# Supplementary material for: Rethinking Colour Constancy
Source: PLoS One. 2015 Sep 10;10(9):e0135029. doi: 10.1371/journal.pone.0135029 (PMC4565710; doi:10.1371/journal.pone.0135029)
Supplement: S1 Dataset — (ZIP) [file pone.0135029.s002.zip]

Archive with 725 entries (696 files):
- 5-TransitionMetamerReflectanceData/
- 5-TransitionMetamerReflectanceData/.DS_Store
- __MACOSX/
- __MACOSX/5-TransitionMetamerReflectanceData/
- __MACOSX/5-TransitionMetamerReflectanceData/._.DS_Store
- 5-TransitionMetamerReflectanceData/BtoN_20munsells/
- 5-TransitionMetamerReflectanceData/BtoN_20munsells/fiveTr_1.txt
- __MACOSX/5-TransitionMetamerReflectanceData/BtoN_20munsells/
- __MACOSX/5-TransitionMetamerReflectanceData/BtoN_20munsells/._fiveTr_1.txt
- 5-TransitionMetamerReflectanceData/BtoN_20munsells/fiveTr_10.txt
- __MACOSX/5-TransitionMetamerReflectanceData/BtoN_20munsells/._fiveTr_10.txt
- 5-TransitionMetamerReflectanceData/BtoN_20munsells/fiveTr_11.txt
- __MACOSX/5-TransitionMetamerReflectanceData/BtoN_20munsells/._fiveTr_11.txt
- 5-TransitionMetamerReflectanceData/BtoN_20munsells/fiveTr_12.txt
- __MACOSX/5-TransitionMetamerReflectanceData/BtoN_20munsells/._fiveTr_12.txt
- 5-TransitionMetamerReflectanceData/BtoN_20munsells/fiveTr_13.txt
- __MACOSX/5-TransitionMetamerReflectanceData/BtoN_20munsells/._fiveTr_13.txt
- 5-TransitionMetamerReflectanceData/BtoN_20munsells/fiveTr_14.txt
- __MACOSX/5-TransitionMetamerReflectanceData/BtoN_20munsells/._fiveTr_14.txt
- 5-TransitionMetamerReflectanceData/BtoN_20munsells/fiveTr_15.txt
- __MACOSX/5-TransitionMetamerReflectanceData/BtoN_20munsells/._fiveTr_15.txt
- 5-TransitionMetamerReflectanceData/BtoN_20munsells/fiveTr_16.txt
- __MACOSX/5-TransitionMetamerReflectanceData/BtoN_20munsells/._fiveTr_16.txt
- 5-TransitionMetamerReflectanceData/BtoN_20munsells/fiveTr_17.txt
- __MACOSX/5-TransitionMetamerReflectanceData/BtoN_20munsells/._fiveTr_17.txt
- 5-TransitionMetamerReflectanceData/BtoN_20munsells/fiveTr_18.txt
- __MACOSX/5-TransitionMetamerReflectanceData/BtoN_20munsells/._fiveTr_18.txt
- 5-TransitionMetamerReflectanceData/BtoN_20munsells/fiveTr_19.txt
- __MACOSX/5-TransitionMetamerReflectanceData/BtoN_20munsells/._fiveTr_19.txt
- 5-TransitionMetamerReflectanceData/BtoN_20munsells/fiveTr_2.txt
- __MACOSX/5-TransitionMetamerReflectanceData/BtoN_20munsells/._fiveTr_2.txt
- 5-TransitionMetamerReflectanceData/BtoN_20munsells/fiveTr_20.txt
- __MACOSX/5-TransitionMetamerReflectanceData/BtoN_20munsells/._fiveTr_20.txt
- 5-TransitionMetamerReflectanceData/BtoN_20munsells/fiveTr_3.txt
- __MACOSX/5-TransitionMetamerReflectanceData/BtoN_20munsells/._fiveTr_3.txt
- 5-TransitionMetamerReflectanceData/BtoN_20munsells/fiveTr_4.txt
- __MACOSX/5-TransitionMetamerReflectanceData/BtoN_20munsells/._fiveTr_4.txt
- 5-TransitionMetamerReflectanceData/BtoN_20munsells/fiveTr_5.txt
- __MACOSX/5-TransitionMetamerReflectanceData/BtoN_20munsells/._fiveTr_5.txt
- 5-TransitionMetamerReflectanceData/BtoN_20munsells/fiveTr_6.txt
- __MACOSX/5-TransitionMetamerReflectanceData/BtoN_20munsells/._fiveTr_6.txt
- 5-TransitionMetamerReflectanceData/BtoN_20munsells/fiveTr_7.txt
- __MACOSX/5-TransitionMetamerReflectanceData/BtoN_20munsells/._fiveTr_7.txt
- 5-TransitionMetamerReflectanceData/BtoN_20munsells/fiveTr_8.txt
- __MACOSX/5-TransitionMetamerReflectanceData/BtoN_20munsells/._fiveTr_8.txt
- 5-TransitionMetamerReflectanceData/BtoN_20munsells/fiveTr_9.txt
- __MACOSX/5-TransitionMetamerReflectanceData/BtoN_20munsells/._fiveTr_9.txt
- 5-TransitionMetamerReflectanceData/BtoN_20munsells/targetXYZ_1.txt
- __MACOSX/5-TransitionMetamerReflectanceData/BtoN_20munsells/._targetXYZ_1.txt
- 5-TransitionMetamerReflectanceData/BtoN_20munsells/targetXYZ_10.txt
- __MACOSX/5-TransitionMetamerReflectanceData/BtoN_20munsells/._targetXYZ_10.txt
- 5-TransitionMetamerReflectanceData/BtoN_20munsells/targetXYZ_11.txt
- __MACOSX/5-TransitionMetamerReflectanceData/BtoN_20munsells/._targetXYZ_11.txt
- 5-TransitionMetamerReflectanceData/BtoN_20munsells/targetXYZ_12.txt
- __MACOSX/5-TransitionMetamerReflectanceData/BtoN_20munsells/._targetXYZ_12.txt
- 5-TransitionMetamerReflectanceData/BtoN_20munsells/targetXYZ_13.txt
- __MACOSX/5-TransitionMetamerReflectanceData/BtoN_20munsells/._targetXYZ_13.txt
- 5-TransitionMetamerReflectanceData/BtoN_20munsells/targetXYZ_14.txt
- __MACOSX/5-TransitionMetamerReflectanceData/BtoN_20munsells/._targetXYZ_14.txt
- 5-TransitionMetamerReflectanceData/BtoN_20munsells/targetXYZ_15.txt
- __MACOSX/5-TransitionMetamerReflectanceData/BtoN_20munsells/._targetXYZ_15.txt
- 5-TransitionMetamerReflectanceData/BtoN_20munsells/targetXYZ_16.txt
- __MACOSX/5-TransitionMetamerReflectanceData/BtoN_20munsells/._targetXYZ_16.txt
- 5-TransitionMetamerReflectanceData/BtoN_20munsells/targetXYZ_17.txt
- __MACOSX/5-TransitionMetamerReflectanceData/BtoN_20munsells/._targetXYZ_17.txt
- 5-TransitionMetamerReflectanceData/BtoN_20munsells/targetXYZ_18.txt
- __MACOSX/5-TransitionMetamerReflectanceData/BtoN_20munsells/._targetXYZ_18.txt
- 5-TransitionMetamerReflectanceData/BtoN_20munsells/targetXYZ_19.txt
- __MACOSX/5-TransitionMetamerReflectanceData/BtoN_20munsells/._targetXYZ_19.txt
- 5-TransitionMetamerReflectanceData/BtoN_20munsells/targetXYZ_2.txt
- __MACOSX/5-TransitionMetamerReflectanceData/BtoN_20munsells/._targetXYZ_2.txt
- 5-TransitionMetamerReflectanceData/BtoN_20munsells/targetXYZ_20.txt
- __MACOSX/5-TransitionMetamerReflectanceData/BtoN_20munsells/._targetXYZ_20.txt
- 5-TransitionMetamerReflectanceData/BtoN_20munsells/targetXYZ_3.txt
- __MACOSX/5-TransitionMetamerReflectanceData/BtoN_20munsells/._targetXYZ_3.txt
- 5-TransitionMetamerReflectanceData/BtoN_20munsells/targetXYZ_4.txt
- __MACOSX/5-TransitionMetamerReflectanceData/BtoN_20munsells/._targetXYZ_4.txt
- 5-TransitionMetamerReflectanceData/BtoN_20munsells/targetXYZ_5.txt
- __MACOSX/5-TransitionMetamerReflectanceData/BtoN_20munsells/._targetXYZ_5.txt
- 5-TransitionMetamerReflectanceData/BtoN_20munsells/targetXYZ_6.txt
- __MACOSX/5-TransitionMetamerReflectanceData/BtoN_20munsells/._targetXYZ_6.txt
- 5-TransitionMetamerReflectanceData/BtoN_20munsells/targetXYZ_7.txt
- __MACOSX/5-TransitionMetamerReflectanceData/BtoN_20munsells/._targetXYZ_7.txt
- 5-TransitionMetamerReflectanceData/BtoN_20munsells/targetXYZ_8.txt
- __MACOSX/5-TransitionMetamerReflectanceData/BtoN_20munsells/._targetXYZ_8.txt
- 5-TransitionMetamerReflectanceData/BtoN_20munsells/targetXYZ_9.txt
- __MACOSX/5-TransitionMetamerReflectanceData/BtoN_20munsells/._targetXYZ_9.txt
- __MACOSX/5-TransitionMetamerReflectanceData/._BtoN_20munsells
- 5-TransitionMetamerReflectanceData/BtoN_Grey/
- 5-TransitionMetamerReflectanceData/BtoN_Grey/fiveTr.txt
- __MACOSX/5-TransitionMetamerReflectanceData/BtoN_Grey/
- __MACOSX/5-TransitionMetamerReflectanceData/BtoN_Grey/._fiveTr.txt
- 5-TransitionMetamerReflectanceData/BtoN_Grey/targetXYZ.txt
- __MACOSX/5-TransitionMetamerReflectanceData/BtoN_Grey/._targetXYZ.txt
- __MACOSX/5-TransitionMetamerReflectanceData/._BtoN_Grey
- 5-TransitionMetamerReflectanceData/GtoN_20munsells/
- 5-TransitionMetamerReflectanceData/GtoN_20munsells/fiveTr_1.txt
- __MACOSX/5-TransitionMetamerReflectanceData/GtoN_20munsells/
- __MACOSX/5-TransitionMetamerReflectanceData/GtoN_20munsells/._fiveTr_1.txt
- 5-TransitionMetamerReflectanceData/GtoN_20munsells/fiveTr_10.txt
- __MACOSX/5-TransitionMetamerReflectanceData/GtoN_20munsells/._fiveTr_10.txt
- 5-TransitionMetamerReflectanceData/GtoN_20munsells/fiveTr_11.txt
- __MACOSX/5-TransitionMetamerReflectanceData/GtoN_20munsells/._fiveTr_11.txt
- 5-TransitionMetamerReflectanceData/GtoN_20munsells/fiveTr_12.txt
- __MACOSX/5-TransitionMetamerReflectanceData/GtoN_20munsells/._fiveTr_12.txt
- 5-TransitionMetamerReflectanceData/GtoN_20munsells/fiveTr_13.txt
- __MACOSX/5-TransitionMetamerReflectanceData/GtoN_20munsells/._fiveTr_13.txt
- 5-TransitionMetamerReflectanceData/GtoN_20munsells/fiveTr_14.txt
- __MACOSX/5-TransitionMetamerReflectanceData/GtoN_20munsells/._fiveTr_14.txt
- 5-TransitionMetamerReflectanceData/GtoN_20munsells/fiveTr_15.txt
- __MACOSX/5-TransitionMetamerReflectanceData/GtoN_20munsells/._fiveTr_15.txt
- 5-TransitionMetamerReflectanceData/GtoN_20munsells/fiveTr_16.txt
- __MACOSX/5-TransitionMetamerReflectanceData/GtoN_20munsells/._fiveTr_16.txt
- 5-TransitionMetamerReflectanceData/GtoN_20munsells/fiveTr_17.txt
- __MACOSX/5-TransitionMetamerReflectanceData/GtoN_20munsells/._fiveTr_17.txt
- 5-TransitionMetamerReflectanceData/GtoN_20munsells/fiveTr_18.txt
- __MACOSX/5-TransitionMetamerReflectanceData/GtoN_20munsells/._fiveTr_18.txt
- 5-TransitionMetamerReflectanceData/GtoN_20munsells/fiveTr_19.txt
- __MACOSX/5-TransitionMetamerReflectanceData/GtoN_20munsells/._fiveTr_19.txt
- 5-TransitionMetamerReflectanceData/GtoN_20munsells/fiveTr_2.txt
- __MACOSX/5-TransitionMetamerReflectanceData/GtoN_20munsells/._fiveTr_2.txt
- 5-TransitionMetamerReflectanceData/GtoN_20munsells/fiveTr_20.txt
- __MACOSX/5-TransitionMetamerReflectanceData/GtoN_20munsells/._fiveTr_20.txt
- 5-TransitionMetamerReflectanceData/GtoN_20munsells/fiveTr_3.txt
- __MACOSX/5-TransitionMetamerReflectanceData/GtoN_20munsells/._fiveTr_3.txt
- 5-TransitionMetamerReflectanceData/GtoN_20munsells/fiveTr_4.txt
- __MACOSX/5-TransitionMetamerReflectanceData/GtoN_20munsells/._fiveTr_4.txt
- 5-TransitionMetamerReflectanceData/GtoN_20munsells/fiveTr_5.txt
- __MACOSX/5-TransitionMetamerReflectanceData/GtoN_20munsells/._fiveTr_5.txt
- 5-TransitionMetamerReflectanceData/GtoN_20munsells/fiveTr_6.txt
- __MACOSX/5-TransitionMetamerReflectanceData/GtoN_20munsells/._fiveTr_6.txt
- 5-TransitionMetamerReflectanceData/GtoN_20munsells/fiveTr_7.txt
- __MACOSX/5-TransitionMetamerReflectanceData/GtoN_20munsells/._fiveTr_7.txt
- 5-TransitionMetamerReflectanceData/GtoN_20munsells/fiveTr_8.txt
- __MACOSX/5-TransitionMetamerReflectanceData/GtoN_20munsells/._fiveTr_8.txt
- 5-TransitionMetamerReflectanceData/GtoN_20munsells/fiveTr_9.txt
- __MACOSX/5-TransitionMetamerReflectanceData/GtoN_20munsells/._fiveTr_9.txt
- 5-TransitionMetamerReflectanceData/GtoN_20munsells/targetXYZ_1.txt
- __MACOSX/5-TransitionMetamerReflectanceData/GtoN_20munsells/._targetXYZ_1.txt
- 5-TransitionMetamerReflectanceData/GtoN_20munsells/targetXYZ_10.txt
- __MACOSX/5-TransitionMetamerReflectanceData/GtoN_20munsells/._targetXYZ_10.txt
- 5-TransitionMetamerReflectanceData/GtoN_20munsells/targetXYZ_11.txt
- __MACOSX/5-TransitionMetamerReflectanceData/GtoN_20munsells/._targetXYZ_11.txt
- 5-TransitionMetamerReflectanceData/GtoN_20munsells/targetXYZ_12.txt
- __MACOSX/5-TransitionMetamerReflectanceData/GtoN_20munsells/._targetXYZ_12.txt
- 5-TransitionMetamerReflectanceData/GtoN_20munsells/targetXYZ_13.txt
- __MACOSX/5-TransitionMetamerReflectanceData/GtoN_20munsells/._targetXYZ_13.txt
- 5-TransitionMetamerReflectanceData/GtoN_20munsells/targetXYZ_14.txt
- __MACOSX/5-TransitionMetamerReflectanceData/GtoN_20munsells/._targetXYZ_14.txt
- 5-TransitionMetamerReflectanceData/GtoN_20munsells/targetXYZ_15.txt
- __MACOSX/5-TransitionMetamerReflectanceData/GtoN_20munsells/._targetXYZ_15.txt
- 5-TransitionMetamerReflectanceData/GtoN_20munsells/targetXYZ_16.txt
- __MACOSX/5-TransitionMetamerReflectanceData/GtoN_20munsells/._targetXYZ_16.txt
- 5-TransitionMetamerReflectanceData/GtoN_20munsells/targetXYZ_17.txt
- __MACOSX/5-TransitionMetamerReflectanceData/GtoN_20munsells/._targetXYZ_17.txt
- 5-TransitionMetamerReflectanceData/GtoN_20munsells/targetXYZ_18.txt
- __MACOSX/5-TransitionMetamerReflectanceData/GtoN_20munsells/._targetXYZ_18.txt
- 5-TransitionMetamerReflectanceData/GtoN_20munsells/targetXYZ_19.txt
- __MACOSX/5-TransitionMetamerReflectanceData/GtoN_20munsells/._targetXYZ_19.txt
- 5-TransitionMetamerReflectanceData/GtoN_20munsells/targetXYZ_2.txt
- __MACOSX/5-TransitionMetamerReflectanceData/GtoN_20munsells/._targetXYZ_2.txt
- 5-TransitionMetamerReflectanceData/GtoN_20munsells/targetXYZ_20.txt
- __MACOSX/5-TransitionMetamerReflectanceData/GtoN_20munsells/._targetXYZ_20.txt
- 5-TransitionMetamerReflectanceData/GtoN_20munsells/targetXYZ_3.txt
- __MACOSX/5-TransitionMetamerReflectanceData/GtoN_20munsells/._targetXYZ_3.txt
- 5-TransitionMetamerReflectanceData/GtoN_20munsells/targetXYZ_4.txt
- __MACOSX/5-TransitionMetamerReflectanceData/GtoN_20munsells/._targetXYZ_4.txt
- 5-TransitionMetamerReflectanceData/GtoN_20munsells/targetXYZ_5.txt
- __MACOSX/5-TransitionMetamerReflectanceData/GtoN_20munsells/._targetXYZ_5.txt
- 5-TransitionMetamerReflectanceData/GtoN_20munsells/targetXYZ_6.txt
- __MACOSX/5-TransitionMetamerReflectanceData/GtoN_20munsells/._targetXYZ_6.txt
- 5-TransitionMetamerReflectanceData/GtoN_20munsells/targetXYZ_7.txt
- __MACOSX/5-TransitionMetamerReflectanceData/GtoN_20munsells/._targetXYZ_7.txt
- 5-TransitionMetamerReflectanceData/GtoN_20munsells/targetXYZ_8.txt
- __MACOSX/5-TransitionMetamerReflectanceData/GtoN_20munsells/._targetXYZ_8.txt
- 5-TransitionMetamerReflectanceData/GtoN_20munsells/targetXYZ_9.txt
- __MACOSX/5-TransitionMetamerReflectanceData/GtoN_20munsells/._targetXYZ_9.txt
- __MACOSX/5-TransitionMetamerReflectanceData/._GtoN_20munsells
- 5-TransitionMetamerReflectanceData/GtoN_Grey/
- 5-TransitionMetamerReflectanceData/GtoN_Grey/fiveTr.txt
- __MACOSX/5-TransitionMetamerReflectanceData/GtoN_Grey/
- __MACOSX/5-TransitionMetamerReflectanceData/GtoN_Grey/._fiveTr.txt
- 5-TransitionMetamerReflectanceData/GtoN_Grey/targetXYZ.txt
- __MACOSX/5-TransitionMetamerReflectanceData/GtoN_Grey/._targetXYZ.txt
- __MACOSX/5-TransitionMetamerReflectanceData/._GtoN_Grey
- 5-TransitionMetamerReflectanceData/NtoB_20munsells/
- 5-TransitionMetamerReflectanceData/NtoB_20munsells/fiveTr_1.txt
- __MACOSX/5-TransitionMetamerReflectanceData/NtoB_20munsells/
- __MACOSX/5-TransitionMetamerReflectanceData/NtoB_20munsells/._fiveTr_1.txt
- 5-TransitionMetamerReflectanceData/NtoB_20munsells/fiveTr_10.txt
- __MACOSX/5-TransitionMetamerReflectanceData/NtoB_20munsells/._fiveTr_10.txt
- 5-TransitionMetamerReflectanceData/NtoB_20munsells/fiveTr_11.txt
- __MACOSX/5-TransitionMetamerReflectanceData/NtoB_20munsells/._fiveTr_11.txt
- 5-TransitionMetamerReflectanceData/NtoB_20munsells/fiveTr_12.txt
- __MACOSX/5-TransitionMetamerReflectanceData/NtoB_20munsells/._fiveTr_12.txt
- 5-TransitionMetamerReflectanceData/NtoB_20munsells/fiveTr_13.txt
- __MACOSX/5-TransitionMetamerReflectanceData/NtoB_20munsells/._fiveTr_13.txt
- 5-TransitionMetamerReflectanceData/NtoB_20munsells/fiveTr_14.txt
- __MACOSX/5-TransitionMetamerReflectanceData/NtoB_20munsells/._fiveTr_14.txt
- 5-TransitionMetamerReflectanceData/NtoB_20munsells/fiveTr_15.txt
- __MACOSX/5-TransitionMetamerReflectanceData/NtoB_20munsells/._fiveTr_15.txt
- 5-TransitionMetamerReflectanceData/NtoB_20munsells/fiveTr_16.txt
- __MACOSX/5-TransitionMetamerReflectanceData/NtoB_20munsells/._fiveTr_16.txt
- 5-TransitionMetamerReflectanceData/NtoB_20munsells/fiveTr_17.txt
- __MACOSX/5-TransitionMetamerReflectanceData/NtoB_20munsells/._fiveTr_17.txt
- 5-TransitionMetamerReflectanceData/NtoB_20munsells/fiveTr_18.txt
- __MACOSX/5-TransitionMetamerReflectanceData/NtoB_20munsells/._fiveTr_18.txt
- 5-TransitionMetamerReflectanceData/NtoB_20munsells/fiveTr_19.txt
- __MACOSX/5-TransitionMetamerReflectanceData/NtoB_20munsells/._fiveTr_19.txt
- 5-TransitionMetamerReflectanceData/NtoB_20munsells/fiveTr_2.txt
- __MACOSX/5-TransitionMetamerReflectanceData/NtoB_20munsells/._fiveTr_2.txt
- 5-TransitionMetamerReflectanceData/NtoB_20munsells/fiveTr_20.txt
- __MACOSX/5-TransitionMetamerReflectanceData/NtoB_20munsells/._fiveTr_20.txt
- 5-TransitionMetamerReflectanceData/NtoB_20munsells/fiveTr_3.txt
- __MACOSX/5-TransitionMetamerReflectanceData/NtoB_20munsells/._fiveTr_3.txt
- 5-TransitionMetamerReflectanceData/NtoB_20munsells/fiveTr_4.txt
- __MACOSX/5-TransitionMetamerReflectanceData/NtoB_20munsells/._fiveTr_4.txt
- 5-TransitionMetamerReflectanceData/NtoB_20munsells/fiveTr_5.txt
- __MACOSX/5-TransitionMetamerReflectanceData/NtoB_20munsells/._fiveTr_5.txt
- 5-TransitionMetamerReflectanceData/NtoB_20munsells/fiveTr_6.txt
- __MACOSX/5-TransitionMetamerReflectanceData/NtoB_20munsells/._fiveTr_6.txt
- 5-TransitionMetamerReflectanceData/NtoB_20munsells/fiveTr_7.txt
- __MACOSX/5-TransitionMetamerReflectanceData/NtoB_20munsells/._fiveTr_7.txt
- 5-TransitionMetamerReflectanceData/NtoB_20munsells/fiveTr_8.txt
- __MACOSX/5-TransitionMetamerReflectanceData/NtoB_20munsells/._fiveTr_8.txt
- 5-TransitionMetamerReflectanceData/NtoB_20munsells/fiveTr_9.txt
- __MACOSX/5-TransitionMetamerReflectanceData/NtoB_20munsells/._fiveTr_9.txt
- 5-TransitionMetamerReflectanceData/NtoB_20munsells/targetXYZ_1.txt
- __MACOSX/5-TransitionMetamerReflectanceData/NtoB_20munsells/._targetXYZ_1.txt
- 5-TransitionMetamerReflectanceData/NtoB_20munsells/targetXYZ_10.txt
- __MACOSX/5-TransitionMetamerReflectanceData/NtoB_20munsells/._targetXYZ_10.txt
- 5-TransitionMetamerReflectanceData/NtoB_20munsells/targetXYZ_11.txt
- __MACOSX/5-TransitionMetamerReflectanceData/NtoB_20munsells/._targetXYZ_11.txt
- 5-TransitionMetamerReflectanceData/NtoB_20munsells/targetXYZ_12.txt
- __MACOSX/5-TransitionMetamerReflectanceData/NtoB_20munsells/._targetXYZ_12.txt
- 5-TransitionMetamerReflectanceData/NtoB_20munsells/targetXYZ_13.txt
- __MACOSX/5-TransitionMetamerReflectanceData/NtoB_20munsells/._targetXYZ_13.txt
- 5-TransitionMetamerReflectanceData/NtoB_20munsells/targetXYZ_14.txt
- __MACOSX/5-TransitionMetamerReflectanceData/NtoB_20munsells/._targetXYZ_14.txt
- 5-TransitionMetamerReflectanceData/NtoB_20munsells/targetXYZ_15.txt
- __MACOSX/5-TransitionMetamerReflectanceData/NtoB_20munsells/._targetXYZ_15.txt
- 5-TransitionMetamerReflectanceData/NtoB_20munsells/targetXYZ_16.txt
- __MACOSX/5-TransitionMetamerReflectanceData/NtoB_20munsells/._targetXYZ_16.txt
- 5-TransitionMetamerReflectanceData/NtoB_20munsells/targetXYZ_17.txt
- __MACOSX/5-TransitionMetamerReflectanceData/NtoB_20munsells/._targetXYZ_17.txt
- 5-TransitionMetamerReflectanceData/NtoB_20munsells/targetXYZ_18.txt
- __MACOSX/5-TransitionMetamerReflectanceData/NtoB_20munsells/._targetXYZ_18.txt
- 5-TransitionMetamerReflectanceData/NtoB_20munsells/targetXYZ_19.txt
- __MACOSX/5-TransitionMetamerReflectanceData/NtoB_20munsells/._targetXYZ_19.txt
- 5-TransitionMetamerReflectanceData/NtoB_20munsells/targetXYZ_2.txt
- __MACOSX/5-TransitionMetamerReflectanceData/NtoB_20munsells/._targetXYZ_2.txt
- 5-TransitionMetamerReflectanceData/NtoB_20munsells/targetXYZ_20.txt
- __MACOSX/5-TransitionMetamerReflectanceData/NtoB_20munsells/._targetXYZ_20.txt
- 5-TransitionMetamerReflectanceData/NtoB_20munsells/targetXYZ_3.txt
- __MACOSX/5-TransitionMetamerReflectanceData/NtoB_20munsells/._targetXYZ_3.txt
- 5-TransitionMetamerReflectanceData/NtoB_20munsells/targetXYZ_4.txt
- __MACOSX/5-TransitionMetamerReflectanceData/NtoB_20munsells/._targetXYZ_4.txt
- 5-TransitionMetamerReflectanceData/NtoB_20munsells/targetXYZ_5.txt
- __MACOSX/5-TransitionMetamerReflectanceData/NtoB_20munsells/._targetXYZ_5.txt
- 5-TransitionMetamerReflectanceData/NtoB_20munsells/targetXYZ_6.txt
- __MACOSX/5-TransitionMetamerReflectanceData/NtoB_20munsells/._targetXYZ_6.txt
- 5-TransitionMetamerReflectanceData/NtoB_20munsells/targetXYZ_7.txt
- __MACOSX/5-TransitionMetamerReflectanceData/NtoB_20munsells/._targetXYZ_7.txt
- 5-TransitionMetamerReflectanceData/NtoB_20munsells/targetXYZ_8.txt
- __MACOSX/5-TransitionMetamerReflectanceData/NtoB_20munsells/._targetXYZ_8.txt
- 5-TransitionMetamerReflectanceData/NtoB_20munsells/targetXYZ_9.txt
- __MACOSX/5-TransitionMetamerReflectanceData/NtoB_20munsells/._targetXYZ_9.txt
- __MACOSX/5-TransitionMetamerReflectanceData/._NtoB_20munsells
- 5-TransitionMetamerReflectanceData/NtoG_20munsells/
- 5-TransitionMetamerReflectanceData/NtoG_20munsells/fiveTr_1.txt
- __MACOSX/5-TransitionMetamerReflectanceData/NtoG_20munsells/
- __MACOSX/5-TransitionMetamerReflectanceData/NtoG_20munsells/._fiveTr_1.txt
- 5-TransitionMetamerReflectanceData/NtoG_20munsells/fiveTr_10.txt
- __MACOSX/5-TransitionMetamerReflectanceData/NtoG_20munsells/._fiveTr_10.txt
- 5-TransitionMetamerReflectanceData/NtoG_20munsells/fiveTr_11.txt
- __MACOSX/5-TransitionMetamerReflectanceData/NtoG_20munsells/._fiveTr_11.txt
- 5-TransitionMetamerReflectanceData/NtoG_20munsells/fiveTr_12.txt
- __MACOSX/5-TransitionMetamerReflectanceData/NtoG_20munsells/._fiveTr_12.txt
- 5-TransitionMetamerReflectanceData/NtoG_20munsells/fiveTr_13.txt
- __MACOSX/5-TransitionMetamerReflectanceData/NtoG_20munsells/._fiveTr_13.txt
- 5-TransitionMetamerReflectanceData/NtoG_20munsells/fiveTr_14.txt
- __MACOSX/5-TransitionMetamerReflectanceData/NtoG_20munsells/._fiveTr_14.txt
- 5-TransitionMetamerReflectanceData/NtoG_20munsells/fiveTr_15.txt
- __MACOSX/5-TransitionMetamerReflectanceData/NtoG_20munsells/._fiveTr_15.txt
- 5-TransitionMetamerReflectanceData/NtoG_20munsells/fiveTr_16.txt
- __MACOSX/5-TransitionMetamerReflectanceData/NtoG_20munsells/._fiveTr_16.txt
- 5-TransitionMetamerReflectanceData/NtoG_20munsells/fiveTr_17.txt
- __MACOSX/5-TransitionMetamerReflectanceData/NtoG_20munsells/._fiveTr_17.txt
- 5-TransitionMetamerReflectanceData/NtoG_20munsells/fiveTr_18.txt
- __MACOSX/5-TransitionMetamerReflectanceData/NtoG_20munsells/._fiveTr_18.txt
- 5-TransitionMetamerReflectanceData/NtoG_20munsells/fiveTr_19.txt
- __MACOSX/5-TransitionMetamerReflectanceData/NtoG_20munsells/._fiveTr_19.txt
- 5-TransitionMetamerReflectanceData/NtoG_20munsells/fiveTr_2.txt
- __MACOSX/5-TransitionMetamerReflectanceData/NtoG_20munsells/._fiveTr_2.txt
- 5-TransitionMetamerReflectanceData/NtoG_20munsells/fiveTr_20.txt
- __MACOSX/5-TransitionMetamerReflectanceData/NtoG_20munsells/._fiveTr_20.txt
- 5-TransitionMetamerReflectanceData/NtoG_20munsells/fiveTr_3.txt
- __MACOSX/5-TransitionMetamerReflectanceData/NtoG_20munsells/._fiveTr_3.txt
- 5-TransitionMetamerReflectanceData/NtoG_20munsells/fiveTr_4.txt
- __MACOSX/5-TransitionMetamerReflectanceData/NtoG_20munsells/._fiveTr_4.txt
[truncated: 425 more entries]
