# Supplementary material for: Rethinking Colour Constancy
Source: PLoS One. 2015 Sep 10;10(9):e0135029. doi: 10.1371/journal.pone.0135029 (PMC4565710; doi:10.1371/journal.pone.0135029)
Supplement: S1 Dataset — (ZIP) [file pone.0135029.s002.zip › 5-TransitionMetamerReflectanceData/BtoN_20munsells/fiveTr_1.txt]

   4.7283153e+02   4.7894240e+02   5.5857368e+02   6.1130069e+02   6.1138810e+02
   4.7283324e+02   4.7894474e+02   5.5858124e+02   6.3493426e+02   6.3501121e+02
   4.7156549e+02   4.7725618e+02   5.5450999e+02   5.9390844e+02   6.4727949e+02
   4.7283265e+02   4.7894393e+02   5.5857914e+02   6.5262177e+02   6.5290058e+02
   4.6072318e+02   4.6468251e+02   5.2061704e+02   5.2412934e+02   6.1693636e+02
   4.7267403e+02   4.7872825e+02   5.5800723e+02   6.4159170e+02   6.8135504e+02
   4.3858146e+02   4.4345633e+02   5.0714046e+02   5.1081198e+02   6.8665831e+02
   4.6698948e+02   4.7160498e+02   5.3916044e+02   5.4720606e+02   6.9787701e+02
   4.7213032e+02   4.7799856e+02   5.5607924e+02   6.0070031e+02   6.2639770e+02
   4.4636583e+02   4.5044728e+02   5.1073834e+02   5.1418467e+02   6.6074155e+02
   4.7283330e+02   4.7894482e+02   5.5858161e+02   6.6687273e+02   6.6772538e+02
   4.0161781e+02   4.3115813e+02   4.9615863e+02   5.0063241e+02   6.0722279e+02
   4.2003550e+02   4.2506088e+02   4.7622949e+02   4.8202488e+02   5.6080577e+02
   4.7173886e+02   4.7748171e+02   5.5136222e+02   5.6112954e+02   5.8916534e+02
   4.3796583e+02   4.3982294e+02   4.7831290e+02   4.8381944e+02   5.6202407e+02
   4.4837137e+02   4.5234589e+02   5.1098199e+02   5.1436763e+02   6.4049989e+02
   4.7283392e+02   4.7894567e+02   5.5858393e+02   7.7552797e+02   7.7733173e+02
   4.3069290e+02   4.3732734e+02   5.0014171e+02   5.0422168e+02   6.1762898e+02
   4.7151017e+02   4.7718428e+02   5.5422593e+02   5.8939668e+02   6.3475972e+02
   4.7283335e+02   4.7894489e+02   5.5858182e+02   6.7979052e+02   6.8028918e+02
   4.2234360e+02   4.3369867e+02   5.0442285e+02   5.0835943e+02   7.7918559e+02
   4.7066505e+02   4.7610257e+02   5.4927761e+02   5.6087957e+02   6.1132887e+02
   4.7271389e+02   4.7878232e+02   5.5802119e+02   5.9609731e+02   5.9979652e+02
   4.5047170e+02   4.5438962e+02   5.1452826e+02   5.1803546e+02   7.3012225e+02
   4.6248761e+02   4.6656554e+02   5.2766476e+02   5.3241001e+02   6.4953204e+02
   4.7277488e+02   4.7886524e+02   5.5836846e+02   6.7353692e+02   7.2375088e+02
   4.1558010e+02   4.3185805e+02   4.9742321e+02   5.0178490e+02   6.1206649e+02
   4.7280081e+02   4.7890053e+02   5.5832469e+02   5.7794541e+02   5.7918900e+02
   4.1839917e+02   4.3266256e+02   5.0225393e+02   5.0629704e+02   6.4379179e+02
   4.3561771e+02   4.4105035e+02   5.0550203e+02   5.0927494e+02   6.5181898e+02
   4.6701909e+02   4.7163039e+02   5.3143116e+02   5.3605953e+02   6.0449075e+02
   4.2686702e+02   4.3543851e+02   5.0433097e+02   5.0824570e+02   7.0358917e+02
   4.6304572e+02   4.6716376e+02   5.2899353e+02   5.3404513e+02   6.5556690e+02
   4.7071388e+02   4.7616485e+02   5.5159805e+02   5.7150573e+02   6.3336784e+02
   4.4719642e+02   4.5113422e+02   5.0588754e+02   5.0938522e+02   6.1583964e+02
   4.7229877e+02   4.7822305e+02   5.5669746e+02   6.1113293e+02   6.3670465e+02
   4.6515510e+02   4.6935739e+02   5.0937306e+02   5.1153342e+02   5.7270717e+02
   4.7276147e+02   4.7884698e+02   5.5826741e+02   6.0401111e+02   6.0672178e+02
   4.3877089e+02   4.4360877e+02   5.0705386e+02   5.1072434e+02   6.6911868e+02
   4.7281599e+02   4.7892122e+02   5.5850103e+02   6.0159312e+02   6.0218138e+02
   4.6061421e+02   4.6458239e+02   5.2472101e+02   5.2898782e+02   6.5072566e+02
   4.7267828e+02   4.7873399e+02   5.5774376e+02   5.8662753e+02   5.9182281e+02
   4.1767775e+02   4.3252784e+02   5.0196126e+02   5.0601972e+02   6.3946482e+02
   4.7278666e+02   4.7888127e+02   5.5840401e+02   6.3299356e+02   6.3704637e+02
   4.2305279e+02   4.2803326e+02   4.7801916e+02   4.8366766e+02   5.6215100e+02
   4.7242012e+02   4.7838560e+02   5.5665798e+02   5.8671754e+02   5.9926799e+02
   4.6985491e+02   4.7509049e+02   5.4804563e+02   5.6032488e+02   6.3150368e+02
   4.5730266e+02   4.6116639e+02   5.1782163e+02   5.2126777e+02   6.2471660e+02
   4.7221774e+02   4.7811416e+02   5.5104793e+02   5.5693363e+02   5.7253706e+02
   4.0006471e+02   4.3146097e+02   4.9887281e+02   5.0313055e+02   6.1901656e+02
   4.4601800e+02   4.5011338e+02   5.1025036e+02   5.1370433e+02   6.5459481e+02
   4.7106835e+02   4.7661507e+02   5.5209134e+02   5.7058064e+02   6.1848734e+02
   4.2426229e+02   4.3430655e+02   5.0375812e+02   5.0771315e+02   6.6731745e+02
   4.7134577e+02   4.7697149e+02   5.5365979e+02   5.8419749e+02   6.3142187e+02
   4.7234799e+02   4.7828891e+02   5.5683257e+02   6.0958375e+02   6.2987170e+02
   4.6959650e+02   4.7477087e+02   5.4755387e+02   5.5974355e+02   6.4008071e+02
   4.6856834e+02   4.7350840e+02   5.4461803e+02   5.5514544e+02   7.0778952e+02
   4.4680200e+02   4.5086611e+02   5.1131875e+02   5.1476203e+02   6.9095648e+02
   4.6946231e+02   4.7460368e+02   5.4375543e+02   5.5214455e+02   6.1479805e+02
   4.7231744e+02   4.7824799e+02   5.5652292e+02   5.9510554e+02   6.1171491e+02
   4.4496310e+02   4.4910829e+02   5.0906242e+02   5.1255518e+02   6.4613261e+02
   3.8576029e+02   3.8589119e+02   4.7283405e+02   4.7894582e+02   5.5858427e+02
   4.1337839e+02   4.3153385e+02   4.9637206e+02   5.0082284e+02   6.0770051e+02
   4.7193203e+02   4.7773615e+02   5.5549393e+02   5.9861242e+02   6.3214844e+02
   4.0065498e+02   4.3173954e+02   5.0202662e+02   5.0609349e+02   6.4483689e+02
   4.7187690e+02   4.7766355e+02   5.5545965e+02   6.0306234e+02   6.5487218e+02
   4.7231210e+02   4.7824088e+02   5.5680017e+02   6.1894211e+02   6.7375028e+02
   4.3468381e+02   4.3979722e+02   4.9525832e+02   4.9964754e+02   5.9669459e+02
   4.7203064e+02   4.7786641e+02   5.5594428e+02   6.1024564e+02   6.8457459e+02
   4.7073421e+02   4.7619060e+02   5.5193207e+02   5.7460237e+02   6.4247383e+02
   4.6927108e+02   4.7437006e+02   5.4721601e+02   5.5973106e+02   6.9858912e+02
   4.6813956e+02   4.7298516e+02   5.4148308e+02   5.4995741e+02   6.3608106e+02
   4.7208602e+02   4.7793971e+02   5.5549844e+02   5.8531444e+02   6.0727041e+02
   4.1220283e+02   4.3105076e+02   4.9357834e+02   4.9824111e+02   5.9741670e+02
   4.7247890e+02   4.7846467e+02   5.5733292e+02   6.2277772e+02   6.5622870e+02
   4.7281256e+02   4.7891655e+02   5.5849035e+02   6.0650109e+02   6.0726662e+02
   4.7257310e+02   4.7859157e+02   5.5654238e+02   5.7140653e+02   5.8019571e+02
   4.0687306e+02   4.3193289e+02   5.0382658e+02   5.0781274e+02   7.5628750e+02
   4.6093179e+02   4.6490859e+02   5.2285320e+02   5.2670811e+02   6.2524415e+02
   4.7121093e+02   4.7679785e+02   5.5301975e+02   5.7766299e+02   6.2370478e+02
   4.1279394e+02   4.3176953e+02   4.9889316e+02   5.0314478e+02   6.1870433e+02
   4.5495136e+02   4.5868740e+02   5.0737309e+02   5.1050352e+02   5.9828793e+02
   4.5961174e+02   4.6354212e+02   5.2381869e+02   5.2800846e+02   6.6771312e+02
   4.6706450e+02   4.7169370e+02   5.3897507e+02   5.4685222e+02   6.5598797e+02
   4.6745207e+02   4.7214991e+02   5.3403838e+02   5.3941415e+02   6.0846181e+02
   4.7146560e+02   4.7712645e+02   5.5402088e+02   5.8638596e+02   6.3060065e+02
   4.5879677e+02   4.6234479e+02   4.9844497e+02   5.0160297e+02   5.7413283e+02
   4.4878663e+02   4.5276194e+02   5.1253858e+02   5.1596603e+02   6.6576898e+02
   4.5136162e+02   4.5524933e+02   5.1472331e+02   5.1820986e+02   6.7813352e+02
   4.6851430e+02   4.7344031e+02   5.4112695e+02   5.4896740e+02   6.2054952e+02
   4.7221534e+02   4.7811164e+02   5.5600912e+02   5.8847326e+02   6.0678211e+02
   4.7283162e+02   4.7894254e+02   5.5857086e+02   5.9000058e+02   5.9007910e+02
   4.7242365e+02   4.7839039e+02   5.5717978e+02   6.2875447e+02   7.5160323e+02
   4.7188786e+02   4.7767797e+02   5.5539477e+02   5.9909951e+02   6.3674682e+02
   4.6550924e+02   4.6949854e+02   4.9730645e+02   4.9966751e+02   5.6483211e+02
   4.7174578e+02   4.7749146e+02   5.5511590e+02   6.0139000e+02   6.8144364e+02
   4.5860739e+02   4.6238494e+02   5.0813824e+02   5.1102294e+02   5.8984329e+02
   4.7273823e+02   4.7881539e+02   5.5821654e+02   6.2319887e+02   6.3014805e+02
   4.4253936e+02   4.4689665e+02   5.0952236e+02   5.1307059e+02   7.6763324e+02
   4.1232774e+02   4.1233370e+02   4.7283467e+02   4.7894639e+02   5.5858471e+02
   4.2003966e+02   4.2485865e+02   4.7602501e+02   4.8183708e+02   5.6065667e+02
   4.6220340e+02   4.6555527e+02   4.9106580e+02   4.9425940e+02   5.6476016e+02
   4.1684354e+02   4.3250927e+02   5.0338618e+02   5.0738260e+02   6.9405476e+02
   4.7193439e+02   4.7773927e+02   5.5565101e+02   6.0641587e+02   6.6596827e+02
   4.5942989e+02   4.6330567e+02   5.1447013e+02   5.1745883e+02   6.0134074e+02
   4.7268311e+02   4.7874056e+02   5.5798988e+02   6.1392054e+02   6.1880828e+02
   4.5153981e+02   4.5534346e+02   5.0881897e+02   5.1209281e+02   6.1330031e+02
   4.7065906e+02   4.7609578e+02   5.5200493e+02   5.7684095e+02   6.6395790e+02
   4.7279324e+02   4.7889022e+02   5.5838236e+02   5.9549865e+02   5.9692342e+02
   4.7049077e+02   4.7588361e+02   5.5020034e+02   5.6488126e+02   6.2352322e+02
   4.1942936e+02   4.3296221e+02   5.0398563e+02   5.0795059e+02   7.3023172e+02
   4.7211013e+02   4.7797177e+02   5.5621149e+02   6.1655308e+02   7.9772583e+02
   4.0561364e+02   4.3181916e+02   5.0249549e+02   5.0654000e+02   6.5158611e+02
   3.8525438e+02   4.3159589e+02   5.0051941e+02   5.0466687e+02   6.2881405e+02
   4.7210990e+02   4.7797144e+02   5.5594536e+02   5.9732339e+02   6.2064994e+02
   4.0463060e+02   4.3183051e+02   5.0283901e+02   5.0686839e+02   6.5970096e+02
   4.7002098e+02   4.7529713e+02   5.4997591e+02   5.6694526e+02   6.8816556e+02
   4.1910715e+02   4.3286969e+02   5.0348889e+02   5.0747582e+02   6.8819333e+02
   4.4636723e+02   4.5016847e+02   4.9989509e+02   5.0366724e+02   5.9805868e+02
   3.9810307e+02   3.9821634e+02   4.7283460e+02   4.7894632e+02   5.5858465e+02
   4.7097963e+02   4.7650212e+02   5.5305628e+02   5.8570994e+02   7.2279432e+02
   4.6915310e+02   4.7418942e+02   5.1942630e+02   5.2108071e+02   5.6822857e+02
   4.7282603e+02   4.7893491e+02   5.5855475e+02   7.3973962e+02   7.5092135e+02
   4.6077480e+02   4.6472428e+02   5.1808176e+02   5.2126534e+02   6.0670979e+02
   4.7263869e+02   4.7868037e+02   5.5787733e+02   6.3278202e+02   6.5437131e+02
   4.7151421e+02   4.7718903e+02   5.5177041e+02   5.6405919e+02   5.9833230e+02
   4.7132036e+02   4.7693874e+02   5.5379724e+02   5.8826173e+02   6.4675927e+02
   4.7021070e+02   4.7552560e+02   5.3602822e+02   5.3992290e+02   5.7981458e+02
   4.7171481e+02   4.7745093e+02   5.5494604e+02   5.9773520e+02   6.4743568e+02
   4.7251145e+02   4.7850843e+02   5.5668536e+02   5.7818979e+02   5.8865159e+02
   4.6981281e+02   4.7503845e+02   5.4830939e+02   5.6125498e+02   6.3798828e+02
   4.4718715e+02   4.5114068e+02   5.0655094e+02   5.1002866e+02   6.1758832e+02
   4.6976104e+02   4.7496808e+02   5.3747177e+02   5.4228729e+02   5.8859192e+02
   4.6182112e+02   4.6583285e+02   5.1954676e+02   5.2279042e+02   6.0589682e+02
   4.6919804e+02   4.7427540e+02   5.3900012e+02   5.4499417e+02   6.0008775e+02
   4.6867398e+02   4.7358393e+02   5.1566949e+02   5.1725005e+02   5.6749132e+02
   4.7282341e+02   4.7893131e+02   5.4911656e+02   5.4919904e+02   5.5872426e+02
   4.3802641e+02   4.4299777e+02   5.0682475e+02   5.1051468e+02   6.7178448e+02
   4.7259531e+02   4.7862169e+02   5.5774357e+02   6.4124289e+02   7.3685733e+02
   4.3525357e+02   4.3535783e+02   4.7305896e+02   4.7914195e+02   5.5870537e+02
   4.3157002e+02   4.3800585e+02   5.0222134e+02   5.0618159e+02   6.2717823e+02
   4.7276335e+02   4.7884953e+02   5.5817891e+02   5.8675731e+02   5.8937792e+02
   4.1948890e+02   4.3294675e+02   5.0353243e+02   5.0751643e+02   6.9740161e+02
   4.7204153e+02   4.7788083e+02   5.5597930e+02   6.1082348e+02   6.9929794e+02
   4.7269432e+02   4.7875576e+02   5.5807113e+02   6.3456485e+02   6.4924935e+02
   4.7070406e+02   4.7615245e+02   5.5163370e+02   5.7199304e+02   6.3550884e+02
   4.7273343e+02   4.7880887e+02   5.5821821e+02   6.5014583e+02   7.0511419e+02
   4.1795801e+02   4.3246144e+02   5.0051821e+02   5.0465293e+02   6.2675785e+02
   4.7034836e+02   4.7570541e+02   5.5095858e+02   5.7069096e+02   6.5828172e+02
   4.5667336e+02   4.6054224e+02   5.1957219e+02   5.2328661e+02   6.5132395e+02
   4.7239633e+02   4.7835371e+02   5.5707064e+02   6.2150326e+02   6.7464623e+02
   4.3924112e+02   4.4400512e+02   5.0743588e+02   5.1108803e+02   7.0153664e+02
   4.7283377e+02   4.7894547e+02   5.5858339e+02   6.8889574e+02   6.9050460e+02
   4.7254926e+02   4.7855946e+02   5.5723360e+02   5.8991075e+02   5.9843193e+02
   4.7096790e+02   4.7648702e+02   5.5222512e+02   5.7355778e+02   6.2640590e+02
   4.5487497e+02   4.5873626e+02   5.1798858e+02   5.2161382e+02   6.6362790e+02
   4.7269247e+02   4.7875325e+02   5.5806819e+02   6.3794681e+02   6.5621925e+02
   4.5119501e+02   4.5502424e+02   5.0975679e+02   5.1303475e+02   6.1777270e+02
   4.7239686e+02   4.7835442e+02   5.5706866e+02   6.2104387e+02   6.6439999e+02
   4.1732925e+02   4.2332289e+02   4.7571089e+02   4.8155347e+02   5.6044541e+02
   4.4170041e+02   4.4612812e+02   5.0844177e+02   5.1202403e+02   6.9722530e+02
   4.4815068e+02   4.5213646e+02   5.1098597e+02   5.1437910e+02   6.4332602e+02
   4.6141602e+02   4.6542778e+02   5.2668145e+02   5.3132779e+02   7.0274576e+02
   4.7204972e+02   4.7789159e+02   5.5520879e+02   5.8154956e+02   6.0392899e+02
   4.7222774e+02   4.7812822e+02   5.5650982e+02   6.1353008e+02   6.4960051e+02
   4.7255406e+02   4.7856595e+02   5.5737370e+02   5.9665932e+02   6.0537090e+02
   4.2547321e+02   4.2895831e+02   4.7709289e+02   4.8280266e+02   5.6139813e+02
   4.7146386e+02   4.7712421e+02   5.5413237e+02   5.8953019e+02   6.3785408e+02
   4.7281283e+02   4.7891691e+02   5.5850622e+02   7.1381795e+02   7.2331214e+02
   4.5505796e+02   4.5864837e+02   5.0116498e+02   5.0446882e+02   5.8500757e+02
   4.7250358e+02   4.7849790e+02   5.5734422e+02   6.1119280e+02   6.2273389e+02
   4.7246443e+02   4.7844172e+02   5.2828402e+02   5.2863022e+02   5.5981180e+02
   4.4528440e+02   4.4800011e+02   4.8518816e+02   4.8997230e+02   5.6766387e+02
   4.4683460e+02   4.4961356e+02   4.8618314e+02   4.9084509e+02   5.6848029e+02
   4.4920956e+02   4.5314672e+02   5.1128786e+02   5.1465033e+02   6.3716058e+02
   4.7103360e+02   4.7657094e+02   5.5314481e+02   5.8558171e+02   6.9184884e+02
   4.6843305e+02   4.7334334e+02   5.4421701e+02   5.5454705e+02   7.1586075e+02
   4.7180809e+02   4.7757313e+02   5.5527856e+02   6.0217752e+02   6.6196416e+02
   4.4569940e+02   4.4924725e+02   4.9411458e+02   4.9830494e+02   5.8467495e+02
   4.3964965e+02   4.4434460e+02   5.0743937e+02   5.1108387e+02   6.7321754e+02
   4.5770418e+02   4.6158547e+02   5.2044007e+02   5.2420406e+02   6.4582648e+02
   4.2473389e+02   4.3448914e+02   5.0377417e+02   5.0772586e+02   6.6456143e+02
   4.7280626e+02   4.7890796e+02   5.5848174e+02   6.6353599e+02   6.8795032e+02
   4.6583270e+02   4.7024655e+02   5.3317712e+02   5.3900662e+02   6.2825086e+02
   4.7203377e+02   4.7787055e+02   5.5591167e+02   6.0685839e+02   6.4976538e+02
   4.5316950e+02   4.5688052e+02   5.0551167e+02   5.0878170e+02   5.9843372e+02
   4.7272587e+02   4.7879860e+02   5.5819455e+02   6.6629875e+02   7.7904697e+02
   4.0554266e+02   4.2834303e+02   4.8451497e+02   4.8976998e+02   5.7042280e+02
   4.2045406e+02   4.3306550e+02   5.0213200e+02   5.0617472e+02   6.3955156e+02
   3.8767861e+02   3.8771694e+02   4.7283401e+02   4.7894579e+02   5.5858429e+02
   4.2378549e+02   4.3413852e+02   5.0388386e+02   5.0783615e+02   6.9206956e+02
   4.2991039e+02   4.3592504e+02   4.9064927e+02   4.9541119e+02   5.8475097e+02
   4.7266057e+02   4.7871002e+02   5.5796185e+02   6.4219375e+02   7.0697915e+02
   4.7094300e+02   4.7645542e+02   5.5258488e+02   5.7846282e+02   6.4053103e+02
   4.7225186e+02   4.7816033e+02   5.5604222e+02   5.8598148e+02   6.0279131e+02
   4.7266944e+02   4.7872198e+02   5.5731697e+02   5.7445624e+02   5.8010485e+02
   4.4626624e+02   4.5031776e+02   5.0869443e+02   5.1215547e+02   6.3261776e+02
   4.3711352e+02   4.4070603e+02   4.8608409e+02   4.9103578e+02   5.7110045e+02
   4.2529001e+02   4.3473176e+02   5.0412141e+02   5.0805525e+02   7.0436219e+02
   4.7042868e+02   4.7580605e+02   5.5127656e+02   5.7260308e+02   6.6381367e+02
   4.0872669e+02   4.3192941e+02   5.0310420e+02   5.0712079e+02   6.7681241e+02
   4.6937917e+02   4.7450296e+02   5.4719048e+02   5.5936870e+02   6.5188209e+02
   4.7282334e+02   4.7893124e+02   5.5854435e+02   6.5417292e+02   6.5586391e+02
   4.7160811e+02   4.7730893e+02   5.4345014e+02   5.4752686e+02   5.7214295e+02
   4.4241118e+02   4.4633019e+02   4.9643581e+02   5.0057095e+02   5.9387299e+02
   4.6916576e+02   4.7424047e+02   5.4662968e+02   5.5846740e+02   6.6202895e+02
   4.7266031e+02   4.7870966e+02   5.5796005e+02   6.4054210e+02   6.9791095e+02
   4.6834198e+02   4.7323245e+02   5.4400614e+02   5.5426413e+02   7.2430895e+02
   4.4383918e+02   4.4591211e+02   4.8086451e+02   4.8602960e+02   5.6356418e+02
   4.7283305e+02   4.7894448e+02   5.5858069e+02   6.9296384e+02   6.9674400e+02
   4.7275199e+02   4.7883325e+02   5.2752041e+02   5.2759437e+02   5.5883985e+02
   4.3208783e+02   4.3845907e+02   5.0465506e+02   5.0850789e+02   6.5336411e+02
   4.2548292e+02   4.3479325e+02   5.0376066e+02   5.0770841e+02   6.5959594e+02
   4.4964115e+02   4.5353047e+02   5.0955564e+02   5.1289435e+02   6.2147301e+02
   4.7000725e+02   4.7528005e+02   5.4986922e+02   5.6643670e+02   6.7165131e+02
   4.7229486e+02   4.7821782e+02   5.5672566e+02   6.1652297e+02   6.5151374e+02
   4.6366490e+02   4.6783135e+02   5.3056121e+02   5.3604372e+02   6.7126561e+02
   4.2093725e+02   4.3301931e+02   4.9992845e+02   5.0409090e+02   6.2135731e+02
   4.7282516e+02   4.7893373e+02   5.5855134e+02   6.6235234e+02   6.6737848e+02
   4.6686763e+02   4.7145415e+02   5.3334778e+02   5.3876887e+02   6.1459376e+02
   4.5761133e+02   4.6149674e+02   5.2174656e+02   5.2573281e+02   7.2344479e+02
   4.7207593e+02   4.7792640e+02   5.5606302e+02   6.1024438e+02   6.5894395e+02
   4.3230377e+02   4.3848396e+02   5.0189519e+02   5.0586144e+02   6.2293795e+02
   4.5834796e+02   4.6224638e+02   5.2257373e+02   5.2664552e+02   7.1810733e+02
   4.7077742e+02   4.7624535e+02   5.5239600e+02   5.7988660e+02   6.7642976e+02
   4.5163840e+02   4.5506463e+02   4.9615831e+02   4.9995253e+02   5.8173642e+02
   4.4486526e+02   4.4793564e+02   4.8796027e+02   4.9258071e+02   5.7207786e+02
   4.3126278e+02   4.3752596e+02   4.9760315e+02   5.0185756e+02   6.0669824e+02
   4.7112843e+02   4.7669217e+02   5.5340922e+02   5.8763823e+02   6.9125659e+02
   4.1768005e+02   4.3230510e+02   4.9919241e+02   5.0341482e+02   6.1928155e+02
   4.7076594e+02   4.7623081e+02   5.5234084e+02   5.7930018e+02   6.6760308e+02
   4.4693006e+02   4.5098989e+02   5.1153414e+02   5.1497943e+02   7.0971438e+02
   4.7200832e+02   4.7783689e+02   5.5585241e+02   6.0736570e+02   6.5564042e+02
   4.4723606e+02   4.5128895e+02   5.1227259e+02   5.1573834e+02   7.5114737e+02
   4.2969645e+02   4.3391358e+02   4.8185560e+02   4.8717925e+02   5.6554288e+02
   4.7147501e+02   4.7713867e+02   5.5419873e+02   5.9071604e+02   6.4103440e+02
   4.6555896e+02   4.6991144e+02   5.2299077e+02   5.2610135e+02   5.9360002e+02
   4.1127916e+02   4.3207367e+02   5.0381320e+02   5.0779792e+02   7.4175215e+02
   4.7213120e+02   4.7799974e+02   5.5620367e+02   6.0947118e+02   6.4833380e+02
   4.4148272e+02   4.4514542e+02   4.9156546e+02   4.9604485e+02   5.8200053e+02
   4.4442803e+02   4.4825142e+02   4.9760790e+02   5.0159594e+02   5.9461177e+02
   4.7106546e+02   4.7661162e+02   5.5321524e+02   5.8583912e+02   6.7391950e+02
   4.7132205e+02   4.7694095e+02   5.5394078e+02   5.9210650e+02   6.8794740e+02
   4.6874467e+02   4.7372399e+02   5.4518577e+02   5.5603345e+02   6.8559376e+02
   4.5518012e+02   4.5895956e+02   5.1004749e+02   5.1313662e+02   6.0443256e+02
   4.5466864e+02   4.5853230e+02   5.1817636e+02   5.2183667e+02   7.1296111e+02
   3.8365904e+02   4.2900816e+02   4.8651753e+02   4.9166434e+02   5.7513303e+02
   4.6896144e+02   4.7397341e+02   5.2897862e+02   5.3197059e+02   5.8040523e+02
   3.9037824e+02   4.2904034e+02   4.8660638e+02   4.9174797e+02   5.7535043e+02
   4.6773056e+02   4.7240670e+02   5.1191605e+02   5.1358652e+02   5.6784884e+02
   4.7030968e+02   4.7563743e+02   5.2484367e+02   5.2647321e+02   5.6688538e+02
   4.7089252e+02   4.7638486e+02   5.3715975e+02   5.4053569e+02   5.7339034e+02
   4.7275095e+02   4.7883269e+02   5.5828321e+02   6.9139160e+02   7.6163630e+02
   4.7155840e+02   4.7724673e+02   5.5321982e+02   5.7193367e+02   6.0708146e+02
   4.7274270e+02   4.7882146e+02   5.5824484e+02   6.3701089e+02   6.4743105e+02
   4.6680217e+02   4.7138283e+02   5.3825551e+02   5.4590402e+02   6.5889793e+02
   3.9101022e+02   4.3170056e+02   5.0177554e+02   5.0585483e+02   6.4131263e+02
   4.7280546e+02   4.7890687e+02   5.5846016e+02   6.0692336e+02   6.0796213e+02
   4.0226545e+02   4.3020834e+02   4.9068109e+02   4.9554074e+02   5.8765535e+02
   4.2227453e+02   4.3363786e+02   5.0369725e+02   5.0766447e+02   6.8346702e+02
   4.2884715e+02   4.3545367e+02   4.9192607e+02   4.9661679e+02   5.8914383e+02
   4.2524382e+02   4.3289456e+02   4.8808920e+02   4.9307980e+02   5.7823408e+02
   4.7282619e+02   4.7893512e+02   5.5854020e+02   5.8975231e+02   5.9001528e+02
   4.7283396e+02   4.7894572e+02   5.5858407e+02   7.2735537e+02   7.2738533e+02
   4.7169862e+02   4.7742760e+02   5.4510517e+02   5.4962392e+02   5.7318911e+02
   4.7282927e+02   4.7893932e+02   5.5846185e+02   5.6387642e+02   5.6406641e+02
   4.7276049e+02   4.7884566e+02   5.5831711e+02   7.0416591e+02   7.5392549e+02
   4.7278391e+02   4.7887751e+02   5.5810369e+02   5.7301861e+02   5.7480078e+02
   4.3472168e+02   4.4031091e+02   5.0390580e+02   5.0775466e+02   6.3477004e+02
   4.6657012e+02   4.7110954e+02   5.3779347e+02   5.4533909e+02   6.7801136e+02
   4.7175992e+02   4.7750999e+02   5.5517127e+02   6.0249324e+02   7.1072483e+02
   4.0719624e+02   4.0806299e+02   4.7287025e+02   4.7897844e+02   5.5860594e+02
   4.4545330e+02   4.4549536e+02   4.7296265e+02   4.7905324e+02   5.5864644e+02
   4.7283255e+02   4.7894379e+02   5.5857885e+02   6.8111071e+02   6.8255783e+02
   4.7112670e+02   4.7668347e+02   5.3646321e+02   5.3934404e+02   5.7000426e+02
   4.3692281e+02   4.3937167e+02   4.8021267e+02   4.8556947e+02   5.6353790e+02
   4.7167035e+02   4.7739139e+02   5.4795410e+02   5.5418151e+02   5.7974689e+02
   4.7157746e+02   4.7727173e+02   5.5442777e+02   5.9094868e+02   6.3459525e+02
   4.7243636e+02   4.7840746e+02   5.5717720e+02   6.1935062e+02   6.4785425e+02
   4.6499667e+02   4.6929747e+02   5.3353579e+02   5.3986025e+02   6.7620857e+02
   4.7123097e+02   4.7682371e+02   5.5370245e+02   5.9049999e+02   7.0586842e+02
   4.7270389e+02   4.7876876e+02   5.5811739e+02   6.5843396e+02   7.7819263e+02
   4.7105286e+02   4.7659501e+02   5.5099518e+02   5.6450854e+02   6.0948934e+02
   4.6429194e+02   4.6851392e+02   5.3144315e+02   5.3710647e+02   6.5324167e+02
   4.7235034e+02   4.7829205e+02   5.5692025e+02   6.1989836e+02   6.6946536e+02
   4.7221848e+02   4.7811587e+02   5.5645999e+02   6.1074987e+02   6.4303000e+02
   4.7278268e+02   4.7887585e+02   5.5838947e+02   6.3384196e+02   6.3798044e+02
   4.7264032e+02   4.7868256e+02   5.5764089e+02   5.9131108e+02   5.9708548e+02
   4.7222645e+02   4.7812637e+02   5.5538073e+02   5.7540511e+02   5.9366805e+02
   4.5333886e+02   4.5711869e+02   5.0925008e+02   5.1243884e+02   6.0835048e+02
   4.7208627e+02   4.7793990e+02   5.5455853e+02   5.7152023e+02   5.9354157e+02
   4.7275582e+02   4.7883930e+02   5.5830020e+02   6.6608879e+02   7.2827199e+02
   4.7263223e+02   4.7867163e+02   5.5786325e+02   6.3829191e+02   7.0501051e+02
   4.3334490e+02   4.3936479e+02   5.0555504e+02   5.0935743e+02   6.8731052e+02
   4.7210665e+02   4.7796714e+02   5.5614880e+02   6.1057693e+02   6.5546005e+02
   4.2950009e+02   4.3501543e+02   4.8685769e+02   4.9188600e+02   5.7437726e+02
   4.1394379e+02   4.2638060e+02   4.7985466e+02   4.8539438e+02   5.6384230e+02
   3.8109172e+02   4.3179848e+02   5.0313628e+02   5.0715340e+02   6.9205395e+02
   4.2597423e+02   4.3505605e+02   5.0480538e+02   5.0870683e+02   7.5340987e+02
   4.6775748e+02   4.7252343e+02   5.4092709e+02   5.4941806e+02   6.4854867e+02
   4.7125502e+02   4.7685451e+02   5.5310276e+02   5.7762698e+02   6.2205950e+02
   4.7194028e+02   4.7774628e+02   5.5108176e+02   5.5901977e+02   5.8153022e+02
   4.3049395e+02   4.3677125e+02   4.9459838e+02   4.9909530e+02   5.9686045e+02
   4.6973675e+02   4.7494015e+02   5.4022797e+02   5.4618626e+02   5.9562300e+02
   4.7269808e+02   4.7876087e+02   5.5809074e+02   6.4277390e+02   6.6842687e+02
   4.6889749e+02   4.7390241e+02   5.3453125e+02   5.3913728e+02   5.9249904e+02
   4.7271197e+02   4.7877973e+02   5.5813983e+02   6.4391653e+02   6.6599271e+02
   4.7157494e+02   4.7726846e+02   5.5443080e+02   5.9117644e+02   6.3554829e+02
   4.7028676e+02   4.7562819e+02   5.5013647e+02   5.6591668e+02   6.3703688e+02
   4.7181437e+02   4.7758138e+02   5.5528842e+02   6.0191489e+02   6.5846755e+02
   4.3354354e+02   4.3953232e+02   5.0630871e+02   5.1008194e+02   7.7194987e+02
   4.3956140e+02   4.3957159e+02   4.7286057e+02   4.7896860e+02   5.5859802e+02
   4.2027018e+02   4.3315092e+02   5.0417182e+02   5.0812644e+02   7.4293932e+02
   4.1037874e+02   4.1147642e+02   4.7292392e+02   4.7902671e+02   5.5863771e+02
   4.6899793e+02   4.7403433e+02   5.4595825e+02   5.5724979e+02   6.6063870e+02
   4.6300324e+02   4.6709070e+02   5.1945200e+02   5.2253193e+02   5.9938353e+02
   4.7162765e+02   4.7733712e+02   5.5468865e+02   5.9526318e+02   6.4699651e+02
   4.7232404e+02   4.7825684e+02   5.5684294e+02   6.1988196e+02   7.0078755e+02
   4.3394561e+02   4.3936947e+02   4.9698807e+02   5.0125416e+02   6.0219475e+02
   4.7125373e+02   4.7685297e+02   5.5374826e+02   5.9056113e+02   6.8183536e+02
   4.7168289e+02   4.7740922e+02   5.5494274e+02   6.0028279e+02   6.9754429e+02
   4.7282742e+02   4.7893681e+02   5.5855560e+02   6.0788727e+02   6.0813627e+02
   4.7279412e+02   4.7889143e+02   5.5843704e+02   6.5779281e+02   6.8035752e+02
   3.5794950e+02   4.2337017e+02   4.7750205e+02   4.8321679e+02   5.6185222e+02
   4.1691220e+02   4.3254511e+02   5.0381392e+02   5.0779193e+02   7.2763936e+02
   4.2838075e+02   4.3567986e+02   4.9633286e+02   5.0071980e+02   6.0334924e+02
   4.4648934e+02   4.5037888e+02   5.0266367e+02   5.0629953e+02   6.0527533e+02
   4.7190935e+02   4.7770627e+02   5.5557666e+02   6.0560380e+02   6.6504683e+02
   4.7283164e+02   4.7894256e+02   5.5857036e+02   5.8789752e+02   5.8798938e+02
   4.5182261e+02   4.5566784e+02   5.1206284e+02   5.1534941e+02   6.2557338e+02
   4.0887156e+02   4.2959635e+02   4.8781755e+02   4.9287965e+02   5.7863711e+02
   4.6860736e+02   4.7355365e+02   5.4092721e+02   5.4854750e+02   6.1815307e+02
   4.7207243e+02   4.7792176e+02   5.5595482e+02   6.0254060e+02   6.3417341e+02
   4.6989506e+02   4.7514076e+02   5.4953543e+02   5.6542706e+02   6.9808248e+02
   4.7262908e+02   4.7866736e+02   5.5784163e+02   6.3088884e+02   6.5118764e+02
   4.7210290e+02   4.7796218e+02   5.5616249e+02   6.1285501e+02   6.9926216e+02
   4.7281283e+02   4.7891689e+02   5.5771544e+02   5.6081976e+02   5.6195245e+02
   4.7267826e+02   4.7873397e+02   5.5781908e+02   5.9204324e+02   5.9670028e+02
   4.7164443e+02   4.7735899e+02   5.5465150e+02   5.9296063e+02   6.3648056e+02
   4.7281882e+02   4.7892508e+02   5.5852807e+02   6.7287273e+02   6.9404196e+02
   4.5211027e+02   4.5501292e+02   4.8853735e+02   4.9278097e+02   5.6903152e+02
   4.7205344e+02   4.7789634e+02   5.5416326e+02   5.6919102e+02   5.9215919e+02
   4.6255776e+02   4.6663902e+02   5.2711716e+02   5.3169348e+02   6.3907887e+02
   4.7124171e+02   4.7683686e+02   5.5075947e+02   5.6249141e+02   6.0108903e+02
   4.1323544e+02   4.3151835e+02   4.9633368e+02   5.0078779e+02   6.0755134e+02
   4.7193814e+02   4.7774421e+02   5.5561132e+02   6.0302569e+02   6.4773440e+02
   4.3490908e+02   4.3554497e+02   4.7424308e+02   4.8018347e+02   5.5937835e+02
   4.7160068e+02   4.7730153e+02   5.5222184e+02   5.6508030e+02   5.9787601e+02
   4.6390850e+02   4.6791738e+02   5.0537283e+02   5.0775480e+02   5.7186732e+02
   4.7127320e+02   4.7687776e+02   5.5249173e+02   5.7073333e+02   6.1406546e+02
   4.2790843e+02   4.3598672e+02   5.0506552e+02   5.0894262e+02   7.4596115e+02
   4.7283313e+02   4.7894459e+02   5.5857809e+02   5.8222506e+02   5.8225799e+02
   4.0235214e+02   4.3183927e+02   5.0326804e+02   5.0727895e+02   7.0943408e+02
   4.6950096e+02   4.7465155e+02   5.4423443e+02   5.5292222e+02   6.1608295e+02
   4.4064761e+02   4.4518992e+02   5.0746704e+02   5.1109148e+02   6.5564357e+02
   4.2830881e+02   4.3620155e+02   5.0519071e+02   5.0905964e+02   7.6683221e+02
   4.3093364e+02   4.3764090e+02   5.0320847e+02   5.0713358e+02   6.3676378e+02
   4.1663412e+02   4.3248481e+02   5.0341546e+02   5.0741098e+02   7.0263493e+02
   4.7202086e+02   4.7784982e+02   5.3758391e+02   5.3921310e+02   5.6339474e+02
   4.7074772e+02   4.7620774e+02   5.5219602e+02   5.7752416e+02   6.5472546e+02
   4.6543582e+02   4.6979383e+02   5.3403479e+02   5.4040476e+02   6.5077419e+02
   4.2796659e+02   4.3049300e+02   4.7657524e+02   4.8231629e+02   5.6098415e+02
   4.0758894e+02   4.3141631e+02   4.9762591e+02   5.0197838e+02   6.1439810e+02
   4.6125486e+02   4.6524448e+02   5.2190087e+02   5.2555241e+02   6.1830702e+02
   4.4414258e+02   4.4828952e+02   5.0635860e+02   5.0993194e+02   6.2443374e+02
   4.7282473e+02   4.7893314e+02   5.5854967e+02   6.5818120e+02   6.6036496e+02
   4.7190232e+02   4.7769701e+02   5.5548410e+02   6.0106785e+02   6.4377814e+02
   4.5446853e+02   4.5693912e+02   4.8444655e+02   4.8884267e+02   5.6423717e+02
   4.2339996e+02   4.3399165e+02   5.0366183e+02   5.0762543e+02   6.6709639e+02
   4.1440687e+02   4.3201631e+02   5.0023488e+02   5.0439319e+02   6.2541625e+02
   4.6763714e+02   4.7237882e+02   5.4095873e+02   5.4958724e+02   6.5865411e+02
   4.7109004e+02   4.7664295e+02   5.5285907e+02   5.7866269e+02   6.3225062e+02
   4.5171854e+02   4.5547664e+02   5.0663986e+02   5.0994580e+02   6.0492569e+02
   4.4135388e+02   4.4578240e+02   5.0667382e+02   5.1030465e+02   6.3859537e+02
   4.3490436e+02   4.4053049e+02   5.0625443e+02   5.1001104e+02   7.1855065e+02
   4.3483564e+02   4.3688965e+02   4.7805094e+02   4.8361652e+02   5.6192854e+02
   4.3094715e+02   4.3773771e+02   5.0527173e+02   5.0911278e+02   7.1779466e+02
   4.1158161e+02   4.3194907e+02   5.0181489e+02   5.0588867e+02   6.4011592e+02
   4.5124938e+02   4.5153207e+02   4.7374948e+02   4.7968221e+02   5.5898320e+02
   4.7275727e+02   4.7884128e+02   5.5830287e+02   6.5083886e+02   6.7761527e+02
   4.4713551e+02   4.5113463e+02   5.0862006e+02   5.1205565e+02   6.2765071e+02
   4.4071175e+02   4.4163868e+02   4.7559550e+02   4.8134666e+02   5.6013456e+02
   4.7120544e+02   4.7679089e+02   5.5347604e+02   5.8587952e+02   6.4800884e+02
   4.7268722e+02   4.7874614e+02   5.5805908e+02   6.5469070e+02   7.5295502e+02
   4.1720735e+02   4.3255303e+02   5.0331990e+02   5.0731849e+02   6.7856978e+02
   4.6200075e+02   4.6603317e+02   5.2208822e+02   5.2567722e+02   6.1519400e+02
   4.4981974e+02   4.5376319e+02   5.1416899e+02   5.1767260e+02   7.4866643e+02
   4.7162918e+02   4.7733896e+02   5.5377070e+02   5.7605712e+02   6.1029523e+02
   4.7213387e+02   4.7800272e+02   5.5228549e+02   5.6050830e+02   5.7910498e+02
   4.7181848e+02   4.7758677e+02   5.5531056e+02   6.0258366e+02   6.6363323e+02
   4.7153844e+02   4.7722103e+02   5.5454933e+02   5.9747776e+02   7.0845522e+02
   4.1293545e+02   4.3213094e+02   5.0324242e+02   5.0725028e+02   6.8648878e+02
   4.7238642e+02   4.7834042e+02   5.5703931e+02   6.2130852e+02   6.7870284e+02
   4.5984222e+02   4.6367242e+02   5.0947192e+02   5.1225106e+02   5.8879586e+02
   4.7277558e+02   4.7886619e+02   5.5833341e+02   6.0668723e+02   6.0885742e+02
   4.7281369e+02   4.7891809e+02   5.5850801e+02   6.4729336e+02   6.4928663e+02
   3.9049845e+02   4.3182762e+02   5.0353628e+02   5.0753605e+02   7.2577030e+02
   4.7234906e+02   4.7829035e+02   5.5694313e+02   6.2402626e+02   7.6785482e+02
   4.5790014e+02   4.6178613e+02   5.2098836e+02   5.2482256e+02   6.4993488e+02
   4.7282402e+02   4.7893216e+02   5.5854727e+02   6.8554069e+02   7.0432715e+02
   4.7224551e+02   4.7815192e+02   5.5659018e+02   6.1706778e+02   6.7108603e+02
   4.6811870e+02   4.7295896e+02   5.4025744e+02   5.4798381e+02   6.2452608e+02
   4.7252344e+02   4.7852466e+02   5.5747781e+02   6.2369993e+02   6.5160765e+02
   4.7176266e+02   4.7751357e+02   5.5515817e+02   6.0152494e+02   6.7238359e+02
   4.7019346e+02   4.7550998e+02   5.4526962e+02   5.5351128e+02   6.0373529e+02
   4.2725714e+02   4.3148170e+02   4.7971576e+02   4.8521568e+02   5.6349384e+02
   4.7208103e+02   4.7793312e+02   5.5566381e+02   5.9032591e+02   6.1356267e+02
   4.6298279e+02   4.6709751e+02   5.2950075e+02   5.3474456e+02   7.1227329e+02
   4.7276106e+02   4.7884644e+02   5.5824319e+02   5.9841376e+02   6.0031050e+02
   4.3570013e+02   4.3824651e+02   4.8007095e+02   4.8545692e+02   5.6347965e+02
   4.7229683e+02   4.7822046e+02   5.5676936e+02   6.2051073e+02   7.2474511e+02
   4.7147472e+02   4.7713832e+02   5.5434023e+02   5.9462515e+02   6.6558657e+02
   4.6418140e+02   4.6839214e+02   5.3089762e+02   5.3637023e+02   6.4816932e+02
   4.7263546e+02   4.7867599e+02   5.5775765e+02   6.0295031e+02   6.1042073e+02
   4.7176330e+02   4.7751431e+02   5.5450356e+02   5.8266577e+02   6.1486237e+02
   4.5839351e+02   4.6218018e+02   5.0898090e+02   5.1187410e+02   5.9211273e+02
   4.7098972e+02   4.7651497e+02   5.5303900e+02   5.8505793e+02   7.0754314e+02
   4.7272363e+02   4.7879556e+02   5.5810039e+02   6.0184316e+02   6.0601644e+02
   4.4960627e+02   4.5354825e+02   5.1313273e+02   5.1656725e+02   6.6376230e+02
   4.4014901e+02   4.4422300e+02   4.9465868e+02   4.9898109e+02   5.9134157e+02
   4.6243930e+02   4.6650842e+02   5.2525905e+02   5.2938770e+02   6.2442673e+02
   4.3724476e+02   4.4236279e+02   5.0656338e+02   5.1027426e+02   6.7230513e+02
   4.7113099e+02   4.7669509e+02   5.5181640e+02   5.6790499e+02   6.1337525e+02
   4.7275293e+02   4.7883538e+02   5.5829024e+02   6.8361068e+02   7.4622405e+02
   4.7128423e+02   4.7689173e+02   5.5154299e+02   5.6501353e+02   6.0457945e+02
   4.1518560e+02   4.3203652e+02   4.9963281e+02   5.0382926e+02   6.2130846e+02
   4.6600357e+02   4.7044597e+02   5.3477220e+02   5.4121046e+02   6.3861276e+02
   4.7119322e+02   4.7677523e+02   5.5353954e+02   5.8790608e+02   6.5953280e+02
   3.9974488e+02   4.3150588e+02   4.9934351e+02   5.0356745e+02   6.2083708e+02
   4.7037500e+02   4.7573130e+02   5.3632412e+02   5.4012045e+02   5.7824527e+02
   4.3022699e+02   4.3101629e+02   4.7408043e+02   4.8005156e+02   5.5930453e+02
   4.7283330e+02   4.7894483e+02   5.5858160e+02   6.6195848e+02   6.6232726e+02
   4.7140462e+02   4.7704755e+02   5.5404310e+02   5.9045241e+02   6.4701762e+02
   4.5311497e+02   4.5695103e+02   5.1316527e+02   5.1645416e+02   6.2435568e+02
   4.6606357e+02   4.7048758e+02   5.2150254e+02   5.2428477e+02   5.8710312e+02
   4.6273734e+02   4.6673575e+02   5.1067776e+02   5.1317678e+02   5.8188998e+02
   4.7085434e+02   4.7634283e+02   5.5264101e+02   5.8196059e+02   6.9690792e+02
   4.5729938e+02   4.6116351e+02   5.1789210e+02   5.2134641e+02   6.2552078e+02
   4.2509985e+02   4.3410038e+02   4.9648361e+02   5.0088506e+02   6.0563860e+02
   4.7264826e+02   4.7869333e+02   5.5779685e+02   6.0171527e+02   6.0853259e+02
   4.7263602e+02   4.7867676e+02   5.5787360e+02   6.3693221e+02   6.7142055e+02
   4.6755519e+02   4.7228080e+02   5.4131412e+02   5.5027038e+02   7.2544663e+02
   4.2881640e+02   4.3181838e+02   4.7792354e+02   4.8354995e+02   5.6198029e+02
   4.7256497e+02   4.7858065e+02   5.5711857e+02   5.8305963e+02   5.9152421e+02
   4.3414549e+02   4.3986820e+02   5.0354570e+02   5.0741728e+02   6.3273420e+02
   4.7063138e+02   4.7606088e+02   5.5196781e+02   5.7692262e+02   6.8088888e+02
   4.2430281e+02   4.3421243e+02   5.0189637e+02   5.0593300e+02   6.3397301e+02
   4.7282790e+02   4.7893746e+02   5.5856166e+02   7.0233178e+02   7.0725536e+02
   4.7048581e+02   4.7587694e+02   5.4880924e+02   5.6026484e+02   6.1503415e+02
   4.7283186e+02   4.7894286e+02   5.5857529e+02   6.1346166e+02   6.1363453e+02
   4.7189512e+02   4.7768753e+02   5.5554298e+02   6.0570050e+02   6.7591007e+02
   4.7281906e+02   4.7892541e+02   5.5852070e+02   6.1034309e+02   6.1089905e+02
   4.7061277e+02   4.7603720e+02   5.5103400e+02   5.6840676e+02   6.2943102e+02
   4.2546892e+02   4.3319847e+02   4.8905608e+02   4.9397597e+02   5.8109121e+02
   4.5089323e+02   4.5314533e+02   4.8287279e+02   4.8760197e+02   5.6402153e+02
   4.4402915e+02   4.4824196e+02   5.0897254e+02   5.1249134e+02   6.5273302e+02
   4.6794866e+02   4.7275336e+02   5.4027944e+02   5.4818105e+02   6.3062027e+02
   4.4503289e+02   4.4905983e+02   5.0421308e+02   5.0783714e+02   6.1488419e+02
   4.7192545e+02   4.7772738e+02   5.5478778e+02   5.8019936e+02   6.0627306e+02
   4.7245173e+02   4.7842811e+02   5.5719722e+02   6.1586111e+02   6.3347856e+02
   4.2294537e+02   4.3375477e+02   5.0222639e+02   5.0625473e+02   6.3837274e+02
   4.6939852e+02   4.7452616e+02   5.4579536e+02   5.5608376e+02   6.2811764e+02
   4.7114749e+02   4.7671608e+02   5.5120551e+02   5.6467685e+02   6.0737214e+02
   4.1099596e+02   4.2564396e+02   4.7931579e+02   4.8489652e+02   5.6336128e+02
   4.1397528e+02   4.3224805e+02   5.0387494e+02   5.0785464e+02   7.4206898e+02
   4.3614281e+02   4.4100100e+02   4.9605341e+02   5.0035673e+02   5.9834089e+02
   4.4072174e+02   4.4523137e+02   5.0657289e+02   5.1021992e+02   6.4119219e+02
   4.7277824e+02   4.7886981e+02   5.5830799e+02   5.9490799e+02   5.9679370e+02
   3.8591684e+02   3.8788873e+02   4.7283467e+02   4.7894638e+02   5.5858469e+02
   4.7115780e+02   4.7672957e+02   5.5236147e+02   5.7149709e+02   6.1757520e+02
   4.2742752e+02   4.3559498e+02   5.0211590e+02   5.0612115e+02   6.3221694e+02
   4.6888281e+02   4.7389342e+02   5.4614577e+02   5.5792574e+02   7.4256430e+02
   4.5982204e+02   4.6375859e+02   5.2378279e+02   5.2794235e+02   6.5510597e+02
   4.7114964e+02   4.7671934e+02   5.5346647e+02   5.8814791e+02   6.8683594e+02
   4.1739051e+02   4.3046313e+02   4.8814652e+02   4.9317333e+02   5.7932278e+02
   4.7071950e+02   4.7617209e+02   5.5223694e+02   5.7884167e+02   6.8298866e+02
   4.4086132e+02   4.4518820e+02   5.0140099e+02   5.0524564e+02   6.1119173e+02
   4.2776828e+02   4.3298071e+02   4.8304226e+02   4.8830770e+02   5.6723125e+02
   4.4496453e+02   4.4909463e+02   5.0830517e+02   5.1180990e+02   6.3666376e+02
   4.7238545e+02   4.7833905e+02   5.5635333e+02   5.8229761e+02   5.9560283e+02
   4.7241924e+02   4.7838447e+02   5.5713957e+02   6.2142467e+02   6.6048452e+02
   4.4772248e+02   4.5107688e+02   4.9262566e+02   4.9682052e+02   5.7920793e+02
   4.7213980e+02   4.7801117e+02   5.5626400e+02   6.1321193e+02   6.6599980e+02
   4.3436937e+02   4.4008649e+02   5.0493687e+02   5.0874946e+02   6.4869590e+02
   4.6688068e+02   4.7147341e+02   5.3633523e+02   5.4297356e+02   6.2850969e+02
   4.1304352e+02   4.3213940e+02   5.0326026e+02   5.0726724e+02   6.9214116e+02
   4.7001623e+02   4.7529130e+02   5.5021164e+02   5.6845973e+02   7.3772427e+02
   4.7250094e+02   4.7849401e+02   5.5399206e+02   5.6057546e+02   5.7016253e+02
   4.6368457e+02   4.6785396e+02   5.3134465e+02   5.3714617e+02   7.5314712e+02
   4.2200745e+02   4.2230226e+02   4.7300407e+02   4.7909775e+02   5.5868215e+02
   4.7242252e+02   4.7838882e+02   5.5666048e+02   5.8652233e+02   5.9905136e+02
   4.7230734e+02   4.7823450e+02   5.5678465e+02   6.1875155e+02   6.7243526e+02
   4.7253251e+02   4.7853690e+02   5.5753062e+02   6.3391118e+02   7.2502368e+02
   4.7283213e+02   4.7894322e+02   5.5857724e+02   6.6557781e+02   6.6662822e+02
   4.7252339e+02   4.7852459e+02   5.5736780e+02   6.0507356e+02   6.1682539e+02
   4.7283027e+02   4.7894069e+02   5.5855813e+02   5.8223274e+02   5.8237175e+02
   7.1412645e+02   5.5836888e+02   4.7887233e+02   4.7278355e+02   3.9506740e+02
   6.2520936e+02   5.5798145e+02   4.8003633e+02   4.7426789e+02   4.1873950e+02
   6.1829123e+02   5.7979104e+02   4.9687693e+02   4.9220946e+02   4.3052847e+02
   7.1592565e+02   7.1059968e+02   5.0771961e+02   5.0372799e+02   4.3183856e+02
   5.1276517e+02   5.0920000e+02   4.4706906e+02   4.4301779e+02   4.1512530e+02
   6.3950324e+02   5.8400864e+02   4.9594170e+02   4.9115361e+02   4.3029348e+02
   6.8073695e+02   6.7685617e+02   5.0777660e+02   5.0378751e+02   4.3184249e+02
   6.2769565e+02   5.8324476e+02   4.9667745e+02   4.9196276e+02   4.3046819e+02
   5.4140006e+02   5.4107934e+02   5.0670573e+02   5.0276791e+02   4.3178725e+02
   6.1493011e+02   6.1491177e+02   5.0780030e+02   5.0381228e+02   4.3184413e+02
   6.2356490e+02   6.2291884e+02   5.0771636e+02   5.0372488e+02   4.3183839e+02
   6.4095164e+02   5.9501901e+02   4.9922101e+02   4.9464995e+02   4.3092288e+02
   5.0875924e+02   5.0487169e+02   4.6076456e+02   4.6051346e+02   4.3135004e+02
   5.5801585e+02   5.4825633e+02   4.8245666e+02   4.7806748e+02   4.2644516e+02
   6.2335577e+02   5.5691029e+02   4.7827660e+02   4.7233891e+02   3.8251516e+02
   5.2372456e+02   5.1994361e+02   4.6428852e+02   4.6128035e+02   4.2266509e+02
   7.4257459e+02   6.6753025e+02   5.0706658e+02   5.0304550e+02   4.3179206e+02
   5.5463484e+02   5.4442936e+02   4.7459757e+02   4.6985298e+02   4.1703522e+02
   5.0918192e+02   5.0533429e+02   4.5664466e+02   4.5617716e+02   4.3086447e+02
   6.1074539e+02   6.0389757e+02   5.0619608e+02   5.0214466e+02   4.3172836e+02
   6.5393108e+02   5.5955453e+02   4.8102540e+02   4.7520041e+02   4.2022178e+02
   5.4038109e+02   5.4021220e+02   5.0722254e+02   5.0326352e+02   4.3181496e+02
   6.4055369e+02   5.6036290e+02   4.8258788e+02   4.7694081e+02   4.2309356e+02
   6.3320171e+02   6.3236746e+02   5.0771534e+02   5.0372370e+02   4.3183830e+02
   6.2715043e+02   6.2714075e+02   5.0780253e+02   5.0381459e+02   4.3184428e+02
   6.5715615e+02   6.2643569e+02   5.0539252e+02   5.0129059e+02   4.3166032e+02
   6.5676572e+02   5.5809127e+02   4.7875978e+02   4.7269784e+02   3.8777881e+02
   6.3348606e+02   5.5799668e+02   4.7949678e+02   4.7361491e+02   4.1605866e+02
   6.0690000e+02   5.7087017e+02   4.9525294e+02   4.9057274e+02   4.3023224e+02
   5.6277600e+02   5.5677739e+02   4.9784939e+02   4.9366304e+02   4.3092217e+02
   5.6498045e+02   5.4991560e+02   4.7746494e+02   4.7252843e+02   4.2031928e+02
   7.0649448e+02   7.0629972e+02   5.0780163e+02   5.0381364e+02   4.3184421e+02
   5.1268972e+02   5.0912236e+02   4.5163976e+02   4.4916074e+02   4.2508400e+02
   6.5018977e+02   5.7227782e+02   4.9144625e+02   4.8633613e+02   4.2897734e+02
   5.0967126e+02   5.0587455e+02   4.6125792e+02   4.6078442e+02   4.3089333e+02
   6.8734241e+02   5.9712414e+02   4.9865385e+02   4.9402417e+02   4.3081982e+02
   5.9586475e+02   5.5676527e+02   4.8259649e+02   4.7743397e+02   4.2462082e+02
   5.9035668e+02   5.8953382e+02   5.0753101e+02   5.0353523e+02   4.3182630e+02
   6.4036193e+02   6.4015381e+02   5.0779449e+02   5.0380620e+02   4.3184372e+02
   5.8824954e+02   5.8787111e+02   5.0769285e+02   5.0370192e+02   4.3183710e+02
   6.1530821e+02   6.1448459e+02   5.0764991e+02   5.0365591e+02   4.3183387e+02
   5.0924389e+02   5.0540179e+02   4.4818771e+02   4.4713818e+02   4.2958711e+02
   7.1826017e+02   5.6418601e+02   4.8593740e+02   4.8045105e+02   4.2609753e+02
   7.1246075e+02   6.7778028e+02   5.0757182e+02   5.0357362e+02   4.3182827e+02
   7.0802397e+02   5.6064980e+02   4.8210327e+02   4.7633282e+02   4.2206081e+02
   6.0959063e+02   6.0837397e+02   5.0753907e+02   5.0354106e+02   4.3182632e+02
   6.5399956e+02   6.5329849e+02   5.0777473e+02   5.0378557e+02   4.3184237e+02
   5.6916450e+02   5.6792321e+02   5.0690278e+02   5.0290722e+02   4.3178738e+02
   7.0604760e+02   7.0574958e+02   5.0780065e+02   5.0381262e+02   4.3184415e+02
   5.3005600e+02   5.2595779e+02   4.7488267e+02   4.7194678e+02   4.2668532e+02
   7.2964467e+02   5.9639845e+02   4.9811244e+02   4.9343769e+02   4.3071972e+02
   5.9518001e+02   5.8315860e+02   5.0345368e+02   4.9928982e+02   4.3149677e+02
   6.5961362e+02   5.9737533e+02   4.9896385e+02   4.9436093e+02   4.3087467e+02
   6.2885971e+02   5.5718508e+02   4.7841297e+02   4.7245037e+02   3.9955996e+02
   5.0780452e+02   5.0381788e+02   5.0112114e+02   5.0111987e+02   4.3184434e+02
   6.6630421e+02   6.5604614e+02   5.0754458e+02   5.0354526e+02   4.3182638e+02
   6.0465758e+02   6.0381160e+02   5.0761277e+02   5.0361791e+02   4.3183145e+02
   6.2049815e+02   6.0050341e+02   5.0300169e+02   4.9875641e+02   4.3143456e+02
   5.7288293e+02   5.5134930e+02   4.7650238e+02   4.7126904e+02   4.1510821e+02
   5.2157563e+02   5.1790700e+02   4.5816913e+02   4.5439713e+02   4.1071401e+02
   6.1417667e+02   5.9490598e+02   5.0284836e+02   4.9860390e+02   4.3142179e+02
   6.2973582e+02   6.0052901e+02   5.0176398e+02   4.9741240e+02   4.3128864e+02
   6.5736255e+02   6.2898101e+02   5.0571594e+02   5.0163118e+02   4.3168741e+02
   7.3187389e+02   7.1958057e+02   5.0761066e+02   5.0361419e+02   4.3183098e+02
   6.0906370e+02   5.9166454e+02   5.0266301e+02   4.9841385e+02   4.3140436e+02
   6.2244795e+02   6.1687924e+02   5.0635985e+02   5.0231080e+02   4.3173987e+02
   5.9099512e+02   5.6521667e+02   4.9543880e+02   4.9091479e+02   4.3036489e+02
   6.1180825e+02   5.5590880e+02   4.7795731e+02   4.7215564e+02   4.0725387e+02
   6.3772839e+02   6.0291376e+02   5.0167764e+02   4.9731230e+02   4.3127560e+02
   6.4899532e+02   5.5793256e+02   4.7872320e+02   4.7268340e+02   4.0069818e+02
   5.6168415e+02   5.5163783e+02   4.8715818e+02   4.8281056e+02   4.2846478e+02
   6.2774001e+02   5.9581575e+02   5.0059054e+02   4.9614346e+02   4.3113543e+02
   6.7197086e+02   5.8783313e+02   4.9616360e+02   4.9136352e+02   4.3032710e+02
   5.7439963e+02   5.5133816e+02   4.7572014e+02   4.7036310e+02   3.9489574e+02
   5.1263154e+02   5.0905617e+02   4.4610582e+02   4.4169717e+02   4.0547896e+02
   6.1699737e+02   5.6009898e+02   4.8436894e+02   4.7903373e+02   4.2543722e+02
   5.1915817e+02   5.1581510e+02   4.7337108e+02   4.7158097e+02   4.2904605e+02
   5.8195144e+02   5.8179034e+02   5.0774560e+02   5.0375642e+02   4.3184062e+02
   5.9550610e+02   5.5863143e+02   4.8608007e+02   4.8112378e+02   4.2714217e+02
   6.5228663e+02   6.4940335e+02   5.0764377e+02   5.0364889e+02   4.3183332e+02
   5.0784022e+02   5.0385618e+02   4.3875298e+02   4.3863977e+02   4.3167261e+02
   6.8530897e+02   6.1310124e+02   5.0243505e+02   4.9812339e+02   4.3136394e+02
   5.0787807e+02   5.0389803e+02   4.4086483e+02   4.4071226e+02   4.3159163e+02
   5.1152854e+02   5.0787693e+02   4.4379513e+02   4.3908839e+02   4.1008308e+02
   7.2400062e+02   7.2239738e+02   5.0777638e+02   5.0378728e+02   4.3184248e+02
   7.7870895e+02   7.6305838e+02   5.0779233e+02   5.0380394e+02   4.3184357e+02
   6.5785839e+02   5.7411927e+02   4.9194137e+02   4.8684729e+02   4.2914004e+02
   6.6683029e+02   6.1474605e+02   5.0276203e+02   4.9847809e+02   4.3140176e+02
   6.4901428e+02   6.4595079e+02   5.0759477e+02   5.0359776e+02   4.3182991e+02
   7.1543782e+02   5.9739072e+02   4.9853901e+02   4.9389816e+02   4.3079836e+02
   6.9807944e+02   6.8349294e+02   5.0775552e+02   5.0376550e+02   4.3184104e+02
   6.4849065e+02   6.4200400e+02   5.0738412e+02   5.0337788e+02   4.3181509e+02
   6.3600036e+02   6.3568953e+02   5.0777573e+02   5.0378664e+02   4.3184244e+02
   6.2933129e+02   5.5756010e+02   4.7903066e+02   4.7313008e+02   4.1369897e+02
   5.8953401e+02   5.6345810e+02   4.9407737e+02   4.8951296e+02   4.3008265e+02
   5.4393672e+02   5.3685996e+02   4.7280537e+02   4.6860551e+02   4.1965957e+02
   7.2937915e+02   5.5849204e+02   4.7892271e+02   4.7282259e+02   3.9707714e+02
   5.8874472e+02   5.5332392e+02   4.7662966e+02   4.7109053e+02   4.0018558e+02
   6.1701205e+02   5.5749915e+02   4.8026898e+02   4.7462800e+02   4.2008684e+02
   7.3343084e+02   5.6626634e+02   4.8746952e+02   4.8207889e+02   4.2708862e+02
   6.4571153e+02   6.4052633e+02   5.0749732e+02   5.0349610e+02   4.3182310e+02
   5.9759718e+02   5.8126483e+02   5.0209450e+02   4.9784082e+02   4.3135275e+02
   6.1047086e+02   5.5799958e+02   4.8204690e+02   4.7663251e+02   4.2337630e+02
   6.2646446e+02   5.5710682e+02   4.7845564e+02   4.7251802e+02   4.0627843e+02
   5.1314619e+02   5.0992616e+02   4.8242212e+02   4.8140204e+02   4.3116316e+02
   5.1103645e+02   5.0734722e+02   4.4270588e+02   4.3784847e+02   4.1242769e+02
   6.7332151e+02   5.9708712e+02   4.9872879e+02   4.9410590e+02   4.3083343e+02
   6.6155758e+02   5.5818558e+02   4.7882379e+02   4.7275852e+02   4.0100596e+02
   7.1572386e+02   5.9661608e+02   4.9835386e+02   4.9369951e+02   4.3076530e+02
   5.2861314e+02   5.2431546e+02   4.6448857e+02   4.6078024e+02   4.1565147e+02
   5.6892707e+02   5.6682180e+02   5.0619304e+02   5.0219118e+02   4.3173994e+02
   6.0801190e+02   5.6276877e+02   4.8904314e+02   4.8406984e+02   4.2832710e+02
   5.3313227e+02   5.2858637e+02   4.7497470e+02   4.7177064e+02   4.2593776e+02
   5.3877205e+02   5.3793137e+02   5.0458849e+02   5.0075257e+02   4.3167080e+02
   7.7704860e+02   6.6560817e+02   5.0696437e+02   5.0293859e+02   4.3178453e+02
   6.5067603e+02   6.4982800e+02   5.0774978e+02   5.0375953e+02   4.3184065e+02
   5.2826317e+02   5.2406819e+02   4.6709048e+02   4.6380041e+02   4.2174981e+02
   5.5393364e+02   5.4379823e+02   4.7343582e+02   4.6861363e+02   4.1070213e+02
   5.9289037e+02   5.8053385e+02   5.0328051e+02   4.9911475e+02   4.3148222e+02
   6.9612605e+02   6.8646494e+02   5.0778070e+02   5.0379178e+02   4.3184278e+02
   5.7204969e+02   5.5117198e+02   4.7635093e+02   4.7111892e+02   4.1455688e+02
   6.1391593e+02   5.5623422e+02   4.7839300e+02   4.7261621e+02   4.1280620e+02
   7.2111545e+02   7.2000093e+02   5.0778388e+02   5.0379511e+02   4.3184299e+02
   6.3945779e+02   6.2951200e+02   5.0678271e+02   5.0275026e+02   4.3177139e+02
   5.3466280e+02   5.2954072e+02   4.7010231e+02   4.6645262e+02   4.2097766e+02
   5.3001106e+02   5.2652978e+02   4.8360969e+02   4.8073437e+02   4.2938567e+02
   6.1981452e+02   5.5663944e+02   4.7824684e+02   4.7235716e+02   4.0577475e+02
   7.7256885e+02   6.7085466e+02   5.0702418e+02   5.0300114e+02   4.3178894e+02
   7.2928176e+02   7.1299637e+02   5.0753353e+02   5.0353362e+02   4.3182558e+02
   5.0780567e+02   5.0381798e+02   4.3633699e+02   4.3632612e+02   4.3182970e+02
   5.0893758e+02   5.0506649e+02   4.5807237e+02   4.5772307e+02   4.3112818e+02
   6.3152958e+02   5.5796232e+02   4.7956415e+02   4.7370264e+02   4.1655482e+02
   6.7241676e+02   6.6560607e+02   5.0773078e+02   5.0373967e+02   4.3183933e+02
   7.4116339e+02   5.6270355e+02   4.8423516e+02   4.7860508e+02   4.2461186e+02
   6.4896295e+02   6.0904896e+02   5.0233431e+02   4.9801876e+02   4.3135360e+02
   5.6950203e+02   5.5209560e+02   4.8063308e+02   4.7581227e+02   4.2414531e+02
   6.5661885e+02   6.5210025e+02   5.0760115e+02   5.0360437e+02   4.3183034e+02
   6.0151548e+02   5.9517788e+02   5.0573376e+02   5.0166939e+02   4.3169370e+02
   6.2576513e+02   5.6904684e+02   4.9136535e+02   4.8633395e+02   4.2903029e+02
   6.1757964e+02   5.5829360e+02   4.8150406e+02   4.7595668e+02   4.2229462e+02
   6.3214775e+02   5.9276783e+02   4.9920255e+02   4.9464062e+02   4.3092458e+02
   6.6668886e+02   5.8851496e+02   4.9636949e+02   4.9158460e+02   4.3037347e+02
   7.1211429e+02   6.8005711e+02   5.0759358e+02   5.0359636e+02   4.3182979e+02
   6.3042627e+02   5.6535095e+02   4.8859228e+02   4.8340201e+02   4.2787759e+02
   6.3454875e+02   6.0819264e+02   5.0316557e+02   4.9892195e+02   4.3144885e+02
   6.4263274e+02   6.0851586e+02   5.0261990e+02   4.9833014e+02   4.3138748e+02
   6.0485521e+02   5.6057270e+02   4.8692442e+02   4.8188476e+02   4.2738980e+02
   7.5891132e+02   6.2818020e+02   5.0460409e+02   5.0045264e+02   4.3158959e+02
   5.4793947e+02   5.3960028e+02   4.7162078e+02   4.6702089e+02   4.0314075e+02
   6.0558346e+02   6.0457360e+02   5.0756439e+02   5.0356768e+02   4.3182813e+02
   6.2058514e+02   6.0639639e+02   5.0449422e+02   5.0034963e+02   4.3158321e+02
   5.0931467e+02   5.0546970e+02   4.3705070e+02   4.2981601e+02   3.9630778e+02
   6.0902603e+02   5.6208463e+02   4.8810430e+02   4.8307818e+02   4.2790412e+02
   5.9223546e+02   5.5377782e+02   4.7690569e+02   4.7132950e+02   4.0526130e+02
   7.3614280e+02   5.6529149e+02   4.8672923e+02   4.8128634e+02   4.2662446e+02
   5.4835750e+02   5.3990792e+02   4.7176118e+02   4.6714528e+02   4.0442584e+02
   5.6237744e+02   5.4824568e+02   4.7457903e+02   4.6944118e+02   3.8813995e+02
   6.0339277e+02   5.5908301e+02   4.8499569e+02   4.7985960e+02   4.2625447e+02
   7.4992657e+02   7.2543867e+02   5.0757408e+02   5.0357598e+02   4.3182843e+02
   6.5081008e+02   5.6680387e+02   4.8857118e+02   4.8330428e+02   4.2776532e+02
   7.2159552e+02   7.0012068e+02   5.0751651e+02   5.0351583e+02   4.3182438e+02
   6.1145752e+02   5.5590254e+02   4.7799826e+02   4.7220649e+02   4.0860770e+02
   6.5514604e+02   5.5833669e+02   4.7919038e+02   4.7317988e+02   4.1206344e+02
   6.8152511e+02   6.8114375e+02   5.0780022e+02   5.0381217e+02   4.3184412e+02
   7.0155135e+02   6.2874103e+02   5.0527091e+02   5.0116125e+02   4.3164964e+02
   6.9098335e+02   5.7251848e+02   4.9107599e+02   4.8591850e+02   4.2881348e+02
   6.5739949e+02   5.5895925e+02   4.8007923e+02   4.7415377e+02   4.1740378e+02
   6.5275132e+02   5.5805551e+02   4.7880377e+02   4.7275870e+02   4.0423149e+02
   5.1016100e+02   5.0640327e+02   4.4361535e+02   4.4050422e+02   4.2428428e+02
   5.5700104e+02   5.5694865e+02   5.0770395e+02   5.0371708e+02   4.3183861e+02
   5.0879068e+02   5.0489561e+02   4.3525023e+02   4.2641971e+02   3.9763036e+02
   5.4285623e+02   5.3578081e+02   4.7004131e+02   4.6566340e+02   4.0155046e+02
   5.3548120e+02   5.3003906e+02   4.6713496e+02   4.6302038e+02   3.9634471e+02
   5.6336121e+02   5.5258316e+02   4.8754614e+02   4.8316548e+02   4.2854986e+02
   5.8471739e+02   5.8130196e+02   5.0648843e+02   5.0246801e+02   4.3175504e+02
   5.3096429e+02   5.3082955e+02   5.0723758e+02   5.0330018e+02   4.3181970e+02
   6.7222787e+02   6.1695154e+02   5.0330249e+02   4.9906118e+02   4.3146097e+02
   5.5831478e+02   5.4722516e+02   4.7786648e+02   4.7322272e+02   4.2243537e+02
   5.9817861e+02   5.5488574e+02   4.7819677e+02   4.7264621e+02   4.1609501e+02
   7.7468675e+02   7.6919969e+02   5.0780039e+02   5.0381235e+02   4.3184413e+02
   6.1376338e+02   5.5619307e+02   4.7832202e+02   4.7253877e+02   4.1216118e+02
   5.9440393e+02   5.5452340e+02   4.7815661e+02   4.7266732e+02   4.1677965e+02
   6.1733582e+02   5.7291559e+02   4.9439231e+02   4.8959156e+02   4.2998008e+02
   6.1006799e+02   6.0834066e+02   5.0742810e+02   5.0342578e+02   4.3181863e+02
   5.9410346e+02   5.5416098e+02   4.7735676e+02   4.7179058e+02   4.1174130e+02
   6.1017349e+02   6.0521535e+02   5.0663475e+02   5.0260144e+02   4.3176161e+02
   5.0928314e+02   5.0543552e+02   4.3700105e+02   4.2979348e+02   4.0496731e+02
   6.2046019e+02   5.5715802e+02   4.7909779e+02   4.7328700e+02   4.1558226e+02
   5.9171352e+02   5.9171067e+02   5.0780273e+02   5.0381481e+02   4.3184429e+02
   5.5152487e+02   5.4250531e+02   4.7489915e+02   4.7037481e+02   4.1976491e+02
   6.5008667e+02   6.4395106e+02   5.0739555e+02   5.0338977e+02   4.3181589e+02
   5.2315212e+02   5.1937390e+02   4.5938501e+02   4.5556941e+02   4.0798714e+02
   6.7666807e+02   6.7648260e+02   5.0780283e+02   5.0381490e+02   4.3184430e+02
   5.9135399e+02   5.7988981e+02   5.0359736e+02   4.9945426e+02   4.3151442e+02
   6.6304752e+02   5.7027186e+02   4.9025285e+02   4.8505949e+02   4.2849837e+02
   6.5563702e+02   5.5806655e+02   4.7875010e+02   4.7269069e+02   3.8765685e+02
   5.9279434e+02   5.5387080e+02   4.7698600e+02   4.7140667e+02   4.0681056e+02
   6.3790473e+02   5.9926091e+02   5.0055588e+02   4.9609482e+02   4.3112625e+02
   5.8832474e+02   5.7323654e+02   5.0153231e+02   4.9728783e+02   4.3130446e+02
   6.9871880e+02   5.5828594e+02   4.7883427e+02   4.7275238e+02   3.8482839e+02
   5.9408064e+02   5.9205038e+02   5.0704994e+02   5.0303831e+02   4.3179310e+02
   6.9408869e+02   6.0581815e+02   5.0088035e+02   4.9643331e+02   4.3116610e+02
   5.8749844e+02   5.5351396e+02   4.7742356e+02   4.7199253e+02   4.1515017e+02
   5.6250152e+02   5.5803293e+02   5.0068989e+02   4.9657836e+02   4.3127292e+02
   5.8510075e+02   5.8411688e+02   5.0739495e+02   5.0339684e+02   4.3181750e+02
   7.0127229e+02   6.9840137e+02   5.0778834e+02   5.0379977e+02   4.3184330e+02
   6.7808286e+02   6.7793998e+02   5.0780312e+02   5.0381520e+02   4.3184432e+02
   6.6015700e+02   5.5953973e+02   4.8085819e+02   4.7500205e+02   4.1973257e+02
   6.3355552e+02   5.7398423e+02   4.9297644e+02   4.8800224e+02   4.2952428e+02
   6.6662374e+02   6.6645157e+02   5.0780183e+02   5.0381385e+02   4.3184423e+02
   5.5339451e+02   5.4540796e+02   4.8294932e+02   4.7876610e+02   4.2710664e+02
   6.2329010e+02   6.1948982e+02   5.0694278e+02   5.0291892e+02   4.3178359e+02
   5.9905609e+02   5.5528206e+02   4.7887594e+02   4.7337413e+02   4.1847746e+02
   6.2826785e+02   5.6066465e+02   4.8375893e+02   4.7826842e+02   4.2461156e+02
   6.0947829e+02   5.7093743e+02   4.9481698e+02   4.9009553e+02   4.3012094e+02
   5.3570236e+02   5.3043796e+02   4.7148812e+02   4.6784719e+02   4.2224930e+02
   6.2494961e+02   5.6589275e+02   4.8942825e+02   4.8430943e+02   4.2829000e+02
   6.0517887e+02   6.0456928e+02   5.0766138e+02   5.0366827e+02   4.3183475e+02
   6.1019966e+02   5.5571247e+02   4.7780048e+02   4.7200644e+02   4.0381782e+02
   6.7926774e+02   5.5824780e+02   4.7882130e+02   4.7274366e+02   3.9037797e+02
   5.6290063e+02   5.5110275e+02   4.8386008e+02   4.7936043e+02   4.2691845e+02
   6.1572484e+02   5.5623944e+02   4.7819615e+02   4.7237698e+02   4.0973503e+02
   5.7465567e+02   5.5859785e+02   4.9251362e+02   4.8805419e+02   4.2983479e+02
   5.8466498e+02   5.6572774e+02   4.9785058e+02   4.9346056e+02   4.3082328e+02
   6.2978019e+02   6.2311740e+02   5.0705852e+02   5.0303901e+02   4.3179189e+02
   6.2648112e+02   6.2545292e+02   5.0769629e+02   5.0370393e+02   4.3183701e+02
   7.0333464e+02   5.5866594e+02   4.7939972e+02   4.7337648e+02   4.1315684e+02
   5.1296225e+02   5.0940717e+02   4.4667241e+02   4.4229185e+02   3.8736774e+02
   5.9085587e+02   5.8404495e+02   5.0537897e+02   5.0131630e+02   4.3166938e+02
   5.2357866e+02   5.1976530e+02   4.5952516e+02   4.5565767e+02   3.8984380e+02
   6.3528154e+02   6.3460205e+02   5.0774756e+02   5.0375728e+02   4.3184051e+02
   6.4660084e+02   6.4550223e+02   5.0775258e+02   5.0376247e+02   4.3184085e+02
   5.5084545e+02   5.4166527e+02   4.7232318e+02   4.6759035e+02   3.8048442e+02
   6.3310025e+02   5.8445244e+02   4.9658645e+02   4.9185300e+02   4.3044174e+02
   5.8276420e+02   5.5610554e+02   4.8498758e+02   4.8017000e+02   4.2686571e+02
   5.3052830e+02   5.2595683e+02   4.6471867e+02   4.6078731e+02   4.0748434e+02
   5.4130670e+02   5.3511850e+02   4.7554502e+02   4.7175122e+02   4.2422170e+02
   7.1753349e+02   5.5908103e+02   4.7990645e+02   4.7392348e+02   4.1618012e+02
   6.0547600e+02   5.6098352e+02   4.8735829e+02   4.8233471e+02   4.2760206e+02
   6.0324446e+02   6.0292218e+02   5.0772927e+02   5.0373870e+02   4.3183936e+02
   6.2505632e+02   5.8256131e+02   4.9670092e+02   4.9199405e+02   4.3047666e+02
   6.2208996e+02   6.0963416e+02   5.0487816e+02   5.0075494e+02   4.3161757e+02
   6.1984569e+02   5.9586526e+02   5.0173316e+02   4.9739153e+02   4.3128921e+02
   6.2795003e+02   5.6100544e+02   4.8422607e+02   4.7877061e+02   4.2504976e+02
   6.2491082e+02   5.5800636e+02   4.8009230e+02   4.7433071e+02   4.1891319e+02
   5.7623041e+02   5.6774642e+02   5.0277420e+02   4.9865343e+02   4.3145470e+02
   6.3539439e+02   6.3382576e+02   5.0767077e+02   5.0367721e+02   4.3183522e+02
   6.2320290e+02   5.7452744e+02   4.9401463e+02   4.8914554e+02   4.2984978e+02
   5.0782043e+02   5.0383426e+02   4.3582390e+02   4.3571397e+02   4.3169982e+02
   5.5372727e+02   5.4521849e+02   4.8112924e+02   4.7687347e+02   4.2604721e+02
   7.7670667e+02   5.5921992e+02   4.7987616e+02   4.7386353e+02   4.1565939e+02
   6.1697637e+02   6.1347021e+02   5.0702097e+02   5.0300130e+02   4.3178949e+02
   5.7300307e+02   5.5109459e+02   4.7561399e+02   4.7027570e+02   3.8787438e+02
   6.2102394e+02   5.5684336e+02   4.7844018e+02   4.7255143e+02   4.0933205e+02
   5.0789610e+02   5.0391639e+02   4.3213343e+02   4.1349652e+02   4.0660095e+02
   5.3092191e+02   5.3033473e+02   5.0515872e+02   5.0138665e+02   4.3172231e+02
   6.0113529e+02   5.7048925e+02   4.9623073e+02   4.9163788e+02   4.3046180e+02
   7.2974808e+02   6.3390508e+02   5.0542738e+02   5.0132557e+02   4.3166282e+02
   6.4534624e+02   6.2104940e+02   5.0527173e+02   5.0116480e+02   4.3165041e+02
   6.8953833e+02   6.5985092e+02   5.0751005e+02   5.0350914e+02   4.3182394e+02
   7.6089082e+02   7.5397369e+02   5.0778847e+02   5.0379991e+02   4.3184331e+02
   6.1914307e+02   5.8958661e+02   4.9985933e+02   4.9537157e+02   4.3103723e+02
   5.6720919e+02   5.6708410e+02   5.0770520e+02   5.0371674e+02   4.3183836e+02
   5.3957108e+02   5.3336849e+02   4.7094445e+02   4.6693472e+02   4.1881746e+02
   5.0838572e+02   5.0460581e+02   4.9281643e+02   4.9259014e+02   4.3181119e+02
   5.5158228e+02   5.4221365e+02   4.7278671e+02   4.6805043e+02   4.0928553e+02
   5.6395691e+02   5.4886846e+02   4.7479800e+02   4.6962014e+02   3.9320948e+02
   5.6630267e+02   5.4962441e+02   4.7505938e+02   4.6983000e+02   3.8886884e+02
   6.5637047e+02   5.7718349e+02   4.9313324e+02   4.8811950e+02   4.2953081e+02
   7.0762810e+02   5.6377208e+02   4.8564010e+02   4.8014045e+02   4.2589073e+02
   5.3689638e+02   5.3537457e+02   5.0140342e+02   4.9767566e+02   4.3146453e+02
   6.8112365e+02   6.4397488e+02   5.0672737e+02   5.0269114e+02   4.3176696e+02
   6.7413193e+02   6.0018936e+02   4.9961966e+02   4.9506562e+02   4.3098047e+02
   5.9998155e+02   5.5467764e+02   4.7727220e+02   4.7158444e+02   3.9805658e+02
   5.0902968e+02   5.0515926e+02   4.3643813e+02   4.2927323e+02   4.1392690e+02
   6.9304194e+02   6.1494234e+02   5.0262908e+02   4.9833339e+02   4.3138636e+02
   6.1173195e+02   6.0394781e+02   5.0596398e+02   5.0190207e+02   4.3171012e+02
   5.1117537e+02   5.0766325e+02   4.7900249e+02   4.7836578e+02   4.3130190e+02
   5.8365640e+02   5.5266057e+02   4.7629091e+02   4.7081352e+02   3.8322195e+02
   5.6005976e+02   5.4785902e+02   4.7696133e+02   4.7217004e+02   4.2058641e+02
   6.3705289e+02   5.9171877e+02   4.9845976e+02   4.9383902e+02   4.3079679e+02
   6.4588162e+02   5.6818698e+02   4.8964141e+02   4.8444864e+02   4.2827930e+02
   5.9313232e+02   5.7533686e+02   5.0099594e+02   4.9669326e+02   4.3123197e+02
   6.4655157e+02   6.3625165e+02   5.0705747e+02   5.0303688e+02   4.3179159e+02
   5.5994298e+02   5.5991990e+02   5.0776840e+02   5.0378069e+02   4.3184229e+02
   5.9972477e+02   5.5853304e+02   4.8493457e+02   4.7985119e+02   4.2632639e+02
   6.2150411e+02   5.6456320e+02   4.8869054e+02   4.8355823e+02   4.2799345e+02
   6.8063011e+02   5.6018335e+02   4.8159137e+02   4.7578655e+02   4.2121276e+02
   6.4213056e+02   6.0551801e+02   5.0195837e+02   4.9761442e+02   4.3130956e+02
   6.4202907e+02   5.7858373e+02   4.9417330e+02   4.8925971e+02   4.2985192e+02
   6.2160946e+02   5.6169104e+02   4.8562205e+02   4.8030576e+02   4.2625052e+02
   6.6917952e+02   6.0127723e+02   5.0001532e+02   4.9549463e+02   4.3104174e+02
   5.6422163e+02   5.4959513e+02   4.7721487e+02   4.7228220e+02   4.1998108e+02
   6.2778818e+02   6.1089534e+02   5.0447856e+02   5.0032928e+02   4.3158073e+02
   5.6132009e+02   5.5188611e+02   4.8836858e+02   4.8405830e+02   4.2889172e+02
   5.7970662e+02   5.5214624e+02   4.7605705e+02   4.7062833e+02   3.8057374e+02
   5.2917716e+02   5.2480660e+02   4.6466817e+02   4.6091059e+02   4.1476177e+02
   6.0814882e+02   5.9552821e+02   5.0421291e+02   5.0006585e+02   4.3156115e+02
   6.9921107e+02   6.3558654e+02   5.0599297e+02   5.0192158e+02   4.3170980e+02
   6.3166140e+02   5.6263978e+02   4.8589394e+02   4.8053084e+02   4.2631362e+02
   5.0789115e+02   5.0391191e+02   4.3244645e+02   4.2624935e+02   4.2510161e+02
   7.7609502e+02   6.4831991e+02   5.0629463e+02   5.0223732e+02   4.3173357e+02
   7.7105626e+02   5.8938711e+02   4.9594853e+02   4.9111810e+02   4.3026872e+02
   6.1928880e+02   5.6449704e+02   4.8900666e+02   4.8391530e+02   4.2816734e+02
   6.2381383e+02   5.5693222e+02   4.7828609e+02   4.7234609e+02   3.8419614e+02
   6.5215003e+02   5.7849515e+02   4.9368382e+02   4.8871568e+02   4.2969995e+02
   6.5717999e+02   5.8306031e+02   4.9489412e+02   4.9000985e+02   4.3002616e+02
   6.1629472e+02   6.1228605e+02   5.0706234e+02   5.0304457e+02   4.3179252e+02
   6.1471950e+02   6.1437185e+02   5.0775394e+02   5.0376408e+02   4.3184098e+02
   6.3442978e+02   6.3414077e+02   5.0777900e+02   5.0379006e+02   4.3184267e+02
   6.3198708e+02   6.3182453e+02   5.0778549e+02   5.0379684e+02   4.3184311e+02
   5.3694036e+02   5.3119765e+02   4.6807728e+02   4.6396623e+02   4.0960657e+02
   5.6210044e+02   5.4909273e+02   4.7831345e+02   4.7354760e+02   4.2230545e+02
   6.1700953e+02   5.5629203e+02   4.7804518e+02   4.7218284e+02   4.0205679e+02
   5.2194719e+02   5.2093638e+02   5.0285238e+02   4.9951559e+02   4.3166591e+02
   7.3599932e+02   7.2804850e+02   5.0770524e+02   5.0371299e+02   4.3183756e+02
   6.3629926e+02   5.8638071e+02   4.9702213e+02   4.9230993e+02   4.3052785e+02
   7.2668718e+02   7.0446790e+02   5.0746513e+02   5.0346214e+02   4.3182075e+02
   5.4269306e+02   5.3586908e+02   4.7237148e+02   4.6822920e+02   4.1957720e+02
   6.7151914e+02   6.0494727e+02   5.0080501e+02   4.9635238e+02   4.3115607e+02
   5.1159432e+02   5.0794956e+02   4.4475084e+02   4.4056080e+02   4.1695928e+02
   7.4565639e+02   5.6301329e+02   4.8455122e+02   4.7894350e+02   4.2490922e+02
   5.4737954e+02   5.3932360e+02   4.7257547e+02   4.6810773e+02   4.1606081e+02
   6.1906566e+02   5.5854704e+02   4.8166238e+02   4.7610415e+02   4.2243213e+02
   7.7877756e+02   7.1043264e+02   5.0727936e+02   5.0326798e+02   4.3180750e+02
   5.1523612e+02   5.1410637e+02   5.0352759e+02   5.0055051e+02   4.3175508e+02
   6.8579318e+02   6.5326177e+02   5.0725444e+02   5.0324212e+02   4.3180575e+02
   5.9789032e+02   5.9532429e+02   5.0707315e+02   5.0306078e+02   4.3179439e+02
   5.8920670e+02   5.5336003e+02   4.7661997e+02   4.7107198e+02   3.8012066e+02
   6.3457534e+02   6.2918261e+02   5.0723573e+02   5.0322351e+02   4.3180461e+02
   6.7743992e+02   6.7434083e+02   5.0778247e+02   5.0379364e+02   4.3184290e+02
   6.0266356e+02   5.8578281e+02   5.0219976e+02   4.9793349e+02   4.3135797e+02
   6.3894340e+02   5.5948235e+02   4.8144403e+02   4.7571018e+02   4.2135987e+02
   7.3009021e+02   5.5851054e+02   4.7894520e+02   4.7284682e+02   4.0071473e+02
   5.2578127e+02   5.2177155e+02   4.6131274e+02   4.5744152e+02   4.0174580e+02
   7.0093122e+02   5.6250584e+02   4.8434494e+02   4.7875265e+02   4.2479384e+02
   5.0785772e+02   5.0387550e+02   4.3823187e+02   4.3804424e+02   4.3156549e+02
   5.6048201e+02   5.4742807e+02   4.7433654e+02   4.6925520e+02   4.0069078e+02
   6.5883844e+02   6.0177725e+02   5.0030898e+02   4.9581502e+02   4.3108609e+02
   6.3692870e+02   5.6617332e+02   4.8878010e+02   4.8357009e+02   4.2792682e+02
   6.4667768e+02   6.4546558e+02   5.0774683e+02   5.0375647e+02   4.3184045e+02
   6.0084802e+02   5.5532171e+02   4.7849237e+02   4.7291334e+02   4.1667084e+02
   6.3725329e+02   5.9284401e+02   4.9880684e+02   4.9420980e+02   4.3085621e+02
   6.0705825e+02   5.8642746e+02   5.0145502e+02   4.9712384e+02   4.3126636e+02
   6.4089293e+02   5.9847216e+02   5.0011173e+02   4.9561111e+02   4.3106110e+02
   6.2517399e+02   6.2454550e+02   5.0775421e+02   5.0376427e+02   4.3184098e+02
   6.0685975e+02   5.6184999e+02   4.8818695e+02   4.8318825e+02   4.2797376e+02
   5.7473664e+02   5.7251327e+02   5.0665758e+02   5.0265245e+02   4.3176955e+02
   6.1566981e+02   5.9340619e+02   5.0206958e+02   4.9776526e+02   4.3133335e+02
   5.3702096e+02   5.3125889e+02   4.6807926e+02   4.6396075e+02   4.0914159e+02
   6.6420744e+02   6.5925390e+02   5.0769669e+02   5.0370410e+02   4.3183698e+02
   6.4393247e+02   6.3760655e+02   5.0735986e+02   5.0335268e+02   4.3181339e+02
   6.7397412e+02   6.7387056e+02   5.0780280e+02   5.0381486e+02   4.3184429e+02
   5.0822344e+02   5.0427922e+02   4.4911566e+02   4.4883821e+02   4.3128517e+02
   6.2906280e+02   5.9153153e+02   4.9908903e+02   4.9452364e+02   4.3090831e+02
   6.9921172e+02   6.1902881e+02   5.0373278e+02   4.9952329e+02   4.3150557e+02
   7.0224839e+02   6.9781700e+02   5.0777911e+02   5.0379013e+02   4.3184267e+02
   5.1631268e+02   5.1283948e+02   4.5201243e+02   4.4799531e+02   3.9464623e+02
   5.8327478e+02   5.5752611e+02   4.8762319e+02   4.8292139e+02   4.2815907e+02
   5.1294181e+02   5.1004649e+02   4.9069176e+02   4.8940148e+02   4.3149609e+02
   5.3997017e+02   5.3353494e+02   4.6901531e+02   4.6475823e+02   4.0223022e+02
   5.4472384e+02   5.3775253e+02   4.7540310e+02   4.7136359e+02   4.2311692e+02
   5.8624853e+02   5.5634124e+02   4.8430636e+02   4.7939537e+02   4.2632908e+02
   6.3472357e+02   6.2339092e+02   5.0658082e+02   5.0253989e+02   4.3175634e+02
   6.1861926e+02   6.0311557e+02   5.0421322e+02   5.0005337e+02   4.3155757e+02
   7.0618049e+02   6.2319054e+02   5.0462102e+02   5.0047224e+02   4.3159159e+02
   7.4519461e+02   6.3261707e+02   5.0515610e+02   5.0103864e+02   4.3163935e+02
   5.8391341e+02   5.8385120e+02   5.0777895e+02   5.0379046e+02   4.3184276e+02
   6.0214667e+02   5.5557605e+02   4.7875888e+02   4.7318153e+02   4.1745581e+02
   6.1414192e+02   6.1360482e+02   5.0774698e+02   5.0375685e+02   4.3184051e+02
   6.8392468e+02   6.7898553e+02   5.0776558e+02   5.0377600e+02   4.3184173e+02
   5.1146442e+02   5.0780731e+02   4.4347052e+02   4.3862103e+02   4.0555497e+02
   6.7791699e+02   5.9171978e+02   4.9718014e+02   4.9244862e+02   4.3054344e+02
   6.7560524e+02   6.3982340e+02   5.0653138e+02   5.0248610e+02   4.3175209e+02
   6.4429083e+02   6.2554295e+02   5.0601163e+02   5.0194305e+02   4.3171176e+02
   6.5051883e+02   6.2420299e+02   5.0549003e+02   5.0139405e+02   4.3166875e+02
   6.7451146e+02   5.8289872e+02   4.9463370e+02   4.8972271e+02   4.2995320e+02
   5.8816333e+02   5.8740825e+02   5.0757640e+02   5.0358230e+02   4.3182941e+02
   6.0883040e+02   5.6242162e+02   4.8852340e+02   4.8351893e+02   4.2809564e+02
   5.2707006e+02   5.2293480e+02   4.6277579e+02   4.5899052e+02   4.1212230e+02
   6.4806233e+02   5.6705073e+02   4.8886196e+02   4.8362098e+02   4.2791884e+02
   6.3518136e+02   6.3300571e+02   5.0760884e+02   5.0361264e+02   4.3183093e+02
   5.4241484e+02   5.3543088e+02   4.6983795e+02   4.6547320e+02   3.8543381e+02
   6.6842583e+02   6.4182429e+02   5.0669410e+02   5.0265643e+02   4.3176447e+02
   7.3056628e+02   5.5925410e+02   4.8003512e+02   4.7405153e+02   4.1661532e+02
   6.4742997e+02   6.3020304e+02   5.0640251e+02   5.0235222e+02   4.3174241e+02
   5.9209736e+02   5.5563642e+02   4.8127382e+02   4.7609203e+02   4.2346820e+02
   7.0101957e+02   6.3652796e+02   5.0607242e+02   5.0200496e+02   4.3171616e+02
   5.8999469e+02   5.8994644e+02   5.0778772e+02   5.0379937e+02   4.3184331e+02
   6.5336710e+02   6.4741272e+02   5.0744131e+02   5.0343751e+02   4.3181912e+02
   5.7802059e+02   5.5229736e+02   4.7710404e+02   4.7182467e+02   4.1638273e+02
   7.5665925e+02   7.4975923e+02   5.0778256e+02   5.0379373e+02   4.3184290e+02
   6.3058395e+02   5.6739525e+02   4.8999977e+02   4.8487987e+02   4.2849320e+02
   7.3649326e+02   7.1374759e+02   5.0746025e+02   5.0345704e+02   4.3182041e+02
   6.6916238e+02   6.0507945e+02   5.0086207e+02   4.9641476e+02   4.3116409e+02
   5.2108849e+02   5.1744619e+02   4.5738497e+02   4.5352864e+02   4.0189801e+02
   6.2971301e+02   6.1845120e+02   5.0596453e+02   5.0189603e+02   4.3170856e+02
   5.2680722e+02   5.2269213e+02   4.6201379e+02   4.5811856e+02   3.8022247e+02
   6.6285782e+02   5.5817036e+02   4.7878934e+02   4.7271909e+02   3.8066760e+02
   6.0770640e+02   6.0585667e+02   5.0734309e+02   5.0333783e+02   4.3181277e+02
   5.4638829e+02   5.4142011e+02   4.8931903e+02   4.8550515e+02   4.2966574e+02
   6.4599073e+02   5.9013992e+02   4.9745210e+02   4.9275442e+02   4.3060584e+02
   6.4818589e+02   6.4721724e+02   5.0773063e+02   5.0373956e+02   4.3183933e+02
   5.6358722e+02   5.5095789e+02   4.8249909e+02   4.7792323e+02   4.2604855e+02
   5.3477628e+02   5.2947861e+02   4.6681347e+02   4.6272043e+02   3.9655914e+02
   6.7829623e+02   6.7696358e+02   5.0779813e+02   5.0380999e+02   4.3184397e+02
   5.8072360e+02   5.8031095e+02   5.0764331e+02   5.0365202e+02   4.3183405e+02
   6.2773955e+02   6.2752146e+02   5.0777441e+02   5.0378529e+02   4.3184236e+02
   6.3698756e+02   5.5942526e+02   4.8149752e+02   4.7578185e+02   4.2152263e+02
   6.2707074e+02   5.6584966e+02   4.8924722e+02   4.8410957e+02   4.2819993e+02
   5.8730035e+02   5.5338685e+02   4.7713574e+02   4.7167747e+02   4.1331846e+02
   6.2925758e+02   5.8755798e+02   4.9794709e+02   4.9330549e+02   4.3071161e+02
   5.1434070e+02   5.1085268e+02   4.4914738e+02   4.4497604e+02   3.9732501e+02
   5.9853715e+02   5.5554521e+02   4.7956634e+02   4.7413783e+02   4.2028457e+02
   5.9908507e+02   5.7781230e+02   5.0033857e+02   4.9596284e+02   4.3113638e+02
   5.7807238e+02   5.7798684e+02   5.0776926e+02   5.0378072e+02   4.3184217e+02
   6.3486018e+02   5.9772723e+02   5.0038203e+02   4.9590950e+02   4.3110276e+02
   7.6219424e+02   6.5056603e+02   5.0647588e+02   5.0242730e+02   4.3174766e+02
   6.5556138e+02   5.6330588e+02   4.8551634e+02   4.8003708e+02   4.2585665e+02
   6.0250251e+02   5.6380731e+02   4.9108119e+02   4.8623954e+02   4.2913230e+02
   6.6415338e+02   5.5877955e+02   4.7971706e+02   4.7374407e+02   4.1560672e+02
   6.1411726e+02   5.6006631e+02   4.8481468e+02   4.7954700e+02   4.2587333e+02
   6.3619949e+02   5.7119074e+02   4.9167032e+02   4.8661075e+02   4.2909363e+02
   6.2949281e+02   6.2011173e+02   5.0640531e+02   5.0235727e+02   4.3174312e+02
   5.5034378e+02   5.4227177e+02   4.7820526e+02   4.7399221e+02   4.2441065e+02
   5.2197212e+02   5.2191287e+02   5.0756510e+02   5.0361710e+02   4.3183674e+02
   6.1410256e+02   5.6453122e+02   4.8996415e+02   4.8497506e+02   4.2862880e+02
   6.1209338e+02   5.5790150e+02   4.8162027e+02   4.7615205e+02   4.2274809e+02
   6.7114369e+02   6.4330431e+02   5.0675387e+02   5.0271892e+02   4.3176897e+02
   6.5093039e+02   6.1877964e+02   5.0434239e+02   5.0017797e+02   4.3156618e+02
   7.0069989e+02   6.3776367e+02   5.0621985e+02   5.0215961e+02   4.3172786e+02
   7.0898719e+02   5.6790673e+02   4.8875635e+02   4.8346442e+02   4.2780812e+02
   6.7848722e+02   6.5886116e+02   5.0754449e+02   5.0354514e+02   4.3182636e+02
   7.0002255e+02   6.5228203e+02   5.0717310e+02   5.0315710e+02   4.3179987e+02
   6.1275299e+02   6.0990513e+02   5.0715887e+02   5.0314562e+02   4.3179958e+02
   6.6459120e+02   5.8391312e+02   4.9502397e+02   4.9014485e+02   4.3005628e+02
   7.7125018e+02   6.7332448e+02   5.0704780e+02   5.0302585e+02   4.3179068e+02
   6.1928744e+02   6.1916515e+02   5.0777372e+02   5.0378461e+02   4.3184232e+02
   6.1003587e+02   5.6073197e+02   4.8626868e+02   4.8113199e+02   4.2692453e+02
   6.6550711e+02   5.5821026e+02   4.7882944e+02   4.7276080e+02   4.0038931e+02
   5.2098615e+02   5.1735231e+02   4.5787436e+02   4.5416614e+02   4.1315584e+02
   5.9108769e+02   5.7387969e+02   5.0099519e+02   4.9670505e+02   4.3123653e+02
   6.2585268e+02   5.7786739e+02   4.9512293e+02   4.9031867e+02   4.3012617e+02
   6.0741981e+02   5.9854441e+02   5.0525857e+02   5.0116796e+02   4.3165367e+02
   5.7350863e+02   5.5213456e+02   4.7859946e+02   4.7354986e+02   4.2116305e+02
   6.4307762e+02   6.4286574e+02   5.0778853e+02   5.0379999e+02   4.3184332e+02
   5.0969253e+02   5.0589263e+02   4.5301063e+02   4.5216314e+02   4.2997683e+02
   6.6829027e+02   6.6671736e+02   5.0779354e+02   5.0380520e+02   4.3184366e+02
   7.6208655e+02   7.0261955e+02   5.0720765e+02   5.0319301e+02   4.3180233e+02
   6.8515643e+02   6.7717309e+02   5.0774946e+02   5.0375917e+02   4.3184062e+02
   5.9091452e+02   5.9082986e+02   5.0777337e+02   5.0378459e+02   4.3184236e+02
   6.4986771e+02   5.5795528e+02   4.7872279e+02   4.7267853e+02   3.9890895e+02
   7.3006060e+02   6.2213574e+02   5.0406850e+02   4.9988150e+02   4.3153864e+02
   6.8927387e+02   6.8231207e+02   5.0776953e+02   5.0378013e+02   4.3184201e+02
   5.6636697e+02   5.6622037e+02   5.0767914e+02   5.0369067e+02   4.3183679e+02
   5.8012428e+02   5.5220483e+02   4.7608693e+02   4.7065348e+02   3.9174118e+02
   6.0600260e+02   5.6232170e+02   4.8889251e+02   4.8393494e+02   4.2829205e+02
   6.8577280e+02   5.6171527e+02   4.8347022e+02   4.7781490e+02   4.2390581e+02
   6.5329567e+02   5.5830412e+02   4.7918627e+02   4.7318084e+02   4.1217449e+02
   6.5692420e+02   6.5249525e+02   5.0760366e+02   5.0360699e+02   4.3183052e+02
   6.7713093e+02   5.6224452e+02   4.8411846e+02   4.7851534e+02   4.2459174e+02
   6.0081360e+02   6.0051056e+02   5.0769180e+02   5.0370001e+02   4.3183685e+02
   5.8236326e+02   5.5899145e+02   4.9038088e+02   4.8577362e+02   4.2916311e+02
   6.7492598e+02   6.7452035e+02   5.0779994e+02   5.0381189e+02   4.3184410e+02
   6.4200375e+02   5.8366799e+02   4.9574037e+02   4.9093632e+02   4.3024587e+02
   6.4047499e+02   5.5769770e+02   4.7863262e+02   4.7261796e+02   4.0116800e+02
   5.9267294e+02   5.8921553e+02   5.0657394e+02   5.0254823e+02   4.3175940e+02
   5.9021388e+02   5.9004781e+02   5.0774771e+02   5.0375820e+02   4.3184068e+02
   6.2049199e+02   5.5699201e+02   4.7879320e+02   4.7295053e+02   4.1362456e+02
   7.2858696e+02   7.2848918e+02   5.0780234e+02   5.0381439e+02   4.3184426e+02
   5.6423711e+02   5.5049017e+02   4.8022064e+02   4.7550898e+02   4.2418387e+02
   7.3021422e+02   6.4177372e+02   5.0607824e+02   5.0201048e+02   4.3171649e+02
   7.2071779e+02   6.1010064e+02   5.0153176e+02   4.9714037e+02   4.3125226e+02
   5.3347793e+02   5.2842693e+02   4.6620067e+02   4.6215139e+02   4.0005193e+02
   5.1878409e+02   5.1527117e+02   4.6239404e+02   4.5999452e+02   4.2538233e+02
   5.4676012e+02   5.4541818e+02   5.0358775e+02   4.9968867e+02   4.3158383e+02
   7.3916268e+02   5.5853439e+02   4.7892857e+02   4.7282197e+02   3.8790828e+02
   5.9281823e+02   5.9064247e+02   5.0699602e+02   5.0298333e+02   4.3178946e+02
   6.4484224e+02   5.6837991e+02   4.8978798e+02   4.8460517e+02   4.2834480e+02
   5.5325284e+02   5.4831716e+02   4.9378664e+02   4.8973929e+02   4.3038259e+02
   5.9200566e+02   5.5417526e+02   4.7796869e+02   4.7251097e+02   4.1661625e+02
   5.9518074e+02   5.5674291e+02   4.8270843e+02   4.7756340e+02   4.2475263e+02
   6.1005024e+02   6.0960478e+02   5.0770748e+02   5.0371590e+02   4.3183784e+02
   6.2244858e+02   5.5684762e+02   4.7824991e+02   4.7231894e+02   3.8194020e+02
   6.7220426e+02   5.8640848e+02   4.9577492e+02   4.9094779e+02   4.3023797e+02
   5.3410669e+02   5.3266023e+02   5.0109027e+02   4.9743457e+02   4.3146098e+02
   7.1821552e+02   6.5808194e+02   5.0719474e+02   5.0317959e+02   4.3180141e+02
   6.0289414e+02   5.5671287e+02   4.8090925e+02   4.7551006e+02   4.2224367e+02
   6.3135688e+02   5.5964936e+02   4.8215334e+02   4.7652399e+02   4.2269802e+02
   6.8141312e+02   6.7185426e+02   5.0772984e+02   5.0373869e+02   4.3183927e+02
   6.4063858e+02   5.5767676e+02   4.7859460e+02   4.7257547e+02   3.8396782e+02
   5.3849702e+02   5.3323244e+02   4.7865911e+02   4.7518491e+02   4.2675466e+02
   6.5787643e+02   5.9035010e+02   4.9699688e+02   4.9225791e+02   4.3050879e+02
   7.7658612e+02   7.7486904e+02   5.0780304e+02   5.0381512e+02   4.3184431e+02
   5.6708134e+02   5.6101534e+02   5.0075660e+02   4.9660733e+02   4.3126541e+02
   6.5129610e+02   5.6215039e+02   4.8436649e+02   4.7881351e+02   4.2490922e+02
   6.3786673e+02   5.6195588e+02   4.8470580e+02   4.7922628e+02   4.2532803e+02
