# Supplementary material for: Rethinking Colour Constancy
Source: PLoS One. 2015 Sep 10;10(9):e0135029. doi: 10.1371/journal.pone.0135029 (PMC4565710; doi:10.1371/journal.pone.0135029)
Supplement: S1 Dataset — (ZIP) [file pone.0135029.s002.zip › 5-TransitionMetamerReflectanceData/BtoN_20munsells/fiveTr_10.txt]

   4.5815799e+02   4.6772668e+02   4.9330587e+02   5.1222649e+02   5.5225165e+02
   4.7028966e+02   4.9502758e+02   5.3402382e+02   7.3476154e+02   7.3601005e+02
   4.7028124e+02   4.9498358e+02   5.2243438e+02   5.2254966e+02   5.3415809e+02
   4.6968157e+02   4.9241092e+02   5.2923216e+02   5.6084688e+02   6.0484159e+02
   3.9413983e+02   4.4054457e+02   4.9176821e+02   5.1502900e+02   6.1990554e+02
   4.7006705e+02   4.9376429e+02   5.1199714e+02   5.1344651e+02   5.3531514e+02
   4.7000850e+02   4.9377284e+02   5.3203804e+02   5.9852535e+02   6.7214052e+02
   4.5971881e+02   4.7120458e+02   5.0576762e+02   5.2520726e+02   6.3515435e+02
   4.6982041e+02   4.9298581e+02   5.3081135e+02   5.8169160e+02   6.8489481e+02
   4.6532977e+02   4.8031930e+02   5.1337647e+02   5.3297882e+02   6.2165353e+02
   4.7002810e+02   4.9385669e+02   5.3214720e+02   5.9683563e+02   6.4380200e+02
   4.6911605e+02   4.9030755e+02   5.2642758e+02   5.5642712e+02   6.7389039e+02
   4.7005926e+02   4.9399150e+02   5.3235867e+02   5.9979240e+02   6.4316587e+02
   4.6486564e+02   4.7944096e+02   5.1309247e+02   5.3314220e+02   6.8544016e+02
   4.3033448e+02   4.4412553e+02   4.9123349e+02   5.1439028e+02   5.9467444e+02
   4.7027690e+02   4.9496830e+02   5.3392573e+02   6.3682979e+02   6.4273180e+02
   4.6988125e+02   4.9323353e+02   5.3106077e+02   5.7706587e+02   6.2278699e+02
   4.0872089e+02   4.4070474e+02   4.9207518e+02   5.1526472e+02   6.2882940e+02
   4.6902505e+02   4.8989923e+02   5.2310713e+02   5.4278347e+02   5.6863375e+02
   4.6947794e+02   4.9163499e+02   5.2859272e+02   5.6364651e+02   6.9018175e+02
   4.6077000e+02   4.7269764e+02   5.0722612e+02   5.2671583e+02   6.6191533e+02
   4.6976555e+02   4.9275836e+02   5.3025152e+02   5.6993309e+02   6.2413701e+02
   4.3721452e+02   4.4850524e+02   4.9293852e+02   5.1548406e+02   6.0547414e+02
   4.6925286e+02   4.9079778e+02   5.2720599e+02   5.5858596e+02   6.6964262e+02
   4.7020747e+02   4.9464961e+02   5.3340184e+02   6.1704614e+02   6.3511925e+02
   4.7026787e+02   4.9492610e+02   5.3383576e+02   5.9297940e+02   5.9537989e+02
   4.7025280e+02   4.9485683e+02   5.3373814e+02   6.1902354e+02   6.2647639e+02
   4.7005468e+02   4.9396315e+02   5.3187212e+02   5.6731032e+02   5.8737755e+02
   4.3200509e+02   4.3210424e+02   4.7035991e+02   4.9509455e+02   5.3408509e+02
   4.4839988e+02   4.5852935e+02   4.9825495e+02   5.1922641e+02   6.6601067e+02
   4.7002541e+02   4.9384498e+02   5.3212279e+02   5.9551129e+02   6.3914526e+02
   4.7028966e+02   4.9502758e+02   5.3402378e+02   6.3060286e+02   6.3072368e+02
   4.6944410e+02   4.9148661e+02   5.2760146e+02   5.5635966e+02   6.0673192e+02
   4.7028777e+02   4.9501875e+02   5.3400566e+02   5.8566629e+02   5.8589184e+02
   4.4952666e+02   4.5965689e+02   4.9885625e+02   5.1966590e+02   6.8331720e+02
   4.6490345e+02   4.7941201e+02   5.1162076e+02   5.3020233e+02   6.0077667e+02
   4.7009454e+02   4.9414517e+02   5.3257482e+02   5.9797182e+02   6.2597420e+02
   4.3997883e+02   4.4968484e+02   4.8917999e+02   5.1212086e+02   5.6255584e+02
   4.7027306e+02   4.9495049e+02   5.3389641e+02   6.3553615e+02   6.4278093e+02
   4.3285202e+02   4.4578822e+02   4.9293908e+02   5.1567001e+02   6.1990516e+02
   4.6915284e+02   4.9020859e+02   5.1903650e+02   5.2931422e+02   5.4853250e+02
   4.7007949e+02   4.9407932e+02   5.3247649e+02   5.9792586e+02   6.2955769e+02
   4.7028964e+02   4.9502753e+02   5.3402372e+02   7.1169028e+02   7.1254904e+02
   4.5766148e+02   4.6857633e+02   5.0425996e+02   5.2402557e+02   7.0521898e+02
   4.4391748e+02   4.5125012e+02   4.8348006e+02   5.0661107e+02   5.4824074e+02
   4.7026061e+02   4.9489293e+02   5.3380345e+02   6.4080236e+02   6.5912281e+02
   4.6965499e+02   4.9231315e+02   5.2938456e+02   5.6388572e+02   6.1956222e+02
   4.7008487e+02   4.9410138e+02   5.3242907e+02   5.8619497e+02   6.1026371e+02
   4.6974186e+02   4.9266639e+02   5.3026068e+02   5.7416734e+02   6.5190387e+02
   4.6930579e+02   4.9097774e+02   5.2702441e+02   5.5607457e+02   6.1810283e+02
   4.5102447e+02   4.6116259e+02   4.9951711e+02   5.2011588e+02   6.5078555e+02
   4.7021587e+02   4.9468796e+02   5.3347370e+02   6.2942103e+02   7.0471212e+02
   4.6814042e+02   4.8714578e+02   5.2151483e+02   5.4545485e+02   6.3190591e+02
   4.2459387e+02   4.4226846e+02   4.9199906e+02   5.1511770e+02   6.1717957e+02
   4.6981863e+02   4.9297609e+02   5.3068166e+02   5.7529278e+02   6.3172294e+02
   4.4175249e+02   4.5238249e+02   4.9569141e+02   5.1751939e+02   7.0496602e+02
   4.3479725e+02   4.4713914e+02   4.9401119e+02   5.1647228e+02   6.6002137e+02
   4.7028815e+02   4.9502055e+02   5.3401227e+02   6.6726097e+02   6.7365659e+02
   4.7019075e+02   4.9457398e+02   5.3328408e+02   6.1765610e+02   6.4427848e+02
   4.6926317e+02   4.9082806e+02   5.2700242e+02   5.5691460e+02   6.2990577e+02
   4.6751870e+02   4.8540664e+02   5.1936788e+02   5.4199165e+02   6.4045210e+02
   4.4242866e+02   4.5270731e+02   4.9431242e+02   5.1629635e+02   6.0667382e+02
   4.3481455e+02   4.4670080e+02   4.9184178e+02   5.1471062e+02   5.9500082e+02
   4.2090261e+02   4.2129832e+02   4.7036783e+02   4.9510580e+02   5.3409605e+02
   4.7024736e+02   4.9483149e+02   5.3367674e+02   5.9911756e+02   6.0418138e+02
   4.7012932e+02   4.9429366e+02   5.3253680e+02   5.7099909e+02   5.8596387e+02
   4.3656397e+02   4.4834371e+02   4.9440773e+02   5.1672519e+02   7.0296282e+02
   4.6841940e+02   4.8792981e+02   5.2106564e+02   5.4190816e+02   5.8731216e+02
   4.3296320e+02   4.4589211e+02   4.9314011e+02   5.1582876e+02   6.2425851e+02
   4.6925747e+02   4.9081256e+02   5.2715990e+02   5.5812934e+02   6.4938161e+02
   4.7026916e+02   4.9493240e+02   5.3386527e+02   6.2630129e+02   6.3227058e+02
   4.7017705e+02   4.9451236e+02   5.3319384e+02   6.2056458e+02   7.0473781e+02
   4.7020519e+02   4.9463794e+02   5.3330417e+02   5.8645668e+02   5.9588995e+02
   4.7025478e+02   4.9486589e+02   5.3374908e+02   6.1112626e+02   6.1693742e+02
   4.6882858e+02   4.8932142e+02   5.2498609e+02   5.5319100e+02   7.3757906e+02
   4.3704444e+02   4.4870766e+02   4.9463472e+02   5.1689226e+02   7.5927949e+02
   4.3731910e+02   4.4851976e+02   4.9265309e+02   5.1524550e+02   6.0028943e+02
   4.1007651e+02   4.4089147e+02   4.9268834e+02   5.1574613e+02   7.2660002e+02
   4.6973874e+02   4.9263939e+02   5.2959228e+02   5.6160182e+02   6.0177245e+02
   4.7026240e+02   4.9490019e+02   5.3375439e+02   5.7727360e+02   5.8019621e+02
   3.8220012e+02   3.9782222e+02   4.7029764e+02   4.9503711e+02   5.3403393e+02
   4.4454355e+02   4.5485257e+02   4.9659870e+02   5.1809606e+02   6.6970190e+02
   4.7017330e+02   4.9449555e+02   5.3316689e+02   6.1991084e+02   6.9895456e+02
   4.6135479e+02   4.7350609e+02   5.0736408e+02   5.2658314e+02   6.2582296e+02
   4.5883120e+02   4.6939579e+02   4.9912399e+02   5.1767993e+02   5.6271113e+02
   4.6971058e+02   4.9254170e+02   5.3008712e+02   5.7339557e+02   6.7003335e+02
   4.7023848e+02   4.9479101e+02   5.3362914e+02   6.1725560e+02   6.2650742e+02
   4.3082439e+02   4.4434891e+02   4.9121100e+02   5.1435726e+02   5.9366004e+02
   4.4360532e+02   4.5394020e+02   4.9587640e+02   5.1754182e+02   6.3560813e+02
   4.5607935e+02   4.6668298e+02   5.0275804e+02   5.2265944e+02   6.4614717e+02
   4.7014269e+02   4.9431387e+02   5.2813549e+02   5.3310614e+02   5.3988514e+02
   4.3038978e+02   4.4463056e+02   4.9333811e+02   5.1606801e+02   6.5326882e+02
   4.7028922e+02   4.9502558e+02   5.3402034e+02   6.2324450e+02   6.2346778e+02
   4.7017081e+02   4.9448196e+02   5.3300780e+02   5.8242539e+02   5.9499655e+02
   4.1978779e+02   4.4152903e+02   4.9275513e+02   5.1576597e+02   6.9220867e+02
   4.4129776e+02   4.5137460e+02   4.9205807e+02   5.1448717e+02   5.8047712e+02
   4.6981775e+02   4.9297537e+02   5.3081499e+02   5.8290566e+02   7.2768547e+02
   4.4568742e+02   4.5581446e+02   4.9631515e+02   5.1774327e+02   6.2209402e+02
   4.0494677e+02   4.4000408e+02   4.8983837e+02   5.1352201e+02   5.8639099e+02
   4.0177644e+02   4.4064548e+02   4.9208945e+02   5.1527937e+02   6.3009401e+02
   4.6091038e+02   4.7288586e+02   5.0721632e+02   5.2662545e+02   6.4490260e+02
   4.7028978e+02   4.9502815e+02   5.3402475e+02   6.9463059e+02   6.9816472e+02
   4.3055194e+02   4.3369677e+02   4.7259375e+02   4.9723521e+02   5.3615283e+02
   4.6666669e+02   4.8327204e+02   5.1701983e+02   5.3855714e+02   6.6584894e+02
   4.3564759e+02   4.4717422e+02   4.9159533e+02   5.1447208e+02   5.9006466e+02
   3.7379835e+02   4.3953240e+02   4.8854620e+02   5.1247007e+02   5.7158495e+02
   4.2568806e+02   4.4275286e+02   4.9274271e+02   5.1568957e+02   6.3924426e+02
   4.5114794e+02   4.6128246e+02   4.9951801e+02   5.2009925e+02   6.4667125e+02
   4.7022665e+02   4.9473709e+02   5.3355222e+02   6.3205077e+02   6.9051053e+02
   4.4082503e+02   4.5160141e+02   4.9537118e+02   5.1730624e+02   6.6934602e+02
   4.6320183e+02   4.7645498e+02   5.1033333e+02   5.2988966e+02   6.6214475e+02
   4.6995535e+02   4.9354672e+02   5.3169001e+02   5.9347063e+02   6.8608421e+02
   4.4435179e+02   4.5467936e+02   4.9655025e+02   5.1806950e+02   6.8160153e+02
   4.6788563e+02   4.8638366e+02   5.1989557e+02   5.4171594e+02   6.0996361e+02
   4.6973394e+02   4.9263545e+02   5.3024907e+02   5.7520934e+02   6.8857892e+02
   4.6820837e+02   4.8735454e+02   5.2197798e+02   5.4664827e+02   6.4787026e+02
   4.7002469e+02   4.9384187e+02   5.3211752e+02   5.9537938e+02   6.3896210e+02
   4.5020871e+02   4.6033648e+02   4.9914211e+02   5.1985686e+02   6.5819379e+02
   4.3905412e+02   4.4975238e+02   4.9259503e+02   5.1509771e+02   5.9419668e+02
   4.7028486e+02   4.9500524e+02   5.3398597e+02   6.2113969e+02   6.2186794e+02
   4.2078277e+02   4.4135730e+02   4.9152969e+02   5.1479449e+02   6.1076938e+02
   4.6937146e+02   4.9118200e+02   5.2602803e+02   5.4951231e+02   5.7962294e+02
   4.7015256e+02   4.9440253e+02   5.3301283e+02   6.1336734e+02   6.4824082e+02
   4.6986021e+02   4.9314476e+02   5.3084333e+02   5.7285277e+02   6.1826195e+02
   4.1457601e+02   4.4055262e+02   4.9083168e+02   5.1428566e+02   6.0015264e+02
   4.2144861e+02   4.4134297e+02   4.9107866e+02   5.1443633e+02   6.0130573e+02
   4.6442494e+02   4.7544857e+02   4.9102914e+02   5.0669542e+02   5.4211977e+02
   4.4429454e+02   4.5464912e+02   4.9668793e+02   5.1819601e+02   7.6786218e+02
   4.6407596e+02   4.7618506e+02   4.9661393e+02   5.1173582e+02   5.4665863e+02
   4.1421851e+02   4.4092751e+02   4.9225654e+02   5.1539755e+02   6.3514079e+02
   4.2860596e+02   4.4385364e+02   4.9322447e+02   5.1601983e+02   6.6206349e+02
   4.6865524e+02   4.8875154e+02   5.2416000e+02   5.5142976e+02   7.7909158e+02
   3.8648753e+02   4.4075057e+02   4.9255218e+02   5.1564413e+02   6.7217606e+02
   4.6943647e+02   4.9146693e+02   5.2790258e+02   5.5866201e+02   6.1965661e+02
   4.6960687e+02   4.9213206e+02   5.2941483e+02   5.6803123e+02   6.7937201e+02
   4.7028994e+02   4.9502890e+02   5.3402599e+02   7.7024069e+02   7.7656122e+02
   4.1298840e+02   4.4039223e+02   4.9054832e+02   5.1406944e+02   5.9611821e+02
   4.4893512e+02   4.5903841e+02   4.9833323e+02   5.1923798e+02   6.4643758e+02
   4.6728147e+02   4.8479715e+02   5.1890737e+02   5.4166912e+02   7.4061429e+02
   4.6364616e+02   4.7721486e+02   5.1104148e+02   5.3070304e+02   6.8322434e+02
   4.6560472e+02   4.8083058e+02   5.1309597e+02   5.3191337e+02   6.0167309e+02
   4.7021174e+02   4.9466914e+02   5.3344283e+02   6.2724123e+02   6.7659226e+02
   4.7021098e+02   4.9466542e+02   5.3342066e+02   6.1118158e+02   6.2281469e+02
   4.6874528e+02   4.8824203e+02   5.0928967e+02   5.1657392e+02   5.4174131e+02
   4.7026796e+02   4.9492689e+02   5.3385982e+02   6.7542098e+02   7.7788922e+02
   4.6926664e+02   4.9081986e+02   5.2628260e+02   5.5276072e+02   6.0136254e+02
   4.1435846e+02   4.4042833e+02   4.9045267e+02   5.1399074e+02   5.9441066e+02
   4.7011814e+02   4.9424805e+02   5.3267746e+02   5.8911582e+02   6.0927303e+02
   4.4998112e+02   4.5817538e+02   4.8799139e+02   5.0969407e+02   5.5224274e+02
   4.6677365e+02   4.8352361e+02   5.1723048e+02   5.3877993e+02   6.5124427e+02
   4.6174539e+02   4.7413536e+02   5.0839025e+02   5.2786757e+02   6.6889831e+02
   4.2179538e+02   4.4189001e+02   4.9296548e+02   5.1591705e+02   7.7693157e+02
   4.7019461e+02   4.9459131e+02   5.3330599e+02   6.1446970e+02   6.3236341e+02
   4.4703289e+02   4.5712735e+02   4.9711703e+02   5.1832596e+02   6.3023331e+02
   4.4053877e+02   4.4055729e+02   4.7031096e+02   4.9504748e+02   5.3404273e+02
   4.1377139e+02   4.4092087e+02   4.9231511e+02   5.1544480e+02   6.3802541e+02
   4.6950756e+02   4.9174615e+02   5.2870241e+02   5.6350171e+02   6.4915250e+02
   4.6083257e+02   4.7280136e+02   5.0747550e+02   5.2704386e+02   7.5726834e+02
   4.0080356e+02   4.4072335e+02   4.9239711e+02   5.1552114e+02   6.4815131e+02
   4.7028846e+02   4.9502198e+02   5.3401131e+02   5.8038271e+02   5.8055298e+02
   4.6826601e+02   4.8753072e+02   5.2230347e+02   5.4742860e+02   6.5979669e+02
   4.6984796e+02   4.9309847e+02   5.3097114e+02   5.8269342e+02   6.5577200e+02
   4.6994457e+02   4.9350122e+02   5.3161831e+02   5.9244809e+02   6.8044666e+02
   4.3711218e+02   4.4872553e+02   4.9447495e+02   5.1675557e+02   6.6959745e+02
   4.5932319e+02   4.7067334e+02   5.0540756e+02   5.2489917e+02   6.3697584e+02
   4.7028448e+02   4.9500320e+02   5.3396539e+02   5.7124436e+02   5.7172007e+02
   4.2128519e+02   4.2138525e+02   4.7031034e+02   4.9504924e+02   5.3404471e+02
   4.7028970e+02   4.9502779e+02   5.3402419e+02   6.7096204e+02   6.7206488e+02
   4.5780367e+02   4.6838460e+02   5.0071366e+02   5.1986397e+02   5.7883331e+02
   4.7027256e+02   4.9494820e+02   5.3389421e+02   6.5930626e+02   7.1919240e+02
   4.7016442e+02   4.9445576e+02   5.3310829e+02   6.2107759e+02   7.4517327e+02
   4.6985058e+02   4.9308899e+02   5.3003136e+02   5.5978768e+02   5.8677880e+02
   4.7018354e+02   4.9454161e+02   5.3324078e+02   6.2172947e+02   7.1138263e+02
   4.3199865e+02   4.4423361e+02   4.8856655e+02   5.1211446e+02   5.6531388e+02
   4.2530685e+02   4.4270686e+02   4.9301661e+02   5.1591438e+02   6.9574208e+02
   4.6723246e+02   4.8450989e+02   5.1553500e+02   5.3294727e+02   5.7312092e+02
   4.7028432e+02   4.9500276e+02   5.3398310e+02   6.6167162e+02   6.8046580e+02
   4.6986043e+02   4.9314842e+02   5.3097809e+02   5.7882829e+02   6.3306613e+02
   4.6419669e+02   4.7812707e+02   5.1098751e+02   5.2998403e+02   6.1576684e+02
   4.6997724e+02   4.9363969e+02   5.3184316e+02   5.9693916e+02   7.2417970e+02
   4.1680920e+02   4.3925654e+02   4.8663565e+02   5.1076635e+02   5.6065801e+02
   4.3306548e+02   4.4590401e+02   4.9292556e+02   5.1565160e+02   6.1909013e+02
   4.1916544e+02   4.4043213e+02   4.8918586e+02   5.1295161e+02   5.7651964e+02
   4.7022371e+02   4.9472364e+02   5.3352857e+02   6.2713410e+02   6.5514359e+02
   4.6969298e+02   4.9246766e+02   5.2979942e+02   5.6773842e+02   6.3031508e+02
   4.5246059e+02   4.6258611e+02   4.9960164e+02   5.1998092e+02   6.1943823e+02
   4.3597377e+02   4.4737563e+02   4.9154461e+02   5.1441436e+02   5.8846131e+02
   4.6952448e+02   4.9180684e+02   5.2863902e+02   5.6201951e+02   6.2889716e+02
   4.0342777e+02   4.3558164e+02   4.8066065e+02   5.0526660e+02   5.4722217e+02
   4.5703835e+02   4.6779232e+02   5.0336732e+02   5.2312361e+02   6.3699991e+02
   4.6076781e+02   4.7236743e+02   5.0362955e+02   5.2194703e+02   5.7708603e+02
   4.7027648e+02   4.9496634e+02   5.3392383e+02   7.1261305e+02   7.5170900e+02
   4.7024893e+02   4.9483914e+02   5.3371810e+02   6.4998632e+02   7.7201865e+02
   4.0136043e+02   4.4076438e+02   4.9254852e+02   5.1564044e+02   6.6927740e+02
   4.6777001e+02   4.8609611e+02   5.2036889e+02   5.4386958e+02   6.5534469e+02
   4.7028387e+02   4.9500008e+02   5.3393875e+02   5.5913596e+02   5.5936333e+02
   4.6990207e+02   4.9331463e+02   5.3092301e+02   5.6818262e+02   6.0362837e+02
   4.6985244e+02   4.9311050e+02   5.3068832e+02   5.6933377e+02   6.1222775e+02
   4.7009371e+02   4.9414237e+02   5.3261832e+02   6.1042586e+02   7.2443234e+02
   3.2729847e+02   4.4038684e+02   4.9242514e+02   5.1556195e+02   6.6134876e+02
   4.7002035e+02   4.9373128e+02   5.2416380e+02   5.2867038e+02   5.3962305e+02
   4.5154998e+02   4.6172499e+02   4.9996935e+02   5.2049438e+02   6.8552076e+02
   4.7028978e+02   4.9502816e+02   5.3402447e+02   5.9068293e+02   5.9071074e+02
   4.6872827e+02   4.8881706e+02   5.1963001e+02   5.3457673e+02   5.5770439e+02
   4.6818599e+02   4.8720440e+02   5.1977894e+02   5.3954257e+02   5.8304113e+02
   4.6997063e+02   4.9361143e+02   5.3179097e+02   5.9492134e+02   6.9535481e+02
   4.6858168e+02   4.8851401e+02   5.2378690e+02   5.5057345e+02   7.2877760e+02
   4.5578361e+02   4.6635930e+02   5.0271728e+02   5.2268319e+02   6.6576517e+02
   4.4123185e+02   4.5194364e+02   4.9552299e+02   5.1740969e+02   6.9266379e+02
   4.5442832e+02   4.6476004e+02   5.0110510e+02   5.2118329e+02   6.2386459e+02
   4.4772719e+02   4.5549087e+02   4.8593497e+02   5.0827044e+02   5.5036736e+02
   4.6618017e+02   4.8215064e+02   5.1571778e+02   5.3656887e+02   6.5154663e+02
   4.4088989e+02   4.5168330e+02   4.9557018e+02   5.1747215e+02   7.6614601e+02
   4.7027583e+02   4.9496332e+02   5.3391890e+02   7.0254286e+02   7.3623347e+02
   4.4935859e+02   4.5927153e+02   4.9704900e+02   5.1799358e+02   6.0484952e+02
   4.2002603e+02   4.4159562e+02   4.9289558e+02   5.1587608e+02   7.5690105e+02
   4.7028716e+02   4.9501594e+02   5.3400475e+02   6.7393837e+02   6.8841170e+02
   4.1774905e+02   4.4124744e+02   4.9254451e+02   5.1561132e+02   6.4979343e+02
   4.7025216e+02   4.9485397e+02   5.3373844e+02   6.3086437e+02   6.4666360e+02
   4.7029003e+02   4.9502934e+02   5.3402670e+02   6.7800902e+02   6.7803786e+02
   3.8272914e+02   4.4075069e+02   4.9255377e+02   5.1564541e+02   6.7319079e+02
   4.0056046e+02   4.4077015e+02   4.9258086e+02   5.1566611e+02   6.9250845e+02
   4.4526867e+02   4.5553019e+02   4.9691850e+02   5.1831690e+02   6.9768017e+02
   4.0657417e+02   4.4080688e+02   4.9258187e+02   5.1566495e+02   6.8232548e+02
   4.7028681e+02   4.9501433e+02   5.3400108e+02   6.1647491e+02   6.1681464e+02
   4.7028996e+02   4.9502900e+02   5.3402601e+02   5.8205127e+02   5.8206060e+02
   4.6604586e+02   4.8185933e+02   5.1550054e+02   5.3636269e+02   6.7868501e+02
   4.6919801e+02   4.9059857e+02   5.2685186e+02   5.5741829e+02   6.5600261e+02
   4.5972046e+02   4.7118739e+02   5.0554323e+02   5.2490964e+02   6.2566624e+02
   4.7025897e+02   4.9488115e+02   5.3348297e+02   5.5182977e+02   5.5276182e+02
   4.1572551e+02   4.4110915e+02   4.9262422e+02   5.1568288e+02   6.6611164e+02
   4.7028271e+02   4.9499528e+02   5.3397098e+02   7.2677035e+02   7.6723002e+02
   4.7027512e+02   4.9496003e+02   5.3391322e+02   6.5388782e+02   6.8207385e+02
   4.7028794e+02   4.9501961e+02   5.3401075e+02   6.7456009e+02   6.8488657e+02
   4.2582296e+02   4.4257311e+02   4.9183386e+02   5.1496846e+02   6.1176742e+02
   4.1107163e+02   4.2414123e+02   4.7204086e+02   4.9678504e+02   5.3571953e+02
   4.6967146e+02   4.9238620e+02   5.2983644e+02   5.7118497e+02   6.7907618e+02
   4.4423631e+02   4.5444200e+02   4.9560990e+02   5.1725822e+02   6.1959425e+02
   4.6898214e+02   4.8983525e+02   5.2553185e+02   5.5371571e+02   6.3983207e+02
   4.6918009e+02   4.9052943e+02   5.2657546e+02   5.5603186e+02   6.3494292e+02
   4.7028982e+02   4.9502835e+02   5.3402509e+02   6.9087241e+02   6.9355184e+02
   4.7028995e+02   4.9502897e+02   5.3402608e+02   6.3866151e+02   6.3869161e+02
   4.6985236e+02   4.9311509e+02   5.3092382e+02   5.7822136e+02   6.3326961e+02
   4.3783708e+02   4.4786443e+02   4.8833848e+02   5.1155936e+02   5.6108451e+02
   4.0687737e+02   4.4084775e+02   4.9272856e+02   5.1578095e+02   7.8521196e+02
   4.4708115e+02   4.5215273e+02   4.7865797e+02   5.0201428e+02   5.4130688e+02
   4.6817757e+02   4.8724023e+02   5.2125391e+02   5.4428219e+02   6.1643044e+02
   4.6992407e+02   4.9341499e+02   5.3148094e+02   5.9035377e+02   6.6794089e+02
   4.3018696e+02   4.4453952e+02   4.9334006e+02   5.1607494e+02   6.5570996e+02
   4.5389112e+02   4.6423010e+02   5.0138167e+02   5.2158559e+02   6.6347581e+02
   4.4552828e+02   4.5578588e+02   4.9712173e+02   5.1847570e+02   7.2971787e+02
   4.7028897e+02   4.9502436e+02   5.3401850e+02   6.4654325e+02   6.4718348e+02
   3.8534223e+02   4.4078842e+02   4.9270050e+02   5.1576150e+02   7.4531269e+02
   4.6476253e+02   4.7898267e+02   5.0932018e+02   5.2640900e+02   5.7270520e+02
   4.5394081e+02   4.6428701e+02   5.0143665e+02   5.2163590e+02   6.7126766e+02
   4.3189581e+02   4.4544978e+02   4.9377050e+02   5.1637668e+02   7.4545702e+02
   4.7022348e+02   4.9472255e+02   5.3352563e+02   6.2434540e+02   6.4961482e+02
   4.2008784e+02   4.4156559e+02   4.9273746e+02   5.1574975e+02   6.7113721e+02
   4.2738988e+02   4.4339232e+02   4.9316760e+02   5.1599946e+02   6.8975581e+02
   4.3592412e+02   4.4785270e+02   4.9402420e+02   5.1643590e+02   6.4376700e+02
   4.7028274e+02   4.9499536e+02   5.3396729e+02   6.0664244e+02   6.0769456e+02
   4.7026990e+02   4.9493585e+02   5.3387435e+02   6.8041206e+02   7.5331152e+02
   4.6968187e+02   4.9242544e+02   5.2981296e+02   5.6923097e+02   6.4237380e+02
   4.7025686e+02   4.9487555e+02   5.3376885e+02   6.1882216e+02   6.2446503e+02
   4.3545168e+02   4.4758094e+02   4.9419092e+02   5.1659402e+02   6.9572651e+02
   4.1116813e+02   4.4093128e+02   4.9273495e+02   5.1578163e+02   7.4473219e+02
   4.6909012e+02   4.9020540e+02   5.2591555e+02   5.5396768e+02   6.2458873e+02
   3.9725677e+02   4.4057481e+02   4.9186825e+02   5.1510692e+02   6.2178795e+02
   4.4545579e+02   4.5325209e+02   4.8537629e+02   5.0810712e+02   5.5059482e+02
   4.5306371e+02   4.6332276e+02   5.0079215e+02   5.2110393e+02   6.5578940e+02
   3.9356701e+02   4.4030987e+02   4.9094202e+02   5.1438775e+02   6.0286134e+02
   4.7005999e+02   4.9399468e+02   5.3236410e+02   5.9991277e+02   6.4344319e+02
   4.6366573e+02   4.7720225e+02   5.1040404e+02   5.2955194e+02   6.2114023e+02
   4.7011711e+02   4.9424526e+02   5.3277327e+02   6.1164755e+02   6.7912394e+02
   4.5029909e+02   4.5701276e+02   4.8307984e+02   5.0534902e+02   5.4527260e+02
   4.2820082e+02   4.4293790e+02   4.9012778e+02   5.1356601e+02   5.8260102e+02
   4.2679162e+02   4.4313824e+02   4.9293366e+02   5.1582302e+02   6.4808949e+02
   4.2750089e+02   4.3135143e+02   4.7250987e+02   4.9718579e+02   5.3611049e+02
   4.7025430e+02   4.9486386e+02   5.3375775e+02   6.5069978e+02   7.3589684e+02
   4.3492521e+02   4.4722947e+02   4.9407232e+02   5.1651759e+02   6.7275644e+02
   4.6958661e+02   4.9204776e+02   5.2905998e+02   5.6372431e+02   6.2931996e+02
   4.3834559e+02   4.4934662e+02   4.9316431e+02   5.1560812e+02   6.0527954e+02
   4.3646998e+02   4.4821972e+02   4.9407106e+02   5.1645012e+02   6.3924218e+02
   3.8546204e+02   3.8829982e+02   4.7029042e+02   4.9502978e+02   5.3402715e+02
   4.5149095e+02   4.6089110e+02   4.9418147e+02   5.1497293e+02   5.6514239e+02
   4.1289856e+02   4.4054841e+02   4.9109294e+02   5.1449362e+02   6.0504743e+02
   4.6797441e+02   4.8667396e+02   5.2116049e+02   5.4533261e+02   6.6413859e+02
   4.3255434e+02   4.4580286e+02   4.9379967e+02   5.1637958e+02   7.2157178e+02
   4.4539384e+02   4.5559076e+02   4.9656204e+02   5.1798874e+02   6.3613344e+02
   4.3158541e+02   4.4493768e+02   4.9212095e+02   5.1505709e+02   6.0677321e+02
   4.2725817e+02   4.4331723e+02   4.9303420e+02   5.1589483e+02   6.5303833e+02
   4.6981280e+02   4.9295474e+02   5.3076285e+02   5.8110004e+02   6.8757369e+02
   4.2151518e+02   4.4110257e+02   4.9020341e+02   5.1374847e+02   5.8872993e+02
   4.3135533e+02   4.4512623e+02   4.9352008e+02   5.1618860e+02   6.6145380e+02
   3.8577258e+02   4.4077265e+02   4.9263851e+02   5.1571236e+02   7.2044472e+02
   4.0645898e+02   4.4074440e+02   4.9234540e+02   5.1547858e+02   6.4352694e+02
   4.6992683e+02   4.9342604e+02   5.3147271e+02   5.8775367e+02   6.4715349e+02
   4.7028576e+02   4.9500947e+02   5.3399412e+02   6.6895531e+02   6.8643253e+02
   4.7028571e+02   4.9500917e+02   5.3399226e+02   6.1563123e+02   6.1613272e+02
   3.8697221e+02   4.4063059e+02   4.9209460e+02   5.1528432e+02   6.3051574e+02
   4.2238101e+02   4.3037924e+02   4.7375578e+02   4.9846290e+02   5.3750803e+02
   4.7004839e+02   4.9394067e+02   5.3208437e+02   5.7784200e+02   6.0292648e+02
   4.1079154e+02   4.3897993e+02   4.8674282e+02   5.1088875e+02   5.6126295e+02
   4.7014479e+02   4.9436527e+02   5.3280338e+02   5.8145127e+02   5.9697511e+02
   4.7029003e+02   4.9502932e+02   5.3402669e+02   7.0466481e+02   7.0469482e+02
   4.4576571e+02   4.5573498e+02   4.9531138e+02   5.1685784e+02   6.0312275e+02
   4.7022337e+02   4.9472210e+02   5.3352812e+02   6.3104535e+02   6.8752013e+02
   4.7028975e+02   4.9502802e+02   5.3402455e+02   6.8641433e+02   6.8961425e+02
   4.4046872e+02   4.5112249e+02   4.9416260e+02   5.1630810e+02   6.1560502e+02
   4.7028043e+02   4.9498467e+02   5.3395363e+02   6.6812992e+02   7.1264031e+02
   4.4218883e+02   4.5271344e+02   4.9555851e+02   5.1737492e+02   6.4415857e+02
   4.6964264e+02   4.9227340e+02   5.2969427e+02   5.7092718e+02   7.3609365e+02
   4.1501048e+02   4.4099063e+02   4.9233337e+02   5.1545567e+02   6.3812689e+02
   4.6982413e+02   4.9299736e+02   5.3065778e+02   5.7322892e+02   6.2299604e+02
   4.6991936e+02   4.9339406e+02   5.3138992e+02   5.8450436e+02   6.3547376e+02
   4.7009031e+02   4.9412715e+02   5.3257624e+02   6.0385166e+02   6.4633068e+02
   4.2821499e+02   4.4362254e+02   4.9285651e+02   5.1573282e+02   6.3552453e+02
   4.5809075e+02   4.6874433e+02   5.0097823e+02   5.2005343e+02   5.7885397e+02
   4.6945776e+02   4.9154934e+02   5.2810750e+02   5.5961938e+02   6.2199042e+02
   4.5169444e+02   4.6170623e+02   4.9857281e+02   5.1909165e+02   6.0895284e+02
   4.7019611e+02   4.9459278e+02   5.3299899e+02   5.6569611e+02   5.7204739e+02
   4.3155765e+02   4.4527153e+02   4.9373874e+02   5.1636096e+02   7.6441483e+02
   4.4409358e+02   4.5444135e+02   4.9644490e+02   5.1799822e+02   6.7602427e+02
   4.7028038e+02   4.9498445e+02   5.3395324e+02   6.6343241e+02   7.0847217e+02
   4.4083813e+02   4.4674959e+02   4.7915493e+02   5.0301504e+02   5.4298461e+02
   4.6851483e+02   4.8824134e+02   5.2179005e+02   5.4354548e+02   5.9287534e+02
   4.7012585e+02   4.9428190e+02   5.3271707e+02   5.8699398e+02   6.0577503e+02
   4.3180679e+02   4.3786835e+02   4.7600498e+02   5.0050081e+02   5.3987210e+02
   4.6957306e+02   4.9200026e+02   5.2919041e+02   5.6653943e+02   6.7177614e+02
   4.2064689e+02   4.4148829e+02   4.9210616e+02   5.1524661e+02   6.2258891e+02
   4.2727644e+02   4.4325460e+02   4.9272910e+02   5.1565038e+02   6.3303377e+02
   3.8620566e+02   4.2311282e+02   4.7189214e+02   4.9664054e+02   5.3557543e+02
   4.6990847e+02   4.9334613e+02   5.3119962e+02   5.7635277e+02   6.1853099e+02
   4.7026977e+02   4.9493527e+02   5.3387341e+02   6.8073434e+02   7.5614469e+02
   4.6482861e+02   4.7930587e+02   5.1204143e+02   5.3110221e+02   6.1356052e+02
   4.6985116e+02   4.9311197e+02   5.3100686e+02   5.8397731e+02   6.7178890e+02
   4.6995284e+02   4.9352714e+02   5.3121675e+02   5.6788992e+02   5.9840531e+02
   4.5165255e+02   4.6184744e+02   5.0016943e+02   5.2068313e+02   7.4581512e+02
   4.7006290e+02   4.9400784e+02   5.3241084e+02   6.0634223e+02   7.2623264e+02
   4.4964171e+02   4.5952253e+02   4.9693093e+02   5.1784761e+02   6.0063567e+02
   4.7027250e+02   4.9494785e+02   5.3389111e+02   6.2830829e+02   6.3368273e+02
   4.6944581e+02   4.9147375e+02   5.2689634e+02   5.5228284e+02   5.8738485e+02
   4.3098403e+02   4.4356910e+02   4.8808604e+02   5.1174035e+02   5.6358998e+02
   4.5601841e+02   4.6661130e+02   5.0269860e+02   5.2260561e+02   6.4493368e+02
   4.6998498e+02   4.9367242e+02   5.3188554e+02   5.9644435e+02   6.9746743e+02
   4.5033117e+02   4.6046821e+02   4.9927202e+02   5.1996816e+02   6.7726597e+02
   4.5353996e+02   4.6375868e+02   5.0032768e+02   5.2053379e+02   6.2008509e+02
   4.3172712e+02   4.4256308e+02   4.8417787e+02   5.0817666e+02   5.5249794e+02
   4.6657097e+02   4.8300449e+02   5.1595178e+02   5.3609361e+02   6.1601520e+02
   4.6964937e+02   4.9229705e+02   5.2961125e+02   5.6810306e+02   6.4520075e+02
   4.6943628e+02   4.9147749e+02   5.2834406e+02   5.6271409e+02   7.0959846e+02
   4.0945382e+02   4.3410029e+02   4.7864728e+02   5.0333029e+02   5.4397475e+02
   4.1030281e+02   4.2879737e+02   4.7415395e+02   4.9890902e+02   5.3803974e+02
   4.7028643e+02   4.9501256e+02   5.3399860e+02   6.2917608e+02   6.3028255e+02
   4.7005271e+02   4.9396306e+02   5.3231307e+02   5.9912337e+02   6.4261620e+02
   4.7028263e+02   4.9499491e+02   5.3397036e+02   6.7733117e+02   7.1339878e+02
   4.2994650e+02   4.4447545e+02   4.9354198e+02   5.1624497e+02   7.4933141e+02
   4.6989850e+02   4.9330173e+02   5.3099720e+02   5.7072930e+02   6.0963828e+02
   4.1481477e+02   4.4066200e+02   4.9116461e+02   5.1454396e+02   6.0603244e+02
   4.1740430e+02   4.4110611e+02   4.9211596e+02   5.1527540e+02   6.2691417e+02
   4.6391008e+02   4.7754913e+02   5.0967578e+02   5.2807258e+02   5.9843302e+02
   4.3314346e+02   4.4544193e+02   4.9072255e+02   5.1387864e+02   5.8349200e+02
   4.6496216e+02   4.7950696e+02   5.1145571e+02   5.2981173e+02   5.9626268e+02
   4.7002854e+02   4.9385811e+02   5.3212592e+02   5.9335841e+02   6.3165304e+02
   4.6680542e+02   4.8360494e+02   5.1741734e+02   5.3918400e+02   6.8061514e+02
   4.7028541e+02   4.9500754e+02   5.3397494e+02   5.7050722e+02   5.7087737e+02
   4.7003443e+02   4.9388317e+02   5.3214693e+02   5.9154350e+02   6.2473824e+02
   4.2794648e+02   4.4341457e+02   4.9238473e+02   5.1536237e+02   6.1973644e+02
   4.7019743e+02   4.9460086e+02   5.3313240e+02   5.7323316e+02   5.8218393e+02
   4.7018118e+02   4.9453095e+02   5.3322207e+02   6.2039593e+02   6.7285322e+02
   4.3326162e+02   4.4622525e+02   4.9396234e+02   5.1648925e+02   7.4679254e+02
   4.7022130e+02   4.9471273e+02   5.3351557e+02   6.3704769e+02   7.6662808e+02
   4.6996364e+02   4.9357447e+02   5.3136727e+02   5.7014670e+02   6.0083970e+02
   4.1781957e+02   4.3326959e+02   4.7709516e+02   5.0179114e+02   5.4169768e+02
   4.1210510e+02   4.4062957e+02   4.9148582e+02   5.1480035e+02   6.1374743e+02
   4.7018047e+02   4.9452738e+02   5.3319650e+02   6.0808037e+02   6.2599247e+02
   4.6988144e+02   4.9323563e+02   5.3112575e+02   5.8081167e+02   6.3385824e+02
   4.7001158e+02   4.9378317e+02   5.3190270e+02   5.8176365e+02   6.1406668e+02
   4.7027384e+02   4.9495411e+02   5.3390396e+02   7.0332007e+02   7.4630932e+02
   4.7027091e+02   4.9494053e+02   5.3387964e+02   6.3211320e+02   6.3853771e+02
   4.6998001e+02   4.9365131e+02   5.3185338e+02   5.9597349e+02   7.0150496e+02
   4.6529325e+02   4.7963364e+02   5.0602263e+02   5.2059651e+02   5.5490727e+02
   4.7001441e+02   4.9379544e+02   5.3192880e+02   5.8244290e+02   6.1494705e+02
   4.6880375e+02   4.8923529e+02   5.2475747e+02   5.5240368e+02   6.6192792e+02
   4.6921223e+02   4.9062740e+02   5.2614558e+02   5.5305003e+02   6.0759907e+02
   4.6481322e+02   4.7933976e+02   5.1298940e+02   5.3300750e+02   6.7975307e+02
   4.6943473e+02   4.9140600e+02   5.2589603e+02   5.4745440e+02   5.6896186e+02
   4.7027114e+02   4.9494126e+02   5.3386128e+02   5.9102112e+02   5.9295783e+02
   3.8217973e+02   4.4064997e+02   4.9216876e+02   5.1534247e+02   6.3380981e+02
   4.6931502e+02   4.9100683e+02   5.2690347e+02   5.5514804e+02   6.1171348e+02
   4.3976968e+02   4.4994612e+02   4.9096414e+02   5.1368503e+02   5.7322935e+02
   4.2927103e+02   4.4393531e+02   4.9238680e+02   5.1533342e+02   6.1756880e+02
   4.6902747e+02   4.8992115e+02   5.2353288e+02   5.4441857e+02   5.7450141e+02
   4.7027947e+02   4.9498021e+02   5.3394641e+02   7.1738754e+02   7.4666938e+02
   4.2991840e+02   4.4430586e+02   4.9280708e+02   5.1565266e+02   6.2638349e+02
   4.2583912e+02   4.4286659e+02   4.9304353e+02   5.1592753e+02   6.8337279e+02
   4.7003112e+02   4.9387028e+02   5.3220108e+02   6.0268001e+02   7.3643477e+02
   4.6956914e+02   4.9197116e+02   5.2859025e+02   5.5973277e+02   6.1163765e+02
   4.6953919e+02   4.9173192e+02   5.2332722e+02   5.3509134e+02   5.5010101e+02
   4.6903954e+02   4.8766072e+02   4.9883243e+02   5.0560764e+02   5.3705876e+02
   4.7007635e+02   4.9406561e+02   5.3245471e+02   5.9762126e+02   6.2968398e+02
   4.5832844e+02   4.6940657e+02   5.0483961e+02   5.2453773e+02   7.0431222e+02
   4.6995130e+02   4.9352921e+02   5.3164066e+02   5.9079710e+02   6.4913397e+02
   4.7004943e+02   4.9394899e+02   5.3230008e+02   6.0021854e+02   6.4974234e+02
   4.7019250e+02   4.9458207e+02   5.3330790e+02   6.2792533e+02   7.5561492e+02
   4.7004653e+02   4.9393671e+02   5.3229582e+02   6.0270944e+02   7.0618998e+02
   4.7003963e+02   4.9390518e+02   5.3215666e+02   5.8871813e+02   6.1944009e+02
   4.2832937e+02   4.4377796e+02   4.9336815e+02   5.1614197e+02   7.3964056e+02
   4.7029001e+02   4.9502922e+02   5.3402653e+02   6.6827559e+02   6.6842557e+02
   4.6724545e+02   4.8457087e+02   5.1607021e+02   5.3417720e+02   5.7970891e+02
   4.6349913e+02   4.7692067e+02   5.1023523e+02   5.2943195e+02   6.2350182e+02
   4.7027586e+02   4.9496347e+02   5.3391891e+02   6.5622746e+02   7.0335691e+02
   4.6997836e+02   4.9364130e+02   5.3168554e+02   5.8077536e+02   6.1682722e+02
   3.9072037e+02   4.4065435e+02   4.9218116e+02   5.1535214e+02   6.3446680e+02
   4.0117080e+02   4.0120614e+02   4.7029018e+02   4.9502951e+02   5.3402688e+02
   4.7007189e+02   4.9404432e+02   5.3232469e+02   5.8459838e+02   6.0946212e+02
   4.6935294e+02   4.9100229e+02   5.2180028e+02   5.3365407e+02   5.5075011e+02
   4.7027322e+02   4.9495109e+02   5.3388963e+02   6.0457809e+02   6.0703814e+02
   4.6410327e+02   4.7800664e+02   5.1153752e+02   5.3110241e+02   6.4154363e+02
   4.3055431e+02   4.4459894e+02   4.9283853e+02   5.1566080e+02   6.2445816e+02
   4.7020254e+02   4.9462728e+02   5.3336899e+02   6.1857507e+02   6.4242272e+02
   4.7020754e+02   4.9465008e+02   5.3341279e+02   6.2684436e+02   6.9289185e+02
   4.4026940e+02   4.5117700e+02   4.9539997e+02   5.1736524e+02   7.7500440e+02
   4.6821433e+02   4.8738038e+02   5.2222351e+02   5.4753527e+02   7.4734303e+02
   4.4332907e+02   4.5343418e+02   4.9417344e+02   5.1610485e+02   5.9979019e+02
   4.5443153e+02   4.6483608e+02   5.0182335e+02   5.2196487e+02   7.0993024e+02
   4.6807958e+02   4.8691989e+02   5.2008952e+02   5.4117441e+02   5.9697812e+02
   4.6995752e+02   4.9355481e+02   5.3164695e+02   5.8749413e+02   6.3449042e+02
   4.1979544e+02   4.4146060e+02   4.9247572e+02   5.1554455e+02   6.4064114e+02
   4.4509432e+02   4.5300633e+02   4.8562824e+02   5.0838014e+02   5.5117948e+02
   4.4680311e+02   4.5694711e+02   4.9732312e+02   5.1853611e+02   6.4604728e+02
   4.1897712e+02   4.4142043e+02   4.9272448e+02   5.1574704e+02   6.8406178e+02
   4.7029002e+02   4.9502930e+02   5.3402664e+02   6.3455881e+02   6.3456394e+02
   4.4803209e+02   4.5816479e+02   4.9806492e+02   5.1908948e+02   6.6241111e+02
   4.7027159e+02   4.9494368e+02   5.3388703e+02   7.0114599e+02   7.7552370e+02
   4.3249937e+02   4.4575489e+02   4.9370796e+02   5.1630636e+02   6.7801504e+02
   4.7029003e+02   4.9502934e+02   5.3402671e+02   6.9391131e+02   6.9396091e+02
   4.4396428e+02   4.5433604e+02   4.9648678e+02   5.1804563e+02   7.2106789e+02
   4.7002354e+02   4.9383335e+02   5.3191782e+02   5.7755657e+02   6.0582097e+02
   4.7028978e+02   4.9502816e+02   5.3402397e+02   5.7318748e+02   5.7321079e+02
   4.4819365e+02   4.5817246e+02   4.9697031e+02   5.1806563e+02   6.1492154e+02
   4.2813630e+02   4.4284254e+02   4.8987513e+02   5.1336232e+02   5.7941622e+02
   4.7003154e+02   4.9378710e+02   5.2491028e+02   5.2974859e+02   5.4001847e+02
   4.6994757e+02   4.9347567e+02   5.2969615e+02   5.5046866e+02   5.5947461e+02
   4.6988723e+02   4.9325972e+02   5.3116586e+02   5.8135741e+02   6.3399927e+02
   4.1096765e+02   4.3979245e+02   4.8889940e+02   5.1275432e+02   5.7475685e+02
   4.7019219e+02   4.9458066e+02   5.3330575e+02   6.2798533e+02   7.6604721e+02
   4.6690426e+02   4.8352675e+02   5.1230146e+02   5.2715129e+02   5.5935230e+02
   4.7026960e+02   4.9493447e+02   5.3387212e+02   6.8276161e+02   7.7265373e+02
   4.6642022e+02   4.8270385e+02   5.1651214e+02   5.3795271e+02   7.4481506e+02
   4.5675778e+02   4.6726659e+02   5.0118936e+02   5.2072206e+02   5.9515546e+02
   4.1849232e+02   4.3393861e+02   4.7768683e+02   5.0236267e+02   5.4250249e+02
   4.4750149e+02   4.5764214e+02   4.9779126e+02   5.1889273e+02   6.5854059e+02
   4.7000299e+02   4.9374918e+02   5.3199782e+02   5.9734198e+02   6.6043263e+02
   4.7001350e+02   4.9379436e+02   5.3207552e+02   5.9957747e+02   7.0690160e+02
   4.5405268e+02   4.6441407e+02   5.0154818e+02   5.2173617e+02   7.0191033e+02
   4.6958527e+02   4.9204741e+02   5.2925809e+02   5.6680538e+02   6.6167499e+02
   3.9510440e+02   4.3966428e+02   4.8890963e+02   5.1277270e+02   5.7515074e+02
   4.7011063e+02   4.9421644e+02   5.3271450e+02   6.0576221e+02   6.4314358e+02
   4.4701754e+02   4.5706276e+02   4.9674312e+02   5.1799114e+02   6.1974522e+02
   4.7029002e+02   4.9502926e+02   5.3402659e+02   6.5747277e+02   6.5749940e+02
   4.6976549e+02   4.9275596e+02   5.3015233e+02   5.6760256e+02   6.1836650e+02
   4.3638641e+02   4.4789915e+02   4.9271257e+02   5.1534150e+02   6.0416774e+02
   4.2489943e+02   4.3951216e+02   4.8389568e+02   5.0814988e+02   5.5279350e+02
   4.3185987e+02   4.4541100e+02   4.9366997e+02   5.1629557e+02   7.1169823e+02
   4.7028970e+02   4.9502780e+02   5.3402418e+02   6.6632498e+02   6.6769862e+02
   4.3430357e+02   4.4683214e+02   4.9396958e+02   5.1645724e+02   6.7302222e+02
   4.5298991e+02   4.6325414e+02   5.0085139e+02   5.2117910e+02   6.9742797e+02
   4.2993004e+02   4.3972004e+02   4.8035847e+02   5.0469804e+02   5.4597197e+02
   4.7001514e+02   4.9380025e+02   5.3202458e+02   5.9122493e+02   6.2877534e+02
   4.3895311e+02   4.4228000e+02   4.7433153e+02   4.9870069e+02   5.3767683e+02
   4.2458070e+02   4.4251767e+02   4.9304926e+02   5.1595128e+02   7.2547137e+02
   4.7027322e+02   4.9495122e+02   5.3389841e+02   6.4541312e+02   6.5552552e+02
   4.1679152e+02   4.4040752e+02   4.8986146e+02   5.1351445e+02   5.8558441e+02
   4.6737857e+02   4.8504575e+02   5.1913155e+02   5.4192068e+02   7.0348312e+02
   4.7029004e+02   4.9502936e+02   5.3402673e+02   5.9450645e+02   5.9450685e+02
   4.7019328e+02   4.9458477e+02   5.3326296e+02   5.9864909e+02   6.1140145e+02
   4.5655336e+02   4.6688895e+02   4.9980347e+02   5.1928717e+02   5.8062132e+02
   4.3385925e+02   4.4592249e+02   4.9098935e+02   5.1406442e+02   5.8543985e+02
   4.0316929e+02   4.0619957e+02   4.7031656e+02   4.9505616e+02   5.3405141e+02
   4.6629842e+02   4.8241911e+02   5.1606439e+02   5.3713431e+02   6.6046281e+02
   4.3099712e+02   4.3990786e+02   4.7967932e+02   5.0402030e+02   5.4483545e+02
   4.6606869e+02   4.8190283e+02   5.1543186e+02   5.3613738e+02   6.4928322e+02
   4.7006542e+02   4.9401757e+02   5.3235851e+02   5.9332643e+02   6.2219535e+02
   4.1486687e+02   4.4104547e+02   4.9257939e+02   5.1565020e+02   6.5883670e+02
   4.4035271e+02   4.5102051e+02   4.9409261e+02   5.1625704e+02   6.1484676e+02
   4.7028998e+02   4.9502912e+02   5.3402635e+02   6.8821873e+02   6.9004975e+02
   4.6666565e+02   4.8310982e+02   5.1415239e+02   5.3170089e+02   5.7719084e+02
   4.7013574e+02   4.9432781e+02   5.3290297e+02   6.1560953e+02   6.9456843e+02
   4.0805300e+02   4.2335384e+02   4.7187664e+02   4.9662201e+02   5.3555501e+02
   4.4737874e+02   4.5566774e+02   4.8775072e+02   5.0993633e+02   5.5361401e+02
   4.6510505e+02   4.7988448e+02   5.1316495e+02   5.3291495e+02   6.3200147e+02
   4.6437669e+02   4.7852578e+02   5.1231843e+02   5.3226311e+02   7.3200824e+02
   4.6951019e+02   4.9154773e+02   5.1997823e+02   5.2783830e+02   5.4449284e+02
   5.5108661e+02   5.2461896e+02   4.8995111e+02   4.6986947e+02   4.2115059e+02
   6.5089696e+02   6.0859750e+02   5.1481738e+02   4.9150455e+02   4.4046893e+02
   6.2411367e+02   5.7697410e+02   5.1346304e+02   4.8985724e+02   4.3997902e+02
   6.8691202e+02   5.9502657e+02   5.1409316e+02   4.9057270e+02   4.4019780e+02
   7.1950002e+02   6.6346108e+02   5.1568924e+02   4.9260930e+02   4.4076483e+02
   5.8312621e+02   5.3521668e+02   4.9824924e+02   4.7493282e+02   4.3027395e+02
   6.4566363e+02   6.0613938e+02   5.1477616e+02   4.9145468e+02   4.4045504e+02
   6.3228958e+02   5.4286075e+02   5.0291935e+02   4.7845403e+02   4.3383808e+02
   5.9132689e+02   5.8350187e+02   5.1528722e+02   4.9215685e+02   4.4064854e+02
   5.1599160e+02   4.9309625e+02   4.4248147e+02   4.2440734e+02   3.9348818e+02
   7.1600267e+02   6.2091246e+02   5.1514109e+02   4.9191335e+02   4.4058139e+02
   5.7862326e+02   5.6174343e+02   5.1357397e+02   4.9037618e+02   4.4015606e+02
   6.9173629e+02   6.1561543e+02   5.1493377e+02   4.9164918e+02   4.4050906e+02
   6.1407092e+02   5.8398930e+02   5.1428628e+02   4.9090137e+02   4.4029863e+02
   6.4287682e+02   5.9438825e+02   5.1424472e+02   4.9078276e+02   4.4026126e+02
   7.4388796e+02   7.4148237e+02   5.1576981e+02   4.9271095e+02   4.4079077e+02
   5.6702979e+02   5.2975908e+02   4.9287894e+02   4.7048501e+02   4.1985200e+02
   5.8917074e+02   5.3123649e+02   4.9324057e+02   4.6988285e+02   3.8926423e+02
   6.3947877e+02   6.1385237e+02   5.1510654e+02   4.9187638e+02   4.4057159e+02
   6.4868596e+02   5.3729800e+02   4.9842489e+02   4.7381217e+02   4.2799646e+02
   6.8767228e+02   5.9843444e+02   5.1425220e+02   4.9077577e+02   4.4025859e+02
   7.2621806e+02   5.9526231e+02   5.1404349e+02   4.9050317e+02   4.4017653e+02
   5.7271995e+02   5.5590582e+02   5.1225040e+02   4.8906806e+02   4.3975220e+02
   6.2504699e+02   5.5622771e+02   5.0988180e+02   4.8582937e+02   4.3846831e+02
   6.2816948e+02   5.3435580e+02   4.9575239e+02   4.7135294e+02   4.2124826e+02
   5.8797768e+02   5.8686934e+02   5.1571072e+02   4.9264401e+02   4.4077394e+02
   6.0174774e+02   5.9999178e+02   5.1566632e+02   4.9258746e+02   4.4075944e+02
   6.7664006e+02   6.7631736e+02   5.1577214e+02   4.9271389e+02   4.4079152e+02
   6.3338265e+02   5.8035805e+02   5.1353356e+02   4.8991411e+02   4.3999582e+02
   5.2602673e+02   5.2187303e+02   5.1109893e+02   4.9060388e+02   4.4031871e+02
   5.5592413e+02   5.5170299e+02   5.1391011e+02   4.9100789e+02   4.4035070e+02
   5.2145611e+02   5.0124293e+02   4.6604051e+02   4.5720549e+02   4.2589080e+02
   6.4365255e+02   6.4336925e+02   5.1576870e+02   4.9270956e+02   4.4079042e+02
   6.5753214e+02   5.3379697e+02   4.9488878e+02   4.7026100e+02   3.9131311e+02
   6.3754699e+02   6.3548954e+02   5.1573618e+02   4.9266896e+02   4.4078010e+02
   5.7316162e+02   5.3106286e+02   4.9402323e+02   4.7126231e+02   4.2284109e+02
   6.3345893e+02   5.3824862e+02   4.9938988e+02   4.7488494e+02   4.2979803e+02
   6.4834613e+02   6.4608734e+02   5.1574778e+02   4.9268333e+02   4.4078375e+02
   6.3753965e+02   5.3539693e+02   4.9671930e+02   4.7220385e+02   4.2431379e+02
   6.4147452e+02   6.1119960e+02   5.1501252e+02   4.9175674e+02   4.4053893e+02
   6.1328381e+02   5.3382703e+02   4.9551625e+02   4.7142178e+02   4.2193505e+02
   6.5824840e+02   5.4635531e+02   5.0489815e+02   4.8035366e+02   4.3534140e+02
   5.8554543e+02   5.6673680e+02   5.1410475e+02   4.9087726e+02   4.4029915e+02
   7.0069979e+02   5.8400142e+02   5.1345380e+02   4.8976464e+02   4.3994601e+02
   7.4591460e+02   7.0095710e+02   5.1567896e+02   4.9259626e+02   4.4076149e+02
   5.9161007e+02   5.5620691e+02   5.1113478e+02   4.8762383e+02   4.3923024e+02
   5.1683343e+02   4.9454249e+02   4.4881713e+02   4.3800261e+02   4.1928073e+02
   6.1005678e+02   5.3488929e+02   4.9675296e+02   4.7270248e+02   4.2595807e+02
   7.4886565e+02   5.3862135e+02   4.9940391e+02   4.7464724e+02   4.2935107e+02
   5.5215746e+02   5.4551744e+02   5.1216443e+02   4.8950468e+02   4.3991999e+02
   5.8728836e+02   5.4494281e+02   5.0576038e+02   4.8217643e+02   4.3665831e+02
   7.7492110e+02   5.5773884e+02   5.0989932e+02   4.8563404e+02   4.3836522e+02
   7.1262101e+02   6.0394119e+02   5.1450437e+02   4.9109682e+02   4.4035263e+02
   6.0690862e+02   5.4309817e+02   5.0369164e+02   4.7964006e+02   4.3488658e+02
   6.2715697e+02   5.9107970e+02   5.1428011e+02   4.9084915e+02   4.4028166e+02
   6.2384084e+02   5.3326094e+02   4.9457979e+02   4.7023854e+02   4.0668851e+02
   6.1476334e+02   5.4671598e+02   5.0574480e+02   4.8161735e+02   4.3624944e+02
   5.5303585e+02   5.2502071e+02   4.8950227e+02   4.6904548e+02   4.1265155e+02
   5.1647338e+02   4.9394121e+02   4.5680903e+02   4.5458838e+02   4.3799081e+02
   5.9788435e+02   5.3193306e+02   4.9375326e+02   4.7009472e+02   4.0972631e+02
   7.3217641e+02   5.7948176e+02   5.1310886e+02   4.8932502e+02   4.3980159e+02
   6.7062669e+02   6.6766173e+02   5.1576700e+02   4.9270740e+02   4.4078987e+02
   7.1139321e+02   6.9041404e+02   5.1574848e+02   4.9268407e+02   4.4078393e+02
   5.9821593e+02   5.3283268e+02   4.9485804e+02   4.7117637e+02   4.2135218e+02
   6.8376282e+02   5.6622014e+02   5.1194380e+02   4.8796074e+02   4.3932296e+02
   5.7858151e+02   5.4782207e+02   5.0798441e+02   4.8461406e+02   4.3797364e+02
   7.6466010e+02   7.6359789e+02   5.1577220e+02   4.9271395e+02   4.4079154e+02
   5.9311823e+02   5.8853614e+02   5.1549607e+02   4.9239326e+02   4.4070985e+02
   5.3873250e+02   5.1714802e+02   4.8357185e+02   4.6703036e+02   4.1480561e+02
   6.3420878e+02   6.2275115e+02   5.1555894e+02   4.9244768e+02   4.4072324e+02
   6.1086285e+02   5.3264618e+02   4.9419607e+02   4.7016760e+02   4.0794961e+02
   6.3741486e+02   6.1431786e+02   5.1515032e+02   4.9193274e+02   4.4058688e+02
   6.6246174e+02   5.6488086e+02   5.1176094e+02   4.8776085e+02   4.3924872e+02
   6.5163613e+02   5.3380197e+02   4.9492259e+02   4.7032194e+02   4.0740579e+02
   5.6534496e+02   5.3023304e+02   4.9384165e+02   4.7154085e+02   4.2420901e+02
   6.0690098e+02   5.3238650e+02   4.9399007e+02   4.7005959e+02   3.8957407e+02
   6.1718266e+02   5.9642557e+02   5.1488556e+02   4.9162121e+02   4.4050242e+02
   6.2775211e+02   5.6339776e+02   5.1181982e+02   4.8794234e+02   4.3932295e+02
   6.6600791e+02   5.7706484e+02   5.1304548e+02   4.8926785e+02   4.3978343e+02
   5.8485434e+02   5.6752430e+02   5.1426408e+02   4.9105572e+02   4.4035021e+02
   6.0432834e+02   6.0400446e+02   5.1575994e+02   4.9269923e+02   4.4078782e+02
   6.2406826e+02   5.4709756e+02   5.0566338e+02   4.8136096e+02   4.3606314e+02
   6.5747785e+02   6.5741965e+02   5.1577209e+02   4.9271381e+02   4.4079150e+02
   5.7809989e+02   5.3161459e+02   4.9436541e+02   4.7138288e+02   4.2302926e+02
   6.2578081e+02   5.6120147e+02   5.1135816e+02   4.8743855e+02   4.3913341e+02
   5.8417249e+02   5.3174055e+02   4.9416568e+02   4.7096830e+02   4.2104406e+02
   6.4281550e+02   5.6907161e+02   5.1248200e+02   4.8863580e+02   4.3956905e+02
   6.1553767e+02   5.3300584e+02   4.9452443e+02   4.7040313e+02   4.1394805e+02
   7.0041881e+02   5.3389435e+02   4.9495234e+02   4.7028075e+02   3.9860711e+02
   6.7793355e+02   6.1510407e+02   5.1492517e+02   4.9163856e+02   4.4050613e+02
   6.3732299e+02   5.8782464e+02   5.1393918e+02   4.9040570e+02   4.4014818e+02
   6.6088081e+02   5.3381999e+02   4.9490233e+02   4.7026274e+02   3.8229989e+02
   6.3809722e+02   5.9144222e+02   5.1411544e+02   4.9062463e+02   4.4021431e+02
   6.4308217e+02   5.4325669e+02   5.0307692e+02   4.7853752e+02   4.3389792e+02
   6.6314911e+02   5.4484356e+02   5.0398089e+02   4.7938845e+02   4.3460141e+02
   6.8541570e+02   6.5406372e+02   5.1568660e+02   4.9260613e+02   4.4076402e+02
   5.1663308e+02   4.9421347e+02   4.4958880e+02   4.4224622e+02   4.2994516e+02
   6.8259928e+02   6.6985160e+02   5.1575422e+02   4.9269133e+02   4.4078578e+02
   6.0340602e+02   5.9578575e+02   5.1536975e+02   4.9223121e+02   4.4066728e+02
   5.7560454e+02   5.6308464e+02   5.1411829e+02   4.9097583e+02   4.4033090e+02
   5.6989981e+02   5.2959305e+02   4.9225079e+02   4.6969153e+02   4.0748358e+02
   6.0636511e+02   6.0586381e+02   5.1575098e+02   4.9268834e+02   4.4078506e+02
   6.0477197e+02   5.9876187e+02   5.1546472e+02   4.9234413e+02   4.4069673e+02
   7.1244397e+02   7.1178287e+02   5.1577070e+02   4.9271206e+02   4.4079105e+02
   7.0387652e+02   6.7688205e+02   5.1575026e+02   4.9268632e+02   4.4078451e+02
   6.4866601e+02   6.4743814e+02   5.1575592e+02   4.9269353e+02   4.4078635e+02
   6.1325260e+02   5.5320338e+02   5.0904118e+02   4.8508338e+02   4.3814053e+02
   6.1946919e+02   5.6867911e+02   5.1284233e+02   4.8916192e+02   4.3975433e+02
   5.2108571e+02   5.0069911e+02   4.6327596e+02   4.5341183e+02   4.1776502e+02
   6.4674485e+02   5.7906219e+02   5.1329647e+02   4.8959729e+02   4.3989304e+02
   6.5612355e+02   5.8716705e+02   5.1372604e+02   4.9011561e+02   4.4005770e+02
   6.0172669e+02   5.9423535e+02   5.1535594e+02   4.9221661e+02   4.4066351e+02
   5.9933305e+02   5.3194909e+02   4.9371122e+02   4.7000423e+02   4.0003571e+02
   7.0066720e+02   6.1181413e+02   5.1482540e+02   4.9151001e+02   4.4047029e+02
   5.1577953e+02   4.9272701e+02   4.5317872e+02   4.5314691e+02   4.4075317e+02
   5.7286564e+02   5.3848253e+02   5.0196080e+02   4.7883119e+02   4.3440886e+02
   5.5836407e+02   5.2708566e+02   4.9077458e+02   4.6935869e+02   4.1085167e+02
   5.9243748e+02   5.3193909e+02   4.9399781e+02   4.7051446e+02   4.1759748e+02
   7.4798709e+02   5.5234766e+02   5.0784883e+02   4.8340619e+02   4.3725631e+02
   6.1127654e+02   5.8079394e+02   5.1416250e+02   4.9076276e+02   4.4025843e+02
   5.9745858e+02   5.3891099e+02   5.0091102e+02   4.7708786e+02   4.3267423e+02
   7.7732893e+02   6.3563271e+02   5.1536817e+02   4.9220152e+02   4.4065856e+02
   6.2007234e+02   5.5253957e+02   5.0852294e+02   4.8442809e+02   4.3781571e+02
   5.2168444e+02   5.0143707e+02   4.6405146e+02   4.5373982e+02   4.0521884e+02
   7.0023152e+02   5.3983702e+02   5.0045280e+02   4.7575772e+02   4.3093563e+02
   5.1841026e+02   4.9700945e+02   4.5547688e+02   4.4525153e+02   4.0795884e+02
   5.4535503e+02   5.2106863e+02   4.8654991e+02   4.6796466e+02   4.0583642e+02
   6.1050581e+02   6.1034880e+02   5.1576631e+02   4.9270680e+02   4.4078973e+02
   6.6816342e+02   6.4513287e+02   5.1562497e+02   4.9252849e+02   4.4074406e+02
   6.7844857e+02   6.6682318e+02   5.1575577e+02   4.9269329e+02   4.4078628e+02
   6.5070836e+02   5.3373038e+02   4.9484820e+02   4.7025341e+02   3.9401389e+02
   5.9204747e+02   5.7813860e+02   5.1488327e+02   4.9169471e+02   4.4052527e+02
   6.0237172e+02   5.3355240e+02   4.9551894e+02   4.7168046e+02   4.2320610e+02
   5.7549243e+02   5.3112689e+02   4.9390979e+02   4.7104546e+02   4.2186234e+02
   5.1577283e+02   4.9271497e+02   4.4079799e+02   4.3266486e+02   4.3265513e+02
   5.9205942e+02   5.3144709e+02   4.9337914e+02   4.6991847e+02   3.9500974e+02
   5.1814147e+02   4.9661229e+02   4.5547981e+02   4.4631234e+02   4.2266882e+02
   5.4534552e+02   5.2120519e+02   4.8691265e+02   4.6831757e+02   4.1511516e+02
   6.7001054e+02   6.6767510e+02   5.1576857e+02   4.9270939e+02   4.4079037e+02
   6.9650050e+02   6.9589163e+02   5.1577221e+02   4.9271396e+02   4.4079154e+02
   6.6937084e+02   6.6872643e+02   5.1577123e+02   4.9271273e+02   4.4079123e+02
   6.0851318e+02   6.0524334e+02   5.1563646e+02   4.9254931e+02   4.4074962e+02
   5.1647981e+02   4.9395394e+02   4.4965919e+02   4.4384175e+02   4.3275200e+02
   6.5467271e+02   6.2270993e+02   5.1532700e+02   4.9215241e+02   4.4064564e+02
   6.0402410e+02   5.3289690e+02   4.9469857e+02   4.7083336e+02   4.1917012e+02
   5.7275977e+02   5.3666114e+02   5.0035513e+02   4.7729469e+02   4.3305784e+02
   5.5585833e+02   5.5581679e+02   5.1575599e+02   4.9269947e+02   4.4078803e+02
   6.2469247e+02   5.9657165e+02   5.1463142e+02   4.9129028e+02   4.4040923e+02
   6.2030871e+02   5.4849068e+02   5.0653150e+02   4.8232104e+02   4.3666891e+02
   6.8318056e+02   5.3820500e+02   4.9912590e+02   4.7443178e+02   4.2903172e+02
   6.5803899e+02   5.9924313e+02   5.1435217e+02   4.9090797e+02   4.4029778e+02
   6.4221266e+02   6.4180638e+02   5.1576882e+02   4.9270974e+02   4.4079047e+02
   6.0552443e+02   5.8585682e+02   5.1471264e+02   4.9144101e+02   4.4045348e+02
   6.2426573e+02   5.8543178e+02   5.1401287e+02   4.9052391e+02   4.4018506e+02
   6.1626063e+02   5.4969235e+02   5.0731318e+02   4.8322051e+02   4.3719210e+02
   5.1769970e+02   5.1008437e+02   5.0739015e+02   4.9156121e+02   4.4060392e+02
   6.1389504e+02   6.1338372e+02   5.1576325e+02   4.9270301e+02   4.4078876e+02
   6.3158592e+02   5.5504509e+02   5.0933949e+02   4.8519861e+02   4.3817808e+02
   6.0370579e+02   5.7649797e+02   5.1414726e+02   4.9078371e+02   4.4026613e+02
   5.4858969e+02   5.2279175e+02   4.8783442e+02   4.6840594e+02   4.0649203e+02
   5.7993685e+02   5.3543823e+02   4.9865445e+02   4.7541971e+02   4.3094287e+02
   6.1680917e+02   5.3284669e+02   4.9428795e+02   4.7012675e+02   3.8044044e+02
   7.4119772e+02   6.6998659e+02   5.1565481e+02   4.9256570e+02   4.4075363e+02
   6.1208580e+02   6.1164120e+02   5.1575481e+02   4.9269276e+02   4.4078617e+02
   6.6474256e+02   6.2218007e+02   5.1525981e+02   4.9206618e+02   4.4062261e+02
   5.7761151e+02   5.3716986e+02   5.0043722e+02   4.7719981e+02   4.3292375e+02
   5.2626656e+02   5.0842541e+02   4.8212004e+02   4.7142254e+02   4.3321609e+02
   7.1110040e+02   6.5264046e+02   5.1565074e+02   4.9256078e+02   4.4075238e+02
   6.8536418e+02   5.7037795e+02   5.1245203e+02   4.8855199e+02   4.3953711e+02
   6.0474535e+02   5.3227376e+02   4.9391638e+02   4.7004215e+02   3.8624688e+02
   6.6164830e+02   5.5324554e+02   5.0835084e+02   4.8400667e+02   4.3758120e+02
   5.2817441e+02   5.0861972e+02   4.7429788e+02   4.6189060e+02   4.0725772e+02
   6.3812859e+02   5.5709058e+02   5.0998254e+02   4.8585420e+02   4.3847316e+02
   6.7322448e+02   5.3685754e+02   4.9794386e+02   4.7326230e+02   4.2687430e+02
   5.2381684e+02   5.0591503e+02   4.8189175e+02   4.7283832e+02   4.3514235e+02
   5.2348826e+02   5.0374091e+02   4.6953454e+02   4.5973854e+02   4.2427613e+02
   5.9074732e+02   5.6312351e+02   5.1316429e+02   4.8981064e+02   4.3997788e+02
   5.1578902e+02   4.9274387e+02   4.4095840e+02   4.2487621e+02   4.2430614e+02
   5.8833827e+02   5.8296601e+02   5.1542005e+02   4.9231391e+02   4.4068963e+02
   6.8323057e+02   6.7954039e+02   5.1576729e+02   4.9270778e+02   4.4078997e+02
   5.9320105e+02   5.3180447e+02   4.9378523e+02   4.7027536e+02   4.1480714e+02
   5.4979263e+02   5.2382572e+02   4.8920919e+02   4.6944353e+02   4.1970431e+02
   5.6884933e+02   5.3568477e+02   4.9982248e+02   4.7695256e+02   4.3276586e+02
   6.1038958e+02   6.0960597e+02   5.1574310e+02   4.9267856e+02   4.4078257e+02
   6.2908916e+02   5.4096306e+02   5.0160700e+02   4.7715169e+02   4.3259495e+02
   6.2412984e+02   5.4654525e+02   5.0534700e+02   4.8103208e+02   4.3584475e+02
   6.8964904e+02   6.6448674e+02   5.1573845e+02   4.9267145e+02   4.4078072e+02
   6.1198189e+02   6.1150538e+02   5.1575306e+02   4.9269061e+02   4.4078562e+02
   7.5182781e+02   7.4031181e+02   5.1576226e+02   4.9270144e+02   4.4078835e+02
   6.6362508e+02   5.6691881e+02   5.1206828e+02   4.8811295e+02   4.3937955e+02
   6.5330665e+02   5.6751019e+02   5.1219625e+02   4.8827639e+02   4.3943982e+02
   6.9576910e+02   6.5978877e+02   5.1572064e+02   4.9264902e+02   4.4077500e+02
   6.4042667e+02   5.7855608e+02   5.1331759e+02   4.8963344e+02   4.3990522e+02
   6.4088355e+02   5.3365638e+02   4.9483536e+02   4.7030814e+02   4.0780618e+02
   6.2756807e+02   5.5654719e+02   5.0995493e+02   4.8589168e+02   4.3849459e+02
   6.9742146e+02   6.2635124e+02   5.1530423e+02   4.9212184e+02   4.4063745e+02
   6.7226689e+02   5.3401205e+02   4.9509723e+02   4.7043980e+02   4.1152475e+02
   5.3179930e+02   5.2586578e+02   5.0945182e+02   4.8888962e+02   4.3982919e+02
   5.5758559e+02   5.2672511e+02   4.9044273e+02   4.6915644e+02   3.9504005e+02
   5.5271091e+02   5.2489500e+02   4.8944804e+02   4.6905769e+02   4.1342241e+02
   5.5504635e+02   5.2863173e+02   4.9478012e+02   4.7362610e+02   4.2925843e+02
   5.8296401e+02   5.8266750e+02   5.1575298e+02   4.9269261e+02   4.4078620e+02
   5.6709092e+02   5.2913674e+02   4.9192885e+02   4.6955584e+02   3.9229533e+02
   5.8462242e+02   5.3090918e+02   4.9303052e+02   4.6983319e+02   3.9307870e+02
   6.8655109e+02   6.8641057e+02   5.1577225e+02   4.9271401e+02   4.4079155e+02
   5.2160497e+02   5.0133845e+02   4.6388796e+02   4.5359159e+02   4.0541150e+02
   5.1611559e+02   4.9332436e+02   4.4427654e+02   4.3345390e+02   4.2631041e+02
   5.9304004e+02   5.6592417e+02   5.1355790e+02   4.9021221e+02   4.4010006e+02
   6.3640410e+02   6.0673054e+02   5.1491145e+02   4.9163130e+02   4.4050445e+02
   5.8643801e+02   5.3982002e+02   5.0216141e+02   4.7861308e+02   4.3414863e+02
   7.1734249e+02   7.1165862e+02   5.1575679e+02   4.9269455e+02   4.4078660e+02
   7.4337264e+02   5.4666148e+02   5.0495791e+02   4.8034072e+02   4.3532159e+02
   5.9839075e+02   5.5786476e+02   5.1136717e+02   4.8776800e+02   4.3927742e+02
   6.0120766e+02   6.0012308e+02   5.1570414e+02   4.9263278e+02   4.4077098e+02
   7.0805492e+02   6.6090765e+02   5.1571183e+02   4.9263787e+02   4.4077214e+02
   5.7009382e+02   5.6169164e+02   5.1430282e+02   4.9121283e+02   4.4039915e+02
   6.5694925e+02   6.2113397e+02   5.1525001e+02   4.9205445e+02   4.4061949e+02
   5.8889915e+02   5.3171604e+02   4.9388351e+02   4.7052452e+02   4.1800838e+02
   5.5690970e+02   5.5673327e+02   5.1570672e+02   4.9265447e+02   4.4077706e+02
   6.0810447e+02   6.0268037e+02   5.1555211e+02   4.9244725e+02   4.4072338e+02
   6.2467773e+02   6.2466136e+02   5.1577219e+02   4.9271393e+02   4.4079153e+02
   6.3262681e+02   5.8311947e+02   5.1371385e+02   4.9013659e+02   4.4006570e+02
   6.6161386e+02   5.8056738e+02   5.1328629e+02   4.8956435e+02   4.3988142e+02
   5.4966226e+02   5.2331058e+02   4.8816749e+02   4.6847961e+02   3.9918769e+02
   6.0826534e+02   5.5913538e+02   5.1134279e+02   4.8760678e+02   4.3920884e+02
   7.5323420e+02   5.8576220e+02   5.1348274e+02   4.8978670e+02   4.3995251e+02
   5.8243604e+02   5.7655823e+02   5.1535722e+02   4.9225680e+02   4.4067533e+02
   6.8120341e+02   5.3386913e+02   4.9493276e+02   4.7026946e+02   3.8469465e+02
   6.8411583e+02   6.8405745e+02   5.1577238e+02   4.9271418e+02   4.4079160e+02
   5.8842202e+02   5.3244984e+02   4.9483616e+02   4.7147472e+02   4.2295571e+02
   7.0674975e+02   6.2344741e+02   5.1524874e+02   4.9205102e+02   4.4061851e+02
   6.2290819e+02   5.3329895e+02   4.9463740e+02   4.7030816e+02   4.1029194e+02
   6.1665743e+02   5.4445040e+02   5.0430726e+02   4.8009808e+02   4.3520523e+02
   6.0541012e+02   5.3366459e+02   4.9555610e+02   4.7164485e+02   4.2300952e+02
   7.1123080e+02   6.5757400e+02   5.1568695e+02   4.9260649e+02   4.4076411e+02
   5.4980751e+02   5.2575038e+02   4.9301282e+02   4.7295892e+02   4.2880074e+02
   6.6419888e+02   6.2787182e+02   5.1537366e+02   4.9221065e+02   4.4066105e+02
   6.7716227e+02   6.7709515e+02   5.1577238e+02   4.9271418e+02   4.4079159e+02
   6.2435328e+02   6.1022719e+02   5.1525205e+02   4.9206626e+02   4.4062294e+02
   6.4217160e+02   5.5796057e+02   5.1023101e+02   4.8611012e+02   4.3858419e+02
   5.2009239e+02   4.9939095e+02   4.6071957e+02   4.5084420e+02   4.1562323e+02
   5.2046128e+02   4.9988612e+02   4.6179968e+02   4.5201584e+02   4.1762634e+02
   6.2572802e+02   5.4486132e+02   5.0432345e+02   4.7996267e+02   4.3508182e+02
   6.5126988e+02   5.3388858e+02   4.9502048e+02   4.7042094e+02   4.1144323e+02
   7.3835434e+02   7.2012347e+02   5.1573035e+02   4.9266120e+02   4.4077810e+02
   5.1641463e+02   4.9384471e+02   4.4808960e+02   4.4091756e+02   4.3071899e+02
   7.2941823e+02   6.9322345e+02   5.1570001e+02   4.9262287e+02   4.4076831e+02
   5.8949019e+02   5.3877831e+02   5.0117391e+02   4.7756908e+02   4.3319891e+02
   6.2341053e+02   5.7878082e+02   5.1359782e+02   4.9002093e+02   4.4003066e+02
   6.4180584e+02   5.3435565e+02   4.9560153e+02   4.7106576e+02   4.1947105e+02
   5.2035387e+02   4.9973854e+02   4.6128345e+02   4.5131497e+02   4.1403312e+02
   6.3775746e+02   6.3702244e+02   5.1575745e+02   4.9269554e+02   4.4078686e+02
   7.5019197e+02   5.4677751e+02   5.0501969e+02   4.8040268e+02   4.3536629e+02
   6.7102084e+02   5.4673701e+02   5.0508898e+02   4.8053490e+02   4.3546952e+02
   6.6160701e+02   6.2597341e+02   5.1534040e+02   4.9216859e+02   4.4064991e+02
   6.6930027e+02   6.2459094e+02   5.1530469e+02   4.9212296e+02   4.4063776e+02
   6.6156556e+02   5.9698405e+02   5.1422243e+02   4.9074099e+02   4.4024836e+02
   6.6148060e+02   5.4131168e+02   5.0159944e+02   4.7694385e+02   4.3233067e+02
   6.3910487e+02   6.3856166e+02   5.1576371e+02   4.9270334e+02   4.4078884e+02
   6.5999620e+02   6.1173148e+02   5.1487373e+02   4.9157402e+02   4.4048824e+02
   5.9920440e+02   5.5840597e+02   5.1149735e+02   4.8789468e+02   4.3932332e+02
   6.1097474e+02   5.3258985e+02   4.9412475e+02   4.7009460e+02   3.9700970e+02
   6.3180107e+02   5.6070980e+02   5.1113399e+02   4.8715284e+02   4.3901952e+02
   6.1064397e+02   6.0702180e+02   5.1563237e+02   4.9254369e+02   4.4074816e+02
   6.9383378e+02   6.4089393e+02   5.1555283e+02   4.9243712e+02   4.4072041e+02
   6.3753719e+02   5.4289500e+02   5.0287952e+02   4.7836866e+02   4.3375364e+02
   5.1595295e+02   4.9303597e+02   4.4260079e+02   4.2960399e+02   4.2491574e+02
   5.9064935e+02   5.8970455e+02   5.1571642e+02   4.9264974e+02   4.4077536e+02
   5.1974765e+02   4.9892501e+02   4.5998959e+02   4.5028112e+02   4.1788834e+02
   6.3303285e+02   5.3417240e+02   4.9548835e+02   4.7103253e+02   4.1939543e+02
   6.3246547e+02   5.4375594e+02   5.0351714e+02   4.7906566e+02   4.3436291e+02
   7.2736997e+02   7.2043087e+02   5.1575309e+02   4.9268988e+02   4.4078542e+02
   5.2670825e+02   5.0712719e+02   4.7234808e+02   4.6051373e+02   3.8473857e+02
   6.4980215e+02   6.2227908e+02   5.1535087e+02   4.9218332e+02   4.4065386e+02
   6.2892978e+02   5.3333365e+02   4.9459969e+02   4.7019885e+02   3.9388820e+02
   6.3669972e+02   5.3350521e+02   4.9470621e+02   4.7021988e+02   3.8015799e+02
   5.2790952e+02   5.0834879e+02   4.7391058e+02   4.6159815e+02   4.0038018e+02
   6.2907918e+02   5.3449361e+02   4.9588681e+02   4.7147362e+02   4.2178848e+02
   6.3796899e+02   5.3392525e+02   4.9516024e+02   4.7065443e+02   4.1598831e+02
   6.1078700e+02   5.6876543e+02   5.1315711e+02   4.8959691e+02   4.3990032e+02
   5.9296684e+02   5.9282522e+02   5.1576322e+02   4.9270354e+02   4.4078892e+02
   5.1584181e+02   4.9284785e+02   4.6661858e+02   4.6649479e+02   4.4067414e+02
   6.3243916e+02   5.8307256e+02   5.1371409e+02   4.9013737e+02   4.4006596e+02
   6.1199036e+02   5.8934974e+02   5.1465646e+02   4.9135325e+02   4.4042817e+02
   7.1846625e+02   5.7365542e+02   5.1270460e+02   4.8884133e+02   4.3963776e+02
   5.4715539e+02   5.2202231e+02   4.8723856e+02   4.6817730e+02   4.0052216e+02
   6.1404753e+02   5.3363034e+02   4.9528335e+02   4.7118349e+02   4.2081080e+02
   6.5244147e+02   6.0034211e+02   5.1445843e+02   4.9104629e+02   4.4033827e+02
   6.1889090e+02   5.9201082e+02   5.1455901e+02   4.9121378e+02   4.4038793e+02
   6.2146934e+02   5.8905799e+02   5.1428716e+02   4.9086938e+02   4.4028803e+02
   6.7869011e+02   5.3462653e+02   4.9575380e+02   4.7108860e+02   4.1939753e+02
   6.9123374e+02   5.3622410e+02   4.9734213e+02   4.7265512e+02   4.2544419e+02
   6.6522041e+02   5.5338591e+02   5.0840328e+02   4.8405970e+02   4.3760829e+02
   5.4921053e+02   5.2309904e+02   4.8804018e+02   4.6845968e+02   4.0486002e+02
   5.8348479e+02   5.3826636e+02   5.0105576e+02   4.7762468e+02   4.3328983e+02
   6.3911977e+02   5.5605955e+02   5.0961070e+02   4.8544433e+02   4.3828809e+02
   5.7901254e+02   5.7835117e+02   5.1572535e+02   4.9266304e+02   4.4077882e+02
   6.1415727e+02   6.1181441e+02   5.1571097e+02   4.9263906e+02   4.4077252e+02
   6.6333490e+02   5.4125356e+02   5.0155363e+02   4.7689477e+02   4.3227720e+02
   6.2464045e+02   6.2420813e+02   5.1576664e+02   4.9270708e+02   4.4078979e+02
   6.1397980e+02   5.9943523e+02   5.1517045e+02   4.9197739e+02   4.4059955e+02
   5.1819555e+02   4.9669012e+02   4.5492265e+02   4.4489107e+02   4.1544695e+02
   5.1826198e+02   4.9678747e+02   4.5492546e+02   4.4463400e+02   4.0593286e+02
   6.7566191e+02   6.5770746e+02   5.1572519e+02   4.9265479e+02   4.4077647e+02
   6.2912557e+02   5.3333631e+02   4.9460010e+02   4.7019677e+02   3.8527073e+02
   6.2390185e+02   5.7799658e+02   5.1353771e+02   4.8994724e+02   4.4000747e+02
   6.6165986e+02   6.4516026e+02   5.1563924e+02   4.9254656e+02   4.4074872e+02
   6.8100110e+02   5.9001185e+02   5.1380799e+02   4.9021110e+02   4.4008715e+02
   6.1801010e+02   6.1718880e+02   5.1573138e+02   4.9266372e+02   4.4077878e+02
   5.1713995e+02   4.9504626e+02   4.5141341e+02   4.4245786e+02   4.2513713e+02
   6.2827030e+02   5.9326484e+02   5.1439030e+02   4.9098437e+02   4.4032113e+02
   6.7656717e+02   6.3493522e+02   5.1547905e+02   4.9234389e+02   4.4069610e+02
   5.9809110e+02   5.6597528e+02   5.1331283e+02   4.8989122e+02   4.3999906e+02
   5.1737745e+02   4.9542269e+02   4.5149551e+02   4.4100700e+02   4.1552861e+02
   6.5922001e+02   5.9941520e+02   5.1435662e+02   4.9091318e+02   4.4029929e+02
   5.9746224e+02   5.4046479e+02   5.0214989e+02   4.7831285e+02   4.3383356e+02
   7.1923123e+02   7.1731020e+02   5.1576677e+02   4.9270712e+02   4.4078980e+02
   6.6777828e+02   5.3384351e+02   4.9491738e+02   4.7026690e+02   3.9038898e+02
   7.1372045e+02   5.4258217e+02   5.0245173e+02   4.7777496e+02   4.3317007e+02
   5.7129500e+02   5.3471345e+02   4.9857680e+02   4.7566541e+02   4.3134516e+02
   6.5810590e+02   5.8584173e+02   5.1363509e+02   4.9000009e+02   4.4002137e+02
   6.3580811e+02   6.3572265e+02   5.1577113e+02   4.9271262e+02   4.4079120e+02
   6.4414280e+02   5.6441504e+02   5.1180242e+02   4.8785020e+02   4.3928463e+02
   5.4277885e+02   5.4272329e+02   5.1573472e+02   4.9268626e+02   4.4078502e+02
   5.7066663e+02   5.3234609e+02   4.9592466e+02   4.7319650e+02   4.2775294e+02
   6.3298180e+02   5.3357929e+02   4.9482830e+02   4.7037695e+02   4.1136352e+02
   5.2817740e+02   5.0889433e+02   4.7606458e+02   4.6400338e+02   4.2284283e+02
   7.0332602e+02   6.2702712e+02   5.1531231e+02   4.9213200e+02   4.4064015e+02
   5.1861344e+02   4.9732186e+02   4.5797876e+02   4.4958821e+02   4.2573818e+02
   5.7886744e+02   5.3045301e+02   4.9273872e+02   4.6975947e+02   3.8152599e+02
   6.3067920e+02   5.3340167e+02   4.9465519e+02   4.7023264e+02   4.0377659e+02
   5.9621823e+02   5.3775329e+02   4.9996885e+02   4.7619382e+02   4.3171806e+02
   6.7948980e+02   5.3906546e+02   4.9984740e+02   4.7515750e+02   4.3013051e+02
   5.6929605e+02   5.4481056e+02   5.0698268e+02   4.8384804e+02   4.3762167e+02
   6.9190906e+02   6.2870649e+02   5.1535684e+02   4.9218873e+02   4.4065522e+02
   6.6369155e+02   5.3387430e+02   4.9495705e+02   4.7031170e+02   4.0569732e+02
   6.3484269e+02   5.5946393e+02   5.1076209e+02   4.8672610e+02   4.3884642e+02
   7.7812611e+02   5.4836929e+02   5.0589401e+02   4.8131806e+02   4.3600003e+02
   5.6200608e+02   5.2808879e+02   4.9131266e+02   4.6941798e+02   4.0425583e+02
   6.4330066e+02   6.2459055e+02   5.1547319e+02   4.9233873e+02   4.4069482e+02
   6.2943636e+02   5.7388417e+02   5.1311875e+02   4.8942871e+02   4.3983999e+02
   5.1719580e+02   4.9513129e+02   4.5053788e+02   4.3974958e+02   4.1419753e+02
   5.1780935e+02   4.9609731e+02   4.5316252e+02   4.4266243e+02   4.0372051e+02
   5.1864887e+02   4.9737686e+02   4.5853497e+02   4.5050343e+02   4.2696513e+02
   5.1577572e+02   4.9272016e+02   4.4850196e+02   4.4847326e+02   4.4075762e+02
   6.1299359e+02   5.3575319e+02   4.9754311e+02   4.7340835e+02   4.2744744e+02
   5.8093014e+02   5.8090227e+02   5.1577052e+02   4.9271213e+02   4.4079108e+02
   6.4148678e+02   5.3429852e+02   4.9554156e+02   4.7100780e+02   4.1909280e+02
   7.0082438e+02   6.4842629e+02   5.1562603e+02   4.9252965e+02   4.4074436e+02
   5.1684019e+02   4.9455003e+02   4.4853746e+02   4.3705497e+02   4.1306551e+02
   6.1196533e+02   6.1183252e+02   5.1576718e+02   4.9270785e+02   4.4078999e+02
   7.4730894e+02   5.8867202e+02   5.1364283e+02   4.8998913e+02   4.4001707e+02
   6.1526816e+02   5.3374903e+02   4.9539395e+02   4.7127194e+02   4.2121883e+02
   5.9133987e+02   5.8656392e+02   5.1550229e+02   4.9240307e+02   4.4071247e+02
   5.8833604e+02   5.3164123e+02   4.9380969e+02   4.7046791e+02   4.1757018e+02
   6.0187151e+02   5.3219498e+02   4.9390423e+02   4.7010076e+02   4.0796776e+02
   6.9456268e+02   5.3388999e+02   4.9494971e+02   4.7028026e+02   3.9864883e+02
   6.5370308e+02   6.1721237e+02   5.1510619e+02   4.9187228e+02   4.4057035e+02
   5.8876507e+02   5.5466542e+02   5.1069244e+02   4.8720338e+02   4.3907335e+02
   6.7538714e+02   5.3848456e+02   4.9936912e+02   4.7468048e+02   4.2942659e+02
   6.8771267e+02   5.6859191e+02   5.1225030e+02   4.8831483e+02   4.3945241e+02
   5.1793997e+02   4.9630756e+02   4.5616699e+02   4.4847654e+02   4.2803096e+02
   6.9101951e+02   6.2356468e+02   5.1526456e+02   4.9207146e+02   4.4062399e+02
   5.5980982e+02   5.2745530e+02   4.9090037e+02   4.6928339e+02   3.9504573e+02
   6.3277412e+02   5.4481883e+02   5.0419162e+02   4.7975834e+02   4.3491611e+02
   6.9854700e+02   5.5680358e+02   5.0967642e+02   4.8542842e+02   4.3827420e+02
   5.6836891e+02   5.6779032e+02   5.1569299e+02   4.9263387e+02   4.4077171e+02
   5.6498775e+02   5.4897717e+02   5.1001436e+02   4.8697044e+02   4.3901551e+02
   5.5812614e+02   5.5390336e+02   5.1413292e+02   4.9118107e+02   4.4039648e+02
   7.5583005e+02   5.3740688e+02   4.9835485e+02   4.7359626e+02   4.2752105e+02
   6.8893388e+02   6.2188661e+02   5.1521656e+02   4.9201044e+02   4.4060763e+02
   5.2142269e+02   5.0153897e+02   4.7113244e+02   4.6391178e+02   4.3235204e+02
   5.1771297e+02   4.9595450e+02   4.5401564e+02   4.4508181e+02   4.2420642e+02
   6.4064459e+02   6.3110112e+02   5.1562044e+02   4.9252392e+02   4.4074293e+02
   6.4224696e+02   5.7649843e+02   5.1316187e+02   4.8944260e+02   4.3984285e+02
   6.2461622e+02   5.9120703e+02   5.1432895e+02   4.9091377e+02   4.4030075e+02
   7.0444258e+02   6.9514824e+02   5.1576406e+02   4.9270371e+02   4.4078894e+02
   6.1787179e+02   5.9154035e+02   5.1457273e+02   4.9123407e+02   4.4039384e+02
   6.6324334e+02   5.9773480e+02   5.1425214e+02   4.9077856e+02   4.4025952e+02
   5.1612076e+02   4.9333248e+02   4.4418766e+02   4.3273641e+02   4.2515659e+02
   6.3738500e+02   6.1759514e+02   5.1529681e+02   4.9211784e+02   4.4063655e+02
   5.9365613e+02   5.3213603e+02   4.9418568e+02   4.7065434e+02   4.1860791e+02
   6.5859855e+02   6.0058080e+02   5.1443226e+02   4.9100999e+02   4.4032761e+02
   6.3505335e+02   5.8085331e+02   5.1354275e+02   4.8992148e+02   4.3999800e+02
   6.1805289e+02   5.4266249e+02   5.0306227e+02   4.7879033e+02   4.3416442e+02
   5.6093193e+02   5.4846923e+02   5.1063890e+02   4.8772298e+02   4.3930658e+02
   6.6738926e+02   5.3384816e+02   4.9492271e+02   4.7027236e+02   3.9729104e+02
   5.9083543e+02   5.6096807e+02   5.1264831e+02   4.8925179e+02   4.3979946e+02
   7.6719513e+02   7.5507394e+02   5.1576902e+02   4.9270995e+02   4.4079052e+02
   5.6372816e+02   5.2981809e+02   4.9357785e+02   4.7142859e+02   4.2402156e+02
   5.7793305e+02   5.7554898e+02   5.1557749e+02   4.9250402e+02   4.4073883e+02
   5.6871416e+02   5.4426834e+02   5.0670180e+02   4.8359127e+02   4.3749322e+02
   6.1450694e+02   5.3916388e+02   5.0056098e+02   4.7636358e+02   4.3180098e+02
   6.2013179e+02   5.5693348e+02   5.1024934e+02   4.8627615e+02   4.3866571e+02
   6.1018672e+02   5.5013190e+02   5.0770290e+02   4.8371359e+02   4.3746505e+02
   5.9207952e+02   5.4034429e+02   5.0230262e+02   4.7860661e+02   4.3411507e+02
   6.3080049e+02   6.2998017e+02   5.1575744e+02   4.9269560e+02   4.4078688e+02
   6.7264267e+02   6.4832808e+02   5.1564843e+02   4.9255805e+02   4.4075168e+02
   6.7019957e+02   6.1282130e+02   5.1488569e+02   4.9158835e+02   4.4049220e+02
   5.8039017e+02   5.4543183e+02   5.0647105e+02   4.8305308e+02   4.3717466e+02
   5.1583369e+02   4.9282429e+02   4.4793864e+02   4.4733493e+02   4.4007332e+02
   5.2018160e+02   4.9953990e+02   4.6246305e+02   4.5368990e+02   4.2478438e+02
   6.5006486e+02   6.2528415e+02   5.1540674e+02   4.9225384e+02   4.4067249e+02
   6.8827898e+02   5.8313538e+02   5.1340396e+02   4.8970343e+02   4.3992631e+02
   5.4680606e+02   5.2301483e+02   4.8986828e+02   4.7075707e+02   4.2529876e+02
   6.4581319e+02   5.9879162e+02   5.1442893e+02   4.9101351e+02   4.4032891e+02
   5.2003839e+02   4.9937965e+02   4.6363779e+02   4.5581596e+02   4.2835027e+02
   6.5946495e+02   5.5138148e+02   5.0752781e+02   4.8312574e+02   4.3710749e+02
   6.0611314e+02   5.8342454e+02   5.1452030e+02   4.9121024e+02   4.4038852e+02
   6.1065402e+02   5.3964905e+02   5.0103891e+02   4.7690101e+02   4.3240599e+02
   5.9120815e+02   5.3189529e+02   4.9400571e+02   4.7056831e+02   4.1816802e+02
   5.2853974e+02   5.1112873e+02   4.8500859e+02   4.7271955e+02   4.3311003e+02
   7.7343714e+02   5.6159354e+02   5.1095508e+02   4.8680417e+02   4.3886973e+02
   6.7883261e+02   5.5099684e+02   5.0731545e+02   4.8288109e+02   4.3696745e+02
   6.1085681e+02   5.6731058e+02   5.1296857e+02   4.8938219e+02   4.3983076e+02
   6.1673807e+02   6.1589408e+02   5.1572598e+02   4.9265715e+02   4.4077712e+02
   6.4809027e+02   5.9660530e+02   5.1430315e+02   4.9085208e+02   4.4028157e+02
   5.1624808e+02   4.9354380e+02   4.4445681e+02   4.2995342e+02   4.0365832e+02
   5.2855485e+02   5.0898692e+02   4.7472425e+02   4.6215228e+02   4.0552150e+02
   6.1653732e+02   6.1644415e+02   5.1576722e+02   4.9270784e+02   4.4078999e+02
   7.0250082e+02   6.2671093e+02   5.1530678e+02   4.9212499e+02   4.4063828e+02
   6.4007035e+02   5.4211171e+02   5.0230604e+02   4.7776187e+02   4.3318446e+02
   6.0945143e+02   6.0776481e+02   5.1570816e+02   4.9263618e+02   4.4077180e+02
   5.3899881e+02   5.3590472e+02   5.1334217e+02   4.9098930e+02   4.4036665e+02
   7.1805803e+02   6.0569968e+02   5.1455658e+02   4.9116302e+02   4.4037171e+02
   6.5831447e+02   6.5831436e+02   5.1577244e+02   4.9271426e+02   4.4079162e+02
   7.5480317e+02   5.9012470e+02   5.1371169e+02   4.9007599e+02   4.4004444e+02
   5.7618375e+02   5.3211653e+02   4.9514886e+02   4.7221556e+02   4.2550950e+02
   5.1699647e+02   4.9481288e+02   4.5688192e+02   4.5298225e+02   4.3556816e+02
   5.5465444e+02   5.5133412e+02   5.1423972e+02   4.9133388e+02   4.4044020e+02
   5.8612549e+02   5.4151000e+02   5.0347050e+02   4.7991616e+02   4.3517438e+02
   5.6712568e+02   5.5998702e+02   5.1422956e+02   4.9116503e+02   4.4038710e+02
   6.3717021e+02   5.8879860e+02   5.1398846e+02   4.9046751e+02   4.4016700e+02
   7.2690323e+02   6.8429605e+02   5.1570062e+02   4.9262365e+02   4.4076851e+02
   7.1788538e+02   6.6756604e+02   5.1570326e+02   4.9262701e+02   4.4076937e+02
   5.5108911e+02   5.2423202e+02   4.8914027e+02   4.6909658e+02   4.1605041e+02
   5.9066634e+02   5.8574739e+02   5.1548913e+02   4.9238905e+02   4.4070890e+02
   7.3244366e+02   6.0172014e+02   5.1436630e+02   4.9091616e+02   4.4029983e+02
   6.1436890e+02   5.3295368e+02   4.9448999e+02   4.7039322e+02   4.1389990e+02
   6.0699617e+02   5.8871461e+02   5.1481276e+02   4.9155597e+02   4.4048521e+02
   5.3797860e+02   5.1716587e+02   4.8488186e+02   4.6858203e+02   4.2368832e+02
   6.3889822e+02   5.9733711e+02   5.1442224e+02   4.9100994e+02   4.4032805e+02
   7.6172195e+02   5.5354374e+02   5.0835973e+02   4.8395606e+02   4.3754958e+02
   6.2937987e+02   5.6498036e+02   5.1209240e+02   4.8824054e+02   4.3943131e+02
   5.1762870e+02   4.9599695e+02   4.6760937e+02   4.6464544e+02   4.3768188e+02
   6.3140013e+02   6.0503444e+02   5.1492065e+02   4.9164620e+02   4.4050869e+02
   5.9885129e+02   5.9445210e+02   5.1554523e+02   4.9244526e+02   4.4072307e+02
   6.2760776e+02   6.2760682e+02   5.1577239e+02   4.9271421e+02   4.4079160e+02
   6.6249869e+02   5.4880183e+02   5.0623732e+02   4.8174869e+02   4.3628712e+02
   6.7652672e+02   6.0527905e+02   5.1459226e+02   4.9121189e+02   4.4038585e+02
   5.1828149e+02   4.9682043e+02   4.5536872e+02   4.4551153e+02   4.1747841e+02
   6.6605688e+02   5.3391392e+02   4.9499656e+02   4.7034676e+02   4.0807063e+02
   5.1703269e+02   4.9486523e+02   4.4955430e+02   4.3830837e+02   4.0958734e+02
   6.0682941e+02   6.0167447e+02   5.1555862e+02   4.9245589e+02   4.4072563e+02
   6.1613140e+02   5.8462605e+02   5.1426007e+02   4.9086156e+02   4.4028670e+02
   6.5179066e+02   6.1742385e+02   5.1512931e+02   4.9190202e+02   4.4057844e+02
   5.6836277e+02   5.5605743e+02   5.1276565e+02   4.8966142e+02   4.3994514e+02
   5.9393686e+02   5.9392804e+02   5.1577186e+02   4.9271359e+02   4.4079145e+02
   6.3365141e+02   5.4613289e+02   5.0497166e+02   4.8055940e+02   4.3550684e+02
   6.4685186e+02   6.1502284e+02   5.1506580e+02   4.9182273e+02   4.4055692e+02
   6.3339671e+02   6.3326161e+02   5.1577018e+02   4.9271143e+02   4.4079090e+02
   7.0594269e+02   6.2820086e+02   5.1533420e+02   4.9215975e+02   4.4064753e+02
   6.4901743e+02   5.3370146e+02   4.9482902e+02   4.7024711e+02   3.8650618e+02
   7.5803832e+02   7.1300649e+02   5.1569451e+02   4.9261592e+02   4.4076653e+02
   6.3751753e+02   5.3354751e+02   4.9474321e+02   4.7024606e+02   4.0250399e+02
   6.0009321e+02   5.7070578e+02   5.1380178e+02   4.9041534e+02   4.4015821e+02
   6.3686252e+02   6.1867393e+02   5.1535557e+02   4.9219204e+02   4.4065626e+02
   5.9320425e+02   5.7297114e+02   5.1437768e+02   4.9111811e+02   4.4036525e+02
   5.3958786e+02   5.2232897e+02   4.9555488e+02   4.7736106e+02   4.3433207e+02
   5.7175310e+02   5.4961597e+02   5.0949495e+02   4.8628164e+02   4.3872701e+02
   6.6210251e+02   6.2617065e+02   5.1534251e+02   4.9217123e+02   4.4065060e+02
   6.5973421e+02   6.0939802e+02   5.1478707e+02   4.9146319e+02   4.4045724e+02
   6.3851818e+02   5.7081788e+02   5.1270705e+02   4.8890899e+02   4.3966416e+02
   5.8044421e+02   5.3069122e+02   4.9297239e+02   4.6992858e+02   4.1070753e+02
   6.6687212e+02   5.8807097e+02   5.1373120e+02   4.9011660e+02   4.4005780e+02
   5.8604972e+02   5.3476096e+02   4.9760228e+02   4.7421023e+02   4.2918307e+02
   6.2308668e+02   5.6267909e+02   5.1173778e+02   4.8787418e+02   4.3929904e+02
   5.5359307e+02   5.2900132e+02   4.9607042e+02   4.7500913e+02   4.3116366e+02
   5.1624129e+02   4.9353213e+02   4.4440982e+02   4.2986140e+02   4.0446406e+02
   5.2289304e+02   5.0334278e+02   4.7218997e+02   4.6367803e+02   4.3030211e+02
   5.1738928e+02   4.9544015e+02   4.5141939e+02   4.4073439e+02   4.1189725e+02
   6.3523640e+02   6.3498959e+02   5.1576896e+02   4.9270993e+02   4.4079051e+02
   6.7080060e+02   6.6085860e+02   5.1574982e+02   4.9268579e+02   4.4078437e+02
   5.6667779e+02   5.4667817e+02   5.0845315e+02   4.8537966e+02   4.3835243e+02
   7.5593866e+02   6.6177017e+02   5.1562676e+02   4.9253015e+02   4.4074448e+02
   6.4743386e+02   6.3032705e+02   5.1554073e+02   4.9242324e+02   4.4071685e+02
   5.6537405e+02   5.3529442e+02   4.9993036e+02   4.7724278e+02   4.3309503e+02
   6.3733190e+02   5.6453630e+02   5.1189583e+02   4.8797978e+02   4.3933407e+02
   7.5055738e+02   7.1056845e+02   5.1569196e+02   4.9261269e+02   4.4076570e+02
   5.1605803e+02   4.9323169e+02   4.6108239e+02   4.6043435e+02   4.4005640e+02
   5.2536812e+02   5.0572569e+02   4.7069086e+02   4.5945275e+02   4.1259754e+02
   6.4668326e+02   5.5242069e+02   5.0808775e+02   4.8377274e+02   4.3746334e+02
   6.7173898e+02   6.6491704e+02   5.1575918e+02   4.9269758e+02   4.4078737e+02
   5.3784966e+02   5.1643362e+02   4.8262250e+02   4.6638486e+02   3.8752034e+02
   6.3005849e+02   5.8258126e+02   5.1372468e+02   4.9015649e+02   4.4007215e+02
   5.7850730e+02   5.7063962e+02   5.1507241e+02   4.9196179e+02   4.4059887e+02
