# Supplementary material for: Rethinking Colour Constancy
Source: PLoS One. 2015 Sep 10;10(9):e0135029. doi: 10.1371/journal.pone.0135029 (PMC4565710; doi:10.1371/journal.pone.0135029)
Supplement: S1 Dataset — (ZIP) [file pone.0135029.s002.zip › 5-TransitionMetamerReflectanceData/BtoN_20munsells/fiveTr_11.txt]

   4.6239343e+02   4.9642270e+02   5.2702704e+02   5.7913030e+02   5.8383139e+02
   4.6212557e+02   4.9478500e+02   5.2503406e+02   5.8061796e+02   6.2177103e+02
   4.5447024e+02   4.7383565e+02   5.0263962e+02   5.2886803e+02   6.2465335e+02
   4.3749819e+02   4.5352234e+02   4.8329003e+02   5.1452577e+02   5.5539433e+02
   4.4102961e+02   4.5807915e+02   4.8981158e+02   5.1968310e+02   5.9780284e+02
   4.5985745e+02   4.8436221e+02   5.0534465e+02   5.2149316e+02   5.4463555e+02
   4.5388815e+02   4.7257256e+02   4.9941504e+02   5.2488774e+02   5.7736813e+02
   4.4640826e+02   4.6364538e+02   4.9463911e+02   5.2295188e+02   6.4245702e+02
   4.3898587e+02   4.5010958e+02   4.7463742e+02   5.0665322e+02   5.3862153e+02
   4.1936450e+02   4.4820914e+02   4.8655784e+02   5.1853395e+02   6.2083817e+02
   4.3490257e+02   4.3943949e+02   4.6582784e+02   4.9943628e+02   5.2982965e+02
   4.6154690e+02   4.9178340e+02   5.2129550e+02   5.5858503e+02   6.4252138e+02
   4.6172168e+02   4.9263397e+02   5.2244465e+02   5.6358344e+02   6.6983050e+02
   4.6193020e+02   4.9370782e+02   5.2380049e+02   5.7305977e+02   6.6711499e+02
   4.6237998e+02   4.9633671e+02   5.2694371e+02   5.9258610e+02   5.9948353e+02
   4.1893776e+02   4.4835418e+02   4.8711519e+02   5.1895044e+02   6.6154377e+02
   4.6230167e+02   4.9584190e+02   5.2637205e+02   6.0795137e+02   6.3904378e+02
   4.6243106e+02   4.9667163e+02   5.2738882e+02   6.4580428e+02   6.4590650e+02
   4.6205835e+02   4.9440742e+02   5.2465100e+02   5.8261261e+02   6.5385857e+02
   4.6241575e+02   4.9657091e+02   5.2726528e+02   6.5958573e+02   7.2204736e+02
   4.6193659e+02   4.9373912e+02   5.2378911e+02   5.7106703e+02   6.4261417e+02
   4.5664412e+02   4.7757184e+02   5.0553894e+02   5.3111936e+02   6.0681906e+02
   4.6150812e+02   4.9158946e+02   5.2086723e+02   5.5621486e+02   6.2088991e+02
   4.6201136e+02   4.9414376e+02   5.2427468e+02   5.7483954e+02   6.3476628e+02
   4.6242435e+02   4.9662739e+02   5.2733448e+02   6.9013792e+02   7.1949298e+02
   4.6224923e+02   4.9551408e+02   5.2586778e+02   5.8112363e+02   6.0382626e+02
   4.3033851e+02   4.5129741e+02   4.8802512e+02   5.1930356e+02   6.4176994e+02
   4.6211532e+02   4.9473065e+02   5.2505474e+02   5.8980942e+02   6.7710838e+02
   4.5792821e+02   4.8035308e+02   5.0895341e+02   5.3565842e+02   6.3974309e+02
   4.6242740e+02   4.9664682e+02   5.2734343e+02   5.6234827e+02   5.6251943e+02
   4.6237664e+02   4.9631686e+02   5.2695601e+02   6.3506937e+02   7.2482268e+02
   4.6242905e+02   4.9665837e+02   5.2737245e+02   6.5480135e+02   6.5655701e+02
   3.9806456e+02   4.4570031e+02   4.8182193e+02   5.1476097e+02   5.5935353e+02
   4.6209287e+02   4.9457829e+02   5.2441892e+02   5.6367850e+02   5.9287461e+02
   4.1506507e+02   4.4701312e+02   4.8420736e+02   5.1678038e+02   5.7652683e+02
   4.6206418e+02   4.9443785e+02   5.2464608e+02   5.7924241e+02   6.3490536e+02
   4.2576101e+02   4.4969897e+02   4.8772767e+02   5.1926858e+02   7.5660740e+02
   4.2744259e+02   4.4992002e+02   4.8693438e+02   5.1861613e+02   6.1572003e+02
   4.5126411e+02   4.6914134e+02   4.9821239e+02   5.2510061e+02   6.1412950e+02
   4.4455658e+02   4.6167031e+02   4.9295916e+02   5.2177822e+02   6.2199777e+02
   4.5099914e+02   4.6876785e+02   4.9771752e+02   5.2465551e+02   6.0845704e+02
   4.4023921e+02   4.5756258e+02   4.9011611e+02   5.2005488e+02   6.1107224e+02
   4.2630781e+02   4.4967893e+02   4.8720827e+02   5.1886301e+02   6.2721685e+02
   4.6243047e+02   4.9666776e+02   5.2738408e+02   7.5433720e+02   7.7733556e+02
   4.6241031e+02   4.9653531e+02   5.2722129e+02   6.4663921e+02   6.7140773e+02
   4.2204618e+02   4.4198389e+02   4.7431635e+02   5.0770559e+02   5.4083480e+02
   4.6030526e+02   4.8644768e+02   5.1134855e+02   5.3105956e+02   5.5457442e+02
   4.2899565e+02   4.4985083e+02   4.8522409e+02   5.1721044e+02   5.7824355e+02
   4.6241103e+02   4.9653990e+02   5.2722418e+02   6.2217453e+02   6.2905005e+02
   4.4202079e+02   4.5936762e+02   4.9208013e+02   5.2145389e+02   6.7651559e+02
   3.9803834e+02   4.3879023e+02   4.7201505e+02   5.0568236e+02   5.3755875e+02
   4.6233189e+02   4.9603087e+02   5.2659215e+02   6.0625335e+02   6.2452711e+02
   4.2651533e+02   4.4871477e+02   4.8434782e+02   5.1661700e+02   5.7099927e+02
   4.6231109e+02   4.9589591e+02   5.2633904e+02   5.8169933e+02   5.9662902e+02
   4.6243013e+02   4.9666552e+02   5.2738092e+02   6.0923782e+02   6.0944485e+02
   4.5705789e+02   4.7846773e+02   5.0694447e+02   5.3308942e+02   6.2571266e+02
   4.1194167e+02   4.4792593e+02   4.8697699e+02   5.1889382e+02   6.6911167e+02
   4.6242905e+02   4.9665844e+02   5.2737245e+02   6.3630076e+02   6.3709821e+02
   4.6241313e+02   4.9655268e+02   5.2721890e+02   5.8366298e+02   5.8571219e+02
   4.6161678e+02   4.9209585e+02   5.2137627e+02   5.5679139e+02   6.1404111e+02
   4.6243114e+02   4.9667219e+02   5.2738953e+02   7.5747957e+02   7.5799995e+02
   4.6220804e+02   4.9525978e+02   5.2543962e+02   5.7100815e+02   5.9531306e+02
   4.5943631e+02   4.8414699e+02   5.1252668e+02   5.4027775e+02   6.2381894e+02
   4.6242849e+02   4.9665469e+02   5.2736799e+02   6.7406974e+02   6.9538849e+02
   4.6242700e+02   4.9664490e+02   5.2735594e+02   6.6666720e+02   6.9004004e+02
   4.6241486e+02   4.9656507e+02   5.2725827e+02   6.8549969e+02   7.6488440e+02
   4.3823983e+02   4.5621726e+02   4.9038409e+02   5.2052420e+02   6.8475831e+02
   4.6055648e+02   4.8773595e+02   5.1665525e+02   5.4809726e+02   6.8741898e+02
   4.6212516e+02   4.9478707e+02   5.2512154e+02   5.9073751e+02   6.7264905e+02
   4.6227815e+02   4.9569641e+02   5.2619697e+02   6.0481403e+02   6.4162748e+02
   4.6197277e+02   4.9393718e+02   5.2409365e+02   5.7652200e+02   6.9925187e+02
   4.6199650e+02   4.9406054e+02   5.2414094e+02   5.7229796e+02   6.2884962e+02
   4.4510830e+02   4.6234909e+02   4.9396177e+02   5.2259626e+02   6.9870020e+02
   4.5737530e+02   4.7912997e+02   5.0762840e+02   5.3389979e+02   6.2870604e+02
   4.6243043e+02   4.9666750e+02   5.2738378e+02   7.1390909e+02   7.1573237e+02
   4.5591466e+02   4.7634134e+02   5.0534150e+02   5.3177896e+02   6.9247620e+02
   4.4127883e+02   4.4823703e+02   4.6960832e+02   5.0212610e+02   5.3259032e+02
   4.4927272e+02   4.6671094e+02   4.9625050e+02   5.2374368e+02   6.1504373e+02
   4.6003205e+02   4.8596558e+02   5.1468180e+02   5.4431349e+02   6.5376158e+02
   4.6188343e+02   4.9344211e+02   5.2315494e+02   5.6267255e+02   6.1336483e+02
   4.6241376e+02   4.9655783e+02   5.2724824e+02   6.3751059e+02   6.4815180e+02
   4.5305951e+02   4.7155143e+02   4.9980529e+02   5.2603240e+02   6.0133906e+02
   4.4252938e+02   4.5953403e+02   4.9098024e+02   5.2041874e+02   6.0496471e+02
   4.3007802e+02   4.4759303e+02   4.7922032e+02   5.1180850e+02   5.4911596e+02
   4.3458875e+02   4.5367633e+02   4.8922528e+02   5.1994572e+02   7.1105857e+02
   4.3603993e+02   4.5416137e+02   4.8792723e+02   5.1879827e+02   5.9820236e+02
   4.6239979e+02   4.9646615e+02   5.2712657e+02   6.0727032e+02   6.1333884e+02
   4.2976934e+02   4.5019526e+02   4.8536440e+02   5.1727587e+02   5.7865765e+02
   3.5536630e+02   4.4773782e+02   4.8689559e+02   5.1885309e+02   6.6287478e+02
   4.2683768e+02   4.4757013e+02   4.8147152e+02   5.1405607e+02   5.5581857e+02
   4.5107630e+02   4.5230383e+02   4.6374657e+02   4.9731043e+02   5.2790269e+02
   4.5628839e+02   4.7701977e+02   5.0593229e+02   5.3235589e+02   6.6069005e+02
   4.6240890e+02   4.9652597e+02   5.2720755e+02   6.2545776e+02   6.3338764e+02
   4.0972826e+02   4.4178923e+02   4.7530789e+02   5.0878903e+02   5.4290760e+02
   4.4649717e+02   4.6379035e+02   4.9499634e+02   5.2328090e+02   7.2037422e+02
   3.8361370e+02   4.4705200e+02   4.8493037e+02   5.1739076e+02   5.9005811e+02
   4.6182948e+02   4.9317666e+02   5.2308071e+02   5.6608931e+02   6.4560935e+02
   4.6207957e+02   4.9452570e+02   5.2477587e+02   5.8267231e+02   6.4294604e+02
   4.4871728e+02   4.6495374e+02   4.9033068e+02   5.1782660e+02   5.5798156e+02
   4.6213912e+02   4.9485811e+02   5.2502392e+02   5.7389549e+02   6.0870225e+02
   4.6013161e+02   4.8607349e+02   5.1275947e+02   5.3686752e+02   5.6972122e+02
   4.4228799e+02   4.5959994e+02   4.9217118e+02   5.2149087e+02   6.5812738e+02
   4.6204425e+02   4.9433056e+02   5.2459285e+02   5.8469767e+02   7.5445989e+02
   4.5344643e+02   4.7194412e+02   4.9911602e+02   5.2486948e+02   5.8202904e+02
   4.3371208e+02   4.4788088e+02   4.7660864e+02   5.0909348e+02   5.4304327e+02
   4.3527892e+02   4.5402266e+02   4.8905529e+02   5.1975504e+02   6.3460958e+02
   4.6238076e+02   4.9634343e+02   5.2698848e+02   6.3788820e+02   7.3401091e+02
   4.6241329e+02   4.9655480e+02   5.2724573e+02   6.7789536e+02   7.7866480e+02
   4.3909880e+02   4.5661975e+02   4.8961940e+02   5.1980118e+02   6.1082069e+02
   4.5717903e+02   4.7877260e+02   5.0768584e+02   5.3440392e+02   7.3679307e+02
   4.5760019e+02   4.7965223e+02   5.0846944e+02   5.3529019e+02   7.1040806e+02
   4.6242550e+02   4.9663495e+02   5.2734299e+02   6.2847789e+02   6.3050843e+02
   4.6242909e+02   4.9665864e+02   5.2737263e+02   6.3264940e+02   6.3349074e+02
   4.1925707e+02   4.4806137e+02   4.8616586e+02   5.1824574e+02   6.1103415e+02
   4.3998505e+02   4.5681117e+02   4.8796283e+02   5.1829100e+02   5.7668110e+02
   4.6241903e+02   4.9659241e+02   5.2729167e+02   7.0224887e+02   7.3787131e+02
   4.6237669e+02   4.9631714e+02   5.2695513e+02   6.3069578e+02   6.7885893e+02
   4.3913368e+02   4.5694006e+02   4.9084287e+02   5.2079833e+02   7.3756533e+02
   4.0805767e+02   4.0808456e+02   4.6243153e+02   4.9667271e+02   5.2739004e+02
   4.3499810e+02   4.5352621e+02   4.8785272e+02   5.1884143e+02   6.0176494e+02
   4.2847355e+02   4.2931092e+02   4.6276440e+02   4.9695543e+02   5.2762115e+02
   4.6242792e+02   4.9665097e+02   5.2736341e+02   6.6970232e+02   6.8620511e+02
   4.6204794e+02   4.9434790e+02   5.2455325e+02   5.7936845e+02   6.4155319e+02
   4.3225271e+02   4.3435550e+02   4.6366052e+02   4.9768512e+02   5.2823423e+02
   4.6193857e+02   4.9375213e+02   5.2384841e+02   5.7325977e+02   6.5888299e+02
   4.6041782e+02   4.8719898e+02   5.1551842e+02   5.4455059e+02   6.1343009e+02
   4.6217140e+02   4.9505480e+02   5.2542486e+02   5.9258746e+02   6.4521825e+02
   4.3923778e+02   4.5702840e+02   4.9090845e+02   5.2084026e+02   7.7655088e+02
   4.6090712e+02   4.8900453e+02   5.1754995e+02   5.4816199e+02   6.1183459e+02
   4.6226494e+02   4.9561589e+02   5.2611237e+02   6.0822355e+02   6.9280068e+02
   4.6243106e+02   4.9667165e+02   5.2738884e+02   6.2945245e+02   6.2949342e+02
   4.6207806e+02   4.9451610e+02   5.2474444e+02   5.8058960e+02   6.3511521e+02
   4.6234637e+02   4.9612289e+02   5.2671266e+02   6.1586274e+02   6.3762814e+02
   4.6243025e+02   4.9666631e+02   5.2738230e+02   7.5160189e+02   7.7864058e+02
   4.6237992e+02   4.9633759e+02   5.2697285e+02   6.1708729e+02   6.2869458e+02
   4.5578236e+02   4.7558057e+02   5.0128810e+02   5.2538484e+02   5.6573174e+02
   4.6222889e+02   4.9539648e+02   5.2583474e+02   5.9872102e+02   6.4257016e+02
   4.6240428e+02   4.9649590e+02   5.2717324e+02   6.4470899e+02   6.9951525e+02
   4.4103076e+02   4.5540416e+02   4.8169342e+02   5.1241335e+02   5.4892208e+02
   4.6241957e+02   4.9659600e+02   5.2729593e+02   6.5954664e+02   7.1294358e+02
   3.9203962e+02   4.4690208e+02   4.8454944e+02   5.1709456e+02   5.8345034e+02
   4.6243096e+02   4.9667099e+02   5.2738805e+02   6.6208472e+02   6.6269581e+02
   4.1769018e+02   4.4824201e+02   4.8709870e+02   5.1895090e+02   6.7451032e+02
   4.6243092e+02   4.9667077e+02   5.2738778e+02   6.9733869e+02   6.9974081e+02
   4.4612578e+02   4.5133748e+02   4.6808083e+02   5.0036659e+02   5.3067223e+02
   4.6215351e+02   4.9495111e+02   5.2531794e+02   5.9354567e+02   6.7359165e+02
   4.3496522e+02   4.5362881e+02   4.8827591e+02   5.1917454e+02   6.1193820e+02
   4.6234623e+02   4.9612175e+02   5.2670512e+02   6.0922327e+02   6.2599510e+02
   4.5568451e+02   4.7577186e+02   5.0369798e+02   5.2927989e+02   6.0277979e+02
   3.8901805e+02   4.4761413e+02   4.8644457e+02   5.1851837e+02   6.2452283e+02
   3.9307000e+02   4.4778349e+02   4.8693380e+02   5.1887719e+02   6.7474723e+02
   4.6207681e+02   4.9451237e+02   5.2480163e+02   5.8662150e+02   7.1964502e+02
   4.0395372e+02   4.3587440e+02   4.6939476e+02   5.0319745e+02   5.3404654e+02
   4.5617855e+02   4.7679879e+02   5.0559566e+02   5.3189048e+02   6.4284496e+02
   4.5324877e+02   4.7191925e+02   5.0066514e+02   5.2702493e+02   6.1654309e+02
   4.6241320e+02   4.9655423e+02   5.2724497e+02   6.6284376e+02   7.3443814e+02
   4.4707377e+02   4.6439545e+02   4.9537771e+02   5.2351495e+02   6.8724806e+02
   4.5820227e+02   4.8100705e+02   5.0978865e+02   5.3700958e+02   7.1795435e+02
   4.3343059e+02   4.5297064e+02   4.8890107e+02   5.1978142e+02   6.9194653e+02
   4.6241438e+02   4.9656191e+02   5.2725354e+02   6.4112176e+02   6.5207910e+02
   4.5900751e+02   4.8291293e+02   5.1080995e+02   5.3707861e+02   6.0627643e+02
   4.4091160e+02   4.5833968e+02   4.9129904e+02   5.2094792e+02   6.4205401e+02
   4.6243049e+02   4.9666790e+02   5.2738408e+02   6.1857726e+02   6.1868961e+02
   4.5778033e+02   4.7999172e+02   5.0835723e+02   5.3462567e+02   6.2216292e+02
   4.6202874e+02   4.9424334e+02   5.2446455e+02   5.8104711e+02   6.7279311e+02
   4.6015184e+02   4.8630248e+02   5.1453558e+02   5.4291273e+02   6.1356088e+02
   4.6235231e+02   4.9616082e+02   5.2676172e+02   6.1886445e+02   6.4748112e+02
   4.5756147e+02   4.7942094e+02   5.0710538e+02   5.3245211e+02   6.0026214e+02
   4.6228203e+02   4.9572084e+02   5.2623759e+02   6.1112069e+02   6.9272505e+02
   4.6199096e+02   4.9403713e+02   5.2423687e+02   5.7961014e+02   7.4146775e+02
   4.3270894e+02   4.4795844e+02   4.7765333e+02   5.1014632e+02   5.4517829e+02
   4.0307763e+02   4.2619730e+02   4.6437287e+02   4.9846235e+02   5.2893704e+02
   4.6242006e+02   4.9659919e+02   5.2729974e+02   6.5531412e+02   6.8552237e+02
   4.3861315e+02   4.5585044e+02   4.8800673e+02   5.1854855e+02   5.8506371e+02
   4.6243056e+02   4.9666840e+02   5.2738482e+02   6.5628963e+02   6.5684813e+02
   4.5107072e+02   4.6891036e+02   4.9812536e+02   5.2508940e+02   6.1676949e+02
   4.5063740e+02   4.6377281e+02   4.8108478e+02   5.0863879e+02   5.3967602e+02
   4.6241837e+02   4.9658804e+02   5.2728446e+02   6.2630008e+02   6.3061939e+02
   4.6207179e+02   4.9447950e+02   5.2467585e+02   5.7807146e+02   6.2876812e+02
   4.6185385e+02   4.9328388e+02   5.2289667e+02   5.6119061e+02   6.1011350e+02
   4.4611014e+02   4.6334468e+02   4.9448546e+02   5.2287381e+02   6.4776722e+02
   4.6242929e+02   4.9665997e+02   5.2737417e+02   6.2410403e+02   6.2508697e+02
   4.2842616e+02   4.5048949e+02   4.8771666e+02   5.1916255e+02   6.4116052e+02
   4.6180074e+02   4.9303261e+02   5.2295500e+02   5.6634660e+02   6.7970960e+02
   4.2268785e+02   4.4801353e+02   4.8478505e+02   5.1712494e+02   5.8108536e+02
   4.6191206e+02   4.9360309e+02   5.2352552e+02   5.6684365e+02   6.2576023e+02
   4.6222484e+02   4.9537136e+02   5.2578944e+02   5.9457593e+02   6.3098003e+02
   4.3930529e+02   4.5521676e+02   4.8450516e+02   5.1528599e+02   5.5721776e+02
   4.1887831e+02   4.4826051e+02   4.8685087e+02   5.1875622e+02   6.3564582e+02
   4.6199169e+02   4.9403962e+02   5.2421214e+02   5.7751368e+02   6.6619636e+02
   4.4268142e+02   4.5446588e+02   4.7705694e+02   5.0802840e+02   5.4043722e+02
   4.5969489e+02   4.8491692e+02   5.1346915e+02   5.4204052e+02   6.3697866e+02
   4.6236496e+02   4.9624148e+02   5.2685665e+02   6.1736001e+02   6.3517676e+02
   4.0690605e+02   4.4730118e+02   4.8546530e+02   5.1778937e+02   5.9946512e+02
   4.0000469e+02   4.4728777e+02   4.8552162e+02   5.1783613e+02   6.0056995e+02
   4.6223901e+02   4.9542272e+02   5.2516978e+02   5.5588786e+02   5.6242333e+02
   4.6232758e+02   4.9600357e+02   5.2655722e+02   6.0478513e+02   6.2288853e+02
   4.4081818e+02   4.5831320e+02   4.9149766e+02   5.2112998e+02   7.0109512e+02
   4.6215499e+02   4.9495336e+02   5.2519678e+02   5.7852801e+02   6.1549781e+02
   4.5386848e+02   4.7296593e+02   5.0234273e+02   5.2891965e+02   7.1477008e+02
   4.6019371e+02   4.8632197e+02   5.1341752e+02   5.3865510e+02   5.7751616e+02
   4.1979474e+02   4.4498192e+02   4.7925559e+02   5.1233521e+02   5.5095337e+02
   4.6243115e+02   4.9667226e+02   5.2738961e+02   6.7863457e+02   6.7875070e+02
   4.6240811e+02   4.9651827e+02   5.2714298e+02   5.7033042e+02   5.7248098e+02
   4.6243038e+02   4.9666719e+02   5.2738337e+02   6.7884045e+02   6.8240589e+02
   4.2338167e+02   4.4896449e+02   4.8709607e+02   5.1886264e+02   6.3559494e+02
   3.8208640e+02   4.4747315e+02   4.8604968e+02   5.1822831e+02   6.1444997e+02
   4.1865351e+02   4.4784759e+02   4.8573400e+02   5.1793163e+02   6.0099704e+02
   4.5477007e+02   4.7398816e+02   5.0071083e+02   5.2580893e+02   5.7700039e+02
   4.1294453e+02   4.4795359e+02   4.8696907e+02   5.1888443e+02   6.6056858e+02
   4.6243110e+02   4.9667191e+02   5.2738917e+02   6.7432216e+02   6.7460626e+02
   4.6222026e+02   4.9534429e+02   5.2576548e+02   5.9603344e+02   6.3693870e+02
   4.6243108e+02   4.9667180e+02   5.2738907e+02   6.6595426e+02   6.6619531e+02
   4.3542080e+02   4.5420305e+02   4.8942789e+02   5.2003541e+02   6.8064144e+02
   4.6243015e+02   4.9666567e+02   5.2738149e+02   7.2429287e+02   7.2691636e+02
   4.6231344e+02   4.9591578e+02   5.2647077e+02   6.1694078e+02   7.0089695e+02
   4.6061827e+02   4.8792218e+02   5.1643733e+02   5.4647136e+02   6.1793067e+02
   4.3876820e+02   4.5661751e+02   4.9055138e+02   5.2060098e+02   6.6247483e+02
   4.6237440e+02   4.9630233e+02   5.2693674e+02   6.2877660e+02   6.6525582e+02
   4.5074013e+02   4.6756635e+02   4.9268584e+02   5.1919114e+02   5.5919430e+02
   4.6242001e+02   4.9659889e+02   5.2729952e+02   6.6245614e+02   7.1627642e+02
   4.6204349e+02   4.9432507e+02   5.2456249e+02   5.8233434e+02   6.6819303e+02
   4.4816538e+02   4.6561193e+02   4.9633757e+02   5.2419340e+02   7.2525262e+02
   4.4093356e+02   4.5839636e+02   4.9147973e+02   5.2109842e+02   6.5807854e+02
   4.5503613e+02   4.5585415e+02   4.6330979e+02   4.9697682e+02   5.2762795e+02
   3.9690773e+02   4.4689275e+02   4.8451896e+02   5.1707008e+02   5.8293329e+02
   4.6217039e+02   4.9504316e+02   5.2529939e+02   5.7870992e+02   6.1243143e+02
   4.6222184e+02   4.9535248e+02   5.2574910e+02   5.9122686e+02   6.2222664e+02
   4.6232587e+02   4.9574193e+02   5.1231948e+02   5.1370058e+02   5.2844451e+02
   4.6204257e+02   4.9430015e+02   5.2417062e+02   5.6496548e+02   6.0137501e+02
   4.5657768e+02   4.7739990e+02   5.0507301e+02   5.3039360e+02   5.9913407e+02
   4.5863265e+02   4.8191752e+02   5.0959303e+02   5.3522638e+02   6.0006010e+02
   4.4125644e+02   4.5869451e+02   4.9171882e+02   5.2125660e+02   7.0615896e+02
   4.6029909e+02   4.8672248e+02   5.1429203e+02   5.4092424e+02   5.8926538e+02
   4.3941194e+02   4.5247395e+02   4.7809260e+02   5.0959381e+02   5.4348832e+02
   4.5754443e+02   4.7950285e+02   5.0809064e+02   5.3455314e+02   6.3650679e+02
   4.5428448e+02   4.7358823e+02   5.0273840e+02   5.2917549e+02   6.4874444e+02
   4.1697908e+02   4.4810466e+02   4.8683951e+02   5.1876605e+02   6.3825846e+02
   4.6196333e+02   4.9388022e+02   5.2391807e+02   5.7054147e+02   6.3067144e+02
   4.5038705e+02   4.6820334e+02   4.9839883e+02   5.2569957e+02   7.3737562e+02
   4.6242046e+02   4.9660175e+02   5.2730055e+02   6.1796836e+02   6.1973365e+02
   4.4104788e+02   4.5832602e+02   4.9078424e+02   5.2049341e+02   6.1797489e+02
   4.6237009e+02   4.9627476e+02   5.2690568e+02   6.3497741e+02   7.5251623e+02
   4.6234868e+02   4.9613797e+02   5.2673846e+02   6.2243302e+02   7.0596814e+02
   4.6243025e+02   4.9666628e+02   5.2738140e+02   5.9232499e+02   5.9243529e+02
   4.1491952e+02   4.1988658e+02   4.6283842e+02   4.9704467e+02   5.2769763e+02
   4.5858145e+02   4.8189990e+02   5.1048808e+02   5.3770410e+02   6.4326388e+02
   4.6061899e+02   4.8792194e+02   5.1640432e+02   5.4631963e+02   6.1684692e+02
   4.6232236e+02   4.9597179e+02   5.2654073e+02   6.2013758e+02   7.3760383e+02
   4.6212821e+02   4.9480474e+02   5.2514458e+02   5.9130888e+02   6.8481804e+02
   4.6043195e+02   4.8694376e+02   5.1232425e+02   5.3282622e+02   5.5639461e+02
   4.6243011e+02   4.9666537e+02   5.2738099e+02   6.2955404e+02   6.2994976e+02
   4.5135165e+02   4.6933141e+02   4.9881258e+02   5.2576656e+02   6.2773631e+02
   4.5675109e+02   4.7550326e+02   4.9334104e+02   5.1432993e+02   5.4296759e+02
   4.5419324e+02   4.7190855e+02   4.9373302e+02   5.1765758e+02   5.5089294e+02
   4.5314801e+02   4.7173515e+02   5.0028590e+02   5.2659404e+02   6.0981621e+02
   4.5723426e+02   4.7882678e+02   5.0726995e+02   5.3342571e+02   6.2407315e+02
   4.5517256e+02   4.7505119e+02   5.0416592e+02   5.3060710e+02   6.9553703e+02
   4.6242989e+02   4.9666394e+02   5.2737935e+02   6.7064290e+02   6.7652981e+02
   3.8868475e+02   4.4776128e+02   4.8687177e+02   5.1883182e+02   6.5569522e+02
   4.5874149e+02   4.8227688e+02   5.1064797e+02   5.3760096e+02   6.2461790e+02
   4.1161427e+02   4.4755503e+02   4.8593942e+02   5.1813176e+02   6.0943270e+02
   4.6236874e+02   4.9626598e+02   5.2689271e+02   6.2744050e+02   6.6980731e+02
   4.0043669e+02   4.4628994e+02   4.8308125e+02   5.1587039e+02   5.6578584e+02
   4.6243113e+02   4.9667212e+02   5.2738945e+02   6.9710910e+02   6.9755731e+02
   4.5632973e+02   4.7710092e+02   5.0603830e+02   5.3249500e+02   6.8075362e+02
   4.6241621e+02   4.9657382e+02   5.2726690e+02   6.2717148e+02   6.3238296e+02
   4.3449163e+02   4.5360950e+02   4.8917554e+02   5.1991459e+02   6.9482948e+02
   4.6241536e+02   4.9656819e+02   5.2725787e+02   6.1536047e+02   6.1749063e+02
   4.3030289e+02   4.3287880e+02   4.6375123e+02   4.9778421e+02   5.2832103e+02
   4.5888631e+02   4.8245982e+02   5.0929049e+02   5.3361139e+02   5.7925845e+02
   4.5827899e+02   4.8116870e+02   5.0978441e+02   5.3678021e+02   6.4484291e+02
   4.5904296e+02   4.8297073e+02   5.1056164e+02   5.3626854e+02   5.9724350e+02
   4.6229635e+02   4.9580820e+02   5.2631750e+02   6.0090432e+02   6.2510166e+02
   4.5814511e+02   4.8086216e+02   5.0954980e+02   5.3655947e+02   6.5383247e+02
   4.5877026e+02   4.8225884e+02   5.0987094e+02   5.3546483e+02   5.9846223e+02
   4.6240495e+02   4.9649873e+02   5.2714305e+02   5.8355110e+02   5.8656757e+02
   4.4544583e+02   4.6255931e+02   4.9348604e+02   5.2207367e+02   6.2055995e+02
   4.6234865e+02   4.9613777e+02   5.2673773e+02   6.2193110e+02   6.8366992e+02
   4.3521760e+02   4.3528156e+02   4.6247343e+02   4.9670538e+02   5.2741642e+02
   4.0987166e+02   4.4455822e+02   4.7948956e+02   5.1265243e+02   5.5195745e+02
   4.1332192e+02   4.4790828e+02   4.8679636e+02   5.1875599e+02   6.4069117e+02
   4.3658763e+02   4.5493660e+02   4.8954021e+02   5.2001699e+02   6.3889178e+02
   4.6205389e+02   4.9436517e+02   5.2428295e+02   5.6598209e+02   6.0284143e+02
   4.3451779e+02   4.5282432e+02   4.8644712e+02   5.1776264e+02   5.8070206e+02
   4.6242197e+02   4.9661148e+02   5.2730826e+02   5.9632348e+02   5.9779028e+02
   4.6231313e+02   4.9591347e+02   5.2645967e+02   6.1051825e+02   6.4128862e+02
   4.6173776e+02   4.7344386e+02   4.7458012e+02   4.9743132e+02   5.2783942e+02
   4.5677015e+02   4.7794480e+02   5.0683804e+02   5.3336663e+02   6.9833334e+02
   4.6201022e+02   4.9412771e+02   5.2407833e+02   5.6734540e+02   6.1277867e+02
   4.6226507e+02   4.9561511e+02   5.2607857e+02   5.9709214e+02   6.2421654e+02
   4.4118395e+02   4.5792812e+02   4.8876533e+02   5.1876736e+02   5.8035655e+02
   4.6236907e+02   4.9626809e+02   5.2689518e+02   6.2731434e+02   6.6646021e+02
   4.6238774e+02   4.9638851e+02   5.2704311e+02   6.4093870e+02   7.3000327e+02
   4.6241230e+02   4.9654830e+02   5.2723779e+02   6.7167607e+02   7.6813548e+02
   3.8607818e+02   4.4774875e+02   4.8683560e+02   5.1880532e+02   6.5093372e+02
   4.6196379e+02   4.9388065e+02   5.2388246e+02   5.6920985e+02   6.2431857e+02
   4.6209875e+02   4.9463652e+02   5.2495014e+02   5.8912417e+02   7.1904462e+02
   3.9828857e+02   4.4689188e+02   4.8451253e+02   5.1706474e+02   5.8281405e+02
   4.6242861e+02   4.9665544e+02   5.2736753e+02   6.0259236e+02   6.0305692e+02
   4.6233626e+02   4.9605562e+02   5.2656312e+02   5.8572751e+02   5.9824210e+02
   4.6118202e+02   4.9014234e+02   5.1910434e+02   5.5205797e+02   6.2159492e+02
   4.5856801e+02   4.8183248e+02   5.1013100e+02   5.3680013e+02   6.2097085e+02
   4.6243052e+02   4.9666812e+02   5.2738430e+02   6.1227482e+02   6.1240930e+02
   4.6241730e+02   4.9657901e+02   5.2722945e+02   5.6550298e+02   5.6637395e+02
   4.0283115e+02   4.4486754e+02   4.8017565e+02   5.1328533e+02   5.5386902e+02
   4.3133724e+02   4.4847286e+02   4.7983529e+02   5.1224985e+02   5.5011019e+02
   4.3914566e+02   4.5673616e+02   4.8995400e+02   5.2006687e+02   6.1827165e+02
   4.3188133e+02   4.3299613e+02   4.6304108e+02   4.9717390e+02   5.2780151e+02
   4.4962892e+02   4.6728060e+02   4.9754842e+02   5.2501955e+02   6.7180488e+02
   4.6191247e+02   4.9361399e+02   5.2369152e+02   5.7225076e+02   6.9317781e+02
   4.5515917e+02   4.7482660e+02   5.0260108e+02   5.2815732e+02   5.9831065e+02
   4.3042074e+02   4.5101916e+02   4.8701258e+02   5.1853129e+02   6.0579593e+02
   3.9097176e+02   4.4675138e+02   4.8418038e+02   5.1679963e+02   5.7747705e+02
   4.6238292e+02   4.9635638e+02   5.2698373e+02   6.0157172e+02   6.1012781e+02
   4.6240194e+02   4.9648027e+02   5.2714552e+02   6.0923462e+02   6.1559441e+02
   4.6222627e+02   4.9538177e+02   5.2583815e+02   6.0393517e+02   7.2686973e+02
   4.2182591e+02   4.4880240e+02   4.8741079e+02   5.1912747e+02   7.7116824e+02
   4.6085059e+02   4.8882632e+02   5.1785954e+02   5.5045687e+02   6.6400884e+02
   4.2474384e+02   4.2515478e+02   4.6253697e+02   4.9676466e+02   5.2746494e+02
   3.9806076e+02   4.4761145e+02   4.8642254e+02   5.1850154e+02   6.2312231e+02
   4.6242721e+02   4.9664608e+02   5.2735404e+02   5.9394759e+02   5.9445430e+02
   4.3956800e+02   4.5681204e+02   4.8907400e+02   5.1929328e+02   5.9610223e+02
   4.0703395e+02   4.4782664e+02   4.8693512e+02   5.1887309e+02   6.6525073e+02
   4.6088693e+02   4.8884197e+02   5.1640198e+02   5.4323369e+02   5.7894029e+02
   4.1287314e+02   4.4795716e+02   4.8698672e+02   5.1889769e+02   6.6778194e+02
   4.1137596e+02   4.4649746e+02   4.8330503e+02   5.1604389e+02   5.6720620e+02
   4.5913817e+02   4.7080658e+02   4.7600459e+02   5.0015706e+02   5.2976030e+02
   4.6222827e+02   4.9539304e+02   5.2583731e+02   6.0008613e+02   6.4992887e+02
   4.2141150e+02   4.4033555e+02   4.7253245e+02   5.0603745e+02   5.3806684e+02
   4.6207658e+02   4.9451076e+02   5.2479453e+02   5.8603153e+02   7.0715433e+02
   4.6219991e+02   4.9522417e+02   5.2564827e+02   5.9989835e+02   7.1502733e+02
   4.4013470e+02   4.5769771e+02   4.9101616e+02   5.2081640e+02   6.4842979e+02
   4.6226198e+02   4.9559399e+02   5.2600751e+02   5.8728000e+02   6.1100331e+02
   4.6243029e+02   4.9666655e+02   5.2738258e+02   6.7298959e+02   6.7806706e+02
   4.5602036e+02   4.7650696e+02   5.0530720e+02   5.3158272e+02   6.4037770e+02
   4.3780427e+02   4.5591770e+02   4.9034679e+02   5.2054130e+02   7.7670736e+02
   4.2277137e+02   4.4884950e+02   4.8708530e+02   5.1886809e+02   6.3743609e+02
   4.2315288e+02   4.3798299e+02   4.6983334e+02   5.0346017e+02   5.3435538e+02
   4.1331048e+02   4.2643915e+02   4.6427544e+02   4.9836175e+02   5.2884326e+02
   4.6161387e+02   4.9210944e+02   5.2182132e+02   5.6136032e+02   7.2492944e+02
   4.4022566e+02   4.5753646e+02   4.9004983e+02   5.2000216e+02   6.0966299e+02
   4.4088402e+02   4.5831786e+02   4.9129466e+02   5.2094812e+02   6.4280721e+02
   4.3774658e+02   4.5366183e+02   4.8322452e+02   5.1442411e+02   5.5500418e+02
   4.6212966e+02   4.9480263e+02   5.2494258e+02   5.7275766e+02   6.0796867e+02
   4.6239349e+02   4.9642561e+02   5.2708523e+02   6.2797271e+02   6.4497157e+02
   4.0214456e+02   4.0214612e+02   4.6243117e+02   4.9667234e+02   5.2738971e+02
   4.6088361e+02   4.8894154e+02   5.1783215e+02   5.4986369e+02   6.3397553e+02
   4.6230774e+02   4.9554937e+02   5.1106805e+02   5.1262544e+02   5.2849414e+02
   4.6196965e+02   4.9389848e+02   5.2366026e+02   5.6334978e+02   6.0490827e+02
   4.5764747e+02   4.7970476e+02   5.0811896e+02   5.3439287e+02   6.2439892e+02
   4.5059523e+02   4.6807419e+02   4.9615612e+02   5.2310923e+02   5.8864714e+02
   4.4265671e+02   4.5979271e+02   4.9167675e+02   5.2099696e+02   6.1917466e+02
   4.6242997e+02   4.9666449e+02   5.2738002e+02   6.5149389e+02   6.5269481e+02
   4.6202044e+02   4.9413430e+02   5.2320754e+02   5.5364205e+02   5.6723411e+02
   4.6228589e+02   4.9572531e+02   5.2584998e+02   5.6269515e+02   5.7157749e+02
   4.3532934e+02   4.5290374e+02   4.8529693e+02   5.1666997e+02   5.6599640e+02
   4.6235863e+02   4.9620131e+02   5.2681487e+02   6.2533624e+02   6.9623079e+02
   4.2756539e+02   4.5013130e+02   4.8747303e+02   5.1901515e+02   6.3289410e+02
   4.3870159e+02   4.5638208e+02   4.8977232e+02   5.1997388e+02   6.1818951e+02
   4.3743914e+02   4.5536913e+02   4.8911809e+02   5.1959377e+02   6.1458859e+02
   4.6208752e+02   4.9457235e+02   5.2486408e+02   5.8654645e+02   6.7520706e+02
   4.6236991e+02   4.9627351e+02   5.2690167e+02   6.2738019e+02   6.6488229e+02
   4.5902856e+02   4.8290081e+02   5.1023621e+02   5.3546075e+02   5.9081356e+02
   4.6242641e+02   4.9664097e+02   5.2735114e+02   6.6758367e+02   7.0054908e+02
   4.1108926e+02   4.4715137e+02   4.8490331e+02   5.1735404e+02   5.8867730e+02
   4.6241827e+02   4.9658744e+02   5.2728557e+02   7.0914259e+02   7.6047169e+02
   4.3578931e+02   4.5431149e+02   4.8901231e+02   5.1967557e+02   6.2499184e+02
   4.3929308e+02   4.5702258e+02   4.9071492e+02   5.2067300e+02   6.5465576e+02
   4.4559450e+02   4.5729436e+02   4.7759785e+02   5.0771797e+02   5.3955179e+02
   4.6240325e+02   4.9648899e+02   5.2716049e+02   6.2030147e+02   6.2795698e+02
   4.6243067e+02   4.9666907e+02   5.2738570e+02   7.1514683e+02   7.1637178e+02
   4.2855286e+02   4.5059075e+02   4.8790567e+02   5.1929926e+02   6.5900914e+02
   3.8551620e+02   3.8551622e+02   4.6243117e+02   4.9667236e+02   5.2738975e+02
   4.6223458e+02   4.9543190e+02   5.2590024e+02   6.0633245e+02   7.7327367e+02
   4.1307454e+02   4.4774828e+02   4.8635828e+02   5.1843471e+02   6.1978089e+02
   4.6243078e+02   4.9666982e+02   5.2738658e+02   6.2900840e+02   6.2914185e+02
   4.5481050e+02   4.7428212e+02   5.0235019e+02   5.2813084e+02   6.0368764e+02
   4.5926823e+02   4.8370789e+02   5.1238546e+02   5.4061647e+02   6.5931428e+02
   4.5815882e+02   4.8090025e+02   5.0963917e+02   5.3674825e+02   6.7153242e+02
   4.0706194e+02   4.4740136e+02   4.8572973e+02   5.1798637e+02   6.0493977e+02
   4.5540954e+02   4.7530667e+02   5.0337418e+02   5.2907789e+02   6.0603034e+02
   4.4412308e+02   4.6135986e+02   4.9329673e+02   5.2217579e+02   6.7461488e+02
   4.1765363e+02   4.4474556e+02   4.7921543e+02   5.1233877e+02   5.5100570e+02
   4.6072771e+02   4.8826658e+02   5.1614956e+02   5.4408000e+02   5.9199254e+02
   4.6227089e+02   4.9565223e+02   5.2615293e+02   6.0781225e+02   6.5962949e+02
   4.2203222e+02   4.4869194e+02   4.8697555e+02   5.1880142e+02   6.3364402e+02
   4.4078790e+02   4.5767676e+02   4.8895234e+02   5.1899995e+02   5.8563252e+02
   4.2986132e+02   4.5109910e+02   4.8799631e+02   5.1930642e+02   6.4667137e+02
   4.6089489e+02   4.8866638e+02   5.1400948e+02   5.3342745e+02   5.5359735e+02
   4.3254902e+02   4.5190997e+02   4.8680151e+02   5.1822548e+02   5.9376320e+02
   4.6012643e+02   4.8607946e+02   5.1297161e+02   5.3763827e+02   5.7372944e+02
   4.6174968e+02   4.9245251e+02   5.1687621e+02   5.2918965e+02   5.4170086e+02
   3.8812998e+02   4.4671888e+02   4.8410312e+02   5.1673678e+02   5.7638887e+02
   4.6237348e+02   4.9629311e+02   5.2685370e+02   5.8099320e+02   5.8808982e+02
   4.6117017e+02   4.9007091e+02   5.1873922e+02   5.5022923e+02   6.0807463e+02
   4.6160180e+02   4.9195903e+02   5.2025514e+02   5.4935276e+02   5.7459666e+02
   4.6222770e+02   4.9539029e+02   5.2584754e+02   6.0388273e+02   7.2308609e+02
   4.6223038e+02   4.9540530e+02   5.2584254e+02   5.9820354e+02   6.3876929e+02
   4.1255524e+02   4.4459515e+02   4.7943288e+02   5.1258780e+02   5.5175737e+02
   4.4167703e+02   4.5898518e+02   4.9155934e+02   5.2105638e+02   6.3436502e+02
   4.6204824e+02   4.9434808e+02   5.2452674e+02   5.7727040e+02   6.3295285e+02
   4.5692423e+02   4.7819609e+02   5.0666545e+02   5.3277057e+02   6.2397784e+02
   4.6242860e+02   4.9665544e+02   5.2736894e+02   7.1094391e+02   7.1741420e+02
   4.6217735e+02   4.9508443e+02   5.2535666e+02   5.7971407e+02   6.1307846e+02
   4.0221061e+02   4.4777703e+02   4.8687574e+02   5.1883301e+02   6.5542771e+02
   4.5358248e+02   4.7237294e+02   5.0079236e+02   5.2696134e+02   6.0818542e+02
   4.2873352e+02   4.5061299e+02   4.8777117e+02   5.1919004e+02   6.4233154e+02
   4.5261708e+02   4.7108050e+02   5.0041049e+02   5.2709052e+02   6.3561590e+02
   4.6233218e+02   4.9603340e+02   5.2661008e+02   6.1809246e+02   6.5851432e+02
   4.6200485e+02   4.9411181e+02   5.2430471e+02   5.7896789e+02   6.7664796e+02
   4.4933525e+02   4.6627782e+02   4.9351307e+02   5.2084784e+02   5.7083148e+02
   3.8751421e+02   4.4313035e+02   4.7730728e+02   5.1067317e+02   5.4691651e+02
   4.5204192e+02   4.7031908e+02   5.0002385e+02   5.2691568e+02   6.6637352e+02
   4.5443230e+02   4.7378060e+02   5.0262730e+02   5.2888256e+02   6.2707702e+02
   4.5827742e+02   4.8115874e+02   5.0972232e+02   5.3662872e+02   8.7331653e+02
   4.2437240e+02   4.4875806e+02   4.8589639e+02   5.1794070e+02   5.9838606e+02
   4.4084991e+02   4.5732728e+02   4.8751867e+02   5.1772539e+02   5.6831875e+02
   4.2336844e+02   4.4899451e+02   4.8719582e+02   5.1893693e+02   6.4297549e+02
   4.4196503e+02   4.5907885e+02   4.9096639e+02   5.2050388e+02   6.1141691e+02
   4.6040856e+02   4.8721048e+02   5.1601065e+02   5.4668649e+02   6.5085998e+02
   4.6243044e+02   4.9666757e+02   5.2738384e+02   7.0095906e+02   7.0467133e+02
   4.6229453e+02   4.9579745e+02   5.2631629e+02   6.0591966e+02   6.3711779e+02
   4.6236479e+02   4.9624075e+02   5.2686355e+02   6.2954759e+02   7.1930059e+02
   4.6231798e+02   4.9594283e+02   5.2647460e+02   6.0014274e+02   6.1919502e+02
   4.6243115e+02   4.9667228e+02   5.2738963e+02   6.9490128e+02   6.9526837e+02
   4.6069945e+02   4.8826144e+02   5.1730124e+02   5.4956373e+02   7.5559515e+02
   4.6240795e+02   4.9651990e+02   5.2720314e+02   6.5956570e+02   7.5948807e+02
   4.3297500e+02   4.3569902e+02   4.6414478e+02   4.9807849e+02   5.2857659e+02
   4.4580518e+02   4.6221710e+02   4.9039157e+02   5.1907185e+02   5.6865771e+02
   4.6240625e+02   4.9650825e+02   5.2717682e+02   6.0221385e+02   6.0668874e+02
   4.0875443e+02   4.4369210e+02   4.7806733e+02   5.1136033e+02   5.4854099e+02
   3.9794263e+02   4.2803620e+02   4.6500806e+02   4.9905075e+02   5.2948659e+02
   4.6223318e+02   4.9540491e+02   5.2550179e+02   5.6584357e+02   5.8358997e+02
   4.6230090e+02   4.9583649e+02   5.2635251e+02   6.0145721e+02   6.2517764e+02
   4.6219361e+02   4.9518566e+02   5.2557976e+02   5.9428650e+02   6.4250890e+02
   4.3586208e+02   4.5450098e+02   4.8957097e+02   5.2010941e+02   6.9143968e+02
   4.6236485e+02   4.9624102e+02   5.2686167e+02   6.2387255e+02   6.5828687e+02
   4.6198651e+02   4.9400946e+02   5.2414062e+02   5.7502421e+02   6.4579103e+02
   4.6233253e+02   4.9603580e+02   5.2661789e+02   6.2204277e+02   7.5046047e+02
   4.5929054e+02   4.8356610e+02   5.1049098e+02   5.3502974e+02   5.7980888e+02
   4.6118169e+02   4.9003682e+02   5.1766704e+02   5.4453138e+02   5.7317310e+02
   4.5892204e+02   4.8277969e+02   5.1147651e+02   5.3928150e+02   6.6660504e+02
   4.4528637e+02   4.6248088e+02   4.9382070e+02   5.2242436e+02   6.3984764e+02
   4.5563557e+02   4.7574316e+02   5.0406079e+02   5.2992537e+02   6.1545828e+02
   4.6243058e+02   4.9666848e+02   5.2738496e+02   7.3027101e+02   7.3216287e+02
   4.6227254e+02   4.9566126e+02   5.2614138e+02   5.9968091e+02   6.2884536e+02
   4.6243089e+02   4.9667056e+02   5.2738745e+02   6.1542155e+02   6.1546593e+02
   4.6226575e+02   4.9562026e+02   5.2610455e+02   6.0262739e+02   6.4107829e+02
   4.6097996e+02   4.8933787e+02   5.1849853e+02   5.5202829e+02   7.2509215e+02
   4.6234977e+02   4.9614490e+02   5.2674650e+02   6.2225923e+02   6.8935242e+02
   4.4461878e+02   4.5997430e+02   4.8606584e+02   5.1534152e+02   5.5460083e+02
   4.5900439e+02   4.8278998e+02   5.0975862e+02   5.3432416e+02   5.8201470e+02
   4.6240354e+02   4.9649110e+02   5.2716734e+02   6.4395140e+02   6.9071097e+02
   4.6243094e+02   4.9667089e+02   5.2738791e+02   6.2723909e+02   6.2730906e+02
   4.5684006e+02   4.7797765e+02   5.0607888e+02   5.3179573e+02   6.1151650e+02
   4.6076007e+02   4.7172333e+02   4.7429936e+02   4.9830555e+02   5.2842440e+02
   4.6203802e+02   4.9429060e+02   5.2444491e+02   5.7585903e+02   6.3085097e+02
   4.3998207e+02   4.4603035e+02   4.6829545e+02   5.0119477e+02   5.3159410e+02
   4.6238987e+02   4.9640150e+02   5.2704207e+02   6.0304033e+02   6.1054025e+02
   4.6235319e+02   4.9616670e+02   5.2677517e+02   6.2826868e+02   7.4210385e+02
   4.2258905e+02   4.4890645e+02   4.8735673e+02   5.1907295e+02   7.0400979e+02
   4.2231687e+02   4.2237524e+02   4.6244156e+02   4.9668159e+02   5.2739727e+02
   4.6198401e+02   4.9399699e+02   5.2414613e+02   5.7604670e+02   6.5463532e+02
   4.6239806e+02   4.9645546e+02   5.2712450e+02   6.4818539e+02   7.3216931e+02
   4.6241853e+02   4.9658914e+02   5.2728724e+02   6.4936807e+02   6.6144472e+02
   4.6241751e+02   4.9658244e+02   5.2727911e+02   6.5035234e+02   6.7009143e+02
   4.5672321e+02   4.7770198e+02   5.0549174e+02   5.3091137e+02   6.0167467e+02
   4.6241943e+02   4.9659472e+02   5.2728739e+02   6.0007364e+02   6.0149811e+02
   4.1245836e+02   4.4792396e+02   4.8692676e+02   5.1885515e+02   6.5509758e+02
   4.6058873e+02   4.8783827e+02   5.1661065e+02   5.4755469e+02   6.3716341e+02
   4.3179573e+02   4.5207501e+02   4.8853822e+02   5.1961099e+02   7.0224562e+02
   4.6177580e+02   4.9290603e+02   5.2279809e+02   5.6546565e+02   6.8755524e+02
   4.4495420e+02   4.6185335e+02   4.9214939e+02   5.2095402e+02   5.9940653e+02
   4.3225788e+02   4.3261372e+02   4.6262547e+02   4.9683067e+02   5.2751836e+02
   4.2568735e+02   4.4848065e+02   4.8431986e+02   5.1663297e+02   5.7159136e+02
   4.3047160e+02   4.5112505e+02   4.8728072e+02   5.1873215e+02   6.1212968e+02
   4.6185782e+02   4.9332658e+02   5.2332389e+02   5.6884278e+02   6.7236425e+02
   4.6164038e+02   4.9223817e+02   5.2199733e+02   5.6220889e+02   7.4598044e+02
   4.5758074e+02   4.7852966e+02   5.0076847e+02   5.2140943e+02   5.5087080e+02
   4.4602838e+02   4.6323876e+02   4.9431158e+02   5.2272493e+02   6.3816909e+02
   4.6135268e+02   4.9089439e+02   5.2018207e+02   5.5534820e+02   6.3879100e+02
   4.6237813e+02   4.9632641e+02   5.2696725e+02   6.3415883e+02   7.1712146e+02
   3.9185267e+02   4.4723418e+02   4.8540020e+02   5.1774638e+02   5.9865964e+02
   4.4604803e+02   4.6326367e+02   4.9435030e+02   5.2275769e+02   6.3955172e+02
   4.4073856e+02   4.4741856e+02   4.6916464e+02   5.0182909e+02   5.3227014e+02
   4.6198628e+02   4.9400493e+02   5.2407612e+02   5.7191461e+02   6.3012906e+02
   4.6206569e+02   4.9444731e+02   5.2467589e+02   5.8096211e+02   6.4103413e+02
   4.6228738e+02   4.9575322e+02   5.2626368e+02   6.0531887e+02   6.3814568e+02
   3.9420252e+02   4.4771363e+02   4.8672681e+02   5.1872531e+02   6.4086392e+02
   4.6237997e+02   4.9633831e+02   5.2698182e+02   6.3567506e+02   7.2014843e+02
   4.1370054e+02   4.4798874e+02   4.8699372e+02   5.1889938e+02   6.6522309e+02
   4.6117016e+02   4.9011389e+02   5.1936165e+02   5.5384907e+02   6.7576827e+02
   4.5958862e+02   4.8462816e+02   5.1341423e+02   5.4243820e+02   7.4515975e+02
   4.2930737e+02   4.5048681e+02   4.8671828e+02   5.1836792e+02   6.0294410e+02
   4.6237769e+02   4.9632289e+02   5.2694805e+02   6.0698604e+02   6.1708813e+02
   4.4080803e+02   4.5830366e+02   4.9148901e+02   5.2112404e+02   6.9657652e+02
   5.3572109e+02   5.0928216e+02   4.8172362e+02   4.6018218e+02   4.2606484e+02
   6.7557832e+02   5.9018391e+02   5.1748171e+02   4.8506484e+02   4.4710457e+02
   5.9407620e+02   5.6814407e+02   5.1743277e+02   4.8529995e+02   4.4720064e+02
   6.4206340e+02   6.1484302e+02   5.1846828e+02   4.8638615e+02   4.4759316e+02
   6.7174401e+02   5.6687491e+02   5.1607687e+02   4.8335616e+02   4.4640163e+02
   6.9832113e+02   5.5432652e+02   5.1348927e+02   4.8044460e+02   4.4499547e+02
   7.1682417e+02   6.2849829e+02   5.1862602e+02   4.8659243e+02   4.4766503e+02
   6.4620086e+02   6.4580043e+02   5.1896814e+02   4.8705734e+02   4.4782315e+02
   5.1897792e+02   4.8707742e+02   4.4787454e+02   4.1949591e+02   4.1906065e+02
   7.1298539e+02   5.7829600e+02   5.1689744e+02   4.8431777e+02   4.4680709e+02
   6.9884827e+02   5.3043797e+02   5.0006677e+02   4.6618598e+02   4.3076238e+02
   6.4797379e+02   5.3020121e+02   4.9990481e+02   4.6613925e+02   4.3070195e+02
   5.7822761e+02   5.7598226e+02   5.1883141e+02   4.8690913e+02   4.4777394e+02
   6.6174824e+02   6.5064895e+02   5.1891562e+02   4.8698622e+02   4.4779933e+02
   6.7147192e+02   5.8329335e+02   5.1717510e+02   4.8467336e+02   4.4695073e+02
   6.4403764e+02   5.9371693e+02   5.1776583e+02   4.8545423e+02   4.4725377e+02
   6.4730704e+02   5.8829005e+02   5.1750657e+02   4.8511533e+02   4.4712446e+02
   6.6423739e+02   5.3075527e+02   5.0039378e+02   4.6656421e+02   4.3150510e+02
   5.2479753e+02   4.9716600e+02   4.6663585e+02   4.4905976e+02   3.9611994e+02
   5.7612938e+02   5.6821784e+02   5.1832847e+02   4.8638691e+02   4.4759653e+02
   5.3707061e+02   5.1344254e+02   4.9086592e+02   4.6869929e+02   4.3761385e+02
   5.2574005e+02   4.9867690e+02   4.7046200e+02   4.5503036e+02   4.2952690e+02
   7.3236957e+02   6.3180883e+02   5.1864241e+02   4.8661392e+02   4.4767246e+02
   5.2167090e+02   4.9238241e+02   4.5967507e+02   4.4232834e+02   3.9201368e+02
   6.1453892e+02   5.2935524e+02   4.9940845e+02   4.6622387e+02   4.3103726e+02
   6.5461524e+02   6.3697816e+02   5.1882734e+02   4.8686698e+02   4.4775912e+02
   7.4257690e+02   7.0649688e+02   5.1890876e+02   4.8697654e+02   4.4779608e+02
   5.8447595e+02   5.6398596e+02   5.1733444e+02   4.8529932e+02   4.4720286e+02
   6.8457176e+02   5.2725662e+02   4.9656432e+02   4.6241638e+02   3.9295629e+02
   6.9278283e+02   5.5344500e+02   5.1320965e+02   4.8013577e+02   4.4482947e+02
   6.7003593e+02   6.5341122e+02   5.1891768e+02   4.8698896e+02   4.4780025e+02
   6.5002568e+02   6.3935579e+02   5.1888642e+02   4.8694702e+02   4.4778616e+02
   6.6897696e+02   5.6485879e+02   5.1583573e+02   4.8308220e+02   4.4628113e+02
   6.1695526e+02   5.2635208e+02   4.9581334e+02   4.6229734e+02   3.8721386e+02
   6.7796032e+02   5.2919607e+02   4.9880067e+02   4.6484272e+02   4.2760906e+02
   5.1908857e+02   4.8733263e+02   4.4922628e+02   4.3978931e+02   4.3802937e+02
   6.5533638e+02   5.5037927e+02   5.1217932e+02   4.7903909e+02   4.4421301e+02
   6.6835248e+02   5.7743216e+02   5.1688872e+02   4.8431853e+02   4.4680765e+02
   6.6409570e+02   5.4026641e+02   5.0741689e+02   4.7392541e+02   4.4056885e+02
   5.1916433e+02   4.8752818e+02   4.6244233e+02   4.6162420e+02   4.4709758e+02
   5.1949310e+02   4.8821714e+02   4.5101738e+02   4.2953534e+02   4.0411131e+02
   5.4471311e+02   5.1475061e+02   4.8592415e+02   4.6003070e+02   4.0262522e+02
   5.1935347e+02   4.8791603e+02   4.5025101e+02   4.2808248e+02   4.1375674e+02
   7.2951249e+02   7.0001443e+02   5.1891841e+02   4.8698969e+02   4.4780049e+02
   6.5759949e+02   5.2718726e+02   4.9650699e+02   4.6240633e+02   3.8689830e+02
   6.0655173e+02   5.2651220e+02   4.9622843e+02   4.6308231e+02   4.2110372e+02
   6.6061561e+02   6.4067859e+02   5.1883909e+02   4.8688256e+02   4.4776439e+02
   7.4674680e+02   7.0172765e+02   5.1890037e+02   4.8696512e+02   4.4779224e+02
   6.9507988e+02   5.7544099e+02   5.1674865e+02   4.8414172e+02   4.4673490e+02
   6.8397443e+02   5.4889413e+02   5.1156074e+02   4.7832807e+02   4.4378501e+02
   5.5215087e+02   5.2287832e+02   4.9695743e+02   4.6853771e+02   4.3578425e+02
   5.1905031e+02   4.8724363e+02   4.4841383e+02   4.2673261e+02   4.2469327e+02
   7.0401597e+02   6.0829989e+02   5.1815179e+02   4.8595090e+02   4.4743736e+02
   7.2427754e+02   5.6446912e+02   5.1572475e+02   4.8292784e+02   4.4621140e+02
   5.5837910e+02   5.2092889e+02   4.9137946e+02   4.6147353e+02   4.0273525e+02
   5.7552908e+02   5.5723795e+02   5.1634132e+02   4.8441070e+02   4.4686237e+02
   6.4013877e+02   5.3915188e+02   5.0685406e+02   4.7345604e+02   4.4016774e+02
   7.2297349e+02   7.1654364e+02   5.1895624e+02   4.8704117e+02   4.4781774e+02
   6.0175045e+02   5.8601045e+02   5.1827831e+02   4.8620423e+02   4.4752996e+02
   5.7246273e+02   5.2371237e+02   4.9368805e+02   4.6208055e+02   4.1308797e+02
   7.2429372e+02   6.6302120e+02   5.1889675e+02   4.8696026e+02   4.4779060e+02
   6.7829806e+02   6.3471336e+02   5.1874641e+02   4.8675664e+02   4.4772154e+02
   6.4255854e+02   5.6343575e+02   5.1573482e+02   4.8302601e+02   4.4625775e+02
   6.7750325e+02   6.6808081e+02   5.1895947e+02   4.8704555e+02   4.4781921e+02
   5.6961375e+02   5.2376242e+02   4.9399356e+02   4.6263163e+02   4.2053276e+02
   6.6981207e+02   6.2839820e+02   5.1867066e+02   4.8665421e+02   4.4768639e+02
   5.7140168e+02   5.2376218e+02   4.9384097e+02   4.6232182e+02   4.1749420e+02
   6.4974844e+02   6.1460654e+02   5.1840003e+02   4.8629148e+02   4.4755970e+02
   5.9217314e+02   5.4677091e+02   5.1178477e+02   4.7945220e+02   4.4448855e+02
   5.6241580e+02   5.2249350e+02   4.9302291e+02   4.6246244e+02   4.2065848e+02
   6.5435686e+02   5.9309876e+02   5.1766672e+02   4.8531444e+02   4.4720063e+02
   5.2754849e+02   5.0121879e+02   4.7426736e+02   4.5830514e+02   4.3133234e+02
   5.2872335e+02   5.0212559e+02   4.7290057e+02   4.5419699e+02   4.1738172e+02
   6.2005683e+02   5.4563626e+02   5.1051838e+02   4.7753594e+02   4.4330161e+02
   7.5474757e+02   7.5464333e+02   5.1897041e+02   4.8706039e+02   4.4782416e+02
   6.0561904e+02   5.3846751e+02   5.0695295e+02   4.7416427e+02   4.4083274e+02
   7.1697729e+02   5.3125414e+02   5.0083198e+02   4.6696621e+02   4.3222027e+02
   7.6454929e+02   6.6461955e+02   5.1886425e+02   4.8691587e+02   4.4777564e+02
   6.4273286e+02   5.7920978e+02   5.1710179e+02   4.8461506e+02   4.4692816e+02
   5.8677854e+02   5.2741749e+02   4.9797424e+02   4.6578206e+02   4.3047505e+02
   7.4392824e+02   6.2491377e+02   5.1853100e+02   4.8646196e+02   4.4761960e+02
   6.3514494e+02   5.4136204e+02   5.0817401e+02   4.7488671e+02   4.4137929e+02
   6.2292660e+02   5.9976501e+02   5.1825233e+02   4.8611469e+02   4.4749701e+02
   6.7088260e+02   6.5297966e+02   5.1891399e+02   4.8698395e+02   4.4779857e+02
   7.1776516e+02   5.2818276e+02   4.9764628e+02   4.6354579e+02   4.2281086e+02
   6.9208754e+02   5.2744941e+02   4.9679653e+02   4.6266108e+02   4.1462555e+02
   7.4391865e+02   7.4001208e+02   5.1896708e+02   4.8705589e+02   4.4782266e+02
   5.9750569e+02   5.3956121e+02   5.0785765e+02   4.7531298e+02   4.4176988e+02
   6.7691922e+02   6.4736858e+02   5.1886354e+02   4.8691550e+02   4.4777552e+02
   5.2329743e+02   4.9498860e+02   4.6371448e+02   4.4645331e+02   4.0606987e+02
   7.1435026e+02   5.2838555e+02   4.9788370e+02   4.6381206e+02   4.2406147e+02
   5.1898138e+02   4.8708685e+02   4.6060189e+02   4.6054856e+02   4.4777546e+02
   6.3654338e+02   6.3475933e+02   5.1895017e+02   4.8703329e+02   4.4781511e+02
   6.1020827e+02   5.7616733e+02   5.1750592e+02   4.8524618e+02   4.4717727e+02
   6.3298581e+02   6.2472735e+02   5.1885165e+02   4.8690176e+02   4.4777092e+02
   6.3350413e+02   6.2770063e+02   5.1888637e+02   4.8694807e+02   4.4778653e+02
   6.4913149e+02   5.3016872e+02   4.9986457e+02   4.6608317e+02   4.3058409e+02
   5.7459600e+02   5.7206134e+02   5.1878484e+02   4.8686505e+02   4.4775932e+02
   6.4898516e+02   6.4896801e+02   5.1897028e+02   4.8706023e+02   4.4782411e+02
   6.4284799e+02   6.4263923e+02   5.1896864e+02   4.8705802e+02   4.4782337e+02
   5.7202638e+02   5.5276837e+02   5.1514966e+02   4.8329730e+02   4.4640366e+02
   6.7198676e+02   5.2842097e+02   4.9794879e+02   4.6392811e+02   4.2456863e+02
   6.2678963e+02   5.9680196e+02   5.1808423e+02   4.8589191e+02   4.4741641e+02
   6.3302127e+02   6.1696336e+02   5.1863808e+02   4.8661681e+02   4.4767359e+02
   6.8928228e+02   5.7590040e+02   5.1677979e+02   4.8417996e+02   4.4675069e+02
   5.1911936e+02   4.8739733e+02   4.4881773e+02   4.2439869e+02   4.1835392e+02
   6.2116697e+02   5.4464452e+02   5.1002711e+02   4.7699407e+02   4.4294124e+02
   7.1435267e+02   6.3075116e+02   5.1866340e+02   4.8664332e+02   4.4768262e+02
   6.9129020e+02   6.0624578e+02   5.1809598e+02   4.8587631e+02   4.4741017e+02
   6.2059910e+02   5.3015263e+02   5.0008761e+02   4.6671209e+02   4.3189210e+02
   6.0171373e+02   6.0151832e+02   5.1896265e+02   4.8705064e+02   4.4782092e+02
   5.1977251e+02   4.8896998e+02   4.6581659e+02   4.6309181e+02   4.4553902e+02
   7.6163890e+02   7.4696983e+02   5.1896503e+02   4.8705309e+02   4.4782173e+02
   5.5634413e+02   5.2022006e+02   4.9078388e+02   4.6132546e+02   3.8841861e+02
   6.2885716e+02   6.0256627e+02   5.1828794e+02   4.8615499e+02   4.4751133e+02
   6.7033545e+02   5.2724317e+02   4.9655662e+02   4.6242441e+02   4.0107452e+02
   6.3465166e+02   6.2593340e+02   5.1884579e+02   4.8689373e+02   4.4776820e+02
   6.0596021e+02   5.2705399e+02   4.9692833e+02   4.6385447e+02   4.2490459e+02
   5.7291245e+02   5.6281629e+02   5.1779455e+02   4.8587442e+02   4.4741650e+02
   7.4968759e+02   5.4373436e+02   5.0920745e+02   4.7574039e+02   4.4202338e+02
   6.1159226e+02   6.0097441e+02   5.1863727e+02   4.8663121e+02   4.4767881e+02
   7.5658731e+02   7.3283646e+02   5.1895205e+02   4.8703546e+02   4.4781583e+02
   5.7171915e+02   5.6932859e+02   5.1875995e+02   4.8684502e+02   4.4775274e+02
   6.0019764e+02   5.3006126e+02   5.0043747e+02   4.6771770e+02   4.3370626e+02
   5.6154129e+02   5.6133647e+02   5.1892732e+02   4.8702103e+02   4.4781129e+02
   6.9460024e+02   5.3445211e+02   5.0356185e+02   4.6985619e+02   4.3642273e+02
   5.1952928e+02   4.8829477e+02   4.5121516e+02   4.2995475e+02   3.9982147e+02
   6.2171893e+02   6.2171251e+02   5.1897022e+02   4.8706016e+02   4.4782409e+02
   6.5392121e+02   5.7241585e+02   5.1660789e+02   4.8399481e+02   4.4667442e+02
   6.4778739e+02   6.3092074e+02   5.1880076e+02   4.8683175e+02   4.4774717e+02
   6.2453609e+02   5.6578681e+02   5.1626673e+02   4.8371238e+02   4.4655844e+02
   6.3872764e+02   5.2940766e+02   4.9913660e+02   4.6539958e+02   4.2910792e+02
   6.6101835e+02   5.4971075e+02   5.1190443e+02   4.7872171e+02   4.4402458e+02
   6.3221998e+02   5.8881828e+02   5.1766333e+02   4.8534017e+02   4.4721099e+02
   5.8355464e+02   5.8321893e+02   5.1895261e+02   4.8704011e+02   4.4781745e+02
   7.3584176e+02   5.4490021e+02   5.0977976e+02   4.7636019e+02   4.4247794e+02
   5.4630670e+02   5.2923756e+02   5.0735591e+02   4.7835093e+02   4.4404357e+02
   6.9591239e+02   6.1797574e+02   5.1842691e+02   4.8632361e+02   4.4757100e+02
   5.8682283e+02   5.7801675e+02   5.1850030e+02   4.8652181e+02   4.4764211e+02
   6.2191436e+02   5.6952330e+02   5.1669995e+02   4.8421918e+02   4.4676993e+02
   7.0298086e+02   5.2747986e+02   4.9682989e+02   4.6269055e+02   4.1517982e+02
   6.1185334e+02   6.0463323e+02   5.1875099e+02   4.8677677e+02   4.4772864e+02
   6.6511365e+02   6.0630681e+02   5.1812136e+02   4.8591237e+02   4.4742337e+02
   6.0999074e+02   5.2620254e+02   4.9575223e+02   4.6245255e+02   4.1342353e+02
   6.3633916e+02   5.3203096e+02   5.0169851e+02   4.6812532e+02   4.3414470e+02
   6.4013120e+02   5.4647539e+02   5.1066324e+02   4.7747357e+02   4.4324906e+02
   6.1570720e+02   5.8105774e+02   5.1764710e+02   4.8538538e+02   4.4722937e+02
   6.0940508e+02   6.0671794e+02   5.1888951e+02   4.8695624e+02   4.4778934e+02
   6.0852959e+02   5.7959450e+02   5.1774275e+02   4.8553375e+02   4.4728566e+02
   7.5891337e+02   5.2924113e+02   4.9879216e+02   4.6473081e+02   4.2724819e+02
   5.8347275e+02   5.3221126e+02   5.0303779e+02   4.7100373e+02   4.3794579e+02
   5.6411685e+02   5.6282903e+02   5.1873789e+02   4.8684102e+02   4.4775177e+02
   6.2517202e+02   5.7693727e+02   5.1717706e+02   4.8476075e+02   4.4698718e+02
   6.3660426e+02   5.4322719e+02   5.0915476e+02   4.7590562e+02   4.4216102e+02
   5.5392723e+02   5.2948594e+02   5.0429298e+02   4.7454734e+02   4.4142527e+02
   7.4613123e+02   5.2741768e+02   4.9671084e+02   4.6248092e+02   4.0727219e+02
   6.4228884e+02   5.9991330e+02   5.1802897e+02   4.8580122e+02   4.4738290e+02
   5.8131089e+02   5.5024892e+02   5.1368005e+02   4.8163911e+02   4.4564039e+02
   5.7152147e+02   5.2587250e+02   4.9681931e+02   4.6544085e+02   4.3006465e+02
   6.3941258e+02   6.3062138e+02   5.1885738e+02   4.8690864e+02   4.4777323e+02
   5.2258013e+02   4.9397020e+02   4.6471085e+02   4.5192747e+02   4.3272366e+02
   5.1927067e+02   4.8774352e+02   4.5010259e+02   4.3292819e+02   4.2811605e+02
   6.9605832e+02   6.8909835e+02   5.1896865e+02   4.8705803e+02   4.4782338e+02
   6.1911469e+02   6.1904939e+02   5.1896836e+02   4.8705772e+02   4.4782328e+02
   5.7612537e+02   5.5246557e+02   5.1477368e+02   4.8284376e+02   4.4620279e+02
   5.9618551e+02   5.2539733e+02   4.9503610e+02   4.6223698e+02   4.0931266e+02
   7.1695681e+02   7.1375409e+02   5.1896372e+02   4.8705131e+02   4.4782113e+02
   7.3066340e+02   7.0443667e+02   5.1892060e+02   4.8699268e+02   4.4780150e+02
   5.8933296e+02   5.2644437e+02   4.9667990e+02   4.6433128e+02   4.2691986e+02
   6.4313706e+02   6.0037220e+02   5.1804433e+02   4.8582080e+02   4.4739007e+02
   6.3953712e+02   6.1742092e+02   5.1857691e+02   4.8653256e+02   4.4764436e+02
   6.7031659e+02   6.2694697e+02   5.1864554e+02   4.8662016e+02   4.4767465e+02
   7.2422867e+02   5.2776731e+02   4.9714968e+02   4.6298978e+02   4.1899264e+02
   6.4497083e+02   5.7759111e+02   5.1699880e+02   4.8448385e+02   4.4687540e+02
   6.4073985e+02   6.2715123e+02   5.1879537e+02   4.8682530e+02   4.4774499e+02
   5.8507385e+02   5.5746368e+02   5.1590851e+02   4.8383678e+02   4.4662483e+02
   6.5754622e+02   5.2882018e+02   4.9841631e+02   4.6447160e+02   4.2652286e+02
   5.5753506e+02   5.2346662e+02   4.9578572e+02   4.6621562e+02   4.3213792e+02
   6.3403009e+02   5.5471061e+02   5.1379975e+02   4.8092525e+02   4.4525217e+02
   6.1859568e+02   6.0730548e+02   5.1864188e+02   4.8662932e+02   4.4767803e+02
   5.5087000e+02   5.1794751e+02   4.8886252e+02   4.6090040e+02   4.0706661e+02
   7.6391921e+02   6.5756583e+02   5.1884323e+02   4.8688722e+02   4.4776595e+02
   5.8825057e+02   5.2486431e+02   4.9457582e+02   4.6212936e+02   4.0701290e+02
   6.6604336e+02   5.8486656e+02   5.1726270e+02   4.8478594e+02   4.4699543e+02
   6.0243624e+02   5.3342673e+02   5.0342994e+02   4.7067391e+02   4.3749269e+02
   5.9748297e+02   5.3469850e+02   5.0458810e+02   4.7203302e+02   4.3892601e+02
   6.6742959e+02   6.5709857e+02   5.1894239e+02   4.8702245e+02   4.4781148e+02
   6.3094034e+02   6.0523396e+02   5.1833675e+02   4.8621733e+02   4.4753354e+02
   6.6962504e+02   6.6661080e+02   5.1896726e+02   4.8705614e+02   4.4782275e+02
   5.8842456e+02   5.2601456e+02   4.9614832e+02   4.6380769e+02   4.2522392e+02
   5.4187355e+02   5.1307869e+02   4.8433029e+02   4.5953871e+02   4.0809247e+02
   6.3375428e+02   5.8695595e+02   5.1757235e+02   4.8522141e+02   4.4716566e+02
   6.1407007e+02   5.4196112e+02   5.0882316e+02   4.7590722e+02   4.4218583e+02
   5.9755498e+02   5.2542104e+02   4.9503100e+02   4.6217727e+02   4.0080203e+02
   5.2822214e+02   5.0150110e+02   4.7191499e+02   4.5315653e+02   3.8088492e+02
   6.9878411e+02   5.2726711e+02   4.9657343e+02   4.6241921e+02   3.9579937e+02
   6.4744504e+02   6.0750682e+02   5.1824662e+02   4.8608689e+02   4.4748668e+02
   5.6074333e+02   5.5270166e+02   5.1657435e+02   4.8490190e+02   4.4706139e+02
   6.0889442e+02   5.3173145e+02   5.0182615e+02   4.6884564e+02   4.3526436e+02
   5.9625467e+02   5.9537888e+02   5.1893626e+02   4.8701843e+02   4.4781020e+02
   6.6175829e+02   6.1741682e+02   5.1843795e+02   4.8633998e+02   4.4757680e+02
   5.9206222e+02   5.8620884e+02   5.1870843e+02   4.8674779e+02   4.4771919e+02
   7.2189408e+02   5.8345410e+02   5.1713256e+02   4.8460692e+02   4.4692393e+02
   7.2125314e+02   6.2186558e+02   5.1851250e+02   4.8643808e+02   4.4761126e+02
   6.1309797e+02   6.1299113e+02   5.1896854e+02   4.8705797e+02   4.4782336e+02
   5.8638514e+02   5.5364632e+02   5.1468590e+02   4.8256424e+02   4.4607060e+02
   6.6040982e+02   5.2723949e+02   4.9656339e+02   4.6245239e+02   4.0660832e+02
   7.3207926e+02   7.0642165e+02   5.1892086e+02   4.8699302e+02   4.4780161e+02
   6.5693905e+02   5.6613897e+02   5.1602449e+02   4.8331007e+02   4.4638188e+02
   5.9164391e+02   5.8889479e+02   5.1884521e+02   4.8691049e+02   4.4777413e+02
   5.2202006e+02   4.9299863e+02   4.6177253e+02   4.4695116e+02   4.2752276e+02
   6.9059645e+02   6.8060763e+02   5.1896402e+02   4.8705173e+02   4.4782127e+02
   5.4004754e+02   5.1364124e+02   4.8791578e+02   4.6455338e+02   4.3222103e+02
   6.0229751e+02   5.3925104e+02   5.0751285e+02   4.7481014e+02   4.4136584e+02
   5.7784605e+02   5.2489800e+02   4.9508695e+02   4.6323149e+02   4.2329653e+02
   7.3528908e+02   7.3355030e+02   5.1896803e+02   4.8705717e+02   4.4782309e+02
   5.9591336e+02   5.8631914e+02   5.1853837e+02   4.8653670e+02   4.4764670e+02
   5.9663516e+02   5.2795020e+02   4.9826691e+02   4.6564689e+02   4.3005020e+02
   6.4827709e+02   5.2884139e+02   4.9847918e+02   4.6461016e+02   4.2698306e+02
   5.7374056e+02   5.5758586e+02   5.1655841e+02   4.8465097e+02   4.4695791e+02
   5.6717685e+02   5.2574379e+02   4.9704686e+02   4.6602035e+02   4.3131957e+02
   7.6937899e+02   7.4322870e+02   5.1896134e+02   4.8704808e+02   4.4782005e+02
   7.2025106e+02   5.2783689e+02   4.9723788e+02   4.6309577e+02   4.1992478e+02
   6.7979403e+02   6.6385175e+02   5.1895097e+02   4.8703404e+02   4.4781536e+02
   6.0905078e+02   5.5740695e+02   5.1503021e+02   4.8254550e+02   4.4604942e+02
   5.8984156e+02   5.8945749e+02   5.1895385e+02   4.8704070e+02   4.4781763e+02
   6.4796219e+02   5.2712862e+02   4.9647605e+02   4.6244880e+02   4.0762649e+02
   5.6427854e+02   5.5614482e+02   5.1708317e+02   4.8529434e+02   4.4720714e+02
   5.7132051e+02   5.5907696e+02   5.1711693e+02   4.8522695e+02   4.4717937e+02
   6.4830285e+02   5.4349771e+02   5.0921798e+02   4.7589278e+02   4.4214626e+02
   6.9279022e+02   5.9174262e+02   5.1754149e+02   4.8514083e+02   4.4713392e+02
   6.5820110e+02   5.5661840e+02   5.1418963e+02   4.8124830e+02   4.4541283e+02
   7.7439211e+02   5.6010572e+02   5.1492074e+02   4.8200046e+02   4.4578047e+02
   7.4416704e+02   5.9928412e+02   5.1778195e+02   4.8544852e+02   4.4725113e+02
   6.4766581e+02   6.2433521e+02   5.1870897e+02   4.8670818e+02   4.4770498e+02
   5.5450301e+02   5.2000400e+02   4.9113454e+02   4.6221464e+02   4.2177453e+02
   5.8797701e+02   5.2628639e+02   4.9651897e+02   4.6421733e+02   4.2660366e+02
   5.9909667e+02   5.9871127e+02   5.1895274e+02   4.8703839e+02   4.4781685e+02
   6.1855827e+02   5.2658020e+02   4.9606584e+02   4.6249867e+02   4.1330100e+02
   6.7545029e+02   5.2724326e+02   4.9655285e+02   4.6241318e+02   3.8464680e+02
   5.9341146e+02   5.7693364e+02   5.1814508e+02   4.8609030e+02   4.4749027e+02
   6.1320872e+02   5.2620260e+02   4.9569012e+02   4.6228440e+02   3.9945735e+02
   6.2084375e+02   5.8879136e+02   5.1784310e+02   4.8559636e+02   4.4730779e+02
   6.3139716e+02   5.6788914e+02   5.1641213e+02   4.8384013e+02   4.4661143e+02
   5.2741008e+02   5.0070407e+02   4.7197052e+02   4.5465000e+02   4.2492087e+02
   6.1481376e+02   6.1031857e+02   5.1886589e+02   4.8692435e+02   4.4777859e+02
   7.1232234e+02   6.5853809e+02   5.1890806e+02   4.8697572e+02   4.4779580e+02
   5.3046898e+02   5.1894292e+02   5.0718438e+02   4.8179562e+02   4.4597572e+02
   6.8570240e+02   6.2596760e+02   5.1861641e+02   4.8658029e+02   4.4766084e+02
   6.6579062e+02   6.6413258e+02   5.1896699e+02   4.8705576e+02   4.4782262e+02
   6.6411938e+02   5.3018999e+02   4.9983958e+02   4.6597647e+02   4.3034040e+02
   6.0953242e+02   6.0657467e+02   5.1888133e+02   4.8694570e+02   4.4778580e+02
   6.5311990e+02   6.2037607e+02   5.1857413e+02   4.8652545e+02   4.4764183e+02
   6.8189096e+02   6.6209092e+02   5.1894541e+02   4.8702650e+02   4.4781283e+02
   6.6164464e+02   5.8142948e+02   5.1710207e+02   4.8458526e+02   4.4691560e+02
   5.6122703e+02   5.5841459e+02   5.1830082e+02   4.8645287e+02   4.4762127e+02
   5.4292896e+02   5.1389130e+02   4.8541840e+02   4.6030411e+02   4.1854965e+02
   6.1402191e+02   5.2624629e+02   4.9573905e+02   4.6232332e+02   4.0667801e+02
   6.3974780e+02   6.1486659e+02   5.1848160e+02   4.8640457e+02   4.4759964e+02
   7.7351916e+02   7.1043185e+02   5.1890485e+02   4.8697124e+02   4.4779430e+02
   6.0856912e+02   5.9434237e+02   5.1844577e+02   4.8639302e+02   4.4759618e+02
   5.8123691e+02   5.5170638e+02   5.1423791e+02   4.8220779e+02   4.4591025e+02
   6.7106651e+02   6.6374876e+02   5.1895906e+02   4.8704502e+02   4.4781903e+02
   6.1144061e+02   5.8007052e+02   5.1768775e+02   4.8545257e+02   4.4725501e+02
   6.3492953e+02   5.2716685e+02   4.9660239e+02   4.6272745e+02   4.1654722e+02
   6.4537664e+02   5.8942449e+02   5.1756086e+02   4.8518718e+02   4.4715216e+02
   5.7032725e+02   5.5340742e+02   5.1550395e+02   4.8367644e+02   4.4656540e+02
   5.8833532e+02   5.8786197e+02   5.1895165e+02   4.8703830e+02   4.4781683e+02
   7.2087623e+02   6.3662735e+02   5.1872168e+02   4.8672220e+02   4.4770974e+02
   7.0683042e+02   6.7849502e+02   5.1895099e+02   4.8703404e+02   4.4781536e+02
   6.2959581e+02   5.3152987e+02   5.0130009e+02   4.6780007e+02   4.3366809e+02
   6.4973994e+02   5.8254380e+02   5.1721032e+02   4.8473521e+02   4.4697567e+02
   5.4464027e+02   5.1470717e+02   4.8587921e+02   4.6001151e+02   4.0089338e+02
   7.3984092e+02   5.2737549e+02   4.9666307e+02   4.6243611e+02   3.9882697e+02
   6.0552196e+02   5.9346854e+02   5.1849914e+02   4.8646600e+02   4.4762177e+02
   5.7215016e+02   5.4125279e+02   5.0992737e+02   4.7814091e+02   4.4375171e+02
   6.5984365e+02   6.4508813e+02   5.1887611e+02   4.8693272e+02   4.4778133e+02
   6.9309077e+02   5.3403475e+02   5.0323924e+02   4.6951605e+02   4.3600462e+02
   6.5014870e+02   6.4182203e+02   5.1890019e+02   4.8696559e+02   4.4779241e+02
   5.4237013e+02   5.2072316e+02   4.9934748e+02   4.7322423e+02   4.4080250e+02
   6.3440413e+02   6.3421493e+02   5.1896839e+02   4.8705770e+02   4.4782327e+02
   6.2829768e+02   5.6570002e+02   5.1620892e+02   4.8362704e+02   4.4652162e+02
   5.7232912e+02   5.3126805e+02   5.0273531e+02   4.7120032e+02   4.3821855e+02
   5.6804615e+02   5.3345145e+02   5.0497959e+02   4.7359344e+02   4.4048389e+02
   6.3808018e+02   6.0834498e+02   5.1834313e+02   4.8622033e+02   4.4753451e+02
   5.6791640e+02   5.6497443e+02   5.1859978e+02   4.8669670e+02   4.4770319e+02
   5.4713371e+02   5.2462308e+02   5.0179393e+02   4.7383993e+02   4.4106093e+02
   6.5619937e+02   6.5005933e+02   5.1893407e+02   4.8701126e+02   4.4780773e+02
   5.1899355e+02   4.8711129e+02   4.4796331e+02   4.1258461e+02   4.0471829e+02
   5.9260786e+02   5.3885504e+02   5.0758403e+02   4.7518337e+02   4.4168215e+02
   6.9449446e+02   6.7971962e+02   5.1896166e+02   4.8704853e+02   4.4782020e+02
   7.0635383e+02   6.7009415e+02   5.1894290e+02   4.8702305e+02   4.4781168e+02
   5.7748072e+02   5.2889905e+02   5.0006876e+02   4.6831786e+02   4.3478195e+02
   6.9715834e+02   5.5127398e+02   5.1246257e+02   4.7931082e+02   4.4436875e+02
   5.4037254e+02   5.1210230e+02   4.8332090e+02   4.5912973e+02   3.9950361e+02
   6.2812576e+02   6.0220842e+02   5.1828793e+02   4.8615583e+02   4.4751165e+02
   5.8254471e+02   5.5145137e+02   5.1408643e+02   4.8202960e+02   4.4582593e+02
   6.6572986e+02   5.9379506e+02   5.1765945e+02   4.8529883e+02   4.4719457e+02
   5.9057539e+02   5.8863544e+02   5.1888690e+02   4.8696091e+02   4.4779104e+02
   5.1902248e+02   4.8726836e+02   4.7629701e+02   4.7609419e+02   4.4775584e+02
   6.3420006e+02   5.6457908e+02   5.1598602e+02   4.8334400e+02   4.4639877e+02
   7.1323253e+02   6.7961390e+02   5.1894117e+02   4.8702067e+02   4.4781088e+02
   6.9773973e+02   5.2930881e+02   4.9891381e+02   4.6495174e+02   4.2790334e+02
   5.3680745e+02   5.0958570e+02   4.8074716e+02   4.5808942e+02   3.9281780e+02
   6.7485064e+02   5.9361166e+02   5.1764023e+02   4.8527193e+02   4.4718428e+02
   6.4920484e+02   5.2711283e+02   4.9644835e+02   4.6240422e+02   3.9937069e+02
   5.4353009e+02   5.1423416e+02   4.8571483e+02   4.6035389e+02   4.1798037e+02
   7.0400661e+02   6.5560161e+02   5.1890586e+02   4.8697280e+02   4.4779482e+02
   5.8705279e+02   5.8236151e+02   5.1872018e+02   4.8677045e+02   4.4772704e+02
   6.6286227e+02   5.5614540e+02   5.1404796e+02   4.8108242e+02   4.4532843e+02
   6.9492047e+02   5.3993858e+02   5.0720788e+02   4.7368230e+02   4.4035543e+02
   6.2177515e+02   6.1554921e+02   5.1875256e+02   4.8677246e+02   4.4772707e+02
   6.0048757e+02   5.9858777e+02   5.1887784e+02   4.8694454e+02   4.4778546e+02
   6.4867684e+02   5.6371486e+02   5.1573652e+02   4.8300592e+02   4.4624818e+02
   5.6767731e+02   5.2783192e+02   4.9956530e+02   4.6842725e+02   4.3505607e+02
   6.9421532e+02   5.9822768e+02   5.1780494e+02   4.8548760e+02   4.4726601e+02
   6.3847216e+02   5.6440989e+02   5.1591365e+02   4.8324001e+02   4.4635271e+02
   6.7215709e+02   6.6369848e+02   5.1895763e+02   4.8704307e+02   4.4781838e+02
   7.2698292e+02   5.8002333e+02   5.1695910e+02   4.8438628e+02   4.4683483e+02
   5.2235345e+02   4.9356913e+02   4.6335471e+02   4.4962485e+02   4.3051433e+02
   6.4898362e+02   5.8544797e+02   5.1736498e+02   4.8493177e+02   4.4705309e+02
   6.7443760e+02   5.5810744e+02   5.1454714e+02   4.8162945e+02   4.4560197e+02
   6.6694449e+02   6.1970003e+02   5.1850346e+02   4.8642819e+02   4.4760783e+02
   6.2235117e+02   5.4115729e+02   5.0818759e+02   4.7504303e+02   4.4151392e+02
   7.6085221e+02   7.6077158e+02   5.1897043e+02   4.8706042e+02   4.4782418e+02
   5.9897347e+02   5.9321497e+02   5.1873231e+02   4.8676590e+02   4.4772515e+02
   5.5244329e+02   5.2036009e+02   4.9274541e+02   4.6450946e+02   4.2952046e+02
   5.5889204e+02   5.2116201e+02   4.9163820e+02   4.6163856e+02   4.1205856e+02
   5.6142311e+02   5.3185654e+02   5.0452684e+02   4.7372630e+02   4.4065627e+02
   6.1412822e+02   6.1411521e+02   5.1897023e+02   4.8706018e+02   4.4782410e+02
   5.2577278e+02   4.9848727e+02   4.6832199e+02   4.5053707e+02   4.0784562e+02
   5.6280119e+02   5.3775249e+02   5.0877992e+02   4.7752201e+02   4.4339915e+02
   6.9057382e+02   5.8264459e+02   5.1713036e+02   4.8461344e+02   4.4692673e+02
   6.6212159e+02   5.3219666e+02   5.0172624e+02   4.6796351e+02   4.3386536e+02
   6.4759707e+02   6.2019783e+02   5.1861045e+02   4.8657575e+02   4.4765932e+02
   5.8102811e+02   5.6844166e+02   5.1807563e+02   4.8609587e+02   4.4749397e+02
   5.6072176e+02   5.6069494e+02   5.1896449e+02   4.8705508e+02   4.4782243e+02
   5.6268737e+02   5.4461140e+02   5.1272682e+02   4.8124116e+02   4.4546867e+02
   6.0950267e+02   5.7244204e+02   5.1726988e+02   4.8497904e+02   4.4707492e+02
   6.8327026e+02   5.2776515e+02   4.9717889e+02   4.6308018e+02   4.1986003e+02
   5.9306824e+02   5.2540514e+02   4.9515366e+02   4.6251391e+02   4.1686830e+02
   5.4270183e+02   5.1357392e+02   4.8479193e+02   4.5966297e+02   4.0348825e+02
   5.8512439e+02   5.6919658e+02   5.1794163e+02   4.8592463e+02   4.4743222e+02
   5.6958086e+02   5.6114112e+02   5.1773076e+02   4.8584150e+02   4.4740539e+02
   6.5862080e+02   5.2723938e+02   4.9656803e+02   4.6246619e+02   4.0792631e+02
   6.4408663e+02   5.5114294e+02   5.1252285e+02   4.7946564e+02   4.4446095e+02
   5.2991178e+02   5.0508002e+02   4.8120679e+02   4.6442559e+02   4.3595206e+02
   6.1562509e+02   5.3070238e+02   5.0074738e+02   4.6757764e+02   4.3339133e+02
   6.9620633e+02   6.3217381e+02   5.1870518e+02   4.8670053e+02   4.4770232e+02
   5.1913183e+02   4.8797392e+02   4.8095277e+02   4.8008608e+02   4.4766404e+02
   6.3721581e+02   5.6883951e+02   5.1644104e+02   4.8384702e+02   4.4661367e+02
   5.1930341e+02   4.8781882e+02   4.5053119e+02   4.3559352e+02   4.3098976e+02
   5.8859028e+02   5.3171302e+02   5.0239359e+02   4.7015210e+02   4.3698572e+02
   6.2746135e+02   6.2656723e+02   5.1895577e+02   4.8704095e+02   4.4781768e+02
   6.1784123e+02   5.3605173e+02   5.0509488e+02   4.7197420e+02   4.3880279e+02
   7.2130331e+02   5.5377438e+02   5.1328666e+02   4.8019846e+02   4.4486256e+02
   6.3881637e+02   6.3063176e+02   5.1886377e+02   4.8691727e+02   4.4777614e+02
   5.9192047e+02   5.7379282e+02   5.1800302e+02   4.8594206e+02   4.4743743e+02
   6.3232306e+02   5.2880109e+02   4.9853637e+02   4.6484976e+02   4.2774441e+02
   6.5603934e+02   5.2982939e+02   4.9949304e+02   4.6563821e+02   4.2961379e+02
   6.3697155e+02   6.0227203e+02   5.1817729e+02   4.8600140e+02   4.4745595e+02
   5.8883895e+02   5.2523559e+02   4.9507799e+02   4.6264581e+02   4.1881403e+02
   6.3260276e+02   5.2786459e+02   4.9746476e+02   4.6369188e+02   4.2375865e+02
   5.2743813e+02   5.0988889e+02   4.9752637e+02   4.7839323e+02   4.4482991e+02
   6.8525964e+02   6.1888127e+02   5.1846019e+02   4.8636886e+02   4.4758697e+02
   6.9680245e+02   5.9431740e+02   5.1765941e+02   4.8529521e+02   4.4719313e+02
   5.8031557e+02   5.4186605e+02   5.0982563e+02   4.7778391e+02   4.4351568e+02
   5.7533689e+02   5.7505513e+02   5.1895012e+02   4.8703876e+02   4.4781703e+02
   6.5976800e+02   6.3970244e+02   5.1883674e+02   4.8687942e+02   4.4776332e+02
   5.9864293e+02   5.7559942e+02   5.1785230e+02   4.8572533e+02   4.4735776e+02
   6.1115560e+02   5.9569787e+02   5.1842956e+02   4.8636749e+02   4.4758714e+02
   5.8457370e+02   5.2835544e+02   4.9916034e+02   4.6709591e+02   4.3287848e+02
   6.8806641e+02   5.6923725e+02   5.1629906e+02   4.8360801e+02   4.4651033e+02
   6.4460571e+02   5.2731682e+02   4.9672328e+02   4.6274377e+02   4.1651238e+02
   5.4840736e+02   5.1769196e+02   4.8988558e+02   4.6292858e+02   4.2662668e+02
   6.0573870e+02   5.8572134e+02   5.1814244e+02   4.8602637e+02   4.4746620e+02
   5.2304085e+02   4.9474713e+02   4.6633642e+02   4.5378110e+02   4.3360182e+02
   5.4838844e+02   5.1772759e+02   4.8997320e+02   4.6302821e+02   4.2690657e+02
   6.3425092e+02   5.2691109e+02   4.9628921e+02   4.6239931e+02   4.0513330e+02
   6.9991375e+02   5.3417678e+02   5.0334852e+02   4.6962884e+02   4.3614466e+02
   6.2559313e+02   5.9836007e+02   5.1815677e+02   4.8598769e+02   4.4745122e+02
   7.5805227e+02   5.2756309e+02   4.9688310e+02   4.6266020e+02   4.1428632e+02
   5.4130358e+02   5.1351200e+02   4.8618277e+02   4.6205419e+02   4.2711276e+02
   5.5744348e+02   5.5744340e+02   5.1897043e+02   4.8706045e+02   4.4782419e+02
   6.0871789e+02   5.2629752e+02   4.9590161e+02   4.6265391e+02   4.1713157e+02
   5.7621770e+02   5.2406671e+02   4.9397059e+02   4.6212790e+02   4.1292264e+02
   6.4168414e+02   5.2950303e+02   4.9922327e+02   4.6546875e+02   4.2926284e+02
   6.4944293e+02   5.2711634e+02   4.9645118e+02   4.6240448e+02   3.9927254e+02
   7.6986516e+02   6.8154357e+02   5.1888369e+02   4.8694236e+02   4.4778457e+02
   6.5407963e+02   6.5400675e+02   5.1897006e+02   4.8705992e+02   4.4782401e+02
   5.4314205e+02   5.2058312e+02   4.9858995e+02   4.7241624e+02   4.4012827e+02
   5.7381182e+02   5.2659396e+02   4.9759480e+02   4.6607929e+02   4.3127116e+02
   5.8747816e+02   5.3808734e+02   5.0727467e+02   4.7503084e+02   4.4157715e+02
   5.7838656e+02   5.7451276e+02   5.1871790e+02   4.8678654e+02   4.4773282e+02
   6.0587802e+02   5.6638049e+02   5.1681462e+02   4.8450447e+02   4.4688913e+02
   6.8107142e+02   5.7435316e+02   5.1668271e+02   4.8406428e+02   4.4670286e+02
   6.2060836e+02   5.9285354e+02   5.1803197e+02   4.8583685e+02   4.4739652e+02
   6.6393205e+02   6.1173317e+02   5.1828138e+02   4.8612801e+02   4.4750136e+02
   5.2128736e+02   4.9179491e+02   4.6285877e+02   4.5330159e+02   4.3749537e+02
   6.5344747e+02   5.2867797e+02   4.9827392e+02   4.6434510e+02   4.2612374e+02
   5.3931946e+02   5.1155469e+02   4.8309486e+02   4.5948002e+02   4.1841875e+02
   7.1827329e+02   5.2731102e+02   4.9660835e+02   4.6242177e+02   3.8653534e+02
   6.2270330e+02   5.9903443e+02   5.1822222e+02   4.8607591e+02   4.4748310e+02
   5.9768251e+02   5.2873344e+02   4.9912519e+02   4.6649453e+02   4.3170004e+02
   5.7316326e+02   5.7200554e+02   5.1888474e+02   4.8697109e+02   4.4779466e+02
   7.7594473e+02   5.9772684e+02   5.1771071e+02   4.8535238e+02   4.4721470e+02
   5.8397965e+02   5.3775475e+02   5.0720380e+02   4.7508128e+02   4.4162625e+02
   6.2461140e+02   6.1303352e+02   5.1865191e+02   4.8663819e+02   4.4768102e+02
   6.2135770e+02   6.0349809e+02   5.1843929e+02   4.8636094e+02   4.4758451e+02
   5.2473059e+02   4.9707533e+02   4.6654506e+02   4.4902497e+02   4.0709739e+02
   6.0551847e+02   6.0295736e+02   5.1889376e+02   4.8696286e+02   4.4779158e+02
   6.0758895e+02   5.6770017e+02   5.1690961e+02   4.8459152e+02   4.4692338e+02
   6.5822496e+02   5.4173348e+02   5.0824881e+02   4.7481727e+02   4.4131252e+02
   6.3231764e+02   6.2770588e+02   5.1890206e+02   4.8696914e+02   4.4779362e+02
   6.3645536e+02   6.3638543e+02   5.1896956e+02   4.8705927e+02   4.4782379e+02
   6.4211728e+02   5.2756921e+02   4.9704476e+02   4.6311791e+02   4.2037676e+02
   7.1817426e+02   6.1037331e+02   5.1818425e+02   4.8599299e+02   4.4745261e+02
   7.7421949e+02   5.3973859e+02   5.0703625e+02   4.7343324e+02   4.4012854e+02
   6.6766048e+02   6.5567539e+02   5.1893400e+02   4.8701109e+02   4.4780768e+02
   6.7419228e+02   5.3077312e+02   5.0040210e+02   4.6655779e+02   4.3148930e+02
   5.9589211e+02   5.6262069e+02   5.1659634e+02   4.8439064e+02   4.4684666e+02
   6.6927833e+02   6.6927664e+02   5.1897048e+02   4.8706050e+02   4.4782420e+02
   5.9576696e+02   5.5660790e+02   5.1522936e+02   4.8296150e+02   4.4624354e+02
   6.5249933e+02   5.3094681e+02   5.0060822e+02   4.6684264e+02   4.3202693e+02
   6.0760997e+02   5.5836668e+02   5.1531177e+02   4.8286570e+02   4.4619510e+02
   6.4130351e+02   5.4645181e+02   5.1064843e+02   4.7745351e+02   4.4323571e+02
   5.3221862e+02   5.0569199e+02   4.7662647e+02   4.5607071e+02   3.9776560e+02
   5.5907265e+02   5.2113997e+02   4.9154587e+02   4.6150028e+02   3.9878874e+02
   5.8273564e+02   5.5532517e+02   5.1540538e+02   4.8336623e+02   4.4642725e+02
   5.6941124e+02   5.2400174e+02   4.9437232e+02   4.6305654e+02   4.2301388e+02
   6.4829939e+02   5.7054911e+02   5.1650626e+02   4.8388870e+02   4.4663034e+02
   5.7376173e+02   5.3653600e+02   5.0687702e+02   4.7512500e+02   4.4169070e+02
   6.6300643e+02   5.2775193e+02   4.9717903e+02   4.6310952e+02   4.2012864e+02
   6.3011594e+02   5.4735012e+02   5.1113533e+02   4.7806410e+02   4.4363109e+02
   5.2643414e+02   4.9933568e+02   4.6932562e+02   4.5128024e+02   3.8212933e+02
   5.2378358e+02   5.2261962e+02   5.1782452e+02   4.8684385e+02   4.4775903e+02
   6.0350786e+02   5.2585777e+02   4.9543763e+02   4.6233795e+02   4.1114243e+02
   7.4673272e+02   5.7242418e+02   5.1648223e+02   4.8379737e+02   4.4659031e+02
   6.6066334e+02   6.5781853e+02   5.1895871e+02   4.8704456e+02   4.4781888e+02
   5.1935526e+02   4.8792718e+02   4.5045881e+02   4.3101291e+02   4.2337545e+02
   7.0860492e+02   6.1387207e+02   5.1828625e+02   4.8613222e+02   4.4750283e+02
   6.5997148e+02   5.6926121e+02   5.1633301e+02   4.8366104e+02   4.4653334e+02
   5.2306236e+02   4.9464536e+02   4.6353541e+02   4.4692398e+02   4.1993684e+02
   6.2181722e+02   5.8983814e+02   5.1785533e+02   4.8560754e+02   4.4731187e+02
   5.1926775e+02   4.8773631e+02   4.5003877e+02   4.3225920e+02   4.2724953e+02
   5.7087607e+02   5.2858525e+02   5.0013076e+02   4.6874321e+02   4.3542399e+02
   5.2780836e+02   5.2769424e+02   5.1886570e+02   4.8702761e+02   4.4781407e+02
   6.3706959e+02   6.2947206e+02   5.1887322e+02   4.8693017e+02   4.4778050e+02
   5.7309982e+02   5.2457282e+02   4.9491869e+02   4.6336074e+02   4.2411478e+02
   7.0697192e+02   7.0604799e+02   5.1896913e+02   4.8705866e+02   4.4782359e+02
   6.2523845e+02   5.8911164e+02   5.1777144e+02   4.8549320e+02   4.4726902e+02
   6.0902082e+02   5.7101445e+02   5.1717714e+02   4.8487749e+02   4.4703557e+02
   5.9364913e+02   5.9222759e+02   5.1889974e+02   4.8697467e+02   4.4779561e+02
   5.8855816e+02   5.4208316e+02   5.0960710e+02   4.7733332e+02   4.4321348e+02
   5.8564289e+02   5.2556070e+02   4.9564480e+02   4.6340530e+02   4.2372611e+02
   6.1036843e+02   5.8008459e+02   5.1771982e+02   4.8549699e+02   4.4727176e+02
   5.8385760e+02   5.7904900e+02   5.1871764e+02   4.8677445e+02   4.4772852e+02
   5.1986165e+02   4.8899604e+02   4.5295096e+02   4.3335112e+02   3.9749733e+02
   6.3362092e+02   6.2885349e+02   5.1890408e+02   4.8697174e+02   4.4779449e+02
   6.4096468e+02   6.2073622e+02   5.1867642e+02   4.8666578e+02   4.4769044e+02
   5.1907494e+02   4.8729989e+02   4.4859695e+02   4.2752180e+02   4.2501217e+02
   6.9408665e+02   6.0699688e+02   5.1811855e+02   4.8590660e+02   4.4742123e+02
   7.5371141e+02   7.0573686e+02   5.1890142e+02   4.8696654e+02   4.4779272e+02
   6.2741800e+02   6.2724576e+02   5.1896752e+02   4.8705658e+02   4.4782289e+02
   6.3871272e+02   5.6757595e+02   5.1629641e+02   4.8367285e+02   4.4653975e+02
   6.0345524e+02   5.3475872e+02   5.0445486e+02   4.7169089e+02   4.3856061e+02
   6.7420548e+02   5.7990296e+02   5.1700981e+02   4.8446567e+02   4.4686737e+02
   6.4066893e+02   6.1587697e+02   5.1850760e+02   4.8643928e+02   4.4761181e+02
   5.5471512e+02   5.2269653e+02   4.9560441e+02   4.6667743e+02   4.3308300e+02
   5.6799991e+02   5.2308619e+02   4.9311189e+02   4.6183058e+02   4.0246858e+02
   5.9543132e+02   5.2531740e+02   4.9494888e+02   4.6217581e+02   4.0439973e+02
   6.5120506e+02   6.2348141e+02   5.1866696e+02   4.8665084e+02   4.4768526e+02
   5.2288753e+02   4.9439716e+02   4.6377112e+02   4.4834854e+02   4.2599861e+02
   6.0589465e+02   5.5641635e+02   5.1484412e+02   4.8239099e+02   4.4597970e+02
   6.8779232e+02   5.7807159e+02   5.1690517e+02   4.8433324e+02   4.4681353e+02
   6.5250524e+02   6.1664008e+02   5.1844982e+02   4.8635787e+02   4.4758314e+02
   5.2759573e+02   5.0083638e+02   4.7156751e+02   4.5355786e+02   4.2016217e+02
   6.2865823e+02   5.6086998e+02   5.1540747e+02   4.8273259e+02   4.4612786e+02
   5.1905424e+02   4.8724632e+02   4.4833802e+02   4.1828487e+02   3.8572756e+02
   5.2000004e+02   4.8928210e+02   4.5364966e+02   4.3465842e+02   4.1003616e+02
   5.8324450e+02   5.8304075e+02   5.1895981e+02   4.8704833e+02   4.4782017e+02
   5.6756330e+02   5.2662317e+02   4.9813178e+02   4.6705352e+02   4.3306271e+02
   5.5029731e+02   5.2163622e+02   4.9594106e+02   4.6813557e+02   4.3542825e+02
   7.6074982e+02   5.9011982e+02   5.1739515e+02   4.8493642e+02   4.4705423e+02
   6.5268365e+02   6.4885675e+02   5.1894274e+02   4.8702302e+02   4.4781167e+02
   6.5899145e+02   5.4358980e+02   5.0921739e+02   4.7584127e+02   4.4210469e+02
   5.8587622e+02   5.2713028e+02   4.9766290e+02   4.6550662e+02   4.2991630e+02
   6.3227892e+02   6.0379563e+02   5.1827680e+02   4.8613695e+02   4.4750482e+02
   6.4798875e+02   5.2708672e+02   4.9642440e+02   4.6239379e+02   3.8848866e+02
   6.1890206e+02   6.1884920e+02   5.1896873e+02   4.8705817e+02   4.4782343e+02
   6.9693560e+02   5.3022257e+02   4.9985414e+02   4.6596056e+02   4.3029801e+02
   6.8863520e+02   5.3174553e+02   5.0130341e+02   4.6749171e+02   4.3311568e+02
   5.5771595e+02   5.5288062e+02   5.1737621e+02   4.8567973e+02   4.4735132e+02
   6.4601571e+02   5.2879045e+02   4.9843486e+02   4.6458348e+02   4.2691175e+02
