# Supplementary material for: Rethinking Colour Constancy
Source: PLoS One. 2015 Sep 10;10(9):e0135029. doi: 10.1371/journal.pone.0135029 (PMC4565710; doi:10.1371/journal.pone.0135029)
Supplement: S1 Dataset — (ZIP) [file pone.0135029.s002.zip › 5-TransitionMetamerReflectanceData/BtoN_20munsells/fiveTr_12.txt]

   4.3838672e+02   4.5478592e+02   4.8842983e+02   5.1419497e+02   6.0923660e+02
   4.5903094e+02   4.8060480e+02   5.1200491e+02   5.3220700e+02   6.5317317e+02
   4.6314174e+02   4.9420773e+02   5.3169842e+02   6.0284528e+02   6.4114481e+02
   4.0819916e+02   4.0934114e+02   4.6331428e+02   4.9506412e+02   5.3306040e+02
   4.6329575e+02   4.9504744e+02   5.3304323e+02   6.3974132e+02   6.3992911e+02
   4.2753239e+02   4.4540154e+02   4.7890382e+02   5.0787016e+02   5.5391687e+02
   4.6190218e+02   4.8873645e+02   5.2260765e+02   5.4873980e+02   6.3969541e+02
   4.6329598e+02   4.9504875e+02   5.3304534e+02   6.0136895e+02   6.0137141e+02
   4.4255710e+02   4.5838186e+02   4.9038254e+02   5.1510735e+02   6.0978808e+02
   4.0486617e+02   4.3213604e+02   4.6787344e+02   4.9890754e+02   5.3738411e+02
   4.4516834e+02   4.6004006e+02   4.8809207e+02   5.1290888e+02   5.6677587e+02
   4.4326554e+02   4.4408395e+02   4.6409625e+02   4.9554461e+02   5.3352178e+02
   4.6329518e+02   4.9504420e+02   5.3303598e+02   5.8030146e+02   5.8041243e+02
   4.0201657e+02   4.4613589e+02   4.8542385e+02   5.1304796e+02   6.1664642e+02
   4.6329087e+02   4.9501999e+02   5.3299908e+02   7.2511232e+02   7.4642885e+02
   4.0501921e+02   4.1600672e+02   4.6359232e+02   4.9529628e+02   5.3328785e+02
   4.6324337e+02   4.9475615e+02   5.3257926e+02   6.3733282e+02   7.5399121e+02
   4.3915294e+02   4.5547713e+02   4.8903672e+02   5.1454209e+02   6.1609901e+02
   4.6187992e+02   4.8865297e+02   5.2245375e+02   5.4837790e+02   6.3770423e+02
   4.5418336e+02   4.7176659e+02   5.0106980e+02   5.2141270e+02   6.0334453e+02
   4.6310292e+02   4.9399496e+02   5.3095160e+02   5.6763324e+02   5.8904906e+02
   4.3896235e+02   4.5560284e+02   4.9009144e+02   5.1530011e+02   7.0891728e+02
   4.6326859e+02   4.9489559e+02   5.3280024e+02   6.5214182e+02   7.4029906e+02
   4.4562544e+02   4.6110110e+02   4.9078417e+02   5.1489927e+02   5.8766388e+02
   4.3923947e+02   4.4190020e+02   4.6564452e+02   4.9666784e+02   5.3467421e+02
   4.6022898e+02   4.8353770e+02   5.1559112e+02   5.3709752e+02   6.9768606e+02
   4.6325379e+02   4.9481235e+02   5.3260362e+02   5.8591539e+02   5.9204395e+02
   4.6196050e+02   4.8879832e+02   5.1916048e+02   5.3598431e+02   5.6117733e+02
   4.3422068e+02   4.5222372e+02   4.8846592e+02   5.1453741e+02   6.7606066e+02
   4.6315896e+02   4.9429936e+02   5.3185638e+02   6.1083748e+02   6.6460275e+02
   4.4907222e+02   4.6262536e+02   4.8464972e+02   5.0900537e+02   5.5145791e+02
   4.4057240e+02   4.5628534e+02   4.8817819e+02   5.1378385e+02   5.9171915e+02
   4.3829821e+02   4.5489838e+02   4.8908973e+02   5.1465911e+02   6.2270190e+02
   4.3315397e+02   4.5157849e+02   4.8818241e+02   5.1440886e+02   6.6822249e+02
   4.0888100e+02   4.4616210e+02   4.8534788e+02   5.1299345e+02   6.1486939e+02
   4.5557504e+02   4.7390374e+02   5.0308756e+02   5.2282687e+02   6.0010040e+02
   4.6313422e+02   4.9413842e+02   5.3009390e+02   5.4881727e+02   5.5411248e+02
   4.4177962e+02   4.4383970e+02   4.6527208e+02   4.9633831e+02   5.3432208e+02
   4.4542696e+02   4.6150778e+02   4.9367767e+02   5.1718521e+02   6.7137942e+02
   4.4818622e+02   4.6371671e+02   4.9194448e+02   5.1521831e+02   5.7828153e+02
   4.6329224e+02   4.9502770e+02   5.3300996e+02   6.1536943e+02   6.1596194e+02
   4.6289483e+02   4.9295766e+02   5.2972492e+02   5.7744700e+02   6.6070177e+02
   4.3784950e+02   4.5459295e+02   4.8907557e+02   5.1468875e+02   6.2874220e+02
   4.6329594e+02   4.9504853e+02   5.3304501e+02   7.1095008e+02   7.1111518e+02
   4.1254308e+02   4.2451759e+02   4.6466332e+02   4.9618105e+02   5.3418347e+02
   4.6329475e+02   4.9504180e+02   5.3303354e+02   6.1096207e+02   6.1119020e+02
   4.5098621e+02   4.6759463e+02   4.9808322e+02   5.1972644e+02   6.2623607e+02
   4.3638334e+02   4.5359899e+02   4.8887898e+02   5.1467121e+02   6.4437472e+02
   4.5198252e+02   4.6895223e+02   5.0007407e+02   5.2133898e+02   7.6431130e+02
   4.5591965e+02   4.7467700e+02   5.0556039e+02   5.2566638e+02   6.6280708e+02
   4.6325918e+02   4.9484328e+02   5.3271205e+02   6.2569338e+02   6.4142510e+02
   4.6282209e+02   4.9260729e+02   5.2913266e+02   5.7118714e+02   6.5743173e+02
   4.6296343e+02   4.9329378e+02   5.3022419e+02   5.8108535e+02   6.3905701e+02
   4.4491841e+02   4.6089006e+02   4.9277475e+02   5.1655541e+02   6.2963200e+02
   4.6318648e+02   4.9444466e+02   5.3198858e+02   5.8815893e+02   6.0364638e+02
   4.6301207e+02   4.9327589e+02   5.1532104e+02   5.1809949e+02   5.3606438e+02
   4.3887829e+02   4.5555461e+02   4.9013564e+02   5.1533918e+02   7.3085279e+02
   4.6293284e+02   4.9314459e+02   5.3006976e+02   5.8426517e+02   7.7396945e+02
   4.6327923e+02   4.9495085e+02   5.3260354e+02   5.4664753e+02   5.4730933e+02
   4.6209842e+02   4.8948500e+02   5.2382040e+02   5.5135802e+02   6.4537873e+02
   4.4063353e+02   4.5697188e+02   4.9077615e+02   5.1562379e+02   6.6796018e+02
   4.6321721e+02   4.9461275e+02   5.3234236e+02   6.1720542e+02   6.4295558e+02
   4.5560346e+02   4.7414411e+02   5.0486175e+02   5.2498973e+02   6.4682599e+02
   4.1727844e+02   4.4597179e+02   4.8405292e+02   5.1210420e+02   5.8857042e+02
   4.5315663e+02   4.7046236e+02   5.0101337e+02   5.2185239e+02   6.3615055e+02
   4.4992028e+02   4.6631162e+02   4.9687666e+02   5.1893373e+02   6.2349706e+02
   4.5962322e+02   4.8199890e+02   5.1375913e+02   5.3454918e+02   7.1784795e+02
   4.4619911e+02   4.5852593e+02   4.8096405e+02   5.0702545e+02   5.4899422e+02
   4.5982807e+02   4.8203753e+02   5.0872680e+02   5.2454305e+02   5.6006298e+02
   4.3324285e+02   4.5139959e+02   4.8740910e+02   5.1388541e+02   6.1965232e+02
   4.6304071e+02   4.9367389e+02   5.3044466e+02   5.6756868e+02   5.9630246e+02
   4.1608062e+02   4.3781616e+02   4.7188937e+02   5.0228607e+02   5.4232108e+02
   4.5292779e+02   4.7016394e+02   5.0086433e+02   5.2179259e+02   6.4473017e+02
   4.2335558e+02   4.3973954e+02   4.7270621e+02   5.0286948e+02   5.4326139e+02
   4.5192138e+02   4.6884736e+02   4.9979530e+02   5.2107783e+02   6.6333523e+02
   4.6296172e+02   4.9328611e+02   5.3024765e+02   5.8362166e+02   6.5348031e+02
   4.6326529e+02   4.9487725e+02   5.3277002e+02   6.4074872e+02   6.8795029e+02
   4.4994183e+02   4.6639237e+02   4.9727676e+02   5.1928655e+02   6.3798605e+02
   4.4100486e+02   4.5729918e+02   4.9098762e+02   5.1573697e+02   6.8268422e+02
   4.4131923e+02   4.5712603e+02   4.8922655e+02   5.1443656e+02   6.0089520e+02
   4.4958018e+02   4.6477127e+02   4.9049889e+02   5.1356524e+02   5.6243233e+02
   4.4914538e+02   4.6547040e+02   4.9649035e+02   5.1879107e+02   6.3835489e+02
   4.1075097e+02   4.4657049e+02   4.8637143e+02   5.1365283e+02   6.7191448e+02
   4.2685075e+02   4.3759711e+02   4.6947198e+02   5.0008065e+02   5.3891575e+02
   4.6120695e+02   4.8636954e+02   5.1937448e+02   5.4315406e+02   7.2007681e+02
   4.6224678e+02   4.9008027e+02   5.2491829e+02   5.5427604e+02   7.1064495e+02
   4.6101553e+02   4.8564383e+02   5.1611009e+02   5.3502099e+02   5.8234834e+02
   4.6322967e+02   4.9468096e+02   5.3246042e+02   6.3093844e+02   7.4048314e+02
   4.0282264e+02   4.3615442e+02   4.7075562e+02   5.0136412e+02   5.4086270e+02
   4.6283577e+02   4.9267306e+02   5.2926175e+02   5.7292519e+02   6.7366249e+02
   4.5820645e+02   4.7885391e+02   5.1014214e+02   5.3017536e+02   7.0998683e+02
   4.3346620e+02   4.5086401e+02   4.8538802e+02   5.1249737e+02   5.8467498e+02
   4.6325419e+02   4.9481572e+02   5.3267003e+02   6.2983760e+02   6.5304067e+02
   4.6306939e+02   4.9382368e+02   5.3079932e+02   5.7166740e+02   5.9959172e+02
   4.6300956e+02   4.9352425e+02   5.3057259e+02   5.8372361e+02   6.3120869e+02
   4.6309313e+02   4.9395369e+02   5.3132957e+02   6.0290628e+02   7.4245838e+02
   4.6277270e+02   4.9236197e+02   5.2828999e+02   5.6154684e+02   6.1490959e+02
   4.1357714e+02   4.4658440e+02   4.8617224e+02   5.1351611e+02   6.4136591e+02
   4.6328146e+02   4.9496711e+02   5.3290381e+02   6.0266673e+02   6.0554056e+02
   4.6308896e+02   4.9393043e+02   5.3121734e+02   5.9053732e+02   6.2375241e+02
   4.2170530e+02   4.4733653e+02   4.8636804e+02   5.1357893e+02   6.3719208e+02
   4.6146376e+02   4.8713425e+02   5.1904547e+02   5.4035756e+02   5.9747711e+02
   4.5218216e+02   4.6860082e+02   4.9607962e+02   5.1744509e+02   5.7762810e+02
   4.5807136e+02   4.7852577e+02   5.0919386e+02   5.2877512e+02   6.2273955e+02
   4.3561311e+02   4.5196295e+02   4.8503379e+02   5.1206308e+02   5.7441896e+02
   4.6329006e+02   4.9501546e+02   5.3299174e+02   6.6413221e+02   7.0255351e+02
   4.3633880e+02   4.5358418e+02   4.8892800e+02   5.1470813e+02   6.4892325e+02
   4.5690986e+02   4.7627515e+02   5.0631711e+02   5.2582983e+02   6.1490664e+02
   4.1186230e+02   4.4180596e+02   4.7681184e+02   5.0646290e+02   5.5065428e+02
   4.6037166e+02   4.8374829e+02   5.1342685e+02   5.3160249e+02   5.8056286e+02
   4.3702007e+02   4.5412169e+02   4.8935187e+02   5.1494797e+02   7.0718864e+02
   4.6235624e+02   4.8872360e+02   5.0210661e+02   5.0852464e+02   5.3700876e+02
   4.6329445e+02   4.9504009e+02   5.3303141e+02   6.7454420e+02   6.8413408e+02
   4.1116364e+02   4.2804442e+02   4.6581705e+02   4.9714687e+02   5.3523730e+02
   4.3394734e+02   4.4324052e+02   4.7134134e+02   5.0130015e+02   5.4061005e+02
   4.6322255e+02   4.9464198e+02   5.3239568e+02   6.2274002e+02   6.7944310e+02
   4.6298189e+02   4.9338507e+02   5.3034021e+02   5.8056537e+02   6.3110441e+02
   4.6325207e+02   4.9480330e+02   5.3261198e+02   5.9453986e+02   6.0083991e+02
   4.1995864e+02   4.4716181e+02   4.8653827e+02   5.1371149e+02   6.5910060e+02
   4.2743950e+02   4.4877361e+02   4.8674408e+02   5.1369815e+02   6.3080562e+02
   4.2099016e+02   4.4608492e+02   4.8338987e+02   5.1159618e+02   5.7756201e+02
   4.6329478e+02   4.9504198e+02   5.3303445e+02   6.8101325e+02   6.9251716e+02
   4.6275574e+02   4.9229363e+02   5.2857796e+02   5.6673775e+02   6.5203900e+02
   4.4480662e+02   4.5447330e+02   4.7542139e+02   5.0318423e+02   5.4293469e+02
   4.6328630e+02   4.9499440e+02   5.3295781e+02   6.5678545e+02   6.9695761e+02
   3.9102380e+02   4.4628846e+02   4.8587158e+02   5.1333922e+02   6.2919717e+02
   4.6325913e+02   4.9484306e+02   5.3271371e+02   6.3131244e+02   6.5182861e+02
   4.4255251e+02   4.5538422e+02   4.8104219e+02   5.0792424e+02   5.5185440e+02
   4.6272724e+02   4.9216230e+02   5.2840138e+02   5.6628841e+02   6.8486879e+02
   4.0745142e+02   4.2119197e+02   4.6410549e+02   4.9572215e+02   5.3371250e+02
   4.6311140e+02   4.9404843e+02   5.3145711e+02   6.0100951e+02   6.5185830e+02
   4.3514261e+02   4.5192915e+02   4.8576126e+02   5.1263045e+02   5.8437912e+02
   3.9719004e+02   4.4650760e+02   4.8647506e+02   5.1372911e+02   7.4990767e+02
   4.6066649e+02   4.8468111e+02   5.1600908e+02   5.3643433e+02   6.0718255e+02
   4.6329330e+02   4.9503365e+02   5.3302104e+02   6.8573239e+02   7.0800623e+02
   4.6327419e+02   4.9492671e+02   5.3284857e+02   6.4064635e+02   6.5724098e+02
   4.4888172e+02   4.6520447e+02   4.9646915e+02   5.1883556e+02   6.5415041e+02
   4.6321576e+02   4.9460501e+02   5.3233680e+02   6.2122115e+02   6.7183083e+02
   4.6329166e+02   4.9502434e+02   5.3299809e+02   5.8620711e+02   5.8679863e+02
   4.4778456e+02   4.6386114e+02   4.9475853e+02   5.1762474e+02   6.2158555e+02
   4.3421729e+02   4.5116556e+02   4.8507690e+02   5.1221877e+02   5.7854923e+02
   4.6290968e+02   4.9302770e+02   5.2974330e+02   5.7417967e+02   6.3284435e+02
   4.2024566e+02   4.2178844e+02   4.6352608e+02   4.9523520e+02   5.3322586e+02
   4.6310272e+02   4.9400318e+02   5.3138951e+02   6.0063876e+02   6.5644622e+02
   4.6284736e+02   4.9269045e+02   5.2788176e+02   5.5444414e+02   5.7766426e+02
   4.6319678e+02   4.9450206e+02   5.3217301e+02   6.1738593e+02   6.5927067e+02
   4.3176681e+02   4.4996369e+02   4.8526373e+02   5.1252186e+02   5.8750293e+02
   4.3330113e+02   4.5167870e+02   4.8826876e+02   5.1445864e+02   7.0632928e+02
   4.0874047e+02   4.1347116e+02   4.6342172e+02   4.9515375e+02   5.3314783e+02
   4.3845004e+02   4.5519227e+02   4.8985610e+02   5.1518046e+02   6.8570711e+02
   4.3970864e+02   4.5551348e+02   4.8768999e+02   5.1354090e+02   5.9022867e+02
   4.6310166e+02   4.9399779e+02   5.3138629e+02   6.0143724e+02   6.7163523e+02
   4.3182611e+02   4.3380502e+02   4.6443549e+02   4.9590563e+02   5.3388702e+02
   4.1273562e+02   4.3196629e+02   4.6762609e+02   4.9868238e+02   5.3709085e+02
   4.6328243e+02   4.9497275e+02   5.3292341e+02   6.9476584e+02   7.4532745e+02
   4.3744836e+02   4.5426733e+02   4.8883969e+02   5.1455989e+02   6.2532744e+02
   4.6329569e+02   4.9504710e+02   5.3304265e+02   6.3530105e+02   6.3546055e+02
   4.6326259e+02   4.9486115e+02   5.3268543e+02   5.8401878e+02   5.8858703e+02
   4.6302844e+02   4.9360477e+02   5.3005586e+02   5.6230446e+02   5.8555701e+02
   3.8628197e+02   4.4645713e+02   4.8634358e+02   5.1364442e+02   6.8144353e+02
   4.6320482e+02   4.9454571e+02   5.3224836e+02   6.2270024e+02   7.6901586e+02
   4.2916675e+02   4.4956876e+02   4.8737756e+02   5.1405651e+02   6.5884467e+02
   4.6283308e+02   4.9266130e+02   5.2928559e+02   5.7444122e+02   7.4516831e+02
   4.6321783e+02   4.9461514e+02   5.3229526e+02   5.9404489e+02   6.0608890e+02
   4.2465797e+02   4.4683882e+02   4.8355921e+02   5.1163250e+02   5.7687633e+02
   4.3462981e+02   4.4896594e+02   4.7935443e+02   5.0772091e+02   5.5287977e+02
   4.6124196e+02   4.8625581e+02   5.1533546e+02   5.3177619e+02   5.6302458e+02
   4.0000408e+02   4.0010883e+02   4.6329625e+02   4.9504906e+02   5.3304573e+02
   4.6329536e+02   4.9504526e+02   5.3303975e+02   7.2819922e+02   7.3009521e+02
   4.6296201e+02   4.9328729e+02   5.3023755e+02   5.8274366e+02   6.4835430e+02
   4.6315861e+02   4.9429544e+02   5.3174973e+02   5.8790685e+02   6.0820962e+02
   4.6019631e+02   4.8345211e+02   5.1550311e+02   5.3699063e+02   7.1106468e+02
   4.3917322e+02   4.4400074e+02   4.6781997e+02   4.9825964e+02   5.3648441e+02
   4.6329447e+02   4.9504022e+02   5.3303091e+02   6.1272147e+02   6.1318288e+02
   4.6308264e+02   4.9388537e+02   5.3059813e+02   5.6366138e+02   5.8321271e+02
   4.5371248e+02   4.7130352e+02   5.0221564e+02   5.2291573e+02   7.1240062e+02
   4.6266448e+02   4.9186135e+02   5.2745299e+02   5.5911918e+02   6.1752271e+02
   4.3773404e+02   4.5464105e+02   4.8957116e+02   5.1504254e+02   6.7829805e+02
   4.4831160e+02   4.6458216e+02   4.9606883e+02   5.1861840e+02   6.9717760e+02
   4.6329532e+02   4.9504500e+02   5.3303934e+02   6.6880023e+02   6.7091644e+02
   4.4024945e+02   4.5657462e+02   4.9028771e+02   5.1531310e+02   6.3813893e+02
   4.6323712e+02   4.9471962e+02   5.3241168e+02   5.8072113e+02   5.8873964e+02
   4.1373432e+02   4.2243639e+02   4.6415986e+02   4.9576252e+02   5.3375184e+02
   3.9613525e+02   4.4643835e+02   4.8628099e+02   5.1360363e+02   6.5771458e+02
   4.1271268e+02   4.1765804e+02   4.6357447e+02   4.9527946e+02   5.3327042e+02
   4.6239751e+02   4.9051180e+02   5.2020724e+02   5.3323138e+02   5.5196685e+02
   4.4506657e+02   4.6082541e+02   4.9180262e+02   5.1578090e+02   6.0675307e+02
   4.6328093e+02   4.9496379e+02   5.3287953e+02   5.8407557e+02   5.8592942e+02
   4.6093303e+02   4.8539964e+02   5.1590521e+02   5.3493380e+02   5.8477109e+02
   4.3407120e+02   4.5217331e+02   4.8858042e+02   5.1462407e+02   7.5754145e+02
   4.5735821e+02   4.7708307e+02   5.0705367e+02   5.2639760e+02   6.1031795e+02
   4.6329598e+02   4.9504874e+02   5.3304534e+02   6.0117690e+02   6.0117858e+02
   4.6311343e+02   4.9405926e+02   5.3148435e+02   6.0381677e+02   6.9047365e+02
   4.1446823e+02   4.4595970e+02   4.8442750e+02   5.1237386e+02   5.9500281e+02
   4.4597880e+02   4.6170988e+02   4.9216567e+02   5.1589689e+02   6.0170325e+02
   4.6294966e+02   4.8738454e+02   4.9000961e+02   4.9759652e+02   5.3377753e+02
   4.6022699e+02   4.8338255e+02   5.1334088e+02   5.3191387e+02   5.8705737e+02
   4.6296868e+02   4.9329504e+02   5.2921587e+02   5.5806712e+02   5.7922515e+02
   4.6324910e+02   4.9478753e+02   5.3262214e+02   6.2222669e+02   6.4199984e+02
   4.6223606e+02   4.9003638e+02   5.2483251e+02   5.5402235e+02   6.9457881e+02
   4.4399561e+02   4.6002716e+02   4.9245940e+02   5.1645442e+02   6.4452356e+02
   4.3566970e+02   4.5307023e+02   4.8852501e+02   5.1448165e+02   6.3652239e+02
   4.6188134e+02   4.8866580e+02   5.2265902e+02   5.4920709e+02   6.6955061e+02
   4.4684991e+02   4.6202850e+02   4.8999456e+02   5.1399984e+02   5.7112145e+02
   4.6301532e+02   4.9355004e+02   5.3046908e+02   5.7485589e+02   6.1299947e+02
   4.6197868e+02   4.8891240e+02   5.2030953e+02   5.3951120e+02   5.6906075e+02
   3.9901322e+02   4.4565231e+02   4.8421686e+02   5.1225722e+02   5.9310091e+02
   4.3599506e+02   4.5339272e+02   4.8900263e+02   5.1478450e+02   7.0159626e+02
   4.5098679e+02   4.6753239e+02   4.9763815e+02   5.1931329e+02   6.1698540e+02
   4.4140586e+02   4.5733830e+02   4.8982050e+02   5.1484947e+02   6.1073494e+02
   4.5941137e+02   4.8145668e+02   5.1268219e+02   5.3275332e+02   6.2899568e+02
   4.6080645e+02   4.8493163e+02   5.1406193e+02   5.3119474e+02   5.6790054e+02
   4.6318813e+02   4.9445549e+02   5.3210081e+02   6.1668428e+02   6.6547620e+02
   4.6185821e+02   4.8858153e+02   5.2255131e+02   5.4903645e+02   6.9455737e+02
   3.8991250e+02   4.4639687e+02   4.8617245e+02   5.1353375e+02   6.4763124e+02
   4.6186168e+02   4.8858833e+02   5.2241606e+02   5.4843949e+02   6.4433972e+02
   4.6329582e+02   4.9504785e+02   5.3304388e+02   6.3331263e+02   6.3338848e+02
   4.6325642e+02   4.9482812e+02   5.3269322e+02   6.4548576e+02   7.7564010e+02
   4.6289361e+02   4.9295201e+02   5.2972853e+02   5.7805511e+02   6.8466520e+02
   4.6304979e+02   4.9372887e+02   5.3090720e+02   5.8791540e+02   6.3045628e+02
   4.6291890e+02   4.9307331e+02   5.2983809e+02   5.7567302e+02   6.3610498e+02
   4.3259477e+02   4.5124770e+02   4.8801194e+02   5.1432497e+02   6.5798164e+02
   4.5293830e+02   4.6972496e+02   4.9762446e+02   5.1855051e+02   5.8329164e+02
   4.5836462e+02   4.7917662e+02   5.1048131e+02   5.3053176e+02   6.8946239e+02
   4.2634266e+02   4.4854144e+02   4.8702661e+02   5.1391514e+02   6.6188545e+02
   4.6304497e+02   4.9370468e+02   5.3088945e+02   5.8997935e+02   6.3766811e+02
   4.5226642e+02   4.6925145e+02   4.9986558e+02   5.2102223e+02   6.3643512e+02
   4.3543017e+02   4.4615385e+02   4.7388208e+02   5.0323248e+02   5.4363967e+02
   4.6309205e+02   4.9394808e+02   5.3132204e+02   6.0304054e+02   7.6263939e+02
   4.6317246e+02   4.9437107e+02   5.3195217e+02   6.0603551e+02   6.3533326e+02
   4.6234503e+02   4.9048297e+02   5.2554948e+02   5.5577167e+02   6.7294195e+02
   4.5491614e+02   4.7267015e+02   5.0058221e+02   5.2044534e+02   5.8292308e+02
   4.6328541e+02   4.9498940e+02   5.3295002e+02   6.9627989e+02   7.3127355e+02
   4.6321520e+02   4.9460074e+02   5.3226799e+02   5.9319205e+02   6.0535057e+02
   4.6327098e+02   4.9490879e+02   5.3281686e+02   6.2542463e+02   6.3524936e+02
   4.3720909e+02   4.4636843e+02   4.7248216e+02   5.0196726e+02   5.4154843e+02
   4.6329457e+02   4.9504076e+02   5.3303159e+02   6.0647213e+02   6.0672973e+02
   4.6244096e+02   4.9087317e+02   5.2575695e+02   5.5467724e+02   6.1922496e+02
   4.4807087e+02   4.6430949e+02   4.9581917e+02   5.1845688e+02   6.7235755e+02
   4.3462069e+02   4.3680757e+02   4.6482481e+02   4.9616646e+02   5.3415183e+02
   4.6239519e+02   4.9069460e+02   5.2594093e+02   5.5699435e+02   7.1787354e+02
   4.6278704e+02   4.9242153e+02   5.2810655e+02   5.5902496e+02   6.0103206e+02
   4.6314911e+02   4.9424150e+02   5.3150043e+02   5.7348180e+02   5.9193423e+02
   4.6301987e+02   4.9356361e+02   5.3009004e+02   5.6377550e+02   5.9078746e+02
   4.5997366e+02   4.7865398e+02   4.9046140e+02   5.0564113e+02   5.4009923e+02
   4.3885718e+02   4.5554113e+02   4.9014082e+02   5.1534480e+02   7.3621838e+02
   4.6328863e+02   4.9500745e+02   5.3297895e+02   7.0611563e+02   7.2620544e+02
   4.4576005e+02   4.6185250e+02   4.9394624e+02   5.1734487e+02   6.8444066e+02
   4.3348029e+02   4.5171325e+02   4.8805984e+02   5.1430797e+02   6.4421520e+02
   4.0742902e+02   4.0864168e+02   4.6331273e+02   4.9506285e+02   5.3305917e+02
   4.6317641e+02   4.9439235e+02   5.3199387e+02   6.1009167e+02   6.4490416e+02
   4.1612896e+02   4.2582732e+02   4.6484761e+02   4.9632711e+02   5.3433553e+02
   4.6284823e+02   4.9273287e+02   5.2936786e+02   5.7418103e+02   6.8856741e+02
   4.3434804e+02   4.5213582e+02   4.8789990e+02   5.1414761e+02   6.2562765e+02
   4.2773877e+02   4.4902962e+02   4.8724534e+02   5.1401830e+02   6.9560042e+02
   4.2861596e+02   4.4733714e+02   4.8198026e+02   5.1027348e+02   5.6266168e+02
   4.1094624e+02   4.2655996e+02   4.6529750e+02   4.9671154e+02   5.3475194e+02
   4.6244846e+02   4.9091991e+02   5.2628085e+02   5.5781513e+02   6.7622112e+02
   4.5575140e+02   4.7439353e+02   5.0520052e+02   5.2532013e+02   6.5351622e+02
   4.3560819e+02   4.5311286e+02   4.8882250e+02   5.1468870e+02   6.6184166e+02
   4.6289633e+02   4.9296480e+02   5.2972993e+02   5.7722434e+02   6.5692205e+02
   4.4598461e+02   4.6196594e+02   4.9346228e+02   5.1691734e+02   6.2679907e+02
   4.3969393e+02   4.5614813e+02   4.9019861e+02   5.1530612e+02   6.4900825e+02
   4.6316209e+02   4.9431599e+02   5.3188047e+02   6.1056442e+02   6.5711751e+02
   4.6329590e+02   4.9504828e+02   5.3304461e+02   6.3461313e+02   6.3466393e+02
   4.6301508e+02   4.9355373e+02   5.3068908e+02   5.9101201e+02   6.6863093e+02
   4.3181017e+02   4.5081821e+02   4.8783614e+02   5.1424758e+02   6.5698614e+02
   3.8529035e+02   4.4642966e+02   4.8626610e+02   5.1359433e+02   6.5606710e+02
   4.5518603e+02   4.7349741e+02   5.0433719e+02   5.2461022e+02   6.6282367e+02
   4.6327371e+02   4.9492402e+02   5.3284300e+02   6.3248652e+02   6.4414490e+02
   4.6320677e+02   4.9455516e+02   5.3220621e+02   5.9619705e+02   6.1091666e+02
   4.6326932e+02   4.9489920e+02   5.3278345e+02   5.9910529e+02   6.0278754e+02
   4.6324006e+02   4.9473786e+02   5.3254806e+02   6.2981350e+02   6.9525816e+02
   4.6317059e+02   4.9436093e+02   5.3193049e+02   6.0360716e+02   6.3065644e+02
   4.5862944e+02   4.7935969e+02   5.0706999e+02   5.2464369e+02   5.7010573e+02
   4.5514418e+02   4.7342538e+02   5.0420906e+02   5.2447751e+02   6.5464624e+02
   4.6262745e+02   4.9170614e+02   5.2761316e+02   5.6242192e+02   6.7393293e+02
   4.6320784e+02   4.9455034e+02   5.3164715e+02   5.5673817e+02   5.6041328e+02
   4.5890817e+02   4.8033840e+02   5.1178626e+02   5.3201899e+02   6.8052149e+02
   4.6313387e+02   4.9416653e+02   5.3165005e+02   6.0680841e+02   6.7318157e+02
   4.6329598e+02   4.9504874e+02   5.3304534e+02   7.2261545e+02   7.2265702e+02
   4.3590315e+02   4.5335108e+02   4.8905700e+02   5.1482839e+02   7.2782119e+02
   4.3592612e+02   4.5272263e+02   4.8677957e+02   5.1327488e+02   5.9530143e+02
   4.6321928e+02   4.9462416e+02   5.3236833e+02   6.2277927e+02   7.0611760e+02
   4.4572628e+02   4.5913048e+02   4.8359054e+02   5.0918606e+02   5.5349709e+02
   4.4219951e+02   4.5722329e+02   4.8702146e+02   5.1268959e+02   5.7074036e+02
   4.1981395e+02   4.4618739e+02   4.8399498e+02   5.1203756e+02   5.8629944e+02
   4.6329455e+02   4.9504070e+02   5.3303240e+02   6.7736421e+02   6.8616838e+02
   3.9002491e+02   4.4443052e+02   4.8151597e+02   5.1029973e+02   5.6427913e+02
   4.6190269e+02   4.8859440e+02   5.1918735e+02   5.3674444e+02   5.6356730e+02
   4.6322724e+02   4.9466758e+02   5.3243614e+02   6.2412450e+02   6.7543221e+02
   4.1306030e+02   4.4615147e+02   4.8505686e+02   5.1279431e+02   6.0657508e+02
   4.6249163e+02   4.9110204e+02   5.2646374e+02   5.5779170e+02   6.4252662e+02
   4.6057554e+02   4.8448778e+02   5.1681782e+02   5.3895364e+02   7.0930634e+02
   4.6318654e+02   4.9444000e+02   5.3173834e+02   5.6780229e+02   5.7906631e+02
   4.5964862e+02   4.8205426e+02   5.1373643e+02   5.3443059e+02   6.5965419e+02
   4.3248490e+02   4.5117502e+02   4.8794803e+02   5.1428800e+02   6.5379376e+02
   4.6328545e+02   4.9498936e+02   5.3293474e+02   5.9034443e+02   5.9176440e+02
   4.6329148e+02   4.9502344e+02   5.3300462e+02   7.1789654e+02   7.2961215e+02
   3.8172867e+02   4.2670555e+02   4.6546474e+02   4.9685883e+02   5.3491659e+02
   4.6329570e+02   4.9504716e+02   5.3304283e+02   7.5381111e+02   7.5915038e+02
   4.6137960e+02   4.8688345e+02   5.1925103e+02   5.4158727e+02   6.1225793e+02
   4.6283417e+02   4.9266555e+02   5.2925460e+02   5.7300725e+02   6.8547055e+02
   4.4691162e+02   4.6304056e+02   4.9476432e+02   5.1780565e+02   6.5786510e+02
   4.6321200e+02   4.9458453e+02   5.3230528e+02   6.2112583e+02   6.9594888e+02
   4.4524920e+02   4.5758139e+02   4.8074549e+02   5.0709730e+02   5.4940974e+02
   4.3590537e+02   4.5336469e+02   4.8910451e+02   5.1486090e+02   7.5661277e+02
   4.6322286e+02   4.9464372e+02   5.3239891e+02   6.2336327e+02   6.9733833e+02
   4.6246144e+02   4.9097774e+02   5.2644500e+02   5.5862327e+02   7.3820152e+02
   4.4115563e+02   4.5724444e+02   4.9023821e+02   5.1517782e+02   6.2082588e+02
   4.6328521e+02   4.9498827e+02   5.3294763e+02   6.4803904e+02   6.5650794e+02
   4.6321280e+02   4.9458853e+02   5.3229255e+02   6.0852683e+02   6.2578612e+02
   4.2798533e+02   4.4914594e+02   4.8735856e+02   5.1408501e+02   7.2691812e+02
   4.6329261e+02   4.9502976e+02   5.3301347e+02   6.1621689e+02   6.1667172e+02
   4.6325224e+02   4.9480498e+02   5.3265456e+02   6.3400595e+02   6.8031241e+02
   4.6237054e+02   4.9058794e+02   5.2567473e+02   5.5591969e+02   6.5401743e+02
   4.6289013e+02   4.9293486e+02   5.2968922e+02   5.7710062e+02   6.6246570e+02
   4.5200606e+02   4.6885971e+02   4.9915954e+02   5.2041480e+02   6.2208355e+02
   4.6291332e+02   4.9302893e+02   5.2909583e+02   5.6093667e+02   5.9421423e+02
   4.6280428e+02   4.9252339e+02   5.2901822e+02   5.7080000e+02   6.9756732e+02
   4.6314256e+02   4.9421239e+02   5.3172041e+02   6.0781808e+02   6.6433369e+02
   4.5367535e+02   4.7120423e+02   5.0177757e+02   5.2244379e+02   6.3801093e+02
   4.6307397e+02   4.9385368e+02   5.3113184e+02   5.9361931e+02   6.3873956e+02
   4.6329591e+02   4.9504834e+02   5.3304471e+02   6.8423772e+02   6.8486208e+02
   4.6319838e+02   4.9451075e+02   5.3218710e+02   6.1780431e+02   6.6099621e+02
   4.2449838e+02   4.4803612e+02   4.8689350e+02   5.1387208e+02   6.8737059e+02
   4.6328816e+02   4.9500464e+02   5.3296608e+02   5.9635819e+02   5.9769943e+02
   3.8863265e+02   4.4531653e+02   4.8343752e+02   5.1172638e+02   5.8182424e+02
   4.6329309e+02   4.9503249e+02   5.3301903e+02   6.5120649e+02   6.5422433e+02
   4.6272708e+02   4.9216128e+02   5.2838910e+02   5.6608062e+02   6.6952430e+02
   4.6328745e+02   4.9500084e+02   5.3296800e+02   6.5218967e+02   6.6195642e+02
   4.0957726e+02   4.4654856e+02   4.8637508e+02   5.1365733e+02   6.8058919e+02
   4.1511544e+02   4.3794773e+02   4.7208764e+02   5.0246082e+02   5.4261455e+02
   4.3684819e+02   4.5388370e+02   4.8885160e+02   5.1461671e+02   6.3404361e+02
   4.6329598e+02   4.9504873e+02   5.3304532e+02   5.9255689e+02   5.9255907e+02
   4.2991797e+02   4.4991649e+02   4.8756600e+02   5.1415219e+02   6.8961384e+02
   4.6328316e+02   4.9497675e+02   5.3292771e+02   6.3030754e+02   6.3592721e+02
   4.6308423e+02   4.9390736e+02   5.3124843e+02   6.0003511e+02   7.0491015e+02
   4.6302594e+02   4.9360795e+02   5.3074151e+02   5.8842068e+02   6.4129958e+02
   4.2834550e+02   4.4915589e+02   4.8700280e+02   5.1383873e+02   6.3760353e+02
   4.6311142e+02   4.9404875e+02   5.3146807e+02   6.0349030e+02   6.9344014e+02
   4.3839819e+02   4.5515407e+02   4.8984457e+02   5.1517694e+02   6.9918856e+02
   4.6294032e+02   4.9317841e+02   5.2999880e+02   5.7671415e+02   6.3250594e+02
   4.6323873e+02   4.9473056e+02   5.3253546e+02   6.2749773e+02   6.6346501e+02
   4.2013771e+02   4.2374003e+02   4.6392188e+02   4.9555657e+02   5.3354232e+02
   4.6284388e+02   4.9270472e+02   5.2904003e+02   5.6597277e+02   6.1981165e+02
   4.2981027e+02   4.4977349e+02   4.8724031e+02   5.1394101e+02   6.3829138e+02
   4.6317122e+02   4.9436134e+02   5.3178667e+02   5.7995751e+02   5.9671552e+02
   4.3598870e+02   4.5337242e+02   4.8893950e+02   5.1474170e+02   6.6185622e+02
   4.1808487e+02   4.4194163e+02   4.7648365e+02   5.0613923e+02   5.4984817e+02
   4.5872343e+02   4.7993306e+02   5.1130606e+02   5.3144194e+02   6.6718104e+02
   4.5988619e+02   4.8248047e+02   5.1217350e+02   5.3056190e+02   5.8661059e+02
   4.3783770e+02   4.5407819e+02   4.8722865e+02   5.1341543e+02   5.9323095e+02
   4.6266856e+02   4.9188969e+02   5.2783183e+02   5.6258820e+02   6.4388598e+02
   4.6302291e+02   4.9359142e+02   5.3066273e+02   5.8345389e+02   6.2646558e+02
   4.2713730e+02   4.4868267e+02   4.8675134e+02   5.1371213e+02   6.3274803e+02
   4.3213786e+02   4.5085269e+02   4.8742913e+02   5.1395972e+02   6.2750051e+02
   4.3876442e+02   4.5396813e+02   4.8488211e+02   5.1158118e+02   5.6608006e+02
   4.6322875e+02   4.9467588e+02   5.3244983e+02   6.2610054e+02   6.9866601e+02
   4.6181175e+02   4.8841329e+02   5.2232538e+02   5.4864749e+02   7.1658427e+02
   4.5030352e+02   4.6679625e+02   4.9749700e+02   5.1938702e+02   6.3160725e+02
   4.6329501e+02   4.9504328e+02   5.3303655e+02   6.8337060e+02   6.9565990e+02
   4.1116676e+02   4.1439003e+02   4.6341233e+02   4.9514553e+02   5.3313959e+02
   4.3738113e+02   4.3782602e+02   4.6363571e+02   4.9528410e+02   5.3327066e+02
   4.5872447e+02   4.7991210e+02   5.1101448e+02   5.3089887e+02   6.3603799e+02
   4.0778284e+02   4.0778590e+02   4.6329604e+02   4.9504886e+02   5.3304552e+02
   4.6314676e+02   4.9423434e+02   5.3174050e+02   6.0369338e+02   6.4079867e+02
   4.6323055e+02   4.9468570e+02   5.3246494e+02   6.2592385e+02   6.7814025e+02
   4.4640921e+02   4.6252439e+02   4.9444132e+02   5.1763315e+02   6.8293231e+02
   4.6140012e+02   4.8683404e+02   5.1704641e+02   5.3506890e+02   5.6988063e+02
   4.6328213e+02   4.9497104e+02   5.3291781e+02   6.2593507e+02   6.3092970e+02
   4.6302125e+02   4.9358528e+02   5.3075453e+02   5.9340954e+02   7.2795565e+02
   4.3057736e+02   4.5022299e+02   4.8768348e+02   5.1420276e+02   6.9625915e+02
   4.6113208e+02   4.8608464e+02   5.1803449e+02   5.3954774e+02   6.1006528e+02
   4.6319927e+02   4.9451530e+02   5.3218312e+02   6.1105102e+02   6.3583634e+02
   4.6323080e+02   4.9468585e+02   5.3240145e+02   5.9120533e+02   6.0023032e+02
   4.4550913e+02   4.6113595e+02   4.9141970e+02   5.1540866e+02   5.9666379e+02
   4.6294241e+02   4.9318971e+02   5.3005729e+02   5.7923087e+02   6.4140052e+02
   4.6258888e+02   4.9152548e+02   5.2704629e+02   5.5883605e+02   6.2769140e+02
   4.6313626e+02   4.9416308e+02   5.3088879e+02   5.5955364e+02   5.6835918e+02
   4.3429008e+02   4.5063570e+02   4.8353031e+02   5.1105640e+02   5.6547259e+02
   4.4802419e+02   4.6421385e+02   4.9550093e+02   5.1819651e+02   6.4222780e+02
   4.6323211e+02   4.9469421e+02   5.3247716e+02   6.2366093e+02   6.5886194e+02
   4.6319516e+02   4.9449287e+02   5.3213428e+02   6.0403526e+02   6.2271951e+02
   4.6226601e+02   4.9013871e+02   5.2446106e+02   5.5158773e+02   6.1767153e+02
   4.5238956e+02   4.6941477e+02   5.0001966e+02   5.2113175e+02   6.3642136e+02
   4.6289106e+02   4.9292291e+02   5.2902837e+02   5.6182508e+02   5.9959389e+02
   4.5501737e+02   4.7323764e+02   5.0409468e+02   5.2441653e+02   6.7263155e+02
   4.6309587e+02   4.9396697e+02   5.3130705e+02   5.9536778e+02   6.3626254e+02
   3.8363715e+02   4.3646766e+02   4.7105025e+02   5.0161584e+02   5.4125737e+02
   4.5799716e+02   4.7842628e+02   5.0959528e+02   5.2953930e+02   6.6024314e+02
   4.6329515e+02   4.9504406e+02   5.3303781e+02   7.3370826e+02   7.3725246e+02
   4.6303117e+02   4.9361696e+02   5.3000435e+02   5.6130342e+02   5.8268423e+02
   4.5939303e+02   4.8141420e+02   5.1264359e+02   5.3271633e+02   6.2958699e+02
   3.8469217e+02   4.4642059e+02   4.8624068e+02   5.1357790e+02   6.5334842e+02
   4.5931276e+02   4.8110247e+02   5.1087602e+02   5.2951884e+02   5.9368042e+02
   4.1333316e+02   4.2122659e+02   4.6397150e+02   4.9560730e+02   5.3359546e+02
   4.4068037e+02   4.5662555e+02   4.8917107e+02   5.1447398e+02   6.0516172e+02
   4.6328598e+02   4.9499262e+02   5.3295471e+02   6.5051325e+02   6.6109927e+02
   4.6317819e+02   4.9440213e+02   5.3201892e+02   6.1605830e+02   6.9409661e+02
   3.9172672e+02   4.1422783e+02   4.6352560e+02   4.9524146e+02   5.3323430e+02
   4.6319206e+02   4.9447479e+02   5.3203803e+02   5.8825925e+02   6.0273006e+02
   4.6329312e+02   4.9503264e+02   5.3301916e+02   6.4333147e+02   6.4506870e+02
   4.6028140e+02   4.8352397e+02   5.1344010e+02   5.3194334e+02   5.8564981e+02
   4.6328955e+02   4.9501262e+02   5.3298696e+02   6.5012619e+02   6.5605019e+02
   4.6322922e+02   4.9464554e+02   5.2687791e+02   5.2938705e+02   5.3595476e+02
   4.2048513e+02   4.4629855e+02   4.8406403e+02   5.1207550e+02   5.8687857e+02
   4.0615065e+02   4.0644097e+02   4.6329876e+02   4.9505116e+02   5.3304776e+02
   4.6306355e+02   4.9380058e+02   5.3107529e+02   5.9637085e+02   6.6176678e+02
   4.5453510e+02   4.7249903e+02   5.0331593e+02   5.2375954e+02   6.6073130e+02
   4.2315432e+02   4.3355054e+02   4.6748454e+02   4.9848562e+02   5.3682511e+02
   4.3739033e+02   4.5438086e+02   4.8943213e+02   5.1497408e+02   6.7037210e+02
   4.6328833e+02   4.9500562e+02   5.3296857e+02   5.9815128e+02   5.9922009e+02
   4.6009956e+02   4.8318357e+02   5.1496203e+02   5.3597205e+02   6.4310755e+02
   4.6322728e+02   4.9466778e+02   5.3243554e+02   6.2278206e+02   6.6148033e+02
   4.5026908e+02   4.6614970e+02   4.9376924e+02   5.1611973e+02   5.7666963e+02
   4.6255122e+02   4.9128541e+02   5.2443128e+02   5.4544763e+02   5.6635867e+02
   4.6320846e+02   4.9456445e+02   5.3222750e+02   5.9818591e+02   6.1306491e+02
   4.5554515e+02   4.7405715e+02   5.0483047e+02   5.2499105e+02   6.5105428e+02
   4.6329375e+02   4.9503622e+02   5.3302519e+02   7.0086615e+02   7.1035580e+02
   4.2756683e+02   4.4891316e+02   4.8705176e+02   5.1389637e+02   6.4864805e+02
   4.6321824e+02   4.9461825e+02   5.3234482e+02   6.1227622e+02   6.3078937e+02
   4.6308576e+02   4.9389476e+02   5.3030739e+02   5.5869534e+02   5.7038395e+02
   4.6322419e+02   4.9465087e+02   5.3240609e+02   6.2027102e+02   6.5034956e+02
   4.6310463e+02   4.9401303e+02   5.3139829e+02   5.9978736e+02   6.4905702e+02
   4.6100691e+02   4.8574599e+02   5.1843914e+02   5.4146251e+02   6.6202397e+02
   4.5763828e+02   4.7751609e+02   5.0664124e+02   5.2549012e+02   5.9329398e+02
   4.6303360e+02   4.9364766e+02   5.3084031e+02   5.9338765e+02   6.8297136e+02
   4.5550791e+02   4.7297689e+02   4.9728866e+02   5.1651661e+02   5.5920452e+02
   4.3000491e+02   4.4872864e+02   4.8403023e+02   5.1174978e+02   5.7560690e+02
   4.2038244e+02   4.4711780e+02   4.8626201e+02   5.1352718e+02   6.3533725e+02
   4.1721432e+02   4.4080849e+02   4.7508248e+02   5.0497254e+02   5.4731584e+02
   4.0160719e+02   4.3286407e+02   4.6833096e+02   4.9930273e+02   5.3790310e+02
   4.0836448e+02   4.4204863e+02   4.7727890e+02   5.0686356e+02   5.5164977e+02
   4.4231835e+02   4.5846484e+02   4.9163875e+02   5.1606232e+02   6.6291503e+02
   4.2868161e+02   4.4934405e+02   4.8722450e+02   5.1397306e+02   6.4998440e+02
   4.5413050e+02   4.7167693e+02   5.0090573e+02   5.2126487e+02   6.0191340e+02
   4.6329297e+02   4.9503178e+02   5.3301491e+02   5.9746591e+02   5.9796514e+02
   4.3821472e+02   4.5495781e+02   4.8955147e+02   5.1498778e+02   6.4669964e+02
   4.5992813e+02   4.8242536e+02   5.1036902e+02   5.2704874e+02   5.6549357e+02
   4.6324512e+02   4.9475684e+02   5.3206477e+02   5.5219172e+02   5.5402736e+02
   4.4148498e+02   4.5769152e+02   4.9109635e+02   5.1576199e+02   6.5185162e+02
   4.6175112e+02   4.8818785e+02   5.2181584e+02   5.4728241e+02   6.4505962e+02
   4.2555059e+02   4.4743440e+02   4.8449381e+02   5.1226023e+02   5.8850178e+02
   4.4184561e+02   4.5798947e+02   4.9117165e+02   5.1577462e+02   6.4402668e+02
   4.6315778e+02   4.9429298e+02   5.3184196e+02   6.0869616e+02   6.5216117e+02
   4.6328114e+02   4.9496555e+02   5.3291191e+02   6.9657136e+02   7.6704216e+02
   4.6245761e+02   4.9095470e+02   5.2620159e+02   5.5699525e+02   6.4032371e+02
   4.6328374e+02   4.9497671e+02   5.3265668e+02   5.4390735e+02   5.4443835e+02
   4.5942192e+02   4.8117218e+02   5.0907109e+02   5.2616115e+02   5.6792363e+02
   4.4554887e+02   4.6158542e+02   4.9351029e+02   5.1703118e+02   6.4301994e+02
   4.4268995e+02   4.5881743e+02   4.9188807e+02   5.1620156e+02   6.7808462e+02
   4.6316998e+02   4.9435803e+02   5.3194263e+02   6.1027092e+02   6.4941199e+02
   4.6316659e+02   4.9433992e+02   5.3191460e+02   6.0986165e+02   6.5006910e+02
   4.6159087e+02   4.8762291e+02   5.2091492e+02   5.4545585e+02   6.3819450e+02
   3.9609727e+02   4.0153103e+02   4.6330637e+02   4.9505767e+02   5.3305421e+02
   4.2550024e+02   4.4828873e+02   4.8693356e+02   5.1387551e+02   6.6068249e+02
   4.4055718e+02   4.5664679e+02   4.8962996e+02   5.1481206e+02   6.1581811e+02
   4.3892564e+02   4.5044700e+02   4.7677723e+02   5.0516224e+02   5.4689573e+02
   4.5306492e+02   4.7021830e+02   4.9999475e+02   5.2082889e+02   6.1284837e+02
   4.4548880e+02   4.6155160e+02   4.9361701e+02   5.1712641e+02   6.5328350e+02
   4.6315818e+02   4.9429525e+02   5.3185212e+02   6.1156212e+02   6.8907979e+02
   4.1996216e+02   4.4711686e+02   4.8640609e+02   5.1362558e+02   6.4638734e+02
   4.6312319e+02   4.9411038e+02   5.3156399e+02   6.0551794e+02   6.8988656e+02
   4.3422800e+02   4.5197470e+02   4.8757203e+02   5.1393455e+02   6.1821029e+02
   4.6288861e+02   4.9292666e+02   5.2964449e+02   5.7550336e+02   6.4908672e+02
   4.6319155e+02   4.9447388e+02   5.3212962e+02   6.1708805e+02   6.6496938e+02
   4.3575335e+02   4.5281811e+02   4.8744818e+02   5.1374518e+02   6.0707960e+02
   4.6329490e+02   4.9504262e+02   5.3303426e+02   5.9556498e+02   5.9573884e+02
   4.6053876e+02   4.8438239e+02   5.1664545e+02   5.3864463e+02   6.7171426e+02
   4.4361040e+02   4.5970206e+02   4.9247641e+02   5.1652337e+02   7.0240157e+02
   4.6328759e+02   4.9500160e+02   5.3296919e+02   6.5090264e+02   6.5959173e+02
   4.5001997e+02   4.6655885e+02   4.9788586e+02   5.1982170e+02   7.7077784e+02
   4.6313606e+02   4.9417702e+02   5.3161384e+02   5.9481496e+02   6.2151028e+02
   4.3436489e+02   4.5227711e+02   4.8837085e+02   5.1446419e+02   6.5030442e+02
   4.6326516e+02   4.9487651e+02   5.3276884e+02   6.4044693e+02   6.8657980e+02
   4.4459797e+02   4.6064539e+02   4.9295962e+02   5.1675063e+02   6.5073237e+02
   4.6315924e+02   4.9430080e+02   5.3185587e+02   6.0970404e+02   6.5557407e+02
   4.4692080e+02   4.6297289e+02   4.9431928e+02   5.1743756e+02   6.3102579e+02
   4.6323496e+02   4.9470953e+02   5.3248615e+02   6.1003074e+02   6.2138617e+02
   4.6329597e+02   4.9504867e+02   5.3304526e+02   7.7291576e+02   7.7505799e+02
   4.6291434e+02   4.9305110e+02   5.2980569e+02   5.7552450e+02   6.3700174e+02
   4.3172177e+02   4.5078958e+02   4.8787932e+02   5.1428072e+02   6.7376788e+02
   4.2821297e+02   4.4908230e+02   4.8691508e+02   5.1378550e+02   6.3409304e+02
   4.5314167e+02   4.7046881e+02   5.0121347e+02   5.2207361e+02   6.4906717e+02
   4.4311584e+02   4.5883686e+02   4.9036487e+02   5.1501589e+02   6.0359377e+02
   4.2422511e+02   4.4512740e+02   4.8012590e+02   5.0899367e+02   5.5764279e+02
   4.6327970e+02   4.9495731e+02   5.3288976e+02   6.0771974e+02   6.1097848e+02
   4.6329055e+02   4.9501823e+02   5.3299624e+02   6.7478654e+02   7.1129365e+02
   4.5284486e+02   4.6991530e+02   4.9972191e+02   5.2064628e+02   6.1357477e+02
   4.6273424e+02   4.9218972e+02   5.2826613e+02   5.6368785e+02   6.3203355e+02
   4.6232550e+02   4.9033247e+02   5.2340268e+02   5.4592505e+02   5.7967520e+02
   4.6329203e+02   4.9502652e+02   5.3300761e+02   6.1121315e+02   6.1194645e+02
   4.3481787e+02   4.4982141e+02   4.8088485e+02   5.0892461e+02   5.5617575e+02
   5.1375677e+02   4.8653619e+02   4.4665897e+02   4.1266952e+02   4.0359855e+02
   5.4708373e+02   5.4697882e+02   5.1368110e+02   4.8643349e+02   4.4648920e+02
   5.1852133e+02   4.9585157e+02   4.6414811e+02   4.4789838e+02   3.8284403e+02
   6.7614429e+02   6.6736906e+02   5.1372300e+02   4.8646498e+02   4.4649937e+02
   6.3547653e+02   5.7913329e+02   5.1187592e+02   4.8372605e+02   4.4544224e+02
   6.4745766e+02   5.3298784e+02   4.9512659e+02   4.6359883e+02   4.1618577e+02
   6.8468501e+02   6.3590248e+02   5.1351158e+02   4.8613932e+02   4.4638426e+02
   7.6987868e+02   5.6409765e+02   5.1027084e+02   4.8147894e+02   4.4441146e+02
   6.3742710e+02   6.2738940e+02   5.1359431e+02   4.8626898e+02   4.4643050e+02
   6.4150007e+02   6.3832566e+02   5.1370804e+02   4.8644223e+02   4.4649144e+02
   6.5188684e+02   5.6123736e+02   5.0988010e+02   4.8105640e+02   4.4420386e+02
   5.2679759e+02   5.0694358e+02   4.7673613e+02   4.5819082e+02   4.2331968e+02
   6.4728090e+02   5.3372544e+02   4.9587533e+02   4.6449850e+02   4.2324791e+02
   5.1890960e+02   4.9648469e+02   4.6506912e+02   4.4896445e+02   4.1461217e+02
   7.4058468e+02   5.3671186e+02   4.9838696e+02   4.6727620e+02   4.3100069e+02
   6.8413906e+02   6.5867031e+02   5.1369421e+02   4.8642064e+02   4.4648387e+02
   7.0784133e+02   5.7786045e+02   5.1158473e+02   4.8325550e+02   4.4523739e+02
   6.2244175e+02   5.7987618e+02   5.1208868e+02   4.8406572e+02   4.4558576e+02
   5.5366143e+02   5.4163503e+02   5.0771836e+02   4.8044616e+02   4.4400392e+02
   6.9895074e+02   5.3440192e+02   4.9644135e+02   4.6504937e+02   4.2538583e+02
   7.0578574e+02   6.4249662e+02   5.1356639e+02   4.8622356e+02   4.4641431e+02
   5.7354801e+02   5.4234805e+02   5.0439455e+02   4.7590877e+02   4.4113432e+02
   6.3376945e+02   5.3402132e+02   4.9625589e+02   4.6508494e+02   4.2565359e+02
   5.2739230e+02   5.2351409e+02   5.0966374e+02   4.8428256e+02   4.4578078e+02
   7.2123728e+02   6.0775202e+02   5.1284813e+02   4.8511650e+02   4.4600362e+02
   7.2063237e+02   6.0502248e+02   5.1276373e+02   4.8498744e+02   4.4595355e+02
   6.9438446e+02   5.7987621e+02   5.1170303e+02   4.8342490e+02   4.4531123e+02
   6.7910302e+02   5.9130060e+02   5.1225524e+02   4.8422718e+02   4.4564956e+02
   6.1714204e+02   6.1704429e+02   5.1372981e+02   4.8647564e+02   4.4650309e+02
   5.9868398e+02   5.3110790e+02   4.9384844e+02   4.6315856e+02   4.1028153e+02
   6.2419165e+02   5.8267850e+02   5.1220195e+02   4.8421822e+02   4.4564819e+02
   6.5889703e+02   5.3291274e+02   4.9499632e+02   4.6336369e+02   4.0977567e+02
   7.2815141e+02   6.0525587e+02   5.1275570e+02   4.8497381e+02   4.4594820e+02
   5.5263658e+02   5.2440914e+02   4.9004775e+02   4.6268727e+02   4.1852920e+02
   6.3438926e+02   5.6462172e+02   5.1064119e+02   4.8209080e+02   4.4471258e+02
   6.5850891e+02   5.3357188e+02   4.9566968e+02   4.6417293e+02   4.2141310e+02
   6.2050405e+02   6.2048936e+02   5.1373341e+02   4.8648102e+02   4.4650496e+02
   6.4073219e+02   6.3063265e+02   5.1360962e+02   4.8629195e+02   4.4643862e+02
   6.1734515e+02   5.4934084e+02   5.0642070e+02   4.7715480e+02   4.4192518e+02
   6.7461222e+02   5.9725140e+02   5.1251559e+02   4.8461654e+02   4.4580731e+02
   6.9378311e+02   6.9200283e+02   5.1373331e+02   4.8648086e+02   4.4650491e+02
   5.2111602e+02   4.9977960e+02   4.6877712e+02   4.5204762e+02   4.1396684e+02
   5.9861024e+02   5.3102828e+02   4.9375806e+02   4.6305524e+02   3.8173479e+02
   6.5870823e+02   5.3286326e+02   4.9494558e+02   4.6330421e+02   4.0504099e+02
   6.1995585e+02   5.9298256e+02   5.1279807e+02   4.8509089e+02   4.4599525e+02
   7.4892479e+02   6.6371502e+02   5.1362831e+02   4.8631864e+02   4.4644799e+02
   6.0173739e+02   5.3128634e+02   4.9394207e+02   4.6312942e+02   4.0666328e+02
   7.7488459e+02   6.3169089e+02   5.1337451e+02   4.8592599e+02   4.4630721e+02
   5.8203616e+02   5.4810651e+02   5.0705663e+02   4.7861596e+02   4.4291600e+02
   6.5389236e+02   6.2224245e+02   5.1338279e+02   4.8594299e+02   4.4631351e+02
   6.1837256e+02   5.6132444e+02   5.1030976e+02   4.8179965e+02   4.4458026e+02
   5.5849009e+02   5.3214584e+02   4.9844989e+02   4.7063793e+02   4.3654224e+02
   6.1113838e+02   5.6596038e+02   5.1130056e+02   4.8312286e+02   4.4518927e+02
   6.5891522e+02   5.8368430e+02   5.1193322e+02   4.8376346e+02   4.4545649e+02
   5.6764083e+02   5.6730029e+02   5.1369390e+02   4.8643466e+02   4.4648916e+02
   5.5851316e+02   5.5500740e+02   5.1263773e+02   4.8530972e+02   4.4609288e+02
   5.9441332e+02   5.3865291e+02   5.0094021e+02   4.7142721e+02   4.3705914e+02
   5.7166669e+02   5.7155356e+02   5.1372473e+02   4.8647057e+02   4.4650140e+02
   5.5063447e+02   5.2322689e+02   4.8896978e+02   4.6196324e+02   3.9237600e+02
   6.0122426e+02   5.7803464e+02   5.1261425e+02   4.8491414e+02   4.4592964e+02
   6.4691014e+02   5.9350124e+02   5.1246887e+02   4.8456122e+02   4.4578563e+02
   5.8664560e+02   5.3260861e+02   4.9597310e+02   4.6613657e+02   4.2918100e+02
   5.1934514e+02   5.0021973e+02   4.8280415e+02   4.7195440e+02   4.4217118e+02
   5.3346269e+02   5.1292141e+02   4.8133508e+02   4.5946985e+02   4.1208054e+02
   6.2293744e+02   5.5738155e+02   5.0922209e+02   4.8039824e+02   4.4387098e+02
   5.1484395e+02   4.8911778e+02   4.6099818e+02   4.5612429e+02   4.4165083e+02
   6.6710622e+02   5.9529277e+02   5.1245270e+02   4.8452334e+02   4.4576998e+02
   5.6269841e+02   5.2755539e+02   4.9163378e+02   4.6261660e+02   3.9837716e+02
   5.1572064e+02   4.9093682e+02   4.6131009e+02   4.5266669e+02   4.3697645e+02
   5.2142363e+02   5.0031270e+02   4.7022490e+02   4.5432105e+02   4.2453259e+02
   5.1374572e+02   4.8651011e+02   4.4658691e+02   4.1312101e+02   4.1055120e+02
   5.7631416e+02   5.3051160e+02   4.9409810e+02   4.6443196e+02   4.2451791e+02
   6.0578043e+02   5.3308354e+02   4.9581718e+02   4.6523311e+02   4.2649626e+02
   6.9720496e+02   5.3349944e+02   4.9556557e+02   4.6400030e+02   4.2017357e+02
   6.2086345e+02   5.3216069e+02   4.9448983e+02   4.6319486e+02   3.8712987e+02
   6.0107475e+02   5.9692778e+02   5.1354524e+02   4.8621052e+02   4.4641020e+02
   6.5149794e+02   5.8505368e+02   5.1204404e+02   4.8393157e+02   4.4552752e+02
   6.4598317e+02   5.3707911e+02   4.9881690e+02   4.6796113e+02   4.3227796e+02
   5.8620963e+02   5.3023042e+02   4.9324885e+02   4.6295947e+02   3.9820362e+02
   5.5543393e+02   5.4682866e+02   5.1004868e+02   4.8269100e+02   4.4504949e+02
   5.5222699e+02   5.2446900e+02   4.9037331e+02   4.6316631e+02   4.2200082e+02
   7.0550031e+02   7.0001765e+02   5.1372828e+02   4.8647311e+02   4.4650221e+02
   6.2027377e+02   5.4336793e+02   5.0331116e+02   4.7347680e+02   4.3900495e+02
   6.7127218e+02   5.4737969e+02   5.0505822e+02   4.7518530e+02   4.4043329e+02
   6.1975794e+02   5.8633000e+02   5.1250620e+02   4.8467038e+02   4.4583093e+02
   5.6328527e+02   5.3103166e+02   4.9608101e+02   4.6758179e+02   4.3238297e+02
   6.5387358e+02   6.0400370e+02   5.1283674e+02   4.8510787e+02   4.4600055e+02
   6.8898668e+02   5.6939729e+02   5.1098729e+02   4.8244643e+02   4.4487410e+02
   7.7401200e+02   5.3450170e+02   4.9647880e+02   4.6501130e+02   4.2520224e+02
   5.6971179e+02   5.3643300e+02   5.0050170e+02   4.7184874e+02   4.3764176e+02
   7.3654974e+02   5.9465969e+02   5.1234322e+02   4.8434690e+02   4.4569815e+02
   6.5518036e+02   5.3287024e+02   4.9496531e+02   4.6334678e+02   4.0904254e+02
   6.4195739e+02   5.3264469e+02   4.9479782e+02   4.6325185e+02   3.9074186e+02
   6.7729621e+02   5.4607812e+02   5.0441505e+02   4.7442109e+02   4.3980108e+02
   5.4213206e+02   5.3887994e+02   5.1165457e+02   4.8473417e+02   4.4589663e+02
   5.6238465e+02   5.4363374e+02   5.0646206e+02   4.7859261e+02   4.4295022e+02
   5.8604651e+02   5.8337121e+02   5.1358058e+02   4.8627578e+02   4.4643366e+02
   7.3623317e+02   6.1126731e+02   5.1292303e+02   4.8522969e+02   4.4604711e+02
   5.5830308e+02   5.4999342e+02   5.1068755e+02   4.8324547e+02   4.4528112e+02
   6.3427310e+02   6.1245862e+02   5.1325907e+02   4.8575990e+02   4.4624673e+02
   6.3014804e+02   6.2969738e+02   5.1372746e+02   4.8647199e+02   4.4650182e+02
   6.3464292e+02   5.4029992e+02   5.0122474e+02   4.7086245e+02   4.3629377e+02
   7.1937357e+02   6.9061212e+02   5.1369846e+02   4.8642708e+02   4.4648612e+02
   5.9059689e+02   5.8641461e+02   5.1354881e+02   4.8622771e+02   4.4641663e+02
   5.6912513e+02   5.2870159e+02   4.9231157e+02   4.6276555e+02   3.9893023e+02
   6.5251453e+02   5.3420050e+02   4.9630588e+02   4.6496863e+02   4.2514226e+02
   6.1072625e+02   5.7805259e+02   5.1232608e+02   4.8446867e+02   4.4575229e+02
   6.6775744e+02   6.1948867e+02   5.1324854e+02   4.8573538e+02   4.4623745e+02
   5.9411075e+02   5.5430707e+02   5.0911128e+02   4.8071860e+02   4.4406367e+02
   5.9826588e+02   5.5279507e+02   5.0840046e+02   4.7981203e+02   4.4357804e+02
   6.4633354e+02   5.6978152e+02   5.1113650e+02   4.8268990e+02   4.4498729e+02
   6.1969864e+02   5.3213624e+02   4.9449006e+02   4.6323320e+02   4.0667555e+02
   7.6314273e+02   6.5026808e+02   5.1356137e+02   4.8621508e+02   4.4641128e+02
   6.5257288e+02   5.3412982e+02   4.9623815e+02   4.6488744e+02   4.2484119e+02
   6.7481432e+02   6.7451124e+02   5.1373352e+02   4.8648118e+02   4.4650503e+02
   6.3284346e+02   5.4984320e+02   5.0638123e+02   4.7690920e+02   4.4173966e+02
   6.4696735e+02   5.3306658e+02   4.9521099e+02   4.6370432e+02   4.1761901e+02
   5.9328204e+02   5.3516226e+02   4.9820342e+02   4.6838863e+02   4.3323569e+02
   6.4957773e+02   6.4691242e+02   5.1370732e+02   4.8644099e+02   4.4649100e+02
   6.2936525e+02   6.1257401e+02   5.1332803e+02   4.8586683e+02   4.4628598e+02
   5.1727065e+02   4.9596687e+02   4.7957279e+02   4.7170208e+02   4.4312366e+02
   7.2268505e+02   5.8956819e+02   5.1212992e+02   4.8403295e+02   4.4556899e+02
   5.8187381e+02   5.7360856e+02   5.1321481e+02   4.8581210e+02   4.4626931e+02
   6.3570178e+02   5.3253937e+02   4.9473161e+02   4.6324086e+02   3.9368422e+02
   7.0345935e+02   7.0141162e+02   5.1373185e+02   4.8647861e+02   4.4650413e+02
   5.2724134e+02   5.0764091e+02   4.7814498e+02   4.5979036e+02   4.2693700e+02
   6.4651741e+02   5.4796049e+02   5.0541884e+02   4.7568638e+02   4.4083416e+02
   7.0023039e+02   5.3404874e+02   4.9610482e+02   4.6464588e+02   4.2381656e+02
   5.7552694e+02   5.5911630e+02   5.1150794e+02   4.8381467e+02   4.4550187e+02
   5.1406768e+02   4.8728764e+02   4.4882250e+02   4.2705441e+02   3.9893349e+02
   5.8711144e+02   5.4460078e+02   5.0500450e+02   4.7619119e+02   4.4130263e+02
   5.6641859e+02   5.5113764e+02   5.0957897e+02   4.8179661e+02   4.4462359e+02
   5.3100882e+02   5.1284532e+02   4.8608129e+02   4.6638416e+02   4.3452347e+02
   7.3871121e+02   5.4999741e+02   5.0618652e+02   4.7646548e+02   4.4140622e+02
   7.0145957e+02   7.0015740e+02   5.1373281e+02   4.8648008e+02   4.4650464e+02
   5.3188339e+02   5.1164679e+02   4.8027604e+02   4.5906748e+02   4.1405799e+02
   5.8079920e+02   5.8068570e+02   5.1372763e+02   4.8647359e+02   4.4650242e+02
   7.4779385e+02   6.5438353e+02   5.1359033e+02   4.8625991e+02   4.4642721e+02
   5.7968677e+02   5.3475273e+02   4.9841640e+02   4.6913365e+02   4.3442084e+02
   5.6946817e+02   5.2880626e+02   4.9242011e+02   4.6286667e+02   4.1021492e+02
   6.4954935e+02   5.3275630e+02   4.9487051e+02   4.6327069e+02   3.9896317e+02
   5.3335918e+02   5.1525737e+02   4.8842170e+02   4.6748890e+02   4.3515051e+02
   7.1772175e+02   6.9910564e+02   5.1370509e+02   4.8643733e+02   4.4648971e+02
   5.8300286e+02   5.3009873e+02   4.9324170e+02   4.6310701e+02   4.1305634e+02
   6.2553288e+02   5.3481067e+02   4.9708339e+02   4.6618169e+02   4.2880750e+02
   5.8776676e+02   5.8393786e+02   5.1352933e+02   4.8620504e+02   4.4640877e+02
   5.1524637e+02   4.9005200e+02   4.6405466e+02   4.5887147e+02   4.4163122e+02
   6.3712862e+02   5.5648465e+02   5.0879191e+02   4.7977358e+02   4.4352616e+02
   6.9008654e+02   5.3581061e+02   4.9769651e+02   4.6653856e+02   4.2950012e+02
   6.9129175e+02   6.7097140e+02   5.1371737e+02   4.8645630e+02   4.4649634e+02
   6.0566235e+02   5.7761527e+02   5.1244975e+02   4.8466683e+02   4.4583209e+02
   6.3771990e+02   6.3755481e+02   5.1373125e+02   4.8647773e+02   4.4650382e+02
   6.9408845e+02   5.4963721e+02   5.0608376e+02   4.7638821e+02   4.4135359e+02
   6.4450222e+02   5.5262072e+02   5.0741574e+02   4.7806625e+02   4.4250677e+02
   6.6279805e+02   6.3244944e+02   5.1349691e+02   4.8611720e+02   4.4637635e+02
   6.8934218e+02   6.1346387e+02   5.1304129e+02   4.8541563e+02   4.4611799e+02
   6.0918304e+02   5.9758908e+02   5.1330681e+02   4.8585718e+02   4.4628310e+02
   5.1381292e+02   4.8667837e+02   4.5331017e+02   4.5245104e+02   4.4562022e+02
   5.4893092e+02   5.3036774e+02   5.0039247e+02   4.7399069e+02   4.3992742e+02
   6.4569208e+02   5.8362901e+02   5.1201197e+02   4.8389561e+02   4.4551282e+02
   6.4211866e+02   5.9389263e+02   5.1252323e+02   4.8464700e+02   4.4582007e+02
   7.4601807e+02   7.4376859e+02   5.1373226e+02   4.8647926e+02   4.4650435e+02
   6.9388498e+02   5.8312225e+02   5.1186484e+02   4.8365551e+02   4.4541030e+02
   6.5495529e+02   6.5409989e+02   5.1372869e+02   4.8647376e+02   4.4650244e+02
   6.4951344e+02   5.5047258e+02   5.0652012e+02   4.7697005e+02   4.4177395e+02
   6.3711599e+02   6.3236906e+02   5.1367521e+02   4.8639229e+02   4.4647396e+02
   6.7330790e+02   5.9356377e+02   5.1236910e+02   4.8439730e+02   4.4571902e+02
   7.3036042e+02   5.5664916e+02   5.0861655e+02   4.7941546e+02   4.4331546e+02
   5.2623974e+02   5.0610719e+02   4.7504048e+02   4.5613133e+02   3.9726238e+02
   6.2920974e+02   5.3241070e+02   4.9465321e+02   4.6323470e+02   4.0073278e+02
   5.3206307e+02   5.2955946e+02   5.1148523e+02   4.8501815e+02   4.4601722e+02
   7.3199071e+02   7.2680486e+02   5.1372456e+02   4.8646735e+02   4.4650020e+02
   6.8491160e+02   6.4426463e+02   5.1359552e+02   4.8626860e+02   4.4643031e+02
   6.2483877e+02   5.3560042e+02   4.9778526e+02   4.6700371e+02   4.3059303e+02
   6.3034525e+02   5.7859850e+02   5.1190845e+02   4.8378751e+02   4.4546877e+02
   6.5500802e+02   6.3608231e+02   5.1357281e+02   4.8623434e+02   4.4641817e+02
   7.1188517e+02   5.6518132e+02   5.1049219e+02   4.8179133e+02   4.4456498e+02
   6.8270507e+02   5.4019660e+02   5.0098854e+02   4.7038474e+02   4.3569860e+02
   7.6432261e+02   5.7905175e+02   5.1158498e+02   4.8323671e+02   4.4522844e+02
   6.1120663e+02   5.8669151e+02   5.1277060e+02   4.8508289e+02   4.4599317e+02
   5.2289432e+02   5.0285704e+02   4.7562976e+02   4.6079021e+02   4.3273236e+02
   6.1332909e+02   6.1274039e+02   5.1372300e+02   4.8646558e+02   4.4649960e+02
   7.1882100e+02   6.6659931e+02   5.1367764e+02   4.8639496e+02   4.4647486e+02
   5.8768873e+02   5.4421258e+02   5.0476527e+02   4.7591032e+02   4.4109486e+02
   6.4002059e+02   6.0720400e+02   5.1303547e+02   4.8541703e+02   4.4611882e+02
   7.4866296e+02   5.3548620e+02   4.9736585e+02   4.6607286e+02   4.2837619e+02
   6.1488161e+02   5.3219970e+02   4.9468692e+02   4.6364544e+02   4.1809132e+02
   6.6445725e+02   5.3294170e+02   4.9501563e+02   4.6337029e+02   4.0996083e+02
   6.4413162e+02   5.3573439e+02   4.9773116e+02   4.6671669e+02   4.2993288e+02
   6.4419578e+02   5.3275232e+02   4.9489697e+02   4.6334855e+02   4.0993335e+02
   7.7863121e+02   5.7892717e+02   5.1157722e+02   4.8322541e+02   4.4522347e+02
   5.9690025e+02   5.8515542e+02   5.1318846e+02   4.8571876e+02   4.4623346e+02
   6.3726631e+02   5.3451100e+02   4.9669019e+02   4.6555757e+02   4.2711576e+02
   7.1738947e+02   5.7087159e+02   5.1108965e+02   4.8257171e+02   4.4493117e+02
   6.1480418e+02   5.9219359e+02   5.1293777e+02   4.8531280e+02   4.4608063e+02
   5.9461663e+02   5.3213395e+02   4.9514794e+02   4.6485549e+02   4.2550087e+02
   6.6524514e+02   5.3581961e+02   4.9772104e+02   4.6659108e+02   4.2962416e+02
   6.6931285e+02   6.3328095e+02   5.1349824e+02   4.8611907e+02   4.4637701e+02
   6.1449137e+02   5.7017084e+02   5.1168379e+02   4.8359149e+02   4.4539001e+02
   5.3604131e+02   5.3562117e+02   5.1342643e+02   4.8625849e+02   4.4643256e+02
   7.4110598e+02   6.1562019e+02   5.1301584e+02   4.8537252e+02   4.4610156e+02
   6.0513447e+02   5.7481519e+02   5.1228085e+02   4.8444436e+02   4.4574388e+02
   7.0111961e+02   5.8077868e+02   5.1174739e+02   4.8348694e+02   4.4533800e+02
   6.3660657e+02   6.3658514e+02   5.1373360e+02   4.8648131e+02   4.4650507e+02
   6.1226561e+02   5.3725093e+02   4.9938316e+02   4.6914006e+02   4.3419914e+02
   7.0825506e+02   6.3191961e+02   5.1344738e+02   4.8604007e+02   4.4634859e+02
   6.0754278e+02   5.8264989e+02   5.1265833e+02   4.8494120e+02   4.4593898e+02
   5.9981994e+02   5.3660966e+02   4.9919589e+02   4.6927639e+02   4.3445793e+02
   6.6603356e+02   5.9682258e+02   5.1251094e+02   4.8461092e+02   4.4580511e+02
   5.2257688e+02   5.0173778e+02   4.7076082e+02   4.5339147e+02   4.0908250e+02
   5.8218610e+02   5.6231078e+02   5.1184653e+02   4.8413608e+02   4.4562943e+02
   6.1742187e+02   5.3219141e+02   4.9460651e+02   4.6345083e+02   4.1512071e+02
   6.2985444e+02   6.2927250e+02   5.1372534e+02   4.8646880e+02   4.4650071e+02
   6.4992360e+02   6.3195004e+02   5.1355316e+02   4.8620459e+02   4.4640760e+02
   6.2054308e+02   5.3502770e+02   4.9735417e+02   4.6659566e+02   4.2977845e+02
   5.9433319e+02   5.3852547e+02   5.0085013e+02   4.7132856e+02   4.3695336e+02
   6.4276642e+02   5.8491266e+02   5.1210497e+02   4.8403437e+02   4.4557087e+02
   6.3781599e+02   5.9335944e+02   5.1253338e+02   4.8466694e+02   4.4582817e+02
   6.3183300e+02   5.3441836e+02   4.9665240e+02   4.6558113e+02   4.2721421e+02
   6.7893611e+02   6.0816556e+02   5.1290672e+02   4.8520983e+02   4.4603965e+02
   6.4561002e+02   5.3386426e+02   4.9601954e+02   4.6468253e+02   4.2406735e+02
   6.9407961e+02   6.9337915e+02   5.1373374e+02   4.8648152e+02   4.4650514e+02
   6.2533806e+02   5.8760666e+02   5.1244353e+02   4.8456074e+02   4.4578663e+02
   5.8928990e+02   5.6869080e+02   5.1242882e+02   4.8477373e+02   4.4587885e+02
   6.5840125e+02   5.3283907e+02   4.9492140e+02   4.6327703e+02   3.9667269e+02
   6.6568169e+02   5.3760093e+02   4.9914759e+02   4.6824735e+02   4.3272695e+02
   6.1469704e+02   5.3830754e+02   5.0015259e+02   4.6998760e+02   4.3530832e+02
   6.5236271e+02   5.3986817e+02   5.0081903e+02   4.7024799e+02   4.3554206e+02
   5.6096485e+02   5.2711843e+02   4.9137895e+02   4.6256489e+02   4.0125122e+02
   7.0378186e+02   5.5197287e+02   5.0704746e+02   4.7753528e+02   4.4215433e+02
   5.4779622e+02   5.4778795e+02   5.1372985e+02   4.8647803e+02   4.4650399e+02
   5.6133655e+02   5.5975203e+02   5.1336595e+02   4.8607546e+02   4.4636573e+02
   6.4693710e+02   6.0835256e+02   5.1302218e+02   4.8539367e+02   4.4610990e+02
   5.1466828e+02   5.0150566e+02   4.9969264e+02   4.8541052e+02   4.4629259e+02
   7.7710198e+02   6.2109482e+02   5.1319781e+02   4.8565304e+02   4.4620684e+02
   5.1517986e+02   4.8978405e+02   4.5478486e+02   4.3787259e+02   3.8685339e+02
   6.6527165e+02   6.6507527e+02   5.1373346e+02   4.8648108e+02   4.4650499e+02
   6.1389270e+02   6.1231033e+02   5.1370443e+02   4.8643797e+02   4.4648998e+02
   5.9854369e+02   5.9850155e+02   5.1373207e+02   4.8647914e+02   4.4650431e+02
   5.6369769e+02   5.2778412e+02   4.9176532e+02   4.6264046e+02   3.8684793e+02
   6.6034529e+02   6.4334255e+02   5.1361918e+02   4.8630531e+02   4.4644330e+02
   6.2981007e+02   5.4698132e+02   5.0508704e+02   4.7541806e+02   4.4063660e+02
   5.9638778e+02   5.9367305e+02   5.1361504e+02   4.8631382e+02   4.4644671e+02
   5.5129798e+02   5.2980242e+02   4.9855965e+02   4.7185399e+02   4.3799541e+02
   5.7153993e+02   5.7088967e+02   5.1367907e+02   4.8641498e+02   4.4648236e+02
   6.4354940e+02   5.3478903e+02   4.9690464e+02   4.6575256e+02   4.2763399e+02
   6.5472763e+02   5.3649342e+02   4.9830535e+02   4.6730972e+02   4.3110034e+02
   6.6422462e+02   6.4966214e+02   5.1366493e+02   4.8637567e+02   4.4646810e+02
   6.7292192e+02   6.6855511e+02   5.1372747e+02   4.8647185e+02   4.4650177e+02
   6.1716745e+02   5.7962443e+02   5.1223926e+02   4.8431176e+02   4.4568774e+02
   6.1781744e+02   5.5669259e+02   5.0916084e+02   4.8040239e+02   4.4387758e+02
   6.0936585e+02   5.4040232e+02   5.0171853e+02   4.7189344e+02   4.3748958e+02
   6.0244952e+02   5.9680848e+02   5.1348682e+02   4.8612544e+02   4.4637995e+02
   5.1382439e+02   4.8670902e+02   4.4744511e+02   4.3345924e+02   4.3183177e+02
   7.1858785e+02   5.9694319e+02   5.1246200e+02   4.8453009e+02   4.4577246e+02
   5.2965603e+02   5.0959853e+02   4.7828024e+02   4.5791570e+02   3.8180785e+02
   6.6891235e+02   5.7093036e+02   5.1113989e+02   4.8265691e+02   4.4497076e+02
   7.0783867e+02   6.6415365e+02   5.1369441e+02   4.8642088e+02   4.4648395e+02
   5.1381302e+02   4.8667714e+02   4.4713288e+02   4.2455160e+02   4.2161067e+02
   7.5868401e+02   7.2928931e+02   5.1370857e+02   4.8644269e+02   4.4649159e+02
   7.4051336e+02   7.2868682e+02   5.1371737e+02   4.8645628e+02   4.4649634e+02
   6.5133133e+02   5.9975716e+02   5.1268777e+02   4.8488400e+02   4.4591347e+02
   6.3073713e+02   6.1924642e+02   5.1350735e+02   4.8613825e+02   4.4638403e+02
   6.6082992e+02   5.3305208e+02   4.9513495e+02   4.6352101e+02   4.1454633e+02
   6.1617157e+02   5.3191334e+02   4.9433862e+02   4.6318517e+02   4.0352429e+02
   5.8347969e+02   5.5565593e+02   5.1005722e+02   4.8201414e+02   4.4470770e+02
   6.8537800e+02   6.0014873e+02   5.1263108e+02   4.8478988e+02   4.4587616e+02
   5.2361377e+02   5.0336993e+02   4.7416236e+02   4.5779829e+02   4.2767911e+02
   6.9670900e+02   6.9562669e+02   5.1373357e+02   4.8648125e+02   4.4650505e+02
   5.6422156e+02   5.2838412e+02   4.9253043e+02   4.6347248e+02   4.2064263e+02
   6.5678214e+02   6.4698902e+02   5.1366288e+02   4.8637263e+02   4.4646703e+02
   6.3399346e+02   5.3592808e+02   4.9796801e+02   4.6709056e+02   4.3072718e+02
   7.0142584e+02   5.3488046e+02   4.9688096e+02   4.6557122e+02   4.2705852e+02
   6.5880912e+02   6.0680295e+02   5.1289701e+02   4.8519749e+02   4.4603499e+02
   6.2645023e+02   5.3232901e+02   4.9459765e+02   4.6321574e+02   3.9213498e+02
   5.3427877e+02   5.1363163e+02   4.8214884e+02   4.6005149e+02   4.1744518e+02
   6.2294297e+02   5.6166585e+02   5.1025336e+02   4.8166944e+02   4.4451468e+02
   6.8616751e+02   6.2738685e+02   5.1339318e+02   4.8595699e+02   4.4631854e+02
   5.5376539e+02   5.2462322e+02   4.8985858e+02   4.6219141e+02   3.8594760e+02
   6.4548773e+02   5.6154338e+02   5.0998807e+02   4.8121620e+02   4.4428559e+02
   5.1446195e+02   4.8907674e+02   4.7654042e+02   4.7421257e+02   4.4564026e+02
   6.3267735e+02   6.0282544e+02   5.1298907e+02   4.8535312e+02   4.4609483e+02
   6.0133664e+02   5.8479751e+02   5.1297129e+02   4.8540059e+02   4.4611499e+02
   6.1254860e+02   5.7911246e+02   5.1233171e+02   4.8446516e+02   4.4575048e+02
   6.1141198e+02   6.0831427e+02   5.1364141e+02   4.8634496e+02   4.4645744e+02
   5.9600133e+02   5.8797756e+02   5.1336237e+02   4.8596085e+02   4.4632136e+02
   5.3514059e+02   5.1414471e+02   4.8227006e+02   4.5973245e+02   3.8830710e+02
   6.1171258e+02   5.3983998e+02   5.0128606e+02   4.7134272e+02   4.3689430e+02
   5.1519609e+02   4.8982130e+02   4.5493144e+02   4.3827890e+02   4.1251427e+02
   6.1574274e+02   5.6469313e+02   5.1102137e+02   4.8273096e+02   4.4501399e+02
   6.0486393e+02   5.5214745e+02   5.0791645e+02   4.7911506e+02   4.4317601e+02
   6.4167621e+02   6.3343256e+02   5.1364400e+02   4.8634440e+02   4.4645712e+02
   6.5583195e+02   6.5058581e+02   5.1370323e+02   4.8643464e+02   4.4648878e+02
   6.1481150e+02   5.4648436e+02   5.0513716e+02   4.7572583e+02   4.4089805e+02
   6.7706219e+02   5.7868921e+02   5.1164962e+02   4.8335251e+02   4.4527993e+02
   5.1485272e+02   4.8908538e+02   4.5333292e+02   4.3592562e+02   4.0676330e+02
   6.2274725e+02   5.3486843e+02   4.9716259e+02   4.6630979e+02   4.2912014e+02
   6.5658859e+02   5.9959767e+02   5.1265126e+02   4.8482575e+02   4.4589048e+02
   5.8232201e+02   5.8227247e+02   5.1373137e+02   4.8647842e+02   4.4650408e+02
   6.2298908e+02   5.7796749e+02   5.1197334e+02   4.8390307e+02   4.4551815e+02
   6.3726269e+02   5.6563396e+02   5.1075485e+02   4.8222226e+02   4.4477357e+02
   5.1683199e+02   4.9300118e+02   4.6117932e+02   4.4683437e+02   4.2533556e+02
   7.6293585e+02   7.6273370e+02   5.1373388e+02   4.8648175e+02   4.4650522e+02
   7.1082595e+02   5.4533354e+02   5.0401494e+02   4.7392895e+02   4.3937105e+02
   6.4600718e+02   6.0482128e+02   5.1291750e+02   4.8523512e+02   4.4604960e+02
   6.6532412e+02   5.7018671e+02   5.1108112e+02   4.8257997e+02   4.4493577e+02
   6.5686497e+02   6.5125109e+02   5.1370160e+02   4.8643213e+02   4.4648790e+02
   6.5374058e+02   5.8312290e+02   5.1193033e+02   4.8376549e+02   4.4545757e+02
   7.2432238e+02   7.2341000e+02   5.1373192e+02   4.8647872e+02   4.4650417e+02
   5.8050066e+02   5.7940996e+02   5.1367195e+02   4.8640113e+02   4.4647743e+02
   6.9541283e+02   5.3349089e+02   4.9555738e+02   4.6399103e+02   4.2010393e+02
   5.8123453e+02   5.3206844e+02   4.9564251e+02   4.6599630e+02   4.2895838e+02
   5.9940666e+02   5.8815511e+02   5.1323225e+02   4.8577138e+02   4.4625244e+02
   6.0574885e+02   5.7393163e+02   5.1219859e+02   4.8433094e+02   4.4569818e+02
   6.4398421e+02   6.4320452e+02   5.1372606e+02   4.8646978e+02   4.4650105e+02
   6.1596281e+02   5.3536756e+02   4.9777614e+02   4.6723571e+02   4.3111365e+02
   6.5516205e+02   5.7363649e+02   5.1137554e+02   4.8298894e+02   4.4512064e+02
   7.3622995e+02   5.6400689e+02   5.1027031e+02   4.8148544e+02   4.4441500e+02
   6.4150087e+02   5.3269611e+02   4.9485364e+02   4.6332060e+02   4.0859871e+02
   6.8128602e+02   5.9280821e+02   5.1232554e+02   4.8433121e+02   4.4569210e+02
   6.1566516e+02   5.3275533e+02   4.9526808e+02   4.6431572e+02   4.2280821e+02
   7.5003773e+02   5.8181180e+02   5.1173080e+02   4.8344508e+02   4.4531926e+02
   6.4339674e+02   6.4255693e+02   5.1372610e+02   4.8646983e+02   4.4650107e+02
   6.6892752e+02   5.8995025e+02   5.1220430e+02   4.8415371e+02   4.4561939e+02
   5.1660452e+02   4.9262728e+02   4.6256848e+02   4.5136979e+02   4.3317961e+02
   6.2434589e+02   6.2422950e+02   5.1373268e+02   4.8647992e+02   4.4650458e+02
   6.6695238e+02   6.0435201e+02   5.1280107e+02   4.8504962e+02   4.4597788e+02
   5.1901576e+02   4.9664294e+02   4.6511292e+02   4.4876579e+02   3.9505266e+02
   6.1826363e+02   5.9925952e+02   5.1311370e+02   4.8555845e+02   4.4617259e+02
   6.6196939e+02   5.9340897e+02   5.1237794e+02   4.8441299e+02   4.4572546e+02
   7.6389839e+02   6.1349779e+02   5.1296194e+02   4.8528869e+02   4.4606965e+02
   6.1541526e+02   6.0593751e+02   5.1347539e+02   4.8609780e+02   4.4636977e+02
   6.6374223e+02   6.6093626e+02   5.1372800e+02   4.8647270e+02   4.4650206e+02
   6.0545143e+02   5.7109083e+02   5.1199678e+02   4.8406865e+02   4.4559168e+02
   6.2908204e+02   5.9400657e+02   5.1267502e+02   4.8489053e+02   4.4591682e+02
   5.9715598e+02   5.9684571e+02   5.1372240e+02   4.8646542e+02   4.4649956e+02
   5.8960678e+02   5.5095742e+02   5.0800535e+02   4.7953064e+02   4.4343349e+02
   7.6674049e+02   5.9270696e+02   5.1223802e+02   4.8418703e+02   4.4563257e+02
   5.6778586e+02   5.3074221e+02   4.9507468e+02   4.6607645e+02   4.2943870e+02
   6.0674587e+02   5.3793747e+02   5.0003557e+02   4.7002862e+02   4.3539088e+02
   7.3260213e+02   6.0705682e+02   5.1280532e+02   4.8504918e+02   4.4597751e+02
   6.3182316e+02   5.4052599e+02   5.0140033e+02   4.7109771e+02   4.3656588e+02
   6.9729871e+02   5.3291306e+02   4.9496714e+02   4.6328365e+02   3.9427786e+02
   5.3021000e+02   5.1019633e+02   4.7908074e+02   4.5862033e+02   4.1643163e+02
   6.2080451e+02   5.7053909e+02   5.1151333e+02   4.8330089e+02   4.4526271e+02
   6.4391845e+02   5.3938004e+02   5.0053148e+02   4.6996880e+02   4.3520381e+02
   6.7430849e+02   5.8635313e+02   5.1204892e+02   4.8392465e+02   4.4552413e+02
   6.5830246e+02   6.5781910e+02   5.1373193e+02   4.8647872e+02   4.4650416e+02
   6.2822761e+02   5.3237664e+02   4.9462789e+02   4.6322101e+02   3.9127183e+02
   7.7228799e+02   6.1330436e+02   5.1295827e+02   4.8528297e+02   4.4606746e+02
   5.4731856e+02   5.2158795e+02   4.8788031e+02   4.6166164e+02   3.8635649e+02
   6.1810917e+02   5.3302253e+02   4.9547561e+02   4.6446403e+02   4.2343258e+02
   7.2194409e+02   5.8696282e+02   5.1202826e+02   4.8388386e+02   4.4550666e+02
   7.0892578e+02   5.9289195e+02   5.1231105e+02   4.8430659e+02   4.4568196e+02
   5.8104334e+02   5.7014016e+02   5.1298001e+02   4.8552181e+02   4.4616376e+02
   7.3690827e+02   6.5221281e+02   5.1358836e+02   4.8625693e+02   4.4642615e+02
   6.5829441e+02   6.1769205e+02   5.1321211e+02   4.8568037e+02   4.4621714e+02
   5.1583631e+02   4.9111387e+02   4.5727874e+02   4.4094362e+02   3.9305846e+02
   6.4870381e+02   6.4048594e+02   5.1366902e+02   4.8638231e+02   4.4647044e+02
   6.1652328e+02   5.3191983e+02   4.9433511e+02   4.6316617e+02   3.8870126e+02
   6.5022134e+02   5.3283138e+02   4.9494465e+02   4.6335231e+02   4.0964625e+02
   6.3764127e+02   5.3258689e+02   4.9476344e+02   4.6325098e+02   3.9874567e+02
   6.5073256e+02   5.4257327e+02   5.0254865e+02   4.7228608e+02   4.3781686e+02
   7.3112439e+02   5.8893672e+02   5.1208946e+02   4.8397026e+02   4.4554275e+02
   6.0309563e+02   6.0281072e+02   5.1372493e+02   4.8646877e+02   4.4650072e+02
   7.1150914e+02   5.8539451e+02   5.1197021e+02   4.8380391e+02   4.4547314e+02
   6.9437147e+02   6.3470626e+02   5.1349431e+02   4.8611263e+02   4.4637469e+02
   5.7001619e+02   5.6308126e+02   5.1280305e+02   4.8538150e+02   4.4611480e+02
   6.4360092e+02   6.3435299e+02   5.1363875e+02   4.8633625e+02   4.4645425e+02
   6.3681056e+02   6.0395468e+02   5.1297432e+02   4.8532733e+02   4.4608494e+02
   7.2065422e+02   6.8597817e+02   5.1369364e+02   4.8641964e+02   4.4648352e+02
   6.6223232e+02   5.3306559e+02   4.9514637e+02   4.6353085e+02   4.1473023e+02
   6.3239343e+02   6.3188381e+02   5.1372648e+02   4.8647049e+02   4.4650130e+02
   6.1724254e+02   5.4421548e+02   5.0387122e+02   4.7419978e+02   4.3965506e+02
   6.2051684e+02   5.9989604e+02   5.1307388e+02   4.8549466e+02   4.4614861e+02
   6.5128743e+02   5.5555762e+02   5.0839924e+02   4.7922589e+02   4.4321067e+02
   6.1622689e+02   5.3269012e+02   4.9518222e+02   4.6419059e+02   4.2212550e+02
   6.1428205e+02   5.3187198e+02   4.9433308e+02   4.6323458e+02   4.0929471e+02
   6.8678109e+02   6.8625401e+02   5.1373341e+02   4.8648100e+02   4.4650496e+02
   6.0891823e+02   5.6293362e+02   5.1088024e+02   4.8261917e+02   4.4496656e+02
   5.7772358e+02   5.2983978e+02   4.9317572e+02   4.6326960e+02   4.1690026e+02
   5.8886264e+02   5.3039826e+02   4.9335578e+02   4.6298162e+02   3.9863965e+02
   6.2561345e+02   6.1929632e+02   5.1358816e+02   4.8626175e+02   4.4642800e+02
   6.5284279e+02   5.8872927e+02   5.1220593e+02   4.8416557e+02   4.4562459e+02
   5.8300334e+02   5.6246419e+02   5.1183641e+02   4.8411508e+02   4.4562057e+02
   6.4763949e+02   5.7447382e+02   5.1148419e+02   4.8315410e+02   4.4519435e+02
   5.3577443e+02   5.1521417e+02   4.8454793e+02   4.6223795e+02   4.2593717e+02
   6.4199529e+02   5.3356238e+02   4.9574267e+02   4.6438280e+02   4.2271678e+02
   6.5119436e+02   5.3922223e+02   5.0037804e+02   4.6973538e+02   4.3489436e+02
   6.1349453e+02   5.9541753e+02   5.1310959e+02   4.8556337e+02   4.4617475e+02
   6.4427377e+02   6.1719680e+02   5.1328738e+02   4.8579940e+02   4.4626114e+02
   6.6907366e+02   5.3339546e+02   4.9547585e+02   4.6391519e+02   4.1952793e+02
   6.8822627e+02   6.0016873e+02   5.1263005e+02   4.8478808e+02   4.4587544e+02
   6.6606274e+02   6.0233516e+02   5.1274255e+02   4.8496082e+02   4.4594334e+02
   6.0095548e+02   5.3788987e+02   5.0014927e+02   4.7031502e+02   4.3576692e+02
   5.8345690e+02   5.3240166e+02   4.9590527e+02   4.6620425e+02   4.2938915e+02
   7.7582391e+02   6.9127104e+02   5.1365025e+02   4.8635256e+02   4.4645995e+02
   5.2174620e+02   5.0062975e+02   4.6954259e+02   4.5243366e+02   3.9154378e+02
   5.8981533e+02   5.4448274e+02   5.0484150e+02   4.7594724e+02   4.4111757e+02
   5.3840894e+02   5.1671549e+02   4.8500693e+02   4.6155692e+02   4.2166983e+02
   6.4476772e+02   6.3351580e+02   5.1361802e+02   4.8630444e+02   4.4644302e+02
   5.7474914e+02   5.3345504e+02   4.9746377e+02   4.6830227e+02   4.3328820e+02
   5.9550333e+02   5.5105343e+02   5.0779350e+02   4.7915571e+02   4.4321184e+02
   6.2883968e+02   6.2646250e+02   5.1369360e+02   4.8642070e+02   4.4648392e+02
   6.0027261e+02   5.9676094e+02   5.1357846e+02   4.8625882e+02   4.4642728e+02
   6.0947380e+02   5.3518144e+02   4.9773821e+02   4.6734424e+02   4.3135904e+02
   5.1435076e+02   4.8796738e+02   4.5099170e+02   4.3409459e+02   4.2303879e+02
   5.7244919e+02   5.2908342e+02   4.9254105e+02   4.6281589e+02   3.9981504e+02
   5.5176818e+02   5.2419932e+02   4.9013836e+02   4.6301373e+02   4.2132605e+02
   6.1672427e+02   5.8233271e+02   5.1239639e+02   4.8453367e+02   4.4577716e+02
   5.9494615e+02   5.9433582e+02   5.1370592e+02   4.8644235e+02   4.4649156e+02
   6.9560732e+02   6.0243794e+02   5.1272271e+02   4.8492838e+02   4.4593060e+02
   6.1760041e+02   5.5260751e+02   5.0777111e+02   4.7873947e+02   4.4294050e+02
   5.8467352e+02   5.5260229e+02   5.0889070e+02   4.8064412e+02   4.4403610e+02
   6.0551655e+02   5.6995849e+02   5.1189655e+02   4.8393821e+02   4.4553797e+02
   6.1024031e+02   5.3854217e+02   5.0040464e+02   4.7036634e+02   4.3578643e+02
   5.4483819e+02   5.4483745e+02   5.1373348e+02   4.8648140e+02   4.4650511e+02
   5.9128595e+02   5.5337132e+02   5.0889764e+02   4.8052839e+02   4.4396895e+02
   6.7064487e+02   6.6968880e+02   5.1373204e+02   4.8647890e+02   4.4650423e+02
   5.9456097e+02   5.5055276e+02   5.0761731e+02   4.7897181e+02   4.4310634e+02
   6.5386275e+02   5.6953164e+02   5.1106185e+02   4.8257052e+02   4.4493213e+02
   6.3577773e+02   5.7386492e+02   5.1154209e+02   4.8326609e+02   4.4524468e+02
   7.6589615e+02   5.3304675e+02   4.9505079e+02   4.6329937e+02   3.9568667e+02
   6.9711563e+02   6.6890745e+02   5.1371197e+02   4.8644797e+02   4.4649343e+02
   6.1226494e+02   5.7430267e+02   5.1203547e+02   4.8406637e+02   4.4558871e+02
   5.9732321e+02   5.7364831e+02   5.1249279e+02   4.8478548e+02   4.4588081e+02
   5.6638209e+02   5.4614580e+02   5.0721323e+02   4.7920883e+02   4.4329172e+02
   5.6085806e+02   5.5555778e+02   5.1224701e+02   4.8485538e+02   4.4592208e+02
   6.5138093e+02   5.9019524e+02   5.1227327e+02   4.8426584e+02   4.4566580e+02
   5.9539006e+02   5.9312991e+02   5.1362727e+02   4.8633161e+02   4.4645296e+02
   5.9744177e+02   5.3873731e+02   5.0090466e+02   4.7129837e+02   4.3690619e+02
   5.6038479e+02   5.3174725e+02   4.9752019e+02   4.6943130e+02   4.3509180e+02
   5.3624562e+02   5.1493307e+02   4.8293882e+02   4.6001447e+02   4.0301838e+02
   5.9897421e+02   5.7100571e+02   5.1222842e+02   4.8442877e+02   4.4573963e+02
   5.1387302e+02   4.8682971e+02   4.4827029e+02   4.3860408e+02   4.3628333e+02
   6.2694043e+02   5.3519081e+02   4.9740910e+02   4.6654170e+02   4.2962140e+02
   6.6667437e+02   5.5629013e+02   5.0857586e+02   4.7940891e+02   4.4331430e+02
   6.3254773e+02   5.7430171e+02   5.1160774e+02   4.8336637e+02   4.4528868e+02
   6.0991432e+02   5.8221686e+02   5.1256991e+02   4.8480780e+02   4.4588666e+02
   7.4154812e+02   6.1486213e+02   5.1299315e+02   4.8533744e+02   4.4608823e+02
   7.4873772e+02   5.7788371e+02   5.1152691e+02   4.8315636e+02   4.4519316e+02
   6.5767743e+02   6.0860087e+02   5.1295640e+02   4.8528845e+02   4.4606980e+02
   6.3436800e+02   6.0563936e+02   5.1305269e+02   4.8544746e+02   4.4613042e+02
   7.0569271e+02   6.6467965e+02   5.1369864e+02   4.8642741e+02   4.4648624e+02
   6.1808177e+02   5.7079553e+02   5.1161728e+02   4.8346511e+02   4.4533458e+02
   6.0293698e+02   5.6011783e+02   5.1046923e+02   4.8218495e+02   4.4477109e+02
   6.1443126e+02   5.7944287e+02   5.1232014e+02   4.8444299e+02   4.4574137e+02
   6.6905080e+02   6.6904459e+02   5.1373387e+02   4.8648172e+02   4.4650521e+02
   7.2807310e+02   6.5436530e+02   5.1361328e+02   4.8629553e+02   4.4643983e+02
   6.2112534e+02   5.3775606e+02   4.9957332e+02   4.6912543e+02   4.3413124e+02
   5.4696164e+02   5.2140906e+02   4.8776629e+02   4.6163877e+02   4.0077687e+02
   5.1375222e+02   4.8652673e+02   4.4664472e+02   4.2024222e+02   4.1915295e+02
   5.2211565e+02   5.0130850e+02   4.7157484e+02   4.5560964e+02   4.2593033e+02
   6.0282256e+02   5.8438835e+02   5.1289484e+02   4.8528870e+02   4.4607267e+02
   6.5531187e+02   6.2640703e+02   5.1343538e+02   4.8602335e+02   4.4634260e+02
   6.7419643e+02   5.5540000e+02   5.0829038e+02   4.7905377e+02   4.4310751e+02
   7.0150719e+02   5.7142437e+02   5.1115678e+02   4.8267101e+02   4.4497682e+02
   6.8432211e+02   5.7580877e+02   5.1147385e+02   4.8310595e+02   4.4517181e+02
   5.2251498e+02   5.0203767e+02   4.7341358e+02   4.5806616e+02   4.2970778e+02
   6.2398075e+02   5.5118665e+02   5.0705241e+02   4.7778042e+02   4.4233324e+02
   7.1909458e+02   6.3345632e+02   5.1344696e+02   4.8603897e+02   4.4634818e+02
   6.7051968e+02   6.1544326e+02   5.1309603e+02   4.8550073e+02   4.4615008e+02
   6.4249695e+02   6.1945463e+02   5.1338208e+02   4.8594455e+02   4.4631415e+02
   6.0222771e+02   5.3128053e+02   4.9392158e+02   4.6308797e+02   3.9120421e+02
   6.2653527e+02   5.3820302e+02   4.9983753e+02   4.6934539e+02   4.3441866e+02
   6.2327036e+02   5.6746434e+02   5.1114711e+02   4.8280008e+02   4.4504102e+02
   6.7942192e+02   5.8049963e+02   5.1174435e+02   4.8348575e+02   4.4533760e+02
   7.3214794e+02   5.3984732e+02   5.0070790e+02   4.6999656e+02   4.3520818e+02
   5.8892055e+02   5.3470661e+02   4.9796684e+02   4.6829030e+02   4.3312618e+02
   6.5060506e+02   6.4642221e+02   5.1369516e+02   4.8642233e+02   4.4648447e+02
   5.7765706e+02   5.7703145e+02   5.1369517e+02   4.8643229e+02   4.4648822e+02
   6.2468482e+02   5.9172979e+02   5.1262710e+02   4.8482821e+02   4.4589265e+02
   6.5063935e+02   6.4983721e+02   5.1372727e+02   4.8647160e+02   4.4650168e+02
   6.4607097e+02   5.8525129e+02   5.1209811e+02   4.8401900e+02   4.4556430e+02
   5.1374253e+02   4.8650207e+02   4.4656108e+02   4.0796109e+02   3.9923182e+02
   6.3735382e+02   6.0100867e+02   5.1286603e+02   4.8516385e+02   4.4602247e+02
   6.5736456e+02   6.5714755e+02   5.1373285e+02   4.8648015e+02   4.4650467e+02
   6.8926291e+02   5.4058472e+02   5.0124194e+02   4.7068017e+02   4.3605055e+02
   5.6551307e+02   5.4843677e+02   5.0847383e+02   4.8061053e+02   4.4404567e+02
   5.7776420e+02   5.6433694e+02   5.1245585e+02   4.8490772e+02   4.4593439e+02
   7.0372301e+02   5.3810110e+02   4.9950374e+02   4.6863289e+02   4.3332541e+02
   6.0646595e+02   5.4326590e+02   5.0357485e+02   4.7407883e+02   4.3957499e+02
   5.9769035e+02   5.5360915e+02   5.0872809e+02   4.8020641e+02   4.4379210e+02
   6.2347762e+02   6.0568964e+02   5.1320308e+02   4.8568209e+02   4.4621822e+02
   6.7725385e+02   5.7345117e+02   5.1131569e+02   4.8289089e+02   4.4507622e+02
   6.7534154e+02   5.8873053e+02   5.1214687e+02   4.8406760e+02   4.4558371e+02
   6.0077546e+02   5.8004095e+02   5.1274554e+02   4.8509448e+02   4.4599915e+02
   6.2861709e+02   6.2758255e+02   5.1371601e+02   4.8645467e+02   4.4649579e+02
   6.0493510e+02   5.3141093e+02   4.9400800e+02   4.6310927e+02   3.9835288e+02
   5.8371675e+02   5.6644047e+02   5.1244234e+02   4.8484020e+02   4.4590647e+02
   6.3611120e+02   6.2933987e+02   5.1364554e+02   4.8634720e+02   4.4645812e+02
   6.4678559e+02   5.9429901e+02   5.1250672e+02   4.8461757e+02   4.4580818e+02
   7.3722940e+02   6.0723384e+02   5.1280489e+02   4.8504802e+02   4.4597704e+02
   7.1443311e+02   6.2542267e+02   5.1333856e+02   4.8587210e+02   4.4628761e+02
   5.1376309e+02   4.8659742e+02   4.7515148e+02   4.7504401e+02   4.4646695e+02
   6.2021427e+02   6.1518077e+02   5.1354957e+02   4.8620478e+02   4.4640782e+02
   5.4963451e+02   5.2354322e+02   4.9019121e+02   4.6364546e+02   4.2481224e+02
   5.2023262e+02   4.9852129e+02   4.6752955e+02   4.5123194e+02   4.1731851e+02
