# Supplementary material for: Rethinking Colour Constancy
Source: PLoS One. 2015 Sep 10;10(9):e0135029. doi: 10.1371/journal.pone.0135029 (PMC4565710; doi:10.1371/journal.pone.0135029)
Supplement: S1 Dataset — (ZIP) [file pone.0135029.s002.zip › 5-TransitionMetamerReflectanceData/BtoN_20munsells/fiveTr_13.txt]

   4.5878778e+02   4.9470125e+02   5.3196786e+02   6.0953794e+02   6.7512401e+02
   4.4764507e+02   4.6826193e+02   4.9364386e+02   5.1647629e+02   5.8996545e+02
   4.5049993e+02   4.7119732e+02   4.9215880e+02   5.1361438e+02   5.5788627e+02
   4.5891678e+02   4.9544927e+02   5.3318737e+02   5.8433547e+02   5.8486219e+02
   4.5886421e+02   4.9513938e+02   5.3268551e+02   6.3323236e+02   7.6533718e+02
   4.5867745e+02   4.9408732e+02   5.3072456e+02   5.7406907e+02   6.0972012e+02
   4.5773887e+02   4.8958614e+02   5.2028522e+02   5.3902213e+02   5.6823264e+02
   4.5832323e+02   4.9229186e+02   5.2783065e+02   5.6247689e+02   6.7404821e+02
   4.5891764e+02   4.9545282e+02   5.2962504e+02   5.2985834e+02   5.3348754e+02
   4.3626335e+02   4.5751760e+02   4.8737314e+02   5.1427473e+02   7.2881184e+02
   4.5892061e+02   4.9547232e+02   5.3323459e+02   6.9703091e+02   6.9756826e+02
   4.1054258e+02   4.4914852e+02   4.8108543e+02   5.1135348e+02   5.8842089e+02
   3.9177303e+02   4.4952027e+02   4.8209031e+02   5.1196823e+02   6.0512543e+02
   4.5888661e+02   4.9526970e+02   5.3285100e+02   5.9032129e+02   5.9532991e+02
   4.5372928e+02   4.7809267e+02   5.0403811e+02   5.2241170e+02   5.7519616e+02
   4.5870308e+02   4.9423102e+02   5.3116487e+02   5.9093482e+02   6.3714976e+02
   4.5564985e+02   4.8261344e+02   5.0928902e+02   5.2604765e+02   5.6718099e+02
   4.5815009e+02   4.9140097e+02   5.2398957e+02   5.4552156e+02   5.7203416e+02
   4.5705394e+02   4.8696243e+02   5.1565285e+02   5.3255867e+02   5.6642319e+02
   4.5891537e+02   4.9544098e+02   5.3318006e+02   6.1612340e+02   6.1690837e+02
   4.5665997e+02   4.8585789e+02   5.1699462e+02   5.3826763e+02   6.2387422e+02
   4.5886685e+02   4.9515433e+02   5.3268569e+02   6.0653872e+02   6.1801939e+02
   4.5540632e+02   4.8226424e+02   5.1156663e+02   5.3063478e+02   6.0936426e+02
   4.5892005e+02   4.9546897e+02   5.3322894e+02   6.3923224e+02   6.3963670e+02
   4.5888984e+02   4.9528878e+02   5.3288664e+02   5.9055050e+02   5.9505043e+02
   4.3912478e+02   4.5923492e+02   4.8682274e+02   5.1357828e+02   6.0106847e+02
   4.4015758e+02   4.6073917e+02   4.8958525e+02   5.1525131e+02   7.4758416e+02
   4.5891343e+02   4.9542874e+02   5.3312335e+02   5.6719158e+02   5.6784301e+02
   4.5884669e+02   4.9503601e+02   5.3243175e+02   5.8940768e+02   6.0062950e+02
   4.5891517e+02   4.9543980e+02   5.3317988e+02   6.4345205e+02   6.4772723e+02
   4.5891610e+02   4.9544534e+02   5.3318937e+02   6.5321249e+02   6.5815928e+02
   4.5871435e+02   4.9428016e+02   5.3070450e+02   5.6451277e+02   5.8680827e+02
   4.3075444e+02   4.5410416e+02   4.8549730e+02   5.1353999e+02   7.3853888e+02
   4.5884930e+02   4.9505265e+02   5.3253703e+02   6.1986604e+02   6.5465503e+02
   4.5749169e+02   4.8869337e+02   5.2061786e+02   5.4295851e+02   6.0286404e+02
   4.5873373e+02   4.9439835e+02   5.3140595e+02   5.8985046e+02   6.2238705e+02
   4.3449360e+02   4.5623271e+02   4.8651467e+02   5.1389914e+02   6.7148164e+02
   4.5892032e+02   4.9547059e+02   5.3323159e+02   6.1562655e+02   6.1568133e+02
   4.5890836e+02   4.9539926e+02   5.3311261e+02   6.5283574e+02   6.9001861e+02
   4.5654120e+02   4.8552237e+02   5.1703698e+02   5.3899638e+02   7.2448029e+02
   4.5882230e+02   4.9489722e+02   5.3228171e+02   6.1513261e+02   6.5255646e+02
   4.3025396e+02   4.5381247e+02   4.8523298e+02   5.1340847e+02   6.7134679e+02
   4.5864868e+02   4.9392581e+02   5.3017230e+02   5.6512186e+02   5.9702146e+02
   4.3386853e+02   4.5544385e+02   4.8513475e+02   5.1309927e+02   6.1400021e+02
   4.5884239e+02   4.9500910e+02   5.3228460e+02   5.7565944e+02   5.8664961e+02
   4.5676374e+02   4.8620307e+02   5.1775747e+02   5.3978110e+02   6.4074047e+02
   4.5869171e+02   4.9416934e+02   5.3107151e+02   5.9059740e+02   6.4184138e+02
   3.9094840e+02   4.4954681e+02   4.8215022e+02   5.1200336e+02   6.0633974e+02
   4.5888777e+02   4.9527738e+02   5.3290943e+02   6.3443438e+02   6.5893131e+02
   4.4865731e+02   4.7008667e+02   4.9763168e+02   5.1945992e+02   6.3007248e+02
   4.3027718e+02   4.5375662e+02   4.8504593e+02   5.1329448e+02   6.4554150e+02
   4.5883948e+02   4.9499503e+02   5.3239887e+02   5.9813676e+02   6.1379439e+02
   4.5219400e+02   4.7565134e+02   5.0457399e+02   5.2473127e+02   7.3820812e+02
   4.5731527e+02   4.8807307e+02   5.2039085e+02   5.4386977e+02   6.2861353e+02
   4.5879203e+02   4.9472190e+02   5.3184232e+02   5.8160641e+02   6.0066471e+02
   4.1040332e+02   4.4035561e+02   4.6890556e+02   5.0257108e+02   5.4305456e+02
   3.8522610e+02   4.4893573e+02   4.8084123e+02   5.1121758e+02   5.8553352e+02
   4.5891097e+02   4.9541479e+02   5.3313877e+02   6.8650566e+02   7.2986426e+02
   4.2492145e+02   4.5116066e+02   4.8256959e+02   5.1205226e+02   6.0057505e+02
   4.5890718e+02   4.9539226e+02   5.3310094e+02   6.5150211e+02   6.9083893e+02
   4.5259242e+02   4.7635231e+02   5.0530882e+02   5.2530251e+02   6.9446857e+02
   4.4325655e+02   4.6297357e+02   4.8867665e+02   5.1406306e+02   5.8765043e+02
   4.3662497e+02   4.5773267e+02   4.8734652e+02   5.1422056e+02   6.5640222e+02
   4.5891929e+02   4.9546434e+02   5.3321898e+02   5.9039493e+02   5.9060578e+02
   4.3574135e+02   4.5710461e+02   4.8703815e+02   5.1411406e+02   6.8437156e+02
   4.5086236e+02   4.7334235e+02   5.0128571e+02   5.2191548e+02   6.2970016e+02
   4.5454643e+02   4.8021087e+02   5.0914431e+02   5.2827173e+02   6.1589913e+02
   3.8635345e+02   3.9948382e+02   4.5892860e+02   4.9547810e+02   5.3324075e+02
   4.4638323e+02   4.5667999e+02   4.7019629e+02   5.0071100e+02   5.3941276e+02
   4.5886153e+02   4.9512225e+02   5.3257713e+02   5.8789961e+02   5.9726742e+02
   4.5353353e+02   4.7788473e+02   5.0509723e+02   5.2401618e+02   5.9335595e+02
   4.2610287e+02   4.5052947e+02   4.8053392e+02   5.1072431e+02   5.7237219e+02
   4.4708665e+02   4.6810823e+02   4.9594710e+02   5.1857168e+02   6.5873352e+02
   4.5671288e+02   4.8588687e+02   5.1502586e+02   5.3313960e+02   5.7922974e+02
   4.2328815e+02   4.4269811e+02   4.7001870e+02   5.0322224e+02   5.4421764e+02
   4.5410859e+02   4.7923833e+02   5.0789938e+02   5.2707188e+02   6.1557591e+02
   4.5890945e+02   4.9540572e+02   5.3312373e+02   6.9043541e+02   7.3695167e+02
   4.5281981e+02   4.7675985e+02   5.0570272e+02   5.2559201e+02   6.5477223e+02
   4.5855637e+02   4.9345374e+02   5.2990224e+02   5.7740385e+02   6.6814464e+02
   4.5760624e+02   4.8917796e+02   5.2229670e+02   5.4769155e+02   6.3894705e+02
   4.2735369e+02   4.5229979e+02   4.8382098e+02   5.1270475e+02   6.1895211e+02
   4.5874245e+02   4.9444807e+02   5.3155901e+02   6.0153069e+02   6.9955526e+02
   4.5878745e+02   4.9469664e+02   5.3182898e+02   5.8458586e+02   6.0536148e+02
   4.5813218e+02   4.9135308e+02   5.2482548e+02   5.4964218e+02   5.9246919e+02
   4.5414043e+02   4.7905314e+02   5.0572068e+02   5.2398241e+02   5.8056034e+02
   4.5226202e+02   4.7572271e+02   5.0430161e+02   5.2433582e+02   6.4127932e+02
   4.3062519e+02   4.5280736e+02   4.8221217e+02   5.1154471e+02   5.8244840e+02
   4.4676856e+02   4.6710279e+02   4.9235255e+02   5.1576857e+02   5.8791539e+02
   4.4239181e+02   4.6287699e+02   4.9127056e+02   5.1606284e+02   7.5445334e+02
   4.5891506e+02   4.9543891e+02   5.3316576e+02   5.8337243e+02   5.8417333e+02
   4.5891913e+02   4.9546346e+02   5.3321975e+02   6.6023416e+02   6.6406817e+02
   4.5891364e+02   4.9543065e+02   5.3316198e+02   6.1471649e+02   6.1609616e+02
   4.5416293e+02   4.7051085e+02   4.7869073e+02   5.0149604e+02   5.3876995e+02
   4.4076588e+02   4.6034612e+02   4.8652260e+02   5.1310826e+02   5.8470869e+02
   4.3903643e+02   4.5961551e+02   4.8836857e+02   5.1459620e+02   6.3803314e+02
   4.5889870e+02   4.9534139e+02   5.3298548e+02   5.9124109e+02   5.9440158e+02
   4.5600040e+02   4.8394733e+02   5.1490266e+02   5.3587472e+02   7.4314601e+02
   4.5754007e+02   4.8892680e+02   5.2201929e+02   5.4741665e+02   6.5499399e+02
   4.4868358e+02   4.6988191e+02   4.9622945e+02   5.1821605e+02   6.0245704e+02
   4.5891034e+02   4.9541106e+02   5.3313260e+02   7.0232189e+02   7.3701367e+02
   4.3644549e+02   4.5762472e+02   4.8735746e+02   5.1424618e+02   6.8783943e+02
   4.0441630e+02   4.5017745e+02   4.8357980e+02   5.1282931e+02   6.9800724e+02
   4.1815132e+02   4.2682923e+02   4.6050397e+02   4.9652692e+02   5.3434936e+02
   4.5891524e+02   4.9544024e+02   5.3318096e+02   6.5983333e+02   6.8174435e+02
   4.5887616e+02   4.9520920e+02   5.3279752e+02   6.3192041e+02   6.8179047e+02
   4.5886038e+02   4.9511664e+02   5.3262349e+02   6.0684155e+02   6.1950453e+02
   4.4922214e+02   4.7096557e+02   4.9904396e+02   5.2052513e+02   6.6555607e+02
   4.5878497e+02   4.9468538e+02   5.3194032e+02   6.0824478e+02   6.6218960e+02
   4.5889513e+02   4.9532078e+02   5.3298110e+02   6.3601997e+02   6.5398414e+02
   4.5724691e+02   4.8779745e+02   5.1940701e+02   5.4132596e+02   6.0915916e+02
   4.5882983e+02   4.9494043e+02   5.3235581e+02   6.1788554e+02   6.7131374e+02
   4.5869522e+02   4.9416384e+02   5.3001193e+02   5.5751665e+02   5.7078522e+02
   4.5891322e+02   4.9542810e+02   5.3315593e+02   6.0730922e+02   6.0890559e+02
   4.4704587e+02   4.6765010e+02   4.9366244e+02   5.1671173e+02   5.9926202e+02
   4.4062300e+02   4.5948580e+02   4.8425771e+02   5.1155605e+02   5.6636698e+02
   4.5892064e+02   4.9547248e+02   5.3323485e+02   7.0497235e+02   7.0499997e+02
   4.5264470e+02   4.7644527e+02   5.0539897e+02   5.2536887e+02   6.7356973e+02
   4.3603974e+02   4.5730598e+02   4.8711530e+02   5.1413362e+02   6.6098677e+02
   4.5885878e+02   4.9510767e+02   5.3262755e+02   6.2145247e+02   6.5381030e+02
   4.5859675e+02   4.9366092e+02   5.3013549e+02   5.7512902e+02   6.2831013e+02
   4.5891989e+02   4.9546798e+02   5.3322730e+02   6.6150492e+02   6.6397027e+02
   4.5627046e+02   4.8468994e+02   5.1552369e+02   5.3633111e+02   6.3458301e+02
   4.5711444e+02   4.8737845e+02   5.1966958e+02   5.4318543e+02   6.6998162e+02
   4.5861748e+02   4.9377352e+02   5.3047124e+02   5.8642317e+02   7.3381329e+02
   4.5881149e+02   4.9483549e+02   5.3218189e+02   6.1240256e+02   6.5496740e+02
   4.3471608e+02   4.5159357e+02   4.7587209e+02   5.0663429e+02   5.5115242e+02
   4.5870289e+02   4.9423053e+02   5.3118992e+02   5.9388856e+02   6.5161060e+02
   4.4220443e+02   4.6261395e+02   4.9078483e+02   5.1575037e+02   6.5011295e+02
   3.9573032e+02   4.5020047e+02   4.8368840e+02   5.1289481e+02   7.4985797e+02
   4.5824373e+02   4.9191206e+02   5.2707192e+02   5.5924940e+02   6.4888379e+02
   4.4487222e+02   4.5396419e+02   4.6848402e+02   5.0011266e+02   5.3870883e+02
   4.2670129e+02   4.2785965e+02   4.5929138e+02   4.9570376e+02   5.3346989e+02
   4.5862870e+02   4.9383219e+02   5.3054337e+02   5.8568303e+02   6.6557185e+02
   4.4037054e+02   4.5790389e+02   4.8076220e+02   5.0910548e+02   5.5628442e+02
   4.5890145e+02   4.9535814e+02   5.3304008e+02   6.2228569e+02   6.3005912e+02
   4.4238965e+02   4.6279904e+02   4.9093060e+02   5.1582002e+02   6.4969319e+02
   4.4559300e+02   4.6635172e+02   4.9430186e+02   5.1765778e+02   7.1815252e+02
   3.9091110e+02   4.4825439e+02   4.7949613e+02   5.1034311e+02   5.7020629e+02
   4.5281915e+02   4.7567921e+02   4.9822593e+02   5.1702468e+02   5.5973948e+02
   4.5601771e+02   4.8387745e+02   5.1332770e+02   5.3232403e+02   6.0027672e+02
   4.5498166e+02   4.8130521e+02   5.1130343e+02   5.3111750e+02   6.5278486e+02
   4.5388246e+02   4.7886277e+02   5.0833360e+02   5.2804397e+02   6.6908701e+02
   4.5814087e+02   4.9143104e+02   5.2604159e+02   5.5560258e+02   6.3088612e+02
   4.5891937e+02   4.9546485e+02   5.3322142e+02   6.1214695e+02   6.1245599e+02
   4.5758656e+02   4.8861090e+02   5.1311545e+02   5.2377038e+02   5.4818491e+02
   4.5891298e+02   4.9542674e+02   5.3315726e+02   6.3181144e+02   6.3567418e+02
   4.5892026e+02   4.9547021e+02   5.3323106e+02   6.4547569e+02   6.4586659e+02
   4.5888945e+02   4.9528731e+02   5.3292673e+02   6.3837177e+02   6.8696299e+02
   4.5687595e+02   4.8414396e+02   4.9880609e+02   5.1024955e+02   5.4161282e+02
   3.9857858e+02   4.0031155e+02   4.5892410e+02   4.9547491e+02   5.3323741e+02
   4.5876837e+02   4.9459213e+02   5.3178655e+02   6.0447685e+02   6.5699963e+02
   4.5811070e+02   4.9129433e+02   5.2579964e+02   5.5500103e+02   6.3118107e+02
   4.4200556e+02   4.5483283e+02   4.7297878e+02   5.0339224e+02   5.4380165e+02
   4.5614111e+02   4.8391549e+02   5.1016500e+02   5.2590504e+02   5.6152532e+02
   4.2269876e+02   4.5133545e+02   4.8409621e+02   5.1300931e+02   7.0146394e+02
   4.5891127e+02   4.9541657e+02   5.3314106e+02   6.4568504e+02   6.5313112e+02
   4.5885563e+02   4.9508944e+02   5.3260239e+02   6.2700990e+02   7.2177677e+02
   4.4213400e+02   4.6256702e+02   4.9083047e+02   5.1579538e+02   6.5987143e+02
   4.5138355e+02   4.7358710e+02   4.9826918e+02   5.1849571e+02   5.7396185e+02
   4.5549971e+02   4.8234321e+02   5.1008998e+02   5.2780898e+02   5.8036692e+02
   4.5877188e+02   4.9460584e+02   5.3153155e+02   5.7327591e+02   5.9377986e+02
   4.2998297e+02   4.4464360e+02   4.6975120e+02   5.0272199e+02   5.4320122e+02
   4.5881382e+02   4.9484883e+02   5.3220722e+02   6.1570129e+02   6.7661312e+02
   4.0552445e+02   4.5013263e+02   4.8345248e+02   5.1275481e+02   6.5170985e+02
   4.5890698e+02   4.9539109e+02   5.3309950e+02   6.8791799e+02   7.6172933e+02
   4.5891488e+02   4.9543583e+02   5.3289030e+02   5.3903141e+02   5.3944108e+02
   4.5729134e+02   4.8788137e+02   5.1816155e+02   5.3733515e+02   5.7968104e+02
   4.5890415e+02   4.9537424e+02   5.3307143e+02   6.5706815e+02   7.2597865e+02
   4.5891735e+02   4.9545284e+02   5.3320207e+02   7.2111249e+02   7.3106829e+02
   4.5890185e+02   4.9536057e+02   5.3304621e+02   6.3174105e+02   6.4207020e+02
   4.5754074e+02   4.8892380e+02   5.2189005e+02   5.4691323e+02   6.3919732e+02
   4.5879481e+02   4.9473809e+02   5.3189006e+02   5.8387396e+02   6.0275488e+02
   4.5862322e+02   4.9377930e+02   5.2949271e+02   5.5919727e+02   5.8346306e+02
   4.5062781e+02   4.7302205e+02   5.0120810e+02   5.2197584e+02   6.4710932e+02
   4.5891907e+02   4.9546308e+02   5.3321902e+02   6.4376943e+02   6.4481772e+02
   4.5888704e+02   4.9527303e+02   5.3289925e+02   6.2536891e+02   6.4105741e+02
   4.5891802e+02   4.9545679e+02   5.3320857e+02   6.5662731e+02   6.6023428e+02
   4.5886849e+02   4.9516412e+02   5.3271160e+02   6.1581617e+02   6.2854593e+02
   4.5867938e+02   4.9410027e+02   5.3085638e+02   5.8027443e+02   6.1930098e+02
   4.5602324e+02   4.8400393e+02   5.1488109e+02   5.3573842e+02   6.8225017e+02
   4.5892011e+02   4.9546661e+02   5.0570953e+02   5.0571580e+02   5.3323789e+02
   4.3984050e+02   4.5340156e+02   4.7336183e+02   5.0407421e+02   5.4522190e+02
   4.5875420e+02   4.9451311e+02   5.3165879e+02   6.0205671e+02   6.5898725e+02
   4.1375311e+02   4.5040364e+02   4.8374395e+02   5.1290437e+02   7.2633074e+02
   4.5856303e+02   4.9348861e+02   5.2997770e+02   5.7905796e+02   7.1082553e+02
   3.9811499e+02   4.4696608e+02   4.7722672e+02   5.0873923e+02   5.5917903e+02
   4.5862360e+02   4.9379118e+02   5.2990182e+02   5.6401749e+02   5.9760970e+02
   4.3976642e+02   4.6012334e+02   4.8831783e+02   5.1446170e+02   6.2081157e+02
   4.2672321e+02   4.5245013e+02   4.8470832e+02   5.1325492e+02   7.5805042e+02
   4.5680584e+02   4.8633229e+02   5.1784058e+02   5.3976819e+02   6.3305533e+02
   4.5891216e+02   4.9542186e+02   5.3315018e+02   6.5339409e+02   6.6861061e+02
   4.5886332e+02   4.9513416e+02   5.3267325e+02   6.2572795e+02   6.6632378e+02
   4.3402687e+02   4.4830517e+02   4.7167680e+02   5.0374029e+02   5.4498335e+02
   4.2217041e+02   4.4957664e+02   4.8028748e+02   5.1070927e+02   5.7372283e+02
   4.5248541e+02   4.7566843e+02   5.0133159e+02   5.2070008e+02   5.7952809e+02
   4.5875159e+02   4.9449802e+02   5.3160480e+02   5.9642409e+02   6.3389881e+02
   4.5873116e+02   4.9438535e+02   5.3143846e+02   5.9700370e+02   6.4747973e+02
   4.5890124e+02   4.9535700e+02   5.3304218e+02   6.4623571e+02   6.7754891e+02
   4.5815063e+02   4.9148201e+02   5.2632393e+02   5.5710451e+02   6.5290854e+02
   4.5876018e+02   4.9454666e+02   5.3172358e+02   6.0617730e+02   7.2304741e+02
   4.5892053e+02   4.9547184e+02   5.3323374e+02   6.1269941e+02   6.1273125e+02
   3.8310074e+02   4.5019244e+02   4.8367597e+02   5.1288799e+02   7.4045645e+02
   4.5158608e+02   4.7429051e+02   5.0096483e+02   5.2108268e+02   5.9805501e+02
   3.9935571e+02   4.1276079e+02   4.5907263e+02   4.9557688e+02   5.3334269e+02
   4.5865664e+02   4.9397969e+02   5.3073013e+02   5.8407360e+02   6.3470797e+02
   4.4371329e+02   4.6272131e+02   4.8642491e+02   5.1231232e+02   5.6594589e+02
   4.5891968e+02   4.9546669e+02   5.3322371e+02   5.9227759e+02   5.9241562e+02
   4.2822649e+02   4.5251474e+02   4.8367275e+02   5.1257872e+02   6.1281477e+02
   4.5678069e+02   4.8616591e+02   5.1625982e+02   5.3572912e+02   5.9387622e+02
   3.9341343e+02   4.5009161e+02   4.8342273e+02   5.1274127e+02   6.5041589e+02
   4.2718764e+02   4.4752689e+02   4.7480048e+02   5.0655625e+02   5.5155531e+02
   4.5891801e+02   4.9545674e+02   5.3320856e+02   6.7136755e+02   6.9173994e+02
   4.3077751e+02   4.3190228e+02   4.5945591e+02   4.9579173e+02   5.3355953e+02
   4.5829979e+02   4.9215028e+02   5.2664497e+02   5.5440509e+02   5.9993563e+02
   4.5850070e+02   4.9316453e+02   5.2924709e+02   5.6793574e+02   6.3124769e+02
   4.3588728e+02   4.5725237e+02   4.8724313e+02   5.1422956e+02   7.4739088e+02
   3.8951326e+02   4.5019536e+02   4.8368185e+02   5.1289131e+02   7.4461490e+02
   4.5891406e+02   4.9541551e+02   5.1068661e+02   5.1075486e+02   5.3328659e+02
   4.4115861e+02   4.6143018e+02   4.8931778e+02   5.1491480e+02   6.2169344e+02
   4.5891999e+02   4.9546858e+02   5.3322834e+02   6.7906264e+02   6.8252185e+02
   4.5886536e+02   4.9514610e+02   5.3269653e+02   6.3387665e+02   7.7701916e+02
   4.5861708e+02   4.9376972e+02   5.3039357e+02   5.8107930e+02   6.4209085e+02
   4.5887671e+02   4.9521082e+02   5.3271730e+02   5.8326489e+02   5.9002499e+02
   4.5771905e+02   4.6472732e+02   4.6608070e+02   4.9590301e+02   5.3361780e+02
   4.5869153e+02   4.9416388e+02   5.3086497e+02   5.7521620e+02   6.0919660e+02
   4.5580006e+02   4.8284443e+02   5.0810882e+02   5.2371745e+02   5.5964933e+02
   4.4974019e+02   4.7173820e+02   5.0005119e+02   5.2126574e+02   7.3687151e+02
   4.5264968e+02   4.7638968e+02   5.0484587e+02   5.2465854e+02   6.2780576e+02
   4.0722288e+02   4.4460233e+02   4.7372006e+02   5.0615017e+02   5.5081304e+02
   4.5885523e+02   4.9508641e+02   5.3255971e+02   6.0054541e+02   6.1459639e+02
   4.5891963e+02   4.9546636e+02   5.3322040e+02   5.7258612e+02   5.7271438e+02
   4.5869671e+02   4.9419730e+02   5.3115169e+02   5.9523532e+02   7.0072866e+02
   4.5076246e+02   4.6359891e+02   4.7397113e+02   5.0120510e+02   5.3945311e+02
   4.2875955e+02   4.5306530e+02   4.8467088e+02   5.1314770e+02   6.4224089e+02
   4.4018176e+02   4.6072331e+02   4.8944964e+02   5.1515596e+02   6.8357299e+02
   4.5886059e+02   4.9511776e+02   5.3262282e+02   6.0534766e+02   6.1804246e+02
   4.5891816e+02   4.9545769e+02   5.3321016e+02   7.2698658e+02   7.3626903e+02
   4.5864891e+02   4.9393975e+02   5.3072439e+02   5.8855192e+02   6.7047048e+02
   4.5842244e+02   4.9277359e+02   5.2861475e+02   5.6524234e+02   6.4400638e+02
   3.9824867e+02   4.4519227e+02   4.7457537e+02   5.0679463e+02   5.5254840e+02
   4.1269975e+02   4.3532826e+02   4.6486459e+02   4.9959342e+02   5.3824140e+02
   4.5880286e+02   4.9478665e+02   5.3211308e+02   6.1651634e+02   7.6899491e+02
   4.5477734e+02   4.8084383e+02   5.1093344e+02   5.3086164e+02   7.6609938e+02
   4.5765836e+02   4.8939429e+02   5.2290569e+02   5.4947205e+02   7.3524652e+02
   4.2979820e+02   4.5359780e+02   4.8511994e+02   5.1336492e+02   6.6827626e+02
   4.5870202e+02   4.9422612e+02   5.3119628e+02   5.9564624e+02   6.7853289e+02
   4.5845667e+02   4.9294561e+02   5.2897689e+02   5.6814600e+02   6.5392154e+02
   4.4070193e+02   4.6117667e+02   4.8970474e+02   5.1525089e+02   6.5559542e+02
   4.5881210e+02   4.9482439e+02   5.3144885e+02   5.5779114e+02   5.6322891e+02
   4.4478723e+02   4.6539965e+02   4.9327912e+02   5.1705600e+02   6.5814736e+02
   4.5890496e+02   4.9537907e+02   5.3307959e+02   6.7178283e+02   7.5306552e+02
   4.1400690e+02   4.1521989e+02   4.5897694e+02   4.9551037e+02   5.3327362e+02
   4.5822912e+02   4.9184846e+02   5.2710835e+02   5.6019150e+02   7.5563554e+02
   4.5820226e+02   4.9171891e+02   5.2673302e+02   5.5823177e+02   6.5005722e+02
   3.9453743e+02   4.4997775e+02   4.8314561e+02   5.1258100e+02   6.3255523e+02
   4.5750275e+02   4.8878435e+02   5.2180028e+02   5.4700923e+02   6.5612239e+02
   4.3667165e+02   4.5772319e+02   4.8721519e+02   5.1413216e+02   6.4442791e+02
   4.5889235e+02   4.9530441e+02   5.3295513e+02   6.4070541e+02   6.9834159e+02
   4.4239464e+02   4.6252394e+02   4.8974958e+02   5.1499095e+02   6.1269069e+02
   4.5858135e+02   4.9358393e+02   5.3014617e+02   5.8163779e+02   7.1947723e+02
   4.5880519e+02   4.9479970e+02   5.3212596e+02   6.1224930e+02   6.6176896e+02
   4.1510128e+02   4.4932858e+02   4.8114945e+02   5.1136995e+02   5.8826645e+02
   4.1332972e+02   4.4518719e+02   4.7432185e+02   5.0657237e+02   5.5190430e+02
   4.5891970e+02   4.9546684e+02   5.3322542e+02   6.6641914e+02   6.7078505e+02
   4.2983194e+02   4.5307149e+02   4.8364761e+02   5.1248077e+02   6.0577396e+02
   4.5888653e+02   4.9526976e+02   5.3288003e+02   6.0628179e+02   6.1435289e+02
   4.5866517e+02   4.9399624e+02   5.2954525e+02   5.5583025e+02   5.6913253e+02
   4.3822778e+02   4.5894622e+02   4.8795798e+02   5.1443151e+02   6.4117289e+02
   4.5891870e+02   4.9546086e+02   5.3321538e+02   6.5607714e+02   6.5850505e+02
   4.5891789e+02   4.9545602e+02   5.3320720e+02   6.4962502e+02   6.5198797e+02
   4.5876615e+02   4.9457994e+02   5.3177732e+02   6.0728163e+02   7.2358090e+02
   4.5890752e+02   4.9539427e+02   5.3310474e+02   6.7533639e+02   7.3739760e+02
   4.5855322e+02   4.9343370e+02   5.2971867e+02   5.7102037e+02   6.2807858e+02
   4.5889446e+02   4.9531688e+02   5.3297651e+02   6.4885527e+02   7.2829536e+02
   4.4814965e+02   4.6857998e+02   4.9260902e+02   5.1540585e+02   5.7331161e+02
   4.5887630e+02   4.9521004e+02   5.3280101e+02   6.3822942e+02   7.4420680e+02
   4.5866512e+02   4.9402665e+02   5.3087274e+02   5.9132996e+02   7.0142482e+02
   4.3305297e+02   4.5483004e+02   4.8457652e+02   5.1282435e+02   6.0745459e+02
   3.9743382e+02   4.0502545e+02   4.5894487e+02   4.9548939e+02   5.3325242e+02
   4.4916689e+02   4.7091285e+02   4.9913175e+02   5.2063445e+02   7.3532668e+02
   4.2576013e+02   4.5208078e+02   4.8438611e+02   5.1309731e+02   6.6225647e+02
   4.2715516e+02   4.5254610e+02   4.8463681e+02   5.1319622e+02   6.8256526e+02
   4.5237171e+02   4.7576536e+02   5.0329531e+02   5.2303436e+02   6.0769276e+02
   3.8615457e+02   3.8756723e+02   4.5892078e+02   4.9547262e+02   5.3323505e+02
   4.5857118e+02   4.9352637e+02   5.2986290e+02   5.7165054e+02   6.2438165e+02
   4.5855008e+02   4.9341984e+02   5.2978755e+02   5.7430990e+02   6.4398606e+02
   4.5878707e+02   4.9469648e+02   5.3192498e+02   5.9936402e+02   6.2772113e+02
   4.4563478e+02   4.6566906e+02   4.9085485e+02   5.1499348e+02   5.8587710e+02
   4.4101571e+02   4.6143869e+02   4.8979554e+02   5.1526366e+02   6.4585993e+02
   3.8582672e+02   3.9983456e+02   4.5892937e+02   4.9547863e+02   5.3324129e+02
   4.4303094e+02   4.6340280e+02   4.9122488e+02   5.1590758e+02   6.3565155e+02
   4.3111102e+02   4.5402097e+02   4.8482611e+02   5.1311280e+02   6.2405063e+02
   4.5295246e+02   4.7699115e+02   5.0584036e+02   5.2563694e+02   6.4223889e+02
   4.1042843e+02   4.3006149e+02   4.6205180e+02   4.9760986e+02   5.3561238e+02
   4.5714440e+02   4.8730488e+02   5.1651880e+02   5.3405123e+02   5.6944598e+02
   4.0820041e+02   4.5021816e+02   4.8360020e+02   5.1283704e+02   7.0044640e+02
   4.5892051e+02   4.9547171e+02   5.3323359e+02   6.7627260e+02   6.7763081e+02
   4.5827185e+02   4.9201406e+02   5.2631129e+02   5.5340218e+02   5.9824093e+02
   4.5847582e+02   4.9303695e+02   5.2895936e+02   5.6547933e+02   6.2629915e+02
   4.5891942e+02   4.9546518e+02   5.3322201e+02   6.1221684e+02   6.1251953e+02
   4.2684447e+02   4.5229839e+02   4.8420465e+02   5.1295211e+02   6.3466923e+02
   4.5619935e+02   4.8450322e+02   5.1554701e+02   5.3668386e+02   6.7430028e+02
   4.1198995e+02   4.1750138e+02   4.5919116e+02   4.9565524e+02   5.3342266e+02
   4.5409285e+02   4.6755440e+02   4.7437023e+02   4.9964914e+02   5.3718042e+02
   4.5892065e+02   4.9547250e+02   5.3323490e+02   6.8013871e+02   6.8014252e+02
   4.4975007e+02   4.7145427e+02   4.9809195e+02   5.1937661e+02   6.0501893e+02
   4.5891998e+02   4.9546852e+02   5.3322826e+02   7.4535017e+02   7.5289478e+02
   4.2207085e+02   4.5125155e+02   4.8413764e+02   5.1304632e+02   7.3391751e+02
   4.1767905e+02   4.5066773e+02   4.8388033e+02   5.1295730e+02   7.3501589e+02
   4.5891757e+02   4.9545413e+02   5.3320391e+02   6.4071678e+02   6.4338174e+02
   4.3481876e+02   4.5621501e+02   4.8589474e+02   5.1348499e+02   6.2140717e+02
   4.5233208e+02   4.7562147e+02   5.0266269e+02   5.2233789e+02   5.9938340e+02
   4.5150984e+02   4.7439197e+02   5.0249012e+02   5.2279960e+02   6.2879865e+02
   4.5891090e+02   4.9541433e+02   5.3313560e+02   6.2518040e+02   6.2909365e+02
   4.5782751e+02   4.8990361e+02   5.1966281e+02   5.3576063e+02   5.5940269e+02
   4.4017402e+02   4.6071858e+02   4.8945368e+02   5.1515981e+02   6.9384966e+02
   4.2119462e+02   4.5069076e+02   4.8304336e+02   5.1242325e+02   6.1737667e+02
   4.5702177e+02   4.8687465e+02   5.1586879e+02   5.3330125e+02   5.6985812e+02
   4.5892064e+02   4.9547248e+02   5.3323487e+02   6.2386468e+02   6.2386710e+02
   4.5891784e+02   4.9545574e+02   5.3320578e+02   6.1750857e+02   6.1798511e+02
   4.3447181e+02   4.5615981e+02   4.8632082e+02   5.1378037e+02   6.4691636e+02
   4.1523659e+02   4.5050112e+02   4.8382994e+02   5.1294642e+02   7.6835295e+02
   4.1125164e+02   4.5028070e+02   4.8362418e+02   5.1284431e+02   6.9257376e+02
   4.5887622e+02   4.9520949e+02   5.3279466e+02   6.2406613e+02   6.4770314e+02
   4.5884152e+02   4.9500090e+02   5.3211769e+02   5.6594660e+02   5.7380058e+02
   4.5860550e+02   4.9370994e+02   5.3034447e+02   5.8356829e+02   6.8236366e+02
   3.9159125e+02   3.9183279e+02   4.5892073e+02   4.9547256e+02   5.3323498e+02
   4.5789384e+02   4.9035259e+02   5.2433736e+02   5.5213235e+02   6.4998315e+02
   4.5888934e+02   4.9528665e+02   5.3292448e+02   6.3381812e+02   6.5567019e+02
   4.2215954e+02   4.5015296e+02   4.8149465e+02   5.1148101e+02   5.8871425e+02
   4.5890183e+02   4.9536046e+02   5.3304609e+02   6.3200336e+02   6.4257994e+02
   4.5885439e+02   4.9508224e+02   5.3258859e+02   6.2296226e+02   6.8278649e+02
   4.5382862e+02   4.7874325e+02   5.0811957e+02   5.2779523e+02   6.5427278e+02
   4.4651820e+02   4.6742377e+02   4.9528246e+02   5.1819464e+02   6.7010313e+02
   4.5765938e+02   4.8929156e+02   5.2039790e+02   5.4043041e+02   5.7746673e+02
   4.5891881e+02   4.9546155e+02   5.3321650e+02   6.4914539e+02   6.5036065e+02
   4.2439914e+02   4.5076988e+02   4.8193645e+02   5.1168798e+02   5.9215495e+02
   4.4510108e+02   4.6572281e+02   4.9343685e+02   5.1710127e+02   6.4517959e+02
   4.5878059e+02   4.9466041e+02   5.3188535e+02   6.0275565e+02   6.4144651e+02
   4.5891866e+02   4.9546066e+02   5.3321488e+02   6.4044636e+02   6.4249799e+02
   4.3127914e+02   4.4936598e+02   4.7519191e+02   5.0653111e+02   5.5123465e+02
   4.5891619e+02   4.9544591e+02   5.3319040e+02   6.5988788e+02   6.7578473e+02
   4.2972881e+02   4.5359196e+02   4.8517812e+02   5.1340351e+02   7.1405484e+02
   4.5556772e+02   4.8267095e+02   5.1196524e+02   5.3096789e+02   6.0598257e+02
   4.5817045e+02   4.9156251e+02   5.2616298e+02   5.5548592e+02   6.2229236e+02
   4.5879588e+02   4.9474699e+02   5.3204294e+02   6.1151535e+02   6.8998847e+02
   4.5891496e+02   4.9543853e+02   5.3317823e+02   7.0881706e+02   7.2530285e+02
   4.4356293e+02   4.6405798e+02   4.9212258e+02   5.1645512e+02   6.7094205e+02
   4.5891949e+02   4.9546556e+02   5.3322327e+02   6.5448189e+02   6.5558864e+02
   4.5640146e+02   4.8509320e+02   5.1632344e+02   5.3778061e+02   6.5842066e+02
   4.4681761e+02   4.6639045e+02   4.8916430e+02   5.1325816e+02   5.6428852e+02
   4.5891393e+02   4.9543241e+02   5.3316762e+02   6.4842992e+02   6.5423771e+02
   4.5863167e+02   4.9384832e+02   5.3058438e+02   5.8725590e+02   7.1496838e+02
   4.5891454e+02   4.9543597e+02   5.3317202e+02   6.2171315e+02   6.2325426e+02
   4.1612028e+02   4.5035133e+02   4.8334307e+02   5.1265810e+02   6.3468204e+02
   4.2574201e+02   4.5208529e+02   4.8441033e+02   5.1311219e+02   6.7301301e+02
   3.8037273e+02   4.4740474e+02   4.7796890e+02   5.0927420e+02   5.6178787e+02
   3.9888501e+02   4.1972463e+02   4.5953059e+02   4.9588790e+02   5.3366615e+02
   4.5550998e+02   4.8254678e+02   5.1208930e+02   5.3135404e+02   6.1393639e+02
   4.5866528e+02   4.9402748e+02   5.3087240e+02   5.9117057e+02   6.8494475e+02
   4.4014704e+02   4.6049396e+02   4.8865893e+02   5.1463154e+02   6.2249405e+02
   4.5892055e+02   4.9547187e+02   5.3160562e+02   5.3162389e+02   5.3325396e+02
   4.4057053e+02   4.5938702e+02   4.8409251e+02   5.1144979e+02   5.6571124e+02
   4.5483438e+02   4.8096206e+02   5.1092811e+02   5.3073862e+02   6.6148903e+02
   4.4504598e+02   4.5352767e+02   4.6777115e+02   4.9969033e+02   5.3814521e+02
   4.5875635e+02   4.9452434e+02   5.3163994e+02   5.9550018e+02   6.2969984e+02
   4.5891996e+02   4.9546838e+02   5.3322716e+02   5.9684370e+02   5.9697621e+02
   4.5746940e+02   4.8862332e+02   5.2080800e+02   5.4380778e+02   6.1195622e+02
   4.5567606e+02   4.8305864e+02   5.1362727e+02   5.3402102e+02   6.7560993e+02
   4.5881514e+02   4.9485335e+02   5.3206725e+02   5.8195755e+02   5.9793499e+02
   4.5846881e+02   4.9300363e+02   5.2897326e+02   5.6651122e+02   6.3422216e+02
   4.5669642e+02   4.8600520e+02   5.1774142e+02   5.4012274e+02   7.3145432e+02
   4.5891454e+02   4.9543597e+02   5.3316849e+02   6.0178334e+02   6.0298635e+02
   4.5885794e+02   4.9510261e+02   5.3260919e+02   6.1400564e+02   6.2976515e+02
   4.5884697e+02   4.9503253e+02   5.3217331e+02   5.6537900e+02   5.7225270e+02
   4.5857676e+02   4.9353700e+02   5.2917128e+02   5.5971550e+02   5.9068914e+02
   4.5884993e+02   4.9505513e+02   5.3248171e+02   5.9321259e+02   6.0492398e+02
   4.3585451e+02   4.5716778e+02   4.8702445e+02   5.1409443e+02   6.5963735e+02
   4.3873600e+02   4.5877753e+02   4.8622200e+02   5.1324402e+02   5.9601904e+02
   4.5887444e+02   4.9519863e+02   5.3275625e+02   6.0410882e+02   6.1483651e+02
   4.5468633e+02   4.7991021e+02   5.0420314e+02   5.2098817e+02   5.6072472e+02
   4.5891442e+02   4.9543523e+02   5.3316815e+02   6.0550550e+02   6.0676096e+02
   4.3095670e+02   4.5302921e+02   4.8241220e+02   5.1164725e+02   5.8400370e+02
   4.5824783e+02   4.9193594e+02   5.2726179e+02   5.6073277e+02   7.4869320e+02
   4.5814903e+02   4.9147690e+02   5.2638130e+02   5.5754675e+02   6.9630208e+02
   4.4577605e+02   4.6655273e+02   4.9444431e+02   5.1772307e+02   6.9107383e+02
   4.3721591e+02   4.5816201e+02   4.8753947e+02   5.1427990e+02   6.4869625e+02
   4.5758228e+02   4.8905505e+02   5.2144870e+02   5.4481733e+02   6.1013983e+02
   4.5878307e+02   4.9467348e+02   5.3186456e+02   5.9433622e+02   6.1973059e+02
   4.5891713e+02   4.9545152e+02   5.3319988e+02   7.0888605e+02   7.1940127e+02
   4.5823977e+02   4.9189679e+02   5.2714804e+02   5.6006645e+02   7.1370066e+02
   4.5864917e+02   4.9393440e+02   5.3043003e+02   5.7128823e+02   6.0976608e+02
   4.5879916e+02   4.9476544e+02   5.3206763e+02   6.0997343e+02   6.5491907e+02
   4.3796962e+02   4.5739405e+02   4.8370905e+02   5.1169120e+02   5.7216672e+02
   4.5891163e+02   4.9541868e+02   5.3314482e+02   6.5166157e+02   6.6466124e+02
   4.4423917e+02   4.6426902e+02   4.9038552e+02   5.1503606e+02   5.9736657e+02
   4.5875899e+02   4.9453978e+02   5.3170141e+02   6.0266931e+02   6.5729436e+02
   4.2135343e+02   4.5107906e+02   4.8395724e+02   5.1295392e+02   6.7269452e+02
   4.5891904e+02   4.9546292e+02   5.3321882e+02   6.5057247e+02   6.5217953e+02
   4.4950791e+02   4.7122518e+02   4.9849966e+02   5.1987570e+02   6.1864538e+02
   4.4415732e+02   4.6452536e+02   4.9183540e+02   5.1611130e+02   6.2108699e+02
   4.4585712e+02   4.6639268e+02   4.9320700e+02   5.1672105e+02   6.1498661e+02
   4.4038962e+02   4.6081341e+02   4.8919367e+02   5.1495258e+02   6.3671592e+02
   4.5835042e+02   4.9242488e+02   5.2813326e+02   5.6430493e+02   7.4280492e+02
   4.5891579e+02   4.9544354e+02   5.3318654e+02   6.7006668e+02   7.0723260e+02
   4.1907698e+02   4.2181781e+02   4.5927294e+02   4.9570490e+02   5.3347265e+02
   4.5888743e+02   4.9527540e+02   5.3290662e+02   6.3637439e+02   6.6981678e+02
   4.5870132e+02   4.9422133e+02   5.3114494e+02   5.9028758e+02   6.3589150e+02
   4.2217891e+02   4.5055120e+02   4.8237893e+02   5.1201360e+02   6.0167271e+02
   4.5891832e+02   4.9545847e+02   5.3320357e+02   5.7636561e+02   5.7667156e+02
   4.5875351e+02   4.9450939e+02   5.3165832e+02   6.0340407e+02   6.9557033e+02
   4.5842607e+02   4.9279509e+02   5.2877778e+02   5.6786781e+02   7.2404505e+02
   4.5888095e+02   4.9523733e+02   5.3284469e+02   6.3658906e+02   7.1358904e+02
   4.5876071e+02   4.9454786e+02   5.3164379e+02   5.9091185e+02   6.1900856e+02
   4.5869550e+02   4.9419067e+02   5.3113882e+02   5.9477961e+02   6.8045330e+02
   4.0884161e+02   4.3672509e+02   4.6593835e+02   5.0037940e+02   5.3940307e+02
   4.1546800e+02   4.4913158e+02   4.8070309e+02   5.1108897e+02   5.8211104e+02
   4.5192708e+02   4.7514787e+02   5.0370209e+02   5.2388871e+02   6.4813868e+02
   4.5772177e+02   4.8958207e+02   5.2169098e+02   5.4401409e+02   5.9361397e+02
   4.2146038e+02   4.2150920e+02   4.5892791e+02   4.9547722e+02   5.3323969e+02
   4.5622032e+02   4.8438987e+02   5.1319143e+02   5.3133434e+02   5.8481115e+02
   4.5890581e+02   4.9538412e+02   5.3308733e+02   6.4956204e+02   6.8070180e+02
   4.4371788e+02   4.6425029e+02   4.9238900e+02   5.1662100e+02   7.2380718e+02
   4.4455934e+02   4.6504047e+02   4.9254228e+02   5.1654644e+02   6.3001298e+02
   4.5884057e+02   4.9499653e+02   5.3216527e+02   5.6881291e+02   5.7813038e+02
   4.5890214e+02   4.9536224e+02   5.3304772e+02   6.2541767e+02   6.3305501e+02
   4.5540547e+02   4.8234484e+02   5.1256712e+02   5.3255558e+02   6.4724621e+02
   4.5872888e+02   4.9437243e+02   5.3140074e+02   5.9403752e+02   6.3686828e+02
   4.4277591e+02   4.6026481e+02   4.8182775e+02   5.0923518e+02   5.5542086e+02
   4.5891429e+02   4.9543454e+02   5.3316980e+02   6.2305091e+02   6.2622460e+02
   4.5106614e+02   4.7370528e+02   5.0194631e+02   5.2249926e+02   6.4295056e+02
   4.5879023e+02   4.9471395e+02   5.3193628e+02   5.9580839e+02   6.2021771e+02
   4.5725101e+02   4.8785842e+02   5.2040289e+02   5.4448385e+02   6.7327406e+02
   4.5738433e+02   4.8828758e+02   5.1994829e+02   5.4183231e+02   6.0242198e+02
   4.5869662e+02   4.9419335e+02   5.3099176e+02   5.8007252e+02   6.1655532e+02
   4.3892590e+02   4.5934091e+02   4.8765840e+02   5.1414758e+02   6.1827510e+02
   4.3880521e+02   4.5858970e+02   4.8549310e+02   5.1275666e+02   5.8615713e+02
   4.4428733e+02   4.6446680e+02   4.9104558e+02   5.1550203e+02   6.0559024e+02
   4.5869434e+02   4.9418447e+02   5.3113376e+02   5.9532973e+02   7.1213980e+02
   4.4008515e+02   4.6061739e+02   4.8931251e+02   5.1507758e+02   6.5882155e+02
   4.3610120e+02   4.5020712e+02   4.7251915e+02   5.0408363e+02   5.4554097e+02
   4.5874503e+02   4.9446229e+02   5.3157782e+02   6.0109511e+02   6.6378200e+02
   4.1796649e+02   4.5069709e+02   4.8389948e+02   5.1296570e+02   7.3889293e+02
   4.5889124e+02   4.9529784e+02   5.3294340e+02   6.3634392e+02   6.5904402e+02
   4.5219340e+02   4.7490075e+02   4.9922906e+02   5.1873561e+02   5.6848401e+02
   4.5857355e+02   4.9353975e+02   5.2992811e+02   5.7345220e+02   6.3002627e+02
   4.4048866e+02   4.6085866e+02   4.8908045e+02   5.1486142e+02   6.2929785e+02
   4.5886247e+02   4.9512925e+02   5.3266871e+02   6.3188497e+02   7.4391537e+02
   4.5781133e+02   4.8994552e+02   5.2218187e+02   5.4457555e+02   5.9079484e+02
   4.5864414e+02   4.9390859e+02   5.3043188e+02   5.7282270e+02   6.1415749e+02
   4.5880322e+02   4.9478794e+02   5.3207737e+02   6.0104845e+02   6.2685270e+02
   4.5667717e+02   4.8563587e+02   5.1302360e+02   5.2894204e+02   5.6277466e+02
   4.5891225e+02   4.9542237e+02   5.3315057e+02   6.4110822e+02   6.4775491e+02
   4.5846982e+02   4.9301276e+02   5.2913836e+02   5.7007984e+02   6.8895248e+02
   4.5892045e+02   4.9547131e+02   5.3323286e+02   6.2519242e+02   6.2530730e+02
   4.5890658e+02   4.9538786e+02   5.3304947e+02   5.7663990e+02   5.7866154e+02
   4.5747898e+02   4.8868515e+02   5.2144675e+02   5.4594966e+02   6.3482020e+02
   4.5731642e+02   4.8809429e+02   5.2077319e+02   5.4517159e+02   6.8063297e+02
   4.5733496e+02   4.8815787e+02   5.2079112e+02   5.4505812e+02   6.5186789e+02
   4.3929168e+02   4.5993063e+02   4.8887619e+02   5.1489690e+02   6.8351288e+02
   4.5835380e+02   4.9243502e+02   5.2793895e+02   5.6182785e+02   6.3669146e+02
   4.5891982e+02   4.9546750e+02   5.3322405e+02   5.7889787e+02   5.7902238e+02
   4.3656905e+02   4.5725773e+02   4.8591780e+02   5.1332358e+02   6.0791242e+02
   4.1846158e+02   4.5026517e+02   4.8274418e+02   5.1228849e+02   6.1498893e+02
   4.4677531e+02   4.4883239e+02   4.6094538e+02   4.9626563e+02   5.3404878e+02
   4.5718993e+02   4.8756220e+02   5.1847169e+02   5.3901221e+02   5.9534901e+02
   4.5879258e+02   4.9472828e+02   5.3201089e+02   6.1021141e+02   6.6889122e+02
   4.5861826e+02   4.9377500e+02   5.3036410e+02   5.7869372e+02   6.3239286e+02
   4.5876869e+02   4.9459363e+02   5.3177397e+02   6.0071333e+02   6.4001727e+02
   4.0239186e+02   4.3184763e+02   4.6297011e+02   4.9826156e+02   5.3643445e+02
   4.5891820e+02   4.9545789e+02   5.3321034e+02   6.4571274e+02   6.4776119e+02
   4.5886958e+02   4.9517049e+02   5.3272459e+02   6.1765181e+02   6.3322305e+02
   4.5890563e+02   4.9538302e+02   5.3308614e+02   6.7893291e+02   7.6182902e+02
   4.5821782e+02   4.9178962e+02   5.2681043e+02   5.5823483e+02   6.4327407e+02
   4.5890874e+02   4.9540152e+02   5.3311675e+02   7.0714516e+02   7.7091575e+02
   4.4546747e+02   4.6617297e+02   4.9398345e+02   5.1743716e+02   6.5566907e+02
   4.3352511e+02   4.5460701e+02   4.8333448e+02   5.1201307e+02   5.8661435e+02
   4.1598421e+02   4.4462027e+02   4.7339324e+02   5.0585778e+02   5.5003747e+02
   4.3118481e+02   4.5376794e+02   4.8404288e+02   5.1263589e+02   6.0727316e+02
   4.2697925e+02   4.5247550e+02   4.8458124e+02   5.1316998e+02   6.6766640e+02
   4.4849408e+02   4.5300386e+02   4.6355002e+02   4.9718022e+02   5.3503111e+02
   4.5884303e+02   4.9501515e+02   5.3241308e+02   5.9306241e+02   6.0605885e+02
   4.5889716e+02   4.9533255e+02   5.3298543e+02   6.0307301e+02   6.0799767e+02
   4.5869432e+02   4.9418355e+02   5.3109566e+02   5.9097723e+02   6.4212417e+02
   4.5849518e+02   4.9314075e+02   5.2936494e+02   5.7210960e+02   6.8672152e+02
   4.5882403e+02   4.9490709e+02   5.3229727e+02   6.1515219e+02   6.5090428e+02
   4.3507090e+02   4.5444071e+02   4.8090663e+02   5.1018388e+02   5.6299034e+02
   4.5890861e+02   4.9540049e+02   5.3310184e+02   5.9738056e+02   5.9933247e+02
   4.5870012e+02   4.9421586e+02   5.3118355e+02   5.9598954e+02   7.0801218e+02
   4.5192062e+02   4.7481809e+02   5.0129325e+02   5.2117048e+02   5.9322549e+02
   4.4284559e+02   4.6330227e+02   4.9148189e+02   5.1612986e+02   6.7507381e+02
   4.5166275e+02   4.7464600e+02   5.0276890e+02   5.2300344e+02   6.2801993e+02
   3.9456153e+02   4.5009990e+02   4.8344169e+02   5.1275216e+02   6.5233574e+02
   4.5890677e+02   4.9538981e+02   5.3309687e+02   6.5134074e+02   6.9619782e+02
   6.3405741e+02   5.3477636e+02   4.9711218e+02   4.6172398e+02   4.2913384e+02
   6.6759900e+02   6.5637834e+02   5.1286929e+02   4.8364384e+02   4.5017941e+02
   7.1299686e+02   6.1892937e+02   5.1239883e+02   4.8283343e+02   4.4984385e+02
   6.0030775e+02   5.6916299e+02   5.1127363e+02   4.8124867e+02   4.4914078e+02
   6.4842632e+02   6.3252018e+02   5.1275489e+02   4.8344819e+02   4.5010017e+02
   6.1544038e+02   6.0251508e+02   5.1256309e+02   4.8313996e+02   4.4997362e+02
   5.1333040e+02   4.8491460e+02   4.5287883e+02   4.2792802e+02   3.8724335e+02
   6.2591778e+02   6.2414408e+02   5.1288124e+02   4.8366497e+02   4.5018792e+02
   5.9710937e+02   5.3143378e+02   4.9450879e+02   4.5917276e+02   4.1829999e+02
   5.8161215e+02   5.3068992e+02   4.9425683e+02   4.5962728e+02   4.2262162e+02
   5.1391161e+02   4.8644845e+02   4.5586824e+02   4.3388716e+02   4.0339306e+02
   6.6244548e+02   6.0521112e+02   5.1207044e+02   4.8227471e+02   4.4960140e+02
   5.9099266e+02   5.7427101e+02   5.1204372e+02   4.8242868e+02   4.4967459e+02
   6.4041639e+02   5.3282893e+02   4.9523001e+02   4.5888970e+02   4.0079883e+02
   5.2682938e+02   5.2054949e+02   5.0590129e+02   4.7963708e+02   4.4856799e+02
   7.7861299e+02   6.0479454e+02   5.1195888e+02   4.8207406e+02   4.4951171e+02
   5.1310633e+02   4.8429058e+02   4.5155594e+02   4.2430367e+02   4.1305338e+02
   6.2779264e+02   5.4919027e+02   5.0578593e+02   4.7352454e+02   4.4442309e+02
   6.0571444e+02   6.0392677e+02   5.1284797e+02   4.8361208e+02   4.5016674e+02
   5.6428934e+02   5.5745313e+02   5.1141335e+02   4.8186209e+02   4.4943633e+02
   6.3032072e+02   5.8565940e+02   5.1155029e+02   4.8145602e+02   4.4923069e+02
   5.7510789e+02   5.6595710e+02   5.1208958e+02   4.8260590e+02   4.4975432e+02
   6.2923530e+02   5.3281161e+02   4.9530398e+02   4.5917716e+02   4.1625757e+02
   5.4729536e+02   5.2315769e+02   4.9124023e+02   4.6099510e+02   4.3006293e+02
   5.8888687e+02   5.8808625e+02   5.1286930e+02   4.8364997e+02   4.5018203e+02
   6.3266572e+02   5.7932937e+02   5.1121232e+02   4.8091962e+02   4.4897625e+02
   7.1255316e+02   5.4748626e+02   5.0479445e+02   4.7194093e+02   4.4312770e+02
   6.4370392e+02   5.9633635e+02   5.1186191e+02   4.8193781e+02   4.4945110e+02
   6.3230171e+02   5.6302044e+02   5.0977618e+02   4.7884273e+02   4.4790748e+02
   6.4301113e+02   5.8029725e+02   5.1116718e+02   4.8082065e+02   4.4892741e+02
   5.5781123e+02   5.4054636e+02   5.0514364e+02   4.7487626e+02   4.4555991e+02
   6.5141356e+02   6.2298806e+02   5.1260482e+02   4.8319080e+02   4.4999423e+02
   6.1925059e+02   6.1175709e+02   5.1269326e+02   4.8335067e+02   4.5006046e+02
   7.0429249e+02   6.5377420e+02   5.1282814e+02   4.8357287e+02   4.5015078e+02
   5.5624109e+02   5.2788205e+02   4.9412260e+02   4.6222029e+02   4.3161494e+02
   7.5674333e+02   6.0001572e+02   5.1180303e+02   4.8181012e+02   4.4939225e+02
   5.8574194e+02   5.4388542e+02   5.0433140e+02   4.7262766e+02   4.4379408e+02
   6.2728884e+02   5.3331911e+02   4.9583048e+02   4.5999169e+02   4.2317966e+02
   7.5225239e+02   5.3323172e+02   4.9547216e+02   4.5892579e+02   3.9808540e+02
   5.2630699e+02   5.0707997e+02   4.7986050e+02   4.5775619e+02   4.3104914e+02
   6.3686921e+02   5.8973149e+02   5.1164225e+02   4.8158768e+02   4.4929131e+02
   6.3159015e+02   5.3691930e+02   4.9885792e+02   4.6421234e+02   4.3411697e+02
   5.9233293e+02   5.5224219e+02   5.0787553e+02   4.7691672e+02   4.4681277e+02
   6.0115865e+02   5.5511779e+02   5.0854847e+02   4.7759090e+02   4.4721117e+02
   5.5881687e+02   5.2669564e+02   4.9161517e+02   4.5817995e+02   3.9184703e+02
   6.8128464e+02   5.9019761e+02   5.1148213e+02   4.8128945e+02   4.4915083e+02
   6.1784957e+02   5.8038707e+02   5.1152590e+02   4.8147399e+02   4.4924082e+02
   5.1731988e+02   4.9366996e+02   4.6577469e+02   4.4554103e+02   4.1774545e+02
   7.3973689e+02   5.9888188e+02   5.1176147e+02   4.8174127e+02   4.4936077e+02
   5.7564149e+02   5.5693128e+02   5.1020159e+02   4.8018115e+02   4.4864055e+02
   6.1114664e+02   6.1059960e+02   5.1288334e+02   4.8366915e+02   4.5018962e+02
   6.3548395e+02   6.1580185e+02   5.1251598e+02   4.8304435e+02   4.4993326e+02
   7.3503102e+02   5.3555478e+02   4.9757250e+02   4.6200840e+02   4.2973103e+02
   6.3347961e+02   5.4771655e+02   5.0508436e+02   4.7253822e+02   4.4364019e+02
   6.2669656e+02   6.2363437e+02   5.1286479e+02   4.8363724e+02   4.5017678e+02
   5.9522656e+02   5.9496307e+02   5.1288876e+02   4.8367894e+02   4.5019356e+02
   5.7390016e+02   5.3665207e+02   5.0025678e+02   4.6798969e+02   4.3947123e+02
   7.3260882e+02   6.8869319e+02   5.1284235e+02   4.8359715e+02   4.5016058e+02
   6.6237378e+02   5.8951423e+02   5.1147582e+02   4.8128376e+02   4.4914828e+02
   6.4318466e+02   5.3678297e+02   4.9867468e+02   4.6381719e+02   4.3342830e+02
   6.9632271e+02   6.7234531e+02   5.1288448e+02   4.8366991e+02   4.5018989e+02
   6.5890976e+02   5.6528517e+02   5.0993953e+02   4.7896725e+02   4.4797130e+02
   7.7898681e+02   7.1433729e+02   5.1284465e+02   4.8360111e+02   4.5016218e+02
   6.4871969e+02   6.4870718e+02   5.1289923e+02   4.8369533e+02   4.5020009e+02
   5.9254115e+02   5.7467887e+02   5.1200047e+02   4.8235444e+02   4.4964203e+02
   5.6302649e+02   5.5978961e+02   5.1223129e+02   4.8287529e+02   4.4987027e+02
   6.9066804e+02   5.8934184e+02   5.1144350e+02   4.8122522e+02   4.4912041e+02
   5.9248795e+02   5.4054033e+02   5.0214310e+02   4.6963722e+02   4.4112539e+02
   6.3277576e+02   5.7116145e+02   5.1070430e+02   4.8015740e+02   4.4860010e+02
   5.6154920e+02   5.6071818e+02   5.1272470e+02   4.8348362e+02   4.5011677e+02
   6.2656014e+02   5.3269427e+02   4.9521441e+02   4.5910211e+02   4.1504248e+02
   6.6490496e+02   5.3370361e+02   4.9599279e+02   4.5982478e+02   4.2195406e+02
   6.1108315e+02   5.9093447e+02   5.1217917e+02   4.8252702e+02   4.4971387e+02
   6.2934875e+02   6.0357612e+02   5.1227580e+02   4.8264368e+02   4.4976309e+02
   6.3115570e+02   5.7179623e+02   5.1076998e+02   4.8026184e+02   4.4865299e+02
   5.5158870e+02   5.4084454e+02   5.0744301e+02   4.7790213e+02   4.4748342e+02
   6.8311074e+02   6.2404079e+02   5.1254876e+02   4.8309214e+02   4.4995306e+02
   6.5868263e+02   6.4090579e+02   5.1278461e+02   4.8349836e+02   4.5012057e+02
   5.8246601e+02   5.5986357e+02   5.1060189e+02   4.8059023e+02   4.4883681e+02
   6.7827686e+02   5.9861764e+02   5.1182027e+02   4.8185054e+02   4.4941100e+02
   6.5643314e+02   5.3446206e+02   4.9671093e+02   4.6091152e+02   4.2671645e+02
   5.9815697e+02   5.5811978e+02   5.0953123e+02   4.7894254e+02   4.4798107e+02
   5.9700660e+02   5.3839176e+02   5.0058347e+02   4.6748347e+02   4.3876621e+02
   6.7700007e+02   5.4382139e+02   5.0304085e+02   4.6960116e+02   4.4096846e+02
   5.7363550e+02   5.5989977e+02   5.1110508e+02   4.8135218e+02   4.4920129e+02
   6.9150659e+02   5.6160754e+02   5.0930590e+02   4.7805629e+02   4.4745754e+02
   6.1831601e+02   5.3328498e+02   4.9593320e+02   4.6039251e+02   4.2510573e+02
   5.8356766e+02   5.6674939e+02   5.1172935e+02   4.8205685e+02   4.4951446e+02
   7.7974744e+02   7.0642201e+02   5.1283179e+02   4.8357888e+02   4.5015320e+02
   5.9474652e+02   5.7421173e+02   5.1187082e+02   4.8214997e+02   4.4955195e+02
   6.6625042e+02   6.0240470e+02   5.1198705e+02   4.8213280e+02   4.4953831e+02
   6.4954344e+02   6.4781957e+02   5.1288269e+02   4.8366698e+02   4.5018871e+02
   5.9093617e+02   5.3089546e+02   4.9411905e+02   4.5892645e+02   4.1545799e+02
   5.1529728e+02   4.8968264e+02   4.6091156e+02   4.4053924e+02   4.1252479e+02
   6.8639997e+02   5.3320580e+02   4.9549666e+02   4.5906383e+02   4.1267388e+02
   5.1362158e+02   4.8569876e+02   4.5445999e+02   4.3143642e+02   3.9212344e+02
   6.2227290e+02   5.3245370e+02   4.9501000e+02   4.5888267e+02   4.0702171e+02
   5.9986532e+02   5.3619254e+02   4.9887886e+02   4.6513736e+02   4.3568801e+02
   6.0353116e+02   5.9896164e+02   5.1271978e+02   4.8340654e+02   4.5008362e+02
   5.7061333e+02   5.2908436e+02   4.9295536e+02   4.5845830e+02   3.8454956e+02
   6.8641510e+02   5.3319749e+02   4.9548852e+02   4.5905187e+02   4.1229606e+02
   5.5203783e+02   5.2408360e+02   4.9009965e+02   4.5783265e+02   3.8979810e+02
   6.7377247e+02   5.5417236e+02   5.0742118e+02   4.7548353e+02   4.4582978e+02
   6.0941075e+02   5.8843311e+02   5.1212302e+02   4.8244392e+02   4.4967799e+02
   6.1276526e+02   5.9754558e+02   5.1240773e+02   4.8288964e+02   4.4986881e+02
   5.1677004e+02   4.9264149e+02   4.6448946e+02   4.4398473e+02   4.0774120e+02
   6.4189668e+02   5.9169898e+02   5.1168289e+02   4.8164540e+02   4.4931770e+02
   6.6603373e+02   6.1726708e+02   5.1238502e+02   4.8281191e+02   4.4983474e+02
   7.1527465e+02   7.1417842e+02   5.1289724e+02   4.8369189e+02   4.5019871e+02
   6.3215112e+02   6.2127086e+02   5.1273306e+02   4.8341370e+02   4.5008616e+02
   5.5857159e+02   5.2677499e+02   4.9180539e+02   4.5850362e+02   4.1621717e+02
   6.5350031e+02   6.0645169e+02   5.1214338e+02   4.8240207e+02   4.4965759e+02
   7.2235735e+02   6.3055440e+02   5.1259217e+02   4.8316542e+02   4.4998359e+02
   5.5289944e+02   5.2639511e+02   4.9336732e+02   4.6205048e+02   4.3155030e+02
   7.3494048e+02   5.3320415e+02   4.9545411e+02   4.5891766e+02   3.8255313e+02
   5.1306444e+02   4.8418711e+02   4.5732854e+02   4.5559287e+02   4.4855301e+02
   6.3392300e+02   5.9372516e+02   5.1184880e+02   4.8192978e+02   4.4944786e+02
   5.1607081e+02   4.9289747e+02   4.7577873e+02   4.6670469e+02   4.4526508e+02
   6.1209349e+02   5.6647825e+02   5.1065759e+02   4.8026158e+02   4.4865890e+02
   7.3057516e+02   6.2793858e+02   5.1254083e+02   4.8307638e+02   4.4994641e+02
   6.2482687e+02   6.2249708e+02   5.1286659e+02   4.8364039e+02   4.5017805e+02
   6.8028824e+02   5.3352297e+02   4.9580829e+02   4.5952940e+02   4.1977747e+02
   5.8259732e+02   5.5768207e+02   5.1005100e+02   4.7988161e+02   4.4848548e+02
   6.3538361e+02   5.3526171e+02   4.9751736e+02   4.6228291e+02   4.3046035e+02
   5.1941481e+02   4.9727798e+02   4.6951046e+02   4.4889954e+02   4.2067650e+02
   7.7561450e+02   6.2657506e+02   5.1249713e+02   4.8300014e+02   4.4991437e+02
   5.2533339e+02   5.2439247e+02   5.1194936e+02   4.8320524e+02   4.5002119e+02
   6.8537325e+02   5.8550951e+02   5.1128963e+02   4.8097692e+02   4.4900178e+02
   7.0952784e+02   6.3870701e+02   5.1271565e+02   4.8337891e+02   4.5007179e+02
   5.9544296e+02   5.3107433e+02   4.9415554e+02   4.5873111e+02   4.0716770e+02
   5.8592919e+02   5.8575601e+02   5.1289028e+02   4.8368199e+02   4.5019479e+02
   5.8815802e+02   5.3065897e+02   4.9394250e+02   4.5880415e+02   4.1318523e+02
   6.9782513e+02   6.9779276e+02   5.1289936e+02   4.8369554e+02   4.5020018e+02
   6.8460944e+02   5.3315661e+02   4.9544959e+02   4.5899724e+02   4.1009819e+02
   7.0857234e+02   6.7640064e+02   5.1287751e+02   4.8365788e+02   4.5018506e+02
   6.7049429e+02   5.3311806e+02   4.9542045e+02   4.5897245e+02   4.0879223e+02
   6.7111077e+02   6.0025772e+02   5.1189864e+02   4.8198311e+02   4.4947110e+02
   6.2546865e+02   6.1177384e+02   5.1256139e+02   4.8312593e+02   4.4996748e+02
   6.6397953e+02   6.0893868e+02   5.1217436e+02   4.8245132e+02   4.4967905e+02
   6.8173977e+02   6.4427607e+02   5.1277455e+02   4.8348067e+02   4.5011337e+02
   7.0701253e+02   5.4197465e+02   5.0200400e+02   4.6819036e+02   4.3945236e+02
   6.0985059e+02   5.8926087e+02   5.1214259e+02   4.8247328e+02   4.4969070e+02
   7.1228968e+02   5.6873358e+02   5.1026465e+02   4.7940699e+02   4.4820712e+02
   6.9619037e+02   5.3310027e+02   4.9539166e+02   4.5890741e+02   3.8666818e+02
   7.4208526e+02   6.9153829e+02   5.1283260e+02   4.8358028e+02   4.5015377e+02
   6.2429977e+02   5.3344791e+02   4.9598202e+02   4.6026239e+02   4.2446786e+02
   6.6141562e+02   5.5316559e+02   5.0709523e+02   4.7505652e+02   4.4553386e+02
   5.6500968e+02   5.2826078e+02   4.9249215e+02   4.5836441e+02   3.8451109e+02
   5.8993591e+02   5.8977613e+02   5.1289265e+02   4.8368529e+02   4.5019610e+02
   6.1062625e+02   5.3274035e+02   4.9554619e+02   4.6010923e+02   4.2406467e+02
   5.2047765e+02   4.9914560e+02   4.7244381e+02   4.5322316e+02   4.2966949e+02
   6.0742666e+02   5.8010790e+02   5.1178198e+02   4.8192751e+02   4.4944997e+02
   6.0032287e+02   5.9526614e+02   5.1269919e+02   4.8337686e+02   4.5007161e+02
   7.3103891e+02   5.6712876e+02   5.1007268e+02   4.7911225e+02   4.4804833e+02
   6.5653215e+02   6.4369341e+02   5.1281298e+02   4.8354720e+02   4.5014039e+02
   6.9159347e+02   5.6705737e+02   5.1011283e+02   4.7919584e+02   4.4809451e+02
   6.0857403e+02   6.0727068e+02   5.1286175e+02   4.8363396e+02   4.5017551e+02
   6.3686348e+02   6.0534088e+02   5.1223666e+02   4.8257085e+02   4.4973144e+02
   6.9823791e+02   6.8323632e+02   5.1289346e+02   4.8368538e+02   4.5019610e+02
   5.1355915e+02   4.8555110e+02   4.5450200e+02   4.3461758e+02   4.2545334e+02
   5.5463707e+02   5.2769478e+02   4.9445437e+02   4.6300975e+02   4.3313743e+02
   7.1428229e+02   5.7971600e+02   5.1098808e+02   4.8049261e+02   4.4876471e+02
   5.1930021e+02   4.9757981e+02   4.7277591e+02   4.5643787e+02   4.3547301e+02
   6.5071124e+02   5.3992058e+02   5.0081802e+02   4.6669558e+02   4.3765091e+02
   7.1008801e+02   7.1008052e+02   5.1289937e+02   4.8369556e+02   4.5020019e+02
   7.4055979e+02   6.0959869e+02   5.1210357e+02   4.8232260e+02   4.4962233e+02
   5.6247069e+02   5.4284318e+02   5.0551147e+02   4.7494940e+02   4.4558392e+02
   7.5077282e+02   5.9991528e+02   5.1180039e+02   4.8180594e+02   4.4939035e+02
   6.3307701e+02   6.3259697e+02   5.1289333e+02   4.8368530e+02   4.5019607e+02
   6.3793891e+02   6.3079254e+02   5.1281266e+02   4.8354785e+02   4.5014069e+02
   5.9365879e+02   5.9279494e+02   5.1285874e+02   4.8363243e+02   4.5017498e+02
   5.8458257e+02   5.5103069e+02   5.0771665e+02   4.7688734e+02   4.4680436e+02
   6.5353758e+02   5.5490816e+02   5.0769955e+02   4.7589654e+02   4.4611162e+02
   6.9807440e+02   5.3719899e+02   4.9888967e+02   4.6394484e+02   4.3361512e+02
   5.9326558e+02   5.9287958e+02   5.1288111e+02   4.8366721e+02   4.5018888e+02
   6.1836704e+02   5.6777441e+02   5.1064103e+02   4.8016979e+02   4.4861023e+02
   6.0816576e+02   5.3221202e+02   4.9504840e+02   4.5946809e+02   4.2039002e+02
   6.6046026e+02   5.9358957e+02   5.1165803e+02   4.8158408e+02   4.4928877e+02
   6.8683871e+02   5.5141324e+02   5.0643677e+02   4.7415151e+02   4.4487941e+02
   5.8543545e+02   5.5236168e+02   5.0819013e+02   4.7746277e+02   4.4715261e+02
   5.5340628e+02   5.5257329e+02   5.1258525e+02   4.8335098e+02   4.5006520e+02
   6.0178602e+02   5.3334189e+02   4.9633985e+02   4.6156952e+02   4.2903057e+02
   6.4446728e+02   6.2401213e+02   5.1267116e+02   4.8330569e+02   4.5004178e+02
   6.3761520e+02   5.5818416e+02   5.0871946e+02   4.7735655e+02   4.4704721e+02
   6.2276769e+02   5.4464895e+02   5.0373323e+02   4.7087074e+02   4.4221459e+02
   6.4315051e+02   6.3989654e+02   5.1287967e+02   4.8366188e+02   4.5018667e+02
   5.2093203e+02   4.9988635e+02   4.7334942e+02   4.5414951e+02   4.3055018e+02
   6.7300056e+02   6.6633304e+02   5.1289144e+02   4.8368192e+02   4.5019471e+02
   5.5529916e+02   5.2607342e+02   4.9187869e+02   4.5940068e+02   4.2398694e+02
   5.9567662e+02   5.5485552e+02   5.0866054e+02   4.7785069e+02   4.4736976e+02
   6.2706745e+02   5.3719269e+02   4.9910645e+02   4.6463127e+02   4.3479646e+02
   6.2952193e+02   6.0914666e+02   5.1243123e+02   4.8290426e+02   4.4987434e+02
   7.3827239e+02   7.3809982e+02   5.1289920e+02   4.8369526e+02   4.5020007e+02
   6.0422517e+02   5.3242083e+02   4.9535686e+02   4.6007106e+02   4.2403192e+02
   6.6963131e+02   5.6744535e+02   5.1016902e+02   4.7928497e+02   4.4814269e+02
   6.3093747e+02   5.7546740e+02   5.1101812e+02   4.8063150e+02   4.4883642e+02
   5.7006653e+02   5.2931723e+02   4.9329860e+02   4.5900017e+02   4.1894548e+02
   5.8473969e+02   5.8275591e+02   5.1279631e+02   4.8354342e+02   4.5013948e+02
   6.3741196e+02   6.3493148e+02   5.1287015e+02   4.8364578e+02   4.5018020e+02
   5.8168130e+02   5.8168115e+02   5.1289936e+02   4.8369552e+02   4.5020017e+02
   6.4065140e+02   6.3907213e+02   5.1288860e+02   4.8367719e+02   4.5019282e+02
   6.4508412e+02   6.2256908e+02   5.1264362e+02   4.8325861e+02   4.5002236e+02
   5.6143711e+02   5.3256772e+02   4.9812706e+02   4.6634791e+02   4.3766633e+02
   5.9297702e+02   5.3187386e+02   4.9512530e+02   4.6027642e+02   4.2518747e+02
   5.3420196e+02   5.3050652e+02   5.0977992e+02   4.8133677e+02   4.4925276e+02
   6.4975540e+02   6.2575026e+02   5.1264775e+02   4.8326458e+02   4.5002480e+02
   7.6989975e+02   6.2318301e+02   5.1245886e+02   4.8293410e+02   4.4988651e+02
   5.6965210e+02   5.5192981e+02   5.0893215e+02   4.7872703e+02   4.4789048e+02
   6.8425385e+02   5.9019818e+02   5.1148022e+02   4.8128591e+02   4.4914914e+02
   6.0227929e+02   5.3232064e+02   4.9529564e+02   4.6005326e+02   4.2399397e+02
   5.4592586e+02   5.2117111e+02   4.8841730e+02   4.5762255e+02   4.1486271e+02
   6.8777143e+02   6.8757768e+02   5.1289930e+02   4.8369543e+02   4.5020013e+02
   6.9815103e+02   6.4287460e+02   5.1275512e+02   4.8344712e+02   4.5009969e+02
   6.6194731e+02   6.5682297e+02   5.1288063e+02   4.8366335e+02   4.5018725e+02
   5.1879392e+02   4.9622071e+02   4.6821752e+02   4.4724849e+02   4.1063941e+02
   7.3219252e+02   5.3964000e+02   5.0054593e+02   4.6617658e+02   4.3695054e+02
   6.1225796e+02   5.7044034e+02   5.1104266e+02   4.8080385e+02   4.4892513e+02
   5.8030636e+02   5.7917069e+02   5.1283891e+02   4.8360879e+02   4.5016571e+02
   6.0089761e+02   5.8042517e+02   5.1199438e+02   4.8228513e+02   4.4960985e+02
   5.5687875e+02   5.2619239e+02   4.9147455e+02   4.5842441e+02   4.1607789e+02
   5.5753129e+02   5.3145358e+02   4.9793974e+02   4.6668218e+02   4.3816875e+02
   6.2356402e+02   5.9635553e+02   5.1208058e+02   4.8232772e+02   4.4962579e+02
   6.4864841e+02   5.9678537e+02   5.1184117e+02   4.8189801e+02   4.4943292e+02
   5.2189475e+02   5.0673493e+02   4.9067292e+02   4.7248700e+02   4.4548659e+02
   6.5924864e+02   6.2075977e+02   5.1250836e+02   4.8302424e+02   4.4992463e+02
   6.7685841e+02   6.5907687e+02   5.1287041e+02   4.8364571e+02   4.5018016e+02
   5.6198522e+02   5.2758099e+02   4.9211264e+02   4.5828637e+02   3.9157093e+02
   6.1630863e+02   5.3241479e+02   4.9510826e+02   4.5928437e+02   4.1837777e+02
   5.7797069e+02   5.7394026e+02   5.1263828e+02   4.8333006e+02   4.5005386e+02
   5.7374644e+02   5.4660890e+02   5.0631245e+02   4.7542546e+02   4.4587497e+02
   7.0897134e+02   6.9634985e+02   5.1288783e+02   4.8367566e+02   4.5019220e+02
   7.3554714e+02   6.6095576e+02   5.1280804e+02   4.8353784e+02   4.5013658e+02
   6.2632817e+02   5.3396895e+02   4.9646087e+02   4.6092839e+02   4.2691935e+02
   7.0827769e+02   5.5199251e+02   5.0664290e+02   4.7441804e+02   4.4507463e+02
   6.5836682e+02   5.9687682e+02   5.1179035e+02   4.8180509e+02   4.4939042e+02
   5.8982715e+02   5.7053330e+02   5.1182330e+02   4.8212804e+02   4.4954381e+02
   6.7288949e+02   5.4821834e+02   5.0514233e+02   4.7243300e+02   4.4354079e+02
   7.1002714e+02   7.0932789e+02   5.1289834e+02   4.8369376e+02   4.5019946e+02
   5.4672477e+02   5.2481497e+02   4.9426907e+02   4.6486205e+02   4.3639182e+02
   5.7622666e+02   5.6254208e+02   5.1147442e+02   4.8179334e+02   4.4940011e+02
   6.4550828e+02   5.8300726e+02   5.1127443e+02   4.8098301e+02   4.4900567e+02
   6.3494809e+02   6.3052993e+02   5.1284588e+02   4.8360464e+02   4.5016364e+02
   6.3255149e+02   5.3369076e+02   4.9613598e+02   4.6033833e+02   4.2471048e+02
   5.9114614e+02   5.8020138e+02   5.1238792e+02   4.8292584e+02   4.4988597e+02
   6.3562187e+02   5.9692511e+02   5.1195361e+02   4.8209999e+02   4.4952430e+02
   6.2791159e+02   6.0553414e+02   5.1235112e+02   4.8277122e+02   4.4981783e+02
   7.5403382e+02   5.5610662e+02   5.0794633e+02   4.7613827e+02   4.4626709e+02
   6.3625401e+02   5.4981954e+02   5.0596574e+02   4.7368002e+02   4.4453608e+02
   6.1727798e+02   5.3218018e+02   4.9483574e+02   4.5883475e+02   4.0456039e+02
   6.2228294e+02   5.6201145e+02   5.0971859e+02   4.7883363e+02   4.4790553e+02
   6.4042531e+02   5.3600088e+02   4.9808070e+02   4.6300656e+02   4.3195011e+02
   7.7378961e+02   6.3569701e+02   5.1261444e+02   4.8320290e+02   4.4999914e+02
   7.7069243e+02   7.5369571e+02   5.1289617e+02   4.8369004e+02   4.5019797e+02
   5.5693133e+02   5.2653530e+02   4.9197803e+02   4.5912965e+02   4.2230250e+02
   6.7791175e+02   6.5773300e+02   5.1286481e+02   4.8363609e+02   4.5017629e+02
   6.6480116e+02   6.0883629e+02   5.1217024e+02   4.8244416e+02   4.4967592e+02
   6.0667711e+02   5.3191957e+02   4.9477119e+02   4.5911997e+02   4.1686433e+02
   6.1210288e+02   5.3198269e+02   4.9472389e+02   4.5884866e+02   4.0850967e+02
   5.8246290e+02   5.3122527e+02   4.9482992e+02   4.6041051e+02   4.2596969e+02
   6.7196937e+02   6.0637731e+02   5.1209123e+02   4.8230870e+02   4.4961638e+02
   5.6293481e+02   5.6188310e+02   5.1269711e+02   4.8344646e+02   4.5010190e+02
   5.5654993e+02   5.3697135e+02   5.0304684e+02   4.7264897e+02   4.4394598e+02
   6.8068758e+02   6.5091864e+02   5.1282685e+02   4.8357074e+02   4.5014992e+02
   7.0323155e+02   7.0318006e+02   5.1289932e+02   4.8369548e+02   4.5020015e+02
   6.8760022e+02   5.7886770e+02   5.1096632e+02   4.8046598e+02   4.4875172e+02
   5.6340787e+02   5.3078767e+02   4.9587888e+02   4.6327141e+02   4.3317736e+02
   5.2191387e+02   5.0495809e+02   4.8656138e+02   4.6934763e+02   4.4380286e+02
   6.1629118e+02   5.7415410e+02   5.1122271e+02   4.8103566e+02   4.4903526e+02
   6.1968312e+02   5.8407770e+02   5.1164839e+02   4.8165077e+02   4.4932202e+02
   6.8356895e+02   6.2765992e+02   5.1259271e+02   4.8316769e+02   4.4998457e+02
   6.6920284e+02   5.3339975e+02   4.9569719e+02   4.5938185e+02   4.1835827e+02
   5.8307566e+02   5.3162082e+02   4.9524029e+02   4.6096204e+02   4.2771926e+02
   5.9281315e+02   5.9218052e+02   5.1286915e+02   4.8364879e+02   4.5018153e+02
   5.7017922e+02   5.2961662e+02   4.9366388e+02   4.5952020e+02   4.2264232e+02
   5.3864770e+02   5.1677386e+02   4.8530601e+02   4.5647182e+02   3.9531260e+02
   5.5558507e+02   5.3417188e+02   5.0112124e+02   4.7061006e+02   4.4227532e+02
   5.2914441e+02   5.0983168e+02   4.8130200e+02   4.5711708e+02   4.2770412e+02
   7.5162240e+02   6.3270845e+02   5.1258684e+02   4.8315526e+02   4.4997934e+02
   6.9702436e+02   6.0490712e+02   5.1203391e+02   4.8220971e+02   4.4957250e+02
   6.2402886e+02   5.7756051e+02   5.1122806e+02   4.8097678e+02   4.4900484e+02
   5.3981169e+02   5.1756172e+02   4.8593041e+02   4.5678618e+02   4.1165176e+02
   5.8318052e+02   5.7515750e+02   5.1245898e+02   4.8306223e+02   4.4994375e+02
   5.6135489e+02   5.2744896e+02   4.9206379e+02   4.5832574e+02   4.0798529e+02
   6.5897115e+02   6.5696330e+02   5.1289136e+02   4.8368180e+02   4.5019466e+02
   6.2392842e+02   5.5377722e+02   5.0756908e+02   4.7591735e+02   4.4613646e+02
   6.1192603e+02   5.3505406e+02   4.9767458e+02   4.6307721e+02   4.3222511e+02
   6.6036199e+02   5.3520511e+02   4.9734512e+02   4.6180443e+02   4.2926343e+02
   6.3492968e+02   6.3450010e+02   5.1289510e+02   4.8368830e+02   4.5019728e+02
   6.3858596e+02   5.4995304e+02   5.0599571e+02   4.7369517e+02   4.4454594e+02
   7.6667863e+02   6.3615572e+02   5.1261999e+02   4.8321249e+02   4.5000312e+02
   5.5179681e+02   5.2397602e+02   4.9003613e+02   4.5781910e+02   3.9483197e+02
   5.6037366e+02   5.5867671e+02   5.1249250e+02   4.8320900e+02   4.5000715e+02
   6.4760069e+02   6.2996399e+02   5.1272922e+02   4.8340441e+02   4.5008229e+02
   5.1372224e+02   4.8601176e+02   4.6004255e+02   4.5370720e+02   4.4413484e+02
   7.4976375e+02   5.5890077e+02   5.0867852e+02   4.7714436e+02   4.4690963e+02
   5.1370526e+02   4.9486665e+02   4.9243008e+02   4.8183055e+02   4.4983592e+02
   7.4011216e+02   5.3403770e+02   4.9624499e+02   4.6007288e+02   4.2326372e+02
   5.3472227e+02   5.1801248e+02   4.9265511e+02   4.6722037e+02   4.4003265e+02
   6.3518990e+02   5.3287615e+02   4.9531745e+02   4.5909676e+02   4.1450225e+02
   5.1458378e+02   4.8807956e+02   4.5856679e+02   4.3760666e+02   3.8953097e+02
   5.7021256e+02   5.6407556e+02   5.1217546e+02   4.8275226e+02   4.4981720e+02
   5.6895429e+02   5.3229232e+02   4.9678925e+02   4.6390291e+02   4.3409758e+02
   6.6988105e+02   5.4565600e+02   5.0397153e+02   4.7086642e+02   4.4218321e+02
   7.5103334e+02   5.5766625e+02   5.0837299e+02   4.7672326e+02   4.4664585e+02
   7.0530870e+02   5.3314579e+02   4.9543162e+02   4.5895582e+02   4.0715624e+02
   7.0935867e+02   6.2440438e+02   5.1253524e+02   4.8306820e+02   4.4994302e+02
   5.1290072e+02   4.8369968e+02   4.5637460e+02   4.5635822e+02   4.5018460e+02
   5.6035281e+02   5.2969418e+02   4.9523697e+02   4.6288539e+02   4.3261750e+02
   7.5267663e+02   6.3467675e+02   5.1260813e+02   4.8319205e+02   4.4999464e+02
   6.4800458e+02   5.3291480e+02   4.9527961e+02   4.5888942e+02   3.9205952e+02
   5.8503160e+02   5.4311553e+02   5.0393866e+02   4.7216131e+02   4.4341838e+02
   5.1291064e+02   4.8372906e+02   4.5035554e+02   4.4170667e+02   4.4153392e+02
   7.3835886e+02   6.3566819e+02   5.1262706e+02   4.8322499e+02   4.5000832e+02
   7.1481972e+02   6.0811011e+02   5.1210594e+02   4.8233033e+02   4.4962583e+02
   5.5197882e+02   5.5053821e+02   5.1231139e+02   4.8306338e+02   4.4995061e+02
   5.9724645e+02   5.3128896e+02   4.9434434e+02   4.5892635e+02   4.1451459e+02
   6.3907929e+02   6.3164244e+02   5.1280958e+02   4.8354247e+02   4.5013851e+02
   5.8227048e+02   5.7943682e+02   5.1275603e+02   4.8348790e+02   4.5011729e+02
   5.2555130e+02   5.0833453e+02   4.8573965e+02   4.6570156e+02   4.4027079e+02
   6.7135448e+02   6.5012017e+02   5.1282970e+02   4.8357571e+02   4.5015193e+02
   5.2257189e+02   5.0190434e+02   4.7364747e+02   4.5156777e+02   4.1944862e+02
   7.6907742e+02   7.3841564e+02   5.1288667e+02   4.8367368e+02   4.5019140e+02
   6.3898153e+02   5.3851959e+02   4.9994826e+02   4.6561015e+02   4.3620947e+02
   6.2521906e+02   6.2070440e+02   5.1281171e+02   4.8354794e+02   4.5014077e+02
   6.1907538e+02   5.6375371e+02   5.1010812e+02   4.7941610e+02   4.4822123e+02
   6.4675210e+02   5.3511454e+02   4.9732452e+02   4.6188108e+02   4.2948424e+02
   6.4135783e+02   5.4807262e+02   5.0518232e+02   4.7260196e+02   4.4368721e+02
   5.2208334e+02   5.0133698e+02   4.7361761e+02   4.5243697e+02   4.2483119e+02
   5.8440879e+02   5.4235826e+02   5.0353415e+02   4.7167684e+02   4.4301585e+02
   6.2118013e+02   5.5346309e+02   5.0751131e+02   4.7588031e+02   4.4611401e+02
   7.2479011e+02   6.4696095e+02   5.1274359e+02   4.8342666e+02   4.5009132e+02
   5.1654059e+02   4.9220578e+02   4.6399954e+02   4.4354944e+02   4.0885336e+02
   6.4063212e+02   6.0391116e+02   5.1215831e+02   4.8243552e+02   4.4967246e+02
   5.1290016e+02   4.8369796e+02   4.5020736e+02   4.3177412e+02   4.3176094e+02
   5.8296201e+02   5.3020445e+02   4.9362899e+02   4.5864046e+02   4.0797300e+02
   6.7120177e+02   6.6967255e+02   5.1289676e+02   4.8369107e+02   4.5019838e+02
   6.1822112e+02   5.4395638e+02   5.0347041e+02   4.7063879e+02   4.4201212e+02
   5.1295130e+02   4.8384432e+02   4.5053639e+02   4.1694489e+02   4.0896208e+02
   6.4413546e+02   5.3321106e+02   4.9559151e+02   4.5938351e+02   4.1859255e+02
   5.1872668e+02   5.1614780e+02   5.1006521e+02   4.8288374e+02   4.4992201e+02
   7.4392855e+02   6.0913875e+02   5.1208951e+02   4.8229824e+02   4.4961156e+02
   6.3006982e+02   6.2779714e+02   5.1286616e+02   4.8363934e+02   4.5017762e+02
   6.3947192e+02   5.7897764e+02   5.1112073e+02   4.8075512e+02   4.4889575e+02
   7.2231371e+02   6.5434032e+02   5.1279954e+02   4.8352331e+02   4.5013069e+02
   6.0530335e+02   5.6334950e+02   5.1039274e+02   4.7997678e+02   4.4851864e+02
   5.8005312e+02   5.3419012e+02   4.9791976e+02   4.6473332e+02   4.3524824e+02
   5.6944332e+02   5.6935853e+02   5.1289126e+02   4.8368487e+02   4.5019598e+02
   7.1470790e+02   5.6315265e+02   5.0956318e+02   4.7840389e+02   4.4765639e+02
   6.5804122e+02   6.5474758e+02   5.1288223e+02   4.8366613e+02   4.5018837e+02
   6.3772939e+02   5.3326333e+02   4.9567995e+02   4.5958650e+02   4.2049422e+02
   6.4331007e+02   5.3747912e+02   4.9919078e+02   4.6453337e+02   4.3460761e+02
   6.7358276e+02   6.7286411e+02   5.1289866e+02   4.8369434e+02   4.5019969e+02
   7.6654324e+02   7.0674503e+02   5.1283311e+02   4.8358117e+02   4.5015413e+02
   7.5760857e+02   6.6252482e+02   5.1279754e+02   4.8351967e+02   4.5012920e+02
   7.3122718e+02   6.1266301e+02   5.1219573e+02   4.8248169e+02   4.4969215e+02
   6.6786152e+02   6.4207125e+02   5.1277048e+02   4.8347384e+02   4.5011059e+02
   6.0855468e+02   5.6389170e+02   5.1039390e+02   4.7993796e+02   4.4849725e+02
   5.9091328e+02   5.5894662e+02   5.1001721e+02   4.7970315e+02   4.4838836e+02
   6.6519144e+02   6.1304150e+02   5.1227764e+02   4.8262767e+02   4.4975567e+02
   6.5983802e+02   6.4339919e+02   5.1279663e+02   4.8351897e+02   4.5012895e+02
   6.9813596e+02   6.5151985e+02   5.1282224e+02   4.8356275e+02   4.5014668e+02
   6.1911856e+02   5.9236241e+02   5.1202920e+02   4.8225862e+02   4.4959576e+02
   7.1807974e+02   7.0590178e+02   5.1287840e+02   4.8365940e+02   4.5018567e+02
   6.6610896e+02   5.8666441e+02   5.1136222e+02   4.8109817e+02   4.4906008e+02
   5.7085993e+02   5.6864655e+02   5.1269532e+02   4.8342494e+02   4.5009266e+02
   5.1522365e+02   4.8966900e+02   4.6486459e+02   4.5382465e+02   4.3962129e+02
   6.1218865e+02   5.3975559e+02   5.0112676e+02   4.6771236e+02   4.3897723e+02
   5.1984206e+02   4.9790819e+02   4.6975887e+02   4.4833081e+02   3.8104437e+02
   7.2513444e+02   6.2922508e+02   5.1256942e+02   4.8312601e+02   4.4996716e+02
   6.9715913e+02   6.8823425e+02   5.1289726e+02   4.8369193e+02   4.5019873e+02
   5.8537216e+02   5.6634767e+02   5.1158846e+02   4.8184759e+02   4.4942081e+02
   7.0391434e+02   5.3553344e+02   4.9759133e+02   4.6210497e+02   4.2997909e+02
   5.7782799e+02   5.4063708e+02   5.0278050e+02   4.7095367e+02   4.4240856e+02
   5.4459510e+02   5.2065234e+02   4.8838027e+02   4.5811652e+02   4.2119766e+02
   7.3992062e+02   6.7066384e+02   5.1281880e+02   4.8355644e+02   4.5014412e+02
   7.1669467e+02   5.4012641e+02   5.0087640e+02   4.6665877e+02   4.3758868e+02
   6.6947756e+02   5.3308271e+02   4.9538705e+02   4.5892656e+02   4.0395090e+02
   5.1297178e+02   4.8390694e+02   4.5070644e+02   4.2294351e+02   4.1994766e+02
   7.3304951e+02   6.6514836e+02   5.1281927e+02   4.8355727e+02   4.5014445e+02
   6.5103718e+02   5.6053742e+02   5.0916237e+02   4.7790116e+02   4.4736909e+02
   5.1493163e+02   4.8890240e+02   4.6072709e+02   4.4371418e+02   4.2943925e+02
   6.5316159e+02   5.3297834e+02   4.9531783e+02   4.5889474e+02   3.8338882e+02
   5.4707202e+02   5.2642101e+02   4.9635752e+02   4.6707118e+02   4.3900690e+02
   5.9227088e+02   5.9188625e+02   5.1288099e+02   4.8366718e+02   4.5018887e+02
   7.7208567e+02   7.5861802e+02   5.1289750e+02   4.8369235e+02   4.5019890e+02
   5.1389677e+02   4.8642688e+02   4.5615832e+02   4.3647643e+02   4.2417469e+02
   6.3809752e+02   6.1141363e+02   5.1238955e+02   4.8282806e+02   4.4984185e+02
   7.5744144e+02   6.1895672e+02   5.1234628e+02   4.8274004e+02   4.4980388e+02
   6.1482062e+02   5.5911026e+02   5.0932536e+02   4.7842280e+02   4.4768257e+02
   7.3117633e+02   5.7909284e+02   5.1092727e+02   4.8038761e+02   4.4871205e+02
   5.4300137e+02   5.2937667e+02   5.0234531e+02   4.7388973e+02   4.4505055e+02
   6.4495549e+02   6.3079968e+02   5.1275675e+02   4.8345177e+02   4.5010164e+02
   6.9459534e+02   6.9036652e+02   5.1289817e+02   4.8369350e+02   4.5019936e+02
   6.6286225e+02   6.6102067e+02   5.1289558e+02   4.8368905e+02   4.5019757e+02
   5.9325290e+02   5.3124752e+02   4.9442663e+02   4.5924330e+02   4.1928498e+02
   6.5306599e+02   6.4822295e+02   5.1286530e+02   4.8363712e+02   4.5017671e+02
   6.2201019e+02   5.3405515e+02   4.9658533e+02   4.6118883e+02   4.2774877e+02
   6.7595662e+02   5.3308715e+02   4.9538619e+02   4.5891468e+02   4.0011317e+02
   6.3593879e+02   6.0054362e+02   5.1209590e+02   4.8233619e+02   4.4962904e+02
   6.9474275e+02   5.3310046e+02   4.9539206e+02   4.5890843e+02   3.9204350e+02
   6.8302871e+02   6.7920226e+02   5.1289549e+02   4.8368889e+02   4.5019751e+02
   7.5917706e+02   6.3333985e+02   5.1259218e+02   4.8316443e+02   4.4998315e+02
   7.4134827e+02   5.3383154e+02   4.9605165e+02   4.5978643e+02   4.2161047e+02
   6.5404517e+02   5.4635206e+02   5.0433473e+02   4.7139633e+02   4.4266219e+02
   5.8974352e+02   5.5084388e+02   5.0743693e+02   4.7642080e+02   4.4650419e+02
   6.4902272e+02   5.7597631e+02   5.1089310e+02   4.8038478e+02   4.4871234e+02
   6.6554685e+02   6.6249112e+02   5.1289396e+02   4.8368625e+02   4.5019645e+02
   6.3361678e+02   5.6297186e+02   5.0975351e+02   4.7880299e+02   4.4788526e+02
   6.4039874e+02   6.0756741e+02   5.1226450e+02   4.8261479e+02   4.4975036e+02
   7.7667395e+02   5.4794520e+02   5.0495615e+02   4.7210792e+02   4.4326506e+02
   5.7129809e+02   5.6947390e+02   5.1274148e+02   4.8348513e+02   4.5011672e+02
   6.0263098e+02   5.3150869e+02   4.9441614e+02   4.5875406e+02   4.0328107e+02
   5.2098757e+02   5.0017830e+02   4.7453163e+02   4.5629035e+02   4.3349011e+02
   6.1169863e+02   5.3216699e+02   4.9492730e+02   4.5916109e+02   4.1708635e+02
   6.0292970e+02   6.0259533e+02   5.1288944e+02   4.8367956e+02   4.5019379e+02
   6.0358442e+02   5.5711089e+02   5.0906813e+02   4.7823109e+02   4.4758117e+02
   6.0509452e+02   5.6770813e+02   5.1097836e+02   4.8078418e+02   4.4891827e+02
   6.5955348e+02   5.8621063e+02   5.1135546e+02   4.8109087e+02   4.4905671e+02
   5.5228611e+02   5.2995574e+02   4.9817039e+02   4.6787939e+02   4.3968763e+02
   5.8757580e+02   5.6076417e+02   5.1055430e+02   4.8045093e+02   4.4876574e+02
   6.0699097e+02   6.0174093e+02   5.1274288e+02   4.8344108e+02   4.5009761e+02
   7.3117495e+02   5.8372496e+02   5.1114657e+02   4.8073317e+02   4.4888298e+02
   5.4315966e+02   5.1954889e+02   4.8722357e+02   4.5707184e+02   3.9716091e+02
   6.5705729e+02   5.9390368e+02   5.1168440e+02   4.8162998e+02   4.4931006e+02
   5.3271067e+02   5.2582624e+02   5.0622369e+02   4.7882592e+02   4.4810761e+02
   6.8447836e+02   5.8161896e+02   5.1110254e+02   4.8067957e+02   4.4885724e+02
   5.7037000e+02   5.4330016e+02   5.0481841e+02   4.7372881e+02   4.4468120e+02
   5.7272860e+02   5.6975382e+02   5.1266229e+02   4.8337673e+02   4.5007316e+02
   7.1381182e+02   6.3351389e+02   5.1264707e+02   4.8326054e+02   4.5002306e+02
   6.2782437e+02   5.3255864e+02   4.9506267e+02   4.5885439e+02   3.9629583e+02
   5.4266890e+02   5.4086844e+02   5.1183448e+02   4.8271545e+02   4.4981476e+02
   6.0532651e+02   5.3875043e+02   5.0060303e+02   4.6722237e+02   4.3841483e+02
   6.1492013e+02   5.7270020e+02   5.1116678e+02   4.8096795e+02   4.4900344e+02
   5.8226554e+02   5.3094005e+02   4.9451634e+02   4.5996944e+02   4.2425484e+02
   6.6843535e+02   5.9517535e+02   5.1171054e+02   4.8166881e+02   4.4932783e+02
   6.9332371e+02   5.5194084e+02   5.0663255e+02   4.7441258e+02   4.4507117e+02
   6.7177521e+02   5.3444565e+02   4.9667181e+02   4.6080692e+02   4.2634324e+02
   7.1207829e+02   6.3770778e+02   5.1269807e+02   4.8334852e+02   4.5005932e+02
   6.3782845e+02   5.4318971e+02   5.0282225e+02   4.6947408e+02   4.4085569e+02
   7.7063301e+02   7.7056910e+02   5.1289938e+02   4.8369557e+02   4.5020019e+02
   6.4155961e+02   6.2222375e+02   5.1266275e+02   4.8329202e+02   4.5003617e+02
   6.5256412e+02   5.3337272e+02   4.9570703e+02   4.5946873e+02   4.1933298e+02
   6.1635830e+02   5.3218910e+02   4.9487102e+02   4.5893417e+02   4.1182918e+02
   6.1792076e+02   6.1345586e+02   5.1277050e+02   4.8348029e+02   4.5011338e+02
   5.4994624e+02   5.2378879e+02   4.9072388e+02   4.5939907e+02   4.2518104e+02
   5.1371353e+02   4.8594879e+02   4.5506138e+02   4.3346787e+02   4.1859428e+02
   6.4098080e+02   5.3283178e+02   4.9523104e+02   4.5888758e+02   3.9969529e+02
   6.7787285e+02   5.4777486e+02   5.0494354e+02   4.7216398e+02   4.4331747e+02
   5.8476467e+02   5.3441193e+02   4.9791733e+02   4.6451099e+02   4.3487407e+02
   5.9064958e+02   5.6512331e+02   5.1121130e+02   4.8128354e+02   4.4916150e+02
   6.8026859e+02   5.6112246e+02   5.0921846e+02   4.7793837e+02   4.4738901e+02
   5.9937689e+02   5.7210940e+02   5.1155657e+02   4.8166066e+02   4.4933136e+02
   6.4526061e+02   6.3328041e+02   5.1278699e+02   4.8350343e+02   4.5012266e+02
   5.9786837e+02   5.9625212e+02   5.1284319e+02   4.8360675e+02   4.5016466e+02
   6.9523898e+02   6.8306115e+02   5.1289433e+02   4.8368687e+02   4.5019670e+02
   6.9593736e+02   5.3935096e+02   5.0039406e+02   4.6603006e+02   4.3676136e+02
   5.9356464e+02   5.8122949e+02   5.1232719e+02   4.8282400e+02   4.4984282e+02
   6.3752964e+02   5.6142889e+02   5.0943264e+02   4.7833505e+02   4.4762228e+02
   6.6476718e+02   5.5513888e+02   5.0773729e+02   4.7591925e+02   4.4612524e+02
   6.7038719e+02   5.8786731e+02   5.1140535e+02   4.8116666e+02   4.4909270e+02
   7.3059732e+02   7.0495803e+02   5.1285331e+02   4.8361609e+02   4.5016823e+02
   5.3084842e+02   5.1185538e+02   4.8383996e+02   4.5941755e+02   4.3128322e+02
   6.8650459e+02   6.8524766e+02   5.1289818e+02   4.8369350e+02   4.5019936e+02
   6.2145737e+02   5.3239064e+02   4.9496133e+02   4.5884280e+02   4.0051116e+02
   6.4391888e+02   5.3903807e+02   5.0027729e+02   4.6602076e+02   4.3676944e+02
   5.1556856e+02   4.9089000e+02   4.7025338e+02   4.6144339e+02   4.4357316e+02
   5.6819367e+02   5.2879810e+02   4.9281267e+02   4.5847102e+02   4.0709326e+02
   6.1436643e+02   5.3334612e+02   4.9608855e+02   4.6078785e+02   4.2661844e+02
   6.7976766e+02   6.4785952e+02   5.1280133e+02   4.8352683e+02   4.5013213e+02
   6.1236012e+02   5.5033998e+02   5.0654440e+02   4.7477862e+02   4.4536502e+02
   6.8658411e+02   5.3720054e+02   4.9889303e+02   4.6395356e+02   4.3363069e+02
   5.2625672e+02   5.0633081e+02   4.7711056e+02   4.5301396e+02   4.0412823e+02
   6.4753851e+02   5.8822565e+02   5.1150423e+02   4.8134677e+02   4.4917848e+02
   6.7663146e+02   6.6598616e+02   5.1288736e+02   4.8367490e+02   4.5019189e+02
   7.0662853e+02   5.8442604e+02   5.1122297e+02   4.8086711e+02   4.4894861e+02
   6.2866645e+02   6.2862919e+02   5.1289879e+02   4.8369458e+02   4.5019979e+02
   5.3625704e+02   5.3623333e+02   5.1288279e+02   4.8368242e+02   4.5019524e+02
   6.5756402e+02   5.3990505e+02   5.0078366e+02   4.6661013e+02   4.3753578e+02
   5.5535798e+02   5.3097589e+02   4.9811630e+02   4.6725043e+02   4.3889583e+02
   6.3085559e+02   5.3437740e+02   4.9678746e+02   4.6131176e+02   4.2804536e+02
   6.4132855e+02   5.3540587e+02   4.9759531e+02   4.6231597e+02   4.3051439e+02
   6.5301256e+02   6.1410204e+02   5.1233553e+02   4.8272959e+02   4.4979961e+02
   5.8323785e+02   5.4602495e+02   5.0554605e+02   4.7421887e+02   4.4501087e+02
   6.4088593e+02   6.2485693e+02   5.1270535e+02   4.8336463e+02   4.5006602e+02
   6.1581149e+02   5.8959732e+02   5.1202022e+02   4.8226037e+02   4.4959700e+02
   6.4385772e+02   6.2491723e+02   5.1268508e+02   4.8332957e+02   4.5005161e+02
   6.5607517e+02   6.2538249e+02   5.1260826e+02   4.8319588e+02   4.4999632e+02
   5.9897908e+02   5.8918949e+02   5.1249200e+02   4.8305517e+02   4.4993914e+02
   5.9117681e+02   5.3090765e+02   4.9412374e+02   4.5891991e+02   4.1530011e+02
   7.6088478e+02   5.4173233e+02   5.0181869e+02   4.6787601e+02   4.3908137e+02
   6.2766630e+02   5.9056079e+02   5.1178645e+02   4.8184160e+02   4.4940829e+02
   6.6282393e+02   6.0924322e+02   5.1218388e+02   4.8246770e+02   4.4968621e+02
   6.6847447e+02   5.3618442e+02   4.9813121e+02   4.6290435e+02   4.3171113e+02
   5.1625574e+02   4.9169102e+02   4.6413515e+02   4.4585235e+02   4.2680679e+02
   6.0299838e+02   5.3242131e+02   4.9538376e+02   4.6015373e+02   4.2441899e+02
   6.3170415e+02   5.6926570e+02   5.1055950e+02   4.7995266e+02   4.4849620e+02
   5.3676919e+02   5.2053476e+02   4.9508978e+02   4.6875284e+02   4.4128399e+02
