# Supplementary material for: Rethinking Colour Constancy
Source: PLoS One. 2015 Sep 10;10(9):e0135029. doi: 10.1371/journal.pone.0135029 (PMC4565710; doi:10.1371/journal.pone.0135029)
Supplement: S1 Dataset — (ZIP) [file pone.0135029.s002.zip › 5-TransitionMetamerReflectanceData/BtoN_20munsells/fiveTr_14.txt]

   4.1030206e+02   4.5510223e+02   4.8294092e+02   5.1255401e+02   6.4304559e+02
   4.5368971e+02   4.9426422e+02   5.3140700e+02   5.8898508e+02   6.1646538e+02
   4.5384558e+02   4.9513470e+02   5.3291321e+02   7.0625353e+02   7.1273396e+02
   4.0533162e+02   4.5501507e+02   4.8286599e+02   5.1252320e+02   6.4063201e+02
   4.5372783e+02   4.9447191e+02   5.3176294e+02   5.9307922e+02   6.1524802e+02
   4.0965548e+02   4.5416695e+02   4.8080025e+02   5.1137162e+02   5.9321439e+02
   4.3447986e+02   4.6162379e+02   4.8777014e+02   5.1440015e+02   7.1460356e+02
   4.5314883e+02   4.9153955e+02   5.2490718e+02   5.4835138e+02   5.7832112e+02
   4.3265642e+02   4.5897301e+02   4.8277186e+02   5.1157249e+02   5.7760728e+02
   4.5001473e+02   4.8096451e+02   5.0511194e+02   5.2150771e+02   5.6069801e+02
   4.4552789e+02   4.7333578e+02   5.0034669e+02   5.2125299e+02   6.6381558e+02
   4.5383891e+02   4.9509627e+02   5.3284721e+02   6.2058146e+02   6.2225206e+02
   4.5380793e+02   4.9491945e+02   5.3255314e+02   6.2095959e+02   6.3631126e+02
   4.4632309e+02   4.7445719e+02   5.0114808e+02   5.2156456e+02   6.2178651e+02
   4.5351840e+02   4.9337083e+02   5.3000250e+02   5.8023164e+02   6.5164474e+02
   4.5383735e+02   4.9508740e+02   5.3283498e+02   6.5305885e+02   6.7355758e+02
   4.0277663e+02   4.5308644e+02   4.7872676e+02   5.1015429e+02   5.7039572e+02
   4.2806360e+02   4.5695338e+02   4.8229194e+02   5.1175852e+02   5.9085323e+02
   4.5384660e+02   4.9514058e+02   5.3292267e+02   6.2575937e+02   6.2612762e+02
   4.5248430e+02   4.8885182e+02   5.2179255e+02   5.4661110e+02   6.3275516e+02
   4.5383292e+02   4.9506197e+02   5.3279368e+02   6.8426988e+02   7.6827007e+02
   4.2910148e+02   4.5694831e+02   4.8146503e+02   5.1117607e+02   5.7756271e+02
   3.9719436e+02   4.5446220e+02   4.8161080e+02   5.1183821e+02   6.0653920e+02
   4.2229726e+02   4.5512006e+02   4.8111934e+02   5.1137876e+02   5.8939516e+02
   4.2992748e+02   4.5879546e+02   4.8548897e+02   5.1347487e+02   6.5633470e+02
   4.5384603e+02   4.9513731e+02   5.3291750e+02   6.7549035e+02   6.8509111e+02
   4.5325645e+02   4.9206646e+02   5.2671976e+02   5.5462719e+02   5.9777746e+02
   4.5380129e+02   4.9488196e+02   5.3249711e+02   6.2988500e+02   6.6426771e+02
   4.4394095e+02   4.7101225e+02   4.9720303e+02   5.1912553e+02   6.4013034e+02
   4.5378183e+02   4.9476936e+02   5.3215937e+02   5.7631030e+02   5.8556703e+02
   4.5363162e+02   4.9395553e+02   5.3095715e+02   5.9125847e+02   6.3683117e+02
   4.3034937e+02   4.3706380e+02   4.5758731e+02   4.9680253e+02   5.3469207e+02
   4.5384725e+02   4.9514432e+02   5.3292910e+02   7.5721003e+02   7.6070974e+02
   4.5342067e+02   4.9285711e+02   5.2816643e+02   5.5760700e+02   5.9228659e+02
   4.0350734e+02   4.5489485e+02   4.8259455e+02   5.1237585e+02   6.2855462e+02
   4.3910437e+02   4.6546500e+02   4.9102278e+02   5.1577737e+02   6.4344107e+02
   4.1900615e+02   4.5468215e+02   4.8102512e+02   5.1141114e+02   5.9209461e+02
   4.5368728e+02   4.9424407e+02   5.3105615e+02   5.6802664e+02   5.8736110e+02
   4.5374174e+02   4.9454244e+02   5.3159913e+02   5.6786983e+02   5.7994681e+02
   4.5351961e+02   4.9335094e+02   5.2895631e+02   5.5818635e+02   5.8323809e+02
   4.5377257e+02   4.9472001e+02   5.3220067e+02   6.0142464e+02   6.1711789e+02
   4.5383657e+02   4.9508285e+02   5.3282722e+02   6.4631912e+02   6.5518328e+02
   4.5310089e+02   4.9119826e+02   5.2073290e+02   5.3355782e+02   5.5160495e+02
   4.3816898e+02   4.6420043e+02   4.8871040e+02   5.1440540e+02   6.0727901e+02
   4.5384351e+02   4.9512279e+02   5.3289245e+02   6.2321583e+02   6.2522684e+02
   4.5383866e+02   4.9509480e+02   5.3284132e+02   6.0532682e+02   6.0706765e+02
   4.4292968e+02   4.6972126e+02   4.9586297e+02   5.1839940e+02   6.5840229e+02
   4.5384276e+02   4.9511849e+02   5.3288642e+02   6.6439484e+02   6.9513032e+02
   4.5373778e+02   4.9452709e+02   5.3188097e+02   5.9943397e+02   6.2044310e+02
   4.5353926e+02   4.9328980e+02   5.1963699e+02   5.2426861e+02   5.3873875e+02
   4.3934388e+02   4.6567083e+02   4.9112946e+02   5.1579956e+02   6.3680036e+02
   4.2478722e+02   4.5661994e+02   4.8362149e+02   5.1269883e+02   6.2672056e+02
   4.5384574e+02   4.9513567e+02   5.3291478e+02   6.7323155e+02   6.8379546e+02
   4.2541460e+02   4.5609927e+02   4.8197951e+02   5.1174080e+02   5.9421302e+02
   4.5364931e+02   4.9404505e+02   5.3092023e+02   5.7631843e+02   6.0522432e+02
   4.4748077e+02   4.7650751e+02   5.0442983e+02   5.2434431e+02   6.5765032e+02
   4.5377149e+02   4.9471432e+02   5.3220867e+02   6.1048432e+02   6.2908339e+02
   4.4972551e+02   4.8099437e+02   5.1055331e+02   5.3022128e+02   7.2004949e+02
   4.5378851e+02   4.9480589e+02   5.3217247e+02   5.7049811e+02   5.7754276e+02
   4.1122489e+02   4.4879842e+02   4.7191887e+02   5.0568679e+02   5.5015828e+02
   4.5079293e+02   4.8359132e+02   5.1405590e+02   5.3446216e+02   6.8313605e+02
   4.5355636e+02   4.9356508e+02   5.3035654e+02   5.8656007e+02   6.8926641e+02
   4.5384739e+02   4.9514514e+02   5.3293043e+02   6.6564420e+02   6.6565007e+02
   4.5383392e+02   4.9506768e+02   5.3280249e+02   6.5020178e+02   6.7704073e+02
   4.4059715e+02   4.6697905e+02   4.9255294e+02   5.1652554e+02   6.3981324e+02
   4.5384178e+02   4.9511282e+02   5.3287692e+02   6.5467550e+02   6.6195042e+02
   4.5371313e+02   4.9439267e+02   5.3168639e+02   6.0329513e+02   6.3844563e+02
   4.1908690e+02   4.5264938e+02   4.7704807e+02   5.0893900e+02   5.6080712e+02
   4.2480786e+02   4.5671626e+02   4.8386385e+02   5.1283472e+02   6.3646263e+02
   4.5382291e+02   4.9500384e+02   5.3265042e+02   5.8453007e+02   5.8817511e+02
   4.0774956e+02   4.4829228e+02   4.7134421e+02   5.0532769e+02   5.4928090e+02
   4.5311705e+02   4.9145211e+02   5.2637664e+02   5.5698390e+02   6.3411627e+02
   4.5363650e+02   4.9397490e+02   5.3070887e+02   5.7144651e+02   5.9988365e+02
   4.5374500e+02   4.9456551e+02   5.3187672e+02   5.8653088e+02   6.0211056e+02
   4.5379171e+02   4.9482790e+02   5.3240857e+02   6.2621763e+02   6.6310592e+02
   4.5366654e+02   4.9414171e+02   5.3129663e+02   6.0077983e+02   6.6833081e+02
   4.5178327e+02   4.8645296e+02   5.1831797e+02   5.4097973e+02   7.2591099e+02
   4.3596233e+02   4.6190512e+02   4.8587636e+02   5.1299688e+02   5.9207630e+02
   4.5277117e+02   4.8985695e+02   5.2078753e+02   5.3942879e+02   5.6603644e+02
   4.5384735e+02   4.9514494e+02   5.3293012e+02   6.8316682e+02   6.8357133e+02
   4.5382607e+02   4.9502273e+02   5.3272697e+02   6.3354599e+02   6.4692402e+02
   4.0816342e+02   4.5325593e+02   4.7897942e+02   5.1030135e+02   5.7227388e+02
   4.5383918e+02   4.9509789e+02   5.3285189e+02   6.4254752e+02   6.4847080e+02
   4.5383530e+02   4.9507561e+02   5.3281594e+02   6.6292806e+02   7.2290203e+02
   4.5384731e+02   4.9514471e+02   5.3292972e+02   6.4485017e+02   6.4491255e+02
   4.2706833e+02   4.5759004e+02   4.8472403e+02   5.1321707e+02   6.8177480e+02
   4.4159779e+02   4.6805670e+02   4.9366412e+02   5.1708609e+02   6.3631993e+02
   4.5384670e+02   4.9514115e+02   5.3292278e+02   5.9099402e+02   5.9109541e+02
   4.5382759e+02   4.9503144e+02   5.3274303e+02   6.4798052e+02   7.0252570e+02
   4.3579697e+02   4.6258199e+02   4.8846424e+02   5.1465789e+02   6.5583595e+02
   4.5384721e+02   4.9514413e+02   5.3292879e+02   6.9247631e+02   6.9655161e+02
   4.2113242e+02   4.5170873e+02   4.7512048e+02   5.0760980e+02   5.5544689e+02
   4.5144619e+02   4.8541772e+02   5.1669727e+02   5.3831498e+02   6.9228415e+02
   4.5359039e+02   4.9374001e+02   5.3061460e+02   5.8767434e+02   6.4571783e+02
   4.5260419e+02   4.8932499e+02   5.2294142e+02   5.4967870e+02   7.5578428e+02
   4.5384737e+02   4.9514505e+02   5.3293032e+02   6.4116262e+02   6.4117613e+02
   4.5358144e+02   4.9368866e+02   5.3032191e+02   5.7347288e+02   6.1233049e+02
   4.4397267e+02   4.7076360e+02   4.9563547e+02   5.1778133e+02   6.0468858e+02
   4.4294542e+02   4.6975410e+02   4.9595777e+02   5.1847206e+02   6.7737102e+02
   4.5169639e+02   4.8612053e+02   5.1684357e+02   5.3741509e+02   6.1093771e+02
   4.5274715e+02   4.8976221e+02   5.2071395e+02   5.3954739e+02   5.6716176e+02
   4.2665249e+02   4.5674112e+02   4.8278105e+02   5.1213253e+02   6.0165958e+02
   4.5384660e+02   4.9514059e+02   5.3292255e+02   6.1300991e+02   6.1331069e+02
   4.2876405e+02   4.3636110e+02   4.5774289e+02   4.9691988e+02   5.3482857e+02
   4.5382635e+02   4.9502408e+02   5.3271724e+02   6.0434243e+02   6.0865760e+02
   4.1928532e+02   4.5470315e+02   4.8101380e+02   5.1139904e+02   5.9171284e+02
   4.3253795e+02   4.6015436e+02   4.8622520e+02   5.1367627e+02   6.3450156e+02
   4.5076055e+02   4.5136485e+02   4.5444207e+02   4.9520136e+02   5.3298611e+02
   4.4914284e+02   4.7969484e+02   5.0852748e+02   5.2793377e+02   6.4245208e+02
   4.5273354e+02   4.8983486e+02   5.2379933e+02   5.5152942e+02   7.4526468e+02
   4.4501635e+02   4.7261023e+02   4.9958861e+02   5.2079210e+02   7.4355840e+02
   4.5204622e+02   4.8722217e+02   5.1792163e+02   5.3814831e+02   5.9492890e+02
   4.2838101e+02   4.5812886e+02   4.8512684e+02   5.1337219e+02   7.1305168e+02
   4.5384675e+02   4.9514149e+02   5.3292430e+02   6.3494775e+02   6.3531388e+02
   4.5384482e+02   4.9513036e+02   5.3290601e+02   6.6721796e+02   6.8108915e+02
   4.5379694e+02   4.9485315e+02   5.3223780e+02   5.6761029e+02   5.7277470e+02
   4.4759139e+02   4.7582277e+02   4.9875955e+02   5.1800551e+02   5.6526461e+02
   4.5361680e+02   4.9387842e+02   5.3086700e+02   5.9381627e+02   6.6459372e+02
   4.4261995e+02   4.6751421e+02   4.8778888e+02   5.1229952e+02   5.6162191e+02
   4.2202685e+02   4.5593433e+02   4.8314185e+02   5.1252547e+02   6.2359114e+02
   4.5364348e+02   4.9401896e+02   5.3109374e+02   5.9722054e+02   6.5875583e+02
   4.5377479e+02   4.9473304e+02   5.3225290e+02   6.2049476e+02   6.5896764e+02
   4.1909064e+02   4.5573196e+02   4.8350744e+02   5.1279321e+02   6.6971567e+02
   4.5307657e+02   4.9116399e+02   5.2288069e+02   5.4125731e+02   5.6149374e+02
   4.5349558e+02   4.9325461e+02   5.2976394e+02   5.7575534e+02   6.4072789e+02
   3.9605403e+02   4.5455329e+02   4.8182197e+02   5.1195469e+02   6.1073725e+02
   4.4985023e+02   4.8128200e+02   5.1098181e+02   5.3072984e+02   7.3553647e+02
   4.3168957e+02   4.5800517e+02   4.8152453e+02   5.1091635e+02   5.7052558e+02
   4.0637748e+02   4.5517382e+02   4.8324478e+02   5.1273020e+02   7.2484878e+02
   4.2614051e+02   4.5725754e+02   4.8448548e+02   5.1312795e+02   6.7010199e+02
   4.5384145e+02   4.9511096e+02   5.3287397e+02   6.6074039e+02   6.9541107e+02
   4.5359034e+02   4.9373854e+02   5.3056216e+02   5.8344418e+02   6.2928005e+02
   4.5360694e+02   4.9382630e+02   5.3076111e+02   5.9037257e+02   6.4715193e+02
   4.5384506e+02   4.9513169e+02   5.3290824e+02   6.9962833e+02   7.1079888e+02
   4.4479608e+02   4.6051764e+02   4.7046606e+02   5.0067035e+02   5.3934746e+02
   4.4497163e+02   4.7216658e+02   4.9719563e+02   5.1861294e+02   6.0131613e+02
   4.0891128e+02   4.5445441e+02   4.8145983e+02   5.1174299e+02   6.0269416e+02
   4.4570533e+02   4.7361099e+02   5.0073593e+02   5.2154111e+02   6.8321293e+02
   4.1240464e+02   4.5283114e+02   4.7802596e+02   5.0967684e+02   5.6550663e+02
   3.9868544e+02   4.4619301e+02   4.6918284e+02   5.0670748e+02   1.0742553e+03
   3.8464932e+02   4.5507733e+02   4.8309060e+02   5.1265173e+02   6.6530895e+02
   4.5320456e+02   4.9180988e+02   5.2580735e+02   5.5123145e+02   5.8670333e+02
   4.3857675e+02   4.6496765e+02   4.9056705e+02   5.1557115e+02   6.4642547e+02
   4.5377818e+02   4.9474009e+02   5.3163769e+02   5.5405309e+02   5.5687553e+02
   4.2153005e+02   4.5465353e+02   4.8034769e+02   5.1095190e+02   5.8077490e+02
   4.5377170e+02   4.9471586e+02   5.3223014e+02   6.2420606e+02   7.3401272e+02
   4.5359333e+02   4.9375634e+02   5.3068811e+02   5.9333725e+02   7.4325440e+02
   4.1350957e+02   4.5409264e+02   4.8044014e+02   5.1114587e+02   5.8732784e+02
   4.4872457e+02   4.7851473e+02   5.0467811e+02   5.2327311e+02   5.8671327e+02
   4.3431152e+02   4.6145036e+02   4.8749085e+02   5.1424703e+02   6.5397093e+02
   4.4664046e+02   4.7490011e+02   5.0129916e+02   5.2149414e+02   6.1297560e+02
   4.5379522e+02   4.9484762e+02   5.3243712e+02   6.2143453e+02   6.4571885e+02
   4.5322705e+02   4.9191203e+02   5.2592396e+02   5.5116950e+02   5.8454766e+02
   4.5052207e+02   4.8270845e+02   5.1093503e+02   5.2912143e+02   5.9211700e+02
   4.2688288e+02   4.5711523e+02   4.8357461e+02   5.1257070e+02   6.1625964e+02
   4.5384708e+02   4.9514339e+02   5.3292754e+02   6.8028459e+02   6.8175105e+02
   4.4321282e+02   4.6987280e+02   4.9514788e+02   5.1770451e+02   6.1696224e+02
   4.5327187e+02   4.9216934e+02   5.2789464e+02   5.6347020e+02   6.9592508e+02
   4.4754155e+02   4.7664390e+02   5.0480736e+02   5.2475275e+02   7.7419575e+02
   4.5356386e+02   4.9360082e+02   5.3029956e+02   5.7870579e+02   6.2544741e+02
   4.4020360e+02   4.6664628e+02   4.9248794e+02   5.1657770e+02   7.0647173e+02
   4.3456386e+02   4.6049017e+02   4.8414883e+02   5.1214551e+02   5.8208732e+02
   4.5384008e+02   4.9510303e+02   5.3285913e+02   6.2385168e+02   6.2733847e+02
   4.2154890e+02   4.5502103e+02   4.8113867e+02   5.1141363e+02   5.9077228e+02
   4.4893016e+02   4.7903579e+02   5.0600314e+02   5.2468742e+02   5.9606568e+02
   4.4051286e+02   4.6683675e+02   4.9221396e+02   5.1629719e+02   6.3057234e+02
   4.3020228e+02   4.5901480e+02   4.8583216e+02   5.1365628e+02   7.5454828e+02
   4.1193951e+02   4.4781888e+02   4.7065285e+02   5.0486006e+02   5.4816133e+02
   4.3949477e+02   4.6477893e+02   4.8735423e+02   5.1317949e+02   5.7743325e+02
   4.4428293e+02   4.7130017e+02   4.9670514e+02   5.1853860e+02   6.1359363e+02
   4.5364721e+02   4.9403635e+02   5.3101616e+02   5.8452714e+02   6.1779170e+02
   4.4602187e+02   4.7285370e+02   4.9433867e+02   5.1537504e+02   5.6327478e+02
   4.3242130e+02   4.6021404e+02   4.8659036e+02   5.1390969e+02   6.7255568e+02
   4.5371453e+02   4.9440041e+02   5.3170486e+02   6.0558196e+02   6.4538556e+02
   4.5384058e+02   4.9510590e+02   5.3286576e+02   6.7556108e+02   7.1699040e+02
   4.5382684e+02   4.9502687e+02   5.3272184e+02   6.0396807e+02   6.0818429e+02
   3.9233477e+02   4.5509308e+02   4.8312716e+02   5.1267160e+02   6.8360531e+02
   4.5347554e+02   4.9315582e+02   5.2965896e+02   5.7705402e+02   6.7643307e+02
   4.5384581e+02   4.9513606e+02   5.3291530e+02   6.4276186e+02   6.4375392e+02
   4.5349959e+02   4.9327360e+02   5.2974697e+02   5.7394778e+02   6.3134358e+02
   4.4964956e+02   4.8082768e+02   5.1036521e+02   5.3004086e+02   7.3445892e+02
   4.4771839e+02   4.5515536e+02   4.6127741e+02   4.9666431e+02   5.3449963e+02
   4.5341759e+02   4.9286868e+02   5.2914916e+02   5.7154561e+02   6.6843321e+02
   4.5368943e+02   4.9426444e+02   5.3148810e+02   6.0239493e+02   6.5106024e+02
   4.5384403e+02   4.9512579e+02   5.3289791e+02   6.3250682e+02   6.3412459e+02
   4.5381880e+02   4.9498122e+02   5.3265733e+02   6.2768764e+02   6.4153420e+02
   4.4031142e+02   4.6671608e+02   4.9240966e+02   5.1649297e+02   6.5074321e+02
   4.5384400e+02   4.9512563e+02   5.3289774e+02   6.3634438e+02   6.3774000e+02
   4.5382156e+02   4.9499631e+02   5.3264967e+02   5.9067203e+02   5.9435856e+02
   4.5366607e+02   4.9413571e+02   5.3112797e+02   5.8099905e+02   6.0898613e+02
   4.5326760e+02   4.9213939e+02   5.2751023e+02   5.5975728e+02   6.2179474e+02
   4.3247324e+02   4.6024946e+02   4.8662483e+02   5.1392524e+02   6.7818404e+02
   4.5359431e+02   4.9375497e+02   5.3040958e+02   5.7303232e+02   6.0924828e+02
   4.5384381e+02   4.9512431e+02   5.3288606e+02   5.7947501e+02   5.8000100e+02
   4.5384177e+02   4.9511251e+02   5.3286388e+02   5.8352233e+02   5.8431047e+02
   4.5382560e+02   4.9502010e+02   5.3272432e+02   6.4595654e+02   6.9672241e+02
   4.5377549e+02   4.9473603e+02   5.3221257e+02   5.9726395e+02   6.1021340e+02
   4.5383183e+02   4.9505572e+02   5.3278344e+02   6.7584857e+02   7.6319111e+02
   4.5361982e+02   4.9389467e+02   5.3091360e+02   5.9731415e+02   7.7359173e+02
   4.5265706e+02   4.8950529e+02   5.2262133e+02   5.4764924e+02   6.1885515e+02
   4.5377708e+02   4.9473204e+02   5.3150117e+02   5.5142780e+02   5.5413391e+02
   4.1860949e+02   4.5563825e+02   4.8337537e+02   5.1272760e+02   6.5285295e+02
   4.5368307e+02   4.9423034e+02   5.3144070e+02   6.0349371e+02   6.6967619e+02
   4.5377245e+02   4.9472009e+02   5.3223697e+02   6.2457131e+02   7.3354816e+02
   4.3587956e+02   4.4347474e+02   4.5967975e+02   4.9753093e+02   5.3555662e+02
   4.5383631e+02   4.9508123e+02   5.3281551e+02   6.0122140e+02   6.0329446e+02
   4.4561076e+02   4.7348686e+02   5.0068586e+02   5.2154713e+02   7.3436014e+02
   4.5382758e+02   4.9503137e+02   5.3274244e+02   6.4330251e+02   6.6165034e+02
   4.5381609e+02   4.9496584e+02   5.3263275e+02   6.2926342e+02   6.4691893e+02
   4.5383751e+02   4.9508828e+02   5.3283645e+02   6.5300693e+02   6.7242525e+02
   4.2950927e+02   4.4869838e+02   4.6836486e+02   5.0276371e+02   5.4354971e+02
   4.2096126e+02   4.5601695e+02   4.8372384e+02   5.1287687e+02   7.0598869e+02
   4.4534277e+02   4.7289586e+02   4.9893889e+02   5.1999136e+02   6.1802165e+02
   4.3002003e+02   4.3733296e+02   4.5791016e+02   4.9696600e+02   5.3488127e+02
   4.2733366e+02   4.5630906e+02   4.8130527e+02   5.1122694e+02   5.8095843e+02
   4.3944278e+02   4.4355492e+02   4.5723871e+02   4.9631383e+02   5.3414651e+02
   4.5360185e+02   4.9380040e+02   5.3074564e+02   5.9274857e+02   7.0218442e+02
   4.5361956e+02   4.9389334e+02   5.3091140e+02   5.9726427e+02   7.6989690e+02
   4.5384731e+02   4.9514468e+02   5.3292965e+02   6.1369211e+02   6.1372982e+02
   4.5368554e+02   4.9424369e+02   5.3146426e+02   6.0459742e+02   6.8575523e+02
   4.5169326e+02   4.8616745e+02   5.1782993e+02   5.4010658e+02   7.0146868e+02
   4.4573587e+02   4.6627861e+02   4.7777184e+02   5.0385710e+02   5.4308939e+02
   4.1694017e+02   4.5468159e+02   4.8137221e+02   5.1164020e+02   5.9869468e+02
   4.5382420e+02   4.9501176e+02   5.3269287e+02   6.0120958e+02   6.0585860e+02
   4.5309626e+02   4.8970201e+02   5.0309518e+02   5.0899476e+02   5.3692610e+02
   4.2269551e+02   4.3630751e+02   4.5932269e+02   4.9786579e+02   5.3598572e+02
   4.5379885e+02   4.9486820e+02   5.3247672e+02   6.3405256e+02   7.2298171e+02
   4.4622322e+02   4.7374420e+02   4.9754974e+02   5.1812093e+02   5.7836910e+02
   4.4922278e+02   4.7943098e+02   5.0499460e+02   5.2292079e+02   5.7422606e+02
   4.5384642e+02   4.9513955e+02   5.3292065e+02   6.0968241e+02   6.0990308e+02
   4.4459735e+02   4.7136647e+02   4.9520185e+02   5.1710501e+02   5.8694922e+02
   4.5375847e+02   4.9463582e+02   5.3178728e+02   5.6805898e+02   5.7798972e+02
   4.5384677e+02   4.9514158e+02   5.3292405e+02   6.0350424e+02   6.0364304e+02
   4.3084297e+02   4.5861680e+02   4.8396037e+02   5.1250104e+02   6.0083168e+02
   4.4950956e+02   4.8050276e+02   5.0978558e+02   5.2932075e+02   6.5979775e+02
   4.4899602e+02   4.7863843e+02   5.0225919e+02   5.1990817e+02   5.6301298e+02
   4.5381854e+02   4.9497984e+02   5.3265823e+02   6.4023012e+02   6.9565409e+02
   4.5377408e+02   4.9472145e+02   5.3185754e+02   5.6305221e+02   5.6833891e+02
   4.5355582e+02   4.9356223e+02   5.3034903e+02   5.8626025e+02   6.7666518e+02
   4.5349005e+02   4.9322937e+02   5.2982140e+02   5.8090698e+02   7.7178047e+02
   4.2863175e+02   4.5758956e+02   4.8342135e+02   5.1237173e+02   6.0399778e+02
   4.5380329e+02   4.9489320e+02   5.3251354e+02   6.2631968e+02   6.4972278e+02
   4.4606381e+02   4.6606136e+02   4.7683571e+02   5.0315115e+02   5.4209148e+02
   4.5378521e+02   4.9479141e+02   5.3234965e+02   6.2446091e+02   6.7541791e+02
   4.5378423e+02   4.9478588e+02   5.3233978e+02   6.2273124e+02   6.6204427e+02
   4.5366907e+02   4.9415549e+02   5.3133072e+02   6.0393713e+02   7.3738542e+02
   4.4213581e+02   4.6652247e+02   4.8603708e+02   5.1124330e+02   5.5890373e+02
   4.1800599e+02   4.5417375e+02   4.8011617e+02   5.1090249e+02   5.8131371e+02
   4.5364549e+02   4.9402919e+02   5.3109165e+02   5.9440549e+02   6.4316464e+02
   4.3962318e+02   4.6606429e+02   4.9191604e+02   5.1629783e+02   7.1865229e+02
   4.5354822e+02   4.9352003e+02   5.3014322e+02   5.7632629e+02   6.2314451e+02
   4.4044061e+02   4.6653480e+02   4.9114356e+02   5.1554252e+02   6.1049110e+02
   4.5352883e+02   4.9342440e+02   5.3011817e+02   5.8328615e+02   6.7773689e+02
   4.5384670e+02   4.9514118e+02   5.3292389e+02   6.6444473e+02   6.6652579e+02
   3.9955969e+02   4.5489338e+02   4.8261773e+02   5.1239063e+02   6.2979594e+02
   4.4129730e+02   4.4772199e+02   4.5965185e+02   4.9708650e+02   5.3501685e+02
   4.5357495e+02   4.9365585e+02   5.3030066e+02   5.7462200e+02   6.1630086e+02
   4.5369971e+02   4.9431682e+02   5.3142567e+02   5.8195056e+02   6.0403898e+02
   4.4321408e+02   4.7002924e+02   4.9597739e+02   5.1838602e+02   6.3782271e+02
   4.5355997e+02   4.9357797e+02   5.3014286e+02   5.7269427e+02   6.1569954e+02
   4.3378023e+02   4.6109524e+02   4.8725261e+02   5.1416452e+02   6.6069711e+02
   4.5316551e+02   4.9164641e+02   5.2598316e+02   5.5323620e+02   6.0024239e+02
   4.5380794e+02   4.9491960e+02   5.3255915e+02   6.3372473e+02   6.7352379e+02
   4.4657112e+02   4.7492602e+02   5.0214155e+02   5.2244842e+02   6.3841393e+02
   4.5368826e+02   4.9425536e+02   5.3134503e+02   5.8369700e+02   6.0855338e+02
   4.5381053e+02   4.9493426e+02   5.3258225e+02   6.3193756e+02   6.5664783e+02
   4.4965500e+02   4.8082330e+02   5.1019978e+02   5.2974892e+02   6.5655500e+02
   4.5356171e+02   4.9359132e+02   5.3034921e+02   5.8321159e+02   6.3962945e+02
   4.5360684e+02   4.9381926e+02   5.3046907e+02   5.7148904e+02   6.0434605e+02
   4.5383759e+02   4.9508874e+02   5.3283752e+02   6.7466721e+02   7.2451429e+02
   4.5382844e+02   4.9503610e+02   5.3273912e+02   6.0580658e+02   6.0977434e+02
   4.5318264e+02   4.9165609e+02   5.2398506e+02   5.4304979e+02   5.6167372e+02
   4.2582620e+02   4.5688824e+02   4.8369790e+02   5.1269530e+02   6.2206801e+02
   4.3387481e+02   4.5231431e+02   4.7022484e+02   5.0335467e+02   5.4448789e+02
   4.5378309e+02   4.9477947e+02   5.3232797e+02   6.2141563e+02   6.5535316e+02
   4.3992712e+02   4.6631915e+02   4.9199464e+02   5.1628351e+02   6.5097984e+02
   4.1079538e+02   4.5506447e+02   4.8282382e+02   5.1248786e+02   6.3586226e+02
   4.5370679e+02   4.9435672e+02   5.3155692e+02   5.8972505e+02   6.1415505e+02
   4.5257264e+02   4.8917166e+02   5.2195690e+02   5.4618063e+02   6.1654259e+02
   4.5376683e+02   4.9468845e+02   5.3217131e+02   6.1322482e+02   6.3673594e+02
   4.5362998e+02   4.9394428e+02   5.3082305e+02   5.8008079e+02   6.1541197e+02
   4.2623309e+02   4.5605146e+02   4.8140517e+02   5.1136050e+02   5.8492202e+02
   4.4297150e+02   4.6979077e+02   4.9601663e+02   5.1851123e+02   6.9055131e+02
   4.5379319e+02   4.9483627e+02   5.3242204e+02   6.2645774e+02   6.6084060e+02
   4.5367181e+02   4.9416524e+02   5.3112160e+02   5.7702007e+02   6.0216961e+02
   4.5383991e+02   4.9510004e+02   5.3270793e+02   5.4616082e+02   5.4649259e+02
   4.5192982e+02   4.8386294e+02   4.9649241e+02   5.0809710e+02   5.4027876e+02
   4.5360610e+02   4.9381789e+02   5.3057198e+02   5.7618605e+02   6.1290567e+02
   4.5375366e+02   4.9461549e+02   5.3206114e+02   6.1666764e+02   6.5686124e+02
   4.5382162e+02   4.9499733e+02   5.3268587e+02   6.3637805e+02   6.5472062e+02
   4.5375119e+02   4.9459769e+02   5.3183206e+02   5.7553670e+02   5.8926691e+02
   4.5381839e+02   4.9497616e+02   5.3250614e+02   5.6604814e+02   5.6855213e+02
   4.5252838e+02   4.8900836e+02   5.2182461e+02   5.4621610e+02   6.2039969e+02
   4.5376590e+02   4.9468328e+02   5.3216408e+02   6.1452764e+02   6.3829629e+02
   4.5277209e+02   4.8998036e+02   5.2379156e+02   5.5085241e+02   6.3865186e+02
   4.5384614e+02   4.9513793e+02   5.3291853e+02   6.7926497e+02   6.8728147e+02
   4.3184912e+02   4.5944290e+02   4.8505108e+02   5.1304519e+02   6.1286659e+02
   4.5052401e+02   4.8290411e+02   5.1319894e+02   5.3341683e+02   7.4102919e+02
   4.5281134e+02   4.9013128e+02   5.2381140e+02   5.5028413e+02   6.2182783e+02
   3.8202945e+02   4.5385771e+02   4.8030008e+02   5.1110295e+02   5.8717999e+02
   4.5384653e+02   4.9514020e+02   5.3292221e+02   6.4113042e+02   6.4202865e+02
   4.5384738e+02   4.9514511e+02   5.3293042e+02   6.7734942e+02   6.7742608e+02
   4.2824333e+02   4.5778233e+02   4.8427501e+02   5.1288861e+02   6.2186042e+02
   4.5245305e+02   4.8866100e+02   5.1995681e+02   5.4072131e+02   5.8740991e+02
   4.5191435e+02   4.8598455e+02   5.0791121e+02   5.1938047e+02   5.4797579e+02
   4.5384729e+02   4.9514457e+02   5.3292948e+02   6.7607247e+02   6.7697127e+02
   4.3425749e+02   4.6058542e+02   4.8488689e+02   5.1265209e+02   5.9258295e+02
   4.0035936e+02   4.5402587e+02   4.8063694e+02   5.1129318e+02   5.9183991e+02
   4.1460965e+02   4.5425315e+02   4.8069332e+02   5.1128178e+02   5.9059408e+02
   4.5358536e+02   4.9371468e+02   5.3060575e+02   5.9082598e+02   7.0426066e+02
   4.5086831e+02   4.8377540e+02   5.1410812e+02   5.3433159e+02   6.4074340e+02
   4.5370733e+02   4.9435413e+02   5.3129986e+02   5.6987161e+02   5.8768532e+02
   4.3903335e+02   4.6404444e+02   4.8611258e+02   5.1245462e+02   5.7106970e+02
   4.1271423e+02   4.5070723e+02   4.7451018e+02   5.0737883e+02   5.5490313e+02
   4.5363124e+02   4.9395438e+02   5.3099234e+02   5.9595668e+02   6.6906804e+02
   3.8175956e+02   4.5508715e+02   4.8311559e+02   5.1266548e+02   6.7688191e+02
   4.5345595e+02   4.9305519e+02   5.2936717e+02   5.7072639e+02   6.3418146e+02
   4.1309471e+02   4.5526739e+02   4.8318314e+02   5.1267498e+02   6.5812685e+02
   4.1204916e+02   4.4435469e+02   4.6683659e+02   5.0241546e+02   5.4304270e+02
   4.5367096e+02   4.9416520e+02   5.3132717e+02   6.0008121e+02   6.5263018e+02
   4.4654449e+02   4.7321800e+02   4.9309509e+02   5.1386432e+02   5.5770029e+02
   4.5380719e+02   4.9491528e+02   5.3254996e+02   6.2776237e+02   6.4977229e+02
   4.5384399e+02   4.9512555e+02   5.3289799e+02   6.5663777e+02   6.6155411e+02
   4.5214540e+02   4.8758121e+02   5.1880568e+02   5.3992960e+02   6.0117601e+02
   4.0470105e+02   4.5495870e+02   4.8273638e+02   5.1245269e+02   6.3429464e+02
   4.2629639e+02   4.5732625e+02   4.8456619e+02   5.1316649e+02   7.0477832e+02
   4.0785432e+02   4.5497961e+02   4.8272524e+02   5.1244188e+02   6.3276023e+02
   4.3738136e+02   4.6388121e+02   4.8954984e+02   5.1510905e+02   6.4791289e+02
   4.4812840e+02   4.7769392e+02   5.0602024e+02   5.2570524e+02   6.6008740e+02
   4.4390738e+02   4.5597113e+02   4.6594613e+02   4.9906447e+02   5.3740537e+02
   4.5384378e+02   4.9512436e+02   5.3289490e+02   6.1962373e+02   6.2032041e+02
   4.5131960e+02   4.8500608e+02   5.1549777e+02   5.3585627e+02   6.2030778e+02
   4.5383640e+02   4.9508191e+02   5.3282427e+02   6.2933815e+02   6.3424386e+02
   4.5360006e+02   4.9378648e+02   5.3052530e+02   5.7617871e+02   6.1486324e+02
   4.5038683e+02   4.8255236e+02   5.1262123e+02   5.3260300e+02   6.8578456e+02
   4.5384467e+02   4.9512949e+02   5.3290434e+02   6.4003132e+02   6.4272268e+02
   4.5384576e+02   4.9513577e+02   5.3291472e+02   6.3536834e+02   6.3622422e+02
   4.5384541e+02   4.9513363e+02   5.3290451e+02   5.7512199e+02   5.7536155e+02
   4.4886123e+02   4.7913793e+02   5.0800545e+02   5.2756237e+02   6.9343949e+02
   4.5384481e+02   4.9513021e+02   5.3290157e+02   5.8993925e+02   5.9034792e+02
   4.5383515e+02   4.9507464e+02   5.3280734e+02   6.0863182e+02   6.1129989e+02
   4.5381026e+02   4.9493273e+02   5.3257906e+02   6.2983165e+02   6.5178709e+02
   4.3842081e+02   4.6197711e+02   4.8174637e+02   5.0962002e+02   5.5761493e+02
   4.5379108e+02   4.9482246e+02   5.3230215e+02   5.8281112e+02   5.9129350e+02
   4.3810964e+02   4.6391394e+02   4.8783889e+02   5.1384570e+02   5.9606541e+02
   4.5345646e+02   4.9306165e+02   5.2952927e+02   5.7678533e+02   7.3638507e+02
   4.5362966e+02   4.9394345e+02   5.3085940e+02   5.8310938e+02   6.1870483e+02
   4.5256752e+02   4.8917521e+02   5.2249331e+02   5.4832101e+02   6.4824086e+02
   4.5384472e+02   4.9512973e+02   5.3290483e+02   6.4853031e+02   6.5016196e+02
   4.4224958e+02   4.6857187e+02   4.9332252e+02   5.1661275e+02   6.0955598e+02
   4.5384665e+02   4.9514085e+02   5.3292302e+02   6.1358960e+02   6.1393936e+02
   4.3302438e+02   4.5795740e+02   4.8001603e+02   5.0971827e+02   5.6129916e+02
   4.5384642e+02   4.9513955e+02   5.3292119e+02   6.6635953e+02   6.7076961e+02
   4.5336465e+02   4.9261236e+02   5.2874248e+02   5.6910198e+02   7.3918332e+02
   4.3421722e+02   4.5963262e+02   4.8241861e+02   5.1109255e+02   5.6884719e+02
   4.5004062e+02   4.8169942e+02   5.1128996e+02   5.3088541e+02   6.4602441e+02
   4.5384713e+02   4.9514366e+02   5.3292789e+02   6.1662587e+02   6.1666367e+02
   4.5384669e+02   4.9514112e+02   5.3292379e+02   6.8492104e+02   6.9466696e+02
   4.5384059e+02   4.9510601e+02   5.3286595e+02   6.8507737e+02   7.2050760e+02
   4.3123380e+02   4.5566831e+02   4.7719603e+02   5.0814299e+02   5.5601829e+02
   4.4588616e+02   4.7386049e+02   5.0089844e+02   5.2159562e+02   6.4889179e+02
   4.5364943e+02   4.9405077e+02   5.3115612e+02   5.9980716e+02   7.1516847e+02
   4.5361787e+02   4.9388416e+02   5.3088267e+02   5.9475845e+02   7.0321150e+02
   4.5010409e+02   4.8170314e+02   5.0989045e+02   5.2834799e+02   5.9902281e+02
   4.3038457e+02   4.5238307e+02   4.7257304e+02   5.0526862e+02   5.4865009e+02
   4.5373080e+02   4.9443338e+02   5.2656821e+02   5.3130009e+02   5.3857410e+02
   4.5384739e+02   4.9514514e+02   5.3293045e+02   6.6763057e+02   6.6764563e+02
   4.5343352e+02   4.9293440e+02   5.2879585e+02   5.6283059e+02   6.1004318e+02
   4.4795078e+02   4.7712492e+02   5.0367820e+02   5.2298310e+02   6.0075713e+02
   4.4175135e+02   4.6657483e+02   4.8724086e+02   5.1229278e+02   5.6323486e+02
   4.0747481e+02   4.5496477e+02   4.8269882e+02   5.1242811e+02   6.3181816e+02
   4.5380585e+02   4.9490707e+02   5.3250186e+02   5.9632284e+02   6.0291658e+02
   3.9044158e+02   4.5320529e+02   4.7898443e+02   5.1031851e+02   5.7268108e+02
   4.4032583e+02   4.5099022e+02   4.6375400e+02   4.9889526e+02   5.3728477e+02
   4.2941737e+02   4.5301710e+02   4.7404636e+02   5.0632413e+02   5.5122224e+02
   4.4768166e+02   4.6903431e+02   4.7896974e+02   5.0319124e+02   5.4142607e+02
   4.0147740e+02   4.5499672e+02   4.8286079e+02   5.1252332e+02   6.4159139e+02
   4.1332271e+02   4.3149849e+02   4.5744751e+02   4.9695546e+02   5.3488295e+02
   4.5383520e+02   4.9507461e+02   5.3279333e+02   5.8800652e+02   5.9015165e+02
   4.4745207e+02   4.7645308e+02   5.0433328e+02   5.2425319e+02   6.5484352e+02
   4.4347956e+02   4.6966526e+02   4.9286031e+02   5.1575852e+02   5.8281484e+02
   4.5384714e+02   4.9514369e+02   5.3292621e+02   5.6062608e+02   5.6063916e+02
   4.5367095e+02   4.9416536e+02   5.3133749e+02   6.0184954e+02   6.8537458e+02
   4.5376510e+02   4.9467872e+02   5.3214989e+02   6.0942583e+02   6.2962959e+02
   4.5375390e+02   4.9461578e+02   5.3200965e+02   5.9588012e+02   6.1313378e+02
   4.5360342e+02   4.9380452e+02   5.3057693e+02   5.7754784e+02   6.1625136e+02
   4.5369046e+02   4.9426249e+02   5.3114133e+02   5.6990317e+02   5.9036494e+02
   3.9744527e+02   4.2249385e+02   4.5483145e+02   4.9563804e+02   5.3343642e+02
   4.5095265e+02   4.8040114e+02   4.9312697e+02   5.0793926e+02   5.4224685e+02
   4.5350216e+02   4.9328936e+02   5.2988728e+02   5.7994535e+02   6.7260111e+02
   4.5382858e+02   4.9503710e+02   5.3275281e+02   6.5632028e+02   7.3053574e+02
   3.9128371e+02   4.5487199e+02   4.8258153e+02   5.1237197e+02   6.2862040e+02
   4.5292997e+02   4.9056414e+02   5.2295995e+02   5.4476188e+02   5.7803750e+02
   4.5382969e+02   4.9504330e+02   5.3275524e+02   6.1224735e+02   6.1662418e+02
   4.3378385e+02   4.6098515e+02   4.8688100e+02   5.1393484e+02   6.3530095e+02
   4.2720201e+02   4.3425905e+02   4.5696952e+02   4.9657985e+02   5.3444199e+02
   4.4642658e+02   4.7474011e+02   5.0219327e+02   5.2260958e+02   6.8648473e+02
   4.4135735e+02   4.4704756e+02   4.5895031e+02   4.9682118e+02   5.3471123e+02
   4.5050434e+02   4.8280227e+02   5.1247164e+02   5.3200111e+02   6.2415538e+02
   4.4572671e+02   4.7363865e+02   5.0074360e+02   5.2153588e+02   6.6705042e+02
   4.5372726e+02   4.9447019e+02   5.3182995e+02   6.1281683e+02   6.9723213e+02
   4.3342343e+02   4.6089518e+02   4.8720274e+02   5.1417549e+02   7.2229805e+02
   4.2920780e+02   4.5816622e+02   4.8443739e+02   5.1291523e+02   6.1965197e+02
   4.5362175e+02   4.9390430e+02   5.3090485e+02   5.9386580e+02   6.5713786e+02
   4.0379480e+02   4.5470255e+02   4.8213144e+02   5.1212128e+02   6.1701303e+02
   4.5196734e+02   4.8704443e+02   5.1916270e+02   5.4230449e+02   6.7794481e+02
   4.5363357e+02   4.9396562e+02   5.3096564e+02   5.9052218e+02   6.3334563e+02
   4.5378552e+02   4.9479316e+02   5.3235301e+02   6.2580381e+02   6.9555085e+02
   4.2193088e+02   4.5597788e+02   4.8328777e+02   5.1260953e+02   6.2994380e+02
   4.3000024e+02   4.5889803e+02   4.8571364e+02   5.1360187e+02   7.2881011e+02
   4.5350649e+02   4.9326326e+02   5.2800526e+02   5.5123086e+02   5.6422421e+02
   4.5376017e+02   4.9464613e+02   5.3184719e+02   5.7018593e+02   5.8103621e+02
   4.3877423e+02   4.6204052e+02   4.8131119e+02   5.0921556e+02   5.5621158e+02
   4.5383833e+02   4.9509300e+02   5.3284416e+02   6.5298084e+02   6.6925110e+02
   4.2079537e+02   4.5598659e+02   4.8369754e+02   5.1286591e+02   7.0109951e+02
   4.5216970e+02   4.8768723e+02   5.1936607e+02   5.4141229e+02   6.1210741e+02
   4.5384701e+02   4.9514296e+02   5.3292553e+02   5.7530961e+02   5.7535546e+02
   4.4508731e+02   4.7242588e+02   4.9791811e+02   5.1919374e+02   6.0903256e+02
   4.3220168e+02   4.5923226e+02   4.8400972e+02   5.1238739e+02   5.9418365e+02
   4.4624056e+02   4.7389722e+02   4.9829174e+02   5.1880403e+02   5.8515031e+02
   4.5365651e+02   4.9408798e+02   5.3119796e+02   5.9769427e+02   6.4959537e+02
   4.5360789e+02   4.9382895e+02   5.3066283e+02   5.8091938e+02   6.1955279e+02
   3.9775344e+02   4.3654057e+02   4.6049881e+02   4.9863807e+02   5.3701631e+02
   4.5383365e+02   4.9506618e+02   5.3280055e+02   6.7272058e+02   7.3723370e+02
   4.3418795e+02   4.6139519e+02   4.8753222e+02   5.1428836e+02   6.7804029e+02
   4.5383967e+02   4.9510049e+02   5.3284414e+02   5.8949455e+02   5.9072288e+02
   4.5247912e+02   4.8884493e+02   5.2206293e+02   5.4771036e+02   7.0055730e+02
   4.0237873e+02   4.5507131e+02   4.8303983e+02   5.1262120e+02   6.5522274e+02
   4.1224769e+02   4.5416574e+02   4.8067887e+02   5.1129100e+02   5.9119744e+02
   4.4974325e+02   4.8055314e+02   5.0610955e+02   5.2344384e+02   5.6926546e+02
   4.5382012e+02   4.9498881e+02   5.3267272e+02   6.3969923e+02   6.7515733e+02
   4.4128365e+02   4.6681040e+02   4.8945982e+02   5.1409116e+02   5.7919138e+02
   4.5381887e+02   4.9498132e+02   5.3264223e+02   6.0307376e+02   6.0903045e+02
   3.9109716e+02   4.5515142e+02   4.8327577e+02   5.1275357e+02   7.6580439e+02
   4.3306604e+02   4.6008909e+02   4.8524745e+02   5.1302833e+02   6.0611810e+02
   4.3270827e+02   4.6004611e+02   4.8564183e+02   5.1330614e+02   6.1689711e+02
   4.3253139e+02   4.6030823e+02   4.8672492e+02   5.1398009e+02   7.1676580e+02
   4.5344656e+02   4.9301149e+02   5.2940146e+02   5.7411068e+02   6.6677428e+02
   4.1414207e+02   4.5479577e+02   4.8194968e+02   5.1198882e+02   6.1028064e+02
   4.5384691e+02   4.9514220e+02   5.3289186e+02   5.3722096e+02   5.3726519e+02
   4.5368822e+02   4.9425693e+02   5.3142804e+02   5.9342744e+02   6.2208053e+02
   4.5382184e+02   4.9499861e+02   5.3268808e+02   6.3697799e+02   6.5579261e+02
   4.5384739e+02   4.9514518e+02   5.3293050e+02   6.2997712e+02   6.2997766e+02
   4.5334077e+02   4.9247447e+02   5.2770107e+02   5.5792566e+02   6.0231930e+02
   4.2912086e+02   4.5833494e+02   4.8500047e+02   5.1324863e+02   6.3976699e+02
   3.8923878e+02   4.2609924e+02   4.5563401e+02   4.9603959e+02   5.3386058e+02
   4.5366923e+02   4.9415362e+02   5.3120180e+02   5.8509404e+02   6.1544495e+02
   4.5148739e+02   4.8550817e+02   5.1634130e+02   5.3719206e+02   6.2286807e+02
   4.5379198e+02   4.9482785e+02   5.3232916e+02   5.8602954e+02   5.9449582e+02
   4.5344300e+02   4.9295474e+02   5.2788362e+02   5.5433780e+02   5.7717602e+02
   4.5384633e+02   4.9513902e+02   5.3292034e+02   7.3801322e+02   7.4505307e+02
   4.2658403e+02   4.5720981e+02   4.8404062e+02   5.1285200e+02   6.2845377e+02
   4.5384234e+02   4.9511605e+02   5.3288164e+02   6.3314901e+02   6.3587051e+02
   4.5381412e+02   4.9495465e+02   5.3261642e+02   6.3625640e+02   6.6697582e+02
   4.5384633e+02   4.9513905e+02   5.3292039e+02   7.3014162e+02   7.3417332e+02
   4.3644851e+02   4.4264428e+02   4.5857280e+02   4.9700524e+02   5.3492731e+02
   4.5383695e+02   4.9508507e+02   5.3283044e+02   6.3859496e+02   6.4683831e+02
   4.2797399e+02   4.5792644e+02   4.8491710e+02   5.1327606e+02   6.6223190e+02
   4.3328492e+02   4.6007941e+02   4.8490080e+02   5.1279231e+02   5.9937989e+02
   4.5017703e+02   4.8203515e+02   5.1185930e+02   5.3163462e+02   6.5835582e+02
   4.4143894e+02   4.6796688e+02   4.9390829e+02   5.1732268e+02   6.8445820e+02
   4.5381779e+02   4.9497541e+02   5.3264389e+02   6.1915560e+02   6.2774829e+02
   4.4541012e+02   4.7299101e+02   4.9902888e+02   5.2003760e+02   6.1749041e+02
   4.5346440e+02   4.9309998e+02   5.2955053e+02   5.7546123e+02   6.6044417e+02
   4.5382129e+02   4.9499543e+02   5.3268219e+02   6.3319167e+02   6.4934326e+02
   4.3436509e+02   4.5963449e+02   4.8222548e+02   5.1093789e+02   5.6731838e+02
   4.5353799e+02   4.9346820e+02   5.3007530e+02   5.7657468e+02   6.2779086e+02
   4.5380828e+02   4.9492153e+02   5.3256188e+02   6.3253069e+02   6.6206401e+02
   4.5366863e+02   4.9415201e+02   5.3127138e+02   5.9390233e+02   6.3029476e+02
   4.5295370e+02   4.9074234e+02   5.2526373e+02   5.5464174e+02   6.5719339e+02
   4.5382775e+02   4.9503236e+02   5.3274514e+02   6.5824521e+02   7.4164231e+02
   4.0286104e+02   4.4430715e+02   4.6691593e+02   5.0249174e+02   5.4319234e+02
   4.5376752e+02   4.9469260e+02   5.3219333e+02   6.2372396e+02   7.6144053e+02
   4.5383925e+02   4.9509816e+02   5.3284703e+02   6.0467632e+02   6.0634498e+02
   4.5384649e+02   4.9513995e+02   5.3292189e+02   6.9926151e+02   7.0493337e+02
   4.5378879e+02   4.9481159e+02   5.3238587e+02   6.3260361e+02   7.7568087e+02
   4.4756072e+02   4.7662072e+02   5.0438145e+02   5.2421079e+02   6.3935113e+02
   4.5329479e+02   4.9227092e+02   5.2786101e+02   5.6168703e+02   6.3002231e+02
   4.3937223e+02   4.6580288e+02   4.9161002e+02   5.1613443e+02   7.0565976e+02
   4.5105520e+02   4.8423952e+02   5.1419445e+02   5.3388137e+02   6.1622525e+02
   4.5381187e+02   4.9494189e+02   5.3259548e+02   6.3499549e+02   6.6630383e+02
   4.5353972e+02   4.6162037e+02   4.6194616e+02   4.9524739e+02   5.3302586e+02
   4.5384511e+02   4.9513197e+02   5.3290727e+02   6.0878132e+02   6.0930385e+02
   4.5359705e+02   4.9377520e+02   5.3069646e+02   5.9132215e+02   6.6174741e+02
   4.2852676e+02   4.5522947e+02   4.7829943e+02   5.0919848e+02   5.6064103e+02
   3.8306873e+02   4.4969239e+02   4.7326956e+02   5.0660520e+02   5.5263083e+02
   4.5350133e+02   4.9327138e+02   5.2931877e+02   5.6362552e+02   6.0209027e+02
   4.5384025e+02   4.9510394e+02   5.3285841e+02   6.0944268e+02   6.1099992e+02
   4.3424586e+02   4.5735265e+02   4.7756467e+02   5.0787636e+02   5.5447916e+02
   4.5380904e+02   4.9492574e+02   5.3256570e+02   6.2462993e+02   6.4351086e+02
   4.5158021e+02   4.8567419e+02   5.1497115e+02   5.3345251e+02   5.8565408e+02
   4.5384418e+02   4.9512666e+02   5.3289980e+02   6.5393096e+02   6.5711483e+02
   4.5002307e+02   4.8138649e+02   5.0844655e+02   5.2625216e+02   5.8264114e+02
   5.5713194e+02   5.3958620e+02   5.0448013e+02   4.7308499e+02   4.4972388e+02
   6.9304395e+02   6.9187923e+02   5.1275391e+02   4.8327607e+02   4.5515054e+02
   7.3707831e+02   6.8374121e+02   5.1268641e+02   4.8315363e+02   4.5510219e+02
   7.0425595e+02   6.3570938e+02   5.1253167e+02   4.8287345e+02   4.5499007e+02
   6.3110877e+02   5.3390605e+02   4.9631428e+02   4.5679593e+02   4.2972139e+02
   6.2803297e+02   5.3801925e+02   4.9960204e+02   4.6271176e+02   4.3963186e+02
   5.4405294e+02   5.2061060e+02   4.8870786e+02   4.5440346e+02   4.2720534e+02
   6.6427185e+02   5.3275589e+02   4.9503889e+02   4.5382894e+02   3.8155208e+02
   5.4223482e+02   5.3361740e+02   5.0667354e+02   4.7727677e+02   4.5243313e+02
   6.1225568e+02   5.9393492e+02   5.1212093e+02   4.8218584e+02   4.5470727e+02
   6.9482679e+02   6.0951478e+02   5.1199608e+02   4.8190250e+02   4.5458498e+02
   5.7433138e+02   5.2943643e+02   4.9310964e+02   4.5381442e+02   4.1725319e+02
   5.4320115e+02   5.2719878e+02   4.9948866e+02   4.6957293e+02   4.4729822e+02
   6.0755042e+02   5.9103805e+02   5.1211539e+02   4.8219039e+02   4.5470954e+02
   5.8894668e+02   5.8843079e+02   5.1273431e+02   4.8324479e+02   4.5513832e+02
   6.0122081e+02   5.3184109e+02   4.9478527e+02   4.5510415e+02   4.2472613e+02
   6.4174398e+02   5.3274041e+02   4.9510727e+02   4.5420034e+02   4.1743894e+02
   5.2168644e+02   5.0167409e+02   4.7729813e+02   4.5567367e+02   4.3819584e+02
   7.3628471e+02   5.3290635e+02   4.9513155e+02   4.5384973e+02   3.9762283e+02
   6.4731294e+02   6.0840291e+02   5.1207726e+02   4.8205815e+02   4.5465189e+02
   5.9792390e+02   5.5860259e+02   5.0944944e+02   4.7827348e+02   4.5285347e+02
   6.8782016e+02   6.6552506e+02   5.1273196e+02   4.8323635e+02   4.5513491e+02
   6.5943909e+02   6.4023433e+02   5.1262947e+02   4.8305127e+02   4.5506148e+02
   5.7650951e+02   5.7122055e+02   5.1237287e+02   4.8271996e+02   4.5493090e+02
   6.3251349e+02   6.2396779e+02   5.1263759e+02   4.8306862e+02   4.5506847e+02
   6.6938520e+02   5.8762928e+02   5.1121078e+02   4.8051059e+02   4.5395803e+02
   7.1625742e+02   5.3578347e+02   4.9772926e+02   4.5894595e+02   4.3404642e+02
   6.3908928e+02   5.3262445e+02   4.9500121e+02   4.5401895e+02   4.1431781e+02
   5.9707414e+02   5.3176941e+02   4.9484515e+02   4.5552406e+02   4.2645118e+02
   5.5708143e+02   5.2603515e+02   4.9113598e+02   4.5312023e+02   4.0978529e+02
   6.6688235e+02   5.7181449e+02   5.1034731e+02   4.7907304e+02   4.5325143e+02
   6.8900733e+02   6.1227195e+02   5.1207471e+02   4.8204500e+02   4.5464607e+02
   6.6562292e+02   6.5977996e+02   5.1274056e+02   4.8325194e+02   4.5514105e+02
   5.3067227e+02   5.1093083e+02   4.8126499e+02   4.4993474e+02   4.1038573e+02
   7.3960698e+02   7.1608219e+02   5.1271384e+02   4.8320346e+02   4.5512192e+02
   5.6121894e+02   5.6091428e+02   5.1268843e+02   4.8319228e+02   4.5511828e+02
   5.8823166e+02   5.6893189e+02   5.1156390e+02   4.8145900e+02   4.5439976e+02
   5.1603628e+02   4.9135179e+02   4.6549786e+02   4.3937873e+02   4.1522967e+02
   5.2340856e+02   5.2160591e+02   5.1082451e+02   4.8232494e+02   4.5480773e+02
   5.1288933e+02   4.8368250e+02   4.5582241e+02   4.2325350e+02   4.1938686e+02
   5.1444259e+02   4.8785187e+02   4.6229398e+02   4.4089495e+02   4.3171162e+02
   6.5699930e+02   6.5528444e+02   5.1274432e+02   4.8325878e+02   4.5514374e+02
   6.7925873e+02   5.3770622e+02   4.9918947e+02   4.6158674e+02   4.3810346e+02
   7.2450239e+02   5.3338613e+02   4.9561255e+02   4.5484487e+02   4.2257783e+02
   6.0888447e+02   5.4762447e+02   5.0523933e+02   4.7194547e+02   4.4874862e+02
   5.9748987e+02   5.3414106e+02   4.9717112e+02   4.5979370e+02   4.3570622e+02
   6.3389055e+02   5.3409795e+02   4.9646601e+02   4.5702392e+02   4.3026173e+02
   6.8770082e+02   6.8747936e+02   5.1275420e+02   4.8327658e+02   4.5515074e+02
   6.2278956e+02   5.9719430e+02   5.1195295e+02   4.8186427e+02   4.5456948e+02
   5.8951721e+02   5.3859788e+02   5.0083078e+02   4.6608083e+02   4.4358847e+02
   6.1834237e+02   5.6934125e+02   5.1059560e+02   4.7966924e+02   4.5355791e+02
   6.1621718e+02   5.3469432e+02   4.9724096e+02   4.5905226e+02   4.3437671e+02
   5.9936284e+02   5.9298604e+02   5.1249229e+02   4.8283983e+02   4.5497734e+02
   6.1506173e+02   5.5250184e+02   5.0711304e+02   4.7457679e+02   4.5062715e+02
   6.0240009e+02   5.3124498e+02   4.9410385e+02   4.5367155e+02   4.0161469e+02
   6.4609934e+02   6.0171952e+02   5.1188718e+02   4.8171900e+02   4.5450581e+02
   6.4840122e+02   5.3262737e+02   4.9496022e+02   4.5381517e+02   3.8217095e+02
   6.5372063e+02   5.7971418e+02   5.1087289e+02   4.7994933e+02   4.5368983e+02
   7.0169429e+02   6.5971479e+02   5.1271311e+02   4.8320222e+02   4.5512143e+02
   6.1354969e+02   5.5684666e+02   5.0853606e+02   4.7667856e+02   4.5194764e+02
   6.5174751e+02   5.8717783e+02   5.1124658e+02   4.8058600e+02   4.5399379e+02
   5.3381194e+02   5.2572055e+02   5.0484788e+02   4.7680791e+02   4.5226258e+02
   6.1927307e+02   6.1424230e+02   5.1258899e+02   4.8298561e+02   4.5503539e+02
   7.2137034e+02   6.1329313e+02   5.1205813e+02   4.8201212e+02   4.5463196e+02
   6.1736598e+02   5.8840372e+02   5.1174433e+02   4.8152913e+02   4.5442424e+02
   6.2648892e+02   5.3224307e+02   4.9472419e+02   4.5377702e+02   3.9677011e+02
   6.2833102e+02   5.7166796e+02   5.1059734e+02   4.7958960e+02   4.5351585e+02
   6.0915778e+02   5.3194082e+02   4.9471121e+02   4.5453163e+02   4.2149206e+02
   6.9398292e+02   5.3316103e+02   4.9542204e+02   4.5454272e+02   4.2059597e+02
   6.6153535e+02   6.6080332e+02   5.1275217e+02   4.8327292e+02   4.5514931e+02
   6.9801166e+02   6.8577922e+02   5.1275014e+02   4.8326923e+02   4.5514785e+02
   6.0168724e+02   5.5857212e+02   5.0929122e+02   4.7796416e+02   4.5268360e+02
   6.7163482e+02   5.3349063e+02   4.9575184e+02   4.5523314e+02   4.2455791e+02
   5.4268485e+02   5.1960482e+02   4.8775643e+02   4.5337742e+02   4.2404494e+02
   6.5731478e+02   5.3298026e+02   4.9527498e+02   4.5433550e+02   4.1881575e+02
   6.6692387e+02   6.3542567e+02   5.1255612e+02   4.8291834e+02   4.5500818e+02
   6.3463827e+02   5.3258204e+02   4.9499523e+02   4.5410885e+02   4.1626139e+02
   7.1744540e+02   6.9494571e+02   5.1272613e+02   4.8322575e+02   4.5513072e+02
   5.9657801e+02   5.4625845e+02   5.0494111e+02   4.7185626e+02   4.4870132e+02
   5.5770487e+02   5.3217761e+02   4.9849034e+02   4.6513729e+02   4.4286288e+02
   6.6309328e+02   5.3367059e+02   4.9593155e+02   4.5561467e+02   4.2608917e+02
   5.2339671e+02   5.0314155e+02   4.7537018e+02   4.4680070e+02   3.9163473e+02
   6.6033071e+02   6.2132383e+02   5.1236414e+02   4.8257150e+02   4.5486691e+02
   7.5146848e+02   6.2429350e+02   5.1231809e+02   4.8248321e+02   4.5483030e+02
   7.2777008e+02   5.5694214e+02   5.0797792e+02   4.7537769e+02   4.5112779e+02
   6.9826243e+02   6.8530355e+02   5.1274956e+02   4.8326818e+02   4.5514744e+02
   5.8370491e+02   5.3021459e+02   4.9358004e+02   4.5397424e+02   4.1819009e+02
   6.1987199e+02   5.7497289e+02   5.1097309e+02   4.8024353e+02   4.5383540e+02
   6.8747023e+02   6.2765551e+02   5.1243491e+02   4.8269826e+02   4.5491889e+02
   6.0756605e+02   6.0755362e+02   5.1275391e+02   4.8327609e+02   4.5515055e+02
   6.0725456e+02   5.3387256e+02   4.9667124e+02   4.5838497e+02   4.3325601e+02
   6.2547208e+02   5.5647829e+02   5.0817315e+02   4.7594651e+02   4.5149751e+02
   7.0480996e+02   6.3593111e+02   5.1253349e+02   4.8287672e+02   4.5499139e+02
   6.1353683e+02   5.8585343e+02   5.1174102e+02   4.8154308e+02   4.5443090e+02
   6.2110769e+02   5.3212106e+02   4.9466008e+02   4.5381571e+02   4.0823307e+02
   6.7384219e+02   6.4323367e+02   5.1262306e+02   4.8303938e+02   4.5505673e+02
   6.5700327e+02   5.9446846e+02   5.1152864e+02   4.8107266e+02   4.5421804e+02
   5.9135344e+02   5.3771673e+02   5.0016354e+02   4.6497704e+02   4.4242391e+02
   5.1315031e+02   4.8445535e+02   4.5787076e+02   4.4462022e+02   4.4189168e+02
   6.6958302e+02   5.3277162e+02   4.9504977e+02   4.5383666e+02   3.9854182e+02
   5.6949028e+02   5.2878668e+02   4.9264199e+02   4.5339879e+02   4.0531946e+02
   6.6065068e+02   5.3275309e+02   4.9504076e+02   4.5384575e+02   4.0300079e+02
   6.0153345e+02   5.3487252e+02   4.9767809e+02   4.6042007e+02   4.3661851e+02
   5.9709474e+02   5.3845222e+02   5.0049198e+02   4.6521942e+02   4.4266014e+02
   5.6048180e+02   5.2727091e+02   4.9198628e+02   4.5377707e+02   4.1961961e+02
   7.0709613e+02   6.4527656e+02   5.1261758e+02   4.8302914e+02   4.5505263e+02
   5.1554908e+02   4.9037220e+02   4.6504812e+02   4.4223611e+02   4.2927952e+02
   5.8287965e+02   5.3053070e+02   4.9398745e+02   4.5485130e+02   4.2421040e+02
   6.0848151e+02   5.9454437e+02   5.1225303e+02   4.8241973e+02   4.5480523e+02
   6.1128588e+02   5.3993410e+02   5.0112385e+02   4.6566660e+02   4.4308609e+02
   7.7908400e+02   5.4573772e+02   5.0376437e+02   4.6889393e+02   4.4617823e+02
   5.7635445e+02   5.7635315e+02   5.1275423e+02   4.8327668e+02   4.5515078e+02
   6.0307807e+02   5.5393441e+02   5.0787980e+02   4.7590378e+02   4.5148869e+02
   7.7903024e+02   6.0936683e+02   5.1191716e+02   4.8175256e+02   4.5451991e+02
   6.1738008e+02   6.1286122e+02   5.1263140e+02   4.8306105e+02   4.5506553e+02
   6.6937442e+02   5.3453575e+02   4.9671475e+02   4.5712477e+02   4.3042221e+02
   6.0660766e+02   5.3881873e+02   5.0049668e+02   4.6483536e+02   4.4220736e+02
   7.4721060e+02   6.8169306e+02   5.1267663e+02   4.8313584e+02   4.5509513e+02
   6.2263174e+02   6.0817518e+02   5.1234132e+02   4.8254575e+02   4.5485666e+02
   6.7166995e+02   5.9619127e+02   5.1156336e+02   4.8112857e+02   4.5424325e+02
   5.8007292e+02   5.7328479e+02   5.1232491e+02   4.8263592e+02   4.5489659e+02
   6.2840317e+02   6.2322411e+02   5.1268470e+02   4.8315310e+02   4.5510204e+02
   6.4933701e+02   6.2902076e+02   5.1254847e+02   4.8290605e+02   4.5500327e+02
   6.1914117e+02   6.1494804e+02   5.1260616e+02   4.8301594e+02   4.5504752e+02
   5.8589772e+02   5.3018820e+02   4.9344926e+02   4.5353364e+02   3.8140079e+02
   6.4565080e+02   5.3909466e+02   5.0020481e+02   4.6345723e+02   4.4052933e+02
   7.3579541e+02   7.2964910e+02   5.1274535e+02   4.8326056e+02   4.5514444e+02
   7.1591944e+02   5.6892837e+02   5.1006839e+02   4.7860789e+02   4.5300876e+02
   5.1596660e+02   4.9120922e+02   4.6535705e+02   4.3924847e+02   4.1542029e+02
   6.0664700e+02   5.3294487e+02   4.9579828e+02   4.5679206e+02   4.2993193e+02
   6.6473284e+02   6.5683524e+02   5.1273015e+02   4.8323317e+02   4.5513365e+02
   7.1628034e+02   6.8220055e+02   5.1272282e+02   4.8321975e+02   4.5512835e+02
   5.7906241e+02   5.7903673e+02   5.1275288e+02   4.8327464e+02   4.5514999e+02
   6.6145732e+02   6.2426081e+02   5.1242100e+02   4.8267411e+02   4.5490904e+02
   6.9332127e+02   5.3279941e+02   4.9506549e+02   4.5383368e+02   3.8382022e+02
   6.0813801e+02   5.9364883e+02   5.1222239e+02   4.8236877e+02   4.5478410e+02
   6.0777934e+02   5.3981612e+02   5.0111658e+02   4.6576714e+02   4.4320061e+02
   6.4644811e+02   5.3293789e+02   4.9528133e+02   4.5448346e+02   4.2028824e+02
   7.0899673e+02   6.9384977e+02   5.1274177e+02   4.8325409e+02   4.5514189e+02
   6.0382786e+02   5.5718987e+02   5.0886549e+02   4.7731441e+02   4.5232159e+02
   6.2202847e+02   5.6303074e+02   5.0969602e+02   4.7825121e+02   4.5282672e+02
   6.4761768e+02   5.3263445e+02   4.9497200e+02   4.5385136e+02   4.0620712e+02
   6.8900922e+02   5.3289064e+02   4.9515617e+02   4.5401354e+02   4.1343083e+02
   6.5325859e+02   5.4158136e+02   5.0169058e+02   4.6580801e+02   4.4317162e+02
   5.8854343e+02   5.3037559e+02   4.9357375e+02   4.5359745e+02   4.0683027e+02
   5.7029153e+02   5.5431608e+02   5.0954508e+02   4.7893426e+02   4.5321896e+02
   5.1299002e+02   4.8398869e+02   4.5657222e+02   4.3765089e+02   4.3582177e+02
   6.5383795e+02   5.7276929e+02   5.1045364e+02   4.7926277e+02   4.5334880e+02
   6.2155770e+02   5.3213663e+02   4.9466692e+02   4.5380457e+02   4.0707376e+02
   6.9013080e+02   6.2251355e+02   5.1236383e+02   4.8256947e+02   4.5486604e+02
   5.7405754e+02   5.6420204e+02   5.1174184e+02   4.8184838e+02   4.5457173e+02
   6.6811407e+02   5.4508297e+02   5.0351743e+02   4.6861341e+02   4.4592857e+02
   6.3149456e+02   5.9371328e+02   5.1170225e+02   4.8141210e+02   4.5437136e+02
   5.5072926e+02   5.3316920e+02   5.0185023e+02   4.7073204e+02   4.4805386e+02
   6.3156882e+02   6.1735663e+02   5.1246611e+02   4.8276307e+02   4.5494551e+02
   5.7488371e+02   5.3079714e+02   4.9469190e+02   4.5684586e+02   4.3055273e+02
   6.3589437e+02   5.9458622e+02   5.1169104e+02   4.8138469e+02   4.5435898e+02
   5.1275708e+02   4.8328514e+02   4.5516458e+02   4.1705958e+02   4.1689202e+02
   5.5193264e+02   5.4578495e+02   5.0992050e+02   4.8002845e+02   4.5377866e+02
   6.6130618e+02   6.3283224e+02   5.1253783e+02   4.8288545e+02   4.5499493e+02
   7.1733220e+02   5.3284701e+02   4.9509474e+02   4.5383978e+02   3.9159395e+02
   5.9163759e+02   5.3060472e+02   4.9373107e+02   4.5369277e+02   4.1125787e+02
   5.1882675e+02   4.9651734e+02   4.7031720e+02   4.4418788e+02   4.2080139e+02
   6.1773198e+02   5.5380162e+02   5.0749094e+02   4.7506217e+02   4.5094331e+02
   7.1085982e+02   5.8490798e+02   5.1105089e+02   4.8022646e+02   4.5382291e+02
   7.5473257e+02   6.8600035e+02   5.1267648e+02   4.8313558e+02   4.5509503e+02
   6.4425860e+02   5.3259285e+02   4.9494521e+02   4.5384080e+02   4.0538642e+02
   6.1555709e+02   5.4121965e+02   5.0184102e+02   4.6667720e+02   4.4411017e+02
   5.4544420e+02   5.2085488e+02   4.8810660e+02   4.5241283e+02   4.1245919e+02
   6.4797093e+02   6.0871306e+02   5.1207990e+02   4.8206241e+02   4.5465370e+02
   5.1534015e+02   4.9115329e+02   4.7396023e+02   4.6452919e+02   4.4946759e+02
   6.1779083e+02   6.1661834e+02   5.1270859e+02   4.8319651e+02   4.5511923e+02
   5.8778557e+02   5.3090226e+02   4.9420438e+02   4.5489916e+02   4.2424757e+02
   7.0463064e+02   6.5649159e+02   5.1269635e+02   4.8317188e+02   4.5510943e+02
   6.0837310e+02   5.4305381e+02   5.0300146e+02   4.6861337e+02   4.4598387e+02
   6.6278490e+02   6.5905153e+02   5.1274277e+02   4.8325595e+02   4.5514263e+02
   6.0657514e+02   5.9790845e+02   5.1243582e+02   4.8273341e+02   4.5493402e+02
   6.0214635e+02   5.3163226e+02   4.9453353e+02   4.5454086e+02   4.2179265e+02
   6.4015169e+02   6.0206776e+02   5.1193931e+02   4.8181623e+02   4.5454812e+02
   5.3224194e+02   5.2411086e+02   5.0437525e+02   4.7672602e+02   4.5224331e+02
   7.2951956e+02   5.4403483e+02   5.0294778e+02   4.6765220e+02   4.4501353e+02
   5.1506610e+02   4.8931135e+02   4.6400472e+02   4.4211818e+02   4.3095382e+02
   7.1947492e+02   5.3320843e+02   4.9544698e+02   4.5453206e+02   4.2046815e+02
   5.9039505e+02   5.3157404e+02   4.9486458e+02   4.5603135e+02   4.2819263e+02
   6.4136693e+02   5.3331388e+02   4.9567621e+02   4.5534347e+02   4.2512199e+02
   6.0162333e+02   5.4135328e+02   5.0218213e+02   4.6759001e+02   4.4503657e+02
   6.8322468e+02   5.3357885e+02   4.9582903e+02   4.5536748e+02   4.2511711e+02
   6.7157565e+02   5.6217587e+02   5.0920646e+02   4.7729279e+02   4.5228799e+02
   6.2035782e+02   5.3546108e+02   4.9778536e+02   4.5980360e+02   4.3557294e+02
   7.7689120e+02   5.6869798e+02   5.1000012e+02   4.7847446e+02   4.5293721e+02
   5.2381289e+02   5.0378823e+02   4.7631932e+02   4.4866999e+02   4.2401503e+02
   6.8578488e+02   6.8187851e+02   5.1275149e+02   4.8327168e+02   4.5514881e+02
   5.2890939e+02   5.0948225e+02   4.8069170e+02   4.5095671e+02   4.2451300e+02
   5.1276191e+02   4.8329909e+02   4.5518573e+02   4.0627380e+02   4.0011910e+02
   5.7809430e+02   5.5385899e+02   5.0886413e+02   4.7784768e+02   4.5264055e+02
   7.6598836e+02   7.6369230e+02   5.1275397e+02   4.8327617e+02   4.5515058e+02
   6.5569816e+02   5.3406185e+02   4.9631366e+02   4.5641572e+02   4.2863666e+02
   5.9745199e+02   5.4253893e+02   5.0299581e+02   4.6896899e+02   4.4633209e+02
   6.2870472e+02   5.3260729e+02   4.9507316e+02   4.5440592e+02   4.1990585e+02
   6.3976757e+02   5.3474966e+02   4.9699740e+02   4.5790951e+02   4.3216236e+02
   7.3165161e+02   7.2912460e+02   5.1275016e+02   4.8326928e+02   4.5514787e+02
   6.7147517e+02   6.0798811e+02   5.1197042e+02   4.8185751e+02   4.5456561e+02
   6.1073554e+02   5.3167126e+02   4.9439173e+02   4.5381744e+02   4.1127479e+02
   5.4085809e+02   5.1884774e+02   4.8782474e+02   4.5469284e+02   4.2887072e+02
   6.6697764e+02   6.6521183e+02   5.1275137e+02   4.8327147e+02   4.5514873e+02
   6.5340358e+02   5.6008743e+02   5.0883942e+02   4.7676539e+02   4.5198354e+02
   6.1935580e+02   5.3804378e+02   4.9973012e+02   4.6315057e+02   4.4020236e+02
   6.2108797e+02   6.0138467e+02   5.1217702e+02   4.8225974e+02   4.5473776e+02
   6.5330985e+02   5.6340140e+02   5.0946761e+02   4.7772373e+02   4.5253183e+02
   7.4421590e+02   7.1272233e+02   5.1270328e+02   4.8318429e+02   4.5511434e+02
   7.1956595e+02   6.6336840e+02   5.1269347e+02   4.8316652e+02   4.5510730e+02
   6.3715273e+02   5.6110951e+02   5.0915794e+02   4.7732603e+02   4.5231109e+02
   7.1168263e+02   6.9795234e+02   5.1273856e+02   4.8324826e+02   4.5513960e+02
   5.4019988e+02   5.1781502e+02   4.8610407e+02   4.5168928e+02   4.0329391e+02
   7.0032445e+02   6.9537281e+02   5.1275211e+02   4.8327281e+02   4.5514926e+02
   6.6388696e+02   6.3737524e+02   5.1258587e+02   4.8297227e+02   4.5502987e+02
   6.6335839e+02   5.3356346e+02   4.9582960e+02   4.5541111e+02   4.2530895e+02
   5.9027740e+02   5.8153675e+02   5.1233718e+02   4.8261421e+02   4.5488664e+02
   5.2639549e+02   5.1403699e+02   4.9624609e+02   4.7244726e+02   4.5006152e+02
   6.7051562e+02   6.6709709e+02   5.1275010e+02   4.8326916e+02   4.5514782e+02
   5.8916696e+02   5.3195134e+02   4.9531035e+02   4.5696080e+02   4.3057471e+02
   5.1833489e+02   4.9564077e+02   4.6936406e+02   4.4263825e+02   4.0490635e+02
   6.2540500e+02   5.6422908e+02   5.0984918e+02   4.7845614e+02   4.5293512e+02
   5.7870120e+02   5.3601247e+02   4.9938371e+02   4.6439248e+02   4.4184152e+02
   5.1531812e+02   4.8984148e+02   4.6402645e+02   4.3843312e+02   4.2045120e+02
   6.0784209e+02   5.4629924e+02   5.0465264e+02   4.7110333e+02   4.4809640e+02
   6.5578533e+02   6.4953602e+02   5.1271699e+02   4.8320948e+02   4.5512430e+02
   5.8771393e+02   5.3288387e+02   4.9630695e+02   4.5885516e+02   4.3427179e+02
   6.4673312e+02   5.5660928e+02   5.0801964e+02   4.7555802e+02   4.5124774e+02
   5.5154120e+02   5.2381493e+02   4.8986189e+02   4.5279685e+02   4.0838994e+02
   5.1624819e+02   4.9178253e+02   4.6594025e+02   4.3990693e+02   4.1637596e+02
   5.6492228e+02   5.2963569e+02   4.9423816e+02   4.5713421e+02   4.3143867e+02
   6.7560053e+02   5.5983707e+02   5.0873787e+02   4.7657474e+02   4.5186913e+02
   6.3569761e+02   6.1013178e+02   5.1222319e+02   4.8232667e+02   4.5476545e+02
   5.9274232e+02   5.7423697e+02   5.1179066e+02   4.8175552e+02   4.5452697e+02
   6.3710018e+02   5.5311505e+02   5.0698583e+02   4.7406338e+02   4.5026285e+02
   6.3358026e+02   6.0986640e+02   5.1223784e+02   4.8235413e+02   4.5477696e+02
   5.8778484e+02   5.3836863e+02   5.0072570e+02   4.6598780e+02   4.4349954e+02
   6.4936831e+02   6.4614979e+02   5.1272638e+02   4.8322647e+02   4.5513101e+02
   6.1757745e+02   5.3351508e+02   4.9613530e+02   4.5692157e+02   4.3013058e+02
   5.9744913e+02   5.9737211e+02   5.1275155e+02   4.8327219e+02   4.5514903e+02
   6.9351680e+02   5.4245777e+02   5.0214140e+02   4.6644492e+02   4.4382139e+02
   6.2071958e+02   5.3243826e+02   4.9499715e+02   4.5450956e+02   4.2092701e+02
   6.6122842e+02   5.9101842e+02   5.1135627e+02   4.8076672e+02   4.5407766e+02
   6.2630845e+02   5.8232203e+02   5.1125479e+02   4.8066483e+02   4.5403239e+02
   6.3374335e+02   5.3596538e+02   4.9804211e+02   4.5992397e+02   4.3571671e+02
   5.6742650e+02   5.2905598e+02   4.9320128e+02   4.5477976e+02   4.2459366e+02
   5.2740222e+02   5.0797531e+02   4.7963702e+02   4.5068870e+02   4.2539510e+02
   5.1819967e+02   4.9652384e+02   4.7541074e+02   4.5954692e+02   4.4401024e+02
   7.4714174e+02   6.5321910e+02   5.1261279e+02   4.8301980e+02   4.5504888e+02
   6.7123378e+02   5.3729105e+02   4.9889719e+02   4.6109213e+02   4.3741349e+02
   5.4255155e+02   5.2420150e+02   4.9593213e+02   4.6575403e+02   4.4396562e+02
   6.7797484e+02   6.7427575e+02   5.1275136e+02   4.8327145e+02   4.5514873e+02
   6.9737228e+02   6.9674939e+02   5.1275408e+02   4.8327636e+02   4.5515066e+02
   6.6018853e+02   6.1407680e+02   5.1213834e+02   4.8216264e+02   4.5469613e+02
   6.4603796e+02   6.3974644e+02   5.1271038e+02   4.8319783e+02   4.5511970e+02
   5.9324298e+02   5.8618931e+02   5.1243891e+02   4.8276540e+02   4.5494767e+02
   7.2627726e+02   6.9109140e+02   5.1270657e+02   4.8319025e+02   4.5511670e+02
   6.3317685e+02   5.4222495e+02   5.0216792e+02   4.6676443e+02   4.4416446e+02
   5.8477964e+02   5.3138411e+02   4.9486500e+02   4.5641393e+02   4.2932758e+02
   6.9370301e+02   5.6848759e+02   5.1004826e+02   4.7858816e+02   4.5299877e+02
   6.7317566e+02   6.2254127e+02   5.1237709e+02   4.8259404e+02   4.5487617e+02
   6.6091891e+02   5.9384251e+02   5.1148670e+02   4.8099599e+02   4.5418306e+02
   5.8866860e+02   5.7948587e+02   5.1229609e+02   4.8255609e+02   4.5486310e+02
   6.1855456e+02   5.8131193e+02   5.1136678e+02   4.8089202e+02   4.5413833e+02
   5.1619609e+02   4.9167658e+02   4.6582513e+02   4.3973358e+02   4.1559955e+02
   6.3825724e+02   5.3287234e+02   4.9525751e+02   4.5455024e+02   4.2089180e+02
   6.7333707e+02   6.7242078e+02   5.1275340e+02   4.8327516e+02   4.5515019e+02
   5.2376579e+02   5.0384586e+02   4.7678552e+02   4.5011398e+02   4.2824764e+02
   7.5103804e+02   6.2652704e+02   5.1234328e+02   4.8252909e+02   4.5484930e+02
   6.4810742e+02   5.5732999e+02   5.0820738e+02   4.7583330e+02   4.5142014e+02
   6.1977822e+02   5.6047356e+02   5.0926533e+02   4.7764409e+02   4.5249622e+02
   6.1314559e+02   5.4120430e+02   5.0186280e+02   4.6676067e+02   4.4419740e+02
   6.2578027e+02   6.1861074e+02   5.1259312e+02   4.8299109e+02   4.5503754e+02
   5.7213649e+02   5.7141086e+02   5.1269847e+02   4.8319723e+02   4.5511995e+02
   6.0682794e+02   5.3318637e+02   4.9603125e+02   4.5722342e+02   4.3093067e+02
   6.7554796e+02   6.4825518e+02   5.1266008e+02   4.8310638e+02   4.5508344e+02
   5.3185005e+02   5.1605068e+02   4.9219100e+02   4.6601930e+02   4.4495521e+02
   5.5547463e+02   5.2826479e+02   4.9482114e+02   4.6024791e+02   4.3704631e+02
   7.0797826e+02   5.3434905e+02   4.9652950e+02   4.5671568e+02   4.2940846e+02
   5.6773886e+02   5.6762042e+02   5.1274109e+02   4.8325865e+02   4.5514382e+02
   5.1316131e+02   5.0843216e+02   5.0794511e+02   4.8314956e+02   4.5511273e+02
   5.2387203e+02   5.0389345e+02   4.7651362e+02   4.4910138e+02   4.2538008e+02
   5.1519119e+02   4.8954586e+02   4.6355643e+02   4.3691029e+02   4.0141981e+02
   6.7196706e+02   6.3961217e+02   5.1260198e+02   4.8300123e+02   4.5504147e+02
   6.3335812e+02   5.3651886e+02   4.9847033e+02   4.6068308e+02   4.3686339e+02
   6.1841020e+02   6.1839113e+02   5.1275370e+02   4.8327571e+02   4.5515040e+02
   6.5251869e+02   5.3530483e+02   4.9740502e+02   4.5851200e+02   4.3329273e+02
   5.4174087e+02   5.1884089e+02   4.8693523e+02   4.5233487e+02   4.1790373e+02
   6.3666998e+02   6.3566318e+02   5.1274228e+02   4.8325527e+02   4.5514236e+02
   6.8122371e+02   6.8118699e+02   5.1275426e+02   4.8327670e+02   4.5515079e+02
   5.5133752e+02   5.2370412e+02   4.8977469e+02   4.5271958e+02   3.9155123e+02
   5.5575011e+02   5.3933557e+02   5.0472292e+02   4.7353670e+02   4.5004838e+02
   5.9979116e+02   5.4454488e+02   5.0399911e+02   4.7036947e+02   4.4752168e+02
   6.4563244e+02   5.7283520e+02   5.1051017e+02   4.7937706e+02   4.5340728e+02
   5.2134343e+02   5.0146145e+02   4.7802100e+02   4.5766787e+02   4.4039734e+02
   6.4237902e+02   5.9491994e+02   5.1164459e+02   4.8129362e+02   4.5431810e+02
   6.6135583e+02   5.6969383e+02   5.1018823e+02   4.7882408e+02   4.5312294e+02
   6.1677581e+02   5.3758708e+02   4.9946850e+02   4.6283657e+02   4.3982501e+02
   5.9369594e+02   5.9232461e+02   5.1268765e+02   4.8316768e+02   4.5510803e+02
   6.0034572e+02   5.9576527e+02   5.1256665e+02   4.8296181e+02   4.5502622e+02
   6.6749859e+02   5.3767872e+02   4.9917760e+02   4.6158391e+02   4.3810153e+02
   6.6754559e+02   6.2040673e+02   5.1232204e+02   4.8249474e+02   4.5483518e+02
   6.2896322e+02   5.3651521e+02   4.9850592e+02   4.6083207e+02   4.3709050e+02
   5.7416445e+02   5.7334056e+02   5.1269481e+02   4.8319060e+02   4.5511732e+02
   6.2592096e+02   5.5421426e+02   5.0747540e+02   4.7490451e+02   4.5083400e+02
   5.8729848e+02   5.5354358e+02   5.0831738e+02   4.7688984e+02   4.5209420e+02
   5.1450519e+02   4.8897420e+02   4.7235129e+02   4.6514078e+02   4.5075662e+02
   5.5162442e+02   5.2760046e+02   4.9549689e+02   4.6236411e+02   4.3995290e+02
   7.3248069e+02   6.1894018e+02   5.1220156e+02   4.8227202e+02   4.5474215e+02
   5.2040663e+02   4.9901048e+02   4.7216670e+02   4.4480024e+02   4.0992125e+02
   5.1523917e+02   4.9037706e+02   4.7093503e+02   4.6077254e+02   4.4775047e+02
   6.5408639e+02   6.5311876e+02   5.1274941e+02   4.8326796e+02   4.5514736e+02
   5.7904968e+02   5.3128617e+02   4.9500984e+02   4.5710271e+02   4.3104653e+02
   7.3474325e+02   6.4555310e+02   5.1256879e+02   4.8293987e+02   4.5501682e+02
   6.9632801e+02   6.0612145e+02   5.1189884e+02   4.8172680e+02   4.5450887e+02
   5.7141840e+02   5.5804400e+02   5.1060919e+02   4.8033792e+02   4.5390126e+02
   5.8633220e+02   5.3022464e+02   4.9347361e+02   4.5354663e+02   3.9993468e+02
   5.4624568e+02   5.2863807e+02   4.9940533e+02   4.6874791e+02   4.4653838e+02
   6.5781002e+02   5.8348836e+02   5.1103357e+02   4.8021336e+02   4.5381711e+02
   5.6143360e+02   5.5624724e+02   5.1140723e+02   4.8155276e+02   4.5445071e+02
   6.2315929e+02   5.9940007e+02   5.1203300e+02   4.8200333e+02   4.5462909e+02
   5.1543653e+02   5.1035790e+02   5.0716594e+02   4.8236826e+02   4.5486239e+02
   5.8378324e+02   5.5132948e+02   5.0764811e+02   4.7604630e+02   4.5159830e+02
   6.7448356e+02   5.3330410e+02   4.9556986e+02   4.5486285e+02   4.2273460e+02
   6.9388176e+02   5.3368872e+02   4.9592996e+02   4.5555966e+02   4.2586771e+02
   6.0061981e+02   6.0044647e+02   5.1274596e+02   4.8326271e+02   4.5514531e+02
   6.2461845e+02   5.5051992e+02   5.0614545e+02   4.7293786e+02   4.4947030e+02
   6.3030985e+02   5.3233531e+02   4.9478048e+02   4.5378379e+02   3.8879519e+02
   6.3979959e+02   6.3974136e+02   5.1275390e+02   4.8327605e+02   4.5515054e+02
   5.5512090e+02   5.3459434e+02   5.0143035e+02   4.6946559e+02   4.4697431e+02
   6.6381306e+02   6.6106738e+02   5.1274899e+02   4.8326716e+02   4.5514704e+02
   6.2734321e+02   6.2391108e+02   5.1271175e+02   4.8320122e+02   4.5512107e+02
   5.9297645e+02   5.7642397e+02   5.1192947e+02   4.8196579e+02   4.5461670e+02
   6.3278027e+02   6.2804062e+02   5.1268731e+02   4.8315727e+02   4.5510368e+02
   5.9020037e+02   5.5411488e+02   5.0841323e+02   4.7696708e+02   4.5213619e+02
   5.7066638e+02   5.2898408e+02   4.9279422e+02   4.5355849e+02   4.1317206e+02
   6.8290336e+02   6.6559823e+02   5.1273564e+02   4.8324302e+02   4.5513753e+02
   7.4282646e+02   5.8945581e+02   5.1119694e+02   4.8046623e+02   4.5393655e+02
   6.0791646e+02   5.5483755e+02   5.0805716e+02   4.7607076e+02   4.5158698e+02
   6.7701193e+02   5.3348019e+02   4.9573836e+02   4.5519652e+02   4.2439293e+02
   5.4918792e+02   5.4842671e+02   5.1240180e+02   4.8289017e+02   4.5500247e+02
   6.2083778e+02   5.3415345e+02   4.9665608e+02   4.5773041e+02   4.3188110e+02
   6.2767535e+02   5.3227135e+02   4.9474086e+02   4.5377630e+02   3.8350676e+02
   5.7542269e+02   5.7209262e+02   5.1251378e+02   4.8292693e+02   4.5501361e+02
   5.5160809e+02   5.5119933e+02   5.1258503e+02   4.8308442e+02   4.5507724e+02
   7.0307916e+02   7.0259175e+02   5.1275381e+02   4.8327589e+02   4.5515047e+02
   5.7753949e+02   5.2958209e+02   4.9309721e+02   4.5349303e+02   4.0553803e+02
   6.0756232e+02   5.5804185e+02   5.0899657e+02   4.7744247e+02   4.5239124e+02
   6.4659023e+02   5.7475751e+02   5.1063473e+02   4.7957589e+02   4.5350668e+02
   5.3870458e+02   5.3869526e+02   5.1274813e+02   4.8327122e+02   4.5514875e+02
   6.7329907e+02   6.4454490e+02   5.1263571e+02   4.8306228e+02   4.5506587e+02
   6.6400509e+02   6.3529304e+02   5.1255998e+02   4.8292543e+02   4.5501104e+02
   6.9515331e+02   6.9213097e+02   5.1275351e+02   4.8327533e+02   4.5515025e+02
   6.6207375e+02   5.3300340e+02   4.9528657e+02   4.5432690e+02   4.1869340e+02
   6.4776253e+02   5.9507209e+02   5.1161152e+02   4.8122890e+02   4.5428890e+02
   6.0322295e+02   5.3620579e+02   4.9870703e+02   4.6207400e+02   4.3890338e+02
   6.4159351e+02   6.4158513e+02   5.1275426e+02   4.8327670e+02   4.5515079e+02
   7.5656086e+02   5.3321516e+02   4.9542551e+02   4.5440943e+02   4.1934214e+02
   6.2200834e+02   5.3815489e+02   4.9975404e+02   4.6308379e+02   4.4010933e+02
   6.0034952e+02   5.9893371e+02   5.1268569e+02   4.8316138e+02   4.5510547e+02
   6.4687495e+02   6.4611988e+02   5.1274967e+02   4.8326844e+02   4.5514754e+02
   6.4062535e+02   5.9966662e+02   5.1183430e+02   4.8162973e+02   4.5446694e+02
   6.4012731e+02   6.1166610e+02   5.1221610e+02   4.8231084e+02   4.5475874e+02
   5.6987150e+02   5.4481994e+02   5.0545887e+02   4.7346841e+02   4.4993604e+02
   6.1888413e+02   5.3366922e+02   4.9625107e+02   4.5706861e+02   4.3046144e+02
   6.1659576e+02   5.3470611e+02   4.9724057e+02   4.5902764e+02   4.3433119e+02
   5.6407300e+02   5.3572836e+02   5.0029023e+02   4.6674721e+02   4.4438355e+02
   6.9490886e+02   6.0235948e+02   5.1179156e+02   4.8153381e+02   4.5442428e+02
   7.4491226e+02   6.7631479e+02   5.1267331e+02   4.8312981e+02   4.5509273e+02
   5.1276822e+02   4.8331780e+02   4.5521557e+02   4.0923186e+02   4.0355612e+02
   6.7736103e+02   6.7624663e+02   5.1275366e+02   4.8327561e+02   4.5515036e+02
   6.6949549e+02   6.0355844e+02   5.1184446e+02   4.8163099e+02   4.5446706e+02
   6.2750308e+02   5.9478973e+02   5.1180458e+02   4.8159841e+02   4.5445375e+02
   6.6117298e+02   5.5867503e+02   5.0848900e+02   4.7620981e+02   4.5164983e+02
   7.3480121e+02   5.7469915e+02   5.1046916e+02   4.7923674e+02   4.5333394e+02
   6.0212661e+02   5.3122474e+02   4.9408835e+02   4.5365691e+02   3.8786549e+02
   6.5059605e+02   6.5052428e+02   5.1275378e+02   4.8327583e+02   4.5515045e+02
   5.9867487e+02   5.3169825e+02   4.9472213e+02   4.5518038e+02   4.2512345e+02
   6.2050331e+02   5.3206713e+02   4.9461697e+02   4.5376524e+02   4.0130597e+02
   6.7413066e+02   5.3717216e+02   4.9880898e+02   4.6093402e+02   4.3718668e+02
   6.4501911e+02   5.7919102e+02   5.1090199e+02   4.8001719e+02   4.5372336e+02
   7.1257386e+02   6.4275576e+02   5.1258724e+02   4.8297401e+02   4.5503055e+02
   6.6545268e+02   5.6781528e+02   5.1000210e+02   4.7852716e+02   4.5296690e+02
   5.1322214e+02   4.8468360e+02   4.5979116e+02   4.5242437e+02   4.4811011e+02
   5.8422807e+02   5.4782948e+02   5.0613183e+02   4.7392400e+02   4.5022469e+02
   7.0190352e+02   5.4835028e+02   5.0498483e+02   4.7086389e+02   4.4786099e+02
   5.6844938e+02   5.6419956e+02   5.1220529e+02   4.8252612e+02   4.5485393e+02
   6.1041215e+02   5.5253282e+02   5.0720825e+02   4.7478952e+02   4.5077184e+02
   5.2473678e+02   5.0483601e+02   4.7682620e+02   4.4809283e+02   4.1802836e+02
   6.6487788e+02   6.4906463e+02   5.1268207e+02   4.8314627e+02   4.5509928e+02
   6.2070907e+02   5.5266655e+02   5.0701955e+02   4.7429882e+02   4.5043307e+02
   6.3408203e+02   6.2455049e+02   5.1262455e+02   4.8304508e+02   4.5505907e+02
   5.4807856e+02   5.2250863e+02   4.8951649e+02   4.5378297e+02   4.2371743e+02
   6.1260166e+02   5.3180821e+02   4.9450049e+02   4.5393892e+02   4.1455075e+02
   6.4669842e+02   6.4660728e+02   5.1275371e+02   4.8327572e+02   4.5515040e+02
   6.4573570e+02   5.5701500e+02   5.0813634e+02   4.7573795e+02   4.5136114e+02
   7.1216558e+02   6.4793739e+02   5.1262793e+02   4.8304783e+02   4.5506009e+02
   6.4655936e+02   6.2467484e+02   5.1251227e+02   4.8284149e+02   4.5497722e+02
   6.1170362e+02   5.4723031e+02   5.0500086e+02   4.7152581e+02   4.4842173e+02
   6.1502401e+02   5.8373530e+02   5.1160484e+02   4.8131288e+02   4.5432905e+02
   5.5475883e+02   5.2534686e+02   4.9092485e+02   4.5353495e+02   4.1955477e+02
   5.5865703e+02   5.4189321e+02   5.0552728e+02   4.7425971e+02   4.5051860e+02
   6.2397951e+02   5.3219628e+02   4.9469471e+02   4.5376935e+02   3.9250590e+02
   6.5057706e+02   5.3266009e+02   4.9498031e+02   4.5381882e+02   3.8482894e+02
   6.2411222e+02   6.0680874e+02   5.1227714e+02   4.8243125e+02   4.5480926e+02
   5.9549023e+02   5.9480697e+02   5.1272613e+02   4.8323030e+02   4.5513262e+02
   6.6312276e+02   6.6160794e+02   5.1275158e+02   4.8327188e+02   4.5514890e+02
   6.6064153e+02   5.3684124e+02   4.9857899e+02   4.6056270e+02   4.3664825e+02
   5.7360959e+02   5.2921531e+02   4.9288047e+02   4.5343397e+02   4.0231589e+02
   5.7453395e+02   5.7448227e+02   5.1275058e+02   4.8327135e+02   4.5514872e+02
   6.2301719e+02   6.2260818e+02   5.1274567e+02   4.8326153e+02   4.5514483e+02
   6.7376654e+02   5.3885478e+02   4.9997794e+02   4.6293038e+02   4.3986567e+02
   5.9001761e+02   5.3047607e+02   4.9364249e+02   4.5363841e+02   4.0920896e+02
   6.0235454e+02   5.4403431e+02   5.0365443e+02   4.6975999e+02   4.4700757e+02
   6.2065181e+02   5.5697175e+02   5.0838948e+02   4.7632847e+02   4.5173315e+02
   6.6762418e+02   6.4601601e+02   5.1265232e+02   4.8309243e+02   4.5507789e+02
   6.5011911e+02   6.1707382e+02   5.1227995e+02   4.8242180e+02   4.5480498e+02
   6.5923003e+02   6.4912735e+02   5.1269715e+02   4.8317361e+02   4.5511012e+02
   6.1734479e+02   5.6929055e+02   5.1062295e+02   4.7972529e+02   4.5358592e+02
   6.5328261e+02   6.2267054e+02   5.1243489e+02   4.8270059e+02   4.5491990e+02
   5.1275450e+02   4.8327741e+02   4.5515338e+02   4.4831665e+02   4.4831418e+02
   5.8603921e+02   5.8603446e+02   5.1275404e+02   4.8327635e+02   4.5515066e+02
   5.3274978e+02   5.2987879e+02   5.1021940e+02   4.8131081e+02   4.5438511e+02
   6.5407169e+02   6.1476743e+02   5.1217884e+02   4.8223781e+02   4.5472792e+02
   7.2531822e+02   6.8054297e+02   5.1270199e+02   4.8318193e+02   4.5511340e+02
   5.3625061e+02   5.1537599e+02   4.8471833e+02   4.5185747e+02   4.2043999e+02
   5.7753080e+02   5.5114638e+02   5.0786782e+02   4.7649688e+02   4.5187531e+02
   5.1278077e+02   4.8335509e+02   4.5527518e+02   4.1197806e+02   4.0530276e+02
   5.1275506e+02   4.8327899e+02   4.5515425e+02   3.9727608e+02   3.9333341e+02
   5.6195870e+02   5.2753189e+02   4.9202118e+02   4.5347923e+02   4.1528131e+02
   6.1176008e+02   5.7659114e+02   5.1129553e+02   4.8082696e+02   4.5411002e+02
   6.0494909e+02   5.8974419e+02   5.1213695e+02   4.8223483e+02   4.5472842e+02
   5.1275953e+02   4.8329308e+02   4.5529960e+02   4.5278243e+02   4.5263836e+02
   5.3148147e+02   5.1166212e+02   4.8187711e+02   4.5037454e+02   4.1558935e+02
   6.9328739e+02   5.3664182e+02   4.9840896e+02   4.6021131e+02   4.3611347e+02
   6.1984194e+02   5.8642612e+02   5.1158628e+02   4.8124857e+02   4.5429942e+02
   5.7503396e+02   5.2936763e+02   4.9297831e+02   4.5348685e+02   4.0761830e+02
   6.6846063e+02   5.3433321e+02   4.9653579e+02   4.5678309e+02   4.2959246e+02
   6.1717155e+02   5.7596476e+02   5.1112205e+02   4.8050913e+02   4.5396159e+02
   6.1743648e+02   5.3554044e+02   4.9791210e+02   4.6016616e+02   4.3615167e+02
   5.5465165e+02   5.4918908e+02   5.1054931e+02   4.8065851e+02   4.5406345e+02
   6.5795121e+02   5.3624148e+02   4.9813266e+02   4.5978772e+02   4.3546280e+02
   6.1264810e+02   5.3493882e+02   4.9750405e+02   4.5964243e+02   4.3536447e+02
   5.7422890e+02   5.3057314e+02   4.9447901e+02   4.5650543e+02   4.2976653e+02
   5.9803390e+02   5.7701218e+02   5.1176637e+02   4.8167689e+02   4.5449184e+02
   6.2704442e+02   6.2226275e+02   5.1268622e+02   4.8315601e+02   4.5510320e+02
   6.3577880e+02   5.5352772e+02   5.0714111e+02   4.7430860e+02   4.5043130e+02
   5.7430961e+02   5.5548290e+02   5.0964437e+02   4.7898740e+02   4.5324263e+02
   6.7045237e+02   6.6898473e+02   5.1275176e+02   4.8327221e+02   4.5514903e+02
   5.4507646e+02   5.2168343e+02   4.9003082e+02   4.5628443e+02   4.3149144e+02
   5.6096075e+02   5.2823892e+02   4.9321590e+02   4.5604279e+02   4.2913594e+02
   6.5973701e+02   5.3275874e+02   4.9504859e+02   4.5386738e+02   4.0652890e+02
   6.1882422e+02   5.7598678e+02   5.1107036e+02   4.8040908e+02   4.5391409e+02
   5.2876748e+02   5.2162134e+02   5.0484155e+02   4.7783485e+02   4.5286242e+02
   6.2355069e+02   5.4869735e+02   5.0540429e+02   4.7184261e+02   4.4864978e+02
   5.9001387e+02   5.3271630e+02   4.9606859e+02   4.5830364e+02   4.3328007e+02
   5.1275605e+02   4.8328204e+02   4.5515959e+02   4.1934771e+02   4.1927791e+02
   6.7870211e+02   6.3827915e+02   5.1258160e+02   4.8296425e+02   4.5502664e+02
   6.2214390e+02   5.3448271e+02   4.9692292e+02   4.5816136e+02   4.3272202e+02
   7.1098808e+02   6.9724315e+02   5.1273951e+02   4.8324999e+02   4.5514028e+02
   7.1629480e+02   6.3184773e+02   5.1246758e+02   4.8275665e+02   4.5494269e+02
   5.9789772e+02   5.8971210e+02   5.1240057e+02   4.8269188e+02   4.5491759e+02
   6.5870594e+02   6.2400597e+02   5.1242850e+02   4.8268803e+02   4.5491474e+02
   7.1040129e+02   6.6938767e+02   5.1272037e+02   4.8321533e+02   4.5512661e+02
   5.1275793e+02   4.9060582e+02   4.9058882e+02   4.8326203e+02   4.5514877e+02
   6.3410875e+02   5.3305046e+02   4.9546919e+02   4.5506831e+02   4.2397779e+02
   5.6352443e+02   5.2969172e+02   4.9453279e+02   4.5791288e+02   4.3300770e+02
   6.0761935e+02   5.8832056e+02   5.1200055e+02   4.8199835e+02   4.5462828e+02
   5.1276909e+02   4.8332180e+02   4.5522812e+02   4.2335044e+02   4.2300965e+02
   6.3130908e+02   5.4758043e+02   5.0484107e+02   4.7089821e+02   4.4790354e+02
   7.3357338e+02   5.3362997e+02   4.9583568e+02   4.5526345e+02   4.2463622e+02
   6.3914465e+02   6.0534535e+02   5.1204131e+02   4.8199853e+02   4.5462656e+02
   6.3582585e+02   5.3532379e+02   4.9751329e+02   4.5894060e+02   4.3409444e+02
   6.8124482e+02   6.8103880e+02   5.1275405e+02   4.8327632e+02   4.5515064e+02
   6.2496216e+02   6.1075585e+02   5.1238046e+02   4.8261366e+02   4.5488456e+02
   5.1302921e+02   4.8408776e+02   4.5643804e+02   4.2308856e+02   4.0509967e+02
   6.5256280e+02   5.3852066e+02   4.9979173e+02   4.6269955e+02   4.3958253e+02
   7.4707678e+02   6.0800527e+02   5.1188719e+02   4.8169875e+02   4.5449647e+02
   6.5731715e+02   6.5413396e+02   5.1273607e+02   4.8324390e+02   4.5513788e+02
   7.3665595e+02   6.7397431e+02   5.1267836e+02   4.8313902e+02   4.5509639e+02
   5.4601496e+02   5.4215688e+02   5.1061709e+02   4.8104102e+02   4.5424497e+02
   6.2001819e+02   5.4753832e+02   5.0496541e+02   4.7126594e+02   4.4820624e+02
   6.2389038e+02   6.2387806e+02   5.1275415e+02   4.8327651e+02   4.5515071e+02
   6.0497828e+02   6.0290985e+02   5.1269451e+02   4.8317480e+02   4.5511072e+02
   5.1342380e+02   4.8522498e+02   4.5847403e+02   4.3541078e+02   4.3000032e+02
   6.1270433e+02   5.3740589e+02   4.9940656e+02   4.6286767e+02   4.3987784e+02
   6.3790434e+02   5.3261885e+02   4.9500571e+02   4.5405601e+02   4.1517170e+02
   6.6396379e+02   5.3520735e+02   4.9729427e+02   4.5823030e+02   4.3275154e+02
   6.6785741e+02   6.2392266e+02   5.1240703e+02   4.8264845e+02   4.5489852e+02
   6.8997723e+02   6.6055451e+02   5.1272120e+02   4.8321692e+02   4.5512724e+02
   6.0123722e+02   5.7608304e+02   5.1156697e+02   4.8133510e+02   4.5434131e+02
   6.7512980e+02   6.6621733e+02   5.1274357e+02   4.8325738e+02   4.5514319e+02
   5.7558414e+02   5.6986561e+02   5.1231775e+02   4.8264510e+02   4.5490088e+02
   6.1156475e+02   6.1065954e+02   5.1272660e+02   4.8322871e+02   4.5513194e+02
