# Supplementary material for: Rethinking Colour Constancy
Source: PLoS One. 2015 Sep 10;10(9):e0135029. doi: 10.1371/journal.pone.0135029 (PMC4565710; doi:10.1371/journal.pone.0135029)
Supplement: S1 Dataset — (ZIP) [file pone.0135029.s002.zip › 5-TransitionMetamerReflectanceData/BtoN_20munsells/fiveTr_15.txt]

   4.5402727e+02   4.9094586e+02   5.3527650e+02   6.1126761e+02   6.1176897e+02
   4.4876113e+02   4.5081604e+02   4.5605020e+02   4.9126390e+02   5.3559026e+02
   4.5287362e+02   4.6016766e+02   4.6139484e+02   4.9128488e+02   5.3559193e+02
   4.5402830e+02   4.9095017e+02   5.3528562e+02   6.7732042e+02   6.9206150e+02
   4.3502085e+02   4.6144774e+02   4.8937304e+02   5.1128363e+02   6.3017313e+02
   4.5352533e+02   4.8899420e+02   5.3186327e+02   5.7441989e+02   7.0249446e+02
   4.5402980e+02   4.9095643e+02   5.3529656e+02   6.7378983e+02   6.7691469e+02
   3.9388481e+02   4.5467686e+02   4.8430537e+02   5.0918816e+02   6.3715374e+02
   4.2663248e+02   4.5312371e+02   4.7684815e+02   5.0397781e+02   5.5668950e+02
   4.2383256e+02   4.5474679e+02   4.8152719e+02   5.0727457e+02   5.7794328e+02
   4.4805372e+02   4.7618061e+02   5.0899682e+02   5.2484164e+02   6.5836000e+02
   4.5336275e+02   4.8841314e+02   5.3070352e+02   5.6502308e+02   7.0044514e+02
   4.4414340e+02   4.6923231e+02   4.9267557e+02   5.1116834e+02   5.6442809e+02
   4.4506446e+02   4.7173391e+02   5.0242053e+02   5.1920001e+02   6.6519048e+02
   4.4115026e+02   4.6652429e+02   4.9300385e+02   5.1262391e+02   5.9651130e+02
   4.5363017e+02   4.8937189e+02   5.3188206e+02   5.6348295e+02   5.9922998e+02
   4.4361428e+02   4.6465729e+02   4.7996607e+02   5.0217015e+02   5.4823936e+02
   4.5386838e+02   4.9029672e+02   5.3394214e+02   5.7889048e+02   5.9790528e+02
   4.5398081e+02   4.9075371e+02   5.3494251e+02   6.3450590e+02   6.7940334e+02
   4.5365419e+02   4.8946631e+02   5.3236734e+02   5.6949259e+02   6.1089313e+02
   4.5364962e+02   4.8945367e+02   5.3269677e+02   5.8472114e+02   6.6389995e+02
   4.5402989e+02   4.9095682e+02   5.3529725e+02   6.7698559e+02   6.8017988e+02
   4.4954718e+02   4.7881503e+02   5.1282413e+02   5.2881543e+02   6.3837298e+02
   4.5333439e+02   4.8828211e+02   5.2851774e+02   5.5109422e+02   5.8115307e+02
   4.5394915e+02   4.9062421e+02   5.3472209e+02   6.2999786e+02   7.4688688e+02
   4.5331991e+02   4.8823587e+02   5.2867013e+02   5.5215239e+02   5.8658751e+02
   4.2941428e+02   4.3454903e+02   4.5661024e+02   4.9203467e+02   5.3636108e+02
   4.5367645e+02   4.8955318e+02   5.3274642e+02   5.7882109e+02   6.2492810e+02
   4.5398066e+02   4.9075311e+02   5.3494260e+02   6.3765042e+02   7.1781514e+02
   4.5402826e+02   4.9094998e+02   5.3528478e+02   6.2858005e+02   6.2925200e+02
   4.1187904e+02   4.5485377e+02   4.8447362e+02   5.0926630e+02   6.3965809e+02
   4.5379507e+02   4.9001041e+02   5.3367995e+02   6.0221245e+02   7.2963625e+02
   4.5256262e+02   4.8584687e+02   5.2533281e+02   5.4883754e+02   6.5218440e+02
   4.5324863e+02   4.8801462e+02   5.2964610e+02   5.5940387e+02   6.3481809e+02
   4.2505620e+02   4.4646198e+02   4.6811686e+02   4.9841550e+02   5.4482886e+02
   4.5262690e+02   4.8602422e+02   5.2512356e+02   5.4746536e+02   6.1885973e+02
   4.5395496e+02   4.9064662e+02   5.3463228e+02   5.8207238e+02   5.9110920e+02
   4.4788830e+02   4.7591529e+02   5.0868540e+02   5.2457490e+02   7.0468826e+02
   4.0937804e+02   4.5154427e+02   4.7720343e+02   5.0471153e+02   5.6010053e+02
   4.5402568e+02   4.9093925e+02   5.3526487e+02   6.1854788e+02   6.1927472e+02
   4.4282684e+02   4.6889395e+02   4.9849013e+02   5.1644219e+02   6.7205586e+02
   4.5401169e+02   4.9088089e+02   5.3513886e+02   5.9082794e+02   5.9293812e+02
   4.5401548e+02   4.9089620e+02   5.3512178e+02   5.6788755e+02   5.6901165e+02
   4.5303701e+02   4.8729410e+02   5.2734759e+02   5.5125339e+02   6.0578683e+02
   4.1910680e+02   4.5543243e+02   4.8506556e+02   5.0955080e+02   6.5956745e+02
   4.5284144e+02   4.8666660e+02   5.2588320e+02   5.4799418e+02   6.0303436e+02
   4.5374256e+02   4.8980693e+02   5.3332196e+02   5.9482312e+02   6.8514727e+02
   4.5400426e+02   4.9085036e+02   5.3511041e+02   6.4236985e+02   6.6036628e+02
   4.5390825e+02   4.9045862e+02   5.3443328e+02   6.1740891e+02   6.7773840e+02
   4.0206972e+02   4.5483421e+02   4.8472181e+02   5.0943240e+02   6.9441058e+02
   4.0318601e+02   4.5481740e+02   4.8466225e+02   5.0939642e+02   6.6174167e+02
   4.5135906e+02   4.8259852e+02   5.1756585e+02   5.3376306e+02   5.9834156e+02
   4.5383441e+02   4.9016456e+02   5.3393432e+02   6.0627394e+02   7.0228537e+02
   4.5361979e+02   4.8932586e+02   5.3128134e+02   5.5827223e+02   5.8452130e+02
   4.5403024e+02   4.9095825e+02   5.3529969e+02   6.2711709e+02   6.2718194e+02
   4.5365738e+02   4.8945644e+02   5.3072195e+02   5.5216197e+02   5.6464616e+02
   4.5401931e+02   4.9091274e+02   5.3521750e+02   6.2322083e+02   6.2730509e+02
   4.5403017e+02   4.9095797e+02   5.3529926e+02   7.3609365e+02   7.3722159e+02
   4.5032327e+02   4.8029333e+02   5.1404043e+02   5.2959252e+02   6.0615601e+02
   4.5395593e+02   4.9062828e+02   5.2518234e+02   5.2645353e+02   5.3697048e+02
   4.2597457e+02   4.5662908e+02   4.8528865e+02   5.0947549e+02   6.2201216e+02
   4.2332641e+02   4.4059258e+02   4.6279217e+02   4.9528678e+02   5.4018956e+02
   4.5401160e+02   4.9088030e+02   5.3511361e+02   5.7806303e+02   5.8027466e+02
   4.5118117e+02   4.8223497e+02   5.1841562e+02   5.3622898e+02   6.3664011e+02
   4.1486063e+02   4.5381793e+02   4.8153797e+02   5.0749935e+02   5.8555478e+02
   4.5387849e+02   4.9033942e+02   5.3423307e+02   6.1456828e+02   7.1392561e+02
   3.8112537e+02   4.5139825e+02   4.7707328e+02   5.0464459e+02   5.5988544e+02
   4.5330820e+02   4.8820865e+02   5.2939346e+02   5.5618775e+02   6.0578206e+02
   4.5363352e+02   4.8939272e+02   5.3254137e+02   5.8031282e+02   6.4401499e+02
   4.4113388e+02   4.6632398e+02   4.9206636e+02   5.1193723e+02   5.8782603e+02
   4.4123752e+02   4.6698410e+02   4.9517260e+02   5.1422853e+02   6.2220674e+02
   4.5281049e+02   4.8655318e+02   5.2489875e+02   5.4485076e+02   5.8897140e+02
   4.5159677e+02   4.8282676e+02   5.1121822e+02   5.2166388e+02   5.5386241e+02
   4.5403000e+02   4.9095728e+02   5.3529805e+02   6.9456388e+02   6.9991648e+02
   4.5275369e+02   4.8641881e+02   5.2645694e+02   5.5123860e+02   6.4899406e+02
   4.5399633e+02   4.9081760e+02   5.3505512e+02   6.5268350e+02   7.7579608e+02
   4.5403046e+02   4.9095917e+02   5.3530136e+02   6.1363087e+02   6.1363230e+02
   4.4614830e+02   4.7292839e+02   5.0172373e+02   5.1793724e+02   5.9571066e+02
   4.5382372e+02   4.9012242e+02   5.3385895e+02   6.0371569e+02   6.6698109e+02
   4.5402723e+02   4.9094537e+02   5.3523308e+02   5.5131720e+02   5.5143127e+02
   4.4273253e+02   4.6689069e+02   4.8849480e+02   5.0862789e+02   5.6024132e+02
   4.5374575e+02   4.8981725e+02   5.3317638e+02   5.8073340e+02   6.1724808e+02
   4.5369388e+02   4.8962090e+02   5.3300153e+02   5.9016276e+02   6.9888147e+02
   4.4556568e+02   4.7229634e+02   5.0227589e+02   5.1880790e+02   6.1895331e+02
   4.2062286e+02   4.5565078e+02   4.8523982e+02   5.0962631e+02   6.6671347e+02
   4.5365756e+02   4.8947955e+02   5.3243563e+02   5.7079848e+02   6.1345896e+02
   4.0775425e+02   4.5330752e+02   4.8076594e+02   5.0706155e+02   5.7889496e+02
   4.5402717e+02   4.9094548e+02   5.3527658e+02   6.2459286e+02   6.2599628e+02
   4.5402142e+02   4.9092154e+02   5.3523552e+02   6.8258559e+02   7.2050598e+02
   4.4121273e+02   4.6680483e+02   4.9424090e+02   5.1352911e+02   6.0995799e+02
   4.3719511e+02   4.6102811e+02   4.8348348e+02   5.0687219e+02   5.6191163e+02
   4.5391101e+02   4.9046964e+02   5.3444212e+02   6.1248970e+02   6.4301718e+02
   4.1473731e+02   4.5502392e+02   4.8468785e+02   5.0937610e+02   6.4848328e+02
   4.5400702e+02   4.9086178e+02   5.3513009e+02   6.4024371e+02   6.5527516e+02
   4.5388192e+02   4.9035287e+02   5.3423435e+02   6.0612363e+02   6.3732481e+02
   4.5402535e+02   4.9093693e+02   5.3495322e+02   5.3922297e+02   5.3961523e+02
   4.5402992e+02   4.9095692e+02   5.3529743e+02   7.5619031e+02   7.7031627e+02
   4.4341524e+02   4.6867996e+02   4.9359964e+02   5.1227391e+02   5.7390216e+02
   4.3676418e+02   4.6296048e+02   4.9136819e+02   5.1236919e+02   6.7667542e+02
   4.2223457e+02   4.4849998e+02   4.7130610e+02   5.0057606e+02   5.4885638e+02
   4.5380247e+02   4.9003309e+02   5.3318949e+02   5.6718985e+02   5.8931886e+02
   4.5400675e+02   4.9086069e+02   5.3512977e+02   6.6358335e+02   7.6529509e+02
   4.5375698e+02   4.8986103e+02   5.3329046e+02   5.8406649e+02   6.1985357e+02
   4.2710021e+02   4.5194899e+02   4.7464168e+02   5.0247396e+02   5.5274720e+02
   4.5396911e+02   4.9070563e+02   5.3485353e+02   6.2155897e+02   6.4331911e+02
   4.5400914e+02   4.9087060e+02   5.3514696e+02   6.6771765e+02   7.5057132e+02
   4.3234143e+02   4.5980276e+02   4.8840029e+02   5.1096245e+02   6.7682116e+02
   3.8722608e+02   4.5481515e+02   4.8470466e+02   5.0942459e+02   6.8642597e+02
   4.2398229e+02   4.5602019e+02   4.8479630e+02   5.0926278e+02   6.2045788e+02
   4.5394563e+02   4.9060920e+02   5.3462496e+02   5.9366408e+02   6.0466846e+02
   4.5365117e+02   4.8945138e+02   5.3207596e+02   5.6442037e+02   5.9945613e+02
   3.9986848e+02   4.5432423e+02   4.8332792e+02   5.0861159e+02   6.1235398e+02
   4.5401164e+02   4.9088093e+02   5.3516304e+02   6.3722989e+02   6.4745310e+02
   4.5366151e+02   4.8939702e+02   5.2204425e+02   5.2635677e+02   5.4142388e+02
   4.5387293e+02   4.9031676e+02   5.3415114e+02   5.9996436e+02   6.2559059e+02
   4.5402144e+02   4.9092162e+02   5.3523549e+02   6.5819696e+02   6.8526697e+02
   4.5401693e+02   4.9090290e+02   5.3520242e+02   6.4879934e+02   6.5924938e+02
   4.5397465e+02   4.9072741e+02   5.3479856e+02   5.8263058e+02   5.8929626e+02
   4.4934771e+02   4.7709965e+02   4.9912040e+02   5.1228529e+02   5.5261458e+02
   4.5392363e+02   4.9052032e+02   5.3450629e+02   6.0328855e+02   6.2048144e+02
   4.0135919e+02   4.5487257e+02   4.8483910e+02   5.0950235e+02   7.3313316e+02
   4.1633308e+02   4.5516938e+02   4.8488380e+02   5.0947860e+02   6.5889867e+02
   4.5378827e+02   4.8998368e+02   5.3361707e+02   5.9900971e+02   6.5776195e+02
   4.2484985e+02   4.5475799e+02   4.8105667e+02   5.0691857e+02   5.7272374e+02
   4.5368723e+02   4.8959557e+02   5.3294925e+02   5.8858972e+02   6.6488008e+02
   4.1625402e+02   4.5518936e+02   4.8495548e+02   5.0952212e+02   6.8427169e+02
   4.5399098e+02   4.9079494e+02   5.3495242e+02   5.8594017e+02   5.9104449e+02
   4.5402902e+02   4.9095310e+02   5.3528175e+02   5.6339905e+02   5.6347127e+02
   4.3959046e+02   4.6483718e+02   4.9087652e+02   5.1148984e+02   5.9380812e+02
   4.5311711e+02   4.8757198e+02   5.2870173e+02   5.5649030e+02   6.3479987e+02
   4.5399607e+02   4.9081249e+02   5.3451628e+02   5.4847756e+02   5.4969240e+02
   4.1069037e+02   4.5499206e+02   4.8495152e+02   5.0955479e+02   7.6681766e+02
   4.0481360e+02   4.5484725e+02   4.8472631e+02   5.0943300e+02   6.8599311e+02
   4.5403035e+02   4.9095871e+02   5.3530057e+02   6.7534270e+02   6.7586855e+02
   4.5012314e+02   4.7994839e+02   5.1469930e+02   5.3115388e+02   6.4442480e+02
   4.4119127e+02   4.6708209e+02   4.9603649e+02   5.1490814e+02   6.5950387e+02
   4.2520848e+02   4.4483690e+02   4.6633981e+02   4.9730239e+02   5.4304834e+02
   4.5398566e+02   4.9077365e+02   5.3497741e+02   6.3715137e+02   6.9439023e+02
   4.5348803e+02   4.8885131e+02   5.3106204e+02   5.6261715e+02   6.1376694e+02
   4.5371187e+02   4.8967637e+02   5.3207713e+02   5.6010468e+02   5.8152531e+02
   4.5139063e+02   4.8267916e+02   5.1781351e+02   5.3418713e+02   5.9978566e+02
   3.8886517e+02   4.5378305e+02   4.8198280e+02   5.0781680e+02   5.9291910e+02
   4.5355070e+02   4.8907637e+02   5.3127010e+02   5.6156098e+02   6.0133857e+02
   4.5390575e+02   4.9044688e+02   5.3425051e+02   5.8212816e+02   5.9681540e+02
   4.5377436e+02   4.8992541e+02   5.3316112e+02   5.7173816e+02   5.9951720e+02
   4.3890112e+02   4.6467391e+02   4.9256948e+02   5.1283482e+02   6.2665605e+02
   4.5379798e+02   4.9002090e+02   5.3362327e+02   5.9203445e+02   6.2684625e+02
   4.5396715e+02   4.9069755e+02   5.3483036e+02   6.1412354e+02   6.2429502e+02
   4.5402964e+02   4.9095575e+02   5.3529526e+02   6.3346158e+02   6.3378614e+02
   4.5400993e+02   4.9087327e+02   5.3508938e+02   5.7555583e+02   5.7770693e+02
   4.5348669e+02   4.8885475e+02   5.3164077e+02   5.7310163e+02   7.6304818e+02
   4.5402949e+02   4.9095514e+02   5.3529429e+02   6.6276096e+02   6.6514230e+02
   4.5195795e+02   4.8416684e+02   5.2214876e+02   5.4268920e+02   6.6020789e+02
   4.5386055e+02   4.9026403e+02   5.3374701e+02   5.7139160e+02   5.8960069e+02
   4.3429166e+02   4.6048142e+02   4.8724441e+02   5.0999539e+02   6.0163037e+02
   4.1519420e+02   4.5486260e+02   4.8417153e+02   5.0906618e+02   6.2439616e+02
   4.4305009e+02   4.6904791e+02   4.9804022e+02   5.1598510e+02   6.2693227e+02
   4.4214454e+02   4.4281084e+02   4.5460917e+02   4.9111645e+02   5.3545036e+02
   4.5351542e+02   4.8895804e+02   5.3178563e+02   5.7339310e+02   6.7856118e+02
   4.5385239e+02   4.9023558e+02   5.3405291e+02   6.0824574e+02   6.7347352e+02
   4.5398929e+02   4.9078857e+02   5.3500286e+02   6.3686453e+02   6.6905262e+02
   4.4757773e+02   4.7518606e+02   5.0535712e+02   5.2077935e+02   5.9835189e+02
   4.5391198e+02   4.9047349e+02   5.3444416e+02   6.1049631e+02   6.3669030e+02
   4.1279888e+02   4.5295902e+02   4.7979771e+02   5.0641741e+02   5.7027115e+02
   4.3093174e+02   4.5850033e+02   4.8602719e+02   5.0959529e+02   6.0890084e+02
   4.2412411e+02   4.4278620e+02   4.6457580e+02   4.9629117e+02   5.4156764e+02
   4.5169501e+02   4.8349388e+02   5.2106651e+02   5.4095298e+02   7.4047029e+02
   4.5367323e+02   4.8954223e+02   5.3282478e+02   5.8480008e+02   6.4753528e+02
   4.4421720e+02   4.6929235e+02   4.9259486e+02   5.1106283e+02   5.6385866e+02
   4.5380488e+02   4.9004813e+02   5.3369305e+02   5.9526511e+02   6.3390400e+02
   4.0432113e+02   4.5361892e+02   4.8154003e+02   5.0754512e+02   5.8732360e+02
   4.5403030e+02   4.9095853e+02   5.3530018e+02   6.1360576e+02   6.1366312e+02
   4.5002732e+02   4.7975876e+02   5.1445206e+02   5.3087532e+02   6.4883616e+02
   4.4747718e+02   4.7367873e+02   4.9534799e+02   5.1101767e+02   5.5558974e+02
   4.5355714e+02   4.8909621e+02   5.3104438e+02   5.5925508e+02   5.9359906e+02
   4.5395511e+02   4.9064851e+02   5.3476399e+02   6.3243921e+02   7.7506153e+02
   4.5383995e+02   4.9018458e+02   5.3380179e+02   5.8337100e+02   6.0658624e+02
   4.5377451e+02   4.8992939e+02   5.3345373e+02   5.8912170e+02   6.2577216e+02
   4.5394606e+02   4.9061117e+02   5.3465242e+02   6.0000946e+02   6.1303256e+02
   3.8190833e+02   4.5373125e+02   4.8185947e+02   5.0774295e+02   5.9158463e+02
   4.5367910e+02   4.8956463e+02   5.3288002e+02   5.8634816e+02   6.5332453e+02
   4.5398303e+02   4.9076281e+02   5.3495870e+02   6.3656512e+02   7.0178007e+02
   4.2749749e+02   4.5734047e+02   4.8622250e+02   5.0996736e+02   6.4306294e+02
   4.5402362e+02   4.9093067e+02   5.3525148e+02   7.2349991e+02   7.4719794e+02
   4.5000277e+02   4.7970371e+02   5.1425309e+02   5.3055849e+02   6.3985676e+02
   4.3489107e+02   4.6069495e+02   4.8682331e+02   5.0963526e+02   5.9307897e+02
   4.4240357e+02   4.6841143e+02   4.9786318e+02   5.1604499e+02   6.8607908e+02
   4.5270235e+02   4.8626506e+02   5.2625044e+02   5.5097836e+02   6.7221102e+02
   4.5402212e+02   4.9092443e+02   5.3524026e+02   6.5369578e+02   6.6186944e+02
   4.5244076e+02   4.8549295e+02   5.2463540e+02   5.4739962e+02   6.5278070e+02
   4.5402882e+02   4.9095235e+02   5.3528941e+02   6.9488064e+02   7.0545383e+02
   4.2520772e+02   4.5467198e+02   4.8067525e+02   5.0664738e+02   5.6965596e+02
   4.5395982e+02   4.9066767e+02   5.3479095e+02   6.2334647e+02   6.5472695e+02
   4.2482409e+02   4.5645207e+02   4.8556930e+02   5.0969764e+02   6.4131465e+02
   4.5396779e+02   4.9070027e+02   5.3484858e+02   6.2783967e+02   6.5911331e+02
   4.5336052e+02   4.8838961e+02   5.2966558e+02   5.5644798e+02   6.0128149e+02
   4.5384753e+02   4.9021588e+02   5.3397729e+02   5.9837237e+02   6.2833851e+02
   4.1061289e+02   4.5181371e+02   4.7765190e+02   5.0500622e+02   5.6131604e+02
   4.3062682e+02   4.5888166e+02   4.8776532e+02   5.1071371e+02   7.3754945e+02
   4.5366843e+02   4.8952271e+02   5.3267961e+02   5.7761805e+02   6.2338427e+02
   4.5367620e+02   4.8955288e+02   5.3279804e+02   5.8199276e+02   6.3395339e+02
   3.8809897e+02   4.4992454e+02   4.7465083e+02   5.0302222e+02   5.5468427e+02
   4.3080167e+02   4.5893370e+02   4.8769464e+02   5.1065468e+02   6.9106110e+02
   4.5270897e+02   4.8628292e+02   5.2618637e+02   5.5064149e+02   6.4945629e+02
   4.5329903e+02   4.8819094e+02   5.3021333e+02   5.6252667e+02   6.6237479e+02
   4.5388470e+02   4.9036419e+02   5.3427309e+02   6.1474616e+02   6.8880182e+02
   4.5377573e+02   4.8993512e+02   5.3354882e+02   5.9972818e+02   7.2015999e+02
   4.5383683e+02   4.9017416e+02   5.3395599e+02   6.0812902e+02   7.2613320e+02
   4.5403036e+02   4.9095876e+02   5.3530066e+02   6.5950588e+02   6.5961778e+02
   4.5403009e+02   4.9095764e+02   5.3529863e+02   6.2651283e+02   6.2662601e+02
   4.5401847e+02   4.9090916e+02   5.3520074e+02   5.9548751e+02   5.9721282e+02
   4.5392839e+02   4.9053988e+02   5.3456832e+02   6.1793340e+02   6.5175144e+02
   4.1581007e+02   4.5422386e+02   4.8240986e+02   5.0801674e+02   5.9535764e+02
   4.5403008e+02   4.9095759e+02   5.3529858e+02   6.9057516e+02   6.9677393e+02
   4.5401721e+02   4.9090396e+02   5.3519345e+02   6.0023204e+02   6.0175453e+02
   4.4420198e+02   4.7038889e+02   4.9921400e+02   5.1656539e+02   6.1368154e+02
   4.5371943e+02   4.8971821e+02   5.3316660e+02   5.9231836e+02   6.7469586e+02
   4.4193892e+02   4.6785521e+02   4.9689711e+02   5.1538918e+02   6.4776448e+02
   4.2842888e+02   4.4995099e+02   4.7113448e+02   5.0008906e+02   5.4772820e+02
   4.5403037e+02   4.9095880e+02   5.3530068e+02   6.1397947e+02   6.1401434e+02
   4.3460123e+02   4.6056731e+02   4.8694698e+02   5.0975895e+02   5.9637150e+02
   4.5373787e+02   4.8978386e+02   5.3286954e+02   5.6980406e+02   6.0046152e+02
   4.5397679e+02   4.9073721e+02   5.3491553e+02   6.3754832e+02   7.2504070e+02
   4.4167042e+02   4.6634535e+02   4.9009446e+02   5.1028687e+02   5.6911994e+02
   4.5379936e+02   4.9002654e+02   5.3365592e+02   5.9479704e+02   6.3444454e+02
   4.5402215e+02   4.9092458e+02   5.3524085e+02   6.7955245e+02   7.1745731e+02
   4.5395236e+02   4.9063725e+02   5.3473735e+02   6.2146216e+02   6.5239901e+02
   4.0697032e+02   4.5471970e+02   4.8431642e+02   5.0918757e+02   6.3627800e+02
   4.5359663e+02   4.8925648e+02   5.3237868e+02   5.8200814e+02   7.3585684e+02
   4.5400520e+02   4.9085290e+02   5.3497227e+02   5.6381100e+02   5.6518204e+02
   4.4129158e+02   4.4153414e+02   4.5423257e+02   4.9101611e+02   5.3535506e+02
   4.5402264e+02   4.9092651e+02   5.3523230e+02   5.8971046e+02   5.9068524e+02
   4.4587879e+02   4.7277638e+02   5.0326650e+02   5.1964696e+02   6.2516380e+02
   4.2535303e+02   4.2790976e+02   4.5479485e+02   4.9128650e+02   5.3561443e+02
   4.4409280e+02   4.6985408e+02   4.9636670e+02   5.1419496e+02   5.8530027e+02
   4.4823808e+02   4.7648788e+02   5.0944574e+02   5.2527782e+02   6.5596090e+02
   4.5068820e+02   4.8113543e+02   5.1674343e+02   5.3393107e+02   6.5168960e+02
   4.5376529e+02   4.8988972e+02   5.3305658e+02   5.7021804e+02   5.9844837e+02
   4.1120931e+02   4.4647486e+02   4.6983226e+02   4.9982069e+02   5.4747139e+02
   4.4992101e+02   4.7949383e+02   5.1311334e+02   5.2871865e+02   6.1489498e+02
   4.4324626e+02   4.6939411e+02   4.9917382e+02   5.1689452e+02   6.7325404e+02
   4.5401120e+02   4.9087911e+02   5.3516109e+02   6.4980774e+02   6.8375018e+02
   4.5362488e+02   4.8935937e+02   5.3239730e+02   5.7556363e+02   6.2885755e+02
   4.4893036e+02   4.7769845e+02   5.1140498e+02   5.2737095e+02   6.9181892e+02
   4.5398986e+02   4.9079092e+02   5.3500743e+02   6.3839697e+02   6.9297444e+02
   4.5383406e+02   4.9016306e+02   5.3392270e+02   6.0376987e+02   6.5472967e+02
   4.5367478e+02   4.8954275e+02   5.3241005e+02   5.6783071e+02   6.0428783e+02
   4.4723657e+02   4.7461264e+02   5.0431486e+02   5.1989020e+02   5.9613316e+02
   4.5292440e+02   4.8694375e+02   5.2721488e+02   5.5229377e+02   6.2453120e+02
   3.8225175e+02   4.5404302e+02   4.8262451e+02   5.0819865e+02   6.0080460e+02
   4.4364211e+02   4.6901423e+02   4.9418177e+02   5.1263473e+02   5.7506133e+02
   4.1527197e+02   4.3692877e+02   4.6087962e+02   4.9434145e+02   5.3898826e+02
   4.3869460e+02   4.6395432e+02   4.8991831e+02   5.1102437e+02   5.9354597e+02
   4.4083634e+02   4.6620658e+02   4.9270836e+02   5.1249219e+02   5.9773323e+02
   4.4036043e+02   4.6627645e+02   4.9525808e+02   5.1450807e+02   7.5585011e+02
   4.5240736e+02   4.8540189e+02   5.2464599e+02   5.4771844e+02   7.4097774e+02
   4.5376255e+02   4.8988399e+02   5.3345300e+02   5.9704815e+02   6.7781539e+02
   4.2564399e+02   4.5661934e+02   4.8550598e+02   5.0962351e+02   6.3135931e+02
   4.5402086e+02   4.9091891e+02   5.3519747e+02   5.7356606e+02   5.7450430e+02
   4.5403000e+02   4.9095728e+02   5.3529806e+02   6.5164849e+02   6.5204459e+02
   4.5392890e+02   4.9054175e+02   5.3455253e+02   6.0745585e+02   6.2499792e+02
   3.8288307e+02   4.3507569e+02   4.5990903e+02   4.9385164e+02   5.3839950e+02
   4.5063907e+02   4.8090536e+02   5.1392143e+02   5.2873429e+02   5.8825859e+02
   4.2801738e+02   4.5696175e+02   4.8457177e+02   5.0892155e+02   6.0178776e+02
   4.5400859e+02   4.9086831e+02   5.3514270e+02   6.5522914e+02   7.2194040e+02
   4.4184714e+02   4.6634531e+02   4.8945760e+02   5.0973753e+02   5.6565915e+02
   4.0443618e+02   4.2381926e+02   4.5527871e+02   4.9154452e+02   5.3587566e+02
   4.5384401e+02   4.9020245e+02   5.3399765e+02   6.0733937e+02   6.8415280e+02
   4.5402810e+02   4.9094919e+02   5.3526731e+02   5.6127178e+02   5.6137967e+02
   4.4986829e+02   4.7929407e+02   5.1139724e+02   5.2607609e+02   5.9087321e+02
   4.5371797e+02   4.8971265e+02   5.3315789e+02   5.9226355e+02   6.7921269e+02
   4.5216444e+02   4.8459332e+02   5.1873366e+02   5.3278109e+02   5.6541093e+02
   4.5105225e+02   4.8195108e+02   5.1827803e+02   5.3631571e+02   7.1120519e+02
   4.5398392e+02   4.9076575e+02   5.3488819e+02   5.8489597e+02   5.9070623e+02
   4.3355814e+02   4.4337884e+02   4.6135937e+02   4.9406720e+02   5.3862663e+02
   4.5356315e+02   4.8913200e+02   5.3207977e+02   5.7553166e+02   6.5172457e+02
   4.0011978e+02   4.5380132e+02   4.8200718e+02   5.0782965e+02   5.9310866e+02
   4.5389799e+02   4.9041716e+02   5.3434064e+02   6.0635472e+02   6.3215457e+02
   4.5360475e+02   4.8928605e+02   5.3239056e+02   5.8024347e+02   6.6074316e+02
   4.0767850e+02   4.5437147e+02   4.8334714e+02   5.0861524e+02   6.1206058e+02
   4.4902036e+02   4.7740567e+02   5.0590869e+02   5.1990155e+02   5.6781927e+02
   4.4303369e+02   4.6700419e+02   4.8788386e+02   5.0802569e+02   5.5832950e+02
   4.5402952e+02   4.9095525e+02   5.3529440e+02   6.4031618e+02   6.4118984e+02
   4.4718414e+02   4.7478943e+02   5.0695256e+02   5.2294354e+02   6.7794332e+02
   4.2793042e+02   4.5752955e+02   4.8641098e+02   5.1005814e+02   6.4705068e+02
   4.3917967e+02   4.6049634e+02   4.7891231e+02   5.0318484e+02   5.5182546e+02
   4.5393087e+02   4.9055000e+02   5.3459491e+02   6.2381356e+02   7.4172789e+02
   4.4169008e+02   4.4294768e+02   4.5511674e+02   4.9126526e+02   5.3559322e+02
   4.5056201e+02   4.8086932e+02   5.1641780e+02   5.3356274e+02   6.8269875e+02
   4.4902023e+02   4.7781748e+02   5.1098594e+02   5.2663217e+02   6.2651173e+02
   4.5110879e+02   4.8204760e+02   5.1759472e+02   5.3460151e+02   6.1845575e+02
   4.2973642e+02   4.5566814e+02   4.7985355e+02   5.0570224e+02   5.6199555e+02
   4.4441066e+02   4.6822025e+02   4.8744604e+02   5.0696393e+02   5.5455248e+02
   4.5401003e+02   4.9087312e+02   5.3503055e+02   5.6341279e+02   5.6446670e+02
   4.2770805e+02   4.5609243e+02   4.8247405e+02   5.0763878e+02   5.7960577e+02
   4.5373096e+02   4.8976150e+02   5.3317114e+02   5.8643096e+02   6.3149830e+02
   3.9810164e+02   4.5480620e+02   4.8466457e+02   5.0939995e+02   6.6531653e+02
   4.5382371e+02   4.9012239e+02   5.3385883e+02   6.0369546e+02   6.6656995e+02
   4.4368249e+02   4.6993643e+02   4.9994584e+02   5.1742639e+02   6.9256867e+02
   4.5377307e+02   4.8992466e+02   5.3351866e+02   5.9773545e+02   6.6199272e+02
   4.5370739e+02   4.8967177e+02   5.3304737e+02   5.8726434e+02   6.4328088e+02
   4.3564487e+02   4.6175151e+02   4.8911651e+02   5.1102763e+02   6.1665013e+02
   4.5396244e+02   4.9067842e+02   5.3481240e+02   6.2900923e+02   6.9787548e+02
   4.4705996e+02   4.7456461e+02   5.0628473e+02   5.2223674e+02   6.3847694e+02
   4.3248937e+02   4.5957784e+02   4.8731112e+02   5.1025276e+02   6.1815891e+02
   4.0798637e+02   4.0902902e+02   4.5404539e+02   4.9096628e+02   5.3530830e+02
   3.9131232e+02   4.5455851e+02   4.8397843e+02   5.0899547e+02   6.2492222e+02
   4.5354659e+02   4.8907044e+02   5.3190519e+02   5.7232866e+02   6.3927727e+02
   4.4423029e+02   4.6025923e+02   4.7147948e+02   4.9706865e+02   5.4185698e+02
   4.5399355e+02   4.9080614e+02   5.3503379e+02   6.3935985e+02   6.8210993e+02
   4.0170266e+02   4.0193203e+02   4.5403120e+02   4.9095957e+02   5.3530176e+02
   4.5174553e+02   4.8361847e+02   5.2118515e+02   5.4104306e+02   6.8332345e+02
   4.5092129e+02   4.8159527e+02   5.1626344e+02   5.3238524e+02   6.0662214e+02
   4.1423469e+02   4.3873793e+02   4.6226939e+02   4.9512283e+02   5.3998733e+02
   4.1878178e+02   4.5540335e+02   4.8506615e+02   5.0955645e+02   6.6469481e+02
   4.5400615e+02   4.9085820e+02   5.3512467e+02   6.4824556e+02   7.0032125e+02
   4.4804149e+02   4.7604610e+02   5.0752417e+02   5.2294948e+02   6.1123947e+02
   4.5343075e+02   4.8865388e+02   5.3122182e+02   5.6877044e+02   7.2255384e+02
   4.4826821e+02   4.7418083e+02   4.9251748e+02   5.0789292e+02   5.5038929e+02
   4.4221209e+02   4.6819744e+02   4.9758153e+02   5.1586840e+02   6.9419850e+02
   3.9219102e+02   4.5422624e+02   4.8308948e+02   5.0847276e+02   6.0821583e+02
   4.4623293e+02   4.7337727e+02   5.0494051e+02   5.2123922e+02   7.2282552e+02
   4.5391496e+02   4.9048558e+02   5.3447345e+02   6.1591016e+02   6.4927541e+02
   4.5402650e+02   4.9094249e+02   5.3525304e+02   5.6790308e+02   5.6819690e+02
   4.2090802e+02   4.5570723e+02   4.8530595e+02   5.0965980e+02   6.8372406e+02
   4.5262092e+02   4.8601268e+02   5.2537271e+02   5.4842454e+02   6.2925645e+02
   4.3194693e+02   4.4395081e+02   4.6278892e+02   4.9489349e+02   5.3965205e+02
   4.5339153e+02   4.8851400e+02   5.3088480e+02   5.6582990e+02   6.6320300e+02
   4.3414196e+02   4.6094683e+02   4.8932773e+02   5.1136490e+02   6.5565881e+02
   4.5378917e+02   4.8998714e+02   5.3361837e+02   5.9843933e+02   6.5313599e+02
   4.5093757e+02   4.8162918e+02   5.1625805e+02   5.3233288e+02   6.0534188e+02
   4.4119712e+02   4.6694872e+02   4.9516422e+02   5.1423269e+02   6.2299134e+02
   4.5257690e+02   4.8585161e+02   5.2378732e+02   5.4345776e+02   5.9607722e+02
   4.4652231e+02   4.7326565e+02   5.0071179e+02   5.1670125e+02   5.7891820e+02
   4.5396638e+02   4.9069454e+02   5.3484009e+02   6.2988121e+02   6.8469202e+02
   4.5380992e+02   4.9006630e+02   5.3358960e+02   5.8204076e+02   6.0923472e+02
   4.4868949e+02   4.7715125e+02   5.0904497e+02   5.2427446e+02   6.0721513e+02
   4.5401071e+02   4.9087709e+02   5.3515820e+02   6.6590065e+02   7.3813014e+02
   4.4120407e+02   4.6704522e+02   4.9572937e+02   5.1466590e+02   6.3991391e+02
   4.5374466e+02   4.8981331e+02   5.3319054e+02   5.8215169e+02   6.1898845e+02
   4.5333577e+02   4.8830391e+02   5.2954882e+02   5.5640401e+02   6.0371822e+02
   4.5356147e+02   4.8912656e+02   5.3212335e+02   5.7768944e+02   7.1507091e+02
   4.5377046e+02   4.8991473e+02   5.3351831e+02   5.9976477e+02   7.3192650e+02
   4.5335128e+02   4.8834470e+02   5.2883960e+02   5.5226075e+02   5.8473264e+02
   4.5332906e+02   4.8829341e+02   5.3032244e+02   5.6237687e+02   6.4348897e+02
   4.5388151e+02   4.9035126e+02   5.3423503e+02   6.0717996e+02   6.4017982e+02
   4.2091948e+02   4.5357246e+02   4.7991950e+02   5.0635108e+02   5.6854909e+02
   3.9392721e+02   4.0205039e+02   4.5404333e+02   4.9096550e+02   5.3530764e+02
   4.5077837e+02   4.8131640e+02   5.1667887e+02   5.3357473e+02   6.2882498e+02
   4.4462841e+02   4.6846893e+02   4.8753503e+02   5.0690219e+02   5.5419663e+02
   4.4863465e+02   4.7711467e+02   5.0971105e+02   5.2524050e+02   6.2097403e+02
   4.5402238e+02   4.9092553e+02   5.3524252e+02   6.8926986e+02   7.2037259e+02
   4.1558672e+02   4.5514645e+02   4.8493166e+02   5.0951416e+02   6.9060203e+02
   4.5402873e+02   4.9095193e+02   5.3528404e+02   5.7929310e+02   5.7949639e+02
   4.2311987e+02   4.5615178e+02   4.8567580e+02   5.0982417e+02   7.2053557e+02
   4.3556953e+02   4.6183291e+02   4.8963901e+02   5.1138353e+02   6.2671920e+02
   3.8692226e+02   4.5469923e+02   4.8437319e+02   5.0922851e+02   6.4002401e+02
   4.5371794e+02   4.8971206e+02   5.3311884e+02   5.8848933e+02   6.4306883e+02
   3.1126148e+02   4.4497669e+02   4.6935791e+02   5.0235131e+02   1.0730676e+03
   4.5158157e+02   4.8320527e+02   5.2037884e+02   5.3960566e+02   6.5791623e+02
   4.1921940e+02   4.5544300e+02   4.8506562e+02   5.0954892e+02   6.5847298e+02
   4.4471351e+02   4.7033144e+02   4.9524113e+02   5.1295229e+02   5.6980270e+02
   4.4481944e+02   4.7141437e+02   5.0203636e+02   5.1893214e+02   7.0807480e+02
   4.5243937e+02   4.8541293e+02   5.2158214e+02   5.3813111e+02   5.7566492e+02
   4.5397013e+02   4.9070959e+02   5.3483755e+02   6.0362619e+02   6.1435447e+02
   4.4810017e+02   4.7080321e+02   4.8296978e+02   5.0120237e+02   5.4438219e+02
   4.5058538e+02   4.6391759e+02   4.6801279e+02   4.9301693e+02   5.3713363e+02
   4.1728036e+02   4.5411970e+02   4.8194297e+02   5.0771727e+02   5.8921467e+02
   4.5369766e+02   4.8963480e+02   5.3298736e+02   5.8676561e+02   6.4575205e+02
   4.5367680e+02   4.8955534e+02   5.3281908e+02   5.8318880e+02   6.3757135e+02
   4.5289884e+02   4.8633442e+02   5.1028797e+02   5.1587039e+02   5.4278726e+02
   4.5401870e+02   4.9091022e+02   5.3521582e+02   7.1324043e+02   7.4777479e+02
   4.3586232e+02   4.6226855e+02   4.9077609e+02   5.1210054e+02   7.2574629e+02
   4.5383810e+02   4.9017899e+02   5.3394754e+02   6.0370605e+02   6.5120520e+02
   4.5396744e+02   4.9069841e+02   5.3480155e+02   5.9772424e+02   6.0619430e+02
   4.3161105e+02   4.5937287e+02   4.8803805e+02   5.1080126e+02   6.7664153e+02
   4.5376100e+02   4.8987796e+02   5.3343898e+02   5.9627368e+02   6.6373490e+02
   4.5136516e+02   4.8263652e+02   5.1821993e+02   5.3516886e+02   6.0911565e+02
   4.0111394e+02   4.5486105e+02   4.8480732e+02   5.0948358e+02   7.2434059e+02
   4.4390103e+02   4.6733173e+02   4.8618552e+02   5.0631403e+02   5.5405998e+02
   4.5402508e+02   4.9093677e+02   5.3526211e+02   6.6661317e+02   6.9963529e+02
   3.1400496e+02   4.5422619e+02   4.8439363e+02   5.0932600e+02   7.3932457e+02
   4.2265484e+02   4.5601986e+02   4.8550815e+02   5.0973691e+02   6.7495482e+02
   4.5307642e+02   4.8740652e+02   5.2674936e+02   5.4823557e+02   5.8724961e+02
   4.5392324e+02   4.9051911e+02   5.3453752e+02   6.1971478e+02   6.8708425e+02
   4.5400575e+02   4.9085653e+02   5.3511801e+02   6.2640714e+02   6.3446748e+02
   4.4404721e+02   4.6977987e+02   4.9620361e+02   5.1408212e+02   5.8472469e+02
   4.5402327e+02   4.9092923e+02   5.3524856e+02   6.4868239e+02   6.5344952e+02
   4.5177361e+02   4.8368783e+02   5.2123883e+02   5.4105717e+02   6.5613799e+02
   4.5357391e+02   4.8917185e+02   5.3217051e+02   5.7700870e+02   6.5690558e+02
   4.5100565e+02   4.8165987e+02   5.1388684e+02   5.2776266e+02   5.7203311e+02
   4.5307817e+02   4.8744802e+02   5.2868769e+02   5.5722712e+02   6.8457876e+02
   4.5398311e+02   4.9076315e+02   5.3495914e+02   6.3619872e+02   6.8984744e+02
   4.3188699e+02   4.5940494e+02   4.8769896e+02   5.1056011e+02   6.3550624e+02
   4.5150931e+02   4.8303355e+02   5.2026065e+02   5.3959588e+02   7.8589023e+02
   4.5349936e+02   4.8888860e+02   5.3088171e+02   5.6040568e+02   6.0296909e+02
   4.2758820e+02   4.2780571e+02   4.5410364e+02   4.9098936e+02   5.3532981e+02
   4.5374222e+02   4.8980514e+02   5.3327889e+02   5.9069917e+02   6.3994565e+02
   3.9443604e+02   3.9597630e+02   4.5403151e+02   4.9095972e+02   5.3530195e+02
   4.3679483e+02   4.6298926e+02   4.9141115e+02   5.1239385e+02   6.8528052e+02
   3.9433264e+02   4.5433526e+02   4.8337279e+02   5.0863908e+02   6.1377664e+02
   3.9862356e+02   4.1710341e+02   4.5440368e+02   4.9113592e+02   5.3547362e+02
   3.9381228e+02   4.3888514e+02   4.6260500e+02   4.9534820e+02   5.4029278e+02
   4.5378730e+02   4.8997894e+02   5.3352438e+02   5.8830518e+02   6.2126983e+02
   4.5396406e+02   4.9068487e+02   5.3480833e+02   6.1424117e+02   6.2579330e+02
   4.3099809e+02   4.5649035e+02   4.8055129e+02   5.0601920e+02   5.6281784e+02
   4.4770636e+02   4.7234214e+02   4.8851896e+02   5.0536673e+02   5.4867359e+02
   4.5321300e+02   4.8789009e+02   5.2918804e+02   5.5725932e+02   6.2202035e+02
   4.1049486e+02   4.5456952e+02   4.8376776e+02   5.0885483e+02   6.1888996e+02
   4.5385342e+02   4.9023931e+02   5.3402767e+02   6.0037822e+02   6.3256859e+02
   4.5402437e+02   4.9093382e+02   5.3525637e+02   6.3920136e+02   6.4332436e+02
   4.1881208e+02   4.5119826e+02   4.7588889e+02   5.0371583e+02   5.5648645e+02
   4.5397914e+02   4.9074332e+02   5.3455419e+02   5.5858159e+02   5.6068522e+02
   4.2602666e+02   4.5679542e+02   4.8576230e+02   5.0976199e+02   6.3791270e+02
   4.4041001e+02   4.6626723e+02   4.9495831e+02   5.1426879e+02   6.5382856e+02
   4.5376089e+02   4.8987734e+02   5.3342330e+02   5.9432777e+02   6.4943760e+02
   4.5273944e+02   4.8636297e+02   5.2577424e+02   5.4870604e+02   6.1769556e+02
   4.5401640e+02   4.9090070e+02   5.3519925e+02   7.0248422e+02   7.4032632e+02
   4.4285213e+02   4.6893738e+02   4.9863365e+02   5.1655725e+02   7.1620758e+02
   4.1750797e+02   4.2381697e+02   4.5489416e+02   4.9135345e+02   5.3568288e+02
   4.0602972e+02   4.5327313e+02   4.8072493e+02   5.0703969e+02   5.7860151e+02
   4.5403041e+02   4.9095898e+02   5.3530103e+02   6.8427063e+02   6.8461225e+02
   4.5401031e+02   4.9087541e+02   5.3515526e+02   6.6284440e+02   7.3479958e+02
   4.5373150e+02   4.8976340e+02   5.3315875e+02   5.8530428e+02   6.2801698e+02
   4.3833683e+02   4.6352022e+02   4.8917491e+02   5.1058874e+02   5.8993206e+02
   4.0596812e+02   4.5480051e+02   4.8456985e+02   5.0933895e+02   6.5081352e+02
   4.5398259e+02   4.9076012e+02   5.3486359e+02   5.8205825e+02   5.8751609e+02
   4.5398772e+02   4.9078210e+02   5.3499098e+02   6.3410830e+02   6.5838890e+02
   4.1168292e+02   4.5495178e+02   4.8476971e+02   5.0944275e+02   6.6840338e+02
   4.0635831e+02   4.5461861e+02   4.8404891e+02   5.0903061e+02   6.2654214e+02
   4.5338048e+02   4.8847316e+02   5.3067699e+02   5.6377099e+02   6.3937309e+02
   4.4598698e+02   4.7301127e+02   5.0427978e+02   5.2065810e+02   6.6686928e+02
   4.5361045e+02   4.8930592e+02   5.3232705e+02   5.7577654e+02   6.3364197e+02
   4.4590783e+02   4.6788951e+02   4.8212316e+02   5.0229134e+02   5.4702453e+02
   4.1516722e+02   4.4887696e+02   4.7275406e+02   5.0169495e+02   5.5134914e+02
   4.2089253e+02   4.3077468e+02   4.5680284e+02   4.9222444e+02   5.3656594e+02
   4.5304884e+02   4.8735027e+02   5.2838445e+02   5.5604406e+02   6.4947971e+02
   4.3218127e+02   4.5920694e+02   4.8653482e+02   5.0979259e+02   6.0807512e+02
   4.5396872e+02   4.9070397e+02   5.3484174e+02   6.1438685e+02   6.2398672e+02
   4.5374321e+02   4.8980893e+02   5.3328444e+02   5.9068384e+02   6.3935574e+02
   4.5357735e+02   4.8918433e+02   5.3217827e+02   5.7660156e+02   6.5135840e+02
   4.5360637e+02   4.8929112e+02   5.3232565e+02   5.7657117e+02   6.3795688e+02
   4.3975107e+02   4.4977169e+02   4.6334937e+02   4.9440702e+02   5.3900120e+02
   4.5401762e+02   4.6630985e+02   4.6632553e+02   4.9096678e+02   5.3530742e+02
   4.3871052e+02   4.6465077e+02   4.9317578e+02   5.1330583e+02   6.7269992e+02
   4.5397694e+02   4.9073775e+02   5.3490809e+02   6.2103042e+02   6.3747509e+02
   4.0874744e+02   4.1097110e+02   4.5407263e+02   4.9097916e+02   5.3532084e+02
   4.1648059e+02   4.5525610e+02   4.8511545e+02   5.0961538e+02   7.4177713e+02
   4.1807749e+02   4.5243448e+02   4.7820344e+02   5.0528602e+02   5.6231006e+02
   4.5402361e+02   4.9093063e+02   5.3525006e+02   6.2836515e+02   6.3056244e+02
   4.5384373e+02   4.9020086e+02   5.3394935e+02   5.9768005e+02   6.2786872e+02
   4.3769699e+02   4.6332374e+02   4.9021078e+02   5.1142442e+02   6.0750732e+02
   4.5378742e+02   4.8997979e+02   5.3355971e+02   5.9210645e+02   6.2981244e+02
   4.5389731e+02   4.9041466e+02   5.3435911e+02   6.1650406e+02   6.9883811e+02
   4.4797191e+02   4.7604447e+02   5.0878301e+02   5.2463013e+02   6.5750674e+02
   4.5393117e+02   4.9055120e+02   5.3459702e+02   6.2403490e+02   7.4325541e+02
   4.4812420e+02   4.7390330e+02   4.9220746e+02   5.0779259e+02   5.5052437e+02
   4.4246182e+02   4.6828054e+02   4.9658353e+02   5.1498104e+02   6.1779013e+02
   4.0983044e+02   4.5491942e+02   4.8478480e+02   5.0945841e+02   7.0113010e+02
   4.4963895e+02   4.7874422e+02   5.0936995e+02   5.2349309e+02   5.7718932e+02
   4.5401788e+02   4.9090682e+02   5.3520989e+02   7.1449908e+02   7.7349861e+02
   4.5084768e+02   4.8148965e+02   5.1745130e+02   5.3503145e+02   6.7857803e+02
   4.5359697e+02   4.8925749e+02   5.3236034e+02   5.8077754e+02   7.1084747e+02
   4.1065287e+02   4.4027788e+02   4.6363363e+02   4.9593329e+02   5.4109013e+02
   4.5381416e+02   4.9008498e+02   5.3380422e+02   6.0458539e+02   7.2249107e+02
   4.5396966e+02   4.9070795e+02   5.3486396e+02   6.3226519e+02   7.0958389e+02
   4.5286185e+02   4.8673828e+02   5.2639308e+02   5.4968835e+02   6.1284082e+02
   4.5285573e+02   4.8665233e+02   5.2324651e+02   5.3897993e+02   5.6443930e+02
   4.4766130e+02   4.7555673e+02   5.0825765e+02   5.2420838e+02   7.4206463e+02
   4.1969097e+02   4.4717934e+02   4.7007239e+02   4.9986243e+02   5.4750094e+02
   4.5377132e+02   4.8991440e+02   5.3320481e+02   5.7423293e+02   6.0304347e+02
   4.5371395e+02   4.8969631e+02   5.3304868e+02   5.8466334e+02   6.3086917e+02
   4.4978871e+02   4.7914342e+02   5.1127019e+02   5.2600968e+02   5.9238818e+02
   4.5394951e+02   4.9062543e+02   5.3469726e+02   6.0783591e+02   6.2094202e+02
   4.5393230e+02   4.9055574e+02   5.3460049e+02   6.2102180e+02   6.8885759e+02
   4.5399416e+02   4.9080765e+02   5.3493623e+02   5.7581831e+02   5.7984513e+02
   4.5278970e+02   4.8644932e+02   5.2301590e+02   5.3903908e+02   5.6627027e+02
   4.4655610e+02   4.7194332e+02   4.9261598e+02   5.0952405e+02   5.5531735e+02
   4.5375392e+02   4.8984949e+02   5.3329561e+02   5.8571096e+02   6.2275713e+02
   4.5395940e+02   4.9066599e+02   5.3479172e+02   6.2936600e+02   7.1291522e+02
   4.3949099e+02   4.6539185e+02   4.9405412e+02   5.1379285e+02   6.9987978e+02
   4.4475869e+02   4.7126596e+02   5.0133800e+02   5.1828182e+02   6.3457743e+02
   4.4891386e+02   4.7746981e+02   5.0856710e+02   5.2338738e+02   5.9273360e+02
   4.5395011e+02   4.9062810e+02   5.3472465e+02   6.2377980e+02   6.7274110e+02
   3.8162551e+02   4.5478919e+02   4.8463068e+02   5.0938083e+02   6.5951679e+02
   4.0172025e+02   4.5477528e+02   4.8455502e+02   5.0933380e+02   6.5106117e+02
   4.5398127e+02   4.9075472e+02   5.3485705e+02   5.8310478e+02   5.8894081e+02
   4.3159235e+02   4.5936421e+02   4.8803668e+02   5.1080209e+02   6.8063110e+02
   4.1052093e+02   4.5492776e+02   4.8477311e+02   5.0944927e+02   6.8005179e+02
   4.3028309e+02   4.5854323e+02   4.8704745e+02   5.1029006e+02   6.3734851e+02
   4.5250920e+02   4.8568335e+02   5.2469769e+02   5.4703200e+02   6.2872784e+02
   4.4994356e+02   4.7959767e+02   5.1429732e+02   5.3074166e+02   6.5940958e+02
   4.5381266e+02   4.9007849e+02   5.3373644e+02   5.9467325e+02   6.2984799e+02
   4.2348322e+02   4.5587327e+02   4.8464499e+02   5.0918986e+02   6.1937504e+02
   4.5084929e+02   4.8007970e+02   5.0065932e+02   5.1138628e+02   5.4784581e+02
   4.4775796e+02   4.7569431e+02   5.0825498e+02   5.2412391e+02   6.5808922e+02
   4.4901566e+02   4.7778964e+02   5.1067836e+02   5.2618461e+02   6.1934464e+02
   5.1589771e+02   5.0242340e+02   4.8761796e+02   4.7408428e+02   4.5163251e+02
   6.2939214e+02   5.9186217e+02   5.0818129e+02   4.8264921e+02   4.5405481e+02
   6.4498599e+02   5.3496819e+02   4.9076938e+02   4.5399321e+02   4.0011290e+02
   6.9878825e+02   6.9703355e+02   5.0952179e+02   4.8486827e+02   4.5487102e+02
   6.0512955e+02   6.0511362e+02   5.0952215e+02   4.8486892e+02   4.5487124e+02
   6.1757523e+02   5.3516160e+02   4.9131639e+02   4.5587516e+02   4.2657855e+02
   6.5634676e+02   5.3881265e+02   4.9429100e+02   4.6091186e+02   4.3661839e+02
   5.1088976e+02   4.8815031e+02   4.5931925e+02   4.3142194e+02   3.8663213e+02
   6.2248626e+02   5.3461013e+02   4.9059335e+02   4.5407995e+02   4.1260684e+02
   7.4699109e+02   6.0957281e+02   5.0852355e+02   4.8317596e+02   4.5425814e+02
   6.1049291e+02   5.8166794e+02   5.0813412e+02   4.8265439e+02   4.5406011e+02
   5.2896319e+02   5.1332393e+02   4.8076981e+02   4.5485360e+02   4.3304676e+02
   5.8637310e+02   5.3267075e+02   4.8941776e+02   4.5364050e+02   3.8913340e+02
   5.8867928e+02   5.5779840e+02   5.0575523e+02   4.7952042e+02   4.5271883e+02
   6.9019607e+02   6.0882268e+02   5.0858441e+02   4.8328529e+02   4.5430008e+02
   7.6954932e+02   7.0673185e+02   5.0943919e+02   4.8472918e+02   4.5482324e+02
   6.1344252e+02   6.1114951e+02   5.0945456e+02   4.8475899e+02   4.5483365e+02
   5.8131219e+02   5.3858673e+02   4.9566380e+02   4.6539239e+02   4.4240414e+02
   6.3687947e+02   5.3747218e+02   4.9326427e+02   4.5922163e+02   4.3403159e+02
   7.7067993e+02   6.6955069e+02   5.0940496e+02   4.8467140e+02   4.5480326e+02
   6.0516769e+02   5.7562236e+02   5.0791574e+02   4.8235578e+02   4.5394333e+02
   6.9234921e+02   6.2487883e+02   5.0908844e+02   4.8413836e+02   4.5461529e+02
   6.1653736e+02   5.3465087e+02   4.9079908e+02   4.5484980e+02   4.2218827e+02
   6.0129231e+02   5.5366519e+02   5.0366609e+02   4.7633222e+02   4.5101581e+02
   6.8067657e+02   5.3533204e+02   4.9105603e+02   4.5438490e+02   4.1701141e+02
   6.1759453e+02   5.6172793e+02   5.0572120e+02   4.7900512e+02   4.5244199e+02
   6.2224028e+02   6.0569714e+02   5.0894253e+02   4.8391164e+02   4.5453397e+02
   6.9490292e+02   5.3517617e+02   4.9088872e+02   4.5401891e+02   3.9819699e+02
   6.2281480e+02   5.7102937e+02   5.0695778e+02   4.8075100e+02   4.5325896e+02
   5.1215025e+02   4.9091399e+02   4.6401320e+02   4.4726611e+02   4.3807954e+02
   5.2847425e+02   5.1414793e+02   4.8464867e+02   4.6190837e+02   4.4151573e+02
   6.4836170e+02   5.3928429e+02   4.9470903e+02   4.6173424e+02   4.3777603e+02
   6.8953474e+02   6.4422347e+02   5.0935998e+02   4.8459622e+02   4.5477717e+02
   6.8137400e+02   5.3516271e+02   4.9087972e+02   4.5401161e+02   3.8578419e+02
   6.4628327e+02   5.3839162e+02   4.9399496e+02   4.6047037e+02   4.3598907e+02
   7.0149268e+02   6.0737942e+02   5.0853009e+02   4.8319296e+02   4.5426486e+02
   5.1676730e+02   4.9894757e+02   4.6937805e+02   4.4429930e+02   4.2236579e+02
   7.2338186e+02   6.2480492e+02   5.0903822e+02   4.8405193e+02   4.5458411e+02
   6.1363376e+02   5.6975149e+02   5.0713611e+02   4.8111983e+02   4.5342581e+02
   5.1627537e+02   4.9882789e+02   4.7346293e+02   4.5748891e+02   4.4232357e+02
   5.7192462e+02   5.3186538e+02   4.8926337e+02   4.5446745e+02   4.2224584e+02
   6.9249365e+02   5.7291708e+02   5.0669842e+02   4.8020460e+02   4.5300370e+02
   5.9690621e+02   5.3331759e+02   4.8979493e+02   4.5374354e+02   3.9711249e+02
   6.5294276e+02   6.4735010e+02   5.0947071e+02   4.8478274e+02   4.5484171e+02
   6.1749828e+02   5.5361503e+02   5.0318853e+02   4.7534438e+02   4.5039778e+02
   6.9089470e+02   5.6024643e+02   5.0481282e+02   4.7737220e+02   4.5156825e+02
   6.6944472e+02   5.5747389e+02   5.0405614e+02   4.7626116e+02   4.5093187e+02
   6.7088274e+02   6.0776972e+02   5.0856709e+02   4.8325732e+02   4.5428949e+02
   6.3229804e+02   6.2090276e+02   5.0929815e+02   4.8449693e+02   4.5474265e+02
   5.8650092e+02   5.3922402e+02   4.9593165e+02   4.6556122e+02   4.4254639e+02
   6.5498389e+02   6.2288186e+02   5.0912945e+02   4.8420958e+02   4.5464086e+02
   6.5408934e+02   5.4337377e+02   4.9758280e+02   4.6647243e+02   4.4327178e+02
   5.5066345e+02   5.2759624e+02   4.8902639e+02   4.5857699e+02   4.3465398e+02
   5.7389294e+02   5.6335697e+02   5.0815238e+02   4.8299471e+02   4.5420516e+02
   6.2142696e+02   5.9504541e+02   5.0850313e+02   4.8319221e+02   4.5426623e+02
   5.8588146e+02   5.6253899e+02   5.0717157e+02   4.8151161e+02   4.5360932e+02
   5.8329680e+02   5.3361715e+02   4.9076476e+02   4.5670252e+02   4.2962055e+02
   6.1656753e+02   5.3568134e+02   4.9188472e+02   4.5711062e+02   4.3002248e+02
   6.7297912e+02   5.3525627e+02   4.9098264e+02   4.5424133e+02   4.1453770e+02
   6.5964743e+02   5.3647197e+02   4.9221723e+02   4.5688594e+02   4.2920645e+02
   5.0953027e+02   4.8488890e+02   4.5489932e+02   4.0823342e+02   4.0603332e+02
   6.2209204e+02   5.3472551e+02   4.9072820e+02   4.5438383e+02   4.1813066e+02
   7.6371661e+02   7.0410860e+02   5.0943615e+02   4.8472406e+02   4.5482147e+02
   6.1479149e+02   5.4293220e+02   4.9775321e+02   4.6735487e+02   4.4420140e+02
   6.1467275e+02   5.4056432e+02   4.9610391e+02   4.6477242e+02   4.4156995e+02
   6.7932702e+02   6.2815343e+02   5.0915346e+02   4.8424837e+02   4.5465465e+02
   5.9800793e+02   5.9794489e+02   5.0951982e+02   4.8486529e+02   4.5487001e+02
   6.2958089e+02   5.3732675e+02   4.9320455e+02   4.5924385e+02   4.3409637e+02
   6.2533339e+02   6.2345580e+02   5.0949798e+02   4.8482901e+02   4.5485760e+02
   6.7686565e+02   5.4881993e+02   5.0056917e+02   4.7102661e+02   4.4733099e+02
   6.4128504e+02   5.9765414e+02   5.0830707e+02   4.8283685e+02   4.5412781e+02
   5.9287169e+02   5.4505981e+02   4.9971675e+02   4.7092455e+02   4.4735543e+02
   5.5158544e+02   5.2642239e+02   4.8630377e+02   4.5274308e+02   4.0539494e+02
   7.0342899e+02   7.0320235e+02   5.0952244e+02   4.8486937e+02   4.5487139e+02
   6.1177224e+02   5.5811117e+02   5.0492969e+02   4.7795129e+02   4.5190640e+02
   5.8922763e+02   5.8722357e+02   5.0942672e+02   4.8472436e+02   4.5482213e+02
   6.6763196e+02   6.6377674e+02   5.0951510e+02   4.8485706e+02   4.5486718e+02
   6.6313361e+02   5.3539341e+02   4.9113625e+02   4.5459337e+02   4.1941656e+02
   6.9031320e+02   6.0271345e+02   5.0837271e+02   4.8292764e+02   4.5416251e+02
   5.9474170e+02   5.8766841e+02   5.0914064e+02   4.8427940e+02   4.5466753e+02
   5.7613938e+02   5.3852990e+02   4.9589357e+02   4.6598633e+02   4.4304030e+02
   6.3785586e+02   6.3757416e+02   5.0951757e+02   4.8486127e+02   4.5486863e+02
   5.9466285e+02   5.7272526e+02   5.0813324e+02   4.8276977e+02   4.5411012e+02
   7.2111001e+02   5.6286745e+02   5.0536887e+02   4.7817758e+02   4.5200177e+02
   6.2091319e+02   6.0815492e+02   5.0908029e+02   4.8414063e+02   4.5461666e+02
   7.1711780e+02   5.5924212e+02   5.0452537e+02   4.7692756e+02   4.5131748e+02
   5.1026492e+02   4.8880438e+02   4.8134687e+02   4.7772429e+02   4.5421277e+02
   6.9134215e+02   5.5543623e+02   5.0336514e+02   4.7522090e+02   4.5029389e+02
   6.0770401e+02   6.0666827e+02   5.0948350e+02   4.8480668e+02   4.5485001e+02
   7.5447386e+02   5.5850172e+02   5.0427392e+02   4.7652315e+02   4.5108228e+02
   6.4158346e+02   5.7054598e+02   5.0666137e+02   4.8021136e+02   4.5300989e+02
   6.0468333e+02   5.3951957e+02   4.9552434e+02   4.6413627e+02   4.4089903e+02
   7.2514126e+02   6.7183116e+02   5.0944986e+02   4.8474722e+02   4.5482946e+02
   7.4691424e+02   6.4539410e+02   5.0928290e+02   4.8446521e+02   4.5473132e+02
   5.5835790e+02   5.2898140e+02   4.8757735e+02   4.5319588e+02   4.0993296e+02
   5.1420940e+02   4.9473368e+02   4.6583863e+02   4.3991790e+02   3.8712833e+02
   6.4362033e+02   5.4256778e+02   4.9711456e+02   4.6581255e+02   4.4260896e+02
   5.8371163e+02   5.4682892e+02   5.0114253e+02   4.7324851e+02   4.4908388e+02
   6.1662240e+02   5.5432826e+02   5.0350318e+02   4.7582446e+02   4.5069460e+02
   5.1007979e+02   4.8625995e+02   4.5688611e+02   4.2600118e+02   4.0860298e+02
   6.4246334e+02   5.3644185e+02   4.9227703e+02   4.5719672e+02   4.3002282e+02
   5.8381750e+02   5.3996307e+02   4.9664163e+02   4.6676864e+02   4.4376479e+02
   6.3767173e+02   5.5063645e+02   5.0158428e+02   4.7271357e+02   4.4861056e+02
   5.6373381e+02   5.3563584e+02   4.9459581e+02   4.6490772e+02   4.4206030e+02
   5.1029406e+02   4.8677285e+02   4.5757575e+02   4.2773438e+02   3.9322803e+02
   5.5647724e+02   5.5266753e+02   5.0793604e+02   4.8294444e+02   4.5419756e+02
   6.4629390e+02   5.8786154e+02   5.0778633e+02   4.8197184e+02   4.5377955e+02
   6.6177214e+02   6.5993182e+02   5.0951540e+02   4.8485757e+02   4.5486736e+02
   5.5553260e+02   5.3003699e+02   4.9035203e+02   4.5947589e+02   4.3564138e+02
   6.8860168e+02   6.3572637e+02   5.0926149e+02   4.8443031e+02   4.5471908e+02
   7.2648561e+02   5.3526760e+02   4.9094771e+02   4.5406016e+02   4.0598258e+02
   5.1830730e+02   5.0161045e+02   4.7391431e+02   4.5439170e+02   4.3806833e+02
   7.3287270e+02   5.6126579e+02   5.0499783e+02   4.7761209e+02   4.5169803e+02
   5.1658968e+02   4.9914884e+02   4.7277295e+02   4.5541835e+02   4.4033274e+02
   5.1483679e+02   4.9581989e+02   4.6672309e+02   4.4080038e+02   3.8420800e+02
   6.3517428e+02   5.4002081e+02   4.9536787e+02   4.6303341e+02   4.3947574e+02
   5.1164569e+02   4.8983032e+02   4.6178288e+02   4.3979443e+02   4.3000587e+02
   7.6580102e+02   6.6083965e+02   5.0938835e+02   4.8464337e+02   4.5479354e+02
   5.3247581e+02   5.1736468e+02   4.8587035e+02   4.6123660e+02   4.4013743e+02
   6.9060514e+02   6.8715149e+02   5.0952180e+02   4.8486830e+02   4.5487103e+02
   6.4732760e+02   5.7271637e+02   5.0680475e+02   4.8041353e+02   4.5310189e+02
   5.7217268e+02   5.4167856e+02   4.9858552e+02   4.7006382e+02   4.4675128e+02
   6.0535756e+02   5.4054791e+02   4.9628856e+02   4.6534235e+02   4.4221868e+02
   6.2928611e+02   5.9625767e+02   5.0840959e+02   4.8302382e+02   4.5420109e+02
   6.0658409e+02   5.3591661e+02   4.9234283e+02   4.5843170e+02   4.3284958e+02
   6.3855185e+02   6.3837849e+02   5.0951990e+02   4.8486515e+02   4.5486995e+02
   5.4588671e+02   5.2373224e+02   4.8492098e+02   4.5223833e+02   3.9474819e+02
   5.9982985e+02   5.9634653e+02   5.0935243e+02   4.8460126e+02   4.5477953e+02
   6.1056622e+02   5.4009266e+02   4.9582457e+02   4.6442549e+02   4.4119876e+02
   5.4627262e+02   5.2689509e+02   4.9074794e+02   4.6278099e+02   4.4040513e+02
   7.0960866e+02   7.0478787e+02   5.0951456e+02   4.8485614e+02   4.5486687e+02
   5.8363559e+02   5.3450451e+02   4.9175716e+02   4.5862221e+02   4.3349136e+02
   7.6727846e+02   5.3864952e+02   4.9406040e+02   4.6030007e+02   4.3568210e+02
   6.3246123e+02   6.3211336e+02   5.0951694e+02   4.8486025e+02   4.5486828e+02
   6.7839686e+02   5.4096478e+02   4.9590549e+02   4.6366925e+02   4.4020784e+02
   6.7626142e+02   6.4731777e+02   5.0939684e+02   4.8465836e+02   4.5479876e+02
   5.1624847e+02   4.9898049e+02   4.7446833e+02   4.5934065e+02   4.4373997e+02
   6.5487467e+02   6.0395007e+02   5.0848348e+02   4.8312047e+02   4.5423730e+02
   6.1863018e+02   5.8815259e+02   5.0824291e+02   4.8278310e+02   4.5410880e+02
   5.6791586e+02   5.3105610e+02   4.8855668e+02   4.5340503e+02   3.9334735e+02
   7.6027256e+02   5.4811255e+02   5.0014443e+02   4.7029283e+02   4.4673781e+02
   7.4492037e+02   6.6560421e+02   5.0940866e+02   4.8467767e+02   4.5480543e+02
   6.8568523e+02   5.3992818e+02   4.9513342e+02   4.6234091e+02   4.3855833e+02
   6.5708244e+02   6.3669721e+02   5.0933217e+02   4.8455007e+02   4.5476110e+02
   6.3741180e+02   6.3257354e+02   5.0945326e+02   4.8475417e+02   4.5483190e+02
   5.4904398e+02   5.2528263e+02   4.8574258e+02   4.5258093e+02   4.0828962e+02
   6.1566389e+02   5.3662874e+02   4.9282965e+02   4.5902073e+02   4.3381776e+02
   5.6923954e+02   5.3981650e+02   4.9745702e+02   4.6861750e+02   4.4555096e+02
   6.0580812e+02   5.8284396e+02   5.0835975e+02   4.8302954e+02   4.5420668e+02
   5.4333756e+02   5.3274441e+02   5.0056433e+02   4.7540799e+02   4.5072133e+02
   5.6711733e+02   5.3575627e+02   4.9420322e+02   4.6395969e+02   4.4098236e+02
   7.0983662e+02   7.0697715e+02   5.0951756e+02   4.8486116e+02   4.5486859e+02
   7.1827751e+02   6.3029750e+02   5.0914444e+02   4.8423196e+02   4.5464875e+02
   6.4859295e+02   6.4353815e+02   5.0947446e+02   4.8478912e+02   4.5484391e+02
   6.2542834e+02   5.5831353e+02   5.0463748e+02   4.7732798e+02   4.5155663e+02
   6.9955278e+02   6.0337627e+02   5.0839176e+02   4.8295940e+02   4.5417484e+02
   6.3823281e+02   5.3781622e+02   4.9355100e+02   4.5973510e+02   4.3487101e+02
   6.4471801e+02   5.3826111e+02   4.9389246e+02   4.6029536e+02   4.3572863e+02
   6.7938854e+02   5.5626417e+02   5.0365650e+02   4.7566027e+02   4.5056817e+02
   6.3987216e+02   5.7800545e+02   5.0726099e+02   4.8114119e+02   4.5342727e+02
   6.2750924e+02   5.3543463e+02   4.9141766e+02   4.5571206e+02   4.2584368e+02
   7.0376265e+02   7.0372927e+02   5.0952268e+02   4.8486978e+02   4.5487153e+02
   7.0759998e+02   6.9738590e+02   5.0951113e+02   4.8485037e+02   4.5486489e+02
   6.7630403e+02   5.4101111e+02   4.9593967e+02   4.6372815e+02   4.4027788e+02
   5.7227656e+02   5.7194044e+02   5.0949249e+02   4.8482812e+02   4.5485758e+02
   6.1951776e+02   6.1890766e+02   5.0950005e+02   4.8483264e+02   4.5485885e+02
   7.7471666e+02   5.5429576e+02   5.0287733e+02   4.7443362e+02   4.4978154e+02
   5.8261844e+02   5.8058097e+02   5.0939953e+02   4.8468914e+02   4.5481031e+02
   6.5520125e+02   5.3518290e+02   4.9094090e+02   4.5423209e+02   4.1455606e+02
   6.4686343e+02   5.3498374e+02   4.9077720e+02   4.5399023e+02   3.9664055e+02
   5.8260268e+02   5.7677983e+02   5.0914524e+02   4.8431967e+02   4.5468296e+02
   6.7134420e+02   5.4484952e+02   4.9844738e+02   4.6776737e+02   4.4452335e+02
   5.0958401e+02   4.8502935e+02   4.5514309e+02   4.2996907e+02   4.2938457e+02
   7.4740344e+02   5.6108808e+02   5.0494302e+02   4.7752214e+02   4.5164833e+02
   5.0952513e+02   4.8487612e+02   4.5488230e+02   4.2940204e+02   4.2937828e+02
   6.3066824e+02   5.9307121e+02   5.0822958e+02   4.8272563e+02   4.5408484e+02
   6.8693801e+02   5.4491066e+02   4.9847241e+02   4.6779140e+02   4.4454449e+02
   5.9976899e+02   5.9007582e+02   5.0901629e+02   4.8407467e+02   4.5459442e+02
   6.1507340e+02   5.5758932e+02   5.0470177e+02   4.7758827e+02   4.5170952e+02
   6.6608950e+02   5.5555932e+02   5.0342843e+02   4.7533078e+02   4.5036409e+02
   5.1263314e+02   5.1243464e+02   5.0929768e+02   4.8482987e+02   4.5486110e+02
   7.3144000e+02   7.3128737e+02   5.0952244e+02   4.8486937e+02   4.5487139e+02
   6.5511513e+02   6.5245658e+02   5.0950571e+02   4.8484134e+02   4.5486181e+02
   6.2912331e+02   5.3503515e+02   4.9097633e+02   4.5472936e+02   4.2098824e+02
   5.9288676e+02   5.7774433e+02   5.0863045e+02   4.8351697e+02   4.5439306e+02
   6.4336713e+02   5.8901134e+02   5.0786150e+02   4.8209918e+02   4.5383221e+02
   7.3578565e+02   5.5710419e+02   5.0386408e+02   4.7592095e+02   4.5072426e+02
   7.0421559e+02   6.9614621e+02   5.0951593e+02   4.8485843e+02   4.5486765e+02
   6.5736210e+02   6.5523906e+02   5.0950824e+02   4.8484557e+02   4.5486325e+02
   6.4343874e+02   6.1599279e+02   5.0896069e+02   4.8392919e+02   4.5453990e+02
   5.1024057e+02   4.8664531e+02   4.5740428e+02   4.2727847e+02   3.8274605e+02
   6.8289046e+02   6.7839397e+02   5.0951715e+02   4.8486051e+02   4.5486836e+02
   6.6548302e+02   6.5068630e+02   5.0945017e+02   4.8474809e+02   4.5482978e+02
   6.1514082e+02   5.4960512e+02   5.0149218e+02   4.7293475e+02   4.4879694e+02
   5.6838952e+02   5.3649836e+02   4.9474803e+02   4.6470633e+02   4.4178330e+02
   6.3203690e+02   6.1073235e+02   5.0894959e+02   4.8391604e+02   4.5453531e+02
   5.5786208e+02   5.4498981e+02   5.0326902e+02   4.7713313e+02   4.5156343e+02
   6.3908394e+02   5.3489647e+02   4.9072678e+02   4.5397889e+02   3.9758069e+02
   5.6659279e+02   5.3339333e+02   4.9179283e+02   4.5998755e+02   4.3594212e+02
   6.3934398e+02   6.1603840e+02   5.0899511e+02   4.8398819e+02   4.5456136e+02
   6.0101319e+02   5.3513778e+02   4.9170837e+02   4.5745141e+02   4.3098084e+02
   5.1501074e+02   4.9645536e+02   4.7034736e+02   4.5382565e+02   4.4026996e+02
   6.4973444e+02   5.7099913e+02   5.0663338e+02   4.8014139e+02   4.5297616e+02
   7.2874677e+02   5.8824746e+02   5.0761043e+02   4.8164548e+02   4.5364140e+02
   7.0906823e+02   5.8302818e+02   5.0735955e+02   4.8124568e+02   4.5347040e+02
   7.3213698e+02   5.4838580e+02   5.0029826e+02   4.7054869e+02   4.4694663e+02
   5.5908469e+02   5.2922319e+02   4.8771762e+02   4.5329960e+02   4.1264112e+02
   7.1533264e+02   5.4037115e+02   4.9544659e+02   4.6284613e+02   4.3919745e+02
   6.4105175e+02   6.0778421e+02   5.0873449e+02   4.8355041e+02   4.5440037e+02
   5.5979995e+02   5.2950742e+02   4.8794225e+02   4.5359851e+02   4.1759704e+02
   5.1819364e+02   5.0113801e+02   4.7181175e+02   4.4879097e+02   4.3085492e+02
   6.5156605e+02   5.3505432e+02   4.9082095e+02   4.5401276e+02   4.0274989e+02
   5.8794389e+02   5.3280902e+02   4.8952609e+02   4.5376685e+02   4.1097320e+02
   6.3510288e+02   6.0835719e+02   5.0882939e+02   4.8371344e+02   4.5446101e+02
   6.6020575e+02   6.3984043e+02   5.0936429e+02   4.8460387e+02   4.5477984e+02
   5.7536150e+02   5.6963550e+02   5.0899215e+02   4.8412940e+02   4.5461748e+02
   6.6823538e+02   5.5374650e+02   5.0275416e+02   4.7432397e+02   4.4971427e+02
   6.7070726e+02   5.9974880e+02   5.0824863e+02   4.8272098e+02   4.5408161e+02
   7.3453163e+02   5.3527258e+02   4.9094326e+02   4.5402881e+02   3.9425827e+02
   6.3898725e+02   5.3496898e+02   4.9080434e+02   4.5414300e+02   4.1299129e+02
   5.1084446e+02   4.8809528e+02   4.6130853e+02   4.4904196e+02   4.4292239e+02
   6.7780671e+02   5.6224131e+02   5.0528289e+02   4.7807560e+02   4.5194941e+02
   5.6959141e+02   5.3142212e+02   4.8887515e+02   4.5387904e+02   4.1780915e+02
   6.6949234e+02   6.6565250e+02   5.0951730e+02   4.8486076e+02   4.5486845e+02
   6.4961375e+02   5.6692487e+02   5.0617961e+02   4.7945531e+02   4.5265073e+02
   6.3291932e+02   6.2637650e+02   5.0940697e+02   4.8467758e+02   4.5480550e+02
   5.0959684e+02   4.8506252e+02   4.5519830e+02   4.2993053e+02   4.2922085e+02
   5.1010359e+02   4.8738932e+02   4.7738722e+02   4.7497315e+02   4.5417395e+02
   6.1225286e+02   5.9108469e+02   5.0859562e+02   4.8337324e+02   4.5433594e+02
   6.2799749e+02   5.9890861e+02   5.0854896e+02   4.8325583e+02   4.5429000e+02
   5.1403502e+02   4.9445025e+02   4.6588768e+02   4.4142231e+02   4.2331297e+02
   6.0920642e+02   5.5119572e+02   5.0236601e+02   4.7431002e+02   4.4974585e+02
   6.7903527e+02   6.3358531e+02   5.0924372e+02   4.8440053e+02   4.5470859e+02
   5.9092053e+02   5.3300551e+02   4.8965451e+02   4.5385281e+02   4.1299037e+02
   6.9715109e+02   6.0296884e+02   5.0837940e+02   4.8293870e+02   4.5416680e+02
   7.0553843e+02   5.3872252e+02   4.9417265e+02   4.6060964e+02   4.3616359e+02
   6.6933101e+02   5.3657658e+02   4.9230222e+02   4.5702869e+02   4.2955496e+02
   6.2975391e+02   6.2620996e+02   5.0945605e+02   4.8475938e+02   4.5483371e+02
   6.2933374e+02   5.7087652e+02   5.0684381e+02   4.8054398e+02   4.5316449e+02
   5.7655675e+02   5.5112150e+02   5.0375669e+02   4.7704086e+02   4.5145987e+02
   6.2326980e+02   6.1430778e+02   5.0918806e+02   4.8431673e+02   4.5467930e+02
   6.4597273e+02   5.6472634e+02   5.0588645e+02   4.7903311e+02   4.5244423e+02
   6.8918247e+02   5.9226932e+02   5.0787012e+02   4.8208612e+02   4.5382574e+02
   6.2896583e+02   5.6568998e+02   5.0622937e+02   4.7962838e+02   4.5273916e+02
   7.3663442e+02   6.5421353e+02   5.0936764e+02   4.8460849e+02   4.5478142e+02
   5.2942437e+02   5.1324118e+02   4.7916225e+02   4.5060831e+02   4.2203381e+02
   7.1903093e+02   6.0178551e+02   5.0829907e+02   4.8279969e+02   4.5411235e+02
   6.0703189e+02   5.9331459e+02   5.0890089e+02   4.8387481e+02   4.5452172e+02
   6.7829823e+02   5.9336201e+02   5.0794000e+02   4.8220381e+02   4.5387402e+02
   6.5301734e+02   5.5599256e+02   5.0362277e+02   4.7565337e+02   4.5056678e+02
   6.0897996e+02   6.0766573e+02   5.0947691e+02   4.8479589e+02   4.5484632e+02
   6.5832946e+02   5.6200273e+02   5.0526430e+02   4.7806682e+02   4.5194583e+02
   6.4738308e+02   5.3604167e+02   4.9185998e+02   4.5627666e+02   4.2756855e+02
   7.1548510e+02   6.4297119e+02   5.0931504e+02   4.8452012e+02   4.5475059e+02
   6.0754855e+02   5.9704921e+02   5.0906421e+02   4.8413409e+02   4.5461504e+02
   6.7682412e+02   5.3810230e+02   4.9366644e+02   4.5969384e+02   4.3475622e+02
   6.5253166e+02   5.4486570e+02   4.9850123e+02   4.6791016e+02   4.4466353e+02
   7.5288343e+02   5.3794660e+02   4.9346895e+02   4.5918828e+02   4.3389016e+02
   5.9964645e+02   5.3366586e+02   4.9011402e+02   4.5424109e+02   4.1825812e+02
   5.7433597e+02   5.3549540e+02   4.9330551e+02   4.6196701e+02   4.3851792e+02
   5.1173308e+02   4.9005261e+02   4.6342492e+02   4.4845875e+02   4.4018172e+02
   6.1762553e+02   6.1661274e+02   5.0947426e+02   4.8479046e+02   4.5484442e+02
   5.9836108e+02   5.9336929e+02   5.0928173e+02   4.8449227e+02   4.5474181e+02
   5.0969475e+02   4.8530741e+02   4.5552368e+02   4.2058985e+02   4.1283084e+02
   7.3817477e+02   7.2960111e+02   5.0950848e+02   4.8484589e+02   4.5486336e+02
   6.5130929e+02   6.2778297e+02   5.0923097e+02   4.8438069e+02   4.5470165e+02
   6.2676053e+02   5.3469465e+02   4.9063906e+02   4.5407731e+02   4.1210407e+02
   6.9876394e+02   6.1239303e+02   5.0869974e+02   4.8348043e+02   4.5437377e+02
   6.7248215e+02   5.3533753e+02   4.9106758e+02   4.5442285e+02   4.1754671e+02
   6.8189161e+02   5.9843024e+02   5.0816670e+02   4.8258192e+02   4.5402643e+02
   5.1031434e+02   4.8683256e+02   4.5776642e+02   4.3064516e+02   4.2218125e+02
   7.4573912e+02   6.2957440e+02   5.0908420e+02   4.8412882e+02   4.5461178e+02
   6.2584444e+02   5.7574349e+02   5.0730570e+02   4.8126908e+02   4.5348532e+02
   7.7315165e+02   7.5129352e+02   5.0951737e+02   4.8486085e+02   4.5486848e+02
   6.3651043e+02   5.7230161e+02   5.0687216e+02   4.8055294e+02   4.5316690e+02
   5.5876048e+02   5.5522976e+02   5.0826639e+02   4.8331357e+02   4.5433172e+02
   6.2026170e+02   5.5457726e+02   5.0348092e+02   4.7571034e+02   4.5061957e+02
   6.7609304e+02   5.3532673e+02   4.9105341e+02   4.5438603e+02   4.1703935e+02
   7.7161275e+02   7.6958321e+02   5.0952251e+02   4.8486949e+02   4.5487143e+02
   6.1083890e+02   5.3562454e+02   4.9194934e+02   4.5747191e+02   4.3090061e+02
   6.9728121e+02   5.8072037e+02   5.0724360e+02   4.8106236e+02   4.5339052e+02
   6.1512305e+02   5.3417189e+02   4.9030454e+02   4.5388629e+02   4.0301056e+02
   7.1933039e+02   5.8813378e+02   5.0762654e+02   4.8167625e+02   4.5365459e+02
   6.0680038e+02   5.7394018e+02   5.0771950e+02   4.8204762e+02   4.5381842e+02
   6.7671889e+02   6.5441450e+02   5.0945779e+02   4.8476081e+02   4.5483415e+02
   6.9843774e+02   5.6818963e+02   5.0623807e+02   4.7949944e+02   4.5266985e+02
   6.6420363e+02   5.8537535e+02   5.0754571e+02   4.8155802e+02   4.5360506e+02
   5.3101302e+02   5.1445659e+02   4.7969426e+02   4.5027450e+02   4.1592462e+02
   5.8633880e+02   5.8633385e+02   5.0952244e+02   4.8486943e+02   4.5487141e+02
   7.1288993e+02   6.5979206e+02   5.0945415e+02   4.8475453e+02   4.5483199e+02
   6.2195153e+02   5.9857489e+02   5.0863950e+02   4.8341379e+02   4.5435000e+02
   6.2431505e+02   5.4887250e+02   5.0089343e+02   4.7182931e+02   4.4797241e+02
   6.3690173e+02   5.4170556e+02   4.9657439e+02   4.6501241e+02   4.4176686e+02
   6.2364744e+02   5.4014371e+02   4.9557553e+02   4.6357387e+02   4.4015641e+02
   5.1336278e+02   4.9340123e+02   4.6752879e+02   4.5228882e+02   4.4082986e+02
   6.7214878e+02   5.7841899e+02   5.0712140e+02   4.8087250e+02   4.5330690e+02
   5.0982947e+02   4.8565323e+02   4.5611009e+02   4.2871452e+02   4.2523820e+02
   6.9643012e+02   6.0815463e+02   5.0856046e+02   4.8324458e+02   4.5428458e+02
   6.3725551e+02   5.8392751e+02   5.0764554e+02   4.8176138e+02   4.5369266e+02
   5.9134947e+02   5.3335153e+02   4.9006616e+02   4.5469918e+02   4.2239304e+02
   5.5579226e+02   5.2855275e+02   4.8791181e+02   4.5468555e+02   4.2535833e+02
   6.7358459e+02   5.7863830e+02   5.0713327e+02   4.8089088e+02   4.5331503e+02
   5.5283193e+02   5.2697083e+02   4.8660213e+02   4.5290595e+02   4.1073274e+02
   6.5038450e+02   6.3830529e+02   5.0940558e+02   4.8467371e+02   4.5480410e+02
   6.5111940e+02   5.9631362e+02   5.0816341e+02   4.8258708e+02   4.5402889e+02
   6.3194816e+02   5.3527690e+02   4.9120087e+02   4.5514111e+02   4.2338415e+02
   5.1219574e+02   4.9094568e+02   4.6242502e+02   4.3636751e+02   4.1412846e+02
   5.0948592e+02   4.8480362e+02   4.5484895e+02   4.5405351e+02   4.5405351e+02
   7.3989090e+02   6.2426353e+02   5.0900212e+02   4.8398983e+02   4.5456160e+02
   6.7589586e+02   5.3516147e+02   4.9088188e+02   4.5402398e+02   4.0160386e+02
   7.2890507e+02   5.3531192e+02   4.9098995e+02   4.5414100e+02   4.1122039e+02
   5.6544228e+02   5.3156765e+02   4.8964433e+02   4.5604093e+02   4.2851782e+02
   5.5672581e+02   5.3678719e+02   4.9747975e+02   4.6982494e+02   4.4670118e+02
   6.4422034e+02   5.5050905e+02   5.0147786e+02   4.7250846e+02   4.4845848e+02
   6.5027224e+02   6.4788165e+02   5.0949499e+02   4.8482344e+02   4.5485568e+02
   7.2473319e+02   6.3589991e+02   5.0920963e+02   4.8434181e+02   4.5468780e+02
   5.1164836e+02   4.8983066e+02   4.6159855e+02   4.3812224e+02   4.2701956e+02
   6.6671574e+02   6.3905230e+02   5.0933952e+02   4.8456206e+02   4.5476527e+02
   6.5467135e+02   5.3566766e+02   4.9144495e+02   4.5531272e+02   4.2399591e+02
   6.7609376e+02   5.3516804e+02   4.9088850e+02   4.5403738e+02   4.0464713e+02
   5.7982802e+02   5.5602856e+02   5.0563326e+02   4.7951309e+02   4.5272465e+02
   6.2707720e+02   6.1911019e+02   5.0932330e+02   4.8454003e+02   4.5475776e+02
   5.8878660e+02   5.5516067e+02   5.0482117e+02   4.7823272e+02   4.5208036e+02
   6.5216028e+02   5.3505177e+02   4.9081609e+02   4.5399770e+02   3.9324076e+02
   6.7279417e+02   5.3918607e+02   4.9456388e+02   4.6135068e+02   4.3723043e+02
   6.8840859e+02   6.4561540e+02   5.0937237e+02   4.8461709e+02   4.5478443e+02
   6.2338266e+02   5.3456932e+02   4.9053489e+02   4.5392795e+02   3.9038294e+02
   5.9841441e+02   5.3473330e+02   4.9138587e+02   4.5698806e+02   4.2999643e+02
   6.5201120e+02   5.3601431e+02   4.9180301e+02   4.5609235e+02   4.2697062e+02
   6.2384220e+02   6.2155011e+02   5.0946205e+02   4.8476982e+02   4.5483732e+02
   6.3888928e+02   6.3024254e+02   5.0938979e+02   4.8464822e+02   4.5479530e+02
   5.3959515e+02   5.2049309e+02   4.8368048e+02   4.5297314e+02   4.2403697e+02
   6.6269531e+02   6.4352378e+02   5.0938558e+02   4.8463959e+02   4.5479226e+02
   5.1065968e+02   4.8765190e+02   4.5919911e+02   4.3780220e+02   4.3154751e+02
   7.7390049e+02   5.3533021e+02   4.9098866e+02   4.5409185e+02   4.0826406e+02
   5.6923849e+02   5.6884774e+02   5.0947546e+02   4.8480603e+02   4.5485023e+02
   7.6202928e+02   5.4855474e+02   5.0036653e+02   4.7063507e+02   4.4701429e+02
   7.0567287e+02   6.1993451e+02   5.0894686e+02   4.8389890e+02   4.5452862e+02
   7.4263796e+02   5.7551355e+02   5.0683082e+02   4.8038477e+02   4.5308548e+02
   6.3372902e+02   5.3558753e+02   4.9150385e+02   4.5574377e+02   4.2589243e+02
   5.9616829e+02   5.3334188e+02   4.8984798e+02   4.5389547e+02   4.1273423e+02
   7.4649493e+02   5.3529723e+02   4.9096017e+02   4.5404463e+02   4.0223550e+02
   6.7284478e+02   6.7091105e+02   5.0952005e+02   4.8486535e+02   4.5487002e+02
   6.3863902e+02   5.6444549e+02   5.0589396e+02   4.7907181e+02   4.5246493e+02
   7.3730462e+02   6.2221915e+02   5.0896341e+02   4.8392436e+02   4.5453781e+02
   6.2706005e+02   6.2702227e+02   5.0952198e+02   4.8486865e+02   4.5487115e+02
   6.2454705e+02   5.5677162e+02   5.0416258e+02   4.7664101e+02   4.5116855e+02
   5.3504227e+02   5.3446571e+02   5.0901040e+02   4.8441455e+02   4.5472636e+02
   6.9496044e+02   6.2189253e+02   5.0902779e+02   4.8403602e+02   4.5457842e+02
   5.3670140e+02   5.1875448e+02   4.8287192e+02   4.5306874e+02   4.2587348e+02
   6.1652638e+02   6.1207251e+02   5.0939237e+02   4.8465664e+02   4.5479836e+02
   7.0384765e+02   5.3518239e+02   4.9089111e+02   4.5401458e+02   3.8834531e+02
   6.3909715e+02   6.1634000e+02   5.0901229e+02   4.8401711e+02   4.5457184e+02
   5.9255319e+02   5.3993576e+02   4.9625170e+02   4.6580270e+02   4.4276147e+02
   7.1641191e+02   6.1330970e+02   5.0869200e+02   4.8346557e+02   4.5436813e+02
   5.9738419e+02   5.7580759e+02   5.0827021e+02   4.8295075e+02   4.5417890e+02
   6.6411945e+02   5.4863497e+02   5.0049072e+02   4.7092154e+02   4.4724977e+02
   6.4937902e+02   6.0638925e+02   5.0860723e+02   4.8333162e+02   4.5431795e+02
   6.5303196e+02   5.5812578e+02   5.0430382e+02   4.7666195e+02   4.5116887e+02
   6.0079442e+02   5.3368837e+02   4.9009041e+02   4.5410063e+02   4.1621499e+02
   6.3329170e+02   5.7591559e+02   5.0720088e+02   4.8107215e+02   4.5339825e+02
   5.8642649e+02   5.4026191e+02   4.9673926e+02   4.6679320e+02   4.4377380e+02
   6.3015290e+02   5.9630187e+02   5.0839770e+02   4.8300277e+02   4.5419292e+02
   5.1333329e+02   4.9314965e+02   4.6447289e+02   4.3851285e+02   4.0547051e+02
   6.0213832e+02   5.4032395e+02   4.9620051e+02   4.6530587e+02   4.4219315e+02
   6.5905441e+02   6.5904608e+02   5.0952268e+02   4.8486978e+02   4.5487153e+02
   6.3054458e+02   5.3779666e+02   4.9360860e+02   4.5998584e+02   4.3529293e+02
   6.5103447e+02   6.0790485e+02   5.0864708e+02   4.8339758e+02   4.5434284e+02
   5.7994516e+02   5.5634024e+02   5.0573935e+02   4.7965431e+02   4.5279119e+02
   6.6446317e+02   6.4796458e+02   5.0942239e+02   4.8470144e+02   4.5481368e+02
   6.4438019e+02   5.4511988e+02   4.9869647e+02   4.6827201e+02   4.4500519e+02
   6.8680950e+02   6.3831857e+02   5.0930475e+02   4.8450323e+02   4.5474469e+02
   6.9444817e+02   5.3552547e+02   4.9125021e+02   4.5478621e+02   4.2092425e+02
   5.1280314e+02   4.9217961e+02   4.6419344e+02   4.4191147e+02   4.2933845e+02
   5.3217785e+02   5.1532019e+02   4.8011636e+02   4.5020098e+02   3.9650793e+02
   5.8736548e+02   5.5573643e+02   5.0509736e+02   4.7863715e+02   4.5228801e+02
   6.2519302e+02   5.4729309e+02   5.0007452e+02   4.7059038e+02   4.4701359e+02
   6.4066385e+02   5.4165961e+02   4.9651120e+02   4.6486034e+02   4.4159429e+02
   6.5934198e+02   6.3994271e+02   5.0936948e+02   4.8461263e+02   4.5478289e+02
   6.0636506e+02   5.3400405e+02   4.9030177e+02   4.5425390e+02   4.1780100e+02
   6.5326809e+02   5.3507285e+02   4.9083399e+02   4.5402553e+02   4.0488126e+02
   6.3345768e+02   6.1708801e+02   5.0913078e+02   4.8421780e+02   4.5464401e+02
   5.1088389e+02   4.8814246e+02   4.5935179e+02   4.3197792e+02   4.1473627e+02
   5.9286656e+02   5.3574742e+02   4.9263358e+02   4.5970752e+02   4.3515347e+02
   6.8575486e+02   5.3516912e+02   4.9088388e+02   4.5401447e+02   3.9414542e+02
   6.6126016e+02   5.3610176e+02   4.9185457e+02   4.5612452e+02   4.2704475e+02
   6.4840918e+02   6.3764729e+02   5.0941613e+02   4.8469151e+02   4.5481027e+02
   6.3604717e+02   5.3483037e+02   4.9068811e+02   4.5396858e+02   3.9670900e+02
   6.0665910e+02   5.4856775e+02   5.0116786e+02   4.7262798e+02   4.4859157e+02
   5.6732443e+02   5.4198169e+02   4.9926782e+02   4.7126330e+02   4.4770838e+02
   5.4703784e+02   5.4185490e+02   5.0615879e+02   4.8118971e+02   4.5352855e+02
   5.6720072e+02   5.6695628e+02   5.0948863e+02   4.8482450e+02   4.5485644e+02
   6.3953177e+02   6.3471019e+02   5.0945071e+02   4.8474978e+02   4.5483039e+02
   5.8950842e+02   5.5907783e+02   5.0611316e+02   4.8000045e+02   4.5294294e+02
   5.8307621e+02   5.8036009e+02   5.0935776e+02   4.8462754e+02   4.5478926e+02
   5.2167586e+02   5.0543337e+02   4.7366849e+02   4.4645434e+02   4.0445780e+02
   6.5428121e+02   5.4619123e+02   4.9924435e+02   4.6904229e+02   4.4569124e+02
   5.7231957e+02   5.6894068e+02   5.0917185e+02   4.8438811e+02   4.5470798e+02
   6.5643050e+02   5.3515226e+02   4.9090302e+02   4.5413867e+02   4.1199760e+02
   6.4382640e+02   5.3494852e+02   4.9075624e+02   4.5398302e+02   3.9288402e+02
   6.2303427e+02   5.3462409e+02   4.9059912e+02   4.5407197e+02   4.1227120e+02
   7.7098044e+02   5.8314818e+02   5.0729462e+02   4.8112236e+02   4.5341586e+02
   5.7746061e+02   5.7512245e+02   5.0933770e+02   4.8460655e+02   4.5478240e+02
   5.1214932e+02   4.9100403e+02   4.6571051e+02   4.5312179e+02   4.4337072e+02
   6.7158226e+02   5.6261442e+02   5.0536833e+02   4.7820580e+02   4.5201823e+02
   6.9680744e+02   6.9000260e+02   5.0952047e+02   4.8486606e+02   4.5487026e+02
   5.9299109e+02   5.3591173e+02   4.9278838e+02   4.5998392e+02   4.3557567e+02
   6.0302305e+02   5.8229687e+02   5.0842312e+02   4.8314067e+02   4.5424961e+02
   6.6549867e+02   6.1601272e+02   5.0882125e+02   4.8368797e+02   4.5445117e+02
   5.4024857e+02   5.3985532e+02   5.0922962e+02   4.8458271e+02   4.5477911e+02
   5.5929893e+02   5.2940485e+02   4.8793997e+02   4.5372110e+02   4.1911783e+02
   5.6294429e+02   5.3135409e+02   4.8985075e+02   4.5688334e+02   4.3067548e+02
   6.1523279e+02   5.3676697e+02   4.9296904e+02   4.5930597e+02   4.3430263e+02
   7.1371253e+02   5.7880230e+02   5.0710587e+02   4.8083618e+02   4.5329022e+02
   5.9161040e+02   5.5193737e+02   5.0334593e+02   4.7612087e+02   4.5090825e+02
   7.2821993e+02   5.4493469e+02   4.9844634e+02   4.6769618e+02   4.4444899e+02
   6.8047618e+02   5.3516087e+02   4.9087863e+02   4.5401120e+02   3.8330960e+02
   5.8982825e+02   5.4935264e+02   5.0219905e+02   4.7455937e+02   4.4994600e+02
   6.8164443e+02   6.6410298e+02   5.0949762e+02   4.8482770e+02   4.5485713e+02
   6.2747276e+02   5.3477925e+02   4.9072183e+02   4.5423293e+02   4.1573868e+02
   6.1921060e+02   5.4264040e+02   4.9743687e+02   4.6670976e+02   4.4355905e+02
   6.2285036e+02   5.4295166e+02   4.9755829e+02   4.6678476e+02   4.4362006e+02
   6.5324408e+02   5.8188670e+02   5.0738726e+02   4.8131327e+02   4.5350065e+02
   6.4251764e+02   6.3653589e+02   5.0945367e+02   4.8475463e+02   4.5483205e+02
   6.5790683e+02   6.1811096e+02   5.0894184e+02   4.8389293e+02   4.5452652e+02
   5.3429143e+02   5.1688604e+02   4.8111953e+02   4.5079434e+02   4.1162553e+02
   6.0850288e+02   5.6642268e+02   5.0687432e+02   4.8078578e+02   4.5328212e+02
   6.2408408e+02   5.3462102e+02   4.9058380e+02   4.5401429e+02   4.0973917e+02
   5.0952432e+02   4.8487397e+02   4.5487817e+02   4.2394886e+02   4.2392231e+02
   5.1889398e+02   5.0193339e+02   4.7124573e+02   4.4467946e+02   3.8905575e+02
   7.2157161e+02   5.9996208e+02   5.0819896e+02   4.8263033e+02   4.5404546e+02
   6.2771428e+02   5.9994743e+02   5.0861246e+02   4.8336113e+02   4.5432988e+02
   5.4160052e+02   5.2142688e+02   4.8368336e+02   4.5177003e+02   3.8821614e+02
   6.1405079e+02   5.5413315e+02   5.0349914e+02   4.7586789e+02   4.5072425e+02
   5.0952358e+02   4.8487203e+02   4.5487486e+02   4.1848357e+02   4.1845249e+02
   6.7053143e+02   6.0900849e+02   5.0860896e+02   4.8332814e+02   4.5431640e+02
   6.0705435e+02   5.9725479e+02   5.0909114e+02   4.8417797e+02   4.5463071e+02
   5.1244620e+02   4.9168924e+02   4.6716608e+02   4.5530656e+02   4.4450853e+02
   6.0908744e+02   6.0880126e+02   5.0951324e+02   4.8485453e+02   4.5486634e+02
   6.5295687e+02   6.5220905e+02   5.0951843e+02   4.8486267e+02   4.5486910e+02
   5.9123201e+02   5.8938088e+02   5.0942206e+02   4.8471585e+02   4.5481917e+02
   6.1691913e+02   6.1227902e+02   5.0937948e+02   4.8463534e+02   4.5479099e+02
   5.8608776e+02   5.3406853e+02   4.9114022e+02   4.5725048e+02   4.3080842e+02
   5.8348707e+02   5.3371938e+02   4.9087579e+02   4.5691290e+02   4.3011208e+02
   6.0670978e+02   5.3618082e+02   4.9259558e+02   4.5891132e+02   4.3370104e+02
   7.0562864e+02   7.0338913e+02   5.0951963e+02   4.8486467e+02   4.5486979e+02
   5.8842629e+02   5.8632699e+02   5.0941362e+02   4.8470517e+02   4.5481560e+02
   5.1541678e+02   4.9726715e+02   4.7165553e+02   4.5572975e+02   4.4155608e+02
   6.2679930e+02   6.0991736e+02   5.0901366e+02   4.8402621e+02   4.5457537e+02
   6.0668979e+02   5.7863299e+02   5.0807359e+02   4.8258406e+02   4.5403341e+02
   7.5480029e+02   5.5588627e+02   5.0345163e+02   4.7529585e+02   4.5033747e+02
   7.1935127e+02   5.9347622e+02   5.0789885e+02   4.8212780e+02   4.5384262e+02
   5.5760308e+02   5.3485503e+02   4.9536087e+02   4.6684905e+02   4.4409139e+02
   6.3315765e+02   5.3543176e+02   4.9134917e+02   4.5542845e+02   4.2466959e+02
   5.9067309e+02   5.8914536e+02   5.0944247e+02   4.8474734e+02   4.5482993e+02
   7.1378750e+02   6.7878567e+02   5.0948594e+02   4.8480799e+02   4.5485037e+02
   6.5714949e+02   5.3865190e+02   4.9415603e+02   4.6065973e+02   4.3625101e+02
   6.9043622e+02   5.3666326e+02   4.9236986e+02   4.5713601e+02   4.2980768e+02
   7.7556801e+02   6.9642715e+02   5.0942824e+02   4.8471071e+02   4.5481686e+02
   6.6965185e+02   6.4088578e+02   5.0935094e+02   4.8458121e+02   4.5477195e+02
   6.3011419e+02   6.3002201e+02   5.0952122e+02   4.8486735e+02   4.5487070e+02
   6.2510892e+02   5.8761389e+02   5.0804308e+02   4.8243545e+02   4.5397019e+02
   5.9562545e+02   5.3325368e+02   4.8975926e+02   4.5374114e+02   4.0119147e+02
   6.4989464e+02   5.6672971e+02   5.0615141e+02   4.7941184e+02   4.5262958e+02
   6.7910122e+02   6.3986695e+02   5.0933248e+02   4.8455002e+02   4.5476106e+02
   6.6670475e+02   6.5866771e+02   5.0949829e+02   4.8482886e+02   4.5485753e+02
   6.6527366e+02   5.5528681e+02   5.0333374e+02   4.7519096e+02   4.5027611e+02
   7.2779601e+02   5.9563623e+02   5.0798667e+02   4.8227166e+02   4.5390126e+02
   6.6474483e+02   5.8357895e+02   5.0743334e+02   4.8137540e+02   4.5352691e+02
   5.5433783e+02   5.5330383e+02   5.0907037e+02   4.8433459e+02   4.5469307e+02
   5.8082769e+02   5.6983851e+02   5.0863378e+02   4.8359986e+02   4.5442679e+02
   6.6216126e+02   5.7273215e+02   5.0671515e+02   4.8024221e+02   4.5302165e+02
   6.1079277e+02   5.3491703e+02   4.9121434e+02   4.5597407e+02   4.2702978e+02
   6.6724227e+02   5.5594360e+02   5.0355984e+02   4.7552524e+02   4.5048532e+02
   6.3983896e+02   6.3940760e+02   5.0951864e+02   4.8486306e+02   4.5486924e+02
   5.6742417e+02   5.6742407e+02   5.0952271e+02   4.8486983e+02   4.5487155e+02
   5.2162602e+02   5.0537285e+02   4.7362025e+02   4.4640079e+02   3.9804690e+02
   6.9804746e+02   6.9135950e+02   5.0952031e+02   4.8486579e+02   4.5487017e+02
   6.2252595e+02   6.2046182e+02   5.0944857e+02   4.8474770e+02   4.5482972e+02
   5.1495979e+02   4.9605515e+02   4.6716540e+02   4.4239129e+02   4.2227887e+02
   6.1766670e+02   5.5572672e+02   5.0398145e+02   4.7649083e+02   4.5108876e+02
   5.7880020e+02   5.3244595e+02   4.8953584e+02   4.5445389e+02   4.2164765e+02
   5.8742690e+02   5.3281828e+02   4.8955819e+02   4.5386547e+02   4.1409382e+02
   5.7744724e+02   5.7707339e+02   5.0949583e+02   4.8483144e+02   4.5485864e+02
   6.3282210e+02   6.0463814e+02   5.0872529e+02   4.8354166e+02   4.5439735e+02
   5.8311854e+02   5.3256560e+02   4.8945780e+02   4.5397633e+02   4.1690810e+02
   6.8265122e+02   5.3516977e+02   4.9088612e+02   4.5402277e+02   4.0070838e+02
   6.2949236e+02   5.4099895e+02   4.9614399e+02   4.6441840e+02   4.4112166e+02
   6.9108527e+02   5.6415411e+02   5.0565858e+02   4.7863010e+02   4.5223758e+02
   7.0053368e+02   6.9916760e+02   5.0952163e+02   4.8486801e+02   4.5487093e+02
   6.2879537e+02   5.3737665e+02   4.9325804e+02   4.5936271e+02   4.3429873e+02
   6.5510363e+02   6.3499635e+02   5.0932281e+02   4.8453452e+02   4.5475567e+02
   6.1450799e+02   5.3459489e+02   4.9079191e+02   4.5494497e+02   4.2280891e+02
   6.7961075e+02   5.7499581e+02   5.0687307e+02   4.8047945e+02   4.5313005e+02
   6.2776545e+02   6.2314906e+02   5.0944936e+02   4.8474853e+02   4.5482999e+02
