# Supplementary material for: Rethinking Colour Constancy
Source: PLoS One. 2015 Sep 10;10(9):e0135029. doi: 10.1371/journal.pone.0135029 (PMC4565710; doi:10.1371/journal.pone.0135029)
Supplement: S1 Dataset — (ZIP) [file pone.0135029.s002.zip › 5-TransitionMetamerReflectanceData/BtoN_20munsells/fiveTr_16.txt]

   4.5459257e+02   4.7336820e+02   5.2196625e+02   5.3186043e+02   6.6562253e+02
   4.5507832e+02   4.7405544e+02   5.2260350e+02   5.3239507e+02   6.2565742e+02
   4.4836848e+02   4.6568054e+02   5.0467154e+02   5.1337391e+02   6.2216035e+02
   4.5935326e+02   4.8152871e+02   5.4425435e+02   6.0461134e+02   6.0976776e+02
   4.4734069e+02   4.6427724e+02   4.9886613e+02   5.0837161e+02   5.9521505e+02
   4.5938752e+02   4.8160302e+02   5.4442903e+02   6.1100313e+02   6.1325870e+02
   4.5893704e+02   4.8065231e+02   5.4243800e+02   5.9500075e+02   6.5014420e+02
   3.9674964e+02   4.4726243e+02   4.8642435e+02   5.0097498e+02   6.4413083e+02
   4.5924622e+02   4.8129879e+02   5.4378176e+02   6.1190022e+02   6.3015637e+02
   4.3897673e+02   4.5625835e+02   4.9051166e+02   5.0295432e+02   6.0905509e+02
   4.5397430e+02   4.7250975e+02   5.1987843e+02   5.2916874e+02   6.5913222e+02
   4.5927806e+02   4.8136689e+02   5.4395541e+02   6.3297280e+02   7.4788621e+02
   4.5494933e+02   4.7387184e+02   5.2255087e+02   5.3244634e+02   6.3489321e+02
   4.5860474e+02   4.7998313e+02   5.4035823e+02   5.6733564e+02   6.1930434e+02
   4.5342480e+02   4.7176590e+02   5.1791887e+02   5.2674394e+02   6.4668564e+02
   4.5532569e+02   4.7442926e+02   5.2470417e+02   5.3569895e+02   7.0064525e+02
   4.5940632e+02   4.8164394e+02   5.4452336e+02   6.7348114e+02   6.8090023e+02
   4.5883404e+02   4.8044236e+02   5.4195864e+02   5.8801330e+02   6.4744252e+02
   4.5938095e+02   4.8158875e+02   5.4440490e+02   6.2898011e+02   6.3442337e+02
   4.5885957e+02   4.8049393e+02   5.4194627e+02   5.8344031e+02   6.2662970e+02
   4.5504466e+02   4.7399526e+02   5.2133622e+02   5.3044101e+02   6.1221493e+02
   4.5685128e+02   4.7678179e+02   5.2508855e+02   5.3384085e+02   5.7841491e+02
   4.4475595e+02   4.6189459e+02   4.9880477e+02   5.0883300e+02   6.2935112e+02
   4.5940731e+02   4.8164608e+02   5.4452767e+02   6.4080364e+02   6.4168683e+02
   4.2573500e+02   4.4936597e+02   4.8809498e+02   5.0200306e+02   7.6436010e+02
   4.1091652e+02   4.4747699e+02   4.8683579e+02   5.0126165e+02   6.7370592e+02
   4.5939698e+02   4.8162359e+02   5.4448045e+02   6.4452877e+02   6.4854365e+02
   4.5734115e+02   4.7764835e+02   5.3330242e+02   5.4968441e+02   6.3796834e+02
   4.5883774e+02   4.8044878e+02   5.4137038e+02   5.7014082e+02   6.0707025e+02
   4.2176309e+02   4.4708916e+02   4.8306060e+02   4.9841547e+02   5.8848891e+02
   4.5927643e+02   4.8136341e+02   5.4394865e+02   6.3313036e+02   7.6930437e+02
   4.5938486e+02   4.8157717e+02   4.9673893e+02   4.9679885e+02   5.4458442e+02
   4.2662577e+02   4.4640211e+02   4.7860635e+02   4.9481656e+02   5.6301596e+02
   4.5904508e+02   4.8087474e+02   5.4251773e+02   5.7747956e+02   6.0185199e+02
   4.5909434e+02   4.8097795e+02   5.4306701e+02   5.9770829e+02   6.2504732e+02
   4.5940903e+02   4.8164983e+02   5.4453559e+02   6.0399966e+02   6.0400510e+02
   4.5915765e+02   4.8111101e+02   5.4341817e+02   6.1364123e+02   6.5850050e+02
   4.5939908e+02   4.8162816e+02   5.4449012e+02   6.4759412e+02   6.5018853e+02
   4.5903702e+02   4.8085864e+02   5.4290292e+02   6.0427536e+02   6.8272879e+02
   4.5932940e+02   4.8147715e+02   5.4413468e+02   6.0271856e+02   6.1017655e+02
   4.5238007e+02   4.6903996e+02   4.9287412e+02   5.0114241e+02   5.5654034e+02
   4.5940873e+02   4.8164919e+02   5.4453428e+02   6.9167000e+02   6.9477204e+02
   4.5939879e+02   4.8162755e+02   5.4448944e+02   6.9165560e+02   7.1557566e+02
   4.5729033e+02   4.7756129e+02   5.3326377e+02   5.4979500e+02   6.4893920e+02
   4.5858532e+02   4.7994607e+02   5.4084929e+02   5.7698763e+02   6.9542528e+02
   4.5631275e+02   4.7592632e+02   5.2614027e+02   5.3681624e+02   6.0684790e+02
   4.5786548e+02   4.7858140e+02   5.3625433e+02   5.5549953e+02   6.3556740e+02
   4.5918091e+02   4.8115652e+02   5.4063808e+02   5.5077017e+02   5.5700901e+02
   4.4941412e+02   4.6690902e+02   5.0823823e+02   5.1662684e+02   6.5439134e+02
   4.2643827e+02   4.4952841e+02   4.8798097e+02   5.0189836e+02   6.8788551e+02
   4.3490261e+02   4.5368015e+02   4.9070741e+02   5.0348183e+02   6.8021958e+02
   4.3763091e+02   4.5567031e+02   4.9258115e+02   5.0468724e+02   7.3067996e+02
   4.0919420e+02   4.4746225e+02   4.8690418e+02   5.0131484e+02   7.1236818e+02
   4.5936211e+02   4.8154788e+02   5.4430518e+02   6.0996082e+02   6.1534453e+02
   4.5896387e+02   4.8070485e+02   5.4107089e+02   5.6183613e+02   5.8355561e+02
   4.4162823e+02   4.5327608e+02   4.7478088e+02   4.9041673e+02   5.5304471e+02
   4.1594669e+02   4.4763888e+02   4.8672817e+02   5.0116244e+02   6.4947204e+02
   4.5852837e+02   4.7983366e+02   5.4022415e+02   5.6859470e+02   6.3177404e+02
   4.4194992e+02   4.5917743e+02   4.9532315e+02   5.0638326e+02   6.3383610e+02
   4.5940026e+02   4.8163032e+02   5.3235695e+02   5.3243908e+02   5.4466329e+02
   3.8476350e+02   4.1388536e+02   4.5965214e+02   4.8179135e+02   5.4465183e+02
   4.5622280e+02   4.7579474e+02   5.2740402e+02   5.3941966e+02   6.2820561e+02
   4.2696534e+02   4.4845280e+02   4.8360162e+02   4.9866069e+02   5.8800856e+02
   4.5659066e+02   4.7638835e+02   5.2966425e+02   5.4333979e+02   6.4548219e+02
   4.5909576e+02   4.8098105e+02   5.4315748e+02   6.0942019e+02   6.9403827e+02
   4.5914168e+02   4.8107701e+02   5.4309601e+02   5.8444866e+02   6.0277995e+02
   4.5802022e+02   4.7886735e+02   5.3765456e+02   5.5967753e+02   6.7486539e+02
   4.2150600e+02   4.2375919e+02   4.5989132e+02   4.8191947e+02   5.4475059e+02
   3.8781515e+02   4.4547874e+02   4.8120638e+02   4.9714550e+02   5.7727196e+02
   4.5436632e+02   4.7305071e+02   5.2119956e+02   5.3085867e+02   6.6511532e+02
   4.5815993e+02   4.7912800e+02   5.3844515e+02   5.6211068e+02   6.6329338e+02
   4.5664751e+02   4.7611762e+02   5.0629885e+02   5.1036289e+02   5.5272053e+02
   4.5923877e+02   4.8128278e+02   5.4365257e+02   5.9339016e+02   6.0618930e+02
   4.5353837e+02   4.7159868e+02   5.0683743e+02   5.1350330e+02   5.6567229e+02
   4.3686426e+02   4.5505625e+02   4.9182774e+02   5.0417420e+02   6.7685764e+02
   4.5925998e+02   4.8132821e+02   5.4387559e+02   6.2884886e+02   7.3455902e+02
   4.5542029e+02   4.7456943e+02   5.2501180e+02   5.3613727e+02   6.7250731e+02
   4.2414339e+02   4.4873601e+02   4.8706566e+02   5.0129451e+02   6.3775976e+02
   4.5896242e+02   4.8070446e+02   5.4256646e+02   5.9825205e+02   6.5843578e+02
   4.5771211e+02   4.7830491e+02   5.3575797e+02   5.5489802e+02   6.5757661e+02
   4.5358245e+02   4.7192523e+02   5.1534834e+02   5.2324065e+02   6.0284240e+02
   4.5434025e+02   4.7297716e+02   5.1807698e+02   5.2633878e+02   6.0502524e+02
   4.5668792e+02   4.7654887e+02   5.3043728e+02   5.4482014e+02   6.6793105e+02
   4.1453420e+02   4.4751360e+02   4.8653073e+02   5.0102725e+02   6.4288338e+02
   4.2337834e+02   4.4834604e+02   4.8619037e+02   5.0067401e+02   6.2017137e+02
   4.4380708e+02   4.6104431e+02   4.9857149e+02   5.0878895e+02   6.6370176e+02
   4.5937718e+02   4.8158057e+02   5.4439181e+02   6.5148182e+02   6.9277134e+02
   4.3129776e+02   4.3138113e+02   4.5945588e+02   4.8167403e+02   5.4455455e+02
   4.5252938e+02   4.7041449e+02   5.0914517e+02   5.1648779e+02   5.8471537e+02
   4.5939799e+02   4.8162579e+02   5.4448331e+02   6.2426030e+02   6.2670511e+02
   4.5544206e+02   4.7460203e+02   5.2511269e+02   5.3629433e+02   6.7847789e+02
   4.5215037e+02   4.7011463e+02   5.1444162e+02   5.2282541e+02   6.4894634e+02
   4.5827753e+02   4.7935075e+02   5.3926467e+02   5.6582179e+02   7.2802044e+02
   4.5939799e+02   4.8162580e+02   5.4448573e+02   6.6474537e+02   6.9933275e+02
   4.5915065e+02   4.7910534e+02   4.8168483e+02   4.8405837e+02   5.4475804e+02
   4.1835451e+02   4.4158293e+02   4.7301534e+02   4.9071298e+02   5.5476785e+02
   4.1659743e+02   4.1989144e+02   4.5976176e+02   4.8185089e+02   5.4469723e+02
   4.4206632e+02   4.5925761e+02   4.9520995e+02   5.0627559e+02   6.2931421e+02
   4.4756671e+02   4.6159574e+02   4.8200810e+02   4.9427704e+02   5.5523030e+02
   4.4796415e+02   4.6509313e+02   5.0162556e+02   5.1066790e+02   6.0441915e+02
   4.5929175e+02   4.8139620e+02   5.4398886e+02   6.1625418e+02   6.2909429e+02
   4.5939878e+02   4.8162745e+02   5.4444510e+02   5.7142931e+02   5.7206827e+02
   4.5656953e+02   4.7570625e+02   5.0032220e+02   5.0459974e+02   5.5104630e+02
   4.5940072e+02   4.8163171e+02   5.4448625e+02   5.9096712e+02   5.9152684e+02
   4.5893743e+02   4.8065269e+02   5.4218710e+02   5.8140798e+02   6.1654719e+02
   4.5940844e+02   4.8164855e+02   5.4453296e+02   6.7359710e+02   6.7498313e+02
   4.5934658e+02   4.8151431e+02   5.4425683e+02   6.5206974e+02   7.6131872e+02
   4.5916539e+02   4.8112633e+02   5.4276835e+02   5.6894556e+02   5.8400282e+02
   4.5923145e+02   4.8126725e+02   5.4365549e+02   5.9842117e+02   6.1333279e+02
   4.5925563e+02   4.8131892e+02   5.4385796e+02   6.2938477e+02   7.7098939e+02
   4.5940862e+02   4.8164895e+02   5.4453340e+02   6.0182898e+02   6.0186580e+02
   4.1944668e+02   4.4659123e+02   4.8252863e+02   4.9805996e+02   5.8522101e+02
   4.2742106e+02   4.4987193e+02   4.8820620e+02   5.0203007e+02   7.0697523e+02
   4.5936926e+02   4.8156338e+02   5.4435621e+02   6.4902018e+02   6.9391568e+02
   4.5938787e+02   4.8160379e+02   5.4443957e+02   6.5067639e+02   6.6149932e+02
   4.2995915e+02   4.5056350e+02   4.8730085e+02   5.0125797e+02   6.1936121e+02
   4.2851893e+02   4.4849085e+02   4.8219933e+02   4.9752575e+02   5.7590345e+02
   4.1410775e+02   4.4087818e+02   4.7248578e+02   4.9034848e+02   5.5423446e+02
   4.4938085e+02   4.6661995e+02   5.0313836e+02   5.1168593e+02   5.9567067e+02
   4.5196354e+02   4.6988891e+02   5.1432559e+02   5.2276006e+02   6.9666113e+02
   4.2670373e+02   4.4808366e+02   4.8273797e+02   4.9802331e+02   5.8167532e+02
   4.5940812e+02   4.8164786e+02   5.4453085e+02   6.0439079e+02   6.0448618e+02
   4.5228608e+02   4.6305019e+02   4.7356717e+02   4.8684740e+02   5.4799853e+02
   4.1144990e+02   4.4723892e+02   4.8593290e+02   5.0060572e+02   6.2660979e+02
   4.5913127e+02   4.8105550e+02   5.4330697e+02   6.1166503e+02   6.6707142e+02
   4.5939754e+02   4.8162472e+02   5.4439645e+02   5.6303721e+02   5.6344678e+02
   4.5927584e+02   4.8136212e+02   5.4393904e+02   6.2608672e+02   6.6959838e+02
   4.5936855e+02   4.8156180e+02   5.4431676e+02   5.9724157e+02   6.0003225e+02
   4.2718551e+02   4.4952981e+02   4.8709104e+02   5.0122215e+02   6.2602676e+02
   4.5924037e+02   4.8128632e+02   5.4375966e+02   6.1320176e+02   6.3330448e+02
   4.5909376e+02   4.8097549e+02   5.4226560e+02   5.6697389e+02   5.8546066e+02
   4.5936650e+02   4.8155741e+02   5.4434502e+02   6.5786852e+02   7.3363361e+02
   4.3394826e+02   4.5131565e+02   4.8315670e+02   4.9786409e+02   5.7395283e+02
   4.5925842e+02   4.8132489e+02   5.4386930e+02   6.2902976e+02   7.4019261e+02
   4.5899795e+02   4.8077773e+02   5.4274453e+02   6.0240540e+02   7.1984036e+02
   4.5940763e+02   4.8164679e+02   5.4452926e+02   7.5279760e+02   7.7041723e+02
   4.5719323e+02   4.7738424e+02   5.3063682e+02   5.4377948e+02   6.0675369e+02
   4.5934681e+02   4.8151480e+02   5.4425767e+02   6.5097864e+02   7.4484208e+02
   4.3153301e+02   4.5167458e+02   4.8925716e+02   5.0261808e+02   6.7421357e+02
   4.5890946e+02   4.8059570e+02   5.4223092e+02   5.8826915e+02   6.3133697e+02
   4.1109863e+02   4.3036490e+02   4.6333215e+02   4.8399194e+02   5.4658423e+02
   4.5934659e+02   4.8151432e+02   5.4425552e+02   6.4496140e+02   7.1515307e+02
   4.5938147e+02   4.8158980e+02   5.4434862e+02   5.8143271e+02   5.8346858e+02
   4.5904717e+02   4.8087689e+02   5.4120241e+02   5.5968953e+02   5.7396101e+02
   4.5940874e+02   4.8164920e+02   5.4453429e+02   6.6041174e+02   6.6064896e+02
   4.5940606e+02   4.8164337e+02   5.4452191e+02   6.3952209e+02   6.4078587e+02
   4.5584855e+02   4.7519605e+02   5.2387346e+02   5.3353865e+02   6.0512977e+02
   4.4505323e+02   4.6229438e+02   5.0050793e+02   5.1025188e+02   6.7957997e+02
   4.3723396e+02   4.5531807e+02   4.9197815e+02   5.0425674e+02   6.6016968e+02
   4.5940317e+02   4.8163708e+02   5.4450917e+02   6.7272388e+02   6.9419374e+02
   4.5101624e+02   4.6871005e+02   5.1100161e+02   5.1913877e+02   6.3137328e+02
   4.5044172e+02   4.6765287e+02   5.0186418e+02   5.1015613e+02   5.7777684e+02
   4.4143648e+02   4.5881708e+02   4.9572032e+02   5.0677211e+02   6.9118407e+02
   4.5736467e+02   4.7769122e+02   5.3392716e+02   5.5128458e+02   6.9917066e+02
   3.6688926e+02   3.9619624e+02   4.5942098e+02   4.8165707e+02   5.4454197e+02
   4.4216856e+02   4.5938462e+02   4.9560606e+02   5.0658276e+02   6.3458309e+02
   4.4280166e+02   4.5922656e+02   4.9067203e+02   5.0253155e+02   5.8635708e+02
   4.5872582e+02   4.8022044e+02   5.3938166e+02   5.5820481e+02   5.8778685e+02
   4.5140351e+02   4.6827623e+02   4.9630084e+02   5.0466570e+02   5.6143240e+02
   4.5244310e+02   4.7049032e+02   5.1541618e+02   5.2393561e+02   6.5853868e+02
   4.3140259e+02   4.5160199e+02   4.8919108e+02   5.0257638e+02   6.6927905e+02
   4.4800606e+02   4.6526427e+02   5.0367843e+02   5.1253171e+02   6.2004003e+02
   3.9747571e+02   4.4677284e+02   4.8477401e+02   4.9977954e+02   6.1052278e+02
   4.5939659e+02   4.8162275e+02   5.4447620e+02   6.2149368e+02   6.2268803e+02
   4.5923334e+02   4.8127138e+02   5.4375313e+02   6.2112388e+02   6.8702607e+02
   4.5519892e+02   4.7423148e+02   5.2296941e+02   5.3285664e+02   6.2329319e+02
   4.5275070e+02   4.7078999e+02   5.1217460e+02   5.1978297e+02   5.9861297e+02
   4.5714697e+02   4.7727022e+02   5.2441278e+02   5.3200200e+02   5.6740168e+02
   4.5843836e+02   4.7963020e+02   5.2929554e+02   5.3528878e+02   5.5624429e+02
   4.5937433e+02   4.8157439e+02   5.4437832e+02   6.4584245e+02   6.5954718e+02
   4.4967936e+02   4.6719624e+02   5.0857566e+02   5.1690829e+02   6.4653975e+02
   4.3361839e+02   4.5291533e+02   4.9037677e+02   5.0332440e+02   7.5790281e+02
   4.2318460e+02   4.4838374e+02   4.8646512e+02   5.0087880e+02   6.2505514e+02
   4.5691629e+02   4.7690970e+02   5.2839581e+02   5.3987623e+02   5.9972065e+02
   3.8036119e+02   4.3132030e+02   4.6401443e+02   4.8443112e+02   5.4701556e+02
   4.5442870e+02   4.7313882e+02   5.2150756e+02   5.3128474e+02   7.0332322e+02
   4.4376068e+02   4.6031596e+02   4.9244033e+02   5.0376437e+02   5.9059861e+02
   4.5925818e+02   4.8132435e+02   5.4386151e+02   6.2301342e+02   6.7470130e+02
   4.5926155e+02   4.8133157e+02   5.4387660e+02   6.2366845e+02   6.7692728e+02
   4.5305453e+02   4.7128364e+02   5.1725670e+02   5.2605463e+02   6.9142802e+02
   4.5887324e+02   4.8052199e+02   5.4215675e+02   5.9166753e+02   6.5208987e+02
   4.3811236e+02   4.5548804e+02   4.8957099e+02   5.0233314e+02   6.0580677e+02
   4.2508589e+02   4.4912182e+02   4.8774985e+02   5.0176916e+02   6.8582362e+02
   4.5908357e+02   4.8095543e+02   5.4301143e+02   5.9628895e+02   6.2340201e+02
   4.3550435e+02   4.5347788e+02   4.8789939e+02   5.0132822e+02   6.0358421e+02
   4.1547364e+02   4.4756579e+02   4.8655416e+02   5.0103912e+02   6.4269180e+02
   4.5691551e+02   4.7691411e+02   5.2937984e+02   5.4189866e+02   6.0970816e+02
   4.5910379e+02   4.8099787e+02   5.4320390e+02   6.1272904e+02   7.4010845e+02
   4.5897881e+02   4.8073814e+02   5.4259997e+02   5.9569633e+02   6.4165432e+02
   4.2236060e+02   4.4755425e+02   4.8415742e+02   4.9921156e+02   5.9792336e+02
   4.5939541e+02   4.8162012e+02   5.4442206e+02   5.7326146e+02   5.7411740e+02
   4.5478981e+02   4.7361640e+02   5.1958612e+02   5.2808832e+02   6.0418905e+02
   4.5727129e+02   4.7752876e+02   5.3324316e+02   5.4981909e+02   6.5359962e+02
   4.5919572e+02   4.8119147e+02   5.4358713e+02   6.1775448e+02   6.7280952e+02
   4.4522136e+02   4.6245699e+02   5.0067563e+02   5.1037028e+02   6.6168084e+02
   4.0982752e+02   4.1006931e+02   4.5941462e+02   4.8165317e+02   5.4453850e+02
   4.5939132e+02   4.8161129e+02   5.4445120e+02   6.2175850e+02   6.2403999e+02
   4.5688540e+02   4.7687557e+02   5.3146499e+02   5.4668227e+02   7.0057187e+02
   4.2174329e+02   4.3967362e+02   4.6990916e+02   4.8836046e+02   5.5140868e+02
   4.5874114e+02   4.8025464e+02   5.4119318e+02   5.7330897e+02   6.1972239e+02
   4.5940853e+02   4.8164874e+02   5.4453331e+02   6.5907278e+02   6.5940718e+02
   4.5920098e+02   4.8120103e+02   5.4249293e+02   5.6188188e+02   5.7018504e+02
   4.5870363e+02   4.8018021e+02   5.4131432e+02   5.7972149e+02   6.4378462e+02
   4.5611778e+02   4.7563394e+02   5.2763950e+02   5.4009718e+02   6.5016318e+02
   4.5939234e+02   4.8161347e+02   5.4444230e+02   5.9546765e+02   5.9684036e+02
   4.2401937e+02   4.4865860e+02   4.8686897e+02   5.0115410e+02   6.3255974e+02
   4.5076854e+02   4.6824926e+02   5.0623328e+02   5.1420192e+02   5.9470575e+02
   4.5822074e+02   4.7924268e+02   5.3879986e+02   5.6336688e+02   6.6278487e+02
   4.5937808e+02   4.6619369e+02   4.6623349e+02   4.8166305e+02   5.4454277e+02
   4.5845796e+02   4.7969680e+02   5.3998735e+02   5.6824625e+02   6.4322640e+02
   4.5940770e+02   4.8164694e+02   5.4452858e+02   6.0310282e+02   6.0323885e+02
   4.2857065e+02   4.4628885e+02   4.7698476e+02   4.9345328e+02   5.5940383e+02
   4.5865757e+02   4.8008858e+02   5.4108893e+02   5.7734396e+02   6.4474406e+02
   4.5929280e+02   4.8139848e+02   5.4401461e+02   6.2915760e+02   6.7415231e+02
   4.0216762e+02   4.4736056e+02   4.8674238e+02   5.0120411e+02   6.6467222e+02
   4.5920319e+02   4.8120694e+02   5.4335246e+02   5.8249688e+02   5.9667977e+02
   3.9682075e+02   4.4735910e+02   4.8677718e+02   5.0123053e+02   6.7652765e+02
   4.5799689e+02   4.7882408e+02   5.3748082e+02   5.5911888e+02   6.6278416e+02
   4.5938411e+02   4.8159560e+02   5.4441742e+02   6.2199882e+02   6.2632913e+02
   4.5930135e+02   4.8141563e+02   5.4302768e+02   5.5726926e+02   5.6051360e+02
   4.3930214e+02   4.5697243e+02   4.9366141e+02   5.0536921e+02   6.8698663e+02
   4.5421954e+02   4.7268803e+02   5.1203149e+02   5.1873404e+02   5.7257211e+02
   4.4634128e+02   4.6360119e+02   5.0251576e+02   5.1180892e+02   6.6202371e+02
   4.4383343e+02   4.6105444e+02   4.9842711e+02   5.0866326e+02   6.5330024e+02
   4.5688830e+02   4.7681196e+02   5.2081757e+02   5.2708768e+02   5.6286251e+02
   4.4702315e+02   4.6421449e+02   5.0211927e+02   5.1131923e+02   6.2226185e+02
   4.5940320e+02   4.8163714e+02   5.4450791e+02   6.2385590e+02   6.2534688e+02
   4.5314070e+02   4.6344982e+02   4.7256355e+02   4.8599831e+02   5.4733975e+02
   4.5303363e+02   4.7125600e+02   5.1717853e+02   5.2596029e+02   6.8162474e+02
   4.5638210e+02   4.7605437e+02   5.2911731e+02   5.4264708e+02   7.1048683e+02
   4.5626970e+02   4.7587126e+02   5.2795332e+02   5.4043953e+02   6.3685445e+02
   4.0501878e+02   4.4738080e+02   4.8676712e+02   5.0122051e+02   6.6888581e+02
   4.5596062e+02   4.7539084e+02   5.2724177e+02   5.3958284e+02   6.9793312e+02
   4.5823611e+02   4.7920822e+02   5.2049403e+02   5.2369620e+02   5.5180695e+02
   4.5936342e+02   4.8155074e+02   5.4433156e+02   6.6084638e+02   7.7270217e+02
   4.5191429e+02   4.6983270e+02   5.1441887e+02   5.2289874e+02   7.3461351e+02
   4.3271517e+02   4.5213585e+02   4.8876142e+02   5.0218021e+02   6.2901421e+02
   4.4847932e+02   4.6588774e+02   5.0658370e+02   5.1518207e+02   6.9010782e+02
   4.5939444e+02   4.8161806e+02   5.4446631e+02   6.2279131e+02   6.2581252e+02
   4.5935993e+02   4.8154319e+02   5.4431378e+02   6.4313152e+02   6.6511931e+02
   4.5940215e+02   4.8163198e+02   5.0360172e+02   5.0361606e+02   5.4455413e+02
   4.4694504e+02   4.6413809e+02   5.0208748e+02   5.1131066e+02   8.9285731e+02
   4.5805045e+02   4.7890455e+02   5.3212407e+02   5.4343394e+02   5.7310906e+02
   4.3197665e+02   4.5191342e+02   4.8942220e+02   5.0271516e+02   6.7634599e+02
   4.3287580e+02   4.5241053e+02   4.8972392e+02   5.0288489e+02   6.6518018e+02
   4.1218598e+02   4.4685434e+02   4.8460024e+02   4.9963728e+02   6.0716996e+02
   4.5936456e+02   4.8155321e+02   5.4433012e+02   6.2888334e+02   6.3768324e+02
   4.5889813e+02   4.8057240e+02   5.4208304e+02   5.8327719e+02   6.2122147e+02
   4.4794743e+02   4.6511615e+02   5.0221945e+02   5.1120946e+02   6.0919171e+02
   4.3493977e+02   4.5353618e+02   4.8980265e+02   5.0279883e+02   6.3063533e+02
   4.5746552e+02   4.7786600e+02   5.3410835e+02   5.5131878e+02   6.4362403e+02
   4.5865934e+02   4.8009227e+02   5.4119416e+02   5.8048507e+02   6.6683900e+02
   4.4231056e+02   4.5962004e+02   4.9674527e+02   5.0749072e+02   7.0262094e+02
   4.5884590e+02   4.8046638e+02   5.4199582e+02   5.8776181e+02   6.4307554e+02
   4.3430901e+02   4.5307911e+02   4.8927952e+02   5.0245549e+02   6.2615587e+02
   4.5911214e+02   4.8101529e+02   5.4319598e+02   6.0469985e+02   6.4014384e+02
   4.2032478e+02   4.2849822e+02   4.6170688e+02   4.8297144e+02   5.4563695e+02
   4.5180005e+02   4.6863432e+02   4.9531481e+02   5.0359662e+02   5.5950041e+02
   4.4200766e+02   4.5008911e+02   4.6889653e+02   4.8650751e+02   5.4887593e+02
   4.5931801e+02   4.8145267e+02   5.4413064e+02   6.4276498e+02   7.4977211e+02
   4.5937026e+02   4.8156557e+02   5.4436147e+02   6.5527092e+02   7.2107969e+02
   4.2618962e+02   4.4943712e+02   4.8788528e+02   5.0183620e+02   6.6984677e+02
   4.5879082e+02   4.8035387e+02   5.4111051e+02   5.6885014e+02   6.0826085e+02
   4.4045621e+02   4.5783915e+02   4.9382652e+02   5.0536951e+02   6.3488561e+02
   4.5380284e+02   4.7227753e+02   5.1939544e+02   5.2858490e+02   6.6516621e+02
   4.5937867e+02   4.8158381e+02   5.4439832e+02   6.5041044e+02   6.7633219e+02
   4.5845643e+02   4.7969424e+02   5.4016626e+02   5.7080885e+02   6.7700282e+02
   4.5939703e+02   4.8162371e+02   5.4448026e+02   6.3812712e+02   6.4199805e+02
   4.5894473e+02   4.8066543e+02   5.4095341e+02   5.6165831e+02   5.8422898e+02
   4.4668718e+02   4.6394725e+02   5.0289719e+02   5.1208930e+02   6.5113382e+02
   4.4864438e+02   4.6509556e+02   4.9409936e+02   5.0387902e+02   5.6736535e+02
   4.2683073e+02   4.4944468e+02   4.8717524e+02   5.0129624e+02   6.2933085e+02
   3.2620733e+02   4.4682481e+02   4.8592898e+02   5.0065204e+02   8.8018763e+02
   4.4649204e+02   4.6360970e+02   5.0060247e+02   5.1007296e+02   6.1799040e+02
   4.5920458e+02   4.8121012e+02   5.4352666e+02   5.9702914e+02   6.1476454e+02
   4.5879843e+02   4.7965129e+02   4.9119360e+02   4.9283730e+02   5.4548935e+02
   4.3980165e+02   4.5697647e+02   4.9124980e+02   5.0342511e+02   6.1007872e+02
   4.0977510e+02   4.4751674e+02   4.8707305e+02   5.0143620e+02   7.5517661e+02
   4.5811789e+02   4.7902674e+02   5.3132623e+02   5.4123993e+02   5.6653363e+02
   4.5906969e+02   4.8092632e+02   5.4284448e+02   5.8778088e+02   6.1441652e+02
   4.5939693e+02   4.8162347e+02   5.4446160e+02   5.8848965e+02   5.8950367e+02
   4.4924936e+02   4.6673578e+02   5.0813387e+02   5.1656150e+02   6.8361825e+02
   4.5545423e+02   4.7462053e+02   5.2520203e+02   5.3644380e+02   7.0170400e+02
   4.5887655e+02   4.8052692e+02   5.4115461e+02   5.6551670e+02   5.9647247e+02
   4.3517660e+02   4.4689682e+02   4.7201842e+02   4.8925137e+02   5.5223407e+02
   4.5919900e+02   4.8119842e+02   5.4359453e+02   6.1640475e+02   6.5285693e+02
   4.5940868e+02   4.8164908e+02   5.4453406e+02   7.2457682e+02   7.2508194e+02
   4.5856649e+02   4.7990907e+02   5.4076243e+02   5.7625173e+02   7.0596075e+02
   4.5940312e+02   4.8163697e+02   5.4450876e+02   6.5824758e+02   6.6281885e+02
   4.5897114e+02   4.8072243e+02   5.4261533e+02   5.9963811e+02   6.7861431e+02
   4.5896109e+02   4.8070175e+02   5.4257598e+02   5.9943047e+02   7.0209290e+02
   4.3386695e+02   4.5251468e+02   4.8775649e+02   5.0135466e+02   6.0979513e+02
   4.4369286e+02   4.6092928e+02   4.9838057e+02   5.0864575e+02   6.6048311e+02
   4.0158696e+02   4.4577866e+02   4.8192581e+02   4.9768782e+02   5.8281286e+02
   4.5939892e+02   4.8162782e+02   5.4448469e+02   6.0892320e+02   6.0995340e+02
   4.5823383e+02   4.7926710e+02   5.3872626e+02   5.6268143e+02   6.4776621e+02
   4.1784781e+02   4.4710139e+02   4.8446038e+02   4.9950060e+02   6.0342607e+02
   4.5939472e+02   4.8161868e+02   5.4446119e+02   6.0358424e+02   6.0499108e+02
   4.5931309e+02   4.8144158e+02   5.4372905e+02   5.6933778e+02   5.7496010e+02
   3.9803723e+02   4.1757090e+02   4.5989893e+02   4.8193423e+02   5.4476828e+02
   4.5878330e+02   4.8033971e+02   5.4160841e+02   5.8063957e+02   6.3105518e+02
   4.5697054e+02   4.7701405e+02   5.3108455e+02   5.4549822e+02   6.3037198e+02
   4.5940599e+02   4.8164322e+02   5.4452133e+02   6.2849854e+02   6.2900966e+02
   4.5940878e+02   4.8164931e+02   5.4453431e+02   6.0531556e+02   6.0534322e+02
   4.2776603e+02   4.4992521e+02   4.8796199e+02   5.0183859e+02   6.4931750e+02
   4.5889447e+02   4.8056511e+02   5.4217566e+02   5.8821422e+02   6.3373391e+02
   4.4134641e+02   4.5859012e+02   4.9438342e+02   5.0570450e+02   6.2857761e+02
   4.3080537e+02   4.4851111e+02   4.7982146e+02   4.9552248e+02   5.6435848e+02
   4.2952837e+02   4.5050503e+02   4.8776375e+02   5.0161928e+02   6.2924265e+02
   4.5913528e+02   4.8106382e+02   5.4325719e+02   6.0012286e+02   6.2470926e+02
   4.5287166e+02   4.7104054e+02   5.1647152e+02   5.2510066e+02   6.5205829e+02
   4.5911135e+02   4.8101364e+02   5.4318481e+02   6.0324804e+02   6.3713689e+02
   4.2963928e+02   4.5069973e+02   4.8842614e+02   5.0210103e+02   6.4968519e+02
   4.5836606e+02   4.7951733e+02   5.3861527e+02   5.6008359e+02   6.1625577e+02
   4.5443922e+02   4.7313017e+02   5.1944653e+02   5.2818165e+02   6.1599205e+02
   4.4407799e+02   4.6132245e+02   4.9908226e+02   5.0917969e+02   6.9846903e+02
   4.5565413e+02   4.7459353e+02   5.0766440e+02   5.1273372e+02   5.5673734e+02
   4.4672435e+02   4.6322520e+02   4.9421415e+02   5.0456410e+02   5.7823847e+02
   4.3703485e+02   4.3969312e+02   4.6172113e+02   4.8279264e+02   5.4546349e+02
   4.5912199e+02   4.8103575e+02   5.4309553e+02   5.9027311e+02   6.1194242e+02
   4.5894539e+02   4.8066916e+02   5.4231294e+02   5.8550442e+02   6.2070123e+02
   4.5492184e+02   4.7373792e+02   5.1537456e+02   5.2229290e+02   5.7514823e+02
   4.5939987e+02   4.8162989e+02   5.4449415e+02   6.6612772e+02   6.9385015e+02
   4.5825168e+02   4.7930134e+02   5.3899869e+02   5.6419083e+02   6.6982160e+02
   4.3439664e+02   4.5249276e+02   4.8643763e+02   5.0032640e+02   5.9538857e+02
   4.3909485e+02   4.5367148e+02   4.8026566e+02   4.9493714e+02   5.6025753e+02
   4.5939365e+02   4.8161635e+02   5.4446195e+02   6.2029512e+02   6.2157502e+02
   4.5940791e+02   4.8164741e+02   5.4453056e+02   6.7345062e+02   6.7622723e+02
   4.5934652e+02   4.8151416e+02   5.4423900e+02   6.1742344e+02   6.2266112e+02
   4.5910071e+02   4.8099137e+02   5.4314687e+02   6.0400332e+02   6.4179335e+02
   4.5093424e+02   4.6860970e+02   5.1070408e+02   5.1883219e+02   6.2941106e+02
   4.5927916e+02   4.8136924e+02   5.4395183e+02   6.2442997e+02   6.5811184e+02
   4.5940581e+02   4.8164283e+02   5.4452104e+02   6.7007544e+02   6.7771445e+02
   4.1878301e+02   4.2649812e+02   4.6112208e+02   4.8263247e+02   5.4534450e+02
   4.5933923e+02   4.8149830e+02   5.4412637e+02   5.8811320e+02   5.9309121e+02
   4.5935044e+02   4.8152262e+02   5.4425533e+02   6.1584537e+02   6.2020830e+02
   4.5038384e+02   4.6774279e+02   5.0442303e+02   5.1258726e+02   5.9043255e+02
   4.4821292e+02   4.6523809e+02   5.0020156e+02   5.0932886e+02   5.9333922e+02
   4.2853272e+02   4.4943104e+02   4.8509420e+02   4.9969933e+02   5.9866721e+02
   4.3162786e+02   4.3207673e+02   4.5967221e+02   4.8178512e+02   5.4464126e+02
   4.5759040e+02   4.7808510e+02   5.3440056e+02   5.5151858e+02   6.2893407e+02
   4.5939050e+02   4.8160949e+02   5.4444507e+02   6.1396199e+02   6.1595284e+02
   4.4650297e+02   4.6356272e+02   4.9984693e+02   5.0940800e+02   6.1164008e+02
   4.4655719e+02   4.6316162e+02   4.9501898e+02   5.0528492e+02   5.8322977e+02
   4.3255864e+02   4.5143009e+02   4.8609543e+02   5.0021149e+02   5.9833246e+02
   4.2450800e+02   4.2685301e+02   4.6015739e+02   4.8206261e+02   5.4486476e+02
   4.5831411e+02   4.7941256e+02   5.3638855e+02   5.5249481e+02   5.9135299e+02
   4.5927072e+02   4.8135115e+02   5.4389574e+02   6.1596285e+02   6.3204942e+02
   4.5933561e+02   4.8149062e+02   5.4420623e+02   6.3952516e+02   7.0843486e+02
   4.5334911e+02   4.6809451e+02   4.8243817e+02   4.9200551e+02   5.5022892e+02
   4.5554375e+02   4.7475225e+02   5.2522459e+02   5.3635832e+02   6.4890875e+02
   4.4455910e+02   4.6162399e+02   4.9771344e+02   5.0794643e+02   6.1966472e+02
   4.4461796e+02   4.4466948e+02   4.5946332e+02   4.8167104e+02   5.4455211e+02
   4.5612338e+02   4.7559950e+02   5.2199489e+02   5.3015161e+02   5.8258790e+02
   4.5837339e+02   4.7953361e+02   5.3959481e+02   5.6652149e+02   6.5070707e+02
   4.5912072e+02   4.8103328e+02   5.4322064e+02   6.0295597e+02   6.3460205e+02
   4.3889890e+02   4.5017750e+02   4.7306915e+02   4.8960721e+02   5.5241951e+02
   4.5917447e+02   4.8114647e+02   5.4346490e+02   6.0788838e+02   6.3541684e+02
   4.5870997e+02   4.8019287e+02   5.4134588e+02   5.8007911e+02   6.4377143e+02
   4.0110429e+02   4.4223366e+02   4.7480350e+02   4.9215526e+02   5.5735492e+02
   4.5535587e+02   4.7446321e+02   5.2350773e+02   5.3356491e+02   6.2233761e+02
   4.5939331e+02   4.8161560e+02   5.4445608e+02   6.0778531e+02   6.0931981e+02
   4.4493230e+02   4.6217816e+02   5.0039383e+02   5.1017242e+02   7.0630948e+02
   4.2941706e+02   4.4911927e+02   4.8304344e+02   4.9812017e+02   5.8045311e+02
   3.9753308e+02   4.4736390e+02   4.8679205e+02   5.0124121e+02   6.8215897e+02
   4.5935404e+02   4.8153044e+02   5.4428991e+02   6.5568481e+02   7.7042251e+02
   4.5046513e+02   4.6810231e+02   5.1078066e+02   5.1907027e+02   6.9988695e+02
   4.5876636e+02   4.8030586e+02   5.4165764e+02   5.8480047e+02   6.5028166e+02
   4.5681828e+02   4.7676357e+02   5.3104232e+02   5.4586623e+02   6.6204231e+02
   4.0637633e+02   4.4723682e+02   4.8620790e+02   5.0081421e+02   6.3524634e+02
   4.5938911e+02   4.8160648e+02   5.4444596e+02   6.7468320e+02   7.2125223e+02
   4.5892719e+02   4.8063156e+02   5.4205445e+02   5.7799308e+02   6.1220048e+02
   4.2217217e+02   4.4844820e+02   4.8739087e+02   5.0157294e+02   6.9541645e+02
   4.5863717e+02   4.8004837e+02   5.4110624e+02   5.7989122e+02   6.9905824e+02
   4.5940554e+02   4.8164224e+02   5.4451990e+02   7.4411971e+02   7.7736835e+02
   4.5895482e+02   4.8068884e+02   5.4253415e+02   5.9782878e+02   6.5919561e+02
   4.5927747e+02   4.8136562e+02   5.4394734e+02   6.2730501e+02   6.8280272e+02
   4.5937330e+02   4.8157215e+02   5.4437534e+02   6.6513747e+02   7.3661575e+02
   4.5739815e+02   4.7774120e+02   5.3212533e+02   5.4649324e+02   6.1072090e+02
   4.5940834e+02   4.8164834e+02   5.4453249e+02   6.6083383e+02   6.6146501e+02
   4.2138613e+02   4.4819135e+02   4.8685473e+02   5.0119624e+02   6.4098927e+02
   4.1878424e+02   4.1886474e+02   4.5941853e+02   4.8165529e+02   5.4454012e+02
   3.8893242e+02   4.4571554e+02   4.8179813e+02   4.9759377e+02   5.8180775e+02
   4.5866614e+02   4.8010536e+02   5.4101180e+02   5.7480864e+02   6.3245117e+02
   4.5641305e+02   4.7610361e+02   5.2920496e+02   5.4276571e+02   6.8589045e+02
   4.5703838e+02   4.7713044e+02   5.3185537e+02   5.4713893e+02   6.4456453e+02
   4.2949829e+02   4.5060841e+02   4.8826163e+02   5.0198657e+02   6.4456947e+02
   4.5921980e+02   4.8124259e+02   5.4370203e+02   6.2284346e+02   7.5268185e+02
   4.5931910e+02   4.8145494e+02   5.4407724e+02   6.0056724e+02   6.0828385e+02
   4.5935498e+02   4.8153245e+02   5.4427623e+02   6.1548301e+02   6.1941998e+02
   4.5888279e+02   4.8054068e+02   5.4175682e+02   5.7454159e+02   6.1065902e+02
   4.5458945e+02   4.7336457e+02   5.2203448e+02   5.3197205e+02   6.9399198e+02
   4.5841345e+02   4.7961104e+02   5.3992456e+02   5.6907130e+02   6.7208035e+02
   4.1235420e+02   4.4753187e+02   4.8689938e+02   5.0130354e+02   6.9618982e+02
   4.3438567e+02   4.5334543e+02   4.9046226e+02   5.0333527e+02   6.8457745e+02
   4.5915297e+02   4.8110111e+02   5.4336747e+02   6.0600349e+02   6.3511597e+02
   4.5936221e+02   4.8154810e+02   5.4430232e+02   6.0737751e+02   6.1178567e+02
   3.9842373e+02   3.9849162e+02   4.5940922e+02   4.8165005e+02   5.4453596e+02
   4.4206078e+02   4.5572747e+02   4.7954236e+02   4.9384739e+02   5.5731305e+02
   4.5713821e+02   4.7728033e+02   5.2857719e+02   5.3964337e+02   5.9142363e+02
   4.5346282e+02   4.7180233e+02   5.1710975e+02   5.2561725e+02   6.2326560e+02
   4.5932054e+02   4.8145774e+02   5.4384538e+02   5.7227710e+02   5.7780244e+02
   4.4641161e+02   4.6368037e+02   5.0273702e+02   5.1199589e+02   6.8128882e+02
   4.5903614e+02   4.8085681e+02   5.4289970e+02   6.0429344e+02   6.8607035e+02
   4.5936942e+02   4.8156360e+02   5.4425525e+02   5.7867918e+02   5.8153972e+02
   4.5940700e+02   4.8164542e+02   5.4452616e+02   6.3635457e+02   6.3676177e+02
   4.3504784e+02   4.5374711e+02   4.9061383e+02   5.0340019e+02   6.5561445e+02
   4.5930491e+02   4.8142448e+02   5.4406918e+02   6.3232919e+02   6.9479299e+02
   4.5786014e+02   4.7857270e+02   5.3656461e+02   5.5663924e+02   6.5232674e+02
   4.3782697e+02   4.5567212e+02   4.9174356e+02   5.0402007e+02   6.3622206e+02
   4.5613801e+02   4.7564904e+02   5.2533525e+02   5.3564030e+02   6.0687313e+02
   4.4790179e+02   4.6525805e+02   5.0543983e+02   5.1420466e+02   6.8322589e+02
   4.4504322e+02   4.6228356e+02   5.0048254e+02   5.1023136e+02   6.7621610e+02
   4.2157836e+02   4.3142819e+02   4.6299630e+02   4.8374101e+02   5.4633319e+02
   4.5940503e+02   4.8164113e+02   5.4451756e+02   7.0892250e+02   7.1449708e+02
   4.5940738e+02   4.8164623e+02   5.4452585e+02   5.9234652e+02   5.9245762e+02
   4.5893550e+02   4.8064913e+02   5.4241920e+02   5.9406011e+02   6.4686392e+02
   3.9182122e+02   4.4736412e+02   4.8680669e+02   5.0125222e+02   6.9634846e+02
   4.5389644e+02   4.7240585e+02   5.1980705e+02   5.2912056e+02   7.0776056e+02
   4.4543796e+02   4.6268114e+02   5.0108669e+02   5.1069481e+02   6.7175311e+02
   4.5168000e+02   4.6953811e+02   5.1359229e+02   5.2196123e+02   6.8118978e+02
   3.9957229e+02   3.9958343e+02   4.5940911e+02   4.8164996e+02   5.4453587e+02
   4.5316904e+02   4.7138085e+02   5.1471124e+02   5.2266761e+02   6.0858346e+02
   4.2694042e+02   4.3230804e+02   4.6203827e+02   4.8311888e+02   5.4575777e+02
   4.5691122e+02   4.7691684e+02   5.3122483e+02   5.4601793e+02   6.4520149e+02
   4.5931383e+02   4.8144366e+02   5.4410734e+02   6.3196994e+02   6.6445599e+02
   4.5935627e+02   4.8153526e+02   5.4429808e+02   6.4520848e+02   6.9950824e+02
   4.5114130e+02   4.5968994e+02   4.7007129e+02   4.8547595e+02   5.4733398e+02
   4.5940364e+02   4.8163810e+02   5.4451098e+02   6.4806076e+02   6.4940049e+02
   4.5894968e+02   4.8067470e+02   5.4046034e+02   5.5853757e+02   5.7635624e+02
   4.5935111e+02   4.8152390e+02   5.4412851e+02   5.7803114e+02   5.8222811e+02
   3.9820298e+02   4.4643974e+02   4.8375858e+02   4.9904178e+02   5.9900482e+02
   4.5906254e+02   4.8091162e+02   5.4294654e+02   5.9836793e+02   6.3177635e+02
   4.5905762e+02   4.8090144e+02   5.4298189e+02   6.0440706e+02   6.5720260e+02
   4.5926564e+02   4.8134030e+02   5.4389839e+02   6.2803444e+02   7.2027147e+02
   4.5911323e+02   4.8101742e+02   5.4308123e+02   5.9192057e+02   6.1591911e+02
   4.4723066e+02   4.6408134e+02   4.9782393e+02   5.0749921e+02   5.9116764e+02
   4.2159522e+02   4.4837586e+02   4.8745605e+02   5.0163019e+02   7.2365146e+02
   4.3900306e+02   4.5671181e+02   4.9330613e+02   5.0511970e+02   6.6219648e+02
   4.3735286e+02   4.5545938e+02   4.9239346e+02   5.0456708e+02   7.3162504e+02
   4.5932766e+02   4.8147346e+02   5.4417327e+02   6.4644750e+02   7.6840557e+02
   4.0283367e+02   4.4723413e+02   4.8627523e+02   5.0086544e+02   6.3756960e+02
   4.5890862e+02   4.8059091e+02   5.4051706e+02   5.5999570e+02   5.8241416e+02
   4.5321909e+02   4.7147888e+02   5.1645621e+02   5.2488952e+02   6.2515503e+02
   4.5871803e+02   4.8020915e+02   5.4148799e+02   5.8443563e+02   6.8958124e+02
   4.2689679e+02   4.2890982e+02   4.6023141e+02   4.8209651e+02   5.4489118e+02
   4.5936430e+02   4.8155265e+02   5.4433541e+02   6.6070787e+02   7.5626377e+02
   4.4179607e+02   4.5913223e+02   4.9601928e+02   5.0696814e+02   6.6478656e+02
   4.3411549e+02   4.4271447e+02   4.6724931e+02   4.8610039e+02   5.4863877e+02
   4.5934823e+02   4.8151765e+02   5.4409115e+02   5.7614857e+02   5.8036564e+02
   4.5919426e+02   4.8118837e+02   5.4357868e+02   6.1717775e+02   6.6153846e+02
   4.3713808e+02   4.5502824e+02   4.9060269e+02   5.0321365e+02   6.2215949e+02
   4.3238647e+02   4.4854450e+02   4.7810990e+02   4.9405976e+02   5.6023406e+02
   4.2431751e+02   4.4896794e+02   4.8784746e+02   5.0186025e+02   7.4175022e+02
   4.5914376e+02   4.8108067e+02   5.4264381e+02   5.6882906e+02   5.8510253e+02
   4.3355350e+02   4.5268347e+02   4.8933938e+02   5.0255399e+02   6.3478497e+02
   4.4689058e+02   4.6417393e+02   5.0347680e+02   5.1257911e+02   6.6300336e+02
   4.3065522e+02   4.5123497e+02   4.8899587e+02   5.0247159e+02   6.8434142e+02
   4.5768976e+02   4.7826400e+02   5.3538695e+02   5.5385868e+02   6.4339880e+02
   4.5849043e+02   4.7976053e+02   5.4044857e+02   5.7434508e+02   7.5516492e+02
   4.5929407e+02   4.8140119e+02   5.4400805e+02   6.2001471e+02   6.3848357e+02
   4.5940877e+02   4.8164926e+02   5.4453443e+02   7.5144492e+02   7.5349913e+02
   4.3324804e+02   4.5269061e+02   4.9020323e+02   5.0321880e+02   7.4910889e+02
   4.5921358e+02   4.8122928e+02   5.4360954e+02   6.0318409e+02   6.2079072e+02
   4.3386501e+02   4.4304776e+02   4.6784567e+02   4.8650175e+02   5.4907079e+02
   4.5932355e+02   4.8146358e+02   5.4325093e+02   5.5669197e+02   5.5924469e+02
   4.2684810e+02   4.2692654e+02   4.5943759e+02   4.8166528e+02   5.4454788e+02
   4.5886391e+02   4.8049402e+02   5.3720047e+02   5.4789592e+02   5.6074063e+02
   4.3505543e+02   4.5381899e+02   4.9100077e+02   5.0369200e+02   7.3031557e+02
   4.5940373e+02   4.8163830e+02   5.4451165e+02   6.7821915e+02   7.0156102e+02
   4.4927999e+02   4.6573504e+02   4.9398031e+02   5.0354523e+02   5.6482333e+02
   4.1062065e+02   4.4492446e+02   4.7966603e+02   4.9593844e+02   5.6857879e+02
   4.5925026e+02   4.8130701e+02   5.4351449e+02   5.7760940e+02   5.8870864e+02
   4.5915093e+02   4.8109664e+02   5.4324512e+02   5.9221693e+02   6.1217030e+02
   3.8329140e+02   4.4604201e+02   4.8265675e+02   4.9823438e+02   5.8892844e+02
   4.5910581e+02   4.8100201e+02   5.4315368e+02   6.0187480e+02   6.3494726e+02
   4.4806245e+02   4.6543422e+02   5.0579001e+02   5.1450457e+02   7.0310707e+02
   4.4855360e+02   4.6578452e+02   5.0324592e+02   5.1200414e+02   6.0763266e+02
   4.5908267e+02   4.8095369e+02   5.4310137e+02   6.0828040e+02   6.9828871e+02
   4.1360651e+02   4.4757726e+02   4.8690955e+02   5.0130620e+02   6.8235483e+02
   4.5809811e+02   4.7898619e+02   5.3033181e+02   5.3926079e+02   5.6397958e+02
   4.5940901e+02   4.8164979e+02   5.4453551e+02   6.6335212e+02   6.6348487e+02
   4.5892570e+02   4.8062910e+02   5.4241125e+02   5.9616540e+02   6.6461958e+02
   4.5894937e+02   4.8067566e+02   5.4136189e+02   5.6458330e+02   5.9050880e+02
   4.5940734e+02   4.8164616e+02   5.4452595e+02   5.9523501e+02   5.9536839e+02
   4.5938166e+02   4.8159030e+02   5.4441112e+02   6.4506445e+02   6.5493170e+02
   4.2509521e+02   4.4553995e+02   4.7771288e+02   4.9418165e+02   5.6145203e+02
   4.5712123e+02   4.7724134e+02   5.2680418e+02   5.3625601e+02   5.7937284e+02
   4.5750968e+02   4.7794430e+02   5.3451337e+02   5.5225203e+02   6.5125592e+02
   4.5936579e+02   4.8155586e+02   5.4433927e+02   6.3976905e+02   6.5513642e+02
   4.5199085e+02   4.5901057e+02   4.6781076e+02   4.8428471e+02   5.4644773e+02
   6.6787916e+02   6.6740182e+02   5.0141135e+02   4.8702604e+02   4.4742125e+02
   6.4640417e+02   6.3734766e+02   5.0125689e+02   4.8681400e+02   4.4736484e+02
   5.5876457e+02   5.3937337e+02   4.8270785e+02   4.6448338e+02   4.3374310e+02
   7.3638782e+02   5.6081275e+02   4.9375028e+02   4.7686067e+02   4.4343020e+02
   6.0995013e+02   5.4356686e+02   4.8163499e+02   4.6030094e+02   4.2248848e+02
   5.7021491e+02   5.6085259e+02   4.9869508e+02   4.8380649e+02   4.4650743e+02
   6.6112330e+02   6.4643681e+02   5.0123048e+02   4.8677709e+02   4.4735486e+02
   6.0184141e+02   5.4263616e+02   4.8071962e+02   4.5896986e+02   3.8269556e+02
   5.8639729e+02   5.5964061e+02   4.9623211e+02   4.8068783e+02   4.4535732e+02
   6.1485640e+02   5.4482310e+02   4.8306063e+02   4.6255524e+02   4.2905676e+02
   6.1429785e+02   5.4513130e+02   4.8343893e+02   4.6317036e+02   4.3027379e+02
   5.4864117e+02   5.3271010e+02   4.7789710e+02   4.5839453e+02   4.2256736e+02
   5.0412383e+02   4.9169080e+02   4.5547829e+02   4.4076729e+02   4.2827590e+02
   5.0580251e+02   4.9425317e+02   4.5741352e+02   4.4016570e+02   4.1578820e+02
   6.8078512e+02   6.8072836e+02   5.0141185e+02   4.8702675e+02   4.4742144e+02
   6.2357683e+02   6.0247850e+02   5.0019806e+02   4.8537740e+02   4.4695714e+02
   6.4810508e+02   6.1246613e+02   5.0024816e+02   4.8542982e+02   4.4697131e+02
   6.9092651e+02   6.9084017e+02   5.0141192e+02   4.8702684e+02   4.4742146e+02
   6.3360614e+02   5.5172945e+02   4.8901073e+02   4.7089279e+02   4.3942472e+02
   6.9216838e+02   5.4831644e+02   4.8580065e+02   4.6618748e+02   4.3451440e+02
   5.6826276e+02   5.4136029e+02   4.8227845e+02   4.6302844e+02   4.3114526e+02
   6.4728985e+02   5.9819790e+02   4.9933854e+02   4.8418707e+02   4.4657999e+02
   5.1384295e+02   5.0906175e+02   4.8989968e+02   4.7947975e+02   4.4591163e+02
   6.2528832e+02   5.4378110e+02   4.8130698e+02   4.5930182e+02   4.0808749e+02
   6.7834291e+02   6.7477063e+02   5.0140670e+02   4.8701965e+02   4.4741956e+02
   6.1864128e+02   5.9929446e+02   5.0019513e+02   4.8538289e+02   4.4695973e+02
   5.5424672e+02   5.3606646e+02   4.7982403e+02   4.6061357e+02   4.2775335e+02
   7.7292929e+02   6.9988688e+02   5.0125571e+02   4.8681130e+02   4.4736402e+02
   5.6908019e+02   5.3986491e+02   4.7965295e+02   4.5860424e+02   4.1362292e+02
   5.8727139e+02   5.8456244e+02   5.0112643e+02   4.8666116e+02   4.4732595e+02
   6.4117887e+02   6.4048372e+02   5.0140508e+02   4.8701747e+02   4.4741899e+02
   6.0707156e+02   5.6426466e+02   4.9650582e+02   4.8073107e+02   4.4533111e+02
   6.8249533e+02   5.4483916e+02   4.8213921e+02   4.6034515e+02   4.2117840e+02
   7.0871463e+02   6.4248282e+02   5.0107784e+02   4.8656640e+02   4.4729752e+02
   5.9362078e+02   5.8121617e+02   5.0021872e+02   4.8548627e+02   4.4699773e+02
   5.0189343e+02   4.8789774e+02   4.4901376e+02   4.2454500e+02   4.0282392e+02
   6.7334411e+02   5.4436651e+02   4.8156796e+02   4.5937177e+02   3.8759614e+02
   5.9306828e+02   5.5994518e+02   4.9582471e+02   4.8009981e+02   4.4509899e+02
   7.2224161e+02   6.0801511e+02   4.9972075e+02   4.8469508e+02   4.4674300e+02
   5.6461557e+02   5.3901965e+02   4.7933974e+02   4.5840205e+02   4.1236256e+02
   5.0143134e+02   4.8706146e+02   4.4748163e+02   4.0757459e+02   3.8372748e+02
   5.8745509e+02   5.8673489e+02   5.0134684e+02   4.8694324e+02   4.4739986e+02
   6.3511262e+02   5.5293272e+02   4.8987806e+02   4.7203738e+02   4.4033439e+02
   7.1189614e+02   7.0776758e+02   5.0139842e+02   4.8700824e+02   4.4741655e+02
   6.5155071e+02   6.0834784e+02   4.9996462e+02   4.8503917e+02   4.4685197e+02
   5.8785224e+02   5.7417134e+02   4.9989074e+02   4.8510354e+02   4.4688852e+02
   6.3724844e+02   5.5585072e+02   4.9173812e+02   4.7443629e+02   4.4202291e+02
   6.8592138e+02   6.3852685e+02   5.0105124e+02   4.8652998e+02   4.4728754e+02
   6.8500146e+02   6.4412230e+02   5.0114015e+02   4.8665246e+02   4.4732107e+02
   6.9478437e+02   5.4706653e+02   4.8458930e+02   4.6433944e+02   4.3189544e+02
   5.9471086e+02   5.8265525e+02   5.0026077e+02   4.8553528e+02   4.4701149e+02
   5.6867647e+02   5.5221854e+02   4.9373433e+02   4.7803606e+02   4.4425260e+02
   7.6066226e+02   5.4549488e+02   4.8279859e+02   4.6137176e+02   4.2534627e+02
   6.6109041e+02   5.8608493e+02   4.9821045e+02   4.8264790e+02   4.4604137e+02
   7.5091982e+02   5.8302542e+02   4.9771264e+02   4.8195751e+02   4.4577721e+02
   5.5912415e+02   5.4804087e+02   4.9322682e+02   4.7776398e+02   4.4418801e+02
   6.3650288e+02   6.3063684e+02   5.0126630e+02   4.8682747e+02   4.4736851e+02
   5.6449024e+02   5.4207285e+02   4.8426978e+02   4.6623463e+02   4.3558836e+02
   5.5763062e+02   5.5661069e+02   5.0080837e+02   4.8634558e+02   4.4725028e+02
   5.2369746e+02   5.1564746e+02   4.7472707e+02   4.6054472e+02   4.3449671e+02
   5.8567212e+02   5.5207994e+02   4.9160775e+02   4.7510227e+02   4.4262334e+02
   5.0573736e+02   4.9417070e+02   4.5910298e+02   4.4659436e+02   4.3240723e+02
   6.3232430e+02   5.4463802e+02   4.8225500e+02   4.6081916e+02   4.2385881e+02
   6.6599555e+02   5.7969424e+02   4.9757254e+02   4.8179791e+02   4.4571835e+02
   7.1629225e+02   5.9513419e+02   4.9886078e+02   4.8351702e+02   4.4635121e+02
   5.9341957e+02   5.4216368e+02   4.8061545e+02   4.5913870e+02   4.1492332e+02
   6.6040321e+02   6.3390861e+02   5.0100057e+02   4.8646075e+02   4.4726848e+02
   6.5298023e+02   5.9753714e+02   4.9920959e+02   4.8400608e+02   4.4651933e+02
   7.6020434e+02   5.4499530e+02   4.8221187e+02   4.6037777e+02   4.2118070e+02
   6.4127471e+02   5.6755702e+02   4.9612216e+02   4.7997900e+02   4.4497168e+02
   6.0842208e+02   5.4645303e+02   4.8510058e+02   4.6585380e+02   4.3440369e+02
   5.2478687e+02   5.1610432e+02   4.7062038e+02   4.5254025e+02   3.9357344e+02
   6.4123196e+02   6.0895854e+02   5.0015441e+02   4.8530438e+02   4.4693375e+02
   6.9125297e+02   6.2922191e+02   5.0080700e+02   4.8619364e+02   4.4719368e+02
   6.3950690e+02   5.5443468e+02   4.9082156e+02   4.7323324e+02   4.4120566e+02
   5.9114888e+02   5.4431045e+02   4.8373013e+02   4.6433523e+02   4.3260983e+02
   7.0042744e+02   6.5430033e+02   5.0127398e+02   4.8683677e+02   4.4737089e+02
   6.5052652e+02   5.4749781e+02   4.8513378e+02   4.6526069e+02   4.3331162e+02
   5.3991785e+02   5.2742109e+02   4.7550562e+02   4.5621109e+02   4.1380655e+02
   6.6112729e+02   6.1603267e+02   5.0025290e+02   4.8543261e+02   4.4697178e+02
   5.0312284e+02   4.9003748e+02   4.5243953e+02   4.3282914e+02   3.9949277e+02
   6.5218238e+02   5.4588576e+02   4.8345066e+02   4.6260741e+02   4.2873385e+02
   5.3640224e+02   5.3630870e+02   5.0128316e+02   4.8690332e+02   4.4739332e+02
   6.1213587e+02   6.1164983e+02   5.0138305e+02   4.8698793e+02   4.4741125e+02
   6.6097743e+02   5.4449113e+02   4.8174904e+02   4.5970488e+02   4.1558798e+02
   6.0550246e+02   5.5108070e+02   4.8947810e+02   4.7196477e+02   4.4040240e+02
   5.2214004e+02   5.1783909e+02   4.9070934e+02   4.7845272e+02   4.4521566e+02
   6.7330435e+02   5.5623727e+02   4.9168363e+02   4.7424937e+02   4.4187482e+02
   6.4829652e+02   6.1066722e+02   5.0014158e+02   4.8528357e+02   4.4692711e+02
   6.5764580e+02   6.5755725e+02   5.0141126e+02   4.8702595e+02   4.4742123e+02
   5.7706320e+02   5.4094105e+02   4.8020906e+02   4.5913839e+02   4.1831794e+02
   5.8267699e+02   5.4172890e+02   4.8088264e+02   4.6006312e+02   4.2319660e+02
   5.9644745e+02   5.9151708e+02   5.0096488e+02   4.8644113e+02   4.4726576e+02
   7.0898833e+02   6.3210461e+02   5.0085930e+02   4.8626532e+02   4.4721387e+02
   5.7292821e+02   5.4763462e+02   4.8902412e+02   4.7220530e+02   4.4081364e+02
   7.2293726e+02   5.9666545e+02   4.9894305e+02   4.8362730e+02   4.4638913e+02
   6.0708036e+02   5.4340539e+02   4.8154501e+02   4.6023201e+02   4.2230969e+02
   6.5150892e+02   5.4424878e+02   4.8151068e+02   4.5934555e+02   3.8959190e+02
   5.8756606e+02   5.6269922e+02   4.9740113e+02   4.8207205e+02   4.4588777e+02
   6.2516184e+02   6.1158927e+02   5.0069656e+02   4.8605281e+02   4.4715466e+02
   6.3424752e+02   5.4472974e+02   4.8233358e+02   4.6092676e+02   4.2422782e+02
   6.5127937e+02   6.4488551e+02   5.0130879e+02   4.8688506e+02   4.4738384e+02
   5.6763611e+02   5.5485952e+02   4.9589081e+02   4.8058243e+02   4.4536228e+02
   5.5179588e+02   5.3412784e+02   4.7775823e+02   4.5749275e+02   4.1060872e+02
   7.1644699e+02   5.4444055e+02   4.8160442e+02   4.5938935e+02   3.9177312e+02
   6.1296884e+02   5.4323479e+02   4.8104969e+02   4.5920185e+02   4.0967373e+02
   6.8216494e+02   5.5950901e+02   4.9331820e+02   4.7634610e+02   4.4315226e+02
   6.8117277e+02   6.6089241e+02   5.0135739e+02   4.8695173e+02   4.4740158e+02
   6.0748559e+02   5.7253142e+02   4.9817748e+02   4.8280277e+02   4.4612170e+02
   5.8493106e+02   5.4384525e+02   4.8362744e+02   4.6439332e+02   4.3281173e+02
   5.8123497e+02   5.7876822e+02   5.0114376e+02   4.8669000e+02   4.4733424e+02
   6.6638828e+02   5.9401684e+02   4.9885869e+02   4.8352155e+02   4.4635360e+02
   6.7065515e+02   6.4909750e+02   5.0124741e+02   4.8680031e+02   4.4736111e+02
   6.4952492e+02   5.4646043e+02   4.8409378e+02   4.6365422e+02   4.3079902e+02
   6.5861148e+02   6.5472905e+02   5.0137080e+02   4.8697026e+02   4.4740650e+02
   6.4540656e+02   6.3263894e+02   5.0115537e+02   4.8667473e+02   4.4732725e+02
   6.0533528e+02   5.4384421e+02   4.8222054e+02   4.6142749e+02   4.2658896e+02
   6.3428904e+02   5.4848526e+02   4.8627559e+02   4.6708709e+02   4.3569134e+02
   6.5928561e+02   6.4290430e+02   5.0118967e+02   4.8672097e+02   4.4733971e+02
   7.6744979e+02   6.2268125e+02   5.0046606e+02   4.8572131e+02   4.4705717e+02
   5.8865382e+02   5.7825440e+02   5.0035477e+02   4.8568010e+02   4.4705586e+02
   6.4581517e+02   6.4354695e+02   5.0137569e+02   4.8697710e+02   4.4740832e+02
   6.5864209e+02   5.4691038e+02   4.8448879e+02   4.6422412e+02   4.3173311e+02
   5.4122587e+02   5.2821499e+02   4.7573334e+02   4.5627174e+02   4.1071567e+02
   7.2149138e+02   5.4958272e+02   4.8688278e+02   4.6772571e+02   4.3632538e+02
   6.8033668e+02   5.5070163e+02   4.8787506e+02   4.6915409e+02   4.3781688e+02
   6.1167663e+02   6.0918245e+02   5.0126470e+02   4.8682855e+02   4.4736909e+02
   6.3302743e+02   5.8047848e+02   4.9805524e+02   4.8249210e+02   4.4598986e+02
   6.0854507e+02   5.7256857e+02   4.9812455e+02   4.8272749e+02   4.4609377e+02
   6.5084508e+02   6.1490997e+02   5.0028047e+02   4.8547293e+02   4.4698412e+02
   7.7769076e+02   5.6276820e+02   4.9444064e+02   4.7773451e+02   4.4389013e+02
   6.2762949e+02   5.4381662e+02   4.8130536e+02   4.5926279e+02   4.0213791e+02
   6.5330143e+02   6.3715519e+02   5.0114662e+02   4.8666206e+02   4.4732375e+02
   5.7934181e+02   5.5334412e+02   4.9314709e+02   4.7711135e+02   4.4375500e+02
   7.7144577e+02   5.4636952e+02   4.8376187e+02   4.6295103e+02   4.2934554e+02
   6.3662234e+02   5.8952032e+02   4.9880357e+02   4.8347687e+02   4.4634147e+02
   7.6883218e+02   5.8134599e+02   4.9755287e+02   4.8174387e+02   4.4569360e+02
   6.0275540e+02   5.7419523e+02   4.9867263e+02   4.8346345e+02   4.4635527e+02
   6.3722686e+02   5.9857742e+02   4.9952651e+02   4.8445210e+02   4.4666745e+02
   6.2441618e+02   5.4705001e+02   4.8508032e+02   4.6543955e+02   4.3368194e+02
   5.1055967e+02   5.0317222e+02   4.8265829e+02   4.7464287e+02   4.4504289e+02
   6.0416305e+02   5.4275627e+02   4.8077772e+02   4.5899815e+02   3.8519546e+02
   7.4183750e+02   5.7685801e+02   4.9711785e+02   4.8117341e+02   4.4546523e+02
   6.2976514e+02   6.0904571e+02   5.0041789e+02   4.8567098e+02   4.4704389e+02
   7.2529833e+02   6.2376052e+02   5.0056742e+02   4.8586224e+02   4.4709849e+02
   6.3987830e+02   5.4915904e+02   4.8679247e+02   4.6776874e+02   4.3643690e+02
   6.5451098e+02   5.8458282e+02   4.9811349e+02   4.8252528e+02   4.4599683e+02
   6.0180984e+02   5.9873224e+02   5.0112435e+02   4.8664522e+02   4.4732042e+02
   5.0262487e+02   4.8920266e+02   4.5168314e+02   4.3496262e+02   4.2633962e+02
   7.5734579e+02   5.6130939e+02   4.9392002e+02   4.7707055e+02   4.4354230e+02
   5.4253662e+02   5.2900735e+02   4.7599791e+02   4.5641035e+02   4.0902818e+02
   5.0208573e+02   4.8824363e+02   4.4964705e+02   4.2697119e+02   4.1058571e+02
   5.4482942e+02   5.3039535e+02   4.7658817e+02   4.5691330e+02   4.1447338e+02
   7.2377756e+02   6.0972631e+02   4.9980554e+02   4.8481168e+02   4.4677995e+02
   5.1108407e+02   5.1027829e+02   4.9999235e+02   4.8632497e+02   4.4730599e+02
   6.9082003e+02   6.2199448e+02   5.0058740e+02   4.8589148e+02   4.4710715e+02
   6.8997170e+02   5.9753326e+02   4.9907775e+02   4.8381708e+02   4.4645466e+02
   6.4080399e+02   6.2892213e+02   5.0112146e+02   4.8662866e+02   4.4731476e+02
   5.0903542e+02   4.9890482e+02   4.6384117e+02   4.5179259e+02   4.3384541e+02
   6.2260740e+02   5.4417714e+02   4.8187695e+02   4.6032354e+02   4.2189587e+02
   6.5082445e+02   5.4568280e+02   4.8323562e+02   4.6226550e+02   4.2796439e+02
   5.0904285e+02   4.9884939e+02   4.6096111e+02   4.4368302e+02   3.8668871e+02
   7.3343619e+02   6.1521378e+02   5.0002054e+02   4.8510726e+02   4.4687213e+02
   7.2528356e+02   5.4454515e+02   4.8170704e+02   4.5954456e+02   4.1153014e+02
   5.9487567e+02   5.6903482e+02   4.9847506e+02   4.8329229e+02   4.4630663e+02
   5.5577602e+02   5.3699133e+02   4.8042584e+02   4.6135561e+02   4.2909196e+02
   5.7755728e+02   5.7662502e+02   5.0129701e+02   4.8688412e+02   4.4738496e+02
   6.4019160e+02   6.3979009e+02   5.0140679e+02   4.8701981e+02   4.4741961e+02
   6.4876776e+02   5.8969079e+02   4.9862002e+02   4.8321144e+02   4.4624646e+02
   7.4882924e+02   6.0836373e+02   4.9967519e+02   4.8462957e+02   4.4672180e+02
   5.9480119e+02   5.7848203e+02   4.9982573e+02   4.8498084e+02   4.4684724e+02
   5.0284308e+02   4.8960990e+02   4.6082489e+02   4.5757015e+02   4.4442836e+02
   6.6362543e+02   5.7277986e+02   4.9676275e+02   4.8074484e+02   4.4529239e+02
   7.1685728e+02   5.6708117e+02   4.9570600e+02   4.7937064e+02   4.4468686e+02
   6.7042310e+02   5.9370471e+02   4.9882232e+02   4.8347135e+02   4.4633608e+02
   7.0570790e+02   6.9284385e+02   5.0139528e+02   4.8700391e+02   4.4741540e+02
   6.3066279e+02   6.3009717e+02   5.0139649e+02   4.8700575e+02   4.4741591e+02
   7.0919800e+02   5.4993260e+02   4.8721367e+02   4.6821356e+02   4.3686016e+02
   5.6061633e+02   5.4609007e+02   4.9056341e+02   4.7458193e+02   4.4249652e+02
   6.4458121e+02   5.4444641e+02   4.8183571e+02   4.5996619e+02   4.1893039e+02
   5.5668949e+02   5.5392406e+02   4.9957333e+02   4.8497018e+02   4.4687811e+02
   5.4742355e+02   5.4689501e+02   5.0090182e+02   4.8648813e+02   4.4729089e+02
   6.6583482e+02   6.5469835e+02   5.0133149e+02   4.8691611e+02   4.4739211e+02
   6.2694532e+02   5.4488665e+02   4.8267380e+02   4.6160546e+02   4.2650899e+02
   6.3541868e+02   5.8798229e+02   4.9871608e+02   4.8336212e+02   4.4630187e+02
   6.5037414e+02   5.9678021e+02   4.9918643e+02   4.8397638e+02   4.4650959e+02
   6.6473650e+02   5.5965247e+02   4.9341159e+02   4.7647674e+02   4.4322773e+02
   6.4602406e+02   6.0897774e+02   5.0008557e+02   4.8520793e+02   4.4690418e+02
   6.1546386e+02   5.6840148e+02   4.9712661e+02   4.8142186e+02   4.4559703e+02
   6.3009287e+02   6.2450247e+02   5.0125104e+02   4.8680715e+02   4.4736311e+02
   6.6978514e+02   6.3946547e+02   5.0110381e+02   4.8660259e+02   4.4730748e+02
   6.3455264e+02   5.9879108e+02   4.9960364e+02   4.8456007e+02   4.4670249e+02
   7.3619419e+02   7.2756880e+02   5.0138496e+02   4.8698967e+02   4.4741164e+02
   5.8511037e+02   5.7924177e+02   5.0079023e+02   4.8623899e+02   4.4721287e+02
   6.4867509e+02   5.4432998e+02   4.8164434e+02   4.5960116e+02   4.1431104e+02
   6.2551597e+02   6.2246916e+02   5.0132645e+02   4.8691042e+02   4.4739070e+02
   6.1959158e+02   5.4743325e+02   4.8562759e+02   4.6635894e+02   4.3491296e+02
   7.0269688e+02   5.4497751e+02   4.8229269e+02   4.6059643e+02   4.2248057e+02
   5.9022785e+02   5.4648113e+02   4.8622842e+02   4.6799918e+02   4.3706969e+02
   6.0665737e+02   6.0659407e+02   5.0140787e+02   4.8702142e+02   4.4742005e+02
   7.2593871e+02   7.1522844e+02   5.0136590e+02   4.8696338e+02   4.4740466e+02
   6.8911650e+02   6.8627350e+02   5.0140944e+02   4.8702342e+02   4.4742056e+02
   6.3362427e+02   5.4396926e+02   4.8138209e+02   4.5930251e+02   4.0326192e+02
   6.2906005e+02   5.4484491e+02   4.8257345e+02   4.6140259e+02   4.2588411e+02
   5.9176950e+02   5.8816700e+02   5.0109332e+02   4.8661366e+02   4.4731283e+02
   6.1685557e+02   5.4422508e+02   4.8221547e+02   4.6109263e+02   4.2524097e+02
   6.9193321e+02   6.8385119e+02   5.0140390e+02   4.8701580e+02   4.4741855e+02
   5.0143249e+02   4.8706528e+02   4.4753404e+02   4.3451895e+02   4.3434766e+02
   6.8163700e+02   6.7614783e+02   5.0140201e+02   4.8701320e+02   4.4741786e+02
   5.8613917e+02   5.7122230e+02   4.9961625e+02   4.8477465e+02   4.4679113e+02
   6.8499800e+02   6.7763810e+02   5.0139906e+02   4.8700912e+02   4.4741678e+02
   6.8581935e+02   5.5871579e+02   4.9295425e+02   4.7587863e+02   4.4288374e+02
   6.1602470e+02   5.7826596e+02   4.9849878e+02   4.8315696e+02   4.4623967e+02
   5.8778433e+02   5.4199282e+02   4.8080400e+02   4.5970138e+02   4.2099333e+02
   6.0818759e+02   6.0753930e+02   5.0137220e+02   4.8697354e+02   4.4740749e+02
   6.2873784e+02   5.5710978e+02   4.9261138e+02   4.7561778e+02   4.4276651e+02
   6.2846005e+02   5.4923484e+02   4.8706145e+02   4.6826484e+02   4.3700940e+02
   5.7892360e+02   5.4820012e+02   4.8887393e+02   4.7184508e+02   4.4050169e+02
   5.9401669e+02   5.7200732e+02   4.9904741e+02   4.8400958e+02   4.4654483e+02
   5.6677977e+02   5.4818069e+02   4.9061936e+02   4.7437057e+02   4.4229934e+02
   5.6956329e+02   5.4521168e+02   4.8699568e+02   4.6968813e+02   4.3888807e+02
   6.0167038e+02   5.4270140e+02   4.8082281e+02   4.5915491e+02   4.1253818e+02
   7.7260224e+02   5.9650364e+02   4.9886156e+02   4.8351050e+02   4.4634811e+02
   6.7956547e+02   6.1215787e+02   5.0004043e+02   4.8513873e+02   4.4688224e+02
   6.0151642e+02   5.8809208e+02   5.0024321e+02   4.8548699e+02   4.4699472e+02
   5.9147277e+02   5.9130453e+02   5.0139538e+02   4.8700535e+02   4.4741590e+02
   5.7067697e+02   5.6355504e+02   4.9967157e+02   4.8495180e+02   4.4685686e+02
   5.7573626e+02   5.4203303e+02   4.8207850e+02   4.6233703e+02   4.2964478e+02
   7.0913205e+02   6.2526494e+02   5.0066227e+02   4.8599398e+02   4.4713669e+02
   6.0496630e+02   6.0223784e+02   5.0124721e+02   4.8680711e+02   4.4736357e+02
   5.0905820e+02   4.9888158e+02   4.6138829e+02   4.4502691e+02   4.2133745e+02
   5.0900981e+02   4.9882180e+02   4.6163542e+02   4.4592307e+02   4.2453116e+02
   7.3229276e+02   6.4354631e+02   5.0100559e+02   4.8646619e+02   4.4726985e+02
   6.7591173e+02   6.3208889e+02   5.0090625e+02   4.8633051e+02   4.4723221e+02
   5.1975706e+02   5.1250469e+02   4.7766327e+02   4.6602985e+02   4.3986180e+02
   6.9748131e+02   6.9744645e+02   5.0141196e+02   4.8702690e+02   4.4742148e+02
   5.8983580e+02   5.4387709e+02   4.8328994e+02   4.6370495e+02   4.3167520e+02
   6.6707738e+02   5.8641220e+02   4.9822139e+02   4.8266017e+02   4.4604561e+02
   6.1059806e+02   5.8378721e+02   4.9929454e+02   4.8421615e+02   4.4659907e+02
   6.5943552e+02   5.4465063e+02   4.8195573e+02   4.6006785e+02   4.1943930e+02
   7.0445014e+02   5.6022101e+02   4.9360140e+02   4.7670142e+02   4.4334885e+02
   5.2117112e+02   5.1280294e+02   4.6899362e+02   4.5122475e+02   3.9444301e+02
   7.2907318e+02   6.6154449e+02   5.0124124e+02   4.8679138e+02   4.4735867e+02
   5.0148344e+02   4.8715933e+02   4.4851006e+02   4.4537652e+02   4.4425739e+02
   5.9972397e+02   5.9963617e+02   5.0140314e+02   4.8701522e+02   4.4741843e+02
   6.0053249e+02   5.6985621e+02   4.9818932e+02   4.8287905e+02   4.4615647e+02
   5.0260304e+02   4.8917791e+02   4.5897007e+02   4.5568114e+02   4.4427739e+02
   7.6948066e+02   6.2350983e+02   5.0049543e+02   4.8576181e+02   4.4706906e+02
   7.1408336e+02   5.4443107e+02   4.8159930e+02   4.5938594e+02   3.8368908e+02
   6.9821136e+02   5.5851002e+02   4.9285008e+02   4.7574255e+02   4.4280339e+02
   5.1296728e+02   5.0389480e+02   4.6418168e+02   4.4687519e+02   3.9420284e+02
   6.3739850e+02   5.8526643e+02   4.9842652e+02   4.8297115e+02   4.4616303e+02
   7.4781082e+02   5.8687895e+02   4.9809308e+02   4.8246750e+02   4.4597163e+02
   7.2503787e+02   6.3792948e+02   5.0093858e+02   4.8637395e+02   4.4724424e+02
   7.1352052e+02   6.8956280e+02   5.0136744e+02   4.8696552e+02   4.4740523e+02
   6.6345058e+02   5.7004935e+02   4.9636298e+02   4.8023185e+02   4.4507396e+02
   5.8754988e+02   5.7278051e+02   4.9971859e+02   4.8489165e+02   4.4682539e+02
   6.3765556e+02   5.4624710e+02   4.8400568e+02   4.6361336e+02   4.3078665e+02
   6.7444981e+02   6.4116246e+02   5.0111164e+02   4.8661328e+02   4.4731039e+02
   6.0051764e+02   5.8510162e+02   5.0004821e+02   4.8523792e+02   4.4692142e+02
   6.6610992e+02   5.5061688e+02   4.8782759e+02   4.6910034e+02   4.3776888e+02
   5.6016800e+02   5.3783351e+02   4.7909885e+02   4.5848500e+02   4.1719959e+02
   6.4909169e+02   6.1501394e+02   5.0031411e+02   4.8551984e+02   4.4699822e+02
   7.5272478e+02   5.5230623e+02   4.8899581e+02   4.7063538e+02   4.3913940e+02
   6.1679910e+02   5.4659445e+02   4.8492063e+02   4.6538975e+02   4.3370538e+02
   6.3925091e+02   5.4410006e+02   4.8145209e+02   4.5934725e+02   4.0560427e+02
   7.3159489e+02   5.4522561e+02   4.8251477e+02   4.6091647e+02   4.2377010e+02
   5.1082711e+02   5.0134343e+02   4.6657916e+02   4.5518298e+02   4.3558404e+02
   5.5579691e+02   5.4044119e+02   4.8620884e+02   4.6957032e+02   4.3911744e+02
   6.1290223e+02   5.5379843e+02   4.9117194e+02   4.7400778e+02   4.4181205e+02
   6.1873390e+02   5.4348195e+02   4.8113470e+02   4.5916966e+02   3.9031949e+02
   7.1282314e+02   5.4892018e+02   4.8632573e+02   4.6694181e+02   4.3543376e+02
   6.6595625e+02   6.2971882e+02   5.0086543e+02   4.8627462e+02   4.4721656e+02
   5.9617409e+02   5.9581477e+02   5.0138458e+02   4.8699091e+02   4.4741212e+02
   6.9093498e+02   5.4439046e+02   4.8157994e+02   4.5937786e+02   3.9106155e+02
   6.3038020e+02   5.4567282e+02   4.8350800e+02   4.6291201e+02   4.2952465e+02
   5.5699927e+02   5.3659992e+02   4.7863196e+02   4.5811571e+02   4.1500579e+02
   5.8161933e+02   5.4202701e+02   4.8143492e+02   4.6103986e+02   4.2647869e+02
   6.5406261e+02   5.9168914e+02   4.9872880e+02   4.8335235e+02   4.4629540e+02
   5.9623830e+02   5.4232747e+02   4.8065522e+02   4.5909192e+02   4.1314915e+02
   6.0162028e+02   6.0123876e+02   5.0138031e+02   4.8698486e+02   4.4741050e+02
   6.0456755e+02   5.5433747e+02   4.9192129e+02   4.7509589e+02   4.4252999e+02
   5.3742388e+02   5.3592037e+02   4.9932385e+02   4.8501036e+02   4.4692749e+02
   6.5178680e+02   5.6170897e+02   4.9431366e+02   4.7765349e+02   4.4386263e+02
   7.3769917e+02   6.8592209e+02   5.0127447e+02   4.8683721e+02   4.4737099e+02
   6.6127719e+02   6.1379874e+02   5.0014558e+02   4.8528480e+02   4.4692707e+02
   6.7424884e+02   6.2730788e+02   5.0076969e+02   4.8614262e+02   4.4717925e+02
   5.9625955e+02   5.9536362e+02   5.0134218e+02   4.8693520e+02   4.4739758e+02
   5.0288853e+02   4.8964059e+02   4.5186751e+02   4.3180370e+02   3.9988011e+02
   5.2982850e+02   5.2033084e+02   4.7256062e+02   4.5404049e+02   4.0589580e+02
   5.5152956e+02   5.4845859e+02   4.9872864e+02   4.8412318e+02   4.4664183e+02
   6.0204150e+02   5.4279352e+02   4.8093299e+02   4.5933266e+02   4.1578320e+02
   6.6725795e+02   5.4523867e+02   4.8263947e+02   4.6121195e+02   4.2494291e+02
   6.7500514e+02   5.4437068e+02   4.8157053e+02   4.5937399e+02   3.9250690e+02
   5.7493427e+02   5.5911438e+02   4.9719852e+02   4.8199331e+02   4.4588218e+02
   6.6129847e+02   5.9200071e+02   4.9869425e+02   4.8329985e+02   4.4627631e+02
   6.1222540e+02   5.4592904e+02   4.8438470e+02   4.6467813e+02   4.3275870e+02
   5.8425582e+02   5.7776852e+02   5.0072345e+02   4.8615788e+02   4.4719098e+02
   6.0275047e+02   5.4847383e+02   4.8734207e+02   4.6915866e+02   4.3807044e+02
   7.7178906e+02   6.1002264e+02   4.9975149e+02   4.8473447e+02   4.4675522e+02
   6.1203427e+02   5.8975892e+02   4.9975513e+02   4.8481436e+02   4.4678812e+02
   5.1167286e+02   5.0395892e+02   4.7967227e+02   4.7140205e+02   4.4395356e+02
   5.1633974e+02   5.0806548e+02   4.6987711e+02   4.5651971e+02   4.3337837e+02
   6.7440134e+02   6.5577134e+02   5.0132342e+02   4.8690496e+02   4.4738913e+02
   5.6702113e+02   5.3983764e+02   4.8009608e+02   4.5952430e+02   4.2226033e+02
   5.9869900e+02   5.8540189e+02   5.0025189e+02   4.8550993e+02   4.4700265e+02
   5.0144531e+02   4.8708982e+02   4.5886201e+02   4.5876882e+02   4.4733730e+02
   5.8029383e+02   5.7864582e+02   5.0122969e+02   4.8679842e+02   4.4736263e+02
   6.5582892e+02   5.8232553e+02   4.9788055e+02   4.8221356e+02   4.4587953e+02
   6.1501816e+02   5.9229231e+02   4.9987910e+02   4.8497246e+02   4.4683636e+02
   6.1613546e+02   6.0730333e+02   5.0094499e+02   4.8639609e+02   4.4725163e+02
   6.9222658e+02   6.6293673e+02   5.0135402e+02   4.8694705e+02   4.4740033e+02
   6.2923980e+02   5.4451068e+02   4.8215883e+02   4.6070174e+02   4.2345962e+02
   6.8934524e+02   5.4696069e+02   4.8448414e+02   4.6417667e+02   4.3163381e+02
   6.3922010e+02   6.0785159e+02   5.0011702e+02   4.8525405e+02   4.4691855e+02
   6.4149609e+02   5.4772284e+02   4.8545259e+02   4.6581075e+02   4.3409008e+02
   7.3374848e+02   6.3859822e+02   5.0092769e+02   4.8635869e+02   4.4723995e+02
   5.7206147e+02   5.5954533e+02   4.9781010e+02   4.8274794e+02   4.4615446e+02
   6.2066410e+02   5.9816897e+02   4.9997797e+02   4.8508609e+02   4.4686934e+02
   5.8856803e+02   5.8354883e+02   5.0091141e+02   4.8638518e+02   4.4725186e+02
   6.0360945e+02   6.0108647e+02   5.0123658e+02   4.8679344e+02   4.4735998e+02
   5.4795973e+02   5.4789529e+02   5.0135121e+02   4.8696239e+02   4.4740609e+02
   6.7129881e+02   5.9461514e+02   4.9889742e+02   4.8357327e+02   4.4637139e+02
   6.4581875e+02   6.4393606e+02   5.0138328e+02   4.8698752e+02   4.4741108e+02
   6.8590273e+02   5.7860662e+02   4.9742754e+02   4.8160136e+02   4.4564027e+02
   6.4108830e+02   5.9687358e+02   4.9933180e+02   4.8418327e+02   4.4657931e+02
   7.6173900e+02   7.6115604e+02   5.0141178e+02   4.8702665e+02   4.4742141e+02
   6.1738365e+02   5.7277942e+02   4.9770637e+02   4.8212733e+02   4.4586470e+02
   6.9339533e+02   6.2799062e+02   5.0076692e+02   4.8613846e+02   4.4717803e+02
   5.5378351e+02   5.5357798e+02   5.0126047e+02   4.8685954e+02   4.4738068e+02
   6.4421687e+02   5.8178183e+02   4.9797644e+02   4.8236059e+02   4.4593747e+02
   6.4781634e+02   5.9262221e+02   4.9889647e+02   4.8358638e+02   4.4637752e+02
   5.7420928e+02   5.4045786e+02   4.7980045e+02   4.5857110e+02   4.0876809e+02
   6.4388374e+02   5.9020655e+02   4.9873281e+02   4.8337012e+02   4.4630302e+02
   6.4268693e+02   5.5087897e+02   4.8821630e+02   4.6973960e+02   4.3840271e+02
   5.8079198e+02   5.5900001e+02   4.9647369e+02   4.8105867e+02   4.4551751e+02
   6.1241369e+02   5.9862197e+02   5.0048262e+02   4.8577973e+02   4.4707771e+02
   5.0794582e+02   4.9734935e+02   4.6032892e+02   4.4412523e+02   4.2225107e+02
   5.4132367e+02   5.4127587e+02   5.0135504e+02   4.8696960e+02   4.4740815e+02
   5.7800508e+02   5.4114002e+02   4.8042464e+02   4.5947111e+02   4.2062229e+02
   5.1110116e+02   5.0157180e+02   4.6332759e+02   4.4719081e+02   4.2289859e+02
   6.9394996e+02   5.4483750e+02   4.8212964e+02   4.6032278e+02   4.2103476e+02
   5.8493159e+02   5.4140826e+02   4.8015423e+02   4.5869503e+02   3.9756899e+02
   6.5415311e+02   5.7851615e+02   4.9752999e+02   4.8175415e+02   4.4570279e+02
   5.0669076e+02   4.9556225e+02   4.5926251e+02   4.4402630e+02   4.2615744e+02
   6.3994365e+02   5.9747166e+02   4.9938322e+02   4.8425381e+02   4.4660257e+02
   6.3907376e+02   5.7221130e+02   4.9694174e+02   4.8102686e+02   4.4541634e+02
   5.0154919e+02   4.8729455e+02   4.6419103e+02   4.6393289e+02   4.4722518e+02
   6.4313959e+02   5.4648324e+02   4.8419083e+02   4.6385949e+02   4.3118659e+02
   5.8722707e+02   5.4163073e+02   4.8028665e+02   4.5882132e+02   4.0909287e+02
   6.5634473e+02   5.4805777e+02   4.8562825e+02   4.6597756e+02   4.3426503e+02
   7.3603352e+02   7.3451193e+02   5.0140802e+02   4.8702146e+02   4.4742004e+02
   6.6958320e+02   6.6541466e+02   5.0140149e+02   4.8701248e+02   4.4741767e+02
   5.9714821e+02   5.8694465e+02   5.0052557e+02   4.8586868e+02   4.4710648e+02
   5.8975204e+02   5.8504682e+02   5.0098094e+02   4.8647221e+02   4.4727519e+02
   7.7346603e+02   5.8109881e+02   4.9752930e+02   4.8171250e+02   4.4568123e+02
   7.0774553e+02   7.0146979e+02   5.0139702e+02   4.8700631e+02   4.4741604e+02
   5.6409542e+02   5.3908061e+02   4.7965015e+02   4.5899924e+02   4.1989849e+02
   7.0544363e+02   6.4485517e+02   5.0112981e+02   4.8663807e+02   4.4731714e+02
   6.9717112e+02   6.5850299e+02   5.0132277e+02   4.8690400e+02   4.4738887e+02
   6.3396326e+02   5.9328136e+02   4.9919255e+02   4.8400477e+02   4.4652125e+02
   5.3577600e+02   5.2779040e+02   4.8565966e+02   4.7136240e+02   4.4131523e+02
   5.0822802e+02   4.9792128e+02   4.6656256e+02   4.5790637e+02   4.3936812e+02
   6.0457043e+02   5.4521185e+02   4.8392676e+02   4.6417681e+02   4.3211667e+02
   5.9979978e+02   5.4326183e+02   4.8175729e+02   4.6084570e+02   4.2506325e+02
   6.8655022e+02   6.2502764e+02   5.0068721e+02   4.8602882e+02   4.4714674e+02
   7.2489838e+02   6.2474568e+02   5.0058942e+02   4.8589258e+02   4.4710731e+02
   6.1502379e+02   6.1460949e+02   5.0139343e+02   4.8700183e+02   4.4741490e+02
   7.5252208e+02   5.8100557e+02   4.9752757e+02   4.8171128e+02   4.4568088e+02
   6.9590230e+02   6.9193542e+02   5.0140987e+02   4.8702403e+02   4.4742072e+02
   5.5186653e+02   5.3413472e+02   4.7769500e+02   4.5736654e+02   3.8366580e+02
   5.9135973e+02   5.4306244e+02   4.8209256e+02   4.6173879e+02   4.2786923e+02
   7.5055928e+02   6.3636054e+02   5.0083518e+02   4.8623079e+02   4.4720402e+02
   5.8670451e+02   5.4583308e+02   4.8578229e+02   4.6747494e+02   4.3656011e+02
   6.7156057e+02   5.8595575e+02   4.9816727e+02   4.8258639e+02   4.4601821e+02
   5.1912631e+02   5.1122290e+02   4.7291547e+02   4.5988050e+02   4.3541970e+02
   5.6905032e+02   5.3981679e+02   4.7957482e+02   4.5846892e+02   4.0973883e+02
   5.9640374e+02   5.9634660e+02   5.0140782e+02   4.8702147e+02   4.4742007e+02
   5.9032074e+02   5.5228182e+02   4.9141693e+02   4.7477158e+02   4.4240295e+02
   6.4984324e+02   5.9868739e+02   4.9933025e+02   4.8417289e+02   4.4657500e+02
   7.0863170e+02   5.5085235e+02   4.8796879e+02   4.6926858e+02   4.3792176e+02
   5.3379574e+02   5.2369001e+02   4.7584084e+02   4.5864288e+02   4.2866449e+02
   6.5578546e+02   6.5352619e+02   5.0138508e+02   4.8698991e+02   4.4741170e+02
   7.1860368e+02   7.0465203e+02   5.0136202e+02   4.8695803e+02   4.4740324e+02
   6.9118517e+02   5.8884875e+02   4.9837343e+02   4.8286029e+02   4.4611835e+02
   5.0308621e+02   4.8998590e+02   4.5481195e+02   4.4547686e+02   4.3710130e+02
   6.5752812e+02   5.4637340e+02   4.8393747e+02   4.6335949e+02   4.3023259e+02
   5.1169424e+02   5.0242550e+02   4.6644274e+02   4.5398676e+02   4.3379401e+02
   6.4242997e+02   5.4637656e+02   4.8408685e+02   4.6370169e+02   4.3091791e+02
   5.8581725e+02   5.4402873e+02   4.8377377e+02   4.6457975e+02   4.3305700e+02
   5.5860188e+02   5.4811588e+02   4.9356715e+02   4.7817768e+02   4.4438443e+02
   6.4216308e+02   6.3533149e+02   5.0127234e+02   4.8683542e+02   4.4737061e+02
   5.9476883e+02   5.8226326e+02   5.0021786e+02   4.8548013e+02   4.4699541e+02
   5.8603720e+02   5.4318532e+02   4.8266110e+02   4.6284741e+02   4.3029871e+02
   6.8091229e+02   6.8090324e+02   5.0141198e+02   4.8702692e+02   4.4742148e+02
   5.8424065e+02   5.6997934e+02   4.9961043e+02   4.8478256e+02   4.4679526e+02
   6.5302384e+02   5.7364186e+02   4.9695311e+02   4.8100584e+02   4.4540283e+02
   6.5165007e+02   6.2675765e+02   5.0088242e+02   4.8629924e+02   4.4722359e+02
   7.0014754e+02   6.2391554e+02   5.0065581e+02   4.8598545e+02   4.4713427e+02
   6.3496555e+02   5.5053961e+02   4.8804915e+02   4.6956824e+02   4.3826432e+02
   5.3919078e+02   5.2694723e+02   4.7526594e+02   4.5597238e+02   4.1075596e+02
   6.1798480e+02   6.0075539e+02   5.0037716e+02   4.8562889e+02   4.4703280e+02
   5.0476490e+02   4.9274043e+02   4.6175245e+02   4.5494576e+02   4.4075255e+02
   7.6108620e+02   7.5960820e+02   5.0141135e+02   4.8702607e+02   4.4742126e+02
   5.0937518e+02   4.9929708e+02   4.6127882e+02   4.4402314e+02   4.0211303e+02
   6.2339318e+02   5.9054564e+02   4.9920992e+02   4.8404798e+02   4.4653777e+02
   6.2680463e+02   5.7728083e+02   4.9789097e+02   4.8230153e+02   4.4592192e+02
   6.4220546e+02   5.9176086e+02   4.9889771e+02   4.8359485e+02   4.4638119e+02
   6.3175101e+02   5.8656658e+02   4.9868160e+02   4.8332417e+02   4.4628955e+02
   6.6768366e+02   6.6565634e+02   5.0140666e+02   4.8701959e+02   4.4741955e+02
   6.5248904e+02   6.0138814e+02   4.9953974e+02   4.8445701e+02   4.4666766e+02
   6.5194798e+02   6.5099922e+02   5.0140104e+02   4.8701189e+02   4.4741752e+02
   6.4111446e+02   6.3620873e+02   5.0130430e+02   4.8687926e+02   4.4738233e+02
   5.5811149e+02   5.3723795e+02   4.7917439e+02   4.5890160e+02   4.2120135e+02
   6.1255417e+02   5.7070190e+02   4.9764113e+02   4.8208512e+02   4.4585415e+02
   5.1287600e+02   5.0381172e+02   4.6489643e+02   4.4895385e+02   4.2433695e+02
   6.4035063e+02   6.0551926e+02   4.9995953e+02   4.8503836e+02   4.4685234e+02
   5.9640828e+02   5.7703206e+02   4.9954242e+02   4.8461312e+02   4.4673370e+02
   7.5096668e+02   7.4443881e+02   5.0140442e+02   4.8701651e+02   4.4741873e+02
   6.4226683e+02   6.2832767e+02   5.0108595e+02   4.8657989e+02   4.4730143e+02
   6.0584240e+02   5.4349030e+02   4.8172353e+02   4.6057688e+02   4.2384481e+02
   5.7437798e+02   5.6643227e+02   4.9997413e+02   4.8528694e+02   4.4695136e+02
   5.4493801e+02   5.3043478e+02   4.7652856e+02   4.5677845e+02   4.1125814e+02
   6.6296364e+02   6.0630810e+02   4.9974783e+02   4.8473788e+02   4.4675717e+02
   6.6357667e+02   6.1782824e+02   5.0038256e+02   4.8561080e+02   4.4702497e+02
   6.4889971e+02   6.4134492e+02   5.0129011e+02   4.8685946e+02   4.4737701e+02
   6.6115832e+02   6.4717800e+02   5.0124060e+02   4.8679101e+02   4.4735861e+02
   7.1221661e+02   6.4690409e+02   5.0113421e+02   4.8664403e+02   4.4731875e+02
   6.2556560e+02   5.4963644e+02   4.8747442e+02   4.6887435e+02   4.3763758e+02
   6.5991381e+02   5.7768868e+02   4.9739410e+02   4.8156769e+02   4.4562824e+02
   6.1725483e+02   5.5461711e+02   4.9153532e+02   4.7439925e+02   4.4204959e+02
   6.1700223e+02   5.8561055e+02   4.9916160e+02   4.8401354e+02   4.4652968e+02
   6.0822515e+02   5.4881515e+02   4.8740769e+02   4.6912881e+02   4.3800128e+02
   6.0410559e+02   5.5933478e+02   4.9476154e+02   4.7862880e+02   4.4441397e+02
   6.5123178e+02   6.4784670e+02   5.0135097e+02   4.8694305e+02   4.4739929e+02
   5.8076457e+02   5.5538886e+02   4.9441089e+02   4.7860580e+02   4.4447439e+02
   7.2847293e+02   7.2483703e+02   5.0139796e+02   4.8700760e+02   4.4741638e+02
   6.5793705e+02   5.4612652e+02   4.8367111e+02   4.6293180e+02   4.2939493e+02
   5.7115306e+02   5.6912575e+02   5.0104142e+02   4.8657956e+02   4.4730692e+02
   5.9976322e+02   5.6468944e+02   4.9709771e+02   4.8154608e+02   4.4566779e+02
   5.7478276e+02   5.4886402e+02   4.8996057e+02   4.7332357e+02   4.4157143e+02
   6.3682416e+02   5.4613041e+02   4.8389780e+02   4.6345478e+02   4.3050946e+02
   6.6674581e+02   6.4696679e+02   5.0121594e+02   4.8675700e+02   4.4734944e+02
   6.0302590e+02   6.0278266e+02   5.0139703e+02   4.8700702e+02   4.4741629e+02
   7.5324091e+02   7.1911992e+02   5.0132418e+02   4.8690584e+02   4.4738935e+02
   6.0916192e+02   5.9150090e+02   5.0007231e+02   4.8524196e+02   4.4691976e+02
   7.7856580e+02   5.4757070e+02   4.8498308e+02   4.6487372e+02   4.3267685e+02
   7.3988862e+02   5.4485769e+02   4.8206025e+02   4.6012931e+02   4.1958632e+02
   7.7340908e+02   6.4288492e+02   5.0095052e+02   4.8638992e+02   4.4724864e+02
   6.5593890e+02   5.4429309e+02   4.8153294e+02   4.5935714e+02   3.9378512e+02
   6.6437644e+02   5.4562298e+02   4.8308874e+02   4.6196474e+02   4.2716880e+02
   6.9578322e+02   6.9205422e+02   5.0141004e+02   4.8702424e+02   4.4742077e+02
   6.6038519e+02   5.5368389e+02   4.9012665e+02   4.7223233e+02   4.4044814e+02
   6.0883673e+02   5.8519417e+02   4.9953672e+02   4.8453962e+02   4.4670334e+02
   6.2890320e+02   5.4396182e+02   4.8146406e+02   4.5951410e+02   4.1421260e+02
   6.5371103e+02   6.5015635e+02   5.0137116e+02   4.8697080e+02   4.4740664e+02
   5.5090636e+02   5.3734689e+02   4.8534185e+02   4.6898299e+02   4.3883440e+02
   7.4943326e+02   7.1639061e+02   5.0131572e+02   4.8689415e+02   4.4738623e+02
   6.0223463e+02   5.8555967e+02   4.9996043e+02   4.8511658e+02   4.4688421e+02
   6.5477733e+02   6.3719082e+02   5.0113153e+02   4.8664124e+02   4.4731807e+02
   7.7081052e+02   5.6113573e+02   4.9385069e+02   4.7698069e+02   4.4349372e+02
   5.6298311e+02   5.3857184e+02   4.7914888e+02   4.5823620e+02   4.0914602e+02
   7.4177028e+02   6.8836459e+02   5.0126950e+02   4.8683035e+02   4.4736914e+02
   6.8373798e+02   6.4459767e+02   5.0115029e+02   4.8666643e+02   4.4732488e+02
   5.6755897e+02   5.6421541e+02   5.0051180e+02   4.8596113e+02   4.4714380e+02
   6.3304114e+02   5.4439504e+02   4.8193736e+02   4.6026735e+02   4.2127824e+02
   6.6311307e+02   6.6310303e+02   5.0141193e+02   4.8702686e+02   4.4742147e+02
   7.2877150e+02   7.2191023e+02   5.0138438e+02   4.8698887e+02   4.4741142e+02
   5.7742619e+02   5.5697171e+02   4.9572059e+02   4.8021633e+02   4.4518655e+02
   5.9567533e+02   5.9394005e+02   5.0126069e+02   4.8682852e+02   4.4736958e+02
   5.6006031e+02   5.5139766e+02   4.9579338e+02   4.8065920e+02   4.4542362e+02
   5.5782803e+02   5.3701946e+02   4.7891478e+02   4.5848784e+02   4.1858110e+02
   6.2358893e+02   6.1256042e+02   5.0078306e+02   4.8617090e+02   4.4718820e+02
   6.3273916e+02   5.4584692e+02   4.8365518e+02   4.6311530e+02   4.2990291e+02
   6.5512541e+02   5.4457379e+02   4.8189040e+02   4.5997888e+02   4.1879247e+02
   6.7610803e+02   5.7883747e+02   4.9746497e+02   4.8165291e+02   4.4566096e+02
   6.9257077e+02   6.3099319e+02   5.0085433e+02   4.8625880e+02   4.4721206e+02
   5.7561327e+02   5.7548487e+02   5.0139377e+02   4.8700445e+02   4.4741578e+02
   6.7688505e+02   6.0619669e+02   4.9970616e+02   4.8467911e+02   4.4673833e+02
   5.9205318e+02   5.5650776e+02   4.9412550e+02   4.7806171e+02   4.4418120e+02
   6.4778847e+02   5.4419655e+02   4.8148919e+02   4.5934386e+02   4.0030391e+02
   6.1975088e+02   5.4399898e+02   4.8177434e+02   4.6023951e+02   4.2162665e+02
   6.1352753e+02   5.4651836e+02   4.8497149e+02   4.6554559e+02   4.3395096e+02
   7.4172365e+02   6.8624407e+02   5.0126716e+02   4.8682712e+02   4.4736828e+02
   6.6023061e+02   5.4448582e+02   4.8174627e+02   4.5970313e+02   4.1557805e+02
   5.7418351e+02   5.4139826e+02   4.8133701e+02   4.6120681e+02   4.2725178e+02
   6.5478892e+02   6.5410292e+02   5.0140394e+02   4.8701587e+02   4.4741857e+02
   7.0977159e+02   7.0710864e+02   5.0140380e+02   4.8701566e+02   4.4741851e+02
   5.9866310e+02   5.5443531e+02   4.9235989e+02   4.7576385e+02   4.4294845e+02
   6.9200489e+02   6.5008274e+02   5.0123220e+02   4.8677923e+02   4.4735542e+02
   6.3679417e+02   5.5818166e+02   4.9300859e+02   4.7606469e+02   4.4301453e+02
   5.6325980e+02   5.4618561e+02   4.8961885e+02   4.7330620e+02   4.4166975e+02
   6.1022245e+02   5.5722654e+02   4.9339032e+02   4.7684395e+02   4.4350387e+02
   5.0141228e+02   4.8702750e+02   4.5034426e+02   4.5033984e+02   4.4741706e+02
   5.9998438e+02   5.4274236e+02   4.8100762e+02   4.5955317e+02   4.1861441e+02
   6.9465383e+02   6.3599928e+02   5.0097424e+02   4.8642389e+02   4.4725821e+02
