# Supplementary material for: Rethinking Colour Constancy
Source: PLoS One. 2015 Sep 10;10(9):e0135029. doi: 10.1371/journal.pone.0135029 (PMC4565710; doi:10.1371/journal.pone.0135029)
Supplement: S1 Dataset — (ZIP) [file pone.0135029.s002.zip › 5-TransitionMetamerReflectanceData/BtoN_20munsells/fiveTr_17.txt]

   4.6099213e+02   4.7842702e+02   5.4521310e+02   5.9809253e+02   6.1586225e+02
   4.2553379e+02   4.4615918e+02   4.8835425e+02   4.9983844e+02   6.0510364e+02
   4.4018923e+02   4.5418852e+02   4.9080910e+02   5.0092275e+02   5.8658263e+02
   4.6100470e+02   4.7844949e+02   5.4536538e+02   6.2096132e+02   7.2030368e+02
   4.6125692e+02   4.7890441e+02   5.4624578e+02   6.2870886e+02   6.2908372e+02
   4.5925239e+02   4.7554100e+02   5.3288297e+02   5.4379052e+02   5.8322251e+02
   4.6125696e+02   4.7890448e+02   5.4624631e+02   6.6407598e+02   6.6717852e+02
   4.6098866e+02   4.7842058e+02   5.4492172e+02   5.7844753e+02   5.9285381e+02
   4.1590567e+02   4.1599863e+02   4.6126722e+02   4.7891439e+02   5.4625979e+02
   4.6111902e+02   4.7865429e+02   5.4576354e+02   6.3831038e+02   7.7078913e+02
   4.6084505e+02   4.7816718e+02   5.4475636e+02   6.0065061e+02   6.3327403e+02
   4.6125768e+02   4.7890581e+02   5.4624873e+02   6.3433523e+02   6.3473694e+02
   4.6086445e+02   4.7820124e+02   5.4481557e+02   6.0052938e+02   6.3036062e+02
   4.5346946e+02   4.6644131e+02   4.8938767e+02   4.9639421e+02   5.5483634e+02
   4.4091349e+02   4.5560344e+02   4.9870973e+02   5.0748295e+02   6.9819801e+02
   4.5114208e+02   4.6538726e+02   5.1252730e+02   5.1947843e+02   6.3083581e+02
   4.6110590e+02   4.7863065e+02   5.4570025e+02   6.2076166e+02   6.4225955e+02
   4.3516647e+02   4.4870792e+02   4.8182917e+02   4.9391063e+02   5.6259164e+02
   4.1950558e+02   4.4551789e+02   4.9068995e+02   5.0178533e+02   6.5852516e+02
   4.6114292e+02   4.7869721e+02   5.4564530e+02   5.8105976e+02   5.8722247e+02
   4.6125876e+02   4.7890776e+02   5.4595045e+02   5.4651091e+02   5.4682305e+02
   4.4337555e+02   4.5680126e+02   4.9120656e+02   5.0082364e+02   5.7648205e+02
   4.4189678e+02   4.5608661e+02   4.9547456e+02   5.0462732e+02   6.0549111e+02
   4.3749955e+02   4.5294159e+02   4.9612956e+02   5.0557201e+02   7.2428831e+02
   4.4243641e+02   4.5688012e+02   4.9977445e+02   5.0826023e+02   6.4833125e+02
   4.6120967e+02   4.7881820e+02   5.4593016e+02   5.7415644e+02   5.7656471e+02
   4.5015164e+02   4.5959340e+02   4.7644560e+02   4.8709982e+02   5.5128983e+02
   4.5991716e+02   4.7659989e+02   5.3847452e+02   5.5412443e+02   5.9452768e+02
   4.3029064e+02   4.4712496e+02   4.8542594e+02   4.9728336e+02   5.7838346e+02
   4.6121670e+02   4.7883109e+02   5.4609097e+02   6.1531151e+02   6.1756077e+02
   4.5492008e+02   4.6965594e+02   5.2183669e+02   5.3015703e+02   6.4013512e+02
   4.5497674e+02   4.6969774e+02   5.1886652e+02   5.2600505e+02   6.0362888e+02
   4.6118947e+02   4.7878125e+02   5.4547972e+02   5.6056779e+02   5.6248288e+02
   4.1039374e+02   4.4494546e+02   4.9035375e+02   5.0156468e+02   6.5714856e+02
   4.6117589e+02   4.7875701e+02   5.4595171e+02   6.2768274e+02   6.4042034e+02
   4.6107134e+02   4.7856857e+02   5.4558996e+02   6.2347025e+02   6.6557195e+02
   4.3207492e+02   4.4943070e+02   4.9308585e+02   5.0338464e+02   6.6379558e+02
   4.6122607e+02   4.7884816e+02   5.4613699e+02   7.0879824e+02   7.5390589e+02
   4.4337103e+02   4.5775658e+02   5.0136244e+02   5.0956953e+02   6.8715313e+02
   4.5974547e+02   4.7632809e+02   5.4041019e+02   5.6329139e+02   6.4932350e+02
   4.5634881e+02   4.7052089e+02   4.9433209e+02   4.9933517e+02   5.5312830e+02
   4.6101752e+02   4.7847223e+02   5.4528883e+02   5.9632699e+02   6.1126449e+02
   4.6105344e+02   4.7853651e+02   5.4553736e+02   6.2878020e+02   7.6020180e+02
   4.6115505e+02   4.7871921e+02   5.4577209e+02   5.8926124e+02   5.9468007e+02
   4.0026106e+02   4.4458574e+02   4.8901692e+02   5.0052142e+02   6.2154488e+02
   4.6081538e+02   4.7811524e+02   5.4469274e+02   6.0382380e+02   6.4930810e+02
   4.5844863e+02   4.7434632e+02   5.3417244e+02   5.4895802e+02   6.4411044e+02
   4.5703161e+02   4.7233230e+02   5.2321008e+02   5.3066501e+02   5.8854166e+02
   4.2779191e+02   4.4696176e+02   4.8891822e+02   5.0022001e+02   6.0695037e+02
   3.8531763e+02   4.4482693e+02   4.9025471e+02   5.0149550e+02   6.5547893e+02
   4.5553508e+02   4.7034955e+02   5.1637349e+02   5.2250950e+02   5.8062754e+02
   4.6101915e+02   4.7847524e+02   5.4540940e+02   6.2024544e+02   6.7485978e+02
   4.6047665e+02   4.7753130e+02   5.4316214e+02   5.7602528e+02   6.1861952e+02
   4.6125963e+02   4.7890936e+02   5.4625583e+02   6.1251687e+02   6.1253583e+02
   4.5391707e+02   4.6844892e+02   5.1752605e+02   5.2472574e+02   6.1691709e+02
   4.6125379e+02   4.7889869e+02   5.4621886e+02   5.7726291e+02   5.7759316e+02
   4.3783532e+02   4.4747660e+02   4.7417659e+02   4.8743465e+02   5.5330061e+02
   4.6124549e+02   4.7888355e+02   5.4620542e+02   6.6222530e+02   6.8574543e+02
   4.6094079e+02   4.7833566e+02   5.4479550e+02   5.8121270e+02   5.9824558e+02
   4.6046844e+02   4.7751789e+02   5.4357126e+02   5.9212332e+02   7.5723423e+02
   4.5298105e+02   4.6740980e+02   5.1722955e+02   5.2468798e+02   6.4903067e+02
   4.2674208e+02   4.4712508e+02   4.9165882e+02   5.0242862e+02   6.6688985e+02
   4.2380490e+02   4.4622724e+02   4.9082083e+02   5.0182898e+02   6.4621968e+02
   4.6070593e+02   4.7792474e+02   5.4434690e+02   6.0097766e+02   7.0363299e+02
   4.5076331e+02   4.6500933e+02   5.1286826e+02   5.1995981e+02   6.6378291e+02
   4.1900347e+02   4.4531191e+02   4.8989234e+02   5.0116089e+02   6.3203038e+02
   4.5429347e+02   4.6888515e+02   5.1809582e+02   5.2530864e+02   6.1316315e+02
   4.5872013e+02   4.7474811e+02   5.3582834e+02   5.5228727e+02   7.0510952e+02
   4.5706649e+02   4.7240553e+02   5.2812168e+02   5.3877874e+02   6.2934216e+02
   4.5252048e+02   4.6666260e+02   5.0663565e+02   5.1284882e+02   5.7611525e+02
   4.6021518e+02   4.7709321e+02   5.4264649e+02   5.7990318e+02   7.2356631e+02
   4.4129155e+02   4.5565873e+02   4.9597169e+02   5.0511119e+02   6.1420780e+02
   4.3471171e+02   4.5100762e+02   4.9432593e+02   5.0425982e+02   6.9815331e+02
   4.6123433e+02   4.7886319e+02   5.4614790e+02   6.0032607e+02   6.0159196e+02
   4.4289343e+02   4.5732556e+02   5.0083760e+02   5.0915203e+02   7.0546714e+02
   4.6122367e+02   4.7884378e+02   5.4612481e+02   6.3390641e+02   6.3967856e+02
   4.5640227e+02   4.6998319e+02   4.8887756e+02   4.9437584e+02   5.5147665e+02
   4.1583835e+02   4.4517526e+02   4.9048148e+02   5.0164733e+02   6.5706160e+02
   4.4617559e+02   4.5947700e+02   4.9277207e+02   5.0165321e+02   5.7147324e+02
   4.4660101e+02   4.6067315e+02   5.0294141e+02   5.1059290e+02   6.1644652e+02
   4.2984192e+02   4.4834264e+02   4.9246842e+02   5.0297887e+02   6.9085729e+02
   4.6121127e+02   4.7882122e+02   5.4608497e+02   6.7460065e+02   7.6597801e+02
   4.5966028e+02   4.7618911e+02   5.3821854e+02   5.5491939e+02   6.0780415e+02
   4.6125863e+02   4.7890753e+02   5.4625231e+02   6.7076185e+02   6.7265717e+02
   4.2580540e+02   4.4646314e+02   4.8946626e+02   5.0071220e+02   6.1658977e+02
   4.6065465e+02   4.7783577e+02   5.4380877e+02   5.8003027e+02   6.1389521e+02
   4.4093932e+02   4.5537369e+02   4.9583715e+02   5.0503367e+02   6.1582330e+02
   4.6123696e+02   4.7886721e+02   5.2817981e+02   5.2826717e+02   5.4642471e+02
   4.5630397e+02   4.7139776e+02   5.2567297e+02   5.3520282e+02   6.3288580e+02
   4.6125984e+02   4.7890975e+02   5.4625664e+02   5.8153024e+02   5.8153036e+02
   4.5976232e+02   4.7634892e+02   5.3712172e+02   5.5133212e+02   5.9147387e+02
   4.1967789e+02   4.4560202e+02   4.9104601e+02   5.0206521e+02   7.2998675e+02
   4.5962865e+02   4.7589550e+02   5.0406550e+02   5.0600803e+02   5.4964701e+02
   4.5890256e+02   4.7501189e+02   5.3319267e+02   5.4550679e+02   5.9927427e+02
   4.6067813e+02   4.7787665e+02   5.4423254e+02   5.9841666e+02   6.5677183e+02
   4.6104167e+02   4.7851547e+02   5.4549336e+02   6.2431153e+02   7.2220090e+02
   4.3807777e+02   4.5337342e+02   4.9658081e+02   5.0590727e+02   7.2990179e+02
   4.5787861e+02   4.7352499e+02   5.3115964e+02   5.4349392e+02   6.2767535e+02
   4.6095359e+02   4.7835866e+02   5.4518628e+02   6.1706226e+02   7.0284126e+02
   4.5108577e+02   4.6532992e+02   5.1254143e+02   5.1950790e+02   6.3296406e+02
   4.6114017e+02   4.7869241e+02   5.4583294e+02   6.3512499e+02   6.9232008e+02
   4.4370831e+02   4.5682202e+02   4.8941276e+02   4.9924001e+02   5.6957288e+02
   4.3345786e+02   4.4943643e+02   4.8876050e+02   4.9982797e+02   5.9424906e+02
   4.5574943e+02   4.7067426e+02   5.2227510e+02   5.3029853e+02   6.1324186e+02
   4.6078156e+02   4.7805618e+02   5.4459954e+02   6.0493372e+02   6.7809752e+02
   4.6125944e+02   4.7890903e+02   5.4625524e+02   6.4167856e+02   6.4180975e+02
   4.0824974e+02   4.4009499e+02   4.7645482e+02   4.9018296e+02   5.5760130e+02
   4.4316188e+02   4.5719929e+02   4.9628865e+02   5.0516569e+02   6.0187504e+02
   4.6106441e+02   4.7855497e+02   5.4410401e+02   5.5774665e+02   5.6262302e+02
   4.5546170e+02   4.7032523e+02   5.2344169e+02   5.3224254e+02   6.4289039e+02
   4.1561225e+02   4.4520153e+02   4.9069249e+02   5.0181492e+02   7.0960517e+02
   4.2633993e+02   4.3492617e+02   4.6664932e+02   4.8241611e+02   5.4888211e+02
   4.6125974e+02   4.7890956e+02   5.4625625e+02   6.5797888e+02   6.5803495e+02
   4.5902572e+02   4.7520742e+02   5.3721703e+02   5.5503675e+02   6.8967543e+02
   4.4471411e+02   4.5818172e+02   4.9288504e+02   5.0203006e+02   5.7758030e+02
   4.6124236e+02   4.7887783e+02   5.4619393e+02   6.5275790e+02   6.5924473e+02
   4.5089232e+02   4.6514736e+02   5.1320825e+02   5.2032801e+02   6.8174933e+02
   4.4725773e+02   4.6146179e+02   5.0712739e+02   5.1445295e+02   7.3553912e+02
   4.6085212e+02   4.7817958e+02   5.4477235e+02   6.0014593e+02   6.3076600e+02
   4.6125635e+02   4.7890338e+02   5.4624412e+02   6.6306665e+02   6.6665644e+02
   4.2754931e+02   4.4732740e+02   4.9134885e+02   5.0215863e+02   6.4279158e+02
   4.6124499e+02   4.7888264e+02   5.4620332e+02   6.5244664e+02   6.5763204e+02
   4.6067374e+02   4.7786908e+02   5.4424261e+02   6.0002103e+02   7.1315589e+02
   4.6037098e+02   4.7735234e+02   5.4239950e+02   5.6804334e+02   6.1156196e+02
   4.6125975e+02   4.7890959e+02   5.4625632e+02   7.1334610e+02   7.1342582e+02
   4.5686578e+02   4.7213182e+02   5.2651394e+02   5.3610459e+02   6.1783092e+02
   4.1889222e+02   4.4486044e+02   4.8783753e+02   4.9954170e+02   6.0606565e+02
   4.6089440e+02   4.7825401e+02   5.4496638e+02   6.0890680e+02   6.4931822e+02
   4.6113768e+02   4.7868793e+02   5.4582537e+02   6.3651335e+02   7.1287511e+02
   4.6104672e+02   4.7852449e+02   5.4550654e+02   6.2239490e+02   6.9392179e+02
   4.6119400e+02   4.7878986e+02   5.4601937e+02   6.3469502e+02   6.4845741e+02
   4.4063793e+02   4.5539321e+02   4.9869842e+02   5.0749831e+02   7.3033251e+02
   4.6057224e+02   4.7769461e+02   5.4387490e+02   5.9365845e+02   6.6195380e+02
   4.6078105e+02   4.7805526e+02   5.4456473e+02   6.0089612e+02   6.4594853e+02
   4.6124501e+02   4.7888265e+02   5.4618020e+02   5.8608119e+02   5.8687878e+02
   4.6086498e+02   4.7820219e+02   5.4482801e+02   6.0155872e+02   6.3323216e+02
   3.9944180e+02   4.4487574e+02   4.9046745e+02   5.0166225e+02   6.9883927e+02
   4.6049923e+02   4.7757012e+02   5.4364331e+02   5.9171052e+02   7.0851363e+02
   4.4902825e+02   4.6322261e+02   5.0980263e+02   5.1690036e+02   6.8715407e+02
   4.6105732e+02   4.7854326e+02   5.4530872e+02   5.8433638e+02   5.9501773e+02
   4.4515334e+02   4.5943912e+02   5.0402961e+02   5.1179832e+02   7.4266063e+02
   4.5309052e+02   4.6752110e+02   5.1662964e+02   5.2388754e+02   6.2895937e+02
   4.4452146e+02   4.5874368e+02   5.0140620e+02   5.0947267e+02   6.2942768e+02
   4.6122712e+02   4.7885006e+02   5.4614057e+02   6.6861652e+02   7.2308766e+02
   4.6124668e+02   4.7888572e+02   5.4620967e+02   6.6522788e+02   6.9442962e+02
   4.6122451e+02   4.7884524e+02   5.4603523e+02   5.7606385e+02   5.7791016e+02
   4.3175632e+02   4.4927437e+02   4.9307264e+02   5.0338856e+02   6.8741736e+02
   4.4330270e+02   4.5760927e+02   4.9997672e+02   5.0834332e+02   6.3128656e+02
   4.5908872e+02   4.7530083e+02   5.3640661e+02   5.5248127e+02   6.2280870e+02
   4.5993118e+02   4.7662699e+02   5.4117323e+02   5.6607549e+02   6.4198778e+02
   4.5669371e+02   4.7191188e+02   5.2759576e+02   5.3823832e+02   6.5115245e+02
   4.6054911e+02   4.7765510e+02   5.4380985e+02   5.9350082e+02   6.9718985e+02
   4.1072830e+02   4.4336737e+02   4.8400792e+02   4.9649498e+02   5.7850224e+02
   4.6125942e+02   4.7890898e+02   5.4625512e+02   6.4294128e+02   6.4303170e+02
   4.6060007e+02   4.7774142e+02   5.4320307e+02   5.7005082e+02   6.0190003e+02
   4.5921453e+02   4.7549286e+02   5.3663632e+02   5.5258738e+02   6.1814653e+02
   4.4170284e+02   4.5200882e+02   4.7744703e+02   4.8955059e+02   5.5498973e+02
   4.6116405e+02   4.7873557e+02   5.4591908e+02   6.4560917e+02   7.2919823e+02
   4.5920957e+02   4.7548549e+02   5.3673264e+02   5.5286531e+02   6.1947681e+02
   4.6088540e+02   4.7823817e+02   5.4495355e+02   6.1186733e+02   6.8653790e+02
   4.2324819e+02   4.4452955e+02   4.8415399e+02   4.9648777e+02   5.7657227e+02
   3.9669584e+02   4.4307233e+02   4.8343077e+02   4.9603071e+02   5.7544370e+02
   4.6125984e+02   4.7890975e+02   5.4625664e+02   6.7278556e+02   6.7279042e+02
   4.4015328e+02   4.5497921e+02   4.9805893e+02   5.0699173e+02   7.0879028e+02
   4.6125940e+02   4.7890894e+02   5.4625505e+02   6.8536140e+02   6.8618855e+02
   3.8535828e+02   4.4490076e+02   4.9064417e+02   5.0180224e+02   7.2988874e+02
   4.5623398e+02   4.7127956e+02   5.2128717e+02   5.2854890e+02   5.9406605e+02
   4.6045437e+02   4.7746295e+02   5.2136692e+02   5.2300780e+02   5.5001725e+02
   4.3132194e+02   4.4803927e+02   4.8727988e+02   4.9875387e+02   5.8869380e+02
   4.1873899e+02   4.4541675e+02   4.9058212e+02   5.0170725e+02   6.5527369e+02
   4.3808769e+02   4.5333420e+02   4.9610273e+02   5.0550594e+02   6.5601162e+02
   4.3648318e+02   4.5151702e+02   4.9025709e+02   5.0082360e+02   5.9605268e+02
   4.6124171e+02   4.7887666e+02   5.4619222e+02   7.0153901e+02   7.2150335e+02
   4.6121449e+02   4.7882709e+02   5.4609499e+02   6.4987444e+02   6.8258485e+02
   3.9598543e+02   4.4487561e+02   4.9049199e+02   5.0168200e+02   7.0694490e+02
   4.3312967e+02   4.4988213e+02   4.9246560e+02   5.0282922e+02   6.3014085e+02
   4.5544127e+02   4.7027029e+02   5.1963622e+02   5.2678637e+02   5.9973075e+02
   4.5851589e+02   4.7443735e+02   5.3207911e+02   5.4411294e+02   6.0595333e+02
   4.6116553e+02   4.7873827e+02   5.4592501e+02   6.4913947e+02   7.6744272e+02
   4.6089512e+02   4.7825504e+02   5.4470360e+02   5.8487333e+02   6.0448268e+02
   4.3651289e+02   4.4358292e+02   4.6922448e+02   4.8390677e+02   5.5006622e+02
   4.6119474e+02   4.7879119e+02   5.4602591e+02   6.4921502e+02   7.1585058e+02
   4.2599046e+02   4.4634549e+02   4.8863955e+02   5.0005283e+02   6.0720278e+02
   4.6061527e+02   4.7776821e+02   5.4387251e+02   5.8694731e+02   6.2705501e+02
   4.5977567e+02   4.7637670e+02   5.4072320e+02   5.6498022e+02   6.7815913e+02
   4.2618429e+02   4.4673032e+02   4.9031525e+02   5.0137494e+02   6.2473883e+02
   4.6111848e+02   4.7865330e+02   5.4574729e+02   6.2238770e+02   6.4492560e+02
   4.5958073e+02   4.7606660e+02   5.3979205e+02   5.6157365e+02   6.6948269e+02
   4.5164534e+02   4.6591763e+02   5.1298263e+02   5.1988218e+02   6.2202001e+02
   3.9550811e+02   4.0445428e+02   4.6129079e+02   4.7892973e+02   5.4627077e+02
   4.1797790e+02   4.1913973e+02   4.6140745e+02   4.7900232e+02   5.4631926e+02
   3.9849415e+02   4.4463942e+02   4.8928812e+02   5.0073499e+02   6.2659257e+02
   4.1975029e+02   4.4413067e+02   4.8470008e+02   4.9700220e+02   5.8149742e+02
   4.5947463e+02   4.7589723e+02   5.3798317e+02   5.5521841e+02   6.1801084e+02
   4.5820813e+02   4.7399934e+02   5.3381886e+02   5.4872925e+02   7.6048310e+02
   4.4921215e+02   4.6331331e+02   5.0719240e+02   5.1419411e+02   6.1537251e+02
   4.0300521e+02   4.0329060e+02   4.6126153e+02   4.7891085e+02   5.4625742e+02
   4.1996026e+02   4.4455188e+02   4.8611207e+02   4.9815001e+02   5.9150376e+02
   4.3743221e+02   4.5212254e+02   4.9013892e+02   5.0064771e+02   5.9246961e+02
   4.6109975e+02   4.7861959e+02   5.4569050e+02   6.2847014e+02   6.7624121e+02
   4.6025472e+02   4.7715884e+02   5.4275002e+02   5.8021210e+02   6.8103094e+02
   4.5038586e+02   4.6461213e+02   5.1207488e+02   5.1912991e+02   6.5785162e+02
   4.4426380e+02   4.5854080e+02   5.0174421e+02   5.0981005e+02   6.4174666e+02
   4.6114996e+02   4.7871008e+02   5.4584843e+02   6.1803380e+02   6.2801023e+02
   4.6125276e+02   4.7889681e+02   5.4622831e+02   6.0946645e+02   6.1001144e+02
   4.6073393e+02   4.7797331e+02   5.4445533e+02   6.0412964e+02   7.2762893e+02
   4.3699785e+02   4.5255912e+02   4.9560332e+02   5.0516912e+02   6.8896654e+02
   4.6122373e+02   4.7884387e+02   5.4609208e+02   5.9344465e+02   5.9536520e+02
   4.4070257e+02   4.5542105e+02   4.9843001e+02   5.0726121e+02   8.4584333e+02
   4.5968657e+02   4.7621615e+02   5.3183095e+02   5.4000876e+02   5.6493016e+02
   4.5298295e+02   4.6741492e+02   5.1747825e+02   5.2500797e+02   6.5941134e+02
   4.6125639e+02   4.7890344e+02   5.4624410e+02   6.4650660e+02   6.4740692e+02
   4.6125469e+02   4.7890034e+02   5.4623825e+02   6.7764549e+02   6.9244685e+02
   4.3130093e+02   4.3633058e+02   4.6521246e+02   4.8134977e+02   5.4800516e+02
   4.3067452e+02   4.4873856e+02   4.9278290e+02   5.0320024e+02   7.1135923e+02
   4.3469250e+02   4.4985892e+02   4.8736720e+02   4.9860683e+02   5.8299141e+02
   4.4700665e+02   4.6120248e+02   5.0639532e+02   5.1377871e+02   6.7883770e+02
   4.6028597e+02   4.7721102e+02   5.4293274e+02   5.8390781e+02   7.4907947e+02
   4.6125972e+02   4.7890953e+02   5.4625621e+02   6.8784300e+02   6.8931753e+02
   4.5992044e+02   4.7660281e+02   5.3721445e+02   5.5067695e+02   5.8380788e+02
   4.6027069e+02   4.7717339e+02   5.3478641e+02   5.4264726e+02   5.6048416e+02
   4.2887831e+02   4.4792265e+02   4.9216524e+02   5.0276936e+02   6.7415365e+02
   4.6052633e+02   4.7761623e+02   5.4372429e+02   5.9219495e+02   6.7430542e+02
   4.4821829e+02   4.6236877e+02   5.0737140e+02   5.1454356e+02   6.3513576e+02
   4.3925915e+02   4.4946010e+02   4.7608707e+02   4.8878107e+02   5.5454895e+02
   4.5505058e+02   4.6981999e+02   5.2283903e+02   5.3157795e+02   6.9512299e+02
   4.6092997e+02   4.7831674e+02   5.4500383e+02   5.9828726e+02   6.1924919e+02
   4.5964577e+02   4.7616622e+02   5.3824346e+02   5.5507885e+02   6.0921049e+02
   4.6125953e+02   4.7890919e+02   5.4625554e+02   6.4707939e+02   6.4715653e+02
   4.6122899e+02   4.7885348e+02   5.4614727e+02   6.7874876e+02   7.2685973e+02
   4.6049066e+02   4.7755556e+02   5.4361133e+02   5.9123279e+02   7.0544229e+02
   4.1989771e+02   4.4560089e+02   4.9089418e+02   5.0194279e+02   7.0481624e+02
   4.3926120e+02   4.5287898e+02   4.8723105e+02   4.9804623e+02   5.7256912e+02
   4.5093218e+02   4.6517369e+02   5.1255983e+02   5.1956459e+02   6.3897978e+02
   4.5485867e+02   4.6950011e+02   5.1463486e+02   5.2073106e+02   5.8245747e+02
   4.6080692e+02   4.7810026e+02   5.4447435e+02   5.8837332e+02   6.1566703e+02
   4.3162160e+02   4.4920775e+02   4.9305486e+02   5.0338018e+02   7.0398019e+02
   4.4531787e+02   4.5950820e+02   5.0258254e+02   5.1044129e+02   6.3065977e+02
   4.4358023e+02   4.5794331e+02   5.0152972e+02   5.0969653e+02   6.6842517e+02
   4.1165204e+02   4.1190112e+02   4.6126924e+02   4.7891573e+02   5.4626074e+02
   4.6103412e+02   4.7850196e+02   5.4546289e+02   6.2159675e+02   6.9834903e+02
   4.3586715e+02   4.5121853e+02   4.9083085e+02   5.0133612e+02   6.0153262e+02
   4.6024508e+02   4.7714131e+02   5.4158584e+02   5.6377739e+02   6.0873091e+02
   4.6105913e+02   4.7854653e+02   5.4534633e+02   5.8638819e+02   5.9750369e+02
   4.5989105e+02   4.7656151e+02   5.4066301e+02   5.6305140e+02   6.2806689e+02
   4.6125163e+02   4.7889474e+02   5.4621470e+02   5.8689722e+02   5.8738889e+02
   4.6069487e+02   4.7790520e+02   5.4391750e+02   5.7958432e+02   6.1024780e+02
   4.6125519e+02   4.7890125e+02   5.4624010e+02   7.2989768e+02   7.3589846e+02
   4.5598688e+02   4.7099343e+02   5.2550028e+02   5.3518453e+02   6.6498682e+02
   4.2933757e+02   4.4812165e+02   4.9232713e+02   5.0288351e+02   6.8726778e+02
   4.6119110e+02   4.7878460e+02   5.4601158e+02   6.4221128e+02   6.6508898e+02
   4.5030295e+02   4.6448712e+02   5.1043194e+02   5.1732820e+02   6.2336460e+02
   4.6054862e+02   4.7765424e+02   5.4379742e+02   5.9290515e+02   6.6753318e+02
   4.6096698e+02   4.7838237e+02   5.4518495e+02   6.0628485e+02   6.2942773e+02
   4.1008971e+02   4.4496348e+02   4.9048206e+02   5.0166630e+02   6.7687613e+02
   4.3468027e+02   4.5084893e+02   4.9321582e+02   5.0335185e+02   6.3167771e+02
   4.6049327e+02   4.7755998e+02   5.4361559e+02   5.9110463e+02   6.8849160e+02
   4.5905034e+02   4.7524395e+02   5.3692488e+02   5.5406305e+02   6.4314229e+02
   4.6007780e+02   4.7686605e+02   5.4171722e+02   5.6837726e+02   6.3392776e+02
   4.6105860e+02   4.7854572e+02   5.4552096e+02   6.1478844e+02   6.3210160e+02
   4.6119693e+02   4.7879518e+02   5.4603464e+02   6.5822289e+02   7.4919817e+02
   4.4892877e+02   4.6311772e+02   5.0949633e+02   5.1659419e+02   6.6177502e+02
   4.6125059e+02   4.7889271e+02   5.4388459e+02   5.4444109e+02   5.4687152e+02
   4.6124919e+02   4.7889029e+02   5.4621863e+02   6.6887823e+02   6.9332234e+02
   4.3010657e+02   4.4848978e+02   4.9273300e+02   5.0318229e+02   7.2670338e+02
   4.2475055e+02   4.4653101e+02   4.9131857e+02   5.0220499e+02   6.6680723e+02
   4.4241062e+02   4.5688503e+02   5.0014749e+02   5.0859110e+02   6.6696773e+02
   4.4346595e+02   4.5780139e+02   5.0080259e+02   5.0905742e+02   6.4360532e+02
   4.6041903e+02   4.7743411e+02   5.4322866e+02   5.8266757e+02   6.3874064e+02
   4.6125938e+02   4.7890890e+02   5.4625438e+02   5.8645920e+02   5.8648277e+02
   4.6125060e+02   4.7889287e+02   5.4622357e+02   6.6208122e+02   6.7427670e+02
   4.3140206e+02   4.4886671e+02   4.9145497e+02   5.0209975e+02   6.2277879e+02
   4.4836215e+02   4.6256036e+02   5.0897761e+02   5.1614920e+02   7.4345091e+02
   4.3387873e+02   4.4909823e+02   4.8609394e+02   4.9761173e+02   5.7709698e+02
   4.3440272e+02   4.5079545e+02   4.9404682e+02   5.0404843e+02   6.6213970e+02
   4.6124525e+02   4.7888310e+02   5.4620386e+02   6.4424216e+02   6.4805060e+02
   4.6125011e+02   4.7889198e+02   5.4622178e+02   6.5749639e+02   6.6313878e+02
   4.6123929e+02   4.7887223e+02   5.4616529e+02   5.9613221e+02   5.9746264e+02
   4.5980201e+02   4.7641889e+02   5.4080296e+02   5.6519135e+02   6.6148738e+02
   4.4490293e+02   4.5918560e+02   5.0335471e+02   5.1120476e+02   6.9279670e+02
   4.2610601e+02   4.4665861e+02   4.9004779e+02   5.0116489e+02   6.2114415e+02
   4.6051599e+02   4.7759834e+02   5.4345016e+02   5.8132980e+02   6.2331852e+02
   4.6118535e+02   4.7877417e+02   5.4599413e+02   6.5470289e+02   7.5617771e+02
   4.1851673e+02   4.4015117e+02   4.7560491e+02   4.8942138e+02   5.5641231e+02
   4.6124641e+02   4.7888523e+02   5.4620888e+02   7.1300688e+02   7.2498773e+02
   4.6122806e+02   4.7885178e+02   5.4614355e+02   6.5782450e+02   7.0997152e+02
   4.6023419e+02   4.7712472e+02   5.4267828e+02   5.7951992e+02   6.9263888e+02
   4.6043530e+02   4.7745660e+02   5.3952548e+02   5.5289249e+02   5.7214610e+02
   4.4007552e+02   4.4828166e+02   4.7233586e+02   4.8585246e+02   5.5166260e+02
   3.8555708e+02   4.3104714e+02   4.6639089e+02   4.8235178e+02   5.4887397e+02
   4.3329064e+02   4.5012117e+02   4.9358182e+02   5.0372849e+02   6.6628828e+02
   4.3182548e+02   4.4800920e+02   4.8610494e+02   4.9776004e+02   5.8039642e+02
   4.6125069e+02   4.7889305e+02   5.4622228e+02   6.2421262e+02   6.2591498e+02
   3.9569205e+02   4.4487604e+02   4.9049554e+02   5.0168482e+02   7.0767388e+02
   3.9907231e+02   4.4408884e+02   4.8690245e+02   4.9885213e+02   6.0006460e+02
   4.6112563e+02   4.7866618e+02   5.4576501e+02   6.1930857e+02   6.3424736e+02
   4.6110120e+02   4.7862219e+02   5.4567418e+02   6.1700310e+02   6.3182823e+02
   4.6116121e+02   4.7873044e+02   5.4590055e+02   6.2811502e+02   6.4508949e+02
   4.3720474e+02   4.4956103e+02   4.8027568e+02   4.9241600e+02   5.5941652e+02
   4.3493684e+02   4.5107959e+02   4.9383893e+02   5.0384643e+02   6.4345077e+02
   4.6063809e+02   4.7780760e+02   5.4410620e+02   5.9723992e+02   6.6798556e+02
   4.5384262e+02   4.6680519e+02   4.8891996e+02   4.9581168e+02   5.5421386e+02
   4.4017960e+02   4.5484115e+02   4.9627027e+02   5.0547113e+02   6.2341003e+02
   4.2745565e+02   4.4730527e+02   4.9139971e+02   5.0220194e+02   6.4492246e+02
   4.4907457e+02   4.6312684e+02   5.0581523e+02   5.1288526e+02   6.0633762e+02
   4.6116367e+02   4.7873467e+02   5.4564451e+02   5.7333565e+02   5.7807426e+02
   4.6112613e+02   4.7866709e+02   5.4578246e+02   6.3138239e+02   6.6952112e+02
   4.6093846e+02   4.7833184e+02   5.4511304e+02   6.1059752e+02   6.4493048e+02
   4.5141897e+02   4.5374572e+02   4.6417131e+02   4.7999685e+02   5.4693487e+02
   4.4128365e+02   4.5565948e+02   4.9604367e+02   5.0517264e+02   6.1508349e+02
   4.3275921e+02   4.4958859e+02   4.9179605e+02   5.0230763e+02   6.2154643e+02
   4.3109179e+02   4.4809697e+02   4.8804145e+02   4.9938225e+02   5.9412098e+02
   4.5381197e+02   4.6824533e+02   5.1241702e+02   5.1855922e+02   5.8569366e+02
   3.9226043e+02   4.3479155e+02   4.6947977e+02   4.8463726e+02   5.5094802e+02
   4.6118107e+02   4.7876640e+02   5.4597613e+02   6.3941628e+02   6.6637440e+02
   4.6038830e+02   4.7738206e+02   5.4290046e+02   5.7543789e+02   6.2258845e+02
   4.4123932e+02   4.5585103e+02   4.9867335e+02   5.0742098e+02   6.5257858e+02
   4.4099261e+02   4.5539284e+02   4.9561601e+02   5.0484257e+02   6.1296241e+02
   4.6071008e+02   4.7793131e+02   5.4376393e+02   5.7412471e+02   6.0160203e+02
   3.8571022e+02   4.0548997e+02   4.6130420e+02   4.7893838e+02   5.4627685e+02
   4.5804856e+02   4.7369830e+02   5.1861996e+02   5.2328982e+02   5.6087207e+02
   4.0179442e+02   4.4347767e+02   4.8467996e+02   4.9705791e+02   5.8337664e+02
   4.2556965e+02   4.4664904e+02   4.9080099e+02   5.0177553e+02   6.3717833e+02
   4.5822318e+02   4.7322330e+02   4.9456610e+02   4.9818892e+02   5.5055714e+02
   4.5968953e+02   4.7620217e+02   5.2460834e+02   5.2852027e+02   5.5580158e+02
   4.5177451e+02   4.6609071e+02   5.1497164e+02   5.2222623e+02   6.8211660e+02
   4.6007012e+02   4.7685277e+02   5.4121720e+02   5.6407768e+02   6.1914726e+02
   4.0941161e+02   4.4493969e+02   4.9042372e+02   5.0162146e+02   6.6513047e+02
   4.6116600e+02   4.7873911e+02   5.4592377e+02   6.3883967e+02   6.9246520e+02
   4.6125720e+02   4.7890493e+02   5.4624721e+02   6.7798746e+02   6.8305906e+02
   4.6105349e+02   4.7853660e+02   5.4553593e+02   6.2758622e+02   7.3285948e+02
   4.6130155e+02   4.7898595e+02   5.4637262e+02   6.1628694e+02   6.1628694e+02
   3.9927540e+02   4.4492323e+02   4.9072298e+02   5.0186374e+02   7.5168868e+02
   4.6118600e+02   4.7877534e+02   5.4599644e+02   6.5518176e+02   7.6392768e+02
   4.6065175e+02   4.7783097e+02   5.4399908e+02   5.8815912e+02   6.2531813e+02
   4.2512388e+02   4.4656843e+02   4.9099918e+02   5.0194311e+02   6.4570731e+02
   4.1870603e+02   4.4521060e+02   4.8953536e+02   5.0088234e+02   6.2513820e+02
   4.5797000e+02   4.7365321e+02   5.3120967e+02   5.4342979e+02   6.2163220e+02
   4.6013178e+02   4.7695494e+02   5.4203483e+02   5.7094243e+02   6.3790440e+02
   4.6076719e+02   4.7803115e+02   5.4457386e+02   6.0725201e+02   7.6880324e+02
   4.4131372e+02   4.5596177e+02   4.9937909e+02   5.0802608e+02   7.3407070e+02
   4.6120862e+02   4.7881639e+02   5.4603792e+02   5.9888771e+02   6.0129147e+02
   4.6078919e+02   4.7790583e+02   4.9823812e+02   4.9893029e+02   5.4704638e+02
   4.1769689e+02   4.2602250e+02   4.6315705e+02   4.8012243e+02   5.4710752e+02
   4.5677387e+02   4.7194676e+02   5.1760020e+02   5.2320918e+02   5.6893774e+02
   3.8080803e+02   4.4465551e+02   4.8939768e+02   5.0082171e+02   6.2868042e+02
   4.1918868e+02   4.4493233e+02   4.8801317e+02   4.9967772e+02   6.0764050e+02
   4.6125949e+02   4.7890911e+02   5.4625506e+02   5.9558348e+02   5.9560457e+02
   4.2695418e+02   4.4519071e+02   4.8312141e+02   4.9551082e+02   5.6990146e+02
   3.9249675e+02   4.4476035e+02   4.8990694e+02   5.0122184e+02   6.4141943e+02
   4.6117196e+02   4.7874988e+02   5.4591278e+02   6.0754057e+02   6.1482544e+02
   4.6027049e+02   4.7718415e+02   5.4207020e+02   5.6724393e+02   6.1638702e+02
   4.5529212e+02   4.7011537e+02   5.2317106e+02   5.3193617e+02   6.4980663e+02
   3.9800965e+02   4.4469405e+02   4.8955625e+02   5.0094578e+02   6.3195508e+02
   4.1051286e+02   4.4498059e+02   4.9052565e+02   5.0169987e+02   6.9554836e+02
   4.3446032e+02   4.5066948e+02   4.9283011e+02   5.0305046e+02   6.2690030e+02
   4.6054145e+02   4.7764163e+02   5.4342899e+02   5.7834436e+02   6.1807248e+02
   4.4555961e+02   4.5975715e+02   5.0324747e+02   5.1102184e+02   6.3614439e+02
   4.1373111e+02   4.4498401e+02   4.9002727e+02   5.0129869e+02   6.4103424e+02
   4.4513545e+02   4.5892306e+02   4.9649213e+02   5.0505983e+02   5.9119015e+02
   4.6097074e+02   4.7838900e+02   5.4515501e+02   5.9973894e+02   6.1869021e+02
   4.6125812e+02   4.7890660e+02   5.4625045e+02   6.6184087e+02   6.6375322e+02
   4.2824350e+02   4.3878072e+02   4.6979479e+02   4.8465664e+02   5.5086007e+02
   4.3360700e+02   4.4994690e+02   4.9119324e+02   5.0177592e+02   6.1383710e+02
   4.5238480e+02   4.6670147e+02   5.1316101e+02   5.1989084e+02   6.1083394e+02
   4.4626829e+02   4.5453499e+02   4.7369933e+02   4.8601177e+02   5.5124879e+02
   4.2026940e+02   4.4564491e+02   4.9088227e+02   5.0192937e+02   6.8391469e+02
   4.6125970e+02   4.7890950e+02   5.4625617e+02   6.8697350e+02   6.8740731e+02
   4.5862242e+02   4.7460298e+02   5.3532136e+02   5.5128703e+02   6.7262809e+02
   4.2810355e+02   4.4717323e+02   4.8944150e+02   5.0062502e+02   6.1157753e+02
   4.2395588e+02   4.4574711e+02   4.8824412e+02   4.9978822e+02   6.0601494e+02
   4.5692568e+02   4.7222042e+02   5.2843350e+02   5.3953628e+02   6.5320850e+02
   4.3326327e+02   4.4858065e+02   4.8538019e+02   4.9705911e+02   5.7454442e+02
   4.6124154e+02   4.7887613e+02   5.4508052e+02   5.4748401e+02   5.4876091e+02
   4.5295093e+02   4.6737820e+02   5.1731738e+02   5.2481112e+02   6.5509347e+02
   4.5891385e+02   4.7500451e+02   5.2625518e+02   5.3259567e+02   5.6446620e+02
   4.0937318e+02   4.4434773e+02   4.8765322e+02   4.9944089e+02   6.0671222e+02
   4.6023128e+02   4.7709977e+02   5.3004609e+02   5.3456677e+02   5.5538298e+02
   4.5398134e+02   4.6854830e+02   5.2008955e+02   5.2812512e+02   7.1110594e+02
   4.3810058e+02   4.5225092e+02   4.8826839e+02   4.9904644e+02   5.7988984e+02
   4.6110236e+02   4.7862430e+02   5.4570248e+02   6.3150100e+02   7.1600681e+02
   4.6015806e+02   4.7699666e+02   5.4099388e+02   5.6158106e+02   6.0696649e+02
   4.5994517e+02   4.7664389e+02   5.3779142e+02   5.5203555e+02   5.8687156e+02
   4.3266468e+02   4.4968353e+02   4.9277483e+02   5.0310376e+02   6.4070655e+02
   4.4151446e+02   4.5608460e+02   4.9893028e+02   5.0761687e+02   6.5180746e+02
   4.4157709e+02   4.5612089e+02   4.9876316e+02   5.0746599e+02   6.4562145e+02
   4.5323565e+02   4.6760671e+02   5.1247310e+02   5.1883000e+02   5.9349792e+02
   4.6124042e+02   4.7887430e+02   5.4617779e+02   6.0642161e+02   6.0773179e+02
   4.3693408e+02   4.5184561e+02   4.9047179e+02   5.0096148e+02   5.9598470e+02
   4.4837486e+02   4.6257278e+02   5.0898881e+02   5.1615871e+02   7.4070132e+02
   4.4045507e+02   4.5519961e+02   4.9799964e+02   5.0691420e+02   6.5534240e+02
   4.6000273e+02   4.7674082e+02   5.3983574e+02   5.5801665e+02   6.0310801e+02
   4.5823243e+02   4.7395150e+02   5.1741968e+02   5.2160483e+02   5.5872897e+02
   4.6109004e+02   4.7860213e+02   5.4565434e+02   6.2545828e+02   6.5990427e+02
   4.6092301e+02   4.7830452e+02   5.4507666e+02   6.1389168e+02   6.6187401e+02
   4.6055165e+02   4.7765886e+02   5.4331722e+02   5.7487050e+02   6.1233460e+02
   4.6017666e+02   4.7702924e+02   5.4237008e+02   5.7519569e+02   6.5189627e+02
   4.3960166e+02   4.5451875e+02   4.9740055e+02   5.0647778e+02   6.6406804e+02
   4.6125959e+02   4.7890930e+02   5.4625576e+02   6.6396739e+02   6.6422076e+02
   4.6125806e+02   4.7890650e+02   5.4624830e+02   5.9281452e+02   5.9290289e+02
   4.5999973e+02   4.7673877e+02   5.4168594e+02   5.7013409e+02   6.6080934e+02
   4.6036921e+02   4.7735034e+02   5.4317746e+02   5.8530336e+02   6.9529728e+02
   4.6067034e+02   4.7786320e+02   5.4422193e+02   5.9926995e+02   6.8224449e+02
   4.5927816e+02   4.7559260e+02   5.3766633e+02   5.5524482e+02   6.3065850e+02
   4.5917601e+02   4.7543337e+02   5.3634055e+02   5.5196716e+02   6.1724381e+02
   4.3369683e+02   4.4973690e+02   4.8966210e+02   5.0053935e+02   5.9994596e+02
   4.5696105e+02   4.7225289e+02   5.2564486e+02   5.3452256e+02   6.0643745e+02
   4.5600644e+02   4.7098790e+02   5.2099986e+02   5.2830541e+02   5.9713854e+02
   4.6124932e+02   4.7889053e+02   5.4621243e+02   6.0241991e+02   6.0317218e+02
   4.3412568e+02   4.4787178e+02   4.8120691e+02   4.9347996e+02   5.6199510e+02
   4.5856790e+02   4.7452132e+02   5.3464749e+02   5.4977127e+02   6.4214255e+02
   4.6125984e+02   4.7890975e+02   5.4625664e+02   7.7246124e+02   7.7247423e+02
   4.6121139e+02   4.7882124e+02   5.4582791e+02   5.6548291e+02   5.6723794e+02
   4.1268911e+02   4.4344010e+02   4.8405488e+02   4.9652702e+02   5.7864245e+02
   4.5940111e+02   4.7578486e+02   5.3897628e+02   5.5921249e+02   6.8379100e+02
   3.8698979e+02   4.2464440e+02   4.6325866e+02   4.8020476e+02   5.4717694e+02
   4.4133614e+02   4.5448617e+02   4.8734687e+02   4.9786515e+02   5.6890443e+02
   4.4097027e+02   4.5566193e+02   4.9890603e+02   5.0764739e+02   7.1874124e+02
   4.2876949e+02   4.4752019e+02   4.9000592e+02   5.0104990e+02   6.1647399e+02
   4.6104221e+02   4.7851643e+02   5.4549132e+02   6.2221826e+02   7.0183090e+02
   4.6048931e+02   4.7755300e+02   5.4336438e+02   5.8086488e+02   6.2578600e+02
   4.6125964e+02   4.7890938e+02   5.4625592e+02   6.5278582e+02   6.5286709e+02
   4.6122442e+02   4.7884515e+02   5.4611691e+02   6.1004164e+02   6.1256576e+02
   4.1099773e+02   4.4442074e+02   4.8781762e+02   4.9956758e+02   6.0820573e+02
   4.3565290e+02   4.4055338e+02   4.6615884e+02   4.8185594e+02   5.4838526e+02
   4.6125510e+02   4.7890109e+02   5.4623975e+02   7.0287306e+02   7.0965506e+02
   4.5331492e+02   4.6778718e+02   5.1831335e+02   5.2598408e+02   6.6537833e+02
   4.2538487e+02   4.4583259e+02   4.8709999e+02   4.9884084e+02   5.9497326e+02
   4.5656957e+02   4.7172196e+02   5.2269483e+02   5.3031232e+02   5.9551723e+02
   4.6124436e+02   4.7888148e+02   5.4619914e+02   6.2853680e+02   6.3065875e+02
   4.4517250e+02   4.5895551e+02   4.9648881e+02   5.0505112e+02   5.9096120e+02
   4.5732181e+02   4.7275649e+02   5.3010018e+02   5.4225460e+02   6.8669800e+02
   4.1665727e+02   4.2585422e+02   4.6319839e+02   4.8015191e+02   5.4713016e+02
   4.6124224e+02   4.7887756e+02   5.4612636e+02   5.7106148e+02   5.7190850e+02
   4.5954459e+02   4.7598795e+02   5.3043292e+02   5.3794599e+02   5.6418120e+02
   4.5982075e+02   4.7644903e+02   5.4091196e+02   5.6577559e+02   6.6935287e+02
   4.6075041e+02   4.7800186e+02   5.4443017e+02   5.9737759e+02   6.3682761e+02
   4.4588040e+02   4.5905230e+02   4.9150279e+02   5.0061331e+02   5.6914133e+02
   4.5930253e+02   4.7563114e+02   5.3818990e+02   5.5683923e+02   6.4509940e+02
   4.3043993e+02   4.4862453e+02   4.9269423e+02   5.0313800e+02   7.0871017e+02
   4.5997662e+02   4.7670095e+02   5.4145357e+02   5.6791047e+02   6.4731405e+02
   4.1644146e+02   4.4503731e+02   4.8958237e+02   5.0093585e+02   6.2823453e+02
   4.4273311e+02   4.5717268e+02   5.0051665e+02   5.0888378e+02   6.6833987e+02
   4.5383222e+02   4.6832647e+02   5.1555795e+02   5.2229062e+02   6.0227100e+02
   4.2897727e+02   4.4795446e+02   4.9213127e+02   5.0273872e+02   6.6306590e+02
   4.4851419e+02   4.6271363e+02   5.0925319e+02   5.1641094e+02   7.4964348e+02
   4.3146242e+02   4.3148083e+02   4.6127162e+02   4.7891658e+02   5.4626112e+02
   4.5969844e+02   4.7622449e+02   5.2764400e+02   5.3277503e+02   5.5828463e+02
   4.4157017e+02   4.5457172e+02   4.8682930e+02   4.9738650e+02   5.6716256e+02
   4.6115881e+02   4.7872610e+02   5.4589979e+02   6.4112546e+02   7.1740004e+02
   4.6093724e+02   4.7832963e+02   5.4505807e+02   6.0132034e+02   6.2313810e+02
   4.6001752e+02   4.7676788e+02   5.4181049e+02   5.7142572e+02   6.9223448e+02
   4.3289609e+02   4.4963385e+02   4.9162685e+02   5.0216407e+02   6.1971007e+02
   4.4808812e+02   4.6228706e+02   5.0854777e+02   5.1575045e+02   7.5746364e+02
   4.5914968e+02   4.7538979e+02   5.3493486e+02   5.4864858e+02   6.0261825e+02
   4.6125435e+02   4.7889972e+02   5.4623043e+02   5.9137655e+02   5.9165635e+02
   4.5915036e+02   4.7539756e+02   5.3783644e+02   5.5644050e+02   7.0844479e+02
   4.6005688e+02   4.7682924e+02   5.3997802e+02   5.5808559e+02   6.0093844e+02
   4.4688476e+02   4.6108387e+02   5.0621770e+02   5.1362580e+02   6.8128050e+02
   4.0872573e+02   4.2366885e+02   4.6286312e+02   4.7994193e+02   5.4698243e+02
   4.5947520e+02   4.7589225e+02   5.3532346e+02   5.4833218e+02   5.9128368e+02
   4.4650595e+02   4.6071837e+02   5.0569790e+02   5.1318402e+02   7.0501765e+02
   4.5907269e+02   4.7527788e+02   5.3699034e+02   5.5415789e+02   6.4092933e+02
   3.8306224e+02   4.4420569e+02   4.8740139e+02   4.9924950e+02   6.0459752e+02
   4.4877483e+02   4.6295579e+02   5.0903897e+02   5.1614251e+02   6.5287742e+02
   4.6043775e+02   4.7746594e+02   5.4346796e+02   5.9090330e+02   7.7566187e+02
   4.0686565e+02   4.4496693e+02   4.9075555e+02   5.0188613e+02   7.5720385e+02
   4.5654517e+02   4.7150284e+02   5.0937320e+02   5.1379873e+02   5.5931164e+02
   4.1200345e+02   4.4491224e+02   4.8997115e+02   5.0125991e+02   6.3999623e+02
   4.6006142e+02   4.7683978e+02   5.4206833e+02   5.7438223e+02   7.3279009e+02
   4.6107731e+02   4.7857926e+02   5.4557143e+02   6.0876155e+02   6.2127638e+02
   4.6100061e+02   4.7844210e+02   5.4523468e+02   5.9709243e+02   6.1376262e+02
   3.9311994e+02   4.1046341e+02   4.6139228e+02   4.7899482e+02   5.4631613e+02
   4.4634245e+02   4.6017432e+02   4.9867111e+02   5.0677052e+02   5.9314455e+02
   4.5280181e+02   4.6721408e+02   5.1709611e+02   5.2457654e+02   6.6157594e+02
   4.3367696e+02   4.5037062e+02   4.9389648e+02   5.0396537e+02   7.1002173e+02
   4.2430163e+02   4.2979426e+02   4.6362065e+02   4.8039658e+02   5.4730036e+02
   4.6079958e+02   4.7808245e+02   5.3911451e+02   5.4652207e+02   5.5676025e+02
   4.6008763e+02   4.7688260e+02   5.4206091e+02   5.7313111e+02   6.6146519e+02
   4.6120663e+02   4.7881279e+02   5.4606608e+02   6.4251832e+02   6.5653932e+02
   4.3390641e+02   4.4966130e+02   4.8863355e+02   4.9969639e+02   5.9255055e+02
   4.6125434e+02   4.7889970e+02   5.4623706e+02   6.9208899e+02   7.0710473e+02
   4.5799131e+02   4.7365047e+02   5.2398819e+02   5.3071901e+02   5.7216256e+02
   4.6048303e+02   4.7754248e+02   5.4347490e+02   5.8549793e+02   6.3929595e+02
   4.6117256e+02   4.7875099e+02   5.4594734e+02   6.4214739e+02   7.0649640e+02
   3.8754702e+02   4.4414443e+02   4.8715214e+02   4.9905164e+02   6.0193963e+02
   4.4189285e+02   4.5634836e+02   4.9848332e+02   5.0719224e+02   6.3262532e+02
   4.5695053e+02   4.7225465e+02   5.2873298e+02   5.4007799e+02   6.7651450e+02
   4.6066111e+02   4.7784663e+02   5.4359465e+02   5.7383375e+02   6.0410687e+02
   4.5505421e+02   4.6981832e+02   5.2200489e+02   5.3032864e+02   6.3577516e+02
   4.6123627e+02   4.7886674e+02   5.4616761e+02   6.2144426e+02   6.2334800e+02
   4.0143437e+02   4.2117419e+02   4.6234347e+02   4.7960585e+02   5.4674299e+02
   4.3523904e+02   4.5098248e+02   4.9180740e+02   5.0217098e+02   6.1256952e+02
   4.1634532e+02   4.4362925e+02   4.8407670e+02   4.9652413e+02   5.7827733e+02
   4.5540726e+02   4.7022818e+02   5.1960889e+02   5.2676874e+02   6.0011502e+02
   4.6120530e+02   4.7881037e+02   5.4605820e+02   6.3165995e+02   6.4073144e+02
   4.5617221e+02   4.7122497e+02   5.2490216e+02   5.3403042e+02   6.2670717e+02
   6.8035612e+02   6.5485122e+02   5.0172271e+02   4.9054344e+02   4.4488165e+02
   6.9254184e+02   5.7061583e+02   4.9538226e+02   4.8267832e+02   4.4281691e+02
   6.4827572e+02   6.4419332e+02   5.0178824e+02   4.9062666e+02   4.4489726e+02
   7.0236539e+02   6.0220929e+02   4.9925968e+02   4.8742110e+02   4.4421121e+02
   6.3063824e+02   6.3021290e+02   5.0185685e+02   4.9071347e+02   4.4491339e+02
   5.0499674e+02   4.9534462e+02   4.6079237e+02   4.5678975e+02   4.4082885e+02
   5.5593436e+02   5.3752849e+02   4.7523811e+02   4.5904578e+02   3.8439084e+02
   5.8212876e+02   5.4299158e+02   4.7756710e+02   4.6092619e+02   4.1839330e+02
   5.0187692e+02   4.9073983e+02   4.4492771e+02   4.0454156e+02   4.0261466e+02
   5.0260867e+02   4.9186069e+02   4.4708518e+02   4.2891202e+02   4.2127408e+02
   6.4038146e+02   5.4628844e+02   4.7940016e+02   4.6226303e+02   4.2130750e+02
   6.4222758e+02   5.8051875e+02   4.9725569e+02   4.8497342e+02   4.4355787e+02
   6.3910503e+02   5.9410971e+02   4.9887010e+02   4.8695381e+02   4.4409776e+02
   5.7112296e+02   5.6482713e+02   5.0006125e+02   4.8866560e+02   4.4452548e+02
   5.6919369e+02   5.4984899e+02   4.8947249e+02   4.7690082e+02   4.4064555e+02
   5.9680337e+02   5.5007933e+02   4.8620623e+02   4.7238994e+02   4.3767374e+02
   6.8811141e+02   6.0865600e+02   4.9976181e+02   4.8805511e+02   4.4436188e+02
   5.9314805e+02   5.5040324e+02   4.8688260e+02   4.7330601e+02   4.3835469e+02
   7.1817449e+02   6.1957470e+02   5.0048404e+02   4.8897006e+02   4.4456557e+02
   5.1745292e+02   5.1034988e+02   4.6384840e+02   4.5029470e+02   4.2022293e+02
   7.3023796e+02   7.3008533e+02   5.0187189e+02   4.9073240e+02   4.4491688e+02
   5.5228110e+02   5.3612719e+02   4.7592747e+02   4.6071070e+02   4.2425122e+02
   5.4167775e+02   5.2976188e+02   4.7302101e+02   4.5802121e+02   4.1928448e+02
   5.0474040e+02   4.9495106e+02   4.5142341e+02   4.3529354e+02   3.8701250e+02
   6.5673927e+02   5.4601441e+02   4.7878727e+02   4.6119665e+02   3.9704180e+02
   6.3415921e+02   5.5731533e+02   4.9060438e+02   4.7712418e+02   4.4043529e+02
   6.1097246e+02   5.7425954e+02   4.9771298e+02   4.8565936e+02   4.4377235e+02
   6.1094816e+02   5.4478863e+02   4.7817615e+02   4.6089755e+02   4.0766915e+02
   7.7660293e+02   6.1616466e+02   5.0004343e+02   4.8840770e+02   4.4444180e+02
   5.0757527e+02   4.9879220e+02   4.5623867e+02   4.4340834e+02   4.2494130e+02
   5.8943495e+02   5.6544089e+02   4.9764974e+02   4.8578529e+02   4.4383571e+02
   7.1007772e+02   7.0970365e+02   5.0187104e+02   4.9073131e+02   4.4491668e+02
   6.3744590e+02   5.9135585e+02   4.9860045e+02   4.8662314e+02   4.4401370e+02
   5.9632791e+02   5.4398615e+02   4.7785980e+02   4.6085393e+02   4.1405047e+02
   5.7381664e+02   5.7379434e+02   5.0186838e+02   4.9072839e+02   4.4491618e+02
   6.2688644e+02   5.6188003e+02   4.9339187e+02   4.8046192e+02   4.4200785e+02
   5.9227451e+02   5.8381125e+02   5.0080590e+02   4.8944327e+02   4.4467185e+02
   5.0214246e+02   4.9114501e+02   4.4563341e+02   4.1980046e+02   3.8835807e+02
   6.7674314e+02   6.6246038e+02   5.0181979e+02   4.9066642e+02   4.4490464e+02
   6.1563855e+02   5.4572724e+02   4.7945732e+02   4.6278849e+02   4.2427760e+02
   6.5292018e+02   6.1487425e+02   5.0032380e+02   4.8877101e+02   4.4452304e+02
   5.6098821e+02   5.4484287e+02   4.8607119e+02   4.7329881e+02   4.3874334e+02
   5.1645120e+02   5.0930885e+02   4.6336083e+02   4.4999456e+02   4.2151368e+02
   6.4453134e+02   5.5481536e+02   4.8855966e+02   4.7461424e+02   4.3895043e+02
   6.1977623e+02   5.8266881e+02   4.9828542e+02   4.8628531e+02   4.4393184e+02
   7.7639415e+02   6.9916619e+02   5.0165920e+02   4.9046262e+02   4.4486638e+02
   6.5316285e+02   6.0850284e+02   4.9992745e+02   4.8826922e+02   4.4441148e+02
   6.1493368e+02   6.0294080e+02   5.0099979e+02   4.8964418e+02   4.4470806e+02
   5.6799375e+02   5.4118468e+02   4.7649281e+02   4.5985722e+02   4.0053251e+02
   6.4451985e+02   6.3803880e+02   5.0172469e+02   4.9054644e+02   4.4488226e+02
   6.0327144e+02   5.5059141e+02   4.8622837e+02   4.7226180e+02   4.3751345e+02
   6.8346867e+02   5.9114627e+02   4.9811610e+02   4.8599544e+02   4.4384290e+02
   6.1208872e+02   5.6534979e+02   4.9560639e+02   4.8319755e+02   4.4303744e+02
   5.9428682e+02   5.5784187e+02   4.9329232e+02   4.8076468e+02   4.4222054e+02
   6.2251066e+02   5.5251061e+02   4.8704864e+02   4.7292509e+02   4.3785709e+02
   6.3736817e+02   5.4577876e+02   4.7870317e+02   4.6120931e+02   4.0895653e+02
   6.9607454e+02   6.5666169e+02   5.0173060e+02   4.9055341e+02   4.4488352e+02
   5.8106585e+02   5.4934796e+02   4.8696551e+02   4.7369026e+02   4.3872049e+02
   6.2118547e+02   5.7601726e+02   4.9730106e+02   4.8509749e+02   4.4360423e+02
   5.3058815e+02   5.2270018e+02   4.7519123e+02   4.6383854e+02   4.3412111e+02
   6.4689957e+02   5.7183219e+02   4.9587004e+02   4.8330191e+02   4.4303592e+02
   5.9248243e+02   5.9191086e+02   5.0179622e+02   4.9064046e+02   4.4490019e+02
   7.5223974e+02   6.9725582e+02   5.0166838e+02   4.9047428e+02   4.4486859e+02
   7.0586969e+02   5.5246228e+02   4.8624635e+02   4.7163890e+02   4.3675370e+02
   5.9416401e+02   5.9400402e+02   5.0185256e+02   4.9070886e+02   4.4491261e+02
   7.7525820e+02   6.6248521e+02   5.0157344e+02   4.9035369e+02   4.4484566e+02
   5.4863014e+02   5.3381549e+02   4.7419646e+02   4.5855471e+02   4.1468003e+02
   6.7595491e+02   6.2635857e+02   5.0096233e+02   4.8957885e+02   4.4469293e+02
   6.1653679e+02   5.7530820e+02   4.9755459e+02   4.8543751e+02   4.4370615e+02
   6.6010254e+02   6.1411308e+02   5.0019647e+02   4.8860783e+02   4.4448707e+02
   5.9162958e+02   5.5091491e+02   4.8759021e+02   4.7420008e+02   4.3895490e+02
   5.6812343e+02   5.6079945e+02   4.9886886e+02   4.8735213e+02   4.4424638e+02
   6.3833642e+02   5.4678211e+02   4.8013859e+02   4.6340795e+02   4.2544886e+02
   5.6431898e+02   5.5342500e+02   4.9465876e+02   4.8280568e+02   4.4304038e+02
   6.5056481e+02   6.2429102e+02   5.0109811e+02   4.8975288e+02   4.4472828e+02
   7.4240047e+02   5.6547507e+02   4.9395701e+02   4.8094870e+02   4.4216591e+02
   6.4318521e+02   6.4315772e+02   5.0187190e+02   4.9073241e+02   4.4491688e+02
   5.9326665e+02   5.4760968e+02   4.8355713e+02   4.6909726e+02   4.3496670e+02
   5.0843836e+02   4.9990477e+02   4.5717489e+02   4.4432290e+02   4.2460879e+02
   6.4578995e+02   5.4587125e+02   4.7871036e+02   4.6115017e+02   3.8171975e+02
   6.2593225e+02   5.6765249e+02   4.9548344e+02   4.8292709e+02   4.4292514e+02
   6.7209412e+02   6.0014293e+02   4.9908992e+02   4.8720991e+02   4.4415953e+02
   6.9247442e+02   6.4034312e+02   5.0142217e+02   4.9016229e+02   4.4480887e+02
   6.9120889e+02   6.5034314e+02   5.0163569e+02   4.9043312e+02   4.4486082e+02
   5.0684591e+02   4.9783404e+02   4.5565386e+02   4.4344079e+02   4.2707054e+02
   6.6350636e+02   5.4616604e+02   4.7896881e+02   4.6145794e+02   4.1348398e+02
   6.5433708e+02   5.6830410e+02   4.9501210e+02   4.8226139e+02   4.4267388e+02
   6.5656880e+02   5.4934891e+02   4.8313552e+02   4.6757652e+02   4.3272214e+02
   5.4843407e+02   5.4818839e+02   5.0158270e+02   4.9043115e+02   4.4486689e+02
   6.0446811e+02   5.8172370e+02   4.9927251e+02   4.8754861e+02   4.4425557e+02
   6.2966094e+02   5.9905004e+02   4.9965350e+02   4.8794211e+02   4.4433841e+02
   6.7635170e+02   5.4761761e+02   4.8095035e+02   4.6445640e+02   4.2775746e+02
   5.2194629e+02   5.1472496e+02   4.6693727e+02   4.5384693e+02   4.2444222e+02
   6.9018739e+02   5.6968603e+02   4.9519135e+02   4.8245058e+02   4.4273690e+02
   6.5745085e+02   5.9574109e+02   4.9872935e+02   4.8676273e+02   4.4404708e+02
   5.8595531e+02   5.4967047e+02   4.8676592e+02   4.7333042e+02   4.3843698e+02
   6.0980239e+02   5.4925616e+02   4.8436178e+02   4.6974434e+02   4.3536543e+02
   6.4214288e+02   5.4662720e+02   4.7986905e+02   4.6297305e+02   4.2411282e+02
   6.1231213e+02   5.5163051e+02   4.8677070e+02   4.7277008e+02   4.3781979e+02
   5.7774481e+02   5.4762439e+02   4.8526353e+02   4.7169358e+02   4.3736522e+02
   6.4413006e+02   6.0237248e+02   4.9962693e+02   4.8789539e+02   4.4432595e+02
   6.0677786e+02   5.4970978e+02   4.8505226e+02   4.7070257e+02   4.3624371e+02
   6.3071159e+02   6.2472313e+02   5.0163836e+02   4.9043837e+02   4.4486201e+02
   6.2683773e+02   5.9576402e+02   4.9945185e+02   4.8769497e+02   4.4428103e+02
   6.2416232e+02   5.6935750e+02   4.9594064e+02   4.8347130e+02   4.4310595e+02
   7.0274080e+02   7.0272579e+02   5.0187255e+02   4.9073322e+02   4.4491703e+02
   6.8354212e+02   5.4621810e+02   4.7900296e+02   4.6148831e+02   4.1381907e+02
   7.0884074e+02   7.0859762e+02   5.0187160e+02   4.9073202e+02   4.4491681e+02
   5.3866495e+02   5.2775318e+02   4.7175440e+02   4.5657539e+02   3.9623995e+02
   5.7909904e+02   5.7903369e+02   5.0186302e+02   4.9072201e+02   4.4491504e+02
   5.7046904e+02   5.4851569e+02   4.8760403e+02   4.7471247e+02   4.3944966e+02
   5.0243476e+02   4.9159126e+02   4.4643696e+02   4.2434960e+02   4.0690942e+02
   6.5142198e+02   5.9781053e+02   4.9899171e+02   4.8709391e+02   4.4413151e+02
   6.5812922e+02   5.9009179e+02   4.9809347e+02   4.8597396e+02   4.4383791e+02
   6.3054112e+02   5.8804245e+02   4.9846543e+02   4.8647005e+02   4.4397562e+02
   6.8943796e+02   6.2496294e+02   5.0089168e+02   4.8948886e+02   4.4467450e+02
   6.2417397e+02   5.5840739e+02   4.9159282e+02   4.7836217e+02   4.4107948e+02
   6.6135624e+02   5.8250494e+02   4.9720642e+02   4.8488481e+02   4.4352751e+02
   5.7962501e+02   5.7834916e+02   5.0168585e+02   4.9051301e+02   4.4487755e+02
   5.9359044e+02   5.7464789e+02   4.9930652e+02   4.8765356e+02   4.4428817e+02
   5.2651747e+02   5.1925766e+02   4.7395964e+02   4.6326240e+02   4.3459434e+02
   6.1290674e+02   5.8324256e+02   4.9884723e+02   4.8699867e+02   4.4411833e+02
   6.5332043e+02   6.2875122e+02   5.0122385e+02   4.8991188e+02   4.4475992e+02
   6.3725076e+02   6.3628847e+02   5.0183629e+02   4.9068750e+02   4.4490858e+02
   5.0381342e+02   4.9364549e+02   4.5120130e+02   4.4040622e+02   4.3141206e+02
   6.1849927e+02   6.1785331e+02   5.0181284e+02   4.9065847e+02   4.4490325e+02
   5.5824626e+02   5.5542144e+02   4.9969815e+02   4.8836145e+02   4.4447612e+02
   5.7889166e+02   5.7745195e+02   5.0165811e+02   4.9048086e+02   4.4487178e+02
   7.6393889e+02   5.6520565e+02   4.9385191e+02   4.8081939e+02   4.4211319e+02
   5.9146386e+02   5.5350705e+02   4.9016772e+02   4.7723095e+02   4.4066881e+02
   7.1711051e+02   7.1705971e+02   5.0187232e+02   4.9073293e+02   4.4491698e+02
   6.3938399e+02   5.4814349e+02   4.8190670e+02   4.6597986e+02   4.3059591e+02
   6.4368767e+02   5.5253043e+02   4.8658432e+02   4.7217325e+02   4.3722325e+02
   6.0795589e+02   6.0699369e+02   5.0179107e+02   4.9063205e+02   4.4489844e+02
   7.2320181e+02   5.6536182e+02   4.9398015e+02   4.8098855e+02   4.4218431e+02
   6.0884909e+02   5.4630582e+02   4.8063212e+02   4.6468350e+02   4.2891095e+02
   6.2526845e+02   6.2317497e+02   5.0180558e+02   4.9064913e+02   4.4490149e+02
   6.8846335e+02   5.6154927e+02   4.9253127e+02   4.7928457e+02   4.4146421e+02
   5.7994825e+02   5.7786874e+02   5.0156764e+02   4.9037351e+02   4.4485216e+02
   7.5971347e+02   7.4660066e+02   5.0185848e+02   4.9071540e+02   4.4491373e+02
   7.1808477e+02   6.0166902e+02   4.9914784e+02   4.8727796e+02   4.4417579e+02
   7.4796143e+02   6.4154317e+02   5.0124016e+02   4.8993013e+02   4.4476328e+02
   6.2077314e+02   5.9808118e+02   4.9994287e+02   4.8831557e+02   4.4442505e+02
   7.5499126e+02   5.4644520e+02   4.7918698e+02   4.6169589e+02   4.1622353e+02
   5.0466590e+02   4.9492698e+02   4.6419613e+02   4.6137392e+02   4.4236249e+02
   6.3898097e+02   6.3893789e+02   5.0187128e+02   4.9073163e+02   4.4491674e+02
   5.1897783e+02   5.1207993e+02   4.6917859e+02   4.5918795e+02   4.3375924e+02
   6.8432232e+02   6.7717342e+02   5.0185588e+02   4.9071210e+02   4.4491312e+02
   5.7504582e+02   5.5259127e+02   4.9126400e+02   4.7879615e+02   4.4149321e+02
   6.8120280e+02   6.4287993e+02   5.0148079e+02   4.9023671e+02   4.4482327e+02
   6.2521084e+02   5.4543635e+02   4.7848406e+02   4.6102460e+02   3.8863174e+02
   5.9015646e+02   5.8361684e+02   5.0104536e+02   4.8973641e+02   4.4473024e+02
   6.4096199e+02   5.6522766e+02   4.9436857e+02   4.8153715e+02   4.4241462e+02
   5.9199967e+02   5.8962313e+02   5.0157311e+02   4.9036988e+02   4.4485041e+02
   6.0383829e+02   6.0202511e+02   5.0172072e+02   4.9054559e+02   4.4488252e+02
   5.9865941e+02   5.6268440e+02   4.9558226e+02   4.8332674e+02   4.4310720e+02
   6.4493482e+02   5.7035206e+02   4.9561705e+02   4.8300506e+02   4.4293735e+02
   7.2278714e+02   6.2475887e+02   5.0077672e+02   4.8934155e+02   4.4464395e+02
   7.0184870e+02   5.4613717e+02   4.7886976e+02   4.6127165e+02   4.0615691e+02
   6.5108100e+02   5.8603822e+02   4.9776958e+02   4.8558280e+02   4.4373044e+02
   6.2294996e+02   6.1794688e+02   5.0146146e+02   4.9021686e+02   4.4481991e+02
   6.2529452e+02   6.0697928e+02   5.0055440e+02   4.8907515e+02   4.4458971e+02
   6.1951582e+02   5.5058047e+02   4.8529331e+02   4.7076077e+02   4.3617500e+02
   5.6969975e+02   5.4202683e+02   4.7782817e+02   4.6186797e+02   4.2423425e+02
   5.0593541e+02   4.9946049e+02   4.8921946e+02   4.8448714e+02   4.4452246e+02
   6.1101270e+02   5.7674860e+02   4.9812524e+02   4.8614546e+02   4.4390227e+02
   6.5885081e+02   6.0989389e+02   4.9994896e+02   4.8829459e+02   4.4441702e+02
   6.3128036e+02   6.2920389e+02   5.0179403e+02   4.9063437e+02   4.4489873e+02
   5.4233404e+02   5.3696493e+02   4.9298163e+02   4.8192574e+02   4.4296410e+02
   6.6649413e+02   6.3239901e+02   5.0123147e+02   4.8992066e+02   4.4476156e+02
   6.4079059e+02   5.9277038e+02   4.9868577e+02   4.8672385e+02   4.4403905e+02
   6.0872411e+02   5.6185175e+02   4.9438180e+02   4.8181497e+02   4.4256962e+02
   6.4989281e+02   5.5506917e+02   4.8867887e+02   4.7473228e+02   4.3901691e+02
   5.2115814e+02   5.1394619e+02   4.6536132e+02   4.5108847e+02   3.9039919e+02
   5.8352302e+02   5.4353081e+02   4.7842475e+02   4.6221308e+02   4.2424591e+02
   5.1254614e+02   5.0492666e+02   4.6093748e+02   4.4813284e+02   4.2432465e+02
   6.0351346e+02   5.8607450e+02   4.9992034e+02   4.8833466e+02   4.4443480e+02
   5.0401216e+02   4.9392866e+02   4.5063781e+02   4.3626277e+02   4.2419783e+02
   7.6944212e+02   5.4625775e+02   4.7891235e+02   4.6126445e+02   3.9599645e+02
   6.6656302e+02   6.5243377e+02   5.0172816e+02   4.9055041e+02   4.4488297e+02
   5.0353626e+02   4.9382503e+02   4.7854721e+02   4.7696468e+02   4.4444647e+02
   6.7505599e+02   5.5330280e+02   4.8704904e+02   4.7267021e+02   4.3756829e+02
   5.6505598e+02   5.4061596e+02   4.7628543e+02   4.5972527e+02   3.9920594e+02
   6.2317017e+02   5.6988242e+02   4.9608811e+02   4.8364927e+02   4.4316384e+02
   6.3500648e+02   5.6506079e+02   4.9445336e+02   4.8166459e+02   4.4246788e+02
   7.3111437e+02   6.2223953e+02   5.0063076e+02   4.8915553e+02   4.4460493e+02
   5.0655507e+02   4.9744238e+02   4.5434290e+02   4.3982558e+02   4.1713282e+02
   6.3297427e+02   5.5562063e+02   4.8941455e+02   4.7571544e+02   4.3965049e+02
   6.1747654e+02   5.9945333e+02   5.0037105e+02   4.8885630e+02   4.4454434e+02
   5.8693570e+02   5.6633582e+02   4.9818644e+02   4.8641543e+02   4.4399986e+02
   6.0077037e+02   5.4432154e+02   4.7804270e+02   4.6097744e+02   4.1451049e+02
   6.5617980e+02   5.7844166e+02   4.9675930e+02   4.8434816e+02   4.4336638e+02
   7.7417747e+02   6.1998953e+02   5.0039031e+02   4.8884893e+02   4.4453925e+02
   6.5760069e+02   5.5175608e+02   4.8567048e+02   4.7093463e+02   4.3618026e+02
   6.0305031e+02   5.6861181e+02   4.9715162e+02   4.8506747e+02   4.4361791e+02
   5.1216989e+02   5.0448272e+02   4.6083755e+02   4.4833821e+02   4.2554587e+02
   6.1576239e+02   6.0709342e+02   5.0126622e+02   4.8997569e+02   4.4477355e+02
   7.3542788e+02   7.0582147e+02   5.0172370e+02   4.9054450e+02   4.4488183e+02
   5.9722653e+02   5.6921506e+02   4.9787734e+02   4.8596472e+02   4.4387059e+02
   6.2453135e+02   5.9569167e+02   4.9951542e+02   4.8777674e+02   4.4430062e+02
   6.0847264e+02   5.4490381e+02   4.7850900e+02   4.6148562e+02   4.1861006e+02
   6.9082016e+02   5.5614472e+02   4.8932206e+02   4.7545667e+02   4.3944939e+02
   6.1770902e+02   6.1487067e+02   5.0158686e+02   4.9037545e+02   4.4485029e+02
   6.8174818e+02   5.5519535e+02   4.8861704e+02   4.7460442e+02   4.3891706e+02
   7.6832155e+02   5.8843882e+02   4.9764417e+02   4.8539796e+02   4.4367366e+02
   7.0625624e+02   6.7342216e+02   5.0181040e+02   4.9065449e+02   4.4490242e+02
   7.2732580e+02   5.5005199e+02   4.8374328e+02   4.6831221e+02   4.3355156e+02
   6.9204856e+02   5.4610569e+02   4.7883206e+02   4.6121740e+02   3.8448276e+02
   7.5206760e+02   6.0846392e+02   4.9955642e+02   4.8778975e+02   4.4429912e+02
   5.1228810e+02   5.0460786e+02   4.5983250e+02   4.4561491e+02   4.0700134e+02
   5.0368551e+02   4.9344664e+02   4.4940536e+02   4.3194832e+02   4.0147475e+02
   5.8693356e+02   5.7408324e+02   4.9995981e+02   4.8845974e+02   4.4447138e+02
   5.3877785e+02   5.2804150e+02   4.7320904e+02   4.5899810e+02   4.2486035e+02
   5.4515579e+02   5.3597855e+02   4.8630902e+02   4.7479688e+02   4.4009876e+02
   5.0219731e+02   4.9123616e+02   4.4774487e+02   4.4355766e+02   4.4048102e+02
   5.9376773e+02   5.4943908e+02   4.8574168e+02   4.7188298e+02   4.3732661e+02
   5.9728561e+02   5.8459634e+02   5.0036013e+02   4.8889079e+02   4.4455711e+02
   6.3149214e+02   5.9739085e+02   4.9942444e+02   4.8765397e+02   4.4427048e+02
   7.0714292e+02   5.4614650e+02   4.7887258e+02   4.6127005e+02   4.0572761e+02
   7.1212632e+02   5.4781752e+02   4.8115780e+02   4.6473462e+02   4.2829331e+02
   6.8359471e+02   6.8357281e+02   5.0187257e+02   4.9073325e+02   4.4491703e+02
   5.7276797e+02   5.6149678e+02   4.9821129e+02   4.8657891e+02   4.4405984e+02
   5.3430003e+02   5.2480758e+02   4.7055139e+02   4.5564481e+02   3.9951631e+02
   6.0201729e+02   5.5740217e+02   4.9227553e+02   4.7946074e+02   4.4165632e+02
   6.8131361e+02   5.5011914e+02   4.8391471e+02   4.6858490e+02   4.3388409e+02
   6.2995794e+02   5.6657896e+02   4.9505862e+02   4.8240402e+02   4.4274079e+02
   6.4376039e+02   6.2792957e+02   5.0137898e+02   4.9010948e+02   4.4479881e+02
   6.6861573e+02   5.9694418e+02   4.9877114e+02   4.8681153e+02   4.4405918e+02
   7.1681800e+02   6.6168356e+02   5.0171126e+02   4.9052878e+02   4.4487888e+02
   6.1812446e+02   5.5688035e+02   4.9091007e+02   4.7764315e+02   4.4074771e+02
   6.0294939e+02   5.4434763e+02   4.7791566e+02   4.6070431e+02   3.9657561e+02
   6.0175649e+02   5.9808997e+02   5.0142191e+02   4.9017765e+02   4.4481344e+02
   6.2334742e+02   5.8510575e+02   4.9836162e+02   4.8635993e+02   4.4394903e+02
   5.5226052e+02   5.5225654e+02   5.0186860e+02   4.9072904e+02   4.4491633e+02
   6.3282588e+02   5.6015924e+02   4.9235401e+02   4.7919837e+02   4.4145453e+02
   6.0979707e+02   5.4645318e+02   4.8078971e+02   4.6489054e+02   4.2925817e+02
   7.3008440e+02   5.6931566e+02   4.9498964e+02   4.8218849e+02   4.4263906e+02
   5.8571232e+02   5.8563984e+02   5.0186190e+02   4.9072048e+02   4.4491474e+02
   6.0618025e+02   6.0614656e+02   5.0186967e+02   4.9072967e+02   4.4491638e+02
   6.5625580e+02   5.4651100e+02   4.7951645e+02   4.6233438e+02   4.2137801e+02
   6.3181782e+02   5.5290918e+02   4.8716594e+02   4.7298454e+02   4.3786663e+02
   6.9333819e+02   6.5533653e+02   5.0171034e+02   4.9052774e+02   4.4487870e+02
   6.9970548e+02   5.8836123e+02   4.9781620e+02   4.8562407e+02   4.4373981e+02
   6.3788223e+02   5.4575236e+02   4.7864973e+02   4.6111845e+02   3.9377814e+02
   6.3285025e+02   5.7039714e+02   4.9589510e+02   4.8337664e+02   4.4306817e+02
   6.0437660e+02   6.0423628e+02   5.0186153e+02   4.9071960e+02   4.4491454e+02
   5.3315416e+02   5.3261900e+02   5.0082063e+02   4.8975442e+02   4.4476375e+02
   6.7526535e+02   6.3098228e+02   5.0115033e+02   4.8981749e+02   4.4474104e+02
   7.0256475e+02   6.3907056e+02   5.0138297e+02   4.9011246e+02   4.4479918e+02
   6.5597246e+02   6.4893207e+02   5.0174922e+02   4.9057718e+02   4.4488800e+02
   6.6032820e+02   6.2764000e+02   5.0108147e+02   4.8973064e+02   4.4472369e+02
   7.0997808e+02   6.5013271e+02   5.0159011e+02   4.9037522e+02   4.4484981e+02
   6.3851400e+02   6.2670357e+02   5.0143300e+02   4.9017833e+02   4.4481221e+02
   5.9492383e+02   5.6362134e+02   4.9633036e+02   4.8422323e+02   4.4338989e+02
   5.4060799e+02   5.2913023e+02   4.7304821e+02   4.5830996e+02   4.2162007e+02
   6.5505016e+02   6.5038309e+02   5.0180120e+02   4.9064297e+02   4.4490029e+02
   5.0882478e+02   5.0038858e+02   4.5680985e+02   4.4244528e+02   4.1189928e+02
   7.0385598e+02   6.5581236e+02   5.0170244e+02   4.9051769e+02   4.4487680e+02
   7.0257709e+02   6.9977568e+02   5.0186625e+02   4.9072525e+02   4.4491556e+02
   6.9015720e+02   6.5681585e+02   5.0173732e+02   4.9056195e+02   4.4488513e+02
   6.6334815e+02   5.4611537e+02   4.7889492e+02   4.6134261e+02   4.1063241e+02
   5.6130914e+02   5.4035068e+02   4.7781161e+02   4.6245576e+02   4.2674882e+02
   6.9873486e+02   5.4629441e+02   4.7910312e+02   4.6163870e+02   4.1600357e+02
   6.7619844e+02   6.5657227e+02   5.0176069e+02   4.9059157e+02   4.4489068e+02
   5.1023577e+02   5.0214973e+02   4.5903402e+02   4.4636704e+02   4.2498096e+02
   6.0568381e+02   6.0524221e+02   5.0183517e+02   4.9068691e+02   4.4490855e+02
   6.4987131e+02   6.3286735e+02   5.0143343e+02   4.9017766e+02   4.4481196e+02
   6.3872086e+02   6.3658891e+02   5.0178827e+02   4.9062689e+02   4.4489732e+02
   6.6698560e+02   5.8607980e+02   4.9763395e+02   4.8540487e+02   4.4367840e+02
   6.5214013e+02   6.3314937e+02   5.0140319e+02   4.9013918e+02   4.4480448e+02
   5.8983894e+02   5.8255833e+02   5.0094027e+02   4.8961113e+02   4.4470582e+02
   5.5000953e+02   5.3485118e+02   4.7545025e+02   4.6033507e+02   4.2391074e+02
   6.2093479e+02   5.4822077e+02   4.8250250e+02   4.6703256e+02   4.3224138e+02
   6.9490953e+02   5.7121521e+02   4.9549534e+02   4.8281328e+02   4.4286367e+02
   6.5550739e+02   5.4848115e+02   4.8212084e+02   4.6618442e+02   4.3082959e+02
   6.1893715e+02   6.1619235e+02   5.0159503e+02   4.9038547e+02   4.4485216e+02
   5.9994287e+02   5.4863116e+02   4.8426362e+02   4.6983724e+02   4.3556351e+02
   7.1537800e+02   5.4616538e+02   4.7887445e+02   4.6125871e+02   4.0344691e+02
   6.7658113e+02   5.5361425e+02   4.8732066e+02   4.7300907e+02   4.3781969e+02
   6.2810518e+02   5.4554959e+02   4.7857863e+02   4.6113153e+02   4.0829481e+02
   6.1737395e+02   5.4590179e+02   4.7958453e+02   4.6291849e+02   4.2457232e+02
   6.0792492e+02   5.4488813e+02   4.7851613e+02   4.6151155e+02   4.1886410e+02
   5.0193251e+02   4.9082709e+02   4.4519548e+02   4.3363608e+02   4.3318920e+02
   5.7444113e+02   5.5397270e+02   4.9266808e+02   4.8039024e+02   4.4215287e+02
   5.4550610e+02   5.3517516e+02   4.8382261e+02   4.7198107e+02   4.3851486e+02
   5.3651668e+02   5.2660805e+02   4.7319410e+02   4.5951003e+02   4.2696789e+02
   7.7229388e+02   7.6760877e+02   5.0187143e+02   4.9073180e+02   4.4491677e+02
   6.0178591e+02   5.5044386e+02   4.8616704e+02   4.7221455e+02   4.3749043e+02
   5.7391757e+02   5.5338739e+02   4.9222043e+02   4.7989670e+02   4.4196073e+02
   7.7461686e+02   5.4693203e+02   4.7986958e+02   4.6274843e+02   4.2290105e+02
   6.3154670e+02   5.6102945e+02   4.9283589e+02   4.7977485e+02   4.4171163e+02
   5.1464337e+02   5.0733446e+02   4.6160944e+02   4.4749747e+02   4.1010624e+02
   6.3657627e+02   5.5317999e+02   4.8730604e+02   4.7312191e+02   4.3795191e+02
   6.8126579e+02   6.7825836e+02   5.0186358e+02   4.9072187e+02   4.4491493e+02
   7.5349401e+02   7.2258789e+02   5.0177419e+02   4.9060856e+02   4.4489385e+02
   6.1392492e+02   5.4490660e+02   4.7823249e+02   4.6092145e+02   4.0683380e+02
   6.6092246e+02   6.5298993e+02   5.0176587e+02   4.9059820e+02   4.4489192e+02
   5.8284869e+02   5.7932165e+02   5.0138662e+02   4.9015632e+02   4.4481169e+02
   6.0463970e+02   5.5095238e+02   4.8653033e+02   4.7261320e+02   4.3776284e+02
   7.6048338e+02   7.4353978e+02   5.0185226e+02   4.9070752e+02   4.4491227e+02
   5.0518938e+02   4.9557822e+02   4.5217589e+02   4.3641976e+02   4.0063185e+02
   6.5253573e+02   5.8018798e+02   4.9702835e+02   4.8467874e+02   4.4346759e+02
   5.5404769e+02   5.4133803e+02   4.8566958e+02   4.7330737e+02   4.3895238e+02
   7.0093266e+02   5.8763395e+02   4.9774664e+02   4.8553833e+02   4.4371562e+02
   6.5288825e+02   6.1989179e+02   5.0077868e+02   4.8934783e+02   4.4464565e+02
   6.0281597e+02   5.4577002e+02   4.8021703e+02   4.6422844e+02   4.2821254e+02
   5.7034966e+02   5.4155384e+02   4.7663417e+02   4.5994716e+02   4.0155484e+02
   5.5563227e+02   5.3748794e+02   4.7547940e+02   4.5948095e+02   4.1610440e+02
   6.8905442e+02   6.5816643e+02   5.0175394e+02   4.9058299e+02   4.4488907e+02
   6.1789144e+02   6.1757787e+02   5.0184139e+02   4.9069423e+02   4.4490985e+02
   6.6505228e+02   5.4620871e+02   4.7902599e+02   4.6154447e+02   4.1491455e+02
   6.5603225e+02   5.7687952e+02   4.9655171e+02   4.8409816e+02   4.4328887e+02
   6.2697197e+02   5.7041110e+02   4.9609247e+02   4.8363871e+02   4.4315783e+02
   6.0775981e+02   5.5006628e+02   4.8538886e+02   4.7111480e+02   4.3657755e+02
   6.8188906e+02   6.7494187e+02   5.0185522e+02   4.9071128e+02   4.4491297e+02
   6.0641185e+02   5.4569512e+02   4.7988762e+02   4.6365059e+02   4.2689020e+02
   5.7077747e+02   5.4190709e+02   4.7729880e+02   4.6098451e+02   4.2059482e+02
   7.3486852e+02   6.2592606e+02   5.0075496e+02   4.8931326e+02   4.4463799e+02
   5.4836219e+02   5.3380425e+02   4.7471449e+02   4.5945211e+02   4.2147129e+02
   6.6844468e+02   6.6372332e+02   5.0185330e+02   4.9070886e+02   4.4491252e+02
   5.5533916e+02   5.3730200e+02   4.7528011e+02   4.5919966e+02   4.1220388e+02
   6.6477188e+02   6.1939374e+02   5.0061531e+02   4.8913897e+02   4.4460176e+02
   7.7441543e+02   5.4627309e+02   4.7893345e+02   4.6129678e+02   4.0466173e+02
   6.2549978e+02   6.2192805e+02   5.0171793e+02   4.9053900e+02   4.4488098e+02
   6.3009577e+02   6.0382991e+02   5.0012163e+02   4.8852774e+02   4.4447098e+02
   5.8221613e+02   5.8165183e+02   5.0179807e+02   4.9064473e+02   4.4490118e+02
   5.8819944e+02   5.4327790e+02   4.7737326e+02   4.6038351e+02   3.8993883e+02
   5.5051905e+02   5.3549686e+02   4.7672252e+02   4.6220414e+02   4.2810612e+02
   5.0188952e+02   4.9075883e+02   4.4495851e+02   4.0639070e+02   3.9669467e+02
   6.4481607e+02   6.4409569e+02   5.0185552e+02   4.9071172e+02   4.4491306e+02
   6.7493746e+02   5.4703032e+02   4.8016903e+02   4.6329189e+02   4.2487739e+02
   5.0457419e+02   4.9530320e+02   4.7616505e+02   4.7396379e+02   4.4401332e+02
   5.9730089e+02   5.7132388e+02   4.9833112e+02   4.8648821e+02   4.4400469e+02
   7.4508430e+02   5.7661028e+02   4.9622900e+02   4.8367208e+02   4.4314716e+02
   6.1868962e+02   5.4904326e+02   4.8362693e+02   4.6859199e+02   4.3411471e+02
   6.8080736e+02   6.0075295e+02   4.9914274e+02   4.8727533e+02   4.4417561e+02
   6.1954115e+02   6.1439163e+02   5.0140105e+02   4.9014191e+02   4.4480557e+02
   6.4350536e+02   6.3144531e+02   5.0152402e+02   4.9029290e+02   4.4483421e+02
   6.8215466e+02   5.4609888e+02   4.7883098e+02   4.6122063e+02   3.9696024e+02
   5.7539580e+02   5.4453155e+02   4.8122495e+02   4.6655022e+02   4.3252703e+02
   5.0616684e+02   4.9692536e+02   4.5536492e+02   4.4442811e+02   4.3020800e+02
   5.7970192e+02   5.4753866e+02   4.8490666e+02   4.7119795e+02   4.3696464e+02
   5.6831355e+02   5.4123454e+02   4.7650400e+02   4.5985565e+02   3.9081331e+02
   6.2580804e+02   6.1302573e+02   5.0098833e+02   4.8962076e+02   4.4470238e+02
   7.0316064e+02   5.4774728e+02   4.8109027e+02   4.6464742e+02   4.2813245e+02
   6.1077426e+02   5.6579392e+02   4.9584127e+02   4.8348365e+02   4.4313208e+02
   5.8549334e+02   5.5996471e+02   4.9554445e+02   4.8345930e+02   4.4318070e+02
   6.4041242e+02   5.4933564e+02   4.8332206e+02   4.6791771e+02   4.3319350e+02
   6.0631827e+02   5.8518325e+02   4.9958372e+02   4.8791673e+02   4.4433986e+02
   6.0222623e+02   5.5970633e+02   4.9370945e+02   4.8111541e+02   4.4232661e+02
   6.2008406e+02   6.1835694e+02   5.0172476e+02   4.9054798e+02   4.4488270e+02
   6.5744582e+02   5.4732076e+02   4.8062422e+02   4.6400744e+02   4.2680335e+02
   6.1816631e+02   5.8524843e+02   4.9874496e+02   4.8685036e+02   4.4407819e+02
   6.2856679e+02   5.9036172e+02   4.9876446e+02   4.8684138e+02   4.4407166e+02
   6.3236653e+02   6.0213259e+02   4.9991048e+02   4.8826069e+02   4.4441102e+02
   7.2466081e+02   5.4818797e+02   4.8157974e+02   4.6532400e+02   4.2936236e+02
   6.1838042e+02   6.0409689e+02   5.0075458e+02   4.8933301e+02   4.4464426e+02
   6.9526570e+02   5.9644771e+02   4.9867802e+02   4.8669272e+02   4.4402825e+02
   5.5915497e+02   5.4374343e+02   4.8549671e+02   4.7273074e+02   4.3842701e+02
   6.7957928e+02   6.0222819e+02   4.9929302e+02   4.8746426e+02   4.4422186e+02
   6.5476481e+02   6.5243208e+02   5.0183917e+02   4.9069101e+02   4.4490922e+02
   7.0387504e+02   6.8029547e+02   5.0183534e+02   4.9068610e+02   4.4490830e+02
   5.5228154e+02   5.4444023e+02   4.9251401e+02   4.8091661e+02   4.4251345e+02
   6.5918065e+02   6.5580228e+02   5.0182896e+02   4.9067806e+02   4.4490681e+02
   6.1869503e+02   6.1830645e+02   5.0183824e+02   4.9069027e+02   4.4490912e+02
   5.8170535e+02   5.4274209e+02   4.7712276e+02   4.6023511e+02   3.9424413e+02
   5.7610995e+02   5.5787272e+02   4.9546194e+02   4.8349350e+02   4.4321455e+02
   5.0763909e+02   4.9886729e+02   4.5544937e+02   4.4069545e+02   3.8722928e+02
   6.7854476e+02   5.8376691e+02   4.9730619e+02   4.8500140e+02   4.4356117e+02
   5.9283587e+02   5.8569885e+02   5.0100757e+02   4.8968468e+02   4.4471944e+02
   5.5466628e+02   5.3701104e+02   4.7525715e+02   4.5926302e+02   4.1455347e+02
   6.1009063e+02   5.9431024e+02   5.0037466e+02   4.8887458e+02   4.4454980e+02
   6.0553513e+02   6.0551365e+02   5.0187078e+02   4.9073104e+02   4.4491663e+02
   6.2522007e+02   5.7004699e+02   4.9606940e+02   4.8361932e+02   4.4315294e+02
   6.9122054e+02   6.2781918e+02   5.0099722e+02   4.8962287e+02   4.4470184e+02
   6.9000066e+02   5.4611478e+02   4.7884606e+02   4.6123966e+02   4.0249536e+02
   6.7953925e+02   5.6066505e+02   4.9211566e+02   4.7879474e+02   4.4123867e+02
   6.5620640e+02   5.9632419e+02   4.9879779e+02   4.8684881e+02   4.4406922e+02
   5.0819989e+02   4.9959596e+02   4.5634904e+02   4.4230952e+02   4.1819112e+02
   6.0817098e+02   5.6011291e+02   4.9353427e+02   4.8083775e+02   4.4220358e+02
   6.2660889e+02   6.2566590e+02   5.0183721e+02   4.9068881e+02   4.4490883e+02
   5.4438328e+02   5.3134080e+02   4.7315847e+02   4.5766136e+02   4.0774342e+02
   5.5556805e+02   5.5302521e+02   4.9957405e+02   4.8825664e+02   4.4445870e+02
   6.6366386e+02   6.5763258e+02   5.0182095e+02   4.9066792e+02   4.4490492e+02
   6.9348817e+02   6.6388778e+02   5.0179736e+02   4.9063798e+02   4.4489934e+02
   5.6737706e+02   5.6274865e+02   5.0008516e+02   4.8871494e+02   4.4453834e+02
   6.1545711e+02   6.1460753e+02   5.0181255e+02   4.9065825e+02   4.4490322e+02
   7.0540841e+02   7.0224844e+02   5.0186312e+02   4.9072128e+02   4.4491482e+02
   6.7171216e+02   6.2121655e+02   5.0073905e+02   4.8929564e+02   4.4463460e+02
   6.6767986e+02   6.3022574e+02   5.0114826e+02   4.8981506e+02   4.4474057e+02
   5.0591586e+02   4.9658402e+02   4.5384848e+02   4.4019265e+02   4.2318210e+02
   6.3953334e+02   5.4579668e+02   4.7867953e+02   4.6114537e+02   4.0170064e+02
   6.5147581e+02   6.4996625e+02   5.0184368e+02   4.9069673e+02   4.4491028e+02
   5.6877144e+02   5.4136308e+02   4.7665094e+02   4.6006327e+02   4.1186208e+02
   6.8933400e+02   6.1505231e+02   5.0015197e+02   4.8854962e+02   4.4447398e+02
   5.8170180e+02   5.4294780e+02   4.7753386e+02   4.6088900e+02   4.1817092e+02
   6.2701991e+02   5.5467458e+02   4.8883755e+02   4.7507364e+02   4.3928067e+02
   6.4204417e+02   6.0720698e+02   5.0004443e+02   4.8842228e+02   4.4444658e+02
   7.4023990e+02   5.4623513e+02   4.7889991e+02   4.6125633e+02   3.9358612e+02
   5.8492374e+02   5.7449452e+02   5.0030740e+02   4.8887783e+02   4.4456028e+02
   6.1812606e+02   5.6771228e+02   4.9590580e+02   4.8348578e+02   4.4312010e+02
   5.2274286e+02   5.1540517e+02   4.6624044e+02   4.5202395e+02   4.1157692e+02
   6.3752848e+02   6.3035496e+02   5.0162527e+02   4.9042125e+02   4.4485871e+02
   6.2079062e+02   5.4670357e+02   4.8052474e+02   4.6422571e+02   4.2770959e+02
   6.3419915e+02   5.7703789e+02   4.9698797e+02   4.8467176e+02   4.4347183e+02
   6.2785302e+02   5.4675658e+02   4.8036102e+02   4.6386961e+02   4.2679152e+02
   6.8482664e+02   6.3558469e+02   5.0127999e+02   4.8998191e+02   4.4477362e+02
   6.0844770e+02   5.4464978e+02   4.7808652e+02   4.6082168e+02   4.0444106e+02
   7.4506944e+02   7.3582684e+02   5.0184872e+02   4.9070303e+02   4.4491144e+02
   6.4177608e+02   5.4584721e+02   4.7873182e+02   4.6121462e+02   4.0813009e+02
   5.1966484e+02   5.1253628e+02   4.6462233e+02   4.5043186e+02   4.0737169e+02
   6.6275009e+02   6.6272560e+02   5.0187250e+02   4.9073316e+02   4.4491702e+02
   5.7906126e+02   5.4438631e+02   4.8045794e+02   4.6536083e+02   4.3085335e+02
   6.8625659e+02   6.8510852e+02   5.0186945e+02   4.9072931e+02   4.4491631e+02
   6.2474030e+02   6.2111132e+02   5.0167091e+02   4.9047997e+02   4.4486991e+02
   5.1978885e+02   5.1265613e+02   4.6470588e+02   4.5053211e+02   4.0894164e+02
   6.1168941e+02   5.4604421e+02   4.8009540e+02   4.6382445e+02   4.2711617e+02
   6.0982019e+02   5.4857199e+02   4.8354845e+02   4.6867606e+02   4.3431166e+02
   5.9139952e+02   5.4792118e+02   4.8414821e+02   4.6992167e+02   4.3575865e+02
   7.4628341e+02   5.6441100e+02   4.9358925e+02   4.8050880e+02   4.4198689e+02
   5.2664251e+02   5.1951941e+02   4.7519670e+02   4.6484429e+02   4.3579308e+02
   6.3026197e+02   6.1043148e+02   5.0062125e+02   4.8915619e+02   4.4460644e+02
   6.1784070e+02   5.4510597e+02   4.7831134e+02   4.6092729e+02   3.8773937e+02
   5.5553738e+02   5.4038460e+02   4.8242155e+02   4.6927124e+02   4.3603889e+02
   6.2185382e+02   6.1666775e+02   5.0140169e+02   4.9014198e+02   4.4480551e+02
   6.9311026e+02   6.0003082e+02   4.9903941e+02   4.8714498e+02   4.4414318e+02
   5.0539393e+02   4.9586464e+02   4.5262833e+02   4.3741858e+02   4.1507648e+02
   5.7070642e+02   5.4703413e+02   4.8566758e+02   4.7239275e+02   4.3796053e+02
   6.1292436e+02   6.1289631e+02   5.0187113e+02   4.9073145e+02   4.4491671e+02
   6.3722120e+02   5.5551033e+02   4.8923333e+02   4.7546886e+02   4.3949464e+02
   6.9713377e+02   5.9763488e+02   4.9877931e+02   4.8681915e+02   4.4406080e+02
   5.6946911e+02   5.4153794e+02   4.7683652e+02   4.6031995e+02   4.1577465e+02
   6.1002235e+02   5.5439203e+02   4.8945956e+02   4.7605933e+02   4.3993960e+02
   6.7958594e+02   6.7752497e+02   5.0186830e+02   4.9072784e+02   4.4491603e+02
   5.4204012e+02   5.2991198e+02   4.7266185e+02   4.5733158e+02   4.1004737e+02
   6.8476515e+02   6.3496565e+02   5.0126285e+02   4.8996016e+02   4.4476933e+02
   6.4776427e+02   5.7228685e+02   4.9593241e+02   4.8337382e+02   4.4305924e+02
   5.8895294e+02   5.4334314e+02   4.7742817e+02   4.6044695e+02   4.0588036e+02
   5.7221639e+02   5.4909479e+02   4.8796889e+02   4.7509316e+02   4.3965340e+02
   5.8832203e+02   5.4329334e+02   4.7739124e+02   4.6040806e+02   4.0246165e+02
   5.0269214e+02   4.9198082e+02   4.4712144e+02   4.2681395e+02   4.0939106e+02
   6.8902175e+02   5.4768224e+02   4.8101735e+02   4.6454620e+02   4.2793376e+02
   6.3971454e+02   5.8746054e+02   4.9813533e+02   4.8604664e+02   4.4386056e+02
   6.2802339e+02   5.5678525e+02   4.9040774e+02   4.7693742e+02   4.4034892e+02
   6.7964515e+02   5.4667109e+02   4.7966272e+02   4.6251616e+02   4.2212079e+02
   6.8429455e+02   6.7907636e+02   5.0185923e+02   4.9071636e+02   4.4491391e+02
   5.1384927e+02   5.0643949e+02   4.6130827e+02   4.4757313e+02   4.1820517e+02
   5.4950701e+02   5.3844930e+02   4.8536120e+02   4.7334277e+02   4.3914374e+02
   7.7602863e+02   7.7520037e+02   5.0187250e+02   4.9073316e+02   4.4491702e+02
   7.3842276e+02   6.0642048e+02   4.9942331e+02   4.8762205e+02   4.4425920e+02
   5.7712925e+02   5.4365115e+02   4.7947643e+02   4.6401600e+02   4.2874910e+02
   6.6887449e+02   6.5674320e+02   5.0178879e+02   4.9062719e+02   4.4489734e+02
   6.8639320e+02   5.5280476e+02   4.8658227e+02   4.7207471e+02   4.3710656e+02
   6.5102244e+02   5.4597172e+02   4.7878071e+02   4.6121724e+02   4.0538819e+02
   6.3600569e+02   5.9511739e+02   4.9908180e+02   4.8722177e+02   4.4416519e+02
   5.0474372e+02   4.9495572e+02   4.5142901e+02   4.3530148e+02   3.8170542e+02
   6.8308232e+02   5.4677854e+02   4.7980746e+02   4.6273482e+02   4.2301223e+02
   6.0459202e+02   5.6243105e+02   4.9493805e+02   4.8250692e+02   4.4282226e+02
   7.3898339e+02   5.6889254e+02   4.9486787e+02   4.8203825e+02   4.4258340e+02
   5.8404375e+02   5.8378151e+02   5.0183437e+02   4.9068765e+02   4.4490886e+02
   5.7517579e+02   5.4803965e+02   4.8617630e+02   4.7288312e+02   4.3824419e+02
   7.2795892e+02   5.6108597e+02   4.9220384e+02   4.7886947e+02   4.4126648e+02
   5.8125354e+02   5.4293010e+02   4.7755601e+02   4.6094040e+02   4.1864435e+02
   5.6186062e+02   5.4039054e+02   4.7754887e+02   4.6200432e+02   4.2559050e+02
   6.3143697e+02   5.4845448e+02   4.8247027e+02   4.6684848e+02   4.3190156e+02
   6.3254997e+02   5.5562535e+02   4.8942918e+02   4.7573624e+02   4.3966375e+02
   5.6249613e+02   5.4749500e+02   4.8892780e+02   4.7651564e+02   4.4052734e+02
   7.5539517e+02   5.9212713e+02   4.9803851e+02   4.8588638e+02   4.4381119e+02
   6.3108484e+02   5.5814475e+02   4.9123043e+02   4.7788579e+02   4.4083310e+02
   6.3284082e+02   5.6051588e+02   4.9253975e+02   4.7941724e+02   4.4155273e+02
   6.7514266e+02   5.7000090e+02   4.9528213e+02   4.8256299e+02   4.4277731e+02
   5.9526584e+02   5.9405487e+02   5.0172913e+02   4.9055810e+02   4.4488505e+02
   7.4826069e+02   6.7837551e+02   5.0164463e+02   4.9044411e+02   4.4486287e+02
   6.3684278e+02   6.3619764e+02   5.0184947e+02   4.9070413e+02   4.4491165e+02
   5.0188223e+02   4.9074845e+02   4.5932162e+02   4.5930677e+02   4.4490303e+02
   7.1802977e+02   6.1217481e+02   4.9993853e+02   4.8827701e+02   4.4441254e+02
   6.9180284e+02   5.7254266e+02   4.9572886e+02   4.8309311e+02   4.4295925e+02
   6.5514691e+02   5.4599392e+02   4.7877437e+02   4.6118599e+02   3.8870811e+02
   7.7878715e+02   5.5493133e+02   4.8824933e+02   4.7410020e+02   4.3856554e+02
   6.3166079e+02   6.1663406e+02   5.0099868e+02   4.8963176e+02   4.4470439e+02
   6.4815093e+02   5.4591585e+02   4.7874419e+02   4.6118537e+02   4.0302278e+02
   5.8750958e+02   5.8612510e+02   5.0169789e+02   4.9052321e+02   4.4487896e+02
   6.0649027e+02   5.9116688e+02   5.0025597e+02   4.8873632e+02   4.4452117e+02
   5.8396716e+02   5.8337706e+02   5.0178803e+02   4.9063237e+02   4.4489891e+02
   6.4972668e+02   6.1594902e+02   5.0046303e+02   4.8894841e+02   4.4456148e+02
   6.5794525e+02   6.2774193e+02   5.0111202e+02   4.8976960e+02   4.4473154e+02
   6.5794157e+02   6.0251656e+02   4.9940724e+02   4.8761126e+02   4.4425774e+02
   6.0654907e+02   5.5060960e+02   4.8605141e+02   4.7197923e+02   4.3727361e+02
   6.4694177e+02   6.2418956e+02   5.0118462e+02   4.8986317e+02   4.4475036e+02
   6.2790533e+02   6.1401658e+02   5.0093992e+02   4.8955894e+02   4.4468977e+02
   5.2112750e+02   5.1394657e+02   4.6608223e+02   4.5259867e+02   4.2178782e+02
   7.3869161e+02   7.3758708e+02   5.0186933e+02   4.9072914e+02   4.4491628e+02
   6.1737696e+02   6.1682414e+02   5.0181186e+02   4.9065728e+02   4.4490303e+02
   6.8247475e+02   5.4675368e+02   4.7977335e+02   4.6268295e+02   4.2281118e+02
   6.8386654e+02   5.4609873e+02   4.7882893e+02   4.6121645e+02   3.9092618e+02
   6.0141421e+02   5.9306134e+02   5.0091350e+02   4.8955294e+02   4.4469145e+02
   5.8984762e+02   5.5611982e+02   4.9253298e+02   4.7997557e+02   4.4192558e+02
   6.6454579e+02   5.4606922e+02   4.7882373e+02   4.6122932e+02   4.0305193e+02
