# Supplementary material for: Rethinking Colour Constancy
Source: PLoS One. 2015 Sep 10;10(9):e0135029. doi: 10.1371/journal.pone.0135029 (PMC4565710; doi:10.1371/journal.pone.0135029)
Supplement: S1 Dataset — (ZIP) [file pone.0135029.s002.zip › 5-TransitionMetamerReflectanceData/BtoN_20munsells/fiveTr_18.txt]

   4.3189688e+02   4.4646904e+02   4.9105628e+02   5.0015407e+02   6.0944407e+02
   4.3314365e+02   4.4580793e+02   4.8443118e+02   4.9445994e+02   5.7058962e+02
   4.4186642e+02   4.5399052e+02   5.0033345e+02   5.0754322e+02   6.8516091e+02
   4.4576228e+02   4.5751845e+02   5.0469280e+02   5.1121072e+02   6.8029603e+02
   4.4292152e+02   4.5491249e+02   5.0142781e+02   5.0844625e+02   7.0322934e+02
   4.3904085e+02   4.5171979e+02   4.9843875e+02   5.0605942e+02   7.6336648e+02
   4.6310513e+02   4.7763149e+02   5.4871933e+02   7.0589300e+02   7.3665552e+02
   4.6313941e+02   4.7768887e+02   5.4883256e+02   6.9753304e+02   6.9777348e+02
   4.1447472e+02   4.2504720e+02   4.6520423e+02   4.7913246e+02   5.4979750e+02
   4.6239012e+02   4.7646888e+02   5.4627662e+02   5.8948622e+02   6.3273939e+02
   4.6311605e+02   4.7764974e+02   5.4874136e+02   6.0355645e+02   6.0507429e+02
   4.6307077e+02   4.7757413e+02   5.4860673e+02   6.5761136e+02   7.3718250e+02
   4.6135107e+02   4.7487250e+02   5.3592290e+02   5.4557399e+02   5.7949460e+02
   4.6251818e+02   4.7667231e+02   5.4639332e+02   5.8051613e+02   6.1001680e+02
   4.5903279e+02   4.7167317e+02   5.3162153e+02   5.4209089e+02   6.3309172e+02
   4.6312465e+02   4.7766415e+02   5.4878366e+02   6.8122045e+02   7.1186127e+02
   4.5119545e+02   4.6282888e+02   5.1294796e+02   5.1892404e+02   6.6149545e+02
   4.6313579e+02   4.7768281e+02   5.4882016e+02   6.3735657e+02   6.3776009e+02
   4.2710781e+02   4.4459560e+02   4.9188562e+02   5.0099439e+02   6.2811485e+02
   4.6267377e+02   4.7692258e+02   5.4732962e+02   6.1100507e+02   7.1264715e+02
   4.3955027e+02   4.5197338e+02   4.9691358e+02   5.0470038e+02   6.3053211e+02
   4.6279924e+02   4.7712617e+02   5.4746905e+02   5.8793044e+02   6.0405305e+02
   4.6239349e+02   4.7647429e+02   5.4640089e+02   5.9505691e+02   6.5619047e+02
   4.5285645e+02   4.5621548e+02   4.6797523e+02   4.7989698e+02   5.5005345e+02
   4.6313939e+02   4.7768884e+02   5.4883255e+02   7.3468305e+02   7.3476131e+02
   4.6311214e+02   4.7764321e+02   5.4874044e+02   6.4041710e+02   6.4681383e+02
   3.9226510e+02   4.1164836e+02   4.6333320e+02   4.7782393e+02   5.4892124e+02
   4.5892275e+02   4.7153313e+02   5.3230115e+02   5.4350306e+02   7.1064471e+02
   3.8955905e+02   4.3835630e+02   4.7871932e+02   4.9001231e+02   5.6140984e+02
   4.4414166e+02   4.5562371e+02   4.9651858e+02   5.0396596e+02   5.9947403e+02
   4.6296968e+02   4.7740628e+02   5.4826338e+02   6.2236928e+02   6.4637463e+02
   4.6269927e+02   4.7696248e+02   5.4526076e+02   5.5994410e+02   5.7277588e+02
   4.5342718e+02   4.6516014e+02   5.1728708e+02   5.2358931e+02   6.6581434e+02
   4.6312196e+02   4.7765965e+02   5.4877454e+02   6.6305428e+02   6.9259136e+02
   4.6187894e+02   4.7567236e+02   5.4248978e+02   5.5919313e+02   6.0094228e+02
   4.1722064e+02   4.4234639e+02   4.8970703e+02   4.9932645e+02   6.1569299e+02
   4.6306803e+02   4.7756956e+02   5.4858867e+02   6.2771284e+02   6.3679981e+02
   4.6308475e+02   4.7759744e+02   5.4865254e+02   6.6580413e+02   7.3764915e+02
   4.5550441e+02   4.6742375e+02   5.2179297e+02   5.2879113e+02   6.5485485e+02
   4.6313418e+02   4.7768010e+02   5.4881521e+02   6.7857664e+02   6.9074511e+02
   4.6264144e+02   4.7687027e+02   5.4702723e+02   5.9164129e+02   6.1761971e+02
   4.4238334e+02   4.5437559e+02   4.9982388e+02   5.0704566e+02   6.3807788e+02
   4.4912467e+02   4.6076285e+02   5.0962948e+02   5.1564165e+02   6.9753570e+02
   4.6300178e+02   4.7745943e+02   5.4835098e+02   6.1583654e+02   6.2307211e+02
   4.6311779e+02   4.7765265e+02   5.4876090e+02   6.6821741e+02   7.1002834e+02
   4.1665626e+02   4.1704692e+02   4.6318037e+02   4.7771700e+02   5.4885059e+02
   4.6313945e+02   4.7768893e+02   5.4883267e+02   7.1375930e+02   7.1377235e+02
   4.5540392e+02   4.6728986e+02   5.1856401e+02   5.2462534e+02   6.1296402e+02
   4.0905853e+02   4.4130329e+02   4.8668942e+02   4.9684544e+02   5.9223229e+02
   4.3753827e+02   4.4953802e+02   4.8884054e+02   4.9797133e+02   5.8421730e+02
   4.6169698e+02   4.7539823e+02   5.4406865e+02   5.7298267e+02   7.4110947e+02
   4.5823015e+02   4.7055912e+02   5.1548129e+02   5.1970278e+02   5.6667111e+02
   4.6300081e+02   4.7745782e+02   5.4835943e+02   6.2074221e+02   6.3576226e+02
   4.4307202e+02   4.5504510e+02   5.0156013e+02   5.0855393e+02   6.9570855e+02
   4.4966891e+02   4.6117957e+02   5.0633626e+02   5.1230324e+02   6.1007042e+02
   4.5975117e+02   4.7262645e+02   5.3482130e+02   5.4727044e+02   6.4180319e+02
   4.5204714e+02   4.6158909e+02   4.8441718e+02   4.9178791e+02   5.5660087e+02
   4.1551695e+02   4.4206462e+02   4.8891761e+02   4.9868423e+02   6.0791196e+02
   4.4890634e+02   4.6052720e+02   5.0855884e+02   5.1458067e+02   6.4459098e+02
   4.6251043e+02   4.7666018e+02   5.4674834e+02   5.9771365e+02   6.4393166e+02
   4.5631234e+02   4.6833787e+02   5.2448358e+02   5.3226741e+02   7.5708342e+02
   4.6323885e+02   4.7785623e+02   5.4916989e+02   7.7709695e+02   8.5925237e+02
   4.6301170e+02   4.7747590e+02   5.4841486e+02   6.4429848e+02   7.4251380e+02
   4.6313792e+02   4.7768637e+02   5.4882763e+02   6.6526572e+02   6.6665636e+02
   4.2016015e+02   4.4219338e+02   4.8751136e+02   4.9748166e+02   5.9565970e+02
   4.5950851e+02   4.7228607e+02   5.2871142e+02   5.3648385e+02   5.9335707e+02
   4.5057680e+02   4.6220685e+02   5.1204330e+02   5.1801291e+02   7.0019383e+02
   4.6226278e+02   4.7626805e+02   5.4552814e+02   5.7633440e+02   6.1798180e+02
   4.6144541e+02   4.7501931e+02   5.4103178e+02   5.5709731e+02   6.1219478e+02
   4.2197738e+02   4.4340576e+02   4.9243259e+02   5.0153764e+02   6.6841131e+02
   4.6228528e+02   4.7630369e+02   5.4606302e+02   5.9195940e+02   6.6992780e+02
   4.5808528e+02   4.7045437e+02   5.2705284e+02   5.3513735e+02   6.1846396e+02
   4.5567987e+02   4.6762314e+02   5.2286680e+02   5.3021095e+02   7.5699861e+02
   4.6271955e+02   4.7699665e+02   5.4741240e+02   6.0357937e+02   6.3325060e+02
   3.9874268e+02   4.4231190e+02   4.9186196e+02   5.0113288e+02   6.6787600e+02
   4.2099290e+02   4.4297567e+02   4.9076287e+02   5.0016615e+02   6.2204240e+02
   4.6032837e+02   4.7341663e+02   5.3761005e+02   5.5209296e+02   6.5103929e+02
   4.6311996e+02   4.7765629e+02   5.4876813e+02   7.1776130e+02   7.3451000e+02
   4.5180574e+02   4.6346319e+02   5.1459421e+02   5.2070935e+02   7.5791440e+02
   4.3612166e+02   4.4929033e+02   4.9387524e+02   5.0232307e+02   6.1949654e+02
   4.3632671e+02   4.4966723e+02   4.9623977e+02   5.0431782e+02   6.6879603e+02
   4.3087533e+02   4.4638929e+02   4.9410392e+02   5.0274489e+02   6.8081792e+02
   4.6255880e+02   4.7673756e+02   5.4693496e+02   6.0139721e+02   6.5348081e+02
   4.3398538e+02   4.4812229e+02   4.9513061e+02   5.0349077e+02   6.6771468e+02
   4.3445074e+02   4.4830448e+02   4.9431534e+02   5.0278074e+02   6.3416181e+02
   4.2877314e+02   4.4543993e+02   4.9366344e+02   5.0243786e+02   7.1196461e+02
   4.5922006e+02   4.7191715e+02   5.3184089e+02   5.4225764e+02   6.2456807e+02
   4.5663169e+02   4.6867186e+02   5.1951440e+02   5.2537396e+02   5.9850763e+02
   4.3138706e+02   4.4500210e+02   4.8500572e+02   4.9504942e+02   5.7418900e+02
   4.6219508e+02   4.7616234e+02   5.4559202e+02   5.8250749e+02   6.3540571e+02
   4.3692402e+02   4.5010635e+02   4.9672722e+02   5.0470158e+02   7.0777791e+02
   4.1746653e+02   4.4228232e+02   4.8928409e+02   4.9897637e+02   6.1077872e+02
   4.4814941e+02   4.5962405e+02   5.0325205e+02   5.0958312e+02   6.0655712e+02
   4.5961914e+02   4.7240137e+02   5.2080380e+02   5.2514976e+02   5.6514203e+02
   4.6197773e+02   4.7582580e+02   5.4502164e+02   5.8050919e+02   6.8813808e+02
   4.1720906e+02   4.4253326e+02   4.9070656e+02   5.0015025e+02   6.2441894e+02
   4.6200470e+02   4.7586676e+02   5.4445822e+02   5.6940976e+02   6.1986247e+02
   4.6313721e+02   4.7768518e+02   5.4882528e+02   6.9019022e+02   7.0032625e+02
   4.6159307e+02   4.7524176e+02   5.4349282e+02   5.6818823e+02   6.6889633e+02
   4.2479934e+02   4.3335943e+02   4.6848575e+02   4.8150764e+02   5.5156532e+02
   4.1507942e+02   4.4265179e+02   4.9225759e+02   5.0144167e+02   7.2073421e+02
   4.5220706e+02   4.6387342e+02   5.1498144e+02   5.2108757e+02   7.0161204e+02
   4.6239754e+02   4.7648062e+02   5.4626250e+02   5.8774577e+02   6.2830800e+02
   4.0039906e+02   4.4237882e+02   4.9225015e+02   5.0145390e+02   7.4891000e+02
   4.6306563e+02   4.7756549e+02   5.4844331e+02   5.8070152e+02   5.8433663e+02
   4.0569296e+02   4.0825375e+02   4.6318077e+02   4.7771768e+02   5.4885151e+02
   3.8390666e+02   4.4230213e+02   4.9184839e+02   5.0112219e+02   6.6597699e+02
   3.9510882e+02   4.1527852e+02   4.6354679e+02   4.7797247e+02   5.4901817e+02
   4.1028373e+02   4.4147403e+02   4.8726176e+02   4.9732403e+02   5.9586012e+02
   4.6306853e+02   4.7757037e+02   5.4853745e+02   5.9501446e+02   5.9875901e+02
   4.5970552e+02   4.7256530e+02   5.3475971e+02   5.4722690e+02   6.4591657e+02
   4.5809512e+02   4.7046395e+02   5.2641615e+02   5.3412679e+02   6.1384817e+02
   4.6082385e+02   4.7411416e+02   5.3918791e+02   5.5452984e+02   6.3031974e+02
   4.6297049e+02   4.7740761e+02   5.4825717e+02   6.1916608e+02   6.3590490e+02
   4.6313424e+02   4.7768021e+02   5.4881434e+02   6.2319763e+02   6.2380981e+02
   4.2920359e+02   4.4565286e+02   4.9400364e+02   5.0271172e+02   7.4490922e+02
   4.0057462e+02   4.0996569e+02   4.6325961e+02   4.7777264e+02   5.4888764e+02
   4.6304442e+02   4.7753020e+02   5.4840291e+02   5.8801395e+02   5.9265846e+02
   4.6128751e+02   4.7478549e+02   5.4014501e+02   5.5526265e+02   6.1183198e+02
   4.6155435e+02   4.7518379e+02   5.4334556e+02   5.6746417e+02   6.7507662e+02
   4.4069312e+02   4.5298033e+02   4.9887789e+02   5.0633430e+02   6.5132988e+02
   4.5341578e+02   4.6515299e+02   5.1774596e+02   5.2415741e+02   7.5246747e+02
   4.6282324e+02   4.7716550e+02   5.4778719e+02   6.1628551e+02   6.5055904e+02
   4.6313858e+02   4.7768749e+02   5.4882988e+02   6.7243755e+02   6.7378884e+02
   4.6304467e+02   4.7753066e+02   5.4851362e+02   6.3084909e+02   6.4628750e+02
   4.4977680e+02   4.6124377e+02   5.0524810e+02   5.1124755e+02   6.0254922e+02
   4.2784226e+02   4.4482688e+02   4.9175436e+02   5.0086714e+02   6.2329426e+02
   4.6306003e+02   4.7755624e+02   5.4856868e+02   6.4135751e+02   6.6194682e+02
   4.5771993e+02   4.7000839e+02   5.2813689e+02   5.3722286e+02   6.7622329e+02
   4.0663443e+02   4.4220696e+02   4.9102081e+02   5.0043603e+02   6.3405631e+02
   4.6239025e+02   4.7646915e+02   5.4635623e+02   5.9317394e+02   6.4707632e+02
   4.3333918e+02   4.4764204e+02   4.9407326e+02   5.0262583e+02   6.3764858e+02
   4.6190933e+02   4.7572089e+02   5.4479566e+02   5.7851617e+02   7.1186815e+02
   4.6217443e+02   4.7613026e+02   5.4569461e+02   5.8744479e+02   6.7236494e+02
   4.6009498e+02   4.7309471e+02   5.3674510e+02   5.5067122e+02   6.5960512e+02
   4.3572550e+02   4.4913924e+02   4.9481314e+02   5.0313917e+02   6.3292196e+02
   4.6301299e+02   4.7747803e+02   5.4841625e+02   6.3782697e+02   7.0958722e+02
   4.6291940e+02   4.7732330e+02   5.4808762e+02   6.1716905e+02   6.3716564e+02
   4.6170803e+02   4.7541408e+02   5.4324506e+02   5.6443973e+02   6.2349185e+02
   4.3705104e+02   4.5022759e+02   4.9714456e+02   5.0505273e+02   7.6676378e+02
   4.3545883e+02   4.4819768e+02   4.8914120e+02   4.9836913e+02   5.9007150e+02
   4.6263343e+02   4.7685747e+02   5.4717662e+02   6.0529236e+02   6.5279234e+02
   4.6307274e+02   4.7757737e+02   5.4852845e+02   5.8861108e+02   5.9189017e+02
   4.6308493e+02   4.7759772e+02   5.4859648e+02   5.9281647e+02   5.9529984e+02
   4.4754164e+02   4.5593359e+02   4.7961373e+02   4.8875739e+02   5.5624151e+02
   4.0941059e+02   4.4233820e+02   4.9154372e+02   5.0086452e+02   6.4775572e+02
   4.6269108e+02   4.7695057e+02   5.4738024e+02   6.1126124e+02   6.9631290e+02
   4.6184177e+02   4.7561711e+02   5.4385959e+02   5.6699537e+02   6.2283921e+02
   4.0114621e+02   4.1727115e+02   4.6372362e+02   4.7809547e+02   5.4909854e+02
   4.3240530e+02   4.4720602e+02   4.9464091e+02   5.0314239e+02   7.0072267e+02
   4.2587513e+02   4.4413190e+02   4.9133883e+02   5.0056739e+02   6.2235127e+02
   4.6253611e+02   4.7670119e+02   5.4681055e+02   5.9706877e+02   6.3749341e+02
   4.6293781e+02   4.7735365e+02   5.4816797e+02   6.2589969e+02   6.6498536e+02
   4.2486076e+02   4.4397693e+02   4.9211751e+02   5.0123329e+02   6.3878815e+02
   4.6313613e+02   4.7768338e+02   5.4882149e+02   6.4468719e+02   6.4548249e+02
   4.1029967e+02   4.1078212e+02   4.6315545e+02   4.7770002e+02   5.4883995e+02
   4.4518071e+02   4.5672285e+02   4.9919797e+02   5.0621826e+02   6.0698942e+02
   4.6205537e+02   4.7594548e+02   5.4528531e+02   5.8319625e+02   6.7434686e+02
   4.6216822e+02   4.7612053e+02   5.4558766e+02   5.8437672e+02   6.4689051e+02
   4.2665558e+02   4.4454479e+02   4.9252189e+02   5.0153444e+02   6.4305467e+02
   4.2562543e+02   4.4432750e+02   4.9313122e+02   5.0206394e+02   7.2051001e+02
   4.6197484e+02   4.7582129e+02   5.4492644e+02   5.7823373e+02   6.5218137e+02
   4.1237794e+02   4.4243671e+02   4.9166994e+02   5.0096348e+02   6.4979813e+02
   4.0604110e+02   4.1130825e+02   4.6326456e+02   4.7777583e+02   5.4888936e+02
   4.3965154e+02   4.5017542e+02   4.8419991e+02   4.9375289e+02   5.6523904e+02
   4.6155472e+02   4.7518252e+02   5.4163509e+02   5.5844509e+02   6.1234125e+02
   4.6310448e+02   4.7763037e+02   5.4864025e+02   5.8028109e+02   5.8207318e+02
   4.6304990e+02   4.7753937e+02   5.4853677e+02   6.4413371e+02   7.0527134e+02
   4.6151640e+02   4.7512694e+02   5.4302832e+02   5.6541128e+02   6.5084930e+02
   4.6308125e+02   4.7759161e+02   5.4863894e+02   6.4636661e+02   6.6371485e+02
   4.6048564e+02   4.7363653e+02   5.3853525e+02   5.5394348e+02   6.7041650e+02
   4.6181438e+02   4.7557599e+02   5.4440246e+02   5.7461937e+02   6.7681973e+02
   4.3240571e+02   4.4720616e+02   4.9464031e+02   5.0314187e+02   7.0049962e+02
   4.5257150e+02   4.6300192e+02   4.9011343e+02   4.9666658e+02   5.5959728e+02
   4.3377307e+02   4.4764001e+02   4.9213175e+02   5.0097172e+02   6.1413790e+02
   4.6083442e+02   4.7412129e+02   5.3468691e+02   5.4472291e+02   5.9033892e+02
   4.6233029e+02   4.7637451e+02   5.4623729e+02   5.9490100e+02   7.1744397e+02
   4.6083877e+02   4.7413706e+02   5.4035439e+02   5.5796865e+02   7.3132951e+02
   3.9211612e+02   4.2216799e+02   4.6462466e+02   4.7872864e+02   5.4952389e+02
   4.6272770e+02   4.7700979e+02   5.4729537e+02   5.9187142e+02   6.1314267e+02
   4.4875417e+02   4.6039391e+02   5.0890571e+02   5.1494966e+02   6.6537006e+02
   4.6311450e+02   4.7764715e+02   5.4874969e+02   6.5839107e+02   6.8590085e+02
   4.4770113e+02   4.5929465e+02   5.0535941e+02   5.1162824e+02   6.2390397e+02
   4.2517629e+02   4.3727322e+02   4.7301174e+02   4.8504879e+02   5.5472311e+02
   3.8419088e+02   4.2408719e+02   4.6521136e+02   4.7914608e+02   5.4981414e+02
   4.6020639e+02   4.7324577e+02   5.3605489e+02   5.4891190e+02   6.2605786e+02
   4.3967856e+02   4.5095981e+02   4.8797567e+02   4.9704384e+02   5.7593000e+02
   4.5865292e+02   4.7118410e+02   5.3116363e+02   5.4169399e+02   6.6404054e+02
   4.6311262e+02   4.7764402e+02   5.4874363e+02   6.6008499e+02   7.0499524e+02
   4.6313737e+02   4.7768546e+02   5.4882581e+02   6.8012388e+02   6.8385197e+02
   4.3202442e+02   4.4697320e+02   4.9431541e+02   5.0288243e+02   6.5931315e+02
   4.6281676e+02   4.7715491e+02   5.4773261e+02   6.0781653e+02   6.3074904e+02
   4.0471414e+02   4.4096493e+02   4.8563929e+02   4.9596156e+02   5.8541560e+02
   4.3472433e+02   4.4860145e+02   4.9558807e+02   5.0384421e+02   7.0551760e+02
   4.2534729e+02   4.4422204e+02   4.9292028e+02   5.0189299e+02   6.8492189e+02
   4.1056988e+02   4.4244655e+02   4.9204784e+02   5.0127952e+02   7.0654692e+02
   4.6228224e+02   4.7629892e+02   5.4606314e+02   5.9229252e+02   6.8734731e+02
   4.4603225e+02   4.5528685e+02   4.8260623e+02   4.9153137e+02   5.5920835e+02
   4.2021851e+02   4.4113520e+02   4.8362606e+02   4.9417807e+02   5.7326865e+02
   4.6312149e+02   4.7765886e+02   5.4877317e+02   7.1257923e+02   7.2653021e+02
   4.6291247e+02   4.7731187e+02   5.4803868e+02   6.0845252e+02   6.2185425e+02
   4.6286922e+02   4.7724079e+02   5.4790858e+02   6.1069185e+02   6.3015828e+02
   4.6313494e+02   4.7768136e+02   5.4871880e+02   5.5472564e+02   5.5487885e+02
   4.2978910e+02   4.4071497e+02   4.7542312e+02   4.8690077e+02   5.5658497e+02
   4.4318809e+02   4.5514536e+02   5.0161708e+02   5.0859593e+02   6.7533954e+02
   4.6304044e+02   4.7752363e+02   5.4850653e+02   6.4450306e+02   7.1597755e+02
   4.6308789e+02   4.7760268e+02   5.4866280e+02   6.7018598e+02   7.3804440e+02
   4.6311233e+02   4.7764353e+02   5.4873693e+02   6.2157720e+02   6.2360624e+02
   4.2295623e+02   4.4124437e+02   4.8243421e+02   4.9311137e+02   5.6833906e+02
   4.6261628e+02   4.7682979e+02   5.4701755e+02   5.9550499e+02   6.2495842e+02
   4.6273285e+02   4.7701827e+02   5.4751085e+02   6.1374841e+02   6.7859956e+02
   4.6278169e+02   4.7709770e+02   5.4766585e+02   6.1659894e+02   6.7772975e+02
   4.6050701e+02   4.7366665e+02   5.3871830e+02   5.5435914e+02   7.0601385e+02
   4.6313689e+02   4.7768464e+02   5.4882423e+02   7.4665032e+02   7.5610192e+02
   4.6306087e+02   4.7755763e+02   5.4857253e+02   6.4555984e+02   6.9602523e+02
   4.5544906e+02   4.6736369e+02   5.2189190e+02   5.2894610e+02   6.7530027e+02
   4.5809288e+02   4.7046055e+02   5.2627267e+02   5.3390762e+02   6.1222913e+02
   4.6101911e+02   4.7437582e+02   5.2992919e+02   5.3595775e+02   5.6653012e+02
   4.6312310e+02   4.7766154e+02   5.4877761e+02   6.4502667e+02   6.4857529e+02
   4.6108455e+02   4.7448934e+02   5.3980384e+02   5.5519487e+02   6.1951935e+02
   4.1118660e+02   4.1226613e+02   4.6318499e+02   4.7772043e+02   5.4885309e+02
   4.2279318e+02   4.4362718e+02   4.9292407e+02   5.0193667e+02   7.5633652e+02
   4.6181352e+02   4.7557478e+02   5.4451940e+02   5.7679890e+02   7.5970985e+02
   4.6044495e+02   4.7357877e+02   5.3788244e+02   5.5242590e+02   6.4252261e+02
   4.6294961e+02   4.7737313e+02   5.4820924e+02   6.2909536e+02   7.0259098e+02
   4.6141912e+02   4.7498234e+02   5.4273927e+02   5.6462613e+02   6.6739750e+02
   4.1462470e+02   4.3741352e+02   4.7631940e+02   4.8791980e+02   5.5816286e+02
   4.3239613e+02   4.4719930e+02   4.9462359e+02   5.0312813e+02   6.9289501e+02
   4.6264427e+02   4.7687467e+02   5.4676127e+02   5.7984547e+02   6.0224928e+02
   4.3223158e+02   4.4708113e+02   4.9433335e+02   5.0288976e+02   6.5666394e+02
   4.6313933e+02   4.7768874e+02   5.4883233e+02   6.4571069e+02   6.4574846e+02
   4.6299163e+02   4.7744259e+02   5.4830558e+02   6.0961810e+02   6.1861025e+02
   4.6033677e+02   4.7342863e+02   5.3783470e+02   5.5261331e+02   6.6258480e+02
   4.6217032e+02   4.7612375e+02   5.4552853e+02   5.8239665e+02   6.3771249e+02
   4.6313814e+02   4.7768674e+02   5.4882834e+02   6.6044290e+02   6.6105632e+02
   4.1017186e+02   4.1985593e+02   4.6397534e+02   4.7826960e+02   5.4921163e+02
   4.6258104e+02   4.7677322e+02   5.4702537e+02   6.0456618e+02   6.7196460e+02
   4.6114231e+02   4.7456694e+02   5.3592311e+02   5.4625830e+02   5.8660389e+02
   4.6051979e+02   4.7368445e+02   5.3869043e+02   5.5424356e+02   6.7092488e+02
   4.6285682e+02   4.7722049e+02   5.4791735e+02   6.2299548e+02   7.3928982e+02
   4.6313719e+02   4.7768515e+02   5.4882498e+02   6.3354132e+02   6.3386910e+02
   4.6311906e+02   4.7765479e+02   5.4876519e+02   7.2531216e+02   7.6621873e+02
   4.6131053e+02   4.7482120e+02   5.4171133e+02   5.6037676e+02   6.3477306e+02
   4.6212858e+02   4.7605863e+02   5.4515251e+02   5.7553818e+02   6.2331756e+02
   4.6312214e+02   4.7765993e+02   5.4874804e+02   5.8658347e+02   5.8747922e+02
   4.6301916e+02   4.7748824e+02   5.4835902e+02   5.9854849e+02   6.0442947e+02
   4.6275963e+02   4.7706152e+02   5.4713999e+02   5.7938868e+02   5.9705278e+02
   4.6279755e+02   4.7712356e+02   5.4771589e+02   6.1713319e+02   6.7362551e+02
   4.1713359e+02   4.4271574e+02   4.9180729e+02   5.0105953e+02   6.4963166e+02
   4.6304005e+02   4.7752297e+02   5.4849963e+02   6.3242342e+02   6.4951482e+02
   4.6305906e+02   4.7755462e+02   5.4856731e+02   6.4795967e+02   7.1332931e+02
   4.5244342e+02   4.6411335e+02   5.1494959e+02   5.2100415e+02   6.4952475e+02
   4.6272594e+02   4.7700689e+02   5.4721431e+02   5.8724592e+02   6.0737208e+02
   4.6313143e+02   4.7767550e+02   5.4880610e+02   6.7778775e+02   7.0089946e+02
   4.6123348e+02   4.7470383e+02   5.3833932e+02   5.5100119e+02   5.9869051e+02
   4.6206199e+02   4.7595575e+02   5.4535920e+02   5.8493662e+02   7.2423070e+02
   4.6275025e+02   4.7704653e+02   5.4756796e+02   6.1561123e+02   6.9799158e+02
   4.6297560e+02   4.7741561e+02   5.4738259e+02   5.6341260e+02   5.6855195e+02
   4.6295079e+02   4.7737506e+02   5.4820893e+02   6.2629929e+02   6.5916790e+02
   4.3102862e+02   4.4174525e+02   4.7617500e+02   4.8747934e+02   5.5719497e+02
   4.3437408e+02   4.4836084e+02   4.9525920e+02   5.0358211e+02   6.6314652e+02
   4.6259991e+02   4.7680348e+02   5.4699029e+02   5.9711512e+02   6.3007105e+02
   4.6309449e+02   4.7761370e+02   5.4867642e+02   6.2383544e+02   6.2935976e+02
   4.6248416e+02   4.7661801e+02   5.4626808e+02   5.7974619e+02   6.1085635e+02
   4.4395157e+02   4.5571672e+02   5.0024806e+02   5.0728770e+02   6.2211046e+02
   4.4676270e+02   4.5845928e+02   5.0593337e+02   5.1227797e+02   6.6428147e+02
   4.4611478e+02   4.5780982e+02   5.0419165e+02   5.1070383e+02   6.3846613e+02
   4.5927874e+02   4.7199853e+02   5.3354420e+02   5.4545190e+02   6.8416410e+02
   4.4573697e+02   4.5747289e+02   5.0414405e+02   5.1069791e+02   6.4879508e+02
   4.6172368e+02   4.7543790e+02   5.4347234e+02   5.6578673e+02   6.2857718e+02
   4.3071155e+02   4.4616720e+02   4.9295229e+02   5.0178266e+02   6.3247031e+02
   4.3464111e+02   4.4848118e+02   4.9490050e+02   5.0326657e+02   6.4534236e+02
   4.6269209e+02   4.7695219e+02   5.4738351e+02   6.1132764e+02   6.9750566e+02
   4.6245718e+02   4.7657522e+02   5.4640743e+02   5.8694850e+02   6.2145689e+02
   4.6284140e+02   4.7719522e+02   5.4786143e+02   6.2034750e+02   7.1269469e+02
   4.5781596e+02   4.7012598e+02   5.2814204e+02   5.3715654e+02   6.5161132e+02
   4.6313896e+02   4.7768812e+02   5.4883085e+02   6.0654556e+02   6.0657456e+02
   4.5198285e+02   4.6353100e+02   5.0926000e+02   5.1482400e+02   6.0193213e+02
   4.0080388e+02   4.4232331e+02   4.9190126e+02   5.0116503e+02   6.7492669e+02
   4.6263963e+02   4.7686744e+02   5.4718516e+02   6.0412347e+02   6.4769363e+02
   4.6167189e+02   4.7536015e+02   5.4372269e+02   5.6900782e+02   6.5267627e+02
   4.6313939e+02   4.7768884e+02   5.4883248e+02   6.3274376e+02   6.3275355e+02
   4.6172295e+02   4.7543733e+02   5.4403557e+02   5.7166136e+02   6.7160986e+02
   4.1977846e+02   4.4304562e+02   4.9220513e+02   5.0137092e+02   6.6137735e+02
   4.4742959e+02   4.5907873e+02   5.0628545e+02   5.1253933e+02   6.4435826e+02
   4.6287458e+02   4.7724961e+02   5.4796487e+02   6.2125235e+02   6.8356528e+02
   4.5860691e+02   4.7112035e+02   5.2960351e+02   5.3895977e+02   6.2581433e+02
   4.5132375e+02   4.6296502e+02   5.1347178e+02   5.1949726e+02   7.1662206e+02
   4.6293105e+02   4.7734248e+02   5.4809897e+02   6.0827436e+02   6.2071872e+02
   4.6313896e+02   4.7768811e+02   5.4659098e+02   5.4662172e+02   5.4886590e+02
   4.3971906e+02   4.4950806e+02   4.8138750e+02   4.9132312e+02   5.6109268e+02
   4.6221904e+02   4.7619986e+02   5.4579859e+02   5.8730127e+02   6.5149821e+02
   4.3386260e+02   4.4765085e+02   4.9184007e+02   5.0072292e+02   6.1085673e+02
   4.3424449e+02   4.4831558e+02   4.9555841e+02   5.0384094e+02   7.2528768e+02
   4.6298684e+02   4.7743468e+02   5.4832925e+02   6.3232839e+02   6.7652719e+02
   4.6211054e+02   4.7603082e+02   5.4535771e+02   5.8149854e+02   6.4368351e+02
   4.6310518e+02   4.7763153e+02   5.4861385e+02   5.7488556e+02   5.7637919e+02
   4.5853731e+02   4.7103072e+02   5.2925095e+02   5.3842076e+02   6.2360524e+02
   4.5738106e+02   4.6959385e+02   5.2707035e+02   5.3567807e+02   6.7011459e+02
   4.6293447e+02   4.7734814e+02   5.4816023e+02   6.2765962e+02   7.0392079e+02
   4.5837620e+02   4.7079604e+02   5.2219694e+02   5.2793765e+02   5.8426519e+02
   4.6304391e+02   4.7752937e+02   5.4844754e+02   5.9706906e+02   6.0132675e+02
   4.2745584e+02   4.4418034e+02   4.8879516e+02   4.9842036e+02   5.9954212e+02
   4.1903497e+02   4.4231377e+02   4.8868802e+02   4.9847225e+02   6.0470944e+02
   4.6313809e+02   4.7768666e+02   5.4882812e+02   6.4199653e+02   6.4232170e+02
   4.1665536e+02   4.4153077e+02   4.8633394e+02   4.9651968e+02   5.8909308e+02
   4.5223080e+02   4.6389830e+02   5.1503707e+02   5.2114833e+02   7.0372786e+02
   4.6299177e+02   4.7744285e+02   5.4834525e+02   6.3283159e+02   6.7515990e+02
   4.2468071e+02   4.4352982e+02   4.8972724e+02   4.9925746e+02   6.0984374e+02
   4.5124667e+02   4.6274724e+02   5.0752987e+02   5.1321911e+02   6.0070726e+02
   4.1607960e+02   4.2283773e+02   4.6431816e+02   4.7850484e+02   5.4936519e+02
   4.5097708e+02   4.6173921e+02   4.9370094e+02   5.0033536e+02   5.6495625e+02
   4.2277401e+02   4.4357650e+02   4.9260049e+02   5.0166736e+02   6.9437117e+02
   4.3393673e+02   4.4787876e+02   4.9324348e+02   5.0189916e+02   6.2151960e+02
   4.6313945e+02   4.7768894e+02   5.4883273e+02   6.9469683e+02   6.9475130e+02
   4.6311190e+02   4.7764261e+02   5.4736960e+02   5.4999469e+02   5.5163476e+02
   4.6273198e+02   4.7701685e+02   5.4750509e+02   6.1268369e+02   6.6552644e+02
   4.6266318e+02   4.7690543e+02   5.4723327e+02   6.0182055e+02   6.3655589e+02
   4.6313568e+02   4.7768262e+02   5.4881391e+02   5.8599677e+02   5.8616780e+02
   4.6256448e+02   4.7674654e+02   5.4676762e+02   5.8991123e+02   6.1926709e+02
   4.6201488e+02   4.7588301e+02   5.4518804e+02   5.8300922e+02   7.1956485e+02
   4.3035965e+02   4.4536416e+02   4.8892503e+02   4.9843560e+02   5.9692890e+02
   4.6265347e+02   4.7688814e+02   5.4467460e+02   5.5821222e+02   5.7109495e+02
   3.8605610e+02   4.4227387e+02   4.9167814e+02   5.0098152e+02   6.5429459e+02
   4.5238013e+02   4.6405330e+02   5.1526165e+02   5.2138355e+02   6.8097377e+02
   4.6227403e+02   4.7628602e+02   5.4602751e+02   5.9162555e+02   6.7161943e+02
   4.6288167e+02   4.7726125e+02   5.4796917e+02   6.1702007e+02   6.4312506e+02
   4.3075777e+02   4.4632926e+02   4.9405712e+02   5.0270940e+02   6.7817320e+02
   4.6313739e+02   4.7768549e+02   5.4882589e+02   6.8378337e+02   6.8929654e+02
   4.6243665e+02   4.7654262e+02   5.4636978e+02   5.8784054e+02   6.2436009e+02
   4.6227775e+02   4.7628989e+02   5.4356697e+02   5.5948524e+02   5.8738742e+02
   4.6165747e+02   4.7533853e+02   5.4376099e+02   5.6974459e+02   6.6874230e+02
   4.5930429e+02   4.7203070e+02   5.3306289e+02   5.4445724e+02   6.4293777e+02
   4.3456904e+02   4.4839318e+02   4.9448326e+02   5.0291715e+02   6.3649321e+02
   4.6304472e+02   4.7753069e+02   5.4840961e+02   5.8900674e+02   5.9338296e+02
   4.6142800e+02   4.7499553e+02   5.4279633e+02   5.6489615e+02   6.7373174e+02
   4.1288780e+02   4.3248544e+02   4.7004882e+02   4.8279531e+02   5.5269526e+02
   4.1484071e+02   4.4184793e+02   4.8811014e+02   4.9801822e+02   6.0108708e+02
   4.6205972e+02   4.7595226e+02   5.4538181e+02   5.8577797e+02   7.7104526e+02
   4.5402197e+02   4.5889485e+02   4.7044650e+02   4.8105648e+02   5.5058170e+02
   4.1902231e+02   4.2171720e+02   4.6366566e+02   4.7804906e+02   5.4906283e+02
   4.1964985e+02   4.4303645e+02   4.9224902e+02   5.0140841e+02   6.6955690e+02
   4.6311395e+02   4.7764622e+02   5.4873086e+02   6.0111863e+02   6.0241683e+02
   4.5993520e+02   4.7287664e+02   5.3612127e+02   5.4964638e+02   6.6679010e+02
   4.3630965e+02   4.4966634e+02   4.9635148e+02   5.0441384e+02   7.0204964e+02
   4.5854621e+02   4.7104736e+02   5.3081400e+02   5.4117141e+02   6.6732119e+02
   4.6311577e+02   4.7764928e+02   5.4874814e+02   6.1873318e+02   6.2005957e+02
   4.5236409e+02   4.6402828e+02   5.1466799e+02   5.2069033e+02   6.4682426e+02
   4.1860904e+02   4.2207169e+02   4.6381497e+02   4.7815229e+02   5.4913011e+02
   4.2505272e+02   4.4356474e+02   4.8939564e+02   4.9897573e+02   6.0648463e+02
   4.6310919e+02   4.7763827e+02   5.4871956e+02   6.0897723e+02   6.1092897e+02
   4.6313336e+02   4.7767874e+02   5.4881202e+02   6.4027759e+02   6.4215196e+02
   4.6287896e+02   4.7725681e+02   5.4798754e+02   6.2552939e+02   7.3494250e+02
   4.5224932e+02   4.6381159e+02   5.0968419e+02   5.1521062e+02   6.0138655e+02
   4.4435755e+02   4.5623450e+02   5.0342985e+02   5.1016286e+02   7.6648183e+02
   4.6160940e+02   4.7526496e+02   5.4229096e+02   5.6058921e+02   6.1724737e+02
   4.6211062e+02   4.7602678e+02   5.4083208e+02   5.5247483e+02   5.7591863e+02
   4.3003054e+02   4.4495780e+02   4.8761922e+02   4.9734969e+02   5.8942148e+02
   4.6077772e+02   4.7404335e+02   5.3608385e+02   5.4760440e+02   6.0036737e+02
   4.5748722e+02   4.6448060e+02   4.7375440e+02   4.8205583e+02   5.5056281e+02
   4.6271397e+02   4.7698762e+02   5.4743110e+02   6.0874815e+02   6.4910695e+02
   4.5107205e+02   4.6262330e+02   5.0921857e+02   5.1493732e+02   6.1236909e+02
   4.6302620e+02   4.7749993e+02   5.4837808e+02   5.9667596e+02   6.0183724e+02
   4.5452919e+02   4.6633464e+02   5.1779161e+02   5.2392775e+02   6.2200878e+02
   4.5961379e+02   4.7243529e+02   5.3174392e+02   5.4154964e+02   6.0972796e+02
   4.1823944e+02   4.4290874e+02   4.9241857e+02   5.0155955e+02   7.2397221e+02
   4.6313447e+02   4.7768059e+02   5.4881618e+02   7.2110144e+02   7.2493762e+02
   4.3598636e+02   4.4807197e+02   4.8664795e+02   4.9619821e+02   5.7632669e+02
   4.6262546e+02   4.7684460e+02   5.4712252e+02   6.0155851e+02   6.4095987e+02
   4.5759329e+02   4.6983160e+02   5.2317781e+02   5.2974274e+02   6.0184248e+02
   3.8422592e+02   4.4231564e+02   4.9193007e+02   5.0118971e+02   6.8574288e+02
   4.6310412e+02   4.7762979e+02   5.4870891e+02   6.2251638e+02   6.2691476e+02
   4.6313874e+02   4.7768775e+02   5.4883035e+02   6.5988116e+02   6.6016525e+02
   4.6233214e+02   4.7637589e+02   5.4423399e+02   5.6177743e+02   5.9072128e+02
   4.6120049e+02   4.7465475e+02   5.3775582e+02   5.4982389e+02   5.9573130e+02
   4.6269345e+02   4.7695439e+02   5.4737766e+02   6.0972474e+02   6.5839143e+02
   4.6218009e+02   4.7613732e+02   5.4357507e+02   5.6068203e+02   5.9374700e+02
   3.9570244e+02   4.4231515e+02   4.9190571e+02   5.0116932e+02   6.7847159e+02
   4.5472058e+02   4.6648836e+02   5.1373457e+02   5.1907571e+02   5.9490977e+02
   4.6272994e+02   4.7701354e+02   5.4750414e+02   6.1440339e+02   7.0130023e+02
   4.6313718e+02   4.7768512e+02   5.4880377e+02   5.6119854e+02   5.6126204e+02
   4.1656811e+02   4.4203300e+02   4.8844330e+02   4.9828650e+02   6.0335367e+02
   4.6301227e+02   4.7747683e+02   5.4841294e+02   6.3664358e+02   6.8662682e+02
   4.6128113e+02   4.7477781e+02   5.4149377e+02   5.5968593e+02   6.3245014e+02
   4.6269373e+02   4.7695483e+02   5.4734846e+02   6.0526620e+02   6.4063116e+02
   4.4530424e+02   4.5709068e+02   5.0411399e+02   5.1071264e+02   6.8108690e+02
   4.5835193e+02   4.7079516e+02   5.2887200e+02   5.3794611e+02   6.2825014e+02
   4.5468961e+02   4.6641363e+02   5.1147701e+02   5.1655993e+02   5.8580399e+02
   4.5836663e+02   4.7081963e+02   5.3057183e+02   5.4091884e+02   7.4026416e+02
   4.2506078e+02   4.4326840e+02   4.8792294e+02   4.9774964e+02   5.9571093e+02
   4.3968610e+02   4.5221232e+02   4.9872534e+02   5.0626940e+02   7.2344080e+02
   4.6312340e+02   4.7766205e+02   5.4877840e+02   6.4280313e+02   6.4613609e+02
   4.6233270e+02   4.7637832e+02   5.4625700e+02   5.9571522e+02   7.2862699e+02
   4.6308717e+02   4.7760149e+02   5.4866046e+02   6.6796385e+02   7.3640821e+02
   4.5802161e+02   4.7037970e+02   5.2814626e+02   5.3699840e+02   6.3483052e+02
   4.6035623e+02   4.7345592e+02   5.3805497e+02   5.5310356e+02   7.0640620e+02
   4.6186695e+02   4.7565558e+02   5.4402735e+02   5.6807288e+02   6.2477933e+02
   4.6313910e+02   4.7768835e+02   5.4883147e+02   6.3129732e+02   6.3134106e+02
   4.1737096e+02   4.4284266e+02   4.9248924e+02   5.0162347e+02   7.4394692e+02
   4.6271937e+02   4.7699637e+02   5.4744867e+02   6.0908008e+02   6.4912109e+02
   4.6284472e+02   4.7720064e+02   5.4783678e+02   6.1168902e+02   6.3559155e+02
   4.6308623e+02   4.7759991e+02   5.4862766e+02   6.0344129e+02   6.0672350e+02
   4.3664562e+02   4.4845135e+02   4.8634463e+02   4.9588590e+02   5.7432052e+02
   4.4090418e+02   4.5314297e+02   4.9888612e+02   5.0632623e+02   6.4774703e+02
   4.6313923e+02   4.7768857e+02   5.4883197e+02   6.8304646e+02   6.8380568e+02
   4.6313722e+02   4.7768520e+02   5.4882536e+02   6.8446265e+02   6.9191851e+02
   4.6165024e+02   4.7532437e+02   5.4069125e+02   5.5497853e+02   5.9771693e+02
   4.6234731e+02   4.7640126e+02   5.4616440e+02   5.8945883e+02   6.3770294e+02
   4.1746947e+02   4.4252317e+02   4.9053199e+02   5.0000474e+02   6.2185477e+02
   4.2279609e+02   4.4352198e+02   4.9220764e+02   5.0134049e+02   6.4944757e+02
   4.4153559e+02   4.5370833e+02   5.0000744e+02   5.0727652e+02   6.8064960e+02
   4.6312515e+02   4.7766498e+02   5.4877658e+02   6.0330290e+02   6.0424771e+02
   4.6225341e+02   4.7625369e+02   5.4596822e+02   5.9125153e+02   6.8756084e+02
   4.4532666e+02   4.5713120e+02   5.0460208e+02   5.1116835e+02   7.5856785e+02
   3.8935113e+02   4.1049093e+02   4.6329163e+02   4.7779506e+02   5.4890247e+02
   4.2009677e+02   4.4310301e+02   4.9231130e+02   5.0145622e+02   6.7524906e+02
   4.6309495e+02   4.7761447e+02   5.4864932e+02   5.9706767e+02   5.9926802e+02
   4.6313611e+02   4.7768333e+02   5.4882160e+02   6.8497210e+02   6.9894440e+02
   4.5953578e+02   4.7230499e+02   5.2407102e+02   5.2951706e+02   5.7312203e+02
   4.2916011e+02   4.4551262e+02   4.9305417e+02   5.0191629e+02   6.4362346e+02
   4.6292201e+02   4.7732757e+02   5.4806010e+02   6.0605840e+02   6.1912062e+02
   4.2896805e+02   4.4526899e+02   4.9187723e+02   5.0093858e+02   6.2212693e+02
   4.4557368e+02   4.4811288e+02   4.6672099e+02   4.7971453e+02   5.5010352e+02
   4.5389261e+02   4.6566457e+02   5.1872883e+02   5.2527147e+02   7.4351178e+02
   4.6206869e+02   4.7596606e+02   5.4531659e+02   5.8322508e+02   6.6275643e+02
   4.5844559e+02   4.7091983e+02   5.3076027e+02   5.4117990e+02   7.2678733e+02
   3.9250590e+02   4.4233910e+02   4.9206360e+02   5.0130005e+02   7.1780558e+02
   4.4008401e+02   4.5177124e+02   4.9125439e+02   4.9982294e+02   5.9005723e+02
   4.6313733e+02   4.7768538e+02   5.4882561e+02   6.5506528e+02   6.5561941e+02
   4.6313827e+02   4.7768695e+02   5.4882877e+02   6.7122912e+02   6.7307095e+02
   4.3894876e+02   4.4373540e+02   4.6947280e+02   4.8187139e+02   5.5172630e+02
   4.6310970e+02   4.7763913e+02   5.4873383e+02   6.5723390e+02   6.9440619e+02
   4.6250827e+02   4.7665671e+02   5.4673035e+02   5.9676198e+02   6.4040934e+02
   4.4507312e+02   4.5676672e+02   5.0158804e+02   5.0839393e+02   6.2217524e+02
   4.5309825e+02   4.6479108e+02   5.1518779e+02   5.2114857e+02   6.2881615e+02
   4.4902688e+02   4.6045067e+02   5.0327486e+02   5.0948347e+02   5.9972790e+02
   4.1032676e+02   4.4237434e+02   4.9164459e+02   5.0094651e+02   6.5002995e+02
   4.6114093e+02   4.7456958e+02   5.3874715e+02   5.5228353e+02   6.0584266e+02
   4.6106146e+02   4.7445679e+02   5.4044919e+02   5.5722321e+02   6.3291962e+02
   4.5279197e+02   4.6304826e+02   4.8862548e+02   4.9526761e+02   5.5841791e+02
   4.2506419e+02   4.4413726e+02   4.9285295e+02   5.0184197e+02   6.7841745e+02
   4.6110159e+02   4.7449746e+02   5.3084463e+02   5.3725194e+02   5.6726721e+02
   4.2022525e+02   4.2039141e+02   4.6317140e+02   4.7771065e+02   5.4884643e+02
   4.6191671e+02   4.7573194e+02   5.4451668e+02   5.7291645e+02   6.3663138e+02
   4.4672262e+02   4.5842209e+02   5.0590476e+02   5.1225512e+02   6.6704082e+02
   4.4880476e+02   4.6044057e+02   5.0887302e+02   5.1491014e+02   6.5789423e+02
   4.4950087e+02   4.5342425e+02   4.6902718e+02   4.8084217e+02   5.5072580e+02
   4.6311254e+02   4.7764388e+02   5.4874269e+02   6.5004602e+02   6.5787665e+02
   4.2589544e+02   4.4426788e+02   4.9218212e+02   5.0126736e+02   6.3730788e+02
   4.6278995e+02   4.7711117e+02   5.4769401e+02   6.1721187e+02   6.9677625e+02
   4.6289696e+02   4.7728637e+02   5.4803800e+02   6.2275325e+02   6.9458399e+02
   4.6243409e+02   4.7653860e+02   5.4643890e+02   5.9163810e+02   6.3383293e+02
   4.2957124e+02   4.4538815e+02   4.9105243e+02   5.0023415e+02   6.1532707e+02
   4.3630787e+02   4.4920208e+02   4.9217195e+02   5.0087212e+02   6.0595289e+02
   4.6271522e+02   4.7698783e+02   5.4436445e+02   5.5553013e+02   5.6516505e+02
   4.6309377e+02   4.7761250e+02   5.4867604e+02   6.2943983e+02   6.3550696e+02
   4.6258039e+02   4.7677211e+02   5.4689080e+02   5.9399737e+02   6.2501152e+02
   4.1878011e+02   4.4172049e+02   4.8630239e+02   4.9647694e+02   5.8826495e+02
   4.6314060e+02   4.7769087e+02   5.4883657e+02   7.9524814e+02   8.0033486e+02
   4.6313895e+02   4.7768809e+02   5.4860755e+02   5.4894193e+02   5.4917034e+02
   4.6307144e+02   4.7757522e+02   5.4854742e+02   5.9455952e+02   5.9816893e+02
   4.4245343e+02   4.5344764e+02   4.8975892e+02   4.9829650e+02   5.7665604e+02
   4.1019908e+02   4.4185189e+02   4.8891154e+02   4.9869477e+02   6.0880709e+02
   4.6300658e+02   4.7746740e+02   5.4838315e+02   6.2311510e+02   6.4021553e+02
   4.6104987e+02   4.7443982e+02   5.4026748e+02   5.5670742e+02   6.2997531e+02
   4.4453139e+02   4.5602100e+02   4.9727043e+02   5.0457927e+02   6.0067870e+02
   4.6306910e+02   4.7757134e+02   5.4859910e+02   6.4501217e+02   6.7131175e+02
   4.6237366e+02   4.7644294e+02   5.4635444e+02   5.9532858e+02   6.7068016e+02
   4.6311062e+02   4.7764067e+02   5.4873646e+02   6.5245821e+02   6.6376843e+02
   4.6178977e+02   4.7553857e+02   5.4428889e+02   5.7355580e+02   6.6617592e+02
   4.5954556e+02   4.7235206e+02   5.3452235e+02   5.4702059e+02   6.6903248e+02
   4.4370665e+02   4.5561667e+02   5.0223431e+02   5.0911533e+02   6.8597381e+02
   4.1593671e+02   4.4248434e+02   4.9094786e+02   5.0035569e+02   6.2962408e+02
   4.6144841e+02   4.7502274e+02   5.4021430e+02   5.5470584e+02   6.0322597e+02
   4.0149064e+02   4.4238025e+02   4.9223873e+02   5.0144422e+02   7.4362108e+02
   4.6304515e+02   4.7753147e+02   5.4852321e+02   6.5037864e+02   7.3809664e+02
   4.6305554e+02   4.7754876e+02   5.4855304e+02   6.3808694e+02   6.5678952e+02
   4.6313246e+02   4.7767722e+02   5.4879888e+02   5.8755194e+02   5.8795437e+02
   4.6274208e+02   4.7702755e+02   5.3472870e+02   5.3693348e+02   5.5263315e+02
   4.3223107e+02   4.4710697e+02   4.9456143e+02   5.0308202e+02   6.8865759e+02
   4.2158354e+02   4.4337970e+02   4.9270043e+02   5.0176486e+02   7.2890990e+02
   4.6313425e+02   4.7768023e+02   5.4881495e+02   6.3935850e+02   6.4069947e+02
   4.6313177e+02   4.7767607e+02   5.4880724e+02   7.3141866e+02   7.4192865e+02
   4.2594936e+02   4.4440847e+02   4.9305431e+02   5.0199340e+02   7.0332170e+02
   4.6168476e+02   4.7537930e+02   5.4349920e+02   5.6662674e+02   6.3619146e+02
   4.5979920e+02   4.7269007e+02   5.3450348e+02   5.4653112e+02   6.3008890e+02
   4.6312095e+02   4.7765795e+02   5.4876149e+02   6.0558732e+02   6.0666981e+02
   4.3904825e+02   4.5169209e+02   4.9799648e+02   5.0567202e+02   6.8072317e+02
   4.2848786e+02   4.4304270e+02   4.8265364e+02   4.9314660e+02   5.6752594e+02
   4.6176630e+02   4.7549982e+02   5.4113230e+02   5.5555460e+02   5.9524051e+02
   4.6272429e+02   4.7700438e+02   5.4748352e+02   6.1282089e+02   6.7794523e+02
   4.6236246e+02   4.7642525e+02   5.4632439e+02   5.9523783e+02   6.8396079e+02
   4.6313946e+02   4.7768895e+02   5.4883276e+02   6.0413302e+02   6.0413305e+02
   4.3018757e+02   4.3849881e+02   4.7135409e+02   4.8360545e+02   5.5328556e+02
   4.5728973e+02   4.6948328e+02   5.2676397e+02   5.3523768e+02   6.6471337e+02
   6.7503154e+02   6.7235395e+02   5.0145859e+02   4.9225486e+02   4.4236812e+02
   5.7252066e+02   5.6499359e+02   4.9902277e+02   4.8954869e+02   4.4191334e+02
   5.3819559e+02   5.3088186e+02   4.8184505e+02   4.7280893e+02   4.3685941e+02
   5.4764008e+02   5.3479775e+02   4.7232276e+02   4.5952875e+02   3.9854021e+02
   7.4872104e+02   5.5051329e+02   4.8011852e+02   4.6655203e+02   4.2721519e+02
   6.6578498e+02   5.4922144e+02   4.7850406e+02   4.6439482e+02   4.2147250e+02
   5.0496248e+02   4.9702734e+02   4.5012720e+02   4.3701069e+02   4.0869482e+02
   7.6382865e+02   7.4487226e+02   5.0144469e+02   4.9223808e+02   4.4236544e+02
   6.5209109e+02   6.4318395e+02   5.0123025e+02   4.9197967e+02   4.4232366e+02
   5.7511233e+02   5.5156450e+02   4.8742079e+02   4.7681849e+02   4.3780517e+02
   6.1134283e+02   6.0416736e+02   5.0075885e+02   4.9142207e+02   4.4223158e+02
   6.0943228e+02   6.0768329e+02   5.0130161e+02   4.9206851e+02   4.4233846e+02
   6.1842761e+02   5.9297293e+02   4.9870152e+02   4.8896092e+02   4.4176351e+02
   7.3373231e+02   5.5044661e+02   4.8005856e+02   4.6648199e+02   4.2709327e+02
   5.8318806e+02   5.4517021e+02   4.7593122e+02   4.6212343e+02   4.0985586e+02
   6.4371538e+02   6.2109694e+02   5.0047664e+02   4.9107106e+02   4.4216915e+02
   6.4529286e+02   6.4026797e+02   5.0134401e+02   4.9211696e+02   4.4234599e+02
   6.0878624e+02   5.7469963e+02   4.9670049e+02   4.8668231e+02   4.4124608e+02
   6.1813903e+02   6.1707839e+02   5.0133646e+02   4.9210904e+02   4.4234485e+02
   6.4397020e+02   6.3737240e+02   5.0126968e+02   4.9202751e+02   4.4233150e+02
   7.3392954e+02   6.7705467e+02   5.0123003e+02   4.9197882e+02   4.4232345e+02
   6.4952847e+02   6.3924483e+02   5.0120194e+02   4.9194563e+02   4.4231809e+02
   5.1024449e+02   5.0359017e+02   4.6336799e+02   4.5745479e+02   4.3527033e+02
   5.9077619e+02   5.5702363e+02   4.9095893e+02   4.8048508e+02   4.3934696e+02
   6.4882075e+02   6.4637132e+02   5.0139580e+02   4.9217927e+02   4.4235602e+02
   6.3165409e+02   5.4813131e+02   4.7733051e+02   4.6292455e+02   3.9020591e+02
   6.2786034e+02   5.4804695e+02   4.7731499e+02   4.6294887e+02   4.0620106e+02
   5.4786669e+02   5.4484111e+02   4.9688676e+02   4.8760304e+02   4.4158827e+02
   6.0760925e+02   5.5341816e+02   4.8568325e+02   4.7416173e+02   4.3595803e+02
   5.4865416e+02   5.3561011e+02   4.7343336e+02   4.6103522e+02   4.2098126e+02
   6.4553856e+02   6.3606512e+02   5.0116936e+02   4.9190658e+02   4.4231171e+02
   6.5538512e+02   5.8978634e+02   4.9688400e+02   4.8674866e+02   4.4123724e+02
   5.9589975e+02   5.4656714e+02   4.7701721e+02   4.6327743e+02   4.1958634e+02
   5.4157595e+02   5.3103378e+02   4.7123817e+02   4.5890426e+02   4.1466518e+02
   6.6026936e+02   6.0592709e+02   4.9874022e+02   4.8896521e+02   4.4175832e+02
   5.0579141e+02   4.9809719e+02   4.5134287e+02   4.3855889e+02   3.9827131e+02
   7.1817878e+02   6.2796811e+02   5.0030258e+02   4.9085592e+02   4.4213010e+02
   5.6906963e+02   5.4349114e+02   4.7517233e+02   4.6154696e+02   3.8741698e+02
   5.1418796e+02   5.0803499e+02   4.5974827e+02   4.4835466e+02   4.1543808e+02
   6.0070669e+02   5.4874049e+02   4.8016917e+02   4.6745876e+02   4.2969028e+02
   6.0297769e+02   5.8337789e+02   4.9868741e+02   4.8899492e+02   4.4177810e+02
   6.6367266e+02   5.5311312e+02   4.8348303e+02   4.7098013e+02   4.3314165e+02
   5.9789120e+02   5.6142806e+02   4.9328958e+02   4.8297342e+02   4.4020787e+02
   5.1719960e+02   5.1121578e+02   4.6249403e+02   4.5183650e+02   4.2257334e+02
   6.6072077e+02   6.5973775e+02   5.0145525e+02   4.9225085e+02   4.4236748e+02
   6.7619118e+02   6.5802626e+02   5.0135355e+02   4.9212818e+02   4.4234777e+02
   5.0362758e+02   4.9524773e+02   4.4763692e+02   4.3310587e+02   3.9899009e+02
   6.0448342e+02   5.5212080e+02   4.8442424e+02   4.7270969e+02   4.3495336e+02
   5.0358283e+02   4.9519418e+02   4.5521441e+02   4.5190447e+02   4.3843991e+02
   7.0806827e+02   6.7721831e+02   5.0139535e+02   4.9217856e+02   4.4235588e+02
   7.7362144e+02   7.7157600e+02   5.0146805e+02   4.9226625e+02   4.4236994e+02
   5.1247825e+02   5.0750485e+02   4.8223456e+02   4.7733044e+02   4.4063458e+02
   6.8356499e+02   6.4144327e+02   5.0094817e+02   4.9163848e+02   4.4226691e+02
   5.8159469e+02   5.6952969e+02   4.9890387e+02   4.8936204e+02   4.4186956e+02
   5.9742049e+02   5.4680099e+02   4.7730553e+02   4.6364952e+02   4.2124954e+02
   5.4449506e+02   5.3498409e+02   4.8060637e+02   4.7076336e+02   4.3521935e+02
   5.0204837e+02   4.9307832e+02   4.4390223e+02   4.2402538e+02   3.9996678e+02
   7.1797959e+02   5.5307808e+02   4.8331862e+02   4.7073277e+02   4.3287831e+02
   5.8900993e+02   5.5237086e+02   4.8636395e+02   4.7533176e+02   4.3686914e+02
   6.7387708e+02   5.6707261e+02   4.9274397e+02   4.8190775e+02   4.3972336e+02
   5.5787736e+02   5.5626715e+02   4.9999254e+02   4.9069050e+02   4.4212680e+02
   6.8185606e+02   6.4866564e+02   5.0114223e+02   4.9187307e+02   4.4230609e+02
   6.2595655e+02   6.0415093e+02   4.9955739e+02   4.8997016e+02   4.4196586e+02
   6.1681099e+02   5.6053548e+02   4.9114631e+02   4.8032489e+02   4.3917010e+02
   5.0151358e+02   4.9233157e+02   4.5936345e+02   4.5931444e+02   4.4232041e+02
   6.1479342e+02   5.4811493e+02   4.7820454e+02   4.6449621e+02   4.2321716e+02
   6.3468328e+02   5.5528322e+02   4.8616409e+02   4.7438862e+02   4.3594140e+02
   5.3859265e+02   5.2904033e+02   4.7050219e+02   4.5834408e+02   4.1508671e+02
   6.2738720e+02   6.2670586e+02   5.0143131e+02   4.9222223e+02   4.4236293e+02
   5.5261978e+02   5.5173714e+02   5.0039706e+02   4.9114570e+02   4.4220342e+02
   6.7063222e+02   5.5937842e+02   4.8898454e+02   4.7758177e+02   4.3779910e+02
   7.4994532e+02   5.4882243e+02   4.7768448e+02   4.6313772e+02   3.9081434e+02
   6.9334905e+02   5.9499590e+02   4.9742035e+02   4.8737663e+02   4.4139384e+02
   5.8412633e+02   5.7811098e+02   5.0044839e+02   4.9109784e+02   4.4218147e+02
   6.4947195e+02   5.5845799e+02   4.8851494e+02   4.7707877e+02   4.3754477e+02
   7.5542423e+02   5.6452465e+02   4.9159526e+02   4.8054433e+02   4.3917517e+02
   6.4143187e+02   6.3029564e+02   5.0104125e+02   4.9175249e+02   4.4228623e+02
   5.7247216e+02   5.6900653e+02   5.0052361e+02   4.9121218e+02   4.4220441e+02
   5.9159411e+02   5.9143015e+02   5.0144208e+02   4.9223604e+02   4.4236524e+02
   7.1481707e+02   6.9972153e+02   5.0139676e+02   4.9218025e+02   4.4235616e+02
   6.9114497e+02   6.9024890e+02   5.0146771e+02   4.9226585e+02   4.4236987e+02
   6.4138626e+02   5.7930113e+02   4.9571402e+02   4.8540040e+02   4.4087482e+02
   5.8590343e+02   5.6390484e+02   4.9611143e+02   4.8623924e+02   4.4117534e+02
   6.2373771e+02   5.5086844e+02   4.8156496e+02   4.6878249e+02   4.3098270e+02
   6.1519679e+02   5.4743805e+02   4.7702834e+02   4.6280538e+02   4.0912341e+02
   6.4847899e+02   6.4489092e+02   5.0137754e+02   4.9215728e+02   4.4235248e+02
   5.8725336e+02   5.4674658e+02   4.7839238e+02   4.6547413e+02   4.2690678e+02
   6.6309703e+02   6.3384806e+02   5.0076305e+02   4.9141491e+02   4.4222887e+02
   7.0950496e+02   5.8215704e+02   4.9565348e+02   4.8528835e+02   4.4083460e+02
   6.7432410e+02   6.1182070e+02   4.9920701e+02   4.8952863e+02   4.4187555e+02
   6.4946611e+02   5.7511420e+02   4.9483214e+02   4.8435886e+02   4.4056220e+02
   7.0474962e+02   6.1514110e+02   4.9934760e+02   4.8969811e+02   4.4190964e+02
   6.9110063e+02   6.6893437e+02   5.0140322e+02   4.9218807e+02   4.4235742e+02
   5.1748723e+02   5.1149448e+02   4.6205946e+02   4.5082345e+02   4.1760683e+02
   7.1358374e+02   6.6681079e+02   5.0132384e+02   4.9209223e+02   4.4234194e+02
   6.3163664e+02   5.5337760e+02   4.8431048e+02   4.7216738e+02   4.3429033e+02
   6.0315605e+02   5.4846358e+02   4.7951965e+02   4.6654222e+02   4.2820889e+02
   5.0780978e+02   5.0062284e+02   4.5629955e+02   4.4763447e+02   4.2954666e+02
   5.0356956e+02   4.9517333e+02   4.4769268e+02   4.3373114e+02   4.1585967e+02
   6.3333630e+02   6.2382749e+02   5.0103089e+02   4.9174090e+02   4.4228440e+02
   6.1122354e+02   5.5913015e+02   4.9058527e+02   4.7975557e+02   4.3895088e+02
   5.4436993e+02   5.3280265e+02   4.7168559e+02   4.5909103e+02   4.0804715e+02
   5.9772478e+02   5.4705988e+02   4.7774551e+02   4.6426606e+02   4.2345641e+02
   6.7155613e+02   6.4965574e+02   5.0120837e+02   4.9195301e+02   4.4231926e+02
   7.2937293e+02   6.6593210e+02   5.0121056e+02   4.9195531e+02   4.4231959e+02
   6.2551930e+02   6.0790800e+02   4.9994005e+02   4.9043034e+02   4.4205348e+02
   6.7442594e+02   6.4919883e+02   5.0118349e+02   4.9192294e+02   4.4231431e+02
   6.2491302e+02   5.4794171e+02   4.7723487e+02   4.6286881e+02   3.9599498e+02
   6.1457844e+02   5.5131195e+02   4.8277736e+02   4.7051785e+02   4.3299082e+02
   6.4447063e+02   5.5283403e+02   4.8340625e+02   4.7095699e+02   4.3316805e+02
   6.3066080e+02   5.9457298e+02   4.9819575e+02   4.8833470e+02   4.4162379e+02
   6.4166473e+02   5.5207357e+02   4.8257540e+02   4.6992048e+02   4.3214957e+02
   6.5630960e+02   5.7614744e+02   4.9491747e+02   4.8444605e+02   4.4058654e+02
   5.1071666e+02   5.0424354e+02   4.6726554e+02   4.6230268e+02   4.3722959e+02
   6.1895029e+02   6.1506898e+02   5.0099756e+02   4.9170336e+02   4.4227844e+02
   6.2886719e+02   5.4829508e+02   4.7768577e+02   4.6346905e+02   4.1692376e+02
   7.4379110e+02   7.4319999e+02   5.0146701e+02   4.9226500e+02   4.4236974e+02
   6.9776215e+02   5.7757947e+02   4.9501702e+02   4.8454687e+02   4.4061430e+02
   6.0218389e+02   5.4671579e+02   4.7660669e+02   4.6248301e+02   3.9870664e+02
   6.3474278e+02   5.8132660e+02   4.9620971e+02   4.8599199e+02   4.4104259e+02
   6.6369846e+02   6.0655641e+02   4.9877671e+02   4.8900872e+02   4.4176751e+02
   6.2278395e+02   5.6515914e+02   4.9304899e+02   4.8240825e+02   4.3994288e+02
   7.2109588e+02   6.2101288e+02   4.9989233e+02   4.9035807e+02   4.4203800e+02
   5.0348599e+02   4.9506121e+02   4.4758301e+02   4.3377266e+02   4.1769535e+02
   5.8766798e+02   5.6296732e+02   4.9538048e+02   4.8541996e+02   4.4095989e+02
   5.2872499e+02   5.2166393e+02   4.6717076e+02   4.5535832e+02   4.1030401e+02
   6.7235008e+02   6.6416285e+02   5.0142820e+02   4.9221821e+02   4.4236226e+02
   5.7931688e+02   5.4481283e+02   4.7577562e+02   4.6202274e+02   4.0988275e+02
   6.4003804e+02   5.6967064e+02   4.9387726e+02   4.8327574e+02   4.4021993e+02
   6.2855425e+02   5.5178270e+02   4.8256633e+02   4.7001637e+02   4.3232849e+02
   6.1666196e+02   5.4752795e+02   4.7705460e+02   4.6279757e+02   4.0710753e+02
   5.9882729e+02   5.9863844e+02   5.0144104e+02   4.9223451e+02   4.4236496e+02
   7.4004094e+02   7.1054351e+02   5.0129201e+02   4.9205374e+02   4.4233568e+02
   5.7006399e+02   5.4526622e+02   4.7876695e+02   4.6653115e+02   4.2937373e+02
   6.7311066e+02   6.0821020e+02   4.9889166e+02   4.8914677e+02   4.4179658e+02
   6.7122406e+02   5.5355440e+02   4.8393914e+02   4.7154297e+02   4.3365334e+02
   5.6978116e+02   5.6922716e+02   5.0129739e+02   4.9207683e+02   4.4234137e+02
   7.0437827e+02   5.4904687e+02   4.7817474e+02   4.6390015e+02   4.1879867e+02
   6.3787456e+02   6.0471218e+02   4.9910156e+02   4.8941203e+02   4.4185327e+02
   6.7116641e+02   6.6791658e+02   5.0145248e+02   4.9224749e+02   4.4236694e+02
   5.8818551e+02   5.5009310e+02   4.8351906e+02   4.7198316e+02   4.3460991e+02
   6.7799169e+02   5.4865143e+02   4.7759816e+02   4.6308681e+02   3.9293224e+02
   7.0938144e+02   5.5346960e+02   4.8378327e+02   4.7132855e+02   4.3344713e+02
   6.1663304e+02   5.8758091e+02   4.9818321e+02   4.8835649e+02   4.4163425e+02
   5.2585154e+02   5.1947797e+02   4.7035888e+02   4.6112819e+02   4.3058297e+02
   6.0005575e+02   5.6839587e+02   4.9604180e+02   4.8601322e+02   4.4108851e+02
   7.7032496e+02   6.7308688e+02   5.0115393e+02   4.9188677e+02   4.4230830e+02
   6.4884794e+02   5.4846652e+02   4.7750250e+02   4.6302807e+02   3.8679236e+02
   5.5866888e+02   5.4186205e+02   4.7768365e+02   4.6578725e+02   4.2914326e+02
   6.4274269e+02   6.4236072e+02   5.0145828e+02   4.9225452e+02   4.4236807e+02
   6.5851103e+02   6.5847332e+02   5.0146808e+02   4.9226630e+02   4.4236995e+02
   5.6560485e+02   5.4296747e+02   4.7531060e+02   4.6193924e+02   4.1647526e+02
   6.6618635e+02   5.9669681e+02   4.9767587e+02   4.8768455e+02   4.4146881e+02
   5.0763843e+02   5.0040507e+02   4.5368099e+02   4.4148502e+02   4.0152716e+02
   6.2935877e+02   6.2905783e+02   5.0145361e+02   4.9224894e+02   4.4236718e+02
   6.1841803e+02   5.8469451e+02   4.9755198e+02   4.8760791e+02   4.4146186e+02
   6.3800153e+02   6.0670242e+02   4.9928718e+02   4.8963565e+02   4.4189857e+02
   6.3841510e+02   5.4831574e+02   4.7744013e+02   4.6300897e+02   4.0353488e+02
   6.4897475e+02   6.4847960e+02   5.0145111e+02   4.9224586e+02   4.4236668e+02
   6.0429790e+02   5.9718326e+02   5.0055149e+02   4.9118200e+02   4.4219123e+02
   6.4203185e+02   6.4189933e+02   5.0146567e+02   4.9226340e+02   4.4236948e+02
   6.4417043e+02   6.2150574e+02   5.0050443e+02   4.9110450e+02   4.4217505e+02
   6.6540446e+02   5.4944150e+02   4.7883228e+02   4.6485906e+02   4.2320123e+02
   7.1873312e+02   7.0635988e+02   5.0139154e+02   4.9217395e+02   4.4235514e+02
   6.6011295e+02   6.6003778e+02   5.0146751e+02   4.9226560e+02   4.4236983e+02
   6.8373090e+02   6.3060183e+02   5.0054252e+02   4.9114755e+02   4.4218226e+02
   5.7523389e+02   5.4436748e+02   4.7557985e+02   4.6188363e+02   4.0918746e+02
   5.9337778e+02   5.5047559e+02   4.8342830e+02   4.7175015e+02   4.3434887e+02
   5.4875083e+02   5.3560207e+02   4.7314940e+02   4.6060051e+02   4.1882239e+02
   6.3508232e+02   5.8695055e+02   4.9703353e+02   4.8695260e+02   4.4129401e+02
   6.4801220e+02   6.4666676e+02   5.0143021e+02   4.9222070e+02   4.4236266e+02
   5.9389986e+02   5.4606597e+02   4.7628427e+02   4.6228005e+02   3.9933467e+02
   6.9926354e+02   6.9149073e+02   5.0145977e+02   4.9225627e+02   4.4236834e+02
   6.5678629e+02   6.1665033e+02   4.9970219e+02   4.9013084e+02   4.4199507e+02
   6.9109452e+02   5.6320007e+02   4.9116792e+02   4.8008741e+02   4.3899162e+02
   6.3249716e+02   5.8644127e+02   4.9704935e+02   4.8697623e+02   4.4130081e+02
   6.2081448e+02   6.1454784e+02   5.0076750e+02   4.9142686e+02   4.4223172e+02
   6.9359764e+02   6.1158389e+02   4.9914514e+02   4.8945290e+02   4.4186000e+02
   5.7288086e+02   5.4407419e+02   4.7546482e+02   4.6180926e+02   4.0928732e+02
   5.6843231e+02   5.4383087e+02   4.7623834e+02   4.6312647e+02   4.2228552e+02
   6.0159245e+02   5.4671641e+02   4.7666265e+02   4.6258086e+02   4.0930786e+02
   7.7408608e+02   7.6866262e+02   5.0146705e+02   4.9226505e+02   4.4236975e+02
   6.6852638e+02   5.4862903e+02   4.7758590e+02   4.6307846e+02   3.8943367e+02
   5.8345256e+02   5.4596661e+02   4.7751569e+02   4.6438535e+02   4.2471698e+02
   5.1899335e+02   5.1301818e+02   4.6488749e+02   4.5517545e+02   4.2722964e+02
   5.7153648e+02   5.5188473e+02   4.8858153e+02   4.7818951e+02   4.3849358e+02
   7.2813908e+02   6.6852429e+02   5.0122701e+02   4.9197520e+02   4.4232286e+02
   6.1666639e+02   5.9504967e+02   4.9919664e+02   4.8955482e+02   4.4188621e+02
   7.4663221e+02   6.7488815e+02   5.0118315e+02   4.9192212e+02   4.4231413e+02
   6.5168771e+02   5.8898102e+02   4.9684532e+02   4.8670624e+02   4.4122683e+02
   6.3211014e+02   5.8092923e+02   4.9624146e+02   4.8603575e+02   4.4105573e+02
   5.9281931e+02   5.4596474e+02   4.7622843e+02   4.6223737e+02   3.8319945e+02
   7.5181517e+02   7.4895940e+02   5.0146397e+02   4.9226134e+02   4.4236915e+02
   5.4917692e+02   5.4290370e+02   4.9164918e+02   4.8225217e+02   4.4026462e+02
   6.4538264e+02   5.5104962e+02   4.8124860e+02   4.6819497e+02   4.3005490e+02
   6.4397848e+02   5.4908338e+02   4.7855000e+02   4.6455840e+02   4.2239486e+02
   6.4594651e+02   5.9636065e+02   4.9794050e+02   4.8801269e+02   4.4154780e+02
   6.5742654e+02   6.1800406e+02   4.9985770e+02   4.9031923e+02   4.4203106e+02
   5.1974045e+02   5.1367992e+02   4.6294877e+02   4.5131254e+02   4.0014530e+02
   6.5571083e+02   5.4855922e+02   4.7755376e+02   4.6306355e+02   3.9783489e+02
   7.0357544e+02   6.3862961e+02   5.0084700e+02   4.9151597e+02   4.4224612e+02
   5.8526765e+02   5.7426776e+02   4.9945613e+02   4.8996380e+02   4.4198025e+02
   5.6529380e+02   5.6487277e+02   5.0127204e+02   4.9205156e+02   4.4233788e+02
   6.6390435e+02   6.2346460e+02   5.0029766e+02   4.9085154e+02   4.4212950e+02
   6.0979758e+02   5.9363904e+02   4.9956808e+02   4.9000953e+02   4.4197707e+02
   6.1246947e+02   5.5020233e+02   4.8140326e+02   4.6879686e+02   4.3119158e+02
   6.0271097e+02   5.8749933e+02   4.9937167e+02   4.8979449e+02   4.4193798e+02
   6.3191046e+02   5.5267241e+02   4.8351163e+02   4.7117658e+02   4.3342815e+02
   7.1302966e+02   5.6820998e+02   4.9300010e+02   4.8219113e+02   4.3982468e+02
   6.1639840e+02   5.4824944e+02   4.7829670e+02   4.6458241e+02   4.2338962e+02
   5.0620855e+02   4.9863146e+02   4.5233550e+02   4.4056850e+02   4.1941726e+02
   6.9272640e+02   6.9223867e+02   5.0146796e+02   4.9226616e+02   4.4236992e+02
   7.2488969e+02   5.4887614e+02   4.7782911e+02   4.6337097e+02   4.1285720e+02
   5.5607564e+02   5.4989611e+02   4.9431140e+02   4.8476329e+02   4.4089555e+02
   5.1395073e+02   5.0782911e+02   4.6362756e+02   4.5568209e+02   4.3161742e+02
   6.6193824e+02   5.5300030e+02   4.8336398e+02   4.7083217e+02   4.3300233e+02
   6.3580591e+02   6.3046382e+02   5.0124706e+02   4.9200067e+02   4.4232717e+02
   7.3145755e+02   7.1965319e+02   5.0139049e+02   4.9217268e+02   4.4235494e+02
   6.8331270e+02   6.5229805e+02   5.0123026e+02   4.9197937e+02   4.4232357e+02
   6.5676300e+02   5.5214113e+02   4.8241993e+02   4.6964480e+02   4.3179416e+02
   6.3645583e+02   5.6839101e+02   4.9364390e+02   4.8302233e+02   4.4013845e+02
   6.2258083e+02   6.1403469e+02   5.0057179e+02   4.9119100e+02   4.4219089e+02
   5.7202539e+02   5.7011376e+02   5.0096530e+02   4.9170518e+02   4.4228362e+02
   6.0646932e+02   5.7287481e+02   4.9652484e+02   4.8649976e+02   4.4120305e+02
   6.6699277e+02   6.4682017e+02   5.0113835e+02   4.9186847e+02   4.4230534e+02
   5.5003703e+02   5.3624651e+02   4.7283125e+02   4.5993147e+02   4.0568136e+02
   6.9141676e+02   6.8819406e+02   5.0146649e+02   4.9226438e+02   4.4236964e+02
   5.9386608e+02   5.5684119e+02   4.9039124e+02   4.7979666e+02   4.3905101e+02
   5.8074209e+02   5.4537613e+02   4.7674436e+02   4.6337732e+02   4.2180562e+02
   6.1859129e+02   6.0718607e+02   5.0038532e+02   4.9097021e+02   4.4215241e+02
   5.5814260e+02   5.4941349e+02   4.9180184e+02   4.8205150e+02   4.4009750e+02
   6.3575706e+02   6.2748791e+02   5.0109802e+02   4.9182140e+02   4.4229774e+02
   5.1804185e+02   5.1286171e+02   4.7690416e+02   4.7076505e+02   4.3825928e+02
   6.4979619e+02   5.5406195e+02   4.8464122e+02   4.7245918e+02   4.3446435e+02
   6.4649788e+02   5.8825102e+02   4.9688771e+02   4.8676348e+02   4.4124285e+02
   6.3481482e+02   5.4849057e+02   4.7782556e+02   4.6360338e+02   4.1767697e+02
   5.0753113e+02   5.0027317e+02   4.5355113e+02   4.4131950e+02   3.9712327e+02
   6.6715259e+02   5.4862660e+02   4.7758432e+02   4.6307708e+02   3.8485617e+02
   6.9040354e+02   6.8278738e+02   5.0145477e+02   4.9225024e+02   4.4236738e+02
   6.3434771e+02   6.2165772e+02   5.0083724e+02   4.9150775e+02   4.4224515e+02
   5.0301718e+02   4.9441825e+02   4.4634241e+02   4.3083107e+02   4.0845219e+02
   6.8170617e+02   6.8113595e+02   5.0146639e+02   4.9226426e+02   4.4236962e+02
   6.6204753e+02   5.6584567e+02   4.9237998e+02   4.8149466e+02   4.3956865e+02
   6.2153583e+02   5.5450735e+02   4.8586236e+02   4.7414263e+02   4.3582990e+02
   6.2956612e+02   5.5638417e+02   4.8731764e+02   4.7579324e+02   4.3685333e+02
   6.3519528e+02   6.3498177e+02   5.0146112e+02   4.9225793e+02   4.4236861e+02
   6.2138935e+02   5.9036217e+02   4.9804243e+02   4.8817019e+02   4.4158946e+02
   6.1120154e+02   5.5284718e+02   4.8479334e+02   4.7303795e+02   4.3513487e+02
   7.4391463e+02   5.9391781e+02   4.9707922e+02   4.8696051e+02   4.4128823e+02
   5.7613730e+02   5.5080237e+02   4.8622962e+02   4.7543965e+02   4.3705360e+02
   6.9989861e+02   5.7543964e+02   4.9463877e+02   4.8410482e+02   4.4047675e+02
   7.0131128e+02   6.6525183e+02   5.0137385e+02   4.9215263e+02   4.4235171e+02
   6.4758396e+02   6.3259562e+02   5.0099266e+02   4.9169340e+02   4.4227629e+02
   7.1567929e+02   6.2776402e+02   5.0030850e+02   4.9086323e+02   4.4213143e+02
   6.2778594e+02   6.2410306e+02   5.0130600e+02   4.9207194e+02   4.4233879e+02
   7.6856618e+02   6.3092750e+02   5.0028532e+02   4.9083382e+02   4.4212595e+02
   6.1812641e+02   5.5064252e+02   4.8162548e+02   4.6897012e+02   4.3130153e+02
   5.4848805e+02   5.3541608e+02   4.7297996e+02   4.6038758e+02   4.1769638e+02
   5.6662092e+02   5.6606138e+02   5.0124743e+02   4.9202362e+02   4.4233354e+02
   5.6091771e+02   5.4145533e+02   4.7447250e+02   4.6107210e+02   3.8959430e+02
   6.8986465e+02   5.4867001e+02   4.7760844e+02   4.6309397e+02   3.9509105e+02
   6.0942924e+02   5.4714794e+02   4.7684706e+02   4.6265609e+02   4.0547083e+02
   5.9563841e+02   5.4621218e+02   4.7636526e+02   4.6234175e+02   4.0319254e+02
   5.0343028e+02   4.9837502e+02   4.9383870e+02   4.8969922e+02   4.4227927e+02
   5.0969222e+02   5.0288829e+02   4.5823392e+02   4.4938296e+02   4.2904203e+02
   5.9811948e+02   5.9127757e+02   5.0050645e+02   4.9113738e+02   4.4218462e+02
   6.3214038e+02   5.4815062e+02   4.7734661e+02   4.6294181e+02   3.9990331e+02
   6.7299474e+02   5.4928913e+02   4.7858525e+02   4.6450198e+02   4.2189385e+02
   6.2815341e+02   5.5126908e+02   4.8194529e+02   4.6922816e+02   4.3147583e+02
   5.6395079e+02   5.4241017e+02   4.7480180e+02   4.6130647e+02   4.0063339e+02
   6.9678757e+02   6.8358573e+02   5.0145019e+02   4.9224472e+02   4.4236650e+02
   6.3828858e+02   6.2676227e+02   5.0094250e+02   4.9163376e+02   4.4226637e+02
   5.6991889e+02   5.4873265e+02   4.8466788e+02   4.7378560e+02   4.3613536e+02
   6.7389772e+02   5.4919058e+02   4.7843548e+02   4.6428873e+02   4.2097460e+02
   6.2619827e+02   6.2480070e+02   5.0141411e+02   4.9220163e+02   4.4235964e+02
   6.4757703e+02   5.4844561e+02   4.7749693e+02   4.6303108e+02   3.9903475e+02
   5.7793198e+02   5.4597038e+02   4.7837601e+02   4.6573823e+02   4.2779545e+02
   5.3874842e+02   5.2932752e+02   4.7199028e+02   4.6055910e+02   4.2455477e+02
   6.1009176e+02   5.4768302e+02   4.7774186e+02   4.6392797e+02   4.2135089e+02
   5.5907617e+02   5.5898765e+02   5.0139818e+02   4.9219134e+02   4.4235902e+02
   6.1038866e+02   6.0509368e+02   5.0094342e+02   4.9164232e+02   4.4226871e+02
   5.8757117e+02   5.5052275e+02   4.8416984e+02   4.7277562e+02   4.3521372e+02
   5.0848948e+02   5.0145921e+02   4.5930783e+02   4.5252186e+02   4.3341269e+02
   6.3242607e+02   5.7574121e+02   4.9539125e+02   4.8505218e+02   4.4077948e+02
   6.1415738e+02   5.4757048e+02   4.7730996e+02   4.6322975e+02   4.1672713e+02
   7.0788750e+02   6.3131305e+02   5.0052320e+02   4.9112381e+02   4.4217804e+02
   5.8416455e+02   5.4590955e+02   4.7729280e+02   4.6404768e+02   4.2375925e+02
   6.2390597e+02   6.2390507e+02   5.0146851e+02   4.9226681e+02   4.4237003e+02
   5.0440541e+02   4.9629659e+02   4.4940642e+02   4.3654004e+02   4.1774651e+02
   6.3985107e+02   5.7839483e+02   4.9559872e+02   4.8526863e+02   4.4083747e+02
   6.7012414e+02   6.3055271e+02   5.0058464e+02   4.9119883e+02   4.4219131e+02
   6.0775002e+02   5.8147621e+02   4.9796398e+02   4.8813537e+02   4.4159061e+02
   6.5632462e+02   6.3786345e+02   5.0100513e+02   4.9170783e+02   4.4227863e+02
   6.0591893e+02   5.8743852e+02   4.9906738e+02   4.8942896e+02   4.4186486e+02
   6.3691649e+02   6.3690663e+02   5.0146803e+02   4.9226623e+02   4.4236993e+02
   5.9255023e+02   5.4749736e+02   4.7906777e+02   4.6623913e+02   4.2807893e+02
   6.7422878e+02   6.7416327e+02   5.0146828e+02   4.9226653e+02   4.4236998e+02
   5.7584499e+02   5.4473246e+02   4.7626642e+02   4.6285778e+02   4.2009156e+02
   5.8626614e+02   5.4917672e+02   4.8243415e+02   4.7070029e+02   4.3357888e+02
   6.2984148e+02   5.5105642e+02   4.8161899e+02   4.6879188e+02   4.3094223e+02
   6.0928779e+02   5.7233050e+02   4.9617086e+02   4.8607974e+02   4.4109085e+02
   5.3400715e+02   5.2611113e+02   4.7207589e+02   4.6158932e+02   4.2819659e+02
   5.9477400e+02   5.6122236e+02   4.9348794e+02   4.8323402e+02   4.4030150e+02
   5.4946590e+02   5.3589879e+02   4.7268100e+02   4.5979021e+02   3.8088571e+02
   6.6662689e+02   5.7878931e+02   4.9526309e+02   4.8484056e+02   4.4070443e+02
   6.0271197e+02   5.5253665e+02   4.8504498e+02   4.7348332e+02   4.3553454e+02
   7.5402347e+02   5.5469974e+02   4.8491327e+02   4.7268453e+02   4.3458624e+02
   7.3523843e+02   6.2584745e+02   5.0009475e+02   4.9060288e+02   4.4208368e+02
   6.8433266e+02   5.4885925e+02   4.7790891e+02   4.6352853e+02   4.1561970e+02
   6.7813814e+02   6.2051975e+02   4.9999090e+02   4.9047933e+02   4.4206101e+02
   5.7059189e+02   5.6023654e+02   4.9673529e+02   4.8707239e+02   4.4140429e+02
   6.4597069e+02   6.3899585e+02   5.0129679e+02   4.9206009e+02   4.4233678e+02
   6.3798990e+02   6.3745614e+02   5.0144118e+02   4.9223397e+02   4.4236479e+02
   6.3069926e+02   6.1674632e+02   5.0045656e+02   4.9105008e+02   4.4216584e+02
   7.4561019e+02   6.3712229e+02   5.0055655e+02   4.9116313e+02   4.4218483e+02
   6.4254206e+02   6.3684752e+02   5.0128793e+02   4.9204954e+02   4.4233509e+02
   7.5191076e+02   7.5129311e+02   5.0146765e+02   4.9226577e+02   4.4236986e+02
   6.2492848e+02   5.9068357e+02   4.9788867e+02   4.8798018e+02   4.4154485e+02
   6.3563597e+02   5.8529880e+02   4.9677240e+02   4.8664577e+02   4.4121556e+02
   6.0546814e+02   5.9773777e+02   5.0050254e+02   4.9112293e+02   4.4218087e+02
   5.5759250e+02   5.4021239e+02   4.7421945e+02   4.6102631e+02   4.1231375e+02
   6.5636737e+02   6.5322879e+02   5.0140685e+02   4.9219253e+02   4.4235814e+02
   7.0194038e+02   6.9723114e+02   5.0145838e+02   4.9225459e+02   4.4236807e+02
   5.9333885e+02   5.4662057e+02   4.7742022e+02   4.6393466e+02   4.2270090e+02
   6.2427199e+02   5.8158464e+02   4.9664336e+02   4.8652432e+02   4.4118921e+02
   7.1101711e+02   6.4202319e+02   5.0089108e+02   4.9156918e+02   4.4225516e+02
   6.4033554e+02   6.4033097e+02   5.0146844e+02   4.9226672e+02   4.4237001e+02
   5.9194664e+02   5.4591963e+02   4.7625736e+02   4.6231041e+02   4.0826649e+02
   6.0125780e+02   5.7464172e+02   4.9737585e+02   4.8749782e+02   4.4145158e+02
   5.3939743e+02   5.3937075e+02   5.0141857e+02   4.9221801e+02   4.4236350e+02
   6.8770814e+02   5.4867826e+02   4.7762172e+02   4.6311322e+02   4.0217112e+02
   5.7265563e+02   5.6022164e+02   4.9624351e+02   4.8652219e+02   4.4127189e+02
   6.5501843e+02   5.4905560e+02   4.7833526e+02   4.6418720e+02   4.2062963e+02
   5.0339017e+02   4.9493514e+02   4.4768227e+02   4.3495282e+02   4.2254862e+02
   5.7951790e+02   5.7310859e+02   5.0014842e+02   4.9077040e+02   4.4212744e+02
   7.5010714e+02   7.4357206e+02   5.0145509e+02   4.9225063e+02   4.4236744e+02
   6.7099836e+02   6.2241635e+02   5.0019552e+02   4.9072752e+02   4.4210692e+02
   5.4770795e+02   5.3734153e+02   4.8126587e+02   4.7120852e+02   4.3528673e+02
   5.9643335e+02   5.6870707e+02   4.9656742e+02   4.8663480e+02   4.4125299e+02
   7.2281239e+02   7.1529212e+02   5.0141380e+02   4.9220082e+02   4.4235946e+02
   5.0228750e+02   4.9442238e+02   4.8852559e+02   4.8717726e+02   4.4229782e+02
   6.0036291e+02   5.6427694e+02   4.9449427e+02   4.8428442e+02   4.4060698e+02
   6.8031855e+02   6.6031026e+02   5.0137410e+02   4.9215296e+02   4.4235177e+02
   6.9021382e+02   6.5543201e+02   5.0127462e+02   4.9203290e+02   4.4233231e+02
   6.7270279e+02   6.5765907e+02   5.0136100e+02   4.9213718e+02   4.4234922e+02
   6.6370424e+02   6.6301196e+02   5.0146468e+02   4.9226219e+02   4.4236929e+02
   6.0935921e+02   5.9543984e+02   4.9985509e+02   4.9035031e+02   4.4204141e+02
   5.5348588e+02   5.4076205e+02   4.8098952e+02   4.7035494e+02   4.3430332e+02
   6.7177196e+02   5.7860473e+02   4.9521772e+02   4.8478582e+02   4.4068767e+02
   6.3051678e+02   5.7324388e+02   4.9497029e+02   4.8457458e+02   4.4063966e+02
   6.7037025e+02   5.4872321e+02   4.7772602e+02   4.6327717e+02   4.1168210e+02
   6.2059545e+02   6.1998850e+02   5.0140391e+02   4.9218956e+02   4.4235773e+02
   6.0971541e+02   5.4721269e+02   4.7694317e+02   4.6278871e+02   4.1112837e+02
   6.9246928e+02   6.5765697e+02   5.0131289e+02   4.9207909e+02   4.4233982e+02
   5.9283101e+02   5.4825799e+02   4.8026887e+02   4.6780409e+02   4.3038148e+02
   6.6370306e+02   6.5840776e+02   5.0141524e+02   4.9220261e+02   4.4235976e+02
   6.5660663e+02   6.0392467e+02   4.9860606e+02   4.8880449e+02   4.4172394e+02
   7.0803525e+02   7.0309974e+02   5.0144734e+02   4.9224126e+02   4.4236594e+02
   6.7420790e+02   6.6550252e+02   5.0143084e+02   4.9222139e+02   4.4236276e+02
   7.2808192e+02   6.5138452e+02   5.0102794e+02   4.9173448e+02   4.4228299e+02
   7.0937054e+02   5.4982412e+02   4.7930239e+02   4.6548443e+02   4.2492244e+02
   5.9542065e+02   5.5120753e+02   4.8415775e+02   4.7258235e+02   4.3496793e+02
   6.8904564e+02   5.9569901e+02   4.9750599e+02   4.8747894e+02   4.4141885e+02
   6.2569264e+02   6.2407305e+02   5.0141175e+02   4.9219882e+02   4.4235920e+02
   6.2947893e+02   6.0633645e+02   4.9959287e+02   4.9000994e+02   4.4197319e+02
   6.0519228e+02   5.4797519e+02   4.7859102e+02   4.6523553e+02   4.2558800e+02
   5.0727121e+02   4.9996021e+02   4.5556886e+02   4.4683201e+02   4.2942417e+02
   6.4628682e+02   6.1317742e+02   4.9965120e+02   4.9007204e+02   4.4198410e+02
   5.1078804e+02   5.0416496e+02   4.5740959e+02   4.4640491e+02   4.2067886e+02
   5.0464209e+02   4.9661063e+02   4.5584662e+02   4.5124469e+02   4.3670340e+02
   5.9545710e+02   5.4633717e+02   4.7662544e+02   4.6272474e+02   4.1519933e+02
   7.3742676e+02   5.4880307e+02   4.7767502e+02   4.6313244e+02   3.9200767e+02
   6.5645639e+02   5.9645449e+02   4.9773654e+02   4.8776056e+02   4.4148745e+02
   5.4859815e+02   5.3549772e+02   4.7306831e+02   4.6050277e+02   4.1836373e+02
   5.3527671e+02   5.2672414e+02   4.6933663e+02   4.5721233e+02   4.0753734e+02
   7.3795504e+02   5.5749315e+02   4.8739964e+02   4.7568548e+02   4.3670062e+02
   5.4407798e+02   5.3263109e+02   4.7169464e+02   4.5915487e+02   4.1146685e+02
   7.6390707e+02   5.5161865e+02   4.8151610e+02   4.6838745e+02   4.3017389e+02
   7.6340691e+02   6.5631369e+02   5.0102709e+02   4.9173329e+02   4.4228277e+02
   6.3666282e+02   6.1093929e+02   4.9973497e+02   4.9017702e+02   4.4200480e+02
   6.0816759e+02   5.7085849e+02   4.9593232e+02   4.8581905e+02   4.4102332e+02
   6.2376756e+02   6.0027914e+02   4.9919645e+02   4.8953885e+02   4.4188080e+02
   5.6274068e+02   5.4206731e+02   4.7471946e+02   4.6128030e+02   4.0685134e+02
   6.5672333e+02   5.7819675e+02   4.9525079e+02   4.8483373e+02   4.4070390e+02
   5.3603849e+02   5.3582720e+02   5.0103465e+02   4.9185221e+02   4.4231501e+02
   5.0473741e+02   4.9673619e+02   4.5003468e+02   4.3750143e+02   4.1849915e+02
   5.5583529e+02   5.3936077e+02   4.7380559e+02   4.6061299e+02   3.9956111e+02
   5.8809124e+02   5.8781051e+02   5.0143209e+02   4.9222466e+02   4.4236349e+02
   5.5756423e+02   5.4016663e+02   4.7410815e+02   4.6086462e+02   4.0753267e+02
   5.8797904e+02   5.4730207e+02   4.7927696e+02   4.6664600e+02   4.2888941e+02
   6.0328351e+02   5.4684046e+02   4.7674822e+02   4.6266080e+02   4.1080990e+02
   5.1740444e+02   5.1231313e+02   4.7774971e+02   4.7179291e+02   4.3869269e+02
   5.8284327e+02   5.5283012e+02   4.8772728e+02   4.7701459e+02   4.3784273e+02
   7.3680254e+02   7.1538915e+02   5.0133521e+02   4.9210593e+02   4.4234416e+02
   6.6020020e+02   5.5245154e+02   4.8275154e+02   4.7005843e+02   4.3223104e+02
   5.9993626e+02   5.5604907e+02   4.8901206e+02   4.7814437e+02   4.3827625e+02
   6.0631460e+02   5.4695008e+02   4.7672100e+02   4.6254923e+02   3.9022218e+02
   7.1083906e+02   5.6872255e+02   4.9315497e+02   4.8237232e+02   4.3989083e+02
   6.3375007e+02   6.3299440e+02   5.0143742e+02   4.9222949e+02   4.4236408e+02
   6.2183160e+02   5.9235608e+02   4.9828785e+02   4.8845911e+02   4.4165370e+02
   6.0354567e+02   5.6165969e+02   4.9280172e+02   4.8234430e+02   4.3997571e+02
   6.5763386e+02   6.3132542e+02   5.0071234e+02   4.9135386e+02   4.4221837e+02
   6.5016278e+02   6.4252561e+02   5.0125191e+02   4.9200585e+02   4.4232794e+02
   7.2562892e+02   6.3077192e+02   5.0038437e+02   4.9095475e+02   4.4214785e+02
   5.6706758e+02   5.4313812e+02   4.7506676e+02   4.6149666e+02   4.0403883e+02
   6.8427601e+02   5.4874122e+02   4.7772527e+02   4.6326442e+02   4.1115432e+02
   5.0728598e+02   5.0000606e+02   4.6121432e+02   4.5639897e+02   4.3670029e+02
   6.3527775e+02   6.1012540e+02   4.9971069e+02   4.9014842e+02   4.4199941e+02
   5.6812956e+02   5.4332614e+02   4.7511171e+02   4.6150607e+02   3.8301975e+02
   6.0727814e+02   5.4710351e+02   4.7692069e+02   4.6281319e+02   4.1263488e+02
   5.7357690e+02   5.4884209e+02   4.8398797e+02   4.7289257e+02   4.3548765e+02
   6.3073575e+02   5.7340404e+02   4.9499405e+02   4.8460106e+02   4.4064745e+02
   6.5827813e+02   6.5825618e+02   5.0146827e+02   4.9226652e+02   4.4236998e+02
   5.5934856e+02   5.4097260e+02   4.7455326e+02   4.6133700e+02   4.1464556e+02
   6.7747641e+02   5.6779907e+02   4.9295623e+02   4.8215200e+02   4.3981330e+02
   6.2636591e+02   5.9182309e+02   4.9799965e+02   4.8810938e+02   4.4157408e+02
   6.8448540e+02   6.4767443e+02   5.0110296e+02   4.9182561e+02   4.4229823e+02
   6.6824226e+02   5.9195334e+02   4.9706636e+02   4.8695860e+02   4.4128999e+02
   5.0541178e+02   4.9761053e+02   4.5080963e+02   4.3789395e+02   4.0588858e+02
   6.6681053e+02   5.4983718e+02   4.7939650e+02   4.6564391e+02   4.2536821e+02
   5.8219211e+02   5.4503864e+02   4.7580153e+02   4.6196675e+02   3.9774977e+02
   6.8195935e+02   6.7170426e+02   5.0143510e+02   4.9222652e+02   4.4236359e+02
   6.2246537e+02   6.1833220e+02   5.0104354e+02   4.9175767e+02   4.4228738e+02
   5.0415127e+02   4.9602948e+02   4.6528867e+02   4.6340250e+02   4.4061528e+02
   6.1890926e+02   5.9644092e+02   4.9911128e+02   4.8944670e+02   4.4186355e+02
   6.7222382e+02   6.1878081e+02   4.9983558e+02   4.9029119e+02   4.4202557e+02
   5.8744514e+02   5.5517025e+02   4.8961351e+02   4.7903978e+02   4.3876487e+02
   5.4101195e+02   5.3430776e+02   4.8648216e+02   4.7745329e+02   4.3880791e+02
   6.0572752e+02   5.5370661e+02   4.8614463e+02   4.7474061e+02   4.3635116e+02
   6.3159944e+02   5.8627335e+02   4.9706081e+02   4.8699178e+02   4.4130508e+02
   6.2514009e+02   5.9440603e+02   4.9841559e+02   4.8860499e+02   4.4168481e+02
   6.8017891e+02   5.6373535e+02   4.9144642e+02   4.8041064e+02   4.3913006e+02
   7.6332106e+02   6.4597742e+02   5.0078916e+02   4.9144509e+02   4.4223388e+02
   7.4380700e+02   6.7234658e+02   5.0118028e+02   4.9191866e+02   4.4231356e+02
   5.0166525e+02   4.9254168e+02   4.4287743e+02   4.1771040e+02   3.9268309e+02
   6.3972562e+02   6.3961932e+02   5.0146578e+02   4.9226353e+02   4.4236950e+02
   5.1813733e+02   5.1213160e+02   4.6205368e+02   4.5043335e+02   4.0288419e+02
   5.0208065e+02   4.9312346e+02   4.4398909e+02   4.2437845e+02   4.0120941e+02
   5.8675893e+02   5.7658755e+02   4.9971213e+02   4.9024810e+02   4.4203140e+02
   6.2345400e+02   6.2295294e+02   5.0143935e+02   4.9223190e+02   4.4236448e+02
   5.3371900e+02   5.2595874e+02   4.7256231e+02   4.6232026e+02   4.2925451e+02
   6.1944289e+02   6.1424931e+02   5.0089331e+02   4.9157828e+02   4.4225747e+02
   6.1975220e+02   5.8466204e+02   4.9742496e+02   4.8745301e+02   4.4142398e+02
   6.8805378e+02   6.8361831e+02   5.0145747e+02   4.9225349e+02   4.4236790e+02
   6.2727900e+02   5.4803986e+02   4.7732519e+02   4.6297185e+02   4.0795235e+02
   6.1014758e+02   6.0481705e+02   5.0093879e+02   4.9163694e+02   4.4226783e+02
   6.7133900e+02   6.5320518e+02   5.0128268e+02   4.9204270e+02   4.4233391e+02
   5.3613740e+02   5.2733521e+02   4.6965534e+02   4.5753022e+02   4.1106526e+02
   6.4527008e+02   6.0132422e+02   4.9858374e+02   4.8878419e+02   4.4172051e+02
   6.9224739e+02   6.2165593e+02   5.0007552e+02   4.9058158e+02   4.4208000e+02
   5.0279933e+02   4.9411837e+02   4.4579439e+02   4.2952151e+02   3.9401019e+02
   6.7802452e+02   5.4871322e+02   4.7769372e+02   4.6322393e+02   4.1005896e+02
   5.8825288e+02   5.8660886e+02   5.0123857e+02   4.9200072e+02   4.4232838e+02
   6.7505270e+02   6.5224566e+02   5.0125352e+02   4.9200749e+02   4.4232817e+02
   5.7758757e+02   5.7201132e+02   5.0023473e+02   4.9087353e+02   4.4214587e+02
   5.6630062e+02   5.6626101e+02   5.0145276e+02   4.9224951e+02   4.4236746e+02
   6.4786243e+02   6.2339451e+02   5.0056620e+02   4.9117846e+02   4.4218798e+02
   5.8911488e+02   5.4625253e+02   4.7727498e+02   4.6386706e+02   4.2282962e+02
   5.0343245e+02   4.9499630e+02   4.4960978e+02   4.4179630e+02   4.3213104e+02
   6.2583698e+02   6.2486874e+02   5.0143249e+02   4.9222366e+02   4.4236316e+02
   6.9815364e+02   6.5504533e+02   5.0125844e+02   4.9201336e+02   4.4232912e+02
   7.1875714e+02   6.6198577e+02   5.0125843e+02   4.9201322e+02   4.4232908e+02
   6.4897888e+02   5.8437106e+02   4.9628364e+02   4.8605074e+02   4.4105354e+02
   6.7878977e+02   5.5807158e+02   4.8802312e+02   4.7645996e+02   4.3717943e+02
   7.5531030e+02   7.1161308e+02   5.0126800e+02   4.9202472e+02   4.4233095e+02
   6.1411986e+02   5.9497151e+02   4.9942580e+02   4.8983317e+02   4.4194197e+02
   5.0413591e+02   4.9593179e+02   4.4863031e+02   4.3471910e+02   3.9269396e+02
   6.8804414e+02   5.6054458e+02   4.8969719e+02   4.7839637e+02   4.3821136e+02
   5.0583100e+02   4.9814807e+02   4.5141561e+02   4.3868194e+02   4.0459862e+02
   5.0356948e+02   4.9518119e+02   4.5760874e+02   4.5506095e+02   4.3948194e+02
   5.1397731e+02   5.0779928e+02   4.5934543e+02   4.4766686e+02   3.9447224e+02
   5.6826431e+02   5.5356478e+02   4.9147214e+02   4.8142106e+02   4.3980579e+02
   7.1571115e+02   5.4875562e+02   4.7768484e+02   4.6318058e+02   4.0721386e+02
   6.3188620e+02   5.4814760e+02   4.7734948e+02   4.6294893e+02   4.0208914e+02
   6.9582402e+02   6.4384765e+02   5.0099450e+02   4.9169445e+02   4.4227633e+02
   5.0169192e+02   4.9258486e+02   4.4530323e+02   4.4279372e+02   4.3961370e+02
   6.0981291e+02   5.5070269e+02   4.8225434e+02   4.6993162e+02   4.3247093e+02
   6.0999542e+02   5.9470954e+02   4.9970436e+02   4.9017058e+02   4.4200761e+02
   5.6614533e+02   5.4358321e+02   4.7658276e+02   4.6373492e+02   4.2440789e+02
   6.1593586e+02   6.1377539e+02   5.0129530e+02   4.9206009e+02   4.4233699e+02
   6.5918854e+02   5.6908839e+02   4.9339718e+02   4.8267428e+02   4.4000337e+02
   5.9930182e+02   5.4647101e+02   4.7648286e+02   4.6240404e+02   3.9798530e+02
   7.1313551e+02   7.0717608e+02   5.0143474e+02   4.9222608e+02   4.4236351e+02
   5.9924535e+02   5.8897305e+02   5.0002321e+02   4.9056855e+02   4.4208406e+02
   6.8315223e+02   6.8299056e+02   5.0146819e+02   4.9226643e+02   4.4236997e+02
   6.3249280e+02   5.6978742e+02   4.9414181e+02   4.8361193e+02   4.4033740e+02
   6.4145057e+02   6.4079469e+02   5.0145749e+02   4.9225357e+02   4.4236792e+02
   7.1234257e+02   6.2083829e+02   4.9993318e+02   4.9040830e+02   4.4204756e+02
   6.3708112e+02   6.1589566e+02   5.0008981e+02   4.9060542e+02   4.4208525e+02
   6.4179342e+02   6.4038336e+02   5.0144404e+02   4.9223738e+02   4.4236533e+02
   6.5542252e+02   6.4319391e+02   5.0117061e+02   4.9190763e+02   4.4231182e+02
   6.3086077e+02   6.2657799e+02   5.0124916e+02   4.9200352e+02   4.4232767e+02
   7.7786796e+02   7.7781558e+02   5.0146852e+02   4.9226683e+02   4.4237003e+02
   7.4845550e+02   7.0092496e+02   5.0123071e+02   4.9197963e+02   4.4232358e+02
   6.7424602e+02   5.4993975e+02   4.7952125e+02   4.6580851e+02   4.2574538e+02
   5.2324327e+02   5.1723432e+02   4.7089222e+02   4.6254127e+02   4.3273663e+02
