# Supplementary material for: Rethinking Colour Constancy
Source: PLoS One. 2015 Sep 10;10(9):e0135029. doi: 10.1371/journal.pone.0135029 (PMC4565710; doi:10.1371/journal.pone.0135029)
Supplement: S1 Dataset — (ZIP) [file pone.0135029.s002.zip › 5-TransitionMetamerReflectanceData/BtoN_20munsells/fiveTr_19.txt]

   4.2993984e+02   4.4585384e+02   4.9052851e+02   5.0251833e+02   5.9416244e+02
   4.5739395e+02   4.7032604e+02   5.1881826e+02   5.2757435e+02   6.1234772e+02
   4.6382004e+02   4.8010442e+02   5.4245215e+02   6.0076834e+02   6.6043168e+02
   4.1869668e+02   4.4338423e+02   4.9220454e+02   5.0407571e+02   6.2214597e+02
   4.6369951e+02   4.7987482e+02   5.4203109e+02   5.9484472e+02   6.6142595e+02
   4.6360404e+02   4.7969275e+02   5.4052052e+02   5.6399537e+02   5.9577437e+02
   4.3940581e+02   4.5173547e+02   4.9197323e+02   5.0314209e+02   5.8377684e+02
   4.2299004e+02   4.4421134e+02   4.9340983e+02   5.0500207e+02   6.4405220e+02
   4.2146775e+02   4.4402981e+02   4.9396679e+02   5.0547304e+02   7.3859872e+02
   4.6430386e+02   4.8105521e+02   5.4416903e+02   6.5780022e+02   7.0061077e+02
   4.6401159e+02   4.8047486e+02   5.4294186e+02   5.8916983e+02   6.0757275e+02
   4.1911986e+02   4.3043843e+02   4.6851893e+02   4.8423482e+02   5.4661424e+02
   4.6422072e+02   4.8088798e+02   5.4358782e+02   5.7237275e+02   5.7771580e+02
   4.3537233e+02   4.4949370e+02   4.9582761e+02   5.0661032e+02   6.3341066e+02
   4.3704528e+02   4.5043824e+02   4.9468496e+02   5.0556865e+02   6.1067763e+02
   4.2321536e+02   4.4377170e+02   4.9065866e+02   5.0279182e+02   6.0237925e+02
   4.4917690e+02   4.6134417e+02   5.0780866e+02   5.1626248e+02   6.7338138e+02
   4.6431990e+02   4.8108757e+02   5.4422395e+02   6.0639296e+02   6.0697683e+02
   4.6410172e+02   4.8065160e+02   5.4309509e+02   5.7680806e+02   5.8943869e+02
   4.6369485e+02   4.7986600e+02   5.4200739e+02   5.9411513e+02   6.5681055e+02
   4.6416776e+02   4.8078279e+02   5.4365726e+02   6.1692973e+02   6.3306803e+02
   4.6265394e+02   4.7798765e+02   5.3785461e+02   5.6139138e+02   7.1156586e+02
   4.6249425e+02   4.7771394e+02   5.3704667e+02   5.5877939e+02   6.6211412e+02
   4.6293011e+02   4.7846914e+02   5.3900288e+02   5.6553516e+02   6.6410135e+02
   4.4354099e+02   4.5491582e+02   4.9120744e+02   5.0203078e+02   5.6944066e+02
   4.6192553e+02   4.7675828e+02   5.3207351e+02   5.4635924e+02   6.0168380e+02
   4.6188337e+02   4.7669338e+02   5.3278317e+02   5.4827044e+02   6.1367642e+02
   4.0856455e+02   4.4248146e+02   4.9007365e+02   5.0241575e+02   6.0178027e+02
   4.6429198e+02   4.8103122e+02   5.4408367e+02   5.8901425e+02   5.9115197e+02
   4.4796708e+02   4.6013540e+02   5.0609116e+02   5.1470409e+02   6.5234655e+02
   4.6432143e+02   4.8109062e+02   5.4419799e+02   5.6483429e+02   5.6505119e+02
   4.4910368e+02   4.6125790e+02   5.0738465e+02   5.1583831e+02   6.4900420e+02
   4.5782267e+02   4.7084829e+02   5.1769086e+02   5.2577500e+02   5.9416676e+02
   4.6416991e+02   4.8078711e+02   5.4368857e+02   6.3290711e+02   7.3534867e+02
   4.6423411e+02   4.8091505e+02   5.4386631e+02   6.0033479e+02   6.0664582e+02
   4.6369645e+02   4.7986792e+02   5.4137317e+02   5.7066756e+02   6.0247670e+02
   4.6363817e+02   4.7975896e+02   5.4177172e+02   5.8961919e+02   6.4629640e+02
   4.6402972e+02   4.8051059e+02   5.4318810e+02   6.1641938e+02   6.8285544e+02
   4.5240805e+02   4.5278408e+02   4.6482200e+02   4.8132204e+02   5.4439265e+02
   4.6432799e+02   4.8110390e+02   5.4425762e+02   6.9568168e+02   6.9717142e+02
   4.6385652e+02   4.8017445e+02   5.4257071e+02   6.0157807e+02   6.5342185e+02
   4.1816767e+02   4.2150353e+02   4.6488928e+02   4.8150744e+02   5.4453755e+02
   4.6404177e+02   4.8053249e+02   5.4207215e+02   5.6184563e+02   5.7107551e+02
   4.5690431e+02   4.6971716e+02   5.1804267e+02   5.2672043e+02   6.1624473e+02
   4.6422019e+02   4.8088710e+02   5.4371679e+02   5.8330299e+02   5.8943974e+02
   4.6106404e+02   4.7538278e+02   5.2638594e+02   5.3637254e+02   5.8504105e+02
   4.6336485e+02   4.7925124e+02   5.4081808e+02   5.7977348e+02   6.6861171e+02
   4.2116648e+02   4.2353442e+02   4.6491012e+02   4.8151886e+02   5.4454393e+02
   4.5193429e+02   4.6415986e+02   5.1152291e+02   5.1985940e+02   6.7799411e+02
   4.6418095e+02   4.8080899e+02   5.4367428e+02   6.0366076e+02   6.1553202e+02
   4.6420967e+02   4.8086627e+02   5.4383063e+02   6.4215404e+02   7.6904757e+02
   4.6409303e+02   4.8063474e+02   5.4326038e+02   5.9101599e+02   6.0435486e+02
   4.3397028e+02   4.4870352e+02   4.9618349e+02   5.0697188e+02   6.8235596e+02
   4.4193213e+02   4.5429338e+02   4.9721428e+02   5.0732275e+02   6.0782455e+02
   4.0656783e+02   4.2699990e+02   4.6734246e+02   4.8334747e+02   5.4591326e+02
   4.6431620e+02   4.8108011e+02   5.4421426e+02   6.6293554e+02   6.8301258e+02
   4.5957616e+02   4.7323145e+02   5.2565592e+02   5.3709866e+02   6.2890774e+02
   4.2618310e+02   4.4504073e+02   4.9372242e+02   5.0520073e+02   6.4077453e+02
   4.6432379e+02   4.8109543e+02   5.4424228e+02   7.2756206e+02   7.3282157e+02
   4.5842577e+02   4.7167985e+02   5.2339641e+02   5.3405856e+02   6.5978235e+02
   4.6431895e+02   4.8108564e+02   5.4422250e+02   6.2186356e+02   6.2259741e+02
   4.6432817e+02   4.8110428e+02   5.4425833e+02   7.7688845e+02   7.7859735e+02
   4.4845586e+02   4.6052213e+02   5.0463075e+02   5.1324045e+02   6.1676891e+02
   4.4706745e+02   4.5915938e+02   5.0319147e+02   5.1207526e+02   6.1804109e+02
   4.6319650e+02   4.7893015e+02   5.3410945e+02   5.4494720e+02   5.6376826e+02
   4.2197041e+02   4.4374683e+02   4.9176520e+02   5.0369225e+02   6.1618255e+02
   4.1417245e+02   4.1712563e+02   4.6456590e+02   4.8127600e+02   5.4437732e+02
   4.3988601e+02   4.5265316e+02   4.9654382e+02   5.0692453e+02   6.1500167e+02
   4.1980652e+02   4.4353465e+02   4.9234711e+02   5.0418094e+02   6.2327035e+02
   4.6373633e+02   4.7994468e+02   5.4216303e+02   5.9709682e+02   6.6520112e+02
   4.3389128e+02   4.4823098e+02   4.9288229e+02   5.0425793e+02   6.0491029e+02
   4.6429112e+02   4.8102954e+02   5.4412313e+02   6.9809634e+02   7.5140172e+02
   4.2368101e+02   4.4436314e+02   4.9346173e+02   5.0503403e+02   6.4342266e+02
   4.3567939e+02   4.4904899e+02   4.9123983e+02   5.0281573e+02   5.8874849e+02
   4.6432641e+02   4.8110072e+02   5.4425156e+02   6.2655186e+02   6.2679647e+02
   4.6091476e+02   4.7516264e+02   5.2718488e+02   5.3817454e+02   5.9552882e+02
   4.6420006e+02   4.8084684e+02   5.4359250e+02   5.8010742e+02   5.8710492e+02
   4.5983486e+02   4.7359389e+02   5.2619638e+02   5.3782949e+02   6.2339174e+02
   4.1450254e+02   4.4314711e+02   4.9257158e+02   5.0439159e+02   6.3297967e+02
   4.5929763e+02   4.7281660e+02   5.2128405e+02   5.2995107e+02   5.9192328e+02
   4.6071029e+02   4.7487126e+02   5.2942879e+02   5.4319310e+02   6.3365599e+02
   4.2652764e+02   4.4489573e+02   4.9217598e+02   5.0394207e+02   6.1537597e+02
   4.4179099e+02   4.5442992e+02   5.0018262e+02   5.0989179e+02   6.5500792e+02
   4.5536047e+02   4.5815367e+02   4.6807794e+02   4.8263274e+02   5.4513365e+02
   4.6432548e+02   4.8109885e+02   5.4424845e+02   6.9599954e+02   7.0397440e+02
   4.6100556e+02   4.7532103e+02   5.3123446e+02   5.4681195e+02   7.2148998e+02
   4.6431392e+02   4.8107550e+02   5.4420592e+02   6.6530822e+02   7.0205511e+02
   4.5212358e+02   4.6426851e+02   5.0885482e+02   5.1686595e+02   6.0907688e+02
   4.6430441e+02   4.8105629e+02   5.4416552e+02   6.1835704e+02   6.1996944e+02
   4.5328124e+02   4.5500688e+02   4.6664868e+02   4.8212999e+02   5.4488104e+02
   4.6414539e+02   4.8073844e+02   5.4359666e+02   6.2472287e+02   6.8645320e+02
   4.6413843e+02   4.8072461e+02   5.4354624e+02   6.1310130e+02   6.3014859e+02
   4.6392857e+02   4.8031353e+02   5.4280571e+02   6.0314969e+02   6.4223815e+02
   4.6345773e+02   4.7942224e+02   5.4112083e+02   5.8213043e+02   6.5030899e+02
   4.2893668e+02   4.4562465e+02   4.9153538e+02   5.0336302e+02   6.0355206e+02
   4.6423571e+02   4.8091831e+02   5.4391965e+02   6.3608345e+02   6.6188603e+02
   4.6358195e+02   4.7965228e+02   5.4094136e+02   5.6932517e+02   6.0713538e+02
   4.0828888e+02   4.4218335e+02   4.8879490e+02   5.0139479e+02   5.9181563e+02
   4.4435744e+02   4.5534651e+02   4.8941540e+02   5.0036890e+02   5.6393254e+02
   4.6341688e+02   4.7934660e+02   5.4085906e+02   5.7692243e+02   6.3654318e+02
   4.6345405e+02   4.7941426e+02   5.4048886e+02   5.6809197e+02   6.1250573e+02
   4.6177986e+02   4.7652362e+02   5.3183033e+02   5.4622021e+02   6.0657812e+02
   4.2783725e+02   4.4486660e+02   4.8971407e+02   5.0193040e+02   5.9111419e+02
   4.5843132e+02   4.7168269e+02   5.2286516e+02   5.3315238e+02   6.3654308e+02
   4.6012501e+02   4.7372947e+02   5.0811238e+02   5.1269693e+02   5.5441728e+02
   4.3803081e+02   4.5138249e+02   4.9714688e+02   5.0755672e+02   6.3535376e+02
   4.6421416e+02   4.8087471e+02   5.4343532e+02   5.6731238e+02   5.7210576e+02
   4.6130725e+02   4.7578547e+02   5.3232187e+02   5.4882024e+02   7.2129301e+02
   4.6372785e+02   4.7992755e+02   5.4152906e+02   5.7176332e+02   6.0230616e+02
   4.6429149e+02   4.8102929e+02   5.3782409e+02   5.3850735e+02   5.4511342e+02
   4.0101949e+02   4.3461915e+02   4.7323480e+02   4.8805850e+02   5.5013209e+02
   4.6143925e+02   4.7591518e+02   5.1952568e+02   5.2486903e+02   5.5805977e+02
   4.6425571e+02   4.8095836e+02   5.4397902e+02   6.1752834e+02   6.2235057e+02
   4.3658186e+02   4.5030431e+02   4.9618113e+02   5.0683797e+02   6.3010239e+02
   4.5450130e+02   4.6695175e+02   5.1558530e+02   5.2428350e+02   7.0694419e+02
   4.1720138e+02   4.4199356e+02   4.8667703e+02   4.9962703e+02   5.7572476e+02
   4.6399531e+02   4.8044323e+02   5.4300092e+02   6.0035858e+02   6.2387416e+02
   4.6397740e+02   4.8040836e+02   5.4296366e+02   6.0337089e+02   6.3382563e+02
   4.4962521e+02   4.6178606e+02   5.0821359e+02   5.1661772e+02   6.5583818e+02
   4.6431984e+02   4.8108744e+02   5.4422769e+02   6.7455262e+02   7.0219440e+02
   4.2931390e+02   4.4442336e+02   4.8547891e+02   4.9833554e+02   5.6645424e+02
   4.1375643e+02   4.4267210e+02   4.9028571e+02   5.0257324e+02   6.0325080e+02
   4.5504370e+02   4.6749128e+02   5.1300510e+02   5.2086562e+02   6.0240165e+02
   4.0469460e+02   4.2863827e+02   4.6821358e+02   4.8402536e+02   5.4645821e+02
   4.6240644e+02   4.7756517e+02   5.3668365e+02   5.5787769e+02   6.7113704e+02
   4.6210736e+02   4.7706201e+02   5.3420554e+02   5.5126178e+02   6.1921730e+02
   4.5138729e+02   4.6345195e+02   5.0694184e+02   5.1502297e+02   6.0228892e+02
   4.2549668e+02   4.4491262e+02   4.9415983e+02   5.0557080e+02   6.8093208e+02
   4.6429405e+02   4.8103543e+02   5.4413316e+02   6.5516327e+02   7.0567300e+02
   4.1135655e+02   4.4276807e+02   4.9116899e+02   5.0328121e+02   6.1400538e+02
   4.0829347e+02   4.4277999e+02   4.9155439e+02   5.0359199e+02   6.1805890e+02
   4.6408469e+02   4.8061821e+02   5.4316067e+02   5.8490563e+02   5.9866894e+02
   4.6344106e+02   4.7938646e+02   5.3862025e+02   5.5643501e+02   5.8372306e+02
   4.3305787e+02   4.4817336e+02   4.9593981e+02   5.0680993e+02   7.0997172e+02
   4.6357008e+02   4.7261392e+02   4.7426428e+02   4.8209545e+02   5.4450202e+02
   4.6390124e+02   4.8026066e+02   5.4272255e+02   6.0355950e+02   6.4949780e+02
   4.6121967e+02   4.7564574e+02   5.3114757e+02   5.4607981e+02   6.3057185e+02
   4.6383546e+02   4.8013364e+02   5.4226813e+02   5.8438583e+02   6.1399600e+02
   4.6411262e+02   4.8067362e+02   5.4348747e+02   6.2616215e+02   7.5299984e+02
   4.6336356e+02   4.7924862e+02   5.4068653e+02   5.7601106e+02   6.4114145e+02
   4.2852083e+02   4.4550836e+02   4.9178666e+02   5.0357766e+02   6.0686635e+02
   4.5973502e+02   4.7343486e+02   5.2343651e+02   5.3296385e+02   5.9820771e+02
   4.6415082e+02   4.8074920e+02   5.4362077e+02   6.2994738e+02   7.3338205e+02
   4.6367292e+02   4.7982446e+02   5.4188016e+02   5.9022484e+02   6.4093865e+02
   4.6429310e+02   4.8103352e+02   5.4412946e+02   6.5219463e+02   6.8192012e+02
   4.6095478e+02   4.7524123e+02   5.3053752e+02   5.4523019e+02   6.4258308e+02
   4.6402571e+02   4.8050272e+02   5.4316569e+02   6.1335570e+02   6.5358113e+02
   4.6339160e+02   4.7930037e+02   5.4092343e+02   5.8108416e+02   6.7132617e+02
   4.3760316e+02   4.5114298e+02   4.9770608e+02   5.0805193e+02   6.6661657e+02
   4.4127817e+02   4.4348274e+02   4.6703456e+02   4.8281175e+02   5.4543553e+02
   4.6414918e+02   4.8074583e+02   5.4351531e+02   5.9602004e+02   6.0714772e+02
   4.6392297e+02   4.8030269e+02   5.4279811e+02   6.0489044e+02   6.4894499e+02
   4.5618007e+02   4.6878008e+02   5.1341807e+02   5.2098318e+02   5.9071850e+02
   3.8366512e+02   4.4161382e+02   4.8689360e+02   4.9984898e+02   5.7804427e+02
   4.5344266e+02   4.6578174e+02   5.1378094e+02   5.2225636e+02   6.7499358e+02
   4.6338265e+02   4.7928393e+02   5.4089865e+02   5.8100546e+02   6.8391301e+02
   4.6414584e+02   4.8073933e+02   5.4359812e+02   6.2456848e+02   6.8365733e+02
   4.3435600e+02   4.4884560e+02   4.9549500e+02   5.0638545e+02   6.3487971e+02
   4.2443726e+02   4.4414613e+02   4.9117287e+02   5.0318149e+02   6.0651183e+02
   4.5074194e+02   4.6292213e+02   5.0986595e+02   5.1820951e+02   6.8036339e+02
   4.2323609e+02   4.4426085e+02   4.9341000e+02   5.0499873e+02   6.4328961e+02
   4.1792050e+02   4.4235141e+02   4.8776653e+02   5.0052457e+02   5.8286586e+02
   4.1092629e+02   4.4294505e+02   4.9216326e+02   5.0407386e+02   6.2580278e+02
   4.6432077e+02   4.8108932e+02   5.4422800e+02   6.0866655e+02   6.0926616e+02
   4.5778878e+02   4.7080912e+02   5.1796180e+02   5.2616639e+02   5.9680176e+02
   4.4999430e+02   4.6214413e+02   5.0833621e+02   5.1669018e+02   6.4309200e+02
   4.6304669e+02   4.7867606e+02   5.3957172e+02   5.6912695e+02   7.1079761e+02
   4.6356424e+02   4.7962032e+02   5.4152472e+02   5.8701551e+02   6.5178913e+02
   4.6351970e+02   4.7953554e+02   5.4044367e+02   5.6552260e+02   6.0284851e+02
   4.4430904e+02   4.5618551e+02   4.9619287e+02   5.0620403e+02   5.8920155e+02
   4.6152397e+02   4.7612342e+02   5.3272253e+02   5.4925031e+02   6.4587488e+02
   4.6300012e+02   4.7858029e+02   5.3445406e+02   5.4739811e+02   5.7247983e+02
   4.5964533e+02   4.7333077e+02   5.2623520e+02   5.3813553e+02   6.3847789e+02
   4.5875276e+02   4.7208195e+02   5.2056334e+02   5.2929014e+02   5.9795884e+02
   4.6429558e+02   4.8103852e+02   5.4413895e+02   6.5825278e+02   7.1363810e+02
   4.4495669e+02   4.5719225e+02   5.0170608e+02   5.1095699e+02   6.2532872e+02
   4.6423226e+02   4.8041262e+02   4.8362026e+02   4.8423571e+02   5.4432119e+02
   4.4046153e+02   4.5320895e+02   4.9784990e+02   5.0798190e+02   6.2207796e+02
   4.6418726e+02   4.8082151e+02   5.4367105e+02   5.9789817e+02   6.0654953e+02
   4.3286397e+02   4.4682512e+02   4.8825467e+02   5.0052108e+02   5.7536174e+02
   4.6399297e+02   4.8043716e+02   5.4200313e+02   5.6383314e+02   5.7688505e+02
   3.8582203e+02   4.4286397e+02   4.9236566e+02   5.0424422e+02   6.3130753e+02
   4.6323917e+02   4.7902217e+02   5.4039690e+02   5.7639742e+02   7.2826441e+02
   4.6302664e+02   4.7863043e+02   5.3556108e+02   5.5023855e+02   5.7997790e+02
   4.2149700e+02   4.4393286e+02   4.9331281e+02   5.0494200e+02   6.4540624e+02
   4.5602300e+02   4.6864045e+02   5.1546791e+02   5.2363352e+02   6.0790293e+02
   4.6278335e+02   4.7820999e+02   5.3764461e+02   5.5904753e+02   6.2267855e+02
   4.4739815e+02   4.5931171e+02   5.0077289e+02   5.0982148e+02   5.9713980e+02
   4.6399843e+02   4.8044928e+02   5.4298392e+02   5.9717734e+02   6.1905440e+02
   4.6066874e+02   4.7446400e+02   5.0605294e+02   5.1018783e+02   5.5222676e+02
   4.3711100e+02   4.5069066e+02   4.9651060e+02   5.0708132e+02   6.3165734e+02
   4.3364425e+02   4.4798300e+02   4.9217267e+02   5.0369119e+02   5.9977694e+02
   4.6430236e+02   4.8105214e+02   5.4412511e+02   5.8510644e+02   5.8644463e+02
   4.4409306e+02   4.5641812e+02   5.0132324e+02   5.1069998e+02   6.3269712e+02
   4.6432812e+02   4.8110417e+02   5.4425813e+02   7.1967659e+02   7.1975914e+02
   4.6432780e+02   4.8110354e+02   5.4425696e+02   6.7603957e+02   6.7732045e+02
   4.6414038e+02   4.8072850e+02   5.4357262e+02   6.2086041e+02   6.5333433e+02
   4.4922381e+02   4.6137320e+02   5.0742086e+02   5.1585804e+02   6.4532779e+02
   4.6432778e+02   4.8110350e+02   5.4425689e+02   6.8672782e+02   6.8904211e+02
   4.1658765e+02   4.1662786e+02   4.6433198e+02   4.8110706e+02   5.4426034e+02
   4.5377794e+02   4.6593198e+02   5.0705891e+02   5.1460700e+02   5.8115470e+02
   3.9121774e+02   4.4301784e+02   4.9325118e+02   5.0495563e+02   6.8404619e+02
   4.6356524e+02   4.7962224e+02   5.4156160e+02   5.8907218e+02   6.7077248e+02
   4.6393424e+02   4.8032422e+02   5.4262848e+02   5.8597158e+02   6.0905188e+02
   4.4691848e+02   4.5907561e+02   5.0412549e+02   5.1296131e+02   6.3186259e+02
   4.0447504e+02   4.4304961e+02   4.9328251e+02   5.0497903e+02   6.9488790e+02
   4.6386202e+02   4.8018506e+02   5.4260527e+02   6.0408610e+02   6.7712275e+02
   4.6377561e+02   4.8001935e+02   5.4221290e+02   5.9212912e+02   6.3148253e+02
   4.6370208e+02   4.7987972e+02   5.4205434e+02   5.9612515e+02   7.0362891e+02
   4.6432181e+02   4.8109142e+02   5.4423491e+02   6.7439111e+02   6.9372047e+02
   4.6173236e+02   4.7644180e+02   5.3047570e+02   5.4322302e+02   5.9504095e+02
   4.6359139e+02   4.7967126e+02   5.4169801e+02   5.9282941e+02   7.5386429e+02
   4.6342320e+02   4.7935865e+02   5.4109098e+02   5.8445562e+02   7.3007449e+02
   4.6428191e+02   4.8101101e+02   5.4408977e+02   6.7087875e+02   7.5189964e+02
   4.6400805e+02   4.8046817e+02   5.4309346e+02   6.0942267e+02   6.4468867e+02
   4.6428700e+02   4.8102121e+02   5.4408167e+02   6.0010636e+02   6.0237446e+02
   4.6404578e+02   4.8054197e+02   5.4319180e+02   6.0344594e+02   6.2451216e+02
   4.1535245e+02   4.1931214e+02   4.6476219e+02   4.8141760e+02   5.4447579e+02
   4.6409112e+02   4.8062705e+02   5.3921190e+02   5.4528295e+02   5.5176481e+02
   4.6382873e+02   4.8011762e+02   5.4040179e+02   5.5772305e+02   5.7130283e+02
   4.6425966e+02   4.8096631e+02   5.4400587e+02   6.3713122e+02   6.5447818e+02
   4.6162960e+02   4.7629072e+02   5.3308412e+02   5.4989210e+02   6.4332234e+02
   4.6303089e+02   4.7863328e+02   5.3392933e+02   5.4578480e+02   5.6806125e+02
   4.6431288e+02   4.8107341e+02   5.4420210e+02   6.6228194e+02   6.9620346e+02
   4.6381633e+02   4.8009723e+02   5.4238321e+02   5.9548192e+02   6.3605780e+02
   4.6422538e+02   4.8089766e+02   5.4388660e+02   6.4581470e+02   7.6072479e+02
   4.6373530e+02   4.7994274e+02   5.4216877e+02   5.9793401e+02   7.0020073e+02
   4.6432310e+02   4.8109404e+02   5.4423972e+02   7.3532118e+02   7.4640666e+02
   4.5933123e+02   4.7289824e+02   5.2586136e+02   5.3776744e+02   6.7867670e+02
   4.6427868e+02   4.8100451e+02   5.4407622e+02   6.4442955e+02   6.6017391e+02
   4.6410396e+02   4.8065650e+02   5.4344521e+02   6.1950238e+02   6.5890978e+02
   4.5655829e+02   4.6931940e+02   5.1933673e+02   5.2872189e+02   6.8261319e+02
   4.6431378e+02   4.8107521e+02   5.4420555e+02   7.2762654e+02   7.6693583e+02
   4.6390741e+02   4.8027262e+02   5.4276041e+02   6.0669297e+02   6.6790537e+02
   4.6426784e+02   4.8098272e+02   5.4403718e+02   6.4477845e+02   6.7520096e+02
   4.6392983e+02   4.8031601e+02   5.4284042e+02   6.0855885e+02   6.7683588e+02
   4.3512243e+02   4.4936819e+02   4.9607302e+02   5.0682615e+02   6.4257204e+02
   4.3699724e+02   4.4872466e+02   4.8540884e+02   4.9778275e+02   5.6263393e+02
   4.6431927e+02   4.8108630e+02   5.4422375e+02   6.2183286e+02   6.2253101e+02
   4.6432675e+02   4.8110141e+02   5.4425188e+02   5.9572659e+02   5.9581870e+02
   4.6185492e+02   4.7665374e+02   5.3435876e+02   5.5272827e+02   7.0073757e+02
   4.3247173e+02   4.4577955e+02   4.8488700e+02   4.9765950e+02   5.6364546e+02
   4.6383898e+02   4.8014064e+02   5.4243512e+02   5.9405167e+02   6.2875177e+02
   4.2175845e+02   4.4392096e+02   4.9298002e+02   5.0467011e+02   6.3438136e+02
   4.6431637e+02   4.8108036e+02   5.4413899e+02   5.6194371e+02   5.6226680e+02
   4.3895836e+02   4.5214282e+02   4.9829229e+02   5.0846329e+02   6.5472987e+02
   4.6390993e+02   4.8027751e+02   5.4278381e+02   6.0962063e+02   7.2858656e+02
   4.5560903e+02   4.6820288e+02   5.1755364e+02   5.2656846e+02   7.0681854e+02
   4.4504253e+02   4.5737553e+02   5.0348584e+02   5.1257112e+02   7.3353917e+02
   4.0899696e+02   4.3954699e+02   4.8091569e+02   4.9467572e+02   5.5879090e+02
   4.5592029e+02   4.6846863e+02   5.1285725e+02   5.2039379e+02   5.9054743e+02
   4.6430146e+02   4.8105035e+02   5.4415941e+02   6.4603467e+02   6.5327524e+02
   4.4267986e+02   4.5516910e+02   5.0048248e+02   5.1008192e+02   6.4151237e+02
   4.2158430e+02   4.4394951e+02   4.9333059e+02   5.0495542e+02   6.4596829e+02
   4.2494932e+02   4.4308701e+02   4.8602160e+02   4.9895141e+02   5.7019152e+02
   4.1992181e+02   4.4082415e+02   4.8228084e+02   4.9580138e+02   5.6081659e+02
   4.6240323e+02   4.7755528e+02   5.3518699e+02   5.5277082e+02   6.1450724e+02
   4.6360918e+02   4.7970359e+02   5.4117759e+02   5.7204457e+02   6.1027588e+02
   4.5518301e+02   4.6771206e+02   5.1646495e+02   5.2523527e+02   6.5122022e+02
   4.6432756e+02   4.8110305e+02   5.4425609e+02   7.5796075e+02   7.6433014e+02
   4.4609166e+02   4.5802835e+02   4.9936666e+02   5.0873746e+02   5.9737033e+02
   4.6143965e+02   4.7599107e+02   5.3250944e+02   5.4893680e+02   6.5102023e+02
   4.6416035e+02   4.8076811e+02   5.4364947e+02   6.2654264e+02   6.7776454e+02
   4.6069945e+02   4.7483673e+02   5.2630223e+02   5.3683271e+02   5.9484185e+02
   4.6401876e+02   4.8048895e+02   5.4301185e+02   5.9289128e+02   6.1219759e+02
   4.6432540e+02   4.8109868e+02   5.4424800e+02   6.4629285e+02   6.4714195e+02
   4.4691352e+02   4.5912460e+02   5.0516926e+02   5.1394549e+02   6.8497668e+02
   4.6293133e+02   4.7847085e+02   5.3881978e+02   5.6403111e+02   6.4383492e+02
   4.6351812e+02   4.7953421e+02   5.4129593e+02   5.8273541e+02   6.4013738e+02
   4.6428709e+02   4.8102141e+02   5.4410713e+02   6.4821711e+02   6.6504160e+02
   4.6364233e+02   4.7976689e+02   5.4184247e+02   5.9306408e+02   6.9112798e+02
   4.3634125e+02   4.4912621e+02   4.8925950e+02   5.0113270e+02   5.7557813e+02
   4.6316861e+02   4.7889451e+02   5.4005504e+02   5.7256994e+02   6.8364477e+02
   4.6158509e+02   4.7620663e+02   5.2998102e+02   5.4252854e+02   5.9646102e+02
   4.6432796e+02   4.8110386e+02   5.4425755e+02   7.3194362e+02   7.3227003e+02
   4.6418116e+02   4.8080947e+02   5.4372350e+02   6.2864976e+02   6.7078299e+02
   4.2241914e+02   4.4385051e+02   4.9190273e+02   5.0379638e+02   6.1693293e+02
   4.6427020e+02   4.8098747e+02   5.4404436e+02   6.3822359e+02   6.5361254e+02
   4.6251074e+02   4.7774213e+02   5.3716495e+02   5.5918390e+02   6.7922401e+02
   4.6340859e+02   4.7931599e+02   5.3365149e+02   5.4206693e+02   5.5805692e+02
   4.6387091e+02   4.8020217e+02   5.4263830e+02   6.0506262e+02   6.9062614e+02
   4.6249413e+02   4.7770098e+02   5.3309628e+02   5.4673945e+02   5.8559138e+02
   4.5426472e+02   4.6659842e+02   5.1128774e+02   5.1905796e+02   6.0031697e+02
   4.5611542e+02   4.6879099e+02   5.1843033e+02   5.2760302e+02   6.7226166e+02
   4.6140105e+02   4.7592056e+02   5.3021694e+02   5.4348781e+02   6.0624698e+02
   4.6426587e+02   4.8097864e+02   5.4393135e+02   5.8242220e+02   5.8572687e+02
   4.6410126e+02   4.8065117e+02   5.4343892e+02   6.2040397e+02   6.7837860e+02
   4.3352851e+02   4.4814896e+02   4.9372824e+02   5.0496784e+02   6.1531694e+02
   4.6411748e+02   4.8068319e+02   5.4348919e+02   6.1895001e+02   6.5087255e+02
   4.6345485e+02   4.7941682e+02   5.4105897e+02   5.8010423e+02   6.4232214e+02
   4.5797423e+02   4.7093312e+02   5.1204150e+02   5.1845517e+02   5.6609710e+02
   4.6432791e+02   4.8110376e+02   5.4425739e+02   6.5931738e+02   6.5945048e+02
   4.6431630e+02   4.8108031e+02   5.4421362e+02   6.3559236e+02   6.3745748e+02
   4.6327260e+02   4.7908245e+02   5.4031204e+02   5.7276626e+02   6.4183618e+02
   4.6431964e+02   4.8108703e+02   5.4421359e+02   5.8482043e+02   5.8525096e+02
   4.3295886e+02   4.4810561e+02   4.9581103e+02   5.0670784e+02   6.7522994e+02
   4.4527781e+02   4.5725748e+02   4.9871992e+02   5.0826944e+02   5.9849698e+02
   4.6422512e+02   4.8089714e+02   5.4388098e+02   6.3344087e+02   6.5970486e+02
   4.5614609e+02   4.6859410e+02   5.0829864e+02   5.1511246e+02   5.6811769e+02
   4.3755449e+02   4.5062118e+02   4.9342758e+02   5.0449253e+02   5.9863304e+02
   4.6242435e+02   4.7476598e+02   4.8252515e+02   4.8734732e+02   5.4545453e+02
   4.5099081e+02   4.6309337e+02   5.0780984e+02   5.1597873e+02   6.1561777e+02
   4.6422971e+02   4.8090630e+02   5.4390192e+02   6.4643318e+02   7.4732071e+02
   4.6093279e+02   4.7520920e+02   5.3073336e+02   5.4574770e+02   6.5638737e+02
   4.3743036e+02   4.5096737e+02   4.9710931e+02   5.0756179e+02   6.4242554e+02
   4.6430805e+02   4.8106363e+02   5.4417439e+02   6.0481783e+02   6.0628339e+02
   4.6395442e+02   4.8036371e+02   5.4291740e+02   6.0851201e+02   6.5573236e+02
   4.6422451e+02   4.8089590e+02   5.4386131e+02   6.1652776e+02   6.2360180e+02
   4.4263202e+02   4.5519455e+02   5.0140223e+02   5.1090358e+02   7.6981361e+02
   4.4556576e+02   4.5785193e+02   5.0380613e+02   5.1281378e+02   7.0734501e+02
   4.4823805e+02   4.5975875e+02   4.9649096e+02   5.0586527e+02   5.7256136e+02
   4.6039623e+02   4.7439193e+02   5.2611341e+02   5.3692882e+02   6.0197596e+02
   4.4807395e+02   4.5970364e+02   4.9763376e+02   5.0690886e+02   5.7731128e+02
   3.9177483e+02   4.4300218e+02   4.9315608e+02   5.0487892e+02   6.6100663e+02
   4.6365069e+02   4.7978154e+02   5.4124759e+02   5.7097424e+02   6.0593664e+02
   4.6385747e+02   4.8017630e+02   5.4259158e+02   6.0410509e+02   6.8720775e+02
   4.3020919e+02   4.4667189e+02   4.9495289e+02   5.0610206e+02   6.6096570e+02
   4.6254822e+02   4.7780343e+02   5.3637179e+02   5.5575856e+02   6.2062860e+02
   4.5270765e+02   4.6478237e+02   5.0657563e+02   5.1438487e+02   5.8810954e+02
   4.6431729e+02   4.8108230e+02   5.4421838e+02   6.7591650e+02   7.0758527e+02
   4.6345712e+02   4.7942118e+02   5.4115501e+02   5.8356101e+02   6.6035546e+02
   4.6390218e+02   4.8026253e+02   5.4276242e+02   6.1016224e+02   7.7262722e+02
   4.6313703e+02   4.7883265e+02   5.3772377e+02   5.5621555e+02   5.9527708e+02
   4.5476675e+02   4.6700148e+02   5.0703707e+02   5.1429056e+02   5.7322009e+02
   4.6412038e+02   4.8068892e+02   5.4350078e+02   6.1954890e+02   6.5314486e+02
   4.2111925e+02   4.4314180e+02   4.8943228e+02   5.0184038e+02   5.9392183e+02
   4.6360077e+02   4.7968834e+02   5.4143725e+02   5.7936994e+02   6.2143481e+02
   4.3853193e+02   4.4908308e+02   4.8269116e+02   4.9527554e+02   5.5779317e+02
   4.5991102e+02   4.7370819e+02   5.2737583e+02   5.4008452e+02   6.5461317e+02
   4.6432703e+02   4.8110197e+02   5.4425398e+02   6.2970365e+02   6.2988011e+02
   3.9993575e+02   4.4290320e+02   4.9253149e+02   5.0437632e+02   6.3533332e+02
   4.6430533e+02   4.8105817e+02   5.4417348e+02   6.4364128e+02   6.4927126e+02
   4.6429248e+02   4.8103227e+02   5.4412787e+02   6.6214556e+02   7.2294940e+02
   4.6384155e+02   4.8014370e+02   5.4131702e+02   5.6366173e+02   5.8399957e+02
   4.6360448e+02   4.7969519e+02   5.4139542e+02   5.7760896e+02   6.1910812e+02
   4.4002599e+02   4.5247959e+02   4.9405855e+02   5.0483047e+02   5.9426020e+02
   4.6368926e+02   4.7985545e+02   5.4200692e+02   5.9521923e+02   6.8813941e+02
   4.6392001e+02   4.8029691e+02   5.4275382e+02   6.0018798e+02   6.3375239e+02
   4.6389573e+02   4.8024976e+02   5.4252401e+02   5.8745955e+02   6.1456763e+02
   4.6421551e+02   4.8087774e+02   5.4369887e+02   5.8370870e+02   5.9016510e+02
   4.6354297e+02   4.7958036e+02   5.4130523e+02   5.8043521e+02   6.3009195e+02
   4.3653082e+02   4.5041289e+02   4.9755452e+02   5.0798545e+02   7.5322146e+02
   4.6384029e+02   4.8014327e+02   5.4252416e+02   6.0188363e+02   6.6186767e+02
   4.3428968e+02   4.4884731e+02   4.9583916e+02   5.0667286e+02   6.4522729e+02
   4.6309522e+02   4.7876168e+02   5.3928102e+02   5.6482631e+02   6.2789096e+02
   4.6119481e+02   4.7560932e+02   5.3148550e+02   5.4697613e+02   6.4622455e+02
   4.4898704e+02   4.6107046e+02   5.0561262e+02   5.1410282e+02   6.1895640e+02
   4.3208051e+02   4.4682326e+02   4.9030886e+02   5.0225235e+02   5.8956629e+02
   4.6424450e+02   4.8093591e+02   5.4395261e+02   6.3944226e+02   6.8417408e+02
   4.5274637e+02   4.6502661e+02   5.1274938e+02   5.2114596e+02   6.8834358e+02
   4.5729274e+02   4.7021325e+02   5.1988833e+02   5.2918059e+02   6.2890958e+02
   4.4612147e+02   4.5836439e+02   5.0419625e+02   5.1311765e+02   6.6055696e+02
   4.6431841e+02   4.8108456e+02   5.4422241e+02   6.6966887e+02   6.9623996e+02
   4.3569905e+02   4.4981303e+02   4.9689055e+02   5.0747498e+02   6.9525613e+02
   4.6423738e+02   4.8092158e+02   5.4387133e+02   5.9810263e+02   6.0312532e+02
   4.6388349e+02   4.8022641e+02   5.4267580e+02   6.0491898e+02   6.6389164e+02
   4.6071718e+02   4.7482358e+02   5.2072129e+02   5.2756188e+02   5.6502958e+02
   4.4753477e+02   4.5973069e+02   5.0598545e+02   5.1465543e+02   7.1577337e+02
   4.2692181e+02   4.4535415e+02   4.9433089e+02   5.0568116e+02   6.6877306e+02
   4.5944265e+02   4.7305223e+02   5.2621138e+02   5.3832557e+02   7.0124206e+02
   4.6307569e+02   4.7872799e+02   5.3977310e+02   5.7123199e+02   7.5794652e+02
   4.3457603e+02   4.4908968e+02   4.9651324e+02   5.0721693e+02   7.1415877e+02
   4.6316487e+02   4.7888796e+02   5.4012610e+02   5.7423194e+02   7.4579763e+02
   4.6432767e+02   4.8110328e+02   5.4425651e+02   6.7187279e+02   6.7294312e+02
   3.9974910e+02   4.4249466e+02   4.9042533e+02   5.0270008e+02   6.0588277e+02
   4.6374674e+02   4.7996453e+02   5.4223224e+02   6.0040344e+02   7.6433437e+02
   4.3137188e+02   4.4679348e+02   4.9215564e+02   5.0377831e+02   6.0465114e+02
   4.6397725e+02   4.8040814e+02   5.4300942e+02   6.1309421e+02   7.1144507e+02
   4.6052302e+02   4.7459634e+02   5.2945258e+02   5.4358990e+02   6.7702250e+02
   4.3766490e+02   4.5118972e+02   4.9775510e+02   5.0808953e+02   6.7030076e+02
   4.5981281e+02   4.7356785e+02   5.2692450e+02   5.3929402e+02   6.4720221e+02
   4.6045450e+02   4.7449531e+02   5.2922615e+02   5.4320627e+02   6.7606625e+02
   3.9481738e+02   4.4204078e+02   4.8848342e+02   5.0114976e+02   5.8969463e+02
   4.4223210e+02   4.5472060e+02   4.9937705e+02   5.0915096e+02   6.2653378e+02
   4.2819674e+02   4.4241439e+02   4.8081053e+02   4.9431495e+02   5.5763483e+02
   4.6363791e+02   4.7975805e+02   5.4152909e+02   5.7883721e+02   6.1869390e+02
   4.6419324e+02   4.8083350e+02   5.4376603e+02   6.2924551e+02   6.6156012e+02
   4.1677359e+02   4.4347544e+02   4.9373933e+02   5.0532433e+02   7.7530494e+02
   4.6412988e+02   4.8070770e+02   5.4351461e+02   6.1226533e+02   6.3011358e+02
   4.4537608e+02   4.5293562e+02   4.7709672e+02   4.8979476e+02   5.5072853e+02
   4.5925057e+02   4.7274465e+02   5.2041217e+02   5.2867806e+02   5.8657745e+02
   4.6298324e+02   4.7856322e+02   5.3927787e+02   5.6719973e+02   6.9503626e+02
   4.6403856e+02   4.8052720e+02   5.4273606e+02   5.7357055e+02   5.8892914e+02
   4.4395962e+02   4.5613292e+02   4.9900350e+02   5.0866346e+02   6.0901943e+02
   4.2907934e+02   4.4612785e+02   4.9437959e+02   5.0566610e+02   6.4632352e+02
   4.4947441e+02   4.6132273e+02   5.0170350e+02   5.1035116e+02   5.8786842e+02
   4.6351507e+02   4.7952869e+02   5.4137704e+02   5.8628652e+02   6.6657378e+02
   4.6393104e+02   4.8031826e+02   5.4277052e+02   5.9840114e+02   6.2717946e+02
   4.2026306e+02   4.4375926e+02   4.9334093e+02   5.0497726e+02   6.4967596e+02
   4.2649048e+02   4.4511444e+02   4.9360633e+02   5.0509971e+02   6.3650646e+02
   4.6404973e+02   4.8054980e+02   5.4325804e+02   6.1740686e+02   6.8342909e+02
   4.6428550e+02   4.8101823e+02   5.4410277e+02   6.7346544e+02   7.4434110e+02
   4.6387425e+02   4.8020858e+02   5.4263032e+02   6.0222548e+02   6.5119826e+02
   4.6337546e+02   4.7927060e+02   5.4079587e+02   5.7818888e+02   6.4942810e+02
   4.6366845e+02   4.7973072e+02   5.1109464e+02   5.1211097e+02   5.4611352e+02
   4.1831916e+02   4.1857375e+02   4.6436148e+02   4.8112818e+02   5.4427479e+02
   4.3658079e+02   4.4914249e+02   4.8852613e+02   5.0049844e+02   5.7184327e+02
   4.3222853e+02   4.4710300e+02   4.9145024e+02   5.0317122e+02   5.9744355e+02
   4.4163920e+02   4.5432048e+02   5.0032293e+02   5.1002720e+02   6.9973043e+02
   4.6357607e+02   4.7964240e+02   5.4154281e+02   5.8632851e+02   6.4636962e+02
   4.4843890e+02   4.6060913e+02   5.0684840e+02   5.1538921e+02   6.6416586e+02
   4.5664132e+02   4.6938426e+02   5.1679056e+02   5.2512795e+02   6.0842489e+02
   4.2056770e+02   4.4379931e+02   4.9333427e+02   5.0496898e+02   6.4883297e+02
   4.5785043e+02   4.7092380e+02   5.2122479e+02   5.3090412e+02   6.3052343e+02
   4.6400646e+02   4.8046509e+02   5.4310414e+02   6.1384599e+02   6.6393569e+02
   4.2980694e+02   4.4558560e+02   4.8945725e+02   5.0165551e+02   5.8657759e+02
   4.6011973e+02   4.7399738e+02   5.2647015e+02   5.3799276e+02   6.1677258e+02
   3.8016884e+02   4.4273401e+02   4.9166436e+02   5.0368445e+02   6.1950042e+02
   4.4686348e+02   4.5899240e+02   5.0351379e+02   5.1239832e+02   6.2241667e+02
   4.2027922e+02   4.4357320e+02   4.9222065e+02   5.0407513e+02   6.2137070e+02
   4.6432576e+02   4.8109942e+02   5.4424947e+02   6.7249760e+02   6.7797642e+02
   4.6235076e+02   4.7746345e+02   5.3399295e+02   5.4966648e+02   6.0099373e+02
   4.6348926e+02   4.7948047e+02   5.4112987e+02   5.7941231e+02   6.3408868e+02
   4.6044958e+02   4.7448211e+02   5.2816323e+02   5.4092518e+02   6.2383194e+02
   4.1537631e+02   4.4261819e+02   4.8965899e+02   5.0206759e+02   5.9795316e+02
   4.6356557e+02   4.7962283e+02   5.4154664e+02   5.8806388e+02   6.5741819e+02
   4.6432816e+02   4.8110425e+02   5.4425828e+02   7.7180016e+02   7.7320765e+02
   4.3514167e+02   4.4676714e+02   4.8283408e+02   4.9569025e+02   5.5908807e+02
   4.6420112e+02   4.8084916e+02   5.4374305e+02   6.0159817e+02   6.1092446e+02
   4.6380448e+02   4.8007465e+02   5.4240851e+02   6.0100370e+02   6.9897058e+02
   4.3052177e+02   4.4580938e+02   4.8901377e+02   5.0126460e+02   5.8298098e+02
   3.9997824e+02   4.4301676e+02   4.9319176e+02   5.0490707e+02   6.6560922e+02
   4.6427358e+02   4.8099423e+02   5.4403550e+02   6.0582764e+02   6.0989373e+02
   4.5503897e+02   4.6755275e+02   5.1643646e+02   5.2524404e+02   6.7277067e+02
   4.6432686e+02   4.8110164e+02   5.4425356e+02   6.8756525e+02   6.9779963e+02
   4.6347912e+02   4.7946193e+02   5.4123888e+02   5.8456810e+02   6.6138297e+02
   4.6432785e+02   4.8110364e+02   5.4425716e+02   6.9131243e+02   6.9335513e+02
   4.5226464e+02   4.6447347e+02   5.1071252e+02   5.1886949e+02   6.2538501e+02
   4.3839354e+02   4.5174296e+02   4.9829110e+02   5.0849828e+02   7.1266006e+02
   4.1115574e+02   4.4299799e+02   4.9242525e+02   5.0428307e+02   6.3114491e+02
   4.1524752e+02   4.4130981e+02   4.8488897e+02   4.9811717e+02   5.6756486e+02
   4.6432783e+02   4.8110359e+02   5.4425708e+02   7.6184890e+02   7.6667494e+02
   3.8353016e+02   4.4301566e+02   4.9324463e+02   5.0495043e+02   6.8153053e+02
   4.6394238e+02   4.8034022e+02   5.4280418e+02   5.9804635e+02   6.2452489e+02
   4.6429202e+02   4.8103134e+02   5.4412557e+02   6.5269377e+02   6.8902141e+02
   4.6306401e+02   4.7870669e+02   5.3951893e+02   5.6795970e+02   6.5240840e+02
   4.5752201e+02   4.7051497e+02   5.2162696e+02   5.3173852e+02   7.4849853e+02
   3.9220389e+02   4.0293702e+02   4.6435244e+02   4.8112217e+02   5.4427116e+02
   4.6260580e+02   4.7790289e+02   5.3690812e+02   5.5736739e+02   6.2698753e+02
   4.6380593e+02   4.8007737e+02   5.4237562e+02   5.9784239e+02   6.4601270e+02
   3.8231595e+02   4.3740719e+02   4.7706178e+02   4.9133170e+02   5.5382176e+02
   4.2600568e+02   4.3681490e+02   4.7252095e+02   4.8732088e+02   5.4930777e+02
   4.4311719e+02   4.5559758e+02   5.0142999e+02   5.1088641e+02   6.7294940e+02
   4.6355247e+02   4.7959842e+02   5.4152587e+02   5.8899201e+02   6.9924475e+02
   4.3994134e+02   4.5292822e+02   4.9910511e+02   5.0909237e+02   6.7881468e+02
   4.3782546e+02   4.4958500e+02   4.8657071e+02   4.9871743e+02   5.6445981e+02
   4.0160054e+02   4.4026032e+02   4.8279209e+02   4.9632360e+02   5.6223304e+02
   4.4095652e+02   4.5351235e+02   4.9704923e+02   5.0726607e+02   6.1238364e+02
   4.4835255e+02   4.6047653e+02   5.0568712e+02   5.1426218e+02   6.2989885e+02
   4.0289499e+02   4.4303646e+02   4.9325329e+02   5.0495604e+02   6.8079883e+02
   4.5628494e+02   4.6899033e+02   5.1865821e+02   5.2785807e+02   6.5778627e+02
   4.6295899e+02   4.7851970e+02   5.3892877e+02   5.6440874e+02   6.4272905e+02
   4.5993448e+02   4.7374376e+02   5.2779669e+02   5.4093075e+02   7.3146485e+02
   4.2461125e+02   4.4414287e+02   4.9092893e+02   5.0298328e+02   6.0375957e+02
   4.6395444e+02   4.8036372e+02   5.4290161e+02   6.0558931e+02   6.4406986e+02
   4.5216526e+02   4.6439693e+02   5.1158785e+02   5.1988931e+02   6.5079674e+02
   4.5652487e+02   4.6926935e+02   5.1845943e+02   5.2747354e+02   6.3309054e+02
   4.6419198e+02   4.8083052e+02   5.4340772e+02   5.7130652e+02   5.7805263e+02
   4.6267418e+02   4.7801974e+02   5.3686774e+02   5.5671861e+02   6.1887730e+02
   4.6430035e+02   4.8104813e+02   5.4415565e+02   6.4952720e+02   6.5966657e+02
   4.6104107e+02   4.7535243e+02   5.2712096e+02   5.3782493e+02   5.9142509e+02
   4.5430094e+02   4.6672836e+02   5.1521440e+02   5.2385817e+02   6.9468752e+02
   4.6356268e+02   4.7961736e+02   5.4149337e+02   5.8577452e+02   6.4652383e+02
   4.6415434e+02   4.8075615e+02   5.4360545e+02   6.1536416e+02   6.3073050e+02
   4.6131559e+02   4.7579164e+02   5.3086176e+02   5.4515877e+02   6.1848565e+02
   4.6394935e+02   4.8035390e+02   5.4292253e+02   6.1358589e+02   7.5012363e+02
   3.9746911e+02   4.4300845e+02   4.9316951e+02   5.0488946e+02   6.6244434e+02
   4.6412673e+02   4.8070140e+02   5.4346198e+02   6.0080071e+02   6.1601719e+02
   4.6429279e+02   4.8103286e+02   5.4409628e+02   5.9347045e+02   5.9544631e+02
   4.4510727e+02   4.5734250e+02   5.0199692e+02   5.1120423e+02   6.2775239e+02
   4.6406030e+02   4.7695257e+02   4.7819069e+02   4.8212258e+02   5.4438114e+02
   4.6431439e+02   4.8107645e+02   5.4420768e+02   6.6533316e+02   7.0102748e+02
   4.1515458e+02   4.4325734e+02   4.9301924e+02   5.0474911e+02   6.4681564e+02
   4.3211829e+02   4.4767725e+02   4.9586379e+02   5.0678454e+02   7.5077381e+02
   4.4479710e+02   4.5695914e+02   5.0033258e+02   5.0974367e+02   6.1462202e+02
   4.1066938e+02   4.1073390e+02   4.6433027e+02   4.8110586e+02   5.4425952e+02
   4.6432672e+02   4.8110135e+02   5.4425276e+02   6.2683314e+02   6.2702583e+02
   4.4805160e+02   4.5990618e+02   5.0060036e+02   5.0956996e+02   5.9186089e+02
   4.4134661e+02   4.5407455e+02   5.0009976e+02   5.0985397e+02   6.9359048e+02
   4.6406290e+02   4.8057552e+02   5.4321160e+02   5.9788121e+02   6.1620083e+02
   4.5771729e+02   4.7076061e+02   5.2173870e+02   5.3179901e+02   6.6296725e+02
   4.3922600e+02   4.5178286e+02   4.9324876e+02   5.0421973e+02   5.9207046e+02
   4.5264081e+02   4.6491326e+02   5.1259980e+02   5.2098807e+02   6.9777380e+02
   4.6431318e+02   4.8107400e+02   5.4420319e+02   6.6193234e+02   6.9155755e+02
   4.4608704e+02   4.5821016e+02   5.0206171e+02   5.1115552e+02   6.1759005e+02
   4.1477593e+02   4.1572310e+02   4.6439862e+02   4.8115513e+02   5.4429352e+02
   4.6378108e+02   4.8002992e+02   5.4232622e+02   5.9992701e+02   6.8738474e+02
   4.6413058e+02   4.8070904e+02   5.4350353e+02   6.0749228e+02   6.2170593e+02
   4.6424467e+02   4.8093624e+02   5.4394946e+02   6.3131791e+02   6.4849481e+02
   4.5762359e+02   4.7060758e+02   5.1844556e+02   5.2692900e+02   6.0325967e+02
   4.6278928e+02   4.7822192e+02   5.3830793e+02   5.6254186e+02   6.5436443e+02
   4.4344037e+02   4.5462728e+02   4.8990111e+02   5.0092531e+02   5.6613245e+02
   4.6315666e+02   4.7887299e+02   5.4000137e+02   5.7205360e+02   6.7965443e+02
   4.6325621e+02   4.7905169e+02   5.3977562e+02   5.6583581e+02   6.1905944e+02
   4.2343366e+02   4.4311995e+02   4.8753966e+02   5.0026448e+02   5.7912042e+02
   4.6016634e+02   4.7407231e+02   5.2782566e+02   5.4065626e+02   6.3880870e+02
   4.6182153e+02   4.7659635e+02   5.3331113e+02   5.4986533e+02   6.2504115e+02
   6.1556480e+02   6.1506940e+02   5.0514126e+02   4.9348149e+02   4.4305453e+02
   6.9512714e+02   5.7773312e+02   4.9998450e+02   4.8707728e+02   4.4166820e+02
   7.1191714e+02   7.0858627e+02   5.0516714e+02   4.9351277e+02   4.4305956e+02
   6.2898187e+02   6.1103085e+02   5.0404630e+02   4.9213028e+02   4.4282208e+02
   5.8912439e+02   5.4297519e+02   4.8220449e+02   4.6712382e+02   4.2785956e+02
   6.7169399e+02   5.4515795e+02   4.8251750e+02   4.6632990e+02   4.2442495e+02
   6.1507146e+02   5.4296579e+02   4.8038669e+02   4.6397760e+02   4.0121038e+02
   7.4236301e+02   5.4430188e+02   4.8118235e+02   4.6444384e+02   4.0971055e+02
   6.1236292e+02   5.5432832e+02   4.9321527e+02   4.7964378e+02   4.3895514e+02
   6.2326097e+02   6.1127579e+02   5.0427055e+02   4.9241013e+02   4.4287263e+02
   6.1595026e+02   5.4689597e+02   4.8577183e+02   4.7094862e+02   4.3265075e+02
   5.7847823e+02   5.4125188e+02   4.8041597e+02   4.6510716e+02   4.2354830e+02
   5.1217808e+02   5.0303867e+02   4.6206855e+02   4.5497359e+02   4.3401251e+02
   5.9852508e+02   5.4225964e+02   4.8018758e+02   4.6412675e+02   4.1566781e+02
   6.4907126e+02   5.4419499e+02   4.8130723e+02   4.6476477e+02   4.1689970e+02
   6.0245652e+02   5.7975907e+02   5.0254679e+02   4.9035690e+02   4.4248298e+02
   7.1193554e+02   6.9234940e+02   5.0513320e+02   4.9347085e+02   4.4305274e+02
   7.1664333e+02   6.4670443e+02   5.0478514e+02   4.9303994e+02   4.4298119e+02
   5.5956683e+02   5.5008092e+02   4.9747882e+02   4.8529192e+02   4.4131766e+02
   6.1344624e+02   5.9376391e+02   5.0343156e+02   4.9139266e+02   4.4268596e+02
   6.8085493e+02   6.3397459e+02   5.0456311e+02   4.9276469e+02   4.4293412e+02
   6.1322571e+02   5.4295926e+02   4.8043046e+02   4.6406350e+02   4.0959743e+02
   7.6876254e+02   5.6003279e+02   4.9531578e+02   4.8163823e+02   4.3977331e+02
   7.4298991e+02   7.3830923e+02   5.0517029e+02   4.9351666e+02   4.4306019e+02
   5.8062330e+02   5.4142983e+02   4.8047339e+02   4.6511131e+02   4.2341367e+02
   5.5462625e+02   5.4904591e+02   4.9984539e+02   4.8790893e+02   4.4201904e+02
   5.9360365e+02   5.9095210e+02   5.0484247e+02   4.9312763e+02   4.4299736e+02
   6.4480508e+02   5.7358769e+02   4.9966001e+02   4.8672813e+02   4.4157464e+02
   5.8703958e+02   5.8646700e+02   5.0511101e+02   4.9344789e+02   4.4304936e+02
   6.7080197e+02   5.7858557e+02   5.0012722e+02   4.8725328e+02   4.4171756e+02
   5.9665800e+02   5.5372914e+02   4.9382687e+02   4.8058742e+02   4.3945998e+02
   5.9318443e+02   5.7997170e+02   5.0354127e+02   4.9158536e+02   4.4272824e+02
   5.8165374e+02   5.4622212e+02   4.8754942e+02   4.7385607e+02   4.3565593e+02
   7.5120753e+02   5.4792209e+02   4.8574228e+02   4.7039756e+02   4.3171609e+02
   6.3026384e+02   5.9615741e+02   5.0271405e+02   4.9047434e+02   4.4249847e+02
   6.1592994e+02   5.9237434e+02   5.0312458e+02   4.9101186e+02   4.4261114e+02
   5.8860756e+02   5.6199604e+02   4.9982348e+02   4.8734818e+02   4.4180407e+02
   6.6428180e+02   5.6465652e+02   4.9746766e+02   4.8414605e+02   4.4075130e+02
   5.7163779e+02   5.5849775e+02   5.0023981e+02   4.8800907e+02   4.4199648e+02
   6.1655306e+02   5.4510364e+02   4.8345745e+02   4.6801911e+02   4.2872902e+02
   6.4392966e+02   5.9812220e+02   5.0252608e+02   4.9022601e+02   4.4244440e+02
   7.3715089e+02   6.4669820e+02   5.0468592e+02   4.9291640e+02   4.4296015e+02
   7.0685613e+02   5.5642358e+02   4.9335341e+02   4.7942580e+02   4.3874909e+02
   6.1429443e+02   5.7792791e+02   5.0152520e+02   4.8907900e+02   4.4219700e+02
   6.8035594e+02   6.7999380e+02   5.0518073e+02   4.9352956e+02   4.4306229e+02
   7.1704204e+02   5.4416356e+02   4.8105223e+02   4.6430272e+02   3.8656812e+02
   5.9324591e+02   5.5092983e+02   4.9161009e+02   4.7817879e+02   4.3830065e+02
   5.8823456e+02   5.5165103e+02   4.9277424e+02   4.7957691e+02   4.3903698e+02
   7.1856595e+02   5.4655074e+02   4.8421759e+02   4.6849534e+02   4.2907959e+02
   6.5031670e+02   5.4395642e+02   4.8093984e+02   4.6425089e+02   3.9725720e+02
   5.7935294e+02   5.4200140e+02   4.8163886e+02   4.6669963e+02   4.2740650e+02
   6.1582961e+02   5.7499672e+02   5.0099448e+02   4.8843832e+02   4.4204367e+02
   5.9312030e+02   5.7705394e+02   5.0314789e+02   4.9112181e+02   4.4264086e+02
   5.2776346e+02   5.1883161e+02   4.7249874e+02   4.6180902e+02   4.2963103e+02
   5.1997167e+02   5.1158952e+02   4.6397748e+02   4.5175240e+02   3.8396713e+02
   7.4527191e+02   5.4425090e+02   4.8110645e+02   4.6433813e+02   4.0012055e+02
   5.0595839e+02   4.9467260e+02   4.4554037e+02   4.2862907e+02   4.1801006e+02
   6.8806218e+02   5.7898394e+02   5.0014112e+02   4.8726608e+02   4.4172057e+02
   6.1828031e+02   5.5747197e+02   4.9509129e+02   4.8167823e+02   4.3985350e+02
   6.3414296e+02   5.4957258e+02   4.8805230e+02   4.7344229e+02   4.3487468e+02
   5.1464560e+02   5.0600807e+02   4.6360293e+02   4.5521303e+02   4.3175194e+02
   6.8560128e+02   6.2672382e+02   5.0428063e+02   4.9241300e+02   4.4287229e+02
   6.0959199e+02   5.6673652e+02   4.9970312e+02   4.8697662e+02   4.4167185e+02
   7.6572658e+02   7.2009103e+02   5.0506289e+02   4.9338392e+02   4.4303852e+02
   6.6714786e+02   6.1441731e+02   5.0350808e+02   4.9144711e+02   4.4269265e+02
   6.7428900e+02   5.4411263e+02   4.8104474e+02   4.6432849e+02   4.0547359e+02
   7.6278522e+02   5.9145314e+02   5.0133813e+02   4.8871736e+02   4.4209554e+02
   6.0455584e+02   5.9842929e+02   5.0455200e+02   4.9277002e+02   4.4293668e+02
   6.7199175e+02   5.4408477e+02   4.8100876e+02   4.6428159e+02   3.9017980e+02
   5.3938925e+02   5.2696003e+02   4.7406367e+02   4.6078683e+02   4.2040007e+02
   7.4748181e+02   5.8181188e+02   5.0030776e+02   4.8744994e+02   4.4176853e+02
   6.0084128e+02   5.4265416e+02   4.8063706e+02   4.6465707e+02   4.1964988e+02
   6.4208392e+02   6.3979653e+02   5.0514783e+02   4.9348907e+02   4.4305572e+02
   5.9545675e+02   5.5913973e+02   4.9768111e+02   4.8487361e+02   4.4107794e+02
   7.0993805e+02   5.9105480e+02   5.0144217e+02   4.8885650e+02   4.4213048e+02
   6.3790369e+02   6.0267958e+02   5.0313014e+02   4.9098401e+02   4.4260218e+02
   7.7488790e+02   6.3325095e+02   5.0431357e+02   4.9245226e+02   4.4287912e+02
   7.3269586e+02   6.1982616e+02   5.0376404e+02   4.9176508e+02   4.4275318e+02
   5.6144471e+02   5.6085963e+02   5.0487450e+02   4.9319839e+02   4.4301176e+02
   6.2435950e+02   5.8395804e+02   5.0156907e+02   4.8907633e+02   4.4218999e+02
   6.4207561e+02   6.4162139e+02   5.0517443e+02   4.9352182e+02   4.4306103e+02
   6.2183185e+02   5.9900354e+02   5.0330463e+02   4.9121707e+02   4.4265002e+02
   5.7779836e+02   5.6948041e+02   5.0364089e+02   4.9176999e+02   4.4276870e+02
   7.0706649e+02   6.9917204e+02   5.0516026e+02   4.9350428e+02   4.4305818e+02
   6.7798053e+02   6.6536413e+02   5.0514278e+02   4.9348272e+02   4.4305468e+02
   6.3268121e+02   5.9972520e+02   5.0298207e+02   4.9080454e+02   4.4256636e+02
   6.9772938e+02   5.5149079e+02   4.8948305e+02   4.7496831e+02   4.3600909e+02
   6.0543958e+02   5.4426895e+02   4.8285643e+02   4.6748641e+02   4.2801658e+02
   5.1777303e+02   5.0937276e+02   4.6232475e+02   4.5016371e+02   4.0368045e+02
   7.1372448e+02   5.8607267e+02   5.0093113e+02   4.8822354e+02   4.4197340e+02
   6.0876537e+02   5.7127442e+02   5.0077826e+02   4.8822732e+02   4.4199735e+02
   6.4141397e+02   5.4661749e+02   4.8462323e+02   4.6916204e+02   4.3023036e+02
   7.0549137e+02   5.8193738e+02   5.0046699e+02   4.8765845e+02   4.4182653e+02
   5.2853475e+02   5.2010321e+02   4.7756344e+02   4.6788208e+02   4.3483036e+02
   5.2916478e+02   5.1976487e+02   4.7083805e+02   4.5892887e+02   4.2385932e+02
   6.3242885e+02   5.4471787e+02   4.8232795e+02   4.6628344e+02   4.2461464e+02
   6.0519841e+02   6.0341017e+02   5.0504317e+02   4.9336345e+02   4.4303548e+02
   6.4895205e+02   6.1719809e+02   5.0394642e+02   4.9199916e+02   4.4279742e+02
   5.5386768e+02   5.4579496e+02   4.9676870e+02   4.8477233e+02   4.4120670e+02
   5.9707636e+02   5.4633251e+02   4.8621826e+02   4.7189340e+02   4.3381897e+02
   6.8421688e+02   6.4084190e+02   5.0475646e+02   4.9300469e+02   4.4297525e+02
   7.3227372e+02   5.4725669e+02   4.8501148e+02   4.6948463e+02   4.3055573e+02
   5.0604267e+02   4.9479568e+02   4.4581417e+02   4.2942274e+02   4.1863037e+02
   6.4010614e+02   5.4773429e+02   4.8594332e+02   4.7083254e+02   4.3232877e+02
   5.0930947e+02   4.9934214e+02   4.5281562e+02   4.3976526e+02   3.9395561e+02
   5.9178113e+02   5.4313221e+02   4.8220593e+02   4.6704401e+02   4.2761540e+02
   5.1299691e+02   5.0399345e+02   4.5779281e+02   4.4549743e+02   4.0047866e+02
   7.0361382e+02   5.4452099e+02   4.8160077e+02   4.6507406e+02   4.1901448e+02
   5.8614973e+02   5.4676205e+02   4.8771366e+02   4.7392833e+02   4.3565704e+02
   5.1190387e+02   5.0267171e+02   4.5923904e+02   4.5031557e+02   4.3013577e+02
   6.5497258e+02   5.4988141e+02   4.8805451e+02   4.7332577e+02   4.3472203e+02
   5.2147957e+02   5.1306728e+02   4.6627669e+02   4.5499058e+02   4.2345084e+02
   7.3549760e+02   6.6272943e+02   5.0493483e+02   4.9322532e+02   4.4301229e+02
   6.8322548e+02   6.7708849e+02   5.0516705e+02   4.9351268e+02   4.4305955e+02
   6.2071355e+02   5.8289905e+02   5.0163448e+02   4.8917020e+02   4.4221348e+02
   6.1871085e+02   5.9114062e+02   5.0271798e+02   4.9050243e+02   4.4250669e+02
   6.9663364e+02   6.9047766e+02   5.0517732e+02   4.9352535e+02   4.4306160e+02
   6.2315805e+02   5.9051034e+02   5.0233122e+02   4.9001194e+02   4.4240108e+02
   6.3767091e+02   5.9503886e+02   5.0238024e+02   4.9005008e+02   4.4240701e+02
   6.4614114e+02   5.7437293e+02   4.9976602e+02   4.8685115e+02   4.4160927e+02
   6.1280182e+02   5.4738523e+02   4.8647231e+02   4.7185403e+02   4.3359444e+02
   5.1636559e+02   5.0787863e+02   4.6124232e+02   4.4919007e+02   4.1178601e+02
   5.5572743e+02   5.4118657e+02   4.8863227e+02   4.7615736e+02   4.3761894e+02
   6.6882183e+02   5.6078179e+02   4.9587465e+02   4.8232395e+02   4.4006741e+02
   6.9862320e+02   5.8135269e+02   5.0041618e+02   4.8759813e+02   4.4181059e+02
   6.2762521e+02   5.4352254e+02   4.8069458e+02   4.6412515e+02   3.9356547e+02
   6.0017928e+02   5.5857572e+02   4.9693529e+02   4.8397733e+02   4.4077008e+02
   6.4431325e+02   5.6829634e+02   4.9868573e+02   4.8559094e+02   4.4123524e+02
   6.1592869e+02   5.6006071e+02   4.9675714e+02   4.8359014e+02   4.4059977e+02
   6.4256367e+02   6.4016770e+02   5.0514471e+02   4.9348523e+02   4.4305510e+02
   6.1342660e+02   6.1223538e+02   5.0511773e+02   4.9345293e+02   4.4304992e+02
   6.5827195e+02   5.4592915e+02   4.8357313e+02   4.6773181e+02   4.2777290e+02
   5.6580246e+02   5.6485058e+02   5.0484424e+02   4.9315922e+02   4.4300510e+02
   6.6152910e+02   6.0752581e+02   5.0309886e+02   4.9093391e+02   4.4259102e+02
   6.2810888e+02   5.9575984e+02   5.0275617e+02   4.9052964e+02   4.4251032e+02
   6.6574818e+02   6.5335857e+02   5.0505578e+02   4.9337533e+02   4.4303713e+02
   6.0660399e+02   5.4482344e+02   4.8357189e+02   4.6836769e+02   4.2948621e+02
   6.3937742e+02   6.2319535e+02   5.0461129e+02   4.9282719e+02   4.4294514e+02
   6.3601104e+02   5.4376340e+02   4.8086944e+02   4.6426811e+02   4.0832979e+02
   6.5043131e+02   6.5012734e+02   5.0517554e+02   4.9352317e+02   4.4306125e+02
   6.0371320e+02   5.4243866e+02   4.8008343e+02   4.6381397e+02   3.9771879e+02
   6.4146857e+02   5.4581852e+02   4.8362941e+02   4.6789736e+02   4.2818026e+02
   6.0674185e+02   6.0652948e+02   5.0516381e+02   4.9350913e+02   4.4305901e+02
   6.8563142e+02   5.9331265e+02   5.0173900e+02   4.8922832e+02   4.4221916e+02
   6.6578993e+02   6.6545845e+02   5.0518019e+02   4.9352890e+02   4.4306218e+02
   6.1507852e+02   5.4564766e+02   4.8427408e+02   4.6909264e+02   4.3042101e+02
   5.7253971e+02   5.3997722e+02   4.7890103e+02   4.6326175e+02   4.1048200e+02
   7.3920896e+02   5.4525460e+02   4.8250920e+02   4.6624824e+02   4.2406670e+02
   6.3089858e+02   5.6020327e+02   4.9611960e+02   4.8272219e+02   4.4024842e+02
   6.2820996e+02   5.4814744e+02   4.8667332e+02   4.7184240e+02   4.3344592e+02
   6.3231476e+02   5.7492812e+02   5.0015378e+02   4.8734879e+02   4.4175199e+02
   5.3908507e+02   5.2663894e+02   4.7317596e+02   4.5955046e+02   4.0377666e+02
   5.0724865e+02   4.9652209e+02   4.4880730e+02   4.3417853e+02   4.0779221e+02
   7.1273551e+02   6.3139466e+02   5.0440565e+02   4.9256827e+02   4.4289977e+02
   6.3902114e+02   6.0623127e+02   5.0335668e+02   4.9126581e+02   4.4265806e+02
   6.0228981e+02   6.0205931e+02   5.0516091e+02   4.9350575e+02   4.4305848e+02
   6.8015319e+02   5.9983602e+02   5.0239263e+02   4.9004599e+02   4.4240410e+02
   5.9490648e+02   5.4185223e+02   4.7975471e+02   4.6363643e+02   3.8906780e+02
   5.9067891e+02   5.9043593e+02   5.0515232e+02   4.9349606e+02   4.4305698e+02
   6.6225426e+02   5.9377240e+02   5.0185406e+02   4.8937531e+02   4.4225372e+02
   6.9943391e+02   6.9823783e+02   5.0518020e+02   4.9352891e+02   4.4306218e+02
   6.4228531e+02   5.8759819e+02   5.0149942e+02   4.8895420e+02   4.4215696e+02
   6.8575123e+02   5.9646241e+02   5.0205289e+02   4.8962002e+02   4.4230931e+02
   6.9285648e+02   5.7827317e+02   5.0005245e+02   4.8715905e+02   4.4169097e+02
   5.8852244e+02   5.4137068e+02   4.7949548e+02   4.6349743e+02   3.8605674e+02
   7.1068725e+02   7.1054175e+02   5.0518134e+02   4.9353031e+02   4.4306241e+02
   5.9925293e+02   5.4359668e+02   4.8229437e+02   4.6693221e+02   4.2712692e+02
   5.3286537e+02   5.2252676e+02   4.7160585e+02   4.5885531e+02   4.1903590e+02
   6.4248911e+02   5.7242805e+02   4.9952157e+02   4.8657122e+02   4.4153043e+02
   6.0549697e+02   5.7247834e+02   5.0122249e+02   4.8877208e+02   4.4213154e+02
   5.8252290e+02   5.4088724e+02   4.7924719e+02   4.6336266e+02   3.8258703e+02
   6.9892318e+02   6.1308502e+02   5.0340164e+02   4.9131227e+02   4.4266624e+02
   7.7878967e+02   7.7351193e+02   5.0518124e+02   4.9353019e+02   4.4306239e+02
   6.4320179e+02   5.4746746e+02   4.8560400e+02   4.7039257e+02   4.3181681e+02
   6.4417846e+02   6.1723255e+02   5.0404751e+02   4.9212650e+02   4.4282092e+02
   7.0646579e+02   6.0226305e+02   5.0260601e+02   4.9031194e+02   4.4246136e+02
   5.6689334e+02   5.6278417e+02   5.0363087e+02   4.9181392e+02   4.4278209e+02
   7.2661236e+02   5.6168979e+02   4.9614966e+02   4.8260568e+02   4.4017335e+02
   6.3869481e+02   5.4585417e+02   4.8370878e+02   4.6801449e+02   4.2840800e+02
   5.9514677e+02   5.6093954e+02   4.9864819e+02   4.8595013e+02   4.4140652e+02
   6.2699150e+02   6.1776095e+02   5.0462385e+02   4.9284542e+02   4.4294850e+02
   5.2350023e+02   5.1486154e+02   4.6642785e+02   4.5412858e+02   4.1110071e+02
   6.6976126e+02   6.2182871e+02   5.0412452e+02   4.9221881e+02   4.4283739e+02
   6.2118776e+02   6.1892068e+02   5.0499115e+02   4.9329760e+02   4.4302450e+02
   5.7865964e+02   5.7862508e+02   5.0517711e+02   4.9352550e+02   4.4306166e+02
   7.4196152e+02   7.4090672e+02   5.0517950e+02   4.9352803e+02   4.4306204e+02
   7.0401978e+02   5.6943207e+02   4.9863334e+02   4.8547954e+02   4.4119248e+02
   5.0809072e+02   4.9770033e+02   4.5074253e+02   4.3730069e+02   4.1406210e+02
   6.7495719e+02   5.4411300e+02   4.8104404e+02   4.6432683e+02   4.0527731e+02
   6.1020998e+02   5.4347707e+02   4.8140207e+02   4.6546108e+02   4.2273797e+02
   6.6285464e+02   5.4410943e+02   4.8106653e+02   4.6437269e+02   4.0880303e+02
   6.1683077e+02   5.6797031e+02   4.9958211e+02   4.8677613e+02   4.4160773e+02
   5.1742824e+02   5.0904783e+02   4.6378031e+02   4.5327427e+02   4.2599125e+02
   6.0871485e+02   6.0795882e+02   5.0512346e+02   4.9346018e+02   4.4305112e+02
   6.5294073e+02   6.5263127e+02   5.0517796e+02   4.9352615e+02   4.4306173e+02
   6.4422373e+02   5.9054805e+02   5.0174085e+02   4.8924957e+02   4.4222620e+02
   6.0935852e+02   6.0761573e+02   5.0504864e+02   4.9336937e+02   4.4303638e+02
   7.0230795e+02   6.1299620e+02   5.0339130e+02   4.9129914e+02   4.4266365e+02
   6.8759483e+02   6.0450900e+02   5.0279389e+02   4.9054872e+02   4.4251151e+02
   5.0615474e+02   4.9495762e+02   4.4610229e+02   4.2975343e+02   4.1707144e+02
   7.6148774e+02   5.4582623e+02   4.8323709e+02   4.6719738e+02   4.2654181e+02
   6.9088446e+02   5.6148178e+02   4.9615627e+02   4.8263596e+02   4.4018972e+02
   5.6023835e+02   5.3740739e+02   4.7777060e+02   4.6253071e+02   3.9640392e+02
   5.2555186e+02   5.1710303e+02   4.7328328e+02   4.6358689e+02   4.3238270e+02
   6.3222205e+02   5.5672440e+02   4.9407272e+02   4.8039164e+02   4.3925576e+02
   5.0523064e+02   4.9360185e+02   4.4319762e+02   4.1120062e+02   3.8220107e+02
   5.8242636e+02   5.4158267e+02   4.8054525e+02   4.6514985e+02   4.2341985e+02
   5.0739785e+02   4.9674055e+02   4.5218811e+02   4.4484190e+02   4.3354702e+02
   6.2518179e+02   6.0713199e+02   5.0390423e+02   4.9195628e+02   4.4279037e+02
   5.2927921e+02   5.1981954e+02   4.7046811e+02   4.5832174e+02   4.2198968e+02
   6.7424509e+02   6.1095825e+02   5.0329560e+02   4.9117985e+02   4.4264020e+02
   6.3503176e+02   5.9759728e+02   5.0269152e+02   4.9044060e+02   4.4249082e+02
   6.6957814e+02   6.6663517e+02   5.0517384e+02   4.9352106e+02   4.4306091e+02
   5.4561709e+02   5.3086374e+02   4.7638565e+02   4.6278496e+02   4.2353478e+02
   6.7655232e+02   5.6223396e+02   4.9650361e+02   4.8303667e+02   4.4034557e+02
   6.2138120e+02   6.2104605e+02   5.0515338e+02   4.9349613e+02   4.4305689e+02
   6.0354610e+02   6.0109954e+02   5.0495886e+02   4.9326214e+02   4.4301900e+02
   5.8213219e+02   5.5919019e+02   4.9912998e+02   4.8665843e+02   4.4163328e+02
   7.5006044e+02   6.3202036e+02   5.0428417e+02   4.9241565e+02   4.4287260e+02
   6.9194413e+02   6.7381176e+02   5.0514709e+02   4.9348802e+02   4.4305554e+02
   6.3962190e+02   6.3052660e+02   5.0487534e+02   4.9315338e+02   4.4300042e+02
   5.8932505e+02   5.4541640e+02   4.8573494e+02   4.7151652e+02   4.3357820e+02
   6.1379603e+02   6.0697973e+02   5.0469684e+02   4.9294000e+02   4.4296503e+02
   7.0939234e+02   6.1759726e+02   5.0369557e+02   4.9168096e+02   4.4273741e+02
   5.3324332e+02   5.2320886e+02   4.7486353e+02   4.6338168e+02   4.2935106e+02
   5.3146381e+02   5.2141656e+02   4.7038656e+02   4.5742284e+02   3.9493836e+02
   5.6229195e+02   5.3817488e+02   4.7834277e+02   4.6312943e+02   4.1587981e+02
   5.9143861e+02   5.4158283e+02   4.7961249e+02   4.6356507e+02   3.9787330e+02
   6.3901897e+02   5.5673682e+02   4.9391485e+02   4.8016754e+02   4.3913944e+02
   6.7947136e+02   6.3420205e+02   5.0457423e+02   4.9277854e+02   4.4293652e+02
   6.2069708e+02   5.4330438e+02   4.8057627e+02   4.6407127e+02   3.9973351e+02
   5.7675555e+02   5.7591060e+02   5.0503910e+02   4.9336793e+02   4.4303700e+02
   6.6275954e+02   6.5781486e+02   5.0513726e+02   4.9347592e+02   4.4305358e+02
   6.3366396e+02   6.0254307e+02   5.0324827e+02   4.9113486e+02   4.4263264e+02
   7.2133836e+02   7.2128121e+02   5.0518165e+02   4.9353069e+02   4.4306247e+02
   6.3019498e+02   5.4359342e+02   4.8073543e+02   4.6414713e+02   3.9596365e+02
   5.8337750e+02   5.4102903e+02   4.7941706e+02   4.6356826e+02   4.1156869e+02
   5.7966083e+02   5.4183568e+02   4.8131359e+02   4.6626522e+02   4.2649597e+02
   6.0578994e+02   5.5703709e+02   4.9555911e+02   4.8236863e+02   4.4016717e+02
   6.1023411e+02   5.4405840e+02   4.8228182e+02   4.6663281e+02   4.2610892e+02
   5.2828020e+02   5.1893049e+02   4.6891107e+02   4.5621646e+02   3.9498178e+02
   7.0574107e+02   5.4808953e+02   4.8604231e+02   4.7082523e+02   4.3224258e+02
   5.8122537e+02   5.4139227e+02   4.8033422e+02   4.6490223e+02   4.2264931e+02
   6.6465678e+02   5.5524926e+02   4.9260906e+02   4.7859166e+02   4.3831486e+02
   5.8418621e+02   5.7928976e+02   5.0452737e+02   4.9276933e+02   4.4293912e+02
   6.4961414e+02   6.2539565e+02   5.0447061e+02   4.9265136e+02   4.4291455e+02
   6.3019820e+02   5.4700615e+02   4.8531119e+02   4.7013087e+02   4.3157336e+02
   6.7185682e+02   5.7242018e+02   4.9922201e+02   4.8617580e+02   4.4140794e+02
   6.1039486e+02   6.1036055e+02   5.0517935e+02   4.9352790e+02   4.4306202e+02
   6.0205287e+02   5.5041201e+02   4.9034606e+02   4.7656729e+02   4.3730969e+02
   6.6144163e+02   6.6085603e+02   5.0517730e+02   4.9352533e+02   4.4306160e+02
   5.8206994e+02   5.5426067e+02   4.9572931e+02   4.8294759e+02   4.4046610e+02
   6.7688102e+02   5.9744507e+02   5.0215346e+02   4.8974669e+02   4.4233792e+02
   6.5134732e+02   6.4869662e+02   5.0512255e+02   4.9345785e+02   4.4305064e+02
   6.5402722e+02   6.4668398e+02   5.0503672e+02   4.9335191e+02   4.4303329e+02
   6.2261192e+02   5.8075929e+02   5.0125670e+02   4.8870232e+02   4.4210171e+02
   5.7461266e+02   5.4054004e+02   4.7965625e+02   4.6421998e+02   4.2035250e+02
   6.9219274e+02   5.6258363e+02   4.9662953e+02   4.8317583e+02   4.4039741e+02
   6.1685053e+02   5.4538186e+02   4.8380702e+02   4.6845296e+02   4.2943242e+02
   6.0124004e+02   5.4229539e+02   4.7999968e+02   4.6376544e+02   3.8533706e+02
   6.1872558e+02   5.7203611e+02   5.0026070e+02   4.8754461e+02   4.4181345e+02
   7.1602849e+02   6.1810305e+02   5.0370927e+02   4.9169762e+02   4.4274053e+02
   7.3655717e+02   7.1662330e+02   5.0508303e+02   4.9340883e+02   4.4304261e+02
   5.5554809e+02   5.5554613e+02   5.0518044e+02   4.9352949e+02   4.4306230e+02
   7.1485554e+02   6.8914952e+02   5.0511521e+02   4.9344862e+02   4.4304912e+02
   5.8427063e+02   5.4801227e+02   4.8940955e+02   4.7591347e+02   4.3704616e+02
   6.2665749e+02   6.2247337e+02   5.0502782e+02   4.9334215e+02   4.4303178e+02
   6.0776163e+02   5.4528880e+02   4.8413532e+02   4.6905107e+02   4.3046755e+02
   5.8604579e+02   5.4123230e+02   4.7947399e+02   4.6354518e+02   4.0859183e+02
   6.2074721e+02   6.0792551e+02   5.0419853e+02   4.9232310e+02   4.4285728e+02
   7.0123915e+02   5.7108319e+02   4.9895874e+02   4.8586054e+02   4.4131138e+02
   5.4579304e+02   5.4270529e+02   5.0126072e+02   4.8959817e+02   4.4240807e+02
   6.7523554e+02   5.4895719e+02   4.8701667e+02   4.7204230e+02   4.3352755e+02
   6.7519680e+02   6.6739624e+02   5.0515609e+02   4.9349914e+02   4.4305735e+02
   5.9487448e+02   5.4184962e+02   4.7975287e+02   4.6363495e+02   3.8249483e+02
   5.3575881e+02   5.3125598e+02   4.9671580e+02   4.8571660e+02   4.4164900e+02
   7.3116793e+02   5.9774928e+02   5.0202070e+02   4.8957282e+02   4.4229786e+02
   5.0521479e+02   4.9358014e+02   4.4765734e+02   4.4742551e+02   4.4281297e+02
   6.3357186e+02   5.4367328e+02   4.8077908e+02   4.6416738e+02   3.9254873e+02
   6.7045805e+02   5.9730058e+02   5.0215800e+02   4.8975315e+02   4.4233945e+02
   6.3307492e+02   6.0492410e+02   5.0344044e+02   4.9137459e+02   4.4267971e+02
   6.5187389e+02   5.7278158e+02   4.9941360e+02   4.8642090e+02   4.4148339e+02
   5.2545513e+02   5.1694049e+02   4.7247829e+02   4.6257072e+02   4.3149232e+02
   5.2943003e+02   5.2218329e+02   4.8475159e+02   4.7527956e+02   4.3860497e+02
   6.8518243e+02   6.1188009e+02   5.0334309e+02   4.9123901e+02   4.4265185e+02
   6.4429254e+02   6.2075342e+02   5.0434413e+02   4.9249541e+02   4.4288723e+02
   7.0856691e+02   6.2943194e+02   5.0435396e+02   4.9250402e+02   4.4288844e+02
   5.0936050e+02   4.9941252e+02   4.5309880e+02   4.4047898e+02   4.1560715e+02
   5.8922168e+02   5.7339382e+02   5.0298363e+02   4.9095254e+02   4.4261062e+02
   7.6961970e+02   6.3076249e+02   5.0422625e+02   4.9234318e+02   4.4285961e+02
   6.2272406e+02   5.8227905e+02   5.0142637e+02   4.8890722e+02   4.4215064e+02
   6.6095448e+02   6.1957325e+02   5.0397966e+02   4.9203841e+02   4.4280446e+02
   5.5492724e+02   5.3543791e+02   4.7732520e+02   4.6255979e+02   4.1636472e+02
   6.4651681e+02   5.6399458e+02   4.9743206e+02   4.8414471e+02   4.4075765e+02
   5.6202113e+02   5.3796097e+02   4.7799409e+02   4.6266768e+02   4.0078451e+02
   5.3151633e+02   5.3151466e+02   5.0517891e+02   4.9352842e+02   4.4306218e+02
   5.6101078e+02   5.3775726e+02   4.7811694e+02   4.6293696e+02   4.1454018e+02
   5.6015889e+02   5.3737950e+02   4.7775612e+02   4.6251874e+02   3.8202467e+02
   6.6475701e+02   6.3952791e+02   5.0479234e+02   4.9304938e+02   4.4298283e+02
   6.0990299e+02   5.4300985e+02   4.8067745e+02   4.6447959e+02   4.1735215e+02
   6.4192388e+02   5.9814971e+02   5.0257029e+02   4.9028286e+02   4.4245673e+02
   6.2259698e+02   6.1903523e+02   5.0489312e+02   4.9317720e+02   4.4300456e+02
   6.2082866e+02   5.4738535e+02   4.8604122e+02   4.7116029e+02   4.3280374e+02
   6.4316540e+02   6.4315877e+02   5.0518181e+02   4.9353089e+02   4.4306250e+02
   6.8027580e+02   5.5867504e+02   4.9476825e+02   4.8105560e+02   4.3952858e+02
   7.1138916e+02   5.8178673e+02   5.0043060e+02   4.8761218e+02   4.4181392e+02
   5.7460817e+02   5.4015754e+02   4.7889974e+02   4.6317268e+02   3.9194725e+02
   5.3378132e+02   5.3269366e+02   5.0324169e+02   4.9177448e+02   4.4281262e+02
   6.7599560e+02   6.7534280e+02   5.0518033e+02   4.9352906e+02   4.4306220e+02
   6.1968840e+02   5.4330865e+02   4.8063795e+02   4.6418307e+02   4.1036859e+02
   6.5835182e+02   5.6432854e+02   4.9739009e+02   4.8406422e+02   4.4072387e+02
   6.0903209e+02   6.0680409e+02   5.0500430e+02   4.9331564e+02   4.4302762e+02
   7.3859482e+02   5.4700470e+02   4.8470266e+02   4.6908542e+02   4.2998068e+02
   7.0592759e+02   5.5334255e+02   4.9107492e+02   4.7680907e+02   4.3726281e+02
   7.0859100e+02   6.6285381e+02   5.0507063e+02   4.9339353e+02   4.4304011e+02
   5.0649201e+02   4.9545431e+02   4.4805213e+02   4.3722533e+02   4.2879996e+02
   6.2237165e+02   5.4578186e+02   4.8400713e+02   4.6856923e+02   4.2949570e+02
   6.7434273e+02   6.1662973e+02   5.0366442e+02   4.9164297e+02   4.4273028e+02
   5.6525806e+02   5.6498351e+02   5.0508163e+02   4.9342087e+02   4.4304570e+02
   5.0820946e+02   4.9786920e+02   4.5192178e+02   4.4088415e+02   4.2585729e+02
   6.6157312e+02   6.5945208e+02   5.0516120e+02   4.9350548e+02   4.4305838e+02
   7.0598988e+02   6.4898543e+02   5.0489172e+02   4.9317221e+02   4.4300345e+02
   6.3112103e+02   5.5525216e+02   4.9308737e+02   4.7927702e+02   4.3871379e+02
   6.8974003e+02   6.3290933e+02   5.0451397e+02   4.9270349e+02   4.4292349e+02
   6.2506932e+02   6.2467414e+02   5.0517156e+02   4.9351835e+02   4.4306048e+02
   6.4487640e+02   6.1813539e+02   5.0411735e+02   4.9221331e+02   4.4283670e+02
   5.8526010e+02   5.8512601e+02   5.0516235e+02   4.9350818e+02   4.4305892e+02
   5.2102685e+02   5.1261256e+02   4.6512651e+02   4.5320665e+02   4.1742257e+02
   6.5268653e+02   6.0534380e+02   5.0303289e+02   4.9085402e+02   4.4257507e+02
   5.2251268e+02   5.1402191e+02   4.6696595e+02   4.5560516e+02   4.2343706e+02
   7.0173798e+02   6.9672991e+02   5.0517389e+02   4.9352113e+02   4.4306092e+02
   6.1889012e+02   6.1802903e+02   5.0510680e+02   4.9343929e+02   4.4304768e+02
   5.9199009e+02   5.4286539e+02   4.8175679e+02   4.6645304e+02   4.2637957e+02
   5.6022159e+02   5.6001974e+02   5.0506737e+02   4.9340780e+02   4.4304394e+02
   7.0123977e+02   7.0021512e+02   5.0517984e+02   4.9352847e+02   4.4306211e+02
   5.7444762e+02   5.6636617e+02   5.0335819e+02   4.9146712e+02   4.4271601e+02
   6.8661131e+02   5.7384521e+02   4.9941741e+02   4.8640231e+02   4.4147465e+02
   6.3870508e+02   5.4383687e+02   4.8091562e+02   4.6429843e+02   4.0886987e+02
   6.6678629e+02   5.5126473e+02   4.8931647e+02   4.7478856e+02   4.3588152e+02
   7.0424021e+02   5.9541104e+02   5.0193711e+02   4.8947420e+02   4.4227596e+02
   5.8230082e+02   5.4759176e+02   4.8914009e+02   4.7565648e+02   4.3689978e+02
   6.4515936e+02   5.7715001e+02   5.0019678e+02   4.8736575e+02   4.4175208e+02
   5.7331927e+02   5.7330255e+02   5.0517893e+02   4.9352766e+02   4.4306200e+02
   7.2104381e+02   6.2189508e+02   5.0398595e+02   4.9204387e+02   4.4280525e+02
   5.3871478e+02   5.2833082e+02   4.8212365e+02   4.7098597e+02   4.3539715e+02
   6.9161035e+02   6.9138218e+02   5.0518176e+02   4.9353083e+02   4.4306249e+02
   5.3684668e+02   5.3589641e+02   5.0368126e+02   4.9213236e+02   4.4286168e+02
   5.2753233e+02   5.1831801e+02   4.6853284e+02   4.5589161e+02   3.8185702e+02
   5.1008783e+02   5.0036647e+02   4.5575092e+02   4.4584973e+02   4.2785157e+02
   5.4239772e+02   5.2867961e+02   4.7420335e+02   4.6031672e+02   4.0890898e+02
   5.0719588e+02   4.9645374e+02   4.5274506e+02   4.4678385e+02   4.3561845e+02
   7.2878384e+02   6.4115133e+02   5.0461042e+02   4.9282262e+02   4.4294406e+02
   6.1951429e+02   5.9476670e+02   5.0308010e+02   4.9094547e+02   4.4259675e+02
   6.5815948e+02   5.9617981e+02   5.0212727e+02   4.8971784e+02   4.4233187e+02
   5.1211761e+02   5.0291991e+02   4.5678745e+02   4.4444488e+02   4.0638178e+02
   5.4238911e+02   5.3053518e+02   4.8176031e+02   4.7001382e+02   4.3429942e+02
   6.4963277e+02   5.5250335e+02   4.9055278e+02   4.7626937e+02   4.3693589e+02
   7.1048278e+02   5.9332055e+02   5.0169719e+02   4.8917370e+02   4.4220607e+02
   7.2993888e+02   6.1422610e+02   5.0330978e+02   4.9119404e+02   4.4264266e+02
   5.0813592e+02   4.9776609e+02   4.5115816e+02   4.3860317e+02   4.2071050e+02
   6.0672747e+02   5.5479574e+02   4.9390941e+02   4.8050781e+02   4.3938202e+02
   6.1207869e+02   6.1200845e+02   5.0517665e+02   4.9352462e+02   4.4306149e+02
   6.8026663e+02   6.7561511e+02   5.0517202e+02   4.9351881e+02   4.4306054e+02
   5.3138305e+02   5.2135813e+02   4.7037755e+02   4.5743558e+02   4.0432756e+02
   5.6861444e+02   5.5393703e+02   4.9756627e+02   4.8515797e+02   4.4123764e+02
   7.1464249e+02   6.9779864e+02   5.0512275e+02   4.9345794e+02   4.4305064e+02
   6.9338479e+02   5.6517781e+02   4.9758162e+02   4.8426592e+02   4.4079110e+02
   5.9856093e+02   5.7641951e+02   5.0250600e+02   4.9033441e+02   4.4248113e+02
   6.9568124e+02   6.7931038e+02   5.0515674e+02   4.9349994e+02   4.4305748e+02
   7.1444856e+02   5.4420927e+02   4.8112609e+02   4.6440834e+02   4.0922633e+02
   6.6857438e+02   5.5550651e+02   4.9278264e+02   4.7878774e+02   4.3842000e+02
   5.9906905e+02   5.6439768e+02   4.9979304e+02   4.8718884e+02   4.4174454e+02
   6.6107855e+02   5.5940610e+02   4.9521601e+02   4.8157932e+02   4.3975988e+02
   6.9120134e+02   5.9475655e+02   5.0188975e+02   4.8941597e+02   4.4226268e+02
   7.6396573e+02   5.5978899e+02   4.9519460e+02   4.8149994e+02   4.3971404e+02
   5.1371619e+02   5.0485703e+02   4.5861657e+02   4.4641691e+02   4.0748758e+02
   6.5847610e+02   5.4412356e+02   4.8111022e+02   4.6444513e+02   4.1153289e+02
   5.1765791e+02   5.0927797e+02   4.6342603e+02   4.5243322e+02   4.2381148e+02
   5.0924023e+02   5.0246912e+02   4.9238873e+02   4.8733312e+02   4.4268460e+02
   5.1965543e+02   5.1129679e+02   4.6432344e+02   4.5262642e+02   4.1937751e+02
   7.4496753e+02   5.4703884e+02   4.8473378e+02   4.6912073e+02   4.3002948e+02
   6.2300763e+02   5.4462474e+02   4.8242762e+02   4.6652459e+02   4.2542771e+02
   5.7681659e+02   5.7526138e+02   5.0491356e+02   4.9322456e+02   4.4301429e+02
   6.7808742e+02   6.2802121e+02   5.0435390e+02   4.9250447e+02   4.4288856e+02
   6.8745994e+02   6.7386490e+02   5.0515003e+02   4.9349166e+02   4.4305613e+02
   7.5150941e+02   6.0192423e+02   5.0241741e+02   4.9006900e+02   4.4240829e+02
   6.4597252e+02   6.4593121e+02   5.0518134e+02   4.9353031e+02   4.4306241e+02
   6.3594834e+02   6.0178325e+02   5.0312241e+02   4.9097639e+02   4.4260085e+02
   6.2718480e+02   6.0759227e+02   5.0387051e+02   4.9191336e+02   4.4278233e+02
   6.4496145e+02   5.8721923e+02   5.0140778e+02   4.8883747e+02   4.4212857e+02
   7.7203842e+02   5.9962660e+02   5.0215846e+02   4.8974322e+02   4.4233612e+02
   6.0597663e+02   6.0580125e+02   5.0516712e+02   4.9351315e+02   4.4305965e+02
   6.3035745e+02   6.2997639e+02   5.0516805e+02   4.9351401e+02   4.4305977e+02
   6.5208198e+02   5.9678180e+02   5.0225579e+02   4.8988197e+02   4.4236880e+02
   5.0664414e+02   4.9567732e+02   4.5910494e+02   4.5712265e+02   4.4090796e+02
   7.1219311e+02   6.0665196e+02   5.0290786e+02   4.9069045e+02   4.4254085e+02
   6.0053946e+02   5.8746836e+02   5.0371659e+02   4.9176803e+02   4.4275944e+02
   5.5872169e+02   5.3731775e+02   4.7866225e+02   4.6393388e+02   4.2229602e+02
   6.6430587e+02   6.6096662e+02   5.0516407e+02   4.9350901e+02   4.4305895e+02
   6.2055823e+02   5.8321618e+02   5.0168380e+02   4.8923094e+02   4.4222761e+02
   5.2379592e+02   5.1524895e+02   4.6894899e+02   4.5821918e+02   4.2720504e+02
   6.2756845e+02   5.5332816e+02   4.9169045e+02   4.7771362e+02   4.3787203e+02
   6.1531675e+02   5.8882544e+02   5.0278213e+02   4.9059513e+02   4.4252726e+02
   7.0284506e+02   7.0219749e+02   5.0518028e+02   4.9352901e+02   4.4306220e+02
   7.3540702e+02   5.4422655e+02   4.8108696e+02   4.6431984e+02   3.8540994e+02
   5.9739404e+02   5.6109655e+02   4.9853788e+02   4.8580029e+02   4.4135815e+02
   6.9537356e+02   5.9786504e+02   5.0216406e+02   4.8975873e+02   4.4234049e+02
   6.6065365e+02   6.1070976e+02   5.0333035e+02   4.9122469e+02   4.4264919e+02
   6.0543746e+02   5.4449414e+02   4.8317962e+02   4.6789830e+02   4.2874724e+02
   5.6080143e+02   5.3784647e+02   4.7846449e+02   4.6344180e+02   4.1924967e+02
   5.3176957e+02   5.2166184e+02   4.7067074e+02   4.5776449e+02   4.1190158e+02
   6.2392599e+02   5.8773500e+02   5.0203363e+02   4.8964474e+02   4.4232008e+02
   5.3874305e+02   5.2645520e+02   4.7327967e+02   4.5978706e+02   4.1391283e+02
   5.6254309e+02   5.3936051e+02   4.8079454e+02   4.6641374e+02   4.2784920e+02
   6.5385851e+02   6.4504475e+02   5.0501279e+02   4.9332235e+02   4.4302842e+02
   7.5136921e+02   5.4424977e+02   4.8109967e+02   4.6432602e+02   3.8352115e+02
   6.7977808e+02   6.7388036e+02   5.0516841e+02   4.9351435e+02   4.4305982e+02
   7.5766668e+02   6.1767838e+02   5.0354119e+02   4.9148437e+02   4.4269946e+02
   5.7573590e+02   5.4437686e+02   4.8583074e+02   4.7200064e+02   4.3422736e+02
   5.2572021e+02   5.2040457e+02   4.9089567e+02   4.8164897e+02   4.4094042e+02
   6.1274493e+02   6.0551058e+02   5.0461809e+02   4.9284423e+02   4.4294880e+02
   6.4423584e+02   5.4386519e+02   4.8088776e+02   4.6422340e+02   3.9555553e+02
   5.0753584e+02   4.9693536e+02   4.5191604e+02   4.4363128e+02   4.3198906e+02
   5.7277419e+02   5.7248963e+02   5.0512935e+02   4.9347172e+02   4.4305334e+02
   6.8590355e+02   6.4294755e+02   5.0478866e+02   4.9304459e+02   4.4298200e+02
   6.4907168e+02   6.4852792e+02   5.0516677e+02   4.9351236e+02   4.4305950e+02
   5.9068877e+02   5.5486387e+02   4.9530587e+02   4.8233888e+02   4.4020893e+02
   6.4128481e+02   5.7206493e+02   4.9947914e+02   4.8652368e+02   4.4151700e+02
   5.7071768e+02   5.5662553e+02   4.9917374e+02   4.8685486e+02   4.4170856e+02
   7.0207954e+02   6.2475789e+02   5.0419874e+02   4.9231069e+02   4.4285393e+02
   6.1572069e+02   5.8236816e+02   5.0198884e+02   4.8962951e+02   4.4232099e+02
   5.9823937e+02   5.7548297e+02   5.0238568e+02   4.9019458e+02   4.4245244e+02
   6.3436223e+02   5.5010594e+02   4.8858622e+02   4.7407137e+02   4.3538675e+02
   5.0962354e+02   4.9976271e+02   4.5572486e+02   4.4679929e+02   4.3023023e+02
   6.6015904e+02   6.2120341e+02   5.0411979e+02   4.9221344e+02   4.4283647e+02
   6.4563424e+02   5.5942513e+02   4.9541300e+02   4.8184949e+02   4.3988358e+02
   6.2197870e+02   6.1611522e+02   5.0465051e+02   4.9287920e+02   4.4295436e+02
   7.3631317e+02   6.1935273e+02   5.0371449e+02   4.9170270e+02   4.4274135e+02
   5.7043175e+02   5.4248063e+02   4.8385129e+02   4.6978323e+02   4.3216899e+02
   6.3794861e+02   5.4386274e+02   4.8097183e+02   4.6438488e+02   4.1187451e+02
   5.8269788e+02   5.4260240e+02   4.8226682e+02   4.6740195e+02   4.2857123e+02
   5.6397200e+02   5.4030168e+02   4.8195155e+02   4.6777012e+02   4.2991293e+02
   6.7489609e+02   5.8811858e+02   5.0121664e+02   4.8858142e+02   4.4206381e+02
   5.1514940e+02   5.0652555e+02   4.6001838e+02   4.4782463e+02   3.9713997e+02
   6.2893270e+02   5.4356769e+02   4.8072668e+02   4.6415055e+02   4.0109005e+02
   5.9554265e+02   5.5148380e+02   4.9192819e+02   4.7848546e+02   4.3844870e+02
   6.1966922e+02   5.7347152e+02   5.0042932e+02   4.8773512e+02   4.4186224e+02
   6.1319515e+02   5.6250656e+02   4.9802072e+02   4.8503399e+02   4.4109183e+02
   6.2641757e+02   6.0472507e+02   5.0367351e+02   4.9166960e+02   4.4273675e+02
   5.6968070e+02   5.5922329e+02   5.0107295e+02   4.8895126e+02   4.4221618e+02
   6.1944313e+02   5.8132234e+02   5.0154678e+02   4.8907122e+02   4.4219130e+02
   6.8318171e+02   5.7625379e+02   4.9979536e+02   4.8685233e+02   4.4160501e+02
   5.8047575e+02   5.5084204e+02   4.9283920e+02   4.7980203e+02   4.3918430e+02
   5.0832796e+02   4.9802615e+02   4.5123666e+02   4.3802951e+02   4.1490558e+02
   6.2814215e+02   5.9371851e+02   5.0254138e+02   4.9026363e+02   4.4245434e+02
   6.1757928e+02   5.4313224e+02   4.8048279e+02   4.6402883e+02   4.0190993e+02
   5.0714241e+02   4.9637065e+02   4.4852591e+02   4.3363022e+02   3.9944094e+02
   6.1365228e+02   5.6812496e+02   4.9981942e+02   4.8707802e+02   4.4169494e+02
   6.0539958e+02   5.8232916e+02   5.0265236e+02   4.9047108e+02   4.4250522e+02
   6.8626546e+02   6.2816031e+02   5.0434062e+02   4.9248775e+02   4.4288558e+02
   6.2626545e+02   6.2287302e+02   5.0506764e+02   4.9339100e+02   4.4303978e+02
   7.2769264e+02   6.8031333e+02   5.0502572e+02   4.9333791e+02   4.4303095e+02
   5.5009509e+02   5.3712385e+02   4.8690653e+02   4.7478969e+02   4.3703663e+02
   6.6666052e+02   6.3741891e+02   5.0471089e+02   4.9294840e+02   4.4296570e+02
   6.1974157e+02   5.9869935e+02   5.0343566e+02   4.9138346e+02   4.4268283e+02
   5.7303497e+02   5.4398687e+02   4.8570452e+02   4.7193724e+02   4.3421918e+02
   5.9654308e+02   5.8292349e+02   5.0355453e+02   4.9158808e+02   4.4272747e+02
   6.0546689e+02   5.5815071e+02   4.9628645e+02   4.8318313e+02   4.4047543e+02
   7.1709851e+02   6.5778972e+02   5.0498247e+02   4.9328446e+02   4.4302212e+02
   6.2039796e+02   6.1144956e+02   5.0449051e+02   4.9268299e+02   4.4292066e+02
   5.7364750e+02   5.4904268e+02   4.9192016e+02   4.7893806e+02   4.3881484e+02
   5.7332542e+02   5.7198190e+02   5.0493287e+02   4.9324964e+02   4.4301855e+02
   6.2033902e+02   5.9994552e+02   5.0353686e+02   4.9150720e+02   4.4270649e+02
   6.1904185e+02   5.9965617e+02   5.0360274e+02   4.9159096e+02   4.4272268e+02
   6.6158454e+02   6.2306426e+02   5.0423609e+02   4.9235826e+02   4.4286257e+02
   5.7784591e+02   5.4050243e+02   4.7907369e+02   4.6328338e+02   4.0273789e+02
   5.4435013e+02   5.2981371e+02   4.7464711e+02   4.6055692e+02   3.8819687e+02
   5.4444910e+02   5.3563095e+02   4.9147538e+02   4.8002707e+02   4.3975881e+02
   6.7784864e+02   6.6998356e+02   5.0515923e+02   4.9350302e+02   4.4305798e+02
   6.0444299e+02   5.7284086e+02   5.0135767e+02   4.8893792e+02   4.4217111e+02
   5.6847420e+02   5.3937901e+02   4.7856542e+02   4.6299234e+02   3.9975237e+02
   5.5877373e+02   5.3745777e+02   4.7895971e+02   4.6433436e+02   4.2363009e+02
   5.4425828e+02   5.4424175e+02   5.0516121e+02   4.9351067e+02   4.4305963e+02
   5.8356468e+02   5.6453555e+02   5.0147202e+02   4.8926169e+02   4.4226740e+02
   6.1892829e+02   6.0737364e+02   5.0430241e+02   4.9245271e+02   4.4288046e+02
   5.6230786e+02   5.6230785e+02   5.0518201e+02   4.9353114e+02   4.4306254e+02
   6.0102339e+02   5.4528807e+02   4.8454264e+02   4.6971571e+02   4.3144276e+02
   6.5037189e+02   5.4401412e+02   4.8102310e+02   4.6436441e+02   4.0967825e+02
   6.2174477e+02   5.5509601e+02   4.9325448e+02   4.7954432e+02   4.3886864e+02
   6.0189412e+02   5.4235508e+02   4.8005062e+02   4.6381461e+02   4.0431257e+02
   6.6841432e+02   5.5021660e+02   4.8831551e+02   4.7360821e+02   4.3494870e+02
   5.9461889e+02   5.8915706e+02   5.0451538e+02   4.9273729e+02   4.4293211e+02
   6.1295385e+02   5.4901483e+02   4.8828837e+02   4.7401250e+02   4.3546441e+02
   5.9877644e+02   5.9504046e+02   5.0480678e+02   4.9308154e+02   4.4298945e+02
