# Supplementary material for: Rethinking Colour Constancy
Source: PLoS One. 2015 Sep 10;10(9):e0135029. doi: 10.1371/journal.pone.0135029 (PMC4565710; doi:10.1371/journal.pone.0135029)
Supplement: S1 Dataset — (ZIP) [file pone.0135029.s002.zip › 5-TransitionMetamerReflectanceData/BtoN_20munsells/fiveTr_2.txt]

   4.7462381e+02   4.7853791e+02   5.5176528e+02   5.7816926e+02   6.7097136e+02
   4.1383774e+02   4.2903039e+02   5.1364068e+02   5.1720964e+02   6.6321785e+02
   4.7722542e+02   4.8183989e+02   5.0903397e+02   5.0906349e+02   5.5841665e+02
   4.2407246e+02   4.3160146e+02   5.1408581e+02   5.1767007e+02   6.6137482e+02
   4.7728632e+02   4.8192404e+02   5.5828944e+02   6.4602613e+02   6.4787381e+02
   4.2609042e+02   4.3258486e+02   5.1405622e+02   5.1762937e+02   6.5548553e+02
   4.3258901e+02   4.3682488e+02   5.1530058e+02   5.1893974e+02   8.4434676e+02
   4.7728905e+02   4.8192764e+02   5.5829864e+02   6.6008901e+02   6.6504596e+02
   4.2193495e+02   4.3074756e+02   5.1409664e+02   5.1768899e+02   6.7558354e+02
   4.7717279e+02   4.8177437e+02   5.5794061e+02   6.4523067e+02   6.6438510e+02
   4.7214234e+02   4.7556787e+02   5.4553362e+02   5.5747881e+02   7.1515074e+02
   4.3428091e+02   4.3814425e+02   5.1504888e+02   5.1864981e+02   6.5204451e+02
   4.2800148e+02   4.3367272e+02   5.1448802e+02   5.1808782e+02   6.6227895e+02
   4.4202194e+02   4.4465246e+02   5.0531992e+02   5.0862955e+02   5.9293861e+02
   4.6465476e+02   4.6719366e+02   5.1790055e+02   5.2079221e+02   5.8729019e+02
   4.7648636e+02   4.8088009e+02   5.5607789e+02   6.1793665e+02   7.6022491e+02
   4.1820069e+02   4.2339967e+02   4.8152973e+02   4.8596453e+02   5.6066887e+02
   4.1188653e+02   4.2877394e+02   5.1142199e+02   5.1486272e+02   6.2968078e+02
   3.9787829e+02   4.2840524e+02   5.1081594e+02   5.1424509e+02   6.2551954e+02
   4.7514141e+02   4.7917241e+02   5.4074437e+02   5.4507213e+02   5.7510473e+02
   4.7729739e+02   4.8193866e+02   5.5832487e+02   6.6140156e+02   6.6403034e+02
   4.7657645e+02   4.8099644e+02   5.5627958e+02   6.1723746e+02   6.8071649e+02
   4.7522352e+02   4.7927958e+02   5.5313886e+02   5.8869195e+02   6.9006268e+02
   4.2834667e+02   4.3241586e+02   4.9129548e+02   4.9531946e+02   5.6959330e+02
   4.3201892e+02   4.3625181e+02   5.0866770e+02   5.1203041e+02   6.0920633e+02
   4.7051117e+02   4.7368795e+02   5.3694755e+02   5.4367817e+02   6.1554669e+02
   4.0834730e+02   4.2743255e+02   4.9752993e+02   5.0133592e+02   5.8289035e+02
   4.6977456e+02   4.7285949e+02   5.3732257e+02   5.4461171e+02   6.2438029e+02
   4.7570560e+02   4.7988352e+02   5.5188333e+02   5.6541215e+02   5.9920609e+02
   4.3279045e+02   4.3296297e+02   4.7779059e+02   4.8240242e+02   5.5857338e+02
   4.6934140e+02   4.7236367e+02   5.3048449e+02   5.3507126e+02   5.9999092e+02
   4.0247702e+02   4.2855169e+02   5.1372261e+02   5.1730187e+02   6.8216609e+02
   4.7730287e+02   4.8194590e+02   5.5834221e+02   6.6519333e+02   6.6542101e+02
   4.7682405e+02   4.8131779e+02   5.5693494e+02   6.2241827e+02   6.6305030e+02
   4.0185924e+02   4.2854476e+02   5.1368619e+02   5.1726258e+02   6.7795512e+02
   4.7652764e+02   4.8093331e+02   5.5568818e+02   5.8889238e+02   6.0753484e+02
   4.2139491e+02   4.2466831e+02   4.8091523e+02   4.8537504e+02   5.6027611e+02
   3.9238270e+02   4.2814317e+02   5.0639202e+02   5.0986268e+02   6.0640324e+02
   4.7730329e+02   4.8194645e+02   5.5834351e+02   6.3911243e+02   6.3912608e+02
   4.7727005e+02   4.8190256e+02   5.5823969e+02   6.6593360e+02   7.0090483e+02
   4.7728750e+02   4.8192560e+02   5.5829392e+02   6.6563308e+02   6.7581135e+02
   4.7511009e+02   4.7913845e+02   5.5287880e+02   5.8630117e+02   6.8003038e+02
   4.4525865e+02   4.4789751e+02   5.1849175e+02   5.2230565e+02   6.7242870e+02
   4.7574347e+02   4.7993164e+02   5.5310259e+02   5.7356660e+02   6.0836728e+02
   4.1830065e+02   4.2972128e+02   5.1400135e+02   5.1759414e+02   6.9452165e+02
   4.7213877e+02   4.7554590e+02   5.2926294e+02   5.3252204e+02   5.7989761e+02
   4.7706052e+02   4.8162688e+02   5.5761710e+02   6.4804288e+02   7.6410121e+02
   4.3444834e+02   4.3825508e+02   5.1350078e+02   5.1697050e+02   6.3153669e+02
   4.7713250e+02   4.8172138e+02   5.5781937e+02   6.4063178e+02   6.6263300e+02
   4.1726317e+02   4.2652625e+02   4.8863204e+02   4.9281559e+02   5.6665254e+02
   4.3811829e+02   4.4080019e+02   4.9647280e+02   5.0018378e+02   5.7630842e+02
   3.9608449e+02   4.2764525e+02   5.0060498e+02   5.0425425e+02   5.9034439e+02
   4.7642474e+02   4.8080068e+02   5.5589720e+02   6.1345081e+02   6.8553999e+02
   4.2038364e+02   4.2832762e+02   4.9202648e+02   4.9606298e+02   5.7126260e+02
   4.7729670e+02   4.8193775e+02   5.5832287e+02   7.3865228e+02   7.4485456e+02
   4.5555756e+02   4.5794828e+02   5.2418275e+02   5.2868093e+02   7.2007490e+02
   4.5245429e+02   4.5323497e+02   4.8188966e+02   4.8606282e+02   5.6015023e+02
   4.7520237e+02   4.7925322e+02   5.5302140e+02   5.8640319e+02   6.5605728e+02
   4.5922347e+02   4.6162990e+02   5.2626148e+02   5.3107354e+02   6.5929781e+02
   4.4918271e+02   4.5114228e+02   4.9478679e+02   4.9835138e+02   5.6983522e+02
   4.7599804e+02   4.8025349e+02   5.5007520e+02   5.5822196e+02   5.8351300e+02
   4.1685560e+02   4.2923980e+02   5.0884596e+02   5.1226867e+02   6.1611438e+02
   4.3975650e+02   4.4281587e+02   5.1637207e+02   5.2003308e+02   6.5521667e+02
   4.7715999e+02   4.8175753e+02   5.5789497e+02   6.3373485e+02   6.4569974e+02
   4.5947558e+02   4.6188726e+02   5.2735299e+02   5.3247167e+02   7.5464137e+02
   4.7606751e+02   4.8034306e+02   5.5503901e+02   6.0448184e+02   7.0432179e+02
   3.8008739e+02   4.2852864e+02   5.1436251e+02   5.1799548e+02   7.5424455e+02
   4.6996318e+02   4.7305434e+02   5.2700273e+02   5.3046534e+02   5.8738833e+02
   4.6546113e+02   4.6806890e+02   5.2652476e+02   5.3077871e+02   6.0932410e+02
   4.7678808e+02   4.8127097e+02   5.5684343e+02   6.2258738e+02   6.9704667e+02
   4.7729604e+02   4.8193688e+02   5.5832068e+02   6.6282618e+02   6.6593804e+02
   4.7721027e+02   4.8182373e+02   5.5802794e+02   6.1494702e+02   6.1712886e+02
   4.2379715e+02   4.3126456e+02   5.0784709e+02   5.1126590e+02   6.0980750e+02
   3.8977578e+02   4.2849007e+02   5.1318089e+02   5.1671894e+02   6.5311887e+02
   4.7447890e+02   4.7836031e+02   5.5143034e+02   5.7604800e+02   6.7355727e+02
   4.7651349e+02   4.8091510e+02   5.5609190e+02   6.1224023e+02   6.5064608e+02
   4.7633458e+02   4.8068427e+02   5.5312371e+02   5.6496148e+02   5.8703011e+02
   4.2405205e+02   4.3151005e+02   5.1122987e+02   5.1464338e+02   6.2356239e+02
   4.6791633e+02   4.7075938e+02   5.2979715e+02   5.3454490e+02   6.0718876e+02
   4.1560614e+02   4.2925476e+02   5.1398668e+02   5.1758200e+02   7.0679700e+02
   4.7730052e+02   4.8194278e+02   5.5833280e+02   6.0315451e+02   6.0325205e+02
   4.3221136e+02   4.3634051e+02   5.0686402e+02   5.1025101e+02   6.0233433e+02
   4.2726924e+02   4.3299958e+02   5.0667284e+02   5.1009693e+02   6.0412226e+02
   4.7659314e+02   4.8101803e+02   5.5632527e+02   6.1780458e+02   6.9698086e+02
   4.1099426e+02   4.2854714e+02   5.0808065e+02   5.1151766e+02   6.1279392e+02
   4.7720368e+02   4.8181505e+02   5.5802905e+02   6.3610617e+02   6.4439221e+02
   4.7730043e+02   4.8194267e+02   5.5833394e+02   6.2538410e+02   6.2560810e+02
   4.7701714e+02   4.8157000e+02   5.5748238e+02   6.3407265e+02   6.7352936e+02
   4.7287284e+02   4.7642238e+02   5.3948230e+02   5.4585811e+02   5.9831638e+02
   4.7727426e+02   4.8190811e+02   5.5825274e+02   6.6599691e+02   6.9303970e+02
   4.2505816e+02   4.3041544e+02   4.9168781e+02   4.9571711e+02   5.7042723e+02
   4.7720115e+02   4.8181170e+02   5.5791198e+02   5.9260453e+02   5.9500840e+02
   4.2907383e+02   4.3431564e+02   5.1319974e+02   5.1668944e+02   6.3690611e+02
   4.2298345e+02   4.2989665e+02   4.9525294e+02   4.9915852e+02   5.7693171e+02
   4.3154000e+02   4.3162259e+02   4.7751280e+02   4.8214272e+02   5.5844279e+02
   4.2282958e+02   4.3108092e+02   5.1418857e+02   5.1778589e+02   6.8050431e+02
   4.7693445e+02   4.8146183e+02   5.5725056e+02   6.3108961e+02   7.0710085e+02
   4.3553335e+02   4.3917265e+02   5.1541119e+02   5.1903208e+02   6.5504127e+02
   4.7723882e+02   4.8186135e+02   5.5809778e+02   6.0129461e+02   6.0311308e+02
   4.4676032e+02   4.4918439e+02   5.0724541e+02   5.1042632e+02   5.9338313e+02
   4.4699385e+02   4.4955136e+02   5.1887238e+02   5.2269939e+02   6.5610205e+02
   4.6864898e+02   4.7159060e+02   5.3322830e+02   5.3911522e+02   6.1651239e+02
   4.7636738e+02   4.8072638e+02   5.5301377e+02   5.6416814e+02   5.8541845e+02
   4.2033851e+02   4.2123751e+02   4.7795104e+02   4.8255990e+02   5.5866648e+02
   4.7551462e+02   4.7964223e+02   5.4866389e+02   5.5705440e+02   5.8927362e+02
   4.7459959e+02   4.7850819e+02   5.5173035e+02   5.7810838e+02   6.8129018e+02
   4.0622219e+02   4.2832317e+02   5.0759735e+02   5.1104312e+02   6.1098480e+02
   4.0066142e+02   4.2853791e+02   5.1375408e+02   5.1733599e+02   6.8963522e+02
   4.7622904e+02   4.8054929e+02   5.5465859e+02   5.8153972e+02   6.0652987e+02
   4.7683402e+02   4.8132992e+02   5.4959950e+02   5.5278937e+02   5.6440331e+02
   4.1811646e+02   4.2005723e+02   4.7838321e+02   4.8297104e+02   5.5889023e+02
   4.6931337e+02   4.7228702e+02   5.1635964e+02   5.1852055e+02   5.7184773e+02
   4.6891773e+02   4.7189846e+02   5.3738927e+02   5.4512517e+02   6.4575119e+02
   4.7427625e+02   4.7811252e+02   5.4985543e+02   5.6538640e+02   6.2751546e+02
   4.7726892e+02   4.8190087e+02   5.3789471e+02   5.3795810e+02   5.5849280e+02
   3.9995207e+02   4.1012997e+02   4.7774277e+02   4.8236439e+02   5.5856927e+02
   4.2240148e+02   4.3064707e+02   5.0699973e+02   5.1043743e+02   6.0688563e+02
   4.7730340e+02   4.8194659e+02   5.5834387e+02   6.7897643e+02   6.7904086e+02
   4.5635022e+02   4.5873817e+02   5.2410954e+02   5.2855031e+02   6.5834811e+02
   4.4634086e+02   4.4892295e+02   5.1832874e+02   5.2209718e+02   6.5031279e+02
   4.2447895e+02   4.3175294e+02   5.1276171e+02   5.1624441e+02   6.3730103e+02
   4.7419706e+02   4.7801564e+02   5.4839406e+02   5.6048984e+02   6.1686453e+02
   4.7319858e+02   4.7681452e+02   5.4778059e+02   5.6150510e+02   6.5035571e+02
   4.7640054e+02   4.8076952e+02   5.5573382e+02   6.0365989e+02   6.3459924e+02
   4.7619611e+02   4.8050727e+02   5.5533508e+02   6.0696742e+02   6.7832483e+02
   4.2931075e+02   4.3449598e+02   5.1452112e+02   5.1811574e+02   6.5771261e+02
   3.8166707e+02   4.2852894e+02   5.1436655e+02   5.1799987e+02   7.5577002e+02
   4.7593146e+02   4.8016994e+02   5.5447937e+02   5.9235631e+02   6.2948872e+02
   4.2872082e+02   4.3319104e+02   4.9562571e+02   4.9948031e+02   5.7689485e+02
   4.7706445e+02   4.8163202e+02   5.5761762e+02   6.3568434e+02   6.6104228e+02
   4.5308178e+02   4.5548599e+02   5.2297932e+02   5.2732728e+02   7.5930336e+02
   4.7380631e+02   4.7754275e+02   5.4833494e+02   5.6151856e+02   6.2694598e+02
   4.7664138e+02   4.8108048e+02   5.5638010e+02   6.1020730e+02   6.3484365e+02
   4.2042550e+02   4.3010612e+02   5.0964970e+02   5.1305980e+02   6.1804349e+02
   4.7493160e+02   4.7891643e+02   5.5002938e+02   5.6290164e+02   6.0863839e+02
   4.7277161e+02   4.7630744e+02   5.4644924e+02   5.5864549e+02   6.4765737e+02
   4.7717159e+02   4.8177125e+02   5.2547351e+02   5.2556021e+02   5.5862768e+02
   4.7654558e+02   4.8095653e+02   5.5615007e+02   6.1051368e+02   6.4241992e+02
   4.4290295e+02   4.4566153e+02   5.1769399e+02   5.2145182e+02   6.7841554e+02
   4.7671847e+02   4.8118047e+02   5.5661902e+02   6.1656356e+02   6.4482737e+02
   4.7698163e+02   4.8152346e+02   5.5682978e+02   5.8121891e+02   5.8974360e+02
   4.0702388e+02   4.2785435e+02   5.0140745e+02   5.0502299e+02   5.9213963e+02
   4.7677316e+02   4.8125153e+02   5.5666232e+02   6.0378259e+02   6.1921990e+02
   4.0638460e+02   4.2835956e+02   5.0814073e+02   5.1157838e+02   6.1350284e+02
   4.6450045e+02   4.6707086e+02   5.3070103e+02   5.3650185e+02   6.4741503e+02
   3.9502965e+02   4.2780642e+02   5.0219750e+02   5.0578725e+02   5.9401038e+02
   4.6067057e+02   4.6309960e+02   5.2737183e+02   5.3239861e+02   6.5690874e+02
   4.5798331e+02   4.6037972e+02   5.2611242e+02   5.3096777e+02   7.3696056e+02
   3.9363041e+02   4.2815447e+02   5.0653691e+02   5.1000413e+02   6.0691420e+02
   4.4007310e+02   4.4308985e+02   5.1585068e+02   5.1945664e+02   6.4464248e+02
   4.5992825e+02   4.6121241e+02   4.8557536e+02   4.8922513e+02   5.6104830e+02
   4.7725530e+02   4.8188310e+02   5.5819341e+02   6.5632147e+02   6.7227004e+02
   4.7505151e+02   4.7906439e+02   5.4857013e+02   5.5832886e+02   5.9825618e+02
   4.2347025e+02   4.3134304e+02   5.1425184e+02   5.1785232e+02   6.8237314e+02
   4.3404851e+02   4.3796313e+02   5.1539710e+02   5.1903177e+02   6.6317296e+02
   4.6752000e+02   4.7032249e+02   5.3471273e+02   5.4164742e+02   6.4364893e+02
   4.6826278e+02   4.7116132e+02   5.3737634e+02   5.4539744e+02   7.2304902e+02
   4.2470174e+02   4.3182778e+02   5.1172634e+02   5.1515358e+02   6.2765747e+02
   4.2745701e+02   4.3324025e+02   5.1023533e+02   5.1361950e+02   6.1808992e+02
   4.7685462e+02   4.8133566e+02   5.0834124e+02   5.0850684e+02   5.5874715e+02
   4.2871241e+02   4.3283451e+02   4.9250908e+02   4.9648712e+02   5.7138917e+02
   4.7728028e+02   4.8191606e+02   5.5826331e+02   6.1362098e+02   6.1489075e+02
   4.7728659e+02   4.8192439e+02   5.5825594e+02   5.8503942e+02   5.8544643e+02
   4.7723338e+02   4.8185418e+02   5.5807054e+02   5.9919938e+02   6.0062815e+02
   4.7725825e+02   4.8188698e+02   5.5820301e+02   6.6031745e+02   6.9369680e+02
   4.0513379e+02   4.2846363e+02   5.1064596e+02   5.1407218e+02   6.2348580e+02
   4.7691450e+02   4.8143576e+02   5.5717327e+02   6.2217517e+02   6.4884906e+02
   4.7516079e+02   4.7920150e+02   5.5307835e+02   5.8970753e+02   7.3464257e+02
   4.7716252e+02   4.8176087e+02   5.5791013e+02   6.4548475e+02   6.7076014e+02
   4.3691323e+02   4.4034599e+02   5.1637214e+02   5.2006964e+02   7.1440605e+02
   4.7149850e+02   4.7481758e+02   5.4040609e+02   5.4841955e+02   6.1896779e+02
   4.7674970e+02   4.8122056e+02   5.5341638e+02   5.6136736e+02   5.7395525e+02
   4.7583730e+02   4.8005056e+02   5.5445056e+02   5.9765103e+02   6.5379246e+02
   4.6093624e+02   4.6335782e+02   5.2260688e+02   5.2646707e+02   6.1358212e+02
   4.7116082e+02   4.7443180e+02   5.4281387e+02   5.5291240e+02   6.6259165e+02
   4.4183365e+02   4.4465875e+02   5.1563827e+02   5.1919857e+02   6.3581690e+02
   4.4054776e+02   4.4352037e+02   5.1700211e+02   5.2071786e+02   6.7956607e+02
   4.7565991e+02   4.7982626e+02   5.5319651e+02   5.7632619e+02   6.1481578e+02
   4.7645268e+02   4.8083330e+02   5.3945250e+02   5.4115853e+02   5.6278366e+02
   4.6290332e+02   4.6538954e+02   5.2397716e+02   5.2794377e+02   6.1111387e+02
   4.7727239e+02   4.8190564e+02   5.5824692e+02   6.6555891e+02   6.9580376e+02
   4.7701201e+02   4.8156323e+02   5.5684484e+02   5.7834803e+02   5.8605642e+02
   4.7581192e+02   4.8001768e+02   5.5123660e+02   5.6230412e+02   5.9280859e+02
   4.7726134e+02   4.8189106e+02   5.5816113e+02   5.9273905e+02   5.9370862e+02
   4.7031264e+02   4.7346794e+02   5.4099006e+02   5.5027050e+02   6.6972647e+02
   4.7674333e+02   4.8121275e+02   5.5655600e+02   6.0160771e+02   6.1800577e+02
   4.7702642e+02   4.8158210e+02   5.5691492e+02   5.7859438e+02   5.8593200e+02
   4.7726316e+02   4.8189343e+02   5.5757735e+02   5.6320118e+02   5.6441559e+02
   4.6264918e+02   4.6513382e+02   5.2734257e+02   5.3217250e+02   6.3035889e+02
   4.7667030e+02   4.8111797e+02   5.5646242e+02   6.1132257e+02   6.3576322e+02
   4.2706836e+02   4.3311001e+02   5.1371543e+02   5.1725599e+02   6.4767130e+02
   4.7681773e+02   4.8130956e+02   5.5692580e+02   6.2437213e+02   7.0344570e+02
   4.3081395e+02   4.3551448e+02   5.1461608e+02   5.1820850e+02   6.5515458e+02
   4.7347179e+02   4.7714087e+02   5.4814804e+02   5.6193006e+02   6.3950084e+02
   4.7122423e+02   4.7447530e+02   5.2341746e+02   5.2591616e+02   5.7480153e+02
   4.1932077e+02   4.2595630e+02   4.8532529e+02   4.8961225e+02   5.6335910e+02
   4.3273045e+02   4.3691411e+02   5.1412777e+02   5.1766331e+02   6.4188049e+02
   4.7248757e+02   4.7597256e+02   5.4614219e+02   5.5839248e+02   6.6334033e+02
   4.7471757e+02   4.7865269e+02   5.5049826e+02   5.6593398e+02   6.1848552e+02
   4.7554997e+02   4.7968808e+02   5.5384827e+02   5.9393982e+02   6.7769374e+02
   4.3729689e+02   4.3776353e+02   4.7910088e+02   4.8362140e+02   5.5918852e+02
   4.7591660e+02   4.8014899e+02   5.4652828e+02   5.5195376e+02   5.7518856e+02
   4.7585011e+02   4.8006677e+02   5.5441282e+02   5.9508293e+02   6.4283144e+02
   4.7675278e+02   4.8122504e+02   5.5667385e+02   6.1134813e+02   6.3089228e+02
   4.2188946e+02   4.2970949e+02   4.9740982e+02   5.0120200e+02   5.8182208e+02
   4.1712899e+02   4.2948555e+02   5.1374590e+02   5.1731969e+02   6.6445879e+02
   4.7526193e+02   4.7932746e+02   5.5321982e+02   5.8935993e+02   6.8491588e+02
   4.7068486e+02   4.7384944e+02   5.1994942e+02   5.2216169e+02   5.7221330e+02
   4.6323348e+02   4.6574862e+02   5.3069641e+02   5.3669415e+02   7.4249986e+02
   4.1481440e+02   4.2894551e+02   5.0895781e+02   5.1238167e+02   6.1659335e+02
   4.7542953e+02   4.7953697e+02   5.5357967e+02   5.9197402e+02   6.7540974e+02
   4.7722456e+02   4.8184255e+02   5.5807725e+02   6.1665998e+02   6.1848574e+02
   4.7548847e+02   4.7961080e+02   5.5342960e+02   5.8546577e+02   6.3307657e+02
   4.6939682e+02   4.7243766e+02   5.3889664e+02   5.4730843e+02   6.5737563e+02
   4.7600334e+02   4.8026096e+02   5.5302791e+02   5.6856531e+02   5.9777170e+02
   4.5422444e+02   4.5629288e+02   4.9944325e+02   5.0261152e+02   5.7251076e+02
   4.7728967e+02   4.8192846e+02   5.5830039e+02   6.5195821e+02   6.5416293e+02
   4.7672069e+02   4.8118331e+02   5.5625147e+02   5.9034742e+02   6.0406858e+02
   4.7634561e+02   4.8069885e+02   5.5526235e+02   5.8955931e+02   6.1326536e+02
   4.5067345e+02   4.5312177e+02   5.2166741e+02   5.2584542e+02   7.5855868e+02
   4.7730189e+02   4.8194460e+02   5.5833912e+02   6.9533702e+02   6.9878140e+02
   4.6349775e+02   4.6601086e+02   5.2467397e+02   5.2872835e+02   6.1139065e+02
   4.6618216e+02   4.6883941e+02   5.2806048e+02   5.3262234e+02   6.1156878e+02
   4.1549328e+02   4.2834349e+02   4.9983132e+02   5.0350953e+02   5.8782575e+02
   4.4112204e+02   4.4400556e+02   5.1446021e+02   5.1792762e+02   6.2708899e+02
   4.5532454e+02   4.5771434e+02   5.2350763e+02   5.2786799e+02   6.6124175e+02
   4.7206582e+02   4.7547786e+02   5.4423890e+02   5.5474562e+02   6.4135506e+02
   4.5604815e+02   4.5840603e+02   5.1702574e+02   5.2034836e+02   6.0649396e+02
   4.4303916e+02   4.4306477e+02   4.7741931e+02   4.8205272e+02   5.5839416e+02
   4.7396377e+02   4.7773340e+02   5.4977417e+02   5.6676961e+02   6.4671045e+02
   4.1142257e+02   4.2835168e+02   5.0468447e+02   5.0819971e+02   6.0045287e+02
   4.7197637e+02   4.7500004e+02   4.9670569e+02   4.9840472e+02   5.6088809e+02
   4.3961135e+02   4.4256480e+02   5.0840986e+02   5.1169731e+02   6.0256382e+02
   4.7530879e+02   4.7938594e+02   5.5328038e+02   5.8899824e+02   6.5930608e+02
   4.6909687e+02   4.7210152e+02   5.3916055e+02   5.4790620e+02   7.5143466e+02
   4.7714460e+02   4.8173729e+02   5.5785106e+02   6.3614265e+02   6.5009404e+02
   4.4576196e+02   4.4826278e+02   5.0889707e+02   5.1208180e+02   5.9883619e+02
   4.7717666e+02   4.8177946e+02   5.5790948e+02   6.1068593e+02   6.1551357e+02
   4.7270232e+02   4.7622581e+02   5.4683682e+02   5.5983143e+02   6.8154588e+02
   3.7202167e+02   3.7871959e+02   4.7731276e+02   4.8195555e+02   5.5834898e+02
   4.7612179e+02   4.8041217e+02   5.5435230e+02   5.8022934e+02   6.0760983e+02
   4.1172235e+02   4.2836637e+02   5.0459051e+02   5.0810832e+02   6.0022920e+02
   4.1848660e+02   4.2976306e+02   5.1404705e+02   5.1764331e+02   7.0302393e+02
   4.6840422e+02   4.7111111e+02   5.0400164e+02   5.0605504e+02   5.6481065e+02
   4.7478168e+02   4.7873209e+02   5.5211655e+02   5.8054138e+02   6.6587108e+02
   4.7456760e+02   4.7846884e+02   5.5128832e+02   5.7320040e+02   6.4193406e+02
   4.0638163e+02   4.2860767e+02   5.1353090e+02   5.1709451e+02   6.6166016e+02
   4.1748562e+02   4.2956631e+02   5.1427551e+02   5.1789268e+02   7.2180087e+02
   4.7562984e+02   4.7978857e+02   5.5403653e+02   5.9571640e+02   6.9740442e+02
   4.7730101e+02   4.8194342e+02   5.5101901e+02   5.5104184e+02   5.5837870e+02
   4.6050323e+02   4.6292530e+02   5.2569739e+02   5.3026052e+02   6.3332354e+02
   4.7318173e+02   4.7679172e+02   5.4281195e+02   5.5080874e+02   6.0617559e+02
   4.5830216e+02   4.6069261e+02   5.2324257e+02   5.2739126e+02   6.2735136e+02
   4.0272273e+02   4.2848486e+02   5.1189897e+02   5.1536013e+02   6.3478902e+02
   4.4675141e+02   4.4930654e+02   5.1706636e+02   5.2067462e+02   6.3222800e+02
   4.7730293e+02   4.8194597e+02   5.5834234e+02   6.6576621e+02   6.6600112e+02
   4.2814948e+02   4.3376827e+02   5.1478059e+02   5.1840508e+02   7.0225103e+02
   4.7556403e+02   4.7970577e+02   5.5395124e+02   5.9681557e+02   7.4304561e+02
   4.5527942e+02   4.5766767e+02   5.2294909e+02   5.2719630e+02   6.4897577e+02
   4.7705167e+02   4.8161519e+02   5.5689590e+02   5.7570301e+02   5.8281052e+02
   4.5788986e+02   4.6026514e+02   5.1979866e+02   5.2337914e+02   6.1194067e+02
   4.3544709e+02   4.3894521e+02   5.0757340e+02   5.1091896e+02   6.0285077e+02
   4.7571816e+02   4.7989992e+02   5.5422832e+02   5.9732154e+02   6.8170782e+02
   4.3090414e+02   4.3551136e+02   5.1138989e+02   5.1477129e+02   6.2070638e+02
   4.7675074e+02   4.8122237e+02   5.5651693e+02   5.9857773e+02   6.1409906e+02
   4.7474385e+02   4.7868529e+02   5.5136812e+02   5.7167697e+02   6.2948527e+02
   4.4775608e+02   4.5029210e+02   5.1959835e+02   5.2351228e+02   6.8167472e+02
   4.6183019e+02   4.6427768e+02   5.2371157e+02   5.2771617e+02   6.1539712e+02
   4.3003866e+02   4.3498313e+02   5.1476608e+02   5.1837721e+02   6.6355805e+02
   4.7092905e+02   4.7416739e+02   5.4294834e+02   5.5338686e+02   7.5602022e+02
   4.2512732e+02   4.3193498e+02   5.0885068e+02   5.1225199e+02   6.1395634e+02
   4.6747565e+02   4.7027407e+02   5.3562993e+02   5.4302112e+02   6.7739461e+02
   4.1334261e+02   4.2828805e+02   5.0195454e+02   5.0554771e+02   5.9320655e+02
   4.4612132e+02   4.4872116e+02   5.1952688e+02   5.2346992e+02   7.4465223e+02
   4.7135893e+02   4.7465813e+02   5.4176221e+02   5.5081534e+02   6.3202960e+02
   4.2045126e+02   4.3028187e+02   5.1449709e+02   5.1812755e+02   7.2731751e+02
   4.3284376e+02   4.3702103e+02   5.1542040e+02   5.1906831e+02   6.9358685e+02
   4.7292300e+02   4.7646054e+02   5.2423817e+02   5.2632003e+02   5.6929085e+02
   4.1553563e+02   4.2924111e+02   5.1386087e+02   5.1744594e+02   6.8168304e+02
   4.6731551e+02   4.7009507e+02   5.3559590e+02   5.4302409e+02   7.1357716e+02
   4.6639576e+02   4.6900004e+02   5.1294308e+02   5.1527094e+02   5.7430157e+02
   4.2045217e+02   4.3025311e+02   5.1347070e+02   5.1701655e+02   6.5169541e+02
   4.7724650e+02   4.8187148e+02   5.5811653e+02   5.9762714e+02   5.9905401e+02
   4.5740943e+02   4.5980102e+02   5.2518853e+02   5.2983035e+02   6.8971998e+02
   4.7442204e+02   4.7829073e+02   5.5117540e+02   5.7392970e+02   6.5506205e+02
   4.5846115e+02   4.6085983e+02   5.2579696e+02   5.3053320e+02   6.6582928e+02
   4.7666422e+02   4.8111009e+02   5.5651923e+02   6.2044215e+02   7.1747731e+02
   4.6361953e+02   4.6615088e+02   5.3050693e+02   5.3636504e+02   6.7835781e+02
   4.6162215e+02   4.6400499e+02   5.1318161e+02   5.1591264e+02   5.8450757e+02
   3.8805874e+02   4.2849163e+02   5.1324309e+02   5.1678571e+02   6.5457599e+02
   4.7685575e+02   4.8135910e+02   5.5702465e+02   6.2446107e+02   6.6775717e+02
   4.2806004e+02   4.3326705e+02   5.0238518e+02   5.0592073e+02   5.9229051e+02
   4.6274230e+02   4.6523249e+02   5.2822983e+02   5.3332913e+02   6.3826284e+02
   4.2888877e+02   4.3419280e+02   5.1301254e+02   5.1649008e+02   6.3522922e+02
   3.9891654e+02   4.2852906e+02   5.1379006e+02   5.1737494e+02   7.0164583e+02
   4.7645889e+02   4.8084468e+02   5.5597283e+02   6.1316362e+02   6.6232220e+02
   4.2600103e+02   4.3249120e+02   5.1220307e+02   5.1564654e+02   6.3051043e+02
   4.7581834e+02   4.8002652e+02   5.5419527e+02   5.9039841e+02   6.2958150e+02
   4.1710254e+02   4.2948953e+02   5.1402590e+02   5.1762261e+02   7.0629185e+02
   4.7683501e+02   4.8133201e+02   5.5648788e+02   5.8615318e+02   5.9789066e+02
   4.5475135e+02   4.5714552e+02   5.2388585e+02   5.2835569e+02   7.3656905e+02
   4.7728849e+02   4.8192691e+02   5.5829359e+02   6.2196035e+02   6.2243483e+02
   4.6065588e+02   4.6308539e+02   5.2770910e+02   5.3284429e+02   6.8401710e+02
   4.0447351e+02   4.0714689e+02   4.7741810e+02   4.8205562e+02   5.5840252e+02
   4.6746126e+02   4.7025845e+02   5.3600872e+02   5.4359497e+02   7.2462532e+02
   4.7645863e+02   4.8084434e+02   5.5597626e+02   6.1405731e+02   6.6981581e+02
   4.3925457e+02   4.4237680e+02   5.1660410e+02   5.2029568e+02   6.7155322e+02
   4.7320790e+02   4.7682581e+02   5.4819615e+02   5.6290244e+02   6.8309146e+02
   4.5908915e+02   4.6147745e+02   5.2074896e+02   5.2440847e+02   6.1193462e+02
   4.6546953e+02   4.6808992e+02   5.3276121e+02   5.3930402e+02   6.8956940e+02
   4.7687603e+02   4.8138555e+02   5.5708600e+02   6.2758825e+02   7.0099339e+02
   4.3527353e+02   4.3653279e+02   4.8223580e+02   4.8657640e+02   5.6090406e+02
   4.5020322e+02   4.5247941e+02   5.0511324e+02   5.0825281e+02   5.8509366e+02
   4.4136004e+02   4.4407044e+02   5.0608553e+02   5.0938609e+02   5.9514340e+02
   4.3505917e+02   4.3641616e+02   4.8263643e+02   4.8695693e+02   5.6115201e+02
   4.7730273e+02   4.8194571e+02   5.5400765e+02   5.5402121e+02   5.5836201e+02
   4.4313890e+02   4.4578074e+02   5.0950771e+02   5.1273600e+02   6.0285651e+02
   4.5651870e+02   4.5887252e+02   5.1654129e+02   5.1979724e+02   6.0339544e+02
   4.3013931e+02   4.3424056e+02   4.9629948e+02   5.0010728e+02   5.7798923e+02
   4.0729511e+02   4.2806988e+02   5.0365745e+02   5.0720395e+02   5.9807421e+02
   4.5153973e+02   4.5312062e+02   4.8950420e+02   4.9323039e+02   5.6446158e+02
   4.6863775e+02   4.7158309e+02   5.3697671e+02   5.4461020e+02   6.4806498e+02
   4.4466415e+02   4.4733446e+02   5.1856949e+02   5.2240641e+02   7.1431422e+02
   4.7729010e+02   4.8192903e+02   5.5830206e+02   6.6684812e+02   6.7569670e+02
   4.7728779e+02   4.8192598e+02   5.5829488e+02   6.6983207e+02   6.8140145e+02
   4.4813731e+02   4.5066315e+02   5.1980737e+02   5.2374334e+02   6.8759747e+02
   4.7660734e+02   4.8103626e+02   5.5536887e+02   5.7695746e+02   5.9401605e+02
   4.7153354e+02   4.7486051e+02   5.4373288e+02   5.5433580e+02   6.6562066e+02
   4.4548714e+02   4.4803174e+02   5.1070095e+02   5.1389073e+02   6.0415729e+02
   4.3806123e+02   4.4125424e+02   5.1090708e+02   5.1421041e+02   6.1436052e+02
   4.5838099e+02   4.6048854e+02   5.0039034e+02   5.0333649e+02   5.7032877e+02
   4.7730322e+02   4.8194636e+02   5.5834330e+02   6.8360918e+02   6.8399316e+02
   4.7711409e+02   4.8169720e+02   5.5776666e+02   6.4250196e+02   6.8330999e+02
   4.5865822e+02   4.6105333e+02   5.2391541e+02   5.2818214e+02   6.3064653e+02
   4.4813063e+02   4.5060264e+02   5.1311316e+02   5.1634577e+02   6.0891925e+02
   4.7561806e+02   4.7977371e+02   5.5389464e+02   5.9198725e+02   6.4680759e+02
   4.7337531e+02   4.7701586e+02   5.3518148e+02   5.3949067e+02   5.8257221e+02
   4.3367846e+02   4.3761459e+02   5.1213720e+02   5.1552602e+02   6.2184245e+02
   4.6912217e+02   4.7212922e+02   5.3847897e+02   5.4676999e+02   6.6221607e+02
   4.7380099e+02   4.7753691e+02   5.4974921e+02   5.6764944e+02   6.7691894e+02
   4.2704474e+02   4.3310237e+02   5.1397018e+02   5.1753150e+02   6.5125644e+02
   4.0156083e+02   4.2854335e+02   5.1371750e+02   5.1729642e+02   6.8175066e+02
   4.7657080e+02   4.8098913e+02   5.5625142e+02   6.1597524e+02   6.5679966e+02
   4.4953586e+02   4.5142413e+02   4.9359631e+02   4.9719675e+02   5.6844714e+02
   4.1687269e+02   4.2943835e+02   5.1365359e+02   5.1722036e+02   6.6003129e+02
   4.7708053e+02   4.8165313e+02   5.5766509e+02   6.3687425e+02   6.6186980e+02
   4.5122247e+02   4.5364969e+02   5.2054488e+02   5.2450885e+02   6.4904744e+02
   4.7526216e+02   4.7932773e+02   5.5315483e+02   5.8742275e+02   6.5579418e+02
   4.6994062e+02   4.7303666e+02   5.3097821e+02   5.3554290e+02   5.9786159e+02
   4.6193273e+02   4.6438851e+02   5.2563372e+02   5.3006173e+02   6.2195683e+02
   4.6141508e+02   4.6384908e+02   5.2303595e+02   5.2694154e+02   6.1356512e+02
   4.2673561e+02   4.3211413e+02   4.9754244e+02   5.0130466e+02   5.8137875e+02
   4.7440597e+02   4.7827115e+02   5.5132432e+02   5.7584351e+02   7.0998475e+02
   4.6606875e+02   4.6872322e+02   5.3086289e+02   5.3643595e+02   6.2580340e+02
   4.2707194e+02   4.3313355e+02   5.1471785e+02   5.1834281e+02   7.0826773e+02
   4.7689947e+02   4.8141612e+02   5.5708628e+02   6.1497757e+02   6.2813106e+02
   4.1864085e+02   4.2801443e+02   4.9319885e+02   4.9720084e+02   5.7345302e+02
   4.7720407e+02   4.8181556e+02   5.5799379e+02   6.0810477e+02   6.1125231e+02
   4.7540890e+02   4.7951113e+02   5.5353537e+02   5.9167951e+02   6.7698871e+02
   4.7702615e+02   4.8158181e+02   5.5743291e+02   6.0979879e+02   6.1813508e+02
   4.7353564e+02   4.7720497e+02   5.3271143e+02   5.3614361e+02   5.7644637e+02
   4.2847343e+02   4.3395595e+02   5.1417632e+02   5.1774677e+02   6.5222990e+02
   4.7669301e+02   4.8114742e+02   5.5656939e+02   6.1797596e+02   6.5466666e+02
   4.7417587e+02   4.7799041e+02   5.4973844e+02   5.6536316e+02   6.3057868e+02
   4.7536920e+02   4.7946139e+02   5.5319212e+02   5.8464759e+02   6.3655420e+02
   4.7418918e+02   4.7800693e+02   5.5071876e+02   5.7197549e+02   6.7070744e+02
   4.4564160e+02   4.4825925e+02   5.1835682e+02   5.2214447e+02   6.5693751e+02
   4.7520987e+02   4.7926256e+02   5.5303444e+02   5.8643931e+02   6.5558950e+02
   4.7640927e+02   4.8078077e+02   5.5585179e+02   6.1199635e+02   6.6868976e+02
   4.6749994e+02   4.7030129e+02   5.3564922e+02   5.4304166e+02   6.7413602e+02
   4.7724578e+02   4.8187053e+02   5.5816544e+02   7.1562056e+02   7.4319666e+02
   4.7551228e+02   4.7964070e+02   5.5355552e+02   5.8740301e+02   6.3735754e+02
   4.3940236e+02   4.4250531e+02   5.1647419e+02   5.2015039e+02   6.6013764e+02
   4.7429415e+02   4.7813440e+02   5.5008898e+02   5.6649498e+02   6.3042207e+02
   4.7244212e+02   4.7591910e+02   5.4599784e+02   5.5811262e+02   6.6121587e+02
   4.4591529e+02   4.4849106e+02   5.1493036e+02   5.1835398e+02   6.2005039e+02
   4.4087902e+02   4.4378613e+02   5.1423983e+02   5.1769231e+02   6.2583094e+02
   4.7689501e+02   4.8141031e+02   5.5712473e+02   6.2301218e+02   6.5381159e+02
   4.2809464e+02   4.3368506e+02   5.1250622e+02   5.1595583e+02   6.3119325e+02
   4.7728573e+02   4.8192325e+02   5.5826111e+02   5.8948757e+02   5.8998537e+02
   4.7724676e+02   4.8187183e+02   5.5816843e+02   7.1872318e+02   7.5386867e+02
   4.7508529e+02   4.7908811e+02   5.2418352e+02   5.2537289e+02   5.6311872e+02
   4.7643428e+02   4.8081234e+02   5.5246252e+02   5.6169556e+02   5.8068757e+02
   4.0882257e+02   4.2869135e+02   5.1371597e+02   5.1729359e+02   6.7704098e+02
   4.7491692e+02   4.7889884e+02   5.5172240e+02   5.7289422e+02   6.2638985e+02
   4.7730262e+02   4.8194556e+02   5.5834134e+02   6.7798986e+02   6.7897545e+02
   4.7690202e+02   4.8141946e+02   5.5714661e+02   6.2410750e+02   6.5546191e+02
   4.3381264e+02   4.3771873e+02   5.1202931e+02   5.1541172e+02   6.2133199e+02
   4.3849369e+02   4.4163526e+02   5.1111497e+02   5.1441722e+02   6.1497778e+02
   4.5624998e+02   4.5863684e+02   5.2367415e+02   5.2802429e+02   6.4994057e+02
   4.5073571e+02   4.5317228e+02   5.1946746e+02   5.2327897e+02   6.3731331e+02
   4.7642443e+02   4.8080028e+02   5.5589722e+02   6.1360135e+02   6.8929020e+02
   4.5071736e+02   4.5316064e+02   5.2078390e+02   5.2480370e+02   6.6010965e+02
   4.7704667e+02   4.8160823e+02   5.5079581e+02   5.5299067e+02   5.6207250e+02
   4.3902221e+02   4.4217694e+02   5.1701191e+02   5.2075030e+02   7.2324823e+02
   4.7723917e+02   4.8186182e+02   5.5812284e+02   6.1309623e+02   6.1580405e+02
   4.4920707e+02   4.5145935e+02   5.0278741e+02   5.0600516e+02   5.8168047e+02
   4.3033960e+02   4.3380249e+02   4.9091352e+02   4.9493751e+02   5.6889674e+02
   4.2185028e+02   4.3052773e+02   5.0872622e+02   5.1214015e+02   6.1483033e+02
   4.2398255e+02   4.3154649e+02   5.1350939e+02   5.1704754e+02   6.4867670e+02
   4.0256309e+02   4.2779692e+02   5.0168469e+02   5.0529101e+02   5.9280551e+02
   4.4632495e+02   4.4633482e+02   4.7735032e+02   4.8198910e+02   5.5836349e+02
   4.7535446e+02   4.7944292e+02   5.5302498e+02   5.8184377e+02   6.2982698e+02
   4.4245638e+02   4.4520220e+02   5.1329958e+02   5.1665478e+02   6.1850983e+02
   3.8865455e+02   4.2237874e+02   4.8349751e+02   4.8785681e+02   5.6203825e+02
   4.7611907e+02   4.8040878e+02   5.5487619e+02   5.9293169e+02   6.2253958e+02
   4.3064943e+02   4.3540629e+02   5.1501996e+02   5.1864926e+02   6.8069710e+02
   4.0966902e+02   4.2549878e+02   4.8886077e+02   4.9304316e+02   5.6702746e+02
   4.7726383e+02   4.8189434e+02   5.5820226e+02   6.0906114e+02   6.1037165e+02
   4.7663595e+02   4.8107344e+02   5.5640498e+02   6.1566825e+02   6.4833090e+02
   4.7730336e+02   4.8194654e+02   5.5834371e+02   6.8316931e+02   6.8336550e+02
   4.1004984e+02   4.2873425e+02   5.1334440e+02   5.1689269e+02   6.5549909e+02
   4.3941680e+02   4.4185524e+02   4.9466605e+02   4.9844734e+02   5.7302196e+02
   4.7633628e+02   4.8068693e+02   5.5571113e+02   6.1506256e+02   7.7458909e+02
   4.7727412e+02   4.8190792e+02   5.5814263e+02   5.7661326e+02   5.7747751e+02
   4.7587552e+02   4.8009241e+02   5.3556504e+02   5.3753278e+02   5.6436434e+02
   4.2873672e+02   4.3413627e+02   5.1497081e+02   5.1860866e+02   7.1260133e+02
   4.7274173e+02   4.7627187e+02   5.4592346e+02   5.5742248e+02   6.3790382e+02
   4.7661359e+02   4.8104449e+02   5.5636236e+02   6.1672954e+02   6.5655327e+02
   4.7599010e+02   4.8024450e+02   5.5484752e+02   6.0192143e+02   6.7792862e+02
   4.7709537e+02   4.8167261e+02   5.5771778e+02   6.5074688e+02   7.5651924e+02
   4.7730167e+02   4.8194431e+02   5.5833848e+02   6.7510567e+02   6.7678944e+02
   3.8140711e+02   4.0181465e+02   4.7737873e+02   4.8201831e+02   5.5838294e+02
   4.7728039e+02   4.8191620e+02   5.5823158e+02   5.8752596e+02   5.8825751e+02
   4.5660041e+02   4.5862614e+02   4.9813977e+02   5.0126731e+02   5.6949473e+02
   4.7721454e+02   4.8182935e+02   5.5802768e+02   6.0742366e+02   6.1027178e+02
   4.7644247e+02   4.8082352e+02   5.5594280e+02   6.1463707e+02   6.9593432e+02
   4.3534575e+02   4.3896605e+02   5.1216571e+02   5.1554010e+02   6.2079378e+02
   4.7728569e+02   4.8192320e+02   5.5824118e+02   5.8147392e+02   5.8201459e+02
   4.1003848e+02   4.1561338e+02   4.7835537e+02   4.8294657e+02   5.5888363e+02
   4.6885489e+02   4.7182928e+02   5.3872940e+02   5.4731799e+02   7.6773136e+02
   4.7610817e+02   4.8039492e+02   5.5516533e+02   6.0764503e+02   7.3713746e+02
   4.7725034e+02   4.8187654e+02   5.5817896e+02   6.6316610e+02   7.0922572e+02
   4.7603567e+02   4.8030238e+02   5.5425653e+02   5.8184738e+02   6.1153810e+02
   4.7586187e+02   4.8008170e+02   5.5455164e+02   5.9979755e+02   6.7944876e+02
   4.6224792e+02   4.6471992e+02   5.2821407e+02   5.3336240e+02   6.4595555e+02
   4.0320952e+02   4.2852678e+02   5.1281785e+02   5.1633022e+02   6.4707920e+02
   4.7317599e+02   4.7678723e+02   5.4691375e+02   5.5902432e+02   6.3379428e+02
   4.5941021e+02   4.6180620e+02   5.2193922e+02   5.2577756e+02   6.1646478e+02
   4.4335241e+02   4.4608553e+02   5.1792991e+02   5.2170875e+02   6.9748166e+02
   4.5102958e+02   4.5346541e+02   5.2130957e+02   5.2541085e+02   7.0645635e+02
   4.7473287e+02   4.7867195e+02   5.5193857e+02   5.7866209e+02   6.5575868e+02
   4.1300993e+02   4.2882584e+02   5.1048799e+02   5.1390972e+02   6.2214979e+02
   4.2446607e+02   4.3180211e+02   5.1497928e+02   5.1863968e+02   7.5296697e+02
   4.7427303e+02   4.7810898e+02   5.5093983e+02   5.7329133e+02   6.7516964e+02
   4.2788228e+02   4.3165693e+02   4.8865547e+02   4.9279700e+02   5.6630651e+02
   4.7719945e+02   4.8180947e+02   5.5798650e+02   6.1134154e+02   6.1551727e+02
   4.1803034e+02   4.2852325e+02   4.9737878e+02   5.0118338e+02   5.8213358e+02
   4.7352436e+02   4.7720429e+02   5.4924433e+02   5.6624583e+02   7.2523642e+02
   4.7700977e+02   4.8156036e+02   5.5746236e+02   6.3435196e+02   6.8237553e+02
   4.2466400e+02   4.3189057e+02   5.1478495e+02   5.1842712e+02   7.2709676e+02
   4.7139903e+02   4.7469927e+02   5.3664613e+02   5.4276298e+02   6.0371447e+02
   4.6164835e+02   4.6410310e+02   5.2887042e+02   5.3431430e+02   7.1926255e+02
   4.4453865e+02   4.4721326e+02   5.1825497e+02   5.2205244e+02   6.7664641e+02
   4.6075849e+02   4.6313307e+02   5.1451278e+02   5.1739160e+02   5.8928479e+02
   4.3862432e+02   4.4179012e+02   5.1364500e+02   5.1707971e+02   6.2564804e+02
   4.7700720e+02   4.8155699e+02   5.5746502e+02   6.4295421e+02   7.6874276e+02
   4.7729448e+02   4.8193481e+02   5.5831587e+02   6.7946112e+02   6.8736536e+02
   4.4535890e+02   4.4779082e+02   5.0467061e+02   5.0793681e+02   5.8892453e+02
   4.3041149e+02   4.3404658e+02   4.9241701e+02   4.9638462e+02   5.7103281e+02
   4.7729018e+02   4.8192913e+02   5.5830020e+02   6.2829151e+02   6.2898915e+02
   4.0550917e+02   4.2854717e+02   5.1242248e+02   5.1591006e+02   6.3998298e+02
   4.7728371e+02   4.8192059e+02   5.5828168e+02   6.5438473e+02   6.5702945e+02
   4.7317863e+02   4.7679035e+02   5.4685489e+02   5.5886581e+02   6.3281373e+02
   4.3833643e+02   4.4157650e+02   5.1680681e+02   5.2053195e+02   7.2099086e+02
   4.4173155e+02   4.4241584e+02   4.8061530e+02   4.8501411e+02   5.5989245e+02
   4.5043145e+02   4.5288387e+02   5.2067309e+02   5.2468308e+02   6.6139592e+02
   4.5444616e+02   4.5662519e+02   5.0362211e+02   5.0665675e+02   5.7785166e+02
   4.7729816e+02   4.8193967e+02   5.5832520e+02   6.1230256e+02   6.1249350e+02
   4.7454514e+02   4.7844141e+02   5.5158322e+02   5.7695627e+02   6.7184079e+02
   4.5429595e+02   4.5667826e+02   5.1988513e+02   5.2363700e+02   6.2258670e+02
   4.7712635e+02   4.8171330e+02   5.5780359e+02   6.4438545e+02   7.0057086e+02
   4.2175617e+02   4.3022745e+02   5.0388092e+02   5.0740338e+02   5.9758310e+02
   4.6577509e+02   4.6839448e+02   5.2390281e+02   5.2753706e+02   5.9897623e+02
   4.4796105e+02   4.5048410e+02   5.1839147e+02   5.2212948e+02   6.4039652e+02
   4.4226297e+02   4.4507004e+02   5.1789760e+02   5.2169163e+02   7.2270117e+02
   4.0794091e+02   4.2848954e+02   5.0968904e+02   5.1311141e+02   6.1934324e+02
   4.2623648e+02   4.3265447e+02   5.1373242e+02   5.1727847e+02   6.4892143e+02
   3.8481500e+02   4.1134939e+02   4.7794024e+02   4.8255237e+02   5.5867188e+02
   4.0762842e+02   4.2522151e+02   4.8841707e+02   4.9261872e+02   5.6649749e+02
   4.7596570e+02   4.8021347e+02   5.5479839e+02   6.0180590e+02   6.9885433e+02
   4.2923313e+02   4.3445207e+02   5.1487476e+02   5.1850090e+02   6.9071514e+02
   4.0970598e+02   4.2839105e+02   5.0670780e+02   5.1016935e+02   6.0733911e+02
   4.4377629e+02   4.4648739e+02   5.1801419e+02   5.2179570e+02   6.8122044e+02
   4.7719687e+02   4.8180608e+02   5.5797734e+02   6.1111794e+02   6.1537557e+02
   4.7570745e+02   4.7988642e+02   5.5426984e+02   5.9968270e+02   7.6801462e+02
   4.7528296e+02   4.7935370e+02   5.5326504e+02   5.8972853e+02   6.8357760e+02
   4.0865251e+02   4.2317168e+02   4.8410964e+02   4.8844544e+02   5.6247648e+02
   4.7463484e+02   4.7854739e+02   5.4244542e+02   5.4832405e+02   5.8524949e+02
   4.6323302e+02   4.6574413e+02   5.2865649e+02   5.3384272e+02   6.3760000e+02
   4.6945826e+02   4.7250750e+02   5.3988878e+02   5.4892514e+02   7.6770808e+02
   4.7405516e+02   4.7784424e+02   5.5044102e+02   5.7076404e+02   6.9917794e+02
   6.4159073e+02   5.5858570e+02   4.8385813e+02   4.7942468e+02   4.1778495e+02
   5.1806770e+02   5.1443185e+02   4.7569293e+02   4.7568714e+02   4.2851961e+02
   7.5601545e+02   7.0002534e+02   5.1738518e+02   5.1379938e+02   4.2850994e+02
   5.2796718e+02   5.2353950e+02   4.5642715e+02   4.5403406e+02   3.9774617e+02
   5.3106973e+02   5.3091760e+02   5.1758718e+02   5.1406643e+02   4.2852293e+02
   6.0119162e+02   5.5756419e+02   4.8774499e+02   4.8384595e+02   4.2342913e+02
   5.1807378e+02   5.1443626e+02   4.2879452e+02   4.1659929e+02   4.1484198e+02
   6.7788830e+02   5.7591577e+02   4.9904909e+02   4.9513036e+02   4.2685288e+02
   6.1161039e+02   6.0600947e+02   5.1664340e+02   5.1311800e+02   4.2848629e+02
   5.2143608e+02   5.1764593e+02   4.4746562e+02   4.4557649e+02   4.2081393e+02
   5.1808714e+02   5.1444938e+02   4.2937871e+02   4.2567087e+02   4.2435835e+02
   6.4912480e+02   5.6941507e+02   4.9603007e+02   4.9202686e+02   4.2618757e+02
   5.9182882e+02   5.5339007e+02   4.7960039e+02   4.7555069e+02   4.0756974e+02
   5.4838070e+02   5.3950265e+02   4.7234794e+02   4.6932799e+02   4.0076795e+02
   5.2978330e+02   5.2510552e+02   4.5890248e+02   4.5652613e+02   4.0233839e+02
   5.2318391e+02   5.1937049e+02   4.7473043e+02   4.7405894e+02   4.2715456e+02
   5.6438533e+02   5.4857942e+02   4.7683520e+02   4.7321680e+02   3.9051498e+02
   5.1887750e+02   5.1520703e+02   4.3327113e+02   4.2774553e+02   4.1243391e+02
   5.6181602e+02   5.4851076e+02   4.8111704e+02   4.7777012e+02   4.2072745e+02
   6.9918281e+02   6.4002352e+02   5.1656822e+02   5.1304077e+02   4.2848284e+02
   6.4628114e+02   5.7873841e+02   5.0130689e+02   4.9753758e+02   4.2725789e+02
   7.0198630e+02   6.0313074e+02   5.0969400e+02   5.0622376e+02   4.2812803e+02
   6.0119728e+02   5.5449134e+02   4.8002768e+02   4.7582408e+02   3.9595772e+02
   6.1283324e+02   5.5569896e+02   4.8089311e+02   4.7657060e+02   4.0756215e+02
   5.1966569e+02   5.1596187e+02   4.3677995e+02   4.3261361e+02   4.0752362e+02
   5.1834080e+02   5.1469445e+02   4.3871162e+02   4.3813525e+02   4.2727046e+02
   6.0038553e+02   5.5522075e+02   4.8229632e+02   4.7821267e+02   4.1767420e+02
   5.2520848e+02   5.2111596e+02   4.6166479e+02   4.6036908e+02   4.2363078e+02
   6.4114550e+02   6.4104464e+02   5.1802291e+02   5.1438776e+02   4.2852944e+02
   6.0909951e+02   5.6751971e+02   5.0012950e+02   4.9646493e+02   4.2716502e+02
   6.2936814e+02   5.6316917e+02   4.9175244e+02   4.8765958e+02   4.2485475e+02
   7.1888301e+02   6.4724861e+02   5.1674395e+02   5.1320444e+02   4.2848886e+02
   6.9044142e+02   6.7993041e+02   5.1796569e+02   5.1433508e+02   4.2852775e+02
   6.5618288e+02   6.4254886e+02   5.1717670e+02   5.1360687e+02   4.2850331e+02
   6.3731595e+02   5.5983636e+02   4.8635929e+02   4.8205994e+02   4.2141659e+02
   6.5068895e+02   6.4970408e+02   5.1795945e+02   5.1432938e+02   4.2852757e+02
   5.2246749e+02   5.1860202e+02   4.4620950e+02   4.4348311e+02   3.9663138e+02
   6.1146599e+02   5.5549376e+02   4.8061814e+02   4.7629922e+02   4.0097103e+02
   6.1954667e+02   5.7837342e+02   5.0440590e+02   5.0085065e+02   4.2768577e+02
   5.7206978e+02   5.7190651e+02   5.1794300e+02   5.1431685e+02   4.2852735e+02
   5.2504760e+02   5.2098616e+02   4.6479123e+02   4.6368784e+02   4.2476115e+02
   7.1364676e+02   7.0054107e+02   5.1786948e+02   5.1424647e+02   4.2852488e+02
   5.9998162e+02   5.5431391e+02   4.7991626e+02   4.7573265e+02   3.9118124e+02
   6.2834554e+02   5.9158841e+02   5.0838135e+02   5.0490266e+02   4.2803768e+02
   5.5766908e+02   5.4553795e+02   4.7545521e+02   4.7205206e+02   3.9778324e+02
   5.4230967e+02   5.3508204e+02   4.7128041e+02   4.6866372e+02   4.1572020e+02
   6.4278801e+02   5.6209188e+02   4.8938587e+02   4.8517229e+02   4.2362270e+02
   6.1089475e+02   6.0711534e+02   5.1712319e+02   5.1356173e+02   4.2850207e+02
   5.9742464e+02   5.5404502e+02   4.7989446e+02   4.7575836e+02   4.0549819e+02
   6.9807958e+02   6.2153171e+02   5.1433801e+02   5.1090902e+02   4.2839444e+02
   5.2212682e+02   5.1828642e+02   4.4529747e+02   4.4251018e+02   3.9539765e+02
   6.9185873e+02   6.9119873e+02   5.1802510e+02   5.1438977e+02   4.2852950e+02
   6.0238010e+02   6.0151337e+02   5.1777217e+02   5.1415885e+02   4.2852217e+02
   6.3215030e+02   6.0533849e+02   5.1257262e+02   5.0915829e+02   4.2830867e+02
   5.1867520e+02   5.1501680e+02   4.3959565e+02   4.3856664e+02   4.2605254e+02
   6.3088869e+02   6.2924602e+02   5.1783510e+02   5.1421518e+02   4.2852389e+02
   6.5500690e+02   6.5113299e+02   5.1785046e+02   5.1422904e+02   4.2852432e+02
   6.7629341e+02   6.6247327e+02   5.1786452e+02   5.1424194e+02   4.2852474e+02
   5.6132604e+02   5.5722310e+02   5.1125048e+02   5.0811549e+02   4.2829228e+02
   7.2975882e+02   7.2030514e+02   5.1786462e+02   5.1424199e+02   4.2852474e+02
   5.8571579e+02   5.5832111e+02   4.9445064e+02   4.9091225e+02   4.2625782e+02
   5.8953953e+02   5.6163602e+02   4.9930852e+02   4.9581376e+02   4.2715486e+02
   5.2439480e+02   5.2036828e+02   4.5467890e+02   4.5288408e+02   4.2019819e+02
   5.7122612e+02   5.5215664e+02   4.8477562e+02   4.8127526e+02   4.2281103e+02
   5.1908999e+02   5.1541166e+02   4.3488189e+02   4.3059452e+02   4.1616068e+02
   6.3324581e+02   5.5840129e+02   4.8406371e+02   4.7968100e+02   4.1847595e+02
   6.6122344e+02   5.8196614e+02   5.0189721e+02   4.9814297e+02   4.2733659e+02
   6.1751909e+02   5.7850887e+02   5.0508427e+02   5.0156133e+02   4.2775967e+02
   5.4664868e+02   5.3826432e+02   4.7180466e+02   4.6887853e+02   4.0682898e+02
   6.4985802e+02   6.4978088e+02   5.1802133e+02   5.1438630e+02   4.2852939e+02
   6.5923755e+02   5.5997479e+02   4.8556990e+02   4.8116194e+02   4.2025955e+02
   6.8544892e+02   5.8731335e+02   5.0394544e+02   5.0029321e+02   4.2760300e+02
   6.5101015e+02   6.4048407e+02   5.1732134e+02   5.1374086e+02   4.2850797e+02
   6.1109314e+02   5.8171752e+02   5.0817397e+02   5.0473806e+02   4.2803480e+02
   6.0038232e+02   5.5437105e+02   4.7994436e+02   4.7575337e+02   3.8068799e+02
   6.3251516e+02   5.6930947e+02   4.9717320e+02   4.9325233e+02   4.2650653e+02
   5.5313522e+02   5.5284968e+02   5.1741837e+02   5.1386986e+02   4.2851524e+02
   5.5637151e+02   5.4505181e+02   4.7679917e+02   4.7353323e+02   4.1559498e+02
   5.6991893e+02   5.5161658e+02   4.8376100e+02   4.8025856e+02   4.2216332e+02
   5.1913231e+02   5.1545707e+02   4.4624981e+02   4.4553472e+02   4.2641748e+02
   6.7160460e+02   6.2523334e+02   5.1504306e+02   5.1159548e+02   4.2842494e+02
   6.3216763e+02   6.3010994e+02   5.1778580e+02   5.1416980e+02   4.2852241e+02
   6.2914348e+02   6.2912861e+02   5.1802527e+02   5.1438993e+02   4.2852951e+02
   5.9807427e+02   5.9250766e+02   5.1617561e+02   5.1269214e+02   4.2847129e+02
   7.0202635e+02   6.7197516e+02   5.1786069e+02   5.1423839e+02   4.2852462e+02
   5.1913351e+02   5.1545755e+02   4.4018360e+02   4.3858659e+02   4.2423648e+02
   5.9273956e+02   5.7192518e+02   5.0910245e+02   5.0577103e+02   4.2812425e+02
   5.9590055e+02   5.6357982e+02   4.9978729e+02   4.9623449e+02   4.2718401e+02
   5.8432924e+02   5.6070900e+02   4.9984722e+02   4.9642611e+02   4.2726607e+02
   6.3284307e+02   5.5729279e+02   4.8182001e+02   4.7733443e+02   4.0982624e+02
   5.2642966e+02   5.2231105e+02   4.7200102e+02   4.7092306e+02   4.2576060e+02
   5.9980155e+02   5.9904103e+02   5.1773050e+02   5.1412107e+02   4.2852097e+02
   7.1737697e+02   6.9522707e+02   5.1778246e+02   5.1416628e+02   4.2852226e+02
   5.8582172e+02   5.6888806e+02   5.0969110e+02   5.0640436e+02   4.2817154e+02
   6.9977757e+02   6.9528638e+02   5.1801121e+02   5.1437698e+02   4.2852909e+02
   5.6619287e+02   5.4916581e+02   4.7716323e+02   4.7350421e+02   4.0086239e+02
   5.4421805e+02   5.3647402e+02   4.7087307e+02   4.6808489e+02   4.0938177e+02
   6.1929911e+02   5.5624704e+02   4.8101443e+02   4.7660736e+02   4.0102234e+02
   5.1821118e+02   5.1456945e+02   4.3943345e+02   4.3913392e+02   4.2787050e+02
   6.3940363e+02   5.8791871e+02   5.0570139e+02   5.0213854e+02   4.2779988e+02
   6.5541384e+02   5.7750047e+02   5.0021794e+02   4.9637276e+02   4.2707401e+02
   5.9426550e+02   5.6332627e+02   5.0001542e+02   4.9648836e+02   4.2722769e+02
   6.5423959e+02   5.8977320e+02   5.0536374e+02   5.0177689e+02   4.2776151e+02
   5.2190443e+02   5.1811507e+02   4.6794369e+02   4.6738076e+02   4.2695796e+02
   5.4474351e+02   5.3683963e+02   4.7064064e+02   4.6780111e+02   3.8416083e+02
   7.2405178e+02   7.0486932e+02   5.1771503e+02   5.1410409e+02   4.2852021e+02
   6.5257125e+02   6.5149166e+02   5.1797999e+02   5.1434827e+02   4.2852818e+02
   6.2801170e+02   5.5684535e+02   4.8127968e+02   4.7680071e+02   3.9658809e+02
   5.2188360e+02   5.1815806e+02   4.7618076e+02   4.7566951e+02   4.2759590e+02
   7.1016304e+02   6.9680764e+02   5.1790824e+02   5.1428218e+02   4.2852604e+02
   5.8161435e+02   5.5217616e+02   4.7922730e+02   4.7534401e+02   4.1145179e+02
   6.5127962e+02   5.8900761e+02   5.0522883e+02   5.0163934e+02   4.2774841e+02
   6.9289541e+02   6.5890360e+02   5.1767119e+02   5.1406371e+02   4.2851888e+02
   6.6967669e+02   6.6931836e+02   5.1802184e+02   5.1438677e+02   4.2852941e+02
   6.8157843e+02   5.9751019e+02   5.0777213e+02   5.0424832e+02   4.2798080e+02
   6.2739405e+02   6.2151713e+02   5.1721158e+02   5.1364078e+02   4.2850462e+02
   6.6887917e+02   5.5968498e+02   4.8496229e+02   4.8051578e+02   4.1937348e+02
   6.0675901e+02   5.7048388e+02   5.0316754e+02   4.9964405e+02   4.2757983e+02
   6.3344622e+02   5.9860980e+02   5.1028485e+02   5.0684396e+02   4.2817213e+02
   6.8357487e+02   6.3600671e+02   5.1619504e+02   5.1269133e+02   4.2846960e+02
   6.4826893e+02   6.1768251e+02   5.1422883e+02   5.1080441e+02   4.2838991e+02
   6.3642492e+02   5.5723821e+02   4.8146259e+02   4.7693924e+02   3.9505336e+02
   6.5532696e+02   5.9147383e+02   5.0598849e+02   5.0242034e+02   4.2782297e+02
   5.7605647e+02   5.6495498e+02   5.1052350e+02   5.0729311e+02   4.2823301e+02
   6.3268309e+02   6.3268291e+02   5.1802715e+02   5.1439165e+02   4.2852956e+02
   5.2859269e+02   5.2513439e+02   4.9488119e+02   4.9337678e+02   4.2784764e+02
   7.5552802e+02   5.9570912e+02   5.0644875e+02   5.0287948e+02   4.2786172e+02
   6.4718664e+02   5.7361917e+02   4.9867500e+02   4.9476656e+02   4.2679716e+02
   5.5408588e+02   5.4679787e+02   4.9381209e+02   4.9088464e+02   4.2669652e+02
   6.1277379e+02   5.5573605e+02   4.8099225e+02   4.7667523e+02   4.0897909e+02
   5.4455579e+02   5.3672005e+02   4.7088039e+02   4.6806610e+02   4.0760571e+02
   5.1802768e+02   5.1446271e+02   5.1443752e+02   5.1436699e+02   4.2852956e+02
   6.2546399e+02   6.2290887e+02   5.1775983e+02   5.1414612e+02   4.2852165e+02
   5.5736504e+02   5.5277475e+02   5.0753300e+02   5.0452007e+02   4.2810813e+02
   6.4507417e+02   5.5860173e+02   4.8370713e+02   4.7925305e+02   4.1734057e+02
   6.1705125e+02   6.1703203e+02   5.1802063e+02   5.1438568e+02   4.2852937e+02
   5.1829051e+02   5.1464345e+02   4.2988502e+02   4.1965137e+02   4.0924948e+02
   5.6104022e+02   5.5227458e+02   4.9744979e+02   4.9431578e+02   4.2712381e+02
   5.6294517e+02   5.4805902e+02   4.7671911e+02   4.7314865e+02   4.0435552e+02
   6.1472738e+02   5.5574663e+02   4.8082325e+02   4.7648325e+02   4.0497401e+02
   6.6101280e+02   5.6703966e+02   4.9379446e+02   4.8968249e+02   4.2549452e+02
   5.6112215e+02   5.5919811e+02   5.1521343e+02   5.1188942e+02   4.2844974e+02
   6.2341665e+02   5.8459660e+02   5.0621341e+02   5.0269164e+02   4.2785764e+02
   5.6523034e+02   5.5625255e+02   5.0285607e+02   4.9972953e+02   4.2771846e+02
   6.6206769e+02   5.5995118e+02   4.8547016e+02   4.8105295e+02   4.2011196e+02
   6.7073579e+02   5.6710955e+02   4.9373826e+02   4.8961818e+02   4.2546876e+02
   5.6889967e+02   5.5002440e+02   4.7820671e+02   4.7452954e+02   4.1201792e+02
   6.0856637e+02   6.0810946e+02   5.1791813e+02   5.1429193e+02   4.2852640e+02
   5.1980834e+02   5.1610214e+02   4.3940160e+02   4.3653539e+02   4.1862405e+02
   5.7469866e+02   5.5096207e+02   4.7800453e+02   4.7418887e+02   3.9181677e+02
   6.0726414e+02   5.5626372e+02   4.8335854e+02   4.7921777e+02   4.1894259e+02
   6.3744620e+02   6.2760041e+02   5.1690907e+02   5.1335970e+02   4.2849463e+02
   6.4256275e+02   6.0929845e+02   5.1263767e+02   5.0921931e+02   4.2831136e+02
   5.4628240e+02   5.4511951e+02   5.1490059e+02   5.1170824e+02   4.2845282e+02
   6.6550531e+02   6.4657809e+02   5.1718863e+02   5.1361779e+02   4.2850368e+02
   6.0242426e+02   5.6283331e+02   4.9642695e+02   4.9271586e+02   4.2652223e+02
   5.6387953e+02   5.4839673e+02   4.7675727e+02   4.7315305e+02   3.9401130e+02
   5.9021168e+02   5.5445813e+02   4.8346701e+02   4.7960588e+02   4.2051570e+02
   6.5981462e+02   6.2471480e+02   5.1518919e+02   5.1173657e+02   4.2843100e+02
   6.3098470e+02   6.1042642e+02   5.1397644e+02   5.1056007e+02   4.2837901e+02
   5.8173023e+02   5.6716256e+02   5.1007742e+02   5.0681654e+02   4.2820051e+02
   7.4245321e+02   6.9831407e+02   5.1743801e+02   5.1384825e+02   4.2851161e+02
   7.0098260e+02   6.2109303e+02   5.1420470e+02   5.1077791e+02   4.2838839e+02
   5.9836275e+02   5.8713791e+02   5.1420647e+02   5.1082153e+02   4.2839491e+02
   5.2007976e+02   5.1636376e+02   4.4363665e+02   4.4185278e+02   4.2246715e+02
   7.2010272e+02   5.9358910e+02   5.0602661e+02   5.0244911e+02   4.2782308e+02
   6.2327640e+02   5.8071178e+02   5.0451624e+02   5.0094678e+02   4.2769056e+02
   5.8553526e+02   5.7443266e+02   5.1325470e+02   5.0993015e+02   4.2835891e+02
   5.2697226e+02   5.2266544e+02   4.5491501e+02   4.5250549e+02   3.8780541e+02
   6.2008543e+02   5.7101453e+02   5.0011101e+02   4.9636104e+02   4.2711397e+02
   5.8307060e+02   5.5265222e+02   4.8032007e+02   4.7646269e+02   4.1578926e+02
   6.3596143e+02   5.5753530e+02   4.8211637e+02   4.7762852e+02   4.1180658e+02
   5.4741928e+02   5.4376533e+02   5.0601307e+02   5.0324829e+02   4.2808001e+02
   6.2599174e+02   6.2595393e+02   5.1802291e+02   5.1438777e+02   4.2852944e+02
   5.5698964e+02   5.4514905e+02   4.7524288e+02   4.7186341e+02   3.8219590e+02
   6.2247344e+02   5.5658556e+02   4.8118973e+02   4.7674485e+02   4.0154054e+02
   7.5529576e+02   7.3818716e+02   5.1793317e+02   5.1430514e+02   4.2852678e+02
   6.3790497e+02   5.5731026e+02   4.8148583e+02   4.7695312e+02   3.8468479e+02
   5.5540088e+02   5.4505983e+02   4.8030465e+02   4.7721248e+02   4.2126478e+02
   5.8821612e+02   5.5669294e+02   4.8996901e+02   4.8630569e+02   4.2484095e+02
   6.2998545e+02   6.1788953e+02   5.1588615e+02   5.1240436e+02   4.2845874e+02
   7.4664499e+02   5.9870217e+02   5.0746319e+02   5.0392364e+02   4.2795269e+02
   6.1052815e+02   5.6091391e+02   4.9175541e+02   4.8783134e+02   4.2509011e+02
   5.8557580e+02   5.5706663e+02   4.9175797e+02   4.8815735e+02   4.2551549e+02
   5.7702195e+02   5.7643427e+02   5.1776144e+02   5.1415376e+02   4.2852235e+02
   6.6279630e+02   5.8192628e+02   5.0185340e+02   4.9809609e+02   4.2732992e+02
   7.1396920e+02   5.7022905e+02   4.9568277e+02   4.9163013e+02   4.2605969e+02
   5.7397062e+02   5.5447831e+02   4.9048832e+02   4.8703933e+02   4.2533422e+02
   5.8361605e+02   5.5229419e+02   4.7886202e+02   4.7492426e+02   4.0489791e+02
   5.8770144e+02   5.6735460e+02   5.0758633e+02   5.0427913e+02   4.2802968e+02
   5.5117071e+02   5.5025240e+02   5.1585943e+02   5.1252121e+02   4.2847551e+02
   5.8603828e+02   5.5261153e+02   4.7894048e+02   4.7495747e+02   3.9770744e+02
   7.1301678e+02   6.3141337e+02   5.1550773e+02   5.1204050e+02   4.2844361e+02
   7.4085904e+02   5.6262784e+02   4.8869532e+02   4.8437070e+02   4.2300217e+02
   7.2424837e+02   6.6765979e+02   5.1746791e+02   5.1387592e+02   4.2851256e+02
   5.9540527e+02   5.9536577e+02   5.1801458e+02   5.1438023e+02   4.2852921e+02
   5.7003671e+02   5.6730591e+02   5.1611208e+02   5.1267822e+02   4.2847476e+02
   6.4734031e+02   6.0730396e+02   5.1183260e+02   5.0840566e+02   4.2826617e+02
   5.2548008e+02   5.2134039e+02   4.5249640e+02   4.5003296e+02   3.9861537e+02
   6.3448314e+02   5.8060827e+02   5.0309795e+02   4.9944312e+02   4.2751581e+02
   7.7018978e+02   6.8263766e+02   5.1729784e+02   5.1371854e+02   4.2850715e+02
   5.9733304e+02   5.8166318e+02   5.1229626e+02   5.0894117e+02   4.2830502e+02
   7.6379119e+02   6.3775502e+02   5.1568026e+02   5.1220398e+02   4.2845022e+02
   6.0278439e+02   5.7849718e+02   5.0896421e+02   5.0557358e+02   4.2810038e+02
   7.0089744e+02   6.9264249e+02   5.1799867e+02   5.1436545e+02   4.2852872e+02
   6.0562139e+02   6.0452134e+02   5.1775469e+02   5.1414254e+02   4.2852161e+02
   7.4709315e+02   6.6537617e+02   5.1718710e+02   5.1361596e+02   4.2850358e+02
   6.0719379e+02   6.0711471e+02   5.1800658e+02   5.1437286e+02   4.2852897e+02
   6.7197624e+02   6.0540367e+02   5.1043736e+02   5.0698478e+02   4.2817888e+02
   7.6383336e+02   5.5869056e+02   4.8259458e+02   4.7798526e+02   4.1166807e+02
   5.6285638e+02   5.4811936e+02   4.7719483e+02   4.7365328e+02   4.1100660e+02
   5.9311193e+02   5.7226061e+02   5.0914317e+02   5.0580946e+02   4.2812626e+02
   5.9036631e+02   5.9023125e+02   5.1797967e+02   5.1434864e+02   4.2852823e+02
   6.6118288e+02   5.8211676e+02   5.0195814e+02   4.9820734e+02   4.2734542e+02
   5.4065006e+02   5.3371186e+02   4.6847088e+02   4.6584164e+02   4.0191758e+02
   5.9278830e+02   5.9231325e+02   5.1784381e+02   5.1422517e+02   4.2852436e+02
   7.3295660e+02   5.6054146e+02   4.8584635e+02   4.8140648e+02   4.2041467e+02
   5.7317508e+02   5.5120820e+02   4.7989419e+02   4.7620161e+02   4.1673517e+02
   6.6893917e+02   6.5136953e+02   5.1750844e+02   5.1391356e+02   4.2851385e+02
   6.6164137e+02   5.5791070e+02   4.8176168e+02   4.7716419e+02   3.8947974e+02
   6.4663504e+02   6.3639009e+02   5.1724407e+02   5.1366959e+02   4.2850552e+02
   5.8487622e+02   5.5780663e+02   4.9371658e+02   4.9017283e+02   4.2608752e+02
   6.1788643e+02   5.6249619e+02   4.9255337e+02   4.8857653e+02   4.2528067e+02
   6.4302761e+02   6.4279299e+02   5.1800948e+02   5.1437541e+02   4.2852904e+02
   5.9045865e+02   5.5340146e+02   4.8011325e+02   4.7611535e+02   4.1290113e+02
   7.4944073e+02   6.3592652e+02   5.1550086e+02   5.1203319e+02   4.2844323e+02
   6.5394751e+02   6.5337966e+02   5.1800208e+02   5.1436860e+02   4.2852883e+02
   7.5476875e+02   6.3523388e+02   5.1541737e+02   5.1195341e+02   4.2843992e+02
   5.6222247e+02   5.5095652e+02   4.9062412e+02   4.8741199e+02   4.2569384e+02
   6.8891425e+02   6.2539326e+02   5.1493197e+02   5.1148788e+02   4.2842026e+02
   6.4872830e+02   6.1818088e+02   5.1433553e+02   5.1090910e+02   4.2839471e+02
   7.6309896e+02   6.6262311e+02   5.1709537e+02   5.1353089e+02   4.2850059e+02
   7.6370838e+02   6.9338410e+02   5.1734904e+02   5.1376594e+02   4.2850879e+02
   5.9695488e+02   5.6558926e+02   5.0203744e+02   4.9855784e+02   4.2748391e+02
   6.1879535e+02   5.5687025e+02   4.8254502e+02   4.7821847e+02   4.1592174e+02
   7.0770527e+02   6.2179976e+02   5.1432444e+02   5.1089544e+02   4.2839379e+02
   5.8883069e+02   5.5745812e+02   4.9150791e+02   4.8785961e+02   4.2537940e+02
   7.0052027e+02   5.6086295e+02   4.8668433e+02   4.8230947e+02   4.2143439e+02
   6.9443954e+02   6.7265430e+02   5.1789922e+02   5.1427388e+02   4.2852577e+02
   6.5740705e+02   5.5784761e+02   4.8173204e+02   4.7714105e+02   3.8593914e+02
   6.0551772e+02   6.0439004e+02   5.1775010e+02   5.1413836e+02   4.2852148e+02
   7.1177609e+02   5.6355104e+02   4.9013773e+02   4.8587590e+02   4.2390656e+02
   5.1841216e+02   5.1476331e+02   4.3902818e+02   4.3835730e+02   4.2702573e+02
   7.3538069e+02   5.5828003e+02   4.8192723e+02   4.7729164e+02   3.9327106e+02
   6.7795168e+02   5.7636115e+02   4.9927587e+02   4.9536836e+02   4.2689659e+02
   5.2512189e+02   5.2102020e+02   4.5219657e+02   4.4977852e+02   4.0859987e+02
   6.6884882e+02   6.0192007e+02   5.0957480e+02   5.0610322e+02   4.2812000e+02
   6.2080344e+02   5.8371382e+02   5.0642705e+02   5.0291918e+02   4.2787992e+02
   6.6433109e+02   5.6300252e+02   4.8975937e+02   4.8550508e+02   4.2373406e+02
   5.9789103e+02   5.5786870e+02   4.8947040e+02   4.8566153e+02   4.2440767e+02
   6.0829499e+02   5.9963520e+02   5.1555952e+02   5.1210587e+02   4.2844778e+02
   5.4173327e+02   5.3453912e+02   4.6910959e+02   4.6643481e+02   4.0166747e+02
   5.8071085e+02   5.5199762e+02   4.7895259e+02   4.7507120e+02   4.0973226e+02
   6.5981499e+02   6.2845228e+02   5.1564564e+02   5.1217269e+02   4.2844910e+02
   6.5676439e+02   6.1484711e+02   5.1286248e+02   5.0944177e+02   4.2832265e+02
   7.2890410e+02   5.7789551e+02   4.9948122e+02   4.9556963e+02   4.2692618e+02
   6.3099572e+02   5.5699346e+02   4.8133781e+02   4.7684051e+02   3.8972180e+02
   6.5443514e+02   5.5778799e+02   4.8171427e+02   4.7713088e+02   3.9453492e+02
   5.3219978e+02   5.2719559e+02   4.6690734e+02   4.6499074e+02   4.2030804e+02
   5.3376521e+02   5.3375953e+02   5.1801094e+02   5.1437931e+02   4.2852930e+02
   6.1162587e+02   5.7412039e+02   5.0416771e+02   5.0064798e+02   4.2767747e+02
   6.0698727e+02   6.0338591e+02   5.1712809e+02   5.1356730e+02   4.2850235e+02
   5.5994570e+02   5.4671993e+02   4.7599028e+02   4.7250643e+02   3.9580844e+02
   5.1961054e+02   5.1591573e+02   4.4402965e+02   4.4271900e+02   4.2443648e+02
   5.8551574e+02   5.8471854e+02   5.1769036e+02   5.1408738e+02   4.2852010e+02
   6.4654632e+02   6.3847532e+02   5.1750674e+02   5.1391230e+02   4.2851383e+02
   6.0036373e+02   5.5437505e+02   4.7996142e+02   4.7577168e+02   3.9595428e+02
   6.6757863e+02   5.5826475e+02   4.8238794e+02   4.7781730e+02   4.1137382e+02
   5.9869453e+02   5.9787175e+02   5.1776089e+02   5.1414896e+02   4.2852188e+02
   6.0531150e+02   5.8345259e+02   5.1042409e+02   5.0704100e+02   4.2819361e+02
   6.1907343e+02   6.1765185e+02   5.1763097e+02   5.1402792e+02   4.2851778e+02
   5.6688872e+02   5.5216553e+02   4.8854433e+02   4.8520923e+02   4.2485513e+02
   6.4802510e+02   6.4607369e+02   5.1789856e+02   5.1427336e+02   4.2852576e+02
   6.5055494e+02   5.6106190e+02   4.8753553e+02   4.8323538e+02   4.2231299e+02
   7.6742945e+02   7.6737125e+02   5.1802707e+02   5.1439158e+02   4.2852956e+02
   6.3305330e+02   5.5815875e+02   4.8359684e+02   4.7919407e+02   4.1753502e+02
   6.4096882e+02   5.6478073e+02   4.9266467e+02   4.8855207e+02   4.2514369e+02
   5.7488935e+02   5.5468990e+02   4.9055010e+02   4.8708693e+02   4.2533373e+02
   5.4832522e+02   5.4620225e+02   5.1216150e+02   5.0915067e+02   4.2835917e+02
   7.0246776e+02   6.8149074e+02   5.1793555e+02   5.1430734e+02   4.2852685e+02
   6.1175706e+02   5.8887297e+02   5.1090823e+02   5.0751053e+02   4.2821920e+02
   6.3207194e+02   6.2583535e+02   5.1724055e+02   5.1366710e+02   4.2850549e+02
   7.1406618e+02   5.5814165e+02   4.8189852e+02   4.7728152e+02   4.0019083e+02
   6.6370265e+02   6.3349411e+02   5.1616174e+02   5.1266029e+02   4.2846842e+02
   5.1834219e+02   5.1469600e+02   4.5015432e+02   4.5001631e+02   4.2813468e+02
   5.9766186e+02   5.7740039e+02   5.1037480e+02   5.0702303e+02   4.2819765e+02
   5.5027580e+02   5.4157898e+02   4.7944228e+02   4.7660843e+02   4.2181514e+02
   7.3364687e+02   6.1844758e+02   5.1300900e+02   5.0958554e+02   4.2832971e+02
   6.2717617e+02   5.7311856e+02   5.0019218e+02   4.9641149e+02   4.2710742e+02
   6.1642127e+02   5.7018058e+02   5.0063354e+02   4.9694138e+02   4.2721462e+02
   5.4661554e+02   5.3822908e+02   4.7164641e+02   4.6871415e+02   4.0357817e+02
   7.1740996e+02   7.1183774e+02   5.1792958e+02   5.1430183e+02   4.2852668e+02
   6.1884496e+02   6.1847116e+02   5.1792755e+02   5.1430031e+02   4.2852665e+02
   6.1980894e+02   5.8082770e+02   5.0546780e+02   5.0194261e+02   4.2779267e+02
   6.0087811e+02   5.6033641e+02   4.9302184e+02   4.8924010e+02   4.2565362e+02
   7.3813860e+02   7.3784320e+02   5.1802441e+02   5.1438914e+02   4.2852948e+02
   5.2064775e+02   5.1689840e+02   4.4060462e+02   4.3721023e+02   3.8793504e+02
   6.3519794e+02   6.3297975e+02   5.1781592e+02   5.1419746e+02   4.2852331e+02
   6.6541935e+02   5.7255895e+02   4.9737337e+02   4.9339127e+02   4.2649965e+02
   5.7655643e+02   5.5130304e+02   4.7826283e+02   4.7442171e+02   4.0277043e+02
   6.4994563e+02   5.9675219e+02   5.0830391e+02   5.0480260e+02   4.2802602e+02
   6.9384368e+02   6.2896990e+02   5.1538734e+02   5.1192584e+02   4.2843889e+02
   5.2062900e+02   5.1688586e+02   4.4580709e+02   4.4407376e+02   4.2215906e+02
   5.4804014e+02   5.3925912e+02   4.7223172e+02   4.6922906e+02   4.0223112e+02
   5.3680628e+02   5.3078199e+02   4.6606548e+02   4.6357885e+02   4.0698745e+02
   5.1803273e+02   5.1439703e+02   4.2862350e+02   4.2517145e+02   4.2503283e+02
   5.4104211e+02   5.3660370e+02   4.9737274e+02   4.9495426e+02   4.2755281e+02
   5.1871049e+02   5.1504582e+02   4.3201783e+02   4.2496022e+02   4.0036104e+02
   6.4835083e+02   5.9964811e+02   5.0946052e+02   5.0599214e+02   4.2811335e+02
   7.1207895e+02   7.1181215e+02   5.1802278e+02   5.1438763e+02   4.2852943e+02
   6.6797906e+02   6.0942984e+02   5.1152528e+02   5.0809034e+02   4.2824722e+02
   6.2619907e+02   5.5878367e+02   4.8547711e+02   4.8120539e+02   4.2072753e+02
   5.7410194e+02   5.7112357e+02   5.1648143e+02   5.1300485e+02   4.2848530e+02
   5.2233361e+02   5.1852421e+02   4.6913019e+02   4.6852165e+02   4.2690308e+02
   5.2167001e+02   5.1786498e+02   4.4898037e+02   4.4725662e+02   4.2158322e+02
   6.8626679e+02   5.5802210e+02   4.8181049e+02   4.7720113e+02   3.8891388e+02
   6.3905570e+02   6.3622494e+02   5.1769203e+02   5.1408330e+02   4.2851955e+02
   6.5248885e+02   5.8132497e+02   5.0200438e+02   4.9826404e+02   4.2735590e+02
   5.5490182e+02   5.4394194e+02   4.7490242e+02   4.7161958e+02   4.0679113e+02
   5.8587077e+02   5.5257961e+02   4.7889978e+02   4.7491802e+02   3.8697098e+02
   6.2082390e+02   6.1859697e+02   5.1743959e+02   5.1385163e+02   4.2851187e+02
   7.7687752e+02   6.6921797e+02   5.1716804e+02   5.1359828e+02   4.2850296e+02
   5.9834837e+02   5.9214040e+02   5.1594155e+02   5.1247388e+02   4.2846302e+02
   5.2188504e+02   5.1810611e+02   4.6953434e+02   4.6898719e+02   4.2711857e+02
   5.2010497e+02   5.1645519e+02   4.7864326e+02   4.7835476e+02   4.2809765e+02
   5.8887502e+02   5.8638414e+02   5.1722093e+02   5.1366016e+02   4.2850612e+02
   6.0018085e+02   5.5434223e+02   4.7992975e+02   4.7574243e+02   3.8782562e+02
   6.6698864e+02   6.6155435e+02   5.1794263e+02   5.1431387e+02   4.2852707e+02
   6.6196920e+02   5.5791593e+02   4.8176767e+02   4.7717012e+02   3.9255470e+02
   6.3812774e+02   5.7445978e+02   4.9970649e+02   4.9586434e+02   4.2700270e+02
   5.4395653e+02   5.3637085e+02   4.7222475e+02   4.6952606e+02   4.1592704e+02
   5.9863866e+02   5.8275605e+02   5.1229723e+02   5.0893797e+02   4.2830430e+02
   6.7137273e+02   6.6690941e+02   5.1797713e+02   5.1434563e+02   4.2852809e+02
   5.5869705e+02   5.4624816e+02   4.7662603e+02   4.7323407e+02   4.1275018e+02
   5.9789889e+02   5.9546879e+02   5.1731518e+02   5.1374199e+02   4.2850853e+02
   6.4887832e+02   5.8376927e+02   5.0324856e+02   4.9957803e+02   4.2752466e+02
   6.1179808e+02   6.1124328e+02   5.1788460e+02   5.1426112e+02   4.2852541e+02
   6.3304452e+02   5.7417271e+02   5.0006524e+02   4.9625695e+02   4.2707405e+02
   5.7856147e+02   5.5203424e+02   4.8002188e+02   4.7622976e+02   4.1587394e+02
   6.0445637e+02   5.6211040e+02   4.9488352e+02   4.9111938e+02   4.2614024e+02
   5.7897469e+02   5.5215439e+02   4.8027080e+02   4.7648216e+02   4.1647762e+02
   5.2138402e+02   5.1759840e+02   4.5487532e+02   4.5391365e+02   4.2514979e+02
   5.6778228e+02   5.4958301e+02   4.7734238e+02   4.7364874e+02   3.9912499e+02
   5.5374544e+02   5.5265595e+02   5.1564054e+02   5.1231276e+02   4.2846763e+02
   7.0919043e+02   6.2385687e+02   5.1467232e+02   5.1123557e+02   4.2840915e+02
   6.6522166e+02   6.6247553e+02   5.1798401e+02   5.1435197e+02   4.2852829e+02
   6.2532182e+02   5.9786589e+02   5.1105993e+02   5.0763782e+02   4.2822292e+02
   6.7510278e+02   6.6896495e+02   5.1795679e+02   5.1432690e+02   4.2852748e+02
   7.7977789e+02   7.6586088e+02   5.1801822e+02   5.1438344e+02   4.2852930e+02
   7.4074022e+02   6.3039318e+02   5.1496677e+02   5.1152025e+02   4.2842154e+02
   5.5906988e+02   5.5175014e+02   4.9979803e+02   4.9673543e+02   4.2745495e+02
   5.5557403e+02   5.5236733e+02   5.1067781e+02   5.0762684e+02   4.2827879e+02
   7.6124835e+02   5.9028695e+02   5.0424559e+02   5.0059604e+02   4.2763349e+02
   6.1981968e+02   6.1838611e+02   5.1765037e+02   5.1404570e+02   4.2851836e+02
   5.4888910e+02   5.3986885e+02   4.7256509e+02   4.6952271e+02   4.0119857e+02
   5.7637379e+02   5.7366888e+02   5.1667037e+02   5.1317216e+02   4.2849067e+02
   5.2612438e+02   5.2605974e+02   5.1786453e+02   5.1428602e+02   4.2852776e+02
   7.4500430e+02   6.0156590e+02   5.0863367e+02   5.0512923e+02   4.2804842e+02
   7.2267588e+02   6.2210682e+02   5.1414405e+02   5.1071720e+02   4.2838546e+02
   6.1294847e+02   5.6423790e+02   4.9585850e+02   4.9203851e+02   4.2631014e+02
   5.8770154e+02   5.8080859e+02   5.1533873e+02   5.1192536e+02   4.2844325e+02
   5.4901080e+02   5.4380200e+02   4.9916188e+02   4.9639297e+02   4.2754329e+02
   5.2131663e+02   5.1752998e+02   4.4291660e+02   4.3986277e+02   3.9525615e+02
   7.1489305e+02   7.0902396e+02   5.1793443e+02   5.1430630e+02   4.2852682e+02
   6.2749448e+02   5.6004581e+02   4.8755241e+02   4.8335802e+02   4.2260791e+02
   6.6287370e+02   6.5229500e+02   5.1762739e+02   5.1402339e+02   4.2851754e+02
   5.3014648e+02   5.2541633e+02   4.5982057e+02   4.5750683e+02   4.0998775e+02
   6.1856232e+02   6.0648352e+02   5.1508659e+02   5.1164749e+02   4.2842816e+02
   7.3104327e+02   6.2133866e+02   5.1381225e+02   5.1038843e+02   4.2836984e+02
   5.7102280e+02   5.5032057e+02   4.7772534e+02   4.7397188e+02   4.0101837e+02
   6.1610976e+02   5.6680789e+02   4.9799952e+02   4.9420711e+02   4.2675978e+02
   6.2470916e+02   5.6170103e+02   4.9026841e+02   4.8616264e+02   4.2424066e+02
   6.7274954e+02   6.3685418e+02   5.1637463e+02   5.1285991e+02   4.2847606e+02
   6.9119939e+02   6.8665409e+02   5.1801580e+02   5.1438121e+02   4.2852923e+02
   6.4301291e+02   5.7502077e+02   4.9969941e+02   4.9584745e+02   4.2699573e+02
   6.5129088e+02   5.7255382e+02   4.9781161e+02   4.9386024e+02   4.2660999e+02
   5.2422210e+02   5.2020791e+02   4.5012444e+02   4.4758029e+02   3.8699129e+02
   6.2235706e+02   5.7005390e+02   4.9888666e+02   4.9506389e+02   4.2688901e+02
   5.1931515e+02   5.1562602e+02   4.3514208e+02   4.3035551e+02   4.0697896e+02
   5.7927386e+02   5.5676806e+02   4.9370619e+02   4.9023655e+02   4.2616054e+02
   6.4832737e+02   6.4356664e+02   5.1770791e+02   5.1409777e+02   4.2852002e+02
   5.6650588e+02   5.5734146e+02   5.0417893e+02   5.0105232e+02   4.2782926e+02
   5.7264769e+02   5.5545491e+02   4.9394826e+02   4.9057625e+02   4.2630975e+02
   5.2035676e+02   5.1672169e+02   4.8114207e+02   4.8081248e+02   4.2811456e+02
   6.5053166e+02   5.8967132e+02   5.0551053e+02   5.0193097e+02   4.2777720e+02
   6.7004901e+02   5.5796980e+02   4.8180059e+02   4.7719858e+02   3.9645903e+02
   5.6947272e+02   5.6765296e+02   5.1674983e+02   5.1325441e+02   4.2849431e+02
   6.8407360e+02   6.1780571e+02   5.1338092e+02   5.0996031e+02   4.2834903e+02
   6.9347684e+02   6.9084052e+02   5.1801948e+02   5.1438460e+02   4.2852934e+02
   7.2351182e+02   6.2680791e+02   5.1471938e+02   5.1128076e+02   4.2841109e+02
   6.0341895e+02   5.5478981e+02   4.8033987e+02   4.7611782e+02   4.0616649e+02
   6.6890795e+02   6.3404785e+02   5.1615091e+02   5.1265002e+02   4.2846802e+02
   6.4788762e+02   5.7993712e+02   5.0172657e+02   4.9797800e+02   4.2731922e+02
   6.0021104e+02   5.5435504e+02   4.7995556e+02   4.7576887e+02   3.9730579e+02
   5.8131384e+02   5.5195115e+02   4.7854298e+02   4.7462944e+02   3.9133277e+02
   6.4994849e+02   6.4793233e+02   5.1785578e+02   5.1423397e+02   4.2852448e+02
   5.1828262e+02   5.1463672e+02   4.3027066e+02   4.2325657e+02   4.1810087e+02
   5.2370114e+02   5.1973447e+02   4.4910227e+02   4.4652974e+02   4.0007584e+02
   7.0397178e+02   5.5808969e+02   4.8189113e+02   4.7728166e+02   4.0164035e+02
   6.2336540e+02   5.8927775e+02   5.0809233e+02   5.0461312e+02   4.2801698e+02
   6.0998656e+02   5.8262856e+02   5.0883992e+02   5.0542048e+02   4.2808478e+02
   6.4549222e+02   6.4547303e+02   5.1802618e+02   5.1439076e+02   4.2852953e+02
   7.1440976e+02   6.9927562e+02   5.1784880e+02   5.1422742e+02   4.2852426e+02
   5.2691881e+02   5.2261951e+02   4.5529983e+02   4.5296451e+02   4.0936193e+02
   6.2252776e+02   5.6563073e+02   4.9520847e+02   4.9127656e+02   4.2605762e+02
   7.1447650e+02   6.5930373e+02   5.1748757e+02   5.1389413e+02   4.2851318e+02
   5.9283405e+02   5.8376238e+02   5.1465832e+02   5.1126920e+02   4.2841548e+02
   6.8355430e+02   5.6057925e+02   4.8630283e+02   4.8191369e+02   4.2105142e+02
   5.6625222e+02   5.5938156e+02   5.0903127e+02   5.0588934e+02   4.2816663e+02
   6.6345868e+02   6.6298133e+02   5.1802044e+02   5.1438548e+02   4.2852937e+02
   7.1120451e+02   6.3458530e+02   5.1588259e+02   5.1239654e+02   4.2845802e+02
   6.7408207e+02   6.0402695e+02   5.1006844e+02   5.0660807e+02   4.2815418e+02
   6.5515217e+02   6.4824125e+02   5.1762364e+02   5.1401999e+02   4.2851743e+02
   6.7327403e+02   6.4542482e+02   5.1704386e+02   5.1348352e+02   4.2849895e+02
   6.1872473e+02   5.9753146e+02   5.1229196e+02   5.0888849e+02   4.2829577e+02
   6.2151835e+02   5.8424893e+02   5.0646812e+02   5.0295808e+02   4.2788259e+02
   6.2046867e+02   6.2045415e+02   5.1802329e+02   5.1438812e+02   4.2852945e+02
   6.4984010e+02   5.8178338e+02   5.0233661e+02   4.9861741e+02   4.2740400e+02
   6.9698337e+02   5.5858784e+02   4.8286922e+02   4.7831172e+02   4.1393601e+02
   5.9290629e+02   5.7864129e+02   5.1257521e+02   5.0923341e+02   4.2832195e+02
   6.2368532e+02   6.2362474e+02   5.1802030e+02   5.1438537e+02   4.2852936e+02
   5.1894037e+02   5.1526786e+02   4.3390742e+02   4.2904873e+02   4.1514655e+02
   5.7539082e+02   5.7226520e+02   5.1643646e+02   5.1296173e+02   4.2848361e+02
   6.4771256e+02   6.1007938e+02   5.1246998e+02   5.0904884e+02   4.2830200e+02
   5.9834027e+02   5.5787526e+02   4.8935700e+02   4.8554015e+02   4.2434639e+02
   7.4365629e+02   7.0480565e+02   5.1747768e+02   5.1388493e+02   4.2851286e+02
   5.8911155e+02   5.5521436e+02   4.8600674e+02   4.8224967e+02   4.2281563e+02
   5.1862124e+02   5.1496024e+02   4.3156202e+02   4.2401067e+02   4.0233657e+02
   5.9578373e+02   5.8236896e+02   5.1303076e+02   5.0967389e+02   4.2834235e+02
   6.7052718e+02   5.8706401e+02   5.0397994e+02   5.0033138e+02   4.2760790e+02
   5.6645781e+02   5.4936131e+02   4.7775598e+02   4.7412093e+02   4.1097194e+02
   6.6193366e+02   6.6193360e+02   5.1802717e+02   5.1439167e+02   4.2852956e+02
   5.9800404e+02   5.5425968e+02   4.8037170e+02   4.7625007e+02   4.1117413e+02
   6.0105460e+02   5.5501364e+02   4.8151067e+02   4.7738035e+02   4.1548179e+02
   6.2649128e+02   5.8966127e+02   5.0789471e+02   5.0440688e+02   4.2800020e+02
   7.5724093e+02   6.6579844e+02   5.1715790e+02   5.1358889e+02   4.2850264e+02
   6.4835839e+02   5.7709664e+02   5.0042543e+02   4.9660272e+02   4.2711527e+02
   5.3285578e+02   5.2767232e+02   4.6292391e+02   4.6058417e+02   4.1043206e+02
   7.5113849e+02   7.3367140e+02   5.1789864e+02   5.1427334e+02   4.2852575e+02
   6.2595714e+02   6.1543246e+02   5.1560888e+02   5.1214281e+02   4.2844835e+02
   6.4350768e+02   5.6600183e+02   4.9370448e+02   4.8962778e+02   4.2550843e+02
   5.8312914e+02   5.5328548e+02   4.8243628e+02   4.7865867e+02   4.1985040e+02
   6.6273322e+02   6.2471031e+02   5.1511622e+02   5.1166623e+02   4.2842800e+02
   6.2804355e+02   6.2766060e+02   5.1797260e+02   5.1434157e+02   4.2852797e+02
   6.0475180e+02   6.0021210e+02   5.1671370e+02   5.1318611e+02   4.2848900e+02
   5.1869809e+02   5.1503680e+02   4.3444440e+02   4.3137509e+02   4.2211276e+02
   6.4002385e+02   5.5742382e+02   4.8158217e+02   4.7704284e+02   4.0076931e+02
   6.9656273e+02   6.3366105e+02   5.1593146e+02   5.1244294e+02   4.2845988e+02
   6.3231139e+02   5.5770204e+02   4.8272467e+02   4.7828638e+02   4.1510655e+02
   7.5976658e+02   6.3060488e+02   5.1490813e+02   5.1146335e+02   4.2841905e+02
   6.3366183e+02   5.5977149e+02   4.8652734e+02   4.8225426e+02   4.2164173e+02
   6.8817057e+02   5.6770779e+02   4.9408756e+02   4.8997750e+02   4.2558115e+02
   5.8935066e+02   5.5829737e+02   4.9313182e+02   4.8951488e+02   4.2586829e+02
   5.6493593e+02   5.4877881e+02   4.7697301e+02   4.7334303e+02   4.0015769e+02
   6.6059372e+02   6.3574994e+02   5.1642962e+02   5.1291158e+02   4.2847803e+02
   5.2421399e+02   5.2020777e+02   4.5744087e+02   4.5599672e+02   4.2269783e+02
   6.1882580e+02   5.8189200e+02   5.0620876e+02   5.0270501e+02   4.2786322e+02
   5.2567842e+02   5.2154806e+02   4.6395576e+02   4.6272098e+02   4.2408285e+02
   6.1655480e+02   5.5608130e+02   4.8123805e+02   4.7688901e+02   4.0990957e+02
   5.1823353e+02   5.1458854e+02   4.2949496e+02   4.1708176e+02   3.9527525e+02
   5.8183931e+02   5.6146343e+02   5.0236752e+02   4.9904902e+02   4.2759093e+02
   7.5618810e+02   5.7894882e+02   4.9972825e+02   4.9582482e+02   4.2696883e+02
   5.8331782e+02   5.6204827e+02   5.0270510e+02   4.9938132e+02   4.2762106e+02
   6.6469476e+02   6.3244229e+02   5.1602844e+02   5.1253479e+02   4.2846353e+02
   5.7040767e+02   5.7009202e+02   5.1783600e+02   5.1422207e+02   4.2852455e+02
   5.9296428e+02   5.9137966e+02   5.1741693e+02   5.1383662e+02   4.2851181e+02
   6.8373846e+02   6.6938832e+02   5.1789876e+02   5.1427347e+02   4.2852576e+02
   6.5351046e+02   6.0904172e+02   5.1186057e+02   5.0843185e+02   4.2826738e+02
   5.8108501e+02   5.5734527e+02   4.9427120e+02   4.9079111e+02   4.2627459e+02
   6.1822398e+02   6.0699654e+02   5.1531783e+02   5.1186899e+02   4.2843744e+02
   5.2523129e+02   5.2518390e+02   5.1791354e+02   5.1432071e+02   4.2852841e+02
   5.6490382e+02   5.6481937e+02   5.1794489e+02   5.1431939e+02   4.2852749e+02
   5.6428840e+02   5.4969516e+02   4.8213186e+02   4.7872708e+02   4.2132230e+02
   5.2966320e+02   5.2500299e+02   4.5869277e+02   4.5630804e+02   3.9853966e+02
   5.8859525e+02   5.6533196e+02   5.0514322e+02   5.0181770e+02   4.2783576e+02
   5.9077138e+02   5.8607048e+02   5.1645288e+02   5.1295595e+02   4.2848161e+02
   5.7989124e+02   5.7989123e+02   5.1816734e+02   5.1451052e+02   4.2854563e+02
   6.9498356e+02   6.9464664e+02   5.1802656e+02   5.1439111e+02   4.2852955e+02
   6.0550798e+02   5.7256292e+02   5.0491320e+02   5.0144954e+02   4.2776626e+02
   6.3079519e+02   6.2326306e+02   5.1714170e+02   5.1357583e+02   4.2850233e+02
   5.6604034e+02   5.6599745e+02   5.1799126e+02   5.1436006e+02   4.2852865e+02
   6.3118668e+02   5.8062643e+02   5.0348376e+02   4.9985423e+02   4.2756632e+02
   6.5115705e+02   5.7138287e+02   4.9716504e+02   4.9319246e+02   4.2646412e+02
   7.3092377e+02   5.8876476e+02   5.0390014e+02   5.0023729e+02   4.2759416e+02
   5.5996276e+02   5.4678281e+02   4.7630468e+02   4.7283706e+02   4.0796332e+02
   6.2526349e+02   5.9129491e+02   5.0867397e+02   5.0520703e+02   4.2806115e+02
   5.4060395e+02   5.3367275e+02   4.6834942e+02   4.6571379e+02   3.8507290e+02
   6.1178224e+02   6.0687392e+02   5.1682919e+02   5.1329000e+02   4.2849249e+02
   6.9611053e+02   6.5526168e+02   5.1750838e+02   5.1391343e+02   4.2851384e+02
   6.2486279e+02   5.5674004e+02   4.8131826e+02   4.7686287e+02   4.0460647e+02
   7.2345011e+02   5.5820212e+02   4.8189805e+02   4.7727109e+02   3.9523393e+02
   5.3457739e+02   5.2909838e+02   4.6677431e+02   4.6458351e+02   4.1732384e+02
   5.7647553e+02   5.7638319e+02   5.1798427e+02   5.1435332e+02   4.2852841e+02
   6.0725930e+02   6.0607662e+02   5.1771683e+02   5.1410772e+02   4.2852047e+02
