# Supplementary material for: Rethinking Colour Constancy
Source: PLoS One. 2015 Sep 10;10(9):e0135029. doi: 10.1371/journal.pone.0135029 (PMC4565710; doi:10.1371/journal.pone.0135029)
Supplement: S1 Dataset — (ZIP) [file pone.0135029.s002.zip › 5-TransitionMetamerReflectanceData/BtoN_20munsells/fiveTr_20.txt]

   4.5868076e+02   4.6563949e+02   4.8471161e+02   4.9077073e+02   5.5340441e+02
   4.6609809e+02   4.7734694e+02   5.4584829e+02   5.8923493e+02   6.8480151e+02
   4.0419282e+02   4.3890155e+02   4.9566415e+02   5.0390826e+02   6.3225774e+02
   4.6438095e+02   4.7478706e+02   5.3897316e+02   5.5471720e+02   6.4528152e+02
   4.6696469e+02   4.7875086e+02   5.4852248e+02   6.3282421e+02   6.7325861e+02
   4.1851545e+02   4.2755857e+02   4.7056951e+02   4.8180901e+02   5.5088286e+02
   4.6623988e+02   4.7757057e+02   5.4633085e+02   5.9651269e+02   7.5345719e+02
   4.3624269e+02   4.4669833e+02   5.0064125e+02   5.0793536e+02   7.1299160e+02
   4.2038813e+02   4.3859414e+02   4.8896396e+02   4.9809314e+02   5.8052600e+02
   4.6710636e+02   4.7898946e+02   5.4897735e+02   6.3698724e+02   6.3883169e+02
   4.0990495e+02   4.1031203e+02   4.6713828e+02   4.7903046e+02   5.4904243e+02
   4.6698546e+02   4.7878567e+02   5.4858966e+02   6.3683007e+02   6.9562057e+02
   4.6709941e+02   4.7897767e+02   5.4892802e+02   5.9038925e+02   5.9142219e+02
   4.6711288e+02   4.7900049e+02   5.4898975e+02   5.9429939e+02   5.9476623e+02
   4.3311429e+02   4.4405940e+02   4.9346562e+02   5.0174799e+02   5.9603126e+02
   4.4630562e+02   4.5502916e+02   5.0615671e+02   5.1254608e+02   6.4225511e+02
   4.6707018e+02   4.7892826e+02   5.4885377e+02   6.2357824e+02   6.2963495e+02
   4.6663895e+02   4.7821235e+02   5.4749854e+02   6.0926688e+02   6.5570488e+02
   4.6363670e+02   4.7374700e+02   5.3653129e+02   5.5061211e+02   6.8396352e+02
   4.6712280e+02   4.7901732e+02   5.4903235e+02   6.7761030e+02   6.7931644e+02
   4.2455564e+02   4.4002985e+02   4.9145972e+02   5.0021175e+02   5.9255691e+02
   4.6711034e+02   4.7899619e+02   5.4899185e+02   7.1562425e+02   7.2493895e+02
   4.5977450e+02   4.6840592e+02   5.0096163e+02   5.0530197e+02   5.5871644e+02
   4.2279247e+02   4.4002258e+02   4.9429089e+02   5.0267192e+02   6.1251310e+02
   4.4991497e+02   4.5251582e+02   4.7197667e+02   4.8222796e+02   5.5083528e+02
   4.5476457e+02   4.6337804e+02   5.1634497e+02   5.2267900e+02   6.4845260e+02
   4.6683936e+02   4.7854204e+02   5.4812852e+02   6.2160630e+02   6.9515079e+02
   3.9428205e+02   4.3741543e+02   4.8797699e+02   4.9727562e+02   5.7693822e+02
   4.4218163e+02   4.5130721e+02   5.0283244e+02   5.0967666e+02   6.4088617e+02
   4.6708670e+02   4.7895611e+02   5.4878458e+02   5.7170460e+02   5.7325965e+02
   3.9981879e+02   4.3907320e+02   4.9722324e+02   5.0525010e+02   7.7518936e+02
   4.6035872e+02   4.6953281e+02   5.2622165e+02   5.3458191e+02   6.3939172e+02
   4.6628718e+02   4.7764565e+02   5.4643922e+02   5.9608105e+02   7.0188782e+02
   4.5919642e+02   4.6817748e+02   5.2390818e+02   5.3159414e+02   6.4722482e+02
   4.6698214e+02   4.7878010e+02   5.4855320e+02   6.1656307e+02   6.2427092e+02
   4.3054779e+02   4.4323416e+02   4.9873871e+02   5.0640003e+02   6.9477726e+02
   4.6712342e+02   4.7901836e+02   5.4903437e+02   7.4919359e+02   7.4980794e+02
   4.5134121e+02   4.5990766e+02   5.1264623e+02   5.1880972e+02   7.4608680e+02
   4.2491592e+02   4.3473166e+02   4.7595579e+02   4.8634621e+02   5.5444654e+02
   3.8435671e+02   4.3785982e+02   4.8984716e+02   4.9891483e+02   5.8663905e+02
   4.6543538e+02   4.7632827e+02   5.4252496e+02   5.6174669e+02   6.2010686e+02
   4.6558695e+02   4.7655709e+02   5.4286799e+02   5.6206648e+02   6.1606594e+02
   4.6696558e+02   4.7875235e+02   5.4852554e+02   6.3315270e+02   6.7580263e+02
   4.1413416e+02   4.3064996e+02   4.7384795e+02   4.8459364e+02   5.5302067e+02
   4.6516649e+02   4.7592803e+02   5.4250297e+02   5.6398297e+02   6.7191476e+02
   4.6711905e+02   4.7901096e+02   5.4901879e+02   6.1474371e+02   6.1506237e+02
   4.6345450e+02   4.7347917e+02   5.2918034e+02   5.3691737e+02   5.8674864e+02
   4.6430751e+02   4.6930104e+02   4.7417488e+02   4.8122794e+02   5.4959186e+02
   4.6664095e+02   4.7821471e+02   5.4612364e+02   5.6477319e+02   5.8196071e+02
   4.6579120e+02   4.7687016e+02   5.4464173e+02   5.7444972e+02   6.4074438e+02
   4.3631848e+02   4.4655459e+02   4.9797334e+02   5.0554993e+02   6.1882660e+02
   4.6712321e+02   4.7901802e+02   5.4903372e+02   6.7068095e+02   6.7104826e+02
   4.6710681e+02   4.7899021e+02   5.4897722e+02   6.2351028e+02   6.2590613e+02
   4.1150627e+02   4.1727393e+02   4.6761474e+02   4.7941369e+02   5.4928343e+02
   4.6434450e+02   4.7473570e+02   5.3913980e+02   5.5530353e+02   6.6087873e+02
   4.6595314e+02   4.7712049e+02   5.4524324e+02   5.7994256e+02   6.4314963e+02
   4.6517772e+02   4.7594212e+02   5.4048502e+02   5.5590494e+02   6.1035472e+02
   4.6707496e+02   4.7893634e+02   5.4887790e+02   6.9605519e+02   7.4765762e+02
   4.5844120e+02   4.6733181e+02   5.2278271e+02   5.3023942e+02   6.6060656e+02
   4.1933007e+02   4.3971018e+02   4.9659176e+02   5.0467376e+02   6.4539250e+02
   4.5228651e+02   4.6083485e+02   5.1280174e+02   5.1887650e+02   6.4449492e+02
   4.6563364e+02   4.7662909e+02   5.4401877e+02   5.6983981e+02   6.3885870e+02
   4.6709028e+02   4.7896224e+02   5.4892640e+02   6.5600927e+02   6.8326944e+02
   4.4542694e+02   4.5424320e+02   5.0604807e+02   5.1250325e+02   6.6394710e+02
   4.6446455e+02   4.7487882e+02   5.2731509e+02   5.3254531e+02   5.6488784e+02
   4.6712339e+02   4.7901832e+02   5.4903279e+02   5.6509872e+02   5.6510573e+02
   4.3295440e+02   4.3296353e+02   4.6713241e+02   4.7902535e+02   5.4903898e+02
   4.6667524e+02   4.7827169e+02   5.4762219e+02   6.1383354e+02   6.8889140e+02
   4.0401542e+02   4.3909247e+02   4.9723315e+02   5.0525789e+02   7.7463712e+02
   4.6512472e+02   4.7585527e+02   5.3513729e+02   5.4418929e+02   5.7615842e+02
   4.0143359e+02   4.3903727e+02   4.9686886e+02   5.0494337e+02   7.0109873e+02
   4.6392209e+02   4.7413332e+02   5.3369018e+02   5.4420961e+02   6.0130689e+02
   4.6433947e+02   4.7472478e+02   5.3693371e+02   5.4990406e+02   6.1456229e+02
   4.3554970e+02   4.4620987e+02   5.0027664e+02   5.0763112e+02   6.9882938e+02
   4.6112841e+02   4.7047659e+02   5.2871312e+02   5.3829122e+02   6.6151272e+02
   4.6680043e+02   4.7847750e+02   5.4781604e+02   5.9195023e+02   6.0648997e+02
   4.2407428e+02   4.4036229e+02   4.9445978e+02   5.0280245e+02   6.1301434e+02
   4.3887824e+02   4.4865275e+02   5.0194849e+02   5.0902099e+02   7.2259181e+02
   4.5265713e+02   4.6122162e+02   5.1393355e+02   5.2012643e+02   6.9324712e+02
   4.2072740e+02   4.3999670e+02   4.9729037e+02   5.0526862e+02   6.9496383e+02
   4.6325676e+02   4.7321457e+02   5.2982447e+02   5.3823901e+02   5.9425510e+02
   4.1878981e+02   4.3785428e+02   4.8694734e+02   4.9631241e+02   5.7186651e+02
   4.4494921e+02   4.5299306e+02   4.9313943e+02   5.0075884e+02   5.7385249e+02
   4.6664038e+02   4.7821450e+02   5.4719204e+02   5.8527838e+02   6.0647328e+02
   4.6712355e+02   4.7901858e+02   5.4903481e+02   6.4756938e+02   6.4758345e+02
   4.6659495e+02   4.7814063e+02   5.4732241e+02   6.0191118e+02   6.3763715e+02
   4.6707179e+02   4.7893098e+02   5.4886658e+02   6.5198108e+02   6.9673873e+02
   4.4685872e+02   4.5556305e+02   5.0716655e+02   5.1347791e+02   6.5513627e+02
   4.3445454e+02   4.4539260e+02   4.9872629e+02   5.0628219e+02   6.3498872e+02
   4.6712333e+02   4.7901821e+02   5.4903407e+02   6.9587674e+02   6.9730708e+02
   4.3431991e+02   4.4525049e+02   4.9800664e+02   5.0565013e+02   6.2511901e+02
   4.6541960e+02   4.7630563e+02   5.4346770e+02   5.6815293e+02   6.6330381e+02
   4.2261789e+02   4.2261856e+02   4.6712384e+02   4.7901887e+02   5.4903516e+02
   4.4921353e+02   4.5782152e+02   5.0986225e+02   5.1599998e+02   6.8952082e+02
   4.6525637e+02   4.7605017e+02   5.3509444e+02   5.4368763e+02   5.7260879e+02
   4.3961093e+02   4.4839059e+02   4.9229885e+02   5.0042859e+02   5.8062587e+02
   4.5162906e+02   4.5166776e+02   4.6718631e+02   4.7905550e+02   5.4905475e+02
   4.6655420e+02   4.7807443e+02   5.4720459e+02   6.0136907e+02   6.4189841e+02
   4.6678941e+02   4.7845939e+02   5.4796932e+02   6.1843006e+02   6.6602477e+02
   4.6637412e+02   4.7778421e+02   5.4651445e+02   5.8876036e+02   6.2453234e+02
   4.2047925e+02   4.3993038e+02   4.9705180e+02   5.0506357e+02   6.5766676e+02
   4.3997504e+02   4.4577747e+02   4.7866989e+02   4.8823567e+02   5.5560413e+02
   4.6664599e+02   4.7822382e+02   5.4747346e+02   6.0284190e+02   6.3401042e+02
   4.6456970e+02   4.6505640e+02   4.6769828e+02   4.7912960e+02   5.4907270e+02
   4.4711809e+02   4.5576754e+02   5.0626522e+02   5.1258973e+02   6.3092661e+02
   4.6547560e+02   4.7638991e+02   5.4367231e+02   5.6924448e+02   6.6098376e+02
   3.8358230e+02   4.3901801e+02   4.9684524e+02   5.0492372e+02   6.9410170e+02
   4.3330176e+02   4.4129618e+02   4.8035334e+02   4.9004195e+02   5.5784062e+02
   4.3728094e+02   4.4699756e+02   4.9539980e+02   5.0326657e+02   5.9969117e+02
   4.6711021e+02   4.7899597e+02   5.4899141e+02   7.2860159e+02   7.4575021e+02
   4.3966740e+02   4.3972326e+02   4.6719961e+02   4.7907328e+02   5.4906703e+02
   4.6642969e+02   4.7787327e+02   5.4658053e+02   5.8521123e+02   6.1721445e+02
   4.6499297e+02   4.7567213e+02   5.4178073e+02   5.6163044e+02   6.6468692e+02
   4.6629864e+02   4.7766370e+02   5.4623112e+02   5.8511303e+02   6.2271991e+02
   4.5040372e+02   4.5897708e+02   5.1118921e+02   5.1729812e+02   6.9110719e+02
   4.2554558e+02   4.4092681e+02   4.9552611e+02   5.0369812e+02   6.1974783e+02
   4.2876603e+02   4.4240008e+02   4.9836888e+02   5.0611066e+02   7.0289160e+02
   4.6267622e+02   4.7245644e+02   5.3326601e+02   5.4526901e+02   6.9899925e+02
   3.3592395e+02   4.3720455e+02   4.8807169e+02   4.9737491e+02   5.7784326e+02
   4.6558677e+02   4.7655778e+02   5.4378464e+02   5.6827550e+02   6.3705339e+02
   4.6585081e+02   4.7696199e+02   5.4484651e+02   5.7587874e+02   6.3920730e+02
   4.4548576e+02   4.5380521e+02   4.9692739e+02   5.0408326e+02   5.8557550e+02
   4.4436717e+02   4.5328290e+02   5.0530525e+02   5.1186783e+02   6.9346969e+02
   4.6711099e+02   4.7899730e+02   5.4898971e+02   6.1287128e+02   6.1428103e+02
   4.6197237e+02   4.7151429e+02   5.2403827e+02   5.3039900e+02   5.8735255e+02
   4.6668398e+02   4.7828599e+02   5.4764828e+02   6.1451456e+02   6.8473079e+02
   4.6658252e+02   4.7812046e+02   5.4735169e+02   6.1039736e+02   7.2611295e+02
   4.6637336e+02   4.7778314e+02   5.4671881e+02   6.0040524e+02   7.2396203e+02
   4.2636991e+02   4.4044344e+02   4.9053657e+02   4.9938246e+02   5.8622475e+02
   4.6646963e+02   4.7793771e+02   5.4698000e+02   6.0140821e+02   6.5846394e+02
   4.6707118e+02   4.7892996e+02   5.4886461e+02   6.5142214e+02   6.8819852e+02
   4.6712320e+02   4.7901799e+02   5.4903363e+02   6.5065980e+02   6.5075219e+02
   4.6529350e+02   4.7611621e+02   5.4242765e+02   5.6246351e+02   6.3213864e+02
   4.6397754e+02   4.7421733e+02   5.3690037e+02   5.5069592e+02   6.3226640e+02
   4.5205010e+02   4.5981101e+02   4.9453777e+02   5.0111043e+02   5.6446200e+02
   4.6712361e+02   4.7901869e+02   5.4903496e+02   6.3199420e+02   6.3199782e+02
   4.3090853e+02   4.4342283e+02   4.9889342e+02   5.0652873e+02   7.0964874e+02
   4.5962061e+02   4.6866613e+02   5.2527815e+02   5.3346669e+02   6.7997938e+02
   4.6649353e+02   4.7797628e+02   5.4705628e+02   6.0265613e+02   6.6005183e+02
   4.6457188e+02   4.7506070e+02   5.4011051e+02   5.5740826e+02   6.7334261e+02
   4.5814479e+02   4.6698887e+02   5.2000475e+02   5.2656359e+02   6.1856296e+02
   4.6702788e+02   4.7885695e+02   5.4872626e+02   6.4719190e+02   7.1609429e+02
   4.6535288e+02   4.7620565e+02   5.4329068e+02   5.6756306e+02   7.0788321e+02
   4.6606235e+02   4.7729072e+02   5.4548335e+02   5.7979707e+02   6.3044121e+02
   4.6692331e+02   4.7868169e+02   5.4839257e+02   6.2943975e+02   6.9680832e+02
   4.6618781e+02   4.7748817e+02   5.4613185e+02   5.9252477e+02   7.0026846e+02
   4.6579995e+02   4.7688340e+02   5.4442671e+02   5.7078835e+02   6.2783658e+02
   4.3126108e+02   4.4362485e+02   4.9921006e+02   5.0680151e+02   7.3347597e+02
   4.6712055e+02   4.7901345e+02   5.4008470e+02   5.4011617e+02   5.4907823e+02
   3.9479609e+02   3.9728199e+02   4.6712755e+02   4.7902191e+02   5.4903709e+02
   4.6710671e+02   4.7899004e+02   5.4897523e+02   6.1606643e+02   6.1673103e+02
   4.6674861e+02   4.7839141e+02   5.4670369e+02   5.6594678e+02   5.7960195e+02
   4.3220071e+02   4.4184228e+02   4.8444389e+02   4.9376452e+02   5.6312223e+02
   4.4296448e+02   4.5199366e+02   5.0345741e+02   5.1021505e+02   6.4313437e+02
   4.2758131e+02   4.4184287e+02   4.9748654e+02   5.0535892e+02   6.4490600e+02
   4.2732355e+02   4.4178323e+02   4.9786703e+02   5.0569570e+02   6.5843985e+02
   4.6707608e+02   4.7893822e+02   5.4887900e+02   6.4297389e+02   6.5196772e+02
   4.6442868e+02   4.7485569e+02   5.3954643e+02   5.5620081e+02   6.7603291e+02
   4.6280582e+02   4.7262118e+02   5.3152387e+02   5.4176121e+02   6.1797394e+02
   4.6712338e+02   4.7901830e+02   5.4903426e+02   6.7389883e+02   6.7419574e+02
   4.6586984e+02   4.7699152e+02   5.4510168e+02   5.8095485e+02   6.7269352e+02
   4.1189279e+02   4.1299690e+02   4.6718727e+02   4.7906974e+02   5.4906696e+02
   4.2668690e+02   4.3916009e+02   4.8459307e+02   4.9406548e+02   5.6432988e+02
   4.6655304e+02   4.7807253e+02   5.4715556e+02   5.9809343e+02   6.3046293e+02
   4.6710834e+02   4.7899281e+02   5.4898405e+02   6.3808365e+02   6.4053559e+02
   4.6392176e+02   4.7413451e+02   5.3436549e+02   5.4552106e+02   6.0672614e+02
   4.2882270e+02   4.4235040e+02   4.9757334e+02   5.0541179e+02   6.4113541e+02
   4.1039418e+02   4.3779862e+02   4.8900343e+02   4.9817259e+02   5.8205458e+02
   4.6703166e+02   4.7886305e+02   5.4821043e+02   5.6402846e+02   5.6669875e+02
   4.5315352e+02   4.6172938e+02   5.1479669e+02   5.2107063e+02   7.2435918e+02
   4.6226319e+02   4.7191099e+02   5.3002430e+02   5.3964219e+02   6.1986356e+02
   4.2933173e+02   4.3760064e+02   4.7732204e+02   4.8746380e+02   5.5538420e+02
   3.9291331e+02   4.3858654e+02   4.9368856e+02   5.0221723e+02   6.1198597e+02
   4.6638398e+02   4.7779979e+02   5.4625819e+02   5.7893610e+02   6.1095436e+02
   4.6438518e+02   4.7479285e+02   5.3883788e+02   5.5433738e+02   6.3908171e+02
   4.3054753e+02   4.4274479e+02   4.9399951e+02   5.0228639e+02   6.0202415e+02
   4.5588596e+02   4.6455322e+02   5.1781453e+02   5.2428448e+02   6.4200052e+02
   4.2684668e+02   4.4160601e+02   4.9781442e+02   5.0565735e+02   6.5978679e+02
   4.6660602e+02   4.7815864e+02   5.4735671e+02   6.0228694e+02   6.3738863e+02
   4.4401281e+02   4.4901409e+02   4.7760344e+02   4.8705703e+02   5.5432398e+02
   4.6708203e+02   4.7894829e+02   5.4889802e+02   6.3996145e+02   6.4850785e+02
   4.4916549e+02   4.5770984e+02   5.0754712e+02   5.1366167e+02   6.2122034e+02
   4.4280201e+02   4.5185586e+02   5.0344699e+02   5.1021470e+02   6.4552885e+02
   4.6693367e+02   4.7869898e+02   5.4842562e+02   6.3087251e+02   7.0278869e+02
   4.6450171e+02   4.7495956e+02   5.3949358e+02   5.5577574e+02   6.4679044e+02
   4.6614914e+02   4.7742696e+02   5.4569703e+02   5.8003288e+02   6.2318046e+02
   4.3739029e+02   4.4747213e+02   5.0030514e+02   5.0758925e+02   6.4380594e+02
   4.6499986e+02   4.7568251e+02   5.4203413e+02   5.6283027e+02   7.3588705e+02
   4.6569825e+02   4.7672783e+02   5.4446614e+02   5.7464277e+02   6.5696569e+02
   4.1396350e+02   4.3867558e+02   4.9262651e+02   5.0129298e+02   6.0254133e+02
   4.6564928e+02   4.7665284e+02   5.4401874e+02   5.6949103e+02   6.3642916e+02
   4.4408319e+02   4.4573555e+02   4.6990933e+02   4.8098919e+02   5.5021165e+02
   4.6352304e+02   4.7356726e+02   5.2770677e+02   5.3443962e+02   5.7876871e+02
   4.6456215e+02   4.7504087e+02   5.3656130e+02   5.4855770e+02   6.0136100e+02
   4.2781187e+02   4.3739524e+02   4.7854395e+02   4.8858403e+02   5.5653550e+02
   4.6607278e+02   4.7730713e+02   5.4560604e+02   5.8270763e+02   6.3736083e+02
   4.5310852e+02   4.6165505e+02   5.1303225e+02   5.1903434e+02   6.2888898e+02
   4.2406674e+02   4.4073186e+02   4.9760179e+02   5.0550914e+02   6.8955393e+02
   4.6711052e+02   4.7899649e+02   5.4899077e+02   6.3174941e+02   6.3325742e+02
   4.4858629e+02   4.5553628e+02   4.8683284e+02   4.9464204e+02   5.5990986e+02
   4.6707691e+02   4.7893962e+02   5.4888277e+02   6.5043272e+02   6.7119457e+02
   4.3570372e+02   4.4616488e+02   4.9829465e+02   5.0585681e+02   6.2243317e+02
   4.6630890e+02   4.7767933e+02   5.4532178e+02   5.6729577e+02   5.9834517e+02
   4.6692311e+02   4.7868084e+02   5.4745774e+02   5.6420939e+02   5.7043261e+02
   4.6682917e+02   4.7852516e+02   5.4809611e+02   6.2099761e+02   6.8542768e+02
   4.6657021e+02   4.7810044e+02   5.4730111e+02   6.0770634e+02   6.8463393e+02
   4.5444122e+02   4.6304846e+02   5.1636884e+02   5.2275968e+02   6.8786266e+02
   4.6022952e+02   4.6934415e+02   5.1994887e+02   5.2580482e+02   5.9106801e+02
   4.3853398e+02   4.4829095e+02   5.0019791e+02   5.0744540e+02   6.3191581e+02
   4.6342694e+02   4.7345413e+02   5.3322171e+02   5.4411834e+02   6.1449861e+02
   4.6245973e+02   4.7217275e+02   5.3255501e+02   5.4412219e+02   6.8008369e+02
   4.2334263e+02   4.4034685e+02   4.9579089e+02   5.0395315e+02   6.2441330e+02
   4.5183176e+02   4.6036297e+02   5.1156289e+02   5.1755249e+02   6.3167862e+02
   3.8919535e+02   4.2916046e+02   4.7290201e+02   4.8379376e+02   5.5239179e+02
   4.6533725e+02   4.7618123e+02   5.4230439e+02   5.6151192e+02   6.2318720e+02
   4.1012469e+02   4.3863148e+02   4.9324356e+02   5.0182982e+02   6.0790720e+02
   4.6699661e+02   4.7880419e+02   5.4826743e+02   5.7260572e+02   5.7780476e+02
   4.4368041e+02   4.4416600e+02   4.6789094e+02   4.7955214e+02   5.4934593e+02
   4.4760649e+02   4.5625646e+02   5.0747357e+02   5.1372061e+02   6.4388818e+02
   4.6671443e+02   4.7833593e+02   5.4773991e+02   6.1585006e+02   6.7600370e+02
   4.1280397e+02   4.3816783e+02   4.9026753e+02   4.9926692e+02   5.8884832e+02
   4.5547694e+02   4.6212324e+02   4.8471460e+02   4.9157655e+02   5.5493791e+02
   4.6684157e+02   4.7854552e+02   5.4781446e+02   5.8278968e+02   5.9474680e+02
   4.6687818e+02   4.7860649e+02   5.4821453e+02   6.1263531e+02   6.2887543e+02
   4.6608537e+02   4.7732675e+02   5.4549436e+02   5.7868472e+02   6.2596890e+02
   4.6239180e+02   4.6585191e+02   4.7230182e+02   4.8097457e+02   5.4968066e+02
   4.5577674e+02   4.6438555e+02   5.1370445e+02   5.1939852e+02   6.0337451e+02
   4.1205619e+02   4.3919752e+02   4.9688081e+02   5.0494678e+02   6.7538750e+02
   4.4295564e+02   4.5152692e+02   4.9619440e+02   5.0363849e+02   5.9032906e+02
   4.5126491e+02   4.5974507e+02   5.0886579e+02   5.1477345e+02   6.1493613e+02
   4.6338551e+02   4.7340215e+02   5.3481313e+02   5.4738381e+02   6.3602755e+02
   4.6497376e+02   4.7562895e+02   5.3290913e+02   5.4056198e+02   5.7096453e+02
   4.6322853e+02   4.7318938e+02   5.3413243e+02   5.4623623e+02   6.3314285e+02
   4.6582764e+02   4.7692485e+02   5.4330542e+02   5.6186233e+02   6.0488872e+02
   4.6119153e+02   4.7051695e+02   5.2103086e+02   5.2677687e+02   5.8437926e+02
   4.6712164e+02   4.7901534e+02   5.4902855e+02   6.5831363e+02   6.5906681e+02
   4.6593256e+02   4.7708866e+02   5.4532047e+02   5.8353107e+02   6.8714916e+02
   4.1643552e+02   4.3944931e+02   4.9693715e+02   5.0498479e+02   6.6522905e+02
   4.6647713e+02   4.7794969e+02   5.4680668e+02   5.8956763e+02   6.1973529e+02
   4.6712298e+02   4.7901762e+02   5.4903294e+02   6.7483104e+02   6.7578459e+02
   4.6711939e+02   4.7901154e+02   5.4902086e+02   6.3811439e+02   6.3858224e+02
   4.6698666e+02   4.7878768e+02   5.4859346e+02   6.3694830e+02   6.9502146e+02
   4.6698771e+02   4.7878938e+02   5.4846906e+02   5.9055508e+02   5.9629011e+02
   4.0837143e+02   4.3770787e+02   4.8881994e+02   4.9801449e+02   5.8111569e+02
   4.3944519e+02   4.4907893e+02   5.0193081e+02   5.0898001e+02   6.6855818e+02
   4.5222373e+02   4.5654795e+02   4.7621845e+02   4.8515396e+02   5.5230318e+02
   4.6710865e+02   4.7899333e+02   5.4897926e+02   6.0665566e+02   6.0746306e+02
   4.6607520e+02   4.7731064e+02   5.4526848e+02   5.7448572e+02   6.1903149e+02
   4.5045703e+02   4.5902971e+02   5.1127262e+02   5.1738322e+02   7.0162284e+02
   4.6683101e+02   4.7852771e+02   5.4727956e+02   5.6859332e+02   5.8003253e+02
   3.8371983e+02   3.9975736e+02   4.6713970e+02   4.7903174e+02   5.4904344e+02
   4.6712340e+02   4.7901833e+02   5.4903384e+02   5.8055635e+02   5.8056655e+02
   4.2402161e+02   4.3628928e+02   4.7944050e+02   4.8945996e+02   5.5759143e+02
   4.3954222e+02   4.4909194e+02   5.0089124e+02   5.0802748e+02   6.3475190e+02
   4.6684179e+02   4.7854607e+02   5.4811147e+02   6.1595437e+02   6.3814863e+02
   4.6597299e+02   4.7715148e+02   5.4546196e+02   5.8511001e+02   7.0756037e+02
   4.6712329e+02   4.7901814e+02   5.4903389e+02   6.2100509e+02   6.2102164e+02
   4.1498987e+02   4.3934339e+02   4.9690326e+02   5.0495995e+02   6.6712158e+02
   4.3884747e+02   4.4861668e+02   5.0171913e+02   5.0881229e+02   6.8851845e+02
   4.0571697e+02   4.3688995e+02   4.8594588e+02   4.9544768e+02   5.6903652e+02
   4.6619362e+02   4.7749721e+02   5.4595889e+02   5.8478325e+02   6.3138321e+02
   4.5218911e+02   4.6067817e+02   5.1002019e+02   5.1585948e+02   6.1462227e+02
   4.6287745e+02   4.7271451e+02   5.3121625e+02   5.4111846e+02   6.1371377e+02
   4.6712336e+02   4.7901826e+02   5.4903416e+02   6.9091311e+02   6.9208353e+02
   3.9444182e+02   4.2789926e+02   4.7187077e+02   4.8291564e+02   5.5171379e+02
   4.6712335e+02   4.7901824e+02   5.4903369e+02   5.8552773e+02   5.8553885e+02
   4.3549739e+02   4.4524028e+02   4.9114325e+02   4.9962951e+02   5.8141202e+02
   4.6704902e+02   4.7889255e+02   5.4879244e+02   6.4456784e+02   6.6670827e+02
   4.6295483e+02   4.7279777e+02   5.2592384e+02   5.3234063e+02   5.8083603e+02
   4.5447372e+02   4.6104930e+02   4.8461874e+02   4.9170349e+02   5.5536773e+02
   4.4532674e+02   4.5383386e+02   4.9944157e+02   5.0635776e+02   5.9657058e+02
   3.8361954e+02   4.3881444e+02   4.9524553e+02   5.0355138e+02   6.2624561e+02
   4.6579745e+02   4.7687112e+02   5.3705171e+02   5.4518468e+02   5.6628323e+02
   4.6711805e+02   4.7900927e+02   5.4901687e+02   6.7843709e+02   6.8860086e+02
   4.6297781e+02   4.7280173e+02   5.2017944e+02   5.2455834e+02   5.6491780e+02
   4.5296825e+02   4.6152733e+02   5.1372037e+02   5.1984009e+02   6.4541092e+02
   4.5093899e+02   4.5935158e+02   5.0630277e+02   5.1227894e+02   6.0086104e+02
   4.6712087e+02   4.7901403e+02   5.4902601e+02   6.7180671e+02   6.7570006e+02
   4.6273297e+02   4.7253104e+02   5.3339234e+02   5.4544969e+02   6.7495494e+02
   4.6708669e+02   4.7895616e+02   5.4891543e+02   6.7385173e+02   7.2341518e+02
   4.6523489e+02   4.7602959e+02   5.4280910e+02   5.6522730e+02   6.9322285e+02
   4.3975341e+02   4.4891781e+02   4.9629171e+02   5.0392192e+02   5.9896420e+02
   4.6582689e+02   4.7692130e+02   5.4108841e+02   5.5418439e+02   5.8517781e+02
   4.6639788e+02   4.7782178e+02   5.4590604e+02   5.7116109e+02   6.0005891e+02
   4.6667644e+02   4.7827360e+02   5.4754032e+02   6.0074117e+02   6.2614019e+02
   4.1148859e+02   4.3731379e+02   4.8697350e+02   4.9636843e+02   5.7254082e+02
   4.6532841e+02   4.7616173e+02   5.3767122e+02   5.4853373e+02   5.8314363e+02
   4.6710638e+02   4.7898948e+02   5.4897804e+02   6.4421507e+02   6.4785494e+02
   4.6709610e+02   4.7897208e+02   5.4894163e+02   6.2732370e+02   6.3009918e+02
   4.6492796e+02   4.7555819e+02   5.3119149e+02   5.3772162e+02   5.6699853e+02
   4.6379257e+02   4.7395339e+02   5.3330367e+02   5.4369813e+02   6.0229973e+02
   4.3941321e+02   4.4818948e+02   4.9191570e+02   5.0010248e+02   5.7932646e+02
   4.0574030e+02   4.1490816e+02   4.6751582e+02   4.7933482e+02   5.4923486e+02
   4.2182124e+02   4.3929135e+02   4.9107122e+02   4.9991061e+02   5.9167520e+02
   4.6711343e+02   4.7900142e+02   5.4899977e+02   6.2253678e+02   6.2334856e+02
   4.4491520e+02   4.5378168e+02   5.0577438e+02   5.1227687e+02   7.0147195e+02
   4.5864731e+02   4.6751853e+02   5.1739067e+02   5.2312523e+02   5.9554327e+02
   4.6704687e+02   4.7888879e+02   5.4850079e+02   5.6987047e+02   5.7292241e+02
   4.6563769e+02   4.7663472e+02   5.4350028e+02   5.6505554e+02   6.2094874e+02
   4.0415620e+02   4.1417677e+02   4.6747328e+02   4.7930062e+02   5.4921339e+02
   4.6049577e+02   4.6770169e+02   4.8434875e+02   4.8987017e+02   5.5242398e+02
   4.6655092e+02   4.7806915e+02   5.4726450e+02   6.0998599e+02   7.6713788e+02
   4.6692525e+02   4.7868486e+02   5.4827822e+02   5.9544806e+02   6.0462016e+02
   4.6529148e+02   4.7611379e+02   5.4294572e+02   5.6553539e+02   6.5950070e+02
   4.3092280e+02   4.4345569e+02   4.9921163e+02   5.0681096e+02   7.5919354e+02
   4.6712347e+02   4.7901845e+02   5.4903450e+02   6.2817136e+02   6.2818657e+02
   4.6634079e+02   4.7773106e+02   5.4658893e+02   5.9732429e+02   6.6361705e+02
   4.6711057e+02   4.7899658e+02   5.4899252e+02   6.6785702e+02   6.8762465e+02
   4.6640653e+02   4.7783625e+02   5.4677648e+02   5.9882892e+02   6.5460523e+02
   4.6563590e+02   4.7663192e+02   5.4342319e+02   5.6457261e+02   6.1996735e+02
   4.6712332e+02   4.7901820e+02   5.4902810e+02   5.5521188e+02   5.5522130e+02
   4.6606238e+02   4.7729088e+02   5.4561974e+02   5.8387039e+02   6.4345940e+02
   4.4193014e+02   4.5084682e+02   4.9860518e+02   5.0584082e+02   6.0456597e+02
   4.2775658e+02   4.4199935e+02   4.9843225e+02   5.0618488e+02   7.3204877e+02
   4.1411851e+02   4.3923336e+02   4.9640154e+02   5.0453001e+02   6.4609698e+02
   4.6537214e+02   4.7622847e+02   5.3859873e+02   5.5037822e+02   5.8695895e+02
   4.6607723e+02   4.7731421e+02   5.4576392e+02   5.8749781e+02   6.6300451e+02
   4.6707393e+02   4.7893459e+02   5.4887313e+02   6.5019246e+02   6.7363081e+02
   3.8727050e+02   4.3905144e+02   4.9712852e+02   5.0516851e+02   7.3415944e+02
   4.5061474e+02   4.5918543e+02   5.1151175e+02   5.1762769e+02   7.1053140e+02
   4.0339787e+02   4.0375571e+02   4.6712675e+02   4.7902124e+02   5.4903667e+02
   4.6476294e+02   4.7532741e+02   5.3540661e+02   5.4572826e+02   5.8825368e+02
   4.5694979e+02   4.6570076e+02   5.2050954e+02   5.2753396e+02   7.2816065e+02
   4.6223639e+02   4.7187588e+02   5.2983565e+02   5.3933602e+02   6.1905196e+02
   4.5995151e+02   4.6903817e+02   5.2322447e+02   5.3030902e+02   6.1558289e+02
   4.4867937e+02   4.5730402e+02   5.0920412e+02   5.1536623e+02   6.7002609e+02
   4.6712342e+02   4.7901837e+02   5.4903425e+02   6.0272397e+02   6.0273651e+02
   4.4255908e+02   4.5165911e+02   5.0360118e+02   5.1037276e+02   6.5429363e+02
   4.2444942e+02   4.4066680e+02   4.9605989e+02   5.0417128e+02   6.2700056e+02
   4.6708795e+02   4.7895829e+02   5.4891876e+02   6.5512253e+02   6.8093184e+02
   4.6600370e+02   4.7719896e+02   5.4514071e+02   5.7515235e+02   6.2308005e+02
   4.5489161e+02   4.6351452e+02   5.1689387e+02   5.2332515e+02   6.6249167e+02
   4.6297762e+02   4.7284929e+02   5.3200380e+02   5.4243718e+02   6.1728758e+02
   4.2794487e+02   4.4208360e+02   4.9855637e+02   5.0629109e+02   7.5406020e+02
   4.1334030e+02   4.3916619e+02   4.9617413e+02   5.0433647e+02   6.3968536e+02
   4.5085382e+02   4.5939331e+02   5.1059754e+02   5.1661715e+02   6.3553847e+02
   4.2891575e+02   4.4179117e+02   4.9258626e+02   5.0110341e+02   5.9573378e+02
   4.5090305e+02   4.5238937e+02   4.6971454e+02   4.8064151e+02   5.4992225e+02
   4.6697482e+02   4.7876778e+02   5.4845002e+02   5.9449825e+02   6.0096055e+02
   4.6576318e+02   4.7682731e+02   5.4474634e+02   5.7752069e+02   6.7725738e+02
   4.5055840e+02   4.5873469e+02   5.0040483e+02   5.0671823e+02   5.8004651e+02
   4.3445476e+02   4.3591978e+02   4.6879823e+02   4.8029463e+02   5.4981773e+02
   4.6164723e+02   4.7111757e+02   5.2735388e+02   5.3560800e+02   6.1347669e+02
   4.5407149e+02   4.6265204e+02   5.1478192e+02   5.2092408e+02   6.3566310e+02
   4.6685512e+02   4.7856804e+02   5.4791828e+02   5.8564730e+02   5.9753832e+02
   4.2300105e+02   4.3686154e+02   4.8146875e+02   4.9130997e+02   5.5994550e+02
   4.6712021e+02   4.7901292e+02   5.4902338e+02   6.2786040e+02   6.2818103e+02
   4.0543014e+02   4.0986523e+02   4.6722360e+02   4.7909924e+02   5.4908597e+02
   3.9051333e+02   4.3904414e+02   4.9705971e+02   5.0510893e+02   7.2540881e+02
   4.3146997e+02   4.4365721e+02   4.9830572e+02   5.0599551e+02   6.4453329e+02
   4.6711995e+02   4.7901248e+02   5.4902307e+02   7.1626199e+02   7.1884381e+02
   4.5662889e+02   4.6472896e+02   4.9736802e+02   5.0278681e+02   5.6092990e+02
   4.6704461e+02   4.7888513e+02   5.4877703e+02   6.3884440e+02   6.5547088e+02
   3.8918863e+02   4.3714067e+02   4.8696651e+02   4.9637271e+02   5.7271708e+02
   4.6698702e+02   4.7878825e+02   5.4851923e+02   5.9938703e+02   6.0595299e+02
   4.6711879e+02   4.7901051e+02   5.4901931e+02   6.9211503e+02   7.0468327e+02
   4.4361454e+02   4.5251156e+02   5.0267407e+02   5.0944482e+02   6.2314434e+02
   4.1911818e+02   4.3909127e+02   4.9244158e+02   5.0111224e+02   6.0041490e+02
   4.6698192e+02   4.7873737e+02   4.9771562e+02   4.9787707e+02   5.4920083e+02
   4.3607645e+02   4.4656730e+02   5.0036442e+02   5.0769179e+02   6.6726480e+02
   4.6593012e+02   4.7708489e+02   5.4533124e+02   5.8400516e+02   7.1235186e+02
   4.4075078e+02   4.4601264e+02   4.7743556e+02   4.8712736e+02   5.5461788e+02
   4.6666419e+02   4.7825328e+02   5.4707600e+02   5.7816260e+02   5.9780660e+02
   4.6175900e+02   4.7122377e+02   5.2044620e+02   5.2571016e+02   5.7545408e+02
   4.4185910e+02   4.5105859e+02   5.0317869e+02   5.1001637e+02   6.5587091e+02
   4.0348172e+02   4.3901767e+02   4.9662361e+02   5.0473160e+02   6.5675679e+02
   4.0598954e+02   4.3910635e+02   4.9720775e+02   5.0523513e+02   7.4605770e+02
   4.6706342e+02   4.7891686e+02   5.4884102e+02   6.7792088e+02   7.7947717e+02
   4.6640862e+02   4.7783963e+02   5.4681948e+02   6.0114781e+02   7.1646898e+02
   4.6659587e+02   4.7814216e+02   5.4739218e+02   6.1110301e+02   7.2676523e+02
   4.6173105e+02   4.7120863e+02   5.2410355e+02   5.3064673e+02   5.9155085e+02
   4.5575854e+02   4.6441462e+02   5.1727081e+02   5.2363482e+02   6.3492730e+02
   4.6556844e+02   4.7653032e+02   5.4406797e+02   5.7218492e+02   6.8458031e+02
   4.4614212e+02   4.5469064e+02   5.0175443e+02   5.0841467e+02   6.0405138e+02
   4.6712295e+02   4.7901757e+02   5.4903259e+02   6.0958686e+02   6.0962775e+02
   4.6708477e+02   4.7895288e+02   5.4883021e+02   5.8043543e+02   5.8228509e+02
   4.3418129e+02   4.4383127e+02   4.8785841e+02   4.9677306e+02   5.6987620e+02
   4.6678444e+02   4.7845119e+02   5.4796860e+02   6.2155535e+02   7.5359569e+02
   4.6711843e+02   4.7900991e+02   5.4901807e+02   6.6834933e+02   6.7423568e+02
   4.2937963e+02   4.4263824e+02   4.9807852e+02   5.0584306e+02   6.5129176e+02
   4.6712309e+02   4.7901780e+02   5.4903326e+02   6.5244009e+02   6.5261033e+02
   4.6553714e+02   4.7648281e+02   5.4385477e+02   5.7005082e+02   6.5502405e+02
   4.6712179e+02   4.7901559e+02   5.4902772e+02   5.9980556e+02   5.9987277e+02
   4.6700264e+02   4.7881451e+02   5.4863053e+02   6.2174701e+02   6.3444740e+02
   4.6697135e+02   4.7876201e+02   5.4853487e+02   6.2441549e+02   6.4416343e+02
   4.6543259e+02   4.7632488e+02   5.4325525e+02   5.6604562e+02   6.4196577e+02
   4.3440802e+02   4.4537637e+02   4.9888871e+02   5.0642795e+02   6.3778338e+02
   4.0275453e+02   4.0275749e+02   4.6712365e+02   4.7901873e+02   5.4903504e+02
   4.6152817e+02   4.7097406e+02   5.2884026e+02   5.3821242e+02   6.3277827e+02
   4.6663819e+02   4.7821114e+02   5.4752240e+02   6.1468744e+02   7.3455638e+02
   4.5191074e+02   4.6046886e+02   5.1297911e+02   5.1912172e+02   6.8692253e+02
   4.3198047e+02   4.4327658e+02   4.9240324e+02   5.0086194e+02   5.9187144e+02
   4.5613116e+02   4.6482153e+02   5.1904540e+02   5.2579711e+02   7.1455038e+02
   4.6594450e+02   4.7710717e+02   5.4534007e+02   5.8334517e+02   6.6645739e+02
   4.2943984e+02   4.4270119e+02   4.9848665e+02   5.0620115e+02   6.9462208e+02
   4.6646436e+02   4.7792921e+02   5.4692979e+02   5.9904120e+02   6.4492555e+02
   4.6562495e+02   4.7660740e+02   5.3711189e+02   5.4614424e+02   5.7063169e+02
   4.5531851e+02   4.6396220e+02   5.1767750e+02   5.2421847e+02   6.9496292e+02
   4.6684239e+02   4.7854692e+02   5.4788609e+02   5.8640619e+02   5.9892250e+02
   4.2938643e+02   4.4251840e+02   4.9679299e+02   5.0472185e+02   6.2639270e+02
   4.6070532e+02   4.6994714e+02   5.2582132e+02   5.3376578e+02   6.2069020e+02
   4.6443026e+02   4.7485799e+02   5.3958795e+02   5.5632090e+02   6.9393937e+02
   4.6265329e+02   4.7242571e+02   5.3298847e+02   5.4474008e+02   6.5671156e+02
   4.6497141e+02   4.7563191e+02   5.3611640e+02   5.4654794e+02   5.8578265e+02
   4.6470612e+02   4.7525421e+02   5.4064936e+02   5.5864554e+02   6.7233208e+02
   4.6710692e+02   4.7899040e+02   5.4897678e+02   6.1945574e+02   6.2031411e+02
   4.6606899e+02   4.7730133e+02   5.4579150e+02   5.8967355e+02   7.2487558e+02
   4.6326139e+02   4.7320396e+02   5.2515222e+02   5.3093084e+02   5.7339583e+02
   4.4292445e+02   4.5198250e+02   5.0394494e+02   5.1067415e+02   6.5703402e+02
   4.2817942e+02   4.4151694e+02   4.9285131e+02   5.0134875e+02   5.9820013e+02
   4.6377426e+02   4.7393628e+02   5.3688437e+02   5.5112225e+02   6.5720028e+02
   4.4460098e+02   4.5349293e+02   5.0544333e+02   5.1198354e+02   6.7782129e+02
   4.6317677e+02   4.7312245e+02   5.3509956e+02   5.4834142e+02   7.2821111e+02
   4.6712361e+02   4.7901869e+02   5.4903499e+02   6.5377326e+02   6.5377745e+02
   4.2932062e+02   4.4233784e+02   4.9538562e+02   5.0351032e+02   6.1522516e+02
   4.3367183e+02   4.4415641e+02   4.9171958e+02   5.0020884e+02   5.8612777e+02
   4.6670863e+02   4.7832642e+02   5.4773113e+02   6.1697181e+02   7.2220101e+02
   4.3623309e+02   4.4642540e+02   4.9713171e+02   5.0481488e+02   6.1361434e+02
   4.3711411e+02   4.4701677e+02   4.9688364e+02   5.0456294e+02   6.0905589e+02
   4.4419659e+02   4.5312015e+02   5.0496241e+02   5.1155491e+02   6.5941645e+02
   4.6194028e+02   4.7114812e+02   5.0298131e+02   5.0644997e+02   5.5644190e+02
   4.1867766e+02   4.3096823e+02   4.7348616e+02   4.8426582e+02   5.5273732e+02
   4.6686583e+02   4.7858587e+02   5.4802512e+02   5.9097632e+02   6.0170994e+02
   4.1212307e+02   4.3882181e+02   4.9404779e+02   5.0251688e+02   6.1531764e+02
   4.6700556e+02   4.7881942e+02   5.4865387e+02   6.3904984e+02   6.9869034e+02
   4.6712321e+02   4.7901801e+02   5.4903356e+02   6.1363672e+02   6.1368954e+02
   4.5876522e+02   4.6769388e+02   5.2355776e+02   5.3124264e+02   6.9155775e+02
   4.6685098e+02   4.7856132e+02   5.4816349e+02   6.2181202e+02   6.7731724e+02
   4.6712329e+02   4.7901815e+02   5.4903390e+02   6.6600942e+02   6.6633090e+02
   4.6657690e+02   4.7811129e+02   5.4728065e+02   6.0276747e+02   6.4339583e+02
   4.6711608e+02   4.7900591e+02   5.4900784e+02   6.1266790e+02   6.1335965e+02
   4.3081410e+02   4.4231761e+02   4.9023362e+02   4.9900924e+02   5.8179281e+02
   4.6660480e+02   4.7815173e+02   5.3874643e+02   5.4302994e+02   5.5571946e+02
   4.6711584e+02   4.7900552e+02   5.4900965e+02   6.7145513e+02   6.8435955e+02
   4.6590226e+02   4.7704125e+02   5.4471490e+02   5.7179993e+02   6.2240244e+02
   4.6630357e+02   4.7767094e+02   5.4545395e+02   5.6880622e+02   6.0038514e+02
   4.2321968e+02   4.4050281e+02   4.9743330e+02   5.0537160e+02   6.7103858e+02
   4.4584771e+02   4.5463106e+02   5.0645135e+02   5.1285982e+02   6.6863293e+02
   4.5444542e+02   4.6304847e+02   5.1602294e+02   5.2234197e+02   6.5243480e+02
   4.4315960e+02   4.5219296e+02   5.0418626e+02   5.1088709e+02   6.6027092e+02
   4.6067273e+02   4.6991732e+02   5.2803463e+02   5.3742488e+02   7.5531490e+02
   4.6287657e+02   4.7269867e+02   5.2704542e+02   5.3409951e+02   5.8714726e+02
   4.4307286e+02   4.4555388e+02   4.7144670e+02   4.8216031e+02   5.5096451e+02
   4.6706967e+02   4.7892740e+02   5.4885635e+02   6.3514022e+02   6.4352424e+02
   4.4433194e+02   4.5277250e+02   4.9679785e+02   5.0406556e+02   5.8875410e+02
   4.5165615e+02   4.6022018e+02   5.1298368e+02   5.1915617e+02   7.3628477e+02
   4.3451463e+02   4.4542517e+02   4.9866333e+02   5.0622438e+02   6.3346136e+02
   4.4490200e+02   4.5323371e+02   4.9624785e+02   5.0353153e+02   5.8479314e+02
   4.5109251e+02   4.5835638e+02   4.8958009e+02   4.9675117e+02   5.6068464e+02
   4.4159855e+02   4.5069667e+02   5.0048048e+02   5.0755069e+02   6.1810737e+02
   4.5093897e+02   4.5949899e+02   5.1164836e+02   5.1774379e+02   6.6087050e+02
   4.6700726e+02   4.7882225e+02   5.4863700e+02   6.1717884e+02   6.2320823e+02
   4.4220169e+02   4.4829919e+02   4.8063801e+02   4.8981085e+02   5.5679783e+02
   4.2060100e+02   4.3990952e+02   4.9669414e+02   5.0475377e+02   6.4606485e+02
   4.6695034e+02   4.7872685e+02   5.4847714e+02   6.3150748e+02   6.7626875e+02
   4.6622565e+02   4.7754781e+02   5.4598829e+02   5.8324557e+02   6.2416278e+02
   4.6485664e+02   4.7547278e+02   5.4127133e+02   5.6025026e+02   6.7696630e+02
   4.6711951e+02   4.7901173e+02   5.4901970e+02   6.0747493e+02   6.0770330e+02
   4.6208156e+02   4.7167779e+02   5.2990073e+02   5.3959576e+02   6.2371714e+02
   4.6300200e+02   4.7287666e+02   5.3042743e+02   5.3957329e+02   6.0333123e+02
   4.4846089e+02   4.5706519e+02   5.0800737e+02   5.1417756e+02   6.3691218e+02
   4.1007513e+02   4.3912261e+02   4.9675776e+02   5.0484326e+02   6.6153787e+02
   4.4311582e+02   4.5215230e+02   5.0411029e+02   5.1081828e+02   6.5822752e+02
   4.1294622e+02   4.3782088e+02   4.8869913e+02   4.9790028e+02   5.8023637e+02
   4.0406025e+02   4.3740560e+02   4.8782651e+02   4.9714005e+02   5.7622013e+02
   4.2036612e+02   4.3473054e+02   4.7826979e+02   4.8844985e+02   5.5656169e+02
   4.6476528e+02   4.7533993e+02   5.4090357e+02   5.5928934e+02   6.7809036e+02
   4.6710900e+02   4.7899392e+02   5.4898628e+02   6.3856108e+02   6.4165240e+02
   4.6614892e+02   4.7742669e+02   5.4580816e+02   5.8345472e+02   6.3176142e+02
   4.3447150e+02   4.4527121e+02   4.9715368e+02   5.0489742e+02   6.1780849e+02
   4.6645717e+02   4.7791729e+02   5.4639984e+02   5.7723560e+02   6.0527238e+02
   4.5326213e+02   4.6179411e+02   5.1227296e+02   5.1816008e+02   6.1914430e+02
   4.4699262e+02   4.5023090e+02   4.7333422e+02   4.8341684e+02   5.5165853e+02
   4.6650946e+02   4.7800176e+02   5.4670366e+02   5.8173348e+02   6.0825128e+02
   4.6586087e+02   4.7697520e+02   5.4251706e+02   5.5831357e+02   5.9488167e+02
   4.6227090e+02   4.7192827e+02   5.3229887e+02   5.4384091e+02   7.4521132e+02
   4.6712342e+02   4.7901837e+02   5.4903437e+02   7.2622885e+02   7.2639363e+02
   4.3542490e+02   4.4612399e+02   5.0022088e+02   5.0758523e+02   6.9341760e+02
   4.6619092e+02   4.7749308e+02   5.4614010e+02   5.9256513e+02   6.9478199e+02
   4.6645120e+02   4.7790806e+02   5.4694269e+02   6.0230787e+02   7.0660842e+02
   4.6709974e+02   4.7897824e+02   5.4895273e+02   6.2220155e+02   6.2442262e+02
   4.6677573e+02   4.7843681e+02   5.4792394e+02   6.1728772e+02   6.5879598e+02
   4.6228411e+02   4.7194080e+02   5.3088085e+02   5.4115880e+02   6.3009585e+02
   4.4729185e+02   4.5596154e+02   5.0728740e+02   5.1356303e+02   6.4722642e+02
   4.4037255e+02   4.4985289e+02   5.0296292e+02   5.0989021e+02   7.6799014e+02
   4.1410527e+02   4.1436420e+02   4.6714420e+02   4.7903514e+02   5.4904526e+02
   4.6657186e+02   4.7810312e+02   5.4730457e+02   6.0757611e+02   6.7824771e+02
   4.4945228e+02   4.5805057e+02   5.1005442e+02   5.1617943e+02   6.7283428e+02
   4.6611803e+02   4.7737824e+02   5.4590702e+02   5.8983439e+02   6.7881391e+02
   4.3581577e+02   4.4637857e+02   5.0016307e+02   5.0751987e+02   6.5905053e+02
   4.2841204e+02   4.2996138e+02   4.6822704e+02   4.7988095e+02   5.4956679e+02
   4.4041629e+02   4.4986683e+02   5.0257236e+02   5.0952607e+02   6.8865755e+02
   3.8495884e+02   4.3892666e+02   4.9609727e+02   5.0428072e+02   6.4111659e+02
   4.6611150e+02   4.7736794e+02   5.4584054e+02   5.8740758e+02   6.5275334e+02
   3.7996909e+02   4.3848197e+02   4.9306297e+02   5.0168063e+02   6.0691711e+02
   4.6152604e+02   4.7095218e+02   5.2439118e+02   5.3118270e+02   5.9586393e+02
   4.5035631e+02   4.5855252e+02   5.0062632e+02   5.0695066e+02   5.8162171e+02
   6.5371386e+02   6.4615913e+02   5.0502193e+02   4.9695937e+02   4.3903128e+02
   6.7465933e+02   6.2220538e+02   5.0368361e+02   4.9540247e+02   4.3883587e+02
   5.8535072e+02   5.6759870e+02   5.0087431e+02   4.9238828e+02   4.3840399e+02
   5.7996972e+02   5.4738472e+02   4.8196820e+02   4.7198017e+02   4.2938911e+02
   6.7890065e+02   6.4274881e+02   5.0467533e+02   4.9655749e+02   4.3898343e+02
   7.4602323e+02   7.1984493e+02   5.0509137e+02   4.9703934e+02   4.3904057e+02
   6.6508503e+02   6.3149938e+02   5.0426408e+02   4.9607942e+02   4.3892428e+02
   6.8707517e+02   6.5194500e+02   5.0494084e+02   4.9686532e+02   4.3902022e+02
   5.2750250e+02   5.2687949e+02   5.0352358e+02   4.9570868e+02   4.3892735e+02
   6.3355726e+02   5.8632997e+02   4.9994196e+02   4.9108476e+02   4.3812708e+02
   5.5266420e+02   5.3759736e+02   4.7403338e+02   4.6384395e+02   3.8454461e+02
   6.3197092e+02   5.8080520e+02   4.9905618e+02   4.9007575e+02   4.3792098e+02
   6.3393948e+02   6.2806115e+02   5.0491742e+02   4.9683949e+02   4.3901730e+02
   6.3017562e+02   5.7617518e+02   4.9828702e+02   4.8921093e+02   4.3773094e+02
   5.0524881e+02   4.9722164e+02   4.4199800e+02   4.4196494e+02   4.3902421e+02
   6.3659243e+02   5.6729813e+02   4.9573491e+02   4.8636038e+02   4.3698952e+02
   6.2301371e+02   6.1239060e+02   5.0403003e+02   4.9581441e+02   4.3889122e+02
   6.6895679e+02   5.4894854e+02   4.7911284e+02   4.6731382e+02   4.1209622e+02
   5.6430860e+02   5.4698294e+02   4.8584119e+02   4.7675852e+02   4.3345754e+02
   5.3720692e+02   5.3522237e+02   5.0076529e+02   4.9294265e+02   4.3859157e+02
   5.4008104e+02   5.3311321e+02   4.8750580e+02   4.8005654e+02   4.3579994e+02
   6.2747941e+02   5.5921467e+02   4.9174130e+02   4.8203617e+02   4.3550491e+02
   7.2519254e+02   7.2123622e+02   5.0521199e+02   4.9717868e+02   4.3905667e+02
   6.4877391e+02   6.2165185e+02   5.0396823e+02   4.9573649e+02   4.3888042e+02
   6.0859972e+02   5.6516793e+02   4.9673357e+02   4.8764773e+02   4.3738597e+02
   7.6010994e+02   5.9434532e+02   5.0006221e+02   4.9117765e+02   4.3813799e+02
   5.1314479e+02   5.0673017e+02   4.5463121e+02   4.4602719e+02   4.1357422e+02
   6.9301218e+02   6.4340408e+02   5.0466267e+02   4.9654271e+02   4.3898163e+02
   6.2345050e+02   5.8854539e+02   5.0074078e+02   4.9202135e+02   4.3830684e+02
   6.8844243e+02   6.1064421e+02   5.0236509e+02   4.9386502e+02   4.3861254e+02
   6.1845119e+02   6.0942308e+02   5.0422286e+02   4.9604022e+02   4.3892029e+02
   6.3852974e+02   6.2082196e+02   5.0417880e+02   4.9598316e+02   4.3891239e+02
   6.5919348e+02   6.0673101e+02   5.0209505e+02   4.9355325e+02   4.3856353e+02
   6.2561773e+02   5.5392536e+02   4.8676881e+02   4.7657433e+02   4.3258864e+02
   7.0048064e+02   6.9888731e+02   5.0524158e+02   4.9721282e+02   4.3906059e+02
   5.8606692e+02   5.8144815e+02   5.0431930e+02   4.9618403e+02   4.3894189e+02
   6.9513382e+02   6.6600841e+02   5.0515061e+02   4.9710785e+02   4.3904852e+02
   5.2524846e+02   5.2517186e+02   5.0503799e+02   4.9704289e+02   4.3904679e+02
   6.1867241e+02   5.4885487e+02   4.8019470e+02   4.6899488e+02   4.2343142e+02
   6.8058085e+02   6.0174996e+02   5.0142588e+02   4.9277319e+02   4.3843367e+02
   6.1755951e+02   5.5959618e+02   4.9266386e+02   4.8314318e+02   4.3597167e+02
   5.2006927e+02   5.1384444e+02   4.6085390e+02   4.5228691e+02   3.8266363e+02
   5.2911271e+02   5.2181283e+02   4.6662216e+02   4.5789243e+02   4.1090363e+02
   5.9722187e+02   5.9690965e+02   5.0520227e+02   4.9716854e+02   4.3905562e+02
   6.8195872e+02   5.5637230e+02   4.8840810e+02   4.7821021e+02   4.3353015e+02
   6.7610012e+02   6.7540405e+02   5.0524323e+02   4.9721473e+02   4.3906080e+02
   6.8394443e+02   5.4911547e+02   4.7934332e+02   4.6758757e+02   4.1556684e+02
   6.0707246e+02   5.7746171e+02   5.0044263e+02   4.9175626e+02   4.3827027e+02
   7.0033476e+02   5.7987292e+02   4.9803087e+02   4.8885072e+02   4.3763318e+02
   6.3782051e+02   5.8116645e+02   4.9887772e+02   4.8985762e+02   4.3787127e+02
   7.2446866e+02   7.0965596e+02   5.0512310e+02   4.9707603e+02   4.3904483e+02
   6.2194761e+02   6.0731784e+02   5.0356700e+02   4.9527855e+02   4.3882050e+02
   6.2659423e+02   5.4842896e+02   4.7904454e+02   4.6746534e+02   4.1649554e+02
   5.6132527e+02   5.4237669e+02   4.7792763e+02   4.6790510e+02   4.2475360e+02
   6.0256759e+02   5.6367006e+02   4.9655147e+02   4.8750909e+02   4.3736397e+02
   5.9695044e+02   5.9691539e+02   5.0524087e+02   4.9721212e+02   4.3906052e+02
   6.4517927e+02   5.5451981e+02   4.8683657e+02   4.7652234e+02   4.3247376e+02
   6.9877116e+02   6.8162531e+02   5.0521462e+02   4.9718172e+02   4.3905702e+02
   5.1426291e+02   5.0801511e+02   4.6230316e+02   4.5737190e+02   4.3152758e+02
   5.9835839e+02   5.4645790e+02   4.7763894e+02   4.6628483e+02   3.9329051e+02
   5.6902625e+02   5.4474496e+02   4.7932841e+02   4.6918394e+02   4.2624104e+02
   5.9247310e+02   5.4598001e+02   4.7738695e+02   4.6612390e+02   3.8670213e+02
   5.2594570e+02   5.2129642e+02   4.8732604e+02   4.8136284e+02   4.3687718e+02
   7.7418183e+02   6.5562522e+02   5.0469463e+02   4.9657928e+02   4.3898600e+02
   6.3605818e+02   5.6080918e+02   4.9253896e+02   4.8285904e+02   4.3581553e+02
   6.1984395e+02   6.1951395e+02   5.0520470e+02   4.9717061e+02   4.3905578e+02
   6.4746211e+02   6.0562551e+02   5.0224060e+02   4.9372696e+02   4.3859177e+02
   5.5568685e+02   5.4081863e+02   4.7979058e+02   4.7053286e+02   4.2913939e+02
   5.8441852e+02   5.6031956e+02   4.9699666e+02   4.8821298e+02   4.3758596e+02
   6.4485411e+02   5.4882672e+02   4.7918295e+02   4.6748275e+02   4.1536154e+02
   6.1614128e+02   5.9676077e+02   5.0286674e+02   4.9448062e+02   4.3870980e+02
   6.4420909e+02   6.4025315e+02   5.0513046e+02   4.9708483e+02   4.3904588e+02
   6.5941567e+02   5.4884666e+02   4.7899402e+02   4.6718063e+02   4.0915560e+02
   6.4799913e+02   5.4922811e+02   4.7977587e+02   4.6819653e+02   4.1994190e+02
   7.2898801e+02   6.5764725e+02   5.0484579e+02   4.9675491e+02   4.3900710e+02
   6.3410094e+02   5.8537641e+02   4.9975074e+02   4.9086439e+02   4.3808320e+02
   7.6137791e+02   6.7458820e+02   5.0487998e+02   4.9679449e+02   4.3901180e+02
   5.8872073e+02   5.4579580e+02   4.7751904e+02   4.6639456e+02   4.1375268e+02
   5.7411095e+02   5.5179309e+02   4.9012496e+02   4.8108989e+02   4.3542498e+02
   6.3125296e+02   5.9459344e+02   5.0132622e+02   4.9268244e+02   4.3842159e+02
   6.0749931e+02   5.9828804e+02   5.0393314e+02   4.9571612e+02   4.3888009e+02
   6.0686639e+02   6.0060555e+02   5.0442927e+02   4.9628536e+02   4.3895157e+02
   5.9547803e+02   5.5685716e+02   4.9249172e+02   4.8325072e+02   4.3610788e+02
   5.1207841e+02   5.0551202e+02   4.5322738e+02   4.4443358e+02   4.1195085e+02
   6.9625253e+02   5.4886425e+02   4.7892969e+02   4.6707157e+02   3.8846298e+02
   6.4541169e+02   5.4919823e+02   4.7977335e+02   4.6820678e+02   4.2003976e+02
   5.7764236e+02   5.4481138e+02   4.7719882e+02   4.6630375e+02   4.1615777e+02
   6.4157880e+02   5.5291869e+02   4.8504989e+02   4.7450599e+02   4.3089542e+02
   6.1635987e+02   5.4759629e+02   4.7824961e+02   4.6666183e+02   3.8220702e+02
   5.4495553e+02   5.4362378e+02   5.0287934e+02   4.9485813e+02   4.3880779e+02
   6.1013478e+02   5.9594822e+02   5.0332491e+02   4.9501519e+02   4.3878644e+02
   5.9946459e+02   5.9385310e+02   5.0436028e+02   4.9621260e+02   4.3894334e+02
   5.6158865e+02   5.6155259e+02   5.0521921e+02   4.9718965e+02   4.3905820e+02
   7.0940402e+02   6.1129572e+02   5.0238402e+02   4.9388626e+02   4.3861575e+02
   6.1018328e+02   5.4727404e+02   4.7807439e+02   4.6655429e+02   3.8368862e+02
   6.3762679e+02   5.5417197e+02   4.8661925e+02   4.7631436e+02   4.3234910e+02
   7.4304039e+02   7.2058318e+02   5.0510655e+02   4.9705689e+02   4.3904261e+02
   5.5947606e+02   5.4085624e+02   4.7526363e+02   4.6473404e+02   4.0402469e+02
   6.0998582e+02   5.8335889e+02   5.0121553e+02   4.9261431e+02   4.3841847e+02
   6.3089196e+02   6.3082834e+02   5.0524224e+02   4.9721360e+02   4.3906068e+02
   5.4475426e+02   5.3629527e+02   4.8636404e+02   4.7852532e+02   4.3503815e+02
   7.3093425e+02   6.8344580e+02   5.0500033e+02   4.9693400e+02   4.3902827e+02
   6.6501667e+02   6.4596037e+02   5.0484268e+02   4.9675175e+02   4.3900677e+02
   7.1580362e+02   6.6193682e+02   5.0501857e+02   4.9695517e+02   4.3903076e+02
   6.5319575e+02   6.1782505e+02   5.0338431e+02   4.9505526e+02   4.3878853e+02
   6.4406911e+02   5.9255695e+02   5.0051577e+02   4.9173132e+02   4.3824876e+02
   6.1564420e+02   5.6512084e+02   4.9616780e+02   4.8697727e+02   4.3719735e+02
   6.0506576e+02   5.7248568e+02   4.9951056e+02   4.9072738e+02   4.3807877e+02
   6.5284710e+02   5.8645141e+02   4.9938803e+02   4.9041955e+02   4.3798742e+02
   5.8556172e+02   5.4722112e+02   4.8075191e+02   4.7040989e+02   4.2732565e+02
   6.3261146e+02   5.7667299e+02   4.9828235e+02   4.8919743e+02   4.3772629e+02
   5.6535205e+02   5.6527534e+02   5.0520631e+02   4.9717558e+02   4.3905667e+02
   6.5778418e+02   5.5785107e+02   4.8985459e+02   4.7982955e+02   4.3443618e+02
   6.0793154e+02   6.0789917e+02   5.0524187e+02   4.9721322e+02   4.3906064e+02
   5.4714023e+02   5.3449242e+02   4.7362222e+02   4.6401155e+02   4.1866167e+02
   7.5619292e+02   7.5420269e+02   5.0524317e+02   4.9721466e+02   4.3906080e+02
   5.0582817e+02   4.9796455e+02   4.4072838e+02   4.2401208e+02   4.0372879e+02
   5.0827422e+02   5.0102722e+02   4.4720636e+02   4.3743347e+02   4.1671336e+02
   6.0844230e+02   5.9148109e+02   5.0274365e+02   4.9435360e+02   4.3869308e+02
   5.6362797e+02   5.6353354e+02   5.0518548e+02   4.9715368e+02   4.3905437e+02
   7.0910563e+02   7.0585543e+02   5.0522661e+02   4.9719555e+02   4.3905861e+02
   5.3341375e+02   5.2619320e+02   4.7790973e+02   4.7089350e+02   4.3230585e+02
   6.0596733e+02   5.4714610e+02   4.7816824e+02   4.6675763e+02   4.1251244e+02
   5.8519301e+02   5.4534357e+02   4.7706521e+02   4.6591789e+02   3.8809914e+02
   6.9985135e+02   6.4202504e+02   5.0460770e+02   4.9647881e+02   4.3897385e+02
   7.3693696e+02   6.5572693e+02   5.0475848e+02   4.9665353e+02   4.3899496e+02
   5.8243569e+02   5.5347900e+02   4.9074557e+02   4.8160152e+02   4.3556999e+02
   5.0834282e+02   5.0111479e+02   4.5063058e+02   4.4504616e+02   4.3026501e+02
   5.0528389e+02   4.9726744e+02   4.4586612e+02   4.4572577e+02   4.3888968e+02
   7.0418406e+02   6.2634282e+02   5.0384067e+02   4.9558517e+02   4.3886022e+02
   7.5796513e+02   6.8242495e+02   5.0491189e+02   4.9683150e+02   4.3901619e+02
   6.7212737e+02   6.1585539e+02   5.0287808e+02   4.9446319e+02   4.3870340e+02
   5.8779686e+02   5.6913013e+02   5.0101008e+02   4.9251796e+02   4.3842244e+02
   6.3886960e+02   5.6322480e+02   4.9386937e+02   4.8430468e+02   4.3633663e+02
   6.0672866e+02   5.4710102e+02   4.7801893e+02   4.6655412e+02   4.0591062e+02
   5.9567249e+02   5.9559166e+02   5.0523337e+02   4.9720368e+02   4.3905957e+02
   6.2920497e+02   5.5273468e+02   4.8519142e+02   4.7475407e+02   4.3117648e+02
   6.6986609e+02   6.1620225e+02   5.0294201e+02   4.9453785e+02   4.3871440e+02
   5.0528545e+02   4.9726919e+02   4.3921264e+02   4.2453163e+02   4.2402976e+02
   7.4116217e+02   6.7570123e+02   5.0492303e+02   4.9684443e+02   4.3901772e+02
   5.2169223e+02   5.1572107e+02   4.7211183e+02   4.6674009e+02   4.3276094e+02
   6.9081501e+02   5.7837842e+02   4.9778513e+02   4.8857290e+02   4.3756610e+02
   5.1658499e+02   5.1043098e+02   4.5797600e+02   4.4936433e+02   3.9236929e+02
   6.8683197e+02   5.5173108e+02   4.8313875e+02   4.7218788e+02   4.2836347e+02
   6.4349440e+02   5.9463580e+02   5.0087268e+02   4.9214482e+02   4.3832487e+02
   7.1356367e+02   5.5062114e+02   4.8155561e+02   4.7027899e+02   4.2544468e+02
   5.9694498e+02   5.9664461e+02   5.0520381e+02   4.9717031e+02   4.3905582e+02
   6.2222176e+02   6.1916266e+02   5.0486728e+02   4.9678278e+02   4.3901073e+02
   6.9155899e+02   6.9088887e+02   5.0524488e+02   4.9721663e+02   4.3906102e+02
   6.0424544e+02   5.6540816e+02   4.9726795e+02   4.8826868e+02   4.3754777e+02
   6.0215971e+02   5.4778890e+02   4.7966040e+02   4.6866747e+02   4.2337397e+02
   5.6439273e+02   5.4247885e+02   4.7586431e+02   4.6514322e+02   4.0363347e+02
   6.4511634e+02   6.4454010e+02   5.0522787e+02   4.9719705e+02   4.3905878e+02
   7.6604197e+02   7.6037889e+02   5.0524186e+02   4.9721314e+02   4.3906062e+02
   5.9455400e+02   5.9406655e+02   5.0515932e+02   4.9712033e+02   4.3905021e+02
   6.2255346e+02   5.4836928e+02   4.7908026e+02   4.6754818e+02   4.1740427e+02
   5.3446124e+02   5.2595482e+02   4.6883169e+02   4.5976487e+02   3.9590192e+02
   6.6147203e+02   5.7512689e+02   4.9724334e+02   4.8797107e+02   4.3741687e+02
   7.2403989e+02   7.1539955e+02   5.0517050e+02   4.9713078e+02   4.3905116e+02
   6.1020663e+02   5.4742079e+02   4.7834070e+02   4.6688643e+02   4.1321816e+02
   5.1351649e+02   5.0822057e+02   4.8342726e+02   4.8011408e+02   4.3779256e+02
   6.4277576e+02   5.4854938e+02   4.7877254e+02   4.6698762e+02   4.0043143e+02
   6.5231068e+02   5.4893120e+02   4.7921666e+02   4.6748306e+02   4.1496934e+02
   5.8868098e+02   5.6365170e+02   4.9850704e+02   4.8978545e+02   4.3791900e+02
   6.5793389e+02   6.4281993e+02   5.0482180e+02   4.9672767e+02   4.3900391e+02
   7.3482599e+02   6.4359975e+02   5.0442483e+02   4.9626543e+02   4.3894748e+02
   5.6308089e+02   5.4208610e+02   4.7568757e+02   4.6500397e+02   3.8968559e+02
   7.0153065e+02   5.4887015e+02   4.7893235e+02   4.6707270e+02   3.8247413e+02
   6.6588009e+02   6.0899511e+02   5.0227939e+02   4.9376654e+02   4.3859727e+02
   6.8055891e+02   6.2357097e+02   5.0377127e+02   4.9550457e+02   4.3884955e+02
   5.9145075e+02   5.8729965e+02   5.0456366e+02   4.9645120e+02   4.3897302e+02
   5.1803120e+02   5.1188364e+02   4.5925866e+02   4.5069678e+02   4.0201292e+02
   6.3798761e+02   6.3420805e+02   5.0505686e+02   4.9700010e+02   4.3903608e+02
   5.9193477e+02   5.4593049e+02   4.7736379e+02   4.6611119e+02   3.9440673e+02
   6.1976343e+02   6.0522491e+02   5.0357733e+02   4.9529285e+02   4.3882271e+02
   5.3872448e+02   5.2891929e+02   4.7035861e+02   4.6103546e+02   3.9645180e+02
   6.1042704e+02   5.4729678e+02   4.7809750e+02   4.6657825e+02   4.0040300e+02
   6.1022420e+02   5.4786545e+02   4.7914240e+02   4.6787656e+02   4.2037446e+02
   5.0652580e+02   4.9885125e+02   4.4268248e+02   4.2932597e+02   3.8104242e+02
   7.2598932e+02   6.8853990e+02   5.0505010e+02   4.9699161e+02   4.3903501e+02
   5.2203013e+02   5.1575875e+02   4.6632539e+02   4.5960726e+02   4.2757376e+02
   7.4198342e+02   7.3809431e+02   5.0523063e+02   4.9720019e+02   4.3905914e+02
   6.3500685e+02   5.5400262e+02   4.8651322e+02   4.7621346e+02   4.3228841e+02
   6.7810080e+02   6.0522938e+02   5.0181355e+02   4.9322398e+02   4.3850966e+02
   6.4369184e+02   6.2660090e+02   5.0443740e+02   4.9628276e+02   4.3894994e+02
   7.4268851e+02   7.4198997e+02   5.0524345e+02   4.9721498e+02   4.3906083e+02
   6.3902922e+02   5.7798918e+02   4.9827362e+02   4.8916826e+02   4.3771591e+02
   6.8938963e+02   6.8096026e+02   5.0522285e+02   4.9719121e+02   4.3905811e+02
   6.3866478e+02   5.7546963e+02   4.9778384e+02   4.8861755e+02   4.3758609e+02
   5.0553348e+02   4.9759183e+02   4.5498723e+02   4.5468535e+02   4.3867384e+02
   6.2319709e+02   5.5039820e+02   4.8224718e+02   4.7138637e+02   4.2760673e+02
   6.9648972e+02   6.8623208e+02   5.0523285e+02   4.9720275e+02   4.3905943e+02
   6.1654973e+02   5.9139196e+02   5.0193955e+02   4.9341754e+02   4.3854773e+02
   7.0094076e+02   5.8878565e+02   4.9945752e+02   4.9048691e+02   4.3799934e+02
   6.0212113e+02   5.9159484e+02   5.0348805e+02   4.9521434e+02   4.3881502e+02
   6.3370778e+02   6.2814083e+02   5.0493329e+02   4.9685782e+02   4.3901946e+02
   5.0539420e+02   4.9740758e+02   4.3946196e+02   4.1605543e+02   3.9977771e+02
   5.1836734e+02   5.1223785e+02   4.6177807e+02   4.5458098e+02   4.2476242e+02
   6.6401729e+02   6.6107767e+02   5.0522257e+02   4.9719090e+02   4.3905807e+02
   5.8520974e+02   5.5958894e+02   4.9629811e+02   4.8745976e+02   4.3740307e+02
   6.5333440e+02   5.8999123e+02   4.9986938e+02   4.9097447e+02   4.3810088e+02
   6.0668400e+02   6.0602780e+02   5.0516218e+02   4.9712251e+02   4.3905034e+02
   6.2292618e+02   5.8110323e+02   4.9952916e+02   4.9063863e+02   4.3804230e+02
   6.7077188e+02   5.4885738e+02   4.7895892e+02   4.6712060e+02   4.0561511e+02
   6.1625498e+02   5.9024162e+02   5.0179120e+02   4.9324930e+02   4.3852086e+02
   6.0816624e+02   5.4838463e+02   4.8019863e+02   4.6920244e+02   4.2434485e+02
   6.2661504e+02   5.5498620e+02   4.8791477e+02   4.7784519e+02   4.3340609e+02
   5.8573900e+02   5.8394414e+02   5.0486341e+02   4.9679183e+02   4.3901323e+02
   5.4245574e+02   5.3219175e+02   4.7641384e+02   4.6801583e+02   4.2847382e+02
   6.5021649e+02   5.7580414e+02   4.9756737e+02   4.8835008e+02   4.3751573e+02
   5.9065332e+02   5.8359066e+02   5.0397239e+02   4.9578760e+02   4.3889232e+02
   5.9868717e+02   5.4713746e+02   4.7890785e+02   4.6784995e+02   4.2122805e+02
   5.0687084e+02   4.9929236e+02   4.4416455e+02   4.3367210e+02   4.2092722e+02
   5.1110755e+02   5.0438946e+02   4.5206977e+02   4.4331442e+02   4.1571692e+02
   5.9513068e+02   5.7584434e+02   5.0165053e+02   4.9317425e+02   4.3852073e+02
   5.9441202e+02   5.7655712e+02   5.0192945e+02   4.9348818e+02   4.3857027e+02
   5.9707578e+02   5.5547337e+02   4.9094130e+02   4.8155908e+02   4.3545453e+02
   5.3315642e+02   5.2498553e+02   4.6830907e+02   4.5931341e+02   3.9805738e+02
   7.2285314e+02   5.6963672e+02   4.9572856e+02   4.8626600e+02   4.3694051e+02
   5.6512558e+02   5.4279642e+02   4.7628648e+02   4.6563724e+02   4.1484303e+02
   5.0725417e+02   4.9976479e+02   4.4453790e+02   4.3288345e+02   3.8012270e+02
   5.0584200e+02   4.9798796e+02   4.4123118e+02   4.2934395e+02   4.2358905e+02
   5.9171512e+02   5.7611060e+02   5.0229739e+02   4.9391224e+02   4.3863637e+02
   6.1923119e+02   6.1645511e+02   5.0484638e+02   4.9675918e+02   4.3900799e+02
   5.4642125e+02   5.3451836e+02   4.7580839e+02   4.6681748e+02   4.2602278e+02
   5.3232019e+02   5.3195021e+02   5.0432432e+02   4.9637235e+02   4.3898326e+02
   5.0526548e+02   4.9724352e+02   4.4024605e+02   4.3963194e+02   4.3841629e+02
   5.8694065e+02   5.4551875e+02   4.7715742e+02   4.6598165e+02   3.9752209e+02
   6.7907901e+02   5.5016521e+02   4.8096621e+02   4.6958156e+02   4.2405913e+02
   5.7605219e+02   5.5393725e+02   4.9241310e+02   4.8347873e+02   4.3629079e+02
   5.9905305e+02   5.4712521e+02   4.7883830e+02   4.6775438e+02   4.2084022e+02
   6.4293692e+02   6.4284424e+02   5.0524248e+02   4.9721387e+02   4.3906070e+02
   5.0571181e+02   4.9782235e+02   4.4889241e+02   4.4786952e+02   4.3773388e+02
   5.3444986e+02   5.2605324e+02   4.7017215e+02   4.6157444e+02   4.2090263e+02
   5.2842361e+02   5.2125553e+02   4.6651343e+02   4.5792545e+02   4.1505535e+02
   5.8046885e+02   5.4987376e+02   4.8606213e+02   4.7657899e+02   4.3308419e+02
   7.3043313e+02   6.4789549e+02   5.0457935e+02   4.9644538e+02   4.3896971e+02
   7.4746671e+02   7.1341080e+02   5.0503315e+02   4.9697199e+02   4.3903272e+02
   5.1310309e+02   5.0668703e+02   4.5585301e+02   4.4834984e+02   4.2344491e+02
   6.5710159e+02   6.4138234e+02   5.0479707e+02   4.9669903e+02   4.3900050e+02
   5.9004508e+02   5.8770345e+02   5.0488111e+02   4.9680911e+02   4.3901494e+02
   7.5388550e+02   6.1102700e+02   5.0212343e+02   4.9357928e+02   4.3856677e+02
   6.2687947e+02   6.2632044e+02   5.0521155e+02   4.9717838e+02   4.3905666e+02
   5.8869246e+02   5.8843674e+02   5.0520759e+02   4.9717501e+02   4.3905639e+02
   6.0146163e+02   5.6432244e+02   4.9702887e+02   4.8803632e+02   4.3749758e+02
   6.2253641e+02   5.9428215e+02   5.0172621e+02   4.9315481e+02   4.3850265e+02
   5.7472901e+02   5.4637823e+02   4.8112331e+02   4.7113430e+02   4.2861418e+02
   6.6130156e+02   5.9278973e+02   5.0018807e+02   4.9133815e+02   4.3817169e+02
   6.2849523e+02   6.0844651e+02   5.0330777e+02   4.9497454e+02   4.3877827e+02
   6.2030744e+02   6.1993065e+02   5.0519810e+02   4.9716304e+02   4.3905491e+02
   7.2857343e+02   7.2704272e+02   5.0523432e+02   4.9720445e+02   4.3905963e+02
   6.5324516e+02   6.4739721e+02   5.0506600e+02   4.9701029e+02   4.3903722e+02
   7.3263925e+02   5.7747938e+02   4.9744113e+02   4.8816895e+02   4.3746234e+02
   5.1141557e+02   5.0474500e+02   4.5220964e+02   4.4318694e+02   4.0569955e+02
   7.7244623e+02   5.5234603e+02   4.8373659e+02   4.7283545e+02   4.2908325e+02
   7.2011288e+02   6.0713026e+02   5.0186781e+02   4.9328401e+02   4.3851913e+02
   7.5857625e+02   7.5477401e+02   5.0524131e+02   4.9721251e+02   4.3906055e+02
   5.8550539e+02   5.8078970e+02   5.0430843e+02   4.9617291e+02   4.3894067e+02
   5.5251994e+02   5.5224339e+02   5.0487552e+02   4.9683823e+02   4.3902207e+02
   6.4835388e+02   6.4483154e+02   5.0514022e+02   4.9709601e+02   4.3904716e+02
   6.6028787e+02   5.9783909e+02   5.0091233e+02   4.9217912e+02   4.3832934e+02
   5.0581815e+02   4.9795881e+02   4.5390864e+02   4.5324320e+02   4.3819070e+02
   7.4751594e+02   6.6748884e+02   5.0486447e+02   4.9677651e+02   4.3900967e+02
   6.6489649e+02   5.9749207e+02   5.0083228e+02   4.9208506e+02   4.3831210e+02
   6.7569551e+02   6.2911970e+02   5.0408195e+02   4.9586697e+02   4.3889711e+02
   5.0549126e+02   4.9753822e+02   4.4304001e+02   4.4111569e+02   4.3679723e+02
   6.0668092e+02   5.4707077e+02   4.7796718e+02   4.6649052e+02   3.9485870e+02
   5.9191627e+02   5.9080911e+02   5.0503738e+02   4.9698368e+02   4.3903480e+02
   7.1429911e+02   5.7160576e+02   4.9629432e+02   4.8689755e+02   4.3712449e+02
   6.5363501e+02   6.4157123e+02   5.0488171e+02   4.9679719e+02   4.3901220e+02
   6.0048994e+02   6.0003095e+02   5.0515614e+02   4.9711614e+02   4.3904967e+02
   6.1208064e+02   5.5905216e+02   4.9268644e+02   4.8323172e+02   4.3602517e+02
   6.4678295e+02   5.9792619e+02   5.0122170e+02   4.9254643e+02   4.3839584e+02
   6.9469887e+02   5.5046236e+02   4.8137745e+02   4.7007672e+02   4.2508331e+02
   6.5611997e+02   6.0852108e+02   5.0234489e+02   4.9384447e+02   4.3860972e+02
   5.8068462e+02   5.4527720e+02   4.7768147e+02   4.6682128e+02   4.1894195e+02
   6.1040218e+02   5.4728693e+02   4.7808163e+02   4.6655899e+02   3.8696468e+02
   7.5359480e+02   5.5724964e+02   4.8900165e+02   4.7882459e+02   4.3386603e+02
   6.7841162e+02   5.6964366e+02   4.9587953e+02   4.8644979e+02   4.3699872e+02
   6.8511139e+02   6.4049794e+02   5.0459900e+02   4.9646876e+02   4.3897263e+02
   5.7120235e+02   5.6250588e+02   5.0129612e+02   4.9295179e+02   4.3851057e+02
   6.6266708e+02   6.5801171e+02   5.0518248e+02   4.9714467e+02   4.3905277e+02
   5.1786675e+02   5.1172168e+02   4.5915026e+02   4.5060627e+02   4.0589171e+02
   5.8320577e+02   5.8313169e+02   5.0523117e+02   4.9720148e+02   4.3905935e+02
   5.7595080e+02   5.7590675e+02   5.0523446e+02   4.9720530e+02   4.3905979e+02
   5.8378246e+02   5.5065451e+02   4.8671221e+02   4.7722871e+02   4.3343772e+02
   6.7930559e+02   6.7398479e+02   5.0522812e+02   4.9719730e+02   4.3905881e+02
   6.6623351e+02   6.6589476e+02   5.0524337e+02   4.9721489e+02   4.3906082e+02
   6.6354643e+02   6.5960958e+02   5.0520295e+02   4.9716829e+02   4.3905548e+02
   6.5860199e+02   6.5527076e+02   5.0517734e+02   4.9713875e+02   4.3905209e+02
   5.3193286e+02   5.2496887e+02   4.7737563e+02   4.7053247e+02   4.3234553e+02
   5.6652230e+02   5.4806458e+02   4.8667456e+02   4.7758430e+02   4.3387080e+02
   6.1414716e+02   5.6974873e+02   4.9795682e+02   4.8894308e+02   4.3768911e+02
   7.4015244e+02   5.8277860e+02   4.9829251e+02   4.8913447e+02   4.3769764e+02
   5.1262516e+02   5.0614106e+02   4.5429181e+02   4.4591862e+02   4.1786331e+02
   6.1360325e+02   5.5108318e+02   4.8398563e+02   4.7359136e+02   4.3030962e+02
   5.9247748e+02   5.7808261e+02   5.0258906e+02   4.9423237e+02   4.3868248e+02
   5.7973515e+02   5.4522763e+02   4.7774276e+02   4.6692391e+02   4.1956668e+02
   6.5708148e+02   6.5698695e+02   5.0524389e+02   4.9721549e+02   4.3906089e+02
   6.4480248e+02   5.6723463e+02   4.9548270e+02   4.8605664e+02   4.3689324e+02
   5.0773802e+02   5.0037297e+02   4.5648624e+02   4.5424322e+02   4.3598871e+02
   6.0444237e+02   5.6529023e+02   4.9719656e+02   4.8818947e+02   4.3752841e+02
   6.1885330e+02   5.6981867e+02   4.9747709e+02   4.8836884e+02   4.3754477e+02
   6.6802618e+02   5.9039184e+02   4.9976201e+02   4.9084292e+02   4.3807321e+02
   5.5872374e+02   5.4089944e+02   4.7624498e+02   4.6604178e+02   4.2039497e+02
   6.1356512e+02   5.7885452e+02   5.0009352e+02   4.9133130e+02   4.3818661e+02
   6.2252249e+02   6.1261213e+02   5.0409208e+02   4.9588651e+02   4.3890050e+02
   7.1573471e+02   7.1490062e+02   5.0523884e+02   4.9720966e+02   4.3906022e+02
   6.3503474e+02   5.8628466e+02   4.9988006e+02   4.9101114e+02   4.3811214e+02
   5.1348133e+02   5.0716832e+02   4.6378405e+02   4.5964568e+02   4.3323585e+02
   7.4011382e+02   5.5594928e+02   4.8780651e+02   4.7749972e+02   4.3306749e+02
   6.3396328e+02   5.5224797e+02   4.8440946e+02   4.7381710e+02   4.3029825e+02
   6.3660919e+02   5.9856304e+02   5.0163127e+02   4.9302860e+02   4.3847940e+02
   5.8013651e+02   5.7518066e+02   5.0413409e+02   4.9599040e+02   4.3891995e+02
   6.8778930e+02   6.4926945e+02   5.0486141e+02   4.9677331e+02   4.3900932e+02
   6.2719835e+02   6.2706132e+02   5.0523672e+02   4.9720727e+02   4.3905996e+02
   6.1510460e+02   5.4872388e+02   4.8031942e+02   4.6923626e+02   4.2418771e+02
   5.5908867e+02   5.5885357e+02   5.0503414e+02   4.9699594e+02   4.3903788e+02
   5.9439064e+02   5.4615760e+02   4.7747905e+02   4.6618223e+02   3.8482445e+02
   6.3422464e+02   5.5032584e+02   4.8176095e+02   4.7070506e+02   4.2645790e+02
   6.3312737e+02   5.4835125e+02   4.7867685e+02   4.6693990e+02   4.0340569e+02
   5.9421126e+02   5.6517165e+02   4.9845273e+02   4.8966467e+02   4.3788206e+02
   5.9070715e+02   5.4582529e+02   4.7732295e+02   4.6609613e+02   4.0176594e+02
   5.2205349e+02   5.1569928e+02   4.6292564e+02   4.5470417e+02   4.1767089e+02
   5.8782569e+02   5.5276400e+02   4.8898561e+02   4.7961704e+02   4.3466362e+02
   5.8590058e+02   5.4633306e+02   4.7900139e+02   4.6829132e+02   4.2347695e+02
   5.9225724e+02   5.4601779e+02   4.7749470e+02   4.6626599e+02   4.0938016e+02
   6.4731028e+02   6.4648171e+02   5.0522165e+02   4.9718987e+02   4.3905796e+02
   6.8986803e+02   5.8243082e+02   4.9845825e+02   4.8933870e+02   4.3774779e+02
   6.1437165e+02   6.1433177e+02   5.0524320e+02   4.9721471e+02   4.3906080e+02
   5.1880906e+02   5.1271651e+02   4.6492475e+02   4.5887328e+02   4.2920411e+02
   5.2771420e+02   5.2083166e+02   4.6957463e+02   4.6228682e+02   4.2694046e+02
   6.7445864e+02   5.4936405e+02   4.7975602e+02   4.6810188e+02   4.1919608e+02
   6.1370401e+02   5.5718031e+02   4.9101237e+02   4.8139858e+02   4.3529553e+02
   6.3361025e+02   5.6576200e+02   4.9526554e+02   4.8585927e+02   4.3684414e+02
   5.9929710e+02   5.6001168e+02   4.9466436e+02   4.8553235e+02   4.3683191e+02
   5.0908228e+02   5.0200659e+02   4.4922132e+02   4.4053846e+02   4.2077776e+02
   6.1954382e+02   6.1954367e+02   5.0524574e+02   4.9721762e+02   4.3906114e+02
   5.8094606e+02   5.4764915e+02   4.8228018e+02   4.7231649e+02   4.2971150e+02
   5.0529449e+02   4.9728140e+02   4.5818345e+02   4.5814433e+02   4.3901298e+02
   6.6423642e+02   6.1212775e+02   5.0262458e+02   4.9416838e+02   4.3865937e+02
   6.4752110e+02   6.1977955e+02   5.0378914e+02   4.9552827e+02   4.3885304e+02
   6.6926285e+02   5.9889767e+02   5.0100646e+02   4.9228690e+02   4.3834850e+02
   7.0348763e+02   6.6931379e+02   5.0514424e+02   4.9710047e+02   4.3904766e+02
   6.9907470e+02   5.8588776e+02   4.9904590e+02   4.9001241e+02   4.3789829e+02
   6.9928448e+02   5.5216281e+02   4.8369351e+02   4.7283510e+02   4.2913235e+02
   6.1086497e+02   5.4731728e+02   4.7810136e+02   4.6657407e+02   3.9584700e+02
   6.4795029e+02   6.0000361e+02   5.0151525e+02   4.9288578e+02   4.3845415e+02
   6.4087082e+02   6.3696535e+02   5.0507658e+02   4.9702278e+02   4.3903870e+02
   6.4893495e+02   5.5472873e+02   4.8698693e+02   4.7667476e+02   4.3257000e+02
   5.3337567e+02   5.2521100e+02   4.6924143e+02   4.6055395e+02   4.1850577e+02
   5.0966610e+02   5.0270119e+02   4.4999585e+02   4.4113484e+02   4.1835494e+02
   5.4485155e+02   5.3407452e+02   4.7810867e+02   4.6967366e+02   4.2970139e+02
   5.1224750e+02   5.1216238e+02   5.0507683e+02   4.9712643e+02   4.3905611e+02
   5.3264280e+02   5.2459443e+02   4.6809068e+02   4.5912065e+02   3.9753450e+02
   6.4977569e+02   5.9190636e+02   5.0024575e+02   4.9141287e+02   4.3818739e+02
   5.5210819e+02   5.3728731e+02   4.7391732e+02   4.6376005e+02   3.8366539e+02
   6.1592979e+02   6.1482661e+02   5.0510794e+02   4.9705991e+02   4.3904311e+02
   6.5538640e+02   5.9596253e+02   5.0075973e+02   4.9200443e+02   4.3829790e+02
   6.1523799e+02   5.4765896e+02   4.7846647e+02   4.6696132e+02   4.1316985e+02
   6.5952918e+02   5.7415921e+02   4.9705112e+02   4.8775804e+02   4.3736210e+02
   5.2485008e+02   5.1884039e+02   4.7555157e+02   4.6980040e+02   4.3337628e+02
   6.9473702e+02   5.4891051e+02   4.7900405e+02   4.6716385e+02   4.0743662e+02
   6.7710713e+02   6.5689897e+02   5.0508558e+02   4.9703277e+02   4.3903982e+02
   6.2725998e+02   5.5041404e+02   4.8213793e+02   4.7122247e+02   4.2733385e+02
   5.9866703e+02   5.9848742e+02   5.0521569e+02   4.9718364e+02   4.3905731e+02
   6.3823288e+02   6.0612443e+02   5.0256013e+02   4.9410175e+02   4.3865031e+02
   7.6348227e+02   7.6347137e+02   5.0524576e+02   4.9721764e+02   4.3906114e+02
   6.0141907e+02   5.6225911e+02   4.9585061e+02   4.8676923e+02   4.3717338e+02
   6.3282266e+02   6.3070184e+02   5.0512756e+02   4.9708172e+02   4.3904555e+02
   5.7272990e+02   5.7246331e+02   5.0517374e+02   4.9713946e+02   4.3905267e+02
   5.0815387e+02   5.0087718e+02   4.4665860e+02   4.3624487e+02   4.0797153e+02
   7.0364207e+02   6.8109804e+02   5.0519595e+02   4.9716017e+02   4.3905454e+02
   6.0281498e+02   5.9854579e+02   5.0452524e+02   4.9639755e+02   4.3896548e+02
   7.7364136e+02   5.5404005e+02   4.8576715e+02   4.7518493e+02   4.3137063e+02
   5.0829091e+02   5.0104370e+02   4.4688424e+02   4.3647725e+02   3.8210148e+02
   5.8027141e+02   5.8025279e+02   5.0524197e+02   4.9721346e+02   4.3906068e+02
   6.6506350e+02   5.8969267e+02   4.9967312e+02   4.9074066e+02   4.3805251e+02
   7.4765178e+02   5.7814792e+02   4.9751322e+02   4.8824661e+02   4.3748124e+02
   7.0090636e+02   6.7604895e+02   5.0518871e+02   4.9715182e+02   4.3905358e+02
   6.2986875e+02   5.9090021e+02   5.0077694e+02   4.9205175e+02   4.3831065e+02
   6.7285081e+02   6.1469328e+02   5.0274781e+02   4.9431133e+02   4.3868083e+02
   5.0998601e+02   5.0668408e+02   4.9838113e+02   4.9349355e+02   4.3890213e+02
   5.9606748e+02   5.6733287e+02   4.9909381e+02   4.9034573e+02   4.3801742e+02
   6.0704509e+02   5.4754185e+02   4.7880623e+02   4.6752557e+02   4.1904552e+02
   7.7200204e+02   6.9839247e+02   5.0493054e+02   4.9685313e+02   4.3901875e+02
   5.9823263e+02   5.6151506e+02   4.9583988e+02   4.8680551e+02   4.3719483e+02
   6.6402136e+02   6.6277390e+02   5.0523727e+02   4.9720785e+02   4.3906002e+02
   6.1391597e+02   5.9542371e+02   5.0289926e+02   4.9452175e+02   4.3871623e+02
   5.0764027e+02   5.0038203e+02   4.7154500e+02   4.7048464e+02   4.3819976e+02
   5.1685671e+02   5.1310007e+02   4.9194321e+02   4.8689445e+02   4.3822477e+02
   7.7050378e+02   5.4937278e+02   4.7955103e+02   4.6778252e+02   4.1680576e+02
   6.5923209e+02   6.0113482e+02   5.0145488e+02   4.9280969e+02   4.3844033e+02
   6.5781398e+02   6.3018173e+02   5.0427534e+02   4.9609287e+02   4.3892601e+02
   7.2957678e+02   6.8669467e+02   5.0502015e+02   4.9695694e+02   4.3903096e+02
   5.9875303e+02   5.8385163e+02   5.0271576e+02   4.9434976e+02   4.3869614e+02
   5.9672147e+02   5.6495587e+02   4.9801460e+02   4.8916259e+02   4.3776947e+02
   6.9541604e+02   6.8622725e+02   5.0523396e+02   4.9720403e+02   4.3905958e+02
   5.3421130e+02   5.2625593e+02   4.7386666e+02   4.6622103e+02   4.2857849e+02
   5.1431484e+02   5.0803340e+02   4.5641663e+02   4.4827647e+02   4.1896173e+02
   5.4488788e+02   5.3310353e+02   4.7313769e+02   4.6369829e+02   4.1916161e+02
   5.9791610e+02   5.4789983e+02   4.8038289e+02   4.6966088e+02   4.2567438e+02
   5.4970759e+02   5.3589417e+02   4.7339479e+02   4.6338127e+02   3.9566138e+02
   5.5608547e+02   5.4037450e+02   4.7798141e+02   4.6837614e+02   4.2639610e+02
   5.8805729e+02   5.8213943e+02   5.0410733e+02   4.9594370e+02   4.3891226e+02
   5.6642867e+02   5.6482936e+02   5.0445684e+02   4.9637195e+02   4.3896819e+02
   7.4720458e+02   7.4643199e+02   5.0524391e+02   4.9721550e+02   4.3906089e+02
   6.6970201e+02   6.2201637e+02   5.0368865e+02   4.9540855e+02   4.3883672e+02
   5.0637761e+02   4.9871569e+02   4.6836313e+02   4.6782596e+02   4.3854899e+02
   5.8623456e+02   5.5804285e+02   4.9483947e+02   4.8589953e+02   4.3698715e+02
   5.6017199e+02   5.5664301e+02   5.0195012e+02   4.9374188e+02   4.3864097e+02
   5.6863546e+02   5.6553380e+02   5.0392820e+02   4.9579642e+02   4.3890032e+02
   6.5142740e+02   6.0933710e+02   5.0252266e+02   4.9405251e+02   4.3864206e+02
   7.1482174e+02   6.3586913e+02   5.0427865e+02   4.9609560e+02   4.3892623e+02
   5.1453483e+02   5.0826987e+02   4.5605558e+02   4.4743077e+02   4.0904846e+02
   6.1056792e+02   6.0931739e+02   5.0510687e+02   4.9705914e+02   4.3904307e+02
   6.1139562e+02   6.1121719e+02   5.0522338e+02   4.9719210e+02   4.3905824e+02
   5.9777104e+02   5.8576892e+02   5.0325104e+02   4.9495675e+02   4.3878160e+02
   6.4684963e+02   5.4860694e+02   4.7879368e+02   4.6699112e+02   3.9043883e+02
   7.2226760e+02   5.7460451e+02   4.9690891e+02   4.8757642e+02   4.3730931e+02
   6.0465837e+02   5.6471643e+02   4.9690542e+02   4.8787209e+02   4.3745061e+02
   6.0231205e+02   5.6298573e+02   4.9618575e+02   4.8711827e+02   4.3726368e+02
   5.2288072e+02   5.2186546e+02   5.0231276e+02   4.9480123e+02   4.3885954e+02
   6.9605360e+02   6.9127222e+02   5.0524039e+02   4.9721145e+02   4.3906043e+02
   6.3440607e+02   6.3400635e+02   5.0522835e+02   4.9719763e+02   4.3905885e+02
   5.3464700e+02   5.3464587e+02   5.0524319e+02   4.9721525e+02   4.3906092e+02
   7.2181951e+02   6.5676789e+02   5.0488622e+02   4.9680184e+02   4.3901269e+02
   6.6474206e+02   5.4890424e+02   4.7905470e+02   4.6724587e+02   4.1074673e+02
   6.6702108e+02   5.8179688e+02   4.9842540e+02   4.8930560e+02   4.3774099e+02
   5.1222929e+02   5.0568426e+02   4.5326257e+02   4.4433069e+02   3.9630458e+02
   5.0813209e+02   5.0085840e+02   4.4880208e+02   4.4188538e+02   4.2753150e+02
   7.3913031e+02   6.8537495e+02   5.0496280e+02   4.9689052e+02   4.3902316e+02
   5.8771447e+02   5.5207261e+02   4.8808545e+02   4.7864596e+02   4.3417956e+02
   6.0902434e+02   6.0867171e+02   5.0520674e+02   4.9717317e+02   4.3905610e+02
   6.2778618e+02   5.8331274e+02   4.9967220e+02   4.9078965e+02   4.3807073e+02
   7.3426668e+02   6.3717148e+02   5.0419797e+02   4.9600100e+02   4.3891416e+02
   6.0591428e+02   5.8690038e+02   5.0232315e+02   4.9388210e+02   4.3862382e+02
   6.1253760e+02   5.6072038e+02   4.9384783e+02   4.8448925e+02   4.3645961e+02
   6.5951390e+02   6.3064491e+02   5.0427281e+02   4.9608981e+02   4.3892562e+02
   7.4492459e+02   6.2995429e+02   5.0380539e+02   4.9554250e+02   4.3885438e+02
   5.6631739e+02   5.4296952e+02   4.7611885e+02   4.6536089e+02   4.0892510e+02
   5.8251597e+02   5.8219402e+02   5.0518532e+02   4.9715076e+02   4.3905376e+02
   7.1574028e+02   7.1129627e+02   5.0520990e+02   4.9717627e+02   4.3905639e+02
   7.4399736e+02   5.5082056e+02   4.8171749e+02   4.7044062e+02   4.2568477e+02
   5.3468913e+02   5.2763695e+02   4.8091087e+02   4.7390683e+02   4.3370726e+02
   6.2493767e+02   5.7831631e+02   4.9895088e+02   4.8997758e+02   4.3790379e+02
   6.4684918e+02   5.9269871e+02   5.0047365e+02   4.9168021e+02   4.3823881e+02
   5.8502831e+02   5.7397780e+02   5.0287796e+02   4.9458557e+02   4.3873658e+02
   6.7599541e+02   6.4735212e+02   5.0482357e+02   4.9672951e+02   4.3900411e+02
   5.2883261e+02   5.2158703e+02   4.6656867e+02   4.5789160e+02   4.1279758e+02
   6.3567976e+02   6.0105850e+02   5.0209604e+02   4.9356677e+02   4.3856735e+02
   5.6702633e+02   5.4307527e+02   4.7607037e+02   4.6526509e+02   3.9539008e+02
   6.6858683e+02   5.9515012e+02   5.0051694e+02   4.9171827e+02   4.3824411e+02
   5.3874820e+02   5.3715944e+02   5.0183609e+02   4.9393039e+02   4.3870953e+02
   6.6094173e+02   5.6984755e+02   4.9600808e+02   4.8659955e+02   4.3704398e+02
   5.0649930e+02   4.9882893e+02   4.4400398e+02   4.3570144e+02   4.2714175e+02
   7.5980146e+02   6.2634532e+02   5.0356481e+02   4.9526127e+02   4.3881641e+02
   5.9269218e+02   5.8189608e+02   5.0328500e+02   4.9500953e+02   4.3879057e+02
   5.0526480e+02   4.9724186e+02   4.3910851e+02   4.0678628e+02   3.9965156e+02
   6.7708902e+02   6.5548378e+02   5.0505202e+02   4.9699398e+02   4.3903531e+02
   6.1952843e+02   6.0517940e+02   5.0359981e+02   4.9531910e+02   4.3882628e+02
   5.1681071e+02   5.1067862e+02   4.6031362e+02   4.5313188e+02   4.2467595e+02
   7.4613644e+02   5.4998565e+02   4.8050400e+02   4.6895746e+02   4.2230062e+02
   5.5132156e+02   5.4327819e+02   4.9190445e+02   4.8370790e+02   4.3662181e+02
   6.6879303e+02   5.4890512e+02   4.7904346e+02   4.6722793e+02   4.1019489e+02
   6.5419334e+02   6.3143992e+02   5.0442269e+02   4.9626459e+02   4.3894756e+02
   5.0532281e+02   4.9731593e+02   4.3926097e+02   4.1242354e+02   3.8653774e+02
   6.3761343e+02   6.0081141e+02   5.0196170e+02   4.9340951e+02   4.3854186e+02
   5.2047096e+02   5.1422176e+02   4.6115613e+02   4.5258834e+02   3.9392620e+02
   5.1306199e+02   5.0718887e+02   4.7701514e+02   4.7410003e+02   4.3711267e+02
   6.2490962e+02   6.2089461e+02   5.0491588e+02   4.9683854e+02   4.3901728e+02
   5.9877340e+02   5.8707158e+02   5.0333901e+02   4.9505353e+02   4.3879441e+02
   6.1136645e+02   5.9346812e+02   5.0278931e+02   4.9439970e+02   4.3869903e+02
   6.0788097e+02   5.5038615e+02   4.8339355e+02   4.7299938e+02   4.2980778e+02
   6.4371102e+02   6.4322307e+02   5.0522673e+02   4.9719573e+02   4.3905863e+02
   6.4726047e+02   5.8222457e+02   4.9880033e+02   4.8975378e+02   4.3784570e+02
   6.3844384e+02   5.5647863e+02   4.8898439e+02   4.7894192e+02   4.3399720e+02
   6.1587689e+02   5.5796016e+02   4.9155906e+02   4.8196992e+02   4.3552575e+02
   6.4251711e+02   5.9569700e+02   5.0105502e+02   4.9235674e+02   4.3836293e+02
   5.5733427e+02   5.4042328e+02   4.7647047e+02   4.6644398e+02   4.2218805e+02
   6.0714390e+02   6.0709789e+02   5.0523997e+02   4.9721106e+02   4.3906039e+02
   6.3644517e+02   6.3644495e+02   5.0524577e+02   4.9721765e+02   4.3906114e+02
   6.3266415e+02   5.8025110e+02   4.9892911e+02   4.8992927e+02   4.3788918e+02
   6.7922602e+02   5.4884351e+02   4.7891860e+02   4.6706486e+02   3.8719264e+02
   5.0533453e+02   4.9733348e+02   4.3955780e+02   4.3125717e+02   4.3042577e+02
   5.0546086e+02   4.9749626e+02   4.3982628e+02   4.2507807e+02   4.2229386e+02
   6.4199511e+02   5.4852728e+02   4.7875029e+02   4.6696437e+02   3.8059274e+02
   5.3770604e+02   5.3093182e+02   4.8602239e+02   4.7878362e+02   4.3547577e+02
   7.6445305e+02   6.2043982e+02   5.0312977e+02   4.9475321e+02   4.3874519e+02
   5.4470780e+02   5.4156718e+02   4.9933024e+02   4.9134531e+02   4.3833198e+02
   6.1665644e+02   5.9937397e+02   5.0317354e+02   4.9483205e+02   4.3875984e+02
   5.1753966e+02   5.1139735e+02   4.5892830e+02   4.5041861e+02   4.0928029e+02
   6.8381379e+02   5.6254663e+02   4.9300583e+02   4.8327973e+02   4.3594575e+02
   5.6913512e+02   5.5163765e+02   4.9122330e+02   4.8235108e+02   4.3594613e+02
   6.0058357e+02   5.8286683e+02   5.0220637e+02   4.9376787e+02   4.3860887e+02
   6.0619433e+02   5.5407122e+02   4.8838493e+02   4.7863713e+02   4.3400422e+02
   6.4950923e+02   5.8864105e+02   4.9976566e+02   4.9085827e+02   4.3807814e+02
   6.5779211e+02   6.5231155e+02   5.0512606e+02   4.9707959e+02   4.3904526e+02
