# Supplementary material for: Rethinking Colour Constancy
Source: PLoS One. 2015 Sep 10;10(9):e0135029. doi: 10.1371/journal.pone.0135029 (PMC4565710; doi:10.1371/journal.pone.0135029)
Supplement: S1 Dataset — (ZIP) [file pone.0135029.s002.zip › 5-TransitionMetamerReflectanceData/BtoN_20munsells/fiveTr_3.txt]

   4.7503062e+02   4.8342173e+02   5.4052559e+02   6.2765788e+02   6.3279892e+02
   4.1706930e+02   4.2984825e+02   4.8671805e+02   4.9498248e+02   5.4617565e+02
   3.9747828e+02   4.3337583e+02   5.1539745e+02   5.2582955e+02   7.0303787e+02
   4.7395655e+02   4.8171637e+02   5.3869220e+02   5.9533412e+02   6.4042250e+02
   4.4804628e+02   4.5266116e+02   5.1938044e+02   5.3108103e+02   6.6715030e+02
   4.1174004e+02   4.3359513e+02   5.1548586e+02   5.2594887e+02   7.1451658e+02
   3.9240600e+02   4.3311209e+02   5.1012171e+02   5.1898272e+02   5.8197075e+02
   4.7503466e+02   4.8342833e+02   5.4052778e+02   6.1178357e+02   6.1538490e+02
   4.7222765e+02   4.7915943e+02   5.3610762e+02   5.7018772e+02   7.4888855e+02
   4.7428661e+02   4.8222986e+02   5.3925485e+02   6.0780033e+02   6.5880016e+02
   4.3955321e+02   4.4502271e+02   5.1735502e+02   5.2829956e+02   6.6798616e+02
   3.9566430e+02   4.2929272e+02   4.8762090e+02   4.9591068e+02   5.4677362e+02
   4.4366855e+02   4.4367863e+02   4.7513232e+02   4.8356756e+02   5.4067172e+02
   4.7474937e+02   4.8296532e+02   5.4003693e+02   6.3102573e+02   7.3800569e+02
   4.7503461e+02   4.8342826e+02   5.4053518e+02   6.4043022e+02   6.4935885e+02
   4.7019241e+02   4.7638219e+02   5.3135502e+02   5.5056342e+02   6.0324552e+02
   4.5555056e+02   4.5973469e+02   5.0808009e+02   5.1484034e+02   5.5512849e+02
   4.7506652e+02   4.8348029e+02   5.4048598e+02   5.5852821e+02   5.5892224e+02
   4.1060952e+02   4.2696891e+02   4.8264853e+02   4.9092718e+02   5.4392668e+02
   4.1876780e+02   4.3425935e+02   5.1574643e+02   5.2630231e+02   7.6400214e+02
   4.2513300e+02   4.3592066e+02   5.1568821e+02   5.2617347e+02   6.5917448e+02
   4.7508949e+02   4.8351821e+02   5.4063556e+02   6.5094853e+02   6.5378976e+02
   4.7149746e+02   4.7813708e+02   5.3453878e+02   5.6057247e+02   6.3379668e+02
   4.7236648e+02   4.7935327e+02   5.3526841e+02   5.6038642e+02   6.0885454e+02
   4.7346861e+02   4.8097291e+02   5.3785115e+02   5.8227707e+02   6.3158307e+02
   4.3716228e+02   4.4312431e+02   5.1715328e+02   5.2807582e+02   7.2774570e+02
   4.3267992e+02   4.3786253e+02   4.9030390e+02   4.9836759e+02   5.4794668e+02
   4.2809042e+02   4.3012704e+02   4.7774717e+02   4.8605301e+02   5.4165169e+02
   4.7510292e+02   4.8354027e+02   5.4065345e+02   5.5280081e+02   5.5281520e+02
   4.7224835e+02   4.7918859e+02   5.3606677e+02   5.6914279e+02   7.0101767e+02
   4.1736780e+02   4.3142718e+02   4.9152006e+02   4.9975832e+02   5.4918088e+02
   4.1101099e+02   4.2937376e+02   4.8715170e+02   4.9543265e+02   5.4646979e+02
   4.6847739e+02   4.7417632e+02   5.2962786e+02   5.4782037e+02   6.1422732e+02
   4.7462707e+02   4.8276766e+02   5.3930887e+02   5.6749474e+02   5.7715240e+02
   4.7472874e+02   4.8293197e+02   5.3993948e+02   6.0019906e+02   6.1288117e+02
   4.4149189e+02   4.4664738e+02   5.1671634e+02   5.2727001e+02   6.2246136e+02
   4.2292947e+02   4.3517157e+02   5.1538592e+02   5.2576475e+02   6.4804245e+02
   4.7496477e+02   4.8331421e+02   5.4041247e+02   6.5573352e+02   7.7131377e+02
   4.7473079e+02   4.8293542e+02   5.4000247e+02   6.2689214e+02   7.1416068e+02
   4.2035314e+02   4.3449656e+02   5.1420980e+02   5.2415059e+02   6.1907335e+02
   4.7397343e+02   4.8174253e+02   5.3876311e+02   6.0049960e+02   7.0284620e+02
   4.7510031e+02   4.8353599e+02   5.4065548e+02   6.8321629e+02   6.9102190e+02
   4.2424531e+02   4.3560113e+02   5.1570851e+02   5.2621135e+02   6.7295018e+02
   4.7510391e+02   4.8354191e+02   5.4066185e+02   5.8970816e+02   5.8972073e+02
   4.2665494e+02   4.3653387e+02   5.1568615e+02   5.2615317e+02   6.5204829e+02
   4.6059744e+02   4.6512884e+02   5.2258102e+02   5.3523320e+02   6.0604438e+02
   4.5017666e+02   4.5464946e+02   5.1713559e+02   5.2737095e+02   5.9842995e+02
   4.1225399e+02   4.3341374e+02   5.1095167e+02   5.1997459e+02   5.8750512e+02
   4.4934775e+02   4.5389026e+02   5.1941232e+02   5.3103602e+02   6.3968876e+02
   4.3009674e+02   4.3826555e+02   5.1586902e+02   5.2636337e+02   6.4783564e+02
   4.4957891e+02   4.5411206e+02   5.1967360e+02   5.3145782e+02   6.4934581e+02
   4.4354821e+02   4.4848507e+02   5.1820334e+02   5.2943965e+02   6.7947241e+02
   4.7075085e+02   4.7712708e+02   5.3359437e+02   5.5818280e+02   6.4749987e+02
   4.2595656e+02   4.3610622e+02   5.1190377e+02   5.2107832e+02   5.9180331e+02
   4.7501819e+02   4.8340140e+02   5.4050384e+02   6.3164295e+02   6.3845289e+02
   4.2329821e+02   4.3513354e+02   5.1160906e+02   5.2073638e+02   5.9075333e+02
   4.4613106e+02   4.5035163e+02   5.0157196e+02   5.0886839e+02   5.5350099e+02
   4.7509674e+02   4.8353014e+02   5.4064897e+02   6.6248677e+02   6.6660192e+02
   4.5929844e+02   4.6378376e+02   5.2372823e+02   5.3791963e+02   6.5081951e+02
   4.4534519e+02   4.5012520e+02   5.1763342e+02   5.2845454e+02   6.2248963e+02
   4.7448906e+02   4.8254876e+02   5.3939756e+02   5.8481146e+02   6.0076604e+02
   4.7406717e+02   4.8188703e+02   5.3873573e+02   5.8592336e+02   6.1617272e+02
   4.4271565e+02   4.4771998e+02   5.1688120e+02   5.2745939e+02   6.2117396e+02
   3.9485904e+02   4.2079750e+02   4.7762407e+02   4.8597421e+02   5.4164939e+02
   4.3338299e+02   4.4023105e+02   5.1228605e+02   5.2143202e+02   5.8923214e+02
   4.5406014e+02   4.5845571e+02   5.1871085e+02   5.2943737e+02   5.9894485e+02
   4.7344110e+02   4.8093056e+02   5.3751344e+02   5.7192849e+02   6.1269329e+02
   4.0012345e+02   4.3339013e+02   5.1557513e+02   5.2608132e+02   7.4295026e+02
   4.7346121e+02   4.8096218e+02   5.3796353e+02   5.8906151e+02   6.7527961e+02
   4.7244565e+02   4.7947065e+02   5.3643529e+02   5.7277209e+02   7.3310520e+02
   4.7509566e+02   4.8352835e+02   5.4064692e+02   6.5616266e+02   6.5791577e+02
   4.2122419e+02   4.3451800e+02   5.1052727e+02   5.1942569e+02   5.8312288e+02
   4.7281277e+02   4.8000165e+02   5.3694649e+02   5.7636970e+02   6.6745676e+02
   4.6049399e+02   4.6503229e+02   5.2418392e+02   5.3862547e+02   6.4119732e+02
   4.2638220e+02   4.3638080e+02   5.1447577e+02   5.2446262e+02   6.1870077e+02
   4.3502479e+02   4.3784707e+02   4.8223290e+02   4.9033981e+02   5.4347770e+02
   4.2243970e+02   4.3494390e+02   5.1296608e+02   5.2247835e+02   6.0255579e+02
   4.2204209e+02   4.3486640e+02   5.1365985e+02   5.2339867e+02   6.1129637e+02
   4.5055973e+02   4.5500981e+02   5.1674200e+02   5.2675264e+02   5.9327379e+02
   4.7304715e+02   4.8034126e+02   5.3613109e+02   5.6117424e+02   5.9740685e+02
   4.0677832e+02   4.3344323e+02   5.1539537e+02   5.2582477e+02   6.9158463e+02
   4.7404138e+02   4.8184615e+02   5.3840007e+02   5.7289050e+02   5.9857674e+02
   4.2830172e+02   4.3136334e+02   4.7956213e+02   4.8780498e+02   5.4239079e+02
   4.6716720e+02   4.7254547e+02   5.2945031e+02   5.4877054e+02   6.8329637e+02
   4.5284617e+02   4.5725911e+02   5.1891361e+02   5.2989924e+02   6.0672022e+02
   4.7082564e+02   4.7722784e+02   5.3390820e+02   5.5965186e+02   7.1366015e+02
   4.4743707e+02   4.5208961e+02   5.1939729e+02   5.3115267e+02   7.3129086e+02
   4.7473920e+02   4.8294894e+02   5.4001407e+02   6.2390878e+02   6.6905497e+02
   4.7489976e+02   4.8320845e+02   5.4029333e+02   6.3197187e+02   6.5471722e+02
   4.1056564e+02   4.3353298e+02   5.1513502e+02   5.2545562e+02   6.4862893e+02
   4.3858302e+02   4.4420381e+02   5.1544876e+02   5.2555100e+02   6.1385055e+02
   4.5117676e+02   4.5563225e+02   5.1908319e+02   5.3033641e+02   6.1783791e+02
   4.7473736e+02   4.8294593e+02   5.3999233e+02   6.1470304e+02   6.3014385e+02
   4.7509427e+02   4.8352607e+02   5.4064444e+02   6.6006081e+02   6.6426157e+02
   4.3119791e+02   4.3879968e+02   5.1210440e+02   5.2124868e+02   5.8984371e+02
   4.3470288e+02   4.4127063e+02   5.1639629e+02   5.2702603e+02   6.4850415e+02
   4.4062717e+02   4.4317703e+02   4.8355856e+02   4.9151509e+02   5.4393543e+02
   4.7420043e+02   4.8209498e+02   5.3912804e+02   6.0779268e+02   7.1855728e+02
   4.5322494e+02   4.5764095e+02   5.1973330e+02   5.3121998e+02   6.1653895e+02
   4.7509324e+02   4.8352437e+02   5.4064251e+02   6.5812888e+02   6.6085992e+02
   4.5388615e+02   4.5811263e+02   5.0940720e+02   5.1656538e+02   5.5758760e+02
   4.7261163e+02   4.7970897e+02   5.3648550e+02   5.7024645e+02   6.3954874e+02
   4.1764480e+02   4.2930754e+02   4.8521772e+02   4.9347726e+02   5.4529033e+02
   4.7496307e+02   4.8331145e+02   5.4040722e+02   6.3961881e+02   6.6168073e+02
   4.7506621e+02   4.8348003e+02   5.4059359e+02   6.6694648e+02   7.1084128e+02
   4.7395705e+02   4.8171713e+02   5.3869319e+02   5.9536512e+02   6.4054780e+02
   4.5065585e+02   4.5513778e+02   5.1967883e+02   5.3137688e+02   6.3418366e+02
   4.3299891e+02   4.3993258e+02   5.1126181e+02   5.2014721e+02   5.8172711e+02
   4.7440475e+02   4.8241585e+02   5.3945297e+02   6.1335886e+02   6.8265771e+02
   4.7472734e+02   4.8292980e+02   5.3996968e+02   6.1104339e+02   6.2582946e+02
   4.6722329e+02   4.7260795e+02   5.2842672e+02   5.4571066e+02   6.1749503e+02
   4.7284759e+02   4.8001443e+02   5.2647260e+02   5.3181241e+02   5.4941695e+02
   4.7494893e+02   4.8328841e+02   5.4038239e+02   6.4002950e+02   6.7247712e+02
   4.2634397e+02   4.3615581e+02   5.0957361e+02   5.1823329e+02   5.7502925e+02
   4.7503345e+02   4.8342638e+02   5.4053477e+02   7.0110145e+02   7.4659880e+02
   3.9421077e+02   4.2637643e+02   4.8228754e+02   4.9057245e+02   5.4375345e+02
   4.7261406e+02   4.7971041e+02   5.3592792e+02   5.6332458e+02   6.1455970e+02
   4.3408227e+02   4.4083187e+02   5.1655194e+02   5.2726942e+02   6.7062024e+02
   4.3678824e+02   4.4283386e+02   5.1694582e+02   5.2777692e+02   6.8103096e+02
   4.1487115e+02   4.3378821e+02   5.1527758e+02   5.2564925e+02   6.5406900e+02
   4.7495532e+02   4.8329842e+02   5.4024499e+02   5.7340297e+02   5.7679049e+02
   4.2236841e+02   4.3501427e+02   5.1539210e+02   5.2577776e+02   6.4915134e+02
   4.3177051e+02   4.3918293e+02   5.1282944e+02   5.2217248e+02   5.9506408e+02
   4.7482500e+02   4.8241022e+02   4.8598079e+02   4.8684454e+02   5.4072401e+02
   4.6861973e+02   4.7435364e+02   5.2918130e+02   5.4633744e+02   6.0247723e+02
   4.7509623e+02   4.8352925e+02   5.4062725e+02   5.6035439e+02   5.6044589e+02
   4.7499224e+02   4.8335898e+02   5.4044502e+02   6.0928648e+02   6.1410841e+02
   4.1481474e+02   4.3375672e+02   5.1454897e+02   5.2463511e+02   6.2725018e+02
   4.7320224e+02   4.8056379e+02   5.3446077e+02   5.5129980e+02   5.6651458e+02
   4.6315832e+02   4.6787724e+02   5.2406414e+02   5.3753922e+02   6.0371656e+02
   4.3116629e+02   4.3387189e+02   4.8013322e+02   4.8833713e+02   5.4260582e+02
   4.7423050e+02   4.8214167e+02   5.3906832e+02   5.9310025e+02   6.1967541e+02
   4.4963699e+02   4.5414689e+02   5.1793048e+02   5.2862406e+02   6.0928971e+02
   3.8599166e+02   4.3336253e+02   5.1526105e+02   5.2563738e+02   6.5811477e+02
   4.7500919e+02   4.8338653e+02   5.4042378e+02   5.8057899e+02   5.8323597e+02
   4.5224279e+02   4.5668270e+02   5.2042795e+02   5.3251996e+02   6.4057389e+02
   4.5941389e+02   4.6390422e+02   5.2388338e+02   5.3822918e+02   6.5882314e+02
   4.7227082e+02   4.7920841e+02   5.3319408e+02   5.5128474e+02   5.7763447e+02
   4.4411033e+02   4.4895046e+02   5.1530157e+02   5.2511003e+02   5.9863119e+02
   4.7474137e+02   4.8295127e+02   5.3959773e+02   5.6783223e+02   5.7516475e+02
   4.4643544e+02   4.5109149e+02   5.1494412e+02   5.2447078e+02   5.8977940e+02
   4.7391049e+02   4.8164555e+02   5.3866060e+02   5.9893477e+02   6.7742177e+02
   4.7497798e+02   4.8333575e+02   5.4043588e+02   6.5811141e+02   7.6442805e+02
   4.7482163e+02   4.8308167e+02   5.4008009e+02   5.9339541e+02   6.0097484e+02
   4.3130252e+02   4.3898758e+02   5.1625040e+02   5.2689125e+02   6.7405423e+02
   4.7366157e+02   4.8126504e+02   5.3827799e+02   5.9354015e+02   7.0194335e+02
   4.3953319e+02   4.4493464e+02   5.1375363e+02   5.2317787e+02   5.9347762e+02
   4.3899768e+02   4.4457324e+02   5.1750790e+02   5.2855236e+02   7.4821261e+02
   4.3405905e+02   4.4082071e+02   5.1680711e+02   5.2764627e+02   7.7407243e+02
   4.7510299e+02   4.8354039e+02   5.4066033e+02   6.4118066e+02   6.4144463e+02
   4.2969422e+02   4.3803680e+02   5.1574376e+02   5.2619105e+02   6.4350674e+02
   4.3788821e+02   4.4368582e+02   5.1707566e+02   5.2793623e+02   6.6759319e+02
   4.7510419e+02   4.7961806e+02   4.7961843e+02   4.8354284e+02   5.4066287e+02
   4.7303867e+02   4.8033114e+02   5.3676955e+02   5.6731745e+02   6.1516201e+02
   4.6701138e+02   4.7232375e+02   5.2461886e+02   5.3659274e+02   5.7415402e+02
   4.7507979e+02   4.8350230e+02   5.4061633e+02   6.2295170e+02   6.2494149e+02
   4.7027824e+02   4.7650295e+02   5.3311432e+02   5.5724073e+02   6.9300089e+02
   4.0324190e+02   4.0754286e+02   4.7520801e+02   4.8364232e+02   5.4070221e+02
   4.7432015e+02   4.8228192e+02   5.3909180e+02   5.8362436e+02   6.0402458e+02
   4.2054420e+02   4.2069763e+02   4.7516862e+02   4.8360383e+02   5.4068641e+02
   4.7281760e+02   4.8000890e+02   5.3701261e+02   5.7845361e+02   7.3237062e+02
   4.7440450e+02   4.8241538e+02   5.3943101e+02   6.0709601e+02   6.4045990e+02
   4.5808251e+02   4.6252909e+02   5.2271289e+02   5.3603460e+02   6.3229607e+02
   4.7288676e+02   4.8010983e+02   5.3707183e+02   5.7789593e+02   6.7732224e+02
   4.7022926e+02   4.7642026e+02   5.2956983e+02   5.4501500e+02   5.7955553e+02
   4.7508670e+02   4.8351363e+02   5.4062750e+02   6.0716233e+02   6.0778255e+02
   4.0163949e+02   4.3335993e+02   5.1457295e+02   5.2467880e+02   6.2943774e+02
   4.6657260e+02   4.7182185e+02   5.2887007e+02   5.4758802e+02   6.8282166e+02
   4.7375007e+02   4.8139950e+02   5.3832689e+02   5.8860979e+02   6.3301296e+02
   4.3235470e+02   4.3965663e+02   5.1636934e+02   5.2704252e+02   6.7720670e+02
   4.2132741e+02   4.3475895e+02   5.1558678e+02   5.2606086e+02   6.7649018e+02
   4.7456493e+02   4.8264464e+02   5.1862968e+02   5.1931584e+02   5.4173422e+02
   4.5839709e+02   4.6285717e+02   5.2363089e+02   5.3790040e+02   7.4143556e+02
   4.7303975e+02   4.8032956e+02   5.3590591e+02   5.5972585e+02   5.9328883e+02
   4.7510430e+02   4.8354254e+02   5.4066277e+02   6.7374476e+02   6.7378447e+02
   4.7361408e+02   4.8119270e+02   5.3811349e+02   5.8616616e+02   6.3524061e+02
   4.7402362e+02   4.8181940e+02   5.3860633e+02   5.8229287e+02   6.1138906e+02
   4.1763139e+02   4.3381900e+02   5.0980262e+02   5.1858049e+02   5.7878534e+02
   4.0053586e+02   4.3330681e+02   5.1344504e+02   5.2315448e+02   6.1187792e+02
   4.6149558e+02   4.6609541e+02   5.2465183e+02   5.3938678e+02   6.3677712e+02
   4.4136171e+02   4.4655034e+02   5.1767397e+02   5.2871558e+02   6.6280733e+02
   4.7510145e+02   4.8353787e+02   5.4065758e+02   6.9096259e+02   6.9938629e+02
   4.5356215e+02   4.5798821e+02   5.2123623e+02   5.3383261e+02   6.5851475e+02
   4.1485561e+02   4.3262570e+02   4.9988151e+02   5.0797431e+02   5.5553923e+02
   4.4283820e+02   4.4780445e+02   5.1546266e+02   5.2540192e+02   6.0277373e+02
   4.4309874e+02   4.4807291e+02   5.1765289e+02   5.2860435e+02   6.3871465e+02
   4.7496319e+02   4.8331164e+02   5.4040810e+02   6.4374013e+02   6.8524546e+02
   4.7495320e+02   4.8329536e+02   5.4039184e+02   6.5179927e+02   7.4198413e+02
   4.7348775e+02   4.8100215e+02   5.3800916e+02   5.9001559e+02   6.9311104e+02
   4.0319672e+02   4.3337291e+02   5.1465049e+02   5.2478543e+02   6.3145984e+02
   4.6988921e+02   4.7598844e+02   5.3129579e+02   5.5093688e+02   6.1040152e+02
   4.5413195e+02   4.5854956e+02   5.2095773e+02   5.3325466e+02   6.3298589e+02
   4.3795710e+02   4.4368907e+02   5.1452730e+02   5.2428666e+02   6.0300176e+02
   4.7406183e+02   4.8187925e+02   5.3889085e+02   6.0096564e+02   6.5713745e+02
   4.1686026e+02   4.3396625e+02   5.1479972e+02   5.2497616e+02   6.3267742e+02
   4.6789860e+02   4.7345303e+02   5.3021186e+02   5.5035557e+02   6.8048470e+02
   4.4675518e+02   4.5143842e+02   5.1815669e+02   5.2918077e+02   6.2624741e+02
   4.1303245e+02   4.3364892e+02   5.1504629e+02   5.2532825e+02   6.4356750e+02
   4.7488404e+02   4.8318295e+02   5.4026739e+02   6.3490438e+02   6.7391199e+02
   4.7506885e+02   4.8348435e+02   5.4059821e+02   6.5930864e+02   6.8318056e+02
   4.6965072e+02   4.7568333e+02   5.3175841e+02   5.5300735e+02   6.2863157e+02
   4.7184169e+02   4.7861404e+02   5.3504720e+02   5.6214496e+02   6.3091468e+02
   4.2768752e+02   4.3700976e+02   5.1596764e+02   5.2654291e+02   6.9446258e+02
   4.1093357e+02   4.3343986e+02   5.1260956e+02   5.2205602e+02   6.0147726e+02
   4.7507294e+02   4.8349105e+02   5.4060179e+02   6.1298995e+02   6.1502248e+02
   4.7400612e+02   4.8179236e+02   5.3859432e+02   5.8308678e+02   6.1322794e+02
   4.7509364e+02   4.8352503e+02   5.4064328e+02   6.6634198e+02   6.7502731e+02
   4.7357375e+02   4.8113175e+02   5.3808456e+02   5.8758552e+02   6.4363983e+02
   4.7450240e+02   4.8256985e+02   5.3939272e+02   5.8270387e+02   5.9849123e+02
   4.1184278e+02   4.3342820e+02   5.1159111e+02   5.2076313e+02   5.9279698e+02
   4.1851254e+02   4.1861109e+02   4.7513359e+02   4.8357051e+02   5.4067359e+02
   4.7283094e+02   4.8002807e+02   5.3694592e+02   5.7578977e+02   6.5527719e+02
   4.7432551e+02   4.8229100e+02   5.3933183e+02   6.1277042e+02   7.2980057e+02
   4.7509793e+02   4.8353207e+02   5.4064598e+02   5.7982098e+02   5.7999419e+02
   4.4515930e+02   4.4882171e+02   4.9306299e+02   5.0059868e+02   5.4845482e+02
   3.8495529e+02   4.3326944e+02   5.1303493e+02   5.2261454e+02   6.0684885e+02
   4.6704053e+02   4.7239038e+02   5.2934568e+02   5.4857809e+02   7.0455162e+02
   4.6403908e+02   4.6864519e+02   5.0940479e+02   5.1485115e+02   5.5074282e+02
   3.9751663e+02   4.3338301e+02   5.1559862e+02   5.2611499e+02   7.7111357e+02
   4.7506697e+02   4.8348127e+02   5.4059129e+02   6.1823205e+02   6.1946337e+02
   4.2092190e+02   4.3452513e+02   5.1202248e+02   5.2127418e+02   5.9470048e+02
   4.3148013e+02   4.3909453e+02   5.1613173e+02   5.2671574e+02   6.5453341e+02
   4.2976422e+02   4.3808539e+02   5.1613453e+02   5.2675159e+02   6.8764161e+02
   4.7479834e+02   4.8304420e+02   5.4009655e+02   6.1325037e+02   6.2456238e+02
   4.5208065e+02   4.5645312e+02   5.1490031e+02   5.2393444e+02   5.7447781e+02
   4.7292423e+02   4.8016106e+02   5.3610570e+02   5.6205503e+02   6.0179595e+02
   4.2523712e+02   4.3569813e+02   5.0940059e+02   5.1804416e+02   5.7452207e+02
   4.3727568e+02   4.4319258e+02   5.1611256e+02   5.2654121e+02   6.2651204e+02
   4.7509850e+02   4.8353301e+02   5.4065192e+02   6.3188105e+02   6.3230382e+02
   3.6154616e+02   4.3304502e+02   5.0952771e+02   5.1828116e+02   5.7791487e+02
   4.7055228e+02   4.7686301e+02   5.3325240e+02   5.5710846e+02   6.4269488e+02
   4.2315378e+02   4.3524200e+02   5.1550939e+02   5.2593772e+02   6.5391357e+02
   4.2673806e+02   4.3652583e+02   5.1424391e+02   5.2414140e+02   6.1619768e+02
   4.7236236e+02   4.7935108e+02   5.3622600e+02   5.7002127e+02   6.6903040e+02
   4.4996836e+02   4.5446031e+02   5.1782908e+02   5.2844136e+02   6.0649717e+02
   4.3301910e+02   4.4010322e+02   5.1668300e+02   5.2748768e+02   7.6944237e+02
   4.2219113e+02   4.3497516e+02   5.1564997e+02   5.2614499e+02   6.9406573e+02
   4.7072536e+02   4.7709388e+02   5.3373039e+02   5.5900440e+02   6.8664392e+02
   4.5588465e+02   4.6030734e+02   5.2234238e+02   5.3565594e+02   7.0889104e+02
   4.1238638e+02   4.3363317e+02   5.1564354e+02   5.2617226e+02   7.6800892e+02
   4.7509611e+02   4.8352909e+02   5.4064725e+02   6.2414588e+02   6.2500157e+02
   4.2569525e+02   4.3389431e+02   4.9145433e+02   4.9962396e+02   5.4895551e+02
   4.7493927e+02   4.8327265e+02   5.4035387e+02   6.1837282e+02   6.2557345e+02
   4.2596694e+02   4.3619242e+02   5.1398982e+02   5.2380605e+02   6.1295857e+02
   4.4228787e+02   4.4667316e+02   4.9926084e+02   5.0678022e+02   5.5269211e+02
   4.7356206e+02   4.8111376e+02   5.3796430e+02   5.8199856e+02   6.2603914e+02
   4.5755111e+02   4.6198050e+02   5.2167603e+02   5.3409100e+02   6.1675830e+02
   4.6339898e+02   4.6815547e+02   5.2633145e+02   5.4266410e+02   7.0201865e+02
   4.7486591e+02   4.8315354e+02   5.4023507e+02   6.3269206e+02   6.6787617e+02
   4.2119714e+02   4.3442650e+02   5.0905179e+02   5.1767662e+02   5.7381226e+02
   4.7474889e+02   4.8296408e+02   5.3986146e+02   5.8262374e+02   5.9202664e+02
   4.5265466e+02   4.5295228e+02   4.7601558e+02   4.8430248e+02   5.4090947e+02
   4.7508708e+02   4.8351427e+02   5.4063138e+02   6.7025810e+02   6.9093577e+02
   4.7417398e+02   4.8205367e+02   5.3907954e+02   6.0576913e+02   6.8440977e+02
   4.7473602e+02   4.8294385e+02   5.4001482e+02   6.3116549e+02   7.7524312e+02
   4.5798542e+02   4.6243385e+02   5.2317903e+02   5.3702040e+02   6.5907045e+02
   4.7509545e+02   4.8352800e+02   5.4064660e+02   6.6707065e+02   6.7428404e+02
   4.7435962e+02   4.8233894e+02   5.3729134e+02   5.5212581e+02   5.5836775e+02
   4.2289845e+02   4.3513510e+02   5.1456028e+02   5.2461339e+02   6.2203012e+02
   4.5424893e+02   4.5866930e+02   5.2137573e+02   5.3400849e+02   6.4898022e+02
   4.5982092e+02   4.6432887e+02   5.2421714e+02   5.3886578e+02   7.0873567e+02
   4.7313492e+02   4.8042722e+02   5.2253826e+02   5.2567163e+02   5.4591322e+02
   4.2839479e+02   4.3728421e+02   5.1358029e+02   5.2322434e+02   6.0555680e+02
   4.3785686e+02   4.4366033e+02   5.1701773e+02   5.2785063e+02   6.5897608e+02
   4.2689402e+02   4.3661922e+02   5.1502830e+02   5.2522165e+02   6.2776101e+02
   4.7417906e+02   4.8206156e+02   5.3907522e+02   6.0343160e+02   6.5334891e+02
   4.7509548e+02   4.8352807e+02   5.4064625e+02   6.3172207e+02   6.3236435e+02
   4.7509642e+02   4.8352960e+02   5.4064838e+02   6.8566716e+02   7.0278743e+02
   4.4097787e+02   4.4613541e+02   5.1328568e+02   5.2249248e+02   5.8711503e+02
   4.2506720e+02   4.3586847e+02   5.1479183e+02   5.2491345e+02   6.2448951e+02
   4.2858339e+02   4.3734678e+02   5.1265312e+02   5.2200111e+02   5.9631839e+02
   4.0016837e+02   4.3337171e+02   5.1505972e+02   5.2535448e+02   6.4681274e+02
   4.7509646e+02   4.8352967e+02   5.4064841e+02   6.5921141e+02   6.6122719e+02
   4.7391106e+02   4.8164628e+02   5.3861258e+02   5.9380748e+02   6.3833588e+02
   4.7133549e+02   4.7791134e+02   5.3344922e+02   5.5557979e+02   6.0950079e+02
   4.1541132e+02   4.3374978e+02   5.1314765e+02   5.2274938e+02   6.0714163e+02
   4.7485448e+02   4.8313447e+02   5.4000290e+02   5.7449986e+02   5.8065461e+02
   4.5798042e+02   4.6240853e+02   5.2074946e+02   5.3233211e+02   6.0067116e+02
   4.6158223e+02   4.6618052e+02   5.2367182e+02   5.3722265e+02   6.1430839e+02
   4.7340152e+02   4.8087147e+02   5.3754987e+02   5.7420194e+02   6.1766929e+02
   4.6163892e+02   4.6625306e+02   5.2536565e+02   5.4099067e+02   7.5539325e+02
   4.3703241e+02   4.4302234e+02   5.1702900e+02   5.2789354e+02   7.0773830e+02
   4.6272842e+02   4.6742437e+02   5.2587106e+02   5.4181306e+02   6.8826775e+02
   4.3250862e+02   4.3326581e+02   4.7642029e+02   4.8477504e+02   5.4113168e+02
   3.9225654e+02   4.0493963e+02   4.7519157e+02   4.8362664e+02   5.4069619e+02
   4.5061373e+02   4.5505573e+02   5.1634224e+02   5.2615921e+02   5.8981260e+02
   4.0794054e+02   4.3346428e+02   5.1534652e+02   5.2575515e+02   6.6885463e+02
   4.7466174e+02   4.8282426e+02   5.3976236e+02   5.9069017e+02   6.0219094e+02
   4.7499258e+02   4.8335953e+02   5.4044096e+02   6.0468741e+02   6.0862460e+02
   4.7440956e+02   4.8242345e+02   5.3946131e+02   6.1401103e+02   6.8883340e+02
   4.7416919e+02   4.8204595e+02   5.3898560e+02   5.9404686e+02   6.2281649e+02
   4.4237194e+02   4.4739284e+02   5.1551133e+02   5.2549252e+02   6.0477977e+02
   4.7098298e+02   4.7743669e+02   5.3364695e+02   5.5766251e+02   6.2928763e+02
   4.5081907e+02   4.5524845e+02   5.1605701e+02   5.2572433e+02   5.8638023e+02
   4.7336862e+02   4.8082254e+02   5.3761094e+02   5.7728714e+02   6.2331188e+02
   3.9049202e+02   4.3337547e+02   5.1559316e+02   5.2610742e+02   7.6059571e+02
   4.7355665e+02   4.8110594e+02   5.3806766e+02   5.8793573e+02   6.4698656e+02
   4.5602784e+02   4.6041289e+02   5.1837357e+02   5.2864505e+02   5.8704426e+02
   4.7221342e+02   4.7913883e+02   5.3598160e+02   5.6831744e+02   6.6580204e+02
   4.6276764e+02   4.6746447e+02   5.2553845e+02   5.4100250e+02   6.4022955e+02
   4.5981125e+02   4.6430241e+02   5.2209330e+02   5.3445758e+02   6.0544764e+02
   4.2881886e+02   4.3753370e+02   5.1456006e+02   5.2454521e+02   6.1761759e+02
   4.6258201e+02   4.6726287e+02   5.2531463e+02   5.4054578e+02   6.3636381e+02
   4.2495168e+02   4.3580639e+02   5.1422523e+02   5.2413604e+02   6.1704094e+02
   4.2033201e+02   4.3453942e+02   5.1555512e+02   5.2602179e+02   6.7863241e+02
   4.7509759e+02   4.8353152e+02   5.4065054e+02   7.0627908e+02   7.1068291e+02
   4.7506269e+02   4.8347414e+02   5.4053813e+02   5.7232022e+02   5.7329299e+02
   4.7439625e+02   4.8240139e+02   5.3908127e+02   5.7574576e+02   5.9347808e+02
   4.7412259e+02   4.8197362e+02   5.3899211e+02   6.0312270e+02   6.6183591e+02
   4.3225730e+02   4.3405277e+02   4.7844969e+02   4.8670127e+02   5.4190354e+02
   4.6505020e+02   4.7001882e+02   5.2749090e+02   5.4479969e+02   6.6196685e+02
   3.8803342e+02   4.3268777e+02   5.0463524e+02   5.1285647e+02   5.6149681e+02
   4.7397512e+02   4.7403411e+02   4.7517239e+02   4.8355215e+02   5.4066406e+02
   4.7498902e+02   4.8335377e+02   5.4045420e+02   6.4672435e+02   6.8057981e+02
   4.7500290e+02   4.8337627e+02   5.4041755e+02   5.8322727e+02   5.8571865e+02
   4.2258674e+02   4.3508264e+02   5.1566675e+02   5.2616597e+02   6.9392745e+02
   4.6680650e+02   4.7210528e+02   5.2913955e+02   5.4817965e+02   7.1242106e+02
   4.7483529e+02   4.8310354e+02   5.4002409e+02   5.8057756e+02   5.8756478e+02
   4.2473506e+02   4.3575515e+02   5.1507614e+02   5.2531292e+02   6.3244341e+02
   4.7460153e+02   4.8272824e+02   5.3976416e+02   6.1353725e+02   6.3872462e+02
   4.3556861e+02   4.4191084e+02   5.1673627e+02   5.2750163e+02   6.6875263e+02
   4.2760377e+02   4.3696741e+02   5.1586577e+02   5.2639771e+02   6.6040071e+02
   4.4228374e+02   4.4731530e+02   5.1550995e+02   5.2549455e+02   6.0501002e+02
   4.7488977e+02   4.8319224e+02   5.4027765e+02   6.3588357e+02   6.7954212e+02
   4.2697895e+02   4.3666618e+02   5.1534106e+02   5.2565964e+02   6.3638319e+02
   4.7492507e+02   4.8324957e+02   5.4033865e+02   6.3459938e+02   6.5590584e+02
   4.7507362e+02   4.8349215e+02   5.4059436e+02   5.9184988e+02   5.9261475e+02
   4.2696669e+02   4.3652534e+02   5.1160603e+02   5.2069126e+02   5.8877680e+02
   4.7398322e+02   4.8175770e+02   5.3879557e+02   6.0295409e+02   7.7473708e+02
   4.5580541e+02   4.6022728e+02   5.2225261e+02   5.3548808e+02   6.7698084e+02
   4.7506155e+02   4.8347233e+02   5.4056444e+02   5.8857246e+02   5.8990723e+02
   4.7500720e+02   4.8338346e+02   5.4048789e+02   6.7118637e+02   7.6448446e+02
   4.1099527e+02   4.3344343e+02   5.1263088e+02   5.2208349e+02   6.0167025e+02
   4.7505271e+02   4.8345778e+02   5.4052053e+02   5.7619003e+02   5.7746639e+02
   4.7510426e+02   4.8354247e+02   5.4066270e+02   6.7319991e+02   6.7328387e+02
   4.3166555e+02   4.3921682e+02   5.1641732e+02   5.2712703e+02   7.2030708e+02
   4.1991886e+02   4.3445475e+02   5.1548644e+02   5.2592655e+02   6.6234847e+02
   4.7349292e+02   4.8100993e+02   5.3801802e+02   5.9019278e+02   6.9984410e+02
   4.7499392e+02   4.8336176e+02   5.4046267e+02   6.4493899e+02   6.6622288e+02
   4.1913382e+02   4.3419861e+02   5.1262452e+02   5.2205428e+02   6.0052455e+02
   4.6030540e+02   4.6482480e+02   5.2291213e+02   5.3597302e+02   6.1394167e+02
   4.2748864e+02   4.3686066e+02   5.1410542e+02   5.2394367e+02   6.1316182e+02
   4.4686252e+02   4.5136976e+02   5.0991951e+02   5.1785001e+02   5.6321695e+02
   4.2871735e+02   4.3146900e+02   4.7916473e+02   4.8741580e+02   5.4222080e+02
   4.3955701e+02   4.4492499e+02   5.1262042e+02   5.2167155e+02   5.8433210e+02
   4.7432959e+02   4.8229742e+02   5.3933907e+02   6.1329835e+02   7.3308922e+02
   4.7107650e+02   4.7756490e+02   5.3426984e+02   5.6084936e+02   7.1300746e+02
   4.3382598e+02   4.4057187e+02   5.1334684e+02   5.2280727e+02   5.9781767e+02
   4.7408862e+02   4.8192059e+02   5.3885880e+02   5.9334866e+02   6.2611411e+02
   4.7510427e+02   4.8354249e+02   5.4066273e+02   7.1550330e+02   7.1553033e+02
   4.7371661e+02   4.8134875e+02   5.3835552e+02   5.9404435e+02   6.6946687e+02
   4.2606160e+02   4.3628922e+02   5.1585043e+02   5.2639521e+02   6.8786138e+02
   4.7497831e+02   4.8333630e+02   5.4043526e+02   6.4689870e+02   7.0225545e+02
   4.4049181e+02   4.4580686e+02   5.1752582e+02   5.2852386e+02   6.6766585e+02
   4.7406972e+02   4.8189151e+02   5.3891405e+02   6.0260092e+02   6.9068362e+02
   4.7495894e+02   4.8330471e+02   5.4040040e+02   6.4279764e+02   6.7995568e+02
   4.7086063e+02   4.7726830e+02   5.3259231e+02   5.5347205e+02   6.0756483e+02
   4.7492705e+02   4.8325280e+02   5.4034588e+02   6.4967564e+02   7.7443289e+02
   4.4596858e+02   4.5068302e+02   5.1637370e+02   5.2654194e+02   6.0404952e+02
   4.7251379e+02   4.7953678e+02   5.2867258e+02   5.3682422e+02   5.5361851e+02
   4.7395881e+02   4.8171925e+02   5.3849884e+02   5.8160186e+02   6.1246016e+02
   4.2555296e+02   4.3608883e+02   5.1594690e+02   5.2653954e+02   7.2553631e+02
   4.0942219e+02   4.3347351e+02   5.1457436e+02   5.2467765e+02   6.2893470e+02
   4.0064067e+02   4.3336335e+02   5.1478599e+02   5.2497328e+02   6.3568961e+02
   4.7165086e+02   4.7834924e+02   5.3489082e+02   5.6215821e+02   6.4038486e+02
   4.5385155e+02   4.5827471e+02   5.2127279e+02   5.3386582e+02   6.5231326e+02
   3.5632746e+02   4.3330379e+02   5.1505822e+02   5.2535488e+02   8.6408504e+02
   4.7389446e+02   4.8162088e+02   5.3863096e+02   5.9809719e+02   6.6383325e+02
   4.7380281e+02   4.8148028e+02   5.3846810e+02   5.9397690e+02   6.4998645e+02
   4.5139553e+02   4.5141535e+02   4.7516321e+02   4.8359201e+02   5.4067914e+02
   4.7344102e+02   4.8093174e+02   5.3790448e+02   5.8663778e+02   6.5257725e+02
   4.4064580e+02   4.4235342e+02   4.8015911e+02   4.8823490e+02   5.4247861e+02
   4.7431358e+02   4.8227226e+02   5.3931527e+02   6.1339471e+02   7.4973148e+02
   4.4137390e+02   4.4651336e+02   5.1496705e+02   5.2477032e+02   6.0101428e+02
   4.7496445e+02   4.8331370e+02   5.4041191e+02   6.5575174e+02   7.7829088e+02
   4.7351759e+02   4.8104719e+02   5.3807945e+02   5.9231086e+02   7.3773503e+02
   4.1811132e+02   4.2261831e+02   4.7701488e+02   4.8537541e+02   5.4139132e+02
   4.3622671e+02   4.4046956e+02   4.8937953e+02   4.9736667e+02   5.4721521e+02
   4.3414947e+02   4.4075620e+02   5.1199876e+02   5.2104480e+02   5.8591199e+02
   4.4740489e+02   4.5163302e+02   5.0325560e+02   5.1050135e+02   5.5445105e+02
   4.4948792e+02   4.5399232e+02   5.1693876e+02   5.2713184e+02   5.9881820e+02
   4.3129232e+02   4.3898377e+02   5.1635718e+02   5.2704678e+02   7.1656423e+02
   4.7496129e+02   4.8330814e+02   5.4024987e+02   5.7206182e+02   5.7530925e+02
   4.7509995e+02   4.8353540e+02   5.4065482e+02   6.7266471e+02   6.7719686e+02
   4.7480537e+02   4.8305560e+02   5.4012768e+02   6.2706514e+02   6.5811321e+02
   4.7482233e+02   4.8308301e+02   5.4015727e+02   6.2791085e+02   6.5755052e+02
   3.8430048e+02   4.3326300e+02   5.1290162e+02   5.2244040e+02   6.0531818e+02
   4.5770155e+02   4.6207695e+02   5.1634487e+02   5.2524489e+02   5.6789117e+02
   4.7296830e+02   4.8022463e+02   5.3587289e+02   5.6007232e+02   5.9555833e+02
   4.6854502e+02   4.7426905e+02   5.3093216e+02   5.5190908e+02   6.7706910e+02
   4.6534154e+02   4.7035605e+02   5.2736812e+02   5.4428717e+02   6.3680655e+02
   4.2896568e+02   4.3764696e+02   5.1585725e+02   5.2636533e+02   6.5168781e+02
   4.7382916e+02   4.8152072e+02   5.3854188e+02   5.9793103e+02   7.1278517e+02
   4.7510167e+02   4.8353822e+02   5.4065751e+02   6.0861073e+02   6.0871351e+02
   4.7482156e+02   4.8308165e+02   5.4011271e+02   6.0147949e+02   6.1144316e+02
   4.6167873e+02   4.6628397e+02   5.2375040e+02   5.3736140e+02   6.1477275e+02
   4.7473130e+02   4.8293622e+02   5.4000113e+02   6.2416215e+02   6.7788905e+02
   4.7453140e+02   4.8261649e+02   5.3964336e+02   6.1061774e+02   6.3829768e+02
   4.7504733e+02   4.8344909e+02   5.4055854e+02   6.4454485e+02   6.5180035e+02
   4.7124788e+02   4.7776961e+02   5.2893486e+02   5.4095632e+02   5.6222174e+02
   4.1384194e+02   4.2848334e+02   4.8470628e+02   4.9297689e+02   5.4502104e+02
   4.3795578e+02   4.4362848e+02   5.1225034e+02   5.2125040e+02   5.8374658e+02
   4.2341834e+02   4.3531870e+02   5.1536406e+02   5.2572984e+02   6.4581607e+02
   4.1972595e+02   4.3441431e+02   5.1537713e+02   5.2577285e+02   6.5381577e+02
   4.7477234e+02   4.8300221e+02   5.4003743e+02   6.0617278e+02   6.1809230e+02
   4.4540643e+02   4.5019510e+02   5.1863614e+02   5.3002897e+02   6.6813337e+02
   4.7407246e+02   4.8189576e+02   5.3891864e+02   6.0272199e+02   6.9397582e+02
   4.1479308e+02   4.3379414e+02   5.1563621e+02   5.2615744e+02   7.3863065e+02
   4.1822432e+02   4.3414362e+02   5.1479893e+02   5.2497027e+02   6.3186873e+02
   4.4681956e+02   4.5149163e+02   5.1765136e+02   5.2839264e+02   6.1766033e+02
   4.6516199e+02   4.7014504e+02   5.2700580e+02   5.4345541e+02   6.2876767e+02
   4.7509497e+02   4.8352719e+02   5.4063538e+02   5.7388283e+02   5.7409786e+02
   4.6832941e+02   4.7399536e+02   5.3063332e+02   5.5119100e+02   6.5957981e+02
   4.7464739e+02   4.8279945e+02   5.3907239e+02   5.6139715e+02   5.6716979e+02
   4.7502069e+02   4.8340549e+02   5.4050947e+02   6.3718257e+02   6.4703081e+02
   4.1947704e+02   4.3434602e+02   5.1473393e+02   5.2487469e+02   6.2924283e+02
   4.7445000e+02   4.8248740e+02   5.3952552e+02   6.1499361e+02   6.6892857e+02
   4.6934023e+02   4.7527584e+02   5.3006207e+02   5.4793781e+02   6.0164627e+02
   4.3880898e+02   4.4438601e+02   5.1552368e+02   5.2564936e+02   6.1470635e+02
   4.3859330e+02   4.4416644e+02   5.1345820e+02   5.2281494e+02   5.9249679e+02
   4.7498781e+02   4.8335179e+02   5.4045143e+02   6.4241999e+02   6.5949973e+02
   4.1815065e+02   4.3413618e+02   5.1488922e+02   5.2509599e+02   6.3460886e+02
   4.7341630e+02   4.8088842e+02   5.3608230e+02   5.5769337e+02   5.8024266e+02
   4.7413450e+02   4.8199216e+02   5.3901902e+02   6.0504202e+02   7.0628204e+02
   4.7391413e+02   4.8164918e+02   5.3804374e+02   5.6905906e+02   5.9594166e+02
   4.5297676e+02   4.5735350e+02   5.1621728e+02   5.2574151e+02   5.8093180e+02
   4.7344943e+02   4.8094447e+02   5.3794850e+02   5.8901427e+02   6.8410510e+02
   4.6651874e+02   4.7175560e+02   5.2860613e+02   5.4685974e+02   6.4762635e+02
   4.1011049e+02   4.3353408e+02   5.1562562e+02   5.2614936e+02   7.6635148e+02
   4.5080249e+02   4.5528184e+02   5.2000895e+02   5.3192765e+02   6.4595320e+02
   4.7418204e+02   4.8206612e+02   5.3904642e+02   5.9908850e+02   6.3477347e+02
   4.6313391e+02   4.6786484e+02   5.2609272e+02   5.4218929e+02   6.6606609e+02
   4.0002955e+02   4.3336713e+02   5.1495234e+02   5.2520458e+02   6.4155327e+02
   4.6670821e+02   4.7193257e+02   5.2132481e+02   5.3027052e+02   5.6118045e+02
   4.7506699e+02   4.8348131e+02   5.4059486e+02   6.5966395e+02   6.8758092e+02
   4.6463201e+02   4.6952712e+02   5.2572827e+02   5.4062666e+02   6.1205563e+02
   4.1160734e+02   4.3358647e+02   5.1541578e+02   5.2584981e+02   6.8609098e+02
   4.5147726e+02   4.5581415e+02   5.1228388e+02   5.2040488e+02   5.6458211e+02
   4.7504089e+02   4.8343854e+02   5.4054382e+02   6.2381006e+02   6.2857020e+02
   4.3394182e+02   4.4065274e+02   5.1333958e+02   5.2279479e+02   5.9759812e+02
   4.7021796e+02   4.7641549e+02   5.3135556e+02   5.5051531e+02   6.0254589e+02
   4.6564736e+02   4.7068200e+02   5.2293171e+02   5.3398925e+02   5.7246552e+02
   4.3425722e+02   4.4089914e+02   5.1417098e+02   5.2390488e+02   6.0530445e+02
   4.2052123e+02   4.3456797e+02   5.1522598e+02   5.2555558e+02   6.4469737e+02
   4.7370968e+02   4.8133348e+02   5.3692377e+02   5.6015625e+02   5.8164099e+02
   4.7467957e+02   4.8285293e+02   5.3982185e+02   5.9441884e+02   6.0693062e+02
   4.0842039e+02   4.3347712e+02   5.1539481e+02   5.2582306e+02   6.8557238e+02
   4.6782898e+02   4.7336581e+02   5.3012715e+02   5.5016542e+02   6.7473873e+02
   4.4931683e+02   4.5386505e+02   5.1978939e+02   5.3167570e+02   6.7100728e+02
   4.5473611e+02   4.5913540e+02   5.1951600e+02   5.3068037e+02   6.0424041e+02
   4.2411958e+02   4.3553546e+02   5.1497833e+02   5.2518224e+02   6.3075035e+02
   3.9809364e+02   4.3332273e+02   5.1399908e+02   5.2389624e+02   6.1895293e+02
   4.7327383e+02   4.8068158e+02   5.3766126e+02   5.8453446e+02   6.6022187e+02
   4.7510095e+02   4.8353705e+02   5.4065668e+02   6.8589556e+02   6.9583169e+02
   4.7489803e+02   4.8320564e+02   5.4028853e+02   6.2859968e+02   6.4818407e+02
   4.7118512e+02   4.7286120e+02   4.7793196e+02   4.8476032e+02   5.4083322e+02
   4.3567823e+02   4.4197764e+02   5.1600138e+02   5.2642781e+02   6.2936996e+02
   4.6663184e+02   4.7171759e+02   5.1185996e+02   5.1688732e+02   5.5006559e+02
   4.7496048e+02   4.8330721e+02   5.4040122e+02   6.3498371e+02   6.5052587e+02
   4.7489332e+02   4.8319793e+02   5.4025698e+02   6.0686170e+02   6.1551587e+02
   4.1028406e+02   4.1031517e+02   4.7510639e+02   4.8354458e+02   5.4066361e+02
   4.7350042e+02   4.8101984e+02   5.3760143e+02   5.7221514e+02   6.1146604e+02
   4.7507097e+02   4.8348783e+02   5.4060226e+02   7.2308704e+02   7.4901845e+02
   4.3126846e+02   4.3895145e+02   5.1561721e+02   5.2598200e+02   6.3327517e+02
   4.6690303e+02   4.7222215e+02   5.2914073e+02   5.4809163e+02   6.6281300e+02
   4.7492150e+02   4.8324378e+02   5.4033237e+02   6.3444720e+02   6.5620930e+02
   4.3034377e+02   4.3840499e+02   5.1578687e+02   5.2624134e+02   6.4283653e+02
   4.1718902e+02   4.3402955e+02   5.1549034e+02   5.2594359e+02   6.8598818e+02
   4.4787526e+02   4.4914489e+02   4.7934917e+02   4.8732012e+02   5.4201241e+02
   4.6301501e+02   4.6773526e+02   5.2601809e+02   5.4205609e+02   6.6845950e+02
   4.4176626e+02   4.4647992e+02   5.0398947e+02   5.1160753e+02   5.5682582e+02
   3.8142402e+02   3.8401925e+02   4.7510471e+02   4.8354298e+02   5.4066300e+02
   4.0949155e+02   4.3347583e+02   5.1458058e+02   5.2468618e+02   6.2907696e+02
   4.7415220e+02   4.8201972e+02   5.3904556e+02   6.0527208e+02   6.9467067e+02
   4.7510248e+02   4.8353955e+02   5.4065932e+02   6.2374197e+02   6.2389666e+02
   4.7496292e+02   4.8331096e+02   5.4031753e+02   5.8145861e+02   5.8514962e+02
   4.7377889e+02   4.8144378e+02   5.3845878e+02   5.9603965e+02   6.9818839e+02
   4.7483851e+02   4.8310913e+02   5.4017275e+02   6.1742675e+02   6.2994971e+02
   4.6562070e+02   4.7068613e+02   5.2793903e+02   5.4565517e+02   6.5843268e+02
   4.1714107e+02   4.3400687e+02   5.1500498e+02   5.2526090e+02   6.3856496e+02
   4.3980357e+02   4.4522997e+02   5.1741242e+02   5.2837741e+02   6.7126078e+02
   3.9903433e+02   4.3326159e+02   5.1261050e+02   5.2206230e+02   6.0181029e+02
   4.7502064e+02   4.8340542e+02   5.4051188e+02   6.8547462e+02   7.6410455e+02
   4.2039613e+02   4.2908762e+02   4.8331660e+02   4.9156718e+02   5.4422833e+02
   4.5964954e+02   4.6399646e+02   5.1168113e+02   5.1847266e+02   5.5603063e+02
   4.5571200e+02   4.6012627e+02   5.2136507e+02   5.3379345e+02   6.2533008e+02
   4.4157431e+02   4.4645870e+02   5.0731605e+02   5.1516298e+02   5.6126669e+02
   4.5924591e+02   4.6372253e+02   5.2281369e+02   5.3600857e+02   6.2028533e+02
   4.7507348e+02   4.8349191e+02   5.4059513e+02   5.9356344e+02   5.9436279e+02
   4.1540498e+02   4.3362197e+02   5.1066843e+02   5.1962368e+02   5.8513542e+02
   4.6991023e+02   4.7602099e+02   5.3234008e+02   5.5472458e+02   6.3943566e+02
   4.5027652e+02   4.5477814e+02   5.1995706e+02   5.3188398e+02   6.5246754e+02
   3.9561801e+02   4.3329818e+02   5.1354173e+02   5.2328334e+02   6.1358896e+02
   4.7310606e+02   4.8043254e+02   5.3741987e+02   5.8227925e+02   6.8765180e+02
   4.2764291e+02   4.3683317e+02   5.1148666e+02   5.2053248e+02   5.8719073e+02
   6.2061041e+02   6.2003722e+02   5.2604643e+02   5.1555078e+02   4.3337235e+02
   6.8094759e+02   6.1067173e+02   5.2334209e+02   5.1358930e+02   4.3329462e+02
   6.2554224e+02   5.3997896e+02   4.8311314e+02   4.7497115e+02   4.1048854e+02
   7.5118222e+02   6.1537711e+02   5.2342568e+02   5.1364863e+02   4.3329715e+02
   5.3143921e+02   5.1959645e+02   4.5809352e+02   4.5516917e+02   4.2545744e+02
   5.3674080e+02   5.2295109e+02   4.6132506e+02   4.5689267e+02   3.8016324e+02
   6.7995939e+02   6.2504578e+02   5.2476401e+02   5.1463594e+02   4.3333839e+02
   5.2739282e+02   5.1660827e+02   4.3965538e+02   4.3234992e+02   3.9475559e+02
   6.6787119e+02   6.2165468e+02   5.2459080e+02   5.1451074e+02   4.3333345e+02
   6.5674573e+02   5.9356296e+02   5.2132779e+02   5.1204775e+02   4.3322017e+02
   5.7997217e+02   5.5769049e+02   5.1780116e+02   5.0967059e+02   4.3310784e+02
   6.8843207e+02   6.8599756e+02   5.2610881e+02   5.1559411e+02   4.3337385e+02
   6.8544015e+02   6.3419974e+02   5.2522694e+02   5.1496899e+02   4.3335119e+02
   6.5579429e+02   5.4078404e+02   4.8427224e+02   4.7596034e+02   4.1596779e+02
   6.5332920e+02   6.1612570e+02   5.2407642e+02   5.1413634e+02   4.3331823e+02
   5.2617165e+02   5.1564429e+02   4.5373104e+02   4.5368572e+02   4.3328635e+02
   5.6690848e+02   5.6350549e+02   5.2470665e+02   5.1472365e+02   4.3334507e+02
   6.1533582e+02   5.9359350e+02   5.2352649e+02   5.1375943e+02   4.3330304e+02
   5.3778814e+02   5.2369741e+02   4.6852150e+02   4.6507390e+02   4.2453109e+02
   6.3825062e+02   6.2960711e+02   5.2569221e+02   5.1530149e+02   4.3336349e+02
   7.0101936e+02   7.0030937e+02   5.2611227e+02   5.1559654e+02   4.3337394e+02
   6.5055958e+02   6.4081779e+02   5.2581877e+02   5.1539020e+02   4.3336666e+02
   6.5949122e+02   6.1246030e+02   5.2365624e+02   5.1382483e+02   4.3330498e+02
   7.7318168e+02   7.5841083e+02   5.2610637e+02   5.1559240e+02   4.3337379e+02
   5.7698586e+02   5.3685494e+02   4.7986064e+02   4.7272324e+02   3.9835544e+02
   5.7574887e+02   5.4281905e+02   4.9714591e+02   4.9011229e+02   4.3062016e+02
   6.1004674e+02   5.5314952e+02   5.0851184e+02   5.0078773e+02   4.3232535e+02
   6.2994013e+02   6.1333707e+02   5.2467266e+02   5.1457604e+02   4.3333619e+02
   6.6056507e+02   5.5764289e+02   5.1040682e+02   5.0231865e+02   4.3245762e+02
   6.1392624e+02   6.1193796e+02   5.2597045e+02   5.1549835e+02   4.3337053e+02
   6.3252683e+02   6.2871115e+02   5.2591193e+02   5.1545639e+02   4.3336903e+02
   7.5160252e+02   5.6676339e+02   5.1548397e+02   5.0708788e+02   4.3289641e+02
   7.1545496e+02   6.4784233e+02   5.2559391e+02   5.1523043e+02   4.3336087e+02
   7.1446843e+02   6.3484211e+02   5.2515290e+02   5.1491557e+02   4.3334916e+02
   5.2850431e+02   5.1746937e+02   4.4440856e+02   4.3884682e+02   4.0656747e+02
   6.5105399e+02   6.2816416e+02   5.2521611e+02   5.1496229e+02   4.3335096e+02
   5.2616712e+02   5.1563955e+02   4.3362261e+02   4.1483549e+02   4.1063941e+02
   6.5576894e+02   5.4889976e+02   4.9974306e+02   4.9155788e+02   4.3060841e+02
   6.6366467e+02   6.2288350e+02   5.2473557e+02   5.1461580e+02   4.3333761e+02
   5.8514309e+02   5.5467372e+02   5.1406044e+02   5.0641455e+02   4.3288912e+02
   5.3215419e+02   5.2008782e+02   4.5897673e+02   4.5587807e+02   4.2468320e+02
   6.1138057e+02   5.4551127e+02   4.9656819e+02   4.8876140e+02   4.2991536e+02
   5.6376198e+02   5.3632473e+02   4.8392839e+02   4.7751582e+02   4.2493013e+02
   5.4709705e+02   5.2865370e+02   4.7244621e+02   4.6743085e+02   4.1672959e+02
   6.1048941e+02   5.5491406e+02   5.1052843e+02   5.0274152e+02   4.3253596e+02
   5.9294435e+02   5.8016366e+02   5.2403341e+02   5.1417448e+02   4.3332173e+02
   5.7206730e+02   5.4713976e+02   5.0678906e+02   4.9977749e+02   4.3230741e+02
   6.5787224e+02   5.4046646e+02   4.8342109e+02   4.7506815e+02   4.0493275e+02
   5.7445040e+02   5.4550298e+02   5.0306242e+02   4.9602337e+02   4.3180944e+02
   6.0983889e+02   5.3922491e+02   4.8234395e+02   4.7445718e+02   4.0928405e+02
   6.2666607e+02   5.4031049e+02   4.8396189e+02   4.7584233e+02   4.1678587e+02
   6.1381964e+02   5.3931846e+02   4.8228041e+02   4.7432225e+02   3.9476904e+02
   6.1607284e+02   5.9940827e+02   5.2426048e+02   5.1428957e+02   4.3332505e+02
   6.5542666e+02   6.0319190e+02   5.2273899e+02   5.1313762e+02   4.3327411e+02
   5.3187378e+02   5.1988410e+02   4.5354166e+02   4.4901283e+02   4.0652659e+02
   6.4374916e+02   5.4087926e+02   4.8478768e+02   4.7655524e+02   4.1864848e+02
   6.3883313e+02   5.5334311e+02   5.0637760e+02   4.9838530e+02   4.3197436e+02
   6.5341800e+02   6.0861462e+02   5.2337297e+02   5.1361517e+02   4.3329585e+02
   6.4230364e+02   5.4023503e+02   4.8315345e+02   4.7486813e+02   3.9276210e+02
   5.5663844e+02   5.3382115e+02   4.8184523e+02   4.7602094e+02   4.2475790e+02
   7.2022161e+02   5.6422087e+02   5.1456082e+02   5.0625786e+02   4.3283063e+02
   5.3338016e+02   5.2089693e+02   4.5844348e+02   4.5462276e+02   4.2015391e+02
   6.2157920e+02   5.6096750e+02   5.1440493e+02   5.0627691e+02   4.3284419e+02
   5.2742073e+02   5.1663468e+02   4.4081059e+02   4.3495201e+02   4.1914860e+02
   6.0441569e+02   5.4227157e+02   4.9086011e+02   4.8322773e+02   4.2756493e+02
   6.7659919e+02   5.4055311e+02   4.8353729e+02   4.7516383e+02   4.0712165e+02
   6.3341973e+02   6.0007715e+02   5.2300302e+02   5.1334794e+02   4.3328415e+02
   6.9530391e+02   5.7933854e+02   5.1883153e+02   5.1000931e+02   4.3310290e+02
   6.7074842e+02   6.7052274e+02   5.2611285e+02   5.1559694e+02   4.3337395e+02
   6.4583251e+02   6.4235928e+02   5.2600602e+02   5.1552206e+02   4.3337133e+02
   6.5022806e+02   6.3973932e+02   5.2580503e+02   5.1538052e+02   4.3336631e+02
   6.4691204e+02   6.2888445e+02   5.2540033e+02   5.1509410e+02   4.3335590e+02
   7.6799639e+02   7.6496483e+02   5.2611294e+02   5.1559700e+02   4.3337395e+02
   6.0728612e+02   5.9524414e+02   5.2452684e+02   5.1448960e+02   4.3333326e+02
   6.9645447e+02   5.7004672e+02   5.1681352e+02   5.0828616e+02   4.3298746e+02
   5.9309366e+02   5.9306449e+02   5.2610943e+02   5.1559468e+02   4.3337387e+02
   6.1059130e+02   5.4971142e+02   5.0363606e+02   4.9589107e+02   4.3163832e+02
   5.8969828e+02   5.8918163e+02   5.2604115e+02   5.1554908e+02   4.3337233e+02
   6.3313555e+02   6.3066435e+02   5.2598618e+02   5.1550839e+02   4.3337086e+02
   6.3801391e+02   5.4017084e+02   4.8309046e+02   4.7482714e+02   3.8374568e+02
   6.1202560e+02   5.4701770e+02   4.9912501e+02   4.9130527e+02   4.3065862e+02
   7.3037948e+02   7.3018219e+02   5.2611310e+02   5.1559712e+02   4.3337396e+02
   6.8658018e+02   5.9656823e+02   5.2158057e+02   5.1224150e+02   4.3323004e+02
   6.1459987e+02   5.9514019e+02   5.2383493e+02   5.1398468e+02   4.3331259e+02
   5.9446419e+02   5.7360931e+02   5.2247961e+02   5.1307040e+02   4.3327509e+02
   6.4867330e+02   6.2789222e+02   5.2527696e+02   5.1500602e+02   4.3335261e+02
   6.2053980e+02   5.4354402e+02   4.9192313e+02   4.8398879e+02   4.2776574e+02
   5.7282170e+02   5.4668982e+02   5.0575840e+02   4.9875181e+02   4.3218534e+02
   6.4840435e+02   5.4046279e+02   4.8359810e+02   4.7529536e+02   4.1130268e+02
   6.4851244e+02   5.9047566e+02   5.2101630e+02   5.1180761e+02   4.3320769e+02
   5.3108269e+02   5.1933900e+02   4.5175629e+02   4.4709743e+02   4.0254645e+02
   7.0208792e+02   6.4016957e+02   5.2546315e+02   5.1513756e+02   4.3335747e+02
   6.5791859e+02   6.2548385e+02   5.2492345e+02   5.1475174e+02   4.3334292e+02
   6.5680426e+02   6.1875936e+02   5.2436497e+02   5.1434710e+02   4.3332689e+02
   6.3995811e+02   5.4750231e+02   4.9794975e+02   4.8981142e+02   4.3012361e+02
   6.0795375e+02   6.0594066e+02   5.2588278e+02   5.1543829e+02   4.3336844e+02
   5.7690410e+02   5.3845826e+02   4.8552138e+02   4.7857550e+02   4.2496936e+02
   7.1653699e+02   6.5407744e+02   5.2575555e+02   5.1534504e+02   4.3336503e+02
   6.2160612e+02   5.8290650e+02   5.2099957e+02   5.1183492e+02   4.3321065e+02
   5.6051699e+02   5.3996562e+02   4.9813215e+02   4.9171004e+02   4.3120400e+02
   6.2711633e+02   5.4726037e+02   4.9816056e+02   4.9012317e+02   4.3025566e+02
   6.7391987e+02   6.2091979e+02   5.2447525e+02   5.1442654e+02   4.3333007e+02
   6.6465560e+02   5.7441422e+02   5.1795274e+02   5.0927247e+02   4.3305576e+02
   6.1032668e+02   5.4042686e+02   4.8569131e+02   4.7790937e+02   4.2268350e+02
   5.4537742e+02   5.2786733e+02   4.7243306e+02   4.6772424e+02   4.2006983e+02
   5.6973315e+02   5.6402345e+02   5.2407700e+02   5.1430606e+02   4.3332978e+02
   6.8908039e+02   6.0017363e+02   5.2210603e+02   5.1264984e+02   4.3325059e+02
   6.9873527e+02   5.7154303e+02   5.1719922e+02   5.0861992e+02   4.3301102e+02
   5.7091670e+02   5.3826019e+02   4.8677492e+02   4.8004452e+02   4.2643659e+02
   6.9940829e+02   6.8313147e+02   5.2608800e+02   5.1557949e+02   4.3337334e+02
   7.2126119e+02   6.2353345e+02   5.2453009e+02   5.1446518e+02   4.3333159e+02
   5.4977107e+02   5.3483364e+02   4.9962265e+02   4.9412769e+02   4.3189223e+02
   6.3399314e+02   5.4491137e+02   4.9378855e+02   4.8570738e+02   4.2855669e+02
   5.7642765e+02   5.4107258e+02   4.9292237e+02   4.8594408e+02   4.2930758e+02
   6.1612462e+02   6.1053764e+02   5.2560075e+02   5.1524028e+02   4.3336135e+02
   5.5912901e+02   5.5239668e+02   5.2040481e+02   5.1196550e+02   4.3323945e+02
   6.5285728e+02   5.8623562e+02   5.2029171e+02   5.1122430e+02   4.3317557e+02
   6.3914126e+02   5.4421455e+02   4.9228894e+02   4.8417190e+02   4.2773565e+02
   5.7714447e+02   5.7580430e+02   5.2584136e+02   5.1542229e+02   4.3336817e+02
   6.4335998e+02   5.8501488e+02   5.2034089e+02   5.1127418e+02   4.3317878e+02
   6.1413778e+02   5.3933355e+02   4.8230971e+02   4.7434978e+02   4.0012307e+02
   6.1188801e+02   5.3924923e+02   4.8220885e+02   4.7427445e+02   3.9068757e+02
   6.0535736e+02   5.9692028e+02   5.2496991e+02   5.1480422e+02   4.3334541e+02
   7.2925843e+02   5.4137354e+02   4.8539518e+02   4.7704510e+02   4.1949231e+02
   5.9907529e+02   5.9049416e+02   5.2481469e+02   5.1470358e+02   4.3334181e+02
   5.9375296e+02   5.5217556e+02   5.0963974e+02   5.0213054e+02   4.3250208e+02
   6.1930680e+02   5.4198107e+02   4.8866800e+02   4.8076105e+02   4.2554846e+02
   6.7958178e+02   5.6515543e+02   5.1515948e+02   5.0682144e+02   4.3287728e+02
   6.1980519e+02   5.6407435e+02   5.1640810e+02   5.0807901e+02   4.3298131e+02
   6.0072494e+02   5.3869563e+02   4.8174482e+02   4.7402514e+02   4.0637801e+02
   5.3811196e+02   5.2380727e+02   4.6606527e+02   4.6217950e+02   4.2105716e+02
   6.3382007e+02   5.4008145e+02   4.8301281e+02   4.7478294e+02   3.9540745e+02
   6.3599315e+02   5.9182297e+02   5.2165620e+02   5.1232051e+02   4.3323477e+02
   6.3329882e+02   5.6708655e+02   5.1679337e+02   5.0833946e+02   4.3299535e+02
   7.4153285e+02   5.9229136e+02   5.2066877e+02   5.1151086e+02   4.3319086e+02
   5.6869875e+02   5.6420394e+02   5.2446847e+02   5.1456390e+02   4.3333924e+02
   6.4622484e+02   6.4185672e+02   5.2598461e+02   5.1550703e+02   4.3337080e+02
   6.1827937e+02   5.8574909e+02   5.2189673e+02   5.1253783e+02   4.3324672e+02
   5.2884517e+02   5.1772606e+02   4.4553667e+02   4.4017626e+02   3.9942236e+02
   6.7960996e+02   5.7784302e+02   5.1860174e+02   5.0981800e+02   4.3309093e+02
   5.2614096e+02   5.1561874e+02   4.3348162e+02   4.0834096e+02   3.8997263e+02
   5.9340643e+02   5.8930509e+02   5.2544770e+02   5.1514641e+02   4.3335827e+02
   6.4121793e+02   6.3279016e+02   5.2576499e+02   5.1535267e+02   4.3336532e+02
   6.8034746e+02   5.9924095e+02   5.2196802e+02   5.1254364e+02   4.3324534e+02
   5.6458503e+02   5.3588300e+02   4.8146634e+02   4.7494103e+02   4.2174413e+02
   5.9261571e+02   5.6450553e+02   5.1998134e+02   5.1124207e+02   4.3318744e+02
   6.1219199e+02   5.3926361e+02   4.8222213e+02   4.7428241e+02   3.8871454e+02
   5.2676607e+02   5.1612119e+02   4.4066571e+02   4.3768260e+02   4.2830193e+02
   6.3869500e+02   6.0598906e+02   5.2349150e+02   5.1370840e+02   4.3330009e+02
   5.3462432e+02   5.2271235e+02   4.8691759e+02   4.8449500e+02   4.3176945e+02
   5.2985508e+02   5.1846884e+02   4.4863697e+02   4.4371573e+02   3.9602588e+02
   5.5997278e+02   5.3857827e+02   4.9488751e+02   4.8859533e+02   4.3051451e+02
   5.5023516e+02   5.4486013e+02   5.2004742e+02   5.1198614e+02   4.3325010e+02
   5.7548720e+02   5.4599974e+02   5.0368969e+02   4.9662771e+02   4.3189317e+02
   6.3984747e+02   6.3976465e+02   5.2611217e+02   5.1559648e+02   4.3337394e+02
   5.4869323e+02   5.4004345e+02   5.1475933e+02   5.0814518e+02   4.3307614e+02
   6.4348212e+02   5.9537930e+02   5.2195656e+02   5.1254584e+02   4.3324582e+02
   5.3124835e+02   5.1945385e+02   4.5208648e+02   4.4743446e+02   3.9209607e+02
   6.6164243e+02   5.6197427e+02   5.1356319e+02   5.0534856e+02   4.3275496e+02
   6.1406424e+02   5.3932368e+02   4.8228467e+02   4.7432443e+02   3.9400085e+02
   6.2913641e+02   5.7337529e+02   5.1874472e+02   5.1000087e+02   4.3310537e+02
   7.0389430e+02   6.9370091e+02   5.2609191e+02   5.1558224e+02   4.3337344e+02
   5.8263783e+02   5.3804728e+02   4.8284245e+02   4.7567191e+02   4.2076010e+02
   5.9992373e+02   5.5590387e+02   5.1287162e+02   5.0509970e+02   4.3276736e+02
   6.4257303e+02   6.1051783e+02   5.2387501e+02   5.1399084e+02   4.3331220e+02
   5.3811103e+02   5.2375862e+02   4.6375674e+02   4.5944755e+02   4.1379772e+02
   6.6142504e+02   5.9422969e+02   5.2136507e+02   5.1207522e+02   4.3322154e+02
   5.8753728e+02   5.4040972e+02   4.8892759e+02   4.8171231e+02   4.2701421e+02
   6.2761345e+02   5.6982501e+02   5.1796716e+02   5.0935927e+02   4.3306527e+02
   5.7508521e+02   5.7471193e+02   5.2603180e+02   5.1554538e+02   4.3337227e+02
   6.3836227e+02   5.8989834e+02   5.2122413e+02   5.1198026e+02   4.3321714e+02
   5.7830549e+02   5.7764471e+02   5.2599678e+02   5.1552208e+02   4.3337148e+02
   6.0337640e+02   5.6456976e+02   5.1842004e+02   5.0990291e+02   4.3310764e+02
   6.0961724e+02   5.3932438e+02   4.8265855e+02   4.7478940e+02   4.1326534e+02
   6.4737843e+02   5.9642806e+02   5.2198730e+02   5.1256710e+02   4.3324680e+02
   5.6295432e+02   5.4572309e+02   5.0871282e+02   5.0191327e+02   4.3256359e+02
   6.2058922e+02   6.1083748e+02   5.2505308e+02   5.1485163e+02   4.3334692e+02
   5.5960670e+02   5.4169146e+02   5.0332872e+02   4.9687257e+02   4.3204788e+02
   7.4152600e+02   5.4112219e+02   4.8472934e+02   4.7634468e+02   4.1716289e+02
   6.2793369e+02   5.4351010e+02   4.9139815e+02   4.8337864e+02   4.2734171e+02
   6.4195412e+02   6.1570252e+02   5.2434339e+02   5.1433417e+02   4.3332644e+02
   6.2689090e+02   5.7721285e+02   5.1970884e+02   5.1079675e+02   4.3315303e+02
   6.0605285e+02   6.0603409e+02   5.2611218e+02   5.1559651e+02   4.3337394e+02
   6.6538983e+02   6.0671688e+02   5.2299181e+02   5.1332689e+02   4.3328280e+02
   6.7029111e+02   5.5988037e+02   5.1214320e+02   5.0398998e+02   4.3262886e+02
   5.9447947e+02   5.3876281e+02   4.8292255e+02   4.7541985e+02   4.1884579e+02
   5.7657830e+02   5.7395474e+02   5.2554450e+02   5.1523117e+02   4.3336175e+02
   6.4075513e+02   5.4293501e+02   4.8967437e+02   4.8154986e+02   4.2595724e+02
   6.0589307e+02   5.3894304e+02   4.8190546e+02   4.7407943e+02   3.8872776e+02
   5.8394215e+02   5.4862141e+02   5.0632424e+02   4.9907654e+02   4.3218673e+02
   6.1420309e+02   6.1164721e+02   5.2592411e+02   5.1546617e+02   4.3336940e+02
   5.2846071e+02   5.1743835e+02   4.4487762e+02   4.3976601e+02   4.1616433e+02
   5.5001379e+02   5.2996536e+02   4.7298402e+02   4.6752515e+02   3.9578165e+02
   5.7832546e+02   5.3698562e+02   4.8001755e+02   4.7284743e+02   4.0333558e+02
   5.9762735e+02   5.8883098e+02   5.2478354e+02   5.1468432e+02   4.3334115e+02
   6.5329991e+02   6.5279718e+02   5.2610512e+02   5.1559152e+02   4.3337376e+02
   5.2619097e+02   5.1565940e+02   4.3445081e+02   4.3052375e+02   4.2900493e+02
   6.3655412e+02   6.1998595e+02   5.2511208e+02   5.1488998e+02   4.3334828e+02
   6.9203768e+02   6.4677498e+02   5.2565647e+02   5.1527499e+02   4.3336250e+02
   6.1444243e+02   5.4143077e+02   4.8792636e+02   4.8012267e+02   4.2511289e+02
   6.1693253e+02   6.0562692e+02   5.2494401e+02   5.1477666e+02   4.3334413e+02
   6.2998055e+02   5.4185159e+02   4.8766408e+02   4.7961034e+02   4.2425163e+02
   6.0630612e+02   5.3905417e+02   4.8219500e+02   4.7437275e+02   4.0976561e+02
   6.0874229e+02   5.4248968e+02   4.9087757e+02   4.8316368e+02   4.2746051e+02
   6.1886242e+02   5.9156864e+02   5.2270325e+02   5.1314259e+02   4.3327535e+02
   6.3852831e+02   6.3690648e+02   5.2602360e+02   5.1553448e+02   4.3337177e+02
   6.0776766e+02   6.0767207e+02   5.2610378e+02   5.1559073e+02   4.3337374e+02
   6.5350804e+02   6.0266084e+02   5.2272349e+02   5.1312654e+02   4.3327362e+02
   6.2128087e+02   5.4105434e+02   4.8620358e+02   4.7821787e+02   4.2267576e+02
   5.2616669e+02   5.1563895e+02   4.3359760e+02   4.1191297e+02   3.9846151e+02
   6.3914513e+02   6.1422244e+02   5.2427341e+02   5.1428357e+02   4.3332439e+02
   6.4760691e+02   5.5453236e+02   5.0755063e+02   4.9953218e+02   4.3212778e+02
   7.3051698e+02   6.2322006e+02   5.2444329e+02   5.1440150e+02   4.3332902e+02
   6.0828838e+02   5.9529548e+02   5.2442350e+02   5.1441492e+02   4.3333029e+02
   7.7225442e+02   5.4081890e+02   4.8393786e+02   4.7551540e+02   4.1168025e+02
   7.4710343e+02   5.4066541e+02   4.8356983e+02   4.7513754e+02   4.0124190e+02
   5.8368444e+02   5.3753201e+02   4.8083081e+02   4.7354708e+02   4.1214405e+02
   6.4021694e+02   5.4021218e+02   4.8312897e+02   4.7485093e+02   3.8356632e+02
   5.3221633e+02   5.2014836e+02   4.6231126e+02   4.5976404e+02   4.2702785e+02
   5.8788433e+02   5.8189908e+02   5.2510137e+02   5.1491935e+02   4.3335031e+02
   5.6509940e+02   5.4569776e+02   5.0721028e+02   5.0038754e+02   4.3240313e+02
   5.7383939e+02   5.3652672e+02   4.7955980e+02   4.7251780e+02   3.9962586e+02
   6.8543331e+02   5.4103742e+02   4.8474485e+02   4.7641238e+02   4.1770593e+02
   5.2626645e+02   5.1571975e+02   4.3489133e+02   4.2935159e+02   4.2678273e+02
   6.2459691e+02   6.1818051e+02   5.2549732e+02   5.1516556e+02   4.3335859e+02
   6.8838110e+02   5.5652140e+02   5.0922186e+02   5.0114274e+02   4.3232239e+02
   6.9243201e+02   6.7428265e+02   5.2606626e+02   5.1556422e+02   4.3337281e+02
   6.5177453e+02   6.5052289e+02   5.2608478e+02   5.1557727e+02   4.3337326e+02
   5.7280877e+02   5.3875430e+02   4.8770010e+02   4.8090840e+02   4.2694165e+02
   6.4184086e+02   6.3869573e+02   5.2603143e+02   5.1553994e+02   4.3337196e+02
   6.3941322e+02   6.3440177e+02   5.2587777e+02   5.1543211e+02   4.3336816e+02
   6.1672302e+02   5.4121279e+02   4.8712781e+02   4.7926467e+02   4.2417789e+02
   5.2653364e+02   5.1592929e+02   4.3539607e+02   4.2361258e+02   3.8962144e+02
   6.2056169e+02   5.5518903e+02   5.0965722e+02   5.0177261e+02   4.3241919e+02
   6.3239236e+02   5.4017294e+02   4.8331546e+02   4.7511061e+02   4.1096454e+02
   5.3586591e+02   5.2244271e+02   4.6095469e+02   4.5674153e+02   4.1475288e+02
   5.2623922e+02   5.1569886e+02   4.4952808e+02   4.4937822e+02   4.3309568e+02
   6.2211854e+02   5.3984779e+02   4.8291973e+02   4.7480601e+02   4.0855719e+02
   6.2839434e+02   6.1882405e+02   5.2537378e+02   5.1507763e+02   4.3335534e+02
   6.1326228e+02   5.6392708e+02   5.1706356e+02   5.0869909e+02   4.3302742e+02
   6.9420146e+02   5.4182552e+02   4.8664403e+02   4.7836876e+02   4.2227224e+02
   6.3530779e+02   5.8100754e+02   5.1995222e+02   5.1097297e+02   4.3316226e+02
   6.7857055e+02   5.9339235e+02   5.2114586e+02   5.1190006e+02   4.3321224e+02
   5.6808948e+02   5.5549701e+02   5.1877194e+02   5.1059056e+02   4.3316604e+02
   6.6528571e+02   6.2098218e+02   5.2452546e+02   5.1446336e+02   4.3333156e+02
   6.7686454e+02   6.6424906e+02   5.2605217e+02   5.1555433e+02   4.3337246e+02
   6.8127801e+02   6.2077207e+02   5.2443163e+02   5.1439458e+02   4.3332878e+02
   7.4131722e+02   6.4759833e+02   5.2541686e+02   5.1510404e+02   4.3335622e+02
   5.3676420e+02   5.2296664e+02   4.6149252e+02   4.5709380e+02   4.0639333e+02
   6.1767619e+02   5.3963291e+02   4.8278070e+02   4.7475961e+02   4.1035584e+02
   6.4476775e+02   5.6017940e+02   5.1278541e+02   5.0464925e+02   4.3269531e+02
   6.6507587e+02   5.9681102e+02   5.2169620e+02   5.1233381e+02   4.3323483e+02
   5.4735140e+02   5.2868251e+02   4.7142119e+02   4.6625647e+02   4.0307535e+02
   6.3290071e+02   6.0455649e+02   5.2360417e+02   5.1379511e+02   4.3330395e+02
   6.4570994e+02   5.4028450e+02   4.8319661e+02   4.7489290e+02   3.8625917e+02
   6.1058186e+02   5.3927626e+02   4.8242333e+02   4.7452556e+02   4.1005088e+02
   5.9575821e+02   5.7973283e+02   5.2351882e+02   5.1380326e+02   4.3330637e+02
   6.3170884e+02   5.4106649e+02   4.8567263e+02   4.7755730e+02   4.2130803e+02
   7.0360308e+02   6.2193827e+02   5.2452070e+02   5.1445913e+02   4.3333137e+02
   5.2637992e+02   5.1581200e+02   4.3837910e+02   4.3631952e+02   4.3043821e+02
   6.0447728e+02   5.8486808e+02   5.2320286e+02   5.1354676e+02   4.3329456e+02
   6.5672380e+02   6.4880770e+02   5.2592104e+02   5.1546218e+02   4.3336922e+02
   6.6415770e+02   6.3272691e+02   5.2525002e+02   5.1498581e+02   4.3335183e+02
   7.4458092e+02   6.9876930e+02   5.2584711e+02   5.1540970e+02   4.3336734e+02
   6.9891423e+02   6.1762727e+02   5.2402614e+02   5.1409716e+02   4.3331654e+02
   7.1094275e+02   5.4111279e+02   4.8487217e+02   4.7653053e+02   4.1806139e+02
   6.0538027e+02   5.4162878e+02   4.8926786e+02   4.8162424e+02   4.2651983e+02
   7.4523197e+02   5.6753736e+02   5.1576725e+02   5.0734337e+02   4.3291628e+02
   5.2614714e+02   5.1562417e+02   4.3360991e+02   4.2356611e+02   4.2288098e+02
   5.2611572e+02   5.1559911e+02   4.4280932e+02   4.4280531e+02   4.3336754e+02
   7.0853638e+02   5.5779368e+02   5.1036000e+02   5.0225293e+02   4.3244819e+02
   6.5302384e+02   5.4043751e+02   4.8342760e+02   4.7509393e+02   4.0691978e+02
   6.6643340e+02   6.0623806e+02   5.2292934e+02   5.1327962e+02   4.3328063e+02
   6.0612351e+02   5.5206711e+02   5.0757700e+02   4.9991738e+02   4.3222907e+02
   6.0788770e+02   5.3905594e+02   4.8202882e+02   4.7416564e+02   3.9816550e+02
   5.7268327e+02   5.3650091e+02   4.7983638e+02   4.7285142e+02   4.1166853e+02
   6.4965987e+02   5.4451665e+02   4.9259004e+02   4.8441998e+02   4.2783731e+02
   5.8726603e+02   5.6947608e+02   5.2258379e+02   5.1318961e+02   4.3328186e+02
   5.5825174e+02   5.3693879e+02   4.9192904e+02   4.8585947e+02   4.2980789e+02
   5.8542838e+02   5.5067202e+02   5.0913007e+02   5.0178396e+02   4.3248454e+02
   6.2911360e+02   6.0205680e+02   5.2353007e+02   5.1374293e+02   4.3330177e+02
   6.5871311e+02   5.4080519e+02   4.8428201e+02   4.7596044e+02   4.1589584e+02
   5.8647429e+02   5.6211719e+02   5.1966607e+02   5.1106031e+02   4.3318056e+02
   6.4143173e+02   5.4023274e+02   4.8316404e+02   4.7488296e+02   3.9936890e+02
   6.2252294e+02   6.0037089e+02   5.2363140e+02   5.1382236e+02   4.3330533e+02
   7.4057195e+02   6.6855244e+02   5.2577459e+02   5.1535839e+02   4.3336550e+02
   6.1496527e+02   5.6530321e+02   5.1760874e+02   5.0914850e+02   4.3305639e+02
   5.2614236e+02   5.1562017e+02   4.3351959e+02   4.1723133e+02   4.1596662e+02
   6.4006991e+02   6.3692461e+02   5.2596875e+02   5.1549600e+02   4.3337042e+02
   6.3107113e+02   6.0098661e+02   5.2327676e+02   5.1355392e+02   4.3329344e+02
   6.1237617e+02   5.5434822e+02   5.0967447e+02   5.0189336e+02   4.3244481e+02
   6.3773067e+02   6.1241656e+02   5.2423400e+02   5.1425535e+02   4.3332325e+02
   6.4721423e+02   6.0558373e+02   5.2321040e+02   5.1349588e+02   4.3329060e+02
   5.9608242e+02   5.9516668e+02   5.2598836e+02   5.1551262e+02   4.3337107e+02
   6.7532369e+02   5.4961102e+02   5.0064326e+02   4.9244652e+02   4.3082996e+02
   5.7155364e+02   5.6644634e+02   5.2460930e+02   5.1464184e+02   4.3334165e+02
   5.6796943e+02   5.6741034e+02   5.2593521e+02   5.1548761e+02   4.3337047e+02
   5.2823284e+02   5.1726161e+02   4.4328223e+02   4.3736514e+02   3.8605291e+02
   5.8527782e+02   5.6496383e+02   5.2135248e+02   5.1232767e+02   4.3324375e+02
   6.3122743e+02   5.4078191e+02   4.8497178e+02   4.7683903e+02   4.1978296e+02
   6.6297382e+02   6.2800817e+02   5.2500310e+02   5.1480877e+02   4.3334511e+02
   7.1245031e+02   5.9287618e+02   5.2095432e+02   5.1174496e+02   4.3320384e+02
   5.7407427e+02   5.3913685e+02   4.8846223e+02   4.8162692e+02   4.2733859e+02
   6.2045883e+02   5.4058811e+02   4.8509265e+02   4.7709304e+02   4.2076640e+02
   6.7711170e+02   6.4510986e+02   5.2565618e+02   5.1527485e+02   4.3336250e+02
   7.5117972e+02   7.3489913e+02   5.2606354e+02   5.1556231e+02   4.3337274e+02
   7.2111384e+02   6.2544755e+02   5.2460856e+02   5.1452226e+02   4.3333387e+02
   5.8335685e+02   5.8253832e+02   5.2597827e+02   5.1550857e+02   4.3337099e+02
   6.4481426e+02   6.3615670e+02   5.2579841e+02   5.1537607e+02   4.3336616e+02
   6.6492736e+02   6.2460707e+02   5.2481350e+02   5.1467206e+02   4.3333981e+02
   6.5220856e+02   6.0257285e+02   5.2273725e+02   5.1313736e+02   4.3327414e+02
   6.1483062e+02   5.7027109e+02   5.1929209e+02   5.1052787e+02   4.3314051e+02
   6.3459049e+02   5.9259877e+02   5.2184259e+02   5.1246590e+02   4.3324212e+02
   5.3294703e+02   5.2063922e+02   4.6252497e+02   4.5972764e+02   4.2611234e+02
   6.3303198e+02   6.2576609e+02   5.2571296e+02   5.1531655e+02   4.3336404e+02
   5.9609296e+02   5.9354899e+02   5.2573274e+02   5.1533884e+02   4.3336503e+02
   6.2452111e+02   5.4010616e+02   4.8349474e+02   4.7537547e+02   4.1441601e+02
   6.2064936e+02   5.4462917e+02   4.9400258e+02   4.8605450e+02   4.2879460e+02
   6.0566179e+02   5.3950817e+02   4.8361666e+02   4.7586421e+02   4.1886985e+02
   5.8503834e+02   5.8400561e+02   5.2592345e+02   5.1547185e+02   4.3336974e+02
   6.4534521e+02   6.4533041e+02   5.2611404e+02   5.1559778e+02   4.3337398e+02
   5.3640148e+02   5.2275188e+02   4.6088056e+02   4.5645332e+02   3.8932884e+02
   5.8815245e+02   5.3780629e+02   4.8088506e+02   4.7347190e+02   4.0742109e+02
   5.4270636e+02   5.2654583e+02   4.7232075e+02   4.6811296e+02   4.2317695e+02
   5.7571100e+02   5.3938965e+02   4.8870720e+02   4.8181685e+02   4.2739698e+02
   5.2992114e+02   5.1852034e+02   4.5126163e+02   4.4745007e+02   4.2185975e+02
   5.2690805e+02   5.1623449e+02   4.4618951e+02   4.4475515e+02   4.3062749e+02
   7.1304801e+02   6.8928039e+02   5.2603359e+02   5.1554124e+02   4.3337200e+02
   6.3545047e+02   5.4362775e+02   4.9130500e+02   4.8322109e+02   4.2719089e+02
   6.6771884e+02   5.4628830e+02   4.9544779e+02   4.8722250e+02   4.2915277e+02
   6.8530473e+02   6.2474774e+02   5.2473528e+02   5.1461505e+02   4.3333756e+02
   6.2113217e+02   5.8467074e+02   5.2136599e+02   5.1212109e+02   4.3322553e+02
   7.0110283e+02   6.5478405e+02   5.2586225e+02   5.1542056e+02   4.3336773e+02
   6.0663715e+02   6.0655018e+02   5.2610420e+02   5.1559102e+02   4.3337375e+02
   6.3454500e+02   6.3450300e+02   5.2611274e+02   5.1559688e+02   4.3337395e+02
   6.1979724e+02   6.1619511e+02   5.2563643e+02   5.1526426e+02   4.3336219e+02
   6.6227823e+02   6.2757985e+02   5.2498041e+02   5.1479247e+02   4.3334448e+02
   6.5794433e+02   5.9755745e+02   5.2186477e+02   5.1246658e+02   4.3324159e+02
   6.0726520e+02   5.3972924e+02   4.8407280e+02   4.7630155e+02   4.1987224e+02
   6.5804477e+02   5.4043783e+02   4.8334519e+02   4.7498883e+02   3.9629852e+02
   6.9094777e+02   6.1922652e+02   5.2423097e+02   5.1424775e+02   4.3332279e+02
   6.4642508e+02   6.2205452e+02   5.2501942e+02   5.1482214e+02   4.3334566e+02
   6.8598307e+02   6.7771798e+02   5.2608642e+02   5.1557838e+02   4.3337330e+02
   6.8346364e+02   5.4923652e+02   5.0006300e+02   4.9185276e+02   4.3067750e+02
   6.0805211e+02   5.5298883e+02   5.0853409e+02   5.0083415e+02   4.3233398e+02
   6.4681371e+02   5.9884872e+02   5.2232525e+02   5.1282690e+02   4.3325950e+02
   5.2703023e+02   5.2594946e+02   5.2497164e+02   5.1552153e+02   4.3337261e+02
   5.3494058e+02   5.2440226e+02   5.0033049e+02   4.9715163e+02   4.3272389e+02
   6.3605007e+02   5.7257078e+02   5.1824416e+02   5.0956371e+02   4.3307698e+02
   6.3202695e+02   5.4018000e+02   4.8335073e+02   4.7515091e+02   4.1152498e+02
   5.3262852e+02   5.2039235e+02   4.5492381e+02   4.5042518e+02   3.8938138e+02
   7.0635644e+02   5.5567195e+02   5.0831827e+02   5.0024152e+02   4.3221145e+02
   7.1125367e+02   6.2994232e+02   5.2494062e+02   5.1476300e+02   4.3334332e+02
   6.0581400e+02   5.4340922e+02   4.9314019e+02   4.8546301e+02   4.2868629e+02
   5.6941723e+02   5.3787374e+02   4.8610767e+02   4.7943006e+02   4.2606354e+02
   5.6312241e+02   5.4317095e+02   5.0349266e+02   4.9683573e+02   4.3200313e+02
   7.2875215e+02   5.8629803e+02   5.1983823e+02   5.1083710e+02   4.3315263e+02
   6.7859918e+02   6.6768977e+02   5.2606956e+02   5.1556656e+02   4.3337289e+02
   5.4472849e+02   5.2736759e+02   4.6954770e+02   4.6465178e+02   4.0112073e+02
   6.5983558e+02   6.0493913e+02   5.2284100e+02   5.1321364e+02   4.3327761e+02
   6.7957812e+02   6.3063922e+02   5.2507133e+02   5.1485748e+02   4.3334696e+02
   5.6835318e+02   5.6525350e+02   5.2503697e+02   5.1492657e+02   4.3335189e+02
   6.0956097e+02   6.0867502e+02   5.2602549e+02   5.1553669e+02   4.3337187e+02
   5.6823160e+02   5.5913344e+02   5.2167586e+02   5.1270926e+02   4.3326658e+02
   5.9055732e+02   5.3792193e+02   4.8089243e+02   4.7341899e+02   3.9589393e+02
   6.7110676e+02   6.7058624e+02   5.2611109e+02   5.1559571e+02   4.3337391e+02
   6.2093412e+02   5.9301379e+02   5.2270828e+02   5.1314115e+02   4.3327511e+02
   6.4218521e+02   5.4031294e+02   4.8336140e+02   4.7508492e+02   4.0882073e+02
   6.3660824e+02   5.4057802e+02   4.8423122e+02   4.7602704e+02   4.1699586e+02
   5.4134959e+02   5.2556074e+02   4.6659190e+02   4.6195547e+02   3.8795308e+02
   6.7742916e+02   5.4050104e+02   4.8340233e+02   4.7502329e+02   3.9581897e+02
   6.4005112e+02   5.9027869e+02   5.2121902e+02   5.1197440e+02   4.3321677e+02
   5.3417680e+02   5.2140935e+02   4.5942818e+02   4.5550103e+02   4.1909509e+02
   5.6355131e+02   5.5936220e+02   5.2370688e+02   5.1410863e+02   4.3332378e+02
   6.0262102e+02   5.6554444e+02   5.1892920e+02   5.1031872e+02   4.3313227e+02
   7.4893716e+02   5.7682381e+02   5.1810560e+02   5.0938031e+02   4.3306175e+02
   6.9644381e+02   6.9269707e+02   5.2611085e+02   5.1559554e+02   4.3337390e+02
   6.7785335e+02   5.4580289e+02   4.9459327e+02   4.8636506e+02   4.2877886e+02
   5.6442785e+02   5.3516531e+02   4.7846872e+02   4.7180623e+02   4.0825569e+02
   5.9666796e+02   5.5923724e+02   5.1620700e+02   5.0814234e+02   4.3300027e+02
   5.8886637e+02   5.6835593e+02   5.2202553e+02   5.1278442e+02   4.3326367e+02
   6.8963626e+02   6.1044421e+02   5.2329624e+02   5.1355471e+02   4.3329307e+02
   5.3046594e+02   5.2645506e+02   5.2088839e+02   5.1403813e+02   4.3334217e+02
   6.0351442e+02   5.4356537e+02   4.9369830e+02   4.8605550e+02   4.2896927e+02
   6.3010699e+02   6.2956942e+02   5.2608643e+02   5.1557851e+02   4.3337331e+02
   5.9175896e+02   5.8927318e+02   5.2572385e+02   5.1533508e+02   4.3336496e+02
   6.7050217e+02   5.4048388e+02   4.8338036e+02   4.7500569e+02   3.8571087e+02
   6.4820267e+02   5.4487117e+02   4.9328528e+02   4.8512330e+02   4.2821835e+02
   6.7894700e+02   5.4051046e+02   4.8342356e+02   4.7504464e+02   4.0016552e+02
   6.3857273e+02   5.6766122e+02   5.1674765e+02   5.0828083e+02   4.3299010e+02
   6.4565160e+02   6.1675089e+02   5.2438484e+02   5.1436359e+02   4.3332761e+02
   5.9306789e+02   5.5530729e+02   5.1336112e+02   5.0565704e+02   4.3282162e+02
   6.7389441e+02   6.7286344e+02   5.2611013e+02   5.1559504e+02   4.3337388e+02
   6.1646717e+02   5.4567802e+02   4.9640658e+02   4.8852626e+02   4.2980452e+02
   5.4504968e+02   5.2753286e+02   4.6980342e+02   4.6487751e+02   4.0222839e+02
   6.5351621e+02   5.6982635e+02   5.1701160e+02   5.0847714e+02   4.3300211e+02
   6.1114025e+02   5.3923053e+02   4.8223122e+02   4.7431351e+02   4.0342844e+02
   6.8937905e+02   6.3358672e+02   5.2519270e+02   5.1494444e+02   4.3335026e+02
   5.3307892e+02   5.2070476e+02   4.5926065e+02   4.5578656e+02   4.2270941e+02
   6.2151891e+02   5.6390886e+02   5.1612275e+02   5.0781457e+02   4.3296139e+02
   5.6773332e+02   5.4562537e+02   5.0570591e+02   4.9883780e+02   4.3221855e+02
   6.0790807e+02   5.5371775e+02   5.0944998e+02   5.0173065e+02   4.3243398e+02
   6.3385132e+02   5.7314108e+02   5.1845848e+02   5.0974855e+02   4.3308898e+02
   6.1784455e+02   5.4247300e+02   4.8995045e+02   4.8207668e+02   4.2661155e+02
   5.2785454e+02   5.1697417e+02   4.4297376e+02   4.3777884e+02   4.1945395e+02
   6.2082051e+02   5.4492154e+02   4.9452122e+02   4.8656611e+02   4.2901491e+02
   5.4889712e+02   5.4475629e+02   5.2146170e+02   5.1295205e+02   4.3328900e+02
   6.2269593e+02   5.8557251e+02   5.2137014e+02   5.1211879e+02   4.3322521e+02
   5.4628743e+02   5.4187611e+02   5.2081702e+02   5.1264655e+02   4.3328064e+02
   6.2763785e+02   5.3996844e+02   4.8298423e+02   4.7481501e+02   4.0652426e+02
   5.9681030e+02   5.4140963e+02   4.8992084e+02   4.8247075e+02   4.2726839e+02
   6.2865462e+02   5.4052781e+02   4.8443076e+02   4.7630509e+02   4.1839357e+02
   7.0623613e+02   6.9230171e+02   5.2607941e+02   5.1557346e+02   4.3337313e+02
   5.9520262e+02   5.4080501e+02   4.8863928e+02   4.8122923e+02   4.2648427e+02
   6.1668718e+02   6.0960095e+02   5.2541771e+02   5.1511156e+02   4.3335666e+02
   6.4856507e+02   6.4072679e+02   5.2588687e+02   5.1543825e+02   4.3336837e+02
   6.3677420e+02   5.4550573e+02   4.9473829e+02   4.8663269e+02   4.2896349e+02
   7.0663027e+02   6.3519148e+02   5.2521786e+02   5.1496231e+02   4.3335093e+02
   6.0820291e+02   5.6158903e+02   5.1624930e+02   5.0804859e+02   4.3298574e+02
   7.0941745e+02   6.3126708e+02   5.2501982e+02   5.1482009e+02   4.3334552e+02
   5.2623454e+02   5.1569426e+02   4.3478044e+02   4.3012214e+02   4.2797472e+02
   6.6695936e+02   5.4047778e+02   4.8337785e+02   4.7500619e+02   3.9298777e+02
   6.2293246e+02   5.9092015e+02   5.2215088e+02   5.1271640e+02   4.3325491e+02
   6.5983859e+02   5.7908150e+02   5.1892664e+02   5.1009621e+02   4.3310864e+02
   5.8854461e+02   5.4543353e+02   4.9976311e+02   4.9240529e+02   4.3106474e+02
   6.7106005e+02   5.4061627e+02   4.8371761e+02   4.7535555e+02   4.1090868e+02
   6.1115929e+02   5.8586521e+02   5.2266364e+02   5.1313369e+02   4.3327559e+02
   5.6891640e+02   5.3593911e+02   4.7906526e+02   4.7219001e+02   4.0426391e+02
   5.9532167e+02   5.6763675e+02   5.2075719e+02   5.1180282e+02   4.3321499e+02
   5.7204937e+02   5.3716077e+02   4.8255855e+02   4.7571175e+02   4.2188855e+02
   6.5442570e+02   6.3025412e+02   5.2526584e+02   5.1499758e+02   4.3335228e+02
   5.8447978e+02   5.5914861e+02   5.1812719e+02   5.0987887e+02   4.3311702e+02
   5.4321259e+02   5.2657685e+02   4.6841183e+02   4.6366435e+02   4.0599686e+02
   5.2619773e+02   5.1566548e+02   4.4361988e+02   4.4340553e+02   4.3301451e+02
   5.2730829e+02   5.1654420e+02   4.3971327e+02   4.3291966e+02   4.1519383e+02
   6.9264611e+02   5.8864682e+02   5.2036852e+02   5.1127666e+02   4.3317813e+02
   6.6456447e+02   5.7069068e+02   5.1708772e+02   5.0853103e+02   4.3300522e+02
   6.5542339e+02   6.2212630e+02   5.2478441e+02   5.1465176e+02   4.3333904e+02
   6.4881474e+02   5.9894907e+02   5.2227130e+02   5.1278425e+02   4.3325740e+02
   6.3423625e+02   5.9104750e+02   5.2159664e+02   5.1227622e+02   4.3323260e+02
   6.2112388e+02   5.6722603e+02   5.1755840e+02   5.0904605e+02   4.3304647e+02
   7.2650404e+02   6.5309425e+02   5.2565557e+02   5.1527408e+02   4.3336246e+02
   6.5898217e+02   6.2275989e+02   5.2477674e+02   5.1464585e+02   4.3333880e+02
   6.8114475e+02   6.7113692e+02   5.2607698e+02   5.1557176e+02   4.3337307e+02
   5.7713117e+02   5.3686314e+02   4.7985339e+02   4.7271098e+02   3.8439340e+02
   5.3017520e+02   5.1869887e+02   4.4949583e+02   4.4464929e+02   3.9276577e+02
   6.1335819e+02   5.4685752e+02   4.9874528e+02   4.9090756e+02   4.3054768e+02
   5.6036394e+02   5.3411381e+02   4.7762421e+02   4.7123561e+02   4.1063085e+02
   6.8262482e+02   5.8931636e+02   5.2047610e+02   5.1136420e+02   4.3318306e+02
   6.8574040e+02   6.5967437e+02   5.2597921e+02   5.1550302e+02   4.3337066e+02
   6.0670385e+02   5.3898743e+02   4.8195027e+02   4.7410875e+02   3.9056253e+02
   6.3529767e+02   6.3256339e+02   5.2599556e+02   5.1551491e+02   4.3337108e+02
   6.1995701e+02   5.4046869e+02   4.8483113e+02   4.7683413e+02   4.2024338e+02
   6.4970541e+02   6.4963244e+02   5.2611186e+02   5.1559626e+02   4.3337393e+02
   5.8384877e+02   5.4838439e+02   5.0595167e+02   4.9871079e+02   4.3214162e+02
   6.4863759e+02   6.3674195e+02   5.2571561e+02   5.1531747e+02   4.3336405e+02
   6.5252728e+02   5.9213823e+02   5.2117708e+02   5.1193143e+02   4.3321415e+02
   5.7189369e+02   5.5360206e+02   5.1572833e+02   5.0807487e+02   4.3301747e+02
   7.3963610e+02   6.3760436e+02   5.2511322e+02   5.1488653e+02   4.3334804e+02
   6.7416801e+02   6.7412228e+02   5.2611417e+02   5.1559787e+02   4.3337398e+02
   5.9196216e+02   5.6469438e+02   5.2018199e+02   5.1140180e+02   4.3319601e+02
   5.7091345e+02   5.4417346e+02   5.0152309e+02   4.9457494e+02   4.3159845e+02
   5.9210318e+02   5.3842350e+02   4.8227230e+02   4.7481567e+02   4.1722924e+02
   6.2359068e+02   6.1278884e+02   5.2496604e+02   5.1478828e+02   4.3334447e+02
   6.2578468e+02   5.5771780e+02   5.1171242e+02   5.0371308e+02   4.3261509e+02
   6.6301749e+02   5.4566427e+02   4.9441881e+02   4.8620320e+02   4.2871173e+02
   5.2674280e+02   5.1609513e+02   4.3646876e+02   4.2648934e+02   3.9618103e+02
   6.1631661e+02   6.1277796e+02   5.2580765e+02   5.1538474e+02   4.3336652e+02
   6.6936967e+02   5.4323109e+02   4.8982947e+02   4.8160883e+02   4.2590226e+02
   6.0517972e+02   6.0491258e+02   5.2608509e+02   5.1557791e+02   4.3337330e+02
   5.7659305e+02   5.4253815e+02   4.9628700e+02   4.8924455e+02   4.3037900e+02
   6.4910622e+02   5.8479316e+02   5.2012453e+02   5.1109272e+02   4.3316827e+02
   7.0731326e+02   6.8802839e+02   5.2606984e+02   5.1556673e+02   4.3337289e+02
   6.8966307e+02   5.4143882e+02   4.8572528e+02   4.7742448e+02   4.2051691e+02
   6.6152618e+02   6.6086842e+02   5.2610706e+02   5.1559289e+02   4.3337381e+02
   6.5496289e+02   5.5503548e+02   5.0791103e+02   4.9986801e+02   4.3216821e+02
   6.4229503e+02   5.8772437e+02   5.2082196e+02   5.1165951e+02   4.3319997e+02
   5.8438127e+02   5.8233929e+02   5.2576330e+02   5.1536622e+02   4.3336615e+02
   5.8356079e+02   5.6864088e+02   5.2299143e+02   5.1349907e+02   4.3329580e+02
   6.3473838e+02   5.4025391e+02   4.8344296e+02   4.7522341e+02   4.1195174e+02
   6.0629073e+02   5.4548456e+02   4.9707474e+02   4.8935109e+02   4.3013887e+02
   6.0546238e+02   5.4335391e+02   4.9306602e+02   4.8539607e+02   4.2865998e+02
   6.3702040e+02   6.1989247e+02   5.2507693e+02   5.1486475e+02   4.3334732e+02
   7.3481153e+02   7.3318682e+02   5.2610572e+02   5.1559194e+02   4.3337378e+02
   6.3421159e+02   5.4808464e+02   4.9912887e+02   4.9104044e+02   4.3050034e+02
   5.2624912e+02   5.1572320e+02   4.8432816e+02   4.8428145e+02   4.3334302e+02
   6.2882039e+02   5.7809385e+02   5.1975325e+02   5.1082673e+02   4.3315450e+02
   5.7626511e+02   5.3722258e+02   4.8143337e+02   4.7439745e+02   4.1851000e+02
   6.7453573e+02   5.5515204e+02   5.0784531e+02   4.9977913e+02   4.3215336e+02
   7.3744488e+02   6.1186738e+02   5.2320531e+02   5.1348355e+02   4.3328979e+02
   6.0500132e+02   5.5637791e+02   5.1263506e+02   5.0480998e+02   4.3273662e+02
   6.8947074e+02   5.4778323e+02   4.9781204e+02   4.8957289e+02   4.3001001e+02
   7.3798810e+02   6.0670023e+02   5.2265170e+02   5.1306407e+02   4.3327043e+02
   5.4198742e+02   5.3858991e+02   5.2186900e+02   5.1346007e+02   4.3331302e+02
   5.8503666e+02   5.4674126e+02   5.0282864e+02   4.9555043e+02   4.3168367e+02
   6.1386452e+02   5.8961688e+02   5.2298405e+02   5.1336413e+02   4.3328581e+02
   6.6886634e+02   5.4295116e+02   4.8924097e+02   4.8101802e+02   4.2539619e+02
   6.4287805e+02   5.9677259e+02   5.2215913e+02   5.1270200e+02   4.3325352e+02
