# Supplementary material for: Rethinking Colour Constancy
Source: PLoS One. 2015 Sep 10;10(9):e0135029. doi: 10.1371/journal.pone.0135029 (PMC4565710; doi:10.1371/journal.pone.0135029)
Supplement: S1 Dataset — (ZIP) [file pone.0135029.s002.zip › 5-TransitionMetamerReflectanceData/BtoN_20munsells/fiveTr_4.txt]

   4.8052140e+02   4.8406036e+02   5.3646628e+02   5.6965478e+02   6.7411483e+02
   4.4833696e+02   4.4988105e+02   5.1594966e+02   5.2320009e+02   5.5789796e+02
   4.8011046e+02   4.8354250e+02   5.3555106e+02   5.6227880e+02   6.2170920e+02
   4.8394518e+02   4.8854942e+02   5.4000775e+02   6.1164247e+02   7.7195656e+02
   4.8400602e+02   4.8863354e+02   5.4006194e+02   6.0854110e+02   6.6088025e+02
   4.8359609e+02   4.8806981e+02   5.3956157e+02   5.9894637e+02   6.4538838e+02
   4.8428367e+02   4.8902015e+02   5.4039515e+02   6.1297412e+02   6.5413641e+02
   4.8471262e+02   4.8962547e+02   5.4094832e+02   6.2284795e+02   6.6348979e+02
   4.7540901e+02   4.7793199e+02   5.3274927e+02   5.5644460e+02   7.6526779e+02
   4.2435795e+02   4.2822927e+02   4.9910051e+02   5.0436913e+02   5.4680658e+02
   4.0704660e+02   4.2515782e+02   5.1122060e+02   5.1743472e+02   5.5449949e+02
   4.3122777e+02   4.3436440e+02   5.2438434e+02   5.3836536e+02   6.2630159e+02
   4.8186104e+02   4.8576890e+02   5.3779587e+02   5.8205018e+02   7.1597528e+02
   4.5087869e+02   4.5245376e+02   5.2651928e+02   5.4272648e+02   6.9397442e+02
   4.6031777e+02   4.6185781e+02   5.2687095e+02   5.4290043e+02   6.2026564e+02
   3.8952198e+02   4.2552698e+02   5.2091068e+02   5.3169720e+02   5.8629308e+02
   4.8332160e+02   4.8769718e+02   5.3928940e+02   5.9907045e+02   7.0611273e+02
   4.4278053e+02   4.4457424e+02   5.2405701e+02   5.3742092e+02   6.1006567e+02
   4.5133929e+02   4.5290425e+02   5.2653362e+02   5.4273734e+02   6.7053832e+02
   3.8688101e+02   3.8868339e+02   4.8531052e+02   4.9048525e+02   5.4177639e+02
   4.8024503e+02   4.8371301e+02   5.3612665e+02   5.6698141e+02   6.5131707e+02
   4.8111602e+02   4.8479643e+02   5.3386048e+02   5.5112192e+02   5.7279831e+02
   4.2560498e+02   4.3036508e+02   5.1986417e+02   5.2982149e+02   5.7587152e+02
   4.8513216e+02   4.9022670e+02   5.4139304e+02   5.7275437e+02   5.7534420e+02
   4.5431123e+02   4.5584879e+02   5.2709655e+02   5.4398540e+02   7.6103087e+02
   4.4855869e+02   4.5018442e+02   5.2627132e+02   5.4223242e+02   6.9175327e+02
   4.7629064e+02   4.7894463e+02   5.3251267e+02   5.5441522e+02   6.2333118e+02
   4.8526502e+02   4.9041973e+02   5.4170410e+02   5.9924236e+02   5.9989662e+02
   4.7266343e+02   4.7482604e+02   5.2799331e+02   5.4290514e+02   5.8507996e+02
   4.6101384e+02   4.6256666e+02   5.2807145e+02   5.4602743e+02   7.3317332e+02
   4.2073374e+02   4.2783082e+02   5.1659658e+02   5.2466783e+02   5.6239189e+02
   4.7095138e+02   4.7297348e+02   5.3069211e+02   5.5167202e+02   7.6202428e+02
   4.5302171e+02   4.5455072e+02   5.2431674e+02   5.3754449e+02   5.9933886e+02
   4.3090733e+02   4.3132761e+02   4.8699954e+02   4.9219691e+02   5.4231160e+02
   4.8399187e+02   4.8861388e+02   5.4003218e+02   6.0559403e+02   6.4805099e+02
   4.8496119e+02   4.8998079e+02   5.4128335e+02   6.3274634e+02   6.5959427e+02
   4.1656687e+02   4.2683418e+02   5.2484598e+02   5.3949365e+02   6.7720557e+02
   4.7678395e+02   4.7952168e+02   5.3309546e+02   5.5625713e+02   6.3491376e+02
   4.8207853e+02   4.8605079e+02   5.3797663e+02   5.8282750e+02   6.6087286e+02
   4.8404111e+02   4.8868179e+02   5.4000341e+02   5.9385351e+02   6.1812768e+02
   4.1433553e+02   4.2617048e+02   5.1679727e+02   5.2498999e+02   5.6305668e+02
   4.2276062e+02   4.2293990e+02   4.8558268e+02   4.9076268e+02   5.4186269e+02
   4.4350104e+02   4.4526179e+02   5.2405466e+02   5.3739428e+02   6.0912325e+02
   4.2537797e+02   4.2900926e+02   4.9996705e+02   5.0523989e+02   5.4716372e+02
   3.9709726e+02   4.2563807e+02   5.2397008e+02   5.3760094e+02   6.2430594e+02
   4.5314614e+02   4.5467091e+02   5.2380461e+02   5.3644566e+02   5.9339814e+02
   3.9138952e+02   4.2564852e+02   5.2479884e+02   5.3940239e+02   6.7846459e+02
   4.4725602e+02   4.4889320e+02   5.2408912e+02   5.3733423e+02   6.0468540e+02
   4.5323472e+02   4.5477676e+02   5.2677403e+02   5.4322862e+02   6.7724129e+02
   4.6095438e+02   4.6248249e+02   5.2381592e+02   5.3584173e+02   5.8045616e+02
   4.8529866e+02   4.8754430e+02   4.8756393e+02   4.9049303e+02   5.4177622e+02
   4.7157691e+02   4.7365169e+02   5.3087430e+02   5.5199329e+02   7.2516839e+02
   4.8395182e+02   4.8855854e+02   5.4000135e+02   6.0834148e+02   6.7627151e+02
   4.5866400e+02   4.6017620e+02   5.2376955e+02   5.3596829e+02   5.8423073e+02
   4.8482224e+02   4.8978159e+02   5.4104924e+02   6.0233181e+02   6.1389892e+02
   4.8495621e+02   4.8997363e+02   5.4127770e+02   6.3511814e+02   6.7894970e+02
   4.7020038e+02   4.7214718e+02   5.2717517e+02   5.4178678e+02   5.8792487e+02
   4.8520436e+02   4.9033171e+02   5.4162499e+02   6.5140319e+02   6.7238947e+02
   4.8529150e+02   4.9045827e+02   5.4175029e+02   6.4007220e+02   6.4211818e+02
   4.4952605e+02   4.5089527e+02   5.0764174e+02   5.1289901e+02   5.4996093e+02
   4.8162693e+02   4.8545831e+02   5.3579605e+02   5.5781398e+02   5.9017691e+02
   4.8209543e+02   4.8607274e+02   5.3798609e+02   5.8265701e+02   6.5762925e+02
   4.1041537e+02   4.2588122e+02   5.2080334e+02   5.3150399e+02   5.8525632e+02
   4.8370981e+02   4.8822544e+02   5.3972187e+02   6.0429610e+02   6.8871687e+02
   4.8137532e+02   4.8514352e+02   5.3718343e+02   5.7330435e+02   6.4379645e+02
   4.3753319e+02   4.3973879e+02   5.2366375e+02   5.3672290e+02   6.0917542e+02
   4.8529996e+02   4.9047056e+02   5.4176032e+02   5.9177388e+02   5.9191767e+02
   4.5948870e+02   4.6101465e+02   5.2536668e+02   5.3939208e+02   5.9970726e+02
   3.9863422e+02   4.2565592e+02   5.2432419e+02   5.3835946e+02   6.3595045e+02
   4.8507668e+02   4.9014701e+02   5.4143805e+02   6.2382518e+02   6.3488043e+02
   4.8449670e+02   4.8931958e+02   5.4067263e+02   6.2048568e+02   7.1709082e+02
   3.9709596e+02   4.2555693e+02   5.2135704e+02   5.3248871e+02   5.9086192e+02
   4.7793596e+02   4.8088406e+02   5.3364385e+02   5.5697196e+02   6.2230346e+02
   3.9603841e+02   4.2416145e+02   5.0438828e+02   5.0984862e+02   5.4946182e+02
   4.2072246e+02   4.2403993e+02   4.9085820e+02   4.9610696e+02   5.4365249e+02
   4.5527490e+02   4.5679984e+02   5.2560399e+02   5.4027233e+02   6.1306378e+02
   4.8530888e+02   4.9048356e+02   5.4177584e+02   6.1185066e+02   6.1185123e+02
   4.1544693e+02   4.2655779e+02   5.2261069e+02   5.3481164e+02   6.0307486e+02
   4.8395725e+02   4.8856595e+02   5.3998137e+02   6.0307949e+02   6.4182875e+02
   4.8527793e+02   4.9043845e+02   5.4171059e+02   5.7643661e+02   5.7692617e+02
   4.2037529e+02   4.2788324e+02   5.2313363e+02   5.3583577e+02   6.0984059e+02
   4.5560701e+02   4.5713588e+02   5.2651562e+02   5.4242471e+02   6.3076543e+02
   4.1383849e+02   4.2627527e+02   5.2174206e+02   5.3317664e+02   5.9401142e+02
   3.9091219e+02   4.2549934e+02   5.2009565e+02   5.3028364e+02   5.7935728e+02
   4.8030669e+02   4.8378774e+02   5.3567449e+02   5.6237570e+02   6.1993938e+02
   4.6090680e+02   4.6245767e+02   5.2791147e+02   5.4558871e+02   6.7601443e+02
   4.8460822e+02   4.8947717e+02   5.4079183e+02   6.1255715e+02   6.3262830e+02
   3.9621395e+02   4.2273224e+02   4.9771924e+02   5.0302091e+02   5.4632619e+02
   4.8338567e+02   4.8775838e+02   5.3244240e+02   5.3885209e+02   5.5014842e+02
   4.6157840e+02   4.6313426e+02   5.2730179e+02   5.4386437e+02   6.2456173e+02
   4.8530724e+02   4.9048117e+02   5.4177343e+02   6.8956928e+02   6.9311291e+02
   4.6521424e+02   4.6686521e+02   5.2877329e+02   5.4741162e+02   6.7572829e+02
   4.8117730e+02   4.8488560e+02   5.3596481e+02   5.6065319e+02   6.0298009e+02
   4.2899859e+02   4.2923171e+02   4.8606712e+02   4.9125379e+02   5.4201441e+02
   4.8320390e+02   4.8753804e+02   5.3906179e+02   5.8932804e+02   6.3033427e+02
   4.2753179e+02   4.3167589e+02   5.2477288e+02   5.3926377e+02   6.4600893e+02
   3.9780355e+02   3.9934674e+02   4.8532966e+02   4.9050486e+02   5.4178262e+02
   4.7390680e+02   4.7623029e+02   5.3180789e+02   5.5392559e+02   6.7850818e+02
   4.3945292e+02   4.4148666e+02   5.2358210e+02   5.3650965e+02   6.0636340e+02
   4.4818265e+02   4.4981341e+02   5.2605406e+02   5.4172417e+02   6.5089479e+02
   4.4408587e+02   4.4583426e+02   5.2504735e+02   5.3954120e+02   6.2426585e+02
   4.7324631e+02   4.7549022e+02   5.3109159e+02   5.5177470e+02   6.3430706e+02
   4.5595292e+02   4.5748400e+02   5.2714571e+02   5.4399275e+02   6.8216040e+02
   4.5534124e+02   4.5687404e+02   5.2704718e+02   5.4378326e+02   6.7524682e+02
   4.2475031e+02   4.2983717e+02   5.1882498e+02   5.2810245e+02   5.6962740e+02
   4.8520665e+02   4.9033468e+02   5.4152730e+02   5.6862126e+02   5.6986866e+02
   3.9984694e+02   4.2544369e+02   5.1792269e+02   5.2672651e+02   5.6656770e+02
   4.3660319e+02   4.3878569e+02   5.1483904e+02   5.2196616e+02   5.5794869e+02
   4.8297841e+02   4.8723399e+02   5.3842869e+02   5.7204604e+02   6.0598523e+02
   4.1627675e+02   4.2667716e+02   5.2121440e+02   5.3222050e+02   5.8890559e+02
   3.9528580e+02   4.2563649e+02   5.2412280e+02   5.3792648e+02   6.2904107e+02
   4.8241078e+02   4.8648451e+02   5.3825677e+02   5.8356749e+02   6.4356086e+02
   4.8368901e+02   4.8819695e+02   5.3969815e+02   6.0390872e+02   6.9107393e+02
   4.8426622e+02   4.8899573e+02   5.4037487e+02   6.1305718e+02   6.5590408e+02
   4.8086915e+02   4.8446973e+02   5.3131021e+02   5.4307007e+02   5.5956707e+02
   4.8400452e+02   4.8863121e+02   5.3999664e+02   5.9822482e+02   6.2500487e+02
   4.1312493e+02   4.2626566e+02   5.2479636e+02   5.3938954e+02   6.6643734e+02
   4.3264473e+02   4.3550995e+02   5.2483289e+02   5.3933019e+02   6.3898649e+02
   4.8529267e+02   4.9045997e+02   5.4175229e+02   6.6410888e+02   6.7084936e+02
   4.8530692e+02   4.9048070e+02   5.4177298e+02   6.6709731e+02   6.6870318e+02
   4.8456548e+02   4.8941674e+02   5.4075808e+02   6.2077981e+02   6.8996101e+02
   4.0762653e+02   4.2584413e+02   5.2499903e+02   5.3985064e+02   7.5085583e+02
   4.8157608e+02   4.8540041e+02   5.3726290e+02   5.7183477e+02   6.3047588e+02
   4.8440812e+02   4.8919303e+02   5.4010779e+02   5.7165251e+02   5.8513348e+02
   4.4196013e+02   4.4375565e+02   5.1855929e+02   5.2736568e+02   5.6495289e+02
   4.6125601e+02   4.6280910e+02   5.2757909e+02   5.4463595e+02   6.3694678e+02
   4.8001758e+02   4.8342928e+02   5.3600335e+02   5.6701013e+02   6.8221449e+02
   4.3371861e+02   4.3640805e+02   5.2526615e+02   5.4029387e+02   6.8536259e+02
   4.8508759e+02   4.9016280e+02   5.4146167e+02   6.5550648e+02   7.6235224e+02
   4.0173354e+02   4.2565921e+02   5.2350058e+02   5.3661491e+02   6.1705439e+02
   4.8139493e+02   4.8514065e+02   5.3184097e+02   5.4330518e+02   5.5851579e+02
   4.8337762e+02   4.8777301e+02   5.3936112e+02   6.0064434e+02   7.2677253e+02
   4.8308052e+02   4.8737273e+02   5.3902562e+02   5.9529814e+02   6.8629138e+02
   4.8378958e+02   4.8833484e+02   5.3979713e+02   6.0267715e+02   6.5094361e+02
   4.1344764e+02   4.2620206e+02   5.2110278e+02   5.3202796e+02   5.8786951e+02
   4.8530658e+02   4.9048021e+02   5.4177230e+02   6.1433342e+02   6.1442898e+02
   4.7781973e+02   4.8074837e+02   5.3416200e+02   5.5993129e+02   6.7170292e+02
   4.5738087e+02   4.5890277e+02   5.2591284e+02   5.4083874e+02   6.1277706e+02
   4.4748731e+02   4.4913221e+02   5.2612212e+02   5.4191877e+02   6.6829281e+02
   4.7299894e+02   4.7520311e+02   5.2893743e+02   5.4528908e+02   5.9424919e+02
   3.9508437e+02   4.2565699e+02   5.2487734e+02   5.3957812e+02   7.1548933e+02
   4.7683606e+02   4.7955108e+02   5.2806109e+02   5.4021073e+02   5.6443778e+02
   4.7889416e+02   4.8204492e+02   5.3512402e+02   5.6362422e+02   7.4572158e+02
   4.7058480e+02   4.7256172e+02   5.2759383e+02   5.4271492e+02   5.9123030e+02
   4.5282265e+02   4.5436261e+02   5.2583229e+02   5.4095992e+02   6.2161978e+02
   4.1060231e+02   4.2601445e+02   5.2481540e+02   5.3943503e+02   6.7850428e+02
   4.5445174e+02   4.5598187e+02   5.2588874e+02   5.4099280e+02   6.1929292e+02
   4.8509541e+02   4.9017408e+02   5.4147109e+02   6.4490107e+02   6.9657043e+02
   4.2200918e+02   4.2311174e+02   4.8698374e+02   4.9218991e+02   5.4231946e+02
   4.6348808e+02   4.6504530e+02   5.2102950e+02   5.3012007e+02   5.6218691e+02
   4.1023037e+02   4.1052632e+02   4.8535961e+02   4.9053546e+02   5.4179218e+02
   3.9703031e+02   4.2563746e+02   5.2395873e+02   5.3757685e+02   6.2385725e+02
   4.8046986e+02   4.8399392e+02   5.3609196e+02   5.6508224e+02   6.3017707e+02
   4.2815961e+02   4.3207804e+02   5.2311527e+02   5.3574150e+02   6.0701518e+02
   4.5938505e+02   4.6090782e+02   5.2492737e+02   5.3841470e+02   5.9473980e+02
   4.8454792e+02   4.8939189e+02   5.4073328e+02   6.1967238e+02   6.6533555e+02
   4.8522574e+02   4.9036272e+02   5.4165617e+02   6.8645161e+02   7.2723236e+02
   3.9154354e+02   4.2564655e+02   5.2472001e+02   5.3922678e+02   6.5820006e+02
   4.8479025e+02   4.8973593e+02   5.4101374e+02   6.0520193e+02   6.1715851e+02
   4.7839293e+02   4.8142215e+02   5.3211314e+02   5.5037699e+02   5.8917120e+02
   3.8189356e+02   4.2517406e+02   5.1370496e+02   5.2062373e+02   5.5745057e+02
   4.8263989e+02   4.8678410e+02   5.3803259e+02   5.7020291e+02   6.0809000e+02
   4.3808426e+02   4.4023337e+02   5.2325273e+02   5.3586187e+02   6.0274729e+02
   4.8248805e+02   4.8658537e+02   5.3818916e+02   5.7782351e+02   6.2282562e+02
   4.1346581e+02   4.2524118e+02   5.0676659e+02   5.1235984e+02   5.5087881e+02
   4.6935240e+02   4.7030606e+02   4.9311159e+02   4.9757798e+02   5.4319368e+02
   4.6502660e+02   4.6667157e+02   5.2859886e+02   5.4693615e+02   6.5183932e+02
   4.8384663e+02   4.8841309e+02   5.3980068e+02   5.9566324e+02   6.2511506e+02
   4.3205509e+02   4.3503536e+02   5.2535430e+02   5.4052535e+02   7.3881543e+02
   4.8518336e+02   4.9030127e+02   5.4159526e+02   6.5181774e+02   6.9483128e+02
   4.6234056e+02   4.6343426e+02   4.9939810e+02   5.0397346e+02   5.4524332e+02
   4.1365978e+02   4.2621341e+02   5.2056313e+02   5.3108060e+02   5.8316302e+02
   4.3363811e+02   4.3436013e+02   4.8917585e+02   4.9437595e+02   5.4301609e+02
   4.1682598e+02   4.2676570e+02   5.2026247e+02   5.3055319e+02   5.8025450e+02
   4.7860186e+02   4.8168620e+02   5.3421930e+02   5.5852051e+02   6.2344470e+02
   4.8417244e+02   4.8886014e+02   5.3910913e+02   5.6062993e+02   5.7003265e+02
   4.8417309e+02   4.8886572e+02   5.4026772e+02   6.1342028e+02   6.9115642e+02
   4.7905708e+02   4.8224381e+02   5.3525674e+02   5.6412686e+02   7.4367918e+02
   4.8372116e+02   4.8823907e+02   5.3926848e+02   5.7363081e+02   5.9754369e+02
   4.8484867e+02   4.8979810e+02   5.1965910e+02   5.2005242e+02   5.4228593e+02
   4.8319177e+02   4.8752157e+02   5.3901612e+02   5.8676324e+02   6.2502943e+02
   4.3085655e+02   4.3408093e+02   5.2490039e+02   5.3950817e+02   6.4735682e+02
   4.1155008e+02   4.2609602e+02   5.2483773e+02   5.3948403e+02   6.8903649e+02
   4.8141834e+02   4.8519522e+02   5.3652303e+02   5.6346895e+02   6.0961171e+02
   4.4832646e+02   4.4992290e+02   5.2147481e+02   5.3213108e+02   5.7719032e+02
   4.8175109e+02   4.8562684e+02   5.3767830e+02   5.8043151e+02   7.0764000e+02
   4.8412788e+02   4.8880263e+02   5.4017952e+02   6.0421484e+02   6.3590982e+02
   4.2037145e+02   4.2787258e+02   5.2273935e+02   5.3504771e+02   6.0418871e+02
   4.8530734e+02   4.9048132e+02   5.4177359e+02   7.0007785e+02   7.0132869e+02
   4.8285284e+02   4.8706723e+02   5.3843662e+02   5.7544268e+02   6.1444743e+02
   4.8196143e+02   4.8589888e+02   5.3788757e+02   5.8283503e+02   7.0969834e+02
   4.8432497e+02   4.8907331e+02   5.3923972e+02   5.5897298e+02   5.6592521e+02
   4.8344270e+02   4.8786020e+02   5.3918215e+02   5.8229923e+02   6.1384374e+02
   4.4137259e+02   4.4325791e+02   5.2371722e+02   5.3674345e+02   6.0648997e+02
   4.2278026e+02   4.2878871e+02   5.1883554e+02   5.2813484e+02   5.6991315e+02
   4.1529083e+02   4.2658248e+02   5.2460043e+02   5.3895125e+02   6.4755449e+02
   4.3021244e+02   4.3266637e+02   5.0056843e+02   5.0582303e+02   5.4734418e+02
   4.2061965e+02   4.2783617e+02   5.1801612e+02   5.2683872e+02   5.6648176e+02
   4.1480601e+02   4.2650721e+02   5.2486105e+02   5.3953144e+02   6.9930203e+02
   4.8508354e+02   4.9015695e+02   5.4145375e+02   6.4001290e+02   6.6390307e+02
   4.2208415e+02   4.2792282e+02   5.0824523e+02   5.1394488e+02   5.5181624e+02
   4.3983675e+02   4.4185111e+02   5.2492342e+02   5.3938519e+02   6.2976786e+02
   4.3046052e+02   4.3377942e+02   5.2512992e+02   5.4003303e+02   6.8030915e+02
   4.8486766e+02   4.8984670e+02   5.4115623e+02   6.2962938e+02   6.6502701e+02
   4.8262643e+02   4.8676802e+02   5.3839557e+02   5.8149207e+02   6.2849220e+02
   4.8213151e+02   4.8611956e+02   5.3799166e+02   5.8159493e+02   6.4904032e+02
   4.3015662e+02   4.3354479e+02   5.2477429e+02   5.3923598e+02   6.4135189e+02
   4.8521353e+02   4.9034500e+02   5.4163830e+02   6.5513301e+02   6.9064901e+02
   4.1654644e+02   4.2682735e+02   5.2474031e+02   5.3925781e+02   6.5571966e+02
   4.1032174e+02   4.2586038e+02   5.2039618e+02   5.3079566e+02   5.8179332e+02
   4.8487052e+02   4.8985031e+02   5.4102982e+02   5.8520379e+02   5.9273758e+02
   4.4826418e+02   4.4982928e+02   5.1773144e+02   5.2583432e+02   5.6112866e+02
   4.5837703e+02   4.5988725e+02   5.2363012e+02   5.3569986e+02   5.8343467e+02
   4.2904136e+02   4.3272868e+02   5.2510539e+02   5.3999548e+02   7.0006916e+02
   4.8516770e+02   4.9027768e+02   5.4127503e+02   5.5739652e+02   5.5834114e+02
   4.5254962e+02   4.5407619e+02   5.2328622e+02   5.3540276e+02   5.8907324e+02
   4.8139955e+02   4.8517405e+02   5.3710428e+02   5.7108296e+02   6.3279115e+02
   4.4099393e+02   4.4283524e+02   5.1656222e+02   5.2432608e+02   5.6031781e+02
   4.3099250e+02   4.3413627e+02   5.2113730e+02   5.3197637e+02   5.8496202e+02
   3.9285961e+02   4.1382735e+02   4.8701623e+02   4.9222923e+02   5.4234206e+02
   4.1713512e+02   4.2694140e+02   5.2408543e+02   5.3783112e+02   6.2657687e+02
   4.8525807e+02   4.9040967e+02   5.4170121e+02   6.3680488e+02   6.3912469e+02
   4.5702695e+02   4.5855180e+02   5.2642687e+02   5.4209878e+02   6.2171436e+02
   4.8515707e+02   4.9026318e+02   5.4155019e+02   6.1994986e+02   6.2365608e+02
   4.8421003e+02   4.8891722e+02   5.4030434e+02   6.1142674e+02   6.5444245e+02
   4.5008053e+02   4.5167421e+02   5.2627205e+02   5.4216049e+02   6.5257769e+02
   4.8356595e+02   4.8802579e+02   5.3884679e+02   5.6800041e+02   5.9192228e+02
   4.7920118e+02   4.8240817e+02   5.3316965e+02   5.5285231e+02   5.9317547e+02
   4.8420987e+02   4.8891529e+02   5.3987438e+02   5.7340190e+02   5.9038715e+02
   4.0578677e+02   4.2570070e+02   5.2231969e+02   5.3426070e+02   6.0027826e+02
   4.8207893e+02   4.8605133e+02   5.3798282e+02   5.8310466e+02   6.6581514e+02
   4.7642559e+02   4.7910465e+02   5.3315310e+02   5.5702637e+02   6.5711905e+02
   4.2968919e+02   4.3088683e+02   4.9022956e+02   4.9544851e+02   5.4339358e+02
   4.3100290e+02   4.3419888e+02   5.2525823e+02   5.4031937e+02   7.2296434e+02
   4.1370364e+02   4.2630022e+02   5.2325370e+02   5.3609939e+02   6.1256399e+02
   4.3774850e+02   4.3994812e+02   5.2532913e+02   5.4035709e+02   6.5510282e+02
   4.7137633e+02   4.7343205e+02   5.3053975e+02   5.5094445e+02   6.4944666e+02
   4.8370569e+02   4.8821979e+02   5.3971725e+02   6.0423788e+02   6.9148205e+02
   4.8522335e+02   4.9035924e+02   5.4165057e+02   6.3511425e+02   6.3935677e+02
   4.8353076e+02   4.8798065e+02   5.3946195e+02   5.9524130e+02   6.3595433e+02
   4.5751341e+02   4.5902557e+02   5.2426011e+02   5.3711598e+02   5.9135774e+02
   4.0048636e+02   4.2567508e+02   5.2450588e+02   5.3875445e+02   6.4405995e+02
   3.8795737e+02   4.2564126e+02   5.2463134e+02   5.3903052e+02   6.5092897e+02
   4.8423462e+02   4.8895157e+02   5.4033825e+02   6.1319589e+02   6.6008450e+02
   4.3379305e+02   4.3646438e+02   5.2464305e+02   5.3889020e+02   6.3076230e+02
   4.8243937e+02   4.8652251e+02   5.3839307e+02   5.8995621e+02   7.5250473e+02
   4.5169032e+02   4.5324881e+02   5.2655153e+02   5.4276248e+02   6.6365329e+02
   4.3054015e+02   4.3333712e+02   5.0672583e+02   5.1223938e+02   5.5055372e+02
   4.8207613e+02   4.8604640e+02   5.3769332e+02   5.7318273e+02   6.2161251e+02
   4.6849802e+02   4.7032802e+02   5.2968197e+02   5.4931845e+02   6.7884044e+02
   4.8527757e+02   4.9043798e+02   5.4172572e+02   6.0329970e+02   6.0407641e+02
   4.7483368e+02   4.7727490e+02   5.3218096e+02   5.5460038e+02   6.5317966e+02
   3.9580097e+02   4.2518770e+02   5.1371192e+02   5.2063286e+02   5.5745878e+02
   4.5335566e+02   4.5489685e+02   5.2677445e+02   5.4322210e+02   6.7062187e+02
   4.5967890e+02   4.6120465e+02   5.2514012e+02   5.3886252e+02   5.9669080e+02
   4.8233821e+02   4.8638909e+02   5.3811684e+02   5.7988356e+02   6.3311254e+02
   4.0935081e+02   4.2591889e+02   5.2446792e+02   5.3866862e+02   6.4138215e+02
   4.8328993e+02   4.8765434e+02   5.3923720e+02   5.9674519e+02   6.5620370e+02
   4.2003899e+02   4.2772744e+02   5.2172683e+02   5.3313119e+02   5.9331157e+02
   4.6523439e+02   4.6688567e+02   5.2872612e+02   5.4726819e+02   6.5975517e+02
   4.8530823e+02   4.9048261e+02   5.4177485e+02   6.3014930e+02   6.3018153e+02
   4.7929685e+02   4.8253654e+02   5.3522227e+02   5.6293332e+02   6.4833085e+02
   4.4838223e+02   4.5001082e+02   5.2625385e+02   5.4219805e+02   6.9214696e+02
   4.8499575e+02   4.9003047e+02   5.4133238e+02   6.3760005e+02   6.8685942e+02
   4.3133189e+02   4.3445480e+02   5.2508748e+02   5.3992397e+02   6.5913238e+02
   4.3179458e+02   4.3180347e+02   4.8534503e+02   4.9052018e+02   5.4178697e+02
   3.9312283e+02   4.2565602e+02   5.2498141e+02   5.3981301e+02   7.4414642e+02
   4.8208009e+02   4.8605134e+02   5.3765038e+02   5.7204164e+02   6.1989042e+02
   4.2138252e+02   4.2827561e+02   5.2320045e+02   5.3596663e+02   6.1061421e+02
   4.8145502e+02   4.8523956e+02   5.3602684e+02   5.5981350e+02   5.9798833e+02
   4.5754747e+02   4.5858671e+02   4.9905483e+02   5.0381900e+02   5.4553626e+02
   4.8489930e+02   4.8988853e+02   5.4000626e+02   5.5167563e+02   5.5424382e+02
   4.4111714e+02   4.4303570e+02   5.2547882e+02   5.4061880e+02   6.5106092e+02
   4.2955461e+02   4.3294886e+02   5.1619097e+02   5.2399545e+02   5.6095669e+02
   4.7367571e+02   4.7594994e+02   5.2810695e+02   5.4268404e+02   5.8063888e+02
   4.8468750e+02   4.8958964e+02   5.4088755e+02   6.0969371e+02   6.2355341e+02
   4.8521006e+02   4.9033970e+02   5.4155434e+02   5.7213798e+02   5.7362489e+02
   4.8508901e+02   4.9016484e+02   5.4146337e+02   6.5215011e+02   7.3320402e+02
   4.8517277e+02   4.9028594e+02   5.4158096e+02   6.6254422e+02   7.3021595e+02
   4.8500857e+02   4.9004826e+02   5.4117189e+02   5.7503848e+02   5.7982158e+02
   3.8463540e+02   4.2564642e+02   5.2485884e+02   5.3953671e+02   7.1151854e+02
   4.8453837e+02   4.8937717e+02   5.4039981e+02   5.7565771e+02   5.8792026e+02
   4.7108409e+02   4.7311621e+02   5.3061438e+02   5.5133959e+02   7.0541833e+02
   4.8178597e+02   4.8567185e+02   5.3771042e+02   5.8070679e+02   7.0514040e+02
   4.3626090e+02   4.3861234e+02   5.2508430e+02   5.3982965e+02   6.4437113e+02
   3.8461365e+02   3.8711673e+02   4.8531061e+02   4.9048534e+02   5.4177642e+02
   4.1655326e+02   4.2681762e+02   5.2428015e+02   5.3825057e+02   6.3242393e+02
   4.8382424e+02   4.8838255e+02   5.3984908e+02   6.0551496e+02   6.6472424e+02
   4.7182784e+02   4.7392504e+02   5.3083730e+02   5.5172991e+02   6.6181585e+02
   4.7498833e+02   4.7745141e+02   5.3241796e+02   5.5543463e+02   7.1284107e+02
   3.9733261e+02   4.2566663e+02   5.2495889e+02   5.3976187e+02   7.3412738e+02
   4.1879445e+02   4.2708029e+02   5.1496527e+02   5.2232895e+02   5.5922473e+02
   3.9266145e+02   4.2454918e+02   5.0720793e+02   5.1284180e+02   5.5120943e+02
   4.8297310e+02   4.8722903e+02   5.3891334e+02   5.9411468e+02   7.0163657e+02
   4.6028516e+02   4.6181863e+02   5.2574161e+02   5.4018048e+02   6.0219557e+02
   4.8489586e+02   4.8988702e+02   5.4117905e+02   6.1706899e+02   6.2864561e+02
   4.6530516e+02   4.6695663e+02   5.2838849e+02   5.4627168e+02   6.3592074e+02
   4.8529050e+02   4.9045682e+02   5.4174917e+02   6.7406281e+02   6.8733987e+02
   4.3616449e+02   4.3840267e+02   5.1535759e+02   5.2269919e+02   5.5879788e+02
   4.2759457e+02   4.3172203e+02   5.2505614e+02   5.3990001e+02   6.9233044e+02
   4.3618259e+02   4.3849442e+02   5.2048057e+02   5.3073173e+02   5.7719528e+02
   4.8526500e+02   4.9041969e+02   5.4170108e+02   5.9353362e+02   5.9425747e+02
   4.8336155e+02   4.8775120e+02   5.3933080e+02   5.9931654e+02   6.9263328e+02
   3.8457766e+02   4.2554593e+02   5.2152763e+02   5.3279564e+02   5.9239604e+02
   4.8541517e+02   4.9063860e+02   5.4193202e+02   8.0182742e+02   8.3940522e+02
   4.1532466e+02   4.2659778e+02   5.2498244e+02   5.3980397e+02   7.2981212e+02
   4.3117283e+02   4.3361389e+02   5.0278883e+02   5.0809703e+02   5.4834468e+02
   4.8494756e+02   4.8996037e+02   5.4103506e+02   5.7311422e+02   5.7855372e+02
   4.8475152e+02   4.8968025e+02   5.4083870e+02   5.8427159e+02   5.9352151e+02
   4.4522455e+02   4.4694558e+02   5.2613083e+02   5.4203173e+02   7.5494786e+02
   4.8257331e+02   4.8669860e+02   5.3849652e+02   5.8941618e+02   6.9561114e+02
   3.9736971e+02   4.2564029e+02   5.2400701e+02   5.3767940e+02   6.2582297e+02
   4.8517048e+02   4.9028262e+02   5.4157783e+02   6.7526066e+02   7.4904019e+02
   4.3291300e+02   4.3570775e+02   5.2281365e+02   5.3507530e+02   6.0069839e+02
   3.8528650e+02   4.2564433e+02   5.2477593e+02   5.3935131e+02   6.6931625e+02
   4.5745014e+02   4.5897861e+02   5.2709382e+02   5.4373603e+02   6.4437345e+02
   4.3152185e+02   4.3460180e+02   5.2479871e+02   5.3927128e+02   6.3943970e+02
   4.8463908e+02   4.8952101e+02   5.4085396e+02   6.2231988e+02   6.9911823e+02
   4.7688597e+02   4.7964051e+02   5.3301187e+02   5.5574535e+02   6.2798329e+02
   4.8529896e+02   4.9046911e+02   5.4176143e+02   7.2177820e+02   7.2472974e+02
   4.2109280e+02   4.2694975e+02   5.0305894e+02   5.0843483e+02   5.4866305e+02
   4.0909395e+02   4.1927261e+02   4.8995669e+02   4.9520348e+02   5.4335463e+02
   4.4626161e+02   4.4779898e+02   5.1225932e+02   5.1833388e+02   5.5380050e+02
   3.9063291e+02   4.2557810e+02   5.2243238e+02   5.3447796e+02   6.0139582e+02
   4.0333176e+02   4.1815291e+02   4.8937656e+02   4.9461784e+02   5.4315328e+02
   4.8400164e+02   4.8862753e+02   5.4007163e+02   6.1212996e+02   7.3646211e+02
   4.0843287e+02   4.2428558e+02   5.0352004e+02   5.0893639e+02   5.4897875e+02
   4.7504678e+02   4.7751741e+02   5.3235376e+02   5.5510355e+02   6.5974515e+02
   4.8527059e+02   4.9042786e+02   5.4171911e+02   6.3010839e+02   6.3190148e+02
   4.8059337e+02   4.8415140e+02   5.3661973e+02   5.7180654e+02   7.4387234e+02
   4.6545743e+02   4.6710265e+02   5.2649219e+02   5.4128755e+02   5.9827099e+02
   4.0924195e+02   4.0925256e+02   4.8531036e+02   4.9048508e+02   5.4177635e+02
   4.7917804e+02   4.8238136e+02   5.3341129e+02   5.5380911e+02   5.9719490e+02
   4.2614874e+02   4.3076558e+02   5.2341751e+02   5.3637878e+02   6.1231379e+02
   3.8986793e+02   4.2538291e+02   5.1727178e+02   5.2571951e+02   5.6441148e+02
   4.8156547e+02   4.8538786e+02   5.3748899e+02   5.7825515e+02   6.9615982e+02
   3.9539312e+02   4.2536570e+02   5.1672543e+02   5.2489436e+02   5.6298848e+02
   4.5824765e+02   4.5977147e+02   5.2597058e+02   5.4090375e+02   6.1136688e+02
   4.1583459e+02   4.2665949e+02   5.2372577e+02   5.3707304e+02   6.1934952e+02
   4.1533728e+02   4.2659276e+02   5.2468652e+02   5.3914125e+02   6.5211976e+02
   4.4719867e+02   4.4884964e+02   5.2593320e+02   5.4147797e+02   6.4945670e+02
   3.9138711e+02   4.2563194e+02   5.2420367e+02   5.3809994e+02   6.3158748e+02
   4.8472578e+02   4.8964267e+02   5.4056386e+02   5.6957628e+02   5.7768143e+02
   3.8377802e+02   4.2564817e+02   5.2493002e+02   5.3969686e+02   7.2664855e+02
   4.4849702e+02   4.4997011e+02   5.1160969e+02   5.1746005e+02   5.5292250e+02
   4.8315447e+02   4.8747143e+02   5.3897881e+02   5.8667379e+02   6.2623865e+02
   4.5640145e+02   4.5793112e+02   5.2712620e+02   5.4390657e+02   6.5783283e+02
   4.8530512e+02   4.9047808e+02   5.4177037e+02   7.3639887e+02   7.3851216e+02
   4.7254096e+02   4.7470938e+02   5.3110761e+02   5.5227408e+02   6.5734568e+02
   4.7320460e+02   4.7544603e+02   5.3148768e+02   5.5322903e+02   6.8903928e+02
   4.4684645e+02   4.4835938e+02   5.1196078e+02   5.1794409e+02   5.5344792e+02
   3.8702857e+02   4.2564393e+02   5.2474100e+02   5.3927349e+02   6.6047342e+02
   4.8368284e+02   4.8818829e+02   5.3963892e+02   5.9747438e+02   6.3550752e+02
   4.8361295e+02   4.8809295e+02   5.3961384e+02   6.0284655e+02   7.0656100e+02
   3.9648254e+02   4.2560563e+02   5.2295463e+02   5.3550243e+02   6.0853983e+02
   4.7468823e+02   4.7711083e+02   5.3225351e+02   5.5503613e+02   7.1189229e+02
   4.7489886e+02   4.7734653e+02   5.3178448e+02   5.5301512e+02   6.2798672e+02
   4.8243354e+02   4.8651475e+02   5.3836111e+02   5.8797950e+02   7.1097326e+02
   4.8519103e+02   4.9031184e+02   5.4144567e+02   5.6358788e+02   5.6458735e+02
   3.9039163e+02   4.2562644e+02   5.2404963e+02   5.3777035e+02   6.2710891e+02
   4.1785541e+02   4.2529582e+02   5.0040829e+02   5.0571517e+02   5.4743421e+02
   4.2240429e+02   4.2874522e+02   5.2459696e+02   5.3891614e+02   6.4265557e+02
   4.8530807e+02   4.9048238e+02   5.4177460e+02   6.2355695e+02   6.2359608e+02
   4.7871852e+02   4.8183069e+02   5.3488051e+02   5.6233299e+02   6.9130701e+02
   4.8257157e+02   4.8669155e+02   5.3745599e+02   5.6350511e+02   5.9533669e+02
   4.4720761e+02   4.4773930e+02   4.9026116e+02   4.9537707e+02   5.4324030e+02
   4.8502466e+02   4.9007206e+02   5.4137087e+02   6.3538334e+02   6.5742562e+02
   4.8529840e+02   4.9046830e+02   5.4176053e+02   6.5632898e+02   6.5766224e+02
   4.5035017e+02   4.5193748e+02   5.2635616e+02   5.4235215e+02   6.5713114e+02
   4.2358664e+02   4.2932538e+02   5.2481209e+02   5.3938532e+02   6.5404499e+02
   3.9935331e+02   4.2567877e+02   5.2498009e+02   5.3980974e+02   7.4268963e+02
   4.8400294e+02   4.8862933e+02   5.4007322e+02   6.1216302e+02   7.3658593e+02
   4.0024118e+02   4.2563533e+02   5.2320476e+02   5.3600730e+02   6.1223327e+02
   4.4888602e+02   4.5050609e+02   5.2627025e+02   5.4221442e+02   6.7100618e+02
   4.8351349e+02   4.8795217e+02   5.3830388e+02   5.6216919e+02   5.8096444e+02
   4.4078550e+02   4.4271877e+02   5.2407415e+02   5.3751178e+02   6.1242250e+02
   4.7292771e+02   4.7507223e+02   5.2099200e+02   5.2806815e+02   5.5482676e+02
   4.7205388e+02   4.7417252e+02   5.3087175e+02   5.5172621e+02   6.5464117e+02
   4.5834404e+02   4.5986872e+02   5.2606636e+02   5.4112261e+02   6.1271824e+02
   4.1356888e+02   4.2632729e+02   5.2497197e+02   5.3978352e+02   7.2980414e+02
   4.8417561e+02   4.8886924e+02   5.4027072e+02   6.1348710e+02   6.8843452e+02
   4.8383205e+02   4.8839270e+02   5.3970514e+02   5.8864185e+02   6.1580293e+02
   4.5125958e+02   4.5281289e+02   5.2435118e+02   5.3771378e+02   6.0193112e+02
   4.8465921e+02   4.8954958e+02   5.4088294e+02   6.2554971e+02   7.2009564e+02
   4.8469852e+02   4.8960538e+02   5.4092086e+02   6.1861109e+02   6.4379945e+02
   4.2720724e+02   4.3146695e+02   5.2517949e+02   5.4018556e+02   7.3308696e+02
   4.2342173e+02   4.2880321e+02   5.1130591e+02   5.1749952e+02   5.5438953e+02
   4.6911702e+02   4.7094149e+02   5.2062356e+02   5.2845244e+02   5.5725642e+02
   3.9803794e+02   4.2566567e+02   5.2479872e+02   5.3940190e+02   6.7765858e+02
   4.7655102e+02   4.7924914e+02   5.3291173e+02   5.5575845e+02   6.3331841e+02
   4.3356236e+02   4.3627234e+02   5.2485387e+02   5.3936181e+02   6.3838259e+02
   4.3620617e+02   4.3855527e+02   5.2419539e+02   5.3787353e+02   6.1835528e+02
   4.0260346e+02   4.2570611e+02   5.2476706e+02   5.3933085e+02   8.4794385e+02
   4.7957092e+02   4.8287387e+02   5.3538473e+02   5.6315779e+02   6.4010112e+02
   4.2877807e+02   4.3247375e+02   5.2070398e+02   5.3123948e+02   5.8195109e+02
   4.8351060e+02   4.8795329e+02   5.3945710e+02   5.9697974e+02   6.4259404e+02
   4.8427907e+02   4.8901039e+02   5.3956161e+02   5.6406801e+02   5.7536193e+02
   4.2009487e+02   4.2782454e+02   5.2506536e+02   5.3997662e+02   7.4306801e+02
   4.8503081e+02   4.9008093e+02   5.4138146e+02   6.4186981e+02   7.0985250e+02
   4.5117833e+02   4.5274258e+02   5.2583563e+02   5.4105858e+02   6.2739320e+02
   4.1496258e+02   4.2652906e+02   5.2470383e+02   5.3918041e+02   6.5388900e+02
   4.5599702e+02   4.5752781e+02   5.2711856e+02   5.4391862e+02   6.6717723e+02
   4.2991984e+02   4.3336592e+02   5.2466125e+02   5.3898854e+02   6.3682620e+02
   3.8934076e+02   4.2551431e+02   5.2055148e+02   5.3106949e+02   5.8335851e+02
   4.8528626e+02   4.9045065e+02   5.4174142e+02   6.1710123e+02   6.1748820e+02
   4.3024377e+02   4.3359195e+02   5.2335908e+02   5.3621459e+02   6.0958469e+02
   4.8529552e+02   4.9046412e+02   5.4175609e+02   6.3552351e+02   6.3627573e+02
   3.9233259e+02   4.2550319e+02   5.2014912e+02   5.3037516e+02   5.7980107e+02
   4.7139909e+02   4.7344160e+02   5.2794243e+02   5.4331565e+02   5.9136545e+02
   4.1318151e+02   4.2618382e+02   5.2162433e+02   5.3296304e+02   5.9297977e+02
   4.8513571e+02   4.9023228e+02   5.4152169e+02   6.2344692e+02   6.3150266e+02
   4.7978966e+02   4.8314555e+02   5.3574528e+02   5.6538194e+02   6.5793189e+02
   4.8468466e+02   4.8958485e+02   5.4068002e+02   5.7917193e+02   5.8967589e+02
   4.8228216e+02   4.8631627e+02   5.3817432e+02   5.8456409e+02   6.5703929e+02
   4.8129518e+02   4.8504029e+02   5.3694637e+02   5.6947663e+02   6.2945828e+02
   4.6365391e+02   4.6525823e+02   5.2819942e+02   5.4602729e+02   6.4576442e+02
   4.0547506e+02   4.2535849e+02   5.1457931e+02   5.2181381e+02   5.5873726e+02
   4.5322592e+02   4.5476723e+02   5.2663186e+02   5.4287228e+02   6.5205595e+02
   4.8464064e+02   4.8952323e+02   5.4086153e+02   6.2759554e+02   7.4966880e+02
   4.2731430e+02   4.3153538e+02   5.2504171e+02   5.3987019e+02   6.8539581e+02
   4.8510492e+02   4.9018782e+02   5.4148584e+02   6.5773992e+02   7.7627674e+02
   4.8529991e+02   4.9047050e+02   5.4176277e+02   6.6664948e+02   6.7104152e+02
   4.5987299e+02   4.6141026e+02   5.2696018e+02   5.4317051e+02   6.2308416e+02
   4.8504219e+02   4.9009732e+02   5.4139649e+02   6.3911349e+02   6.7845058e+02
   4.2275966e+02   4.2891316e+02   5.2474153e+02   5.3923360e+02   6.4986581e+02
   4.7514085e+02   4.7762370e+02   5.3224240e+02   5.5455306e+02   6.4452017e+02
   4.8420807e+02   4.8891175e+02   5.3962540e+02   5.6697807e+02   5.8145786e+02
   4.0853888e+02   4.0858087e+02   4.8531386e+02   4.9048866e+02   5.4177746e+02
   3.8845532e+02   4.2565122e+02   5.2498802e+02   5.3982807e+02   7.4915367e+02
   4.4018942e+02   4.4217665e+02   5.2501417e+02   5.3958007e+02   6.3200397e+02
   4.5146079e+02   4.5298645e+02   5.2091563e+02   5.3096025e+02   5.7065801e+02
   4.6975568e+02   4.7165107e+02   5.2407079e+02   5.3469200e+02   5.6507102e+02
   4.8527042e+02   4.9042760e+02   5.4171708e+02   6.1478506e+02   6.1567342e+02
   4.8464993e+02   4.8953422e+02   5.4030009e+02   5.6579704e+02   5.7358786e+02
   3.9023250e+02   4.2554398e+02   5.2139357e+02   5.3255437e+02   5.9120343e+02
   4.8047340e+02   4.8400039e+02   5.3651110e+02   5.7100474e+02   7.4781494e+02
   4.8526494e+02   4.9041965e+02   5.4171197e+02   6.5390056e+02   6.5925975e+02
   4.8343814e+02   4.8785339e+02   5.3903221e+02   5.7603543e+02   6.0471437e+02
   4.4084925e+02   4.4277090e+02   5.2326530e+02   5.3582170e+02   6.0087347e+02
   4.2994869e+02   4.3337224e+02   5.2351903e+02   5.3654862e+02   6.1208596e+02
   4.8020630e+02   4.8365155e+02   5.3368009e+02   5.5278408e+02   5.8521382e+02
   4.8509266e+02   4.9016971e+02   5.4135767e+02   5.7868327e+02   5.8246873e+02
   4.4262250e+02   4.4443687e+02   5.2566622e+02   5.4101304e+02   6.5837240e+02
   4.8530854e+02   4.9048307e+02   5.4177530e+02   6.1245559e+02   6.1246565e+02
   4.8353552e+02   4.8798597e+02   5.3918541e+02   5.7784858e+02   6.0567982e+02
   4.3667170e+02   4.3895097e+02   5.2227048e+02   5.3395792e+02   5.9324451e+02
   4.8228510e+02   4.8631397e+02   5.3686904e+02   5.6095442e+02   5.9229323e+02
   4.4030181e+02   4.4175633e+02   5.0150845e+02   5.0668090e+02   5.4747095e+02
   4.1474763e+02   4.2645906e+02   5.2336408e+02   5.3632382e+02   6.1511455e+02
   4.8525129e+02   4.9039982e+02   5.4169179e+02   6.4260871e+02   6.4734177e+02
   4.6705778e+02   4.6877517e+02   5.2859335e+02   5.4646788e+02   6.2638387e+02
   4.0849911e+02   4.2588519e+02   5.2499327e+02   5.3983708e+02   7.4490713e+02
   4.3242888e+02   4.3250614e+02   4.8564308e+02   4.9082204e+02   5.4187899e+02
   4.8525987e+02   4.9041224e+02   5.4169582e+02   5.9940097e+02   6.0012396e+02
   4.8512722e+02   4.9022002e+02   5.4151441e+02   6.3859582e+02   6.5397727e+02
   4.8530851e+02   4.9048302e+02   5.4177520e+02   5.9094365e+02   5.9095012e+02
   4.8359378e+02   4.8806468e+02   5.3909050e+02   5.7266515e+02   5.9816951e+02
   4.0516233e+02   4.2575871e+02   5.2490897e+02   5.3964802e+02   7.2095229e+02
   4.0404197e+02   4.2572801e+02   5.2469816e+02   5.3917729e+02   6.5588883e+02
   4.8415038e+02   4.8883404e+02   5.4023177e+02   6.1042151e+02   6.5500172e+02
   4.0828766e+02   4.2582553e+02   5.2323119e+02   5.3605890e+02   6.1252471e+02
   4.8493534e+02   4.8994360e+02   5.4122481e+02   6.1016139e+02   6.1862443e+02
   4.3226908e+02   4.3515101e+02   5.2071806e+02   5.3121706e+02   5.8081794e+02
   4.2413947e+02   4.2509385e+02   4.8727024e+02   4.9247862e+02   5.4241170e+02
   4.6030748e+02   4.6184997e+02   5.2734639e+02   5.4412251e+02   6.3409674e+02
   4.8517100e+02   4.9028337e+02   5.4157831e+02   6.5863875e+02   7.2394526e+02
   4.8234241e+02   4.8639520e+02   5.3825883e+02   5.8626191e+02   6.8409548e+02
   4.8031255e+02   4.8379809e+02   5.3628911e+02   5.6874807e+02   7.0306946e+02
   4.8060767e+02   4.8400298e+02   5.1382948e+02   5.1621771e+02   5.4484642e+02
   4.7443189e+02   4.7682102e+02   5.3210584e+02   5.5466522e+02   7.0687019e+02
   4.8125948e+02   4.8499601e+02   5.3718841e+02   5.7543794e+02   6.8999235e+02
   4.5708644e+02   4.5856297e+02   5.1900840e+02   5.2733332e+02   5.6078284e+02
   4.8296753e+02   4.8722095e+02   5.3875571e+02   5.8423215e+02   6.2505130e+02
   4.1927289e+02   4.2752685e+02   5.2413397e+02   5.3792761e+02   6.2727370e+02
   3.8308932e+02   4.2564900e+02   5.2496531e+02   5.3977664e+02   7.3670735e+02
   4.4916550e+02   4.5077995e+02   5.2621590e+02   5.4206894e+02   6.5598540e+02
   4.7531958e+02   4.7782864e+02   5.3250404e+02   5.5545640e+02   6.5942678e+02
   4.7955390e+02   4.8285160e+02   5.3512549e+02   5.6133994e+02   6.2684815e+02
   4.8527074e+02   4.9042807e+02   5.4171934e+02   6.3091373e+02   6.3268230e+02
   4.8163489e+02   4.8547701e+02   5.3753582e+02   5.7816683e+02   6.6271836e+02
   4.4232219e+02   4.4415237e+02   5.2531206e+02   5.4019905e+02   6.3770415e+02
   4.8529318e+02   4.9046070e+02   5.4175300e+02   6.6536993e+02   6.7278534e+02
   4.8510142e+02   4.9018274e+02   5.4147632e+02   6.3240921e+02   6.4548419e+02
   4.6621704e+02   4.6785272e+02   5.2119543e+02   5.3000175e+02   5.6059039e+02
   4.8331541e+02   4.8768811e+02   5.3911097e+02   5.8528195e+02   6.1970238e+02
   4.8530882e+02   4.9048347e+02   5.4177573e+02   7.4517513e+02   7.4526337e+02
   4.8526358e+02   4.9041563e+02   5.2139531e+02   5.2143993e+02   5.4183455e+02
   3.8909793e+02   4.2564701e+02   5.2482031e+02   5.3945038e+02   6.9309999e+02
   4.6332470e+02   4.6490979e+02   5.2628430e+02   5.4111761e+02   6.0145210e+02
   4.7371143e+02   4.7601143e+02   5.3170110e+02   5.5366638e+02   6.7128054e+02
   4.8304123e+02   4.8732011e+02   5.3898393e+02   5.9480866e+02   6.8747168e+02
   4.1393165e+02   4.2637748e+02   5.2498333e+02   5.3980866e+02   7.3243371e+02
   4.8095395e+02   4.8453864e+02   5.2355676e+02   5.2783312e+02   5.4846674e+02
   6.6969650e+02   5.4975107e+02   5.1093616e+02   5.0547522e+02   4.2432271e+02
   6.1423538e+02   5.7969087e+02   5.3380676e+02   5.2219163e+02   4.2556930e+02
   5.4026793e+02   5.2521468e+02   4.3200163e+02   4.2848054e+02   4.1310100e+02
   5.9320202e+02   5.5988050e+02   5.2946453e+02   5.2014104e+02   4.2551530e+02
   6.2210344e+02   6.2055625e+02   5.3962160e+02   5.2489833e+02   4.2564674e+02
   7.4406641e+02   7.2484541e+02   5.3972458e+02   5.2494229e+02   4.2564791e+02
   6.3731136e+02   6.1390656e+02   5.3754594e+02   5.2395387e+02   4.2562043e+02
   6.9239386e+02   5.4159282e+02   4.9030299e+02   4.8518664e+02   3.9019520e+02
   6.4502876e+02   6.1767526e+02   5.3778079e+02   5.2406127e+02   4.2562347e+02
   6.0570183e+02   5.4072212e+02   4.9225189e+02   4.8767753e+02   4.1773194e+02
   7.2961297e+02   7.0000044e+02   5.3959567e+02   5.2488509e+02   4.2564636e+02
   7.1969429e+02   6.0904748e+02   5.3579661e+02   5.2310354e+02   4.2559520e+02
   6.0307447e+02   5.3948113e+02   4.8791447e+02   4.8348278e+02   3.8710560e+02
   6.7009734e+02   5.9980273e+02   5.3462028e+02   5.2251544e+02   4.2557722e+02
   5.8761160e+02   5.6726656e+02   5.3465932e+02   5.2282050e+02   4.2559229e+02
   6.2446548e+02   5.4079602e+02   4.8954358e+02   4.8469163e+02   4.0222836e+02
   6.7579436e+02   6.0343995e+02   5.3523428e+02   5.2282695e+02   4.2558684e+02
   6.0797025e+02   5.4346211e+02   5.0093066e+02   4.9618572e+02   4.2262230e+02
   5.4360875e+02   5.2691333e+02   4.5443040e+02   4.5289074e+02   3.9854506e+02
   5.4076754e+02   5.2548916e+02   4.6455051e+02   4.6433104e+02   4.2473098e+02
   6.5140498e+02   5.4140913e+02   4.9011160e+02   4.8505354e+02   3.8875094e+02
   5.4085191e+02   5.2552452e+02   4.4197502e+02   4.4057559e+02   4.1866141e+02
   5.4337730e+02   5.2680129e+02   4.5404869e+02   4.5255880e+02   4.0857477e+02
   5.4152458e+02   5.2587404e+02   4.5082605e+02   4.4988808e+02   4.2051348e+02
   5.7442753e+02   5.4581260e+02   5.1650286e+02   5.1161901e+02   4.2514992e+02
   5.8280677e+02   5.8067155e+02   5.3942350e+02   5.2483118e+02   4.2564515e+02
   5.6094858e+02   5.5429838e+02   5.3434598e+02   5.2311242e+02   4.2560855e+02
   6.0209369e+02   5.3996311e+02   4.9005638e+02   4.8560037e+02   4.1473375e+02
   6.4521058e+02   5.4340839e+02   4.9651090e+02   4.9138090e+02   4.1995486e+02
   6.5671093e+02   5.6035822e+02   5.2372773e+02   5.1598961e+02   4.2531955e+02
   6.0386386e+02   5.8083099e+02   5.3536626e+02   5.2300180e+02   4.2559418e+02
   6.3012823e+02   6.0462148e+02   5.3677111e+02   5.2359389e+02   4.2561010e+02
   7.0684950e+02   5.6323648e+02   5.2537478e+02   5.1707453e+02   4.2537225e+02
   6.3373510e+02   6.3222560e+02   5.3976043e+02   5.2495854e+02   4.2564836e+02
   7.0100618e+02   6.3430022e+02   5.3865727e+02   5.2446235e+02   4.2563472e+02
   6.3972130e+02   5.4120832e+02   4.8990409e+02   4.8491070e+02   3.9150226e+02
   5.4064552e+02   5.2967065e+02   5.2810448e+02   5.2405774e+02   4.2564462e+02
   6.4076045e+02   6.4026173e+02   5.3984478e+02   5.2499541e+02   4.2564934e+02
   5.7343493e+02   5.5539988e+02   5.2992741e+02   5.2074829e+02   4.2554524e+02
   5.9590513e+02   5.4094854e+02   4.9535491e+02   4.9096088e+02   4.2075868e+02
   7.1206943e+02   5.5901435e+02   5.2233786e+02   5.1498281e+02   4.2526015e+02
   6.2408606e+02   5.4075159e+02   4.8940779e+02   4.8456146e+02   3.9070518e+02
   6.6582417e+02   5.8815316e+02   5.3250760e+02   5.2138377e+02   4.2554078e+02
   5.8479654e+02   5.4933625e+02   5.1961440e+02   5.1382967e+02   4.2526224e+02
   7.5438875e+02   6.2011249e+02   5.3712398e+02   5.2374430e+02   4.2561421e+02
   5.8878419e+02   5.6420202e+02   5.3307647e+02   5.2207440e+02   4.2557217e+02
   6.6504647e+02   6.5207868e+02   5.3959587e+02   5.2488543e+02   4.2564637e+02
   7.2490669e+02   6.5053139e+02   5.3919345e+02   5.2470518e+02   4.2564144e+02
   6.5896848e+02   5.4150102e+02   4.9021312e+02   4.8512644e+02   3.9256618e+02
   6.0855830e+02   5.8186181e+02   5.3490720e+02   5.2276069e+02   4.2558674e+02
   6.6716080e+02   5.8639129e+02   5.3219095e+02   5.2120732e+02   4.2553488e+02
   6.5855569e+02   5.4154399e+02   4.9036053e+02   4.8527139e+02   4.0319695e+02
   6.3931490e+02   5.4128231e+02   4.9016888e+02   4.8517143e+02   4.0554246e+02
   6.6157519e+02   5.5706662e+02   5.2079028e+02   5.1388173e+02   4.2519081e+02
   6.3687496e+02   5.9809055e+02   5.3519201e+02   5.2282317e+02   4.2558705e+02
   6.3442339e+02   5.6964462e+02   5.2928792e+02   5.1960601e+02   4.2548090e+02
   6.0991026e+02   5.8805830e+02   5.3603004e+02   5.2328645e+02   4.2560187e+02
   6.6955423e+02   5.4790730e+02   5.0728490e+02   5.0198228e+02   4.2374824e+02
   6.0077055e+02   5.4839568e+02   5.1427813e+02   5.0911902e+02   4.2486371e+02
   6.1076184e+02   5.7385337e+02   5.3279806e+02   5.2169376e+02   4.2555474e+02
   6.2277538e+02   6.0604556e+02   5.3748911e+02   5.2393527e+02   4.2562001e+02
   5.5887233e+02   5.3654769e+02   5.0074514e+02   4.9766566e+02   4.2399557e+02
   5.3986795e+02   5.2500616e+02   4.2575480e+02   4.0529113e+02   3.9468624e+02
   5.4167323e+02   5.2708684e+02   5.1588001e+02   5.1497620e+02   4.2559951e+02
   6.1329270e+02   5.5158900e+02   5.1741758e+02   5.1159092e+02   4.2505216e+02
   6.1346000e+02   5.5142886e+02   5.1717160e+02   5.1138967e+02   4.2503563e+02
   6.6225403e+02   6.0106405e+02   5.3495169e+02   5.2268598e+02   4.2558254e+02
   6.6062030e+02   5.5781586e+02   5.2152515e+02   5.1442226e+02   4.2522697e+02
   5.4508963e+02   5.2762086e+02   4.5952320e+02   4.5799177e+02   3.8957018e+02
   5.6757479e+02   5.6043778e+02   5.3599820e+02   5.2361457e+02   4.2561702e+02
   6.9272379e+02   5.7013950e+02   5.2837039e+02   5.1897778e+02   4.2545403e+02
   6.1403391e+02   5.9013220e+02   5.3591002e+02   5.2321872e+02   4.2559970e+02
   6.0101720e+02   5.4518966e+02   5.0735694e+02   5.0264184e+02   4.2407404e+02
   6.4894569e+02   5.4355535e+02   4.9676992e+02   4.9161582e+02   4.2008505e+02
   5.7332389e+02   5.3735698e+02   4.8774210e+02   4.8412148e+02   4.1662589e+02
   6.2655038e+02   6.0821776e+02   5.3757017e+02   5.2397081e+02   4.2562100e+02
   5.4738264e+02   5.2870134e+02   4.6647782e+02   4.6490625e+02   4.0914163e+02
   5.6225163e+02   5.3473653e+02   4.8148344e+02   4.7844048e+02   3.9795956e+02
   5.4264262e+02   5.2655171e+02   4.7567121e+02   4.7515183e+02   4.2412908e+02
   6.3500149e+02   6.3412488e+02   5.3981149e+02   5.2498086e+02   4.2564896e+02
   6.5533652e+02   5.4218002e+02   4.9245159e+02   4.8732821e+02   4.1505317e+02
   6.0553212e+02   5.4276328e+02   4.9924641e+02   4.9455738e+02   4.2211881e+02
   6.1250179e+02   5.4006319e+02   4.8863094e+02   4.8401008e+02   3.9466380e+02
   5.9522048e+02   5.9503924e+02   5.3982372e+02   5.2498703e+02   4.2564913e+02
   6.7561047e+02   6.2408892e+02   5.3804671e+02   5.2418123e+02   4.2562682e+02
   6.8164599e+02   6.8133283e+02   5.3985585e+02   5.2500025e+02   4.2564948e+02
   5.3986481e+02   5.2500460e+02   4.2571973e+02   4.0346242e+02   3.9248832e+02
   6.2655249e+02   5.4135363e+02   4.9132433e+02   4.8641396e+02   4.1398239e+02
   6.7298082e+02   5.4166903e+02   4.9061770e+02   4.8550317e+02   4.0654767e+02
   6.1620813e+02   5.4023949e+02   4.8882976e+02   4.8415027e+02   3.9173779e+02
   6.3728221e+02   5.4731804e+02   5.0708410e+02   5.0189398e+02   4.2377131e+02
   5.7423366e+02   5.4058209e+02   5.0191979e+02   4.9800203e+02   4.2358565e+02
   6.3815473e+02   5.4116572e+02   4.8985183e+02   4.8487137e+02   3.8140654e+02
   5.4196128e+02   5.2609712e+02   4.5245879e+02   4.5143484e+02   4.1952732e+02
   6.8250904e+02   6.0528433e+02   5.3545311e+02   5.2293596e+02   4.2559016e+02
   5.4003141e+02   5.2509231e+02   4.3097244e+02   4.2889520e+02   4.2135843e+02
   7.0403831e+02   6.9661801e+02   5.3983039e+02   5.2498903e+02   4.2564917e+02
   5.4075087e+02   5.2546618e+02   4.3675259e+02   4.3413476e+02   3.9878127e+02
   7.4640654e+02   6.6109459e+02   5.3932165e+02   5.2476264e+02   4.2564301e+02
   5.4559291e+02   5.2785672e+02   4.6109420e+02   4.5956027e+02   3.9869821e+02
   5.9378297e+02   5.3873255e+02   4.8696803e+02   4.8277817e+02   3.8872596e+02
   6.9019733e+02   5.4680289e+02   5.0465254e+02   4.9939756e+02   4.2318965e+02
   7.1598376e+02   6.3378672e+02   5.3851465e+02   5.2439655e+02   4.2563288e+02
   6.1128965e+02   5.8389014e+02   5.3495928e+02   5.2277327e+02   4.2558685e+02
   5.9902856e+02   5.4702145e+02   5.1213692e+02   5.0721618e+02   4.2467954e+02
   6.8013471e+02   6.7114881e+02   5.3981460e+02   5.2498208e+02   4.2564899e+02
   6.4657274e+02   6.4579405e+02   5.3983485e+02   5.2499104e+02   4.2564923e+02
   6.4251093e+02   5.4727237e+02   5.0668984e+02   5.0148398e+02   4.2368280e+02
   5.9246281e+02   5.9082925e+02   5.3950694e+02   5.2485705e+02   4.2564573e+02
   5.4281545e+02   5.2652396e+02   4.5149248e+02   4.4994926e+02   4.0822986e+02
   6.3813872e+02   5.4680991e+02   5.0582630e+02   5.0066370e+02   4.2352629e+02
   5.3988821e+02   5.2501631e+02   4.2598816e+02   4.1020625e+02   3.8823043e+02
   6.3477574e+02   5.4113675e+02   4.8997966e+02   4.8502504e+02   4.0466902e+02
   5.3986523e+02   5.2500480e+02   4.2572340e+02   4.0339467e+02   3.8611782e+02
   6.4571717e+02   5.7500185e+02   5.3025610e+02   5.2013411e+02   4.2549858e+02
   6.2105705e+02   5.5019891e+02   5.1401973e+02   5.0856424e+02   4.2475244e+02
   5.7212356e+02   5.4330451e+02   5.1187551e+02   5.0761212e+02   4.2485071e+02
   6.7087224e+02   6.1468819e+02   5.3669258e+02   5.2354201e+02   4.2560834e+02
   5.8210448e+02   5.3776773e+02   4.8596937e+02   4.8209922e+02   4.0661138e+02
   6.5701697e+02   5.6820426e+02   5.2794314e+02   5.1873337e+02   4.2544513e+02
   6.5169306e+02   5.4141274e+02   4.9011532e+02   4.8505608e+02   3.8866549e+02
   7.5332988e+02   5.9996780e+02   5.3419986e+02   5.2228723e+02   4.2556985e+02
   5.8811775e+02   5.4425008e+02   5.0858373e+02   5.0411167e+02   4.2437665e+02
   5.5283511e+02   5.3154338e+02   4.7993755e+02   4.7786550e+02   4.1835514e+02
   5.8566744e+02   5.7448565e+02   5.3732208e+02   5.2397276e+02   4.2562280e+02
   5.4049923e+02   5.2533782e+02   4.3682060e+02   4.3490865e+02   4.1785082e+02
   6.6140066e+02   6.6036865e+02   5.3984020e+02   5.2499338e+02   4.2564929e+02
   5.7552593e+02   5.7551035e+02   5.3985349e+02   5.2499951e+02   4.2564946e+02
   6.3957367e+02   6.0916299e+02   5.3683135e+02   5.2361590e+02   4.2561063e+02
   6.1714837e+02   5.4096289e+02   4.9123545e+02   4.8647472e+02   4.1500097e+02
   7.1533184e+02   6.4555173e+02   5.3908775e+02   5.2465768e+02   4.2564013e+02
   6.4204934e+02   5.4155510e+02   4.9098285e+02   4.8595502e+02   4.1141741e+02
   5.6717039e+02   5.3603388e+02   4.8417549e+02   4.8081899e+02   4.1109669e+02
   5.8758971e+02   5.7275704e+02   5.3646267e+02   5.2360128e+02   4.2561284e+02
   5.6314063e+02   5.3498105e+02   4.8181562e+02   4.7870586e+02   3.8326435e+02
   5.4102167e+02   5.2561399e+02   4.4660330e+02   4.4563221e+02   4.2075537e+02
   6.7012251e+02   6.6417303e+02   5.3981322e+02   5.2498148e+02   4.2564897e+02
   6.4675001e+02   5.4505064e+02   5.0101411e+02   4.9582869e+02   4.2217845e+02
   6.9631915e+02   6.9621598e+02   5.3985748e+02   5.2500097e+02   4.2564950e+02
   6.6958661e+02   5.4838864e+02   5.0830624e+02   5.0296921e+02   4.2392760e+02
   5.4069508e+02   5.2544308e+02   4.4187945e+02   4.4067972e+02   4.2022995e+02
   6.2982443e+02   5.5564671e+02   5.2060349e+02   5.1386978e+02   4.2520112e+02
   6.2486196e+02   6.0238062e+02   5.3683878e+02   5.2363037e+02   4.2561123e+02
   5.5350137e+02   5.3182307e+02   4.8005117e+02   4.7789338e+02   4.1781575e+02
   6.5609693e+02   5.8749813e+02   5.3254741e+02   5.2141100e+02   4.2554183e+02
   6.2991728e+02   6.2852853e+02   5.3975533e+02   5.2495639e+02   4.2564830e+02
   5.3997965e+02   5.2506304e+02   4.2719231e+02   4.1806242e+02   3.8860167e+02
   6.3478322e+02   5.7430457e+02   5.3055517e+02   5.2033439e+02   4.2550658e+02
   7.1840086e+02   7.1839767e+02   5.3985761e+02   5.2500103e+02   4.2564950e+02
   5.3985772e+02   5.2500109e+02   4.2565053e+02   3.9835389e+02   3.9816935e+02
   5.4322208e+02   5.2674008e+02   4.6145412e+02   4.6054381e+02   4.2043583e+02
   6.5363951e+02   5.6415052e+02   5.2627151e+02   5.1769080e+02   4.2540202e+02
   6.6968871e+02   5.4155081e+02   4.9026149e+02   4.8515866e+02   3.9120644e+02
   5.9091428e+02   5.3873075e+02   4.8787764e+02   4.8375994e+02   4.1208136e+02
   7.3848388e+02   6.4153252e+02   5.3871708e+02   5.2448873e+02   4.2563544e+02
   6.3389989e+02   5.4133658e+02   4.9070089e+02   4.8573523e+02   4.1103324e+02
   5.7709729e+02   5.3723316e+02   4.8498974e+02   4.8125977e+02   3.9501656e+02
   6.5117160e+02   5.5630620e+02   5.2026257e+02   5.1351226e+02   4.2516706e+02
   6.4086603e+02   5.4122482e+02   4.8992568e+02   4.8492743e+02   3.9324277e+02
   6.8049215e+02   6.7256123e+02   5.3982037e+02   5.2498463e+02   4.2564906e+02
   6.9034160e+02   5.6171666e+02   5.2445120e+02   5.1646176e+02   4.2534261e+02
   6.3353925e+02   6.3267796e+02   5.3980297e+02   5.2497716e+02   4.2564886e+02
   6.1690429e+02   5.4676573e+02   5.0819425e+02   5.0318442e+02   4.2406997e+02
   6.7041980e+02   6.3879139e+02   5.3904523e+02   5.2463896e+02   4.2563963e+02
   5.4080260e+02   5.2549325e+02   4.3724160e+02   4.3469485e+02   3.8983186e+02
   7.5131106e+02   6.1039345e+02   5.3576557e+02   5.2308566e+02   4.2559461e+02
   7.3273728e+02   7.0777178e+02   5.3961390e+02   5.2489320e+02   4.2564658e+02
   6.6631852e+02   5.4153993e+02   4.9024494e+02   4.8514498e+02   3.8486802e+02
   6.1950927e+02   6.1927284e+02   5.3982170e+02   5.2498548e+02   4.2564908e+02
   6.6205710e+02   5.4152406e+02   4.9023332e+02   4.8513892e+02   3.9084823e+02
   5.5726545e+02   5.3306979e+02   4.7858158e+02   4.7597715e+02   3.9425490e+02
   6.4089803e+02   6.1456683e+02   5.3741079e+02   5.2388919e+02   4.2561855e+02
   6.5824190e+02   5.4150126e+02   4.9022842e+02   4.8514330e+02   3.9672722e+02
   6.3519374e+02   5.9062550e+02   5.3388669e+02   5.2215862e+02   4.2556657e+02
   5.4028030e+02   5.2522020e+02   4.3154302e+02   4.2744765e+02   4.0653311e+02
   6.5568266e+02   5.5199928e+02   5.1475767e+02   5.0901592e+02   4.2476587e+02
   6.0705003e+02   5.4007801e+02   4.8960288e+02   4.8506300e+02   4.1256350e+02
   5.9995680e+02   5.8870089e+02   5.3767190e+02   5.2406010e+02   4.2562414e+02
   6.3300545e+02   6.1042759e+02   5.3739286e+02   5.2388429e+02   4.2561846e+02
   6.5624941e+02   6.0231447e+02   5.3528561e+02   5.2285620e+02   4.2558780e+02
   6.5193360e+02   6.1091940e+02   5.3660198e+02   5.2350158e+02   4.2560720e+02
   5.3987291e+02   5.3986246e+02   5.3986245e+02   5.2500854e+02   4.2564972e+02
   5.8578820e+02   5.4502363e+02   5.1120350e+02   5.0663551e+02   4.2468092e+02
   5.7706518e+02   5.7349448e+02   5.3892248e+02   5.2464772e+02   4.2564066e+02
   6.4077331e+02   5.4903719e+02   5.1043701e+02   5.0508430e+02   4.2428754e+02
   5.4273574e+02   5.2648352e+02   4.5058083e+02   4.4896245e+02   3.9268367e+02
   6.1582058e+02   5.4020480e+02   4.8878357e+02   4.8411491e+02   3.8671694e+02
   5.4132515e+02   5.2576979e+02   4.4488820e+02   4.4345482e+02   4.1648164e+02
   6.5613368e+02   6.4975877e+02   5.3966513e+02   5.2491618e+02   4.2564721e+02
   5.9860260e+02   5.9029079e+02   5.3825169e+02   5.2431754e+02   4.2563122e+02
   6.5840780e+02   5.4254250e+02   4.9347045e+02   4.8832285e+02   4.1677671e+02
   7.2203309e+02   7.1959878e+02   5.3983035e+02   5.2498902e+02   4.2564918e+02
   5.8080726e+02   5.3760587e+02   4.8556068e+02   4.8172556e+02   4.0152069e+02
   5.5362458e+02   5.5060178e+02   5.3679806e+02   5.2417834e+02   4.2563349e+02
   5.6115898e+02   5.3662569e+02   4.9637250e+02   4.9318904e+02   4.2302377e+02
   5.8328596e+02   5.3805310e+02   4.8705140e+02   4.8314457e+02   4.1226169e+02
   5.3989044e+02   5.2501756e+02   4.2605749e+02   4.1235896e+02   4.0585316e+02
   7.0269411e+02   6.4346263e+02   5.3910196e+02   5.2466429e+02   4.2564032e+02
   6.6453884e+02   6.1524749e+02   5.3680590e+02   5.2359675e+02   4.2560996e+02
   5.9792815e+02   5.6817088e+02   5.3309094e+02   5.2196477e+02   4.2556600e+02
   6.3472415e+02   5.4110612e+02   4.8987855e+02   4.8492667e+02   4.0217464e+02
   6.6165090e+02   6.0749569e+02   5.3590901e+02   5.2316309e+02   4.2559708e+02
   6.9070540e+02   5.4354936e+02   4.9619411e+02   4.9098461e+02   4.1953231e+02
   5.3986843e+02   5.2500682e+02   4.4463759e+02   4.4462643e+02   4.2560891e+02
   6.7198436e+02   5.4688692e+02   5.0493892e+02   4.9968931e+02   4.2326365e+02
   6.8299658e+02   6.7916862e+02   5.3983692e+02   5.2499192e+02   4.2564925e+02
   5.9069176e+02   5.7029164e+02   5.3519380e+02   5.2302924e+02   4.2559717e+02
   5.8247570e+02   5.5061307e+02   5.2207754e+02   5.1568676e+02   4.2536283e+02
   5.6009918e+02   5.5347086e+02   5.3411179e+02   5.2304621e+02   4.2560769e+02
   6.5115771e+02   5.4909004e+02   5.1006854e+02   5.0468873e+02   4.2421699e+02
   6.3937885e+02   5.4501084e+02   5.0122191e+02   4.9607017e+02   4.2228877e+02
   6.6161885e+02   6.2815669e+02   5.3841571e+02   5.2435228e+02   4.2563165e+02
   7.3769233e+02   6.4951934e+02   5.3904857e+02   5.2463961e+02   4.2563963e+02
   5.5317300e+02   5.3136895e+02   4.7481996e+02   4.7264244e+02   3.9369429e+02
   5.7455327e+02   5.3892867e+02   4.9477463e+02   4.9097069e+02   4.2157562e+02
   7.0587908e+02   6.1045393e+02   5.3610772e+02   5.2325776e+02   4.2559987e+02
   6.5413744e+02   6.0309473e+02   5.3546052e+02   5.2294440e+02   4.2559051e+02
   5.4728320e+02   5.2902810e+02   4.8019063e+02   4.7891000e+02   4.2231424e+02
   6.1382942e+02   5.4180428e+02   4.9466001e+02   4.8991218e+02   4.1948633e+02
   5.6452331e+02   5.3839635e+02   5.0015034e+02   4.9664796e+02   4.2357097e+02
   7.1511986e+02   6.6648017e+02   5.3962110e+02   5.2489643e+02   4.2564667e+02
   6.4586092e+02   6.0426849e+02   5.3591076e+02   5.2317043e+02   4.2559741e+02
   5.3998989e+02   5.2506925e+02   4.2778980e+02   4.2154865e+02   4.1408971e+02
   5.4110045e+02   5.2570107e+02   4.7485270e+02   4.7461520e+02   4.2496425e+02
   6.5427370e+02   5.5494194e+02   5.1867978e+02   5.1228881e+02   4.2507310e+02
   6.0625010e+02   5.4533973e+02   5.0663422e+02   5.0185148e+02   4.2391224e+02
   6.1929315e+02   6.0836376e+02   5.3833585e+02   5.2432691e+02   4.2563109e+02
   6.4265381e+02   5.6660012e+02   5.2780671e+02   5.1868774e+02   4.2544502e+02
   5.4378293e+02   5.2699780e+02   4.5507311e+02   4.5353406e+02   3.9435788e+02
   6.7939824e+02   5.9287213e+02   5.3331316e+02   5.2182334e+02   4.2555517e+02
   6.0778564e+02   5.8618360e+02   5.3595822e+02   5.2326033e+02   4.2560126e+02
   5.9752385e+02   5.9629607e+02   5.3965800e+02   5.2491783e+02   4.2564730e+02
   5.6760307e+02   5.6478156e+02   5.3864491e+02   5.2458276e+02   4.2563962e+02
   6.3518085e+02   6.1036144e+02   5.3726361e+02   5.2382267e+02   4.2561668e+02
   5.7838202e+02   5.3735664e+02   4.8514190e+02   4.8137497e+02   3.8999117e+02
   5.5775462e+02   5.4155522e+02   5.1982388e+02   5.1502741e+02   4.2540467e+02
   5.8815000e+02   5.3824993e+02   4.8633162e+02   4.8229390e+02   3.8261933e+02
   5.8405896e+02   5.6615046e+02   5.3497138e+02   5.2300024e+02   4.2559793e+02
   6.3357854e+02   5.9771514e+02   5.3531041e+02   5.2288548e+02   4.2558901e+02
   6.2328165e+02   5.4082109e+02   4.8971062e+02   4.8486451e+02   4.0626852e+02
   6.9206896e+02   6.5851209e+02   5.3964092e+02   5.2490531e+02   4.2564691e+02
   6.7325759e+02   6.2459386e+02   5.3808499e+02   5.2419906e+02   4.2562733e+02
   6.5098671e+02   6.1164838e+02   5.3673713e+02   5.2356655e+02   4.2560912e+02
   6.2314595e+02   5.4151144e+02   4.9207308e+02   4.8717411e+02   4.1577433e+02
   5.4124087e+02   5.2572529e+02   4.4297277e+02   4.4128047e+02   4.1387542e+02
   6.4992961e+02   6.4989352e+02   5.3985605e+02   5.2500035e+02   4.2564948e+02
   6.7621868e+02   5.4242063e+02   4.9293303e+02   4.8777001e+02   4.1577920e+02
   5.8749524e+02   5.4085126e+02   4.9752811e+02   4.9329569e+02   4.2206076e+02
   6.2903056e+02   6.2802863e+02   5.3977755e+02   5.2496612e+02   4.2564856e+02
   6.9447267e+02   5.6843382e+02   5.2779734e+02   5.1862537e+02   4.2544001e+02
   5.4668687e+02   5.2836432e+02   4.6400677e+02   4.6243224e+02   3.9176408e+02
   6.4970838e+02   6.2037837e+02   5.3801168e+02   5.2416739e+02   4.2562646e+02
   5.9701518e+02   5.8753308e+02   5.3804276e+02   5.2423063e+02   4.2562892e+02
   6.2473448e+02   5.5028969e+02   5.1376260e+02   5.0829247e+02   4.2471592e+02
   5.9303287e+02   5.4093212e+02   4.9613703e+02   4.9180071e+02   4.2128246e+02
   5.5864983e+02   5.4071676e+02   5.1673989e+02   5.1255653e+02   4.2528946e+02
   5.9542147e+02   5.7611086e+02   5.3582102e+02   5.2326449e+02   4.2560265e+02
   6.5334609e+02   6.5055279e+02   5.3978042e+02   5.2496709e+02   4.2564859e+02
   5.4593316e+02   5.2801847e+02   4.6254626e+02   4.6103874e+02   4.0741401e+02
   5.4166491e+02   5.2594721e+02   4.5538559e+02   4.5467302e+02   4.2193355e+02
   6.7764626e+02   5.5660253e+02   5.2021846e+02   5.1344458e+02   4.2515901e+02
   5.4453698e+02   5.2825900e+02   4.9798473e+02   4.9695703e+02   4.2507352e+02
   7.0634897e+02   6.6192282e+02   5.3965589e+02   5.2491191e+02   4.2564709e+02
   6.0683928e+02   5.4266205e+02   4.9865185e+02   4.9394606e+02   4.2186168e+02
   5.8893817e+02   5.3962535e+02   4.9231830e+02   4.8815067e+02   4.1927740e+02
   5.4016304e+02   5.2515863e+02   4.2985580e+02   4.2465601e+02   4.0414703e+02
   6.4463939e+02   6.1234659e+02   5.3708669e+02   5.2373518e+02   4.2561408e+02
   6.1388133e+02   5.4207878e+02   4.9556450e+02   4.9080264e+02   4.2011172e+02
   6.3502145e+02   6.2111492e+02   5.3880046e+02   5.2453169e+02   4.2563670e+02
   6.5798042e+02   6.2081069e+02   5.3784131e+02   5.2408670e+02   4.2562415e+02
   6.0097507e+02   5.9588153e+02   5.3887412e+02   5.2458229e+02   4.2563831e+02
   6.2876749e+02   6.2128473e+02   5.3923259e+02   5.2472632e+02   4.2564206e+02
   5.4213902e+02   5.2618371e+02   4.4753166e+02   4.4584040e+02   3.9943403e+02
   6.2753021e+02   5.6550445e+02   5.2815467e+02   5.1896780e+02   4.2545880e+02
   7.4089718e+02   6.7535754e+02   5.3945010e+02   5.2482017e+02   4.2564459e+02
   5.8647716e+02   5.8011761e+02   5.3848233e+02   5.2444562e+02   4.2563508e+02
   5.6767196e+02   5.3597735e+02   4.8325602e+02   4.7987803e+02   3.8026289e+02
   6.3437796e+02   5.4795750e+02   5.0868935e+02   5.0346127e+02   4.2405065e+02
   5.6034970e+02   5.5964540e+02   5.3936530e+02   5.2485202e+02   4.2564620e+02
   5.4646841e+02   5.4506269e+02   5.3837693e+02   5.2475711e+02   4.2564549e+02
   5.4148159e+02   5.2586287e+02   4.6374342e+02   4.6334183e+02   4.2385482e+02
   6.1627318e+02   5.4142245e+02   4.9301025e+02   4.8824003e+02   4.1783092e+02
   7.5468681e+02   6.6818914e+02   5.3936267e+02   5.2478103e+02   4.2564352e+02
   6.1840428e+02   5.6684057e+02   5.2961445e+02   5.1989697e+02   4.2549503e+02
   5.4026748e+02   5.2522164e+02   4.6340036e+02   4.6329649e+02   4.2521885e+02
   5.5544685e+02   5.3234547e+02   4.7709203e+02   4.7467217e+02   3.8983057e+02
   6.0932706e+02   5.4187277e+02   4.9557933e+02   4.9089000e+02   4.2028102e+02
   6.7389005e+02   6.2316704e+02   5.3799421e+02   5.2415689e+02   4.2562613e+02
   6.5701030e+02   5.8347226e+02   5.3169437e+02   5.2093403e+02   4.2552577e+02
   5.5767129e+02   5.4234301e+02   5.2149594e+02   5.1625256e+02   4.2544875e+02
   6.4246691e+02   5.8540499e+02   5.3259844e+02   5.2145656e+02   4.2554378e+02
   6.7357589e+02   5.4156582e+02   4.9028334e+02   4.8517645e+02   3.9390883e+02
   6.6391854e+02   6.3226584e+02   5.3868629e+02   5.2447616e+02   4.2563512e+02
   5.8219677e+02   5.3966608e+02   4.9473340e+02   4.9071033e+02   4.2115323e+02
   6.4583370e+02   5.4639761e+02   5.0445109e+02   4.9927430e+02   4.2319780e+02
   6.9182714e+02   6.1051420e+02   5.3616022e+02   5.2328388e+02   4.2560067e+02
   5.3985764e+02   5.2500104e+02   4.2584171e+02   4.2583763e+02   4.2564533e+02
   5.8294165e+02   5.4067524e+02   4.9853878e+02   4.9440893e+02   4.2255183e+02
   6.9232757e+02   6.9217805e+02   5.3985735e+02   5.2500092e+02   4.2564950e+02
   6.2234685e+02   5.4489119e+02   5.0233891e+02   4.9733736e+02   4.2278632e+02
   6.4638026e+02   6.0575806e+02   5.3610532e+02   5.2326483e+02   4.2560023e+02
   6.7035063e+02   6.6990948e+02   5.3985337e+02   5.2499916e+02   4.2564945e+02
   6.0602488e+02   5.3966754e+02   4.8816390e+02   4.8367328e+02   3.9630304e+02
   5.4262249e+02   5.2642774e+02   4.5054067e+02   4.4897556e+02   4.0807863e+02
   5.4221260e+02   5.2629632e+02   4.7320309e+02   4.7275170e+02   4.2416710e+02
   6.2443038e+02   5.4686385e+02   5.0710227e+02   5.0201099e+02   4.2382982e+02
   6.8528111e+02   5.8543152e+02   5.3190349e+02   5.2104284e+02   4.2552922e+02
   6.2804953e+02   5.4327905e+02   4.9724148e+02   4.9222267e+02   4.2065636e+02
   6.5200581e+02   5.4498821e+02   5.0059015e+02   4.9537622e+02   4.2198716e+02
   7.4453513e+02   6.1023147e+02   5.3576259e+02   5.2308442e+02   4.2559458e+02
   6.2292919e+02   5.4725825e+02   5.0812606e+02   5.0301037e+02   4.2400594e+02
   6.7210901e+02   6.3657179e+02   5.3887431e+02   5.2456155e+02   4.2563748e+02
   6.6857291e+02   5.9619068e+02   5.3398911e+02   5.2218640e+02   4.2556687e+02
   6.4428379e+02   6.4412472e+02   5.3985027e+02   5.2499781e+02   4.2564941e+02
   6.0621344e+02   5.4039291e+02   4.9095278e+02   4.8639623e+02   4.1586191e+02
   6.6137879e+02   5.4151818e+02   4.9022206e+02   4.8512898e+02   3.8356625e+02
   5.6626434e+02   5.6455431e+02   5.3906205e+02   5.2473305e+02   4.2564323e+02
   7.0742975e+02   6.5514495e+02   5.3949763e+02   5.2484160e+02   4.2564518e+02
   7.2762248e+02   5.5457590e+02   5.1766354e+02   5.1141970e+02   4.2499283e+02
   6.5521218e+02   5.9559505e+02   5.3408089e+02   5.2223931e+02   4.2556864e+02
   7.5086056e+02   6.0227298e+02   5.3464852e+02   5.2252121e+02   4.2557722e+02
   7.3686644e+02   5.8144317e+02   5.3077506e+02   5.2038489e+02   4.2550588e+02
   5.4407096e+02   5.2714040e+02   4.5755449e+02   4.5614860e+02   4.1215481e+02
   7.0129261e+02   6.7579923e+02   5.3978318e+02   5.2496821e+02   4.2564861e+02
   6.1440393e+02   5.7193757e+02   5.3192965e+02   5.2121497e+02   4.2553940e+02
   6.0459293e+02   5.7398324e+02   5.3366483e+02   5.2217924e+02   4.2557036e+02
   6.1962940e+02   5.4830032e+02   5.1088372e+02   5.0568822e+02   4.2441668e+02
   5.3986702e+02   5.2500607e+02   4.4463410e+02   4.4462441e+02   4.2561425e+02
   5.4229538e+02   5.2626273e+02   4.4836576e+02   4.4670193e+02   3.9710561e+02
   6.2957303e+02   5.4165658e+02   4.9206142e+02   4.8710373e+02   4.1536664e+02
   6.3490683e+02   6.3393113e+02   5.3980570e+02   5.2497834e+02   4.2564889e+02
   6.1842909e+02   5.5622881e+02   5.2234509e+02   5.1524472e+02   4.2529445e+02
   6.3173071e+02   6.1593765e+02   5.3812402e+02   5.2422420e+02   4.2562814e+02
   6.1930855e+02   5.6358937e+02   5.2793145e+02   5.1889974e+02   4.2545917e+02
   5.4125968e+02   5.2573465e+02   4.4273422e+02   4.4096904e+02   4.1257918e+02
   7.2039715e+02   6.1448563e+02   5.3641289e+02   5.2340459e+02   4.2560423e+02
   7.4570401e+02   7.3496846e+02   5.3980562e+02   5.2497811e+02   4.2564888e+02
   6.3927967e+02   6.0833257e+02   5.3673400e+02   5.2356976e+02   4.2560929e+02
   6.5573911e+02   6.1525856e+02   5.3696026e+02   5.2367178e+02   4.2561218e+02
   6.3418941e+02   5.4873779e+02   5.1028264e+02   5.0497932e+02   4.2428327e+02
   6.1883175e+02   6.1883168e+02   5.3985760e+02   5.2500102e+02   4.2564950e+02
   6.3305603e+02   5.4110217e+02   4.8996452e+02   4.8502321e+02   4.0522479e+02
   6.1929483e+02   5.4331434e+02   4.9841635e+02   4.9348912e+02   4.2143783e+02
   6.4679967e+02   6.4312297e+02   5.3971713e+02   5.2493928e+02   4.2564783e+02
   7.0935776e+02   7.0924130e+02   5.3985671e+02   5.2500063e+02   4.2564949e+02
   5.8567466e+02   5.3898349e+02   4.9056221e+02   4.8651327e+02   4.1801839e+02
   6.1572889e+02   6.1051831e+02   5.3925645e+02   5.2473987e+02   4.2564247e+02
   6.0791521e+02   6.0788896e+02   5.3985389e+02   5.2499945e+02   4.2564945e+02
   6.3254039e+02   5.6073884e+02   5.2497704e+02   5.1692753e+02   4.2537196e+02
   5.4696899e+02   5.2849547e+02   4.6469664e+02   4.6310561e+02   3.8749439e+02
   5.7610652e+02   5.3763081e+02   4.8772106e+02   4.8400704e+02   4.1592828e+02
   6.8644962e+02   6.3843984e+02   5.3894524e+02   5.2459354e+02   4.2563837e+02
   6.3974307e+02   6.0554331e+02   5.3630505e+02   5.2336435e+02   4.2560323e+02
   5.5822131e+02   5.3344950e+02   4.7948159e+02   4.7678479e+02   4.0443179e+02
   6.5876026e+02   5.5371600e+02   5.1705255e+02   5.1096701e+02   4.2495795e+02
   7.2886557e+02   7.1154233e+02   5.3967660e+02   5.2492103e+02   4.2564734e+02
   6.1507144e+02   5.5368791e+02   5.2008397e+02   5.1365577e+02   4.2520255e+02
   5.4232866e+02   5.2628372e+02   4.5472066e+02   4.5370784e+02   4.1945849e+02
   5.4085244e+02   5.2551951e+02   4.3776197e+02   4.3529606e+02   3.9415428e+02
   5.6909601e+02   5.3622216e+02   4.8362444e+02   4.8018064e+02   3.9648894e+02
   6.8501133e+02   5.4422868e+02   4.9812047e+02   4.9288060e+02   4.2077407e+02
   6.1613709e+02   5.5002092e+02   5.1464639e+02   5.0921248e+02   4.2483430e+02
   6.6031291e+02   6.4457481e+02   5.3935792e+02   5.2477955e+02   4.2564349e+02
   6.0804480e+02   5.3988660e+02   4.8867336e+02   4.8413363e+02   4.0678736e+02
   6.7548118e+02   5.4615315e+02   5.0315056e+02   4.9790638e+02   4.2280004e+02
   6.5098934e+02   5.5912299e+02   5.2291090e+02   5.1543538e+02   4.2529010e+02
   7.5258116e+02   7.2414437e+02   5.3969341e+02   5.2492849e+02   4.2564754e+02
   5.8622354e+02   5.4561557e+02   5.1239967e+02   5.0773340e+02   4.2478887e+02
   6.3188563e+02   6.2997654e+02   5.3972642e+02   5.2494369e+02   4.2564796e+02
   6.0348779e+02   5.7743047e+02   5.3468372e+02   5.2268166e+02   4.2558506e+02
   5.9445624e+02   5.6754973e+02   5.3344085e+02   5.2217339e+02   4.2557284e+02
   6.1400580e+02   5.4510251e+02   5.0462185e+02   4.9977037e+02   4.2346942e+02
   6.0166332e+02   5.4339597e+02   5.0202735e+02   4.9739996e+02   4.2303559e+02
   5.8356151e+02   5.3856587e+02   4.8946320e+02   4.8550590e+02   4.1707448e+02
   6.5549873e+02   6.5548059e+02   5.3985705e+02   5.2500078e+02   4.2564949e+02
   6.0766755e+02   5.6073059e+02   5.2764174e+02   5.1886524e+02   4.2546417e+02
   6.1979424e+02   5.7387309e+02   5.3160351e+02   5.2098776e+02   4.2553065e+02
   7.0993983e+02   5.4258509e+02   4.9329518e+02   4.8811074e+02   4.1630628e+02
   5.5336898e+02   5.3151832e+02   4.7612848e+02   4.7395096e+02   4.1085054e+02
   5.9000860e+02   5.6523637e+02   5.3338663e+02   5.2220790e+02   4.2557536e+02
   6.1981975e+02   5.9148542e+02   5.3528496e+02   5.2289765e+02   4.2558985e+02
   6.5466619e+02   5.4210853e+02   4.9225264e+02   4.8713545e+02   4.1464072e+02
   6.8087009e+02   6.4285871e+02   5.3913255e+02   5.2467821e+02   4.2564070e+02
   6.9381868e+02   6.9353408e+02   5.3985723e+02   5.2500086e+02   4.2564949e+02
   6.2720419e+02   5.9241557e+02   5.3477728e+02   5.2262945e+02   4.2558143e+02
   6.0616620e+02   5.7085642e+02   5.3261111e+02   5.2163437e+02   4.2555398e+02
   5.9634184e+02   5.8385162e+02   5.3735066e+02   5.2393216e+02   4.2562084e+02
   5.3987135e+02   5.2500827e+02   4.2824195e+02   4.2776540e+02   4.2500245e+02
   6.3486395e+02   6.1609197e+02   5.3796311e+02   5.2414892e+02   4.2562599e+02
   5.4042240e+02   5.2529629e+02   4.3471125e+02   4.3221081e+02   4.1562538e+02
   5.5060720e+02   5.3029981e+02   4.7405930e+02   4.7222620e+02   4.1464723e+02
   7.3662475e+02   6.1052835e+02   5.3583987e+02   5.2312304e+02   4.2559576e+02
   5.6617823e+02   5.3570180e+02   4.8287044e+02   4.7956736e+02   3.8572540e+02
   5.5222426e+02   5.3693177e+02   5.1814644e+02   5.1437493e+02   4.2542674e+02
   6.2513007e+02   5.4077628e+02   4.8943923e+02   4.8458534e+02   3.9268117e+02
   6.6401637e+02   6.2979489e+02   5.3851700e+02   5.2439871e+02   4.2563295e+02
   6.1545391e+02   5.4898459e+02   5.1301468e+02   5.0775724e+02   4.2468433e+02
   6.7873480e+02   5.4360617e+02   4.9640431e+02   4.9119690e+02   4.1970106e+02
   5.8142306e+02   5.4155227e+02   5.0236436e+02   4.9824055e+02   4.2351881e+02
   6.4979726e+02   6.4341924e+02   5.3958813e+02   5.2488222e+02   4.2564629e+02
   6.6551549e+02   6.5243323e+02   5.3959969e+02   5.2488712e+02   4.2564642e+02
   5.4000218e+02   5.2507467e+02   4.2749886e+02   4.1912649e+02   3.9024743e+02
   7.5187604e+02   6.9077183e+02   5.3946921e+02   5.2482871e+02   4.2564482e+02
   7.0877776e+02   6.8958390e+02   5.3978822e+02   5.2497043e+02   4.2564867e+02
   6.3842998e+02   6.1660843e+02   5.3783621e+02   5.2408872e+02   4.2562427e+02
   6.7812885e+02   6.2608935e+02   5.3814530e+02   5.2422692e+02   4.2562812e+02
   5.4083761e+02   5.2551864e+02   4.4958572e+02   4.4896842e+02   4.2277622e+02
   6.8457064e+02   5.4161487e+02   4.9039221e+02   4.8527618e+02   4.0118135e+02
   5.9999404e+02   5.7626932e+02   5.3502285e+02   5.2286757e+02   4.2559091e+02
   5.4961498e+02   5.2973932e+02   4.6996445e+02   4.6816417e+02   3.9345350e+02
   6.2787116e+02   6.1254305e+02   5.3805182e+02   5.2419248e+02   4.2562726e+02
   7.2225721e+02   6.0149372e+02   5.3469271e+02   5.2254719e+02   4.2557810e+02
   5.8495184e+02   5.4751260e+02   5.1651483e+02   5.1137833e+02   4.2510154e+02
   6.9822271e+02   6.5371085e+02   5.3950190e+02   5.2484355e+02   4.2564523e+02
   6.0950198e+02   5.4136788e+02   4.9383752e+02   4.8916916e+02   4.1902903e+02
   5.5784532e+02   5.3328778e+02   4.7897951e+02   4.7631779e+02   3.8780763e+02
   6.2959159e+02   6.2905565e+02   5.3981887e+02   5.2498414e+02   4.2564905e+02
   7.1320796e+02   6.8944952e+02   5.3974877e+02   5.2495299e+02   4.2564820e+02
   6.5474887e+02   5.9999203e+02   5.3488052e+02   5.2265288e+02   4.2558157e+02
   6.0774336e+02   5.8567782e+02   5.3585095e+02   5.2321064e+02   4.2559984e+02
   7.2760563e+02   6.1547724e+02   5.3645785e+02   5.2342568e+02   4.2560484e+02
   6.8264912e+02   6.1188494e+02   5.3638286e+02   5.2339220e+02   4.2560390e+02
   5.4372882e+02   5.2697170e+02   4.5491717e+02   4.5338213e+02   3.9931314e+02
   6.7287424e+02   6.4086803e+02   5.3910697e+02   5.2466677e+02   4.2564039e+02
   6.2386453e+02   5.4076883e+02   4.8948213e+02   4.8463579e+02   4.0040124e+02
   5.8001309e+02   5.7610514e+02   5.3897278e+02   5.2465982e+02   4.2564086e+02
   6.5010762e+02   6.0005273e+02   5.3502296e+02   5.2272748e+02   4.2558392e+02
   5.9263157e+02   5.3869498e+02   4.8715558e+02   4.8299704e+02   4.0611934e+02
   5.5489812e+02   5.3211749e+02   4.7659918e+02   4.7423657e+02   3.9248633e+02
   5.4206071e+02   5.2614524e+02   4.4804926e+02   4.4648921e+02   4.1139962e+02
   5.9673844e+02   5.8627036e+02   5.3784072e+02   5.2414392e+02   4.2562658e+02
   5.8508925e+02   5.3803317e+02   4.8624471e+02   4.8228880e+02   4.0522315e+02
   6.2923845e+02   5.9835416e+02   5.3570973e+02   5.2308669e+02   4.2559516e+02
   5.4210148e+02   5.2616571e+02   4.4807420e+02   4.4649076e+02   4.1034065e+02
   5.6544215e+02   5.4358044e+02   5.1631453e+02   5.1176820e+02   4.2519652e+02
   6.0789095e+02   5.5246608e+02   5.1939381e+02   5.1321994e+02   4.2518154e+02
   6.7349490e+02   5.4234275e+02   4.9271253e+02   4.8755457e+02   4.1537478e+02
   6.8368191e+02   6.0448596e+02   5.3533952e+02   5.2287917e+02   4.2558843e+02
   6.2757452e+02   5.4875864e+02   5.1085600e+02   5.0557359e+02   4.2437955e+02
   6.3768566e+02   5.4427594e+02   4.9936330e+02   4.9423016e+02   4.2157822e+02
   5.7912794e+02   5.5064155e+02   5.2291556e+02   5.1634424e+02   4.2539641e+02
   6.6458643e+02   6.5773291e+02   5.3975538e+02   5.2495600e+02   4.2564828e+02
   5.5358428e+02   5.3159176e+02   4.7597209e+02   4.7376341e+02   4.0888014e+02
   6.3130618e+02   6.3126128e+02   5.3985447e+02   5.2499966e+02   4.2564946e+02
   7.3938039e+02   5.4176370e+02   4.9050975e+02   4.8534312e+02   3.9857231e+02
   5.9791182e+02   5.5265726e+02   5.2144492e+02   5.1491890e+02   4.2530084e+02
   6.1076454e+02   5.7595751e+02   5.3334385e+02   5.2197406e+02   4.2556319e+02
   5.4313239e+02   5.2668067e+02   4.5279946e+02   4.5127297e+02   4.0694281e+02
   7.5371475e+02   5.7932484e+02   5.3029450e+02   5.2010289e+02   4.2549563e+02
   6.7938654e+02   5.4158220e+02   4.9031125e+02   4.8520037e+02   3.9664946e+02
   6.3554872e+02   5.5009674e+02   5.1265809e+02   5.0720301e+02   4.2457503e+02
   5.5268709e+02   5.3146634e+02   4.7969476e+02   4.7764170e+02   4.1828925e+02
   6.6701519e+02   5.4724855e+02   5.0582296e+02   5.0056130e+02   4.2346177e+02
   5.4174218e+02   5.2605285e+02   4.7457647e+02   4.7421816e+02   4.2457510e+02
   5.4009705e+02   5.2512528e+02   4.2959968e+02   4.2501381e+02   4.1426893e+02
   6.6208954e+02   6.3558394e+02   5.3889281e+02   5.2457015e+02   4.2563772e+02
   5.4147735e+02   5.2644740e+02   5.0893131e+02   5.0841880e+02   4.2556030e+02
   7.6125724e+02   6.2247056e+02   5.3746274e+02   5.2390487e+02   4.2561887e+02
   6.9250031e+02   6.1287370e+02   5.3647657e+02   5.2343721e+02   4.2560523e+02
   6.6758665e+02   5.4228069e+02   4.9256261e+02   4.8741196e+02   4.1510592e+02
   5.8139602e+02   5.4927103e+02   5.2037176e+02   5.1447157e+02   4.2530443e+02
   5.4412491e+02   5.2870015e+02   5.0971562e+02   5.0848262e+02   4.2543939e+02
   6.2707024e+02   6.2253799e+02   5.3954829e+02   5.2486589e+02   4.2564586e+02
   5.4179583e+02   5.2600937e+02   4.4566075e+02   4.4393387e+02   4.0551391e+02
   6.4204104e+02   5.4123540e+02   4.8992800e+02   4.8492541e+02   3.8724215e+02
   6.4621094e+02   5.7022200e+02   5.2896453e+02   5.1937782e+02   4.2547105e+02
   6.5129179e+02   6.2822255e+02   5.3866938e+02   5.2446940e+02   4.2563494e+02
   7.1771192e+02   5.4550921e+02   5.0130138e+02   4.9602123e+02   4.2217576e+02
   5.9812417e+02   5.8772708e+02   5.3789210e+02   5.2416249e+02   4.2562703e+02
   7.4024707e+02   6.0467640e+02   5.3500794e+02   5.2270609e+02   4.2558299e+02
   5.4068153e+02   5.2543545e+02   4.4065965e+02   4.3927582e+02   4.1940237e+02
   5.7590534e+02   5.3758798e+02   4.8759395e+02   4.8388834e+02   4.1576963e+02
   6.9403346e+02   6.5245424e+02   5.3947712e+02   5.2483252e+02   4.2564493e+02
   5.7284885e+02   5.3778931e+02   4.9028147e+02   4.8661655e+02   4.1924725e+02
   7.5877511e+02   6.4611964e+02   5.3883541e+02   5.2454265e+02   4.2563694e+02
   5.6572117e+02   5.4073541e+02   5.0842317e+02   5.0461963e+02   4.2462800e+02
   6.1908787e+02   5.4250472e+02   4.9594092e+02   4.9106517e+02   4.2011547e+02
   5.9533241e+02   5.3900754e+02   4.8779002e+02   4.8355104e+02   4.0914237e+02
   5.4957821e+02   5.2972154e+02   4.6988525e+02   4.6808931e+02   3.8590274e+02
   5.6989316e+02   5.4537196e+02   5.1744995e+02   5.1251629e+02   4.2522186e+02
   6.5235534e+02   5.4157726e+02   4.9063373e+02   4.8555979e+02   4.0817512e+02
   5.6781906e+02   5.3605359e+02   4.8364964e+02   4.8026349e+02   4.0631437e+02
   5.3986288e+02   5.2500385e+02   4.4044260e+02   4.4043338e+02   4.2562077e+02
   6.4931428e+02   5.4284181e+02   4.9464916e+02   4.8952478e+02   4.1836198e+02
   5.8195955e+02   5.7364323e+02   5.3791126e+02   5.2423375e+02   4.2562990e+02
   6.8482336e+02   6.8334976e+02   5.3985306e+02   5.2499903e+02   4.2564944e+02
   6.4788626e+02   5.4133863e+02   4.9003649e+02   4.8500079e+02   3.8652162e+02
   6.7360945e+02   5.9736647e+02   5.3413871e+02   5.2226442e+02   4.2556932e+02
   5.8278781e+02   5.6617260e+02   5.3525637e+02   5.2313750e+02   4.2560177e+02
