# Supplementary material for: Rethinking Colour Constancy
Source: PLoS One. 2015 Sep 10;10(9):e0135029. doi: 10.1371/journal.pone.0135029 (PMC4565710; doi:10.1371/journal.pone.0135029)
Supplement: S1 Dataset — (ZIP) [file pone.0135029.s002.zip › 5-TransitionMetamerReflectanceData/BtoN_20munsells/fiveTr_5.txt]

   4.8282170e+02   4.8857740e+02   5.2562230e+02   5.5478916e+02   5.6557870e+02
   4.8510627e+02   4.9224454e+02   5.2840270e+02   5.5104949e+02   5.5252014e+02
   4.6047129e+02   4.6245760e+02   5.1969697e+02   5.4874155e+02   6.5152871e+02
   4.6744906e+02   4.6972014e+02   5.2070364e+02   5.5183443e+02   6.9826095e+02
   4.1585888e+02   4.2791388e+02   5.1471798e+02   5.3334856e+02   5.6288673e+02
   4.2905632e+02   4.3275116e+02   5.0446902e+02   5.1412489e+02   5.3885827e+02
   4.8542890e+02   4.9280595e+02   5.2914402e+02   6.1568489e+02   6.1690739e+02
   4.8550083e+02   4.9293066e+02   5.2923133e+02   6.8740115e+02   6.9105376e+02
   4.7956371e+02   4.8400668e+02   5.2458409e+02   5.6630490e+02   6.9839209e+02
   4.4738692e+02   4.4948975e+02   5.1872956e+02   5.4598906e+02   6.7495677e+02
   4.8464934e+02   4.9148357e+02   5.2812714e+02   5.7421479e+02   5.8610954e+02
   4.8470642e+02   4.9156645e+02   5.2769341e+02   5.5109142e+02   5.5392146e+02
   4.1769328e+02   4.2836616e+02   5.1616226e+02   5.3786447e+02   5.8341984e+02
   4.7530444e+02   4.7861535e+02   5.2266497e+02   5.5778282e+02   6.7233398e+02
   4.2215057e+02   4.2954419e+02   5.1322850e+02   5.2922612e+02   5.5501016e+02
   4.8203259e+02   4.8743757e+02   5.2610949e+02   5.7978810e+02   6.4911085e+02
   4.8548390e+02   4.9290128e+02   5.2921131e+02   6.8164572e+02   7.0364072e+02
   4.8549849e+02   4.9292660e+02   5.2922835e+02   6.0844520e+02   6.0852990e+02
   4.8466549e+02   4.9151495e+02   5.2832234e+02   6.2071498e+02   7.3211495e+02
   4.0597793e+02   4.0968952e+02   4.8582544e+02   4.9328865e+02   5.2933982e+02
   4.8366739e+02   4.8987945e+02   5.2634776e+02   5.5276176e+02   5.5922140e+02
   4.4574635e+02   4.4791077e+02   5.1857684e+02   5.4547809e+02   6.5192715e+02
   4.8380748e+02   4.9012687e+02   5.2750246e+02   5.9898571e+02   6.4427541e+02
   4.7779877e+02   4.8115464e+02   5.0659539e+02   5.1197538e+02   5.3290544e+02
   4.2595710e+02   4.3167294e+02   5.1806148e+02   5.4417713e+02   7.0563803e+02
   4.8472260e+02   4.9160908e+02   5.2835941e+02   6.0688059e+02   6.2523249e+02
   4.0009170e+02   4.0643597e+02   4.8571402e+02   4.9316625e+02   5.2930303e+02
   4.8549800e+02   4.9292575e+02   5.2922798e+02   7.5442777e+02   7.6587167e+02
   4.3522161e+02   4.3833465e+02   5.1822747e+02   5.4459075e+02   6.6915210e+02
   4.8500073e+02   4.9207491e+02   5.2866747e+02   6.2784399e+02   6.7721224e+02
   4.8547016e+02   4.9287724e+02   5.2918687e+02   5.7897618e+02   5.7948092e+02
   4.8549135e+02   4.9291421e+02   5.2921977e+02   6.1965562e+02   6.1988612e+02
   4.3781784e+02   4.4053889e+02   5.1651360e+02   5.3855429e+02   5.8263052e+02
   4.8537218e+02   4.9270812e+02   5.2908127e+02   6.7325687e+02   7.4145991e+02
   4.5574637e+02   4.5668499e+02   4.9389237e+02   5.0157206e+02   5.3174647e+02
   4.8312598e+02   4.8906628e+02   5.2688885e+02   5.8537802e+02   6.2762899e+02
   4.2737134e+02   4.3224846e+02   5.1283883e+02   5.2818520e+02   5.5332801e+02
   4.0345468e+02   4.2732057e+02   5.1792064e+02   5.4376182e+02   6.6563823e+02
   4.6198126e+02   4.6398069e+02   5.1891986e+02   5.4501467e+02   5.9894680e+02
   3.9069050e+02   4.2724240e+02   5.1765392e+02   5.4281042e+02   6.3044370e+02
   3.9182267e+02   4.1974843e+02   4.9027843e+02   4.9819782e+02   5.3095260e+02
   4.5281413e+02   4.5332190e+02   4.8944836e+02   4.9702757e+02   5.3038027e+02
   3.9103165e+02   4.2669347e+02   5.1135829e+02   5.2510523e+02   5.4965497e+02
   4.8534020e+02   4.9265247e+02   5.2902143e+02   5.8945582e+02   5.9210172e+02
   4.2437917e+02   4.3084059e+02   5.1811222e+02   5.4438879e+02   7.7359759e+02
   4.5208162e+02   4.5278360e+02   4.9126295e+02   4.9893842e+02   5.3097642e+02
   4.8513588e+02   4.9228225e+02   5.2562875e+02   5.2841877e+02   5.3212901e+02
   4.8259369e+02   4.8826433e+02   5.2654450e+02   5.8769561e+02   6.8848309e+02
   4.8525609e+02   4.9250874e+02   5.2894860e+02   6.4306258e+02   7.0558681e+02
   4.1134374e+02   4.2590932e+02   5.0350435e+02   5.1303513e+02   5.3824630e+02
   4.2028466e+02   4.2908015e+02   5.1642891e+02   5.3869481e+02   5.8897137e+02
   4.8441724e+02   4.9110011e+02   5.2781965e+02   5.6998704e+02   5.8393694e+02
   4.8367017e+02   4.8991044e+02   5.2738017e+02   5.9651490e+02   6.4234158e+02
   4.8550196e+02   4.9293263e+02   5.2923267e+02   6.7153812e+02   6.7155604e+02
   4.6834144e+02   4.7070426e+02   5.2073768e+02   5.5158135e+02   6.4163684e+02
   4.0953858e+02   4.1968352e+02   4.8953044e+02   4.9737279e+02   5.3066087e+02
   4.3270698e+02   4.3627022e+02   5.1804549e+02   5.4398024e+02   6.4419802e+02
   4.8474306e+02   4.9164352e+02   5.2839747e+02   6.1979043e+02   6.7328493e+02
   4.3762879e+02   4.3776698e+02   4.8618746e+02   4.9367035e+02   5.2944659e+02
   4.5027663e+02   4.5230485e+02   5.1889626e+02   5.4645738e+02   6.6557491e+02
   4.7290436e+02   4.7579376e+02   5.2165132e+02   5.5365832e+02   6.2622202e+02
   4.8520890e+02   4.9242736e+02   5.2886740e+02   5.9449111e+02   5.9970616e+02
   4.5033452e+02   4.5232919e+02   5.1721719e+02   5.4011705e+02   5.8347839e+02
   4.4296878e+02   4.4524158e+02   5.1791897e+02   5.4313046e+02   6.1614866e+02
   4.8358180e+02   4.8975741e+02   5.2675546e+02   5.6218796e+02   5.7799094e+02
   4.8502008e+02   4.9210753e+02   5.2868725e+02   6.2636813e+02   6.5801807e+02
   4.8159687e+02   4.8680980e+02   5.2580163e+02   5.7587164e+02   6.4855292e+02
   4.8509675e+02   4.9223732e+02   5.2877332e+02   6.3878219e+02   7.5215988e+02
   4.6429261e+02   4.6635290e+02   5.1822414e+02   5.4154133e+02   5.7335984e+02
   4.5469187e+02   4.5665425e+02   5.1900754e+02   5.4649581e+02   6.3308715e+02
   4.8170333e+02   4.8696305e+02   5.2591268e+02   5.7919247e+02   7.0220797e+02
   4.6194655e+02   4.6392880e+02   5.1800212e+02   5.4128712e+02   5.7544275e+02
   4.8519463e+02   4.9240368e+02   5.2887812e+02   6.3114011e+02   6.5142036e+02
   4.5752213e+02   4.5941386e+02   5.1558615e+02   5.3333094e+02   5.5678631e+02
   4.1518116e+02   4.2800318e+02   5.1747920e+02   5.4218585e+02   6.1988524e+02
   4.2683207e+02   4.3195367e+02   5.1348603e+02   5.2979615e+02   5.5571398e+02
   4.5311781e+02   4.5509247e+02   5.1909499e+02   5.4704237e+02   6.6598494e+02
   4.3449614e+02   4.3768829e+02   5.1697186e+02   5.4019393e+02   5.9561767e+02
   4.2544625e+02   4.3138221e+02   5.1781253e+02   5.4327562e+02   6.3452987e+02
   4.8550073e+02   4.9293049e+02   5.2923068e+02   5.6855188e+02   5.6856410e+02
   4.8179215e+02   4.8707048e+02   5.2519401e+02   5.5911348e+02   5.8634993e+02
   4.8460060e+02   4.9139017e+02   5.2754425e+02   5.5162283e+02   5.5483198e+02
   4.8111398e+02   4.8612241e+02   5.2529869e+02   5.6671303e+02   6.1985409e+02
   4.1212209e+02   4.2762944e+02   5.1715438e+02   5.4109574e+02   6.0910496e+02
   4.8473077e+02   4.9162281e+02   5.2837382e+02   6.1104418e+02   6.3292353e+02
   4.8505752e+02   4.9217027e+02   5.2870695e+02   6.0262215e+02   6.1275438e+02
   4.3586859e+02   4.3888716e+02   5.1825773e+02   5.4468521e+02   6.8030145e+02
   4.1102183e+02   4.2759925e+02   5.1800675e+02   5.4407174e+02   7.2972519e+02
   4.8544276e+02   4.9282972e+02   5.2915200e+02   5.8555659e+02   5.8645714e+02
   4.8454504e+02   4.9131311e+02   5.2808075e+02   5.8186090e+02   5.9661692e+02
   4.7503816e+02   4.7829665e+02   5.2257900e+02   5.5753159e+02   6.8240369e+02
   4.7363705e+02   4.7664570e+02   5.2208930e+02   5.5578674e+02   6.5545940e+02
   4.8258285e+02   4.8824859e+02   5.2655311e+02   5.8986383e+02   7.5281026e+02
   4.3474556e+02   4.3785712e+02   5.1574143e+02   5.3614153e+02   5.7001820e+02
   4.8535572e+02   4.9267975e+02   5.2906194e+02   6.5024131e+02   7.0356553e+02
   4.8180722e+02   4.8711219e+02   5.2597943e+02   5.7981143e+02   6.7866856e+02
   4.8482369e+02   4.9177495e+02   5.2836934e+02   5.7992864e+02   5.9061543e+02
   4.5308299e+02   4.5504428e+02   5.1831820e+02   5.4387754e+02   6.0717012e+02
   4.5799022e+02   4.5989915e+02   5.1640717e+02   5.3601107e+02   5.6128333e+02
   4.6467290e+02   4.6678042e+02   5.2014020e+02   5.4991649e+02   6.4347593e+02
   4.8549753e+02   4.9292493e+02   5.2922743e+02   6.7496698e+02   6.7897585e+02
   4.8266926e+02   4.8837701e+02   5.2659312e+02   5.8758634e+02   6.6000220e+02
   4.5021960e+02   4.5222567e+02   5.1761430e+02   5.4154389e+02   5.9317642e+02
   4.8547143e+02   4.9287945e+02   5.2918827e+02   5.7795308e+02   5.7843898e+02
   4.8547059e+02   4.9287818e+02   5.2919518e+02   6.3380529e+02   6.3574810e+02
   4.4394218e+02   4.4616612e+02   5.1777314e+02   5.4255541e+02   6.0847241e+02
   4.8438418e+02   4.9104869e+02   5.2788258e+02   5.7756752e+02   5.9414818e+02
   4.4284669e+02   4.4513846e+02   5.1847596e+02   5.4524440e+02   6.6001927e+02
   4.6642178e+02   4.6860364e+02   5.2014268e+02   5.4933892e+02   6.2070465e+02
   4.6487751e+02   4.6613669e+02   4.9660780e+02   5.0386636e+02   5.3209095e+02
   4.8452161e+02   4.9127782e+02   5.2818072e+02   6.1850366e+02   7.4418370e+02
   4.4600142e+02   4.4815129e+02   5.1842819e+02   5.4487127e+02   6.3343303e+02
   4.4166558e+02   4.4206817e+02   4.8799593e+02   4.9560417e+02   5.3002251e+02
   4.8546902e+02   4.9287480e+02   5.2916507e+02   5.5498158e+02   5.5511973e+02
   4.3994422e+02   4.4248724e+02   5.1839594e+02   5.4506547e+02   6.9039911e+02
   4.6378238e+02   4.6407447e+02   4.8741279e+02   4.9477419e+02   5.2966571e+02
   4.8045006e+02   4.8520760e+02   5.2510121e+02   5.7020407e+02   6.8822863e+02
   4.5725183e+02   4.5921373e+02   5.1945653e+02   5.4814455e+02   6.8863627e+02
   4.6262599e+02   4.6463968e+02   5.1877018e+02   5.4425106e+02   5.9245937e+02
   4.5960543e+02   4.6158057e+02   5.1955406e+02   5.4822960e+02   6.4385878e+02
   4.8416318e+02   4.9068910e+02   5.2761705e+02   5.7368778e+02   5.9239210e+02
   4.2995627e+02   4.3417443e+02   5.1711016e+02   5.4077702e+02   6.0182094e+02
   4.6077482e+02   4.6128404e+02   4.8927258e+02   4.9668002e+02   5.3017922e+02
   4.3757047e+02   4.4036950e+02   5.1834444e+02   5.4495954e+02   7.1715785e+02
   4.8512104e+02   4.9227853e+02   5.2879924e+02   6.3761970e+02   7.2469405e+02
   4.8523540e+02   4.9247277e+02   5.2890298e+02   5.9780586e+02   6.0206036e+02
   4.7433616e+02   4.7746456e+02   5.2234902e+02   5.5679485e+02   6.8997249e+02
   4.8279821e+02   4.8856236e+02   5.2637687e+02   5.6846267e+02   6.0123501e+02
   4.8389084e+02   4.9025518e+02   5.2743058e+02   5.7870027e+02   6.0226075e+02
   4.8444983e+02   4.9112161e+02   5.2601707e+02   5.3678445e+02   5.4080720e+02
   4.6607996e+02   4.6823543e+02   5.1969741e+02   5.4735010e+02   6.0523342e+02
   4.1840424e+02   4.2864268e+02   5.1796566e+02   5.4389669e+02   6.7387636e+02
   4.4382422e+02   4.4606937e+02   5.1855368e+02   5.4550152e+02   6.8640207e+02
   3.9776477e+02   4.2702324e+02   5.1463368e+02   5.3313403e+02   5.6250023e+02
   4.8118861e+02   4.8623259e+02   5.2556612e+02   5.7489068e+02   6.8382287e+02
   4.6288028e+02   4.6492213e+02   5.1997132e+02   5.4956051e+02   6.5320648e+02
   4.8342781e+02   4.8953114e+02   5.2713584e+02   5.8785923e+02   6.2453816e+02
   4.8348387e+02   4.8959811e+02   5.2642041e+02   5.5747309e+02   5.6747203e+02
   4.7011575e+02   4.7265218e+02   5.2056014e+02   5.4965058e+02   6.0772730e+02
   4.7708467e+02   4.8076803e+02   5.2207832e+02   5.5062321e+02   5.8237573e+02
   4.8342720e+02   4.8952846e+02   5.2706846e+02   5.8071852e+02   6.1393040e+02
   4.5038056e+02   4.5240710e+02   5.1898556e+02   5.4682772e+02   7.3619962e+02
   4.7955408e+02   4.8397678e+02   5.2388353e+02   5.5736290e+02   5.9901424e+02
   4.7784609e+02   4.8173112e+02   5.2245230e+02   5.5143564e+02   5.8229606e+02
   4.5427844e+02   4.5624380e+02   5.1904269e+02   5.4669307e+02   6.3904362e+02
   4.1853299e+02   4.2852916e+02   5.1566861e+02   5.3628177e+02   5.7352369e+02
   4.2552405e+02   4.3099470e+02   5.1043610e+02   5.2319033e+02   5.4721763e+02
   4.2814896e+02   4.3290758e+02   5.1612691e+02   5.3761127e+02   5.7984247e+02
   4.5728648e+02   4.5924833e+02   5.1945107e+02   5.4811499e+02   6.7651081e+02
   4.1998545e+02   4.2906695e+02   5.1779466e+02   5.4326758e+02   6.3770670e+02
   4.2937149e+02   4.3380343e+02   5.1808524e+02   5.4420632e+02   6.6504950e+02
   4.2829971e+02   4.3308000e+02   5.1790634e+02   5.4356846e+02   6.3836855e+02
   4.8346944e+02   4.8959711e+02   5.2722148e+02   5.9617332e+02   6.5359754e+02
   4.3469065e+02   4.3784014e+02   5.1663679e+02   5.3908055e+02   5.8744782e+02
   4.8545114e+02   4.9284421e+02   5.2916121e+02   5.8141262e+02   5.8227897e+02
   4.2322054e+02   4.2324135e+02   4.8552981e+02   4.9296310e+02   5.2924166e+02
   4.2081752e+02   4.2082389e+02   4.8550789e+02   4.9293914e+02   5.2923462e+02
   4.8147041e+02   4.8662928e+02   5.2569690e+02   5.7407564e+02   6.4286005e+02
   4.8454355e+02   4.9131376e+02   5.2819841e+02   6.1684301e+02   6.9659885e+02
   4.8482683e+02   4.9177904e+02   5.2832889e+02   5.7404408e+02   5.8363472e+02
   4.7246311e+02   4.7253489e+02   4.8579776e+02   4.9317928e+02   5.2927937e+02
   3.9888019e+02   4.2724091e+02   5.1735887e+02   5.4179188e+02   6.1698395e+02
   4.6145671e+02   4.6333685e+02   5.1332701e+02   5.2660160e+02   5.4726072e+02
   4.6825359e+02   4.7052091e+02   5.1627536e+02   5.3242149e+02   5.5184453e+02
   4.8535523e+02   4.9267777e+02   5.2901681e+02   5.7445191e+02   5.7635265e+02
   4.6448276e+02   4.6652087e+02   5.1664921e+02   5.3518448e+02   5.5714862e+02
   4.8550103e+02   4.9293102e+02   5.2923145e+02   5.9220746e+02   5.9222186e+02
   4.2869042e+02   4.3334254e+02   5.1805751e+02   5.4411634e+02   6.5924426e+02
   4.7575502e+02   4.7915908e+02   5.2282448e+02   5.5830391e+02   6.6887624e+02
   4.7455919e+02   4.7771159e+02   5.2165635e+02   5.5189381e+02   6.0159618e+02
   4.0405315e+02   4.2716442e+02   5.1566827e+02   5.3632635e+02   5.7420213e+02
   4.8146670e+02   4.8662257e+02   5.2563728e+02   5.7144213e+02   6.3028844e+02
   4.8543768e+02   4.9282119e+02   5.2915637e+02   6.3773034e+02   6.4271832e+02
   4.8037328e+02   4.8510050e+02   5.2497757e+02   5.6759197e+02   6.4226485e+02
   4.8548966e+02   4.9291128e+02   5.2921812e+02   6.8063814e+02   6.9659560e+02
   4.4367279e+02   4.4591670e+02   5.1818365e+02   5.4407074e+02   6.2398894e+02
   4.8547039e+02   4.9287785e+02   5.2919541e+02   6.9318864e+02   8.3590287e+02
   4.2819775e+02   4.3301233e+02   5.1786622e+02   5.4342507e+02   6.3556171e+02
   4.7161316e+02   4.7429103e+02   5.1970119e+02   5.4432405e+02   5.7185126e+02
   4.3451367e+02   4.3773987e+02   5.1820667e+02   5.4453373e+02   6.6724356e+02
   4.4272690e+02   4.4495366e+02   5.1534918e+02   5.3440913e+02   5.6275076e+02
   4.8531625e+02   4.9261188e+02   5.2901707e+02   6.5174684e+02   7.2252026e+02
   4.8536912e+02   4.9270283e+02   5.2907713e+02   6.4792922e+02   6.6500462e+02
   4.7315535e+02   4.7605167e+02   5.2022615e+02   5.4557813e+02   5.7333122e+02
   4.4386852e+02   4.4609203e+02   5.1761577e+02   5.4200226e+02   6.0321575e+02
   4.8182009e+02   4.8711647e+02   5.2543329e+02   5.6207830e+02   5.9614471e+02
   4.8268331e+02   4.8839807e+02   5.2660533e+02   5.8798271e+02   6.6250781e+02
   4.5567423e+02   4.5763697e+02   5.1931791e+02   5.4773066e+02   6.8662390e+02
   4.8494793e+02   4.9198597e+02   5.2861037e+02   6.2369274e+02   6.6146419e+02
   4.5245328e+02   4.5441812e+02   5.1814176e+02   5.4327023e+02   6.0264838e+02
   4.7234290e+02   4.7514067e+02   5.2100118e+02   5.5040529e+02   6.0284306e+02
   4.3833027e+02   4.4099566e+02   5.1659066e+02   5.3878614e+02   5.8391850e+02
   4.7883247e+02   4.8302738e+02   5.2375938e+02   5.5878879e+02   6.1301887e+02
   4.1651456e+02   4.2824878e+02   5.1796449e+02   5.4390144e+02   6.8350478e+02
   4.3072046e+02   4.3471056e+02   5.1673947e+02   5.3953253e+02   5.9248804e+02
   4.8331508e+02   4.8934702e+02   5.2667511e+02   5.6563597e+02   5.8994552e+02
   4.8548304e+02   4.9289975e+02   5.2920899e+02   6.0523882e+02   6.0566859e+02
   4.1616406e+02   4.2818597e+02   5.1793337e+02   5.4378902e+02   6.6073772e+02
   4.7408593e+02   4.7716993e+02   5.2223513e+02   5.5627640e+02   6.5737846e+02
   4.1594231e+02   4.2810810e+02   5.1727812e+02   5.4149967e+02   6.1313372e+02
   4.4409082e+02   4.4632539e+02   5.1856610e+02   5.4553614e+02   6.8619296e+02
   4.1726416e+02   4.2792177e+02   5.1167839e+02   5.2573038e+02   5.5034954e+02
   4.8540926e+02   4.9277206e+02   5.2912335e+02   6.4263640e+02   6.4975569e+02
   4.0835223e+02   4.2744790e+02   5.1792837e+02   5.4378714e+02   6.6914034e+02
   4.8550101e+02   4.9293098e+02   5.2923154e+02   6.9169726e+02   6.9360766e+02
   4.8550146e+02   4.9293177e+02   5.2923208e+02   7.2920420e+02   7.2939658e+02
   3.8052271e+02   4.2725156e+02   5.1783208e+02   5.4344286e+02   6.4803466e+02
   4.8494496e+02   4.9198100e+02   5.2860778e+02   6.2505962e+02   6.7132596e+02
   4.8549747e+02   4.9292484e+02   5.2922736e+02   7.5659989e+02   7.7962147e+02
   4.7015674e+02   4.7263336e+02   5.1735040e+02   5.3500316e+02   5.5411656e+02
   4.8550064e+02   4.9293035e+02   5.2923112e+02   6.8196773e+02   6.8317106e+02
   4.4639484e+02   4.4849918e+02   5.1705428e+02   5.3988539e+02   5.8559599e+02
   4.8201960e+02   4.8741723e+02   5.2604245e+02   5.7585486e+02   6.3165578e+02
   4.1690078e+02   4.2828621e+02   5.1741233e+02   5.4195020e+02   6.1761295e+02
   4.3667648e+02   4.3671261e+02   4.8567054e+02   4.9311422e+02   5.2928488e+02
   4.8550005e+02   4.9292932e+02   5.2923041e+02   6.8909497e+02   6.9370557e+02
   4.8111939e+02   4.8613606e+02   5.2554564e+02   5.7561742e+02   7.3216944e+02
   4.8534535e+02   4.9266191e+02   5.2905000e+02   6.4915927e+02   7.0000659e+02
   4.7661253e+02   4.8020646e+02   5.2300885e+02   5.5809811e+02   6.3435603e+02
   4.2029237e+02   4.2816927e+02   5.0636676e+02   5.1674043e+02   5.4104949e+02
   4.2148573e+02   4.2942286e+02   5.1527566e+02   5.3499874e+02   5.6752421e+02
   4.4623799e+02   4.4833870e+02   5.1657905e+02   5.3826086e+02   5.7556762e+02
   4.5004861e+02   4.5208475e+02   5.1893858e+02   5.4665563e+02   7.2084785e+02
   4.7103079e+02   4.7367642e+02   5.2143296e+02   5.5394173e+02   6.7602761e+02
   4.8422129e+02   4.9078375e+02   5.2770495e+02   5.7603026e+02   5.9453881e+02
   4.3596921e+02   4.3897386e+02   5.1826773e+02   5.4472020e+02   6.9203531e+02
   4.3801443e+02   4.4076275e+02   5.1840769e+02   5.4519059e+02   7.6277008e+02
   4.3806312e+02   4.4080085e+02   5.1820383e+02   5.4440076e+02   6.4510418e+02
   4.7379854e+02   4.7683464e+02   5.2218073e+02   5.5625451e+02   6.8724878e+02
   4.1447776e+02   4.2781306e+02   5.1612221e+02   5.3775303e+02   5.8288550e+02
   4.2494689e+02   4.3111853e+02   5.1783905e+02   5.4337754e+02   6.3730432e+02
   4.8511121e+02   4.9226186e+02   5.2878915e+02   6.4035188e+02   7.7341821e+02
   4.2574753e+02   4.3155304e+02   5.1796858e+02   5.4383683e+02   6.5114684e+02
   4.2266807e+02   4.3001054e+02   5.1734114e+02   5.4166806e+02   6.1415265e+02
   4.5255007e+02   4.5452672e+02   5.1886630e+02   5.4612526e+02   6.3554642e+02
   4.3911936e+02   4.4174763e+02   5.1844524e+02   5.4529475e+02   7.6851998e+02
   4.0253123e+02   4.0298099e+02   4.8551400e+02   4.9294593e+02   5.2923667e+02
   4.8493228e+02   4.9195892e+02   5.2856409e+02   5.9987317e+02   6.1157366e+02
   4.4518690e+02   4.4737583e+02   5.1852808e+02   5.4531791e+02   6.4916232e+02
   4.3089687e+02   4.3487381e+02   5.1765983e+02   5.4263463e+02   6.1981203e+02
   4.1207766e+02   4.2766339e+02   5.1771973e+02   5.4303299e+02   6.3457025e+02
   4.2927545e+02   4.3369036e+02   5.1685576e+02   5.3994747e+02   5.9593850e+02
   4.6272466e+02   4.6475288e+02   5.1943876e+02   5.4711362e+02   6.1481903e+02
   4.4241110e+02   4.4473165e+02   5.1848077e+02   5.4528576e+02   6.7440022e+02
   4.8222146e+02   4.8771398e+02   5.2627067e+02   5.8386553e+02   6.7948103e+02
   4.7944558e+02   4.8384872e+02   5.2451477e+02   5.6580373e+02   6.8282086e+02
   4.2249342e+02   4.2995196e+02   5.1760868e+02   5.4258949e+02   6.2251494e+02
   4.8498585e+02   4.9204980e+02   5.2865104e+02   6.2630442e+02   6.6483226e+02
   4.4684622e+02   4.4892491e+02   5.1669020e+02   5.3859250e+02   5.7695006e+02
   3.9122286e+02   4.2725526e+02   5.1783506e+02   5.4345347e+02   6.4830791e+02
   4.2824955e+02   4.3303624e+02   5.1762250e+02   5.4255809e+02   6.2031492e+02
   4.6565274e+02   4.6779994e+02   5.2034544e+02   5.5064326e+02   6.5299204e+02
   4.8515282e+02   4.9232903e+02   5.2869752e+02   5.6765323e+02   5.7118023e+02
   3.9650295e+02   4.2725545e+02   5.1770739e+02   5.4299846e+02   6.3451034e+02
   4.0627379e+02   4.2730606e+02   5.1690053e+02   5.4026352e+02   6.0123439e+02
   4.8185790e+02   4.8718560e+02   5.2602898e+02   5.8144520e+02   7.2146506e+02
   4.4052326e+02   4.4300629e+02   5.1827529e+02   5.4457263e+02   6.4335047e+02
   4.2325356e+02   4.2716289e+02   4.9395946e+02   5.0218608e+02   5.3243683e+02
   4.8518133e+02   4.9238105e+02   5.2886439e+02   6.3512499e+02   6.6591634e+02
   4.3376086e+02   4.3709026e+02   5.1722697e+02   5.4107316e+02   6.0256673e+02
   4.4855855e+02   4.5063031e+02   5.1859542e+02   5.4535557e+02   6.3530220e+02
   4.5359890e+02   4.5554862e+02   5.1791773e+02   5.4231956e+02   5.9422429e+02
   4.7163313e+02   4.7434837e+02   5.2143769e+02   5.5348739e+02   6.3798223e+02
   4.7566537e+02   4.7904955e+02   5.2274940e+02   5.5782642e+02   6.5159329e+02
   4.2833002e+02   4.3310710e+02   5.1809797e+02   5.4427415e+02   7.0473915e+02
   4.1836571e+02   4.2861993e+02   5.1773451e+02   5.4306374e+02   6.3367465e+02
   4.7707399e+02   4.8077677e+02   5.2301969e+02   5.5713941e+02   6.1920431e+02
   4.8093745e+02   4.8588128e+02   5.2540623e+02   5.7326925e+02   6.9556099e+02
   4.7463196e+02   4.7778905e+02   5.2128711e+02   5.4969089e+02   5.8917159e+02
   4.6464072e+02   4.6674595e+02   5.2007145e+02   5.4958461e+02   6.3585540e+02
   4.7253834e+02   4.7536357e+02   5.2103879e+02   5.5044455e+02   6.0214802e+02
   4.3439880e+02   4.3756360e+02   5.1563539e+02   5.3580850e+02   5.6874610e+02
   4.4268340e+02   4.4493803e+02   5.1638054e+02   5.3785116e+02   5.7553113e+02
   4.7132844e+02   4.7400474e+02   5.2128735e+02   5.5282380e+02   6.3055517e+02
   4.8453800e+02   4.9130444e+02   5.2818507e+02   6.1117766e+02   6.4411314e+02
   4.0338864e+02   4.2731937e+02   5.1791651e+02   5.4374676e+02   6.6358444e+02
   4.5149006e+02   4.5345599e+02   5.1733947e+02   5.4043841e+02   5.8426206e+02
   4.1888151e+02   4.2875305e+02   5.1779651e+02   5.4328150e+02   6.3836151e+02
   4.2680556e+02   4.2734961e+02   4.8669796e+02   4.9423803e+02   5.2962473e+02
   4.2039051e+02   4.2810155e+02   5.0559514e+02   5.1568201e+02   5.4018500e+02
   4.2345487e+02   4.3037254e+02   5.1763285e+02   5.4266402e+02   6.2316891e+02
   3.9829273e+02   4.2727908e+02   5.1795809e+02   5.4389957e+02   7.1017152e+02
   4.8311193e+02   4.8904533e+02   5.2689773e+02   5.8749925e+02   6.3439522e+02
   4.3399976e+02   4.3727778e+02   5.1697498e+02   5.4021977e+02   5.9608380e+02
   4.2933766e+02   4.3378317e+02   5.1816618e+02   5.4451156e+02   7.3138854e+02
   4.6706608e+02   4.6929977e+02   5.2050626e+02   5.5093822e+02   6.4245657e+02
   4.5700535e+02   4.5896743e+02   5.1947343e+02   5.4825556e+02   7.2330197e+02
   4.5198293e+02   4.5396597e+02   5.1876554e+02   5.4576042e+02   6.3044453e+02
   4.8498422e+02   4.9204708e+02   5.2864998e+02   6.2760387e+02   6.8394234e+02
   4.5154792e+02   4.5353978e+02   5.1879544e+02   5.4592432e+02   6.3564923e+02
   4.8127032e+02   4.8634837e+02   5.2565090e+02   5.7718009e+02   7.7083036e+02
   4.0171990e+02   4.2730732e+02   5.1802436e+02   5.4414365e+02   7.7707193e+02
   4.8174141e+02   4.8701664e+02   5.2589732e+02   5.7672931e+02   6.4723897e+02
   4.6908260e+02   4.7150406e+02   5.1976545e+02   5.4634773e+02   5.8979774e+02
   4.8496513e+02   4.9201499e+02   5.2863191e+02   6.3212583e+02   7.4483292e+02
   4.6553908e+02   4.6768288e+02   5.2041815e+02   5.5106437e+02   7.1949722e+02
   4.1560073e+02   4.2803469e+02   5.1699204e+02   5.4054755e+02   6.0333204e+02
   4.7050082e+02   4.7308722e+02   5.2121744e+02   5.5301592e+02   6.4542300e+02
   4.2306767e+02   4.3021454e+02   5.1796358e+02   5.4385195e+02   6.5621354e+02
   4.8115196e+02   4.8617865e+02   5.2544246e+02   5.7032254e+02   6.3410756e+02
   4.2473158e+02   4.3095093e+02   5.1669060e+02   5.3948712e+02   5.9378302e+02
   4.4520694e+02   4.4738191e+02   5.1788264e+02   5.4287436e+02   6.1013355e+02
   4.3895726e+02   4.4159607e+02   5.1817204e+02   5.4424568e+02   6.3775416e+02
   4.8385112e+02   4.9019637e+02   5.2755671e+02   6.0313396e+02   6.9088555e+02
   4.5265019e+02   4.5390818e+02   4.9841235e+02   5.0645265e+02   5.3367447e+02
   4.8544866e+02   4.9284018e+02   5.2916887e+02   6.2854634e+02   6.3102004e+02
   4.1858677e+02   4.2868772e+02   5.1796933e+02   5.4390911e+02   6.7630172e+02
   4.8534803e+02   4.9266650e+02   5.2905281e+02   6.4567906e+02   6.6352912e+02
   3.8108764e+02   4.2721737e+02   5.1733746e+02   5.4171991e+02   6.1649440e+02
   4.5205001e+02   4.5402571e+02   5.1841732e+02   5.4435883e+02   6.1463691e+02
   4.1665280e+02   4.2796742e+02   5.1360877e+02   5.3025489e+02   5.5674823e+02
   3.9140096e+02   4.2723694e+02   5.1756494e+02   5.4249980e+02   6.2411812e+02
   4.8547801e+02   4.9289106e+02   5.2920420e+02   6.4501254e+02   6.4741153e+02
   4.3184506e+02   4.3553924e+02   5.1630335e+02   5.3808464e+02   5.8191393e+02
   4.6462748e+02   4.6672529e+02   5.1965830e+02   5.4762897e+02   6.1252339e+02
   4.3258898e+02   4.3618134e+02   5.1817685e+02   5.4447552e+02   6.8587131e+02
   3.9869299e+02   4.2694689e+02   5.1370847e+02   5.3055553e+02   5.5734229e+02
   4.6974735e+02   4.7223566e+02   5.1989041e+02   5.4656913e+02   5.8900686e+02
   4.0147990e+02   4.2717888e+02   5.1626295e+02   5.3821789e+02   5.8613737e+02
   4.8403175e+02   4.9048003e+02   5.2756779e+02   5.7982247e+02   6.0153457e+02
   4.8193259e+02   4.8729381e+02   5.2609129e+02   5.8316210e+02   7.5361131e+02
   4.2343937e+02   4.3023155e+02   5.1519399e+02   5.3471355e+02   5.6635916e+02
   4.7948369e+02   4.8389926e+02   5.2452141e+02   5.6563760e+02   6.6185748e+02
   4.8465276e+02   4.9149383e+02   5.2830685e+02   6.1860949e+02   6.9884240e+02
   4.8225706e+02   4.8776431e+02   5.2622116e+02   5.7801715e+02   6.3203932e+02
   4.3133396e+02   4.3519162e+02   5.1744360e+02   5.4187499e+02   6.1198541e+02
   4.1296728e+02   4.2776672e+02   5.1803047e+02   5.4415603e+02   7.4768523e+02
   4.8120801e+02   4.8625800e+02   5.2550325e+02   5.7154547e+02   6.3819653e+02
   4.8540501e+02   4.9276473e+02   5.2911880e+02   6.5263334e+02   6.7543501e+02
   4.2036912e+02   4.2047951e+02   4.8559863e+02   4.9303854e+02   5.2926403e+02
   4.7794513e+02   4.8188746e+02   5.2375195e+02   5.6199296e+02   6.8980997e+02
   4.7925532e+02   4.8359414e+02   5.2435169e+02   5.6416060e+02   6.4832347e+02
   4.3758453e+02   4.4037611e+02   5.1811533e+02   5.4408536e+02   6.3701058e+02
   4.4157583e+02   4.4396505e+02   5.1853666e+02   5.4555027e+02   7.7754382e+02
   4.8541428e+02   4.9278071e+02   5.2912833e+02   6.2980782e+02   6.3416173e+02
   4.2029393e+02   4.2039495e+02   4.8558937e+02   4.9302840e+02   5.2926102e+02
   4.8468743e+02   4.9155102e+02   5.2833461e+02   6.1492297e+02   6.4327110e+02
   4.7028826e+02   4.7283257e+02   5.2011130e+02   5.4731355e+02   5.9176197e+02
   4.8543222e+02   4.9281175e+02   5.2915029e+02   6.4645521e+02   6.5196538e+02
   4.8410038e+02   4.9059378e+02   5.2777469e+02   6.0577420e+02   6.5598896e+02
   4.7141059e+02   4.7402005e+02   5.1751449e+02   5.3476241e+02   5.5313693e+02
   4.2579657e+02   4.3157436e+02   5.1783929e+02   5.4336675e+02   6.3650421e+02
   4.1191299e+02   4.2752361e+02   5.1593525e+02   5.3716694e+02   5.7896816e+02
   4.6770314e+02   4.6999923e+02   5.2071929e+02   5.5180024e+02   6.6040447e+02
   4.8492975e+02   4.9195481e+02   5.2856748e+02   6.0234298e+02   6.1601749e+02
   4.5992546e+02   4.6187454e+02   5.1788466e+02   5.4126141e+02   5.7814906e+02
   4.8489447e+02   4.9189627e+02   5.2855534e+02   6.2449652e+02   7.0576841e+02
   4.6189426e+02   4.6328840e+02   5.0006262e+02   5.0770523e+02   5.3362676e+02
   4.8268289e+02   4.8839752e+02   5.2660744e+02   5.8831782e+02   6.6983291e+02
   4.8067566e+02   4.8551812e+02   5.2523972e+02   5.7147888e+02   6.8582054e+02
   3.9639959e+02   4.2723088e+02   5.1735812e+02   5.4178957e+02   6.1697397e+02
   4.1392078e+02   4.2764232e+02   5.1478529e+02   5.3355841e+02   5.6343378e+02
   4.4602007e+02   4.4817314e+02   5.1863650e+02   5.4570166e+02   6.6200720e+02
   4.0992584e+02   4.2537059e+02   5.0151335e+02   5.1064545e+02   5.3666970e+02
   4.0262499e+02   4.2145615e+02   4.9222190e+02   5.0032389e+02   5.3173632e+02
   4.8524530e+02   4.9249026e+02   5.2893621e+02   6.3962343e+02   6.8087785e+02
   4.7072595e+02   4.7332358e+02   5.2060653e+02   5.4950839e+02   6.0382951e+02
   4.8516261e+02   4.9234900e+02   5.2883747e+02   6.1886732e+02   6.3002051e+02
   4.8549895e+02   4.9292742e+02   5.2922912e+02   6.9797810e+02   7.0108837e+02
   4.7845451e+02   4.8254065e+02   5.2384098e+02   5.6107705e+02   6.3299553e+02
   4.6534658e+02   4.6748201e+02   5.2035959e+02   5.5082279e+02   6.8700013e+02
   4.8369613e+02   4.8995164e+02   5.2741816e+02   6.0008901e+02   6.6078456e+02
   4.6839001e+02   4.7076112e+02   5.2091460e+02   5.5254848e+02   7.2441632e+02
   4.1363716e+02   4.2769761e+02   5.1596230e+02   5.3724781e+02   5.7943161e+02
   4.1740017e+02   4.1768125e+02   4.8565072e+02   4.9309586e+02   5.2928122e+02
   4.8345231e+02   4.8957066e+02   5.2721347e+02   5.9728731e+02   6.6465129e+02
   4.8438364e+02   4.9105205e+02   5.2804446e+02   6.1442707e+02   7.0831329e+02
   4.8178733e+02   4.8707596e+02   5.2566668e+02   5.6673331e+02   6.1106422e+02
   4.8288015e+02   4.8868993e+02   5.2659158e+02   5.7546303e+02   6.1483605e+02
   4.3151772e+02   4.3533151e+02   5.1748019e+02   5.4199635e+02   6.1353834e+02
   4.4027939e+02   4.4278329e+02   5.1813890e+02   5.4406625e+02   6.3121170e+02
   4.8180391e+02   4.8710811e+02   5.2600454e+02   5.8199120e+02   7.7503352e+02
   4.8452010e+02   4.9127398e+02   5.2812657e+02   5.9515439e+02   6.1500669e+02
   4.3858359e+02   4.4113297e+02   5.1357190e+02   5.2959600e+02   5.5461837e+02
   4.3710102e+02   4.3995638e+02   5.1829186e+02   5.4477322e+02   6.7740338e+02
   4.1221988e+02   4.2768936e+02   5.1792915e+02   5.4378468e+02   6.6482306e+02
   4.8159613e+02   4.8678219e+02   5.2477438e+02   5.5583544e+02   5.7606823e+02
   4.4287187e+02   4.4513354e+02   5.1717107e+02   5.4051505e+02   5.9304388e+02
   4.1899072e+02   4.2879161e+02   5.1796722e+02   5.4389893e+02   6.7178071e+02
   4.8003524e+02   4.8464187e+02   5.2485344e+02   5.6821210e+02   6.9322234e+02
   4.6347787e+02   4.6459947e+02   4.9526377e+02   5.0260699e+02   5.3177800e+02
   4.2445623e+02   4.3085463e+02   5.1758735e+02   5.4249302e+02   6.2101924e+02
   4.8532578e+02   4.9262813e+02   5.2902302e+02   6.1937334e+02   6.2363268e+02
   4.8019852e+02   4.8486452e+02   5.2498099e+02   5.6991649e+02   8.1602536e+02
   4.2754096e+02   4.3255510e+02   5.1689377e+02   5.4010662e+02   5.9796683e+02
   4.3683483e+02   4.3971909e+02   5.1810263e+02   5.4406507e+02   6.3773619e+02
   4.8446058e+02   4.9117769e+02   5.2811812e+02   6.1590898e+02   7.0681817e+02
   4.4059072e+02   4.4306929e+02   5.1837150e+02   5.4494163e+02   6.5681612e+02
   4.8069193e+02   4.8553384e+02   5.2497649e+02   5.6439629e+02   6.1792952e+02
   4.8418209e+02   4.9068365e+02   5.2583524e+02   5.3896388e+02   5.4345282e+02
   4.8139915e+02   4.8652186e+02   5.2539800e+02   5.6555665e+02   6.1289337e+02
   4.4014053e+02   4.4266407e+02   5.1839925e+02   5.4506996e+02   6.8301842e+02
   4.2089812e+02   4.2937191e+02   5.1795348e+02   5.4383498e+02   6.5842255e+02
   4.8451330e+02   4.9125299e+02   5.2774498e+02   5.6171277e+02   5.6822496e+02
   4.2988423e+02   4.3402092e+02   5.1462567e+02   5.3284307e+02   5.6102324e+02
   4.2451099e+02   4.3089025e+02   5.1775352e+02   5.4307736e+02   6.3091041e+02
   4.4243392e+02   4.4394105e+02   4.9893123e+02   5.0736457e+02   5.3446076e+02
   4.8547095e+02   4.9287882e+02   5.2919607e+02   7.1248470e+02   7.2193495e+02
   4.8450848e+02   4.9125615e+02   5.2816364e+02   6.1616023e+02   6.8072608e+02
   4.8522681e+02   4.9245855e+02   5.2891156e+02   6.2257401e+02   6.3568087e+02
   4.6558562e+02   4.6772048e+02   5.1977579e+02   5.4787911e+02   6.1143397e+02
   4.8297700e+02   4.8883649e+02   5.2666224e+02   5.7556717e+02   6.1251714e+02
   4.8529094e+02   4.9256670e+02   5.2891981e+02   5.7245476e+02   5.7515580e+02
   4.4558457e+02   4.4771738e+02   5.1671137e+02   5.3876787e+02   5.7905554e+02
   4.2273822e+02   4.2998437e+02   5.1632906e+02   5.3835063e+02   5.8589468e+02
   4.8549906e+02   4.9292759e+02   5.2922910e+02   6.1140807e+02   6.1147225e+02
   4.5033715e+02   4.5236508e+02   5.1898770e+02   5.4684065e+02   7.4128748e+02
   4.8196650e+02   4.8731209e+02   5.2492874e+02   5.5475071e+02   5.7006521e+02
   4.1320733e+02   4.2775372e+02   5.1744249e+02   5.4206539e+02   6.1891888e+02
   4.6523534e+02   4.6733331e+02   5.1845234e+02   5.4218184e+02   5.7494264e+02
   4.3503179e+02   4.3816453e+02   5.1788163e+02   5.4331363e+02   6.2518862e+02
   4.0781531e+02   4.2116837e+02   4.9145207e+02   4.9948080e+02   5.3141658e+02
   4.8532609e+02   4.9262877e+02   5.2902755e+02   6.4291522e+02   6.5995660e+02
   4.8479348e+02   4.9172745e+02   5.2844978e+02   6.2114797e+02   6.8799785e+02
   3.9975578e+02   4.2729029e+02   5.1800369e+02   5.4406734e+02   7.3336725e+02
   4.5378805e+02   4.5575167e+02   5.1876049e+02   5.4555876e+02   6.2125698e+02
   4.3452544e+02   4.3775176e+02   5.1828087e+02   5.4481768e+02   7.2923446e+02
   4.6076688e+02   4.6275967e+02   5.1985892e+02   5.4945786e+02   7.4098332e+02
   4.3640315e+02   4.3934927e+02   5.1830344e+02   5.4484285e+02   7.1452319e+02
   4.3135308e+02   4.3514157e+02   5.1570196e+02   5.3614135e+02   5.7082993e+02
   4.3202969e+02   4.3571815e+02   5.1733582e+02   5.4148976e+02   6.0767759e+02
   4.8547951e+02   4.9289366e+02   5.2920591e+02   6.3999469e+02   6.4254022e+02
   4.8443456e+02   4.9113511e+02   5.2809180e+02   6.1468457e+02   6.7582568e+02
   3.8801690e+02   4.2696895e+02   5.1418511e+02   5.3185380e+02   5.5971896e+02
   4.8474961e+02   4.9164576e+02   5.2807125e+02   5.6254538e+02   5.6770596e+02
   4.8549475e+02   4.9292012e+02   5.2922414e+02   6.9741584e+02   7.0368635e+02
   4.0701077e+02   4.2719095e+02   5.1511969e+02   5.3459257e+02   5.6651432e+02
   4.2600698e+02   4.3168377e+02   5.1767145e+02   5.4276672e+02   6.2350674e+02
   4.8523426e+02   4.9247113e+02   5.2891327e+02   6.0939369e+02   6.1633237e+02
   4.8423691e+02   4.9081116e+02   5.2780150e+02   5.8515558e+02   6.0550321e+02
   4.1527036e+02   4.2772308e+02   5.1349569e+02   5.2996850e+02   5.5630123e+02
   4.8376231e+02   4.9005599e+02   5.2748071e+02   6.0205210e+02   7.0811345e+02
   4.1953100e+02   4.2892521e+02   5.1768233e+02   5.4287215e+02   6.2927801e+02
   4.6761199e+02   4.6987305e+02   5.1929766e+02   5.4491638e+02   5.8515348e+02
   4.2642884e+02   4.3182979e+02   5.1567932e+02   5.3620293e+02   5.7213786e+02
   4.4652750e+02   4.4862303e+02   5.1690018e+02   5.3934327e+02   5.8206579e+02
   4.2122421e+02   4.2941912e+02   5.1676811e+02   5.3977909e+02   5.9676284e+02
   4.8525563e+02   4.9250795e+02   5.2894789e+02   6.4113303e+02   6.8315696e+02
   4.7478136e+02   4.7798756e+02   5.2233163e+02   5.5600074e+02   6.3547185e+02
   4.7859727e+02   4.8273017e+02   5.2407547e+02   5.6352681e+02   7.0690418e+02
   4.6877676e+02   4.7118896e+02   5.2093798e+02   5.5246818e+02   6.6853709e+02
   4.8044249e+02   4.8517820e+02   5.2433681e+02   5.5788706e+02   5.9371561e+02
   4.3873797e+02   4.4121887e+02   5.1201909e+02   5.2596119e+02   5.4980270e+02
   4.8525893e+02   4.9251359e+02   5.2895167e+02   6.4225183e+02   6.9218171e+02
   4.6692925e+02   4.6915377e+02   5.2061070e+02   5.5155771e+02   6.8942906e+02
   4.2090781e+02   4.2937710e+02   5.1798854e+02   5.4396360e+02   6.7950761e+02
   4.1032187e+02   4.1353343e+02   4.8614365e+02   4.9363827e+02   5.2944591e+02
   4.6437317e+02   4.6646704e+02   5.1996507e+02   5.4914303e+02   6.2947597e+02
   4.5662558e+02   4.5858760e+02   5.1944963e+02   5.4819921e+02   7.2883638e+02
   4.0789600e+02   4.2644475e+02   5.0795968e+02   5.1912019e+02   5.4322043e+02
   4.1603325e+02   4.2815659e+02   5.1781078e+02   5.4334630e+02   6.4227967e+02
   4.8527278e+02   4.9253730e+02   5.2896711e+02   6.4110632e+02   6.7166977e+02
   4.5159725e+02   4.5346971e+02   5.1308146e+02   5.2740639e+02   5.5008356e+02
   4.0131994e+02   4.2716931e+02   5.1615773e+02   5.3788439e+02   5.8404954e+02
   4.2410242e+02   4.3069760e+02   5.1798555e+02   5.4392088e+02   6.5838904e+02
   4.3136233e+02   4.3523266e+02   5.1802301e+02   5.4393108e+02   6.4533391e+02
   4.3266335e+02   4.3266831e+02   4.8551987e+02   4.9295206e+02   5.2923831e+02
   3.8345294e+02   4.2445934e+02   4.9933145e+02   5.0813705e+02   5.3523353e+02
   4.8550048e+02   4.9293006e+02   5.2923090e+02   6.4281150e+02   6.4292476e+02
   4.0562793e+02   4.2731484e+02   5.1725256e+02   5.4143162e+02   6.1292311e+02
   4.8392321e+02   4.9030969e+02   5.2757668e+02   5.9404932e+02   6.2439828e+02
   4.2024486e+02   4.2912638e+02   5.1741408e+02   5.4193666e+02   6.1710160e+02
   3.9625057e+02   3.9707226e+02   4.8550759e+02   4.9293885e+02   5.2923456e+02
   4.7421829e+02   4.7731193e+02   5.2163626e+02   5.5217432e+02   6.0571495e+02
   4.2925792e+02   4.3372180e+02   5.1797924e+02   5.4381616e+02   6.4531722e+02
   4.4351117e+02   4.4569726e+02   5.1536291e+02   5.3439276e+02   5.6254474e+02
   4.3689647e+02   4.3975785e+02   5.1754064e+02   5.4204682e+02   6.1018104e+02
   4.2704731e+02   4.3229528e+02   5.1788088e+02   5.4349775e+02   6.3806228e+02
   4.8542131e+02   4.9279282e+02   5.2913541e+02   6.1889606e+02   6.2062280e+02
   4.8447238e+02   4.9118243e+02   5.2756377e+02   5.5730020e+02   5.6201639e+02
   4.2370431e+02   4.3050894e+02   5.1804341e+02   5.4413943e+02   7.1247006e+02
   4.8351139e+02   4.8966010e+02   5.2716827e+02   5.8411633e+02   6.1719131e+02
   4.8397548e+02   4.9039404e+02   5.2766575e+02   6.0505698e+02   6.7518775e+02
   4.0596535e+02   4.2735963e+02   5.1778345e+02   5.4326621e+02   6.4126474e+02
   4.8359148e+02   4.8978720e+02   5.2731581e+02   5.9608601e+02   6.4511212e+02
   4.2057885e+02   4.2927093e+02   5.1806966e+02   5.4426724e+02   7.5091206e+02
   4.1950027e+02   4.2883660e+02   5.1636756e+02   5.3850544e+02   5.8746861e+02
   4.8321958e+02   4.8920893e+02   5.2693433e+02   5.8311215e+02   6.2008418e+02
   4.8196580e+02   4.8734126e+02   5.2608794e+02   5.8117328e+02   6.7240077e+02
   4.8098742e+02   4.8595054e+02   5.2542196e+02   5.7286263e+02   6.5973655e+02
   4.2142204e+02   4.2955833e+02   5.1799175e+02   5.4397116e+02   6.7806704e+02
   4.3158953e+02   4.3536166e+02   5.1679157e+02   5.3968124e+02   5.9316676e+02
   4.8382205e+02   4.9015033e+02   5.2753127e+02   6.0262388e+02   6.9164812e+02
   4.8304861e+02   4.8894797e+02   5.2681837e+02   5.8399987e+02   6.2578086e+02
   4.8549095e+02   4.9291353e+02   5.2921965e+02   7.2973364e+02   7.3439115e+02
   4.4275957e+02   4.4502287e+02   5.1694911e+02   5.3976564e+02   5.8774459e+02
   4.8550146e+02   4.9293176e+02   5.2923206e+02   6.3477495e+02   6.3480866e+02
   4.8374154e+02   4.9002036e+02   5.2735151e+02   5.8377021e+02   6.1225651e+02
   4.8446510e+02   4.9118501e+02   5.2811922e+02   6.1336241e+02   6.5767161e+02
   4.6066014e+02   4.6255943e+02   5.1480313e+02   5.3042284e+02   5.5189934e+02
   4.8235956e+02   4.8791711e+02   5.2637245e+02   5.8529997e+02   6.9241270e+02
   4.8549155e+02   4.9291455e+02   5.2922028e+02   6.4928948e+02   6.5003311e+02
   4.8062141e+02   4.8452251e+02   5.0169772e+02   5.0571404e+02   5.3077411e+02
   4.8491635e+02   4.9193254e+02   5.2856220e+02   6.0865068e+02   6.2158735e+02
   4.8253962e+02   4.8817233e+02   5.2606319e+02   5.6492213e+02   5.9692130e+02
   4.8379413e+02   4.9010504e+02   5.2746236e+02   5.9305508e+02   6.2644108e+02
   6.8613908e+02   6.1622475e+02   5.4197414e+02   5.1741515e+02   4.2722274e+02
   6.9298266e+02   6.4062341e+02   5.4353708e+02   5.1785886e+02   4.2725331e+02
   6.8587889e+02   5.3964791e+02   5.1516668e+02   5.0524111e+02   4.2581362e+02
   5.5060190e+02   5.2340955e+02   5.0837035e+02   5.0507736e+02   4.2669024e+02
   5.6206175e+02   5.2373956e+02   4.8221633e+02   4.7833510e+02   4.0973570e+02
   6.1917789e+02   6.0328583e+02   5.4251432e+02   5.1758634e+02   4.2723482e+02
   5.5020507e+02   5.2011955e+02   4.6636970e+02   4.6442670e+02   4.1283755e+02
   6.2816470e+02   6.2784102e+02   5.4412007e+02   5.1801785e+02   4.2726396e+02
   5.4501646e+02   5.1834466e+02   4.3959181e+02   4.3685710e+02   4.1154979e+02
   5.8095158e+02   5.2597125e+02   4.8718567e+02   4.8191604e+02   4.0502750e+02
   6.0079126e+02   5.2797914e+02   4.9264469e+02   4.8623961e+02   4.1673445e+02
   5.6642083e+02   5.2536896e+02   4.8988765e+02   4.8522010e+02   4.2009490e+02
   5.9735122e+02   5.8478815e+02   5.4231927e+02   5.1757314e+02   4.2723432e+02
   5.4913982e+02   5.1974973e+02   4.6180013e+02   4.5984589e+02   4.0503939e+02
   6.6124691e+02   5.2964205e+02   4.9466128e+02   4.8717295e+02   4.1509362e+02
   6.0875796e+02   5.8533623e+02   5.4105522e+02   5.1720917e+02   4.2720886e+02
   6.0691431e+02   5.4813954e+02   5.2651385e+02   5.1256954e+02   4.2684450e+02
   7.3361497e+02   6.4294293e+02   5.4336999e+02   5.1781193e+02   4.2725012e+02
   5.8288275e+02   5.4131713e+02   5.2278049e+02   5.1140984e+02   4.2677203e+02
   6.3244927e+02   6.2238916e+02   5.4361160e+02   5.1788177e+02   4.2725487e+02
   6.7554194e+02   6.2892057e+02   5.4306409e+02   5.1772735e+02   4.2724437e+02
   7.1596518e+02   5.3961939e+02   5.1504048e+02   5.0512229e+02   4.2578874e+02
   5.7384577e+02   5.2535149e+02   4.8569835e+02   4.8080888e+02   3.9324801e+02
   5.4516944e+02   5.1840420e+02   4.4690520e+02   4.4560098e+02   4.2173435e+02
   6.0124564e+02   5.7210257e+02   5.3957142e+02   5.1685744e+02   4.2718476e+02
   6.4649882e+02   5.9889555e+02   5.4059343e+02   5.1701494e+02   4.2719423e+02
   6.0951096e+02   5.8497498e+02   5.4092500e+02   5.1717189e+02   4.2720621e+02
   6.6770268e+02   5.7402702e+02   5.3662023e+02   5.1578502e+02   4.2710066e+02
   7.4695957e+02   7.1292979e+02   5.4394230e+02   5.1796961e+02   4.2726074e+02
   7.0664587e+02   6.6259476e+02   5.4399582e+02   5.1798420e+02   4.2726172e+02
   6.3361470e+02   5.2887927e+02   4.9286092e+02   4.8572521e+02   4.1075663e+02
   6.0729653e+02   5.6310718e+02   5.3628868e+02   5.1594359e+02   4.2711851e+02
   6.1125992e+02   5.7865947e+02   5.3977918e+02   5.1685478e+02   4.2718366e+02
   7.3733065e+02   5.2920527e+02   4.9289312e+02   4.8547963e+02   3.8410383e+02
   6.1020556e+02   6.0476262e+02   5.4357012e+02   5.1787613e+02   4.2725454e+02
   6.0378669e+02   5.9131426e+02   5.4239990e+02   5.1757737e+02   4.2723443e+02
   6.3384384e+02   5.5737130e+02   5.3151771e+02   5.1421043e+02   4.2697484e+02
   6.7143978e+02   6.1555219e+02   5.4193379e+02   5.1740383e+02   4.2722195e+02
   6.0854167e+02   6.0626303e+02   5.4389246e+02   5.1795990e+02   4.2726012e+02
   6.5224439e+02   6.4084168e+02   5.4381845e+02   5.1793641e+02   4.2725852e+02
   6.1627649e+02   5.2807957e+02   4.9123634e+02   4.8456543e+02   4.0503961e+02
   5.7915700e+02   5.5824883e+02   5.3745613e+02   5.1660316e+02   4.2717252e+02
   5.6787354e+02   5.2473764e+02   4.8446535e+02   4.7996482e+02   4.0572917e+02
   5.5805023e+02   5.2273504e+02   4.7954057e+02   4.7627127e+02   4.1220387e+02
   7.6909545e+02   6.2985306e+02   5.4278413e+02   5.1764641e+02   4.2723881e+02
   6.4700268e+02   5.5194906e+02   5.2748906e+02   5.1257315e+02   4.2682281e+02
   6.0909536e+02   5.7611522e+02   5.3955734e+02   5.1680605e+02   4.2718035e+02
   6.8986116e+02   5.9530087e+02   5.3973982e+02   5.1674663e+02   4.2717438e+02
   5.6506829e+02   5.2499386e+02   4.8861995e+02   4.8415708e+02   4.1952983e+02
   6.3586860e+02   5.9222897e+02   5.4004112e+02   5.1686001e+02   4.2718305e+02
   6.2194077e+02   6.2188014e+02   5.4413348e+02   5.1802140e+02   4.2726420e+02
   6.0575561e+02   5.8424321e+02   5.4117970e+02   5.1725232e+02   4.2721199e+02
   6.3783622e+02   6.3069203e+02   5.4380867e+02   5.1793441e+02   4.2725840e+02
   5.4922823e+02   5.1978012e+02   4.6226619e+02   4.6032381e+02   4.0724860e+02
   5.4899458e+02   5.2006843e+02   4.8075667e+02   4.7938264e+02   4.2457381e+02
   6.5538834e+02   5.3498043e+02   5.0815827e+02   4.9947287e+02   4.2453736e+02
   5.9027111e+02   5.8903824e+02   5.4396832e+02   5.1798314e+02   4.2726170e+02
   6.0845378e+02   5.8137956e+02   5.4046537e+02   5.1705202e+02   4.2719783e+02
   6.1484928e+02   6.1404947e+02   5.4409025e+02   5.1801024e+02   4.2726345e+02
   5.7990205e+02   5.2709513e+02   4.9322111e+02   4.8755074e+02   4.2032378e+02
   5.7538831e+02   5.6122474e+02   5.3975358e+02   5.1714981e+02   4.2720865e+02
   7.1597152e+02   5.3568718e+02   5.0915294e+02   5.0027123e+02   4.2472885e+02
   6.0330839e+02   6.0197925e+02   5.4399347e+02   5.1798644e+02   4.2726189e+02
   5.9730350e+02   5.2705111e+02   4.8925467e+02   4.8325747e+02   3.9702613e+02
   7.0365415e+02   7.0070334e+02   5.4412961e+02   5.1802031e+02   4.2726412e+02
   6.9098352e+02   5.2983472e+02   4.9516004e+02   4.8759675e+02   4.1600223e+02
   6.2672681e+02   6.2540638e+02   5.4407537e+02   5.1800607e+02   4.2726318e+02
   5.6755689e+02   5.2589011e+02   4.9209369e+02   4.8716911e+02   4.2126110e+02
   5.5018009e+02   5.2011118e+02   4.6631232e+02   4.6437267e+02   4.1288120e+02
   6.3904970e+02   5.3314436e+02   5.0472590e+02   4.9649103e+02   4.2364165e+02
   6.3756665e+02   6.0494721e+02   5.4160671e+02   5.1731667e+02   4.2721589e+02
   6.3126729e+02   5.2961037e+02   4.9543890e+02   4.8809808e+02   4.1768575e+02
   5.4582492e+02   5.1866420e+02   4.6717470e+02   4.6661961e+02   4.2531712e+02
   6.5065095e+02   6.4552286e+02   5.4398235e+02   5.1798077e+02   4.2726149e+02
   5.9061069e+02   5.2669065e+02   4.8881986e+02   4.8309286e+02   4.0824731e+02
   7.1502407e+02   5.7413719e+02   5.3649257e+02   5.1573380e+02   4.2709636e+02
   7.1131165e+02   6.1018646e+02   5.4138545e+02   5.1724103e+02   4.2721040e+02
   6.6435738e+02   6.6416551e+02   5.4413848e+02   5.1802270e+02   4.2726428e+02
   5.8555777e+02   5.4748285e+02   5.2836499e+02   5.1379162e+02   4.2697132e+02
   6.3846565e+02   6.1807208e+02   5.4286680e+02   5.1767566e+02   4.2724087e+02
   5.4506081e+02   5.1836412e+02   4.4333348e+02   4.4159818e+02   4.1972168e+02
   6.2092366e+02   5.2829755e+02   4.9147703e+02   4.8464509e+02   3.9096696e+02
   6.6843509e+02   5.2912815e+02   4.9292859e+02   4.8558813e+02   4.0583452e+02
   5.7005699e+02   5.2527867e+02   4.8698059e+02   4.8223560e+02   4.1513160e+02
   6.9073397e+02   6.7867298e+02   5.4410814e+02   5.1801454e+02   4.2726374e+02
   6.2301869e+02   5.7004611e+02   5.3702714e+02   5.1600614e+02   4.2711987e+02
   5.9888165e+02   5.3294385e+02   5.0807495e+02   5.0034909e+02   4.2504364e+02
   6.5227244e+02   5.5714504e+02   5.3089602e+02   5.1390879e+02   4.2694579e+02
   5.6422254e+02   5.6403449e+02   5.4405759e+02   5.1801027e+02   4.2726352e+02
   6.0796847e+02   5.6484317e+02   5.3693227e+02   5.1611111e+02   4.2713054e+02
   6.4401647e+02   5.2883622e+02   4.9233666e+02   4.8515623e+02   3.8704865e+02
   6.0790056e+02   5.2765982e+02   4.9037269e+02   4.8396409e+02   3.9048664e+02
   5.4459061e+02   5.1819252e+02   4.4505346e+02   4.4435469e+02   4.2485505e+02
   5.9283482e+02   5.6649846e+02   5.3929638e+02   5.1686873e+02   4.2718692e+02
   6.1003129e+02   5.4378272e+02   5.2219857e+02   5.1039451e+02   4.2661859e+02
   5.4464112e+02   5.1820613e+02   4.3518963e+02   4.3169493e+02   4.1373106e+02
   6.6306172e+02   6.2162116e+02   5.4270884e+02   5.1762747e+02   4.2723753e+02
   5.4424744e+02   5.1806389e+02   4.4735092e+02   4.4721958e+02   4.2683872e+02
   7.7060192e+02   7.7034051e+02   5.4413974e+02   5.1802304e+02   4.2726431e+02
   6.0785783e+02   5.2769797e+02   4.9054002e+02   4.8411862e+02   4.0390471e+02
   5.5050457e+02   5.2019956e+02   4.6574273e+02   4.6367063e+02   3.8634942e+02
   5.9733393e+02   5.9658635e+02   5.4404965e+02   5.1800112e+02   4.2726286e+02
   5.4561274e+02   5.1855940e+02   4.4478092e+02   4.4251460e+02   4.0716961e+02
   6.7218047e+02   6.7115629e+02   5.4413533e+02   5.1802185e+02   4.2726423e+02
   6.4844981e+02   5.3633579e+02   5.1071813e+02   5.0172803e+02   4.2511414e+02
   6.6356386e+02   6.4947590e+02   5.4389291e+02   5.1795644e+02   4.2725986e+02
   5.6602565e+02   5.6123844e+02   5.4202321e+02   5.1766873e+02   4.2724250e+02
   6.4028876e+02   6.0640575e+02   5.4165414e+02   5.1732890e+02   4.2721674e+02
   6.1015049e+02   6.0971139e+02   5.4409675e+02   5.1801204e+02   4.2726357e+02
   5.7962626e+02   5.6154643e+02   5.3919370e+02   5.1698538e+02   4.2719725e+02
   6.2708697e+02   5.9524946e+02   5.4089062e+02   5.1711920e+02   4.2720195e+02
   5.7412642e+02   5.7412514e+02   5.4413957e+02   5.1802300e+02   4.2726430e+02
   6.3547605e+02   5.4722946e+02   5.2388769e+02   5.1093460e+02   4.2665459e+02
   5.5242273e+02   5.2085724e+02   4.7061186e+02   4.6830563e+02   4.0736001e+02
   6.5682981e+02   5.3413911e+02   5.0644829e+02   4.9793990e+02   4.2408230e+02
   6.1290991e+02   5.8571433e+02   5.4072871e+02   5.1710763e+02   4.2720155e+02
   6.7171823e+02   6.2517233e+02   5.4287984e+02   5.1767554e+02   4.2724083e+02
   6.9612967e+02   5.8561222e+02   5.3839832e+02   5.1633166e+02   4.2714307e+02
   6.8135503e+02   5.2907965e+02   4.9271410e+02   4.8538058e+02   3.9331759e+02
   6.1468629e+02   6.1019367e+02   5.4377142e+02   5.1792741e+02   4.2725795e+02
   7.4523126e+02   5.2921807e+02   4.9291170e+02   4.8549020e+02   3.8299171e+02
   7.2927444e+02   5.2919325e+02   4.9289237e+02   4.8548921e+02   3.9665279e+02
   5.9635672e+02   5.9256912e+02   5.4358414e+02   5.1788783e+02   4.2725539e+02
   6.0909648e+02   5.9693288e+02   5.4266032e+02   5.1763791e+02   4.2723846e+02
   5.5891953e+02   5.2298924e+02   4.8037653e+02   4.7695899e+02   4.1223874e+02
   6.0137154e+02   5.2858137e+02   4.9485148e+02   4.8823633e+02   4.1937448e+02
   7.4370794e+02   7.4285624e+02   5.4413740e+02   5.1802240e+02   4.2726426e+02
   5.5448945e+02   5.2153563e+02   4.7385123e+02   4.7119072e+02   3.9626496e+02
   5.4734966e+02   5.1915499e+02   4.5508738e+02   4.5317007e+02   4.0857244e+02
   6.4237871e+02   6.4222944e+02   5.4413582e+02   5.1802199e+02   4.2726423e+02
   6.0879666e+02   5.8819054e+02   5.4146437e+02   5.1731874e+02   4.2721650e+02
   6.5073625e+02   6.3067684e+02   5.4341681e+02   5.1782659e+02   4.2725113e+02
   5.8003711e+02   5.2695621e+02   4.9255201e+02   4.8692947e+02   4.1979343e+02
   5.9260005e+02   5.2674272e+02   4.8863508e+02   4.8284360e+02   3.9188406e+02
   6.4164211e+02   5.9386434e+02   5.4008431e+02   5.1686670e+02   4.2718346e+02
   5.4468242e+02   5.1822634e+02   4.4300660e+02   4.4192869e+02   4.2353899e+02
   6.1624397e+02   6.0329089e+02   5.4288846e+02   5.1769190e+02   4.2724208e+02
   6.0631579e+02   5.2757787e+02   4.9022289e+02   4.8386908e+02   3.8878258e+02
   5.5544230e+02   5.2184923e+02   4.7533761e+02   4.7251858e+02   4.0192186e+02
   5.5109896e+02   5.2063714e+02   4.7600827e+02   4.7413515e+02   4.2132636e+02
   7.0381036e+02   6.7414386e+02   5.4406977e+02   5.1800418e+02   4.2726305e+02
   6.3765900e+02   5.2895910e+02   4.9296474e+02   4.8577642e+02   4.1058530e+02
   6.1318897e+02   5.5210895e+02   5.2922425e+02   5.1358496e+02   4.2693029e+02
   5.6723826e+02   5.4577085e+02   5.3004943e+02   5.1489158e+02   4.2707022e+02
   6.6887833e+02   5.9203685e+02   5.3933311e+02   5.1662402e+02   4.2716527e+02
   6.9424922e+02   5.3050585e+02   4.9719929e+02   4.8944364e+02   4.1895647e+02
   6.6514715e+02   5.2904488e+02   4.9265976e+02   4.8534779e+02   3.9214929e+02
   6.1047324e+02   5.3441931e+02   5.0963335e+02   5.0136096e+02   4.2517028e+02
   7.3092869e+02   5.2940791e+02   4.9359366e+02   4.8612354e+02   4.1027933e+02
   6.8842762e+02   6.6891779e+02   5.4406968e+02   5.1800418e+02   4.2726305e+02
   6.0660800e+02   5.6783090e+02   5.3800462e+02   5.1640989e+02   4.2715236e+02
   6.1657595e+02   5.6011947e+02   5.3409219e+02   5.1521648e+02   4.2706144e+02
   5.4888364e+02   5.1966385e+02   4.6072240e+02   4.5875755e+02   3.9861149e+02
   6.5946087e+02   5.3759205e+02   5.1245300e+02   5.0312051e+02   4.2540669e+02
   5.4430047e+02   5.1808318e+02   4.3641793e+02   4.3553076e+02   4.2518153e+02
   6.8116174e+02   6.2210092e+02   5.4267836e+02   5.1761824e+02   4.2723688e+02
   5.6780956e+02   5.6554220e+02   5.4340437e+02   5.1789683e+02   4.2725647e+02
   5.4773527e+02   5.1929128e+02   4.5946911e+02   4.5784743e+02   4.1716658e+02
   6.2587961e+02   5.2846089e+02   4.9175290e+02   4.8481574e+02   3.9512707e+02
   6.6150447e+02   5.3048437e+02   4.9725154e+02   4.8952037e+02   4.1909672e+02
   7.4153195e+02   5.3163781e+02   5.0010251e+02   4.9202855e+02   4.2121380e+02
   5.5894416e+02   5.2289371e+02   4.7916085e+02   4.7575613e+02   3.8893218e+02
   5.4422168e+02   5.1805161e+02   4.2834568e+02   4.1704782e+02   3.9485676e+02
   5.4475835e+02   5.1825276e+02   4.3958882e+02   4.3761237e+02   4.2015847e+02
   7.0045417e+02   6.5653345e+02   5.4393762e+02   5.1796845e+02   4.2726067e+02
   6.2492318e+02   5.4149922e+02   5.1853390e+02   5.0790200e+02   4.2627574e+02
   6.0539559e+02   5.9914154e+02   5.4333954e+02   5.1781933e+02   4.2725076e+02
   5.8108338e+02   5.4857472e+02   5.2993319e+02   5.1446285e+02   4.2702608e+02
   5.4488694e+02   5.1830160e+02   4.4502027e+02   4.4386569e+02   4.2282519e+02
   5.4432366e+02   5.1808876e+02   4.2999943e+02   4.2286519e+02   4.0799522e+02
   6.6026811e+02   5.3660135e+02   5.1091323e+02   5.0183383e+02   4.2512440e+02
   5.5462220e+02   5.2164439e+02   4.7541414e+02   4.7275734e+02   4.1264058e+02
   6.3995585e+02   6.0696245e+02   5.4172081e+02   5.1734830e+02   4.2721811e+02
   5.4961965e+02   5.1990828e+02   4.6335764e+02   4.6137841e+02   4.0462599e+02
   6.0782533e+02   5.7282703e+02   5.3903816e+02   5.1667473e+02   4.2717111e+02
   5.8743212e+02   5.5777926e+02   5.3592077e+02   5.1611195e+02   4.2713696e+02
   5.8649019e+02   5.8219060e+02   5.4342063e+02   5.1786018e+02   4.2725367e+02
   5.8471985e+02   5.2620526e+02   4.8753369e+02   4.8209887e+02   3.8853030e+02
   6.0322580e+02   5.3570944e+02   5.1266802e+02   5.0406288e+02   4.2573290e+02
   5.4660532e+02   5.1890333e+02   4.5093204e+02   4.4886537e+02   3.9607962e+02
   6.3939117e+02   5.9293476e+02   5.3998945e+02   5.1683975e+02   4.2718150e+02
   5.7163473e+02   5.2523003e+02   4.8583716e+02   4.8105239e+02   4.0939408e+02
   5.8277570e+02   5.7032090e+02   5.4182739e+02   5.1752247e+02   4.2723175e+02
   5.5395740e+02   5.2135861e+02   4.7296779e+02   4.7039001e+02   3.8390656e+02
   6.4856729e+02   6.4298296e+02   5.4397291e+02   5.1797827e+02   4.2726132e+02
   5.9714219e+02   5.2703981e+02   4.8922600e+02   4.8323565e+02   3.9537471e+02
   6.2989445e+02   6.1735480e+02   5.4316989e+02   5.1776184e+02   4.2724677e+02
   5.6873094e+02   5.2488144e+02   4.8496836e+02   4.8039060e+02   4.0849030e+02
   7.7856941e+02   5.3516057e+02   5.0800074e+02   4.9921069e+02   4.2442423e+02
   6.8494430e+02   6.6718285e+02   5.4407374e+02   5.1800527e+02   4.2726312e+02
   7.1816259e+02   6.7678729e+02   5.4398777e+02   5.1798197e+02   4.2726157e+02
   5.4438263e+02   5.1811268e+02   4.3362673e+02   4.3109189e+02   4.2151866e+02
   5.4664841e+02   5.1891965e+02   4.5267556e+02   4.5085778e+02   4.1420006e+02
   5.9331154e+02   5.2721672e+02   4.9075545e+02   4.8477578e+02   4.1483634e+02
   5.4529868e+02   5.1845085e+02   4.4871129e+02   4.4749312e+02   4.2197533e+02
   5.7213388e+02   5.3296040e+02   5.1326438e+02   5.0570583e+02   4.2617563e+02
   6.6436370e+02   6.0049784e+02   5.4051374e+02   5.1698363e+02   4.2719186e+02
   6.4341380e+02   6.1152697e+02   5.4209361e+02   5.1745491e+02   4.2722558e+02
   6.1871321e+02   5.4000491e+02   5.1721849e+02   5.0712970e+02   4.2617512e+02
   6.6867101e+02   6.1828394e+02   5.4231231e+02   5.1751384e+02   4.2722965e+02
   5.5842557e+02   5.2279591e+02   4.7928060e+02   4.7595420e+02   4.0896251e+02
   6.4528200e+02   5.7519216e+02   5.3719866e+02   5.1598872e+02   4.2711713e+02
   5.5611508e+02   5.2207694e+02   4.7647140e+02   4.7353930e+02   4.0670859e+02
   5.5145614e+02   5.2075297e+02   4.7605934e+02   4.7410243e+02   4.2089896e+02
   5.8302224e+02   5.5409197e+02   5.3405845e+02   5.1569714e+02   4.2711088e+02
   6.3083001e+02   5.3140266e+02   5.0077082e+02   4.9295955e+02   4.2209939e+02
   6.6223210e+02   5.3308934e+02   5.0405441e+02   4.9574194e+02   4.2328948e+02
   6.5916762e+02   5.5280081e+02   5.2789843e+02   5.1270599e+02   4.2683362e+02
   7.6386583e+02   6.3336725e+02   5.4295619e+02   5.1769535e+02   4.2724217e+02
   6.1004107e+02   5.3447601e+02   5.0978784e+02   5.0150336e+02   4.2520343e+02
   6.0561060e+02   5.9263084e+02   5.4242443e+02   5.1758084e+02   4.2723463e+02
   6.1679174e+02   6.0709191e+02   5.4320334e+02   5.1777588e+02   4.2724777e+02
   6.5834206e+02   5.7541946e+02   5.3695955e+02   5.1589505e+02   4.2710942e+02
   5.9154826e+02   5.8062247e+02   5.4248379e+02   5.1763121e+02   4.2723842e+02
   5.6052891e+02   5.2558616e+02   4.9733490e+02   4.9277998e+02   4.2431036e+02
   7.6124003e+02   6.9080517e+02   5.4384699e+02   5.1794360e+02   4.2725900e+02
   7.4450074e+02   6.7479340e+02   5.4383026e+02   5.1793902e+02   4.2725869e+02
   5.9617952e+02   5.5197779e+02   5.3075445e+02   5.1442272e+02   4.2701034e+02
   6.0862398e+02   5.6478867e+02   5.3685123e+02   5.1608321e+02   4.2712838e+02
   5.9340150e+02   5.7085166e+02   5.4037566e+02   5.1711952e+02   4.2720384e+02
   6.7505266e+02   5.3168832e+02   5.0053016e+02   4.9249407e+02   4.2160259e+02
   5.9190874e+02   5.7323251e+02   5.4109917e+02   5.1730234e+02   4.2721637e+02
   6.2519712e+02   5.2894791e+02   4.9354223e+02   4.8645223e+02   4.1452691e+02
   5.6573167e+02   5.2439629e+02   4.8345632e+02   4.7915367e+02   3.9442753e+02
   6.5520313e+02   5.9933585e+02   5.4044460e+02   5.1696554e+02   4.2719057e+02
   6.1911839e+02   5.6860388e+02   5.3703982e+02   5.1604240e+02   4.2712330e+02
   6.0997025e+02   5.2780296e+02   4.9074352e+02   4.8425431e+02   4.0458148e+02
   7.1953393e+02   6.1387367e+02   5.4163447e+02   5.1731394e+02   4.2721558e+02
   7.1101087e+02   6.3161184e+02   5.4309840e+02   5.1773649e+02   4.2724499e+02
   5.4433597e+02   5.1809794e+02   4.5980544e+02   4.5971444e+02   4.2694588e+02
   7.3235030e+02   6.3649968e+02   5.4315445e+02   5.1775162e+02   4.2724602e+02
   6.7723739e+02   5.2906832e+02   4.9268918e+02   4.8536149e+02   3.8302328e+02
   6.2338746e+02   6.0853534e+02   5.4263891e+02   5.1761689e+02   4.2723689e+02
   6.0943890e+02   5.2971168e+02   4.9774866e+02   4.9065475e+02   4.2108459e+02
   6.5212087e+02   5.3027378e+02   4.9678558e+02   4.8913864e+02   4.1871946e+02
   5.5755931e+02   5.2287795e+02   4.8270956e+02   4.7946009e+02   4.1882440e+02
   6.2988017e+02   5.3280675e+02   5.0438179e+02   4.9628301e+02   4.2361756e+02
   7.0971844e+02   7.0966594e+02   5.4413957e+02   5.1802299e+02   4.2726430e+02
   7.6418662e+02   5.9703404e+02   5.3966891e+02   5.1671694e+02   4.2717207e+02
   5.8774867e+02   5.7017452e+02   5.4101200e+02   5.1730917e+02   4.2721722e+02
   6.6994488e+02   5.2915679e+02   4.9301785e+02   4.8566726e+02   4.0701434e+02
   5.7840772e+02   5.4200087e+02   5.2415822e+02   5.1221439e+02   4.2685251e+02
   6.8128070e+02   6.5701770e+02   5.4398086e+02   5.1798020e+02   4.2726145e+02
   6.3262605e+02   5.2863198e+02   4.9202058e+02   4.8497169e+02   3.9176066e+02
   6.7788396e+02   6.2235168e+02   5.4271394e+02   5.1762845e+02   4.2723759e+02
   6.3195203e+02   5.2861491e+02   4.9199214e+02   4.8495406e+02   3.9085424e+02
   6.2436699e+02   5.2842705e+02   4.9168560e+02   4.8476861e+02   3.8321712e+02
   5.4446063e+02   5.1814394e+02   4.4175552e+02   4.4099653e+02   4.2494472e+02
   7.0415431e+02   6.8084072e+02   5.4409091e+02   5.1800989e+02   4.2726343e+02
   5.9792463e+02   5.9563567e+02   5.4385685e+02   5.1795386e+02   4.2725975e+02
   5.4459762e+02   5.1819240e+02   4.3695432e+02   4.3468899e+02   4.2023041e+02
   7.2356987e+02   5.3396408e+02   5.0573625e+02   4.9721309e+02   4.2380808e+02
   6.7878424e+02   5.9296087e+02   5.3943612e+02   5.1665443e+02   4.2716752e+02
   5.9393995e+02   5.9348972e+02   5.4406829e+02   5.1800599e+02   4.2726319e+02
   6.7498024e+02   6.7494510e+02   5.4413973e+02   5.1802303e+02   4.2726430e+02
   6.4405686e+02   5.2943538e+02   4.9437265e+02   4.8700718e+02   4.1508381e+02
   6.6222904e+02   5.9139237e+02   5.3927044e+02   5.1660594e+02   4.2716392e+02
   5.6643897e+02   5.2575024e+02   4.9206691e+02   4.8723119e+02   4.2144998e+02
   6.2358853e+02   5.3881776e+02   5.1526485e+02   5.0561619e+02   4.2592211e+02
   5.4519707e+02   5.1843389e+02   4.6786473e+02   4.6752052e+02   4.2613247e+02
   5.4845347e+02   5.1952146e+02   4.5917085e+02   4.5721389e+02   3.9864531e+02
   6.1933874e+02   5.9353467e+02   5.4119437e+02   5.1721851e+02   4.2720916e+02
   6.2074009e+02   6.2038112e+02   5.4409846e+02   5.1801225e+02   4.2726359e+02
   7.3271205e+02   5.4869136e+02   5.2435484e+02   5.1099582e+02   4.2664997e+02
   6.0042822e+02   5.8217171e+02   5.4145732e+02   5.1734350e+02   4.2721854e+02
   6.0947618e+02   5.2776481e+02   4.9063787e+02   4.8416910e+02   4.0288069e+02
   6.3114236e+02   5.3689919e+02   5.1219193e+02   5.0310317e+02   4.2544240e+02
   6.4789496e+02   5.3351823e+02   5.0533104e+02   4.9698432e+02   4.2378900e+02
   6.0008533e+02   5.9227280e+02   5.4301898e+02   5.1774271e+02   4.2724567e+02
   6.4480763e+02   5.4766072e+02   5.2400905e+02   5.1093931e+02   4.2665135e+02
   6.8718985e+02   5.9384355e+02   5.3954164e+02   5.1668599e+02   4.2716987e+02
   5.9302035e+02   5.2923871e+02   4.9873504e+02   4.9208241e+02   4.2248146e+02
   5.4510956e+02   5.1837734e+02   4.3987481e+02   4.3700667e+02   3.9089154e+02
   5.4481070e+02   5.1827012e+02   4.3826533e+02   4.3565743e+02   4.1652898e+02
   5.4573397e+02   5.1860251e+02   4.4590243e+02   4.4372688e+02   4.0918483e+02
   6.3854177e+02   5.7753135e+02   5.3778590e+02   5.1617794e+02   4.2713190e+02
   6.3758918e+02   5.2873633e+02   4.9218167e+02   4.8506518e+02   3.8821166e+02
   5.6833452e+02   5.2653426e+02   4.9489711e+02   4.8970652e+02   4.2251850e+02
   7.7155848e+02   5.5622959e+02   5.2988049e+02   5.1345016e+02   4.2690134e+02
   7.0603423e+02   6.8577519e+02   5.4409739e+02   5.1801163e+02   4.2726354e+02
   7.1571439e+02   5.3758916e+02   5.1223801e+02   5.0288969e+02   4.2534711e+02
   6.1555306e+02   5.6049983e+02   5.3440618e+02   5.1532807e+02   4.2707049e+02
   5.4421509e+02   5.1804932e+02   4.2826893e+02   4.1678222e+02   4.0113534e+02
   5.4426662e+02   5.1806972e+02   4.3082002e+02   4.2741063e+02   4.2147421e+02
   5.4416809e+02   5.1804051e+02   4.9333454e+02   4.9332306e+02   4.2725735e+02
   6.5635230e+02   5.4755819e+02   5.2368805e+02   5.1072177e+02   4.2662311e+02
   6.0960835e+02   5.7910622e+02   5.4000834e+02   5.1692464e+02   4.2718875e+02
   6.6508689e+02   6.1140669e+02   5.4165630e+02   5.1732292e+02   4.2721624e+02
   6.6635694e+02   5.5839508e+02   5.3146015e+02   5.1408953e+02   4.2696068e+02
   7.0249959e+02   6.8958502e+02   5.4411898e+02   5.1801745e+02   4.2726393e+02
   5.7932910e+02   5.5140370e+02   5.3251099e+02   5.1532100e+02   4.2708744e+02
   6.7488396e+02   6.2434344e+02   5.4283864e+02   5.1766382e+02   4.2724002e+02
   6.1550433e+02   5.5584643e+02   5.3174115e+02   5.1447164e+02   4.2700325e+02
   6.8203698e+02   6.3020547e+02   5.4310804e+02   5.1773958e+02   4.2724521e+02
   5.6561610e+02   5.3161040e+02   5.1292539e+02   5.0587436e+02   4.2626164e+02
   6.4941937e+02   6.3343070e+02   5.4359110e+02   5.1787458e+02   4.2725437e+02
   6.7127662e+02   6.5561009e+02   5.4398681e+02   5.1798184e+02   4.2726156e+02
   6.3127779e+02   5.3563055e+02   5.1011397e+02   5.0135955e+02   4.2506505e+02
   6.3219260e+02   5.2951064e+02   4.9506599e+02   4.8774778e+02   4.1707471e+02
   7.4578967e+02   7.4525542e+02   5.4413853e+02   5.1802270e+02   4.2726428e+02
   6.2803831e+02   5.8826373e+02   5.3984827e+02   5.1681477e+02   4.2717990e+02
   5.9633206e+02   5.7077048e+02   5.3996178e+02   5.1699663e+02   4.2719509e+02
   5.8100204e+02   5.2600818e+02   4.8738937e+02   4.8210681e+02   4.0770411e+02
   6.1896871e+02   5.7876373e+02   5.3905781e+02   5.1661507e+02   4.2716571e+02
   6.0059010e+02   5.9873668e+02   5.4383301e+02   5.1794688e+02   4.2725927e+02
   6.3831756e+02   5.3069602e+02   4.9843424e+02   4.9073720e+02   4.2047937e+02
   5.4425860e+02   5.1806676e+02   4.3064413e+02   4.2720131e+02   4.2155709e+02
   5.7192017e+02   5.2591943e+02   4.9000165e+02   4.8496287e+02   4.1886985e+02
   6.3753553e+02   5.2873436e+02   4.9217754e+02   4.8506215e+02   3.8570203e+02
   6.1034316e+02   6.0913451e+02   5.4402205e+02   5.1799290e+02   4.2726231e+02
   6.2415986e+02   5.8412234e+02   5.3941081e+02   5.1669435e+02   4.2717117e+02
   5.6328364e+02   5.6250461e+02   5.4376330e+02   5.1796590e+02   4.2726083e+02
   6.2341351e+02   5.2841387e+02   4.9167873e+02   4.8477246e+02   3.9585825e+02
   5.5508474e+02   5.2172814e+02   4.7471517e+02   4.7195528e+02   3.9017039e+02
   7.5922088e+02   7.0672336e+02   5.4388668e+02   5.1795444e+02   4.2725972e+02
   5.9471252e+02   5.3210011e+02   5.0673394e+02   4.9930380e+02   4.2485146e+02
   6.8091247e+02   5.2907974e+02   4.9271628e+02   4.8538305e+02   3.9431566e+02
   7.3079770e+02   5.7342051e+02   5.3625233e+02   5.1565054e+02   4.2708955e+02
   5.6400867e+02   5.2571631e+02   4.9390015e+02   4.8916470e+02   4.2273797e+02
   6.9859042e+02   6.0349852e+02   5.4077703e+02   5.1706047e+02   4.2719742e+02
   6.8290262e+02   6.7818146e+02   5.4412212e+02   5.1801829e+02   4.2726399e+02
   6.4818474e+02   5.2890794e+02   4.9247721e+02   4.8525596e+02   3.9903565e+02
   6.2399664e+02   5.7066909e+02   5.3712173e+02   5.1602946e+02   4.2712155e+02
   5.9308704e+02   5.4128847e+02   5.2134672e+02   5.1033709e+02   4.2664283e+02
   5.5505299e+02   5.2172223e+02   4.7475559e+02   4.7200260e+02   4.0057116e+02
   6.2176427e+02   5.9113566e+02   5.4056506e+02   5.1703313e+02   4.2719587e+02
   5.5813224e+02   5.2345904e+02   4.8727734e+02   4.8378609e+02   4.2161120e+02
   7.0708879e+02   5.2910589e+02   4.9274705e+02   4.8539598e+02   3.8788216e+02
   7.6765397e+02   6.9089334e+02   5.4384347e+02   5.1794263e+02   4.2725893e+02
   5.9514481e+02   5.4223042e+02   5.2210509e+02   5.1069266e+02   4.2667610e+02
   6.5772529e+02   6.1258877e+02   5.4184426e+02   5.1737882e+02   4.2722020e+02
   5.4414100e+02   5.1802347e+02   4.2728380e+02   4.1590026e+02   4.1579038e+02
   7.6288341e+02   6.4655430e+02   5.4340378e+02   5.1782120e+02   4.2725075e+02
   6.1008969e+02   5.3006978e+02   4.9881259e+02   4.9160882e+02   4.2169938e+02
   7.2609557e+02   6.3211969e+02   5.4301042e+02   5.1771120e+02   4.2724326e+02
   5.6333182e+02   5.3522318e+02   5.2002994e+02   5.1087184e+02   4.2678488e+02
   6.3914440e+02   6.2648871e+02   5.4351380e+02   5.1785428e+02   4.2725301e+02
   7.5031357e+02   6.0868349e+02   5.4104272e+02   5.1713575e+02   4.2720281e+02
   6.0396461e+02   5.2766427e+02   4.9088783e+02   4.8453997e+02   4.1098530e+02
   5.9784839e+02   5.2919013e+02   4.9771117e+02   4.9098011e+02   4.2171254e+02
   6.1852206e+02   6.1250850e+02   5.4352544e+02   5.1786096e+02   4.2725349e+02
   5.9465576e+02   5.2813932e+02   4.9435994e+02   4.8802644e+02   4.1963890e+02
   5.6857391e+02   5.4281298e+02   5.2689866e+02   5.1373131e+02   4.2698944e+02
   6.2466471e+02   5.6248066e+02   5.3450601e+02   5.1525524e+02   4.2706189e+02
   5.8667055e+02   5.2815771e+02   4.9602922e+02   4.8985066e+02   4.2149883e+02
   5.4443099e+02   5.1812979e+02   4.3303281e+02   4.2944681e+02   4.1827862e+02
   6.5444926e+02   6.4240111e+02   5.4381056e+02   5.1793421e+02   4.2725837e+02
   6.8563057e+02   5.4674893e+02   5.2281662e+02   5.1022213e+02   4.2656158e+02
   6.6863217e+02   6.6325096e+02   5.4411018e+02   5.1801509e+02   4.2726377e+02
   5.9686708e+02   5.9203870e+02   5.4343728e+02   5.1785137e+02   4.2725297e+02
   5.7373273e+02   5.2534050e+02   4.8567166e+02   4.8078887e+02   3.9228290e+02
   6.1063938e+02   5.3115821e+02   5.0193781e+02   4.9445026e+02   4.2313420e+02
   6.5475367e+02   5.4464336e+02   5.2099671e+02   5.0922360e+02   4.2643801e+02
   6.1643350e+02   5.4595949e+02   5.2382768e+02   5.1114565e+02   4.2669351e+02
   6.4860443e+02   5.9551285e+02   5.4011918e+02   5.1687167e+02   4.2718375e+02
   6.2235593e+02   5.8644119e+02   5.3989228e+02   5.1683799e+02   4.2718174e+02
   6.2123248e+02   5.3030339e+02   4.9823189e+02   4.9078301e+02   4.2080094e+02
   7.7618306e+02   7.7602286e+02   5.4413984e+02   5.1802307e+02   4.2726430e+02
   5.4420986e+02   5.1804738e+02   4.2817352e+02   4.1606106e+02   3.8956144e+02
   6.5743195e+02   6.1217134e+02   5.4181283e+02   5.1736971e+02   4.2721956e+02
   6.2060484e+02   6.1623896e+02   5.4359542e+02   5.1787913e+02   4.2725470e+02
   6.2970733e+02   6.0025790e+02   5.4141127e+02   5.1726617e+02   4.2721238e+02
   6.0648473e+02   5.8985854e+02   5.4191064e+02   5.1744348e+02   4.2722519e+02
   6.4453468e+02   5.3005514e+02   4.9633075e+02   4.8877969e+02   4.1836625e+02
   6.1239018e+02   5.8074981e+02   5.3999505e+02   5.1690827e+02   4.2718740e+02
   6.3928436e+02   5.8599980e+02   5.3904412e+02   5.1655620e+02   4.2716049e+02
   6.4456238e+02   6.2191022e+02   5.4311936e+02   5.1774508e+02   4.2724561e+02
   5.6145548e+02   5.2818096e+02   5.0714078e+02   5.0155635e+02   4.2582496e+02
   6.5504581e+02   6.2270629e+02   5.4292776e+02   5.1769004e+02   4.2724183e+02
   6.2127575e+02   5.9606182e+02   5.4133174e+02   5.1725265e+02   4.2721152e+02
   5.5453262e+02   5.3871593e+02   5.2959155e+02   5.1572746e+02   4.2714729e+02
   5.5482085e+02   5.2164770e+02   4.7443257e+02   4.7171915e+02   4.0131362e+02
   5.9634481e+02   5.9615512e+02   5.4411628e+02   5.1801737e+02   4.2726393e+02
   7.6948276e+02   6.0967775e+02   5.4111741e+02   5.1715793e+02   4.2720440e+02
   5.7713059e+02   5.5386243e+02   5.3474439e+02   5.1598064e+02   4.2713264e+02
   5.9604937e+02   5.9286139e+02   5.4366939e+02   5.1790888e+02   4.2725678e+02
   6.3099755e+02   5.5661317e+02   5.3117053e+02   5.1410429e+02   4.2696646e+02
   6.7128831e+02   5.2907402e+02   4.9272881e+02   4.8540266e+02   3.9903318e+02
   7.0717834e+02   6.5938690e+02   5.4395615e+02   5.1797345e+02   4.2726100e+02
   5.9314890e+02   5.2710639e+02   4.9028131e+02   4.8434622e+02   4.1364009e+02
   5.4539221e+02   5.1848310e+02   4.4544101e+02   4.4362131e+02   4.1778235e+02
   6.9204331e+02   6.1929713e+02   5.4235218e+02   5.1752471e+02   4.2723040e+02
   6.3430665e+02   6.1326688e+02   5.4255795e+02   5.1759005e+02   4.2723500e+02
   6.2394428e+02   5.8546648e+02   5.3964070e+02   5.1676147e+02   4.2717611e+02
   6.2988648e+02   6.0027739e+02   5.4140589e+02   5.1726448e+02   4.2721225e+02
   6.0849396e+02   6.0266217e+02   5.4352373e+02   5.1786488e+02   4.2725379e+02
   6.5148303e+02   5.3700299e+02   5.1169606e+02   5.0252801e+02   4.2528753e+02
   5.4694553e+02   5.1901876e+02   4.5288096e+02   4.5089583e+02   4.0509556e+02
   5.8478635e+02   5.2871517e+02   4.9860773e+02   4.9228274e+02   4.2285100e+02
   5.5195426e+02   5.2086932e+02   4.7505082e+02   4.7296903e+02   4.1950072e+02
   5.4417835e+02   5.1803775e+02   4.5733476e+02   4.5731401e+02   4.2719241e+02
   5.9352806e+02   5.7328976e+02   5.4085904e+02   5.1723364e+02   4.2721156e+02
   5.9356143e+02   5.2827624e+02   4.9511057e+02   4.8875621e+02   4.2035328e+02
   6.1412825e+02   6.1394908e+02   5.4413108e+02   5.1802080e+02   4.2726415e+02
   5.9482299e+02   5.3558437e+02   5.1361291e+02   5.0508447e+02   4.2594750e+02
   5.9999996e+02   5.8053415e+02   5.4128196e+02   5.1730118e+02   4.2721566e+02
   6.0190103e+02   5.2899369e+02   4.9625756e+02   4.8950006e+02   4.2048268e+02
   5.6339236e+02   5.5529517e+02   5.3933489e+02   5.1723710e+02   4.2721687e+02
   5.7316107e+02   5.3415866e+02   5.1512297e+02   5.0706183e+02   4.2633659e+02
   6.2403269e+02   5.9354275e+02   5.4077648e+02   5.1708954e+02   4.2719986e+02
   6.4959879e+02   5.6714674e+02   5.3531505e+02   5.1540547e+02   4.2707110e+02
   6.4118202e+02   5.3503763e+02   5.0863670e+02   4.9998428e+02   4.2470195e+02
   6.3716445e+02   6.1984674e+02   5.4313337e+02   5.1775021e+02   4.2724597e+02
   6.0250536e+02   5.9963172e+02   5.4371412e+02   5.1791636e+02   4.2725724e+02
   5.8758730e+02   5.5404904e+02   5.3336917e+02   5.1541529e+02   4.2708883e+02
   6.0447814e+02   5.2748646e+02   4.9005623e+02   4.8376389e+02   3.8935374e+02
   5.6569198e+02   5.2438791e+02   4.8342336e+02   4.7912518e+02   3.8704406e+02
   6.2160068e+02   6.0483284e+02   5.4239924e+02   5.1755168e+02   4.2723241e+02
   6.3310843e+02   5.5768008e+02   5.3172565e+02   5.1428789e+02   4.2698155e+02
   5.4608550e+02   5.1873793e+02   4.6163600e+02   4.6083759e+02   4.2399212e+02
   6.6126076e+02   5.5217703e+02   5.2741287e+02   5.1249197e+02   4.2681234e+02
   6.0947986e+02   6.0803108e+02   5.4399613e+02   5.1798634e+02   4.2726187e+02
   5.8112968e+02   5.4485252e+02   5.2661603e+02   5.1321517e+02   4.2693141e+02
   6.5748378e+02   5.9630109e+02   5.4001945e+02   5.1683625e+02   4.2718108e+02
   6.1745923e+02   5.5742511e+02   5.3249439e+02   5.1469020e+02   4.2701958e+02
   6.0132594e+02   5.2732371e+02   4.8975222e+02   4.8356899e+02   3.8374471e+02
   5.8904489e+02   5.6230351e+02   5.3818373e+02   5.1664763e+02   4.2717281e+02
   5.6152923e+02   5.5566123e+02   5.4048804e+02   5.1746987e+02   4.2723126e+02
   6.5175176e+02   6.2455646e+02   5.4308460e+02   5.1773430e+02   4.2724486e+02
   6.5485386e+02   6.3728806e+02   5.4363361e+02   5.1788593e+02   4.2725513e+02
   5.4427243e+02   5.3106128e+02   5.3092555e+02   5.1798021e+02   4.2726284e+02
   6.3580930e+02   5.2879066e+02   4.9246190e+02   4.8534126e+02   4.0696458e+02
   6.2129527e+02   5.2851753e+02   4.9226346e+02   4.8535146e+02   4.1039950e+02
   5.4595538e+02   5.1867981e+02   4.4723942e+02   4.4507862e+02   4.0604858e+02
   6.4649474e+02   6.2612266e+02   5.4330503e+02   5.1779625e+02   4.2724908e+02
   5.7238289e+02   5.2521356e+02   4.8537949e+02   4.8057498e+02   3.8550949e+02
   6.2698283e+02   6.2392241e+02   5.4400523e+02   5.1798754e+02   4.2726195e+02
   6.2849616e+02   5.2904845e+02   4.9370913e+02   4.8656044e+02   4.1461111e+02
   5.4413997e+02   5.1802310e+02   4.2726607e+02   4.1403132e+02   4.1401775e+02
   5.8955195e+02   5.2679406e+02   4.8956104e+02   4.8381853e+02   4.1296718e+02
   5.5480374e+02   5.2168215e+02   4.7522363e+02   4.7252767e+02   4.1077201e+02
   6.0064938e+02   5.5244275e+02   5.3057626e+02   5.1427188e+02   4.2699505e+02
   6.2268003e+02   6.1437803e+02   5.4318401e+02   5.1776721e+02   4.2724715e+02
   5.9094630e+02   5.7912755e+02   5.4233585e+02   5.1759852e+02   4.2723627e+02
   6.3861108e+02   6.3852644e+02   5.4413579e+02   5.1802199e+02   4.2726423e+02
   5.6089184e+02   5.4429045e+02   5.3113930e+02   5.1554762e+02   4.2712117e+02
   5.4414736e+02   5.1802592e+02   4.4787503e+02   4.4786639e+02   4.2723663e+02
   6.3045258e+02   6.2999967e+02   5.4411746e+02   5.1801715e+02   4.2726391e+02
   5.7089761e+02   5.2521617e+02   4.8610398e+02   4.8134827e+02   4.1182378e+02
   6.5988389e+02   6.0925921e+02   5.4148986e+02   5.1727454e+02   4.2721281e+02
   7.4295418e+02   6.7320138e+02   5.4382786e+02   5.1793837e+02   4.2725865e+02
   6.5620260e+02   6.2668074e+02   5.4308696e+02   5.1773451e+02   4.2724487e+02
   5.4702225e+02   5.1904427e+02   4.5307977e+02   4.5107677e+02   3.9728641e+02
   5.7629771e+02   5.7625462e+02   5.4413135e+02   5.1802137e+02   4.2726420e+02
   6.6711470e+02   6.4840513e+02   5.4382964e+02   5.1793921e+02   4.2725871e+02
   7.1349447e+02   5.9349086e+02   5.3941265e+02   5.1664378e+02   4.2716668e+02
   6.4620022e+02   5.3303366e+02   5.0427452e+02   4.9602993e+02   4.2344707e+02
   5.6092427e+02   5.2704714e+02   5.0356451e+02   4.9844952e+02   4.2540112e+02
   5.4431474e+02   5.1808886e+02   4.3813675e+02   4.3742331e+02   4.2545220e+02
   6.1180577e+02   6.0886248e+02   5.4383788e+02   5.1794516e+02   4.2725914e+02
   7.6423666e+02   5.8202981e+02   5.3759102e+02   5.1606493e+02   4.2712219e+02
   6.2918884e+02   5.7080273e+02   5.3691583e+02   5.1594969e+02   4.2711506e+02
   6.3047659e+02   5.2875063e+02   4.9255775e+02   4.8548683e+02   4.0957208e+02
   6.0974119e+02   5.8657724e+02   5.4116534e+02   5.1723592e+02   4.2721069e+02
   6.1459739e+02   6.0836708e+02   5.4360077e+02   5.1788272e+02   4.2725497e+02
   5.4565563e+02   5.1857426e+02   4.4492379e+02   4.4263447e+02   4.0275530e+02
   6.8097280e+02   6.7006749e+02   5.4409740e+02   5.1801165e+02   4.2726355e+02
   5.5594347e+02   5.2212924e+02   4.7799096e+02   4.7509676e+02   4.1463673e+02
   6.1373536e+02   6.0931489e+02   5.4373854e+02   5.1791897e+02   4.2725739e+02
   5.4413991e+02   5.1802308e+02   4.2729381e+02   4.2697107e+02   4.2694041e+02
   7.6387105e+02   6.1047706e+02   5.4119516e+02   5.1718127e+02   4.2720608e+02
   5.4491514e+02   5.1831193e+02   4.4540522e+02   4.4425486e+02   4.2280482e+02
   6.2257079e+02   5.9478018e+02   5.4104035e+02   5.1716709e+02   4.2720542e+02
   5.5387789e+02   5.2133937e+02   4.7301094e+02   4.7045168e+02   4.0342032e+02
   5.9770300e+02   5.4947242e+02   5.2859916e+02   5.1361369e+02   4.2694489e+02
   6.6993518e+02   5.4739242e+02   5.2344086e+02   5.1056908e+02   4.2660379e+02
   5.9481091e+02   5.3135548e+02   5.0478510e+02   4.9755236e+02   4.2441518e+02
   6.5144550e+02   5.6848694e+02   5.3563197e+02   5.1549867e+02   4.2707841e+02
   5.4508632e+02   5.1836907e+02   4.3973117e+02   4.3686527e+02   4.0271172e+02
   6.2710853e+02   5.7601482e+02   5.3803815e+02   5.1628667e+02   4.2714076e+02
   6.9701435e+02   6.2556231e+02   5.4283568e+02   5.1766268e+02   4.2723994e+02
   6.1947465e+02   6.1273599e+02   5.4343788e+02   5.1783718e+02   4.2725189e+02
   5.4916557e+02   5.1975847e+02   4.6192160e+02   4.5996957e+02   4.0559102e+02
   6.0811497e+02   5.8527124e+02   5.4110607e+02   5.1722478e+02   4.2720997e+02
   6.3114123e+02   6.1031400e+02   5.4243010e+02   5.1755524e+02   4.2723260e+02
   6.0010912e+02   5.4656566e+02   5.2578726e+02   5.1238323e+02   4.2683470e+02
   5.4915487e+02   5.2008265e+02   4.7934992e+02   4.7794828e+02   4.2420048e+02
   6.4987085e+02   5.3308936e+02   5.0428169e+02   4.9600662e+02   4.2342307e+02
   5.4996981e+02   5.2005946e+02   4.6712308e+02   4.6529866e+02   4.1613001e+02
   7.4693912e+02   6.5869712e+02   5.4371389e+02   5.1790709e+02   4.2725655e+02
   6.8512367e+02   5.2908562e+02   4.9272492e+02   4.8538795e+02   3.9423259e+02
   5.4512629e+02   5.1838371e+02   4.4013138e+02   4.3731686e+02   4.0158867e+02
   6.3090417e+02   5.9379807e+02   5.4048813e+02   5.1699746e+02   4.2719313e+02
   6.9549265e+02   5.3846118e+02   5.1357040e+02   5.0399401e+02   4.2557808e+02
   6.3419916e+02   5.7093703e+02   5.3672659e+02   5.1587537e+02   4.2710896e+02
   7.3853244e+02   7.3404731e+02   5.4411970e+02   5.1801764e+02   4.2726394e+02
   6.6362281e+02   5.2916923e+02   4.9309269e+02   4.8574368e+02   4.0812367e+02
   6.1844226e+02   5.3020302e+02   4.9826766e+02   4.9089509e+02   4.2098043e+02
   5.9985848e+02   5.2739132e+02   4.9035162e+02   4.8417891e+02   4.1056616e+02
   5.7204967e+02   5.3479333e+02   5.1639844e+02   5.0801302e+02   4.2645311e+02
   6.3451083e+02   6.3338832e+02   5.4409364e+02   5.1801080e+02   4.2726349e+02
   6.2516328e+02   5.8326347e+02   5.3924338e+02   5.1664405e+02   4.2716745e+02
   6.9672085e+02   5.2908986e+02   4.9272426e+02   4.8538347e+02   3.8978309e+02
   7.0838060e+02   7.0183713e+02   5.4411007e+02   5.1801504e+02   4.2726377e+02
   6.2327240e+02   6.1983172e+02   5.4379019e+02   5.1793071e+02   4.2725816e+02
   7.0602126e+02   5.2910292e+02   4.9274207e+02   4.8539278e+02   3.8658822e+02
   5.4705741e+02   5.1905978e+02   4.5597141e+02   4.5431899e+02   4.1674673e+02
