# Supplementary material for: Rethinking Colour Constancy
Source: PLoS One. 2015 Sep 10;10(9):e0135029. doi: 10.1371/journal.pone.0135029 (PMC4565710; doi:10.1371/journal.pone.0135029)
Supplement: S1 Dataset — (ZIP) [file pone.0135029.s002.zip › 5-TransitionMetamerReflectanceData/BtoN_20munsells/fiveTr_6.txt]

   4.7699776e+02   4.8780952e+02   5.1917017e+02   6.1993735e+02   6.3303020e+02
   4.5550106e+02   4.5996399e+02   5.0932239e+02   5.4024275e+02   5.6965262e+02
   4.7712765e+02   4.8807856e+02   5.1931015e+02   6.3664038e+02   6.5137133e+02
   4.7721303e+02   4.8825640e+02   5.1938821e+02   5.8070941e+02   5.8227095e+02
   4.7329557e+02   4.8122867e+02   5.1627365e+02   5.7311839e+02   7.7544182e+02
   4.4072720e+02   4.4611693e+02   5.0942573e+02   5.4372799e+02   7.3254754e+02
   4.4178654e+02   4.4697995e+02   5.0871797e+02   5.4095295e+02   6.0191783e+02
   3.8500386e+02   4.3344698e+02   5.0782010e+02   5.3908458e+02   6.0238961e+02
   4.3187514e+02   4.3947126e+02   5.0890336e+02   5.4238463e+02   6.6183774e+02
   4.7727537e+02   4.8838873e+02   5.1947035e+02   6.3178286e+02   6.3305069e+02
   4.3519917e+02   4.4175446e+02   5.0906756e+02   5.4279769e+02   6.9060655e+02
   4.7555716e+02   4.8503701e+02   5.1785527e+02   5.9667906e+02   6.6599691e+02
   4.0633375e+02   4.3361306e+02   5.0865089e+02   5.4189498e+02   7.6061718e+02
   4.6641565e+02   4.7184183e+02   5.1283325e+02   5.5228341e+02   6.1477236e+02
   4.3998980e+02   4.4549171e+02   5.0931532e+02   5.4336620e+02   6.6518741e+02
   4.7631424e+02   4.8645058e+02   5.1851050e+02   6.1341467e+02   7.1775812e+02
   4.4867140e+02   4.5290438e+02   5.0285292e+02   5.2163327e+02   5.3943581e+02
   4.7377916e+02   4.8199775e+02   5.1656199e+02   5.7557218e+02   7.0005483e+02
   4.7437219e+02   4.8297153e+02   5.1693686e+02   5.7858799e+02   6.4485703e+02
   4.7533522e+02   4.8460681e+02   5.1716022e+02   5.5887078e+02   5.7065702e+02
   4.6132824e+02   4.6607234e+02   5.1185154e+02   5.5047215e+02   6.4751332e+02
   4.7729621e+02   4.8843290e+02   5.1949358e+02   6.8904566e+02   6.9322834e+02
   4.2681473e+02   4.3671784e+02   5.0842066e+02   5.4087490e+02   6.2067310e+02
   4.7190874e+02   4.7912974e+02   5.1546669e+02   5.6545236e+02   7.3924315e+02
   4.1401356e+02   4.3379132e+02   5.0771573e+02   5.3871639e+02   5.9849254e+02
   4.0726251e+02   4.3357675e+02   5.0819967e+02   5.4033672e+02   6.1906208e+02
   4.7718979e+02   4.8820440e+02   5.1930662e+02   5.5039857e+02   5.5076104e+02
   4.5168400e+02   4.5619568e+02   5.0933597e+02   5.4164217e+02   5.8745124e+02
   4.7692473e+02   4.8766020e+02   5.1909957e+02   6.3384154e+02   7.2120507e+02
   4.4820358e+02   4.5290325e+02   5.0977243e+02   5.4414603e+02   6.2501132e+02
   4.6170358e+02   4.6646762e+02   5.1174150e+02   5.4958638e+02   6.2160146e+02
   3.8532610e+02   4.3347664e+02   5.0806465e+02   5.3989107e+02   6.1377127e+02
   4.7607235e+02   4.8598948e+02   5.1829124e+02   6.0576235e+02   6.6811766e+02
   4.7655180e+02   4.8691285e+02   5.1873002e+02   6.1750893e+02   6.7452338e+02
   4.7709549e+02   4.8801138e+02   5.1927120e+02   6.1251210e+02   6.1808051e+02
   4.1428267e+02   4.3383437e+02   5.0791232e+02   5.3936009e+02   6.0540747e+02
   4.7265907e+02   4.8023249e+02   5.1564669e+02   5.6254922e+02   6.1699364e+02
   4.5837980e+02   4.6297379e+02   5.1138599e+02   5.4921314e+02   6.7843143e+02
   4.7639697e+02   4.8661017e+02   5.1858147e+02   6.1098401e+02   6.5082758e+02
   4.7725214e+02   4.8833953e+02   5.1944311e+02   6.0764486e+02   6.0890183e+02
   4.7668582e+02   4.8717234e+02   5.1876101e+02   5.7528199e+02   5.8507493e+02
   4.3948851e+02   4.4503241e+02   5.0860411e+02   5.4077375e+02   6.0407074e+02
   4.7676013e+02   4.8732392e+02   5.1888259e+02   5.8615234e+02   5.9618095e+02
   4.4396917e+02   4.4896254e+02   5.0942864e+02   5.4337969e+02   6.3132879e+02
   4.7729636e+02   4.8843300e+02   5.1947184e+02   5.2121132e+02   5.2123436e+02
   4.7504584e+02   4.8412234e+02   5.1738662e+02   5.8003210e+02   6.2174492e+02
   4.2878221e+02   4.3769115e+02   5.0881925e+02   5.4221580e+02   6.8318978e+02
   4.6507945e+02   4.7024991e+02   5.1266645e+02   5.5275861e+02   6.3511388e+02
   4.2311257e+02   4.3539055e+02   5.0872920e+02   5.4205430e+02   7.2534917e+02
   4.7713049e+02   4.8807329e+02   5.1906893e+02   5.3522974e+02   5.3575585e+02
   3.9655112e+02   3.9656768e+02   4.7729776e+02   4.8843614e+02   5.1949525e+02
   4.7719549e+02   4.8822046e+02   5.1938383e+02   6.8156519e+02   7.4436885e+02
   4.6146744e+02   4.6620663e+02   5.1155517e+02   5.4865600e+02   6.1482244e+02
   4.3458085e+02   4.4130549e+02   5.0903119e+02   5.4270202e+02   6.7600639e+02
   4.2639802e+02   4.3656135e+02   5.0864709e+02   5.4168094e+02   6.4329570e+02
   4.7444050e+02   4.8308840e+02   5.1702355e+02   5.8363527e+02   7.2881968e+02
   4.7443050e+02   4.8306206e+02   5.1685187e+02   5.7017592e+02   6.1558177e+02
   4.2752994e+02   4.3672448e+02   5.0532921e+02   5.3052317e+02   5.5498745e+02
   4.7556852e+02   4.8504581e+02   5.1766580e+02   5.7041387e+02   5.9572883e+02
   4.7658301e+02   4.8697322e+02   5.1874096e+02   6.0131019e+02   6.1944705e+02
   4.6814685e+02   4.7402768e+02   5.1367266e+02   5.5611523e+02   6.3720892e+02
   4.7668216e+02   4.8717103e+02   5.1885658e+02   6.2109010e+02   7.0752999e+02
   4.2671114e+02   4.3668744e+02   5.0857389e+02   5.4141332e+02   6.3293525e+02
   4.7691039e+02   4.8761094e+02   5.1870688e+02   5.4092206e+02   5.4205418e+02
   4.6172288e+02   4.6648846e+02   5.1174574e+02   5.4959944e+02   6.2161458e+02
   4.3263576e+02   4.3987234e+02   5.0781295e+02   5.3853946e+02   5.8968260e+02
   3.9806865e+02   4.3354524e+02   5.0856540e+02   5.4159828e+02   6.6412758e+02
   4.4493039e+02   4.4979004e+02   5.0851710e+02   5.3977822e+02   5.8594790e+02
   4.7640439e+02   4.8662455e+02   5.1858784e+02   6.1073435e+02   6.4934296e+02
   4.0874288e+02   4.3353383e+02   5.0757098e+02   5.3826352e+02   5.9398883e+02
   4.6970556e+02   4.7606797e+02   5.1426782e+02   5.5806797e+02   6.3204130e+02
   4.7614387e+02   4.8612488e+02   5.1835599e+02   6.0815044e+02   7.0253829e+02
   4.3158167e+02   4.3928834e+02   5.0891394e+02   5.4243799e+02   6.8609494e+02
   4.2199965e+02   4.3508240e+02   5.0870096e+02   5.4197426e+02   7.1864200e+02
   4.7688045e+02   4.8756825e+02   5.1902480e+02   5.9340711e+02   6.0134436e+02
   4.7638025e+02   4.8657797e+02   5.1856951e+02   6.1413176e+02   6.8382746e+02
   4.3122531e+02   4.3905837e+02   5.0877915e+02   5.4196658e+02   6.4105013e+02
   4.4111237e+02   4.4643016e+02   5.0919598e+02   5.4280121e+02   6.3032511e+02
   4.5940043e+02   4.6403422e+02   5.1159617e+02   5.4996200e+02   7.2772108e+02
   4.3918977e+02   4.4481676e+02   5.0902285e+02   5.4232856e+02   6.2626794e+02
   4.6279362e+02   4.6765618e+02   5.1208115e+02   5.5091948e+02   6.3305015e+02
   4.3133131e+02   4.3913384e+02   5.0891149e+02   5.4244128e+02   7.0414989e+02
   4.7662586e+02   4.8704857e+02   5.1862699e+02   5.6611731e+02   5.7310936e+02
   4.7728633e+02   4.8841188e+02   5.1948152e+02   5.9253319e+02   5.9273234e+02
   4.0791414e+02   4.3350836e+02   5.0752460e+02   5.3811431e+02   5.9269211e+02
   4.7010912e+02   4.7661074e+02   5.1449721e+02   5.5940179e+02   6.4293074e+02
   4.7728176e+02   4.8840227e+02   5.1947763e+02   6.5932213e+02   6.6376956e+02
   4.7295774e+02   4.8066175e+02   5.1534925e+02   5.5595654e+02   5.8196629e+02
   3.9806284e+02   4.3317815e+02   5.0567322e+02   5.3200597e+02   5.5875500e+02
   4.7729762e+02   4.8843589e+02   5.1949514e+02   7.1773766e+02   7.1777054e+02
   4.7533939e+02   4.8463378e+02   5.1748821e+02   5.7062259e+02   5.9969257e+02
   4.4346420e+02   4.4847588e+02   5.0894145e+02   5.4158079e+02   6.0598501e+02
   4.2114560e+02   4.3488055e+02   5.0872502e+02   5.4207397e+02   7.5896231e+02
   4.6115825e+02   4.6582413e+02   5.1047500e+02   5.4290790e+02   5.7151240e+02
   4.2828129e+02   4.3707726e+02   5.0519222e+02   5.3006993e+02   5.5409580e+02
   4.3317555e+02   4.4032272e+02   5.0892988e+02   5.4241195e+02   6.5455590e+02
   4.7058787e+02   4.7726386e+02   5.1478107e+02   5.6131852e+02   6.9015711e+02
   4.7728048e+02   4.8839957e+02   5.1947625e+02   6.7294986e+02   6.8864426e+02
   4.4215832e+02   4.4735017e+02   5.0948423e+02   5.4381262e+02   6.9545153e+02
   4.5418738e+02   4.5871200e+02   5.1040306e+02   5.4563048e+02   6.1835567e+02
   4.7477287e+02   4.8364424e+02   5.1710274e+02   5.7187898e+02   6.1211779e+02
   4.7552595e+02   4.8497928e+02   5.1780915e+02   5.9159283e+02   6.3666613e+02
   4.7724145e+02   4.8831702e+02   5.1943190e+02   6.1623557e+02   6.1731462e+02
   4.7527900e+02   4.8453823e+02   5.1764497e+02   5.9496333e+02   7.5569535e+02
   4.7601515e+02   4.8588039e+02   5.1821682e+02   5.9571731e+02   6.2719839e+02
   4.7636389e+02   4.8654633e+02   5.1855473e+02   6.1382179e+02   6.9978300e+02
   4.7684165e+02   4.8749131e+02   5.1901429e+02   6.2619749e+02   6.7492606e+02
   4.7724342e+02   4.8832126e+02   5.1943572e+02   7.2066436e+02   7.5724925e+02
   4.7593443e+02   4.8572511e+02   5.1807602e+02   5.8083245e+02   6.0491812e+02
   4.2350951e+02   4.3545570e+02   5.0818066e+02   5.4014264e+02   6.1351732e+02
   4.5313622e+02   4.5767902e+02   5.1052298e+02   5.4647795e+02   6.4483485e+02
   4.6936240e+02   4.7561558e+02   5.1416924e+02   5.5803773e+02   6.4031718e+02
   4.7714246e+02   4.8810647e+02   5.1927687e+02   5.6605298e+02   5.6745032e+02
   4.7664972e+02   4.8710651e+02   5.1882529e+02   6.2066015e+02   7.1288724e+02
   4.2777938e+02   4.3718765e+02   5.0874606e+02   5.4198900e+02   6.5469937e+02
   4.7723484e+02   4.8830285e+02   5.1942084e+02   5.9489739e+02   5.9624215e+02
   4.6757744e+02   4.7330464e+02   5.1356790e+02   5.5633831e+02   6.8830034e+02
   4.1329923e+02   4.3376151e+02   5.0786748e+02   5.3921730e+02   6.0357092e+02
   3.9437725e+02   3.9601656e+02   4.7730147e+02   4.8844054e+02   5.1949654e+02
   4.7481615e+02   4.8372575e+02   5.1725482e+02   5.8293524e+02   6.3941789e+02
   4.7729535e+02   4.8843107e+02   5.1949262e+02   6.4080754e+02   6.4117626e+02
   4.7534677e+02   4.8465841e+02   5.1768746e+02   5.9366233e+02   6.7280755e+02
   4.7592388e+02   4.8571065e+02   5.1815482e+02   6.0007328e+02   6.4759493e+02
   4.3348728e+02   4.4023943e+02   5.0545200e+02   5.3044983e+02   5.5426731e+02
   4.6759807e+02   4.7333136e+02   5.1358591e+02   5.5646672e+02   7.1300366e+02
   4.4453142e+02   4.4947210e+02   5.0934208e+02   5.4296693e+02   6.2048745e+02
   4.7721683e+02   4.8826527e+02   5.1940686e+02   7.0822120e+02   7.4697781e+02
   4.7729666e+02   4.8843383e+02   5.1949401e+02   6.0431864e+02   6.0434831e+02
   4.7297957e+02   4.8073510e+02   5.1605292e+02   5.6959711e+02   6.8358931e+02
   4.3244496e+02   4.3976837e+02   5.0806455e+02   5.3940801e+02   5.9815309e+02
   4.7413124e+02   4.8257075e+02   5.1676654e+02   5.7614623e+02   6.4487504e+02
   4.7665960e+02   4.8712624e+02   5.1883660e+02   6.2302467e+02   7.5763427e+02
   4.7724833e+02   4.8833162e+02   5.1944107e+02   7.0213480e+02   7.2328734e+02
   4.2347411e+02   4.3547355e+02   5.0846173e+02   5.4110593e+02   6.2881990e+02
   4.7710652e+02   4.8803448e+02   5.1928620e+02   6.2515095e+02   6.3600039e+02
   4.1532489e+02   4.3387459e+02   5.0753671e+02   5.3812478e+02   5.9236232e+02
   4.6567908e+02   4.7091516e+02   5.1191448e+02   5.4706566e+02   5.7979477e+02
   4.7578989e+02   4.8546258e+02   5.1804725e+02   6.0009665e+02   6.6208190e+02
   4.5374523e+02   4.5827655e+02   5.1044987e+02   5.4597204e+02   6.2509009e+02
   4.4190617e+02   4.4705198e+02   5.0822427e+02   5.3913481e+02   5.8520460e+02
   3.8154782e+02   4.3351493e+02   5.0839083e+02   5.4099415e+02   6.3300384e+02
   4.7105131e+02   4.7786674e+02   5.1431659e+02   5.5404758e+02   5.8850456e+02
   4.6584992e+02   4.7117390e+02   5.1301051e+02   5.5439668e+02   6.8664099e+02
   4.6892659e+02   4.7500406e+02   5.1327574e+02   5.5109539e+02   5.8642582e+02
   4.6057819e+02   4.6527317e+02   5.1176373e+02   5.5036546e+02   6.6782384e+02
   4.5595836e+02   4.6050351e+02   5.1095234e+02   5.4778737e+02   6.4998847e+02
   4.7647788e+02   4.8676783e+02   5.1865895e+02   6.1541876e+02   6.5874564e+02
   4.3610704e+02   4.4242833e+02   5.0910130e+02   5.4286220e+02   6.7218592e+02
   4.5360017e+02   4.5814595e+02   5.1071137e+02   5.4727006e+02   7.2996090e+02
   4.4333635e+02   4.4834174e+02   5.0863111e+02   5.4044282e+02   5.9460923e+02
   4.0860419e+02   4.3248278e+02   5.0069977e+02   5.1999759e+02   5.3980185e+02
   4.7508462e+02   4.8418741e+02   5.1736700e+02   5.7546597e+02   6.1410876e+02
   4.5120049e+02   4.5574984e+02   5.0975861e+02   5.4351541e+02   6.0599978e+02
   4.7498607e+02   4.8402195e+02   5.1741015e+02   5.8897889e+02   6.7964411e+02
   4.7723422e+02   4.8830185e+02   5.1942537e+02   6.4479619e+02   6.5078497e+02
   4.7683305e+02   4.8747386e+02   5.1900524e+02   6.2420906e+02   6.6382191e+02
   4.7686032e+02   4.8752666e+02   5.1899246e+02   5.8759766e+02   5.9579398e+02
   4.7663589e+02   4.8706848e+02   5.1863720e+02   5.6597563e+02   5.7275199e+02
   4.3353192e+02   4.4051809e+02   5.0833401e+02   5.4027168e+02   6.0634778e+02
   4.7343279e+02   4.8144259e+02   5.1631592e+02   5.7155994e+02   6.5356528e+02
   4.7729495e+02   4.8843023e+02   5.1949217e+02   6.4353291e+02   6.4375118e+02
   4.6842548e+02   4.7438841e+02   5.1378557e+02   5.5655921e+02   6.3820410e+02
   4.3718060e+02   4.4324558e+02   5.0915392e+02   5.4298209e+02   6.6935415e+02
   4.5249176e+02   4.5698887e+02   5.0941854e+02   5.4177311e+02   5.8643314e+02
   4.7610760e+02   4.8605109e+02   5.1823862e+02   5.8286889e+02   6.0404572e+02
   4.7474551e+02   4.8360493e+02   5.1721419e+02   5.8360300e+02   6.4843599e+02
   4.4190643e+02   4.4708784e+02   5.0877951e+02   5.4116576e+02   6.0432865e+02
   4.2942561e+02   4.3803212e+02   5.0884159e+02   5.4227135e+02   6.8911370e+02
   4.7531344e+02   4.8458589e+02   5.1744107e+02   5.6908337e+02   5.9731942e+02
   4.7587075e+02   4.8560585e+02   5.1800857e+02   5.7893409e+02   6.0326628e+02
   4.7639309e+02   4.8660283e+02   5.1858093e+02   6.1399868e+02   6.7251944e+02
   4.4556473e+02   4.5039787e+02   5.0889212e+02   5.4109903e+02   5.9666991e+02
   4.7729761e+02   4.8843587e+02   5.1949513e+02   6.7970952e+02   6.7976989e+02
   4.2532507e+02   4.3611714e+02   5.0847427e+02   5.4110477e+02   6.2693258e+02
   4.7286815e+02   4.8056122e+02   5.1594321e+02   5.6743760e+02   6.4562946e+02
   4.2613724e+02   4.2615113e+02   4.7731078e+02   4.8845116e+02   5.1949951e+02
   4.7716443e+02   4.8815540e+02   5.1935049e+02   6.6522556e+02   7.5311171e+02
   4.7330812e+02   4.8112786e+02   5.1417767e+02   5.3849534e+02   5.4660948e+02
   4.7199038e+02   4.7924676e+02   5.1546849e+02   5.6471657e+02   6.5884452e+02
   4.2977590e+02   4.3822854e+02   5.0890463e+02   5.4248637e+02   7.3918943e+02
   4.7592194e+02   4.8570677e+02   5.1814861e+02   5.9880985e+02   6.3980043e+02
   4.7559200e+02   4.8509248e+02   5.1775209e+02   5.7581414e+02   6.0389716e+02
   4.3231121e+02   4.3920471e+02   5.0309547e+02   5.2434132e+02   5.4481730e+02
   4.7618182e+02   4.8619074e+02   5.1828483e+02   5.7929404e+02   5.9865684e+02
   4.3035240e+02   4.3838910e+02   5.0707046e+02   5.3611318e+02   5.7149433e+02
   4.7637796e+02   4.8657321e+02   5.1856181e+02   6.0897792e+02   6.4593146e+02
   4.5906189e+02   4.6367520e+02   5.1140240e+02   5.4901665e+02   6.4013566e+02
   4.2763102e+02   4.3711651e+02   5.0873465e+02   5.4195324e+02   6.5286818e+02
   4.1542817e+02   4.3398595e+02   5.0841079e+02   5.4103100e+02   6.3207165e+02
   4.7541048e+02   4.8476352e+02   5.1758631e+02   5.7381634e+02   6.0365978e+02
   4.7125384e+02   4.7818580e+02   5.1504226e+02   5.6190482e+02   6.4400762e+02
   4.7654194e+02   4.8687039e+02   5.1832903e+02   5.5192852e+02   5.5445086e+02
   4.2120621e+02   4.3467213e+02   5.0673260e+02   5.3534283e+02   5.6938373e+02
   4.5904227e+02   4.6346689e+02   5.0772439e+02   5.3114365e+02   5.4854863e+02
   4.7589225e+02   4.8565224e+02   5.1813572e+02   6.0210856e+02   6.7512004e+02
   4.2822427e+02   4.3627250e+02   4.9929923e+02   5.1719861e+02   5.3630881e+02
   4.0792984e+02   4.3363388e+02   5.0857461e+02   5.4162456e+02   6.6628478e+02
   4.5004232e+02   4.5122122e+02   4.8150157e+02   4.9296785e+02   5.2080858e+02
   4.4406872e+02   4.4905795e+02   5.0950877e+02   5.4368472e+02   6.3906172e+02
   4.5408058e+02   4.5858714e+02   5.1002449e+02   5.4394213e+02   6.0032901e+02
   4.7725098e+02   4.8833716e+02   5.1944299e+02   6.2275922e+02   6.2560210e+02
   4.7664539e+02   4.8709779e+02   5.1881909e+02   6.1851924e+02   6.5864607e+02
   4.7719985e+02   4.8822960e+02   5.1938853e+02   7.0346010e+02   7.7149095e+02
   4.4496233e+02   4.4988868e+02   5.0969373e+02   5.4431602e+02   6.6260150e+02
   4.7728792e+02   4.8841532e+02   5.1948444e+02   6.9350979e+02   7.0524869e+02
   4.2016184e+02   4.3465185e+02   5.0853600e+02   5.4142107e+02   6.4276346e+02
   4.7729748e+02   4.8843559e+02   5.1949499e+02   7.6354336e+02   7.6465703e+02
   4.7720248e+02   4.8823507e+02   5.1939022e+02   6.3157042e+02   6.3748585e+02
   4.7716063e+02   4.8814692e+02   5.1933767e+02   6.0044694e+02   6.0344814e+02
   4.7661570e+02   4.8703810e+02   5.1877678e+02   6.0447239e+02   6.2181789e+02
   4.7420154e+02   4.8268968e+02   5.1686143e+02   5.8122505e+02   7.4131913e+02
   4.4236299e+02   4.4752502e+02   5.0941465e+02   5.4351527e+02   6.4746900e+02
   4.5685099e+02   4.6140767e+02   5.1109660e+02   5.4823309e+02   6.5170911e+02
   4.6865262e+02   4.7465477e+02   5.1332548e+02   5.5210858e+02   5.9465888e+02
   4.7482304e+02   4.8359585e+02   5.1454496e+02   5.3010400e+02   5.3566702e+02
   4.1992511e+02   4.3461780e+02   5.0864994e+02   5.4182428e+02   6.9157676e+02
   4.7072864e+02   4.7743345e+02   5.1441121e+02   5.5617075e+02   6.0292697e+02
   4.6765747e+02   4.6790452e+02   4.7787119e+02   4.8883884e+02   5.1957386e+02
   4.5090151e+02   4.5542642e+02   5.0909803e+02   5.4084985e+02   5.8314843e+02
   4.7518721e+02   4.8437484e+02   5.1756180e+02   5.9143977e+02   6.6690178e+02
   4.0769395e+02   4.3362842e+02   5.0857062e+02   5.4161095e+02   6.6388875e+02
   4.5486416e+02   4.5940593e+02   5.1084886e+02   5.4760058e+02   6.8547325e+02
   4.2701231e+02   4.2703295e+02   4.7731919e+02   4.8846083e+02   5.1950224e+02
   4.2532828e+02   4.3607632e+02   5.0805180e+02   5.3966347e+02   6.0573422e+02
   4.7522307e+02   4.8443558e+02   5.1754335e+02   5.8415269e+02   6.2688016e+02
   4.7710261e+02   4.8802605e+02   5.1927686e+02   6.0747722e+02   6.1292287e+02
   4.7718661e+02   4.8820168e+02   5.1937187e+02   6.2124310e+02   6.2619084e+02
   4.7619873e+02   4.8622844e+02   5.1839180e+02   6.0190639e+02   6.3641795e+02
   4.7535582e+02   4.8466398e+02   5.1751527e+02   5.7158069e+02   6.0078667e+02
   4.3637128e+02   4.4261664e+02   5.0895427e+02   5.4229735e+02   6.3500391e+02
   4.0999320e+02   4.3354130e+02   5.0733494e+02   5.3749159e+02   5.8649904e+02
   4.7595862e+02   4.8577628e+02   5.1819794e+02   6.0616832e+02   7.3531561e+02
   4.7550636e+02   4.8494515e+02   5.1781545e+02   5.9617902e+02   6.7787086e+02
   4.7718588e+02   4.8819760e+02   5.1932849e+02   5.6144997e+02   5.6208547e+02
   4.2111651e+02   4.3485322e+02   5.0852653e+02   5.4137432e+02   6.3879554e+02
   4.2541416e+02   4.3615784e+02   5.0854352e+02   5.4134413e+02   6.3288815e+02
   4.7614410e+02   4.8612520e+02   5.1835418e+02   6.0699558e+02   6.6274525e+02
   4.7142541e+02   4.7841655e+02   5.1490352e+02   5.5895256e+02   6.1409046e+02
   4.7472146e+02   4.8356352e+02   5.1719344e+02   5.8295480e+02   6.4664413e+02
   4.7426305e+02   4.8278221e+02   5.1673756e+02   5.6961782e+02   6.1671429e+02
   4.7325810e+02   4.8116159e+02   5.1610333e+02   5.6652352e+02   6.2429009e+02
   4.7539995e+02   4.8475240e+02   5.1770942e+02   5.9049304e+02   6.3848498e+02
   4.7265555e+02   4.8024074e+02   5.1588796e+02   5.6892586e+02   7.6082554e+02
   4.7475907e+02   4.8362986e+02   5.1725272e+02   5.8747489e+02   7.3411704e+02
   4.6142582e+02   4.6617506e+02   5.1182495e+02   5.5025307e+02   6.3788192e+02
   4.6469332e+02   4.6979032e+02   5.1241884e+02   5.5145650e+02   6.1982749e+02
   3.9508423e+02   4.3226961e+02   5.0021286e+02   5.1911715e+02   5.3876541e+02
   4.7452022e+02   4.8322031e+02   5.1703589e+02   5.7944026e+02   6.3987377e+02
   4.5333077e+02   4.5636187e+02   4.9192297e+02   5.0485170e+02   5.2552314e+02
   4.7687655e+02   4.8756191e+02   5.1904734e+02   6.2151542e+02   6.4766757e+02
   4.7723068e+02   4.8829439e+02   5.1942146e+02   6.4313684e+02   6.4928368e+02
   4.7178388e+02   4.7892819e+02   5.1503640e+02   5.5887568e+02   6.0831496e+02
   4.2669717e+02   4.3670410e+02   5.0881706e+02   5.4227944e+02   7.3781795e+02
   4.6989069e+02   4.7629385e+02   5.1395779e+02   5.5441688e+02   5.9986299e+02
   4.7515838e+02   4.8431157e+02   5.1732960e+02   5.6936171e+02   5.9999927e+02
   4.6542108e+02   4.7066000e+02   5.1287083e+02   5.5386515e+02   6.6213648e+02
   4.7726521e+02   4.8836721e+02   5.1945864e+02   6.1866893e+02   6.1949009e+02
   4.4308584e+02   4.4816219e+02   5.0937541e+02   5.4327903e+02   6.3340758e+02
   4.7598979e+02   4.8582877e+02   5.1812683e+02   5.8135222e+02   6.0447291e+02
   4.6721064e+02   4.7284231e+02   5.1344245e+02   5.5589325e+02   6.9571188e+02
   4.7406904e+02   4.8247007e+02   5.1675497e+02   5.7815963e+02   6.8531921e+02
   4.7727430e+02   4.8838648e+02   5.1946947e+02   7.0657527e+02   7.1655031e+02
   4.7653431e+02   4.8684728e+02   5.1816118e+02   5.4484384e+02   5.4707396e+02
   4.3651593e+02   4.4270645e+02   5.0867771e+02   5.4128249e+02   6.1627406e+02
   4.7605348e+02   4.8595423e+02   5.1828008e+02   6.0826238e+02   7.3739321e+02
   4.4822271e+02   4.5224192e+02   4.9997571e+02   5.1645543e+02   5.3406925e+02
   4.7728090e+02   4.8840037e+02   5.1947519e+02   5.9471777e+02   5.9505236e+02
   4.7588883e+02   4.8563952e+02   5.1802568e+02   5.7918090e+02   6.0326255e+02
   4.2386105e+02   4.3562695e+02   5.0875908e+02   5.4214542e+02   7.4025460e+02
   4.7596201e+02   4.8577116e+02   5.1800932e+02   5.7091067e+02   5.9082940e+02
   4.2221408e+02   4.3513291e+02   5.0865561e+02   5.4180971e+02   6.6173980e+02
   4.0284111e+02   4.3170466e+02   4.9745444e+02   5.1459369e+02   5.3391482e+02
   4.7592045e+02   4.8570479e+02   5.1816100e+02   6.0319226e+02   7.0029015e+02
   4.5264784e+02   4.5651569e+02   5.0002171e+02   5.1569244e+02   5.3275427e+02
   4.5044225e+02   4.5504850e+02   5.1027097e+02   5.4590924e+02   6.7634996e+02
   4.7674425e+02   4.8729508e+02   5.1891704e+02   6.2186958e+02   6.7914408e+02
   4.6422897e+02   4.6926373e+02   5.1250014e+02   5.5247526e+02   6.4685660e+02
   4.7576033e+02   4.8540151e+02   5.1791088e+02   5.7821153e+02   6.0455781e+02
   4.2087173e+02   4.3481241e+02   5.0865498e+02   5.4182907e+02   6.7964438e+02
   4.0940341e+02   4.3367156e+02   5.0857784e+02   5.4163339e+02   6.6716637e+02
   4.7491042e+02   4.8388950e+02   5.1733764e+02   5.8544930e+02   6.4841406e+02
   4.7703957e+02   4.8789589e+02   5.1921749e+02   6.3607623e+02   6.6644179e+02
   4.7575014e+02   4.8538957e+02   5.1801731e+02   6.0043515e+02   7.0645412e+02
   4.7434184e+02   4.8291559e+02   5.1682680e+02   5.7180230e+02   6.1976636e+02
   4.5812477e+02   4.6269626e+02   5.1102643e+02   5.4739474e+02   6.1887011e+02
   3.8465525e+02   4.3349328e+02   5.0820478e+02   5.4035995e+02   6.1952369e+02
   4.7560862e+02   4.8513062e+02   5.1789943e+02   5.9824719e+02   6.9067007e+02
   4.2554488e+02   4.3550588e+02   5.0250376e+02   5.2338804e+02   5.4388096e+02
   4.3036036e+02   4.3851259e+02   5.0837795e+02   5.4059157e+02   6.1506381e+02
   4.0651837e+02   4.3359630e+02   5.0847917e+02   5.4129402e+02   6.4362432e+02
   4.5374097e+02   4.5827799e+02   5.1056480e+02   5.4652062e+02   6.3782114e+02
   4.0035253e+02   4.3324469e+02   5.0610751e+02   5.3339343e+02   5.6239132e+02
   4.7729539e+02   4.8843115e+02   5.1949258e+02   6.1113755e+02   6.1119720e+02
   4.7578661e+02   4.8545668e+02   5.1804699e+02   6.0070069e+02   6.8960221e+02
   4.7714304e+02   4.8811071e+02   5.1932765e+02   6.5950147e+02   7.5841948e+02
   4.0241505e+02   4.3356693e+02   5.0859753e+02   5.4170956e+02   7.0894025e+02
   4.1903642e+02   4.3443918e+02   5.0846970e+02   5.4120431e+02   6.3564416e+02
   4.2030626e+02   4.3468991e+02   5.0862161e+02   5.4171929e+02   6.5858942e+02
   4.4710976e+02   4.5188680e+02   5.0991889e+02   5.4494623e+02   6.9551468e+02
   4.7712588e+02   4.8807493e+02   5.1930932e+02   6.5359943e+02   7.3367316e+02
   4.6539154e+02   4.7062560e+02   5.1287767e+02   5.5395416e+02   6.8613182e+02
   4.7427215e+02   4.8280587e+02   5.1689133e+02   5.8000548e+02   6.6972109e+02
   4.3596084e+02   4.4229843e+02   5.0880979e+02   5.4179837e+02   6.2286591e+02
   4.5056662e+02   4.5355926e+02   4.9137891e+02   5.0455844e+02   5.2556611e+02
   4.7600413e+02   4.8586000e+02   5.1821236e+02   5.9741019e+02   6.3146831e+02
   4.0652522e+02   4.3359815e+02   5.0849424e+02   5.4134623e+02   6.4620808e+02
   4.4931850e+02   4.5389996e+02   5.0876128e+02   5.3985225e+02   5.7858232e+02
   4.7693400e+02   4.8767910e+02   5.1910834e+02   6.3121806e+02   6.8500793e+02
   4.7729731e+02   4.8843522e+02   5.1949479e+02   6.9520979e+02   6.9641884e+02
   4.5184675e+02   4.5640979e+02   5.1041224e+02   5.4626373e+02   6.5681799e+02
   4.7559996e+02   4.8511523e+02   5.1789843e+02   5.9968565e+02   7.3675464e+02
   4.5918208e+02   4.6379742e+02   5.1136297e+02   5.4874676e+02   6.3205928e+02
   4.7704503e+02   4.8790723e+02   5.1922423e+02   6.4723779e+02   7.4600964e+02
   4.2759646e+02   4.3708091e+02   5.0852331e+02   5.4120707e+02   6.2644776e+02
   4.6977800e+02   4.7616971e+02   5.1439893e+02   5.5938594e+02   6.5689379e+02
   4.7729540e+02   4.8843118e+02   5.1949267e+02   6.3954335e+02   6.3977577e+02
   4.7329664e+02   4.8119148e+02   5.1560065e+02   5.5684176e+02   5.8283464e+02
   3.9797888e+02   4.3354768e+02   5.0858858e+02   5.4167944e+02   7.0065258e+02
   4.6660803e+02   4.7208768e+02   5.1309732e+02   5.5399224e+02   6.3106234e+02
   4.7151971e+02   4.7851227e+02   5.1427212e+02   5.5159438e+02   5.7277934e+02
   4.7679063e+02   4.8738814e+02   5.1896082e+02   6.2002368e+02   6.4912598e+02
   4.7718352e+02   4.8819532e+02   5.1937031e+02   6.4202010e+02   6.5346928e+02
   4.5527392e+02   4.5971678e+02   5.0893536e+02   5.3848251e+02   5.6356039e+02
   4.7431916e+02   4.8287671e+02   5.1679380e+02   5.7071103e+02   6.1796889e+02
   4.7711598e+02   4.8805377e+02   5.1928965e+02   6.0341671e+02   6.0818510e+02
   4.2399927e+02   4.3558340e+02   5.0788442e+02   5.3913961e+02   6.0026819e+02
   4.1826393e+02   4.3422628e+02   5.0765425e+02   5.3848215e+02   5.9524454e+02
   4.5059519e+02   4.5519095e+02   5.1019773e+02   5.4554569e+02   6.4377646e+02
   4.7566426e+02   4.8523208e+02   5.1794504e+02   5.9905670e+02   6.8692135e+02
   4.7047554e+02   4.7709138e+02   5.1437560e+02   5.5668593e+02   6.0945549e+02
   4.7341335e+02   4.8141051e+02   5.1628027e+02   5.7026181e+02   6.4355650e+02
   4.7729766e+02   4.8843597e+02   5.1949519e+02   6.9117224e+02   6.9128855e+02
   4.3321802e+02   4.4025740e+02   5.0776198e+02   5.3832697e+02   5.8691998e+02
   4.7729725e+02   4.8843511e+02   5.1949473e+02   7.5281078e+02   7.5377961e+02
   4.1675591e+02   4.3411958e+02   5.0841255e+02   5.4102802e+02   6.3149730e+02
   4.7685087e+02   4.8750980e+02   5.1902101e+02   6.2067253e+02   6.4669096e+02
   4.2954826e+02   4.3807487e+02   5.0856981e+02   5.4129641e+02   6.2531440e+02
   4.3625531e+02   4.3629745e+02   4.7739096e+02   4.8854101e+02   5.1952448e+02
   4.6360155e+02   4.6850923e+02   5.1144332e+02   5.4645598e+02   5.8510790e+02
   4.2602311e+02   4.3641414e+02   5.0872017e+02   5.4195144e+02   6.5924040e+02
   4.7457417e+02   4.8324461e+02   5.1593336e+02   5.4689994e+02   5.5394619e+02
   4.2437967e+02   4.3578946e+02   5.0863540e+02   5.4169339e+02   6.4845110e+02
   4.7727844e+02   4.8839524e+02   5.1947402e+02   7.2640362e+02   7.3551226e+02
   4.1282250e+02   4.2088881e+02   4.7941773e+02   4.9096442e+02   5.2026641e+02
   4.2730424e+02   4.3694830e+02   5.0855012e+02   5.4131089e+02   6.2926186e+02
   4.7631279e+02   4.8644488e+02   5.1845997e+02   5.9101059e+02   6.1118356e+02
   4.7728424e+02   4.8840754e+02   5.1948041e+02   6.9125682e+02   7.0677971e+02
   4.2657002e+02   4.3648302e+02   5.0712621e+02   5.3651688e+02   5.7557489e+02
   4.3908473e+02   4.4473417e+02   5.0905879e+02   5.4247173e+02   6.2992045e+02
   4.7676802e+02   4.8734282e+02   5.1894090e+02   6.2293251e+02   6.9484878e+02
   4.3487006e+02   4.4151471e+02   5.0905424e+02   5.4276942e+02   6.9915954e+02
   4.7712723e+02   4.8807771e+02   5.1931004e+02   6.3981733e+02   6.5930735e+02
   4.5000082e+02   4.5462174e+02   5.1014763e+02   5.4543864e+02   6.4746931e+02
   4.6718850e+02   4.7281257e+02   5.1339503e+02   5.5550937e+02   6.5212679e+02
   4.6652166e+02   4.7198882e+02   5.1321128e+02   5.5505485e+02   6.7655200e+02
   4.5033152e+02   4.5494196e+02   5.1025369e+02   5.4585251e+02   6.7060331e+02
   4.7720215e+02   4.8823443e+02   5.1939101e+02   6.9389842e+02   7.4617488e+02
   4.7721918e+02   4.8827020e+02   5.1940914e+02   6.5052770e+02   6.6450951e+02
   4.4439187e+02   4.4935735e+02   5.0957344e+02   5.4390222e+02   6.4595385e+02
   4.4749547e+02   4.5224661e+02   5.0991544e+02   5.4486918e+02   6.5536205e+02
   4.4719528e+02   4.5192874e+02   5.0923036e+02   5.4213964e+02   6.0275192e+02
   3.9072181e+02   4.3351967e+02   5.0841753e+02   5.4108589e+02   6.3609260e+02
   4.7728612e+02   4.8841151e+02   5.1948238e+02   6.4168031e+02   6.4290464e+02
   4.0900084e+02   4.3364282e+02   5.0842599e+02   5.4110666e+02   6.3611472e+02
   4.7729761e+02   4.8843586e+02   5.1949513e+02   6.2651922e+02   6.2652384e+02
   4.2929003e+02   4.3792705e+02   5.0847312e+02   5.4096779e+02   6.1994576e+02
   4.7728760e+02   4.8841464e+02   5.1948406e+02   6.5589897e+02   6.5732087e+02
   4.7718912e+02   4.8820709e+02   5.1937692e+02   6.6071536e+02   7.2647048e+02
   4.7295543e+02   4.8069754e+02   5.1603277e+02   5.6923638e+02   6.6796371e+02
   4.7700853e+02   4.8783197e+02   5.1918621e+02   6.4299053e+02   7.3929392e+02
   4.7729559e+02   4.8843157e+02   5.1949278e+02   6.0292841e+02   6.0298599e+02
   4.6648117e+02   4.7193947e+02   5.1320284e+02   5.5504750e+02   6.8621182e+02
   4.2384503e+02   4.3561641e+02   5.0870535e+02   5.4195376e+02   6.8759476e+02
   4.7469546e+02   4.8346185e+02   5.1620791e+02   5.4991731e+02   5.5744681e+02
   4.7555410e+02   4.8502176e+02   5.1768889e+02   5.7298504e+02   6.0002844e+02
   4.7463124e+02   4.8340882e+02   5.1711768e+02   5.8073643e+02   6.4003771e+02
   3.9454150e+02   4.3354593e+02   5.0862086e+02   5.4179321e+02   7.2484826e+02
   4.1535460e+02   4.3384192e+02   5.0724622e+02   5.3717248e+02   5.8354508e+02
   4.6847116e+02   4.7445340e+02   5.1391381e+02   5.5775163e+02   7.2132877e+02
   4.4310483e+02   4.4818975e+02   5.0955658e+02   5.4399470e+02   6.9151897e+02
   4.0239144e+02   4.0251229e+02   4.7729919e+02   4.8843782e+02   5.1949574e+02
   4.7626846e+02   4.8636240e+02   5.1846530e+02   6.0942012e+02   6.5879401e+02
   4.7678037e+02   4.8736766e+02   5.1895349e+02   6.2441341e+02   7.0823839e+02
   4.7568956e+02   4.8527866e+02   5.1797116e+02   6.0069954e+02   7.3163038e+02
   4.6292767e+02   4.6780289e+02   5.1210565e+02   5.5097373e+02   6.3229037e+02
   4.2186779e+02   4.2206921e+02   4.7740662e+02   4.8856284e+02   5.1953149e+02
   4.0391940e+02   4.3356493e+02   5.0848268e+02   5.4130832e+02   6.4439525e+02
   4.2581830e+02   4.3623323e+02   5.0771782e+02   5.3853617e+02   5.9352013e+02
   4.4032780e+02   4.4570994e+02   5.0833103e+02   5.3970817e+02   5.9255565e+02
   4.7729724e+02   4.8843508e+02   5.1949472e+02   6.9789584e+02   6.9865000e+02
   4.7532150e+02   4.8460492e+02   5.1752538e+02   5.7435111e+02   6.0647837e+02
   4.7729768e+02   4.8843602e+02   5.1949521e+02   7.5786776e+02   7.5794529e+02
   4.5281301e+02   4.5725957e+02   5.0858940e+02   5.3797600e+02   5.6429019e+02
   4.7699347e+02   4.8780094e+02   5.1916968e+02   6.3462428e+02   6.8449560e+02
   4.6821629e+02   4.7411820e+02   5.1371688e+02   5.5638017e+02   6.4045200e+02
   4.7480197e+02   4.8370304e+02   5.1727394e+02   5.8645892e+02   6.8705093e+02
   4.4750089e+02   4.5225030e+02   5.0988962e+02   5.4475793e+02   6.4934958e+02
   4.4001178e+02   4.4336977e+02   4.8983230e+02   5.0355532e+02   5.2548553e+02
   4.5289814e+02   4.5744314e+02   5.1049241e+02   5.4639227e+02   6.4505440e+02
   4.5956038e+02   4.6419521e+02   5.1149019e+02   5.4928296e+02   6.4035800e+02
   4.7713270e+02   4.8808915e+02   5.1931665e+02   6.5796056e+02   7.6655491e+02
   4.7679258e+02   4.8739235e+02   5.1896720e+02   6.2995730e+02   7.7965110e+02
   4.3297595e+02   4.4011715e+02   5.0803597e+02   5.3927862e+02   5.9619739e+02
   4.1183374e+02   4.1355367e+02   4.7749071e+02   4.8866300e+02   5.1956096e+02
   4.7729190e+02   4.8842375e+02   5.1948882e+02   6.8453021e+02   6.9516278e+02
   4.2899032e+02   4.3778690e+02   5.0867998e+02   5.4170880e+02   6.3765065e+02
   4.1261967e+02   4.3379192e+02   5.0847326e+02   5.4126042e+02   6.4014168e+02
   4.4948324e+02   4.5400752e+02   5.0791387e+02   5.3621653e+02   5.6190142e+02
   4.7238695e+02   4.7980087e+02   5.1510928e+02   5.5653766e+02   5.9014260e+02
   4.7729700e+02   4.8843455e+02   5.1949431e+02   5.7826895e+02   5.7828149e+02
   4.4704157e+02   4.5182128e+02   5.0988108e+02   5.4479538e+02   6.5856929e+02
   4.7421705e+02   4.8267757e+02   5.1622883e+02   5.5769773e+02   5.7719153e+02
   4.7668087e+02   4.8716843e+02   5.1885500e+02   6.2073422e+02   6.9538765e+02
   4.4978241e+02   4.5438886e+02   5.0965978e+02   5.4339416e+02   6.0958149e+02
   4.3263195e+02   4.3995749e+02   5.0888438e+02   5.4227572e+02   6.4949164e+02
   4.7646423e+02   4.8672009e+02   5.1829283e+02   5.5572268e+02   5.5906187e+02
   4.6121813e+02   4.6484782e+02   4.9575793e+02   5.0792455e+02   5.2620997e+02
   4.7669905e+02   4.8720338e+02   5.1885101e+02   6.0008062e+02   6.1567834e+02
   4.7712241e+02   4.8806725e+02   5.1929810e+02   6.0658278e+02   6.1131158e+02
   4.2852104e+02   4.3744313e+02   5.0758039e+02   5.3797529e+02   5.8676992e+02
   4.4284276e+02   4.4795529e+02   5.0953693e+02   5.4394633e+02   6.9698328e+02
   4.2464802e+02   4.3559224e+02   5.0591182e+02   5.3247808e+02   5.5931948e+02
   4.7355378e+02   4.8163723e+02   5.1643616e+02   5.7512422e+02   7.7052499e+02
   4.7726066e+02   4.8835764e+02   5.1945442e+02   6.5395878e+02   6.5948254e+02
   4.7703763e+02   4.8789155e+02   5.1920979e+02   6.1481027e+02   6.2066420e+02
   4.7724296e+02   4.8832029e+02   5.1943512e+02   6.5769255e+02   6.8351024e+02
   4.7728302e+02   4.8840494e+02   5.1947903e+02   6.6435252e+02   6.7198270e+02
   4.5854366e+02   4.5953638e+02   4.8063372e+02   4.9164314e+02   5.2030609e+02
   4.7624349e+02   4.8631464e+02   5.1844377e+02   6.0959578e+02   6.6763600e+02
   4.7460919e+02   4.8336935e+02   5.1706788e+02   5.7709276e+02   6.2796974e+02
   4.6936960e+02   4.7562892e+02   5.1424562e+02   5.5889643e+02   6.7557190e+02
   4.7719028e+02   4.8820924e+02   5.1937374e+02   6.0866066e+02   6.1162590e+02
   4.7698374e+02   4.8778089e+02   5.1915865e+02   6.2935720e+02   6.5441585e+02
   4.7681428e+02   4.8743599e+02   5.1898690e+02   6.2497184e+02   6.8088666e+02
   4.4301421e+02   4.4791767e+02   5.0655285e+02   5.3269360e+02   5.5676133e+02
   4.5980388e+02   4.6445055e+02   5.1153291e+02   5.4941032e+02   6.4017603e+02
   4.7491560e+02   4.8389936e+02   5.1735674e+02   5.8776377e+02   6.7519604e+02
   4.6897016e+02   4.7510549e+02   5.1412378e+02   5.5870302e+02   7.4453580e+02
   4.2852631e+02   4.3751339e+02   5.0829613e+02   5.4038662e+02   6.1323981e+02
   4.7615057e+02   4.8613644e+02   5.1834248e+02   5.9935378e+02   6.3007890e+02
   4.7653489e+02   4.8687960e+02   5.1871384e+02   6.1714523e+02   6.7250143e+02
   4.7664083e+02   4.8706963e+02   5.1849162e+02   5.5350143e+02   5.5584743e+02
   4.7729077e+02   4.8842133e+02   5.1948707e+02   5.9942124e+02   5.9953929e+02
   4.7723587e+02   4.8830536e+02   5.1942749e+02   6.6958674e+02   7.1691967e+02
   4.7386981e+02   4.8214454e+02   5.1662119e+02   5.7627261e+02   6.8816683e+02
   4.0921492e+02   4.3365615e+02   5.0849050e+02   5.4132935e+02   6.4468167e+02
   4.7729183e+02   4.8842361e+02   5.1948874e+02   6.5622796e+02   6.5705354e+02
   4.7726047e+02   4.8835706e+02   5.1945114e+02   5.9581096e+02   5.9666464e+02
   4.7653515e+02   4.8650764e+02   5.0405265e+02   5.0586163e+02   5.2042016e+02
   4.7498260e+02   4.8401603e+02   5.1740984e+02   5.8936887e+02   7.0499115e+02
   4.7728587e+02   4.8841064e+02   5.1947637e+02   5.5743754e+02   5.5748919e+02
   4.7729592e+02   4.8843229e+02   5.1949326e+02   6.5887789e+02   6.5920954e+02
   4.3847686e+02   4.4425956e+02   5.0923247e+02   5.4317862e+02   6.7534578e+02
   4.7720577e+02   4.8824196e+02   5.1939356e+02   6.2833149e+02   6.3338860e+02
   3.8836787e+02   4.3353822e+02   5.0858456e+02   5.4166598e+02   6.8769509e+02
   4.7692154e+02   4.8765326e+02   5.1908904e+02   6.1577025e+02   6.2685580e+02
   4.7248550e+02   4.7981403e+02   5.1276390e+02   5.3271765e+02   5.4141253e+02
   4.7632967e+02   4.8648023e+02   5.1852299e+02   6.1219365e+02   6.8402115e+02
   4.3281095e+02   4.4005180e+02   5.0858352e+02   5.4118603e+02   6.1919414e+02
   4.3392917e+02   4.3924035e+02   4.9494480e+02   5.1053005e+02   5.3006420e+02
   4.5996141e+02   4.6461756e+02   5.1158904e+02   5.4965514e+02   6.4658999e+02
   4.7681426e+02   4.8743600e+02   5.1898780e+02   6.2777553e+02   7.1877501e+02
   4.3560232e+02   4.4200919e+02   5.0849835e+02   5.4071147e+02   6.0936624e+02
   4.4472908e+02   4.4520479e+02   4.7878991e+02   4.9007345e+02   5.1995478e+02
   4.7515068e+02   4.8431111e+02   5.1754618e+02   5.9321157e+02   7.5337571e+02
   4.5932348e+02   4.6395192e+02   5.1154007e+02   5.4967423e+02   6.6992730e+02
   4.0510313e+02   4.2895593e+02   4.8904372e+02   5.0319841e+02   5.2558650e+02
   4.2683123e+02   4.3672921e+02   5.0846467e+02   5.4102742e+02   6.2261618e+02
   4.7585304e+02   4.8556594e+02   5.1787644e+02   5.6849350e+02   5.8805211e+02
   4.4998362e+02   4.5455112e+02   5.0912797e+02   5.4119447e+02   5.8784192e+02
   4.7579244e+02   4.8546744e+02   5.1805207e+02   6.0082858e+02   6.9701806e+02
   4.3412669e+02   4.4091507e+02   5.0813417e+02   5.3954219e+02   5.9800423e+02
   4.7635237e+02   4.8651631e+02   5.1841504e+02   5.7492112e+02   5.9031105e+02
   4.2085161e+02   4.2097983e+02   4.7735707e+02   4.8850521e+02   5.1951501e+02
   4.7634618e+02   4.8651182e+02   5.1853371e+02   6.0923419e+02   6.4917792e+02
   4.5946307e+02   4.6404067e+02   5.1038949e+02   5.4355376e+02   5.8012526e+02
   4.1236599e+02   4.3356645e+02   5.0673001e+02   5.3545528e+02   5.7069635e+02
   4.3554974e+02   4.4101650e+02   4.9875461e+02   5.1591251e+02   5.3465908e+02
   4.7359131e+02   4.8169705e+02   5.1645876e+02   5.7532944e+02   7.4925151e+02
   4.3521265e+02   4.4174132e+02   5.0875180e+02   5.4163989e+02   6.2177823e+02
   3.8332738e+02   4.3353792e+02   5.0858817e+02   5.4167867e+02   7.0113686e+02
   4.7715412e+02   4.8813385e+02   5.1933948e+02   6.6293225e+02   7.6915822e+02
   3.9667937e+02   4.2530335e+02   4.8346661e+02   4.9599416e+02   5.2211317e+02
   4.7436740e+02   4.8296539e+02   5.1696636e+02   5.8205297e+02   7.1391708e+02
   4.7387240e+02   4.8214870e+02   5.1662216e+02   5.7624001e+02   6.8428163e+02
   4.2958584e+02   4.3797342e+02   5.0724299e+02   5.3676780e+02   5.7616451e+02
   4.7723573e+02   4.8830496e+02   5.1942573e+02   6.1858439e+02   6.2014337e+02
   4.1051063e+02   4.3321835e+02   5.0477359e+02   5.2929918e+02   5.5331602e+02
   4.7558651e+02   4.8509031e+02   5.1787955e+02   5.9731993e+02   6.6926930e+02
   4.4023488e+02   4.4558784e+02   5.0768294e+02   5.3735872e+02   5.7347132e+02
   4.7588962e+02   4.8564634e+02   5.1811633e+02   5.9685323e+02   6.3594057e+02
   4.7729729e+02   4.8843519e+02   5.1949477e+02   6.5896685e+02   6.5904329e+02
   4.7595148e+02   4.8576012e+02   5.1814433e+02   5.9092546e+02   6.1927993e+02
   4.7728813e+02   4.8841569e+02   5.1948353e+02   5.8943546e+02   5.8963610e+02
   4.5506424e+02   4.5960194e+02   5.1078172e+02   5.4720619e+02   6.4309448e+02
   4.7289406e+02   4.8060481e+02   5.1602697e+02   5.7020098e+02   7.4759220e+02
   4.1378637e+02   4.3387662e+02   5.0858614e+02   5.4164895e+02   6.6403298e+02
   4.6809983e+02   4.7392273e+02   5.1281978e+02   5.4936511e+02   5.8129364e+02
   4.1174131e+02   4.3374395e+02   5.0844595e+02   5.4116888e+02   6.3740499e+02
   4.7727752e+02   4.8839329e+02   5.1947272e+02   6.3059316e+02   6.3172390e+02
   6.1258721e+02   5.8845805e+02   5.3959739e+02   5.0802817e+02   4.3347220e+02
   6.1083540e+02   5.1835522e+02   4.8611462e+02   4.7613840e+02   3.8113761e+02
   5.5769717e+02   5.1386359e+02   4.7421282e+02   4.6828586e+02   3.9114356e+02
   6.6946259e+02   6.3898149e+02   5.4146162e+02   5.0852672e+02   4.3353061e+02
   5.8491466e+02   5.1741215e+02   4.8488404e+02   4.7604836e+02   4.1754863e+02
   6.3573670e+02   5.8904364e+02   5.3845943e+02   5.0765946e+02   4.3342710e+02
   6.0373212e+02   5.1808059e+02   4.8551827e+02   4.7582097e+02   3.9018253e+02
   5.8331634e+02   5.1990908e+02   4.9455967e+02   4.8434677e+02   4.2748547e+02
   5.7214453e+02   5.1725794e+02   4.8675907e+02   4.7843648e+02   4.2384206e+02
   5.5239610e+02   5.1234859e+02   4.6815096e+02   4.6327128e+02   4.0626615e+02
   6.2627544e+02   5.9312598e+02   5.3923505e+02   5.0789766e+02   4.3345628e+02
   5.4348701e+02   5.0932048e+02   4.4475279e+02   4.3921313e+02   4.1053865e+02
   6.3537592e+02   5.1906239e+02   4.8758481e+02   4.7688802e+02   3.8477151e+02
   5.9422393e+02   5.1765037e+02   4.8466692e+02   4.7543071e+02   4.0803600e+02
   6.4810427e+02   6.2164755e+02   5.4103920e+02   5.0840722e+02   4.3351675e+02
   6.3977132e+02   5.2806186e+02   5.0776590e+02   4.9279332e+02   4.3040814e+02
   5.4860657e+02   5.1160444e+02   4.7634257e+02   4.7333760e+02   4.2917550e+02
   6.6699324e+02   6.4087284e+02   5.4150409e+02   5.0853884e+02   4.3353201e+02
   7.4834981e+02   5.3155436e+02   5.1197900e+02   4.9563690e+02   4.3121420e+02
   6.6657267e+02   6.3322738e+02   5.4127725e+02   5.0847403e+02   4.3352451e+02
   6.1794830e+02   5.2062950e+02   4.9342890e+02   4.8209225e+02   4.2466101e+02
   5.4664033e+02   5.1048612e+02   4.5629952e+02   4.5173198e+02   3.9454542e+02
   5.4262212e+02   5.0895686e+02   4.3896251e+02   4.3105181e+02   3.9686638e+02
   6.6780014e+02   6.6768232e+02   5.4188815e+02   5.0864763e+02   4.3354451e+02
   5.9298941e+02   5.1924699e+02   4.9121757e+02   4.8116692e+02   4.2483035e+02
   6.1329245e+02   6.0590552e+02   5.4133388e+02   5.0849848e+02   4.3352740e+02
   6.5645780e+02   5.2464263e+02   5.0171173e+02   4.8802942e+02   4.2843612e+02
   5.4190009e+02   5.0865239e+02   4.3361978e+02   4.1000828e+02   4.0700935e+02
   5.4929341e+02   5.1224946e+02   4.8199019e+02   4.7857020e+02   4.3011309e+02
   6.0975665e+02   5.6343395e+02   5.3568619e+02   5.0703340e+02   4.3335112e+02
   6.8337902e+02   6.0898383e+02   5.3980055e+02   5.0804119e+02   4.3347340e+02
   5.7880412e+02   5.1690603e+02   4.8341459e+02   4.7500477e+02   4.1548250e+02
   6.2890615e+02   6.2726612e+02   5.4181539e+02   5.0862755e+02   4.3354221e+02
   6.2689227e+02   5.8113912e+02   5.3787957e+02   5.0750846e+02   4.3340864e+02
   7.2809027e+02   5.3267886e+02   5.1331369e+02   4.9660418e+02   4.3146581e+02
   5.8851996e+02   5.1730323e+02   4.8380479e+02   4.7490060e+02   4.0512044e+02
   6.2518421e+02   6.2225880e+02   5.4177010e+02   5.0861523e+02   4.3354080e+02
   6.6821406e+02   5.8803511e+02   5.3787087e+02   5.0745972e+02   4.3340209e+02
   6.2689127e+02   5.1892062e+02   4.8733205e+02   4.7679017e+02   4.0306101e+02
   6.0758272e+02   6.0742503e+02   5.4187542e+02   5.0864429e+02   4.3354413e+02
   6.2986480e+02   6.2971068e+02   5.4188257e+02   5.0864609e+02   4.3354433e+02
   6.2349380e+02   6.1353394e+02   5.4110328e+02   5.0842999e+02   4.3351943e+02
   6.5359895e+02   5.9893518e+02   5.3909255e+02   5.0783337e+02   4.3344828e+02
   6.7825565e+02   5.2600658e+02   5.0411003e+02   4.8984351e+02   4.2926424e+02
   5.7099914e+02   5.4097056e+02   5.2582484e+02   5.0488846e+02   4.3309697e+02
   6.3261124e+02   6.2358499e+02   5.4155223e+02   5.0855422e+02   4.3353380e+02
   6.0654780e+02   5.8492078e+02   5.3964449e+02   5.0805691e+02   4.3347576e+02
   6.7862696e+02   6.0376271e+02   5.3941639e+02   5.0792634e+02   4.3345954e+02
   6.2539136e+02   5.1938586e+02   4.8907062e+02   4.7830056e+02   4.1805035e+02
   6.1623438e+02   5.2179953e+02   4.9669938e+02   4.8475481e+02   4.2684385e+02
   5.7072074e+02   5.1608817e+02   4.8082438e+02   4.7307145e+02   4.0488788e+02
   6.4022293e+02   5.6401691e+02   5.3447653e+02   5.0651440e+02   4.3328191e+02
   6.8681882e+02   6.7738059e+02   5.4186582e+02   5.0864134e+02   4.3354379e+02
   6.5081476e+02   6.0705231e+02   5.3986215e+02   5.0806329e+02   4.3347608e+02
   5.4759853e+02   5.1084743e+02   4.6315789e+02   4.5965766e+02   4.2353458e+02
   5.9792621e+02   5.3809958e+02   5.2086269e+02   5.0207533e+02   4.3265136e+02
   6.2485341e+02   5.9571604e+02   5.3955635e+02   5.0799105e+02   4.3346754e+02
   5.5518082e+02   5.1472505e+02   4.8650775e+02   4.8082016e+02   4.2871234e+02
   6.1226316e+02   5.8407181e+02   5.3911176e+02   5.0789802e+02   4.3345664e+02
   7.1520751e+02   5.2450497e+02   5.0129439e+02   4.8762387e+02   4.2819273e+02
   5.4189346e+02   5.0864997e+02   4.4072703e+02   4.4069204e+02   4.3349329e+02
   6.4329180e+02   6.1833221e+02   5.4086456e+02   5.0835794e+02   4.3351100e+02
   6.5184071e+02   5.1926948e+02   4.8799756e+02   4.7708958e+02   3.8892189e+02
   5.4206704e+02   5.0872207e+02   4.3487722e+02   4.2199896e+02   4.1183241e+02
   5.6727584e+02   5.1648166e+02   4.8454522e+02   4.7684018e+02   4.2290187e+02
   6.7581235e+02   5.3357174e+02   5.1439587e+02   4.9740397e+02   4.3166451e+02
   5.4938896e+02   5.1139819e+02   4.6272004e+02   4.5813681e+02   3.9860115e+02
   6.2295118e+02   6.1940831e+02   5.4160876e+02   5.0857086e+02   4.3353571e+02
   6.6379041e+02   5.8901449e+02   5.3797460e+02   5.0749192e+02   4.3340612e+02
   5.9839164e+02   5.8159134e+02   5.3999454e+02   5.0817319e+02   4.3348972e+02
   6.5830065e+02   5.1961276e+02   4.8911548e+02   4.7800302e+02   4.1497881e+02
   6.4049974e+02   5.5535231e+02   5.3088862e+02   5.0542085e+02   4.3313544e+02
   6.0711372e+02   6.0487243e+02   5.4170286e+02   5.0859888e+02   4.3353895e+02
   6.8690460e+02   5.1938191e+02   4.8822369e+02   4.7720293e+02   3.9639964e+02
   6.0693682e+02   5.1820693e+02   4.8579367e+02   4.7596803e+02   3.8240598e+02
   5.5206940e+02   5.1224446e+02   4.6758738e+02   4.6274245e+02   4.0366932e+02
   6.6879932e+02   5.9955440e+02   5.3903895e+02   5.0781356e+02   4.3344583e+02
   6.4095252e+02   5.9909657e+02   5.3935012e+02   5.0791684e+02   4.3345848e+02
   5.9054385e+02   5.2628334e+02   5.0771871e+02   4.9410869e+02   4.3104201e+02
   6.9353285e+02   6.6281126e+02   5.4180848e+02   5.0862514e+02   4.3354193e+02
   6.1144594e+02   6.0770289e+02   5.4160262e+02   5.0857131e+02   4.3353578e+02
   6.5985346e+02   6.2121033e+02   5.4081227e+02   5.0834039e+02   4.3350893e+02
   6.0581247e+02   5.7479748e+02   5.3840782e+02   5.0774140e+02   4.3343808e+02
   6.7104203e+02   6.1090118e+02   5.3996825e+02   5.0809171e+02   4.3347946e+02
   7.3614447e+02   7.0405608e+02   5.4173161e+02   5.0860326e+02   4.3353942e+02
   6.9078974e+02   6.4027537e+02   5.4143931e+02   5.0852018e+02   4.3352985e+02
   6.5148451e+02   5.2007933e+02   4.9072627e+02   4.7938648e+02   4.1996666e+02
   5.9108779e+02   5.1743440e+02   4.8410197e+02   4.7506541e+02   4.0435245e+02
   5.7345967e+02   5.7038692e+02   5.4134797e+02   5.0854427e+02   4.3353295e+02
   5.5089156e+02   5.1194986e+02   4.6816602e+02   4.6387576e+02   4.2014192e+02
   6.6081035e+02   5.6120763e+02   5.3321886e+02   5.0609626e+02   4.3322594e+02
   7.0098131e+02   6.1401889e+02   5.4010117e+02   5.0813041e+02   4.3348408e+02
   6.7837660e+02   5.2346671e+02   4.9925910e+02   4.8608936e+02   4.2732113e+02
   6.4411977e+02   5.9257806e+02   5.3863537e+02   5.0770280e+02   4.3343235e+02
   5.8887011e+02   5.7130844e+02   5.3951817e+02   5.0810658e+02   4.3348239e+02
   6.6495824e+02   6.0953431e+02   5.3989211e+02   5.0806945e+02   4.3347679e+02
   6.4277737e+02   6.4004504e+02   5.4184393e+02   5.0863529e+02   4.3354310e+02
   5.9661940e+02   5.1774328e+02   4.8481316e+02   4.7546819e+02   4.0445973e+02
   6.6213380e+02   5.1934098e+02   4.8814356e+02   4.7716445e+02   3.9624993e+02
   6.3978639e+02   5.2088539e+02   4.9331855e+02   4.8160413e+02   4.2368186e+02
   6.0558586e+02   6.0420252e+02   5.4177955e+02   5.0861925e+02   4.3354127e+02
   6.4892651e+02   5.5400219e+02   5.3002742e+02   5.0510578e+02   4.3309065e+02
   5.9207198e+02   5.8884832e+02   5.4152134e+02   5.0855898e+02   4.3353443e+02
   5.4218372e+02   5.0882609e+02   4.8107517e+02   4.8091005e+02   4.3340940e+02
   6.5336773e+02   5.1931446e+02   4.8813997e+02   4.7720319e+02   4.0524749e+02
   6.4816693e+02   6.4816628e+02   5.4188836e+02   5.0864769e+02   4.3354451e+02
   5.7638949e+02   5.1655591e+02   4.8200242e+02   4.7381934e+02   4.0509228e+02
   5.7570020e+02   5.1931104e+02   4.9386906e+02   4.8419256e+02   4.2769227e+02
   6.3599154e+02   6.0935461e+02   5.4038461e+02   5.0822147e+02   4.3349495e+02
   5.9078908e+02   5.6832272e+02   5.3872551e+02   5.0791916e+02   4.3346039e+02
   5.9939372e+02   5.3935430e+02   5.2182382e+02   5.0248176e+02   4.3271556e+02
   6.5342258e+02   6.3667309e+02   5.4151121e+02   5.0854122e+02   4.3353229e+02
   6.3040208e+02   5.2049253e+02   4.9245164e+02   4.8102518e+02   4.2315074e+02
   5.7804831e+02   5.1713868e+02   4.8476008e+02   4.7627552e+02   4.1972781e+02
   5.7541366e+02   5.1653341e+02   4.8212121e+02   4.7399038e+02   4.1078481e+02
   5.4681200e+02   5.1054507e+02   4.5680657e+02   4.5226193e+02   4.0260951e+02
   7.4715722e+02   5.6153988e+02   5.3310722e+02   5.0602139e+02   4.3321510e+02
   5.8490761e+02   5.7549754e+02   5.4064491e+02   5.0837099e+02   4.3351305e+02
   6.3632218e+02   5.8258509e+02   5.3772538e+02   5.0744438e+02   4.3340047e+02
   7.1864759e+02   5.7258034e+02   5.3583167e+02   5.0684430e+02   4.3332371e+02
   5.4271484e+02   5.0900429e+02   4.4211879e+02   4.3758469e+02   4.2403523e+02
   7.3007977e+02   5.5682943e+02   5.3117657e+02   5.0541530e+02   4.3313229e+02
   7.5346167e+02   6.0679170e+02   5.3942531e+02   5.0792406e+02   4.3345923e+02
   6.4705628e+02   5.6478557e+02   5.3459749e+02   5.0653301e+02   4.3328406e+02
   6.2773784e+02   5.2115222e+02   4.9439495e+02   4.8263970e+02   4.2493747e+02
   6.4499061e+02   6.2313469e+02   5.4119769e+02   5.0845282e+02   4.3352206e+02
   6.9561671e+02   5.1941989e+02   4.8835085e+02   4.7730844e+02   4.0566170e+02
   5.8312826e+02   5.1702109e+02   4.8324490e+02   4.7463958e+02   4.0952816e+02
   5.7937646e+02   5.7479700e+02   5.4122272e+02   5.0850828e+02   4.3352880e+02
   7.1201391e+02   5.1941159e+02   4.8828344e+02   4.7723306e+02   3.9745327e+02
   6.2385313e+02   6.1063809e+02   5.4089817e+02   5.0837234e+02   4.3351272e+02
   6.4396027e+02   6.4072950e+02   5.4182366e+02   5.0862960e+02   4.3354244e+02
   6.0966641e+02   5.9288332e+02   5.4030034e+02   5.0822381e+02   4.3349542e+02
   6.2297709e+02   6.0502571e+02   5.4050195e+02   5.0826104e+02   4.3349967e+02
   5.9726267e+02   5.8941555e+02   5.4101377e+02   5.0842872e+02   4.3351944e+02
   6.7023221e+02   5.8512519e+02   5.3754577e+02   5.0736148e+02   4.3338977e+02
   5.4373412e+02   5.0942347e+02   4.4830410e+02   4.4428882e+02   4.2242024e+02
   7.2351824e+02   6.0806180e+02   5.3961200e+02   5.0798230e+02   4.3346629e+02
   5.5322560e+02   5.2805927e+02   5.1949949e+02   5.0442463e+02   4.3309830e+02
   5.4858046e+02   5.1161753e+02   4.7673939e+02   4.7374291e+02   4.2930364e+02
   6.8437336e+02   5.3288036e+02   5.1363696e+02   4.9688079e+02   4.3153905e+02
   6.1760629e+02   5.2612478e+02   5.0541758e+02   4.9142369e+02   4.3002986e+02
   6.1215761e+02   5.8791026e+02   5.3957435e+02   5.0802291e+02   4.3347158e+02
   5.5942915e+02   5.5382302e+02   5.3853001e+02   5.0818328e+02   4.3349398e+02
   5.9935999e+02   5.8111385e+02   5.3983067e+02   5.0812864e+02   4.3348445e+02
   6.5642709e+02   5.1930897e+02   4.8808030e+02   4.7713368e+02   3.9588881e+02
   5.9061625e+02   5.1830945e+02   4.8804541e+02   4.7860253e+02   4.2213006e+02
   6.6206357e+02   5.8551969e+02   5.3762629e+02   5.0738751e+02   4.3339306e+02
   6.4888273e+02   6.1015657e+02   5.4013348e+02   5.0814399e+02   4.3348572e+02
   7.4044535e+02   5.2753829e+02   5.0649408e+02   4.9158741e+02   4.2993677e+02
   6.6475139e+02   6.6337614e+02   5.4188132e+02   5.0864571e+02   4.3354429e+02
   5.9722860e+02   5.2109930e+02   4.9630084e+02   4.8507906e+02   4.2746209e+02
   6.1068447e+02   5.1837302e+02   4.8619869e+02   4.7621728e+02   4.0421495e+02
   5.5384925e+02   5.1278761e+02   4.7005960e+02   4.6491434e+02   3.9642756e+02
   5.8771330e+02   5.8710168e+02   5.4182421e+02   5.0863276e+02   4.3354283e+02
   7.6502481e+02   6.0872115e+02   5.3956451e+02   5.0796612e+02   4.3346432e+02
   6.0038186e+02   5.2181889e+02   4.9781086e+02   4.8610531e+02   4.2794198e+02
   5.6426114e+02   5.1535361e+02   4.7922297e+02   4.7216706e+02   4.1284611e+02
   5.8103227e+02   5.3057745e+02   5.1466033e+02   4.9929092e+02   4.3220503e+02
   6.1961328e+02   5.1882436e+02   4.8732685e+02   4.7693932e+02   4.1145142e+02
   5.8552709e+02   5.1720478e+02   4.8375148e+02   4.7498209e+02   4.1112779e+02
   7.1530799e+02   5.8165743e+02   5.3703843e+02   5.0720221e+02   4.3336957e+02
   6.2698799e+02   5.7720124e+02   5.3740345e+02   5.0737436e+02   4.3339199e+02
   5.8773644e+02   5.8455864e+02   5.4149231e+02   5.0855572e+02   4.3353408e+02
   5.9727432e+02   5.4744769e+02   5.2811929e+02   5.0501466e+02   4.3309352e+02
   6.2245627e+02   5.9070070e+02   5.3908531e+02   5.0785934e+02   4.3345168e+02
   5.4719990e+02   5.3105648e+02   5.2687717e+02   5.0744805e+02   4.3343119e+02
   5.9102218e+02   5.9101967e+02   5.4188806e+02   5.0864762e+02   4.3354451e+02
   7.1264973e+02   7.0606933e+02   5.4185941e+02   5.0863951e+02   4.3354358e+02
   7.0332257e+02   6.4803368e+02   5.4157537e+02   5.0855898e+02   4.3353434e+02
   5.4247864e+02   5.0889584e+02   4.3791429e+02   4.2921711e+02   3.9945022e+02
   6.4055009e+02   5.4521853e+02   5.2459472e+02   5.0307195e+02   4.3278435e+02
   6.4117741e+02   5.1915075e+02   4.8776189e+02   4.7697500e+02   3.8690050e+02
   7.1629704e+02   5.3762080e+02   5.1821685e+02   4.9974619e+02   4.3217319e+02
   6.1238958e+02   6.0869255e+02   5.4160692e+02   5.0857225e+02   4.3353589e+02
   5.4654428e+02   5.1045609e+02   4.5670985e+02   4.5235756e+02   4.1447388e+02
   5.6492395e+02   5.2247971e+02   5.0473410e+02   4.9351379e+02   4.3121413e+02
   7.0072790e+02   5.9206793e+02   5.3822067e+02   5.0756305e+02   4.3341495e+02
   5.9237909e+02   5.1749107e+02   4.8418290e+02   4.7507815e+02   3.8598133e+02
   6.4773668e+02   6.3490003e+02   5.4157133e+02   5.0855854e+02   4.3353429e+02
   6.9292546e+02   6.5830302e+02   5.4176875e+02   5.0861390e+02   4.3354065e+02
   6.6144002e+02   5.8718743e+02   5.3781913e+02   5.0744561e+02   4.3340034e+02
   5.8635959e+02   5.3759357e+02   5.2132401e+02   5.0262502e+02   4.3275506e+02
   5.7742773e+02   5.5324882e+02   5.3377140e+02   5.0697731e+02   4.3335163e+02
   5.9140155e+02   5.3682844e+02   5.2024535e+02   5.0197316e+02   4.3264418e+02
   5.4351441e+02   5.0933094e+02   4.4475236e+02   4.3913010e+02   4.0583298e+02
   6.3471114e+02   5.2117035e+02   4.9423506e+02   4.8240934e+02   4.2461365e+02
   6.9225550e+02   6.5891061e+02   5.4177593e+02   5.0861594e+02   4.3354088e+02
   6.3845545e+02   5.2063097e+02   4.9262510e+02   4.8105569e+02   4.2302912e+02
   6.4331743e+02   6.1688488e+02   5.4072319e+02   5.0831724e+02   4.3350622e+02
   6.7072083e+02   6.2550752e+02   5.4096488e+02   5.0838404e+02   4.3351403e+02
   6.1909548e+02   5.7728726e+02   5.3782006e+02   5.0751931e+02   4.3341028e+02
   5.8335015e+02   5.1714618e+02   4.8385012e+02   4.7518594e+02   4.1433712e+02
   6.0175448e+02   5.4779871e+02   5.2798443e+02   5.0486958e+02   4.3307059e+02
   6.1756123e+02   5.5782015e+02   5.3293262e+02   5.0621372e+02   4.3324549e+02
   6.8409702e+02   6.3960655e+02   5.4143684e+02   5.0851951e+02   4.3352978e+02
   6.4763946e+02   6.0106410e+02   5.3945740e+02   5.0794521e+02   4.3346188e+02
   6.6098457e+02   6.2281868e+02   5.4091826e+02   5.0837091e+02   4.3351250e+02
   6.0997902e+02   5.6898359e+02   5.3712741e+02   5.0739331e+02   4.3339549e+02
   7.0019646e+02   6.0468060e+02   5.3945123e+02   5.0793608e+02   4.3346072e+02
   6.3647144e+02   5.2157567e+02   4.9525967e+02   4.8320364e+02   4.2532937e+02
   7.1158485e+02   6.6004277e+02   5.4174134e+02   5.0860609e+02   4.3353975e+02
   5.9030933e+02   5.2447088e+02   5.0451611e+02   4.9173317e+02   4.3037543e+02
   5.8595373e+02   5.1761826e+02   4.8567092e+02   4.7670410e+02   4.1916266e+02
   6.9117534e+02   5.9457025e+02   5.3851132e+02   5.0765186e+02   4.3342595e+02
   6.2181661e+02   5.1879838e+02   4.8705901e+02   4.7663475e+02   3.9829472e+02
   6.6358184e+02   5.2203407e+02   4.9602392e+02   4.8360600e+02   4.2550747e+02
   6.3625156e+02   5.9646534e+02   5.3923464e+02   5.0788661e+02   4.3345485e+02
   6.8725427e+02   5.8034939e+02   5.3695556e+02   5.0718221e+02   4.3336708e+02
   5.4196101e+02   5.0867990e+02   4.4357214e+02   4.4327713e+02   4.3305529e+02
   6.2722408e+02   5.6916339e+02   5.3612433e+02   5.0702230e+02   4.3334781e+02
   6.3982613e+02   6.2849574e+02   5.4149572e+02   5.0853766e+02   4.3353188e+02
   6.0789729e+02   5.5330550e+02   5.3110653e+02   5.0578665e+02   4.3319207e+02
   5.9893553e+02   5.6844592e+02   5.3792016e+02   5.0766991e+02   4.3343007e+02
   5.5515280e+02   5.1317350e+02   4.7169365e+02   4.6629118e+02   4.0159406e+02
   6.2675632e+02   6.0769307e+02   5.4059185e+02   5.0828491e+02   4.3350247e+02
   6.2750798e+02   5.2307180e+02   4.9906692e+02   4.8628482e+02   4.2762067e+02
   5.9670118e+02   5.1817731e+02   4.8670742e+02   4.7716066e+02   4.1841309e+02
   6.3241914e+02   6.2848350e+02   5.4173751e+02   5.0860585e+02   4.3353973e+02
   6.2432766e+02   5.9778779e+02   5.3975424e+02   5.0804796e+02   4.3347437e+02
   5.7387201e+02   5.2919366e+02   5.1377960e+02   4.9908383e+02   4.3219687e+02
   6.7443295e+02   6.0348145e+02   5.3940475e+02   5.0792305e+02   4.3345915e+02
   6.2856390e+02   5.8070547e+02   5.3776171e+02   5.0747061e+02   4.3340390e+02
   5.6348682e+02   5.1514576e+02   4.7831689e+02   4.7138532e+02   4.0597119e+02
   6.4154917e+02   5.9408725e+02   5.3886135e+02   5.0777195e+02   4.3344085e+02
   7.7172891e+02   7.0729346e+02   5.4169889e+02   5.0859394e+02   4.3353835e+02
   5.4560881e+02   5.1012628e+02   4.5328862e+02   4.4860122e+02   3.9969636e+02
   6.3905492e+02   5.9847981e+02   5.3931663e+02   5.0790785e+02   4.3345739e+02
   5.7246245e+02   5.5097302e+02   5.3296399e+02   5.0687461e+02   4.3334121e+02
   5.6967655e+02   5.4912081e+02   5.3212994e+02   5.0673312e+02   4.3332573e+02
   5.9407968e+02   5.4309635e+02   5.2522174e+02   5.0403993e+02   4.3295895e+02
   5.4929841e+02   5.1143962e+02   4.6653693e+02   4.6269979e+02   4.2253883e+02
   5.4297590e+02   5.0911397e+02   4.4359705e+02   4.3900771e+02   4.2264738e+02
   5.7023923e+02   5.1690375e+02   4.8559188e+02   4.7752799e+02   4.2312235e+02
   6.2102003e+02   5.9867059e+02   5.4002926e+02   5.0813019e+02   4.3348421e+02
   6.4050806e+02   5.2429304e+02   5.0125900e+02   4.8779978e+02   4.2836709e+02
   5.4702495e+02   5.1549138e+02   5.0601055e+02   4.9999495e+02   4.3294607e+02
   6.0479090e+02   5.1998145e+02   4.9240600e+02   4.8166396e+02   4.2471077e+02
   6.5938215e+02   5.7771950e+02   5.3673683e+02   5.0712506e+02   4.3335991e+02
   6.5888020e+02   6.1658082e+02   5.4041253e+02   5.0822396e+02   4.3349521e+02
   5.5940086e+02   5.3045529e+02   5.1891109e+02   5.0309473e+02   4.3289231e+02
   6.2006665e+02   5.8135574e+02   5.3823489e+02   5.0762842e+02   4.3342362e+02
   5.7392839e+02   5.1891751e+02   4.9294513e+02   4.8355947e+02   4.2744876e+02
   6.8137661e+02   5.6870563e+02   5.3525347e+02   5.0668676e+02   4.3330347e+02
   6.0562265e+02   5.1840483e+02   4.8672373e+02   4.7683512e+02   4.1515474e+02
   6.6868555e+02   5.5158132e+02   5.2846842e+02   5.0451876e+02   4.3300484e+02
   6.2552259e+02   5.5967726e+02   5.3333286e+02   5.0625413e+02   4.3324924e+02
   6.2708687e+02   6.2696094e+02   5.4188284e+02   5.0864618e+02   4.3354434e+02
   6.4545758e+02   5.1943468e+02   4.8869458e+02   4.7773607e+02   4.1400470e+02
   6.0927255e+02   5.4274595e+02   5.2392951e+02   5.0318679e+02   4.3281811e+02
   6.1017472e+02   5.1833957e+02   4.8610000e+02   4.7614504e+02   4.0032956e+02
   5.7825549e+02   5.4983767e+02   5.3146743e+02   5.0638871e+02   4.3328048e+02
   6.1539890e+02   5.1888669e+02   4.8794292e+02   4.7763102e+02   4.1705994e+02
   7.3425595e+02   7.1670167e+02   5.4179634e+02   5.0862166e+02   4.3354154e+02
   6.8666227e+02   5.1951461e+02   4.8868499e+02   4.7759475e+02   4.1131768e+02
   5.4522857e+02   5.1251539e+02   5.0078007e+02   4.9728204e+02   4.3300367e+02
   6.5470034e+02   5.7583498e+02   5.3654243e+02   5.0707347e+02   4.3335340e+02
   5.4193250e+02   5.0866622e+02   4.3392617e+02   4.2100864e+02   4.1919718e+02
   6.8023704e+02   5.6983535e+02   5.3547568e+02   5.0675142e+02   4.3331186e+02
   6.0097244e+02   5.1795887e+02   4.8524953e+02   4.7567528e+02   3.9142693e+02
   7.0246793e+02   5.1942082e+02   4.8834526e+02   4.7729954e+02   4.0509009e+02
   6.1963267e+02   5.7066582e+02   5.3677472e+02   5.0723510e+02   4.3337504e+02
   5.4282385e+02   5.0904263e+02   4.4038800e+02   4.3326032e+02   3.8758758e+02
   5.9462973e+02   5.6667354e+02   5.3790828e+02   5.0770118e+02   4.3343424e+02
   6.8086564e+02   6.7096898e+02   5.4186187e+02   5.0864023e+02   4.3354366e+02
   6.2147036e+02   5.1943521e+02   4.8940842e+02   4.7865836e+02   4.1932318e+02
   6.6617854e+02   5.1953272e+02   4.8879410e+02   4.7770914e+02   4.1272795e+02
   6.0376143e+02   5.1834244e+02   4.8661659e+02   4.7679693e+02   4.1538889e+02
   7.4811395e+02   5.8587661e+02   5.3741261e+02   5.0730754e+02   4.3338282e+02
   6.4428283e+02   5.4093856e+02   5.2130582e+02   5.0153221e+02   4.3252128e+02
   5.7698224e+02   5.5500385e+02   5.3489904e+02   5.0723960e+02   4.3338277e+02
   5.4365265e+02   5.3550698e+02   5.3395070e+02   5.0846657e+02   4.3352744e+02
   6.0907417e+02   5.2173165e+02   4.9694291e+02   4.8513808e+02   4.2721630e+02
   6.5089957e+02   5.9729161e+02   5.3897101e+02   5.0779802e+02   4.3344398e+02
   5.8388550e+02   5.1700940e+02   4.8305148e+02   4.7442391e+02   3.9670961e+02
   5.4261102e+02   5.0896010e+02   4.4143562e+02   4.3692219e+02   4.2456772e+02
   6.3299369e+02   5.4746453e+02   5.2629793e+02   5.0382354e+02   4.3290448e+02
   6.4030658e+02   6.0117156e+02   5.3960476e+02   5.0799200e+02   4.3346755e+02
   6.5819904e+02   5.1984541e+02   4.8989329e+02   4.7865615e+02   4.1784790e+02
   7.1605286e+02   6.8822584e+02   5.4181359e+02   5.0862655e+02   4.3354209e+02
   5.5457831e+02   5.3860674e+02   5.2910735e+02   5.0683058e+02   4.3335276e+02
   7.1549843e+02   5.2345408e+02   4.9916285e+02   4.8597813e+02   4.2723054e+02
   5.9389980e+02   5.4142493e+02   5.2392572e+02   5.0353273e+02   4.3288462e+02
   6.7454152e+02   5.6575422e+02   5.3461482e+02   5.0650337e+02   4.3327960e+02
   5.8872641e+02   5.1730688e+02   4.8379786e+02   4.7488665e+02   4.0386732e+02
   6.8756104e+02   5.2138721e+02   4.9432047e+02   4.8223025e+02   4.2416522e+02
   6.9623745e+02   6.2723388e+02   5.4098306e+02   5.0838896e+02   4.3351460e+02
   5.4477761e+02   5.0982490e+02   4.5122422e+02   4.4671281e+02   4.1614445e+02
   6.4154823e+02   5.1934168e+02   4.8844066e+02   4.7755341e+02   4.1295155e+02
   5.4278940e+02   5.0903644e+02   4.4315928e+02   4.3906528e+02   4.2479085e+02
   5.4379460e+02   5.0944316e+02   4.4614411e+02   4.4076081e+02   3.9409569e+02
   6.0369570e+02   5.9970157e+02   5.4148326e+02   5.0854255e+02   4.3353250e+02
   6.0954319e+02   5.7873590e+02   5.3867818e+02   5.0779324e+02   4.3344413e+02
   6.2898829e+02   5.2037678e+02   4.9215279e+02   4.8080224e+02   4.2289249e+02
   6.6987789e+02   5.4059093e+02   5.2080992e+02   5.0119379e+02   4.3245544e+02
   6.4290149e+02   6.3931155e+02   5.4182580e+02   5.0863021e+02   4.3354252e+02
   6.2414482e+02   5.6837307e+02   5.3605353e+02   5.0701346e+02   4.3334684e+02
   6.8597921e+02   6.8391622e+02   5.4188367e+02   5.0864637e+02   4.3354437e+02
   7.0287694e+02   5.9974020e+02   5.3899694e+02   5.0779892e+02   4.3344403e+02
   6.3574227e+02   5.1907212e+02   4.8761129e+02   4.7690669e+02   3.9652570e+02
   6.1860710e+02   5.7538583e+02   5.3758823e+02   5.0745941e+02   4.3340294e+02
   6.4478681e+02   5.2867507e+02   5.0859937e+02   4.9337769e+02   4.3058886e+02
   6.3082587e+02   5.6943584e+02   5.3604806e+02   5.0698704e+02   4.3334314e+02
   5.8216535e+02   5.1725200e+02   4.8457944e+02   4.7590857e+02   4.1785774e+02
   6.9473206e+02   5.5025589e+02   5.2762258e+02   5.0419286e+02   4.3295594e+02
   6.4747942e+02   5.1957333e+02   4.8914268e+02   4.7810114e+02   4.1598220e+02
   7.0130296e+02   5.1938739e+02   4.8823114e+02   4.7720377e+02   3.9362481e+02
   5.8182239e+02   5.6377797e+02   5.3847279e+02   5.0793507e+02   4.3346311e+02
   6.3033425e+02   5.1941289e+02   4.8898992e+02   4.7815453e+02   4.1719114e+02
   7.6183201e+02   6.1939836e+02   5.4035428e+02   5.0820314e+02   4.3349271e+02
   5.4197861e+02   5.0868715e+02   4.3669073e+02   4.3476355e+02   4.3111202e+02
   6.4709187e+02   6.1125279e+02   5.4026320e+02   5.0818266e+02   4.3349033e+02
   5.4269299e+02   5.0898719e+02   4.3949170e+02   4.3192292e+02   4.0149597e+02
   6.5919799e+02   6.1585185e+02   5.4033252e+02   5.0820038e+02   4.3349241e+02
   7.6280956e+02   7.1589619e+02   5.4174396e+02   5.0860678e+02   4.3353983e+02
   6.9054687e+02   5.9994736e+02   5.3903697e+02   5.0781149e+02   4.3344557e+02
   6.8052881e+02   6.6370026e+02   5.4183265e+02   5.0863198e+02   4.3354272e+02
   6.0966756e+02   5.2390177e+02   5.0175778e+02   4.8884060e+02   4.2910005e+02
   6.5504115e+02   6.0476208e+02   5.3962213e+02   5.0799089e+02   4.3346737e+02
   6.5721164e+02   5.3837314e+02   5.1901181e+02   5.0025634e+02   4.3227853e+02
   5.4192157e+02   5.0866296e+02   4.6518534e+02   4.6516503e+02   4.3350857e+02
   5.4825622e+02   5.1102915e+02   4.6028285e+02   4.5573626e+02   3.9368395e+02
   6.4799611e+02   5.8136027e+02   5.3733619e+02   5.0731387e+02   4.3338395e+02
   5.9643063e+02   5.8027970e+02   5.4001599e+02   5.0818489e+02   4.3349115e+02
   6.4975788e+02   5.5439611e+02   5.3022843e+02   5.0516947e+02   4.3309953e+02
   5.9757727e+02   5.4146877e+02   5.2369399e+02   5.0334866e+02   4.3285341e+02
   6.0221093e+02   5.1808027e+02   4.8564188e+02   4.7597778e+02   4.0854457e+02
   5.4304994e+02   5.0914201e+02   4.4269523e+02   4.3698988e+02   4.1705339e+02
   5.8767318e+02   5.1738028e+02   4.8428717e+02   4.7537322e+02   4.1312845e+02
   6.0146309e+02   5.9276601e+02   5.4093156e+02   5.0840127e+02   4.3351622e+02
   5.8193260e+02   5.4049575e+02   5.2421439e+02   5.0397419e+02   4.3296128e+02
   6.2867085e+02   6.2865596e+02   5.4188776e+02   5.0864753e+02   4.3354450e+02
   6.5446294e+02   6.3726192e+02   5.4151878e+02   5.0854334e+02   4.3353253e+02
   5.5253843e+02   5.1238684e+02   4.6821802e+02   4.6329626e+02   3.8942648e+02
   6.2627308e+02   6.2592664e+02   5.4187565e+02   5.0864419e+02   4.3354412e+02
   7.0363439e+02   6.1117104e+02   5.3993151e+02   5.0807982e+02   4.3347803e+02
   6.6890203e+02   6.2173180e+02   5.4080860e+02   5.0833891e+02   4.3350875e+02
   6.8040643e+02   5.9089964e+02   5.3811493e+02   5.0753207e+02   4.3341110e+02
   5.8105263e+02   5.6691326e+02   5.3948701e+02   5.0814698e+02   4.3348758e+02
   6.7617560e+02   5.2430647e+02   5.0097660e+02   4.8741590e+02   4.2809670e+02
   6.1665654e+02   5.9375040e+02   5.3992703e+02   5.0811061e+02   4.3348195e+02
   6.4717950e+02   6.4701379e+02   5.4188484e+02   5.0864670e+02   4.3354440e+02
   6.6330316e+02   6.2453169e+02   5.4096894e+02   5.0838544e+02   4.3351420e+02
   6.4152688e+02   5.9506832e+02   5.3896503e+02   5.0780268e+02   4.3344460e+02
   6.2194834e+02   5.9934647e+02   5.4003243e+02   5.0812958e+02   4.3348412e+02
   5.7958432e+02   5.1692009e+02   4.8333873e+02   4.7489536e+02   4.1452920e+02
   5.9474003e+02   5.7888460e+02   5.4000459e+02   5.0818821e+02   4.3349159e+02
   7.0759048e+02   5.2209761e+02   4.9609930e+02   4.8362319e+02   4.2548757e+02
   6.4139825e+02   5.2265321e+02   4.9777336e+02   4.8510595e+02   4.2676697e+02
   5.5108529e+02   5.1603093e+02   4.9982342e+02   4.9331117e+02   4.3202222e+02
   6.3669540e+02   5.3566311e+02   5.1685436e+02   4.9914256e+02   4.3206243e+02
   5.4378972e+02   5.0944218e+02   4.4633298e+02   4.4108301e+02   4.0994244e+02
   7.1455089e+02   7.1381539e+02   5.4188426e+02   5.0864654e+02   4.3354438e+02
   5.6611750e+02   5.2595505e+02   5.1065581e+02   4.9760140e+02   4.3199225e+02
   7.1788129e+02   6.9655198e+02   5.4180859e+02   5.0862513e+02   4.3354193e+02
   5.9952458e+02   5.3385131e+02   5.1674288e+02   4.9984586e+02   4.3225554e+02
   7.0155045e+02   5.1977502e+02   4.8955342e+02   4.7832077e+02   4.1628855e+02
   6.9023481e+02   5.2496348e+02   5.0221664e+02   4.8836567e+02   4.2858326e+02
   6.4785352e+02   5.5366071e+02   5.2985842e+02   5.0505394e+02   4.3308346e+02
   5.5052425e+02   5.1176192e+02   4.6504978e+02   4.6040388e+02   4.0666883e+02
   5.4406716e+02   5.0955534e+02   4.5178354e+02   4.4853966e+02   4.2512328e+02
   6.3390927e+02   6.1675735e+02   5.4095837e+02   5.0838667e+02   4.3351437e+02
   6.8247334e+02   5.2638310e+02   5.0474715e+02   4.9033039e+02   4.2946658e+02
   5.6233590e+02   5.4743510e+02   5.3273218e+02   5.0709288e+02   4.3337178e+02
   5.4456935e+02   5.0974420e+02   4.4959255e+02   4.4463787e+02   3.8689330e+02
   6.2305083e+02   5.8896076e+02   5.3887507e+02   5.0779806e+02   4.3344423e+02
   7.0049081e+02   5.2222975e+02   4.9643694e+02   4.8389508e+02   4.2572497e+02
   5.4278941e+02   5.0903186e+02   4.4091648e+02   4.3469852e+02   4.1750769e+02
   5.8229802e+02   5.3705997e+02   5.2123872e+02   5.0272309e+02   4.3277637e+02
   5.4321809e+02   5.0920889e+02   4.4299569e+02   4.3686785e+02   4.0164218e+02
   6.6277274e+02   6.3746820e+02   5.4143144e+02   5.0851820e+02   4.3352963e+02
   6.8077618e+02   6.6536031e+02   5.4184086e+02   5.0863429e+02   4.3354298e+02
   6.0695954e+02   5.1877237e+02   4.8806308e+02   4.7795838e+02   4.1906046e+02
   5.4268595e+02   5.0899362e+02   4.5652059e+02   4.5573555e+02   4.3195762e+02
   6.5614792e+02   5.2660882e+02   5.0522405e+02   4.9074850e+02   4.2964788e+02
   6.7753599e+02   5.1939137e+02   4.8827497e+02   4.7725507e+02   4.0384142e+02
   5.7558952e+02   5.6313182e+02   5.3903340e+02   5.0809461e+02   4.3348203e+02
   6.3454552e+02   5.1905114e+02   4.8756345e+02   4.7687852e+02   3.9035640e+02
   6.9926886e+02   5.2317013e+02   4.9859737e+02   4.8556706e+02   4.2697476e+02
   5.5722549e+02   5.1400729e+02   4.7678303e+02   4.7105448e+02   4.2054828e+02
   6.4533887e+02   5.2836747e+02   5.0814293e+02   4.9303380e+02   4.3047859e+02
   7.4154549e+02   5.2105030e+02   4.9326395e+02   4.8130338e+02   4.2296717e+02
   5.5694471e+02   5.1371014e+02   4.7406651e+02   4.6831699e+02   4.1217359e+02
   5.8194472e+02   5.1689847e+02   4.8279856e+02   4.7428161e+02   4.0073873e+02
   5.6025907e+02   5.1638912e+02   4.8899882e+02   4.8181163e+02   4.2794202e+02
   6.5477619e+02   6.5229111e+02   5.4185307e+02   5.0863777e+02   4.3354338e+02
   6.6609215e+02   5.2427615e+02   5.0094090e+02   4.8740128e+02   4.2809430e+02
   6.0171111e+02   5.1799891e+02   4.8533991e+02   4.7572565e+02   3.9326996e+02
   5.6340513e+02   5.1513325e+02   4.7829431e+02   4.7137519e+02   4.0653725e+02
   5.4190240e+02   5.1132015e+02   5.1126246e+02   5.0859318e+02   4.3354328e+02
   5.4246797e+02   5.0889129e+02   4.3783392e+02   4.2906458e+02   3.9921282e+02
   5.4386931e+02   5.0971429e+02   4.7873241e+02   4.7771840e+02   4.3249928e+02
   5.6228788e+02   5.1549201e+02   4.8192939e+02   4.7506405e+02   4.2242395e+02
   6.0473106e+02   5.8166849e+02   5.3939122e+02   5.0799688e+02   4.3346869e+02
   6.8201055e+02   5.4220684e+02   5.2206554e+02   5.0181123e+02   4.3256657e+02
   6.7518612e+02   6.5591452e+02   5.4176885e+02   5.0861397e+02   4.3354065e+02
   6.1039698e+02   5.7662343e+02   5.3834932e+02   5.0770372e+02   4.3343328e+02
   6.4824177e+02   5.9785330e+02   5.3908179e+02   5.0783307e+02   4.3344827e+02
   7.1937216e+02   6.5289013e+02   5.4159942e+02   5.0856568e+02   4.3353510e+02
   6.0931481e+02   5.7476863e+02   5.3814510e+02   5.0765598e+02   4.3342755e+02
   5.8076969e+02   5.4212053e+02   5.2562666e+02   5.0452943e+02   4.3303957e+02
   6.4486354e+02   5.1921533e+02   4.8792700e+02   4.7708570e+02   4.0353390e+02
   6.2113737e+02   5.7716305e+02   5.3764687e+02   5.0746047e+02   4.3340289e+02
   6.8216322e+02   6.3234336e+02   5.4120083e+02   5.0845187e+02   4.3352194e+02
   5.9762193e+02   5.1944769e+02   4.9139048e+02   4.8111601e+02   4.2454198e+02
   5.9949587e+02   5.1786624e+02   4.8504016e+02   4.7555874e+02   3.8298431e+02
   6.6325161e+02   6.6262314e+02   5.4188563e+02   5.0864693e+02   4.3354443e+02
   6.5451505e+02   5.2396429e+02   5.0040008e+02   4.8702777e+02   4.2790774e+02
   6.1983916e+02   5.1919610e+02   4.8868896e+02   4.7810367e+02   4.1794588e+02
   6.5858757e+02   6.3063365e+02   5.4123778e+02   5.0846297e+02   4.3352323e+02
   7.1664155e+02   5.1989563e+02   4.8989729e+02   4.7858324e+02   4.1725695e+02
   6.9852966e+02   6.0554398e+02   5.3951911e+02   5.0795655e+02   4.3346320e+02
   6.3113984e+02   6.2387657e+02   5.4161766e+02   5.0857260e+02   4.3353591e+02
   6.6272593e+02   5.6539708e+02   5.3456166e+02   5.0649336e+02   4.3327839e+02
   6.1189038e+02   5.8081241e+02   5.3875921e+02   5.0780487e+02   4.3344543e+02
   6.6458901e+02   5.5555351e+02   5.3070765e+02   5.0529775e+02   4.3311676e+02
   6.7967248e+02   6.1400911e+02   5.4013133e+02   5.0813980e+02   4.3348520e+02
   6.9909511e+02   5.2121823e+02   4.9386328e+02   4.8185969e+02   4.2375006e+02
   6.3154425e+02   6.3122750e+02   5.4187632e+02   5.0864436e+02   4.3354414e+02
   7.1788586e+02   5.1942346e+02   4.8829822e+02   4.7723310e+02   3.8710310e+02
   6.3831968e+02   6.3745874e+02   5.4185334e+02   5.0863794e+02   4.3354340e+02
   6.3388376e+02   5.7954894e+02   5.3744556e+02   5.0736819e+02   4.3339101e+02
   6.3289792e+02   6.0327822e+02   5.4001127e+02   5.0811508e+02   4.3348233e+02
   7.2582988e+02   7.2578949e+02   5.4188818e+02   5.0864765e+02   4.3354451e+02
   7.0458012e+02   6.5336843e+02   5.4167779e+02   5.0858810e+02   4.3353768e+02
   7.5610174e+02   7.5610127e+02   5.4188837e+02   5.0864770e+02   4.3354452e+02
   6.0860138e+02   5.7479105e+02   5.3819641e+02   5.0767265e+02   4.3342961e+02
   6.1339714e+02   6.0939978e+02   5.4160605e+02   5.0857186e+02   4.3353584e+02
   6.1746388e+02   5.2421936e+02   5.0192801e+02   4.8874044e+02   4.2897393e+02
   6.0723815e+02   6.0722219e+02   5.4188702e+02   5.0864734e+02   4.3354447e+02
   7.1216516e+02   5.4469389e+02   5.2388088e+02   5.0264118e+02   4.3270884e+02
   5.7862829e+02   5.7858832e+02   5.4188316e+02   5.0864661e+02   4.3354439e+02
   6.2288792e+02   5.9117736e+02   5.3911429e+02   5.0786672e+02   4.3345257e+02
   6.2102611e+02   5.5493947e+02   5.3124414e+02   5.0565948e+02   4.3317103e+02
   5.9363719e+02   5.2526575e+02   5.0563188e+02   4.9241473e+02   4.3054313e+02
   6.4886655e+02   5.7415909e+02   5.3638434e+02   5.0703638e+02   4.3334879e+02
   7.1691676e+02   7.1190830e+02   5.4186052e+02   5.0863983e+02   4.3354362e+02
   6.2304564e+02   5.6193337e+02   5.3426924e+02   5.0653187e+02   4.3328552e+02
   6.8359836e+02   6.3027303e+02   5.4112197e+02   5.0842915e+02   4.3351929e+02
   5.5060000e+02   5.1178342e+02   4.6508119e+02   4.6040731e+02   4.0168175e+02
   6.6694488e+02   5.7116857e+02   5.3574130e+02   5.0683191e+02   4.3332231e+02
   5.4279340e+02   5.0902986e+02   4.4019756e+02   4.3299599e+02   4.0039879e+02
   7.2800842e+02   5.8911528e+02   5.3778818e+02   5.0742526e+02   4.3339768e+02
   5.7865254e+02   5.2512039e+02   5.0701431e+02   4.9414247e+02   4.3115008e+02
   5.4336458e+02   5.0926945e+02   4.4386032e+02   4.3798467e+02   4.0177313e+02
   6.3587254e+02   5.7440956e+02   5.3670803e+02   5.0715503e+02   4.3336419e+02
   6.0389727e+02   5.3636306e+02   5.1887046e+02   5.0089158e+02   4.3243871e+02
   5.7558415e+02   5.1650752e+02   4.8192863e+02   4.7379905e+02   4.0734929e+02
   6.1965484e+02   5.6352791e+02   5.3505207e+02   5.0677896e+02   4.3331769e+02
   6.0836654e+02   6.0787631e+02   5.4185007e+02   5.0863758e+02   4.3354336e+02
   5.5503500e+02   5.1317132e+02   4.7205623e+02   4.6671494e+02   4.1218636e+02
   5.7925669e+02   5.7802301e+02   5.4172689e+02   5.0861361e+02   4.3354068e+02
   5.5109764e+02   5.1197765e+02   4.6728654e+02   4.6278012e+02   4.1684381e+02
   6.8023272e+02   6.2774237e+02   5.4102826e+02   5.0840218e+02   4.3351615e+02
   6.5558640e+02   6.0295683e+02   5.3948279e+02   5.0794919e+02   4.3346234e+02
   5.4916671e+02   5.1132635e+02   4.6224677e+02   4.5767089e+02   3.9271321e+02
   6.0361330e+02   5.1844847e+02   4.8706027e+02   4.7719168e+02   4.1714933e+02
   5.8398025e+02   5.5465442e+02   5.3392469e+02   5.0691816e+02   4.3334267e+02
   7.7408569e+02   5.2028042e+02   4.9100055e+02   4.7944252e+02   4.1963761e+02
   5.4566734e+02   5.1014730e+02   4.5351157e+02   4.4884908e+02   4.0380647e+02
   5.8025323e+02   5.6828085e+02   5.3990987e+02   5.0823716e+02   4.3349795e+02
   6.3445982e+02   5.2284514e+02   4.9836225e+02   4.8563866e+02   4.2716875e+02
   6.0272318e+02   5.1804416e+02   4.8544164e+02   4.7578213e+02   3.9488311e+02
   7.4516580e+02   6.0613838e+02   5.3938406e+02   5.0791176e+02   4.3345774e+02
   6.0935178e+02   6.0469478e+02   5.4151674e+02   5.0854901e+02   4.3353323e+02
   6.2276693e+02   5.1882651e+02   4.8710676e+02   4.7665088e+02   3.8962894e+02
   6.3648753e+02   6.0867376e+02   5.4032059e+02   5.0820277e+02   4.3349274e+02
   6.0114096e+02   5.1806330e+02   4.8568235e+02   4.7605554e+02   4.1073537e+02
   5.6549474e+02   5.6547285e+02   5.4188171e+02   5.0864662e+02   4.3354440e+02
   7.7748283e+02   6.7542245e+02   5.4163848e+02   5.0857669e+02   4.3353637e+02
   6.4889621e+02   5.5064660e+02   5.2805862e+02   5.0441099e+02   4.3299020e+02
   7.1345395e+02   6.9305568e+02   5.4183137e+02   5.0863159e+02   4.3354267e+02
   7.2460030e+02   7.2449577e+02   5.4188778e+02   5.0864753e+02   4.3354450e+02
   6.4439807e+02   5.9282142e+02   5.3865726e+02   5.0770907e+02   4.3343312e+02
   7.2989071e+02   6.7945080e+02   5.4171603e+02   5.0859883e+02   4.3353892e+02
   6.3440979e+02   6.1427310e+02   5.4073831e+02   5.0832363e+02   4.3350699e+02
   5.7229088e+02   5.1635592e+02   4.8195291e+02   4.7403205e+02   4.1428213e+02
   6.3337057e+02   5.8979504e+02   5.3859609e+02   5.0770235e+02   4.3343240e+02
   6.7923299e+02   6.7916003e+02   5.4188821e+02   5.0864765e+02   4.3354451e+02
   5.4337069e+02   5.0927477e+02   4.4464303e+02   4.3939176e+02   4.1665156e+02
   5.7130737e+02   5.2032255e+02   4.9774721e+02   4.8753276e+02   4.2931218e+02
   5.7127977e+02   5.2582225e+02   5.0931152e+02   4.9623982e+02   4.3168139e+02
   5.6317355e+02   5.1506864e+02   4.7800334e+02   4.7112069e+02   3.8256540e+02
   5.7142105e+02   5.1803360e+02   4.9030048e+02   4.8153869e+02   4.2641503e+02
   5.4190076e+02   5.3484094e+02   5.3482979e+02   5.0864654e+02   4.3354441e+02
   6.4717651e+02   5.1921596e+02   4.8789590e+02   4.7704382e+02   3.9502062e+02
   7.1480616e+02   5.1988226e+02   4.8986214e+02   4.7855794e+02   4.1717824e+02
   6.9888006e+02   5.9426061e+02   5.3847220e+02   5.0763973e+02   4.3342445e+02
   6.4796258e+02   5.1922520e+02   4.8791277e+02   4.7705080e+02   3.9353160e+02
   6.1518006e+02   5.2043156e+02   4.9309948e+02   4.8193728e+02   4.2463658e+02
   5.6252596e+02   5.6205274e+02   5.4168999e+02   5.0861824e+02   4.3354129e+02
   6.8169781e+02   6.0669804e+02   5.3963056e+02   5.0799041e+02   4.3346729e+02
   5.7209593e+02   5.1619050e+02   4.8101856e+02   4.7316174e+02   3.8642064e+02
   6.1153011e+02   5.9419448e+02   5.4031359e+02   5.0822425e+02   4.3349545e+02
   6.8549349e+02   6.7309617e+02   5.4185831e+02   5.0863921e+02   4.3354355e+02
   6.9684702e+02   5.1938197e+02   4.8821796e+02   4.7719526e+02   3.8903642e+02
   5.4219176e+02   5.2784658e+02   5.2758970e+02   5.0857019e+02   4.3353792e+02
