# Supplementary material for: Rethinking Colour Constancy
Source: PLoS One. 2015 Sep 10;10(9):e0135029. doi: 10.1371/journal.pone.0135029 (PMC4565710; doi:10.1371/journal.pone.0135029)
Supplement: S1 Dataset — (ZIP) [file pone.0135029.s002.zip › 5-TransitionMetamerReflectanceData/BtoN_20munsells/fiveTr_7.txt]

   4.8556484e+02   4.9586873e+02   5.3065001e+02   6.2892420e+02   6.7648126e+02
   4.4154102e+02   4.4443107e+02   5.1449480e+02   5.3742814e+02   7.2715912e+02
   4.8553031e+02   4.9579328e+02   5.3057676e+02   6.2660059e+02   6.7610268e+02
   4.3650152e+02   4.4000191e+02   5.1374304e+02   5.3557750e+02   6.2211598e+02
   4.2782649e+02   4.3361558e+02   5.1381580e+02   5.3594164e+02   6.4591168e+02
   4.8576179e+02   4.9630407e+02   5.3106908e+02   6.0010678e+02   6.0211924e+02
   4.8476445e+02   4.9418671e+02   5.2908745e+02   5.9625983e+02   6.4772963e+02
   4.3882474e+02   4.4202227e+02   5.1425312e+02   5.3686005e+02   6.5694229e+02
   4.4748616e+02   4.5001880e+02   5.1397232e+02   5.3574247e+02   6.1077148e+02
   4.1051059e+02   4.2756665e+02   5.0435624e+02   5.1792767e+02   5.4722761e+02
   4.4008236e+02   4.4312924e+02   5.1434373e+02   5.3706539e+02   6.6881473e+02
   3.8740698e+02   4.2806804e+02   5.0908316e+02   5.2565994e+02   5.5888789e+02
   4.0017841e+02   4.0544786e+02   4.8594776e+02   4.9659281e+02   5.3129787e+02
   4.6494761e+02   4.6751736e+02   5.1487424e+02   5.3621201e+02   5.8131195e+02
   4.6181296e+02   4.6423727e+02   5.1421078e+02   5.3495403e+02   5.7911639e+02
   4.8484622e+02   4.9434575e+02   5.2900104e+02   5.7409276e+02   5.9924783e+02
   4.7493612e+02   4.7905008e+02   5.1978290e+02   5.4844282e+02   6.5731691e+02
   4.4036205e+02   4.4334849e+02   5.1357840e+02   5.3503952e+02   6.1228219e+02
   4.2699298e+02   4.3313148e+02   5.1377301e+02   5.3584147e+02   6.4316598e+02
   4.8574241e+02   4.9626112e+02   5.3103778e+02   6.6867647e+02   7.6685876e+02
   4.8345987e+02   4.9168828e+02   5.2703383e+02   5.7412931e+02   6.8158530e+02
   4.8272426e+02   4.9034498e+02   5.2507176e+02   5.5592837e+02   5.9288784e+02
   4.1080854e+02   4.1928011e+02   4.8840258e+02   4.9936235e+02   5.3263048e+02
   4.4174041e+02   4.4436022e+02   5.0848846e+02   5.2395179e+02   5.5420928e+02
   4.8493569e+02   4.9453561e+02   5.2941313e+02   6.0419396e+02   7.0695796e+02
   4.3162442e+02   4.3614345e+02   5.1402159e+02   5.3642053e+02   6.6256075e+02
   4.2234532e+02   4.3081185e+02   5.1192604e+02   5.3152917e+02   5.8608987e+02
   4.2059185e+02   4.3037614e+02   5.1367536e+02   5.3564764e+02   6.4277556e+02
   4.1557383e+02   4.2921851e+02   5.1253714e+02   5.3292978e+02   5.9992713e+02
   4.4751440e+02   4.5003292e+02   5.1356040e+02   5.3467337e+02   5.9955929e+02
   3.8546784e+02   4.2851603e+02   5.1285446e+02   5.3367503e+02   6.0884866e+02
   4.1546972e+02   4.2927015e+02   5.1323067e+02   5.3455628e+02   6.1922141e+02
   4.3085351e+02   4.3559172e+02   5.1401044e+02   5.3640532e+02   6.6828282e+02
   4.1320293e+02   4.2906001e+02   5.1373092e+02   5.3581663e+02   6.5452737e+02
   4.6080889e+02   4.6326105e+02   5.1618041e+02   5.4096365e+02   6.7144218e+02
   4.4190909e+02   4.4476149e+02   5.1442515e+02   5.3722302e+02   6.6332644e+02
   3.9853777e+02   4.2032861e+02   4.8978111e+02   5.0089488e+02   5.3343849e+02
   4.8336091e+02   4.9150859e+02   5.2690929e+02   5.7359616e+02   7.1935764e+02
   4.1113754e+02   4.2225342e+02   4.9094697e+02   5.0217563e+02   5.3414719e+02
   4.2366083e+02   4.3149258e+02   5.1388877e+02   5.3617903e+02   6.9571693e+02
   4.2701029e+02   4.3315171e+02   5.1394364e+02   5.3628744e+02   6.9043308e+02
   4.8068374e+02   4.8698347e+02   5.2244380e+02   5.4996192e+02   5.8913270e+02
   4.8402761e+02   4.9274231e+02   5.2776745e+02   5.7544273e+02   6.2641232e+02
   4.2444217e+02   4.3180498e+02   5.1338051e+02   5.3487367e+02   6.2094704e+02
   4.0969511e+02   4.2883239e+02   5.1384947e+02   5.3612915e+02   7.2487464e+02
   4.8286829e+02   4.9062746e+02   5.2619644e+02   5.6744517e+02   6.6873103e+02
   4.2694693e+02   4.2908374e+02   4.9018262e+02   5.0129514e+02   5.3361915e+02
   4.6751767e+02   4.7032887e+02   5.1617360e+02   5.3944315e+02   5.9767532e+02
   4.2506105e+02   4.3213600e+02   5.1392828e+02   5.3626930e+02   7.1095372e+02
   4.8565092e+02   4.9605776e+02   5.3082481e+02   6.1276929e+02   6.1993422e+02
   4.4662171e+02   4.4920897e+02   5.1469328e+02   5.3775284e+02   6.5680021e+02
   4.8346291e+02   4.9169088e+02   5.2694303e+02   5.7040816e+02   6.3697402e+02
   3.6698917e+02   4.2859583e+02   5.1384189e+02   5.3611400e+02   8.2554294e+02
   4.2129316e+02   4.3060637e+02   5.1384297e+02   5.3607720e+02   6.7370173e+02
   4.8455043e+02   4.9375634e+02   5.2862844e+02   5.8245279e+02   6.2016669e+02
   4.1943428e+02   4.2986830e+02   5.1159424e+02   5.3082127e+02   5.8072978e+02
   4.8412202e+02   4.9292577e+02   5.2803069e+02   5.8477598e+02   6.6651901e+02
   4.8502865e+02   4.9472701e+02   5.2957793e+02   6.0500917e+02   6.5607795e+02
   4.8558112e+02   4.9590446e+02   5.3068690e+02   6.3647506e+02   7.3789738e+02
   4.8577787e+02   4.9634029e+02   5.3111553e+02   6.3504466e+02   6.4013289e+02
   4.8506002e+02   4.9479241e+02   5.2964942e+02   6.1093651e+02   7.7731944e+02
   4.7915440e+02   4.8473538e+02   5.2226238e+02   5.5368435e+02   6.4679739e+02
   4.3793516e+02   4.4116767e+02   5.1230459e+02   5.3207800e+02   5.8521899e+02
   4.6795812e+02   4.7079330e+02   5.1513329e+02   5.3600975e+02   5.7322250e+02
   4.8563902e+02   4.9603151e+02   5.3079972e+02   6.1563301e+02   6.2215258e+02
   4.4767068e+02   4.5015507e+02   5.1269091e+02   5.3252895e+02   5.8134328e+02
   4.2228739e+02   4.3094468e+02   5.1382272e+02   5.3601749e+02   6.5910850e+02
   4.3624758e+02   4.3980500e+02   5.1416042e+02   5.3668491e+02   6.5927782e+02
   4.8581014e+02   4.9641019e+02   5.3057459e+02   5.3249338e+02   5.3317444e+02
   4.7066623e+02   4.7392238e+02   5.1790280e+02   5.4401434e+02   6.2672934e+02
   4.8583005e+02   4.9645742e+02   5.3123478e+02   6.0241672e+02   6.0244907e+02
   4.8556052e+02   4.9585843e+02   5.3060809e+02   5.9955870e+02   6.0915701e+02
   4.5589893e+02   4.5829416e+02   5.1525354e+02   5.3869688e+02   6.2909250e+02
   4.3069711e+02   4.3548328e+02   5.1402634e+02   5.3645033e+02   6.8528202e+02
   4.5931883e+02   4.6173197e+02   5.1548020e+02   5.3899137e+02   6.1988790e+02
   4.8372149e+02   4.9215154e+02   5.2681058e+02   5.6174173e+02   5.9837884e+02
   4.8510473e+02   4.9488529e+02   5.2972666e+02   6.0955940e+02   6.9660613e+02
   4.0113437e+02   4.2856305e+02   5.1300146e+02   5.3401976e+02   6.1366310e+02
   4.8574735e+02   4.9627214e+02   5.3104875e+02   6.7239489e+02   7.6706687e+02
   4.4671184e+02   4.4929629e+02   5.1472977e+02   5.3785034e+02   6.6562998e+02
   4.8398219e+02   4.9265112e+02   5.2753358e+02   5.6872506e+02   6.1256547e+02
   4.8573513e+02   4.9624490e+02   5.3102154e+02   6.5791122e+02   7.3519330e+02
   4.0996379e+02   4.2873445e+02   5.1269337e+02   5.3329719e+02   6.0398871e+02
   4.2875760e+02   4.3390140e+02   5.0963258e+02   5.2655979e+02   5.6025281e+02
   4.3382960e+02   4.3782565e+02   5.1411091e+02   5.3661229e+02   6.7746189e+02
   4.8573993e+02   4.9625560e+02   5.3103217e+02   6.5812611e+02   7.3202586e+02
   4.1390660e+02   4.2911948e+02   5.1362173e+02   5.3553515e+02   6.4151240e+02
   4.7491770e+02   4.7899231e+02   5.1864026e+02   5.4370198e+02   5.9611131e+02
   4.6726965e+02   4.7007943e+02   5.1721392e+02   5.4298438e+02   6.4611731e+02
   4.8093956e+02   4.8742382e+02   5.2394374e+02   5.5846220e+02   6.7644909e+02
   4.8058385e+02   4.8679236e+02   5.2127703e+02   5.4416620e+02   5.6546383e+02
   4.4397371e+02   4.4663598e+02   5.1291336e+02   5.3326591e+02   5.9119282e+02
   4.7509321e+02   4.7918370e+02   5.1780229e+02   5.4034840e+02   5.7472331e+02
   4.8279205e+02   4.9049325e+02   5.2608089e+02   5.6654004e+02   6.5871049e+02
   3.9919283e+02   4.2862454e+02   5.1375987e+02   5.3589994e+02   6.6512650e+02
   4.5591450e+02   4.5831829e+02   5.1559047e+02   5.3970110e+02   6.9502847e+02
   4.6642563e+02   4.6898553e+02   5.1177106e+02   5.2752355e+02   5.5372469e+02
   4.5770460e+02   4.6005792e+02   5.1373525e+02   5.3425873e+02   5.8126152e+02
   4.8581388e+02   4.9642105e+02   5.3119676e+02   6.1482590e+02   6.1554266e+02
   4.8552214e+02   4.9577553e+02   5.3056200e+02   6.3061466e+02   7.3191522e+02
   4.7870740e+02   4.8406327e+02   5.2100836e+02   5.4824190e+02   5.9846446e+02
   4.4150957e+02   4.4439837e+02   5.1436287e+02   5.3706752e+02   6.5443335e+02
   4.1233091e+02   4.2877886e+02   5.1166127e+02   5.3099400e+02   5.8278478e+02
   4.2752499e+02   4.3344631e+02   5.1395258e+02   5.3630434e+02   6.8647988e+02
   4.8554784e+02   4.9583155e+02   5.3061420e+02   6.2836871e+02   6.8859558e+02
   4.5570853e+02   4.5807303e+02   5.1410603e+02   5.3548224e+02   5.9398248e+02
   4.2618994e+02   4.3263797e+02   5.1291247e+02   5.3372704e+02   6.0633488e+02
   4.3897705e+02   4.4193521e+02   5.0932618e+02   5.2564320e+02   5.5738724e+02
   4.6494421e+02   4.6503260e+02   4.8625434e+02   4.9685893e+02   5.3137884e+02
   4.4999778e+02   4.5124017e+02   4.9429445e+02   5.0539128e+02   5.3562886e+02
   4.4751992e+02   4.5006219e+02   5.1431732e+02   5.3666593e+02   6.2108837e+02
   4.7316901e+02   4.7687231e+02   5.1902059e+02   5.4680861e+02   6.5315281e+02
   4.8503481e+02   4.9471835e+02   5.2882909e+02   5.5807542e+02   5.6549944e+02
   4.3527853e+02   4.3895297e+02   5.1315583e+02   5.3414391e+02   6.0614227e+02
   4.8439816e+02   4.9345989e+02   5.2848134e+02   5.9115804e+02   6.9144831e+02
   4.5784574e+02   4.6021511e+02   5.1426964e+02   5.3569525e+02   5.9203392e+02
   4.8575776e+02   4.9629374e+02   5.3100799e+02   5.6792783e+02   5.6922677e+02
   4.4946022e+02   4.5195593e+02   5.1482662e+02   5.3796488e+02   6.4564917e+02
   4.8562320e+02   4.9599693e+02   5.3077570e+02   6.3504948e+02   7.0253490e+02
   4.4450985e+02   4.4537976e+02   4.9073771e+02   5.0173572e+02   5.3373077e+02
   4.3799837e+02   4.4128236e+02   5.1370533e+02   5.3543765e+02   6.1936960e+02
   4.5084039e+02   4.5329053e+02   5.1495086e+02   5.3822919e+02   6.4670105e+02
   4.8543198e+02   4.9557591e+02   5.3022458e+02   5.7764226e+02   5.8866774e+02
   4.3158497e+02   4.3612096e+02   5.1414680e+02   5.3675587e+02   7.7689704e+02
   4.3951125e+02   4.4262142e+02   5.1419530e+02   5.3668212e+02   6.4569539e+02
   4.3448666e+02   4.3819260e+02   5.1097876e+02   5.2921446e+02   5.6763364e+02
   3.9968095e+02   4.2863056e+02   5.1379674e+02   5.3599550e+02   7.0444260e+02
   4.8406790e+02   4.9279738e+02   5.2713266e+02   5.5981878e+02   5.8542481e+02
   4.8514803e+02   4.9497106e+02   5.2963621e+02   5.7892971e+02   5.9769295e+02
   4.8406662e+02   4.9282018e+02   5.2795051e+02   5.8436401e+02   6.9896649e+02
   4.0660266e+02   4.2867825e+02   5.1336710e+02   5.3490312e+02   6.2507259e+02
   4.8565283e+02   4.9605977e+02   5.3074496e+02   5.7535044e+02   5.7999704e+02
   4.6829509e+02   4.7124211e+02   5.1758074e+02   5.4391880e+02   6.7718312e+02
   4.8501263e+02   4.9469409e+02   5.2955599e+02   6.0712125e+02   7.1398866e+02
   4.2454570e+02   4.3188125e+02   5.1378225e+02   5.3589274e+02   6.4870876e+02
   4.7206755e+02   4.7555788e+02   5.1863164e+02   5.4601784e+02   6.5490864e+02
   4.7907270e+02   4.8460183e+02   5.2172073e+02   5.5090970e+02   6.1372689e+02
   4.1579209e+02   4.2812734e+02   5.0433307e+02   5.1788192e+02   5.4714573e+02
   4.3038961e+02   4.3526434e+02   5.1390053e+02   5.3612342e+02   6.4846688e+02
   4.8575560e+02   4.9629046e+02   5.3106357e+02   6.2272194e+02   6.2885165e+02
   4.8570787e+02   4.9618292e+02   5.3091042e+02   5.8154701e+02   5.8498786e+02
   4.8337876e+02   4.9153975e+02   5.2689410e+02   5.7212205e+02   6.5628119e+02
   4.4762663e+02   4.5015484e+02   5.1397232e+02   5.3573455e+02   6.1044314e+02
   4.8582823e+02   4.9645333e+02   5.3123073e+02   6.4184303e+02   6.4229520e+02
   4.8561849e+02   4.9598619e+02   5.3075202e+02   6.1086787e+02   6.1941096e+02
   4.8582358e+02   4.9644281e+02   5.3121813e+02   5.9169923e+02   5.9190094e+02
   3.9186711e+02   4.2647055e+02   5.0099481e+02   5.1352997e+02   5.4254397e+02
   4.4729060e+02   4.4982079e+02   5.1369346e+02   5.3502642e+02   6.0279711e+02
   4.7735665e+02   4.8220695e+02   5.2082805e+02   5.4996916e+02   6.2818969e+02
   4.8580491e+02   4.9640092e+02   5.3117720e+02   6.3793135e+02   6.4136797e+02
   4.3893645e+02   4.4209220e+02   5.1352915e+02   5.3496164e+02   6.1296656e+02
   4.8193983e+02   4.8904066e+02   5.2505281e+02   5.6234924e+02   7.1316485e+02
   4.4929751e+02   4.5180061e+02   5.1488248e+02   5.3813327e+02   6.5432563e+02
   4.8565560e+02   4.9606812e+02   5.3083576e+02   6.1456756e+02   6.2062635e+02
   4.1486557e+02   4.2879179e+02   5.0951561e+02   5.2648100e+02   5.6065402e+02
   4.8575300e+02   4.9628474e+02   5.3106083e+02   6.5031087e+02   6.9557421e+02
   4.4199301e+02   4.4476716e+02   5.1247334e+02   5.3231736e+02   5.8464884e+02
   4.1985912e+02   4.3010107e+02   5.1288290e+02   5.3371024e+02   6.0794451e+02
   3.8167235e+02   4.2830037e+02   5.1091407e+02   5.2938553e+02   5.7126488e+02
   4.1553135e+02   4.2749732e+02   5.0153335e+02   5.1417328e+02   5.4313517e+02
   4.8575073e+02   4.9627969e+02   5.3105630e+02   6.7541818e+02   7.6360858e+02
   4.8483999e+02   4.9434026e+02   5.2924169e+02   6.0159406e+02   7.1414656e+02
   4.5692743e+02   4.5930714e+02   5.1473294e+02   5.3709692e+02   6.0584633e+02
   4.8582068e+02   4.9643624e+02   5.3120898e+02   5.8208464e+02   5.8239595e+02
   4.8351471e+02   4.9178868e+02   5.2711407e+02   5.7487360e+02   6.8245914e+02
   4.8466753e+02   4.9396046e+02   5.2784293e+02   5.5537120e+02   5.6456277e+02
   4.0263166e+02   4.2856447e+02   5.1288679e+02   5.3374961e+02   6.0980576e+02
   4.8582398e+02   4.9644376e+02   5.3122087e+02   6.3221312e+02   6.3279861e+02
   4.7159000e+02   4.7498834e+02   5.1814078e+02   5.4438638e+02   6.2262602e+02
   4.8574283e+02   4.9626205e+02   5.3103787e+02   6.4632574e+02   6.6580833e+02
   4.2520598e+02   4.3220511e+02   5.1390676e+02   5.3621120e+02   6.8355222e+02
   4.8582008e+02   4.9643499e+02   5.3121173e+02   6.2678300e+02   6.2755268e+02
   4.4908905e+02   4.5158978e+02   5.1454570e+02   5.3720147e+02   6.2627610e+02
   4.8582652e+02   4.9644946e+02   5.3122685e+02   6.7459196e+02   6.8038158e+02
   4.8580611e+02   4.9640363e+02   5.3118051e+02   6.7816855e+02   7.1222785e+02
   4.7241763e+02   4.7597411e+02   5.1881408e+02   5.4652420e+02   6.9548590e+02
   4.6227789e+02   4.6477419e+02   5.1636081e+02   5.4131721e+02   6.5799861e+02
   4.8329223e+02   4.9137960e+02   5.2666371e+02   5.6796967e+02   6.3294481e+02
   4.2454068e+02   4.3188034e+02   5.1380306e+02   5.3594687e+02   6.5072218e+02
   4.8512089e+02   4.9491903e+02   5.2975723e+02   6.1011204e+02   6.9191340e+02
   4.8569224e+02   4.9614953e+02   5.3092612e+02   6.4234689e+02   6.9828641e+02
   4.8276996e+02   4.9045277e+02   5.2599320e+02   5.6525037e+02   6.4430872e+02
   3.9878725e+02   4.2272690e+02   4.9231739e+02   5.0368782e+02   5.3504790e+02
   4.5398706e+02   4.5431915e+02   4.8771488e+02   4.9841717e+02   5.3205140e+02
   4.8494442e+02   4.9455346e+02   5.2942636e+02   6.0360544e+02   6.7365189e+02
   4.4125108e+02   4.4416673e+02   5.1436884e+02   5.3709321e+02   6.5730120e+02
   4.8581158e+02   4.9641535e+02   5.3117067e+02   5.6337872e+02   5.6360321e+02
   4.8454175e+02   4.9373663e+02   5.2852754e+02   5.7607484e+02   6.1097421e+02
   3.9489347e+02   4.2835640e+02   5.1132862e+02   5.3027947e+02   5.7709484e+02
   4.7612745e+02   4.8056944e+02   5.2011063e+02   5.4846740e+02   6.2757707e+02
   4.1089211e+02   4.2888075e+02   5.1367959e+02   5.3568781e+02   6.4869282e+02
   4.8391777e+02   4.9252903e+02   5.2742335e+02   5.6805715e+02   6.1265525e+02
   4.8575626e+02   4.9629203e+02   5.3106856e+02   6.6772201e+02   7.3570706e+02
   4.8582859e+02   4.9645408e+02   5.3122934e+02   5.6657106e+02   5.6660765e+02
   4.3366953e+02   4.3769993e+02   5.1412141e+02   5.3664399e+02   7.0129398e+02
   4.6661242e+02   4.6933461e+02   5.1649761e+02   5.4077613e+02   6.1384374e+02
   4.8080682e+02   4.8720980e+02   5.2361486e+02   5.5655238e+02   6.3226762e+02
   3.9620757e+02   4.2765054e+02   5.0633155e+02   5.2087602e+02   5.5099798e+02
   4.8575915e+02   4.9629844e+02   5.3107309e+02   6.3275438e+02   6.3946126e+02
   4.8578264e+02   4.9635002e+02   5.3108928e+02   5.7017554e+02   5.7118057e+02
   4.2795910e+02   4.2841809e+02   4.8669340e+02   4.9742926e+02   5.3167732e+02
   4.7829370e+02   4.8350953e+02   5.2168865e+02   5.5258058e+02   6.5787632e+02
   4.4447912e+02   4.4717399e+02   5.1462316e+02   5.3766246e+02   7.1024411e+02
   4.5374207e+02   4.5547055e+02   5.0045258e+02   5.1196368e+02   5.3978784e+02
   4.8508339e+02   4.9483962e+02   5.2964274e+02   5.9665244e+02   6.2266676e+02
   4.8478647e+02   4.9423140e+02   5.2913404e+02   5.9834555e+02   6.5449638e+02
   4.3670532e+02   4.4018784e+02   5.1406100e+02   5.3640651e+02   6.4381399e+02
   4.8574881e+02   4.9627524e+02   5.3104545e+02   6.1307152e+02   6.1680585e+02
   4.8578563e+02   4.9635747e+02   5.3112443e+02   5.9554011e+02   5.9714819e+02
   4.4641332e+02   4.4900208e+02   5.1443077e+02   5.3703632e+02   6.3164326e+02
   4.8570171e+02   4.9617049e+02   5.3094522e+02   6.3253874e+02   6.4797796e+02
   4.1157476e+02   4.2893186e+02   5.1375886e+02   5.3589137e+02   6.6017695e+02
   4.4096795e+02   4.4391043e+02   5.1426173e+02   5.3681211e+02   6.4527354e+02
   4.3669677e+02   4.3817648e+02   4.9243682e+02   5.0367103e+02   5.3489546e+02
   4.8520006e+02   4.9508515e+02   5.2990813e+02   6.1229452e+02   6.7130897e+02
   4.4558591e+02   4.4817056e+02   5.1303115e+02   5.3346869e+02   5.9134340e+02
   4.5121019e+02   4.5363289e+02   5.1436150e+02   5.3655640e+02   6.1338808e+02
   4.8571587e+02   4.9620200e+02   5.3097785e+02   6.4177945e+02   6.6330357e+02
   4.8177244e+02   4.8874790e+02   5.2437087e+02   5.5706293e+02   6.1539006e+02
   4.1221814e+02   4.1249919e+02   4.8587599e+02   4.9651064e+02   5.3126010e+02
   4.8573615e+02   4.9624715e+02   5.3102315e+02   6.4758673e+02   6.8094138e+02
   4.8571030e+02   4.9618963e+02   5.3096654e+02   6.5110641e+02   7.2931509e+02
   4.1623323e+02   4.2939983e+02   5.1345552e+02   5.3510943e+02   6.2866956e+02
   4.5667140e+02   4.5907136e+02   5.1550284e+02   5.3936029e+02   6.4177700e+02
   4.3921488e+02   4.4234813e+02   5.1383977e+02   5.3574840e+02   6.2162692e+02
   4.2632042e+02   4.3275671e+02   5.1364971e+02   5.3553206e+02   6.3365860e+02
   4.8506920e+02   4.9480898e+02   5.2957555e+02   5.8970056e+02   6.1458921e+02
   4.2503707e+02   4.3206540e+02   5.1307549e+02   5.3412597e+02   6.1169529e+02
   4.8230590e+02   4.8965552e+02   5.2547942e+02   5.6391026e+02   6.8862078e+02
   4.3434857e+02   4.3823093e+02   5.1392795e+02   5.3611464e+02   6.3841817e+02
   4.8579338e+02   4.9637508e+02   5.3115177e+02   7.1958141e+02   7.5346587e+02
   4.4968049e+02   4.5217282e+02   5.1499377e+02   5.3842718e+02   7.0359633e+02
   4.0511493e+02   4.2865656e+02   5.1347534e+02   5.3517349e+02   6.3155202e+02
   4.8572794e+02   4.9622881e+02   5.3100255e+02   6.2887755e+02   6.3796419e+02
   4.8583068e+02   4.9645885e+02   5.3123638e+02   6.8048486e+02   6.8064197e+02
   3.7197707e+02   4.2850530e+02   5.1280556e+02   5.3356138e+02   6.0742744e+02
   4.8578117e+02   4.9634763e+02   5.3112103e+02   6.1858321e+02   6.2046227e+02
   4.8482606e+02   4.9431124e+02   5.2919093e+02   5.9652764e+02   6.4163406e+02
   4.8457334e+02   4.9380443e+02   5.2876012e+02   5.9287225e+02   6.5241885e+02
   4.5393637e+02   4.5560788e+02   4.9966843e+02   5.1105848e+02   5.3909223e+02
   4.4580811e+02   4.4617575e+02   4.8774984e+02   4.9853057e+02   5.3215069e+02
   4.8475463e+02   4.9416535e+02   5.2901620e+02   5.8835615e+02   6.2219658e+02
   4.8577156e+02   4.9631921e+02   5.2987321e+02   5.3250058e+02   5.3392141e+02
   4.2425363e+02   4.3170423e+02   5.1318604e+02   5.3439929e+02   6.1619303e+02
   4.8403972e+02   4.9276664e+02   5.2783046e+02   5.7804877e+02   6.3435420e+02
   4.2601677e+02   4.3260551e+02   5.1377897e+02   5.3586860e+02   6.4571137e+02
   4.8581112e+02   4.9641485e+02   5.3119179e+02   6.6407092e+02   6.8360633e+02
   3.9630002e+02   4.1065962e+02   4.8635061e+02   4.9705211e+02   5.3150983e+02
   4.4946734e+02   4.5189880e+02   5.1275489e+02   5.3255855e+02   5.7963472e+02
   4.8372978e+02   4.9218145e+02   5.2728565e+02   5.7120881e+02   6.2651947e+02
   4.1314381e+02   4.2903513e+02   5.1351680e+02   5.3527048e+02   6.3326435e+02
   4.4940431e+02   4.4945247e+02   4.8608120e+02   4.9672605e+02   5.3134834e+02
   4.8415256e+02   4.9298311e+02   5.2804024e+02   5.8214702e+02   6.4223775e+02
   4.8468167e+02   4.9400761e+02   5.2851070e+02   5.6635208e+02   5.9082405e+02
   4.7740123e+02   4.8222871e+02   5.1966515e+02   5.4467422e+02   5.8683375e+02
   4.8343935e+02   4.9164727e+02   5.2689004e+02   5.6960411e+02   6.3399378e+02
   4.0654223e+02   4.2862914e+02   5.1288426e+02   5.3374237e+02   6.0963699e+02
   4.8552957e+02   4.9579167e+02   5.3057538e+02   6.2685164e+02   6.8129425e+02
   4.8509790e+02   4.9486877e+02   5.2963088e+02   5.9002204e+02   6.1345561e+02
   4.4588456e+02   4.4844342e+02   5.1273881e+02   5.3275099e+02   5.8485061e+02
   4.7475130e+02   4.7881955e+02   5.1975739e+02   5.4853131e+02   7.1002406e+02
   4.4725522e+02   4.4977893e+02   5.1345814e+02   5.3443001e+02   5.9784025e+02
   4.8294559e+02   4.9076429e+02   5.2631753e+02   5.6851632e+02   7.0573688e+02
   4.8498928e+02   4.9463572e+02   5.2915513e+02   5.6881350e+02   5.8794482e+02
   4.8432359e+02   4.9328477e+02   5.2737862e+02   5.5788660e+02   5.7480404e+02
   4.8528462e+02   4.9523535e+02   5.2889942e+02   5.4709809e+02   5.5067571e+02
   4.3630300e+02   4.3985415e+02   5.1422141e+02   5.3684768e+02   7.0794180e+02
   4.7702323e+02   4.8176235e+02   5.2082470e+02   5.5052258e+02   6.4907107e+02
   4.8194309e+02   4.8897391e+02   5.2290288e+02   5.4673944e+02   5.6527350e+02
   4.2289733e+02   4.3117872e+02   5.1387875e+02   5.3615921e+02   6.9696043e+02
   4.8489056e+02   4.9444236e+02   5.2929947e+02   5.9637181e+02   6.3550229e+02
   4.0266401e+02   4.2866095e+02   5.1388087e+02   5.3621491e+02   7.6018117e+02
   4.8579550e+02   4.9637981e+02   5.3115654e+02   6.9976980e+02   7.2357651e+02
   4.8397172e+02   4.9262974e+02   5.2746687e+02   5.6733193e+02   6.0928588e+02
   4.8500071e+02   4.9466932e+02   5.2952858e+02   6.0500215e+02   6.6316183e+02
   4.4931722e+02   4.5175806e+02   5.1287973e+02   5.3287299e+02   5.8231651e+02
   4.8502833e+02   4.9472635e+02   5.2957784e+02   6.0518226e+02   6.5700262e+02
   4.8440277e+02   4.9346845e+02   5.2847295e+02   5.8932286e+02   6.5269551e+02
   4.8363261e+02   4.9197288e+02   5.2624805e+02   5.5695280e+02   5.8301990e+02
   4.7752888e+02   4.8203648e+02   5.1104035e+02   5.2093442e+02   5.4154081e+02
   3.8767679e+02   4.2851685e+02   5.1285730e+02   5.3368165e+02   6.0893665e+02
   4.8518483e+02   4.9504212e+02   5.2948656e+02   5.6602710e+02   5.7851942e+02
   4.2205892e+02   4.3081050e+02   5.1314602e+02   5.3432085e+02   6.1598514e+02
   4.1279832e+02   4.2903484e+02   5.1385405e+02   5.3613726e+02   7.2367961e+02
   4.2922208e+02   4.3375267e+02   5.0478386e+02   5.1839598e+02   5.4750340e+02
   4.8552467e+02   4.9578098e+02   5.3056530e+02   6.2697001e+02   6.9612817e+02
   4.4935707e+02   4.5185919e+02   5.1492305e+02   5.3824508e+02   6.6086031e+02
   4.8579338e+02   4.9637502e+02   5.3114962e+02   6.2141562e+02   6.2312247e+02
   4.6452365e+02   4.6712070e+02   5.1663527e+02   5.4177697e+02   6.4422244e+02
   4.4878306e+02   4.5130451e+02   5.1491569e+02   5.3825906e+02   6.9803692e+02
   4.8579416e+02   4.9637682e+02   5.3115337e+02   6.5835717e+02   6.8672457e+02
   4.4983627e+02   4.5230800e+02   5.1446812e+02   5.3693994e+02   6.2005400e+02
   4.5131389e+02   4.5373331e+02   5.1434319e+02   5.3649909e+02   6.1217844e+02
   4.8435110e+02   4.9336166e+02   5.2818707e+02   5.7365517e+02   6.1219119e+02
   4.1695469e+02   4.2954189e+02   5.1375442e+02   5.3586807e+02   6.5544254e+02
   4.8545246e+02   4.9562407e+02   5.3041213e+02   6.2029822e+02   6.5737255e+02
   4.3561871e+02   4.3928029e+02   5.1418660e+02   5.3677193e+02   7.0049645e+02
   4.8213693e+02   4.8935265e+02   5.2474067e+02   5.5762107e+02   6.1085234e+02
   4.0950401e+02   4.2882091e+02   5.1382057e+02   5.3605386e+02   7.1331865e+02
   4.8548122e+02   4.9568585e+02   5.3045080e+02   6.0515268e+02   6.1900142e+02
   4.8409235e+02   4.9286685e+02   5.2790968e+02   5.7858365e+02   6.3280553e+02
   4.6065482e+02   4.6310343e+02   5.1615530e+02   5.4090522e+02   6.6928479e+02
   4.0788297e+02   4.2859587e+02   5.1218810e+02   5.3215838e+02   5.9304770e+02
   4.6204366e+02   4.6393788e+02   5.0212609e+02   5.1326318e+02   5.3989723e+02
   4.2136390e+02   4.3050208e+02   5.1229902e+02   5.3236567e+02   5.9381803e+02
   4.7623900e+02   4.8071434e+02   5.2013924e+02   5.4844630e+02   6.2519553e+02
   4.3896333e+02   4.4211439e+02   5.1349551e+02   5.3487632e+02   6.1175161e+02
   4.7350788e+02   4.7726648e+02   5.1858549e+02   5.4475463e+02   6.1466415e+02
   4.7664184e+02   4.8125553e+02   5.2069049e+02   5.5047429e+02   6.8448983e+02
   4.8574903e+02   4.9627589e+02   5.3105250e+02   6.7450443e+02   7.7120845e+02
   3.9572870e+02   4.2861293e+02   5.1375980e+02   5.3590000e+02   6.6531563e+02
   4.1827533e+02   4.2971114e+02   5.1282140e+02   5.3357436e+02   6.0661852e+02
   4.8577126e+02   4.9632555e+02   5.3110209e+02   7.0553554e+02   7.5119850e+02
   4.8580981e+02   4.9641189e+02   5.3118736e+02   6.1716302e+02   6.1782723e+02
   4.5804563e+02   4.6045127e+02   5.1558481e+02   5.3945878e+02   6.3442005e+02
   4.1272257e+02   4.2900598e+02   5.1360572e+02   5.3549646e+02   6.3965665e+02
   4.8545588e+02   4.9562124e+02   5.3003430e+02   5.6106109e+02   5.6510598e+02
   4.1308406e+02   4.2894158e+02   5.1259850e+02   5.3307534e+02   6.0125507e+02
   4.4653694e+02   4.4899799e+02   5.1094288e+02   5.2854842e+02   5.6240525e+02
   4.6603666e+02   4.6872568e+02   5.1705063e+02   5.4279987e+02   6.6849609e+02
   4.8519981e+02   4.9508388e+02   5.2988070e+02   6.0136598e+02   6.2774950e+02
   3.8274220e+02   3.9059528e+02   4.8583535e+02   4.9646439e+02   5.3123915e+02
   4.8425338e+02   4.9317581e+02   5.2815404e+02   5.7996628e+02   6.2796269e+02
   4.1241303e+02   4.2898577e+02   5.1366525e+02   5.3564902e+02   6.4706087e+02
   4.8494399e+02   4.9455028e+02   5.2934336e+02   5.8875762e+02   6.1714112e+02
   3.9285935e+02   4.2860434e+02   5.1371336e+02   5.3578009e+02   6.5453726e+02
   4.8580513e+02   4.9640143e+02   5.3117831e+02   6.8464945e+02   7.1564361e+02
   4.8378376e+02   4.9227703e+02   5.2720316e+02   5.6689637e+02   6.1346463e+02
   4.8236695e+02   4.8973052e+02   5.2466815e+02   5.5549835e+02   5.9610891e+02
   4.6788847e+02   4.6971870e+02   4.9781215e+02   5.0787804e+02   5.3584204e+02
   4.8494276e+02   4.9454246e+02   5.2915573e+02   5.7292989e+02   5.9504595e+02
   4.8563302e+02   4.9601682e+02   5.3073124e+02   5.8404000e+02   5.8988284e+02
   4.8552273e+02   4.9577667e+02   5.3055863e+02   6.2220949e+02   6.5448787e+02
   4.8380751e+02   4.9233100e+02   5.2755134e+02   5.7951879e+02   6.8888017e+02
   4.8572634e+02   4.9622533e+02   5.3100213e+02   6.5782977e+02   7.4495940e+02
   4.1606304e+02   4.2922724e+02   5.1192115e+02   5.3155429e+02   5.8708210e+02
   4.7894049e+02   4.8440029e+02   5.2128494e+02   5.4904409e+02   6.0080942e+02
   4.2497197e+02   4.3209141e+02   5.1390439e+02   5.3620740e+02   6.8535798e+02
   4.8579471e+02   4.9637803e+02   5.3115412e+02   6.4088048e+02   6.4658902e+02
   4.2835609e+02   4.3371245e+02   5.1048856e+02   5.2832076e+02   5.6511377e+02
   4.3942186e+02   4.4254840e+02   5.1434648e+02   5.3709461e+02   7.0614425e+02
   4.8230211e+02   4.8964030e+02   5.2519958e+02   5.6053272e+02   6.2243136e+02
   4.2845585e+02   4.3400260e+02   5.1389799e+02   5.3614760e+02   6.5409930e+02
   4.4811633e+02   4.5065656e+02   5.1486059e+02   5.3814177e+02   6.9087592e+02
   4.8431058e+02   4.9328874e+02   5.2831945e+02   5.8693088e+02   6.5169018e+02
   4.6961766e+02   4.7273172e+02   5.1762420e+02   5.4350770e+02   6.2835217e+02
   4.8409976e+02   4.9288203e+02   5.2795604e+02   5.8117706e+02   6.4268997e+02
   4.1068484e+02   4.2887724e+02   5.1377459e+02   5.3593321e+02   6.6813720e+02
   4.4426446e+02   4.4512376e+02   4.9064713e+02   5.0164292e+02   5.3368531e+02
   4.0039373e+02   4.2863309e+02   5.1377786e+02   5.3594642e+02   6.7819102e+02
   4.7614396e+02   4.8059977e+02   5.2041022e+02   5.4984615e+02   6.7355094e+02
   4.8574823e+02   4.9627411e+02   5.3105066e+02   6.6224417e+02   7.3572989e+02
   4.3736411e+02   4.4076037e+02   5.1432576e+02   5.3710106e+02   7.3895000e+02
   4.8578377e+02   4.9635354e+02   5.3113009e+02   6.6697486e+02   7.1863111e+02
   4.8343549e+02   4.9164367e+02   5.2699551e+02   5.7367768e+02   6.7453223e+02
   4.8325904e+02   4.9122063e+02   5.2341987e+02   5.4050090e+02   5.5204484e+02
   4.8579130e+02   4.9637042e+02   5.3114693e+02   6.5808339e+02   6.9392411e+02
   4.8534100e+02   4.9538411e+02   5.3017779e+02   6.1211571e+02   6.4125529e+02
   4.7146605e+02   4.7485112e+02   5.1836400e+02   5.4533044e+02   6.4506501e+02
   4.8504636e+02   4.9475964e+02   5.2946494e+02   5.8136597e+02   6.0279207e+02
   4.5632145e+02   4.5653979e+02   4.8703541e+02   4.9769328e+02   5.3173261e+02
   4.8306407e+02   4.9097308e+02   5.2643414e+02   5.6837749e+02   6.5236982e+02
   4.8574603e+02   4.9626776e+02   5.3099020e+02   5.7331814e+02   5.7528588e+02
   4.0347949e+02   4.2472590e+02   4.9574351e+02   5.0749015e+02   5.3755857e+02
   4.8274383e+02   4.9020908e+02   5.1921052e+02   5.2889398e+02   5.4249902e+02
   4.8289659e+02   4.9067466e+02   5.2615086e+02   5.6584889e+02   6.4119653e+02
   4.0290599e+02   4.2840486e+02   5.1138545e+02   5.3040170e+02   5.7801764e+02
   4.1737594e+02   4.1754936e+02   4.8589942e+02   4.9653713e+02   5.3127199e+02
   4.8481820e+02   4.9429358e+02   5.2911634e+02   5.8741285e+02   6.1928455e+02
   4.3578631e+02   4.3939344e+02   5.1357376e+02   5.3516342e+02   6.1815639e+02
   4.3288379e+02   4.3707409e+02   5.1378922e+02   5.3578475e+02   6.3210596e+02
   4.8524059e+02   4.9516074e+02   5.2962727e+02   5.6661744e+02   5.7827916e+02
   4.2706612e+02   4.3311531e+02   5.1288928e+02   5.3366190e+02   6.0521631e+02
   4.1491200e+02   4.2925286e+02   5.1383934e+02   5.3609456e+02   7.1464872e+02
   4.8465002e+02   4.9395681e+02   5.2888265e+02   5.9316550e+02   6.4540285e+02
   4.4911883e+02   4.5160837e+02   5.1420207e+02   5.3625942e+02   6.1472526e+02
   4.3938005e+02   4.4102900e+02   4.9474208e+02   5.0614787e+02   5.3637895e+02
   4.8573919e+02   4.9625362e+02   5.3101853e+02   6.0391256e+02   6.0756910e+02
   4.8526074e+02   4.9521308e+02   5.3001393e+02   6.0791132e+02   6.3762232e+02
   4.5369090e+02   4.5605291e+02   5.1360209e+02   5.3433911e+02   5.8812222e+02
   4.0574460e+02   4.0580603e+02   4.8583338e+02   4.9646212e+02   5.3123807e+02
   4.7595418e+02   4.8034262e+02   5.1997830e+02   5.4809813e+02   6.2416596e+02
   4.8582367e+02   4.9644309e+02   5.3122035e+02   6.5923607e+02   6.6140186e+02
   4.7349176e+02   4.7720823e+02   5.1732931e+02   5.4014425e+02   5.8004066e+02
   4.0781720e+02   4.2845508e+02   5.1094873e+02   5.2945522e+02   5.7162190e+02
   4.6449361e+02   4.6704085e+02   5.1479982e+02   5.3610466e+02   5.8163295e+02
   4.8576280e+02   4.9630613e+02   5.3106303e+02   5.8932576e+02   5.9137875e+02
   4.8423289e+02   4.9313894e+02   5.2821234e+02   5.8728500e+02   6.8459444e+02
   4.6971105e+02   4.7283750e+02   5.1765553e+02   5.4357827e+02   6.2866429e+02
   4.8493640e+02   4.9453702e+02   5.2941249e+02   6.0358798e+02   6.8104543e+02
   4.8567104e+02   4.9610228e+02   5.3086972e+02   6.1342694e+02   6.1955248e+02
   4.8559589e+02   4.9593491e+02   5.3064314e+02   5.8421600e+02   5.9112436e+02
   4.2860425e+02   4.3404034e+02   5.1298990e+02   5.3387810e+02   6.0705075e+02
   4.8432406e+02   4.9331539e+02   5.2835728e+02   5.8920594e+02   6.7348754e+02
   4.5136357e+02   4.5380348e+02   5.1512412e+02   5.3869248e+02   6.8063632e+02
   4.4241846e+02   4.4516340e+02   5.1262852e+02   5.3266193e+02   5.8700947e+02
   4.8429413e+02   4.9325725e+02   5.2830691e+02   5.8823707e+02   6.6778240e+02
   4.8558491e+02   4.9591263e+02   5.3068978e+02   6.2320956e+02   6.4806083e+02
   4.8526983e+02   4.9522729e+02   5.2984679e+02   5.7555406e+02   5.9060339e+02
   4.8570388e+02   4.9617056e+02   5.3075639e+02   5.5683638e+02   5.5789293e+02
   4.8509377e+02   4.9486234e+02   5.2970238e+02   6.0771390e+02   6.5984474e+02
   4.6375189e+02   4.6629052e+02   5.1567521e+02   5.3888901e+02   6.0497117e+02
   4.8577055e+02   4.9632393e+02   5.3109893e+02   6.3400586e+02   6.3974351e+02
   4.0754284e+02   4.2874365e+02   5.1378267e+02   5.3595674e+02   6.7849003e+02
   4.7901131e+02   4.8452477e+02   5.2202988e+02   5.5273190e+02   6.3223521e+02
   4.6152559e+02   4.6399873e+02   5.1636157e+02   5.4144231e+02   7.3316320e+02
   4.5924779e+02   4.6166112e+02   5.1551619e+02   5.3910824e+02   6.2120876e+02
   3.8472213e+02   4.2839896e+02   5.1176457e+02   5.3122927e+02   5.8487817e+02
   4.1730836e+02   4.2931005e+02   5.1073499e+02   5.2897344e+02   5.6877254e+02
   4.8423136e+02   4.9313599e+02   5.2821007e+02   5.8726988e+02   6.8538229e+02
   3.8235528e+02   4.2861307e+02   5.1385506e+02   5.3614811e+02   7.3186304e+02
   4.1987023e+02   4.2911342e+02   5.0475153e+02   5.1845833e+02   5.4779202e+02
   4.6997218e+02   4.7314108e+02   5.1802580e+02   5.4483721e+02   6.7123331e+02
   4.7943239e+02   4.8514345e+02   5.2258776e+02   5.5485351e+02   6.9852774e+02
   4.4400194e+02   4.4671755e+02   5.1451767e+02   5.3739172e+02   6.5655389e+02
   4.1353192e+02   4.2227354e+02   4.9046221e+02   5.0163972e+02   5.3384171e+02
   4.8523212e+02   4.9515227e+02   5.2995011e+02   6.0413934e+02   6.3119427e+02
   4.7570218e+02   4.8000461e+02   5.1945515e+02   5.4613586e+02   6.0904173e+02
   4.4381457e+02   4.4653036e+02   5.1422792e+02   5.3660855e+02   6.2967679e+02
   4.0922657e+02   4.2880363e+02   5.1376568e+02   5.3591149e+02   6.6451824e+02
   4.8420065e+02   4.9307739e+02   5.2818025e+02   5.8889173e+02   7.4808665e+02
   4.8554220e+02   4.9581429e+02   5.3041673e+02   5.6992423e+02   5.7624268e+02
   4.8572103e+02   4.9621332e+02   5.3098322e+02   6.1690149e+02   6.2074839e+02
   4.3799026e+02   4.4121455e+02   5.1228394e+02   5.3202896e+02   5.8482970e+02
   4.8366284e+02   4.9198855e+02   5.2497699e+02   5.4593055e+02   5.5679983e+02
   4.6000857e+02   4.6239687e+02   5.1425478e+02   5.3536896e+02   5.8533283e+02
   4.4341186e+02   4.4615013e+02   5.1426053e+02   5.3671431e+02   6.3335817e+02
   4.8578625e+02   4.9635635e+02   5.3100240e+02   5.4741527e+02   5.4775536e+02
   4.6643639e+02   4.6915951e+02   5.1715093e+02   5.4303175e+02   6.8309989e+02
   4.2757612e+02   4.3342771e+02   5.1317223e+02   5.3432879e+02   6.1360092e+02
   4.8254191e+02   4.9006105e+02   5.2582778e+02   5.6622315e+02   7.7122609e+02
   4.7471833e+02   4.7872252e+02   5.1794080e+02   5.4126459e+02   5.8151159e+02
   4.4204663e+02   4.4487499e+02   5.1407850e+02   5.3627982e+02   6.2703324e+02
   4.8282647e+02   4.9055401e+02   5.2614020e+02   5.6710304e+02   6.6884991e+02
   4.7445606e+02   4.7844672e+02   5.1948002e+02   5.4760898e+02   6.4386089e+02
   4.8579259e+02   4.9637330e+02   5.3114999e+02   6.9853579e+02   7.2481495e+02
   4.2422220e+02   4.3151003e+02   5.1095446e+02   5.2938354e+02   5.7026829e+02
   4.5576634e+02   4.5816520e+02   5.1537443e+02   5.3906656e+02   6.3859322e+02
   4.8291781e+02   4.9071465e+02   5.2626139e+02   5.6781176e+02   6.6548614e+02
   4.2665985e+02   4.3288348e+02   5.1280612e+02   5.3347245e+02   6.0297338e+02
   4.8582975e+02   4.9645674e+02   5.3123375e+02   5.8225054e+02   5.8228506e+02
   4.2252702e+02   4.3103570e+02   5.1386020e+02   5.3611356e+02   6.7603543e+02
   4.8509258e+02   4.9486003e+02   5.2970644e+02   6.1032541e+02   8.3178635e+02
   4.7066910e+02   4.7393468e+02   5.1823770e+02   5.4529674e+02   6.8040512e+02
   4.3516941e+02   4.3890677e+02   5.1413013e+02   5.3663172e+02   6.6122200e+02
   4.1549695e+02   4.2422264e+02   4.9257480e+02   5.0396015e+02   5.3520200e+02
   4.6516660e+02   4.6772398e+02   5.1408906e+02   5.3383048e+02   5.6792303e+02
   4.5593125e+02   4.5828828e+02   5.1387776e+02   5.3484502e+02   5.8867078e+02
   4.3629841e+02   4.3944673e+02   5.0680522e+02   5.2129008e+02   5.5083289e+02
   4.8562854e+02   4.9600850e+02   5.3078128e+02   6.2095386e+02   6.3616311e+02
   4.7412129e+02   4.7800389e+02   5.1839302e+02   5.4350103e+02   5.9930283e+02
   4.2178374e+02   4.3051253e+02   5.1086807e+02   5.2922494e+02   5.6970382e+02
   4.3746481e+02   4.4077179e+02   5.1254068e+02   5.3263511e+02   5.9055303e+02
   4.4998228e+02   4.5246410e+02   5.1501646e+02   5.3847323e+02   7.0127126e+02
   4.7390986e+02   4.7776374e+02   5.1896245e+02   5.4592818e+02   6.2116992e+02
   4.7845869e+02   4.8371666e+02   5.2101705e+02   5.4880507e+02   6.0417115e+02
   4.5022842e+02   4.5268226e+02   5.1434509e+02   5.3657715e+02   6.1610060e+02
   4.3941256e+02   4.4249372e+02   5.1312403e+02   5.3394830e+02   6.0071718e+02
   4.1829682e+02   4.1851831e+02   4.8593528e+02   4.9657782e+02   5.3129039e+02
   4.6739145e+02   4.7018943e+02   5.1624004e+02   5.3969775e+02   5.9988913e+02
   4.1889249e+02   4.2897579e+02   5.0558223e+02   5.1968631e+02   5.4933196e+02
   4.3691655e+02   4.4037374e+02   5.1421807e+02   5.3682181e+02   6.7506933e+02
   4.3115973e+02   4.3516796e+02   5.0515477e+02   5.1889636e+02   5.4803327e+02
   4.1994225e+02   4.2974137e+02   5.0909657e+02   5.2563593e+02   5.5865888e+02
   4.8527720e+02   4.9524834e+02   5.3005867e+02   6.1579186e+02   6.6633122e+02
   4.8583037e+02   4.9645741e+02   5.0472281e+02   5.0472425e+02   5.3123716e+02
   4.1883914e+02   4.2981025e+02   5.1252729e+02   5.3289534e+02   5.9937233e+02
   4.8581953e+02   4.9643368e+02   5.3120774e+02   5.9139721e+02   5.9171410e+02
   4.8574840e+02   4.9627409e+02   5.3103631e+02   5.9898490e+02   6.0116065e+02
   4.8492113e+02   4.9448396e+02   5.2862602e+02   5.5921973e+02   5.6907256e+02
   4.7466873e+02   4.7871552e+02   5.1969753e+02   5.4835073e+02   6.7783139e+02
   4.2122311e+02   4.3058902e+02   5.1390978e+02   5.3625274e+02   7.2465478e+02
   4.8486668e+02   4.9432972e+02   5.2655535e+02   5.3918785e+02   5.4528088e+02
   4.5864627e+02   4.6106256e+02   5.1584949e+02   5.4020136e+02   6.5527708e+02
   4.7459733e+02   4.7745696e+02   5.0008477e+02   5.0893855e+02   5.3541831e+02
   4.8577164e+02   4.9632537e+02   5.3106286e+02   5.7312709e+02   5.7451372e+02
   4.2459120e+02   4.2506450e+02   4.8643580e+02   4.9714234e+02   5.3154668e+02
   4.8578775e+02   4.9636247e+02   5.3113909e+02   6.9412587e+02   7.2691412e+02
   4.8542856e+02   4.9557210e+02   5.3035009e+02   6.1038124e+02   6.2927542e+02
   4.2795800e+02   4.3370173e+02   5.1394334e+02   5.3627406e+02   6.7015551e+02
   4.7038105e+02   4.7351243e+02   5.1499888e+02   5.3439604e+02   5.6342883e+02
   4.8541648e+02   4.9554652e+02   5.3034380e+02   6.2346039e+02   7.4470839e+02
   4.6240058e+02   4.6489590e+02   5.1614342e+02   5.4059582e+02   6.3182606e+02
   4.8550926e+02   4.9574740e+02   5.3053246e+02   6.2483101e+02   6.7799289e+02
   4.2933966e+02   4.3456447e+02   5.1391591e+02   5.3618122e+02   6.5365176e+02
   4.7751047e+02   4.8240473e+02   5.2055048e+02   5.4839365e+02   6.1117409e+02
   4.3369017e+02   4.3771378e+02   5.1406906e+02   5.3650365e+02   6.5865007e+02
   4.7495548e+02   4.7907521e+02   5.1981691e+02   5.4857495e+02   6.6775835e+02
   4.8303346e+02   4.9079818e+02   5.2248886e+02   5.3775260e+02   5.4985926e+02
   4.8136118e+02   4.8806461e+02   5.2349413e+02   5.5323185e+02   5.9869161e+02
   4.8467077e+02   4.9399893e+02   5.2894084e+02   5.9718875e+02   6.8864044e+02
   4.8333898e+02   4.9146560e+02   5.2677439e+02   5.6955210e+02   6.3915110e+02
   4.6358398e+02   4.6613908e+02   5.1661933e+02   5.4192665e+02   7.0094891e+02
   4.8006255e+02   4.8605218e+02   5.2233694e+02   5.5144203e+02   6.0405011e+02
   4.6984465e+02   4.7298190e+02   5.1744253e+02   5.4275342e+02   6.1743452e+02
   6.4842867e+02   5.4291228e+02   5.1436600e+02   5.0180124e+02   4.2669617e+02
   6.3554729e+02   6.3082795e+02   5.3604166e+02   5.1381513e+02   4.2860912e+02
   7.2089630e+02   6.3428305e+02   5.3539829e+02   5.1356441e+02   4.2858549e+02
   5.3630213e+02   5.1392847e+02   4.7164357e+02   4.7160803e+02   4.2853630e+02
   6.9335013e+02   5.7083434e+02   5.2951724e+02   5.1099669e+02   4.2831069e+02
   6.5054536e+02   6.1108136e+02   5.3432000e+02   5.1313299e+02   4.2854353e+02
   5.5158739e+02   5.2109577e+02   4.8202116e+02   4.7721273e+02   3.8982873e+02
   6.5556525e+02   5.3105610e+02   4.9639549e+02   4.8589260e+02   4.0583254e+02
   6.2340998e+02   5.5103968e+02   5.2202420e+02   5.0728312e+02   4.2781429e+02
   6.5517283e+02   5.3928725e+02   5.1015490e+02   4.9822437e+02   4.2563973e+02
   5.3625180e+02   5.1389916e+02   4.5201500e+02   4.5197800e+02   4.2850749e+02
   6.8426858e+02   5.8222859e+02   5.3112667e+02   5.1173144e+02   4.2839504e+02
   6.9620389e+02   6.9615149e+02   5.3621654e+02   5.1388114e+02   4.2861523e+02
   5.8037233e+02   5.6692403e+02   5.3376680e+02   5.1309156e+02   4.2854318e+02
   6.6744627e+02   5.9615021e+02   5.3276252e+02   5.1246511e+02   4.2847496e+02
   6.0568613e+02   5.3815322e+02   5.1087327e+02   4.9946851e+02   4.2616911e+02
   6.2415203e+02   5.8040308e+02   5.3189152e+02   5.1212939e+02   4.2844028e+02
   6.3916359e+02   6.3679867e+02   5.3611721e+02   5.1384361e+02   4.2861176e+02
   5.5530493e+02   5.5421427e+02   5.3545949e+02   5.1371810e+02   4.2860190e+02
   5.8857120e+02   5.2815035e+02   4.9304298e+02   4.8418520e+02   3.9094692e+02
   6.7442159e+02   5.5517839e+02   5.2388898e+02   5.0817085e+02   4.2793869e+02
   6.6490563e+02   5.9268328e+02   5.3238771e+02   5.1230013e+02   4.2845742e+02
   7.0760342e+02   5.3542037e+02   5.0446656e+02   4.9308002e+02   4.2324400e+02
   6.9472269e+02   6.1746133e+02   5.3456786e+02   5.1323205e+02   4.2855328e+02
   5.9003003e+02   5.8878756e+02   5.3607595e+02   5.1383330e+02   4.2861089e+02
   6.3663459e+02   5.9830622e+02   5.3348544e+02   5.1279139e+02   4.2850921e+02
   6.9219585e+02   6.2691992e+02   5.3520124e+02   5.1348714e+02   4.2857810e+02
   6.2214002e+02   5.7124149e+02   5.3065033e+02   5.1160528e+02   4.2838351e+02
   5.9736883e+02   5.7544176e+02   5.3342067e+02   5.1286739e+02   4.2851916e+02
   5.6868951e+02   5.2678364e+02   4.9259593e+02   4.8464299e+02   4.1583924e+02
   6.5333149e+02   5.3802990e+02   5.0853024e+02   4.9679642e+02   4.2511811e+02
   5.8019498e+02   5.4123175e+02   5.1728926e+02   5.0512614e+02   4.2752951e+02
   5.3806938e+02   5.1479396e+02   4.4878141e+02   4.4620892e+02   4.0629386e+02
   6.1790580e+02   6.1788334e+02   5.3621419e+02   5.1388027e+02   4.2861515e+02
   5.8883615e+02   5.2824044e+02   4.9327958e+02   4.8438808e+02   4.0587184e+02
   5.9335245e+02   5.3313537e+02   5.0425025e+02   4.9399760e+02   4.2428981e+02
   7.2497009e+02   6.1966929e+02   5.3464371e+02   5.1326174e+02   4.2855618e+02
   7.4673859e+02   6.8235729e+02   5.3597884e+02   5.1379014e+02   4.2860678e+02
   6.1742237e+02   5.6457342e+02   5.2949304e+02   5.1114914e+02   4.2833403e+02
   6.2254155e+02   5.7911714e+02   5.3179965e+02   5.1209451e+02   4.2843667e+02
   5.8536156e+02   5.5300176e+02   5.2664329e+02   5.1028687e+02   4.2825261e+02
   6.0620150e+02   5.8735019e+02   5.3412850e+02   5.1310114e+02   4.2854128e+02
   6.1590116e+02   5.6122422e+02   5.2842023e+02   5.1069547e+02   4.2828281e+02
   7.0034889e+02   5.3110644e+02   4.9635953e+02   4.8580955e+02   3.9985070e+02
   7.2337194e+02   6.7249476e+02   5.3604421e+02   5.1381529e+02   4.2860912e+02
   6.2367735e+02   5.3036246e+02   4.9560426e+02   4.8547187e+02   4.0085824e+02
   6.5212392e+02   5.3294573e+02   5.0036032e+02   4.8943192e+02   4.1998817e+02
   5.4194635e+02   5.1658313e+02   4.6538473e+02   4.6286114e+02   3.8183656e+02
   6.1470621e+02   5.6004957e+02   5.2801403e+02   5.1052394e+02   4.2826325e+02
   5.9481833e+02   5.8775278e+02   5.3534382e+02   5.1357437e+02   4.2858697e+02
   6.8788926e+02   6.7297540e+02   5.3617710e+02   5.1386613e+02   4.2861384e+02
   5.4039910e+02   5.1594509e+02   4.6773509e+02   4.6599761e+02   4.2194782e+02
   6.5711548e+02   5.9873777e+02   5.3308765e+02   5.1260934e+02   4.2849015e+02
   7.6695306e+02   5.3149358e+02   4.9701912e+02   4.8632231e+02   4.1023133e+02
   6.0322586e+02   5.4206513e+02   5.1562434e+02   5.0334225e+02   4.2712587e+02
   5.9539287e+02   5.4727612e+02   5.2123861e+02   5.0727882e+02   4.2784501e+02
   5.5726558e+02   5.2347412e+02   4.8686189e+02   4.8069700e+02   4.0851954e+02
   6.1507833e+02   5.2981991e+02   4.9498311e+02   4.8515281e+02   3.8851553e+02
   5.5076285e+02   5.2072588e+02   4.8117394e+02   4.7658217e+02   3.9423842e+02
   5.3820465e+02   5.1485863e+02   4.4964949e+02   4.4711067e+02   4.0590741e+02
   5.3669570e+02   5.1412206e+02   4.3903105e+02   4.3664680e+02   4.2177817e+02
   5.4918862e+02   5.2019699e+02   4.8138683e+02   4.7716335e+02   4.1555454e+02
   7.1217601e+02   6.0079062e+02   5.3315964e+02   5.1263561e+02   4.2849278e+02
   6.1075529e+02   5.2964100e+02   4.9478580e+02   4.8505882e+02   3.8997057e+02
   6.8687449e+02   6.2304277e+02   5.3506277e+02   5.1343210e+02   4.2857280e+02
   6.7384400e+02   6.7048673e+02   5.3620427e+02   5.1387647e+02   4.2861480e+02
   7.3135037e+02   7.2851165e+02   5.3620183e+02   5.1387554e+02   4.2861471e+02
   6.5516387e+02   5.4848602e+02   5.1928848e+02   5.0537290e+02   4.2747228e+02
   6.2322003e+02   5.3320045e+02   5.0164618e+02   4.9085724e+02   4.2178049e+02
   6.2602327e+02   5.7126699e+02   5.3050690e+02   5.1152973e+02   4.2837470e+02
   6.0399584e+02   5.7124260e+02   5.3204453e+02   5.1229716e+02   4.2846078e+02
   5.7759389e+02   5.2739341e+02   4.9239769e+02   4.8401603e+02   4.0927583e+02
   6.7120803e+02   6.2401769e+02   5.3514645e+02   5.1346572e+02   4.2857605e+02
   6.7065318e+02   6.3228662e+02   5.3548597e+02   5.1359957e+02   4.2858885e+02
   5.3626727e+02   5.1390708e+02   4.4338621e+02   4.4325544e+02   4.2828272e+02
   5.3831233e+02   5.1490953e+02   4.5014235e+02   4.4758752e+02   3.9533009e+02
   5.4653994e+02   5.1896069e+02   4.7863546e+02   4.7515886e+02   4.1751602e+02
   5.8493705e+02   5.2793837e+02   4.9291232e+02   4.8419650e+02   4.0587652e+02
   6.6202029e+02   5.3102149e+02   4.9625167e+02   4.8574353e+02   3.9359372e+02
   6.7465897e+02   6.6897054e+02   5.3619324e+02   5.1387228e+02   4.2861441e+02
   5.9502961e+02   5.7917893e+02   5.3419160e+02   5.1316046e+02   4.2854781e+02
   5.4373173e+02   5.1760167e+02   4.7472829e+02   4.7204940e+02   4.1943098e+02
   5.9951729e+02   5.6224147e+02   5.3006641e+02   5.1155562e+02   4.2838458e+02
   5.5036140e+02   5.5029156e+02   5.3615964e+02   5.1387116e+02   4.2861444e+02
   6.3036349e+02   5.8775374e+02   5.3255523e+02   5.1240196e+02   4.2846893e+02
   6.7179664e+02   6.5406332e+02   5.3606064e+02   5.1382174e+02   4.2860972e+02
   6.2535114e+02   5.8179998e+02   5.3202637e+02   5.1218520e+02   4.2844620e+02
   6.4908335e+02   6.0111716e+02   5.3352364e+02   5.1280010e+02   4.2850995e+02
   6.2200620e+02   5.5496915e+02   5.2474074e+02   5.0881766e+02   4.2804139e+02
   6.1450480e+02   6.1321499e+02   5.3616220e+02   5.1386111e+02   4.2861339e+02
   6.3212285e+02   6.2807559e+02   5.3604147e+02   5.1381520e+02   4.2860913e+02
   6.0086218e+02   5.2936243e+02   4.9489835e+02   4.8540980e+02   4.1142970e+02
   6.0899128e+02   5.9417613e+02   5.3469823e+02   5.1331476e+02   4.2856193e+02
   5.5041591e+02   5.3297807e+02   5.1957465e+02   5.0863598e+02   4.2815743e+02
   5.3631803e+02   5.1392974e+02   4.2996675e+02   4.1900186e+02   3.9213714e+02
   6.9337268e+02   5.5841587e+02   5.2562781e+02   5.0910022e+02   4.2807080e+02
   5.7408098e+02   5.2688308e+02   4.9144898e+02   4.8332793e+02   3.8302224e+02
   7.1017575e+02   5.3167116e+02   4.9755737e+02   4.8685120e+02   4.1387943e+02
   6.1570370e+02   5.3011849e+02   4.9566692e+02   4.8573738e+02   4.1076864e+02
   6.3704365e+02   5.9185456e+02   5.3277087e+02   5.1248592e+02   4.2847755e+02
   5.9073035e+02   5.9021231e+02   5.3615102e+02   5.1385876e+02   4.2861320e+02
   7.3155276e+02   5.7255211e+02   5.2965095e+02   5.1104346e+02   4.2831568e+02
   5.6537225e+02   5.5695875e+02   5.3238513e+02   5.1277947e+02   4.2851800e+02
   5.5619672e+02   5.3577831e+02   5.1845105e+02   5.0720621e+02   4.2794605e+02
   6.8876216e+02   6.3983070e+02   5.3571036e+02   5.1368679e+02   4.2859710e+02
   5.4125690e+02   5.1626587e+02   4.6315458e+02   4.6070497e+02   3.9502117e+02
   6.0474191e+02   5.5497352e+02   5.2598813e+02   5.0967126e+02   4.2816454e+02
   6.0141557e+02   6.0095591e+02   5.3615979e+02   5.1386086e+02   4.2861337e+02
   5.7065699e+02   5.6767445e+02   5.3551895e+02   5.1367985e+02   4.2859756e+02
   6.4826721e+02   6.0560308e+02   5.3393311e+02   5.1297322e+02   4.2852755e+02
   7.7257941e+02   6.2859238e+02   5.3504519e+02   5.1342339e+02   4.2857193e+02
   6.5952103e+02   6.4255751e+02   5.3587183e+02   5.1374943e+02   4.2860298e+02
   6.6773529e+02   5.4047838e+02   5.1150079e+02   4.9935938e+02   4.2600359e+02
   5.6542112e+02   5.2844485e+02   4.9902687e+02   4.9057539e+02   4.2323750e+02
   6.0335144e+02   5.7689960e+02   5.3300440e+02   5.1267528e+02   4.2849926e+02
   6.1774952e+02   6.1737744e+02   5.3617529e+02   5.1386585e+02   4.2861382e+02
   6.3602020e+02   6.3374025e+02   5.3614293e+02   5.1385339e+02   4.2861267e+02
   6.1981712e+02   5.7171145e+02   5.3091710e+02   5.1173596e+02   4.2839838e+02
   6.5314327e+02   5.3459608e+02   5.0332547e+02   4.9211526e+02   4.2261745e+02
   7.6147182e+02   5.3973106e+02   5.1035364e+02   4.9829195e+02   4.2563802e+02
   5.9077372e+02   5.6916351e+02   5.3304919e+02   5.1277451e+02   4.2851120e+02
   5.6595049e+02   5.2611330e+02   4.9128865e+02   4.8366858e+02   4.1367697e+02
   5.5298505e+02   5.2177719e+02   4.8385388e+02   4.7866237e+02   4.0932134e+02
   6.0433404e+02   5.6582662e+02   5.3082005e+02   5.1180922e+02   4.2840985e+02
   5.6395003e+02   5.2536215e+02   4.8942536e+02   4.8217093e+02   3.9070193e+02
   5.7482406e+02   5.2696928e+02   4.9157069e+02   4.8340110e+02   3.9504599e+02
   6.3703653e+02   6.1337602e+02   5.3482381e+02   5.1334145e+02   4.2856410e+02
   6.4141005e+02   6.4071258e+02   5.3620614e+02   5.1387721e+02   4.2861487e+02
   7.6791823e+02   6.0321327e+02   5.3322231e+02   5.1265869e+02   4.2849510e+02
   6.4589117e+02   5.5467943e+02   5.2386034e+02   5.0820839e+02   4.2794729e+02
   6.1329941e+02   5.8802895e+02   5.3364869e+02   5.1289583e+02   4.2852059e+02
   5.4826335e+02   5.1958014e+02   4.7832102e+02   4.7439399e+02   4.0557902e+02
   5.4026204e+02   5.1581938e+02   4.6087438e+02   4.5863983e+02   4.1392036e+02
   5.9454785e+02   5.3140758e+02   5.0054348e+02   4.9062593e+02   4.2221940e+02
   6.3863001e+02   5.3934080e+02   5.1053186e+02   4.9864397e+02   4.2580132e+02
   6.4602659e+02   6.0712366e+02   5.3411545e+02   5.1305004e+02   4.2853528e+02
   6.3442017e+02   6.3433113e+02   5.3621372e+02   5.1388008e+02   4.2861513e+02
   6.9124891e+02   5.3324242e+02   5.0073221e+02   4.8970285e+02   4.2025616e+02
   6.2296933e+02   5.4677078e+02   5.1866460e+02   5.0514547e+02   4.2744661e+02
   6.4416653e+02   5.7596942e+02   5.3068880e+02   5.1156051e+02   4.2837661e+02
   6.5894581e+02   6.4246818e+02   5.3587702e+02   5.1375143e+02   4.2860317e+02
   5.5634732e+02   5.2307166e+02   4.8592582e+02   4.7997627e+02   3.9990183e+02
   6.3166161e+02   6.2998408e+02   5.3614740e+02   5.1385515e+02   4.2861283e+02
   5.3624464e+02   5.1389430e+02   4.2894895e+02   4.1167865e+02   3.9028155e+02
   5.4394930e+02   5.1762550e+02   4.7317873e+02   4.7039165e+02   4.1664386e+02
   6.0801544e+02   5.3466175e+02   5.0545837e+02   4.9464935e+02   4.2441019e+02
   5.3622326e+02   5.2504393e+02   5.2503627e+02   5.1387825e+02   4.2861509e+02
   5.8614599e+02   5.2797724e+02   4.9283311e+02   4.8407698e+02   3.9268327e+02
   6.0375559e+02   6.0374025e+02   5.3621528e+02   5.1388068e+02   4.2861519e+02
   5.9474021e+02   5.3139330e+02   5.0048817e+02   4.9056965e+02   4.2216917e+02
   5.7874877e+02   5.3204478e+02   5.0416306e+02   4.9443428e+02   4.2470997e+02
   5.7939991e+02   5.2747795e+02   4.9235671e+02   4.8390962e+02   4.0630429e+02
   6.4218205e+02   5.7942403e+02   5.3119253e+02   5.1178768e+02   4.2840206e+02
   6.4582408e+02   5.9842929e+02   5.3326695e+02   5.1269247e+02   4.2849891e+02
   6.1671094e+02   5.7837120e+02   5.3220774e+02   5.1229745e+02   4.2845901e+02
   6.8246575e+02   6.8143480e+02   5.3621366e+02   5.1388005e+02   4.2861513e+02
   6.6425815e+02   6.4772967e+02   5.3595648e+02   5.1378190e+02   4.2860602e+02
   5.7247260e+02   5.2690495e+02   4.9190745e+02   4.8381532e+02   4.1077567e+02
   6.6245214e+02   6.4417565e+02   5.3588918e+02   5.1375606e+02   4.2860361e+02
   6.1898326e+02   5.7431961e+02   5.3139998e+02   5.1194552e+02   4.2842124e+02
   6.3697511e+02   5.8406664e+02   5.3188164e+02   5.1209935e+02   4.2843637e+02
   6.1476208e+02   6.1438024e+02   5.3619577e+02   5.1387348e+02   4.2861452e+02
   6.3174594e+02   5.7220690e+02   5.3043969e+02   5.1147976e+02   4.2836845e+02
   5.7530676e+02   5.2768959e+02   4.9380882e+02   4.8537578e+02   4.1636336e+02
   6.2305420e+02   5.3313849e+02   5.0153637e+02   4.9076036e+02   4.2169499e+02
   6.2453819e+02   5.8289775e+02   5.3217580e+02   5.1225030e+02   4.2845316e+02
   6.3022787e+02   5.3102087e+02   4.9689594e+02   4.8652844e+02   4.1362103e+02
   5.9066667e+02   5.5078069e+02   5.2451979e+02   5.0917935e+02   4.2811478e+02
   6.1083288e+02   6.0184579e+02   5.3543821e+02   5.1359309e+02   4.2858844e+02
   7.7263538e+02   6.2190434e+02   5.3474326e+02   5.1330142e+02   4.2856005e+02
   5.3775943e+02   5.1468441e+02   4.6816699e+02   4.6751192e+02   4.2673134e+02
   5.9827154e+02   5.4101797e+02   5.1501152e+02   5.0301253e+02   4.2707291e+02
   6.0627105e+02   6.0573266e+02   5.3616689e+02   5.1386315e+02   4.2861358e+02
   5.6662397e+02   5.4622775e+02   5.2434950e+02   5.0962092e+02   4.2819555e+02
   6.9929824e+02   6.5525104e+02   5.3602903e+02   5.1380959e+02   4.2860859e+02
   6.3158935e+02   5.3097567e+02   4.9674651e+02   4.8638138e+02   4.1280246e+02
   5.3837329e+02   5.1493859e+02   4.5056271e+02   4.4802868e+02   4.0101457e+02
   6.4754369e+02   6.3990656e+02   5.3605305e+02   5.1381909e+02   4.2860949e+02
   6.6986637e+02   5.3168711e+02   4.9767355e+02   4.8698229e+02   4.1454519e+02
   5.5540837e+02   5.2273912e+02   4.8546086e+02   4.7970628e+02   4.0565114e+02
   6.3720726e+02   5.7633436e+02   5.3090962e+02   5.1167160e+02   4.2838943e+02
   6.3119568e+02   5.9224766e+02   5.3301517e+02   5.1259745e+02   4.2848935e+02
   7.0652801e+02   6.3084233e+02   5.3534790e+02   5.1354496e+02   4.2858364e+02
   6.0648664e+02   5.9137250e+02   5.3454750e+02   5.1326123e+02   4.2855684e+02
   6.4753954e+02   5.3091553e+02   4.9621948e+02   4.8578665e+02   4.0428550e+02
   6.9196909e+02   5.3110419e+02   4.9636217e+02   4.8581453e+02   4.0049212e+02
   6.1022253e+02   6.0999180e+02   5.3619756e+02   5.1387420e+02   4.2861459e+02
   5.7920632e+02   5.7390236e+02   5.3536938e+02   5.1361392e+02   4.2859123e+02
   5.5330665e+02   5.2329933e+02   4.9223345e+02   4.8633276e+02   4.2261689e+02
   7.2451146e+02   5.4067226e+02   5.1156177e+02   4.9936311e+02   4.2599493e+02
   6.6939175e+02   5.3103799e+02   4.9626147e+02   4.8574268e+02   3.8102078e+02
   6.7980428e+02   5.3270927e+02   4.9973040e+02   4.8880610e+02   4.1901113e+02
   5.3760113e+02   5.1456753e+02   4.4527051e+02   4.4249765e+02   4.0574302e+02
   6.0053867e+02   5.6187450e+02   5.2979536e+02   5.1143058e+02   4.2837064e+02
   6.2738517e+02   6.1294280e+02   5.3517820e+02   5.1348455e+02   4.2857797e+02
   6.9480872e+02   6.7565734e+02   5.3618106e+02   5.1386763e+02   4.2861398e+02
   6.4525038e+02   6.0214270e+02   5.3371612e+02   5.1288341e+02   4.2851848e+02
   6.1237140e+02   6.0486438e+02   5.3556689e+02   5.1364029e+02   4.2859287e+02
   6.2365867e+02   6.2010924e+02   5.3593686e+02   5.1377631e+02   4.2860553e+02
   7.5608413e+02   5.3123089e+02   4.9645377e+02   4.8582869e+02   3.8255610e+02
   6.7397323e+02   6.5468954e+02   5.3606464e+02   5.1382326e+02   4.2860987e+02
   7.6298266e+02   7.3735862e+02   5.3617489e+02   5.1386527e+02   4.2861376e+02
   6.7280942e+02   5.5764325e+02   5.2527100e+02   5.0891984e+02   4.2804626e+02
   5.3838555e+02   5.1494627e+02   4.5228555e+02   4.5008204e+02   4.1592799e+02
   6.2849030e+02   5.3108663e+02   4.9710831e+02   4.8673658e+02   4.1459300e+02
   6.9691490e+02   6.9662679e+02   5.3621631e+02   5.1388105e+02   4.2861522e+02
   6.1943693e+02   5.7747377e+02   5.3183914e+02   5.1212748e+02   4.2844063e+02
   6.0345995e+02   5.8520337e+02   5.3407758e+02   5.1308836e+02   4.2854017e+02
   5.9455725e+02   5.6401932e+02   5.3121991e+02   5.1206084e+02   4.2843908e+02
   6.4018185e+02   6.3566306e+02   5.3605156e+02   5.1381870e+02   4.2860945e+02
   6.5753314e+02   5.4288747e+02   5.1419705e+02   5.0162580e+02   4.2664585e+02
   6.5888541e+02   6.1600100e+02   5.3452159e+02   5.1321437e+02   4.2855156e+02
   5.9410223e+02   5.2962751e+02   4.9638594e+02   4.8694421e+02   4.1778175e+02
   7.0495036e+02   6.0256743e+02   5.3337123e+02   5.1272793e+02   4.2850238e+02
   6.9216147e+02   6.7240597e+02   5.3617254e+02   5.1386439e+02   4.2861368e+02
   6.0112769e+02   5.6677807e+02   5.3133494e+02   5.1203948e+02   4.2843480e+02
   6.0244613e+02   5.9307369e+02   5.3511111e+02   5.1347876e+02   4.2857777e+02
   7.1482923e+02   5.5306538e+02   5.2245729e+02   5.0733095e+02   4.2780825e+02
   6.2257889e+02   5.7464850e+02   5.3116680e+02   5.1182414e+02   4.2840744e+02
   7.5152601e+02   6.1815794e+02   5.3442113e+02   5.1316932e+02   4.2854703e+02
   7.1741490e+02   6.2697271e+02   5.3511694e+02   5.1345305e+02   4.2857481e+02
   6.2294903e+02   5.7786034e+02   5.3161769e+02   5.1201532e+02   4.2842811e+02
   5.5254791e+02   5.2183183e+02   4.8529572e+02   4.8012677e+02   4.1642565e+02
   5.3826876e+02   5.1488956e+02   4.5028941e+02   4.4781229e+02   4.0941122e+02
   5.7427496e+02   5.2953528e+02   4.9925796e+02   4.9024569e+02   4.2258972e+02
   6.1778246e+02   5.4369008e+02   5.1623914e+02   5.0352815e+02   4.2713306e+02
   5.3635658e+02   5.1396295e+02   4.7628775e+02   4.7623080e+02   4.2851436e+02
   5.4711309e+02   5.1901625e+02   4.7639632e+02   4.7277045e+02   3.8853448e+02
   6.7087807e+02   5.3431016e+02   5.0269536e+02   4.9149689e+02   4.2209567e+02
   5.3804589e+02   5.1478223e+02   4.4841119e+02   4.4578021e+02   3.8282769e+02
   5.4826122e+02   5.1955957e+02   4.7808321e+02   4.7415880e+02   3.8960721e+02
   6.5440451e+02   5.9140401e+02   5.3233877e+02   5.1228267e+02   4.2845565e+02
   6.0439430e+02   5.9199283e+02   5.3480754e+02   5.1336312e+02   4.2856671e+02
   5.4840840e+02   5.1963248e+02   4.7832466e+02   4.7436094e+02   3.9818181e+02
   6.2473420e+02   5.3189273e+02   4.9899281e+02   4.8845253e+02   4.1891773e+02
   7.0920167e+02   5.3110616e+02   4.9633350e+02   4.8577784e+02   3.9131916e+02
   6.1317192e+02   5.6978502e+02   5.3108276e+02   5.1185216e+02   4.2841239e+02
   5.7239543e+02   5.3159030e+02   5.0446726e+02   4.9498007e+02   4.2503785e+02
   5.9509881e+02   5.8062526e+02   5.3437708e+02   5.1322741e+02   4.2855421e+02
   6.4427719e+02   6.4396847e+02   5.3620785e+02   5.1387785e+02   4.2861493e+02
   6.3094644e+02   5.3052749e+02   4.9573973e+02   4.8550631e+02   3.8517099e+02
   6.6285466e+02   6.4800080e+02   5.3597182e+02   5.1378779e+02   4.2860657e+02
   6.3493133e+02   5.5149854e+02   5.2198275e+02   5.0717864e+02   4.2779240e+02
   6.7559479e+02   6.0838294e+02   5.3389760e+02   5.1295359e+02   4.2852547e+02
   5.9950266e+02   5.7834553e+02   5.3361250e+02   5.1292778e+02   4.2852481e+02
   5.5359404e+02   5.2680623e+02   5.0463106e+02   4.9721871e+02   4.2641095e+02
   5.3648482e+02   5.1401770e+02   4.4439661e+02   4.4378679e+02   4.2690894e+02
   5.9401438e+02   5.3781515e+02   5.1160253e+02   5.0039395e+02   4.2648134e+02
   6.5427109e+02   5.3095130e+02   4.9618050e+02   4.8571119e+02   3.9329582e+02
   6.0022128e+02   5.8561667e+02   5.3447084e+02   5.1324583e+02   4.2855563e+02
   6.5574985e+02   5.9859469e+02   5.3309297e+02   5.1261224e+02   4.2849047e+02
   5.3628102e+02   5.1391176e+02   4.2944420e+02   4.1629457e+02   3.9312525e+02
   5.7943759e+02   5.2970465e+02   4.9869540e+02   4.8952167e+02   4.2182553e+02
   5.9367285e+02   5.4750933e+02   5.2161244e+02   5.0753545e+02   4.2788578e+02
   6.5977284e+02   5.7393877e+02   5.3011144e+02   5.1127819e+02   4.2834377e+02
   5.5156428e+02   5.2134672e+02   4.8414933e+02   4.7925422e+02   4.1591793e+02
   5.5586703e+02   5.2354865e+02   4.8930482e+02   4.8319210e+02   4.1875009e+02
   6.5966819e+02   6.3619779e+02   5.3568359e+02   5.1367676e+02   4.2859616e+02
   6.8586600e+02   6.4638728e+02   5.3585330e+02   5.1374209e+02   4.2860229e+02
   5.6912763e+02   5.4959947e+02   5.2649447e+02   5.1052476e+02   4.2829269e+02
   6.4805862e+02   5.3797530e+02   5.0855637e+02   4.9685039e+02   4.2514802e+02
   6.3677079e+02   6.3571176e+02   5.3617726e+02   5.1386633e+02   4.2861386e+02
   5.5218359e+02   5.2137153e+02   4.8269723e+02   4.7772999e+02   4.0193164e+02
   5.3709626e+02   5.1432051e+02   4.4155790e+02   4.3864302e+02   4.1538595e+02
   6.1801346e+02   5.6457300e+02   5.2943833e+02   5.1111876e+02   4.2833035e+02
   6.4657474e+02   6.3768810e+02   5.3599763e+02   5.1379801e+02   4.2860752e+02
   6.1953720e+02   5.9834409e+02   5.3427630e+02   5.1313358e+02   4.2854394e+02
   5.7438588e+02   5.2728412e+02   4.9272682e+02   4.8445620e+02   4.1355611e+02
   6.2178261e+02   5.3025628e+02   4.9545699e+02   4.8537747e+02   3.9090708e+02
   6.1183057e+02   5.7432825e+02   5.3193853e+02   5.1220918e+02   4.2845037e+02
   6.6486991e+02   6.0691246e+02   5.3381516e+02   5.1291946e+02   4.2852203e+02
   6.5314844e+02   6.1082226e+02   5.3425689e+02   5.1310637e+02   4.2854087e+02
   6.1132648e+02   5.8366730e+02   5.3323408e+02   5.1273506e+02   4.2850454e+02
   5.3691889e+02   5.1423053e+02   4.3894249e+02   4.3547305e+02   4.1312378e+02
   6.0605185e+02   5.3148297e+02   4.9949639e+02   4.8933720e+02   4.2067308e+02
   6.8264621e+02   5.9830701e+02   5.3292033e+02   5.1253296e+02   4.2848208e+02
   6.4913888e+02   5.8530086e+02   5.3176003e+02   5.1203028e+02   4.2842847e+02
   6.6747550e+02   6.0767812e+02   5.3386868e+02   5.1294187e+02   4.2852430e+02
   6.4868801e+02   5.4271729e+02   5.1415838e+02   5.0163313e+02   4.2665341e+02
   5.6890090e+02   5.2800885e+02   4.9642678e+02   4.8802165e+02   4.2107286e+02
   6.5314129e+02   6.3178634e+02   5.3562804e+02   5.1365555e+02   4.2859416e+02
   5.9941035e+02   5.2895459e+02   4.9400473e+02   4.8467614e+02   3.9109098e+02
   5.3992643e+02   5.1570406e+02   4.6566583e+02   4.6399552e+02   4.2196039e+02
   6.6237787e+02   6.1352171e+02   5.3432629e+02   5.1313350e+02   4.2854354e+02
   6.2354911e+02   6.2339479e+02   5.3620977e+02   5.1387861e+02   4.2861499e+02
   6.9451263e+02   5.3112893e+02   4.9641519e+02   4.8586030e+02   4.0315245e+02
   5.4597229e+02   5.1848058e+02   4.7454096e+02   4.7119700e+02   3.9450018e+02
   6.5956560e+02   6.0954409e+02   5.3406309e+02   5.1302437e+02   4.2853264e+02
   5.4132845e+02   5.1629887e+02   4.6342135e+02   4.6096850e+02   3.9814421e+02
   6.1409738e+02   6.0684667e+02   5.3565961e+02   5.1367451e+02   4.2859606e+02
   6.1267139e+02   5.2994819e+02   4.9540925e+02   4.8556185e+02   4.0971413e+02
   6.2479849e+02   5.8715957e+02   5.3271091e+02   5.1247759e+02   4.2847709e+02
   6.0154636e+02   5.9095688e+02   5.3492281e+02   5.1341029e+02   4.2857130e+02
   5.8687173e+02   5.8545254e+02   5.3601984e+02   5.1381544e+02   4.2860929e+02
   6.6104887e+02   5.8630725e+02   5.3171500e+02   5.1200095e+02   4.2842502e+02
   7.0215094e+02   6.9864770e+02   5.3620875e+02   5.1387817e+02   4.2861495e+02
   5.9820824e+02   5.2944032e+02   4.9544787e+02   4.8599359e+02   4.1485330e+02
   6.3603644e+02   5.3065335e+02   4.9587664e+02   4.8557383e+02   3.9368165e+02
   6.2611014e+02   5.4882003e+02   5.2026003e+02   5.0617803e+02   4.2763082e+02
   5.9211291e+02   5.3648828e+02   5.1001867e+02   4.9912327e+02   4.2615413e+02
   5.8442444e+02   5.6489487e+02   5.3268344e+02   5.1269356e+02   4.2850472e+02
   6.0639916e+02   5.3181847e+02   5.0018618e+02   4.8994731e+02   4.2129743e+02
   6.5925647e+02   5.4545488e+02   5.1665968e+02   5.0351285e+02   4.2709271e+02
   6.2596536e+02   5.5844795e+02   5.2651616e+02   5.0969655e+02   4.2815667e+02
   6.9394224e+02   5.3108379e+02   4.9631551e+02   4.8577321e+02   3.9443082e+02
   6.3644149e+02   5.3113169e+02   4.9694956e+02   4.8651036e+02   4.1320449e+02
   6.5420881e+02   6.3441913e+02   5.3570992e+02   5.1368719e+02   4.2859715e+02
   6.1842944e+02   6.0669624e+02   5.3522914e+02   5.1350835e+02   4.2858032e+02
   7.1387550e+02   6.7588013e+02   5.3611690e+02   5.1384314e+02   4.2861171e+02
   5.4420879e+02   5.1764952e+02   4.7114484e+02   4.6820776e+02   3.8753400e+02
   6.9160120e+02   6.1805208e+02   5.3463108e+02   5.1325792e+02   4.2855582e+02
   6.3948292e+02   5.9611232e+02   5.3317142e+02   5.1265506e+02   4.2849512e+02
   6.2871586e+02   5.4554914e+02   5.1740426e+02   5.0422047e+02   4.2726081e+02
   5.9471303e+02   5.7815363e+02   5.3409083e+02   5.1312523e+02   4.2854445e+02
   6.3626760e+02   5.7378369e+02   5.3054721e+02   5.1151454e+02   4.2837196e+02
   5.4057563e+02   5.1598519e+02   4.6468532e+02   4.6267264e+02   4.1884311e+02
   5.9874685e+02   5.8011724e+02   5.3394004e+02   5.1305420e+02   4.2853724e+02
   6.6721815e+02   5.5439683e+02   5.2343116e+02   5.0791777e+02   4.2790098e+02
   6.3612709e+02   5.4296648e+02   5.1469345e+02   5.0213580e+02   4.2678937e+02
   6.1221019e+02   6.1200567e+02   5.3619990e+02   5.1387503e+02   4.2861467e+02
   6.2558255e+02   5.4974978e+02   5.2100212e+02   5.0665000e+02   4.2771103e+02
   5.6059782e+02   5.4346677e+02   5.2406632e+02   5.0976803e+02   4.2822564e+02
   5.7372358e+02   5.2898942e+02   4.9794385e+02   4.8910349e+02   4.2173522e+02
   7.3624638e+02   7.3181659e+02   5.3619797e+02   5.1387407e+02   4.2861457e+02
   6.2888721e+02   5.8137495e+02   5.3183435e+02   5.1209435e+02   4.2843624e+02
   5.3632923e+02   5.1393568e+02   4.3025873e+02   4.2077352e+02   4.0979225e+02
   6.2955629e+02   5.8484070e+02   5.3223308e+02   5.1226497e+02   4.2845447e+02
   5.7535965e+02   5.2943996e+02   4.9877256e+02   4.8976091e+02   4.2218636e+02
   5.4383234e+02   5.1747213e+02   4.7033924e+02   4.6749934e+02   3.9583640e+02
   5.4279199e+02   5.1698871e+02   4.6817139e+02   4.6556811e+02   4.0774664e+02
   6.5066163e+02   5.3090826e+02   4.9613113e+02   4.8568446e+02   3.8459305e+02
   5.3757580e+02   5.1455514e+02   4.4504455e+02   4.4225022e+02   4.0543366e+02
   5.8336651e+02   5.5297316e+02   5.2687521e+02   5.1042757e+02   4.2827021e+02
   6.7732692e+02   6.5575396e+02   5.3607566e+02   5.1382746e+02   4.2861026e+02
   6.6247163e+02   6.4807757e+02   5.3597603e+02   5.1378940e+02   4.2860672e+02
   5.7435934e+02   5.2760552e+02   4.9376174e+02   4.8537957e+02   4.1654263e+02
   7.2998792e+02   6.9734341e+02   5.3605377e+02   5.1381895e+02   4.2860946e+02
   5.3715900e+02   5.1434920e+02   4.4095174e+02   4.3759028e+02   3.9550654e+02
   7.6282318e+02   6.3226960e+02   5.3520015e+02   5.1348535e+02   4.2857791e+02
   6.3344250e+02   5.9203402e+02   5.3290566e+02   5.1254786e+02   4.2848412e+02
   5.8726405e+02   5.3574544e+02   5.0949837e+02   4.9882347e+02   4.2610298e+02
   5.4676467e+02   5.1885201e+02   4.7584701e+02   4.7230939e+02   3.8784020e+02
   5.9984889e+02   5.7001933e+02   5.3221908e+02   5.1239569e+02   4.2847170e+02
   6.2926812e+02   5.3048700e+02   4.9570302e+02   4.8549361e+02   3.9317674e+02
   6.8981438e+02   6.8979665e+02   5.3621656e+02   5.1388114e+02   4.2861523e+02
   5.9212915e+02   5.8414841e+02   5.3520827e+02   5.1353186e+02   4.2858311e+02
   6.1778653e+02   5.7444819e+02   5.3152373e+02   5.1200543e+02   4.2842790e+02
   7.6552013e+02   5.5748604e+02   5.2495966e+02   5.0871361e+02   4.2801518e+02
   6.1637063e+02   5.2990591e+02   4.9507683e+02   4.8519688e+02   3.8637554e+02
   5.4026248e+02   5.1582052e+02   4.6104743e+02   4.5883282e+02   4.1447523e+02
   5.4448330e+02   5.4237885e+02   5.3425942e+02   5.1362942e+02   4.2859681e+02
   6.1182865e+02   6.1141527e+02   5.3617927e+02   5.1386746e+02   4.2861397e+02
   5.5384886e+02   5.2412622e+02   4.9500911e+02   4.8869707e+02   4.2371612e+02
   6.2322776e+02   5.9857253e+02   5.3400643e+02   5.1301884e+02   4.2853244e+02
   6.5034625e+02   5.3090528e+02   4.9613015e+02   4.8568558e+02   3.9002166e+02
   5.7663516e+02   5.3087283e+02   5.0198082e+02   4.9256858e+02   4.2389511e+02
   6.6445125e+02   5.8876035e+02   5.3194860e+02   5.1210457e+02   4.2843631e+02
   5.4437020e+02   5.1912905e+02   4.9092886e+02   4.8750897e+02   4.2575585e+02
   7.4044721e+02   5.7808892e+02   5.3043801e+02   5.1140391e+02   4.2835750e+02
   5.7124744e+02   5.4651635e+02   5.2360246e+02   5.0911455e+02   4.2812835e+02
   5.9756939e+02   5.6036435e+02   5.2949410e+02   5.1134633e+02   4.2836299e+02
   6.3343866e+02   5.3552884e+02   5.0531225e+02   4.9405192e+02   4.2391434e+02
   6.0676761e+02   5.4139484e+02   5.1463928e+02   5.0252547e+02   4.2693991e+02
   6.3457700e+02   5.6000340e+02   5.2694030e+02   5.0985664e+02   4.2817487e+02
   6.3589440e+02   5.3468022e+02   5.0385156e+02   4.9271474e+02   4.2311051e+02
   6.4452530e+02   5.9915056e+02   5.3337449e+02   5.1273908e+02   4.2850374e+02
   7.2067598e+02   5.8724244e+02   5.3163587e+02   5.1195573e+02   4.2841979e+02
   5.3930541e+02   5.1537824e+02   4.5731723e+02   4.5518046e+02   4.1588937e+02
   6.2382394e+02   5.8193968e+02   5.3208454e+02   5.1221244e+02   4.2844917e+02
   6.9601534e+02   5.3152401e+02   4.9727739e+02   4.8661666e+02   4.1278343e+02
   5.8616921e+02   5.4397362e+02   5.1930481e+02   5.0629762e+02   4.2770862e+02
   6.3987552e+02   5.3101685e+02   4.9658280e+02   4.8615132e+02   4.1065140e+02
   6.8775917e+02   6.5580157e+02   5.3604987e+02   5.1381758e+02   4.2860934e+02
   6.7606771e+02   5.9575704e+02   5.3269647e+02   5.1243514e+02   4.2847177e+02
   6.1308501e+02   5.7931629e+02   5.3257536e+02   5.1246300e+02   4.2847660e+02
   5.3968510e+02   5.1554835e+02   4.5713519e+02   4.5472652e+02   3.8462540e+02
   5.3625637e+02   5.1390107e+02   4.3041155e+02   4.2761060e+02   4.2509832e+02
   6.6908603e+02   5.3178328e+02   4.9788023e+02   4.8716602e+02   4.1522508e+02
   5.8014896e+02   5.4389060e+02   5.1996437e+02   5.0686169e+02   4.2780763e+02
   6.4294739e+02   6.4049442e+02   5.3617028e+02   5.1386364e+02   4.2861362e+02
   7.2621379e+02   7.1772612e+02   5.3616155e+02   5.1386019e+02   4.2861329e+02
   6.5173822e+02   5.3092264e+02   4.9614739e+02   4.8569309e+02   3.8950665e+02
   5.3837911e+02   5.1494130e+02   4.5057882e+02   4.4804199e+02   3.9960943e+02
   7.4822175e+02   6.1904409e+02   5.3450605e+02   5.1320444e+02   4.2855051e+02
   6.9374783e+02   6.2477275e+02   5.3512031e+02   5.1345498e+02   4.2857501e+02
   6.1148987e+02   5.6903497e+02   5.3103612e+02   5.1184310e+02   4.2841174e+02
   6.5528192e+02   5.3311234e+02   5.0063562e+02   4.8966602e+02   4.2026713e+02
   6.1045055e+02   6.0956952e+02   5.3614454e+02   5.1385478e+02   4.2861281e+02
   6.3116274e+02   5.3634372e+02   5.0665673e+02   4.9528126e+02   4.2453143e+02
   6.5521905e+02   6.1791556e+02   5.3479053e+02   5.1332431e+02   4.2856236e+02
   6.7487054e+02   5.3438328e+02   5.0280972e+02   4.9159694e+02   4.2217656e+02
   6.5841621e+02   5.4731402e+02   5.1828359e+02   5.0467531e+02   4.2733639e+02
   6.4235424e+02   6.4128609e+02   5.3619674e+02   5.1387366e+02   4.2861454e+02
   5.7427211e+02   5.3084451e+02   5.0241346e+02   4.9306371e+02   4.2419661e+02
   5.4473262e+02   5.1793542e+02   4.7309956e+02   4.7006815e+02   4.1144443e+02
   6.4092091e+02   6.4086376e+02   5.3621574e+02   5.1388083e+02   4.2861520e+02
   6.9914773e+02   6.7335235e+02   5.3616848e+02   5.1386284e+02   4.2861354e+02
   6.1372440e+02   5.9311420e+02   5.3422323e+02   5.1312347e+02   4.2854316e+02
   5.8889789e+02   5.2985705e+02   4.9767051e+02   4.8826427e+02   4.2014607e+02
   6.3869952e+02   5.6935611e+02   5.2969894e+02   5.1112848e+02   4.2832774e+02
   5.5022348e+02   5.2049116e+02   4.8068770e+02   4.7623606e+02   4.0299094e+02
   6.1902637e+02   5.3161685e+02   4.9877092e+02   4.8837207e+02   4.1897806e+02
   6.7517820e+02   5.5588814e+02   5.2430333e+02   5.0839921e+02   4.2797220e+02
   7.1994512e+02   6.5502716e+02   5.3592632e+02   5.1377002e+02   4.2860490e+02
   5.8833157e+02   5.2949423e+02   4.9680767e+02   4.8751918e+02   4.1918773e+02
   6.0068787e+02   5.5787615e+02   5.2796103e+02   5.1064377e+02   4.2828312e+02
   5.4423018e+02   5.1768679e+02   4.7189294e+02   4.6897054e+02   4.1044886e+02
   6.9939016e+02   6.9929140e+02   5.3621640e+02   5.1388108e+02   4.2861522e+02
   6.3861156e+02   5.4314826e+02   5.1479207e+02   5.0218949e+02   4.2679908e+02
   6.0727296e+02   5.3236725e+02   5.0124825e+02   4.9088094e+02   4.2211329e+02
   6.2840678e+02   6.0738101e+02   5.3468296e+02   5.1328853e+02   4.2855900e+02
   6.2970161e+02   5.3050126e+02   4.9572088e+02   4.8550405e+02   3.9491306e+02
   5.3738111e+02   5.1446084e+02   4.4395779e+02   4.4119915e+02   4.1274904e+02
   6.4641667e+02   6.3393153e+02   5.3586439e+02   5.1374709e+02   4.2860277e+02
   7.0887697e+02   5.3110848e+02   4.9633985e+02   4.8578382e+02   3.9422488e+02
   7.4067533e+02   6.3506367e+02   5.3532769e+02   5.1353612e+02   4.2858278e+02
   5.9026985e+02   5.5682297e+02   5.2849651e+02   5.1102876e+02   4.2833234e+02
   6.4109195e+02   5.9457433e+02   5.3298591e+02   5.1257468e+02   4.2848675e+02
   6.5021573e+02   6.3442461e+02   5.3577717e+02   5.1371334e+02   4.2859961e+02
   6.0289364e+02   5.5307946e+02   5.2489528e+02   5.0914881e+02   4.2809906e+02
   5.6950319e+02   5.6006946e+02   5.3299217e+02   5.1292403e+02   4.2852990e+02
   6.4862448e+02   5.3087457e+02   4.9610033e+02   4.8567315e+02   3.9146301e+02
   6.5273872e+02   5.4610368e+02   5.1731880e+02   5.0401205e+02   4.2720233e+02
   5.9940389e+02   5.3267033e+02   5.0263548e+02   4.9235646e+02   4.2331170e+02
   6.9815971e+02   6.2723984e+02   5.3521133e+02   5.1349111e+02   4.2857848e+02
   5.3915821e+02   5.1530579e+02   4.5474193e+02   4.5232047e+02   3.9684100e+02
   6.1154660e+02   5.3561246e+02   5.0673695e+02   4.9570987e+02   4.2484395e+02
   5.7072088e+02   5.2725787e+02   4.9353634e+02   4.8535852e+02   4.1712229e+02
   6.1178924e+02   5.3123554e+02   4.9849035e+02   4.8829673e+02   4.1914149e+02
   5.9891741e+02   5.6275756e+02   5.3033683e+02   5.1167226e+02   4.2839725e+02
   6.8247008e+02   6.7617389e+02   5.3619945e+02   5.1387464e+02   4.2861463e+02
   6.3922178e+02   5.3078548e+02   4.9607204e+02   4.8570824e+02   4.0337316e+02
   7.0710112e+02   6.3358539e+02   5.3545459e+02   5.1358690e+02   4.2858764e+02
   6.8661590e+02   6.1106016e+02   5.3407858e+02   5.1302928e+02   4.2853310e+02
   5.8315548e+02   5.6209746e+02   5.3182248e+02   5.1240151e+02   4.2847680e+02
   6.0767073e+02   5.7636144e+02   5.3257766e+02   5.1248755e+02   4.2847974e+02
   6.3724844e+02   6.0250864e+02   5.3394964e+02   5.1298504e+02   4.2852884e+02
   6.5157446e+02   6.5049259e+02   5.3619562e+02   5.1387320e+02   4.2861450e+02
   5.7517719e+02   5.2724840e+02   4.9242653e+02   4.8414968e+02   4.1166944e+02
   7.6554992e+02   6.8226888e+02   5.3596011e+02   5.1378292e+02   4.2860610e+02
   5.5972791e+02   5.4400301e+02   5.2495707e+02   5.1021829e+02   4.2827605e+02
   5.8679911e+02   5.7377676e+02   5.3432723e+02   5.1324358e+02   4.2855650e+02
   6.7777029e+02   5.3105783e+02   4.9628254e+02   4.8575302e+02   3.8695458e+02
   5.7217817e+02   5.2785904e+02   4.9504854e+02   4.8662344e+02   4.1914856e+02
   5.8541577e+02   5.2798641e+02   4.9297830e+02   4.8423556e+02   4.0610497e+02
   5.5308102e+02   5.3219965e+02   5.1610515e+02   5.0620425e+02   4.2785597e+02
   5.3840112e+02   5.1495170e+02   4.5069719e+02   4.4816149e+02   3.9833747e+02
   7.5193877e+02   7.2233818e+02   5.3610759e+02   5.1383957e+02   4.2861138e+02
   6.7915725e+02   6.5399318e+02   5.3603979e+02   5.1381375e+02   4.2860898e+02
   7.6025902e+02   5.3123360e+02   4.9645712e+02   4.8583070e+02   3.8592812e+02
   5.7679675e+02   5.6543246e+02   5.3383697e+02   5.1313660e+02   4.2854791e+02
   5.3951913e+02   5.1547235e+02   4.5645886e+02   4.5405505e+02   3.9970285e+02
   6.4733607e+02   6.1629256e+02   5.3477107e+02   5.1331796e+02   4.2856177e+02
   6.6888387e+02   6.1131221e+02   5.3415204e+02   5.1306075e+02   4.2853627e+02
   5.8874480e+02   5.8840465e+02   5.3618090e+02   5.1386911e+02   4.2861414e+02
   6.1145048e+02   5.5880498e+02   5.2760326e+02   5.1035940e+02   4.2824479e+02
   6.0652861e+02   6.0638426e+02   5.3620312e+02   5.1387628e+02   4.2861478e+02
   7.1324620e+02   5.3114006e+02   4.9639099e+02   4.8582199e+02   3.9955161e+02
   6.6959756e+02   5.8572502e+02   5.3160470e+02   5.1194951e+02   4.2841932e+02
   6.2675529e+02   5.9015320e+02   5.3294656e+02   5.1257475e+02   4.2848714e+02
   5.3647980e+02   5.1401500e+02   4.4098134e+02   4.4001536e+02   4.2616012e+02
   5.9237488e+02   5.2995244e+02   4.9744730e+02   4.8794429e+02   4.1955153e+02
   7.3388475e+02   6.0856529e+02   5.3370841e+02   5.1286969e+02   4.2851688e+02
   6.2616088e+02   6.0760114e+02   5.3480597e+02   5.1333862e+02   4.2856390e+02
   6.0971175e+02   5.5221815e+02   5.2381504e+02   5.0849054e+02   4.2800531e+02
   6.0086542e+02   5.2985559e+02   4.9616397e+02   4.8652288e+02   4.1614273e+02
   5.8978252e+02   5.8922103e+02   5.3615240e+02   5.1385935e+02   4.2861326e+02
   5.6547678e+02   5.6501643e+02   5.3606522e+02   5.1384077e+02   4.2861176e+02
   6.1634578e+02   5.6382785e+02   5.2935757e+02   5.1110401e+02   4.2832943e+02
   6.7620614e+02   6.7264384e+02   5.3620511e+02   5.1387679e+02   4.2861483e+02
   6.4000069e+02   6.3129114e+02   5.3589592e+02   5.1375946e+02   4.2860394e+02
   6.5069385e+02   5.6500391e+02   5.2841995e+02   5.1051240e+02   4.2825388e+02
   6.8453888e+02   5.3130720e+02   4.9681824e+02   4.8621723e+02   4.0991699e+02
   6.8572577e+02   5.9117501e+02   5.3214405e+02   5.1218920e+02   4.2844542e+02
   6.1348422e+02   5.3576398e+02   5.0685169e+02   4.9577669e+02   4.2485928e+02
   6.1783699e+02   5.7143482e+02   5.3103556e+02   5.1180053e+02   4.2840585e+02
   5.3621659e+02   5.1388116e+02   4.2861534e+02   3.8608799e+02   3.8562140e+02
   5.9671207e+02   5.2876275e+02   4.9377595e+02   4.8455885e+02   3.8295532e+02
   5.8240940e+02   5.3657391e+02   5.1138743e+02   5.0057721e+02   4.2659480e+02
   6.1284361e+02   5.6373165e+02   5.2953294e+02   5.1120534e+02   4.2834175e+02
   5.4162695e+02   5.1644471e+02   4.6509022e+02   4.6266892e+02   4.1043697e+02
   6.0939555e+02   5.9409260e+02   5.3465713e+02   5.1329847e+02   4.2856035e+02
   6.0068615e+02   5.4999920e+02   5.2288909e+02   5.0811862e+02   4.2796097e+02
   5.5078742e+02   5.4265795e+02   5.2935304e+02   5.1234519e+02   4.2849288e+02
   6.5961602e+02   6.5887418e+02   5.3620711e+02   5.1387757e+02   4.2861490e+02
   6.3838822e+02   5.9015779e+02   5.3251600e+02   5.1237340e+02   4.2846563e+02
   5.9208195e+02   5.9024053e+02   5.3597431e+02   5.1379768e+02   4.2860763e+02
   7.2234364e+02   5.4507891e+02   5.1612168e+02   5.0306253e+02   4.2698578e+02
   7.3718436e+02   6.6467567e+02   5.3594152e+02   5.1377578e+02   4.2860544e+02
   7.1253352e+02   6.1093070e+02   5.3400769e+02   5.1299860e+02   4.2852999e+02
   6.0517224e+02   5.3192881e+02   5.0052489e+02   4.9028368e+02   4.2164457e+02
   6.8668575e+02   5.3108657e+02   4.9632695e+02   4.8578507e+02   3.9754771e+02
   7.1566766e+02   6.7673192e+02   5.3610765e+02   5.1383960e+02   4.2861138e+02
   6.1755813e+02   5.4764287e+02   5.1979640e+02   5.0599365e+02   4.2760792e+02
   6.3072400e+02   5.5967802e+02   5.2691862e+02   5.0986529e+02   4.2817682e+02
   5.9814668e+02   5.2996195e+02   4.9678448e+02   4.8716994e+02   4.1793403e+02
   5.4541901e+02   5.1823802e+02   4.7389416e+02   4.7068846e+02   4.0736388e+02
   5.4981442e+02   5.2609075e+02   5.0815384e+02   5.0103676e+02   4.2727870e+02
