# Supplementary material for: Rethinking Colour Constancy
Source: PLoS One. 2015 Sep 10;10(9):e0135029. doi: 10.1371/journal.pone.0135029 (PMC4565710; doi:10.1371/journal.pone.0135029)
Supplement: S1 Dataset — (ZIP) [file pone.0135029.s002.zip › 5-TransitionMetamerReflectanceData/BtoN_20munsells/fiveTr_8.txt]

   4.3986979e+02   4.4454635e+02   5.0206062e+02   5.2075544e+02   5.6659344e+02
   4.2122465e+02   4.3403147e+02   5.0501297e+02   5.2506749e+02   6.3389665e+02
   4.8123705e+02   4.9770396e+02   5.3346210e+02   6.3255348e+02   6.3338498e+02
   4.6709965e+02   4.7212838e+02   5.0895464e+02   5.2756581e+02   5.7035451e+02
   4.8123829e+02   4.9770812e+02   5.3346851e+02   6.6074687e+02   6.6437827e+02
   4.8054861e+02   4.9553645e+02   5.3049639e+02   5.8678668e+02   6.5187364e+02
   4.6496311e+02   4.6974720e+02   5.1134348e+02   5.3291644e+02   7.0333413e+02
   4.8076228e+02   4.9618332e+02   5.3136502e+02   6.0010911e+02   7.0300552e+02
   4.1465892e+02   4.3286667e+02   5.0395707e+02   5.2368307e+02   6.0557723e+02
   4.4833021e+02   4.4837957e+02   4.8138320e+02   4.9786365e+02   5.3357973e+02
   4.8060845e+02   4.9571346e+02   5.3066337e+02   5.8375835e+02   6.2810500e+02
   4.5157589e+02   4.5560169e+02   5.0516263e+02   5.2430836e+02   5.8177678e+02
   4.6501646e+02   4.6980523e+02   5.1128018e+02   5.3276864e+02   6.5536462e+02
   4.0545007e+02   4.0552268e+02   4.8124298e+02   4.9772038e+02   5.3348515e+02
   4.6054983e+02   4.6481677e+02   5.0840077e+02   5.2833148e+02   5.9991230e+02
   4.6528169e+02   4.6538969e+02   4.8152963e+02   4.9794860e+02   5.3361079e+02
   4.1175801e+02   4.3273684e+02   5.0436207e+02   5.2422107e+02   6.1612263e+02
   4.6154526e+02   4.6595907e+02   5.1017462e+02   5.3135303e+02   6.8247476e+02
   4.7688564e+02   4.8678098e+02   5.1935831e+02   5.4235231e+02   5.9579130e+02
   4.2564262e+02   4.3550437e+02   5.0528662e+02   5.2540834e+02   6.4521374e+02
   4.4006474e+02   4.4498536e+02   5.0509301e+02   5.2484619e+02   6.0764931e+02
   4.1879442e+02   4.3356597e+02   5.0526449e+02   5.2542389e+02   6.5823012e+02
   4.8034349e+02   4.9493721e+02   5.2972770e+02   5.7921152e+02   6.6593430e+02
   4.8121213e+02   4.9762115e+02   5.3334164e+02   6.5364834e+02   6.9675849e+02
   4.8074464e+02   4.9611277e+02   5.3065431e+02   5.6383286e+02   5.8422121e+02
   4.6345460e+02   4.6803291e+02   5.1068472e+02   5.3196411e+02   6.5207517e+02
   4.4778801e+02   4.5202995e+02   5.0576171e+02   5.2543731e+02   6.0141092e+02
   4.8117688e+02   4.9750396e+02   5.3314454e+02   5.9600738e+02   6.0023804e+02
   4.7995818e+02   4.9386264e+02   5.2837632e+02   5.6881955e+02   7.4497728e+02
   4.8124101e+02   4.9771718e+02   5.3348169e+02   6.0749164e+02   6.0752705e+02
   4.7259255e+02   4.7963476e+02   5.1566644e+02   5.3914512e+02   7.0361585e+02
   4.3322179e+02   4.3975191e+02   5.0562690e+02   5.2576939e+02   6.4557160e+02
   4.5604104e+02   4.5787989e+02   4.8802873e+02   5.0425725e+02   5.3824136e+02
   4.7034286e+02   4.7638664e+02   5.1219171e+02   5.3231683e+02   5.9062661e+02
   4.0528618e+02   4.3253318e+02   5.0423166e+02   5.2405322e+02   6.1266716e+02
   4.6228699e+02   4.6675878e+02   5.1035833e+02   5.3157042e+02   6.6034398e+02
   4.2477795e+02   4.3487376e+02   5.0313840e+02   5.2256100e+02   5.8875201e+02
   4.5783585e+02   4.6201538e+02   5.0824216e+02   5.2842763e+02   6.1254623e+02
   4.5629584e+02   4.5682068e+02   4.8288643e+02   4.9927523e+02   5.3448591e+02
   4.5805941e+02   4.6225132e+02   5.0840611e+02   5.2867501e+02   6.1608120e+02
   4.1919436e+02   4.3359931e+02   5.0499983e+02   5.2505977e+02   6.3521222e+02
   4.8083942e+02   4.9642105e+02   5.3162718e+02   5.9423385e+02   6.2494616e+02
   4.1108855e+02   4.3128782e+02   4.9755684e+02   5.1566630e+02   5.5457798e+02
   4.5999265e+02   4.6414351e+02   5.0681288e+02   5.2581157e+02   5.7687899e+02
   4.1207046e+02   4.2917315e+02   4.9155706e+02   5.0907094e+02   5.4440719e+02
   4.6700576e+02   4.7210250e+02   5.1043345e+02   5.3040477e+02   5.9307426e+02
   4.2795777e+02   4.3658081e+02   5.0552645e+02   5.2571515e+02   6.6632259e+02
   4.3713818e+02   4.4268548e+02   5.0588164e+02   5.2603762e+02   6.4485686e+02
   4.8000303e+02   4.9398343e+02   5.2848959e+02   5.6876263e+02   6.9638342e+02
   4.8123814e+02   4.9770763e+02   5.3346779e+02   6.6844978e+02   6.7436614e+02
   4.5067877e+02   4.5488450e+02   5.0751131e+02   5.2788008e+02   6.4312505e+02
   4.8116733e+02   4.9746707e+02   5.3282168e+02   5.5558496e+02   5.5691981e+02
   4.1035018e+02   4.3258593e+02   5.0381360e+02   5.2350187e+02   6.0275160e+02
   4.2449220e+02   4.3486880e+02   5.0385663e+02   5.2350038e+02   6.0038767e+02
   4.8118341e+02   4.9752590e+02   5.3319404e+02   6.1171408e+02   6.1715593e+02
   4.1450365e+02   4.3274818e+02   5.0331825e+02   5.2285213e+02   5.9404970e+02
   4.1640572e+02   4.3318840e+02   5.0493790e+02   5.2498510e+02   6.3338380e+02
   4.4188087e+02   4.4652295e+02   5.0478139e+02   5.2435116e+02   5.9833236e+02
   4.8122671e+02   4.9766949e+02   5.3340741e+02   6.0469249e+02   6.0595058e+02
   4.4801417e+02   4.5234170e+02   5.0729290e+02   5.2770036e+02   6.9909952e+02
   4.7895036e+02   4.9129335e+02   5.2520422e+02   5.5673705e+02   7.2393511e+02
   4.7765958e+02   4.8835579e+02   5.2105911e+02   5.4552979e+02   6.0126678e+02
   4.8037666e+02   4.9502392e+02   5.2953334e+02   5.6810579e+02   6.1476361e+02
   4.8122364e+02   4.9765899e+02   5.3337891e+02   5.8264766e+02   5.8374124e+02
   4.7953731e+02   4.9267856e+02   5.2487545e+02   5.4853783e+02   5.7371423e+02
   4.8124128e+02   4.9771810e+02   5.3348316e+02   6.8694238e+02   6.8758792e+02
   4.8117028e+02   4.9748243e+02   5.3312428e+02   6.0539039e+02   6.1147089e+02
   4.7561051e+02   4.8447250e+02   5.1849347e+02   5.4295465e+02   6.2945563e+02
   4.3212508e+02   4.3902094e+02   5.0573277e+02   5.2593993e+02   6.7314499e+02
   4.0448979e+02   4.3265017e+02   5.0504462e+02   5.2514328e+02   6.4371790e+02
   4.3455972e+02   4.4066855e+02   5.0524444e+02   5.2520739e+02   6.2110515e+02
   4.4429814e+02   4.4880902e+02   5.0622823e+02   5.2628933e+02   6.2410276e+02
   4.6190990e+02   4.6634589e+02   5.1014963e+02   5.3124012e+02   6.4851120e+02
   4.4573694e+02   4.5016026e+02   5.0651358e+02   5.2664061e+02   6.2888360e+02
   4.8117164e+02   4.9748729e+02   5.3314827e+02   6.3982464e+02   6.8545116e+02
   4.4555114e+02   4.5002230e+02   5.0704377e+02   5.2744504e+02   7.4752953e+02
   4.8117146e+02   4.9748674e+02   5.3314875e+02   6.5057168e+02   7.7036702e+02
   4.8051726e+02   4.9544387e+02   5.3038877e+02   5.8658237e+02   6.6329452e+02
   4.7758378e+02   4.8822573e+02   5.2156668e+02   5.4790353e+02   6.2193368e+02
   4.4191221e+02   4.4252496e+02   4.8284659e+02   4.9942692e+02   5.3470057e+02
   4.5110555e+02   4.5530258e+02   5.0764053e+02   5.2805580e+02   6.4799317e+02
   4.6439144e+02   4.6908829e+02   5.1111813e+02   5.3260785e+02   6.8967107e+02
   4.5530411e+02   4.5949254e+02   5.0866667e+02   5.2940963e+02   7.1793565e+02
   4.7573697e+02   4.8471138e+02   5.1899564e+02   5.4437907e+02   6.8119611e+02
   4.3314882e+02   4.3334023e+02   4.8154892e+02   4.9805757e+02   5.3372063e+02
   4.8124117e+02   4.9771772e+02   5.3348260e+02   7.1217097e+02   7.1250949e+02
   4.7235308e+02   4.7921813e+02   5.1419227e+02   5.3541150e+02   6.0080886e+02
   3.9447130e+02   4.3220007e+02   5.0261882e+02   5.2196317e+02   5.8406845e+02
   4.7349627e+02   4.8100535e+02   5.1655741e+02   5.4062965e+02   7.7530851e+02
   4.8077759e+02   4.9623044e+02   5.3142438e+02   6.0036736e+02   6.7332262e+02
   4.7505406e+02   4.8349438e+02   5.1747423e+02   5.4085974e+02   6.1726480e+02
   4.4195079e+02   4.4661776e+02   5.0519963e+02   5.2492632e+02   6.0590562e+02
   4.5712650e+02   4.6104000e+02   5.0415300e+02   5.2216368e+02   5.6231160e+02
   4.2655275e+02   4.3210760e+02   4.8911676e+02   5.0636272e+02   5.4117245e+02
   4.8120770e+02   4.9760647e+02   5.3331995e+02   6.4681584e+02   6.5938988e+02
   3.9926515e+02   4.3262315e+02   5.0508717e+02   5.2520213e+02   6.4783390e+02
   4.8118363e+02   4.9752189e+02   5.3294712e+02   5.5474207e+02   5.5576100e+02
   4.7141161e+02   4.7778449e+02   5.1191286e+02   5.3090111e+02   5.7359479e+02
   4.2288642e+02   4.2323229e+02   4.8143195e+02   4.9793342e+02   5.3363572e+02
   4.0568797e+02   4.3254543e+02   5.0427305e+02   5.2410770e+02   6.1444144e+02
   4.2616405e+02   4.3554106e+02   5.0385902e+02   5.2348595e+02   5.9970877e+02
   4.8119635e+02   4.9756890e+02   5.3326602e+02   6.4932345e+02   7.0770495e+02
   4.4718930e+02   4.5156302e+02   5.0725372e+02   5.2768474e+02   7.3375171e+02
   4.8092541e+02   4.9665322e+02   5.3013939e+02   5.4486791e+02   5.4970663e+02
   4.8105650e+02   4.9711132e+02   5.3260702e+02   6.1574303e+02   6.3813081e+02
   4.5336239e+02   4.5753874e+02   5.0815373e+02   5.2871809e+02   6.5743083e+02
   4.8123611e+02   4.9770082e+02   5.3345723e+02   6.2386572e+02   6.2515266e+02
   4.7518308e+02   4.8374922e+02   5.1837583e+02   5.4352328e+02   7.6478254e+02
   4.5931598e+02   4.6358481e+02   5.0932899e+02   5.3012232e+02   6.3890772e+02
   4.0761358e+02   4.3231149e+02   5.0270433e+02   5.2207010e+02   5.8506327e+02
   4.8124064e+02   4.9771594e+02   5.3347999e+02   6.8566176e+02   6.8950359e+02
   4.8090028e+02   4.9661314e+02   5.3193978e+02   6.1044340e+02   7.1806180e+02
   4.7187119e+02   4.7819557e+02   5.0876862e+02   5.2429699e+02   5.5470840e+02
   4.0300895e+02   4.3240324e+02   5.0359018e+02   5.2321472e+02   5.9935683e+02
   4.8070310e+02   4.9599372e+02   5.3079988e+02   5.7184380e+02   6.0078715e+02
   4.0292236e+02   4.3217581e+02   5.0232791e+02   5.2158839e+02   5.7986315e+02
   4.8094576e+02   4.9675669e+02   5.3212302e+02   6.0955236e+02   6.5016827e+02
   4.4032689e+02   4.4514392e+02   5.0434528e+02   5.2381479e+02   5.9343129e+02
   4.8122213e+02   4.9765311e+02   5.3332704e+02   5.6089991e+02   5.6134281e+02
   4.8121667e+02   4.9763623e+02   5.3336333e+02   6.5037964e+02   6.6360695e+02
   4.8112240e+02   4.9732573e+02   5.3291797e+02   6.3065016e+02   6.8661239e+02
   4.8089860e+02   4.9660726e+02   5.3190787e+02   6.0216317e+02   6.3770586e+02
   4.2314899e+02   4.3461503e+02   5.0541378e+02   5.2560613e+02   7.0010273e+02
   4.8050564e+02   4.9540524e+02   5.3018289e+02   5.7577038e+02   6.2047167e+02
   4.2119465e+02   4.3394000e+02   5.0441102e+02   5.2425728e+02   6.1521914e+02
   4.6035918e+02   4.6442299e+02   5.0523650e+02   5.2325053e+02   5.6308816e+02
   4.8119811e+02   4.9757472e+02   5.3327494e+02   6.6069669e+02   7.4091422e+02
   4.8034835e+02   4.9493864e+02   5.2930180e+02   5.6525756e+02   6.0780456e+02
   4.8123376e+02   4.9769282e+02   5.3343565e+02   5.7707451e+02   5.7752089e+02
   4.8120561e+02   4.9759952e+02   5.3331034e+02   6.5276261e+02   7.0836552e+02
   3.8641229e+02   4.3183794e+02   5.0080999e+02   5.1964051e+02   5.6550378e+02
   4.2350488e+02   4.3421206e+02   5.0187239e+02   5.2093280e+02   5.7250289e+02
   4.8124038e+02   4.9771507e+02   5.3347779e+02   5.8653481e+02   5.8660084e+02
   4.8112196e+02   4.9732377e+02   5.3289272e+02   6.0561451e+02   6.1647209e+02
   4.6276705e+02   4.6723866e+02   5.0965911e+02   5.3015600e+02   6.1400954e+02
   4.8120479e+02   4.9759684e+02   5.3330683e+02   6.6448695e+02   7.3401840e+02
   3.1397443e+02   3.1443740e+02   4.8127284e+02   4.9775487e+02   5.3351008e+02
   4.3812538e+02   4.4333185e+02   5.0431352e+02   5.2384554e+02   5.9607136e+02
   4.2092620e+02   4.2161544e+02   4.8153022e+02   4.9804509e+02   5.3371598e+02
   4.3659334e+02   4.3665994e+02   4.8137291e+02   4.9786194e+02   5.3358269e+02
   4.8031147e+02   4.9484553e+02   5.2961305e+02   5.7819342e+02   6.7761705e+02
   4.8119135e+02   4.9755236e+02   5.3324234e+02   6.4990188e+02   7.1692458e+02
   4.8109730e+02   4.9724349e+02   5.3278482e+02   6.1042085e+02   6.2238438e+02
   4.8090543e+02   4.9662910e+02   5.3195111e+02   6.0699907e+02   6.5292519e+02
   3.8524668e+02   4.3238146e+02   5.0366508e+02   5.2331296e+02   6.0045122e+02
   4.8123883e+02   4.9770992e+02   5.3347117e+02   7.3267192e+02   7.3746483e+02
   4.7407294e+02   4.8187691e+02   5.1638064e+02   5.3925880e+02   6.1760528e+02
   3.9454110e+02   4.0311663e+02   4.8128876e+02   4.9777295e+02   5.3352285e+02
   4.8056646e+02   4.9559013e+02   5.3058712e+02   5.9004588e+02   6.8995458e+02
   4.0730366e+02   4.1072705e+02   4.8140004e+02   4.9789983e+02   5.3361356e+02
   4.8114628e+02   4.9740385e+02   5.3302530e+02   6.2538499e+02   6.4471266e+02
   4.8083110e+02   4.9639414e+02   5.3155247e+02   5.8879036e+02   6.1726192e+02
   4.7828215e+02   4.8971884e+02   5.2278916e+02   5.4939964e+02   6.1296375e+02
   4.3951904e+02   4.4438708e+02   5.0344671e+02   5.2263239e+02   5.8106367e+02
   4.8123227e+02   4.9768810e+02   5.3343927e+02   6.8841032e+02   7.1338355e+02
   4.8054157e+02   4.9551602e+02   5.3048714e+02   5.8828435e+02   6.7313230e+02
   4.8104265e+02   4.9706657e+02   5.3254298e+02   6.1294818e+02   6.3653748e+02
   4.8085046e+02   4.9645173e+02   5.3151749e+02   5.7829573e+02   6.0101102e+02
   4.3988268e+02   4.4468781e+02   5.0342270e+02   5.2258596e+02   5.8025587e+02
   4.1606943e+02   4.3250697e+02   5.0116487e+02   5.2007266e+02   5.6747546e+02
   4.4302341e+02   4.4767444e+02   5.0660456e+02   5.2689637e+02   6.7450798e+02
   4.3435864e+02   4.3441363e+02   4.8133637e+02   4.9782290e+02   5.3355605e+02
   4.5838593e+02   4.6139895e+02   4.9486017e+02   5.1085523e+02   5.4403039e+02
   4.3780145e+02   4.4322726e+02   5.0613095e+02   5.2637694e+02   6.9928667e+02
   4.8122122e+02   4.9765002e+02   5.3331969e+02   5.6088280e+02   5.6134633e+02
   4.2755397e+02   4.2786336e+02   4.8154315e+02   4.9805594e+02   5.3372176e+02
   4.5445800e+02   4.5852735e+02   5.0650556e+02   5.2603512e+02   5.9326625e+02
   4.8116272e+02   4.9745768e+02   5.3309488e+02   6.1373219e+02   6.1993079e+02
   4.6670524e+02   4.7165668e+02   5.0898684e+02   5.2779312e+02   5.7297826e+02
   4.8100899e+02   4.9695866e+02   5.3240875e+02   6.1949428e+02   7.2639116e+02
   4.1982377e+02   4.3336060e+02   5.0266903e+02   5.2199393e+02   5.8344947e+02
   4.8011975e+02   4.9429282e+02   5.2849769e+02   5.6342028e+02   6.1587564e+02
   4.8094291e+02   4.9674546e+02   5.3201649e+02   5.8887617e+02   6.0847576e+02
   4.2030234e+02   4.3383548e+02   5.0511950e+02   5.2521799e+02   6.4197103e+02
   4.1769173e+02   4.3339909e+02   5.0528522e+02   5.2545646e+02   6.6789272e+02
   4.6633759e+02   4.7137943e+02   5.1190011e+02   5.3366206e+02   6.8303746e+02
   4.5264580e+02   4.5668699e+02   5.0573519e+02   5.2505193e+02   5.8691360e+02
   4.7141582e+02   4.7794413e+02   5.1472194e+02   5.3769542e+02   6.6521208e+02
   4.8124143e+02   4.9771858e+02   5.3348385e+02   7.4784188e+02   7.4790115e+02
   4.6413914e+02   4.6871133e+02   5.0926697e+02   5.2913166e+02   5.9425481e+02
   4.8119158e+02   4.9755309e+02   5.3324320e+02   6.4833160e+02   7.0842155e+02
   4.6573406e+02   4.7064229e+02   5.1139078e+02   5.3277786e+02   6.3747366e+02
   4.2982363e+02   4.3760634e+02   5.0575661e+02   5.2601259e+02   7.7195791e+02
   4.7269569e+02   4.7978113e+02   5.1561897e+02   5.3889116e+02   6.4834634e+02
   4.2044064e+02   4.3366482e+02   5.0373775e+02   5.2337504e+02   5.9999510e+02
   4.7396896e+02   4.8173522e+02   5.1677360e+02   5.4058910e+02   6.4508878e+02
   4.4223232e+02   4.4692954e+02   5.0603980e+02   5.2610230e+02   6.2707568e+02
   4.7870093e+02   4.9068372e+02   5.2402570e+02   5.5231335e+02   6.1961568e+02
   4.6741455e+02   4.7270005e+02   5.1234904e+02   5.3423683e+02   6.5786755e+02
   4.8110645e+02   4.9727366e+02   5.3284352e+02   6.2671034e+02   6.6522623e+02
   4.5621642e+02   4.6041544e+02   5.0887106e+02   5.2967291e+02   7.1884434e+02
   4.7947536e+02   4.9254610e+02   5.2542142e+02   5.5212367e+02   5.9173198e+02
   4.7835388e+02   4.8983760e+02   5.2194055e+02   5.4540797e+02   5.8592873e+02
   4.3403959e+02   4.4034900e+02   5.0585882e+02   5.2607997e+02   6.8474971e+02
   4.7923353e+02   4.9197578e+02   5.2577472e+02   5.5712877e+02   6.3592154e+02
   4.4308000e+02   4.4752846e+02   5.0400309e+02   5.2323382e+02   5.8386270e+02
   4.8114775e+02   4.9740876e+02   5.3303702e+02   6.3878536e+02   7.2355927e+02
   4.8058160e+02   4.9563529e+02   5.3064540e+02   5.9072563e+02   6.8547242e+02
   4.6939467e+02   4.7509903e+02   5.1095228e+02   5.3027900e+02   5.7938405e+02
   4.8123743e+02   4.9770525e+02   5.3346383e+02   6.2355036e+02   6.2440442e+02
   4.8117681e+02   4.9750437e+02   5.3317392e+02   6.5218070e+02   7.5456936e+02
   4.8006500e+02   4.9414759e+02   5.2851245e+02   5.6583089e+02   6.2900504e+02
   4.8123664e+02   4.9770260e+02   5.3345895e+02   6.0561547e+02   6.0601366e+02
   4.7970864e+02   4.9319657e+02   5.2752606e+02   5.6425839e+02   7.5044695e+02
   4.2818007e+02   4.3659653e+02   5.0468524e+02   5.2455879e+02   6.1654432e+02
   4.7949453e+02   4.9263108e+02   5.2650996e+02   5.5868894e+02   6.2894265e+02
   4.8022996e+02   4.9461202e+02   5.2924782e+02   5.7280904e+02   6.4526848e+02
   4.8073561e+02   4.9609944e+02   5.3117747e+02   5.8820595e+02   6.2307207e+02
   4.7952170e+02   4.9271153e+02   5.2692242e+02   5.6198160e+02   7.6816817e+02
   4.7910739e+02   4.9166039e+02   5.2527258e+02   5.5538839e+02   6.2564292e+02
   4.8087278e+02   4.9652623e+02   5.3180300e+02   6.0193625e+02   6.4323581e+02
   4.3594926e+02   4.4173973e+02   5.0558210e+02   5.2564477e+02   6.3115977e+02
   4.3639714e+02   4.4213029e+02   5.0613238e+02   5.2641641e+02   7.5075842e+02
   4.7802961e+02   4.8913528e+02   5.2158099e+02   5.4578096e+02   5.9501612e+02
   4.7873318e+02   4.8088382e+02   4.8405381e+02   4.9846209e+02   5.3377219e+02
   4.6008525e+02   4.6424074e+02   5.0683064e+02   5.2582461e+02   5.7676605e+02
   4.3026074e+02   4.3783367e+02   5.0550437e+02   5.2565145e+02   6.4852593e+02
   4.8035954e+02   4.9498362e+02   5.2979491e+02   5.8029557e+02   6.8106117e+02
   4.8080229e+02   4.9629973e+02   5.3123764e+02   5.7374310e+02   5.9835961e+02
   4.1367862e+02   4.2675302e+02   4.8742206e+02   5.0459870e+02   5.3941672e+02
   4.8025923e+02   4.9468239e+02   5.2892454e+02   5.6373474e+02   6.0800103e+02
   4.8115933e+02   4.9744633e+02   5.3306936e+02   6.0407046e+02   6.1112333e+02
   4.8049772e+02   4.9538583e+02   5.3030025e+02   5.8480363e+02   6.5358809e+02
   4.8120148e+02   4.9758583e+02   5.3328847e+02   6.3202637e+02   6.4003691e+02
   4.4916553e+02   4.5343987e+02   5.0744553e+02   5.2787150e+02   6.7020010e+02
   4.7305573e+02   4.8029334e+02   5.1537379e+02   5.3778242e+02   6.1711979e+02
   4.8087721e+02   4.9654039e+02   5.3183318e+02   6.0558231e+02   6.5596368e+02
   4.8099447e+02   4.9690645e+02   5.3209745e+02   5.7392864e+02   5.8756547e+02
   4.8100487e+02   4.9694538e+02   5.3238764e+02   6.1772358e+02   6.9939768e+02
   4.1042480e+02   4.3283175e+02   5.0538349e+02   5.2560586e+02   7.5843169e+02
   4.3419496e+02   4.4046219e+02   5.0587813e+02   5.2610406e+02   7.0034061e+02
   4.4771107e+02   4.5198347e+02   5.0615016e+02   5.2600369e+02   6.1051185e+02
   4.8079416e+02   4.9627134e+02   5.3107806e+02   5.6877798e+02   5.9158605e+02
   4.5928866e+02   4.6341353e+02   5.0676512e+02   5.2584828e+02   5.7897158e+02
   4.1027275e+02   4.3280994e+02   5.0527241e+02   5.2545245e+02   7.0095608e+02
   4.8123964e+02   4.9771261e+02   5.3347508e+02   6.5344078e+02   6.5425372e+02
   4.8123050e+02   4.9768217e+02   5.3343056e+02   6.6396707e+02   6.8958434e+02
   4.7977009e+02   4.9335771e+02   5.2770413e+02   5.6475656e+02   7.2109042e+02
   4.5626074e+02   4.6034202e+02   5.0676966e+02   5.2625258e+02   5.9106119e+02
   4.8121399e+02   4.9762652e+02   5.3331228e+02   5.7637027e+02   5.7793041e+02
   4.6282944e+02   4.6734296e+02   5.1040448e+02   5.3155085e+02   6.4514541e+02
   4.6564803e+02   4.7055347e+02   5.1162909e+02   5.3331124e+02   7.0948150e+02
   4.8092613e+02   4.9669479e+02   5.3205249e+02   6.1474122e+02   7.4007097e+02
   4.8042802e+02   4.9516379e+02   5.2939864e+02   5.6294062e+02   5.9698001e+02
   4.7871653e+02   4.9068707e+02   5.2322138e+02   5.4842996e+02   5.9392694e+02
   4.0195428e+02   4.3259030e+02   5.0478736e+02   5.2479497e+02   6.2849057e+02
   4.7989476e+02   4.9356598e+02   5.2422876e+02   5.4037828e+02   5.5443104e+02
   4.8119755e+02   4.9757267e+02   5.3326334e+02   6.1159237e+02   6.1622356e+02
   4.8028177e+02   4.9473349e+02   5.2857063e+02   5.5910593e+02   5.9157618e+02
   4.8086131e+02   4.9648843e+02   5.3167595e+02   5.8903775e+02   6.1587943e+02
   4.8121941e+02   4.9764528e+02   5.3337528e+02   6.3066690e+02   6.3490143e+02
   4.7765884e+02   4.8836950e+02   5.2141153e+02   5.4692368e+02   6.1220619e+02
   4.4896934e+02   4.5325472e+02   5.0745724e+02   5.2790149e+02   7.0848888e+02
   4.2887659e+02   4.3704946e+02   5.0545384e+02   5.2560162e+02   6.4927408e+02
   4.3561662e+02   4.4129532e+02   5.0358716e+02   5.2294802e+02   5.8745537e+02
   4.2298914e+02   4.3454867e+02   5.0528286e+02   5.2542612e+02   6.5093704e+02
   4.7851231e+02   4.9026857e+02   5.2409970e+02   5.5424497e+02   7.4305932e+02
   3.8868937e+02   3.8954438e+02   4.8124184e+02   4.9771908e+02   5.3348423e+02
   4.0972267e+02   4.3280323e+02   5.0535954e+02   5.2557323e+02   7.3569564e+02
   3.9854540e+02   4.3249008e+02   5.0424785e+02   5.2407574e+02   6.1346870e+02
   4.7999902e+02   4.9396889e+02   5.2835721e+02   5.6618418e+02   6.3902178e+02
   4.8084227e+02   4.9643119e+02   5.3169248e+02   6.0472978e+02   6.8073724e+02
   4.8114866e+02   4.9741146e+02   5.3302787e+02   6.1406496e+02   6.2113229e+02
   4.4930873e+02   4.4947636e+02   4.8173134e+02   4.9821588e+02   5.3381369e+02
   4.8070635e+02   4.9584714e+02   5.2063440e+02   5.2422793e+02   5.3747536e+02
   4.6576179e+02   4.7066833e+02   5.1126273e+02   5.3250250e+02   6.2909065e+02
   4.8058410e+02   4.9564277e+02   5.3065568e+02   5.9090112e+02   6.9041966e+02
   4.5643401e+02   4.6061119e+02   5.0844024e+02   5.2891270e+02   6.2859781e+02
   4.8123871e+02   4.9770943e+02   5.3346704e+02   5.7908558e+02   5.7925312e+02
   4.8095006e+02   4.9677048e+02   5.3214701e+02   6.1212762e+02   6.6418121e+02
   4.8121868e+02   4.9764288e+02   5.3337331e+02   6.5910196e+02   7.0944737e+02
   4.8124118e+02   4.9771776e+02   5.3348265e+02   6.3864387e+02   6.3869086e+02
   4.8119840e+02   4.9757568e+02   5.3327637e+02   6.6597638e+02   7.6417408e+02
   4.8100775e+02   4.9695262e+02   5.3231202e+02   5.9045717e+02   6.0554563e+02
   4.7556749e+02   4.8410555e+02   5.1317565e+02   5.2833078e+02   5.5517137e+02
   4.8123338e+02   4.9769177e+02   5.3344448e+02   6.5473060e+02   6.5836288e+02
   4.5066068e+02   4.5426281e+02   4.9969372e+02   5.1698331e+02   5.5373230e+02
   4.8082648e+02   4.9638204e+02   5.3162920e+02   6.0416755e+02   7.0717845e+02
   4.3665498e+02   4.4227517e+02   5.0548284e+02   5.2548759e+02   6.2378397e+02
   4.1110319e+02   4.3273980e+02   5.0458006e+02   5.2451202e+02   6.2036948e+02
   4.2617690e+02   4.3055732e+02   4.8647252e+02   5.0350308e+02   5.3828813e+02
   4.7861732e+02   4.9050666e+02   5.2427026e+02   5.5431387e+02   6.6760198e+02
   4.1101376e+02   4.3156030e+02   4.9862894e+02   5.1693071e+02   5.5722151e+02
   4.2561429e+02   4.3106636e+02   4.8803042e+02   5.0519944e+02   5.3996533e+02
   4.8052853e+02   4.9547675e+02   5.3041384e+02   5.8559129e+02   6.4997645e+02
   4.6532449e+02   4.7005289e+02   5.0928842e+02   5.2883830e+02   5.8637894e+02
   4.8118795e+02   4.9754109e+02   5.3322458e+02   6.3678095e+02   6.5151128e+02
   4.7438179e+02   4.7714672e+02   4.8677557e+02   5.0089259e+02   5.3494127e+02
   4.1479635e+02   4.3308258e+02   5.0530600e+02   5.2549256e+02   7.0742121e+02
   4.3263198e+02   4.3931578e+02   5.0529092e+02   5.2531268e+02   6.2743701e+02
   4.7780243e+02   4.8869850e+02   5.2233722e+02   5.5013753e+02   6.4870112e+02
   4.8120223e+02   4.9758828e+02   5.3329208e+02   6.3248652e+02   6.4090804e+02
   4.6389518e+02   4.6852021e+02   5.1078010e+02   5.3204954e+02   6.4671175e+02
   4.3350215e+02   4.3460574e+02   4.8320295e+02   4.9987041e+02   5.3507279e+02
   4.8104247e+02   4.9706635e+02   5.3255847e+02   6.2307195e+02   7.4943024e+02
   4.4218350e+02   4.4281948e+02   4.8293066e+02   4.9951388e+02   5.3476464e+02
   4.3629570e+02   4.4202067e+02   5.0575677e+02   5.2588230e+02   6.3915451e+02
   4.8055413e+02   4.9554712e+02   5.3030080e+02   5.7374648e+02   6.1477753e+02
   4.2990219e+02   4.3762033e+02   5.0546058e+02   5.2559599e+02   6.4640737e+02
   4.4667468e+02   4.5106005e+02   5.0691372e+02   5.2719194e+02   6.4636658e+02
   4.8113669e+02   4.9737250e+02   5.3298428e+02   6.3306591e+02   6.8641656e+02
   4.7363827e+02   4.8090906e+02   5.1124957e+02   5.2716443e+02   5.5683878e+02
   4.1187871e+02   4.3287593e+02   5.0524130e+02   5.2540800e+02   6.6684610e+02
   4.5608156e+02   4.5720732e+02   4.8502100e+02   5.0132984e+02   5.3594461e+02
   4.2342685e+02   4.3469915e+02   5.0537623e+02   5.2555195e+02   6.6390434e+02
   4.7836195e+02   4.8992280e+02   5.2361201e+02   5.5278960e+02   6.5526923e+02
   4.8078632e+02   4.9625103e+02   5.3120165e+02   5.7516804e+02   6.0076875e+02
   4.7359215e+02   4.8099424e+02   5.1364252e+02   5.3261590e+02   5.7143354e+02
   4.0441367e+02   4.3269738e+02   5.0536943e+02   5.2558946e+02   7.5380414e+02
   3.9483396e+02   4.3256157e+02   5.0474497e+02   5.2473840e+02   6.2685739e+02
   4.7581009e+02   4.8471630e+02   5.1653065e+02   5.3643557e+02   5.7442313e+02
   4.8123985e+02   4.9771325e+02   5.3347321e+02   5.7199293e+02   5.7207323e+02
   4.7986856e+02   4.9361153e+02   5.2776714e+02   5.6254741e+02   6.2734319e+02
   4.4853272e+02   4.5282541e+02   5.0718966e+02   5.2751143e+02   6.4592658e+02
   4.2021937e+02   4.3383501e+02   5.0524592e+02   5.2539192e+02   6.5322628e+02
   4.3824998e+02   4.4357509e+02   5.0602231e+02   5.2620801e+02   6.4934269e+02
   4.3277621e+02   4.3944097e+02   5.0557165e+02   5.2570080e+02   6.4318820e+02
   4.0930577e+02   4.3209448e+02   5.0133111e+02   5.2030183e+02   5.6899107e+02
   4.3798689e+02   4.4152711e+02   4.9219179e+02   5.0941230e+02   5.4435568e+02
   4.6285357e+02   4.6735188e+02   5.1005775e+02   5.3088116e+02   6.2276703e+02
   4.5636106e+02   4.6054463e+02   5.0856589e+02   5.2913292e+02   6.3657176e+02
   4.8110229e+02   4.9726019e+02   5.3282831e+02   6.3333784e+02   7.6729132e+02
   4.8048567e+02   4.9532231e+02   5.2924664e+02   5.5892661e+02   5.8223217e+02
   4.3109043e+02   4.3824180e+02   5.0461812e+02   5.2442380e+02   6.1124047e+02
   4.8039206e+02   4.9507840e+02   5.2994792e+02   5.8391337e+02   7.6170110e+02
   4.8122666e+02   4.9766941e+02   5.3341188e+02   6.5900746e+02   6.8183437e+02
   4.2813835e+02   4.3616436e+02   5.0161872e+02   5.2053530e+02   5.6881142e+02
   4.8080083e+02   4.9630258e+02   5.3153035e+02   6.0409329e+02   7.3342975e+02
   4.4668962e+02   4.5108341e+02   5.0706242e+02   5.2741706e+02   6.6674045e+02
   4.1915214e+02   4.3361316e+02   5.0515385e+02   5.2527038e+02   6.4653002e+02
   4.2872393e+02   4.3698224e+02   5.0558470e+02   5.2578649e+02   6.8434119e+02
   4.0740317e+02   4.3272496e+02   5.0524547e+02   5.2541727e+02   6.7752183e+02
   4.7773782e+02   4.8856096e+02   5.2218452e+02   5.4979420e+02   6.4646105e+02
   4.8074242e+02   4.9612167e+02   5.3125977e+02   5.9511410e+02   6.4456701e+02
   4.2139418e+02   4.2504228e+02   4.8342068e+02   5.0016352e+02   5.3534039e+02
   4.8119820e+02   4.9757498e+02   5.3327494e+02   6.5189868e+02   7.1560053e+02
   4.2488868e+02   4.3522381e+02   5.0542646e+02   5.2560923e+02   6.6892969e+02
   4.8120379e+02   4.9759352e+02   5.3330156e+02   6.5063419e+02   7.0240152e+02
   4.8008280e+02   4.9416676e+02   5.2761105e+02   5.5619653e+02   5.8860595e+02
   4.3191247e+02   4.3886776e+02   5.0559022e+02   5.2574328e+02   6.4869341e+02
   4.8092952e+02   4.9670540e+02   5.3206138e+02   6.1162591e+02   7.0058410e+02
   4.8104075e+02   4.9706048e+02   5.3253563e+02   6.1412963e+02   6.3794531e+02
   4.2711490e+02   4.2797638e+02   4.8207841e+02   4.9865371e+02   5.3415598e+02
   4.5641806e+02   4.6061151e+02   5.0874993e+02   5.2944219e+02   6.5028268e+02
   4.2427123e+02   4.3493684e+02   5.0496517e+02   5.2498056e+02   6.2817730e+02
   4.7886413e+02   4.9100670e+02   5.2287920e+02   5.4581204e+02   5.7702387e+02
   4.5213926e+02   4.5632813e+02   5.0800933e+02   5.2857605e+02   7.1158240e+02
   3.9480484e+02   4.3263489e+02   5.0522960e+02   5.2539752e+02   6.7214770e+02
   4.8116092e+02   4.9745201e+02   5.3309728e+02   6.3642837e+02   6.6771889e+02
   4.4630853e+02   4.5009942e+02   4.9952818e+02   5.1713571e+02   5.5495611e+02
   4.8123443e+02   4.9769337e+02   5.3096944e+02   5.3131582e+02   5.3384748e+02
   4.5803924e+02   4.6224748e+02   5.0871925e+02   5.2920966e+02   6.2320909e+02
   4.2057412e+02   4.3389208e+02   5.0509899e+02   5.2518852e+02   6.3919930e+02
   4.7069981e+02   4.7684755e+02   5.1210211e+02   5.3187453e+02   5.8452202e+02
   4.2744544e+02   4.3632963e+02   5.0552427e+02   5.2571848e+02   6.7616350e+02
   4.6158542e+02   4.6594636e+02   5.0908404e+02   5.2934281e+02   6.0815242e+02
   4.8111399e+02   4.9729826e+02   5.3287952e+02   6.3002103e+02   7.0619179e+02
   4.6697819e+02   4.7216027e+02   5.1216809e+02   5.3401091e+02   6.6584404e+02
   4.2370564e+02   4.3478827e+02   5.0534990e+02   5.2551328e+02   6.5692171e+02
   4.8120295e+02   4.9758936e+02   5.3323198e+02   5.7205704e+02   5.7401277e+02
   4.8104596e+02   4.9707749e+02   5.3256940e+02   6.2033061e+02   6.8004443e+02
   4.8120686e+02   4.9760345e+02   5.3330467e+02   6.0244253e+02   6.0550502e+02
   4.7893993e+02   4.9120730e+02   5.2356134e+02   5.4823622e+02   5.8712464e+02
   4.8039051e+02   4.9507050e+02   5.2981719e+02   5.7619392e+02   6.3451949e+02
   4.6365014e+02   4.6823097e+02   5.1036979e+02   5.3130215e+02   6.2508699e+02
   4.0573706e+02   4.3258788e+02   5.0453580e+02   5.2445635e+02   6.1969467e+02
   4.8122980e+02   4.9767984e+02   5.3342616e+02   6.2877499e+02   6.3079788e+02
   4.8074156e+02   4.9611959e+02   5.3127950e+02   5.9894248e+02   6.8405839e+02
   4.4901827e+02   4.5288325e+02   5.0173769e+02   5.1972610e+02   5.5977328e+02
   4.6012802e+02   4.6430356e+02   5.0713384e+02   5.2630815e+02   5.8092079e+02
   4.4413732e+02   4.4859597e+02   5.0531808e+02   5.2499885e+02   6.0276123e+02
   4.7054984e+02   4.7076710e+02   4.8171004e+02   4.9802589e+02   5.3363685e+02
   4.0821519e+02   4.3188118e+02   5.0045836e+02   5.1918939e+02   5.6365219e+02
   4.7534202e+02   4.8402293e+02   5.1857458e+02   5.4385300e+02   7.9331015e+02
   4.8109333e+02   4.9722880e+02   5.3268610e+02   5.8480330e+02   5.9388398e+02
   4.3260587e+02   4.3935417e+02   5.0586930e+02   5.2612429e+02   7.3369991e+02
   4.8122819e+02   4.9767442e+02   5.3341590e+02   6.0868408e+02   6.0993412e+02
   4.8123886e+02   4.9771001e+02   5.3347031e+02   6.0194279e+02   6.0213819e+02
   4.6947644e+02   4.7389397e+02   4.9748787e+02   5.1129955e+02   5.4201268e+02
   4.0844215e+02   4.2150322e+02   4.8365515e+02   5.0044405e+02   5.3558743e+02
   4.8123811e+02   4.9770648e+02   5.2709167e+02   5.2714534e+02   5.3354203e+02
   3.8909552e+02   4.3188891e+02   5.0105034e+02   5.1994745e+02   5.6703234e+02
   4.8092356e+02   4.9668648e+02   5.3203270e+02   6.0993565e+02   6.6143912e+02
   4.1924670e+02   4.3362520e+02   5.0511685e+02   5.2521931e+02   6.4315059e+02
   4.7161223e+02   4.7820153e+02   5.1450204e+02   5.3692711e+02   6.2792951e+02
   4.2239499e+02   4.3243345e+02   4.9535122e+02   5.1313952e+02   5.5004247e+02
   4.6679687e+02   4.6731994e+02   4.8263543e+02   4.9879640e+02   5.3407322e+02
   4.5096441e+02   4.5517222e+02   5.0774017e+02   5.2822408e+02   6.6617223e+02
   4.8017507e+02   4.9445672e+02   5.2901655e+02   5.7033195e+02   6.3959760e+02
   4.4941706e+02   4.5363630e+02   5.0675184e+02   5.2679237e+02   6.1837846e+02
   4.0234564e+02   4.3219622e+02   5.0245907e+02   5.2175716e+02   5.8173470e+02
   4.8100501e+02   4.9694449e+02   5.3232803e+02   5.9552208e+02   6.1326983e+02
   4.6793753e+02   4.7325395e+02   5.1065602e+02   5.3044433e+02   5.8851308e+02
   4.7889159e+02   4.9115097e+02   5.2499413e+02   5.5601480e+02   6.7627998e+02
   4.5500108e+02   4.5901533e+02   5.0568766e+02   5.2474545e+02   5.7897820e+02
   4.8119774e+02   4.9757346e+02   5.3327240e+02   6.4806079e+02   6.8249698e+02
   4.3542179e+02   4.4136863e+02   5.0591489e+02   5.2612844e+02   6.6445640e+02
   4.4341215e+02   4.4803033e+02   5.0667817e+02   5.2698986e+02   7.0475264e+02
   4.4445706e+02   4.4856569e+02   5.0147880e+02   5.1973216e+02   5.6134305e+02
   4.6110692e+02   4.6545705e+02   5.0942021e+02   5.3002315e+02   6.2027666e+02
   4.8123551e+02   4.9769885e+02   5.3345471e+02   6.4045998e+02   6.4281795e+02
   4.8082480e+02   4.9637698e+02   5.3162950e+02   6.0613322e+02   7.4033181e+02
   4.1881329e+02   4.2732409e+02   4.8682973e+02   5.0393718e+02   5.3874550e+02
   4.5353701e+02   4.5769304e+02   5.0782618e+02   5.2817031e+02   6.2917790e+02
   4.8056485e+02   4.9558534e+02   5.3058133e+02   5.9001353e+02   6.9646299e+02
   4.8050720e+02   4.9541317e+02   5.3031268e+02   5.8346050e+02   6.4352387e+02
   4.8124138e+02   4.9771842e+02   5.3348363e+02   6.9852979e+02   6.9875957e+02
   4.8104296e+02   4.9706365e+02   5.3236996e+02   5.7642886e+02   5.8799735e+02
   4.8006369e+02   4.9413245e+02   5.2813113e+02   5.6102775e+02   6.0832173e+02
   4.8071454e+02   4.9602745e+02   5.3080015e+02   5.7021974e+02   5.9819033e+02
   4.8108288e+02   4.9719701e+02   5.3273623e+02   6.2338493e+02   6.7717989e+02
   4.8098990e+02   4.9689664e+02   5.3228548e+02   6.0095266e+02   6.2125842e+02
   4.8079110e+02   4.9626897e+02   5.3134826e+02   5.8416566e+02   6.1408585e+02
   4.8087054e+02   4.9651809e+02   5.3174642e+02   5.9339871e+02   6.2033093e+02
   4.8074537e+02   4.9613101e+02   5.3128324e+02   5.9718860e+02   6.5292688e+02
   4.3692359e+02   4.4226000e+02   5.0309199e+02   5.2224947e+02   5.7911332e+02
   4.6411035e+02   4.6863049e+02   5.0840725e+02   5.2761861e+02   5.8035258e+02
   4.1780697e+02   4.3340911e+02   5.0524056e+02   5.2539454e+02   6.5651772e+02
   4.8120057e+02   4.9758245e+02   5.3326741e+02   5.9681115e+02   5.9954793e+02
   4.4459707e+02   4.4911366e+02   5.0665776e+02   5.2690810e+02   6.4834333e+02
   4.7993011e+02   4.9371141e+02   5.2595265e+02   5.4850527e+02   5.6583749e+02
   4.8123914e+02   4.9771094e+02   5.3347266e+02   6.8981506e+02   7.0240778e+02
   4.8107662e+02   4.9717467e+02   5.3261663e+02   5.8692126e+02   5.9755894e+02
   4.6122505e+02   4.6289165e+02   4.8700102e+02   5.0291309e+02   5.3691064e+02
   4.0153058e+02   4.2874686e+02   4.9135212e+02   5.0885877e+02   5.4415773e+02
   4.1463261e+02   4.3305833e+02   5.0523361e+02   5.2539317e+02   6.5986053e+02
   4.6452603e+02   4.6918336e+02   5.1001037e+02   5.3039973e+02   6.0630517e+02
   4.8123119e+02   4.9768446e+02   5.3343386e+02   6.6007504e+02   6.7495228e+02
   4.4927715e+02   4.5348269e+02   5.0642001e+02   5.2630666e+02   6.1094869e+02
   4.8094668e+02   4.9675975e+02   5.3213335e+02   6.1227285e+02   6.7137306e+02
   4.8111347e+02   4.9729642e+02   5.3286940e+02   6.1953173e+02   6.3836280e+02
   4.8008210e+02   4.9419513e+02   5.2858455e+02   5.6630362e+02   6.2975113e+02
   4.6978289e+02   4.7572113e+02   5.1325162e+02   5.3511225e+02   6.2594515e+02
   4.0187355e+02   4.0188783e+02   4.8124158e+02   4.9771879e+02   5.3348403e+02
   4.6987952e+02   4.7577569e+02   5.1195939e+02   5.3210688e+02   5.9175144e+02
   4.4897027e+02   4.5325335e+02   5.0741937e+02   5.2784217e+02   6.7294578e+02
   4.7581510e+02   4.8484593e+02   5.1899673e+02   5.4418229e+02   6.4890073e+02
   4.3341356e+02   4.3963820e+02   5.0324663e+02   5.2255481e+02   5.8464288e+02
   4.7908907e+02   4.9162523e+02   5.2548921e+02   5.5701143e+02   6.5378263e+02
   4.3999943e+02   4.4203574e+02   4.8695317e+02   5.0381934e+02   5.3842581e+02
   4.8046191e+02   4.9521246e+02   5.2768706e+02   5.4679761e+02   5.5677546e+02
   4.2220210e+02   4.3431803e+02   5.0526983e+02   5.2541356e+02   6.5143630e+02
   4.6805627e+02   4.7350940e+02   5.1269098e+02   5.3473352e+02   6.6190831e+02
   4.4803474e+02   4.5236775e+02   5.0740318e+02   5.2787083e+02   7.5388797e+02
   4.7875115e+02   4.9077508e+02   5.2347935e+02   5.4932641e+02   5.9826557e+02
   4.5796830e+02   4.6218575e+02   5.0891851e+02   5.2956345e+02   6.3485896e+02
   4.8124098e+02   4.9771707e+02   5.3348101e+02   5.7798130e+02   5.7800986e+02
   4.2811523e+02   4.3664162e+02   5.0536096e+02   5.2548289e+02   6.4413339e+02
   3.8711804e+02   4.2319586e+02   4.8484379e+02   5.0177120e+02   5.3674161e+02
   4.8070488e+02   4.9600730e+02   5.3112804e+02   5.9616427e+02   6.6493560e+02
   4.7589438e+02   4.8499305e+02   5.1922049e+02   5.4477545e+02   6.9627391e+02
   4.8124058e+02   4.9771575e+02   5.3347972e+02   7.1656805e+02   7.1753237e+02
   4.8124110e+02   4.9771749e+02   5.3348225e+02   7.4634178e+02   7.4771519e+02
   4.7351826e+02   4.8096225e+02   5.1503716e+02   5.3629310e+02   5.9704684e+02
   4.2927852e+02   4.3726350e+02   5.0541058e+02   5.2553576e+02   6.4421588e+02
   4.7980904e+02   4.9345932e+02   5.2778026e+02   5.6452308e+02   6.5932088e+02
   4.8071291e+02   4.9603191e+02   5.3116476e+02   5.9744060e+02   6.8927863e+02
   4.1931586e+02   4.3324064e+02   5.0255548e+02   5.2185041e+02   5.8190144e+02
   4.8093339e+02   4.9671769e+02   5.3207953e+02   6.1264902e+02   7.1344142e+02
   4.8122770e+02   4.9767288e+02   5.3341695e+02   6.5975059e+02   6.8265956e+02
   4.6076019e+02   4.6508267e+02   5.0924511e+02   5.2976366e+02   6.1849032e+02
   4.6592479e+02   4.6833413e+02   4.8940923e+02   5.0460043e+02   5.3777272e+02
   4.8124059e+02   4.9771580e+02   5.3347980e+02   7.0690505e+02   7.0824281e+02
   4.2330657e+02   4.3435212e+02   5.0316760e+02   5.2261336e+02   5.8994741e+02
   4.0685934e+02   4.3272981e+02   5.0535184e+02   5.2556426e+02   7.3508012e+02
   4.2705975e+02   4.3605522e+02   5.0473826e+02   5.2464435e+02   6.1823693e+02
   4.3133590e+02   4.3849700e+02   5.0557897e+02   5.2573785e+02   6.5002928e+02
   4.5853482e+02   4.6204472e+02   4.9918964e+02   5.1548061e+02   5.4949991e+02
   4.2758951e+02   4.3641236e+02   5.0564286e+02   5.2588286e+02   7.3792883e+02
   4.2499701e+02   4.3494471e+02   5.0304093e+02   5.2243193e+02   5.8691367e+02
   4.7011633e+02   4.7608512e+02   5.1204474e+02   5.3214356e+02   5.9062297e+02
   4.4824749e+02   4.5256234e+02   5.0729864e+02   5.2769614e+02   6.6960581e+02
   4.8105669e+02   4.9711149e+02   5.3258746e+02   6.0317957e+02   6.1878916e+02
   4.7380997e+02   4.8139565e+02   5.1489828e+02   5.3553099e+02   5.8846426e+02
   4.2766077e+02   4.3642538e+02   5.0544979e+02   5.2561200e+02   6.5410675e+02
   4.8087913e+02   4.9654653e+02   5.3184570e+02   6.0704918e+02   6.7116209e+02
   4.3855152e+02   4.4367435e+02   5.0431324e+02   5.2383179e+02   5.9542572e+02
   4.7125662e+02   4.7772139e+02   5.1457808e+02   5.3744502e+02   6.5678547e+02
   4.5089673e+02   4.5511145e+02   5.0781688e+02   5.2835158e+02   7.2209792e+02
   4.5002186e+02   4.5009038e+02   4.8144087e+02   4.9791976e+02   5.3361562e+02
   4.5659397e+02   4.6079661e+02   5.0891149e+02   5.2970420e+02   6.9160084e+02
   4.6399579e+02   4.6863894e+02   5.1093806e+02   5.3234235e+02   6.6322506e+02
   4.0772386e+02   4.3273149e+02   5.0524293e+02   5.2541360e+02   6.7478430e+02
   4.8084698e+02   4.9644542e+02   5.3169238e+02   6.0039830e+02   6.4250821e+02
   4.3663942e+02   4.4229842e+02   5.0590036e+02   5.2607741e+02   6.4953241e+02
   4.6987824e+02   4.7587042e+02   5.1379041e+02   5.3640952e+02   7.2033356e+02
   4.5848856e+02   4.6273733e+02   5.0934674e+02   5.3026054e+02   6.7499479e+02
   4.3889498e+02   4.4383338e+02   5.0301986e+02   5.2208245e+02   5.7613021e+02
   4.1196663e+02   4.3246646e+02   5.0269518e+02   5.2205372e+02   5.8476812e+02
   4.1697590e+02   4.3327198e+02   5.0505096e+02   5.2513740e+02   6.3926083e+02
   4.4992103e+02   4.5416751e+02   5.0762591e+02   5.2810958e+02   7.1386453e+02
   4.4828385e+02   4.5259351e+02   5.0724579e+02   5.2761228e+02   6.5527571e+02
   4.8123571e+02   4.9769953e+02   5.3345562e+02   6.3696203e+02   6.3788623e+02
   4.4420168e+02   4.4863901e+02   5.0510277e+02   5.2469477e+02   5.9914890e+02
   6.2825764e+02   5.7898781e+02   5.2226044e+02   5.0291448e+02   4.3225148e+02
   7.0835432e+02   5.5367164e+02   5.1528959e+02   4.9725641e+02   4.3097076e+02
   5.8023542e+02   5.5468709e+02   5.1941698e+02   5.0132407e+02   4.3197608e+02
   7.2870462e+02   7.2826793e+02   5.2559034e+02   5.0536924e+02   4.3265037e+02
   6.7583339e+02   5.6370961e+02   5.1936243e+02   5.0062356e+02   4.3179915e+02
   7.2432365e+02   7.2423956e+02   5.2559161e+02   5.0537016e+02   4.3265050e+02
   5.2825777e+02   5.0772233e+02   4.5433732e+02   4.5012026e+02   4.0492401e+02
   6.1509227e+02   5.3385289e+02   4.9934815e+02   4.8324601e+02   4.2078302e+02
   6.4383272e+02   6.3434369e+02   5.2540055e+02   5.0523273e+02   4.3263031e+02
   5.9359737e+02   5.4274968e+02   5.1010115e+02   4.9337212e+02   4.2976551e+02
   5.2605009e+02   5.0579136e+02   4.3806237e+02   4.3062398e+02   4.0138533e+02
   5.2696952e+02   5.0662820e+02   4.4704444e+02   4.4242509e+02   4.1053287e+02
   5.9644018e+02   5.3097884e+02   4.9590626e+02   4.8069865e+02   4.0200709e+02
   6.2356493e+02   5.8001815e+02   5.2247924e+02   5.0308819e+02   4.3228274e+02
   6.9733358e+02   6.5942823e+02   5.2550921e+02   5.0531068e+02   4.3264178e+02
   7.3689808e+02   6.6692748e+02   5.2541535e+02   5.0524250e+02   4.3263173e+02
   6.4317560e+02   6.1114269e+02   5.2441616e+02   5.0451205e+02   4.3252021e+02
   6.4269246e+02   5.4054756e+02   5.0605182e+02   4.8891200e+02   4.2730177e+02
   6.1029941e+02   5.3244299e+02   4.9748156e+02   4.8169706e+02   4.1544948e+02
   6.9559151e+02   6.4385368e+02   5.2530273e+02   5.0516092e+02   4.3261963e+02
   5.7531025e+02   5.3471276e+02   5.0325291e+02   4.8778200e+02   4.2695690e+02
   6.8224618e+02   5.7415701e+02   5.2114095e+02   5.0199957e+02   4.3207881e+02
   5.8984079e+02   5.7320717e+02   5.2392992e+02   5.0427432e+02   4.3248591e+02
   6.6552554e+02   6.6547187e+02   5.2559174e+02   5.0537025e+02   4.3265051e+02
   6.5883169e+02   5.3788738e+02   5.0320374e+02   4.8623023e+02   4.2497053e+02
   5.7420437e+02   5.2903700e+02   4.9437102e+02   4.8014321e+02   3.8325275e+02
   6.1789596e+02   5.9134761e+02   5.2378712e+02   5.0407129e+02   4.3245018e+02
   6.6488394e+02   5.4139404e+02   5.0663956e+02   4.8936389e+02   4.2758059e+02
   6.1919546e+02   5.5613832e+02   5.1745792e+02   4.9930828e+02   4.3151539e+02
   5.8369882e+02   5.8271896e+02   5.2549787e+02   5.0531003e+02   4.3264187e+02
   7.2894505e+02   6.3043762e+02   5.2490358e+02   5.0486771e+02   4.3257534e+02
   6.4891024e+02   5.3312079e+02   4.9746926e+02   4.8116849e+02   3.9147960e+02
   6.1483695e+02   5.3208734e+02   4.9676502e+02   4.8099519e+02   4.0437896e+02
   6.5795052e+02   5.5484038e+02   5.1600566e+02   4.9790129e+02   4.3114951e+02
   6.2820186e+02   5.3678516e+02   5.0243060e+02   4.8573848e+02   4.2452861e+02
   6.8750551e+02   6.8748612e+02   5.2559195e+02   5.0537040e+02   4.3265054e+02
   6.3219046e+02   5.4022827e+02   5.0592310e+02   4.8887149e+02   4.2729562e+02
   6.4233024e+02   5.4101762e+02   5.0649956e+02   4.8932559e+02   4.2757902e+02
   6.1794664e+02   5.3368021e+02   4.9894092e+02   4.8280475e+02   4.1957282e+02
   6.0952230e+02   5.8121317e+02   5.2336023e+02   5.0378882e+02   4.3240458e+02
   6.5385959e+02   5.8384280e+02   5.2222438e+02   5.0284465e+02   4.3223738e+02
   6.6757464e+02   5.3422684e+02   4.9888291e+02   4.8234527e+02   4.1722528e+02
   6.0831805e+02   5.3174078e+02   4.9646646e+02   4.8085997e+02   3.9591811e+02
   7.3846519e+02   7.0600050e+02   5.2547374e+02   5.0528490e+02   4.3263799e+02
   5.8134543e+02   5.3115874e+02   4.9743714e+02   4.8250979e+02   4.2029827e+02
   6.4816820e+02   6.1603683e+02   5.2456745e+02   5.0462310e+02   4.3253761e+02
   7.2309181e+02   5.9691627e+02   5.2310328e+02   5.0350690e+02   4.3235399e+02
   5.2594522e+02   5.0569413e+02   4.3680845e+02   4.2838077e+02   3.9669432e+02
   5.9386372e+02   5.3090334e+02   4.9595615e+02   4.8081910e+02   4.0898484e+02
   5.9362546e+02   5.9195857e+02   5.2543480e+02   5.0526500e+02   4.3263526e+02
   7.0512405e+02   5.3333728e+02   4.9761900e+02   4.8121271e+02   3.8912999e+02
   5.9983570e+02   5.4567017e+02   5.1203576e+02   4.9495725e+02   4.3032199e+02
   6.4008067e+02   6.1606292e+02   5.2468791e+02   5.0471379e+02   4.3255177e+02
   6.6681121e+02   5.5330619e+02   5.1514793e+02   4.9714996e+02   4.3094205e+02
   6.3231585e+02   6.2616226e+02   5.2540585e+02   5.0523724e+02   4.3263099e+02
   5.8603110e+02   5.8059024e+02   5.2506055e+02   5.0502519e+02   4.3260034e+02
   6.5005797e+02   6.1627289e+02   5.2454912e+02   5.0460894e+02   4.3253539e+02
   6.2701924e+02   6.1334729e+02   5.2490798e+02   5.0487865e+02   4.3257721e+02
   6.2232702e+02   5.3251827e+02   4.9703978e+02   4.8103717e+02   3.9237631e+02
   6.8981201e+02   6.2518355e+02   5.2485728e+02   5.0483458e+02   4.3257029e+02
   5.3733713e+02   5.1437749e+02   4.7702456e+02   4.7074904e+02   3.9827442e+02
   6.7170646e+02   6.2222325e+02   5.2479708e+02   5.0479054e+02   4.3256353e+02
   7.0877359e+02   5.9728813e+02   5.2318406e+02   5.0357159e+02   4.3236519e+02
   6.7088662e+02   5.9366459e+02   5.2296967e+02   5.0340997e+02   4.3233741e+02
   6.4923062e+02   5.8306845e+02   5.2220872e+02   5.0283741e+02   4.3223624e+02
   7.6033708e+02   6.8152121e+02   5.2541936e+02   5.0524539e+02   4.3263215e+02
   6.5978006e+02   5.8238039e+02   5.2203454e+02   5.0269382e+02   4.3220971e+02
   6.9625771e+02   6.3020748e+02   5.2500280e+02   5.0494165e+02   4.3258664e+02
   6.8677129e+02   6.1317717e+02   5.2422935e+02   5.0436690e+02   4.3249698e+02
   6.9939126e+02   5.3362988e+02   4.9803749e+02   4.8158259e+02   4.1171892e+02
   5.3203184e+02   5.1063403e+02   4.6722551e+02   4.6272002e+02   4.0072391e+02
   5.8863390e+02   5.8826217e+02   5.2556471e+02   5.0535251e+02   4.3264796e+02
   7.0396023e+02   5.3334423e+02   4.9763072e+02   4.8122393e+02   3.9718190e+02
   5.2559384e+02   5.0537220e+02   4.4762611e+02   4.4762036e+02   4.3263977e+02
   5.9815636e+02   5.9407090e+02   5.2528242e+02   5.0515966e+02   4.3261978e+02
   6.2242342e+02   5.3448362e+02   4.9980226e+02   4.8345767e+02   4.2103590e+02
   6.9362014e+02   6.3790973e+02   5.2520243e+02   5.0508783e+02   4.3260871e+02
   7.5118320e+02   7.5110729e+02   5.2559190e+02   5.0537037e+02   4.3265053e+02
   6.3786486e+02   6.0367499e+02   5.2407262e+02   5.0425829e+02   4.3247979e+02
   6.3154244e+02   5.4960856e+02   5.1336479e+02   4.9569432e+02   4.3051417e+02
   5.6995035e+02   5.3702637e+02   5.0675073e+02   4.9108047e+02   4.2891128e+02
   6.2849158e+02   5.9355082e+02   5.2353960e+02   5.0386937e+02   4.3241635e+02
   6.1989166e+02   5.9055080e+02   5.2359282e+02   5.0392342e+02   4.3242576e+02
   7.2677334e+02   6.3340712e+02   5.2499276e+02   5.0493350e+02   4.3258538e+02
   7.0962050e+02   5.3340785e+02   4.9770907e+02   4.8128594e+02   4.0434742e+02
   5.9785972e+02   5.6695001e+02   5.2230618e+02   5.0312725e+02   4.3229560e+02
   5.8935822e+02   5.3044396e+02   4.9552023e+02   4.8059543e+02   4.0498473e+02
   5.5359205e+02   5.5116903e+02   5.2413871e+02   5.0465316e+02   4.3255122e+02
   6.5906683e+02   6.4567502e+02   5.2541594e+02   5.0524334e+02   4.3263186e+02
   6.9094387e+02   5.6208725e+02   5.1886647e+02   5.0022861e+02   4.3171305e+02
   5.6815055e+02   5.2825901e+02   4.9376981e+02   4.7992560e+02   3.9071072e+02
   6.2943503e+02   5.9973409e+02   5.2399242e+02   5.0420499e+02   4.3247136e+02
   7.5989248e+02   5.3372152e+02   4.9805162e+02   4.8153416e+02   4.1060078e+02
   5.9413417e+02   5.3078364e+02   4.9572995e+02   4.8061539e+02   3.9162321e+02
   6.2359751e+02   5.7917787e+02   5.2239789e+02   5.0302778e+02   4.3227206e+02
   7.4553617e+02   5.3346783e+02   4.9770778e+02   4.8123835e+02   3.8209064e+02
   5.8605666e+02   5.3014477e+02   4.9523130e+02   4.8044477e+02   3.8188636e+02
   7.3567019e+02   6.8835463e+02   5.2546042e+02   5.0527524e+02   4.3263656e+02
   5.9995871e+02   5.4353830e+02   5.1032562e+02   4.9342438e+02   4.2976368e+02
   5.3041749e+02   5.0942379e+02   4.6289610e+02   4.5872731e+02   4.1047006e+02
   5.5128560e+02   5.4940906e+02   5.2438279e+02   5.0480018e+02   4.3257272e+02
   6.7940297e+02   5.4899472e+02   5.1252378e+02   4.9478136e+02   4.3018884e+02
   6.0883050e+02   5.3176932e+02   4.9648908e+02   4.8086834e+02   3.9660281e+02
   5.9560253e+02   5.8296773e+02   5.2446394e+02   5.0460607e+02   4.3253658e+02
   6.4766411e+02   6.2262627e+02   5.2501442e+02   5.0495213e+02   4.3258828e+02
   6.4260338e+02   6.4246361e+02   5.2558970e+02   5.0536878e+02   4.3265030e+02
   5.2567336e+02   5.0544533e+02   4.3383196e+02   4.2367933e+02   4.1940692e+02
   5.9919864e+02   5.6089337e+02   5.2055683e+02   5.0189043e+02   4.3207213e+02
   6.8235477e+02   6.3500214e+02   5.2513773e+02   5.0504062e+02   4.3260161e+02
   6.3804166e+02   6.0555486e+02   5.2417448e+02   5.0433405e+02   4.3249196e+02
   6.0558577e+02   5.3196578e+02   4.9696317e+02   4.8135445e+02   4.1339323e+02
   6.4578599e+02   6.1425959e+02   5.2450718e+02   5.0457888e+02   4.3253070e+02
   6.3441871e+02   5.7439650e+02   5.2160222e+02   5.0240443e+02   4.3215773e+02
   6.8578914e+02   5.3389607e+02   4.9841108e+02   4.8191467e+02   4.1478250e+02
   6.9394863e+02   5.3332182e+02   4.9760773e+02   4.8120869e+02   3.8611881e+02
   6.8817981e+02   6.8322865e+02   5.2558476e+02   5.0536521e+02   4.3264978e+02
   5.7420512e+02   5.5991004e+02   5.2243597e+02   5.0343130e+02   4.3235525e+02
   6.0235046e+02   5.8201157e+02   5.2384451e+02   5.0415552e+02   4.3246513e+02
   6.3022068e+02   5.3431168e+02   4.9940123e+02   4.8301436e+02   4.1986808e+02
   5.7777257e+02   5.3180094e+02   4.9882692e+02   4.8383101e+02   4.2291393e+02
   6.2030318e+02   5.7627196e+02   5.2226963e+02   5.0294899e+02   4.3225865e+02
   6.0521002e+02   5.3155485e+02   4.9632104e+02   4.8080855e+02   3.9058895e+02
   6.7677916e+02   6.0530261e+02   5.2380612e+02   5.0404771e+02   4.3244520e+02
   6.2976155e+02   5.8985280e+02   5.2317530e+02   5.0359538e+02   4.3237022e+02
   7.7057382e+02   6.7051371e+02   5.2539336e+02   5.0522648e+02   4.3262936e+02
   6.8013404e+02   6.1277795e+02   5.2422679e+02   5.0436521e+02   4.3249672e+02
   7.1390221e+02   6.8054262e+02   5.2553247e+02   5.0532746e+02   4.3264425e+02
   5.4381920e+02   5.1855764e+02   4.8401415e+02   4.7534427e+02   3.9760955e+02
   6.0672259e+02   5.7855646e+02   5.2326445e+02   5.0373212e+02   4.3239555e+02
   6.0464483e+02   5.4097822e+02   5.0774596e+02   4.9098785e+02   4.2865535e+02
   6.9689137e+02   5.3355398e+02   4.9793342e+02   4.8149234e+02   4.1044389e+02
   6.3102412e+02   6.3070424e+02   5.2558306e+02   5.0536407e+02   4.3264961e+02
   7.4031014e+02   5.9575033e+02   5.2297210e+02   5.0340326e+02   4.3233597e+02
   5.3746986e+02   5.1451648e+02   4.7764657e+02   4.7132480e+02   4.1087988e+02
   5.2626304e+02   5.0598866e+02   4.4044634e+02   4.3416971e+02   3.9841675e+02
   6.9860719e+02   6.3412072e+02   5.2510496e+02   5.0501655e+02   4.3259798e+02
   5.9726555e+02   5.3109547e+02   4.9605470e+02   4.8080491e+02   4.0701919e+02
   6.3685353e+02   6.1231649e+02   5.2460265e+02   5.0465196e+02   4.3254219e+02
   6.4884727e+02   6.1564099e+02   5.2452389e+02   5.0459054e+02   4.3253251e+02
   6.4735422e+02   6.4185726e+02   5.2550621e+02   5.0530875e+02   4.3264151e+02
   5.3390265e+02   5.1201328e+02   4.7146470e+02   4.6642320e+02   4.0321629e+02
   6.1388628e+02   6.1388146e+02   5.2559183e+02   5.0537031e+02   4.3265052e+02
   5.2588523e+02   5.0564525e+02   4.3877115e+02   4.3476858e+02   4.2559740e+02
   5.3058684e+02   5.1511982e+02   5.0458176e+02   4.9723113e+02   4.3185820e+02
   6.2361279e+02   5.9388348e+02   5.2369800e+02   5.0399245e+02   4.3243687e+02
   6.2460244e+02   5.7291178e+02   5.2167711e+02   5.0249104e+02   4.3217498e+02
   5.7444170e+02   5.3424910e+02   5.0275873e+02   4.8738009e+02   4.2667488e+02
   5.9667761e+02   5.8742466e+02   5.2481845e+02   5.0484476e+02   4.3257287e+02
   7.1024179e+02   5.3395135e+02   4.9845977e+02   4.8194337e+02   4.1493101e+02
   6.3158299e+02   5.9286746e+02   5.2339216e+02   5.0375532e+02   4.3239717e+02
   7.4127596e+02   5.7982065e+02   5.2160228e+02   5.0233996e+02   4.3214315e+02
   6.2041219e+02   6.0235598e+02   5.2453540e+02   5.0461151e+02   4.3253613e+02
   5.2562561e+02   5.0540991e+02   4.7931299e+02   4.7928638e+02   4.3262703e+02
   6.5286454e+02   5.3318613e+02   4.9752221e+02   4.8119253e+02   3.9778791e+02
   5.8739541e+02   5.6898966e+02   5.2350835e+02   5.0401090e+02   4.3244477e+02
   5.2559739e+02   5.0537516e+02   4.3269872e+02   4.0452282e+02   3.8653915e+02
   6.1963518e+02   6.1500878e+02   5.2526226e+02   5.0513596e+02   4.3261602e+02
   5.2564548e+02   5.0541841e+02   4.3322194e+02   4.1641914e+02   4.0345930e+02
   6.4639459e+02   5.9918378e+02   5.2359325e+02   5.0389427e+02   4.3242003e+02
   6.3109623e+02   5.4552513e+02   5.1052050e+02   4.9310994e+02   4.2956337e+02
   6.3545235e+02   5.5229043e+02   5.1492180e+02   4.9705522e+02   4.3092368e+02
   5.7278413e+02   5.2888614e+02   4.9426423e+02   4.8011310e+02   3.9725330e+02
   6.4860211e+02   6.1459757e+02   5.2447311e+02   5.0455285e+02   4.3252659e+02
   5.3448750e+02   5.1247453e+02   4.7320664e+02   4.6798776e+02   4.1301895e+02
   6.6323512e+02   5.3358914e+02   4.9802631e+02   4.8159725e+02   4.1204949e+02
   5.4943020e+02   5.4770778e+02   5.2441695e+02   5.0483654e+02   4.3257835e+02
   6.0562287e+02   5.3573354e+02   5.0213917e+02   4.8590144e+02   4.2492884e+02
   5.2832965e+02   5.0778076e+02   4.5458882e+02   4.5035546e+02   3.9325993e+02
   6.0271565e+02   5.3367911e+02   4.9964581e+02   4.8375902e+02   4.2207685e+02
   6.0201995e+02   5.3154017e+02   4.9645268e+02   4.8099446e+02   4.0941254e+02
   7.4042785e+02   7.3893559e+02   5.2558892e+02   5.0536822e+02   4.3265022e+02
   6.3109916e+02   5.7562672e+02   5.2183210e+02   5.0258631e+02   4.3219171e+02
   6.3807403e+02   5.3334704e+02   4.9792597e+02   4.8163697e+02   4.1316289e+02
   5.2564040e+02   5.0541650e+02   4.4712971e+02   4.4697024e+02   4.3235200e+02
   6.2927690e+02   5.3272567e+02   4.9719328e+02   4.8108878e+02   3.9623767e+02
   6.1861858e+02   6.1173376e+02   5.2519732e+02   5.0508989e+02   4.3260916e+02
   6.5959353e+02   5.4273305e+02   5.0785610e+02   4.9049946e+02   4.2826974e+02
   6.0916593e+02   5.4447962e+02   5.1057416e+02   4.9346905e+02   4.2975502e+02
   5.9405020e+02   5.3221370e+02   4.9808335e+02   4.8265218e+02   4.2003930e+02
   6.8406151e+02   5.3338503e+02   4.9770369e+02   4.8129577e+02   4.0529594e+02
   6.1996648e+02   6.1996218e+02   5.2559172e+02   5.0537024e+02   4.3265051e+02
   6.5628725e+02   5.9598464e+02   5.2322524e+02   5.0360906e+02   4.3237178e+02
   5.2937217e+02   5.0884000e+02   4.7160206e+02   4.6903241e+02   4.2784364e+02
   6.9223488e+02   6.6513570e+02   5.2554163e+02   5.0533410e+02   4.3264522e+02
   6.0794523e+02   5.3173506e+02   4.9647473e+02   4.8087548e+02   4.0046660e+02
   5.3241820e+02   5.1099927e+02   4.7000500e+02   4.6561609e+02   4.1790322e+02
   6.7489863e+02   5.8063219e+02   5.2183203e+02   5.0253329e+02   4.3217993e+02
   5.4419899e+02   5.1936584e+02   4.8698032e+02   4.7793198e+02   4.1979177e+02
   6.5246146e+02   5.4033443e+02   5.0572473e+02   4.8855689e+02   4.2703455e+02
   7.2828715e+02   6.2210686e+02   5.2465553e+02   5.0468400e+02   4.3254699e+02
   6.6423222e+02   6.6114516e+02   5.2557979e+02   5.0536163e+02   4.3264925e+02
   6.3756993e+02   6.3519681e+02   5.2553025e+02   5.0532621e+02   4.3264407e+02
   6.4980516e+02   5.4063439e+02   5.0603781e+02   4.8885658e+02   4.2725151e+02
   5.4361790e+02   5.1843862e+02   4.8385935e+02   4.7525875e+02   3.9948248e+02
   5.2715219e+02   5.0679102e+02   4.4989541e+02   4.4607499e+02   4.1989900e+02
   5.8843958e+02   5.5450100e+02   5.1859602e+02   5.0060590e+02   4.3182606e+02
   6.1097905e+02   5.3416660e+02   4.9991422e+02   4.8381334e+02   4.2200280e+02
   6.5322932e+02   5.9944653e+02   5.2351559e+02   5.0383159e+02   4.3240945e+02
   7.2473568e+02   6.0339809e+02   5.2359069e+02   5.0388032e+02   4.3241734e+02
   6.9328563e+02   5.3937896e+02   5.0467330e+02   4.8753892e+02   4.2621192e+02
   7.0031789e+02   5.7269953e+02   5.2095041e+02   5.0185064e+02   4.3204980e+02
   6.7189103e+02   6.6759347e+02   5.2557991e+02   5.0536173e+02   4.3264927e+02
   6.1983616e+02   5.8598454e+02   5.2323463e+02   5.0366044e+02   4.3238191e+02
   5.7867224e+02   5.6425674e+02   5.2334125e+02   5.0396576e+02   4.3243983e+02
   6.2927476e+02   5.9497021e+02   5.2363633e+02   5.0394042e+02   4.3242810e+02
   5.9469193e+02   5.9410372e+02   5.2554076e+02   5.0533596e+02   4.3264556e+02
   6.0003664e+02   5.6703663e+02   5.2214059e+02   5.0299162e+02   4.3227130e+02
   5.9765645e+02   5.9240760e+02   5.2516492e+02   5.0507990e+02   4.3260801e+02
   5.9597569e+02   5.5134003e+02   5.1617320e+02   4.9859790e+02   4.3136795e+02
   6.5405199e+02   5.3338457e+02   4.9779612e+02   4.8142651e+02   4.0979412e+02
   5.2560447e+02   5.0538204e+02   4.3295188e+02   4.2665519e+02   4.2609347e+02
   5.9653817e+02   5.3098915e+02   4.9591790e+02   4.8070609e+02   4.0256712e+02
   6.5599185e+02   5.3321165e+02   4.9753243e+02   4.8118727e+02   3.9083780e+02
   7.2688415e+02   5.6864735e+02   5.2029020e+02   5.0132697e+02   4.3194492e+02
   6.4613486e+02   5.6973155e+02   5.2078836e+02   5.0176056e+02   4.3203365e+02
   5.7526246e+02   5.3109370e+02   4.9796551e+02   4.8318585e+02   4.2196350e+02
   6.2638619e+02   5.3351292e+02   4.9840579e+02   4.8218393e+02   4.1709813e+02
   6.3858880e+02   6.3445556e+02   5.2548440e+02   5.0529327e+02   4.3263924e+02
   5.8878212e+02   5.8715935e+02   5.2546896e+02   5.0528960e+02   4.3263888e+02
   5.7201767e+02   5.3424385e+02   5.0306091e+02   4.8774022e+02   4.2697443e+02
   5.6417882e+02   5.2749873e+02   4.9317241e+02   4.7969969e+02   3.8402212e+02
   6.6456895e+02   5.3330725e+02   4.9762563e+02   4.8124514e+02   4.0255805e+02
   6.0699114e+02   6.0631185e+02   5.2554863e+02   5.0534030e+02   4.3264616e+02
   5.6080714e+02   5.2679242e+02   4.9293209e+02   4.7984302e+02   4.1195020e+02
   6.6427136e+02   6.5265618e+02   5.2549517e+02   5.0530060e+02   4.3264030e+02
   5.2693507e+02   5.0660153e+02   4.5021525e+02   4.4703062e+02   4.2370907e+02
   6.2391276e+02   5.5212499e+02   5.1509057e+02   4.9727924e+02   4.3099312e+02
   5.5849556e+02   5.2673406e+02   4.9399409e+02   4.8104593e+02   4.1925741e+02
   6.5085558e+02   5.3315204e+02   4.9748935e+02   4.8117261e+02   3.8430334e+02
   5.9041961e+02   5.6121076e+02   5.2135924e+02   5.0255504e+02   4.3219863e+02
   6.1617858e+02   5.3817088e+02   5.0440482e+02   4.8773483e+02   4.2653090e+02
   5.7650732e+02   5.2937253e+02   4.9472324e+02   4.8034706e+02   4.0681179e+02
   6.0780927e+02   5.4306223e+02   5.0945901e+02   4.9248465e+02   4.2934956e+02
   6.5112032e+02   5.9353362e+02   5.2308513e+02   5.0350500e+02   4.3235404e+02
   6.3341084e+02   5.5283573e+02   5.1527309e+02   4.9737165e+02   4.3101340e+02
   6.5569647e+02   5.3340174e+02   4.9780558e+02   4.8142682e+02   4.0972161e+02
   7.3217236e+02   6.4657415e+02   5.2522462e+02   5.0510351e+02   4.3261104e+02
   5.9737266e+02   5.3612722e+02   5.0311337e+02   4.8698657e+02   4.2606831e+02
   6.6585171e+02   6.0613085e+02   5.2388165e+02   5.0410567e+02   4.3245473e+02
   6.4308179e+02   5.6856026e+02   5.2064292e+02   5.0165666e+02   4.3201354e+02
   5.2647764e+02   5.0618803e+02   4.4302331e+02   4.3774862e+02   4.1263134e+02
   6.4588094e+02   5.6525574e+02   5.1996411e+02   5.0113021e+02   4.3190731e+02
   6.5556616e+02   6.5499764e+02   5.2558460e+02   5.0536511e+02   4.3264976e+02
   7.0088584e+02   5.7882610e+02   5.2163318e+02   5.0237699e+02   4.3215062e+02
   5.2657233e+02   5.0627928e+02   4.5587837e+02   4.5449259e+02   4.2950674e+02
   7.0967153e+02   6.2684871e+02   5.2487116e+02   5.0484451e+02   4.3257180e+02
   6.0652461e+02   5.4388049e+02   5.1022043e+02   4.9319702e+02   4.2965304e+02
   6.5489087e+02   5.4757441e+02   5.1164848e+02   4.9401113e+02   4.2990733e+02
   6.9029374e+02   5.3394230e+02   4.9847104e+02   4.8196590e+02   4.1512539e+02
   6.4336145e+02   6.3556947e+02   5.2543579e+02   5.0525817e+02   4.3263407e+02
   5.9689504e+02   5.7233136e+02   5.2322951e+02   5.0376286e+02   4.3240252e+02
   5.9345326e+02   5.8780994e+02   5.2510679e+02   5.0504473e+02   4.3260291e+02
   6.2323441e+02   5.3255384e+02   4.9706358e+02   4.8104245e+02   3.8748365e+02
   6.1582441e+02   5.3210720e+02   4.9674887e+02   4.8095779e+02   3.9927052e+02
   6.7300160e+02   5.7164235e+02   5.2085157e+02   5.0177893e+02   4.3203596e+02
   6.8748134e+02   6.2189483e+02   5.2475041e+02   5.0475571e+02   4.3255815e+02
   6.4279531e+02   5.5068550e+02   5.1383910e+02   4.9605614e+02   4.3062245e+02
   6.1720119e+02   5.9831343e+02   5.2440069e+02   5.0451878e+02   4.3252177e+02
   6.5597296e+02   6.0438757e+02   5.2384220e+02   5.0407765e+02   4.3245019e+02
   6.6036039e+02   6.0340284e+02   5.2374902e+02   5.0400597e+02   4.3243836e+02
   6.9931187e+02   5.3332656e+02   4.9761174e+02   4.8121069e+02   3.8964010e+02
   6.0897641e+02   5.6355215e+02   5.2076703e+02   5.0194124e+02   4.3207714e+02
   5.8801043e+02   5.7214032e+02   5.2393123e+02   5.0428356e+02   4.3248764e+02
   7.2799642e+02   7.0688732e+02   5.2550720e+02   5.0530916e+02   4.3264156e+02
   6.0029599e+02   5.6845286e+02   5.2237602e+02   5.0315155e+02   4.3229886e+02
   5.8130536e+02   5.3318450e+02   5.0057759e+02   4.8523320e+02   4.2460365e+02
   5.4982504e+02   5.2218590e+02   4.8899780e+02   4.7831386e+02   4.1460346e+02
   5.7975646e+02   5.3012493e+02   4.9578574e+02   4.8114385e+02   4.1545834e+02
   5.7123254e+02   5.2871512e+02   4.9414363e+02   4.8007896e+02   4.0035194e+02
   7.3629246e+02   7.2877857e+02   5.2556890e+02   5.0535378e+02   4.3264810e+02
   6.2811885e+02   6.0935521e+02   5.2466039e+02   5.0469773e+02   4.3254940e+02
   7.4053915e+02   6.9457813e+02   5.2545272e+02   5.0526964e+02   4.3263574e+02
   6.9125279e+02   5.5822405e+02   5.1748872e+02   4.9911831e+02   4.3145661e+02
   5.4354240e+02   5.1838606e+02   4.8376192e+02   4.7519061e+02   3.8268104e+02
   7.0314370e+02   5.3335853e+02   4.9765222e+02   4.8124334e+02   4.0090125e+02
   6.4256023e+02   5.6079230e+02   5.1872380e+02   5.0017372e+02   4.3170407e+02
   6.9672967e+02   6.5962429e+02   5.2551136e+02   5.0531222e+02   4.3264201e+02
   5.8138940e+02   5.5482570e+02   5.1938516e+02   5.0128550e+02   4.3196777e+02
   5.3548142e+02   5.2234693e+02   5.0988715e+02   4.9848293e+02   4.3172245e+02
   6.3271847e+02   5.4354069e+02   5.0889886e+02   4.9160836e+02   4.2888042e+02
   7.2193852e+02   5.4156991e+02   5.0669725e+02   4.8937202e+02   4.2757436e+02
   5.4853879e+02   5.2122753e+02   4.8730386e+02   4.7711900e+02   3.8107019e+02
   5.8313534e+02   5.3071596e+02   4.9652430e+02   4.8166576e+02   4.1763452e+02
   5.8535752e+02   5.4482955e+02   5.1248056e+02   4.9567154e+02   4.3058875e+02
   7.6296278e+02   6.9368458e+02   5.2543101e+02   5.0525387e+02   4.3263341e+02
   6.2067582e+02   5.3553871e+02   5.0120107e+02   4.8474032e+02   4.2331984e+02
   6.6683532e+02   5.7037671e+02   5.2069367e+02   5.0165947e+02   4.3201251e+02
   6.2883473e+02   5.6467532e+02   5.2016396e+02   5.0134245e+02   4.3195325e+02
   6.4894851e+02   6.3388263e+02   5.2530643e+02   5.0516439e+02   4.3262016e+02
   7.7518514e+02   5.4690137e+02   5.1093761e+02   4.9327255e+02   4.2959960e+02
   5.7700907e+02   5.7285490e+02   5.2507424e+02   5.0505120e+02   4.3260466e+02
   6.1743646e+02   5.6036908e+02   5.1932127e+02   5.0078863e+02   4.3184417e+02
   6.1596243e+02   5.3894095e+02   5.0522421e+02   4.8848538e+02   4.2709934e+02
   6.0107240e+02   5.7279050e+02   5.2294384e+02   5.0353677e+02   4.3236398e+02
   5.2564077e+02   5.0541630e+02   4.3564904e+02   4.3397978e+02   4.3053949e+02
   7.2403695e+02   6.1101420e+02   5.2402817e+02   5.0421316e+02   4.3247215e+02
   6.2690146e+02   6.0617750e+02   5.2451396e+02   5.0459121e+02   4.3253283e+02
   7.1975982e+02   5.7541364e+02   5.2121776e+02   5.0204947e+02   4.3208805e+02
   5.4083133e+02   5.1677922e+02   4.8178047e+02   4.7416576e+02   4.1185593e+02
   6.2822795e+02   5.3907896e+02   5.0487557e+02   4.8795418e+02   4.2663300e+02
   5.2578004e+02   5.0554308e+02   4.3506175e+02   4.2539773e+02   4.1479606e+02
   6.9556832e+02   6.9539940e+02   5.2559188e+02   5.0537035e+02   4.3265053e+02
   5.8842868e+02   5.8841754e+02   5.2559117e+02   5.0536989e+02   4.3265046e+02
   5.2560714e+02   5.0538457e+02   4.3316121e+02   4.2904787e+02   4.2830460e+02
   6.8633315e+02   6.1983338e+02   5.2462352e+02   5.0466170e+02   4.3254356e+02
   7.4635446e+02   6.9762279e+02   5.2544532e+02   5.0526427e+02   4.3263495e+02
   5.9975828e+02   5.6975088e+02   5.2264356e+02   5.0334140e+02   4.3233149e+02
   6.2031578e+02   5.7351373e+02   5.2193547e+02   5.0270348e+02   4.3221462e+02
   5.9951445e+02   5.3451926e+02   5.0099360e+02   4.8504394e+02   4.2404149e+02
   6.9803519e+02   6.9473098e+02   5.2558987e+02   5.0536890e+02   4.3265032e+02
   6.0621985e+02   5.4415316e+02   5.1046155e+02   4.9341996e+02   4.2974324e+02
   5.2707509e+02   5.0671993e+02   4.4753029e+02   4.4285623e+02   3.9361086e+02
   6.2231182e+02   6.0855443e+02   5.2478781e+02   5.0479288e+02   4.3256414e+02
   5.7450941e+02   5.2907209e+02   4.9439897e+02   4.8015386e+02   3.8778259e+02
   6.7931930e+02   5.9524678e+02   5.2308463e+02   5.0349734e+02   4.3235250e+02
   5.4857568e+02   5.2131211e+02   4.8756595e+02   4.7734239e+02   4.0819290e+02
   6.8310060e+02   5.5562893e+02   5.1632731e+02   4.9815465e+02   4.3121488e+02
   6.2574310e+02   6.0725304e+02   5.2461385e+02   5.0466486e+02   4.3254433e+02
   6.2751815e+02   5.7561798e+02   5.2193246e+02   5.0267243e+02   4.3220788e+02
   6.7745133e+02   6.4343219e+02   5.2531608e+02   5.0517073e+02   4.3262109e+02
   6.4821316e+02   6.0583003e+02   5.2403023e+02   5.0422215e+02   4.3247382e+02
   6.7570995e+02   5.3332862e+02   4.9763412e+02   4.8124073e+02   4.0144084e+02
   5.9617961e+02   5.4551542e+02   5.1217228e+02   4.9515741e+02   4.3039782e+02
   7.1512567e+02   5.3428627e+02   4.9889355e+02   4.8231848e+02   4.1701934e+02
   6.6683431e+02   5.3500073e+02   4.9987836e+02   4.8322827e+02   4.2015383e+02
   5.2560293e+02   5.0538083e+02   4.3664167e+02   4.3638384e+02   4.3231538e+02
   5.4930607e+02   5.2196210e+02   4.8889782e+02   4.7834351e+02   4.1554442e+02
   6.6661789e+02   6.2019082e+02   5.2468563e+02   5.0470831e+02   4.3255082e+02
   7.1357240e+02   5.7605658e+02   5.2131767e+02   5.0212967e+02   4.3210357e+02
   6.3981599e+02   5.9953340e+02   5.2371592e+02   5.0399004e+02   4.3243600e+02
   5.8805128e+02   5.6864557e+02   5.2340009e+02   5.0393640e+02   4.3243275e+02
   5.8648769e+02   5.4240197e+02   5.1034567e+02   4.9375939e+02   4.2993836e+02
   6.1067119e+02   6.0386455e+02   5.2519046e+02   5.0508865e+02   4.3260907e+02
   6.3227538e+02   6.2711008e+02   5.2543616e+02   5.0525897e+02   4.3263420e+02
   6.6156580e+02   6.3826908e+02   5.2527756e+02   5.0514287e+02   4.3261694e+02
   7.3146257e+02   5.9618142e+02   5.2302365e+02   5.0344410e+02   4.3234309e+02
   5.2560715e+02   5.0538485e+02   4.5275593e+02   4.5272832e+02   4.3259578e+02
   6.8675841e+02   6.8652211e+02   5.2559156e+02   5.0537012e+02   4.3265049e+02
   6.4818037e+02   6.0751359e+02   5.2413439e+02   5.0430025e+02   4.3248642e+02
   6.0509960e+02   5.3781166e+02   5.0451514e+02   4.8804657e+02   4.2684497e+02
   6.4121282e+02   5.3311102e+02   4.9754623e+02   4.8128390e+02   4.0738112e+02
   6.5083235e+02   6.1199889e+02   5.2434027e+02   5.0445318e+02   4.3251083e+02
   6.1117284e+02   5.6336355e+02   5.2059706e+02   5.0179863e+02   4.3204908e+02
   6.5333514e+02   5.9016961e+02   5.2276527e+02   5.0325929e+02   4.3231132e+02
   5.6480223e+02   5.3107578e+02   4.9978766e+02   4.8529845e+02   4.2512282e+02
   6.4153444e+02   5.6790483e+02   5.2055039e+02   5.0158952e+02   4.3200042e+02
   7.2533790e+02   6.1614906e+02   5.2426788e+02   5.0439415e+02   4.3250129e+02
   5.2738888e+02   5.0699741e+02   4.5417142e+02   4.5126199e+02   4.2437193e+02
   6.4046601e+02   5.3298868e+02   4.9737429e+02   4.8113744e+02   3.8279106e+02
   6.5773479e+02   5.3492131e+02   4.9981556e+02   4.8319150e+02   4.2008369e+02
   5.3335952e+02   5.1181655e+02   4.7368790e+02   4.6901375e+02   4.2089686e+02
   5.9578455e+02   5.3421280e+02   5.0083359e+02   4.8500606e+02   4.2406052e+02
   5.3636499e+02   5.1371865e+02   4.7559434e+02   4.6966603e+02   3.8085290e+02
   5.2723580e+02   5.0686185e+02   4.4914286e+02   4.4480242e+02   4.1343640e+02
   5.6431060e+02   5.4974293e+02   5.1878876e+02   5.0117361e+02   4.3196265e+02
   6.0001638e+02   5.9831206e+02   5.2543691e+02   5.0526426e+02   4.3263510e+02
   7.1360575e+02   6.2152400e+02   5.2468270e+02   5.0470497e+02   4.3255027e+02
   6.7462769e+02   5.4290686e+02   5.0796365e+02   4.9058147e+02   4.2831191e+02
   6.1570312e+02   5.4333013e+02   5.0935026e+02   4.9226217e+02   4.2923006e+02
   6.0746725e+02   5.7720487e+02   5.2308468e+02   5.0360164e+02   4.3237367e+02
   5.5204754e+02   5.3253121e+02   5.0849601e+02   4.9410818e+02   4.3034638e+02
   5.9121442e+02   5.7230365e+02   5.2369810e+02   5.0411349e+02   4.3246031e+02
   6.0401385e+02   5.3149778e+02   4.9628458e+02   4.8080373e+02   3.9719121e+02
   5.2746165e+02   5.0705501e+02   4.5003553e+02   4.4556526e+02   3.8901927e+02
   5.6912498e+02   5.6595196e+02   5.2497851e+02   5.0501337e+02   4.3259980e+02
   5.6037329e+02   5.2644528e+02   4.9232217e+02   4.7936913e+02   3.8669765e+02
   5.8372588e+02   5.2993305e+02   4.9507171e+02   4.8039452e+02   3.9465835e+02
   5.2613196e+02   5.1862040e+02   5.1794952e+02   5.0512240e+02   4.3262746e+02
   5.7350894e+02   5.3929329e+02   5.0869370e+02   4.9266472e+02   4.2957284e+02
   5.9190863e+02   5.8941338e+02   5.2537141e+02   5.0522342e+02   4.3262922e+02
   6.3820196e+02   5.5163977e+02   5.1447621e+02   4.9664392e+02   4.3080276e+02
   6.6034844e+02   6.4742348e+02   5.2542856e+02   5.0525247e+02   4.3263321e+02
   6.0806908e+02   5.3363026e+02   4.9931533e+02   4.8334766e+02   4.2115410e+02
   6.1064983e+02   5.7723698e+02   5.2291481e+02   5.0346651e+02   4.3235037e+02
   5.2563830e+02   5.0541180e+02   4.3313081e+02   4.1524132e+02   3.9601567e+02
   6.4876805e+02   5.3570880e+02   5.0085940e+02   4.8416582e+02   4.2220306e+02
   5.8520810e+02   5.4053347e+02   5.0873340e+02   4.9236312e+02   4.2938880e+02
   6.3019848e+02   5.9972245e+02   5.2397052e+02   5.0418809e+02   4.3246861e+02
   7.0379067e+02   6.1152594e+02   5.2413372e+02   5.0429459e+02   4.3248537e+02
   6.4148671e+02   6.0301386e+02   5.2397335e+02   5.0418242e+02   4.3246747e+02
   6.3431738e+02   5.9287361e+02   5.2332465e+02   5.0370140e+02   4.3238799e+02
   6.3389002e+02   5.3283951e+02   4.9726821e+02   4.8110479e+02   3.8042734e+02
   6.5766870e+02   6.3508063e+02   5.2522296e+02   5.0510326e+02   4.3261103e+02
   6.1626784e+02   5.5573038e+02   5.1745253e+02   4.9934927e+02   4.3152786e+02
   5.3817604e+02   5.1541501e+02   4.8168781e+02   4.7498263e+02   4.2094839e+02
   5.3136387e+02   5.1013194e+02   4.6537756e+02   4.6099812e+02   3.8162768e+02
   5.7173688e+02   5.4682778e+02   5.1537397e+02   4.9843019e+02   4.3136371e+02
   6.6474442e+02   5.3328489e+02   4.9759334e+02   4.8121676e+02   3.9874468e+02
   6.8130612e+02   5.3332279e+02   4.9761866e+02   4.8122338e+02   3.9840618e+02
   7.1700642e+02   5.4444464e+02   5.0917287e+02   4.9167671e+02   4.2888071e+02
   6.1561825e+02   6.1449523e+02   5.2553274e+02   5.0532869e+02   4.3264445e+02
   5.7784180e+02   5.7689980e+02   5.2549099e+02   5.0530782e+02   4.3264162e+02
   6.5265109e+02   6.1581579e+02   5.2448199e+02   5.0455855e+02   4.3252746e+02
   6.5524388e+02   5.3504963e+02   4.9999628e+02   4.8336299e+02   4.2052063e+02
   6.5783269e+02   6.1729642e+02   5.2454417e+02   5.0460398e+02   4.3253457e+02
   7.2459888e+02   6.7363942e+02   5.2547287e+02   5.0528428e+02   4.3263790e+02
   5.2595221e+02   5.0570075e+02   4.3691305e+02   4.2860929e+02   4.0207706e+02
   5.2918052e+02   5.0846366e+02   4.5827414e+02   4.5411003e+02   4.0407282e+02
   6.2290341e+02   6.2262631e+02   5.2557970e+02   5.0536171e+02   4.3264927e+02
   6.5290590e+02   6.0397616e+02   5.2385406e+02   5.0408765e+02   4.3245186e+02
   7.7009488e+02   7.0893292e+02   5.2545512e+02   5.0527139e+02   4.3263600e+02
   6.4068775e+02   5.5882073e+02   5.1802384e+02   4.9962105e+02   4.3157949e+02
   6.7080316e+02   6.4038127e+02   5.2528831e+02   5.0515057e+02   4.3261809e+02
   6.4433574e+02   6.3003380e+02   5.2527665e+02   5.0514315e+02   4.3261701e+02
   5.2560268e+02   5.0538064e+02   4.4219799e+02   4.4212666e+02   4.3253280e+02
   5.9618507e+02   5.5816513e+02   5.1972781e+02   5.0132769e+02   4.3196543e+02
   7.0743821e+02   5.9552317e+02   5.2306761e+02   5.0348239e+02   4.3234986e+02
   5.8770970e+02   5.5195364e+02   5.1719440e+02   4.9955089e+02   4.3160009e+02
   5.2859999e+02   5.0800782e+02   4.5779077e+02   4.5414272e+02   4.1936535e+02
   6.1812654e+02   6.1115913e+02   5.2519411e+02   5.0508780e+02   4.3260885e+02
   5.7169199e+02   5.2902949e+02   4.9469985e+02   4.8053721e+02   4.1255613e+02
   5.6383126e+02   5.2796449e+02   4.9429953e+02   4.8070308e+02   4.1627368e+02
   6.4069854e+02   6.2129722e+02   5.2504191e+02   5.0497310e+02   4.3259148e+02
   6.2366868e+02   5.9807214e+02   5.2400723e+02   5.0422080e+02   4.3247406e+02
   5.5581613e+02   5.4637321e+02   5.1969030e+02   5.0207514e+02   4.3214223e+02
   6.3922030e+02   6.3697299e+02   5.2552862e+02   5.0532501e+02   4.3264390e+02
   5.8897904e+02   5.5806867e+02   5.2027228e+02   5.0181498e+02   4.3206391e+02
   6.1311916e+02   5.5479261e+02   5.1711339e+02   4.9910924e+02   4.3147349e+02
   5.3694693e+02   5.1428878e+02   4.7808683e+02   4.7196273e+02   4.1700759e+02
   7.2486210e+02   7.1446973e+02   5.2554644e+02   5.0533754e+02   4.3264573e+02
   5.5915755e+02   5.5903483e+02   5.2554171e+02   5.0534423e+02   4.3264694e+02
   7.0045059e+02   6.2598405e+02   5.2486837e+02   5.0484269e+02   4.3257153e+02
   5.9924239e+02   5.7386284e+02   5.2324423e+02   5.0375822e+02   4.3240124e+02
   6.2217714e+02   5.5568876e+02   5.1707573e+02   4.9895954e+02   4.3142977e+02
   5.3432709e+02   5.1289131e+02   4.7916535e+02   4.7408400e+02   4.2440612e+02
   5.7268677e+02   5.3982330e+02   5.0932895e+02   4.9324863e+02   4.2980536e+02
   5.6552110e+02   5.4143528e+02   5.1208567e+02   4.9590262e+02   4.3072154e+02
   5.3077682e+02   5.0977893e+02   4.6766612e+02   4.6399581e+02   4.2191418e+02
   6.9722150e+02   6.3494570e+02   5.2512371e+02   5.0503028e+02   4.3260005e+02
   6.9472821e+02   6.2057107e+02   5.2466433e+02   5.0469192e+02   4.3254826e+02
   7.3521346e+02   6.0501673e+02   5.2364566e+02   5.0392118e+02   4.3242412e+02
   6.9513226e+02   6.6326163e+02   5.2553281e+02   5.0532772e+02   4.3264428e+02
   6.6694261e+02   5.5747381e+02   5.1720733e+02   4.9889633e+02   4.3140317e+02
   6.4667735e+02   5.9711805e+02   5.2343412e+02   5.0377375e+02   4.3239986e+02
   7.6419166e+02   6.2379655e+02   5.2466757e+02   5.0469226e+02   4.3254825e+02
   5.2582278e+02   5.0558088e+02   4.3532226e+02   4.2510092e+02   3.9133560e+02
   6.2969285e+02   6.0420137e+02   5.2430901e+02   5.0443874e+02   4.3250878e+02
   5.2559958e+02   5.0537953e+02   4.8021191e+02   4.8020574e+02   4.3264546e+02
   6.0173511e+02   5.3896167e+02   5.0590723e+02   4.8937576e+02   4.2776664e+02
   5.7641421e+02   5.3062351e+02   4.9702049e+02   4.8232565e+02   4.2011720e+02
   6.5674517e+02   6.5437723e+02   5.2556259e+02   5.0534928e+02   4.3264745e+02
   7.4108765e+02   5.3717181e+02   5.0226382e+02   4.8529662e+02   4.2382681e+02
   5.2559198e+02   5.0537042e+02   4.3265063e+02   3.8663836e+02   3.8607749e+02
   6.4207071e+02   5.4938351e+02   5.1302607e+02   4.9532381e+02   4.3038571e+02
   7.5477305e+02   5.5730452e+02   5.1695806e+02   4.9864598e+02   4.3133810e+02
   5.9810236e+02   5.3871371e+02   5.0592826e+02   4.8950247e+02   4.2787243e+02
   6.6284696e+02   5.9004891e+02   5.2267512e+02   5.0318507e+02   4.3229808e+02
   7.1773888e+02   6.6734577e+02   5.2548726e+02   5.0529473e+02   4.3263943e+02
   5.2574361e+02   5.0550909e+02   4.3451990e+02   4.2365352e+02   4.1300373e+02
   5.8839123e+02   5.4939470e+02   5.1552249e+02   4.9820895e+02   4.3128309e+02
   5.8344707e+02   5.3487238e+02   5.0266500e+02   4.8699829e+02   4.2625067e+02
   6.2842706e+02   5.9949914e+02   5.2400065e+02   5.0421203e+02   4.3247253e+02
   6.0483473e+02   5.7571874e+02   5.2307360e+02   5.0360688e+02   4.3237500e+02
   6.0752989e+02   5.9036426e+02   5.2427494e+02   5.0444482e+02   4.3251062e+02
   6.2247315e+02   6.2246971e+02   5.2559180e+02   5.0537030e+02   4.3265052e+02
   5.2763537e+02   5.0720798e+02   4.5462233e+02   4.5144076e+02   4.2296341e+02
   6.4036928e+02   5.3447218e+02   4.9942278e+02   4.8293690e+02   4.1952185e+02
   6.8672319e+02   6.2156129e+02   5.2473148e+02   5.0474172e+02   4.3255598e+02
   6.7228081e+02   5.3449905e+02   4.9923029e+02   4.8264749e+02   4.1841885e+02
   6.6048810e+02   5.5444291e+02   5.1578216e+02   4.9770537e+02   4.3109654e+02
   6.1689393e+02   5.3276776e+02   4.9769072e+02   4.8174137e+02   4.1524725e+02
   6.3722114e+02   5.7182315e+02   5.2122593e+02   5.0211290e+02   4.3210253e+02
   5.4833581e+02   5.3026102e+02   5.0821981e+02   4.9444471e+02   4.3053158e+02
   5.2685006e+02   5.0652647e+02   4.5036034e+02   4.4742187e+02   4.2476819e+02
   6.2669601e+02   5.3269278e+02   4.9720758e+02   4.8113396e+02   4.0443096e+02
   5.3606520e+02   5.1351740e+02   4.7515938e+02   4.6933842e+02   3.9747803e+02
   6.9997523e+02   5.4299214e+02   5.0801275e+02   4.9061697e+02   4.2832957e+02
   7.7959339e+02   7.6567000e+02   5.2558979e+02   5.0536884e+02   4.3265031e+02
   5.3919188e+02   5.1714760e+02   4.8837795e+02   4.8070279e+02   4.2581009e+02
   6.3600875e+02   5.5604581e+02   5.1690525e+02   4.9873471e+02   4.3136909e+02
   6.5243180e+02   5.5014607e+02   5.1337534e+02   4.9559533e+02   4.3047093e+02
   6.0818450e+02   5.7146806e+02   5.2234655e+02   5.0307548e+02   4.3228357e+02
   6.8512985e+02   6.3267233e+02   5.2507989e+02   5.0499826e+02   4.3259522e+02
   5.6797476e+02   5.5740454e+02   5.2229638e+02   5.0340978e+02   4.3235435e+02
   5.2799297e+02   5.0751091e+02   4.5679014e+02   4.5363975e+02   4.2303676e+02
   5.2865049e+02   5.0804093e+02   4.5602627e+02   4.5182857e+02   3.8582869e+02
   5.5917318e+02   5.4436333e+02   5.1662113e+02   4.9984171e+02   4.3171012e+02
   6.0413327e+02   5.6447096e+02   5.2129092e+02   5.0235896e+02   4.3215682e+02
   5.9876300e+02   5.3626579e+02   5.0318436e+02   4.8701316e+02   4.2607595e+02
   5.2669751e+02   5.0681338e+02   4.8601562e+02   4.8502630e+02   4.3211146e+02
   6.1484427e+02   5.6809855e+02   5.2151349e+02   5.0244164e+02   4.3216875e+02
   6.2713057e+02   6.2577277e+02   5.2555157e+02   5.0534166e+02   4.3264634e+02
   6.1701635e+02   6.0693695e+02   5.2503339e+02   5.0497372e+02   4.3259175e+02
   7.0078059e+02   6.2842986e+02   5.2494573e+02   5.0489967e+02   4.3258025e+02
   5.9541392e+02   5.3098769e+02   4.9598606e+02   4.8079570e+02   4.0766931e+02
   6.1872845e+02   5.9860632e+02   5.2431835e+02   5.0445632e+02   4.3251186e+02
   6.8129754e+02   6.7946935e+02   5.2558728e+02   5.0536703e+02   4.3265004e+02
   5.5388985e+02   5.4141032e+02   5.1676627e+02   5.0026472e+02   4.3181523e+02
   7.1262678e+02   7.1205423e+02   5.2558967e+02   5.0536875e+02   4.3265029e+02
   5.7726098e+02   5.5608942e+02   5.2041627e+02   5.0206207e+02   4.3211672e+02
   6.3107579e+02   5.8126663e+02   5.2239646e+02   5.0300925e+02   4.3226815e+02
   7.1878126e+02   6.0230952e+02   5.2355257e+02   5.0385211e+02   4.3241265e+02
   7.6925319e+02   6.0802828e+02   5.2379293e+02   5.0403261e+02   4.3244256e+02
   7.5056059e+02   6.1336755e+02   5.2408185e+02   5.0425245e+02   4.3247848e+02
   5.5263832e+02   5.4017965e+02   5.1642415e+02   5.0012227e+02   4.3179323e+02
   6.3225104e+02   5.3280264e+02   4.9724517e+02   4.8110127e+02   3.9318097e+02
   6.8089680e+02   6.2394384e+02   5.2484387e+02   5.0482484e+02   4.3256880e+02
