# Supplementary material for: Rethinking Colour Constancy
Source: PLoS One. 2015 Sep 10;10(9):e0135029. doi: 10.1371/journal.pone.0135029 (PMC4565710; doi:10.1371/journal.pone.0135029)
Supplement: S1 Dataset — (ZIP) [file pone.0135029.s002.zip › 5-TransitionMetamerReflectanceData/BtoN_20munsells/fiveTr_9.txt]

   3.9655164e+02   4.3784263e+02   4.9414975e+02   5.1412573e+02   5.8513230e+02
   4.4886642e+02   4.5690875e+02   5.0121232e+02   5.1949830e+02   6.1690064e+02
   4.4534104e+02   4.5368448e+02   5.0106410e+02   5.1963719e+02   7.0152624e+02
   4.6665583e+02   4.7819528e+02   5.1516682e+02   5.3446753e+02   6.7700192e+02
   4.1726693e+02   4.3899756e+02   4.9719051e+02   5.1675058e+02   6.4591516e+02
   4.7268050e+02   4.9218315e+02   5.3281007e+02   5.9625302e+02   6.5596236e+02
   4.5215075e+02   4.6001002e+02   5.0085899e+02   5.1875632e+02   5.8994142e+02
   4.7303104e+02   4.9343209e+02   5.3469540e+02   5.8577090e+02   5.8827952e+02
   4.5806672e+02   4.6657317e+02   5.0699313e+02   5.2498648e+02   6.9852086e+02
   4.5369861e+02   4.6185505e+02   5.0448580e+02   5.2258394e+02   6.8158349e+02
   4.2788908e+02   4.4110186e+02   4.9538905e+02   5.1506053e+02   5.9364434e+02
   4.7298887e+02   4.9327731e+02   5.3448564e+02   6.4358182e+02   7.6550909e+02
   4.7305849e+02   4.9353435e+02   5.3489318e+02   6.9025755e+02   6.9618384e+02
   4.4739341e+02   4.5547610e+02   5.0053387e+02   5.1893743e+02   6.1537173e+02
   4.3600191e+02   4.4559454e+02   4.9576858e+02   5.1515127e+02   5.8700439e+02
   4.7305018e+02   4.9350340e+02   5.3484107e+02   6.1533480e+02   6.1615928e+02
   4.4522297e+02   4.5357202e+02   5.0098061e+02   5.1956032e+02   6.6889302e+02
   4.7305759e+02   4.9353099e+02   5.3488776e+02   7.0210554e+02   7.0616126e+02
   4.7301412e+02   4.9336995e+02   5.3462435e+02   6.2137508e+02   6.3047796e+02
   4.3571157e+02   4.4583258e+02   4.9875707e+02   5.1787483e+02   6.6278747e+02
   4.1867546e+02   4.3919172e+02   4.9743078e+02   5.1695839e+02   6.7312798e+02
   4.7252999e+02   4.9167321e+02   5.3206867e+02   5.8743161e+02   7.1205161e+02
   4.7293546e+02   4.9308234e+02   5.3414957e+02   6.0479143e+02   6.1891439e+02
   4.3706356e+02   4.4315969e+02   4.8333373e+02   5.0345643e+02   5.4521696e+02
   4.7048237e+02   4.8577440e+02   5.1964925e+02   5.3588384e+02   5.6526029e+02
   4.7296741e+02   4.9319848e+02   5.3433186e+02   6.0405359e+02   6.1560855e+02
   4.7304654e+02   4.9348986e+02   5.3481599e+02   6.0485077e+02   6.0626607e+02
   4.3880792e+02   4.4804695e+02   4.9888875e+02   5.1787611e+02   6.3321362e+02
   4.4964817e+02   4.5776661e+02   5.0259420e+02   5.2089495e+02   6.6704531e+02
   4.2459360e+02   4.3798376e+02   4.8810742e+02   5.0845176e+02   5.5405089e+02
   4.7243476e+02   4.9135792e+02   5.3160751e+02   5.8223576e+02   7.2597072e+02
   4.0917672e+02   4.2359099e+02   4.7504696e+02   4.9557910e+02   5.3667970e+02
   4.5534863e+02   4.6354516e+02   5.0471079e+02   5.2260459e+02   6.2542158e+02
   4.1323797e+02   4.3875072e+02   4.9732989e+02   5.1688602e+02   6.6803415e+02
   4.6796212e+02   4.8045288e+02   5.1527276e+02   5.3276009e+02   5.9167637e+02
   4.7238023e+02   4.9117788e+02   5.3122793e+02   5.7407760e+02   6.4014388e+02
   4.2546338e+02   4.3582512e+02   4.8268355e+02   5.0319712e+02   5.4520380e+02
   4.7264152e+02   4.9203536e+02   5.3170957e+02   5.6103297e+02   5.8101549e+02
   4.7065557e+02   4.8631416e+02   5.2408774e+02   5.4946935e+02   7.3626999e+02
   4.0960247e+02   4.3851088e+02   4.9672078e+02   5.1635244e+02   6.2743769e+02
   4.5608107e+02   4.6350590e+02   4.9660386e+02   5.1359506e+02   5.5631855e+02
   4.7276505e+02   4.9247634e+02   5.3325113e+02   6.0295224e+02   6.5712306e+02
   4.0395542e+02   4.3856996e+02   4.9742723e+02   5.1698115e+02   7.2982423e+02
   4.7305891e+02   4.9353591e+02   5.3489565e+02   6.2021258e+02   6.2022170e+02
   4.2445033e+02   4.3968021e+02   4.9423413e+02   5.1410619e+02   5.8229909e+02
   4.1013970e+02   4.3859030e+02   4.9706267e+02   5.1665336e+02   6.4284647e+02
   4.6085917e+02   4.6966181e+02   5.0602195e+02   5.2291432e+02   5.8582267e+02
   4.4111001e+02   4.4625026e+02   4.8278347e+02   5.0271481e+02   5.4404212e+02
   4.0503091e+02   4.3796098e+02   4.9450007e+02   5.1442905e+02   5.8959608e+02
   4.5824412e+02   4.6595495e+02   4.9790460e+02   5.1432894e+02   5.5602323e+02
   4.4617867e+02   4.5431178e+02   4.9990995e+02   5.1841441e+02   6.1084296e+02
   4.6992049e+02   4.8458290e+02   5.2172915e+02   5.4470787e+02   6.5628344e+02
   4.7271807e+02   4.9231291e+02   5.3301176e+02   6.0028835e+02   6.7588331e+02
   4.7304868e+02   4.9349781e+02   5.3483202e+02   6.1756404e+02   6.1857659e+02
   4.1759082e+02   4.3908450e+02   4.9749396e+02   5.1701986e+02   7.1901070e+02
   4.6932072e+02   4.8324838e+02   5.1957148e+02   5.4025134e+02   6.1916752e+02
   4.0842700e+02   4.1477650e+02   4.7335833e+02   4.9384381e+02   5.3515277e+02
   4.3099467e+02   4.4271288e+02   4.9644569e+02   5.1591920e+02   6.0454521e+02
   4.5948782e+02   4.6787028e+02   5.0339908e+02   5.2007512e+02   5.7081708e+02
   4.7300687e+02   4.9334208e+02   5.3448641e+02   5.7562689e+02   5.7966853e+02
   4.5737652e+02   4.6536337e+02   5.0112015e+02   5.1802219e+02   5.6629032e+02
   4.7303218e+02   4.9343651e+02   5.3472019e+02   5.9911720e+02   6.0113789e+02
   4.7265762e+02   4.9210046e+02   5.3241945e+02   5.7442921e+02   6.0608217e+02
   4.7304084e+02   4.9346863e+02   5.3477537e+02   5.9718912e+02   5.9889970e+02
   4.5741131e+02   4.6494934e+02   4.9698579e+02   5.1364195e+02   5.5546168e+02
   4.6947876e+02   4.7079780e+02   4.7470434e+02   4.9396412e+02   5.3512563e+02
   4.3676258e+02   4.4645630e+02   4.9803273e+02   5.1716382e+02   6.1924535e+02
   3.9308195e+02   3.9708361e+02   4.7306362e+02   4.9354106e+02   5.3490028e+02
   4.7305701e+02   4.9352881e+02   5.3488424e+02   6.6057003e+02   6.6344033e+02
   4.7293834e+02   4.9309216e+02   5.3411685e+02   5.9126490e+02   6.0128449e+02
   4.5845813e+02   4.6689003e+02   5.0538485e+02   5.2281527e+02   6.0120177e+02
   4.5100029e+02   4.5850347e+02   4.9726263e+02   5.1523376e+02   5.6498990e+02
   4.3017051e+02   4.3394829e+02   4.7647115e+02   4.9693373e+02   5.3790541e+02
   4.6563959e+02   4.7653057e+02   5.1370503e+02   5.3249056e+02   6.5816570e+02
   4.7305873e+02   4.9353521e+02   5.3489457e+02   7.5270465e+02   7.5520223e+02
   4.7260991e+02   4.9182033e+02   5.2083788e+02   5.2431697e+02   5.3930122e+02
   3.9444794e+02   4.1931170e+02   4.7402795e+02   4.9453293e+02   5.3574451e+02
   4.5759823e+02   4.6574058e+02   5.0265134e+02   5.1972830e+02   5.7571864e+02
   4.2477413e+02   4.4022550e+02   4.9645149e+02   5.1603987e+02   6.1437228e+02
   4.6153813e+02   4.7052244e+02   5.0647426e+02   5.2324923e+02   5.8431838e+02
   4.1322823e+02   4.2013470e+02   4.7389021e+02   4.9438720e+02   5.3561483e+02
   4.6346248e+02   4.7329984e+02   5.1119088e+02   5.2940564e+02   6.5369802e+02
   4.7305893e+02   4.9353597e+02   5.3489580e+02   7.0741938e+02   7.0757507e+02
   4.7302569e+02   4.9341274e+02   5.3469897e+02   6.5786849e+02   7.3400246e+02
   4.5674140e+02   4.6509782e+02   5.0615918e+02   5.2416239e+02   6.8086093e+02
   4.7292405e+02   4.9302744e+02   5.3284530e+02   5.4731849e+02   5.5042967e+02
   4.7285221e+02   4.9278384e+02   5.3371984e+02   6.1446793e+02   6.7854849e+02
   4.4581354e+02   4.5340142e+02   4.9518857e+02   5.1390747e+02   5.6470370e+02
   4.6490171e+02   4.7540082e+02   5.1295657e+02   5.3165496e+02   7.3265747e+02
   4.0922329e+02   4.3862107e+02   4.9733811e+02   5.1689881e+02   6.8779613e+02
   4.6134742e+02   4.7032649e+02   5.0701872e+02   5.2406113e+02   5.9331645e+02
   4.7250506e+02   4.9158070e+02   5.3137625e+02   5.6521866e+02   6.0098383e+02
   4.7295674e+02   4.9315996e+02   5.3429909e+02   6.2722215e+02   6.7880190e+02
   4.7305829e+02   4.9353357e+02   5.3489192e+02   7.0225482e+02   7.0447517e+02
   3.9815443e+02   4.3759658e+02   4.9317328e+02   5.1326360e+02   5.7460000e+02
   4.7298666e+02   4.9326917e+02   5.3447055e+02   6.3382345e+02   6.7839797e+02
   4.4461240e+02   4.5093297e+02   4.8791750e+02   5.0724383e+02   5.5001815e+02
   4.7304057e+02   4.9346775e+02   5.3478347e+02   6.2321839e+02   6.2782608e+02
   4.1832397e+02   4.3902606e+02   4.9676249e+02   5.1636743e+02   6.2492766e+02
   4.7305675e+02   4.9352784e+02   5.3488205e+02   6.1445184e+02   6.1484687e+02
   4.2778538e+02   4.3865405e+02   4.8665619e+02   5.0699854e+02   5.5113421e+02
   4.7134720e+02   4.8810235e+02   5.2660037e+02   5.5500736e+02   7.3668147e+02
   4.7231170e+02   4.9088181e+02   5.2672497e+02   5.4063257e+02   5.5330956e+02
   3.8900795e+02   4.3761348e+02   4.9326509e+02   5.1334595e+02   5.7542723e+02
   4.3585335e+02   4.4579087e+02   4.9774608e+02   5.1693570e+02   6.1712054e+02
   4.6835881e+02   4.8125041e+02   5.1671326e+02   5.3524162e+02   6.0222766e+02
   4.4517296e+02   4.5352125e+02   5.0091343e+02   5.1949540e+02   6.5755087e+02
   4.3584577e+02   4.4589479e+02   4.9854548e+02   5.1767258e+02   6.4274103e+02
   4.7302268e+02   4.9340163e+02   5.3468145e+02   6.5872496e+02   7.4795981e+02
   4.7200593e+02   4.9000048e+02   5.2944942e+02   5.6376237e+02   6.8921829e+02
   4.5140431e+02   4.5950599e+02   5.0339009e+02   5.2159769e+02   6.9081129e+02
   4.4425275e+02   4.5269454e+02   5.0072888e+02   5.1937187e+02   7.0436534e+02
   4.7197095e+02   4.8989544e+02   5.2934562e+02   5.6379596e+02   7.4968326e+02
   4.0313667e+02   4.3493546e+02   4.8579906e+02   5.0636467e+02   5.5033202e+02
   4.3641153e+02   4.3728532e+02   4.7408465e+02   4.9451226e+02   5.3569898e+02
   4.7285897e+02   4.9280787e+02   5.3375341e+02   6.1324068e+02   6.5782184e+02
   4.0449482e+02   4.3845325e+02   4.9679748e+02   5.1642300e+02   6.3074302e+02
   4.7192580e+02   4.8975791e+02   5.2906500e+02   5.6221696e+02   6.9414724e+02
   4.7305350e+02   4.9351575e+02   5.3486329e+02   7.0392542e+02   7.1489763e+02
   4.7240660e+02   4.9126501e+02   5.3142658e+02   5.7811046e+02   6.5808173e+02
   4.2810042e+02   4.4102728e+02   4.9457878e+02   5.1434391e+02   5.8365707e+02
   4.1877285e+02   4.3916597e+02   4.9722494e+02   5.1677436e+02   6.4602734e+02
   4.1750552e+02   4.3890712e+02   4.9659505e+02   5.1622391e+02   6.2095841e+02
   4.3385653e+02   4.3405912e+02   4.7325591e+02   4.9372569e+02   5.3504911e+02
   4.2270094e+02   4.3963786e+02   4.9618908e+02   5.1583395e+02   6.1060542e+02
   4.2439629e+02   4.4017923e+02   4.9679065e+02   5.1634284e+02   6.2016189e+02
   4.3584316e+02   4.4583096e+02   4.9808495e+02   5.1724651e+02   6.2283560e+02
   4.1885725e+02   4.3924041e+02   4.9757741e+02   5.1708883e+02   7.3447660e+02
   4.7242591e+02   4.9132910e+02   5.3157634e+02   5.8248081e+02   7.6014820e+02
   4.7284313e+02   4.9274474e+02   5.3318383e+02   5.6598206e+02   5.7877410e+02
   4.1660516e+02   4.3900361e+02   4.9754163e+02   5.1706635e+02   7.3998773e+02
   4.7264478e+02   4.9205968e+02   5.3255804e+02   5.8649866e+02   6.2812202e+02
   4.7304011e+02   4.9346606e+02   5.3478364e+02   6.5855414e+02   7.1188457e+02
   4.2436013e+02   4.4004897e+02   4.9614510e+02   5.1577708e+02   6.0819881e+02
   4.2737788e+02   4.3934040e+02   4.8913111e+02   5.0935336e+02   5.5587500e+02
   4.7305712e+02   4.9352925e+02   5.3488498e+02   6.8052857e+02   6.8810922e+02
   3.9493354e+02   4.3789939e+02   4.9439063e+02   5.1433583e+02   5.8809848e+02
   4.1621652e+02   4.3894680e+02   4.9740215e+02   5.1694284e+02   6.8565769e+02
   4.6051880e+02   4.6923879e+02   5.0577025e+02   5.2270787e+02   5.8617068e+02
   4.3324336e+02   4.4397470e+02   4.9660583e+02   5.1599777e+02   6.0271634e+02
   4.3029733e+02   4.4256033e+02   4.9765176e+02   5.1701227e+02   6.3307799e+02
   4.2074164e+02   4.3950697e+02   4.9753048e+02   5.1703521e+02   7.0458797e+02
   4.7305506e+02   4.9352156e+02   5.3487257e+02   6.6729248e+02   6.7939179e+02
   4.7305612e+02   4.9352550e+02   5.3487894e+02   7.4087247e+02   7.5892435e+02
   4.6596888e+02   4.7703548e+02   5.1371073e+02   5.3217870e+02   6.2765900e+02
   4.7303831e+02   4.9345933e+02   5.3476682e+02   6.1191686e+02   6.1541237e+02
   4.5928145e+02   4.6305269e+02   4.8060071e+02   4.9886447e+02   5.3874721e+02
   4.3443753e+02   4.4498527e+02   4.9858719e+02   5.1775860e+02   6.6987061e+02
   4.6964259e+02   4.8386497e+02   5.1813913e+02   5.3536980e+02   5.7630294e+02
   4.7249419e+02   4.9153001e+02   5.3048344e+02   5.5650421e+02   5.7613878e+02
   4.1519993e+02   4.3886350e+02   4.9734596e+02   5.1689575e+02   6.6518314e+02
   4.4327779e+02   4.5135198e+02   4.9653612e+02   5.1542376e+02   5.7893253e+02
   4.7281910e+02   4.9266615e+02   5.3352072e+02   6.0319577e+02   6.3743890e+02
   3.9624348e+02   4.3852893e+02   4.9734100e+02   5.1690528e+02   7.0815830e+02
   4.6726039e+02   4.7923076e+02   5.1568907e+02   5.3480204e+02   6.2917847e+02
   4.7289990e+02   4.9295444e+02   5.3398078e+02   6.1910779e+02   6.9378159e+02
   4.7295252e+02   4.9314464e+02   5.3427535e+02   6.2664348e+02   6.8233611e+02
   4.7128837e+02   4.8791802e+02   5.2536745e+02   5.4981853e+02   6.0853486e+02
   4.2213824e+02   4.3975836e+02   4.9749299e+02   5.1699082e+02   6.5915343e+02
   4.2507726e+02   4.4051917e+02   4.9760317e+02   5.1705850e+02   6.5529136e+02
   4.1306968e+02   4.3807566e+02   4.9419066e+02   5.1414978e+02   5.8508254e+02
   4.7302619e+02   4.9341459e+02   5.3470158e+02   6.5146503e+02   7.1553600e+02
   4.2038325e+02   4.3743344e+02   4.8945266e+02   5.0977979e+02   5.5725077e+02
   4.5200022e+02   4.6011371e+02   5.0373661e+02   5.2192482e+02   7.2148664e+02
   4.7268181e+02   4.9218030e+02   5.3233747e+02   5.6781907e+02   5.9368828e+02
   4.6441494e+02   4.7467116e+02   5.1230103e+02   5.3078007e+02   6.8182159e+02
   4.2914039e+02   4.4205422e+02   4.9782737e+02   5.1719568e+02   6.4905724e+02
   4.6833941e+02   4.8114922e+02   5.1524890e+02   5.3200278e+02   5.7976875e+02
   4.0070034e+02   4.0256531e+02   4.7306865e+02   4.9354622e+02   5.3490450e+02
   4.0846951e+02   4.3855791e+02   4.9708332e+02   5.1667316e+02   6.4448455e+02
   4.6864462e+02   4.8187266e+02   5.1870494e+02   5.3969771e+02   6.6971450e+02
   4.5209569e+02   4.6020039e+02   5.0364967e+02   5.2181330e+02   6.6116323e+02
   4.4262114e+02   4.5112232e+02   4.9917761e+02   5.1795162e+02   6.1747591e+02
   4.7267542e+02   4.9216281e+02   5.3259204e+02   5.7878969e+02   6.1134203e+02
   4.4449453e+02   4.4591093e+02   4.7538625e+02   4.9562197e+02   5.3661585e+02
   4.1584421e+02   4.3893777e+02   4.9750652e+02   5.1703735e+02   7.3060188e+02
   4.7283045e+02   4.9269499e+02   5.3277408e+02   5.5913903e+02   5.6645611e+02
   4.4955886e+02   4.5760611e+02   5.0172970e+02   5.1997307e+02   6.2059861e+02
   4.7279032e+02   4.9256342e+02   5.3327571e+02   5.8788849e+02   6.1278686e+02
   3.8157962e+02   4.3854795e+02   4.9746832e+02   5.1701919e+02   7.7878580e+02
   4.6751984e+02   4.7959782e+02   5.1392877e+02   5.3070354e+02   5.8374043e+02
   4.3540440e+02   4.4491273e+02   4.9414807e+02   5.1371224e+02   5.7170172e+02
   4.3217380e+02   4.4356041e+02   4.9787826e+02   5.1717186e+02   6.3409344e+02
   4.7289131e+02   4.9292348e+02   5.3392518e+02   6.1482427e+02   6.4696389e+02
   4.7169203e+02   4.8906580e+02   5.2784630e+02   5.5755048e+02   6.4388566e+02
   4.7294444e+02   4.9311529e+02   5.3423170e+02   6.2792852e+02   7.2237706e+02
   4.7187351e+02   4.8945414e+02   5.2186678e+02   5.3211283e+02   5.4957608e+02
   4.2828431e+02   4.3940392e+02   4.8811835e+02   5.0837577e+02   5.5371602e+02
   4.7305891e+02   4.9353589e+02   5.3489567e+02   7.3125566e+02   7.3144311e+02
   4.0750731e+02   4.3857719e+02   4.9726874e+02   5.1683836e+02   6.6057825e+02
   4.5748744e+02   4.6593308e+02   5.0676592e+02   5.2480808e+02   7.6676084e+02
   4.7266978e+02   4.9214529e+02   5.3268775e+02   5.8795090e+02   6.2709969e+02
   4.7305841e+02   4.9353403e+02   5.3489268e+02   6.9768431e+02   7.0085199e+02
   3.9226004e+02   4.3852210e+02   4.9732031e+02   5.1688698e+02   6.9720986e+02
   4.7292833e+02   4.9305614e+02   5.3407782e+02   5.9546439e+02   6.0810292e+02
   4.0794395e+02   4.2879879e+02   4.7794515e+02   4.9856990e+02   5.3963365e+02
   4.7241617e+02   4.9129485e+02   5.3138764e+02   5.7481440e+02   6.3591351e+02
   4.7186780e+02   4.8955735e+02   5.2753427e+02   5.5302319e+02   5.9601889e+02
   4.7238803e+02   4.9120139e+02   5.3115661e+02   5.7069244e+02   6.2574351e+02
   4.7304092e+02   4.9346907e+02   5.3478712e+02   6.3603173e+02   6.4178376e+02
   4.7305879e+02   4.9353543e+02   5.3489481e+02   6.1182809e+02   6.1185417e+02
   4.7273959e+02   4.9238579e+02   5.3299477e+02   5.8541679e+02   6.1552421e+02
   4.6245168e+02   4.6380391e+02   4.7530171e+02   4.9480829e+02   5.3572769e+02
   4.7033516e+02   4.7684085e+02   4.8158889e+02   4.9592703e+02   5.3594827e+02
   4.4751779e+02   4.5563256e+02   5.0096131e+02   5.1936156e+02   6.2109339e+02
   4.5464877e+02   4.6286072e+02   5.0513086e+02   5.2322561e+02   7.5047902e+02
   4.7267142e+02   4.9215120e+02   5.3271463e+02   5.9015079e+02   6.3176376e+02
   4.7305195e+02   4.9350999e+02   5.3485350e+02   6.3837869e+02   6.4128999e+02
   4.7299072e+02   4.9328405e+02   5.3449343e+02   6.3308577e+02   6.6179472e+02
   4.7290462e+02   4.9297072e+02   5.3395297e+02   5.9806928e+02   6.1484470e+02
   4.5261661e+02   4.5999052e+02   4.9651314e+02   5.1421987e+02   5.6028184e+02
   4.5312102e+02   4.6090467e+02   5.0019553e+02   5.1790804e+02   5.7718929e+02
   4.7286839e+02   4.9284150e+02   5.3380612e+02   6.1569486e+02   6.6446811e+02
   4.5038414e+02   4.5844191e+02   5.0236120e+02   5.2056621e+02   6.2887323e+02
   4.7049898e+02   4.8593254e+02   5.2354821e+02   5.4832906e+02   7.2033021e+02
   4.2661656e+02   4.4099344e+02   4.9745609e+02   5.1690494e+02   6.3799107e+02
   4.7286297e+02   4.9282206e+02   5.3376737e+02   6.1016192e+02   6.4441037e+02
   4.6820117e+02   4.7991897e+02   5.0301333e+02   5.1382526e+02   5.4592470e+02
   4.2414404e+02   4.3998605e+02   4.9612967e+02   5.1576626e+02   6.0812423e+02
   4.2341080e+02   4.3982731e+02   4.9630198e+02   5.1592520e+02   6.1203986e+02
   4.7255438e+02   4.9175396e+02   5.3213079e+02   5.8444804e+02   6.4012079e+02
   4.1903825e+02   4.3857051e+02   4.9420595e+02   5.1413796e+02   5.8425650e+02
   4.3662460e+02   4.4575404e+02   4.9416059e+02   5.1366321e+02   5.7044454e+02
   4.7266633e+02   4.9213409e+02   5.3271077e+02   5.9216509e+02   6.3934898e+02
   4.7095558e+02   4.8701969e+02   5.2337083e+02   5.4479128e+02   5.9303739e+02
   4.6976592e+02   4.8423612e+02   5.2128219e+02   5.4387346e+02   6.5241794e+02
   4.7239961e+02   4.9121603e+02   5.2992239e+02   5.5567427e+02   5.7853597e+02
   4.7273066e+02   4.9235654e+02   5.3307521e+02   6.0085308e+02   6.6676599e+02
   4.7200337e+02   4.8998337e+02   5.2897052e+02   5.5928930e+02   6.1878647e+02
   4.5712510e+02   4.6550381e+02   5.0613608e+02   5.2405815e+02   6.4318323e+02
   4.7299383e+02   4.9329545e+02   5.3451173e+02   6.3496113e+02   6.6897703e+02
   4.7237131e+02   4.9115030e+02   5.3126754e+02   5.7696409e+02   6.8084520e+02
   4.6075564e+02   4.6832464e+02   4.9479582e+02   5.1054927e+02   5.4915024e+02
   4.7266605e+02   4.9212691e+02   5.3230640e+02   5.6904229e+02   5.9711653e+02
   3.9773143e+02   4.3852803e+02   4.9732511e+02   5.1689104e+02   7.0059494e+02
   4.3933474e+02   4.4851000e+02   4.9943599e+02   5.1837307e+02   6.7022816e+02
   4.7289991e+02   4.9295071e+02   5.3370032e+02   5.7188102e+02   5.8365233e+02
   4.3008443e+02   4.4251846e+02   4.9804342e+02   5.1737274e+02   6.6153505e+02
   4.7290345e+02   4.9296726e+02   5.3400445e+02   6.2155238e+02   7.3578129e+02
   4.7305472e+02   4.9352031e+02   5.3487053e+02   6.5891037e+02   6.6370718e+02
   4.6969925e+02   4.8404403e+02   5.1976087e+02   5.3955335e+02   6.0035849e+02
   4.7296574e+02   4.9316809e+02   5.2618293e+02   5.2757706e+02   5.3659550e+02
   4.7216156e+02   4.9046901e+02   5.2956556e+02   5.5994121e+02   6.0962957e+02
   4.2217472e+02   4.3970125e+02   4.9713090e+02   5.1666745e+02   6.3446316e+02
   4.6447154e+02   4.7446957e+02   5.0775797e+02   5.2338245e+02   5.6726975e+02
   4.7301021e+02   4.9335389e+02   5.3446505e+02   5.6848833e+02   5.7129479e+02
   4.7182867e+02   4.8945511e+02   5.2798879e+02   5.5612337e+02   6.1584641e+02
   4.2110302e+02   4.3956487e+02   4.9750708e+02   5.1701165e+02   6.7475519e+02
   4.7270897e+02   4.9228105e+02   5.3293850e+02   5.9565786e+02   6.4251814e+02
   4.7305460e+02   4.9351985e+02   5.3486971e+02   6.4904394e+02   6.5068717e+02
   4.7244737e+02   4.9139267e+02   5.3126885e+02   5.6772257e+02   6.1243484e+02
   3.9339030e+02   4.3839434e+02   4.9665737e+02   5.1630128e+02   6.2606334e+02
   4.7284078e+02   4.9274169e+02   5.3354443e+02   5.8823540e+02   6.0770414e+02
   4.5349216e+02   4.6122058e+02   4.9965834e+02   5.1727304e+02   5.7122837e+02
   4.3727513e+02   4.4660970e+02   4.9655732e+02   5.1580353e+02   5.9418739e+02
   4.7305891e+02   4.9353589e+02   5.3489565e+02   6.6832837e+02   6.6867891e+02
   4.7296476e+02   4.9318918e+02   5.3434570e+02   6.3029061e+02   7.0846910e+02
   4.6957482e+02   4.8371737e+02   5.1800941e+02   5.3526452e+02   5.7703606e+02
   4.7305675e+02   4.9352785e+02   5.3488273e+02   6.7950485e+02   6.8776042e+02
   4.7291373e+02   4.9300337e+02   5.3399332e+02   5.9528571e+02   6.0957303e+02
   4.7305652e+02   4.9352699e+02   5.3488134e+02   6.7941835e+02   6.9121753e+02
   4.7303195e+02   4.9343584e+02   5.3473452e+02   6.4310498e+02   6.5505141e+02
   4.7303455e+02   4.9344052e+02   5.3264323e+02   5.3457079e+02   5.3698001e+02
   4.2294046e+02   4.3923257e+02   4.9401538e+02   5.1393365e+02   5.8052714e+02
   4.7231892e+02   4.9098046e+02   5.3097784e+02   5.7338989e+02   6.5622459e+02
   4.3308508e+02   4.4417129e+02   4.9857451e+02   5.1778725e+02   7.4310099e+02
   4.5440472e+02   4.6259231e+02   5.0483865e+02   5.2290627e+02   6.7367127e+02
   4.7277827e+02   4.9252176e+02   5.3325718e+02   5.9318114e+02   6.2091468e+02
   4.7298408e+02   4.9325965e+02   5.3444997e+02   6.2191787e+02   6.3926755e+02
   4.3271915e+02   4.4390461e+02   4.9816066e+02   5.1741526e+02   6.4627591e+02
   4.6667813e+02   4.7822427e+02   5.1499689e+02   5.3406330e+02   6.4324281e+02
   4.6585281e+02   4.7681178e+02   5.1282399e+02   5.3057227e+02   6.0858243e+02
   4.3740745e+02   4.4705407e+02   4.9912578e+02   5.1815906e+02   7.1016764e+02
   4.6927681e+02   4.8253699e+02   5.0838029e+02   5.1848740e+02   5.4785339e+02
   4.3173205e+02   4.4292974e+02   4.9544995e+02   5.1502025e+02   5.9024271e+02
   4.6561477e+02   4.7649680e+02   5.1378562e+02   5.3267746e+02   7.1781062e+02
   4.6119202e+02   4.6999698e+02   5.0515630e+02   5.2165477e+02   5.7372333e+02
   4.7213880e+02   4.9041030e+02   5.3010868e+02   5.6724873e+02   7.0163151e+02
   4.7291395e+02   4.9300401e+02   5.3398060e+02   5.9256990e+02   6.0572745e+02
   4.6655389e+02   4.7802858e+02   5.1514952e+02   5.3455905e+02   7.7781123e+02
   4.7010810e+02   4.8500817e+02   5.2218906e+02   5.4543129e+02   6.4835346e+02
   4.3025550e+02   4.4260314e+02   4.9806536e+02   5.1738906e+02   6.6294704e+02
   4.5965976e+02   4.6838909e+02   5.0786763e+02   5.2579043e+02   6.4729113e+02
   4.7292801e+02   4.9305583e+02   5.3414070e+02   6.2613388e+02   7.3498254e+02
   4.7272353e+02   4.9232976e+02   5.3289722e+02   5.8400688e+02   6.1493865e+02
   4.7285823e+02   4.9280503e+02   5.3373379e+02   6.0675945e+02   6.3627370e+02
   4.7305710e+02   4.9352889e+02   5.3483756e+02   5.4202393e+02   5.4209362e+02
   4.2388211e+02   4.3952032e+02   4.9422953e+02   5.1411035e+02   5.8258503e+02
   4.4970357e+02   4.5770257e+02   5.0130122e+02   5.1950847e+02   6.1179454e+02
   4.7273359e+02   4.9236679e+02   5.3309416e+02   6.0166954e+02   6.9638178e+02
   4.7296646e+02   4.9319521e+02   5.3434321e+02   6.1699881e+02   6.3124148e+02
   4.3186574e+02   4.4344757e+02   4.9825280e+02   5.1752262e+02   6.6754326e+02
   4.7305669e+02   4.9352759e+02   5.3487795e+02   5.7860294e+02   5.7879681e+02
   4.7304909e+02   4.9349937e+02   5.3483676e+02   6.5413283e+02   6.6059899e+02
   4.4159814e+02   4.5016605e+02   4.9831512e+02   5.1719590e+02   6.0642503e+02
   4.3339839e+02   4.3371176e+02   4.7335595e+02   4.9382280e+02   5.3512835e+02
   4.7285918e+02   4.9280838e+02   5.3373511e+02   6.0553045e+02   6.3278844e+02
   4.7255739e+02   4.9176284e+02   5.3206640e+02   5.7934247e+02   6.2369326e+02
   4.3292378e+02   4.4404906e+02   4.9836029e+02   5.1759333e+02   6.6147836e+02
   4.5014076e+02   4.5543761e+02   4.8543443e+02   5.0432062e+02   5.4515300e+02
   4.2554176e+02   4.4049657e+02   4.9665526e+02   5.1620855e+02   6.1695882e+02
   4.7289726e+02   4.9294491e+02   5.3396414e+02   6.1789710e+02   6.6258030e+02
   4.7278689e+02   4.9255282e+02   5.3336239e+02   6.0411773e+02   6.5136987e+02
   4.3292422e+02   4.4394999e+02   4.9766427e+02   5.1695653e+02   6.2258397e+02
   4.5713300e+02   4.6528613e+02   5.0315137e+02   5.2042419e+02   5.8418814e+02
   4.5276276e+02   4.6056491e+02   5.0035814e+02   5.1813823e+02   5.8074060e+02
   4.7302500e+02   4.9341017e+02   5.3469459e+02   6.5157934e+02   7.1764751e+02
   4.3234159e+02   4.4367670e+02   4.9804352e+02   5.1731822e+02   6.4128568e+02
   4.2587854e+02   4.4057782e+02   4.9650596e+02   5.1607259e+02   6.1395647e+02
   4.4037161e+02   4.4935603e+02   4.9980610e+02   5.1868149e+02   7.3229845e+02
   4.7305897e+02   4.9353610e+02   5.3489601e+02   7.5980008e+02   7.6039275e+02
   4.7302473e+02   4.9340918e+02   5.3469251e+02   6.4708883e+02   6.7985324e+02
   4.7244313e+02   4.9137761e+02   5.3118511e+02   5.6642159e+02   6.0951568e+02
   4.7250482e+02   4.9158517e+02   5.3169045e+02   5.7265665e+02   6.1765800e+02
   4.7287174e+02   4.9285192e+02   5.3370799e+02   5.8717544e+02   6.0320902e+02
   4.7304416e+02   4.9348086e+02   5.3478988e+02   5.8715749e+02   5.8866079e+02
   4.7282632e+02   4.9268426e+02   5.3303603e+02   5.6495811e+02   5.7798181e+02
   4.4354414e+02   4.5205761e+02   5.0051915e+02   5.1920732e+02   7.0451812e+02
   4.2256349e+02   4.3976639e+02   4.9703639e+02   5.1658006e+02   6.2993369e+02
   4.7301384e+02   4.9336899e+02   5.3462840e+02   6.4092589e+02   6.7015760e+02
   4.7294912e+02   4.9313216e+02   5.3424746e+02   6.1825131e+02   6.3902940e+02
   3.9423222e+02   4.3018771e+02   4.7924737e+02   4.9990030e+02   5.4112034e+02
   4.7305877e+02   4.9353536e+02   5.3489482e+02   6.9553264e+02   6.9785922e+02
   4.7242180e+02   4.9131504e+02   5.3152022e+02   5.7998513e+02   6.8070309e+02
   4.1578289e+02   4.3894121e+02   4.9754991e+02   5.1707646e+02   7.6703988e+02
   4.4436545e+02   4.5274419e+02   5.0025302e+02   5.1888778e+02   6.3233169e+02
   4.7180945e+02   4.8940862e+02   5.2838067e+02   5.5911027e+02   6.4354404e+02
   4.4119637e+02   4.4709944e+02   4.8502015e+02   5.0481481e+02   5.4685245e+02
   3.8702858e+02   3.9093940e+02   4.7306011e+02   4.9353739e+02   5.3489719e+02
   4.7301498e+02   4.9337317e+02   5.3463111e+02   6.2519283e+02   6.3583131e+02
   4.3905354e+02   4.4305737e+02   4.7942745e+02   4.9962683e+02   5.4054122e+02
   4.7043985e+02   4.8577123e+02   5.2267779e+02   5.4546034e+02   6.1902193e+02
   4.7250274e+02   4.9158187e+02   5.3190037e+02   5.8352102e+02   6.5280955e+02
   4.3443900e+02   4.4491142e+02   4.9804129e+02   5.1725440e+02   6.2901006e+02
   4.1647054e+02   4.3888509e+02   4.9696332e+02   5.1655224e+02   6.3398467e+02
   3.9466318e+02   4.3806521e+02   4.9510221e+02   5.1495198e+02   5.9755681e+02
   4.7294857e+02   4.9313027e+02   5.3425245e+02   6.2483217e+02   6.7232856e+02
   4.7270829e+02   4.9227867e+02   5.3293309e+02   5.9533369e+02   6.4098706e+02
   3.9664324e+02   4.3853028e+02   4.9734561e+02   5.1690938e+02   7.0974304e+02
   4.2302940e+02   4.3979258e+02   4.9660638e+02   5.1619579e+02   6.1818285e+02
   4.7305755e+02   4.9353083e+02   5.3488656e+02   5.9937008e+02   5.9947984e+02
   4.2129782e+02   4.3958663e+02   4.9743402e+02   5.1694478e+02   6.5604590e+02
   4.7003228e+02   4.8479996e+02   5.2086881e+02   5.4152982e+02   6.0406536e+02
   3.9198784e+02   4.3832959e+02   4.9633965e+02   5.1602336e+02   6.1849496e+02
   4.1119244e+02   4.3869035e+02   4.9743383e+02   5.1698206e+02   7.2412612e+02
   4.3668116e+02   4.4621986e+02   4.9676864e+02   5.1601924e+02   5.9853696e+02
   4.7183482e+02   4.8946463e+02   5.2762277e+02   5.5397374e+02   6.0199289e+02
   4.3724285e+02   4.4660828e+02   4.9670362e+02   5.1593675e+02   5.9619750e+02
   4.7230452e+02   4.9093273e+02   5.3082463e+02   5.7025473e+02   6.3865807e+02
   3.8064841e+02   4.3800134e+02   4.9483855e+02   5.1472423e+02   5.9380595e+02
   4.7305482e+02   4.9352066e+02   5.3487118e+02   6.8061232e+02   7.0411386e+02
   4.3542124e+02   4.4562033e+02   4.9861007e+02   5.1774754e+02   6.5099330e+02
   4.3141492e+02   4.4254399e+02   4.9429400e+02   5.1400115e+02   5.7714306e+02
   4.7288281e+02   4.9288756e+02   5.3347951e+02   5.6703815e+02   5.7769594e+02
   4.1174309e+02   4.1364284e+02   4.7316418e+02   4.9364413e+02   5.3498558e+02
   4.7260242e+02   4.9191491e+02   5.3230208e+02   5.8176550e+02   6.2242365e+02
   4.5715419e+02   4.6553960e+02   5.0620693e+02   5.2414363e+02   6.4709002e+02
   4.7287675e+02   4.9287107e+02   5.3382610e+02   6.0474180e+02   6.2759830e+02
   4.7276714e+02   4.9248324e+02   5.3323363e+02   5.9827352e+02   6.3452539e+02
   3.9448397e+02   4.3837619e+02   4.9656286e+02   5.1621836e+02   6.2239276e+02
   4.3733225e+02   4.3967584e+02   4.7616701e+02   4.9651473e+02   5.3746796e+02
   4.7301159e+02   4.9335928e+02   5.3450037e+02   5.7175350e+02   5.7499993e+02
   4.7289512e+02   4.9293733e+02   5.3395954e+02   6.2122054e+02   7.5979239e+02
   4.7305783e+02   4.9353186e+02   5.3488914e+02   6.5268749e+02   6.5347022e+02
   4.7289522e+02   4.9293763e+02   5.3395578e+02   6.1904826e+02   7.0866203e+02
   4.1549079e+02   4.3623589e+02   4.8782466e+02   5.0828383e+02   5.5392153e+02
   4.7242481e+02   4.9131465e+02   5.3093639e+02   5.6381922e+02   6.0319130e+02
   4.6745798e+02   4.7960551e+02   5.1646553e+02   5.3632197e+02   6.8554238e+02
   4.6233728e+02   4.7173541e+02   5.0959691e+02   5.2738642e+02   6.2380651e+02
   4.6699133e+02   4.7865290e+02   5.1316711e+02   5.2995539e+02   5.8565192e+02
   4.1310191e+02   4.3441186e+02   4.8434282e+02   5.0493106e+02   5.4793470e+02
   3.9496596e+02   4.3842707e+02   4.9681764e+02   5.1644206e+02   6.3179740e+02
   4.4227425e+02   4.5050303e+02   4.9659729e+02   5.1555721e+02   5.8249362e+02
   4.7161396e+02   4.8881153e+02   5.2621241e+02   5.5012349e+02   5.9424668e+02
   4.7303863e+02   4.9346059e+02   5.3477502e+02   6.6209394e+02   7.2010837e+02
   4.7304551e+02   4.9348599e+02   5.3480583e+02   5.9658703e+02   5.9797848e+02
   4.7261388e+02   4.9195511e+02   5.3244529e+02   5.8916340e+02   6.4334257e+02
   4.7305751e+02   4.9353069e+02   5.3488727e+02   6.9501606e+02   7.0315289e+02
   4.7280450e+02   4.9261476e+02   5.3345543e+02   6.0570111e+02   6.5029563e+02
   4.7305654e+02   4.9352709e+02   5.3488145e+02   6.6016110e+02   6.6336004e+02
   4.7302608e+02   4.9341402e+02   5.3468879e+02   6.0744516e+02   6.1137459e+02
   4.6375800e+02   4.7368847e+02   5.1097483e+02   5.2886442e+02   6.2287634e+02
   4.7302855e+02   4.9342329e+02   5.3471575e+02   6.6101981e+02   7.3673236e+02
   4.7295878e+02   4.9316735e+02   5.3430879e+02   6.2412975e+02   6.5633323e+02
   4.3899931e+02   4.4825348e+02   4.9941109e+02   5.1836429e+02   7.0307406e+02
   4.1453781e+02   4.3858246e+02   4.9611588e+02   5.1581576e+02   6.1332246e+02
   4.7274188e+02   4.9239412e+02   5.3303347e+02   5.8804933e+02   6.1801329e+02
   4.6039592e+02   4.6901728e+02   5.0476318e+02   5.2145997e+02   5.7622119e+02
   4.6560025e+02   4.7638369e+02   5.1200882e+02   5.2930904e+02   5.9955097e+02
   4.7282297e+02   4.9268020e+02   5.3357014e+02   6.1367325e+02   7.3730187e+02
   4.4255815e+02   4.5063346e+02   4.9582045e+02   5.1481378e+02   5.7419202e+02
   4.3264589e+02   4.4390486e+02   4.9845718e+02   5.1769056e+02   7.2130230e+02
   4.0209445e+02   4.0331601e+02   4.7306692e+02   4.9354444e+02   5.3490307e+02
   4.5523562e+02   4.6344447e+02   5.0491980e+02   5.2287614e+02   6.3636268e+02
   4.0989428e+02   4.3297088e+02   4.8228499e+02   5.0292512e+02   5.4494428e+02
   4.7209401e+02   4.9027224e+02   5.2994403e+02   5.6691838e+02   7.5880206e+02
   4.2052744e+02   4.3911245e+02   4.9565527e+02   5.1538809e+02   6.0227465e+02
   4.4013821e+02   4.4902258e+02   4.9854607e+02   5.1749066e+02   6.1710309e+02
   4.7303836e+02   4.9345959e+02   5.3477354e+02   6.9092043e+02   7.3758845e+02
   4.7305444e+02   4.9351923e+02   5.3486819e+02   6.2723169e+02   6.2813486e+02
   3.8000397e+02   4.3851141e+02   4.9727430e+02   5.1684615e+02   6.6595991e+02
   4.1679672e+02   4.3341337e+02   4.8222488e+02   5.0284338e+02   5.4480539e+02
   4.2199884e+02   4.3948149e+02   4.9615298e+02   5.1580903e+02   6.1046883e+02
   4.7210623e+02   4.9030610e+02   5.2979362e+02   5.6407269e+02   6.3838050e+02
   4.7304492e+02   4.9348392e+02   5.3481233e+02   6.9357044e+02   7.2493812e+02
   4.2232529e+02   4.3981122e+02   4.9757419e+02   5.1706204e+02   6.8763170e+02
   4.6136580e+02   4.7050815e+02   5.0950170e+02   5.2764367e+02   7.4490298e+02
   4.7279811e+02   4.9259228e+02   5.3342309e+02   6.0556999e+02   6.5281816e+02
   4.7168322e+02   4.8904331e+02   5.2794182e+02   5.5835936e+02   6.8017650e+02
   4.2080735e+02   4.3950921e+02   4.9748087e+02   5.1699030e+02   6.6826671e+02
   4.1296905e+02   4.3147524e+02   4.8020093e+02   5.0084801e+02   5.4223266e+02
   4.7305887e+02   4.9353575e+02   5.3489541e+02   6.1373473e+02   6.1376981e+02
   3.9858865e+02   4.0119294e+02   4.7306860e+02   4.9354619e+02   5.3490452e+02
   4.2664203e+02   4.4103905e+02   4.9767717e+02   5.1710343e+02   6.5277224e+02
   4.7128932e+02   4.8794275e+02   5.2626864e+02   5.5392215e+02   6.6398599e+02
   4.4460805e+02   4.5299330e+02   5.0060672e+02   5.1922468e+02   6.4755241e+02
   4.7267919e+02   4.9217877e+02   5.3281400e+02   5.9786674e+02   6.8821671e+02
   4.3953743e+02   4.4855215e+02   4.9850907e+02   5.1748550e+02   6.1844205e+02
   4.7257875e+02   4.9183709e+02   5.3232425e+02   5.9230901e+02   7.3926550e+02
   4.7304531e+02   4.9348339e+02   5.3450426e+02   5.4218397e+02   5.4265680e+02
   3.9426723e+02   4.1318047e+02   4.7334872e+02   4.9383497e+02   5.3514611e+02
   4.2575905e+02   4.4069385e+02   4.9738552e+02   5.1685413e+02   6.3750389e+02
   4.7305583e+02   4.9352443e+02   5.3487720e+02   6.7395763e+02   6.8568180e+02
   4.7293604e+02   4.9308459e+02   5.3416371e+02   6.1074806e+02   6.2676756e+02
   4.7110641e+02   4.8734840e+02   5.2162479e+02   5.3783897e+02   5.6246303e+02
   4.7301727e+02   4.9338159e+02   5.3464461e+02   6.2541245e+02   6.3536897e+02
   4.1000998e+02   4.3863517e+02   4.9731668e+02   5.1687897e+02   6.7235152e+02
   4.7288489e+02   4.9290059e+02   5.3389954e+02   6.1824588e+02   7.1241089e+02
   4.3755896e+02   4.4712971e+02   4.9886396e+02   5.1790568e+02   6.4430338e+02
   4.3937550e+02   4.4852754e+02   4.9932193e+02   5.1826193e+02   6.5112009e+02
   4.2579403e+02   4.4076062e+02   4.9771580e+02   5.1715052e+02   6.6605354e+02
   4.5996524e+02   4.6867206e+02   5.0684955e+02   5.2430226e+02   6.0793817e+02
   4.2181743e+02   4.3969128e+02   4.9747475e+02   5.1697715e+02   6.5841779e+02
   4.7277309e+02   4.9250384e+02   5.3324766e+02   5.9548828e+02   6.2682749e+02
   4.7227272e+02   4.9083226e+02   5.3074157e+02   5.7115855e+02   6.5582910e+02
   4.7297878e+02   4.9324020e+02   5.3441183e+02   6.1529659e+02   6.2372841e+02
   4.7292514e+02   4.9304502e+02   5.3409080e+02   6.0448829e+02   6.1969878e+02
   4.4689503e+02   4.5510413e+02   5.0138095e+02   5.1984626e+02   6.4850210e+02
   4.7240761e+02   4.9126861e+02   5.3145024e+02   5.7917132e+02   6.8275015e+02
   4.7248237e+02   4.9150884e+02   5.3147339e+02   5.6905347e+02   6.1240312e+02
   4.7268721e+02   4.9220514e+02   5.3277066e+02   5.8811344e+02   6.2355989e+02
   4.0806736e+02   4.3801127e+02   4.9454859e+02   5.1446918e+02   5.9013467e+02
   4.7265295e+02   4.9208859e+02   5.3266536e+02   5.9377905e+02   6.5354751e+02
   4.7252094e+02   4.9164170e+02   5.3194095e+02   5.8114867e+02   6.3656232e+02
   4.7190884e+02   4.8970302e+02   5.2878981e+02   5.6013267e+02   6.3667287e+02
   4.5123655e+02   4.5933737e+02   5.0330991e+02   5.2152566e+02   6.8532923e+02
   4.7297128e+02   4.9321296e+02   5.3438217e+02   6.3026506e+02   6.7969708e+02
   4.4163384e+02   4.5035108e+02   4.9962373e+02   5.1843887e+02   6.3776965e+02
   4.3714991e+02   4.4674965e+02   4.9818309e+02   5.1728713e+02   6.2065397e+02
   4.7298984e+02   4.9328081e+02   5.3448906e+02   6.3524122e+02   6.8318379e+02
   4.4841441e+02   4.5453012e+02   4.8832118e+02   5.0718607e+02   5.4921883e+02
   3.9413779e+02   3.9418110e+02   4.7305905e+02   4.9353630e+02   5.3489628e+02
   4.7269896e+02   4.9224020e+02   5.3247293e+02   5.6906806e+02   5.9451662e+02
   4.7304722e+02   4.9349243e+02   5.3482553e+02   6.5022947e+02   6.5684440e+02
   4.6394074e+02   4.7395064e+02   5.1118655e+02   5.2911119e+02   6.2346991e+02
   4.1541387e+02   4.3888765e+02   4.9739912e+02   5.1694257e+02   6.9911152e+02
   4.7305864e+02   4.9353488e+02   5.3489403e+02   6.7955345e+02   6.8050746e+02
   4.7274784e+02   4.9241491e+02   5.3306534e+02   5.8835219e+02   6.1779781e+02
   4.4834290e+02   4.5651694e+02   5.0226673e+02   5.2066109e+02   7.7325622e+02
   4.7228244e+02   4.9086385e+02   5.3081856e+02   5.7248889e+02   6.7509299e+02
   4.7295345e+02   4.9314803e+02   5.3428285e+02   6.3027925e+02   7.2567130e+02
   4.3377606e+02   4.4439289e+02   4.9726831e+02   5.1657353e+02   6.1423366e+02
   4.0595698e+02   4.3852333e+02   4.9708986e+02   5.1668046e+02   6.4558314e+02
   4.2005333e+02   4.3935791e+02   4.9731252e+02   5.1684495e+02   6.4922201e+02
   4.7292701e+02   4.9304718e+02   5.3375512e+02   5.6549761e+02   5.7246158e+02
   4.7124589e+02   4.8781229e+02   5.2555115e+02   5.5098965e+02   6.1913321e+02
   4.5463432e+02   4.6280681e+02   5.0458916e+02   5.2257129e+02   6.3622248e+02
   4.5817233e+02   4.6614126e+02   5.0032196e+02   5.1690518e+02   5.6149237e+02
   4.3865509e+02   4.4793892e+02   4.9893655e+02   5.1792800e+02   6.3681090e+02
   4.6529635e+02   4.7598500e+02   5.1306744e+02   5.3154160e+02   6.3881200e+02
   4.7300508e+02   4.9333499e+02   5.3443462e+02   5.6989458e+02   5.7339335e+02
   4.5240815e+02   4.6034502e+02   5.0173485e+02   5.1965222e+02   5.9926302e+02
   4.7285078e+02   4.9277684e+02   5.3357071e+02   5.8493179e+02   6.0217265e+02
   4.7259160e+02   4.9187785e+02   5.3221873e+02   5.7947741e+02   6.2035749e+02
   4.7257639e+02   4.9182294e+02   5.3192201e+02   5.7009857e+02   6.0601368e+02
   4.2767024e+02   4.4089170e+02   4.9477111e+02   5.1452281e+02   5.8604507e+02
   4.3196070e+02   4.4348017e+02   4.9812408e+02   5.1740200e+02   6.4946662e+02
   4.7260291e+02   4.9191824e+02   5.3241107e+02   5.9060626e+02   6.5439313e+02
   4.7263745e+02   4.9203608e+02   5.3261455e+02   5.9611623e+02   7.3123054e+02
   4.7297364e+02   4.9322160e+02   5.3439682e+02   6.3309737e+02   7.1414149e+02
   4.3675445e+02   4.4614452e+02   4.9593806e+02   5.1527044e+02   5.8766869e+02
   4.1844932e+02   4.3911705e+02   4.9716924e+02   5.1672649e+02   6.4286796e+02
   4.2246346e+02   4.3983746e+02   4.9755705e+02   5.1704543e+02   6.7361362e+02
   4.7285156e+02   4.9278146e+02   5.3370981e+02   6.1084774e+02   6.5091551e+02
   4.7238940e+02   4.9120725e+02   5.3124438e+02   5.7339345e+02   6.3552661e+02
   4.7257321e+02   4.9181846e+02   5.3229949e+02   5.9221625e+02   7.5815369e+02
   4.0149589e+02   4.0962804e+02   4.7317455e+02   4.9365553e+02   5.3499563e+02
   3.9594991e+02   4.3851667e+02   4.9727779e+02   5.1684904e+02   6.6675090e+02
   4.4032235e+02   4.4849727e+02   4.9394990e+02   5.1323939e+02   5.6550266e+02
   4.2704161e+02   4.4120457e+02   4.9781498e+02   5.1722182e+02   6.7188236e+02
   4.5681395e+02   4.6514247e+02   5.0568744e+02   5.2354819e+02   6.3008237e+02
   4.7301388e+02   4.9336916e+02   5.3463010e+02   6.5427944e+02   7.6038656e+02
   3.9622382e+02   4.3819482e+02   4.9568231e+02   5.1545323e+02   6.0617828e+02
   4.6826196e+02   4.8111687e+02   5.1793727e+02   5.3851653e+02   6.7900890e+02
   4.2807661e+02   4.4158617e+02   4.9771146e+02   5.1711077e+02   6.4776046e+02
   5.9931980e+02   5.9912168e+02   5.1700384e+02   4.9745200e+02   4.3854484e+02
   5.2015136e+02   5.0169319e+02   4.6120205e+02   4.5643477e+02   4.3072467e+02
   5.9684713e+02   5.6881182e+02   5.1457113e+02   4.9490330e+02   4.3802645e+02
   6.5449990e+02   5.6108688e+02   5.1120318e+02   4.9097314e+02   4.3695913e+02
   7.1150739e+02   5.3478581e+02   4.9347129e+02   4.7304728e+02   3.9721291e+02
   5.3668187e+02   5.1771791e+02   4.8441033e+02   4.7220688e+02   4.2681280e+02
   6.4939849e+02   6.1450948e+02   5.1608484e+02   4.9641643e+02   4.3834356e+02
   6.6519520e+02   5.5255522e+02   5.0770992e+02   4.8724997e+02   4.3558684e+02
   5.9842405e+02   5.7580341e+02   5.1529726e+02   4.9564703e+02   4.3818779e+02
   6.1281963e+02   5.3359724e+02   4.9274956e+02   4.7291266e+02   4.0807329e+02
   5.9824399e+02   5.3270140e+02   4.9209211e+02   4.7265387e+02   3.8042056e+02
   6.6803312e+02   6.2049877e+02   5.1629005e+02   4.9664742e+02   4.3838983e+02
   5.5692760e+02   5.2762472e+02   4.8923258e+02   4.7214496e+02   4.1653699e+02
   5.4081273e+02   5.1933831e+02   4.8247467e+02   4.6902554e+02   4.0964279e+02
   6.5549112e+02   6.4966446e+02   5.1696082e+02   4.9740323e+02   4.3853570e+02
   7.2148511e+02   6.7192715e+02   5.1692998e+02   4.9736850e+02   4.3852918e+02
   7.0601896e+02   6.7184263e+02   5.1697907e+02   4.9742347e+02   4.3853949e+02
   6.5585942e+02   6.0573346e+02   5.1564788e+02   4.9591518e+02   4.3823985e+02
   5.1948803e+02   5.0096108e+02   4.6688266e+02   4.6405389e+02   4.3492299e+02
   5.2298763e+02   5.0487454e+02   4.6234623e+02   4.5416640e+02   3.9968021e+02
   6.0563039e+02   5.8428679e+02   5.1557823e+02   4.9591041e+02   4.3824164e+02
   6.4906777e+02   6.2795856e+02   5.1664577e+02   4.9705082e+02   4.3846880e+02
   6.1576046e+02   5.5495811e+02   5.0971562e+02   4.8964971e+02   4.3654380e+02
   6.5658148e+02   5.5015010e+02   5.0642873e+02   4.8593862e+02   4.3498374e+02
   6.0337901e+02   6.0332663e+02   5.1701673e+02   4.9746569e+02   4.3854738e+02
   6.5366904e+02   6.5338997e+02   5.1701691e+02   4.9746579e+02   4.3854739e+02
   5.3394242e+02   5.1470266e+02   4.7752907e+02   4.6626470e+02   4.0057299e+02
   6.3081557e+02   5.3425545e+02   4.9314195e+02   4.7296910e+02   4.0186245e+02
   6.9993465e+02   5.7598382e+02   5.1351621e+02   4.9347574e+02   4.3766846e+02
   5.3090012e+02   5.1254324e+02   4.7614054e+02   4.6612843e+02   4.2076622e+02
   5.2487567e+02   5.0704372e+02   4.7001098e+02   4.6277886e+02   4.2624834e+02
   7.4444323e+02   7.2054380e+02   5.1695954e+02   4.9740161e+02   4.3853539e+02
   6.1673905e+02   5.3389681e+02   4.9303204e+02   4.7310712e+02   4.1256310e+02
   5.4034744e+02   5.1901095e+02   4.8204795e+02   4.6873615e+02   3.9859214e+02
   5.2165011e+02   5.0341355e+02   4.5976673e+02   4.5199217e+02   4.1673215e+02
   6.1447819e+02   5.6143384e+02   5.1216828e+02   4.9223458e+02   4.3734774e+02
   5.1779254e+02   4.9857855e+02   4.4424356e+02   4.3346804e+02   4.1235660e+02
   7.0191298e+02   7.0066729e+02   5.1701747e+02   4.9746640e+02   4.3854751e+02
   6.3471729e+02   5.5149756e+02   5.0742254e+02   4.8706282e+02   4.3551749e+02
   5.1804353e+02   4.9892812e+02   4.4570501e+02   4.3549611e+02   3.9846079e+02
   5.2155054e+02   5.0330261e+02   4.5968089e+02   4.5201368e+02   4.1817298e+02
   6.7539751e+02   5.4204784e+02   5.0079463e+02   4.8019890e+02   4.3114111e+02
   6.1585107e+02   5.5286865e+02   5.0868661e+02   4.8857719e+02   4.3615600e+02
   6.5013183e+02   6.2212272e+02   5.1648446e+02   4.9686917e+02   4.3843358e+02
   6.1493099e+02   5.4631844e+02   5.0479808e+02   4.8463319e+02   4.3435627e+02
   6.0625257e+02   5.7254917e+02   5.1450080e+02   4.9475531e+02   4.3798945e+02
   6.4168009e+02   6.3678024e+02   5.1693768e+02   4.9737772e+02   4.3853093e+02
   5.6962064e+02   5.6832411e+02   5.1682087e+02   4.9728294e+02   4.3851423e+02
   5.9392204e+02   5.5721622e+02   5.1172658e+02   4.9201857e+02   4.3730322e+02
   6.8061058e+02   6.2072107e+02   5.1627909e+02   4.9663455e+02   4.3838725e+02
   6.4084261e+02   5.3755114e+02   4.9678984e+02   4.7640209e+02   4.2637999e+02
   7.0675861e+02   5.8880270e+02   5.1448406e+02   4.9457146e+02   4.3793920e+02
   6.7931180e+02   5.3473120e+02   4.9343301e+02   4.7303124e+02   3.8133061e+02
   7.3096510e+02   7.3087458e+02   5.1701900e+02   4.9746811e+02   4.3854782e+02
   6.4066700e+02   6.1810683e+02   5.1640210e+02   4.9677818e+02   4.3841582e+02
   5.3279997e+02   5.1390560e+02   4.7691325e+02   4.6608331e+02   4.1408434e+02
   6.2007287e+02   5.9031924e+02   5.1533761e+02   4.9559936e+02   4.3817385e+02
   5.9406474e+02   5.3413614e+02   4.9427961e+02   4.7487553e+02   4.2384540e+02
   5.2002425e+02   5.0150774e+02   4.5572588e+02   4.4840661e+02   4.2166713e+02
   5.4144783e+02   5.3093594e+02   5.0662346e+02   4.8952827e+02   4.3677466e+02
   6.3594064e+02   5.8846128e+02   5.1481720e+02   4.9498376e+02   4.3803628e+02
   6.1349423e+02   5.3515768e+02   4.9472633e+02   4.7481422e+02   4.2317396e+02
   6.1422690e+02   5.9656417e+02   5.1608826e+02   4.9644749e+02   4.3835079e+02
   5.4281566e+02   5.2051410e+02   4.8345602e+02   4.6943892e+02   4.0529148e+02
   5.6029405e+02   5.5905018e+02   5.1658351e+02   4.9708785e+02   4.3847941e+02
   7.0340251e+02   7.0276947e+02   5.1701814e+02   4.9746714e+02   4.3854764e+02
   6.4416158e+02   5.6786092e+02   5.1278705e+02   4.9271262e+02   4.3746845e+02
   7.1478934e+02   6.5546661e+02   5.1688200e+02   4.9731476e+02   4.3851906e+02
   5.9239724e+02   5.5845940e+02   5.1231610e+02   4.9264571e+02   4.3747645e+02
   6.0365738e+02   5.4720001e+02   5.0579211e+02   4.8579980e+02   4.3498254e+02
   6.0416214e+02   5.3836662e+02   4.9858538e+02   4.7869391e+02   4.2983569e+02
   6.4117030e+02   5.9365074e+02   5.1509103e+02   4.9528779e+02   4.3810435e+02
   6.4228287e+02   6.3050346e+02   5.1680200e+02   4.9722646e+02   4.3850239e+02
   5.7196992e+02   5.6895946e+02   5.1661741e+02   4.9708741e+02   4.3847809e+02
   6.6298806e+02   5.9077290e+02   5.1467062e+02   4.9479092e+02   4.3799085e+02
   5.7830702e+02   5.6924341e+02   5.1600164e+02   4.9647177e+02   4.3836004e+02
   5.7756104e+02   5.3933854e+02   5.0116228e+02   4.8188436e+02   4.3282098e+02
   5.9783318e+02   5.3329260e+02   4.9295325e+02   4.7349397e+02   4.1845423e+02
   6.4437869e+02   5.6575786e+02   5.1243706e+02   4.9233191e+02   4.3736323e+02
   5.6670070e+02   5.2994558e+02   4.9031828e+02   4.7215370e+02   4.0619999e+02
   5.9152985e+02   5.7962527e+02   5.1610345e+02   4.9651890e+02   4.3836707e+02
   6.4097136e+02   6.3524726e+02   5.1691363e+02   4.9735096e+02   4.3852591e+02
   6.2282738e+02   5.6189378e+02   5.1190515e+02   4.9185560e+02   4.3723350e+02
   6.0209105e+02   5.5416149e+02   5.0987307e+02   4.8998081e+02   4.3667015e+02
   7.0180342e+02   6.4593337e+02   5.1680280e+02   4.9722600e+02   4.3850226e+02
   5.3905368e+02   5.1829143e+02   4.8166254e+02   4.6874256e+02   4.1375540e+02
   5.6314813e+02   5.3475189e+02   4.9830910e+02   4.7985144e+02   4.3144751e+02
   6.1509253e+02   5.3397265e+02   4.9320403e+02   4.7332167e+02   4.1572043e+02
   5.8778658e+02   5.8526433e+02   5.1682308e+02   4.9726728e+02   4.3851068e+02
   5.6496966e+02   5.2960597e+02   4.9007367e+02   4.7204495e+02   4.0149421e+02
   6.4881199e+02   5.5765571e+02   5.1010912e+02   4.8982070e+02   4.3658259e+02
   6.7038435e+02   6.4740181e+02   5.1685524e+02   4.9728500e+02   4.3851344e+02
   6.6563826e+02   6.4251471e+02   5.1680265e+02   4.9722605e+02   4.3850227e+02
   5.4157016e+02   5.3605481e+02   5.1227593e+02   4.9398978e+02   4.3788746e+02
   5.9969059e+02   5.4807414e+02   5.0657563e+02   4.8666466e+02   4.3539593e+02
   5.3986727e+02   5.2455592e+02   4.9805532e+02   4.8294923e+02   4.3439694e+02
   6.8016256e+02   6.5903211e+02   5.1696354e+02   4.9740618e+02   4.3853625e+02
   6.5096826e+02   6.5073401e+02   5.1701663e+02   4.9746548e+02   4.3854733e+02
   6.6242272e+02   6.2207065e+02   5.1638435e+02   4.9675458e+02   4.3841105e+02
   6.3544632e+02   5.3433854e+02   4.9318310e+02   4.7296310e+02   3.8041526e+02
   6.6861561e+02   5.6516319e+02   5.1215531e+02   4.9198450e+02   4.3726184e+02
   6.5889681e+02   6.1013581e+02   5.1583304e+02   4.9612649e+02   4.3828404e+02
   6.9312366e+02   5.4268678e+02   5.0130267e+02   4.8069700e+02   4.3158192e+02
   6.3101566e+02   6.3099503e+02   5.1701877e+02   4.9746786e+02   4.3854778e+02
   6.1015082e+02   5.4578578e+02   5.0457661e+02   4.8447521e+02   4.3427942e+02
   6.2460124e+02   5.6641233e+02   5.1289499e+02   4.9290468e+02   4.3752456e+02
   6.4667556e+02   6.4564737e+02   5.1700917e+02   4.9745717e+02   4.3854578e+02
   5.6843032e+02   5.3625984e+02   4.9898488e+02   4.8015908e+02   4.3160297e+02
   5.7371231e+02   5.3081567e+02   4.9084118e+02   4.7228897e+02   4.0099245e+02
   5.4306434e+02   5.2064212e+02   4.8352212e+02   4.6943771e+02   3.9189333e+02
   6.9694337e+02   6.6344345e+02   5.1697051e+02   4.9741393e+02   4.3853770e+02
   5.9310204e+02   5.4045663e+02   5.0115329e+02   4.8145682e+02   4.3241377e+02
   5.6941797e+02   5.6682766e+02   5.1659890e+02   4.9707585e+02   4.3847617e+02
   5.2025387e+02   5.0186407e+02   4.6444251e+02   4.6039363e+02   4.3255412e+02
   6.7722934e+02   5.9374610e+02   5.1486056e+02   4.9500664e+02   4.3804038e+02
   6.4509050e+02   5.9341138e+02   5.1502451e+02   4.9520848e+02   4.3808653e+02
   6.7829100e+02   5.4677078e+02   5.0427641e+02   4.8371215e+02   4.3376171e+02
   6.7470400e+02   6.2386230e+02   5.1641368e+02   4.9678732e+02   4.3841748e+02
   6.8565688e+02   6.1081175e+02   5.1580234e+02   4.9608930e+02   4.3827624e+02
   7.2201097e+02   6.6203026e+02   5.1690258e+02   4.9733778e+02   4.3852340e+02
   6.4856946e+02   5.9321759e+02   5.1496853e+02   4.9514147e+02   4.3807137e+02
   6.1203601e+02   5.3382313e+02   4.9307513e+02   4.7324216e+02   4.1504965e+02
   7.0302745e+02   6.9833430e+02   5.1701321e+02   4.9746162e+02   4.3854661e+02
   7.6678668e+02   7.6670931e+02   5.1701925e+02   4.9746838e+02   4.3854787e+02
   6.9439174e+02   6.9106842e+02   5.1701751e+02   4.9746645e+02   4.3854751e+02
   5.7581160e+02   5.3113757e+02   4.9115388e+02   4.7249665e+02   4.1077531e+02
   6.5371008e+02   6.2279762e+02   5.1647821e+02   4.9686163e+02   4.3843209e+02
   6.6442593e+02   5.8163795e+02   5.1401890e+02   4.9404793e+02   4.3781306e+02
   6.8593976e+02   5.3478625e+02   4.9349318e+02   4.7308430e+02   4.0520785e+02
   6.2393771e+02   6.0952578e+02   5.1635090e+02   4.9672617e+02   4.3840577e+02
   5.7996770e+02   5.3558602e+02   4.9700658e+02   4.7788658e+02   4.2919635e+02
   7.5863210e+02   5.5065853e+02   5.0655083e+02   4.8599016e+02   4.3499966e+02
   7.1767643e+02   6.7052593e+02   5.1694064e+02   4.9738046e+02   4.3853142e+02
   7.5700182e+02   5.3761887e+02   4.9658030e+02   4.7601353e+02   4.2551489e+02
   6.3593865e+02   6.1235360e+02   5.1622649e+02   4.9658145e+02   4.3837689e+02
   5.1706050e+02   4.9753008e+02   4.4109798e+02   4.3969743e+02   4.3698182e+02
   5.9800320e+02   5.4501696e+02   5.0459141e+02   4.8472830e+02   4.3445462e+02
   6.4239011e+02   6.0617098e+02   5.1582839e+02   4.9612725e+02   4.3828442e+02
   6.4200621e+02   5.4125316e+02   5.0029792e+02   4.7980989e+02   4.3080367e+02
   6.1556235e+02   5.8576354e+02   5.1528725e+02   4.9556245e+02   4.3816666e+02
   5.2134147e+02   5.0305939e+02   4.5865415e+02   4.5068859e+02   4.1258635e+02
   6.9390480e+02   6.0220370e+02   5.1539139e+02   4.9561661e+02   4.3817586e+02
   5.8177120e+02   5.6297108e+02   5.1448347e+02   4.9495462e+02   4.3804467e+02
   6.5892680e+02   6.5529202e+02   5.1698887e+02   4.9743451e+02   4.3854156e+02
   6.5718539e+02   5.6292589e+02   5.1168209e+02   4.9148261e+02   4.3711477e+02
   6.2104938e+02   5.5076572e+02   5.0730019e+02   4.8705053e+02   4.3552495e+02
   7.0367590e+02   6.0645748e+02   5.1558544e+02   4.9583948e+02   4.3822367e+02
   5.5407437e+02   5.5262809e+02   5.1625316e+02   4.9683583e+02   4.3843460e+02
   5.8145869e+02   5.3978389e+02   5.0129129e+02   4.8190182e+02   4.3280824e+02
   6.1084294e+02   5.8844021e+02   5.1564557e+02   4.9596727e+02   4.3825285e+02
   6.5123240e+02   6.4650219e+02   5.1695075e+02   4.9739204e+02   4.3853361e+02
   6.2573959e+02   6.0825998e+02   5.1626287e+02   4.9662706e+02   4.3838614e+02
   6.1046661e+02   6.0346007e+02   5.1667763e+02   4.9709674e+02   4.3847795e+02
   7.1044293e+02   7.1040161e+02   5.1701914e+02   4.9746826e+02   4.3854785e+02
   7.7207928e+02   6.6190469e+02   5.1683420e+02   4.9726088e+02   4.3850886e+02
   5.8446979e+02   5.8353739e+02   5.1693867e+02   4.9738680e+02   4.3853289e+02
   5.9339418e+02   5.8545768e+02   5.1643668e+02   4.9685918e+02   4.3843311e+02
   6.2447761e+02   5.7966260e+02   5.1439249e+02   4.9453362e+02   4.3793320e+02
   7.0399710e+02   5.3527173e+02   4.9406590e+02   4.7363352e+02   4.1674730e+02
   5.9043559e+02   5.3988890e+02   5.0080608e+02   4.8119653e+02   4.3223607e+02
   6.4921275e+02   5.4229624e+02   5.0110292e+02   4.8056572e+02   4.3148552e+02
   7.0569627e+02   7.0569430e+02   5.1701926e+02   4.9746839e+02   4.3854788e+02
   6.5153138e+02   6.0905756e+02   5.1584752e+02   4.9614502e+02   4.3828795e+02
   7.3285028e+02   6.1450650e+02   5.1583356e+02   4.9612214e+02   4.3828296e+02
   5.7414997e+02   5.3245695e+02   4.9338399e+02   4.7469452e+02   4.2409367e+02
   6.5764556e+02   6.5013569e+02   5.1694800e+02   4.9738889e+02   4.3853301e+02
   6.7543195e+02   6.2421938e+02   5.1641891e+02   4.9679322e+02   4.3841864e+02
   6.8033623e+02   5.6520082e+02   5.1214417e+02   4.9196763e+02   4.3725666e+02
   5.4174630e+02   5.1987289e+02   4.8287038e+02   4.6915273e+02   4.0383318e+02
   5.8510270e+02   5.3391790e+02   4.9454586e+02   4.7541128e+02   4.2530404e+02
   5.6677686e+02   5.4416146e+02   5.0655206e+02   4.8740902e+02   4.3580571e+02
   5.2117107e+02   5.0287882e+02   4.5991969e+02   4.5300365e+02   4.2370853e+02
   7.2674104e+02   7.0763007e+02   5.1695566e+02   4.9739727e+02   4.3853458e+02
   6.1160359e+02   5.3385842e+02   4.9313739e+02   4.7331238e+02   4.1585371e+02
   5.5376510e+02   5.2677678e+02   4.8935821e+02   4.7276323e+02   4.2127358e+02
   5.8948918e+02   5.5146652e+02   5.0924419e+02   4.8956580e+02   4.3655012e+02
   7.3980763e+02   7.3467561e+02   5.1700940e+02   4.9745738e+02   4.3854582e+02
   6.5357886e+02   6.4423036e+02   5.1690515e+02   4.9734109e+02   4.3852404e+02
   5.9872068e+02   5.9491476e+02   5.1678300e+02   4.9721753e+02   4.3850109e+02
   6.0633897e+02   5.5471670e+02   5.0995503e+02   4.9000980e+02   4.3667516e+02
   5.9244410e+02   5.8890217e+02   5.1675815e+02   4.9719602e+02   4.3849721e+02
   5.1725504e+02   4.9780720e+02   4.4026490e+02   4.2414641e+02   4.0314855e+02
   6.1403033e+02   5.9386947e+02   5.1591715e+02   4.9625930e+02   4.3831275e+02
   5.9539819e+02   5.3277708e+02   4.9233493e+02   4.7296431e+02   4.1383638e+02
   5.8520362e+02   5.6865769e+02   5.1535099e+02   4.9578806e+02   4.3822102e+02
   5.1776343e+02   4.9854726e+02   4.4595614e+02   4.3900237e+02   4.2741063e+02
   7.0275519e+02   6.4690269e+02   5.1681119e+02   4.9723542e+02   4.3850404e+02
   5.2302265e+02   5.0491955e+02   4.6274967e+02   4.5473360e+02   4.1386877e+02
   6.1254657e+02   5.4941273e+02   5.0684525e+02   4.8671971e+02   4.3539408e+02
   5.5567406e+02   5.2685861e+02   4.8828875e+02   4.7143408e+02   4.0250326e+02
   5.6184739e+02   5.3386644e+02   4.9756994e+02   4.7928267e+02   4.3099039e+02
   6.1290252e+02   5.3352848e+02   4.9265499e+02   4.7282058e+02   3.9643731e+02
   7.5244547e+02   7.5207033e+02   5.1701898e+02   4.9746808e+02   4.3854782e+02
   6.7349964e+02   6.1690675e+02   5.1608208e+02   4.9641029e+02   4.3834221e+02
   7.3743907e+02   6.6566778e+02   5.1687043e+02   4.9730163e+02   4.3851657e+02
   5.9424611e+02   5.3246942e+02   4.9194810e+02   4.7262897e+02   4.0194113e+02
   5.3907975e+02   5.3885694e+02   5.1683220e+02   4.9734687e+02   4.3852750e+02
   6.6408025e+02   5.3475343e+02   4.9347981e+02   4.7309103e+02   4.0628856e+02
   5.1979011e+02   5.0122133e+02   4.5596632e+02   4.4939170e+02   4.2527047e+02
   6.0490898e+02   5.3313758e+02   4.9239660e+02   4.7275300e+02   3.9988152e+02
   7.2406000e+02   5.8425156e+02   5.1410848e+02   4.9413630e+02   4.3783416e+02
   5.9801583e+02   5.3268765e+02   4.9208333e+02   4.7265204e+02   3.8908410e+02
   6.2092319e+02   6.1960220e+02   5.1694983e+02   4.9739207e+02   4.3853365e+02
   6.0155480e+02   5.7476019e+02   5.1496082e+02   4.9526995e+02   4.3810571e+02
   6.7290928e+02   6.0512970e+02   5.1555171e+02   4.9580205e+02   4.3821575e+02
   6.1266595e+02   6.1223020e+02   5.1700154e+02   4.9744911e+02   4.3854429e+02
   6.2318879e+02   5.7113351e+02   5.1359691e+02   4.9366665e+02   4.3772235e+02
   5.5595596e+02   5.2702528e+02   4.8848918e+02   4.7158180e+02   4.0961763e+02
   5.2192716e+02   5.2120654e+02   5.1621921e+02   4.9727009e+02   4.3851957e+02
   6.2917533e+02   5.5114523e+02   5.0732531e+02   4.8700142e+02   4.3549488e+02
   5.2595557e+02   5.0809090e+02   4.7083164e+02   4.6295455e+02   4.2437092e+02
   6.1892495e+02   5.9196057e+02   5.1551553e+02   4.9580117e+02   4.3821709e+02
   7.2840475e+02   6.2018357e+02   5.1615459e+02   4.9649076e+02   4.3835839e+02
   7.0224246e+02   5.4314652e+02   5.0166302e+02   4.8105452e+02   4.3188174e+02
   6.5323326e+02   5.7717774e+02   5.1373606e+02   4.9373960e+02   4.3773665e+02
   5.1835670e+02   4.9936195e+02   4.4790030e+02   4.3897588e+02   4.1660383e+02
   7.4940709e+02   6.3849665e+02   5.1659084e+02   4.9698628e+02   4.3845625e+02
   6.1791380e+02   5.3559715e+02   4.9508590e+02   4.7505720e+02   4.2372525e+02
   6.8763744e+02   5.3486967e+02   4.9359297e+02   4.7317988e+02   4.0989740e+02
   5.2313430e+02   5.0503082e+02   4.6264468e+02   4.5444308e+02   3.8608290e+02
   6.7093403e+02   5.8380870e+02   5.1416433e+02   4.9421104e+02   4.3785293e+02
   6.1813192e+02   5.8468846e+02   5.1503939e+02   4.9527612e+02   4.3810367e+02
   6.3034771e+02   6.3031349e+02   5.1701845e+02   4.9746750e+02   4.3854771e+02
   5.9573171e+02   5.6999183e+02   5.1480107e+02   4.9514870e+02   4.3808122e+02
   6.2005906e+02   5.3608051e+02   4.9555990e+02   4.7546027e+02   4.2465077e+02
   6.6310484e+02   5.3577301e+02   4.9468793e+02   4.7426640e+02   4.2059407e+02
   5.8491849e+02   5.7534229e+02   5.1618436e+02   4.9662499e+02   4.3838874e+02
   6.9405856e+02   5.3539425e+02   4.9421663e+02   4.7378492e+02   4.1794320e+02
   5.9529538e+02   5.3252431e+02   4.9197148e+02   4.7261864e+02   3.8391680e+02
   6.2463787e+02   5.3566190e+02   4.9495328e+02   4.7479389e+02   4.2285449e+02
   7.3164916e+02   6.8877936e+02   5.1692124e+02   4.9735867e+02   4.3852733e+02
   5.2181212e+02   5.0358869e+02   4.5963866e+02   4.5153395e+02   4.0027554e+02
   6.2660959e+02   5.4514996e+02   5.0359160e+02   4.8322824e+02   4.3349728e+02
   6.6954743e+02   6.1505712e+02   5.1597950e+02   4.9629315e+02   4.3831835e+02
   6.5457853e+02   5.5419435e+02   5.0857701e+02   4.8818047e+02   4.3597498e+02
   6.3903967e+02   6.2241542e+02   5.1664074e+02   4.9704646e+02   4.3846800e+02
   6.0274100e+02   6.0190028e+02   5.1697311e+02   4.9741897e+02   4.3853871e+02
   5.9457134e+02   5.3465576e+02   4.9491501e+02   4.7546620e+02   4.2517330e+02
   5.7332207e+02   5.3161209e+02   4.9217953e+02   4.7358278e+02   4.2071185e+02
   5.3424865e+02   5.3416624e+02   5.1694087e+02   4.9742358e+02   4.3854055e+02
   6.3281608e+02   6.1168607e+02   5.1625298e+02   4.9661249e+02   4.3838312e+02
   5.2476185e+02   5.0675207e+02   4.6664005e+02   4.5851419e+02   4.1765860e+02
   5.6966752e+02   5.5458930e+02   5.1259348e+02   4.9323919e+02   4.3764980e+02
   6.1741963e+02   5.3374449e+02   4.9279875e+02   4.7286068e+02   3.9602145e+02
   6.0641729e+02   5.3368866e+02   4.9309627e+02   4.7339135e+02   4.1701198e+02
   5.9280654e+02   5.3489169e+02   4.9531819e+02   4.7590687e+02   4.2608018e+02
   6.5598903e+02   6.0061787e+02   5.1537764e+02   4.9560536e+02   4.3817361e+02
   6.1769656e+02   5.3625092e+02   4.9584400e+02   4.7579071e+02   4.2540568e+02
   7.7809051e+02   6.2440145e+02   5.1627121e+02   4.9662295e+02   4.3838485e+02
   6.5084824e+02   6.0670238e+02   5.1574171e+02   4.9602429e+02   4.3826284e+02
   6.4067961e+02   5.7017646e+02   5.1314910e+02   4.9311575e+02   4.3757698e+02
   6.6995523e+02   6.6084594e+02   5.1699375e+02   4.9743994e+02   4.3854256e+02
   6.0138471e+02   5.3296405e+02   4.9228797e+02   4.7273286e+02   4.0299250e+02
   7.1176572e+02   7.0961864e+02   5.1701315e+02   4.9746158e+02   4.3854660e+02
   5.2385231e+02   5.0584487e+02   4.6592256e+02   4.5838842e+02   4.2219539e+02
   5.9539844e+02   5.3901613e+02   4.9966913e+02   4.7995872e+02   4.3116984e+02
   6.1481878e+02   5.6496574e+02   5.1304822e+02   4.9316050e+02   4.3759726e+02
   5.1733121e+02   4.9792725e+02   4.4225094e+02   4.3467228e+02   4.2857119e+02
   5.7913350e+02   5.4801003e+02   5.0787364e+02   4.8838224e+02   4.3614633e+02
   6.9288857e+02   6.0106770e+02   5.1532262e+02   4.9553751e+02   4.3815868e+02
   6.3396132e+02   5.9253117e+02   5.1512960e+02   4.9534018e+02   4.3811630e+02
   5.9841869e+02   5.9821151e+02   5.1700552e+02   4.9745381e+02   4.3854518e+02
   5.5567627e+02   5.5542786e+02   5.1690310e+02   4.9737167e+02   4.3853081e+02
   7.3855027e+02   6.0927835e+02   5.1562210e+02   4.9587799e+02   4.3823170e+02
   6.6746977e+02   5.8888869e+02   5.1453664e+02   4.9463633e+02   4.3795470e+02
   6.4613459e+02   6.3376263e+02   5.1682336e+02   4.9725005e+02   4.3850685e+02
   5.7625318e+02   5.6216805e+02   5.1472289e+02   4.9523927e+02   4.3810890e+02
   5.8009304e+02   5.3300449e+02   4.9365091e+02   4.7472660e+02   4.2393985e+02
   6.2780226e+02   5.6462730e+02   5.1248806e+02   4.9245347e+02   4.3740110e+02
   6.8886329e+02   6.2692026e+02   5.1645551e+02   4.9683442e+02   4.3842671e+02
   6.0851495e+02   5.9885807e+02   5.1645902e+02   4.9686023e+02   4.3843250e+02
   6.8492763e+02   5.3486089e+02   4.9358488e+02   4.7317393e+02   4.0972982e+02
   5.7511850e+02   5.3118557e+02   4.9130356e+02   4.7266942e+02   4.1411483e+02
   6.2513039e+02   5.6341746e+02   5.1226245e+02   4.9222571e+02   4.3733841e+02
   6.7995461e+02   6.6803458e+02   5.1699760e+02   4.9744422e+02   4.3854337e+02
   5.8843589e+02   5.3216462e+02   4.9183954e+02   4.7271453e+02   4.1112604e+02
   5.9857546e+02   5.5854683e+02   5.1197060e+02   4.9220670e+02   4.3735151e+02
   5.6607915e+02   5.4026243e+02   5.0339950e+02   4.8443026e+02   4.3443979e+02
   5.6526935e+02   5.4974095e+02   5.1065925e+02   4.9144821e+02   4.3717766e+02
   5.8120631e+02   5.3157415e+02   4.9141524e+02   4.7255094e+02   4.0969586e+02
   6.5030984e+02   5.6684718e+02   5.1255403e+02   4.9244200e+02   4.3739297e+02
   6.2196269e+02   5.3400230e+02   4.9296934e+02   4.7290973e+02   3.9718596e+02
   5.9234921e+02   5.4733646e+02   5.0652092e+02   4.8676263e+02   4.3545827e+02
   6.5295458e+02   5.3821381e+02   4.9736547e+02   4.7688730e+02   4.2716730e+02
   6.7433582e+02   5.7224697e+02   5.1316079e+02   4.9308406e+02   4.3756616e+02
   5.4130038e+02   5.3375422e+02   5.1015831e+02   4.9236315e+02   4.3752128e+02
   7.0181483e+02   6.2813993e+02   5.1648058e+02   4.9686268e+02   4.3843224e+02
   6.7751905e+02   6.2042097e+02   5.1626820e+02   4.9662226e+02   4.3838481e+02
   5.8119458e+02   5.3148451e+02   4.9127395e+02   4.7241654e+02   3.9838566e+02
   5.2067164e+02   5.0228073e+02   4.5671155e+02   4.4865726e+02   4.1107812e+02
   7.3862409e+02   6.3433619e+02   5.1651702e+02   4.9690277e+02   4.3844003e+02
   5.1765786e+02   4.9839567e+02   4.5653695e+02   4.5514212e+02   4.3658905e+02
   5.2960971e+02   5.1125081e+02   4.7307082e+02   4.6329304e+02   3.9670164e+02
   6.3022475e+02   5.9239726e+02   5.1519772e+02   4.9542264e+02   4.3813466e+02
   6.3274568e+02   5.6794417e+02   5.1297057e+02   4.9294927e+02   4.3753435e+02
   5.3061934e+02   5.1211542e+02   4.7436309e+02   4.6426132e+02   4.0847917e+02
   6.3044457e+02   6.2810659e+02   5.1696148e+02   4.9740451e+02   4.3853596e+02
   5.1870082e+02   4.9982031e+02   4.4931643e+02   4.4037186e+02   4.0679863e+02
   7.2273207e+02   7.2106732e+02   5.1701324e+02   4.9746166e+02   4.3854662e+02
   5.8143784e+02   5.5705721e+02   5.1254108e+02   4.9302144e+02   4.3758422e+02
   5.9874144e+02   5.9870844e+02   5.1701690e+02   4.9746589e+02   4.3854741e+02
   6.5848260e+02   6.1067645e+02   5.1586077e+02   4.9615833e+02   4.3829064e+02
   7.0515945e+02   6.8722207e+02   5.1700404e+02   4.9745139e+02   4.3854470e+02
   6.2897731e+02   5.3421825e+02   4.9312343e+02   4.7297165e+02   4.0350783e+02
   5.1769249e+02   4.9843500e+02   4.4345229e+02   4.3187689e+02   4.0445354e+02
   6.7788482e+02   5.4687335e+02   5.0434418e+02   4.8378150e+02   4.3380386e+02
   6.5283738e+02   5.4352695e+02   5.0205308e+02   4.8149885e+02   4.3224871e+02
   6.6527087e+02   5.4919562e+02   5.0582947e+02   4.8530871e+02   4.3466316e+02
   6.5782181e+02   5.4052567e+02   4.9952769e+02   4.7897173e+02   4.2991455e+02
   6.1377661e+02   5.3354953e+02   4.9266795e+02   4.7282274e+02   3.9475771e+02
   5.4004545e+02   5.3023608e+02   5.0703933e+02   4.9003705e+02   4.3693779e+02
   6.6903405e+02   5.5230166e+02   5.0757160e+02   4.8710303e+02   4.3552245e+02
   5.3510792e+02   5.1564159e+02   4.7900034e+02   4.6736763e+02   4.1492389e+02
   5.9478573e+02   5.3705842e+02   4.9769270e+02   4.7808858e+02   4.2924172e+02
   5.1918953e+02   5.0046254e+02   4.5314090e+02   4.4614981e+02   4.2412943e+02
   5.9203170e+02   5.3228122e+02   4.9180578e+02   4.7256970e+02   3.8484252e+02
   5.1825543e+02   4.9922762e+02   4.4819818e+02   4.4037530e+02   4.2322119e+02
   5.2912913e+02   5.1083364e+02   4.7247254e+02   4.6285339e+02   3.8403709e+02
   6.5236508e+02   5.3460906e+02   4.9335603e+02   4.7301061e+02   3.8518155e+02
   6.6727573e+02   6.2340389e+02   5.1641850e+02   4.9679302e+02   4.3841861e+02
   6.6785781e+02   5.8074761e+02   5.1394513e+02   4.9396343e+02   4.3779211e+02
   5.7239096e+02   5.3687190e+02   4.9915166e+02   4.8015181e+02   4.3154664e+02
   6.0858930e+02   5.7179723e+02   5.1430920e+02   4.9453628e+02   4.3793819e+02
   5.2842705e+02   5.1076458e+02   4.7647411e+02   4.6776810e+02   4.2709133e+02
   6.9625474e+02   5.3474928e+02   4.9344467e+02   4.7303478e+02   3.8674505e+02
   5.2249127e+02   5.0436326e+02   4.6262464e+02   4.5520578e+02   4.2129908e+02
   7.5167408e+02   6.0393603e+02   5.1535347e+02   4.9556697e+02   4.3816487e+02
   5.5376692e+02   5.2653006e+02   4.8880448e+02   4.7224121e+02   4.1908030e+02
   5.1830943e+02   4.9929385e+02   4.4724674e+02   4.3764801e+02   3.8401184e+02
   6.0768128e+02   5.4376616e+02   5.0319295e+02   4.8313192e+02   4.3349212e+02
   5.3231654e+02   5.1419242e+02   4.8039041e+02   4.6991185e+02   4.2629850e+02
   5.5743539e+02   5.4702244e+02   5.1130834e+02   4.9234296e+02   4.3744261e+02
   7.6204290e+02   6.1720777e+02   5.1595164e+02   4.9625726e+02   4.3831085e+02
   6.3052928e+02   5.3429302e+02   4.9319393e+02   4.7302226e+02   4.0706758e+02
   5.7256624e+02   5.4590854e+02   5.0705832e+02   4.8772735e+02   4.3591164e+02
   7.0991107e+02   6.6109459e+02   5.1694023e+02   4.9738002e+02   4.3853134e+02
   5.2536799e+02   5.0732369e+02   4.6691744e+02   4.5836431e+02   3.8795525e+02
   5.6126643e+02   5.6046278e+02   5.1676274e+02   4.9724289e+02   4.3850745e+02
   6.1775246e+02   5.3556474e+02   4.9505499e+02   4.7503193e+02   4.2366390e+02
   6.1620021e+02   5.6552388e+02   5.1309264e+02   4.9319298e+02   4.3760488e+02
   6.1514581e+02   6.0174618e+02   5.1641307e+02   4.9680407e+02   4.3842136e+02
   7.5168465e+02   7.5159395e+02   5.1701919e+02   4.9746832e+02   4.3854786e+02
   6.1570363e+02   5.8897032e+02   5.1549657e+02   4.9579211e+02   4.3821564e+02
   6.1003334e+02   5.6399748e+02   5.1299725e+02   4.9314233e+02   4.3759458e+02
   6.3573837e+02   5.8385928e+02   5.1448077e+02   4.9460499e+02   4.3794874e+02
   7.0421285e+02   6.5824036e+02   5.1693454e+02   4.9737370e+02   4.3853016e+02
   6.3953060e+02   5.5262676e+02   5.0794243e+02   4.8757108e+02   4.3573201e+02
   6.3277274e+02   5.3644638e+02   4.9570645e+02   4.7543011e+02   4.2444025e+02
   7.0133330e+02   5.4381851e+02   5.0218309e+02   4.8157763e+02   4.3229808e+02
   7.1783786e+02   6.0195500e+02   5.1533051e+02   4.9554407e+02   4.3816002e+02
   7.0341485e+02   6.2195997e+02   5.1632118e+02   4.9668195e+02   4.3839666e+02
   7.7315477e+02   5.3489584e+02   4.9353616e+02   4.7305921e+02   3.8431300e+02
   5.5883267e+02   5.2799193e+02   4.8904321e+02   4.7170241e+02   4.0265972e+02
   6.0551942e+02   5.3319253e+02   4.9245063e+02   4.7279057e+02   4.0476407e+02
   6.7405820e+02   5.3610794e+02   4.9505011e+02   4.7460541e+02   4.2190575e+02
   6.2672903e+02   5.3414403e+02   4.9307003e+02   4.7294943e+02   4.0190890e+02
   5.6654579e+02   5.4291865e+02   5.0560366e+02   4.8650941e+02   4.3543114e+02
   6.5350479e+02   6.5343208e+02   5.1701866e+02   4.9746773e+02   4.3854775e+02
   6.1702287e+02   5.3372736e+02   4.9279404e+02   4.7286842e+02   4.0073406e+02
   6.3395972e+02   5.7883314e+02   5.1412552e+02   4.9421132e+02   4.3785505e+02
   5.8477061e+02   5.6251239e+02   5.1412410e+02   4.9456649e+02   4.3795621e+02
   7.1882124e+02   6.9191330e+02   5.1696476e+02   4.9740744e+02   4.3853648e+02
   7.5984787e+02   6.1296711e+02   5.1576669e+02   4.9604420e+02   4.3826668e+02
   5.3245750e+02   5.1362259e+02   4.7648072e+02   4.6576163e+02   4.1279220e+02
   5.6441487e+02   5.3400119e+02   4.9702010e+02   4.7857577e+02   4.3023906e+02
   6.3741119e+02   5.3438676e+02   4.9321565e+02   4.7297424e+02   3.9302608e+02
   6.9252347e+02   5.3612110e+02   4.9505026e+02   4.7459520e+02   4.2185621e+02
   7.1853396e+02   6.1515846e+02   5.1590189e+02   4.9620197e+02   4.3829953e+02
   6.4696178e+02   6.2340710e+02   5.1657994e+02   4.9697724e+02   4.3845461e+02
   6.5795775e+02   6.2061351e+02   5.1633599e+02   4.9670024e+02   4.3840033e+02
   5.2518084e+02   5.0715190e+02   4.6688054e+02   4.5847339e+02   4.1247292e+02
   6.6145349e+02   6.2174954e+02   5.1637244e+02   4.9674116e+02   4.3840840e+02
   6.3136396e+02   5.9203629e+02   5.1514586e+02   4.9536235e+02   4.3812134e+02
   5.4981421e+02   5.2425865e+02   4.8646784e+02   4.7074967e+02   4.0489103e+02
   6.8990078e+02   5.9043419e+02   5.1460382e+02   4.9471043e+02   4.3797194e+02
   6.2532901e+02   5.3967707e+02   4.9913454e+02   4.7881598e+02   4.2982185e+02
   6.5711328e+02   6.5104770e+02   5.1696298e+02   4.9740563e+02   4.3853615e+02
   6.5740482e+02   6.5639286e+02   5.1701058e+02   4.9745873e+02   4.3854607e+02
   6.3954578e+02   5.4349850e+02   5.0215104e+02   4.8166344e+02   4.3238964e+02
   5.9063848e+02   5.8457402e+02   5.1657312e+02   4.9700672e+02   4.3846154e+02
   6.1363641e+02   5.9659787e+02   5.1610311e+02   4.9646430e+02   4.3835418e+02
   6.3268091e+02   6.3134190e+02   5.1698805e+02   4.9743386e+02   4.3854144e+02
   6.0020667e+02   5.3712617e+02   4.9747691e+02   4.7773423e+02   4.2874031e+02
   6.3256359e+02   5.5112604e+02   5.0725195e+02   4.8690029e+02   4.3544718e+02
   6.1808699e+02   6.1393687e+02   5.1679704e+02   4.9722417e+02   4.3850206e+02
   7.3582965e+02   5.7357830e+02   5.1318411e+02   4.9308845e+02   4.3756617e+02
   5.2129190e+02   5.0312377e+02   4.6600710e+02   4.6112018e+02   4.3111915e+02
   7.1173841e+02   6.8584926e+02   5.1698530e+02   4.9743044e+02   4.3854079e+02
   5.7816934e+02   5.4850931e+02   5.0827253e+02   4.8879878e+02   4.3630125e+02
   7.3389497e+02   7.2796148e+02   5.1700309e+02   4.9745033e+02   4.3854451e+02
   5.2022080e+02   5.0175105e+02   4.5747814e+02   4.5090379e+02   4.2514597e+02
   5.2786766e+02   5.0970542e+02   4.7083671e+02   4.6163825e+02   4.0318226e+02
   6.0756068e+02   5.6475411e+02   5.1327287e+02   4.9345314e+02   4.3767555e+02
   5.9772838e+02   5.8111059e+02   5.1580309e+02   4.9618153e+02   4.3829867e+02
   5.1768986e+02   4.9843710e+02   4.4393792e+02   4.3380907e+02   4.1974228e+02
   6.2467554e+02   5.5639210e+02   5.0997803e+02   4.8980528e+02   4.3658730e+02
   6.2137965e+02   5.3413709e+02   4.9316396e+02   4.7311146e+02   4.1166125e+02
   7.1606956e+02   7.0805332e+02   5.1699459e+02   4.9744082e+02   4.3854273e+02
   5.2188256e+02   5.0367258e+02   4.6016956e+02   4.5227585e+02   4.1465003e+02
   6.2043026e+02   5.8645948e+02   5.1507155e+02   4.9530185e+02   4.3810894e+02
   5.6185453e+02   5.3493155e+02   4.9890907e+02   4.8050448e+02   4.3200603e+02
   5.4731846e+02   5.3303476e+02   5.0435740e+02   4.8692182e+02   4.3581759e+02
   7.1372384e+02   6.0849936e+02   5.1566002e+02   4.9592433e+02   4.3824161e+02
   7.6785160e+02   5.3684395e+02   4.9575551e+02   4.7521489e+02   4.2367931e+02
   6.5609796e+02   6.4021939e+02   5.1683182e+02   4.9725898e+02   4.3850853e+02
   7.5262250e+02   6.3883271e+02   5.1659554e+02   4.9699157e+02   4.3845727e+02
   5.6009019e+02   5.3428733e+02   4.9869881e+02   4.8046411e+02   4.3202112e+02
   6.1733751e+02   6.1696108e+02   5.1699427e+02   4.9744104e+02   4.3854279e+02
   6.6224559e+02   5.9738510e+02   5.1511505e+02   4.9530142e+02   4.3810682e+02
   6.4654510e+02   5.3547761e+02   4.9445219e+02   4.7411248e+02   4.2002019e+02
   6.7923715e+02   5.7209751e+02   5.1313948e+02   4.9305933e+02   4.3755953e+02
   6.2150781e+02   6.2041155e+02   5.1696113e+02   4.9740447e+02   4.3853596e+02
   6.5122888e+02   6.1832992e+02   5.1627821e+02   4.9663579e+02   4.3838758e+02
   5.7339597e+02   5.7298592e+02   5.1697379e+02   4.9742485e+02   4.3853997e+02
   6.3794559e+02   6.3481302e+02   5.1695248e+02   4.9739425e+02   4.3853403e+02
   6.7201199e+02   6.2906115e+02   5.1653641e+02   4.9692621e+02   4.3844464e+02
   5.7407320e+02   5.5187021e+02   5.1067475e+02   4.9127297e+02   4.3711236e+02
   5.6395003e+02   5.3503169e+02   4.9843372e+02   4.7990551e+02   4.3147306e+02
   6.5807624e+02   5.8876183e+02   5.1456545e+02   4.9467276e+02   4.3796340e+02
   7.3608970e+02   5.7846154e+02   5.1363895e+02   4.9359886e+02   4.3769933e+02
   5.4541744e+02   5.3577421e+02   5.0891400e+02   4.9098889e+02   4.3714200e+02
   5.1935420e+02   5.0071188e+02   4.6236483e+02   4.5904902e+02   4.3369465e+02
   5.7918825e+02   5.3854487e+02   5.0026311e+02   4.8097970e+02   4.3214854e+02
   6.3218049e+02   5.4587234e+02   5.0399007e+02   4.8357938e+02   4.3370723e+02
   5.4210071e+02   5.2007957e+02   4.8304096e+02   4.6922326e+02   4.0113630e+02
   5.4325384e+02   5.4253486e+02   5.1647167e+02   4.9707998e+02   4.3848112e+02
   6.3387511e+02   5.9081516e+02   5.1500332e+02   4.9519725e+02   4.3808454e+02
   6.9590055e+02   6.5880744e+02   5.1694793e+02   4.9738869e+02   4.3853297e+02
   6.0896796e+02   5.5170984e+02   5.0830704e+02   4.8826873e+02   4.3604607e+02
   6.5854245e+02   6.5852792e+02   5.1701915e+02   4.9746827e+02   4.3854785e+02
   6.0767921e+02   5.5992397e+02   5.1195991e+02   4.9207838e+02   4.3730791e+02
   6.7812278e+02   6.4238320e+02   5.1677750e+02   4.9719770e+02   4.3849688e+02
   6.8587064e+02   5.9297398e+02   5.1479235e+02   4.9492731e+02   4.3802219e+02
   5.1966841e+02   5.0107036e+02   4.5601399e+02   4.4976768e+02   4.2646536e+02
   6.5847692e+02   6.1897672e+02   5.1624922e+02   4.9660172e+02   4.3838075e+02
   6.0781992e+02   5.3327950e+02   4.9248415e+02   4.7276729e+02   3.8144860e+02
   5.9284280e+02   5.4105785e+02   5.0170417e+02   4.8200056e+02   4.3280842e+02
   5.1702002e+02   4.9746951e+02   4.3855697e+02   4.2800276e+02   4.2798328e+02
   5.3067712e+02   5.1247572e+02   4.7674792e+02   4.6689936e+02   4.2309341e+02
   7.3611372e+02   6.3147207e+02   5.1646133e+02   4.9683964e+02   4.3842769e+02
   6.2432872e+02   5.7673508e+02   5.1415209e+02   4.9426898e+02   4.3787030e+02
   5.9559297e+02   5.8844730e+02   5.1649865e+02   4.9691981e+02   4.3844461e+02
   6.6846485e+02   6.5156989e+02   5.1692074e+02   4.9735836e+02   4.3852728e+02
   5.2011772e+02   5.0161840e+02   4.5517040e+02   4.4718898e+02   4.1497431e+02
   6.4238084e+02   5.3466303e+02   4.9351021e+02   4.7322361e+02   4.1216369e+02
   5.4067153e+02   5.4059361e+02   5.1695668e+02   4.9742644e+02   4.3854081e+02
   6.6229162e+02   5.7595647e+02   5.1356201e+02   4.9353514e+02   4.3768415e+02
   5.8033923e+02   5.3325659e+02   4.9398769e+02   4.7503885e+02   4.2465487e+02
   6.9744055e+02   6.8111281e+02   5.1700641e+02   4.9745405e+02   4.3854520e+02
   6.0799254e+02   5.9797185e+02   5.1642485e+02   4.9682356e+02   4.3842539e+02
   7.1730576e+02   7.0878026e+02   5.1699207e+02   4.9743801e+02   4.3854221e+02
   7.2488910e+02   5.9955081e+02   5.1513696e+02   4.9531941e+02   4.3811053e+02
   5.4285311e+02   5.2265066e+02   4.8995370e+02   4.7553519e+02   4.2894413e+02
   5.8142348e+02   5.5538937e+02   5.1182058e+02   4.9229881e+02   4.3739320e+02
   7.1556643e+02   5.9205616e+02   5.1468064e+02   4.9479521e+02   4.3799154e+02
   6.9320631e+02   5.9922904e+02   5.1518401e+02   4.9537792e+02   4.3812366e+02
   5.7340459e+02   5.3371360e+02   4.9523783e+02   4.7647105e+02   4.2744224e+02
   5.6394495e+02   5.5458802e+02   5.1361911e+02   4.9432719e+02   4.3791532e+02
   6.8144253e+02   5.3504816e+02   4.9381343e+02   4.7339794e+02   4.1424539e+02
   5.3001206e+02   5.1163651e+02   4.7391815e+02   4.6406676e+02   4.1338350e+02
   7.3780977e+02   6.8309232e+02   5.1690138e+02   4.9733639e+02   4.3852313e+02
   6.5733665e+02   5.3474175e+02   4.9348846e+02   4.7311628e+02   4.0803718e+02
   6.6428727e+02   5.3567757e+02   4.9457596e+02   4.7415596e+02   4.2009213e+02
   5.5377804e+02   5.5365897e+02   5.1695725e+02   4.9741784e+02   4.3853901e+02
   7.4505862e+02   6.1092227e+02   5.1568701e+02   4.9595261e+02   4.3824746e+02
   5.5617966e+02   5.2750115e+02   4.8939008e+02   4.7240486e+02   4.1872137e+02
   5.6133343e+02   5.3177855e+02   4.9476609e+02   4.7677672e+02   4.2831354e+02
   6.2879312e+02   5.7281758e+02   5.1366198e+02   4.9371698e+02   4.3773395e+02
   6.5672294e+02   5.8702412e+02   5.1447028e+02   4.9456511e+02   4.3793811e+02
   5.7178486e+02   5.4197760e+02   5.0408505e+02   4.8487321e+02   4.3463296e+02
   6.1962280e+02   5.3386705e+02   4.9287664e+02   4.7287832e+02   3.8278147e+02
   6.9803716e+02   6.5081169e+02   5.1687630e+02   4.9730849e+02   4.3851788e+02
   6.0906359e+02   6.0901630e+02   5.1701712e+02   4.9746608e+02   4.3854744e+02
   6.1083035e+02   6.0239567e+02   5.1660728e+02   4.9701981e+02   4.3846323e+02
   6.2829991e+02   5.3418051e+02   4.9308744e+02   4.7294558e+02   3.9898675e+02
   5.9185731e+02   5.3317741e+02   4.9312093e+02   4.7383903e+02   4.2059381e+02
   5.2173661e+02   5.0351336e+02   4.6017308e+02   4.5250376e+02   4.1824809e+02
   6.8843306e+02   6.8766186e+02   5.1701890e+02   4.9746800e+02   4.3854780e+02
   5.2060754e+02   5.0226908e+02   4.6337156e+02   4.5863529e+02   4.3101779e+02
   5.2690517e+02   5.0961598e+02   4.7735006e+02   4.6952441e+02   4.2997646e+02
   7.6318578e+02   7.5796944e+02   5.1701738e+02   4.9746630e+02   4.3854749e+02
   6.6337587e+02   6.3681372e+02   5.1672036e+02   4.9713368e+02   4.3848467e+02
   5.9016148e+02   5.3224138e+02   4.9186179e+02   4.7268615e+02   4.0973518e+02
   5.7519524e+02   5.3556544e+02   4.9738966e+02   4.7840288e+02   4.2984791e+02
   5.1701939e+02   4.9746861e+02   4.5932179e+02   4.5932151e+02   4.3854750e+02
   5.7502143e+02   5.3949637e+02   5.0154441e+02   4.8232982e+02   4.3314016e+02
   7.6030938e+02   5.3489381e+02   4.9353548e+02   4.7305989e+02   3.9035557e+02
   5.5575678e+02   5.3535258e+02   5.0181449e+02   4.8372039e+02   4.3420759e+02
   6.6202326e+02   6.1612266e+02   5.1605684e+02   4.9638208e+02   4.3833651e+02
   7.5236024e+02   6.5796965e+02   5.1681674e+02   4.9724125e+02   4.3850514e+02
   6.2218696e+02   6.1760842e+02   5.1677798e+02   4.9720220e+02   4.3849787e+02
   6.9316541e+02   6.0860240e+02   5.1569900e+02   4.9597044e+02   4.3825137e+02
   6.4417706e+02   5.3659210e+02   4.9573154e+02   4.7536361e+02   4.2420588e+02
   6.7004188e+02   6.5554705e+02   5.1695277e+02   4.9739416e+02   4.3853400e+02
   6.0283589e+02   5.3302511e+02   4.9231207e+02   4.7271777e+02   3.8022057e+02
   5.1877667e+02   4.9992226e+02   4.4988841e+02   4.4127371e+02   4.1421530e+02
   6.3159814e+02   6.2130212e+02   5.1674381e+02   4.9716288e+02   4.3849034e+02
   5.6255610e+02   5.2907875e+02   4.8977673e+02   4.7198159e+02   4.0670008e+02
   5.6572694e+02   5.5164013e+02   5.1168289e+02   4.9242934e+02   4.3744646e+02
