# Supplementary material for: Rethinking Colour Constancy
Source: PLoS One. 2015 Sep 10;10(9):e0135029. doi: 10.1371/journal.pone.0135029 (PMC4565710; doi:10.1371/journal.pone.0135029)
Supplement: S1 Dataset — (ZIP) [file pone.0135029.s002.zip › 5-TransitionMetamerReflectanceData/BtoN_20munsells/targetXYZ_1.txt]

   6.5334572e+01   4.7416990e+01   6.5594153e+00
   6.5356371e+01   4.7426148e+01   6.5595421e+00
   3.3165015e+01   3.4266260e+01   6.4899415e+00
   6.5343999e+01   4.7423930e+01   6.5595037e+00
   1.9574520e+01   1.0439958e+01   6.2427999e+00
   6.1292227e+01   4.6299696e+01   6.5491099e+00
   1.3812479e+00   2.1197379e+00   6.8499580e+00
   3.6812249e+00   8.0588658e+00   6.4171435e+00
   4.8010433e+01   4.0548128e+01   6.5147006e+00
   1.8358021e+00   2.4522570e+00   6.4139432e+00
   6.5368955e+01   4.7431713e+01   6.5595493e+00
   2.6933856e+01   1.2491342e+01   9.5422062e+00
   6.4380789e+01   4.5489889e+01   7.4833350e+00
   4.7469731e+01   3.1069381e+01   6.4792535e+00
   6.3599506e+01   4.4440028e+01   7.0027025e+00
   6.1500019e+00   4.0854940e+00   6.4058230e+00
   6.5391249e+01   4.7438236e+01   6.5595905e+00
   1.9125385e+01   9.0071164e+00   7.7210824e+00
   3.3556464e+01   3.3240189e+01   6.4851713e+00
   6.5389468e+01   4.7439104e+01   6.5595528e+00
   1.6145503e+00   1.9882201e+00   8.6665249e+00
   2.8724499e+01   2.0876985e+01   6.4476923e+00
   6.2224004e+01   4.5809249e+01   6.5493096e+00
   1.2534973e+00   2.4876613e+00   6.3072640e+00
   4.0526992e+00   5.2308758e+00   6.3123437e+00
   6.5314669e+01   4.7565325e+01   6.5556294e+00
   2.3310829e+01   1.0747593e+01   9.1701619e+00
   6.4501521e+01   4.6663679e+01   6.5559705e+00
   5.4605099e+00   3.2999185e+00   9.0221199e+00
   3.0709574e+00   2.6597406e+00   7.1198517e+00
   2.9293227e+01   1.6600832e+01   6.4366490e+00
   1.5887644e+00   1.9996432e+00   8.2055184e+00
   3.1020892e+00   5.1657075e+00   6.3351534e+00
   2.0350746e+01   2.1776630e+01   6.4536821e+00
   2.0137884e+01   9.7626285e+00   6.4882354e+00
   5.0562137e+01   4.2223485e+01   6.5259262e+00
   5.6683045e+01   3.5778541e+01   6.4802020e+00
   6.3415354e+01   4.6571729e+01   6.5537681e+00
   1.5257479e+00   2.1679637e+00   6.8351269e+00
   6.4908302e+01   4.7211931e+01   6.5580823e+00
   3.5744605e+00   4.5143829e+00   6.2363001e+00
   6.0872225e+01   4.4478455e+01   6.5450093e+00
   7.0218254e+00   3.8887963e+00   9.0697374e+00
   6.3572122e+01   4.6835219e+01   6.5563328e+00
   6.3666049e+01   4.4331640e+01   7.6623244e+00
   5.4395286e+01   4.0901345e+01   6.5247267e+00
   1.5772656e+01   1.5636119e+01   6.4400747e+00
   1.4298352e+01   7.8647674e+00   6.2373122e+00
   5.9457179e+01   4.0621310e+01   6.5140396e+00
   1.8543274e+01   8.5394816e+00   9.5805297e+00
   2.4975356e+00   2.6703679e+00   6.4219371e+00
   2.8569594e+01   2.4428618e+01   6.4580640e+00
   1.8886788e+00   2.0634507e+00   8.4863317e+00
   3.0662536e+01   3.0578535e+01   6.4765978e+00
   5.2797052e+01   4.2926437e+01   6.5283051e+00
   1.1712057e+01   1.3983093e+01   6.4379326e+00
   5.3465093e+00   1.0482684e+01   6.4288222e+00
   1.3206882e+00   2.2983195e+00   6.4056186e+00
   2.3910104e+01   1.6658787e+01   6.4432015e+00
   5.2461761e+01   4.1383958e+01   6.5216640e+00
   4.2775947e+00   3.2828752e+00   6.4480738e+00
   6.5391119e+01   4.7437936e+01   6.5597323e+00
   2.6517659e+01   1.2310158e+01   9.2716084e+00
   4.3088063e+01   3.8566290e+01   6.5052241e+00
   5.2557135e+00   3.1701561e+00   9.5910059e+00
   3.9715254e+01   3.8063941e+01   6.5053566e+00
   4.9691078e+01   4.2297986e+01   6.5275752e+00
   3.5625724e+01   1.7705880e+01   7.3046973e+00
   4.3930667e+01   4.0157740e+01   6.5135193e+00
   1.8657964e+01   2.2576511e+01   6.4569747e+00
   6.8133588e+00   1.2371835e+01   6.4349221e+00
   1.0769761e+01   1.1094465e+01   6.4297739e+00
   4.6872063e+01   3.7089627e+01   6.5036863e+00
   3.5358580e+01   1.7252942e+01   9.2810597e+00
   5.2870204e+01   4.3274785e+01   6.5368552e+00
   6.4860716e+01   4.7218658e+01   6.5579225e+00
   5.9589850e+01   4.2037234e+01   6.5337075e+00
   1.7908774e+00   1.9663980e+00   9.5155420e+00
   1.4142336e+01   8.3648644e+00   6.2463295e+00
   3.0006650e+01   2.7968025e+01   6.4672558e+00
   1.8707653e+01   8.6367260e+00   9.3241649e+00
   3.3985326e+01   1.7138839e+01   6.3453605e+00
   1.8431562e+00   3.7521723e+00   6.2172470e+00
   4.6162624e+00   8.2720217e+00   6.4190680e+00
   2.6569449e+01   1.5765457e+01   6.4404650e+00
   3.2923657e+01   3.2072795e+01   6.4814000e+00
   5.5583173e+01   3.4357766e+01   6.4527297e+00
   1.5877911e+00   2.4642750e+00   6.3821731e+00
   1.4016647e+00   2.5447172e+00   6.2653900e+00
   1.9418589e+01   1.4270196e+01   6.4372574e+00
   4.9953303e+01   3.9171043e+01   6.5125866e+00
   6.5323271e+01   4.7394988e+01   6.5593727e+00
   5.5562271e+01   4.4586899e+01   6.5341968e+00
   4.1371596e+01   3.8040519e+01   6.5037866e+00
   6.1895806e+01   4.2164629e+01   6.5798436e+00
   3.7285817e+01   3.7121454e+01   6.5000848e+00
   4.2070065e+01   2.2545606e+01   6.3283930e+00
   6.1375688e+01   4.5994719e+01   6.5528339e+00
   1.2160268e+00   2.1803711e+00   6.5222205e+00
   6.5390937e+01   4.7437547e+01   6.5599682e+00
   6.4453874e+01   4.5618921e+01   7.4389114e+00
   6.1933626e+01   4.2161710e+01   6.5676152e+00
   1.8027426e+00   1.9740015e+00   9.1183308e+00
   4.1439423e+01   3.9036363e+01   6.5088015e+00
   3.1221304e+01   1.5795541e+01   6.2474085e+00
   6.2294086e+01   4.6400915e+01   6.5490964e+00
   2.1913291e+01   1.0701592e+01   6.3319617e+00
   1.6570650e+01   2.2922794e+01   6.4585431e+00
   6.4144848e+01   4.6755172e+01   6.5558356e+00
   2.2279944e+01   1.9711131e+01   6.4463666e+00
   1.6800412e+00   1.9718813e+00   8.9421794e+00
   4.8118652e+01   4.2002523e+01   6.5178173e+00
   3.6038286e+00   2.5691618e+00   9.5402371e+00
   1.2311181e+01   5.9157033e+00   9.6193482e+00
   4.8610186e+01   4.0358006e+01   6.5122995e+00
   2.5042565e+00   2.1745449e+00   9.5564111e+00
   1.0003997e+01   1.6256492e+01   6.4440939e+00
   1.7907355e+00   1.9843760e+00   8.9686895e+00
   3.4209717e+01   1.7027998e+01   6.5751317e+00
   6.5390993e+01   4.7437602e+01   6.5600790e+00
   2.3236689e+01   2.8745609e+01   6.4716094e+00
   5.9837626e+01   3.9758316e+01   6.4910782e+00
   6.5403465e+01   4.7463609e+01   6.5590543e+00
   2.6833008e+01   1.3662055e+01   6.2496587e+00
   5.8725189e+01   4.5341169e+01   6.5467602e+00
   4.0188811e+01   2.7316429e+01   6.4673606e+00
   2.8195662e+01   3.1057693e+01   6.4796911e+00
   5.2000705e+01   3.2475066e+01   6.4844693e+00
   3.6574408e+01   3.6217153e+01   6.4970204e+00
   5.7143269e+01   4.1166049e+01   6.5287943e+00
   1.3089455e+01   1.4986377e+01   6.4398295e+00
   1.8931768e+01   9.2389713e+00   6.4781617e+00
   4.4527118e+01   2.6690393e+01   6.4718483e+00
   2.7498030e+01   1.4143786e+01   6.2876249e+00
   3.4039479e+01   2.0422681e+01   6.4559705e+00
   6.0281351e+01   4.0222125e+01   6.4946094e+00
   6.5348953e+01   4.7383569e+01   6.5588604e+00
   1.4917288e+00   2.1435449e+00   6.9039584e+00
   6.1160861e+01   4.6439742e+01   6.5442711e+00
   6.5331701e+01   4.7330005e+01   6.5821121e+00
   1.2858496e+01   6.3664668e+00   7.5973917e+00
   6.3105976e+01   4.5877719e+01   6.5524981e+00
   1.7570143e+00   1.9762845e+00   8.9389293e+00
   4.4286170e+01   4.0317559e+01   6.5140674e+00
   6.0484214e+01   4.5888049e+01   6.5502687e+00
   1.9649792e+01   2.1742053e+01   6.4540439e+00
   6.3541399e+01   4.7011930e+01   6.5529307e+00
   1.3411199e+01   6.4210497e+00   9.0508373e+00
   1.2824104e+01   1.8858771e+01   6.4496804e+00
   3.2210361e+00   3.6938853e+00   6.2374883e+00
   5.1300001e+01   4.2828835e+01   6.5322268e+00
   1.3266763e+00   2.1149274e+00   6.7911004e+00
   6.5385678e+01   4.7436610e+01   6.5595803e+00
   5.7927868e+01   4.3186622e+01   6.5353680e+00
   2.5472572e+01   2.4562568e+01   6.4589874e+00
   1.7577549e+00   2.9747503e+00   6.2288320e+00
   6.0781963e+01   4.6036301e+01   6.5502175e+00
   1.8803397e+01   9.3005948e+00   6.3323051e+00
   5.1219186e+01   4.2778144e+01   6.5322073e+00
   6.4577399e+01   4.5802325e+01   7.4717615e+00
   1.3101922e+00   2.1566092e+00   6.5981623e+00
   5.1417378e+00   3.6975978e+00   6.4074212e+00
   1.8144713e+00   4.2598433e+00   6.2660472e+00
   4.6347522e+01   3.5911315e+01   6.4995192e+00
   4.8078897e+01   4.1563365e+01   6.5227347e+00
   5.8237136e+01   4.3988294e+01   6.5372588e+00
   6.4042855e+01   4.4978901e+01   7.4450121e+00
   3.2336783e+01   3.2867272e+01   6.4840877e+00
   6.5411301e+01   4.7501323e+01   6.5581619e+00
   4.6600124e+01   2.5875650e+01   6.4366077e+00
   5.8056561e+01   4.4885458e+01   6.5374769e+00
   6.4781450e+01   4.6555756e+01   6.5394837e+00
   6.0142670e+01   3.9595947e+01   6.7041327e+00
   5.9604392e+01   3.8906373e+01   6.7018248e+00
   7.4955630e+00   4.6248829e+00   6.3884351e+00
   2.3167338e+01   2.8601219e+01   6.4722439e+00
   5.1701159e+00   1.0277966e+01   6.4275367e+00
   3.8317177e+01   3.7526903e+01   6.5025297e+00
   4.6929033e+01   2.5955992e+01   6.6556502e+00
   1.4520032e+00   2.1600898e+00   6.7607864e+00
   4.5507357e+00   4.2884973e+00   6.2283678e+00
   1.9733697e+00   2.0979074e+00   8.4421585e+00
   6.5106700e+01   4.7407207e+01   6.5577217e+00
   1.3226536e+01   9.9316842e+00   6.4090930e+00
   4.3480775e+01   3.9660142e+01   6.5128282e+00
   3.3838902e+01   1.6994044e+01   6.3501153e+00
   6.5246972e+01   4.7665554e+01   6.5524307e+00
   5.8776666e+01   3.7265575e+01   8.9740166e+00
   6.9449010e+00   3.8812777e+00   8.8603323e+00
   6.5391087e+01   4.7437916e+01   6.5596332e+00
   1.6868968e+00   1.9939037e+00   8.5296532e+00
   4.7097517e+01   2.5848322e+01   7.8339259e+00
   6.1448181e+01   4.6394545e+01   6.5482753e+00
   2.2133132e+01   2.5437166e+01   6.4635215e+00
   5.0814215e+01   3.9046128e+01   6.5135757e+00
   6.1521871e+01   4.3980196e+01   6.5428314e+00
   9.6335327e+00   5.3595340e+00   6.4447906e+00
   5.7918386e+01   3.6708821e+01   7.1071721e+00
   1.6225148e+00   1.9910480e+00   8.3853057e+00
   1.3652778e+01   2.0044991e+01   6.4522214e+00
   1.9528475e+00   1.9901646e+00   9.4803095e+00
   8.3009429e+00   1.2687977e+01   6.4359711e+00
   6.5171502e+01   4.7384427e+01   6.5588743e+00
   5.8437789e+01   3.9214918e+01   6.4979209e+00
   3.8219894e+01   1.9490007e+01   6.7211637e+00
   6.8064744e+00   1.1915235e+01   6.4340140e+00
   6.0875082e+01   4.6172419e+01   6.5482380e+00
   5.0895582e+00   1.0197434e+01   6.4265517e+00
   6.2680415e+01   4.3112803e+01   6.7913672e+00
   6.5383319e+01   4.7437703e+01   6.5595300e+00
   6.5264926e+01   4.7252827e+01   6.5547163e+00
   2.8673828e+00   2.5251617e+00   7.5133756e+00
   2.2675623e+00   2.2099961e+00   8.3678480e+00
   1.6265647e+01   8.1699363e+00   6.4011096e+00
   9.8313165e+00   1.5947591e+01   6.4435687e+00
   4.9671963e+01   4.2202886e+01   6.5264194e+00
   2.3577554e+00   5.2849448e+00   6.3567742e+00
   1.6779956e+01   7.8640624e+00   8.8159159e+00
   6.5201132e+01   4.7391566e+01   6.5589964e+00
   2.2133773e+01   1.3586967e+01   6.4305672e+00
   1.4596670e+00   3.3448000e+00   6.2273655e+00
   4.4520096e+01   4.0287859e+01   6.5153974e+00
   1.5494572e+01   7.4824005e+00   7.5133309e+00
   1.5048943e+00   3.4666362e+00   6.2192974e+00
   1.8640828e+01   2.4950619e+01   6.4631520e+00
   4.9456456e+01   2.8210197e+01   6.5169524e+00
   5.7146065e+01   3.5912193e+01   6.7198252e+00
   2.6938181e+01   1.2729349e+01   7.6598878e+00
   2.4968972e+01   2.9897952e+01   6.4756272e+00
   1.8249384e+01   8.4652457e+00   9.0637163e+00
   1.8306654e+01   2.4579247e+01   6.4623740e+00
   1.2661018e+00   2.2927359e+00   6.4028811e+00
   4.2853231e+01   3.9524549e+01   6.5119490e+00
   1.2252358e+00   2.3310924e+00   6.3942818e+00
   6.1670308e+01   4.1417325e+01   7.6163190e+00
   3.2192542e+01   3.3150703e+01   6.4852629e+00
   3.8720643e+01   2.1002361e+01   6.4116453e+00
   1.7694493e+00   1.9655653e+00   9.4015278e+00
   4.5619130e+01   4.0525642e+01   6.5176229e+00
   4.9293778e+01   2.7925903e+01   6.8538409e+00
   3.7482962e+01   1.9041120e+01   6.6217612e+00
   2.3468156e+01   2.8765322e+01   6.4729522e+00
   2.9016448e+01   3.2584742e+01   6.4828670e+00
   5.6561039e+00   1.0819694e+01   6.4304056e+00
   2.8503500e+01   1.4080581e+01   6.3059284e+00
   1.3528548e+00   2.8607075e+00   6.2248747e+00
   5.5386701e+01   3.3348667e+01   9.2154565e+00
   5.1030840e+01   3.0948207e+01   6.4792983e+00
   5.5220292e+01   3.3171479e+01   9.2170816e+00
   6.0026297e+01   3.9833793e+01   6.5021675e+00
   6.0780654e+01   4.1100915e+01   6.4951492e+00
   5.6996194e+01   3.7367861e+01   6.4927157e+00
   6.5441218e+01   4.7672704e+01   6.5540578e+00
   3.7172430e+01   2.8508999e+01   6.4713617e+00
   6.1947772e+01   4.6341104e+01   6.5534191e+00
   4.1409201e+00   7.9034147e+00   6.4160893e+00
   6.4449910e+00   3.6153320e+00   9.6174257e+00
   6.4674200e+01   4.7143330e+01   6.5573866e+00
   4.4747062e+01   2.3696867e+01   9.4117493e+00
   1.7470314e+00   1.9973299e+00   8.6770403e+00
   4.3023306e+01   2.2625793e+01   7.9809640e+00
   5.2732720e+01   3.0841899e+01   8.2770848e+00
   6.5163422e+01   4.7292582e+01   6.5588547e+00
   6.5391162e+01   4.7438109e+01   6.5595925e+00
   5.7932826e+01   3.8754934e+01   6.4974926e+00
   6.5343577e+01   4.7384085e+01   6.5591961e+00
   6.5461231e+01   4.7655497e+01   6.5546818e+00
   6.4302143e+01   4.6377662e+01   6.5544432e+00
   8.6855084e+00   4.7538779e+00   7.2209646e+00
   3.4420858e+00   7.5546468e+00   6.4127723e+00
   3.8149123e+01   3.7600593e+01   6.5010986e+00
   6.5384247e+01   4.7418683e+01   6.5814087e+00
   6.5359093e+01   4.7382472e+01   6.5636193e+00
   6.5386933e+01   4.7440313e+01   6.5594966e+00
   5.9243466e+01   3.9783239e+01   6.4986641e+00
   6.2755923e+01   4.3138161e+01   7.0969141e+00
   5.3678499e+01   3.4911464e+01   6.4862178e+00
   3.5022608e+01   3.4175707e+01   6.4881787e+00
   5.2214213e+01   4.2990003e+01   6.5341380e+00
   2.7154171e+00   6.1893355e+00   6.3895349e+00
   2.7528505e+01   3.1679391e+01   6.4798808e+00
   6.4805760e+01   4.7558051e+01   6.5510247e+00
   3.1449552e+01   2.3198567e+01   6.4539427e+00
   3.7370008e+00   5.9751273e+00   6.3747032e+00
   5.0359287e+01   4.2510198e+01   6.5296397e+00
   4.7948722e+01   4.1342271e+01   6.5218792e+00
   6.3603365e+01   4.6861503e+01   6.5560742e+00
   6.0315910e+01   4.4567842e+01   6.5428037e+00
   5.0742457e+01   3.6605583e+01   6.5069171e+00
   2.5477183e+01   1.2468410e+01   6.2904002e+00
   4.8364629e+01   3.4167506e+01   6.4966340e+00
   6.5197695e+01   4.7571496e+01   6.5543764e+00
   6.0024048e+01   4.5908250e+01   6.5464732e+00
   1.4698198e+00   2.0614112e+00   7.3540202e+00
   4.5114001e+01   4.0476843e+01   6.5167712e+00
   5.5665099e+01   3.3973370e+01   7.8090366e+00
   6.2837106e+01   4.2881073e+01   8.3342425e+00
   1.9138976e+00   1.9677843e+00   9.6248408e+00
   1.5425995e+00   2.0026482e+00   8.3071079e+00
   6.4086176e+00   9.4186241e+00   6.4251506e+00
   3.0990357e+01   2.8319796e+01   6.4681709e+00
   5.3368532e+01   3.5148583e+01   6.4929215e+00
   3.5563217e+01   1.7595408e+01   7.7627750e+00
   3.8303905e+01   2.3037157e+01   6.4606871e+00
   6.1812988e+01   4.6438895e+01   6.5506399e+00
   4.0548085e+01   2.3612686e+01   6.4670065e+00
   6.2234648e+01   4.6565275e+01   6.5515358e+00
   3.4791359e+01   3.4150335e+01   6.4882662e+00
   1.5518181e+01   1.7597318e+01   6.4451020e+00
   3.8357118e+01   3.7487340e+01   6.5026087e+00
   1.3478090e+00   2.0579022e+00   7.3207985e+00
   6.5384195e+01   4.7425670e+01   6.5613573e+00
   1.6591250e+00   1.9785586e+00   8.8708357e+00
   6.5374306e+01   4.7390469e+01   6.6140087e+00
   6.5085458e+00   1.1435015e+01   6.4326737e+00
   3.3133545e+01   1.7247264e+01   6.3402197e+00
   3.4470496e+01   3.5004343e+01   6.4926750e+00
   5.0202555e+01   4.2508503e+01   6.5282892e+00
   3.0562845e+01   1.4718484e+01   7.3662220e+00
   2.7644330e+01   3.1708651e+01   6.4803506e+00
   3.6299989e+01   3.6666809e+01   6.4975572e+00
   6.5219513e+01   4.7367599e+01   6.5590867e+00
   6.4723746e+01   4.7297315e+01   6.5569118e+00
   6.3895163e+01   4.4588094e+01   7.9480105e+00
   1.7178566e+00   1.9658042e+00   9.1132906e+00
   2.9696932e+01   1.4141749e+01   8.0477743e+00
   2.7822103e+01   1.3456105e+01   6.5361063e+00
   4.0882525e+01   3.8782530e+01   6.5076003e+00
   6.5310599e+01   4.7382553e+01   6.5593500e+00
   1.3660862e+01   7.1773777e+00   6.2753804e+00
   5.2590326e+01   3.0513858e+01   9.1716452e+00
   2.0983142e+01   1.4816311e+01   6.4394250e+00
   4.5433107e+01   3.9844182e+01   6.5128769e+00
   9.1950407e+00   1.5314877e+01   6.4420187e+00
   5.8311341e+01   4.5178855e+01   6.5461193e+00
   4.5634046e+01   4.0854047e+01   6.5169748e+00
   6.5215131e+01   4.7229413e+01   6.5578528e+00
   6.1291208e+01   4.5133395e+01   6.5459790e+00
   3.5990411e+01   3.4991979e+01   6.4915401e+00
   6.5306179e+01   4.7447385e+01   6.5585662e+00
   5.9215832e+01   3.8470314e+01   6.5938620e+00
   4.8300475e+01   3.3490218e+01   6.4940587e+00
   7.2456312e+00   6.3074948e+00   6.3150488e+00
   3.7145928e+01   2.5323010e+01   6.4591742e+00
   2.6631013e+01   1.2366951e+01   9.2781254e+00
   4.1015891e+01   3.8437547e+01   6.5075873e+00
   6.4998352e+01   4.6734017e+01   6.7093598e+00
   4.1033861e+01   2.8062781e+01   6.4705886e+00
   5.7275632e+01   3.6397662e+01   6.4938301e+00
   3.1582379e+01   2.5625622e+01   6.4622561e+00
   1.4949893e+00   2.0121972e+00   8.0645796e+00
   6.5366258e+01   4.7418438e+01   6.5595018e+00
   1.8527786e+00   1.9554417e+00   9.5804609e+00
   2.3200393e+01   1.6524706e+01   6.4424587e+00
   2.3763706e+00   2.5014196e+00   6.6910729e+00
   1.4822831e+00   2.0171373e+00   8.0091861e+00
   7.8626689e+00   4.3694033e+00   7.6684689e+00
   1.7809617e+00   1.9668619e+00   9.1304269e+00
   6.3137282e+01   4.4493630e+01   6.5211813e+00
   1.7876406e+01   2.3622984e+01   6.4601579e+00
   4.5659794e+00   6.9402685e+00   6.3988475e+00
   6.4239607e+01   4.5335943e+01   7.2860170e+00
   2.1732152e+01   9.9685488e+00   9.4786756e+00
   1.8674367e+01   1.0182170e+01   6.2594827e+00
   1.4366611e+01   7.2341783e+00   6.5060422e+00
   6.5213718e+01   4.7396935e+01   6.5589666e+00
   4.0463082e+01   3.7988776e+01   6.5052867e+00
   6.2250728e+01   4.2540039e+01   6.5824130e+00
   1.9112193e+00   2.0620982e+00   8.5667941e+00
   1.4284500e+01   6.7628183e+00   9.2501052e+00
   4.8090533e+00   8.9204765e+00   6.4230335e+00
   2.5882137e+01   2.6828119e+01   6.4659710e+00
   2.8087321e+01   1.3744762e+01   6.3612883e+00
   6.8948169e+00   4.1905880e+00   6.6535917e+00
   1.3435733e+00   2.0578227e+00   7.1732882e+00
   6.3669493e+01   4.4522036e+01   7.0811343e+00
   1.4359456e+00   2.0224079e+00   7.6481369e+00
   6.8405891e+00   3.7880068e+00   9.3901617e+00
   6.5185515e+01   4.7083612e+01   6.5903821e+00
   6.3741935e+01   4.7025646e+01   6.5544819e+00
   1.2383049e+01   6.4809857e+00   6.4443047e+00
   6.4596691e+01   4.6072055e+01   6.7541814e+00
   2.5778669e+01   2.9452702e+01   6.4752611e+00
   6.4383273e+01   4.7442649e+01   6.5499716e+00
   1.8595076e+00   1.9925639e+00   9.0968524e+00
   2.0837176e+01   1.1153358e+01   6.2905867e+00
   1.2445297e+00   2.4623022e+00   6.3373825e+00
   3.7632692e+01   3.0242900e+01   6.4768606e+00
   5.5697526e+01   3.7325825e+01   6.5040932e+00
   3.8566919e+01   3.7666887e+01   6.5030851e+00
   3.3838752e+01   3.5426764e+01   6.4918361e+00
   1.8710226e+00   1.9776913e+00   9.3277987e+00
   5.1152831e+01   4.2788266e+01   6.5316815e+00
   4.3076565e+01   2.3326651e+01   6.3090129e+00
   6.3892485e+01   4.6820976e+01   6.5551155e+00
   6.4952297e+01   4.7325634e+01   6.5582204e+00
   1.8252658e+00   1.9566950e+00   9.6183910e+00
   5.2784350e+01   4.3576980e+01   6.5299701e+00
   3.5539890e+00   3.9865559e+00   6.2255218e+00
   6.5352357e+01   4.7450508e+01   6.5589175e+00
   4.8520211e+01   4.1906361e+01   6.5240720e+00
   1.6719463e+01   1.3015979e+01   6.4335136e+00
   5.4120844e+01   4.3672886e+01   6.5394652e+00
   3.7462816e+01   3.7180884e+01   6.5006967e+00
   3.2242914e+01   2.0766745e+01   6.4489259e+00
   6.2905412e+01   4.3178924e+01   7.6979973e+00
   4.6954765e+01   3.8334078e+01   6.5067644e+00
   2.0520662e+00   4.9418545e+00   6.3326802e+00
   6.3807274e+01   4.6688580e+01   6.5536571e+00
   6.2797945e+01   4.3188470e+01   7.1378985e+00
   5.0607295e+01   4.2744648e+01   6.5269925e+00
   3.1536408e+01   3.3985629e+01   6.4881730e+00
   4.6984084e+00   6.1713039e+00   6.3719393e+00
   6.0022901e+01   4.5122556e+01   6.5444050e+00
   3.9519924e+01   3.3277991e+01   6.4875140e+00
   3.9903613e+01   2.1025047e+01   6.3171355e+00
   2.2692619e+01   2.8287475e+01   6.4711348e+00
   6.2162674e+01   4.5953003e+01   6.5504986e+00
   1.6733719e+00   2.5334816e+00   6.3557069e+00
   4.0706680e+01   2.1141728e+01   6.8973001e+00
   1.4794880e+01   8.9780892e+00   6.3086471e+00
   1.4982312e+00   2.1319716e+00   6.9761525e+00
   3.0463605e+01   2.4056364e+01   6.4572471e+00
   6.5411898e+01   4.7657026e+01   6.5541871e+00
   3.5273437e+01   2.5116945e+01   6.4596154e+00
   1.6893822e+01   7.8695975e+00   9.2065814e+00
   8.3451920e+00   8.4863797e+00   6.4099567e+00
   2.5784639e+01   3.0206229e+01   6.4769687e+00
   1.7287868e+01   7.9989836e+00   9.5855127e+00
   5.3290021e+01   3.3673317e+01   6.4862934e+00
   6.5052945e+01   4.6799424e+01   6.7807107e+00
   6.5369730e+01   4.7431965e+01   6.5595471e+00
   3.0108612e+01   3.2376512e+01   6.4833645e+00
   1.4436082e+01   7.5718906e+00   6.2395678e+00
   4.4888300e+01   2.5283788e+01   6.4283340e+00
   4.9358152e+01   2.8470332e+01   6.3940476e+00
   2.0193202e+01   2.6314353e+01   6.4662813e+00
   1.3794467e+01   7.6593414e+00   6.2371137e+00
   2.7907227e+01   1.3131959e+01   8.4193852e+00
   6.0304405e+01   4.5170744e+01   6.5449772e+00
   5.9599087e+01   4.5727818e+01   6.5466862e+00
   4.1858254e+00   8.9315479e+00   6.4205137e+00
   6.3715139e+01   4.4478581e+01   7.4407833e+00
   5.8273797e+01   4.2571443e+01   6.5349087e+00
   9.7063180e+00   5.1447282e+00   7.2855368e+00
   1.6361200e+01   2.2916595e+01   6.4583791e+00
   9.3254054e+00   4.8405485e+00   8.4916704e+00
   6.5386405e+01   4.7452488e+01   6.5591804e+00
   2.5955257e+01   1.9488025e+01   6.4455009e+00
   6.5273572e+01   4.7387605e+01   6.5594190e+00
   4.0765437e+01   3.8777047e+01   6.5071138e+00
   6.5023158e+01   4.7296139e+01   6.5584853e+00
   2.0581732e+01   2.0514678e+01   6.4499545e+00
   5.0357029e+01   2.8591857e+01   8.2944371e+00
   6.2397253e+01   4.2720934e+01   6.6933137e+00
   2.7997267e+00   2.7262103e+00   6.4656333e+00
   1.3160981e+01   1.1651172e+01   6.4304977e+00
   2.0800586e+01   1.0006858e+01   6.5237678e+00
   4.3543234e+01   3.4230456e+01   6.4922433e+00
   5.5157387e+01   4.3970487e+01   6.5347495e+00
   7.3646706e+00   4.0671765e+00   8.6160874e+00
   1.6270039e+01   1.4566331e+01   6.4376861e+00
   3.3045047e+01   2.3969442e+01   6.4560190e+00
   6.3127036e+01   4.3294535e+01   8.3832953e+00
   1.7427710e+00   1.9676195e+00   9.2740018e+00
   3.4060222e+01   1.6768496e+01   7.1760809e+00
   5.9102520e+00   3.8015315e+00   6.7007652e+00
   6.3736833e+01   4.6527636e+01   6.5544959e+00
   6.5391311e+01   4.7437573e+01   6.5616817e+00
   2.9728050e+01   2.5247868e+01   6.4605013e+00
   1.0146067e+01   5.2050876e+00   8.1512216e+00
   6.1552498e+00   1.1653961e+01   6.4310349e+00
   2.7538950e+00   4.0677886e+00   6.2194862e+00
   2.5445793e+01   3.0229490e+01   6.4764524e+00
   5.1952045e+01   2.9966970e+01   8.8422162e+00
   1.7798656e+01   2.4239524e+01   6.4613794e+00
   2.3441133e+01   1.1156998e+01   6.7663171e+00
   6.0653235e+01   3.9963763e+01   7.8304088e+00
   7.6967748e+00   4.5733597e+00   6.4604474e+00
   5.4044248e+01   4.0003005e+01   6.5209977e+00
   5.1667841e+01   4.2910426e+01   6.5334477e+00
   5.1598963e+01   3.0116938e+01   6.6634311e+00
   4.6107179e+01   4.0981967e+01   6.5186492e+00
   3.7485862e+00   2.8824598e+00   7.2451961e+00
   1.3552174e+01   1.0805470e+01   6.4235711e+00
   1.8502905e+00   1.9714544e+00   9.3224559e+00
   1.0786664e+01   1.7322609e+01   6.4453978e+00
   6.1773733e+01   4.3286006e+01   6.5322997e+00
   2.2469943e+00   5.5193896e+00   6.3571529e+00
   6.5350036e+01   4.7350802e+01   6.6107779e+00
   5.4413540e+01   4.0875015e+01   6.5247990e+00
   4.9579629e+01   4.2257157e+01   6.5273108e+00
   5.8157203e+01   4.5401638e+01   6.5404498e+00
   6.5360119e+01   4.7431579e+01   6.5594683e+00
   5.7482201e+01   4.4295333e+01   6.5377017e+00
   6.5286174e+01   4.7355746e+01   6.5591978e+00
   6.5468550e+01   4.7619831e+01   6.5709331e+00
   5.3186935e+01   4.2973326e+01   7.4272535e+00
   3.4436686e+01   2.2665106e+01   9.5128018e+00
   1.8280810e+00   1.9672574e+00   9.6244386e+00
   1.3154888e+00   2.1678533e+00   7.0119110e+00
   4.2781633e+01   2.4417833e+01   9.4754426e+00
   1.8393312e+00   1.9745088e+00   9.6243599e+00
   3.7608501e+01   2.2648146e+01   9.5024753e+00
   1.8970277e+00   2.1633003e+00   9.6234490e+00
   1.8259079e+00   1.9722933e+00   9.6243283e+00
   2.2228230e+00   2.1391682e+00   9.6244925e+00
   3.2917196e+01   1.6941985e+01   9.5599846e+00
   1.7931338e+00   2.0079921e+00   9.4953425e+00
   5.8845039e+00   9.9374256e+00   8.6212356e+00
   5.2375681e+01   4.3423351e+01   6.5298488e+00
   1.6594757e+00   3.0812743e+00   7.6211116e+00
   2.1159718e+00   2.0369267e+00   9.6249920e+00
   5.2505677e+00   1.0168177e+01   7.0921255e+00
   1.7724230e+00   2.0263937e+00   9.3791461e+00
   7.0269407e+00   4.6109986e+00   9.6264913e+00
   6.3703454e+01   4.6077280e+01   7.6661186e+00
   1.8551063e+00   2.0672372e+00   9.6240630e+00
   5.9842420e+01   4.4035293e+01   8.1805727e+00
   2.2400189e+00   2.1347223e+00   9.6244595e+00
   1.8189226e+00   1.9688364e+00   9.6243219e+00
   1.2769101e+01   6.1915763e+00   9.6236712e+00
   6.4638600e+01   4.7514420e+01   6.5547983e+00
   5.7818540e+01   4.4898653e+01   7.1602261e+00
   3.3159904e+01   2.6040197e+01   9.4669579e+00
   4.9796959e+00   6.8574218e+00   9.5280999e+00
   8.9018003e+00   1.4570968e+01   7.4543200e+00
   1.8137315e+00   1.9665654e+00   9.6243239e+00
   1.5556832e+00   2.1704541e+00   8.1681932e+00
   5.5422981e+01   3.4963763e+01   9.2069992e+00
   1.7748522e+00   2.0470254e+00   9.3716256e+00
   3.5567889e+01   1.7397156e+01   9.5452320e+00
   3.1578809e+01   3.2502649e+01   8.3879414e+00
   2.5958584e+00   2.5294135e+00   9.6252151e+00
   1.8909744e+00   1.9963399e+00   9.6243366e+00
   2.1742669e+00   2.2394307e+00   9.6247751e+00
   2.3894071e+00   2.2293064e+00   9.6246275e+00
   1.7191202e+00   2.0273445e+00   9.1182118e+00
   6.2685784e+01   4.2579743e+01   8.7003973e+00
   1.9357303e+00   1.9981867e+00   9.6246188e+00
   6.4517721e+01   4.5612309e+01   7.9981049e+00
   2.7152916e+00   2.4112783e+00   9.6248843e+00
   1.9289620e+00   2.0082158e+00   9.6243616e+00
   2.6293722e+00   2.9784237e+00   9.6253113e+00
   1.8140873e+00   1.9666403e+00   9.6243252e+00
   2.0707018e+00   3.8024822e+00   8.4290611e+00
   3.6358110e+01   1.7850783e+01   9.5319807e+00
   1.3121706e+01   1.0280337e+01   9.6218719e+00
   3.4737163e+01   1.7041259e+01   9.5524187e+00
   5.5625704e+01   4.4607170e+01   6.5664314e+00
   1.8130793e+00   1.9664518e+00   9.6243159e+00
   2.5616618e+00   2.2293471e+00   9.6246417e+00
   2.5094743e+00   2.3384935e+00   9.6248904e+00
   1.6836265e+01   9.3570244e+00   9.6133686e+00
   1.3492756e+01   2.0060791e+01   6.9609925e+00
   1.3566289e+00   2.8267339e+00   6.4661807e+00
   1.7691991e+01   1.0602384e+01   9.6146154e+00
   2.2547402e+01   1.1743200e+01   9.6004942e+00
   1.1280055e+01   5.5823603e+00   9.6243266e+00
   1.8277429e+00   1.9611990e+00   9.6245744e+00
   1.7182428e+01   1.0947733e+01   9.6142267e+00
   5.6060137e+00   3.5885658e+00   9.6254056e+00
   2.2436828e+01   2.2031187e+01   9.4770295e+00
   4.4963599e+01   4.0696994e+01   6.6504682e+00
   2.4355599e+01   1.2104738e+01   9.5983826e+00
   6.3378393e+01   4.7152855e+01   6.5869491e+00
   6.6096718e+00   1.0279714e+01   9.0006169e+00
   2.5794206e+01   1.3927148e+01   9.5858342e+00
   4.4368756e+01   2.3502737e+01   9.4788809e+00
   1.4526931e+01   2.1344068e+01   6.4681981e+00
   1.2442362e+00   2.1609237e+00   6.6839641e+00
   4.6822815e+01   3.8711002e+01   8.5831419e+00
   1.7938142e+00   2.5162461e+00   8.8938298e+00
   1.9492741e+00   2.0862653e+00   9.6245430e+00
   3.0372682e+01   3.0621303e+01   8.8369125e+00
   2.3951055e+00   2.1769359e+00   9.6245281e+00
   1.8085902e+00   1.9679187e+00   9.6014968e+00
   2.2548103e+01   1.0380658e+01   9.6048261e+00
   1.8047816e+00   1.9694483e+00   9.5817449e+00
   1.2989941e+00   2.1152750e+00   7.0092461e+00
   1.8152478e+00   1.9657295e+00   9.6243601e+00
   1.8134060e+00   1.9659382e+00   9.6243371e+00
   5.5275747e+01   3.3875008e+01   9.2451572e+00
   2.1186446e+01   9.7687008e+00   9.6079399e+00
   2.5925292e+00   2.2513257e+00   9.6245922e+00
   3.5404292e+01   1.7267905e+01   9.5422066e+00
   1.8587159e+00   1.9803117e+00   9.6243896e+00
   3.7284846e+00   2.6775761e+00   9.6248249e+00
   1.9543280e+00   2.0212171e+00   9.6243654e+00
   5.5787981e+01   4.4384517e+01   6.9688729e+00
   2.2075066e+01   2.2496965e+01   9.4211700e+00
   3.2372428e+00   7.0373943e+00   7.3560508e+00
   6.5432613e+01   4.7517830e+01   6.5792437e+00
   2.5965121e+01   3.0751600e+01   6.5107824e+00
   4.8009314e+01   4.1003768e+01   7.5942552e+00
   6.1474314e+01   4.0796809e+01   8.8491122e+00
   3.5428631e+00   2.6173918e+00   9.6247368e+00
   1.7019271e+01   1.3124183e+01   9.6123385e+00
   4.3269933e+01   3.8382028e+01   8.1842453e+00
   5.4255856e+01   4.4081668e+01   6.6483650e+00
   1.8180278e+00   2.1344119e+00   9.4534984e+00
   1.3407044e+00   2.0961326e+00   7.2347316e+00
   3.5515683e+01   1.7389875e+01   9.5470770e+00
   6.5034720e+01   4.7591133e+01   6.5936999e+00
   3.6131430e+01   1.7720103e+01   9.5381183e+00
   1.6922165e+00   3.7644139e+00   6.7933831e+00
   3.1815443e+00   3.6936539e+00   9.6252050e+00
   3.9041557e+01   3.3292873e+01   9.0466726e+00
   2.2390198e+00   4.3500608e+00   8.3005620e+00
   2.0009676e+00   2.4437490e+00   9.6174620e+00
   2.1779121e+00   2.0542989e+00   9.6250255e+00
   1.9902583e+00   2.0303176e+00   9.6243956e+00
   1.8256816e+00   3.6810687e+00   7.5624427e+00
   5.0380010e+00   1.0073018e+01   6.6690976e+00
   1.3122800e+01   1.0790006e+01   9.6214012e+00
   1.8430794e+00   1.9760317e+00   9.6243551e+00
   1.2949656e+01   1.9511044e+01   6.9200128e+00
   4.6339295e+01   4.1122547e+01   6.8821367e+00
   1.8150295e+00   1.9660602e+00   9.6243495e+00
   6.5860407e+00   3.8336587e+00   9.6252181e+00
   2.2311839e+00   4.8479061e+00   7.5084801e+00
   2.1391707e+00   3.4771587e+00   9.1416626e+00
   5.0197542e+01   4.2644607e+01   6.6285018e+00
   2.0470716e+00   2.0094366e+00   9.6250087e+00
   1.8414198e+00   1.9619549e+00   9.6246605e+00
   1.8127611e+00   1.9665199e+00   9.6227258e+00
   1.7835558e+00   2.0158378e+00   9.4422906e+00
   5.6834611e+01   4.4520711e+01   7.2024535e+00
   1.9639716e+00   2.0177787e+00   9.6244222e+00
   6.3519168e+01   4.3859100e+01   8.4691132e+00
   2.3218462e+01   1.0979983e+01   9.6043942e+00
   1.1058505e+01   1.6584215e+01   8.1644222e+00
   2.5037474e+00   2.2135444e+00   9.6245780e+00
   7.7167727e+00   5.4874784e+00   9.6275725e+00
   4.7401017e+01   3.3580950e+01   9.2140160e+00
   4.8069822e+01   4.0480997e+01   7.9892873e+00
   3.1196195e+01   1.6859682e+01   9.5612291e+00
   4.3607344e+01   2.2965861e+01   9.4856235e+00
   1.9194982e+00   1.9934657e+00   9.6245939e+00
   5.2467460e+01   3.7869781e+01   8.9758659e+00
   1.8744996e+01   9.3502762e+00   9.6126513e+00
   2.1811607e+01   1.0505100e+01   9.6075207e+00
   3.7805696e+01   3.3915526e+01   8.8832807e+00
   1.2678762e+01   6.0657680e+00   9.6205643e+00
   3.7580714e+00   8.3124410e+00   6.4745360e+00
   2.6153913e+00   2.3877039e+00   9.6249613e+00
   1.1913743e+01   6.6693728e+00   9.6217865e+00
   1.4437060e+00   2.0274638e+00   7.8148054e+00
   4.0168432e+01   3.4265047e+01   8.9700654e+00
   2.9114746e+01   3.2777266e+01   6.5725925e+00
   6.2062396e+01   4.1636020e+01   8.7785691e+00
   3.8362112e+00   8.4257408e+00   6.4929886e+00
   7.8055878e+00   1.3771325e+01   6.4414582e+00
   3.7354957e+01   3.4568159e+01   8.7061666e+00
   1.8257196e+00   1.9584820e+00   9.6246162e+00
   5.9197279e+01   3.9615778e+01   8.9590521e+00
   1.8731568e+00   1.9724947e+00   9.6246781e+00
   4.4725896e+01   4.0581619e+01   6.6842833e+00
   6.4371573e+01   4.7219969e+01   6.8783720e+00
   1.8149910e+00   1.9669477e+00   9.6243258e+00
   1.2278271e+01   5.9348276e+00   9.6232232e+00
   5.7229813e+01   3.5489338e+01   9.1707967e+00
   6.4410328e+01   4.6771200e+01   7.3049420e+00
   6.4081659e+01   4.7327504e+01   6.6248214e+00
   1.5556680e+00   2.0629959e+00   8.2967665e+00
   1.8386962e+00   2.0075570e+00   9.6243185e+00
   1.5358788e+00   2.0063444e+00   8.2767879e+00
   2.9503268e+00   6.9559414e+00   6.4437972e+00
   2.0848580e+00   5.1248026e+00   6.3526348e+00
   7.1636170e+00   1.0907260e+01   9.0174651e+00
   4.7626138e+00   4.4833456e+00   9.6278203e+00
   1.8307572e+00   2.0179305e+00   9.6238918e+00
   1.9768092e+01   9.1216426e+00   9.6126456e+00
   6.2535816e+00   1.1066394e+01   7.7597409e+00
   3.4407116e+01   3.5515961e+01   7.0938063e+00
   1.8131537e+00   1.9662887e+00   9.6243257e+00
   4.6243145e+01   4.1107776e+01   6.8416917e+00
   3.1003971e+01   3.3551273e+01   7.1431835e+00
   3.9163178e+01   2.7944556e+01   9.4234130e+00
   3.0898475e+00   2.5938941e+00   9.6250781e+00
   3.0802756e+01   3.3678026e+01   6.7813541e+00
   5.5431805e+00   3.8424206e+00   9.6261733e+00
   1.4573860e+00   2.0263243e+00   7.8806546e+00
   5.0481235e+01   4.2380271e+01   7.1019146e+00
   1.8158174e+00   1.9683276e+00   9.6243243e+00
   4.5333564e+00   9.0277423e+00   7.3705037e+00
   3.4243483e+00   2.5580350e+00   9.6247949e+00
   1.3861523e+00   3.0218954e+00   6.3894196e+00
   1.8146351e+00   1.9669631e+00   9.6243219e+00
   1.2178659e+01   1.0272301e+01   9.6234820e+00
   5.8423715e+01   3.7227177e+01   9.1011630e+00
   6.4511217e+01   4.7484741e+01   6.5542372e+00
   2.9622163e+01   3.3070227e+01   6.6079276e+00
   2.7737926e+01   1.4014822e+01   9.5832101e+00
   1.4532821e+01   1.3497152e+01   9.6066293e+00
   6.5459391e+01   4.7677215e+01   6.5554137e+00
   3.7837400e+00   3.2782364e+00   9.6262576e+00
   2.7914588e+01   1.3031614e+01   9.5855950e+00
   2.4791382e+01   2.9666643e+01   6.9935754e+00
   4.2001498e+00   5.5826806e+00   9.5800350e+00
   2.6890775e+00   2.6815509e+00   9.6255248e+00
   1.8218311e+00   1.9687620e+00   9.6243429e+00
   1.8141403e+00   1.9667977e+00   9.6243213e+00
   6.4421632e+01   4.6356945e+01   7.5942068e+00
   4.8311720e+01   3.1273937e+01   9.3308346e+00
   1.8183730e+00   1.9682842e+00   9.6243239e+00
   4.6966249e+00   8.2680391e+00   8.7480476e+00
   4.3264907e+00   3.0272440e+00   9.6253391e+00
   3.5085071e+01   3.5661366e+01   7.3274992e+00
   5.3823534e+01   4.1403567e+01   8.4512970e+00
   3.5037501e+01   2.6964653e+01   9.4480502e+00
   2.3538797e+00   5.0327362e+00   7.7121094e+00
   4.8898907e+01   3.6050474e+01   9.0515180e+00
   2.3014150e+00   2.2239170e+00   9.6247210e+00
   4.3892136e+01   4.0304751e+01   6.5778096e+00
   6.5411010e+01   4.7686831e+01   6.5599745e+00
   7.4578212e+00   1.1792900e+01   8.7439493e+00
   4.7572297e+01   4.1712882e+01   6.7259506e+00
   1.1896582e+01   1.5220714e+01   9.3358541e+00
   1.6191447e+01   1.7035911e+01   9.5420694e+00
   5.8623858e+00   3.6395287e+00   9.6253406e+00
   2.4518276e+00   2.2314540e+00   9.6245262e+00
   6.5357769e+01   4.7344826e+01   6.9545355e+00
   1.2189949e+00   2.1754411e+00   6.5440884e+00
   8.1672894e+00   6.8278656e+00   9.6284938e+00
   1.3686761e+00   3.0755175e+00   6.2412261e+00
   2.1337180e+00   2.0918079e+00   9.6244123e+00
   2.1212338e+00   2.0812706e+00   9.6243972e+00
   4.3000106e+00   9.1348945e+00   6.4200823e+00
   3.9516504e+01   2.2957575e+01   9.4980250e+00
   1.9657205e+01   2.3862525e+01   8.7764270e+00
   1.7186298e+00   4.1087979e+00   6.3836522e+00
   2.9685035e+00   6.1629623e+00   8.0259413e+00
   6.5230851e+01   4.6991374e+01   7.1946642e+00
   3.8081102e+01   3.3821347e+01   8.9173410e+00
   2.0905815e+00   2.1179160e+00   9.6245622e+00
   3.6574052e+01   2.2480152e+01   9.5040083e+00
   1.0485518e+01   5.8739181e+00   9.6229893e+00
   2.0714228e+01   1.1768098e+01   9.6022248e+00
   5.3465431e+01   4.1029710e+01   8.5271902e+00
   5.2990415e+01   4.2871231e+01   7.4489817e+00
   7.8588001e+00   8.8450628e+00   9.6127785e+00
   2.5641219e+00   2.2605859e+00   9.6245289e+00
   4.1917229e+01   2.8343285e+01   9.3988894e+00
   1.8100641e+00   1.9670917e+00   9.6092123e+00
   4.8601550e+00   8.7101057e+00   8.4865957e+00
   6.5177700e+01   4.6875404e+01   7.1537073e+00
   4.2566645e+00   3.0705472e+00   9.6253959e+00
   1.3578348e+01   2.0383959e+01   6.4558143e+00
   5.0941819e+01   4.2827687e+01   6.7227230e+00
   1.7668307e+00   1.9697802e+00   9.4027741e+00
   1.8893831e+00   2.1932599e+00   9.6192469e+00
   2.8637511e+01   2.3738321e+01   9.5017771e+00
   9.5846974e+00   4.8366126e+00   9.6235484e+00
   1.3851230e+01   6.7803750e+00   9.6237238e+00
   2.3964971e+00   2.1648001e+00   9.6246797e+00
   1.8134765e+00   1.9657514e+00   9.6243426e+00
   2.6268746e+01   1.5662320e+01   9.5765594e+00
   1.8931225e+00   2.0692064e+00   9.6244692e+00
   2.6710394e+00   6.0159413e+00   7.2496291e+00
   1.8140415e+00   1.9791242e+00   9.6160749e+00
   4.4828381e+00   9.3209586e+00   6.6116313e+00
   8.4827708e+00   1.4596600e+01   6.4505795e+00
   9.6153886e+00   1.5965079e+01   6.4472835e+00
   5.2751642e+01   3.1320564e+01   9.3336549e+00
   6.2891413e+01   4.2925396e+01   8.6694028e+00
   2.1128923e+00   2.7879719e+00   9.5936478e+00
   5.3862694e+00   3.2529323e+00   9.6250382e+00
   3.2641070e+01   1.5664519e+01   9.5649743e+00
   3.6059802e+01   3.6709802e+01   6.5188217e+00
   1.5362226e+00   2.0166124e+00   8.2649033e+00
   2.1276439e+01   9.7811367e+00   9.6065799e+00
   7.6859237e+00   4.9219523e+00   9.6263285e+00
   1.8074325e+00   2.0820815e+00   9.4781376e+00
   2.1553653e+01   2.7551494e+01   6.4682290e+00
   6.8905296e+00   1.2075205e+01   7.4786813e+00
   3.4558103e+01   1.8486474e+01   9.5447744e+00
   5.7133914e+01   3.7982563e+01   9.0542765e+00
   1.7556599e+01   1.5064566e+01   9.6009330e+00
   5.5329086e+00   3.3747675e+00   9.6250855e+00
   1.8252874e+00   1.9848363e+00   9.6243326e+00
   3.4352620e+01   3.3165593e+01   8.7133668e+00
   4.7497096e+01   3.6238588e+01   8.9938080e+00
   6.4648948e+01   4.5985670e+01   7.8397138e+00
   2.3905012e+01   1.1599584e+01   9.6009330e+00
   4.8297294e+01   2.8944185e+01   9.3998266e+00
   4.9155956e+01   3.8739302e+01   8.7173590e+00
   3.1575432e+01   1.5070351e+01   9.5723032e+00
   8.5634503e+00   1.4194315e+01   7.4068421e+00
   1.3129726e+01   6.9199775e+00   9.6212700e+00
   6.3212571e+00   9.7515322e+00   9.0765213e+00
   1.8419007e+01   2.4966470e+01   6.4615326e+00
   1.7101175e+00   3.8603740e+00   6.7321764e+00
   1.2759824e+01   8.1305385e+00   9.6237921e+00
   8.7113741e+00   4.5168543e+00   9.6246321e+00
   5.4670864e+01   4.0468550e+01   8.7292819e+00
   1.7973398e+00   1.9701553e+00   9.5470588e+00
   4.3203417e+00   2.8211513e+00   9.6248511e+00
   4.3103211e+01   2.2443917e+01   9.4687901e+00
   4.6032261e+01   3.5629741e+01   9.0245528e+00
   5.2655263e+01   4.3528878e+01   6.5307307e+00
   5.1039335e+01   3.0021832e+01   9.3693144e+00
   4.7960140e+01   2.6768267e+01   9.4308001e+00
   4.6205469e+00   3.2582205e+00   9.6254971e+00
   2.0575614e+00   2.0792742e+00   9.6244393e+00
   1.9534322e+00   2.0215128e+00   9.6243612e+00
   1.8983586e+00   2.0002046e+00   9.6243509e+00
   2.2662045e+00   5.4617793e+00   6.5634000e+00
   7.6080974e+00   1.2796937e+01   7.7553773e+00
   4.8401105e+01   4.2073782e+01   6.5681750e+00
   1.8590560e+00   2.1275408e+00   9.6007259e+00
   1.8189331e+00   1.9631684e+00   9.6244570e+00
   3.9297288e+01   2.2141339e+01   9.5098757e+00
   1.8657832e+00   1.9670559e+00   9.6247279e+00
   3.0716860e+00   6.7552660e+00   7.3451678e+00
   2.8469122e+01   1.3349958e+01   9.5846820e+00
   1.3702984e+00   2.1188555e+00   7.3422281e+00
   6.3353726e+01   4.3593609e+01   8.5181910e+00
   3.7370944e+00   8.0505395e+00   7.0072610e+00
   4.8980703e+01   4.0723248e+01   8.0210576e+00
   1.8590433e+00   1.9546577e+00   9.6248792e+00
   1.8265798e+00   2.0052580e+00   9.6052005e+00
   3.1932189e+00   2.4478739e+00   9.6248832e+00
   4.2326865e+00   3.4651828e+00   9.6265775e+00
   2.6383744e+01   3.1052847e+01   6.4761767e+00
   4.6450929e+00   3.0911300e+00   9.6250233e+00
   1.8412395e+00   1.9755455e+00   9.6243509e+00
   1.7713345e+01   1.2466175e+01   9.6119770e+00
   5.9635847e+01   4.4562719e+01   7.8498886e+00
   6.5427457e+01   4.7501566e+01   6.5977073e+00
   1.4549326e+00   3.3550625e+00   6.2753565e+00
   6.3560801e+01   4.4005944e+01   8.4968549e+00
   1.8063341e+00   1.9686393e+00   9.5900953e+00
   7.0629667e+00   1.2824527e+01   6.4727947e+00
   3.0608109e+01   1.4630888e+01   9.5775556e+00
   5.5179501e+01   3.8458341e+01   8.9860206e+00
   2.1526253e+00   2.0929308e+00   9.6244052e+00
   3.6687257e+01   3.6606129e+01   7.1515705e+00
   3.3558940e+01   1.7773142e+01   9.5522514e+00
   2.0662258e+01   1.3882535e+01   9.6038766e+00
   2.9640287e+01   1.4901211e+01   9.5757069e+00
   2.2091066e+00   2.1330962e+00   9.6244361e+00
   3.8678420e+01   3.3632270e+01   8.9806129e+00
   3.4678815e+00   3.7701871e+00   9.6264678e+00
   2.0193907e+01   1.2036541e+01   9.6076408e+00
   2.2713863e+00   5.4820742e+00   6.5482857e+00
   2.1369461e+00   2.0801787e+00   9.6244659e+00
   4.1686027e+00   2.8604718e+00   9.6248826e+00
   1.8141892e+00   1.9667994e+00   9.6243226e+00
   1.7901735e+00   1.9842955e+00   9.4993686e+00
   3.0706625e+01   1.7000343e+01   9.5596148e+00
   1.8458402e+01   8.5333406e+00   9.6158436e+00
   1.8264558e+00   1.9699261e+00   9.6243565e+00
   1.2337581e+00   2.3697153e+00   6.4009529e+00
   1.9437940e+01   2.2980247e+01   8.9830297e+00
   1.8264977e+00   2.0727956e+00   9.5280917e+00
   2.5746506e+00   6.2177756e+00   6.4334149e+00
   3.3883986e+00   7.0064755e+00   7.8556578e+00
   2.2628246e+01   2.6262462e+01   8.6911981e+00
   8.2553506e+00   4.5842505e+00   9.6254520e+00
   1.3198961e+01   7.4889375e+00   9.6211885e+00
   1.5707648e+01   7.3583723e+00   9.6209475e+00
   1.0241794e+01   5.0889625e+00   9.6227561e+00
   1.8676825e+00   2.0119035e+00   9.6244049e+00
   3.7754026e+01   3.7054460e+01   7.2291286e+00
   2.1923944e+00   2.1440988e+00   9.6244831e+00
   1.8379164e+00   1.9733743e+00   9.6243754e+00
   1.2816777e+00   2.1124929e+00   6.9315933e+00
   4.0719316e+01   2.0801001e+01   9.5092962e+00
   6.8192212e+00   3.7994169e+00   9.6250370e+00
   1.0665177e+01   5.4518703e+00   9.6249574e+00
   1.3104371e+01   6.3942744e+00   9.6240802e+00
   4.8862265e+01   2.7165401e+01   9.4175548e+00
   2.5316721e+00   2.5129504e+00   9.6252172e+00
   3.9840660e+01   3.3901722e+01   9.0038476e+00
   1.5636610e+00   3.5292142e+00   6.5339462e+00
   5.8436313e+01   3.9175221e+01   8.9860309e+00
   2.8767103e+00   2.3839145e+00   9.6246155e+00
   2.8825822e+00   6.8508071e+00   6.3982515e+00
   5.9766609e+00   3.4821027e+00   9.6250530e+00
   6.5166500e+01   4.6843578e+01   7.2368338e+00
   8.8013207e+00   4.6585926e+00   9.6251530e+00
   2.8431780e+01   3.1050119e+01   8.1346117e+00
   8.2921889e+00   4.3536528e+00   9.6247200e+00
   1.8589686e+00   1.9994189e+00   9.6243769e+00
   3.0594948e+00   2.4170103e+00   9.6247377e+00
   1.7089386e+01   2.3474400e+01   7.0691002e+00
   1.8136924e+00   1.9655048e+00   9.6243512e+00
   5.1291635e+01   3.6153526e+01   9.0949389e+00
   1.8441854e+00   1.9589945e+00   9.6247331e+00
   2.8322202e+01   1.3279903e+01   9.5855629e+00
   1.3001026e+00   2.7687242e+00   6.2561747e+00
   8.9543732e+00   4.9547005e+00   9.6252643e+00
   1.4865057e+00   3.4941085e+00   6.2213056e+00
   6.5113355e+01   4.7633756e+01   6.5520482e+00
   3.2146152e+00   2.6793063e+00   9.6252978e+00
   3.2682324e+00   5.5366367e+00   9.2140066e+00
   3.9274331e+01   2.0790255e+01   9.5190030e+00
   2.0554112e+00   2.0544786e+00   9.6244226e+00
   7.8769144e+00   1.2502730e+01   8.5628000e+00
   2.0205062e+00   4.9657866e+00   6.3413143e+00
   1.8233317e+00   1.9698711e+00   9.6243290e+00
   2.1578362e+00   2.2802724e+00   9.6248899e+00
   1.9429498e+00   2.0192605e+00   9.6243714e+00
   5.8847147e+01   4.4290094e+01   7.8770296e+00
   5.0238143e+01   3.6642608e+01   9.0345543e+00
   2.4632956e+01   2.9631987e+01   6.8637647e+00
   3.4606859e+01   1.9836109e+01   9.5352307e+00
   1.2155787e+00   2.2457560e+00   6.4435327e+00
   3.4525196e+01   3.5137489e+01   7.5677595e+00
   2.1267033e+01   1.6655294e+01   9.5919472e+00
   1.8827513e+00   2.0341976e+00   9.6244437e+00
   2.7802177e+01   1.4339115e+01   9.5810616e+00
   3.8240896e+00   2.6426998e+00   9.6249688e+00
   6.2059737e+01   4.2923724e+01   8.6633395e+00
   3.4072219e+01   3.0049939e+01   9.2177553e+00
   6.4980624e+01   4.7116708e+01   7.1399423e+00
   4.4849969e+01   3.7808654e+01   8.6529384e+00
   5.1583558e+01   3.4099388e+01   9.2320036e+00
   7.6743458e+00   4.4063569e+00   9.6255238e+00
   4.2707378e+00   8.1944206e+00   8.0667877e+00
   1.8157616e+00   1.9752888e+00   9.6237434e+00
   4.2417918e+01   3.3951265e+01   9.1136134e+00
   4.4452290e+01   3.9032769e+01   8.0637337e+00
   5.5151631e+00   3.3056979e+00   9.6250439e+00
   1.6776263e+01   7.9508104e+00   9.6198737e+00
   7.7526024e+00   4.1473421e+00   9.6248602e+00
   6.0400263e+01   3.9370160e+01   8.9677294e+00
   2.4360314e+00   2.1816610e+00   9.6246428e+00
   3.4107683e+00   2.5245348e+00   9.6249298e+00
   3.8402411e+00   2.9302380e+00   9.6253273e+00
   4.7769120e+01   2.6331701e+01   9.4358116e+00
   2.0171924e+00   1.9997539e+00   9.6250010e+00
   1.8984559e+00   2.0031460e+00   9.6243752e+00
   4.1626061e+01   3.5814811e+01   8.8146085e+00
   6.5219777e+01   4.7641856e+01   6.5899870e+00
   1.3693311e+00   2.7579891e+00   6.6000023e+00
   1.6688511e+01   1.4892061e+01   9.6008337e+00
   4.0984933e+01   2.6347976e+01   9.4504546e+00
   9.3798561e+00   6.1111738e+00   9.6264765e+00
   1.3764675e+01   1.9904819e+01   7.6111005e+00
   1.8850311e+00   1.9933790e+00   9.6243441e+00
   1.7353089e+00   2.0477025e+00   9.1793882e+00
   1.8553608e+00   1.9814010e+00   9.6243353e+00
   1.8839302e+00   1.9598278e+00   9.6249249e+00
   1.8556726e+00   1.9789470e+00   9.6243978e+00
   1.8937372e+00   2.0230165e+00   9.6244176e+00
   6.3557252e+01   4.7204885e+01   6.5769496e+00
   1.6431330e+01   7.6436732e+00   9.6178815e+00
   1.8382399e+00   1.9736850e+00   9.6243700e+00
   1.9043951e+00   2.0860538e+00   9.6244848e+00
   1.8744794e+01   2.5245808e+01   6.4708140e+00
   3.7772602e+01   3.2883119e+01   9.0379910e+00
   6.3927754e+01   4.4669315e+01   8.3430196e+00
   6.4101520e+01   4.7141908e+01   6.8843452e+00
   2.4667180e+00   2.1996603e+00   9.6245749e+00
   6.3609750e+01   4.4198268e+01   8.4624432e+00
   2.0906413e+00   2.1230458e+00   9.6246048e+00
   1.7933024e+01   2.1001837e+01   9.1848634e+00
   1.8172378e+00   1.9677549e+00   9.6243258e+00
   4.4007334e+01   2.5030309e+01   9.4679920e+00
   6.0903996e+01   4.6369578e+01   6.5859240e+00
   5.1199386e+00   4.2856711e+00   9.6272515e+00
   1.9709805e+00   2.0794130e+00   9.6245094e+00
   5.0555545e+01   4.2537454e+01   6.9517270e+00
   1.8131773e+00   1.9664039e+00   9.6243229e+00
   8.3668457e+00   1.3446439e+01   8.1366561e+00
   6.2693342e+00   3.5578863e+00   9.6246688e+00
   2.4782510e+01   1.1425824e+01   9.5942589e+00
   1.9141341e+00   4.6926803e+00   6.3323678e+00
   1.6235660e+00   2.5431373e+00   8.0606018e+00
   2.2548830e+00   2.8972753e+00   9.6099959e+00
   6.5413439e+01   4.7481548e+01   6.5630473e+00
   3.9026326e+00   3.4017511e+00   9.6263588e+00
   5.6705724e+01   3.7702829e+01   9.0673521e+00
   3.7383650e+00   5.7369258e+00   9.4175704e+00
   2.8827439e+01   3.2269680e+01   7.1219948e+00
   3.0939375e+01   3.2098808e+01   8.4122190e+00
   2.1394185e+00   2.1252714e+00   9.6245279e+00
   5.1829068e+01   4.3229313e+01   6.5286146e+00
   4.5710813e+01   2.4553255e+01   9.4655239e+00
   2.0493924e+00   2.6502058e+00   9.5901017e+00
   2.6452366e+00   2.2392835e+00   9.6249269e+00
   3.7996137e+01   3.6423794e+01   7.9352480e+00
   5.6029366e+01   4.2997404e+01   8.0949441e+00
   1.8934467e+00   1.9916939e+00   9.6244240e+00
   6.0966671e+01   4.6411795e+01   6.5439178e+00
   2.6838852e+00   5.2533965e+00   8.4862540e+00
   4.1309028e+01   2.1472168e+01   9.5048631e+00
   1.8130884e+00   1.9664110e+00   9.6243216e+00
   5.3645367e+00   6.8873469e+00   9.5832327e+00
   6.1972495e+01   4.3652376e+01   8.5129112e+00
   5.7982157e+01   4.2242384e+01   8.5779843e+00
