# Supplementary material for: Rethinking Colour Constancy
Source: PLoS One. 2015 Sep 10;10(9):e0135029. doi: 10.1371/journal.pone.0135029 (PMC4565710; doi:10.1371/journal.pone.0135029)
Supplement: S1 Dataset — (ZIP) [file pone.0135029.s002.zip › 5-TransitionMetamerReflectanceData/BtoN_20munsells/targetXYZ_10.txt]

   7.0229670e+01   6.1341273e+01   1.9798999e+01
   7.5807391e+01   7.4123100e+01   2.0356376e+01
   7.5790873e+01   7.4080300e+01   2.0353451e+01
   4.0553375e+01   4.4969632e+01   2.0151353e+01
   2.0141487e+01   1.6942494e+01   2.4427243e+01
   7.5577104e+01   7.3518923e+01   2.0296358e+01
   4.3760914e+01   6.0505826e+01   2.0265440e+01
   1.0764627e+01   1.6312147e+01   1.9185056e+01
   2.8121377e+01   4.9651302e+01   2.0198332e+01
   1.9547228e+01   2.2772682e+01   1.9403419e+01
   4.5721955e+01   6.0788538e+01   2.0270149e+01
   1.1768488e+01   3.0911253e+01   2.0005091e+01
   4.8652848e+01   6.2415124e+01   2.0281047e+01
   4.7403886e+00   1.7014942e+01   1.9339150e+01
   3.9714542e+01   2.7589911e+01   2.1927126e+01
   7.3527626e+01   7.3293342e+01   2.0352382e+01
   3.8354566e+01   5.1438567e+01   2.0211759e+01
   1.4481097e+01   1.4589496e+01   2.4259000e+01
   6.4869832e+01   5.8157410e+01   2.0036740e+01
   1.5316204e+01   3.5999614e+01   2.0091746e+01
   4.2700923e+00   1.4349053e+01   1.9183967e+01
   3.2339877e+01   4.5645877e+01   2.0173052e+01
   2.9736521e+01   2.2060754e+01   2.0626720e+01
   1.2841658e+01   3.2433500e+01   2.0036346e+01
   6.4998473e+01   6.9893561e+01   2.0330142e+01
   7.3510337e+01   7.2696100e+01   2.0348019e+01
   7.1012901e+01   7.2213927e+01   2.0344428e+01
   6.0262061e+01   5.9457103e+01   2.0268747e+01
   7.5801091e+01   7.4082570e+01   2.0379834e+01
   3.5339687e+00   1.1692880e+01   1.9457226e+01
   4.6150027e+01   6.0652578e+01   2.0268515e+01
   7.5742378e+01   7.4096380e+01   2.0356373e+01
   3.6944811e+01   4.1158559e+01   2.0090715e+01
   7.5605357e+01   7.3967923e+01   2.0355610e+01
   3.3258591e+00   1.1746939e+01   1.9389472e+01
   3.4689458e+01   2.9146991e+01   1.9370747e+01
   5.5152840e+01   6.4566200e+01   2.0290899e+01
   6.5184678e+01   5.2275313e+01   2.0561680e+01
   7.2933938e+01   7.3075946e+01   2.0351178e+01
   1.9517221e+01   1.7092452e+01   2.1298145e+01
   7.2620630e+01   6.7519895e+01   2.0040740e+01
   5.2999639e+01   6.3717253e+01   2.0286250e+01
   7.5805515e+01   7.4122493e+01   2.0356374e+01
   3.5247566e+00   1.3186248e+01   1.9148236e+01
   7.1865067e+01   6.3767037e+01   2.0485496e+01
   7.1778391e+01   7.2732038e+01   2.0347419e+01
   3.1622301e+01   4.2309347e+01   2.0140396e+01
   5.4609622e+01   6.1619341e+01   2.0281161e+01
   2.3755312e+01   4.4535124e+01   2.0169185e+01
   2.8732545e+01   3.7275915e+01   2.0053536e+01
   5.1760937e+00   1.2562964e+01   1.9306782e+01
   6.5807119e+01   7.0566930e+01   2.0333539e+01
   1.6289778e+01   2.7125908e+01   1.9828654e+01
   2.1724738e+01   1.7812565e+01   2.2895011e+01
   3.1707113e+01   4.7997309e+01   2.0191921e+01
   3.2585670e+00   1.1103839e+01   1.9980165e+01
   4.0104719e+00   1.1048128e+01   2.0881882e+01
   7.5697481e+01   7.4090275e+01   2.0355912e+01
   6.1861194e+01   6.8765980e+01   2.0325018e+01
   2.1645132e+01   3.4803959e+01   2.0040868e+01
   1.1474895e+01   2.3611737e+01   1.9735288e+01
   2.8725358e+01   2.1780631e+01   2.0023261e+01
   3.9227926e+01   2.7455942e+01   2.1033653e+01
   7.5806845e+01   7.4075366e+01   2.0417350e+01
   7.1351021e+01   7.1764206e+01   2.0341015e+01
   6.3934159e+01   6.3190916e+01   2.0294264e+01
   3.3558959e+00   1.0892969e+01   2.0612220e+01
   4.9750939e+01   4.3418600e+01   1.9896873e+01
   1.6673466e+01   1.5896291e+01   2.1262610e+01
   1.4619890e+01   3.2797806e+01   2.0037901e+01
   7.2446075e+01   7.2829295e+01   2.0349871e+01
   6.0338334e+01   6.8401448e+01   2.0321187e+01
   6.6885541e+01   6.8125919e+01   2.0323519e+01
   7.1783414e+01   7.2378520e+01   2.0344894e+01
   1.0198317e+01   2.8730442e+01   1.9944212e+01
   3.2741362e+00   1.0916252e+01   2.0532596e+01
   3.4202174e+01   2.4509932e+01   2.0633778e+01
   3.9928468e+00   1.0632950e+01   2.4186060e+01
   4.3541303e+01   4.6868477e+01   2.0168264e+01
   7.3449431e+01   7.1953998e+01   2.0345101e+01
   7.5811243e+01   7.4116626e+01   2.0380200e+01
   3.4236423e+00   1.1330728e+01   1.9696684e+01
   5.9912321e+01   6.8227219e+01   2.0319993e+01
   1.6024943e+01   1.8902806e+01   1.9220276e+01
   6.5093292e+01   5.3429512e+01   1.9525611e+01
   2.1698708e+01   4.3440846e+01   2.0159827e+01
   6.9780864e+01   7.1723239e+01   2.0339862e+01
   4.0680802e+01   2.8239413e+01   2.1828192e+01
   1.0143818e+01   1.3743737e+01   1.9813296e+01
   6.4285881e+00   1.3816393e+01   1.9158055e+01
   7.5243103e+01   7.2901968e+01   2.0311293e+01
   4.9989940e+00   1.1251120e+01   2.1774166e+01
   7.5667109e+01   7.4064531e+01   2.0356228e+01
   6.4206270e+01   6.5860521e+01   2.0310209e+01
   3.9397132e+00   1.0664685e+01   2.3499556e+01
   5.2499849e+01   3.7838469e+01   2.0274674e+01
   2.9040119e+01   5.0531504e+01   2.0198740e+01
   1.7816819e+01   1.6995802e+01   1.9670709e+01
   4.8156313e+01   3.3160339e+01   2.4453071e+01
   1.3793311e+01   1.4299535e+01   2.4379344e+01
   7.1526426e+00   1.5383538e+01   1.9193894e+01
   7.5798683e+01   7.4119358e+01   2.0356414e+01
   7.5520244e+01   7.2679520e+01   2.1088768e+01
   6.0397380e+00   1.9941327e+01   1.9600825e+01
   4.3967784e+01   3.0695649e+01   2.0932755e+01
   6.0272104e+01   4.4672841e+01   2.4574137e+01
   9.0866950e+00   1.2649702e+01   2.2694798e+01
   6.1353460e+00   1.2918485e+01   1.9301755e+01
   6.7264565e+01   7.1113772e+01   2.0336897e+01
   3.4663485e+00   1.1116296e+01   2.0069725e+01
   4.6481322e+00   1.5647351e+01   1.9242855e+01
   3.8905203e+01   5.7606316e+01   2.0246597e+01
   3.3088929e+00   1.1281867e+01   1.9711442e+01
   2.9536653e+01   3.1101256e+01   1.9795154e+01
   2.2910835e+01   4.4800876e+01   2.0167834e+01
   1.0479644e+01   2.5509349e+01   1.9838012e+01
   4.6097045e+01   6.0602368e+01   2.0268212e+01
   4.0472432e+00   1.2066234e+01   1.9356526e+01
   3.9897968e+01   2.8064140e+01   2.0416293e+01
   7.5336508e+01   7.3939836e+01   2.0354834e+01
   2.6324518e+01   1.9864685e+01   2.3441261e+01
   5.8682435e+01   5.3282114e+01   2.0102553e+01
   5.7821934e+01   6.7139679e+01   2.0312961e+01
   3.8223028e+01   4.9444792e+01   2.0202636e+01
   3.4994701e+01   2.4361522e+01   2.4034828e+01
   3.3805301e+01   2.3780757e+01   2.3377011e+01
   7.3833451e+01   6.8883795e+01   2.0108215e+01
   3.1709881e+00   1.1272195e+01   1.9705072e+01
   7.2409243e+01   6.5896327e+01   1.9893824e+01
   1.1123464e+01   1.3279927e+01   2.3986446e+01
   4.1049440e+00   1.0882948e+01   2.2149599e+01
   9.5131131e+00   2.7610963e+01   1.9911317e+01
   4.2405721e+00   1.0678028e+01   2.4398475e+01
   2.8855880e+01   3.8600841e+01   2.0084183e+01
   1.7971251e+01   3.9297872e+01   2.0127526e+01
   7.5807674e+01   7.4121808e+01   2.0356464e+01
   3.8780093e+01   2.6621264e+01   2.4149964e+01
   6.1739151e+00   1.2679462e+01   1.9436934e+01
   6.4422596e+00   2.1656349e+01   1.9698212e+01
   4.3634713e+00   1.5866922e+01   1.9253753e+01
   3.4128756e+01   2.9443703e+01   1.9453687e+01
   6.4648151e+01   7.0097051e+01   2.0332201e+01
   6.7886868e+01   7.0844717e+01   2.0330955e+01
   7.4096431e+01   6.9920993e+01   2.0026648e+01
   7.5651567e+01   7.4172146e+01   2.0349703e+01
   3.9882588e+01   4.1160742e+01   2.0052898e+01
   4.0402276e+01   2.7670739e+01   2.4068832e+01
   5.8062981e+01   6.3971656e+01   2.0293735e+01
   7.0236019e+01   6.0869447e+01   2.0092315e+01
   7.6101026e+00   2.0609671e+01   1.9618197e+01
   4.1311795e+00   1.4706133e+01   1.9209473e+01
   3.7859354e+00   1.0671074e+01   2.3232294e+01
   6.4591030e+01   6.9677609e+01   2.0326011e+01
   1.2868712e+01   1.5064069e+01   1.9579733e+01
   7.5804973e+01   7.4110673e+01   2.0358717e+01
   9.8484381e+00   1.2785433e+01   2.4012387e+01
   1.7430017e+01   3.6629575e+01   2.0099611e+01
   3.7569741e+00   1.4297026e+01   1.9178049e+01
   6.5649992e+00   1.1511965e+01   2.4370811e+01
   7.5667874e+01   7.3998771e+01   2.0355843e+01
   8.8142484e+00   2.5314034e+01   1.9846590e+01
   2.9952705e+01   5.0678763e+01   2.0207119e+01
   3.7945310e+01   5.6979640e+01   2.0242778e+01
   3.5293594e+00   1.0967327e+01   2.0534071e+01
   9.9119103e+00   1.5876631e+01   1.9180888e+01
   7.5483129e+01   7.3763929e+01   2.0354414e+01
   7.5807415e+01   7.4109396e+01   2.0372217e+01
   7.5793600e+01   7.4117814e+01   2.0356389e+01
   5.3940156e+01   4.0544230e+01   1.9371487e+01
   7.5112196e+01   7.3951337e+01   2.0351124e+01
   6.0633866e+01   6.8590810e+01   2.0317421e+01
   5.6709059e+01   5.4573870e+01   2.0210972e+01
   6.1084082e+01   6.8702837e+01   2.0323256e+01
   6.3806381e+01   4.9913219e+01   2.1756487e+01
   3.7778811e+00   1.0697326e+01   2.2737743e+01
   5.9773127e+01   4.9745201e+01   1.9724953e+01
   7.5400308e+01   7.3999816e+01   2.0354738e+01
   3.3787517e+01   5.0408630e+01   2.0207060e+01
   2.3145349e+01   2.3177780e+01   1.9300179e+01
   4.2105806e+01   5.9645174e+01   2.0255331e+01
   6.6918472e+01   5.3645837e+01   2.4003027e+01
   2.0076846e+01   1.7340369e+01   2.1258076e+01
   5.6405314e+01   4.0676398e+01   2.3746932e+01
   6.5607862e+01   7.0393894e+01   2.0335837e+01
   2.7242445e+01   4.2506696e+01   2.0151243e+01
   1.9647754e+01   1.8429234e+01   1.9245271e+01
   4.5489830e+01   3.1826722e+01   2.0893400e+01
   2.4739231e+01   3.8610439e+01   2.0104847e+01
   7.3014026e+01   6.4469626e+01   2.4313063e+01
   9.7464505e+00   1.5242586e+01   1.9163852e+01
   5.5498035e+01   4.2561392e+01   1.9374087e+01
   7.5785558e+01   7.4179557e+01   2.0352320e+01
   7.3724026e+01   7.3545073e+01   2.0343881e+01
   4.2794146e+00   1.0693859e+01   2.4359596e+01
   8.2150628e+00   2.3322781e+01   1.9771518e+01
   7.5703187e+01   7.3980073e+01   2.0354783e+01
   4.5707954e+01   5.0796159e+01   2.0214362e+01
   4.0005780e+01   4.8560759e+01   2.0198615e+01
   5.3287085e+01   6.5457845e+01   2.0294947e+01
   3.8155309e+00   1.0765926e+01   2.0686586e+01
   7.5035916e+01   7.2358803e+01   2.0268007e+01
   3.3431184e+00   1.2003439e+01   1.9254587e+01
   7.5781511e+01   7.4103695e+01   2.0356396e+01
   6.9421940e+01   6.2785807e+01   1.9969440e+01
   5.3034419e+01   4.5227220e+01   1.9861405e+01
   4.0271323e+01   5.8470891e+01   2.0252039e+01
   9.2080350e+00   2.7060253e+01   1.9898441e+01
   3.7138281e+00   1.2817628e+01   1.9149295e+01
   3.2992711e+00   1.1086187e+01   2.0030722e+01
   1.6794695e+01   1.7539981e+01   1.9185865e+01
   7.1018923e+01   6.2220958e+01   2.0249950e+01
   7.0752417e+00   1.9374350e+01   1.9523943e+01
   3.2039355e+00   1.1071982e+01   2.0052119e+01
   7.5758286e+01   7.4172880e+01   2.0352120e+01
   3.0123254e+01   2.2990262e+01   1.9518433e+01
   3.8335571e+00   1.0661317e+01   2.3464958e+01
   7.5727241e+01   7.4106222e+01   2.0355605e+01
   6.0552069e+00   1.1391925e+01   2.3711949e+01
   6.9427287e+01   7.1781955e+01   2.0344648e+01
   7.5807412e+01   7.4121253e+01   2.0356494e+01
   4.2299866e+00   1.0674378e+01   2.4400731e+01
   4.1161035e+00   1.0641715e+01   2.4363253e+01
   3.2545521e+00   1.1332802e+01   1.9641232e+01
   4.1357111e+00   1.0653919e+01   2.4283585e+01
   7.5577830e+01   7.4031377e+01   2.0355469e+01
   7.5799825e+01   7.4114697e+01   2.0356460e+01
   5.3706582e+00   1.8671120e+01   1.9502565e+01
   1.3118887e+01   3.1895461e+01   2.0023878e+01
   1.5955052e+01   1.8334181e+01   1.9195828e+01
   7.5511036e+01   7.3686097e+01   2.0348981e+01
   4.2612951e+00   1.0733518e+01   2.3865238e+01
   7.5804175e+01   7.4155953e+01   2.0354238e+01
   7.4564026e+01   7.3733885e+01   2.0351912e+01
   7.5744729e+01   7.4108714e+01   2.0355850e+01
   2.5471630e+01   1.9557886e+01   2.2723818e+01
   7.5757197e+01   7.2979821e+01   2.1763357e+01
   2.0037976e+01   4.1699151e+01   2.0147177e+01
   1.9498228e+01   1.7601922e+01   1.9787909e+01
   1.5573480e+01   3.0868505e+01   1.9977623e+01
   1.8652446e+01   3.3196008e+01   2.0021240e+01
   7.5799795e+01   7.4119535e+01   2.0356428e+01
   7.5795505e+01   7.4116964e+01   2.0356467e+01
   3.3192511e+01   4.9910091e+01   2.0204143e+01
   6.6049446e+01   5.3427635e+01   2.0842884e+01
   3.9978023e+00   1.0639481e+01   2.4269480e+01
   7.4125665e+01   6.9016594e+01   2.0588069e+01
   2.5668953e+01   3.0458549e+01   1.9837910e+01
   3.6107640e+01   5.5695261e+01   2.0235412e+01
   4.6389743e+00   1.1116303e+01   2.1816809e+01
   3.7284468e+00   1.2479100e+01   1.9145424e+01
   3.1791671e+00   1.1353522e+01   1.9618481e+01
   7.5638566e+01   7.4062217e+01   2.0356162e+01
   4.0252958e+00   1.0635239e+01   2.4392251e+01
   5.9226442e+01   4.7517362e+01   1.9427146e+01
   3.5042898e+00   1.2413614e+01   1.9144088e+01
   3.4357512e+00   1.0783911e+01   2.1431212e+01
   6.4876498e+01   7.0035406e+01   2.0335584e+01
   4.0621680e+00   1.0706608e+01   2.3465713e+01
   3.7257764e+00   1.0724368e+01   2.2384117e+01
   7.0831505e+00   1.2203565e+01   2.0722293e+01
   7.5024875e+01   7.3748390e+01   2.0353976e+01
   7.5687261e+01   7.4175807e+01   2.0350297e+01
   2.2818046e+01   4.1620606e+01   2.0148793e+01
   7.2125201e+01   7.2664564e+01   2.0345785e+01
   3.4044221e+00   1.0866129e+01   2.0774949e+01
   3.9726434e+00   1.0639449e+01   2.4137846e+01
   2.3545346e+01   3.4113014e+01   2.0002914e+01
   1.8874864e+01   1.6405773e+01   2.4414180e+01
   7.0951330e+01   6.1996255e+01   2.0381746e+01
   4.3677051e+00   1.2564741e+01   1.9161600e+01
   3.2649444e+01   2.2986860e+01   2.4469149e+01
   4.8671426e+01   6.2442272e+01   2.0281318e+01
   1.9369060e+01   2.1361295e+01   1.9271158e+01
   5.4274353e+01   6.5832362e+01   2.0302100e+01
   7.2866611e+01   6.6125909e+01   2.0270776e+01
   5.1109460e+01   3.6000099e+01   2.2417061e+01
   6.2019493e+00   1.1588753e+01   2.2503568e+01
   7.5567851e+01   7.2709143e+01   2.1271991e+01
   7.3871290e+01   7.3575185e+01   2.0345526e+01
   3.5376914e+00   1.0888631e+01   2.0858406e+01
   2.5417554e+01   3.9728081e+01   2.0121064e+01
   2.9860425e+01   2.2173576e+01   2.0457820e+01
   8.7000131e+00   1.2838281e+01   2.0647211e+01
   7.5808148e+01   7.4121043e+01   2.0359374e+01
   6.3585835e+01   5.0711466e+01   1.9683289e+01
   3.0758629e+01   2.2009441e+01   2.4127241e+01
   7.8816900e+00   2.3930342e+01   1.9801409e+01
   3.4270593e+00   1.0788134e+01   2.1296879e+01
   9.8974346e+00   1.3771986e+01   1.9662022e+01
   2.8920767e+01   2.1429753e+01   2.1607795e+01
   5.1637890e+00   1.1223982e+01   2.2415687e+01
   2.7620833e+01   4.9224382e+01   2.0195597e+01
   4.5728622e+01   3.1482805e+01   2.3413703e+01
   4.0305271e+00   1.0938509e+01   2.1559456e+01
   4.0444388e+00   1.0627373e+01   2.4394944e+01
   7.8606152e+00   1.1999893e+01   2.4297863e+01
   3.6132225e+01   5.4766283e+01   2.0234107e+01
   7.5662364e+01   7.4089300e+01   2.0355179e+01
   7.5466804e+01   7.3984309e+01   2.0355109e+01
   1.3570138e+01   1.4205820e+01   2.4420619e+01
   7.5397379e+01   7.1731304e+01   2.1974600e+01
   5.3193959e+01   5.8423963e+01   2.0264745e+01
   6.6665548e+01   5.3145028e+01   2.4368103e+01
   6.1532030e+01   6.4046525e+01   2.0300093e+01
   7.5807526e+01   7.4121301e+01   2.0356491e+01
   3.1551488e+01   2.3473291e+01   1.9742150e+01
   6.6746047e+01   7.0916683e+01   2.0335871e+01
   7.5796889e+01   7.4118827e+01   2.0356405e+01
   2.2305715e+01   1.8605249e+01   2.0175883e+01
   7.5568149e+01   7.4081205e+01   2.0353537e+01
   6.8467167e+00   1.2405959e+01   1.9954177e+01
   1.9726508e+01   4.1518919e+01   2.0139059e+01
   9.7888333e+00   1.2771200e+01   2.3929627e+01
   3.5338033e+01   4.8470517e+01   2.0192216e+01
   3.7387424e+01   5.4048619e+01   2.0229327e+01
   5.1275485e+01   6.3973900e+01   2.0292125e+01
   1.0596601e+01   1.3288787e+01   2.2248319e+01
   5.3934110e+01   4.0581666e+01   1.9371370e+01
   2.7767289e+01   3.8641025e+01   2.0088809e+01
   2.7019053e+01   2.1663163e+01   1.9344122e+01
   7.1768311e+01   6.9424061e+01   2.0324120e+01
   3.4476091e+00   1.0779902e+01   2.1502824e+01
   3.3480359e+00   1.1275457e+01   1.9735859e+01
   7.5414299e+01   7.4024806e+01   2.0353523e+01
   7.3683697e+01   6.7743806e+01   2.0824971e+01
   4.4864034e+01   4.0536178e+01   1.9908282e+01
   5.8669454e+01   6.3753394e+01   2.0295110e+01
   7.4719090e+01   7.0035913e+01   2.1569055e+01
   1.7107193e+01   3.8170666e+01   2.0117599e+01
   1.8157541e+01   1.6213460e+01   2.3429459e+01
   1.1840532e+01   1.3752789e+01   2.2430187e+01
   7.5807855e+01   7.3079469e+01   2.1856252e+01
   4.0638957e+01   5.2034251e+01   2.0219351e+01
   7.5688938e+01   7.4177020e+01   2.0350258e+01
   2.4854258e+01   2.4384904e+01   1.9350429e+01
   3.0158887e+01   5.1291065e+01   2.0209211e+01
   5.0192209e+01   5.3099989e+01   2.0231419e+01
   3.2269730e+00   1.2025920e+01   1.9236993e+01
   5.0274344e+01   6.4036348e+01   2.0284893e+01
   3.3776322e+01   2.5005947e+01   1.9522776e+01
   7.2929802e+01   7.3026943e+01   2.0350954e+01
   5.2891862e+01   4.9312949e+01   2.0109470e+01
   6.4867715e+01   5.1310497e+01   2.1972342e+01
   6.7755690e+00   1.3931217e+01   1.9159117e+01
   4.1706101e+01   5.9346983e+01   2.0257261e+01
   3.3707361e+00   1.1852862e+01   1.9344964e+01
   1.9223863e+01   1.8402859e+01   1.9198935e+01
   7.0467959e+01   6.0369579e+01   2.1899897e+01
   2.3994620e+01   2.6010636e+01   1.9589450e+01
   2.1187763e+01   4.0433813e+01   2.0139179e+01
   1.4751323e+01   3.5323351e+01   2.0081023e+01
   7.4035223e+01   6.6976979e+01   2.3993951e+01
   7.5431874e+01   7.1355524e+01   2.2740044e+01
   7.5193303e+01   7.3885313e+01   2.0355350e+01
   4.8226968e+01   6.2146508e+01   2.0278777e+01
   7.5687672e+01   7.4114170e+01   2.0354214e+01
   3.5158904e+00   1.0751410e+01   2.1854355e+01
   4.2760214e+01   5.0448177e+01   2.0213089e+01
   2.9963731e+01   2.1609676e+01   2.4001504e+01
   1.5511027e+01   1.5062513e+01   2.3762558e+01
   3.6587182e+01   2.9549346e+01   1.9314111e+01
   5.0141313e+01   3.5396669e+01   2.1405541e+01
   3.8843242e+01   3.1500748e+01   1.9384023e+01
   4.7548300e+01   6.0656020e+01   2.0268075e+01
   5.9704074e+00   2.0224206e+01   1.9623042e+01
   7.5562945e+01   7.3847847e+01   2.0354811e+01
   4.9832050e+01   6.1109301e+01   2.0268865e+01
   1.9833329e+01   1.7071179e+01   2.2327863e+01
   6.8779493e+01   6.7509912e+01   2.0319912e+01
   6.0364159e+01   6.8383529e+01   2.0322420e+01
   3.3828354e+00   1.0811994e+01   2.1149217e+01
   6.9561583e+01   7.2064053e+01   2.0335356e+01
   4.9414893e+01   5.3570611e+01   2.0234588e+01
   7.4570114e+01   6.8681581e+01   2.3283993e+01
   2.4368480e+01   1.8849436e+01   2.4152616e+01
   6.3643741e+01   6.8992765e+01   2.0320881e+01
   3.5021992e+01   5.1725219e+01   2.0215006e+01
   4.8091166e+01   5.7327869e+01   2.0255047e+01
   7.5759855e+01   7.4183054e+01   2.0351509e+01
   7.2833195e+01   7.3024669e+01   2.0350503e+01
   4.1252713e+01   5.9078662e+01   2.0255495e+01
   6.9337271e+01   6.0684479e+01   1.9601866e+01
   4.8044664e+01   5.7535107e+01   2.0256406e+01
   1.0419729e+01   2.8351894e+01   1.9940325e+01
   3.4908690e+01   3.8690222e+01   2.0036396e+01
   4.7432267e+00   1.6957082e+01   1.9333540e+01
   6.5952414e+01   6.0415139e+01   2.0132055e+01
   7.3969561e+01   7.2925154e+01   2.0349361e+01
   1.1854251e+01   1.3524337e+01   2.4419941e+01
   3.2770652e+01   3.8617167e+01   2.0057991e+01
   5.8265444e+01   4.3550018e+01   2.0470412e+01
   2.1292210e+01   1.7741319e+01   2.2068394e+01
   6.1182670e+01   5.4371905e+01   2.0030709e+01
   7.5795100e+01   7.4168477e+01   2.0353237e+01
   1.5466018e+01   1.5288435e+01   2.1907803e+01
   3.8013535e+00   1.0714613e+01   2.2654665e+01
   4.7311980e+01   6.2543250e+01   2.0274117e+01
   3.4948153e+01   4.1760297e+01   2.0119647e+01
   7.2736501e+01   6.8260690e+01   2.0150351e+01
   7.5171084e+01   7.2432578e+01   2.0230343e+01
   5.2647960e+01   6.3526624e+01   2.0285127e+01
   3.5738938e+00   1.3372137e+01   1.9155195e+01
   3.8532061e+01   5.6650492e+01   2.0243587e+01
   4.7260878e+01   6.2004261e+01   2.0278336e+01
   6.4905192e+01   7.0299653e+01   2.0326389e+01
   4.7379067e+01   6.2512910e+01   2.0278675e+01
   5.0601652e+01   6.0638855e+01   2.0268778e+01
   3.5844241e+00   1.0726577e+01   2.2195138e+01
   7.5804030e+01   7.4120120e+01   2.0356487e+01
   5.4790625e+01   4.5044071e+01   1.9718913e+01
   1.7830207e+01   2.0661271e+01   1.9264294e+01
   7.4826113e+01   7.3828808e+01   2.0352138e+01
   4.5370287e+01   5.5813572e+01   2.0244054e+01
   1.1531793e+01   1.3397982e+01   2.4412843e+01
   7.5807646e+01   7.4121212e+01   2.0356752e+01
   5.3766848e+01   6.0792969e+01   2.0276120e+01
   7.2309228e+01   6.7377410e+01   2.0100552e+01
   7.3919313e+01   7.3195235e+01   2.0350537e+01
   8.8462773e+00   1.7677410e+01   1.9279200e+01
   1.6644560e+01   1.5801801e+01   2.1772590e+01
   6.3101532e+01   6.9234165e+01   2.0328705e+01
   6.4338712e+01   6.9990026e+01   2.0330907e+01
   3.2098108e+00   1.1042645e+01   2.0107409e+01
   8.1563325e+00   2.5190401e+01   1.9837433e+01
   3.4564295e+01   2.5000934e+01   1.9964304e+01
   3.3456452e+00   1.2461666e+01   1.9142942e+01
   4.0313492e+01   3.6717901e+01   1.9832096e+01
   4.0559892e+01   5.6293055e+01   2.0242908e+01
   8.7210436e+00   1.2408643e+01   2.3512756e+01
   7.0718497e+01   6.1541861e+01   2.0385654e+01
   6.2699910e+00   1.2515689e+01   1.9571688e+01
   3.9858213e+00   1.0670057e+01   2.3588141e+01
   7.5805174e+01   7.4120387e+01   2.0356490e+01
   3.6934133e+00   1.1711414e+01   1.9481975e+01
   7.5753869e+01   7.4191769e+01   2.0350817e+01
   3.5713883e+00   1.0817547e+01   2.1314007e+01
   7.5807505e+01   7.4121279e+01   2.0356491e+01
   3.1922584e+00   1.1234694e+01   1.9741885e+01
   5.0616449e+01   5.7004161e+01   2.0256029e+01
   7.5790841e+01   7.4103590e+01   2.0356397e+01
   2.2740921e+01   1.9300477e+01   1.9553490e+01
   5.3789722e+01   3.8418743e+01   2.2443366e+01
   7.5012968e+01   7.2332776e+01   2.0272832e+01
   7.2298876e+01   6.9029253e+01   2.0269228e+01
   3.5405153e+01   5.2093077e+01   2.0217197e+01
   5.7883938e+01   4.2076851e+01   2.4331151e+01
   6.4940423e+01   7.0315766e+01   2.0326295e+01
   6.7619579e+01   5.8745770e+01   1.9702377e+01
   7.5698306e+01   7.4181252e+01   2.0350206e+01
   5.5487167e+00   1.9511148e+01   1.9561008e+01
   3.9026164e+01   2.8997107e+01   1.9282057e+01
   7.4348505e+01   6.8080765e+01   2.3352376e+01
   3.9883085e+00   1.1762947e+01   1.9518387e+01
   4.3093953e+01   6.0009211e+01   2.0263108e+01
   4.4572154e+01   6.1013193e+01   2.0267465e+01
   3.3555338e+00   1.2392837e+01   1.9142057e+01
   1.7605654e+01   3.8483223e+01   2.0121022e+01
   5.7631830e+01   4.1757282e+01   2.4558680e+01
   5.3758194e+01   6.5085514e+01   2.0298897e+01
   1.9393037e+01   1.7756113e+01   1.9606681e+01
   7.5804712e+01   7.4120321e+01   2.0356488e+01
   3.4649779e+01   4.5413893e+01   2.0172262e+01
   3.0807348e+01   2.2593823e+01   2.0752695e+01
   7.0578413e+01   6.0112643e+01   2.3055891e+01
   3.4778090e+00   1.0774034e+01   2.1445357e+01
   7.5768538e+01   7.4108600e+01   2.0356391e+01
   3.5535134e+00   1.0872161e+01   2.0963463e+01
   3.3334108e+00   1.2211923e+01   1.9157667e+01
   7.3011117e+01   6.5457385e+01   2.2206958e+01
   4.7089669e+01   5.9939334e+01   2.0262773e+01
   7.5108159e+01   7.1613146e+01   2.0775788e+01
   3.7212537e+00   1.0681811e+01   2.2840883e+01
   7.3706256e+01   7.3409694e+01   2.0351324e+01
   4.8786206e+01   3.3755973e+01   2.3926506e+01
   6.5735959e+00   2.1800118e+01   1.9713328e+01
   7.5807230e+01   7.4121051e+01   2.0356496e+01
   6.5533833e+01   6.8956990e+01   2.0322480e+01
   5.2416657e+01   3.8969126e+01   1.9367180e+01
   4.8382997e+01   3.3982657e+01   2.1255559e+01
   7.5814117e+01   7.4105096e+01   2.0410028e+01
   6.0193784e+00   1.9258939e+01   1.9542293e+01
   7.3347339e+01   6.6333494e+01   2.2007634e+01
   7.4577477e+00   1.9314379e+01   1.9506663e+01
   5.3139520e+01   6.2863530e+01   2.0279428e+01
   4.7088000e+00   1.0884843e+01   2.3927126e+01
   2.2835186e+01   1.8838263e+01   2.0189137e+01
   7.5801074e+01   7.4119189e+01   2.0356480e+01
   5.6462625e+01   4.5931697e+01   1.9637638e+01
   5.6980268e+01   6.7053054e+01   2.0308249e+01
   7.5787618e+01   7.3093061e+01   2.1740341e+01
   6.9658576e+01   5.9716023e+01   2.0193411e+01
   1.3340320e+01   2.0173091e+01   1.9371711e+01
   4.4754196e+00   1.6564516e+01   1.9291884e+01
   7.3798301e+01   6.9724153e+01   2.0123467e+01
   9.5768045e+00   2.7098919e+01   2.1102343e+01
   2.6181649e+01   1.9961227e+01   2.4454075e+01
   4.2838830e+01   3.5128122e+01   2.4542012e+01
   3.9777135e+01   2.7265281e+01   2.4501017e+01
   4.4570420e+00   1.0771019e+01   2.4398472e+01
   2.9033880e+01   4.7882387e+01   2.3207149e+01
   2.6769381e+01   2.0435722e+01   2.4456970e+01
   6.5790611e+01   6.4534399e+01   2.4127967e+01
   1.1305017e+01   1.6214724e+01   2.4426734e+01
   3.7144942e+00   1.0689294e+01   2.2874525e+01
   1.9425988e+01   1.6659249e+01   2.4433277e+01
   1.5579327e+01   2.4290333e+01   2.4504193e+01
   2.3018188e+01   1.8235169e+01   2.4446289e+01
   3.0154933e+01   2.6779796e+01   2.4493482e+01
   3.6435320e+01   2.6225544e+01   2.4492596e+01
   4.0242101e+00   1.0637237e+01   2.4393389e+01
   1.7320360e+01   3.8187402e+01   2.1118510e+01
   3.4718549e+01   5.4915115e+01   2.0227840e+01
   1.9034770e+01   1.6887636e+01   2.4435719e+01
   7.3185981e+01   7.0996642e+01   2.2774622e+01
   3.6565338e+01   2.5272650e+01   2.4490389e+01
   3.9656996e+01   2.7140887e+01   2.4503731e+01
   1.4025399e+01   2.4282159e+01   2.4531368e+01
   5.6532719e+01   5.2353623e+01   2.4578792e+01
   6.5098432e+01   6.9670805e+01   2.1526271e+01
   5.0726331e+00   1.1442885e+01   2.4397651e+01
   5.6253253e+00   1.1541806e+01   2.4400354e+01
   4.0262074e+00   1.0638666e+01   2.4393240e+01
   4.5390602e+01   3.4637135e+01   2.4537413e+01
   4.2743300e+00   1.1504986e+01   2.4441185e+01
   5.8780781e+00   1.3852409e+01   2.4459519e+01
   3.6736053e+00   1.2281073e+01   2.1143734e+01
   4.1160342e+00   1.0672286e+01   2.4393460e+01
   7.4929441e+01   7.3945593e+01   2.0355040e+01
   4.9388310e+00   1.0990508e+01   2.4395519e+01
   2.1423293e+01   4.2572557e+01   2.1622250e+01
   6.7458310e+01   6.8156796e+01   2.3195981e+01
   4.6094091e+00   1.0853212e+01   2.4394774e+01
   6.9758144e+01   7.0894273e+01   2.2041122e+01
   2.1649944e+01   1.8057097e+01   2.4441797e+01
   5.5346541e+01   6.5653725e+01   2.1609910e+01
   7.2480674e+01   6.4860097e+01   2.4346323e+01
   1.8569682e+01   2.5442492e+01   2.4492367e+01
   5.0250638e+01   3.4902153e+01   2.4539808e+01
   4.0986926e+00   1.0636762e+01   2.4399125e+01
   3.0130915e+01   3.8319050e+01   2.4572963e+01
   3.4311355e+00   1.0903140e+01   2.1292435e+01
   5.2986036e+01   6.3834276e+01   2.2299660e+01
   7.5363884e+01   7.0941060e+01   2.3105117e+01
   6.4533382e+00   1.5407953e+01   2.4499450e+01
   3.0466426e+01   4.4031162e+01   2.4399919e+01
   6.8575104e+01   5.6061298e+01   2.4581959e+01
   3.1691965e+01   2.2493447e+01   2.4473914e+01
   4.8963043e+01   5.6791117e+01   2.4262664e+01
   3.2237069e+01   2.5469047e+01   2.4491535e+01
   6.2410008e+01   6.9261874e+01   2.0447516e+01
   5.3503388e+01   5.6832942e+01   2.4406909e+01
   1.0195671e+01   2.8578389e+01   2.0299227e+01
   3.9655527e+00   1.0822143e+01   2.3952797e+01
   4.3002039e+01   6.0135520e+01   2.0465141e+01
   5.4160739e+01   3.8313459e+01   2.4558205e+01
   4.0880636e+00   1.0659792e+01   2.4393565e+01
   4.0870606e+00   1.0653506e+01   2.4394734e+01
   4.3362754e+01   5.9749488e+01   2.1476774e+01
   6.3699664e+01   4.9064481e+01   2.4596420e+01
   2.1910340e+01   3.5276519e+01   2.4488324e+01
   4.0235124e+00   1.0637705e+01   2.4393238e+01
   8.4133783e+00   1.3731420e+01   2.4412299e+01
   5.8224786e+00   1.9911663e+01   2.0109307e+01
   1.0625299e+01   1.3333550e+01   2.4406988e+01
   5.3612961e+01   6.5592771e+01   2.0449461e+01
   1.7858331e+01   1.6410707e+01   2.4432928e+01
   6.4136579e+01   5.0036285e+01   2.4598619e+01
   7.4072063e+01   7.3614975e+01   2.0487432e+01
   1.6336632e+01   3.6463974e+01   2.1808846e+01
   5.0689502e+01   6.4271947e+01   2.0289479e+01
   2.0542929e+01   1.9288702e+01   2.4452576e+01
   5.4391749e+01   4.7154051e+01   2.4594566e+01
   5.5791317e+01   4.0133886e+01   2.4562000e+01
   1.7441923e+01   2.4287123e+01   2.4483998e+01
   4.2909454e+00   1.0781103e+01   2.4394103e+01
   5.9663637e+01   5.9311861e+01   2.4401026e+01
   4.0298986e+00   1.0640048e+01   2.4393250e+01
   2.5173321e+01   4.6283674e+01   2.1677393e+01
   5.4418076e+01   4.8443719e+01   2.4596969e+01
   3.0227243e+01   5.0907409e+01   2.1376695e+01
   5.7882052e+01   4.5246735e+01   2.4583308e+01
   5.6905501e+01   6.6935580e+01   2.0746495e+01
   7.5755877e+01   7.4186250e+01   2.0378190e+01
   2.3314099e+01   1.8377471e+01   2.4446840e+01
   4.0612488e+01   2.9842727e+01   2.4512594e+01
   7.5226534e+01   7.4041389e+01   2.0348488e+01
   3.7490733e+01   2.7453743e+01   2.4501063e+01
   7.0272163e+01   6.6041989e+01   2.4143564e+01
   7.3338287e+01   6.6162573e+01   2.4258763e+01
   5.2706671e+00   1.1073323e+01   2.4398621e+01
   3.7226609e+00   1.0855680e+01   2.2733205e+01
   4.1409088e+00   1.0675113e+01   2.4394371e+01
   1.1007315e+01   1.4710455e+01   2.4421070e+01
   1.2421561e+01   2.0808624e+01   2.4478425e+01
   1.9063881e+01   4.0722911e+01   2.0276700e+01
   4.4079080e+00   1.0835892e+01   2.4394666e+01
   9.3487693e+00   1.3611912e+01   2.4414267e+01
   4.0254748e+00   1.0637962e+01   2.4393333e+01
   4.1259805e+00   1.0668217e+01   2.4394622e+01
   4.3228450e+00   1.0746373e+01   2.4394263e+01
   4.9941470e+01   5.1280223e+01   2.4551657e+01
   4.5813383e+01   4.0559038e+01   2.4568714e+01
   3.3933920e+00   1.2158378e+01   1.9906796e+01
   5.1606217e+01   3.7618225e+01   2.4549774e+01
   4.6364980e+01   3.2241168e+01   2.4524560e+01
   1.1030883e+01   1.4856365e+01   2.4422055e+01
   4.4312583e+01   6.0942748e+01   2.0295759e+01
   2.5714200e+01   1.9488396e+01   2.4453297e+01
   4.0228416e+00   1.0639613e+01   2.4388575e+01
   2.0211095e+01   3.7478857e+01   2.4115158e+01
   1.2531034e+01   3.2214748e+01   2.0281800e+01
   3.7885254e+01   5.6724252e+01   2.0979902e+01
   7.1070055e+01   6.0454798e+01   2.4508029e+01
   3.0917703e+01   2.8227422e+01   2.4501776e+01
   4.1832452e+01   5.5204369e+01   2.3839821e+01
   1.0985408e+01   1.3183468e+01   2.4418692e+01
   5.4979311e+01   5.3952326e+01   2.4534583e+01
   3.2930293e+00   1.2355583e+01   1.9227157e+01
   7.5050235e+01   7.0040458e+01   2.3493858e+01
   3.2007880e+00   1.1333589e+01   1.9789540e+01
   7.4873059e+00   2.3838171e+01   1.9896835e+01
   4.1370746e+00   1.0692567e+01   2.4393619e+01
   7.0963077e+00   1.1747933e+01   2.4402479e+01
   4.1915506e+00   1.0694226e+01   2.4394271e+01
   7.3874702e+01   7.3593202e+01   2.0357452e+01
   1.6504663e+01   2.0775434e+01   2.4454057e+01
   4.7107121e+01   6.1518301e+01   2.1797093e+01
   2.3143697e+01   4.4465246e+01   2.1469872e+01
   4.0231846e+00   1.0637856e+01   2.4391731e+01
   3.7450154e+01   5.6779407e+01   2.0248962e+01
   3.4437298e+00   1.1262976e+01   2.1020153e+01
   7.5638075e+00   2.3773177e+01   2.0322418e+01
   4.0767001e+00   1.0656102e+01   2.4393464e+01
   4.0250958e+00   1.0638282e+01   2.4393240e+01
   4.0378390e+00   1.0642661e+01   2.4393300e+01
   6.5072872e+00   1.1903375e+01   2.4402313e+01
   3.8230575e+00   1.0817782e+01   2.3254497e+01
   1.7007865e+01   1.5740636e+01   2.4421600e+01
   4.8520808e+01   6.2732470e+01   2.1189964e+01
   2.0505175e+01   3.8635717e+01   2.3852062e+01
   4.0430229e+00   1.0670041e+01   2.4393863e+01
   2.5414509e+01   2.1344971e+01   2.4468383e+01
   5.6724878e+01   5.7177541e+01   2.4446698e+01
   7.5315016e+01   7.1199446e+01   2.3022981e+01
   3.5067330e+01   2.4569999e+01   2.4484285e+01
   4.1691237e+00   1.0693096e+01   2.4393457e+01
   2.2227898e+01   2.2348073e+01   2.4466353e+01
   3.5770650e+01   2.8732438e+01   2.4509240e+01
   5.3467975e+01   5.5001731e+01   2.4483280e+01
   4.0673919e+00   1.0781837e+01   2.4380579e+01
   4.3846920e+00   1.0807647e+01   2.4393868e+01
   6.0904599e+01   5.4886059e+01   2.4564371e+01
   2.8678951e+01   2.8677969e+01   2.4502717e+01
   8.5294943e+00   2.5833440e+01   1.9978969e+01
   2.6320162e+01   4.5295915e+01   2.3365861e+01
   5.7721210e+01   6.7441272e+01   2.0305688e+01
   4.2702837e+00   1.0691921e+01   2.4400645e+01
   4.3363941e+00   1.0785465e+01   2.4394357e+01
   1.8226659e+01   1.6194760e+01   2.4425817e+01
   2.4116193e+01   4.2265534e+01   2.3838714e+01
   4.4335599e+00   1.3683107e+01   2.2953840e+01
   5.5922877e+00   1.1181912e+01   2.4400880e+01
   6.0983724e+01   4.5636828e+01   2.4584900e+01
   4.9033226e+01   6.3454721e+01   2.0280731e+01
   7.0125450e+01   5.9556453e+01   2.4529308e+01
   3.9200888e+00   1.4750959e+01   1.9346172e+01
   6.3031489e+01   5.4435989e+01   2.4582605e+01
   7.5457468e+01   7.2123887e+01   2.2535065e+01
   4.2892408e+00   1.2826369e+01   2.3334436e+01
   3.7680088e+00   1.2968450e+01   2.0858863e+01
   2.5650024e+01   3.2098570e+01   2.4536449e+01
   4.0075729e+00   1.0641788e+01   2.4313558e+01
   8.9189715e+00   1.4547891e+01   2.4417399e+01
   4.0420736e+00   1.0642965e+01   2.4393548e+01
   3.8602231e+01   5.7318379e+01   2.0747071e+01
   9.0865044e+00   2.6377096e+01   2.0866832e+01
   1.7990085e+01   3.6035459e+01   2.3771439e+01
   4.5957293e+00   1.0916050e+01   2.4395142e+01
   6.4545621e+01   6.5236800e+01   2.3872803e+01
   5.9892798e+01   5.9759041e+01   2.4382341e+01
   4.3227838e+00   1.0737016e+01   2.4395368e+01
   4.3592431e+00   1.0796381e+01   2.4394468e+01
   4.0261008e+00   1.0635641e+01   2.4393865e+01
   6.2940570e+01   4.8374155e+01   2.4594059e+01
   6.1511597e+01   4.7504614e+01   2.4591123e+01
   4.6308816e+00   1.0845222e+01   2.4396487e+01
   4.9969561e+01   3.7241739e+01   2.4548950e+01
   7.1104778e+01   7.2572119e+01   2.0490950e+01
   5.7931230e+01   5.2739443e+01   2.4580888e+01
   1.5905569e+01   1.5190259e+01   2.4422820e+01
   7.5649955e+01   7.4060280e+01   2.0640354e+01
   4.6901400e+00   1.2737432e+01   2.4480733e+01
   1.2118143e+01   3.1714978e+01   2.0027753e+01
   1.0075665e+01   2.8358301e+01   2.0344401e+01
   1.1195535e+01   2.8457164e+01   2.2777369e+01
   4.2782277e+00   1.0856581e+01   2.4394572e+01
   1.7242097e+01   3.8601872e+01   2.0122525e+01
   3.0522687e+01   5.1759829e+01   2.0215371e+01
   4.0239348e+00   1.0637876e+01   2.4393234e+01
   3.2884911e+00   1.2328884e+01   1.9232288e+01
   3.7690853e+00   1.0720997e+01   2.3089224e+01
   2.6198144e+01   3.1340858e+01   2.4524769e+01
   2.2914480e+01   1.8909909e+01   2.4448508e+01
   3.1105921e+01   4.7167991e+01   2.4109923e+01
   4.0386835e+00   1.0638536e+01   2.4394211e+01
   7.3216696e+01   6.4909594e+01   2.4348211e+01
   3.5798275e+01   4.1154888e+01   2.4580831e+01
   5.0168901e+00   1.1199859e+01   2.4397787e+01
   4.5823533e+00   1.0824298e+01   2.4397044e+01
   9.1880400e+00   1.7451227e+01   2.4463235e+01
   1.8325741e+01   1.6275822e+01   2.4426471e+01
   3.4541521e+01   5.4420739e+01   2.1007398e+01
   4.1094242e+00   1.0776692e+01   2.4395831e+01
   8.3352862e+00   1.2899305e+01   2.4408299e+01
   4.0338055e+00   1.0642119e+01   2.4393243e+01
   4.2667566e+01   3.2411398e+01   2.4526711e+01
   5.2697630e+01   3.7299842e+01   2.4549567e+01
   8.8812418e+00   2.6506514e+01   1.9908803e+01
   4.3491227e+01   4.4694871e+01   2.4589520e+01
   4.8750593e+01   3.3618570e+01   2.4537726e+01
   8.8786406e+00   1.5186441e+01   2.4421135e+01
   7.5691627e+01   7.4180678e+01   2.0351292e+01
   4.0236920e+00   1.0637826e+01   2.4393229e+01
   3.4101951e+01   5.3608749e+01   2.1706752e+01
   1.7759862e+01   1.5964744e+01   2.4426452e+01
   6.1833074e+01   6.8982401e+01   2.0552447e+01
   5.5554555e+01   5.9173026e+01   2.4311784e+01
   4.9618789e+01   6.2840240e+01   2.1771519e+01
   4.8919967e+00   1.0931419e+01   2.4398609e+01
   9.2520553e+00   2.5479032e+01   2.2578570e+01
   1.4651878e+01   1.4701980e+01   2.4418430e+01
   4.0240112e+00   1.0637940e+01   2.4393225e+01
   1.3703351e+01   1.4945081e+01   2.4426671e+01
   6.4134657e+01   5.4308879e+01   2.4588267e+01
   3.3202909e+00   1.1839933e+01   1.9880041e+01
   3.3639670e+00   1.1956655e+01   1.9970235e+01
   6.1449403e+01   6.1485577e+01   2.4306942e+01
   7.4014363e+01   7.3531494e+01   2.0631127e+01
   4.0410776e+00   1.0631433e+01   2.4395881e+01
   3.7721144e+00   1.0798725e+01   2.3024035e+01
   4.1118335e+00   1.0647848e+01   2.4397794e+01
   3.4236731e+01   5.0135692e+01   2.3933892e+01
   4.0926401e+01   3.3500261e+01   2.4534440e+01
   7.1473641e+01   7.2241353e+01   2.1286835e+01
   3.3045437e+00   1.1922029e+01   1.9722782e+01
   4.3413988e+00   1.0758993e+01   2.4394169e+01
   7.3178547e+01   6.4818558e+01   2.4352878e+01
   7.2960441e+01   6.4781754e+01   2.4359991e+01
   1.5662470e+01   1.5125256e+01   2.4420567e+01
   1.6830391e+01   1.5594989e+01   2.4422875e+01
   3.7468661e+01   2.5940230e+01   2.4492711e+01
   7.4218298e+01   6.8774772e+01   2.3827094e+01
   4.2418653e+00   1.0720917e+01   2.4393776e+01
   2.5167887e+01   1.9309198e+01   2.4450332e+01
   3.6277373e+01   4.1158045e+01   2.4581126e+01
   5.3674829e+01   6.5668227e+01   2.0314468e+01
   5.8152241e+01   5.0263192e+01   2.4597962e+01
   6.7071767e+00   1.1965766e+01   2.4402462e+01
   8.7158817e+00   1.2347360e+01   2.4407048e+01
   6.8265991e+01   6.5496192e+01   2.4115616e+01
   3.8653054e+00   1.0681424e+01   2.3593790e+01
   4.9224335e+00   1.1281171e+01   2.4397099e+01
   3.3486047e+00   1.1733317e+01   2.0119423e+01
   6.7738004e+01   7.0878313e+01   2.1270716e+01
   6.5627554e+01   6.3901932e+01   2.4215000e+01
   4.0327720e+00   1.0635283e+01   2.4394446e+01
   3.7191766e+00   1.4166669e+01   1.9172643e+01
   1.6388426e+01   1.5531782e+01   2.4420136e+01
   6.5487197e+01   7.0525130e+01   2.0340356e+01
   6.9409985e+01   7.2010521e+01   2.0334922e+01
   3.8659150e+00   1.4643822e+01   1.9236195e+01
   6.5615718e+01   6.9796942e+01   2.1613388e+01
   7.0006463e+01   7.1951428e+01   2.0935627e+01
   3.9679762e+01   3.7713057e+01   2.4554124e+01
   4.1610191e+00   1.0729773e+01   2.4393852e+01
   4.0228522e+00   1.0655825e+01   2.4375931e+01
   4.2611337e+01   3.2407667e+01   2.4526715e+01
   2.3716410e+01   2.2203612e+01   2.4468920e+01
   5.8738846e+01   4.2976702e+01   2.4576200e+01
   8.0384476e+00   2.4955141e+01   1.9867146e+01
   5.5887143e+01   6.6039395e+01   2.1433621e+01
   3.3263826e+01   2.3700686e+01   2.4477730e+01
   2.5993218e+01   2.2587586e+01   2.4474270e+01
   3.0576962e+01   2.5348117e+01   2.4491649e+01
   7.5724671e+01   7.3673152e+01   2.1288224e+01
   7.5643053e+01   7.2601155e+01   2.2253690e+01
   7.0246238e+01   5.9509221e+01   2.4531430e+01
   8.7348270e+00   2.6220656e+01   1.9955690e+01
   2.8807288e+01   4.6075863e+01   2.3936227e+01
   6.3937827e+01   5.5439264e+01   2.4572988e+01
   4.5683495e+00   1.1159340e+01   2.4396399e+01
   5.6737621e+00   1.1414639e+01   2.4397323e+01
   7.4342393e+01   6.8858086e+01   2.3815001e+01
   4.2966324e+00   1.0753235e+01   2.4393617e+01
   1.5506680e+01   1.6593642e+01   2.4433625e+01
   3.2791520e+00   1.1274373e+01   2.0219383e+01
   3.1914662e+00   1.1291239e+01   1.9784982e+01
   4.7406251e+00   1.0887963e+01   2.4396196e+01
   6.5596282e+01   7.0569557e+01   2.0329256e+01
   4.1881318e+01   3.4255501e+01   2.4537889e+01
   6.8175933e+00   1.1649517e+01   2.4401586e+01
   4.4591736e+01   3.0540919e+01   2.4518709e+01
   4.5927166e+00   1.0885378e+01   2.4395826e+01
   3.5360100e+00   1.0987974e+01   2.1715119e+01
   3.0790065e+01   2.4300364e+01   2.4484338e+01
   1.1136386e+01   1.3283551e+01   2.4411724e+01
   3.0992629e+01   3.4368651e+01   2.4539854e+01
   3.3132311e+00   1.1048218e+01   2.0595035e+01
   3.5022273e+01   2.4517680e+01   2.4483975e+01
   4.1478029e+01   5.4088117e+01   2.4080184e+01
   4.0275407e+00   1.0637523e+01   2.4393582e+01
   7.5538644e+01   7.4140876e+01   2.0355561e+01
   7.4425211e+01   6.8016125e+01   2.4012447e+01
   1.9781287e+01   3.8701197e+01   2.3434435e+01
   4.7821227e+01   3.3287519e+01   2.4529922e+01
   4.0624257e+00   1.0652906e+01   2.4393308e+01
   6.1258966e+01   4.9260990e+01   2.4597137e+01
   4.0389126e+00   1.0672537e+01   2.4394421e+01
   1.9609939e+01   3.9684201e+01   2.2544926e+01
   6.7688574e+01   7.1258161e+01   2.0614197e+01
   4.1953967e+00   1.4696478e+01   2.0677317e+01
   1.5509947e+01   1.5024671e+01   2.4422293e+01
   3.5444980e+00   1.1399977e+01   2.1379549e+01
   2.5681584e+01   4.7616820e+01   2.0178569e+01
   6.6463906e+01   7.0882350e+01   2.0397426e+01
   4.0901811e+01   5.5285113e+01   2.3610698e+01
   7.5137242e+01   7.0576592e+01   2.3292669e+01
   1.6003795e+01   2.9971456e+01   2.4440510e+01
   1.4484242e+01   1.4610586e+01   2.4419467e+01
   7.5407553e+01   7.4067960e+01   2.0451166e+01
   6.0347005e+01   5.1897766e+01   2.4595816e+01
   7.2618027e+01   6.3571561e+01   2.4410632e+01
   1.4346731e+01   3.4846304e+01   2.0142711e+01
   1.3159314e+01   1.4261366e+01   2.4412328e+01
   4.8442090e+01   3.8944301e+01   2.4558842e+01
   3.3077209e+00   1.0998366e+01   2.0613656e+01
   3.1989598e+00   1.1165055e+01   1.9943091e+01
   3.5895662e+00   1.1411255e+01   2.1586964e+01
   4.0230401e+00   1.0638617e+01   2.4390389e+01
   5.4960441e+01   6.4268612e+01   2.2614369e+01
   4.0468219e+00   1.0658825e+01   2.4393353e+01
   7.1359276e+01   7.2234508e+01   2.1240490e+01
   6.4294329e+00   1.1490657e+01   2.4402419e+01
   3.3501435e+00   1.0903755e+01   2.0908244e+01
   4.1169038e+00   1.0681843e+01   2.4393560e+01
   4.6012546e+01   3.1503650e+01   2.4528117e+01
   5.6735767e+01   6.6364356e+01   2.1497901e+01
   8.5647237e+00   1.3993945e+01   2.4412291e+01
   3.4005365e+01   5.4058614e+01   2.0961699e+01
   4.6624165e+01   6.2142232e+01   2.0427314e+01
   7.5740477e+01   7.4183477e+01   2.0378201e+01
   2.0588596e+01   1.7285009e+01   2.4435603e+01
   2.8139499e+01   3.7604539e+01   2.4567887e+01
   7.5215043e+01   7.0982391e+01   2.3118452e+01
   6.2183768e+01   4.7095511e+01   2.4590271e+01
   3.6224721e+00   1.1211244e+01   2.1931693e+01
   1.7638731e+01   1.5920404e+01   2.4425453e+01
   1.3205227e+01   3.3290476e+01   2.0057290e+01
   6.5466569e+01   6.3163184e+01   2.4291197e+01
   6.8956252e+01   5.6825445e+01   2.4575631e+01
   4.4018416e+00   1.1113067e+01   2.4397426e+01
   1.1815801e+01   2.3262374e+01   2.4525314e+01
   6.0309592e+00   1.3952280e+01   2.4454920e+01
   7.5569811e+01   7.1803785e+01   2.2679609e+01
   1.8702287e+01   1.6369522e+01   2.4428530e+01
   3.9918829e+00   1.2244474e+01   2.2734335e+01
   3.4929551e+00   1.1144625e+01   2.1367458e+01
   8.3718977e+00   1.2329530e+01   2.4402873e+01
   5.2291903e+01   3.9137185e+01   2.4556945e+01
   3.0537620e+01   2.4726136e+01   2.4488514e+01
   4.0509834e+00   1.0645169e+01   2.4393752e+01
   2.5734411e+01   2.2589240e+01   2.4473548e+01
   3.6866044e+01   2.5546012e+01   2.4490660e+01
   3.7553182e+00   1.0722294e+01   2.3023452e+01
   1.5571365e+01   1.5391316e+01   2.4423670e+01
   3.9060339e+01   5.7408194e+01   2.1090067e+01
   3.3887354e+01   2.3878375e+01   2.4479219e+01
   4.5789655e+01   3.4579722e+01   2.4536749e+01
   5.7040372e+01   6.0943192e+01   2.4171264e+01
   9.6913603e+00   2.0324698e+01   2.4524177e+01
   7.5530712e+01   7.4134101e+01   2.0371047e+01
   2.6932498e+01   3.3901917e+01   2.4551785e+01
   4.0240577e+00   1.0636943e+01   2.4393440e+01
   1.5425285e+01   3.5329908e+01   2.1763253e+01
   5.9061322e+00   1.2529301e+01   2.4405627e+01
   1.5786460e+01   2.9886290e+01   2.4428432e+01
   5.5445721e+01   6.2391986e+01   2.3667992e+01
   5.3006824e+01   5.0416534e+01   2.4585562e+01
   4.9018721e+01   5.2636757e+01   2.4499647e+01
   3.6343748e+01   5.0787798e+01   2.4117683e+01
   4.4734016e+00   1.0818385e+01   2.4394182e+01
   6.3179349e+00   1.1457263e+01   2.4401006e+01
   2.4838183e+01   1.9100852e+01   2.4449523e+01
   2.4230686e+01   3.8516276e+01   2.4427721e+01
   4.0141355e+00   1.0653597e+01   2.4334167e+01
   3.5542524e+00   1.1870174e+01   2.0969467e+01
   1.4540595e+01   1.4748231e+01   2.4416457e+01
   5.0969861e+01   3.5528841e+01   2.4542634e+01
   8.2204765e+00   2.4218905e+01   2.1729442e+01
   3.3183237e+01   2.3978195e+01   2.4479907e+01
   3.6952931e+00   1.1827115e+01   2.1699695e+01
   7.0739836e+01   6.0976033e+01   2.4493727e+01
   2.4852417e+01   2.4361096e+01   2.4478894e+01
   5.2623398e+01   6.0734709e+01   2.3805863e+01
   3.6719752e+01   5.5921328e+01   2.1032598e+01
   4.6820393e+00   1.4457042e+01   2.3036450e+01
   6.6532720e+01   5.2872796e+01   2.4600195e+01
   7.1465051e+01   6.1481506e+01   2.4483903e+01
   4.0681782e+01   3.8942532e+01   2.4561286e+01
   4.6051560e+00   1.0893158e+01   2.4396154e+01
   3.5827231e+01   2.5440610e+01   2.4488215e+01
   3.5277458e+00   1.0752342e+01   2.1917372e+01
   3.9591824e+00   1.4909472e+01   1.9313513e+01
   4.0876406e+00   1.0665847e+01   2.4393552e+01
   1.5699887e+01   1.5103212e+01   2.4422650e+01
   6.9496966e+01   6.6477222e+01   2.4006406e+01
   5.2789492e+00   1.1261215e+01   2.4397479e+01
   4.6769078e+00   1.2342140e+01   2.4461816e+01
   3.0292260e+01   2.1744688e+01   2.4470347e+01
   4.0234856e+00   1.0637767e+01   2.4393226e+01
   4.4627537e+01   3.0486310e+01   2.4523816e+01
   2.3642654e+01   4.4411193e+01   2.2102183e+01
   3.8974397e+00   1.0960317e+01   2.3495504e+01
   5.4361550e+00   1.3128435e+01   2.4447546e+01
   3.0386127e+01   4.5708830e+01   2.4257117e+01
   8.1555231e+00   1.6394425e+01   2.4462336e+01
   3.9614871e+01   2.9115138e+01   2.4509320e+01
   4.1393701e+00   1.0657997e+01   2.4397758e+01
   4.3028448e+00   1.0718559e+01   2.4397588e+01
   9.4925845e+00   2.7286344e+01   2.0513214e+01
   8.6734640e+00   1.4135921e+01   2.4413182e+01
   3.3652255e+01   2.3551402e+01   2.4482817e+01
   5.6095448e+01   6.6587004e+01   2.0740817e+01
   2.0663476e+01   2.0855773e+01   2.4459174e+01
   5.8639767e+00   1.9325652e+01   2.1205825e+01
   3.2154438e+01   2.3889194e+01   2.4480821e+01
   7.0558153e+01   5.9497003e+01   2.4529744e+01
   5.4405936e+01   4.6248544e+01   2.4591078e+01
   3.9992426e+00   1.1129727e+01   2.3862807e+01
   2.1769198e+01   1.8622920e+01   2.4448220e+01
   8.1798677e+00   1.3212029e+01   2.4409352e+01
   4.0240301e+00   1.0637979e+01   2.4393226e+01
   7.1949603e+01   6.3068140e+01   2.4430601e+01
   3.0473538e+01   2.1878490e+01   2.4468281e+01
   3.3122282e+00   1.1299416e+01   2.0354225e+01
   7.5506912e+01   7.4076458e+01   2.0508018e+01
   3.2836663e+00   1.0953875e+01   2.0542144e+01
   8.2687013e+00   1.2910402e+01   2.4408026e+01
   3.1029204e+01   2.6969038e+01   2.4494945e+01
   2.0101526e+01   1.7097066e+01   2.4434165e+01
   1.0956836e+01   2.0601131e+01   2.4512374e+01
   4.0320641e+00   1.0643371e+01   2.4393261e+01
   6.5486174e+01   6.2328629e+01   2.4355923e+01
   2.0652953e+01   1.7428642e+01   2.4438169e+01
   4.0915027e+00   1.0664579e+01   2.4393368e+01
   1.4819152e+01   1.4741131e+01   2.4420900e+01
   7.3514557e+01   7.3476344e+01   2.0346097e+01
   4.0617215e+00   1.0628093e+01   2.4398145e+01
   6.9771033e+01   7.2123490e+01   2.0389357e+01
   2.9755621e+01   3.1578255e+01   2.4520004e+01
   1.4592056e+01   1.4977284e+01   2.4419950e+01
   2.1618383e+01   2.5676498e+01   2.4484896e+01
   6.4706029e+00   1.8745812e+01   2.3802062e+01
   1.6008820e+01   2.8372925e+01   2.4525762e+01
   1.5571850e+01   1.5085750e+01   2.4420428e+01
   2.6829618e+01   2.0113873e+01   2.4455821e+01
   5.5101835e+01   4.3213083e+01   2.4575952e+01
   2.7012148e+01   4.8723244e+01   2.0436522e+01
   4.6263011e+01   3.1851624e+01   2.4523792e+01
   3.1682744e+01   5.0360896e+01   2.2945319e+01
   5.1897890e+01   4.6520023e+01   2.4594348e+01
   1.0570284e+01   2.7000509e+01   2.3251719e+01
   3.5340432e+00   1.0750711e+01   2.1949150e+01
   3.9961862e+00   1.2728916e+01   2.2221394e+01
   3.2671447e+00   1.1050494e+01   2.0373174e+01
   4.1390549e+00   1.0682970e+01   2.4393443e+01
   4.4041038e+00   1.0771020e+01   2.4394649e+01
   1.3679222e+01   2.6390388e+01   2.4492062e+01
   4.5767470e+00   1.0796201e+01   2.4402414e+01
   1.0946038e+01   1.3307112e+01   2.4407925e+01
   1.5854061e+01   3.3338014e+01   2.3831019e+01
   5.8645428e+01   4.8189655e+01   2.4595311e+01
   4.0685339e+00   1.0629786e+01   2.4398307e+01
   4.0129640e+00   1.0712784e+01   2.4279737e+01
   3.6559296e+00   1.3659878e+01   1.9511673e+01
   6.8113669e+01   5.9347657e+01   2.4518385e+01
   4.1924316e+00   1.0695756e+01   2.4394058e+01
   5.5245934e+00   1.9456349e+01   1.9559246e+01
   4.1759831e+01   3.2261609e+01   2.4526345e+01
   9.9734216e+00   1.6964543e+01   2.4435831e+01
