# Supplementary material for: Rethinking Colour Constancy
Source: PLoS One. 2015 Sep 10;10(9):e0135029. doi: 10.1371/journal.pone.0135029 (PMC4565710; doi:10.1371/journal.pone.0135029)
Supplement: S1 Dataset — (ZIP) [file pone.0135029.s002.zip › 5-TransitionMetamerReflectanceData/BtoN_20munsells/targetXYZ_11.txt]

   7.4880072e+01   7.7582300e+01   3.2652528e+01
   4.4685734e+01   6.0700783e+01   3.2512769e+01
   1.9030306e+01   2.3695711e+01   3.1423402e+01
   7.1099806e+01   6.1767098e+01   3.3429408e+01
   3.8598044e+01   2.9968319e+01   3.2467945e+01
   7.5442376e+01   7.2548530e+01   3.2033762e+01
   5.7491623e+01   4.6652561e+01   3.1582329e+01
   9.6377405e+00   1.7426682e+01   3.1734033e+01
   7.6961214e+01   7.4229122e+01   3.3497613e+01
   2.1539137e+01   2.0351567e+01   3.6352191e+01
   7.8660919e+01   7.9689222e+01   3.3490063e+01
   1.9301156e+01   3.9421011e+01   3.2258610e+01
   1.8030047e+01   4.1810030e+01   3.2326281e+01
   2.4226257e+01   4.9284563e+01   3.2419018e+01
   7.2307572e+01   7.7031635e+01   3.2646191e+01
   6.6356944e+00   1.4482442e+01   3.6364860e+01
   5.9818074e+01   7.3080646e+01   3.2611128e+01
   7.8798443e+01   8.1001807e+01   3.2675271e+01
   3.2931098e+01   5.6974011e+01   3.2484060e+01
   7.8140400e+01   8.0826387e+01   3.2667882e+01
   2.6649485e+01   4.9062173e+01   3.2420060e+01
   3.1783204e+01   3.0584550e+01   3.1441965e+01
   2.9382440e+01   4.2117130e+01   3.2246812e+01
   3.2582954e+01   5.3254437e+01   3.2455889e+01
   7.8747108e+01   8.1012715e+01   3.2672027e+01
   5.7989531e+01   6.6988480e+01   3.2572901e+01
   1.0148977e+01   1.6077638e+01   3.4375161e+01
   3.8274439e+01   6.1654032e+01   3.2515745e+01
   1.2366636e+01   2.4169689e+01   3.1511350e+01
   7.8735904e+01   8.0890099e+01   3.2673541e+01
   7.1656680e+01   7.8488409e+01   3.2649028e+01
   7.8598158e+01   8.0936122e+01   3.2674305e+01
   6.9951048e+01   5.8320392e+01   3.7564571e+01
   5.5698196e+01   5.9420105e+01   3.2495136e+01
   5.8677017e+01   4.4304830e+01   3.6908504e+01
   3.5997155e+01   5.6638229e+01   3.2483373e+01
   5.8651794e+00   1.4392144e+01   3.5322215e+01
   2.4823303e+01   2.1976007e+01   3.5060222e+01
   2.5724690e+01   2.5106697e+01   3.1524237e+01
   2.0085780e+01   2.1241047e+01   3.1927336e+01
   2.9762075e+01   2.6909081e+01   3.1551672e+01
   2.7664666e+01   2.4060082e+01   3.2515595e+01
   1.7284746e+01   1.8728223e+01   3.5258921e+01
   7.8827071e+01   8.1015268e+01   3.2674988e+01
   7.6132474e+01   8.0092064e+01   3.2665281e+01
   7.6975391e+01   7.2652548e+01   3.6360158e+01
   7.2549392e+01   6.8158439e+01   3.1985925e+01
   5.6893185e+01   4.3036491e+01   3.4868433e+01
   7.4602313e+01   7.9300439e+01   3.2665183e+01
   5.5505103e+00   1.5286941e+01   3.2183001e+01
   7.7997957e+01   7.4917693e+01   3.7298175e+01
   6.6139635e+01   7.5416249e+01   3.2625324e+01
   6.2486080e+01   4.8851799e+01   3.5434410e+01
   6.4979559e+01   7.1059882e+01   3.2606115e+01
   7.8675185e+01   8.0939870e+01   3.2674784e+01
   1.9023214e+01   2.5599780e+01   3.1430781e+01
   6.4463544e+00   1.4353818e+01   3.6913363e+01
   7.8476374e+01   8.0882184e+01   3.2674298e+01
   7.7013967e+01   7.9571759e+01   3.2664832e+01
   3.4398083e+01   4.4590323e+01   3.2289074e+01
   7.8827370e+01   8.1012481e+01   3.2675313e+01
   5.7936719e+01   6.3594786e+01   3.2549176e+01
   2.1798489e+01   3.0375706e+01   3.1760121e+01
   7.8725209e+01   8.0986812e+01   3.2674029e+01
   7.8607771e+01   8.0950113e+01   3.2673314e+01
   7.8714827e+01   8.1041385e+01   3.2667450e+01
   5.5469482e+00   1.4902265e+01   3.2735092e+01
   1.0747771e+01   3.0380929e+01   3.1963042e+01
   3.9197134e+01   6.2282945e+01   3.2520848e+01
   5.6453938e+01   7.1519641e+01   3.2599179e+01
   2.6605386e+01   5.1927334e+01   3.2440441e+01
   3.3814700e+01   5.2457039e+01   3.2447310e+01
   5.4793045e+00   1.5724509e+01   3.1819484e+01
   1.7367363e+01   2.5295063e+01   3.1452480e+01
   7.8823136e+01   8.1014000e+01   3.2674969e+01
   6.5160525e+00   2.0104731e+01   3.1390993e+01
   7.8155140e+01   7.8077725e+01   3.3192399e+01
   2.4970840e+01   2.4214154e+01   3.1613220e+01
   1.0795186e+01   2.8240143e+01   3.1859406e+01
   3.7907576e+01   4.9228582e+01   3.2395420e+01
   7.5261361e+01   7.9706131e+01   3.2666835e+01
   3.5665154e+01   3.0635933e+01   3.1483767e+01
   3.2216665e+01   2.6559433e+01   3.2229987e+01
   7.4024012e+01   6.6545784e+01   3.5015712e+01
   5.5651929e+00   1.4653124e+01   3.3430675e+01
   3.8338012e+01   2.9419126e+01   3.3293035e+01
   7.4449416e+01   7.8957915e+01   3.2659098e+01
   5.6518772e+01   4.2721428e+01   3.4689859e+01
   6.6399603e+00   1.4417940e+01   3.6803844e+01
   7.1313501e+01   6.1270413e+01   3.5564866e+01
   7.8777655e+01   8.0742690e+01   3.2753826e+01
   7.1425551e+00   2.0603252e+01   3.1391875e+01
   7.4359197e+01   7.9254844e+01   3.2664303e+01
   7.6608053e+01   7.1160741e+01   3.7429617e+01
   5.4513779e+00   1.5995327e+01   3.1706653e+01
   4.6905643e+01   3.4176386e+01   3.7355601e+01
   2.2469309e+01   4.4790849e+01   3.2371372e+01
   3.5624687e+01   5.7963384e+01   3.2493540e+01
   6.9683535e+01   6.0468528e+01   3.2061750e+01
   4.8485615e+01   5.9550484e+01   3.2514153e+01
   6.5007517e+01   5.8717916e+01   3.1936492e+01
   6.2287792e+00   1.5550869e+01   3.2151493e+01
   3.3352988e+01   5.8057525e+01   3.2479759e+01
   5.3611897e+01   4.2970474e+01   3.1563271e+01
   7.5922655e+01   7.1098515e+01   3.4309180e+01
   1.2936859e+01   1.7411875e+01   3.3322462e+01
   7.2902044e+01   7.8966782e+01   3.2651035e+01
   7.8677416e+01   8.1034424e+01   3.2666691e+01
   2.7861313e+01   2.4053103e+01   3.2680052e+01
   6.8868518e+00   2.1523496e+01   3.1420804e+01
   7.1077505e+00   2.2034907e+01   3.1463656e+01
   7.7687527e+01   8.0565172e+01   3.2672519e+01
   7.8401844e+01   8.0849125e+01   3.2674302e+01
   2.8378909e+01   2.3428052e+01   3.6389745e+01
   5.7772072e+01   4.4665534e+01   3.2728642e+01
   7.8767344e+01   8.1042700e+01   3.2669456e+01
   6.9571485e+01   7.7637245e+01   3.2648956e+01
   5.4092698e+00   1.4968547e+01   3.2576068e+01
   7.8827492e+01   8.1012213e+01   3.2676024e+01
   3.5092479e+01   2.7492564e+01   3.3471084e+01
   7.8841125e+01   8.0891835e+01   3.2884172e+01
   7.8695890e+01   8.0978404e+01   3.2673756e+01
   3.3354349e+01   5.5700394e+01   3.2476229e+01
   7.8818483e+01   8.0566210e+01   3.3165423e+01
   2.4832973e+01   4.9600187e+01   3.2422791e+01
   3.0089585e+01   3.6255696e+01   3.1942065e+01
   4.4079667e+01   6.4560053e+01   3.2543033e+01
   5.4034178e+00   1.4984095e+01   3.2558097e+01
   3.2410579e+01   3.9235588e+01   3.2058792e+01
   5.4648743e+01   7.1274993e+01   3.2594017e+01
   7.8804365e+01   8.1003321e+01   3.2675271e+01
   3.7014763e+01   5.7616655e+01   3.2490890e+01
   6.6036756e+01   7.5899545e+01   3.2633489e+01
   7.8826975e+01   8.1016178e+01   3.2674881e+01
   7.1351933e+01   7.7968387e+01   3.2649764e+01
   6.5803601e+01   5.6535916e+01   3.1624442e+01
   5.0746567e+01   6.8473061e+01   3.2573481e+01
   7.5437982e+01   7.9854591e+01   3.2662370e+01
   7.3722369e+01   6.6847398e+01   3.3063187e+01
   7.8154729e+01   8.0815311e+01   3.2669725e+01
   5.3023900e+01   3.8953008e+01   3.7377557e+01
   7.8791174e+01   8.0999916e+01   3.2675225e+01
   6.2849405e+00   1.4345480e+01   3.6490861e+01
   7.8820772e+01   8.1011025e+01   3.2675208e+01
   7.8421689e+01   7.9212542e+01   3.2933765e+01
   4.1882119e+01   6.4077265e+01   3.2535604e+01
   2.7182237e+01   2.3435313e+01   3.3441053e+01
   6.7437584e+01   7.6118155e+01   3.2632736e+01
   3.4778886e+01   3.1424312e+01   3.1459524e+01
   1.9353872e+01   1.9321137e+01   3.7245243e+01
   6.4289169e+00   1.4320686e+01   3.7208681e+01
   3.5114234e+01   5.9396520e+01   3.2495837e+01
   7.8633552e+01   7.7192057e+01   3.6794241e+01
   1.0529495e+01   2.1639970e+01   3.1398027e+01
   2.4233229e+01   2.5191972e+01   3.1440456e+01
   7.8356996e+01   8.0917219e+01   3.2666655e+01
   5.5638482e+00   1.6129591e+01   3.1674128e+01
   7.4562588e+00   2.3054630e+01   3.1546096e+01
   5.6626297e+00   1.4611692e+01   3.3677420e+01
   7.5850410e+01   7.9946472e+01   3.2667185e+01
   3.3334938e+01   3.4093358e+01   3.1698796e+01
   9.7455980e+00   1.6661527e+01   3.2352047e+01
   7.8749394e+01   8.0980091e+01   3.2674986e+01
   2.1562097e+01   2.7403905e+01   3.1500139e+01
   3.0423457e+01   5.5427057e+01   3.2469448e+01
   2.9510916e+01   3.5145183e+01   3.1890830e+01
   6.4750972e+01   7.5522467e+01   3.2636528e+01
   3.7540725e+01   3.4318749e+01   3.1505552e+01
   5.6763176e+01   7.2279164e+01   3.2602521e+01
   2.9028383e+01   5.4336088e+01   3.2451466e+01
   7.5300172e+01   6.9542065e+01   3.4502462e+01
   7.9044334e+01   8.0188437e+01   3.4698602e+01
   7.7772229e+01   8.0670306e+01   3.2669965e+01
   5.0741132e+01   3.8216598e+01   3.2881712e+01
   7.8761151e+01   8.0990346e+01   3.2675038e+01
   2.3884771e+01   2.4249671e+01   3.1525830e+01
   7.6525371e+01   7.3762824e+01   3.2538939e+01
   7.6326057e+01   8.0024810e+01   3.2668979e+01
   3.8258523e+01   5.6992206e+01   3.2485687e+01
   3.9407740e+01   4.9189979e+01   3.2383736e+01
   8.0529141e+00   1.6790484e+01   3.1750188e+01
   7.8208333e+01   8.0755252e+01   3.2674344e+01
   1.0451943e+01   1.6113431e+01   3.4806419e+01
   1.9560402e+01   4.3920433e+01   3.2359504e+01
   5.4760235e+01   4.0756379e+01   3.6016490e+01
   3.2034108e+01   4.8903933e+01   3.2407160e+01
   5.1945448e+01   6.8042806e+01   3.2569061e+01
   7.0158061e+01   6.0360271e+01   3.3051731e+01
   1.3023507e+01   1.6861194e+01   3.6387849e+01
   2.7650929e+01   5.2775250e+01   3.2449628e+01
   7.6427979e+01   7.3029250e+01   3.3147611e+01
   1.5071764e+01   2.8599691e+01   3.1802051e+01
   6.8152987e+01   7.6732822e+01   3.2642496e+01
   3.7913923e+01   2.8372109e+01   3.7188815e+01
   3.6913122e+01   2.7784531e+01   3.7277997e+01
   7.5604403e+01   7.6392660e+01   3.2588440e+01
   6.6031892e+01   7.5265915e+01   3.2622925e+01
   5.4614303e+00   1.5122878e+01   3.2344733e+01
   4.7251307e+01   6.0901506e+01   3.2524550e+01
   6.0196414e+00   1.8609483e+01   3.1389531e+01
   5.9631957e+01   5.3438393e+01   3.1936103e+01
   7.3680397e+01   6.5103377e+01   3.6792659e+01
   7.8826594e+01   8.1012152e+01   3.2675318e+01
   7.7340487e+01   7.9341667e+01   3.2662472e+01
   7.8808390e+01   8.1008851e+01   3.2674947e+01
   1.2919013e+01   1.6906453e+01   3.5745194e+01
   2.6151846e+01   2.2263304e+01   3.7275208e+01
   3.6360492e+01   2.7585931e+01   3.6485371e+01
   5.7878555e+01   4.7335143e+01   3.1579111e+01
   6.8036087e+00   1.4485674e+01   3.6854624e+01
   7.8824457e+01   8.1011606e+01   3.2675292e+01
   5.0427452e+01   6.7792678e+01   3.2567858e+01
   7.8819485e+01   8.1009820e+01   3.2675281e+01
   5.6392270e+00   1.4721865e+01   3.3267266e+01
   7.8825166e+01   8.1015956e+01   3.2674836e+01
   6.0798995e+01   7.4086716e+01   3.2617998e+01
   2.7571218e+01   3.6140709e+01   3.1983733e+01
   5.9190464e+00   1.5071460e+01   3.2646689e+01
   6.8722670e+01   7.7285478e+01   3.2647795e+01
   6.9091069e+01   5.9832091e+01   3.1908896e+01
   7.8353954e+01   8.0887099e+01   3.2669939e+01
   3.1583700e+01   5.6393730e+01   3.2477225e+01
   5.5052836e+00   1.6392349e+01   3.1601840e+01
   6.2413295e+00   1.5395655e+01   3.2335117e+01
   7.8800752e+01   8.0887784e+01   3.2691549e+01
   5.3469514e+01   3.9335193e+01   3.7368946e+01
   4.9550215e+01   6.2022856e+01   3.2532178e+01
   5.3982042e+01   6.8060771e+01   3.2565821e+01
   7.8721097e+01   8.0700963e+01   3.2632012e+01
   4.8452096e+01   5.5594052e+01   3.2467699e+01
   3.8252716e+01   3.3873414e+01   3.1459119e+01
   3.8249649e+01   3.5934918e+01   3.1645924e+01
   5.4420288e+00   1.5167720e+01   3.2284477e+01
   4.9856643e+01   4.6047944e+01   3.1939401e+01
   7.5624791e+01   7.0833924e+01   3.3481058e+01
   1.3492375e+01   2.4056370e+01   3.1465337e+01
   8.4366611e+00   1.9605263e+01   3.1402235e+01
   1.1915944e+01   1.6412923e+01   3.6569737e+01
   3.1575639e+01   5.0667958e+01   3.2431396e+01
   5.6220992e+00   1.7063510e+01   3.1492583e+01
   7.7603592e+01   8.0507178e+01   3.2669958e+01
   2.2833809e+01   2.1951766e+01   3.2382025e+01
   7.1603631e+01   7.8493783e+01   3.2645900e+01
   6.4503973e+01   7.5610898e+01   3.2635179e+01
   7.8721465e+01   8.0942714e+01   3.2674809e+01
   7.8892383e+01   8.0852241e+01   3.3173475e+01
   1.1544316e+01   2.4908708e+01   3.1610593e+01
   2.8270933e+01   3.6363160e+01   3.1984403e+01
   6.2943110e+01   7.5028000e+01   3.2622534e+01
   3.9655195e+01   6.2632385e+01   3.2522627e+01
   7.1963233e+01   6.7508730e+01   3.2003969e+01
   7.8606953e+01   8.0925900e+01   3.2674801e+01
   1.6767618e+01   2.1429629e+01   3.1486834e+01
   7.5642989e+01   7.2291905e+01   3.2112659e+01
   7.2928273e+01   6.6594575e+01   3.1950776e+01
   2.8937812e+01   2.7258730e+01   3.1457438e+01
   2.0117504e+01   2.6220759e+01   3.1443580e+01
   6.3234243e+00   1.9484388e+01   3.1398264e+01
   7.8763307e+01   8.0994493e+01   3.2674706e+01
   7.3765930e+00   1.4652314e+01   3.7218853e+01
   2.0636883e+01   2.8489763e+01   3.1642136e+01
   2.9664940e+01   2.3970976e+01   3.6996831e+01
   6.7816704e+01   7.6936095e+01   3.2645048e+01
   6.6305524e+01   5.3069550e+01   3.7464982e+01
   7.8826228e+01   8.1012107e+01   3.2675307e+01
   6.6806983e+00   2.0505810e+01   3.1390698e+01
   7.5923524e+01   7.9876484e+01   3.2667933e+01
   5.6179410e+00   1.4658611e+01   3.3452587e+01
   7.7367971e+01   8.0406033e+01   3.2667481e+01
   7.8838325e+01   8.0520082e+01   3.3317304e+01
   5.7152572e+01   4.9220341e+01   3.1722926e+01
   1.0836497e+01   2.4160354e+01   3.1562022e+01
   4.1089259e+01   3.8099136e+01   3.1715173e+01
   6.1293324e+01   7.2899510e+01   3.2606335e+01
   8.7438235e+00   2.3270111e+01   3.1539899e+01
   3.9783478e+01   3.6944430e+01   3.1669906e+01
   7.6135885e+01   7.8892116e+01   3.2660060e+01
   2.1046465e+01   2.1778208e+01   3.1846269e+01
   6.4251166e+01   7.5495466e+01   3.2635126e+01
   7.8826686e+01   8.0998480e+01   3.2688324e+01
   7.3424925e+01   6.4317095e+01   3.7516653e+01
   1.1024698e+01   1.6040339e+01   3.6841328e+01
   1.1011388e+01   1.6762812e+01   3.3065626e+01
   4.7761937e+01   5.5673129e+01   3.2472355e+01
   5.4630468e+01   4.1255955e+01   3.3670794e+01
   7.7458911e+01   8.0191875e+01   3.2669921e+01
   6.0858825e+01   7.3664055e+01   3.2616998e+01
   7.8770067e+01   8.0790617e+01   3.2672467e+01
   6.7754697e+00   2.0962504e+01   3.1399964e+01
   4.1080628e+01   5.3019763e+01   3.2451281e+01
   5.8334121e+01   7.1123465e+01   3.2589704e+01
   5.4747804e+01   4.1868667e+01   3.2548276e+01
   6.7824679e+01   7.6933721e+01   3.2645200e+01
   7.4094030e+01   7.9405335e+01   3.2654410e+01
   7.8617184e+01   8.1016636e+01   3.2666216e+01
   8.1790452e+00   1.4942164e+01   3.7223599e+01
   3.4465775e+01   5.1154780e+01   3.2430977e+01
   3.7482997e+01   6.1166992e+01   3.2507787e+01
   5.3571047e+01   3.9423569e+01   3.7364289e+01
   7.8425677e+01   8.0797511e+01   3.2673872e+01
   6.6980766e+01   7.3035036e+01   3.2620653e+01
   2.7103758e+01   3.8925999e+01   3.2136255e+01
   2.2799698e+01   2.9005108e+01   3.1615930e+01
   7.8733429e+01   8.0969554e+01   3.2674996e+01
   7.8304519e+01   8.0349958e+01   3.2668259e+01
   7.2631939e+01   6.2804053e+01   3.7636413e+01
   7.3587640e+01   6.5797197e+01   3.4715009e+01
   2.2651069e+01   2.1694732e+01   3.2646972e+01
   7.8831214e+01   8.0796771e+01   3.2950065e+01
   5.7806992e+00   1.6830141e+01   3.1531369e+01
   2.3421496e+01   4.8573328e+01   3.2410698e+01
   3.8713853e+01   3.3255562e+01   3.1485049e+01
   3.1890950e+01   2.5518704e+01   3.4424655e+01
   5.8025989e+01   4.3538229e+01   3.7410041e+01
   7.2069485e+01   7.7589301e+01   3.2649300e+01
   7.4330255e+01   7.8952571e+01   3.2660262e+01
   5.1252498e+01   6.9613383e+01   3.2574804e+01
   5.9894263e+00   1.4342216e+01   3.5964351e+01
   1.1927617e+01   3.2125581e+01   3.2035396e+01
   7.8833746e+01   8.0973302e+01   3.2751677e+01
   2.0236439e+01   1.9696735e+01   3.7227285e+01
   7.8337888e+01   8.0702846e+01   3.2673054e+01
   4.0214158e+01   3.0830433e+01   3.2673541e+01
   6.5929884e+00   1.4387433e+01   3.7089644e+01
   5.9665629e+01   5.5122946e+01   3.2083470e+01
   6.4668125e+00   1.4366607e+01   3.6857978e+01
   6.5361613e+01   5.1895442e+01   3.7210778e+01
   7.8507022e+01   7.9802623e+01   3.2676045e+01
   4.9973920e+01   6.8453605e+01   3.2573887e+01
   7.7670069e+01   7.4575482e+01   3.6303586e+01
   3.4603657e+01   5.8972744e+01   3.2495222e+01
   4.7700615e+01   6.7663977e+01   3.2560803e+01
   7.8703034e+00   1.5890387e+01   3.2451074e+01
   5.7971529e+01   6.8698645e+01   3.2582524e+01
   7.8780518e+01   8.0999085e+01   3.2674900e+01
   1.1371390e+01   2.1819325e+01   3.1399670e+01
   5.4319576e+00   1.4867255e+01   3.2804505e+01
   1.2118976e+01   1.6584290e+01   3.5839810e+01
   7.8348658e+01   7.6998363e+01   3.5722599e+01
   7.8995817e+01   8.0238819e+01   3.4406424e+01
   1.6570078e+01   4.0075901e+01   3.2283434e+01
   2.8684950e+01   2.4547865e+01   3.2522494e+01
   9.4814223e+00   1.6559567e+01   3.2355047e+01
   7.1273853e+01   6.2084674e+01   3.3392838e+01
   4.8194880e+01   5.8914164e+01   3.2509042e+01
   7.1274510e+01   7.8148580e+01   3.2656884e+01
   7.8827391e+01   8.1012391e+01   3.2675336e+01
   1.9022723e+01   3.4444784e+01   3.2046397e+01
   7.8711753e+01   8.0675916e+01   3.2628328e+01
   4.4506423e+01   5.2751917e+01   3.2434166e+01
   2.0094096e+01   2.6666688e+01   3.1482848e+01
   4.7467146e+01   3.7312315e+01   3.1654904e+01
   2.1986196e+01   2.1771555e+01   3.2160550e+01
   7.8604005e+01   8.0933645e+01   3.2674750e+01
   7.1819158e+01   7.1197009e+01   3.2492243e+01
   7.3324832e+01   7.4242045e+01   3.2602250e+01
   6.5417426e+01   5.3121408e+01   3.3627040e+01
   6.6365503e+01   7.6372084e+01   3.2640128e+01
   1.4086667e+01   1.7485672e+01   3.4999369e+01
   2.2716809e+01   2.1685383e+01   3.2718932e+01
   2.5242659e+01   2.2693216e+01   3.2962983e+01
   3.5203314e+01   5.9367855e+01   3.2500536e+01
   6.7919298e+01   7.6967205e+01   3.2645606e+01
   4.7108911e+01   4.1718200e+01   3.1722633e+01
   7.8603967e+01   8.0951429e+01   3.2673026e+01
   4.8168772e+01   3.5147555e+01   3.7099188e+01
   7.8786286e+01   8.1052771e+01   3.2669094e+01
   1.8297596e+01   1.9602241e+01   3.3240491e+01
   6.6800245e+00   1.5383974e+01   3.2567195e+01
   7.6619718e+01   7.3688317e+01   3.2937241e+01
   7.4000107e+01   7.9052698e+01   3.2661309e+01
   7.8824684e+01   8.1013544e+01   3.2675082e+01
   6.5240256e+00   1.4677893e+01   3.4767287e+01
   7.8827381e+01   8.1012359e+01   3.2675324e+01
   5.3140435e+01   7.0607086e+01   3.2579484e+01
   2.2369940e+01   2.0638924e+01   3.6884787e+01
   7.8751550e+01   8.0982561e+01   3.2675135e+01
   3.3848473e+01   3.0442403e+01   3.1469996e+01
   9.0570754e+00   2.5563596e+01   3.1724987e+01
   7.5993688e+00   2.2957709e+01   3.1540626e+01
   3.3105118e+01   2.5701222e+01   3.7166300e+01
   3.2088448e+01   2.9884350e+01   3.1457462e+01
   5.5729205e+00   1.5587696e+01   3.1922820e+01
   7.3706928e+01   6.5060124e+01   3.7021530e+01
   4.8138751e+01   4.6203136e+01   3.2027288e+01
   5.4951452e+01   7.1319895e+01   3.2596684e+01
   1.3895009e+01   1.7259133e+01   3.5960705e+01
   5.0188442e+01   3.7952068e+01   3.2567546e+01
   8.6286462e+00   1.5488420e+01   3.4480262e+01
   7.3361996e+01   6.9979504e+01   3.2099722e+01
   4.2680266e+01   3.1936994e+01   3.4002909e+01
   6.2328972e+01   5.5883327e+01   3.1929830e+01
   7.6949123e+01   7.6491459e+01   3.2356428e+01
   5.8890562e+01   4.4405704e+01   3.7419094e+01
   7.2541909e+01   7.5971128e+01   3.2641159e+01
   3.5901811e+01   4.1976578e+01   3.2137689e+01
   6.5078032e+01   6.2525686e+01   3.2320077e+01
   5.1212514e+01   6.9585878e+01   3.2575436e+01
   5.1682306e+01   6.8726808e+01   3.2573909e+01
   7.3480202e+01   6.4473905e+01   3.7388037e+01
   1.2929728e+01   1.7960048e+01   3.2257384e+01
   3.5353560e+01   5.5483004e+01   3.2474335e+01
   2.0059796e+01   2.5890612e+01   3.1424608e+01
   7.8811626e+01   8.1017724e+01   3.2674087e+01
   4.9923621e+01   6.2580007e+01   3.2536271e+01
   7.4027174e+00   1.4665698e+01   3.7173923e+01
   3.0190371e+01   2.8037203e+01   3.1456995e+01
   1.0015858e+01   1.5959396e+01   3.4737945e+01
   1.2737706e+01   2.0347006e+01   3.1422128e+01
   6.2323467e+01   7.4647179e+01   3.2626935e+01
   2.8661342e+01   5.3848384e+01   3.2456870e+01
   6.2113801e+01   5.0451583e+01   3.1831611e+01
   7.5379688e+01   6.8186042e+01   3.7735816e+01
   6.0819233e+00   1.7739063e+01   3.1426779e+01
   1.7524981e+01   2.3067967e+01   3.1420780e+01
   7.8370371e+00   2.2937435e+01   3.1563107e+01
   3.8609527e+01   2.9023881e+01   3.5674697e+01
   6.3782613e+01   5.1459846e+01   3.2682384e+01
   9.9850069e+00   1.5784414e+01   3.5740736e+01
   2.7402752e+01   2.4111664e+01   3.2280202e+01
   1.2094255e+01   3.0050692e+01   3.1931983e+01
   7.8816038e+01   8.1011409e+01   3.2674973e+01
   5.9091848e+01   7.2621141e+01   3.2607256e+01
   6.8812046e+01   7.7378167e+01   3.2643248e+01
   6.4447459e+01   7.4096168e+01   3.2616637e+01
   7.8826467e+01   8.1012101e+01   3.2675318e+01
   1.1161667e+01   3.1390819e+01   3.1995719e+01
   7.8125877e+01   8.0853937e+01   3.2664131e+01
   7.8790912e+01   8.0381003e+01   3.3256300e+01
   6.3519683e+01   5.1628644e+01   3.2117910e+01
   7.5188192e+01   7.9126544e+01   3.2661574e+01
   7.4764040e+01   6.6945199e+01   3.7581441e+01
   7.9055267e+01   7.9886120e+01   3.5127146e+01
   6.5615653e+01   6.7440807e+01   3.2566717e+01
   6.1744839e+01   7.3151845e+01   3.2608724e+01
   4.6589239e+01   6.5938492e+01   3.2554360e+01
   5.5853143e+00   1.4735182e+01   3.3181482e+01
   6.6185056e+01   7.6225386e+01   3.2642969e+01
   2.8536827e+01   5.1832195e+01   3.2445074e+01
   6.4203131e+01   7.5545409e+01   3.2627506e+01
   5.6962361e+01   4.9547711e+01   3.1783259e+01
   6.4547445e+01   6.0533104e+01   3.2176206e+01
   8.3041461e+00   2.4559617e+01   3.1664871e+01
   1.0568549e+01   1.7575691e+01   3.1824111e+01
   2.5363895e+01   2.6935881e+01   3.1435151e+01
   7.8826381e+01   8.1014551e+01   3.2675040e+01
   5.7914134e+01   7.1373782e+01   3.2594442e+01
   7.8796777e+01   8.0999251e+01   3.2675187e+01
   5.4824069e+01   7.0627813e+01   3.2592486e+01
   1.2128494e+01   3.3113245e+01   3.2070550e+01
   6.4442175e+01   7.5576032e+01   3.2635684e+01
   7.1315226e+01   6.2707715e+01   3.2473118e+01
   5.4971822e+01   4.7480650e+01   3.1734766e+01
   7.5228603e+01   7.9776738e+01   3.2662013e+01
   7.8785426e+01   8.0995703e+01   3.2675211e+01
   2.8427670e+01   2.9204539e+01   3.1439022e+01
   7.8691078e+01   8.0492165e+01   3.2657272e+01
   3.5352578e+01   5.4819718e+01   3.2468567e+01
   7.8337682e+01   7.8671271e+01   3.3254558e+01
   7.3061621e+01   7.8144805e+01   3.2653253e+01
   6.8065668e+01   7.7114614e+01   3.2637691e+01
   6.0328953e+00   1.4343158e+01   3.5850570e+01
   7.8828516e+01   8.1008467e+01   3.2685324e+01
   2.7433405e+01   5.1956444e+01   3.2444882e+01
   7.6316988e+01   8.0216856e+01   3.2659399e+01
   7.7143927e+01   8.0437108e+01   3.2669236e+01
   7.7028290e+01   8.0400894e+01   3.2668741e+01
   3.5995186e+01   3.2780939e+01   3.1453625e+01
   7.7534543e+01   8.0308202e+01   3.2668960e+01
   7.3890671e+00   1.4689344e+01   3.6886818e+01
   1.6719451e+01   3.2275108e+01   3.1972553e+01
   5.6956185e+00   1.4538420e+01   3.4033006e+01
   1.8991716e+01   4.3220732e+01   3.2348769e+01
   3.7093946e+01   2.9544869e+01   3.1981034e+01
   7.8829257e+01   8.0945421e+01   3.2763630e+01
   6.2102242e+01   4.8360812e+01   3.5583629e+01
   2.7217147e+01   2.3213333e+01   3.4395600e+01
   2.1222130e+01   4.5925073e+01   3.2384928e+01
   1.7018177e+01   4.0732263e+01   3.2293722e+01
   7.3131028e+01   6.7675604e+01   3.1788196e+01
   1.1250600e+01   1.7962786e+01   3.1765016e+01
   1.9134137e+01   3.7525413e+01   3.2189548e+01
   7.1232896e+01   7.8311980e+01   3.2649719e+01
   3.8686832e+01   2.8809268e+01   3.7311777e+01
   1.0697127e+01   1.7759550e+01   3.1761660e+01
   7.8216400e+01   7.8269246e+01   3.3219709e+01
   3.2821903e+01   5.1866674e+01   3.2442473e+01
   3.4866881e+01   5.6969134e+01   3.2485697e+01
   5.8187843e+01   7.2224416e+01   3.2603705e+01
   1.1038608e+01   1.6006084e+01   3.7219380e+01
   7.1942051e+01   7.8588798e+01   3.2650625e+01
   6.5356095e+00   1.4396179e+01   3.6804309e+01
   1.3057025e+01   3.4455783e+01   3.2128303e+01
   8.8192548e+00   2.6523535e+01   3.1779240e+01
   3.4274527e+01   2.6740110e+01   3.4686632e+01
   7.1635838e+01   7.7718047e+01   3.2647976e+01
   5.4745176e+00   1.5125115e+01   3.2346420e+01
   7.5718883e+00   2.2190885e+01   3.3576481e+01
   4.6603243e+01   3.4056243e+01   3.7347533e+01
   2.8001372e+01   3.3807477e+01   3.7340589e+01
   2.1511917e+01   2.0581145e+01   3.7254904e+01
   6.5406688e+01   5.2116069e+01   3.7481685e+01
   7.2349391e+01   6.2424838e+01   3.7675539e+01
   1.6895271e+01   1.8325900e+01   3.7241191e+01
   6.3541698e+00   1.4331598e+01   3.7212362e+01
   6.2312806e+00   1.4292035e+01   3.7161376e+01
   5.7321985e+01   4.2891050e+01   3.7407194e+01
   7.8965440e+01   7.9328353e+01   3.5797787e+01
   7.6483759e+01   7.8536072e+01   3.5774958e+01
   8.0296660e+00   1.6069347e+01   3.7223496e+01
   7.6818871e+00   1.4805039e+01   3.7216743e+01
   5.2934913e+01   3.9019156e+01   3.7378678e+01
   3.9684539e+01   3.0443174e+01   3.7320433e+01
   4.5831400e+01   3.4459371e+01   3.7345747e+01
   7.8614908e+01   7.9026220e+01   3.5973745e+01
   5.5404632e+00   1.6657655e+01   3.1566260e+01
   1.1898036e+01   2.0682406e+01   3.7258755e+01
   8.3350329e+00   2.2297430e+01   3.6342238e+01
   6.1830541e+00   1.7077806e+01   3.4206677e+01
   1.5087034e+01   1.7585856e+01   3.7239783e+01
   5.3814402e+00   1.5316599e+01   3.2140097e+01
   5.9341035e+01   7.1782860e+01   3.5814188e+01
   1.1313400e+01   1.6184517e+01   3.7224176e+01
   6.2975839e+00   1.4284953e+01   3.7217354e+01
   2.1488670e+01   3.0540600e+01   3.7333875e+01
   7.8713811e+01   8.1041167e+01   3.2678553e+01
   7.2729997e+01   6.3125668e+01   3.7692480e+01
   7.4708885e+00   1.4724239e+01   3.7216577e+01
   9.4848007e+00   1.5503143e+01   3.7219230e+01
   6.6602035e+01   5.3761321e+01   3.7501489e+01
   6.0741345e+01   7.4127160e+01   3.2613959e+01
   7.8915225e+01   7.9995096e+01   3.5048716e+01
   6.2059662e+00   1.4331971e+01   3.7002877e+01
   7.2915501e+01   6.5131656e+01   3.7736543e+01
   5.7776228e+01   4.3503268e+01   3.7407930e+01
   7.6941007e+01   7.2914766e+01   3.7515010e+01
   6.2399653e+00   1.4361233e+01   3.7146681e+01
   5.7307888e+00   1.4473041e+01   3.4607610e+01
   9.5060762e+00   2.8034279e+01   3.1908455e+01
   5.8626985e+00   1.4423538e+01   3.5281969e+01
   6.3116621e+00   1.4293910e+01   3.7216542e+01
   7.7935750e+01   8.0791583e+01   3.2666527e+01
   5.3490273e+01   7.0398602e+01   3.3783566e+01
   1.0475593e+01   1.5846020e+01   3.7223168e+01
   6.3142910e+00   1.4287615e+01   3.7218055e+01
   5.9530504e+01   4.5153613e+01   3.7421632e+01
   7.4537462e+01   6.6645762e+01   3.7749679e+01
   1.2766904e+01   3.1601862e+01   3.6465119e+01
   6.1711572e+00   1.4317329e+01   3.6850489e+01
   3.0498402e+01   2.4385598e+01   3.7282635e+01
   6.7091028e+01   5.4152998e+01   3.7512649e+01
   1.5014743e+01   3.7813027e+01   3.2280033e+01
   1.7692683e+01   2.9101088e+01   3.7375572e+01
   7.2572027e+01   7.1949980e+01   3.7471020e+01
   6.2536652e+00   1.4288178e+01   3.7213359e+01
   2.1125369e+01   2.4161482e+01   3.7275042e+01
   2.3552846e+01   4.8713069e+01   3.2796010e+01
   6.7053601e+00   1.4429307e+01   3.7218355e+01
   1.3472730e+01   1.6980706e+01   3.7230980e+01
   6.3517078e+01   5.3479418e+01   3.7504747e+01
   6.3684652e+00   1.4331518e+01   3.7213091e+01
   2.1710973e+01   4.6310469e+01   3.3505136e+01
   1.6728671e+01   1.8286194e+01   3.7237414e+01
   2.2860478e+01   4.7800369e+01   3.3145599e+01
   2.3856359e+01   2.1465968e+01   3.7260746e+01
   3.6754099e+01   4.9576313e+01   3.7684902e+01
   1.7332109e+01   4.0706840e+01   3.3443293e+01
   4.2658252e+01   3.1714895e+01   3.7329665e+01
   6.4747411e+00   1.7890280e+01   3.4628838e+01
   6.1075043e+00   1.8503688e+01   3.2108522e+01
   5.9787016e+01   6.2787917e+01   3.7731686e+01
   6.2414634e+00   1.4289485e+01   3.7212174e+01
   5.1440167e+01   6.2939726e+01   3.7504129e+01
   7.8963838e+01   7.8874613e+01   3.6144012e+01
   6.6448079e+00   1.4393868e+01   3.7221091e+01
   5.2477109e+01   4.0685565e+01   3.7386280e+01
   3.5586928e+01   5.8245364e+01   3.5588431e+01
   1.9105777e+01   1.9219620e+01   3.7249351e+01
   6.9889396e+01   6.9566953e+01   3.7585117e+01
   2.3535438e+01   2.2735571e+01   3.7275179e+01
   7.5598742e+00   1.4755957e+01   3.7216886e+01
   7.9004757e+01   8.0590897e+01   3.4150479e+01
   7.8818666e+01   8.0951759e+01   3.3168276e+01
   6.2426926e+00   1.4288589e+01   3.7212451e+01
   4.4010713e+01   5.8097829e+01   3.7584013e+01
   8.8155166e+00   1.5208930e+01   3.7221096e+01
   5.4527667e+00   1.5997812e+01   3.1816554e+01
   7.9012971e+01   8.0479668e+01   3.4361984e+01
   6.2413755e+00   1.4293546e+01   3.7208587e+01
   7.0596259e+00   1.4607876e+01   3.7213879e+01
   3.6140058e+01   3.5140171e+01   3.7345924e+01
   1.0981448e+01   1.6215477e+01   3.7222271e+01
   9.4100646e+00   1.5558988e+01   3.7219265e+01
   7.6755302e+01   7.8656415e+01   3.5747177e+01
   8.1160165e+00   1.6349984e+01   3.7226164e+01
   6.2453611e+00   1.4290910e+01   3.7212184e+01
   6.3134818e+00   1.4316595e+01   3.7212322e+01
   1.7141440e+01   2.9774236e+01   3.7436444e+01
   7.8839495e+01   8.0396400e+01   3.4446338e+01
   2.8719752e+01   2.5404315e+01   3.7290822e+01
   1.6180805e+01   1.8434731e+01   3.7240457e+01
   5.9158947e+01   4.4781073e+01   3.7418664e+01
   6.0714796e+00   1.4340885e+01   3.6354302e+01
   6.0858634e+01   6.3850146e+01   3.7715680e+01
   1.5624726e+01   1.7815531e+01   3.7238006e+01
   3.2009185e+01   2.5159544e+01   3.7287741e+01
   6.3480278e+01   7.3245180e+01   3.6033409e+01
   6.4171621e+00   1.4387600e+01   3.7212866e+01
   6.2586191e+00   1.4591889e+01   3.7061802e+01
   6.2428380e+00   1.4287815e+01   3.7212626e+01
   1.4009851e+01   3.6278602e+01   3.2183035e+01
   2.4646911e+01   2.2824094e+01   3.7271761e+01
   7.8605023e+01   8.1006808e+01   3.2708209e+01
   1.1048700e+01   1.6222818e+01   3.7222716e+01
   5.3107324e+01   6.9889040e+01   3.4427611e+01
   1.2757534e+01   2.2480138e+01   3.7287635e+01
   7.6405816e+01   7.0562659e+01   3.7657996e+01
   1.4624066e+01   1.8641043e+01   3.7241776e+01
   6.2481172e+00   1.4284495e+01   3.7213715e+01
   7.8721719e+00   1.6214611e+01   3.7226868e+01
   4.8169977e+01   6.5527927e+01   3.6390007e+01
   6.3529760e+00   1.4451807e+01   3.7214459e+01
   7.8489661e+01   7.6914425e+01   3.6947875e+01
   5.7052028e+00   1.4486089e+01   3.4473559e+01
   6.2456343e+00   1.4291239e+01   3.7212190e+01
   6.0494286e+01   4.7156261e+01   3.7433965e+01
   1.2929364e+01   1.6861357e+01   3.7226467e+01
   5.3198434e+01   4.7999244e+01   3.7455829e+01
   7.3491367e+01   7.7816034e+01   3.5382053e+01
   7.3753715e+01   6.5853186e+01   3.7744377e+01
   3.9446496e+01   3.1819310e+01   3.7330815e+01
   6.5332223e+00   1.4536024e+01   3.7213720e+01
   7.6044173e+01   6.9708681e+01   3.7697677e+01
   1.0070060e+01   2.4186814e+01   3.7599742e+01
   2.3614847e+01   2.1173293e+01   3.7258429e+01
   1.3839955e+01   2.0879845e+01   3.7253111e+01
   4.9115332e+01   4.4208005e+01   3.7419407e+01
   7.8854774e+01   8.0946690e+01   3.3211475e+01
   1.1637833e+01   1.6987465e+01   3.7231289e+01
   3.1682483e+01   2.5042206e+01   3.7285503e+01
   5.5932523e+01   7.1863363e+01   3.3005362e+01
   7.2293423e+01   7.5908362e+01   3.6540679e+01
   7.0454324e+01   6.6650570e+01   3.7738250e+01
   3.6025431e+01   3.3127708e+01   3.7333434e+01
   8.2504560e+00   1.5294453e+01   3.7219212e+01
   3.2126185e+01   3.1813706e+01   3.7324399e+01
   7.9058776e+01   8.0021786e+01   3.4976722e+01
   3.2205099e+01   5.3155250e+01   3.7085556e+01
   6.9783427e+00   1.5312452e+01   3.7225132e+01
   4.5748611e+01   3.9080171e+01   3.7378284e+01
   7.0028752e+01   6.8489307e+01   3.7661503e+01
   1.3008871e+01   3.0155465e+01   3.7397197e+01
   7.8851191e+01   8.0998139e+01   3.2815722e+01
   3.3241115e+01   2.6601842e+01   3.7294994e+01
   2.5491807e+01   3.9115759e+01   3.7552690e+01
   2.3202009e+01   4.6934852e+01   3.5408366e+01
   1.0383505e+01   1.5906113e+01   3.7221684e+01
   6.0594183e+00   1.5706219e+01   3.5038649e+01
   6.0416109e+00   1.4395151e+01   3.6153546e+01
   6.2622627e+00   1.4296295e+01   3.7212318e+01
   6.2870839e+00   1.4309183e+01   3.7212344e+01
   2.0347478e+01   3.3344718e+01   3.7470357e+01
   4.4259046e+01   6.5645328e+01   3.2735984e+01
   6.2495992e+00   1.4289730e+01   3.7212735e+01
   6.2985635e+00   1.4290063e+01   3.7216358e+01
   3.7964362e+01   6.0601973e+01   3.4759151e+01
   3.3110744e+01   2.6470077e+01   3.7293574e+01
   1.8792316e+01   1.9431372e+01   3.7245664e+01
   1.7601538e+01   1.8641479e+01   3.7239555e+01
   7.8951373e+01   8.0813775e+01   3.3577488e+01
   5.4521037e+01   4.2238547e+01   3.7396593e+01
   1.2875765e+01   1.6904786e+01   3.7226946e+01
   2.5551332e+01   3.6253881e+01   3.7423177e+01
   7.8164058e+01   7.9925749e+01   3.4813607e+01
   1.5097626e+01   3.6035252e+01   3.5776935e+01
   6.4529486e+01   5.9234346e+01   3.7642815e+01
   1.4276769e+01   1.8050599e+01   3.7240320e+01
   1.1683129e+01   3.2298166e+01   3.2169522e+01
   7.1545356e+00   1.4573922e+01   3.7222853e+01
   3.6655888e+01   6.0567893e+01   3.2633858e+01
   5.1422367e+01   3.7820953e+01   3.7369928e+01
   4.9772883e+01   6.4725291e+01   3.7065271e+01
   4.5023098e+01   6.1269518e+01   3.7277081e+01
   6.8976546e+00   1.4520712e+01   3.7214515e+01
   2.3580923e+01   2.2091050e+01   3.7266922e+01
   6.3170150e+00   1.4315929e+01   3.7212436e+01
   3.7072018e+01   6.0155141e+01   3.4415569e+01
   8.6901173e+00   2.6147918e+01   3.1918798e+01
   4.1999347e+01   3.3477162e+01   3.7339934e+01
   5.6728998e+01   6.3580661e+01   3.7647679e+01
   4.5512997e+01   6.6443991e+01   3.2584052e+01
   5.8905093e+00   1.8257525e+01   3.1385969e+01
   7.8757699e+01   8.1051131e+01   3.2685075e+01
   2.8434278e+01   2.3737211e+01   3.7274477e+01
   1.0133452e+01   2.0610354e+01   3.7329634e+01
   5.5119021e+01   6.8467480e+01   3.6708439e+01
   7.0754507e+00   1.4814898e+01   3.7215353e+01
   2.3539452e+01   2.1184804e+01   3.7257484e+01
   1.1803970e+01   1.8378989e+01   3.7235877e+01
   5.3003110e+01   3.8957272e+01   3.7382970e+01
   2.1025711e+01   2.0044626e+01   3.7251051e+01
   6.3167222e+00   1.4324981e+01   3.7212339e+01
   2.8548370e+01   4.0261826e+01   3.7503783e+01
   7.8215640e+01   8.0860639e+01   3.2789311e+01
   6.2928908e+00   1.4288116e+01   3.7216337e+01
   6.5108068e+01   5.2455515e+01   3.7485101e+01
   8.8626250e+00   1.6161371e+01   3.7223376e+01
   5.8168890e+00   1.5469169e+01   3.4086693e+01
   6.2799517e+00   1.4300857e+01   3.7212709e+01
   8.8576241e+00   2.4533151e+01   3.5300325e+01
   4.8490180e+01   6.0897195e+01   3.7552284e+01
   2.7830303e+01   5.2615492e+01   3.4020681e+01
   6.2425562e+00   1.4288924e+01   3.7212372e+01
   1.5427814e+01   2.0737292e+01   3.7251282e+01
   4.4964332e+01   6.4648843e+01   3.5522665e+01
   7.6574350e+01   7.9316897e+01   3.4904908e+01
   1.6162947e+01   2.7375729e+01   3.7359200e+01
   2.0357415e+01   4.3335819e+01   3.5690474e+01
   6.2440597e+00   1.4286767e+01   3.7212935e+01
   7.8960650e+01   8.0775625e+01   3.3695923e+01
   6.5294005e+00   1.4387191e+01   3.7213801e+01
   4.7173986e+01   5.0011096e+01   3.7528816e+01
   6.6071805e+00   1.4554951e+01   3.7213677e+01
   7.6284469e+01   8.0193496e+01   3.2806941e+01
   1.0568681e+01   2.0786286e+01   3.7311699e+01
   1.3639708e+01   2.4184265e+01   3.7323120e+01
   7.3961857e+01   6.9831556e+01   3.7663560e+01
   4.5197357e+01   3.3035521e+01   3.7341611e+01
   7.0504168e+01   6.0297941e+01   3.7625571e+01
   6.9555848e+01   5.7700607e+01   3.7577100e+01
   3.8106030e+01   2.8470268e+01   3.7317301e+01
   1.6804296e+01   1.8451992e+01   3.7234345e+01
   1.3411247e+01   3.4740702e+01   3.3464441e+01
   3.6669629e+01   5.9695430e+01   3.4686768e+01
   6.5993739e+00   1.4499645e+01   3.7213737e+01
   6.1915575e+01   7.4518770e+01   3.3021872e+01
   7.8657340e+01   8.1028338e+01   3.2667734e+01
   2.1013358e+01   2.6269230e+01   3.7285322e+01
   5.8143683e+01   7.2978782e+01   3.2631840e+01
   3.2630680e+01   2.9007552e+01   3.7314142e+01
   5.5898200e+01   4.7914783e+01   3.7446755e+01
   6.1666364e+00   1.7854122e+01   3.3206033e+01
   9.4206990e+00   1.5789120e+01   3.7221221e+01
   7.0131315e+00   1.4547845e+01   3.7217395e+01
   7.0813808e+00   1.7152424e+01   3.7365921e+01
   1.8324354e+01   1.8928430e+01   3.7242046e+01
   6.3067521e+00   1.4312126e+01   3.7212460e+01
   7.8638924e+01   7.9346526e+01   3.5693049e+01
   8.4529561e+00   1.5395967e+01   3.7219925e+01
   2.0508251e+01   1.9948533e+01   3.7245848e+01
   6.6363877e+00   1.4424329e+01   3.7214264e+01
   5.4189399e+01   4.0288209e+01   3.7386236e+01
   7.7245583e+00   1.6534486e+01   3.7246529e+01
   9.1306332e+00   2.6801718e+01   3.2648997e+01
   5.8733727e+01   7.3231553e+01   3.2727976e+01
   2.0640467e+01   2.0245832e+01   3.7253743e+01
   6.2879577e+00   1.4279898e+01   3.7217680e+01
   1.8646897e+01   2.1343383e+01   3.7259718e+01
   2.4848414e+01   3.7954730e+01   3.7517752e+01
   6.4522109e+00   1.4362307e+01   3.7213124e+01
   3.3852346e+01   3.2480370e+01   3.7329534e+01
   7.1685883e+01   7.8353279e+01   3.3302437e+01
   4.4215392e+01   3.3454705e+01   3.7340243e+01
   1.5681005e+01   2.7894035e+01   3.7411331e+01
   6.6934283e+00   1.4631100e+01   3.7213939e+01
   1.2734315e+01   1.6670995e+01   3.7233062e+01
   6.3415238e+00   1.4317882e+01   3.7213806e+01
   6.8939372e+01   7.4828749e+01   3.6438854e+01
   5.1619301e+01   3.8869377e+01   3.7375256e+01
   9.4804748e+00   2.7985860e+01   3.1891967e+01
   7.8830639e+01   8.1019380e+01   3.2702816e+01
   1.7190566e+01   2.0727160e+01   3.7255052e+01
   2.1239085e+01   3.8346940e+01   3.7670281e+01
   8.9229438e+00   1.5262114e+01   3.7220043e+01
   7.8552425e+01   7.7172579e+01   3.6880768e+01
   8.5916464e+00   1.5160222e+01   3.7218053e+01
   9.5460850e+00   2.4403945e+01   3.7121195e+01
   6.3332612e+00   1.4325573e+01   3.7212339e+01
   5.5558285e+01   4.9029079e+01   3.7462073e+01
   2.3401322e+01   4.4799162e+01   3.7090642e+01
   2.0155388e+01   3.9966894e+01   3.7373466e+01
   2.4646198e+01   2.2226737e+01   3.7266027e+01
   8.0819593e+00   1.6692265e+01   3.7235277e+01
   1.0817494e+01   2.6771221e+01   3.7263344e+01
   7.2874150e+00   1.4666987e+01   3.7215197e+01
   6.1874324e+00   1.4296832e+01   3.6948808e+01
   3.9480954e+01   5.5523703e+01   3.7565028e+01
   6.2963588e+00   1.4305851e+01   3.7212909e+01
   6.4298643e+00   1.4346890e+01   3.7214480e+01
   2.7575066e+01   5.0333340e+01   3.6520174e+01
   7.3657735e+01   6.4833290e+01   3.7729235e+01
   8.2543627e+00   2.5167682e+01   3.1729187e+01
   2.4537632e+01   2.2826250e+01   3.7271848e+01
   2.6061012e+01   3.9131839e+01   3.7530825e+01
   4.2944799e+01   3.1608214e+01   3.7330190e+01
   8.0902225e+00   1.5633252e+01   3.7219762e+01
   6.2428001e+00   1.4307239e+01   3.7202759e+01
   5.9396801e+01   5.1215738e+01   3.7482234e+01
   6.3540393e+00   1.4318432e+01   3.7214630e+01
   7.8988672e+01   7.9959436e+01   3.5115405e+01
   7.3845748e+00   2.2934540e+01   3.1538333e+01
   4.3296286e+01   3.1785211e+01   3.7332021e+01
   7.6553459e+01   8.0310658e+01   3.2689760e+01
   9.2946708e+00   2.7201926e+01   3.2607326e+01
   7.3224397e+00   1.4662228e+01   3.7217575e+01
   1.0432239e+01   1.7712090e+01   3.7233975e+01
   7.1092832e+01   6.0812629e+01   3.7636385e+01
   7.7356671e+01   7.3263005e+01   3.7495831e+01
   1.0519576e+01   1.6137288e+01   3.7230497e+01
   8.0001542e+00   1.5306912e+01   3.7220271e+01
   6.5120240e+01   5.3912825e+01   3.7506455e+01
   2.0609218e+01   4.2747681e+01   3.6521462e+01
   3.8993954e+01   2.9042841e+01   3.7315407e+01
   6.1414260e+01   5.2099290e+01   3.7489743e+01
   6.4685675e+00   1.4367722e+01   3.7213249e+01
   5.5917971e+01   4.1534117e+01   3.7400937e+01
   5.9552144e+00   1.5609802e+01   3.4622128e+01
   4.8894565e+01   3.6675411e+01   3.7359935e+01
   7.0410276e+01   5.9305300e+01   3.7601068e+01
   2.2180203e+01   2.0576201e+01   3.7251854e+01
   6.2637963e+01   6.6692611e+01   3.7591609e+01
   6.2414587e+00   1.4289490e+01   3.7212170e+01
   1.1714638e+01   1.7718627e+01   3.7233993e+01
   1.2783300e+01   3.2820894e+01   3.5010764e+01
   1.5326684e+01   3.8177330e+01   3.2562106e+01
   1.6445585e+01   3.5295369e+01   3.7360752e+01
   6.2506341e+00   1.4293772e+01   3.7212190e+01
   5.6553458e+00   1.7096724e+01   3.1638826e+01
   1.6113664e+01   3.2917345e+01   3.7639454e+01
   5.3614092e+01   3.9537689e+01   3.7383241e+01
   7.8372838e+01   7.8136690e+01   3.6496713e+01
   1.9472679e+01   1.9580389e+01   3.7242800e+01
   1.5751770e+01   2.4338784e+01   3.7280949e+01
   6.2558389e+00   1.4310796e+01   3.7212475e+01
   1.4181340e+01   2.8141532e+01   3.7544815e+01
   3.8429483e+01   3.7901149e+01   3.7365671e+01
   7.8855004e+01   8.0776336e+01   3.3683483e+01
   4.1342994e+01   6.3654960e+01   3.3211409e+01
   8.9059550e+00   2.6697569e+01   3.1852449e+01
   1.8798958e+01   2.6749973e+01   3.7294726e+01
   1.1356507e+01   2.1113531e+01   3.7286291e+01
   7.8067391e+01   8.0804056e+01   3.2820978e+01
   7.0112972e+01   6.3615839e+01   3.7720654e+01
   7.0045076e+00   1.8886835e+01   3.5730644e+01
   6.0011100e+01   7.1383514e+01   3.6357488e+01
   1.4812746e+01   1.7502861e+01   3.7234470e+01
   6.2508592e+00   1.4347815e+01   3.7222519e+01
   5.8090234e+01   4.8240373e+01   3.7446080e+01
   6.0785125e+00   1.4408240e+01   3.6319410e+01
   3.6965344e+01   5.7234223e+01   3.6939659e+01
   6.7836070e+00   1.4511799e+01   3.7213419e+01
   6.0752610e+01   6.8820589e+01   3.7295576e+01
   7.2664721e+01   6.2882572e+01   3.7689833e+01
   1.0142341e+01   1.5813954e+01   3.7221147e+01
   2.1978547e+01   2.7807339e+01   3.7295866e+01
   7.0540216e+01   7.6968476e+01   3.5058616e+01
   7.7987885e+01   7.9304407e+01   3.5513863e+01
   2.9020032e+01   2.4598102e+01   3.7281495e+01
   3.7339732e+01   6.0824982e+01   3.3391761e+01
   7.0649921e+01   7.7528752e+01   3.4285931e+01
   6.8932586e+00   1.6856817e+01   3.7197579e+01
   2.2949514e+01   2.0888076e+01   3.7255567e+01
   4.2708953e+01   3.1366325e+01   3.7330072e+01
   2.7472658e+01   4.4519552e+01   3.7683028e+01
   6.4564116e+00   1.4513836e+01   3.7213725e+01
   1.0775362e+01   1.5963482e+01   3.7223375e+01
   2.7030567e+01   3.0457581e+01   3.7312222e+01
   1.9231396e+01   2.1428975e+01   3.7260821e+01
   3.3570177e+01   5.6121439e+01   3.6153005e+01
   6.3969789e+01   5.0196230e+01   3.7462948e+01
   7.5439580e+01   7.9746285e+01   3.3308442e+01
   1.1156279e+01   3.0289731e+01   3.4197324e+01
   2.4733473e+01   2.6180329e+01   3.7287790e+01
   6.1280795e+00   1.5900705e+01   3.5187948e+01
   1.1160058e+01   3.0262653e+01   3.4259240e+01
   7.1272716e+01   7.8352194e+01   3.2736645e+01
   7.8548225e+01   7.7090860e+01   3.6903434e+01
   2.6524137e+01   2.4211745e+01   3.7283905e+01
   7.8904594e+01   8.0923319e+01   3.3150284e+01
   8.9559773e+00   2.5576871e+01   3.4061458e+01
   6.2414958e+00   1.4289558e+01   3.7212171e+01
   5.5042039e+01   7.1343921e+01   3.3298656e+01
   2.6361605e+01   5.1668027e+01   3.2811327e+01
   7.4604947e+01   7.8198406e+01   3.5420923e+01
   7.6605936e+01   8.0328692e+01   3.2689453e+01
   6.3815012e+00   1.4305234e+01   3.7219461e+01
   6.2530352e+00   1.4293669e+01   3.7212203e+01
   9.7710606e+00   2.5046020e+01   3.7040743e+01
   2.4861111e+01   4.8510737e+01   3.5721462e+01
   3.4751803e+01   5.2458529e+01   3.7542970e+01
   9.2827019e+00   1.7366273e+01   3.7232305e+01
   3.9773700e+01   4.1485742e+01   3.7398757e+01
   6.0309248e+01   4.6013724e+01   3.7427755e+01
   2.8582380e+01   2.6194422e+01   3.7296388e+01
   2.7631566e+01   2.3046881e+01   3.7271164e+01
   6.1506238e+00   1.5180979e+01   3.5988108e+01
   7.7608741e+01   7.9797155e+01   3.4731045e+01
   8.1480889e+00   2.4457466e+01   3.2493866e+01
   7.8809291e+01   8.1047406e+01   3.2673571e+01
   2.4070920e+01   2.3069422e+01   3.7277904e+01
   4.5925987e+01   6.4846872e+01   3.5928974e+01
   7.0840807e+00   1.5234828e+01   3.7218583e+01
   3.9557154e+01   2.9330405e+01   3.7324226e+01
   3.1630952e+01   5.0094057e+01   3.7539478e+01
   1.4092954e+01   1.7718596e+01   3.7239308e+01
   1.9182089e+01   2.0439459e+01   3.7258269e+01
   5.5590638e+00   1.6628246e+01   3.1685813e+01
   8.3495454e+00   1.5417613e+01   3.7219193e+01
   4.0228498e+01   4.1057693e+01   3.7393075e+01
   7.6133854e+01   7.1717358e+01   3.7585184e+01
   8.8019068e+00   1.5318794e+01   3.7217940e+01
   6.2726315e+00   1.4301533e+01   3.7212242e+01
   7.4674995e+01   7.9300337e+01   3.3741937e+01
   2.9010389e+01   2.3638133e+01   3.7279645e+01
   7.7501588e+01   7.3425284e+01   3.7477015e+01
   7.0770461e+00   1.4584065e+01   3.7215216e+01
   7.8836389e+01   7.9097036e+01   3.5970985e+01
   3.3110788e+01   3.9442507e+01   3.7400291e+01
   6.2414969e+00   1.4289527e+01   3.7212167e+01
   3.6166638e+01   4.4256607e+01   3.7490790e+01
   7.7388517e+01   7.8466661e+01   3.6092484e+01
   4.5608874e+01   4.8683253e+01   3.7507163e+01
   7.0896767e+01   6.6836424e+01   3.7737929e+01
   6.4903844e+00   2.0319853e+01   3.1409371e+01
   1.5361945e+01   3.8344828e+01   3.2266023e+01
   2.4530936e+01   3.6250338e+01   3.7448783e+01
   2.1638154e+01   4.6035020e+01   3.3915270e+01
   6.0688697e+01   4.8271818e+01   3.7442545e+01
   2.3554615e+01   4.2831314e+01   3.7519763e+01
   7.8515118e+01   8.0657561e+01   3.3718253e+01
   6.5453312e+01   6.4126528e+01   3.7743247e+01
   5.6883037e+00   1.7399932e+01   3.1453184e+01
   6.2834713e+00   1.4441495e+01   3.7223343e+01
   5.0933519e+01   6.9403833e+01   3.2845601e+01
   6.1883353e+01   4.7618675e+01   3.7447815e+01
   6.4969535e+00   1.4379412e+01   3.7213148e+01
   5.9523166e+00   1.4425278e+01   3.5701950e+01
   2.6507093e+01   2.2460515e+01   3.7270595e+01
   6.3384488e+01   4.9978961e+01   3.7459163e+01
   5.6167426e+00   1.5900288e+01   3.2698126e+01
   3.2274911e+01   2.8546375e+01   3.7312731e+01
   6.0326649e+00   1.4393956e+01   3.6112311e+01
   2.2667671e+01   4.5042830e+01   3.6605637e+01
   6.2505360e+00   1.4317949e+01   3.7214068e+01
   1.0048163e+01   1.5792089e+01   3.7220367e+01
   2.4216795e+01   4.8863707e+01   3.4132895e+01
   6.2445500e+00   1.4290084e+01   3.7212280e+01
   3.5140980e+01   2.9971629e+01   3.7320690e+01
   3.9086057e+01   3.8891510e+01   3.7373137e+01
   7.6215296e+00   1.5211665e+01   3.7218411e+01
   3.4766817e+01   5.0497368e+01   3.7687999e+01
   3.4451196e+01   5.8313138e+01   3.4136531e+01
   3.3073079e+01   3.2101087e+01   3.7326587e+01
   1.0309279e+01   1.7908757e+01   3.7234242e+01
   5.5690998e+00   1.4608974e+01   3.3708507e+01
   8.7949714e+00   1.5308631e+01   3.7217768e+01
   1.7029046e+01   1.8645115e+01   3.7237200e+01
   6.1509603e+00   1.4325919e+01   3.6745645e+01
   3.1447214e+01   2.4870243e+01   3.7285670e+01
   6.3021974e+00   1.4283667e+01   3.7217969e+01
   6.3449532e+00   1.4331786e+01   3.7212414e+01
   5.9550981e+01   4.9527478e+01   3.7458780e+01
   5.0437448e+01   6.4401340e+01   3.7238671e+01
   5.5834340e+01   4.1581568e+01   3.7395669e+01
   2.0283693e+01   2.0062098e+01   3.7251520e+01
   1.3822188e+01   3.3884401e+01   3.5952496e+01
   2.0473876e+01   4.5237549e+01   3.2419343e+01
   4.3522266e+01   6.5220188e+01   3.2613296e+01
   1.8129316e+01   1.8964844e+01   3.7237922e+01
   5.7957600e+00   1.5829654e+01   3.3631689e+01
   4.5285491e+01   4.9607454e+01   3.7536887e+01
   5.7427447e+01   4.3048618e+01   3.7406348e+01
   2.2992286e+01   2.1032541e+01   3.7256463e+01
   6.0280149e+00   1.7948593e+01   3.2423754e+01
   5.8543338e+01   5.3040150e+01   3.7523329e+01
   6.0814847e+00   1.4317016e+01   3.6426738e+01
   5.5638714e+00   1.4661430e+01   3.3631340e+01
   6.4176429e+00   1.4439386e+01   3.7213101e+01
   2.0596297e+01   4.3250556e+01   3.6108067e+01
   1.2082092e+01   3.0526311e+01   3.6359246e+01
   4.6846607e+01   3.4134638e+01   3.7355907e+01
   7.0189558e+00   1.4571309e+01   3.7214474e+01
   7.5679142e+01   7.0406840e+01   3.7661818e+01
   3.4757329e+01   5.7721860e+01   3.5445724e+01
   2.5460104e+01   2.2997255e+01   3.7272421e+01
   7.6265556e+01   8.0216935e+01   3.2661923e+01
   6.2783952e+00   1.4305462e+01   3.7212318e+01
   7.8969815e+01   7.9448796e+01   3.5684775e+01
   7.8836812e+01   7.8556559e+01   3.6341391e+01
   8.4742199e+00   1.8025390e+01   3.7285928e+01
   7.5987734e+01   7.9121711e+01   3.4888311e+01
