# Supplementary material for: Rethinking Colour Constancy
Source: PLoS One. 2015 Sep 10;10(9):e0135029. doi: 10.1371/journal.pone.0135029 (PMC4565710; doi:10.1371/journal.pone.0135029)
Supplement: S1 Dataset — (ZIP) [file pone.0135029.s002.zip › 5-TransitionMetamerReflectanceData/BtoN_20munsells/targetXYZ_12.txt]

   2.8485886e+01   2.1028017e+01   3.0802267e+01
   7.6184872e+00   1.7907592e+01   2.9402805e+01
   5.3882506e+01   6.5495866e+01   3.0444448e+01
   7.7633278e+01   7.5553762e+01   3.0545486e+01
   7.7557948e+01   7.5537084e+01   3.0511877e+01
   7.1735869e+01   5.9826804e+01   3.3385156e+01
   1.5457361e+01   2.8785392e+01   2.9993149e+01
   7.7626783e+01   7.5562250e+01   3.0511977e+01
   2.7993209e+01   2.1065097e+01   3.0206080e+01
   7.7418722e+01   7.2605038e+01   3.3834486e+01
   6.4217268e+01   4.9596942e+01   3.0234946e+01
   7.7555691e+01   7.5249396e+01   3.0588352e+01
   7.7537765e+01   7.5482877e+01   3.0511537e+01
   2.4094803e+01   1.8221116e+01   3.5143300e+01
   7.7623339e+01   7.5590967e+01   3.0509849e+01
   7.7692031e+01   7.5405896e+01   3.1027088e+01
   7.1495071e+01   7.3519432e+01   3.0490131e+01
   2.3594776e+01   1.8768241e+01   3.0646651e+01
   1.6139922e+01   2.8862088e+01   2.9987453e+01
   3.3155646e+01   2.5507816e+01   2.9379833e+01
   6.0663003e+01   5.9880590e+01   3.0415088e+01
   4.8782347e+00   1.1290271e+01   3.0593164e+01
   7.5964964e+01   7.5103095e+01   3.0500617e+01
   4.7701975e+01   3.3317527e+01   3.0018691e+01
   7.7384497e+01   7.4480437e+01   3.0847086e+01
   7.0918801e+00   1.9928688e+01   2.9619255e+01
   7.1880073e+01   7.1469268e+01   3.0489674e+01
   6.9512363e+01   6.1668559e+01   3.0052033e+01
   5.1536773e+00   1.1131697e+01   3.1473494e+01
   5.5746793e+01   6.7025113e+01   3.0453702e+01
   7.2194444e+01   6.2172470e+01   3.0242806e+01
   4.3894299e+01   3.0156878e+01   3.0559235e+01
   1.9120525e+01   1.6791029e+01   3.0766535e+01
   5.3037752e+00   1.1138079e+01   3.1682092e+01
   2.5300276e+01   1.8778172e+01   3.5019376e+01
   3.6164145e+01   2.7615666e+01   2.9377740e+01
   7.5911365e+01   7.2915575e+01   3.0457469e+01
   7.7431087e+01   7.4716999e+01   3.0732736e+01
   4.9781246e+00   1.1873037e+01   2.9788806e+01
   5.5877094e+01   4.0562107e+01   2.9852180e+01
   7.7224109e+01   7.5396620e+01   3.0510360e+01
   2.6897038e+01   4.7913233e+01   3.0327034e+01
   1.5407574e+01   1.5218656e+01   3.0840938e+01
   7.7628550e+01   7.5563584e+01   3.0511963e+01
   7.7704147e+01   7.4814348e+01   3.1907485e+01
   7.7468245e+01   7.5491365e+01   3.0511436e+01
   1.6867526e+01   1.7267777e+01   2.9427370e+01
   8.5021627e+00   1.2444830e+01   3.1100012e+01
   4.8950549e+00   1.3069397e+01   2.9321966e+01
   5.7418308e+00   1.4757263e+01   2.9271843e+01
   6.9895495e+01   7.2631077e+01   3.0496334e+01
   2.2552097e+01   4.3185256e+01   3.0293525e+01
   3.4705777e+01   5.2359805e+01   3.0357614e+01
   1.4786276e+01   1.5516428e+01   2.9879418e+01
   6.3264420e+01   6.6810964e+01   3.0457205e+01
   7.7126344e+01   7.4240870e+01   3.0392139e+01
   4.8371430e+00   1.1287564e+01   3.0601267e+01
   3.1967680e+01   5.2792404e+01   3.0348513e+01
   7.7470678e+01   7.5297392e+01   3.0506349e+01
   1.4447655e+01   2.9705262e+01   3.0047111e+01
   5.0901493e+00   1.1465763e+01   3.0359758e+01
   6.3785412e+01   7.0195968e+01   3.0478283e+01
   8.0773705e+00   1.5394432e+01   2.9284316e+01
   4.7682455e+01   3.1957036e+01   3.4597652e+01
   1.1665701e+01   1.5784074e+01   2.9309391e+01
   1.8558229e+01   1.7762278e+01   2.9492062e+01
   6.5273948e+00   1.8550644e+01   2.9502512e+01
   7.3209266e+01   6.3941944e+01   3.0587296e+01
   6.8628350e+01   5.8231305e+01   2.9664876e+01
   2.1315761e+01   1.7479396e+01   3.1709815e+01
   5.3712483e+01   5.5316793e+01   3.0385019e+01
   7.6221114e+01   6.8951668e+01   3.4367378e+01
   8.4148950e+00   1.4505873e+01   2.9306401e+01
   7.5803606e+01   6.8238033e+01   3.3722278e+01
   5.3467889e+00   1.3141787e+01   2.9337160e+01
   3.2848419e+01   5.2735841e+01   3.0359299e+01
   7.2943852e+01   7.3964285e+01   3.0499216e+01
   1.0728127e+01   1.4646568e+01   2.9465756e+01
   4.9233129e+00   1.1438822e+01   3.0308231e+01
   3.5177361e+01   2.4756575e+01   3.0411506e+01
   6.6782480e+01   5.3488040e+01   2.9942399e+01
   1.0555240e+01   1.4437290e+01   2.9511481e+01
   5.8753265e+00   1.0924405e+01   3.4893653e+01
   7.6826924e+01   7.1499261e+01   3.2791540e+01
   8.5094676e+00   2.3459641e+01   2.9824287e+01
   1.2373850e+01   3.0500439e+01   3.0089773e+01
   5.4361503e+01   4.4346321e+01   2.9807055e+01
   6.8402433e+01   7.2348206e+01   3.0484366e+01
   7.6697447e+01   7.0056041e+01   3.4639235e+01
   2.3057134e+01   4.4304362e+01   3.0300224e+01
   5.8316763e+00   1.6435690e+01   2.9293606e+01
   5.0738989e+01   3.4930489e+01   3.1789949e+01
   6.9306666e+01   7.2524660e+01   3.0494423e+01
   5.3350422e+01   5.6659233e+01   3.0397073e+01
   4.0603853e+01   5.5621198e+01   3.0378518e+01
   4.9290896e+01   6.3999328e+01   3.0424863e+01
   3.5309058e+01   4.3192957e+01   3.0273443e+01
   1.0240253e+01   1.2545457e+01   3.4744240e+01
   7.5272261e+01   7.4351062e+01   3.0504782e+01
   5.1286085e+01   6.2069598e+01   3.0416239e+01
   1.1723497e+01   1.3204187e+01   3.3929008e+01
   4.1302118e+01   3.6925678e+01   2.9895611e+01
   5.6453524e+01   4.1673024e+01   2.9593972e+01
   1.9856887e+01   2.1419615e+01   2.9299957e+01
   5.9134857e+01   4.2931631e+01   3.1472311e+01
   7.7284547e+01   7.5471767e+01   3.0509514e+01
   7.2787866e+00   1.1989733e+01   3.1103559e+01
   2.4881685e+01   2.2640090e+01   2.9297138e+01
   7.3486104e+01   6.2438833e+01   3.5149684e+01
   5.5304589e+01   4.4107659e+01   2.9685312e+01
   4.9436183e+00   1.1198104e+01   3.0960384e+01
   7.6831056e+01   7.3443828e+01   3.0327264e+01
   7.7568158e+01   7.5550263e+01   3.0511336e+01
   7.7653790e+01   7.4104144e+01   3.2686321e+01
   7.6190809e+01   7.0243025e+01   3.1873566e+01
   6.3634118e+01   7.0366632e+01   3.0481012e+01
   3.7998333e+01   5.3380915e+01   3.0364540e+01
   7.1785778e+01   7.2182419e+01   3.0489999e+01
   6.2639934e+00   1.1134439e+01   3.4163354e+01
   1.4653446e+01   1.4487833e+01   3.2963274e+01
   5.7238698e+01   4.0260246e+01   3.4225051e+01
   7.7587977e+01   7.5555615e+01   3.0511478e+01
   2.0457536e+01   4.0035432e+01   3.0265482e+01
   7.5305933e+01   6.8536262e+01   3.0806010e+01
   7.6729305e+01   7.5287695e+01   3.0507957e+01
   1.5993156e+01   1.4770333e+01   3.5158367e+01
   7.0325896e+01   7.2908249e+01   3.0496502e+01
   7.2119616e+01   6.1631023e+01   3.0808728e+01
   1.8594920e+01   3.9161281e+01   3.0254484e+01
   7.7723927e+01   7.5126911e+01   3.1563910e+01
   4.9339688e+01   6.3597079e+01   3.0431307e+01
   5.0945735e+01   3.5183967e+01   3.1492984e+01
   5.7006948e+00   1.0869413e+01   3.5111212e+01
   3.2049240e+01   3.0117306e+01   2.9715323e+01
   7.7563407e+01   7.5555318e+01   3.0510859e+01
   7.3727676e+01   7.4202444e+01   3.0502892e+01
   6.1407818e+00   1.2764856e+01   2.9512363e+01
   6.2729105e+01   7.0001749e+01   3.0478103e+01
   7.7087311e+01   7.5155470e+01   3.0509683e+01
   1.9745161e+01   1.7914854e+01   2.9637594e+01
   5.5924662e+01   3.9590579e+01   3.1679021e+01
   3.2053879e+01   4.8196249e+01   3.0330168e+01
   7.7644918e+01   7.5445648e+01   3.0749132e+01
   4.8293970e+01   6.3176468e+01   3.0427644e+01
   6.3814816e+01   5.8892471e+01   3.0331443e+01
   6.0627308e+01   6.9117115e+01   3.0469939e+01
   4.8204286e+01   3.2832646e+01   3.2132406e+01
   5.0683727e+00   1.1069146e+01   3.1649564e+01
   7.7659389e+01   7.5497061e+01   3.0747174e+01
   4.9646995e+00   1.1283415e+01   3.0684691e+01
   4.5336346e+01   3.1117005e+01   3.0681759e+01
   4.8203191e+01   6.3299657e+01   3.0427601e+01
   7.7563869e+01   7.5009230e+01   3.0967482e+01
   7.7420885e+01   7.2812445e+01   3.3521865e+01
   7.7555053e+01   7.5614492e+01   3.0506342e+01
   1.7486954e+01   1.6051628e+01   3.0926779e+01
   7.7555591e+01   7.5535901e+01   3.0511853e+01
   7.3467015e+01   7.2409706e+01   3.0494242e+01
   6.0857968e+01   5.8436371e+01   3.0387648e+01
   5.8460652e+00   1.0894501e+01   3.5137120e+01
   6.3478225e+01   7.0401524e+01   3.0473747e+01
   5.9681958e+00   1.1228513e+01   3.2566913e+01
   2.3986009e+01   4.5491076e+01   3.0300453e+01
   6.6912911e+01   6.9601297e+01   3.0473386e+01
   5.7670804e+01   4.0825159e+01   3.3654031e+01
   7.1897703e+01   6.0706261e+01   3.1921431e+01
   6.7809120e+01   5.8362617e+01   2.9873553e+01
   7.7629080e+01   7.5563278e+01   3.0512627e+01
   7.7628052e+01   7.5566753e+01   3.0511719e+01
   3.3123137e+01   5.2467754e+01   3.0358594e+01
   5.9496082e+01   6.4882863e+01   3.0444215e+01
   7.0267721e+00   1.9859585e+01   2.9612627e+01
   7.7044742e+01   7.3232548e+01   3.1055169e+01
   7.7306406e+01   7.5416943e+01   3.0511275e+01
   6.3640540e+01   6.1023649e+01   3.0410995e+01
   5.0457505e+00   1.3613683e+01   2.9276298e+01
   3.2280199e+01   4.0705997e+01   3.0233609e+01
   5.0231043e+00   1.1259344e+01   3.0822465e+01
   4.8623729e+00   1.2235087e+01   2.9540961e+01
   7.7588627e+01   7.5552566e+01   3.0511700e+01
   1.0663823e+01   1.3496142e+01   3.0433099e+01
   7.0543037e+01   6.9972544e+01   3.0480490e+01
   7.7698499e+01   7.5100446e+01   3.1480215e+01
   6.6004786e+00   1.1160993e+01   3.5125293e+01
   7.7668738e+01   7.5416818e+01   3.0901379e+01
   7.3461715e+01   6.7461639e+01   3.0176765e+01
   3.0237673e+01   2.2407873e+01   2.9950989e+01
   7.5989725e+01   7.4290414e+01   3.0504157e+01
   5.2230058e+01   4.2521915e+01   2.9787424e+01
   4.9803133e+00   1.1094892e+01   3.1492233e+01
   2.8187828e+01   2.4396998e+01   2.9299040e+01
   7.7627488e+01   7.5562653e+01   3.0511977e+01
   5.0150846e+01   6.4366612e+01   3.0433425e+01
   4.1531704e+01   2.7651036e+01   3.4789590e+01
   3.4398252e+01   2.4722928e+01   2.9890544e+01
   7.7490037e+01   7.5145555e+01   3.0494710e+01
   4.9630236e+01   3.9440461e+01   2.9649102e+01
   6.4134979e+01   6.0063703e+01   3.0372523e+01
   6.7506864e+01   7.1667123e+01   3.0491899e+01
   1.2315113e+01   3.0336697e+01   3.0086628e+01
   8.2986449e+00   1.2911169e+01   2.9945391e+01
   1.1494208e+01   1.3550464e+01   3.1236996e+01
   1.0645184e+01   2.7275154e+01   2.9986095e+01
   6.1320613e+01   4.6179644e+01   3.0043706e+01
   4.5098564e+01   5.3838408e+01   3.0373960e+01
   6.5484440e+01   5.7129173e+01   3.0057637e+01
   4.3473930e+01   2.8863084e+01   3.5240262e+01
   4.9947116e+00   1.1161022e+01   3.1152719e+01
   2.2967765e+01   1.9815900e+01   2.9456203e+01
   2.7324882e+01   2.0653822e+01   3.0357676e+01
   1.6595852e+01   2.1613918e+01   2.9470386e+01
   6.4746322e+01   5.4138244e+01   2.9784506e+01
   5.9779969e+01   6.8806047e+01   3.0466349e+01
   1.0422863e+01   2.7119599e+01   2.9979797e+01
   8.3848618e+00   1.1809150e+01   3.5143098e+01
   1.3721043e+01   2.7983119e+01   2.9982012e+01
   7.7591064e+01   7.5549121e+01   3.0511909e+01
   7.4421899e+01   7.4586099e+01   3.0495589e+01
   2.6888358e+01   4.8223489e+01   3.0327158e+01
   4.4803133e+01   5.8701041e+01   3.0398140e+01
   3.1609525e+01   4.8741907e+01   3.0334944e+01
   5.9058327e+00   1.1329025e+01   3.1799134e+01
   5.1744584e+01   3.7544283e+01   2.9518100e+01
   5.9465524e+00   1.6615159e+01   2.9310202e+01
   5.8481792e+00   1.1106261e+01   3.3156432e+01
   4.3256276e+01   5.8784773e+01   3.0397749e+01
   1.1486517e+01   1.5459804e+01   2.9341186e+01
   7.5279973e+01   6.7957602e+01   3.1744790e+01
   4.9405358e+01   6.4068616e+01   3.0424486e+01
   5.8856203e+01   6.7699271e+01   3.0458212e+01
   1.3184546e+01   3.1562528e+01   3.0120873e+01
   5.2164946e+01   3.8358159e+01   2.9479183e+01
   7.7561272e+01   7.5599798e+01   3.0507577e+01
   6.6659223e+01   6.9363786e+01   3.0471959e+01
   7.2256224e+01   7.3490089e+01   3.0501281e+01
   7.5844367e+01   6.9539379e+01   3.1461710e+01
   7.7435683e+01   7.5469876e+01   3.0511314e+01
   2.9052202e+01   3.7131979e+01   3.0156887e+01
   4.9854601e+00   1.2232648e+01   2.9559834e+01
   7.7501026e+01   7.4832116e+01   3.0911864e+01
   1.3562961e+01   3.2382586e+01   3.0136826e+01
   4.4648221e+01   4.6647009e+01   3.0284137e+01
   6.1867451e+01   6.2458229e+01   3.0435651e+01
   5.6749299e+01   5.5879352e+01   3.0379555e+01
   7.6021843e+01   7.1116243e+01   3.0186378e+01
   4.8340470e+00   1.1288180e+01   3.0603788e+01
   7.7592030e+01   7.5592480e+01   3.0508919e+01
   4.8793949e+00   1.1882232e+01   2.9755299e+01
   8.6462061e+00   1.2367712e+01   3.1628666e+01
   7.7633050e+01   7.5554566e+01   3.0543306e+01
   5.8215327e+01   6.7801870e+01   3.0460660e+01
   7.7669036e+01   7.4712366e+01   3.1884469e+01
   2.3893040e+01   4.5262905e+01   3.0306097e+01
   1.7397423e+01   1.5863599e+01   3.1486194e+01
   5.3382416e+00   1.0967445e+01   3.2875389e+01
   6.7186444e+01   5.2546507e+01   3.3017253e+01
   7.7689168e+01   7.4433557e+01   3.2377649e+01
   1.4097447e+01   3.2989470e+01   3.0154759e+01
   6.6803916e+00   1.4984124e+01   2.9277985e+01
   5.4814615e+00   1.1307565e+01   3.1226106e+01
   2.7075950e+01   4.7860789e+01   3.0327402e+01
   1.6444613e+01   1.6306282e+01   2.9784902e+01
   7.1607881e+00   1.2141909e+01   3.0496766e+01
   5.6106180e+01   6.7118061e+01   3.0454926e+01
   7.7604818e+01   7.5554288e+01   3.0511940e+01
   3.8483368e+01   5.7424905e+01   3.0386511e+01
   6.0472336e+00   1.1349331e+01   3.1967060e+01
   6.7954404e+00   1.1229456e+01   3.5142342e+01
   5.6423578e+00   1.4372335e+01   2.9280003e+01
   7.2822665e+01   7.3792247e+01   3.0502565e+01
   6.5407249e+01   6.9178334e+01   3.0469276e+01
   7.4326385e+01   7.3793516e+01   3.0499131e+01
   6.7862097e+01   7.2066409e+01   3.0488606e+01
   5.9276737e+01   6.7612003e+01   3.0456660e+01
   6.2520206e+01   4.9922798e+01   2.9483120e+01
   6.4241055e+00   1.4613452e+01   2.9283214e+01
   1.6464077e+01   3.6318722e+01   3.0217081e+01
   7.5945656e+01   7.3228803e+01   3.0479274e+01
   6.2111823e+00   1.7324073e+01   2.9382325e+01
   5.2593391e+01   6.5568061e+01   3.0442699e+01
   7.7628950e+01   7.5563515e+01   3.0511977e+01
   4.9330479e+00   1.1152027e+01   3.1163291e+01
   4.0552961e+01   2.7673818e+01   3.1315822e+01
   6.3571645e+01   7.0363154e+01   3.0479672e+01
   7.1358128e+01   6.0426368e+01   3.0454247e+01
   6.1632869e+01   4.6171321e+01   3.0490671e+01
   4.9775470e+01   3.3621205e+01   3.4338006e+01
   7.7586443e+01   7.5556315e+01   3.0511380e+01
   6.6751138e+01   5.1171919e+01   3.5438354e+01
   6.8324433e+01   6.0158522e+01   3.0036791e+01
   6.4537437e+01   7.0730055e+01   3.0483048e+01
   3.1269950e+01   2.1710497e+01   3.4842044e+01
   1.8096074e+01   3.4384229e+01   3.0170206e+01
   7.4644572e+00   2.0961764e+01   2.9689615e+01
   6.9523021e+01   6.7066691e+01   3.0458041e+01
   7.1923602e+00   1.8720704e+01   2.9508012e+01
   6.4567060e+00   1.1521714e+01   3.1824365e+01
   7.6289790e+01   7.4664772e+01   3.0506616e+01
   7.7618612e+01   7.5585728e+01   3.0510103e+01
   7.7716848e+01   7.4322987e+01   3.2667866e+01
   7.7629037e+01   7.5565143e+01   3.0511859e+01
   2.9520986e+01   3.1196228e+01   2.9868907e+01
   2.3041169e+01   4.4350148e+01   3.0299678e+01
   5.6377861e+00   1.2287679e+01   2.9655585e+01
   6.2540211e+01   6.9948084e+01   3.0476549e+01
   7.3060242e+01   6.3596629e+01   3.0639552e+01
   4.9215131e+00   1.1158027e+01   3.1159511e+01
   6.3965486e+01   7.0513006e+01   3.0481191e+01
   1.4325680e+01   3.3564296e+01   3.0158665e+01
   2.0282049e+01   1.7464135e+01   3.0350409e+01
   7.6101875e+01   7.5051553e+01   3.0507510e+01
   6.5905858e+01   7.0599335e+01   3.0475606e+01
   5.2470250e+00   1.0958140e+01   3.2818644e+01
   7.7320577e+01   7.5440726e+01   3.0510533e+01
   7.0100700e+01   7.2910028e+01   3.0493725e+01
   1.4416393e+01   3.2060947e+01   3.0129490e+01
   2.6506640e+01   4.7609457e+01   3.0324869e+01
   1.9525384e+01   1.8606208e+01   2.9377587e+01
   5.1964227e+01   5.1733152e+01   3.0336036e+01
   2.1455266e+01   4.2621849e+01   3.0286398e+01
   5.3552479e+01   6.5993925e+01   3.0446467e+01
   1.0894359e+01   1.5664197e+01   2.9298226e+01
   4.6279487e+01   6.0923968e+01   3.0411843e+01
   7.7626870e+01   7.5563165e+01   3.0511949e+01
   6.0777874e+01   6.9189120e+01   3.0470637e+01
   5.4829128e+00   1.0940016e+01   3.3473421e+01
   7.6382960e+01   7.4825592e+01   3.0507849e+01
   5.3926436e+01   3.6915767e+01   3.5319321e+01
   7.7095487e+01   7.5380165e+01   3.0510778e+01
   1.8600001e+01   3.9037397e+01   3.0254342e+01
   7.6486975e+01   7.5187370e+01   3.0508438e+01
   5.8093986e+00   1.0898585e+01   3.4939918e+01
   7.6154291e+01   6.8729065e+01   3.4463873e+01
   1.2612593e+01   1.4046588e+01   3.1026661e+01
   7.7626907e+01   7.5562090e+01   3.0511977e+01
   5.2607521e+00   1.1007482e+01   3.2390979e+01
   7.4813298e+01   7.4497180e+01   3.0506519e+01
   4.6779278e+01   6.2582414e+01   3.0419932e+01
   4.0367161e+01   5.7206795e+01   3.0388877e+01
   1.1312188e+01   1.3197930e+01   3.2764083e+01
   4.9868423e+01   6.4221363e+01   3.0432479e+01
   4.9252704e+00   1.1267941e+01   3.0693533e+01
   3.4145065e+01   5.0192889e+01   3.0344325e+01
   6.6889272e+01   7.1651118e+01   3.0487978e+01
   7.7656563e+01   7.5237972e+01   3.1090622e+01
   3.4394310e+01   4.5004884e+01   3.0299869e+01
   1.0956538e+01   1.3109380e+01   3.2433673e+01
   6.2337241e+01   6.4487992e+01   3.0447215e+01
   5.4687724e+00   1.1321298e+01   3.1158257e+01
   7.3708025e+01   6.3078597e+01   3.4693185e+01
   6.2907456e+00   1.7107084e+01   2.9355661e+01
   4.9848371e+01   3.9168328e+01   2.9590145e+01
   4.2502399e+01   2.9047902e+01   3.0984486e+01
   2.0084618e+01   3.7667783e+01   3.0232317e+01
   4.3084200e+01   5.6493188e+01   3.0383761e+01
   1.3641660e+01   1.4075274e+01   3.3022034e+01
   1.6331594e+01   1.5331299e+01   3.1923387e+01
   6.4776261e+01   4.9880019e+01   3.1010902e+01
   6.5677643e+01   7.1214590e+01   3.0483808e+01
   1.0224168e+01   2.6866724e+01   2.9967420e+01
   1.3769835e+01   1.5889278e+01   2.9455624e+01
   7.7590578e+01   7.5555230e+01   3.0511575e+01
   7.7654553e+01   7.5502363e+01   3.0717021e+01
   7.7604164e+01   7.5415599e+01   3.0595463e+01
   1.2677706e+01   1.9284069e+01   2.9361196e+01
   7.7629000e+01   7.5563417e+01   3.0512063e+01
   5.4729891e+01   6.5922577e+01   3.0446863e+01
   6.5642144e+01   7.1185386e+01   3.0484535e+01
   4.8877108e+00   1.1965649e+01   2.9694631e+01
   6.4052026e+01   5.4245812e+01   2.9903453e+01
   7.4743293e+01   7.4440095e+01   3.0506029e+01
   4.0520751e+01   5.8904495e+01   3.0390597e+01
   5.2117140e+00   1.1013416e+01   3.2239009e+01
   3.0580466e+01   3.0759142e+01   2.9813148e+01
   6.2317775e+01   6.9360953e+01   3.0470230e+01
   6.9147786e+01   7.0429383e+01   3.0479256e+01
   3.9062314e+01   2.7398324e+01   2.9968421e+01
   3.2295002e+01   5.0659372e+01   3.0347481e+01
   2.5543497e+01   3.7794888e+01   3.0204939e+01
   7.2772981e+01   6.9371292e+01   3.0447186e+01
   6.5290267e+01   5.0288440e+01   3.1760058e+01
   9.0703978e+00   1.3692254e+01   2.9582038e+01
   6.4836320e+01   7.0795827e+01   3.0485007e+01
   6.4392996e+01   6.9694457e+01   3.0467279e+01
   2.8894268e+01   3.5572058e+01   3.0102155e+01
   1.1498953e+01   1.5498015e+01   2.9335581e+01
   4.7378920e+01   4.9340221e+01   3.0323516e+01
   5.3463982e+00   1.4202645e+01   2.9279172e+01
   4.9013541e+01   6.2354349e+01   3.0421864e+01
   7.6608901e+01   6.9758412e+01   3.4745222e+01
   6.3603457e+00   1.6369526e+01   2.9278267e+01
   7.7628188e+01   7.5568038e+01   3.0511630e+01
   6.2847525e+01   5.9757681e+01   3.0391687e+01
   1.6254230e+01   2.1459393e+01   2.9467084e+01
   7.1965283e+00   1.1374139e+01   3.5144163e+01
   4.2930040e+01   3.3834333e+01   2.9486980e+01
   7.7693130e+01   7.5203511e+01   3.1311353e+01
   3.1520514e+01   2.2711598e+01   3.0474803e+01
   7.6218380e+01   7.5094368e+01   3.0507833e+01
   5.9085795e+01   6.8561891e+01   3.0462242e+01
   7.7690167e+01   7.5441029e+01   3.0969854e+01
   6.4139591e+01   6.7291205e+01   3.0459980e+01
   7.7090290e+01   7.5373167e+01   3.0510774e+01
   5.0938554e+01   4.0481603e+01   2.9661069e+01
   7.6624557e+01   7.5224026e+01   3.0509312e+01
   7.7374336e+01   7.4964224e+01   3.0481627e+01
   4.9217947e+01   3.3199058e+01   3.4246435e+01
   7.7630005e+01   7.5561978e+01   3.0518797e+01
   4.3876000e+01   6.0773810e+01   3.0409502e+01
   5.7030701e+00   1.4117442e+01   2.9280485e+01
   7.7316313e+01   7.2998700e+01   3.2737483e+01
   5.1180805e+00   1.1271245e+01   3.0891498e+01
   7.6647335e+01   7.5011280e+01   3.0508195e+01
   1.0778395e+01   2.0739312e+01   2.9594648e+01
   6.4076319e+01   7.0505646e+01   3.0482953e+01
   5.7187395e+01   4.2107057e+01   2.9723132e+01
   6.8719765e+01   6.2456148e+01   3.0243674e+01
   6.5752605e+01   6.9594633e+01   3.0470936e+01
   7.1035023e+00   1.5032687e+01   2.9281835e+01
   7.7601457e+01   7.5566430e+01   3.0511051e+01
   7.6866016e+00   1.1802918e+01   3.2920813e+01
   6.5688885e+01   7.0697750e+01   3.0478266e+01
   7.1049949e+01   6.7267800e+01   3.0426323e+01
   6.3913891e+01   7.0353978e+01   3.0481451e+01
   4.8803578e+01   6.3192648e+01   3.0427992e+01
   8.5708268e+00   2.2604540e+01   2.9781230e+01
   4.2840654e+01   3.2553508e+01   2.9349068e+01
   4.0611069e+01   5.8878029e+01   3.0395499e+01
   6.8615848e+01   5.6970128e+01   2.9721924e+01
   5.8448310e+01   4.1883500e+01   3.2595091e+01
   1.2595311e+01   1.3521566e+01   3.4123330e+01
   7.4649559e+01   6.5081521e+01   3.4656022e+01
   7.7337862e+01   7.2234675e+01   3.4035067e+01
   7.3115251e+01   6.1645842e+01   3.5310664e+01
   5.2532214e+00   1.1655272e+01   3.0131148e+01
   7.3418049e+00   1.1710409e+01   3.2680337e+01
   3.4398894e+01   2.6162951e+01   2.9385715e+01
   7.7168004e+01   7.5295273e+01   3.0510419e+01
   7.7705710e+00   1.2272389e+01   3.0744618e+01
   6.5758708e+01   5.4547973e+01   2.9646666e+01
   7.6990549e+01   7.4616290e+01   3.0494783e+01
   6.5404779e+00   1.2045024e+01   3.0253054e+01
   1.3117330e+01   2.7176897e+01   2.9953236e+01
   4.7512810e+01   3.2039230e+01   3.3444087e+01
   8.4765072e+00   1.2783323e+01   3.0211999e+01
   5.5476675e+01   6.6727408e+01   3.0452819e+01
   7.7559510e+01   7.5623426e+01   3.0505808e+01
   1.8520502e+01   3.4123224e+01   3.0158884e+01
   7.7529939e+01   7.5389179e+01   3.0507887e+01
   6.4120093e+01   5.2216102e+01   2.9571100e+01
   8.7795418e+00   1.3256356e+01   2.9797128e+01
   4.9238651e+00   1.1575561e+01   3.0078741e+01
   5.7179785e+01   6.7455423e+01   3.0458071e+01
   5.6743272e+01   6.7271210e+01   3.0456623e+01
   1.4989473e+01   2.6957951e+01   2.9913744e+01
   7.7633152e+01   7.5557811e+01   3.0539330e+01
   5.9615390e+00   1.1126783e+01   3.3309286e+01
   2.3760109e+01   1.8929856e+01   3.0452254e+01
   7.4113943e+01   6.5459408e+01   3.1327771e+01
   2.5935932e+01   2.1635207e+01   2.9365272e+01
   6.2509880e+00   1.2325677e+01   2.9791116e+01
   5.5970165e+01   6.7175209e+01   3.0453485e+01
   8.5117834e+00   1.1953541e+01   3.4169948e+01
   5.1518103e+01   6.5064287e+01   3.0438001e+01
   2.2288077e+01   1.7943659e+01   3.1525762e+01
   2.7084310e+01   4.7010800e+01   3.0322857e+01
   6.0073343e+01   6.8921538e+01   3.0467778e+01
   3.0184108e+01   2.1740185e+01   3.1296072e+01
   7.7464709e+01   7.5463571e+01   3.0511405e+01
   7.5670616e+00   2.0837384e+01   2.9682174e+01
   4.8267910e+00   1.1633289e+01   2.9966155e+01
   7.6412026e+01   7.5157318e+01   3.0508495e+01
   4.8172749e+00   1.2576555e+01   2.9427209e+01
   5.6800231e+01   6.5292741e+01   3.0438328e+01
   7.0396714e+00   1.1811921e+01   3.1454831e+01
   7.2836680e+01   7.3923135e+01   3.0499156e+01
   6.7294690e+00   1.2399966e+01   2.9878364e+01
   5.5671821e+01   6.6891229e+01   3.0453619e+01
   1.4023838e+01   1.5446883e+01   2.9688324e+01
   6.9786839e+01   7.2239310e+01   3.0485339e+01
   7.7629009e+01   7.5563586e+01   3.0511970e+01
   3.1100784e+01   4.8482306e+01   3.0333023e+01
   5.2719877e+00   1.1072510e+01   3.1982867e+01
   1.2922077e+01   1.3821687e+01   3.2796723e+01
   7.2839985e+00   1.4166494e+01   2.9297008e+01
   3.2763460e+01   2.3556708e+01   3.0162186e+01
   7.0063754e+01   5.6719436e+01   3.3923821e+01
   7.5253594e+01   7.4455723e+01   3.0504573e+01
   7.7490871e+01   7.5544745e+01   3.0509717e+01
   2.5412489e+01   2.1332338e+01   2.9370956e+01
   2.5660360e+01   4.0333883e+01   3.0256933e+01
   5.9198300e+01   5.2250651e+01   3.0152856e+01
   7.7116848e+01   7.5335438e+01   3.0510235e+01
   7.0366974e+01   5.8005249e+01   3.1820233e+01
   5.6444508e+00   1.0875339e+01   3.4846371e+01
   5.7402695e+00   1.0946477e+01   3.5134284e+01
   4.7697405e+00   1.2179404e+01   2.9560101e+01
   5.8383947e+00   1.0916418e+01   3.5133136e+01
   4.9138050e+01   3.6370854e+01   3.5308516e+01
   7.5037097e+01   7.4600039e+01   3.1115872e+01
   1.2420385e+01   1.3375818e+01   3.5150977e+01
   6.6859298e+01   5.1321919e+01   3.5446291e+01
   1.0880517e+01   1.2936810e+01   3.5144039e+01
   6.9205809e+00   1.1338263e+01   3.5134416e+01
   6.6725483e+01   5.3069413e+01   3.5463996e+01
   5.6771067e+00   1.4985789e+01   3.0774830e+01
   7.5044262e+01   7.4099780e+01   3.2029965e+01
   4.8810638e+00   1.2297247e+01   2.9987174e+01
   7.7532218e+01   7.3080706e+01   3.3656252e+01
   6.3753338e+00   1.1105398e+01   3.5135553e+01
   5.7171798e+01   4.0002180e+01   3.5338514e+01
   4.1113853e+01   3.2747739e+01   3.5286819e+01
   1.0017809e+01   1.9801572e+01   3.5373694e+01
   7.7679146e+01   7.4644762e+01   3.2405381e+01
   9.8556681e+00   1.2383812e+01   3.5146307e+01
   2.1516337e+01   3.5953652e+01   3.5275621e+01
   6.9984069e+01   7.1921840e+01   3.2438094e+01
   6.0260619e+00   1.1976453e+01   3.5185656e+01
   3.0439206e+01   2.1257221e+01   3.5209912e+01
   3.2530415e+01   2.2340743e+01   3.5217987e+01
   5.5464898e+01   3.8391523e+01   3.5326515e+01
   4.5062989e+01   3.0024004e+01   3.5269498e+01
   5.7713500e+00   1.0900291e+01   3.5132557e+01
   4.5526518e+01   6.1902476e+01   3.0641112e+01
   3.9861970e+01   3.1092637e+01   3.5275569e+01
   7.6913189e+01   7.5373262e+01   3.0714650e+01
   3.2355505e+01   2.2241932e+01   3.5218695e+01
   1.1813526e+01   2.9305559e+01   3.0909246e+01
   5.8990822e+01   4.8058751e+01   3.5411067e+01
   7.6966047e+01   7.4929108e+01   3.1733448e+01
   5.7138053e+00   1.0874826e+01   3.5132259e+01
   1.0340746e+01   1.2687320e+01   3.5142724e+01
   5.6137154e+01   5.6252928e+01   3.5441540e+01
   3.9299953e+01   2.6254429e+01   3.5242870e+01
   5.7086698e+00   1.0872115e+01   3.5132269e+01
   4.9728453e+00   1.2995979e+01   2.9767503e+01
   4.5421849e+01   6.1909638e+01   3.0407839e+01
   7.6878459e+01   7.5398613e+01   3.0591820e+01
   2.7494148e+01   2.2583658e+01   3.5217288e+01
   6.1489665e+00   1.1000354e+01   3.5141121e+01
   4.8287600e+01   6.3442461e+01   3.0546259e+01
   1.4627884e+01   1.4218806e+01   3.5162728e+01
   2.6475760e+01   3.8342981e+01   3.5446718e+01
   1.8874023e+01   1.6087248e+01   3.5162249e+01
   5.1225154e+01   4.6738608e+01   3.5421521e+01
   1.4333771e+01   3.0187485e+01   3.4537588e+01
   4.3461393e+01   4.0574214e+01   3.5347932e+01
   5.1546793e+01   3.5274951e+01   3.5302784e+01
   5.9245178e+00   1.1154234e+01   3.5134799e+01
   7.4291206e+00   1.3716178e+01   3.5184875e+01
   4.0795315e+01   5.4275367e+01   3.4765353e+01
   5.7838781e+00   1.0963223e+01   3.5132885e+01
   1.0901150e+01   2.8141889e+01   3.0016752e+01
   2.6972941e+01   2.6572138e+01   3.5234469e+01
   4.0219581e+01   2.7586501e+01   3.5248412e+01
   3.4279258e+01   5.2983174e+01   3.3094496e+01
   5.8438248e+00   1.2225021e+01   3.4611772e+01
   6.3720856e+00   1.7995755e+01   2.9769637e+01
   5.6391720e+01   5.1375646e+01   3.5483332e+01
   5.6513346e+00   1.1173500e+01   3.4678422e+01
   4.1028912e+01   2.7377691e+01   3.5249541e+01
   1.6430481e+01   3.6521202e+01   3.0237025e+01
   5.5371485e+00   1.1409644e+01   3.3932687e+01
   5.2578635e+00   1.3094968e+01   3.1040335e+01
   5.6745825e+00   1.0873046e+01   3.4991183e+01
   2.5609140e+01   4.6300061e+01   3.2076278e+01
   5.1782623e+01   6.4164185e+01   3.2555394e+01
   7.7670903e+01   7.5241068e+01   3.1551988e+01
   6.2294627e+01   6.9936278e+01   3.0472959e+01
   9.5526160e+00   1.3144921e+01   3.5149055e+01
   4.9278593e+01   3.3883331e+01   3.5291612e+01
   7.4385675e+01   7.1672365e+01   3.3939412e+01
   3.3708536e+01   5.4144003e+01   3.0383844e+01
   9.1982849e+00   1.7475404e+01   3.5297186e+01
   1.1733240e+01   2.8924007e+01   3.1400439e+01
   5.7215748e+00   1.0875211e+01   3.5132688e+01
   6.0178697e+01   6.1812031e+01   3.5119607e+01
   7.4531488e+01   6.4961692e+01   3.5308736e+01
   3.3707358e+01   2.7163358e+01   3.5245918e+01
   1.6993817e+01   3.5012126e+01   3.3754430e+01
   3.1976236e+01   2.2304831e+01   3.5211479e+01
   6.3388132e+01   4.6882335e+01   3.5391750e+01
   7.7739971e+01   7.4602592e+01   3.2377373e+01
   2.0221677e+01   3.6991705e+01   3.4788189e+01
   4.1956078e+01   2.7862910e+01   3.5260392e+01
   7.6487142e+01   7.5243188e+01   3.0688155e+01
   7.3289476e+01   7.4180316e+01   3.0500299e+01
   7.5038825e+01   6.6013564e+01   3.5238852e+01
   6.5535325e+00   1.2971827e+01   3.5205353e+01
   1.3883870e+01   2.5678877e+01   3.5402197e+01
   8.0951709e+00   1.2831912e+01   3.5145394e+01
   2.7871578e+01   1.9979431e+01   3.5202921e+01
   9.4543527e+00   1.7454804e+01   3.5276838e+01
   1.9425588e+01   1.6744878e+01   3.5173154e+01
   5.9545743e+00   1.0972046e+01   3.5132765e+01
   6.9428809e+01   6.7658094e+01   3.4701963e+01
   5.7877695e+00   1.0889904e+01   3.5135204e+01
   9.6784956e+00   1.3853508e+01   3.5149122e+01
   2.0280464e+01   4.1379362e+01   3.0296669e+01
   7.6152802e+01   7.4209201e+01   3.2355757e+01
   3.4506362e+01   3.0524974e+01   3.5263091e+01
   2.1823531e+01   1.7272670e+01   3.5173868e+01
   3.5200553e+01   4.2016109e+01   3.5444838e+01
   3.9822929e+01   4.5742536e+01   3.5475096e+01
   6.0219098e+01   4.5508344e+01   3.5376889e+01
   6.1525072e+01   6.9600006e+01   3.0592315e+01
   7.7818907e+00   1.1588958e+01   3.5146760e+01
   7.6166068e+01   7.4260183e+01   3.2302305e+01
   5.7069291e+00   1.0871558e+01   3.5132252e+01
   6.5537975e+01   5.9924233e+01   3.5436304e+01
   7.4922089e+01   7.4500617e+01   3.1244564e+01
   4.0341004e+01   5.5972373e+01   3.4068734e+01
   6.3460344e+00   1.1105899e+01   3.5134438e+01
   1.6759605e+01   1.5671655e+01   3.5167156e+01
   5.7599001e+00   1.1731118e+01   3.4688523e+01
   4.6853328e+01   3.1243808e+01   3.5282249e+01
   1.2343116e+01   1.7404496e+01   3.5174807e+01
   7.0777199e+01   7.3258448e+01   3.0500743e+01
   5.7102843e+00   1.0872244e+01   3.5132391e+01
   5.8622983e+00   1.5116844e+01   3.1446450e+01
   7.1583210e+01   6.3491077e+01   3.5347917e+01
   7.7695662e+01   7.4881530e+01   3.2133212e+01
   1.6242011e+01   2.4341468e+01   3.5275247e+01
   5.2778040e+00   1.0951117e+01   3.3036796e+01
   3.2195347e+01   4.4824342e+01   3.5329936e+01
   1.3607467e+01   2.3307814e+01   3.5353506e+01
   6.7140117e+00   1.6357643e+01   3.3542178e+01
   7.3796943e+01   6.2959503e+01   3.5415197e+01
   5.7079360e+00   1.0871692e+01   3.5132310e+01
   6.1345837e+00   1.7216723e+01   2.9821756e+01
   5.7989186e+00   1.0957129e+01   3.5132760e+01
   7.0274059e+00   1.1314647e+01   3.5144319e+01
   2.8044302e+01   4.6320610e+01   3.4266628e+01
   2.0537707e+01   4.1607886e+01   3.0501359e+01
   7.5450468e+01   7.4935313e+01   3.0527484e+01
   7.0883872e+00   1.7299718e+01   3.3748961e+01
   5.7606453e+00   1.0882154e+01   3.5134645e+01
   3.0938016e+01   5.1827700e+01   3.0730245e+01
   6.5333700e+01   6.9486673e+01   3.3103817e+01
   9.2117685e+00   1.3670174e+01   3.5150114e+01
   5.6520516e+00   1.1281681e+01   3.4601534e+01
   6.4669302e+01   5.5332573e+01   3.5504389e+01
   7.7547582e+01   7.3677683e+01   3.3292113e+01
   5.8332266e+00   1.0912533e+01   3.5133607e+01
   3.1076591e+01   2.8966269e+01   3.5250792e+01
   5.7746017e+00   1.0897684e+01   3.5132440e+01
   7.3841067e+01   6.3221895e+01   3.5407427e+01
   6.9185834e+01   5.9570750e+01   3.5497381e+01
   1.3736825e+01   1.3914153e+01   3.5152248e+01
   2.6215434e+01   1.9223711e+01   3.5192202e+01
   1.5487477e+01   1.6247032e+01   3.5170576e+01
   5.7004440e+00   1.0892142e+01   3.5103096e+01
   1.0414154e+01   2.3113828e+01   3.5010326e+01
   4.9168360e+01   3.4425013e+01   3.5294782e+01
   3.8357484e+01   2.6775705e+01   3.5243119e+01
   5.7044036e+00   1.0870243e+01   3.5132355e+01
   5.2717530e+01   3.5931140e+01   3.5309807e+01
   5.8325736e+00   1.0917017e+01   3.5132653e+01
   7.1378965e+01   6.1780825e+01   3.5445085e+01
   7.9672615e+00   1.1760629e+01   3.5137176e+01
   4.2820523e+01   2.8512368e+01   3.5258044e+01
   7.0881112e+01   5.7541753e+01   3.5515837e+01
   5.3070083e+00   1.4810223e+01   2.9281174e+01
   6.7456893e+01   7.1986806e+01   3.0521134e+01
   6.0536036e+00   1.1948071e+01   3.5186642e+01
   5.7087823e+00   1.0869446e+01   3.5133005e+01
   9.2066728e+00   1.2144237e+01   3.5143836e+01
   6.4822113e+01   6.8764004e+01   3.3531605e+01
   4.6971627e+01   3.5754914e+01   3.5305088e+01
   1.1234855e+01   1.2954191e+01   3.5145795e+01
   6.6168066e+01   5.0423694e+01   3.5429510e+01
   7.6737467e+01   7.0515747e+01   3.4617032e+01
   5.6248768e+01   3.9054160e+01   3.5338767e+01
   2.7389896e+01   2.4169559e+01   3.5221010e+01
   5.7361155e+00   1.3524174e+01   3.2841429e+01
   6.1186999e+00   1.1066970e+01   3.5133187e+01
   6.0138749e+00   1.0966044e+01   3.5136955e+01
   3.2861982e+01   4.5543233e+01   3.5308043e+01
   2.5751084e+01   1.9595466e+01   3.5193077e+01
   7.7672714e+01   7.3934278e+01   3.3032664e+01
   5.8301377e+01   6.8038368e+01   3.1250006e+01
   7.7277744e+01   7.5489129e+01   3.0722938e+01
   7.4019253e+01   7.2403354e+01   3.3387379e+01
   7.4069108e+01   7.4400438e+01   3.0713127e+01
   5.6352340e+01   3.9152740e+01   3.5339563e+01
   1.6895914e+01   1.8792358e+01   3.5181687e+01
   7.1568159e+01   7.2238855e+01   3.2734861e+01
   6.2475984e+01   4.5700994e+01   3.5383983e+01
   2.4678264e+01   2.1516004e+01   3.5204784e+01
   4.1856709e+01   5.8824086e+01   3.2326892e+01
   7.7279901e+01   7.3574327e+01   3.3320346e+01
   1.3540044e+01   1.3826214e+01   3.5152130e+01
   4.3077959e+01   3.8200648e+01   3.5320256e+01
   5.7865567e+00   1.1099531e+01   3.5141966e+01
   2.4810330e+01   1.8539517e+01   3.5194339e+01
   3.2852036e+01   3.0993733e+01   3.5265367e+01
   5.4728804e+01   3.7700548e+01   3.5322000e+01
   5.7132993e+00   1.0874216e+01   3.5132243e+01
   5.6069923e+01   6.3761678e+01   3.4310832e+01
   1.4452317e+01   1.4172029e+01   3.5156473e+01
   2.8305447e+01   2.5807282e+01   3.5231375e+01
   4.6287952e+01   5.8906218e+01   3.4335226e+01
   3.9542217e+01   2.6447906e+01   3.5243452e+01
   5.0154990e+00   1.3488962e+01   2.9462188e+01
   1.9957087e+01   2.6935581e+01   3.5267916e+01
   6.0010495e+01   6.8852862e+01   3.0994835e+01
   6.0311135e+00   1.1003291e+01   3.5132939e+01
   1.2340102e+01   1.3418587e+01   3.5147500e+01
   6.2128421e+01   6.7956358e+01   3.3328788e+01
   4.0745240e+01   5.4315109e+01   3.4747496e+01
   4.7114255e+01   3.3133191e+01   3.5285466e+01
   3.7222859e+01   2.6484221e+01   3.5242222e+01
   6.8979964e+01   7.1257955e+01   3.2751294e+01
   2.9993005e+01   2.1065209e+01   3.5204537e+01
   7.4588477e+01   7.3834528e+01   3.2166013e+01
   5.7055097e+00   1.0871104e+01   3.5132231e+01
   3.6133461e+01   2.7774654e+01   3.5251819e+01
   2.2530079e+01   2.6867955e+01   3.5240159e+01
   7.6838059e+01   7.5403088e+01   3.0522198e+01
   7.7044567e+01   7.2327356e+01   3.4044740e+01
   5.7576156e+01   6.3826794e+01   3.4516084e+01
   7.5287580e+01   7.0200114e+01   3.4587513e+01
   1.5515489e+01   3.5264260e+01   3.0233116e+01
   7.2945695e+01   6.1375204e+01   3.5479739e+01
   5.7067442e+00   1.0876550e+01   3.5132375e+01
   6.5600493e+00   1.2164217e+01   3.5151547e+01
   2.7148396e+01   2.0016005e+01   3.5194187e+01
   5.7250316e+00   1.0985336e+01   3.5103576e+01
   2.1027122e+01   1.6878510e+01   3.5178285e+01
   4.8581126e+00   1.1242838e+01   3.0786144e+01
   5.7112551e+00   1.0873141e+01   3.5132255e+01
   6.8193059e+00   1.1398211e+01   3.5134836e+01
   5.7430082e+00   1.0893944e+01   3.5132382e+01
   1.6974420e+01   3.7250165e+01   3.0224764e+01
   8.9728627e+00   1.2070746e+01   3.5141844e+01
   6.4959298e+01   6.1526954e+01   3.5319671e+01
   8.3185089e+00   1.2552858e+01   3.5143074e+01
   1.1377207e+01   2.5373390e+01   3.4730959e+01
   6.1577760e+00   1.1401123e+01   3.5136149e+01
   7.3918584e+01   7.2977114e+01   3.2851038e+01
   7.6312523e+01   7.2777511e+01   3.3671755e+01
   7.4880791e+00   1.1515361e+01   3.5137991e+01
   5.7755237e+00   1.0894802e+01   3.5132758e+01
   3.7726932e+01   3.1383276e+01   3.5271854e+01
   5.3273258e+01   5.0447406e+01   3.5479585e+01
   5.3308553e+01   6.0455032e+01   3.4868936e+01
   1.0897195e+01   1.3905895e+01   3.5154363e+01
   5.6392505e+00   1.0892730e+01   3.4802306e+01
   3.9756821e+01   2.6481448e+01   3.5248137e+01
   5.7081130e+00   1.6203835e+01   2.9268013e+01
   6.2188368e+01   4.5575451e+01   3.5378750e+01
   6.0737781e+00   1.0993457e+01   3.5135543e+01
   5.6102809e+00   1.0889619e+01   3.4669838e+01
   5.7139429e+00   1.0866366e+01   3.5134352e+01
   5.7112683e+00   1.0868119e+01   3.5133611e+01
   3.5296179e+01   2.4256771e+01   3.5226060e+01
   1.2860765e+01   1.3869827e+01   3.5151639e+01
   7.7105846e+01   7.5341461e+01   3.0993235e+01
   5.9095559e+01   6.8635959e+01   3.0521137e+01
   2.4556034e+01   3.3416064e+01   3.5375239e+01
   3.6670850e+01   2.4669770e+01   3.5231330e+01
   5.5485049e+00   1.3818487e+01   3.1634472e+01
   5.7066729e+00   1.0871470e+01   3.5132247e+01
   1.7438794e+01   3.7363365e+01   3.1356961e+01
   7.5463550e+00   1.1542131e+01   3.5138155e+01
   6.9939722e+01   7.0675290e+01   3.3572051e+01
   7.7659758e+01   7.4325629e+01   3.2736694e+01
   3.0385393e+01   2.1363085e+01   3.5205536e+01
   6.5828862e+01   7.1358424e+01   3.0487428e+01
   6.6007845e+00   1.8387334e+01   3.0226215e+01
   5.4115769e+01   4.7789036e+01   3.5430213e+01
   1.6928436e+01   1.5183352e+01   3.5161146e+01
   1.2118617e+01   3.0183129e+01   3.0074574e+01
   6.5047908e+01   5.2255254e+01   3.5456058e+01
   5.7073855e+00   1.1049100e+01   3.5016619e+01
   2.5974738e+01   2.0178919e+01   3.5197980e+01
   2.1330611e+01   2.1482523e+01   3.5201695e+01
   3.4923404e+01   3.0299004e+01   3.5262665e+01
   7.9681999e+00   1.1980711e+01   3.5140178e+01
   1.3421992e+01   1.6199515e+01   3.5165780e+01
   6.6106958e+00   1.8863782e+01   2.9526731e+01
   5.5135610e+01   6.1707361e+01   3.4773828e+01
   4.9164983e+00   1.1248374e+01   3.1057666e+01
   4.7473477e+01   4.3151068e+01   3.5371464e+01
   4.5967157e+01   4.9600924e+01   3.5490473e+01
   9.2216894e+00   1.2235540e+01   3.5139820e+01
   6.5946233e+00   1.1194887e+01   3.5134783e+01
   5.5405716e+01   5.7702252e+01   3.5333166e+01
   5.6377039e+01   3.9303364e+01   3.5331892e+01
   4.9465358e+00   1.1156240e+01   3.1283319e+01
   6.3574821e+01   6.8693096e+01   3.3175167e+01
   3.6279382e+01   2.4646929e+01   3.5229491e+01
   5.7460124e+00   1.0907479e+01   3.5132442e+01
   4.3041320e+01   3.4408035e+01   3.5298189e+01
   5.9691232e+01   4.7734699e+01   3.5404179e+01
   5.1128104e+00   1.1705202e+01   3.1624113e+01
   5.7038027e+00   1.0870529e+01   3.5132217e+01
   7.5403628e+01   6.6638359e+01   3.5188911e+01
   2.9596957e+01   2.1316157e+01   3.5203990e+01
   6.2593428e+01   4.6145872e+01   3.5383578e+01
   6.5872204e+00   1.1191040e+01   3.5134919e+01
   5.1387553e+01   3.5457358e+01   3.5303077e+01
   5.7049867e+00   1.0870351e+01   3.5132386e+01
   6.6137188e+00   1.1716069e+01   3.5137521e+01
   7.7665734e+01   7.5245011e+01   3.1542341e+01
   2.9586094e+01   4.9267228e+01   3.3019888e+01
   1.6439049e+01   1.8010364e+01   3.5177918e+01
   3.4002106e+01   3.1967308e+01   3.5272702e+01
   5.9572892e+00   1.0965704e+01   3.5132875e+01
   5.8942577e+01   6.6297603e+01   3.3639501e+01
   5.9295291e+01   4.3004835e+01   3.5357271e+01
   6.6906874e+01   5.1398499e+01   3.5445782e+01
   7.3149879e+01   7.4083452e+01   3.0667216e+01
   4.3620586e+01   2.9026849e+01   3.5262417e+01
   5.8887516e+01   6.7934006e+01   3.1918220e+01
   5.3936554e+01   3.6926038e+01   3.5323775e+01
   5.9890333e+00   1.0978201e+01   3.5132876e+01
   4.6232431e+01   3.0901779e+01   3.5274713e+01
   5.4229905e+00   1.1649566e+01   3.3176605e+01
   5.7774067e+00   1.0901777e+01   3.5132327e+01
   3.2769190e+01   2.2536874e+01   3.5214658e+01
   4.7880965e+00   1.2327554e+01   2.9515951e+01
   2.0340660e+01   1.8303812e+01   3.5187253e+01
   4.2635123e+01   2.8493951e+01   3.5257204e+01
   2.6304511e+01   1.9229273e+01   3.5199316e+01
   1.2582391e+01   1.4221708e+01   3.5154747e+01
   5.8719181e+00   1.0930729e+01   3.5132710e+01
   3.5835720e+01   3.4186436e+01   3.5289568e+01
   3.2238230e+01   2.4336652e+01   3.5228702e+01
   5.9950221e+00   1.1050579e+01   3.5133297e+01
   3.2298006e+01   4.1685579e+01   3.5464575e+01
   4.3862995e+01   2.9121621e+01   3.5271112e+01
   1.9667990e+01   3.9038199e+01   3.3073421e+01
   5.1904078e+01   6.1245020e+01   3.4518130e+01
   3.0975267e+01   2.1521860e+01   3.5213901e+01
   6.7953463e+01   6.6917877e+01   3.4744165e+01
   7.7563897e+01   7.5623400e+01   3.0519472e+01
   5.9188566e+00   1.6433563e+01   2.9931809e+01
   4.7210404e+01   3.9846639e+01   3.5338546e+01
   7.3329537e+01   6.9780295e+01   3.4526986e+01
   4.9727557e+01   3.3521117e+01   3.5291151e+01
   5.7540027e+00   1.0888554e+01   3.5132383e+01
   6.6889250e+01   7.1774175e+01   3.0488135e+01
   2.6441446e+01   1.9293782e+01   3.5199667e+01
   9.7503014e+00   2.6046971e+01   2.9931690e+01
   6.0554560e+01   6.8531290e+01   3.2029501e+01
   4.9336219e+01   3.3124646e+01   3.5293203e+01
   4.3629990e+01   2.8999348e+01   3.5263840e+01
   1.4116287e+01   1.9621359e+01   3.5191671e+01
   7.3936729e+00   1.1451256e+01   3.5144478e+01
   2.2541345e+01   1.7630674e+01   3.5177073e+01
   4.7908179e+00   1.1421435e+01   3.0315907e+01
   8.2269732e+00   1.1820112e+01   3.5137687e+01
   5.9324839e+01   6.8742859e+01   3.0462154e+01
   7.5618388e+01   7.4940806e+01   3.0706228e+01
   7.1631828e+01   7.3566791e+01   3.0518383e+01
   7.4285794e+01   6.8045920e+01   3.4958241e+01
   4.7466200e+01   3.1688603e+01   3.5286481e+01
   5.9504937e+00   1.1006392e+01   3.5133046e+01
   5.0757672e+01   3.4269833e+01   3.5299152e+01
   1.3008281e+01   1.3604366e+01   3.5152456e+01
   1.0055677e+01   1.6575709e+01   3.5190220e+01
   9.4335799e+00   1.2308329e+01   3.5140264e+01
   2.6982624e+01   2.0428323e+01   3.5199034e+01
   5.8064037e+00   1.0895156e+01   3.5135611e+01
   7.7200110e+01   7.5367011e+01   3.1007255e+01
   5.9696703e+00   1.0976465e+01   3.5132843e+01
   5.7819994e+01   6.0230424e+01   3.5197409e+01
   2.1316860e+01   1.8640981e+01   3.5190724e+01
   6.9545948e+01   5.7789259e+01   3.5514315e+01
   5.9264757e+01   6.8155219e+01   3.1806215e+01
   5.7810453e+01   6.8048632e+01   3.0647109e+01
   5.7055408e+00   1.0871014e+01   3.5132262e+01
   4.3639185e+01   4.2275273e+01   3.5374834e+01
   2.6613024e+01   4.7848882e+01   3.1004145e+01
   3.6197090e+01   5.5999558e+01   3.0396487e+01
   9.8226352e+00   1.2624155e+01   3.5144708e+01
   4.6092060e+01   3.1290887e+01   3.5274838e+01
   2.0571266e+01   2.7419776e+01   3.5270059e+01
   5.7195634e+01   4.1779309e+01   3.5346714e+01
   7.1422820e+00   1.9030510e+01   3.1647585e+01
   7.3434198e+01   7.3587931e+01   3.1938562e+01
   7.5210096e+01   7.0593804e+01   3.4476027e+01
   2.0624779e+01   1.9015208e+01   3.5188685e+01
   2.0095928e+01   1.6757080e+01   3.5170560e+01
   7.7490460e+01   7.5244815e+01   3.1464710e+01
   3.6661980e+01   2.4662006e+01   3.5231429e+01
   3.4462647e+01   2.3470064e+01   3.5220550e+01
   4.7086600e+01   5.8615976e+01   3.4569416e+01
   3.1450260e+01   5.0739550e+01   3.3131929e+01
   5.8099006e+00   1.0883012e+01   3.5139272e+01
   4.9211043e+00   1.3205930e+01   2.9309448e+01
   3.4810238e+01   4.6869337e+01   3.5315136e+01
   7.5460700e+00   2.0559116e+01   3.0967107e+01
   1.0210934e+01   1.2608277e+01   3.5142020e+01
   2.4294839e+01   4.3166053e+01   3.4015612e+01
   3.7947176e+01   4.5506161e+01   3.5476877e+01
   7.1195188e+00   1.1451393e+01   3.5135639e+01
   8.9738212e+00   1.2823000e+01   3.5146184e+01
   5.4388588e+01   6.4210848e+01   3.3686680e+01
   5.2724676e+00   1.1026000e+01   3.2938192e+01
   2.2533320e+01   4.3940115e+01   3.0322335e+01
   1.1540092e+01   2.8658172e+01   3.1278764e+01
   3.5143460e+01   2.9181574e+01   3.5256538e+01
   6.2954424e+00   1.1253977e+01   3.5134749e+01
   3.4630560e+01   2.3507127e+01   3.5222369e+01
   5.5007647e+01   5.3740930e+01   3.5499914e+01
   2.6997946e+01   3.6783220e+01   3.5431429e+01
   3.6660459e+01   3.5136410e+01   3.5297681e+01
   5.4375760e+01   6.2136711e+01   3.4590286e+01
   5.7040235e+00   1.0871035e+01   3.5132233e+01
   3.2882392e+01   4.0913020e+01   3.5446370e+01
   5.7215032e+00   1.0876441e+01   3.5132373e+01
   3.7237619e+01   4.5310843e+01   3.5474749e+01
   6.2004545e+01   4.6310128e+01   3.5384190e+01
   5.3431611e+01   4.0661440e+01   3.5339996e+01
   7.7632027e+01   7.5562665e+01   3.0528783e+01
   5.8887593e+00   1.0931117e+01   3.5134060e+01
   3.8531788e+01   3.4061912e+01   3.5289484e+01
   2.6769179e+01   2.7976390e+01   3.5242701e+01
   1.5447980e+01   2.7132058e+01   3.5418051e+01
   8.4196891e+00   1.5207876e+01   3.5207124e+01
   4.4419823e+01   3.0162447e+01   3.5267845e+01
   7.8978846e+00   1.2304260e+01   3.5141808e+01
   4.3656131e+01   5.6061550e+01   3.4747303e+01
   1.5365102e+01   3.2085673e+01   3.4298567e+01
   6.8390232e+00   1.9454677e+01   2.9630995e+01
   3.0220473e+01   3.1082282e+01   3.5265604e+01
   5.6425637e+00   1.0905728e+01   3.4807736e+01
   6.6166719e+01   6.9596117e+01   3.3299084e+01
   7.0732663e+01   5.7740016e+01   3.5514164e+01
   5.1527966e+01   3.9679779e+01   3.5333562e+01
   3.0439467e+01   2.7012329e+01   3.5239846e+01
   2.5338976e+01   1.8780534e+01   3.5196382e+01
   5.7208287e+01   3.9987134e+01   3.5344627e+01
   2.8920496e+01   2.0637585e+01   3.5200023e+01
   2.4501155e+01   1.9264597e+01   3.5191712e+01
   6.0440262e+00   1.0983862e+01   3.5135185e+01
   4.5145339e+01   3.8813219e+01   3.5328170e+01
   4.0496625e+01   4.2131359e+01   3.5393090e+01
   3.5977406e+01   3.0666326e+01   3.5263979e+01
   5.7039287e+00   1.0870575e+01   3.5132222e+01
   7.0199547e+00   1.1319056e+01   3.5142374e+01
   6.2120807e+01   6.6227177e+01   3.4312839e+01
   9.6408995e+00   2.5818949e+01   2.9960369e+01
   5.6761929e+00   1.0874839e+01   3.4997082e+01
   5.3599028e+00   1.3321897e+01   3.1295696e+01
   2.3016616e+01   2.2521569e+01   3.5208876e+01
   1.6457946e+01   1.5053419e+01   3.5157561e+01
   7.1295107e+01   5.8528647e+01   3.5516422e+01
   6.2041637e+01   4.5236065e+01   3.5377753e+01
   5.8725180e+01   4.1624979e+01   3.5349035e+01
   5.5604216e+00   1.3436985e+01   3.2127595e+01
   5.9870146e+01   5.6736450e+01   3.5479542e+01
   1.3693105e+01   1.3862516e+01   3.5156507e+01
   2.4693774e+01   1.8534156e+01   3.5187195e+01
   1.7935192e+01   1.5846310e+01   3.5162379e+01
   4.8701514e+01   6.3694552e+01   3.0429789e+01
   6.5463886e+01   6.7380810e+01   3.4373803e+01
   5.0856142e+01   4.3070605e+01   3.5369377e+01
   5.4886995e+01   3.7890501e+01   3.5322288e+01
   7.6943902e+01   7.0815644e+01   3.4538280e+01
   3.6237231e+01   5.3287992e+01   3.4031268e+01
   6.6955344e+00   1.1234504e+01   3.5135456e+01
   6.2062731e+00   1.1370480e+01   3.5135403e+01
   3.1782975e+01   2.4723135e+01   3.5233431e+01
   5.8717445e+00   1.0931834e+01   3.5132771e+01
   4.7832897e+01   3.3270551e+01   3.5286186e+01
   5.6780350e+00   1.0872263e+01   3.5008655e+01
   2.9804651e+01   2.1955914e+01   3.5209483e+01
   5.7281888e+00   1.0879269e+01   3.5132304e+01
   7.6667335e+01   7.0233269e+01   3.4674551e+01
   1.4090582e+01   2.4636547e+01   3.5393796e+01
   1.5104307e+01   2.1846108e+01   3.5222315e+01
   7.7248068e+01   7.2074410e+01   3.4174785e+01
   5.0369468e+01   5.7192896e+01   3.5173253e+01
   3.8928591e+01   4.4756726e+01   3.5465650e+01
   1.8240331e+01   1.6696450e+01   3.5178278e+01
   6.0476134e+01   4.3530137e+01   3.5363396e+01
   4.7485930e+01   3.1790415e+01   3.5280730e+01
   2.4902672e+01   2.4755347e+01   3.5222388e+01
   6.3117804e+00   1.1118984e+01   3.5133730e+01
   5.0974381e+01   6.4879068e+01   3.0455888e+01
   1.8829600e+01   2.4680073e+01   3.5232149e+01
   9.1622058e+00   1.2247782e+01   3.5139696e+01
   3.9408726e+01   2.7061116e+01   3.5244622e+01
   3.0844682e+01   2.1452917e+01   3.5213926e+01
   1.8225328e+01   1.5709606e+01   3.5165895e+01
   5.7038307e+00   1.0877753e+01   3.5127289e+01
   9.1990215e+00   1.2409200e+01   3.5147759e+01
   1.0855406e+01   2.7149568e+01   3.1836660e+01
   4.9807088e+00   1.2708651e+01   3.0084264e+01
