# Supplementary material for: Rethinking Colour Constancy
Source: PLoS One. 2015 Sep 10;10(9):e0135029. doi: 10.1371/journal.pone.0135029 (PMC4565710; doi:10.1371/journal.pone.0135029)
Supplement: S1 Dataset — (ZIP) [file pone.0135029.s002.zip › 5-TransitionMetamerReflectanceData/BtoN_20munsells/targetXYZ_13.txt]

   5.5715646e+01   6.6740288e+01   3.7294739e+01
   4.6686141e+01   3.2402468e+01   3.6698485e+01
   7.0409749e+01   5.7805048e+01   3.6855294e+01
   7.8286026e+01   7.5413969e+01   3.7352533e+01
   7.0711775e+01   7.3024008e+01   3.7329779e+01
   4.7957810e+01   5.4511907e+01   3.7226105e+01
   6.7067261e+01   5.7794289e+01   3.6927036e+01
   1.7622454e+01   3.6579258e+01   3.7075550e+01
   7.8734856e+01   7.5746108e+01   3.7353281e+01
   6.0690024e+00   1.1329888e+01   3.8022395e+01
   7.8746443e+01   7.5775880e+01   3.7354677e+01
   4.9115930e+01   3.2223289e+01   4.2224974e+01
   3.3660640e+01   2.2437542e+01   4.2371033e+01
   7.3973187e+01   7.2703266e+01   3.7336259e+01
   5.9796274e+01   4.5324888e+01   3.6328070e+01
   4.5502342e+01   5.9698681e+01   3.7249654e+01
   6.5760122e+01   5.3084838e+01   3.6525635e+01
   6.6130917e+01   5.8253215e+01   3.7060387e+01
   6.7051965e+01   5.6206293e+01   3.6745855e+01
   7.8215457e+01   7.5564328e+01   3.7352288e+01
   2.1944715e+01   2.6055817e+01   3.6624403e+01
   7.0617829e+01   7.2142018e+01   3.7329232e+01
   3.0586679e+01   2.6744275e+01   3.6396442e+01
   7.8591953e+01   7.5718896e+01   3.7354423e+01
   7.4454596e+01   7.3013786e+01   3.7338028e+01
   3.6219174e+01   2.4769334e+01   3.7631111e+01
   5.9548491e+00   1.1595018e+01   3.7325338e+01
   7.8343712e+01   7.5289092e+01   3.7351165e+01
   6.8212135e+01   6.9282736e+01   3.7315053e+01
   7.7524650e+01   7.5343264e+01   3.7352249e+01
   7.8092863e+01   7.5560953e+01   3.7352686e+01
   6.2039990e+01   5.9338925e+01   3.7248712e+01
   6.2846291e+00   1.1134537e+01   3.9236341e+01
   6.3987002e+01   7.0192213e+01   3.7322549e+01
   3.8193114e+01   3.5848348e+01   3.6824585e+01
   5.2623242e+01   6.2184328e+01   3.7262379e+01
   6.3439665e+00   1.1304140e+01   3.8364459e+01
   7.8710403e+01   7.5760779e+01   3.7354544e+01
   7.7296799e+01   7.5316385e+01   3.7349275e+01
   8.5947678e+00   2.1242171e+01   3.6597851e+01
   6.1086955e+01   6.8994795e+01   3.7310391e+01
   6.5352310e+00   1.1178741e+01   3.9373865e+01
   5.2687669e+01   5.3287588e+01   3.7213741e+01
   2.6387653e+01   1.9405827e+01   3.8574879e+01
   6.9585399e+01   6.7859376e+01   3.7310287e+01
   1.3611911e+01   2.3443276e+01   3.6644805e+01
   4.3351612e+01   5.8806204e+01   3.7244588e+01
   3.2717141e+01   2.1942268e+01   4.2367841e+01
   7.2047362e+01   7.3393321e+01   3.7340095e+01
   1.5786424e+01   1.6578407e+01   3.6450231e+01
   9.5536467e+00   1.2276835e+01   3.9382094e+01
   6.6314963e+01   6.9546287e+01   3.7314111e+01
   6.3264785e+00   1.4547569e+01   3.6165080e+01
   2.0448680e+01   2.8114105e+01   3.6771169e+01
   6.1188507e+01   6.3840617e+01   3.7284703e+01
   7.7319672e+01   6.8705419e+01   4.2023793e+01
   5.1873693e+01   3.4335992e+01   4.2478519e+01
   7.8651200e+01   7.5802580e+01   3.7350415e+01
   3.7236620e+01   2.4661574e+01   4.0634155e+01
   7.7047849e+01   7.5230377e+01   3.7348758e+01
   6.4697992e+00   1.4773321e+01   3.6145240e+01
   4.8884497e+01   3.3440932e+01   3.7094000e+01
   7.0972190e+00   1.1692669e+01   3.7968364e+01
   7.8549647e+01   7.5641027e+01   3.7353941e+01
   6.2041584e+00   1.1326652e+01   3.8124844e+01
   1.6126107e+01   1.7435785e+01   3.6302655e+01
   2.5627437e+01   2.3534779e+01   3.6257906e+01
   7.8752881e+01   7.5772461e+01   3.7383798e+01
   7.7446511e+01   7.1473739e+01   3.7643926e+01
   6.9869755e+01   6.9977426e+01   3.7322083e+01
   4.3810051e+01   3.2303791e+01   3.6240658e+01
   6.2237504e+01   4.4687732e+01   4.0590930e+01
   6.7468069e+00   1.2810897e+01   3.6529954e+01
   5.7814536e+01   4.6100014e+01   3.6664166e+01
   7.6742142e+01   6.7810163e+01   4.0984595e+01
   2.5708046e+01   2.3164437e+01   3.6209436e+01
   7.8662614e+01   7.5816299e+01   3.7349741e+01
   7.6675111e+00   1.5298185e+01   3.6139623e+01
   2.7653201e+01   4.7984655e+01   3.7176667e+01
   1.6539078e+01   2.8476238e+01   3.6846432e+01
   2.3239604e+01   1.7726522e+01   4.0112507e+01
   4.9269675e+01   6.3524512e+01   3.7272756e+01
   5.9733281e+01   6.3836834e+01   3.7283445e+01
   4.9951086e+01   4.5644679e+01   3.7029114e+01
   5.5579359e+01   4.1520321e+01   3.6313976e+01
   1.0944621e+01   1.6125859e+01   3.6180886e+01
   5.3993122e+01   3.6714715e+01   3.9534404e+01
   4.8632046e+01   3.3692404e+01   3.6777399e+01
   5.9161973e+00   1.1817916e+01   3.6964523e+01
   7.8056698e+01   7.5220385e+01   3.7351504e+01
   7.8514348e+01   7.5699675e+01   3.7354022e+01
   7.7800083e+01   7.5378001e+01   3.7351438e+01
   7.7551728e+01   7.2084268e+01   3.7360777e+01
   5.1647784e+01   3.5383647e+01   3.7486600e+01
   1.1886347e+01   1.3651404e+01   3.7537339e+01
   7.5725906e+01   7.3836131e+01   3.7342851e+01
   7.9165135e+00   1.9518414e+01   3.6490361e+01
   1.2154086e+01   2.6722543e+01   3.6827335e+01
   3.4948492e+01   2.5305713e+01   3.6542545e+01
   7.8695476e+01   7.5822515e+01   3.7350141e+01
   6.1705935e+00   1.1358268e+01   3.7995376e+01
   6.9600641e+00   1.0990722e+01   4.2196445e+01
   7.8823061e+01   7.5040613e+01   3.8745764e+01
   7.8199682e+01   7.5608993e+01   3.7352307e+01
   7.0158355e+01   7.2722703e+01   3.7334967e+01
   6.9819694e+01   7.1837885e+01   3.7326341e+01
   6.4049544e+00   1.3250764e+01   3.6377584e+01
   5.5100578e+01   6.6394793e+01   3.7293266e+01
   7.3385614e+01   7.3866518e+01   3.7343342e+01
   3.2832585e+01   3.2359794e+01   3.6758885e+01
   6.1579563e+01   6.9304125e+01   3.7313919e+01
   7.1360050e+01   6.6403177e+01   3.7258842e+01
   7.7566698e+01   7.5215421e+01   3.7351040e+01
   3.7817872e+01   2.6587052e+01   3.6684695e+01
   6.5708959e+01   4.9954910e+01   3.7655659e+01
   7.8747731e+01   7.5776180e+01   3.7354689e+01
   6.5835445e+00   1.4833680e+01   3.6143626e+01
   6.6746296e+00   1.1506697e+01   3.8073699e+01
   6.5177910e+01   7.0654581e+01   3.7326818e+01
   3.6352066e+01   5.0096805e+01   3.7191521e+01
   7.8609755e+01   7.5730115e+01   3.7354357e+01
   1.5465369e+01   2.2526177e+01   3.6545633e+01
   9.8955401e+00   2.3782584e+01   3.6721411e+01
   3.5026355e+01   5.4493413e+01   3.7210255e+01
   5.8786409e+01   6.7998616e+01   3.7305331e+01
   7.3808436e+01   6.2341280e+01   3.8953585e+01
   4.3873740e+01   5.9942264e+01   3.7251505e+01
   8.0265631e+00   1.2506082e+01   3.7019787e+01
   6.8855249e+00   1.0979398e+01   4.2248553e+01
   1.8124136e+01   3.4995360e+01   3.7046467e+01
   7.7644164e+01   7.1979879e+01   3.7748116e+01
   7.8755879e+01   7.5622124e+01   3.7607056e+01
   3.4698752e+01   5.4026225e+01   3.7214280e+01
   7.1319291e+01   5.8267866e+01   3.7920639e+01
   7.4042145e+01   7.3902746e+01   3.7345772e+01
   8.1135948e+00   1.2558835e+01   3.6990763e+01
   5.9485488e+00   1.2270522e+01   3.6623828e+01
   6.4159870e+01   4.6432312e+01   4.2568637e+01
   6.9507627e+01   5.6923521e+01   3.6567992e+01
   3.8267113e+01   3.1489892e+01   3.6511983e+01
   8.6817122e+00   1.7691761e+01   3.6304722e+01
   6.9372037e+00   1.5876773e+01   3.6155455e+01
   2.3358867e+01   3.5040428e+01   3.7011706e+01
   7.8532850e+01   7.5680017e+01   3.7354081e+01
   7.5115197e+01   6.7651109e+01   3.6878094e+01
   7.6850177e+01   7.5059644e+01   3.7351227e+01
   7.8636254e+01   7.5735977e+01   3.7354514e+01
   7.3150435e+01   7.3840589e+01   3.7340894e+01
   7.6808355e+01   7.0728572e+01   3.7065110e+01
   7.8749342e+01   7.5774563e+01   3.7364121e+01
   5.2673178e+01   6.5127724e+01   3.7285066e+01
   2.2938305e+01   3.4568503e+01   3.7001396e+01
   7.6250480e+01   6.8162330e+01   3.7932279e+01
   6.9115294e+01   5.7709943e+01   3.6613480e+01
   6.6790321e+00   1.1027146e+01   4.0874562e+01
   7.7086366e+01   7.5206998e+01   3.7350551e+01
   6.7295985e+01   7.1665788e+01   3.7325861e+01
   6.6126666e+00   1.1992165e+01   3.7023263e+01
   6.0521674e+01   4.5259084e+01   3.6518275e+01
   5.6129116e+01   4.2977862e+01   3.6462750e+01
   6.1067728e+01   6.1372491e+01   3.7272678e+01
   7.6810480e+01   6.8590027e+01   3.9791771e+01
   6.0036765e+01   6.8690377e+01   3.7306810e+01
   8.6584201e+00   1.1599922e+01   4.2184394e+01
   7.8652734e+01   7.5828172e+01   3.7348658e+01
   7.8705170e+01   7.5690539e+01   3.7352393e+01
   5.8198560e+01   4.7791976e+01   3.6790405e+01
   7.7817326e+01   7.5538029e+01   3.7347413e+01
   7.8741281e+01   7.5794760e+01   3.7353235e+01
   7.4248099e+01   7.4106366e+01   3.7346238e+01
   1.6185877e+01   2.7951665e+01   3.6828446e+01
   6.1256451e+01   6.4451770e+01   3.7287037e+01
   6.2257040e+01   5.7970343e+01   3.7215567e+01
   8.9370360e+00   1.4626353e+01   3.6298884e+01
   7.8425160e+01   7.5662346e+01   3.7353988e+01
   7.0947051e+01   7.2811835e+01   3.7339500e+01
   7.8394906e+01   7.5662034e+01   3.7353530e+01
   7.0525480e+01   7.2491893e+01   3.7330760e+01
   4.6152218e+01   5.6292049e+01   3.7231371e+01
   8.0260782e+00   1.9469843e+01   3.6495444e+01
   7.8747287e+01   7.5774763e+01   3.7354562e+01
   7.5845780e+01   6.7059086e+01   3.8189299e+01
   5.0415280e+01   6.3980699e+01   3.7277982e+01
   6.8138799e+00   1.0983402e+01   4.1844156e+01
   2.8750816e+01   4.9192431e+01   3.7181048e+01
   7.0791301e+01   5.5623299e+01   4.2616069e+01
   5.1516045e+01   5.2162380e+01   3.7202906e+01
   2.1470615e+01   1.7607795e+01   3.7456835e+01
   6.4643396e+00   1.1063292e+01   4.0177151e+01
   1.6972652e+01   2.4737298e+01   3.6654159e+01
   7.7558947e+01   7.5389019e+01   3.7350952e+01
   6.6818391e+01   7.1400545e+01   3.7329142e+01
   7.6089531e+01   6.7219911e+01   3.9008994e+01
   6.1372810e+01   4.3549258e+01   4.1239741e+01
   5.6209698e+01   4.1340048e+01   3.6369043e+01
   5.2236618e+01   6.3591510e+01   3.7273942e+01
   4.7733788e+01   6.2064461e+01   3.7265533e+01
   7.5895305e+01   7.4830142e+01   3.7346149e+01
   1.6278613e+01   3.3181660e+01   3.7013347e+01
   5.3061672e+01   6.5539643e+01   3.7282170e+01
   7.8725616e+01   7.5766164e+01   3.7354637e+01
   6.8914781e+00   1.0978380e+01   4.2265504e+01
   3.9116692e+01   2.8503524e+01   3.6348403e+01
   7.8797751e+01   7.5706448e+01   3.7688094e+01
   4.0261314e+01   5.5405155e+01   3.7224649e+01
   6.5905628e+01   5.0496476e+01   3.7218716e+01
   7.8616125e+01   7.5690843e+01   3.7354168e+01
   2.7487778e+01   1.9682370e+01   3.9944324e+01
   4.4897397e+01   3.6855527e+01   3.6661309e+01
   8.9341388e+00   1.1693602e+01   4.2271227e+01
   7.3957154e+01   6.1983272e+01   4.0485114e+01
   7.8626952e+01   7.5748994e+01   3.7353524e+01
   7.8742861e+01   7.5563040e+01   3.7627848e+01
   4.4684675e+01   4.4284886e+01   3.7079308e+01
   2.9735586e+01   4.3916872e+01   3.7146938e+01
   6.0712393e+00   1.1315249e+01   3.8088892e+01
   6.8890298e+00   1.0978841e+01   4.2260110e+01
   7.8739124e+01   7.5752757e+01   3.7352374e+01
   2.0859422e+01   1.7474317e+01   3.7242137e+01
   7.8730232e+01   7.5773974e+01   3.7354403e+01
   7.1031838e+01   7.3146299e+01   3.7330295e+01
   3.4695284e+01   5.2147783e+01   3.7205299e+01
   7.2579500e+01   7.1134158e+01   3.7329685e+01
   7.8675375e+01   7.5525102e+01   3.7347467e+01
   4.9195143e+01   5.5568249e+01   3.7233045e+01
   6.9949638e+01   5.8626442e+01   3.6591006e+01
   6.0799860e+00   1.3365923e+01   3.6334296e+01
   1.7419265e+01   1.8809723e+01   3.6170283e+01
   7.4668819e+01   6.2567507e+01   4.2454229e+01
   6.7957454e+01   7.0510293e+01   3.7322072e+01
   7.8656433e+01   7.5677749e+01   3.7354134e+01
   4.3455866e+01   6.0192985e+01   3.7249859e+01
   7.7385371e+01   7.1494063e+01   3.7373826e+01
   1.0683050e+01   1.2645979e+01   3.9758672e+01
   6.0852673e+00   1.1612188e+01   3.7332804e+01
   6.9692587e+01   7.1687782e+01   3.7326136e+01
   7.8744334e+01   7.5790707e+01   3.7353596e+01
   3.7243730e+01   5.5992400e+01   3.7225126e+01
   2.2661595e+01   3.9815719e+01   3.7114227e+01
   7.3975933e+01   6.1166048e+01   4.2583037e+01
   7.8459805e+01   7.2324592e+01   4.1149104e+01
   6.0439766e+01   6.8953063e+01   3.7302181e+01
   7.0485766e+00   1.7023337e+01   3.6266369e+01
   1.1629604e+01   2.7632114e+01   3.6858696e+01
   6.6174758e+00   1.1189700e+01   3.9489227e+01
   4.3923630e+01   6.0448764e+01   3.7252366e+01
   2.2144171e+01   4.1229269e+01   3.7129148e+01
   7.0948722e+00   1.2011896e+01   3.7260278e+01
   7.6089891e+01   7.2196886e+01   3.7310945e+01
   6.7636921e+00   1.2400330e+01   3.6698995e+01
   7.8550274e+01   7.5803543e+01   3.7347766e+01
   7.8759471e+01   7.5750998e+01   3.7444833e+01
   1.6241491e+01   3.4929327e+01   3.7040379e+01
   1.7366819e+01   3.4176789e+01   3.7031554e+01
   1.5360306e+01   1.4161330e+01   4.2288353e+01
   1.1871324e+01   2.6414478e+01   3.6817281e+01
   9.6258874e+00   1.2621574e+01   3.7969751e+01
   7.4016880e+01   7.4162966e+01   3.7342195e+01
   2.7075508e+01   2.0349310e+01   3.7081175e+01
   3.0863827e+01   5.1103937e+01   3.7191101e+01
   5.8005062e+01   6.7731397e+01   3.7302608e+01
   4.9205464e+01   3.2338937e+01   4.1944001e+01
   7.4171313e+01   6.1689407e+01   4.2214095e+01
   7.8646552e+01   7.5745090e+01   3.7354274e+01
   3.2590636e+01   2.2276041e+01   3.9592965e+01
   7.2936760e+01   7.3084513e+01   3.7338155e+01
   7.1705323e+01   6.6571101e+01   3.7249483e+01
   1.0688995e+01   1.3130578e+01   3.7677070e+01
   7.8479177e+01   7.5688786e+01   3.7353831e+01
   7.8274053e+01   7.5615322e+01   3.7353476e+01
   5.3890280e+01   6.5944016e+01   3.7285010e+01
   7.8588374e+01   7.5801430e+01   3.7348892e+01
   3.3521135e+01   4.6966564e+01   3.7170290e+01
   7.6414863e+01   7.5072030e+01   3.7343165e+01
   6.0921001e+01   4.5022988e+01   3.6785502e+01
   7.2993215e+01   7.3861840e+01   3.7335134e+01
   3.9708451e+01   5.7792013e+01   3.7233961e+01
   3.1157737e+01   2.1684189e+01   3.8785227e+01
   7.8758519e+01   7.5764910e+01   3.7420925e+01
   6.0455452e+00   1.3161928e+01   3.6370759e+01
   7.0268837e+00   1.1210634e+01   4.0373096e+01
   6.5842364e+00   1.1093603e+01   4.0097793e+01
   3.0999454e+01   2.4502417e+01   3.6238989e+01
   7.8748111e+01   7.5776087e+01   3.7356218e+01
   3.6220738e+01   4.8368717e+01   3.7178336e+01
   2.8691451e+01   4.6802781e+01   3.7171419e+01
   5.8289279e+01   6.6452131e+01   3.7290986e+01
   5.0532549e+01   3.5001994e+01   3.6877285e+01
   9.0934252e+00   1.2768409e+01   3.7220653e+01
   7.8753322e+01   7.5772112e+01   3.7386361e+01
   1.2863619e+01   1.4423424e+01   3.6915178e+01
   1.9689190e+01   1.6345618e+01   3.9202940e+01
   1.0712234e+01   1.6452694e+01   3.6142460e+01
   7.8840699e+01   7.4185529e+01   4.0080415e+01
   6.5320755e+01   5.4383175e+01   3.6762818e+01
   6.9353893e+00   1.0989722e+01   4.2112630e+01
   7.8736943e+01   7.5773052e+01   3.7354630e+01
   4.5840946e+01   4.4528325e+01   3.7071060e+01
   3.1065138e+01   4.3154081e+01   3.7135984e+01
   7.8537235e+01   7.5681874e+01   3.7354106e+01
   1.3880259e+01   1.3821676e+01   4.0186169e+01
   8.2730002e+00   1.9998175e+01   3.6530126e+01
   7.8799780e+01   7.5653850e+01   3.7770846e+01
   7.7927602e+01   7.3138176e+01   3.7320785e+01
   7.8747794e+01   7.5776168e+01   3.7354689e+01
   3.2840823e+01   2.4447342e+01   3.6454735e+01
   7.8747634e+01   7.5780349e+01   3.7354396e+01
   6.6285355e+00   1.1014041e+01   4.0968577e+01
   6.7421961e+00   1.0993383e+01   4.1531071e+01
   7.7806413e+01   7.5431127e+01   3.7353304e+01
   2.1221127e+01   1.7172726e+01   3.8348044e+01
   3.7956320e+01   2.8146364e+01   3.6274760e+01
   1.6696328e+01   1.7936954e+01   3.6255165e+01
   7.6404419e+01   7.4852688e+01   3.7350202e+01
   7.1561577e+01   6.3211275e+01   3.6952995e+01
   6.0508593e+00   1.1600975e+01   3.7333308e+01
   2.4549293e+01   1.8157534e+01   4.1171639e+01
   6.4923895e+01   5.3714700e+01   3.6735940e+01
   7.8746289e+01   7.5775540e+01   3.7354688e+01
   7.8421588e+01   7.5645579e+01   3.7353403e+01
   8.9837947e+00   1.2255382e+01   3.8380809e+01
   6.7777921e+00   1.0989941e+01   4.1733857e+01
   6.9334997e+00   1.0998634e+01   4.2000680e+01
   6.8071928e+01   7.1736938e+01   3.7334626e+01
   7.3578234e+01   6.9866745e+01   3.7315059e+01
   3.2607334e+01   5.2483793e+01   3.7202875e+01
   7.8747901e+01   7.5776124e+01   3.7355160e+01
   1.4726173e+01   3.0018933e+01   3.6929376e+01
   7.2108489e+01   7.3397204e+01   3.7340771e+01
   4.8613241e+01   3.2033468e+01   4.1144908e+01
   7.4205794e+01   7.4092944e+01   3.7346228e+01
   6.4877750e+01   7.0633211e+01   3.7325048e+01
   7.9793388e+00   1.6162954e+01   3.6153789e+01
   6.1876246e+00   1.2501739e+01   3.6565252e+01
   6.0693080e+01   5.1164189e+01   3.6895109e+01
   7.8488269e+01   7.5689843e+01   3.7353885e+01
   4.5248737e+01   2.9684452e+01   4.0764569e+01
   9.2638473e+00   1.3350311e+01   3.6684981e+01
   5.4816015e+01   6.5626360e+01   3.7289563e+01
   7.8005110e+01   7.5500492e+01   3.7353790e+01
   7.3909833e+01   6.2253779e+01   3.9614528e+01
   7.8243359e+01   7.5618897e+01   3.7352724e+01
   6.3676216e+00   1.1109772e+01   3.9501243e+01
   3.3179299e+01   2.8185399e+01   3.6426942e+01
   2.8480191e+01   3.7061821e+01   3.7023349e+01
   5.7054924e+01   6.7372048e+01   3.7298522e+01
   7.8719246e+01   7.5802007e+01   3.7352173e+01
   6.1406475e+00   1.2006212e+01   3.6817103e+01
   7.8592986e+01   7.5725810e+01   3.7354177e+01
   9.1339122e+00   2.0822331e+01   3.6570281e+01
   6.6891759e+01   5.2152803e+01   3.6995803e+01
   7.7619909e+01   7.5394382e+01   3.7351733e+01
   3.5818414e+01   5.5050139e+01   3.7216848e+01
   7.7770570e+01   7.5389440e+01   3.7351858e+01
   1.4179373e+01   1.3751345e+01   4.1699105e+01
   6.7121493e+00   1.1099294e+01   4.0374748e+01
   6.9381877e+01   5.3436685e+01   4.2633104e+01
   7.8866333e+01   7.5494724e+01   3.8308250e+01
   2.7427990e+01   2.5498669e+01   3.6410983e+01
   3.9606570e+01   5.7701382e+01   3.7233919e+01
   2.0361979e+01   1.7172643e+01   3.7393482e+01
   7.8747360e+01   7.5775174e+01   3.7354650e+01
   6.6118307e+01   5.0495973e+01   3.7671807e+01
   7.6078108e+00   1.7149752e+01   3.6278913e+01
   7.7782411e+01   7.2387149e+01   3.7751132e+01
   5.3565489e+01   6.3904719e+01   3.7275439e+01
   7.8624617e+01   7.5702984e+01   3.7354302e+01
   3.1475141e+01   3.2832148e+01   3.6814621e+01
   7.7520127e+00   1.8595928e+01   3.6428632e+01
   6.3982740e+01   6.5479998e+01   3.7296392e+01
   2.7327237e+01   4.2233923e+01   3.7133299e+01
   8.8551447e+00   2.1900275e+01   3.6629853e+01
   7.7698622e+01   7.5220596e+01   3.7351429e+01
   6.8580386e+01   7.1678441e+01   3.7325889e+01
   7.4362919e+01   7.0645364e+01   3.7318556e+01
   5.5856820e+01   5.3320417e+01   3.7189959e+01
   6.8134180e+01   6.9757828e+01   3.7317211e+01
   6.7853527e+00   1.1534680e+01   3.8108176e+01
   4.0931763e+01   2.7548739e+01   3.7722737e+01
   7.0893326e+01   7.2078460e+01   3.7332038e+01
   6.9167826e+01   5.6998114e+01   3.6486821e+01
   7.7794841e+01   7.5309974e+01   3.7351560e+01
   5.2626730e+01   3.5563979e+01   3.9443071e+01
   1.6519482e+01   3.5319028e+01   3.7047228e+01
   1.5018579e+01   3.3002243e+01   3.7012304e+01
   6.0301759e+00   1.2315747e+01   3.6614735e+01
   8.4526902e+00   1.2222257e+01   3.7862986e+01
   3.3057745e+01   3.4037766e+01   3.6845838e+01
   5.8654339e+01   6.5693468e+01   3.7286673e+01
   7.8725063e+01   7.5790299e+01   3.7353137e+01
   1.6208047e+01   3.4808498e+01   3.7044488e+01
   4.5934425e+01   5.2340436e+01   3.7211995e+01
   5.7077656e+01   6.7224181e+01   3.7299679e+01
   6.1890864e+01   4.5063515e+01   3.8024218e+01
   7.7368248e+01   7.5319930e+01   3.7350714e+01
   3.9562621e+01   2.7217698e+01   3.6920456e+01
   5.1123323e+01   6.4323252e+01   3.7280305e+01
   6.8586298e+00   1.1062765e+01   4.1087765e+01
   7.8436432e+01   7.5669274e+01   3.7353984e+01
   2.3021032e+01   1.9789648e+01   3.6419947e+01
   2.1223602e+01   1.7974559e+01   3.6815296e+01
   2.5453011e+01   2.0049960e+01   3.6701875e+01
   1.2428258e+01   1.3973281e+01   3.7330187e+01
   1.8446028e+01   3.7908683e+01   3.7085787e+01
   7.8563352e+01   7.5739962e+01   3.7352549e+01
   7.8784765e+01   7.5620713e+01   3.7745989e+01
   7.2425047e+01   7.3562162e+01   3.7339981e+01
   4.5448181e+01   5.9486257e+01   3.7248474e+01
   3.6327106e+01   2.4075844e+01   4.1071960e+01
   7.8512641e+01   7.5547850e+01   3.7353392e+01
   5.0911952e+01   6.4394523e+01   3.7278312e+01
   2.0603821e+01   4.0602780e+01   3.7116806e+01
   7.2313532e+01   7.3564272e+01   3.7337150e+01
   5.5877283e+01   6.3771823e+01   3.7274891e+01
   4.3086238e+01   5.9937277e+01   3.7249033e+01
   7.8253861e+01   7.1474151e+01   4.1562343e+01
   5.4768327e+01   3.6879392e+01   4.1953072e+01
   8.8122143e+00   1.5174519e+01   3.6201484e+01
   4.7087068e+01   4.1572278e+01   3.6897024e+01
   7.8748547e+01   7.5773052e+01   3.7362489e+01
   5.2765332e+01   4.1092669e+01   3.6568034e+01
   7.6689812e+01   7.5103486e+01   3.7348158e+01
   5.9229786e+00   1.1976504e+01   3.6790623e+01
   1.5732714e+01   1.5760705e+01   3.6755045e+01
   7.2044267e+01   6.8748532e+01   3.7312254e+01
   7.4435383e+01   7.4103404e+01   3.7346249e+01
   1.0100124e+01   1.8813533e+01   3.6380248e+01
   4.8593327e+01   6.1676951e+01   3.7262642e+01
   7.1677353e+01   5.9060923e+01   3.7598070e+01
   7.6759683e+01   7.4965113e+01   3.7351648e+01
   1.0213682e+01   1.5271323e+01   3.6272106e+01
   5.9725211e+01   6.6425525e+01   3.7290698e+01
   1.0217859e+01   2.4546210e+01   3.6753257e+01
   3.8283549e+01   3.5414274e+01   3.6796541e+01
   4.7873914e+01   5.6912132e+01   3.7238685e+01
   2.3247918e+01   1.8306600e+01   3.7599401e+01
   5.0379204e+01   3.4214377e+01   3.7766497e+01
   3.2287073e+01   2.3138104e+01   3.6869646e+01
   4.3512253e+01   6.0250896e+01   3.7248926e+01
   6.7416955e+00   1.1829698e+01   3.7352824e+01
   7.5840305e+01   6.6789848e+01   3.8691756e+01
   4.9232138e+01   6.3414837e+01   3.7273644e+01
   6.7346224e+00   1.0994928e+01   4.1502765e+01
   7.2916916e+01   7.3719726e+01   3.7341649e+01
   6.4377465e+01   4.9888230e+01   3.6488369e+01
   3.4136518e+01   4.8424924e+01   3.7180536e+01
   1.6178014e+01   1.5465302e+01   3.7328439e+01
   7.0022329e+01   7.2754512e+01   3.7328995e+01
   4.9958962e+01   4.3721971e+01   3.6926808e+01
   4.3913100e+01   5.2109984e+01   3.7210476e+01
   6.0341686e+01   6.7486014e+01   3.7298757e+01
   6.8736606e+01   5.7724997e+01   3.6682276e+01
   7.6697283e+01   7.5041676e+01   3.7350936e+01
   2.2127046e+01   4.2296334e+01   3.7135567e+01
   7.8675962e+01   7.5746825e+01   3.7354596e+01
   7.7144403e+01   7.4255751e+01   3.7346522e+01
   1.7788656e+01   2.8077311e+01   3.6812323e+01
   1.0360423e+01   2.4946648e+01   3.6769103e+01
   1.1936377e+01   2.5439431e+01   3.6774168e+01
   6.1033473e+00   1.1541054e+01   3.7471261e+01
   2.3541272e+01   3.8355711e+01   3.7087751e+01
   7.8646551e+01   7.5683262e+01   3.7354198e+01
   3.0684763e+01   2.1631996e+01   3.8071781e+01
   2.6274808e+01   1.8889253e+01   4.1532493e+01
   7.8616976e+01   7.5236290e+01   3.7473175e+01
   4.4149032e+01   3.7675819e+01   3.6751941e+01
   5.6289785e+01   6.6990744e+01   3.7296905e+01
   3.6908491e+01   5.1940450e+01   3.7203579e+01
   5.3531789e+01   6.4856380e+01   3.7283546e+01
   7.8792982e+01   7.3614116e+01   4.0715504e+01
   7.8202142e+01   7.5583904e+01   3.7353604e+01
   6.9259047e+01   7.2027996e+01   3.7331279e+01
   7.8615863e+01   7.5823300e+01   3.7348057e+01
   1.9187870e+01   3.4831812e+01   3.7037448e+01
   7.8709009e+01   7.5837513e+01   3.7349428e+01
   7.0594434e+00   1.2613553e+01   3.6645684e+01
   5.0141030e+01   3.3696815e+01   3.8795465e+01
   7.4881915e+01   6.3188324e+01   4.2004800e+01
   3.1382508e+01   2.1710746e+01   3.9248398e+01
   6.7595336e+00   1.1147667e+01   4.0135869e+01
   7.8445992e+01   7.4577006e+01   3.7602475e+01
   6.7110106e+01   6.9227297e+01   3.7313741e+01
   7.4894660e+01   7.3854281e+01   3.7342686e+01
   4.3608897e+01   5.9012844e+01   3.7245947e+01
   2.3519707e+01   4.3863420e+01   3.7147277e+01
   6.1414075e+01   6.9109218e+01   3.7311134e+01
   6.7911428e+01   5.2566191e+01   3.8712469e+01
   7.6951922e+01   7.4754087e+01   3.7348245e+01
   4.4148547e+01   6.0630957e+01   3.7251802e+01
   4.3737864e+01   3.1499060e+01   3.6342241e+01
   6.0976284e+00   1.1899234e+01   3.6909753e+01
   1.7164046e+01   1.8192007e+01   3.6244158e+01
   8.5583693e+00   1.1555652e+01   4.2267861e+01
   7.7002183e+01   7.5216006e+01   3.7348574e+01
   7.1290908e+01   7.1812963e+01   4.0063025e+01
   7.6340273e+00   1.1247358e+01   4.2268260e+01
   2.3665627e+01   1.7655546e+01   4.2324835e+01
   3.3899215e+01   3.3469100e+01   4.2455491e+01
   1.2891717e+01   1.3293253e+01   4.2281619e+01
   1.6607550e+01   1.5871663e+01   4.2305380e+01
   6.4142312e+00   1.1081780e+01   3.9925643e+01
   8.0034270e+00   1.1451512e+01   4.2266972e+01
   4.5277866e+01   6.1130517e+01   3.8066035e+01
   3.1030473e+01   5.0752865e+01   3.8619234e+01
   6.1515254e+00   1.1229680e+01   3.8543947e+01
   3.3078482e+01   2.2241812e+01   4.2366511e+01
   2.1404564e+01   2.3603363e+01   4.2364295e+01
   7.3851547e+01   7.4177986e+01   3.7376050e+01
   7.3548061e+00   1.2680620e+01   4.2366096e+01
   3.3927030e+01   2.2578402e+01   4.2381063e+01
   6.6278677e+00   1.1028006e+01   4.0987143e+01
   6.4217229e+01   5.9564433e+01   4.2569390e+01
   8.3259750e+00   1.1747244e+01   4.2270995e+01
   1.0627068e+01   1.6617748e+01   4.2377842e+01
   4.2091661e+01   3.0571667e+01   4.2435968e+01
   1.3226843e+01   1.8521643e+01   4.2341787e+01
   6.8675563e+01   7.2070629e+01   3.7948290e+01
   1.1395143e+01   2.5677719e+01   3.9809587e+01
   7.6540940e+00   1.1557554e+01   4.2268456e+01
   4.8796436e+01   3.5838530e+01   4.2478914e+01
   7.5906541e+01   6.5220009e+01   4.2511391e+01
   3.7737648e+01   2.5614532e+01   4.2394662e+01
   6.0078393e+01   4.9159874e+01   4.2603806e+01
   5.2368728e+01   3.6789319e+01   4.2485291e+01
   1.3508621e+01   2.4294033e+01   4.2473166e+01
   1.9139539e+01   1.5843858e+01   4.2299638e+01
   1.2126042e+01   1.3370732e+01   4.2288891e+01
   8.2417152e+00   1.1459646e+01   4.2273025e+01
   1.4784059e+01   3.1027398e+01   4.0387043e+01
   3.8113202e+01   2.4913876e+01   4.2402002e+01
   3.2364027e+01   4.4626476e+01   4.2475967e+01
   6.7629492e+01   7.1267890e+01   3.8843775e+01
   7.8752480e+01   7.5778290e+01   3.7379557e+01
   7.1248155e+00   1.5015971e+01   3.9341631e+01
   4.1494642e+01   2.8911298e+01   4.2423723e+01
   6.9812983e+01   6.9822138e+01   4.1258156e+01
   3.5580917e+01   4.2742179e+01   4.2594488e+01
   4.2653238e+01   4.5630151e+01   4.2610077e+01
   1.5552874e+01   3.3937699e+01   3.7031185e+01
   4.7323396e+01   3.0936177e+01   4.2444975e+01
   3.8757963e+01   3.1157671e+01   4.2437730e+01
   6.0653334e+00   1.2171618e+01   3.7392772e+01
   3.9162511e+01   2.5532711e+01   4.2407461e+01
   1.8653743e+01   2.6435265e+01   4.2491348e+01
   7.2798222e+00   1.1169912e+01   4.2266638e+01
   1.8837260e+01   1.6000863e+01   4.2310253e+01
   7.8879188e+01   7.4225027e+01   4.0234618e+01
   6.7863952e+01   6.2003222e+01   4.2534740e+01
   8.8072489e+00   1.1789172e+01   4.2268902e+01
   7.1415995e+00   1.1143831e+01   4.2266079e+01
   2.4386852e+01   4.0652119e+01   4.2025801e+01
   6.9954871e+00   1.1002215e+01   4.2271404e+01
   4.7599221e+01   3.1278594e+01   4.2445811e+01
   7.4815371e+01   7.1891602e+01   4.1120126e+01
   7.0132830e+00   1.1021564e+01   4.2266522e+01
   6.6570369e+01   5.0278531e+01   4.2601706e+01
   6.9245138e+00   1.0977265e+01   4.2271136e+01
   6.8905010e+00   1.0981415e+01   4.2264819e+01
   2.2586075e+01   2.4304612e+01   4.2370254e+01
   8.6732672e+00   1.3636610e+01   4.2315004e+01
   4.8174940e+01   3.1543215e+01   4.2450124e+01
   3.9709822e+01   5.1940288e+01   4.2256203e+01
   5.5140647e+01   4.2496415e+01   4.2535108e+01
   7.3428349e+00   1.1661806e+01   4.2277557e+01
   6.7093505e+01   7.1488137e+01   3.7847887e+01
   7.8536584e+01   7.5334716e+01   3.8662081e+01
   2.4451762e+01   2.1250678e+01   4.2353952e+01
   2.4724406e+01   1.9236635e+01   4.2340607e+01
   5.3842852e+01   4.1632029e+01   4.2528050e+01
   1.0549501e+01   1.8909337e+01   4.2512825e+01
   2.0184723e+01   1.6174777e+01   4.2306371e+01
   1.0877617e+01   1.2463227e+01   4.2278086e+01
   2.2735895e+01   2.9337244e+01   4.2479429e+01
   3.9249725e+01   2.5641722e+01   4.2399685e+01
   7.7913064e+01   7.4592278e+01   3.9514648e+01
   3.8394606e+01   4.1489320e+01   4.2579727e+01
   4.4566362e+01   5.6376896e+01   4.1999785e+01
   7.6972343e+01   6.8065927e+01   4.2312852e+01
   1.5586185e+01   2.2315490e+01   4.2420799e+01
   6.9375672e+01   5.3565248e+01   4.2630116e+01
   6.1863796e+01   6.8761969e+01   3.9161227e+01
   1.9695911e+01   2.4459590e+01   4.2387159e+01
   6.9492669e+00   1.0982348e+01   4.2272635e+01
   2.5087040e+01   2.6112014e+01   4.2386361e+01
   3.5598877e+01   2.3582249e+01   4.2377752e+01
   7.2894985e+00   1.1127574e+01   4.2266712e+01
   3.9364881e+01   5.7488079e+01   3.7785017e+01
   6.0176241e+00   1.1608806e+01   3.7622173e+01
   7.8702878e+01   7.5757862e+01   3.7707537e+01
   6.2488910e+00   1.1154272e+01   3.9071379e+01
   6.4350231e+01   7.0487334e+01   3.7450917e+01
   4.7636722e+01   5.9553579e+01   4.1496859e+01
   1.1007520e+01   1.3318963e+01   4.2286225e+01
   2.2381365e+01   4.2735875e+01   3.7132359e+01
   7.8699570e+01   7.5763255e+01   3.7684147e+01
   1.2566386e+01   2.9273932e+01   3.6914752e+01
   7.3061839e+01   5.9774030e+01   4.2622572e+01
   2.5623879e+01   2.2401106e+01   4.2361258e+01
   1.9286856e+01   1.7641895e+01   4.2324676e+01
   5.9375297e+00   1.2014882e+01   3.6909515e+01
   4.1601021e+01   2.8338951e+01   4.2418461e+01
   2.4510330e+01   1.8063468e+01   4.2326489e+01
   6.8905483e+00   1.0980781e+01   4.2265050e+01
   1.3412486e+01   1.3691227e+01   4.2284334e+01
   1.5542279e+01   3.3680421e+01   3.7642233e+01
   3.1164150e+01   2.1394762e+01   4.2357066e+01
   1.6405507e+01   1.4591450e+01   4.2301018e+01
   1.3398798e+01   2.8894805e+01   4.0317738e+01
   7.8746668e+01   7.5795346e+01   3.7353809e+01
   6.8774671e+00   1.1022808e+01   4.2186165e+01
   3.6279613e+01   2.5699850e+01   4.2396694e+01
   6.9160694e+00   1.1788411e+01   4.1836167e+01
   4.5012276e+01   4.0645279e+01   4.2526311e+01
   1.7901257e+01   1.5195893e+01   4.2307261e+01
   8.3650617e+00   1.1608466e+01   4.2268670e+01
   7.8749352e+01   7.5541897e+01   3.8337442e+01
   2.3993527e+01   3.1267385e+01   4.2517892e+01
   7.1893112e+01   7.1736833e+01   4.0400404e+01
   6.2039769e+00   1.2782512e+01   3.7522831e+01
   1.8732867e+01   1.5531848e+01   4.2312617e+01
   6.9596920e+00   1.1232399e+01   4.2284010e+01
   5.1767866e+01   3.4327761e+01   4.2470524e+01
   1.2470869e+01   1.3047907e+01   4.2286230e+01
   4.3614868e+01   6.0347711e+01   3.7381560e+01
   7.0460514e+00   1.1106951e+01   4.2265833e+01
   3.6712407e+01   5.5663852e+01   3.7608678e+01
   6.8876838e+00   1.0980385e+01   4.2264807e+01
   7.8677514e+01   7.5787595e+01   3.7572256e+01
   7.0103951e+00   1.1018271e+01   4.2267326e+01
   7.8560950e+01   7.5772193e+01   3.7526305e+01
   3.7655545e+01   2.4723884e+01   4.2389413e+01
   1.6175641e+01   1.5100686e+01   4.2304823e+01
   3.0329155e+01   2.0817732e+01   4.2353021e+01
   1.0374903e+01   1.2253642e+01   4.2279253e+01
   7.7608431e+01   6.9518426e+01   4.2156518e+01
   2.5155533e+01   2.1969483e+01   4.2358646e+01
   6.5103253e+01   4.7642815e+01   4.2580717e+01
   7.8678189e+01   7.5836672e+01   3.7351788e+01
   6.9900560e+00   1.0997325e+01   4.2272540e+01
   6.5791732e+01   7.0397418e+01   3.9059599e+01
   7.3133364e+01   6.0468413e+01   4.2614308e+01
   1.8848910e+01   3.8438722e+01   3.7092345e+01
   7.0398687e+00   1.1091005e+01   4.2265595e+01
   5.6530939e+01   6.6579687e+01   3.8961412e+01
   6.5855935e+00   1.3102323e+01   3.9049623e+01
   3.1555812e+01   2.7837081e+01   4.2403956e+01
   1.1626615e+01   1.3863519e+01   4.2289027e+01
   6.6188464e+01   4.8994188e+01   4.2595852e+01
   9.6653953e+00   1.2006226e+01   4.2274758e+01
   6.6137724e+01   4.9032192e+01   4.2591540e+01
   7.8643805e+00   1.1474260e+01   4.2269199e+01
   2.7072403e+01   1.9972336e+01   4.2345288e+01
   6.9349694e+00   1.0995714e+01   4.2265485e+01
   6.4982469e+00   1.1141867e+01   4.0262080e+01
   1.4113997e+01   2.9724220e+01   4.0744119e+01
   5.6857975e+01   3.8707467e+01   4.2508448e+01
   6.7861613e+00   1.2731325e+01   4.0395196e+01
   7.6196508e+01   7.0367907e+01   4.1887774e+01
   6.8876218e+00   1.0980367e+01   4.2264806e+01
   3.0272030e+01   2.0706895e+01   4.2362108e+01
   1.5371235e+01   2.6573687e+01   4.2489321e+01
   3.8205607e+01   2.4968165e+01   4.2402344e+01
   7.1331677e+00   1.1078087e+01   4.2265499e+01
   1.0341805e+01   1.2344255e+01   4.2274834e+01
   7.7293010e+00   1.1543709e+01   4.2269541e+01
   2.8772283e+01   3.8182663e+01   4.2579768e+01
   7.1464290e+01   5.8707188e+01   4.2627695e+01
   7.8624150e+01   7.3048900e+01   4.1169736e+01
   7.2634998e+00   1.1232807e+01   4.2266925e+01
   4.8562817e+01   4.1570393e+01   4.2533397e+01
   5.4685258e+01   6.6007069e+01   3.8359271e+01
   4.3547951e+01   2.8494232e+01   4.2421839e+01
   7.4332623e+01   6.2054553e+01   4.2596777e+01
   2.8989334e+01   3.7752962e+01   4.2584388e+01
   7.2484650e+00   1.1632570e+01   4.2283915e+01
   4.9658462e+01   6.2487721e+01   3.9977926e+01
   1.6768174e+01   1.4928511e+01   4.2291660e+01
   6.5225206e+01   5.4200751e+01   4.2634660e+01
   6.2661947e+01   6.1840255e+01   4.2416819e+01
   8.0643289e+00   1.1431305e+01   4.2267092e+01
   6.6575420e+00   1.3241382e+01   3.9255957e+01
   7.0207813e+00   1.1026780e+01   4.2265717e+01
   1.4190638e+01   3.1149353e+01   3.8642291e+01
   3.7663428e+01   4.2760350e+01   4.2600155e+01
   6.7211784e+01   6.8571315e+01   4.1386632e+01
   2.0499143e+01   1.7026737e+01   4.2320777e+01
   6.8876677e+00   1.0980330e+01   4.2264825e+01
   5.1719090e+01   6.4260892e+01   3.8940596e+01
   6.5732250e+01   4.8652811e+01   4.2587000e+01
   5.0987851e+01   3.8567228e+01   4.2501512e+01
   2.2161461e+01   4.2147483e+01   3.8019071e+01
   8.6277973e+00   1.2447142e+01   4.2276484e+01
   8.0059281e+00   1.1416707e+01   4.2268169e+01
   6.8877213e+00   1.0980473e+01   4.2264806e+01
   7.4894730e+00   1.1212444e+01   4.2266052e+01
   1.7870601e+01   1.5388512e+01   4.2294999e+01
   1.7060817e+01   3.2810460e+01   4.1690628e+01
   4.1444473e+01   5.8254299e+01   3.9106639e+01
   7.4888716e+00   1.2796888e+01   4.2383235e+01
   1.7054927e+01   1.4979383e+01   4.2294366e+01
   2.0864368e+01   1.6432223e+01   4.2317453e+01
   1.6600867e+01   2.5594246e+01   4.2537946e+01
   4.7335849e+01   3.0939959e+01   4.2445230e+01
   5.0067945e+01   6.3398446e+01   3.8929183e+01
   1.0549200e+01   2.5370081e+01   3.7291780e+01
   6.8882589e+00   1.0980574e+01   4.2264814e+01
   1.0885446e+01   1.2443176e+01   4.2281537e+01
   7.3430849e+00   1.1143465e+01   4.2266956e+01
   6.0076103e+00   1.2594490e+01   3.6752532e+01
   7.8228708e+01   7.1297803e+01   4.1777661e+01
   4.2517301e+01   3.7406331e+01   4.2490078e+01
   7.8341599e+00   1.1866687e+01   4.2271529e+01
   2.5884181e+01   2.4664007e+01   4.2375813e+01
   1.4732825e+01   3.2480237e+01   3.7605805e+01
   1.5179573e+01   3.0096044e+01   4.1747714e+01
   2.7794088e+01   2.1618878e+01   4.2366146e+01
   3.8687329e+01   2.5863424e+01   4.2397276e+01
   7.2145390e+00   1.2908003e+01   4.1867661e+01
   2.1690029e+01   1.6861983e+01   4.2311330e+01
   7.4793452e+00   1.1189525e+01   4.2268136e+01
   1.7175444e+01   3.6228425e+01   3.7069437e+01
   6.0415299e+01   6.8695200e+01   3.8125032e+01
   1.0028388e+01   1.4223506e+01   4.2291976e+01
   2.1534592e+01   3.3144272e+01   4.2530003e+01
   6.9272615e+00   1.0991212e+01   4.2266135e+01
   7.4945113e+00   1.1175091e+01   4.2275399e+01
   6.7062903e+01   7.0594809e+01   3.9536398e+01
   7.4160478e+01   6.1609027e+01   4.2603075e+01
   4.0205235e+01   2.6395987e+01   4.2403915e+01
   2.2999829e+01   2.5883565e+01   4.2386591e+01
   7.5472989e+01   6.4577386e+01   4.2537696e+01
   6.8898012e+00   1.0980845e+01   4.2264926e+01
   1.1332558e+01   2.4442681e+01   4.1283102e+01
   1.6109804e+01   2.2233868e+01   4.2396269e+01
   5.0852664e+01   3.5032847e+01   4.2471785e+01
   9.1486227e+00   1.1881826e+01   4.2270980e+01
   7.0548641e+01   7.2229316e+01   3.9110796e+01
   1.6811341e+01   1.8968391e+01   4.2325397e+01
   3.4016401e+01   2.4047316e+01   4.2382548e+01
   2.2299926e+01   1.8042141e+01   4.2330882e+01
   7.2356808e+01   5.8219162e+01   4.2634909e+01
   6.8397297e+01   6.0849791e+01   4.2577791e+01
   6.0971684e+01   6.9149947e+01   3.7384971e+01
   5.4704223e+01   4.7523312e+01   4.2601572e+01
   7.3928808e+01   7.2057780e+01   4.0776943e+01
   1.3829355e+01   1.3553950e+01   4.2298338e+01
   6.8885011e+00   1.0979724e+01   4.2265173e+01
   1.4881010e+01   3.2351809e+01   3.8381206e+01
   7.6218078e+00   1.1240620e+01   4.2268782e+01
   3.0440745e+01   2.0868399e+01   4.2353549e+01
   5.3531712e+01   6.5613400e+01   3.7956313e+01
   5.7402875e+01   6.7578381e+01   3.7464598e+01
   3.1789780e+01   5.1069986e+01   3.9214956e+01
   3.2466503e+01   2.1871461e+01   4.2363750e+01
   7.4795822e+00   1.1838591e+01   4.2279970e+01
   1.3743824e+01   2.5701725e+01   4.2393449e+01
   8.6866484e+00   1.1627315e+01   4.2273163e+01
   6.8877633e+00   1.0980402e+01   4.2264810e+01
   5.7480038e+01   3.9353104e+01   4.2510887e+01
   1.8305542e+01   3.5601030e+01   4.0847629e+01
   7.1987019e+00   1.3138901e+01   4.1707550e+01
   4.2664136e+01   3.5662985e+01   4.2472894e+01
   3.6883393e+01   2.8946219e+01   4.2422367e+01
   1.7942279e+01   1.5235526e+01   4.2300940e+01
   7.8617207e+01   7.5579823e+01   3.8167668e+01
   3.2328603e+01   5.1285308e+01   3.9593487e+01
   7.5008616e+00   1.1397665e+01   4.2268301e+01
   2.2307746e+01   4.2066905e+01   3.8566816e+01
   8.5025749e+00   2.1050636e+01   3.6598837e+01
   1.3829800e+01   2.6706656e+01   4.2244444e+01
   7.2990689e+00   1.6173575e+01   3.8624057e+01
   1.5283193e+01   1.4130711e+01   4.2301678e+01
   3.3745047e+01   2.2517806e+01   4.2371269e+01
   4.5227844e+01   3.5181873e+01   4.2475865e+01
   8.8319748e+00   2.1710987e+01   3.6917152e+01
   1.3477880e+01   1.7244395e+01   4.2313938e+01
   1.6871179e+01   3.5757376e+01   3.7211830e+01
   7.0978204e+00   1.1055969e+01   4.2265721e+01
   5.9939321e+01   5.4862748e+01   4.2618991e+01
   5.7388642e+01   6.5505829e+01   4.0806125e+01
   7.8275418e+01   7.4234514e+01   4.0109879e+01
   7.0925821e+00   1.1061290e+01   4.2265300e+01
   6.9351033e+01   6.1135747e+01   4.2579354e+01
   1.3621085e+01   1.3472612e+01   4.2297672e+01
   1.2475809e+01   2.9117707e+01   3.6918927e+01
   7.7895765e+00   1.2384341e+01   4.2293804e+01
   1.4058611e+01   1.3769305e+01   4.2284652e+01
   6.8396369e+00   1.1197369e+01   4.1888056e+01
   7.0941836e+01   5.5859342e+01   4.2641061e+01
   6.9061942e+00   1.1122250e+01   4.2247674e+01
   7.8911290e+01   7.5249197e+01   3.8887503e+01
   8.5847721e+00   1.7771773e+01   4.1609844e+01
   7.1732816e+01   7.3283283e+01   3.7816497e+01
   6.0173621e+00   1.1411333e+01   3.7770487e+01
   1.0801623e+01   1.6058294e+01   4.2327928e+01
   2.1570285e+01   3.9406027e+01   4.1086430e+01
   7.6318530e+01   6.6607262e+01   4.2430301e+01
   7.1581702e+01   5.6905334e+01   4.2640238e+01
   7.8726061e+01   7.5816903e+01   3.7486144e+01
   2.0038455e+01   1.6102194e+01   4.2308008e+01
   6.8875083e+00   1.0980700e+01   4.2264134e+01
   1.6730278e+01   3.3623517e+01   4.0687394e+01
   1.4305093e+01   1.3742444e+01   4.2299102e+01
   7.6213433e+01   7.5034338e+01   3.7349738e+01
   3.1951112e+01   4.4683343e+01   4.2449863e+01
   6.8848369e+00   1.0983147e+01   4.2249252e+01
   1.3837765e+01   1.3561229e+01   4.2296817e+01
   3.1347201e+01   2.1260714e+01   4.2361820e+01
   7.4702575e+00   1.2078562e+01   4.2299707e+01
   4.5361849e+01   6.1301070e+01   3.7737060e+01
   1.0354344e+01   1.2341007e+01   4.2275190e+01
   9.2681180e+00   1.3146486e+01   4.2281063e+01
   7.4185681e+00   1.4402003e+01   4.1323838e+01
   8.7676295e+00   1.1659719e+01   4.2272826e+01
   6.3475087e+00   1.3795702e+01   3.7174984e+01
   6.8922429e+00   1.0978219e+01   4.2266268e+01
   7.2968570e+01   7.0049872e+01   4.1641474e+01
   9.7880481e+00   1.2214275e+01   4.2275042e+01
   5.1543836e+01   4.5145622e+01   4.2575694e+01
   7.6048332e+01   7.3456247e+01   4.0159412e+01
   7.1113686e+01   6.3045063e+01   4.2540758e+01
   6.4808346e+00   1.3625829e+01   3.7996291e+01
   3.1613302e+01   4.4791612e+01   4.2417682e+01
   5.8312916e+01   5.4363010e+01   4.2616392e+01
   9.7284321e+00   1.1994614e+01   4.2282914e+01
   5.9431039e+00   1.1950960e+01   3.6987891e+01
   2.9757036e+01   2.1181766e+01   4.2355444e+01
   6.8870241e+00   1.0980540e+01   4.2261888e+01
   3.1993420e+01   5.2068091e+01   3.7350013e+01
   6.9141955e+00   1.0989310e+01   4.2265107e+01
   5.9803334e+01   6.1027169e+01   4.2391216e+01
   6.7871392e+00   1.0991425e+01   4.1777304e+01
   7.5251362e+01   7.4431737e+01   3.8184439e+01
   6.9473121e+00   1.1198965e+01   4.2272237e+01
   3.0613313e+01   2.0875416e+01   4.2363928e+01
   8.1906966e+00   1.1511753e+01   4.2268635e+01
   5.2175746e+01   3.7327311e+01   4.2490824e+01
   8.2012563e+00   1.1435331e+01   4.2276372e+01
   4.1859400e+01   4.0709915e+01   4.2539954e+01
   2.9661392e+01   4.7314175e+01   4.1357095e+01
   6.9441392e+00   1.1049665e+01   4.2265530e+01
   6.8574904e+01   5.2305396e+01   4.2622143e+01
   7.2927093e+00   1.1125991e+01   4.2266769e+01
   7.2921616e+01   7.3479306e+01   3.8422510e+01
   7.4746717e+01   7.1413161e+01   4.1362449e+01
   6.8953746e+00   1.0982982e+01   4.2264885e+01
   6.9479228e+00   1.0982258e+01   4.2272480e+01
   7.3978413e+00   1.1136219e+01   4.2276625e+01
   2.8074024e+01   1.9648520e+01   4.2350357e+01
   1.0954014e+01   1.2479008e+01   4.2279729e+01
   4.4015550e+01   4.1537322e+01   4.2544030e+01
   3.1018178e+01   3.6240191e+01   4.2538716e+01
   2.7432019e+01   1.9406912e+01   4.2339937e+01
   1.0098294e+01   1.2163306e+01   4.2276668e+01
   8.6272336e+00   1.1602734e+01   4.2273704e+01
   2.8703567e+01   2.2879663e+01   4.2373114e+01
   6.9234554e+00   1.0987006e+01   4.2267224e+01
   5.0479778e+01   3.3403426e+01   4.2461136e+01
   8.3758927e+00   1.2788928e+01   4.2283403e+01
   6.7652604e+00   1.1607833e+01   4.1250262e+01
   5.6732776e+01   6.2251682e+01   4.2059756e+01
   6.0001813e+00   1.2911686e+01   3.6426483e+01
   1.7149978e+01   1.4891853e+01   4.2303781e+01
   6.9144872e+00   1.0989443e+01   4.2265046e+01
   2.1556397e+01   2.6126389e+01   4.2403221e+01
   7.8831664e+01   7.4221569e+01   4.0293744e+01
   2.6520265e+01   4.0997456e+01   4.2345823e+01
   1.0277445e+01   2.4470698e+01   3.7948967e+01
   7.1245361e+00   1.1042149e+01   4.2274147e+01
   7.8098839e+01   7.0929182e+01   4.1883264e+01
   7.8525088e+01   7.5787959e+01   3.7417854e+01
   6.7960182e+00   1.0996791e+01   4.1813339e+01
   7.2658357e+00   1.1094159e+01   4.2274088e+01
   6.8145310e+01   5.3800351e+01   4.2631530e+01
   6.4392664e+00   1.1517191e+01   3.9714070e+01
   7.7265684e+01   7.5391412e+01   3.7343909e+01
   1.1383630e+01   2.3966545e+01   4.1763469e+01
   7.2589167e+00   1.1235512e+01   4.2266928e+01
   6.8881456e+00   1.0979994e+01   4.2265020e+01
   6.3900822e+00   1.1230181e+01   3.9677281e+01
   2.3076314e+01   1.7897409e+01   4.2325943e+01
   2.3686695e+01   1.7646039e+01   4.2331412e+01
   5.1157787e+01   4.7683545e+01   4.2609284e+01
   5.7404480e+01   3.9200600e+01   4.2516032e+01
   9.7865414e+00   1.9222275e+01   4.2375024e+01
   1.2868643e+01   1.3309777e+01   4.2281402e+01
   6.9000724e+00   1.0984508e+01   4.2264944e+01
   7.0043125e+00   1.1022290e+01   4.2265240e+01
   4.1623817e+01   5.8831135e+01   3.8165087e+01
   7.8828134e+00   1.1345293e+01   4.2268705e+01
   6.4353504e+01   6.9369216e+01   3.9716710e+01
   7.8599333e+01   7.5814395e+01   3.7383314e+01
   3.0793833e+01   2.2095327e+01   4.2363863e+01
   7.8675731e+01   7.5835248e+01   3.7358042e+01
   6.9076099e+00   1.0986460e+01   4.2265252e+01
   1.4962592e+01   1.4002449e+01   4.2301034e+01
   7.8894526e+01   7.5385554e+01   3.8613082e+01
   7.4963819e+01   6.5644293e+01   4.2471148e+01
   3.3675597e+01   4.2096029e+01   4.2583812e+01
   5.7574074e+01   4.0864571e+01   4.2518278e+01
   7.0291352e+00   1.1030849e+01   4.2265425e+01
   6.0776430e+01   4.9467770e+01   4.2605504e+01
   2.6808663e+01   1.9645203e+01   4.2341647e+01
   7.5783813e+01   6.4859420e+01   4.2523483e+01
   8.1307367e+00   1.2466954e+01   4.2279418e+01
   5.0184794e+01   6.4087696e+01   3.7331683e+01
   6.8016842e+00   1.3242602e+01   3.9946704e+01
   5.7195413e+01   6.7323248e+01   3.7988264e+01
   7.1790397e+00   1.1141707e+01   4.2266017e+01
   4.3824042e+01   4.5165210e+01   4.2605317e+01
   3.9017565e+01   3.6991151e+01   4.2489935e+01
   5.0529882e+01   3.3603310e+01   4.2461965e+01
   1.2990018e+01   2.6436061e+01   4.1926182e+01
   2.6855170e+01   3.2358169e+01   4.2494603e+01
   1.1200091e+01   1.3302513e+01   4.2283782e+01
   5.3479793e+01   3.5671907e+01   4.2488854e+01
   9.6432499e+00   2.3720939e+01   3.6731587e+01
   4.2916593e+01   2.8174161e+01   4.2418343e+01
   7.7884424e+00   1.3912225e+01   4.2437044e+01
   5.5168175e+01   3.7217108e+01   4.2494143e+01
   2.0181934e+01   3.2869796e+01   4.2479185e+01
   8.9703721e+00   1.3417814e+01   4.2287417e+01
   1.4837287e+01   1.3969731e+01   4.2294403e+01
   6.7775373e+01   7.1894056e+01   3.7342353e+01
   7.3914855e+00   1.2193891e+01   4.2318595e+01
   5.1884588e+01   6.0408162e+01   4.1966195e+01
   4.2794614e+01   3.6430087e+01   4.2478218e+01
   3.1602536e+01   5.1096913e+01   3.8898459e+01
   4.2369985e+01   2.7616000e+01   4.2414780e+01
   7.4136926e+01   6.1636514e+01   4.2602582e+01
   7.8723585e+01   7.4904060e+01   3.9439308e+01
   1.2895814e+01   1.3209822e+01   4.2288314e+01
   7.1334021e+01   6.6349107e+01   4.2293394e+01
   6.8875992e+00   1.0980358e+01   4.2264804e+01
   1.6923748e+01   1.5040396e+01   4.2292707e+01
   7.7281920e+01   7.5095988e+01   3.8275903e+01
   6.0381929e+01   6.8855258e+01   3.7610219e+01
   1.0000154e+01   1.2394233e+01   4.2279733e+01
   1.2124022e+01   2.7632809e+01   3.8755049e+01
   6.3289532e+00   1.1179851e+01   3.9425854e+01
   7.4058679e+01   7.4257330e+01   3.7369326e+01
   7.5680496e+01   6.4948505e+01   4.2523544e+01
   3.3653555e+01   5.0748595e+01   4.1305026e+01
   2.7294221e+01   3.0940405e+01   4.2446405e+01
   6.9599331e+01   5.3954693e+01   4.2632196e+01
   3.1008312e+01   3.0550534e+01   4.2425042e+01
   1.1660640e+01   1.2824518e+01   4.2277855e+01
   8.4052074e+00   1.1919133e+01   4.2271706e+01
   6.9277218e+00   1.0993366e+01   4.2265387e+01
   7.8210848e+01   7.1487004e+01   4.1742981e+01
   1.8289300e+01   1.9780289e+01   4.2333096e+01
   6.3451433e+01   5.1458182e+01   4.2620538e+01
   7.2417616e+01   5.8900949e+01   4.2629227e+01
   4.9448862e+01   3.2558617e+01   4.2455369e+01
   6.9445175e+00   1.0987083e+01   4.2270130e+01
   7.7092809e+00   1.6820636e+01   3.9603505e+01
   6.8918160e+00   1.0981527e+01   4.2264942e+01
   6.3810986e+01   7.0297359e+01   3.7353357e+01
   7.4641336e+01   7.0360172e+01   4.1736645e+01
   6.8754211e+00   1.1695959e+01   4.1751814e+01
   2.0826383e+01   4.0867410e+01   3.7251480e+01
   5.9165816e+01   6.7461856e+01   3.9448422e+01
   9.3617307e+00   1.1875001e+01   4.2276117e+01
   5.3476830e+01   5.4091967e+01   4.2586370e+01
   7.8589478e+01   7.3035479e+01   4.1172864e+01
   6.4779004e+00   1.5101068e+01   3.6196144e+01
   4.6644228e+01   3.1400740e+01   4.2442207e+01
   7.0682763e+00   1.1042911e+01   4.2266186e+01
   5.2808377e+01   3.5145763e+01   4.2478982e+01
   6.9091392e+00   1.0989149e+01   4.2264872e+01
   6.8924738e+00   1.0993867e+01   4.2265525e+01
   7.7267932e+01   7.0776310e+01   4.1870483e+01
   1.4206019e+01   2.8484428e+01   4.1846320e+01
   6.9660541e+01   7.1411035e+01   3.9795794e+01
   7.4316073e+01   7.2597744e+01   4.0418621e+01
   2.5514884e+01   1.8631529e+01   4.2332584e+01
   2.9445157e+01   4.1116964e+01   4.2523751e+01
   1.5004750e+01   1.4234391e+01   4.2287536e+01
   2.9054291e+01   2.3733932e+01   4.2374358e+01
   1.6005487e+01   1.4614010e+01   4.2289956e+01
   1.8381900e+01   1.5476967e+01   4.2299106e+01
   1.6238877e+01   1.7160528e+01   4.2314247e+01
   3.9590626e+01   5.7645041e+01   3.7773610e+01
   7.7729285e+01   6.9717460e+01   4.2113837e+01
   3.5935024e+01   2.6427474e+01   4.2404701e+01
   3.0044417e+01   2.0683993e+01   4.2351800e+01
   7.8564220e+01   7.3694253e+01   4.0728222e+01
   6.3181278e+00   1.1880253e+01   3.8849077e+01
   5.0694895e+01   6.3687454e+01   3.9004099e+01
   5.5870579e+01   4.3826207e+01   4.2548287e+01
   8.9221155e+00   1.8392489e+01   4.1852842e+01
