# Supplementary material for: Rethinking Colour Constancy
Source: PLoS One. 2015 Sep 10;10(9):e0135029. doi: 10.1371/journal.pone.0135029 (PMC4565710; doi:10.1371/journal.pone.0135029)
Supplement: S1 Dataset — (ZIP) [file pone.0135029.s002.zip › 5-TransitionMetamerReflectanceData/BtoN_20munsells/targetXYZ_14.txt]

   1.2290066e+01   1.2603554e+01   4.9841812e+01
   5.7248443e+01   6.3575909e+01   4.4922803e+01
   8.0187401e+01   7.6185826e+01   4.5002813e+01
   1.3184731e+01   1.2931605e+01   4.9983394e+01
   6.1965002e+01   6.6552439e+01   4.4942274e+01
   4.5953761e+01   2.9114904e+01   5.0069142e+01
   7.5613329e+00   1.1579615e+01   4.5977499e+01
   6.3623356e+01   5.5221040e+01   4.4727470e+01
   5.9338665e+01   4.0741341e+01   4.6709510e+01
   7.0644140e+01   5.7337396e+01   4.4294835e+01
   7.9612277e+00   1.3693658e+01   4.4206501e+01
   7.9116937e+01   7.5754325e+01   4.4999682e+01
   7.1514666e+01   7.2779146e+01   4.4985350e+01
   2.2409665e+01   1.9554322e+01   4.4185338e+01
   3.2885921e+01   5.0959158e+01   4.4841683e+01
   7.8882810e+01   7.5751568e+01   4.4999144e+01
   6.5462356e+01   4.6438954e+01   5.0400005e+01
   4.7768942e+01   3.0789059e+01   4.7770926e+01
   7.9977344e+01   7.6089503e+01   4.5003249e+01
   2.0425552e+01   2.9107013e+01   4.4498795e+01
   8.0097120e+01   7.6229386e+01   4.4997152e+01
   5.9548534e+01   4.0692556e+01   4.7618587e+01
   3.3990813e+01   2.2029034e+01   5.0170722e+01
   4.9380677e+01   3.1725778e+01   4.8901282e+01
   8.7842529e+00   1.1706946e+01   4.7102692e+01
   8.0150152e+01   7.6169496e+01   4.5003019e+01
   4.8190956e+01   4.5858350e+01   4.4740575e+01
   7.0793235e+01   7.2775473e+01   4.4982877e+01
   1.2499516e+01   1.4786735e+01   4.4373382e+01
   7.2513103e+01   6.9479850e+01   4.4965819e+01
   4.7386996e+01   6.0309526e+01   4.4898553e+01
   8.0157396e+01   7.5015945e+01   4.6429745e+01
   8.0205211e+01   7.6182124e+01   4.5003561e+01
   5.4747950e+01   5.1150279e+01   4.4804801e+01
   1.8961343e+01   1.5213236e+01   5.0037159e+01
   1.1290278e+01   1.3395945e+01   4.5060419e+01
   4.6897538e+01   2.9871088e+01   4.9374536e+01
   6.5073755e+01   6.1931869e+01   4.4917119e+01
   7.1412435e+01   6.7054347e+01   4.4947270e+01
   6.3396470e+01   5.7762805e+01   4.4851818e+01
   6.8473403e+01   7.0604497e+01   4.4966658e+01
   7.8401802e+01   7.5566387e+01   4.4998787e+01
   7.6202299e+01   6.8330064e+01   4.4710687e+01
   3.2518787e+01   2.2371325e+01   4.5331389e+01
   7.8939983e+01   7.5661247e+01   4.5001731e+01
   7.8883636e+01   7.5533339e+01   4.4999201e+01
   8.2296249e+00   1.2968586e+01   4.4480410e+01
   7.9892174e+01   7.6094850e+01   4.5001554e+01
   6.4381176e+01   6.8703043e+01   4.4950155e+01
   7.9286129e+01   7.3928463e+01   4.4858404e+01
   1.3835655e+01   1.4395111e+01   4.5028783e+01
   1.9700263e+01   1.5742071e+01   4.8283281e+01
   8.0131804e+01   7.6164523e+01   4.5002894e+01
   4.4626909e+01   2.8535188e+01   4.8314224e+01
   5.4454601e+01   5.8206069e+01   4.4896040e+01
   8.6398306e+00   1.4895689e+01   4.4038837e+01
   6.7943208e+01   7.1095045e+01   4.4968170e+01
   8.4068284e+00   1.6902942e+01   4.4051119e+01
   7.5056191e+01   7.0837122e+01   4.4971635e+01
   7.6346325e+01   6.3261978e+01   5.0205028e+01
   9.1991040e+00   1.8980891e+01   4.4193817e+01
   3.6680813e+01   5.4904297e+01   4.4863158e+01
   8.0204987e+01   7.6181193e+01   4.5003624e+01
   7.8305156e+01   7.5555403e+01   4.4997612e+01
   1.2580963e+01   1.4105001e+01   4.4829190e+01
   7.9477542e+01   7.5945146e+01   4.5001117e+01
   5.7866039e+01   6.6666061e+01   4.4940544e+01
   7.1182099e+01   5.4424199e+01   4.9639560e+01
   1.4539451e+01   1.3669709e+01   4.8261383e+01
   7.6877191e+01   7.3658698e+01   4.4989602e+01
   7.6709633e+01   6.3964405e+01   5.0317254e+01
   2.3736963e+01   3.5619522e+01   4.4678677e+01
   5.5492798e+01   5.6910586e+01   4.4888945e+01
   6.5631460e+01   6.6965609e+01   4.4948015e+01
   6.8705223e+01   7.1955259e+01   4.4978499e+01
   5.0236970e+01   6.3574256e+01   4.4919312e+01
   1.0483424e+01   2.2599971e+01   4.4353440e+01
   4.6243357e+01   3.0250171e+01   4.5861357e+01
   6.9961344e+01   6.0010197e+01   4.4619013e+01
   8.0203600e+01   7.6180886e+01   4.5003609e+01
   7.5134195e+01   7.4321717e+01   4.4993946e+01
   6.4120569e+01   4.4893320e+01   5.0279525e+01
   7.8498162e+01   7.5577711e+01   4.4999926e+01
   7.9755010e+01   7.6089723e+01   4.4998218e+01
   8.0186624e+01   7.6174606e+01   4.5003592e+01
   7.9971949e+00   1.1305455e+01   4.7782484e+01
   1.4037842e+01   1.4830624e+01   4.4690574e+01
   8.0109580e+01   7.6116954e+01   4.5003248e+01
   7.7714427e+01   7.5371158e+01   4.4994795e+01
   8.6019433e+00   1.2045224e+01   4.5702027e+01
   8.0194985e+01   7.6178627e+01   4.5003547e+01
   7.3879052e+01   5.8942146e+01   4.9364841e+01
   9.9381534e+00   2.1055474e+01   4.4296015e+01
   4.0780400e+01   5.6721270e+01   4.4878310e+01
   1.3106171e+01   2.7995472e+01   4.4525417e+01
   8.0200252e+01   7.6179415e+01   4.5003617e+01
   4.7103175e+01   5.3545084e+01   4.4863489e+01
   3.4494641e+01   2.4335946e+01   4.4474304e+01
   7.5713814e+00   1.2748834e+01   4.4473827e+01
   3.2040308e+01   2.9720837e+01   4.4342601e+01
   6.9282073e+01   5.9162188e+01   4.4611228e+01
   3.7597197e+01   2.4312925e+01   4.8016158e+01
   7.9994295e+01   7.6084747e+01   4.5003220e+01
   8.0183755e+01   7.4924629e+01   4.6690569e+01
   7.6921028e+01   7.4572841e+01   4.4992963e+01
   4.7258664e+01   3.0126639e+01   4.9343007e+01
   1.5105661e+01   1.4242917e+01   4.6472207e+01
   8.0201368e+01   7.6145180e+01   4.5037317e+01
   1.2321416e+01   1.7469763e+01   4.4008799e+01
   1.3782624e+01   2.9177023e+01   4.4559342e+01
   7.4956992e+00   1.3397415e+01   4.4237307e+01
   4.5771676e+01   3.7664778e+01   4.4415041e+01
   7.8378931e+00   1.1309342e+01   4.7476973e+01
   8.0034778e+01   7.6116950e+01   4.5003335e+01
   8.0036175e+01   7.6135044e+01   4.5002477e+01
   7.6784529e+01   7.2286140e+01   4.4977765e+01
   6.7844089e+01   5.2635670e+01   4.4383542e+01
   4.3853382e+01   5.9782842e+01   4.4893960e+01
   6.9867404e+01   5.4424979e+01   4.5014342e+01
   2.1755890e+01   1.6536538e+01   4.8762619e+01
   4.7466913e+01   6.1894861e+01   4.4907559e+01
   6.5361027e+01   7.0584611e+01   4.4970602e+01
   8.3815036e+00   1.1244506e+01   4.9141358e+01
   7.2980378e+01   6.4478081e+01   4.4719263e+01
   3.2340877e+01   4.8650161e+01   4.4828064e+01
   3.0870469e+01   2.0464554e+01   5.0154297e+01
   8.4618131e+00   1.7133744e+01   4.4064443e+01
   6.4697175e+01   4.6479498e+01   4.7024420e+01
   8.3006761e+00   1.1146921e+01   4.9928304e+01
   8.1444022e+00   1.1322432e+01   4.7980581e+01
   7.9681476e+01   7.6025068e+01   4.5000969e+01
   4.3980599e+01   5.6394826e+01   4.4874923e+01
   4.2943672e+01   5.8419937e+01   4.4887421e+01
   8.0172622e+01   7.6183657e+01   4.5002577e+01
   7.8881349e+01   7.1728646e+01   4.5378405e+01
   3.7427991e+01   2.6186027e+01   4.4385091e+01
   3.7084034e+01   2.3708535e+01   5.0027138e+01
   7.6705589e+00   1.3676642e+01   4.4189559e+01
   6.8588896e+01   5.0517059e+01   5.0155768e+01
   2.3185142e+01   1.4900062e+01   5.0531896e+01
   8.6897475e+00   1.1257481e+01   5.0056949e+01
   5.7403707e+01   5.0802244e+01   4.4734941e+01
   1.0405534e+01   1.2998215e+01   4.5152710e+01
   7.9077714e+01   7.4541677e+01   4.4977560e+01
   5.7186204e+01   3.8078457e+01   4.9099464e+01
   6.7000138e+01   7.1368050e+01   4.4969559e+01
   4.3006619e+01   5.9436731e+01   4.4883755e+01
   5.1556639e+01   3.3189160e+01   4.9901708e+01
   5.1551183e+01   3.6873209e+01   4.4115730e+01
   8.9220167e+00   1.2034115e+01   4.6028575e+01
   2.8509341e+01   2.2295600e+01   4.4186474e+01
   6.8384937e+01   7.1648263e+01   4.4979671e+01
   5.9332968e+01   5.2295077e+01   4.4745413e+01
   4.6985459e+01   3.5153785e+01   4.4194996e+01
   2.6537160e+01   1.8748215e+01   4.7905771e+01
   8.0198012e+01   7.6180506e+01   4.5003488e+01
   2.5562400e+01   1.9886312e+01   4.4517517e+01
   1.9480391e+01   3.7562245e+01   4.4732503e+01
   7.7649594e+00   1.4727020e+01   4.4022558e+01
   4.2318036e+01   5.3845475e+01   4.4859424e+01
   7.4491831e+00   1.2182503e+01   4.4861252e+01
   5.5525800e+01   3.7330493e+01   4.6227622e+01
   7.8045654e+01   7.5307364e+01   4.5000134e+01
   4.8092663e+01   3.0771074e+01   4.9017588e+01
   4.2683899e+01   3.0990624e+01   4.4076828e+01
   1.6904053e+01   1.5769626e+01   4.4858453e+01
   7.7125787e+00   1.1371234e+01   4.7016888e+01
   7.7094604e+01   6.4861370e+01   5.0146732e+01
   5.9235184e+01   4.1269803e+01   4.5273417e+01
   2.7933596e+01   2.1209892e+01   4.4404778e+01
   5.2235953e+01   6.0105655e+01   4.4900751e+01
   6.8950115e+01   5.3714185e+01   4.4605613e+01
   7.8258466e+00   1.1511437e+01   4.6473494e+01
   5.7286646e+01   6.6727891e+01   4.4941962e+01
   8.0061309e+01   7.6170385e+01   4.5000572e+01
   7.6964097e+01   7.4580759e+01   4.4993129e+01
   8.4415152e+00   1.1173169e+01   5.0045125e+01
   2.8692357e+01   4.8007593e+01   4.4821012e+01
   7.9877295e+01   7.6064454e+01   4.5002912e+01
   3.5219177e+01   4.8859470e+01   4.4828373e+01
   8.3647442e+00   1.6822728e+01   4.4042081e+01
   7.9954934e+01   7.5139066e+01   4.5251568e+01
   2.4712987e+01   4.3779718e+01   4.4792973e+01
   5.3290707e+01   6.4888724e+01   4.4929861e+01
   7.9395781e+01   7.5874575e+01   4.5002089e+01
   7.3640873e+01   7.3705913e+01   4.4990581e+01
   9.3659793e+00   1.2866141e+01   4.4858870e+01
   7.9599723e+01   7.5962050e+01   4.5002091e+01
   7.6685870e+01   7.3898873e+01   4.4989564e+01
   5.5406378e+01   6.0341512e+01   4.4906723e+01
   3.2236117e+01   4.0472970e+01   4.4733016e+01
   7.7704053e+00   1.1496432e+01   4.6460174e+01
   4.8981452e+01   5.4216196e+01   4.4869002e+01
   7.9774174e+01   7.5793618e+01   4.5001504e+01
   7.9522592e+01   7.5633633e+01   4.5000410e+01
   7.7200022e+01   7.5186869e+01   4.4993906e+01
   6.9475474e+01   7.0601646e+01   4.4966647e+01
   8.0048080e+01   7.6218072e+01   4.4996665e+01
   4.6785681e+01   6.1778278e+01   4.4897605e+01
   2.9242669e+01   3.3240611e+01   4.4545440e+01
   7.9270923e+01   7.4774081e+01   4.4978256e+01
   9.7147471e+00   1.1716396e+01   4.9205375e+01
   5.2590924e+01   6.4838468e+01   4.4927645e+01
   6.7230303e+01   7.1462566e+01   4.4969921e+01
   7.9909625e+01   7.4420395e+01   4.6100258e+01
   7.8391457e+01   7.5218303e+01   4.4997699e+01
   7.5421695e+00   1.3640337e+01   4.4189588e+01
   7.6860349e+01   7.5037020e+01   4.4994767e+01
   7.2867079e+01   7.3453557e+01   4.4989401e+01
   7.8885775e+01   7.5751631e+01   4.4999211e+01
   7.8172331e+01   6.8511672e+01   4.7785936e+01
   8.1341585e+00   1.1194694e+01   4.8879715e+01
   2.4906706e+01   2.0205723e+01   4.4284240e+01
   8.0145580e+01   7.4888084e+01   4.6559336e+01
   5.6816065e+01   3.7992127e+01   4.8012005e+01
   8.0073874e+01   7.5377379e+01   4.5496709e+01
   4.2497985e+01   5.9031612e+01   4.4886938e+01
   4.6739352e+01   6.1750498e+01   4.4897468e+01
   8.0178668e+01   7.6169092e+01   4.5003583e+01
   5.3370991e+01   6.5279155e+01   4.4929156e+01
   1.0328529e+01   2.2084659e+01   4.4337631e+01
   7.7809342e+01   6.9037037e+01   4.5276536e+01
   4.0629132e+01   2.5813844e+01   4.9545838e+01
   7.6316404e+01   7.4158853e+01   4.4991322e+01
   7.9412182e+01   7.4035478e+01   4.4842635e+01
   8.0183014e+01   7.4130863e+01   4.7861324e+01
   7.2578553e+01   7.3533268e+01   4.4981896e+01
   5.8498532e+01   4.1756546e+01   4.4414208e+01
   6.2008160e+01   4.6448845e+01   4.4171725e+01
   8.0044820e+01   7.6106601e+01   4.5003152e+01
   5.1022941e+01   3.4952704e+01   4.4512209e+01
   7.3126510e+01   6.8667703e+01   4.4956611e+01
   8.0088720e+01   7.6120427e+01   4.5003288e+01
   3.8153138e+01   2.4831982e+01   4.7004435e+01
   8.9640063e+00   1.6739495e+01   4.4031621e+01
   6.9253212e+01   5.4986231e+01   4.4269096e+01
   7.5302244e+01   7.4495952e+01   4.4990718e+01
   7.7122815e+01   7.2347731e+01   4.4970019e+01
   3.6464953e+01   5.4707779e+01   4.4862678e+01
   3.1672129e+01   5.0936069e+01   4.4830735e+01
   3.5477595e+01   2.3227787e+01   4.7550220e+01
   7.0468362e+01   7.2550444e+01   4.4983605e+01
   7.8103922e+01   6.9771347e+01   4.5268437e+01
   6.7321002e+01   7.1419436e+01   4.4975519e+01
   6.6579467e+01   7.1082395e+01   4.4974946e+01
   5.2726815e+01   6.5027476e+01   4.4921842e+01
   7.1339153e+01   5.6574090e+01   4.5124440e+01
   5.6829963e+01   3.7653068e+01   4.9572821e+01
   4.7973952e+01   6.1368722e+01   4.4906507e+01
   7.4189207e+00   1.2094418e+01   4.4947904e+01
   4.1876752e+01   5.2629386e+01   4.4850816e+01
   3.0099138e+01   2.1464981e+01   4.4938550e+01
   3.3824476e+01   5.2623039e+01   4.4848951e+01
   8.0130544e+01   7.6157985e+01   4.5003319e+01
   1.8261490e+01   1.4924809e+01   5.0067063e+01
   7.9903091e+01   7.4787261e+01   4.5512142e+01
   4.5186757e+01   5.3201542e+01   4.4861184e+01
   5.9979395e+01   6.2892975e+01   4.4923514e+01
   1.3399123e+01   1.4933467e+01   4.4463745e+01
   4.4183532e+01   5.1876345e+01   4.4853387e+01
   8.1838717e+00   1.1731414e+01   4.6148321e+01
   4.5343406e+01   4.3642089e+01   4.4707223e+01
   7.2590485e+01   7.3478700e+01   4.4985914e+01
   1.3347528e+01   1.6087357e+01   4.4135922e+01
   5.8002976e+01   6.2417158e+01   4.4918874e+01
   7.2488870e+01   7.3393510e+01   4.4987020e+01
   9.3522538e+00   1.7045006e+01   4.4046440e+01
   3.8832601e+01   5.4354523e+01   4.4862550e+01
   5.1612860e+01   5.4851085e+01   4.4874384e+01
   8.0043559e+01   7.6181944e+01   4.4999241e+01
   7.7256048e+01   7.4769122e+01   4.4994191e+01
   7.3317541e+01   6.5263067e+01   4.4756574e+01
   2.2595578e+01   1.6996868e+01   4.8097453e+01
   7.7694967e+01   6.7794317e+01   4.6888544e+01
   6.6377263e+01   7.0958267e+01   4.4974331e+01
   9.3207173e+00   1.2790931e+01   4.4916860e+01
   1.5124467e+01   1.3697153e+01   4.9830132e+01
   5.9542941e+01   6.4757751e+01   4.4931002e+01
   3.0373527e+01   3.3011924e+01   4.4524258e+01
   6.6006771e+01   7.0494197e+01   4.4966353e+01
   5.0101170e+01   5.7592835e+01   4.4889493e+01
   5.3432779e+01   3.5020683e+01   4.8218503e+01
   7.5123721e+00   1.2739050e+01   4.4469152e+01
   6.8994178e+01   7.2061358e+01   4.4979166e+01
   5.7549167e+01   6.0071634e+01   4.4907547e+01
   8.0128834e+01   7.6049642e+01   4.5000900e+01
   7.8572454e+01   7.1725934e+01   4.4814872e+01
   4.8730493e+01   5.5437294e+01   4.4876010e+01
   6.2954477e+01   6.9596915e+01   4.4960955e+01
   7.4888322e+01   7.4286530e+01   4.4992025e+01
   6.8478494e+01   6.6334521e+01   4.4948623e+01
   7.8661755e+01   7.4308247e+01   4.4989472e+01
   2.7712249e+01   3.1893083e+01   4.4511776e+01
   6.6256711e+01   7.0672283e+01   4.4966131e+01
   1.9164680e+01   3.0735963e+01   4.4572481e+01
   8.0172401e+01   7.6176961e+01   4.5003062e+01
   2.8684071e+01   1.9983557e+01   4.6698752e+01
   8.8848737e+00   1.8427859e+01   4.4153224e+01
   2.8126527e+01   3.4039774e+01   4.4586462e+01
   5.1783509e+01   3.3291462e+01   5.0322865e+01
   7.9879841e+01   7.6060212e+01   4.5003229e+01
   8.0204591e+01   7.6181052e+01   4.5003622e+01
   2.2627378e+01   1.7101873e+01   4.7568465e+01
   5.3580759e+01   4.4133338e+01   4.4512475e+01
   7.6367525e+01   6.7204375e+01   4.4519901e+01
   8.0197741e+01   7.6179164e+01   4.5003581e+01
   4.5815651e+01   2.9823344e+01   4.6224082e+01
   4.7322975e+01   3.0020761e+01   5.0252809e+01
   4.8420897e+01   3.0867741e+01   4.9798734e+01
   4.0660409e+01   5.7813888e+01   4.4878704e+01
   1.3891784e+01   2.0652300e+01   4.4206995e+01
   6.5954519e+01   6.3098813e+01   4.4926503e+01
   6.4035665e+01   4.6374414e+01   4.5394770e+01
   7.4296789e+01   5.9386013e+01   5.0139251e+01
   4.5766382e+01   6.1011791e+01   4.4901537e+01
   8.4831469e+00   1.1185814e+01   5.0055735e+01
   3.1485151e+01   4.5793930e+01   4.4807921e+01
   9.0874538e+00   1.1437119e+01   4.9670265e+01
   7.8795980e+01   6.8905558e+01   5.0048566e+01
   5.0919597e+01   6.3669056e+01   4.4920858e+01
   7.1950044e+01   5.8216556e+01   4.4684116e+01
   7.1326345e+01   7.2889163e+01   4.4985398e+01
   7.9758956e+01   7.6036528e+01   4.5002104e+01
   4.0334876e+01   3.5150473e+01   4.4431557e+01
   1.5896785e+01   1.3983342e+01   5.0006703e+01
   7.9544279e+00   1.1266604e+01   4.7945333e+01
   1.6649477e+01   1.4289396e+01   4.9937505e+01
   1.0046829e+01   1.2725603e+01   4.5386482e+01
   8.5291580e+00   1.5295436e+01   4.3995747e+01
   7.9376462e+01   7.3117300e+01   4.5492557e+01
   7.9729324e+01   7.5991226e+01   4.5001941e+01
   2.5178336e+01   2.5916986e+01   4.4279214e+01
   7.7636717e+01   7.5199848e+01   4.4998590e+01
   4.7350293e+01   5.4803879e+01   4.4873163e+01
   8.8715753e+00   1.8050633e+01   4.4135053e+01
   7.9229659e+01   7.5818846e+01   4.5002376e+01
   7.9817673e+01   7.6036669e+01   4.5002883e+01
   8.0026107e+01   7.6001783e+01   4.5002545e+01
   8.1439722e+00   1.5794680e+01   4.3988073e+01
   7.9820774e+01   7.5915514e+01   4.5002174e+01
   7.8277389e+01   7.5289173e+01   4.4997678e+01
   7.2104269e+01   7.3210357e+01   4.4986839e+01
   7.2103508e+01   5.7385802e+01   4.5767401e+01
   7.2450547e+01   7.0393133e+01   4.4971591e+01
   4.2313178e+01   2.7884774e+01   4.5398553e+01
   2.8324256e+01   4.7808593e+01   4.4813020e+01
   5.0375913e+01   5.8851608e+01   4.4891956e+01
   1.5157636e+01   2.7975119e+01   4.4517936e+01
   7.9846722e+01   7.6061996e+01   4.5002431e+01
   3.0775647e+01   2.2092027e+01   4.4678421e+01
   7.9959191e+01   7.6068469e+01   4.5003236e+01
   7.0352515e+01   5.4143688e+01   4.6849792e+01
   8.0102224e+01   7.6149396e+01   4.5003190e+01
   2.2814948e+01   4.1877006e+01   4.4770323e+01
   6.5709400e+01   4.7924979e+01   4.6428338e+01
   1.1592465e+01   1.8320568e+01   4.4092327e+01
   8.0179538e+01   7.6171011e+01   4.5003507e+01
   8.0174733e+01   7.6174485e+01   4.5003312e+01
   8.0110371e+01   7.6188123e+01   4.5000581e+01
   7.3199226e+01   5.8530285e+01   4.7381342e+01
   9.9196445e+00   1.4519227e+01   4.4185795e+01
   4.9106119e+01   6.3046588e+01   4.4911560e+01
   4.4431871e+01   6.0261594e+01   4.4895062e+01
   4.0294835e+01   3.0620675e+01   4.4136851e+01
   7.6394913e+01   6.4488570e+01   4.7646114e+01
   7.9647997e+01   7.4903120e+01   4.4948756e+01
   8.0204795e+01   7.6181113e+01   4.5003626e+01
   4.1975315e+01   4.6214786e+01   4.4798223e+01
   3.8171961e+01   2.7783837e+01   4.4098905e+01
   6.8972091e+01   5.3030365e+01   4.5101124e+01
   1.7141066e+01   1.4484574e+01   4.9949007e+01
   7.4215119e+01   7.2847111e+01   4.4981585e+01
   6.3856052e+01   4.4553815e+01   5.0431661e+01
   7.9470162e+01   7.3200737e+01   4.5828402e+01
   7.5436573e+01   6.2435798e+01   4.7866756e+01
   7.8282952e+01   7.0331450e+01   4.5206681e+01
   1.2842505e+01   1.2794951e+01   5.0033335e+01
   8.0425414e+01   7.4891618e+01   4.7890288e+01
   7.8178469e+01   7.4732117e+01   4.4996444e+01
   8.9820834e+00   1.4991443e+01   4.4042694e+01
   5.4711059e+01   3.7692515e+01   4.4673998e+01
   8.0198803e+01   7.6172663e+01   4.5003523e+01
   5.1038132e+01   6.4048873e+01   4.4921703e+01
   6.6869024e+01   7.0618848e+01   4.4965165e+01
   6.6128300e+01   6.8894413e+01   4.4955852e+01
   4.7465126e+01   5.5439652e+01   4.4875680e+01
   6.3440012e+01   6.1300094e+01   4.4917112e+01
   8.0401089e+01   7.5853858e+01   4.6393106e+01
   7.8009290e+01   7.0209179e+01   4.4776056e+01
   3.1074344e+01   5.0217163e+01   4.4834748e+01
   7.9183248e+01   7.5918117e+01   4.4995220e+01
   1.8935166e+01   1.5196755e+01   5.0094377e+01
   6.2757610e+01   5.3338021e+01   4.4656429e+01
   7.7168871e+01   7.4851962e+01   4.4995129e+01
   1.4674823e+01   1.4160199e+01   4.6172659e+01
   8.0255184e+01   7.5186066e+01   4.6655917e+01
   7.7266269e+00   1.4022856e+01   4.4129112e+01
   7.9956363e+01   7.4995357e+01   4.5468579e+01
   2.2010302e+01   2.2929930e+01   4.4158471e+01
   7.8580984e+00   1.3741470e+01   4.4189763e+01
   5.9389262e+01   6.8150251e+01   4.4948973e+01
   7.5866098e+00   1.1514033e+01   4.6223674e+01
   2.4072006e+01   1.7764145e+01   4.7341611e+01
   4.4453272e+01   5.9996303e+01   4.4896077e+01
   2.6452903e+01   1.8409837e+01   5.0075418e+01
   1.0976734e+01   2.3426562e+01   4.4387497e+01
   4.8322324e+01   6.0453037e+01   4.4898927e+01
   6.8073728e+01   7.1744391e+01   4.4975749e+01
   1.7914843e+01   1.4938973e+01   4.8765898e+01
   7.7326389e+00   1.1359578e+01   4.7071081e+01
   7.4364556e+01   6.7874495e+01   4.4872148e+01
   7.2001488e+01   6.8002110e+01   4.4955554e+01
   7.2794021e+01   5.8560719e+01   4.5742762e+01
   7.8930468e+01   7.5763049e+01   4.4999581e+01
   8.1553102e+00   1.1197590e+01   4.8905798e+01
   3.2138681e+01   3.1596883e+01   4.4432632e+01
   8.0170861e+01   7.6146916e+01   4.5003420e+01
   3.1225167e+01   2.2993469e+01   4.4340644e+01
   4.4344925e+01   2.8700858e+01   4.6701660e+01
   5.2733764e+01   3.6728964e+01   4.4363907e+01
   4.9322590e+01   6.2636244e+01   4.4913385e+01
   4.7949235e+01   5.7040246e+01   4.4880561e+01
   8.0256489e+01   7.3408039e+01   4.9313499e+01
   8.0017730e+01   7.6196088e+01   4.4997479e+01
   7.7002794e+00   1.1594085e+01   4.6049325e+01
   7.9049090e+01   7.5380994e+01   4.4999274e+01
   1.2507456e+01   2.6735993e+01   4.4495394e+01
   9.5034274e+00   1.1553432e+01   5.0010594e+01
   4.7877951e+01   3.0456049e+01   4.9957450e+01
   6.5579672e+01   5.0710359e+01   4.4212405e+01
   7.5192836e+01   7.4441440e+01   4.4991407e+01
   5.7767524e+01   4.0076578e+01   4.5006490e+01
   7.5587684e+01   7.3891377e+01   4.4989014e+01
   8.3079113e+00   1.1149142e+01   5.0035026e+01
   3.3577281e+01   2.2474251e+01   4.6428026e+01
   2.5827021e+01   1.8727655e+01   4.6474904e+01
   7.6355089e+00   1.1465041e+01   4.6441316e+01
   2.6606681e+01   4.5802114e+01   4.4806758e+01
   3.1108371e+01   2.0634349e+01   4.9708005e+01
   8.0201938e+01   7.6174265e+01   4.5003421e+01
   5.7663389e+01   6.4890005e+01   4.4924754e+01
   7.5005694e+01   7.4335269e+01   4.4992136e+01
   8.0204883e+01   7.6181102e+01   4.5003628e+01
   4.5521168e+01   4.5776588e+01   4.4766693e+01
   1.2981192e+01   1.3230875e+01   4.7320589e+01
   8.0455329e+01   7.5575277e+01   4.7044906e+01
   5.4340195e+01   6.1155799e+01   4.4910845e+01
   2.3763829e+01   2.5922187e+01   4.4305246e+01
   7.2201894e+01   7.0654102e+01   4.4972588e+01
   6.6715432e+01   5.9736322e+01   4.4831681e+01
   8.0204443e+01   7.6187434e+01   4.5003150e+01
   1.8597283e+01   1.5346743e+01   4.7928624e+01
   7.8904154e+01   7.5689568e+01   4.5001311e+01
   7.3894817e+01   7.3960995e+01   4.4988699e+01
   8.0203790e+01   7.6187163e+01   4.5003152e+01
   8.0002785e+01   7.4852425e+01   4.5914564e+01
   7.7431142e+01   7.5171200e+01   4.4998884e+01
   8.3441520e+00   1.1460696e+01   4.7579942e+01
   3.9382101e+01   2.5693621e+01   4.6409228e+01
   9.4265980e+00   1.7833498e+01   4.4107643e+01
   7.5170357e+00   1.2411976e+01   4.4683649e+01
   7.4729291e+01   7.3987328e+01   4.4989752e+01
   2.5278279e+01   2.0385784e+01   4.4280753e+01
   2.7934837e+01   4.6946017e+01   4.4815094e+01
   7.4375625e+01   7.4057894e+01   4.4991811e+01
   6.6708452e+01   4.9204767e+01   4.6415999e+01
   3.9190682e+01   5.1645751e+01   4.4846496e+01
   7.2317492e+01   7.3354136e+01   4.4986038e+01
   5.3148950e+01   6.3188197e+01   4.4916225e+01
   1.5982554e+01   3.1521061e+01   4.4624240e+01
   7.9394097e+01   7.6001392e+01   4.4994848e+01
   7.8804817e+01   6.8791268e+01   5.0306363e+01
   6.6694152e+01   7.1259594e+01   4.4967690e+01
   7.8911706e+01   7.5536851e+01   4.4999427e+01
   8.0188417e+01   7.6180656e+01   4.5003223e+01
   7.1845290e+01   7.3294667e+01   4.4977429e+01
   1.3099784e+01   1.6534815e+01   4.4043837e+01
   2.8211646e+01   3.9827073e+01   4.4742041e+01
   7.4589004e+00   1.2061790e+01   4.4992445e+01
   2.7654416e+01   2.6150631e+01   4.4240967e+01
   7.3339859e+01   7.3752040e+01   4.4987678e+01
   8.0189095e+01   7.6118741e+01   4.5010956e+01
   7.9821151e+01   7.6000183e+01   4.5002497e+01
   4.1611765e+01   5.8274275e+01   4.4883946e+01
   7.0933381e+01   5.4618090e+01   4.7977052e+01
   7.5389760e+01   6.1263783e+01   5.0483385e+01
   4.8641506e+01   4.9930937e+01   4.4828122e+01
   7.9084495e+01   7.5665135e+01   4.5000161e+01
   7.3792744e+01   5.9849911e+01   4.6723130e+01
   7.1079177e+01   7.2703611e+01   4.4986055e+01
   5.3745745e+01   4.1628414e+01   4.4342564e+01
   7.9780670e+01   7.6042473e+01   4.5002193e+01
   5.5460163e+01   4.0869549e+01   4.4172099e+01
   1.4859452e+01   2.4567682e+01   5.0333052e+01
   8.3126423e+00   1.1150428e+01   5.0042569e+01
   8.4376095e+00   1.1175476e+01   5.0052820e+01
   1.5177750e+01   1.3715206e+01   5.0076723e+01
   7.1369564e+01   7.1988195e+01   4.7833429e+01
   6.9161569e+01   6.8423751e+01   4.9863593e+01
   1.1729777e+01   2.4249322e+01   4.6673029e+01
   7.9812601e+01   7.6149238e+01   4.4995595e+01
   1.0340269e+01   1.6537203e+01   5.0371667e+01
   2.3802944e+01   1.9831918e+01   5.0143922e+01
   3.1667978e+01   2.0887741e+01   5.0164881e+01
   2.6583739e+01   4.5854128e+01   4.5510705e+01
   1.1556327e+01   2.0650907e+01   5.0151425e+01
   2.3174777e+01   2.0054950e+01   5.0144432e+01
   8.8033420e+00   1.1519364e+01   5.0045556e+01
   5.0629200e+01   6.3370526e+01   4.6707451e+01
   7.5901616e+01   7.4633079e+01   4.5715273e+01
   8.4231196e+00   1.3615714e+01   4.8439253e+01
   8.0208403e+01   7.6196253e+01   4.5025724e+01
   2.9825001e+01   2.0334799e+01   5.0150911e+01
   3.9368397e+01   4.1111179e+01   5.0456206e+01
   8.5623631e+00   1.1235201e+01   5.0045884e+01
   1.2619028e+01   1.2752705e+01   5.0061488e+01
   1.2263090e+01   1.5462046e+01   5.0092469e+01
   1.3291931e+01   1.3197969e+01   5.0060317e+01
   5.1090203e+01   3.2889922e+01   5.0303791e+01
   8.0407033e+01   7.4268399e+01   4.8867906e+01
   7.4872424e+01   7.4320488e+01   4.5456282e+01
   4.6859199e+01   6.1107163e+01   4.7020383e+01
   1.6171087e+01   3.2944236e+01   4.4859651e+01
   6.4155657e+01   4.5176605e+01   5.0432394e+01
   2.9669768e+01   1.9922688e+01   5.0151548e+01
   8.6445589e+00   1.1268918e+01   5.0044578e+01
   8.4957361e+00   1.7107065e+01   4.4293395e+01
   8.3375066e+00   1.1147462e+01   5.0048635e+01
   8.4761906e+00   1.1398954e+01   5.0048983e+01
   2.3979360e+01   2.6225117e+01   5.0214728e+01
   7.5027807e+00   1.2018225e+01   4.5530408e+01
   8.4174017e+00   1.1536447e+01   5.0090060e+01
   8.1884545e+00   1.1180670e+01   4.9438557e+01
   7.9993867e+00   1.1590960e+01   4.8233426e+01
   8.5238855e+00   1.1226253e+01   5.0044008e+01
   8.0002151e+01   7.2866854e+01   4.9624133e+01
   8.0400988e+01   7.5883852e+01   4.6427219e+01
   5.3436174e+01   5.5186373e+01   5.0440759e+01
   4.7240202e+01   5.9812468e+01   4.9101007e+01
   7.2796538e+01   7.2441703e+01   4.7967819e+01
   8.3099841e+00   1.1149561e+01   5.0042523e+01
   2.7939951e+01   2.1083120e+01   5.0172171e+01
   3.8832159e+01   5.1530092e+01   5.0228555e+01
   4.8947147e+01   4.0420786e+01   5.0386103e+01
   6.1963882e+01   6.7378607e+01   4.8892909e+01
   1.4376758e+01   1.4971060e+01   5.0083162e+01
   5.5938537e+01   5.3422634e+01   5.0469534e+01
   5.1423457e+01   6.4344718e+01   4.4962433e+01
   3.4892355e+01   2.3086644e+01   5.0184035e+01
   7.7760675e+01   7.5463276e+01   4.4989623e+01
   5.6900804e+01   3.8378183e+01   5.0359251e+01
   8.9415191e+00   1.1369154e+01   5.0048735e+01
   5.2867204e+01   4.9330561e+01   5.0495647e+01
   4.9999071e+01   3.2671321e+01   5.0297217e+01
   9.4383680e+00   1.4741172e+01   5.0306781e+01
   1.1812314e+01   1.2715361e+01   5.0067479e+01
   2.9044859e+01   1.9604509e+01   5.0154406e+01
   3.2699382e+01   2.5228094e+01   5.0207843e+01
   6.8425343e+01   7.1966125e+01   4.4990445e+01
   5.3791157e+01   4.1256889e+01   5.0393083e+01
   5.6908977e+01   6.6763910e+01   4.6181527e+01
   8.0293400e+01   7.6004165e+01   4.6105778e+01
   8.3604425e+00   1.1167594e+01   5.0042831e+01
   8.3467005e+00   1.1161620e+01   5.0043140e+01
   4.2858498e+01   4.3169613e+01   5.0471187e+01
   8.0238741e+01   7.5744046e+01   4.6758402e+01
   1.1239686e+01   2.3521638e+01   4.6023413e+01
   7.9430725e+01   7.5813704e+01   4.5868488e+01
   1.5050210e+01   1.3680480e+01   5.0072869e+01
   7.2955261e+01   7.3576998e+01   4.5603981e+01
   8.3770483e+00   1.1165405e+01   5.0046768e+01
   4.3403012e+01   5.0346364e+01   5.0419686e+01
   1.6672216e+01   3.0002009e+01   5.0033295e+01
   8.0010798e+01   7.5534406e+01   4.7040434e+01
   7.6598963e+00   1.4255458e+01   4.4095693e+01
   2.2827530e+01   1.6899839e+01   5.0103566e+01
   2.1584353e+01   1.6300412e+01   5.0111154e+01
   7.3376395e+01   5.7676326e+01   5.0500200e+01
   8.3489986e+00   1.1162279e+01   5.0043227e+01
   3.4175404e+01   5.2828827e+01   4.5648372e+01
   4.5969452e+01   3.6260259e+01   5.0335536e+01
   1.9382402e+01   1.5408203e+01   5.0092072e+01
   8.3185694e+00   1.1154052e+01   5.0042570e+01
   5.5637065e+01   6.4784044e+01   4.8635410e+01
   6.1088078e+01   5.3190703e+01   5.0497442e+01
   1.5078657e+01   1.3676167e+01   5.0076441e+01
   3.2428370e+01   2.5874579e+01   5.0207988e+01
   6.5054310e+01   7.0576147e+01   4.5126311e+01
   1.2072291e+01   1.2528286e+01   5.0062465e+01
   4.3791691e+01   2.7975180e+01   5.0247654e+01
   4.0776516e+01   5.3433170e+01   5.0126730e+01
   8.2641565e+00   1.1249935e+01   4.9751010e+01
   7.9976256e+01   7.6197547e+01   4.5023123e+01
   2.3083511e+01   4.2177454e+01   4.4866337e+01
   7.9611911e+01   7.6073166e+01   4.5053493e+01
   5.0871122e+01   6.1551612e+01   4.9277280e+01
   4.6136954e+01   5.6582536e+01   5.0166618e+01
   1.7983401e+01   3.5303726e+01   4.5663974e+01
   1.1578413e+01   1.2333903e+01   5.0063324e+01
   7.8719303e+00   1.1892076e+01   4.7401499e+01
   3.3594637e+01   5.2018929e+01   4.6545745e+01
   2.0473222e+01   1.8107377e+01   5.0122111e+01
   5.7552581e+01   6.2005464e+01   5.0235858e+01
   7.8013047e+01   6.6804841e+01   5.0419721e+01
   8.3102528e+00   1.1150360e+01   5.0042519e+01
   4.6344192e+01   4.7723779e+01   5.0478045e+01
   3.1875275e+01   2.0955674e+01   5.0178678e+01
   1.1466605e+01   1.2595847e+01   5.0061107e+01
   8.0258006e+01   7.5038219e+01   4.8022523e+01
   5.4360822e+01   6.1080019e+01   5.0141327e+01
   8.4500602e+00   1.1177080e+01   5.0054317e+01
   1.8430046e+01   1.5794755e+01   5.0106750e+01
   4.2890548e+01   2.7182740e+01   5.0241424e+01
   1.3682544e+01   1.6591675e+01   5.0101525e+01
   1.1509339e+01   1.2488151e+01   5.0053144e+01
   1.6424627e+01   1.4304505e+01   5.0074074e+01
   1.1223435e+01   1.2444400e+01   5.0064796e+01
   3.5978394e+01   5.4478676e+01   4.4853364e+01
   7.6671128e+01   7.0719282e+01   4.9993065e+01
   8.3138814e+00   1.1148322e+01   5.0043862e+01
   6.6425792e+01   4.7644005e+01   5.0462375e+01
   7.5073917e+00   1.1999137e+01   4.5567415e+01
   5.5189276e+01   6.5150985e+01   4.7841298e+01
   8.9070382e+00   1.1363288e+01   5.0046143e+01
   8.4174569e+00   1.1179048e+01   5.0047271e+01
   8.3305246e+00   1.1169609e+01   5.0042710e+01
   2.1027093e+01   1.6128109e+01   5.0094363e+01
   8.0126796e+01   7.6236422e+01   4.4998237e+01
   2.1088965e+01   1.8551469e+01   5.0127105e+01
   5.5008068e+01   6.0802058e+01   5.0240305e+01
   7.7426427e+01   7.5075672e+01   4.6051870e+01
   8.3553945e+00   1.1162248e+01   5.0044405e+01
   4.5432594e+01   4.5370650e+01   5.0485825e+01
   5.5406037e+01   4.6770915e+01   5.0475085e+01
   7.7591408e+01   7.5386909e+01   4.5103124e+01
   8.0181625e+01   7.6173293e+01   4.5407043e+01
   7.7764811e+01   6.9485668e+01   5.0277848e+01
   3.8471863e+01   5.6323109e+01   4.4992867e+01
   1.7426496e+01   2.4359143e+01   5.0381853e+01
   8.2477296e+00   1.1207296e+01   4.9698731e+01
   6.2377972e+01   4.3993418e+01   5.0418354e+01
   6.5343310e+01   7.0695974e+01   4.5098714e+01
   2.2604248e+01   1.6762975e+01   5.0103664e+01
   1.4918218e+01   1.9283667e+01   5.0167092e+01
   7.7934673e+01   6.7227920e+01   5.0410457e+01
   3.6474576e+01   2.5375291e+01   5.0216355e+01
   1.3348715e+01   2.3421351e+01   5.0256078e+01
   1.7234652e+01   1.4914857e+01   5.0087015e+01
   2.7283848e+01   4.5502160e+01   4.7878631e+01
   3.7803844e+01   2.5682222e+01   5.0218468e+01
   8.3061154e+00   1.1149943e+01   5.0027117e+01
   1.0629514e+01   1.5791555e+01   5.0285657e+01
   1.6055472e+01   1.4088564e+01   5.0075740e+01
   8.0191761e+01   7.6229035e+01   4.5008158e+01
   4.1426025e+01   5.8349325e+01   4.5153417e+01
   7.6311581e+00   1.2800641e+01   4.5476077e+01
   5.7219179e+01   5.3196927e+01   5.0478915e+01
   5.3826753e+01   3.4957346e+01   5.0331269e+01
   8.4341097e+00   1.1171249e+01   5.0054340e+01
   7.6646980e+01   7.5053715e+01   4.5083029e+01
   6.0223996e+01   6.2467009e+01   5.0316739e+01
   1.1775826e+01   2.5299481e+01   4.4784281e+01
   2.9759213e+01   2.0279940e+01   5.0150468e+01
   8.3422909e+00   1.1817276e+01   4.9781560e+01
   9.1211467e+00   1.1507989e+01   5.0049301e+01
   3.7992186e+01   5.5449641e+01   4.6573506e+01
   9.2826623e+00   1.1490659e+01   5.0051276e+01
   5.4561645e+01   5.8573394e+01   5.0375013e+01
   8.5809044e+00   1.1246278e+01   5.0044243e+01
   1.5844229e+01   1.5367018e+01   5.0092147e+01
   5.1394580e+01   6.3977673e+01   4.6212242e+01
   3.2599036e+01   2.2158130e+01   5.0174902e+01
   9.3043421e+00   1.4422410e+01   5.0283970e+01
   7.8551625e+01   6.8140429e+01   5.0390815e+01
   7.9448460e+00   1.1761018e+01   4.7849922e+01
   8.0355843e+01   7.5997386e+01   4.6089663e+01
   4.0539336e+01   5.6902900e+01   4.7374793e+01
   7.5893520e+01   7.4208072e+01   4.6847756e+01
   4.9595133e+01   5.6925441e+01   5.0338056e+01
   8.0334586e+01   7.5718737e+01   4.6858395e+01
   7.0379867e+01   5.3211238e+01   5.0507160e+01
   6.4731877e+01   6.8149572e+01   4.9129803e+01
   6.6612098e+01   4.7834882e+01   5.0469849e+01
   8.0161595e+00   1.4387510e+01   4.5628332e+01
   8.3246452e+00   1.1154065e+01   5.0042935e+01
   8.5562899e+00   1.6300878e+01   4.5703270e+01
   8.2924140e+00   1.1150838e+01   4.9961378e+01
   2.3503172e+01   3.1103751e+01   5.0436592e+01
   8.3093327e+00   1.1149250e+01   5.0042563e+01
   7.9387521e+01   7.5033477e+01   4.7590059e+01
   4.5400394e+01   5.3733416e+01   5.0362062e+01
   6.9890339e+01   7.2285125e+01   4.5984187e+01
   7.5345286e+01   7.3025605e+01   4.8431806e+01
   8.3114662e+00   1.1148885e+01   5.0043135e+01
   3.2672384e+01   2.1412855e+01   5.0169279e+01
   5.7908679e+01   6.7508843e+01   4.5216390e+01
   1.0949681e+01   2.2319868e+01   4.6975646e+01
   8.3676701e+00   1.1169912e+01   5.0042951e+01
   7.0269235e+01   5.4497916e+01   5.0509897e+01
   6.3615685e+01   6.6020396e+01   4.9930621e+01
   2.2950934e+01   1.8323949e+01   5.0134274e+01
   6.8409262e+01   5.1737821e+01   5.0497903e+01
   8.3484058e+00   1.1148254e+01   5.0050243e+01
   8.7499596e+00   1.1292136e+01   5.0051734e+01
   6.4906648e+01   5.1819587e+01   5.0503508e+01
   8.3532776e+00   1.1160525e+01   5.0044889e+01
   1.0287877e+01   2.2140348e+01   4.4394001e+01
   8.3231367e+00   1.1153684e+01   5.0042841e+01
   1.4065874e+01   1.3301351e+01   5.0068237e+01
   8.0014266e+01   7.5609834e+01   4.6891723e+01
   1.6285703e+01   1.7526356e+01   5.0105380e+01
   8.9721367e+00   1.3966111e+01   4.9915767e+01
   8.3874871e+00   1.1176749e+01   5.0043144e+01
   3.9419957e+01   5.5800931e+01   4.7942458e+01
   7.4184595e+00   1.2656113e+01   4.4590296e+01
   5.6851815e+01   4.6693932e+01   5.0467133e+01
   2.9768691e+01   4.5210780e+01   5.0024816e+01
   7.6233534e+00   1.1822801e+01   4.6255798e+01
   5.3125372e+01   5.5846923e+01   5.0425453e+01
   9.4169272e+00   1.1553893e+01   5.0048117e+01
   3.8037753e+01   5.4142754e+01   4.8794483e+01
   7.0636032e+01   5.6904673e+01   5.0498420e+01
   1.3818543e+01   2.9180040e+01   4.4725355e+01
   7.5147371e+00   1.2076746e+01   4.5540965e+01
   2.0685167e+01   3.7786059e+01   4.8038009e+01
   7.1703935e+01   5.5177947e+01   5.0510808e+01
   2.4368179e+01   1.8101454e+01   5.0126331e+01
   2.4544197e+01   2.4963255e+01   5.0188756e+01
   6.8863819e+01   5.8505782e+01   5.0479359e+01
   2.3548679e+01   1.7796347e+01   5.0123883e+01
   3.7229295e+01   5.0440820e+01   5.0217264e+01
   9.1135554e+00   1.1446493e+01   5.0046705e+01
   6.2933773e+01   6.8588552e+01   4.7912932e+01
   8.3813065e+00   1.1193544e+01   5.0042936e+01
   7.8929973e+01   6.9328329e+01   5.0330649e+01
   6.4944648e+01   7.0260309e+01   4.6119821e+01
   4.7523675e+01   3.0382700e+01   5.0278003e+01
   4.4123685e+01   3.2243309e+01   5.0292897e+01
   7.2585928e+01   7.1143371e+01   4.9170423e+01
   2.2028082e+01   4.0269781e+01   4.6531991e+01
   8.4041487e+00   1.5681372e+01   4.5816453e+01
   8.3741640e+00   1.2577140e+01   4.9274834e+01
   9.8245289e+00   1.1667322e+01   5.0064129e+01
   7.9996383e+01   7.3136536e+01   4.9492463e+01
   1.1635536e+01   2.1527514e+01   4.9943673e+01
   8.3423202e+00   1.1160496e+01   5.0042954e+01
   8.3108888e+00   1.1149847e+01   5.0042545e+01
   2.7840375e+01   1.9124787e+01   5.0140643e+01
   1.0426987e+01   1.1954552e+01   5.0049156e+01
   1.5046204e+01   1.6062834e+01   5.0090564e+01
   8.4026142e+00   1.1168818e+01   5.0049746e+01
   7.0941765e+01   6.6422196e+01   5.0339394e+01
   3.5347981e+01   5.2920271e+01   4.7621593e+01
   6.6650966e+01   4.7992443e+01   5.0463398e+01
   2.2487537e+01   1.6723143e+01   5.0101502e+01
   4.4766830e+01   2.8507069e+01   5.0255152e+01
   1.6467943e+01   1.7975790e+01   5.0111007e+01
   3.9905891e+01   3.0831726e+01   5.0272080e+01
   7.5042973e+00   1.2062221e+01   4.5502740e+01
   7.4630738e+01   7.4028940e+01   4.6135738e+01
   8.3191834e+00   1.1152678e+01   5.0042646e+01
   8.1716864e+00   1.4358163e+01   4.6399807e+01
   2.0185694e+01   1.5712099e+01   5.0106960e+01
   7.0628848e+01   5.6428699e+01   5.0502385e+01
   5.5318526e+01   4.8239967e+01   5.0492346e+01
   5.8532717e+01   6.1679999e+01   5.0319195e+01
   1.3014270e+01   1.3161183e+01   5.0067119e+01
   8.8264616e+00   1.1746345e+01   5.0049464e+01
   5.5332111e+01   6.5065778e+01   4.8085991e+01
   1.0655123e+01   1.1997131e+01   5.0056777e+01
   9.6304227e+00   1.6608081e+01   4.9708709e+01
   1.5983538e+01   3.0350102e+01   4.9118732e+01
   8.0454313e+01   7.5236551e+01   4.7778050e+01
   8.3865209e+00   1.1248300e+01   5.0044011e+01
   8.3142823e+00   1.1165925e+01   5.0042234e+01
   8.0662023e+00   1.4404172e+01   4.5844771e+01
   7.4583297e+00   1.1784865e+01   4.5500080e+01
   1.3364981e+01   1.3024631e+01   5.0065745e+01
   7.2313092e+01   7.0678116e+01   4.9375086e+01
   8.3225642e+00   1.1155174e+01   5.0042599e+01
   7.8864474e+01   7.4011457e+01   4.8698002e+01
   1.0818765e+01   2.3032032e+01   4.5123403e+01
   8.7624078e+00   1.1326083e+01   5.0044315e+01
   8.3094196e+00   1.1149368e+01   5.0042516e+01
   1.3710356e+01   2.9057003e+01   4.4563528e+01
   1.4244836e+01   2.3566079e+01   5.0334312e+01
   4.6968328e+01   5.3515209e+01   5.0397142e+01
   6.0517094e+01   4.3267487e+01   5.0409692e+01
   8.4628992e+00   1.3480570e+01   4.8760225e+01
   4.0074675e+01   2.6473885e+01   5.0226808e+01
   6.5361911e+01   4.6824527e+01   5.0449288e+01
   6.1916209e+01   6.5540298e+01   4.9874664e+01
   9.6438046e+00   1.2046430e+01   5.0052429e+01
   1.2592369e+01   1.3738558e+01   5.0071447e+01
   7.9853381e+01   7.2831031e+01   4.9622992e+01
   2.3795042e+01   1.7289567e+01   5.0110408e+01
   6.9960135e+01   6.9718639e+01   4.9413140e+01
   8.9266770e+00   1.1825046e+01   5.0050123e+01
   6.2437592e+01   5.5194325e+01   5.0482899e+01
   3.1644902e+01   3.8327662e+01   5.0462644e+01
   8.3316364e+00   1.1605221e+01   4.9888436e+01
   1.4438130e+01   2.7382355e+01   4.9593953e+01
   2.5116314e+01   1.7820077e+01   5.0130382e+01
   7.5173099e+00   1.3276217e+01   4.4475167e+01
   8.3149813e+00   1.1807854e+01   4.9662257e+01
   8.4700752e+00   1.1208047e+01   5.0043243e+01
   3.0549927e+01   4.8589367e+01   4.8018172e+01
   1.1550978e+01   1.2307819e+01   5.0070939e+01
   3.4220565e+01   2.2181875e+01   5.0181710e+01
   1.6383917e+01   2.2199167e+01   5.0289434e+01
   3.6380665e+01   5.4779491e+01   4.4889558e+01
   1.2364154e+01   2.2342491e+01   5.0154092e+01
   5.4239730e+01   3.5711634e+01   5.0333352e+01
   1.1025799e+01   1.5434634e+01   5.0178897e+01
   2.6118189e+01   1.9945220e+01   5.0158389e+01
   8.3512497e+00   1.1294130e+01   5.0048833e+01
   2.9385816e+01   3.7512963e+01   5.0446959e+01
   8.0241289e+01   7.5877209e+01   4.6449309e+01
   8.0378973e+01   7.5659212e+01   4.6999285e+01
   8.4686876e+00   1.1240548e+01   5.0043754e+01
   6.3190860e+01   5.7850658e+01   5.0466908e+01
   7.0633835e+01   7.2830715e+01   4.4979988e+01
   8.3314442e+00   1.1157883e+01   5.0042571e+01
   1.4995560e+01   2.6223852e+01   5.0241637e+01
   8.4714570e+00   1.1207571e+01   5.0043309e+01
   1.0446306e+01   1.2045492e+01   5.0049020e+01
   2.3091000e+01   2.3352725e+01   5.0168627e+01
   1.0912884e+01   1.2201155e+01   5.0052625e+01
   3.4158555e+01   3.9940805e+01   5.0467571e+01
   2.3915116e+01   4.3045082e+01   4.5170460e+01
   8.5421565e+00   1.1228963e+01   5.0045325e+01
   4.9606669e+01   3.1647515e+01   5.0306569e+01
   4.9761711e+01   4.9011933e+01   5.0485683e+01
   8.0289754e+01   7.5770462e+01   4.6730228e+01
   8.5935970e+00   1.1715374e+01   5.0070209e+01
   6.5162916e+01   6.9175799e+01   4.8345288e+01
   6.9135272e+01   7.2248678e+01   4.4972447e+01
   1.0799453e+01   1.3874106e+01   5.0073689e+01
   8.4759991e+00   1.1460434e+01   5.0056292e+01
   8.3107866e+00   1.1149729e+01   5.0042584e+01
   2.8935628e+01   4.8390840e+01   4.4914597e+01
   4.7926336e+01   4.6197892e+01   5.0487739e+01
   5.9343284e+01   4.1786926e+01   5.0393326e+01
   8.3114619e+00   1.1155039e+01   5.0042905e+01
   1.1648232e+01   1.2369071e+01   5.0060513e+01
   1.5004532e+01   1.3666791e+01   5.0072265e+01
   8.3170696e+00   1.1151910e+01   5.0042631e+01
   7.9831181e+01   7.5948002e+01   4.5855836e+01
   4.1535725e+01   2.6984161e+01   5.0232766e+01
   5.2165587e+01   6.1477381e+01   4.9706490e+01
   8.3122798e+00   1.1150485e+01   5.0042517e+01
   8.0347955e+01   7.5997866e+01   4.5941282e+01
   6.5380209e+01   6.6726834e+01   4.9923520e+01
   9.6223266e+00   1.1914073e+01   5.0052765e+01
   8.5154485e+00   1.1226538e+01   5.0043207e+01
   3.4968686e+01   2.3477951e+01   5.0193051e+01
   2.5127685e+01   1.8288407e+01   5.0127610e+01
   2.0817293e+01   3.1481059e+01   5.0376156e+01
   6.3833806e+01   6.8897428e+01   4.7997055e+01
   6.2221217e+01   6.7490211e+01   4.8884711e+01
   1.9522592e+01   3.3193004e+01   5.0195969e+01
   3.7318649e+01   2.3855286e+01   5.0200869e+01
   8.4853768e+00   1.1188941e+01   5.0054826e+01
   8.2826817e+00   1.1152208e+01   4.9913899e+01
   8.3184522e+00   1.1152481e+01   5.0042608e+01
   3.6113595e+01   2.3226333e+01   5.0191385e+01
   3.3174543e+01   2.3771910e+01   5.0198356e+01
   7.1905934e+01   5.6012083e+01   5.0508196e+01
   6.2340030e+01   4.2893347e+01   5.0419583e+01
   5.1175743e+01   6.4220167e+01   4.4919968e+01
   8.3239636e+00   1.1154711e+01   5.0042589e+01
   4.8314159e+01   6.2072541e+01   4.6768887e+01
   6.4630432e+01   7.0431413e+01   4.5004570e+01
   8.0048386e+01   7.3233060e+01   4.9449824e+01
   5.5363643e+01   3.8058464e+01   5.0353756e+01
   1.2395239e+01   1.2638538e+01   5.0068031e+01
   6.6818418e+01   4.8461173e+01   5.0466642e+01
   8.2793189e+00   1.1268995e+01   4.9811989e+01
   3.1121315e+01   4.0600837e+01   5.0414326e+01
   7.7012297e+01   6.4692873e+01   5.0453690e+01
   1.0976405e+01   1.4676888e+01   5.0104935e+01
   5.2636590e+01   5.1826354e+01   5.0468420e+01
   7.9214726e+00   1.4717333e+01   4.4775928e+01
   1.0254505e+01   1.1854511e+01   5.0053416e+01
   5.9786036e+01   5.5038236e+01   5.0473015e+01
   1.3714057e+01   1.3355404e+01   5.0062297e+01
   1.2860149e+01   2.6834360e+01   4.6097013e+01
   5.9251691e+01   6.8066074e+01   4.5431790e+01
   8.3338709e+00   1.1158524e+01   5.0042597e+01
   7.0158168e+01   5.6458707e+01   5.0500719e+01
   1.0874414e+01   1.2068349e+01   5.0061732e+01
   1.8378108e+01   1.5146152e+01   5.0079823e+01
   5.5624145e+01   5.6511393e+01   5.0437638e+01
   3.5375596e+01   2.7923580e+01   5.0230909e+01
   1.5266981e+01   3.1241770e+01   4.5572575e+01
   1.5016498e+01   2.4207389e+01   5.0353649e+01
   6.6857205e+01   7.1327240e+01   4.4978148e+01
   7.8234993e+01   7.5621756e+01   4.4992093e+01
   2.0398045e+01   1.6717935e+01   5.0117274e+01
   8.9675175e+00   1.1572303e+01   5.0046802e+01
   8.3997461e+00   1.1181887e+01   5.0042917e+01
   7.9667019e+01   7.3309392e+01   4.9349496e+01
   2.5933718e+01   4.5379269e+01   4.4846696e+01
   8.3484084e+00   1.1191300e+01   5.0042991e+01
   8.5698078e+00   1.1260029e+01   5.0043809e+01
   7.9732424e+01   7.2016622e+01   4.9914815e+01
   3.9879062e+01   5.7314418e+01   4.5061049e+01
   4.9459000e+01   5.5250030e+01   5.0388998e+01
   5.7749398e+01   5.1452373e+01   5.0499063e+01
   1.1117505e+01   1.2172530e+01   5.0057957e+01
   2.4312388e+01   1.7652623e+01   5.0117168e+01
   9.8854594e+00   1.1722627e+01   5.0051120e+01
   4.8286403e+01   4.0154901e+01   5.0381408e+01
   2.1108768e+01   1.6223590e+01   5.0092178e+01
   8.3092063e+00   1.1149361e+01   5.0042354e+01
   8.3135959e+00   1.1152784e+01   5.0042549e+01
   8.7487655e+00   1.2477996e+01   5.0177446e+01
   2.6648843e+01   1.8644021e+01   5.0133786e+01
   8.4423475e+00   1.1181850e+01   5.0050441e+01
   9.6170630e+00   1.9866840e+01   4.5286244e+01
   2.4204266e+01   3.2823933e+01   5.0440424e+01
   8.2629193e+00   1.1154923e+01   4.9817437e+01
   8.3071098e+00   1.1149450e+01   5.0032345e+01
   1.8680402e+01   3.6439774e+01   4.5253257e+01
   3.9042554e+01   3.2372179e+01   5.0280783e+01
   2.2408100e+01   1.9899892e+01   5.0140533e+01
   8.3084738e+00   1.1150569e+01   5.0037611e+01
   8.6836946e+00   1.7478316e+01   4.4646746e+01
   8.0228702e+01   7.3644099e+01   4.9256274e+01
   3.6300052e+01   2.7433871e+01   5.0235513e+01
   2.7010888e+01   4.6473231e+01   4.4950618e+01
   8.0235880e+01   7.5166064e+01   4.7820235e+01
   4.3321926e+01   3.4631518e+01   5.0310915e+01
   6.2700195e+01   6.7186189e+01   4.9226493e+01
   1.0602110e+01   1.5392779e+01   5.0241887e+01
   7.9517669e+01   7.3644438e+01   4.9137620e+01
   5.9448109e+01   6.6035068e+01   4.9076785e+01
   2.6782227e+01   4.5096516e+01   4.7682577e+01
   2.7466461e+01   2.5977052e+01   5.0197651e+01
   1.1314775e+01   1.2417060e+01   5.0052922e+01
   6.8092086e+01   5.7935203e+01   5.0480771e+01
   1.9782921e+01   2.6717998e+01   5.0386175e+01
   8.3388586e+00   1.1159403e+01   5.0042892e+01
   1.2202404e+01   2.4657420e+01   4.7742373e+01
   1.8485536e+01   3.5190919e+01   4.7437072e+01
   7.9552015e+01   7.6043342e+01   4.5116539e+01
   4.4456685e+01   3.5122890e+01   5.0320126e+01
   8.9674281e+00   1.3416812e+01   5.0260946e+01
   6.3216008e+01   5.9016380e+01   5.0455630e+01
   4.0224306e+01   5.5909234e+01   4.8587318e+01
   8.3074640e+00   1.1149717e+01   5.0033732e+01
   1.3961472e+01   1.3251013e+01   5.0068912e+01
   6.5998430e+01   6.9331044e+01   4.8545210e+01
   8.3529741e+00   1.1160699e+01   5.0044743e+01
   1.7123579e+01   1.4479519e+01   5.0086883e+01
   1.6156831e+01   1.6357468e+01   5.0097175e+01
   2.0966279e+01   1.6117519e+01   5.0093168e+01
   8.5261212e+00   1.1218042e+01   5.0047639e+01
   8.3093233e+00   1.1149987e+01   5.0042528e+01
   7.2828995e+01   7.3172055e+01   4.6642107e+01
   1.9923209e+01   3.6560327e+01   4.8398633e+01
   2.5822319e+01   2.1977590e+01   5.0163575e+01
   8.2976051e+00   1.1152754e+01   4.9983886e+01
   6.8239727e+01   6.1833422e+01   5.0443841e+01
   8.0436562e+01   7.5726082e+01   4.6777681e+01
   2.9454779e+01   2.0506222e+01   5.0156992e+01
   7.3650232e+01   7.1982308e+01   4.8861640e+01
   8.3102947e+00   1.1149625e+01   5.0042546e+01
   1.8005478e+01   1.5481818e+01   5.0100529e+01
   8.0197005e+00   1.1212877e+01   4.8609563e+01
   7.8377664e+01   7.1736312e+01   4.9871331e+01
   3.2887843e+01   2.1465063e+01   5.0183884e+01
   8.7295645e+00   1.1300521e+01   5.0045246e+01
   8.5052549e+00   1.1197704e+01   5.0054049e+01
   9.5153703e+00   1.3866547e+01   5.0208655e+01
   6.1324932e+01   5.8940054e+01   5.0442678e+01
   8.3170291e+00   1.1152629e+01   5.0042533e+01
   1.0034600e+01   1.2084312e+01   5.0051814e+01
   8.0745250e+00   1.1315763e+01   4.8782240e+01
   5.9109034e+01   6.4334873e+01   4.9875507e+01
   7.4400102e+01   7.4134144e+01   4.5519329e+01
   8.0065106e+01   7.4522120e+01   4.8578591e+01
   2.1517997e+01   1.6318023e+01   5.0096630e+01
   8.8405893e+00   1.1334521e+01   5.0047505e+01
   3.1163675e+01   2.8455578e+01   5.0231147e+01
   8.4687572e+00   1.1204545e+01   5.0044126e+01
   1.2470395e+01   1.5825161e+01   5.0098760e+01
   8.9550754e+00   1.1460042e+01   5.0046625e+01
