# Supplementary material for: Rethinking Colour Constancy
Source: PLoS One. 2015 Sep 10;10(9):e0135029. doi: 10.1371/journal.pone.0135029 (PMC4565710; doi:10.1371/journal.pone.0135029)
Supplement: S1 Dataset — (ZIP) [file pone.0135029.s002.zip › 5-TransitionMetamerReflectanceData/BtoN_20munsells/targetXYZ_15.txt]

   7.9203647e+01   7.2769769e+01   4.2779828e+01
   7.9511696e+01   7.2719377e+01   4.2880416e+01
   7.9496934e+01   7.2717553e+01   4.2805049e+01
   7.9491036e+01   7.2913382e+01   4.2780268e+01
   1.7005826e+01   1.3083414e+01   4.3813145e+01
   2.6007132e+01   4.2835193e+01   4.2589637e+01
   7.9524569e+01   7.2918077e+01   4.2780806e+01
   1.4363868e+01   1.1283529e+01   4.7961596e+01
   7.2883830e+01   5.5856857e+01   4.6348258e+01
   5.9232835e+01   3.8164917e+01   4.6601367e+01
   8.3948206e+00   1.2942856e+01   4.1908480e+01
   1.9799225e+01   3.5630111e+01   4.2538408e+01
   6.8015343e+01   5.0210195e+01   4.2676180e+01
   7.5986514e+00   1.1188318e+01   4.2123209e+01
   4.1587509e+01   2.5759120e+01   4.2790992e+01
   5.0586880e+01   4.8137572e+01   4.2621706e+01
   7.5884970e+01   6.3039618e+01   4.3167752e+01
   6.2307085e+01   6.0425497e+01   4.2709008e+01
   7.2277188e+01   7.0366792e+01   4.2763203e+01
   4.4778333e+01   4.7790491e+01   4.2626769e+01
   3.4746443e+01   5.0542391e+01   4.2636522e+01
   7.9532152e+01   7.2920396e+01   4.2780842e+01
   1.3726156e+01   1.6207921e+01   4.1912184e+01
   6.1733904e+01   5.1803442e+01   4.2567115e+01
   6.9822586e+01   6.9521057e+01   4.2751934e+01
   5.7364204e+01   4.8534250e+01   4.2555958e+01
   7.9570278e+01   7.2168060e+01   4.3987554e+01
   4.2140976e+01   5.0897417e+01   4.2639784e+01
   7.3574567e+01   7.0888040e+01   4.2763202e+01
   7.9171454e+01   7.2777735e+01   4.2780230e+01
   1.3269747e+01   1.0892779e+01   4.7655596e+01
   5.0636751e+01   6.1030293e+01   4.2695045e+01
   1.4081729e+01   2.5221790e+01   4.2376100e+01
   2.4049417e+01   3.4205874e+01   4.2510801e+01
   7.7747655e+01   6.5637018e+01   4.6463012e+01
   2.8763722e+01   3.0362826e+01   4.2392798e+01
   7.1367276e+01   6.6760167e+01   4.2746660e+01
   7.6070044e+00   1.2587088e+01   4.1915100e+01
   7.1495478e+01   5.2913806e+01   4.8203898e+01
   7.9052089e+01   7.2723571e+01   4.2779251e+01
   7.3556210e+00   1.0493574e+01   4.2366307e+01
   7.7551896e+01   7.1613298e+01   4.2772883e+01
   7.8846301e+01   7.2093411e+01   4.2775087e+01
   3.9384790e+01   3.6975065e+01   4.2475668e+01
   8.6066038e+00   9.2223707e+00   4.7036356e+01
   4.0530746e+01   3.6220559e+01   4.2439870e+01
   4.3936761e+01   5.7115282e+01   4.2673639e+01
   7.5985910e+01   7.1702941e+01   4.2771646e+01
   6.2005958e+01   6.6309696e+01   4.2736778e+01
   8.1601253e+00   8.9752876e+00   4.7897029e+01
   8.6195215e+00   9.1358717e+00   4.7890024e+01
   4.1421363e+01   3.1031593e+01   4.2171843e+01
   5.4004045e+01   6.2709812e+01   4.2709759e+01
   6.1769720e+01   5.3851425e+01   4.2632562e+01
   7.9514720e+01   7.2910184e+01   4.2780964e+01
   7.3925377e+01   6.5090810e+01   4.2669853e+01
   7.7018440e+01   7.1899986e+01   4.2776772e+01
   7.9553456e+01   7.2926785e+01   4.2780942e+01
   3.4019550e+01   2.5439320e+01   4.2008374e+01
   7.9320651e+01   7.2357981e+01   4.2751641e+01
   2.2388840e+01   1.4830335e+01   4.5963640e+01
   7.9095251e+01   6.9301578e+01   4.6278761e+01
   7.7756704e+01   7.1288043e+01   4.2772103e+01
   1.5608641e+01   1.9864318e+01   4.2135045e+01
   5.2955572e+01   3.2329517e+01   4.7690183e+01
   5.9942492e+01   6.5493458e+01   4.2726250e+01
   7.1651620e+01   5.3095280e+01   4.8395188e+01
   4.1349961e+01   4.0090981e+01   4.2533227e+01
   3.4255315e+01   4.8521699e+01   4.2627453e+01
   4.9932554e+01   3.1462506e+01   4.2854240e+01
   2.1710344e+01   1.5744331e+01   4.2648750e+01
   5.2773606e+01   4.2629959e+01   4.2447253e+01
   7.3868900e+01   6.0936344e+01   4.2285084e+01
   7.9539630e+01   7.2922616e+01   4.2780882e+01
   1.5569532e+01   2.6926606e+01   4.2409943e+01
   7.7990711e+01   7.2513514e+01   4.2768835e+01
   7.9552603e+01   7.2924939e+01   4.2781046e+01
   4.2422638e+01   2.7351425e+01   4.2196417e+01
   5.2220670e+01   6.1745717e+01   4.2705255e+01
   7.9520545e+01   7.2876437e+01   4.2780164e+01
   7.0388914e+01   5.3382858e+01   4.2928112e+01
   4.8780786e+01   5.4372798e+01   4.2664453e+01
   3.9446594e+01   5.4198697e+01   4.2654868e+01
   2.4000863e+01   1.7723901e+01   4.2143225e+01
   8.1762940e+00   9.0939475e+00   4.6830548e+01
   4.3838831e+01   4.7956357e+01   4.2628250e+01
   5.8759276e+01   3.7365544e+01   4.8108006e+01
   7.8677514e+01   7.2568478e+01   4.2779771e+01
   7.9450980e+01   7.2932961e+01   4.2777795e+01
   3.0225143e+01   1.9544161e+01   4.2706919e+01
   6.9623921e+01   5.1627768e+01   4.3809610e+01
   6.2437337e+01   6.6143831e+01   4.2737118e+01
   1.0444800e+01   9.8440708e+00   4.7453124e+01
   7.5745439e+01   7.1587028e+01   4.2772599e+01
   5.9976439e+01   6.4773208e+01   4.2725901e+01
   7.9523052e+01   7.2866975e+01   4.2779565e+01
   7.9553692e+01   7.2928115e+01   4.2780850e+01
   6.1673588e+01   4.2389285e+01   4.2641393e+01
   7.3759614e+00   9.5893525e+00   4.3392151e+01
   7.6427497e+01   6.2348592e+01   4.6989647e+01
   6.2094198e+01   5.6767794e+01   4.2683788e+01
   7.9133104e+01   7.2888067e+01   4.2772546e+01
   4.9799443e+01   5.6012242e+01   4.2670957e+01
   7.4695647e+01   5.9170408e+01   4.6227956e+01
   6.8555697e+01   6.8700955e+01   4.2758458e+01
   7.9279866e+01   7.2930422e+01   4.2773400e+01
   7.5433450e+00   9.3013322e+00   4.4403373e+01
   8.1957078e+00   8.9832191e+00   4.7943678e+01
   2.3493322e+01   1.5242661e+01   4.6331948e+01
   6.9587804e+01   6.7294848e+01   4.2744850e+01
   5.0894960e+01   4.8686694e+01   4.2627885e+01
   2.9487602e+01   1.7736464e+01   4.8012394e+01
   7.6051339e+01   7.1659931e+01   4.2774204e+01
   7.8427274e+01   7.0314220e+01   4.2651453e+01
   6.0954098e+01   6.4424479e+01   4.2720545e+01
   7.8843389e+01   7.2708509e+01   4.2777808e+01
   7.7920394e+01   7.2380249e+01   4.2776203e+01
   7.3541384e+01   6.8330698e+01   4.2755443e+01
   7.4109659e+01   6.0576776e+01   4.2393350e+01
   6.7156758e+01   6.7309155e+01   4.2739983e+01
   8.0704273e+00   8.9592023e+00   4.7894907e+01
   8.7237024e+00   9.2313075e+00   4.7316747e+01
   4.8603069e+01   5.9680653e+01   4.2691241e+01
   6.3226319e+01   4.2416408e+01   4.6470485e+01
   3.8263606e+01   5.3225400e+01   4.2651546e+01
   8.0740808e+00   9.0022583e+00   4.7318702e+01
   7.4780019e+01   6.9482976e+01   4.2762836e+01
   7.9515735e+01   7.2877467e+01   4.2780550e+01
   4.4210678e+01   2.7231885e+01   4.3047977e+01
   2.2683507e+01   3.2188163e+01   4.2481464e+01
   7.9246599e+01   7.2447738e+01   4.2771755e+01
   8.0195800e+00   8.9667885e+00   4.7684787e+01
   8.1800807e+00   8.9849846e+00   4.7861917e+01
   7.9548860e+01   7.2924222e+01   4.2781005e+01
   1.1840484e+01   1.6338140e+01   4.1969181e+01
   7.8496158e+00   1.0334395e+01   4.2600944e+01
   7.8289924e+01   6.7052285e+01   4.6376982e+01
   7.3421722e+01   7.0801955e+01   4.2764965e+01
   3.8678574e+01   4.1772290e+01   4.2575394e+01
   6.5207872e+01   5.7215016e+01   4.2662291e+01
   4.0148839e+01   3.0437929e+01   4.2176607e+01
   4.6054694e+01   2.7137697e+01   4.8150698e+01
   4.7652390e+01   4.5742545e+01   4.2597584e+01
   6.5984968e+01   6.3378635e+01   4.2725683e+01
   5.5428724e+01   5.4147858e+01   4.2670474e+01
   1.8934513e+01   1.4250538e+01   4.3007757e+01
   5.2724528e+01   5.9606763e+01   4.2690212e+01
   7.2752246e+01   7.0170395e+01   4.2757481e+01
   7.9392885e+01   7.2864649e+01   4.2780745e+01
   7.7896810e+01   7.1322070e+01   4.2771777e+01
   2.4979542e+01   4.1856334e+01   4.2577379e+01
   7.9443946e+01   7.2889819e+01   4.2780695e+01
   1.1222147e+01   2.1208992e+01   4.2271623e+01
   6.4541224e+01   5.9740239e+01   4.2705522e+01
   3.7037330e+01   2.2379565e+01   4.4077333e+01
   2.1173045e+01   1.4101179e+01   4.7454119e+01
   1.8746863e+01   1.4859838e+01   4.2383392e+01
   7.9538634e+01   7.2819556e+01   4.2864213e+01
   2.5333806e+01   4.2058755e+01   4.2585918e+01
   5.5601073e+01   6.3448054e+01   4.2716328e+01
   7.3465880e+01   7.0796882e+01   4.2766248e+01
   4.0062305e+01   2.6458085e+01   4.2051466e+01
   6.3479665e+01   6.6408809e+01   4.2737243e+01
   6.5261467e+01   4.4405397e+01   4.7967010e+01
   3.1343307e+01   1.9146938e+01   4.4849729e+01
   7.8735381e+01   6.8222028e+01   4.6409480e+01
   1.0123694e+01   2.0028767e+01   4.2225371e+01
   3.7065209e+01   5.1359916e+01   4.2643929e+01
   6.8349658e+01   5.0678135e+01   4.2678907e+01
   5.1964827e+01   6.0081039e+01   4.2694502e+01
   5.1403673e+01   3.1023374e+01   4.8117814e+01
   7.9513289e+01   7.2906919e+01   4.2780981e+01
   1.0611882e+01   1.5773366e+01   4.1956904e+01
   7.2749210e+01   5.7863106e+01   4.2550561e+01
   5.3725631e+01   4.8412836e+01   4.2605719e+01
   7.1121041e+01   7.0024985e+01   4.2754091e+01
   5.8569216e+01   5.9693502e+01   4.2699839e+01
   5.0632931e+01   5.7985074e+01   4.2680454e+01
   6.9382507e+01   6.7904752e+01   4.2747130e+01
   4.7347427e+01   2.8024309e+01   4.8165726e+01
   3.7254932e+01   5.2021062e+01   4.2647063e+01
   7.3146113e+01   7.0705888e+01   4.2764024e+01
   1.1620075e+01   1.0544323e+01   4.5610960e+01
   7.9547532e+01   7.2957045e+01   4.2778584e+01
   1.3359307e+01   1.6693615e+01   4.1955071e+01
   4.5074121e+01   2.7351748e+01   4.3996028e+01
   7.2537091e+00   1.0370153e+01   4.2422122e+01
   1.3346668e+01   2.6022005e+01   4.2399844e+01
   7.8680589e+01   7.2642203e+01   4.2778050e+01
   1.3504346e+01   2.4307113e+01   4.2355036e+01
   7.9524103e+01   7.2922869e+01   4.2780456e+01
   6.5363305e+01   4.4948627e+01   4.6438253e+01
   6.7053667e+01   6.8237838e+01   4.2755322e+01
   1.2346438e+01   1.0731272e+01   4.6149415e+01
   6.9320779e+01   6.9191870e+01   4.2758420e+01
   4.5246075e+01   4.2266352e+01   4.2548719e+01
   5.7838521e+01   6.2956294e+01   4.2710956e+01
   7.0822685e+01   5.1888931e+01   4.8156777e+01
   7.4543842e+00   9.1939796e+00   4.4822253e+01
   4.2143288e+01   5.0385277e+01   4.2636202e+01
   3.9685252e+01   5.1236007e+01   4.2642473e+01
   7.4265735e+01   5.7527296e+01   4.8350400e+01
   7.5486129e+00   9.2152853e+00   4.4786153e+01
   1.5252219e+01   2.6521487e+01   4.2401925e+01
   1.8850439e+01   3.3956094e+01   4.2521919e+01
   6.0137962e+01   6.5551283e+01   4.2728400e+01
   4.8409268e+01   5.9810346e+01   4.2687487e+01
   5.5339049e+01   6.3404090e+01   4.2711052e+01
   7.9544148e+01   7.2922385e+01   4.2781009e+01
   7.9484636e+01   7.2898111e+01   4.2780909e+01
   7.7939833e+01   7.1957140e+01   4.2775587e+01
   6.3962133e+01   6.6977044e+01   4.2743808e+01
   4.3561376e+01   2.5587092e+01   4.7543246e+01
   7.9536759e+01   7.2921213e+01   4.2780910e+01
   7.8186267e+01   7.2197231e+01   4.2775569e+01
   2.7603432e+01   1.8908777e+01   4.2294831e+01
   4.1591758e+01   5.5597567e+01   4.2664486e+01
   9.7709515e+00   1.1157034e+01   4.2503474e+01
   7.6620215e+01   6.3274399e+01   4.5887046e+01
   7.9529101e+01   7.2914197e+01   4.2781007e+01
   4.1904619e+01   2.5278836e+01   4.4039027e+01
   5.3271011e+01   5.2212590e+01   4.2656834e+01
   7.3523441e+01   7.0886316e+01   4.2761826e+01
   6.5068751e+01   4.6030803e+01   4.2937642e+01
   5.1255710e+01   5.9705072e+01   4.2692336e+01
   7.9440386e+01   7.2925487e+01   4.2778055e+01
   6.6239820e+01   6.7893970e+01   4.2752548e+01
   1.4726240e+01   1.1436018e+01   4.7842567e+01
   3.2003126e+01   4.8559266e+01   4.2617845e+01
   7.8802674e+01   7.1984352e+01   4.2772068e+01
   7.9548624e+01   7.2887314e+01   4.2812840e+01
   7.8638221e+01   7.2295631e+01   4.2777534e+01
   1.9958514e+01   1.6157493e+01   4.2099513e+01
   7.9597757e+01   7.2704225e+01   4.3318190e+01
   5.2270516e+01   3.3784106e+01   4.2466578e+01
   8.7029883e+00   1.3180919e+01   4.1899150e+01
   1.0479978e+01   1.6942899e+01   4.2050668e+01
   5.5386306e+01   5.3546894e+01   4.2667009e+01
   7.7150360e+01   6.3483725e+01   4.7987860e+01
   2.7564487e+01   2.1984944e+01   4.1956912e+01
   7.3505281e+00   1.0590773e+01   4.2312150e+01
   7.7536641e+01   7.2269335e+01   4.2774149e+01
   3.7208565e+01   4.7479276e+01   4.2620597e+01
   7.8977604e+00   1.3541645e+01   4.1880701e+01
   7.3950111e+01   7.0990386e+01   4.2766470e+01
   5.3204372e+01   6.2076415e+01   4.2708740e+01
   4.8675996e+01   4.8943797e+01   4.2633990e+01
   4.2100028e+01   2.7531940e+01   4.2094129e+01
   2.6696101e+01   3.1740420e+01   4.2445005e+01
   3.8586230e+01   2.2486698e+01   4.8101909e+01
   6.0796528e+01   4.1497587e+01   4.2602014e+01
   7.9496710e+01   7.0226045e+01   4.6666705e+01
   4.4487323e+01   2.7312940e+01   4.3205252e+01
   4.0445336e+01   2.5014962e+01   4.2831324e+01
   7.1295113e+00   9.9883689e+00   4.2705289e+01
   1.2028248e+01   2.3994338e+01   4.2347949e+01
   4.6070906e+01   5.8400193e+01   4.2681638e+01
   1.6777985e+01   1.2489108e+01   4.6011230e+01
   7.8867736e+01   7.2216618e+01   4.2776839e+01
   7.9479027e+01   7.2899624e+01   4.2780883e+01
   6.7539458e+01   6.7789368e+01   4.2742859e+01
   7.9689640e+01   7.0671853e+01   4.6869693e+01
   5.0374831e+01   3.5417464e+01   4.2071350e+01
   3.7188144e+01   2.2093877e+01   4.5598141e+01
   7.8401129e+01   7.2607772e+01   4.2773207e+01
   6.7297766e+01   4.8903188e+01   4.2956236e+01
   7.9755832e+01   7.2520298e+01   4.4340721e+01
   5.4856277e+01   6.3108806e+01   4.2713282e+01
   7.9500893e+01   7.2856093e+01   4.2780256e+01
   4.7602453e+01   3.2655824e+01   4.1987683e+01
   4.1502887e+01   5.5553204e+01   4.2663978e+01
   6.8818965e+01   5.4948675e+01   4.2342397e+01
   9.1585831e+00   1.7515055e+01   4.2112551e+01
   7.4168298e+01   6.8982998e+01   4.2759703e+01
   7.9106319e+01   7.0489174e+01   4.4355005e+01
   2.8535155e+01   4.4238628e+01   4.2601669e+01
   4.5863532e+01   2.7013385e+01   4.8118556e+01
   6.2600456e+01   6.5779103e+01   4.2731579e+01
   3.1139152e+01   4.7411347e+01   4.2618601e+01
   2.9669724e+01   1.7836646e+01   4.7896606e+01
   6.6103574e+01   4.8941677e+01   4.2097517e+01
   7.1399202e+01   5.4976119e+01   4.2928413e+01
   7.9231588e+01   7.2804694e+01   4.2780695e+01
   7.5854251e+00   1.2123945e+01   4.1966589e+01
   1.0411808e+01   1.0108404e+01   4.5508890e+01
   7.4584009e+01   6.0060517e+01   4.3738663e+01
   6.6114903e+01   6.8041479e+01   4.2745232e+01
   7.9523040e+01   7.2717636e+01   4.2938778e+01
   8.7625318e+00   1.6176259e+01   4.2030366e+01
   1.9602745e+01   1.7849291e+01   4.1896964e+01
   2.5941577e+01   2.3441452e+01   4.2122832e+01
   6.9908982e+01   5.1388088e+01   4.5534475e+01
   7.3239842e+01   5.8167889e+01   4.2875077e+01
   7.8989351e+01   7.2214755e+01   4.2773916e+01
   5.7703202e+01   3.6880716e+01   4.5811508e+01
   4.4813334e+01   5.4821175e+01   4.2663809e+01
   8.4473737e+00   9.0708810e+00   4.7924962e+01
   5.2215863e+01   6.1740836e+01   4.2705244e+01
   7.2567188e+00   1.0673889e+01   4.2258007e+01
   4.7080007e+01   5.8893438e+01   4.2685511e+01
   4.0535268e+01   5.3515342e+01   4.2656796e+01
   2.5640665e+01   1.6778897e+01   4.3724465e+01
   6.9335331e+01   6.9255091e+01   4.2756579e+01
   1.3103553e+01   1.4008872e+01   4.1991902e+01
   2.4721775e+01   1.6148246e+01   4.4433970e+01
   7.9558218e+01   7.2920597e+01   4.2809948e+01
   2.0951741e+01   1.3948151e+01   4.7989776e+01
   2.9779525e+01   4.3067262e+01   4.2594224e+01
   7.8006154e+01   6.8006330e+01   4.3225522e+01
   7.4370176e+01   7.1136540e+01   4.2767794e+01
   7.9553919e+01   7.2925143e+01   4.2782923e+01
   1.0273671e+01   2.0094861e+01   4.2234479e+01
   3.4046926e+01   2.6430934e+01   4.2094485e+01
   7.9320876e+01   6.9461498e+01   4.7090732e+01
   8.2964892e+00   9.1069388e+00   4.7073149e+01
   7.7136917e+01   7.2143454e+01   4.2772349e+01
   2.9619087e+01   2.1301831e+01   4.1964574e+01
   2.2048341e+01   3.8498546e+01   4.2558569e+01
   7.5002107e+01   6.1885975e+01   4.2651279e+01
   7.2255598e+00   1.0321176e+01   4.2448531e+01
   3.2497648e+01   1.9207267e+01   4.8054970e+01
   7.3335078e+00   1.1594828e+01   4.2027986e+01
   6.3090570e+01   6.6595491e+01   4.2738943e+01
   7.9370075e+01   7.2707532e+01   4.2779471e+01
   7.9677463e+00   9.0282697e+00   4.6785577e+01
   2.2483994e+01   2.8214129e+01   4.2388931e+01
   7.8933679e+01   6.9710113e+01   4.4804637e+01
   2.0657728e+01   3.6348446e+01   4.2546395e+01
   8.4380592e+00   9.7396535e+00   4.3977704e+01
   4.8706368e+01   5.9593175e+01   4.2691218e+01
   3.5026267e+01   2.6921564e+01   4.2097678e+01
   2.1209680e+01   1.5528263e+01   4.2651966e+01
   4.5583142e+01   3.7286894e+01   4.2396363e+01
   5.7796644e+01   3.9164316e+01   4.2274312e+01
   6.9863228e+01   6.9453162e+01   4.2757996e+01
   5.5477890e+01   5.7809929e+01   4.2687900e+01
   3.2681712e+01   2.3170980e+01   4.1933353e+01
   7.9227257e+01   7.2903489e+01   4.2773961e+01
   1.2280639e+01   1.1960227e+01   4.2617966e+01
   4.8761791e+01   5.4904423e+01   4.2665294e+01
   4.3101201e+01   4.1091559e+01   4.2541001e+01
   2.8476992e+01   4.5325399e+01   4.2603087e+01
   4.8433847e+01   5.9847364e+01   4.2685778e+01
   5.9080937e+01   4.9907557e+01   4.2565660e+01
   2.2111756e+01   3.5020631e+01   4.2529939e+01
   5.9624159e+01   6.4742156e+01   4.2726019e+01
   6.6252458e+01   4.5843436e+01   4.7195947e+01
   7.9560001e+01   7.2921109e+01   4.2817608e+01
   1.9130633e+01   2.0148265e+01   4.2066367e+01
   7.3401827e+01   5.8473286e+01   4.2866764e+01
   2.3001031e+01   1.8888630e+01   4.1907744e+01
   7.9473964e+01   7.2936539e+01   4.2778141e+01
   8.0631840e+00   8.9930527e+00   4.7373338e+01
   7.9387926e+01   7.2775448e+01   4.2780225e+01
   7.7835668e+00   9.0217322e+00   4.6418317e+01
   1.8996258e+01   1.3938302e+01   4.3702005e+01
   1.3195102e+01   1.0832603e+01   4.7966417e+01
   4.1762393e+01   5.4397895e+01   4.2661220e+01
   2.1107268e+01   1.2773359e+01   4.0389947e+01
   1.0677834e+01   1.9550600e+01   4.2205733e+01
   8.7049714e+00   9.2591988e+00   4.7023193e+01
   6.4595576e+01   4.5947302e+01   4.2535814e+01
   7.2594189e+00   1.1008119e+01   4.2140040e+01
   6.2659235e+01   4.9038887e+01   4.2390489e+01
   7.1641824e+01   6.9175304e+01   4.2757074e+01
   7.7176612e+01   6.6235245e+01   4.2893632e+01
   7.9169881e+01   7.1600664e+01   4.2874852e+01
   4.9462240e+01   2.9664195e+01   4.7458386e+01
   3.9317178e+01   5.2895380e+01   4.2653268e+01
   3.9047727e+01   5.1467827e+01   4.2643728e+01
   7.7754539e+01   6.8460432e+01   4.2523339e+01
   7.9532048e+01   7.2975615e+01   4.2776817e+01
   7.2448253e+00   9.4797630e+00   4.3576027e+01
   5.3761087e+01   6.2259049e+01   4.2710071e+01
   7.2235174e+01   6.9034328e+01   4.2754732e+01
   7.5782342e+00   9.2690734e+00   4.4583971e+01
   4.5624044e+01   5.8049921e+01   4.2680620e+01
   3.2629551e+01   2.6778651e+01   4.2168971e+01
   8.0798262e+00   8.9579955e+00   4.7898766e+01
   7.3471534e+01   5.8504541e+01   4.2925379e+01
   7.9309021e+01   7.2862785e+01   4.2779110e+01
   6.5745330e+00   8.8792391e+00   4.0874410e+01
   7.9678554e+00   9.0631591e+00   4.6502203e+01
   5.5420998e+01   4.5795444e+01   4.2503024e+01
   6.3550759e+01   6.6944280e+01   4.2742222e+01
   7.5159786e+01   7.1237409e+01   4.2771951e+01
   5.2786670e+01   3.4189776e+01   4.2476387e+01
   7.8611668e+01   7.2606361e+01   4.2778467e+01
   1.1224272e+01   2.0431141e+01   4.2239578e+01
   2.8879426e+01   4.5087090e+01   4.2606150e+01
   6.3827235e+01   4.7621238e+01   4.2148386e+01
   1.5820633e+01   3.0086380e+01   4.2471012e+01
   7.3017186e+01   7.0653089e+01   4.2764049e+01
   1.4420114e+01   1.1838537e+01   4.4542280e+01
   9.8000700e+00   1.9273964e+01   4.2192793e+01
   4.5630906e+01   4.4165088e+01   4.2582510e+01
   7.9557774e+01   7.2905397e+01   4.2830438e+01
   4.4975333e+01   5.6292257e+01   4.2670756e+01
   7.9554267e+01   7.2925011e+01   4.2784753e+01
   7.3276728e+00   9.5776744e+00   4.3384452e+01
   2.8488421e+01   1.7259943e+01   4.8028948e+01
   7.9658062e+01   7.2805370e+01   4.3453627e+01
   7.9339003e+01   6.9226384e+01   4.7572329e+01
   5.2707408e+01   5.8579930e+01   4.2684338e+01
   7.1896704e+01   6.9823522e+01   4.2756301e+01
   6.9378799e+01   5.0721407e+01   4.5195780e+01
   7.5667895e+01   6.3030058e+01   4.2787305e+01
   3.0365985e+01   3.5649663e+01   4.2504646e+01
   2.4875099e+01   1.5655670e+01   4.7775178e+01
   5.7371325e+01   6.3084018e+01   4.2713864e+01
   7.8059494e+01   7.2374896e+01   4.2778812e+01
   7.3231699e+01   5.6005737e+01   4.7538137e+01
   7.8574928e+01   7.1597633e+01   4.2764432e+01
   1.3624252e+01   1.1259751e+01   4.5927093e+01
   8.5385674e+00   1.0447004e+01   4.2719560e+01
   4.5568599e+01   5.7516479e+01   4.2679232e+01
   2.9973675e+01   3.1452546e+01   4.2413588e+01
   7.9502657e+01   7.2976219e+01   4.2775998e+01
   7.1682795e+00   1.0454459e+01   4.2357059e+01
   7.9659597e+01   7.2656347e+01   4.3682089e+01
   5.9010706e+01   3.7599331e+01   4.8151756e+01
   7.9552429e+01   7.2925215e+01   4.2781029e+01
   7.9095848e+01   7.2857088e+01   4.2773813e+01
   4.5731896e+01   5.4793944e+01   4.2663157e+01
   4.7977413e+01   2.9680583e+01   4.3299706e+01
   1.0018479e+01   9.6475217e+00   4.7848578e+01
   7.4742331e+01   6.9150609e+01   4.2759200e+01
   7.2751275e+01   7.0502284e+01   4.2765640e+01
   8.2978524e+00   9.0444338e+00   4.7646779e+01
   1.9917722e+01   1.3525852e+01   4.7875837e+01
   2.4350300e+01   3.6571452e+01   4.2543379e+01
   7.6117291e+00   1.1540975e+01   4.2051808e+01
   3.4820252e+01   4.6654431e+01   4.2616241e+01
   7.6296273e+01   6.4096559e+01   4.2980000e+01
   7.5614581e+01   6.0309613e+01   4.7804859e+01
   7.9685357e+01   7.2021198e+01   4.4755887e+01
   1.7392878e+01   2.9999043e+01   4.2465780e+01
   3.1900501e+01   1.9500033e+01   4.4542953e+01
   7.3131044e+01   7.0334022e+01   4.2758097e+01
   4.5186133e+01   5.6366240e+01   4.2671069e+01
   2.9423002e+01   4.5072824e+01   4.2606809e+01
   3.3461994e+01   4.6517499e+01   4.2615607e+01
   7.8867149e+01   7.0200622e+01   4.3647768e+01
   7.9552329e+01   7.2921105e+01   4.2780942e+01
   7.3627904e+00   9.7992564e+00   4.2991737e+01
   7.0410999e+01   6.9371177e+01   4.2761249e+01
   7.9567461e+01   7.2911907e+01   4.2866625e+01
   7.9415665e+00   8.9778719e+00   4.7289995e+01
   7.0158129e+01   5.1064222e+01   4.7625217e+01
   7.8323562e+01   7.2450464e+01   4.2778512e+01
   5.7474018e+01   6.2693439e+01   4.2709280e+01
   3.2114412e+01   2.0043357e+01   4.3324728e+01
   5.1073061e+01   5.8979013e+01   4.2686659e+01
   6.1313873e+01   6.6047495e+01   4.2732918e+01
   8.4677610e+00   1.2908873e+01   4.1913723e+01
   6.6254141e+01   6.8100114e+01   4.2745353e+01
   7.4949273e+01   6.1760651e+01   4.2665117e+01
   2.4719602e+01   1.7240948e+01   4.2492801e+01
   8.1069019e+00   8.9729675e+00   4.7731195e+01
   5.9537598e+01   4.2111924e+01   4.2020779e+01
   7.9534944e+01   7.2980680e+01   4.2776525e+01
   9.0349155e+00   1.6892513e+01   4.2076940e+01
   3.1010100e+01   4.7638510e+01   4.2616759e+01
   7.9108879e+01   6.8602399e+01   4.7539116e+01
   5.2643855e+01   6.2069851e+01   4.2702410e+01
   7.1063297e+01   6.9932854e+01   4.2759214e+01
   3.3678259e+01   3.3543664e+01   4.2438200e+01
   7.0451742e+01   5.8432828e+01   4.2481835e+01
   7.5145138e+00   1.2461805e+01   4.1925524e+01
   7.7000012e+01   6.3458500e+01   4.7320155e+01
   5.4072173e+01   5.4375361e+01   4.2669853e+01
   4.3563496e+01   5.3725782e+01   4.2656904e+01
   4.6139857e+01   3.1619376e+01   4.1978863e+01
   7.0399032e+01   6.8960778e+01   4.2750485e+01
   6.4426723e+01   6.7292822e+01   4.2745500e+01
   7.6364289e+01   6.9922849e+01   4.2764248e+01
   6.9365508e+01   5.7014284e+01   4.2467328e+01
   7.2873072e+01   5.7881196e+01   4.2665671e+01
   4.9348422e+01   5.6393153e+01   4.2671080e+01
   6.9494255e+01   6.9337245e+01   4.2755519e+01
   7.2180334e+00   9.8566085e+00   4.2851816e+01
   1.4645019e+01   1.3674539e+01   4.2177669e+01
   4.5592265e+01   3.0601893e+01   4.1969424e+01
   6.6280219e+01   6.8013005e+01   4.2751957e+01
   8.7992579e+00   9.1944493e+00   4.7952053e+01
   9.9818100e+00   9.6281792e+00   4.7911025e+01
   7.4278681e+01   6.8902796e+01   4.2758512e+01
   7.5514859e+00   9.2593821e+00   4.4588202e+01
   8.1729931e+00   8.9965567e+00   4.7703949e+01
   1.3673671e+01   1.1458679e+01   4.4941922e+01
   2.2339057e+01   2.7492930e+01   4.2369378e+01
   8.9354207e+00   1.5111329e+01   4.1946223e+01
   5.3518819e+01   6.0543624e+01   4.2696778e+01
   2.4260163e+01   1.5561741e+01   4.6421166e+01
   7.5992608e+01   6.4352648e+01   4.2443039e+01
   8.3664360e+00   1.2729058e+01   4.1927766e+01
   2.4204434e+01   1.9683352e+01   4.1904660e+01
   8.1971927e+00   9.9312587e+00   4.7745878e+01
   3.6889487e+01   2.3953402e+01   4.8104401e+01
   7.6211665e+01   7.1894996e+01   4.2799855e+01
   8.0763999e+00   8.9630561e+00   4.7936589e+01
   8.0842761e+00   8.9682595e+00   4.7936552e+01
   6.2251012e+01   6.5804859e+01   4.4878650e+01
   7.8582755e+01   6.9980815e+01   4.7145403e+01
   7.4120467e+00   9.2287366e+00   4.4622693e+01
   6.5338543e+01   6.7667383e+01   4.3098485e+01
   3.1488199e+01   1.8703711e+01   4.8057875e+01
   3.3718173e+01   2.5772850e+01   4.8108464e+01
   8.6915590e+00   1.4001748e+01   4.5470908e+01
   3.5815474e+01   5.1636033e+01   4.2640207e+01
   3.0707326e+01   3.3690889e+01   4.8301253e+01
   3.1934478e+01   1.8960120e+01   4.8049769e+01
   8.1329719e+00   8.9637687e+00   4.7945750e+01
   9.6897003e+00   9.7319595e+00   4.7944016e+01
   3.1174980e+01   4.3650477e+01   4.7901739e+01
   7.3453080e+01   6.8933328e+01   4.6640524e+01
   8.3347826e+00   9.0290006e+00   4.7949593e+01
   3.4656019e+01   2.8508267e+01   4.8133621e+01
   2.0876256e+01   1.3943891e+01   4.7986411e+01
   6.1474827e+01   6.5833818e+01   4.4090705e+01
   4.4674327e+01   4.4996075e+01   4.8347493e+01
   7.9542392e+01   7.2858390e+01   4.3465833e+01
   5.2887763e+01   4.4402883e+01   4.8354488e+01
   1.9823990e+01   1.4471014e+01   4.8003969e+01
   7.9486504e+01   7.2984303e+01   4.2800413e+01
   5.0596613e+01   3.8194860e+01   4.8259643e+01
   7.9084970e+00   9.5037526e+00   4.6832508e+01
   8.9111184e+00   1.3488188e+01   4.7063321e+01
   7.7059546e+01   6.9083509e+01   4.7365636e+01
   1.1605987e+01   1.0250873e+01   4.7954601e+01
   7.9437070e+01   7.2977081e+01   4.2776306e+01
   7.6680980e+01   6.9555392e+01   4.7024733e+01
   3.3048167e+01   1.9516996e+01   4.8056946e+01
   7.4053481e+00   1.0498687e+01   4.3600100e+01
   2.1008912e+01   1.3983151e+01   4.7992512e+01
   4.5163775e+01   3.6439082e+01   4.8230764e+01
   8.0793009e+00   1.0359146e+01   4.7007235e+01
   2.4366645e+01   4.0720706e+01   4.3942290e+01
   6.3356859e+01   4.2193440e+01   4.8299403e+01
   4.5799333e+01   5.8354014e+01   4.2695298e+01
   9.2631177e+00   9.3989218e+00   4.7942188e+01
   5.6934255e+01   5.1233626e+01   4.8344968e+01
   7.1348559e+01   5.2764741e+01   4.8394707e+01
   7.2649224e+01   5.5077645e+01   4.8381746e+01
   3.2594696e+01   1.9314740e+01   4.8052041e+01
   1.4920908e+01   1.1809138e+01   4.7961809e+01
   3.5593554e+01   4.7066652e+01   4.7934456e+01
   2.1006059e+01   1.4079436e+01   4.7981577e+01
   7.7178283e+01   6.6306786e+01   4.8105163e+01
   1.3662043e+01   2.4941676e+01   4.6399612e+01
   1.5057720e+01   1.7671977e+01   4.8062801e+01
   2.8868665e+01   1.9819742e+01   4.8061119e+01
   2.5495687e+01   2.7657650e+01   4.8180014e+01
   3.3465051e+01   4.8705804e+01   4.5465516e+01
   6.1605757e+01   6.5120432e+01   4.5665294e+01
   7.9451612e+01   7.2888468e+01   4.3263218e+01
   7.9149422e+01   7.1837780e+01   4.5508068e+01
   8.0604722e+00   8.9628037e+00   4.7882676e+01
   6.5154590e+01   6.7478475e+01   4.3542556e+01
   8.1417186e+00   8.9662021e+00   4.7946088e+01
   5.8995978e+01   5.9050572e+01   4.8139084e+01
   5.9547802e+01   6.0869371e+01   4.7892414e+01
   1.8816953e+01   1.3092235e+01   4.7978587e+01
   8.1304426e+00   8.9972013e+00   4.7936814e+01
   6.9822797e+01   6.7562405e+01   4.6647584e+01
   9.2581683e+00   9.4649439e+00   4.7939288e+01
   7.6537466e+01   6.2325962e+01   4.8281011e+01
   3.6854538e+01   2.2515837e+01   4.8087222e+01
   4.0024573e+01   4.7014349e+01   4.8211534e+01
   1.3376286e+01   2.6376826e+01   4.2495370e+01
   8.0723628e+00   8.9617507e+00   4.7936516e+01
   5.0761664e+01   4.5570376e+01   4.8373508e+01
   9.9857885e+00   1.0411619e+01   4.7947403e+01
   8.2091032e+00   9.0102712e+00   4.7937320e+01
   7.9253052e+01   7.2696137e+01   4.3721663e+01
   3.6762235e+01   2.1502079e+01   4.8078373e+01
   1.4882059e+01   1.3757004e+01   4.7980104e+01
   2.6957503e+01   3.9555662e+01   4.7950297e+01
   8.1921407e+00   9.0079085e+00   4.7937047e+01
   2.7312698e+01   2.5278807e+01   4.8098013e+01
   6.9980700e+01   5.0591446e+01   4.8389649e+01
   1.7088078e+01   1.3140824e+01   4.7987155e+01
   7.1964955e+01   5.3641535e+01   4.8392734e+01
   8.0890651e+00   9.0996151e+00   4.7983499e+01
   7.3806929e+01   5.6865442e+01   4.8362322e+01
   8.8530116e+00   9.3608534e+00   4.7940834e+01
   7.2383695e+01   5.4276590e+01   4.8388831e+01
   6.0601791e+01   4.2510944e+01   4.8298808e+01
   5.2456978e+01   5.7975819e+01   4.7797333e+01
   8.2814130e+00   9.0202375e+00   4.7944552e+01
   1.1365408e+01   1.0137923e+01   4.7963465e+01
   1.6277392e+01   3.0877178e+01   4.2692003e+01
   7.1327418e+00   9.9226336e+00   4.2775454e+01
   7.4943327e+01   6.6014160e+01   4.8037641e+01
   3.0822190e+01   3.9028353e+01   4.8245695e+01
   5.6005850e+01   5.0364430e+01   4.8354135e+01
   7.6950215e+00   9.0666553e+00   4.6075107e+01
   7.5680722e+01   7.0536910e+01   4.5698695e+01
   3.2997604e+01   4.4504553e+01   4.8037670e+01
   6.9942293e+01   5.8616883e+01   4.8312829e+01
   1.9109533e+01   3.1204608e+01   4.7790827e+01
   7.5885978e+00   9.1086908e+00   4.5542461e+01
   9.8382073e+00   1.2040163e+01   4.8046212e+01
   4.7865987e+01   2.9539566e+01   4.8159312e+01
   8.2057497e+00   9.0093636e+00   4.7937287e+01
   1.5521474e+01   2.7731921e+01   4.6654423e+01
   1.4886219e+01   1.1511674e+01   4.7965917e+01
   7.9568878e+01   7.2946744e+01   4.2888007e+01
   8.0431669e+00   1.0819138e+01   4.6371114e+01
   7.0892651e+01   5.1930524e+01   4.8395924e+01
   8.0441236e+00   1.0440281e+01   4.6764882e+01
   7.1272235e+00   1.0061225e+01   4.2641313e+01
   7.2244599e+01   6.6704969e+01   4.7659292e+01
   7.6961121e+00   9.3912361e+00   4.5866220e+01
   8.6942208e+00   9.1573738e+00   4.7951463e+01
   9.3927075e+00   1.5090908e+01   4.6990199e+01
   8.0839246e+00   8.9657833e+00   4.7936585e+01
   6.0843987e+01   4.1391640e+01   4.8284792e+01
   2.3161574e+01   3.3863397e+01   4.8130784e+01
   5.2749670e+01   5.7472005e+01   4.7950036e+01
   3.2574955e+01   2.1122891e+01   4.8073565e+01
   5.4505421e+01   6.1432600e+01   4.6328126e+01
   8.1429981e+00   8.9889591e+00   4.7936791e+01
   1.1455286e+01   2.2882113e+01   4.2332851e+01
   1.1326130e+01   1.0928374e+01   4.7955921e+01
   5.6761576e+01   5.9835786e+01   4.7843785e+01
   1.2293615e+01   2.1598900e+01   4.7386000e+01
   8.0876716e+00   8.9653963e+00   4.7937380e+01
   3.3777525e+01   4.8355311e+01   4.6396515e+01
   7.9650169e+01   7.0483915e+01   4.6982848e+01
   8.2524588e+00   9.0337078e+00   4.7937118e+01
   7.9031032e+01   6.8649940e+01   4.7772246e+01
   1.0658032e+01   9.8986198e+00   4.7950428e+01
   8.1068175e+00   1.0336441e+01   4.7150710e+01
   3.4560713e+01   2.0514506e+01   4.8063298e+01
   3.3589733e+01   2.3625561e+01   4.8095547e+01
   2.1492456e+01   3.7870124e+01   4.2562393e+01
   7.6972964e+01   6.2958075e+01   4.8266632e+01
   8.4395905e+00   9.0683586e+00   4.7949174e+01
   7.9300549e+01   6.9469342e+01   4.7521837e+01
   1.3593962e+01   1.1039361e+01   4.7957778e+01
   1.0359248e+01   9.8616193e+00   4.7944150e+01
   1.2495237e+01   2.4803072e+01   4.2529365e+01
   6.0955799e+01   6.4151614e+01   4.6563704e+01
   2.1642806e+01   3.2848106e+01   4.8080296e+01
   2.9208149e+01   2.3117855e+01   4.8078309e+01
   1.0615761e+01   1.5867216e+01   4.8164786e+01
   2.1134447e+01   3.4017539e+01   4.7679742e+01
   8.0808743e+00   8.9636613e+00   4.7937055e+01
   1.7726699e+01   1.2631251e+01   4.7979680e+01
   9.4861786e+00   9.4902949e+00   4.7941792e+01
   5.9923151e+01   4.9542642e+01   4.8385060e+01
   3.6215771e+01   2.1194679e+01   4.8075708e+01
   7.3988030e+01   6.8907449e+01   4.6812215e+01
   7.6249742e+01   6.9480317e+01   4.6976521e+01
   7.3360222e+01   5.6147132e+01   4.8370662e+01
   5.4339873e+01   3.6168762e+01   4.8229310e+01
   6.8653385e+01   6.8430682e+01   4.4749293e+01
   8.0717369e+00   8.9615825e+00   4.7936490e+01
   8.1042436e+00   8.9705602e+00   4.7937760e+01
   7.9003207e+01   6.8607668e+01   4.7780867e+01
   8.3140453e+00   9.2391362e+00   4.7939290e+01
   8.4984980e+00   9.1478845e+00   4.7938968e+01
   7.4445715e+01   5.7855274e+01   4.8351390e+01
   9.7954662e+00   1.0500039e+01   4.7949783e+01
   7.8470724e+01   7.2575134e+01   4.3260938e+01
   7.6736180e+01   7.2085968e+01   4.2785008e+01
   1.2907116e+01   1.3497678e+01   4.7977094e+01
   7.7869922e+01   6.5550620e+01   4.8190986e+01
   8.0425544e+00   8.9729165e+00   4.7788670e+01
   7.0996605e+01   5.2079424e+01   4.8396486e+01
   8.0704476e+00   8.9619985e+00   4.7930500e+01
   3.6425206e+01   2.3440853e+01   4.8097996e+01
   7.7959120e+01   6.5539801e+01   4.8192724e+01
   1.7316495e+01   1.4957281e+01   4.7995380e+01
   5.3356158e+01   4.7118353e+01   4.8377138e+01
   7.3502159e+01   5.6674866e+01   4.8363711e+01
   8.0732157e+00   8.9664992e+00   4.7936121e+01
   8.0717495e+00   8.9615279e+00   4.7936516e+01
   8.5041313e+00   9.1192923e+00   4.7938345e+01
   6.9508239e+01   6.9102528e+01   4.3920255e+01
   2.1716033e+01   2.0057655e+01   4.8039643e+01
   4.5881495e+01   2.8374583e+01   4.8148638e+01
   7.3094200e+01   5.5473522e+01   4.8377950e+01
   8.0960227e+00   8.9687373e+00   4.7937232e+01
   8.3336858e+00   9.0556312e+00   4.7938069e+01
   2.3038072e+01   1.5137131e+01   4.8001808e+01
   7.6062761e+00   9.0979826e+00   4.5633636e+01
   8.0966185e+00   8.9692990e+00   4.7937093e+01
   9.6922000e+00   9.5481207e+00   4.7944475e+01
   5.6962419e+01   5.3779782e+01   4.8297903e+01
   2.1824649e+01   3.4579502e+01   4.7782321e+01
   2.1894326e+01   1.4991936e+01   4.8003177e+01
   1.3460544e+01   1.9207627e+01   4.8263492e+01
   7.4152561e+01   7.1145563e+01   4.2783951e+01
   2.1099273e+01   3.5192503e+01   4.6808604e+01
   2.1521294e+01   1.4553474e+01   4.7997560e+01
   4.9912143e+01   5.9409358e+01   4.5865692e+01
   7.9903317e+00   1.0106720e+01   4.6798187e+01
   6.2641258e+01   4.3024796e+01   4.8303721e+01
   5.0526463e+01   3.0348612e+01   4.8184525e+01
   5.5251943e+01   3.4187838e+01   4.8218402e+01
   7.6864208e+01   6.2733363e+01   4.8271963e+01
   1.6656576e+01   3.1378051e+01   4.2838208e+01
   7.9295222e+01   6.9157295e+01   4.7632978e+01
   2.8080295e+01   1.7642052e+01   4.8030254e+01
   1.7079652e+01   3.1838758e+01   4.3230366e+01
   7.7741579e+00   1.0820264e+01   4.5072649e+01
   7.7794121e+01   7.2436409e+01   4.2824530e+01
   3.7326936e+01   5.2709258e+01   4.2904122e+01
   2.5171951e+01   1.6464373e+01   4.8018172e+01
   1.2594394e+01   1.0646199e+01   4.7954127e+01
   1.2218782e+01   1.3652255e+01   4.7987384e+01
   7.4402440e+01   5.8226222e+01   4.8346020e+01
   3.9318675e+01   2.2985601e+01   4.8095237e+01
   7.9555259e+01   7.2944613e+01   4.2793233e+01
   7.4174298e+01   7.1080999e+01   4.3141581e+01
   8.0086741e+00   9.2351148e+00   4.7492866e+01
   7.0190742e+01   5.1069913e+01   4.8390270e+01
   2.2703147e+01   3.9058591e+01   4.3324604e+01
   8.1760241e+00   8.9985663e+00   4.7937076e+01
   6.5330429e+01   4.6405478e+01   4.8343963e+01
   1.1751296e+01   1.0456927e+01   4.7949329e+01
   8.0364330e+00   8.9753121e+00   4.7757608e+01
   8.0731077e+00   9.0631103e+00   4.7879876e+01
   2.6329162e+01   1.9533273e+01   4.8048794e+01
   2.9346333e+01   1.9297473e+01   4.8054738e+01
   7.4117284e+00   9.8897464e+00   4.4133854e+01
   5.2104245e+01   5.0445544e+01   4.8315405e+01
   1.5869572e+01   1.1903619e+01   4.7967981e+01
   4.0160810e+01   5.4694645e+01   4.3031562e+01
   3.6559434e+01   2.1385524e+01   4.8077434e+01
   7.9583582e+01   7.0410630e+01   4.7065745e+01
   7.9592020e+01   7.1925830e+01   4.5593919e+01
   1.0162700e+01   9.8201042e+00   4.7943850e+01
   5.4699028e+01   3.9994958e+01   4.8275163e+01
   2.3229283e+01   2.9997811e+01   4.8310173e+01
   1.4187338e+01   1.1647600e+01   4.7974265e+01
   6.5785143e+01   4.7913095e+01   4.8362597e+01
   4.6570845e+01   2.7545169e+01   4.8148035e+01
   5.7897331e+01   4.4236719e+01   4.8332266e+01
   9.4205143e+00   9.4224797e+00   4.7953792e+01
   8.2945299e+00   1.4299203e+01   4.3192465e+01
   3.7669571e+01   2.1984055e+01   4.8088503e+01
   2.0349185e+01   1.6164500e+01   4.8010356e+01
   4.5459604e+01   2.6809733e+01   4.8138356e+01
   7.2095493e+01   5.5870536e+01   4.8368513e+01
   9.0540501e+00   9.4555885e+00   4.7941563e+01
   6.9653089e+01   5.1028175e+01   4.8389667e+01
   7.7133112e+01   7.1390701e+01   4.5123512e+01
   1.2093019e+01   1.0425837e+01   4.7959742e+01
   1.7148031e+01   1.4052988e+01   4.7990062e+01
   7.9574271e+01   7.0837454e+01   4.6802194e+01
   7.6458064e+01   6.5020595e+01   4.8194371e+01
   7.9750537e+01   7.1009813e+01   4.6630558e+01
   4.8456919e+01   5.9682681e+01   4.3497337e+01
   2.6148474e+01   4.0281274e+01   4.7342088e+01
   7.9534871e+00   9.4183025e+00   4.7109997e+01
   8.7727384e+00   9.2717319e+00   4.7941744e+01
   1.2834519e+01   1.1982394e+01   4.7964299e+01
   7.9201057e+00   8.9927478e+00   4.7193946e+01
   8.0775474e+00   8.9602878e+00   4.7938053e+01
   1.7321133e+01   1.2564926e+01   4.7969472e+01
   6.8005414e+01   6.8757153e+01   4.3072605e+01
   2.9379491e+01   1.7711937e+01   4.8034843e+01
   7.9481820e+01   7.2829713e+01   4.3515616e+01
   4.0644888e+01   2.3744838e+01   4.8106449e+01
   7.7255429e+00   9.1151228e+00   4.6184167e+01
   1.8154598e+01   1.2792389e+01   4.7986914e+01
   4.9015888e+01   3.5129999e+01   4.8220073e+01
   8.0728748e+00   8.9607227e+00   4.7937073e+01
   5.7331301e+01   4.0274509e+01   4.8274698e+01
   9.8410955e+00   1.1878018e+01   4.8026334e+01
   5.8422610e+01   5.1280699e+01   4.8356087e+01
   7.9511385e+01   7.2850550e+01   4.3468080e+01
   8.0716729e+00   8.9615183e+00   4.7936509e+01
   5.7634420e+01   6.3247636e+01   4.5870444e+01
   5.7175058e+01   3.5919754e+01   4.8233862e+01
   6.0316834e+01   6.5708243e+01   4.2781437e+01
   5.0621490e+01   3.0430939e+01   4.8182194e+01
   3.7199466e+01   3.0536354e+01   4.8158197e+01
   9.2193953e+00   9.3707802e+00   4.7943641e+01
   6.6639945e+01   4.6111108e+01   4.8342561e+01
   5.2798766e+01   3.2323227e+01   4.8192979e+01
   8.3586670e+00   1.4982577e+01   4.2525600e+01
   8.0762142e+00   8.9651805e+00   4.7936513e+01
   8.7341410e+00   9.1881543e+00   4.7944064e+01
   2.5879564e+01   1.7891926e+01   4.8042767e+01
   6.3431163e+01   5.7114680e+01   4.8285537e+01
   7.2612861e+01   6.5697097e+01   4.7942008e+01
   6.5728607e+01   6.3921082e+01   4.7742520e+01
   7.9655410e+00   9.7570630e+00   4.6942340e+01
   5.8961376e+01   3.7685146e+01   4.8249556e+01
   7.9230618e+00   9.0196280e+00   4.7186506e+01
   3.2451300e+01   1.9216914e+01   4.8052932e+01
   4.8267894e+01   3.1204183e+01   4.8177800e+01
   4.0718789e+01   5.4756668e+01   4.4050743e+01
   1.5390031e+01   2.8854888e+01   4.4350528e+01
   5.8796198e+01   3.7515035e+01   4.8248051e+01
   1.3879159e+01   2.7156473e+01   4.2664416e+01
   1.1816993e+01   1.0376948e+01   4.7949483e+01
   4.0862871e+01   2.4329181e+01   4.8107130e+01
   7.1085336e+01   6.9565614e+01   4.4318799e+01
   7.3080307e+00   9.4976649e+00   4.3933138e+01
   8.0693859e+00   8.9527408e+00   4.7941420e+01
   2.1365137e+01   1.4126494e+01   4.7996958e+01
   7.9408494e+01   7.2964629e+01   4.2819750e+01
   7.9597444e+01   7.2916640e+01   4.3055273e+01
   2.0364666e+01   3.5414375e+01   4.5114934e+01
   1.5116546e+01   2.4298122e+01   4.8060991e+01
   7.2413580e+01   5.9656431e+01   4.8311020e+01
   8.6143225e+00   9.1602681e+00   4.7939516e+01
   1.4908063e+01   1.1504368e+01   4.7971989e+01
   7.6061369e+00   9.3896331e+00   4.5433996e+01
   1.3236805e+01   1.0884190e+01   4.7956947e+01
   7.8536772e+01   7.2205828e+01   4.4437939e+01
   7.9416503e+01   7.2960765e+01   4.2855881e+01
   2.3706012e+01   2.8580624e+01   4.8285387e+01
   1.3226737e+01   1.1154203e+01   4.7958898e+01
   3.2112771e+01   3.5992354e+01   4.8338346e+01
   7.7898105e+01   7.2480188e+01   4.2780420e+01
   7.9356396e+01   7.0006968e+01   4.7264898e+01
   1.1185206e+01   1.0092675e+01   4.7953195e+01
   6.5844358e+01   6.7941107e+01   4.2750435e+01
   4.7537712e+01   5.8263553e+01   4.5613261e+01
   7.8126187e+01   7.1790308e+01   4.4997089e+01
   9.5396898e+00   9.5860279e+00   4.7943201e+01
   1.2220027e+01   1.0598225e+01   4.7951245e+01
   1.0122794e+01   1.9184190e+01   4.3818466e+01
   1.1440832e+01   1.0200498e+01   4.7951698e+01
   7.8284267e+00   9.1889695e+00   4.6631238e+01
   7.9582201e+01   7.2905606e+01   4.2945964e+01
   8.3316703e+00   9.2831499e+00   4.7940541e+01
   7.6809723e+01   6.2595693e+01   4.8274996e+01
   2.4131014e+01   1.5328879e+01   4.8003722e+01
   6.1496499e+01   4.0084020e+01   4.8286493e+01
   7.2022749e+01   6.9713501e+01   4.4765537e+01
   4.5169435e+01   5.7897155e+01   4.3035239e+01
   7.9562977e+01   7.2928262e+01   4.2831704e+01
   8.0955636e+00   8.9696659e+00   4.7936780e+01
   6.3416950e+01   4.7175920e+01   4.8360089e+01
   2.2664438e+01   1.4680458e+01   4.8001765e+01
   8.0945516e+00   8.9710190e+00   4.7936562e+01
   6.0151999e+01   5.0622883e+01   4.8377489e+01
   8.1837608e+00   9.2767115e+00   4.7958062e+01
   2.2783191e+01   1.4754496e+01   4.7993826e+01
   9.5766229e+00   1.7628033e+01   4.4060804e+01
   1.1194232e+01   1.0411548e+01   4.7951027e+01
   7.9507248e+01   7.2988968e+01   4.2779880e+01
   2.1215875e+01   1.4422823e+01   4.7995489e+01
   4.1192099e+01   5.0812850e+01   4.7974648e+01
   2.8789021e+01   1.7418446e+01   4.8035838e+01
   2.7573996e+01   2.4398937e+01   4.8085097e+01
   7.6351257e+01   6.2385482e+01   4.8277622e+01
   3.1603201e+01   1.9111712e+01   4.8046775e+01
   7.1030605e+01   5.4052192e+01   4.8386747e+01
   4.9473181e+01   6.0289635e+01   4.3309498e+01
   5.3082303e+01   3.6705989e+01   4.8235325e+01
   3.5272974e+01   4.6217880e+01   4.8046862e+01
   3.3018680e+01   2.1294078e+01   4.8075156e+01
   7.1736664e+00   9.7340380e+00   4.3113923e+01
   5.0105512e+01   5.6154715e+01   4.7940687e+01
   8.0723933e+00   8.9618265e+00   4.7936489e+01
   7.0294154e+01   6.7434817e+01   4.6885447e+01
   3.0806480e+01   1.8653059e+01   4.8041559e+01
   2.3651235e+01   2.8410716e+01   4.8279431e+01
   1.0259822e+01   9.7565579e+00   4.7947560e+01
   7.4417050e+01   6.4077969e+01   4.8204996e+01
   1.3745563e+01   1.1070086e+01   4.7960931e+01
   7.9648683e+01   7.2739722e+01   4.3934660e+01
   7.6234793e+00   9.6309372e+00   4.5346384e+01
   8.4115543e+00   1.5510722e+01   4.1995539e+01
   3.0480348e+01   3.4472547e+01   4.8328701e+01
   6.4563818e+01   5.8641482e+01   4.8254235e+01
   7.4142813e+01   6.6327383e+01   4.7924947e+01
   1.2483486e+01   1.0605583e+01   4.7953537e+01
   5.4143346e+01   6.2678825e+01   4.3470579e+01
   7.8107887e+01   7.2539649e+01   4.2855386e+01
   1.8160318e+01   1.3201761e+01   4.7981287e+01
   7.4894186e+00   9.2290213e+00   4.4988410e+01
   4.2261369e+01   5.4123015e+01   4.6774873e+01
   7.9455992e+01   7.2978845e+01   4.2787901e+01
   7.9253754e+01   7.2150045e+01   4.5016143e+01
   1.1656825e+01   1.0323456e+01   4.7948308e+01
   7.2865596e+01   7.0681143e+01   4.2777454e+01
   5.1216510e+01   5.1601054e+01   4.8281729e+01
   1.9791761e+01   2.9559518e+01   4.8150834e+01
   9.7425854e+00   1.2716569e+01   4.8139135e+01
   8.2289271e+00   9.1662958e+00   4.7939307e+01
   1.0166065e+01   9.7743398e+00   4.7944425e+01
   3.0830168e+01   3.3194579e+01   4.8279222e+01
   1.0375018e+01   1.1010794e+01   4.7954335e+01
   7.3561345e+00   1.1715322e+01   4.2088064e+01
   7.6313864e+01   6.4054497e+01   4.8230367e+01
   1.0401673e+01   1.1729883e+01   4.7968499e+01
   7.8600332e+01   7.2654917e+01   4.3089653e+01
   7.5852801e+01   7.1772123e+01   4.2774570e+01
   6.5680988e+01   6.7808767e+01   4.3078701e+01
   5.5202326e+01   3.4102618e+01   4.8227827e+01
   9.9044340e+00   1.0836683e+01   4.7954873e+01
   7.9961768e+00   9.5048610e+00   4.7269218e+01
   6.9918005e+01   5.0737400e+01   4.8388052e+01
   8.0912134e+00   8.9680917e+00   4.7936733e+01
   4.2363119e+01   5.4088555e+01   4.6854015e+01
   2.7396643e+01   2.2298805e+01   4.8069388e+01
   2.6549866e+01   1.6428040e+01   4.8019209e+01
   8.1752543e+00   9.2198013e+00   4.7950680e+01
   1.6859434e+01   3.1458965e+01   4.3389611e+01
   1.9026231e+01   3.3413499e+01   4.5619563e+01
   6.0645291e+01   6.3911819e+01   4.6665185e+01
   5.8827922e+01   3.7436863e+01   4.8252086e+01
   3.6246862e+01   4.0613996e+01   4.8324292e+01
   7.8061171e+01   6.5555452e+01   4.8190924e+01
   7.9432379e+01   7.2976722e+01   4.2774756e+01
   3.5575120e+01   4.1480155e+01   4.8284380e+01
   8.3588863e+00   9.0607841e+00   4.7939244e+01
   6.8473342e+01   6.8879527e+01   4.3330868e+01
   6.2149060e+01   6.0679127e+01   4.8103985e+01
   6.4491612e+01   6.1499824e+01   4.8114873e+01
   5.4768478e+01   3.4522467e+01   4.8213880e+01
   1.0426209e+01   9.8677770e+00   4.7944113e+01
   2.4587728e+01   1.5600560e+01   4.8004288e+01
   8.8075285e+00   1.6495198e+01   4.2336050e+01
   4.3655287e+01   3.7428396e+01   4.8252924e+01
   6.6321498e+01   6.8097102e+01   4.2955315e+01
   8.0707047e+00   8.9618527e+00   4.7931875e+01
   7.2028677e+00   1.0986961e+01   4.2149234e+01
   3.9341635e+01   2.2936812e+01   4.8102144e+01
   2.8213139e+01   1.8662256e+01   4.8046486e+01
   1.0281185e+01   2.0399426e+01   4.2242925e+01
   5.4301813e+01   4.9700856e+01   4.8352330e+01
   8.0709248e+00   8.9617095e+00   4.7933031e+01
   3.1663210e+01   1.8846871e+01   4.8046536e+01
   1.6582804e+01   1.3743734e+01   4.7986783e+01
   8.0213046e+00   9.5659440e+00   4.7360617e+01
   8.2844344e+00   9.0676638e+00   4.7937530e+01
   8.2068650e+00   9.0112503e+00   4.7936950e+01
   9.8381345e+00   1.0230312e+01   4.7947621e+01
   1.1320203e+01   1.0462766e+01   4.7952451e+01
   3.5936616e+01   5.0484703e+01   4.5769646e+01
   3.3636171e+01   4.8779837e+01   4.5586865e+01
   5.4582221e+01   6.1292920e+01   4.6520657e+01
   8.0792004e+00   8.9635482e+00   4.7936825e+01
   1.0057613e+01   1.0495567e+01   4.7948718e+01
   8.0353314e+00   1.0188051e+01   4.6953349e+01
   1.9522351e+01   1.4074344e+01   4.7995301e+01
   3.3425532e+01   2.6707276e+01   4.8115079e+01
   7.3697734e+01   5.6509946e+01   4.8366318e+01
   4.5486478e+01   2.6774814e+01   4.8144230e+01
   1.5949505e+01   2.6418299e+01   4.7948646e+01
   7.1722318e+01   6.9708505e+01   4.4539662e+01
   9.5290089e+00   1.0019127e+01   4.7945400e+01
   8.1925100e+00   8.9964989e+00   4.7940542e+01
   7.8704004e+01   7.0136850e+01   4.7077810e+01
   7.9742506e+01   7.1918768e+01   4.5657088e+01
   8.1653475e+00   8.9728539e+00   4.7946976e+01
   1.2613313e+01   1.0641484e+01   4.7955634e+01
   8.1227274e+00   8.9822673e+00   4.7936651e+01
   3.8376670e+01   2.5855159e+01   4.8123084e+01
   4.4601134e+01   5.7623634e+01   4.2712451e+01
   6.5515931e+01   4.6592795e+01   4.8346183e+01
   1.3097225e+01   1.0823293e+01   4.7957750e+01
   8.5424282e+00   9.1294841e+00   4.7939166e+01
   7.3602755e+01   5.6895189e+01   4.8360949e+01
   4.3404226e+01   2.5408261e+01   4.8131928e+01
   5.4422731e+01   3.3658960e+01   4.8208062e+01
   8.5385299e+00   9.7872098e+00   4.7965074e+01
   1.6520592e+01   1.7825427e+01   4.8028155e+01
   6.3062609e+01   4.2195973e+01   4.8296824e+01
   5.7562118e+01   6.3729161e+01   4.4958500e+01
   7.3352832e+01   5.6361804e+01   4.8367586e+01
   8.2373702e+00   9.0254438e+00   4.7936933e+01
   8.0716919e+00   8.9616378e+00   4.7936486e+01
   7.3421836e+00   1.1701359e+01   4.2037712e+01
   8.0896755e+00   8.9675005e+00   4.7936755e+01
   9.4317488e+00   9.5420508e+00   4.7944642e+01
   7.3777056e+00   1.0092846e+01   4.3812646e+01
   5.6073468e+01   4.9512279e+01   4.8368986e+01
   2.9560685e+01   4.6006001e+01   4.3875692e+01
   3.6872815e+01   5.2321127e+01   4.3095092e+01
   8.3716975e+00   9.2612674e+00   4.7939203e+01
   2.6906366e+01   1.7499953e+01   4.8031545e+01
   3.3058418e+01   4.9275917e+01   4.3301565e+01
   7.9449554e+01   7.2974372e+01   4.2813716e+01
   6.9072968e+01   6.4750646e+01   4.7862821e+01
   6.9147320e+01   4.9496675e+01   4.8378453e+01
   8.0759082e+00   8.9628391e+00   4.7936604e+01
   6.9372534e+01   6.7341190e+01   4.6688872e+01
   1.4119623e+01   1.1253259e+01   4.7958851e+01
   6.0094632e+01   6.5217644e+01   4.4189985e+01
   6.1741759e+01   4.0465663e+01   4.8279774e+01
   1.0944658e+01   1.0167690e+01   4.7944715e+01
