# Supplementary material for: Rethinking Colour Constancy
Source: PLoS One. 2015 Sep 10;10(9):e0135029. doi: 10.1371/journal.pone.0135029 (PMC4565710; doi:10.1371/journal.pone.0135029)
Supplement: S1 Dataset — (ZIP) [file pone.0135029.s002.zip › 5-TransitionMetamerReflectanceData/BtoN_20munsells/targetXYZ_16.txt]

   6.2130859e+00   9.6394693e+00   2.7795066e+01
   1.8311156e+01   1.4471500e+01   2.7834509e+01
   1.9439390e+01   1.1437220e+01   2.7878679e+01
   7.1077327e+01   6.0396629e+01   2.8317022e+01
   4.0501895e+01   2.2034920e+01   2.8099697e+01
   7.3354240e+01   6.1526010e+01   2.8325493e+01
   4.1707530e+01   4.7583289e+01   2.8222045e+01
   9.4967853e+00   5.7901867e+00   3.3512560e+01
   6.3168547e+01   5.7515046e+01   2.8293862e+01
   2.8700738e+01   1.4688552e+01   2.9033973e+01
   6.3196535e+00   8.9335858e+00   2.7744555e+01
   6.6831578e+01   5.9518585e+01   2.8302201e+01
   1.3223142e+01   1.2433751e+01   2.7824298e+01
   3.3497650e+01   3.3849180e+01   2.8134469e+01
   8.2785589e+00   9.0368565e+00   2.7707116e+01
   6.4316555e+00   1.0914517e+01   2.7853283e+01
   7.4856854e+01   6.2198912e+01   2.8329887e+01
   3.5740565e+01   4.3432863e+01   2.8196037e+01
   7.2076365e+01   6.1147296e+01   2.8324272e+01
   4.0643320e+01   4.3659399e+01   2.8197481e+01
   2.7181006e+01   1.7844698e+01   2.7832729e+01
   5.7053834e+01   3.8572533e+01   2.7971100e+01
   1.4996104e+01   9.0934141e+00   2.8177970e+01
   7.4591755e+01   6.2091250e+01   2.8330087e+01
   5.4345732e+00   4.5016146e+00   3.1646554e+01
   5.9753898e+00   4.5135443e+00   3.3272092e+01
   7.3840485e+01   6.1842138e+01   2.8327857e+01
   1.5326422e+01   1.9280634e+01   2.7970039e+01
   4.3805050e+01   3.9610612e+01   2.8183192e+01
   4.7797941e+01   2.5797143e+01   3.2401887e+01
   6.6912015e+01   5.9556160e+01   2.8301858e+01
   7.4897037e+01   6.2172286e+01   2.8327993e+01
   6.7245536e+01   4.6268742e+01   3.1737514e+01
   5.3222735e+01   4.7107290e+01   2.8233809e+01
   5.4782730e+01   5.2981679e+01   2.8256851e+01
   7.4908627e+01   6.2207808e+01   2.8330469e+01
   5.5567639e+01   5.4918614e+01   2.8275163e+01
   7.4330557e+01   6.2023447e+01   2.8328326e+01
   4.8080234e+01   5.1547917e+01   2.8247790e+01
   6.9218817e+01   5.9463164e+01   2.8310996e+01
   7.0023790e+01   5.2262361e+01   2.8206745e+01
   7.4905208e+01   6.2208415e+01   2.8330406e+01
   7.4855624e+01   6.2223982e+01   2.8328260e+01
   1.1804169e+01   1.8027254e+01   2.7964636e+01
   2.3834824e+01   3.4875324e+01   2.8137350e+01
   3.1909816e+01   2.1936381e+01   2.7918462e+01
   1.8318424e+01   2.2649089e+01   2.8018407e+01
   7.3244592e+01   5.9918843e+01   2.8289855e+01
   6.1955920e+00   6.4834194e+00   2.7760329e+01
   5.5275532e+00   4.5306914e+00   3.1521802e+01
   5.1924399e+00   4.6721036e+00   2.9698144e+01
   4.9511944e+00   4.7299587e+00   2.9155551e+01
   5.8276859e+00   4.4614070e+00   3.3337283e+01
   7.1170041e+01   6.0560238e+01   2.8319530e+01
   6.0213022e+01   4.7073418e+01   2.8220938e+01
   7.1821317e+01   5.4941899e+01   2.9087553e+01
   7.9550237e+00   5.2626870e+00   3.2951676e+01
   2.6683581e+01   3.1773092e+01   2.8120222e+01
   1.2658765e+01   7.8781821e+00   2.8523557e+01
   7.4886056e+01   6.2160025e+01   2.8328939e+01
   7.4967937e+01   6.2115178e+01   2.8772659e+01
   1.7811513e+01   1.6504091e+01   2.7909805e+01
   4.8079011e+01   2.6160379e+01   3.1534478e+01
   1.1026039e+01   1.5291111e+01   2.7925755e+01
   5.1908823e+01   5.3393559e+01   2.8261505e+01
   5.8120147e+01   5.1596827e+01   2.8260521e+01
   1.3322068e+01   2.2714970e+01   2.8034992e+01
   7.4921456e+01   6.2032172e+01   2.8710760e+01
   5.7865759e+01   3.4336424e+01   3.3691669e+01
   6.1188606e+00   9.3189061e+00   2.7776024e+01
   1.4746844e+01   2.4335335e+01   2.8055303e+01
   7.1829533e+01   5.5939294e+01   2.8097007e+01
   6.3625947e+01   5.6006551e+01   2.8286944e+01
   6.5037635e+01   4.5235955e+01   2.7932140e+01
   5.1436405e+00   4.7397194e+00   2.9314559e+01
   6.4629206e+01   5.8672925e+01   2.8298233e+01
   6.6334799e+00   1.1129063e+01   2.7860129e+01
   1.1522454e+01   6.7247509e+00   3.1931706e+01
   4.3463799e+01   4.8948332e+01   2.8229429e+01
   1.2051419e+01   2.0146878e+01   2.7999307e+01
   3.3791793e+01   1.9689882e+01   2.7738201e+01
   3.2165208e+01   1.9397058e+01   2.7780423e+01
   8.4106517e+00   1.4916854e+01   2.7928711e+01
   9.8101987e+00   5.9492072e+00   3.3059761e+01
   2.1474879e+01   1.0815373e+01   3.2067907e+01
   5.2489032e+00   5.2897332e+00   2.8245839e+01
   7.3224582e+01   6.1690429e+01   2.8323612e+01
   7.4911212e+01   6.2194579e+01   2.8351291e+01
   5.0587127e+01   3.0151875e+01   2.7808556e+01
   7.3400802e+01   6.1604492e+01   2.8327924e+01
   6.6021863e+00   1.1173654e+01   2.7861709e+01
   7.4664737e+00   7.9012786e+00   2.7675838e+01
   1.6270425e+01   2.6724963e+01   2.8074379e+01
   7.4611439e+01   6.2137226e+01   2.8328090e+01
   7.4837574e+01   6.2026621e+01   2.8309296e+01
   7.1769900e+01   5.3435364e+01   3.2644295e+01
   7.4934735e+01   6.2076671e+01   2.8688143e+01
   1.5056515e+01   8.8440325e+00   2.8516321e+01
   7.0717322e+01   5.3120761e+01   2.8563933e+01
   3.2124627e+01   1.7273898e+01   2.7993882e+01
   6.6757211e+01   5.9037884e+01   2.8304219e+01
   7.4486516e+01   6.1747806e+01   2.8327672e+01
   7.2511331e+01   5.7095090e+01   2.8173335e+01
   7.4392600e+01   6.1869072e+01   2.8328271e+01
   4.5500333e+01   4.4843478e+01   2.8212128e+01
   7.4899329e+01   6.2207222e+01   2.8330343e+01
   7.3276659e+01   6.1811531e+01   2.8317031e+01
   6.3689109e+01   5.1470172e+01   2.8264270e+01
   6.3199354e+01   5.6467488e+01   2.8287411e+01
   6.4933333e+01   5.8812297e+01   2.8297325e+01
   7.4880874e+01   6.2193288e+01   2.8330364e+01
   5.0922911e+01   2.8203081e+01   3.2737682e+01
   5.4281586e+00   4.5204811e+00   3.1324946e+01
   7.2716338e+01   6.1525129e+01   2.8321912e+01
   7.3522769e+01   6.1762674e+01   2.8325917e+01
   2.1778090e+01   1.1107572e+01   3.0803968e+01
   5.8443048e+01   3.5460364e+01   3.1268725e+01
   7.2076366e+01   5.3902819e+01   3.2921674e+01
   4.0080826e+01   2.2071264e+01   2.7939694e+01
   5.1874925e+00   7.0600301e+00   2.7672696e+01
   5.3784319e+01   3.0869507e+01   3.1613634e+01
   7.4836669e+01   6.2171712e+01   2.8330238e+01
   7.3712600e+01   5.9267907e+01   2.8366054e+01
   1.7593784e+01   9.0320088e+00   3.3263703e+01
   5.3710411e+01   5.4155643e+01   2.8269322e+01
   7.4721277e+01   6.1973547e+01   2.8327947e+01
   6.3210680e+01   5.8017157e+01   2.8301486e+01
   7.2383146e+01   6.0813124e+01   2.8320112e+01
   1.7567318e+01   9.2263726e+00   3.1399112e+01
   6.2428532e+01   5.7299138e+01   2.8292737e+01
   6.1238644e+01   4.9096829e+01   2.8246715e+01
   7.4094601e+01   6.2051466e+01   2.8321307e+01
   5.9693300e+01   3.7083070e+01   3.0094714e+01
   6.4732086e+01   5.8720382e+01   2.8297908e+01
   4.6416122e+01   5.0750439e+01   2.8238872e+01
   7.4914133e+01   6.2215393e+01   2.8330170e+01
   3.3276299e+01   2.4827905e+01   2.7973094e+01
   7.3067099e+01   6.1732086e+01   2.8317084e+01
   5.3820418e+00   4.6169244e+00   3.0414065e+01
   4.2292065e+01   4.5907986e+01   2.8211655e+01
   7.4799176e+01   6.0487609e+01   3.1164032e+01
   7.1613529e+01   6.1180966e+01   2.8317032e+01
   7.3228995e+01   6.0820305e+01   2.8322479e+01
   6.6834125e+01   5.2734727e+01   2.8247903e+01
   7.4895637e+01   6.2204803e+01   2.8330404e+01
   7.4441664e+01   6.2036298e+01   2.8329812e+01
   3.2780565e+01   2.1437051e+01   2.7889897e+01
   4.9462990e+00   5.3372955e+00   2.8098041e+01
   5.6294565e+00   4.9285639e+00   2.9246379e+01
   7.4805258e+01   6.2190788e+01   2.8329207e+01
   1.4037284e+01   9.8303380e+00   2.7712800e+01
   5.6379630e+01   3.4904541e+01   2.8004163e+01
   4.9476355e+00   4.9587413e+00   2.8560509e+01
   9.9913315e+00   1.7996239e+01   2.7968192e+01
   7.4899567e+01   6.2204605e+01   2.8276265e+01
   1.2289995e+01   7.7518234e+00   2.8491973e+01
   4.9058524e+01   2.7657936e+01   2.8627643e+01
   5.4836416e+01   4.2070414e+01   2.8172266e+01
   6.7446821e+01   4.8179936e+01   2.8149931e+01
   5.9761419e+00   7.5759413e+00   2.7674066e+01
   5.4572329e+00   4.6383786e+00   3.0443439e+01
   2.0843867e+01   1.1964258e+01   2.7917164e+01
   2.8542074e+01   1.3913581e+01   3.3546624e+01
   7.4160031e+01   6.1923745e+01   2.8327681e+01
   5.9966363e+01   5.6758756e+01   2.8292044e+01
   1.9858160e+01   1.5255487e+01   2.7843799e+01
   3.7489257e+01   2.1275346e+01   2.7736237e+01
   6.4841744e+01   4.6835005e+01   2.8001918e+01
   7.1209341e+01   5.6139455e+01   2.8168324e+01
   7.2521322e+01   6.1426630e+01   2.8322998e+01
   7.8472065e+00   7.1311162e+00   2.7753513e+01
   5.0933263e+00   4.6105096e+00   2.9954253e+01
   1.8318317e+01   9.4592331e+00   3.2092078e+01
   3.8449968e+01   2.6392331e+01   2.7959561e+01
   7.4750443e+01   6.0119571e+01   3.1672621e+01
   5.8513254e+00   9.3514783e+00   2.7781281e+01
   4.5005021e+01   2.4682960e+01   2.8484553e+01
   6.1228699e+01   5.7227725e+01   2.8297488e+01
   6.1619447e+01   5.7387362e+01   2.8298266e+01
   5.4036895e+00   7.8312109e+00   2.7687200e+01
   3.8164421e+01   4.5468093e+01   2.8206759e+01
   3.1180915e+01   1.5908988e+01   2.9198033e+01
   5.5845407e+00   4.5229511e+00   3.1765827e+01
   5.4506117e+01   5.2635509e+01   2.8253786e+01
   3.3076030e+01   1.6805940e+01   2.9699146e+01
   9.8618094e+00   5.9752991e+00   3.2991040e+01
   3.0684478e+01   2.2949799e+01   2.7953233e+01
   5.4170946e+01   5.4491932e+01   2.8263716e+01
   4.4741736e+01   4.8804739e+01   2.8231118e+01
   3.8733382e+01   1.9657217e+01   3.2274209e+01
   7.4308042e+01   6.1586997e+01   2.8326729e+01
   3.2980166e+01   2.0211598e+01   2.7815319e+01
   1.0898697e+01   1.7718309e+01   2.7962735e+01
   5.7776832e+01   5.5888351e+01   2.8283702e+01
   5.3550728e+00   5.4980187e+00   2.8084170e+01
   7.4914194e+01   6.2207908e+01   2.8339964e+01
   7.3482873e+01   6.1649884e+01   2.8326454e+01
   8.6648084e+00   1.5742857e+01   2.7938258e+01
   7.3111607e+01   5.6350471e+01   3.1959767e+01
   3.7092507e+01   3.8091617e+01   2.8164852e+01
   7.4883896e+01   6.2201172e+01   2.8330360e+01
   7.0376285e+01   5.6771823e+01   2.8282393e+01
   2.9638587e+01   3.8090013e+01   2.8162670e+01
   9.1939017e+00   1.3439468e+01   2.7902788e+01
   7.3639448e+01   6.1454573e+01   2.8325909e+01
   1.3970992e+01   7.6883784e+00   3.1955090e+01
   4.1043816e+01   2.2923148e+01   2.7855199e+01
   1.5403607e+01   2.5152666e+01   2.8064789e+01
   7.4910848e+01   6.2204315e+01   2.8330608e+01
   2.1598067e+01   2.9720794e+01   2.8107037e+01
   7.4798398e+01   6.2150880e+01   2.8330120e+01
   6.9156167e+01   4.9370836e+01   3.1320262e+01
   2.7446850e+01   3.6237618e+01   2.8151370e+01
   6.4956164e+01   5.8697269e+01   2.8305242e+01
   6.2194127e+00   4.5827315e+00   3.3476852e+01
   6.1948028e+01   5.3255675e+01   2.8274961e+01
   5.9967498e+00   4.5020069e+00   3.3505445e+01
   1.3368689e+01   2.2462540e+01   2.8031992e+01
   7.2212503e+01   6.1134228e+01   2.8324760e+01
   7.3669744e+01   6.0568897e+01   2.8308526e+01
   5.0114929e+00   4.8284842e+00   2.8867436e+01
   6.0534353e+01   3.9980575e+01   2.7854999e+01
   5.3379449e+00   5.6419795e+00   2.7980286e+01
   6.3024152e+00   5.6647145e+00   2.8249440e+01
   6.7173219e+01   4.9346067e+01   2.7980063e+01
   1.9354303e+01   1.1192850e+01   2.7985251e+01
   7.3980534e+01   6.1830727e+01   2.8329098e+01
   7.3949225e+01   5.9830625e+01   2.8339654e+01
   5.4332570e+00   7.8191170e+00   2.7686452e+01
   7.6717771e+00   1.3864894e+01   2.7914432e+01
   1.3570177e+01   1.5194644e+01   2.7911370e+01
   6.0830627e+00   4.5370506e+00   3.3439164e+01
   7.0910735e+00   1.2516391e+01   2.7894050e+01
   7.2422347e+01   5.7442597e+01   2.8121723e+01
   7.4355384e+01   6.2158111e+01   2.8320643e+01
   5.1096910e+00   7.0713022e+00   2.7670453e+01
   1.5534850e+01   8.5555887e+00   3.0185384e+01
   4.9506720e+00   5.8668144e+00   2.7810804e+01
   7.3026237e+01   6.1449914e+01   2.8327085e+01
   7.1370150e+01   6.1037444e+01   2.8319885e+01
   7.4907098e+01   6.2196462e+01   2.8329639e+01
   5.6488914e+00   5.6668904e+00   2.7986976e+01
   6.2645127e+01   4.6130692e+01   2.8100044e+01
   5.3418777e+00   4.6176146e+00   3.0316736e+01
   5.5104997e+00   4.7067667e+00   3.0124344e+01
   3.0968489e+01   1.5167196e+01   3.3254748e+01
   7.0565954e+01   6.0599640e+01   2.8320688e+01
   4.3894511e+01   4.4899295e+01   2.8205511e+01
   2.8474565e+01   1.5417379e+01   2.7971790e+01
   1.4539485e+01   8.2341746e+00   2.9727722e+01
   1.3724500e+01   1.9301043e+01   2.7978750e+01
   2.6853662e+01   3.7493436e+01   2.8154911e+01
   4.8975552e+00   5.0205726e+00   2.8437407e+01
   3.6776202e+01   4.3707469e+01   2.8198209e+01
   1.7175932e+01   9.2904427e+00   2.9861741e+01
   5.3279604e+01   5.3360710e+01   2.8263647e+01
   7.4863188e+01   6.1290185e+01   2.9874477e+01
   6.8495647e+01   4.9787740e+01   2.8165351e+01
   7.3491660e+01   5.8504371e+01   2.8928093e+01
   7.0915687e+01   6.1005470e+01   2.8310887e+01
   7.3791117e+01   6.1926188e+01   2.8322120e+01
   5.6745514e+00   4.5745909e+00   3.1570259e+01
   4.2118707e+01   3.8274194e+01   2.8172757e+01
   1.2183223e+01   7.5785873e+00   2.8732394e+01
   5.8903689e+00   8.6274453e+00   2.7731655e+01
   7.3083529e+01   6.1631460e+01   2.8323936e+01
   1.9474713e+01   3.0313534e+01   2.8108392e+01
   7.3450241e+01   6.1679477e+01   2.8327831e+01
   5.9553384e+01   4.6508263e+01   2.8216509e+01
   6.7018985e+00   6.1746046e+00   2.7960155e+01
   6.3919034e+01   4.3045517e+01   2.8233164e+01
   1.5615204e+01   8.4116002e+00   3.1466499e+01
   5.6004585e+00   4.5728384e+00   2.9620033e+01
   2.2257593e+01   1.2348845e+01   2.8049767e+01
   6.0926877e+01   5.5288819e+01   2.8280604e+01
   7.4590198e+01   6.1443116e+01   2.8278214e+01
   2.7923262e+01   1.4348784e+01   2.8905510e+01
   5.7810718e+00   4.4594042e+00   3.3314523e+01
   6.6612764e+01   5.0443379e+01   2.8118387e+01
   5.2492742e+01   4.9776471e+01   2.8245486e+01
   7.3966377e+01   6.1541220e+01   2.8327006e+01
   5.0024284e+00   6.0431506e+00   2.7761799e+01
   6.5424324e+00   1.1209217e+01   2.7862619e+01
   5.0117043e+01   4.1165133e+01   2.8193243e+01
   7.2319699e+01   5.5631329e+01   2.9804515e+01
   5.8206812e+01   5.5960008e+01   2.8284250e+01
   7.4913018e+01   6.2211404e+01   2.8330395e+01
   2.3245452e+01   3.4334214e+01   2.8133151e+01
   7.4570036e+01   6.2103377e+01   2.8329198e+01
   4.4072352e+01   4.9442844e+01   2.8231995e+01
   4.3806751e+01   4.9330301e+01   2.8229826e+01
   2.8339429e+01   1.4284930e+01   2.9989680e+01
   5.4498611e+00   5.3478547e+00   2.8261226e+01
   5.3231459e+01   2.9996288e+01   3.3623051e+01
   7.4168310e+01   6.1869335e+01   2.8328082e+01
   1.7183719e+01   2.5422546e+01   2.8067118e+01
   3.3853494e+01   1.6755094e+01   3.2840952e+01
   7.3779132e+01   6.1639094e+01   2.8326808e+01
   7.1126877e+01   5.8166299e+01   2.8304886e+01
   7.4987961e+01   6.2018862e+01   2.9052222e+01
   3.5807065e+01   4.0742524e+01   2.8179369e+01
   1.7877112e+01   1.8692772e+01   2.7947705e+01
   7.4623031e+01   6.2100050e+01   2.8329796e+01
   7.4891773e+01   6.2199670e+01   2.8330410e+01
   7.6399367e+00   5.3261650e+00   3.1261050e+01
   4.1018590e+01   4.5412267e+01   2.8208520e+01
   1.5494366e+01   8.9642698e+00   2.8619611e+01
   6.6279112e+01   4.5136576e+01   3.0840325e+01
   1.5547000e+01   8.4568660e+00   3.0888299e+01
   5.7185356e+01   5.4273301e+01   2.8266811e+01
   6.9567656e+00   8.1783137e+00   2.7682474e+01
   5.3296061e+01   5.3183508e+01   2.8262909e+01
   7.4748542e+00   5.3166287e+00   3.0847326e+01
   3.1805282e+01   2.9920522e+01   2.8091981e+01
   2.4319113e+01   1.5965433e+01   2.7784121e+01
   4.8854749e+00   5.2011517e+00   2.8207839e+01
   6.9982118e+01   5.2714949e+01   2.8042421e+01
   5.6003117e+01   3.4043666e+01   2.8275776e+01
   7.4702176e+01   6.1432741e+01   2.8820683e+01
   5.6545109e+01   5.2199415e+01   2.8258852e+01
   4.6157497e+01   4.6533829e+01   2.8217161e+01
   5.8738134e+01   3.8400989e+01   2.7865791e+01
   7.4673927e+01   6.2153844e+01   2.8328498e+01
   1.5596419e+01   2.5617702e+01   2.8069800e+01
   4.0646205e+01   2.1240718e+01   2.9929039e+01
   6.8303829e+01   4.8661980e+01   2.9387313e+01
   7.4077278e+01   6.1893931e+01   2.8327027e+01
   7.4886869e+01   6.2204472e+01   2.8330233e+01
   7.1445022e+01   6.0876607e+01   2.8316466e+01
   5.2114459e+01   5.2852628e+01   2.8260954e+01
   1.5104453e+01   1.0222980e+01   2.7718390e+01
   6.2765266e+01   5.7783618e+01   2.8302078e+01
   7.4832858e+01   6.2191830e+01   2.8329777e+01
   7.4909569e+01   6.1536404e+01   2.9612133e+01
   7.0264921e+01   5.9088180e+01   2.8311619e+01
   7.1969033e+01   6.1072222e+01   2.8317371e+01
   4.5152670e+01   2.5604525e+01   2.7910792e+01
   4.2325490e+01   2.3337150e+01   2.8044680e+01
   3.7813194e+01   1.9261205e+01   3.1169540e+01
   7.4901116e+01   6.2122600e+01   2.8440922e+01
   2.0361435e+01   2.1900512e+01   2.7992636e+01
   7.3548004e+01   6.1632589e+01   2.8326199e+01
   2.6694497e+01   1.4358906e+01   2.8077048e+01
   5.1805375e+01   3.0216199e+01   2.8250855e+01
   3.7943188e+01   1.9484278e+01   3.0278458e+01
   7.4899509e+01   6.1936874e+01   2.8789011e+01
   4.9414604e+01   3.6772123e+01   2.8104470e+01
   6.4969990e+01   5.8360396e+01   2.8299617e+01
   6.9758538e+01   6.0498340e+01   2.8314623e+01
   7.2846960e+01   5.7435902e+01   2.8316899e+01
   8.8228261e+00   1.1984611e+01   2.7868570e+01
   2.1094839e+01   1.1609114e+01   2.8230423e+01
   7.4908542e+01   6.2196491e+01   2.8334390e+01
   5.3182956e+01   3.4329138e+01   2.7919750e+01
   1.8603360e+01   2.7793975e+01   2.8091103e+01
   5.4189433e+01   5.3472677e+01   2.8264776e+01
   7.2139545e+01   5.5472610e+01   2.9308416e+01
   5.7648889e+01   5.5222693e+01   2.8277790e+01
   2.9932685e+01   3.8348901e+01   2.8164262e+01
   7.0686107e+01   5.1167724e+01   3.3505818e+01
   2.0554106e+01   1.5751698e+01   2.7855245e+01
   7.3793593e+01   6.1692319e+01   2.8326728e+01
   4.8551557e+00   5.2973018e+00   2.8108159e+01
   5.4695421e+01   3.1816872e+01   3.1044646e+01
   5.9598872e+00   4.4899575e+00   3.3502623e+01
   7.3847150e+01   6.2000430e+01   2.8318632e+01
   5.0229411e+00   6.3669698e+00   2.7706789e+01
   3.2190665e+01   4.1043121e+01   2.8179813e+01
   8.9079772e+00   1.5493222e+01   2.7935286e+01
   1.2952682e+01   7.1346898e+00   3.3421315e+01
   7.4768730e+01   6.2224862e+01   2.8326174e+01
   4.5742051e+01   4.3681086e+01   2.8207132e+01
   5.6498344e+00   4.4970742e+00   3.2229757e+01
   2.6137212e+01   3.7010094e+01   2.8150084e+01
   7.4915289e+01   6.2222790e+01   2.8329716e+01
   4.3006234e+01   4.8705444e+01   2.8227613e+01
   6.3829746e+01   5.8279355e+01   2.8301898e+01
   7.4581856e+01   6.2209017e+01   2.8322766e+01
   3.0988364e+01   2.4618477e+01   2.7985945e+01
   7.4869867e+01   6.2196629e+01   2.8330322e+01
   1.0343209e+01   6.2228596e+00   3.2360030e+01
   7.4913625e+01   6.2206553e+01   2.8339841e+01
   5.4098183e+01   3.0755055e+01   3.3667739e+01
   3.0534452e+01   3.6210128e+01   2.8150897e+01
   7.7725896e+00   1.3934868e+01   2.7916041e+01
   1.2225171e+01   1.7162966e+01   2.7949077e+01
   8.8171488e+00   5.8129914e+00   3.0882609e+01
   6.0976139e+01   5.7247084e+01   2.8289323e+01
   6.8703496e+01   5.9109510e+01   2.8308129e+01
   7.2258341e+01   6.1181437e+01   2.8318395e+01
   4.4214084e+01   4.1635209e+01   2.8195166e+01
   5.9571453e+00   9.5868847e+00   2.7794848e+01
   1.8414345e+01   2.9069224e+01   2.8099574e+01
   5.8486116e+00   4.4772828e+00   3.3194710e+01
   5.1928735e+00   4.6527656e+00   2.9803348e+01
   5.6390656e+01   5.4612148e+01   2.8272744e+01
   7.1753718e+01   6.0778096e+01   2.8319507e+01
   7.4913098e+01   6.2209990e+01   2.8330784e+01
   6.9783810e+01   5.1248912e+01   2.9036679e+01
   4.6278820e+01   3.1232434e+01   2.7983183e+01
   1.9188653e+01   1.3148668e+01   2.7713504e+01
   7.0891813e+01   5.8211342e+01   2.8306179e+01
   4.9425553e+00   5.5187289e+00   2.7970565e+01
   4.8083593e+01   5.1554302e+01   2.8247615e+01
   7.2610901e+01   6.0189820e+01   2.8318934e+01
   7.4735152e+01   6.2146548e+01   2.8330026e+01
   6.1891193e+00   5.0317380e+00   2.9675964e+01
   6.6561264e+01   5.9321461e+01   2.8307923e+01
   1.3477742e+01   2.1376269e+01   2.8015627e+01
   1.1642839e+01   7.2136505e+00   2.9157871e+01
   3.1716178e+01   2.1479785e+01   2.7907472e+01
   4.9588263e+00   5.7603718e+00   2.7853772e+01
   4.9714459e+00   5.3440851e+00   2.8099485e+01
   7.4734785e+01   6.0699919e+01   3.0434368e+01
   7.4901762e+01   6.2219653e+01   2.8329608e+01
   7.4808575e+01   6.2143695e+01   2.8330034e+01
   4.1576743e+01   4.7287207e+01   2.8221059e+01
   5.9156723e+00   4.4742231e+00   3.3516115e+01
   5.6126901e+00   8.6766409e+00   2.7738508e+01
   5.0178831e+00   5.4095516e+00   2.8059707e+01
   5.2006916e+00   6.9112510e+00   2.7676547e+01
   7.4913080e+01   6.2210069e+01   2.8330543e+01
   2.9227937e+01   1.7179266e+01   2.7716176e+01
   7.4775397e+01   6.1187549e+01   2.9661984e+01
   1.1742188e+01   1.6553655e+01   2.7941738e+01
   6.6679238e+01   5.9328470e+01   2.8309818e+01
   7.1723220e+01   6.1190446e+01   2.8319114e+01
   7.3975865e+01   5.9831416e+01   2.8472700e+01
   7.4609724e+01   6.2113631e+01   2.8329311e+01
   6.4590051e+01   5.0336574e+01   2.8226793e+01
   7.1534153e+01   5.9243748e+01   2.8313602e+01
   3.7997228e+01   1.9037851e+01   3.3574496e+01
   5.1517451e+01   5.1829618e+01   2.8250352e+01
   4.8985960e+01   5.1842555e+01   2.8252114e+01
   6.4164865e+01   5.8461904e+01   2.8299406e+01
   5.5332050e+01   5.2013076e+01   2.8257630e+01
   4.4423179e+01   2.4620244e+01   2.8137815e+01
   5.5898306e+00   4.4763191e+00   3.2316403e+01
   5.4287246e+00   4.9534501e+00   2.8919593e+01
   4.9602848e+00   4.7191381e+00   2.9209239e+01
   7.2029829e+01   6.1401557e+01   2.8312975e+01
   1.1926286e+01   6.7276585e+00   3.3479807e+01
   6.0341878e+01   4.6775168e+01   2.8211588e+01
   1.7945633e+01   1.2467599e+01   2.7701629e+01
   2.9947330e+01   4.0182226e+01   2.8170054e+01
   7.4892223e+01   6.1914931e+01   2.8797806e+01
   7.4344769e+01   6.2151324e+01   2.8320833e+01
   5.2335550e+00   5.0839210e+00   2.8513505e+01
   7.3750427e+01   5.8714314e+01   2.9767316e+01
   7.1612464e+01   5.9174294e+01   2.8312998e+01
   5.7738445e+01   5.5844651e+01   2.8283331e+01
   1.9597801e+01   1.0435999e+01   2.9319912e+01
   6.8543427e+01   4.8655068e+01   3.0516419e+01
   5.4871408e+00   4.4908021e+00   3.1886966e+01
   6.2667371e+01   5.0649854e+01   2.8258674e+01
   1.2467496e+01   7.3544229e+00   3.0002980e+01
   5.2871808e+00   5.7038097e+00   2.7935599e+01
   5.3538801e+00   4.5808337e+00   3.0609152e+01
   1.4643768e+01   2.0627485e+01   2.7998740e+01
   2.1802346e+01   3.3000168e+01   2.8117503e+01
   6.4739840e+01   5.8339914e+01   2.8304925e+01
   7.4913305e+01   6.2211231e+01   2.8330413e+01
   5.1098419e+00   4.6016967e+00   3.0033749e+01
   6.2348118e+01   5.6652088e+01   2.8285150e+01
   7.3602938e+01   5.8343864e+01   2.9848439e+01
   7.3996063e+01   6.0990956e+01   2.8313346e+01
   7.4912634e+01   6.2200116e+01   2.8347442e+01
   7.1030227e+01   5.6828193e+01   2.8235281e+01
   5.0453015e+00   4.6435480e+00   2.9658447e+01
   7.4835358e+01   6.2199996e+01   2.8329325e+01
   6.5503432e+01   4.5203094e+01   2.8225782e+01
   6.4169148e+01   4.1529988e+01   3.3503447e+01
   6.5486236e+01   5.4570492e+01   2.8285681e+01
   5.8203332e+01   5.3327375e+01   2.8266291e+01
   4.7634847e+01   2.5473065e+01   3.3638911e+01
   5.3092354e+01   5.2923233e+01   2.8261130e+01
   4.9009900e+00   5.7737594e+00   2.7840258e+01
   2.9644776e+01   1.6089496e+01   2.7930467e+01
   5.1066389e+01   5.3004824e+01   2.8258527e+01
   5.8778747e+00   4.4934238e+00   3.3115966e+01
   6.7790759e+01   5.1700154e+01   2.8117905e+01
   7.4906460e+01   6.2207902e+01   2.8330466e+01
   4.1130938e+01   4.7696090e+01   2.8220566e+01
   5.5247826e+01   4.4095336e+01   2.8211834e+01
   7.4787973e+01   6.2134859e+01   2.8330011e+01
   7.2806789e+01   6.1505952e+01   2.8324568e+01
   6.8182160e+01   4.7599243e+01   3.2004119e+01
   5.6574070e+01   3.8624127e+01   2.7993221e+01
   1.2079601e+01   1.9079890e+01   2.7981270e+01
   7.0972473e+01   6.0849457e+01   2.8321098e+01
   7.4287207e+01   6.0590915e+01   2.8446155e+01
   5.8360918e+00   4.4626567e+00   3.3520588e+01
   9.0242982e+00   5.6839874e+00   3.3524848e+01
   1.3022905e+01   2.0515140e+01   3.1980320e+01
   6.8883150e+01   4.8146042e+01   3.3696176e+01
   5.2367416e+01   5.3225704e+01   2.9678606e+01
   1.1578066e+01   1.2302640e+01   3.3568119e+01
   8.2216191e+00   5.3388872e+00   3.3525497e+01
   4.5922190e+01   5.0547911e+01   2.8233319e+01
   2.5323086e+01   2.6166413e+01   3.3666934e+01
   5.5726066e+01   5.3875170e+01   3.1042844e+01
   5.5294327e+01   5.3432699e+01   3.1355063e+01
   9.3818810e+00   1.6551700e+01   2.9357952e+01
   5.3659727e+00   4.6857241e+00   3.1205418e+01
   4.9884529e+00   4.8329434e+00   2.9318849e+01
   5.8238297e+00   4.4582121e+00   3.3520570e+01
   2.1096653e+01   1.1815067e+01   3.3556084e+01
   2.4597518e+01   1.2325421e+01   3.3553616e+01
   5.8238304e+00   4.4582191e+00   3.3520570e+01
   6.5289402e+01   5.3038340e+01   3.3178681e+01
   7.4312896e+01   5.8970058e+01   3.2380171e+01
   1.7936799e+01   2.7155813e+01   3.1411727e+01
   3.5980111e+01   1.8489234e+01   3.3587439e+01
   5.8959437e+00   5.0591797e+00   3.3399150e+01
   6.2531671e+01   5.7846673e+01   2.8452586e+01
   5.8541503e+00   4.4686832e+00   3.3520712e+01
   2.0704038e+01   1.2054671e+01   3.3556597e+01
   1.1262419e+01   1.9015053e+01   3.0405615e+01
   5.9075283e+00   4.4710525e+00   3.3524866e+01
   1.8301140e+01   2.9050176e+01   2.8516044e+01
   8.3107653e+00   6.4515921e+00   3.3528824e+01
   6.0804310e+00   4.5573551e+00   3.3520766e+01
   4.1650431e+01   3.4382531e+01   3.3696626e+01
   7.4924299e+01   6.1915221e+01   2.9528159e+01
   9.9933363e+00   5.9926663e+00   3.3529635e+01
   1.7298717e+01   1.3349310e+01   3.3556309e+01
   5.4876847e+00   4.4930773e+00   3.1905423e+01
   7.4758486e+01   6.2280101e+01   2.8326405e+01
   3.1536871e+01   3.0600765e+01   3.3690941e+01
   3.0380349e+01   1.4840506e+01   3.3571316e+01
   1.5656878e+01   2.5879039e+01   2.8405672e+01
   5.7933966e+00   4.4591070e+00   3.3377470e+01
   6.5025322e+00   4.9878523e+00   3.3522593e+01
   6.5526737e+01   5.2292981e+01   3.3294866e+01
   5.8366856e+00   4.4613510e+00   3.3520943e+01
   2.8327263e+01   1.4067692e+01   3.3562813e+01
   1.7425979e+01   1.5014909e+01   3.3563583e+01
   6.5181270e+01   5.0129079e+01   3.3505885e+01
   1.1408571e+01   6.5437066e+00   3.3530377e+01
   9.3739225e+00   5.7625538e+00   3.3527944e+01
   7.4661684e+01   6.0044859e+01   3.1805996e+01
   1.7138443e+01   1.2962720e+01   3.3555069e+01
   1.4807097e+01   1.8448218e+01   3.3633796e+01
   7.4994592e+01   6.1411874e+01   3.0261913e+01
   4.9720843e+01   2.7356737e+01   3.3641089e+01
   5.3056036e+01   2.9836906e+01   3.3666592e+01
   1.0802236e+01   1.3750766e+01   3.3597897e+01
   8.7384465e+00   5.6195220e+00   3.3524596e+01
   1.5552195e+01   2.3324520e+01   3.2390640e+01
   6.3374059e+00   5.3193219e+00   3.3525796e+01
   5.9410999e+00   7.0986874e+00   3.1617313e+01
   2.8282459e+01   3.2177192e+01   3.3499058e+01
   5.4733328e+00   4.8397149e+00   3.1653320e+01
   6.6621099e+01   5.8822511e+01   2.9960406e+01
   5.5516849e+01   3.2273810e+01   3.3673505e+01
   4.1616448e+01   2.1306284e+01   3.3608806e+01
   3.8248524e+01   4.6010773e+01   2.8720778e+01
   1.2963747e+01   7.1735134e+00   3.3531762e+01
   3.7810900e+01   1.9317382e+01   3.3592880e+01
   7.5012821e+01   6.1830292e+01   2.9535701e+01
   6.0231613e+01   4.0669720e+01   3.3731421e+01
   5.0814342e+01   5.0238736e+01   3.2309648e+01
   5.2149530e+00   7.5011141e+00   2.7683664e+01
   2.5020155e+01   1.2763638e+01   3.3556634e+01
   1.6000187e+01   8.3707378e+00   3.3537055e+01
   6.6764270e+01   5.1731087e+01   3.3403145e+01
   3.6034901e+01   4.2726621e+01   3.1869547e+01
   7.0823997e+00   4.9079429e+00   3.3524342e+01
   7.2640591e+01   5.8962176e+01   3.2124991e+01
   7.1585318e+00   1.2652869e+01   2.8323181e+01
   2.4059496e+01   1.1874328e+01   3.3553217e+01
   5.1325622e+00   4.5935296e+00   3.0154748e+01
   7.3310666e+01   6.0460796e+01   3.1009735e+01
   5.8439199e+00   4.5169137e+00   3.3520727e+01
   6.1661622e+00   4.6223138e+00   3.3521379e+01
   7.4432991e+01   6.2031160e+01   2.8893007e+01
   4.7036857e+01   4.5125760e+01   3.3264829e+01
   6.0621783e+00   5.6952963e+00   3.3416062e+01
   7.1034239e+01   5.2082601e+01   3.3496079e+01
   2.5919410e+01   1.2958251e+01   3.3556955e+01
   5.8331752e+00   4.4616171e+00   3.3520587e+01
   2.3944040e+01   3.4834739e+01   2.8955098e+01
   2.8544326e+01   3.8629234e+01   2.9699105e+01
   1.0588605e+01   7.6152001e+00   3.3534055e+01
   1.4483132e+01   7.7504388e+00   3.3535606e+01
   1.9490331e+01   2.5852551e+01   3.3224210e+01
   4.0170409e+01   2.0377428e+01   3.3604688e+01
   5.0270633e+01   5.2265900e+01   2.9640646e+01
   7.3172962e+01   6.1778125e+01   2.8322364e+01
   2.4730969e+01   2.4417824e+01   3.3635027e+01
   1.5053608e+01   8.5842843e+00   3.3540495e+01
   6.7574477e+01   5.9137020e+01   3.0027490e+01
   7.3929392e+00   5.0425674e+00   3.3523385e+01
   1.2939557e+01   1.5306570e+01   3.3630124e+01
   1.0130372e+01   1.8270273e+01   2.8211706e+01
   7.4913078e+01   6.2280620e+01   2.8334741e+01
   5.4369818e+01   5.4547755e+01   2.8472099e+01
   6.9448383e+01   4.9234488e+01   3.3662935e+01
   6.2966243e+00   4.6258078e+00   3.3522069e+01
   3.6513560e+01   2.7587637e+01   3.3635908e+01
   3.0330246e+01   3.8595632e+01   3.1895551e+01
   7.8841341e+00   6.3826555e+00   3.3528188e+01
   4.2389124e+01   2.1912044e+01   3.3609085e+01
   7.9172984e+00   5.2209206e+00   3.3525044e+01
   7.2679425e+01   5.9771002e+01   3.1531547e+01
   6.2891362e+00   4.6267394e+00   3.3521696e+01
   1.0967852e+01   6.4568365e+00   3.3527624e+01
   4.8955450e+01   5.1197902e+01   3.0430234e+01
   6.6787339e+01   5.5949567e+01   3.2579456e+01
   9.1543263e+00   5.6941753e+00   3.3526609e+01
   2.0125202e+01   1.0079143e+01   3.3546864e+01
   1.4990577e+01   1.2291861e+01   3.3551432e+01
   6.5131659e+00   4.7185486e+00   3.3521572e+01
   7.3999731e+01   5.9919981e+01   3.1764381e+01
   7.3808838e+00   1.3239558e+01   2.8150534e+01
   7.3978707e+01   5.7913039e+01   3.2698894e+01
   7.3457656e+01   5.6911437e+01   3.2943413e+01
   7.6303023e+00   5.3427341e+00   3.3524721e+01
   4.6978842e+01   2.8643362e+01   3.3648198e+01
   3.7280455e+01   2.7961642e+01   3.3638617e+01
   2.3479535e+01   1.1734335e+01   3.3552401e+01
   6.7803663e+01   4.6475818e+01   3.3734072e+01
   6.3936900e+01   5.8423335e+01   2.8345315e+01
   1.0613692e+01   6.2739729e+00   3.3527813e+01
   2.2294463e+01   2.6284548e+01   3.3623970e+01
   7.4879085e+01   6.0671493e+01   3.1176175e+01
   4.0538687e+01   2.2603494e+01   3.3611942e+01
   5.4489386e+01   3.1106796e+01   3.3675046e+01
   3.1485037e+01   2.4172056e+01   3.3613753e+01
   3.2136560e+01   1.6936426e+01   3.3579957e+01
   6.1644876e+01   5.4866507e+01   3.2187729e+01
   5.8455157e+00   5.0988974e+00   3.3274398e+01
   4.7892690e+01   5.1571925e+01   2.8241231e+01
   5.8193672e+01   3.4672042e+01   3.3697140e+01
   1.9652537e+01   1.0632683e+01   3.3548610e+01
   1.9423710e+01   9.7869756e+00   3.3543900e+01
   6.8987130e+01   5.6331995e+01   3.2706176e+01
   5.0378106e+01   2.8211614e+01   3.3645756e+01
   8.6550051e+00   6.0992771e+00   3.3528958e+01
   5.4611214e+00   4.5553182e+00   3.1733976e+01
   6.8616945e+01   4.7719777e+01   3.3707434e+01
   7.6431918e+00   1.3828629e+01   2.8094870e+01
   5.4364780e+00   4.5088218e+00   3.1651502e+01
   8.2193354e+00   1.4849169e+01   2.8401636e+01
   2.9110035e+01   1.4200804e+01   3.3568171e+01
   5.8324186e+00   4.5167632e+00   3.3500563e+01
   2.0457023e+01   1.0244966e+01   3.3543387e+01
   3.9262100e+01   1.9843582e+01   3.3598487e+01
   1.1446095e+01   6.6874693e+00   3.3528551e+01
   5.4990318e+00   5.1749393e+00   3.1592542e+01
   6.0949168e+01   5.6793688e+01   2.9611016e+01
   7.3078368e+01   6.0533716e+01   3.0820281e+01
   4.8035924e+00   5.1619033e+00   2.8247277e+01
   2.5222787e+01   1.2333644e+01   3.3560581e+01
   7.4955288e+01   6.2199565e+01   2.8621102e+01
   2.7835747e+01   2.4055459e+01   3.3613281e+01
   1.1847063e+01   1.9679808e+01   3.0756028e+01
   6.5685040e+00   5.2086436e+00   3.3523592e+01
   5.9753454e+00   4.5168549e+00   3.3520714e+01
   4.4493568e+01   2.4062681e+01   3.3620483e+01
   3.0137910e+01   1.4708349e+01   3.3572963e+01
   2.0729327e+01   1.6250808e+01   3.3569096e+01
   5.7894545e+00   4.5858201e+00   3.3321635e+01
   6.0856894e+01   3.7873373e+01   3.3711558e+01
   6.5169234e+01   4.2803312e+01   3.3745924e+01
   4.2791678e+01   2.2149942e+01   3.3610788e+01
   5.8614114e+00   4.4699317e+00   3.3521029e+01
   6.1341867e+00   4.5842200e+00   3.3521003e+01
   7.3827900e+01   5.7603369e+01   3.2784914e+01
   1.2272432e+01   1.6670179e+01   3.3393748e+01
   7.1587687e+01   6.0972001e+01   2.9205197e+01
   7.1384117e+00   6.7710874e+00   3.3535377e+01
   6.0135215e+00   4.8687625e+00   3.3522728e+01
   6.7419838e+00   4.7895796e+00   3.3522771e+01
   6.3618379e+01   5.7369229e+01   3.0464221e+01
   4.1466178e+01   2.3497103e+01   3.3616322e+01
   3.8020975e+01   1.9573365e+01   3.3594082e+01
   6.9110377e+01   4.9015548e+01   3.3670765e+01
   2.6566011e+01   1.3350321e+01   3.3558832e+01
   4.5100753e+01   3.3826598e+01   3.3682118e+01
   9.1742020e+00   5.8487952e+00   3.3525111e+01
   1.0902610e+01   6.3545539e+00   3.3528956e+01
   3.0718568e+01   1.6336752e+01   3.3577007e+01
   5.8307330e+00   4.4576998e+00   3.3521317e+01
   1.0858797e+01   8.9015287e+00   3.3538341e+01
   7.2643467e+01   6.1486903e+01   2.8788962e+01
   7.7527716e+00   5.2793980e+00   3.3523072e+01
   5.8394166e+01   5.3158627e+01   3.2427440e+01
   7.4987871e+01   6.1822883e+01   2.9745314e+01
   3.4601069e+01   4.0258828e+01   3.2733069e+01
   5.8716060e+00   4.4830218e+00   3.3520688e+01
   5.8436125e+00   4.4602231e+00   3.3521843e+01
   5.8333210e+00   4.4613765e+00   3.3520637e+01
   6.7167030e+01   5.9639513e+01   2.8364288e+01
   6.4852895e+01   5.7923222e+01   3.0335519e+01
   9.2684623e+00   6.9651098e+00   3.3530253e+01
   5.7131737e+01   5.5011448e+01   3.0182978e+01
   5.8518428e+00   4.4674597e+00   3.3520791e+01
   5.8177245e+00   4.4597088e+00   3.3491822e+01
   5.8606198e+00   4.4704952e+00   3.3520842e+01
   1.7973063e+01   1.6203877e+01   3.3569738e+01
   5.8622793e+00   4.4707499e+00   3.3520925e+01
   6.9878127e+01   4.9933300e+01   3.3630054e+01
   3.8210849e+01   2.5870450e+01   3.3625676e+01
   3.3020056e+01   4.2230056e+01   2.9353964e+01
   6.3098027e+00   4.7053399e+00   3.3521727e+01
   6.0268707e+01   4.7289173e+01   3.3599905e+01
   6.3433385e+01   5.4037441e+01   3.2792258e+01
   2.3959037e+01   3.0296501e+01   3.3205836e+01
   2.4957288e+01   2.1043805e+01   3.3593630e+01
   1.5131763e+01   2.0199366e+01   3.3392999e+01
   1.7929112e+01   2.5084974e+01   3.2967058e+01
   4.5822789e+01   5.0407959e+01   2.8585456e+01
   4.0342301e+01   2.0474002e+01   3.3608431e+01
   2.7228441e+01   1.3310912e+01   3.3560145e+01
   1.8568854e+01   1.2817916e+01   3.3556453e+01
   5.9849199e+00   4.5713549e+00   3.3521058e+01
   1.0369095e+01   1.0412036e+01   3.3550188e+01
   2.3017167e+01   3.2868657e+01   3.1054404e+01
   1.8435558e+01   9.3758297e+00   3.3541139e+01
   8.1292459e+00   5.7210029e+00   3.3525772e+01
   5.0360923e+00   5.1680912e+00   2.9353579e+01
   5.1352076e+00   5.1651235e+00   2.9832802e+01
   9.6792135e+00   5.8624213e+00   3.3531594e+01
   1.4362624e+01   7.7122171e+00   3.3534324e+01
   5.9339134e+00   6.1937456e+00   3.2536325e+01
   5.8236171e+00   4.4581463e+00   3.3520569e+01
   3.4873481e+01   4.2175389e+01   3.1639198e+01
   4.9699496e+01   2.7216916e+01   3.3640559e+01
   2.9720549e+01   1.9797924e+01   3.3591098e+01
   7.4338903e+01   6.1854781e+01   2.9275878e+01
   6.9140515e+01   4.8640405e+01   3.3685451e+01
   5.0235468e+00   6.7185411e+00   2.7694327e+01
   6.3857297e+00   4.6447573e+00   3.3525253e+01
   5.8210806e+00   4.4645498e+00   3.3507864e+01
   5.9050094e+00   4.5058005e+00   3.3520822e+01
   3.2598814e+01   2.6640957e+01   3.3629808e+01
   5.7904958e+00   4.5645964e+00   3.3332915e+01
   1.9598428e+01   9.8537358e+00   3.3545982e+01
   7.4908109e+01   6.2286453e+01   2.8326229e+01
   7.0022401e+01   5.0127225e+01   3.3619909e+01
   4.8108105e+00   5.5814508e+00   2.7933460e+01
   4.4883495e+01   2.5849056e+01   3.3630220e+01
   4.9586170e+01   2.6974819e+01   3.3647161e+01
   1.1768086e+01   6.6694491e+00   3.3533435e+01
   5.8975309e+00   4.4798705e+00   3.3521800e+01
   6.2773988e+01   4.0145364e+01   3.3727239e+01
   1.8175610e+01   1.5947048e+01   3.3568085e+01
   6.8916396e+01   5.8476261e+01   3.1521231e+01
   1.0327351e+01   6.1294459e+00   3.3528727e+01
   2.0442874e+01   1.4497411e+01   3.3562890e+01
   7.3287212e+01   5.6910661e+01   3.2934577e+01
   1.3499075e+01   2.2948361e+01   2.8740743e+01
   2.3032472e+01   1.1562295e+01   3.3551392e+01
   7.2983678e+01   5.5581550e+01   3.3156446e+01
   5.6699500e+01   5.3000076e+01   3.2179269e+01
   6.9650324e+01   6.0528441e+01   2.8409724e+01
   7.5017495e+01   6.1636134e+01   2.9972529e+01
   5.5804978e+00   5.3600019e+00   3.1869165e+01
   1.1428949e+01   1.7011981e+01   3.2940608e+01
   5.1353780e+01   4.5546016e+01   3.3451870e+01
   5.8279242e+01   5.6210542e+01   2.8284592e+01
   7.4182344e+01   5.8474041e+01   3.2549541e+01
   1.5469195e+01   8.1694208e+00   3.3535450e+01
   6.1654044e+00   4.6750570e+00   3.3521455e+01
   7.4851757e+01   6.2295925e+01   2.8331029e+01
   6.5489057e+01   5.7533703e+01   3.1192919e+01
   1.2081131e+01   2.1060386e+01   2.8530265e+01
   2.7681926e+01   3.7582821e+01   3.0310886e+01
   4.3616958e+01   2.3076323e+01   3.3615238e+01
   4.0897571e+01   4.7667107e+01   2.8604020e+01
   6.1687531e+00   4.6540416e+00   3.3521522e+01
   4.4925954e+01   4.1924054e+01   3.3534359e+01
   6.1576431e+00   5.4279617e+00   3.3522171e+01
   6.6621588e+01   4.6736939e+01   3.3726883e+01
   5.9448358e+00   4.4866220e+00   3.3524352e+01
   2.5634575e+01   1.2603563e+01   3.3556652e+01
   1.7028781e+01   8.8008706e+00   3.3538098e+01
   6.6783671e+00   5.0025765e+00   3.3522815e+01
   5.1773283e+00   4.5738073e+00   3.0379566e+01
   5.6482286e+00   8.8896146e+00   2.7853020e+01
   7.0317169e+00   6.8969404e+00   3.3538290e+01
   4.6176524e+01   5.0523006e+01   2.8822248e+01
   7.4745959e+01   6.1517411e+01   3.0176332e+01
   7.4776117e+01   6.2283005e+01   2.8332848e+01
   1.5949437e+01   1.7712518e+01   3.3614056e+01
   4.4104864e+01   2.3154303e+01   3.3616838e+01
   5.3685074e+01   5.2058807e+01   3.1961076e+01
   1.1307619e+01   9.4494598e+00   3.3540161e+01
   4.5711384e+01   4.6096567e+01   3.2931881e+01
   2.8910522e+01   1.4092713e+01   3.3570092e+01
   2.5191498e+01   1.5919815e+01   3.3573056e+01
   5.8326742e+00   5.2451879e+00   3.3075281e+01
   5.6006795e+00   5.9567588e+00   3.1356211e+01
   6.7583580e+00   4.7937131e+00   3.3522994e+01
   1.7152349e+01   2.7306455e+01   2.9461640e+01
   1.8484233e+01   1.3283940e+01   3.3556365e+01
   5.8226018e+00   4.4610486e+00   3.3515454e+01
   7.1953135e+00   5.7571549e+00   3.3525723e+01
   5.2532919e+01   2.9968507e+01   3.3657530e+01
   2.4867760e+01   1.5192838e+01   3.3568653e+01
   1.2167501e+01   7.5234896e+00   3.3533799e+01
   6.2078312e+00   4.5923816e+00   3.3522164e+01
   6.4972666e+01   5.8242946e+01   2.9887216e+01
   7.4670272e+01   6.0129593e+01   3.1743254e+01
   2.5089449e+01   1.2888623e+01   3.3557885e+01
   7.0040997e+01   5.7797194e+01   3.2286176e+01
   1.1498333e+01   6.5617473e+00   3.3533733e+01
   1.3577498e+01   1.4951984e+01   3.3592090e+01
   2.3156180e+01   1.3298674e+01   3.3563774e+01
   1.0443795e+01   8.1516851e+00   3.3535244e+01
   8.0484972e+00   5.7030645e+00   3.3526004e+01
   5.8472648e+00   4.5081818e+00   3.3520871e+01
   4.1918270e+01   2.1567912e+01   3.3607237e+01
   6.3889116e+00   4.6715852e+00   3.3521362e+01
   5.6650926e+01   3.3222604e+01   3.3681032e+01
   3.5264363e+01   1.8509384e+01   3.3588066e+01
   5.8235557e+00   4.4581023e+00   3.3520573e+01
   4.3403008e+01   3.0781521e+01   3.3660360e+01
   1.6719668e+01   8.6655992e+00   3.3538168e+01
   5.9160796e+00   4.6263949e+00   3.3521652e+01
   5.0469304e+01   2.9436019e+01   3.3652489e+01
   4.1452976e+01   2.1984042e+01   3.3607543e+01
   2.1733729e+01   3.2880136e+01   2.8295987e+01
   4.2657710e+01   2.3196909e+01   3.3615137e+01
   6.9401816e+01   5.5258806e+01   3.3032038e+01
   2.0747319e+01   2.2515654e+01   3.3647415e+01
   1.6977577e+01   1.0428088e+01   3.3548021e+01
   5.0726626e+00   5.0518738e+00   2.9601668e+01
   5.8370255e+00   4.4921419e+00   3.3520738e+01
   2.4710618e+01   3.5441807e+01   2.9254714e+01
   5.0827850e+00   5.3849917e+00   2.9415667e+01
   7.4959728e+01   6.1930546e+01   2.9506004e+01
   3.0304160e+01   4.0581601e+01   2.8188011e+01
   5.5487646e+01   3.2846498e+01   3.3675415e+01
   5.2087902e+00   4.9252666e+00   3.0324471e+01
   3.4277060e+01   1.7995745e+01   3.3585815e+01
   5.6233452e+01   3.6449888e+01   3.3701040e+01
   5.8213966e+00   4.4702019e+00   3.3508365e+01
   7.0932600e+01   5.9083425e+01   3.1624189e+01
   3.2390808e+01   4.2109386e+01   2.8364305e+01
   7.3443496e+01   5.8842421e+01   3.2327891e+01
   5.8244878e+00   4.4580193e+00   3.3520678e+01
   5.9383868e+00   4.4991003e+00   3.3520858e+01
   1.5612181e+01   1.1264508e+01   3.3547735e+01
   1.0246275e+01   7.8830504e+00   3.3533614e+01
   5.4697686e+01   3.1296111e+01   3.3676287e+01
   5.8443959e+00   4.4639792e+00   3.3520982e+01
   1.5471787e+01   2.5386116e+01   2.9075772e+01
   9.2129537e+00   5.6982261e+00   3.3528225e+01
   6.5532713e+00   4.7165029e+00   3.3523018e+01
   3.5681713e+01   1.9563818e+01   3.3594606e+01
   7.0863179e+00   9.2524524e+00   3.3083055e+01
   5.6845708e+00   5.0900548e+00   3.2571520e+01
   4.8177060e+01   4.9732971e+01   3.1794441e+01
   4.4252066e+01   4.8953945e+01   3.0100964e+01
   1.8514072e+01   9.4166139e+00   3.3540452e+01
   1.8799980e+01   9.5213199e+00   3.3543219e+01
   6.1143417e+00   4.5930463e+00   3.3521107e+01
   5.4774981e+01   3.1367908e+01   3.3676361e+01
   5.8339377e+00   4.4616406e+00   3.3520627e+01
   1.0107374e+01   1.8325941e+01   2.7967657e+01
   3.6384828e+01   4.3895511e+01   3.0672155e+01
   1.2467569e+01   6.9347507e+00   3.3536252e+01
   3.1451748e+01   3.8251369e+01   3.2639052e+01
   5.0215395e+01   2.7587750e+01   3.3643271e+01
   5.7680220e+00   6.2751811e+00   3.1763611e+01
   1.8249402e+01   2.9062558e+01   2.8302076e+01
   5.8775914e+00   4.4921654e+00   3.3520703e+01
   3.2590141e+01   3.5389660e+01   3.3481144e+01
   3.6125492e+01   1.8437170e+01   3.3587663e+01
   7.3495660e+01   5.6815674e+01   3.2961956e+01
   6.5906764e+00   1.0031552e+01   3.0390272e+01
   6.1588693e+00   4.5803347e+00   3.3521305e+01
   5.8651331e+00   4.4675606e+00   3.3521950e+01
   4.7602732e+01   2.5503680e+01   3.3632573e+01
   5.6686852e+00   4.6028114e+00   3.2716172e+01
   7.3999135e+01   6.0336362e+01   3.1392004e+01
   5.5195693e+00   5.4504150e+00   3.1488295e+01
   7.0712225e+01   5.9080464e+01   3.1557043e+01
   3.1087620e+01   3.9104601e+01   3.1955631e+01
   1.0500290e+01   1.3231483e+01   3.3608707e+01
   8.5995305e+00   5.5346374e+00   3.3524425e+01
   1.7530033e+01   1.3293729e+01   3.3556440e+01
   3.1414027e+01   3.9961278e+01   3.1272882e+01
   5.8235727e+00   4.4581317e+00   3.3520567e+01
   1.7110369e+01   1.5825318e+01   3.3568053e+01
   5.9117547e+01   3.6750017e+01   3.3702426e+01
   1.5757244e+01   8.3570396e+00   3.3535045e+01
   1.9258163e+01   9.7296737e+00   3.3541391e+01
   6.6402103e+01   5.4321735e+01   3.3005563e+01
   6.9866183e+00   1.2347178e+01   2.8137038e+01
   1.8893880e+01   1.1063498e+01   3.3550929e+01
   5.7113839e+00   4.7560662e+00   3.2863567e+01
   5.8236039e+00   4.4580715e+00   3.3520584e+01
   4.8099083e+00   5.1971759e+00   2.8252775e+01
   3.2240004e+01   1.8887404e+01   3.3593930e+01
   4.6147047e+01   2.9774664e+01   3.3655604e+01
   4.0603153e+01   2.1922116e+01   3.3607527e+01
   4.0978960e+01   2.3810950e+01   3.3618144e+01
   5.8851203e+00   4.4801415e+00   3.3520715e+01
   3.4156345e+01   1.7174750e+01   3.3579140e+01
   6.0079664e+00   4.5262479e+00   3.3520865e+01
   7.8183510e+00   5.2307748e+00   3.3523542e+01
   1.2646635e+01   2.1574860e+01   2.9218484e+01
   4.1506183e+01   3.0943225e+01   3.3660402e+01
   5.1417585e+00   5.5758221e+00   2.9527976e+01
   2.7297409e+01   1.3978175e+01   3.3563262e+01
   2.3445235e+01   1.8406781e+01   3.3579224e+01
   5.8249465e+00   4.4577829e+00   3.3520777e+01
   1.2322253e+01   7.0333176e+00   3.3529528e+01
   4.9353823e+01   5.1699329e+01   2.9901484e+01
   1.1319952e+01   1.1068056e+01   3.3549314e+01
   8.2063864e+00   1.4914398e+01   2.8198954e+01
   3.1202032e+01   1.5346947e+01   3.3570470e+01
   2.2963166e+01   1.1370213e+01   3.3549375e+01
   8.0762439e+00   5.3083978e+00   3.3523919e+01
   8.0258014e+00   5.2654102e+00   3.3525223e+01
   8.6541482e+00   5.4848126e+00   3.3528106e+01
   6.1545034e+01   5.2958053e+01   3.2894774e+01
   5.6835006e+01   3.3760241e+01   3.3682465e+01
   5.4026327e+01   4.6253115e+01   3.3489750e+01
   3.2589494e+01   2.0564755e+01   3.3596761e+01
   4.9928930e+01   4.8138091e+01   3.2930324e+01
   4.2084593e+01   3.7357558e+01   3.3718250e+01
   6.5697185e+00   4.7333288e+00   3.3522231e+01
   2.2548062e+01   2.5640074e+01   3.3673657e+01
   5.8278262e+00   4.4580997e+00   3.3520956e+01
   7.4086167e+01   6.0562679e+01   3.1178945e+01
   7.1997445e+00   6.1245174e+00   3.3527825e+01
   3.5208863e+01   3.0595683e+01   3.3666720e+01
   2.0442622e+01   2.6361162e+01   3.3324267e+01
   6.8580785e+01   5.8433018e+01   3.1450407e+01
   8.3480338e+00   5.3820554e+00   3.3525891e+01
   6.0346520e+00   4.5751608e+00   3.3521048e+01
   5.8484002e+00   4.4573024e+00   3.3522991e+01
   2.1453325e+01   1.3711120e+01   3.3562132e+01
   7.4614317e+01   5.9643571e+01   3.1993025e+01
   7.5006591e+01   6.1944000e+01   2.9304001e+01
   9.9088993e+00   5.9447736e+00   3.3533090e+01
   7.3881561e+01   6.2009989e+01   2.8331540e+01
   7.4610218e+01   6.1157884e+01   3.0638515e+01
   5.8332463e+00   4.4614132e+00   3.3520621e+01
   7.1755079e+01   5.4153322e+01   3.3318942e+01
   2.7172288e+01   1.8110763e+01   3.3581767e+01
   6.4723733e+01   5.8614887e+01   2.8763895e+01
   6.4935635e+00   4.7052915e+00   3.3521680e+01
   1.0022111e+01   1.5143517e+01   3.2873339e+01
   5.8541581e+00   4.4584425e+00   3.3523224e+01
   2.1582239e+01   1.5044881e+01   3.3565997e+01
   1.0832807e+01   6.3538892e+00   3.3528216e+01
   6.8712640e+01   4.7868718e+01   3.3702996e+01
   1.4780539e+01   2.4824957e+01   2.8242845e+01
   5.9381624e+00   4.4836552e+00   3.3524488e+01
   9.2223678e+00   5.7055869e+00   3.3527670e+01
   7.9003225e+00   7.2652073e+00   3.3534362e+01
   6.6978182e+01   5.9172298e+01   2.9522872e+01
   5.8240585e+00   4.4583054e+00   3.3520569e+01
   5.8323945e+00   4.4582334e+00   3.3521332e+01
   1.9011428e+01   2.1603812e+01   3.3658177e+01
   7.5025050e+00   5.5496333e+00   3.3525263e+01
   9.9969959e+00   1.1787171e+01   3.3610630e+01
   1.2476656e+01   2.1486054e+01   2.8862101e+01
   1.3375217e+01   7.8331846e+00   3.3537992e+01
   6.6701510e+01   5.7896051e+01   3.1292280e+01
   7.3862550e+01   6.1739518e+01   2.9195394e+01
   5.6405497e+01   3.3018520e+01   3.3679068e+01
   1.5023488e+01   7.9729838e+00   3.3535743e+01
   5.9224830e+00   4.5617929e+00   3.3521008e+01
   3.1600417e+01   1.5503027e+01   3.3571987e+01
   3.2334228e+01   3.2923921e+01   3.3687641e+01
   7.2380984e+01   6.1515350e+01   2.8350694e+01
   5.9092980e+01   5.6106215e+01   2.9558793e+01
   5.4450622e+01   5.1997234e+01   3.2225603e+01
   5.9453492e+00   4.4859971e+00   3.3524553e+01
   7.4378541e+01   6.2015028e+01   2.8891978e+01
   2.1893503e+01   3.2102596e+01   3.0448076e+01
   5.9278764e+00   4.4961961e+00   3.3520787e+01
   5.8321276e+00   4.4603075e+00   3.3520796e+01
   3.9628171e+01   3.8825999e+01   3.3577852e+01
   7.8390478e+00   5.1877784e+00   3.3525465e+01
   6.3834206e+01   4.8005909e+01   3.3637012e+01
   1.3702068e+01   1.8865059e+01   3.3295114e+01
   4.7844824e+01   4.1632246e+01   3.3667201e+01
   5.8235132e+00   4.4581400e+00   3.3520513e+01
   4.4371811e+01   4.9478502e+01   2.9082815e+01
   1.2533084e+01   6.9794399e+00   3.3532459e+01
