# Supplementary material for: Rethinking Colour Constancy
Source: PLoS One. 2015 Sep 10;10(9):e0135029. doi: 10.1371/journal.pone.0135029 (PMC4565710; doi:10.1371/journal.pone.0135029)
Supplement: S1 Dataset — (ZIP) [file pone.0135029.s002.zip › 5-TransitionMetamerReflectanceData/BtoN_20munsells/targetXYZ_17.txt]

   5.9806004e+01   5.3432912e+01   2.2967235e+01
   3.1420019e+01   1.5299540e+01   2.6368667e+01
   4.8110573e+01   2.6624809e+01   2.3715062e+01
   5.8427087e+01   5.4618262e+01   2.2973823e+01
   7.3314020e+01   5.9961195e+01   2.3013399e+01
   5.3641990e+01   3.7092589e+01   2.2840346e+01
   7.3417784e+01   6.0009235e+01   2.3013419e+01
   6.0936391e+01   5.0502264e+01   2.2959306e+01
   7.3525990e+01   6.0038334e+01   2.3021673e+01
   6.7892487e+01   5.8269284e+01   2.2991497e+01
   5.1485610e+01   5.0570949e+01   2.2947384e+01
   7.3334946e+01   5.9970412e+01   2.3013531e+01
   5.2890318e+01   5.1080323e+01   2.2949935e+01
   7.0042148e+01   5.2822825e+01   2.2983821e+01
   4.1441607e+00   4.2026446e+00   2.3362737e+01
   1.3515548e+01   9.0063445e+00   2.2483219e+01
   6.2460937e+01   5.5878395e+01   2.2988743e+01
   6.6303730e+01   4.5883048e+01   2.4580608e+01
   5.6238295e+00   4.0414232e+00   2.7211960e+01
   6.8269538e+01   5.5926038e+01   2.2989389e+01
   7.3520969e+01   6.0034737e+01   2.3013760e+01
   5.6665928e+01   3.4443342e+01   2.3375074e+01
   3.0524341e+01   1.5444668e+01   2.3363961e+01
   4.1657327e+00   4.0218647e+00   2.3911130e+01
   6.5401795e+00   5.1658549e+00   2.3179249e+01
   7.1784569e+01   5.8338641e+01   2.3003487e+01
   7.1658720e+01   5.5742753e+01   2.3286786e+01
   4.5768169e+01   3.3798429e+01   2.2846124e+01
   5.5550217e+01   3.2708147e+01   2.5460920e+01
   7.2024926e+01   5.9467055e+01   2.3006637e+01
   9.8627736e+00   9.6522484e+00   2.2564461e+01
   3.2441493e+01   1.8851837e+01   2.2574982e+01
   7.2726812e+01   5.9036569e+01   2.3002517e+01
   5.9137656e+00   4.0831411e+00   2.7902853e+01
   6.7425166e+01   5.7801716e+01   2.3000100e+01
   6.0323412e+01   5.5257552e+01   2.2983776e+01
   4.7804963e+00   4.0069268e+00   2.4899683e+01
   7.3512825e+01   6.0127246e+01   2.3008389e+01
   4.1387436e+00   4.4001594e+00   2.3049928e+01
   1.5924335e+01   2.3770483e+01   2.2817277e+01
   7.0824728e+01   5.4394055e+01   2.2988397e+01
   6.1359238e+01   5.3875157e+01   2.2970375e+01
   6.3232466e+01   5.6551577e+01   2.2981442e+01
   6.8464132e+01   5.6787261e+01   2.2993128e+01
   2.0024874e+01   9.6804485e+00   2.8126888e+01
   4.8486735e+01   4.9946236e+01   2.2944906e+01
   1.1825334e+01   1.6473952e+01   2.2763763e+01
   4.6942626e+01   2.8948495e+01   2.2703694e+01
   2.9905799e+01   1.4565345e+01   2.5931657e+01
   6.1671078e+00   4.1552615e+00   2.8132226e+01
   5.3487583e+01   3.3056510e+01   2.2636287e+01
   5.8095295e+01   5.4425344e+01   2.2975826e+01
   3.8544543e+01   3.8365741e+01   2.2885186e+01
   7.3512416e+01   6.0035263e+01   2.3013854e+01
   2.2582211e+01   1.3741841e+01   2.2501693e+01
   7.3272278e+01   5.9803949e+01   2.3012555e+01
   7.0964113e+01   5.3978278e+01   2.4106283e+01
   7.3140035e+01   5.9938436e+01   2.3011545e+01
   5.8125808e+01   4.9453291e+01   2.2951770e+01
   3.5647304e+01   4.3276281e+01   2.2898135e+01
   6.7105932e+00   7.2411576e+00   2.2450530e+01
   4.8985847e+00   3.9016580e+00   2.6063706e+01
   7.7341558e+00   4.8800231e+00   2.6583184e+01
   4.3875043e+01   4.7998041e+01   2.2930054e+01
   4.5935246e+00   5.6376086e+00   2.2478061e+01
   1.3569610e+01   7.0730058e+00   2.7291078e+01
   2.5241278e+01   1.5077798e+01   2.2526427e+01
   9.2133094e+00   1.6789893e+01   2.2771440e+01
   1.6105711e+01   1.4605279e+01   2.2695555e+01
   5.6915170e+01   3.5574980e+01   2.2647677e+01
   2.4824165e+01   3.5030396e+01   2.2863595e+01
   2.4154639e+01   1.2280791e+01   2.3409854e+01
   4.3211552e+00   3.9420333e+00   2.4366259e+01
   7.2406787e+01   5.9463002e+01   2.3009096e+01
   4.0878778e+00   4.3433853e+00   2.3105146e+01
   7.1029374e+01   5.9148356e+01   2.3007911e+01
   7.1536837e+01   5.5701259e+01   2.3045185e+01
   5.8527963e+00   4.0909929e+00   2.7562944e+01
   6.0388681e+01   3.8656437e+01   2.3189260e+01
   2.2541021e+01   1.2012817e+01   2.2863519e+01
   4.5450129e+00   3.8589010e+00   2.5399935e+01
   7.3388982e+01   6.0121802e+01   2.3006005e+01
   3.4522440e+01   2.7873291e+01   2.2821763e+01
   7.3502710e+01   6.0035964e+01   2.3013694e+01
   2.3059917e+01   1.1212982e+01   2.6295524e+01
   4.4895553e+01   4.2591701e+01   2.2909162e+01
   2.3032066e+01   1.1746796e+01   2.3451076e+01
   7.3477588e+01   5.9949729e+01   2.3010670e+01
   1.3663641e+01   1.2506968e+01   2.2650803e+01
   7.3525373e+01   6.0040919e+01   2.3013893e+01
   4.7840147e+01   3.4426510e+01   2.2844227e+01
   4.8105197e+00   3.7702592e+00   2.7181036e+01
   7.2271027e+01   5.7404035e+01   2.2951880e+01
   3.9009966e+01   2.7437553e+01   2.2805330e+01
   4.2476413e+01   4.7024950e+01   2.2925405e+01
   6.0536952e+01   5.5443855e+01   2.2979469e+01
   4.1406132e+00   4.0473226e+00   2.3805435e+01
   1.7964452e+01   1.6913487e+01   2.2740435e+01
   5.5833385e+01   5.3575850e+01   2.2966175e+01
   1.2398463e+01   8.5597101e+00   2.2483107e+01
   6.6564145e+01   5.7686513e+01   2.2994698e+01
   6.1724574e+01   4.0112389e+01   2.3400931e+01
   4.0963231e+01   2.1207892e+01   2.4751391e+01
   2.5571279e+01   1.6278181e+01   2.2618245e+01
   4.7302382e+01   4.9734012e+01   2.2941095e+01
   7.3478420e+01   6.0023808e+01   2.3013829e+01
   6.9685038e+01   5.0207473e+01   2.7887603e+01
   3.3543328e+01   1.7166311e+01   2.3225149e+01
   7.1596386e+01   5.7560238e+01   2.2984150e+01
   9.0809227e+00   9.8951802e+00   2.2600235e+01
   4.9328118e+00   3.7667959e+00   2.7574374e+01
   7.2981960e+01   5.7794463e+01   2.5085218e+01
   7.3519745e+01   6.0039181e+01   2.3013875e+01
   1.0190919e+01   1.8185056e+01   2.2782888e+01
   5.5768216e+01   3.3619825e+01   2.3240214e+01
   7.2699522e+01   5.9780493e+01   2.3011037e+01
   4.3038969e+00   5.5904149e+00   2.2472492e+01
   4.0413955e+00   4.8184752e+00   2.2700151e+01
   5.2329059e+01   5.0818164e+01   2.2948112e+01
   7.3383883e+01   5.9998388e+01   2.3013321e+01
   8.6543498e+00   5.3035825e+00   2.5915976e+01
   7.2800433e+01   5.9810585e+01   2.3011466e+01
   4.2996464e+01   4.7559124e+01   2.2925777e+01
   3.7990786e+01   3.4614756e+01   2.2869079e+01
   7.3525354e+01   6.0041212e+01   2.3013879e+01
   2.3050570e+01   1.6679007e+01   2.2684771e+01
   3.0871678e+01   1.4883803e+01   2.7347404e+01
   5.2333815e+01   5.1797724e+01   2.2956846e+01
   6.7137142e+01   5.7922967e+01   2.2994338e+01
   5.9394754e+01   5.4934055e+01   2.2980049e+01
   6.8677457e+01   5.8328278e+01   2.3003111e+01
   4.0716945e+00   4.1802829e+00   2.3391782e+01
   3.7593374e+01   4.4243508e+01   2.2910174e+01
   4.6796005e+01   4.8913344e+01   2.2939172e+01
   7.2810444e+01   5.9513148e+01   2.3010750e+01
   5.2310914e+01   5.0998238e+01   2.2950446e+01
   5.0769543e+00   3.7704217e+00   2.8097455e+01
   3.5282045e+01   4.2953673e+01   2.2901009e+01
   4.1897707e+00   5.1145385e+00   2.2554441e+01
   6.3702583e+01   5.3320937e+01   2.2973685e+01
   4.0182541e+00   4.5644153e+00   2.2868505e+01
   1.4744771e+01   1.0227807e+01   2.2458408e+01
   1.4166786e+01   8.2879779e+00   2.2979529e+01
   7.3300050e+01   6.0047076e+01   2.3008558e+01
   7.3256131e+01   5.9978177e+01   2.3011737e+01
   7.2130233e+01   5.8724186e+01   2.3006261e+01
   4.4708417e+00   3.8909417e+00   2.4966882e+01
   1.3155622e+01   7.7702989e+00   2.3099062e+01
   2.3326053e+01   2.2169036e+01   2.2792658e+01
   1.9498536e+01   2.6350562e+01   2.2830094e+01
   7.7224004e+00   1.1223980e+01   2.2673559e+01
   3.7004274e+01   4.4028300e+01   2.2907559e+01
   5.5974053e+01   3.2587357e+01   2.7980054e+01
   7.3495278e+01   6.0030497e+01   2.3013823e+01
   4.6627722e+01   3.9634130e+01   2.2896857e+01
   2.6474230e+01   2.3481290e+01   2.2799773e+01
   7.0126861e+01   5.2513673e+01   2.3816155e+01
   7.0418619e+01   5.9132542e+01   2.2998535e+01
   2.5642751e+01   2.3234351e+01   2.2798683e+01
   5.2321789e+01   5.2074595e+01   2.2956174e+01
   5.7285987e+01   3.4153971e+01   2.6802328e+01
   5.8456011e+01   3.5063790e+01   2.8203986e+01
   7.3525421e+01   6.0040987e+01   2.3013893e+01
   4.1257636e+00   4.1490210e+00   2.3465450e+01
   7.3523233e+01   6.0041406e+01   2.3013821e+01
   5.0065644e+00   3.7559762e+00   2.8122032e+01
   4.1458557e+01   2.4713526e+01   2.2653387e+01
   7.2239448e+01   5.7569774e+01   2.2921589e+01
   4.6404544e+01   2.4943677e+01   2.5211150e+01
   6.0216643e+00   4.1765164e+00   2.7301281e+01
   5.2307319e+00   4.4077282e+00   2.3819021e+01
   3.9124213e+01   2.0132617e+01   2.4235380e+01
   7.3490245e+01   6.0077178e+01   2.3010928e+01
   7.1554817e+01   5.9429525e+01   2.3006538e+01
   5.0533589e+00   3.7628076e+00   2.8110355e+01
   1.4060370e+01   7.5899074e+00   2.4705793e+01
   3.5979881e+01   2.0989651e+01   2.2605226e+01
   3.2961566e+01   2.3768787e+01   2.2782571e+01
   7.1312151e+01   5.9468081e+01   2.2998772e+01
   5.5746572e+01   4.9075528e+01   2.2946033e+01
   7.2320531e+01   5.6773405e+01   2.4116566e+01
   7.1328243e+01   5.9397657e+01   2.3003379e+01
   2.9787276e+01   1.4457134e+01   2.6282567e+01
   4.2166149e+01   4.3876869e+01   2.2910015e+01
   1.4714958e+01   2.4182890e+01   2.2819214e+01
   1.7589002e+01   8.8480055e+00   2.6205524e+01
   6.2643621e+01   5.5971585e+01   2.2990785e+01
   1.3095762e+01   2.2033758e+01   2.2807661e+01
   1.8862757e+01   1.1304551e+01   2.2474541e+01
   7.3533766e+01   6.0029152e+01   2.3076874e+01
   7.3530994e+01   5.9987729e+01   2.3146499e+01
   1.6830589e+01   8.3233634e+00   2.8130269e+01
   5.3330324e+01   3.0242983e+01   2.7291880e+01
   2.7453125e+01   2.4819564e+01   2.2808819e+01
   8.1215503e+00   1.5157043e+01   2.2749073e+01
   2.3303660e+01   1.2672199e+01   2.2626523e+01
   7.3525897e+01   6.0040359e+01   2.3017200e+01
   4.4141277e+01   2.2950831e+01   2.7248261e+01
   4.2568148e+01   2.2431666e+01   2.4108063e+01
   6.3181157e+01   5.6407339e+01   2.2988346e+01
   2.5180277e+01   3.5232601e+01   2.2867343e+01
   5.0097486e+00   5.6723099e+00   2.2492330e+01
   8.4923099e+00   6.0550355e+00   2.2980951e+01
   6.7198785e+01   5.7586443e+01   2.2995491e+01
   7.3134511e+01   5.9864282e+01   2.3012620e+01
   4.6541534e+01   4.9446135e+01   2.2934906e+01
   4.2801269e+00   4.0219539e+00   2.4002986e+01
   7.1716728e+01   5.8943881e+01   2.3006623e+01
   4.2355136e+00   4.2135407e+00   2.3393556e+01
   6.6379723e+01   4.9788199e+01   2.2884851e+01
   5.1162500e+00   6.7214427e+00   2.2449522e+01
   7.3291464e+01   5.9961375e+01   2.3013324e+01
   7.3467413e+01   6.0033895e+01   2.3013047e+01
   7.3124141e+01   5.8542842e+01   2.4167870e+01
   4.4443392e+00   3.8525888e+00   2.5208290e+01
   5.1495271e+01   2.9178812e+01   2.4562075e+01
   4.1858013e+00   4.7986632e+00   2.2734173e+01
   2.8134392e+01   3.7858161e+01   2.2873800e+01
   7.3520380e+01   6.0039490e+01   2.3013874e+01
   5.4722890e+01   3.9370639e+01   2.2862260e+01
   6.9126602e+01   5.3715090e+01   2.2919695e+01
   4.6796394e+00   3.8771795e+00   2.5617581e+01
   3.5867585e+01   4.3264905e+01   2.2904198e+01
   1.1229710e+01   7.5508301e+00   2.2650698e+01
   7.0370871e+01   5.2890201e+01   2.3992990e+01
   5.0280029e+00   8.2400211e+00   2.2573705e+01
   5.7701751e+01   5.2651496e+01   2.2958305e+01
   3.3541741e+01   2.7459721e+01   2.2820302e+01
   7.3505669e+01   6.0034306e+01   2.3013843e+01
   7.3416705e+01   6.0084650e+01   2.3008861e+01
   3.4843536e+01   4.2658387e+01   2.2899781e+01
   4.8623964e+00   3.7792713e+00   2.7158257e+01
   5.9737456e+01   3.7538179e+01   2.3927548e+01
   9.6601740e+00   7.4876749e+00   2.2483099e+01
   5.1870127e+01   3.1389115e+01   2.2605732e+01
   5.0868076e+01   4.7745585e+01   2.2935245e+01
   4.4261492e+00   3.8727167e+00   2.4995942e+01
   1.3483169e+01   8.0924062e+00   2.2911808e+01
   4.3023756e+00   4.4702253e+00   2.3029399e+01
   7.3527014e+01   6.0037548e+01   2.3028148e+01
   5.8880867e+01   5.4741858e+01   2.2978132e+01
   3.4046268e+01   1.7078791e+01   2.4301898e+01
   3.7636346e+01   3.2634471e+01   2.2856459e+01
   6.3192286e+01   5.3314548e+01   2.2974060e+01
   2.4384496e+01   2.6792517e+01   2.2827246e+01
   7.3075851e+01   5.9711398e+01   2.3012101e+01
   4.7077404e+01   4.3405506e+01   2.2913949e+01
   7.3526630e+01   6.0053979e+01   2.3013127e+01
   5.7596636e+00   9.5320877e+00   2.2632568e+01
   4.5807470e+00   3.8571807e+00   2.5514015e+01
   6.9678326e+01   5.8770705e+01   2.3002772e+01
   1.7935319e+01   1.0597639e+01   2.2528994e+01
   3.6646727e+01   4.3721700e+01   2.2907079e+01
   5.8170718e+01   5.3700768e+01   2.2966392e+01
   5.1251166e+00   3.8007560e+00   2.7911716e+01
   1.3170842e+01   7.2866093e+00   2.4404295e+01
   3.4771426e+01   4.2585491e+01   2.2899957e+01
   1.3690054e+01   1.8998338e+01   2.2786222e+01
   2.4214989e+01   2.9224858e+01   2.2842357e+01
   6.2785583e+01   5.5895360e+01   2.2981157e+01
   7.2753444e+01   5.9925585e+01   2.3003719e+01
   4.6192086e+00   5.2352670e+00   2.2564784e+01
   7.3484866e+01   5.9975914e+01   2.3012597e+01
   7.3362168e+01   6.0010309e+01   2.3012147e+01
   4.4378753e+00   3.8424846e+00   2.5334029e+01
   4.9737142e+00   3.8884310e+00   2.6420665e+01
   4.3549875e+00   4.3854914e+00   2.3170107e+01
   7.8562067e+00   5.7417263e+00   2.3060980e+01
   3.2589663e+01   3.8801310e+01   2.2885191e+01
   7.3504358e+01   6.0025412e+01   2.3013795e+01
   7.3196777e+01   5.9945277e+01   2.3012379e+01
   1.8605278e+01   9.4256007e+00   2.5091687e+01
   4.0595162e+00   4.9967405e+00   2.2596748e+01
   5.6443540e+01   3.3768800e+01   2.4723688e+01
   4.7778950e+00   4.0872707e+00   2.4424860e+01
   7.2483204e+01   5.9682827e+01   2.3011489e+01
   7.3088749e+01   5.9905770e+01   2.3012300e+01
   7.2303928e+01   5.9328563e+01   2.3009626e+01
   1.5233918e+01   2.4450013e+01   2.2820978e+01
   4.1135215e+00   4.5389264e+00   2.2899504e+01
   1.9895775e+01   9.8302735e+00   2.6227035e+01
   3.9657591e+01   4.0998393e+01   2.2894234e+01
   7.2335742e+01   5.9800718e+01   2.3001883e+01
   7.0142453e+01   5.1253777e+01   2.7210166e+01
   7.3516693e+01   6.0074085e+01   2.3011690e+01
   7.2724005e+01   5.9831907e+01   2.3008714e+01
   2.4580384e+01   3.4728282e+01   2.2864838e+01
   6.4484366e+01   4.8860863e+01   2.2909523e+01
   7.1609846e+01   5.5399338e+01   2.3805770e+01
   7.3241438e+01   5.7805825e+01   2.6298286e+01
   4.6319205e+00   3.9955247e+00   2.4639940e+01
   5.3808231e+01   3.1123352e+01   2.5123789e+01
   7.2466330e+01   5.9614051e+01   2.3012273e+01
   5.0511069e+00   3.7621984e+00   2.8111085e+01
   3.6182443e+01   1.7724640e+01   2.8165145e+01
   6.4762346e+01   5.6686617e+01   2.2991709e+01
   6.4414550e+01   5.6534337e+01   2.2987782e+01
   6.6108256e+01   5.7339292e+01   2.2997770e+01
   6.7993762e+01   4.8619653e+01   2.4313590e+01
   8.1200273e+00   5.3320975e+00   2.4345438e+01
   4.0707169e+01   4.6190399e+01   2.2920041e+01
   7.0332583e+01   5.3354780e+01   2.2993986e+01
   1.7905556e+01   9.4943637e+00   2.3520773e+01
   7.9759616e+00   5.0455299e+00   2.5933111e+01
   2.9830681e+01   1.5778381e+01   2.2673306e+01
   7.0052658e+01   5.6662961e+01   2.2993874e+01
   6.4856012e+01   5.7026635e+01   2.2992454e+01
   5.4673696e+01   5.2731188e+01   2.2963173e+01
   7.3308655e+01   5.9458043e+01   2.3143278e+01
   2.3539059e+01   1.1996185e+01   2.3408378e+01
   1.9341730e+01   9.7837215e+00   2.4800107e+01
   4.1188312e+01   2.1266695e+01   2.5246331e+01
   4.8938422e+01   2.8696124e+01   2.2560642e+01
   7.2595100e+01   5.6030282e+01   2.7133698e+01
   6.8609565e+01   5.8382076e+01   2.3001148e+01
   3.5487107e+01   3.6917587e+01   2.2875504e+01
   5.6789718e+00   4.7620116e+00   2.3330425e+01
   2.5041168e+01   1.2679674e+01   2.3452590e+01
   4.9650445e+01   4.2745557e+01   2.2913245e+01
   7.3538887e+01   6.0024101e+01   2.3111324e+01
   6.7239053e+01   4.9254033e+01   2.2789521e+01
   5.1905760e+01   2.8822860e+01   2.8166978e+01
   1.0898312e+01   6.1228747e+00   2.6300112e+01
   7.1908647e+01   5.6539857e+01   2.3008215e+01
   7.0017602e+01   5.3941296e+01   2.2876777e+01
   4.3764356e+00   5.9295137e+00   2.2447775e+01
   3.0548361e+01   2.9690351e+01   2.2840791e+01
   5.3438014e+00   3.8751033e+00   2.7937407e+01
   6.8158701e+01   5.8250910e+01   2.2998773e+01
   7.3500027e+01   6.0038916e+01   2.3013461e+01
   6.2540323e+01   5.6263231e+01   2.2981405e+01
   7.3480778e+01   5.9938971e+01   2.3021065e+01
   4.9910614e+00   3.7580514e+00   2.8091515e+01
   7.2403143e+01   5.9824135e+01   2.3001984e+01
   4.4353196e+01   4.5123744e+01   2.2915348e+01
   7.8350421e+00   4.9419992e+00   2.6369347e+01
   1.7569402e+01   8.7129457e+00   2.7332260e+01
   2.1731241e+01   1.8448541e+01   2.2746985e+01
   2.4035069e+01   3.0402158e+01   2.2848328e+01
   4.8934216e+01   5.0648927e+01   2.2940036e+01
   4.0559924e+00   4.2262619e+00   2.3300822e+01
   7.1381510e+01   5.8918430e+01   2.3004332e+01
   7.3241586e+01   5.9409802e+01   2.2988095e+01
   7.3495913e+01   5.9315058e+01   2.4344289e+01
   6.2384272e+01   4.2620258e+01   2.2711141e+01
   1.5591392e+01   7.8096448e+00   2.8154186e+01
   2.9670838e+01   1.4267259e+01   2.7311602e+01
   7.3505829e+01   6.0029303e+01   2.3013821e+01
   6.2069345e+01   3.9672150e+01   2.6208078e+01
   9.6010718e+00   5.4381964e+00   2.8132306e+01
   6.8389110e+01   5.7746411e+01   2.2998457e+01
   3.4178291e+01   3.2588765e+01   2.2858719e+01
   7.1458721e+00   9.0936425e+00   2.2589522e+01
   1.3783367e+01   7.0782368e+00   2.8126320e+01
   5.0430275e+00   3.7752442e+00   2.7893294e+01
   1.5891771e+01   8.3850721e+00   2.4452001e+01
   4.0702874e+01   4.0208462e+01   2.2894341e+01
   1.0744857e+01   7.0417590e+00   2.2882784e+01
   9.6572812e+00   5.4964130e+00   2.7725626e+01
   4.3623530e+01   2.3589450e+01   2.3109145e+01
   5.9394365e+01   5.3513472e+01   2.2964841e+01
   7.3420461e+01   6.0006975e+01   2.3013611e+01
   7.2258083e+01   5.6099015e+01   2.5358635e+01
   2.4648721e+01   1.2170836e+01   2.4653681e+01
   2.6628527e+01   1.4852896e+01   2.2476875e+01
   7.1707189e+01   5.5761080e+01   2.3436589e+01
   4.9179552e+00   3.8010944e+00   2.7110772e+01
   7.3524174e+01   6.0040893e+01   2.3013872e+01
   9.0499227e+00   1.6349366e+01   2.2768206e+01
   2.6483616e+01   1.2869539e+01   2.5855484e+01
   3.0760877e+01   1.4916732e+01   2.6625042e+01
   7.5617272e+00   1.1599122e+01   2.2686127e+01
   5.8449286e+01   3.5833976e+01   2.4847866e+01
   7.3450636e+01   5.9943010e+01   2.3011761e+01
   5.5912024e+00   6.8535217e+00   2.2449010e+01
   6.5795139e+01   4.8104116e+01   2.2843147e+01
   3.0513753e+01   1.4620012e+01   2.7995076e+01
   7.0568313e+01   5.5206964e+01   2.2916284e+01
   4.6510211e+00   7.2442800e+00   2.2498991e+01
   5.4016341e+01   3.1589302e+01   2.4060772e+01
   6.4715360e+01   5.7038952e+01   2.2988837e+01
   3.7876263e+01   3.1904307e+01   2.2850026e+01
   5.2369568e+01   3.7816550e+01   2.2858117e+01
   9.1794586e+00   5.6553340e+00   2.4788467e+01
   5.8169522e+00   4.8324662e+00   2.3294555e+01
   7.2703454e+00   5.3666563e+00   2.3293449e+01
   4.1504336e+01   2.3251449e+01   2.2521311e+01
   7.2562651e+01   5.9591959e+01   2.3010356e+01
   3.9175696e+01   2.0182392e+01   2.4168179e+01
   4.0605583e+00   4.9978247e+00   2.2595956e+01
   5.2531572e+00   4.5547948e+00   2.3433740e+01
   3.9366118e+01   3.1359631e+01   2.2841721e+01
   6.8319354e+01   5.0784808e+01   2.2802339e+01
   6.1880965e+01   5.5859028e+01   2.2986726e+01
   5.4136606e+01   5.2812878e+01   2.2961566e+01
   4.2001623e+01   3.9335795e+01   2.2892795e+01
   2.2854785e+01   3.2074275e+01   2.2855667e+01
   4.5163428e+00   4.2405759e+00   2.3554047e+01
   7.3514314e+01   6.0037569e+01   2.3013855e+01
   7.3442363e+01   5.9989100e+01   2.3013538e+01
   1.8235937e+01   2.7977192e+01   2.2837477e+01
   2.9402266e+01   3.8731549e+01   2.2882757e+01
   4.2405555e+01   4.7196230e+01   2.2924987e+01
   1.9557179e+01   2.1657606e+01   2.2796806e+01
   2.6902324e+01   2.3448029e+01   2.2799309e+01
   3.5574362e+01   1.7876783e+01   2.4682421e+01
   3.0989286e+01   1.9979000e+01   2.2691312e+01
   3.8503516e+01   2.2787758e+01   2.2638558e+01
   7.2885488e+01   5.9710860e+01   2.3011812e+01
   6.6676097e+01   4.6387988e+01   2.4762178e+01
   1.2707813e+01   1.7086301e+01   2.2768982e+01
   7.3525474e+01   6.0041007e+01   2.3013893e+01
   7.2567213e+01   5.8892272e+01   2.3004887e+01
   5.5836870e+01   3.2474743e+01   2.7877140e+01
   1.1891299e+01   2.0558273e+01   2.2798531e+01
   7.3575475e+01   5.9257519e+01   2.4841021e+01
   6.2223900e+01   4.0604766e+01   2.3681028e+01
   4.0812817e+00   4.1971973e+00   2.3350689e+01
   2.3018518e+01   1.1268659e+01   2.5701791e+01
   5.9264039e+01   5.4889800e+01   2.2979370e+01
   3.7735462e+01   4.0044012e+01   2.2890794e+01
   7.3511284e+01   6.0036229e+01   2.3013860e+01
   7.1773606e+01   5.9277526e+01   2.3007729e+01
   2.9376139e+01   1.4044782e+01   2.7928611e+01
   7.2928152e+01   5.8214435e+01   2.3911872e+01
   7.3508740e+01   6.0047784e+01   2.3013113e+01
   4.8208786e+00   6.8181009e+00   2.2461616e+01
   4.0601736e+01   2.0692829e+01   2.6418981e+01
   4.0204170e+01   2.4251760e+01   2.2671546e+01
   7.2352128e+01   5.9598294e+01   2.3011287e+01
   4.3842198e+01   2.3745278e+01   2.3107974e+01
   6.6911644e+00   1.2253014e+01   2.2706723e+01
   7.3501150e+01   5.9295837e+01   2.4408500e+01
   7.2972013e+01   5.9440698e+01   2.3010239e+01
   6.6529283e+01   4.9737511e+01   2.2878684e+01
   1.5251774e+01   2.4750506e+01   2.2822402e+01
   4.6872777e+01   4.8340679e+01   2.2933499e+01
   6.1984118e+01   4.0548169e+01   2.3235443e+01
   1.4106048e+01   2.0261737e+01   2.2795503e+01
   4.4634458e+00   3.8510705e+00   2.5262218e+01
   1.8963299e+01   2.7081968e+01   2.2834330e+01
   1.5721858e+01   7.9221420e+00   2.7538656e+01
   4.3140590e+00   4.3985197e+00   2.3129284e+01
   3.3411705e+01   1.8751538e+01   2.2511505e+01
   4.9569132e+00   3.9772162e+00   2.5597447e+01
   4.0623646e+00   5.0259891e+00   2.2583536e+01
   7.3524868e+01   6.0037185e+01   2.3018658e+01
   6.9105117e+01   5.2834483e+01   2.2883952e+01
   6.3363965e+01   4.2077256e+01   2.3662110e+01
   6.8962492e+01   5.8585169e+01   2.2997679e+01
   5.7897599e+01   5.3133305e+01   2.2960537e+01
   1.8570830e+01   2.8766192e+01   2.2839791e+01
   2.0581364e+01   1.0321760e+01   2.4778014e+01
   4.0515349e+00   4.9531443e+00   2.2620070e+01
   3.6759480e+01   2.7125959e+01   2.2810084e+01
   7.3265780e+01   5.9873068e+01   2.3012789e+01
   1.0665706e+01   1.8939604e+01   2.2787550e+01
   4.1296207e+01   3.2407263e+01   2.2846666e+01
   4.1703194e+00   4.7790840e+00   2.2744664e+01
   7.3573008e+01   5.9423305e+01   2.4490086e+01
   4.7238626e+01   3.3323540e+01   2.2835616e+01
   4.0892243e+00   4.7102649e+00   2.2774767e+01
   1.4507402e+01   1.9337321e+01   2.2787294e+01
   3.2205206e+01   1.5490954e+01   2.8187674e+01
   5.6293855e+00   5.5581651e+00   2.2581329e+01
   3.4506235e+01   4.2531275e+01   2.2894169e+01
   4.9701806e+00   3.7591088e+00   2.7994336e+01
   6.7857714e+01   4.9672048e+01   2.2790232e+01
   1.0066198e+01   5.6445776e+00   2.7833691e+01
   2.0573681e+01   3.1008914e+01   2.2845737e+01
   6.4952395e+01   5.6485802e+01   2.2983539e+01
   6.0335847e+01   5.3525338e+01   2.2968088e+01
   7.3553111e+01   5.9990936e+01   2.3245213e+01
   4.1727197e+01   2.2403336e+01   2.3007840e+01
   4.9254991e+00   6.5657109e+00   2.2445025e+01
   4.3200401e+00   3.9075053e+00   2.4557376e+01
   7.3403848e+01   5.9149262e+01   2.4248555e+01
   7.1357317e+01   5.7001094e+01   2.2961475e+01
   2.0208397e+01   3.0170543e+01   2.2846657e+01
   7.0415223e+01   5.9004025e+01   2.3005249e+01
   4.2601514e+01   2.2322006e+01   2.4671159e+01
   7.3487333e+01   6.0042097e+01   2.3012990e+01
   6.0641226e+01   4.1473666e+01   2.2779964e+01
   3.4795315e+01   4.0637001e+01   2.2894240e+01
   6.9349995e+01   5.8699018e+01   2.2999846e+01
   3.4478196e+01   1.6745360e+01   2.8187515e+01
   1.2476031e+01   7.3857551e+00   2.3270890e+01
   6.3227078e+00   1.1355041e+01   2.2687058e+01
   4.7309120e+01   4.1422144e+01   2.2906066e+01
   1.1704998e+01   1.0404712e+01   2.2573583e+01
   7.2331704e+01   5.9585373e+01   2.3009877e+01
   7.3598651e+01   5.9627975e+01   2.4194366e+01
   2.5485333e+01   1.2624343e+01   2.4361127e+01
   5.6084800e+01   3.2769549e+01   2.7626053e+01
   3.5623172e+01   2.0779816e+01   2.2602986e+01
   6.9505949e+01   5.8586088e+01   2.3004893e+01
   1.6965963e+01   1.3496178e+01   2.2642867e+01
   6.1045105e+00   4.1544849e+00   2.8126392e+01
   6.1901709e+01   3.9046819e+01   2.8227198e+01
   6.1263416e+00   4.1821189e+00   2.8124199e+01
   3.4163020e+01   1.6598269e+01   2.8188788e+01
   5.2294618e+00   3.8531574e+00   2.8121874e+01
   4.9156678e+00   3.9919985e+00   2.7626278e+01
   1.0434711e+01   1.8708662e+01   2.2783489e+01
   2.6748157e+01   3.6466241e+01   2.3694193e+01
   4.9909531e+00   3.7588437e+00   2.8096529e+01
   4.7195204e+00   3.8041297e+00   2.6766496e+01
   6.8780298e+01   5.8141819e+01   2.4238166e+01
   5.0032725e+01   2.9402570e+01   2.8212153e+01
   3.6334140e+01   1.9191250e+01   2.8195956e+01
   9.0983584e+00   8.9999965e+00   2.8159825e+01
   1.5241402e+01   2.0127508e+01   2.7978861e+01
   3.8807309e+01   4.0755274e+01   2.7575827e+01
   2.8974346e+01   1.3847826e+01   2.8179571e+01
   3.5180368e+01   3.8170666e+01   2.7684954e+01
   2.1342881e+01   1.0260962e+01   2.8163455e+01
   4.2896451e+00   5.1487761e+00   2.3535755e+01
   4.9963015e+00   3.7586403e+00   2.8121357e+01
   9.4304802e+00   1.6541295e+01   2.4450043e+01
   6.6408448e+00   1.1956871e+01   2.3620581e+01
   4.2146724e+00   3.9527738e+00   2.4263866e+01
   7.2599796e+01   5.9882325e+01   2.3024015e+01
   6.2200295e+01   4.7539100e+01   2.8085622e+01
   3.6968155e+01   2.6696348e+01   2.8208423e+01
   5.1629781e+01   5.1853575e+01   2.3098194e+01
   2.3743330e+01   1.1312892e+01   2.8173605e+01
   4.3767455e+00   4.1917622e+00   2.4887259e+01
   2.4067189e+01   2.2719751e+01   2.8192729e+01
   4.9973510e+00   3.7589415e+00   2.8121386e+01
   3.8316820e+01   2.0745335e+01   2.8199286e+01
   3.9681150e+01   4.5645766e+01   2.3365069e+01
   5.0129117e+00   3.7770215e+00   2.8121462e+01
   5.5797075e+01   4.1932243e+01   2.8213068e+01
   1.2935074e+01   9.8012586e+00   2.8156634e+01
   4.7976588e+00   3.7734659e+00   2.7167794e+01
   5.3366305e+00   3.8787244e+00   2.8123131e+01
   5.4954112e+01   5.2646371e+01   2.4712520e+01
   2.3070509e+01   1.1175977e+01   2.8167379e+01
   1.1999083e+01   1.7304646e+01   2.7647138e+01
   4.3064341e+00   5.0330602e+00   2.3750610e+01
   6.7495900e+01   5.1342946e+01   2.7856647e+01
   3.6296467e+01   2.2876574e+01   2.8204234e+01
   5.0825135e+00   3.7700251e+00   2.8128538e+01
   2.7679976e+01   1.3398888e+01   2.8176443e+01
   1.3995419e+01   8.2959153e+00   2.8150488e+01
   1.6334547e+01   2.6352048e+01   2.2862989e+01
   7.3538458e+00   4.6618893e+00   2.8126367e+01
   4.4516446e+01   4.3819989e+01   2.7563103e+01
   4.4549156e+01   2.3152449e+01   2.8202950e+01
   4.3833184e+01   3.4547066e+01   2.8214846e+01
   3.2986783e+01   3.2478771e+01   2.8183236e+01
   5.7638810e+01   4.8937935e+01   2.7654664e+01
   6.7525501e+01   5.8099636e+01   2.3176337e+01
   5.9237079e+00   4.0872715e+00   2.8126132e+01
   2.4463590e+01   3.0285980e+01   2.7712747e+01
   4.2746532e+01   2.8528912e+01   2.8212047e+01
   5.5885122e+00   7.6211213e+00   2.6488457e+01
   5.8279578e+01   3.7014825e+01   2.8223489e+01
   5.5490455e+00   4.1383772e+00   2.8124029e+01
   5.0866305e+00   3.7723609e+00   2.8128232e+01
   7.1968824e+01   5.4702678e+01   2.7483854e+01
   5.1521588e+00   3.8613695e+00   2.8122058e+01
   5.5109023e+00   3.9189652e+00   2.8131364e+01
   8.1882654e+00   1.5075506e+01   2.3244840e+01
   1.6797734e+01   8.3387060e+00   2.8150297e+01
   4.0078265e+01   2.7680201e+01   2.8210094e+01
   2.4497928e+01   1.1750355e+01   2.8170361e+01
   3.3522865e+01   3.6714453e+01   2.7780804e+01
   9.3823877e+00   9.8761360e+00   2.8163824e+01
   6.7955891e+01   5.7408317e+01   2.4972188e+01
   1.0688015e+01   1.2955602e+01   2.8137373e+01
   1.6256153e+01   8.2196193e+00   2.8146430e+01
   6.5354949e+01   4.3422772e+01   2.8227076e+01
   5.0053781e+00   3.7621428e+00   2.8121356e+01
   3.6242143e+01   4.0636532e+01   2.7079926e+01
   4.3564335e+00   4.2687940e+00   2.4742288e+01
   7.0475301e+01   5.9190346e+01   2.2996640e+01
   5.1736346e+01   3.6774378e+01   2.8221956e+01
   3.5893608e+01   1.7620923e+01   2.8191435e+01
   9.8967020e+00   5.5736797e+00   2.8136216e+01
   6.9545038e+00   4.4647968e+00   2.8129275e+01
   4.4575663e+00   4.1302077e+00   2.5312746e+01
   7.3184405e+01   5.9958015e+01   2.3423808e+01
   6.2218860e+01   4.0530462e+01   2.8227353e+01
   7.2107198e+01   5.7027110e+01   2.6695282e+01
   5.0878315e+00   3.9472007e+00   2.8125709e+01
   2.6022361e+01   1.8231422e+01   2.8193177e+01
   2.7094911e+01   1.4441099e+01   2.8183338e+01
   7.3367012e+01   5.8820828e+01   2.5480890e+01
   4.5725224e+00   5.8344944e+00   2.4126627e+01
   6.2523316e+01   3.9814373e+01   2.8227844e+01
   3.9304301e+01   1.9878962e+01   2.8196733e+01
   2.8608544e+01   3.3697149e+01   2.7679763e+01
   5.0034466e+01   4.7636262e+01   2.7197022e+01
   6.9405795e+01   5.8103229e+01   2.4726818e+01
   5.0969064e+01   4.6486210e+01   2.7632254e+01
   2.2305560e+01   2.9110314e+01   2.7466184e+01
   3.0417426e+01   1.5194323e+01   2.8183177e+01
   4.7629410e+01   4.6090804e+01   2.7347006e+01
   8.5471426e+00   5.2255002e+00   2.8129331e+01
   2.8525574e+01   1.5662348e+01   2.8187769e+01
   4.9495766e+01   3.4860627e+01   2.8220062e+01
   4.9962096e+00   3.7586700e+00   2.8121336e+01
   7.3495523e+01   6.0031098e+01   2.3449652e+01
   4.9969404e+00   3.7588442e+00   2.8121368e+01
   5.9092146e+00   1.0766403e+01   2.2684578e+01
   5.0503982e+00   3.8104639e+00   2.8121664e+01
   1.6578385e+01   2.2314955e+01   2.7796400e+01
   4.6823002e+00   3.7916577e+00   2.6603782e+01
   3.6436980e+01   1.8322505e+01   2.8193211e+01
   4.4831586e+01   2.3614999e+01   2.8203421e+01
   3.8102060e+01   2.1723172e+01   2.8201574e+01
   1.7737843e+01   8.7277556e+00   2.8152376e+01
   5.5969185e+01   4.4228675e+01   2.8155195e+01
   5.2082134e+01   2.9280389e+01   2.8211835e+01
   6.0537073e+00   4.7711290e+00   2.8127703e+01
   2.1751303e+01   1.7848508e+01   2.8189612e+01
   5.2855368e+00   6.6374349e+00   2.6533226e+01
   3.1003019e+01   2.0262897e+01   2.8198869e+01
   1.4049566e+01   7.2741851e+00   2.8142491e+01
   5.4213004e+00   3.9239327e+00   2.8122571e+01
   4.7160814e+00   3.8912704e+00   2.6691108e+01
   5.4471356e+00   3.9577517e+00   2.8123374e+01
   6.4064348e+00   6.1270721e+00   2.8150177e+01
   6.1751673e+00   4.9119994e+00   2.8128560e+01
   6.5521979e+01   4.3652065e+01   2.8226439e+01
   3.2307186e+01   3.4382137e+01   2.8048766e+01
   4.9962852e+00   3.7586744e+00   2.8121343e+01
   6.8122568e+01   5.6408037e+01   2.6166584e+01
   6.8201219e+01   5.3241043e+01   2.7557218e+01
   5.7201432e+00   4.1279590e+00   2.8124196e+01
   6.5409160e+01   4.3516795e+01   2.8226755e+01
   5.0111816e+01   4.9804587e+01   2.5689444e+01
   6.3202398e+00   4.3215163e+00   2.8123726e+01
   6.7517101e+01   4.6729571e+01   2.8199903e+01
   6.7167605e+00   5.4094450e+00   2.8131636e+01
   4.9977815e+00   3.7579250e+00   2.8121816e+01
   3.4693617e+01   1.6882482e+01   2.8190399e+01
   9.5561318e+00   5.4217011e+00   2.8141922e+01
   2.2484485e+01   1.2661098e+01   2.8177901e+01
   7.3590280e+01   5.9881562e+01   2.3646032e+01
   4.9456623e+00   3.9635898e+00   2.7785770e+01
   5.0133690e+00   3.7652882e+00   2.8121377e+01
   4.8800041e+00   5.3117611e+00   2.6217196e+01
   5.0361632e+00   3.7716363e+00   2.8121907e+01
   1.8335788e+01   2.2697580e+01   2.8099770e+01
   8.9376163e+00   5.2079555e+00   2.8134319e+01
   6.1104196e+01   5.5729430e+01   2.2981902e+01
   1.1075042e+01   8.5155169e+00   2.8149348e+01
   6.0736678e+01   4.1856236e+01   2.8225142e+01
   7.2697017e+00   5.3744310e+00   2.8131835e+01
   6.5672621e+00   4.6276610e+00   2.8126944e+01
   3.4512750e+01   3.0923707e+01   2.8201818e+01
   5.8754956e+01   3.8033743e+01   2.8224769e+01
   1.7961731e+01   8.8069010e+00   2.8155604e+01
   7.3512587e+01   6.0119479e+01   2.3121825e+01
   4.7618835e+01   2.6165340e+01   2.8207168e+01
   8.3783904e+00   5.2233817e+00   2.8135077e+01
   1.7705038e+01   9.6007492e+00   2.8162146e+01
   5.6377129e+01   4.9721001e+01   2.7357105e+01
   1.7574354e+01   2.7112023e+01   2.4539148e+01
   4.9996948e+00   3.9175544e+00   2.8032247e+01
   3.5077291e+01   2.4688074e+01   2.8206391e+01
   2.7389274e+01   1.3153518e+01   2.8175877e+01
   6.1415546e+00   4.2231084e+00   2.8124022e+01
   6.3887143e+00   7.5674960e+00   2.8088108e+01
   1.3215896e+01   6.8858880e+00   2.8142214e+01
   3.8280526e+01   2.0314975e+01   2.8198168e+01
   4.3431080e+01   3.6306474e+01   2.8209934e+01
   6.8770932e+01   5.1646604e+01   2.7870149e+01
   4.1946949e+00   5.6972095e+00   2.2468048e+01
   2.7970877e+01   3.7076856e+01   2.4599410e+01
   4.3495947e+00   4.6400106e+00   2.4400228e+01
   2.1394360e+01   1.4563837e+01   2.8180834e+01
   4.5221562e+00   3.9018109e+00   2.5754178e+01
   7.3528705e+01   6.0040125e+01   2.3031703e+01
   6.3150165e+00   4.2353613e+00   2.8126204e+01
   4.9905183e+00   3.8548364e+00   2.8045402e+01
   7.1502989e+01   5.3924856e+01   2.7624282e+01
   1.4631903e+01   2.4280647e+01   2.2845511e+01
   4.8515219e+01   3.4155194e+01   2.8219211e+01
   5.8347263e+01   4.1022336e+01   2.8224175e+01
   1.9571637e+01   9.4892497e+00   2.8159649e+01
   4.2238715e+00   4.1008737e+00   2.4214660e+01
   6.2423485e+01   4.8789046e+01   2.7965782e+01
   1.8916958e+01   1.0891571e+01   2.8167997e+01
   2.1128928e+01   2.0147476e+01   2.8190297e+01
   4.3723163e+01   4.7888091e+01   2.3413115e+01
   5.4994405e+01   3.2258423e+01   2.8216583e+01
   2.1082510e+01   1.0134006e+01   2.8165757e+01
   7.1397690e+01   5.5004862e+01   2.7383164e+01
   3.4849813e+01   2.8211206e+01   2.8206464e+01
   4.3870184e+00   4.6058067e+00   2.4615273e+01
   1.1240455e+01   6.7822454e+00   2.8141688e+01
   5.0544083e+00   3.7658474e+00   2.8126384e+01
   2.9120371e+01   2.4588008e+01   2.8201102e+01
   2.7156129e+01   1.5101036e+01   2.8186701e+01
   4.9922063e+01   5.0846534e+01   2.3803874e+01
   7.0320151e+01   5.1458274e+01   2.7946778e+01
   6.9648888e+00   4.6439969e+00   2.8130870e+01
   7.0726624e+01   5.2280425e+01   2.7857883e+01
   4.7269774e+01   2.5081445e+01   2.8206968e+01
   5.1412947e+00   3.8055184e+00   2.8123453e+01
   7.2891030e+01   5.6795361e+01   2.6888572e+01
   7.3472199e+01   6.0136246e+01   2.3008054e+01
   2.9235539e+01   1.3946264e+01   2.8183142e+01
   4.0449060e+00   4.6102773e+00   2.2966953e+01
   4.3501505e+00   3.8748225e+00   2.4958889e+01
   1.5794111e+01   1.3692976e+01   2.8175549e+01
   6.2717145e+00   1.0686464e+01   2.4469849e+01
   7.4307862e+00   1.0546107e+01   2.7778259e+01
   4.9549487e+00   3.7798949e+00   2.7907291e+01
   3.6127551e+01   3.9402659e+01   2.7506361e+01
   1.7062768e+01   1.2360406e+01   2.8169734e+01
   2.9642257e+01   1.5784122e+01   2.8187598e+01
   7.3525018e+01   6.0117533e+01   2.3112516e+01
   7.3454096e+01   5.8696875e+01   2.5609061e+01
   4.9962493e+00   3.7586871e+00   2.8121335e+01
   1.2196991e+01   1.3142329e+01   2.8169641e+01
   5.2618272e+00   9.1196104e+00   2.2643274e+01
   4.0436579e+01   3.7295574e+01   2.8173302e+01
   7.2746777e+01   5.6693343e+01   2.6956106e+01
   5.4804156e+01   3.8678924e+01   2.8223742e+01
   1.2234957e+01   6.6173221e+00   2.8137689e+01
   3.8812816e+01   1.9393713e+01   2.8195830e+01
   5.5295697e+00   3.9388264e+00   2.8126793e+01
   5.2709687e+01   4.3806635e+01   2.8111030e+01
   4.5565660e+01   4.8978115e+01   2.2949760e+01
   8.3784516e+00   5.7289379e+00   2.8136915e+01
   3.6507098e+01   2.2079691e+01   2.8203148e+01
   4.9978610e+00   3.7618132e+00   2.8121401e+01
   6.0056021e+01   4.4776263e+01   2.8190687e+01
   5.0779279e+01   5.0032742e+01   2.5777869e+01
   6.2871626e+01   4.0152382e+01   2.8229000e+01
   5.0622949e+00   3.8118122e+00   2.8121704e+01
   5.0220077e+00   3.7721202e+00   2.8121437e+01
   7.2624450e+01   5.9439818e+01   2.4260271e+01
   6.3013046e+01   5.0920001e+01   2.7663489e+01
   6.0850143e+00   4.1455392e+00   2.8126809e+01
   4.7260043e+01   2.5120963e+01   2.8205905e+01
   6.7719002e+01   5.8208286e+01   2.3003777e+01
   5.3828418e+01   3.6082983e+01   2.8221996e+01
   5.1115451e+00   3.8208995e+00   2.8121742e+01
   5.0916727e+00   4.0492728e+00   2.8129562e+01
   1.4117071e+01   7.2399559e+00   2.8144691e+01
   1.0413098e+01   5.7712723e+00   2.8137471e+01
   6.2634212e+00   4.2230742e+00   2.8125491e+01
   1.5540687e+01   7.8457640e+00   2.8146786e+01
   7.0556584e+00   4.4978309e+00   2.8130778e+01
   1.1051001e+01   6.1845189e+00   2.8135959e+01
   3.0447439e+01   2.7919385e+01   2.8197483e+01
   6.4970561e+00   1.1481078e+01   2.3944163e+01
   5.8239819e+00   4.0625218e+00   2.8123749e+01
   4.0938024e+00   4.2982237e+00   2.3465735e+01
   6.0521089e+00   4.1321944e+00   2.8127076e+01
   5.0050842e+00   3.7612870e+00   2.8121550e+01
   5.8885045e+00   4.0749785e+00   2.8125907e+01
   7.3158848e+01   5.9997819e+01   2.3255021e+01
   1.2988255e+01   2.1262174e+01   2.4985439e+01
   7.3551870e+01   5.9983216e+01   2.3620411e+01
   5.8487764e+00   4.0629763e+00   2.8125122e+01
   4.3631317e+00   4.4308870e+00   2.4658570e+01
   5.3424027e+00   3.9413349e+00   2.8122681e+01
   1.1149834e+01   6.1258314e+00   2.8135910e+01
   5.9073723e+00   4.1107506e+00   2.8124195e+01
   4.9170027e+01   2.6715866e+01   2.8207992e+01
   1.1460265e+01   6.2358523e+00   2.8136865e+01
   1.1689238e+01   9.0850207e+00   2.8152542e+01
   8.7539706e+00   1.5519085e+01   2.4383210e+01
   5.8102135e+01   5.2171234e+01   2.6552864e+01
   6.1492890e+01   3.8551636e+01   2.8226675e+01
   7.2210965e+01   5.7719485e+01   2.6234751e+01
   6.9037170e+00   4.6042060e+00   2.8130614e+01
   4.2220065e+01   4.3780594e+01   2.7210824e+01
   7.3535475e+01   6.0109615e+01   2.3073702e+01
   7.1386433e+01   5.3657071e+01   2.7668409e+01
   6.2869882e+01   5.6378561e+01   2.3147361e+01
   5.6106214e+01   5.3048930e+01   2.4772297e+01
   4.9523292e+01   5.0649510e+01   2.3832164e+01
   4.9792636e+00   3.7622791e+00   2.8037083e+01
   1.7270721e+01   2.1013343e+01   2.8139015e+01
   7.6682461e+00   1.1421948e+01   2.7517522e+01
   5.9922870e+00   9.7831174e+00   2.4854066e+01
   4.9962921e+00   3.7585944e+00   2.8121373e+01
   4.3270096e+01   4.3210478e+01   2.7556053e+01
   1.7137008e+01   2.1082837e+01   2.8129200e+01
   7.3601131e+01   5.9466905e+01   2.4534934e+01
   5.8917803e+01   4.3754418e+01   2.8204352e+01
   4.0827270e+00   4.8382306e+00   2.2904043e+01
   6.5211867e+01   5.1611794e+01   2.7681304e+01
   5.0144861e+00   3.7644770e+00   2.8121641e+01
   5.0147325e+00   3.7562035e+00   2.8124682e+01
   5.3690462e+01   5.2771567e+01   2.3083149e+01
   5.9373510e+00   4.0990579e+00   2.8124940e+01
   7.9703535e+00   6.4547391e+00   2.8137900e+01
   4.5521114e+01   4.4138569e+01   2.7609515e+01
   4.9986865e+00   3.7576715e+00   2.8122029e+01
   4.1895140e+00   3.9882733e+00   2.4124165e+01
   5.2984959e+01   3.0666411e+01   2.8213947e+01
   9.5474872e+00   1.4023563e+01   2.7647140e+01
   4.7958906e+01   2.5654864e+01   2.8206692e+01
   1.9574276e+01   9.6158152e+00   2.8155719e+01
   4.5504649e+01   4.7721232e+01   2.5503840e+01
   1.7804292e+01   2.8043108e+01   2.2877703e+01
   1.0424904e+01   1.8471817e+01   2.3385416e+01
   5.7358649e+00   4.0198732e+00   2.8125352e+01
   5.2142605e+00   3.8551730e+00   2.8122396e+01
   7.3259634e+01   5.9946761e+01   2.3529846e+01
   5.6241036e+01   3.3514811e+01   2.8218621e+01
   5.0539859e+01   3.4728852e+01   2.8219953e+01
   4.8241630e+01   4.6170855e+01   2.7406959e+01
   5.0458478e+00   3.7751236e+00   2.8121926e+01
   4.8393383e+01   4.9375568e+01   2.5210079e+01
   1.8216137e+01   2.8111234e+01   2.3935210e+01
   1.7241616e+01   8.4973272e+00   2.8156150e+01
   8.2423100e+00   1.4853509e+01   2.3976211e+01
   5.1566087e+00   3.8158272e+00   2.8121990e+01
   1.0269834e+01   1.8353112e+01   2.3107758e+01
   2.1094978e+01   1.0192681e+01   2.8160099e+01
   7.3537138e+01   6.0027263e+01   2.3096957e+01
   7.2638535e+00   4.7230867e+00   2.8126722e+01
   2.3045375e+01   1.2098552e+01   2.8173089e+01
   5.4750831e+00   4.1833210e+00   2.8123984e+01
   3.1982033e+01   4.0768917e+01   2.2892648e+01
   8.9965186e+00   1.5482375e+01   2.5222120e+01
   4.9758931e+00   3.7594007e+00   2.8024828e+01
   5.2175201e+00   3.8420154e+00   2.8121918e+01
   7.3444683e+01   5.9318699e+01   2.4879010e+01
   4.9813721e+00   3.9262973e+00   2.7960234e+01
   2.7754395e+01   2.2891416e+01   2.8200128e+01
   5.7549911e+01   3.4117884e+01   2.8221728e+01
   5.6323044e+01   5.0777760e+01   2.6970485e+01
   3.5406616e+01   1.7321888e+01   2.8190668e+01
   8.5824569e+00   5.3646119e+00   2.8136940e+01
   1.0179928e+01   5.7833417e+00   2.8133009e+01
   7.3442817e+01   6.0129426e+01   2.3027570e+01
   2.1326348e+01   2.9815203e+01   2.6476442e+01
   4.5890352e+00   4.0765720e+00   2.5979311e+01
   2.3938576e+01   3.0762263e+01   2.7399677e+01
   1.6524814e+01   2.6586042e+01   2.2833148e+01
   1.3619889e+01   7.5625753e+00   2.8149874e+01
   7.3442667e+01   5.8747106e+01   2.5569831e+01
   4.2627787e+01   3.3717074e+01   2.8213690e+01
   2.3477483e+01   2.4463116e+01   2.8181594e+01
   6.8188037e+01   5.5540842e+01   2.6794908e+01
   2.4459000e+01   1.6424578e+01   2.8187848e+01
   3.9421904e+01   3.5380888e+01   2.8199002e+01
   6.2019625e+00   4.2864982e+00   2.8126377e+01
   7.2678033e+01   5.8799146e+01   2.5263752e+01
   3.2897324e+01   2.0461120e+01   2.8199680e+01
   3.4774208e+01   1.9621607e+01   2.8197993e+01
   2.5730405e+01   1.3402986e+01   2.8177967e+01
   7.3397395e+01   5.8388328e+01   2.5872547e+01
   1.5406863e+01   8.8320833e+00   2.8157093e+01
   3.9467844e+01   1.9751060e+01   2.8196901e+01
   1.1347654e+01   1.6599506e+01   2.7584739e+01
   3.4067512e+01   1.6563019e+01   2.8188323e+01
   5.3829401e+00   3.9002917e+00   2.8122469e+01
   5.0756177e+00   3.7839340e+00   2.8122605e+01
   7.9129998e+00   1.0012861e+01   2.8095104e+01
   5.3672984e+00   3.8924542e+00   2.8122816e+01
   5.2680211e+00   3.8784244e+00   2.8122510e+01
   2.6294052e+01   3.6347780e+01   2.2880455e+01
   1.6667745e+01   1.8997012e+01   2.8164032e+01
   4.0614221e+00   4.1910974e+00   2.3384058e+01
   5.1412807e+01   2.8487408e+01   2.8210722e+01
   1.1789130e+01   8.7801767e+00   2.8150777e+01
   1.0052200e+01   1.7977248e+01   2.3262303e+01
   1.8581660e+01   1.1484227e+01   2.8169292e+01
   5.0129669e+00   3.7675126e+00   2.8121398e+01
   4.9700822e+01   3.4573048e+01   2.8219716e+01
   1.5987501e+01   7.9967244e+00   2.8149261e+01
   7.3473075e+01   6.0126158e+01   2.3060967e+01
   6.7963410e+01   4.7477885e+01   2.8183859e+01
   3.8604384e+01   1.9473933e+01   2.8195841e+01
   4.1939298e+00   4.2436900e+00   2.3979580e+01
   4.3970393e+01   3.7590599e+01   2.8203068e+01
   5.5808184e+00   4.0029801e+00   2.8122569e+01
   7.0601237e+00   1.3159028e+01   2.2869241e+01
   6.1658110e+00   5.8466403e+00   2.8148207e+01
   5.4566550e+00   3.9241623e+00   2.8123087e+01
   5.3357451e+00   3.8758865e+00   2.8123892e+01
   7.8065077e+00   7.6174064e+00   2.8155505e+01
   5.5906588e+00   4.0323910e+00   2.8123411e+01
   5.0066323e+00   3.7615541e+00   2.8121658e+01
   2.0021735e+01   9.7129700e+00   2.8156759e+01
   1.4411442e+01   7.3660497e+00   2.8144759e+01
   4.3825891e+00   4.0507651e+00   2.5002930e+01
   6.8380708e+01   5.8432782e+01   2.3039640e+01
   5.3033789e+00   3.8717015e+00   2.8122312e+01
   1.6855236e+01   2.6872797e+01   2.3135828e+01
   2.4401275e+01   1.1641502e+01   2.8171268e+01
   2.6394094e+01   3.6176693e+01   2.3668895e+01
   5.9546040e+01   4.8256880e+01   2.7900383e+01
   2.5799708e+01   1.2825405e+01   2.8174202e+01
   7.3531254e+01   6.0058575e+01   2.3025336e+01
   1.3637970e+01   1.1877283e+01   2.8167555e+01
   4.6558857e+01   3.4494190e+01   2.8217549e+01
   4.3203948e+00   5.9951812e+00   2.2728415e+01
   8.5151731e+00   5.1549724e+00   2.8129676e+01
   5.8331864e+01   5.3426868e+01   2.5431886e+01
   4.9562049e+01   3.0876079e+01   2.8214808e+01
   6.2731214e+01   5.5291495e+01   2.5236916e+01
   1.1863051e+01   6.3375557e+00   2.8140700e+01
   4.9823347e+01   5.1048174e+01   2.3021385e+01
   4.9998012e+00   3.7577453e+00   2.8122151e+01
   6.9222114e+01   5.8714572e+01   2.3156487e+01
   4.1695555e+00   5.4467389e+00   2.2622254e+01
   4.9975469e+00   3.7591586e+00   2.8121337e+01
   2.4226858e+01   3.2920158e+01   2.6073024e+01
   5.0000534e+00   3.7597728e+00   2.8121441e+01
   7.3226591e+00   4.7507100e+00   2.8128262e+01
   4.1819115e+00   5.4661482e+00   2.2659904e+01
   5.2181456e+01   5.1054144e+01   2.5273935e+01
   5.0267319e+01   4.8228060e+01   2.6993721e+01
   3.4348446e+01   3.9113645e+01   2.7220398e+01
   6.5996629e+01   4.4327132e+01   2.8223721e+01
   5.3296164e+00   6.6000702e+00   2.6750142e+01
   1.8083041e+01   9.5279117e+00   2.8160206e+01
   5.6326067e+01   5.3866058e+01   2.2966761e+01
   1.0406283e+01   1.6108788e+01   2.7111249e+01
   8.5616681e+00   5.3171083e+00   2.8136935e+01
   3.6117875e+01   1.7722033e+01   2.8192056e+01
   4.2597067e+00   4.0061362e+00   2.4446249e+01
   1.7237594e+01   2.3774914e+01   2.7550504e+01
   5.0159250e+00   3.7680497e+00   2.8121385e+01
   6.4471365e+01   4.9681966e+01   2.7943210e+01
   3.8357796e+01   1.9058901e+01   2.8195474e+01
   1.7327204e+01   2.7319868e+01   2.3409438e+01
   4.8186913e+01   4.3289677e+01   2.7982489e+01
   5.0106232e+00   3.7635201e+00   2.8121481e+01
   6.5778004e+00   1.2157221e+01   2.2920143e+01
   1.2151021e+01   6.4511448e+00   2.8141232e+01
   5.8175024e+01   3.6718183e+01   2.8223117e+01
   3.2705295e+01   4.1264559e+01   2.2995487e+01
   1.7593724e+01   2.3288045e+01   2.7834299e+01
   3.2104673e+01   4.0846323e+01   2.2940094e+01
   4.6070889e+00   3.8083265e+00   2.6232582e+01
   7.3414728e+01   5.8787849e+01   2.5522649e+01
   4.2963647e+01   2.3856193e+01   2.8204288e+01
   5.9158963e+01   4.6658031e+01   2.8069214e+01
   7.3510832e+01   5.9639050e+01   2.4390328e+01
   5.0220631e+00   3.7668158e+00   2.8121790e+01
   4.1885619e+00   4.7612877e+00   2.3496712e+01
   8.4098593e+00   1.2387472e+01   2.7654548e+01
   4.9961696e+00   3.7586499e+00   2.8121337e+01
   3.0770779e+01   1.4735415e+01   2.8185460e+01
   2.2772149e+01   3.1958883e+01   2.5533507e+01
   5.7306871e+00   4.0222852e+00   2.8124172e+01
   7.1772126e+01   5.4383281e+01   2.7544090e+01
   7.1715441e+01   5.9578358e+01   2.3097215e+01
   3.4030163e+01   1.8036394e+01   2.8193211e+01
   4.2137573e+00   3.9530115e+00   2.4259402e+01
   7.3522049e+01   5.9553542e+01   2.4546465e+01
   3.9939689e+01   3.4157396e+01   2.8208146e+01
   6.3158886e+01   4.0507661e+01   2.8229318e+01
   5.2272103e+00   3.9529323e+00   2.8122662e+01
   2.0160703e+01   2.6657818e+01   2.7614603e+01
   6.7875563e+01   4.7160214e+01   2.8188168e+01
   2.6031751e+01   3.5847297e+01   2.3719171e+01
   1.3235261e+01   2.1709733e+01   2.4748763e+01
   6.4374335e+01   5.4668232e+01   2.6484174e+01
   6.2203978e+01   4.8697165e+01   2.7967610e+01
   1.1973031e+01   1.6379038e+01   2.7934434e+01
   4.3740251e+01   2.2526163e+01   2.8203204e+01
   6.0201426e+01   4.6170505e+01   2.8133613e+01
   5.9871371e+01   4.4470228e+01   2.8196731e+01
   6.2233287e+01   3.9526050e+01   2.8227439e+01
   6.1704789e+00   4.5227882e+00   2.8126542e+01
   5.1574104e+00   3.7958137e+00   2.8129020e+01
   5.2832948e+00   3.8705566e+00   2.8122123e+01
   4.9959884e+00   3.7593464e+00   2.8120240e+01
   2.6515824e+01   1.2623916e+01   2.8176002e+01
   6.0535010e+01   3.7439458e+01   2.8225232e+01
   7.2399823e+01   5.9824443e+01   2.3006886e+01
   7.0983154e+01   5.2557732e+01   2.7802474e+01
   1.4472091e+01   7.7796155e+00   2.8149477e+01
   7.1096479e+01   5.9389116e+01   2.3057353e+01
   6.2931468e+00   4.7749339e+00   2.8127585e+01
   1.8940739e+01   1.2197687e+01   2.8172489e+01
   5.5135208e+00   4.1965189e+00   2.8124278e+01
   2.1695443e+01   1.0602359e+01   2.8164003e+01
   1.5262833e+01   7.7426573e+00   2.8145877e+01
   3.3089147e+01   1.6161424e+01   2.8186605e+01
   4.7135914e+01   4.5230069e+01   2.7526649e+01
   1.5476256e+01   7.9353187e+00   2.8143849e+01
   1.4197205e+01   7.7614326e+00   2.8151210e+01
   4.4473170e+00   5.6890148e+00   2.3685253e+01
   4.9966329e+00   3.7585229e+00   2.8121446e+01
   5.3787898e+00   3.9285996e+00   2.8123386e+01
   7.3521027e+01   5.9573822e+01   2.4511109e+01
   7.3447278e+01   6.0132074e+01   2.3013971e+01
   1.2880652e+01   8.6329105e+00   2.8153854e+01
   2.9562846e+01   3.1000136e+01   2.8163688e+01
   7.3190624e+01   6.0056945e+01   2.3064618e+01
