# Supplementary material for: Rethinking Colour Constancy
Source: PLoS One. 2015 Sep 10;10(9):e0135029. doi: 10.1371/journal.pone.0135029 (PMC4565710; doi:10.1371/journal.pone.0135029)
Supplement: S1 Dataset — (ZIP) [file pone.0135029.s002.zip › 5-TransitionMetamerReflectanceData/BtoN_20munsells/targetXYZ_18.txt]

   2.7154954e+01   1.3037872e+01   2.0834721e+01
   6.0630755e+01   3.8517272e+01   2.0690624e+01
   3.4865721e+00   3.5797343e+00   1.9201997e+01
   3.4734765e+00   3.8619123e+00   1.8812940e+01
   3.4109193e+00   3.6275495e+00   1.9057942e+01
   3.4126328e+00   3.4336672e+00   1.9531168e+01
   7.1894349e+01   5.7378653e+01   1.8957573e+01
   7.1909772e+01   5.7299329e+01   1.8961099e+01
   7.1821186e+01   5.6470836e+01   2.0322980e+01
   3.9946899e+01   4.1879286e+01   1.8880088e+01
   7.0697168e+01   5.6695963e+01   1.8958062e+01
   7.1086415e+01   5.7165661e+01   1.8954090e+01
   5.6106155e+01   3.8758191e+01   1.8828207e+01
   4.6529559e+01   4.1611366e+01   1.8884171e+01
   1.3808187e+01   1.3698469e+01   1.8669834e+01
   7.1828077e+01   5.7306432e+01   1.8959575e+01
   3.9899931e+00   4.7292928e+00   1.8439060e+01
   7.1741329e+01   5.7241879e+01   1.8960719e+01
   1.4776177e+01   7.3795535e+00   2.1822203e+01
   5.0130631e+01   4.9192961e+01   1.8914694e+01
   1.2952332e+01   7.0277387e+00   1.9517565e+01
   5.7307480e+01   4.8658817e+01   1.8917353e+01
   3.7974452e+01   4.2688022e+01   1.8884278e+01
   7.1440230e+01   5.6242851e+01   1.8968165e+01
   7.1910364e+01   5.7299548e+01   1.8961097e+01
   6.9866932e+01   5.6580267e+01   1.8958237e+01
   7.1937471e+01   5.7224011e+01   1.9250386e+01
   5.9602433e+00   1.1263123e+01   1.8660386e+01
   6.6950444e+01   4.6306961e+01   2.3701227e+01
   3.5046010e+01   1.7753676e+01   1.9096108e+01
   6.0639410e+01   5.3121227e+01   1.8943362e+01
   6.5127467e+01   4.9365225e+01   1.8912396e+01
   3.9426733e+00   5.3966610e+00   1.8390357e+01
   7.1553234e+01   5.7212151e+01   1.8959300e+01
   4.0492775e+01   3.0822768e+01   1.8824914e+01
   2.3205532e+01   1.0864588e+01   2.3203923e+01
   6.7290076e+01   5.5594863e+01   1.8953569e+01
   7.1619672e+01   5.7328489e+01   1.8955499e+01
   5.1664784e+00   6.8283015e+00   1.8485002e+01
   7.1865055e+01   5.7296104e+01   1.8960558e+01
   5.1097305e+01   4.6727015e+01   1.8903567e+01
   9.2415201e+00   5.7237534e+00   1.9158065e+01
   3.4481941e+00   4.2065014e+00   1.8577151e+01
   6.7169519e+01   5.5517285e+01   1.8946448e+01
   7.1694524e+01   5.7274642e+01   1.8958868e+01
   7.1910862e+01   5.7284068e+01   1.8996075e+01
   7.1910336e+01   5.7299452e+01   1.8961103e+01
   2.4617670e+01   1.4091224e+01   1.8486279e+01
   4.2868693e+01   2.1857070e+01   2.3677304e+01
   4.9638164e+01   2.7674520e+01   1.9962802e+01
   1.8239636e+01   2.7661336e+01   1.8811698e+01
   6.3028715e+01   4.3174851e+01   1.8674327e+01
   6.3432469e+01   5.4086222e+01   1.8946367e+01
   3.4307645e+00   3.6431726e+00   1.9040066e+01
   2.6351187e+01   1.3590425e+01   1.8648878e+01
   1.1175534e+01   1.4333095e+01   1.8699536e+01
   6.8526857e+01   5.0584931e+01   1.8970005e+01
   2.8811363e+01   1.3557518e+01   2.3337991e+01
   6.8751218e+00   5.3847104e+00   1.8610030e+01
   4.3030706e+01   4.4994223e+01   1.8895640e+01
   4.2303518e+00   7.3343838e+00   1.8526213e+01
   7.2087148e+01   5.7111025e+01   1.8971601e+01
   6.8444947e+01   5.6310472e+01   1.8948196e+01
   7.1865340e+01   5.7286675e+01   1.8960942e+01
   3.9383994e+01   1.9653116e+01   2.2918513e+01
   4.2150929e+01   2.6185387e+01   1.8712259e+01
   3.4784811e+00   4.4470198e+00   1.8477179e+01
   3.7800941e+01   3.6320665e+01   1.8858273e+01
   3.0971538e+01   2.5447701e+01   1.8791996e+01
   4.3104149e+00   3.2548251e+00   2.2621059e+01
   3.4256311e+01   4.0636526e+01   1.8873486e+01
   2.1664780e+01   1.4933126e+01   1.8622136e+01
   4.0322867e+00   6.7650492e+00   1.8494017e+01
   5.2504564e+01   4.9262690e+01   1.8916764e+01
   4.5694776e+00   3.2415366e+00   2.3801230e+01
   1.8761003e+01   8.9519467e+00   2.2789890e+01
   9.9116431e+00   1.5433675e+01   1.8722362e+01
   7.1912773e+01   5.7348706e+01   1.8959092e+01
   3.4660871e+00   4.7879417e+00   1.8399466e+01
   1.9919207e+01   9.8105268e+00   2.0035454e+01
   3.7649567e+00   3.4105861e+00   1.9948058e+01
   3.8341366e+00   3.2676705e+00   2.0972330e+01
   4.4107328e+01   4.6011357e+01   1.8901691e+01
   3.8650789e+00   3.3679693e+00   2.0331269e+01
   1.1213426e+01   6.1461435e+00   2.0272300e+01
   3.8260614e+00   3.2160995e+00   2.1441637e+01
   1.8721198e+01   1.5721149e+01   1.8680444e+01
   3.6294854e+01   2.0421910e+01   1.8549533e+01
   5.8094782e+01   3.5514255e+01   2.1039419e+01
   3.2475569e+01   3.6756608e+01   1.8858428e+01
   3.5259756e+00   3.3574918e+00   1.9851993e+01
   2.6665140e+01   1.2505023e+01   2.3186680e+01
   2.8963248e+01   1.4735359e+01   1.8779809e+01
   6.4152209e+01   4.5109409e+01   1.8737634e+01
   2.4015180e+01   3.3046618e+01   1.8839843e+01
   1.7333171e+01   8.3000359e+00   2.3193999e+01
   3.1783757e+01   3.0854268e+01   1.8832253e+01
   7.1884143e+01   5.7295523e+01   1.8960869e+01
   1.5376856e+01   2.4193975e+01   1.8800218e+01
   7.1225743e+01   5.4951418e+01   2.0927128e+01
   4.1925666e+00   3.1593177e+00   2.3330293e+01
   3.5540674e+00   4.8616301e+00   1.8389385e+01
   4.0712842e+01   4.1620246e+01   1.8879305e+01
   4.2677168e+00   3.1568968e+00   2.3786526e+01
   6.8933275e+01   5.4870673e+01   1.8949822e+01
   7.1916176e+01   5.7283416e+01   1.9022769e+01
   4.6305499e+00   3.2613121e+00   2.3827673e+01
   7.1950853e+01   5.7141081e+01   1.9491104e+01
   3.9343968e+01   1.9525219e+01   2.3639677e+01
   6.8488474e+01   5.5327366e+01   1.8951311e+01
   9.8504414e+00   1.3833335e+01   1.8696919e+01
   2.4752419e+01   1.6050201e+01   1.8622769e+01
   1.8357408e+01   1.9389247e+01   1.8750511e+01
   6.2316051e+01   5.3665080e+01   1.8943225e+01
   7.1528970e+01   5.7147830e+01   1.8960509e+01
   3.7648040e+00   3.2210576e+00   2.1340568e+01
   7.1927478e+01   5.7252635e+01   1.9141894e+01
   6.7620078e+01   5.4422701e+01   1.8947738e+01
   3.0572246e+01   2.4655477e+01   1.8783199e+01
   1.4860419e+01   2.3659885e+01   1.8796907e+01
   5.2464789e+00   4.1308715e+00   1.9364552e+01
   3.6107698e+00   5.3974254e+00   1.8388207e+01
   5.5656330e+01   5.1296671e+01   1.8928853e+01
   7.1896753e+01   5.7296569e+01   1.8961011e+01
   6.5690304e+01   5.5073617e+01   1.8951238e+01
   3.2230388e+01   1.6623946e+01   1.8676861e+01
   1.7733724e+01   8.6375690e+00   2.1682363e+01
   6.7927480e+01   5.5985176e+01   1.8952976e+01
   5.0123704e+00   8.9565533e+00   1.8601173e+01
   1.1969695e+01   6.0503977e+00   2.3721953e+01
   3.7907142e+01   4.2157965e+01   1.8882644e+01
   9.6631039e+00   5.5067936e+00   2.0473078e+01
   2.2355538e+01   3.1622627e+01   1.8832659e+01
   3.0028989e+01   3.7741411e+01   1.8861287e+01
   8.3178265e+00   1.4415424e+01   1.8711139e+01
   1.1793501e+01   6.4165693e+00   2.0067515e+01
   6.6114117e+01   5.5400673e+01   1.8948247e+01
   6.0424781e+01   5.2960356e+01   1.8938054e+01
   2.6605449e+01   2.6546380e+01   1.8807115e+01
   3.4649858e+00   3.3656614e+00   1.9823614e+01
   4.4229636e+01   2.3389858e+01   2.0246946e+01
   4.7458569e+01   4.7694836e+01   1.8909775e+01
   6.8888800e+01   5.5270186e+01   1.8951687e+01
   6.9584313e+01   5.5887664e+01   1.8953679e+01
   6.8761075e+01   5.0866095e+01   1.9296634e+01
   6.8880218e+00   4.0999458e+00   2.3646049e+01
   5.0346604e+01   4.9256745e+01   1.8916252e+01
   2.8410293e+01   2.8419077e+01   1.8818192e+01
   7.1949634e+01   5.7072043e+01   1.9632758e+01
   3.7014911e+00   3.2672762e+00   2.0639565e+01
   1.8410932e+01   8.8834903e+00   2.2056270e+01
   4.4812014e+01   4.5499807e+01   1.8897421e+01
   6.0283676e+01   5.3182056e+01   1.8940577e+01
   9.5374919e+00   5.2494027e+00   2.2202429e+01
   7.1678752e+01   5.7219055e+01   1.8960755e+01
   7.1912150e+01   5.7293243e+01   1.8982783e+01
   2.8645269e+01   1.4329583e+01   1.8979754e+01
   2.6290249e+01   3.4907425e+01   1.8848394e+01
   2.9906482e+01   3.6536069e+01   1.8858051e+01
   7.8968771e+00   4.6527825e+00   2.1891269e+01
   3.9301068e+00   3.1903986e+00   2.2057198e+01
   2.3740135e+01   3.1893075e+01   1.8837215e+01
   6.3869395e+00   3.9269363e+00   2.3511999e+01
   7.1924510e+01   5.7251081e+01   1.9131162e+01
   6.3921488e+01   4.3060551e+01   1.9743483e+01
   3.1390899e+01   2.6111503e+01   1.8798556e+01
   7.0473184e+01   5.6081423e+01   1.8955588e+01
   6.8411305e+01   5.6205486e+01   1.8951989e+01
   1.5432441e+01   2.2804580e+01   1.8792941e+01
   6.9412099e+01   5.6506036e+01   1.8955156e+01
   8.8257670e+00   1.5721956e+01   1.8728703e+01
   1.9533507e+01   2.8811392e+01   1.8821821e+01
   3.7021909e+00   3.2674924e+00   2.0639498e+01
   6.6959717e+01   4.8042678e+01   1.8891115e+01
   2.3729715e+01   1.1445349e+01   2.0443134e+01
   4.6325514e+01   3.0827958e+01   1.8785617e+01
   3.6830854e+01   4.2347547e+01   1.8879144e+01
   1.0075399e+01   1.7780545e+01   1.8746687e+01
   7.1925685e+01   5.6707034e+01   2.0305482e+01
   5.4349019e+01   4.8109190e+01   1.8911858e+01
   3.7269798e+00   4.2441985e+00   1.8605664e+01
   7.1235543e+01   5.7113069e+01   1.8958535e+01
   1.6835190e+01   9.1844214e+00   1.8734754e+01
   6.9969517e+01   5.2190989e+01   2.1637738e+01
   7.1881230e+01   5.6457983e+01   2.0637700e+01
   1.9232865e+01   1.7950608e+01   1.8723220e+01
   5.6494095e+01   3.4149936e+01   1.9712272e+01
   5.9945003e+00   1.0683304e+01   1.8648863e+01
   7.1330863e+01   5.7153421e+01   1.8958341e+01
   7.1895187e+01   5.7299086e+01   1.8960889e+01
   4.3815271e+00   3.4921934e+00   2.0724476e+01
   5.7028598e+01   5.1298180e+01   1.8927056e+01
   4.9349683e+01   2.6709744e+01   2.3766102e+01
   3.5991330e+00   3.3048166e+00   2.0197768e+01
   4.0463595e+00   3.2163442e+00   2.2107725e+01
   4.2868984e+00   3.1635571e+00   2.3596046e+01
   3.4444379e+01   4.0813391e+01   1.8873488e+01
   6.7241990e+01   4.8247441e+01   1.9286721e+01
   5.9166434e+01   3.6266656e+01   2.2887369e+01
   7.1904426e+01   5.7341915e+01   1.8959252e+01
   6.2790722e+01   5.3560011e+01   1.8936685e+01
   5.9412612e+01   5.2352584e+01   1.8932547e+01
   7.1881710e+01   5.7261218e+01   1.8960681e+01
   6.8974013e+01   5.0543003e+01   2.1173026e+01
   3.5212178e+00   3.6786550e+00   1.9028107e+01
   6.8503753e+01   5.6264207e+01   1.8951047e+01
   7.1728534e+01   5.7360745e+01   1.8955818e+01
   7.0645567e+01   5.6817558e+01   1.8958128e+01
   6.2512448e+01   4.0385922e+01   2.2510217e+01
   4.9967648e+01   4.7125723e+01   1.8903493e+01
   5.2121588e+01   5.0015937e+01   1.8920331e+01
   5.4063113e+01   5.0814969e+01   1.8925101e+01
   8.7884397e+00   1.5882084e+01   1.8729343e+01
   7.1912199e+01   5.7306444e+01   1.8960837e+01
   6.8855021e+01   5.6348346e+01   1.8953098e+01
   4.1107234e+00   6.4858597e+00   1.8482216e+01
   2.5867809e+01   1.6522354e+01   1.8622787e+01
   6.4041687e+01   4.6007543e+01   1.8828265e+01
   7.0983573e+01   5.6987274e+01   1.8959406e+01
   2.5253418e+01   2.2369902e+01   1.8768102e+01
   7.1915277e+01   5.7282032e+01   1.9021550e+01
   3.9974618e+00   3.1795793e+00   2.2491014e+01
   2.1009034e+01   3.0442609e+01   1.8823792e+01
   1.2276447e+01   1.6382985e+01   1.8729181e+01
   6.1861820e+01   5.3831313e+01   1.8941864e+01
   1.3396324e+01   2.1757679e+01   1.8785652e+01
   6.8562262e+01   4.9147170e+01   2.3049794e+01
   3.7232545e+00   3.2738836e+00   2.0641816e+01
   5.1956685e+01   4.4022458e+01   1.8896631e+01
   4.6492099e+00   3.5941422e+00   2.0681919e+01
   7.1899690e+01   5.7295635e+01   1.8961090e+01
   6.5773110e+01   5.4749402e+01   1.8944932e+01
   8.6659588e+00   1.5189927e+01   1.8721736e+01
   3.1375703e+01   3.6320497e+01   1.8856384e+01
   7.1866858e+01   5.7286615e+01   1.8960965e+01
   7.1927571e+01   5.6974492e+01   1.9736688e+01
   4.5562316e+01   4.7005876e+01   1.8905038e+01
   5.0146197e+01   3.3936837e+01   1.8805959e+01
   8.9164475e+00   1.5863401e+01   1.8730396e+01
   5.8153395e+01   5.2476061e+01   1.8932688e+01
   7.1750178e+01   5.7240487e+01   1.8960862e+01
   7.1920120e+01   5.7353566e+01   1.8959000e+01
   1.8344625e+01   2.1630107e+01   1.8778374e+01
   3.3715936e+01   3.4403328e+01   1.8846693e+01
   7.1098982e+01   5.6706298e+01   1.8958485e+01
   6.6831883e+01   5.4678564e+01   1.8945971e+01
   5.6233067e+01   4.6189081e+01   1.8909146e+01
   5.4452415e+01   5.0954376e+01   1.8926600e+01
   6.3544769e+00   3.9444709e+00   2.3183741e+01
   6.5730605e+01   5.5123216e+01   1.8950812e+01
   6.9445893e+01   5.6578382e+01   1.8952920e+01
   5.7111903e+00   5.6349936e+00   1.8388692e+01
   5.4150544e+01   4.6983969e+01   1.8909011e+01
   7.1833857e+01   5.7291639e+01   1.8960275e+01
   3.9834909e+01   2.8153336e+01   1.8792156e+01
   2.7622401e+01   3.6089432e+01   1.8850516e+01
   5.3337258e+01   5.0556552e+01   1.8922157e+01
   6.9246520e+01   5.4119841e+01   1.8941377e+01
   6.0881354e+01   5.3385456e+01   1.8941847e+01
   6.8632506e+01   5.0002406e+01   2.1003879e+01
   4.0227517e+00   3.4359376e+00   2.0262264e+01
   4.8452283e+01   4.6845213e+01   1.8902982e+01
   6.8606835e+01   5.6017347e+01   1.8956172e+01
   4.5320807e+01   4.0810443e+01   1.8880418e+01
   1.7982109e+01   9.3587428e+00   1.9008133e+01
   3.7491061e+00   4.0418561e+00   1.8747869e+01
   9.0514728e+00   5.9310477e+00   1.8816852e+01
   6.4493447e+00   1.2056194e+01   1.8676222e+01
   5.7234179e+00   4.6536032e+00   1.8829349e+01
   2.4221160e+01   2.6192468e+01   1.8808457e+01
   1.2217530e+01   6.4344666e+00   2.1037486e+01
   6.8468215e+00   4.4734731e+00   2.0227335e+01
   5.0389423e+01   4.9275927e+01   1.8916347e+01
   4.4189607e+01   4.2730902e+01   1.8883867e+01
   5.6473912e+01   5.1776163e+01   1.8931004e+01
   6.6290856e+00   9.5058099e+00   1.8606480e+01
   7.1889005e+01   5.7289424e+01   1.8961041e+01
   3.2801179e+01   1.7191328e+01   1.8494816e+01
   4.4571802e+00   3.2036521e+00   2.3789361e+01
   4.7588139e+01   4.7579056e+01   1.8909846e+01
   1.7185675e+01   2.5196686e+01   1.8806526e+01
   7.1905421e+01   5.7297594e+01   1.8961097e+01
   1.7516036e+01   2.6651134e+01   1.8812368e+01
   4.6678156e+00   3.3547730e+00   2.2918580e+01
   6.9299763e+00   5.2481134e+00   1.8717015e+01
   5.7139236e+01   5.1987984e+01   1.8934193e+01
   1.7377885e+01   1.4185833e+01   1.8650215e+01
   3.4607110e+00   4.6141254e+00   1.8426747e+01
   6.3388010e+01   5.3769702e+01   1.8938525e+01
   7.1908622e+01   5.7297320e+01   1.8961074e+01
   6.6317799e+01   4.6583709e+01   1.9778130e+01
   3.1472078e+01   3.8142727e+01   1.8864573e+01
   2.6045768e+01   1.2551827e+01   2.0434848e+01
   3.5656864e+00   3.2899784e+00   2.0276818e+01
   6.3678850e+01   5.4484509e+01   1.8945574e+01
   2.8436944e+01   3.4912766e+01   1.8850844e+01
   7.0838912e+01   5.6262926e+01   1.8956096e+01
   1.8686164e+01   1.4580310e+01   1.8646900e+01
   4.8721778e+00   8.4488089e+00   1.8582478e+01
   6.1038356e+01   5.3524148e+01   1.8940350e+01
   4.9923705e+01   3.0374495e+01   1.8650682e+01
   6.8105678e+01   5.5257068e+01   1.8948933e+01
   3.5516114e+01   1.7434029e+01   2.1818413e+01
   3.1213595e+01   1.4848017e+01   2.3043296e+01
   7.1796155e+01   5.7258610e+01   1.8960957e+01
   4.5781999e+01   2.4013659e+01   2.3247929e+01
   3.5494378e+00   4.8691961e+00   1.8388632e+01
   6.3944788e+01   5.4580181e+01   1.8946071e+01
   2.7154663e+01   1.2853073e+01   2.2274957e+01
   3.3894798e+01   1.7705729e+01   1.8560026e+01
   7.1884854e+01   5.6841980e+01   1.9818769e+01
   6.3936068e+01   4.3540595e+01   1.8908060e+01
   4.0961070e+00   3.1940130e+00   2.2500526e+01
   1.8612653e+01   9.1816404e+00   2.0386043e+01
   7.1910216e+01   5.7299359e+01   1.8961103e+01
   7.1790012e+01   5.7144038e+01   1.8959046e+01
   5.1584245e+01   4.9737646e+01   1.8920082e+01
   4.9467052e+01   4.7927209e+01   1.8910912e+01
   7.1759970e+01   5.7188347e+01   1.8960558e+01
   4.8385026e+01   4.5240145e+01   1.8895541e+01
   2.5987132e+01   3.4788252e+01   1.8845175e+01
   3.7828999e+01   1.8924077e+01   2.1212707e+01
   6.5606386e+01   4.9731553e+01   1.8910504e+01
   5.6143081e+00   3.6156630e+00   2.3828627e+01
   3.6326476e+00   4.9317122e+00   1.8385699e+01
   3.3919842e+01   4.0430842e+01   1.8872367e+01
   5.8079470e+01   5.2124935e+01   1.8934389e+01
   3.8560288e+00   3.2714689e+00   2.0999029e+01
   7.1893678e+01   5.7298499e+01   1.8960891e+01
   4.3191276e+01   4.2621547e+01   1.8882764e+01
   5.3220126e+01   3.8867959e+01   1.8864004e+01
   1.6333434e+01   2.5293496e+01   1.8806019e+01
   1.0145482e+01   1.3031469e+01   1.8679879e+01
   1.0124309e+01   5.7224976e+00   2.0248990e+01
   6.7862725e+01   5.4658733e+01   1.8948124e+01
   1.3431448e+01   2.1902898e+01   1.8786367e+01
   7.1001183e+01   5.3975019e+01   2.2162116e+01
   3.4418674e+01   1.6584677e+01   2.3386614e+01
   2.8360171e+01   3.6693195e+01   1.8851091e+01
   7.1231173e+01   5.5791573e+01   1.8979214e+01
   7.1902392e+01   5.7101631e+01   1.9344700e+01
   4.3491466e+00   3.2394047e+00   2.2932681e+01
   7.0783988e+01   5.6720734e+01   1.8957820e+01
   7.6614921e+00   1.3861621e+01   1.8704126e+01
   3.5628256e+00   3.3450919e+00   1.9947720e+01
   5.7835822e+00   1.0444181e+01   1.8643688e+01
   7.1016617e+01   5.6959251e+01   1.8958505e+01
   6.3546521e+00   5.8301781e+00   1.8391768e+01
   7.1898598e+01   5.7043813e+01   1.9450371e+01
   2.9655912e+01   1.4128103e+01   2.2223492e+01
   7.0525223e+01   5.6682871e+01   1.8957610e+01
   7.1231213e+01   5.7050742e+01   1.8960449e+01
   5.9731720e+01   5.3102867e+01   1.8934963e+01
   3.3296777e+01   1.7502762e+01   1.8481748e+01
   3.3265241e+00   3.7371619e+00   1.8898923e+01
   2.8915314e+01   2.5863762e+01   1.8800817e+01
   6.0440707e+01   4.3773890e+01   1.8869697e+01
   4.5064407e+01   2.3807221e+01   2.1304053e+01
   3.7485965e+01   2.6024991e+01   1.8768724e+01
   7.1232169e+01   5.5817837e+01   1.8954001e+01
   5.0733033e+01   4.9124997e+01   1.8917779e+01
   2.4733878e+01   1.2991221e+01   1.8520824e+01
   6.7301475e+01   5.4819736e+01   1.8946646e+01
   1.8326198e+01   1.1155332e+01   1.8441232e+01
   2.8731274e+01   1.9896049e+01   1.8706033e+01
   4.1346311e+00   3.1637014e+00   2.3076425e+01
   7.1910789e+01   5.7311970e+01   1.8960586e+01
   5.6284887e+01   3.3793137e+01   2.0207923e+01
   4.7488288e+01   4.7189312e+01   1.8907466e+01
   3.3516644e+01   1.9549224e+01   1.8595325e+01
   4.4000840e+00   3.1821670e+00   2.3826323e+01
   6.9192374e+01   5.6224983e+01   1.8957142e+01
   7.1888325e+01   5.7293035e+01   1.8961030e+01
   5.1079340e+01   3.7931785e+01   1.8865161e+01
   4.2286029e+01   2.9331612e+01   1.8794495e+01
   4.9974296e+01   4.8976763e+01   1.8916187e+01
   4.7754608e+01   3.5484763e+01   1.8851363e+01
   4.4318869e+00   3.1932471e+00   2.3811242e+01
   3.9438961e+01   2.1567038e+01   1.8491150e+01
   5.2504906e+01   5.0212245e+01   1.8920176e+01
   7.1886257e+01   5.7268913e+01   1.8960850e+01
   3.2386478e+01   1.5458835e+01   2.3262220e+01
   6.5672258e+01   5.5225739e+01   1.8948160e+01
   1.9191328e+01   2.1664201e+01   1.8776610e+01
   5.0680377e+01   4.8794072e+01   1.8915052e+01
   3.4682413e+00   3.8225530e+00   1.8843452e+01
   1.5753104e+01   1.3233043e+01   1.8636457e+01
   4.8094827e+01   2.7625853e+01   1.8530795e+01
   5.4367088e+00   1.0287398e+01   1.8633893e+01
   3.9192901e+01   1.9631462e+01   2.2236301e+01
   3.4174464e+00   3.4516663e+00   1.9460188e+01
   7.0901298e+01   5.6952316e+01   1.8959422e+01
   3.7589178e+01   4.2834953e+01   1.8879919e+01
   7.1680953e+01   5.7345055e+01   1.8955747e+01
   1.2130382e+01   1.1525398e+01   1.8618084e+01
   8.3814564e+00   1.5288597e+01   1.8721935e+01
   2.7829986e+01   2.8681870e+01   1.8820635e+01
   7.1887458e+01   5.7290966e+01   1.8961067e+01
   4.1363508e+00   3.1643065e+00   2.3152535e+01
   5.0970403e+01   4.9233973e+01   1.8918327e+01
   5.7383754e+01   5.1645238e+01   1.8930290e+01
   6.9365115e+01   5.6060339e+01   1.8954419e+01
   5.7808415e+01   3.5430275e+01   2.0120431e+01
   6.0323993e+00   4.4261796e+00   1.9343962e+01
   7.1907558e+01   5.7298969e+01   1.8961084e+01
   7.1887151e+01   5.7296537e+01   1.8960871e+01
   4.1880082e+01   3.0325449e+01   1.8814304e+01
   3.7631778e+01   4.1027643e+01   1.8876569e+01
   1.8962563e+01   8.9979528e+00   2.3174581e+01
   6.2542056e+00   3.9725570e+00   2.2505198e+01
   3.5129084e+00   3.5668850e+00   1.9247704e+01
   7.1137459e+01   5.6909468e+01   1.8959206e+01
   3.3473707e+01   4.0188431e+01   1.8870493e+01
   3.3266855e+00   3.8137117e+00   1.8828738e+01
   7.1933410e+01   5.7240040e+01   1.9196879e+01
   4.2639735e+00   3.2153255e+00   2.2878633e+01
   6.9926105e+01   5.6197724e+01   1.8955157e+01
   7.1871657e+01   5.7293754e+01   1.8960758e+01
   5.9074634e+01   3.9324421e+01   1.8727325e+01
   7.6035506e+00   4.5996937e+00   2.1374188e+01
   6.2832995e+01   5.3421033e+01   1.8937225e+01
   1.8430689e+01   8.9627242e+00   2.1446021e+01
   7.1446609e+01   5.6200513e+01   1.9105716e+01
   3.6740841e+00   5.6230241e+00   1.8405382e+01
   2.6605669e+01   3.5012236e+01   1.8849424e+01
   5.4910990e+00   1.0379802e+01   1.8637965e+01
   4.3000107e+00   3.1550265e+00   2.3815145e+01
   4.4118543e+01   2.3464784e+01   1.9613537e+01
   7.1837408e+01   5.7277516e+01   1.8960883e+01
   7.1890133e+01   5.7294978e+01   1.8960979e+01
   7.0879430e+01   5.4804926e+01   1.9580546e+01
   7.1090453e+01   5.7071308e+01   1.8958044e+01
   4.3384111e+01   4.4930423e+01   1.8894863e+01
   1.7933054e+01   9.4216077e+00   1.8921634e+01
   1.3987820e+01   8.8978433e+00   1.8394844e+01
   3.4784397e+01   1.7977579e+01   1.8754304e+01
   6.3583477e+00   3.9078423e+00   2.3612083e+01
   3.4021575e+01   2.5393806e+01   1.8779671e+01
   1.7952802e+01   2.0217639e+01   1.8763034e+01
   6.7585885e+01   4.9050452e+01   1.8902638e+01
   4.0884727e+00   3.2250302e+00   2.2154430e+01
   6.3719464e+01   4.5753375e+01   1.8833389e+01
   7.1910060e+01   5.7287631e+01   1.8984743e+01
   2.4570254e+01   2.9708138e+01   1.8827875e+01
   3.6510046e+00   4.0045682e+00   1.8749902e+01
   4.2305271e+00   4.4243143e+00   1.8604992e+01
   7.1202239e+01   5.5666720e+01   1.9132292e+01
   7.0701259e+01   5.6913773e+01   1.8958337e+01
   1.0124997e+01   5.4944693e+00   2.2033704e+01
   5.4401676e+01   5.0957706e+01   1.8925916e+01
   5.8048835e+01   5.2335838e+01   1.8936438e+01
   4.1394426e+01   4.3007763e+01   1.8885221e+01
   2.3074787e+01   1.1020239e+01   2.1336510e+01
   2.9624215e+01   1.4426393e+01   2.0054573e+01
   6.8244201e+01   5.2651121e+01   1.8921608e+01
   6.8840946e+01   5.6166157e+01   1.8956262e+01
   4.8519248e+01   4.6259017e+01   1.8899346e+01
   4.6536271e+01   2.4613061e+01   2.3063354e+01
   7.1912186e+01   5.7297192e+01   1.8961222e+01
   7.1908269e+01   5.7296738e+01   1.8961066e+01
   6.8593828e+01   5.5363910e+01   1.8951626e+01
   5.5873096e+01   3.3611048e+01   1.9442691e+01
   2.8206832e+01   1.3217169e+01   2.3644208e+01
   6.3105075e+01   5.4006842e+01   1.8947091e+01
   1.9311551e+01   2.0542254e+01   1.8762895e+01
   3.3927625e+01   1.7135888e+01   1.9056073e+01
   6.8822180e+01   5.6313423e+01   1.8953922e+01
   3.7415005e+01   4.2591112e+01   1.8882894e+01
   7.0739728e+01   5.6935744e+01   1.8958142e+01
   1.8943729e+01   2.8082004e+01   1.8819031e+01
   6.9512395e+00   1.2755077e+01   1.8688081e+01
   3.4536724e+00   3.6958825e+00   1.8970432e+01
   1.4212285e+01   6.9927551e+00   2.3289111e+01
   3.6858906e+01   2.7522192e+01   1.8797700e+01
   4.2674853e+00   3.1565599e+00   2.3779478e+01
   6.9972562e+01   5.6811073e+01   1.8951527e+01
   6.7128056e+01   5.5674352e+01   1.8952479e+01
   7.1539357e+01   5.7030655e+01   1.8960006e+01
   7.0841050e+01   5.5655151e+01   1.8936190e+01
   3.7445900e+00   3.2763258e+00   2.0676459e+01
   4.0453179e+00   3.1725048e+00   2.2672731e+01
   7.1409724e+01   5.7116953e+01   1.8960547e+01
   7.1914153e+01   5.7319888e+01   1.8960309e+01
   3.9685084e+00   3.2018309e+00   2.2004192e+01
   2.0805907e+01   2.5299233e+01   1.8805921e+01
   1.6305597e+01   1.6050960e+01   1.8704333e+01
   7.1105266e+01   5.6919944e+01   1.8958846e+01
   3.5593825e+00   3.4530577e+00   1.9541266e+01
   6.2867157e+01   4.1083145e+01   2.1647188e+01
   4.4374655e+01   3.1966507e+01   1.8823394e+01
   5.1481330e+01   4.9727586e+01   1.8919416e+01
   3.7229545e+01   4.2521153e+01   1.8881935e+01
   7.1910316e+01   5.7299370e+01   1.8961103e+01
   7.0441856e+01   5.3453861e+01   2.0743044e+01
   4.9676222e+00   8.3548163e+00   1.8577362e+01
   4.3022655e+00   3.1673870e+00   2.3822263e+01
   9.2694336e+00   9.4191477e+00   2.3846717e+01
   5.5832024e+00   7.9088427e+00   2.3070074e+01
   6.8520930e+00   1.2995450e+01   1.8712044e+01
   7.1727690e+01   5.5858220e+01   2.1248863e+01
   7.1655902e+01   5.6839442e+01   2.0194523e+01
   3.5021506e+00   3.3603049e+00   2.0004050e+01
   4.2758463e+00   3.1566641e+00   2.3822527e+01
   6.5362509e+00   4.0005751e+00   2.3826507e+01
   1.8040411e+01   2.3062486e+01   2.3496308e+01
   9.6990540e+00   5.9246047e+00   2.3835851e+01
   5.5779287e+00   3.8129726e+00   2.3825404e+01
   2.5016942e+01   1.4484919e+01   2.3862396e+01
   7.1742871e+01   5.5914014e+01   2.1220706e+01
   2.6168016e+01   3.4932283e+01   1.9058409e+01
   1.5794379e+01   7.8265568e+00   2.3839865e+01
   5.9802848e+00   3.8076682e+00   2.3824440e+01
   3.4300384e+01   2.4943099e+01   2.3857861e+01
   5.0103321e+00   3.4838845e+00   2.3824571e+01
   6.7448760e+00   4.1061760e+00   2.3825828e+01
   4.4387979e+00   3.1992383e+00   2.3826532e+01
   7.4563484e+00   4.3624208e+00   2.3827064e+01
   4.0814653e+00   3.7565585e+00   2.2535559e+01
   2.9255502e+01   3.0271941e+01   2.3743008e+01
   4.8926996e+00   3.3873293e+00   2.3823438e+01
   6.3222463e+01   5.4451939e+01   1.8945775e+01
   6.1152254e+01   5.3649952e+01   1.9050584e+01
   5.3195894e+00   5.4884381e+00   2.3805826e+01
   4.6021259e+01   4.2677179e+01   2.3216429e+01
   7.3005827e+00   1.3276063e+01   1.9858178e+01
   7.7972885e+00   4.5098267e+00   2.3827676e+01
   4.4064841e+01   2.3110487e+01   2.3854378e+01
   3.7846937e+01   4.2679724e+01   1.9846469e+01
   5.6509194e+00   1.0521731e+01   1.9136865e+01
   2.9759798e+01   1.4112027e+01   2.3858335e+01
   3.4286422e+00   3.4152674e+00   1.9620260e+01
   1.5254245e+01   7.3801785e+00   2.3842212e+01
   1.5684771e+01   2.4851999e+01   1.8801348e+01
   3.4544348e+00   4.0557347e+00   1.9183115e+01
   4.1929184e+01   4.3556383e+01   2.1749093e+01
   2.2620619e+01   1.5703445e+01   2.3864475e+01
   7.0475740e+01   5.3453654e+01   2.2685284e+01
   3.3758724e+01   3.0963708e+01   2.3799141e+01
   3.6572174e+00   4.3427846e+00   1.9822600e+01
   4.3508798e+00   3.1852402e+00   2.3822324e+01
   4.9630353e+00   3.4029822e+00   2.3824231e+01
   3.5981754e+00   3.2741890e+00   2.0517436e+01
   4.4127273e+01   4.2521551e+01   2.3019952e+01
   4.1774314e+00   3.2858551e+00   2.3291577e+01
   4.3881897e+00   3.1935628e+00   2.3823456e+01
   4.2736458e+00   3.1576651e+00   2.3822084e+01
   4.3004436e+00   3.7109176e+00   2.3566102e+01
   8.7356435e+00   4.8051038e+00   2.3831566e+01
   1.3571127e+01   1.2892211e+01   2.3855715e+01
   3.9248150e+01   4.3386058e+01   2.0086237e+01
   6.5679800e+00   1.0168591e+01   2.2780197e+01
   3.9659287e+00   3.1854863e+00   2.2340342e+01
   7.0901864e+01   5.3635037e+01   2.2627368e+01
   2.9661797e+01   3.3095877e+01   2.3346147e+01
   6.3409207e+01   4.1406367e+01   2.3811732e+01
   5.0813774e+00   4.5067291e+00   2.3832525e+01
   6.5658943e+00   3.9877024e+00   2.3828092e+01
   1.9612421e+01   1.0346370e+01   2.3853264e+01
   4.9149198e+01   3.9611615e+01   2.3766853e+01
   4.2724379e+00   3.1602940e+00   2.3815227e+01
   5.2793072e+01   4.9791090e+01   2.0441360e+01
   6.2624165e+01   4.8871363e+01   2.3246749e+01
   5.1507583e+00   9.4015905e+00   1.9139102e+01
   4.6868464e+00   3.3287027e+00   2.3822792e+01
   4.6471454e+00   3.8583319e+00   2.3828743e+01
   6.7795658e+01   4.7994980e+01   2.3615395e+01
   7.1914216e+01   5.7308033e+01   1.8967930e+01
   4.0118037e+01   2.0036708e+01   2.3857731e+01
   9.3618921e+00   7.7683396e+00   2.3841893e+01
   6.6263484e+01   4.8064230e+01   2.3564957e+01
   6.5181503e+01   4.3646259e+01   2.3786542e+01
   9.3543365e+00   5.1569714e+00   2.3830022e+01
   6.6699149e+00   6.0087012e+00   2.3836013e+01
   4.4310402e+00   3.2675828e+00   2.3822622e+01
   4.3217220e+00   3.1695519e+00   2.3823429e+01
   4.2768224e+00   3.1587884e+00   2.3822091e+01
   5.0008582e+01   2.9644182e+01   2.3844856e+01
   2.0910978e+01   2.0832848e+01   2.3833456e+01
   5.8137990e+01   5.0147806e+01   2.2132010e+01
   5.3045920e+01   5.0506465e+01   1.9106372e+01
   5.2387885e+00   3.5185008e+00   2.3823785e+01
   2.9718391e+01   3.6620297e+01   2.1049452e+01
   1.1617622e+01   5.9415226e+00   2.3834808e+01
   5.2175661e+01   2.9133728e+01   2.3842514e+01
   2.5867479e+01   1.2090129e+01   2.3855341e+01
   5.5720552e+01   3.3924316e+01   2.3836136e+01
   2.3658398e+01   1.1026735e+01   2.3853942e+01
   4.4418353e+00   3.2139895e+00   2.3823306e+01
   3.5357069e+00   4.3731091e+00   1.9206780e+01
   4.5650085e+00   3.2527178e+00   2.3824794e+01
   6.1899046e+01   4.9928744e+01   2.2926070e+01
   4.4146117e+01   4.5040076e+01   2.1392780e+01
   3.8541281e+00   3.5724575e+00   2.1562724e+01
   3.6879090e+00   3.2719576e+00   2.0942937e+01
   9.7650481e+00   5.4161229e+00   2.3830356e+01
   4.5981736e+01   3.8986823e+01   2.3744399e+01
   6.1288578e+00   1.1621639e+01   1.8820827e+01
   3.9515037e+01   4.3339143e+01   2.0447110e+01
   6.2562755e+00   3.8767824e+00   2.3826892e+01
   4.6211710e+00   3.2645580e+00   2.3826887e+01
   1.6421249e+01   8.7012457e+00   2.3848150e+01
   6.3891084e+00   3.9247004e+00   2.3827343e+01
   5.9357967e+01   5.2975988e+01   1.8951205e+01
   5.1831669e+01   4.6980836e+01   2.2605240e+01
   6.7477893e+01   5.2528432e+01   2.2684229e+01
   3.1148589e+01   1.6708806e+01   2.3862317e+01
   6.6811228e+01   5.2825397e+01   2.2438708e+01
   5.6112421e+01   3.3524547e+01   2.3836897e+01
   4.1646705e+00   3.7819198e+00   2.2932511e+01
   6.9695599e+00   4.3609708e+00   2.3830781e+01
   6.1766167e+01   5.3681128e+01   1.9619190e+01
   4.2738039e+00   3.1576422e+00   2.3822103e+01
   5.5949559e+01   3.2716163e+01   2.3837523e+01
   4.3422585e+01   4.6066999e+01   1.8922884e+01
   4.5543317e+01   2.6984524e+01   2.3850236e+01
   2.9494014e+01   1.3938451e+01   2.3858112e+01
   5.0575297e+01   3.7461706e+01   2.3812386e+01
   1.9636728e+01   9.2320951e+00   2.3848107e+01
   3.7186915e+00   3.2670745e+00   2.1091920e+01
   2.3102826e+01   2.2922663e+01   2.3821906e+01
   3.9557143e+00   6.3895927e+00   1.8701773e+01
   4.4818242e+00   3.2310042e+00   2.3822835e+01
   2.3013668e+01   3.2240978e+01   1.9047927e+01
   5.6786012e+01   3.7357452e+01   2.3826227e+01
   6.0790999e+01   5.0613403e+01   2.2471088e+01
   5.4017452e+01   5.0898144e+01   1.9056066e+01
   4.4494059e+00   3.2625452e+00   2.3822650e+01
   4.3181564e+00   3.1602646e+00   2.3825388e+01
   1.6354741e+01   2.4198663e+01   2.1556134e+01
   2.8486640e+01   1.3384314e+01   2.3857446e+01
   7.0519749e+01   5.3146214e+01   2.2803189e+01
   4.6441262e+00   3.6123024e+00   2.3824634e+01
   7.1941142e+01   5.7095292e+01   1.9828217e+01
   2.5401038e+01   1.2619268e+01   2.3856988e+01
   4.3401241e+00   3.1808208e+00   2.3822377e+01
   2.9722207e+01   3.4447658e+01   2.2902189e+01
   7.1814984e+01   5.7400077e+01   1.8966630e+01
   7.0729625e+01   5.3284478e+01   2.2758474e+01
   2.8939380e+01   1.7668598e+01   2.3864819e+01
   4.3326841e+00   5.6595369e+00   2.1532041e+01
   3.1563919e+01   2.6262125e+01   2.3845708e+01
   4.4847940e+00   3.2102279e+00   2.3827924e+01
   6.9654935e+01   5.6733184e+01   1.8953020e+01
   1.0569466e+01   1.7167455e+01   2.1447326e+01
   4.4070638e+00   3.2084842e+00   2.3822268e+01
   4.2773479e+00   3.1590413e+00   2.3822084e+01
   1.3741439e+01   2.2303163e+01   1.9429359e+01
   3.8247530e+01   1.8915368e+01   2.3858930e+01
   3.3762695e+00   3.5483967e+00   1.9287332e+01
   4.4447410e+00   3.2274948e+00   2.3822361e+01
   3.2839846e+01   2.0348759e+01   2.3863072e+01
   2.3903993e+01   1.1822533e+01   2.3855278e+01
   6.6359609e+01   5.5568741e+01   1.9009846e+01
   4.3885747e+00   3.1998849e+00   2.3822401e+01
   1.0694782e+01   6.8582899e+00   2.3840349e+01
   4.3212476e+00   3.1759264e+00   2.3822130e+01
   1.5668267e+01   7.7649468e+00   2.3839416e+01
   7.1616787e+01   5.6645585e+01   2.0480862e+01
   4.3094688e+00   3.1647284e+00   2.3823527e+01
   4.2796373e+00   3.1598408e+00   2.3822094e+01
   1.3653380e+01   6.7397342e+00   2.3838464e+01
   1.9878778e+01   2.9290045e+01   1.9010470e+01
   3.4548493e+01   3.7717922e+01   2.2863019e+01
   7.2782337e+00   1.3364774e+01   1.9566037e+01
   4.0724319e+01   2.2856995e+01   2.3857718e+01
   4.6200111e+00   3.2864456e+00   2.3822796e+01
   3.5893253e+01   4.1840483e+01   1.8904601e+01
   4.2946756e+00   3.1646264e+00   2.3822240e+01
   2.1673967e+01   1.0219482e+01   2.3850488e+01
   6.5847133e+01   4.4742555e+01   2.3771493e+01
   3.9920742e+01   2.2722148e+01   2.3858136e+01
   8.6243132e+00   5.0915067e+00   2.3834887e+01
   2.6132116e+01   1.2203131e+01   2.3855773e+01
   1.8199820e+01   2.7570501e+01   1.9005918e+01
   1.5442997e+01   2.4027996e+01   2.0173623e+01
   4.2928348e+01   4.5764787e+01   1.9089230e+01
   4.2737235e+00   3.1576166e+00   2.3822103e+01
   7.1701776e+01   5.7375863e+01   1.8960350e+01
   2.6454455e+01   3.4452237e+01   2.0620173e+01
   3.8707947e+00   4.5424469e+00   2.0628561e+01
   1.5277807e+01   1.9800148e+01   2.3608423e+01
   4.5468647e+00   3.2385389e+00   2.3826585e+01
   2.1773419e+01   1.2602761e+01   2.3859086e+01
   4.4635366e+00   3.2046863e+00   2.3827391e+01
   4.4220272e+01   2.3453806e+01   2.3854355e+01
   4.4557907e+01   2.6760977e+01   2.3850856e+01
   3.4867638e+01   4.1211448e+01   1.8871003e+01
   4.2740604e+00   3.1575016e+00   2.3822161e+01
   6.3989706e+00   8.0520630e+00   2.3699573e+01
   6.8350265e+01   5.4175054e+01   2.1917019e+01
   6.8378185e+01   5.5697803e+01   2.0337777e+01
   3.5779593e+01   1.8089450e+01   2.3860690e+01
   2.0808660e+01   9.8279767e+00   2.3848660e+01
   3.4447048e+00   4.6452907e+00   1.8459375e+01
   7.0877597e+01   5.7121843e+01   1.8976724e+01
   9.8697607e+00   5.2388582e+00   2.3833349e+01
   1.3393175e+01   1.1715284e+01   2.3854966e+01
   4.5283516e+00   3.5069529e+00   2.3824524e+01
   1.7634982e+01   8.4165281e+00   2.3842474e+01
   1.8294987e+01   1.1209966e+01   2.3855919e+01
   5.0703101e+01   4.7220798e+01   2.2159846e+01
   1.8642158e+01   1.2532577e+01   2.3858824e+01
   6.2316070e+01   5.0603085e+01   2.2735672e+01
   6.2830117e+01   4.0487779e+01   2.3816030e+01
   5.3864866e+01   5.0193314e+01   2.0473457e+01
   3.5741429e+00   3.4474170e+00   2.0293137e+01
   4.2750391e+00   3.1581587e+00   2.3822084e+01
   7.1955309e+01   5.7258863e+01   1.9330832e+01
   6.9651326e+00   8.2188434e+00   2.3755044e+01
   3.9705465e+00   4.0390645e+00   2.1695917e+01
   7.0421920e+01   5.3516622e+01   2.2652461e+01
   6.9688285e+00   4.2321653e+00   2.3826256e+01
   4.2889951e+00   3.1572546e+00   2.3823548e+01
   5.8197281e+00   3.7129390e+00   2.3826499e+01
   7.0272959e+01   5.4093582e+01   2.2359302e+01
   5.6153027e+01   3.7852489e+01   2.3823011e+01
   1.0141887e+01   5.7560113e+00   2.3838241e+01
   5.6048671e+00   4.7280234e+00   2.3829970e+01
   3.3926143e+01   2.5561636e+01   2.3855422e+01
   6.8437349e+00   4.0955339e+00   2.3828155e+01
   7.4762007e+00   1.3988263e+01   1.8801685e+01
   4.2851889e+00   3.1617205e+00   2.3822113e+01
   3.2331013e+01   3.2505088e+01   2.3727098e+01
   2.4243911e+01   3.2889714e+01   2.0131068e+01
   1.2408532e+01   7.0190238e+00   2.3841656e+01
   8.1834513e+00   1.0416895e+01   2.3710332e+01
   8.6513233e+00   4.9200760e+00   2.3829016e+01
   4.3149492e+00   4.2240092e+00   2.3032521e+01
   6.8375719e+01   5.1978656e+01   2.2972966e+01
   4.3733395e+01   2.3540429e+01   2.3855322e+01
   6.4838749e+01   5.4786582e+01   1.9694549e+01
   3.3746481e+00   3.5403280e+00   1.9285413e+01
   7.1666394e+01   5.7365002e+01   1.8956014e+01
   4.3009952e+00   3.1665471e+00   2.3822335e+01
   1.1653472e+01   6.2071946e+00   2.3833851e+01
   3.7231891e+00   3.2384098e+00   2.1139017e+01
   4.2764842e+00   3.1585666e+00   2.3822114e+01
   6.3844386e+01   4.2334204e+01   2.3805003e+01
   5.5361248e+01   4.6371166e+01   2.3215474e+01
   5.9454629e+01   4.6816590e+01   2.3417791e+01
   4.3737970e+00   3.1972180e+00   2.3822218e+01
   2.9566376e+01   1.7129953e+01   2.3863186e+01
   4.8888912e+01   4.4507946e+01   2.3068212e+01
   4.1262914e+01   2.0746748e+01   2.3854813e+01
   1.9115138e+01   2.4549395e+01   2.3345003e+01
   5.7639799e+01   3.4453033e+01   2.3834183e+01
   4.5774589e+00   3.2613645e+00   2.3823855e+01
   1.0033414e+01   5.3839206e+00   2.3830879e+01
   1.5369067e+01   7.4289889e+00   2.3842127e+01
   6.5536845e+00   4.1126398e+00   2.3825269e+01
   1.3610269e+01   6.6967760e+00   2.3842430e+01
   5.4487152e+01   4.8688260e+01   2.2199972e+01
   7.1928148e+00   1.3275856e+01   1.9443802e+01
   4.6254726e+00   3.6264429e+00   2.3825042e+01
   1.1336722e+01   1.9498919e+01   1.8766751e+01
   7.1861832e+01   5.7402858e+01   1.8971339e+01
   4.9026804e+01   4.8766323e+01   1.9006685e+01
   3.7532053e+01   4.2823285e+01   1.8939160e+01
   4.2750657e+00   3.2043621e+00   2.3809014e+01
   3.8270454e+00   3.7137810e+00   2.1329481e+01
   1.0834539e+01   7.4368443e+00   2.3841535e+01
   6.3476791e+01   5.4539226e+01   1.8974160e+01
   7.1795486e+01   5.6836359e+01   2.0263328e+01
   6.0728343e+01   5.0958430e+01   2.2260294e+01
   1.2786579e+01   2.1339343e+01   1.8815094e+01
   4.3157309e+00   3.1715168e+00   2.3822421e+01
   1.0198223e+01   5.5320682e+00   2.3831804e+01
   1.5329795e+01   2.1125986e+01   2.3142046e+01
   7.1812881e+01   5.6924470e+01   2.0117426e+01
   5.1487727e+00   3.5259503e+00   2.3823168e+01
   6.9361516e+01   5.6635606e+01   1.8978542e+01
   2.1933705e+01   3.0134665e+01   2.1212554e+01
   5.4042641e+00   9.3466664e+00   2.0371448e+01
   4.9553520e+01   4.8549697e+01   2.0128703e+01
   4.3204264e+00   3.2319867e+00   2.3822771e+01
   8.2634199e+00   5.1894514e+00   2.3832385e+01
   2.8988831e+01   3.3627622e+01   2.3023910e+01
   4.0036117e+00   3.6280198e+00   2.2253592e+01
   4.8948682e+01   3.0971247e+01   2.3842145e+01
   5.2366434e+01   5.0049207e+01   1.9580323e+01
   1.3346074e+01   6.6086103e+00   2.3838767e+01
   2.7066742e+01   3.5037361e+01   2.0461640e+01
   4.2741891e+00   3.1579390e+00   2.3822075e+01
   3.6330918e+00   3.3254158e+00   2.0647334e+01
   5.0187495e+01   3.0148664e+01   2.3843849e+01
   1.3562781e+01   6.7110177e+00   2.3837787e+01
   2.8040622e+01   1.9150221e+01   2.3866108e+01
   9.1987220e+00   5.0114682e+00   2.3830594e+01
   2.1336331e+01   1.4003978e+01   2.3862015e+01
   4.2779513e+00   3.1593720e+00   2.3822085e+01
   3.4572951e+01   3.9711549e+01   2.1327067e+01
   4.2743156e+00   3.1579278e+00   2.3822080e+01
   2.0408901e+01   2.9485783e+01   1.9858432e+01
   2.8221200e+01   3.3805370e+01   2.2664815e+01
   6.1755084e+01   5.1540753e+01   2.2128447e+01
   3.6437740e+01   2.7096294e+01   2.3851256e+01
   4.9088181e+00   7.6957944e+00   2.1074671e+01
   3.0917161e+01   2.9263930e+01   2.3798592e+01
   7.3066410e+00   1.3757071e+01   1.8696033e+01
   5.4712853e+01   3.1653181e+01   2.3839645e+01
   4.2472495e+01   4.1332251e+01   2.3128304e+01
   7.0267804e+01   5.2216139e+01   2.3007346e+01
   1.6565230e+01   7.9161765e+00   2.3845236e+01
   7.1887584e+01   5.7234397e+01   1.9528018e+01
   1.9827654e+01   9.3351243e+00   2.3846865e+01
   1.0608644e+01   1.1802816e+01   2.3823849e+01
   6.6648011e+00   4.0701817e+00   2.3825328e+01
   4.5017936e+00   3.2456842e+00   2.3822592e+01
   1.3153964e+01   6.9352163e+00   2.3840228e+01
   1.0578083e+01   5.4946205e+00   2.3838197e+01
   6.4984839e+00   4.0149961e+00   2.3825488e+01
   4.2736865e+00   3.1576490e+00   2.3822091e+01
   3.1520009e+01   1.7876731e+01   2.3862594e+01
   4.2502843e+01   2.4176452e+01   2.3855464e+01
   1.1114985e+01   7.0407889e+00   2.3841179e+01
   9.9814149e+00   1.7556820e+01   1.9081246e+01
   4.7324594e+00   3.3242649e+00   2.3823230e+01
   4.2877305e+00   3.1620083e+00   2.3822267e+01
   3.5445835e+01   4.0994606e+01   2.0311284e+01
   3.9426425e+01   2.4363625e+01   2.3855508e+01
   8.6127943e+00   4.7509019e+00   2.3832561e+01
   4.2753216e+00   3.1583494e+00   2.3822077e+01
   3.4072018e+01   4.0663410e+01   1.9032956e+01
   2.8249662e+01   2.1716272e+01   2.3862970e+01
   4.2804130e+00   3.1754487e+00   2.3822337e+01
   7.1858449e+01   5.7393091e+01   1.9006626e+01
   1.2079237e+01   1.3529498e+01   2.3817683e+01
   7.0821963e+01   5.6661288e+01   2.0062676e+01
   3.8082429e+00   3.2622502e+00   2.1519360e+01
   9.3153671e+00   8.3335646e+00   2.3844240e+01
   4.2751461e+00   3.1572106e+00   2.3822330e+01
   1.8505223e+01   8.7734863e+00   2.3844009e+01
   7.1729886e+00   1.1149556e+01   2.2827639e+01
   2.7978330e+01   2.3946955e+01   2.3851310e+01
   4.2893357e+00   3.1591639e+00   2.3823109e+01
   4.2721690e+00   3.1809329e+00   2.3794931e+01
   3.4431376e+01   2.9921851e+01   2.3820972e+01
   4.7855665e+00   3.3386237e+00   2.3823847e+01
   5.3390968e+00   3.5362240e+00   2.3825691e+01
   4.9664408e+00   3.4050360e+00   2.3824089e+01
   4.3090138e+00   3.1704374e+00   2.3822148e+01
   1.6225161e+01   9.9073191e+00   2.3851920e+01
   8.5995465e+00   1.3448638e+01   2.2658114e+01
   5.4975493e+01   3.1840863e+01   2.3839228e+01
   4.9825058e+01   3.2616114e+01   2.3837502e+01
   7.1767065e+01   5.7309628e+01   1.9255934e+01
   4.6900965e+00   3.3378795e+00   2.3823316e+01
   4.9250950e+01   4.8816951e+01   1.9180650e+01
   5.0786327e+00   3.4421558e+00   2.3824987e+01
   3.4680225e+01   3.9247008e+01   2.1896395e+01
   4.6549626e+00   3.2945420e+00   2.3823077e+01
   3.1002112e+01   1.4839627e+01   2.3859124e+01
   4.2902089e+00   3.1620566e+00   2.3822477e+01
   4.4480709e+00   3.2187366e+00   2.3822785e+01
   6.1164095e+00   3.8073735e+00   2.3830166e+01
   7.1854229e+01   5.6433761e+01   2.0780501e+01
   3.6261803e+01   3.8407498e+01   2.2998949e+01
   3.9428493e+01   1.9596473e+01   2.3858123e+01
   5.2940779e+00   3.5896637e+00   2.3823237e+01
   1.9974677e+01   1.0291134e+01   2.3852491e+01
   4.5897180e+01   4.6382549e+01   2.0836333e+01
   3.8526644e+00   3.5316758e+00   2.1580189e+01
   2.2069755e+01   1.0593193e+01   2.3851306e+01
   3.5437194e+00   3.7892635e+00   1.9893800e+01
   4.1235195e+00   3.3551382e+00   2.2996390e+01
   3.7415114e+01   4.2604302e+01   1.9417550e+01
   7.1918077e+01   5.7323785e+01   1.8969474e+01
   3.7780525e+01   1.8807401e+01   2.3859470e+01
   7.2316555e+00   1.3310492e+01   1.9513610e+01
   4.6054147e+00   8.2641659e+00   1.8714380e+01
   6.8979040e+01   4.9741896e+01   2.3406525e+01
   6.0934643e+00   1.1498119e+01   1.8948142e+01
   7.1422198e+01   5.4908808e+01   2.1963081e+01
   5.3365530e+00   3.5153295e+00   2.3830198e+01
   2.0182184e+01   1.0020364e+01   2.3850485e+01
   3.6645885e+01   2.7899188e+01   2.3847762e+01
   2.1652150e+01   1.1680226e+01   2.3857380e+01
   1.2205895e+01   2.0579618e+01   1.8900398e+01
   5.4523103e+01   3.1883730e+01   2.3839806e+01
   4.3180954e+00   3.2854176e+00   2.3823865e+01
   3.6205890e+00   3.3471982e+00   2.0573737e+01
   9.2664620e+00   1.6667977e+01   1.8765350e+01
   4.5418255e+00   3.3626047e+00   2.3822901e+01
   9.9391080e+00   1.7567974e+01   1.8889323e+01
   3.0302415e+01   3.6680063e+01   2.1505025e+01
   4.4385891e+01   4.6499653e+01   1.9153244e+01
   4.3129699e+00   4.1406495e+00   2.3102314e+01
   2.3843248e+01   2.8118992e+01   2.3526166e+01
   4.3024890e+00   3.1579024e+00   2.3824584e+01
   7.0500583e+01   5.3949232e+01   2.2467393e+01
   3.8445368e+01   3.6813450e+01   2.3644859e+01
   4.6740422e+01   4.7731175e+01   1.8909245e+01
   6.2484844e+01   4.0050868e+01   2.3818263e+01
   4.6538833e+00   3.3089600e+00   2.3822668e+01
   2.7943361e+01   1.5908394e+01   2.3863045e+01
   3.8759414e+01   3.3749154e+01   2.3797161e+01
   1.2485703e+01   6.3057689e+00   2.3835685e+01
   6.3790014e+00   3.9452255e+00   2.3826115e+01
   1.3679379e+01   6.7330461e+00   2.3840941e+01
   1.4490897e+01   2.3424151e+01   1.8861913e+01
   7.1869527e+01   5.7335338e+01   1.9228671e+01
   4.1188770e+00   3.5404085e+00   2.2879841e+01
   2.0142611e+01   1.0061391e+01   2.3850806e+01
   1.5111325e+01   2.4185853e+01   1.8794444e+01
   4.7489825e+01   4.7982508e+01   1.9262655e+01
   1.7869407e+01   2.4101825e+01   2.3029821e+01
   4.9825344e+01   3.2531050e+01   2.3837757e+01
   4.2758458e+00   3.1584987e+00   2.3822080e+01
   1.0726390e+01   1.8510435e+01   1.9251416e+01
   6.2971844e+01   4.0795538e+01   2.3815143e+01
   3.1326688e+01   1.7484903e+01   2.3862721e+01
   6.8167903e+00   4.0797191e+00   2.3828798e+01
   4.2883328e+01   2.1955180e+01   2.3855520e+01
   3.4626758e+00   3.3898793e+00   1.9797623e+01
   7.1587171e+01   5.6322945e+01   2.0860239e+01
   2.5315203e+01   3.4288939e+01   1.8864009e+01
   4.3589520e+00   3.1862270e+00   2.3822705e+01
   7.0767261e+00   4.3711088e+00   2.3830053e+01
   4.2333124e+00   3.3233324e+00   2.3560868e+01
   2.2004859e+01   1.2448231e+01   2.3859099e+01
   2.0978823e+01   9.8436934e+00   2.3848889e+01
   2.6966063e+01   2.9513919e+01   2.3685058e+01
   5.7974992e+00   7.8224345e+00   2.3550681e+01
   4.4474027e+01   4.1673670e+01   2.3286769e+01
   3.9606626e+01   2.2656899e+01   2.3858334e+01
   2.8051215e+01   1.5466876e+01   2.3862513e+01
   6.5496093e+01   4.4271764e+01   2.3781393e+01
   7.4004809e+00   4.2760104e+00   2.3834310e+01
   4.4900561e+00   3.2141539e+00   2.3827443e+01
   4.1295400e+00   3.1662383e+00   2.3132843e+01
   4.3143509e+00   3.1734181e+00   2.3822128e+01
   3.4126010e+00   4.4433896e+00   1.8537323e+01
   3.9566595e+00   3.1872125e+00   2.2294903e+01
   1.2978087e+01   1.0932373e+01   2.3853060e+01
   4.5918735e+00   3.2933588e+00   2.3822654e+01
   4.9241218e+00   7.5753683e+00   2.1339206e+01
   7.8904720e+00   4.7800120e+00   2.3832706e+01
   3.3801358e+01   2.0784361e+01   2.3862144e+01
   4.2890584e+00   3.1624331e+00   2.3822285e+01
   6.0816378e+01   5.3511037e+01   1.9092342e+01
   8.3093258e+00   5.2214890e+00   2.3832512e+01
   5.5616519e+00   3.6211716e+00   2.3825537e+01
   4.7431132e+00   8.5518699e+00   1.8847443e+01
   3.0972462e+01   1.5254192e+01   2.3860024e+01
   1.9129336e+01   9.0282466e+00   2.3845703e+01
   3.7505505e+00   3.2258121e+00   2.1281477e+01
   7.1836413e+01   5.7347537e+01   1.9178455e+01
   5.8313115e+00   4.3618356e+00   2.3827112e+01
   5.7745480e+00   3.6983772e+00   2.3826073e+01
   8.5276763e+00   7.7033157e+00   2.3842088e+01
   4.2984784e+00   3.1908531e+00   2.3822289e+01
   1.5491474e+01   7.6361476e+00   2.3838357e+01
   3.1519112e+01   3.8413134e+01   2.0321433e+01
   4.0264952e+00   3.2697074e+00   2.2560632e+01
   4.8813000e+00   3.4138155e+00   2.3822804e+01
   5.4149097e+00   3.5630071e+00   2.3825989e+01
   4.7915583e+00   3.3310528e+00   2.3826003e+01
   4.7942906e+01   2.6634138e+01   2.3849610e+01
   6.8544270e+01   4.9178813e+01   2.3497623e+01
   4.3181342e+00   3.1584300e+00   2.3825832e+01
   2.0074124e+01   1.1837694e+01   2.3857127e+01
   3.5361446e+00   3.3059688e+00   2.0201001e+01
   6.7303308e+01   4.7019561e+01   2.3683444e+01
   3.4369721e+00   3.4181751e+00   1.9657791e+01
   4.2049452e+00   3.2864150e+00   2.3429985e+01
   3.3446697e+00   4.0362759e+00   1.8681279e+01
   1.2356152e+01   1.5615369e+01   2.3720802e+01
   7.1934470e+01   5.7356702e+01   1.9096342e+01
   6.3348038e+01   5.4487812e+01   1.8989571e+01
   7.9443941e+00   4.5018086e+00   2.3830737e+01
   4.2454730e+00   3.1694871e+00   2.3677270e+01
   4.8666246e+01   4.5859449e+01   2.2471360e+01
   1.7397709e+01   1.0594822e+01   2.3854063e+01
   1.4114843e+01   2.2257828e+01   2.0518088e+01
   5.7873873e+00   3.8573076e+00   2.3825471e+01
   6.1534535e+01   3.9489338e+01   2.3821180e+01
   4.0872601e+01   4.4741075e+01   1.8912018e+01
   4.2924651e+00   3.1619014e+00   2.3822714e+01
   1.4082362e+01   9.6572649e+00   2.3849844e+01
   4.2742963e+00   3.1579123e+00   2.3822082e+01
   5.3315904e+01   3.5920242e+01   2.3828639e+01
   4.5147681e+00   3.2506045e+00   2.3822290e+01
   1.9732753e+01   9.2791606e+00   2.3847598e+01
   1.6877226e+01   8.4454605e+00   2.3845662e+01
   4.7921367e+00   3.3574495e+00   2.3822551e+01
   7.0751823e+00   4.1976690e+00   2.3827586e+01
   6.7465757e+00   4.1700692e+00   2.3826242e+01
   4.2736161e+00   3.1576910e+00   2.3822075e+01
   4.3521101e+00   3.1678681e+00   2.3826521e+01
   7.1693964e+01   5.6282916e+01   2.0933499e+01
   4.3029551e+00   5.1334651e+00   2.2050425e+01
