# Supplementary material for: Rethinking Colour Constancy
Source: PLoS One. 2015 Sep 10;10(9):e0135029. doi: 10.1371/journal.pone.0135029 (PMC4565710; doi:10.1371/journal.pone.0135029)
Supplement: S1 Dataset — (ZIP) [file pone.0135029.s002.zip › 5-TransitionMetamerReflectanceData/BtoN_20munsells/targetXYZ_19.txt]

   4.0648205e+01   2.1839059e+01   2.2621030e+01
   2.5499859e+01   1.6701839e+01   1.9779988e+01
   4.4332073e+01   5.0011672e+01   2.0286553e+01
   1.8910044e+01   1.0168703e+01   2.4393183e+01
   3.8824104e+01   4.6891749e+01   2.0262661e+01
   4.8716106e+01   4.0437300e+01   2.0231055e+01
   5.0125775e+01   2.9269009e+01   2.1000357e+01
   7.8499904e+00   5.7829433e+00   2.3789956e+01
   4.2014694e+00   4.4534141e+00   2.4000014e+01
   7.2893039e+01   6.1859142e+01   2.0377518e+01
   5.7411374e+01   5.2791501e+01   2.0314703e+01
   7.3323371e+01   6.0098539e+01   2.2533225e+01
   6.9786956e+01   5.8215727e+01   2.0357425e+01
   1.1713218e+01   7.6234721e+00   2.1398727e+01
   2.6227927e+01   1.3957060e+01   2.1200616e+01
   3.3230290e+01   1.7160531e+01   2.3837208e+01
   3.7413746e+00   5.6715636e+00   1.9807840e+01
   7.3244764e+01   6.1877210e+01   2.0380256e+01
   6.2948325e+01   5.3377571e+01   2.0329025e+01
   3.8544850e+01   4.6597271e+01   2.0261366e+01
   6.3862181e+01   5.8291984e+01   2.0351865e+01
   1.2736733e+01   2.3658858e+01   2.0091430e+01
   1.2001733e+01   2.2149545e+01   2.0075456e+01
   1.5252895e+01   2.6476217e+01   2.0124737e+01
   6.1280398e+01   4.0780339e+01   2.0625963e+01
   3.6757684e+01   2.7982439e+01   2.0053475e+01
   2.8101319e+01   2.4325422e+01   2.0041985e+01
   3.4018999e+01   1.7438471e+01   2.5068173e+01
   7.1691432e+01   6.0729790e+01   2.0373715e+01
   5.1826407e+00   6.0162381e+00   1.9909180e+01
   7.3565364e+01   6.1945028e+01   2.0380617e+01
   5.8803546e+00   6.4087417e+00   1.9825124e+01
   4.0686951e+01   2.4811462e+01   1.9814533e+01
   6.5561145e+01   5.9367091e+01   2.0353193e+01
   6.8464072e+01   5.9438558e+01   2.0362216e+01
   4.6559254e+01   4.1709775e+01   2.0245596e+01
   3.6311611e+01   4.4505131e+01   2.0248817e+01
   5.5572549e+01   5.5408368e+01   2.0327101e+01
   7.3636907e+01   6.1969476e+01   2.0397370e+01
   7.3673431e+01   6.2080518e+01   2.0381890e+01
   4.5864334e+01   5.0647406e+01   2.0293174e+01
   7.3680181e+01   6.1850519e+01   2.0831308e+01
   6.8543290e+01   5.5981920e+01   2.0326424e+01
   2.2698920e+01   1.5198781e+01   1.9754947e+01
   6.8176783e+01   5.7980275e+01   2.0356913e+01
   5.0452780e+01   3.4256249e+01   2.0016394e+01
   2.4991256e+01   3.6863526e+01   2.0196798e+01
   7.3667028e+01   6.1845018e+01   2.0779346e+01
   3.7861157e+00   6.1749777e+00   1.9623645e+01
   6.5058152e+01   5.8112048e+01   2.0352618e+01
   6.9469142e+01   6.0811239e+01   2.0360480e+01
   6.1576759e+01   5.5149779e+01   2.0331541e+01
   3.8581524e+00   4.6288703e+00   2.1613456e+01
   2.8222084e+01   1.5182856e+01   2.0558148e+01
   7.3567157e+01   6.0697167e+01   2.2511166e+01
   7.3339264e+01   6.1990204e+01   2.0379755e+01
   1.5699647e+01   1.5158856e+01   1.9907989e+01
   8.8865199e+00   6.2384389e+00   2.3275014e+01
   7.3677305e+01   6.2093336e+01   2.0381130e+01
   5.5042441e+00   1.0260286e+01   1.9836727e+01
   7.3216006e+01   6.1905678e+01   2.0380188e+01
   7.3677167e+01   6.2081338e+01   2.0381923e+01
   2.1806267e+01   1.2695371e+01   1.9947510e+01
   2.0919076e+01   1.2172796e+01   2.0044753e+01
   6.7607976e+01   5.3603559e+01   2.0223360e+01
   2.2911843e+01   1.1960432e+01   2.3990940e+01
   7.3689075e+01   6.1983280e+01   2.0622841e+01
   2.3102406e+01   1.2614564e+01   2.0795773e+01
   1.8166562e+01   9.8665045e+00   2.4267277e+01
   4.0734482e+01   4.8088475e+01   2.0270355e+01
   3.0672154e+01   1.6088660e+01   2.1737323e+01
   7.3631455e+01   6.2165487e+01   2.0375207e+01
   8.0311616e+00   5.8629279e+00   2.3685033e+01
   4.5636443e+01   2.5554823e+01   2.1515632e+01
   7.3529430e+01   6.2023917e+01   2.0381591e+01
   4.0772514e+01   2.7859870e+01   1.9998924e+01
   6.7732093e+01   5.7340044e+01   2.0352086e+01
   1.9200834e+01   1.6855864e+01   1.9924194e+01
   1.2599358e+01   7.5242585e+00   2.4722197e+01
   4.3206204e+01   2.7363440e+01   1.9898875e+01
   1.4336872e+01   1.6788347e+01   1.9971385e+01
   2.3321716e+01   1.2236536e+01   2.3264048e+01
   4.7568097e+00   5.3259528e+00   2.0461346e+01
   7.3395442e+01   6.1349173e+01   2.0404557e+01
   7.3656302e+01   6.2081159e+01   2.0381435e+01
   7.3597189e+00   1.5637825e+01   1.9981465e+01
   7.3389348e+01   6.2015226e+01   2.0379341e+01
   2.7303362e+01   1.5721531e+01   1.9696062e+01
   7.2579865e+01   6.1654693e+01   2.0377425e+01
   7.3476206e+01   6.1560224e+01   2.0388750e+01
   6.0999473e+01   5.7527688e+01   2.0348470e+01
   6.2766681e+01   5.7760090e+01   2.0346181e+01
   5.0009558e+01   5.2311596e+01   2.0306381e+01
   2.8679858e+01   3.9107957e+01   2.0213394e+01
   3.2004748e+01   1.6633523e+01   2.2804230e+01
   6.7564186e+01   5.9983039e+01   2.0365094e+01
   4.2002657e+01   3.8891744e+01   2.0224319e+01
   4.3438704e+01   2.3324940e+01   2.5093314e+01
   6.4760360e+01   4.5393119e+01   2.0618401e+01
   2.8923673e+01   3.6918265e+01   2.0201939e+01
   3.7384611e+01   3.6241044e+01   2.0202399e+01
   3.2696210e+01   2.5803183e+01   2.0040081e+01
   4.3696450e+01   2.3834514e+01   2.3091389e+01
   1.1236461e+01   1.2121148e+01   1.9836998e+01
   6.9761517e+01   5.4334980e+01   2.0084919e+01
   1.0698343e+01   7.3395109e+00   2.0984417e+01
   7.0684891e+01   5.8707394e+01   2.0357579e+01
   7.9179198e+00   1.6625702e+01   1.9996034e+01
   4.7432710e+01   4.2586376e+01   2.0251757e+01
   7.3564156e+01   6.1894128e+01   2.0376930e+01
   7.2376941e+01   5.7097384e+01   2.4333886e+01
   6.8305958e+01   5.2541835e+01   2.0051858e+01
   7.0474009e+01   6.0851828e+01   2.0368294e+01
   1.3424491e+01   8.3540788e+00   2.1215776e+01
   3.9040679e+00   7.0662738e+00   1.9636989e+01
   5.7533779e+01   3.5383729e+01   2.4610069e+01
   5.6684234e+01   5.4479197e+01   2.0317217e+01
   5.3677956e+01   5.3675581e+01   2.0315118e+01
   4.6610624e+00   6.0491154e+00   1.9778517e+01
   7.3567396e+01   6.2064314e+01   2.0380410e+01
   6.3677060e+01   4.3109726e+01   2.2855703e+01
   3.2677042e+01   1.6721473e+01   2.4823985e+01
   3.2730006e+01   1.9125680e+01   1.9705956e+01
   7.3461154e+01   6.0233484e+01   2.2919743e+01
   1.1310068e+01   2.1507378e+01   2.0067242e+01
   2.5142779e+01   2.4117617e+01   2.0052805e+01
   3.2653409e+01   1.8371575e+01   1.9771042e+01
   4.2153255e+00   4.5058169e+00   2.3379513e+01
   7.2567223e+01   6.1764666e+01   2.0375744e+01
   2.4630454e+01   1.2640968e+01   2.4943860e+01
   2.1832352e+01   1.1364745e+01   2.5044871e+01
   6.0934049e+01   5.3713995e+01   2.0327670e+01
   5.6525358e+01   4.3757441e+01   2.0219525e+01
   3.8032407e+00   4.5829845e+00   2.1788713e+01
   7.3603021e+01   6.1885477e+01   2.0415778e+01
   4.8320016e+01   5.1788222e+01   2.0301805e+01
   1.6628755e+01   1.8749948e+01   1.9997370e+01
   4.8505991e+01   4.7502735e+01   2.0278848e+01
   6.1810978e+01   5.7960198e+01   2.0342714e+01
   2.6398772e+01   3.5588039e+01   2.0192928e+01
   2.9386740e+01   1.5233355e+01   2.2883591e+01
   3.7518667e+01   2.4428253e+01   1.9922181e+01
   6.4005857e+01   5.8780499e+01   2.0349695e+01
   3.8602271e+01   4.5511313e+01   2.0255021e+01
   7.2158003e+01   6.1613296e+01   2.0375575e+01
   1.1091815e+01   1.6307194e+01   1.9981928e+01
   5.4753145e+01   5.4905812e+01   2.0325968e+01
   2.6008613e+01   3.7785228e+01   2.0202174e+01
   3.9468042e+00   4.8065542e+00   2.1023757e+01
   7.3343757e+01   6.1094646e+01   2.0658683e+01
   6.4160361e+01   5.7055905e+01   2.0344199e+01
   4.9519713e+01   5.2373969e+01   2.0306111e+01
   4.3759874e+01   2.6103740e+01   1.9768048e+01
   5.5826933e+01   3.3509608e+01   2.5256574e+01
   3.9159901e+00   6.6519745e+00   1.9604356e+01
   2.5850495e+01   3.7709155e+01   2.0200731e+01
   6.0911408e+01   5.7488252e+01   2.0348537e+01
   1.1027901e+01   7.3148972e+00   2.1569513e+01
   2.9810007e+01   1.5345763e+01   2.3642008e+01
   3.7223966e+00   5.9088034e+00   1.9690260e+01
   8.0890310e+00   5.8769311e+00   2.3753117e+01
   5.1637159e+01   2.9778114e+01   2.4547594e+01
   1.6709106e+01   9.1767629e+00   2.4941329e+01
   7.3240950e+01   6.1880425e+01   2.0380448e+01
   3.8189995e+01   2.3290927e+01   1.9809852e+01
   7.5502262e+00   7.1421412e+00   1.9761938e+01
   1.7043304e+01   2.8978750e+01   2.0142011e+01
   3.2635655e+01   4.2329758e+01   2.0234621e+01
   4.3125597e+01   3.7889804e+01   2.0213932e+01
   4.5001348e+01   2.5505455e+01   2.0394629e+01
   1.1148654e+01   1.7882016e+01   2.0010068e+01
   6.2689240e+01   4.8026286e+01   2.0187747e+01
   1.1150879e+01   1.3733102e+01   1.9911999e+01
   3.7362223e+01   2.3451723e+01   1.9862296e+01
   7.2907539e+01   6.1887237e+01   2.0376017e+01
   1.6102510e+01   9.9539964e+00   2.0165368e+01
   7.3655451e+01   6.2029123e+01   2.0370026e+01
   1.8228422e+01   1.0535392e+01   2.0694246e+01
   6.6332338e+01   5.8275654e+01   2.0352452e+01
   5.7289580e+01   3.5730439e+01   2.2070793e+01
   6.5343712e+01   5.2918716e+01   2.0312558e+01
   1.3567375e+01   7.8670731e+00   2.5180458e+01
   2.2081841e+01   3.4374381e+01   2.0174809e+01
   5.7651920e+01   4.3510718e+01   2.0177231e+01
   7.4866870e+00   5.6222063e+00   2.4015256e+01
   2.8459296e+01   1.7325704e+01   1.9726710e+01
   2.5775040e+01   2.7440809e+01   2.0109085e+01
   3.7362786e+01   2.0647840e+01   2.0128490e+01
   5.6922349e+01   5.4098230e+01   2.0316395e+01
   7.0712287e+01   5.6019778e+01   2.0141550e+01
   1.2568266e+01   8.0342112e+00   2.1131305e+01
   3.5183727e+01   1.8591673e+01   2.1806260e+01
   7.2495091e+01   6.1195483e+01   2.0376060e+01
   1.1890393e+01   8.1835749e+00   2.0217110e+01
   7.3677089e+01   6.2081462e+01   2.0381915e+01
   7.3666895e+01   6.2078615e+01   2.0381855e+01
   5.9896931e+01   5.6976492e+01   2.0347233e+01
   6.8373809e+00   6.7717606e+00   1.9819682e+01
   7.3669630e+01   6.2079685e+01   2.0381851e+01
   7.3677279e+01   6.2079679e+01   2.0385470e+01
   5.2284220e+01   3.2290850e+01   1.9801091e+01
   4.5668145e+00   4.4522713e+00   2.5152847e+01
   3.3049563e+01   4.3243439e+01   2.0236580e+01
   5.3372379e+01   5.0124059e+01   2.0298038e+01
   1.2327088e+01   8.5997920e+00   2.0013071e+01
   4.5171461e+00   4.4416129e+00   2.5084180e+01
   4.6721736e+01   5.1359544e+01   2.0295289e+01
   4.4589598e+01   4.8234493e+01   2.0273663e+01
   3.9535526e+01   4.7484024e+01   2.0263988e+01
   7.3587387e+01   6.2066155e+01   2.0380769e+01
   4.2190903e+01   3.0211709e+01   2.0049030e+01
   3.6375280e+01   4.5638735e+01   2.0243530e+01
   2.8647976e+01   4.0128003e+01   2.0210233e+01
   7.3492191e+01   6.2139652e+01   2.0373538e+01
   5.4011727e+01   5.4359303e+01   2.0322233e+01
   7.1675134e+01   6.1039476e+01   2.0373338e+01
   5.8977320e+01   5.5721349e+01   2.0327543e+01
   7.3687460e+01   6.1901760e+01   2.0768655e+01
   7.2688941e+01   6.0632549e+01   2.0348871e+01
   6.6637684e+01   5.3507824e+01   2.0291793e+01
   6.8765230e+01   6.0377155e+01   2.0369426e+01
   1.2113750e+01   1.8479329e+01   2.0016128e+01
   6.5251452e+01   5.0740096e+01   2.0198153e+01
   7.3262440e+01   6.1971196e+01   2.0379153e+01
   4.5536205e+01   4.9376129e+01   2.0282834e+01
   7.0618739e+01   6.1212127e+01   2.0363338e+01
   4.1213636e+01   4.8461652e+01   2.0270721e+01
   7.3678741e+01   6.2095765e+01   2.0381003e+01
   5.5298202e+00   1.1541165e+01   1.9892876e+01
   7.0822851e+01   6.1139297e+01   2.0372954e+01
   5.8285499e+01   5.6402679e+01   2.0340594e+01
   4.3302554e+00   8.2902009e+00   1.9733840e+01
   7.3680815e+01   6.2121958e+01   2.0379312e+01
   4.8861871e+01   5.2382687e+01   2.0304021e+01
   7.0457337e+01   6.1035455e+01   2.0371001e+01
   5.0114328e+01   5.2996959e+01   2.0308378e+01
   7.8714533e+00   6.1304356e+00   2.1428042e+01
   6.5672560e+01   4.6357443e+01   2.1447463e+01
   7.3238109e+01   6.1914356e+01   2.0380248e+01
   7.3591276e+01   6.2030020e+01   2.0381602e+01
   9.1876656e+00   1.8589768e+01   2.0026464e+01
   6.5241540e+01   4.5484116e+01   2.2191602e+01
   4.7908446e+01   4.9952011e+01   2.0285856e+01
   1.1750253e+01   7.2654244e+00   2.3987022e+01
   7.3533305e+01   6.1900669e+01   2.0379784e+01
   4.8516830e+00   5.1929586e+00   2.0832092e+01
   5.0756228e+01   5.3386741e+01   2.0305154e+01
   4.0668185e+00   7.6420899e+00   1.9688092e+01
   3.5045865e+00   5.1701686e+00   2.0093455e+01
   6.8506586e+01   4.9615707e+01   2.5018660e+01
   4.3898364e+01   2.6118499e+01   1.9763395e+01
   7.2104336e+01   6.1559682e+01   2.0377081e+01
   8.0745521e+00   6.6066869e+00   2.0354244e+01
   7.3228079e+00   5.5619559e+00   2.4002054e+01
   6.1383325e+01   3.9960292e+01   2.3648822e+01
   6.7270324e+01   4.7860691e+01   2.4306214e+01
   2.8866772e+01   2.6222838e+01   2.0078137e+01
   4.1476621e+01   3.9789296e+01   2.0230043e+01
   5.7951943e+00   7.9551318e+00   1.9670121e+01
   7.3677548e+01   6.2083146e+01   2.0381815e+01
   3.7150312e+01   2.0406078e+01   2.0218207e+01
   9.8366556e+00   1.7296829e+01   2.0004895e+01
   6.2162970e+01   5.7981492e+01   2.0351267e+01
   4.1219196e+01   2.7762954e+01   1.9985924e+01
   5.7584616e+01   5.3603050e+01   2.0317828e+01
   7.3451891e+01   6.2003156e+01   2.0381421e+01
   3.6334141e+00   5.3628140e+00   1.9974099e+01
   1.7735254e+01   2.6580412e+01   2.0124760e+01
   3.2156793e+01   4.0574452e+01   2.0223518e+01
   7.1574201e+01   6.1406702e+01   2.0374492e+01
   3.6670097e+01   4.5711849e+01   2.0251982e+01
   5.7005810e+01   3.5592957e+01   2.1485809e+01
   1.9392948e+01   3.1512530e+01   2.0161422e+01
   4.0698334e+01   2.9084120e+01   2.0038430e+01
   7.3677180e+01   6.2081924e+01   2.0381886e+01
   6.3470951e+01   5.8472139e+01   2.0355091e+01
   2.2379741e+01   1.1731684e+01   2.3920610e+01
   6.9358556e+01   6.0580357e+01   2.0371346e+01
   1.1809314e+01   2.2282030e+01   2.0076843e+01
   6.9948596e+01   5.6548798e+01   2.0255978e+01
   4.7443470e+01   5.1742207e+01   2.0297199e+01
   5.1954370e+01   3.7998401e+01   2.0117300e+01
   3.4543519e+01   1.9900271e+01   1.9694662e+01
   4.3111311e+00   7.9849199e+00   1.9712548e+01
   3.2307819e+01   2.4710420e+01   2.0018515e+01
   7.0859141e+01   5.9870468e+01   2.0367551e+01
   5.8292054e+01   5.6458351e+01   2.0340211e+01
   2.3064194e+01   1.2335197e+01   2.1773081e+01
   5.9061183e+01   5.6630876e+01   2.0342932e+01
   2.9198938e+01   3.8432310e+01   2.0210947e+01
   6.3551159e+01   4.5021257e+01   1.9904295e+01
   7.3665784e+01   6.2077817e+01   2.0381878e+01
   7.2860626e+01   6.1789748e+01   2.0379742e+01
   2.3789715e+01   3.3095370e+01   2.0176596e+01
   7.3303591e+01   6.1797002e+01   2.0379990e+01
   3.9450524e+00   4.6210543e+00   2.1811747e+01
   3.6102866e+01   1.9713374e+01   2.0265888e+01
   6.6477592e+01   5.9570515e+01   2.0363132e+01
   6.2169901e+01   4.2972883e+01   1.9895284e+01
   3.6123933e+01   1.9292234e+01   2.1173061e+01
   7.3281543e+01   6.1104618e+01   2.0376861e+01
   2.2632078e+01   1.3370494e+01   1.9749541e+01
   7.0788480e+01   6.1265577e+01   2.0364120e+01
   8.1013416e+00   1.5434094e+01   1.9979347e+01
   7.8569824e+00   6.2222163e+00   2.1067182e+01
   7.2556585e+01   6.1537372e+01   2.0377772e+01
   5.1019268e+01   5.3269161e+01   2.0312645e+01
   6.9021353e+01   6.0288569e+01   2.0362457e+01
   3.5107517e+00   4.9897665e+00   2.0323476e+01
   3.5551935e+00   5.2104899e+00   2.0064005e+01
   5.9057137e+01   3.8461923e+01   2.0253098e+01
   3.4604656e+01   2.3869502e+01   1.9962929e+01
   5.5426856e+01   3.4632353e+01   2.0221604e+01
   5.0440369e+00   4.6187548e+00   2.5154266e+01
   4.3949627e+01   4.0502916e+01   2.0236933e+01
   4.6691224e+01   5.1361615e+01   2.0294516e+01
   4.4863392e+00   4.7200057e+00   2.2409117e+01
   2.5735260e+01   2.6054628e+01   2.0086458e+01
   4.6050990e+01   2.7082816e+01   1.9780003e+01
   7.3565571e+01   6.2070634e+01   2.0379950e+01
   2.8489480e+01   3.9636555e+01   2.0214685e+01
   5.1147616e+01   5.3600100e+01   2.0303915e+01
   4.5694813e+01   3.6104345e+01   2.0166553e+01
   5.8613232e+01   3.8651980e+01   1.9858329e+01
   5.9049810e+01   5.6648812e+01   2.0343519e+01
   4.1200057e+01   2.1950773e+01   2.4169167e+01
   3.9308257e+01   4.1989686e+01   2.0234086e+01
   6.8255208e+01   5.0508080e+01   2.1267102e+01
   7.0809610e+00   1.2929895e+01   1.9927026e+01
   7.3579920e+01   6.2044339e+01   2.0381710e+01
   1.1539397e+01   7.0642254e+00   2.5145342e+01
   7.2167525e+01   6.1568012e+01   2.0377764e+01
   7.3201949e+01   6.2004548e+01   2.0375454e+01
   5.9470662e+01   4.7755080e+01   2.0279443e+01
   3.9463331e+01   4.1302765e+01   2.0233112e+01
   4.0210972e+01   2.1953985e+01   2.0870213e+01
   3.8729944e+01   4.6980074e+01   2.0261228e+01
   5.0929024e+01   5.2233238e+01   2.0303583e+01
   5.0850830e+01   4.9391937e+01   2.0291794e+01
   6.7844878e+01   5.7789977e+01   2.0355891e+01
   3.4922644e+01   4.0687268e+01   2.0225361e+01
   3.6416553e+00   4.6862185e+00   2.1177414e+01
   4.5221425e+01   5.0498580e+01   2.0290552e+01
   7.0501248e+00   5.7914323e+00   2.1569492e+01
   2.5379016e+01   2.9813820e+01   2.0147005e+01
   1.0416365e+01   1.6737559e+01   1.9993354e+01
   2.0293505e+01   1.2106622e+01   1.9893272e+01
   4.4985145e+01   2.4929015e+01   2.2170200e+01
   6.8558632e+01   6.0363309e+01   2.0366726e+01
   3.7894994e+00   6.3994100e+00   1.9601672e+01
   1.4690013e+01   1.2382137e+01   1.9771781e+01
   4.1396768e+00   5.4538069e+00   2.0032807e+01
   7.3521898e+01   6.2051529e+01   2.0380153e+01
   3.7594986e+00   4.6628973e+00   2.1316190e+01
   6.9222277e+01   5.9724346e+01   2.0362896e+01
   4.7648251e+01   5.1769049e+01   2.0299310e+01
   6.4632116e+01   4.7449018e+01   2.0006197e+01
   3.5458681e+00   5.4152623e+00   1.9926360e+01
   4.2953512e+00   4.5624258e+00   2.3118217e+01
   5.5465152e+00   1.1753062e+01   1.9899523e+01
   1.8373981e+01   3.0567342e+01   2.0147370e+01
   3.7355686e+00   4.6181859e+00   2.1499938e+01
   2.0479440e+01   3.2808288e+01   2.0162315e+01
   7.3665770e+01   6.2078523e+01   2.0381832e+01
   3.0613918e+01   1.5568066e+01   2.5192426e+01
   4.3407342e+01   4.9762797e+01   2.0273986e+01
   3.0983229e+01   1.6164774e+01   2.2253833e+01
   5.3204623e+01   5.4428792e+01   2.0317424e+01
   6.7066893e+00   1.4124970e+01   1.9958785e+01
   3.8565976e+00   4.7782643e+00   2.1013693e+01
   8.4282967e+00   1.3122296e+01   1.9921621e+01
   6.6283301e+00   1.3953081e+01   1.9955412e+01
   4.5495439e+01   2.4769207e+01   2.5237575e+01
   1.5380391e+01   9.4506626e+00   2.0442828e+01
   6.8703859e+01   5.0630097e+01   2.3083503e+01
   4.0722743e+01   4.2321139e+01   2.0239853e+01
   6.4131613e+01   5.8699827e+01   2.0357280e+01
   4.3049639e+00   4.4410737e+00   2.4524079e+01
   6.2207208e+01   5.7510429e+01   2.0344529e+01
   7.1401859e+01   5.6600879e+01   2.0798812e+01
   4.8180673e+01   3.0760175e+01   1.9900422e+01
   1.5898816e+01   2.7575341e+01   2.0132418e+01
   6.1057022e+01   5.1367672e+01   2.0315309e+01
   2.7295726e+01   1.4859564e+01   2.0310025e+01
   6.9547588e+00   5.5824560e+00   2.2674960e+01
   4.6252673e+01   2.6866327e+01   2.0031179e+01
   3.0557138e+01   4.1375659e+01   2.0226163e+01
   5.2872697e+01   5.2705355e+01   2.0304731e+01
   6.4378620e+00   5.2164568e+00   2.4182857e+01
   1.0611008e+01   6.9085567e+00   2.3223156e+01
   5.6232008e+01   5.5661977e+01   2.0330733e+01
   7.3520871e+01   6.2140470e+01   2.0374189e+01
   4.6835126e+01   5.1081893e+01   2.0296533e+01
   2.5662830e+01   3.6340882e+01   2.0196778e+01
   7.3067286e+01   6.0752334e+01   2.0291987e+01
   7.3677755e+01   6.2067764e+01   2.0410107e+01
   5.9790483e+01   3.8668059e+01   2.1469591e+01
   3.7413861e+01   1.9870771e+01   2.2101846e+01
   3.6099925e+00   4.9209842e+00   2.0473187e+01
   3.3230215e+01   4.2271542e+01   2.0235918e+01
   3.9473121e+00   5.6417569e+00   1.9866849e+01
   2.8160834e+01   1.7467100e+01   1.9748104e+01
   6.6181172e+00   5.2862646e+00   2.4143593e+01
   1.3962309e+01   1.2547564e+01   1.9802403e+01
   5.4099872e+01   5.4745767e+01   2.0322671e+01
   4.7931052e+01   2.7075736e+01   2.2683982e+01
   2.3688725e+01   1.8816654e+01   1.9942349e+01
   2.0857422e+01   1.0921405e+01   2.5199139e+01
   1.7949397e+01   1.0896864e+01   2.0038180e+01
   1.9377716e+01   1.0388107e+01   2.4212750e+01
   7.3627606e+01   6.2069851e+01   2.0381486e+01
   3.8263107e+01   2.9845999e+01   2.0084479e+01
   3.2027858e+01   3.9173026e+01   2.0215743e+01
   1.9493042e+01   1.8055769e+01   1.9959701e+01
   3.7475357e+01   1.9501774e+01   2.4725671e+01
   3.2782993e+01   4.2775698e+01   2.0235769e+01
   7.3677182e+01   6.2081382e+01   2.0381923e+01
   6.7673527e+01   4.9368684e+01   2.1739036e+01
   6.6481013e+01   5.8594532e+01   2.0355953e+01
   4.3993630e+01   4.9966681e+01   2.0284027e+01
   5.1123593e+01   2.9735643e+01   2.2539971e+01
   4.7984456e+00   4.5331971e+00   2.5128557e+01
   7.0692703e+01   6.0690400e+01   2.0371008e+01
   4.1230173e+00   7.3499110e+00   1.9661964e+01
   7.3647749e+01   6.2074249e+01   2.0381689e+01
   2.9281492e+01   4.0297273e+01   2.0219024e+01
   7.3671452e+01   6.2080144e+01   2.0381868e+01
   1.6170643e+01   1.0884322e+01   1.9641673e+01
   3.6325321e+00   4.7484426e+00   2.0899883e+01
   1.3600719e+01   7.9048288e+00   2.4924177e+01
   6.3356033e+01   4.2145437e+01   2.4741358e+01
   7.3677354e+01   6.2082336e+01   2.0381861e+01
   4.5792587e+00   4.4557019e+00   2.5159968e+01
   5.4182222e+01   5.3173866e+01   2.0306646e+01
   7.2224066e+01   6.1641298e+01   2.0375378e+01
   1.7898106e+01   2.8616628e+01   2.0143690e+01
   4.5125798e+00   9.2275846e+00   1.9783783e+01
   7.3683309e+01   6.2070891e+01   2.0430546e+01
   2.2363694e+01   2.5344484e+01   2.0089839e+01
   4.4103812e+01   4.9369069e+01   2.0282553e+01
   7.0929688e+01   5.3947756e+01   2.4924655e+01
   7.2369074e+01   5.7793760e+01   2.2761291e+01
   3.7141342e+00   5.0559684e+00   2.0278477e+01
   3.2828324e+01   4.3159700e+01   2.0234473e+01
   3.7171493e+00   4.8499430e+00   2.0700822e+01
   6.4585558e+01   4.4839695e+01   2.1317900e+01
   6.6667726e+01   4.6653509e+01   2.5176463e+01
   2.4926571e+01   1.3525359e+01   2.0672506e+01
   1.3399713e+01   9.1790469e+00   1.9911445e+01
   4.5715111e+00   4.4572664e+00   2.5105298e+01
   5.0071858e+00   8.3001672e+00   1.9720845e+01
   1.8299589e+01   2.6960690e+01   2.0128367e+01
   5.9768928e+00   1.2899882e+01   1.9927552e+01
   3.1996382e+01   1.6510088e+01   2.3622986e+01
   5.1367357e+01   5.3089705e+01   2.0311847e+01
   5.5928800e+00   6.8404047e+00   1.9620880e+01
   1.2280547e+01   1.0973295e+01   1.9733488e+01
   6.8805175e+01   5.7191910e+01   2.0350936e+01
   2.7311176e+01   2.7076222e+01   2.0099280e+01
   7.2183662e+01   6.1598479e+01   2.0376887e+01
   4.4676200e+01   3.0323002e+01   2.0009962e+01
   3.9145811e+00   6.9779882e+00   1.9629028e+01
   3.2692108e+01   4.1883699e+01   2.0233291e+01
   6.4023209e+01   5.8334506e+01   2.0349349e+01
   2.3966531e+01   2.1417274e+01   2.0006789e+01
   5.3532947e+01   5.4653234e+01   2.0312630e+01
   4.9473940e+00   4.5852353e+00   2.5140500e+01
   6.2257013e+01   5.6695672e+01   2.0341490e+01
   7.1809998e+01   6.0944404e+01   2.0374089e+01
   1.4616884e+01   9.3552718e+00   2.0148832e+01
   7.3641530e+01   6.1986777e+01   2.0414657e+01
   7.3392990e+01   6.2015239e+01   2.0379426e+01
   7.2268482e+00   5.4577622e+00   2.4665167e+01
   3.7919499e+00   4.5683179e+00   2.1975543e+01
   2.3288583e+01   1.3020118e+01   2.0222849e+01
   7.3677438e+01   6.2080362e+01   2.0384955e+01
   7.3561659e+01   6.2036736e+01   2.0381649e+01
   4.2441043e+01   2.3985012e+01   2.0116098e+01
   3.6320670e+00   4.9086824e+00   2.0515023e+01
   5.9496353e+01   5.5220366e+01   2.0328523e+01
   5.0015444e+00   9.3904470e+00   1.9794778e+01
   4.2358138e+01   2.3354352e+01   2.0973374e+01
   3.7545174e+00   6.3586790e+00   1.9602921e+01
   7.3252865e+01   6.1966757e+01   2.0379206e+01
   2.1229999e+01   1.2218578e+01   2.0116313e+01
   7.3681398e+01   6.2052376e+01   2.0456388e+01
   4.3061108e+01   4.9465991e+01   2.0279531e+01
   6.3871986e+01   5.7954356e+01   2.0344255e+01
   6.7119720e+01   5.9725592e+01   2.0366594e+01
   3.2342868e+01   2.0043666e+01   1.9795786e+01
   1.4559446e+01   2.4775991e+01   2.0107126e+01
   6.3441996e+01   4.3540656e+01   2.0676930e+01
   1.9052021e+01   3.1126761e+01   2.0159292e+01
   3.1546881e+01   3.2739869e+01   2.0170727e+01
   5.4648368e+01   3.2662323e+01   2.3863327e+01
   1.1485943e+01   1.4769609e+01   1.9942148e+01
   2.0931660e+01   2.1883747e+01   2.0031550e+01
   4.7811119e+00   4.5875341e+00   2.5154599e+01
   5.5984159e+01   3.3741593e+01   2.5258194e+01
   4.4465514e+00   4.4327481e+00   2.5153757e+01
   1.6368250e+01   9.6714819e+00   2.5189135e+01
   3.2947141e+01   4.2047671e+01   2.2693453e+01
   7.3518316e+01   6.1257990e+01   2.2127410e+01
   5.4574662e+01   5.5112497e+01   2.0357823e+01
   7.3703857e+01   6.2045313e+01   2.0591700e+01
   4.9327104e+01   4.4606838e+01   2.5125310e+01
   1.2682954e+01   8.1219702e+00   2.5182256e+01
   5.4619605e+01   5.2112677e+01   2.3916125e+01
   2.3841647e+01   3.5377101e+01   2.1791831e+01
   4.2076598e+00   5.1411835e+00   2.3557341e+01
   4.1775597e+01   4.8700738e+01   2.0847568e+01
   7.1496211e+01   6.1274290e+01   2.1051104e+01
   2.5394012e+01   1.9419389e+01   2.5234083e+01
   4.4954142e+00   4.4464539e+00   2.5154844e+01
   7.3309995e+00   5.4667046e+00   2.5165852e+01
   8.8426998e+00   1.2199467e+01   2.5144900e+01
   2.0933268e+01   1.3617789e+01   2.5209997e+01
   1.2049500e+01   7.2932300e+00   2.5172833e+01
   5.3309045e+01   5.4501873e+01   2.0518658e+01
   6.7883925e+01   4.8535574e+01   2.5204704e+01
   4.4377568e+00   4.4299395e+00   2.5153657e+01
   2.5573199e+01   3.6940082e+01   2.1778253e+01
   6.7707483e+00   8.8245185e+00   2.5183452e+01
   6.9999336e+00   6.1824924e+00   2.5164835e+01
   5.5825149e+01   3.5869939e+01   2.5257030e+01
   4.9714508e+00   4.8493914e+00   2.5155761e+01
   5.5143684e+01   3.3007839e+01   2.5258401e+01
   3.6653421e+01   3.7985301e+01   2.5139807e+01
   1.6523872e+01   1.3944792e+01   2.5206967e+01
   2.5470579e+01   3.3776340e+01   2.4449057e+01
   7.3099639e+01   5.8981218e+01   2.3740758e+01
   2.9571667e+01   1.6859683e+01   2.5227014e+01
   2.4028353e+01   1.5334931e+01   2.5218453e+01
   2.4715210e+01   2.5580663e+01   2.5234450e+01
   6.4853671e+01   4.4471469e+01   2.5232298e+01
   1.2424876e+01   1.5324779e+01   2.5212785e+01
   5.5463274e+01   5.3824832e+01   2.2976082e+01
   3.3686346e+01   1.8052230e+01   2.5230196e+01
   7.3584449e+00   5.4653348e+00   2.5168967e+01
   6.9679059e+01   5.1674775e+01   2.5134161e+01
   3.5877370e+01   2.5437858e+01   2.5252930e+01
   4.4380985e+00   4.4312812e+00   2.5153320e+01
   7.3676852e+01   6.2151587e+01   2.0380216e+01
   3.4536199e+01   3.8208313e+01   2.5003417e+01
   2.9446069e+01   3.4139356e+01   2.5088025e+01
   7.3439792e+01   6.0147767e+01   2.3103368e+01
   7.1704150e+01   6.1571053e+01   2.0388763e+01
   2.4503769e+01   3.5471847e+01   2.2549924e+01
   3.9257589e+01   2.8294171e+01   2.5257758e+01
   1.8857706e+01   1.6223432e+01   2.5217819e+01
   4.6816025e+00   7.8638894e+00   2.2580561e+01
   3.6266822e+00   6.1490936e+00   1.9625040e+01
   7.3684469e+01   6.2087171e+01   2.0416966e+01
   4.1022240e+00   4.4953925e+00   2.3514057e+01
   5.4934922e+01   3.2730368e+01   2.5258255e+01
   5.1952781e+01   4.3795607e+01   2.5188530e+01
   6.4932676e+01   5.4639916e+01   2.4407101e+01
   4.1462560e+00   5.4149501e+00   2.2975701e+01
   1.6064545e+01   8.9150950e+00   2.5181550e+01
   4.0602487e+01   3.3040284e+01   2.5252857e+01
   4.4593571e+00   4.4252865e+00   2.5157095e+01
   2.4074734e+01   1.2413029e+01   2.5204065e+01
   7.3544461e+01   6.2135350e+01   2.0472159e+01
   4.3819595e+01   2.3567346e+01   2.5249863e+01
   9.9038268e+00   7.5213518e+00   2.5174747e+01
   7.3508763e+01   6.2148993e+01   2.0379603e+01
   5.8762401e+00   1.2146147e+01   2.0985179e+01
   5.2683844e+01   3.0565183e+01   2.5257311e+01
   4.3889255e+01   4.9654712e+01   2.1263650e+01
   5.2801361e+00   4.7551864e+00   2.5154397e+01
   3.2864805e+01   3.2585050e+01   2.5207291e+01
   4.4151004e+01   2.3832636e+01   2.5249080e+01
   2.7286961e+01   1.4788862e+01   2.5215445e+01
   1.2557528e+01   7.4639486e+00   2.5180487e+01
   2.0622357e+01   1.0825715e+01   2.5196908e+01
   4.7574547e+00   4.9098470e+00   2.5159766e+01
   3.7601921e+01   2.3798739e+01   2.5250501e+01
   4.5999566e+00   4.4933418e+00   2.5153526e+01
   2.1760278e+01   1.3077213e+01   2.5211627e+01
   1.0606532e+01   1.1195365e+01   2.5196365e+01
   4.4618344e+00   4.4374689e+00   2.5153978e+01
   4.6493477e+00   4.5042426e+00   2.5154534e+01
   2.7521999e+01   1.5350263e+01   2.5219716e+01
   7.1797826e+01   5.5917403e+01   2.4638498e+01
   4.7639855e+01   5.0531123e+01   2.2785398e+01
   3.5785849e+00   5.8063957e+00   1.9788705e+01
   4.8892518e+01   2.7397796e+01   2.5254871e+01
   3.6967749e+01   2.8955549e+01   2.5257620e+01
   6.8890282e+01   5.8371353e+01   2.3369346e+01
   5.2514432e+01   3.0461493e+01   2.5257462e+01
   4.9547163e+00   7.8116999e+00   2.3769900e+01
   4.5688682e+00   8.3543502e+00   2.1374341e+01
   6.5350569e+01   5.8418190e+01   2.2140960e+01
   5.9060140e+00   5.2210288e+00   2.5158180e+01
   2.0095396e+01   1.0796754e+01   2.5191814e+01
   7.5883310e+00   1.0761906e+01   2.5122863e+01
   3.9786103e+01   4.4484220e+01   2.4136016e+01
   9.1211480e+00   6.1551768e+00   2.5166769e+01
   7.3278848e+01   5.9549123e+01   2.3462150e+01
   4.0800737e+00   4.5026808e+00   2.3401798e+01
   6.8104849e+01   5.7227699e+01   2.3869186e+01
   3.5653765e+00   4.8228930e+00   2.0723006e+01
   3.5428101e+01   4.3763988e+01   2.2647514e+01
   3.5071863e+00   5.2170341e+00   2.0096249e+01
   7.3708179e+01   6.1843912e+01   2.1279913e+01
   2.9243032e+01   3.6696509e+01   2.4463447e+01
   4.0454668e+00   5.1096359e+00   2.2794128e+01
   7.1246497e+01   5.6862572e+01   2.4387502e+01
   4.0118985e+00   6.4335028e+00   2.1165568e+01
   4.9293096e+00   4.5822699e+00   2.5161169e+01
   4.4723680e+00   4.4421479e+00   2.5153758e+01
   3.6172787e+01   2.3580580e+01   2.5249981e+01
   2.7145570e+01   1.7015112e+01   2.5228269e+01
   4.4533985e+00   4.4364113e+00   2.5153428e+01
   3.0726853e+01   1.8727363e+01   2.5236421e+01
   3.4271651e+01   1.8983153e+01   2.5234294e+01
   5.5622322e+01   3.5368794e+01   2.5257688e+01
   5.2273913e+01   5.0650893e+01   2.4120903e+01
   3.5994255e+00   5.6224351e+00   2.0105745e+01
   9.8075282e+00   1.6013532e+01   2.4727032e+01
   6.7201127e+01   4.7801619e+01   2.5212096e+01
   5.2986535e+01   3.0897633e+01   2.5257732e+01
   6.2692636e+01   5.8305251e+01   2.0356912e+01
   3.7584868e+01   3.5787116e+01   2.5201169e+01
   5.9363807e+01   4.0203851e+01   2.5246916e+01
   4.8968521e+01   4.0810045e+01   2.5211393e+01
   5.3094179e+00   4.7656106e+00   2.5154493e+01
   5.2750782e+00   4.8282647e+00   2.5155442e+01
   7.2776621e+01   6.0381128e+01   2.2794770e+01
   5.0157035e+00   5.2151447e+00   2.5161304e+01
   2.8798363e+01   1.4742913e+01   2.5215139e+01
   2.8723621e+01   1.6599174e+01   2.5226239e+01
   5.5643644e+00   4.8349680e+00   2.5157300e+01
   4.8429666e+01   5.0546811e+01   2.3138841e+01
   1.3036888e+01   7.9079597e+00   2.5171608e+01
   6.7063073e+01   5.9903983e+01   2.0522351e+01
   4.4995228e+00   4.4538736e+00   2.5153485e+01
   4.6290981e+01   5.1266917e+01   2.0309443e+01
   6.9088651e+01   5.9059231e+01   2.2879233e+01
   4.5972707e+00   4.5136148e+00   2.5153893e+01
   4.1892779e+01   2.2307311e+01   2.5245048e+01
   4.4477823e+00   4.4347859e+00   2.5153335e+01
   5.4341238e+01   5.2893727e+01   2.3383738e+01
   1.9306969e+01   3.1505999e+01   2.0396510e+01
   7.3697011e+01   6.1252968e+01   2.2071876e+01
   5.8442766e+01   4.4799576e+01   2.5210481e+01
   6.2226790e+01   5.4551548e+01   2.4110224e+01
   4.9680543e+01   3.2767754e+01   2.5259390e+01
   5.6238818e+00   1.2085710e+01   1.9971576e+01
   3.7429225e+00   4.6132387e+00   2.1714815e+01
   1.3479509e+01   7.8510716e+00   2.5177695e+01
   2.4842651e+01   1.3403704e+01   2.5208840e+01
   4.6405922e+00   4.5447852e+00   2.5154023e+01
   3.5680729e+01   1.8422487e+01   2.5232262e+01
   3.8354312e+01   4.6870566e+01   2.0257470e+01
   4.6676538e+00   4.5956683e+00   2.5154302e+01
   4.1043539e+01   2.1867644e+01   2.5243373e+01
   4.4394903e+00   4.4317153e+00   2.5153339e+01
   4.3210230e+01   2.4713214e+01   2.5250137e+01
   3.8854798e+01   2.0336317e+01   2.5239316e+01
   5.5537733e+01   3.3304918e+01   2.5258254e+01
   3.2336346e+01   4.2918695e+01   2.0227688e+01
   4.4364874e+00   4.4307654e+00   2.5153300e+01
   4.2399959e+01   4.8016758e+01   2.2565544e+01
   4.8312880e+00   9.5910536e+00   2.0704366e+01
   5.5929250e+01   3.6549328e+01   2.5256063e+01
   3.3630841e+01   2.6683766e+01   2.5254663e+01
   2.7005565e+01   3.8834881e+01   2.0199672e+01
   2.5250465e+01   1.2936184e+01   2.5207038e+01
   4.4360784e+00   4.4306070e+00   2.5153303e+01
   6.9293313e+01   5.7887517e+01   2.3751435e+01
   1.8778658e+01   1.0304035e+01   2.5188878e+01
   3.3561243e+01   1.7191458e+01   2.5227445e+01
   6.9093371e+00   7.8176123e+00   2.5186779e+01
   6.6966089e+01   4.7113725e+01   2.5217203e+01
   6.8032816e+01   5.8618319e+01   2.2930564e+01
   3.1599296e+01   3.0858428e+01   2.5224600e+01
   1.0480293e+01   7.0107446e+00   2.5171298e+01
   3.8511797e+00   6.8751123e+00   1.9883389e+01
   1.9023990e+01   1.0178223e+01   2.5186436e+01
   5.9954737e+00   5.1035187e+00   2.5159455e+01
   4.4645489e+00   4.4581426e+00   2.5153444e+01
   4.4364064e+00   4.4305230e+00   2.5153360e+01
   6.2158140e+01   4.0561439e+01   2.5247151e+01
   3.7112761e+00   4.6982993e+00   2.1503926e+01
   7.3550433e+01   6.2137515e+01   2.0468108e+01
   5.1268639e+01   5.3034669e+01   2.1773157e+01
   7.3267835e+01   6.2030970e+01   2.0552761e+01
   4.4917750e+01   3.4418023e+01   2.5253933e+01
   3.9452490e+00   5.7603527e+00   2.1598929e+01
   5.0010409e+00   4.7141990e+00   2.5155242e+01
   4.4911578e+00   4.4508718e+00   2.5153408e+01
   4.1038732e+01   2.2862239e+01   2.5245992e+01
   5.7363875e+00   5.0819503e+00   2.5157739e+01
   2.5323724e+01   1.2969057e+01   2.5207318e+01
   3.1589082e+01   1.6122937e+01   2.5222763e+01
   4.0341788e+00   4.5123835e+00   2.3176087e+01
   7.3602678e+01   6.0771317e+01   2.2537464e+01
   6.6987063e+01   4.7263025e+01   2.5216386e+01
   1.2166705e+01   2.2979098e+01   2.0096615e+01
   4.6470655e+00   7.2296249e+00   2.3244268e+01
   6.0948415e+01   4.8116029e+01   2.5167280e+01
   4.3813522e+00   4.4339898e+00   2.4892040e+01
   2.7054310e+01   3.8199272e+01   2.1787068e+01
   4.2122599e+00   4.6394710e+00   2.3948789e+01
   1.6954202e+01   1.0155167e+01   2.5193533e+01
   4.5171537e+00   8.4030612e+00   2.1061391e+01
   2.6640075e+01   1.3616733e+01   2.5209900e+01
   3.0663873e+01   1.6994850e+01   2.5226925e+01
   4.5099891e+00   4.4568520e+00   2.5153540e+01
   7.3126905e+00   1.4855741e+01   2.1564016e+01
   6.6500329e+01   4.6601058e+01   2.5220695e+01
   4.6585483e+00   4.5254380e+00   2.5154205e+01
   6.5946543e+00   5.6320390e+00   2.5161100e+01
   2.0364364e+01   2.3160237e+01   2.5215123e+01
   1.3189357e+01   7.7171340e+00   2.5181380e+01
   4.5343415e+00   4.4623479e+00   2.5154399e+01
   8.7147503e+00   6.1116268e+00   2.5163097e+01
   3.2637814e+01   4.0171268e+01   2.4062700e+01
   9.3849839e+00   6.8483072e+00   2.5169248e+01
   2.2134315e+01   1.1504757e+01   2.5198888e+01
   5.2393269e+00   9.5268102e+00   2.2625665e+01
   4.4820768e+00   9.1357146e+00   1.9792953e+01
   1.3242681e+01   2.4181049e+01   2.0692117e+01
   3.5067743e+01   4.4794274e+01   2.0261483e+01
   6.4079990e+01   4.9350389e+01   2.5162182e+01
   1.1930069e+01   7.2467355e+00   2.5172488e+01
   5.8376325e+01   5.6602982e+01   2.0366116e+01
   5.0977615e+00   5.1059694e+00   2.5157740e+01
   4.8293200e+00   4.5709787e+00   2.5154709e+01
   2.5461531e+01   1.4093206e+01   2.5212518e+01
   4.4361280e+00   4.4306722e+00   2.5153290e+01
   6.4147272e+01   5.8857743e+01   2.0365842e+01
   2.7766490e+01   3.9366483e+01   2.0500359e+01
   2.4768255e+01   3.5852287e+01   2.2351534e+01
   4.3192322e+01   3.9811954e+01   2.5187411e+01
   5.1228715e+01   5.2565446e+01   2.2382101e+01
   4.1552611e+00   8.1297903e+00   1.9731794e+01
   7.2998681e+01   5.8818938e+01   2.3859397e+01
   2.6063210e+01   3.7437012e+01   2.1649665e+01
   6.9889837e+01   5.2574093e+01   2.5078152e+01
   8.6032548e+00   8.1316411e+00   2.5175395e+01
   1.4795629e+01   8.5064187e+00   2.5175848e+01
   6.3688443e+01   5.5994807e+01   2.3685489e+01
   5.9930212e+01   3.8037535e+01   2.5253495e+01
   4.4609182e+00   4.4427855e+00   2.5153367e+01
   4.2988712e+01   4.3773080e+01   2.4838093e+01
   4.4770900e+00   4.4452966e+00   2.5153429e+01
   2.2747106e+01   2.7333155e+01   2.5155144e+01
   3.7884002e+01   1.9746906e+01   2.5237259e+01
   5.0005487e+00   4.6368440e+00   2.5155169e+01
   5.9848811e+00   4.9984796e+00   2.5157897e+01
   3.9231193e+01   2.5729809e+01   2.5254776e+01
   2.0878730e+01   3.2793208e+01   2.1249082e+01
   6.6375582e+01   4.6330197e+01   2.5222447e+01
   5.5610374e+01   5.3685078e+01   2.3146234e+01
   4.4155197e+01   5.0156722e+01   2.0279184e+01
   4.3471232e+01   3.1635990e+01   2.5259086e+01
   2.1801897e+01   1.1353037e+01   2.5198501e+01
   4.4615243e+00   4.4283998e+00   2.5156451e+01
   4.4369612e+00   4.4322571e+00   2.5153309e+01
   4.5150387e+00   4.4514622e+00   2.5155422e+01
   2.7141612e+01   3.4241779e+01   2.4729000e+01
   7.0703508e+00   5.5423195e+00   2.5158412e+01
   4.9198366e+01   5.0611863e+01   2.3382572e+01
   3.0073141e+01   4.1197413e+01   2.0390534e+01
   1.3509118e+01   8.6400311e+00   2.5184617e+01
   6.1027774e+01   3.9197610e+01   2.5250944e+01
   5.4099791e+00   6.6456397e+00   2.5186289e+01
   7.2606320e+01   5.8034364e+01   2.4145058e+01
   4.5612265e+00   4.4734889e+00   2.5154110e+01
   3.8323074e+01   4.6852346e+01   2.0252502e+01
   5.2493692e+00   6.9477345e+00   2.5109274e+01
   3.7764068e+01   1.9615675e+01   2.5239259e+01
   4.4333023e+00   4.4335963e+00   2.5138344e+01
   6.5897535e+01   5.9513771e+01   2.0362783e+01
   3.7947962e+01   1.9805934e+01   2.5237249e+01
   2.3162898e+01   1.2884421e+01   2.5206870e+01
   5.8130399e+01   3.7177613e+01   2.5255167e+01
   4.5982408e+00   7.2332165e+00   2.3016920e+01
   5.0985051e+00   7.4792529e+00   2.4647895e+01
   2.6056411e+01   1.3325851e+01   2.5208644e+01
   1.6369213e+01   9.2498518e+00   2.5179922e+01
   1.4543291e+01   8.2835983e+00   2.5179289e+01
   3.6653421e+00   4.8302445e+00   2.1192627e+01
   1.7926242e+01   1.6552053e+01   2.5219794e+01
   1.3861233e+01   7.9853221e+00   2.5183131e+01
   3.8019252e+01   2.4607999e+01   2.5252589e+01
   2.0192837e+01   1.0706548e+01   2.5190756e+01
   1.0020210e+01   1.9725497e+01   2.0675848e+01
   6.2690573e+01   4.4084452e+01   2.5230392e+01
   1.3024827e+01   2.4110725e+01   2.0130904e+01
   4.4362905e+00   4.4314583e+00   2.5153310e+01
   1.2606299e+01   2.3389721e+01   2.0577203e+01
   1.2126098e+01   2.2930309e+01   2.0077260e+01
   9.3452520e+00   6.2533578e+00   2.5165659e+01
   5.1034969e+01   5.3304724e+01   2.1032408e+01
   3.2978123e+01   1.7777582e+01   2.5229286e+01
   6.8310188e+00   5.4574112e+00   2.5162602e+01
   5.7834035e+01   5.3217091e+01   2.3960628e+01
   4.4382505e+00   4.4315121e+00   2.5153285e+01
   6.8454112e+01   4.9672951e+01   2.5191467e+01
   5.2661260e+01   3.0580266e+01   2.5257515e+01
   2.0755757e+01   3.3095361e+01   2.0172670e+01
   4.6288748e+00   4.9938896e+00   2.5170463e+01
   4.4420743e+00   4.4326883e+00   2.5153334e+01
   5.7723426e+01   5.6293085e+01   2.0567278e+01
   6.4635103e+01   4.4597335e+01   2.5231068e+01
   6.1063027e+00   5.2739231e+00   2.5159222e+01
   7.3345016e+01   5.9765714e+01   2.3322961e+01
   7.1075230e+01   5.4344668e+01   2.4892102e+01
   4.8738254e+00   4.5778469e+00   2.5156845e+01
   4.1308611e+00   4.5449324e+00   2.3605275e+01
   5.9252267e+01   5.5026869e+01   2.3174035e+01
   2.2658522e+01   1.1755911e+01   2.5199745e+01
   4.6021847e+00   4.6564331e+00   2.5155666e+01
   3.9327666e+00   4.7148710e+00   2.2549519e+01
   4.5974569e+00   4.4879373e+00   2.5153943e+01
   6.7327005e+00   5.2523531e+00   2.5162497e+01
   6.1070576e+01   4.9161038e+01   2.5118511e+01
   1.2618440e+01   7.5160606e+00   2.5174360e+01
   4.6852192e+00   4.5360152e+00   2.5153636e+01
   1.8364700e+01   1.0107490e+01   2.5186811e+01
   4.5570614e+00   4.5287284e+00   2.5153939e+01
   3.8156049e+00   6.3467583e+00   2.0311170e+01
   2.9430166e+01   1.5233237e+01   2.5217090e+01
   4.0645801e+00   6.6477284e+00   2.1177598e+01
   4.4508291e+00   4.4350777e+00   2.5153538e+01
   5.0379054e+00   4.6943167e+00   2.5155716e+01
   3.5655768e+01   4.4123663e+01   2.2378143e+01
   4.5448163e+00   4.5968910e+00   2.5155663e+01
   4.4393040e+00   4.4316077e+00   2.5153347e+01
   1.0021506e+01   1.1096227e+01   2.5199328e+01
   5.8976802e+01   3.6886815e+01   2.5255098e+01
   6.8207363e+01   6.0301821e+01   2.0541059e+01
   7.1644425e+01   5.6023022e+01   2.4612268e+01
   3.9912799e+01   2.0990025e+01   2.5241533e+01
   2.5576890e+01   3.3112739e+01   2.4691890e+01
   5.3187966e+01   3.3013693e+01   2.5259274e+01
   4.4484561e+00   4.4444344e+00   2.5153371e+01
   1.9217175e+01   1.0229760e+01   2.5190502e+01
   6.1719504e+00   1.0800082e+01   2.4117597e+01
   4.4367935e+00   4.4309277e+00   2.5153288e+01
   4.6398279e+00   4.9900149e+00   2.5170202e+01
   4.0858052e+00   7.9082931e+00   1.9701381e+01
   3.9517639e+00   4.9132529e+00   2.2501024e+01
   6.3154395e+00   1.3565668e+01   2.0123662e+01
   4.2778874e+00   4.6217812e+00   2.4282019e+01
   9.1273601e+00   6.1376471e+00   2.5171334e+01
   2.4191554e+01   1.4886976e+01   2.5218808e+01
   3.8393623e+01   2.0246700e+01   2.5238258e+01
   3.5212491e+00   5.1202080e+00   2.0255427e+01
   6.8256085e+00   1.2382938e+01   2.3933809e+01
   6.9277030e+01   5.4272620e+01   2.4819252e+01
   4.1963098e+01   2.2326004e+01   2.5245562e+01
   2.4520139e+01   1.2568425e+01   2.5209290e+01
   3.8078762e+00   4.7044709e+00   2.1957952e+01
   4.4986743e+01   4.2132374e+01   2.5151998e+01
   4.4854626e+00   4.4541637e+00   2.5153454e+01
   4.4706718e+00   4.4421278e+00   2.5153599e+01
   4.4855356e+00   9.1076232e+00   1.9852922e+01
   1.2589594e+01   1.6681331e+01   2.5162085e+01
   4.4891352e+00   4.4429721e+00   2.5155179e+01
   6.4861273e+01   4.4145567e+01   2.5234091e+01
   2.4550298e+01   2.0032054e+01   2.5234572e+01
   4.4967895e+00   4.4497534e+00   2.5154089e+01
   7.3695544e+01   6.2112307e+01   2.0570603e+01
   6.9892075e+01   5.2394872e+01   2.5093132e+01
   3.3327008e+01   3.0261748e+01   2.5246550e+01
   6.7614672e+01   4.8871050e+01   2.5200889e+01
   4.0506022e+01   2.1385597e+01   2.5242487e+01
   6.8014334e+01   4.8746686e+01   2.5202355e+01
   3.5339712e+00   5.2993533e+00   2.0142028e+01
   7.2956266e+01   6.1898157e+01   2.0665216e+01
   3.8759687e+00   5.7915518e+00   2.1227047e+01
   4.4526918e+00   4.6291501e+00   2.5080668e+01
   3.8026725e+00   6.0940285e+00   2.0526729e+01
   7.3337477e+01   5.9737003e+01   2.3335160e+01
   5.9861390e+01   5.6174015e+01   2.2279177e+01
   5.6464969e+00   5.6753269e+00   2.5161558e+01
   1.5247735e+01   8.5825144e+00   2.5179308e+01
   4.5179357e+00   4.4567531e+00   2.5154304e+01
   3.3923279e+01   1.7365581e+01   2.5231288e+01
   4.4476947e+00   4.4350546e+00   2.5153301e+01
   2.7221963e+01   1.4899505e+01   2.5215896e+01
   1.7846645e+01   1.0495364e+01   2.5194513e+01
   4.4440359e+01   2.5321400e+01   2.5251230e+01
   3.6025730e+01   1.8568560e+01   2.5236464e+01
   4.5715381e+00   4.5012977e+00   2.5153787e+01
   4.6465973e+00   4.5158188e+00   2.5153731e+01
   3.6958537e+01   1.9574266e+01   2.5235818e+01
   4.3904296e+00   4.5696750e+00   2.4861116e+01
   2.9988495e+01   1.5262219e+01   2.5219774e+01
   1.6880276e+01   1.2690681e+01   2.5202352e+01
   1.1660307e+01   2.1702802e+01   2.1457553e+01
   4.6278376e+00   4.4993290e+00   2.5153852e+01
   3.5792981e+01   2.3298570e+01   2.5249245e+01
   4.2815188e+00   6.9149326e+00   2.1909011e+01
   5.9918221e+01   4.9994833e+01   2.4990405e+01
   2.7000047e+01   1.7569224e+01   2.5227664e+01
   4.4380794e+00   4.4312145e+00   2.5153334e+01
   7.3681043e+01   6.2106280e+01   2.0382114e+01
   3.3643796e+01   3.2074404e+01   2.5225201e+01
   3.7569467e+01   1.9532218e+01   2.5236912e+01
   2.6381364e+01   1.3548143e+01   2.5209026e+01
   4.7600867e+01   5.0343713e+01   2.2957179e+01
   1.2561877e+01   2.3138339e+01   2.1017995e+01
   4.5791712e+00   9.2338259e+00   2.0096720e+01
   3.3865078e+01   2.0903637e+01   2.5242806e+01
   5.6359643e+00   1.1920416e+01   2.0341088e+01
   1.3470095e+01   2.3473222e+01   2.2557852e+01
   6.4229623e+00   5.1632614e+00   2.5158663e+01
   7.3678715e+01   6.2088223e+01   2.0382227e+01
   4.4855206e+00   4.4471312e+00   2.5153715e+01
   2.2129617e+01   1.1480831e+01   2.5203120e+01
   2.1186769e+01   3.0586020e+01   2.4157286e+01
   4.8192679e+00   6.1494058e+00   2.4937465e+01
   9.7692834e+00   7.0810754e+00   2.5171823e+01
   7.0158333e+01   6.1050382e+01   2.0378693e+01
   4.1561437e+00   4.6514169e+00   2.3667211e+01
   4.6442953e+00   4.6655820e+00   2.5154851e+01
   8.3720643e+00   5.8683622e+00   2.5165743e+01
   4.5615898e+00   4.4764444e+00   2.5153764e+01
   3.0384020e+01   3.3139705e+01   2.5163224e+01
   5.5758661e+01   3.6685267e+01   2.5255722e+01
   1.2733725e+01   1.6155993e+01   2.5197511e+01
   1.7340811e+01   9.4449249e+00   2.5184089e+01
   3.3165477e+01   2.2447832e+01   2.5245176e+01
   2.4978076e+01   2.0604612e+01   2.5236741e+01
   6.4850020e+01   5.4230704e+01   2.4504908e+01
   4.0538664e+00   4.8672738e+00   2.3031385e+01
   1.9019268e+01   1.0205253e+01   2.5186597e+01
   6.4985480e+01   4.7880046e+01   2.5202835e+01
   8.4621993e+00   6.1826961e+00   2.5170232e+01
   2.0954750e+01   1.0968829e+01   2.5198314e+01
   1.7778500e+01   2.7710518e+01   2.3673093e+01
   6.7912681e+01   6.0157947e+01   2.0671106e+01
   2.7200499e+01   3.7573414e+01   2.2835966e+01
   1.4149369e+01   2.3954506e+01   2.3077344e+01
   4.6814202e+01   2.5847561e+01   2.5252263e+01
   3.5244829e+00   5.4695828e+00   1.9919454e+01
   6.3449861e+01   5.8586115e+01   2.0388775e+01
   3.6543269e+01   3.9218072e+01   2.5032656e+01
   4.3077971e+01   3.0732861e+01   2.5259367e+01
   4.5703167e+01   3.7837428e+01   2.5228875e+01
   1.9590025e+01   1.1452732e+01   2.5200519e+01
   1.0697663e+01   1.3100921e+01   2.5213765e+01
   3.6638697e+01   2.4385729e+01   2.5251634e+01
   5.7122989e+01   3.4920882e+01   2.5257625e+01
   2.2861644e+01   2.8999945e+01   2.5082289e+01
   3.7040726e+00   4.7226687e+00   2.1452495e+01
   3.0718482e+01   1.7890736e+01   2.5231562e+01
   5.6263953e+01   5.5775380e+01   2.0371999e+01
   3.7378584e+00   4.6025424e+00   2.1699224e+01
   4.2597741e+01   3.3265289e+01   2.5255275e+01
   2.5686184e+01   1.8791103e+01   2.5231785e+01
   1.5205535e+01   8.5612336e+00   2.5179708e+01
   6.5739369e+00   5.3339347e+00   2.5157116e+01
   4.5730282e+00   4.4620957e+00   2.5158281e+01
   8.3525369e+00   1.4269712e+01   2.4568431e+01
   1.0278030e+01   6.6093669e+00   2.5168214e+01
   2.0634120e+01   1.2639473e+01   2.5208232e+01
   1.9264622e+01   2.8663970e+01   2.4146146e+01
   1.7268136e+01   1.3804994e+01   2.5206905e+01
   4.2374505e+01   3.8709111e+01   2.5197664e+01
   5.2998230e+00   4.7250417e+00   2.5159646e+01
   1.0688336e+01   7.2653369e+00   2.5175464e+01
   1.8116244e+01   2.4962591e+01   2.5023685e+01
   5.4192324e+00   5.5389701e+00   2.5160665e+01
   1.9889012e+01   1.2137899e+01   2.5205253e+01
   1.9255798e+01   1.1901851e+01   2.5203473e+01
   1.7919716e+01   9.7303683e+00   2.5183072e+01
   2.3211119e+01   3.5467704e+01   2.0235212e+01
   6.7217709e+00   1.4469589e+01   1.9963696e+01
   6.7329033e+00   1.0632025e+01   2.5013648e+01
   4.5236521e+00   4.4600301e+00   2.5154008e+01
   3.2522756e+01   2.5932904e+01   2.5253236e+01
   1.6617416e+01   2.8562661e+01   2.0166166e+01
   1.1701857e+01   2.1642405e+01   2.1684531e+01
   4.4412101e+00   4.4422135e+00   2.5153589e+01
   1.8609767e+01   1.9762458e+01   2.5233976e+01
   1.2664709e+01   8.3047134e+00   2.5181497e+01
   4.4360345e+00   4.4306875e+00   2.5153280e+01
   4.3700797e+01   4.7576887e+01   2.3604789e+01
   7.1736696e+01   6.1528354e+01   2.0576346e+01
   5.5477579e+01   4.6910167e+01   2.5128691e+01
   4.4743508e+01   5.0446723e+01   2.0356875e+01
   7.2075718e+01   5.6927891e+01   2.4433878e+01
   9.7008502e+00   8.0682352e+00   2.5175992e+01
   5.1848469e+01   4.9315447e+01   2.4492352e+01
   7.9585793e+00   6.6130470e+00   2.5166667e+01
