# Supplementary material for: Rethinking Colour Constancy
Source: PLoS One. 2015 Sep 10;10(9):e0135029. doi: 10.1371/journal.pone.0135029 (PMC4565710; doi:10.1371/journal.pone.0135029)
Supplement: S1 Dataset — (ZIP) [file pone.0135029.s002.zip › 5-TransitionMetamerReflectanceData/BtoN_20munsells/targetXYZ_2.txt]

   1.7172466e+01   2.4069374e+01   4.0997191e+00
   1.7768875e+00   2.5582844e+00   6.0890802e+00
   6.5123700e+01   4.7546350e+01   4.3306639e+00
   1.7686359e+00   2.6302992e+00   5.4866955e+00
   6.4701181e+01   4.7469493e+01   4.3342852e+00
   2.3247305e+00   2.8401303e+00   5.3552197e+00
   1.2055939e+00   2.5736022e+00   4.6845065e+00
   6.4896742e+01   4.7540825e+01   4.3344989e+00
   1.4011229e+00   2.4884150e+00   5.6339732e+00
   6.2445235e+01   4.6871864e+01   4.3254226e+00
   5.7917061e+00   1.1710293e+01   4.0407649e+00
   2.7365268e+00   3.1186979e+00   4.5550673e+00
   1.6555064e+00   2.6389336e+00   5.1897642e+00
   3.8767567e+01   2.0319106e+01   4.2603177e+00
   4.4267083e+01   2.4868311e+01   4.0169004e+00
   4.8781342e+01   4.2502946e+01   4.2666693e+00
   6.4067826e+01   4.5556359e+01   5.0499975e+00
   1.1308101e+01   6.1013044e+00   6.1798087e+00
   1.3823681e+01   7.0978938e+00   6.3877153e+00
   5.5793276e+01   3.6790874e+01   4.1546976e+00
   6.5022704e+01   4.7568588e+01   4.3351411e+00
   4.8345686e+01   4.2152580e+01   4.2744213e+00
   2.5733969e+01   3.0845135e+01   4.1483488e+00
   5.8662356e+01   3.7978474e+01   5.1805028e+00
   2.4641690e+01   1.2091369e+01   4.8024273e+00
   2.1738720e+01   1.4564407e+01   4.0572106e+00
   4.8535114e+01   2.7320400e+01   6.2440404e+00
   1.5997137e+01   1.2409581e+01   4.0483471e+00
   3.9776305e+01   2.7826492e+01   4.1692208e+00
   6.5051040e+01   4.7404273e+01   4.3870035e+00
   3.2826402e+01   1.8677453e+01   4.0609344e+00
   1.5026044e+00   2.4471058e+00   6.3566067e+00
   6.5154383e+01   4.7604775e+01   4.3355629e+00
   5.1892838e+01   4.3262740e+01   4.2961667e+00
   1.5277182e+00   2.4527441e+00   6.3608099e+00
   4.9584145e+01   3.9412048e+01   4.2602658e+00
   6.4241151e+01   4.5901156e+01   4.8636410e+00
   2.7065606e+01   1.3092173e+01   6.4173574e+00
   6.5156795e+01   4.7604595e+01   4.3355930e+00
   6.4937701e+01   4.7599146e+01   4.3330315e+00
   6.5002105e+01   4.7583535e+01   4.3343810e+00
   2.3622862e+01   2.9318694e+01   4.1380687e+00
   1.2035675e+00   2.9540558e+00   3.9988428e+00
   3.7094017e+01   2.9428413e+01   4.1762621e+00
   1.3639687e+00   2.4522730e+00   5.8774787e+00
   5.1135906e+01   3.1476006e+01   4.0896497e+00
   6.2952389e+01   4.7302212e+01   4.3164437e+00
   9.9866141e+00   5.8201400e+00   4.5570073e+00
   6.1042011e+01   4.6414290e+01   4.3221765e+00
   6.0687829e+01   4.0453816e+01   5.6320464e+00
   5.3623514e+01   3.2481613e+01   4.5161842e+00
   4.1687562e+01   2.1929872e+01   6.3920624e+00
   4.5866944e+01   4.1252282e+01   4.2606993e+00
   5.7617769e+01   3.6598241e+01   5.6291041e+00
   6.5170705e+01   4.7624602e+01   4.3350879e+00
   1.2559741e+00   3.8072803e+00   3.9174653e+00
   6.4196839e+01   4.6009075e+01   4.3102726e+00
   2.4599315e+01   2.9615915e+01   4.1446738e+00
   2.1218917e+00   4.4976479e+00   3.9145782e+00
   5.8313899e+01   3.7823799e+01   4.2550362e+00
   5.1290608e+01   3.3738486e+01   4.2036147e+00
   1.9985118e+01   9.7508561e+00   5.9709288e+00
   2.1751339e+00   3.0469759e+00   4.2227828e+00
   6.0719755e+01   4.6178009e+01   4.3242437e+00
   1.4860472e+00   4.5603588e+00   3.9116637e+00
   3.9560928e+01   3.8603798e+01   4.2272971e+00
   1.3848720e+00   2.4596153e+00   6.3973063e+00
   4.4491649e+01   2.5788931e+01   4.0737753e+00
   2.4911638e+01   1.3916890e+01   4.0142067e+00
   5.1655840e+01   4.3249711e+01   4.2931473e+00
   6.5037994e+01   4.7577300e+01   4.3350364e+00
   6.3813047e+01   4.7190127e+01   4.3281173e+00
   2.4344905e+01   1.1842116e+01   5.5414501e+00
   2.8945847e+00   2.9130193e+00   6.3956079e+00
   1.5584646e+01   2.2618164e+01   4.0900446e+00
   4.6796079e+01   4.1362318e+01   4.2682399e+00
   5.0601993e+01   3.4354321e+01   4.2324479e+00
   1.4876985e+01   7.6448983e+00   5.5027624e+00
   2.6759270e+01   1.5370305e+01   4.0487907e+00
   1.3540454e+00   2.4395504e+00   6.0075684e+00
   6.5083972e+01   4.7569555e+01   4.3353334e+00
   3.0068194e+01   1.4918870e+01   4.8057730e+00
   2.8640627e+01   1.4064960e+01   5.3175805e+00
   4.8661054e+01   4.2270912e+01   4.2759311e+00
   2.2361451e+01   1.0814170e+01   6.2276629e+00
   6.2161575e+01   4.6654935e+01   4.3277516e+00
   6.5026762e+01   4.7555632e+01   4.3353600e+00
   5.8096740e+01   4.5493937e+01   4.3127596e+00
   3.5476608e+01   2.1686093e+01   4.0625428e+00
   6.4954650e+01   4.7595910e+01   4.3333574e+00
   5.8140253e+01   3.7289262e+01   5.3731178e+00
   6.3045635e+01   4.6418935e+01   4.3258695e+00
   7.4841777e+00   4.7640857e+00   5.0895200e+00
   5.3343810e+01   3.1954608e+01   5.5434415e+00
   6.5114930e+01   4.7519308e+01   4.3611836e+00
   1.3524361e+00   2.4827001e+00   5.5667590e+00
   5.6530399e+01   4.5026838e+01   4.3058886e+00
   2.2310289e+00   2.9655460e+00   4.4824187e+00
   6.3677947e+01   4.6911306e+01   4.3297039e+00
   3.8318551e+01   2.0090482e+01   4.1187763e+00
   2.0852019e+00   3.3190766e+00   3.9969878e+00
   2.0533960e+01   1.3251821e+01   4.0500819e+00
   5.1666196e+01   3.4968502e+01   4.2363346e+00
   6.5022176e+01   4.7322306e+01   4.4845346e+00
   4.5905022e+01   2.9627955e+01   4.1581251e+00
   1.7044948e+01   2.4017027e+01   4.0983712e+00
   2.3656808e+01   1.1413969e+01   6.3328903e+00
   1.4781251e+00   2.4403034e+00   6.3672472e+00
   4.4173996e+01   3.5225314e+01   4.2272422e+00
   6.3101027e+01   4.5066052e+01   4.2951798e+00
   6.4924880e+01   4.7124993e+01   4.5873160e+00
   5.6991007e+01   3.6696911e+01   4.0892543e+00
   6.1187755e+00   8.7408583e+00   4.0402056e+00
   1.9862394e+01   1.9313143e+01   4.0711883e+00
   6.5098955e+01   4.7521648e+01   4.3332044e+00
   6.5085111e+01   4.7408313e+01   4.5371080e+00
   2.6539192e+01   1.2921050e+01   5.6381571e+00
   6.5161577e+01   4.7606236e+01   4.3356018e+00
   2.0575565e+00   4.0591933e+00   3.9179405e+00
   3.0492045e+00   3.6035657e+00   4.0007308e+00
   7.3842154e+00   4.6674930e+00   5.4690433e+00
   2.4591562e+01   1.9383377e+01   4.0670904e+00
   9.1755551e+00   1.4096352e+01   4.0431221e+00
   4.5939905e+01   4.0442303e+01   4.2562082e+00
   4.1454436e+01   3.9409514e+01   4.2393767e+00
   2.0038721e+00   2.7770890e+00   5.0545892e+00
   1.3847724e+00   2.4599704e+00   6.3970671e+00
   3.8663167e+01   3.6111378e+01   4.2083258e+00
   5.3302270e+01   3.1991484e+01   5.2053665e+00
   5.9193004e+01   4.5824945e+01   4.3166353e+00
   1.1580901e+00   3.5836153e+00   3.8860436e+00
   1.8538212e+01   1.7428262e+01   4.0539755e+00
   5.0545119e+01   4.2462385e+01   4.2791225e+00
   1.8615193e+01   9.1821849e+00   5.7672376e+00
   3.1159757e+01   2.2898198e+01   4.1064369e+00
   8.7245921e+00   1.2950647e+01   4.0405760e+00
   6.5020958e+01   4.7397362e+01   4.3259902e+00
   4.7783476e+01   4.1562133e+01   4.2707818e+00
   1.1356907e+00   2.8280938e+00   4.0623982e+00
   5.1028933e+01   4.2876410e+01   4.2865631e+00
   5.8195306e+01   4.2609455e+01   4.3018205e+00
   3.9952808e+01   2.0732200e+01   6.3110489e+00
   5.4755048e+01   4.3545001e+01   4.2893895e+00
   2.1883129e+01   1.0577900e+01   6.3276388e+00
   4.5723148e+00   6.3995092e+00   3.9974825e+00
   3.8155807e+01   1.9518848e+01   6.4056387e+00
   2.4609268e+00   4.8572368e+00   3.9028618e+00
   1.3819745e+00   4.2428799e+00   3.9226293e+00
   2.6678386e+01   1.2895124e+01   6.4149715e+00
   4.4718250e+00   3.8534615e+00   4.2150636e+00
   6.3693946e+01   4.5230310e+01   4.2210681e+00
   6.4397701e+01   4.7431454e+01   4.3318922e+00
   3.7987521e+01   2.5035568e+01   4.1175458e+00
   1.3350681e+00   2.4843781e+00   5.5232501e+00
   1.4942396e+00   2.6916554e+00   4.5676671e+00
   6.2630398e+00   8.1002317e+00   4.0381910e+00
   3.0387056e+00   7.8024755e+00   4.0355191e+00
   1.2329298e+01   6.5995488e+00   5.4612239e+00
   1.8484177e+01   9.1934686e+00   5.2689755e+00
   6.4948440e+01   4.7272779e+01   4.3061181e+00
   5.7433062e+01   3.6498220e+01   5.1729984e+00
   6.4308195e+01   4.7254527e+01   4.3336204e+00
   6.4839788e+01   4.7381424e+01   4.3339327e+00
   6.3980800e+01   4.7067406e+01   4.3294129e+00
   6.4673679e+01   4.7527874e+01   4.3321187e+00
   1.5094867e+01   7.6360645e+00   6.3375405e+00
   5.3527579e+01   4.3692985e+01   4.3037017e+00
   2.6626068e+01   3.1590866e+01   4.1447325e+00
   6.2357529e+01   4.6862699e+01   4.3246113e+00
   1.0427984e+00   2.6358869e+00   4.3910946e+00
   2.0133610e+01   1.4800247e+01   4.0530217e+00
   5.9387618e+01   4.1248731e+01   4.2804103e+00
   3.5050305e+01   3.6054678e+01   4.2038975e+00
   2.1641663e+01   1.1806915e+01   3.9049678e+00
   4.9652522e+00   1.0092538e+01   4.0434097e+00
   7.8199335e+00   5.1331240e+00   4.1367922e+00
   1.1349050e+00   2.7406667e+00   4.1928999e+00
   3.4533326e+01   2.9359659e+01   4.1710410e+00
   6.3193626e+01   4.5074293e+01   4.2695114e+00
   2.3454709e+01   1.2836501e+01   3.9652706e+00
   6.4935561e+01   4.7593097e+01   4.3332130e+00
   5.9290266e+01   4.3024258e+01   4.3044824e+00
   4.4318463e+01   2.9629314e+01   4.1809029e+00
   6.4311638e+01   4.7125898e+01   4.3316391e+00
   4.1465226e+00   9.2090196e+00   4.0418272e+00
   5.3758341e+01   4.2953042e+01   4.2859470e+00
   5.9572593e+01   4.3254045e+01   4.3060528e+00
   6.4847023e+01   4.7248225e+01   4.3319767e+00
   1.1088708e+01   8.0990518e+00   3.9583795e+00
   5.0879261e+01   4.2615036e+01   4.2817827e+00
   3.8072434e+00   3.3718031e+00   5.2785956e+00
   5.2728332e+01   4.3657977e+01   4.2958051e+00
   2.2814087e+00   2.8969936e+00   4.8802670e+00
   1.2537029e+01   1.5397248e+01   4.0468018e+00
   5.4942719e+01   3.4765031e+01   4.0918162e+00
   6.2614686e+01   4.3237003e+01   5.2990497e+00
   5.4520959e+00   4.0667385e+00   4.6796786e+00
   6.4872141e+00   1.2164113e+01   4.0402545e+00
   2.5804463e+01   2.1771268e+01   4.0938970e+00
   3.0526187e+01   3.3840250e+01   4.1774641e+00
   6.4735062e+01   4.6861182e+01   4.4403287e+00
   5.6516150e+01   3.7824819e+01   4.2076288e+00
   3.5316208e+01   3.5553968e+01   4.2031711e+00
   5.3236342e+01   4.3420879e+01   4.2889474e+00
   4.9320551e+01   2.8123923e+01   5.6458549e+00
   1.6880614e+00   2.5444531e+00   5.9376607e+00
   2.6355533e+01   3.1261470e+01   4.1517396e+00
   5.6782305e+01   3.6610435e+01   4.0935846e+00
   1.8753944e+00   5.5351441e+00   3.9750508e+00
   1.9675243e+01   9.6054180e+00   6.0632588e+00
   2.8753801e+01   3.2773555e+01   4.1664728e+00
   6.4031770e+01   4.7268666e+01   4.3292824e+00
   3.0677134e+01   3.1316451e+01   4.1655970e+00
   4.2609217e+00   8.5934947e+00   4.0397850e+00
   4.2642871e+01   3.0362761e+01   4.1981857e+00
   5.6424802e+01   3.5685492e+01   4.1266199e+00
   6.4801171e+01   4.7502095e+01   4.3345468e+00
   5.3408389e+01   4.1385637e+01   4.2793202e+00
   4.6266599e+01   3.8198381e+01   4.2438141e+00
   1.1089660e+00   3.3658859e+00   3.9788262e+00
   6.5155206e+01   4.7607341e+01   4.3354875e+00
   2.3299158e+01   1.2861239e+01   3.9802731e+00
   2.3412848e+01   1.3466141e+01   4.0276326e+00
   4.4013537e+01   2.3708412e+01   6.0226426e+00
   1.2449314e+01   6.9182042e+00   4.1856388e+00
   1.7790232e+00   3.8580283e+00   3.9159200e+00
   9.4767579e+00   1.2087787e+01   4.0427801e+00
   2.6620173e+01   1.3645996e+01   3.9309627e+00
   6.5136598e+01   4.7562136e+01   4.3415030e+00
   1.2403181e+01   1.7246669e+01   4.0607016e+00
   3.2051831e+01   1.5817402e+01   6.2198302e+00
   6.3780441e+01   4.5437994e+01   4.2038372e+00
   2.9777649e+01   1.4855904e+01   4.3124258e+00
   2.6599336e+01   3.1173883e+01   4.1548990e+00
   3.4736246e+00   8.5615210e+00   4.0362870e+00
   6.0791903e+01   4.6260433e+01   4.3230681e+00
   3.3138415e+01   1.6841609e+01   4.0908584e+00
   6.1979755e+01   4.6359863e+01   4.3249758e+00
   6.6832466e+00   1.2731774e+01   4.0402433e+00
   6.5155287e+01   4.7601752e+01   4.3166502e+00
   4.2398217e+01   3.4053776e+01   4.2161100e+00
   3.2255138e+01   1.5934106e+01   6.2084780e+00
   1.3380984e+00   2.4476335e+00   5.8672601e+00
   6.1539959e+01   4.2239549e+01   4.1763437e+00
   1.9120532e+01   2.5704902e+01   4.1112078e+00
   1.7692211e+01   2.1964196e+01   4.0915578e+00
   1.9131178e+00   2.5843627e+00   6.3070578e+00
   1.3008231e+00   2.4519373e+00   5.9183293e+00
   3.2082824e+01   3.4776990e+01   4.1852581e+00
   6.5153078e+01   4.7594864e+01   4.3354089e+00
   9.3926965e+00   7.1067317e+00   3.9008890e+00
   2.9538418e+01   1.9326183e+01   4.0528267e+00
   1.2525225e+01   7.9497162e+00   3.9212470e+00
   8.6974938e+00   5.0604651e+00   6.3601983e+00
   9.5837495e+00   5.9779348e+00   4.0029510e+00
   6.5154792e+01   4.7604830e+01   4.3355656e+00
   1.2083416e+00   2.5036184e+00   5.1737813e+00
   3.3075096e+01   3.5488504e+01   4.1807132e+00
   3.5122667e+00   4.3943870e+00   3.9156370e+00
   6.0044375e+01   4.3254730e+01   4.3080129e+00
   2.2692908e+01   1.1985233e+01   3.9266525e+00
   2.9572618e+01   1.4688528e+01   4.5704214e+00
   3.3564812e+01   3.5588956e+01   4.1936773e+00
   1.6603831e+01   8.4499520e+00   4.8956088e+00
   5.3702842e+01   4.2595326e+01   4.2854232e+00
   2.2266620e+01   2.2892487e+01   4.0997620e+00
   1.1643255e+00   3.0855798e+00   3.9889858e+00
   2.0424713e+01   1.1386935e+01   3.9277932e+00
   1.5449603e+00   2.6342465e+00   4.9701771e+00
   4.6268799e+00   1.0219647e+01   4.0415612e+00
   2.1384890e+01   1.0451068e+01   5.4555070e+00
   2.8203896e+00   7.1894478e+00   4.0350900e+00
   3.8881258e+01   2.0037236e+01   6.1333573e+00
   1.0266233e+00   3.0454689e+00   3.9987625e+00
   1.2638098e+01   1.2325698e+01   4.0474984e+00
   1.2610227e+00   2.4682624e+00   5.7438095e+00
   1.1394558e+00   2.5628784e+00   4.6604202e+00
   5.8863736e+01   3.9191687e+01   4.0953340e+00
   1.4343076e+00   2.4571223e+00   6.0112236e+00
   2.6977894e+00   7.1714771e+00   4.0336088e+00
   5.5149624e+01   3.4555828e+01   4.0841422e+00
   3.0226852e+00   3.0288077e+00   5.7478798e+00
   6.3949881e+01   4.6996609e+01   4.3303213e+00
   1.4110431e+00   4.0366716e+00   3.9200496e+00
   1.5091603e+01   2.1464833e+01   4.0851849e+00
   1.7039057e+00   4.2548861e+00   3.9217272e+00
   5.0340484e+01   4.2899034e+01   4.2823724e+00
   1.9923758e+00   5.4646661e+00   3.9834117e+00
   4.6736121e+01   2.6608817e+01   3.9717725e+00
   2.6596944e+00   2.8304389e+00   6.3966685e+00
   5.2967864e+01   4.3677352e+01   4.2990083e+00
   3.9591188e+01   2.0658288e+01   5.2731285e+00
   7.3568894e+00   6.8385646e+00   3.9614847e+00
   8.2431381e+00   5.0493996e+00   5.1104971e+00
   1.4452275e+00   2.4310879e+00   6.3748622e+00
   4.6024167e+01   4.1232099e+01   4.2636346e+00
   1.0688824e+01   5.9605040e+00   5.3724454e+00
   3.6861731e+01   3.5005051e+01   4.1971915e+00
   1.3417220e+00   2.4428588e+00   5.9379169e+00
   5.4882243e+01   4.1363075e+01   4.2885338e+00
   1.2197384e+00   3.7526013e+00   3.9085878e+00
   6.4882536e+01   4.7518377e+01   4.3344137e+00
   1.6388656e+00   4.6529258e+00   3.9028864e+00
   6.5143842e+01   4.7554909e+01   4.3966180e+00
   2.7617800e+00   7.3291670e+00   4.0336512e+00
   4.6387722e+01   4.1433013e+01   4.2637615e+00
   1.2084048e+00   2.7206780e+00   4.2401367e+00
   7.8824014e+00   1.4236253e+01   4.0435417e+00
   2.2728641e+01   1.2108241e+01   3.9193012e+00
   2.2710606e+00   6.1924956e+00   4.0110708e+00
   5.4648568e+01   4.4360806e+01   4.3008995e+00
   6.3825938e+01   4.5347796e+01   4.5031747e+00
   4.6179379e+01   2.5883321e+01   4.1443430e+00
   3.6633314e+01   1.8920620e+01   4.2854735e+00
   6.3692127e+01   4.5131239e+01   4.5112916e+00
   6.5158712e+01   4.7602150e+01   4.3355454e+00
   2.9495711e+01   1.4752923e+01   4.1297584e+00
   2.9093323e+01   1.4925259e+01   3.9336072e+00
   5.2394996e+01   3.1116042e+01   5.0789359e+00
   3.4275255e+01   1.7096793e+01   6.3164098e+00
   6.1754975e+01   4.2338763e+01   4.2879565e+00
   5.4308177e+00   8.3900044e+00   4.0394352e+00
   1.0268647e+00   2.9085542e+00   4.0012509e+00
   6.5038192e+01   4.7590972e+01   4.3345802e+00
   6.5074733e+01   4.7609618e+01   4.3344022e+00
   1.1491625e+00   3.1088046e+00   3.9859881e+00
   5.1264152e+01   3.7603708e+01   4.2621675e+00
   5.1858857e+00   1.0538944e+01   4.0429614e+00
   2.8390926e+01   1.4196188e+01   4.0632538e+00
   2.0893462e+01   1.0401885e+01   4.3558722e+00
   5.7964424e+01   3.7527634e+01   4.1328834e+00
   6.5160806e+01   4.7606363e+01   4.3355888e+00
   6.1377824e+01   4.6589862e+01   4.3207298e+00
   1.0679663e+01   7.3053897e+00   3.9195272e+00
   2.4747430e+01   1.2417393e+01   4.0244020e+00
   3.1338620e+01   3.3515099e+01   4.1814861e+00
   4.9363910e+01   3.0550873e+01   4.0875042e+00
   1.5803929e+01   8.1671919e+00   4.6187568e+00
   3.7621071e+00   8.3069971e+00   4.0386522e+00
   1.0228874e+01   1.7004887e+01   4.0568893e+00
   3.0177681e+00   3.0956970e+00   5.2790827e+00
   1.5057376e+00   2.4473970e+00   6.3624928e+00
   4.8344609e+01   4.2091793e+01   4.2737881e+00
   5.9240330e+01   3.8972345e+01   4.2683766e+00
   1.9583812e+00   2.6353130e+00   5.9502251e+00
   5.9646685e+01   4.5973566e+01   4.3179557e+00
   3.3944384e+00   4.0172107e+00   3.9608298e+00
   2.5531814e+01   3.0269482e+01   4.1499851e+00
   3.4828423e+01   1.9895096e+01   4.0668991e+00
   1.6053111e+01   9.8139455e+00   3.9319527e+00
   2.1674960e+01   1.1875264e+01   3.9150920e+00
   4.9637023e+01   2.8464959e+01   5.3706739e+00
   1.5313355e+01   2.2487497e+01   4.0863996e+00
   1.4122423e+01   1.0084369e+01   4.0241612e+00
   1.2078471e+00   2.4931081e+00   5.2724358e+00
   5.7147546e+01   4.4922747e+01   4.3019689e+00
   5.6057353e+01   3.4776579e+01   5.7581843e+00
   6.3033652e+01   4.6759419e+01   4.3272499e+00
   2.8475902e+01   3.2607983e+01   4.1646535e+00
   5.9760796e+01   4.5632918e+01   4.3124284e+00
   5.4112492e+01   3.4581642e+01   4.0971699e+00
   2.8075502e+00   3.0414582e+00   5.1454375e+00
   4.9854287e+01   4.2545551e+01   4.2845405e+00
   1.8142113e+01   1.8668836e+01   4.0670933e+00
   2.8390969e+01   3.0252868e+01   4.1554879e+00
   1.2848136e+01   1.9849284e+01   4.0732760e+00
   1.9688355e+00   3.2113322e+00   3.9996390e+00
   2.4687544e+01   2.9653710e+01   4.1452477e+00
   4.5018657e+01   4.0854306e+01   4.2591134e+00
   2.8526968e+00   7.2029439e+00   4.0352547e+00
   6.5223530e+01   4.7756797e+01   4.3311464e+00
   3.0413224e+01   3.1846275e+01   4.1692227e+00
   1.6503032e+00   2.8662420e+00   4.2349044e+00
   1.8794346e+01   1.9378524e+01   4.0726901e+00
   6.5198739e+00   1.2084219e+01   4.0403467e+00
   1.6927534e+01   8.8737656e+00   4.0178342e+00
   1.3221933e+01   7.2260676e+00   4.1987255e+00
   5.3112987e+01   4.3603458e+01   4.3021616e+00
   1.0286137e+01   5.8297608e+00   5.1936074e+00
   6.4730172e+01   4.7329168e+01   4.3338381e+00
   6.5227251e+01   4.7755989e+01   4.3312231e+00
   6.2639267e+01   4.4014968e+01   4.1632066e+00
   5.4595553e+01   3.6901471e+01   4.2458802e+00
   1.5147689e+00   2.4571727e+00   6.2635450e+00
   2.4832252e+01   2.4375758e+01   4.1115749e+00
   6.5156329e+01   4.7606137e+01   4.3355434e+00
   5.3551247e+01   4.3792138e+01   4.3028404e+00
   1.6134946e+01   8.3046608e+00   4.6102167e+00
   2.0455980e+01   1.0209587e+01   4.3257337e+00
   3.3412399e+00   4.4482499e+00   3.9179381e+00
   7.2305335e+00   5.3363145e+00   3.9806405e+00
   4.5960467e+01   4.1298531e+01   4.2606963e+00
   1.7417678e+00   3.4460153e+00   3.9789534e+00
   6.4063206e+01   4.6225075e+01   4.3137878e+00
   1.0119224e+00   2.7046555e+00   4.2487200e+00
   6.3373926e+01   4.6906149e+01   4.3302271e+00
   4.9148894e+01   2.8368431e+01   4.1702323e+00
   5.9092537e+01   3.8558312e+01   5.0170658e+00
   2.0812684e+01   1.0156955e+01   5.6679592e+00
   3.6062458e+00   3.2670086e+00   5.4950012e+00
   3.9321445e+01   2.0295748e+01   6.3730156e+00
   6.5151997e+01   4.7589130e+01   4.3374293e+00
   2.9411317e+01   2.9649424e+01   4.1516451e+00
   1.7994839e+01   9.2338736e+00   4.1207967e+00
   6.3434922e+01   4.4366946e+01   5.6233898e+00
   4.3297545e+01   3.7948727e+01   4.2254401e+00
   1.2272717e+00   2.5456617e+00   4.8968384e+00
   6.0511467e+01   4.0135122e+01   5.9319880e+00
   6.4272108e+01   4.7249484e+01   4.3322861e+00
   4.9565583e+01   4.2420729e+01   4.2793694e+00
   6.5161278e+01   4.7606243e+01   4.3355985e+00
   2.4966362e+00   2.7894487e+00   6.2359954e+00
   5.6109028e+01   3.5158004e+01   4.4622415e+00
   4.6964511e+01   4.1912839e+01   4.2532073e+00
   6.4576798e+01   4.7081333e+01   4.3324244e+00
   6.2242878e+01   4.3813497e+01   4.2237702e+00
   1.1661854e+00   2.5095889e+00   5.1135428e+00
   1.1565793e+01   1.3575542e+01   4.0410473e+00
   4.8840826e+01   4.2243592e+01   4.2775717e+00
   3.7550721e+01   3.7582463e+01   4.2193925e+00
   6.3502327e+01   4.7438253e+01   4.3192509e+00
   6.5149625e+01   4.7605734e+01   4.3354696e+00
   6.5151799e+01   4.7572136e+01   4.3850505e+00
   6.4521893e+01   4.7166402e+01   4.3331548e+00
   5.8526913e+01   3.8170926e+01   4.1553366e+00
   6.3210168e+01   4.6813669e+01   4.3280622e+00
   4.6650027e+01   4.1597695e+01   4.2624426e+00
   1.6477348e+01   8.4682282e+00   4.5199084e+00
   6.4757716e+01   4.7284872e+01   4.3336664e+00
   6.4952977e+01   4.7131324e+01   4.7035554e+00
   3.3661871e+00   8.3947637e+00   4.0357258e+00
   4.1886941e+01   3.9771817e+01   4.2318826e+00
   6.4824269e+01   4.7601031e+01   4.3315027e+00
   4.0919152e+01   3.3939605e+01   4.2095678e+00
   3.5736186e+01   3.6711454e+01   4.2072857e+00
   4.6765575e+00   5.8322183e+00   3.9444001e+00
   4.1714814e+00   3.3673075e+00   6.3534855e+00
   1.3932609e+01   1.4906398e+01   4.0429457e+00
   1.9603544e+01   1.0796059e+01   3.9124185e+00
   1.0666803e+00   2.8354662e+00   4.0387910e+00
   1.1484865e+00   3.3117123e+00   3.9676797e+00
   1.8402580e+01   2.4648487e+01   4.1062810e+00
   1.5902326e+01   7.9934560e+00   6.1368221e+00
   1.1987579e+00   2.5073851e+00   5.4587155e+00
   1.3670591e+01   2.0750412e+01   4.0779967e+00
   6.0800772e+01   4.0750775e+01   5.1325555e+00
   6.2406369e+01   4.6520661e+01   4.3268800e+00
   4.9105071e+01   2.7887223e+01   5.8772775e+00
   9.3655563e+00   1.6170992e+01   4.0496897e+00
   5.8176176e+01   4.5542491e+01   4.3121657e+00
   1.2043925e+00   2.4907273e+00   5.4475816e+00
   3.0292143e+01   1.8467838e+01   4.0660231e+00
   1.6577279e+00   4.9477129e+00   3.9233118e+00
   1.1545895e+00   2.9070230e+00   4.0032225e+00
   4.2294589e+01   2.3188710e+01   3.9392486e+00
   1.3345188e+01   7.2332783e+00   4.2926179e+00
   6.1551851e+01   4.6874601e+01   4.3120789e+00
   6.5142619e+01   4.7619429e+01   4.3349155e+00
   4.2592304e+01   2.3047022e+01   4.1549874e+00
   5.7652245e+01   3.6793991e+01   5.0290200e+00
   6.4781131e+01   4.7477980e+01   4.3345588e+00
   6.4697852e+00   4.2228373e+00   6.3254382e+00
   6.4845440e+01   4.7532695e+01   4.3340895e+00
   1.4364245e+01   1.5014848e+01   4.0430163e+00
   1.0179802e+00   2.6810688e+00   4.2873679e+00
   6.4353239e+01   4.6237877e+01   4.4093422e+00
   1.6439394e+00   3.3961749e+00   3.9854894e+00
   5.2322116e+01   3.1407861e+01   4.0820175e+00
   6.5037420e+01   4.7558113e+01   4.3351699e+00
   1.6255483e+01   2.3233994e+01   4.0942791e+00
   1.5357756e+01   8.7116317e+00   3.9037261e+00
   6.1924533e+01   4.6775555e+01   4.3217253e+00
   3.4602849e+01   1.7384838e+01   5.6932956e+00
   3.3322690e+01   1.8033476e+01   4.0215655e+00
   5.9573931e+00   4.7092577e+00   3.9893552e+00
   1.0079332e+00   2.8157578e+00   4.1004149e+00
   1.7818436e+01   8.7810047e+00   6.2936779e+00
   3.5221364e+00   3.2618597e+00   5.3459703e+00
   6.5050439e+01   4.7318120e+01   4.6308788e+00
   6.0851715e+01   4.0585504e+01   5.9414583e+00
   3.7391002e+01   3.7538774e+01   4.2172285e+00
   1.2198082e+00   2.5217709e+00   5.0609103e+00
   2.6328665e+01   1.2734891e+01   6.2710808e+00
   1.1202671e+00   2.8644802e+00   4.0215295e+00
   6.2350554e+01   4.6496613e+01   4.3266587e+00
   3.5602964e+01   3.6845219e+01   4.1942428e+00
   2.6692490e+01   3.1484969e+01   4.1536002e+00
   6.3178115e+01   4.3989986e+01   5.5748490e+00
   4.7981420e+01   3.0210784e+01   4.1109851e+00
   7.6792738e+00   7.0504865e+00   3.9752064e+00
   3.6647964e+00   8.8567914e+00   4.0370429e+00
   1.1951051e+01   1.9015667e+01   4.0672283e+00
   6.0650028e+01   4.5699450e+01   5.1001353e+00
   1.3847211e+00   2.4648940e+00   6.3948325e+00
   1.4549172e+00   2.4337563e+00   6.3991173e+00
   1.1962825e+00   3.6887516e+00   3.9172866e+00
   1.3982928e+00   2.5025288e+00   6.3988597e+00
   3.5714860e+01   3.4752539e+01   5.7471918e+00
   1.3687315e+00   2.4655427e+00   6.3186540e+00
   5.4140148e+01   3.2728206e+01   6.3223286e+00
   5.5076991e+00   4.4566786e+00   6.4024631e+00
   1.1880462e+00   2.7876792e+00   5.0775626e+00
   1.3785547e+00   2.4667727e+00   6.3643836e+00
   5.6675666e+01   3.7287441e+01   6.2320878e+00
   2.8542086e+01   3.2780445e+01   4.3113469e+00
   3.5688525e+00   8.6978090e+00   4.0756763e+00
   1.3101023e+00   4.0133840e+00   3.9695738e+00
   1.4489126e+00   2.9736052e+00   6.1099688e+00
   8.4679885e+00   1.5137807e+01   4.0507967e+00
   1.2102129e+00   2.5274552e+00   5.4940603e+00
   7.2607986e+00   1.2999713e+01   5.2651580e+00
   6.3956508e+00   4.2420610e+00   6.4014735e+00
   4.9012315e+01   2.9423537e+01   6.3733944e+00
   2.9633392e+01   1.4494806e+01   6.4277639e+00
   3.6899415e+01   3.7466838e+01   4.2216217e+00
   4.5430087e+01   4.1179299e+01   4.4072029e+00
   1.0846499e+00   2.5950605e+00   4.8106266e+00
   1.3515207e+00   2.4850964e+00   6.2106378e+00
   3.5975940e+01   3.6404577e+01   5.0334444e+00
   1.3900881e+00   3.2769168e+00   5.4489518e+00
   1.4215248e+00   2.4762367e+00   6.3972273e+00
   3.6528316e+01   2.9750241e+01   6.3618124e+00
   5.2672902e+01   3.9469722e+01   6.0110818e+00
   4.1182141e+00   3.3768928e+00   6.4009400e+00
   1.4253417e+00   2.4717308e+00   6.3973925e+00
   4.4896709e+00   3.5700901e+00   6.3997470e+00
   5.8392369e+01   4.3931840e+01   5.4971338e+00
   1.5900966e+00   2.5339574e+00   6.3974086e+00
   1.0028263e+00   2.9146275e+00   4.0511486e+00
   4.4541453e+01   4.0892056e+01   4.2877088e+00
   3.5983213e+01   2.4335894e+01   6.4204096e+00
   1.5000995e+00   2.5917756e+00   6.3976085e+00
   1.4261779e+00   3.2505278e+00   5.6629839e+00
   1.4237407e+00   2.4628951e+00   6.3976751e+00
   3.5861462e+01   3.6970645e+01   4.2039926e+00
   2.9739948e+01   1.7040795e+01   6.4331045e+00
   5.8572204e+00   1.1867653e+01   4.0641111e+00
   2.6693724e+00   6.9490226e+00   4.5942287e+00
   5.9326597e+01   4.2791775e+01   5.8049357e+00
   4.1652160e+00   3.8036492e+00   6.4006940e+00
   3.3622460e+01   3.5764655e+01   4.2881671e+00
   1.6278555e+01   8.1695122e+00   6.4084593e+00
   1.0022686e+00   2.8712582e+00   4.1001442e+00
   1.3866632e+00   2.4628094e+00   6.3972193e+00
   2.1536357e+00   2.8810701e+00   6.3983871e+00
   1.9228619e+01   1.0315935e+01   6.4176965e+00
   1.3176397e+00   2.5104854e+00   6.0164555e+00
   2.2914293e+00   2.8198492e+00   6.3978272e+00
   2.0504663e+00   2.6967066e+00   6.3977267e+00
   1.7171500e+00   2.5704405e+00   6.3976883e+00
   3.4687907e+00   5.5895567e+00   6.4165279e+00
   1.3940617e+00   2.4517648e+00   6.3976899e+00
   2.0742252e+01   2.4109448e+01   6.2007026e+00
   2.2600718e+01   2.4095323e+01   6.3423030e+00
   1.2496352e+00   3.1715415e+00   4.9146063e+00
   1.1794572e+01   1.7923309e+01   5.6282371e+00
   1.1995726e+00   2.5448680e+00   5.4193192e+00
   5.7177967e+01   4.4450102e+01   5.1636387e+00
   4.8760468e+01   2.7827628e+01   6.3805469e+00
   3.4459593e+01   2.3614403e+01   6.4264729e+00
   3.2675146e+00   8.1822385e+00   4.1616256e+00
   1.4009789e+00   2.4679247e+00   6.3972295e+00
   6.3757665e+01   4.5899065e+01   5.3580170e+00
   4.4455675e+01   2.4064176e+01   6.4066263e+00
   4.3924539e+00   3.5558019e+00   6.3993531e+00
   2.7295239e+01   1.9091013e+01   6.4392750e+00
   3.6204020e+01   3.7138173e+01   4.1985007e+00
   5.0587266e+01   3.4987725e+01   6.2750437e+00
   1.4973706e+00   2.6500999e+00   6.3986518e+00
   5.4782206e+00   1.1116081e+01   4.5809908e+00
   1.1105757e+01   1.7298849e+01   5.5365005e+00
   1.3179710e+00   2.5480445e+00   5.9703908e+00
   1.3790158e+01   7.1505222e+00   6.4059521e+00
   2.4851989e+00   2.8925484e+00   6.3979777e+00
   1.3929335e+00   2.4655412e+00   6.3972197e+00
   6.6851664e+00   5.7837346e+00   6.4063201e+00
   1.5281681e+00   2.5001711e+00   6.3977006e+00
   1.2735375e+00   2.5477728e+00   5.7601120e+00
   1.9215589e+01   1.7867294e+01   6.4417958e+00
   2.7631545e+01   2.6666000e+01   6.3546388e+00
   1.8254368e+01   2.1067815e+01   6.3511617e+00
   5.7414609e+01   4.5348040e+01   4.5293321e+00
   1.5157078e+00   3.3970992e+00   5.8589158e+00
   2.0853744e+00   2.8583372e+00   6.3984942e+00
   1.4468022e+00   2.4638648e+00   6.3979334e+00
   1.4714759e+01   1.5509342e+01   6.4384352e+00
   1.3965843e+00   2.4651979e+00   6.3972607e+00
   9.3548347e+00   1.6188954e+01   4.0881371e+00
   2.8798221e+00   7.4930632e+00   4.2265633e+00
   4.9660603e+01   4.2781563e+01   4.3159285e+00
   1.3654330e+00   2.4754682e+00   6.2889298e+00
   3.8657321e+01   2.1703678e+01   6.4230197e+00
   5.1881421e+01   3.1096287e+01   6.3511151e+00
   2.6203647e+01   2.5858592e+01   6.3589104e+00
   4.0891892e+01   2.1880368e+01   6.4189002e+00
   1.4046324e+00   2.8400901e+00   6.0678173e+00
   2.9265267e+00   7.6553433e+00   4.0346932e+00
   1.4288199e+00   2.4516992e+00   6.3981332e+00
   1.5862210e+00   2.5339123e+00   6.3973502e+00
   5.4943473e+01   4.4655089e+01   4.3131774e+00
   1.4279157e+00   2.8128601e+00   6.1940819e+00
   1.4245135e+00   2.4664705e+00   6.3975610e+00
   1.9698746e+01   2.6359289e+01   4.4122883e+00
   4.1096238e+01   2.2223728e+01   6.4184344e+00
   2.0576823e+00   2.6795431e+00   6.3982608e+00
   1.3919370e+00   2.4644696e+00   6.3972293e+00
   3.4685156e+01   1.7400818e+01   6.4272766e+00
   5.0702122e+00   3.9769006e+00   6.4000578e+00
   6.4366204e+01   4.6329279e+01   5.2608365e+00
   3.2816899e+01   2.6430383e+01   6.4117346e+00
   2.5797516e+01   1.3858869e+01   6.4290369e+00
   8.0208473e+00   4.8552550e+00   6.4025157e+00
   1.6489216e+01   8.4383700e+00   6.4092516e+00
   5.9114609e+01   4.6079758e+01   4.3209298e+00
   3.9430694e+01   2.0789301e+01   6.4221721e+00
   8.9769065e+00   1.1311576e+01   6.4294471e+00
   1.3845882e+00   2.4622400e+00   6.3972136e+00
   1.6285798e+00   3.3166047e+00   6.3384640e+00
   3.6519388e+01   1.8466818e+01   6.4219821e+00
   5.3253931e+01   3.3638932e+01   6.3151944e+00
   4.1233080e+00   7.6894838e+00   6.2073092e+00
   4.5378781e+01   4.1127042e+01   4.4491862e+00
   2.9230284e+00   7.5889690e+00   4.1785628e+00
   1.3844968e+00   2.4622048e+00   6.3972129e+00
   2.9952522e+00   3.1321549e+00   6.3982034e+00
   3.4270412e+00   5.8343604e+00   6.4136113e+00
   6.1787390e+01   4.6128130e+01   5.0606923e+00
   1.3976579e+00   2.4676915e+00   6.3972341e+00
   1.2938246e+00   2.4812104e+00   5.9453497e+00
   5.5433198e+00   9.2216439e+00   6.2889343e+00
   7.8367554e+00   1.4346480e+01   4.1167612e+00
   4.6731547e+01   4.1772466e+01   4.3467859e+00
   5.9935417e+01   3.9921312e+01   6.1296071e+00
   2.3760840e+00   3.9016321e+00   6.4043332e+00
   3.3261105e+01   2.0718116e+01   6.4288754e+00
   6.1585597e+00   9.4697501e+00   6.3837911e+00
   6.3978964e+01   4.5997948e+01   5.3412786e+00
   6.0258778e+01   3.9994920e+01   6.1257569e+00
   1.0839726e+01   1.7783864e+01   4.3807038e+00
   1.7239294e+00   2.6274083e+00   6.3976379e+00
   1.1656380e+00   2.6089797e+00   5.1766869e+00
   1.4532840e+01   2.1843371e+01   4.0848020e+00
   4.1258251e+01   3.8665666e+01   5.1879860e+00
   6.4248802e+00   4.4220127e+00   6.4007428e+00
   2.0725109e+01   1.0537662e+01   6.4165488e+00
   1.7241148e+00   3.1435930e+00   6.4046792e+00
   3.9564626e+00   3.3567918e+00   6.3996821e+00
   3.4072498e+01   3.0867374e+01   6.2647068e+00
   8.2392931e+00   1.4860190e+01   4.0562390e+00
   2.6716019e+01   3.0751768e+01   5.3480261e+00
   1.3645301e+01   7.1270105e+00   6.4055755e+00
   1.4802859e+01   8.1728074e+00   6.4108880e+00
   1.2256173e+01   1.3928048e+01   6.4351901e+00
   1.4584283e+00   2.4393711e+00   6.3989611e+00
   1.6575908e+01   8.2910453e+00   6.4089527e+00
   1.2062886e+01   9.5958386e+00   6.4163222e+00
   1.2262999e+00   2.6359693e+00   5.4314959e+00
   3.8547357e+01   1.9798320e+01   6.4208815e+00
   3.6507790e+01   2.3562007e+01   6.4192889e+00
   1.0550418e+01   1.0827266e+01   6.4221850e+00
   1.1438708e+00   3.5288667e+00   3.9030724e+00
   4.1933786e+01   3.0452204e+01   6.3573745e+00
   2.0806530e+01   2.7057719e+01   4.7593694e+00
   5.8818567e+01   4.5736908e+01   4.6330606e+00
   2.4891634e+00   4.7643002e+00   6.4096941e+00
   1.4079332e+00   2.4717785e+00   6.3972284e+00
   5.6378234e+00   1.1588904e+01   4.0415545e+00
   5.1628030e+01   4.3418952e+01   4.3314857e+00
   1.3867901e+00   2.4549737e+00   6.3974878e+00
   5.9720794e+01   4.6269797e+01   4.3087319e+00
   5.1479055e+00   1.0256723e+01   5.2957036e+00
   2.3867822e+01   2.7354267e+01   5.9433826e+00
   9.0434513e+00   5.6026754e+00   6.4041361e+00
   3.3712651e+01   1.6751543e+01   6.4252630e+00
   4.1429730e+01   3.5805057e+01   6.0349581e+00
   2.1230964e+01   2.5085205e+01   6.0663162e+00
   1.8442510e+00   2.9167315e+00   6.3985703e+00
   4.8892824e+01   2.7892859e+01   6.3797896e+00
   5.8414875e+01   3.7446425e+01   6.2149969e+00
   1.2845614e+01   1.8216025e+01   5.9986050e+00
   2.1324095e+01   2.7771598e+01   4.2040376e+00
   1.7466951e+01   1.8123378e+01   6.4375487e+00
   1.7134591e+00   3.0388325e+00   6.4018490e+00
   2.3348115e+01   2.9306109e+01   4.1502376e+00
   1.0377295e+01   5.7496108e+00   6.4044106e+00
   6.3118598e+01   4.3860523e+01   5.7171166e+00
   1.6642724e+00   2.5169112e+00   6.3988712e+00
   1.4221735e+00   2.4857112e+00   6.3972789e+00
   3.1588125e+00   4.6141469e+00   6.4045006e+00
   2.3643678e+01   1.1808364e+01   6.4203978e+00
   1.1011414e+00   3.3159980e+00   4.0155645e+00
   4.2993397e+01   2.6253930e+01   6.4019312e+00
   1.5093641e+00   2.4462888e+00   6.3993760e+00
   1.5954029e+01   1.2996088e+01   6.4279976e+00
   7.3776495e+00   4.5560075e+00   6.4038343e+00
   2.3568537e+01   1.8287119e+01   6.4417691e+00
   1.4065797e+00   2.4677316e+00   6.3972969e+00
   2.2551795e+00   2.9107546e+00   6.3984170e+00
   1.7453052e+00   2.5235942e+00   6.3997010e+00
   1.4437479e+00   2.4914613e+00   6.3972957e+00
   2.7621323e+01   1.3453303e+01   6.4257224e+00
   6.5044147e+01   4.7301683e+01   4.6499902e+00
   7.8023966e+00   1.4217685e+01   4.2997623e+00
   1.9336537e+01   1.7835292e+01   6.4417944e+00
   1.5122615e+00   2.5517625e+00   6.3974531e+00
   4.8630017e+01   2.7713963e+01   6.3814742e+00
   2.3524527e+00   6.5717006e+00   4.0632284e+00
   1.8418884e+00   2.7645147e+00   6.3980887e+00
   6.4198326e+01   4.5667752e+01   5.3768210e+00
   1.3430847e+01   2.0366665e+01   4.7938839e+00
   2.9569627e+00   3.0034358e+00   6.3987406e+00
   6.4819844e+01   4.7791535e+01   4.3301896e+00
   5.0550439e+00   3.8254877e+00   6.3996373e+00
   2.0242860e+01   2.3932093e+01   6.1704969e+00
   4.5718947e+01   3.6888581e+01   6.0782204e+00
   1.4642773e+00   2.4914804e+00   6.3972671e+00
   2.7275054e+01   3.1836846e+01   4.5573839e+00
   8.1795613e+00   4.8605557e+00   6.4043351e+00
   1.4779023e+00   2.4949979e+00   6.3972866e+00
   8.4973777e+00   4.9811812e+00   6.4045719e+00
   6.6957460e+00   1.1287072e+01   6.0329342e+00
   1.3800490e+01   7.1401184e+00   6.4062662e+00
   1.6251914e+01   8.3291720e+00   6.4088361e+00
   1.8730492e+00   2.5631669e+00   6.3999672e+00
   1.4725797e+00   2.4371704e+00   6.3992253e+00
   2.7440388e+01   2.5641167e+01   6.3954007e+00
   4.9119991e+01   4.2079952e+01   4.9135456e+00
   1.6134245e+01   8.1028939e+00   6.4084816e+00
   2.4091170e+01   2.7140002e+01   6.0476858e+00
   6.3977151e+01   4.5362170e+01   5.5012346e+00
   1.4996007e+00   2.4930917e+00   6.3975870e+00
   6.4482105e+01   4.7711883e+01   4.3251163e+00
   2.2814088e+00   2.9255487e+00   6.3984468e+00
   6.2576093e+01   4.3067141e+01   5.8574217e+00
   1.3443442e+00   2.4904044e+00   6.1695165e+00
   6.5191197e+01   4.7662042e+01   4.3460404e+00
   5.3794867e+01   3.2370928e+01   6.3281083e+00
   1.1170661e+00   3.2677490e+00   4.1579834e+00
   3.0494404e+01   1.5016921e+01   6.4283887e+00
   3.2348960e+01   2.0650909e+01   6.4307331e+00
   6.2511538e+01   4.3399938e+01   5.8272607e+00
   3.2532707e+01   3.2666667e+01   5.8889239e+00
   8.5653383e+00   6.2524301e+00   6.4075151e+00
   2.4997408e+00   6.8680973e+00   4.0698505e+00
   1.8996253e+01   2.5815932e+01   4.3226770e+00
   1.1367107e+01   6.1987140e+00   6.4041402e+00
   1.9958130e+01   9.8302857e+00   6.4147626e+00
   5.2723244e+01   3.1178559e+01   6.3313959e+00
   5.6549658e+01   4.5217295e+01   4.3037081e+00
   6.4131390e+01   4.7623170e+01   4.3356100e+00
   1.6837546e+00   4.4694859e+00   5.0078539e+00
   1.3851809e+00   2.4640540e+00   6.3972731e+00
   3.3780440e+01   2.5229016e+01   6.4213738e+00
   4.2364921e+00   3.9310659e+00   6.4011676e+00
   6.6460462e+00   1.2886470e+01   4.0567833e+00
   1.2700206e+00   2.5904689e+00   5.6916842e+00
   2.0967929e+00   3.0265886e+00   6.3989106e+00
   4.1364049e+00   3.4840669e+00   6.3988319e+00
   3.6188832e+01   3.7124769e+01   4.2167665e+00
   6.4953589e+01   4.7574005e+01   4.6252973e+00
   2.1462091e+00   2.9078123e+00   6.3984932e+00
   2.1499181e+01   1.5660359e+01   6.4368845e+00
   2.3698267e+00   2.8753143e+00   6.3985456e+00
   8.9569773e+00   1.4239215e+01   5.8892814e+00
   1.8949155e+00   2.6454575e+00   6.3975930e+00
   6.1953892e+01   4.4472908e+01   5.6165279e+00
   1.3844957e+00   2.4621955e+00   6.3972145e+00
   5.7187796e+01   4.4626572e+01   5.0731751e+00
   5.7164850e+01   4.0273214e+01   6.0674641e+00
   1.3443682e+01   1.8792891e+01   6.0012281e+00
   2.0625979e+00   3.7914123e+00   6.4120517e+00
   1.4512090e+00   2.4784821e+00   6.3974811e+00
   2.1303136e+01   1.4109123e+01   6.4323025e+00
   4.9470516e+00   3.8779257e+00   6.3997790e+00
   6.5236163e+01   4.7776489e+01   4.3674234e+00
   8.9031548e+00   5.2173426e+00   6.4026529e+00
   1.3726895e+00   2.4855804e+00   6.3115032e+00
   1.9783188e+01   1.6478516e+01   6.4392892e+00
   3.9919215e+00   8.6440858e+00   5.3337662e+00
   1.8461952e+01   9.0552069e+00   6.4137798e+00
   4.4955102e+01   3.0638235e+01   6.3566264e+00
   3.9959787e+01   3.0012884e+01   6.3699452e+00
   3.2512126e+00   8.1811020e+00   4.0994840e+00
   1.3978776e+00   2.4586705e+00   6.3974981e+00
   1.6441744e+00   2.5710229e+00   6.3975471e+00
   3.4128305e+01   2.2506746e+01   6.4272716e+00
   3.4039630e+01   3.2182295e+01   6.1244315e+00
   1.3845673e+00   2.4619918e+00   6.3972221e+00
   1.0167397e+00   2.6946115e+00   4.3716309e+00
   2.4662675e+00   2.8796719e+00   6.3978793e+00
   5.6450734e+01   3.5403767e+01   6.2747999e+00
   1.5839809e+01   2.3073322e+01   4.1410279e+00
   3.3394347e+01   1.7128581e+01   6.4295842e+00
   1.1666469e+01   6.2747529e+00   6.4048077e+00
   1.2120505e+00   2.6937723e+00   5.2951497e+00
   3.5072667e+00   8.5985416e+00   4.0864351e+00
   1.9124169e+00   5.5638593e+00   4.1117870e+00
   1.3839620e+00   2.4626255e+00   6.3942596e+00
   2.3377709e+00   4.8990143e+00   6.3328974e+00
   1.1994533e+00   2.5134787e+00   5.4602584e+00
   3.0340803e+01   1.5391979e+01   6.4295289e+00
   1.3852436e+00   2.4620955e+00   6.3972266e+00
   2.4513164e+01   1.1897346e+01   6.4211366e+00
   5.3076236e+01   4.2477981e+01   5.4099012e+00
   3.5293823e+00   4.8284399e+00   6.4043532e+00
   1.4149728e+00   2.8904494e+00   6.0599534e+00
   1.2181956e+00   2.8173729e+00   5.1919047e+00
   6.5204276e+01   4.7852660e+01   4.3326672e+00
   2.5859689e+00   2.9085508e+00   6.3982402e+00
   4.8251429e+01   2.7932025e+01   6.3832795e+00
   5.0404962e+00   1.0739160e+01   4.1659888e+00
   2.3203680e+01   2.9209148e+01   4.1283206e+00
   2.9162118e+00   3.0980225e+00   6.3992001e+00
   1.6385454e+00   2.4828451e+00   6.3997571e+00
   7.2926073e+00   6.1687864e+00   6.4073501e+00
   1.4105190e+00   2.8342379e+00   6.1010666e+00
   1.4059933e+00   2.6202427e+00   6.3077819e+00
   3.7320353e+00   4.2300796e+00   6.4018112e+00
   3.6032104e+01   3.7054344e+01   4.2016046e+00
   1.6296232e+00   2.5452262e+00   6.3974590e+00
   6.4839358e+01   4.7794693e+01   4.3352198e+00
   4.9551397e+01   3.1776874e+01   6.3427560e+00
   2.9010985e+00   7.3527924e+00   4.6111667e+00
   1.6241168e+01   1.2916206e+01   6.4277246e+00
   1.4802751e+00   2.4930111e+00   6.3973588e+00
   6.2171342e+00   1.2180193e+01   4.3878240e+00
   3.6644485e+00   3.8508210e+00   6.4009688e+00
   4.5422893e+01   2.5844480e+01   6.4007170e+00
   1.7745032e+00   2.6416840e+00   6.3977109e+00
   4.7419569e+01   3.1089447e+01   6.3521614e+00
   1.7274703e+01   2.4082486e+01   4.7413775e+00
   3.6197261e+01   3.2424678e+01   6.2098848e+00
   1.7577444e+01   2.4313589e+01   4.8038200e+00
   1.3152664e+00   2.7839967e+00   5.6932938e+00
   1.0212141e+01   1.7204305e+01   4.0823018e+00
   1.8228210e+00   3.1904351e+00   6.4022750e+00
   1.4829579e+01   7.5587973e+00   6.4071762e+00
   1.5141858e+00   2.5062590e+00   6.3973384e+00
   2.1894437e+01   1.2415570e+01   6.4270087e+00
   1.4686612e+00   2.4869446e+00   6.3974173e+00
   1.3846079e+00   2.4614749e+00   6.3972399e+00
   1.0958367e+01   5.9468079e+00   6.4059481e+00
   4.7133997e+00   7.9903826e+00   6.3381092e+00
   2.7412077e+00   4.7398626e+00   6.4156714e+00
   4.1745051e+01   2.1969429e+01   6.4075671e+00
   2.3793275e+00   2.8779065e+00   6.3984909e+00
   3.6651059e+00   8.8418712e+00   4.0791214e+00
   3.4284305e+00   4.5732208e+00   6.4036054e+00
   1.3870634e+00   2.4707808e+00   6.3977091e+00
   3.1080900e+01   1.5250014e+01   6.4277142e+00
   1.5971632e+01   8.0170955e+00   6.4090731e+00
   4.1298188e+01   3.3839935e+01   6.2415249e+00
   7.4676297e+00   7.4212094e+00   6.4110525e+00
   3.0416139e+00   5.8995667e+00   6.3400171e+00
   1.0055035e+00   2.7714116e+00   4.2304860e+00
   1.4005297e+00   2.4600415e+00   6.3974843e+00
   5.3247017e+01   4.1689819e+01   5.6526218e+00
   2.5674071e+00   2.8686651e+00   6.3983867e+00
   1.3674575e+00   4.0821799e+00   4.1354797e+00
   9.9827791e+00   6.4207205e+00   6.4073516e+00
   1.6478490e+01   8.2178070e+00   6.4103341e+00
   1.2100155e+01   1.9308779e+01   4.1044419e+00
   4.1954300e+01   3.2718107e+01   6.3070388e+00
   5.0668426e+01   3.9533983e+01   5.8986585e+00
   7.5650704e+00   4.6908875e+00   6.4020307e+00
   1.4003369e+00   2.4669552e+00   6.3972466e+00
   5.0959443e+01   3.2026363e+01   6.3417547e+00
   5.4961228e+01   3.4863328e+01   6.2897864e+00
   1.0491206e+00   3.1463316e+00   3.9930562e+00
   4.4093023e+01   3.1883471e+01   6.3272084e+00
   1.1257537e+00   2.5638187e+00   5.0467929e+00
   1.5973668e+01   2.0565127e+01   6.1713759e+00
   2.7206170e+00   2.9456198e+00   6.3981716e+00
   6.4127920e+00   9.6435799e+00   6.3989496e+00
   1.1438791e+01   1.6287514e+01   6.1828623e+00
   1.4127568e+00   2.6391103e+00   6.3207865e+00
   4.0313413e+01   2.1704975e+01   6.4201404e+00
   6.5106320e+01   4.7853735e+01   4.3456301e+00
   2.5649120e+00   3.8971440e+00   6.4021973e+00
   1.8788953e+01   9.2364809e+00   6.4123546e+00
   1.3924025e+00   2.4643999e+00   6.3972354e+00
   1.3018276e+01   6.7879633e+00   6.4068309e+00
   3.8744805e+01   3.8316385e+01   4.3355896e+00
   8.8004009e+00   5.1689492e+00   6.4026695e+00
   4.8439282e+01   2.8638330e+01   6.3799335e+00
   3.6058015e+01   3.7059664e+01   4.2206882e+00
   1.9479028e+01   2.6320827e+01   4.1113332e+00
   1.8429292e+00   2.6211009e+00   6.3977122e+00
   1.3225326e+00   2.4809978e+00   6.0814659e+00
   1.0391626e+00   3.0771526e+00   4.0326990e+00
   6.5232648e+01   4.7812116e+01   4.3765841e+00
   2.8867740e+01   1.7327542e+01   6.4336609e+00
   2.5724332e+01   1.8033455e+01   6.4396910e+00
   1.3900447e+00   2.4642414e+00   6.3972163e+00
   1.4294694e+00   2.4632095e+00   6.3977364e+00
   1.1790163e+00   3.5208391e+00   4.0810546e+00
   4.7052286e+01   3.5637119e+01   6.2098811e+00
   2.0831469e+00   2.6731455e+00   6.3988096e+00
   9.8521301e+00   8.7188819e+00   6.4140417e+00
   6.4068247e+01   4.5591912e+01   5.4528292e+00
   5.2164188e+00   7.8058220e+00   6.4223774e+00
   1.4093298e+00   2.4707762e+00   6.3972334e+00
   8.7653484e+00   5.1253633e+00   6.4033560e+00
   2.8753859e+01   1.4048121e+01   6.4269646e+00
   2.6967995e+00   2.9217538e+00   6.3983957e+00
   4.4430015e+00   3.5283192e+00   6.4001059e+00
   1.7880458e+01   1.0775498e+01   6.4217646e+00
   3.2353042e+01   2.0459584e+01   6.4305350e+00
   1.3943412e+00   2.4662425e+00   6.3972253e+00
   4.7341368e+01   2.7395260e+01   6.3885352e+00
   6.5036416e+01   4.7366434e+01   4.7941389e+00
   1.4229530e+01   1.2604384e+01   6.4268206e+00
   1.4227586e+00   2.4781355e+00   6.3972376e+00
   1.2170017e+00   2.5326825e+00   5.5189989e+00
   3.6976386e+00   4.9315074e+00   6.4046182e+00
   2.1679556e+01   1.0825037e+01   6.4171292e+00
   3.2946262e+01   3.2916913e+01   5.8794980e+00
   1.4389854e+00   2.4356230e+00   6.3988426e+00
   2.5379435e+01   2.9303572e+01   5.6534925e+00
   1.2125329e+00   2.5063408e+00   5.5303914e+00
   1.3899173e+01   1.1571036e+01   6.4232703e+00
   4.4575021e+01   2.4208952e+01   6.4072995e+00
   9.4932699e+00   1.6250043e+01   4.3114213e+00
   1.3844990e+00   2.4622042e+00   6.3972139e+00
   3.4104727e+01   3.5913628e+01   4.4854798e+00
   3.6646143e+01   3.6940889e+01   4.8253708e+00
   3.0464739e+01   1.7884020e+01   6.4329063e+00
   1.7310407e+00   2.5159669e+00   6.3997865e+00
   5.0879510e+01   3.0934561e+01   6.3566545e+00
   1.5617930e+00   4.6396130e+00   4.1355301e+00
   1.3882849e+00   2.4525698e+00   6.3975892e+00
   8.3636916e+00   5.3700770e+00   6.4049429e+00
   5.7326268e+01   3.9587430e+01   6.1296685e+00
   2.0672458e+01   2.6560877e+01   5.2365414e+00
   1.3849224e+01   7.1972000e+00   6.4057822e+00
   1.6102921e+00   2.5520159e+00   6.3973881e+00
   5.3321560e+00   4.5962735e+00   6.4031420e+00
   1.2860604e+00   2.5129994e+00   5.8676638e+00
   6.0518659e+01   4.6500282e+01   4.3518900e+00
   9.1721310e+00   5.2946635e+00   6.4032480e+00
   5.6999786e+01   4.4877371e+01   4.8652261e+00
   1.0845128e+01   5.8959617e+00   6.4061162e+00
   5.6739949e+01   4.3314667e+01   5.5256170e+00
   5.9996314e+01   3.9527906e+01   6.1439106e+00
   2.4173732e+01   2.6788200e+01   6.1407867e+00
   8.7285172e+00   1.5439564e+01   4.0804689e+00
   7.6353960e+00   4.7358087e+00   6.4019044e+00
   1.3249907e+00   3.1488910e+00   5.3122287e+00
   3.2548393e+01   2.1411280e+01   6.4310441e+00
   1.4258870e+00   3.3361958e+00   5.5384200e+00
   4.7868563e+01   4.2067431e+01   4.4956046e+00
   1.2938754e+00   2.4766634e+00   5.9508431e+00
   1.5695257e+01   1.8601597e+01   6.3912762e+00
   5.1869182e+01   3.0334564e+01   6.3364617e+00
   1.6639001e+01   1.9227061e+01   6.3971642e+00
   9.4812524e+00   5.4394964e+00   6.4030245e+00
   1.5948913e+00   2.7074681e+00   6.3980185e+00
   2.9046446e+00   3.4770322e+00   6.4001484e+00
   1.5143083e+00   2.4985776e+00   6.3975893e+00
   2.3635191e+01   1.1627746e+01   6.4198734e+00
   1.7202488e+01   2.1483303e+01   6.1944658e+00
   9.3605654e+00   6.1270805e+00   6.4065243e+00
   1.3860499e+00   2.4676127e+00   6.3975450e+00
   1.4336337e+00   2.5266534e+00   6.3974821e+00
   8.2506735e+00   1.4120620e+01   5.3858588e+00
   1.2976359e+00   3.9908419e+00   3.9453343e+00
   1.9580692e+01   2.0423384e+01   6.4263742e+00
   5.8182670e+00   5.7343484e+00   6.4056914e+00
   1.3905124e+00   2.4823757e+00   6.4067234e+00
   1.3853161e+00   2.4624471e+00   6.3972159e+00
   3.0394866e+01   2.4239957e+01   6.4289272e+00
   5.8884438e+00   4.2870456e+00   6.4002322e+00
   1.4104793e+00   2.4956426e+00   6.3973417e+00
   4.1296418e+01   2.5572934e+01   6.4073527e+00
   5.5770225e+01   3.5825201e+01   6.2700436e+00
   4.3187328e+01   2.3034260e+01   6.4046704e+00
   6.6615369e+00   1.2847071e+01   4.1907098e+00
   2.8146663e+01   1.6465203e+01   6.4338234e+00
   2.3370937e+00   6.5616570e+00   4.0154693e+00
   4.9729712e+00   4.1836684e+00   6.4017245e+00
   2.4804473e+00   2.8230963e+00   6.3987440e+00
   5.3075246e+01   4.3934659e+01   4.3741232e+00
   6.5220613e+01   4.7728438e+01   4.3480253e+00
   1.8095072e+00   4.9920965e+00   4.6826355e+00
   1.4561433e+00   2.5334877e+00   6.3974260e+00
   2.2770652e+00   2.9068893e+00   6.3984689e+00
