# Supplementary material for: Rethinking Colour Constancy
Source: PLoS One. 2015 Sep 10;10(9):e0135029. doi: 10.1371/journal.pone.0135029 (PMC4565710; doi:10.1371/journal.pone.0135029)
Supplement: S1 Dataset — (ZIP) [file pone.0135029.s002.zip › 5-TransitionMetamerReflectanceData/BtoN_20munsells/targetXYZ_20.txt]

   6.9204335e+01   5.3291208e+01   1.4256979e+01
   3.0780969e+01   3.8765198e+01   1.4199626e+01
   1.1988070e+01   6.5156560e+00   1.8617296e+01
   1.1345552e+01   1.7097377e+01   1.4119692e+01
   6.3076029e+01   5.4311932e+01   1.4281574e+01
   7.0603681e+01   5.5425090e+01   1.5842775e+01
   3.7491574e+01   4.3130703e+01   1.4213617e+01
   2.6952544e+00   3.4818557e+00   1.5090231e+01
   5.2498331e+01   3.0392815e+01   1.7795786e+01
   7.0256597e+01   5.6747764e+01   1.4296688e+01
   7.1015518e+01   5.6998349e+01   1.4315137e+01
   6.4841414e+01   5.4974817e+01   1.4283782e+01
   7.0068150e+01   5.6386887e+01   1.4295173e+01
   7.0578499e+01   5.6743444e+01   1.4297081e+01
   3.7705398e+01   1.9515987e+01   1.5750223e+01
   6.8199335e+00   5.4220334e+00   1.4104401e+01
   6.7402928e+01   5.5609593e+01   1.4292443e+01
   4.9082086e+01   4.8694068e+01   1.4248890e+01
   6.9452226e+00   1.4195179e+01   1.4097897e+01
   7.1003795e+01   5.7002619e+01   1.4298521e+01
   4.1375375e+01   2.1682060e+01   1.7252174e+01
   7.1013373e+01   5.7036305e+01   1.4297150e+01
   6.6612170e+01   4.9006259e+01   1.4148513e+01
   2.4410079e+01   1.1993143e+01   1.7448920e+01
   7.0335481e+01   5.5463380e+01   1.4463317e+01
   5.2083813e+00   5.9398529e+00   1.3724177e+01
   5.6455259e+01   5.1813806e+01   1.4268606e+01
   5.5633132e+01   3.3244658e+01   1.8665490e+01
   7.3364311e+00   5.3933457e+00   1.4409664e+01
   6.9976231e+01   5.5907980e+01   1.4292989e+01
   3.3685603e+00   3.2936068e+00   1.8637733e+01
   9.0385570e+00   9.9466145e+00   1.3920269e+01
   3.7121540e+01   4.2800857e+01   1.4216410e+01
   6.1371677e+00   8.0830999e+00   1.3861408e+01
   6.6017291e+01   5.5125943e+01   1.4282733e+01
   2.9485744e+00   3.3923789e+00   1.6117837e+01
   7.1015019e+01   5.7005198e+01   1.4298588e+01
   2.6024176e+00   4.4441299e+00   1.3800860e+01
   6.9201067e+01   5.2334477e+01   1.6600892e+01
   4.7329211e+01   2.5820453e+01   1.8706490e+01
   2.6674817e+01   2.5664141e+01   1.4148328e+01
   2.9561540e+01   2.6927771e+01   1.4154465e+01
   6.3216057e+01   5.4367444e+01   1.4281674e+01
   6.9935276e+01   5.3583008e+01   1.7001239e+01
   1.2180585e+01   2.1245728e+01   1.4138107e+01
   7.0797621e+01   5.6913835e+01   1.4298060e+01
   4.7707047e+01   3.0756822e+01   1.4129565e+01
   7.0809358e+01   5.6538404e+01   1.4368545e+01
   5.9411227e+01   4.5257707e+01   1.4235923e+01
   2.3191302e+01   3.0112192e+01   1.4169442e+01
   1.9540147e+01   1.0119962e+01   1.5145764e+01
   7.1009646e+01   5.7003716e+01   1.4298566e+01
   6.9526404e+01   5.6408932e+01   1.4296578e+01
   7.1007926e+01   5.6792451e+01   1.4722340e+01
   8.8707337e+00   1.6472207e+01   1.4117452e+01
   2.6527068e+01   3.3743202e+01   1.4182877e+01
   3.1029457e+01   2.5349865e+01   1.4144842e+01
   7.0981408e+01   5.7109801e+01   1.4293304e+01
   3.8620321e+00   6.9366560e+00   1.3826214e+01
   6.4954726e+00   4.4685274e+00   1.7855492e+01
   6.1570105e+00   5.7555059e+00   1.3769113e+01
   2.0796559e+01   2.7044605e+01   1.4158460e+01
   7.0090156e+01   5.6744030e+01   1.4294967e+01
   2.9613003e+00   3.9710652e+00   1.4145885e+01
   6.3926827e+01   4.6462831e+01   1.4187918e+01
   7.1011487e+01   5.7000552e+01   1.4298580e+01
   7.1013800e+01   5.7001260e+01   1.4300722e+01
   5.1277369e+01   4.9810475e+01   1.4252763e+01
   3.3612035e+00   3.2940015e+00   1.8602691e+01
   5.7708323e+01   4.0761081e+01   1.4190824e+01
   3.4450727e+00   3.2951422e+00   1.8632162e+01
   3.5131719e+01   2.4255285e+01   1.4131753e+01
   2.6306483e+01   2.1439190e+01   1.4130298e+01
   2.7592357e+00   3.4740897e+00   1.5194570e+01
   4.7700294e+00   9.4560841e+00   1.3964645e+01
   5.8277503e+01   5.0031048e+01   1.4257367e+01
   2.4021324e+01   1.1830627e+01   1.7273724e+01
   2.6080920e+00   3.5568532e+00   1.4711924e+01
   2.7312958e+00   4.6496795e+00   1.3742057e+01
   3.2654189e+00   3.3198981e+00   1.7684285e+01
   4.0717481e+01   2.6125608e+01   1.4112689e+01
   5.9312146e+01   3.7412465e+01   1.7915672e+01
   5.7162524e+01   3.5915619e+01   1.4522931e+01
   5.2199812e+01   4.5772392e+01   1.4237524e+01
   7.1011407e+01   5.7003499e+01   1.4298600e+01
   4.8224285e+01   4.7587789e+01   1.4242712e+01
   6.9429719e+01   5.6541901e+01   1.4292974e+01
   3.7407093e+00   4.3350049e+00   1.4054939e+01
   9.9750891e+00   6.1150605e+00   1.5398404e+01
   7.1011425e+01   5.7004126e+01   1.4298577e+01
   1.5460932e+01   8.3263504e+00   1.5438148e+01
   1.4737439e+01   2.4132596e+01   1.4148863e+01
   7.1014859e+01   5.7004545e+01   1.4298721e+01
   2.6618564e+00   4.1633274e+00   1.3911844e+01
   6.0246681e+01   4.3326305e+01   1.4198684e+01
   5.1819853e+01   3.0405270e+01   1.4877571e+01
   7.1007722e+01   5.6987657e+01   1.4300557e+01
   4.6125845e+01   4.6764693e+01   1.4239078e+01
   5.4593136e+01   5.1077382e+01   1.4263563e+01
   4.3093722e+01   4.3002296e+01   1.4217439e+01
   4.0816039e+00   3.6005011e+00   1.7718758e+01
   6.8319567e+01   5.1315323e+01   1.4983362e+01
   5.0651198e+01   4.8582234e+01   1.4247496e+01
   7.1000331e+01   5.6972269e+01   1.4297708e+01
   1.1847517e+01   7.4165305e+00   1.4072004e+01
   1.5541590e+01   2.4945829e+01   1.4151716e+01
   3.4732451e+00   3.3007934e+00   1.8673524e+01
   6.7359609e+01   4.9340804e+01   1.5728837e+01
   3.4151016e+01   1.7488111e+01   1.5077153e+01
   7.1021761e+01   5.7039669e+01   1.4297135e+01
   7.1004184e+01   5.6977084e+01   1.4306353e+01
   4.4638015e+01   4.2473329e+01   1.4218978e+01
   1.1228739e+01   1.9875100e+01   1.4132811e+01
   4.0926903e+01   4.1037690e+01   1.4209131e+01
   2.6761538e+00   4.2964971e+00   1.3853762e+01
   1.9277636e+01   9.7225394e+00   1.7052760e+01
   2.9946133e+00   3.3654333e+00   1.6465614e+01
   5.5821872e+00   1.1964021e+01   1.4056253e+01
   5.4434593e+01   3.2497105e+01   1.6446677e+01
   2.0589662e+01   2.6213121e+01   1.4155436e+01
   2.4802938e+01   3.1344585e+01   1.4173594e+01
   4.7440076e+01   2.6861574e+01   1.4403384e+01
   2.6287851e+00   3.8005725e+00   1.4219594e+01
   7.0036213e+01   5.6568331e+01   1.4296989e+01
   4.6476498e+01   2.8598808e+01   1.4032185e+01
   5.1763050e+01   5.0020844e+01   1.4253631e+01
   4.8838308e+01   4.8826496e+01   1.4244423e+01
   4.1001803e+01   4.5015433e+01   1.4224954e+01
   4.7357088e+01   2.6143397e+01   1.7000028e+01
   4.2634121e+01   4.5615463e+01   1.4232493e+01
   6.9349232e+01   5.6512739e+01   1.4292908e+01
   7.0996612e+01   5.6998812e+01   1.4298566e+01
   1.9797434e+01   2.3268865e+01   1.4142542e+01
   1.5393319e+01   1.7264165e+01   1.4113185e+01
   6.3407862e+01   4.3887787e+01   1.4209986e+01
   7.1013014e+01   5.7003946e+01   1.4298609e+01
   2.8885022e+00   3.3858166e+00   1.6044533e+01
   3.7044999e+00   7.6902453e+00   1.3882585e+01
   4.3576527e+01   4.6130486e+01   1.4234933e+01
   9.2415098e+00   1.7424557e+01   1.4122344e+01
   2.0008690e+01   1.2640400e+01   1.3815795e+01
   6.8365439e+01   5.6244573e+01   1.4288305e+01
   1.3992969e+01   2.3621998e+01   1.4146055e+01
   3.1933564e+01   3.5650842e+01   1.4188869e+01
   6.1187581e+01   5.3638765e+01   1.4277308e+01
   3.3788496e+01   4.0773935e+01   1.4207466e+01
   2.6824546e+01   2.9723803e+01   1.4166764e+01
   2.8313327e+00   3.3934964e+00   1.5969514e+01
   7.1006800e+01   5.6992880e+01   1.4298379e+01
   7.1015654e+01   5.7002920e+01   1.4305992e+01
   7.0578433e+01   5.6845071e+01   1.4296681e+01
   6.1907007e+01   4.7604715e+01   1.4248303e+01
   6.4529848e+01   4.4774460e+01   1.5942767e+01
   6.5280571e+00   5.1248589e+00   1.4343905e+01
   6.4013683e+00   4.5650144e+00   1.6693735e+01
   3.7996623e+00   3.6103359e+00   1.6731169e+01
   6.8763029e+01   5.6262432e+01   1.4293406e+01
   8.7605103e+00   1.6788006e+01   1.4119075e+01
   2.2207930e+01   1.7339797e+01   1.4073341e+01
   7.1011987e+01   5.7004175e+01   1.4298583e+01
   2.3642424e+01   3.3237592e+01   1.4179711e+01
   7.1016914e+01   5.6977428e+01   1.4366734e+01
   6.4020620e+01   4.3750004e+01   1.6891544e+01
   4.8273167e+01   4.7059293e+01   1.4237412e+01
   7.0071055e+01   5.6672103e+01   1.4296897e+01
   3.0925958e+01   2.2396443e+01   1.4126728e+01
   7.6260038e+00   5.0555293e+00   1.6469993e+01
   5.1355600e+01   2.9222310e+01   1.8486607e+01
   6.9691890e+01   5.5414069e+01   1.4286995e+01
   2.6776340e+00   4.7737213e+00   1.3722330e+01
   2.0532956e+01   1.6013334e+01   1.4040217e+01
   6.8672601e+01   5.1510078e+01   1.6191633e+01
   2.5039598e+01   1.2150397e+01   1.8690518e+01
   4.3761336e+01   4.0013379e+01   1.4210233e+01
   1.3362307e+01   1.7700817e+01   1.4120568e+01
   3.2246766e+01   1.6200278e+01   1.6207288e+01
   7.1976774e+00   6.9698935e+00   1.3748164e+01
   3.6932062e+00   3.5629536e+00   1.6811951e+01
   4.8653451e+01   4.7790528e+01   1.4243814e+01
   6.8866652e+01   5.2442226e+01   1.4706648e+01
   6.8391358e+01   5.6096057e+01   1.4294010e+01
   1.7755975e+01   9.9923854e+00   1.3973320e+01
   5.7861312e+00   4.8412358e+00   1.4353601e+01
   6.1949582e+01   5.3929551e+01   1.4278387e+01
   1.1290916e+01   1.7464521e+01   1.4122120e+01
   3.6438773e+01   3.7498951e+01   1.4194572e+01
   6.4001332e+00   4.8442968e+00   1.4943478e+01
   1.1431813e+01   2.0564491e+01   1.4132813e+01
   1.9525802e+01   2.8952429e+01   1.4165421e+01
   3.2223032e+01   1.5895082e+01   1.8309166e+01
   2.1600522e+01   2.7160250e+01   1.4158884e+01
   7.0579868e+01   5.5994005e+01   1.4422953e+01
   5.4309154e+01   3.5919876e+01   1.4139995e+01
   3.6014244e+01   2.5838685e+01   1.4144698e+01
   6.8177334e+01   5.0496833e+01   1.6502690e+01
   3.0949580e+01   3.6426871e+01   1.4192322e+01
   1.3064541e+01   8.5065246e+00   1.3746945e+01
   3.1878179e+00   3.3404376e+00   1.7226332e+01
   7.0252554e+01   5.6727268e+01   1.4297134e+01
   6.6015469e+01   4.7591797e+01   1.4459451e+01
   6.9258973e+01   5.6463866e+01   1.4293524e+01
   1.7121112e+01   9.0701612e+00   1.5221977e+01
   4.5907127e+01   3.6805778e+01   1.4199280e+01
   6.7606124e+01   5.3035131e+01   1.4272939e+01
   5.6095251e+01   5.1676196e+01   1.4267580e+01
   4.6978229e+01   4.7898858e+01   1.4242838e+01
   2.8476119e+00   5.0929352e+00   1.3716048e+01
   4.2623814e+01   2.5065572e+01   1.3923799e+01
   1.1400483e+01   6.8137633e+00   1.4796515e+01
   2.5042702e+01   1.9227151e+01   1.4104793e+01
   5.4011142e+00   1.1520972e+01   1.4044505e+01
   1.6291348e+01   8.4135463e+00   1.7353142e+01
   1.1498537e+01   7.7082454e+00   1.3806192e+01
   7.0227914e+01   5.4129917e+01   1.7078581e+01
   2.4584232e+01   2.4756972e+01   1.4144620e+01
   2.7973563e+01   1.3613947e+01   1.8500033e+01
   6.7302117e+01   5.3367619e+01   1.4279750e+01
   7.0903749e+01   5.6736812e+01   1.4341275e+01
   6.2739317e+00   5.3060084e+00   1.4021393e+01
   5.2713688e+01   5.0395794e+01   1.4256482e+01
   4.5161928e+01   2.4206374e+01   1.8382879e+01
   6.8504538e+01   5.1947199e+01   1.4277010e+01
   6.0235494e+01   4.9533724e+01   1.4259458e+01
   6.0580692e+01   5.2937678e+01   1.4271509e+01
   3.3626941e+01   3.5841297e+01   1.4189183e+01
   7.0766040e+01   5.6455790e+01   1.4309460e+01
   3.0821930e+01   1.6866620e+01   1.3782422e+01
   3.4995167e+00   3.3321519e+00   1.8380755e+01
   4.2970065e+01   2.3370201e+01   1.4526859e+01
   2.2108541e+01   1.2034055e+01   1.3884917e+01
   1.2736937e+01   1.5231707e+01   1.4093930e+01
   6.0922189e+01   4.3698266e+01   1.4197268e+01
   1.3845293e+01   1.5287669e+01   1.4088044e+01
   3.7474116e+01   3.0459532e+01   1.4167118e+01
   4.8945145e+01   3.0020827e+01   1.3982417e+01
   7.0944637e+01   5.6983423e+01   1.4298392e+01
   2.5676681e+01   3.4980283e+01   1.4185463e+01
   3.6376583e+00   3.4046866e+00   1.8101586e+01
   4.6897744e+01   4.4695842e+01   1.4226094e+01
   7.1006450e+01   5.7003137e+01   1.4298538e+01
   7.0826373e+01   5.6940832e+01   1.4298139e+01
   6.4893582e+01   5.4992652e+01   1.4283906e+01
   6.5691266e+01   5.3731067e+01   1.4279872e+01
   5.2160741e+01   2.9934387e+01   1.8544067e+01
   2.8611676e+00   3.6439569e+00   1.4653079e+01
   6.9716248e+01   5.4211520e+01   1.4446493e+01
   7.0426095e+01   5.6734246e+01   1.4296739e+01
   3.4912503e+01   3.4568419e+01   1.4185070e+01
   2.6479409e+00   4.2955497e+00   1.3850748e+01
   6.3050416e+01   4.9050850e+01   1.4257379e+01
   7.1018562e+01   5.6997566e+01   1.4331263e+01
   7.1006787e+01   5.6997720e+01   1.4298573e+01
   6.7755157e+01   4.9563748e+01   1.7024886e+01
   9.9544793e+00   6.2836429e+00   1.4670659e+01
   5.8336149e+01   5.2267356e+01   1.4268283e+01
   2.6967881e+01   3.6022037e+01   1.4189025e+01
   7.1004240e+01   5.7000773e+01   1.4298575e+01
   3.5968365e+00   3.3808606e+00   1.8202643e+01
   2.7055720e+00   3.5722616e+00   1.4721460e+01
   6.1378992e+01   3.9753711e+01   1.8519825e+01
   3.5541553e+01   3.8845986e+01   1.4201599e+01
   2.2340794e+01   1.2235353e+01   1.3829034e+01
   2.5044277e+01   1.8395845e+01   1.4079420e+01
   7.1011292e+01   5.7004008e+01   1.4298582e+01
   7.0451487e+01   5.4714545e+01   1.6761609e+01
   7.1005281e+01   5.6997524e+01   1.4298570e+01
   5.1268113e+01   2.9764640e+01   1.5430028e+01
   6.7898610e+01   5.6011910e+01   1.4290528e+01
   5.2395808e+01   3.3819878e+01   1.4105049e+01
   6.8303838e+01   5.1567737e+01   1.4293233e+01
   3.6933664e+01   1.9465876e+01   1.4340645e+01
   1.5420556e+01   7.9045487e+00   1.8689262e+01
   6.4576213e+01   4.8482692e+01   1.4217759e+01
   7.0976674e+01   5.7004320e+01   1.4297997e+01
   6.3458633e+01   4.5142092e+01   1.4117456e+01
   5.9077355e+00   5.7813288e+00   1.3738406e+01
   3.2933450e+01   1.7468921e+01   1.3965856e+01
   7.0976852e+01   5.6997482e+01   1.4298305e+01
   5.7250830e+00   1.2065998e+01   1.4059541e+01
   7.0874846e+01   5.7043071e+01   1.4294572e+01
   1.2710232e+01   2.2019007e+01   1.4140660e+01
   3.4766731e+01   1.7930238e+01   1.4765318e+01
   5.2532714e+01   3.7699695e+01   1.4185551e+01
   4.6704156e+01   3.8626951e+01   1.4207441e+01
   5.3118213e+01   4.9248355e+01   1.4249330e+01
   5.8924971e+01   3.6847767e+01   1.8392966e+01
   5.2874266e+01   3.7036136e+01   1.4180273e+01
   7.0015731e+01   5.6665181e+01   1.4296701e+01
   6.9447424e+01   5.6420189e+01   1.4295488e+01
   6.3134059e+01   4.5995206e+01   1.4201019e+01
   3.4152193e+01   2.3593956e+01   1.4126724e+01
   5.2909591e+01   3.1415404e+01   1.4905287e+01
   7.1024627e+01   5.6834291e+01   1.4711593e+01
   4.2302759e+01   2.2263371e+01   1.7618958e+01
   7.0511422e+01   5.6811324e+01   1.4297418e+01
   2.6051218e+00   3.8253921e+00   1.4178555e+01
   3.8158828e+01   2.1690221e+01   1.3851441e+01
   6.9065867e+01   5.4900607e+01   1.4287365e+01
   2.7725659e+01   2.7457863e+01   1.4156289e+01
   7.1027868e+01   5.6852690e+01   1.4687311e+01
   6.9637608e+01   5.4138760e+01   1.4278699e+01
   4.8555214e+01   4.8748590e+01   1.4241795e+01
   6.2968179e+01   5.2707042e+01   1.4272620e+01
   1.3484607e+01   2.2399578e+01   1.4142705e+01
   2.8377857e+00   3.3935845e+00   1.6034975e+01
   7.1006163e+01   5.7001400e+01   1.4298592e+01
   3.8617241e+01   4.3549014e+01   1.4220897e+01
   7.0849130e+01   5.6975794e+01   1.4297175e+01
   4.0796237e+01   4.4560614e+01   1.4226473e+01
   2.8128962e+01   2.7402212e+01   1.4156161e+01
   7.1013059e+01   5.7002236e+01   1.4298580e+01
   2.9644361e+01   3.6392826e+01   1.4192787e+01
   2.9752862e+01   1.5204645e+01   1.4533489e+01
   2.9673100e+00   3.3525170e+00   1.6646133e+01
   6.3792969e+00   4.3836815e+00   1.8265546e+01
   4.9922550e+01   3.5049157e+01   1.4174140e+01
   2.9503326e+01   3.7695531e+01   1.4196893e+01
   6.9184241e+01   5.6443155e+01   1.4293207e+01
   3.3814104e+00   3.2891686e+00   1.8667139e+01
   2.6234728e+00   4.3133916e+00   1.3842033e+01
   7.1015236e+01   5.7003263e+01   1.4303266e+01
   4.7695432e+01   3.2523600e+01   1.4166107e+01
   3.0182482e+00   6.0619153e+00   1.3771387e+01
   2.1047426e+01   1.6142506e+01   1.4038796e+01
   2.2354301e+01   1.4411928e+01   1.3898196e+01
   2.7930936e+00   4.1497085e+00   1.3942544e+01
   7.1004230e+01   5.6999169e+01   1.4298582e+01
   3.8763549e+00   4.1359518e+00   1.4364169e+01
   1.4648329e+01   7.7445905e+00   1.7199566e+01
   6.9986087e+01   5.6710799e+01   1.4294715e+01
   3.2756446e+01   3.4038578e+01   1.4181314e+01
   3.2683927e+00   5.3379140e+00   1.3724251e+01
   2.2803416e+01   1.7785703e+01   1.4082744e+01
   2.9530008e+00   3.3587268e+00   1.6610695e+01
   8.5465442e+00   5.2011496e+00   1.8316309e+01
   9.5663107e+00   6.8425366e+00   1.3855433e+01
   3.8147898e+01   1.9668200e+01   1.6535307e+01
   7.0686139e+01   5.6243142e+01   1.4381757e+01
   6.5164395e+01   5.3744108e+01   1.4278659e+01
   2.0867787e+01   3.0775759e+01   1.4171057e+01
   5.2187356e+01   3.1210998e+01   1.4137955e+01
   7.0768919e+01   5.6332979e+01   1.4584318e+01
   2.4392470e+01   1.6599144e+01   1.4000518e+01
   9.6107532e+00   7.3619931e+00   1.3723940e+01
   6.0076729e+01   4.9891326e+01   1.4261513e+01
   6.6561488e+01   4.7490645e+01   1.7235469e+01
   7.0830300e+01   5.6935945e+01   1.4298220e+01
   7.1020143e+01   5.6961263e+01   1.4416603e+01
   3.3889728e+00   3.2868926e+00   1.8665119e+01
   6.3647248e+00   4.6480022e+00   1.5948974e+01
   7.1013398e+01   5.7013039e+01   1.4298206e+01
   6.5411047e+01   4.6985362e+01   1.4129290e+01
   6.6701817e+01   5.5543714e+01   1.4289991e+01
   5.8849101e+01   3.6700250e+01   1.8644654e+01
   6.5525298e+01   5.4239686e+01   1.4280990e+01
   7.0984352e+01   5.7005349e+01   1.4298080e+01
   1.6520209e+01   9.1327726e+00   1.4331552e+01
   3.4060278e+01   1.6986201e+01   1.7924431e+01
   7.0950601e+01   5.6872059e+01   1.4293260e+01
   2.9756066e+00   3.5603256e+00   1.5119631e+01
   2.6010528e+01   3.5300425e+01   1.4185785e+01
   6.8771087e+01   5.2182137e+01   1.4909388e+01
   5.3717614e+01   4.4692722e+01   1.4236376e+01
   5.6293163e+01   3.6716296e+01   1.4029211e+01
   3.6610490e+00   4.0268687e+00   1.4422685e+01
   4.3710038e+00   3.6191403e+00   1.8616790e+01
   3.3559672e+00   3.2924933e+00   1.8568007e+01
   7.0921787e+01   5.7115707e+01   1.4292064e+01
   4.1661293e+01   4.5329526e+01   1.4227853e+01
   4.9330613e+01   4.9042285e+01   1.4245635e+01
   4.2495602e+01   2.5738413e+01   1.4012571e+01
   1.0070434e+01   7.9710625e+00   1.3746764e+01
   1.6967436e+01   2.6908290e+01   1.4157735e+01
   3.0137931e+01   1.5615369e+01   1.4239886e+01
   7.0985671e+01   5.6991608e+01   1.4298529e+01
   6.9531542e+01   5.5756910e+01   1.4292384e+01
   6.0223484e+01   3.9086484e+01   1.5667104e+01
   5.6384581e+01   5.1906025e+01   1.4263449e+01
   7.0930318e+01   5.6986325e+01   1.4298039e+01
   4.7694146e+00   4.0065728e+00   1.6356117e+01
   7.0984633e+01   5.6994619e+01   1.4298550e+01
   1.6647201e+01   2.5700355e+01   1.4154672e+01
   7.0955336e+01   5.6973992e+01   1.4298372e+01
   6.3796191e+01   5.4270181e+01   1.4285018e+01
   6.1668737e+01   5.3574703e+01   1.4281889e+01
   1.7385950e+01   2.3972206e+01   1.4147983e+01
   8.7257652e+00   5.6310757e+00   1.5402013e+01
   7.1014887e+01   5.7004651e+01   1.4298638e+01
   1.2525905e+01   1.2325834e+01   1.3990735e+01
   5.1806753e+01   5.0145263e+01   1.4249727e+01
   2.7269329e+00   4.5161378e+00   1.3777517e+01
   4.1776189e+01   2.2169409e+01   1.5974395e+01
   2.9276128e+00   5.6796625e+00   1.3751475e+01
   2.5727680e+01   3.4902705e+01   1.4185898e+01
   2.9926047e+00   3.3794682e+00   1.6336762e+01
   4.3078914e+01   4.5353895e+01   1.4230864e+01
   6.2020385e+01   4.5546749e+01   1.4206782e+01
   2.8978796e+00   5.3683624e+00   1.3732678e+01
   5.9495672e+01   4.9693074e+01   1.4260128e+01
   1.4853244e+01   7.9335576e+00   1.6378711e+01
   1.9164801e+01   1.3830108e+01   1.3939612e+01
   8.7269183e+00   1.6832947e+01   1.4118966e+01
   6.3877755e+00   1.2052216e+01   1.4055924e+01
   5.0151028e+01   3.4531425e+01   1.4172190e+01
   9.7469177e+00   1.8100475e+01   1.4125400e+01
   7.0441873e+01   5.6790472e+01   1.4296676e+01
   3.1105150e+01   3.9086974e+01   1.4198309e+01
   5.8174091e+01   3.9330342e+01   1.4128493e+01
   3.5108018e+00   4.0253079e+00   1.4332739e+01
   3.5854864e+01   1.8224020e+01   1.6663020e+01
   7.8996159e+00   1.4669931e+01   1.4103042e+01
   2.6932512e+00   3.8324486e+00   1.4203867e+01
   6.2480915e+00   1.3266317e+01   1.4079817e+01
   7.1014213e+01   5.7004434e+01   1.4298609e+01
   2.2288475e+01   1.1133268e+01   1.6414527e+01
   4.7180057e+01   2.6247225e+01   1.5695418e+01
   5.3330298e+01   5.0703548e+01   1.4256089e+01
   2.3176365e+01   1.1744060e+01   1.5177933e+01
   2.6417557e+01   1.3326718e+01   1.5064325e+01
   3.2623545e+00   4.0048738e+00   1.4238067e+01
   6.7787382e+01   5.1010514e+01   1.4209337e+01
   6.9992097e+01   5.3828757e+01   1.6678714e+01
   6.1228346e+01   5.1365883e+01   1.4264838e+01
   2.2634737e+01   1.1050378e+01   1.8404855e+01
   6.5745597e+01   5.5284533e+01   1.4285896e+01
   7.0978088e+01   5.6988109e+01   1.4298555e+01
   3.4240092e+00   7.0242457e+00   1.3841258e+01
   5.6650500e+01   5.1868578e+01   1.4269737e+01
   7.1004827e+01   5.7001803e+01   1.4298575e+01
   4.6824059e+01   4.7207424e+01   1.4241585e+01
   7.0537443e+01   5.6793721e+01   1.4297665e+01
   5.1106315e+01   2.9450054e+01   1.6219647e+01
   6.9327078e+01   5.4638605e+01   1.4262424e+01
   7.0925833e+01   5.6991107e+01   1.4297754e+01
   3.0833210e+01   3.1775452e+01   1.4172964e+01
   4.4961378e+01   3.6858565e+01   1.4198908e+01
   3.3338146e+00   3.3747142e+00   1.7343954e+01
   2.8071915e+00   3.9437447e+00   1.4114896e+01
   4.3655963e+00   5.5732645e+00   1.3718704e+01
   3.1968572e+00   3.9271131e+00   1.4312867e+01
   4.0746203e+00   8.9959620e+00   1.3938171e+01
   4.7012566e+01   2.9671080e+01   1.4095539e+01
   7.0296770e+01   5.5349804e+01   1.4529462e+01
   6.7750862e+01   5.5854531e+01   1.4292620e+01
   4.4460729e+01   2.4511719e+01   1.4453354e+01
   2.6133895e+00   4.4889075e+00   1.3785441e+01
   1.0717049e+01   6.4087339e+00   1.5390226e+01
   4.8152082e+01   2.7411367e+01   1.4445628e+01
   6.5572745e+01   4.6979673e+01   1.4341698e+01
   1.9930175e+01   1.0482902e+01   1.4512238e+01
   3.1950937e+00   4.5283355e+00   1.3831096e+01
   6.7085101e+01   5.5538349e+01   1.4285487e+01
   6.7699676e+01   5.0264782e+01   1.4792466e+01
   6.2728980e+00   4.4001537e+00   1.7709146e+01
   6.2375775e+01   5.4061414e+01   1.4280086e+01
   3.8441000e+01   3.9448963e+01   1.4202509e+01
   1.0384605e+01   1.9001448e+01   1.4129063e+01
   7.0849060e+01   5.6928980e+01   1.4298097e+01
   1.8007754e+01   1.4950236e+01   1.4027507e+01
   3.2551999e+01   2.1672852e+01   1.4091551e+01
   8.9206368e+00   6.3694138e+00   1.3980365e+01
   3.9042134e+00   3.4658298e+00   1.8471043e+01
   3.3801622e+00   3.9888338e+00   1.4317382e+01
   5.2859135e+01   3.0612920e+01   1.8359632e+01
   5.6186994e+01   3.3824033e+01   1.8608713e+01
   6.8342071e+01   5.0475108e+01   1.7351990e+01
   9.9624332e+00   1.8447971e+01   1.4126765e+01
   6.9857590e+01   5.6588412e+01   1.4296962e+01
   3.4217247e+01   3.7895470e+01   1.4197620e+01
   2.0305616e+01   1.0398159e+01   1.5434215e+01
   4.6579324e+01   4.0699409e+01   1.4215134e+01
   1.9239211e+01   1.1046332e+01   1.3759217e+01
   7.0008138e+01   5.4756396e+01   1.4527871e+01
   4.7935294e+01   4.2824411e+01   1.4223014e+01
   4.4886116e+01   3.3399379e+01   1.4175198e+01
   5.2066570e+00   1.1414420e+01   1.4032378e+01
   7.1014939e+01   5.7005170e+01   1.4298587e+01
   2.7768259e+00   3.4756714e+00   1.5213669e+01
   3.3840057e+01   4.0799343e+01   1.4207689e+01
   4.2689362e+01   4.5829767e+01   1.4231562e+01
   6.9633759e+01   5.6465762e+01   1.4295800e+01
   5.4251388e+01   5.0916682e+01   1.4262166e+01
   1.4436101e+01   1.3960187e+01   1.4039008e+01
   5.3099463e+00   4.9271974e+00   1.4036853e+01
   2.5652413e+00   3.6194347e+00   1.4542814e+01
   7.1014903e+01   5.6995919e+01   1.4317419e+01
   4.6912047e+01   4.7856935e+01   1.4242938e+01
   2.7642555e+00   4.2161555e+00   1.3901357e+01
   3.1362668e+01   3.9150718e+01   1.4201275e+01
   3.4329894e+00   3.7120114e+00   1.5160274e+01
   7.0887310e+01   5.6548915e+01   1.4678678e+01
   2.6786680e+00   3.6256922e+00   1.4550104e+01
   8.0881679e+00   4.9908759e+00   1.8680913e+01
   3.0506216e+01   3.7975370e+01   1.4198789e+01
   2.8761381e+01   1.3992637e+01   1.8704850e+01
   3.8374036e+01   2.3127540e+01   1.3996163e+01
   5.0866491e+01   3.0006713e+01   1.4137877e+01
   5.0168102e+00   3.8942580e+00   1.8672862e+01
   1.7779504e+01   8.9426954e+00   1.8688965e+01
   1.7218928e+01   1.7352414e+01   1.8709293e+01
   2.2382946e+01   3.0449912e+01   1.6978329e+01
   7.3453171e+00   4.7407994e+00   1.8677472e+01
   3.3966563e+00   3.2876790e+00   1.8671911e+01
   1.2013238e+01   6.5673930e+00   1.8682533e+01
   4.9995589e+00   3.8694848e+00   1.8673980e+01
   3.4413946e+00   3.5037650e+00   1.8668523e+01
   3.9652514e+01   2.3048374e+01   1.8715883e+01
   7.4249300e+00   1.5119507e+01   1.4103593e+01
   4.3677289e+01   2.6843187e+01   1.8712981e+01
   6.5491115e+00   4.5668164e+00   1.8674407e+01
   4.6495469e+01   3.0136616e+01   1.8704528e+01
   3.3749267e+00   3.2936542e+00   1.8667991e+01
   5.6005645e+01   3.8772479e+01   1.8627857e+01
   1.0675319e+01   6.5298277e+00   1.8685723e+01
   7.0838930e+01   5.6984708e+01   1.4615681e+01
   1.1466995e+01   1.7718667e+01   1.7987829e+01
   3.7907244e+00   4.4454607e+00   1.8669796e+01
   4.8360462e+00   7.8012066e+00   1.8315230e+01
   5.5909214e+01   4.3730245e+01   1.8445764e+01
   3.3809402e+00   3.2925485e+00   1.8670179e+01
   1.5924536e+01   8.2977533e+00   1.8686167e+01
   3.9756130e+01   3.2838218e+01   1.8665281e+01
   3.9938231e+01   2.0500693e+01   1.8711939e+01
   2.6131801e+00   3.8775508e+00   1.4511920e+01
   7.1809528e+00   4.6749845e+00   1.8677632e+01
   3.1716828e+01   1.9018966e+01   1.8714941e+01
   2.5878867e+01   1.2589380e+01   1.8700407e+01
   9.7372585e+00   6.2419159e+00   1.8683630e+01
   1.3176344e+01   7.2850841e+00   1.8683894e+01
   2.8147970e+01   1.3821125e+01   1.8702670e+01
   5.7278231e+01   4.7902772e+01   1.7934547e+01
   3.3801725e+00   3.2948615e+00   1.8669749e+01
   7.4298239e+00   6.6995598e+00   1.8684088e+01
   3.6342643e+00   3.3796944e+00   1.8671064e+01
   3.3817528e+00   3.3143157e+00   1.8669652e+01
   5.4400104e+01   5.0272032e+01   1.5828408e+01
   3.2861784e+01   1.6254996e+01   1.8707484e+01
   4.9236806e+01   4.0589756e+01   1.8490924e+01
   2.6312481e+00   4.6180891e+00   1.3753780e+01
   3.1826700e+00   6.4467875e+00   1.4053834e+01
   3.6681592e+00   3.4739825e+00   1.8670475e+01
   6.8465805e+01   5.0599779e+01   1.8166266e+01
   3.3816353e+00   3.2955576e+00   1.8669725e+01
   7.0968744e+01   5.6893309e+01   1.4860471e+01
   2.9951928e+01   2.2087217e+01   1.8720007e+01
   5.3151898e+01   3.0881461e+01   1.8696506e+01
   4.6149094e+01   2.7664428e+01   1.8710632e+01
   3.4097032e+00   3.2951618e+00   1.8671461e+01
   1.3694222e+01   8.0560814e+00   1.8690868e+01
   5.9537393e+01   5.2880625e+01   1.4911712e+01
   1.0843437e+01   1.8970716e+01   1.5860609e+01
   3.5858632e+01   3.1550243e+01   1.8656874e+01
   3.4081783e+00   3.3138023e+00   1.8669775e+01
   6.6085880e+01   5.1030822e+01   1.7919154e+01
   3.4313574e+00   3.3110261e+00   1.8670141e+01
   3.1548466e+00   3.9781321e+00   1.7013601e+01
   3.9177557e+01   4.4098088e+01   1.4229349e+01
   1.4866556e+01   2.3645832e+01   1.6177008e+01
   3.3708371e+01   4.0843399e+01   1.4206653e+01
   3.6984826e+00   4.8537131e+00   1.8342414e+01
   4.5241375e+00   3.6687141e+00   1.8677247e+01
   5.9576636e+01   4.4181100e+01   1.8484567e+01
   3.6048414e+00   3.3925145e+00   1.8670305e+01
   2.7024259e+01   1.3542576e+01   1.8702043e+01
   8.5392019e+00   1.5233944e+01   1.6762481e+01
   2.0666580e+01   2.2753777e+01   1.8656483e+01
   6.7752374e+01   5.5900595e+01   1.4834600e+01
   1.8875402e+01   1.1480686e+01   1.8700003e+01
   4.7596797e+00   3.8193812e+00   1.8671381e+01
   7.0389252e+01   5.6903162e+01   1.4480227e+01
   6.8556523e+01   5.5884310e+01   1.5301522e+01
   4.2719946e+00   3.5881132e+00   1.8675276e+01
   4.0794291e+01   2.3856153e+01   1.8715597e+01
   3.5686763e+00   3.3316040e+00   1.8674828e+01
   3.0265722e+01   3.8396937e+01   1.4620583e+01
   1.6270830e+01   2.1948320e+01   1.8351691e+01
   3.0539858e+01   1.6873689e+01   1.8710813e+01
   1.1250335e+01   7.6373582e+00   1.8688786e+01
   8.6244197e+00   6.1402093e+00   1.8682380e+01
   3.2952599e+01   3.3442445e+01   1.8477354e+01
   2.5948444e+00   3.7910847e+00   1.4519735e+01
   7.0986122e+01   5.7121360e+01   1.4297651e+01
   6.7874678e+01   5.5645780e+01   1.5313448e+01
   2.0900617e+01   3.0763106e+01   1.4771632e+01
   6.5539239e+01   5.1972828e+01   1.7512597e+01
   5.2936483e+01   5.0620838e+01   1.4252334e+01
   3.7900934e+00   4.2147160e+00   1.8675965e+01
   1.5405132e+01   9.9677597e+00   1.8696088e+01
   8.6889409e+00   6.5948865e+00   1.8683914e+01
   3.3951623e+00   3.3226232e+00   1.8669937e+01
   2.5477816e+01   1.2383722e+01   1.8700231e+01
   4.8695798e+01   4.8812235e+01   1.4242857e+01
   6.3509043e+01   5.0278613e+01   1.7884357e+01
   3.3944351e+00   3.2882026e+00   1.8671696e+01
   9.9251321e+00   1.8597949e+01   1.4195008e+01
   2.7182894e+01   1.8616370e+01   1.8715619e+01
   3.4096823e+00   3.3072679e+00   1.8669739e+01
   5.5657104e+00   9.3415940e+00   1.8231508e+01
   3.4997712e+00   3.3170112e+00   1.8673186e+01
   6.1140746e+00   4.2865808e+00   1.8675287e+01
   3.8885501e+00   3.4613779e+00   1.8672929e+01
   1.9441674e+01   9.7592150e+00   1.8691995e+01
   3.7987429e+01   2.0329674e+01   1.8713487e+01
   4.4811375e+01   3.5302442e+01   1.8645735e+01
   3.2210732e+01   2.5333705e+01   1.8718423e+01
   4.5923821e+01   2.5406264e+01   1.8712668e+01
   2.7179360e+01   3.4837654e+01   1.6488258e+01
   4.7403596e+01   3.0259840e+01   1.8704188e+01
   3.4218409e+00   3.3562098e+00   1.8670118e+01
   6.7000038e+01   4.9018417e+01   1.8321997e+01
   3.3995088e+00   3.3056547e+00   1.8669749e+01
   6.0938718e+00   1.2669676e+01   1.4925107e+01
   3.3754160e+00   3.2932846e+00   1.8669725e+01
   3.0903167e+00   3.3286895e+00   1.7291396e+01
   2.7563172e+00   3.5000900e+00   1.5555096e+01
   1.8476569e+01   1.2212180e+01   1.8702621e+01
   3.4299214e+00   3.3697806e+00   1.8670288e+01
   3.3859252e+00   3.2956280e+00   1.8669967e+01
   4.1655583e+00   7.0966284e+00   1.7345638e+01
   4.5656366e+01   4.7299109e+01   1.4581555e+01
   2.7024561e+01   3.6166987e+01   1.4190701e+01
   7.6752222e+00   4.8607341e+00   1.8678332e+01
   4.5055265e+00   3.6673533e+00   1.8676422e+01
   2.2295048e+01   2.7160682e+01   1.8387602e+01
   3.0820431e+00   3.5124203e+00   1.7106498e+01
   3.3714549e+00   3.2959342e+00   1.8649570e+01
   1.5291673e+01   7.8783153e+00   1.8687178e+01
   3.5128136e+00   3.3140406e+00   1.8674398e+01
   2.2102576e+01   1.0826917e+01   1.8696245e+01
   1.8485775e+01   1.7868308e+01   1.8711298e+01
   5.9443212e+01   4.2597689e+01   1.8546022e+01
   4.6204089e+01   4.7644640e+01   1.4343049e+01
   3.4525219e+00   3.3424660e+00   1.8669908e+01
   5.9887725e+01   4.9837682e+01   1.7576257e+01
   2.1828472e+01   1.0708108e+01   1.8695738e+01
   3.3622097e+00   3.2959689e+00   1.8605995e+01
   3.5545259e+00   3.3301925e+00   1.8674247e+01
   3.4223380e+00   4.7775185e+00   1.7378140e+01
   5.4363683e+01   3.2059743e+01   1.8691812e+01
   2.5613965e+00   4.1933254e+00   1.3904947e+01
   7.0345448e+01   5.4660508e+01   1.6880913e+01
   3.5779269e+01   1.8911091e+01   1.8712157e+01
   7.0754643e+01   5.5639938e+01   1.6238422e+01
   3.6578245e+00   3.4685996e+00   1.8670447e+01
   5.4395849e+00   4.1751345e+00   1.8675152e+01
   3.3775619e+00   3.2942109e+00   1.8669699e+01
   3.6255798e+01   3.0881898e+01   1.8680615e+01
   4.2511426e+01   4.5010189e+01   1.5777951e+01
   1.2218860e+01   2.1541703e+01   1.4201373e+01
   3.5484188e+00   3.3582534e+00   1.8669950e+01
   3.3755068e+00   3.2932033e+00   1.8669744e+01
   3.8493258e+00   3.6021640e+00   1.8671166e+01
   5.7031625e+01   5.1843765e+01   1.4989597e+01
   3.6774068e+00   7.9825535e+00   1.3907196e+01
   5.6468462e+01   3.4518712e+01   1.8678920e+01
   3.3921664e+00   3.2929713e+00   1.8670781e+01
   4.8741959e+01   4.8695108e+01   1.4634982e+01
   3.4102935e+00   3.7453333e+00   1.8445492e+01
   6.7082436e+01   5.5881818e+01   1.4319640e+01
   6.9482132e+01   5.6481349e+01   1.4808476e+01
   2.2766093e+01   2.3096884e+01   1.8696483e+01
   6.6011651e+00   4.4788146e+00   1.8675578e+01
   7.2113726e+00   4.6640121e+00   1.8680560e+01
   1.1555273e+01   2.0736519e+01   1.4138657e+01
   7.0998435e+01   5.7121706e+01   1.4293508e+01
   2.6845193e+01   1.3102108e+01   1.8701160e+01
   1.6955118e+01   8.5886117e+00   1.8688032e+01
   7.3371275e+00   6.2001274e+00   1.8681050e+01
   2.5944469e+00   4.3508918e+00   1.3880979e+01
   5.0869063e+00   3.9585896e+00   1.8672426e+01
   3.3206871e+01   4.0522784e+01   1.4216001e+01
   1.3831068e+01   8.2594119e+00   1.8691094e+01
   4.2763744e+00   9.4619680e+00   1.3977315e+01
   4.8872474e+01   4.8880887e+01   1.4279732e+01
   4.8732665e+01   4.8319356e+01   1.5311192e+01
   2.9001422e+00   3.3743763e+00   1.6351375e+01
   3.4768575e+00   3.3130536e+00   1.8672493e+01
   3.1787300e+00   4.9175094e+00   1.6053353e+01
   3.3766897e+00   3.2926450e+00   1.8669909e+01
   6.2407562e+01   4.9961740e+01   1.7867182e+01
   2.9897467e+01   1.4635317e+01   1.8704558e+01
   1.1388662e+01   6.4539868e+00   1.8680644e+01
   3.3754860e+00   3.2933348e+00   1.8669720e+01
   4.9287287e+01   3.0356444e+01   1.8703160e+01
   3.4076257e+00   3.3031769e+00   1.8670021e+01
   5.1133212e+01   3.2332157e+01   1.8693923e+01
   3.3635086e+00   3.3131278e+00   1.8601212e+01
   5.7000605e+01   5.0289566e+01   1.6670025e+01
   3.4071012e+00   3.3038377e+00   1.8669876e+01
   2.4334360e+01   1.5016801e+01   1.8708727e+01
   4.5211573e+01   2.4237901e+01   1.8711643e+01
   1.3305721e+01   9.4556742e+00   1.8694760e+01
   6.3875664e+00   4.5024005e+00   1.8674188e+01
   3.2676917e+00   3.3017084e+00   1.8154167e+01
   2.9417756e+00   4.3918893e+00   1.5499050e+01
   3.5461886e+00   3.3544641e+00   1.8670024e+01
   2.1765061e+01   2.3961656e+01   1.8634300e+01
   4.2644310e+01   2.2879542e+01   1.8713392e+01
   3.8761367e+00   3.5515440e+00   1.8671029e+01
   3.8067638e+01   2.4388301e+01   1.8716581e+01
   7.0862519e+01   5.7075247e+01   1.4392692e+01
   2.5229132e+01   1.5705531e+01   1.8710029e+01
   4.7150048e+01   4.7104648e+01   1.5962313e+01
   5.7443041e+01   4.7234559e+01   1.8124868e+01
   4.9838300e+00   4.6055560e+00   1.8675818e+01
   5.3230722e+00   1.0334972e+01   1.6530565e+01
   5.4435673e+01   3.3415324e+01   1.8688040e+01
   9.9445618e+00   8.3779359e+00   1.8689222e+01
   3.9488523e+01   4.3700654e+01   1.5409296e+01
   2.9592161e+00   3.3990746e+00   1.6603323e+01
   2.6497465e+00   3.7151530e+00   1.4857252e+01
   2.0694279e+01   1.7315170e+01   1.8712746e+01
   1.9442330e+01   1.6292276e+01   1.8710736e+01
   3.5126724e+01   3.5611811e+01   1.8404993e+01
   3.5270269e+00   7.5757040e+00   1.3892348e+01
   6.0981679e+01   3.9254336e+01   1.8625759e+01
   1.2655797e+01   2.1909485e+01   1.4637868e+01
   2.7617939e+00   3.4243347e+00   1.5649397e+01
   3.1924167e+00   3.3309169e+00   1.7769806e+01
   1.7172211e+01   1.4887765e+01   1.8707386e+01
   5.3051266e+00   4.1376192e+00   1.8675392e+01
   6.0685190e+00   1.2026129e+01   1.6047905e+01
   3.4347853e+00   3.4665057e+00   1.8672127e+01
   3.3702826e+00   3.2945780e+00   1.8644468e+01
   2.8578941e+01   3.7318974e+01   1.4213394e+01
   7.0766256e+01   5.5988323e+01   1.5980916e+01
   1.6842177e+01   2.1710281e+01   1.8456832e+01
   3.9821289e+01   4.3917019e+01   1.5350991e+01
   3.4069371e+00   3.3053979e+00   1.8669735e+01
   3.3420193e+00   3.3248874e+00   1.8489637e+01
   3.9054560e+00   7.9248899e+00   1.5067994e+01
   3.1824593e+00   6.2724431e+00   1.4310254e+01
   2.2051628e+01   2.8732467e+01   1.7954976e+01
   5.9821059e+00   4.2074330e+00   1.8678674e+01
   3.4124781e+00   3.2883166e+00   1.8672730e+01
   2.8259244e+00   3.8784629e+00   1.5531198e+01
   7.0222956e+00   4.6412090e+00   1.8675917e+01
   5.6121934e+00   4.9560333e+00   1.8676111e+01
   2.5719905e+01   1.2476506e+01   1.8701899e+01
   3.7182209e+00   3.4352231e+00   1.8670205e+01
   3.6201213e+00   3.4769473e+00   1.8670393e+01
   3.4492623e+01   3.0448439e+01   1.8672117e+01
   2.5614176e+01   1.4897464e+01   1.8708892e+01
   1.8497910e+01   2.7050811e+01   1.6754773e+01
   4.0866159e+01   2.1322400e+01   1.8713027e+01
   1.6917535e+01   9.3342026e+00   1.8693341e+01
   3.6349091e+00   3.4048982e+00   1.8670402e+01
   3.3769712e+00   3.2930713e+00   1.8669853e+01
   4.6063855e+00   3.7423035e+00   1.8672247e+01
   5.5194955e+01   3.2808916e+01   1.8683106e+01
   2.5576018e+00   3.7375645e+00   1.4396190e+01
   7.0244721e+01   5.4169520e+01   1.7064596e+01
   2.8577198e+01   1.3913750e+01   1.8703868e+01
   3.3755233e+00   3.2931609e+00   1.8669752e+01
   7.4702408e+00   6.7891843e+00   1.8684321e+01
   3.4920839e+00   3.5039806e+00   1.8672069e+01
   4.3281566e+00   3.6474304e+00   1.8671214e+01
   3.5954457e+01   1.8181096e+01   1.8710411e+01
   3.3487068e+00   3.3326354e+00   1.8517497e+01
   3.6837224e+00   3.3723787e+00   1.8675034e+01
   3.6545566e+01   1.8475519e+01   1.8710715e+01
   1.3527526e+01   7.1661517e+00   1.8684592e+01
   3.3419781e+00   3.3092816e+00   1.8498219e+01
   4.6159275e+01   4.7651455e+01   1.4250662e+01
   4.4362513e+00   4.0322774e+00   1.8673119e+01
   5.9614775e+01   3.7623511e+01   1.8647756e+01
   6.4769233e+00   4.4440945e+00   1.8674798e+01
   3.7986396e+00   3.5356770e+00   1.8671119e+01
   4.5696248e+01   3.9274853e+01   1.8491763e+01
   3.3632259e+01   1.7310839e+01   1.8709600e+01
   7.0745645e+01   5.5755733e+01   1.6167397e+01
   2.6471536e+01   1.3018468e+01   1.8700814e+01
   2.3323978e+01   3.2805449e+01   1.5046189e+01
   4.8850868e+01   4.8880317e+01   1.4245892e+01
   6.8182284e+01   4.9869187e+01   1.8233946e+01
   6.0835114e+01   3.9205126e+01   1.8632245e+01
   8.1893326e+00   5.0609856e+00   1.8678456e+01
   8.8709917e+00   1.0446060e+01   1.8693105e+01
   3.7423466e+00   3.4237018e+00   1.8670603e+01
   2.6030180e+00   4.3323010e+00   1.3943276e+01
   3.4394554e+00   3.3482192e+00   1.8669938e+01
   3.4094030e+00   3.3285619e+00   1.8669857e+01
   2.4587532e+01   3.0595509e+01   1.8049386e+01
   3.4206512e+00   3.3084504e+00   1.8669945e+01
   3.3864696e+00   3.2973653e+00   1.8669721e+01
   3.6375590e+00   3.3865623e+00   1.8670308e+01
   3.7624937e+00   3.4314459e+00   1.8670676e+01
   4.0267889e+00   6.7266496e+00   1.7337965e+01
   1.2446965e+01   1.8700231e+01   1.8091628e+01
   4.0789629e+01   3.0920223e+01   1.8699578e+01
   5.0777775e+01   2.8678951e+01   1.8699759e+01
   2.6800663e+00   3.8366902e+00   1.4877897e+01
   5.0290017e+01   4.6742431e+01   1.7325523e+01
   1.6334129e+01   1.3813910e+01   1.8705001e+01
   2.2561618e+01   3.2100623e+01   1.5118325e+01
   3.3860875e+00   3.2973142e+00   1.8669714e+01
   5.9114949e+01   4.0011893e+01   1.8617019e+01
   3.2782886e+00   3.4726775e+00   1.8090431e+01
   3.6488932e+01   3.1068438e+01   1.8678634e+01
   4.4016293e+01   3.2346619e+01   1.8688200e+01
   4.3461905e+01   2.3037473e+01   1.8712659e+01
   9.7188181e+00   1.7889829e+01   1.5166932e+01
   3.3527031e+01   2.3287680e+01   1.8719728e+01
   1.0206588e+01   6.3234510e+00   1.8685007e+01
   3.3774208e+00   3.2936306e+00   1.8669788e+01
   4.0411906e+01   2.3366548e+01   1.8715695e+01
   3.2193531e+00   3.9110120e+00   1.7405124e+01
   6.8790625e+01   5.1016195e+01   1.8070549e+01
   6.2577984e+01   5.1285987e+01   1.7352778e+01
   2.9412611e+01   1.5565595e+01   1.8707645e+01
   7.3674884e+00   7.2255326e+00   1.8685698e+01
   5.5507002e+00   4.0702672e+00   1.8675043e+01
   3.4581425e+00   3.3275159e+00   1.8669823e+01
   5.1998151e+01   4.9251569e+01   1.5949071e+01
   3.4987481e+00   3.4857667e+00   1.8671467e+01
   3.5515290e+01   4.1958055e+01   1.4209739e+01
   6.3311510e+01   5.2984098e+01   1.6424378e+01
   6.3097512e+01   5.4450463e+01   1.4338666e+01
   2.7187515e+01   2.5572325e+01   1.8700856e+01
   3.2072566e+01   3.9774899e+01   1.4245851e+01
   2.8536932e+00   4.9388704e+00   1.4455972e+01
   2.7458033e+01   3.1800068e+01   1.8288757e+01
   2.7652933e+01   3.5849028e+01   1.5739722e+01
   3.3526745e+01   4.0666115e+01   1.4398429e+01
   3.5954087e+00   3.3751541e+00   1.8670039e+01
   5.0968762e+01   2.8914719e+01   1.8703182e+01
   3.4033758e+00   3.3065521e+00   1.8669729e+01
   3.1400968e+00   4.4380054e+00   1.6408163e+01
   3.4770775e+00   6.0374651e+00   1.6052072e+01
   7.0882814e+01   5.6658178e+01   1.5212875e+01
   4.7792656e+01   4.1466836e+01   1.8409554e+01
   5.5572342e+01   3.9521737e+01   1.8608415e+01
   3.4912769e+01   3.2926110e+01   1.8577712e+01
   2.7844718e+00   3.5618926e+00   1.5636948e+01
   3.3753594e+00   3.2934997e+00   1.8669688e+01
   2.3121614e+01   3.0987945e+01   1.7067257e+01
   3.3739183e+00   3.2968141e+00   1.8661444e+01
   2.4518950e+01   1.1979082e+01   1.8698512e+01
   1.6885787e+01   8.7277676e+00   1.8688091e+01
   3.5363298e+01   1.7728660e+01   1.8709753e+01
   3.5705209e+00   3.3556076e+00   1.8671156e+01
   4.7938540e+01   2.6358587e+01   1.8709586e+01
   7.0239069e+01   5.4302004e+01   1.7071448e+01
   4.9176741e+01   4.9019496e+01   1.4260544e+01
   3.2000875e+01   1.6275838e+01   1.8707717e+01
   4.9433810e+00   3.8946027e+00   1.8672143e+01
   6.6979029e+01   5.1220439e+01   1.7944503e+01
   3.7171307e+00   7.6140212e+00   1.4719737e+01
   2.7170567e+00   3.6051661e+00   1.5278498e+01
   5.7838120e+00   1.0999781e+01   1.6816060e+01
   3.3760993e+00   3.2959517e+00   1.8668743e+01
   3.4700717e+00   7.4209747e+00   1.3881055e+01
   4.0125871e+01   2.1326376e+01   1.8713568e+01
   7.2582069e+00   1.4871637e+01   1.4100706e+01
   4.1429738e+00   3.6406575e+00   1.8671737e+01
   3.7200738e+01   1.9092769e+01   1.8711621e+01
   5.2217300e+01   5.0207592e+01   1.4639500e+01
   5.7054584e+01   3.5257710e+01   1.8673425e+01
   3.5802582e+00   5.2454742e+00   1.7509494e+01
   7.0993839e+01   5.7080692e+01   1.4436687e+01
   4.1961639e+00   3.5823345e+00   1.8671984e+01
   5.9522022e+01   5.1356248e+01   1.6611051e+01
   3.5423962e+00   3.3928430e+00   1.8670195e+01
   2.3535747e+01   1.2160762e+01   1.8699750e+01
   3.3752533e+00   3.2934535e+00   1.8669686e+01
   3.5637518e+01   3.2154336e+01   1.8629708e+01
   4.4938055e+00   3.7394742e+00   1.8671422e+01
   3.5700078e+00   3.5127644e+00   1.8670729e+01
   2.6871823e+00   3.4900278e+00   1.5236730e+01
   3.4493252e+00   3.3158862e+00   1.8670413e+01
   7.2655134e+00   5.5127993e+00   1.8680774e+01
   6.9611392e+01   5.2693528e+01   1.7650241e+01
   2.6492145e+00   3.4997272e+00   1.5048879e+01
   3.3908152e+00   3.3077731e+00   1.8669752e+01
   4.4035686e+01   2.3488292e+01   1.8712550e+01
   5.4658141e+01   3.2269278e+01   1.8684616e+01
   3.4757826e+00   3.3249035e+00   1.8670517e+01
   3.3360289e+01   1.8996900e+01   1.8713897e+01
   2.2920555e+01   1.1199014e+01   1.8697312e+01
   3.3893234e+00   3.3811932e+00   1.8638933e+01
   2.7622289e+01   2.4908136e+01   1.8710899e+01
   4.6448420e+01   4.7391126e+01   1.5130973e+01
   3.4621204e+00   3.2973175e+00   1.8674145e+01
   3.3109332e+01   3.1051607e+01   1.8627572e+01
   3.4386603e+00   3.3160716e+00   1.8669811e+01
   1.8589408e+01   1.1567616e+01   1.8700251e+01
   3.3575094e+00   3.4555442e+00   1.8493194e+01
   3.4512860e+00   3.7275407e+00   1.8494694e+01
   7.1025610e+01   5.6716719e+01   1.4971166e+01
   3.2814725e+01   1.6356402e+01   1.8707585e+01
   1.2224713e+01   6.6755656e+00   1.8682430e+01
   3.4871030e+00   3.3141475e+00   1.8672912e+01
   1.7459839e+01   1.3218740e+01   1.8703955e+01
   2.9722555e+01   2.7298986e+01   1.8694679e+01
   3.4042713e+00   3.3029131e+00   1.8669860e+01
   4.1365239e+00   7.6408691e+00   1.6525125e+01
   2.7075401e+00   3.9776093e+00   1.4848014e+01
   5.5903563e+00   1.1730486e+01   1.4968871e+01
   3.8649348e+01   4.2607685e+01   1.6178906e+01
   6.5953961e+00   1.3851516e+01   1.4103770e+01
   8.7272181e+00   1.5948866e+01   1.6138051e+01
   8.7162123e+00   7.6334819e+00   1.8687186e+01
   4.3566418e+00   4.6076463e+00   1.8677520e+01
   3.3754202e+00   3.2933514e+00   1.8669713e+01
   1.7836323e+01   8.9726304e+00   1.8688927e+01
   3.3636560e+00   3.3705531e+00   1.8574563e+01
   2.3504761e+01   2.6049212e+01   1.8575957e+01
   5.2019770e+00   6.1967065e+00   1.8682489e+01
   5.3607870e+00   5.8643143e+00   1.8682617e+01
   2.5105763e+01   1.2439159e+01   1.8699510e+01
   1.0201207e+01   5.8236307e+00   1.8682316e+01
   2.5737307e+00   3.9944509e+00   1.4188254e+01
   4.2900929e+00   3.7405354e+00   1.8671828e+01
   3.5019169e+00   3.3538731e+00   1.8670026e+01
   1.4827366e+01   1.1261540e+01   1.8698387e+01
   6.8288326e+01   5.6303784e+01   1.4290938e+01
   5.7422394e+01   3.5136089e+01   1.8668230e+01
   3.7009440e+01   3.1644463e+01   1.8669782e+01
   3.6026399e+01   3.1996963e+01   1.8643314e+01
   3.4395065e+00   3.5193948e+00   1.8656648e+01
   3.3882423e+00   3.2976763e+00   1.8669765e+01
   3.5701656e+00   3.3703179e+00   1.8669947e+01
   3.3754654e+00   3.2940398e+00   1.8669699e+01
   4.3622864e+00   3.6252629e+00   1.8674734e+01
   7.0713525e+01   5.6976107e+01   1.4543517e+01
   5.1295521e+01   2.9318934e+01   1.8703086e+01
   2.5361922e+00   3.8020057e+00   1.4228887e+01
   2.9902527e+00   3.4931522e+00   1.6674704e+01
   3.4975966e+00   3.3129508e+00   1.8673703e+01
   2.7632486e+01   3.2313073e+01   1.8211581e+01
   3.6375476e+00   3.4237910e+00   1.8670305e+01
   3.9210098e+01   2.4001080e+01   1.8716233e+01
   9.6500858e+00   5.5968198e+00   1.8683221e+01
   2.0934300e+01   1.4464894e+01   1.8707551e+01
   4.5130556e+01   3.7986758e+01   1.8544607e+01
   1.2135006e+01   6.6317560e+00   1.8682450e+01
   1.3238387e+01   7.0139165e+00   1.8687447e+01
   1.3272236e+01   2.2793398e+01   1.4320595e+01
   3.6499207e+00   3.5330354e+00   1.8670745e+01
   3.3879668e+00   3.2949034e+00   1.8670210e+01
   7.0721151e+01   5.5479717e+01   1.6289914e+01
   4.3187918e+00   7.1872638e+00   1.7750660e+01
   4.1660847e+01   2.7118130e+01   1.8713282e+01
   3.8657212e+01   2.0540302e+01   1.8713424e+01
   1.2490905e+01   1.1856192e+01   1.8700001e+01
   5.9484199e+00   4.2187616e+00   1.8675538e+01
   3.1820184e+00   6.3754357e+00   1.4156826e+01
   2.6686621e+01   1.4058356e+01   1.8704341e+01
   1.3656504e+01   2.3318700e+01   1.4158367e+01
   3.8876534e+01   1.9913637e+01   1.8712187e+01
   3.7418123e+00   4.2555434e+00   1.8673383e+01
   6.0246605e+01   3.8874260e+01   1.8637507e+01
   3.1013724e+00   3.3741896e+00   1.7296809e+01
   1.5358543e+01   7.8793981e+00   1.8689856e+01
   1.3362008e+01   1.0996058e+01   1.8697566e+01
   3.3567190e+00   3.2944002e+00   1.8581371e+01
   4.3719206e+00   3.6448379e+00   1.8672451e+01
   1.3703465e+01   8.2075363e+00   1.8690879e+01
   2.9025156e+00   4.2207831e+00   1.5507257e+01
   7.0931717e+01   5.6193013e+01   1.5684169e+01
   6.1978974e+00   9.4744583e+00   1.8430696e+01
   7.0831626e+01   5.7020360e+01   1.4519545e+01
   1.1077640e+01   6.2350255e+00   1.8680701e+01
   3.3100214e+00   3.2975176e+00   1.8358056e+01
   2.7769636e+01   1.4520213e+01   1.8705209e+01
   2.6453630e+00   4.6790627e+00   1.3752996e+01
   3.3657932e+00   3.7842617e+00   1.8181420e+01
   5.9519862e+00   4.3845310e+00   1.8674563e+01
   1.4553008e+01   1.0870777e+01   1.8697385e+01
   1.8688937e+01   1.1951137e+01   1.8701768e+01
   4.6408266e+01   4.5291035e+01   1.7183676e+01
   3.5353031e+00   3.3534317e+00   1.8669967e+01
   4.8479047e+01   2.8097063e+01   1.8708852e+01
   6.2827514e+01   4.8387232e+01   1.8246905e+01
   4.8923770e+01   4.1493495e+01   1.8437831e+01
   3.4426286e+01   1.8126801e+01   1.8711205e+01
   9.1868659e+00   1.7031035e+01   1.5432525e+01
   3.4099495e+00   3.3111069e+00   1.8669780e+01
   3.3753485e+00   3.2934918e+00   1.8669686e+01
   4.4501030e+01   2.7415500e+01   1.8711883e+01
   7.0930776e+01   5.7116868e+01   1.4295815e+01
   3.3483095e+00   3.2988445e+00   1.8536345e+01
   3.2998435e+00   3.3069526e+00   1.8301585e+01
   6.6807683e+01   5.5794558e+01   1.4281734e+01
   4.6013210e+00   7.4157216e+00   1.8268693e+01
   1.9141153e+01   9.4818532e+00   1.8694013e+01
   4.3102652e+00   5.4833317e+00   1.8662902e+01
   1.6792286e+01   1.0165413e+01   1.8696410e+01
   2.6143483e+00   4.2960474e+00   1.4039275e+01
   6.5259418e+01   4.5218087e+01   1.8505690e+01
   1.2818476e+01   1.7919646e+01   1.8398320e+01
   2.0012834e+01   1.4937449e+01   1.8708564e+01
   4.3763788e+01   4.1453448e+01   1.8217988e+01
   4.3188078e+01   2.3558665e+01   1.8713727e+01
   4.1600619e+00   3.5759650e+00   1.8671405e+01
