# Supplementary material for: Rethinking Colour Constancy
Source: PLoS One. 2015 Sep 10;10(9):e0135029. doi: 10.1371/journal.pone.0135029 (PMC4565710; doi:10.1371/journal.pone.0135029)
Supplement: S1 Dataset — (ZIP) [file pone.0135029.s002.zip › 5-TransitionMetamerReflectanceData/BtoN_20munsells/targetXYZ_3.txt]

   7.0024421e+01   6.3826418e+01   8.0341816e+00
   7.1555012e+01   6.0479410e+01   1.0151174e+01
   2.9163947e+00   7.7781114e+00   1.0945342e+01
   4.2676945e+01   5.1392171e+01   7.9112992e+00
   2.9773980e+00   9.6667169e+00   7.5523349e+00
   2.8401863e+00   7.8020749e+00   1.0713620e+01
   5.0567161e+01   3.2372122e+01   1.1023939e+01
   7.0328465e+01   6.3782270e+01   8.0342419e+00
   1.6608878e+01   3.2354379e+01   7.7295818e+00
   4.9249716e+01   5.5684904e+01   7.9519130e+00
   2.7168828e+00   8.6289700e+00   7.8720684e+00
   7.1457117e+01   6.0002765e+01   1.0686674e+01
   7.2825693e+01   6.4875766e+01   8.0440554e+00
   6.3713304e+01   6.1797854e+01   8.0037927e+00
   7.0168196e+01   6.3954620e+01   8.0347177e+00
   3.5162496e+01   3.1135338e+01   7.6739642e+00
   6.7556224e+01   5.4131069e+01   7.6204030e+00
   7.2668416e+01   6.4673634e+01   8.0385176e+00
   7.2262371e+01   6.2267462e+01   9.9622002e+00
   2.7440343e+00   7.9024253e+00   1.0293195e+01
   3.3493578e+00   8.1191839e+00   9.6284223e+00
   7.2315079e+01   6.4710313e+01   8.0407043e+00
   1.8889263e+01   2.8238660e+01   7.6856378e+00
   3.4744587e+01   3.4741161e+01   7.7422349e+00
   3.4649593e+01   4.4357728e+01   7.8511040e+00
   2.4591375e+00   8.4630163e+00   8.1115874e+00
   7.0665854e+01   5.9088780e+01   8.9392598e+00
   7.2654425e+01   6.4096180e+01   8.5854900e+00
   7.2824169e+01   6.4877779e+01   8.0421806e+00
   1.5995117e+01   3.1532752e+01   7.7305293e+00
   7.0519716e+01   5.8106991e+01   1.0452227e+01
   7.1517230e+01   6.0244746e+01   1.0461181e+01
   2.6136502e+01   2.5689125e+01   7.6682050e+00
   6.6216527e+01   5.7880990e+01   7.9834389e+00
   6.3001950e+01   6.0133207e+01   7.9978879e+00
   1.6725888e+01   1.3886683e+01   7.7285026e+00
   5.1927545e+00   8.6732353e+00   9.8694618e+00
   7.1757723e+01   6.4672290e+01   8.0272210e+00
   6.1385053e+01   6.0853441e+01   8.0016496e+00
   1.9271753e+01   1.3992759e+01   1.0161737e+01
   4.2598714e+01   5.2476158e+01   7.9161139e+00
   7.2802064e+01   6.4878860e+01   8.0418732e+00
   2.8285929e+00   7.9346630e+00   9.7252449e+00
   7.2816147e+01   6.4874717e+01   8.0422509e+00
   4.2795861e+00   8.4684727e+00   9.4439113e+00
   2.9241361e+01   2.2375237e+01   7.4496974e+00
   3.4937278e+01   2.3132819e+01   7.4922558e+00
   4.5590200e+01   2.8430898e+01   1.0741938e+01
   7.8896792e+00   1.1490951e+01   7.5129981e+00
   5.1022520e+00   8.8651682e+00   8.9657404e+00
   4.9710553e+00   1.0530351e+01   7.5035555e+00
   2.6355407e+00   8.9846931e+00   7.6017129e+00
   1.2661620e+01   2.4786159e+01   7.6624055e+00
   4.1291306e+01   2.5623243e+01   9.5810240e+00
   6.9656211e+01   6.3726813e+01   8.0328700e+00
   4.2342767e+01   2.6264313e+01   9.8787632e+00
   6.8266061e+01   5.5012537e+01   7.9306616e+00
   7.2654793e+01   6.4829263e+01   8.0414894e+00
   5.6437586e+00   1.3261733e+01   7.4177137e+00
   1.6784957e+01   1.4276373e+01   7.5637041e+00
   5.8051290e+01   5.5393539e+01   7.9647881e+00
   4.7417600e+01   5.0628383e+01   7.9170037e+00
   1.7563873e+01   1.4308039e+01   7.6464200e+00
   7.2788231e+01   6.4099697e+01   9.2132454e+00
   4.3550848e+01   2.7463678e+01   8.5529206e+00
   3.4641125e+01   2.3544976e+01   7.4121928e+00
   3.8697310e+01   4.1588068e+01   7.8405035e+00
   2.8641889e+00   7.8375901e+00   1.0933727e+01
   3.2014165e+01   4.5923364e+01   7.8560683e+00
   1.8370850e+01   3.4281870e+01   7.7481568e+00
   7.2630961e+01   6.4821272e+01   8.0413717e+00
   4.9410091e+01   3.1578342e+01   1.0132038e+01
   2.1297344e+01   3.6989657e+01   7.7823303e+00
   8.4979925e+00   1.4618597e+01   7.4430997e+00
   1.9412417e+01   1.4189835e+01   9.4886829e+00
   7.2097521e+01   6.2624110e+01   8.5095103e+00
   3.1328180e+01   1.9620029e+01   9.9490456e+00
   2.4625545e+01   1.6316875e+01   9.9846783e+00
   3.9797679e+01   2.6079364e+01   7.4825685e+00
   4.4718045e+01   4.0268335e+01   7.8052975e+00
   2.9296751e+00   7.7873133e+00   1.0855720e+01
   5.0584474e+01   4.7888335e+01   7.9075138e+00
   7.2486055e+01   6.3499643e+01   8.8144414e+00
   6.5522335e+00   1.8351195e+01   7.6445187e+00
   2.8016393e+01   1.9994986e+01   7.4015547e+00
   1.0699570e+01   2.4881889e+01   7.6626128e+00
   2.6778003e+00   9.5977350e+00   7.5591397e+00
   5.9752187e+01   6.0134876e+01   8.0023558e+00
   6.5421838e+01   6.2260615e+01   8.0200161e+00
   5.2173712e+00   8.5348198e+00   1.0763338e+01
   2.2554643e+01   1.6018913e+01   7.9774860e+00
   2.0119686e+01   1.6337110e+01   7.4426412e+00
   6.3009033e+01   6.1048950e+01   8.0014639e+00
   7.2574235e+01   6.4802692e+01   8.0412188e+00
   4.3021664e+01   2.6995424e+01   8.8598091e+00
   4.8660054e+00   9.0052173e+00   8.3351731e+00
   7.1909139e+01   6.2262557e+01   8.2806531e+00
   4.8509954e+01   5.5504192e+01   7.9427937e+00
   2.1112517e+01   1.7073491e+01   7.3972719e+00
   7.2595458e+01   6.4811650e+01   8.0411103e+00
   6.6384827e+01   5.2215726e+01   7.5630153e+00
   2.1872830e+01   3.4120038e+01   7.7600410e+00
   7.1820484e+01   6.1183729e+01   9.9693015e+00
   6.8182779e+01   6.3300763e+01   8.0269885e+00
   7.2567310e+01   6.4838787e+01   8.0381857e+00
   4.2659855e+01   5.1392617e+01   7.9113683e+00
   1.0328306e+01   1.2565124e+01   7.4603344e+00
   5.0320861e+01   3.2756056e+01   8.6298818e+00
   5.2569693e+01   5.7286852e+01   7.9654345e+00
   6.2975633e+01   6.0884737e+01   8.0000189e+00
   2.3278826e+01   2.3574621e+01   7.6541344e+00
   7.0648853e+01   6.0818593e+01   7.8291264e+00
   6.7999543e+01   6.3255242e+01   8.0254665e+00
   5.5888438e+01   3.7768535e+01   9.5912233e+00
   7.2784381e+01   6.4961298e+01   8.0346399e+00
   7.2341136e+01   6.2406053e+01   1.0077990e+01
   3.2168612e+01   3.4811362e+01   7.7597730e+00
   2.6732384e+00   8.2669111e+00   8.4040057e+00
   2.5705522e+00   8.3993071e+00   8.1474974e+00
   4.1210982e+00   8.1943802e+00   1.0550027e+01
   7.0343379e+01   6.2422347e+01   8.0232702e+00
   4.9471517e+00   8.5806210e+00   9.9327624e+00
   3.8011879e+01   2.3729753e+01   8.7641394e+00
   7.2807692e+01   6.4831152e+01   8.0146381e+00
   3.4573509e+01   2.9288092e+01   7.6760831e+00
   7.2787835e+01   6.4831086e+01   8.0414730e+00
   6.9441764e+01   6.3374867e+01   8.0294224e+00
   1.4105699e+01   1.1856957e+01   1.0557447e+01
   6.6308892e+01   5.6270472e+01   7.8600243e+00
   3.1512157e+01   2.4396747e+01   7.5612479e+00
   7.2395040e+01   6.3325144e+01   8.6815186e+00
   5.1743216e+01   5.4359937e+01   7.9394168e+00
   2.5981285e+01   1.8564179e+01   7.5068572e+00
   3.6915141e+00   8.0034702e+00   1.0964425e+01
   7.0633589e+01   6.3044464e+01   8.0294166e+00
   7.7257859e+00   1.1955429e+01   7.4072328e+00
   4.5269881e+00   1.2985556e+01   7.4191472e+00
   5.8548511e+01   4.7823010e+01   7.7712136e+00
   3.4595937e+01   2.2357371e+01   7.6072640e+00
   6.7916432e+01   5.9569180e+01   7.9976331e+00
   4.3009468e+01   2.7801933e+01   7.5937108e+00
   4.1268196e+01   5.1727398e+01   7.9087615e+00
   7.2028028e+01   6.4755651e+01   8.0286464e+00
   6.5824649e+01   6.0859433e+01   8.0070847e+00
   2.6779910e+00   8.1345053e+00   8.7891180e+00
   3.6136368e+01   4.8711175e+01   7.8795458e+00
   3.9437255e+01   2.4981069e+01   7.9176053e+00
   2.4565958e+00   8.6278386e+00   7.9214051e+00
   2.4669002e+00   8.3204825e+00   8.4056570e+00
   7.2731800e+01   6.4847296e+01   8.0421582e+00
   6.3420958e+00   9.2831247e+00   9.0247168e+00
   2.7255500e+00   8.5090728e+00   8.0373218e+00
   7.2827861e+01   6.4882761e+01   8.0422999e+00
   3.4006523e+01   3.7423685e+01   7.7981669e+00
   5.7771235e+01   4.3803276e+01   7.6855600e+00
   7.1580250e+01   6.4378717e+01   8.0394894e+00
   9.6490204e+00   2.3308929e+01   7.6560143e+00
   7.2835185e+01   6.4851925e+01   8.1303649e+00
   5.4209420e+01   5.3120744e+01   7.9442713e+00
   7.2826248e+01   6.4864186e+01   8.0667792e+00
   2.2655694e+01   3.8531040e+01   7.7847245e+00
   5.2843551e+01   5.6851370e+01   7.9642945e+00
   1.1944079e+01   1.4917401e+01   7.4130276e+00
   2.2348134e+01   3.8088271e+01   7.7904524e+00
   5.5222204e+01   4.3317274e+01   7.7054206e+00
   7.2370822e+01   6.4669325e+01   8.0402429e+00
   1.2910876e+01   1.1343166e+01   1.0929598e+01
   6.1939273e+00   1.7697333e+01   7.6355904e+00
   3.9553091e+01   4.8419014e+01   7.8852193e+00
   2.6301932e+00   8.1710758e+00   8.6371207e+00
   2.8490864e+00   7.8785960e+00   1.0049485e+01
   7.2553843e+01   6.4261735e+01   7.9858579e+00
   3.6828263e+00   1.2573661e+01   7.4115075e+00
   4.7928869e+01   4.1734229e+01   7.8084366e+00
   7.2827461e+01   6.4882692e+01   8.0423040e+00
   3.6203813e+01   4.6337330e+01   7.8691625e+00
   4.7599689e+01   4.9601325e+01   7.9098814e+00
   5.3098604e+01   3.4784897e+01   1.0460867e+01
   2.4401911e+01   1.6058839e+01   1.0944947e+01
   1.0424983e+01   1.5673961e+01   7.4794847e+00
   2.9268287e+00   8.8450308e+00   7.7332848e+00
   7.2806021e+01   6.4878769e+01   8.0419966e+00
   3.8133395e+00   1.0972305e+01   7.3965295e+00
   6.7897201e+01   5.3194600e+01   1.0758928e+01
   3.0852298e+01   2.0255427e+01   7.6544315e+00
   8.0283809e+00   1.0735866e+01   7.6224866e+00
   6.9223569e+01   6.3713209e+01   8.0270478e+00
   7.1127977e+01   6.4451669e+01   8.0259757e+00
   3.2827855e+01   4.6534414e+01   7.8594711e+00
   1.1807578e+01   1.0921006e+01   1.0916664e+01
   2.9794566e+01   2.8591835e+01   7.6686599e+00
   1.1163059e+01   1.3564756e+01   7.4050577e+00
   3.0657893e+01   1.9847736e+01   8.0554522e+00
   4.3887511e+01   5.2951645e+01   7.9255898e+00
   1.1082610e+01   1.0715879e+01   1.0433517e+01
   7.0702606e+00   1.9231796e+01   7.6525910e+00
   1.4487152e+01   1.3526256e+01   7.5615173e+00
   6.5971375e+00   9.0313670e+00   1.0652284e+01
   6.5822471e+01   6.2477763e+01   8.0183882e+00
   7.2235995e+01   6.4712531e+01   8.0384713e+00
   1.8405128e+01   2.4591835e+01   7.6602861e+00
   2.1154784e+01   2.9847551e+01   7.7030065e+00
   2.6536619e+00   7.9942463e+00   9.3052576e+00
   3.2438784e+01   2.0066670e+01   1.0771613e+01
   7.1410719e+01   6.4251557e+01   8.0385995e+00
   4.6988504e+01   4.9583925e+01   7.9085413e+00
   7.2678572e+01   6.4842474e+01   8.0411506e+00
   3.4219443e+01   4.6115336e+01   7.8661763e+00
   5.8310687e+01   5.5067398e+01   7.9654810e+00
   4.0560416e+01   2.4896874e+01   1.0749078e+01
   7.2827271e+01   6.4874307e+01   8.0541054e+00
   2.1731098e+01   3.6842187e+01   7.7834759e+00
   5.2057088e+01   5.7139807e+01   7.9569173e+00
   7.2687765e+01   6.4759333e+01   8.0414405e+00
   7.0308015e+01   5.8746734e+01   8.0807849e+00
   2.8072728e+01   1.7775987e+01   1.0981691e+01
   6.4270459e+00   1.8227978e+01   7.6426109e+00
   6.9476754e+01   5.7728930e+01   7.7124292e+00
   2.8661742e+00   7.8480732e+00   1.0944463e+01
   7.1985557e+01   6.4553988e+01   8.0381286e+00
   3.8602200e+01   2.3764175e+01   1.0133167e+01
   3.7610404e+00   8.4791895e+00   8.7640980e+00
   2.6320761e+00   8.0648744e+00   9.0124697e+00
   6.5297017e+01   6.1878580e+01   8.0080653e+00
   5.6143918e+01   3.9363218e+01   7.4634469e+00
   4.1156651e+01   3.8633569e+01   7.7910849e+00
   5.6295915e+01   3.8156798e+01   9.7270743e+00
   1.4188351e+01   1.2577407e+01   8.1062712e+00
   7.2609852e+01   6.4801926e+01   8.0416654e+00
   5.3885527e+01   3.5440533e+01   1.0855551e+01
   1.3605441e+01   2.4610724e+01   7.6600234e+00
   4.0197037e+00   8.2854025e+00   9.8439197e+00
   2.1118255e+01   1.4882981e+01   9.4453520e+00
   1.6744448e+01   3.2221404e+01   7.7396268e+00
   2.8053723e+01   1.9567871e+01   7.4943855e+00
   2.4805356e+00   8.2688421e+00   8.5422646e+00
   2.7574866e+00   7.8768083e+00   9.9515700e+00
   1.0472314e+01   2.4461434e+01   7.6609263e+00
   3.3376640e+00   1.1511607e+01   7.4304345e+00
   2.8154538e+00   7.8643777e+00   1.0682455e+01
   7.2291509e+01   6.4664093e+01   8.0413517e+00
   7.0465216e+01   5.8289863e+01   9.7857229e+00
   6.8167570e+01   6.3059458e+01   8.0238094e+00
   2.3388019e+01   1.5856716e+01   9.5453283e+00
   6.8635660e+01   5.5541607e+01   8.0923836e+00
   3.7579841e+01   4.5383693e+01   7.8604678e+00
   2.1348336e+01   1.8163188e+01   7.4185266e+00
   4.8018028e+00   1.5017987e+01   7.5625723e+00
   6.4835127e+01   6.2099377e+01   8.0163869e+00
   5.6911697e+01   3.8691995e+01   1.0171955e+01
   6.4310522e+01   5.8676194e+01   7.9961599e+00
   7.2763871e+01   6.4688669e+01   8.0763597e+00
   7.2695926e+01   6.4857869e+01   8.0404409e+00
   4.7089445e+01   5.4772248e+01   7.9394436e+00
   6.3789131e+01   6.1845060e+01   8.0023606e+00
   4.2796106e+00   1.2396547e+01   7.4133246e+00
   7.2707293e+01   6.4850569e+01   8.0413473e+00
   7.0709667e+01   6.1988685e+01   7.9722760e+00
   1.7240485e+01   1.3242184e+01   9.8792752e+00
   5.3811391e+00   1.1611236e+01   7.4067333e+00
   3.9198225e+00   1.3046977e+01   7.4259147e+00
   7.1469556e+01   6.2094027e+01   7.8447720e+00
   2.8731448e+01   1.8440458e+01   9.2303007e+00
   3.1843119e+00   8.6484607e+00   8.0408654e+00
   1.3602542e+01   1.1888870e+01   9.4175879e+00
   4.6555379e+01   5.4244051e+01   7.9390780e+00
   7.2496183e+01   6.4759706e+01   8.0413378e+00
   7.2779163e+01   6.4875824e+01   8.0414521e+00
   4.5476353e+01   2.9238666e+01   7.8190175e+00
   1.5647568e+01   1.2652971e+01   9.6424388e+00
   3.6899103e+01   2.2924339e+01   9.2195578e+00
   5.7007842e+00   8.6765214e+00   1.0935602e+01
   7.2672491e+01   6.4835907e+01   8.0414573e+00
   4.2030655e+01   5.0793234e+01   7.9055239e+00
   3.2138459e+01   3.1513444e+01   7.6868142e+00
   2.7765147e+01   1.7692741e+01   1.0535539e+01
   6.8053950e+01   6.0425868e+01   8.0094759e+00
   3.3382980e+01   2.3689540e+01   7.4196396e+00
   2.3567132e+01   2.0324337e+01   7.4858389e+00
   3.6891240e+01   4.1847934e+01   7.8378106e+00
   4.3299202e+00   1.4141190e+01   7.4844050e+00
   2.4886451e+00   8.4097791e+00   8.1245678e+00
   4.6377108e+00   1.4583878e+01   7.5350763e+00
   7.2736310e+01   6.4511450e+01   8.2529484e+00
   7.2835262e+01   6.4856676e+01   8.1223906e+00
   4.3076758e+01   2.8238282e+01   7.4858512e+00
   3.0908944e+00   7.8263312e+00   1.0832853e+01
   6.2199422e+01   5.8655533e+01   7.9874413e+00
   6.9871673e+01   6.3475597e+01   8.0290901e+00
   5.3006417e+01   5.7492193e+01   7.9660517e+00
   5.0598675e+01   5.4132693e+01   7.9333060e+00
   2.9180680e+01   1.9358478e+01   7.6805514e+00
   1.9911086e+01   2.7260439e+01   7.6692926e+00
   4.6302362e+01   3.0605218e+01   7.4832892e+00
   3.5464911e+01   4.2651770e+01   7.8366126e+00
   2.8690719e+00   7.8457869e+00   1.0959027e+01
   3.3576031e+01   4.6013117e+01   7.8647316e+00
   4.5922653e+01   3.1016395e+01   7.4487573e+00
   1.5748531e+01   3.0995106e+01   7.7275613e+00
   9.3691078e+00   1.5958705e+01   7.5379131e+00
   2.9582841e+01   2.2287681e+01   7.4296536e+00
   2.0104679e+01   1.4547653e+01   9.1596206e+00
   1.0860804e+01   1.6332701e+01   7.5296460e+00
   2.0580996e+01   1.4619387e+01   9.6606775e+00
   2.8514460e+00   7.8615252e+00   1.0154452e+01
   7.2816876e+01   6.4887867e+01   8.0415790e+00
   7.2146186e+01   6.4162716e+01   8.0369558e+00
   5.7435473e+01   5.2852111e+01   7.9507548e+00
   4.5369842e+01   5.3813637e+01   7.9329942e+00
   7.2562269e+01   6.3892883e+01   8.4956700e+00
   5.8089314e+00   1.6298414e+01   7.6071831e+00
   6.4949863e+01   4.8471574e+01   1.1132808e+01
   7.2827636e+01   6.4881958e+01   8.0431345e+00
   7.0110509e+01   6.4018738e+01   8.0298553e+00
   7.0674851e+01   6.3213531e+01   8.0291491e+00
   2.7500371e+00   7.8830210e+00   9.9064501e+00
   6.2806112e+00   1.8005820e+01   7.6389765e+00
   6.6804509e+01   6.0130605e+01   8.0068834e+00
   1.1068720e+01   1.0856314e+01   9.6766827e+00
   5.8108523e+01   5.9181253e+01   7.9865361e+00
   2.7006054e+00   8.3548888e+00   8.2522438e+00
   3.2003296e+00   8.1483110e+00   9.3171458e+00
   2.8997460e+01   1.9260104e+01   7.6861191e+00
   6.6225693e+01   6.2633146e+01   8.0190245e+00
   9.1363147e+00   1.0197058e+01   9.4039636e+00
   6.6570502e+01   6.2697473e+01   8.0228056e+00
   7.2106341e+01   6.4422437e+01   8.0384584e+00
   4.4138403e+01   2.7638860e+01   9.4598139e+00
   4.4717583e+01   5.3688323e+01   7.9182978e+00
   3.4283740e+00   1.1471495e+01   7.4301857e+00
   7.1578490e+01   6.4006917e+01   8.0366078e+00
   7.2640912e+01   6.4943597e+01   8.0318033e+00
   3.2265781e+01   1.9973929e+01   1.0768881e+01
   7.1853377e+01   6.3956275e+01   8.0355256e+00
   7.2826997e+01   6.4882567e+01   8.0422977e+00
   2.5107038e+00   8.1532846e+00   8.7358495e+00
   3.2136205e+00   7.9628578e+00   1.0194684e+01
   3.2976660e+01   4.6644994e+01   7.8601219e+00
   6.9801058e+01   6.3891105e+01   8.0303757e+00
   3.3206285e+01   2.0564713e+01   1.0291387e+01
   2.3604261e+01   1.9874233e+01   7.4398849e+00
   2.3212360e+01   1.5823461e+01   9.3476328e+00
   6.3401852e+01   4.7587498e+01   7.7080861e+00
   7.2522910e+01   6.3637109e+01   8.7519973e+00
   4.7999133e+01   3.1110345e+01   7.9410618e+00
   5.2424844e+01   5.7312175e+01   7.9574324e+00
   1.1282070e+01   2.5679914e+01   7.6687750e+00
   3.5382330e+01   2.2231740e+01   8.4734389e+00
   4.7867819e+01   5.2881944e+01   7.9240941e+00
   7.2827833e+01   6.4882857e+01   8.0423006e+00
   3.6797661e+01   4.9049347e+01   7.8855303e+00
   2.7070514e+00   7.9575428e+00   9.5179420e+00
   7.0089575e+01   6.4025963e+01   8.0286987e+00
   2.7322531e+00   8.7098712e+00   7.7977692e+00
   4.4490757e+01   5.3458664e+01   7.9271993e+00
   6.8935626e+01   6.3607284e+01   8.0265808e+00
   3.2758724e+01   3.0979940e+01   7.6760346e+00
   7.0704676e+01   6.4325815e+01   8.0231557e+00
   2.9836283e+01   1.9984383e+01   7.5708386e+00
   6.9611157e+01   5.9473186e+01   7.8126195e+00
   4.6283593e+01   4.8790321e+01   7.9022864e+00
   2.6281835e+00   7.9722833e+00   9.5786552e+00
   1.3170126e+01   1.1459968e+01   1.0802859e+01
   9.7208562e+00   1.0131513e+01   1.0934449e+01
   1.6835514e+01   2.8235470e+01   7.6921848e+00
   4.6769610e+00   1.1299036e+01   7.3999809e+00
   3.0899916e+00   7.7234338e+00   1.0584069e+01
   4.0768251e+01   5.1374568e+01   7.9066146e+00
   3.8581455e+01   4.9613998e+01   7.8943479e+00
   7.2823761e+01   6.4869958e+01   8.0450460e+00
   3.1165160e+01   4.4715496e+01   7.8519636e+00
   7.2347130e+01   6.3426563e+01   8.2632328e+00
   5.2492344e+01   5.7361895e+01   7.9557479e+00
   3.2399573e+01   2.0973317e+01   7.7574935e+00
   7.1760162e+01   6.4673608e+01   8.0271873e+00
   3.4914371e+01   4.8020605e+01   7.8640741e+00
   7.2759544e+01   6.4305148e+01   8.7216341e+00
   7.0868702e+01   5.9670724e+01   8.6302399e+00
   4.6651109e+01   2.9811516e+01   8.4639808e+00
   6.7845581e+01   5.4330279e+01   7.8875897e+00
   3.4560957e+01   2.2840352e+01   7.5210372e+00
   2.5229041e+00   8.1294675e+00   8.7900636e+00
   7.0511762e+01   6.2498176e+01   8.0240583e+00
   7.2785552e+01   6.4873247e+01   8.0418312e+00
   6.2280259e+01   6.1096531e+01   8.0096811e+00
   6.2838914e+01   6.1306745e+01   8.0115445e+00
   2.9241066e+01   1.8353987e+01   1.0983638e+01
   6.0843828e+01   4.5141331e+01   7.4600885e+00
   4.5919312e+01   4.0603429e+01   7.7999357e+00
   7.6181478e+00   2.0110464e+01   7.6563700e+00
   1.1560075e+01   1.8194767e+01   7.6152516e+00
   4.2992450e+00   8.5559151e+00   9.1284086e+00
   4.0233389e+01   5.1204080e+01   7.8997443e+00
   7.2752669e+01   6.4848037e+01   8.0419979e+00
   6.5141740e+01   6.1168100e+01   8.0086979e+00
   2.3266043e+01   2.0237102e+01   7.4900795e+00
   5.9808522e+01   6.0175343e+01   8.0015269e+00
   5.6248335e+01   5.8341842e+01   7.9786070e+00
   7.1082643e+01   6.4296285e+01   8.0361384e+00
   6.6205893e+01   5.4933228e+01   7.7449272e+00
   7.1935033e+01   6.1397549e+01   1.0085000e+01
   4.8527398e+01   3.1457165e+01   8.1026418e+00
   5.7685635e+00   8.8847702e+00   9.8159206e+00
   4.1002412e+00   8.2443178e+00   1.0213084e+01
   6.4436502e+01   6.1211194e+01   8.0044824e+00
   2.8311906e+00   9.2523252e+00   7.5604350e+00
   4.4585707e+01   5.3511203e+01   7.9275420e+00
   2.7913946e+00   7.8590753e+00   1.0552959e+01
   1.1482819e+01   1.0883208e+01   1.0340041e+01
   2.0062318e+01   1.5691983e+01   7.5636778e+00
   1.5439027e+01   1.9373456e+01   7.6129214e+00
   7.2673401e+01   6.4725192e+01   8.0411090e+00
   7.9160386e+00   1.9886173e+01   7.6560199e+00
   6.9809051e+01   6.1172482e+01   7.9928267e+00
   6.9427844e+01   6.3674698e+01   8.0331689e+00
   1.2889379e+01   1.1440484e+01   1.0239376e+01
   5.3842355e+01   5.7825270e+01   7.9705037e+00
   3.5762700e+01   3.0526003e+01   7.6771709e+00
   2.1953645e+01   1.5762523e+01   7.9538763e+00
   4.0388789e+01   2.5541687e+01   8.0098279e+00
   6.9366994e+01   6.3726125e+01   8.0296956e+00
   1.0111075e+01   1.0364706e+01   1.0344890e+01
   5.8793389e+01   4.9317490e+01   7.8578222e+00
   4.6464218e+01   5.4488987e+01   7.9350341e+00
   5.0473459e+01   4.6491255e+01   7.8931577e+00
   5.1068460e+01   3.4673237e+01   7.4291056e+00
   3.1916648e+01   4.5880955e+01   7.8548476e+00
   8.5157112e+00   1.8180001e+01   7.6361849e+00
   2.8336577e+00   7.8578160e+00   1.0777091e+01
   5.8751766e+00   1.1036317e+01   7.4543136e+00
   4.8523301e+01   5.4272502e+01   7.9374283e+00
   4.9627610e+00   1.4858107e+01   7.5526404e+00
   7.3483247e+00   9.2654711e+00   1.0936868e+01
   6.5268853e+01   5.2017311e+01   7.6812204e+00
   7.2252089e+01   6.4721074e+01   8.0382723e+00
   2.5837896e+01   2.2704079e+01   7.6056921e+00
   2.9221299e+00   7.8008796e+00   1.0719856e+01
   6.2663385e+01   4.6851492e+01   7.5280890e+00
   6.9933957e+01   6.3742422e+01   8.0351708e+00
   3.5583650e+01   2.2354667e+01   8.4592558e+00
   3.5750518e+01   3.1433962e+01   7.6746603e+00
   5.8631425e+01   4.4161148e+01   7.6563266e+00
   2.8801576e+01   1.8714314e+01   8.4073571e+00
   6.1512310e+00   8.9602350e+00   1.0137196e+01
   5.8736377e+01   4.9797774e+01   7.8834056e+00
   6.1926784e+01   5.8997163e+01   7.9901315e+00
   2.9435141e+00   7.7939060e+00   1.0822720e+01
   7.0519861e+00   1.9138900e+01   7.6520585e+00
   2.9593088e+00   9.8729021e+00   7.5136890e+00
   3.0054363e+01   2.1313661e+01   7.4218861e+00
   1.1970266e+01   1.1182422e+01   9.7435535e+00
   1.9505904e+01   1.3964914e+01   1.0951407e+01
   2.8342389e+01   4.2977088e+01   7.8336059e+00
   7.2798256e+01   6.4876612e+01   8.0419439e+00
   6.4836338e+01   6.1977811e+01   8.0197218e+00
   7.2786370e+01   6.4758304e+01   8.0939702e+00
   1.2520519e+01   1.1846414e+01   8.2473776e+00
   6.9782544e+01   5.8406693e+01   7.7232781e+00
   6.7649922e+01   6.3061041e+01   8.0266278e+00
   6.6688442e+01   6.2128778e+01   8.0179776e+00
   7.2827941e+01   6.4882182e+01   8.0436897e+00
   3.9748689e+01   4.2182753e+01   7.8468593e+00
   7.2827073e+01   6.4927074e+01   8.0386984e+00
   1.0511299e+01   1.0873424e+01   8.7980924e+00
   6.7004707e+00   1.8092225e+01   7.6411722e+00
   6.6460731e+01   6.2659057e+01   8.0224189e+00
   6.5510928e+00   9.3831271e+00   8.9304611e+00
   2.8641146e+00   7.8276332e+00   1.0408466e+01
   7.2459192e+01   6.3804696e+01   8.1420192e+00
   4.8639596e+00   1.4764746e+01   7.5477419e+00
   6.6750809e+01   5.2377381e+01   8.0225645e+00
   7.2827973e+01   6.4882666e+01   8.0430018e+00
   1.3088956e+01   1.1428863e+01   1.0800910e+01
   4.6675457e+01   5.4578816e+01   7.9369803e+00
   7.2730828e+01   6.4843469e+01   8.0420953e+00
   6.9706464e+01   6.2374144e+01   8.0235944e+00
   3.8521665e+01   5.0166474e+01   7.8933189e+00
   6.4959701e+01   6.1821923e+01   8.0126488e+00
   6.3218681e+00   1.6859281e+01   7.6187449e+00
   8.3797466e+00   9.7208540e+00   1.0414107e+01
   2.6543080e+00   8.6326423e+00   7.8511732e+00
   3.2179821e+01   1.9898204e+01   1.0962178e+01
   7.2740773e+01   6.4962363e+01   8.0332536e+00
   7.2091696e+01   6.2027018e+01   9.6067294e+00
   6.7202469e+01   5.3765046e+01   7.5229131e+00
   1.5605195e+01   1.5574577e+01   7.4305113e+00
   6.4467574e+01   4.8899642e+01   7.9410114e+00
   1.9197978e+01   1.7926629e+01   7.4182203e+00
   7.2066640e+01   6.4415142e+01   8.0384106e+00
   4.7733544e+01   3.0115713e+01   1.0578240e+01
   1.3810543e+01   2.3588424e+01   7.6574504e+00
   4.3912797e+00   1.0468625e+01   7.4748574e+00
   2.3208404e+01   1.5514382e+01   1.0962561e+01
   2.5881773e+01   4.1260588e+01   7.8152835e+00
   4.5625590e+01   2.8767766e+01   9.3727961e+00
   3.2578088e+00   7.9993713e+00   1.0965570e+01
   2.5132349e+01   1.6483539e+01   1.0977986e+01
   6.0568715e+01   6.0511249e+01   8.2435520e+00
   2.1961488e+01   1.4961323e+01   1.0976886e+01
   3.0612461e+00   9.7170336e+00   9.2627170e+00
   3.4705265e+00   1.2019369e+01   7.4245996e+00
   1.5414471e+01   1.2425460e+01   1.0970075e+01
   2.4942454e+00   8.2384449e+00   8.6507723e+00
   1.7412318e+01   1.3250736e+01   1.0971017e+01
   3.8884362e+01   2.4158877e+01   1.0999153e+01
   1.7304345e+01   2.4510602e+01   1.1031026e+01
   2.8782560e+00   7.8491063e+00   1.0965358e+01
   1.0323370e+01   1.0449291e+01   1.0968091e+01
   7.1792017e+01   6.4383582e+01   8.6562725e+00
   1.9988348e+01   1.4362859e+01   1.0973712e+01
   2.8712044e+00   7.8649077e+00   1.0946613e+01
   4.8287176e+00   1.0296050e+01   1.0970089e+01
   2.0675156e+01   1.7137328e+01   1.0983241e+01
   4.0216864e+00   1.2461784e+01   9.2309890e+00
   7.0764912e+00   9.4167502e+00   1.0966657e+01
   2.8725595e+00   7.8481202e+00   1.0965349e+01
   5.6523889e+00   8.8229571e+00   1.0966162e+01
   2.3302089e+01   1.5740945e+01   1.0976153e+01
   2.8703880e+00   7.8454987e+00   1.0965363e+01
   2.1496479e+01   3.7452649e+01   7.7999393e+00
   1.9573843e+01   3.1950869e+01   1.0867578e+01
   4.6023935e+01   4.5581233e+01   1.1150073e+01
   1.3605186e+01   1.2174346e+01   1.0971389e+01
   6.6327835e+01   5.1350411e+01   1.1158227e+01
   4.2602809e+00   8.4744884e+00   1.0966007e+01
   4.9362377e+00   8.6349876e+00   1.0965970e+01
   6.1891460e+01   4.4308416e+01   1.1099188e+01
   5.4265385e+00   8.6421437e+00   1.0966764e+01
   1.0099360e+01   1.0334045e+01   1.0968334e+01
   2.4781705e+00   8.6119491e+00   8.0550613e+00
   1.1771841e+01   1.1107954e+01   1.0968299e+01
   2.8310550e+00   7.8631519e+00   1.0758559e+01
   6.9603539e+01   5.7938047e+01   1.0964339e+01
   1.6482887e+01   1.2896483e+01   1.0970356e+01
   2.3133382e+01   3.0556982e+01   1.1085453e+01
   3.1263022e+00   1.0004503e+01   9.1350994e+00
   4.9816630e+01   5.1821144e+01   1.0801265e+01
   1.2863538e+01   2.6721733e+01   9.6863091e+00
   6.0434946e+00   1.7363178e+01   8.2799621e+00
   4.5566673e+01   4.4398288e+01   1.1146292e+01
   1.4407886e+01   1.6540717e+01   1.0983118e+01
   1.5469873e+01   2.5825647e+01   1.1097422e+01
   7.2012915e+01   6.4722602e+01   8.1183843e+00
   1.7779483e+01   2.8946916e+01   1.1056009e+01
   5.0021879e+01   5.6196467e+01   8.1461461e+00
   6.1269181e+01   6.0546914e+01   8.7005443e+00
   5.2793517e+01   5.7502557e+01   7.9707169e+00
   1.5718141e+01   1.4084183e+01   1.0976269e+01
   2.9832884e+01   1.8964839e+01   1.0983498e+01
   2.7782670e+00   9.8886196e+00   7.6450825e+00
   6.9150341e+01   6.3304477e+01   8.9190718e+00
   6.3394838e+01   5.2869831e+01   1.1144349e+01
   2.5310092e+01   1.6759494e+01   1.0978210e+01
   6.8656505e+01   6.3622721e+01   8.0271928e+00
   9.4977851e+00   2.2258347e+01   9.5432963e+00
   6.3405747e+01   4.6349395e+01   1.1113587e+01
   3.1465404e+00   1.0511412e+01   8.4228069e+00
   5.0263498e+01   4.3112200e+01   1.1111190e+01
   2.5991122e+00   8.2475065e+00   9.1308026e+00
   4.5479810e+01   5.1635541e+01   1.0259139e+01
   7.2709397e+01   6.4913121e+01   8.1731290e+00
   2.5784561e+01   1.7984056e+01   1.0983228e+01
   5.2675620e+01   3.4361048e+01   1.1037822e+01
   2.8740808e+00   7.8488659e+00   1.0965346e+01
   3.9600554e+00   8.2333775e+00   1.0965639e+01
   5.9866986e+00   8.9501426e+00   1.0966214e+01
   1.0417175e+01   1.0633984e+01   1.0967666e+01
   2.8704742e+00   7.8475761e+00   1.0965348e+01
   1.3338878e+01   1.3515749e+01   1.0976314e+01
   5.9672145e+01   4.1686135e+01   1.1076134e+01
   2.8984627e+00   7.8657733e+00   1.0965376e+01
   4.7796345e+01   4.8325753e+01   1.1095235e+01
   3.3576436e+00   8.1907850e+00   1.0965926e+01
   4.1587052e+00   8.3337750e+00   1.0965724e+01
   6.7034192e+01   6.3036323e+01   8.0130527e+00
   4.9780113e+01   5.0866679e+01   1.0948622e+01
   2.8705278e+00   7.8476443e+00   1.0965348e+01
   3.6890760e+01   2.2653462e+01   1.0995072e+01
   1.8677041e+01   1.5987823e+01   1.0980617e+01
   2.0999134e+01   2.2431605e+01   1.0998034e+01
   1.1424624e+01   1.1001305e+01   1.0968108e+01
   5.6755016e+01   5.6288736e+01   1.0327593e+01
   1.6171464e+01   2.6763495e+01   1.1090842e+01
   7.0443864e+01   6.4126372e+01   8.3134368e+00
   4.0389095e+01   2.5622581e+01   1.1003894e+01
   2.6718707e+00   9.5716446e+00   7.6128329e+00
   7.8095282e+00   9.5213598e+00   1.0967227e+01
   1.4422429e+01   1.2090519e+01   1.0969456e+01
   1.8673722e+01   1.3800925e+01   1.0972217e+01
   6.6086163e+01   5.7522417e+01   1.0870476e+01
   4.3763807e+00   8.5691351e+00   1.0966480e+01
   2.1445360e+01   3.6197431e+01   9.7603100e+00
   4.1849678e+00   8.2232022e+00   1.0966294e+01
   3.4863849e+01   2.6094081e+01   1.1009347e+01
   1.0414665e+01   2.1336365e+01   1.0929397e+01
   5.9808352e+01   5.5163987e+01   1.0889332e+01
   1.7990306e+01   1.3465143e+01   1.0971541e+01
   5.6248135e+01   3.8101912e+01   1.1054843e+01
   5.0327651e+01   5.5440656e+01   9.4757533e+00
   5.6203145e+00   1.6368422e+01   8.6226642e+00
   6.3413051e+00   1.2066169e+01   1.0974092e+01
   3.3565297e+01   2.0737016e+01   1.0989075e+01
   5.8657410e+01   4.0501295e+01   1.1068989e+01
   1.7064533e+01   3.1371740e+01   9.9865927e+00
   2.9195180e+00   7.8575582e+00   1.0965410e+01
   1.6484469e+01   1.2809551e+01   1.0971107e+01
   6.5660726e+00   1.5806870e+01   1.1006281e+01
   6.4309342e+01   5.8546077e+01   1.0515137e+01
   2.0550461e+01   3.3801858e+01   1.0563819e+01
   6.7654942e+00   9.5641040e+00   1.0967535e+01
   5.7390509e+00   1.2069632e+01   1.0982077e+01
   4.5272158e+01   2.8867263e+01   1.1014221e+01
   6.6788122e+01   5.9994682e+01   1.0338098e+01
   3.9015733e+00   8.8480456e+00   1.0967227e+01
   4.4043010e+01   2.8898218e+01   1.1014641e+01
   5.3019058e+01   5.7597673e+01   7.9929429e+00
   5.1447479e+01   5.6901671e+01   7.9581140e+00
   1.0300557e+01   1.1851678e+01   1.0972957e+01
   7.2821247e+01   6.4318500e+01   9.0416495e+00
   1.0968155e+01   1.2844931e+01   1.0975065e+01
   3.2364780e+01   3.8348298e+01   1.1134597e+01
   5.6286370e+01   5.7151323e+01   9.9286145e+00
   6.2729587e+01   4.5588571e+01   1.1104232e+01
   4.7351656e+01   4.0203605e+01   1.1081574e+01
   4.2772586e+01   5.2627440e+01   8.0304413e+00
   3.9650320e+00   1.2654735e+01   8.6218518e+00
   6.5146461e+01   6.2347314e+01   8.0228046e+00
   3.4793215e+01   2.3177290e+01   1.0997513e+01
   5.3623039e+01   4.1116631e+01   1.1076822e+01
   4.1096986e+01   2.5215226e+01   1.1005952e+01
   5.5730191e+00   1.1161868e+01   1.0972008e+01
   4.2481761e+00   8.3377540e+00   1.0965702e+01
   3.0102066e+01   2.3172913e+01   1.0999357e+01
   2.4707393e+00   8.7318513e+00   7.8518017e+00
   5.3841752e+01   3.5505267e+01   1.1042449e+01
   2.8437835e+00   7.8555250e+00   1.0829331e+01
   6.7593010e+00   1.0433697e+01   1.0970089e+01
   6.5197835e+00   9.1899247e+00   1.0966403e+01
   3.4388031e+01   2.1202843e+01   1.0990524e+01
   1.3324918e+01   2.7738189e+01   9.0615572e+00
   2.5165109e+01   2.8310322e+01   1.1021233e+01
   5.1657516e+01   5.6994309e+01   7.9571351e+00
   2.7679014e+00   8.0414128e+00   1.0211519e+01
   2.3141350e+01   1.6232972e+01   1.0978202e+01
   3.7353218e+00   1.0586992e+01   1.0792555e+01
   2.5297877e+00   9.0997062e+00   7.6126510e+00
   1.0445668e+01   2.1846165e+01   1.0788946e+01
   4.4239954e+00   1.0535396e+01   1.0982134e+01
   1.8406478e+01   2.9424563e+01   1.1068504e+01
   2.9018219e+00   7.8595955e+00   1.0965352e+01
   5.0856270e+00   1.2165184e+01   1.1034407e+01
   3.4282108e+01   2.2065228e+01   1.0992962e+01
   2.6827389e+00   9.6371555e+00   7.5684919e+00
   6.4132025e+01   4.7945015e+01   1.1127009e+01
   5.2964821e+01   5.7580609e+01   7.9696224e+00
   4.7131954e+01   3.5231429e+01   1.1043340e+01
   2.8980545e+00   7.8509940e+00   1.0965400e+01
   2.6164925e+01   4.1030356e+01   9.0290069e+00
   3.6557354e+01   3.9131852e+01   1.1117788e+01
   2.1232935e+01   1.5172730e+01   1.0975376e+01
   3.8085769e+00   1.2673960e+01   7.8411614e+00
   3.8666457e+01   2.3890819e+01   1.0998394e+01
   3.0204872e+01   4.2862082e+01   1.0118304e+01
   4.8731797e+01   3.7696953e+01   1.1056868e+01
   3.1481840e+00   8.1276880e+00   1.0965849e+01
   3.7641969e+01   2.4800467e+01   1.1002387e+01
   3.3997682e+00   8.3453518e+00   1.0966289e+01
   3.5110610e+01   3.4169531e+01   1.1046776e+01
   4.9877099e+01   5.6038842e+01   8.3602828e+00
   3.4419364e+01   2.1864276e+01   1.0992057e+01
   1.0115859e+01   1.9417004e+01   1.1090480e+01
   9.6067460e+00   1.0681803e+01   1.0969749e+01
   9.4811872e+00   1.9396291e+01   1.1051428e+01
   7.2846674e+01   6.4520001e+01   8.7787890e+00
   6.1424994e+01   5.8312061e+01   1.0249856e+01
   1.7386788e+01   1.3471661e+01   1.0972586e+01
   4.2893486e+01   3.1713754e+01   1.1028110e+01
   2.8847122e+00   7.8549456e+00   1.0965355e+01
   2.7817751e+01   1.7798239e+01   1.0980744e+01
   6.5572043e+01   4.9706997e+01   1.1144211e+01
   3.7044726e+01   4.8936269e+01   8.8133698e+00
   4.8385955e+00   9.8143439e+00   1.0969071e+01
   6.7728056e+01   6.1247244e+01   1.0008278e+01
   4.7088205e+01   5.4886723e+01   7.9344095e+00
   2.4487389e+01   3.4064357e+01   1.1111124e+01
   4.6572048e+00   8.6520351e+00   1.0966213e+01
   2.5558257e+00   8.5973745e+00   8.4429066e+00
   6.8253278e+00   1.9047371e+01   7.6642941e+00
   2.2560786e+01   3.8445824e+01   7.8455210e+00
   1.1203799e+01   1.3186128e+01   1.0975602e+01
   2.9574536e+00   7.8777364e+00   1.0965367e+01
   2.8471164e+00   7.8702063e+00   1.0823728e+01
   1.2319133e+01   1.1518248e+01   1.0969153e+01
   5.6363876e+00   8.7420896e+00   1.0966575e+01
   5.3043934e+01   5.6046796e+01   9.8561340e+00
   1.0951301e+01   1.1505298e+01   1.0970951e+01
   6.2985580e+01   6.0121903e+01   9.7437829e+00
   4.7422003e+01   5.4970096e+01   8.1511918e+00
   4.8736043e+01   5.3207666e+01   1.0246352e+01
   2.5036196e+01   1.9381221e+01   1.0989483e+01
   3.5551119e+00   8.0903627e+00   1.0965591e+01
   2.9413262e+00   7.8815646e+00   1.0965392e+01
   3.0001563e+01   1.9110360e+01   1.0983834e+01
   5.7809994e+01   5.8494188e+01   9.4947835e+00
   2.8247557e+00   7.8629417e+00   1.0729393e+01
   1.7368209e+01   1.3527668e+01   1.0973031e+01
   6.5760428e+01   5.3047622e+01   1.1155296e+01
   1.6688782e+01   1.2872580e+01   1.0971482e+01
   1.4034240e+01   1.3840475e+01   1.0976931e+01
   7.2848936e+01   6.4760221e+01   8.3548055e+00
   7.2834234e+01   6.4880714e+01   8.0859042e+00
   2.7019504e+01   4.2200585e+01   8.1542480e+00
   6.7896819e+01   6.3344793e+01   8.0155942e+00
   3.2192048e+00   1.0023544e+01   9.5474452e+00
   8.1732080e+00   1.1996372e+01   1.0973587e+01
   1.1372905e+01   2.1150609e+01   1.1090306e+01
   1.9143725e+01   3.5109707e+01   7.7857802e+00
   7.2756498e+01   6.4548318e+01   8.8268338e+00
   2.8267587e+00   7.8924253e+00   1.0697535e+01
   7.0827680e+00   9.5186521e+00   1.0967669e+01
   6.7401234e+01   5.2414130e+01   1.1162195e+01
   2.9612804e+00   7.8660604e+00   1.0965462e+01
   3.1161221e+00   7.9312891e+00   1.0965414e+01
   1.8314590e+01   3.2582211e+01   1.0072814e+01
   4.0526036e+00   8.2838121e+00   1.0965591e+01
   5.0475519e+00   8.6390393e+00   1.0966031e+01
   5.4662655e+01   5.6958344e+01   9.7204641e+00
   2.6585772e+00   7.9713815e+00   9.7973867e+00
   5.2478050e+01   4.7360281e+01   1.1155124e+01
   6.4450248e+01   6.1984612e+01   8.2783549e+00
   3.4233863e+00   1.1606184e+01   7.9197960e+00
   2.8693567e+00   7.8848299e+00   1.0911282e+01
   5.8417316e+01   5.9681303e+01   8.1657382e+00
   8.9487294e+00   1.0257271e+01   1.0968200e+01
   4.2890062e+01   3.8326423e+01   1.1069840e+01
   7.2688365e+01   6.3928212e+01   9.4546673e+00
   4.4298338e+01   3.0589115e+01   1.1022141e+01
   3.9892154e+01   2.4539432e+01   1.1000831e+01
   9.5282360e+00   1.6774460e+01   1.1004268e+01
   1.7772673e+01   1.3396650e+01   1.0971333e+01
   3.1149344e+00   7.9183324e+00   1.0965498e+01
   1.8144110e+01   1.3516378e+01   1.0971730e+01
   5.5043631e+00   8.6181726e+00   1.0967323e+01
   3.4987827e+00   1.2030087e+01   7.5392974e+00
   5.5447444e+01   5.8502997e+01   8.2150498e+00
   6.2189921e+01   4.8310633e+01   1.1135811e+01
   3.6402337e+01   2.2441591e+01   1.0993999e+01
   6.0067721e+00   1.7564343e+01   7.6868661e+00
   2.1621795e+01   1.5815820e+01   1.0978030e+01
   6.9725046e+01   6.3998179e+01   8.0220261e+00
   5.0556027e+01   5.6425926e+01   8.1780268e+00
   1.7462350e+01   1.8542957e+01   1.0987827e+01
   6.4049897e+01   6.1135666e+01   9.2830795e+00
   1.7452728e+01   1.3231593e+01   1.0971271e+01
   2.8248426e+00   7.9256703e+00   1.0641974e+01
   2.0951099e+01   1.9228089e+01   1.0989280e+01
   4.2419255e+00   8.3031460e+00   1.0965829e+01
   1.0763478e+01   1.0645092e+01   1.0968044e+01
   2.9329358e+00   7.7880548e+00   1.0966045e+01
   2.0358435e+01   1.4392679e+01   1.0973792e+01
   7.2823459e+01   6.4515933e+01   8.8666448e+00
   4.6399800e+01   5.2561450e+01   1.0068882e+01
   6.1398671e+01   4.3683056e+01   1.1094381e+01
   2.8600103e+00   7.8576336e+00   1.0903280e+01
   2.8703651e+00   7.8484083e+00   1.0964372e+01
   6.6837262e+01   5.1425048e+01   1.1159035e+01
   7.1364086e+01   6.4499292e+01   8.1612764e+00
   2.8214106e+01   1.7985970e+01   1.0981238e+01
   4.3544410e+01   4.4918381e+01   1.1143929e+01
   4.8577298e+01   5.5590273e+01   7.9632233e+00
   1.8346884e+01   3.4157861e+01   8.0552062e+00
   6.9948723e+01   6.0998292e+01   1.0364225e+01
   1.7006878e+01   2.0930745e+01   1.0994978e+01
   9.8853421e+00   2.1494966e+01   1.0596611e+01
   2.5047463e+01   3.3686673e+01   1.1124383e+01
   2.1709049e+01   1.6147560e+01   1.0979381e+01
   7.2113525e+01   6.4487773e+01   8.6514463e+00
   2.0667273e+01   2.5922216e+01   1.1018530e+01
   6.8347125e+01   6.3503191e+01   8.0475998e+00
   1.9190345e+01   1.5341368e+01   1.0979273e+01
   3.1237649e+00   7.8354177e+00   1.0966248e+01
   4.3286251e+01   3.7809255e+01   1.1062004e+01
   2.8564356e+00   7.8561898e+00   1.0888317e+01
   4.1467543e+00   8.3053744e+00   1.0965751e+01
   2.3743050e+01   1.7075916e+01   1.0981243e+01
   4.7159096e+01   4.5465186e+01   1.1150995e+01
   1.8057184e+01   1.3897363e+01   1.0973461e+01
   2.6287376e+01   1.7419613e+01   1.0979872e+01
   3.7360468e+00   8.3723086e+00   1.0966288e+01
   7.0284615e+01   5.7724438e+01   1.1002216e+01
   6.1566538e+00   1.1678441e+01   1.0972944e+01
   3.2205403e+00   8.2675026e+00   1.0966081e+01
   2.4583090e+00   8.5179367e+00   8.0934067e+00
   1.7995390e+01   2.2987505e+01   1.1003293e+01
   6.3826736e+01   6.1257581e+01   9.0531816e+00
   1.3281789e+01   1.1612229e+01   1.0969042e+01
   4.0503968e+01   2.4878221e+01   1.1002885e+01
   1.9176811e+01   3.3348699e+01   1.0142772e+01
   5.7322701e+01   5.8622265e+01   9.1821068e+00
   6.0394656e+00   8.8971853e+00   1.0966583e+01
   2.8716585e+00   7.8326477e+00   1.0965470e+01
   1.5280976e+01   1.2315787e+01   1.0970649e+01
   3.5658411e+00   8.4202503e+00   1.0966448e+01
   6.1134310e+00   9.0177718e+00   1.0966272e+01
   1.5451532e+01   1.2470444e+01   1.0969924e+01
   2.9849377e+01   1.9071539e+01   1.0983793e+01
   4.0026998e+01   3.3839056e+01   1.1036795e+01
   3.3399999e+01   2.2441538e+01   1.0995547e+01
   3.2807986e+00   1.0322987e+01   9.3682951e+00
   6.9533854e+00   9.4187783e+00   1.0966672e+01
   5.2973280e+00   9.3386431e+00   1.0968110e+01
   5.9942893e+01   6.0138725e+01   8.4941764e+00
   5.6532177e+01   5.5475689e+01   1.0557218e+01
   4.6953221e+01   5.4359533e+01   8.8677351e+00
   3.7751210e+00   8.5568580e+00   1.0966710e+01
   2.8747594e+00   7.8495598e+00   1.0965346e+01
   3.4131531e+00   1.1858712e+01   7.4344549e+00
   3.1021251e+01   4.5319099e+01   7.9880256e+00
   5.0291636e+00   1.4909805e+01   9.0749620e+00
   2.0363274e+01   3.4502902e+01   1.0157041e+01
   2.7835931e+00   9.1295542e+00   8.7910712e+00
   2.8214812e+00   8.0862508e+00   1.0406964e+01
   2.9373200e+00   7.8470823e+00   1.0965547e+01
   6.5355115e+01   5.9831878e+01   1.0225952e+01
   7.1318672e+01   6.0295242e+01   1.0666046e+01
   1.5624260e+01   1.2505367e+01   1.0970207e+01
   3.3019604e+01   2.4720610e+01   1.1004665e+01
   4.0377278e+00   8.2012995e+00   1.0965994e+01
   2.9357015e+00   7.8793834e+00   1.0965394e+01
   2.8905336e+00   7.8555704e+00   1.0965349e+01
   5.3374467e+00   8.8257387e+00   1.0967017e+01
   1.3494266e+01   1.1696558e+01   1.0969139e+01
   3.5223210e+01   2.1866851e+01   1.0992237e+01
   4.8147064e+01   5.4832173e+01   9.0100267e+00
   7.2024197e+01   6.4751621e+01   8.0475392e+00
   1.9233543e+01   1.3942538e+01   1.0972727e+01
   1.4482816e+01   1.2260733e+01   1.0969390e+01
   2.9096049e+00   7.8535457e+00   1.0965414e+01
   7.0475401e+01   5.8032386e+01   1.0977724e+01
   4.4615385e+01   4.4972871e+01   1.1149027e+01
   3.2025268e+01   2.0492361e+01   1.0988216e+01
   2.8767828e+00   7.8641049e+00   1.0965972e+01
   3.7004836e+00   1.0188385e+01   1.1029405e+01
   5.1255615e+01   3.7256094e+01   1.1051391e+01
   6.4264123e+01   6.1902112e+01   8.3081196e+00
   2.8433852e+00   1.0197106e+01   7.4739455e+00
   6.7859746e+01   5.3093847e+01   1.1160717e+01
   1.2609218e+01   1.1293103e+01   1.0969201e+01
   4.6298368e+01   5.1348381e+01   1.0504047e+01
   1.6126508e+01   3.0414243e+01   9.9218067e+00
   1.0990293e+01   2.1267712e+01   1.1054351e+01
   4.6763429e+01   2.9297173e+01   1.1019141e+01
   3.0123212e+00   7.8859609e+00   1.0965455e+01
   5.2622477e+00   1.6117114e+01   7.6386602e+00
   2.8865668e+01   1.8372726e+01   1.0982178e+01
   1.2127338e+01   1.1138052e+01   1.0968711e+01
   4.7576553e+00   1.0151435e+01   1.0969784e+01
   3.5203659e+00   8.1512674e+00   1.0965748e+01
   7.9155161e+00   1.4341365e+01   1.0983287e+01
   3.3265818e+01   4.6945231e+01   7.8695836e+00
   2.8783520e+00   7.8498821e+00   1.0965353e+01
   2.5069160e+01   1.9046248e+01   1.0988710e+01
   6.8629625e+01   6.3545825e+01   8.2029568e+00
   6.6460949e+01   6.2478315e+01   8.7349003e+00
   4.4137037e+00   1.4330951e+01   7.5030272e+00
   7.2704929e+01   6.4956229e+01   8.0499075e+00
   3.7944713e+01   2.4793967e+01   1.1002186e+01
   3.2370387e+00   1.0849930e+01   8.3044756e+00
   5.0105435e+00   1.0689460e+01   1.0971306e+01
   3.3886483e+01   3.3065261e+01   1.1039674e+01
   5.4796075e+01   3.6298628e+01   1.1050824e+01
   2.8797380e+00   7.8502717e+00   1.0965352e+01
   7.1608663e+01   6.0730054e+01   1.0580013e+01
   1.3137699e+01   2.8116720e+01   7.8539292e+00
   3.1897391e+01   3.4771163e+01   1.1071839e+01
   1.9247517e+01   2.2905754e+01   1.1000454e+01
   2.5327263e+01   1.6563880e+01   1.0978265e+01
   3.0037547e+00   8.1772996e+00   1.0977810e+01
   4.4399401e+01   5.0222558e+01   1.0566465e+01
   3.1681596e+00   7.9623310e+00   1.0965429e+01
   5.2133925e+00   9.4416333e+00   1.0968161e+01
   7.2631320e+01   6.4942893e+01   8.0336228e+00
   6.9516453e+01   6.0594318e+01   1.0446213e+01
   7.2717463e+01   6.4952834e+01   8.0692722e+00
   5.5656144e+01   4.1572087e+01   1.1077633e+01
   1.7856369e+01   1.3607558e+01   1.0972343e+01
   3.0343243e+01   3.5570766e+01   1.1104321e+01
   2.8812681e+00   7.8506451e+00   1.0965354e+01
   5.3325874e+01   5.3368961e+01   1.0783503e+01
   5.3499031e+00   1.6290260e+01   7.6520164e+00
   5.8452885e+01   4.1395339e+01   1.1072847e+01
   5.0934569e+01   5.6657933e+01   8.0141280e+00
   1.0637092e+01   1.0565069e+01   1.0968220e+01
   3.1861061e+00   1.0385397e+01   8.8196891e+00
   4.8601667e+01   4.0814059e+01   1.1086378e+01
   1.3045952e+01   2.3364566e+01   1.1083983e+01
   4.4193803e+01   4.4371618e+01   1.1149031e+01
   4.9804336e+01   3.6398977e+01   1.1047755e+01
   5.5157108e+01   5.6299485e+01   1.0101941e+01
   2.5968489e+00   8.3903770e+00   8.9242574e+00
   5.6562885e+01   5.5298424e+01   1.0609544e+01
   4.0085396e+00   9.8344754e+00   1.0975219e+01
   3.3222759e+01   2.4492905e+01   1.1004048e+01
   3.9041633e+00   9.7695467e+00   1.0979234e+01
   6.1831118e+01   6.1059118e+01   8.1224150e+00
   3.8847274e+01   4.8299187e+01   1.0185185e+01
   6.2428878e+01   6.0870046e+01   8.8727116e+00
   2.9087851e+00   7.8509841e+00   1.0965431e+01
   3.7457602e+01   4.7798993e+01   1.0044359e+01
   7.8236202e+00   1.0025706e+01   1.0968321e+01
   5.2541449e+00   8.6936634e+00   1.0965979e+01
   6.5422770e+01   5.8590168e+01   1.0611786e+01
   9.9153084e+00   1.0280361e+01   1.0968104e+01
   4.0545805e+01   3.8392436e+01   1.1079851e+01
   1.1886578e+01   1.1019492e+01   1.0968878e+01
   2.8347154e+00   7.8829524e+00   1.0747553e+01
   7.2552915e+01   6.4918034e+01   8.0425373e+00
   2.8355799e+01   2.0879035e+01   1.0993914e+01
   5.2289178e+01   3.4364668e+01   1.1036727e+01
   2.9824541e+01   3.9779889e+01   1.0977857e+01
   7.2659275e+01   6.4842404e+01   8.3024452e+00
   2.5055243e+01   2.0943979e+01   1.0993201e+01
   1.5806443e+01   3.1411079e+01   7.7970012e+00
   2.5877704e+01   2.7565165e+01   1.1015231e+01
   1.7958464e+01   3.3142892e+01   9.1613066e+00
   1.1186407e+01   1.0856128e+01   1.0968057e+01
   2.0414907e+01   2.6720355e+01   1.1033064e+01
   4.8872286e+00   1.5310129e+01   7.6774302e+00
   2.8648627e+00   7.8723498e+00   1.0905732e+01
   2.5705240e+00   8.2117280e+00   9.0474896e+00
   4.4471859e+01   2.7646569e+01   1.1011456e+01
   5.8925055e+01   4.1078494e+01   1.1071265e+01
   1.6244116e+01   1.2853650e+01   1.0970238e+01
   3.2426460e+01   2.0609923e+01   1.0988530e+01
   3.4709909e+01   2.3360950e+01   1.0998460e+01
   4.6343486e+01   3.8082950e+01   1.1063519e+01
   4.3579857e+00   8.2574490e+00   1.0966589e+01
   1.6240520e+01   1.2824026e+01   1.0970213e+01
   2.9562436e+00   7.8676775e+00   1.0965437e+01
   2.1605331e+01   3.7564850e+01   7.7749978e+00
   2.5589975e+00   9.2201217e+00   7.5806756e+00
   5.0771215e+01   5.1439004e+01   1.0930058e+01
   1.1056834e+01   2.5353684e+01   7.9071921e+00
   4.3800612e+01   2.7175989e+01   1.1009842e+01
   3.4461984e+00   8.0177998e+00   1.0965684e+01
   4.7697955e+01   5.5179741e+01   7.9394203e+00
   4.2063773e+00   8.3496557e+00   1.0965697e+01
   5.6993979e+01   5.8564091e+01   9.1010159e+00
   2.8861056e+00   7.8531444e+00   1.0965351e+01
   2.4490938e+01   3.4166020e+01   1.1107775e+01
   6.8712993e+00   9.2771568e+00   1.0966513e+01
   3.9633684e+01   2.4839180e+01   1.1001377e+01
   1.2898497e+01   2.1137099e+01   1.1044442e+01
   8.8850638e+00   9.8381814e+00   1.0968433e+01
   2.8709306e+00   7.8481227e+00   1.0965343e+01
   2.4428589e+01   2.7752976e+01   1.1018800e+01
   1.5620112e+01   2.6989582e+01   1.1018882e+01
   3.4777713e+01   4.7622746e+01   8.6145085e+00
   1.0170648e+01   1.0832262e+01   1.0970044e+01
   5.4613811e+01   4.6793508e+01   1.1144169e+01
   7.1335014e+01   6.0726500e+01   1.0563365e+01
   2.6097777e+00   8.0349516e+00   9.4803170e+00
   5.3264287e+00   8.9164395e+00   1.0966629e+01
   7.2220490e+01   6.2735451e+01   1.0005707e+01
   3.0808428e+00   7.9531239e+00   1.0965510e+01
   2.0306507e+01   3.2840571e+01   1.0820573e+01
   4.5823398e+01   2.9621110e+01   1.1017112e+01
   2.9266262e+00   7.8544658e+00   1.0965454e+01
   7.2729121e+01   6.4233706e+01   9.1805208e+00
   2.9157151e+00   7.8624582e+00   1.0965362e+01
   6.6978633e+01   5.3182784e+01   1.1158056e+01
   4.1188785e+01   2.6855137e+01   1.1007752e+01
   4.6197948e+00   9.2692451e+00   1.0968125e+01
   1.4220717e+01   1.8982562e+01   1.0989954e+01
   6.5611020e+01   6.2391748e+01   8.3369533e+00
   4.6065040e+01   4.9945259e+01   1.0841264e+01
   4.6040130e+01   5.1245627e+01   1.0497154e+01
   1.2587074e+01   1.1617415e+01   1.0969295e+01
   2.8709016e+00   7.8454847e+00   1.0965366e+01
   6.3390391e+01   5.6090098e+01   1.0938982e+01
   2.8797426e+00   7.8830915e+00   1.0961761e+01
   4.3324479e+01   3.1483333e+01   1.1026892e+01
   2.1019389e+01   3.6595957e+01   8.6615956e+00
   6.7968945e+01   5.3458741e+01   1.1158199e+01
   2.4414398e+01   1.6075697e+01   1.0978557e+01
   4.0760633e+01   4.1200160e+01   1.1124920e+01
   7.1013359e+01   5.9176759e+01   1.0854714e+01
   2.8182715e+01   1.7843811e+01   1.0982795e+01
   3.4744975e+00   9.0755783e+00   1.0977249e+01
   2.6122357e+01   3.6235826e+01   1.1061733e+01
   2.3434126e+01   1.9201684e+01   1.0988622e+01
   7.2276884e+01   6.2955889e+01   9.9247213e+00
   3.2766874e+01   2.1192308e+01   1.0990578e+01
