# Supplementary material for: Rethinking Colour Constancy
Source: PLoS One. 2015 Sep 10;10(9):e0135029. doi: 10.1371/journal.pone.0135029 (PMC4565710; doi:10.1371/journal.pone.0135029)
Supplement: S1 Dataset — (ZIP) [file pone.0135029.s002.zip › 5-TransitionMetamerReflectanceData/BtoN_20munsells/targetXYZ_4.txt]

   1.5676696e+01   3.1396422e+01   3.1492150e+00
   6.5775651e+01   5.2590023e+01   2.9475801e+00
   2.6017497e+01   3.1642381e+01   3.1436121e+00
   5.0359696e+01   5.5898149e+01   3.2044011e+00
   4.8705196e+01   5.4948272e+01   3.2052384e+00
   4.3465931e+01   5.1876055e+01   3.1932118e+00
   5.2560089e+01   5.6540797e+01   3.2130793e+00
   5.8291254e+01   5.8848046e+01   3.2277003e+00
   8.5071416e+00   2.2479181e+01   2.9427165e+00
   7.0331447e+01   5.9942782e+01   3.9200638e+00
   6.7554759e+01   5.4532184e+01   4.6265559e+00
   1.5193284e+01   1.6935288e+01   3.5126353e+00
   2.4808763e+01   4.0454626e+01   3.1671030e+00
   4.1258472e+00   1.4625735e+01   2.9062062e+00
   1.9919633e+01   2.0936894e+01   2.8495342e+00
   4.6638880e+01   3.2195033e+01   4.7249740e+00
   4.0417840e+01   5.0955335e+01   3.1891941e+00
   2.5921707e+01   2.1398603e+01   2.9780396e+00
   4.2703142e+00   1.4678336e+01   2.8983650e+00
   7.1792926e+01   6.3673979e+01   3.2536983e+00
   1.5657561e+01   2.9980144e+01   3.1445960e+00
   6.1385290e+01   5.0899473e+01   3.1966797e+00
   5.5063380e+01   3.9518049e+01   3.8912277e+00
   6.9952076e+01   6.1822576e+01   3.2421621e+00
   4.3336349e+00   1.5306260e+01   2.8380435e+00
   4.0117940e+00   1.4357797e+01   2.8997669e+00
   2.1472493e+01   2.6360773e+01   2.9865082e+00
   7.1205770e+01   6.3370106e+01   3.2497814e+00
   4.9314788e+01   3.7977458e+01   2.9718961e+00
   4.8932355e+00   1.6455217e+01   2.8372550e+00
   6.3694964e+01   4.9160312e+01   4.1181853e+00
   6.6740343e+00   1.9664136e+01   2.9298665e+00
   3.4710410e+01   2.6184096e+01   2.8516623e+00
   7.1656468e+01   6.3266324e+01   3.3621902e+00
   4.8441625e+01   5.4537343e+01   3.2041027e+00
   6.4272591e+01   6.1107806e+01   3.2373846e+00
   3.7604908e+00   1.2922619e+01   4.3261027e+00
   1.5669803e+01   2.4866269e+01   3.0105809e+00
   2.6017639e+01   4.1117221e+01   3.1684526e+00
   5.2603101e+01   5.4285800e+01   3.2000041e+00
   6.3401492e+01   4.8688845e+01   4.4116132e+00
   7.1773631e+01   6.3607586e+01   3.2825977e+00
   2.6604097e+01   2.1728215e+01   2.9480691e+00
   7.0205327e+01   5.9688478e+01   3.9103608e+00
   1.6553276e+01   1.7091492e+01   4.7139407e+00
   4.0150337e+01   2.9207429e+01   2.8530829e+00
   3.8167595e+00   1.2872759e+01   4.7272165e+00
   2.9968475e+01   2.3440703e+01   2.9182053e+00
   4.3069387e+00   1.4921110e+01   2.8353294e+00
   5.1912477e+01   3.8184135e+01   2.8699734e+00
   7.1792632e+01   6.3674163e+01   3.2521516e+00
   6.7961644e+00   1.9826698e+01   2.9323843e+00
   4.8131898e+01   5.4759490e+01   3.2039576e+00
   4.8712817e+01   3.5426134e+01   2.8852131e+00
   6.3195749e+01   5.9701661e+01   3.2292274e+00
   6.4880091e+01   6.1376212e+01   3.2372413e+00
   4.6439150e+01   3.5427140e+01   2.9624182e+00
   7.0202856e+01   6.3191905e+01   3.2475124e+00
   7.1048059e+01   6.3403061e+01   3.2512581e+00
   6.9056262e+01   5.7845136e+01   3.0669245e+00
   4.9240695e+01   4.1909369e+01   3.1701130e+00
   2.6160527e+01   4.1088350e+01   3.1683397e+00
   4.7527021e+01   3.2881972e+01   4.5626559e+00
   4.5019414e+01   5.3307193e+01   3.1977758e+00
   2.1675849e+01   3.5262090e+01   3.1575785e+00
   2.6491561e+01   2.1395438e+01   3.1682956e+00
   7.1658638e+01   6.3589507e+01   3.2515556e+00
   3.4724027e+01   2.6877104e+01   2.8695089e+00
   1.0262230e+01   1.4841801e+01   4.7102189e+00
   6.5639612e+01   6.1356634e+01   3.2417215e+00
   5.6388479e+01   5.8237837e+01   3.2203097e+00
   4.2399471e+01   2.9235948e+01   4.7109598e+00
   2.3164354e+01   2.8142531e+01   3.0764717e+00
   6.9553910e+01   5.8062773e+01   4.7169935e+00
   7.1338098e+01   6.2257032e+01   3.7895902e+00
   2.4332253e+01   2.1793895e+01   2.8621331e+00
   7.1792336e+01   6.3674201e+01   3.2520481e+00
   3.1197687e+01   2.3032053e+01   4.3663988e+00
   4.8265899e+01   5.4165830e+01   3.2023532e+00
   7.1424508e+01   6.3327812e+01   3.2502206e+00
   2.6054775e+01   2.0747149e+01   4.1388313e+00
   1.3352535e+01   1.7993486e+01   2.8607339e+00
   3.9389144e+01   2.7425479e+01   4.4339676e+00
   5.2481558e+01   3.6888561e+01   4.7252311e+00
   2.7238759e+01   3.2160291e+01   3.1464639e+00
   4.9373993e+00   1.6236522e+01   2.8383047e+00
   5.9233374e+01   5.8830535e+01   3.2231224e+00
   7.0636519e+01   6.0283591e+01   4.5849572e+00
   7.0276940e+01   6.1289808e+01   3.2162843e+00
   1.7378336e+01   2.0274298e+01   2.8473252e+00
   7.1781673e+01   6.3672138e+01   3.2519764e+00
   5.4775422e+00   1.7279060e+01   2.9000184e+00
   3.8666802e+01   3.6613355e+01   3.1580312e+00
   7.1734593e+01   6.3491608e+01   3.3107631e+00
   4.0765505e+01   4.8623855e+01   3.1813583e+00
   6.5411197e+00   1.3875538e+01   3.7874746e+00
   7.1792248e+01   6.3669181e+01   3.2591260e+00
   7.6361022e+00   2.0942154e+01   2.9243681e+00
   2.8543049e+01   2.2365146e+01   3.0706043e+00
   5.7346471e+00   1.4741387e+01   2.9034942e+00
   1.6583480e+01   1.8057820e+01   2.9262646e+00
   1.4253265e+01   2.2391794e+01   2.9318175e+00
   4.4738403e+00   1.5331684e+01   2.8583885e+00
   4.4673272e+00   1.5231518e+01   2.8556967e+00
   5.9435523e+01   4.4077174e+01   3.9228129e+00
   7.1031292e+01   6.2822456e+01   3.2467632e+00
   6.1484157e+01   4.6225296e+01   4.7026620e+00
   6.5752139e+01   5.2304344e+01   3.2502165e+00
   4.2786659e+01   4.3158826e+01   3.1663729e+00
   4.4149082e+01   3.0488622e+01   4.3337450e+00
   1.3734920e+01   1.6051133e+01   4.7187625e+00
   2.9831349e+01   4.2677208e+01   3.1703069e+00
   4.4695824e+01   5.3146645e+01   3.1972331e+00
   5.2372777e+01   5.6491854e+01   3.2126089e+00
   6.7237928e+01   5.7156767e+01   3.2155115e+00
   5.2211132e+01   5.4964825e+01   3.2014437e+00
   3.9393392e+00   1.2928076e+01   4.4688011e+00
   8.8766253e+00   1.4824001e+01   3.3959008e+00
   7.1608279e+01   6.3623639e+01   3.2513379e+00
   7.1752458e+01   6.3661677e+01   3.2519635e+00
   5.6646729e+01   5.8285661e+01   3.2225443e+00
   3.7323376e+00   1.3071864e+01   4.6244590e+00
   2.6384807e+01   3.6262351e+01   3.1572631e+00
   6.1327196e+01   5.4237620e+01   3.2058810e+00
   6.2178579e+01   4.7748423e+01   3.0432688e+00
   1.0866639e+01   1.7991638e+01   2.8414661e+00
   1.3973997e+01   2.9458197e+01   3.1412238e+00
   3.6757117e+00   1.3325482e+01   3.3147042e+00
   7.0715514e+01   6.3503928e+01   3.2426126e+00
   2.1224803e+01   1.8722003e+01   4.6935981e+00
   6.7778773e+01   5.7930348e+01   3.2166852e+00
   4.1807704e+01   5.1746979e+01   3.1907330e+00
   3.6997636e+01   4.8961737e+01   3.1840086e+00
   4.5450753e+01   5.3158993e+01   3.1985901e+00
   4.5139986e+01   3.1164333e+01   4.4511893e+00
   7.1726350e+01   6.3645401e+01   3.2519332e+00
   1.0295617e+01   2.4691423e+01   3.0663109e+00
   2.4657251e+01   2.2184639e+01   2.8629215e+00
   4.1237839e+00   1.4248486e+01   2.9097205e+00
   4.1212985e+01   3.2906551e+01   2.9585869e+00
   3.7260129e+00   1.2927328e+01   4.7214657e+00
   6.4132940e+01   5.2623128e+01   3.0789454e+00
   1.1949215e+01   2.7140005e+01   3.1127040e+00
   4.3503694e+01   3.3599851e+01   2.9605713e+00
   1.8561669e+01   1.9517960e+01   2.8490486e+00
   3.7881208e+00   1.2889261e+01   4.5611703e+00
   2.0148357e+01   2.0214485e+01   2.8467250e+00
   6.8531625e+01   6.2669887e+01   3.2429373e+00
   7.1671233e+01   6.3259982e+01   3.4431589e+00
   6.3991375e+01   5.0832689e+01   2.9274413e+00
   7.1790652e+01   6.3661826e+01   3.2648778e+00
   1.6832693e+01   1.7200689e+01   4.7141156e+00
   2.2360381e+01   3.1461839e+01   3.1470301e+00
   2.8061202e+01   2.1763588e+01   3.7465879e+00
   3.9201176e+01   2.9269060e+01   2.8742351e+00
   5.6160350e+01   5.8065458e+01   3.2218577e+00
   7.1715868e+01   6.3733067e+01   3.2484183e+00
   4.4685022e+00   1.3026634e+01   4.7267181e+00
   6.3343928e+01   6.0004567e+01   3.2288833e+00
   4.7507233e+01   3.8670488e+01   3.1246210e+00
   6.6257935e+01   5.2488342e+01   4.7220715e+00
   4.0003206e+01   4.1087833e+01   3.1620121e+00
   3.1389279e+01   2.3648410e+01   3.1358937e+00
   3.5364612e+01   4.2462937e+01   3.1656598e+00
   6.8975134e+01   5.7071527e+01   4.4625518e+00
   7.1367038e+01   6.2654026e+01   3.2350533e+00
   6.9133784e+00   1.7561987e+01   2.8995358e+00
   4.9782037e+01   5.3573485e+01   3.1962906e+00
   3.6333701e+00   1.3425822e+01   3.4443384e+00
   7.0169756e+01   6.3202325e+01   3.2466166e+00
   7.0709915e+01   6.1204380e+01   3.1443682e+00
   4.9302325e+01   3.4271880e+01   4.4432993e+00
   7.1454234e+01   6.2736860e+01   3.4146579e+00
   5.1676835e+01   3.6281072e+01   4.3134834e+00
   2.3126180e+01   2.8811615e+01   3.1055106e+00
   6.6764441e+01   5.7717230e+01   3.2101146e+00
   5.1650895e+01   5.6331283e+01   3.2101744e+00
   1.2217823e+01   2.7476324e+01   3.1180287e+00
   5.1168397e+01   4.8108551e+01   3.1816779e+00
   7.1664462e+01   6.3404234e+01   3.2340689e+00
   4.1485077e+01   4.8093963e+01   3.1792672e+00
   6.1774250e+00   1.3864401e+01   3.5429761e+00
   3.7459798e+00   1.2900186e+01   4.5300716e+00
   3.4948103e+01   3.5891969e+01   3.1555418e+00
   5.4089865e+01   3.9278026e+01   2.9286919e+00
   2.3497698e+01   3.9305147e+01   3.1652246e+00
   5.1562472e+01   5.5475300e+01   3.2069953e+00
   3.0245829e+01   2.2620618e+01   4.1385468e+00
   7.1789376e+01   6.3674803e+01   3.2519815e+00
   3.9157266e+01   4.2909951e+01   3.1665532e+00
   2.5476873e+01   4.0985568e+01   3.1681269e+00
   6.8523723e+01   5.9665082e+01   3.2175033e+00
   4.5016424e+01   4.8002281e+01   3.1797126e+00
   2.8479623e+01   2.2423691e+01   3.0353295e+00
   5.9263801e+01   4.3853362e+01   4.0005586e+00
   6.1892317e+00   1.3562162e+01   4.3778978e+00
   7.0101562e+01   5.9567671e+01   3.7128418e+00
   6.1425455e+01   4.6327928e+01   4.1283316e+00
   3.6983113e+00   1.2914574e+01   4.3988276e+00
   6.7196480e+01   6.2158389e+01   3.2424007e+00
   6.8532604e+01   5.6420823e+01   4.0572429e+00
   1.3263034e+01   1.6605080e+01   3.0593884e+00
   3.6951655e+00   1.3196222e+01   3.5753963e+00
   6.2306545e+01   6.0406288e+01   3.2337216e+00
   3.4861616e+01   4.3728135e+01   3.1696619e+00
   2.6692024e+01   4.0811929e+01   3.1674114e+00
   8.0062204e+00   1.4432466e+01   3.5997369e+00
   7.0723660e+01   6.3378607e+01   3.2479000e+00
   4.6769666e+00   1.3145165e+01   4.3266326e+00
   5.0465927e+01   3.5193762e+01   4.5660851e+00
   6.4857542e+01   5.8887060e+01   3.2280550e+00
   6.4222759e+01   5.0487172e+01   2.9405711e+00
   4.9367624e+01   3.5894937e+01   2.8850640e+00
   3.6436254e+00   1.3155604e+01   3.6865164e+00
   7.1448610e+01   6.3234773e+01   3.2466867e+00
   4.4131079e+01   3.1655061e+01   2.8729200e+00
   2.4664330e+01   3.5252213e+01   3.1560534e+00
   6.4594615e+01   5.0800249e+01   3.0774456e+00
   4.7633747e+01   3.3273944e+01   3.5404640e+00
   7.1715650e+01   6.3243369e+01   3.6846524e+00
   1.5088389e+01   1.6604633e+01   4.3001949e+00
   7.0836930e+01   6.3350590e+01   3.2497910e+00
   1.8763323e+01   2.0099777e+01   2.8601697e+00
   6.9426092e+01   6.2794206e+01   3.2451585e+00
   5.1446855e+01   5.6066966e+01   3.2108490e+00
   5.5164922e+00   1.4860458e+01   2.9062116e+00
   5.2759312e+01   4.7260821e+01   3.1787368e+00
   4.4507373e+01   3.7340904e+01   3.1455108e+00
   5.7715429e+01   5.2056643e+01   3.1974155e+00
   3.3680408e+01   2.4213204e+01   4.6483432e+00
   2.5998354e+01   4.1227581e+01   3.1687144e+00
   9.6982277e+00   2.3071048e+01   2.9886805e+00
   7.1367078e+01   6.2452843e+01   3.5495113e+00
   3.6189307e+00   1.3314202e+01   3.5310857e+00
   2.4219849e+01   1.9929964e+01   4.4401391e+00
   4.7469016e+00   1.3743984e+01   3.1522962e+00
   8.6561551e+00   1.9964704e+01   2.9341959e+00
   4.4962723e+01   5.3281046e+01   3.1976762e+00
   6.9993191e+01   6.3051081e+01   3.2482562e+00
   4.3534083e+01   5.1140135e+01   3.1898677e+00
   4.2239115e+01   3.0859125e+01   2.8750044e+00
   7.2114816e+00   1.3836192e+01   4.7031582e+00
   5.5218675e+00   1.3324607e+01   4.7298763e+00
   5.2045665e+01   5.6407556e+01   3.2117699e+00
   1.2667408e+01   1.6135630e+01   3.3101767e+00
   3.1870649e+01   4.5847466e+01   3.1758191e+00
   4.4812388e+00   1.4764585e+01   2.8876462e+00
   6.8936130e+01   5.7325741e+01   3.6696093e+00
   3.2674184e+01   3.9359729e+01   3.1602515e+00
   6.0424187e+00   1.8342038e+01   2.9251223e+00
   7.1152060e+01   6.3352668e+01   3.2503341e+00
   9.2465934e+00   2.1785962e+01   2.9307354e+00
   6.6251088e+01   5.2482872e+01   4.7076472e+00
   4.3760534e+00   1.4941240e+01   2.8338751e+00
   3.7426644e+01   2.8304496e+01   2.8694349e+00
   3.1070331e+01   4.1663859e+01   3.1666069e+00
   8.0907018e+00   1.4142583e+01   4.5921738e+00
   3.9272672e+01   5.0027083e+01   3.1873693e+00
   4.0006428e+01   2.7860380e+01   4.1587029e+00
   5.9548577e+00   1.7375743e+01   2.9005600e+00
   7.1775207e+01   6.3667872e+01   3.2520195e+00
   1.4043098e+01   2.7401659e+01   3.1254910e+00
   4.0026189e+00   1.4338688e+01   2.9010646e+00
   6.5941157e+01   6.1760336e+01   3.2388337e+00
   4.2664305e+00   1.3353726e+01   3.5040538e+00
   7.1789928e+01   6.3665824e+01   3.2542200e+00
   3.7468687e+00   1.3051724e+01   4.7248127e+00
   3.3012398e+01   3.8941910e+01   3.1594789e+00
   2.5501215e+01   2.0531343e+01   4.0774124e+00
   4.2754776e+01   3.8500584e+01   3.1622255e+00
   7.0613643e+01   6.0961422e+01   3.1584064e+00
   7.1157884e+01   6.2851396e+01   3.2395624e+00
   5.4770890e+00   1.4136250e+01   3.0378710e+00
   6.4351176e+01   5.0195043e+01   3.6627016e+00
   5.3073860e+01   4.1093073e+01   2.9724443e+00
   6.2463114e+01   5.9960644e+01   3.2257844e+00
   7.0761057e+01   6.2600029e+01   3.2464106e+00
   7.0179961e+01   6.3302254e+01   3.2426756e+00
   7.1347770e+01   6.3652378e+01   3.2461593e+00
   6.8121454e+01   6.0275158e+01   3.2347605e+00
   3.7310815e+00   1.2907778e+01   4.7336196e+00
   6.1644735e+01   5.5279894e+01   3.2109377e+00
   6.6138936e+00   1.9447064e+01   2.9315355e+00
   2.3729403e+01   3.9498283e+01   3.1655884e+00
   7.0236348e+00   1.4345914e+01   3.2218578e+00
   7.1793082e+01   6.3673961e+01   3.2544797e+00
   1.1875533e+01   1.5467085e+01   4.3250381e+00
   4.6250445e+01   5.3838935e+01   3.2004517e+00
   7.2311494e+00   1.9815490e+01   2.9339964e+00
   8.1159427e+00   2.1820345e+01   2.9323423e+00
   3.7381547e+00   1.3023585e+01   4.7162112e+00
   6.5309174e+01   5.1296559e+01   4.2199413e+00
   6.8905267e+01   5.6836741e+01   4.7289794e+00
   3.5832119e+01   4.8276875e+01   3.1821625e+00
   3.2623340e+01   2.5990174e+01   2.8575338e+00
   6.4455197e+01   6.0892245e+01   3.2340867e+00
   1.1781594e+01   1.9076993e+01   2.9036744e+00
   7.1720917e+01   6.3667519e+01   3.2512391e+00
   6.5349558e+01   5.1729172e+01   3.2585495e+00
   3.6644227e+00   1.3112506e+01   3.7840853e+00
   5.3985869e+01   3.8767075e+01   3.2427069e+00
   7.1108076e+01   6.3260899e+01   3.2496098e+00
   4.0675988e+01   5.1074154e+01   3.1898549e+00
   4.0970817e+01   2.8330167e+01   4.7279399e+00
   7.1871038e+01   6.3589913e+01   3.2568309e+00
   3.6787156e+00   1.3044457e+01   4.3776563e+00
   6.9736711e+01   5.8867347e+01   3.6547953e+00
   6.7762606e+01   5.9796234e+01   3.2319896e+00
   6.3311917e+01   5.7821631e+01   3.2223455e+00
   3.8651611e+00   1.4235034e+01   2.9069729e+00
   3.1424694e+01   4.5416058e+01   3.1760605e+00
   1.5613809e+01   1.6726341e+01   4.7132146e+00
   7.1662187e+01   6.3770140e+01   3.2460597e+00
   3.3149232e+01   2.4335893e+01   3.3771114e+00
   3.9128641e+00   1.2882294e+01   4.7329259e+00
   7.8592544e+00   1.6442891e+01   2.8564768e+00
   8.7057984e+00   1.4725943e+01   3.4884142e+00
   5.7606230e+01   5.8642085e+01   3.2251250e+00
   1.9129084e+01   2.5975425e+01   3.0176521e+00
   7.1792545e+01   6.3684736e+01   3.2516118e+00
   6.9716600e+01   5.8627547e+01   4.1125262e+00
   7.1472870e+01   6.2480818e+01   3.9934291e+00
   6.7555521e+01   5.5210645e+01   2.9940008e+00
   3.2707205e+01   2.3721052e+01   4.7221128e+00
   7.1535191e+01   6.2632441e+01   3.9965288e+00
   5.0692140e+01   5.6015891e+01   3.2057538e+00
   6.9705599e+01   5.8400915e+01   4.6042839e+00
   8.6363650e+00   2.1811675e+01   2.9343805e+00
   7.0842038e+01   6.3324905e+01   3.2503175e+00
   1.6929275e+01   3.3015629e+01   3.1513585e+00
   3.6463117e+01   2.8604714e+01   2.9214823e+00
   7.1792658e+01   6.3673995e+01   3.2523986e+00
   4.1026060e+01   3.5491636e+01   3.1399905e+00
   2.4319870e+01   2.0142624e+01   3.8596024e+00
   6.2729937e+01   4.7752285e+01   4.7228173e+00
   2.1769439e+01   3.7723050e+01   3.1625279e+00
   6.3497955e+01   4.8722761e+01   4.7127838e+00
   2.5663631e+01   2.2689256e+01   2.8666718e+00
   1.9636467e+01   1.8233722e+01   4.3531624e+00
   5.2391696e+00   1.3295576e+01   4.3762556e+00
   5.9812393e+00   1.4718791e+01   2.9120136e+00
   1.2369051e+01   1.5568854e+01   4.7253783e+00
   6.6116848e+01   5.7913173e+01   3.2218984e+00
   3.7345821e+00   1.2988637e+01   4.7341743e+00
   6.7918967e+01   5.5836860e+01   2.9954366e+00
   4.0654851e+01   4.7735950e+01   3.1786956e+00
   5.1979756e+00   1.5545514e+01   2.8578107e+00
   7.1793333e+01   6.3678562e+01   3.2518832e+00
   7.8055242e+00   2.0251317e+01   2.9329800e+00
   7.3310342e+00   2.0529481e+01   2.9281852e+00
   6.7702825e+01   5.5457194e+01   3.0006181e+00
   4.2775926e+00   1.2978514e+01   4.7310709e+00
   4.5807875e+01   5.2428849e+01   3.1939726e+00
   4.3765068e+01   5.2693280e+01   3.1954159e+00
   2.7084275e+01   2.1076684e+01   4.7122771e+00
   7.9577935e+00   2.1580368e+01   2.9273503e+00
   1.8071323e+01   2.4394689e+01   2.9359424e+00
   3.0034625e+01   4.4461345e+01   3.1741910e+00
   7.1297883e+01   6.3082811e+01   3.2468545e+00
   1.4842905e+01   1.6441364e+01   4.7262403e+00
   7.0178931e+01   5.9489152e+01   4.2367702e+00
   7.5631516e+00   1.4092232e+01   4.0180296e+00
   7.1768282e+01   6.3664701e+01   3.2520106e+00
   1.1362763e+01   2.6236847e+01   3.1067667e+00
   4.6996270e+01   4.2219676e+01   3.1652813e+00
   7.1359754e+01   6.2574458e+01   3.2842810e+00
   6.5753005e+01   6.1634705e+01   3.2399471e+00
   7.1643571e+01   6.3629958e+01   3.2515876e+00
   4.9002884e+00   1.4725181e+01   2.9077055e+00
   4.8672638e+00   1.3297864e+01   3.9600561e+00
   3.7433670e+00   1.3049830e+01   4.7096055e+00
   5.0714916e+01   5.6025894e+01   3.2057900e+00
   2.4491684e+01   1.9998735e+01   4.7002703e+00
   4.1370303e+00   1.4390462e+01   2.8984972e+00
   5.9383628e+01   5.0704830e+01   3.1863410e+00
   2.4274266e+01   2.0634379e+01   3.0476593e+00
   6.7543350e+01   5.6094256e+01   2.9790635e+00
   7.9577387e+00   2.0059963e+01   2.9344994e+00
   2.4762236e+01   2.2352847e+01   2.8666516e+00
   3.6898403e+00   1.3033837e+01   4.4509194e+00
   5.1707151e+01   5.6355002e+01   3.2102518e+00
   4.9277469e+01   5.1679443e+01   3.1918367e+00
   3.2383246e+01   2.4909520e+01   2.9099196e+00
   5.9581916e+01   5.9477201e+01   3.2260647e+00
   5.8768261e+01   5.8859609e+01   3.2267935e+00
   3.6374765e+00   1.3245763e+01   3.8070556e+00
   6.7469322e+01   5.4629783e+01   3.9756658e+00
   6.6432954e+01   5.4324253e+01   2.9705858e+00
   3.8197366e+00   1.2874517e+01   4.7136339e+00
   1.6239696e+01   2.4861843e+01   2.9979191e+00
   9.1135662e+00   1.4933830e+01   3.3255533e+00
   2.0239914e+01   1.8918573e+01   3.2245550e+00
   3.8249575e+00   1.2842669e+01   4.6919440e+00
   1.6719460e+01   2.8467056e+01   3.1323477e+00
   5.0202958e+01   3.5234461e+01   3.7127387e+00
   4.2544873e+01   5.1167660e+01   3.1906488e+00
   6.4712650e+01   5.5876010e+01   3.2076358e+00
   3.6627929e+00   1.3136972e+01   4.1600197e+00
   6.7513498e+01   6.2342728e+01   3.2402863e+00
   1.4966584e+01   1.8042889e+01   2.9047575e+00
   4.9414126e+00   1.3202132e+01   4.3918283e+00
   4.6334732e+00   1.5350717e+01   2.8585592e+00
   9.7648458e+00   1.5002620e+01   3.6185761e+00
   4.9191183e+01   3.4123182e+01   4.7255078e+00
   7.1534447e+01   6.3580021e+01   3.2510142e+00
   2.6190525e+01   2.1012731e+01   3.5924844e+00
   7.1456697e+01   6.3554537e+01   3.2514506e+00
   5.2121958e+01   3.6572135e+01   4.7227927e+00
   4.3513088e+01   3.3795015e+01   2.9640348e+00
   4.0370653e+01   2.8011030e+01   4.4613388e+00
   6.7081498e+01   6.1874078e+01   3.2442023e+00
   1.3747490e+01   2.8514632e+01   3.1366248e+00
   6.2714725e+01   5.6643956e+01   3.2177488e+00
   2.7850705e+01   4.2403550e+01   3.1706752e+00
   2.5399287e+01   3.4760183e+01   3.1547184e+00
   8.0652090e+00   1.7560929e+01   2.8890011e+00
   6.5631506e+01   5.1610397e+01   4.6481209e+00
   5.7709171e+00   1.5281607e+01   2.8361679e+00
   6.0820261e+01   6.0016553e+01   3.2255384e+00
   3.6853798e+00   1.3104708e+01   3.8007175e+00
   7.0975328e+01   6.3583180e+01   3.2433243e+00
   7.1696672e+01   6.3648597e+01   3.2516533e+00
   1.8142119e+01   2.0300383e+01   2.8545687e+00
   6.6588168e+01   6.1968072e+01   3.2407081e+00
   5.6289144e+00   1.3508207e+01   3.9986118e+00
   1.1246612e+01   2.2468982e+01   2.9379470e+00
   6.1516178e+01   5.3434395e+01   3.2006446e+00
   7.1792509e+01   6.3673148e+01   3.2532162e+00
   3.7502528e+00   1.3060082e+01   4.7306201e+00
   1.2093532e+01   1.6217913e+01   3.0538303e+00
   5.8818288e+01   4.4168762e+01   2.9289410e+00
   6.2879765e+01   5.0048682e+01   2.9795428e+00
   7.1189701e+01   6.3432380e+01   3.2502503e+00
   6.6905953e+01   5.8249805e+01   3.2208105e+00
   4.2084650e+01   2.9031137e+01   4.7232326e+00
   1.6387463e+01   3.2423656e+01   3.1495415e+00
   7.1156948e+01   6.3483684e+01   3.2501245e+00
   4.6637496e+01   4.6551577e+01   3.1754949e+00
   3.3039816e+01   2.4571597e+01   3.0494975e+00
   2.4457883e+01   2.0297345e+01   3.6160387e+00
   5.1948345e+01   4.2599412e+01   3.1731055e+00
   6.8734894e+01   6.1053529e+01   3.2389818e+00
   4.4704749e+00   1.3952719e+01   2.9809196e+00
   7.1785813e+01   6.3671408e+01   3.2520328e+00
   4.7277033e+01   4.7498818e+01   3.1783341e+00
   3.9988496e+01   2.8233646e+01   3.2166512e+00
   4.8650476e+01   4.2445871e+01   3.1673381e+00
   6.9973469e+01   5.9504323e+01   3.2899665e+00
   2.2452681e+01   1.9188877e+01   4.3966856e+00
   7.0396084e+01   6.3199239e+01   3.2494989e+00
   1.6950138e+01   2.1217160e+01   2.9243118e+00
   3.7275156e+00   1.3064236e+01   4.6101049e+00
   7.1766326e+01   6.3595136e+01   3.2707911e+00
   7.1145150e+01   6.3340755e+01   3.2495274e+00
   6.7576216e+01   6.2244186e+01   3.2441782e+00
   7.1786734e+01   6.3670470e+01   3.2520289e+00
   4.9913549e+01   4.7074050e+01   3.1782089e+00
   3.7171282e+00   1.2962591e+01   4.6648019e+00
   4.7130425e+00   1.3096600e+01   4.6788464e+00
   5.0663663e+01   5.5739102e+01   3.2091371e+00
   2.4276159e+01   1.9924771e+01   4.6082631e+00
   6.6003561e+01   6.1308639e+01   3.2354209e+00
   5.1097118e+01   3.6083460e+01   3.4399278e+00
   7.1640193e+01   6.3190251e+01   3.4275347e+00
   1.2049074e+01   1.8224421e+01   2.8463125e+00
   7.1058684e+01   6.3547344e+01   3.2460840e+00
   2.8526099e+01   4.3294868e+01   3.1723312e+00
   1.4984004e+01   3.0718035e+01   3.1463326e+00
   7.0919885e+01   6.1817700e+01   3.2035984e+00
   7.8251692e+00   2.1357926e+01   2.9249764e+00
   1.9619105e+01   3.5659400e+01   3.1588305e+00
   6.4509204e+01   5.1168583e+01   2.8950003e+00
   3.9234024e+01   4.6403917e+01   3.1748547e+00
   1.4662071e+01   1.6476113e+01   4.2018186e+00
   3.7437177e+00   1.3031738e+01   4.7344441e+00
   4.9682012e+00   1.4619828e+01   2.8989514e+00
   8.8058292e+00   2.2031966e+01   2.9414659e+00
   2.2335586e+01   2.9746943e+01   3.1331569e+00
   7.0876734e+01   6.3340838e+01   3.2503297e+00
   2.2092673e+01   3.7762840e+01   3.1626503e+00
   9.5070604e+00   1.5474265e+01   2.9952876e+00
   7.1635310e+01   6.3633126e+01   3.2513573e+00
   6.6592816e+01   6.1837834e+01   3.2429996e+00
   6.4850606e+01   5.2075960e+01   2.9540249e+00
   4.3570014e+01   4.8427449e+01   3.1799821e+00
   7.1792743e+01   6.3674478e+01   3.2520468e+00
   7.1778593e+01   6.3644938e+01   3.2501388e+00
   3.7675770e+00   1.2878465e+01   4.7296854e+00
   3.3496214e+01   2.6837794e+01   2.8978974e+00
   7.6077810e+00   2.0811510e+01   2.9251989e+00
   3.6531810e+01   4.8683899e+01   3.1832783e+00
   3.6899952e+00   1.3047392e+01   4.4357753e+00
   7.0010915e+01   6.0315136e+01   3.1947316e+00
   6.9199641e+01   5.7812269e+01   4.7370058e+00
   3.2577882e+01   2.9789902e+01   4.7420239e+00
   3.6963219e+00   1.3292849e+01   4.0337360e+00
   2.7906882e+01   3.4511055e+01   4.7322970e+00
   4.7280323e+00   1.3390206e+01   4.7349150e+00
   3.7401184e+00   1.3004415e+01   4.7349037e+00
   1.7375170e+01   1.7865620e+01   4.7329439e+00
   7.1742283e+01   6.3788068e+01   3.2527866e+00
   1.7619074e+01   1.7870270e+01   4.7330372e+00
   4.5911030e+01   5.3125264e+01   3.9516158e+00
   3.7708417e+00   1.2951333e+01   4.7347334e+00
   2.6735233e+01   2.1023488e+01   4.7294182e+00
   4.3935698e+01   5.2889838e+01   3.1968827e+00
   3.3941134e+01   2.4552655e+01   4.7295418e+00
   1.8922837e+01   2.6541072e+01   4.7427897e+00
   5.8909624e+01   5.9250403e+01   3.2730164e+00
   3.0846903e+01   2.3001816e+01   4.7295602e+00
   4.6963331e+01   5.2022383e+01   4.5582352e+00
   4.2435597e+00   1.5098753e+01   2.8687794e+00
   3.9218301e+00   1.3554349e+01   4.5820267e+00
   7.0046204e+01   6.3290806e+01   3.2460660e+00
   3.7834652e+00   1.3600680e+01   3.8255025e+00
   4.2175175e+00   1.4971868e+01   3.0236536e+00
   3.9618382e+00   1.3963427e+01   3.9417286e+00
   1.6758452e+01   2.9154297e+01   4.6946706e+00
   5.4683934e+00   1.4453294e+01   4.7366896e+00
   6.0440690e+00   1.5759699e+01   4.7199727e+00
   4.3050686e+01   5.2039095e+01   3.6781783e+00
   6.8161511e+01   6.1224611e+01   4.2412850e+00
   6.3870625e+01   5.0286459e+01   4.7247324e+00
   2.4150948e+01   2.5700727e+01   4.7429229e+00
   2.0541487e+01   1.9506338e+01   4.7331263e+00
   6.3331026e+01   4.8627061e+01   4.7277314e+00
   4.5033414e+00   1.3331474e+01   4.7349837e+00
   1.1021382e+01   1.5287182e+01   4.7334976e+00
   6.6716652e+01   6.2157274e+01   3.2434511e+00
   3.8427515e+00   1.3229863e+01   4.7326914e+00
   3.9387616e+00   1.3141530e+01   4.7350628e+00
   1.2935731e+01   2.3523453e+01   4.7140680e+00
   3.7169082e+01   4.7875918e+01   4.2879925e+00
   6.5483488e+01   5.1472087e+01   4.7231076e+00
   5.8672729e+01   5.9182009e+01   3.2293756e+00
   4.4630036e+01   3.1035518e+01   4.7313030e+00
   2.4146731e+01   3.4859704e+01   4.6996127e+00
   1.9195160e+01   1.8028755e+01   4.7313685e+00
   2.1694466e+01   2.9273381e+01   4.7409226e+00
   5.0301840e+00   1.3420545e+01   4.7347246e+00
   5.6218187e+00   1.3441340e+01   4.7341621e+00
   7.1096632e+01   6.3616700e+01   3.2540892e+00
   2.6851032e+01   2.6619940e+01   4.7420005e+00
   4.6292823e+01   3.2217741e+01   4.7318089e+00
   7.1055358e+01   6.3569240e+01   3.3044079e+00
   6.6557688e+01   6.2039317e+01   3.3339922e+00
   6.5887226e+01   5.2650982e+01   4.7221618e+00
   2.9461608e+01   2.3434088e+01   4.7321172e+00
   5.2171582e+01   4.1608651e+01   4.7374704e+00
   2.2462218e+01   2.3057983e+01   4.7397480e+00
   6.9852103e+01   5.9097859e+01   4.7056639e+00
   3.9491668e+01   4.5502994e+01   4.7247244e+00
   3.4603536e+01   3.2892178e+01   4.7442575e+00
   1.5088327e+01   1.7395067e+01   4.7338421e+00
   9.3385694e+00   2.2148388e+01   4.6254737e+00
   3.7457288e+00   1.3082006e+01   4.6756818e+00
   4.0651906e+00   1.3690462e+01   4.7340010e+00
   4.8092058e+01   4.8365717e+01   4.7226094e+00
   4.8269780e+01   4.8525184e+01   4.7232732e+00
   3.2557025e+01   2.3929701e+01   4.7298765e+00
   6.5472928e+01   5.2123423e+01   4.7224668e+00
   4.6297779e+00   1.5925514e+01   2.8613941e+00
   7.1812437e+00   1.6971273e+01   4.7297305e+00
   5.9186630e+01   4.3722667e+01   4.7335522e+00
   2.3391260e+01   2.2939092e+01   4.7383261e+00
   4.0763085e+01   4.7798369e+01   4.7092043e+00
   6.9098544e+01   6.1481960e+01   4.2578434e+00
   1.7995204e+01   3.3739265e+01   3.7383607e+00
   1.5838207e+01   1.7598516e+01   4.7336940e+00
   5.3312030e+00   1.7236836e+01   3.0810486e+00
   1.1242019e+01   2.6234223e+01   3.1187246e+00
   4.3305887e+00   1.4509953e+01   4.4963526e+00
   4.1669793e+00   1.3218853e+01   4.7350332e+00
   7.0593345e+01   6.2949629e+01   3.7777998e+00
   4.5304042e+01   5.1558799e+01   4.4876724e+00
   5.0953075e+01   5.6148069e+01   3.2196329e+00
   3.9231841e+00   1.3170974e+01   4.7351606e+00
   1.6596307e+01   1.7324553e+01   4.7328832e+00
   3.7572750e+00   1.3076224e+01   4.7350717e+00
   3.7491039e+00   1.3080396e+01   4.6948108e+00
   6.0140830e+01   5.9377650e+01   3.6740833e+00
   7.1635699e+01   6.3691906e+01   3.3681867e+00
   5.3505556e+01   5.7235918e+01   3.2183270e+00
   6.4091334e+01   5.7305239e+01   4.7042812e+00
   1.8048703e+01   3.2260903e+01   4.6150527e+00
   6.6100152e+01   6.1946153e+01   3.2342233e+00
   4.0382651e+00   1.4200433e+01   3.8187322e+00
   2.9415141e+01   2.2299341e+01   4.7294578e+00
   3.7467416e+00   1.3168080e+01   4.5154167e+00
   3.7725750e+00   1.3069004e+01   4.7350393e+00
   3.6529451e+00   1.3547715e+01   3.3154538e+00
   4.2408710e+00   1.2988351e+01   4.7343551e+00
   4.7726872e+00   1.6212086e+01   2.8801505e+00
   3.5476464e+01   4.8176821e+01   3.1852514e+00
   7.0377758e+01   5.9928358e+01   4.6526037e+00
   1.1291402e+01   1.5326581e+01   4.7332803e+00
   2.7107244e+01   2.6116217e+01   4.7406470e+00
   3.8346536e+01   4.5512431e+01   4.7289678e+00
   3.8297746e+00   1.3082055e+01   4.7350186e+00
   3.9679882e+00   1.3146208e+01   4.7350480e+00
   6.6127469e+01   5.8108872e+01   4.6977545e+00
   5.2490493e+00   1.3981514e+01   4.7357907e+00
   4.0856567e+00   1.4664621e+01   3.0626214e+00
   6.4627730e+01   5.7801849e+01   4.6827561e+00
   3.7292625e+00   1.3092515e+01   4.5773438e+00
   6.4615970e+01   6.1373943e+01   3.3129454e+00
   3.7478648e+00   1.3080591e+01   4.6885542e+00
   5.2758249e+01   3.9214552e+01   4.7362111e+00
   5.3977322e+01   5.1619630e+01   4.7326335e+00
   1.5776385e+01   2.8827952e+01   4.7043820e+00
   2.2650309e+01   1.9438887e+01   4.7309394e+00
   2.4853299e+01   4.0508581e+01   3.2813740e+00
   5.9557384e+01   4.4872767e+01   4.7334370e+00
   7.0100916e+01   6.3308787e+01   3.2461074e+00
   3.3973981e+01   2.4354428e+01   4.7282153e+00
   2.8815766e+01   4.0460789e+01   4.7134286e+00
   7.2105075e+00   2.0116911e+01   3.7956490e+00
   1.2542910e+01   2.0415738e+01   4.7420406e+00
   3.7217761e+00   1.3413878e+01   3.9078288e+00
   3.8269913e+00   1.3094181e+01   4.7350502e+00
   3.7671576e+00   1.3086950e+01   4.7350835e+00
   2.1563676e+01   1.9516453e+01   4.7321456e+00
   5.4062644e+01   5.6979708e+01   3.7337165e+00
   6.8034888e+00   1.3838793e+01   4.7340112e+00
   6.7536225e+01   6.2224996e+01   3.5232440e+00
   1.3983927e+01   2.9529005e+01   3.3925560e+00
   1.5465723e+01   2.2829161e+01   4.7433398e+00
   1.1695327e+01   2.6826187e+01   3.1065551e+00
   3.8543912e+00   1.3691592e+01   3.9783572e+00
   3.9220120e+00   1.3115434e+01   4.7350167e+00
   6.8138667e+01   6.0182973e+01   4.5253255e+00
   3.7563503e+00   1.3076705e+01   4.7350727e+00
   6.9684875e+01   5.8761585e+01   4.7189449e+00
   3.7839994e+00   1.3517118e+01   3.9956374e+00
   5.7201390e+01   5.0186502e+01   4.7212733e+00
   1.9312159e+01   1.9278985e+01   4.7340412e+00
   7.4479571e+00   2.0513909e+01   3.7491823e+00
   4.4532250e+01   3.1267362e+01   4.7320414e+00
   4.5228523e+00   1.3344386e+01   4.7349911e+00
   3.6833113e+00   1.3140281e+01   4.2669368e+00
   4.9153372e+01   3.8276416e+01   4.7378527e+00
   3.7561082e+00   1.3076679e+01   4.7350736e+00
   3.7559997e+00   1.3076733e+01   4.7344850e+00
   4.3601930e+00   1.4882380e+01   3.8990366e+00
   6.1480116e+01   4.7606755e+01   4.7300571e+00
   7.1598325e+01   6.3765899e+01   3.2529534e+00
   3.2764302e+01   4.6251611e+01   3.4743761e+00
   8.0709937e+00   1.4148133e+01   4.7334842e+00
   6.4172639e+01   6.1051417e+01   3.4968735e+00
   2.0798892e+01   3.6944585e+01   3.1747371e+00
   6.4915206e+01   5.2716978e+01   4.7220157e+00
   6.7141656e+01   6.2311133e+01   3.2473298e+00
   3.8157552e+00   1.3079800e+01   4.7350258e+00
   6.4076638e+01   4.9644234e+01   4.7259031e+00
   4.1810462e+00   1.3221731e+01   4.7350240e+00
   5.2306502e+01   5.2753210e+01   4.7192886e+00
   8.9366546e+00   1.4649870e+01   4.7340184e+00
   3.6546679e+00   1.3575167e+01   3.2684070e+00
   2.5764143e+01   2.0519116e+01   4.7290654e+00
   3.7517996e+00   1.2953513e+01   4.7347580e+00
   7.1513941e+01   6.3743129e+01   3.2462412e+00
   3.9133379e+00   1.3129758e+01   4.7350556e+00
   7.1325671e+01   6.3684929e+01   3.2515841e+00
   8.8650828e+00   2.2991609e+01   2.9782609e+00
   1.8310924e+01   1.8132468e+01   4.7326045e+00
   7.1027681e+01   6.3590613e+01   3.2635216e+00
   3.5651612e+01   2.7275910e+01   4.7335368e+00
   3.6695966e+00   1.3299322e+01   3.8946074e+00
   6.7472195e+01   5.5935766e+01   4.7333097e+00
   4.7033506e+01   5.4145968e+01   3.5392231e+00
   1.4028120e+01   1.9022662e+01   4.7394935e+00
   1.7787883e+01   1.8172845e+01   4.7330830e+00
   3.0944549e+01   2.3247772e+01   4.7302487e+00
   2.3783937e+01   2.0113863e+01   4.7312986e+00
   3.7596417e+00   1.3085032e+01   4.7350701e+00
   2.6407793e+01   3.8272265e+01   4.7193210e+00
   6.2947501e+00   1.5461657e+01   4.7371514e+00
   6.4884489e+01   5.6639857e+01   4.7351285e+00
   4.0338901e+00   1.4620395e+01   2.9081031e+00
   5.3245587e+01   5.7139713e+01   3.2120684e+00
   3.8357581e+00   1.3854246e+01   3.5588404e+00
   4.8171332e+00   1.3378972e+01   4.7348172e+00
   1.1366785e+01   1.7455188e+01   4.7385316e+00
   7.0874358e+01   6.2808056e+01   3.9222317e+00
   3.7545150e+00   1.3062458e+01   4.7350398e+00
   2.3780659e+01   3.9636176e+01   3.2074779e+00
   4.3680037e+00   1.3752756e+01   4.7263896e+00
   1.0525315e+01   2.4011741e+01   4.5049806e+00
   2.5841973e+01   4.1184404e+01   3.4709512e+00
   3.7306821e+00   1.3093699e+01   4.5815163e+00
   7.4079795e+00   1.4078459e+01   4.7340442e+00
   2.2106631e+01   1.9251051e+01   4.7311486e+00
   2.7983575e+01   3.1888750e+01   4.7451947e+00
   6.4593423e+01   6.1387719e+01   3.2814233e+00
   2.7373100e+01   2.1477824e+01   4.7301133e+00
   7.1347549e+01   6.2309925e+01   4.1983193e+00
   3.7569889e+00   1.3082297e+01   4.7282769e+00
   7.0238345e+01   5.9832738e+01   4.6601477e+00
   3.7716366e+00   1.3071971e+01   4.7350476e+00
   1.9949077e+01   2.6463199e+01   4.7445868e+00
   2.1716763e+01   3.2525526e+01   4.6983204e+00
   5.9169467e+00   1.5610677e+01   4.7185983e+00
   6.7802716e+01   5.7692109e+01   4.7334740e+00
   6.5699819e+01   5.9278553e+01   4.5381095e+00
   1.3779319e+01   1.6323868e+01   4.7332816e+00
   5.8170705e+00   1.3444456e+01   4.7339502e+00
   7.2130231e+00   2.0523760e+01   2.9429025e+00
   1.8661840e+01   3.3649290e+01   4.3450431e+00
   2.5716860e+01   2.0648960e+01   4.7300298e+00
   2.9997821e+01   2.2841175e+01   4.7303946e+00
   5.5003198e+00   1.6953287e+01   4.2916080e+00
   5.1596208e+01   5.5287614e+01   4.1610806e+00
   1.2055447e+01   2.5664874e+01   4.5895162e+00
   4.0096605e+00   1.3051145e+01   4.7347662e+00
   2.7290292e+01   2.1842343e+01   4.7311912e+00
   3.7113413e+00   1.3145983e+01   4.3889733e+00
   4.0018319e+00   1.3711464e+01   4.6249219e+00
   6.6062948e+01   5.3834979e+01   4.7236374e+00
   4.5112398e+01   5.0076722e+01   4.7013954e+00
   1.1175360e+01   1.5913881e+01   4.7344524e+00
   5.7398853e+01   4.4991524e+01   4.7341863e+00
   4.2831076e+00   1.5194593e+01   2.8453115e+00
   4.0426389e+01   2.8186725e+01   4.7302660e+00
   2.2635584e+01   2.3606389e+01   4.7407703e+00
   4.8662115e+00   1.3687397e+01   4.7356461e+00
   5.2524573e+00   1.4767279e+01   4.7350410e+00
   1.8876087e+01   1.8556206e+01   4.7328616e+00
   2.1811391e+01   3.7897059e+01   3.1679141e+00
   7.7175672e+00   1.8631669e+01   4.6812002e+00
   3.0177178e+01   4.4659101e+01   3.1742484e+00
   1.6424735e+01   2.4996753e+01   4.7412545e+00
   2.8289043e+01   2.3091778e+01   4.7326436e+00
   5.8166102e+01   5.8909604e+01   3.3360196e+00
   4.4235184e+00   1.3214267e+01   4.7347895e+00
   1.6260151e+01   1.7199450e+01   4.7329118e+00
   2.3106175e+01   1.9860621e+01   4.7315357e+00
   5.7982029e+01   5.8349282e+01   3.8111017e+00
   3.7921953e+00   1.3809171e+01   3.4463325e+00
   3.7634742e+00   1.3078685e+01   4.7350713e+00
   7.1544492e+01   6.3133954e+01   3.8396244e+00
   2.9141031e+01   4.2275457e+01   4.4448976e+00
   4.3197995e+00   1.3272183e+01   4.7350107e+00
   6.0274330e+01   4.4951259e+01   4.7326510e+00
   5.0834666e+00   1.6842586e+01   2.8687281e+00
   1.6983853e+01   1.7606715e+01   4.7331676e+00
   1.2475990e+01   1.8409894e+01   4.7394863e+00
   5.6295392e+01   5.2542697e+01   4.7339645e+00
   3.4405278e+01   4.6059824e+01   4.3511735e+00
   8.3366758e+00   1.9687564e+01   4.6877558e+00
   2.0354309e+01   2.5085164e+01   4.7444195e+00
   4.2653544e+00   1.3229566e+01   4.7349731e+00
   4.8894260e+00   1.6405207e+01   2.9783809e+00
   4.0320596e+00   1.4039539e+01   4.1201288e+00
   6.6497477e+01   5.3091738e+01   4.7221761e+00
   4.7492659e+00   1.5143994e+01   4.7004235e+00
   4.1975991e+00   1.3137776e+01   4.7348117e+00
   4.6329784e+01   5.2154134e+01   4.4546733e+00
   3.0772752e+01   4.4212282e+01   4.0736548e+00
   3.6624538e+00   1.3237097e+01   3.9811269e+00
   2.1093710e+01   1.9203031e+01   4.7322724e+00
   5.1568966e+01   5.5100756e+01   4.2360155e+00
   1.1588709e+01   1.5855095e+01   4.7342785e+00
   1.7982554e+01   1.7880841e+01   4.7327967e+00
   8.2927753e+00   1.5414815e+01   4.7367496e+00
   8.2816949e+00   1.4709273e+01   4.7347391e+00
   3.8965526e+00   1.4294396e+01   2.9387092e+00
   5.1007313e+01   4.3188141e+01   4.7360530e+00
   3.8503264e+00   1.2908044e+01   4.7345367e+00
   9.0118728e+00   1.7094377e+01   4.7392409e+00
   1.4267786e+01   3.0003067e+01   3.1391049e+00
   6.2547273e+01   5.6345777e+01   4.7236584e+00
   4.0216724e+00   1.3383823e+01   4.7343203e+00
   3.8817062e+00   1.3231000e+01   4.7324829e+00
   4.0543397e+00   1.3936615e+01   4.4394116e+00
   5.3378187e+01   5.6363673e+01   3.9833561e+00
   3.9407458e+00   1.2898005e+01   4.7344140e+00
   4.4398816e+01   4.0005010e+01   4.7399629e+00
   3.8283947e+00   1.3290660e+01   4.6602113e+00
   8.0930465e+00   2.1869278e+01   2.9321673e+00
   4.8379203e+01   5.3676901e+01   4.2514287e+00
   1.7152780e+01   1.7541778e+01   4.7328665e+00
   4.8190427e+01   3.3938416e+01   4.7327194e+00
   7.5099205e+00   1.8240475e+01   4.6806912e+00
   4.3343299e+01   3.1652565e+01   4.7340897e+00
   7.1649007e+01   6.3773386e+01   3.2585277e+00
   1.1694227e+01   1.5586643e+01   4.7335905e+00
   2.4671804e+01   3.9196873e+01   4.3070854e+00
   6.7462899e+01   5.9119681e+01   4.6504744e+00
   2.5640999e+01   2.0639261e+01   4.7301663e+00
   3.7561077e+00   1.3076695e+01   4.7350704e+00
   2.5082194e+01   3.9038770e+01   4.5013558e+00
   3.7564969e+00   1.3076691e+01   4.7350734e+00
   5.6610934e+01   5.5657721e+01   4.5942826e+00
   2.6280393e+01   2.1354315e+01   4.7311884e+00
   3.7634192e+00   1.3077234e+01   4.7350677e+00
   4.6293500e+01   5.4051776e+01   3.2152950e+00
   4.0367976e+00   1.4558752e+01   3.0530162e+00
   4.2327501e+00   1.4299289e+01   4.5045380e+00
   5.7303050e+01   5.4831023e+01   4.7056697e+00
   4.7327100e+01   3.2876903e+01   4.7316450e+00
   6.0606647e+01   5.8313197e+01   4.3185358e+00
   6.9331666e+01   6.0661576e+01   4.5014348e+00
   2.5879879e+01   2.0575731e+01   4.7290849e+00
   5.6220183e+01   5.4155222e+01   4.7182346e+00
   9.8717898e+00   1.4936376e+01   4.7337918e+00
   3.7186988e+01   2.6323347e+01   4.7299240e+00
   3.8041016e+00   1.3091471e+01   4.7350656e+00
   4.6361764e+01   5.3577443e+01   3.7790654e+00
   7.1281661e+01   6.3673269e+01   3.2450086e+00
   4.6213696e+00   1.4055189e+01   4.7348243e+00
   4.8343257e+00   1.3295710e+01   4.7345944e+00
   6.7534216e+01   5.4493721e+01   4.7265302e+00
   3.6845971e+01   2.6389425e+01   4.7306255e+00
   3.1948402e+01   2.3352619e+01   4.7283831e+00
   5.0788717e+01   3.5452627e+01   4.7313984e+00
   4.4258931e+00   1.5354252e+01   3.1784525e+00
   3.8438316e+00   1.3071274e+01   4.7349788e+00
   3.8469633e+01   3.5364993e+01   4.7437107e+00
   2.9967883e+01   3.0752205e+01   4.7452045e+00
   5.3678121e+01   5.2512718e+01   4.7353239e+00
   3.7568761e+00   1.3081566e+01   4.7291706e+00
   3.9324229e+00   1.4379798e+01   2.9323008e+00
   6.1854061e+01   5.9885181e+01   3.7846907e+00
   4.2162048e+00   1.3235907e+01   4.7350279e+00
   4.9770191e+01   4.6933133e+01   4.7211590e+00
   1.3382480e+01   1.6432368e+01   4.7336574e+00
   4.6836875e+01   4.2442798e+01   4.7353973e+00
   3.7809383e+00   1.3819196e+01   3.3722549e+00
   2.2957665e+01   1.9438504e+01   4.7302379e+00
   3.7488559e+00   1.3048044e+01   4.7350081e+00
   2.2050172e+01   1.9735847e+01   4.7320844e+00
   2.1402706e+01   1.9060326e+01   4.7315286e+00
   6.2183089e+01   5.5768327e+01   4.7343664e+00
   3.7561486e+00   1.3076698e+01   4.7350741e+00
   6.3779768e+01   6.1061287e+01   3.3221615e+00
   5.5011535e+01   5.5900636e+01   4.4125593e+00
   4.8271379e+00   1.3417464e+01   4.7349146e+00
   3.7562721e+00   1.3076294e+01   4.7350729e+00
   2.7831912e+01   4.2277292e+01   3.9121293e+00
   7.3012656e+00   1.4497337e+01   4.7350444e+00
   3.7749458e+00   1.3084657e+01   4.7350742e+00
   5.6273090e+01   4.7388928e+01   4.7271000e+00
   5.1683180e+00   1.7005890e+01   2.8806293e+00
   2.0038393e+01   3.5835296e+01   3.6922625e+00
   9.1806948e+00   1.4694266e+01   4.7338728e+00
   2.4268555e+01   2.0691584e+01   4.7317525e+00
   9.3049017e+00   2.3586804e+01   3.0807951e+00
   6.7126652e+01   5.4869843e+01   4.7278595e+00
   3.7502015e+00   1.2984138e+01   4.7348414e+00
   4.8527845e+01   4.7589613e+01   4.7189180e+00
   4.1149465e+00   1.4399279e+01   3.7623073e+00
   3.6634274e+00   1.3601750e+01   3.2568436e+00
   1.5160105e+01   3.1040459e+01   3.1630433e+00
   7.1147688e+01   6.1797389e+01   4.3459395e+00
   5.0652883e+01   5.0293736e+01   4.7297169e+00
   6.5239156e+00   1.3873423e+01   4.7344060e+00
   4.7786836e+01   5.4678253e+01   3.3230773e+00
   7.0515954e+01   6.0372490e+01   4.6079688e+00
   6.3566641e+01   5.0812413e+01   4.7236324e+00
   3.7358368e+00   1.2987329e+01   4.7348637e+00
   2.6626278e+01   3.8196541e+01   4.7179618e+00
   4.7586981e+00   1.3423382e+01   4.7349596e+00
   2.6534772e+01   2.7904902e+01   4.7443898e+00
   2.5141035e+01   3.0463958e+01   4.7443296e+00
   5.0825457e+01   5.2993236e+01   4.6651598e+00
   4.1876081e+01   4.9335494e+01   4.6029424e+00
   2.6029243e+01   4.1008068e+01   3.8087059e+00
   3.7584074e+00   1.3077260e+01   4.7350723e+00
   4.0136309e+01   4.0798012e+01   4.7331251e+00
   4.0757254e+01   3.5327197e+01   4.7412852e+00
   7.1633548e+01   6.3052741e+01   3.8853671e+00
   7.3247686e+00   2.0593822e+01   3.1715340e+00
   2.2291028e+01   2.9411740e+01   4.7424586e+00
   2.6024860e+01   2.3547937e+01   4.7361937e+00
   7.0512480e+01   6.2968570e+01   3.7454754e+00
   7.5446475e+00   1.4147657e+01   4.7340942e+00
   3.7567163e+00   1.3076711e+01   4.7350731e+00
   2.9781457e+01   2.4720202e+01   4.7346289e+00
   3.3322868e+01   3.3560643e+01   4.7454140e+00
   1.5069477e+01   2.0373391e+01   4.7409870e+00
   3.7567607e+00   1.3083929e+01   4.7245557e+00
   1.4820524e+01   1.6932553e+01   4.7334184e+00
   3.7053518e+00   1.3374001e+01   3.9129319e+00
   6.3999537e+00   1.8999860e+01   3.4089243e+00
   2.5674821e+01   2.0506603e+01   4.7292569e+00
   1.3369575e+01   2.8915325e+01   3.1340897e+00
   6.2358334e+00   1.6938600e+01   4.6964511e+00
   5.9326060e+01   5.9444306e+01   3.2336908e+00
   1.2995696e+01   1.6039849e+01   4.7333866e+00
   5.0549581e+01   5.0787470e+01   4.7337617e+00
   7.1283478e+01   6.2250632e+01   4.2169894e+00
   2.3573508e+01   3.7304101e+01   4.6228302e+00
   5.4205957e+00   1.3578098e+01   4.7347398e+00
   4.9829758e+00   1.3404584e+01   4.7347320e+00
   3.6777108e+00   1.3152155e+01   4.2175512e+00
   3.7787959e+00   1.2891507e+01   4.7345629e+00
   3.7997521e+00   1.3057733e+01   4.7349849e+00
   1.6020573e+01   1.7326935e+01   4.7331832e+00
   1.5379175e+01   1.6849319e+01   4.7329169e+00
   3.8753657e+00   1.3594112e+01   4.2788204e+00
   7.1716485e+01   6.3761834e+01   3.2888893e+00
   2.4384294e+01   2.7218400e+01   4.7448381e+00
   5.9916144e+00   1.8507445e+01   2.9351675e+00
   1.3594622e+01   1.6631795e+01   4.7338986e+00
   3.2633753e+01   2.3765274e+01   4.7288976e+00
   2.4877724e+01   3.6064458e+01   4.7059192e+00
   5.0239534e+00   1.3369004e+01   4.7346000e+00
   4.8622100e+01   5.4116383e+01   4.1015040e+00
   9.1217635e+00   2.3360386e+01   2.9858268e+00
   4.0512172e+00   1.3179921e+01   4.7350446e+00
   3.8053992e+00   1.3040065e+01   4.7349349e+00
   3.2786192e+01   2.4195876e+01   4.7302157e+00
   2.3048977e+01   2.3910854e+01   4.7409055e+00
   2.2281814e+01   1.9139711e+01   4.7302232e+00
   2.4670870e+01   2.0261573e+01   4.7305647e+00
   4.2730648e+00   1.5164751e+01   2.8631891e+00
   8.1876701e+00   1.4386027e+01   4.7340811e+00
   5.8533976e+01   5.9108591e+01   3.2591066e+00
   6.7393049e+00   1.5714579e+01   4.7379216e+00
   3.1911081e+01   2.3915903e+01   4.7306112e+00
   3.4385250e+01   4.7442086e+01   3.2837937e+00
   7.8731555e+00   2.1538775e+01   2.9331877e+00
   3.9297976e+00   1.4252402e+01   3.1861556e+00
   1.3360204e+01   1.9072849e+01   4.7400658e+00
   2.7396446e+01   4.2552398e+01   3.2563251e+00
   2.5445278e+01   2.1978241e+01   4.7332989e+00
   3.9292352e+00   1.4274482e+01   3.1372828e+00
   1.1326549e+01   2.3307776e+01   4.6875588e+00
   4.3874860e+01   4.5971324e+01   4.7173302e+00
   7.1533625e+01   6.3183076e+01   3.8066421e+00
   3.0041474e+01   2.2591586e+01   4.7294238e+00
   5.8596480e+01   5.4324291e+01   4.7360767e+00
   6.5221422e+01   5.9544138e+01   4.4430515e+00
   1.8932331e+01   3.0080503e+01   4.6957887e+00
   4.2245530e+00   1.3198889e+01   4.7349406e+00
   7.3935692e+00   2.0734244e+01   3.0996225e+00
   3.7794082e+00   1.3084672e+01   4.7350707e+00
   7.1797339e+01   6.3683845e+01   3.2784890e+00
   3.5348216e+01   4.1372991e+01   4.7122301e+00
   3.3078869e+01   3.1407418e+01   4.7440006e+00
   4.1564997e+00   1.4838351e+01   3.0282810e+00
   5.2510107e+01   3.6918392e+01   4.7318600e+00
   7.1696176e+01   6.3778526e+01   3.2656832e+00
   6.2338125e+01   5.5076663e+01   4.7373421e+00
   7.1563552e+00   2.0037979e+01   3.7803906e+00
   7.0015761e+01   5.9540640e+01   4.6800709e+00
   4.1350103e+00   1.4046134e+01   4.5652259e+00
   3.7044980e+00   1.3202580e+01   4.2479424e+00
   1.0005781e+01   1.5008138e+01   4.7338368e+00
   4.0568796e+00   1.3711936e+01   4.7374422e+00
   1.7695649e+01   1.7521292e+01   4.7318853e+00
   2.4027046e+01   1.9985734e+01   4.7306676e+00
   7.1445345e+01   6.3193593e+01   3.7847581e+00
   2.1249633e+01   3.2471347e+01   4.6957166e+00
   4.5830558e+00   1.4717265e+01   4.7358065e+00
   6.5327298e+00   1.4114504e+01   4.7349961e+00
   3.8332517e+00   1.4107891e+01   3.0241306e+00
   6.7565668e+01   6.2468617e+01   3.2397283e+00
   5.6230442e+01   4.2763001e+01   4.7358720e+00
   1.2487135e+01   1.5961490e+01   4.7336965e+00
   7.0872543e+01   6.0883662e+01   4.5299680e+00
   1.3298510e+01   1.8828527e+01   4.7397538e+00
   2.9962362e+01   2.2391306e+01   4.7283685e+00
   3.7651993e+00   1.3509817e+01   3.9202936e+00
   1.9889454e+01   3.5703278e+01   3.6803125e+00
   5.2262368e+00   1.3432718e+01   4.7345632e+00
   1.7596413e+01   3.3029449e+01   4.0012555e+00
   6.6230698e+00   1.3647552e+01   4.7336323e+00
   1.2223357e+01   2.5212399e+01   4.6966026e+00
   5.5073249e+01   5.6431933e+01   4.2439866e+00
   3.6948086e+01   4.8957901e+01   3.3591649e+00
   5.9778244e+00   1.8487124e+01   2.9252157e+00
   1.3667081e+01   2.5817247e+01   4.6879420e+00
   7.0211023e+01   6.3228803e+01   3.4038689e+00
   1.4371607e+01   3.0074311e+01   3.2525840e+00
   3.7563396e+00   1.3079415e+01   4.7308370e+00
   6.9358676e+01   6.2046811e+01   4.0691938e+00
   1.0033346e+01   1.8649828e+01   4.7404844e+00
   3.7606687e+00   1.3076058e+01   4.7350678e+00
   6.9295318e+01   6.3057870e+01   3.2419370e+00
   3.6181462e+01   2.5722816e+01   4.7295630e+00
   1.5349519e+01   2.4160689e+01   4.7408259e+00
