# Supplementary material for: Rethinking Colour Constancy
Source: PLoS One. 2015 Sep 10;10(9):e0135029. doi: 10.1371/journal.pone.0135029 (PMC4565710; doi:10.1371/journal.pone.0135029)
Supplement: S1 Dataset — (ZIP) [file pone.0135029.s002.zip › 5-TransitionMetamerReflectanceData/BtoN_20munsells/targetXYZ_5.txt]

   6.9328578e+01   6.8155295e+01   4.5460455e+00
   7.4233332e+01   7.4827677e+01   4.6430168e+00
   8.7152912e+00   2.6324687e+01   4.0600185e+00
   8.1613380e+00   2.7932776e+01   4.1662823e+00
   6.5064347e+01   5.7347658e+01   5.8962210e+00
   7.3143372e+01   7.0624803e+01   5.2382266e+00
   7.3905778e+01   7.5273766e+01   4.6598002e+00
   7.4726053e+01   7.5607054e+01   4.6645125e+00
   1.5494499e+01   3.8820190e+01   4.4625885e+00
   6.1526077e+00   2.3725130e+01   4.1454402e+00
   6.4951861e+01   6.6905309e+01   4.6024788e+00
   7.3718299e+01   7.4040774e+01   4.6223523e+00
   5.0934396e+01   4.3250965e+01   5.8091741e+00
   1.0943835e+01   3.2355013e+01   4.2215473e+00
   6.8496193e+01   6.1987319e+01   5.5410739e+00
   2.7482375e+01   5.0094211e+01   4.5027269e+00
   7.4670284e+01   7.5598110e+01   4.6634280e+00
   7.4676259e+01   7.5581176e+01   4.6643434e+00
   5.9278578e+01   6.9876715e+01   4.6135465e+00
   7.4744547e+01   7.5554248e+01   4.7655955e+00
   7.1951222e+01   7.1505795e+01   4.5754899e+00
   7.5466312e+00   2.3921807e+01   4.1481238e+00
   4.6396692e+01   6.3182609e+01   4.5661923e+00
   7.4204512e+01   7.4161388e+01   4.5526008e+00
   5.7030804e+00   2.2399613e+01   5.3226938e+00
   6.2109907e+01   7.0156358e+01   4.6151075e+00
   7.4746710e+01   7.5573779e+01   4.7501323e+00
   7.4738866e+01   7.5613574e+01   4.6643312e+00
   5.8772545e+00   2.2755872e+01   4.5695988e+00
   6.3901837e+01   7.1665352e+01   4.6332550e+00
   7.4325646e+01   7.5233283e+01   4.6620422e+00
   7.4580418e+01   7.5547248e+01   4.6638820e+00
   5.1488859e+01   4.4263673e+01   4.4622316e+00
   7.4553161e+01   7.5628447e+01   4.6563233e+00
   7.4347654e+01   7.4341352e+01   4.6194625e+00
   4.1098244e+01   5.7455617e+01   4.5318643e+00
   6.9074456e+01   6.2939922e+01   5.2516798e+00
   6.0735898e+00   2.2216692e+01   6.2220238e+00
   3.7835465e+01   3.7557700e+01   4.0972644e+00
   1.5035321e+01   2.5112744e+01   6.2652792e+00
   7.4682927e+01   7.4704910e+01   5.6390452e+00
   7.4570843e+01   7.5020177e+01   4.6777831e+00
   7.0491303e+01   6.4760641e+01   6.2540184e+00
   7.2235803e+01   7.3908737e+01   4.6524292e+00
   5.7210478e+00   2.2538090e+01   5.4062522e+00
   7.4479158e+01   7.4715310e+01   4.6764524e+00
   7.4611263e+01   7.5294810e+01   4.6382032e+00
   3.2199044e+01   5.5021356e+01   4.5197368e+00
   7.0817647e+01   7.4293246e+01   4.6490546e+00
   7.3447103e+01   7.0928297e+01   6.0917516e+00
   4.5978663e+01   3.9683365e+01   5.6660996e+00
   6.3908810e+01   6.5154391e+01   4.5885899e+00
   4.4742369e+01   6.2067768e+01   4.5590643e+00
   7.4738692e+01   7.5610873e+01   4.6645862e+00
   1.2492272e+01   2.9366384e+01   4.1722305e+00
   7.4687184e+01   7.4858324e+01   5.4434958e+00
   9.1079308e+00   2.3580442e+01   4.7274204e+00
   5.8834796e+01   6.9622008e+01   4.6177699e+00
   7.4713562e+01   7.5498111e+01   4.6937450e+00
   6.4855559e+00   2.4130367e+01   4.1429035e+00
   2.0871736e+01   3.3820739e+01   4.1841718e+00
   6.9867396e+01   7.2735380e+01   4.6428584e+00
   5.1070459e+01   4.4630397e+01   4.1769823e+00
   2.3844536e+01   2.9246920e+01   4.2141169e+00
   6.4195794e+01   6.3683027e+01   4.5545022e+00
   6.3704780e+01   7.1535231e+01   4.6343353e+00
   2.4469404e+01   4.7131203e+01   4.4940188e+00
   6.9193951e+01   7.3760160e+01   4.6392450e+00
   5.9628713e+01   5.3539590e+01   4.1794393e+00
   1.4313895e+01   2.7141720e+01   4.0724553e+00
   2.4750432e+01   4.8889513e+01   4.4982605e+00
   5.7980793e+01   5.1676588e+01   4.1245251e+00
   6.7411255e+01   7.2930897e+01   4.6450600e+00
   6.7942142e+01   6.2454353e+01   4.1397567e+00
   2.1336838e+01   2.7452807e+01   5.9100405e+00
   6.8182965e+01   6.1650176e+01   5.2904552e+00
   6.6515490e+00   2.4551644e+01   4.0538287e+00
   3.9720157e+01   3.6226931e+01   4.6156586e+00
   1.2866580e+01   2.4583874e+01   5.3527684e+00
   7.4731097e+01   7.5601697e+01   4.6645016e+00
   5.5477975e+01   5.5382756e+01   4.5060591e+00
   7.3534763e+01   7.3776954e+01   4.6169648e+00
   3.1775700e+01   4.5298744e+01   4.4844200e+00
   2.8667908e+01   3.0263131e+01   6.0408478e+00
   6.0795074e+01   6.9891101e+01   4.6161465e+00
   6.7069883e+01   7.1890441e+01   4.6342514e+00
   5.7801718e+00   2.2780408e+01   4.5451807e+00
   5.7789193e+00   2.2316173e+01   6.0816239e+00
   7.3922041e+01   7.4988163e+01   4.6600441e+00
   6.1074091e+01   6.5897226e+01   4.5961890e+00
   1.0740015e+01   3.2141066e+01   4.2089893e+00
   1.0939858e+01   3.1190536e+01   4.1793976e+00
   3.4154759e+01   5.6548031e+01   4.5212890e+00
   6.0843840e+01   5.2931446e+01   4.6302617e+00
   7.2746799e+01   7.4965944e+01   4.6552991e+00
   2.5343271e+01   4.9377264e+01   4.4999843e+00
   6.5201455e+01   6.8147756e+01   4.6138508e+00
   3.0478305e+01   3.2884981e+01   4.0660768e+00
   6.6070413e+01   6.0130973e+01   4.1402172e+00
   1.1212467e+01   2.7936905e+01   4.1350004e+00
   7.4706613e+01   7.5602129e+01   4.6643009e+00
   3.2658911e+01   5.5121274e+01   4.5213144e+00
   4.2343734e+01   3.8680387e+01   4.1661145e+00
   7.4346611e+01   7.5242169e+01   4.6621440e+00
   7.3819279e+01   7.5263056e+01   4.6625396e+00
   2.9145607e+01   3.1481158e+01   4.1762157e+00
   5.9895881e+01   6.4147970e+01   4.5851930e+00
   6.4206623e+00   2.3365263e+01   4.2133079e+00
   2.2699199e+01   3.2254910e+01   4.1620276e+00
   7.4290418e+01   7.4247328e+01   4.5871916e+00
   5.7755674e+01   6.9272639e+01   4.6055183e+00
   1.3632792e+01   2.5902869e+01   4.1509546e+00
   7.4633897e+01   7.5197279e+01   4.7244279e+00
   7.4683009e+01   7.5528676e+01   4.6627016e+00
   5.8144356e+00   2.3034719e+01   4.3313116e+00
   7.4676741e+01   7.5394473e+01   4.6728945e+00
   1.8038548e+01   4.1896410e+01   4.4798555e+00
   6.7981608e+00   2.5275634e+01   4.0779221e+00
   4.3792732e+01   4.0982016e+01   4.1238412e+00
   1.0468533e+01   2.6674707e+01   4.0723505e+00
   5.8632528e+01   6.2271284e+01   4.5720657e+00
   3.4187665e+01   3.3149897e+01   5.0084033e+00
   7.4598484e+01   7.5134398e+01   4.6620380e+00
   5.7254602e+00   2.2937213e+01   4.4477251e+00
   6.8720695e+01   7.3558883e+01   4.6406999e+00
   7.0864284e+01   7.3480992e+01   4.6455890e+00
   1.0355119e+01   3.1579249e+01   4.1868327e+00
   4.6742275e+01   5.3257619e+01   4.5128923e+00
   5.3295206e+01   6.0660547e+01   4.5581561e+00
   7.4120613e+01   7.4298615e+01   4.6023016e+00
   3.3083991e+01   3.6099192e+01   4.1648912e+00
   5.8505570e+00   2.2250554e+01   5.7638401e+00
   5.9336013e+00   2.3350016e+01   4.1693407e+00
   6.5325558e+01   5.7557578e+01   6.2647410e+00
   2.1411758e+01   4.5587434e+01   4.4898566e+00
   8.7126434e+00   2.6804162e+01   4.1065535e+00
   4.5294755e+01   5.9972125e+01   4.5441408e+00
   6.9357967e+01   6.8489170e+01   4.5620937e+00
   3.1992607e+01   3.6712997e+01   4.1898102e+00
   5.5287948e+01   5.2375592e+01   4.3744654e+00
   4.6131878e+01   5.7860016e+01   4.5387555e+00
   6.2464015e+00   2.4286077e+01   4.1416472e+00
   4.2602784e+01   4.6090844e+01   4.4720130e+00
   5.5664615e+01   5.2969529e+01   4.4231377e+00
   1.1675977e+01   2.6223275e+01   4.0631728e+00
   5.8620719e+01   5.0117506e+01   5.7744896e+00
   7.1058443e+01   6.6091939e+01   5.3715530e+00
   5.3778233e+01   4.5815017e+01   5.1882898e+00
   6.8477476e+00   2.5273778e+01   4.0781149e+00
   1.1496538e+01   2.4013925e+01   5.6764241e+00
   5.9812166e+00   2.2531883e+01   5.0566662e+00
   1.1194520e+01   2.4112725e+01   5.1528614e+00
   4.1617081e+01   6.0880797e+01   4.5511725e+00
   4.7303409e+01   4.1033105e+01   4.6140047e+00
   7.4014165e+01   7.4991495e+01   4.6604888e+00
   7.4738374e+01   7.5606182e+01   4.6682227e+00
   7.4738848e+01   7.5609924e+01   4.6655769e+00
   2.4739903e+01   4.6326006e+01   4.4914205e+00
   5.6689383e+01   6.8768123e+01   4.6065202e+00
   6.7019891e+01   6.8498084e+01   4.6144088e+00
   7.4732270e+01   7.5588262e+01   4.6654161e+00
   2.3320753e+01   2.8082335e+01   6.2476120e+00
   7.1062075e+01   6.7129552e+01   4.1350793e+00
   7.0038556e+01   6.5975849e+01   4.2235618e+00
   7.3305327e+01   7.4175718e+01   4.6536603e+00
   6.8088697e+01   6.3116185e+01   4.1899258e+00
   7.4725155e+01   7.5601961e+01   4.6645172e+00
   6.3273217e+00   2.2599431e+01   5.1188063e+00
   1.1262600e+01   3.2769005e+01   4.2472491e+00
   3.7827147e+01   4.0882191e+01   4.2072074e+00
   5.8217467e+01   4.9584727e+01   6.2303582e+00
   2.8409022e+01   4.6364326e+01   4.4893868e+00
   7.2846490e+01   7.4914388e+01   4.6604142e+00
   2.0496264e+01   4.1312634e+01   4.4774729e+00
   7.4685424e+01   7.5599746e+01   4.6637976e+00
   1.8831162e+01   2.7583051e+01   4.1791846e+00
   7.4751234e+01   7.5636296e+01   4.6625631e+00
   1.2384435e+01   2.4494232e+01   5.1615110e+00
   6.1504576e+01   5.6543511e+01   4.2374646e+00
   5.9132776e+00   2.2732927e+01   4.5995854e+00
   6.4985434e+01   5.8018891e+01   4.2775982e+00
   7.3001555e+01   7.5087664e+01   4.6528186e+00
   7.2540955e+01   7.4875354e+01   4.6561480e+00
   6.0803804e+01   5.6131556e+01   4.2304509e+00
   3.3119758e+01   3.3284248e+01   4.1817390e+00
   4.7675802e+01   5.1136732e+01   4.4975115e+00
   3.2861859e+01   5.5344013e+01   4.5219851e+00
   6.6605857e+00   2.4975645e+01   4.0803291e+00
   6.1741867e+01   7.0755589e+01   4.6298816e+00
   3.3946939e+01   3.4421241e+01   4.0878049e+00
   3.6156119e+01   3.9264824e+01   4.1982569e+00
   5.0416699e+01   4.3447907e+01   4.4263535e+00
   3.2136496e+01   4.1395233e+01   4.4431137e+00
   5.8028478e+00   2.2230840e+01   5.8521026e+00
   4.2658944e+01   3.7808295e+01   4.9387712e+00
   5.5613428e+01   5.7634038e+01   4.5338062e+00
   7.4405090e+01   7.5444195e+01   4.6632268e+00
   6.2672988e+00   2.2329006e+01   5.8674375e+00
   1.0933993e+01   3.1472025e+01   4.1829459e+00
   2.5852793e+01   2.9128353e+01   5.8769922e+00
   5.9437239e+00   2.3375057e+01   4.1611927e+00
   7.0182578e+01   6.4418256e+01   5.8135631e+00
   7.2773430e+01   7.4921066e+01   4.6586500e+00
   5.9680329e+00   2.2199113e+01   6.1473950e+00
   7.4733635e+01   7.5609684e+01   4.6645246e+00
   7.4738809e+01   7.5611249e+01   4.6645539e+00
   8.2057302e+00   2.2809022e+01   6.2718391e+00
   6.2259629e+01   7.1000571e+01   4.6298183e+00
   7.4738845e+01   7.5613913e+01   4.6642983e+00
   6.9486694e+01   6.5447292e+01   4.2340348e+00
   7.4733757e+01   7.5609951e+01   4.6645019e+00
   4.9129157e+01   4.2911015e+01   4.1809112e+00
   3.0918947e+01   4.9532551e+01   4.4989428e+00
   2.2841151e+01   2.7994076e+01   5.8347692e+00
   7.4732835e+01   7.5583316e+01   4.6719604e+00
   7.4724246e+01   7.5606924e+01   4.6644631e+00
   2.1846091e+01   4.6153906e+01   4.4899396e+00
   7.2524951e+01   7.4888617e+01   4.6546495e+00
   1.8446583e+01   3.5302796e+01   4.3080075e+00
   7.2740618e+01   6.9398774e+01   5.6910664e+00
   6.2476948e+01   5.4358370e+01   5.5984915e+00
   5.7163616e+01   4.9634062e+01   4.1935734e+00
   6.2043723e+00   2.4160403e+01   4.1420281e+00
   9.1297585e+00   2.9491962e+01   4.1826657e+00
   5.8318018e+01   6.2741656e+01   4.5753552e+00
   5.7448339e+00   2.2790038e+01   4.5410097e+00
   5.7626407e+00   2.3100621e+01   4.4160620e+00
   8.8940865e+00   2.3767161e+01   4.4145747e+00
   1.0109215e+01   3.1179347e+01   4.1796497e+00
   5.1402803e+01   4.3581859e+01   5.9513074e+00
   1.1638756e+01   2.4156856e+01   5.3789528e+00
   6.9797335e+01   7.3987642e+01   4.6401381e+00
   7.4402117e+00   2.2827429e+01   5.3353391e+00
   2.5098286e+01   2.8900502e+01   5.4987596e+00
   1.2999379e+01   2.6398370e+01   4.0714863e+00
   5.7827689e+00   2.3174594e+01   4.3549178e+00
   7.4739328e+01   7.5608842e+01   4.6692562e+00
   6.5428959e+01   7.0937200e+01   4.6256847e+00
   8.0649061e+00   2.4017428e+01   4.1474126e+00
   2.1301483e+01   2.7779526e+01   4.9083110e+00
   1.2923647e+01   2.4410135e+01   6.0424824e+00
   3.9448389e+01   3.5872180e+01   5.0770869e+00
   2.5989227e+01   3.2477892e+01   4.1104712e+00
   5.9509997e+00   2.3220322e+01   4.2368302e+00
   2.8758482e+01   5.2327443e+01   4.5094745e+00
   1.5237682e+01   3.8440788e+01   4.4593794e+00
   1.9616047e+01   2.6971488e+01   5.5094964e+00
   6.3199125e+01   7.1366389e+01   4.6323013e+00
   5.6158679e+01   4.8726893e+01   4.1920113e+00
   8.1412641e+00   2.2791773e+01   6.2648301e+00
   2.0985222e+01   2.7576576e+01   5.1586487e+00
   9.1604516e+00   2.7595079e+01   4.1456973e+00
   7.2442182e+01   7.2944242e+01   4.6405295e+00
   1.2987621e+01   2.4398385e+01   6.2550616e+00
   3.4833370e+01   3.3111552e+01   6.1835764e+00
   2.6569125e+01   5.0576610e+01   4.5021719e+00
   9.4738481e+00   2.4094241e+01   4.3191215e+00
   7.4376907e+01   7.3929770e+01   5.3343720e+00
   6.7937946e+01   7.3200213e+01   4.6443396e+00
   3.3530245e+01   3.2974314e+01   4.6527814e+00
   1.2876814e+01   2.5888388e+01   4.1374085e+00
   4.1516104e+01   3.8522157e+01   4.0748842e+00
   1.4680939e+01   3.1272841e+01   4.1863537e+00
   1.2557772e+01   3.2945220e+01   4.2421390e+00
   5.6988981e+00   2.2467967e+01   5.1495987e+00
   1.3311946e+01   2.4605294e+01   5.7655468e+00
   2.7014862e+01   3.8270264e+01   4.3438172e+00
   2.0167705e+01   4.4304885e+01   4.4866077e+00
   4.8745350e+01   4.6858636e+01   4.2227890e+00
   1.4072774e+01   2.8846344e+01   4.1357124e+00
   3.6780334e+01   3.9626722e+01   4.1978478e+00
   6.1629715e+01   5.3788534e+01   4.6473769e+00
   5.7115729e+01   4.9411640e+01   4.2660966e+00
   1.8000572e+01   3.2202215e+01   4.1870558e+00
   5.6306429e+01   6.8233024e+01   4.6054657e+00
   6.1551165e+00   2.2237085e+01   6.2226285e+00
   5.0457484e+01   4.4259086e+01   4.1505058e+00
   1.1238141e+01   2.3916661e+01   5.7389779e+00
   7.4706876e+01   7.5403989e+01   4.7885745e+00
   7.2941141e+01   6.9877616e+01   5.6912199e+00
   1.9208609e+01   2.6843995e+01   5.4528255e+00
   5.8020743e+00   2.2203410e+01   6.2503187e+00
   3.9412868e+01   5.7533718e+01   4.5330618e+00
   3.9288172e+01   3.5960828e+01   4.6421795e+00
   5.6941913e+00   2.2622601e+01   5.0595027e+00
   1.1948424e+01   2.8796532e+01   4.1651322e+00
   6.7398358e+00   2.5330854e+01   4.0771628e+00
   1.5470953e+01   2.7170229e+01   4.0969302e+00
   6.3723052e+01   7.1602212e+01   4.6322687e+00
   1.2894920e+01   2.6235039e+01   4.1160270e+00
   2.3053939e+01   4.7372025e+01   4.4924760e+00
   5.8226449e+00   2.2367758e+01   6.2350206e+00
   2.5455842e+01   4.7902891e+01   4.4962021e+00
   4.7002121e+01   4.4194041e+01   4.2018803e+00
   6.6118940e+01   7.2608475e+01   4.6312815e+00
   7.7938523e+00   2.7366091e+01   4.1428262e+00
   3.2991588e+01   3.2258460e+01   5.8929691e+00
   1.1835236e+01   2.9930636e+01   4.1811456e+00
   6.6482017e+00   2.2533890e+01   5.4737310e+00
   2.5664123e+01   4.4723140e+01   4.4860046e+00
   4.1484094e+01   3.6928771e+01   5.3977842e+00
   2.8003603e+01   3.1085546e+01   4.1562856e+00
   1.1489687e+01   2.4677780e+01   4.3641290e+00
   4.6627429e+01   6.4016310e+01   4.5700593e+00
   7.4012849e+01   7.3402482e+01   4.5526844e+00
   7.3364273e+01   7.5078424e+01   4.6610996e+00
   5.8284029e+00   2.2250941e+01   5.7545541e+00
   7.2007882e+01   7.4685049e+01   4.6548126e+00
   2.3643996e+01   2.8185469e+01   6.2713304e+00
   2.5232751e+01   3.0578474e+01   4.0990931e+00
   6.7860635e+01   6.0988854e+01   5.8522871e+00
   1.8732822e+01   2.6475740e+01   6.2642875e+00
   7.4076568e+01   7.5374124e+01   4.6630414e+00
   5.2070655e+01   4.4513233e+01   4.8360900e+00
   2.7788221e+01   3.3607315e+01   4.1428590e+00
   5.7322627e+00   2.2626354e+01   4.7372235e+00
   6.7690113e+01   6.0626116e+01   6.2531204e+00
   4.7828523e+01   4.4896065e+01   4.2057396e+00
   4.8672845e+01   4.1460195e+01   6.2437439e+00
   5.4861270e+01   6.1853340e+01   4.5659227e+00
   2.8008484e+01   5.1842546e+01   4.5047292e+00
   6.3143001e+01   5.5184029e+01   5.4765579e+00
   1.5549619e+01   3.8445450e+01   4.4603297e+00
   5.7898210e+01   6.9261070e+01   4.6126238e+00
   3.2419297e+01   5.1118381e+01   4.5045042e+00
   2.6549092e+01   2.9767061e+01   4.8658496e+00
   5.7798033e+00   2.2375293e+01   6.0066416e+00
   2.4656466e+01   4.4980935e+01   4.4872589e+00
   7.3320143e+01   7.5148305e+01   4.6584108e+00
   7.4737773e+01   7.5594310e+01   4.6809289e+00
   1.3035363e+01   3.5526762e+01   4.3962982e+00
   1.6637235e+01   3.7992442e+01   4.4537038e+00
   1.1780968e+01   2.4692116e+01   4.4488312e+00
   5.8484539e+00   2.3357637e+01   4.2794713e+00
   7.2470170e+01   7.4744109e+01   4.6588866e+00
   7.4737890e+01   7.5595904e+01   4.6793927e+00
   5.9202130e+01   6.9520575e+01   4.6141567e+00
   4.5449153e+01   4.3527971e+01   4.2056756e+00
   7.3499149e+01   7.5187786e+01   4.6601340e+00
   4.9754925e+01   6.5435845e+01   4.5822699e+00
   6.9872685e+01   6.6080268e+01   4.2394288e+00
   1.1977623e+01   2.4286797e+01   5.3327592e+00
   5.4594350e+01   4.6237393e+01   6.0618564e+00
   8.7126880e+00   2.8102269e+01   4.1682348e+00
   6.4551055e+01   7.0750269e+01   4.6260972e+00
   5.5830228e+01   4.9487093e+01   4.1094558e+00
   6.1743496e+01   7.0819263e+01   4.6268292e+00
   7.4021210e+01   7.3528711e+01   4.4948820e+00
   3.2926555e+01   5.5495899e+01   4.5222665e+00
   1.8914419e+01   4.2893667e+01   4.4829769e+00
   2.3328622e+01   2.8083882e+01   6.2551618e+00
   6.4804248e+01   5.7003976e+01   5.9806924e+00
   6.4114442e+00   2.3642302e+01   4.1486933e+00
   7.3772695e+01   7.1772474e+01   6.1223696e+00
   7.4594543e+01   7.4291724e+01   5.8155477e+00
   6.9649735e+01   7.3844156e+01   4.6483443e+00
   3.4986003e+01   3.8198418e+01   4.1958927e+00
   6.7758645e+01   7.2823471e+01   4.6425221e+00
   7.4729975e+01   7.5609722e+01   4.6643939e+00
   2.0662381e+01   3.7821365e+01   4.4236848e+00
   7.7967324e+00   2.7215824e+01   4.1407153e+00
   4.4425776e+01   6.2712080e+01   4.5621740e+00
   8.3803350e+00   2.8439583e+01   4.1699003e+00
   5.4211904e+01   4.5918419e+01   5.9902650e+00
   7.4737699e+01   7.5585181e+01   4.6925077e+00
   4.1620870e+01   6.1161912e+01   4.5512990e+00
   5.4991056e+01   6.8062654e+01   4.5978758e+00
   3.7905014e+01   4.7992631e+01   4.4913385e+00
   4.1278603e+01   5.3577960e+01   4.5166510e+00
   2.5484881e+01   2.9327037e+01   4.8468853e+00
   1.4576920e+01   2.5802820e+01   4.3263538e+00
   2.7012359e+01   5.1001631e+01   4.5020933e+00
   5.8631157e+01   6.7271227e+01   4.5992300e+00
   6.8493976e+01   6.2470029e+01   4.4402551e+00
   5.8134581e+00   2.2848575e+01   4.4804830e+00
   6.0719330e+00   2.2243082e+01   6.0372168e+00
   6.2583692e+01   6.0669358e+01   4.5174303e+00
   4.2218531e+01   3.8078723e+01   4.2346860e+00
   5.8679206e+00   2.2260149e+01   5.7333296e+00
   1.6715390e+01   4.0334574e+01   4.4730993e+00
   7.4341520e+01   7.4375366e+01   4.5982032e+00
   2.0541599e+01   2.7325232e+01   5.4035884e+00
   7.1949366e+01   7.4498979e+01   4.6530142e+00
   1.7767401e+01   4.1689706e+01   4.4765700e+00
   3.7611958e+01   3.4787749e+01   5.2215676e+00
   1.1470897e+01   2.4556282e+01   4.4988450e+00
   5.6021942e+01   6.8506021e+01   4.6020428e+00
   6.6646145e+00   2.3265977e+01   4.3164815e+00
   3.1727698e+01   4.4074704e+01   4.4807007e+00
   7.3882805e+01   7.3897505e+01   4.5920453e+00
   3.5904558e+01   4.6491584e+01   4.4869861e+00
   5.8412025e+00   2.3046669e+01   4.3268507e+00
   6.4269768e+00   2.2432554e+01   5.6180511e+00
   7.0981650e+01   7.0860919e+01   4.6053291e+00
   6.5839170e+01   5.8636263e+01   5.0454898e+00
   1.4674197e+01   2.5191427e+01   5.4003924e+00
   7.3892556e+01   7.2959963e+01   4.6727174e+00
   7.4721507e+01   7.5625190e+01   4.6625989e+00
   5.6277168e+01   6.8591027e+01   4.6045892e+00
   6.7364735e+01   7.2716067e+01   4.6466944e+00
   2.8642955e+01   3.4148973e+01   4.1544823e+00
   4.2986867e+01   5.4404517e+01   4.5197139e+00
   7.2756297e+01   7.3535728e+01   4.6489624e+00
   5.4484260e+01   4.7145573e+01   4.1865924e+00
   4.8769276e+01   4.1719997e+01   5.5051695e+00
   7.4693920e+01   7.5590779e+01   4.6643917e+00
   6.2487810e+00   2.4295847e+01   4.1417541e+00
   6.6458502e+01   6.4638735e+01   4.5279091e+00
   2.1995948e+01   2.7667715e+01   5.9959269e+00
   5.8610694e+01   5.2662799e+01   4.1872693e+00
   1.7934029e+01   2.6741469e+01   4.5797223e+00
   7.4618484e+01   7.4460106e+01   5.6839528e+00
   7.1382432e+01   7.4455430e+01   4.6534171e+00
   5.9663855e+01   6.9968679e+01   4.6207515e+00
   5.8093472e+00   2.2313508e+01   6.2449008e+00
   2.1018308e+01   2.9384765e+01   4.0588136e+00
   5.6943186e+00   2.2836015e+01   4.5985039e+00
   7.1556323e+00   2.6206250e+01   4.0569359e+00
   5.7108909e+00   2.2856572e+01   4.5208072e+00
   6.0346742e+01   5.2266941e+01   4.8964252e+00
   2.9576363e+01   3.1065384e+01   4.7976850e+00
   7.3812042e+01   7.5265672e+01   4.6631154e+00
   5.5293841e+01   6.8166236e+01   4.6005407e+00
   6.6647921e+01   5.9234258e+01   6.2768522e+00
   7.1750691e+01   7.1842646e+01   4.6182532e+00
   7.4720840e+01   7.5609215e+01   4.6641220e+00
   6.3173649e+01   5.4987789e+01   6.1857152e+00
   1.8995186e+01   2.6822556e+01   5.3208294e+00
   6.9863769e+01   7.3428544e+01   4.6466987e+00
   5.6065773e+01   6.3923031e+01   4.5789836e+00
   6.8054144e+01   6.1235411e+01   5.9109992e+00
   4.5635940e+01   6.3506069e+01   4.5658151e+00
   1.5583667e+01   2.5419360e+01   5.7031908e+00
   5.0911865e+01   4.6578117e+01   4.2019766e+00
   5.9525817e+01   5.1222847e+01   5.3197390e+00
   5.2098146e+01   4.5185312e+01   4.1855044e+00
   3.8737539e+01   3.5270507e+01   5.6002546e+00
   7.0202186e+01   7.4053460e+01   4.6490072e+00
   1.6903225e+01   3.3528042e+01   4.2010349e+00
   1.3833344e+01   3.6674646e+01   4.4292136e+00
   8.6131500e+00   2.8453326e+01   4.1717846e+00
   4.7864689e+01   4.9542346e+01   4.4900998e+00
   7.0129592e+01   6.4925029e+01   4.4450296e+00
   7.0575288e+01   7.4196907e+01   4.6492231e+00
   8.0766947e+00   2.7741762e+01   4.1618862e+00
   5.7915766e+00   2.2280357e+01   5.6174299e+00
   7.4746853e+01   7.5498292e+01   4.8511305e+00
   1.7175790e+01   2.9833763e+01   4.1343136e+00
   6.7136810e+00   2.5289755e+01   4.0778370e+00
   7.2304727e+01   6.8185508e+01   6.1551550e+00
   9.8026094e+00   2.3388129e+01   5.8729395e+00
   7.0280986e+01   7.4071200e+01   4.6500706e+00
   7.0107495e+01   6.5227319e+01   4.1870346e+00
   5.0479271e+01   4.2795524e+01   6.2457443e+00
   6.4137244e+00   2.2493239e+01   5.4196377e+00
   8.7776679e+00   2.3417329e+01   4.8580568e+00
   7.4738361e+01   7.5607972e+01   4.6658313e+00
   7.4071799e+01   7.2516883e+01   6.2364858e+00
   7.4700365e+01   7.5597063e+01   4.6644901e+00
   2.6049840e+01   2.9153852e+01   6.1930329e+00
   5.1286767e+01   6.4045590e+01   4.5684608e+00
   2.3154689e+01   2.8143173e+01   5.6607591e+00
   7.4739246e+01   7.5609962e+01   4.6674048e+00
   3.4477180e+01   3.9214410e+01   4.1968238e+00
   8.7921800e+00   2.3340420e+01   5.0677663e+00
   6.5091382e+01   5.8180520e+01   4.2400123e+00
   2.7808939e+01   3.0507789e+01   4.5016535e+00
   1.1322155e+01   2.4113658e+01   5.2504186e+00
   7.3554572e+01   7.5135229e+01   4.6592488e+00
   7.2426803e+01   7.2409559e+01   4.6072965e+00
   5.6946575e+00   2.2367334e+01   5.4393055e+00
   4.6761857e+01   5.9333019e+01   4.5446727e+00
   4.8289707e+01   6.4859183e+01   4.5762976e+00
   1.0212889e+01   2.3474782e+01   6.1875649e+00
   4.3447866e+01   6.1501076e+01   4.5556788e+00
   5.7348824e+00   2.2452685e+01   5.6392801e+00
   4.7380677e+01   4.0658199e+01   5.7138930e+00
   4.3892402e+01   5.7799355e+01   4.5333636e+00
   2.6531586e+01   5.0404773e+01   4.5032257e+00
   2.0478009e+01   4.4176951e+01   4.4866371e+00
   5.7961867e+00   2.2288914e+01   5.5821420e+00
   4.2017460e+01   3.7455559e+01   4.8506168e+00
   4.6184748e+01   6.3781150e+01   4.5685851e+00
   4.1003667e+01   5.6938440e+01   4.5284714e+00
   7.4736979e+01   7.5617561e+01   4.6638801e+00
   4.7110591e+01   4.1252455e+01   4.2462871e+00
   7.4722973e+01   7.5604908e+01   4.6645529e+00
   4.9888290e+01   6.0594278e+01   4.5539924e+00
   5.5080838e+01   6.7972788e+01   4.6019246e+00
   6.9721305e+01   6.5041625e+01   4.1200476e+00
   2.9976591e+01   5.3328256e+01   4.5130602e+00
   7.4578854e+01   7.5557417e+01   4.6639194e+00
   7.4523244e+01   7.5026613e+01   4.6633007e+00
   6.5734832e+01   7.1727814e+01   4.6268962e+00
   4.8531017e+01   5.2787195e+01   4.5077998e+00
   4.9050734e+01   6.2910043e+01   4.5620906e+00
   2.3775236e+01   2.8412101e+01   6.2718020e+00
   1.0445003e+01   2.3731482e+01   6.2719787e+00
   7.3067374e+01   7.0161528e+01   6.2883164e+00
   7.8301184e+00   2.6136940e+01   6.2862492e+00
   1.3006148e+01   3.5558581e+01   4.6069249e+00
   1.7000895e+01   2.6957548e+01   6.2744177e+00
   7.5159393e+00   2.6744680e+01   4.4880172e+00
   6.0142438e+00   2.2430145e+01   6.2723185e+00
   5.7808197e+00   2.2978232e+01   4.7652899e+00
   2.6156171e+01   5.0221831e+01   4.5835625e+00
   4.4513167e+01   6.2588779e+01   5.2269561e+00
   1.5606274e+01   3.8505692e+01   5.4058598e+00
   1.7247288e+01   2.9624065e+01   6.2808579e+00
   7.0560456e+00   2.5976887e+01   4.1539088e+00
   7.4196319e+01   7.5196468e+01   5.1937016e+00
   2.6101511e+01   3.3770184e+01   6.2835898e+00
   4.5792523e+01   5.5576371e+01   6.2561248e+00
   9.6558733e+00   2.3318201e+01   6.2718309e+00
   2.5746461e+01   4.4871924e+01   6.2388529e+00
   1.1623807e+01   2.4474858e+01   6.2725198e+00
   1.5778331e+01   2.5585671e+01   6.2718613e+00
   7.3164255e+01   7.0195159e+01   6.2884524e+00
   2.0510594e+01   4.4787294e+01   4.4974026e+00
   5.9551003e+00   2.3087380e+01   5.3595677e+00
   3.0414522e+01   3.9937101e+01   6.2913172e+00
   3.4114435e+01   3.3511574e+01   6.2749007e+00
   2.6951154e+01   3.4228830e+01   6.2838570e+00
   5.8116372e+01   4.9809478e+01   6.2875544e+00
   5.8088873e+00   2.2231633e+01   6.2722034e+00
   6.2319731e+00   2.2420657e+01   6.2722332e+00
   6.6896636e+01   7.2784897e+01   4.8891458e+00
   4.0460858e+01   4.8111750e+01   6.2915152e+00
   3.3315923e+01   3.8903009e+01   6.2884552e+00
   7.4737396e+01   7.5625736e+01   4.6640091e+00
   9.7798838e+00   2.4086001e+01   6.2734493e+00
   1.6964982e+01   2.8376878e+01   6.2787412e+00
   5.9994919e+01   5.8099467e+01   6.2790483e+00
   2.4124687e+01   2.8560639e+01   6.2718249e+00
   7.4714877e+00   2.3073925e+01   6.2727834e+00
   8.8584825e+00   2.3320086e+01   6.2721680e+00
   5.6238042e+01   6.8629114e+01   4.6859607e+00
   1.7985818e+01   3.5216216e+01   6.2747368e+00
   1.6422624e+01   4.0070339e+01   4.5668092e+00
   1.0930008e+01   3.2492243e+01   4.5837475e+00
   1.5355541e+01   2.5227895e+01   6.2715804e+00
   6.6957034e+01   6.2750463e+01   6.2645190e+00
   3.3729993e+01   4.0029140e+01   6.2902761e+00
   4.0148808e+01   3.6103454e+01   6.2756215e+00
   1.4791103e+01   3.7524824e+01   5.3195669e+00
   3.6456389e+01   3.5740873e+01   6.2783699e+00
   5.8667929e+00   2.2377671e+01   6.2723208e+00
   2.4844924e+01   3.3493246e+01   6.2839799e+00
   9.1952701e+00   2.3512578e+01   6.2722688e+00
   7.0974057e+00   2.6040607e+01   4.1968244e+00
   7.3384857e+00   2.5730932e+01   5.8923629e+00
   7.2942499e+01   7.2265808e+01   6.2413117e+00
   6.9536155e+00   2.3108838e+01   6.2732189e+00
   2.9166733e+01   3.6214419e+01   6.2863605e+00
   6.3778537e+00   2.2594539e+01   6.2724109e+00
   2.5350217e+01   4.8858854e+01   5.5458883e+00
   1.3915984e+01   3.1127781e+01   6.2764490e+00
   7.3960507e+01   7.2296253e+01   6.2579588e+00
   6.9476851e+00   2.2911579e+01   6.2728736e+00
   4.1251880e+01   6.1118318e+01   4.5643108e+00
   5.8357076e+00   2.2360962e+01   6.2723123e+00
   7.4668524e+01   7.5268247e+01   5.2695971e+00
   6.6292060e+00   2.2664034e+01   6.2723596e+00
   1.6319487e+01   3.9248013e+01   5.6064922e+00
   7.5070685e+00   2.6726661e+01   4.4902719e+00
   6.8933024e+01   7.1562763e+01   6.1455143e+00
   2.5904805e+01   2.9965077e+01   6.2735407e+00
   6.5682562e+01   7.1918296e+01   5.3972785e+00
   6.2784903e+00   2.3552391e+01   5.9191657e+00
   7.0370939e+00   2.2723822e+01   6.2722292e+00
   3.4883753e+01   5.6995194e+01   4.6803157e+00
   5.8277357e+01   4.9733568e+01   6.2870679e+00
   2.7952726e+01   3.0058170e+01   6.2718789e+00
   5.8374245e+00   2.2367312e+01   6.2723149e+00
   2.6657773e+01   4.4111932e+01   6.2450155e+00
   1.7138922e+01   2.6347144e+01   6.2725077e+00
   5.8851895e+00   2.3009876e+01   5.1919206e+00
   5.9415185e+01   6.9950834e+01   4.6194414e+00
   7.4486604e+01   7.5576352e+01   4.7617797e+00
   1.7907771e+01   4.1643660e+01   4.9609281e+00
   5.8708921e+00   2.2360013e+01   6.2723012e+00
   4.7277670e+01   4.7892359e+01   6.2917843e+00
   4.2235453e+01   5.9226034e+01   6.2581882e+00
   6.6156293e+01   6.0353637e+01   6.2771703e+00
   5.9149275e+00   2.2463082e+01   6.2723415e+00
   4.0082875e+01   4.7312004e+01   6.2931322e+00
   7.1079408e+01   7.4457791e+01   4.6462814e+00
   5.0279787e+01   6.5946119e+01   4.5829909e+00
   5.8781999e+00   2.2679040e+01   5.8516005e+00
   2.6158012e+01   3.9463786e+01   6.2899511e+00
   4.9250183e+01   5.8779342e+01   6.2570022e+00
   5.7543267e+00   2.2714827e+01   5.1951719e+00
   1.9908367e+01   2.7146987e+01   6.2720336e+00
   5.8446766e+00   2.2439966e+01   6.1905676e+00
   5.8293710e+00   2.2365150e+01   6.2723202e+00
   5.0256182e+01   6.5909791e+01   4.6457503e+00
   7.5536125e+00   2.6967909e+01   4.1237615e+00
   6.5044441e+00   2.2739902e+01   6.2727785e+00
   5.8866679e+00   2.3402578e+01   4.3633691e+00
   5.8409838e+00   2.2366589e+01   6.2723162e+00
   7.1396286e+01   7.1103354e+01   6.2796692e+00
   7.5498256e+00   2.2850967e+01   6.2721607e+00
   7.9977273e+00   2.4872054e+01   6.2722055e+00
   2.5872520e+01   2.9819952e+01   6.2731490e+00
   6.1378964e+00   2.2494188e+01   6.2723764e+00
   1.7010439e+01   3.3901095e+01   6.2796021e+00
   2.9071982e+01   3.2457778e+01   6.2775020e+00
   5.8302788e+00   2.2366090e+01   6.2723190e+00
   6.4249290e+01   6.3633323e+01   6.2588015e+00
   8.3422003e+00   2.8350791e+01   4.3067712e+00
   7.3265249e+01   7.2746690e+01   6.1981151e+00
   2.8661100e+01   3.4734666e+01   6.2833979e+00
   1.7950879e+01   2.6388491e+01   6.2718918e+00
   4.9108898e+01   4.1939120e+01   6.2804996e+00
   7.4617069e+01   7.5652132e+01   4.6679903e+00
   8.9028414e+00   2.3634542e+01   6.2728121e+00
   7.4738476e+01   7.5618969e+01   4.6643762e+00
   7.4737097e+01   7.5631718e+01   4.6819256e+00
   9.3243340e+00   2.4381894e+01   6.2747354e+00
   1.5732724e+01   2.7118478e+01   6.2765970e+00
   1.1371426e+01   3.3153432e+01   4.6325745e+00
   4.5020519e+01   6.2594229e+01   5.5171112e+00
   5.8289296e+00   2.2363496e+01   6.2723156e+00
   9.1965390e+00   2.9870280e+01   4.2005387e+00
   6.4378271e+00   2.4668892e+01   4.2225004e+00
   5.8810264e+00   2.2382659e+01   6.2723165e+00
   2.3574600e+01   3.1962148e+01   6.2816466e+00
   1.3101392e+01   2.4772497e+01   6.2720870e+00
   2.5464229e+01   4.9028523e+01   5.4682678e+00
   3.6759686e+01   5.8317041e+01   4.5379852e+00
   3.7217300e+01   3.5602504e+01   6.2773421e+00
   5.8758669e+00   2.2743506e+01   5.7076138e+00
   1.5064145e+01   2.6301669e+01   6.2744513e+00
   4.9091904e+01   6.5367626e+01   4.5768823e+00
   9.6287769e+00   3.0572364e+01   4.2283723e+00
   8.0172403e+00   2.7291576e+01   5.3180784e+00
   5.9369553e+00   2.2359479e+01   6.2722768e+00
   6.8750004e+01   7.3480806e+01   4.8860578e+00
   4.9111818e+01   5.5785055e+01   6.2665597e+00
   1.3186191e+01   3.1483552e+01   6.2316743e+00
   4.3053504e+01   3.7900261e+01   6.2771582e+00
   7.4635337e+01   7.4919551e+01   5.5509656e+00
   7.4378821e+01   7.5584432e+01   4.6637960e+00
   5.1509770e+01   6.3625936e+01   6.2771580e+00
   7.4752669e+01   7.5518619e+01   4.8975823e+00
   5.9670344e+00   2.2370630e+01   6.2722748e+00
   3.7417161e+01   4.4925488e+01   6.2936313e+00
   4.8348520e+01   5.2581602e+01   6.2864535e+00
   6.9529343e+00   2.5791256e+01   4.1065171e+00
   7.2899692e+01   7.1066363e+01   6.2883716e+00
   5.8241844e+00   2.2476636e+01   6.0167244e+00
   1.9923995e+01   2.7111252e+01   6.2719580e+00
   7.0467268e+00   2.3758708e+01   6.2735566e+00
   6.6835805e+00   2.4952132e+01   4.7643616e+00
   6.2563416e+01   7.1224050e+01   4.6367010e+00
   7.4164752e+01   7.4762050e+01   5.5644670e+00
   7.4611031e+01   7.4344808e+01   5.8343812e+00
   1.1316811e+01   3.3212572e+01   4.2517430e+00
   5.7627516e+00   2.2421499e+01   5.8414702e+00
   5.8281572e+00   2.2796569e+01   5.3703274e+00
   6.7231210e+00   2.2565781e+01   6.2721959e+00
   5.9930340e+01   6.4304647e+01   6.2726358e+00
   1.1066430e+01   2.4887492e+01   6.2747707e+00
   2.2554785e+01   4.0578526e+01   6.2456188e+00
   5.9063385e+00   2.2887175e+01   5.5492979e+00
   5.7445030e+00   2.2492772e+01   5.6098228e+00
   7.3160749e+01   7.1615118e+01   6.2802261e+00
   9.3195543e+00   2.9937103e+01   4.5234553e+00
   2.5343142e+01   2.9597373e+01   6.2730738e+00
   7.2293560e+00   2.6324907e+01   4.1427666e+00
   3.5145666e+01   4.1907579e+01   6.2920310e+00
   2.5155650e+01   4.0928097e+01   6.2779942e+00
   9.4330009e+00   2.5052667e+01   6.2759687e+00
   2.9369340e+01   5.2951851e+01   4.5130705e+00
   4.5708100e+01   6.0145285e+01   6.2927689e+00
   6.1684730e+00   2.4123882e+01   4.1514795e+00
   3.7258927e+01   3.5823218e+01   6.2778045e+00
   1.8938526e+01   4.2988702e+01   4.6647042e+00
   1.4924655e+01   3.0752510e+01   6.2829117e+00
   8.9600191e+00   2.9478614e+01   4.1789718e+00
   7.3720334e+00   2.2849363e+01   6.2722427e+00
   4.1100900e+01   6.1029909e+01   4.5588441e+00
   1.3556947e+01   2.5118665e+01   6.2726695e+00
   1.6988802e+01   4.0732068e+01   4.6331293e+00
   7.4084847e+01   7.2553872e+01   6.2340555e+00
   6.0000421e+00   2.2385377e+01   6.2722783e+00
   5.9303382e+00   2.2304631e+01   6.2722298e+00
   5.8099384e+00   2.2534496e+01   5.8336979e+00
   6.2740461e+00   2.4157372e+01   4.5867616e+00
   3.7500123e+01   5.8547050e+01   5.0309947e+00
   6.0040415e+00   2.3180325e+01   5.3999692e+00
   1.8670460e+01   4.0164460e+01   6.2760789e+00
   3.5172240e+01   3.3531163e+01   6.2738767e+00
   2.3325959e+01   2.8647677e+01   6.2726327e+00
   5.6193991e+01   6.3402860e+01   6.2801738e+00
   2.2285820e+01   2.7949656e+01   6.2719835e+00
   1.1089189e+01   3.2797296e+01   4.4303170e+00
   5.4333739e+01   4.8087868e+01   6.2881049e+00
   9.9525382e+00   3.1064360e+01   4.2999037e+00
   8.1436716e+00   2.7550389e+01   5.2571508e+00
   2.2588456e+01   3.9696511e+01   6.2658150e+00
   6.5288527e+01   7.0902676e+01   5.9378247e+00
   7.3901377e+01   7.3436206e+01   6.1081086e+00
   6.8729788e+01   6.2996504e+01   6.2661603e+00
   1.3541942e+01   2.4594051e+01   6.2716453e+00
   5.1186797e+01   6.3447242e+01   6.2789181e+00
   1.7177240e+01   2.8306703e+01   6.2785175e+00
   1.2505174e+01   2.5073016e+01   6.2733772e+00
   5.6598606e+01   4.8683749e+01   6.2872242e+00
   1.5301051e+01   2.9193681e+01   6.2810641e+00
   1.2283013e+01   3.3451855e+01   6.0425742e+00
   5.8494151e+00   2.2185487e+01   6.2721435e+00
   5.9262755e+00   2.2202771e+01   6.2721348e+00
   3.5384349e+01   4.8903920e+01   6.2641855e+00
   4.0588423e+01   4.7557402e+01   6.2930766e+00
   2.4103475e+01   3.6916499e+01   6.2891149e+00
   7.4427204e+01   7.4269827e+01   5.8829160e+00
   2.1135637e+01   3.4438097e+01   6.2870444e+00
   6.2168547e+01   7.0790497e+01   5.1175993e+00
   1.5068168e+01   3.8392557e+01   4.4640602e+00
   3.5440765e+01   3.3827352e+01   6.2743667e+00
   4.5636895e+01   4.7961625e+01   6.2925676e+00
   5.1815130e+01   6.6647771e+01   4.6619853e+00
   2.5425747e+01   2.8971787e+01   6.2716610e+00
   1.4443303e+01   2.5050442e+01   6.2718063e+00
   5.8748257e+00   2.2501876e+01   6.2077952e+00
   1.2109168e+01   2.4143841e+01   6.2717483e+00
   7.4589638e+01   7.5648980e+01   4.6561989e+00
   1.5718911e+01   2.6083594e+01   6.2731964e+00
   5.1390997e+01   6.5490544e+01   5.7666798e+00
   7.3048699e+01   7.4456214e+01   5.5195042e+00
   1.0788178e+01   3.2002860e+01   5.2086236e+00
   6.4578619e+01   6.9992164e+01   6.1382430e+00
   5.8294798e+00   2.2365082e+01   6.2723167e+00
   3.8598081e+01   3.5041033e+01   6.2742551e+00
   1.9306771e+01   3.3997454e+01   6.2864247e+00
   7.4521472e+01   7.5573067e+01   4.7901197e+00
   2.1892349e+01   4.1300191e+01   6.2329209e+00
   6.6162233e+00   2.2554118e+01   6.2722213e+00
   6.6377495e+01   7.2713141e+01   4.6399828e+00
   1.9752312e+01   2.7059563e+01   6.2719706e+00
   6.6029016e+01   7.2580912e+01   4.6374476e+00
   6.1613397e+01   7.0837935e+01   4.6202075e+00
   5.8510795e+00   2.2588168e+01   5.9128961e+00
   5.8918329e+00   2.2356531e+01   6.2722888e+00
   7.9010507e+00   2.3517044e+01   6.2737242e+00
   5.7985198e+00   2.2683860e+01   5.4645912e+00
   7.4271758e+01   7.3161731e+01   6.1716680e+00
   4.2300663e+01   3.7394009e+01   6.2767014e+00
   6.2469304e+00   2.2607825e+01   6.2726075e+00
   5.8297166e+00   2.2365271e+01   6.2723181e+00
   7.1118338e+01   7.4149838e+01   5.1830192e+00
   4.3406274e+01   3.8201669e+01   6.2774941e+00
   1.5621506e+01   3.8355642e+01   5.6277266e+00
   5.9686390e+01   6.5386168e+01   6.2889404e+00
   6.1082059e+00   2.3103784e+01   6.0620222e+00
   6.7984970e+00   2.5477549e+01   4.1041590e+00
   2.5818601e+01   3.1615531e+01   6.2786124e+00
   6.0611186e+00   2.2442438e+01   6.2723314e+00
   7.0787837e+01   6.5281440e+01   6.2600696e+00
   2.2153108e+01   3.2697397e+01   6.2840808e+00
   5.1451574e+01   6.6486287e+01   4.6374569e+00
   6.4564619e+01   6.8231221e+01   6.2897234e+00
   7.1750905e+01   7.2467425e+01   6.1647731e+00
   1.2926042e+01   2.6299282e+01   6.2768219e+00
   6.7680149e+01   6.4717307e+01   6.2592138e+00
   4.1503642e+01   3.6896806e+01   6.2762778e+00
   3.7135547e+01   5.7376870e+01   5.9262820e+00
   5.7525447e+00   2.3043694e+01   4.4929310e+00
   5.7912306e+00   2.2833459e+01   5.1188929e+00
   5.9250829e+00   2.3489613e+01   4.3574473e+00
   5.0251114e+01   4.5645904e+01   6.2872339e+00
   6.8700152e+01   7.3585845e+01   4.6417430e+00
   1.6803279e+01   3.9631755e+01   5.8309929e+00
   6.8154193e+01   6.1257112e+01   6.2737596e+00
   5.8796008e+00   2.2356231e+01   6.2722919e+00
   7.3593624e+01   7.1293964e+01   6.2870341e+00
   4.7492017e+01   5.2109843e+01   6.2872864e+00
   5.7678401e+00   2.2416958e+01   5.8747720e+00
   5.8191901e+00   2.2453892e+01   6.0452989e+00
   5.8373452e+00   2.2382927e+01   6.2717090e+00
   7.0102470e+01   6.5600468e+01   6.2594777e+00
   3.1807673e+01   3.8109271e+01   6.2881431e+00
   2.6807172e+01   2.9696169e+01   6.2720782e+00
   6.6942287e+01   6.0054602e+01   6.2794286e+00
   5.8611786e+00   2.2363370e+01   6.2723066e+00
   2.0367271e+01   3.8226397e+01   6.2546264e+00
   1.8496630e+01   2.6594523e+01   6.2719176e+00
   4.9405729e+01   5.4639637e+01   6.2776061e+00
   1.5112602e+01   2.5335366e+01   6.2718536e+00
   1.4559043e+01   3.5433672e+01   6.2749457e+00
   1.1433121e+01   2.4209936e+01   6.2721445e+00
   6.7033303e+00   2.2590967e+01   6.2722232e+00
   6.4874402e+01   6.8916278e+01   6.2764429e+00
   6.6173745e+01   7.2166924e+01   5.3402772e+00
   5.8291386e+00   2.2364296e+01   6.2723173e+00
   3.6100303e+01   3.6705916e+01   6.2808962e+00
   2.6881991e+01   3.8551684e+01   6.2904835e+00
   2.6207002e+01   5.0241512e+01   4.6407708e+00
   3.8447148e+01   4.0850146e+01   6.2878335e+00
   7.4545719e+00   2.3160007e+01   6.2731397e+00
   6.8945816e+01   7.2688574e+01   5.7231653e+00
   5.8200408e+00   2.2448296e+01   6.0607547e+00
   1.9206098e+01   4.2883261e+01   5.2903377e+00
   6.8676765e+01   7.3577859e+01   4.6390811e+00
   6.6817059e+00   2.2723547e+01   6.2724897e+00
   3.7420635e+01   3.8466737e+01   6.2835330e+00
   6.1592469e+00   2.2744934e+01   6.2722793e+00
   6.1014609e+01   7.0586173e+01   4.6357702e+00
   9.4591555e+00   3.0310758e+01   4.1894623e+00
   5.8133818e+00   2.2197776e+01   6.2721678e+00
   3.8430468e+01   5.7170404e+01   6.2340374e+00
   7.4615145e+01   7.5651329e+01   4.6697775e+00
   5.8790708e+01   5.0187437e+01   6.2870300e+00
   1.4186958e+01   3.6321006e+01   5.8304959e+00
   3.2903054e+01   3.2316927e+01   6.2728841e+00
   5.8505703e+00   2.2361597e+01   6.2723073e+00
   7.2239077e+01   7.4859910e+01   4.6756388e+00
   4.7494676e+01   4.7703957e+01   6.2916136e+00
   3.5200140e+01   5.1843162e+01   6.2502679e+00
   9.4512365e+00   3.0285245e+01   4.2206212e+00
   2.9619069e+01   3.3506301e+01   6.2795266e+00
   1.1108668e+01   3.2238379e+01   5.5432377e+00
   7.4696698e+01   7.5666526e+01   4.6619718e+00
   5.8483413e+00   2.2182858e+01   6.2721426e+00
   3.6978515e+01   5.2672237e+01   6.2498757e+00
   2.5513971e+01   2.9238220e+01   6.2721624e+00
   5.8287665e+00   2.2366036e+01   6.2676948e+00
   8.5761795e+00   2.2925266e+01   6.2718335e+00
   5.1835931e+01   6.5550170e+01   5.8552218e+00
   1.4183222e+01   2.4888352e+01   6.2717172e+00
   1.2759204e+01   3.2322432e+01   6.2369531e+00
   1.2080952e+01   2.4518871e+01   6.2722562e+00
   2.9014796e+01   3.0386084e+01   6.2716411e+00
   4.7263593e+01   6.4319242e+01   4.8273044e+00
   4.1743611e+01   6.0374021e+01   5.8280787e+00
   9.8459774e+00   2.3869688e+01   6.2727283e+00
   3.8792241e+01   5.8967314e+01   5.5235472e+00
   1.4622078e+01   3.3521519e+01   6.2250245e+00
   5.2540437e+01   5.3200634e+01   6.2884197e+00
   3.1172900e+01   5.3447999e+01   5.7590356e+00
   5.7907343e+00   2.2568400e+01   5.6744001e+00
   8.6646281e+00   2.3234846e+01   6.2721413e+00
   7.1259923e+01   6.6322223e+01   6.2600935e+00
   6.0088544e+00   2.2412283e+01   6.2722994e+00
   1.0275608e+01   2.4935499e+01   6.2753773e+00
   2.0426440e+01   4.4698338e+01   4.4953222e+00
   5.2114066e+01   6.5213551e+01   6.0553597e+00
   7.0710231e+01   6.7069278e+01   6.2634194e+00
   5.3176444e+01   5.9732058e+01   6.2567040e+00
   3.7704936e+01   3.5368385e+01   6.2762431e+00
   3.4295242e+01   3.6577886e+01   6.2822621e+00
   5.9570242e+01   6.9012367e+01   5.7500425e+00
   5.8293984e+00   2.2365225e+01   6.2723166e+00
   5.7667992e+00   2.2413256e+01   5.8773500e+00
   2.5766783e+01   2.9345723e+01   6.2721835e+00
   8.6965849e+00   2.3329989e+01   6.2724740e+00
   2.6042949e+01   3.0559566e+01   6.2752789e+00
   2.0364770e+01   3.0185624e+01   6.2802508e+00
   7.1236413e+01   7.3883624e+01   5.4775175e+00
   3.2426441e+01   3.7786913e+01   6.2868157e+00
   4.3594367e+01   4.0074612e+01   6.2815261e+00
   1.6777546e+01   2.6214678e+01   6.2723746e+00
   1.2562596e+01   3.3328946e+01   6.2561676e+00
   1.8523191e+01   2.6725202e+01   6.2721450e+00
   2.4738959e+01   3.0694642e+01   6.2772011e+00
   8.1697366e+00   2.5582143e+01   6.2359028e+00
   9.3484589e+00   3.0113295e+01   4.2258706e+00
   6.0019811e+00   2.2462394e+01   6.2724383e+00
   2.8299154e+01   3.0067084e+01   6.2715507e+00
   1.7900454e+01   3.5660128e+01   6.2615526e+00
   8.7742940e+00   2.4063085e+01   6.2743615e+00
   5.8847979e+01   5.7978371e+01   6.2774989e+00
   7.4533598e+01   7.5624507e+01   4.6847755e+00
   6.4524944e+00   2.2476898e+01   6.2722078e+00
   3.7336633e+01   5.8495080e+01   4.9430517e+00
   5.9305136e+00   2.3245275e+01   4.9058046e+00
   2.1765551e+01   2.7724169e+01   6.2719074e+00
   1.8539032e+01   2.6941526e+01   6.2727610e+00
   3.6136831e+01   3.7563819e+01   6.2827633e+00
   2.6123599e+01   3.0586382e+01   6.2752647e+00
   1.0269362e+01   2.4390826e+01   6.2739852e+00
   7.1915240e+01   7.0985882e+01   6.2858454e+00
   6.2981408e+00   2.4373928e+01   4.2235849e+00
   2.9420391e+01   5.1798165e+01   5.9536720e+00
   8.3064846e+00   2.7933929e+01   5.0827658e+00
   5.8378505e+00   2.2392026e+01   6.2575697e+00
   2.2601585e+01   3.5301214e+01   6.2877545e+00
   3.7727613e+01   5.8194970e+01   5.6168797e+00
   5.9533436e+00   2.2418838e+01   6.2723400e+00
   3.7989789e+01   5.5652197e+01   6.2894336e+00
   2.3090636e+01   3.3595705e+01   6.2853140e+00
   4.5471407e+01   6.2660581e+01   5.6653454e+00
   8.7715920e+00   2.5860776e+01   6.2650059e+00
   1.9245115e+01   4.0504328e+01   6.2695336e+00
   2.8793969e+01   3.2666647e+01   6.2783506e+00
   6.0704362e+01   5.4060283e+01   6.2894483e+00
   6.9428963e+01   7.0943212e+01   6.2532495e+00
   1.5422887e+01   2.5767872e+01   6.2725110e+00
   8.3127632e+00   2.3563970e+01   6.2735210e+00
   2.6627361e+01   4.2747370e+01   6.2678858e+00
   4.7655852e+01   6.4642515e+01   4.5722414e+00
   1.5042203e+01   3.8362492e+01   4.4531909e+00
   1.7335477e+01   2.6899296e+01   6.2738957e+00
   5.9501157e+01   5.7792639e+01   6.2798248e+00
   6.3141907e+00   2.3746504e+01   5.6729016e+00
   6.9107934e+01   6.3370255e+01   6.2646675e+00
   6.8644364e+00   2.2807763e+01   6.2725636e+00
   2.3508971e+01   4.2146506e+01   6.2366913e+00
   3.8450008e+01   3.5385292e+01   6.2754741e+00
   5.0098806e+01   5.4302650e+01   6.2810743e+00
   4.4944625e+01   6.3202437e+01   4.5585339e+00
   2.4752413e+01   3.9665055e+01   6.2862182e+00
   7.8381659e+00   2.4770147e+01   6.2673113e+00
   1.6840979e+01   2.6126990e+01   6.2721259e+00
   1.0654402e+01   2.3900984e+01   6.2720942e+00
   5.8517729e+00   2.2400845e+01   6.2717953e+00
   6.7931238e+01   7.3247969e+01   4.7685975e+00
   5.9681939e+01   6.9943784e+01   4.8526091e+00
   5.9753305e+00   2.3649617e+01   4.2537318e+00
   1.4723523e+01   2.5417665e+01   6.2721943e+00
   1.9438889e+01   4.3627489e+01   4.4845799e+00
   7.7006305e+00   2.3078311e+01   6.2724470e+00
   6.4163038e+01   7.1576671e+01   5.1291009e+00
   5.8293130e+00   2.2365321e+01   6.2717346e+00
   3.3905757e+01   5.6203785e+01   4.8828292e+00
   9.3807029e+00   3.0081463e+01   4.4254305e+00
   3.9331948e+01   5.0972130e+01   6.2668155e+00
   1.1233757e+01   2.4229202e+01   6.2726073e+00
   1.5929879e+01   2.9855530e+01   6.2820677e+00
   5.8627942e+00   2.2375800e+01   6.2723160e+00
   1.0066262e+01   2.7761370e+01   6.2329705e+00
   5.8305275e+00   2.2370447e+01   6.2669349e+00
   6.0724452e+00   2.2451329e+01   6.2723205e+00
   1.8444734e+01   4.2377820e+01   4.7630515e+00
   2.8013064e+01   3.0238730e+01   6.2722223e+00
   5.9420872e+00   2.2207009e+01   6.2721331e+00
   1.6222326e+01   2.5829363e+01   6.2719831e+00
   6.3092343e+00   2.4429913e+01   4.1520723e+00
   5.8604999e+00   2.2393945e+01   6.2723557e+00
   7.9093794e+00   2.2945585e+01   6.2721194e+00
   4.1898142e+01   3.7068743e+01   6.2762648e+00
   7.1380413e+01   7.2541995e+01   6.1240399e+00
   1.2381831e+01   3.3269520e+01   6.2039793e+00
   5.8328259e+00   2.2486680e+01   6.0377861e+00
   7.8732491e+00   2.3204337e+01   6.2726717e+00
   5.2168360e+01   4.4126097e+01   6.2820130e+00
   5.0521400e+01   4.8793736e+01   6.2912068e+00
   6.5260964e+01   7.2189027e+01   4.8350476e+00
   2.5720178e+01   3.3295253e+01   6.2828575e+00
   1.0140349e+01   2.4161879e+01   6.2730736e+00
   5.8825827e+00   2.3433183e+01   4.2781958e+00
   5.9223777e+00   2.2372060e+01   6.2722936e+00
   9.9430717e+00   3.0887589e+01   4.6722904e+00
   8.8675690e+00   2.3616328e+01   6.2728135e+00
   5.8293966e+00   2.2365277e+01   6.2722238e+00
   2.7736237e+01   2.9831342e+01   6.2715273e+00
   5.9126842e+00   2.2907069e+01   5.5374248e+00
   2.6730933e+01   3.1650742e+01   6.2777732e+00
   8.9381975e+00   2.9416964e+01   4.2401596e+00
   3.7535555e+01   5.0829223e+01   6.2566766e+00
   7.0947548e+01   6.5950030e+01   6.2596398e+00
   3.8629167e+01   5.7563337e+01   6.1881286e+00
   6.0270674e+01   5.3252195e+01   6.2894234e+00
   5.7566717e+00   2.3027348e+01   4.5471326e+00
   4.5690531e+01   4.4683839e+01   6.2891002e+00
   1.7828341e+01   2.6300744e+01   6.2718231e+00
   1.0326643e+01   2.4027064e+01   6.2727464e+00
   7.0674249e+00   2.5995481e+01   4.1632579e+00
   2.5693703e+01   3.3609345e+01   6.2835811e+00
   1.8974600e+01   2.7213496e+01   6.2730155e+00
   4.0541891e+01   5.3382349e+01   6.2517392e+00
   7.3836066e+00   2.5858494e+01   5.8093955e+00
   7.2269704e+01   7.2845113e+01   6.1223245e+00
   7.4769393e+00   2.6567785e+01   4.7273292e+00
   6.5008949e+00   2.2340581e+01   6.2720556e+00
   7.4632378e+01   7.5654299e+01   4.6699517e+00
   5.7612393e+00   2.3055521e+01   4.5085434e+00
   3.2560574e+01   3.4009328e+01   6.2779776e+00
   7.3354015e+01   7.0814777e+01   6.2898114e+00
   5.3038350e+01   4.9640476e+01   6.2906742e+00
   5.8257183e+00   2.2351012e+01   6.2723058e+00
   7.4327229e+01   7.5495129e+01   4.8170044e+00
   5.7665580e+01   6.8221898e+01   5.7690301e+00
   4.3638233e+01   6.2383610e+01   4.7921553e+00
   1.8345271e+01   3.9343715e+01   6.2615742e+00
   6.3684030e+00   2.2553304e+01   6.2723148e+00
   3.8766050e+01   3.9267817e+01   6.2840870e+00
   7.4666489e+01   7.5664528e+01   4.6626383e+00
   5.8420679e+00   2.2350764e+01   6.2723010e+00
   7.9930313e+00   2.3100759e+01   6.2724400e+00
   7.4693178e+01   7.5666988e+01   4.6604956e+00
   6.4395893e+00   2.4456102e+01   4.7103490e+00
