# Supplementary material for: Rethinking Colour Constancy
Source: PLoS One. 2015 Sep 10;10(9):e0135029. doi: 10.1371/journal.pone.0135029 (PMC4565710; doi:10.1371/journal.pone.0135029)
Supplement: S1 Dataset — (ZIP) [file pone.0135029.s002.zip › 5-TransitionMetamerReflectanceData/BtoN_20munsells/targetXYZ_6.txt]

   6.8525903e+01   8.0368743e+01   9.8567271e+00
   6.2838730e+01   6.1123460e+01   9.1659054e+00
   7.1743520e+01   8.1857134e+01   9.8710619e+00
   7.5083036e+01   8.2424990e+01   9.8787452e+00
   2.1270475e+01   5.1078031e+01   9.4484103e+00
   6.2733245e+00   2.7450739e+01   9.4756883e+00
   3.4939868e+01   3.8499407e+01   9.4327891e+00
   3.4715759e+01   3.6943199e+01   1.2730920e+01
   6.6116824e+00   2.6647616e+01   1.0427646e+01
   7.5741693e+01   8.3327416e+01   9.8869736e+00
   6.2008460e+00   2.6791542e+01   9.9993650e+00
   4.2466738e+01   6.8187760e+01   9.7043346e+00
   6.3740118e+00   2.6105841e+01   1.2608514e+01
   2.9017921e+01   4.2129373e+01   9.2470312e+00
   6.5519333e+00   2.7307686e+01   9.5360155e+00
   5.5792881e+01   7.5359175e+01   9.7863967e+00
   7.3914852e+01   7.6115310e+01   9.5406698e+00
   2.3205548e+01   5.3056326e+01   9.4998755e+00
   2.8977629e+01   5.6655745e+01   9.5647625e+00
   6.9364016e+01   7.4229280e+01   9.6895699e+00
   1.1270184e+01   3.3676233e+01   9.0914238e+00
   7.6383304e+01   8.3579746e+01   9.8892618e+00
   2.1395583e+01   3.1584050e+01   1.1163846e+01
   1.6127177e+01   4.4810086e+01   9.3200983e+00
   3.8116204e+01   3.8765793e+01   1.2367262e+01
   2.2666723e+01   3.1689510e+01   1.2600616e+01
   7.6260934e+01   8.3343313e+01   9.8785739e+00
   4.8781999e+01   4.8080134e+01   9.1415559e+00
   6.8607689e+01   8.0737418e+01   9.8497203e+00
   1.9164731e+01   3.2791151e+01   9.2345984e+00
   2.3208501e+01   3.7941551e+01   9.1137553e+00
   2.6262377e+01   3.3055247e+01   1.2722722e+01
   5.0456695e+01   7.2702680e+01   9.7607744e+00
   5.8808976e+01   7.6670540e+01   9.8106435e+00
   7.2516262e+01   8.1850681e+01   9.8670518e+00
   3.2183639e+01   3.5753728e+01   1.2344766e+01
   3.2588057e+01   4.9678703e+01   9.3849894e+00
   8.2256789e+00   3.1753553e+01   9.0395657e+00
   5.6011594e+01   7.5215212e+01   9.7942838e+00
   7.5459538e+01   8.3121829e+01   9.8842022e+00
   6.8252349e+01   7.6159033e+01   9.8161429e+00
   3.3066709e+01   3.7334821e+01   9.6105555e+00
   6.6809796e+01   7.6916289e+01   9.8254275e+00
   1.5240142e+01   3.0681610e+01   9.2851785e+00
   7.6396917e+01   8.3583164e+01   9.8892796e+00
   4.1617557e+01   6.2344894e+01   9.6383648e+00
   6.2393660e+00   2.6375361e+01   1.0882821e+01
   1.6723545e+01   3.7207346e+01   9.2160585e+00
   6.2184144e+00   2.6221689e+01   1.1581034e+01
   7.6307940e+01   8.3358052e+01   9.8709540e+00
   7.6397206e+01   8.3584120e+01   9.8894813e+00
   7.6261031e+01   8.3578288e+01   9.8783920e+00
   2.7536429e+01   3.9301696e+01   9.1104082e+00
   6.2572628e+00   2.6745808e+01   1.0062299e+01
   9.9630316e+00   2.7398395e+01   1.1210063e+01
   2.9797701e+01   5.9263197e+01   9.5767836e+00
   3.8322566e+01   5.6296967e+01   9.5655161e+00
   6.9625978e+01   6.7492005e+01   1.1182835e+01
   5.4565182e+01   6.5040629e+01   9.6921767e+00
   6.2842639e+01   7.7002270e+01   9.8108259e+00
   1.7311714e+01   3.9532982e+01   9.2567519e+00
   6.1146797e+01   7.7684417e+01   9.8241899e+00
   1.4216303e+01   2.8901989e+01   1.1172150e+01
   7.6110160e+01   8.2950116e+01   9.8494270e+00
   2.3205019e+01   3.7948019e+01   9.1145281e+00
   4.6083398e+01   4.4258267e+01   1.0368444e+01
   6.7348554e+00   2.6030424e+01   1.2689436e+01
   4.9715207e+01   4.7843273e+01   9.3167230e+00
   5.6146529e+01   7.5242569e+01   9.7949855e+00
   4.2332547e+01   4.1174414e+01   1.2591538e+01
   2.0754632e+01   4.2096197e+01   9.2569686e+00
   5.2044514e+01   7.3548041e+01   9.7685445e+00
   6.2078831e+00   2.6533928e+01   1.0470395e+01
   6.2331976e+00   2.6165170e+01   1.1709019e+01
   6.8934327e+01   7.9078949e+01   9.8404488e+00
   5.6402705e+01   7.5616093e+01   9.7930932e+00
   1.0697837e+01   2.7911484e+01   1.0527503e+01
   1.5645836e+01   3.0474458e+01   9.4573024e+00
   8.3632636e+00   3.2296724e+01   9.0426737e+00
   1.7910810e+01   3.1107569e+01   9.6166842e+00
   1.6965262e+01   3.6162246e+01   9.1554881e+00
   6.1609498e+00   2.6517647e+01   1.0507380e+01
   7.1691800e+01   7.7966343e+01   9.8148433e+00
   7.6204389e+01   8.3455717e+01   9.8880534e+00
   4.3564718e+01   4.1925910e+01   1.2611004e+01
   1.6773860e+01   4.1370501e+01   9.2565907e+00
   7.6099633e+01   8.3481094e+01   9.8876954e+00
   5.9067685e+01   6.2956235e+01   9.4398477e+00
   6.8319065e+01   6.5072315e+01   1.2775306e+01
   7.6397124e+01   8.3584138e+01   9.8894161e+00
   5.0998414e+01   6.2972281e+01   9.6662363e+00
   3.1705436e+01   3.7101634e+01   9.3260118e+00
   6.2561921e+00   2.6235616e+01   1.1805210e+01
   6.2308849e+01   6.1508542e+01   9.1646396e+00
   6.9950621e+01   6.8009926e+01   1.1082756e+01
   7.3285346e+00   2.6939823e+01   1.0240685e+01
   1.3849931e+01   4.1488351e+01   9.2613732e+00
   7.6302006e+01   8.3556898e+01   9.8875560e+00
   6.3654768e+00   2.7537156e+01   9.3711580e+00
   2.4010826e+01   3.5833900e+01   9.0696003e+00
   4.1938647e+01   5.8802534e+01   9.6034664e+00
   4.3709739e+01   6.7268141e+01   9.6977476e+00
   7.5654215e+01   8.3266338e+01   9.8832338e+00
   4.0479738e+01   6.7078838e+01   9.6742882e+00
   5.2655977e+01   7.1849475e+01   9.7503295e+00
   5.6134518e+01   7.5499616e+01   9.7914121e+00
   6.4527206e+01   7.9075862e+01   9.8408935e+00
   7.6377699e+01   8.3600281e+01   9.8835472e+00
   5.4313048e+01   6.8553986e+01   9.7334671e+00
   2.6261926e+01   3.3317289e+01   1.1554285e+01
   1.0535385e+01   3.0826052e+01   9.0520360e+00
   1.7009083e+01   4.0616006e+01   9.2561669e+00
   7.5516520e+01   8.2458001e+01   9.8720724e+00
   6.0841665e+01   7.7562665e+01   9.8208581e+00
   7.3471259e+00   2.6623878e+01   1.1024468e+01
   7.5112788e+01   8.2778202e+01   9.8816966e+00
   1.1271034e+01   3.7423579e+01   9.2492980e+00
   3.3657304e+01   3.6465810e+01   1.2400431e+01
   7.6397959e+01   8.3583682e+01   9.8934381e+00
   3.4527845e+01   6.0677375e+01   9.6161258e+00
   7.6261434e+01   8.3532329e+01   9.8891642e+00
   3.9427039e+01   6.6296345e+01   9.6804854e+00
   4.7961374e+01   7.0891191e+01   9.7434504e+00
   6.9776274e+01   6.8062130e+01   1.0347537e+01
   1.1256821e+01   3.7506435e+01   9.2491849e+00
   2.1732239e+01   3.3166799e+01   9.2749859e+00
   7.6346728e+01   8.3600325e+01   9.8806822e+00
   7.6372879e+01   8.3571266e+01   9.8892968e+00
   1.8930663e+01   4.8233267e+01   9.4145931e+00
   3.8190071e+01   3.9433680e+01   1.0380923e+01
   2.7012694e+01   5.4718042e+01   9.5371019e+00
   6.2343179e+01   7.8219916e+01   9.8220615e+00
   7.6341301e+01   8.3585054e+01   9.8840762e+00
   1.6438499e+01   2.9585562e+01   1.1548968e+01
   7.0476688e+01   8.1224297e+01   9.8685615e+00
   4.3821517e+01   4.2152103e+01   1.2300590e+01
   5.7242569e+01   5.7856685e+01   9.2802633e+00
   4.5830169e+01   7.0136557e+01   9.7299910e+00
   1.9674510e+01   3.4165998e+01   9.0595984e+00
   5.0255726e+01   4.7940162e+01   9.4560648e+00
   1.4389384e+01   2.8585977e+01   1.2715908e+01
   5.2261939e+01   5.6674034e+01   9.3044802e+00
   1.0361849e+01   3.5851147e+01   9.2246950e+00
   5.2980843e+01   5.5930937e+01   9.2954729e+00
   8.8131987e+00   3.2706646e+01   9.0660405e+00
   9.6823045e+00   3.1359629e+01   9.0731701e+00
   5.7966549e+01   7.6251302e+01   9.8030224e+00
   6.3149150e+00   2.6877536e+01   9.9192947e+00
   7.3640635e+00   3.0181629e+01   9.0469281e+00
   4.1609172e+01   4.2291777e+01   9.3498631e+00
   7.4372645e+01   7.5345455e+01   1.2729608e+01
   4.3206180e+01   6.1043376e+01   9.6390303e+00
   3.2220623e+01   3.8525846e+01   9.1288498e+00
   3.4869006e+01   6.3156477e+01   9.6392300e+00
   7.4902825e+01   8.3043420e+01   9.8825508e+00
   6.3530506e+01   7.8639151e+01   9.8398673e+00
   6.8529041e+01   7.8187406e+01   9.8372121e+00
   7.1866759e+01   7.8142055e+01   9.8161049e+00
   3.1249422e+01   3.6009962e+01   1.0217062e+01
   2.1598481e+01   5.0282569e+01   9.4611717e+00
   7.6326580e+01   8.3558137e+01   9.8891235e+00
   1.7101463e+01   3.9729525e+01   9.2575104e+00
   6.3758064e+00   2.6981869e+01   9.8197633e+00
   4.9770502e+01   4.8928058e+01   9.1189259e+00
   5.6747817e+01   7.0442722e+01   9.7530571e+00
   3.2242783e+01   6.0093009e+01   9.6091546e+00
   3.2923364e+01   3.7502663e+01   9.4208508e+00
   6.2151833e+00   2.6408865e+01   1.0789759e+01
   5.2174150e+01   6.3044856e+01   9.6639788e+00
   5.4100813e+01   6.7826637e+01   9.7258914e+00
   5.6392243e+01   7.5597539e+01   9.7943527e+00
   3.9804706e+01   4.1501022e+01   9.2878194e+00
   7.6396835e+01   8.3584035e+01   9.8894134e+00
   1.7512578e+01   3.0047427e+01   1.1345727e+01
   2.0597308e+01   4.7576246e+01   9.4028503e+00
   7.6397554e+01   8.3582640e+01   9.8924848e+00
   7.6020322e+01   8.3503132e+01   9.8750702e+00
   7.4139999e+01   7.8632301e+01   9.5016973e+00
   1.6465764e+01   4.4459026e+01   9.3262126e+00
   6.1565994e+00   2.6536548e+01   1.0736723e+01
   4.9301463e+01   7.1158053e+01   9.7426692e+00
   5.1067089e+01   6.5076618e+01   9.6944619e+00
   7.2774821e+01   7.2981409e+01   1.0584031e+01
   5.8570313e+01   7.0451103e+01   9.7595439e+00
   6.0915258e+01   5.6795354e+01   1.0737738e+01
   5.5720353e+01   7.4932472e+01   9.7920308e+00
   1.3069675e+01   3.3439059e+01   9.0450010e+00
   7.6396762e+00   2.6708030e+01   1.1044970e+01
   1.4785240e+01   2.8805154e+01   1.2264674e+01
   4.9748889e+01   6.3589066e+01   9.6742531e+00
   1.7774996e+01   4.3266092e+01   9.2835026e+00
   7.5332278e+01   8.1791013e+01   9.8159784e+00
   6.2435401e+01   5.8052600e+01   1.1878722e+01
   7.2009602e+01   7.3120646e+01   9.1919051e+00
   4.7309214e+01   7.1039335e+01   9.7412586e+00
   7.4764117e+01   7.7123231e+01   1.1283377e+01
   6.6366768e+00   2.6019726e+01   1.2578311e+01
   7.6323866e+01   8.3127477e+01   9.9393265e+00
   1.1704928e+01   2.9468963e+01   9.2787627e+00
   3.7186601e+01   4.1535053e+01   9.0873246e+00
   7.4601692e+01   8.2832302e+01   9.8841416e+00
   6.0120892e+01   7.7180864e+01   9.8201902e+00
   7.6329463e+01   8.3601216e+01   9.8788581e+00
   6.9089071e+00   2.8061818e+01   9.2522371e+00
   7.6363128e+01   8.3576032e+01   9.8883630e+00
   1.0217120e+01   2.7278618e+01   1.1912822e+01
   7.6397156e+01   8.3584209e+01   9.8893998e+00
   7.3557654e+01   8.2483823e+01   9.8790338e+00
   7.3729972e+01   8.2116884e+01   9.8732572e+00
   6.3974172e+01   7.7817936e+01   9.8153124e+00
   2.7729029e+01   5.7481525e+01   9.5492652e+00
   8.9022608e+00   2.8282015e+01   9.3608411e+00
   9.4950556e+00   3.1580250e+01   9.0615297e+00
   4.5501113e+01   5.1056446e+01   9.2841907e+00
   7.5570333e+01   8.1361006e+01   9.6448383e+00
   6.3166852e+00   2.6079881e+01   1.1932740e+01
   3.9661789e+01   4.9672541e+01   9.2790714e+00
   7.6393617e+01   8.3559210e+01   9.8980694e+00
   5.2468771e+01   5.0695491e+01   9.1819917e+00
   3.7389260e+01   6.4888389e+01   9.6622580e+00
   6.7268917e+00   2.6043363e+01   1.2583144e+01
   7.6020987e+00   3.0476513e+01   9.0652988e+00
   7.6397757e+01   8.3581691e+01   9.8943217e+00
   3.1799403e+01   3.5829887e+01   1.1360394e+01
   4.1892335e+01   6.4055018e+01   9.6605312e+00
   7.2448263e+01   8.1690139e+01   9.8675209e+00
   7.3255257e+01   8.2275234e+01   9.8770592e+00
   5.3549408e+01   7.3299601e+01   9.7718667e+00
   5.0655320e+01   6.3171814e+01   9.6680994e+00
   1.3188649e+01   2.9138881e+01   9.9023441e+00
   4.9322685e+01   4.5873058e+01   1.2568162e+01
   5.0483463e+01   7.2800082e+01   9.7495279e+00
   4.1804739e+01   6.7831427e+01   9.6987700e+00
   7.6050407e+01   8.3094872e+01   9.8776168e+00
   1.1658029e+01   2.7814997e+01   1.1813734e+01
   1.4254602e+01   2.8861509e+01   1.1333184e+01
   5.1600375e+01   7.3252561e+01   9.7682826e+00
   3.2653551e+01   4.7687551e+01   9.2973924e+00
   3.2134424e+01   5.9782686e+01   9.6060157e+00
   3.7165723e+01   5.5504786e+01   9.5474238e+00
   3.0062069e+01   5.0799173e+01   9.4416235e+00
   4.1879985e+01   6.6240360e+01   9.6839296e+00
   1.8350538e+01   4.7672681e+01   9.3832378e+00
   3.3287693e+01   6.2054101e+01   9.6138525e+00
   1.4448904e+01   3.4754702e+01   9.0968909e+00
   2.5158265e+01   3.9915830e+01   9.2151482e+00
   7.4617193e+01   7.5860280e+01   1.2868242e+01
   3.1408393e+01   5.7976287e+01   9.5813366e+00
   7.5922810e+01   8.1633649e+01   9.8256782e+00
   6.4038846e+01   7.8709824e+01   9.8441132e+00
   7.4695048e+01   8.2962790e+01   9.8821545e+00
   3.6766613e+01   4.9624342e+01   9.3197165e+00
   6.1863524e+00   2.6385353e+01   1.1166541e+01
   4.1605504e+01   4.9840031e+01   9.2739349e+00
   4.9866853e+01   6.1800210e+01   9.6463990e+00
   1.0532131e+01   3.5566706e+01   9.2180217e+00
   7.5824128e+01   8.3340518e+01   9.8858102e+00
   1.4139530e+01   3.0172382e+01   9.3219943e+00
   5.5108622e+01   6.9133707e+01   9.7396778e+00
   1.1033756e+01   3.7053735e+01   9.2451574e+00
   2.5302875e+01   5.5123304e+01   9.5323888e+00
   7.6368168e+01   8.3583691e+01   9.8868835e+00
   7.5688943e+01   8.2167472e+01   9.8140978e+00
   2.4299299e+01   3.3236125e+01   9.9012925e+00
   5.2060758e+01   7.3594960e+01   9.7595539e+00
   7.4870629e+01   7.8455896e+01   9.7081730e+00
   7.6074412e+01   8.3379022e+01   9.8873676e+00
   5.4308244e+01   6.8021058e+01   9.7279534e+00
   6.2159471e+00   2.6287400e+01   1.1498206e+01
   5.9636072e+01   6.8568707e+01   9.7356130e+00
   6.7143759e+00   2.6230851e+01   1.1685527e+01
   7.5485056e+01   7.8172827e+01   1.2863571e+01
   4.8148974e+01   7.1526333e+01   9.7445890e+00
   7.5057153e+01   7.9131874e+01   9.5603388e+00
   7.0753703e+00   2.9166647e+01   9.1315827e+00
   6.1756143e+01   7.7921856e+01   9.8305777e+00
   1.2274102e+01   3.5318038e+01   9.1977304e+00
   5.2428687e+01   6.6680365e+01   9.7135082e+00
   6.3455903e+00   2.6099415e+01   1.1836851e+01
   6.6055538e+00   2.6016563e+01   1.2544309e+01
   3.3891059e+01   6.1438164e+01   9.6282309e+00
   6.9979096e+01   8.1229843e+01   9.8617563e+00
   4.5667117e+01   7.0158017e+01   9.7261328e+00
   3.6542986e+01   5.6346421e+01   9.5568030e+00
   2.4257847e+01   3.7048333e+01   9.0547830e+00
   2.2375429e+01   3.1563676e+01   1.2719665e+01
   4.3686424e+01   6.8997565e+01   9.7105934e+00
   7.3181839e+01   7.3354796e+01   1.1509370e+01
   2.5107499e+01   3.3124246e+01   1.0668961e+01
   1.0040204e+01   2.7077357e+01   1.2608568e+01
   1.3095026e+01   3.1841031e+01   9.0545834e+00
   6.6578261e+01   6.2773816e+01   1.2759054e+01
   7.6354816e+01   8.3564235e+01   9.8891620e+00
   4.5961752e+01   7.0308769e+01   9.7299496e+00
   7.5676368e+01   8.3385056e+01   9.8727912e+00
   6.3861805e+00   2.5980279e+01   1.2665204e+01
   1.3020159e+01   2.8226752e+01   1.2016622e+01
   6.9849474e+00   2.6256706e+01   1.1896306e+01
   6.6955326e+00   2.8394935e+01   9.2406759e+00
   7.4959409e+01   8.3125171e+01   9.8709713e+00
   1.0162599e+01   3.5494850e+01   9.2170077e+00
   2.6961728e+01   5.6609564e+01   9.5555602e+00
   1.9968556e+01   3.1632904e+01   9.9431557e+00
   7.5939267e+01   8.1585351e+01   9.9484779e+00
   5.1833756e+01   7.1864532e+01   9.7502098e+00
   9.2798151e+00   2.6821140e+01   1.2608092e+01
   5.6061282e+01   5.3510032e+01   9.2625272e+00
   6.7361221e+01   8.0222994e+01   9.8506279e+00
   7.6394023e+01   8.3583152e+01   9.8893812e+00
   8.0101530e+00   2.9741721e+01   9.0781940e+00
   4.4920727e+01   6.9771103e+01   9.7104795e+00
   1.6623282e+01   3.4669366e+01   9.0483918e+00
   7.3624731e+01   8.2654541e+01   9.8624370e+00
   1.7777389e+01   3.0245383e+01   1.1056308e+01
   1.3693426e+01   4.0226193e+01   9.2543044e+00
   7.6308179e+01   8.3550291e+01   9.8891710e+00
   5.8756845e+01   6.3012178e+01   9.4705627e+00
   6.4099636e+00   2.5966773e+01   1.2689257e+01
   1.9317743e+01   3.9008141e+01   9.2417731e+00
   6.4460304e+01   6.6864334e+01   9.3477252e+00
   6.2687974e+01   7.8166787e+01   9.8351340e+00
   7.3489402e+01   8.2525037e+01   9.8770890e+00
   6.6237406e+01   6.5035132e+01   9.1803904e+00
   3.7035514e+01   5.6005056e+01   9.5538448e+00
   7.2663077e+01   8.1662410e+01   9.8683681e+00
   3.6393333e+01   3.8078470e+01   1.1513590e+01
   4.1065158e+01   4.0523253e+01   1.2105701e+01
   1.0562205e+01   3.0225100e+01   9.1289541e+00
   4.4452168e+01   6.9444751e+01   9.7167250e+00
   3.4806101e+01   4.7430235e+01   9.2700248e+00
   2.3101600e+01   5.0115312e+01   9.4583882e+00
   7.6396795e+01   8.3583998e+01   9.8894183e+00
   4.8649771e+01   4.6119759e+01   1.0291593e+01
   7.6397117e+01   8.3584295e+01   9.8893751e+00
   1.5070021e+01   2.8925216e+01   1.2183565e+01
   6.3731808e+01   7.8568833e+01   9.8413887e+00
   1.8450658e+01   3.0607184e+01   1.0780748e+01
   7.6397250e+01   8.3573937e+01   9.8988944e+00
   5.2456576e+01   5.3392814e+01   9.2305549e+00
   6.8558048e+00   2.6403449e+01   1.1254824e+01
   7.3692955e+01   7.8692043e+01   9.6282101e+00
   8.5553220e+00   2.6855415e+01   1.1445820e+01
   7.6389971e+01   8.3589793e+01   9.8873328e+00
   7.6514925e+01   8.3314681e+01   1.0690795e+01
   1.6147985e+01   2.9630003e+01   1.1094718e+01
   5.8868619e+01   7.3527915e+01   9.7783944e+00
   7.6351358e+01   8.3573352e+01   9.8879625e+00
   5.8076709e+01   5.3677722e+01   1.1257613e+01
   1.5806662e+01   3.0323525e+01   9.6248971e+00
   6.2377526e+01   7.8188328e+01   9.8330951e+00
   6.1752672e+00   2.6762562e+01   1.0031468e+01
   7.1949082e+01   8.1961139e+01   9.8710653e+00
   9.4692609e+00   2.9740058e+01   9.1538529e+00
   1.2468747e+01   3.7321136e+01   9.2461048e+00
   1.0718981e+01   3.6400376e+01   9.2356616e+00
   7.1214767e+00   2.9145165e+01   9.1364823e+00
   7.6303987e+01   8.3591052e+01   9.8791059e+00
   7.4786149e+01   8.3016972e+01   9.8809491e+00
   9.4094712e+00   2.8724830e+01   9.2675962e+00
   7.7602135e+00   2.8730797e+01   9.2390872e+00
   3.4504501e+01   3.8955142e+01   9.2728674e+00
   1.2929587e+01   2.8061582e+01   1.2708869e+01
   7.5964744e+01   8.3421786e+01   9.8881537e+00
   1.2893444e+01   2.8072320e+01   1.2558138e+01
   7.6394362e+01   8.3582969e+01   9.8894124e+00
   2.1848454e+01   3.1868972e+01   1.0821529e+01
   7.6227936e+01   8.3525520e+01   9.8883286e+00
   7.5785040e+01   8.3406031e+01   9.8777122e+00
   1.8854977e+01   4.7995368e+01   9.4120618e+00
   7.2366131e+01   8.2186991e+01   9.8585840e+00
   7.6347417e+01   8.3557101e+01   9.8891686e+00
   1.0663982e+01   3.6377799e+01   9.2348947e+00
   6.2774492e+00   2.6179006e+01   1.1501497e+01
   7.3128207e+01   7.8082167e+01   9.6388177e+00
   5.2366778e+01   6.4708698e+01   9.6900811e+00
   3.2428000e+01   5.8947726e+01   9.5943727e+00
   6.3794502e+00   2.6032547e+01   1.2697889e+01
   5.1855456e+01   4.7851668e+01   1.2312167e+01
   1.1876569e+01   3.8556349e+01   9.2543998e+00
   6.4206115e+00   2.7676952e+01   9.3134764e+00
   7.6397410e+01   8.3583950e+01   9.8905958e+00
   5.3703581e+01   7.4252120e+01   9.7812183e+00
   6.3274561e+01   7.8573713e+01   9.8344792e+00
   4.5858537e+01   7.0298982e+01   9.7201084e+00
   1.7378312e+01   3.6361162e+01   9.1611191e+00
   7.6402243e+01   8.3571540e+01   9.9249078e+00
   9.8098637e+00   2.6995252e+01   1.2652749e+01
   4.2587850e+01   4.1663809e+01   1.1318854e+01
   4.3457873e+01   4.3110689e+01   9.5611103e+00
   7.6395137e+01   8.3583584e+01   9.8893745e+00
   4.7903165e+01   6.2840653e+01   9.6644273e+00
   7.6397191e+01   8.3584135e+01   9.8894216e+00
   6.5687611e+01   6.4078933e+01   9.1644970e+00
   6.9095655e+01   8.0902315e+01   9.8568989e+00
   1.6133323e+01   3.9245102e+01   9.2564899e+00
   3.2447676e+01   6.1330544e+01   9.6175558e+00
   8.8171055e+00   2.9051372e+01   9.2400761e+00
   7.6004879e+01   8.1530719e+01   1.0266526e+01
   1.0440705e+01   3.0734022e+01   9.0543398e+00
   1.3087354e+01   3.3615087e+01   9.0498668e+00
   7.5528597e+01   8.3334549e+01   9.8716924e+00
   6.6549180e+01   7.9949525e+01   9.8359991e+00
   3.9977316e+01   4.0485380e+01   1.0308256e+01
   7.6416639e+01   8.3561487e+01   1.0002352e+01
   7.6363220e+01   8.3574337e+01   9.8887933e+00
   1.2029687e+01   2.8243202e+01   1.0857500e+01
   1.1231268e+01   2.7530096e+01   1.2418676e+01
   6.6691255e+01   6.4926470e+01   9.3004092e+00
   5.1866889e+01   5.7486645e+01   9.3795546e+00
   7.6386941e+01   8.3574284e+01   9.8893341e+00
   7.3655288e+00   2.8538208e+01   9.2422239e+00
   6.3886421e+01   6.8037876e+01   9.5686702e+00
   6.0945369e+01   7.7592929e+01   9.8240260e+00
   2.9504684e+01   3.7056229e+01   9.1856068e+00
   8.2507608e+00   2.7191074e+01   1.0318663e+01
   7.4753887e+01   8.1035169e+01   9.8071262e+00
   7.5856293e+01   8.1618416e+01   9.7179768e+00
   6.4330350e+01   7.7495188e+01   9.8223653e+00
   7.2907410e+01   8.1880747e+01   9.8696115e+00
   4.8847496e+01   4.5994683e+01   1.0971282e+01
   6.3938600e+00   2.7635632e+01   9.3276844e+00
   6.7837284e+01   6.4853287e+01   1.1523034e+01
   2.2780238e+01   5.2701063e+01   9.4762525e+00
   7.5734684e+01   8.3353483e+01   9.8854147e+00
   7.2344168e+01   8.1844419e+01   9.8610272e+00
   7.5629769e+01   8.3324810e+01   9.8835011e+00
   7.6202210e+01   8.3518884e+01   9.8878308e+00
   7.6346451e+01   8.3308332e+01   9.8854139e+00
   5.3349201e+01   7.4147066e+01   9.7787692e+00
   3.5313773e+01   5.8412476e+01   9.5887735e+00
   1.2628762e+01   3.9539865e+01   9.2542068e+00
   7.4243679e+01   8.2552381e+01   9.8773174e+00
   6.7527837e+01   8.0222250e+01   9.8557456e+00
   6.3716722e+01   7.8744320e+01   9.8379996e+00
   6.8771599e+01   6.7181448e+01   9.4674118e+00
   1.3204264e+01   3.3741142e+01   9.0534397e+00
   3.3742338e+01   6.2297024e+01   9.6307362e+00
   1.2347115e+01   3.9341821e+01   9.2540610e+00
   2.6393788e+01   3.3584179e+01   1.0936206e+01
   5.4395336e+01   7.3234737e+01   9.7659751e+00
   5.8579316e+01   7.6569427e+01   9.8089099e+00
   7.5348159e+01   8.1869570e+01   9.8249099e+00
   7.6287888e+01   8.3521685e+01   9.8886094e+00
   7.6168663e+01   8.3527498e+01   9.8827337e+00
   2.3783699e+01   5.3623218e+01   9.5098548e+00
   9.7067484e+00   2.6977069e+01   1.2551239e+01
   7.6299363e+01   8.3550269e+01   9.8887864e+00
   7.5589759e+01   8.3083860e+01   9.8848108e+00
   7.6348322e+01   8.3440430e+01   9.8737224e+00
   3.5154846e+01   6.3405444e+01   9.6391690e+00
   7.6371770e+01   8.3544975e+01   9.8881982e+00
   7.6366735e+01   8.3573613e+01   9.8892309e+00
   6.3266871e+00   2.7098672e+01   9.6790426e+00
   7.3659299e+01   8.2499617e+01   9.8793587e+00
   6.4489379e+00   2.5970475e+01   1.2707312e+01
   6.9073844e+01   8.0503055e+01   9.8485498e+00
   7.4595408e+01   7.9092815e+01   9.4272799e+00
   5.5036561e+01   7.4976633e+01   9.7877542e+00
   2.2325686e+01   3.2256749e+01   1.0304993e+01
   7.5583702e+01   7.9863578e+01   1.0684444e+01
   1.1190467e+01   3.3127446e+01   9.0550049e+00
   6.5321134e+01   7.9429874e+01   9.8381486e+00
   2.9055739e+01   3.5165331e+01   9.9866639e+00
   7.6377582e+01   8.3423703e+01   9.9370591e+00
   3.8777290e+01   6.5971745e+01   9.6596009e+00
   8.4943468e+00   3.2147381e+01   9.0435296e+00
   7.6449435e+01   8.1454824e+01   1.2456968e+01
   2.0163358e+01   3.1143301e+01   1.1160226e+01
   6.0666641e+01   6.8558062e+01   9.7254178e+00
   4.8298513e+01   4.7465868e+01   9.2119989e+00
   4.6057234e+01   7.0367635e+01   9.7305982e+00
   3.8316256e+01   3.9611605e+01   1.0153037e+01
   6.3059314e+01   7.2151786e+01   9.7780690e+00
   7.6400246e+01   8.3577263e+01   9.9101728e+00
   5.5088282e+01   7.4727124e+01   9.7889116e+00
   5.5792780e+01   5.4973949e+01   9.1111346e+00
   6.1701764e+01   5.7039204e+01   1.2496605e+01
   7.4875279e+01   7.7951527e+01   1.0409013e+01
   2.2938679e+01   5.2863160e+01   9.4802682e+00
   2.0636268e+01   3.1818287e+01   1.0010454e+01
   6.4128394e+00   2.5965784e+01   1.2711143e+01
   7.5915102e+01   8.3468667e+01   9.8739718e+00
   7.6608124e+01   8.2658975e+01   1.1749339e+01
   2.8461872e+01   5.8092552e+01   9.5675844e+00
   2.3771511e+01   5.3600985e+01   9.5100982e+00
   5.7587802e+01   5.3363248e+01   1.0839607e+01
   7.5312810e+01   8.3124566e+01   9.8825481e+00
   7.0511791e+01   6.8274780e+01   1.2607213e+01
   4.2980287e+01   6.8525894e+01   9.7077625e+00
   5.9519954e+01   5.5957780e+01   9.6115816e+00
   4.9099834e+01   7.0678980e+01   9.7382858e+00
   7.6390138e+01   8.3581691e+01   9.8893790e+00
   5.3130318e+01   7.0928597e+01   9.7413128e+00
   7.6206201e+01   8.3446155e+01   9.8882290e+00
   1.1346461e+01   3.1608852e+01   9.0717796e+00
   1.9204613e+01   4.8702307e+01   9.4065314e+00
   6.6826470e+00   2.6068171e+01   1.2354189e+01
   5.6826836e+01   5.8430484e+01   9.3043779e+00
   1.2320297e+01   2.7893607e+01   1.2461641e+01
   7.5791261e+01   8.3344739e+01   9.8872070e+00
   2.6764286e+01   3.7074904e+01   1.2735227e+01
   5.3946475e+01   7.4520368e+01   9.7686455e+00
   1.1829804e+01   3.8516654e+01   9.2608410e+00
   1.1533534e+01   2.7769385e+01   1.2713143e+01
   3.1067219e+01   6.0104928e+01   1.0384757e+01
   4.0246968e+01   4.2050999e+01   1.2743871e+01
   4.8529538e+01   7.1782742e+01   9.7409390e+00
   2.9852047e+01   5.8135732e+01   1.1986221e+01
   2.0876209e+01   4.9974295e+01   1.1242585e+01
   9.3762672e+00   3.4219168e+01   9.2795758e+00
   3.1412518e+01   3.7717988e+01   1.2735856e+01
   6.2663070e+00   2.7272590e+01   9.8357778e+00
   6.9323147e+01   8.1039549e+01   9.8471557e+00
   3.9794440e+01   6.6604179e+01   9.8341477e+00
   1.8551540e+01   3.0493875e+01   1.2716376e+01
   7.1047481e+01   7.8673539e+01   1.2800605e+01
   8.3949176e+00   3.1124121e+01   1.1767415e+01
   1.0764649e+01   2.7498864e+01   1.2712856e+01
   7.5839296e+01   7.9198937e+01   1.2896988e+01
   1.4016585e+01   2.8637534e+01   1.2714359e+01
   5.9174431e+01   7.6101735e+01   1.1590459e+01
   7.1412621e+00   2.9686172e+01   9.0926478e+00
   6.1567497e+00   2.6636222e+01   1.0566721e+01
   6.3961960e+00   2.6102345e+01   1.2710472e+01
   3.8855105e+01   6.5282407e+01   1.1519469e+01
   1.1648993e+01   2.8402685e+01   1.2715191e+01
   7.5486891e+01   8.1422587e+01   1.2419187e+01
   6.3817102e+00   2.6109832e+01   1.2640315e+01
   8.7105427e+00   3.1576055e+01   1.2154250e+01
   4.3157188e+01   5.3509851e+01   1.2772518e+01
   2.9534018e+01   3.4625955e+01   1.2725559e+01
   2.5820265e+01   5.5562138e+01   1.0125225e+01
   7.3369909e+00   2.6447082e+01   1.2710973e+01
   4.2515495e+01   4.5609286e+01   1.2753678e+01
   7.5671113e+01   7.8722426e+01   1.2908675e+01
   3.4296697e+01   6.2807361e+01   9.7132716e+00
   8.2150152e+00   2.6809316e+01   1.2711415e+01
   4.7705007e+01   4.4901705e+01   1.2748811e+01
   6.4777656e+01   7.9224843e+01   9.8899920e+00
   6.5080473e+00   2.6152881e+01   1.2710585e+01
   6.4776766e+00   2.6132418e+01   1.2710510e+01
   1.2974856e+01   2.8572585e+01   1.2716221e+01
   3.6422477e+01   3.8262512e+01   1.2733693e+01
   7.6276373e+01   8.1273744e+01   1.2603232e+01
   1.7802154e+01   4.1337627e+01   1.2755933e+01
   1.1573180e+01   2.8046027e+01   1.2712909e+01
   2.5649997e+01   3.7505652e+01   1.2736510e+01
   3.3455148e+01   3.6471127e+01   1.2729476e+01
   6.3977977e+01   7.8676022e+01   1.0643754e+01
   5.7990920e+01   7.5170388e+01   1.1995825e+01
   1.9574821e+01   4.9117930e+01   9.5041320e+00
   6.0803766e+01   6.0177314e+01   1.2784460e+01
   6.4336091e+00   2.6100727e+01   1.2710607e+01
   2.9163787e+01   3.4738172e+01   1.2725579e+01
   7.7906431e+00   3.0438711e+01   1.0578776e+01
   4.1708786e+01   6.1546595e+01   1.2842171e+01
   2.8092989e+01   3.5911498e+01   1.2732069e+01
   1.1112662e+01   3.6054854e+01   1.1959344e+01
   3.0466962e+01   3.9865508e+01   1.2741596e+01
   7.6499995e+01   8.1824820e+01   1.2370708e+01
   6.3932344e+00   2.6105096e+01   1.2703550e+01
   1.9399132e+01   3.0844952e+01   1.2717735e+01
   7.4640083e+01   8.3020603e+01   9.8721311e+00
   6.2897979e+00   2.6231164e+01   1.1975852e+01
   1.7568717e+01   4.6098326e+01   1.1018903e+01
   7.5370632e+01   7.8298582e+01   1.2911779e+01
   8.1366010e+00   3.1847470e+01   9.0659152e+00
   8.6736014e+00   2.6923030e+01   1.2712473e+01
   4.6639953e+01   4.4206059e+01   1.2747347e+01
   2.1572553e+01   3.6269817e+01   1.2733631e+01
   7.5657564e+01   8.3246171e+01   1.0409326e+01
   6.4905416e+01   6.5540744e+01   1.2798302e+01
   8.0731985e+00   2.6879308e+01   1.2712242e+01
   7.6283017e+01   8.3585907e+01   9.8970588e+00
   5.1061517e+01   7.3103201e+01   9.7511117e+00
   9.2259160e+00   3.3959717e+01   9.2114705e+00
   3.7007141e+01   3.8311281e+01   1.2733762e+01
   3.3013426e+01   3.7096468e+01   1.2731879e+01
   3.6233545e+01   6.1509837e+01   1.2825571e+01
   6.7649977e+00   2.6183266e+01   1.2710959e+01
   9.0596227e+00   2.7264026e+01   1.2712858e+01
   2.0646629e+01   3.1145214e+01   1.2717799e+01
   3.3182794e+01   4.4267879e+01   1.2752239e+01
   2.8074716e+01   3.4013451e+01   1.2724180e+01
   6.4127167e+00   2.6001726e+01   1.2711438e+01
   1.1184823e+01   2.7613748e+01   1.2713263e+01
   7.4737536e+01   8.2715520e+01   1.0908270e+01
   3.6742887e+01   6.4575848e+01   9.7199508e+00
   8.4381514e+00   2.8262364e+01   1.2715330e+01
   8.9465151e+00   3.3015405e+01   1.0178332e+01
   6.6589209e+01   6.3458263e+01   1.2791588e+01
   2.6062771e+01   3.3103505e+01   1.2722925e+01
   7.6423385e+01   8.2142229e+01   1.2168665e+01
   4.0149486e+01   4.1006015e+01   1.2740553e+01
   2.0416579e+01   3.8115076e+01   1.2737865e+01
   2.8891282e+01   3.4394400e+01   1.2724871e+01
   7.3742344e+00   2.6452479e+01   1.2710772e+01
   4.2073368e+01   6.8065432e+01   9.7675368e+00
   7.5872209e+01   8.3451166e+01   9.8925086e+00
   7.1426007e+01   8.1146797e+01   1.1471592e+01
   7.4717345e+00   2.6618170e+01   1.2711605e+01
   6.7974600e+01   6.7209450e+01   1.2802137e+01
   9.3718741e+00   2.8059054e+01   1.2714798e+01
   6.4732132e+00   2.6310114e+01   1.2692334e+01
   7.4932059e+01   8.3108078e+01   9.9637259e+00
   6.3933511e+00   2.6101444e+01   1.2710469e+01
   2.3776485e+01   5.3700724e+01   9.5878817e+00
   2.3593941e+01   5.2317642e+01   1.1982158e+01
   2.2738980e+01   3.2376914e+01   1.2721704e+01
   2.4065628e+01   4.1387834e+01   1.2745048e+01
   4.2827398e+01   6.1775868e+01   1.2833581e+01
   1.1307935e+01   2.7742543e+01   1.2712868e+01
   6.7021699e+01   7.9526854e+01   1.1373221e+01
   2.5282328e+01   5.4883110e+01   1.0595727e+01
   2.3054192e+01   5.2911226e+01   9.7508996e+00
   7.2064479e+00   2.9821087e+01   9.1160184e+00
   6.7007990e+01   6.3324853e+01   1.2793199e+01
   1.3903588e+01   3.2530179e+01   1.2725507e+01
   4.6246190e+01   4.6434950e+01   1.2753782e+01
   6.0475695e+01   5.5708276e+01   1.2774298e+01
   6.3343025e+00   2.6704922e+01   1.1268884e+01
   6.9166288e+01   6.6271934e+01   1.2800661e+01
   3.1215632e+01   3.5240163e+01   1.2728469e+01
   6.2585460e+01   6.0451543e+01   1.2784197e+01
   6.5516136e+01   7.8670887e+01   1.1661629e+01
   1.6794721e+01   2.9878348e+01   1.2715280e+01
   7.6326003e+01   8.3582681e+01   9.9827733e+00
   2.9386977e+01   5.8880804e+01   9.7805869e+00
   9.8595836e+00   2.9314868e+01   1.2717901e+01
   7.6361228e+01   8.3602433e+01   9.9036756e+00
   1.5194997e+01   2.9509892e+01   1.2717892e+01
   7.5039951e+00   2.6487606e+01   1.2710893e+01
   2.0615215e+01   3.3504073e+01   1.2727534e+01
   1.8755628e+01   3.1152018e+01   1.2721528e+01
   1.3684136e+01   3.0564307e+01   1.2720704e+01
   5.0382094e+01   4.6848013e+01   1.2753225e+01
   6.5029276e+00   2.7458848e+01   1.0594799e+01
   3.0290642e+01   3.4877545e+01   1.2726964e+01
   9.7851948e+00   3.2184210e+01   1.2787537e+01
   8.3907165e+00   3.1097693e+01   1.1794405e+01
   7.5525698e+01   7.8615584e+01   1.2910348e+01
   5.8714134e+01   7.4182085e+01   1.2716117e+01
   2.6980422e+01   3.7314044e+01   1.2735747e+01
   8.2712612e+00   2.8487127e+01   1.2713613e+01
   2.2833186e+01   3.7058645e+01   1.2735543e+01
   7.5358888e+01   8.3273410e+01   9.8882283e+00
   3.6525173e+01   6.3979527e+01   1.1066723e+01
   4.9753349e+01   4.6505003e+01   1.2752388e+01
   2.6508325e+01   3.3606056e+01   1.2723249e+01
   7.6301323e+01   8.0766473e+01   1.2735069e+01
   6.4538539e+00   2.6118937e+01   1.2710515e+01
   4.2924543e+01   6.7345267e+01   1.2060809e+01
   5.3852976e+01   7.4461272e+01   9.8450038e+00
   9.9940248e+00   3.5384598e+01   9.2259749e+00
   6.9549041e+00   2.6505705e+01   1.2711344e+01
   2.9803459e+01   3.4595187e+01   1.2727146e+01
   4.5833004e+01   6.8880109e+01   1.2192187e+01
   1.5485444e+01   4.3821159e+01   9.6792952e+00
   2.7165411e+01   5.3199776e+01   1.2883335e+01
   6.0138706e+01   7.7234959e+01   1.0105426e+01
   3.1527450e+01   6.0621894e+01   9.8792307e+00
   5.3504822e+01   4.9180339e+01   1.2759448e+01
   4.5720720e+01   4.8440048e+01   1.2760210e+01
   9.2122407e+00   2.8160286e+01   1.2715242e+01
   3.8955072e+01   5.6839444e+01   1.2782963e+01
   3.1303016e+01   3.8216073e+01   1.2738024e+01
   7.5507514e+00   2.8194377e+01   1.2724770e+01
   6.3955130e+00   2.6102877e+01   1.2710474e+01
   6.4060583e+00   2.6086317e+01   1.2710648e+01
   8.8166648e+00   2.6793307e+01   1.2712379e+01
   6.1730286e+00   2.6531402e+01   1.0847811e+01
   6.8211193e+01   7.0933251e+01   1.2829462e+01
   7.1717636e+01   8.1949350e+01   9.8583170e+00
   7.4819866e+01   7.6443184e+01   1.2890505e+01
   8.9856506e+00   2.7211152e+01   1.2712738e+01
   7.2010191e+00   2.9612089e+01   9.5347533e+00
   1.6121324e+01   4.2545855e+01   1.2749225e+01
   4.4141984e+01   4.2396599e+01   1.2743712e+01
   3.7968654e+01   6.5432858e+01   9.6536450e+00
   1.0958569e+01   2.7668981e+01   1.2712537e+01
   7.0975938e+00   2.6279317e+01   1.2711203e+01
   4.8212334e+01   4.5387393e+01   1.2749832e+01
   3.0798159e+01   5.4311652e+01   1.2822450e+01
   1.9407020e+01   4.0963177e+01   1.2740916e+01
   3.5704152e+01   5.8126198e+01   1.2841298e+01
   6.2484950e+00   2.7292605e+01   9.7118850e+00
   6.9245922e+01   8.0186362e+01   1.1617123e+01
   7.0384595e+00   2.6262279e+01   1.2711159e+01
   7.0894162e+01   8.1030681e+01   1.1365129e+01
   2.0374388e+01   3.1197334e+01   1.2718732e+01
   1.8403424e+01   3.0245027e+01   1.2716535e+01
   4.0637595e+01   4.6450602e+01   1.2756656e+01
   2.9633952e+01   5.9011682e+01   1.0075229e+01
   4.2952084e+01   5.8951271e+01   1.2789021e+01
   5.1192492e+01   5.9225597e+01   1.2785487e+01
   1.1414118e+01   2.7702367e+01   1.2713289e+01
   3.3317343e+01   3.6906259e+01   1.2730369e+01
   1.9720234e+01   3.0803501e+01   1.2717025e+01
   4.0161383e+01   4.9836094e+01   1.2764471e+01
   3.2784815e+01   3.6110009e+01   1.2728908e+01
   7.0053465e+01   8.0366028e+01   1.1742876e+01
   6.9888581e+00   2.6219935e+01   1.2711373e+01
   3.6146118e+01   6.1887064e+01   1.2711432e+01
   3.2040652e+01   6.0815007e+01   1.0585982e+01
   4.1750581e+01   4.0941940e+01   1.2740196e+01
   6.1574251e+01   7.7897055e+01   9.8439159e+00
   7.6169194e+01   8.2535530e+01   1.1794644e+01
   3.3528937e+01   3.7781071e+01   1.2734049e+01
   5.4498921e+01   5.0103289e+01   1.2761103e+01
   6.3976075e+00   2.6154395e+01   1.2630580e+01
   5.1482630e+01   5.4287121e+01   1.2773075e+01
   1.1783391e+01   2.8014289e+01   1.2713088e+01
   4.6164529e+01   5.8737433e+01   1.2784843e+01
   3.1579070e+01   4.5836846e+01   1.2755366e+01
   1.0598013e+01   3.6438526e+01   9.2752021e+00
   1.9107305e+01   3.1152642e+01   1.2720511e+01
   6.5345253e+01   7.7960709e+01   1.2202759e+01
   4.2292408e+01   6.7978275e+01   1.0565520e+01
   8.5086325e+00   2.6871094e+01   1.2711499e+01
   2.5859090e+01   3.4683149e+01   1.2729498e+01
   2.1602708e+01   4.8040068e+01   1.2877244e+01
   3.3653847e+01   3.6581087e+01   1.2729667e+01
   4.3846031e+01   4.6276190e+01   1.2754920e+01
   1.4980021e+01   4.3217067e+01   9.3918526e+00
   3.7855939e+01   3.9832975e+01   1.2738087e+01
   6.3982315e+00   2.5974225e+01   1.2711640e+01
   6.8182710e+00   2.8881751e+01   9.2409315e+00
   3.2858907e+01   3.7138498e+01   1.2732378e+01
   1.6424199e+01   3.8285945e+01   1.2733608e+01
   1.5063874e+01   3.6987667e+01   1.2729862e+01
   3.7027270e+01   5.7037291e+01   1.2796359e+01
   8.3967790e+00   3.1767330e+01   1.0496721e+01
   6.3469404e+00   2.6896850e+01   1.0955925e+01
   1.9530941e+01   4.8487780e+01   1.1100323e+01
   2.2981907e+01   3.3462113e+01   1.2727021e+01
   7.1618534e+01   8.0080779e+01   1.2392994e+01
   7.9213375e+00   2.9400494e+01   1.2770910e+01
   4.9671018e+01   7.1633639e+01   1.1554935e+01
   5.6009896e+01   5.1833540e+01   1.2764778e+01
   2.3654239e+01   3.2247073e+01   1.2720696e+01
   1.2451208e+01   3.6125872e+01   1.2807735e+01
   3.8041601e+01   4.3808218e+01   1.2750546e+01
   2.2252106e+01   5.0974649e+01   1.1911273e+01
   6.2914151e+01   5.8524313e+01   1.2779796e+01
   5.0159490e+01   7.2509343e+01   1.0304308e+01
   7.0905060e+01   6.9214258e+01   1.2809042e+01
   5.5563880e+01   6.0154719e+01   1.2787190e+01
   6.4680483e+00   2.6129216e+01   1.2710509e+01
   7.3215592e+01   8.2396844e+01   1.0323627e+01
   5.0220263e+01   6.4445186e+01   1.2822231e+01
   5.3476768e+01   7.4289053e+01   9.8034479e+00
   2.1093632e+01   4.3099070e+01   1.2745191e+01
   5.7289372e+01   7.5887347e+01   1.0507549e+01
   6.3908974e+00   2.6037905e+01   1.2711041e+01
   7.6330508e+01   8.3540291e+01   1.0166879e+01
   7.3619126e+00   2.8263805e+01   1.2719201e+01
   5.6919574e+01   5.3033395e+01   1.2767441e+01
   6.3711031e+00   2.6133503e+01   1.2545482e+01
   6.2199617e+01   5.7721220e+01   1.2777976e+01
   4.6101346e+01   7.0446387e+01   9.7266753e+00
   7.6343591e+01   8.3589249e+01   9.9711123e+00
   4.5732791e+01   5.1375498e+01   1.2767655e+01
   6.1465407e+00   2.6783581e+01   1.0228933e+01
   2.8660293e+01   4.4781182e+01   1.2752912e+01
   6.4755022e+00   2.6113389e+01   1.2710631e+01
   6.1505741e+01   7.7584181e+01   1.0781735e+01
   7.6119626e+01   8.3453026e+01   1.0248726e+01
   4.8659351e+01   7.1713157e+01   1.0315196e+01
   4.9916247e+01   4.6280891e+01   1.2753648e+01
   7.0547995e+01   7.3556426e+01   1.2858316e+01
   1.8465053e+01   3.9806765e+01   1.2738942e+01
   6.6138575e+00   2.6466455e+01   1.2710347e+01
   5.2922901e+01   7.2755721e+01   1.2056469e+01
   3.7426814e+01   3.8928317e+01   1.2735396e+01
   3.0010185e+01   5.9453241e+01   9.5942548e+00
   6.3297979e+00   2.6628692e+01   1.1394804e+01
   6.4270080e+01   6.8509762e+01   1.2815554e+01
   3.0923834e+01   3.6062625e+01   1.2729310e+01
   7.5685590e+01   8.3161685e+01   1.0663377e+01
   6.4573275e+00   2.6073651e+01   1.2710930e+01
   9.3233951e+00   3.0562375e+01   1.2717821e+01
   7.6549170e+01   8.2186639e+01   1.2152018e+01
   3.7224347e+01   5.7689536e+01   1.2806616e+01
   6.4636855e+01   6.0617052e+01   1.2784580e+01
   3.4489953e+01   6.2956337e+01   9.6925077e+00
   7.6503012e+01   8.2883368e+01   1.1567938e+01
   1.7491385e+01   2.9862788e+01   1.2716335e+01
   6.6703644e+00   2.8244093e+01   9.8318117e+00
   7.1922691e+01   8.1937337e+01   1.0244744e+01
   6.3558832e+00   2.6759713e+01   1.1264305e+01
   6.2876247e+00   2.7500409e+01   9.4856674e+00
   9.8507942e+00   2.7838186e+01   1.2714662e+01
   3.2932883e+01   4.2705622e+01   1.2748478e+01
   6.6227668e+01   7.9241484e+01   1.1329419e+01
   7.3984419e+01   7.4918028e+01   1.2864680e+01
   7.6928448e+00   2.6564729e+01   1.2710894e+01
   5.0074653e+01   5.4095399e+01   1.2773463e+01
   6.3991425e+00   2.6100351e+01   1.2710501e+01
   3.7029387e+01   3.8251624e+01   1.2733962e+01
   6.9495089e+01   8.1103267e+01   9.8661981e+00
   4.1732787e+01   4.7683079e+01   1.2759457e+01
   7.2725729e+01   7.9110989e+01   1.2828239e+01
   5.3345349e+01   5.4859469e+01   1.2773691e+01
   2.8674218e+01   5.8085881e+01   1.0393046e+01
   7.1519361e+01   6.9958141e+01   1.2812992e+01
   7.3792560e+01   8.2558720e+01   1.0481622e+01
   7.6325169e+01   8.3599356e+01   9.8911633e+00
   1.8613390e+01   3.8489090e+01   1.2738572e+01
   6.6883597e+01   7.9884425e+01   1.0567090e+01
   2.2461190e+01   3.1598343e+01   1.2720822e+01
   6.3742566e+00   2.6166651e+01   1.2493501e+01
   2.5313867e+01   3.3147051e+01   1.2722286e+01
   6.1557195e+00   2.6688015e+01   1.0460186e+01
   2.4165766e+01   3.2429584e+01   1.2721252e+01
   6.3846933e+00   2.6000010e+01   1.2711361e+01
   3.6811561e+01   3.8154409e+01   1.2733606e+01
   6.6774091e+00   2.6167700e+01   1.2710810e+01
   5.3279687e+01   7.2277730e+01   1.2504618e+01
   3.1614848e+01   3.5779699e+01   1.2727772e+01
   7.3753647e+01   7.5777113e+01   1.2881981e+01
   6.4012017e+00   2.6125731e+01   1.2703265e+01
   7.7165833e+00   3.0958792e+01   9.0819154e+00
   5.1263127e+01   4.8668086e+01   1.2757619e+01
   2.0843224e+01   3.6156702e+01   1.2733450e+01
   6.8008412e+01   6.7049804e+01   1.2801605e+01
   4.0705372e+01   5.9827818e+01   1.2813223e+01
   4.7247861e+01   7.1047363e+01   9.9061095e+00
   6.2684285e+00   2.6950868e+01   1.0479789e+01
   3.3547775e+01   6.2162558e+01   1.0025752e+01
   1.4338035e+01   3.0532558e+01   1.2721152e+01
   2.6367992e+01   4.9914768e+01   1.2786858e+01
   6.4016273e+00   2.6104493e+01   1.2710474e+01
   1.1218678e+01   2.7708511e+01   1.2712813e+01
   9.4140165e+00   3.4333532e+01   9.1729511e+00
   6.6045406e+00   2.6182476e+01   1.2710567e+01
   2.8036518e+01   3.3949832e+01   1.2724384e+01
   2.0724248e+01   3.1146936e+01   1.2717784e+01
   4.5169771e+01   4.3091279e+01   1.2745135e+01
   1.6302114e+01   3.5957482e+01   1.2732820e+01
   7.6368099e+01   8.1847717e+01   1.2345397e+01
   2.4610652e+01   3.5019416e+01   1.2730238e+01
   6.4356116e+00   2.6115145e+01   1.2710491e+01
   1.8791033e+01   3.0426849e+01   1.2716577e+01
   3.6921386e+01   3.9276233e+01   1.2736780e+01
   2.2964650e+01   3.3352833e+01   1.2726746e+01
   2.6452696e+01   5.6182426e+01   1.0053052e+01
   2.0384011e+01   3.6210296e+01   1.2733618e+01
   7.6560957e+01   8.2652844e+01   1.1795106e+01
   7.2012213e+01   8.0764455e+01   1.2030116e+01
   9.4120543e+00   3.2375433e+01   1.2684083e+01
   6.8733910e+01   7.5039969e+01   1.2901246e+01
   6.3230834e+00   2.7497307e+01   9.6599974e+00
   6.3940677e+00   2.6098906e+01   1.2710494e+01
   1.6619283e+01   4.2681888e+01   1.2863308e+01
   6.4349929e+00   2.6062170e+01   1.2710963e+01
   4.3899913e+01   6.4255942e+01   1.2889759e+01
   7.6433912e+01   8.3466224e+01   1.0523456e+01
   7.6399219e+01   8.1646655e+01   1.2457003e+01
   6.7849108e+01   6.7314652e+01   1.2802516e+01
   8.5984573e+00   3.2738718e+01   9.1824658e+00
   6.6868289e+00   2.7711736e+01   1.0987192e+01
   1.6671732e+01   2.9901303e+01   1.2717169e+01
   7.6271035e+01   8.1150816e+01   1.2644082e+01
   1.1231111e+01   3.2484931e+01   1.2717551e+01
   6.4837378e+00   2.8082669e+01   9.2587116e+00
   3.3289873e+01   3.9451112e+01   1.2740631e+01
   7.6536473e+01   8.2598909e+01   1.1838196e+01
   6.2403040e+00   2.6759101e+01   1.0718817e+01
   2.7307836e+01   5.1623488e+01   1.2817307e+01
   6.1951721e+00   2.7073795e+01   9.8923112e+00
   1.1922567e+01   2.7908482e+01   1.2713344e+01
   6.6109000e+00   2.6148792e+01   1.2710760e+01
   5.1243575e+01   7.2928456e+01   1.0694846e+01
   6.5540292e+00   2.6689155e+01   1.2364827e+01
   7.5310651e+01   8.0736595e+01   1.2675949e+01
   7.6247090e+01   8.3566765e+01   9.9474628e+00
   1.4026422e+01   3.4466497e+01   1.2729241e+01
   6.8932724e+01   8.0887093e+01   9.8512444e+00
   7.6509862e+01   8.2270336e+01   1.2092989e+01
   1.1805409e+01   3.8046453e+01   1.0293916e+01
   7.2921921e+01   7.9286340e+01   1.2812803e+01
   7.6604324e+01   8.3037321e+01   1.1382750e+01
   1.1517850e+01   3.7886618e+01   9.5702594e+00
   2.8340906e+01   5.8020766e+01   9.5953007e+00
   1.3625794e+01   4.0084026e+01   1.1861027e+01
   6.7973408e+00   2.6228756e+01   1.2710685e+01
   7.6197217e+01   8.1797151e+01   1.2343693e+01
   4.6770462e+01   7.0818870e+01   9.7356180e+00
   1.4935661e+01   4.3150599e+01   9.4038249e+00
   6.3968423e+00   2.6109997e+01   1.2710820e+01
   6.1742577e+00   2.6523609e+01   1.0868733e+01
   6.9378018e+00   2.7519678e+01   1.2523291e+01
   1.4564218e+01   4.2094882e+01   1.0788893e+01
   2.6996870e+01   3.9012135e+01   1.2740144e+01
   7.3725459e+01   7.4136871e+01   1.2853061e+01
   7.2831929e+00   2.6349099e+01   1.2711198e+01
   3.5188404e+01   4.4497359e+01   1.2752508e+01
   3.6345993e+01   3.8463902e+01   1.2734339e+01
   7.8604242e+00   2.6448206e+01   1.2712240e+01
   3.5780512e+01   4.5470678e+01   1.2754846e+01
   2.5060947e+01   4.8356780e+01   1.2773474e+01
   7.2970433e+01   8.2404607e+01   9.9258734e+00
   4.2100698e+01   4.7051262e+01   1.2758139e+01
   1.4645642e+01   2.8833763e+01   1.2714848e+01
   4.3279799e+01   6.8104291e+01   1.1493962e+01
   4.4739885e+01   6.9675652e+01   9.7067156e+00
   6.4268326e+00   2.6111922e+01   1.2710484e+01
   7.5261447e+01   8.1558466e+01   1.2296811e+01
   6.0380588e+01   7.7179993e+01   1.0616952e+01
   1.4893112e+01   2.8986686e+01   1.2714659e+01
   7.6492169e+01   8.3439071e+01   1.0614256e+01
   3.2110958e+01   3.5788566e+01   1.2728186e+01
   1.0633237e+01   2.7702150e+01   1.2712453e+01
   6.4541380e+01   6.0776919e+01   1.2784861e+01
   3.2911587e+01   4.1956280e+01   1.2746541e+01
   6.9317166e+01   6.6975437e+01   1.2801055e+01
   2.6003918e+01   3.3103203e+01   1.2722737e+01
   7.6535429e+01   8.2955336e+01   1.1501141e+01
   6.5586026e+00   2.6160972e+01   1.2710553e+01
   7.6372546e+01   8.3602964e+01   9.8859002e+00
   6.7483001e+00   2.6217952e+01   1.2710691e+01
   4.7593698e+01   4.8127968e+01   1.2758198e+01
   2.5879294e+01   3.4004535e+01   1.2725695e+01
   6.3931926e+00   2.6101260e+01   1.2710471e+01
   7.7564029e+00   2.6462840e+01   1.2711755e+01
   6.3931974e+00   2.6101390e+01   1.2710470e+01
   3.5245370e+01   4.5219847e+01   1.2754346e+01
   9.1701229e+00   2.7285886e+01   1.2712753e+01
   5.8745749e+01   7.4759777e+01   1.2495727e+01
   6.4048367e+00   2.6106611e+01   1.2710480e+01
   7.3201923e+01   7.2899146e+01   1.2838162e+01
   6.4246913e+00   2.6129688e+01   1.2710534e+01
   3.1130337e+01   3.8029855e+01   1.2737578e+01
   5.4723829e+01   6.1798421e+01   1.2792251e+01
   3.9293603e+01   6.3862327e+01   1.2753794e+01
   5.7057545e+01   5.3889243e+01   1.2769492e+01
   6.3990795e+00   2.6084556e+01   1.2710643e+01
   5.2938143e+01   5.8124000e+01   1.2782901e+01
   1.5736564e+01   2.9227268e+01   1.2715381e+01
   8.6120479e+00   3.2798469e+01   9.1052654e+00
   6.1166451e+01   5.6725696e+01   1.2775631e+01
   6.1518268e+00   2.6761391e+01   1.0297526e+01
   4.6932064e+01   4.4155440e+01   1.2748585e+01
   2.5706531e+01   5.3073300e+01   1.2805454e+01
   6.2156395e+00   2.7181813e+01   9.7761240e+00
   5.2463075e+01   5.2171494e+01   1.2766986e+01
   4.7389112e+01   6.5321827e+01   1.2870511e+01
   2.3162118e+01   5.3057938e+01   9.6318731e+00
   4.9934951e+01   5.6285302e+01   1.2778496e+01
   6.7492210e+00   2.6260401e+01   1.2710807e+01
   1.0601328e+01   3.6334731e+01   9.5550209e+00
   7.3648344e+00   2.6973083e+01   1.2712500e+01
   8.9512870e+00   3.3185052e+01   9.7978428e+00
   1.7142641e+01   2.9749689e+01   1.2716036e+01
   3.3164910e+01   3.6537073e+01   1.2729379e+01
   8.0500039e+00   3.1673246e+01   9.0544706e+00
   4.8561064e+01   7.1609810e+01   1.0471837e+01
   2.4312813e+01   4.4958163e+01   1.2751142e+01
   7.6554909e+01   8.3310481e+01   1.0884027e+01
   6.8433810e+00   2.8927218e+01   9.2665547e+00
   1.4850547e+01   3.4474921e+01   1.2729436e+01
   6.9101781e+01   7.9561604e+01   1.2110207e+01
   4.7666822e+01   7.1312701e+01   9.7446529e+00
   3.1701494e+01   3.5471662e+01   1.2728909e+01
   9.8370437e+00   2.7672239e+01   1.2713906e+01
   6.2179982e+01   7.8152422e+01   9.8267295e+00
   2.3450271e+01   3.2673338e+01   1.2722240e+01
   4.6302877e+01   7.0502701e+01   9.9834572e+00
   6.4046904e+00   2.6114975e+01   1.2710504e+01
   6.5087643e+00   2.5973198e+01   1.2712013e+01
   6.9134206e+01   6.9007544e+01   1.2809296e+01
   6.4389388e+00   2.6079100e+01   1.2710820e+01
   6.3931596e+00   2.6100980e+01   1.2710473e+01
   4.0004919e+01   4.0892114e+01   1.2740262e+01
   6.4886349e+00   2.6018604e+01   1.2711534e+01
   1.8585514e+01   3.0636705e+01   1.2718784e+01
   2.0761414e+01   5.0358947e+01   9.9412831e+00
   3.8426029e+01   4.1159988e+01   1.2742375e+01
   6.3936264e+00   2.6101440e+01   1.2710472e+01
   6.3104998e+00   2.7187275e+01   1.0213843e+01
   2.0346538e+01   4.8400886e+01   1.2362538e+01
   2.0027404e+01   4.6935176e+01   1.2852875e+01
   1.4777604e+01   4.2970506e+01   9.2769078e+00
   2.0416022e+01   4.9129017e+01   1.1675448e+01
   6.3945711e+00   2.6103725e+01   1.2710468e+01
   7.3610007e+01   8.2651207e+01   9.8766927e+00
   7.6486636e+01   8.3442370e+01   1.0606308e+01
   4.2063200e+01   4.1120846e+01   1.2740656e+01
   7.3808011e+01   8.2723041e+01   9.8747875e+00
   5.7266416e+01   7.5294831e+01   1.1574586e+01
   6.6030073e+00   2.6353694e+01   1.2711046e+01
   3.1197480e+01   3.5381531e+01   1.2727145e+01
   2.0524293e+01   5.0240684e+01   9.4369225e+00
   2.0685376e+01   3.3316271e+01   1.2726913e+01
   6.4682787e+00   2.6108283e+01   1.2710656e+01
   7.6310753e+01   8.3596679e+01   9.8834519e+00
   6.4506865e+00   2.6213381e+01   1.2711592e+01
