# Supplementary material for: Rethinking Colour Constancy
Source: PLoS One. 2015 Sep 10;10(9):e0135029. doi: 10.1371/journal.pone.0135029 (PMC4565710; doi:10.1371/journal.pone.0135029)
Supplement: S1 Dataset — (ZIP) [file pone.0135029.s002.zip › 5-TransitionMetamerReflectanceData/BtoN_20munsells/targetXYZ_7.txt]

   6.4259353e+01   7.1183907e+01   5.7795604e+00
   3.6949690e+00   1.8459139e+01   5.2398816e+00
   6.2893601e+01   7.0653577e+01   5.7765865e+00
   1.8011851e+01   2.3134730e+01   5.5205472e+00
   6.7332947e+00   1.8698239e+01   6.2994988e+00
   7.2640153e+01   7.3876864e+01   5.7955154e+00
   4.2674815e+01   6.0750644e+01   5.7079450e+00
   4.5707365e+00   1.8450642e+01   5.3559320e+00
   2.5831368e+01   2.6831137e+01   5.0990055e+00
   7.0962291e+01   6.5300631e+01   7.3669960e+00
   3.8945615e+00   1.8319580e+01   5.3053482e+00
   6.6390997e+01   5.7780304e+01   7.5211038e+00
   7.4447292e+01   7.4798256e+01   5.8636432e+00
   5.2041915e+01   4.4370201e+01   5.1187101e+00
   5.3623334e+01   4.5359919e+01   5.0535398e+00
   5.2223998e+01   5.8028513e+01   5.7016118e+00
   7.7289716e+00   2.6070373e+01   5.1870238e+00
   2.4667325e+01   2.5900557e+01   5.3065593e+00
   7.5716888e+00   1.8958294e+01   6.3745040e+00
   7.4193513e+01   7.4858072e+01   5.7948181e+00
   2.0688522e+01   4.4584278e+01   5.5982426e+00
   4.7623341e+01   4.8371704e+01   5.5658681e+00
   7.4344339e+01   7.4047052e+01   6.4624612e+00
   6.8099744e+01   6.1176109e+01   5.3877695e+00
   4.7236726e+01   6.3855099e+01   5.7253289e+00
   4.1077370e+00   1.8010893e+01   5.8775271e+00
   4.7365411e+01   3.8242379e+01   6.7137666e+00
   7.7625252e+00   1.8893851e+01   6.8317986e+00
   3.4510311e+01   2.9960022e+01   7.1082817e+00
   3.4740485e+01   3.1118022e+01   5.1084376e+00
   2.7357437e+01   2.6357212e+01   7.4936099e+00
   2.0106331e+01   2.3399282e+01   7.1102646e+00
   3.9048137e+00   1.7923272e+01   5.9656359e+00
   5.0619246e+00   1.7939194e+01   7.2141879e+00
   4.7067914e+00   2.0817942e+01   4.9835803e+00
   4.0996104e+00   1.8484573e+01   5.2190549e+00
   7.4272426e+01   7.3591744e+01   6.8094721e+00
   2.0183454e+01   4.4164224e+01   5.5917320e+00
   7.4148135e+01   7.3193489e+01   6.8427002e+00
   3.7965865e+00   1.7719517e+01   6.6066081e+00
   3.7844256e+00   1.7790238e+01   6.3726598e+00
   4.8833865e+01   4.7006631e+01   5.5159129e+00
   3.3409570e+01   4.9915207e+01   5.6369558e+00
   1.8860821e+01   2.3059571e+01   6.5592413e+00
   3.8634609e+00   1.7669110e+01   7.3420971e+00
   1.6258177e+01   3.9438670e+01   5.5593398e+00
   7.4121661e+01   7.3492680e+01   6.2526548e+00
   3.7500355e+01   3.5035377e+01   5.1320107e+00
   3.7490474e+00   1.7759463e+01   6.5196989e+00
   6.9503970e+01   7.2777803e+01   5.7861915e+00
   4.7271240e+00   1.9009921e+01   5.0941218e+00
   2.4240879e+01   4.3879284e+01   5.5954392e+00
   3.9211260e+00   1.7675943e+01   7.4225756e+00
   3.9218090e+00   1.7695713e+01   6.7798955e+00
   4.3064456e+01   5.6748126e+01   5.6818455e+00
   5.1984557e+01   4.1901659e+01   6.9264391e+00
   2.9551518e+01   5.2526806e+01   5.6520640e+00
   4.8908370e+01   6.4495879e+01   5.7329194e+00
   6.7941248e+01   7.2666227e+01   5.7810943e+00
   7.2298872e+01   7.4054858e+01   5.7977870e+00
   5.2257978e+01   6.6353535e+01   5.7368303e+00
   1.1702587e+01   3.0299144e+01   5.4639989e+00
   4.7981593e+01   3.9165123e+01   5.4524520e+00
   5.8456984e+01   5.0706108e+01   5.1652420e+00
   7.0038742e+01   7.3094894e+01   5.7853967e+00
   5.1359791e+01   4.2304006e+01   5.1352437e+00
   4.4517836e+00   1.7860992e+01   6.7027630e+00
   4.3293736e+00   1.8256866e+01   5.5319581e+00
   7.4426708e+01   7.4793648e+01   5.8005711e+00
   1.7089233e+01   2.7282612e+01   5.1340965e+00
   7.4416237e+01   7.4817750e+01   5.8023388e+00
   6.6604681e+01   7.0856200e+01   5.7758714e+00
   1.4271747e+01   2.3242955e+01   5.0114183e+00
   3.7548746e+00   1.7894014e+01   5.9839663e+00
   2.0133071e+01   2.5888993e+01   5.0026590e+00
   4.5249293e+01   4.9225549e+01   5.6159698e+00
   5.1338480e+01   6.5839099e+01   5.7401403e+00
   2.3958105e+01   2.4863989e+01   7.4605284e+00
   7.4255043e+01   7.4874186e+01   5.7952398e+00
   4.1128910e+00   1.8840289e+01   5.0932403e+00
   3.7942844e+01   4.8603678e+01   5.6300392e+00
   7.3603037e+01   7.4649534e+01   5.7942006e+00
   3.1012539e+01   2.8117223e+01   7.3339189e+00
   6.5488950e+01   5.6946271e+01   6.2800043e+00
   3.7657489e+00   1.8005158e+01   5.6760727e+00
   7.3626121e+01   7.4651879e+01   5.7946105e+00
   8.2643254e+00   1.9000332e+01   7.1821420e+00
   4.0095331e+01   3.8582635e+01   5.2041452e+00
   8.1327308e+00   2.3205867e+01   5.1122213e+00
   1.1173696e+01   3.2737940e+01   5.4930001e+00
   6.5616476e+01   6.1590011e+01   5.5444774e+00
   4.2477104e+01   3.5498526e+01   5.1457129e+00
   5.8289774e+01   5.1940686e+01   5.2389377e+00
   1.6208879e+01   3.8907428e+01   5.5548743e+00
   4.2154713e+00   1.7655627e+01   7.4717435e+00
   4.2571496e+00   1.9935959e+01   5.0067821e+00
   6.8605200e+01   6.2839020e+01   5.1907155e+00
   5.1705773e+01   4.3305091e+01   5.0533078e+00
   7.3950358e+01   7.4623788e+01   5.8008700e+00
   6.5049452e+01   7.1569044e+01   5.7760536e+00
   3.9342318e+01   4.0137085e+01   5.4657585e+00
   4.9229517e+00   1.8698886e+01   5.2433197e+00
   5.0340687e+01   4.0427982e+01   7.2633762e+00
   3.7922372e+00   1.7805235e+01   6.3270867e+00
   6.3883145e+01   7.1050953e+01   5.7781205e+00
   4.0153145e+01   3.4894951e+01   5.0353735e+00
   2.9034734e+01   2.7354810e+01   6.4451841e+00
   6.6735378e+01   5.9058376e+01   5.4685920e+00
   7.4420931e+01   7.4756335e+01   5.8018799e+00
   7.3634402e+01   7.2415351e+01   5.7310136e+00
   1.8817850e+01   2.4078970e+01   5.0929271e+00
   7.7478803e+00   2.5178693e+01   5.1301889e+00
   7.0628810e+01   6.9822188e+01   5.7396911e+00
   2.9080267e+01   2.7660052e+01   5.6010996e+00
   3.5268877e+01   5.6825054e+01   5.6770570e+00
   4.2088377e+01   3.6304143e+01   5.0372672e+00
   7.3620117e+01   7.3867795e+01   5.7954086e+00
   6.9866666e+00   1.9967281e+01   5.0845720e+00
   6.7346696e+01   7.2375538e+01   5.7846088e+00
   7.4010908e+01   7.3443747e+01   5.8096434e+00
   1.9814483e+01   2.3857819e+01   5.4135265e+00
   6.7501457e+00   2.0023635e+01   5.0695710e+00
   6.4920157e+01   6.7026401e+01   5.7586306e+00
   3.6699439e+00   1.8047644e+01   5.8810267e+00
   6.7453922e+00   1.9165507e+01   5.3267673e+00
   6.1325432e+01   5.1847408e+01   5.7022845e+00
   3.9158695e+00   1.7601722e+01   7.4699153e+00
   5.6502025e+01   5.6095641e+01   5.6498586e+00
   5.7404394e+01   6.2496368e+01   5.7306027e+00
   2.8940365e+01   5.2172096e+01   5.6478389e+00
   1.6399444e+01   2.1942396e+01   7.3985552e+00
   7.0771013e+01   7.1370198e+01   5.7828055e+00
   5.4887094e+00   2.2764953e+01   5.1169191e+00
   4.9486298e+01   6.4988353e+01   5.7323126e+00
   6.0553154e+00   1.8398566e+01   6.5520309e+00
   7.2108790e+00   2.4546229e+01   5.1307831e+00
   2.8104758e+01   3.5535489e+01   5.4687889e+00
   7.0944442e+01   6.5357241e+01   7.1529834e+00
   6.0473884e+00   1.8557015e+01   6.0211373e+00
   7.0692264e+01   7.3337853e+01   5.7955751e+00
   7.1501959e+01   7.2437939e+01   5.7887191e+00
   2.0142686e+01   4.3310040e+01   5.5915341e+00
   2.6066376e+01   2.6942686e+01   5.0977384e+00
   7.4283565e+01   7.4773855e+01   5.8021888e+00
   6.8534952e+01   7.2329424e+01   5.7832478e+00
   7.4253127e+01   7.4707557e+01   5.8016548e+00
   7.2374198e+01   6.8239905e+01   7.5232814e+00
   3.1873413e+01   2.9638747e+01   5.1070616e+00
   1.8207583e+01   3.0869604e+01   5.3764233e+00
   7.3119542e+01   7.4348753e+01   5.8001399e+00
   2.4182317e+01   2.5625238e+01   5.3600250e+00
   1.3050350e+01   3.5551991e+01   5.5173983e+00
   5.1406589e+00   1.9371415e+01   5.0827999e+00
   7.0296736e+01   7.3166090e+01   5.7867975e+00
   6.5451054e+01   5.6576036e+01   7.1689728e+00
   7.2495403e+01   7.4210952e+01   5.7957389e+00
   4.8492372e+01   3.9711972e+01   5.2598778e+00
   2.7909407e+01   2.6717988e+01   6.8828397e+00
   5.9292869e+01   4.8905996e+01   7.5172947e+00
   7.2138832e+01   6.7880056e+01   7.1644633e+00
   7.4286001e+01   7.4881074e+01   5.7955299e+00
   4.4984237e+01   6.2683844e+01   5.7167401e+00
   2.9767342e+01   2.9518132e+01   5.0208558e+00
   7.4183487e+01   7.4613491e+01   5.8012439e+00
   2.1239955e+01   4.5157208e+01   5.6022815e+00
   6.9976382e+01   6.8783107e+01   5.7147604e+00
   2.6653671e+01   2.6043817e+01   7.4512922e+00
   7.4144483e+01   7.4720052e+01   5.8018141e+00
   1.9777887e+01   2.8608629e+01   5.1363254e+00
   7.1808146e+01   7.3959923e+01   5.7948714e+00
   3.8220645e+00   1.7752417e+01   6.5102055e+00
   7.3983137e+01   7.4653197e+01   5.8014578e+00
   1.5628030e+01   2.2997926e+01   5.0860596e+00
   7.4400551e+01   7.4822469e+01   5.8020444e+00
   7.4332764e+01   7.4825256e+01   5.8002868e+00
   6.2242692e+00   2.4487869e+01   5.1288609e+00
   5.4480017e+00   2.1285542e+01   5.0234661e+00
   2.4549763e+01   4.2728898e+01   5.5836234e+00
   5.6293880e+00   1.8268863e+01   6.5523440e+00
   5.1752104e+01   6.6028576e+01   5.7415243e+00
   7.0309576e+01   7.3454375e+01   5.7905383e+00
   1.8237947e+01   3.8903279e+01   5.5532312e+00
   7.4036488e+01   7.2684726e+01   7.1315874e+00
   7.4306186e+01   7.4383699e+01   5.7948724e+00
   4.6887719e+01   6.3627829e+01   5.7257656e+00
   4.5592619e+00   1.8578971e+01   5.2572235e+00
   7.4324632e+01   7.4681356e+01   5.8008093e+00
   4.4250606e+01   5.4735452e+01   5.6761000e+00
   5.5025323e+01   4.4531477e+01   7.4996686e+00
   1.8026427e+01   3.0021611e+01   5.2796805e+00
   6.1777465e+00   1.8278571e+01   7.3059471e+00
   3.7451060e+01   4.8062336e+01   5.6252364e+00
   7.4171211e+01   7.4831885e+01   5.7960034e+00
   7.4422402e+01   7.4805719e+01   5.8022087e+00
   3.6846589e+00   1.7994128e+01   5.6874683e+00
   2.4799906e+01   2.8931356e+01   5.1127163e+00
   1.8678323e+01   3.4451997e+01   5.4928784e+00
   6.9710559e+01   6.2929835e+01   7.5182907e+00
   7.1432314e+01   7.3727255e+01   5.7961445e+00
   7.3776893e+01   7.4085431e+01   5.7975699e+00
   7.4392587e+01   7.4584579e+01   5.9066252e+00
   9.2361699e+00   2.8830719e+01   5.4297793e+00
   3.7538800e+00   1.8611657e+01   5.0989118e+00
   7.2687150e+01   7.0122376e+01   5.4812708e+00
   5.4618638e+01   6.5383125e+01   5.7336897e+00
   4.3274286e+01   6.1438627e+01   5.7109722e+00
   7.2930262e+00   1.9214401e+01   5.5028850e+00
   7.1862201e+01   7.3726622e+01   5.7948861e+00
   7.2939172e+01   7.3932424e+01   5.7974482e+00
   1.2518774e+01   2.1629177e+01   5.0983450e+00
   6.8602248e+01   7.2708205e+01   5.7911759e+00
   4.4582383e+00   1.7753250e+01   7.2819264e+00
   6.8838934e+00   1.9291383e+01   5.2723149e+00
   7.3826199e+01   7.2785696e+01   5.9835741e+00
   5.3415123e+01   6.6749736e+01   5.7481689e+00
   4.2363839e+01   3.5507328e+01   5.1283699e+00
   2.4139855e+01   2.6431490e+01   5.0650612e+00
   7.0479094e+01   7.3481929e+01   5.7925387e+00
   2.9522497e+01   3.9148573e+01   5.5165912e+00
   7.4444169e+01   7.4819483e+01   5.8194450e+00
   7.1927933e+01   7.4017256e+01   5.7943033e+00
   7.2587348e+01   7.4301763e+01   5.7920923e+00
   1.4185406e+01   2.1148780e+01   7.0754257e+00
   8.5498029e+00   2.1337598e+01   5.0074965e+00
   1.8326662e+01   2.3371654e+01   5.3429131e+00
   1.1450299e+01   2.0308792e+01   6.4301123e+00
   5.3468138e+01   6.3341664e+01   5.7285632e+00
   2.5165195e+01   2.5585767e+01   6.5240598e+00
   1.3984083e+01   3.6705918e+01   5.5313629e+00
   9.2402147e+00   1.9801355e+01   5.6433567e+00
   7.4433995e+01   7.4878769e+01   5.7991896e+00
   3.9439308e+00   1.9102818e+01   5.0834380e+00
   1.2675649e+01   2.0535347e+01   7.4241887e+00
   6.9946287e+01   7.3147391e+01   5.7933911e+00
   7.4443628e+01   7.4832567e+01   5.8024082e+00
   2.8396898e+01   2.6836076e+01   7.4744729e+00
   7.3155594e+01   7.4321898e+01   5.7979410e+00
   4.4781043e+01   6.1566070e+01   5.7128860e+00
   3.8440520e+01   5.8395950e+01   5.6911660e+00
   7.2855196e+01   7.0525109e+01   5.5118662e+00
   7.4293031e+01   7.4322763e+01   5.8157275e+00
   4.7026657e+01   6.0339487e+01   5.7022344e+00
   7.4393693e+01   7.4720606e+01   5.7970843e+00
   2.2067882e+01   2.4252261e+01   6.5713172e+00
   3.1094266e+01   5.0209502e+01   5.6399510e+00
   6.8079617e+00   1.8676367e+01   6.4531007e+00
   7.4154154e+01   7.4752712e+01   5.8007172e+00
   7.4447271e+01   7.4678905e+01   6.0307149e+00
   5.2794565e+01   4.3645076e+01   5.1357888e+00
   3.0265292e+01   4.6610983e+01   5.6133230e+00
   1.1763503e+01   2.0234818e+01   7.2158885e+00
   7.4426393e+01   7.4770432e+01   5.8039448e+00
   3.1226328e+01   5.2035222e+01   5.6518160e+00
   5.5004843e+01   5.7046736e+01   5.6893162e+00
   4.9287718e+01   4.5361593e+01   5.4050801e+00
   2.5083932e+01   4.3785481e+01   5.5935012e+00
   2.6765482e+01   2.6101419e+01   7.3994228e+00
   6.3011664e+01   7.0706210e+01   5.7765371e+00
   5.4567618e+01   6.3915094e+01   5.7312550e+00
   4.8358043e+01   3.9792709e+01   5.1393984e+00
   6.8664161e+00   2.5829561e+01   5.1756073e+00
   3.6296438e+01   3.1942288e+01   5.1134336e+00
   1.6732747e+01   4.0219322e+01   5.5640991e+00
   5.9271164e+01   6.0845037e+01   5.7166172e+00
   6.4312518e+01   6.2592269e+01   5.6796169e+00
   7.3428183e+01   7.3201731e+01   5.7643853e+00
   3.6724403e+00   1.8111508e+01   5.5278533e+00
   9.8863772e+00   2.7960437e+01   5.3494411e+00
   6.6481636e+01   6.3197915e+01   5.5718848e+00
   3.8000504e+00   1.7706422e+01   6.6577317e+00
   4.7125257e+01   6.2392772e+01   5.7178452e+00
   3.8892123e+00   1.7720930e+01   7.4536125e+00
   7.4390892e+01   7.4860409e+01   5.7993712e+00
   3.9391060e+01   4.8606149e+01   5.6290396e+00
   4.8293193e+01   6.4294695e+01   5.7307253e+00
   5.0590770e+01   4.1751236e+01   5.1299833e+00
   4.8935043e+01   6.4529094e+01   5.7329546e+00
   3.5021831e+01   5.6104268e+01   5.6760383e+00
   5.7235772e+01   5.5816353e+01   5.6250416e+00
   7.2494417e+01   7.0057471e+01   5.4619060e+00
   2.7292693e+01   2.6327887e+01   7.4913945e+00
   6.5691164e+01   6.5437912e+01   5.7393906e+00
   2.2228833e+01   2.4273493e+01   6.7205948e+00
   3.8434441e+00   1.7673887e+01   7.2325146e+00
   7.0664806e+01   6.5170323e+01   6.3290889e+00
   6.3034505e+01   7.0724553e+01   5.7761350e+00
   4.4506882e+00   1.9181583e+01   5.0826823e+00
   7.3358305e+01   7.4408457e+01   5.7990482e+00
   8.3526520e+00   2.2618637e+01   5.0738350e+00
   3.9220774e+00   1.9000912e+01   5.0792558e+00
   7.3745512e+01   7.4624278e+01   5.7992633e+00
   1.9577530e+01   2.4554458e+01   5.0914371e+00
   2.4978830e+01   2.6803877e+01   5.0608120e+00
   4.1586224e+01   5.2508347e+01   5.6598715e+00
   4.9054281e+00   1.7921900e+01   7.0425918e+00
   5.9639305e+01   6.9289344e+01   5.7696389e+00
   3.6894559e+00   1.8072746e+01   5.5691053e+00
   3.2973694e+01   4.0999934e+01   5.5295247e+00
   3.8729018e+00   1.7628406e+01   7.3466148e+00
   6.4577677e+01   7.0430695e+01   5.7704738e+00
   3.2297354e+01   5.0910609e+01   5.6441909e+00
   4.7293551e+00   2.0792080e+01   4.9824819e+00
   4.0970121e+01   3.3672619e+01   7.3819677e+00
   7.2678861e+01   7.0212326e+01   5.4332354e+00
   4.0125499e+01   3.3275992e+01   6.7823230e+00
   1.9484105e+01   3.0610914e+01   5.2894151e+00
   2.5020937e+01   2.5986431e+01   5.3593114e+00
   2.5330395e+01   3.1204511e+01   5.1407802e+00
   7.6614430e+00   2.7153811e+01   5.3184528e+00
   7.4277119e+01   7.4880060e+01   5.7953831e+00
   4.2105873e+00   1.7653127e+01   7.4823024e+00
   2.8904473e+01   2.7158508e+01   6.9760623e+00
   7.4401512e+01   7.4896152e+01   5.7972889e+00
   7.3991254e+01   7.4653850e+01   5.8005399e+00
   1.1641425e+01   2.2598597e+01   5.0101231e+00
   8.9587436e+00   1.9245229e+01   7.2345494e+00
   7.2298699e+01   7.2087321e+01   5.7716796e+00
   3.3339332e+01   2.9333144e+01   7.2201376e+00
   6.4301050e+01   5.5948580e+01   5.1922455e+00
   5.2795545e+00   2.2063330e+01   5.0956024e+00
   5.5790630e+01   6.6533512e+01   5.7452322e+00
   7.4445373e+01   7.4831308e+01   5.8087309e+00
   3.6079141e+01   5.2972936e+01   5.6571138e+00
   6.5615209e+00   1.8406148e+01   7.2479160e+00
   5.0826567e+01   6.1982414e+01   5.7176990e+00
   5.1109340e+00   1.7917520e+01   7.4869394e+00
   7.4356921e+01   7.4835338e+01   5.8002017e+00
   3.6151116e+01   4.6906671e+01   5.6154726e+00
   4.4335064e+01   4.6123591e+01   5.5475372e+00
   7.3591696e+01   7.2495315e+01   5.6352764e+00
   5.5291953e+01   5.9443003e+01   5.7107832e+00
   6.9077995e+01   7.0838344e+01   5.7806301e+00
   6.1258360e+01   6.9894839e+01   5.7756247e+00
   2.4881915e+01   4.8690103e+01   5.6255640e+00
   7.3593456e+01   7.4657325e+01   5.7934524e+00
   4.6525834e+01   3.7523546e+01   7.0936412e+00
   3.7454078e+01   3.9412617e+01   5.4720432e+00
   3.8179080e+00   1.7747925e+01   6.5254440e+00
   7.2611866e+01   7.4175110e+01   5.7992615e+00
   6.2923922e+01   5.3584353e+01   6.3070494e+00
   3.6901213e+00   1.8263958e+01   5.3284585e+00
   2.6449796e+01   3.9656376e+01   5.5327813e+00
   4.9884110e+00   1.8161139e+01   6.2375438e+00
   3.9154830e+00   1.8933057e+01   5.0803983e+00
   3.2947078e+01   5.4507315e+01   5.6673001e+00
   1.5972504e+01   2.6556218e+01   5.1273279e+00
   3.0257482e+01   5.1279051e+01   5.6471500e+00
   4.0959731e+00   1.7641810e+01   7.3132927e+00
   7.4020174e+01   7.3468515e+01   5.8145636e+00
   3.9999561e+00   1.7603939e+01   7.4665054e+00
   7.5009188e+00   2.6754922e+01   5.2774939e+00
   7.3951145e+01   7.4761355e+01   5.7953173e+00
   3.6590706e+00   1.8257283e+01   5.4523070e+00
   7.4161737e+01   7.4792312e+01   5.7983647e+00
   2.0405642e+01   4.4245989e+01   5.5963514e+00
   7.1369989e+01   6.9422820e+01   5.6286040e+00
   7.3694833e+01   7.4609466e+01   5.7990166e+00
   5.7684349e+01   6.8199306e+01   5.7595501e+00
   9.1326145e+00   2.4867915e+01   5.1331489e+00
   5.4796426e+01   6.1762450e+01   5.7223436e+00
   7.4361711e+01   7.4560435e+01   5.8014776e+00
   1.8232981e+01   4.0629883e+01   5.5705272e+00
   7.2995247e+01   7.3349259e+01   5.7935018e+00
   7.3556765e+01   7.1240233e+01   7.3369059e+00
   7.2739979e+01   7.1023415e+01   5.5738154e+00
   1.9655764e+01   3.9746978e+01   5.5600650e+00
   5.4289951e+01   4.3844616e+01   7.4659946e+00
   7.4442070e+01   7.4812754e+01   5.8187941e+00
   4.8077394e+01   6.0450664e+01   5.7065669e+00
   2.0641329e+01   2.4075123e+01   5.5665398e+00
   1.2152180e+01   2.0774383e+01   5.7532721e+00
   6.6240500e+01   6.6058570e+01   5.7443695e+00
   2.9876344e+01   2.7777560e+01   6.3746891e+00
   3.8331807e+00   1.7651532e+01   7.1374207e+00
   4.0342860e+01   5.9136900e+01   5.6971240e+00
   2.3140501e+01   2.5805511e+01   5.0916478e+00
   7.3505306e+01   7.1951176e+01   5.8673319e+00
   7.1616221e+01   7.3439757e+01   5.7933580e+00
   5.6068384e+01   6.7321949e+01   5.7523400e+00
   4.5570077e+01   3.8249070e+01   5.0171673e+00
   7.4444500e+01   7.4831898e+01   5.8037795e+00
   2.0010702e+01   3.0652856e+01   5.2659923e+00
   7.4277976e+01   7.4780703e+01   5.8018040e+00
   5.3980529e+01   4.7615988e+01   5.1702381e+00
   5.9025533e+01   4.8641391e+01   7.3998138e+00
   5.1749142e+01   4.4065583e+01   5.1123706e+00
   7.2512033e+01   7.3512930e+01   5.7950818e+00
   3.1628800e+01   5.4216434e+01   5.6620447e+00
   1.5811752e+01   2.6528337e+01   5.1278579e+00
   4.6815757e+01   6.3606569e+01   5.7251341e+00
   7.0226464e+01   7.3090974e+01   5.7880370e+00
   6.8062656e+01   7.0164668e+01   5.7767764e+00
   2.8473049e+01   2.7155211e+01   6.2296705e+00
   3.3522176e+01   5.5568964e+01   5.6702316e+00
   4.0744018e+00   1.9297779e+01   5.0457823e+00
   4.6381518e+01   3.8151574e+01   5.2290737e+00
   3.2697815e+01   5.4929454e+01   5.6672642e+00
   6.3144172e+01   7.0566766e+01   5.7808854e+00
   6.1478242e+01   6.4178158e+01   5.7420369e+00
   7.3983269e+01   7.4190578e+01   5.7928119e+00
   5.0573122e+01   6.5373304e+01   5.7388659e+00
   3.0861568e+01   3.0988629e+01   5.0754101e+00
   7.1949143e+01   7.3922504e+01   5.7971465e+00
   3.9823789e+00   1.7609148e+01   7.3839767e+00
   1.7039857e+01   3.1821122e+01   5.4612834e+00
   4.6149157e+00   2.1074326e+01   4.9971625e+00
   1.9263139e+01   2.5573608e+01   5.0031041e+00
   4.8587623e+01   3.8986083e+01   7.5049081e+00
   6.0828033e+01   5.0779470e+01   7.0517439e+00
   3.1612018e+01   5.4205519e+01   5.6619225e+00
   3.8930422e+00   1.7680366e+01   7.4972748e+00
   7.0693235e+01   6.4950574e+01   6.9496190e+00
   5.8256388e+00   2.3395627e+01   5.1261996e+00
   9.4018045e+00   3.0138257e+01   5.4699044e+00
   4.6806463e+00   1.8794314e+01   5.1102140e+00
   7.4177472e+01   7.3365105e+01   6.7116864e+00
   5.6250299e+01   6.7047096e+01   5.7489780e+00
   2.9782195e+01   3.4010994e+01   5.2509886e+00
   1.3504243e+01   2.1801415e+01   5.1199675e+00
   4.2169794e+00   1.7671037e+01   7.3526721e+00
   3.3038335e+01   5.5372914e+01   5.6611318e+00
   6.9935043e+01   7.0069171e+01   5.7728683e+00
   7.1812985e+01   7.3791012e+01   5.7925956e+00
   4.8323262e+01   3.9427431e+01   5.4492591e+00
   7.0702098e+01   6.8940479e+01   5.6558395e+00
   4.8363829e+01   4.0886453e+01   5.0241163e+00
   1.1572918e+01   2.1074630e+01   5.1351405e+00
   7.4357531e+01   7.4690806e+01   5.7992912e+00
   5.1963634e+00   2.2166848e+01   5.1014577e+00
   2.3817815e+01   2.5056247e+01   6.3266896e+00
   1.5233774e+01   3.8476669e+01   5.5424070e+00
   5.3033894e+01   4.7171406e+01   5.2085937e+00
   1.4997695e+01   2.2238698e+01   5.2153836e+00
   1.6039810e+01   3.9171227e+01   5.5569583e+00
   1.0249662e+01   2.6532716e+01   5.1624182e+00
   7.4386628e+01   7.4862710e+01   5.7991211e+00
   5.9786368e+01   4.9726071e+01   6.6093201e+00
   9.6871696e+00   2.1614755e+01   5.0094526e+00
   1.6584186e+01   3.9755353e+01   5.5621851e+00
   3.1709751e+01   2.8687164e+01   6.4098494e+00
   7.4415474e+01   7.4808300e+01   5.8022936e+00
   3.8856629e+00   1.7709355e+01   6.6847361e+00
   5.1896353e+01   6.6130898e+01   5.7393127e+00
   5.8846916e+00   2.3676236e+01   5.1303176e+00
   4.1783374e+00   1.8169402e+01   5.5945135e+00
   7.3945500e+01   7.2597456e+01   6.8441896e+00
   6.1710766e+01   5.3902295e+01   5.1418687e+00
   4.5141722e+01   3.8136670e+01   5.0426509e+00
   6.9423953e+01   6.3170200e+01   5.7127772e+00
   6.5821970e+01   7.1483256e+01   5.7844624e+00
   3.7052044e+01   3.6654293e+01   5.1638950e+00
   6.0180935e+01   5.0118965e+01   6.7735611e+00
   4.3050071e+01   3.5597221e+01   5.4787456e+00
   3.9618146e+00   1.9134611e+01   5.0832225e+00
   2.1197640e+01   3.0014096e+01   5.1463669e+00
   3.4430996e+01   3.7655741e+01   5.4503825e+00
   2.2248640e+01   2.5558242e+01   5.0917743e+00
   3.3589543e+01   3.0087262e+01   5.3487474e+00
   7.4440573e+01   7.4802373e+01   5.8261277e+00
   3.5503441e+01   3.3968799e+01   5.1289867e+00
   7.0188380e+01   6.3978823e+01   6.9993405e+00
   3.7914314e+00   1.8139755e+01   5.4864793e+00
   7.0452207e+01   6.4846836e+01   6.1237560e+00
   6.6380906e+01   5.7967238e+01   6.9161711e+00
   5.5965478e+01   6.7867214e+01   5.7548768e+00
   7.4444367e+01   7.4832472e+01   5.8024032e+00
   3.4985042e+01   3.0244536e+01   6.9476356e+00
   7.4144593e+01   7.4635268e+01   5.8012249e+00
   7.2466549e+01   7.3770801e+01   5.7942553e+00
   6.8954078e+01   6.7885642e+01   5.7279871e+00
   6.9176400e+00   2.5738867e+01   5.1714318e+00
   3.7711241e+00   1.7743045e+01   6.7854646e+00
   7.3283516e+01   7.2630209e+01   5.7293302e+00
   5.4810825e+00   2.0661000e+01   5.0049449e+00
   7.3682566e+01   7.2837319e+01   5.5618066e+00
   7.3431079e+01   7.3780846e+01   5.7961666e+00
   7.4410174e+01   7.4657907e+01   5.8849663e+00
   7.4374281e+01   7.4864637e+01   5.7987060e+00
   6.2010125e+01   6.9724859e+01   5.7666842e+00
   3.9039070e+00   1.7830309e+01   6.2866135e+00
   6.4574005e+01   5.7908036e+01   5.1878372e+00
   6.0778541e+01   6.9893459e+01   5.7669580e+00
   1.3241666e+01   2.3868174e+01   5.0305559e+00
   6.1780699e+01   7.0206795e+01   5.7747276e+00
   5.0479411e+00   1.8207834e+01   6.1428383e+00
   2.8996457e+01   3.4745033e+01   5.3927750e+00
   4.3820285e+00   1.8168190e+01   5.6863366e+00
   7.1353621e+00   2.5934697e+01   5.1879340e+00
   7.1630650e+01   6.9577783e+01   5.6109705e+00
   4.0969896e+01   4.3182692e+01   5.5159693e+00
   4.1025650e+01   6.0443961e+01   5.7014601e+00
   2.2768564e+01   4.2895284e+01   5.5872791e+00
   4.8268112e+00   2.1413309e+01   5.0583226e+00
   3.5484927e+01   3.9392467e+01   5.4936097e+00
   2.2833986e+01   2.9071772e+01   5.1321910e+00
   6.9801430e+01   6.7175878e+01   7.5385419e+00
   6.2406595e+00   1.8569726e+01   7.4975280e+00
   1.1320521e+01   2.0107634e+01   7.4961614e+00
   3.9123244e+00   1.7773063e+01   7.4813503e+00
   5.9508689e+01   4.9297956e+01   7.5178907e+00
   2.3819217e+01   2.5182310e+01   7.4959649e+00
   7.9637124e+00   2.7901442e+01   5.3674664e+00
   7.3335292e+01   7.4529672e+01   5.8972831e+00
   5.5935618e+01   5.7749705e+01   7.5277928e+00
   7.1985847e+01   6.9839336e+01   7.4796658e+00
   3.9008509e+00   1.7743499e+01   7.4749184e+00
   5.0756747e+01   4.0878334e+01   7.5083554e+00
   3.8985384e+00   1.7722232e+01   7.4978008e+00
   1.3407590e+01   2.7326489e+01   7.5047614e+00
   3.7781491e+01   3.1927141e+01   7.4995066e+00
   4.7162264e+01   5.9791201e+01   7.5082020e+00
   3.9181499e+01   3.7449525e+01   7.5107194e+00
   4.8729263e+00   1.8049239e+01   7.4976167e+00
   4.2504212e+00   1.8173979e+01   7.4949777e+00
   3.2734642e+01   5.5156834e+01   5.6666997e+00
   6.7895653e+01   6.0285531e+01   7.5272796e+00
   4.0991196e+01   3.3907150e+01   7.5013668e+00
   7.3925001e+01   7.2471226e+01   7.2223556e+00
   2.1321081e+01   2.3931276e+01   7.4955525e+00
   5.0558620e+00   1.8515289e+01   7.4985000e+00
   2.9674376e+01   2.8714243e+01   7.4991704e+00
   1.5226280e+01   2.1608279e+01   7.4959681e+00
   4.4839141e+01   4.3724089e+01   7.5175993e+00
   2.3125949e+01   3.1936147e+01   7.5113293e+00
   1.6851183e+01   4.0126752e+01   6.1421621e+00
   7.1979030e+01   7.0471142e+01   7.4324073e+00
   2.3272272e+01   4.2185645e+01   7.5194919e+00
   3.8182287e+00   1.8861319e+01   5.2069237e+00
   3.9135415e+00   1.7727740e+01   7.4977984e+00
   3.2997565e+01   5.5302011e+01   5.7666551e+00
   3.6900515e+01   5.5860079e+01   7.2941454e+00
   1.9875583e+01   2.3311745e+01   7.4954474e+00
   3.9869264e+00   1.7615871e+01   7.4972880e+00
   4.5782266e+01   4.7343452e+01   7.5202120e+00
   3.9216506e+01   3.7974657e+01   7.5117674e+00
   2.4188048e+01   3.9428499e+01   7.4981137e+00
   2.0854841e+01   2.7576878e+01   7.5052458e+00
   4.6508317e+01   4.9192380e+01   7.5196163e+00
   7.4389575e+01   7.4888822e+01   5.8303419e+00
   4.0623098e+00   1.7681292e+01   7.4974282e+00
   6.0918993e+01   6.9942617e+01   5.8067984e+00
   7.2643169e+01   7.3268179e+01   6.7848382e+00
   4.7508944e+00   2.1415547e+01   5.0410011e+00
   4.6265959e+01   4.9627173e+01   7.5192245e+00
   1.0523877e+01   2.2016119e+01   7.5012636e+00
   3.9832605e+00   1.7730071e+01   7.4977143e+00
   4.6097863e+00   2.0361353e+01   6.3356918e+00
   3.4756231e+01   3.0365347e+01   7.4983654e+00
   7.4449760e+01   7.4688173e+01   6.0306147e+00
   4.4236452e+01   5.6456021e+01   7.5403118e+00
   3.5590380e+01   4.9246343e+01   7.5161638e+00
   1.0453248e+01   3.1837723e+01   5.6445853e+00
   5.5158252e+01   6.7657152e+01   5.7494218e+00
   7.6458059e+00   2.7343328e+01   5.3258024e+00
   3.8459906e+00   1.8947165e+01   5.1937558e+00
   3.8151715e+00   1.8011820e+01   6.6264510e+00
   7.1731534e+00   2.6217834e+01   5.8624721e+00
   3.3792686e+01   2.9616641e+01   7.4974090e+00
   5.2130327e+01   6.6294421e+01   5.7424560e+00
   1.7612544e+01   2.2552510e+01   7.4959554e+00
   3.9375223e+00   1.7729330e+01   7.4977733e+00
   3.8979936e+00   1.7713452e+01   7.4977700e+00
   6.9388593e+01   6.4140809e+01   7.5371398e+00
   6.0405359e+01   6.8258653e+01   7.0081388e+00
   4.7257563e+01   4.4681914e+01   7.5177421e+00
   3.2000448e+01   3.8153725e+01   7.5162462e+00
   2.3238409e+01   4.7189464e+01   5.8013592e+00
   1.6899915e+01   2.2298257e+01   7.4960450e+00
   1.2124629e+01   2.0491099e+01   7.4963882e+00
   3.8955308e+00   1.7752643e+01   7.4339852e+00
   3.8506268e+00   1.9015330e+01   5.0994459e+00
   6.2808001e+00   2.4415752e+01   5.8670570e+00
   2.9389174e+01   5.2583583e+01   5.7498392e+00
   7.3938207e+01   7.4773194e+01   5.8063854e+00
   3.9744425e+00   1.7736411e+01   7.4977475e+00
   1.8046858e+01   2.7941775e+01   7.5073223e+00
   5.4497771e+00   2.2542373e+01   6.0245621e+00
   3.3389286e+01   4.2433278e+01   7.5155868e+00
   3.9139825e+00   1.7742429e+01   7.4975808e+00
   3.6493568e+01   3.3856241e+01   7.5052062e+00
   5.0178363e+00   1.8046313e+01   7.4974565e+00
   3.8784553e+01   3.6771416e+01   7.5096004e+00
   3.1263092e+01   2.8807541e+01   7.4978533e+00
   5.3530977e+01   5.4961623e+01   7.5226935e+00
   4.7982504e+00   1.8120489e+01   7.4978904e+00
   6.1051535e+00   1.8531860e+01   7.4975473e+00
   4.4322845e+01   6.2233713e+01   5.9948488e+00
   1.6498429e+01   2.4273111e+01   7.5017724e+00
   6.8543474e+00   2.3204782e+01   7.5063184e+00
   3.8020429e+00   1.7782662e+01   6.9447273e+00
   6.6535266e+01   5.8149206e+01   7.5244200e+00
   2.0525217e+01   4.4577108e+01   5.5907143e+00
   7.4413197e+01   7.4581812e+01   6.2351676e+00
   5.5601247e+01   6.7696954e+01   5.9987139e+00
   3.5912003e+01   3.2417098e+01   7.5024717e+00
   4.3785968e+00   1.8038206e+01   7.4980413e+00
   5.8397530e+01   4.7956970e+01   7.5164850e+00
   7.8325607e+00   2.2643989e+01   7.4887851e+00
   8.8213274e+00   2.6109488e+01   7.5045600e+00
   8.8742594e+00   1.9317957e+01   7.4967468e+00
   4.5585346e+00   2.0951044e+01   4.9965224e+00
   4.1290241e+01   4.9484872e+01   7.5156009e+00
   4.3046194e+00   1.7927060e+01   7.4979043e+00
   5.7459207e+00   1.9785417e+01   7.4984319e+00
   2.7330587e+01   2.6854799e+01   7.4965794e+00
   1.4306732e+01   2.1130903e+01   7.4955763e+00
   7.2980871e+00   1.8810519e+01   7.4970675e+00
   7.2607378e+01   6.9442316e+01   7.5064369e+00
   1.4739463e+01   3.6583737e+01   7.0629752e+00
   2.7369417e+01   3.3713671e+01   7.5124255e+00
   4.1481496e+00   1.7812884e+01   7.4977517e+00
   4.9636481e+00   1.8106678e+01   7.4976858e+00
   4.2990430e+01   4.2788831e+01   7.5172639e+00
   7.2597089e+01   7.2415084e+01   7.1380740e+00
   7.3085410e+01   6.9964231e+01   7.4811087e+00
   2.1241491e+01   3.2708147e+01   7.5114167e+00
   1.5120405e+01   3.8107310e+01   5.9579792e+00
   8.5612787e+00   2.8828694e+01   5.6233767e+00
   3.5662553e+01   4.2217162e+01   7.5182468e+00
   1.3902926e+01   3.6761296e+01   5.5324759e+00
   2.1081997e+01   4.5148247e+01   5.6093612e+00
   1.7973290e+01   2.3038889e+01   7.4964789e+00
   4.1529491e+00   1.7815162e+01   7.4977868e+00
   3.1689890e+01   2.8437723e+01   7.4963473e+00
   6.5172259e+01   5.9605286e+01   7.5266053e+00
   2.5312169e+01   2.9397446e+01   7.5052398e+00
   6.7434243e+00   2.5654465e+01   5.2527418e+00
   4.3922053e+00   2.0286388e+01   5.4392220e+00
   3.8295374e+01   5.7523898e+01   7.0183579e+00
   6.7525392e+01   6.8149470e+01   7.4908804e+00
   2.5616141e+01   2.6128433e+01   7.4964309e+00
   3.9409346e+00   1.7737647e+01   7.4977975e+00
   7.4203949e+01   7.3681135e+01   6.8224240e+00
   5.7081198e+01   6.0232976e+01   7.5372241e+00
   5.2308064e+01   4.4296314e+01   7.5141702e+00
   7.2788030e+00   1.8806879e+01   7.4970798e+00
   1.0000330e+01   3.1210847e+01   5.5112399e+00
   4.7933917e+00   1.8049740e+01   7.4976986e+00
   3.8589454e+00   1.7738654e+01   7.2845686e+00
   5.4587581e+00   2.2716523e+01   5.7515395e+00
   4.9599290e+01   6.2600925e+01   7.3333180e+00
   3.8991920e+00   1.7724006e+01   7.4978181e+00
   3.0464658e+01   5.3458880e+01   5.6600707e+00
   3.9110421e+00   1.7728493e+01   7.4978051e+00
   3.8482787e+01   5.7653085e+01   7.0116111e+00
   2.3830678e+01   4.5826604e+01   7.3117493e+00
   2.4699114e+01   4.8601034e+01   5.7334098e+00
   4.8925377e+01   4.1512305e+01   7.5112623e+00
   3.2872423e+01   2.9817550e+01   7.4988390e+00
   3.5921346e+01   3.7033497e+01   7.5125781e+00
   3.9027165e+00   1.7722065e+01   7.4977926e+00
   6.0818391e+00   1.8389022e+01   7.4972239e+00
   1.9379314e+01   4.3221572e+01   5.8321911e+00
   6.9771618e+00   1.8693485e+01   7.4970953e+00
   4.0558631e+01   4.0605597e+01   7.5154472e+00
   4.3040994e+01   3.7534817e+01   7.5075500e+00
   4.1628689e+00   1.7835427e+01   7.4978107e+00
   4.9867439e+01   4.5222463e+01   7.5170880e+00
   2.1491783e+01   4.5186930e+01   6.2285384e+00
   6.0308504e+01   6.8247664e+01   6.9959854e+00
   3.7359086e+01   3.5805415e+01   7.5086815e+00
   6.4843497e+01   7.1230586e+01   6.1943099e+00
   2.9927201e+01   4.4316647e+01   7.5043675e+00
   1.0806609e+01   2.0977873e+01   7.4989750e+00
   1.8403755e+01   2.2713392e+01   7.4954155e+00
   4.1462229e+00   1.8663616e+01   7.1206657e+00
   4.0012307e+01   5.4535092e+01   7.5382784e+00
   4.3028810e+00   1.7910302e+01   7.4978630e+00
   1.2109410e+01   2.8972385e+01   7.4758051e+00
   4.9754985e+00   1.8010823e+01   7.4973874e+00
   6.5575769e+01   7.1554177e+01   6.1412876e+00
   3.8690107e+00   1.9054297e+01   5.1204624e+00
   6.3244118e+00   1.8562596e+01   7.4975088e+00
   7.4213721e+01   7.4503917e+01   6.2804543e+00
   9.5854378e+00   3.0533032e+01   5.5689656e+00
   4.9451132e+01   4.3104050e+01   7.5139883e+00
   3.2722812e+01   3.1148219e+01   7.5024724e+00
   1.3043685e+01   2.0780760e+01   7.4961310e+00
   1.7309075e+01   2.5079735e+01   7.5028454e+00
   7.1801245e+01   7.4033826e+01   5.8630486e+00
   7.4367838e+01   7.4882325e+01   5.8340709e+00
   4.0628322e+00   1.7793919e+01   7.4978008e+00
   7.9160011e+00   2.1508183e+01   7.5011245e+00
   8.8310849e+00   2.8464393e+01   6.7960617e+00
   7.2843844e+01   6.9400970e+01   7.5063268e+00
   7.4209274e+01   7.4863722e+01   5.7949434e+00
   7.4222548e+01   7.3965670e+01   6.6745186e+00
   3.7291381e+00   1.8567015e+01   5.2817705e+00
   3.4502294e+01   4.3166231e+01   7.5158432e+00
   1.3336216e+01   2.1366777e+01   7.4970170e+00
   3.9781156e+00   1.7730430e+01   7.4977236e+00
   2.9375752e+01   2.8013416e+01   7.4976596e+00
   9.3489206e+00   2.0160219e+01   7.4981358e+00
   6.1628330e+00   1.8556086e+01   7.4975191e+00
   7.4444622e+01   7.4836143e+01   5.8026738e+00
   4.9467159e+00   1.8021869e+01   7.4974661e+00
   3.8946791e+00   1.7696543e+01   7.4977098e+00
   6.6787622e+01   5.8647185e+01   7.5249194e+00
   3.9844061e+00   1.9064696e+01   5.6584738e+00
   6.3863273e+01   7.0791314e+01   6.2618223e+00
   3.8991213e+00   1.7722306e+01   7.4978004e+00
   3.8491617e+01   3.8412523e+01   7.5132371e+00
   2.0623210e+01   2.7944557e+01   7.5060110e+00
   2.7856172e+01   3.8590757e+01   7.5137644e+00
   5.7602410e+00   1.8361928e+01   7.4975070e+00
   7.1371553e+01   6.7750973e+01   7.5372346e+00
   2.1635668e+01   2.4114921e+01   7.4956143e+00
   3.8015150e+01   5.8160133e+01   6.4461109e+00
   3.2209420e+01   2.8817878e+01   7.4968867e+00
   4.0035599e+00   1.7734773e+01   7.4977044e+00
   3.2351733e+01   4.0110880e+01   7.5169216e+00
   1.2467662e+01   2.2477914e+01   7.5011624e+00
   6.8910644e+01   6.1668102e+01   7.5303139e+00
   4.2693789e+01   4.1272328e+01   7.5152059e+00
   2.0905534e+01   2.3654395e+01   7.4952052e+00
   1.5252635e+01   2.1568157e+01   7.4957893e+00
   4.0482021e+01   3.9001525e+01   7.5128473e+00
   8.4558413e+00   2.8425846e+01   6.0443424e+00
   3.8776413e+00   1.8988255e+01   5.2747957e+00
   2.0618636e+01   4.3443236e+01   7.0074434e+00
   5.4495229e+01   6.0661774e+01   7.5427617e+00
   3.9223668e+00   1.7804048e+01   7.4767020e+00
   6.3284510e+00   2.4885870e+01   5.1322254e+00
   7.3928173e+01   7.3039955e+01   7.0693324e+00
   3.7890795e+00   1.8845910e+01   5.0935382e+00
   6.7232605e+00   2.5660157e+01   5.1537785e+00
   4.1290002e+01   3.4399956e+01   7.5021953e+00
   1.5116044e+01   2.3935997e+01   7.5021853e+00
   6.7793569e+00   2.5758037e+01   5.1806507e+00
   6.1514444e+01   6.9388694e+01   6.6417452e+00
   7.4413392e+01   7.4897750e+01   5.8052986e+00
   3.9704232e+01   4.2346734e+01   7.5181581e+00
   1.8988417e+01   4.0912698e+01   7.3359540e+00
   1.6940563e+01   2.6955468e+01   7.5062151e+00
   3.9934255e+00   1.7753659e+01   7.4977843e+00
   6.5226049e+01   7.1661520e+01   5.7761949e+00
   5.9483001e+00   1.8347953e+01   7.4972570e+00
   6.2281029e+01   6.0064442e+01   7.5294477e+00
   2.7559701e+01   2.6602990e+01   7.4957302e+00
   2.2840159e+01   3.0898892e+01   7.5100698e+00
   8.7583145e+00   2.7472371e+01   7.4377810e+00
   3.8853544e+00   1.7883799e+01   7.1687380e+00
   3.6698505e+01   5.3828641e+01   7.5190353e+00
   7.3146242e+01   7.4519909e+01   5.8031476e+00
   1.7428997e+01   2.6221582e+01   7.5048027e+00
   3.4724568e+01   3.0387893e+01   7.4984598e+00
   3.8241347e+00   1.7760318e+01   7.0847777e+00
   2.4674079e+01   4.7522632e+01   6.9115826e+00
   3.3861073e+01   4.8062542e+01   7.5132957e+00
   5.6735544e+01   4.6778380e+01   7.5154792e+00
   8.0637168e+00   2.7784687e+01   5.9927014e+00
   9.8897295e+00   3.0565153e+01   6.2682122e+00
   9.7919093e+00   1.9680670e+01   7.4967398e+00
   6.7105248e+00   1.8564596e+01   7.4970008e+00
   1.2709734e+01   2.9175402e+01   7.4773612e+00
   7.0911905e+01   7.0109845e+01   7.4346200e+00
   4.3657781e+00   1.7885456e+01   7.4977331e+00
   8.2086001e+00   2.8302611e+01   5.4420388e+00
   3.7429756e+00   1.8255665e+01   5.8743678e+00
   4.6186156e+01   4.7502771e+01   7.5202561e+00
   6.9533041e+00   1.8780958e+01   7.4974137e+00
   1.9906001e+01   2.5018704e+01   7.4996200e+00
   2.0794690e+01   4.4631430e+01   6.0067108e+00
   5.9716257e+01   6.9479872e+01   5.7704610e+00
   3.5635966e+01   3.8565019e+01   7.5153193e+00
   2.8437168e+01   2.7048004e+01   7.4959646e+00
   2.4486999e+01   2.5420661e+01   7.4958884e+00
   2.7847462e+01   3.1726180e+01   7.5081398e+00
   3.7155583e+00   1.8147388e+01   5.9288647e+00
   4.8565131e+01   6.3534404e+01   6.8258478e+00
   3.5959057e+01   3.0816531e+01   7.4983465e+00
   4.5963708e+01   3.8106809e+01   7.5063752e+00
   2.7955546e+01   2.6811202e+01   7.4958532e+00
   6.9914492e+01   6.7316675e+01   7.5373665e+00
   1.6964102e+01   3.9723660e+01   6.7456065e+00
   1.1126076e+01   2.0211393e+01   7.4967173e+00
   4.2979988e+01   6.1664927e+01   5.7102925e+00
   4.4890055e+00   2.0056090e+01   6.3204382e+00
   2.3601139e+01   2.4910356e+01   7.4955990e+00
   3.9948660e+00   1.7760025e+01   7.4977969e+00
   7.4375296e+01   7.4870791e+01   5.8564590e+00
   5.9555641e+00   2.4111852e+01   5.1448654e+00
   2.6189254e+01   2.6067372e+01   7.4957692e+00
   4.5801591e+00   2.0999100e+01   5.0094572e+00
   9.0475789e+00   1.9984006e+01   7.4979639e+00
   5.3484607e+01   6.6785736e+01   5.9495234e+00
   3.3771099e+01   3.3000045e+01   7.5057280e+00
   1.3671635e+01   2.3333341e+01   7.5018451e+00
   5.1666636e+00   1.8649542e+01   7.4986231e+00
   4.6754696e+01   3.7974046e+01   7.5054289e+00
   3.9077157e+00   1.7720995e+01   7.4977833e+00
   4.1896910e+01   6.0737900e+01   6.2093344e+00
   6.7746976e+01   7.2607812e+01   5.7921005e+00
   5.8394141e+01   5.9792482e+01   7.5326210e+00
   3.5119478e+01   5.3317155e+01   7.4955195e+00
   1.7954380e+01   3.1508628e+01   7.5078946e+00
   4.8794182e+01   6.3493124e+01   6.9135024e+00
   7.0814891e+01   6.6226425e+01   7.5435267e+00
   5.4482809e+01   5.3706508e+01   7.5214781e+00
   7.4371498e+01   7.4895582e+01   5.8102631e+00
   6.7932134e+01   7.2415023e+01   6.1720017e+00
   9.9844637e+00   1.9790395e+01   7.4968385e+00
   1.2091159e+01   2.1163324e+01   7.4975918e+00
   4.0217276e+00   1.7708785e+01   7.4975880e+00
   5.4061570e+00   2.2924602e+01   5.1194978e+00
   2.0913673e+01   2.3780541e+01   7.4956071e+00
   3.2870914e+01   3.0286417e+01   7.5001350e+00
   6.0991289e+01   6.2457606e+01   7.5418902e+00
   1.8568445e+01   2.8507262e+01   7.5079969e+00
   5.0933983e+01   4.4844989e+01   7.5158635e+00
   4.5622959e+00   2.0489997e+01   5.8771825e+00
   2.0724980e+01   2.9254659e+01   7.5083633e+00
   6.8101238e+01   6.0754554e+01   7.5280538e+00
   6.5537457e+01   6.5543721e+01   7.5404918e+00
   4.0388571e+00   1.7781283e+01   7.4977932e+00
   5.7753050e+01   5.9095760e+01   7.5306214e+00
   9.4623413e+00   2.5911583e+01   7.4728539e+00
   2.0251752e+01   4.3252111e+01   6.8737405e+00
   3.8976012e+00   1.7711055e+01   7.4977585e+00
   4.1248193e+01   3.7884384e+01   7.5099098e+00
   3.8125427e+00   1.7789728e+01   6.9831189e+00
   3.8687177e+01   3.5651536e+01   7.5072322e+00
   2.1445975e+01   4.4374006e+01   6.9506779e+00
   5.2975256e+00   2.2673791e+01   5.1286038e+00
   5.0230677e+00   2.1978834e+01   5.2336515e+00
   7.2495815e+01   7.4301254e+01   5.7909632e+00
   3.7252907e+00   1.8551321e+01   5.2907092e+00
   2.2452235e+01   3.8058077e+01   7.4958952e+00
   4.8328167e+00   1.7985514e+01   7.4974918e+00
   5.9085024e+00   1.8335519e+01   7.4972669e+00
   2.0782725e+01   4.4451510e+01   6.2385303e+00
   3.9451226e+00   1.7644247e+01   7.4974502e+00
   3.6668220e+00   1.8293569e+01   5.4509811e+00
   1.2318727e+01   2.0399207e+01   7.4957867e+00
   3.4077223e+01   3.1701728e+01   7.5024981e+00
   3.0636243e+01   5.0349936e+01   7.4858050e+00
   6.2122152e+00   2.4649945e+01   5.1326590e+00
   2.9180459e+01   3.7165026e+01   7.5154995e+00
   6.4304870e+01   7.1304330e+01   5.7844468e+00
   3.8984656e+00   1.7722215e+01   7.4978006e+00
   1.1192869e+01   2.2841473e+01   7.5022582e+00
   3.9644442e+01   4.0190467e+01   7.5153756e+00
   6.7053441e+01   5.8737986e+01   7.5259256e+00
   5.6042274e+01   6.8021785e+01   5.7510920e+00
   4.4002418e+00   2.0286500e+01   5.4770057e+00
   4.1495302e+00   1.8101431e+01   7.4927847e+00
   4.1828341e+00   1.7840786e+01   7.4977805e+00
   9.0427143e+00   2.8608902e+01   7.0124059e+00
   2.2089799e+01   2.5799485e+01   7.4993608e+00
   7.2432338e+01   7.4278813e+01   5.7957703e+00
   2.2280930e+01   4.4704933e+01   7.2002927e+00
   4.4660326e+01   3.6364371e+01   7.5036079e+00
   5.7991783e+00   2.2572062e+01   7.1421031e+00
   5.4242568e+01   4.3805133e+01   7.5118814e+00
   1.5025724e+01   3.2380067e+01   7.4819978e+00
   3.2532322e+01   4.2651837e+01   7.5136237e+00
   6.5953961e+01   6.9413345e+01   7.2950968e+00
   4.7236340e+01   5.8335884e+01   7.5403558e+00
   5.8458684e+01   5.4484349e+01   7.5218771e+00
   6.7272442e+01   7.0350895e+01   7.1971598e+00
   3.1836604e+01   2.9327947e+01   7.4985989e+00
   4.6451716e+01   3.7446610e+01   7.5044889e+00
   4.1860648e+00   1.9656914e+01   5.5835742e+00
   3.7711308e+01   3.6285347e+01   7.5094330e+00
   7.4377860e+01   7.4650767e+01   6.1606571e+00
   2.7751200e+01   4.5010221e+01   7.5153595e+00
   6.9349576e+01   7.3034295e+01   6.0300806e+00
   4.8718019e+00   1.7984623e+01   7.4974357e+00
   3.8276566e+01   3.2177025e+01   7.4996759e+00
   3.2663267e+01   3.5292956e+01   7.5116933e+00
   4.1560500e+00   1.9904292e+01   4.9983614e+00
   3.8916163e+00   1.7746434e+01   7.4278741e+00
   7.4191619e+01   7.4444247e+01   6.3312427e+00
   2.2568666e+01   4.0686934e+01   7.5055313e+00
   4.7725218e+00   1.8034478e+01   7.4977319e+00
   3.9010724e+00   1.7691072e+01   7.4976819e+00
   7.2707307e+01   7.4372263e+01   5.7959531e+00
   3.8684861e+00   1.9057988e+01   5.1116648e+00
   2.0300941e+01   2.3426988e+01   7.4952612e+00
   1.6550807e+01   2.2125301e+01   7.4959315e+00
   3.9013227e+01   4.2375666e+01   7.5183615e+00
   7.3137793e+01   7.3364698e+01   6.8206805e+00
   4.5275948e+00   1.7997527e+01   7.4978073e+00
   6.4621515e+01   6.8483807e+01   7.3648834e+00
   1.9939475e+01   2.3517593e+01   7.4959368e+00
   7.3962780e+01   7.3014682e+01   7.0806376e+00
   7.0154812e+01   6.5012802e+01   7.5401007e+00
   4.2797845e+00   1.7858581e+01   7.4977694e+00
   2.0473746e+01   4.2811408e+01   7.2326330e+00
   5.6209558e+00   2.3260861e+01   5.4016551e+00
   3.9193188e+00   1.7729858e+01   7.4978008e+00
   4.0109877e+00   1.7735050e+01   7.4976950e+00
   2.0837246e+01   2.6348072e+01   7.5024270e+00
   3.3024746e+01   5.4519362e+01   6.7024434e+00
   5.4995105e+01   4.8521959e+01   7.5189408e+00
   7.4505253e+00   2.6975818e+01   5.3388394e+00
   5.7803868e+01   6.7919676e+01   6.6391513e+00
   6.7599128e+01   5.9823438e+01   7.5265538e+00
   5.0471241e+00   1.7977474e+01   7.4971651e+00
   3.2509300e+01   5.4293896e+01   6.5778280e+00
   3.6552122e+01   4.5827329e+01   7.5138716e+00
   5.4598004e+00   2.2929349e+01   5.3489080e+00
   3.8986677e+00   1.7722193e+01   7.4978003e+00
   6.6558572e+01   6.5840187e+01   7.5407560e+00
   4.9388187e+01   6.3539767e+01   7.0314346e+00
   1.7889744e+01   2.3331670e+01   7.4971042e+00
   6.4547924e+01   7.1396725e+01   5.7882102e+00
   3.7484883e+00   1.8431313e+01   5.6059522e+00
   8.6034392e+00   1.9363544e+01   7.4971888e+00
   7.4413157e+01   7.4896169e+01   5.8108367e+00
   1.0951645e+01   1.9919276e+01   7.4959965e+00
   2.7243584e+01   4.0550179e+01   7.5059186e+00
   3.4920216e+01   3.1373929e+01   7.5009471e+00
   9.2580849e+00   1.9556175e+01   7.4969865e+00
   4.0499024e+01   4.9831422e+01   7.5151292e+00
   8.9787964e+00   2.3798720e+01   7.4941550e+00
   7.2058084e+01   7.4155099e+01   5.7966346e+00
   6.9768586e+01   6.5515935e+01   7.5425985e+00
   4.2701316e+01   5.9708814e+01   7.1822161e+00
   1.5050023e+01   2.1538836e+01   7.4959723e+00
   4.0325107e+00   1.9558990e+01   5.0178202e+00
   5.2009878e+01   6.3356062e+01   7.3866144e+00
   1.8186455e+01   4.1589276e+01   6.2689505e+00
   5.2807986e+01   6.5796910e+01   6.6435113e+00
   3.2577641e+01   4.1798580e+01   7.5155707e+00
   3.9356161e+00   1.7725752e+01   7.4977630e+00
   6.9095639e+01   7.3064630e+01   5.8456452e+00
   1.1638099e+01   2.0268775e+01   7.4962946e+00
   2.5689787e+01   2.5747484e+01   7.4955260e+00
   1.8320923e+01   3.2446548e+01   7.5053734e+00
   3.1134484e+01   3.5734416e+01   7.5137273e+00
   2.6179088e+01   2.6837477e+01   7.4977933e+00
   4.1099907e+00   1.7789687e+01   7.4977558e+00
   2.1377726e+01   4.5299167e+01   5.8932506e+00
   3.9853268e+00   1.7604435e+01   7.4972471e+00
   8.9020760e+00   2.5062615e+01   7.4712155e+00
   1.4424265e+01   2.6741273e+01   7.5064483e+00
   7.4306036e+01   7.4887322e+01   5.7989678e+00
   1.9185315e+01   4.2511274e+01   6.4966930e+00
   2.9816542e+01   5.2913914e+01   5.7574052e+00
   7.9666467e+00   2.5258558e+01   7.5272001e+00
   3.8720671e+00   1.9072024e+01   5.1047581e+00
   3.8943740e+00   1.7657228e+01   7.4975642e+00
   5.0934032e+00   1.8061876e+01   7.4974114e+00
   7.4444847e+01   7.4834545e+01   5.8045481e+00
   1.1417094e+01   2.5769001e+01   7.5020013e+00
   4.1196960e+00   1.9794849e+01   5.0168400e+00
   1.9504809e+01   2.3435080e+01   7.4960758e+00
   2.5370179e+01   2.5648096e+01   7.4956187e+00
   4.2168577e+00   1.7946877e+01   7.4980193e+00
   4.4584825e+01   4.9422503e+01   7.5183590e+00
   4.0055856e+00   1.7771453e+01   7.4978135e+00
   7.4425718e+01   7.4882169e+01   5.8299902e+00
   4.7617907e+01   3.8471700e+01   7.5057725e+00
   3.2173323e+01   3.1485413e+01   7.5037013e+00
   3.8670076e+00   1.7880467e+01   7.0865020e+00
   3.6325138e+01   5.6858262e+01   6.6377231e+00
   2.7567482e+01   2.6482598e+01   7.4953744e+00
   1.6395384e+01   2.2754791e+01   7.4971820e+00
   4.6105978e+01   5.2986821e+01   7.5198748e+00
   4.4322191e+01   6.1975871e+01   6.3224242e+00
   4.4210076e+00   1.8078996e+01   7.4981122e+00
   4.1466677e+00   1.8016262e+01   7.4976615e+00
   4.5460199e+01   4.7569552e+01   7.5201216e+00
   3.9324422e+00   1.7727939e+01   7.4977758e+00
   7.8424005e+00   1.9115022e+01   7.4972636e+00
   6.1266729e+01   5.3006170e+01   7.5213301e+00
   7.4346185e+01   7.4759848e+01   6.0117645e+00
   4.2675109e+01   3.4885584e+01   7.5020502e+00
   5.3344699e+01   6.3919539e+01   7.3897341e+00
   4.1820800e+01   4.2463554e+01   7.5174187e+00
   3.8983098e+00   1.7722209e+01   7.4973380e+00
   4.0484093e+01   6.0226458e+01   5.6932725e+00
   2.6135653e+01   4.6372674e+01   7.5143960e+00
   4.3084682e+01   4.6583030e+01   7.5196957e+00
   4.7119229e+00   2.1199073e+01   5.2668393e+00
   1.6871756e+01   2.4453769e+01   7.5018366e+00
   3.9633380e+01   5.0564315e+01   7.5162139e+00
   5.5658925e+00   2.0295210e+01   7.4772645e+00
   3.9629169e+00   1.7740577e+01   7.4977804e+00
   3.8066577e+01   3.3659118e+01   7.5033060e+00
   5.6119531e+00   1.8825043e+01   7.4986035e+00
   7.1649597e+01   6.6687092e+01   7.5434124e+00
   4.2418351e+00   1.7687606e+01   7.4972062e+00
   2.5850710e+01   2.5779173e+01   7.4954272e+00
   4.7833938e+01   6.2933066e+01   6.9606244e+00
   7.4349037e+01   7.4885748e+01   5.8191533e+00
   4.0172902e+00   1.7701777e+01   7.4975668e+00
   5.3161105e+01   5.8172900e+01   7.5321527e+00
   5.6652156e+01   5.3957221e+01   7.5216592e+00
   4.1818346e+01   6.0430876e+01   6.4754248e+00
   5.8049531e+00   2.3730477e+01   5.2668086e+00
   7.3019246e+00   2.4869685e+01   7.5263833e+00
