# Supplementary material for: Rethinking Colour Constancy
Source: PLoS One. 2015 Sep 10;10(9):e0135029. doi: 10.1371/journal.pone.0135029 (PMC4565710; doi:10.1371/journal.pone.0135029)
Supplement: S1 Dataset — (ZIP) [file pone.0135029.s002.zip › 5-TransitionMetamerReflectanceData/BtoN_20munsells/targetXYZ_8.txt]

   6.1492606e+01   5.0423253e+01   9.2375348e+00
   1.0378372e+01   1.6001498e+01   1.1141133e+01
   7.3954887e+01   7.3905263e+01   9.6150781e+00
   5.9499796e+01   4.9654319e+01   8.7254016e+00
   7.4166550e+01   7.3994694e+01   9.6152709e+00
   3.2793464e+01   5.3807471e+01   9.5115703e+00
   3.1450476e+00   1.6702745e+01   8.5843966e+00
   4.3664459e+01   6.1315230e+01   9.5471647e+00
   2.8981325e+01   2.3941298e+01   1.1644224e+01
   7.4356654e+01   7.4002701e+01   9.6137242e+00
   3.9193411e+01   5.5066605e+01   9.5166058e+00
   5.0276341e+01   3.9177432e+01   8.6645945e+00
   4.2332394e+00   1.7022245e+01   8.5871037e+00
   7.4374778e+01   7.4061170e+01   9.6172001e+00
   3.3715936e+01   2.8555813e+01   8.5145646e+00
   7.4349804e+01   7.3985619e+01   9.6070826e+00
   2.1405848e+01   2.0364333e+01   1.1780133e+01
   2.9454350e+00   1.5914421e+01   8.4865846e+00
   4.0290992e+01   3.8116510e+01   9.1301339e+00
   5.8604444e+00   1.4397938e+01   1.0669122e+01
   2.6965219e+01   2.3541245e+01   9.0351142e+00
   3.5066633e+00   1.3473238e+01   1.1353877e+01
   2.4903680e+01   4.7988415e+01   9.4798077e+00
   7.3048016e+01   7.3659116e+01   9.6116672e+00
   5.9676419e+01   5.9141140e+01   9.5355907e+00
   4.6352428e+00   1.6803336e+01   8.5565137e+00
   3.2067533e+01   2.6546966e+01   8.7379811e+00
   7.0482360e+01   7.1858121e+01   9.6043320e+00
   1.6950987e+01   4.0045442e+01   9.4251687e+00
   7.4348473e+01   7.4049607e+01   9.6156362e+00
   4.3959542e+00   2.0133617e+01   8.7017473e+00
   5.5803508e+00   1.4497325e+01   9.6494111e+00
   7.3344648e+01   7.1106589e+01   9.4675426e+00
   4.3140329e+01   3.6091676e+01   8.6571462e+00
   2.3851676e+01   2.1441820e+01   1.1950226e+01
   3.5035119e+00   1.6211839e+01   8.5150160e+00
   4.4262021e+01   3.3371538e+01   1.0845646e+01
   2.3682408e+01   2.3269820e+01   8.4957998e+00
   7.4176889e+01   7.3447411e+01   9.5689107e+00
   2.1230893e+01   2.2217542e+01   8.4867569e+00
   9.7851142e+00   1.5746818e+01   1.1329187e+01
   5.0869489e+01   6.2733069e+01   9.5536744e+00
   6.8358620e+01   5.9485558e+01   1.1930577e+01
   5.4451921e+01   4.3619813e+01   8.5852115e+00
   7.2105505e+01   6.6832655e+01   1.1691706e+01
   4.0499608e+01   3.3575116e+01   8.6606340e+00
   2.8264735e+00   1.3403165e+01   1.0366814e+01
   5.7371330e+00   1.4683091e+01   9.2547421e+00
   1.6989838e+01   3.9961502e+01   9.4304656e+00
   7.4287700e+01   7.4040087e+01   9.6152511e+00
   6.3534147e+00   1.5679756e+01   8.5685100e+00
   7.3840638e+01   7.3319299e+01   9.6074130e+00
   3.1344933e+01   2.5151571e+01   1.1849975e+01
   3.3260445e+01   2.6364393e+01   1.0843205e+01
   7.0617235e+01   7.2456369e+01   9.6070105e+00
   3.9360480e+01   2.9864209e+01   1.1672902e+01
   1.0706131e+01   1.6072876e+01   1.1520322e+01
   3.4846729e+01   2.7804796e+01   8.9227502e+00
   7.3396343e+01   7.3579692e+01   9.6132419e+00
   2.4339722e+00   1.4143373e+01   8.6617207e+00
   1.0336046e+01   3.1234548e+01   9.3086493e+00
   3.6095500e+01   3.6959149e+01   9.1951227e+00
   3.6042190e+01   4.6897893e+01   9.4761942e+00
   7.3444666e+01   7.3306642e+01   9.6122324e+00
   6.1578410e+01   5.7357067e+01   9.4178613e+00
   7.4372648e+01   7.4061658e+01   9.6156849e+00
   6.9908584e+01   7.1979720e+01   9.6045470e+00
   1.5462175e+01   2.6228105e+01   8.9975865e+00
   2.5942727e+00   1.3442494e+01   9.7889672e+00
   6.5630127e+00   1.4472368e+01   1.1944307e+01
   1.7574998e+01   1.9194742e+01   9.5060079e+00
   1.5599893e+01   1.8791249e+01   8.7313191e+00
   5.2616569e+00   1.6709617e+01   8.5034665e+00
   1.2710061e+01   1.7710858e+01   8.6998044e+00
   6.9364422e+01   7.2367846e+01   9.6060689e+00
   2.3237171e+00   1.4006672e+01   8.6768778e+00
   7.2416952e+01   7.3542346e+01   9.6060973e+00
   3.1326765e+01   5.3242810e+01   9.5075928e+00
   2.1595031e+01   3.1149058e+01   9.1792456e+00
   7.4147960e+01   7.3304102e+01   9.6381684e+00
   4.9630115e+00   1.5225469e+01   8.5452426e+00
   3.1329249e+00   1.6555094e+01   8.5754126e+00
   2.5580222e+00   1.4920175e+01   8.4856894e+00
   5.8756184e+00   2.3326711e+01   9.0078436e+00
   7.4337587e+01   7.3914840e+01   9.6486390e+00
   7.4373884e+01   7.4062453e+01   9.6156690e+00
   3.4010033e+01   3.1472610e+01   8.7000075e+00
   4.8811568e+01   3.6635901e+01   1.2064966e+01
   4.6958114e+00   2.1022680e+01   8.7809485e+00
   4.4028579e+01   6.1466034e+01   9.5492055e+00
   2.2726704e+01   2.8253956e+01   8.9429986e+00
   2.8267715e+01   2.4261292e+01   8.8933873e+00
   6.4040590e+01   5.4502329e+01   8.7297894e+00
   7.2840531e+01   6.9057956e+01   1.0706822e+01
   7.2245486e+01   7.3362963e+01   9.6110645e+00
   5.4042270e+00   1.4050749e+01   1.1983939e+01
   7.3988712e+01   7.3519773e+01   9.6093977e+00
   5.7599253e+01   4.8347042e+01   8.6997932e+00
   7.4357362e+01   7.3967539e+01   9.6673288e+00
   2.2602333e+01   2.0866058e+01   1.1941887e+01
   3.3849233e+01   2.6727258e+01   1.0662037e+01
   7.2187244e+01   7.3382493e+01   9.6095067e+00
   2.3550263e+00   1.4114689e+01   8.6668598e+00
   7.3189604e+01   7.2122357e+01   9.5832358e+00
   6.1369710e+01   6.9043192e+01   9.5893578e+00
   3.3707141e+00   1.4914519e+01   8.4754746e+00
   7.3566492e+01   7.3731598e+01   9.6148662e+00
   5.4853719e+00   2.2791520e+01   8.9514077e+00
   8.1752181e+00   1.7332394e+01   8.4518682e+00
   4.7908131e+01   3.5929945e+01   1.1951554e+01
   7.4362150e+01   7.4059822e+01   9.6155944e+00
   5.1895419e+01   6.5466201e+01   9.5681645e+00
   6.8153004e+01   6.1527312e+01   8.7947868e+00
   3.4434527e+01   2.6826976e+01   1.1997242e+01
   4.9201350e+01   5.4919641e+01   9.5223547e+00
   5.2364086e+01   3.9718103e+01   1.2037995e+01
   5.3287193e+01   6.5787124e+01   9.5738511e+00
   3.9501095e+01   3.0603071e+01   9.0610723e+00
   7.4159530e+01   7.3781314e+01   9.6132490e+00
   7.2792398e+01   7.3546202e+01   9.6122978e+00
   6.5112076e+01   7.0804359e+01   9.5992262e+00
   5.1424545e+01   6.4319556e+01   9.5654512e+00
   2.6693445e+00   1.3268374e+01   1.0924834e+01
   3.7460919e+01   5.1126486e+01   9.4969332e+00
   2.1905488e+01   2.0665073e+01   1.1161620e+01
   6.3671136e+01   5.4203404e+01   8.6745807e+00
   7.3783541e+01   7.3974841e+01   9.6097339e+00
   3.9276670e+01   4.7047028e+01   9.4726955e+00
   7.4024878e+01   7.3730091e+01   9.6142154e+00
   7.2864342e+01   7.3610136e+01   9.6107706e+00
   6.2703276e+01   5.1033472e+01   1.2121045e+01
   5.7878995e+01   4.5514878e+01   1.1022498e+01
   7.4314313e+01   7.4016906e+01   9.6155056e+00
   6.6615773e+01   7.0560841e+01   9.5973927e+00
   2.2887209e+01   2.3581607e+01   8.5586944e+00
   7.4000495e+01   7.4035130e+01   9.6106503e+00
   7.4339060e+01   7.4044651e+01   9.4703965e+00
   3.6988328e+01   2.8941580e+01   9.2417564e+00
   7.4352216e+01   7.3917652e+01   9.7142026e+00
   7.4358004e+01   7.4000592e+01   9.6232553e+00
   2.3888297e+01   4.7165399e+01   9.4749327e+00
   7.2290433e+01   7.3436518e+01   9.6088197e+00
   6.6196266e+01   7.0682992e+01   9.5946376e+00
   5.0874268e+01   6.4720332e+01   9.5680760e+00
   3.3439352e+01   2.6265815e+01   1.2044040e+01
   7.4373990e+01   7.4069582e+01   9.6153448e+00
   2.2093621e+01   2.7212720e+01   8.8427264e+00
   7.4376847e+01   7.4037820e+01   9.6599065e+00
   3.4236502e+01   5.5515433e+01   9.5164616e+00
   7.4372918e+01   7.3981467e+01   9.7212238e+00
   6.5366216e+01   7.0701152e+01   9.6022303e+00
   5.0760360e+01   6.1317367e+01   9.5494681e+00
   2.8285943e+01   3.4722590e+01   9.2486197e+00
   5.0840473e+01   3.9121618e+01   9.1766861e+00
   7.4305141e+01   7.4064494e+01   9.6144404e+00
   3.2666290e+01   5.4349376e+01   9.5120227e+00
   6.0106714e+01   6.8428923e+01   9.5871439e+00
   5.3836189e+01   5.9683742e+01   9.5463417e+00
   5.1509128e+01   3.9731808e+01   9.1519551e+00
   6.1384500e+01   4.9471660e+01   1.1653706e+01
   2.4715199e+00   1.3827755e+01   8.7577730e+00
   7.4363044e+01   7.4017128e+01   9.6238031e+00
   7.1745277e+01   6.7412568e+01   9.2033594e+00
   2.3900846e+00   1.3573979e+01   9.1820944e+00
   7.4149544e+01   7.3768241e+01   9.6131332e+00
   7.4342916e+01   7.3914068e+01   9.6751802e+00
   3.9772528e+01   3.1562653e+01   8.5733733e+00
   7.0122548e+01   7.2336843e+01   9.6041888e+00
   5.7662793e+01   4.7577425e+01   8.7149123e+00
   5.8151271e+01   6.8137496e+01   9.5834039e+00
   4.9206716e+01   3.7107675e+01   1.1352911e+01
   3.2506270e+01   4.3112811e+01   9.4439885e+00
   5.7008380e+01   6.4090250e+01   9.5651128e+00
   7.0171846e+00   1.4728796e+01   1.1229693e+01
   2.9793418e+00   1.3287053e+01   1.1431815e+01
   3.3387434e+00   1.7113559e+01   8.6033000e+00
   4.5766730e+01   3.5622998e+01   8.6028154e+00
   4.3745316e+00   1.9402900e+01   8.6354709e+00
   7.4374687e+01   7.4061963e+01   9.6157044e+00
   3.9173541e+01   3.2237531e+01   8.6287858e+00
   7.1960332e+01   7.3310686e+01   9.6088542e+00
   9.2037163e+00   1.8904507e+01   8.6011381e+00
   2.4556928e+00   1.3408155e+01   1.0099367e+01
   6.7727656e+00   2.0852130e+01   8.7109212e+00
   3.3699689e+01   2.6532402e+01   1.1258155e+01
   8.0672245e+00   2.2180610e+01   8.8286166e+00
   1.3746277e+01   1.7930632e+01   8.8305578e+00
   2.4721113e+01   3.4503032e+01   9.2879106e+00
   4.1902923e+00   1.7681859e+01   8.6155305e+00
   6.3107750e+01   7.0002238e+01   9.5969356e+00
   2.5910121e+00   1.5046359e+01   8.4834190e+00
   4.7297353e+01   4.6353602e+01   9.3878444e+00
   5.0552317e+01   4.6414523e+01   9.2769899e+00
   2.4765660e+00   1.3469687e+01   9.5382573e+00
   1.7302636e+01   3.3897343e+01   9.3411719e+00
   4.8434157e+01   3.7213814e+01   8.8991706e+00
   6.8867794e+01   7.2244710e+01   9.6028031e+00
   3.4891244e+01   5.5956610e+01   9.5187957e+00
   5.2948815e+01   4.3436148e+01   8.6883752e+00
   7.3837562e+01   7.3842849e+01   9.6150824e+00
   7.2727907e+01   7.3643792e+01   9.6068260e+00
   2.5408605e+01   4.1445842e+01   9.4365882e+00
   7.4070761e+01   7.3914211e+01   9.6149160e+00
   1.4172868e+01   3.6603746e+01   9.3937484e+00
   2.0848533e+01   2.0355293e+01   1.0366621e+01
   2.1632055e+01   3.6370469e+01   9.3706736e+00
   2.2934088e+01   4.4125403e+01   9.4604129e+00
   4.6325511e+01   5.9383384e+01   9.5364271e+00
   1.2931017e+01   3.4975024e+01   9.3720542e+00
   2.2084277e+01   3.4896242e+01   9.3288168e+00
   4.9150775e+01   6.3459104e+01   9.5619813e+00
   1.1477727e+01   1.6790293e+01   9.3649670e+00
   2.3357649e+00   1.3569475e+01   9.3062568e+00
   4.1996468e+01   4.0545990e+01   9.2355675e+00
   7.4319698e+01   7.3898393e+01   9.6037634e+00
   5.4542917e+01   4.3716135e+01   8.5863659e+00
   4.8747631e+00   1.4159597e+01   1.0047301e+01
   2.5585938e+01   4.8731111e+01   9.4828166e+00
   5.2778281e+01   5.7586707e+01   9.5375898e+00
   7.3408592e+01   7.0237219e+01   1.1194058e+01
   3.8272892e+01   4.5886508e+01   9.4618898e+00
   6.9099341e+01   7.1558525e+01   9.6026137e+00
   3.0701405e+01   5.2336525e+01   9.5037202e+00
   7.0775143e+01   7.2745858e+01   9.6100662e+00
   2.6121277e+00   1.4277687e+01   8.6308081e+00
   2.2089332e+01   2.6523247e+01   8.7465885e+00
   4.9347304e+01   6.4051268e+01   9.5640554e+00
   6.3108765e+01   6.4309707e+01   9.5700215e+00
   5.6988283e+01   6.7618281e+01   9.5826735e+00
   2.7736583e+00   1.3249610e+01   1.1809790e+01
   2.4272418e+00   1.3462823e+01   9.5193057e+00
   2.4894470e+01   2.2928485e+01   8.7170357e+00
   5.5803153e+01   5.7781556e+01   9.5374755e+00
   5.2751464e+01   4.1945493e+01   8.5763273e+00
   2.8393795e+00   1.3208802e+01   1.1817330e+01
   7.4244344e+01   7.4018639e+01   9.6154576e+00
   7.4061306e+01   7.3980278e+01   9.6141934e+00
   1.4469226e+01   3.6937636e+01   9.4010541e+00
   4.1926463e+01   3.3128357e+01   8.5825422e+00
   7.3157687e+01   7.2904375e+01   9.6104422e+00
   6.2117334e+00   1.7204915e+01   8.5385261e+00
   3.1927292e+00   1.6903534e+01   8.5938602e+00
   5.4894874e+01   6.6855757e+01   9.5721223e+00
   4.7229786e+01   5.0322708e+01   9.4872352e+00
   4.3888941e+01   4.2781362e+01   9.3057802e+00
   1.3431220e+01   1.7078972e+01   1.1975431e+01
   7.0533052e+01   6.7585033e+01   9.4680894e+00
   7.1162887e+01   7.2663693e+01   9.6090173e+00
   5.0440810e+01   5.0935369e+01   9.4751311e+00
   5.1932580e+01   6.1855587e+01   9.5536336e+00
   7.2229700e+01   7.3258343e+01   9.6125668e+00
   2.7993414e+01   3.3467167e+01   9.1895543e+00
   2.4223277e+00   1.4224248e+01   8.6362563e+00
   4.7386988e+00   1.4076536e+01   1.0242041e+01
   4.5251323e+01   3.4450257e+01   9.4943467e+00
   4.5165806e+00   1.3878158e+01   1.0945227e+01
   9.2286119e+00   2.9561960e+01   9.2626470e+00
   7.4374775e+01   7.4061736e+01   9.6163841e+00
   2.7807400e+00   1.3236988e+01   1.1832603e+01
   2.3300244e+01   2.1179958e+01   1.2005746e+01
   2.0752149e+01   3.9868775e+01   9.4286710e+00
   4.7734675e+01   6.3425243e+01   9.5593199e+00
   6.9551827e+01   7.2131866e+01   9.6022129e+00
   7.4311932e+01   7.3858164e+01   9.6072428e+00
   7.3806392e+01   7.2715253e+01   9.5343086e+00
   1.3360535e+01   2.0440638e+01   8.6048443e+00
   3.5039985e+01   5.6064813e+01   9.5192237e+00
   1.3105262e+01   1.8793967e+01   8.4993981e+00
   7.4238615e+01   7.3938767e+01   9.6151602e+00
   5.3458632e+01   6.6063463e+01   9.5748227e+00
   7.3683115e+01   7.3876500e+01   9.6125648e+00
   7.4355808e+01   7.4055281e+01   9.6156688e+00
   7.4055300e+01   7.4074152e+01   9.6097715e+00
   6.0689776e+01   6.6177861e+01   9.5755464e+00
   6.8337866e+01   6.2375598e+01   9.0438135e+00
   7.3941180e+01   7.3925004e+01   9.6145951e+00
   6.8199487e+01   6.0506272e+01   9.0273870e+00
   4.7197334e+01   6.3184052e+01   9.5571006e+00
   1.5837759e+01   1.8558598e+01   9.3132903e+00
   1.8486589e+01   1.9152763e+01   1.1802550e+01
   7.3537193e+01   7.0988753e+01   1.0480428e+01
   9.5519999e+00   2.9647676e+01   9.2741698e+00
   6.7130373e+01   5.7469698e+01   1.1934145e+01
   7.3157738e+01   6.9875000e+01   1.0676256e+01
   3.2083723e+01   5.3112033e+01   9.5081170e+00
   4.6686933e+01   3.7566030e+01   8.6634911e+00
   6.9795064e+01   7.2452266e+01   9.6082506e+00
   7.4074991e+01   7.3223565e+01   9.4718746e+00
   2.7767950e+00   1.3217150e+01   1.1603352e+01
   1.3634468e+01   1.7530618e+01   9.7398208e+00
   1.0039415e+01   2.7707912e+01   9.1956153e+00
   7.0689335e+01   7.2714213e+01   9.6101650e+00
   5.8520102e+00   1.7293060e+01   8.5691715e+00
   7.4103928e+01   7.3067405e+01   9.7857464e+00
   6.0489627e+01   6.9079104e+01   9.5881437e+00
   7.4134923e+01   7.3263967e+01   9.6360936e+00
   7.7404464e+00   1.5392602e+01   9.3299641e+00
   3.9859719e+01   5.1179009e+01   9.5017594e+00
   5.4202666e+00   1.4341017e+01   1.0098507e+01
   5.3112200e+00   1.5000273e+01   8.6805624e+00
   6.6372227e+01   7.1277769e+01   9.6012170e+00
   6.7400005e+01   6.0657550e+01   8.8730990e+00
   3.0713052e+00   1.3279156e+01   1.1754542e+01
   7.3871756e+01   7.2542979e+01   9.5203684e+00
   3.0145723e+00   1.3373608e+01   1.0897402e+01
   9.8138963e+00   2.8950570e+01   9.2487695e+00
   5.1630492e+01   5.7460545e+01   9.5355173e+00
   5.9441986e+01   5.0889828e+01   8.8387153e+00
   2.7996560e+00   1.3243454e+01   1.1938638e+01
   1.4404673e+01   1.7461653e+01   1.2004986e+01
   5.7933454e+01   5.0277650e+01   9.0504680e+00
   7.4318865e+01   7.4001401e+01   9.6154186e+00
   2.4534338e+01   3.9456277e+01   9.4132994e+00
   5.4662120e+00   1.5188031e+01   8.6586229e+00
   4.1461087e+00   1.3706190e+01   1.1234174e+01
   4.5589098e+00   1.4309490e+01   9.1431243e+00
   6.3239966e+00   1.4751334e+01   9.7095299e+00
   6.0463741e+01   4.8251746e+01   1.1955217e+01
   7.1728770e+01   6.6920248e+01   9.7797812e+00
   1.6986814e+01   2.1257074e+01   8.5498158e+00
   9.0428611e+00   1.7248107e+01   8.4946257e+00
   6.6413012e+01   7.1394677e+01   9.5965806e+00
   5.8886266e+01   5.7222202e+01   9.5077403e+00
   2.4475678e+01   2.2061520e+01   9.9686934e+00
   2.8506678e+01   5.1352251e+01   9.4901891e+00
   7.3757371e+01   7.3879362e+01   9.6136660e+00
   6.0295247e+01   4.8469698e+01   1.0514732e+01
   4.7099908e+01   6.3196950e+01   9.5538374e+00
   2.6503153e+00   1.4103853e+01   8.6741646e+00
   5.6119513e+00   1.4203629e+01   1.1328639e+01
   2.5970308e+00   1.3355169e+01   1.0258917e+01
   2.9393054e+00   1.3225697e+01   1.1887031e+01
   1.0482187e+01   2.7696602e+01   9.1898506e+00
   4.2459182e+01   5.9764873e+01   9.5416380e+00
   7.4127846e+01   7.2895464e+01   1.0159755e+01
   7.2689925e+01   7.3566818e+01   9.6097536e+00
   2.8257028e+00   1.3336933e+01   1.0747318e+01
   7.2477933e+01   7.3470019e+01   9.6105254e+00
   5.1911831e+01   5.0970448e+01   9.4564996e+00
   4.7981691e+00   1.4180563e+01   9.8223147e+00
   5.2773938e+01   6.5821880e+01   9.5720988e+00
   6.0330286e+01   6.8590884e+01   9.5870622e+00
   7.4282574e+01   7.3643389e+01   9.7794612e+00
   4.6115063e+00   1.5680936e+01   8.4873448e+00
   1.3389193e+01   1.7223214e+01   1.0825195e+01
   5.8215469e+01   5.3247283e+01   9.3411126e+00
   2.4688667e+00   1.4529895e+01   8.4943501e+00
   3.0129513e+00   1.3236944e+01   1.1994728e+01
   6.8136327e+01   7.1909800e+01   9.6045667e+00
   6.7656250e+01   5.9482734e+01   9.0996128e+00
   7.4362121e+01   7.4034789e+01   9.6147360e+00
   1.6461609e+01   2.0332293e+01   8.4741045e+00
   8.0436079e+00   1.5118510e+01   1.1204305e+01
   4.8793204e+01   4.0273351e+01   8.6681590e+00
   2.6755001e+00   1.3345444e+01   1.0436093e+01
   2.6989376e+01   2.5261384e+01   8.5248627e+00
   6.4712033e+01   7.0666154e+01   9.5980737e+00
   3.6255562e+00   1.7374666e+01   8.6110313e+00
   3.5565324e+00   1.3559719e+01   1.0869929e+01
   7.2975949e+01   7.2584003e+01   9.6087499e+00
   5.8840267e+01   6.8336914e+01   9.5883678e+00
   7.1856659e+01   7.2777021e+01   9.6096812e+00
   5.0323666e+01   4.7205676e+01   9.3364637e+00
   2.9586843e+01   4.8223262e+01   9.4826600e+00
   1.5584169e+01   2.0838787e+01   8.5721268e+00
   1.8975708e+01   1.9337380e+01   1.1934983e+01
   7.3254292e+01   7.3634408e+01   9.6140340e+00
   4.2653931e+01   6.0744132e+01   9.5439849e+00
   6.5322585e+01   5.5938090e+01   8.9650291e+00
   5.1169822e+01   4.0594782e+01   8.5697698e+00
   3.0834272e+01   2.5694803e+01   8.7823077e+00
   7.4344238e+01   7.3971184e+01   9.6017555e+00
   6.3756423e+01   5.2478890e+01   1.1994778e+01
   5.5816235e+00   2.2994280e+01   8.9676697e+00
   6.5893725e+01   6.8143461e+01   9.5884989e+00
   2.3961926e+00   1.3452213e+01   9.7202838e+00
   7.3462211e+01   7.3640206e+01   9.6136272e+00
   7.4203055e+01   7.3971845e+01   9.6152587e+00
   7.2370470e+01   6.9049897e+01   9.2208930e+00
   7.4172204e+01   7.2737665e+01   1.0611946e+01
   7.4370135e+01   7.4051275e+01   9.6151595e+00
   6.1760800e+01   4.9816208e+01   1.2114444e+01
   5.2062312e+01   6.5421130e+01   9.5710701e+00
   6.6255147e+00   1.4571651e+01   1.1321959e+01
   1.4852601e+01   2.3054870e+01   8.6468931e+00
   7.0066133e+01   6.2822263e+01   1.1217274e+01
   7.4258247e+01   7.3709736e+01   9.5779573e+00
   2.7398099e+00   1.4473789e+01   8.5467132e+00
   2.3164942e+01   4.2935960e+01   9.4519641e+00
   1.9448573e+01   2.0666069e+01   8.6551137e+00
   5.0805215e+01   3.8325204e+01   1.2038378e+01
   5.9907242e+01   6.6655133e+01   9.5770989e+00
   4.4881096e+01   3.6707620e+01   8.6736414e+00
   1.0162481e+01   3.0752890e+01   9.3027460e+00
   5.2652147e+01   4.1523155e+01   8.6349604e+00
   7.1973263e+01   7.3296137e+01   9.6096993e+00
   2.7366252e+00   1.3590097e+01   9.3943507e+00
   2.3497211e+00   1.3823613e+01   8.7371254e+00
   6.4477089e+01   5.4584083e+01   9.0087322e+00
   1.8495058e+01   2.1548279e+01   8.4925593e+00
   7.3527720e+01   7.3751273e+01   9.6148583e+00
   4.8703841e+01   6.4008245e+01   9.5575793e+00
   7.3511643e+01   7.0684246e+01   1.0886176e+01
   1.2677579e+01   1.8312955e+01   8.4904089e+00
   3.4187707e+01   5.5489641e+01   9.5162405e+00
   3.1927146e+01   5.2234685e+01   9.5037017e+00
   7.4374090e+01   7.4061890e+01   9.6156976e+00
   6.4567850e+01   6.5872219e+01   9.5781035e+00
   3.6604407e+01   4.3884911e+01   9.4392633e+00
   5.0479818e+01   5.4998649e+01   9.5239332e+00
   6.0827624e+01   6.9106214e+01   9.5935467e+00
   5.9437355e+01   6.7257287e+01   9.5773762e+00
   4.8714281e+01   5.9041093e+01   9.5408523e+00
   5.3019356e+01   6.3404480e+01   9.5574376e+00
   4.2452491e+01   6.0264659e+01   9.5434040e+00
   5.2490549e+01   4.0522702e+01   9.4219230e+00
   5.1804406e+01   4.1561368e+01   8.6687980e+00
   3.7091964e+00   1.3531631e+01   1.1425159e+01
   7.1859861e+01   7.2639033e+01   9.6084585e+00
   4.7763021e+00   1.4685679e+01   8.7053090e+00
   6.6829978e+01   6.3474685e+01   9.4705318e+00
   7.4339741e+01   7.4056282e+01   9.6153865e+00
   6.4335529e+01   6.7498385e+01   9.5855580e+00
   7.3649684e+01   7.1972111e+01   9.4517061e+00
   7.2220951e+01   6.7004249e+01   1.1875672e+01
   3.4083626e+00   1.3406840e+01   1.1613993e+01
   2.8540398e+01   2.6472446e+01   8.6105433e+00
   7.3894613e+01   7.3916272e+01   9.6142900e+00
   2.4603425e+01   2.2897608e+01   8.6765101e+00
   5.3367551e+01   6.6050570e+01   9.5744041e+00
   6.3860998e+01   7.0028958e+01   9.5973607e+00
   2.5272024e+01   4.1636828e+01   9.4387883e+00
   1.5697442e+01   2.2565994e+01   8.6242093e+00
   7.4374690e+01   7.4061854e+01   9.6158203e+00
   4.2031415e+01   3.5237971e+01   8.6578685e+00
   2.5729226e+00   1.4251358e+01   8.6378798e+00
   8.0487879e+00   2.3991846e+01   9.0161419e+00
   4.7860058e+01   3.6399495e+01   9.7435455e+00
   1.1851997e+01   3.1850576e+01   9.3243638e+00
   7.3347192e+01   7.0914022e+01   9.7189626e+00
   7.1049115e+01   6.9012218e+01   9.5347924e+00
   4.4343205e+00   1.3836632e+01   1.1029581e+01
   3.9444179e+00   1.7825439e+01   8.6194756e+00
   2.3686870e+00   1.4198477e+01   8.6568296e+00
   4.0078701e+01   4.0780540e+01   9.3050358e+00
   9.8790969e+00   1.7761396e+01   8.4667517e+00
   7.4351895e+01   7.4040625e+01   9.6156153e+00
   6.1292203e+00   1.4550949e+01   1.0350859e+01
   7.4010697e+01   7.1992604e+01   1.1025500e+01
   4.0338015e+01   5.9317879e+01   9.5376988e+00
   5.9420686e+00   2.3555640e+01   9.0230821e+00
   7.4373135e+01   7.4063964e+01   9.6155870e+00
   7.4374688e+01   7.4062957e+01   9.6156591e+00
   3.7683041e+01   3.3999606e+01   8.7997250e+00
   6.0746579e+00   1.4561407e+01   1.0187328e+01
   1.5042964e+01   3.6956213e+01   9.4056468e+00
   4.1253395e+01   5.9951478e+01   9.5395346e+00
   5.0535712e+01   3.8227404e+01   1.1399058e+01
   5.3449730e+01   6.6145511e+01   9.5727387e+00
   7.3818025e+01   7.3898714e+01   9.6138111e+00
   1.9702844e+01   2.1973602e+01   8.4864057e+00
   7.3458731e+01   7.1501399e+01   9.4678941e+00
   7.4371037e+01   7.4063158e+01   9.6155907e+00
   4.3154125e+01   3.2540489e+01   1.0987574e+01
   2.7935059e+00   1.3233639e+01   1.1895351e+01
   1.9713434e+01   1.9858765e+01   1.0514794e+01
   4.5168204e+00   1.4068121e+01   9.8989333e+00
   6.9897405e+01   6.3739991e+01   8.9831049e+00
   2.5125370e+00   1.3357039e+01   1.0412823e+01
   4.5998793e+01   3.4678585e+01   1.0828257e+01
   4.3116765e+01   3.6012677e+01   8.6582044e+00
   2.6082982e+00   1.4202911e+01   8.6586814e+00
   6.3064413e+01   6.8940942e+01   9.5874738e+00
   4.5774199e+01   3.9173524e+01   8.8358181e+00
   3.8497316e+00   1.3737083e+01   1.0409716e+01
   4.9595093e+01   6.4315470e+01   9.5647380e+00
   3.7595519e+01   2.9332094e+01   9.2024104e+00
   4.9419878e+00   1.9482576e+01   8.6308347e+00
   2.4252974e+00   1.4419918e+01   8.5462130e+00
   7.4349726e+01   7.3980625e+01   9.6121703e+00
   2.6744648e+00   1.5085684e+01   8.4804357e+00
   3.4480373e+00   1.6543164e+01   8.5684278e+00
   2.9619380e+00   1.3232835e+01   1.1880878e+01
   4.8019709e+01   6.2817257e+01   9.5579744e+00
   4.5346658e+00   1.4241567e+01   9.2962908e+00
   3.7432354e+00   1.8570151e+01   8.6167228e+00
   2.8306102e+00   1.5384563e+01   8.4482466e+00
   5.4853327e+01   4.2879283e+01   9.2536290e+00
   4.8144385e+01   3.6143476e+01   1.1821273e+01
   8.0733255e+00   1.5089785e+01   1.1483203e+01
   2.4231319e+00   1.4313742e+01   8.5953793e+00
   3.5348908e+00   1.4507011e+01   8.6604300e+00
   7.3980135e+01   7.3923299e+01   9.6149045e+00
   3.4092024e+01   2.7476078e+01   8.7931822e+00
   4.2312139e+01   3.6430897e+01   1.2076983e+01
   6.8747616e+01   6.0173418e+01   1.2137953e+01
   1.8942448e+01   3.2627384e+01   1.2090494e+01
   2.8133607e+00   1.3244207e+01   1.2005363e+01
   6.3577738e+01   5.2421176e+01   1.2126648e+01
   2.8131097e+00   1.3244646e+01   1.2005341e+01
   2.4187771e+00   1.4375248e+01   8.6689678e+00
   5.5037038e+01   6.5875640e+01   1.0633991e+01
   6.6048710e+00   1.4656148e+01   1.2008296e+01
   3.5400152e+01   5.0325198e+01   1.2014710e+01
   2.4449360e+00   1.3423092e+01   1.0028397e+01
   2.3399753e+00   1.3800264e+01   9.0252404e+00
   4.0237296e+01   5.9440093e+01   9.5795215e+00
   3.8571365e+01   3.4463925e+01   1.2072285e+01
   3.4487613e+00   1.3443677e+01   1.2006563e+01
   3.1177657e+00   1.3281843e+01   1.2007970e+01
   2.0990689e+01   2.0625730e+01   1.2024952e+01
   6.9068497e+01   6.7972573e+01   1.1681695e+01
   5.1788075e+01   6.5106910e+01   1.0096721e+01
   6.4533799e+00   1.4493082e+01   1.2009649e+01
   2.0996263e+01   4.1872875e+01   1.1522691e+01
   5.6750420e+01   4.4158909e+01   1.2098691e+01
   1.6883747e+01   2.5458472e+01   1.2043161e+01
   2.8149562e+00   1.3245381e+01   1.2005338e+01
   7.3016630e+01   7.0983743e+01   1.1295018e+01
   2.0671932e+01   4.4182098e+01   9.4518419e+00
   2.4593571e+01   2.4902076e+01   1.2042203e+01
   7.2599929e+01   6.8781162e+01   1.1732408e+01
   5.1100093e+01   5.1840342e+01   1.2137330e+01
   3.6544626e+00   1.3942758e+01   1.2007507e+01
   1.2339704e+01   1.6668300e+01   1.2015891e+01
   7.2063734e+01   7.3425723e+01   9.6133732e+00
   5.4967685e+01   6.6866216e+01   9.6464963e+00
   6.7417200e+01   5.9023555e+01   1.2141975e+01
   6.3171345e+01   6.7781901e+01   1.1212298e+01
   2.8131019e+00   1.3244786e+01   1.2005338e+01
   6.4637161e+01   6.6426125e+01   1.1676843e+01
   6.8824498e+01   6.7606038e+01   1.1728056e+01
   5.7015878e+01   6.6878639e+01   1.0485874e+01
   2.7925883e+01   2.9377078e+01   1.2055535e+01
   4.7621778e+01   3.6387273e+01   1.2073776e+01
   7.4065879e+01   7.3501802e+01   1.0280252e+01
   5.0334699e+01   6.4795402e+01   9.5784794e+00
   2.8602650e+00   1.3212347e+01   1.2007098e+01
   2.6323687e+01   4.8724876e+01   1.0484023e+01
   1.8995616e+01   1.9593533e+01   1.2022010e+01
   3.6695273e+01   2.8176627e+01   1.2050709e+01
   2.4949865e+00   1.3381768e+01   1.0321787e+01
   3.7795990e+01   5.7871809e+01   9.7025457e+00
   4.4174685e+00   1.4290449e+01   1.2008670e+01
   7.4335652e+01   7.4138445e+01   9.6167564e+00
   4.0432820e+01   5.2016660e+01   1.2080004e+01
   1.6439690e+01   1.8657036e+01   1.2020100e+01
   6.8630712e+01   6.0360095e+01   1.2136660e+01
   6.2959021e+00   1.4612908e+01   1.2008295e+01
   7.5081617e+00   1.7127674e+01   1.2017539e+01
   1.9258259e+01   1.9671598e+01   1.2022275e+01
   1.1888846e+01   1.7026971e+01   1.2016799e+01
   6.0021630e+01   6.8899162e+01   9.5966928e+00
   1.5344992e+01   1.7914001e+01   1.2016801e+01
   3.9191970e+00   1.9096440e+01   8.6442201e+00
   1.7103254e+01   1.8656333e+01   1.2017945e+01
   3.6316941e+01   2.7977677e+01   1.2049183e+01
   3.9588215e+01   3.0081957e+01   1.2054889e+01
   4.7401187e+01   3.6629267e+01   1.2074649e+01
   2.9394514e+00   1.3218305e+01   1.2007910e+01
   4.9580732e+01   3.7682021e+01   1.2078030e+01
   1.2393221e+01   1.6734705e+01   1.2014380e+01
   2.3401370e+01   2.1300535e+01   1.2027605e+01
   7.4323112e+01   7.3951470e+01   9.9009472e+00
   2.9278582e+00   1.6229848e+01   8.5660762e+00
   3.1664706e+00   1.3504621e+01   1.2006026e+01
   7.4333810e+01   7.4132938e+01   9.6326524e+00
   2.8127795e+00   1.3245502e+01   1.2003164e+01
   6.6698254e+00   1.5600222e+01   1.2012445e+01
   5.9948658e+01   6.7718750e+01   1.0682748e+01
   8.6426682e+00   1.5304671e+01   1.2011220e+01
   2.8130416e+00   1.3244744e+01   1.2005339e+01
   2.4654258e+01   2.2672832e+01   1.2032058e+01
   6.1423767e+01   5.9767802e+01   1.2110226e+01
   1.6697107e+01   3.6106690e+01   1.1852495e+01
   2.9281176e+01   2.6288369e+01   1.2045567e+01
   2.6732822e+01   2.5996110e+01   1.2045965e+01
   1.0785675e+01   1.6071190e+01   1.2014471e+01
   7.4352261e+01   7.4099375e+01   9.6862441e+00
   2.8731710e+01   3.5293580e+01   1.2076268e+01
   3.3507566e+01   5.5083528e+01   9.5946344e+00
   3.7152231e+00   1.4703503e+01   1.2016052e+01
   5.2422776e+00   1.4086274e+01   1.2007942e+01
   6.4553766e+01   5.3690962e+01   1.2131591e+01
   1.6521907e+01   3.9540673e+01   9.4275085e+00
   2.3997680e+01   2.2978250e+01   1.2034841e+01
   7.4379726e+01   7.3914672e+01   9.8512886e+00
   3.8042642e+01   5.8116971e+01   9.5332457e+00
   3.9286211e+01   3.5110663e+01   1.2074319e+01
   7.4375253e+01   7.4072093e+01   9.6156098e+00
   3.0406290e+01   5.2834132e+01   9.4986575e+00
   2.9118797e+00   1.3225432e+01   1.2007294e+01
   4.1189062e+01   5.3531287e+01   1.2022595e+01
   2.7114249e+00   1.5406552e+01   8.6800960e+00
   3.4442642e+00   1.4307209e+01   1.2013792e+01
   7.0483566e+01   6.3536740e+01   1.2087133e+01
   5.0712799e+01   6.4972212e+01   9.5815349e+00
   1.4609726e+01   2.1684102e+01   1.2031093e+01
   1.4415093e+01   1.7724081e+01   1.2014613e+01
   2.8617052e+00   1.3262636e+01   1.2005372e+01
   2.7378140e+00   1.3276309e+01   1.1609193e+01
   3.3429721e+01   4.0638711e+01   1.2100681e+01
   9.8958480e+00   1.5777563e+01   1.2012235e+01
   2.3212008e+01   2.1913891e+01   1.2029801e+01
   4.8301709e+01   6.3582773e+01   9.9454772e+00
   1.9602615e+01   1.9910127e+01   1.2023133e+01
   4.9195853e+01   4.1283438e+01   1.2091125e+01
   7.4272388e+01   7.3772020e+01   1.0093477e+01
   7.4304825e+01   7.4137039e+01   9.6135133e+00
   2.8297941e+00   1.3247819e+01   1.2005446e+01
   1.1678092e+01   2.4141541e+01   1.2050437e+01
   2.1628133e+01   2.5936806e+01   1.2045019e+01
   6.4691317e+01   6.9815720e+01   1.0535632e+01
   2.3327307e+01   4.5534323e+01   1.0855024e+01
   3.9479907e+01   3.6484683e+01   1.2078471e+01
   4.7994418e+01   6.3671297e+01   9.5616277e+00
   2.9115428e+01   2.4049452e+01   1.2035732e+01
   3.3536775e+01   2.8956474e+01   1.2053698e+01
   3.0379998e+00   1.3243427e+01   1.2008299e+01
   2.3654643e+01   2.1424854e+01   1.2027700e+01
   2.9175293e+00   1.3257629e+01   1.2006220e+01
   5.5749218e+00   2.2971960e+01   8.9899830e+00
   2.8039456e+01   3.0362869e+01   1.2058713e+01
   4.5993196e+01   5.7527996e+01   1.1876082e+01
   7.4317477e+01   7.3996129e+01   9.8401981e+00
   2.9853213e+00   1.3311744e+01   1.2005476e+01
   3.7803449e+01   2.8833092e+01   1.2053549e+01
   3.9950125e+00   1.9156683e+01   8.8772987e+00
   2.3670050e+00   1.3507574e+01   9.5432750e+00
   1.0368509e+01   1.5951816e+01   1.2012751e+01
   4.1012723e+01   5.9859096e+01   9.6635163e+00
   1.7738730e+01   1.9347355e+01   1.2021855e+01
   1.9426107e+01   1.9762747e+01   1.2022716e+01
   4.4952644e+00   1.3854794e+01   1.2006637e+01
   3.2575880e+00   1.7210633e+01   8.6619345e+00
   2.8164281e+00   1.3246329e+01   1.2005342e+01
   2.6547724e+00   1.3358590e+01   1.1101431e+01
   3.2937579e+00   1.4767765e+01   1.2002421e+01
   2.5964649e+01   2.4861665e+01   1.2042574e+01
   4.4775913e+01   4.0263129e+01   1.2090492e+01
   2.0412605e+01   4.1433743e+01   1.1467409e+01
   1.1630363e+01   1.9155904e+01   1.2023003e+01
   7.4341039e+01   7.3762880e+01   1.0104989e+01
   3.1651058e+01   2.7389433e+01   1.2048419e+01
   5.2407207e+01   3.9756140e+01   1.2087168e+01
   1.6029425e+01   1.9414114e+01   1.2024703e+01
   2.8153274e+00   1.3257134e+01   1.2000672e+01
   7.2853896e+01   7.3682598e+01   9.6302824e+00
   1.7461099e+01   2.7050410e+01   1.2049749e+01
   2.7996666e+00   1.3246693e+01   1.1939763e+01
   5.9981685e+00   1.4568896e+01   1.2010660e+01
   2.7251400e+00   1.3264801e+01   1.1563959e+01
   3.1625736e+01   2.5956696e+01   1.2041636e+01
   6.2585949e+01   6.2579609e+01   1.2017818e+01
   6.2339804e+01   5.8613546e+01   1.2134103e+01
   1.9636717e+01   4.3078684e+01   9.4663553e+00
   2.0093721e+01   2.0061135e+01   1.2023617e+01
   3.4286818e+00   1.7510184e+01   8.9856927e+00
   7.3946998e+01   7.3839229e+01   9.9171998e+00
   3.3489929e+00   1.4185575e+01   1.2013516e+01
   4.7891895e+01   6.1306975e+01   1.1245593e+01
   2.4096868e+00   1.4407969e+01   8.5822897e+00
   4.5802960e+01   6.1255774e+01   1.0801686e+01
   4.5342380e+01   6.2195867e+01   9.7395621e+00
   2.8133165e+00   1.3243592e+01   1.2005382e+01
   4.6571925e+01   3.9665020e+01   1.2086603e+01
   6.8578797e+01   7.1938468e+01   9.9743558e+00
   2.8053935e+00   1.3263767e+01   1.1944397e+01
   6.4262109e+01   7.0575925e+01   9.6113207e+00
   7.5890577e+00   1.5326878e+01   1.2011992e+01
   7.1920237e+01   6.7752611e+01   1.1843036e+01
   4.8468902e+01   5.6949223e+01   1.2029792e+01
   3.7927529e+01   5.7220052e+01   1.0491721e+01
   7.4278994e+01   7.4086719e+01   9.7020970e+00
   2.8159875e+00   1.3245983e+01   1.2005339e+01
   3.6537634e+01   2.8402127e+01   1.2049323e+01
   3.0212895e+00   1.4862532e+01   1.0896151e+01
   3.0912304e+00   1.3325376e+01   1.2006084e+01
   5.0060631e+01   6.4656374e+01   9.5973926e+00
   3.1484085e+00   1.6415810e+01   9.3385276e+00
   5.1556022e+01   3.9136922e+01   1.2082791e+01
   5.8635484e+00   2.3006232e+01   1.0037171e+01
   7.1613869e+01   6.9047585e+01   1.1639066e+01
   1.7380039e+01   1.8704669e+01   1.2020132e+01
   2.9877840e+00   1.3304110e+01   1.2005518e+01
   3.8691188e+00   1.3638937e+01   1.2006283e+01
   7.1014221e+01   6.8650665e+01   1.1675235e+01
   5.5187109e+00   2.2847810e+01   8.9890988e+00
   2.4913929e+00   1.3882159e+01   9.6468962e+00
   2.6301062e+01   3.8724447e+01   1.2108625e+01
   5.2111738e+01   6.4300441e+01   1.0805418e+01
   3.2870631e+01   2.6342474e+01   1.2042746e+01
   3.0818713e+01   2.4872068e+01   1.2039850e+01
   7.3382666e+01   7.0244997e+01   1.1501688e+01
   5.7882030e+01   4.5336557e+01   1.2102565e+01
   2.8961845e+00   1.3270175e+01   1.2005516e+01
   3.0995856e+01   2.9156056e+01   1.2055037e+01
   1.2823309e+01   2.4392606e+01   1.2044698e+01
   2.8358092e+01   2.5594312e+01   1.2043169e+01
   3.3800334e+00   1.3602042e+01   1.2006466e+01
   3.0688965e+01   3.6380100e+01   1.2080067e+01
   7.8122700e+00   1.6365152e+01   1.2014945e+01
   3.4833514e+01   4.5895736e+01   1.2127490e+01
   7.3055769e+01   7.3634222e+01   9.8111386e+00
   2.8048766e+00   1.3249663e+01   1.1960566e+01
   4.0329286e+01   5.9492588e+01   9.5846862e+00
   7.3321715e+01   7.3842222e+01   9.6149411e+00
   6.0711141e+01   4.8536862e+01   1.2114232e+01
   5.6949822e+01   4.6649945e+01   1.2106525e+01
   2.1433769e+01   4.3905131e+01   1.0699595e+01
   6.2541429e+01   6.9382265e+01   1.0250957e+01
   4.6446726e+00   1.3927923e+01   1.2006987e+01
   4.3493371e+00   1.4386410e+01   1.2008421e+01
   1.8628307e+01   3.9431468e+01   1.1515564e+01
   1.4127791e+01   3.6550377e+01   9.3935109e+00
   7.4007550e+01   7.4036154e+01   9.6620416e+00
   3.3246654e+00   1.3496969e+01   1.2006150e+01
   1.2359056e+01   3.4032598e+01   9.6700892e+00
   3.9973111e+00   1.3644638e+01   1.2006763e+01
   2.5846003e+00   1.3790969e+01   1.0212300e+01
   5.5955980e+01   5.6123747e+01   1.2134915e+01
   1.1245518e+01   3.2049362e+01   1.0230083e+01
   7.2474205e+01   7.3561845e+01   9.6071723e+00
   2.4921133e+01   3.5101300e+01   1.2082833e+01
   5.5059238e+01   6.3509088e+01   1.1531128e+01
   2.2423742e+01   4.5881005e+01   9.5871467e+00
   4.7868679e+01   5.7400430e+01   1.1978723e+01
   3.8055988e+01   2.9594984e+01   1.2053117e+01
   6.1131892e+01   5.7830233e+01   1.2137086e+01
   7.3289952e+01   7.3711027e+01   9.8091503e+00
   5.7309978e+00   1.4182468e+01   1.2010817e+01
   4.0543469e+01   5.6897256e+01   1.1420282e+01
   2.8291451e+01   2.3668700e+01   1.2034297e+01
   5.6787180e+01   4.7231410e+01   1.2109023e+01
   2.3869411e+00   1.3595490e+01   9.5207547e+00
   5.9719229e+01   5.0178170e+01   1.2119206e+01
   2.8904521e+00   1.3270552e+01   1.2005445e+01
   5.3159649e+01   4.0537490e+01   1.2087521e+01
   2.7587993e+00   1.3642032e+01   1.1242990e+01
   1.4373424e+01   1.7503932e+01   1.2016498e+01
   4.6667865e+01   5.6356910e+01   1.2015917e+01
   6.9889950e+01   6.4168660e+01   1.2059270e+01
   7.4284518e+01   7.3748685e+01   1.0118004e+01
   5.8762716e+00   1.4381273e+01   1.2007745e+01
   2.4256110e+01   3.0535034e+01   1.2059208e+01
   8.1857827e+00   1.6960473e+01   1.2016300e+01
   6.0592880e+01   6.9126488e+01   9.5919109e+00
   5.5642994e+01   6.7172455e+01   9.6033556e+00
   5.8509353e+01   4.6146405e+01   1.2104719e+01
   1.7417200e+01   1.8767169e+01   1.2018684e+01
   6.5907068e+01   6.0893234e+01   1.2119102e+01
   1.7489340e+01   2.0534259e+01   1.2028302e+01
   2.8922763e+01   2.4120290e+01   1.2035477e+01
   3.0186073e+01   2.4701580e+01   1.2037331e+01
   7.4318907e+01   7.4139024e+01   9.6168714e+00
   4.0081417e+01   4.2915750e+01   1.2103984e+01
   1.5915072e+01   2.5037409e+01   1.2042409e+01
   2.8527969e+00   1.3223631e+01   1.2006599e+01
   3.0020259e+01   3.5390807e+01   1.2076187e+01
   2.6077377e+01   4.7519427e+01   1.1128718e+01
   7.6014564e+00   2.6621439e+01   9.6673770e+00
   2.5052626e+01   4.8079634e+01   1.0010429e+01
   1.8547408e+01   4.1872318e+01   9.4737917e+00
   2.8166013e+00   1.3236381e+01   1.2005677e+01
   1.5378240e+01   1.8598896e+01   1.2021186e+01
   2.8935540e+00   1.3215599e+01   1.2007413e+01
   6.6577680e+01   5.6691118e+01   1.2141298e+01
   5.4906516e+00   2.2803646e+01   8.9526648e+00
   7.4332392e+01   7.4123260e+01   9.6509352e+00
   6.1175907e+01   5.3236130e+01   1.2132070e+01
   3.4304610e+00   1.3437821e+01   1.2006533e+01
   1.9844814e+01   3.3391994e+01   1.2092442e+01
   3.8586762e+00   1.6277669e+01   1.2091064e+01
   6.4033017e+01   6.4291208e+01   1.1928771e+01
   7.2926903e+01   6.8780608e+01   1.1733405e+01
   7.0687434e+00   2.5929168e+01   9.1328205e+00
   2.7859936e+01   5.0332641e+01   1.0198977e+01
   2.6973617e+01   4.3220067e+01   1.2085087e+01
   2.8972695e+00   1.3207884e+01   1.2007737e+01
   5.8658974e+01   6.6563940e+01   1.1020734e+01
   5.9260903e+01   4.7107716e+01   1.2107723e+01
   5.2732237e+01   4.7819474e+01   1.2115863e+01
   8.2230414e+00   1.5239272e+01   1.2009728e+01
   7.1362827e+01   6.5062484e+01   1.2027969e+01
   5.9391399e+00   1.6453261e+01   1.2015608e+01
   4.7770573e+01   4.8070322e+01   1.2122860e+01
   5.4744338e+01   6.2943666e+01   1.1629818e+01
   2.7778371e+01   3.2379531e+01   1.2065642e+01
   2.7802082e+00   1.3263302e+01   1.1823062e+01
   2.5016896e+01   2.1996246e+01   1.2031034e+01
   1.7023866e+01   1.9466528e+01   1.2024095e+01
   5.5914323e+01   4.3187609e+01   1.2096719e+01
   4.8124028e+00   2.1119414e+01   9.1272328e+00
   6.2719221e+01   6.6303180e+01   1.1561123e+01
   2.6462481e+00   1.3317899e+01   1.1123006e+01
   2.8134693e+00   1.3244891e+01   1.2005339e+01
   2.8236304e+00   1.3252574e+01   1.2005358e+01
   2.8021848e+00   1.3250628e+01   1.1946161e+01
   1.8788288e+01   1.9323019e+01   1.2020803e+01
   2.8867069e+00   1.3210036e+01   1.2007525e+01
   2.8678057e+01   3.4101788e+01   1.2071325e+01
   4.1569788e+01   3.8643031e+01   1.2085596e+01
   4.2799562e+01   5.9083077e+01   1.1093036e+01
   2.8215380e+00   1.3246958e+01   1.2005369e+01
   4.6355971e+01   5.6052796e+01   1.2026314e+01
   2.2991178e+00   1.3844758e+01   8.7735913e+00
   1.2369382e+01   1.7414945e+01   1.2019027e+01
   2.0898897e+01   4.4415198e+01   9.4568133e+00
   3.8143007e+01   2.9137886e+01   1.2052048e+01
   7.1115411e+00   2.5926689e+01   9.3000859e+00
   6.7797139e+01   5.8680433e+01   1.2142978e+01
   1.5501310e+01   1.8777886e+01   1.2022226e+01
   4.4554265e+01   3.8869017e+01   1.2084873e+01
   6.5174022e+00   1.4524884e+01   1.2009450e+01
   2.6355686e+01   2.3040439e+01   1.2032057e+01
   7.4227648e+01   7.4103754e+01   9.6537419e+00
   3.7072286e+01   5.0069275e+01   1.2082768e+01
   7.4325330e+01   7.3557859e+01   1.0265321e+01
   7.3957316e+01   7.3008169e+01   1.0585354e+01
   2.8074434e+00   1.3248962e+01   1.1972946e+01
   7.4303650e+00   2.6277711e+01   9.7287758e+00
   1.8334832e+01   1.9162723e+01   1.2019815e+01
   5.5408710e+01   4.2692149e+01   1.2094733e+01
   2.9120550e+01   2.4967537e+01   1.2039477e+01
   1.8305790e+01   2.7784723e+01   1.2052052e+01
   2.8704961e+01   4.5646927e+01   1.2024771e+01
   7.9717245e+00   1.5784132e+01   1.2013004e+01
   5.6967373e+00   1.4372875e+01   1.2007801e+01
   8.0276189e+00   1.5106095e+01   1.2010086e+01
   3.7392130e+01   2.8588355e+01   1.2052445e+01
   2.8121119e+00   1.3250786e+01   1.1993422e+01
   2.8137853e+00   1.3244871e+01   1.2005341e+01
   2.5076646e+01   2.2407541e+01   1.2029998e+01
   4.7088506e+01   5.9782533e+01   1.1572593e+01
   6.9789205e+01   7.2556521e+01   9.7392385e+00
   2.2398743e+01   2.1065633e+01   1.2026042e+01
   4.1782317e+01   4.3819878e+01   1.2106822e+01
   4.1683389e+01   3.1904274e+01   1.2060326e+01
   1.4363460e+01   3.5173608e+01   1.1147912e+01
   5.6667523e+01   4.7550662e+01   1.2110537e+01
   2.1428359e+01   2.0372562e+01   1.2026642e+01
   2.6431673e+00   1.3989276e+01   1.0243004e+01
   6.9506338e+01   7.2524732e+01   9.6019160e+00
   7.3401272e+01   7.2851649e+01   1.0575270e+01
   3.3813948e+00   1.6874235e+01   9.7151371e+00
   3.9363349e+01   5.7119605e+01   1.1086633e+01
   3.7118589e+00   1.8551457e+01   8.6168169e+00
   2.3842371e+00   1.3916099e+01   9.0888668e+00
   9.5355656e+00   2.3400029e+01   1.2073182e+01
   4.3822040e+00   1.4129616e+01   1.2008446e+01
   1.7734576e+01   1.8873015e+01   1.2019753e+01
   7.2396277e+01   6.7819631e+01   1.1850290e+01
   5.3445467e+01   5.9933334e+01   1.1968018e+01
   2.9687534e+01   3.1685000e+01   1.2062895e+01
   7.7650247e+00   2.3942190e+01   1.2022071e+01
   1.8838314e+01   2.7076697e+01   1.2048219e+01
   4.7035864e+01   6.3180041e+01   9.5737208e+00
   2.3247035e+00   1.4014158e+01   8.6815094e+00
   4.8116567e+00   1.5701493e+01   1.2014578e+01
   1.2096715e+01   3.3828344e+01   9.3576433e+00
   2.8346481e+01   5.1220380e+01   9.5035725e+00
   2.8391051e+00   1.3330603e+01   1.2011052e+01
   1.8722318e+01   3.7646475e+01   1.1957703e+01
   5.1769019e+00   1.4873853e+01   1.2010181e+01
   6.3809438e+01   5.9548459e+01   1.2129023e+01
   4.8759785e+00   1.3950714e+01   1.2007750e+01
   5.0045206e+01   6.3558412e+01   1.0675720e+01
   3.2004699e+01   3.2787299e+01   1.2066210e+01
   2.7304071e+00   1.3261964e+01   1.1592508e+01
   7.1791615e+01   7.1794187e+01   1.0869866e+01
   2.8026403e+01   4.5935805e+01   1.1953797e+01
   2.4432952e+01   2.3151373e+01   1.2035214e+01
   2.4608315e+01   2.1842933e+01   1.2029315e+01
   2.6616425e+01   2.3495470e+01   1.2033933e+01
   3.3032091e+01   2.7921328e+01   1.2049549e+01
   6.6686426e+01   7.1498192e+01   9.5969448e+00
   9.0994520e+00   1.5518121e+01   1.2010952e+01
   4.9261976e+01   5.1275794e+01   1.2136308e+01
   4.3394298e+00   1.9445998e+01   9.9139787e+00
   2.8052443e+00   1.5883896e+01   8.4662139e+00
   1.5317548e+01   3.1304358e+01   1.2099102e+01
   7.4013574e+01   7.4052567e+01   9.6369877e+00
   7.4264419e+01   7.4121018e+01   9.6366307e+00
   7.2116324e+01   6.6811347e+01   1.1935341e+01
   3.5926212e+00   1.3586649e+01   1.2006340e+01
   3.5611538e+00   1.3968212e+01   1.2007566e+01
   2.0076113e+01   1.9979987e+01   1.2023343e+01
   7.3085112e+01   7.2660335e+01   1.0630858e+01
   1.9786067e+01   1.9806444e+01   1.2022266e+01
   2.9902142e+00   1.3259143e+01   1.2007111e+01
   2.4947435e+00   1.3384567e+01   1.0316670e+01
   2.5124037e+00   1.4806895e+01   8.5435971e+00
   2.9884649e+00   1.3315986e+01   1.2005539e+01
   2.8797656e+01   2.4137981e+01   1.2035450e+01
   2.8535182e+00   1.3202133e+01   1.2007378e+01
   6.1522654e+01   5.4508918e+01   1.2137401e+01
   7.5327772e+00   1.4908573e+01   1.2009900e+01
   8.9965623e+00   1.5575127e+01   1.2010246e+01
   2.8102518e+00   1.3248941e+01   1.1986616e+01
   3.2017966e+01   4.1024057e+01   1.2106927e+01
   3.7973622e+01   2.8993260e+01   1.2052149e+01
   2.6665454e+01   4.0021047e+01   1.2116629e+01
   2.6165208e+00   1.4535858e+01   9.4009518e+00
   7.6521373e+00   1.5369850e+01   1.2012059e+01
   1.8893159e+01   4.2084778e+01   9.7809668e+00
   1.3991615e+01   3.6013207e+01   9.9954333e+00
   1.3085809e+01   1.7269853e+01   1.2014248e+01
   2.2035253e+01   2.2438526e+01   1.2035128e+01
   6.2504358e+00   1.9080106e+01   1.2056859e+01
   3.7475676e+00   1.3586772e+01   1.2006300e+01
   2.5160139e+01   3.6477593e+01   1.2093640e+01
   4.7484943e+01   5.0974534e+01   1.2136635e+01
   3.9694849e+00   1.8824535e+01   9.2954952e+00
   2.8293016e+00   1.3231562e+01   1.2006014e+01
   2.8731573e+00   1.3331072e+01   1.2005804e+01
   1.4875797e+01   1.7716978e+01   1.2016583e+01
   2.5315199e+01   3.0599937e+01   1.2059354e+01
   5.3314829e+01   5.3024790e+01   1.2139602e+01
   3.6624996e+00   1.7277958e+01   1.0293101e+01
   1.7990729e+01   3.6638752e+01   1.1986437e+01
   1.2820366e+01   2.9751181e+01   1.2067952e+01
   2.9972868e+00   1.5574723e+01   9.8255150e+00
   9.9696824e+00   1.5799526e+01   1.2012450e+01
   1.8311518e+01   1.9124985e+01   1.2020112e+01
   2.9497047e+01   2.4164924e+01   1.2038373e+01
   3.1815644e+00   1.3354893e+01   1.2006212e+01
   6.6731848e+01   5.7204684e+01   1.2142228e+01
   3.3616852e+01   2.7105161e+01   1.2045286e+01
   1.6316190e+01   1.8246730e+01   1.2019821e+01
   2.5670713e+00   1.3333748e+01   1.0727516e+01
   2.0205540e+01   2.0905034e+01   1.2028009e+01
   2.8135699e+00   1.3247552e+01   1.2004392e+01
   4.3987976e+01   5.7479063e+01   1.1728041e+01
   2.2346045e+01   4.5105757e+01   1.0442830e+01
   3.1270847e+00   1.3349537e+01   1.2005768e+01
   7.3930807e+01   7.1714018e+01   1.1123739e+01
   2.8129092e+00   1.3244771e+01   1.2004728e+01
   6.6137426e+01   6.1726540e+01   1.2101956e+01
   6.7132943e+01   5.7404001e+01   1.2143343e+01
   4.0702907e+01   5.5689480e+01   1.1739249e+01
   4.2795663e+01   3.2325620e+01   1.2061859e+01
   3.0897765e+00   1.3301664e+01   1.2006892e+01
   2.6576237e+00   1.3303367e+01   1.1195239e+01
   2.8278874e+01   4.2282484e+01   1.2119137e+01
   2.7647839e+01   4.8145237e+01   1.1416890e+01
   2.3638499e+01   2.2872040e+01   1.2034784e+01
   2.8825513e+01   3.1816657e+01   1.2063364e+01
   1.8183963e+01   2.2202953e+01   1.2033744e+01
   2.8152191e+00   1.3245655e+01   1.2005339e+01
   2.6209160e+00   1.4097443e+01   9.9949018e+00
   6.9382056e+01   7.1592984e+01   1.0501144e+01
   1.7630493e+01   1.8853343e+01   1.2018998e+01
   7.4125693e+01   7.3363312e+01   1.0390581e+01
   6.7822098e+01   5.9402010e+01   1.2141070e+01
   5.6369482e+01   6.7107366e+01   1.0092819e+01
   5.2353276e+01   4.3820122e+01   1.2098730e+01
   6.6684009e+00   2.2201049e+01   1.2038011e+01
   2.6095726e+00   1.3755345e+01   1.0378042e+01
   6.2757181e+01   6.9964954e+01   9.6664526e+00
   3.6565524e+00   1.8384003e+01   8.6404626e+00
   7.2483147e+01   6.7797368e+01   1.1853419e+01
   2.8131159e+00   1.3243883e+01   1.2005370e+01
   4.7109850e+00   1.9725469e+01   1.0862781e+01
   6.0954811e+01   5.5916890e+01   1.2141746e+01
   6.8563633e+01   6.2183133e+01   1.2109482e+01
   3.4502977e+01   3.6440610e+01   1.2078563e+01
   1.1052692e+01   1.6219756e+01   1.2013156e+01
   8.6139170e+00   2.1066315e+01   1.2044393e+01
   2.6549409e+00   1.4257957e+01   9.9480226e+00
   2.4350115e+00   1.4556287e+01   8.5040790e+00
   8.4859604e+00   2.2883503e+01   1.2085483e+01
   3.5844226e+01   4.0343498e+01   1.2095028e+01
   4.1811156e+01   5.7598984e+01   1.1424673e+01
   2.9012207e+00   1.3633019e+01   1.1896256e+01
   4.1504844e+01   4.1316040e+01   1.2094133e+01
   3.6448485e+00   1.3579535e+01   1.2006004e+01
   9.9871420e+00   1.6533618e+01   1.2015171e+01
   1.3408602e+01   1.7131528e+01   1.2015303e+01
   3.9278735e+01   5.8809890e+01   9.6735857e+00
   1.8273072e+01   2.0815392e+01   1.2029566e+01
   2.8228462e+00   1.3246372e+01   1.2005407e+01
   6.7728112e+00   2.0619966e+01   1.2084525e+01
   2.8145741e+00   1.3244361e+01   1.2005371e+01
   1.5880515e+01   2.9317020e+01   1.2076492e+01
   4.1998523e+01   3.5340324e+01   1.2072928e+01
   3.1751557e+01   2.5384615e+01   1.2040920e+01
   2.7210763e+01   2.3011376e+01   1.2035256e+01
   2.3376004e+01   2.1216508e+01   1.2029893e+01
   6.5455982e+00   2.0418540e+01   1.2088070e+01
   6.5862989e+01   7.1186673e+01   9.6071638e+00
   1.6092416e+01   1.8231212e+01   1.2017095e+01
