# Supplementary material for: Rethinking Colour Constancy
Source: PLoS One. 2015 Sep 10;10(9):e0135029. doi: 10.1371/journal.pone.0135029 (PMC4565710; doi:10.1371/journal.pone.0135029)
Supplement: S1 Dataset — (ZIP) [file pone.0135029.s002.zip › 5-TransitionMetamerReflectanceData/BtoN_20munsells/targetXYZ_9.txt]

   4.8713168e+01   3.3347095e+01   2.0020534e+01
   2.0876307e+01   1.8088882e+01   1.5373012e+01
   2.7557566e+00   1.0729278e+01   1.5511332e+01
   4.4306065e+00   1.6569674e+01   1.5280826e+01
   6.4545110e+00   1.1126979e+01   1.9298395e+01
   4.1825705e+01   5.8115375e+01   1.6136901e+01
   4.3419091e+01   3.0912091e+01   1.5318911e+01
   7.2764646e+01   7.0916931e+01   1.6227657e+01
   3.0704676e+00   1.2475831e+01   1.5054271e+01
   2.9321356e+00   1.1663967e+01   1.5075249e+01
   4.0236905e+01   2.7519396e+01   1.8026577e+01
   7.1310128e+01   7.1487788e+01   1.6219313e+01
   7.5065792e+01   7.2633173e+01   1.6236649e+01
   2.1920302e+01   1.8419702e+01   1.5460985e+01
   4.6324271e+01   3.2173568e+01   1.6639200e+01
   7.4521308e+01   7.2410979e+01   1.6234487e+01
   2.9519849e+00   1.0777478e+01   1.5521376e+01
   7.5070328e+01   7.2638386e+01   1.6236424e+01
   6.9571750e+01   7.0469996e+01   1.6225044e+01
   3.2758250e+00   1.0407469e+01   1.6481824e+01
   3.5025306e+00   1.0087062e+01   1.9168500e+01
   3.2404773e+01   5.2240491e+01   1.6095802e+01
   6.5010781e+01   6.8145150e+01   1.6203619e+01
   7.2475367e+01   6.5118264e+01   1.6926092e+01
   6.4914754e+01   5.6299152e+01   1.5790696e+01
   6.6668074e+01   6.8735533e+01   1.6211541e+01
   7.3990873e+01   7.2101257e+01   1.6233195e+01
   1.0836534e+01   1.3345106e+01   1.6066925e+01
   3.0317069e+00   1.1190109e+01   1.5269843e+01
   6.9422998e+01   5.8233370e+01   1.8712641e+01
   2.7783991e+01   4.8645802e+01   1.6069947e+01
   7.4992841e+01   7.1401648e+01   1.7651427e+01
   1.5355957e+01   1.6552986e+01   1.5086623e+01
   3.6687324e+00   1.0101672e+01   1.9562089e+01
   4.3129672e+01   3.4606157e+01   1.5431378e+01
   2.6304248e+01   4.4249274e+01   1.6050435e+01
   7.2779251e+01   6.5108923e+01   1.8386179e+01
   6.1653274e+01   5.8068365e+01   1.6125071e+01
   8.1839559e+00   2.5135259e+01   1.5767275e+01
   1.4712381e+01   1.4289238e+01   1.9755078e+01
   6.7826786e+01   5.7153483e+01   1.5583919e+01
   4.7770016e+01   6.1445778e+01   1.6160510e+01
   3.4463661e+00   1.0028245e+01   1.9848097e+01
   7.5076011e+01   7.2634716e+01   1.6236754e+01
   5.0901919e+01   3.5465574e+01   1.8613478e+01
   7.4919662e+00   1.1468165e+01   1.9723579e+01
   4.7562243e+01   3.5105151e+01   1.5242413e+01
   7.2777469e+01   6.6016879e+01   1.6551939e+01
   4.4512016e+01   3.0132795e+01   1.9943791e+01
   6.7988383e+01   5.7553035e+01   1.5559598e+01
   2.5105258e+01   1.9809914e+01   1.5552347e+01
   7.7185708e+00   2.2568701e+01   1.5678050e+01
   4.4632654e+01   5.9946328e+01   1.6148091e+01
   7.4388700e+01   7.2363154e+01   1.6234085e+01
   3.3395466e+00   1.0039423e+01   1.9259784e+01
   2.2110704e+01   2.6164808e+01   1.5601995e+01
   7.5100241e+01   7.2462570e+01   1.6575206e+01
   3.0125767e+01   2.1660171e+01   1.7405387e+01
   5.9519175e+01   4.6182891e+01   1.5313391e+01
   7.1899277e+01   6.9643830e+01   1.6219962e+01
   6.2410024e+01   4.9494101e+01   1.5363514e+01
   7.3251143e+01   7.1660674e+01   1.6229091e+01
   4.7333366e+01   5.3129745e+01   1.6116409e+01
   7.3509566e+01   7.1740401e+01   1.6231217e+01
   6.8242858e+01   5.7911525e+01   1.5584214e+01
   7.5037550e+01   7.2488697e+01   1.6255794e+01
   1.9326765e+01   1.6746840e+01   1.6385777e+01
   7.5083432e+01   7.2634362e+01   1.6246668e+01
   7.4904220e+01   7.2579294e+01   1.6236278e+01
   6.5730153e+01   6.7092888e+01   1.6200597e+01
   3.2956435e+01   2.5172305e+01   1.5147728e+01
   6.3139048e+01   4.9974215e+01   1.5593584e+01
   7.4600368e+01   7.0534592e+01   1.7161967e+01
   4.7814831e+00   1.5859021e+01   1.5241652e+01
   7.5082250e+01   7.2638204e+01   1.6236706e+01
   7.4330912e+01   7.0878018e+01   1.6120420e+01
   7.5097514e+01   7.2055378e+01   1.7159499e+01
   5.5875636e+01   4.2026265e+01   1.5277663e+01
   2.3095721e+01   1.8033107e+01   1.8455654e+01
   4.8946330e+01   3.6320659e+01   1.5265914e+01
   7.5067374e+01   7.2144423e+01   1.6884724e+01
   4.9220035e+00   1.4685607e+01   1.5209004e+01
   7.5081741e+01   7.2637212e+01   1.6236757e+01
   7.4241917e+01   7.2457897e+01   1.6228462e+01
   3.0569400e+00   1.2204818e+01   1.5048996e+01
   7.4286973e+01   7.1398253e+01   1.6210521e+01
   5.5539213e+01   6.5271661e+01   1.6184298e+01
   6.3325527e+01   4.9930015e+01   1.5900909e+01
   3.8078692e+00   1.5187846e+01   1.5230397e+01
   3.5294502e+00   1.0042248e+01   1.9742319e+01
   4.0505486e+01   3.0198189e+01   1.5223373e+01
   4.5528792e+01   4.8404281e+01   1.6077955e+01
   6.3902315e+01   6.8621237e+01   1.6211042e+01
   7.5075780e+01   7.2637617e+01   1.6236594e+01
   5.7436842e+01   4.1442998e+01   2.0050052e+01
   6.7490526e+01   6.9987603e+01   1.6218635e+01
   7.0614892e+01   6.1517999e+01   1.6251812e+01
   7.2239473e+01   7.1499787e+01   1.6231878e+01
   1.6153623e+01   1.4945160e+01   1.9229259e+01
   7.4807107e+01   7.2516286e+01   1.6236157e+01
   7.0573268e+01   6.0533137e+01   1.8253223e+01
   1.0309548e+01   2.8646114e+01   1.5856989e+01
   7.1837481e+01   6.7142809e+01   1.6085266e+01
   5.6810836e+01   4.0779777e+01   2.0066021e+01
   2.0826397e+01   1.7357878e+01   1.6526402e+01
   3.3606154e+01   2.9621777e+01   1.5472923e+01
   3.5924643e+00   1.0993992e+01   1.5527605e+01
   6.9017675e+00   1.1720323e+01   1.6476615e+01
   7.4326517e+01   7.2500783e+01   1.6227712e+01
   1.4713848e+01   3.4728413e+01   1.5967015e+01
   2.8460564e+00   1.1332966e+01   1.5177926e+01
   2.7436889e+00   1.0650797e+01   1.5573404e+01
   1.4633949e+01   3.4783388e+01   1.5960125e+01
   7.1245633e+01   6.1131614e+01   1.9942590e+01
   7.4947350e+01   7.2085423e+01   1.6401047e+01
   5.5395689e+01   6.5103396e+01   1.6185742e+01
   1.2851400e+01   1.3527652e+01   1.9864775e+01
   1.3864089e+01   3.3626107e+01   1.5951842e+01
   7.5053709e+01   7.2648504e+01   1.6235395e+01
   2.5212968e+01   4.5826227e+01   1.6059692e+01
   4.9616493e+01   3.4491561e+01   1.8034504e+01
   6.3965988e+00   1.1120381e+01   1.9168345e+01
   1.8709760e+01   1.6010242e+01   1.9304774e+01
   7.5059800e+01   7.2532771e+01   1.6281114e+01
   2.5812413e+01   1.9270546e+01   1.8744117e+01
   1.9086300e+01   1.6274479e+01   1.8490159e+01
   1.6954564e+01   1.5716777e+01   1.6506230e+01
   3.2996386e+00   1.0051755e+01   1.9144830e+01
   2.7983764e+01   4.8848485e+01   1.6068223e+01
   6.6152815e+01   6.3117061e+01   1.6174134e+01
   3.3354573e+00   1.0046328e+01   1.9333209e+01
   4.2320270e+01   5.5469291e+01   1.6121645e+01
   7.4332871e+01   7.2435821e+01   1.6232058e+01
   2.7540045e+01   2.0149104e+01   1.8526559e+01
   6.8500987e+01   5.6776743e+01   1.8344374e+01
   7.5054171e+01   7.2634337e+01   1.6236309e+01
   4.5956610e+01   3.1193656e+01   2.0015408e+01
   3.4596233e+00   1.0054245e+01   1.9366977e+01
   4.7226059e+01   3.4785197e+01   1.5234508e+01
   3.1590117e+01   2.2529919e+01   1.6999139e+01
   1.1150525e+01   1.3165446e+01   1.7469036e+01
   3.3158679e+00   1.0055361e+01   1.8940669e+01
   7.4925284e+01   7.2595279e+01   1.6235791e+01
   7.5082234e+01   7.2648497e+01   1.6236054e+01
   1.5066495e+01   1.9709097e+01   1.5254935e+01
   7.2646813e+01   7.1555575e+01   1.6231099e+01
   7.4197477e+01   6.9998875e+01   1.6172763e+01
   3.0699074e+00   1.0291756e+01   1.6679606e+01
   5.7168256e+01   4.7160032e+01   1.5670437e+01
   6.3462053e+01   5.8759852e+01   1.6100515e+01
   3.7310640e+00   1.0135593e+01   1.9438526e+01
   5.3215205e+01   3.8372686e+01   1.5885069e+01
   5.3133553e+01   6.3368493e+01   1.6173673e+01
   3.4995046e+00   1.0022621e+01   1.9899267e+01
   1.4621428e+01   2.0599477e+01   1.5333420e+01
   5.8658612e+01   6.6550824e+01   1.6196422e+01
   6.3535041e+01   6.8482911e+01   1.6209978e+01
   3.2388527e+01   3.5103847e+01   1.5860158e+01
   3.9665893e+00   1.0293379e+01   1.8759117e+01
   4.3222732e+00   1.0469310e+01   1.8356440e+01
   4.8690438e+01   3.3388216e+01   1.9696449e+01
   7.3314470e+01   7.2109268e+01   1.6228597e+01
   6.8011754e+01   5.5634251e+01   1.9228717e+01
   2.7743231e+00   1.1409838e+01   1.5141370e+01
   5.3895911e+01   5.4313760e+01   1.6123975e+01
   3.8140648e+00   1.4820357e+01   1.5226830e+01
   5.3357733e+00   1.0928562e+01   1.7675023e+01
   5.3803901e+01   4.2912205e+01   1.5492378e+01
   7.5083627e+01   7.2631498e+01   1.6251700e+01
   6.9723329e+00   1.1270192e+01   1.9771948e+01
   5.5996667e+00   1.9399500e+01   1.5506232e+01
   3.3446527e+00   1.1577910e+01   1.5143655e+01
   2.0469113e+01   1.7495424e+01   1.5740327e+01
   4.6849211e+01   5.4588694e+01   1.6123349e+01
   7.4733433e+01   7.1447090e+01   1.6342413e+01
   3.3514082e+00   1.0040348e+01   1.9388443e+01
   7.1275616e+01   6.7759440e+01   1.6182468e+01
   1.8324803e+01   1.7076185e+01   1.5324389e+01
   5.3702543e+01   6.0555374e+01   1.6158681e+01
   3.4509321e+00   1.0036261e+01   1.9911603e+01
   5.0241488e+01   3.9374857e+01   1.5392672e+01
   5.8924091e+01   4.3952750e+01   1.6828250e+01
   1.0577041e+01   1.2999281e+01   1.7111336e+01
   5.8448616e+01   6.6252125e+01   1.6193859e+01
   1.5164126e+01   3.1602981e+01   1.5911812e+01
   6.4197097e+01   6.8795989e+01   1.6208037e+01
   7.1936196e+01   6.6450046e+01   1.5981326e+01
   6.9466955e+01   5.8513209e+01   1.8198075e+01
   7.5082129e+01   7.2637434e+01   1.6236751e+01
   4.0577919e+00   1.0216297e+01   1.9786354e+01
   2.9656254e+00   1.2391886e+01   1.5043673e+01
   4.4279566e+01   5.6714886e+01   1.6128766e+01
   7.5073411e+01   7.2636260e+01   1.6236628e+01
   3.5354236e+00   1.0029837e+01   1.9908215e+01
   6.4245536e+01   6.6854168e+01   1.6198498e+01
   7.4497719e+01   6.9286154e+01   1.8746939e+01
   2.8605287e+01   4.5452228e+01   1.6058980e+01
   4.4273221e+01   4.2870633e+01   1.5959524e+01
   3.1148370e+01   4.4408852e+01   1.6049817e+01
   7.2784709e+01   7.1805386e+01   1.6232185e+01
   7.5064056e+01   7.2629130e+01   1.6236718e+01
   4.9520658e+01   5.7996567e+01   1.6144077e+01
   7.4908931e+01   7.2079901e+01   1.6245182e+01
   7.4851075e+01   7.1953152e+01   1.6165129e+01
   1.7976657e+01   1.6756365e+01   1.5429039e+01
   2.8353654e+00   1.1837909e+01   1.5050827e+01
   4.3740496e+01   5.7189314e+01   1.6130760e+01
   7.3972174e+01   7.2230886e+01   1.6234974e+01
   6.7510306e+01   6.9966359e+01   1.6219624e+01
   6.1880437e+01   6.6114415e+01   1.6193270e+01
   6.5787422e+01   5.3792838e+01   1.5589895e+01
   5.4640817e+01   4.0372832e+01   1.5355249e+01
   5.6634286e+01   6.5705700e+01   1.6188384e+01
   1.3166834e+01   1.5043347e+01   1.5266003e+01
   7.8129361e+00   2.4428623e+01   1.5748792e+01
   9.0058616e+00   1.2237384e+01   1.8131413e+01
   5.5904544e+01   6.5041057e+01   1.6186264e+01
   7.2153224e+01   6.5738792e+01   1.5744688e+01
   2.7601546e+01   2.0175203e+01   1.8555918e+01
   2.4775240e+01   1.8793248e+01   1.8644183e+01
   3.4696576e+01   5.1878378e+01   1.6098876e+01
   4.9339436e+01   3.4001076e+01   1.9273568e+01
   5.9764789e+01   4.4991211e+01   1.6664894e+01
   4.2161385e+01   5.7172189e+01   1.6130839e+01
   4.4428104e+01   3.9901300e+01   1.5827486e+01
   8.0736471e+00   2.2292193e+01   1.5658358e+01
   6.1213439e+01   5.6419899e+01   1.6078419e+01
   4.5290398e+01   6.0261168e+01   1.6151341e+01
   2.9101284e+01   3.7945097e+01   1.5969673e+01
   6.8854954e+00   1.3594333e+01   1.5060821e+01
   6.8146092e+01   7.0220283e+01   1.6220432e+01
   2.3595423e+01   4.4733532e+01   1.6050858e+01
   7.0909757e+01   6.2764153e+01   1.5777167e+01
   5.1421413e+01   5.3242921e+01   1.6118611e+01
   3.5229156e+00   1.0027368e+01   1.9894995e+01
   2.9518699e+00   1.0443275e+01   1.5978983e+01
   6.5863098e+01   6.3997051e+01   1.6186655e+01
   3.5347746e+00   1.0315101e+01   1.7488132e+01
   6.0229758e+01   6.7242004e+01   1.6197534e+01
   7.4754342e+01   7.2532860e+01   1.6235706e+01
   3.6182194e+01   3.2808991e+01   1.5659589e+01
   7.4879495e+01   7.2159158e+01   1.6210860e+01
   3.5819310e+01   4.1215407e+01   1.6002411e+01
   1.0718585e+01   1.2810500e+01   1.8771214e+01
   6.2113614e+01   5.0041971e+01   1.5391375e+01
   7.3267884e+01   7.0581989e+01   1.6222871e+01
   2.9647149e+01   3.6633545e+01   1.5940000e+01
   3.4304961e+00   1.0093097e+01   1.8896230e+01
   4.4340899e+01   5.8838665e+01   1.6143209e+01
   7.4734429e+01   7.2523173e+01   1.6235677e+01
   3.8145079e+01   4.5876339e+01   1.6062598e+01
   1.5587337e+01   1.4629870e+01   1.9931559e+01
   5.7677968e+01   6.2468314e+01   1.6172042e+01
   5.9107430e+01   4.5152617e+01   1.5392230e+01
   3.9405399e+01   2.7330023e+01   1.6414179e+01
   7.5073947e+01   7.2634448e+01   1.6236753e+01
   6.5558875e+01   6.9286005e+01   1.6213132e+01
   5.6572019e+01   4.6530084e+01   1.5660378e+01
   7.5049838e+01   7.2634242e+01   1.6236212e+01
   6.2995986e+01   6.6245021e+01   1.6194478e+01
   7.5037175e+01   7.2630581e+01   1.6236154e+01
   7.2333420e+01   7.1699700e+01   1.6230008e+01
   7.4995462e+01   7.2442223e+01   1.6230119e+01
   5.2434343e+01   3.6788306e+01   1.8819019e+01
   2.1823764e+01   4.2312559e+01   1.6036520e+01
   2.8649639e+00   1.0216371e+01   1.6908407e+01
   3.0158275e+00   1.1792977e+01   1.5062184e+01
   5.3122961e+01   6.1656135e+01   1.6158749e+01
   6.5791730e+01   6.9078350e+01   1.6217476e+01
   5.9059951e+00   1.1243268e+01   1.6997428e+01
   8.1484587e+00   1.7753847e+01   1.5283950e+01
   2.7782302e+01   2.4798922e+01   1.5264720e+01
   2.7922412e+00   1.0319373e+01   1.6229533e+01
   7.1607804e+01   6.4781240e+01   1.5723931e+01
   4.3372163e+01   2.9803759e+01   1.7331038e+01
   3.9857335e+00   1.5666320e+01   1.5239734e+01
   5.7516277e+01   4.4192005e+01   1.5312858e+01
   1.6725676e+01   3.7308506e+01   1.5994521e+01
   6.3253596e+01   6.5981651e+01   1.6193621e+01
   4.2749338e+00   1.6582695e+01   1.5273354e+01
   9.3684082e+00   2.3508788e+01   1.5702147e+01
   3.4427908e+00   1.0287550e+01   1.7454913e+01
   5.8340547e+00   1.3748607e+01   1.5086473e+01
   6.3112720e+01   6.8398589e+01   1.6203911e+01
   4.8684756e+01   5.7198514e+01   1.6139143e+01
   5.6467335e+01   6.4972148e+01   1.6184445e+01
   7.5073548e+01   7.2622034e+01   1.6236409e+01
   5.0672940e+01   3.5250314e+01   1.8687048e+01
   2.4448076e+01   1.9774610e+01   1.5348138e+01
   4.5789567e+01   6.0590234e+01   1.6152426e+01
   6.6189703e+01   6.9145050e+01   1.6212760e+01
   3.2080064e+00   1.0254714e+01   1.7145947e+01
   7.4925569e+01   7.2493265e+01   1.6236003e+01
   7.4367281e+01   7.2410331e+01   1.6234302e+01
   2.8392779e+01   2.1172179e+01   1.5867428e+01
   7.5048822e+01   7.2478584e+01   1.6307607e+01
   5.7198282e+01   6.5142011e+01   1.6184375e+01
   3.8920480e+01   5.1510010e+01   1.6095252e+01
   3.4383110e+00   1.0368813e+01   1.6949508e+01
   7.2347108e+01   6.5270630e+01   1.6146428e+01
   2.1279413e+01   1.7241204e+01   1.8337212e+01
   5.8223797e+01   6.6329518e+01   1.6195643e+01
   4.9629031e+01   6.2249511e+01   1.6166234e+01
   1.7200495e+01   1.5717721e+01   1.6990574e+01
   4.8863429e+01   3.5582911e+01   1.5228237e+01
   5.1718479e+01   3.7590955e+01   1.5345525e+01
   7.3332770e+01   7.2120789e+01   1.6228299e+01
   7.5271136e+00   1.1836302e+01   1.7071672e+01
   2.3357195e+01   1.8179312e+01   1.8294581e+01
   2.7047137e+00   1.0443973e+01   1.5867608e+01
   7.5082182e+01   7.2637236e+01   1.6236764e+01
   7.2449907e+01   7.1786179e+01   1.6228240e+01
   3.9415623e+01   4.5839191e+01   1.6061497e+01
   3.7806918e+01   4.8053636e+01   1.6077999e+01
   6.0198857e+01   6.3483148e+01   1.6180164e+01
   7.3669146e+01   7.1603215e+01   1.6231771e+01
   6.6203411e+01   6.2979957e+01   1.6170635e+01
   2.7418714e+00   1.0604361e+01   1.5612620e+01
   1.3063400e+01   1.3744255e+01   1.8722837e+01
   7.0598056e+01   7.1113407e+01   1.6225484e+01
   6.3416830e+01   6.8143850e+01   1.6208471e+01
   7.4187443e+01   6.8182849e+01   1.9195761e+01
   7.5076247e+01   7.2635876e+01   1.6236715e+01
   2.6036018e+01   4.7008853e+01   1.6064901e+01
   3.3439920e+00   1.0048534e+01   1.9390799e+01
   1.1246000e+01   1.3791800e+01   1.5598791e+01
   1.6021491e+01   3.2724137e+01   1.5931633e+01
   7.1833003e+01   6.3884264e+01   1.6499418e+01
   7.5082790e+01   7.2636447e+01   1.6240630e+01
   6.9307576e+01   7.0427557e+01   1.6225452e+01
   7.3836886e+01   6.8622362e+01   1.6743065e+01
   2.3596918e+01   2.9164422e+01   1.5747220e+01
   3.0419484e+01   5.0000936e+01   1.6086323e+01
   1.3199494e+01   1.4115091e+01   1.6712977e+01
   1.1071663e+01   1.2877692e+01   1.9367223e+01
   3.6900752e+01   2.5082657e+01   1.9988077e+01
   6.2489398e+01   6.8048524e+01   1.6208889e+01
   4.4584218e+01   5.8854930e+01   1.6142839e+01
   3.4943466e+00   1.0022012e+01   1.9897865e+01
   2.0500444e+01   1.6854907e+01   1.8680438e+01
   7.4982073e+01   7.2582927e+01   1.6236357e+01
   4.3260555e+00   1.0406569e+01   1.8874387e+01
   3.3386939e+01   3.2090412e+01   1.5701746e+01
   2.0541050e+01   1.6719758e+01   1.9946242e+01
   3.4144704e+00   1.0029238e+01   1.9665788e+01
   3.5299999e+01   2.4756813e+01   1.6479726e+01
   3.9147298e+01   4.0309235e+01   1.5948129e+01
   3.7475143e+01   2.6101729e+01   1.6408464e+01
   2.4193070e+01   4.1524792e+01   1.6031071e+01
   4.0482596e+01   2.7343487e+01   2.0012345e+01
   7.5008665e+01   7.2626982e+01   1.6235724e+01
   4.7156419e+00   1.0906203e+01   1.6531300e+01
   5.4943571e+01   3.9511655e+01   1.7454873e+01
   6.7651687e+01   6.4702434e+01   1.6185299e+01
   7.5089122e+01   7.2576438e+01   1.6357394e+01
   4.1720470e+01   5.3594493e+01   1.6108035e+01
   5.7335934e+00   1.3184240e+01   1.5058406e+01
   5.9425721e+01   6.5921850e+01   1.6188533e+01
   5.0032930e+01   6.1476205e+01   1.6158817e+01
   1.7903657e+01   1.5602668e+01   1.9933385e+01
   7.4600667e+01   7.0845567e+01   1.6658588e+01
   7.2748602e+01   7.0193819e+01   1.6222284e+01
   6.0013505e+01   6.7175741e+01   1.6195466e+01
   7.4947282e+01   7.2591201e+01   1.6236484e+01
   5.8576270e+01   6.6533606e+01   1.6195272e+01
   6.9666503e+01   5.8321757e+01   1.9602381e+01
   4.2801253e+01   4.6371216e+01   1.6059046e+01
   4.7344952e+00   1.7506174e+01   1.5352135e+01
   1.6823588e+01   1.8675075e+01   1.5184055e+01
   4.8431382e+01   3.7668408e+01   1.5344866e+01
   7.2075237e+01   6.2985821e+01   1.9569890e+01
   1.2300430e+01   1.3302933e+01   1.9922658e+01
   5.0239929e+01   3.5634164e+01   1.5937045e+01
   4.4921723e+01   4.2212837e+01   1.5920408e+01
   7.4591846e+01   7.2537434e+01   1.6231686e+01
   7.3795656e+01   7.1885894e+01   1.6232519e+01
   3.7883560e+01   5.4711000e+01   1.6116463e+01
   7.5060096e+01   7.2635021e+01   1.6236402e+01
   5.1099021e+01   6.2954494e+01   1.6171036e+01
   7.4877287e+01   7.2571166e+01   1.6236162e+01
   7.2231508e+01   7.1324918e+01   1.6227797e+01
   1.7591947e+01   1.9519618e+01   1.5229270e+01
   7.4513579e+01   7.2547518e+01   1.6229172e+01
   6.2876266e+01   6.8128443e+01   1.6211347e+01
   2.7825943e+00   1.0379194e+01   1.6014113e+01
   2.4053479e+01   1.8335480e+01   1.9530666e+01
   5.0248846e+01   5.9136487e+01   1.6146612e+01
   5.5590913e+01   4.2094722e+01   1.5284245e+01
   3.5130460e+01   2.8351501e+01   1.5273545e+01
   5.4849061e+01   6.5054885e+01   1.6177092e+01
   5.6954776e+01   4.2100578e+01   1.5970801e+01
   2.8960119e+00   1.0196163e+01   1.6993288e+01
   7.5083397e+01   7.2632460e+01   1.6249233e+01
   9.4526157e+00   1.4224191e+01   1.5073199e+01
   7.3102182e+01   6.5302406e+01   1.9520931e+01
   1.6458687e+01   3.7100982e+01   1.5985214e+01
   3.2379508e+01   2.2613188e+01   1.9051115e+01
   2.0750515e+01   1.7497069e+01   1.5965288e+01
   7.5002714e+01   7.2689106e+01   1.6231615e+01
   7.4549929e+01   7.2432289e+01   1.6235593e+01
   3.8024464e+00   1.0115074e+01   1.9919480e+01
   7.3073604e+01   6.5408862e+01   1.9171331e+01
   2.5930232e+01   1.9313767e+01   1.8840337e+01
   2.0504871e+01   3.6927532e+01   1.5987164e+01
   7.5014108e+01   7.2667727e+01   1.6233254e+01
   3.3249167e+00   1.0079278e+01   1.8729772e+01
   3.2642390e+00   1.3455312e+01   1.5121462e+01
   5.0514960e+01   6.2739282e+01   1.6169462e+01
   1.1966672e+01   3.0921863e+01   1.5909352e+01
   3.5359966e+00   1.0123245e+01   1.8934813e+01
   7.3849600e+01   6.7347334e+01   1.9107689e+01
   7.5057521e+01   7.2625837e+01   1.6236736e+01
   7.5083735e+01   7.2631482e+01   1.6252218e+01
   4.6742845e+00   1.0627848e+01   1.8116146e+01
   1.0272969e+01   2.8018517e+01   1.5849647e+01
   5.3701325e+00   1.1582661e+01   1.5568291e+01
   4.2351834e+01   5.8701716e+01   1.6137637e+01
   1.9829641e+01   1.7075676e+01   1.6018178e+01
   3.6989105e+01   5.5500192e+01   1.6110610e+01
   7.5019757e+01   7.2528722e+01   1.6234139e+01
   7.5110535e+01   7.2467341e+01   1.6616839e+01
   9.2400776e+00   1.2306950e+01   1.8268311e+01
   7.5010884e+01   7.2623671e+01   1.6235982e+01
   6.4396609e+01   6.8244870e+01   1.6204586e+01
   6.6882880e+01   5.9356429e+01   1.5876545e+01
   6.9655280e+01   7.0561329e+01   1.6226044e+01
   3.6230061e+00   1.0072358e+01   1.9718201e+01
   5.8013390e+01   6.6315950e+01   1.6192660e+01
   6.3510285e+00   1.1582196e+01   1.6225095e+01
   4.6047634e+00   1.1025367e+01   1.5982075e+01
   3.4624530e+00   1.0183209e+01   1.8246461e+01
   2.7562346e+01   2.2672468e+01   1.5145924e+01
   4.0453488e+00   1.0315902e+01   1.8803440e+01
   5.1606728e+01   6.1535829e+01   1.6158653e+01
   2.0294548e+01   4.0603215e+01   1.6024824e+01
   6.9464306e+01   7.0425217e+01   1.6216003e+01
   6.4227764e+01   6.7807304e+01   1.6200883e+01
   5.1456762e+00   1.1671611e+01   1.5425827e+01
   2.5359047e+01   4.6403155e+01   1.6060975e+01
   3.9014263e+01   4.6892409e+01   1.6071115e+01
   4.6633423e+01   5.7719826e+01   1.6133229e+01
   4.3986294e+01   2.9763655e+01   1.9878944e+01
   3.9819497e+01   5.6781709e+01   1.6128756e+01
   3.3349667e+01   5.0080538e+01   1.6088270e+01
   1.9158089e+01   3.4414162e+01   1.5949726e+01
   2.8620522e+00   1.1316849e+01   1.5187385e+01
   6.5636243e+01   6.9289516e+01   1.6214743e+01
   8.6929486e+00   1.2649513e+01   1.5780842e+01
   1.8346042e+01   1.6346300e+01   1.6323681e+01
   6.8142685e+01   7.0238473e+01   1.6219443e+01
   7.0902454e+01   6.2193456e+01   1.6136908e+01
   7.5082176e+01   7.2637052e+01   1.6236858e+01
   5.3891453e+01   5.4751507e+01   1.6128097e+01
   7.4006913e+01   7.2280657e+01   1.6233838e+01
   1.7245742e+01   1.9460583e+01   1.5232409e+01
   3.4302140e+00   1.0039948e+01   1.9422105e+01
   7.5077036e+01   7.2636672e+01   1.6236683e+01
   5.0683190e+01   5.9405397e+01   1.6148312e+01
   2.7031075e+00   1.1010678e+01   1.5322438e+01
   2.0298865e+01   4.1330570e+01   1.6027954e+01
   6.5524336e+01   6.9314171e+01   1.6210338e+01
   2.2888271e+01   1.8200618e+01   1.6868203e+01
   6.6575117e+00   1.1147719e+01   1.9826533e+01
   5.5651331e+00   1.0833345e+01   1.9032038e+01
   7.0651277e+01   6.7513618e+01   1.6200023e+01
   2.5331812e+01   3.2437684e+01   1.5849605e+01
   9.4934869e+00   1.4147956e+01   1.5078950e+01
   6.5192648e+01   5.3320340e+01   1.5432730e+01
   9.1443696e+00   1.2681984e+01   1.6081288e+01
   9.3741830e+00   1.7190022e+01   1.5239854e+01
   7.2689310e+01   7.0022966e+01   1.6220685e+01
   3.4555993e+01   2.5267538e+01   1.5253583e+01
   5.9064029e+01   6.2416677e+01   1.6173661e+01
   4.1181050e+01   5.2463829e+01   1.6103502e+01
   4.4345643e+01   4.9855780e+01   1.6094304e+01
   4.7493516e+01   3.2750182e+01   1.8098399e+01
   5.1427847e+00   1.0942882e+01   1.7135887e+01
   3.6661465e+01   5.4763557e+01   1.6114999e+01
   4.0631595e+01   5.7765282e+01   1.6126767e+01
   6.7015770e+01   6.9848638e+01   1.6215397e+01
   4.5676914e+01   3.1708002e+01   1.6527180e+01
   7.3778223e+00   1.1481495e+01   1.9200583e+01
   3.4056452e+00   1.0105084e+01   1.8711734e+01
   5.4770040e+01   6.4705128e+01   1.6183594e+01
   2.7733375e+01   4.4430400e+01   1.6051943e+01
   3.6899592e+01   5.5453361e+01   1.6109278e+01
   7.5095790e+01   7.2569715e+01   1.6398436e+01
   3.7739122e+00   1.0106594e+01   1.9902581e+01
   6.2891567e+01   4.9105902e+01   1.6254423e+01
   3.2938354e+00   1.0153134e+01   1.8043891e+01
   1.2661419e+01   1.5719015e+01   1.5073253e+01
   7.3790667e+01   7.2334918e+01   1.6225527e+01
   2.9354148e+01   2.0870222e+01   1.9961954e+01
   5.2276755e+00   1.8704052e+01   1.5453603e+01
   5.6811260e+00   1.1024188e+01   1.7872432e+01
   3.6346453e+00   1.0142684e+01   1.9912582e+01
   3.2730057e+00   1.0869611e+01   1.8219256e+01
   2.7404037e+01   3.0605214e+01   2.0022116e+01
   6.4882561e+01   5.2037023e+01   2.0115724e+01
   7.5062466e+01   7.2701403e+01   1.6253708e+01
   5.1034389e+00   1.7338286e+01   1.7670019e+01
   2.1047121e+01   1.7174576e+01   1.9952867e+01
   6.9978577e+01   5.9290191e+01   2.0065518e+01
   2.3863552e+01   2.5853742e+01   1.9995291e+01
   5.4269239e+01   6.4748649e+01   1.6334985e+01
   4.2604620e+01   5.8955088e+01   1.6131962e+01
   1.8860577e+01   1.6065119e+01   1.9943932e+01
   1.1254313e+01   2.9781964e+01   1.6534931e+01
   5.6558852e+00   1.9972416e+01   1.5745719e+01
   4.4897703e+00   1.0409548e+01   1.9914404e+01
   3.6507361e+00   1.0083342e+01   1.9915788e+01
   3.6111987e+00   1.0083025e+01   1.9913615e+01
   2.8586668e+01   2.0696475e+01   1.9971843e+01
   3.4321101e+00   1.0675302e+01   1.9203705e+01
   2.8233937e+00   1.1757307e+01   1.5089961e+01
   2.3132553e+01   2.2868157e+01   1.9982177e+01
   1.2109802e+01   1.3375949e+01   1.9928393e+01
   5.0292642e+01   4.9852814e+01   2.0107077e+01
   7.0299953e+01   6.0924874e+01   2.0001927e+01
   3.4956170e+00   1.0060468e+01   1.9911963e+01
   3.4976292e+00   1.0053070e+01   1.9911934e+01
   4.1749823e+00   1.6278156e+01   1.5295607e+01
   6.5817221e+01   6.9449952e+01   1.6256319e+01
   5.6302509e+01   4.0336782e+01   2.0065287e+01
   3.9167060e+00   1.4787070e+01   1.6324017e+01
   3.4123558e+00   1.2390159e+01   1.7193456e+01
   3.4689925e+00   1.0025799e+01   1.9914479e+01
   5.6997507e+01   6.5835567e+01   1.6537297e+01
   5.5051835e+00   1.9718586e+01   1.5544488e+01
   2.8728501e+00   1.1320845e+01   1.5805033e+01
   4.6102179e+01   4.4178709e+01   2.0094057e+01
   2.9167978e+00   1.0218325e+01   1.7166360e+01
   3.4548705e+00   1.0037176e+01   1.9911911e+01
   6.3404531e+01   5.7468620e+01   2.0053340e+01
   2.7970511e+00   1.0279110e+01   1.6527385e+01
   2.8946964e+00   1.1289602e+01   1.5942972e+01
   7.3778558e+01   6.7432457e+01   1.9399223e+01
   5.1285779e+01   5.1537547e+01   2.0091545e+01
   1.5979586e+01   1.4973075e+01   1.9935626e+01
   5.3127472e+01   5.6275482e+01   1.9901985e+01
   3.3102757e+01   3.2236501e+01   2.0028833e+01
   5.3948793e+00   1.0775746e+01   1.9915480e+01
   4.3060519e+00   1.1080762e+01   1.9919768e+01
   3.1260512e+01   3.8223854e+01   2.0082629e+01
   1.8858346e+01   1.6049481e+01   1.9944380e+01
   7.0118187e+01   6.8993428e+01   1.8349889e+01
   4.5228202e+01   3.0696197e+01   2.0023786e+01
   7.4958165e+01   7.2700752e+01   1.6230006e+01
   3.4510366e+00   1.0036229e+01   1.9911844e+01
   1.5944319e+01   1.5106606e+01   1.9939350e+01
   4.0700971e+00   1.5709571e+01   1.5686736e+01
   2.7840944e+01   2.3395696e+01   1.9989911e+01
   3.8702464e+01   5.5482199e+01   1.7777986e+01
   2.9288782e+00   1.0825126e+01   1.6593679e+01
   5.5269624e+00   1.5595853e+01   2.0004792e+01
   3.8792903e+01   2.8444200e+01   2.0011512e+01
   5.4722817e+01   6.3935781e+01   1.7716027e+01
   1.7775007e+01   1.7642561e+01   1.9956327e+01
   6.1523847e+00   2.1140945e+01   1.5701336e+01
   4.1017922e+00   1.1016467e+01   1.9925425e+01
   3.4529668e+00   1.0036683e+01   1.9911882e+01
   5.8506055e+01   4.5642315e+01   2.0088378e+01
   4.5818813e+00   1.0414209e+01   1.9917889e+01
   2.9148306e+01   3.6223624e+01   2.0072169e+01
   4.4453508e+01   5.1395579e+01   1.9969890e+01
   4.7329738e+01   5.8178689e+01   1.9078449e+01
   3.5947941e+01   2.5773797e+01   1.9998537e+01
   8.7167324e+00   1.2075479e+01   1.9921530e+01
   5.5011764e+00   1.2451045e+01   1.9928504e+01
   4.2928483e+01   2.9199378e+01   2.0015795e+01
   1.0162406e+01   1.7286639e+01   1.9956148e+01
   2.2974195e+01   3.9790428e+01   1.9598435e+01
   4.2287782e+01   5.8335659e+01   1.6970384e+01
   5.9907069e+01   4.7406483e+01   2.0096863e+01
   1.6342679e+01   3.6912969e+01   1.6098402e+01
   1.4196020e+01   1.8621525e+01   1.9957674e+01
   5.8285194e+00   1.0944197e+01   1.9916550e+01
   5.1553503e+01   4.6297278e+01   2.0102608e+01
   4.0345368e+01   4.5296464e+01   2.0099743e+01
   6.5054560e+00   1.1118485e+01   1.9921342e+01
   5.2800019e+00   1.8950073e+01   1.5904946e+01
   1.4007858e+01   3.0895022e+01   1.9299382e+01
   5.5888615e+01   6.5260509e+01   1.6760923e+01
   5.7897352e+00   1.1858352e+01   1.9921837e+01
   1.5303358e+01   3.5631819e+01   1.6015264e+01
   6.5598256e+01   5.4453938e+01   2.0117664e+01
   5.9419054e+00   1.0921558e+01   1.9919042e+01
   7.2866071e+00   1.1424176e+01   1.9921363e+01
   4.6943407e+00   1.3136100e+01   2.0006446e+01
   4.0597638e+01   4.8723475e+01   2.0010572e+01
   5.7928774e+00   1.7187842e+01   1.9635675e+01
   4.0682426e+00   1.0247604e+01   1.9914294e+01
   3.4981316e+00   1.0053290e+01   1.9911947e+01
   1.7601628e+01   1.5552701e+01   1.9939869e+01
   6.8130235e+01   7.0335855e+01   1.6212851e+01
   6.3580502e+01   4.9098991e+01   2.0103653e+01
   2.5626497e+01   1.9166089e+01   1.9963631e+01
   7.3693813e+01   6.6981969e+01   1.9483191e+01
   3.4620740e+00   1.0040689e+01   1.9911854e+01
   4.9919862e+01   5.5064185e+01   1.9887324e+01
   5.0026681e+01   4.3107644e+01   2.0083692e+01
   3.7373968e+00   1.0142705e+01   1.9912282e+01
   1.6973212e+01   3.4381127e+01   1.9351991e+01
   2.1023158e+01   4.2298621e+01   1.6067488e+01
   6.2024422e+00   2.1291569e+01   1.5622945e+01
   3.8189927e+00   1.0157073e+01   1.9913991e+01
   3.6665537e+01   5.0454421e+01   1.9567407e+01
   5.1368218e+00   1.2140886e+01   1.9928263e+01
   3.3602830e+00   1.0896772e+01   1.8613999e+01
   4.0373706e+01   2.7358816e+01   2.0007276e+01
   3.7492352e+01   2.6420143e+01   2.0001222e+01
   7.2388208e+01   6.3849621e+01   1.9842566e+01
   1.6784503e+01   1.5184428e+01   1.9938514e+01
   2.5792085e+01   1.9154765e+01   1.9964800e+01
   3.9680601e+00   1.0192206e+01   1.9916994e+01
   3.8606790e+01   2.6886473e+01   2.0003455e+01
   5.3751825e+01   6.4334335e+01   1.6702976e+01
   3.4653512e+00   1.0039752e+01   1.9912102e+01
   3.4509743e+00   1.0036276e+01   1.9911832e+01
   3.4603857e+00   1.0039181e+01   1.9911909e+01
   2.2616343e+01   4.3831411e+01   1.6292685e+01
   1.6222004e+01   1.5036339e+01   1.9935848e+01
   5.1344616e+01   3.5810618e+01   2.0044802e+01
   7.4996713e+01   7.2674073e+01   1.6323094e+01
   1.3372938e+01   1.4452017e+01   1.9941894e+01
   2.5677783e+01   4.4312173e+01   1.8860611e+01
   7.1129770e+01   6.0879552e+01   2.0007799e+01
   3.6634029e+00   1.0091038e+01   1.9915313e+01
   7.4886629e+01   7.0738332e+01   1.8191676e+01
   1.8007053e+01   1.6172453e+01   1.9947177e+01
   3.4314558e+00   1.0045675e+01   1.9806461e+01
   4.0065590e+01   5.0108319e+01   1.9892887e+01
   2.5119154e+01   1.9377483e+01   1.9964482e+01
   6.9785749e+01   6.6460811e+01   1.9326016e+01
   2.9016992e+01   2.5285565e+01   1.9994278e+01
   2.8000117e+00   1.1222599e+01   1.5562899e+01
   3.2538909e+01   2.2623027e+01   1.9983130e+01
   1.6921275e+01   2.5020937e+01   2.0009096e+01
   3.8654854e+00   1.0181726e+01   1.9913176e+01
   6.4210508e+01   5.0672438e+01   2.0110796e+01
   5.5741963e+01   5.4743984e+01   2.0047478e+01
   2.9077057e+01   2.0769195e+01   1.9974163e+01
   4.0661466e+00   1.1094448e+01   1.9932391e+01
   2.6095898e+01   4.2548224e+01   1.9606459e+01
   2.3183409e+01   2.1798273e+01   1.9978052e+01
   4.5449484e+00   1.0431146e+01   1.9914853e+01
   1.5446706e+01   1.5391586e+01   1.9945904e+01
   8.8297368e+00   1.2772236e+01   1.9928276e+01
   3.4510971e+00   1.0036289e+01   1.9911835e+01
   3.9937799e+00   1.0182157e+01   1.9920002e+01
   4.2707232e+00   1.0714846e+01   1.9915863e+01
   1.0984977e+01   1.5514763e+01   1.9941270e+01
   4.0268125e+01   3.2377250e+01   2.0032148e+01
   7.5073005e+01   7.2363129e+01   1.6899451e+01
   3.4242330e+01   4.9072383e+01   1.9530026e+01
   7.1597393e+01   6.6467837e+01   1.9461150e+01
   3.4509782e+00   1.0036279e+01   1.9911832e+01
   2.5377420e+01   1.9181156e+01   1.9963198e+01
   2.3300839e+01   1.7943061e+01   1.9963145e+01
   2.1419517e+01   4.1632128e+01   1.7737511e+01
   4.6473333e+00   1.0463971e+01   1.9914971e+01
   1.6565860e+01   1.5091310e+01   1.9938267e+01
   6.3690956e+01   4.9112472e+01   2.0103986e+01
   5.8656718e+00   2.0524404e+01   1.5639635e+01
   3.0263245e+01   4.9307363e+01   1.8010734e+01
   1.3936135e+01   2.7458013e+01   1.9984533e+01
   3.0308381e+00   1.1172805e+01   1.6721404e+01
   3.4927482e+00   1.0033277e+01   1.9914652e+01
   5.3453197e+01   6.4163064e+01   1.6765842e+01
   9.9601823e+00   2.7462264e+01   1.7059329e+01
   2.9588019e+01   3.9797932e+01   2.0079374e+01
   3.4531225e+00   1.0034251e+01   1.9912271e+01
   5.6355363e+00   1.0832333e+01   1.9916866e+01
   7.0350724e+00   1.2239813e+01   1.9924106e+01
   4.3595982e+01   4.6743441e+01   2.0103613e+01
   6.8333021e+00   1.2418657e+01   1.9925004e+01
   3.1720612e+00   1.0089954e+01   1.8530403e+01
   2.0222080e+01   1.9222688e+01   1.9964727e+01
   3.9998626e+01   5.7218160e+01   1.6562654e+01
   1.6422276e+01   2.2933636e+01   1.9985955e+01
   3.1377602e+00   1.0213138e+01   1.8215073e+01
   6.2427018e+00   1.1020622e+01   1.9920972e+01
   2.9105928e+00   1.1770149e+01   1.5492851e+01
   5.0346690e+01   5.3111828e+01   2.0026218e+01
   1.0604122e+01   2.9094179e+01   1.5918851e+01
   1.3422003e+01   3.0358327e+01   1.9196538e+01
   5.4310984e+01   6.4821668e+01   1.6193943e+01
   3.4509981e+00   1.0036210e+01   1.9911843e+01
   2.1442092e+01   1.7165424e+01   1.9952821e+01
   3.8080667e+00   1.0124054e+01   1.9918409e+01
   3.8856545e+01   5.6685875e+01   1.6166511e+01
   3.5000149e+00   1.0156569e+01   1.9916326e+01
   7.4702730e+01   7.2586833e+01   1.6345072e+01
   3.0331706e+00   1.0759412e+01   1.7163049e+01
   4.8462440e+01   6.2072764e+01   1.6189009e+01
   4.9487034e+01   3.3997481e+01   2.0040049e+01
   4.2395357e+01   5.8833808e+01   1.6136442e+01
   4.3548160e+00   1.0418639e+01   1.9914986e+01
   2.7542336e+01   2.8335335e+01   2.0009608e+01
   2.9964622e+01   2.1259073e+01   1.9975819e+01
   3.7567704e+00   1.0179642e+01   1.9912659e+01
   4.6017233e+01   3.8869984e+01   2.0062938e+01
   1.0753430e+01   2.9252793e+01   1.6075899e+01
   3.4705703e+00   1.0108589e+01   1.9917189e+01
   6.0640262e+01   5.6574455e+01   2.0049013e+01
   3.4437175e+00   1.2778208e+01   1.6858120e+01
   2.5474526e+01   2.1960872e+01   1.9982078e+01
   1.9357631e+01   1.6225375e+01   1.9949624e+01
   7.3593200e+01   6.6645445e+01   1.9537965e+01
   5.3935266e+01   3.8887520e+01   2.0057338e+01
   2.8411919e+00   1.0359758e+01   1.6644652e+01
   9.1566094e+00   1.2084274e+01   1.9930604e+01
   5.7733799e+01   6.5059683e+01   1.7821523e+01
   7.5011523e+01   7.2619640e+01   1.6447324e+01
   2.8276305e+00   1.1806922e+01   1.5055126e+01
   4.9659217e+01   3.4266348e+01   2.0038277e+01
   3.1761119e+01   2.6839469e+01   2.0004500e+01
   3.4697588e+00   1.0043778e+01   1.9911868e+01
   2.5564962e+01   2.8994832e+01   2.0013386e+01
   5.9161596e+01   6.5393420e+01   1.7990380e+01
   7.4649678e+01   7.1871532e+01   1.7340412e+01
   1.1409184e+01   1.7336854e+01   1.9952526e+01
   7.5042035e+01   7.2269139e+01   1.7012828e+01
   3.9853372e+01   5.7317427e+01   1.6122634e+01
   6.2165589e+01   6.6971147e+01   1.7684410e+01
   3.5546834e+00   1.0045873e+01   1.9916176e+01
   2.7569753e+00   1.1370753e+01   1.5198942e+01
   6.1268877e+01   6.0561188e+01   1.9791329e+01
   2.2664336e+01   1.7710658e+01   1.9957130e+01
   6.8351485e+01   5.7662806e+01   2.0094565e+01
   1.2403387e+01   1.3631106e+01   1.9928853e+01
   4.1922685e+00   1.0444691e+01   1.9914179e+01
   3.9142182e+01   5.5465246e+01   1.8021481e+01
   2.0827911e+01   4.1475959e+01   1.7161138e+01
   3.4638539e+00   1.0071444e+01   1.9913551e+01
   1.6967991e+01   1.5802599e+01   1.9946082e+01
   3.1181707e+00   1.2373462e+01   1.5796703e+01
   1.1895804e+01   2.2078522e+01   2.0031674e+01
   5.7427485e+01   6.6149451e+01   1.6203051e+01
   4.9673307e+01   6.2337909e+01   1.6853169e+01
   3.7410218e+01   5.4153860e+01   1.8195527e+01
   3.2968601e+01   2.3077609e+01   1.9984231e+01
   5.7503447e+01   6.4540696e+01   1.8126182e+01
   1.6632433e+01   1.5066207e+01   1.9944507e+01
   2.7005513e+01   2.0013878e+01   1.9967879e+01
   5.5761788e+01   4.3294067e+01   2.0078084e+01
   3.8172806e+00   1.0163852e+01   1.9912957e+01
   4.5473838e+01   6.0501340e+01   1.6203512e+01
   3.4575421e+00   1.0036912e+01   1.9912101e+01
   3.1647721e+00   1.2052434e+01   1.6398101e+01
   3.9224656e+01   5.2972448e+01   1.9342829e+01
   4.4324542e+01   4.1441760e+01   2.0076508e+01
   3.2707487e+00   1.0108865e+01   1.8967740e+01
   2.1676387e+01   3.4712641e+01   2.0039551e+01
   3.3556641e+01   2.3190915e+01   1.9986224e+01
   3.3968321e+01   2.5316774e+01   1.9997504e+01
   3.6435375e+00   1.0150626e+01   1.9912532e+01
   3.5654676e+00   1.0224243e+01   1.9915178e+01
   2.7028438e+01   1.9708353e+01   1.9972226e+01
   4.4896034e+01   3.0556695e+01   2.0021788e+01
   8.2268494e+00   1.1854378e+01   1.9920564e+01
   1.2842515e+01   2.1365728e+01   1.9994792e+01
   2.6063067e+01   4.6099967e+01   1.7738193e+01
   5.3087332e+01   4.5387473e+01   2.0093650e+01
   1.4951782e+01   1.4410530e+01   1.9936567e+01
   1.1540713e+01   1.4397591e+01   1.9939004e+01
   7.5002801e+01   7.2622493e+01   1.6440805e+01
   2.2117365e+01   4.3234826e+01   1.6494481e+01
   5.2152950e+01   4.5685964e+01   2.0097378e+01
   3.5956220e+00   1.0082976e+01   1.9912794e+01
   3.3359464e+01   5.2908285e+01   1.6366704e+01
   3.5002651e+01   3.9911378e+01   2.0085182e+01
   1.4589859e+01   2.9634249e+01   1.9815500e+01
   1.1079202e+01   2.2120695e+01   2.0044007e+01
   2.6946220e+01   4.7879260e+01   1.6272589e+01
   6.0752043e+01   4.7071346e+01   2.0094544e+01
   6.0495951e+01   6.7359034e+01   1.6218916e+01
   3.3876772e+01   4.4854063e+01   2.0004116e+01
   7.3249093e+01   6.9754980e+01   1.8525066e+01
   5.8992888e+01   4.3327049e+01   2.0077756e+01
   5.0419850e+00   1.4145748e+01   2.0026481e+01
   1.4261793e+01   1.4125965e+01   1.9935466e+01
   1.9041737e+01   1.6129393e+01   1.9944853e+01
   2.6912962e+01   4.7926622e+01   1.6089072e+01
   2.7570820e+00   1.1015002e+01   1.5575368e+01
   1.1012962e+01   1.2801763e+01   1.9933809e+01
   3.4070676e+00   1.0195498e+01   1.9545396e+01
   3.5158165e+00   1.4277186e+01   1.5218147e+01
   3.2147401e+01   2.4630946e+01   1.9994880e+01
   5.3742404e+01   4.3756057e+01   2.0082696e+01
   3.6849370e+00   1.4715630e+01   1.5388431e+01
   4.7760162e+00   1.0569137e+01   1.9914441e+01
   2.7234025e+00   1.0448533e+01   1.5991917e+01
   3.4535669e+00   1.0035507e+01   1.9912101e+01
   1.9778065e+01   2.9522126e+01   2.0052253e+01
   3.4816096e+00   1.0054269e+01   1.9911947e+01
   2.5195436e+01   1.8963838e+01   1.9962448e+01
   3.5056629e+00   1.0051710e+01   1.9912506e+01
   6.4803397e+01   6.9054358e+01   1.6271065e+01
   2.9193071e+00   1.0193699e+01   1.7209046e+01
   7.2350318e+01   6.3768843e+01   1.9848620e+01
   7.1983047e+01   6.5814244e+01   1.9599451e+01
   7.1307696e+01   6.1893835e+01   1.9963868e+01
   7.3451026e+01   6.8317057e+01   1.9144221e+01
   5.4923542e+01   6.5102708e+01   1.6190599e+01
   5.2526219e+00   1.4973068e+01   2.0009901e+01
   7.0196010e+01   5.9528532e+01   2.0059778e+01
   4.4803949e+00   1.6828845e+01   1.5814523e+01
   3.9015863e+01   5.3966463e+01   1.8918483e+01
   2.9935229e+00   1.0588659e+01   1.7148291e+01
   3.6723906e+01   5.5340895e+01   1.6109584e+01
   2.9830299e+00   1.0335903e+01   1.7345892e+01
   3.4483703e+00   1.4071825e+01   1.5183656e+01
   7.3468691e+01   7.2227987e+01   1.6226182e+01
   1.6951656e+01   1.5266065e+01   1.9938342e+01
   5.2206112e+01   3.6521300e+01   2.0047972e+01
   1.9556834e+01   3.7264018e+01   1.9353963e+01
   3.5401420e+01   3.3738317e+01   2.0036412e+01
   3.8127427e+00   1.3645063e+01   1.7373307e+01
   7.5017616e+01   7.2710233e+01   1.6233766e+01
   3.0317347e+00   1.1593892e+01   1.6271194e+01
   3.1142544e+01   2.1810364e+01   1.9983995e+01
   9.9253904e+00   2.7594239e+01   1.6748780e+01
   2.7414402e+00   1.0345944e+01   1.6187640e+01
   4.8714367e+01   5.5661903e+01   1.9770664e+01
   4.3154546e+00   1.5293350e+01   1.7332504e+01
   7.7544297e+00   1.7727683e+01   2.0027381e+01
   2.1436036e+01   1.7106763e+01   1.9958187e+01
   6.5672250e+01   6.9361371e+01   1.6343288e+01
   1.7292308e+01   3.0974382e+01   2.0007399e+01
   4.0012728e+00   1.0215397e+01   1.9915330e+01
   3.0185959e+00   1.2592810e+01   1.5056104e+01
   3.8816709e+00   1.0667721e+01   1.9920091e+01
   5.7626134e+01   6.5031374e+01   1.7810434e+01
   4.4946795e+01   4.1419084e+01   2.0075980e+01
   1.3629954e+01   1.5141526e+01   1.9940745e+01
   3.4509792e+00   1.0036262e+01   1.9911835e+01
   2.6096322e+01   2.3014935e+01   1.9984151e+01
   4.1505017e+01   4.0617905e+01   2.0075794e+01
   4.2936014e+01   3.1748571e+01   2.0026660e+01
   4.2253566e+00   1.0296894e+01   1.9915575e+01
   6.5026264e+01   5.7400760e+01   2.0074056e+01
   6.6745155e+01   6.8370272e+01   1.7968694e+01
   7.3400258e+01   6.6139761e+01   1.9611061e+01
   3.2829676e+01   2.2757793e+01   1.9985605e+01
   1.8116410e+01   1.5728534e+01   1.9942548e+01
   7.5082390e+01   7.2637361e+01   1.6237766e+01
   1.2069081e+01   3.1265179e+01   1.5962147e+01
   4.8946178e+01   6.2296120e+01   1.6240791e+01
   7.4898817e+01   7.1739538e+01   1.7549516e+01
   6.3482205e+01   6.8549926e+01   1.6251661e+01
   1.4158659e+01   2.8146073e+01   1.9944228e+01
   3.4631981e+00   1.0040682e+01   1.9911859e+01
   5.7160375e+01   6.6036290e+01   1.6223614e+01
   4.6341049e+01   3.5211584e+01   2.0042601e+01
   1.9781479e+01   2.7593345e+01   2.0022807e+01
   3.5278829e+00   1.0048556e+01   1.9914250e+01
   2.4393503e+01   1.8445447e+01   1.9966054e+01
   3.9978577e+00   1.5552412e+01   1.5595950e+01
   1.4841515e+01   3.2446195e+01   1.9042108e+01
   6.9001204e+01   7.0650132e+01   1.6226241e+01
   7.4991892e+01   7.1764457e+01   1.7542204e+01
   2.2826867e+01   1.7740615e+01   1.9960298e+01
   1.4414696e+01   1.4361043e+01   1.9931466e+01
   1.8205228e+01   1.5830248e+01   1.9941993e+01
   3.0727680e+00   1.2524673e+01   1.5397230e+01
   1.7748048e+01   1.5617772e+01   1.9940390e+01
   3.3112991e+01   2.5114090e+01   1.9997066e+01
   8.3153965e+00   2.5344475e+01   1.5858457e+01
   4.3622932e+01   2.9552293e+01   2.0018448e+01
   6.1939628e+01   6.4312986e+01   1.9107725e+01
   4.4017201e+00   1.0375976e+01   1.9914312e+01
   3.5681603e+00   1.0077379e+01   1.9912212e+01
   6.8275743e+01   6.4426080e+01   1.9619671e+01
   9.1255190e+00   1.4348318e+01   1.9934614e+01
   1.7326338e+01   1.7427941e+01   1.9955614e+01
   4.1512216e+00   1.0312681e+01   1.9913233e+01
   4.4075785e+01   5.7075418e+01   1.8816507e+01
   6.2481973e+01   5.7329798e+01   2.0045767e+01
   6.3322978e+00   1.1313004e+01   1.9921882e+01
   5.8204062e+01   4.2276289e+01   2.0076753e+01
   3.3564036e+00   1.1207120e+01   1.8271394e+01
   3.5310448e+00   1.0055551e+01   1.9913339e+01
   2.0700893e+01   3.3572487e+01   2.0047569e+01
   3.4555797e+00   1.0033340e+01   1.9912551e+01
   3.0414263e+00   1.0885533e+01   1.7074083e+01
   3.3014648e+00   1.3546102e+01   1.5191855e+01
   3.9224012e+01   3.9095304e+01   2.0067921e+01
   1.8896992e+01   2.1319630e+01   1.9972210e+01
   3.0272303e+00   1.0194202e+01   1.7716310e+01
   5.5596237e+01   5.1286621e+01   2.0113092e+01
   6.0146870e+01   6.7104167e+01   1.6496323e+01
   3.4740617e+00   1.0037600e+01   1.9912928e+01
   2.8512573e+00   1.1394678e+01   1.5622075e+01
   3.1749816e+01   2.6243146e+01   2.0002532e+01
   1.3261226e+01   2.9685476e+01   1.9402336e+01
   7.0284136e+00   1.8780839e+01   1.9931375e+01
   2.7574842e+01   2.0002156e+01   1.9970825e+01
   7.4998931e+01   7.1286463e+01   1.7858962e+01
   7.4032883e+00   1.1490951e+01   1.9920115e+01
   9.0205171e+00   1.2032086e+01   1.9930400e+01
   1.2419188e+01   2.8590911e+01   1.9396382e+01
   3.7105744e+00   1.0148316e+01   1.9912955e+01
   3.6540733e+01   2.5035687e+01   1.9995680e+01
   7.2203476e+01   7.1149907e+01   1.7251423e+01
   5.9141648e+01   4.3463144e+01   2.0078457e+01
   4.1840209e+00   1.0343766e+01   1.9914466e+01
   1.8780900e+01   1.6147132e+01   1.9944592e+01
   3.7535367e+00   1.0369097e+01   1.9913885e+01
   4.8517996e+00   1.0574335e+01   1.9914814e+01
   1.3584487e+01   1.3867364e+01   1.9933055e+01
   1.6204887e+01   2.7766956e+01   2.0059322e+01
   1.4419213e+01   3.1390558e+01   1.9308391e+01
   4.4466543e+01   3.0452993e+01   2.0020802e+01
   5.4398015e+01   3.8371342e+01   2.0059974e+01
   5.8851940e+00   1.5876812e+01   2.0029567e+01
   3.3660191e+00   1.0641863e+01   1.8903153e+01
   2.4484673e+01   4.1659387e+01   1.9486193e+01
   6.4188618e+01   6.1298990e+01   1.9825646e+01
   5.9525886e+00   2.0731757e+01   1.5624911e+01
   3.6470417e+00   1.0470322e+01   1.9925115e+01
   3.5572821e+01   2.6433244e+01   2.0003124e+01
   4.1449472e+00   1.0271125e+01   1.9914986e+01
   4.6873914e+01   5.0104619e+01   2.0079776e+01
   3.4523973e+00   1.0036775e+01   1.9911837e+01
   4.2017387e+01   4.3036624e+01   2.0093791e+01
   7.5364504e+00   1.1509487e+01   1.9922463e+01
   4.1169738e+01   2.7869210e+01   2.0010220e+01
   3.0712338e+00   1.0725359e+01   1.7381620e+01
   1.9389793e+01   1.6331241e+01   1.9945751e+01
   5.0665237e+01   6.3156366e+01   1.6162902e+01
   3.6262262e+01   4.9843068e+01   1.9633680e+01
   3.4503944e+00   1.0036454e+01   1.9908890e+01
   3.9590854e+00   1.4655388e+01   1.6684825e+01
   1.2470381e+01   1.3376842e+01   1.9936226e+01
   4.2559678e+01   3.4650080e+01   2.0042457e+01
   1.0316966e+01   1.4726747e+01   1.9938010e+01
   4.9795929e+00   1.0576785e+01   1.9916172e+01
   2.7914280e+00   1.0849794e+01   1.5910047e+01
   7.0935457e+01   7.1212554e+01   1.6547767e+01
   3.4699846e+00   1.0081105e+01   1.9913372e+01
   5.5882816e+01   4.0209323e+01   2.0063744e+01
   2.6248726e+01   4.6130401e+01   1.7867926e+01
   3.5056717e+00   1.0052419e+01   1.9912401e+01
   1.1974449e+01   1.4692075e+01   1.9940750e+01
   3.4746678e+00   1.0037098e+01   1.9913039e+01
   3.5035516e+01   2.3994582e+01   1.9993921e+01
   6.5573746e+00   2.0272824e+01   1.8387997e+01
   2.0566105e+01   3.0841415e+01   2.0062832e+01
   4.2149014e+01   2.8489846e+01   2.0014837e+01
   3.5250656e+01   2.4156631e+01   1.9992211e+01
   2.0766337e+01   4.0207223e+01   1.8418112e+01
   8.2893907e+00   1.7399642e+01   2.0003350e+01
   7.5003761e+01   7.2490401e+01   1.6698548e+01
   3.6500299e+00   1.4441590e+01   1.5613647e+01
   3.5780638e+00   1.0048697e+01   1.9917052e+01
   7.4201171e+01   7.2407159e+01   1.6385963e+01
   7.4712427e+01   7.1958432e+01   1.7268437e+01
   3.5023001e+00   1.0123774e+01   1.9913555e+01
   2.5833587e+01   1.9127237e+01   1.9969440e+01
   1.0942982e+01   2.9189550e+01   1.6742800e+01
   1.3382222e+01   3.1220983e+01   1.8551044e+01
   4.8258766e+01   3.8926869e+01   2.0060821e+01
   4.5970110e+01   3.1655534e+01   2.0025436e+01
   1.7918296e+01   3.3168299e+01   1.9857746e+01
   5.8939470e+01   6.6757342e+01   1.6191701e+01
   5.3259527e+00   1.0692153e+01   1.9918130e+01
   3.4860168e+00   1.0053497e+01   1.9911931e+01
   1.0012249e+01   1.3400344e+01   1.9931739e+01
   6.4411309e+01   6.8917387e+01   1.6234632e+01
   3.6625534e+01   5.4643342e+01   1.7225055e+01
   2.9048572e+00   1.1348667e+01   1.5927928e+01
   3.4536377e+00   1.0037140e+01   1.9911847e+01
   3.3062011e+00   1.1002509e+01   1.8238343e+01
   3.7716713e+00   1.2989274e+01   1.8001516e+01
   3.4511862e+00   1.0035817e+01   1.9911917e+01
   9.4175691e+00   1.2237695e+01   1.9925001e+01
   3.4983117e+01   5.4088874e+01   1.6311903e+01
   2.1867114e+01   4.0475999e+01   1.8997159e+01
   3.4509632e+00   1.0036307e+01   1.9911767e+01
   2.0953845e+01   3.7622465e+01   1.9644203e+01
   7.5083470e+01   7.2638746e+01   1.6243165e+01
   1.0057688e+01   2.4197688e+01   1.9744216e+01
   2.1647478e+01   1.7284953e+01   1.9953890e+01
   4.3176951e+00   1.0297092e+01   1.9920762e+01
   6.5710103e+00   1.1361531e+01   1.9922725e+01
   2.7436625e+01   1.9951385e+01   1.9969245e+01
   7.1409991e+01   7.0112673e+01   1.7935432e+01
   4.3568734e+00   1.0352478e+01   1.9914767e+01
   4.6740747e+01   6.1192724e+01   1.6149229e+01
   2.7800057e+00   1.0469984e+01   1.6239106e+01
   9.6557294e+00   1.2587663e+01   1.9924358e+01
   1.3980560e+01   3.3879682e+01   1.6074449e+01
   1.0615864e+01   2.1088082e+01   2.0037129e+01
