# Supplementary material for: Rethinking Colour Constancy
Source: PLoS One. 2015 Sep 10;10(9):e0135029. doi: 10.1371/journal.pone.0135029 (PMC4565710; doi:10.1371/journal.pone.0135029)
Supplement: S1 Dataset — (ZIP) [file pone.0135029.s002.zip › 5-TransitionMetamerReflectanceData/BtoN_Grey/fiveTr.txt]

   4.5519747e+02   4.9081679e+02   5.2200287e+02   6.4501360e+02   6.6141632e+02
   4.5515153e+02   4.9062147e+02   5.2182974e+02   6.2594921e+02   6.4734785e+02
   4.5512203e+02   4.9049656e+02   5.2170029e+02   5.9921527e+02   6.0930232e+02
   4.2941775e+02   4.4354488e+02   4.6514943e+02   4.9762133e+02   5.2663712e+02
   4.5450549e+02   4.8813158e+02   5.1963786e+02   5.7770311e+02   6.7407713e+02
   4.5444208e+02   4.8790815e+02   5.1941529e+02   5.7387829e+02   6.5464688e+02
   4.5406373e+02   4.8661823e+02   5.1775061e+02   5.5745392e+02   6.0353825e+02
   4.3913458e+02   4.6414909e+02   4.9629726e+02   5.2514848e+02   6.0822953e+02
   4.5498543e+02   4.8993779e+02   5.2122378e+02   6.0312208e+02   6.3472976e+02
   4.5514120e+02   4.9057238e+02   5.2168498e+02   5.6795875e+02   5.7205199e+02
   3.9657398e+02   4.5520212e+02   4.9082111e+02   5.2200646e+02   6.7093244e+02
   4.5515642e+02   4.9064254e+02   5.2185009e+02   6.3540833e+02   6.9007036e+02
   4.3850871e+02   4.6289082e+02   4.9189124e+02   5.2027161e+02   5.6031935e+02
   4.5160701e+02   4.8028116e+02   5.1166408e+02   5.4367935e+02   6.1805924e+02
   4.5419050e+02   4.8705160e+02   5.1850997e+02   5.6390704e+02   6.3267141e+02
   4.2409413e+02   4.5472487e+02   4.8501779e+02   5.1615139e+02   5.5476849e+02
   4.4978434e+02   4.7685869e+02   5.0857573e+02   5.3877153e+02   6.3043006e+02
   4.5517588e+02   4.9072407e+02   5.2190799e+02   5.9960370e+02   6.0422364e+02
   4.2938000e+02   4.5813143e+02   4.9220082e+02   5.2261368e+02   6.2116809e+02
   4.5500031e+02   4.8999502e+02   5.2123065e+02   5.8942303e+02   6.0818857e+02
   4.3904194e+02   4.6420996e+02   4.9713589e+02   5.2614939e+02   6.4171685e+02
   4.2166420e+02   4.5611411e+02   4.9140831e+02   5.2234611e+02   6.7668996e+02
   4.3726262e+02   4.6275747e+02   4.9568608e+02   5.2494691e+02   6.2433430e+02
   4.5522733e+02   4.9094489e+02   5.2211564e+02   6.5107784e+02   6.5244888e+02
   4.3878424e+02   4.5387069e+02   4.7079737e+02   5.0060820e+02   5.2900597e+02
   4.5522434e+02   4.9093218e+02   5.2210460e+02   6.5755276e+02   6.6195460e+02
   4.4138603e+02   4.6631533e+02   4.9911805e+02   5.2787726e+02   6.8311128e+02
   4.2924073e+02   4.5797555e+02   4.9170221e+02   5.2216075e+02   6.0997440e+02
   4.5516112e+02   4.9066208e+02   5.2186207e+02   6.1733473e+02   6.2621855e+02
   4.0496635e+02   4.5507666e+02   4.9020412e+02   5.2146432e+02   6.2027308e+02
   4.5518152e+02   4.9074381e+02   5.2184701e+02   5.5904484e+02   5.6004398e+02
   4.4727404e+02   4.7304313e+02   5.0522245e+02   5.3431891e+02   6.7935636e+02
   4.5433349e+02   4.8753432e+02   5.1905410e+02   5.6949189e+02   6.5233554e+02
   4.5522124e+02   4.9091875e+02   5.2209301e+02   6.5619557e+02   6.6281604e+02
   4.4031379e+02   4.5200275e+02   4.6692256e+02   4.9739092e+02   5.2636824e+02
   4.2984307e+02   4.3281700e+02   4.5669154e+02   4.9177058e+02   5.2259347e+02
   4.5519969e+02   4.9082604e+02   5.2200807e+02   6.1663846e+02   6.1930342e+02
   4.2108445e+02   4.5594285e+02   4.9098811e+02   5.2198985e+02   6.3185948e+02
   4.5489754e+02   4.8957985e+02   5.2074506e+02   5.7226986e+02   5.9390496e+02
   4.3869039e+02   4.5727365e+02   4.7621290e+02   5.0504431e+02   5.3330640e+02
   4.5440457e+02   4.8777271e+02   5.1920138e+02   5.6835193e+02   6.2795953e+02
   4.5502107e+02   4.8469006e+02   4.8643476e+02   4.9280669e+02   5.2248000e+02
   4.5501039e+02   4.9003850e+02   5.2131490e+02   6.0673206e+02   6.3743352e+02
   4.5521778e+02   4.9090411e+02   5.2208009e+02   6.5971255e+02   6.8719676e+02
   4.1758334e+02   4.5518973e+02   4.8929191e+02   5.2058540e+02   5.9435239e+02
   4.4972899e+02   4.7624315e+02   5.0371988e+02   5.2674575e+02   5.5327319e+02
   4.5514671e+02   4.9060109e+02   5.2180900e+02   6.1889719e+02   6.3275976e+02
   4.4084112e+02   4.6556217e+02   4.9696544e+02   5.2536308e+02   5.9519501e+02
   4.1260156e+02   4.5486930e+02   4.8895327e+02   5.2035212e+02   5.9167177e+02
   4.4226090e+02   4.6712328e+02   4.9958955e+02   5.2816534e+02   6.3632895e+02
   3.8133552e+02   4.5450674e+02   4.8813753e+02   5.1966616e+02   5.7989187e+02
   4.4661431e+02   4.6111035e+02   4.7155636e+02   4.9802394e+02   5.2651906e+02
   4.5516903e+02   4.9069567e+02   5.2188999e+02   6.1148558e+02   6.1818751e+02
   4.5497826e+02   4.8987801e+02   5.2062379e+02   5.5178280e+02   5.5543725e+02
   4.5522186e+02   4.9092108e+02   5.2209448e+02   6.3216158e+02   6.3411116e+02
   4.5489185e+02   4.8956766e+02   5.2091303e+02   6.0116492e+02   6.6037172e+02
   4.5481267e+02   4.8926146e+02   5.2064887e+02   5.9643696e+02   6.7492676e+02
   4.5511766e+02   4.9047963e+02   5.2170773e+02   6.2625149e+02   6.7604894e+02
   4.5007045e+02   4.7679340e+02   5.0389272e+02   5.2622586e+02   5.5145281e+02
   4.1925330e+02   4.5464047e+02   4.8686994e+02   5.1827387e+02   5.6371454e+02
   3.8605521e+02   4.5284542e+02   4.8318737e+02   5.1486494e+02   5.5202349e+02
   4.5440042e+02   4.8770585e+02   5.1833631e+02   5.5386755e+02   5.7065915e+02
   4.4802303e+02   4.7397755e+02   5.0498718e+02   5.3292834e+02   5.9829063e+02
   4.5522537e+02   4.9093660e+02   5.2210839e+02   6.6437040e+02   6.7368186e+02
   4.5470925e+02   4.8874458e+02   5.1782158e+02   5.3402790e+02   5.3996175e+02
   4.1524767e+02   4.5547085e+02   4.9097902e+02   5.2209157e+02   6.6318915e+02
   4.5455954e+02   4.8819676e+02   5.1755506e+02   5.3792294e+02   5.4513337e+02
   4.5522313e+02   4.9092692e+02   5.2209972e+02   6.6896881e+02   6.9709770e+02
   4.5411177e+02   4.8680201e+02   5.1836756e+02   5.6461799e+02   6.8289114e+02
   4.4471089e+02   4.6968716e+02   5.0135833e+02   5.2945844e+02   6.1128255e+02
   4.5342157e+02   4.8471590e+02   5.1616537e+02   5.5474086e+02   6.3305645e+02
   4.2656126e+02   4.5686552e+02   4.9045048e+02   5.2123943e+02   5.9705718e+02
   4.5457308e+02   4.8815688e+02   5.1558159e+02   5.2737067e+02   5.3478578e+02
   4.3032922e+02   4.3402957e+02   4.5717852e+02   4.9204280e+02   5.2275377e+02
   4.5477086e+02   4.8908297e+02   5.2017543e+02   5.6548961e+02   5.9022302e+02
   4.5440055e+02   4.8775858e+02   5.1918417e+02   5.6813557e+02   6.2752632e+02
   4.5360343e+02   4.8520863e+02   5.1627513e+02   5.5307845e+02   6.0338886e+02
   4.5388191e+02   4.8605280e+02   5.1725961e+02   5.5654646e+02   6.1052961e+02
   4.5519886e+02   4.9082288e+02   5.2200853e+02   6.4838749e+02   6.7519989e+02
   4.5436554e+02   4.8762874e+02   5.1891378e+02   5.6349740e+02   6.1223989e+02
   4.5447826e+02   4.8801159e+02   5.1914213e+02   5.6213918e+02   5.9867710e+02
   4.5468534e+02   4.8863479e+02   5.1725689e+02   5.3157165e+02   5.3778376e+02
   4.2424447e+02   4.5650646e+02   4.9122228e+02   5.2207494e+02   6.2448284e+02
   4.5491449e+02   4.8963759e+02   5.2065612e+02   5.6410282e+02   5.7763259e+02
   4.5512079e+02   4.9048870e+02   5.2164672e+02   5.7881611e+02   5.8637113e+02
   4.5519856e+02   4.9079137e+02   5.1528440e+02   5.1579337e+02   5.2259858e+02
   4.2911119e+02   4.5731688e+02   4.8911949e+02   5.1971104e+02   5.6920431e+02
   4.5506058e+02   4.9024015e+02   5.2143577e+02   5.8566852e+02   5.9879016e+02
   4.5325666e+02   4.8426378e+02   5.1579303e+02   5.5403652e+02   6.4698578e+02
   3.8767707e+02   4.1963980e+02   4.5586326e+02   4.9135975e+02   5.2235931e+02
   4.5521625e+02   4.9089718e+02   5.2207325e+02   6.3596773e+02   6.3905495e+02
   4.5221707e+02   4.8165032e+02   5.1321963e+02   5.4750139e+02   6.3792669e+02
   4.5521541e+02   4.9089331e+02   5.2206897e+02   6.2238831e+02   6.2552175e+02
   4.5520479e+02   4.9084794e+02   5.2202895e+02   6.3025260e+02   6.3651197e+02
   4.5464310e+02   4.8862291e+02   5.2001092e+02   5.7736923e+02   6.2493748e+02
   4.4826757e+02   4.7440208e+02   5.0589980e+02   5.3456263e+02   6.1540341e+02
   4.5500461e+02   4.8993454e+02   5.1892078e+02   5.2778223e+02   5.3128082e+02
   4.5520740e+02   4.9085902e+02   5.2203923e+02   6.4123650e+02   6.4972345e+02
   4.4681481e+02   4.6967631e+02   4.8930323e+02   5.1186816e+02   5.3788440e+02
   4.5515431e+02   4.9063260e+02   5.2182930e+02   6.0443836e+02   6.1258591e+02
   4.5483903e+02   4.8936305e+02   5.2074003e+02   5.9912345e+02   7.0951372e+02
   4.5426341e+02   4.8729589e+02   5.1878846e+02   5.6636086e+02   6.4070942e+02
   4.4181379e+02   4.6657133e+02   4.9836051e+02   5.2672031e+02   6.0705921e+02
   4.5512773e+02   4.9051794e+02   5.2167355e+02   5.7837117e+02   5.8548783e+02
   4.3053251e+02   4.5784297e+02   4.8909657e+02   5.1946875e+02   5.6576549e+02
   4.2036907e+02   4.5580553e+02   4.9076494e+02   5.2181373e+02   6.2358574e+02
   4.5514595e+02   4.9059816e+02   5.2180930e+02   6.2368193e+02   6.4615842e+02
   4.5484275e+02   4.8937414e+02   5.2069564e+02   5.8719545e+02   6.2079551e+02
   4.1775706e+02   4.5466962e+02   4.8737841e+02   5.1881937e+02   5.6775822e+02
   4.5499342e+02   4.8996863e+02   5.2122858e+02   5.9493723e+02   6.1739943e+02
   4.5038181e+02   4.7792448e+02   5.0977047e+02   5.4100434e+02   6.5262665e+02
   4.5492343e+02   4.8968023e+02   5.2081375e+02   5.7048921e+02   5.8972790e+02
   4.5507710e+02   4.9030547e+02   5.2144814e+02   5.7515512e+02   5.8531146e+02
   4.5500407e+02   4.9001048e+02   5.2124162e+02   5.8868316e+02   6.0694149e+02
   4.2059436e+02   4.5055804e+02   4.7702763e+02   5.0878970e+02   5.3945019e+02
   4.4146635e+02   4.6620860e+02   4.9786794e+02   5.2623499e+02   6.0227425e+02
   4.2255090e+02   4.2701057e+02   4.5634679e+02   4.9162754e+02   5.2251198e+02
   4.1026644e+02   4.5521858e+02   4.9055083e+02   5.2175208e+02   6.3293484e+02
   4.2929811e+02   4.5822492e+02   4.9279835e+02   5.2318817e+02   6.8581833e+02
   4.0056891e+02   4.5518238e+02   4.9071206e+02   5.2190943e+02   6.4919916e+02
   4.4851517e+02   4.7467159e+02   5.0526951e+02   5.3281226e+02   5.8770122e+02
   4.5517386e+02   4.9071638e+02   5.2191511e+02   6.3676071e+02   6.5973410e+02
   4.4014550e+02   4.6512823e+02   4.9774468e+02   5.2655346e+02   6.2954607e+02
   4.5497377e+02   4.8988910e+02   5.2115645e+02   5.9359038e+02   6.1740795e+02
   4.5119494e+02   4.7947188e+02   5.1128794e+02   5.4383326e+02   6.8010362e+02
   4.5461265e+02   4.8851437e+02   5.1995661e+02   5.8030905e+02   6.4200207e+02
   4.0690547e+02   4.5515955e+02   4.9048777e+02   5.2170745e+02   6.3146833e+02
   4.5388951e+02   4.8556969e+02   5.1020805e+02   5.2188091e+02   5.3419380e+02
   4.5462577e+02   4.8856327e+02   5.2002101e+02   5.8337559e+02   6.5474116e+02
   4.1411805e+02   4.5399892e+02   4.8585708e+02   5.1739809e+02   5.5995414e+02
   4.5460625e+02   4.8848690e+02   5.1986723e+02   5.7456257e+02   6.2169771e+02
   4.5407617e+02   4.8658908e+02   5.1674299e+02   5.4745703e+02   5.6204645e+02
   4.2547238e+02   4.5629521e+02   4.8924423e+02   5.2021261e+02   5.8034503e+02
   4.0277428e+02   4.5021318e+02   4.7760523e+02   5.0958864e+02   5.4090410e+02
   4.5035800e+02   4.7788619e+02   5.0978264e+02   5.4110678e+02   6.7365543e+02
   4.5437512e+02   4.8765883e+02   5.1890307e+02   5.6284229e+02   6.0852531e+02
   4.5512271e+02   4.9050077e+02   5.2172244e+02   6.1952925e+02   6.4078184e+02
   4.4018827e+02   4.6488669e+02   4.9595311e+02   5.2439715e+02   5.8664314e+02
   4.5486564e+02   4.8943727e+02   5.2032453e+02   5.5945704e+02   5.6912708e+02
   4.5521915e+02   4.9090942e+02   5.2207836e+02   5.8817655e+02   5.8917175e+02
   4.4247471e+02   4.6725546e+02   4.9916579e+02   5.2749571e+02   6.1288966e+02
   4.4716734e+02   4.7275419e+02   5.0379669e+02   5.3159714e+02   5.9824673e+02
   3.9592689e+02   4.0948018e+02   4.5530923e+02   4.9100649e+02   5.2215428e+02
   4.5387217e+02   4.8604256e+02   5.1752880e+02   5.5959777e+02   6.3820768e+02
   4.0839937e+02   4.5515036e+02   4.9038310e+02   5.2161226e+02   6.2572966e+02
   4.5502487e+02   4.9009283e+02   5.2128660e+02   5.8215030e+02   5.9730302e+02
   3.9097619e+02   4.5520333e+02   4.9083787e+02   5.2202111e+02   6.8498241e+02
   4.1936486e+02   4.5537611e+02   4.8944540e+02   5.2068173e+02   5.9520697e+02
   4.5519416e+02   4.9080257e+02   5.2199110e+02   6.6359066e+02   7.7671447e+02
   4.5192649e+02   4.8046883e+02   5.0710157e+02   5.2686010e+02   5.4663681e+02
   4.5371254e+02   4.8546305e+02   5.1564999e+02   5.4675650e+02   5.6647461e+02
   4.4360480e+02   4.6852764e+02   5.0095880e+02   5.2949774e+02   6.4583610e+02
   4.5512201e+02   4.9049780e+02   5.2172296e+02   6.2585290e+02   6.6261262e+02
   4.1503367e+02   4.5330274e+02   4.8377748e+02   5.1533923e+02   5.5314727e+02
   4.5456577e+02   4.8827998e+02   5.1871728e+02   5.5090826e+02   5.6046279e+02
   4.2693918e+02   4.5728658e+02   4.9185944e+02   5.2249687e+02   6.3250523e+02
   4.5490727e+02   4.8961335e+02   5.2070299e+02   5.6746146e+02   5.8523455e+02
   4.3463531e+02   4.5819839e+02   4.8386879e+02   5.1326410e+02   5.4583504e+02
   4.1606891e+02   4.5466132e+02   4.8770788e+02   5.1917348e+02   5.7160392e+02
   4.5465358e+02   4.8866183e+02   5.2005986e+02   5.7913130e+02   6.2858252e+02
   4.5510972e+02   4.9044643e+02   5.2167112e+02   6.1390228e+02   6.2924390e+02
   4.5304085e+02   4.8366072e+02   5.1489952e+02   5.5046614e+02   6.1605196e+02
   3.9385002e+02   4.5519174e+02   4.9078389e+02   5.2197413e+02   6.5868963e+02
   4.5427174e+02   4.8732504e+02   5.1883469e+02   5.6711610e+02   6.4706391e+02
   4.5421941e+02   4.8715064e+02   5.1866538e+02   5.6582932e+02   6.4753036e+02
   3.9748776e+02   4.5314952e+02   4.8397029e+02   5.1561937e+02   5.5407899e+02
   4.5462962e+02   4.8835695e+02   5.1544615e+02   5.2585269e+02   5.3310464e+02
   4.5520308e+02   4.9084086e+02   5.2202411e+02   6.5094342e+02   6.8700557e+02
   4.4912401e+02   4.6411015e+02   4.7216254e+02   4.9682698e+02   5.2551283e+02
   4.5411959e+02   4.8678785e+02   5.1777003e+02   5.5627638e+02   5.9443241e+02
   4.5468263e+02   4.8876429e+02   5.2007684e+02   5.7384385e+02   6.1471503e+02
   4.5491118e+02   4.8957983e+02   5.1972041e+02   5.4042076e+02   5.4427433e+02
   4.4533919e+02   4.5391255e+02   4.6408027e+02   4.9449081e+02   5.2427331e+02
   4.5479857e+02   4.8920610e+02   5.2056951e+02   5.8946276e+02   6.3274462e+02
   4.5522415e+02   4.9093159e+02   5.2210393e+02   6.4580895e+02   6.4803793e+02
   4.5518203e+02   4.9075045e+02   5.2193867e+02   6.1145028e+02   6.1708880e+02
   4.5517658e+02   4.9072802e+02   5.2192295e+02   6.2348608e+02   6.3580641e+02
   4.5346188e+02   4.8478578e+02   5.1565440e+02   5.5066161e+02   5.9477258e+02
   4.5441739e+02   4.8781489e+02   5.1920684e+02   5.6744378e+02   6.2162329e+02
   4.2798654e+02   4.5746841e+02   4.9128879e+02   5.2189247e+02   6.0768312e+02
   4.5490817e+02   4.8962739e+02   5.2088757e+02   5.8413137e+02   6.0977572e+02
   4.5507840e+02   4.9031666e+02   5.2156360e+02   6.1840984e+02   6.5382249e+02
   4.5504608e+02   4.9017345e+02   5.2125365e+02   5.6739786e+02   5.7636556e+02
   4.5494888e+02   4.8978633e+02   5.2099703e+02   5.7963628e+02   6.0003211e+02
   4.0251859e+02   4.4183346e+02   4.6673728e+02   4.9958343e+02   5.2834155e+02
   4.5522353e+02   4.9092877e+02   5.2210079e+02   6.4687462e+02   6.4883215e+02
   4.3255958e+02   4.5278217e+02   4.7490084e+02   5.0551197e+02   5.3435429e+02
   4.5475148e+02   4.8902037e+02   5.2028543e+02   5.7392209e+02   6.0765416e+02
   4.5516809e+02   4.9069166e+02   5.2189168e+02   6.2917377e+02   6.4735278e+02
   4.5446401e+02   4.8797227e+02   5.1927545e+02   5.6581828e+02   6.1327198e+02
   4.5520627e+02   4.9085420e+02   5.2202934e+02   6.0087276e+02   6.0296948e+02
   4.5381167e+02   4.8585875e+02   5.1735971e+02   5.5905014e+02   6.4231658e+02
   4.5471353e+02   4.8886742e+02   5.1997785e+02   5.6512437e+02   5.9283422e+02
   4.5466178e+02   4.8868585e+02   5.1998393e+02   5.7191278e+02   6.1182718e+02
   4.2225848e+02   4.5515414e+02   4.8736137e+02   5.1861764e+02   5.6508151e+02
   4.5503417e+02   4.9013323e+02   5.2136453e+02   5.9291459e+02   6.0995530e+02
   4.5489797e+02   4.8959103e+02   5.2092322e+02   5.9886049e+02   6.4241346e+02
   4.5486488e+02   4.8946163e+02   5.2080675e+02   5.9569523e+02   6.3913615e+02
   4.5495767e+02   4.8982696e+02   5.2113050e+02   6.0263721e+02   6.4029838e+02
   4.5404382e+02   4.8655233e+02   5.1765560e+02   5.5693638e+02   6.0171248e+02
   4.3557454e+02   4.5152132e+02   4.7055017e+02   5.0118388e+02   5.2964418e+02
   4.3092211e+02   4.5864702e+02   4.9183520e+02   5.2210138e+02   6.0110567e+02
   4.5480784e+02   4.8924273e+02   5.2062987e+02   5.9545044e+02   6.6185821e+02
   4.5521574e+02   4.9089519e+02   5.2207229e+02   6.5663062e+02   6.7885802e+02
   4.2960124e+02   4.5835205e+02   4.9288935e+02   5.2324712e+02   6.9909045e+02
   4.5519154e+02   4.9079143e+02   5.2198078e+02   6.5011848e+02   7.1653551e+02
   4.5459492e+02   4.8842297e+02   5.1944253e+02   5.6138260e+02   5.8888987e+02
   4.5497047e+02   4.8980098e+02   5.1926023e+02   5.3145120e+02   5.3491202e+02
   4.5484909e+02   4.8940129e+02   5.2075858e+02   5.9591410e+02   6.4618348e+02
   4.5500992e+02   4.9003670e+02   5.2131811e+02   6.1039984e+02   6.4941362e+02
   4.4978291e+02   4.7670197e+02   5.0702704e+02   5.3453493e+02   5.8073766e+02
   4.5463365e+02   4.8849128e+02   5.1826483e+02   5.4113489e+02   5.4784257e+02
   4.5513622e+02   4.9055748e+02   5.2177603e+02   6.2959987e+02   6.7298866e+02
   4.5314871e+02   4.8384333e+02   5.1383467e+02   5.4317105e+02   5.6597699e+02
   4.5475437e+02   4.8902866e+02   5.2025231e+02   5.7111642e+02   6.0197232e+02
   4.5521671e+02   4.9089906e+02   5.2207072e+02   5.9799683e+02   5.9904503e+02
   4.5508385e+02   4.9033828e+02   5.2156588e+02   6.0225401e+02   6.1797618e+02
   4.5468707e+02   4.8878632e+02   5.2018811e+02   5.8258301e+02   6.3317612e+02
   4.5517779e+02   4.9073271e+02   5.2192411e+02   6.1376240e+02   6.1892191e+02
   4.4295974e+02   4.6761123e+02   4.9858247e+02   5.2647354e+02   5.9045777e+02
   4.5500557e+02   4.9001703e+02   5.2126471e+02   5.9353067e+02   6.1490497e+02
   4.5488904e+02   4.8954696e+02   5.2073143e+02   5.7361110e+02   5.9644155e+02
   4.2653280e+02   4.4558754e+02   4.6845111e+02   5.0061479e+02   5.2925007e+02
   4.5464458e+02   4.8851374e+02   5.1791930e+02   5.3741752e+02   5.4386190e+02
   4.5504728e+02   4.9018820e+02   5.2144184e+02   6.0622601e+02   6.2807293e+02
   4.2552910e+02   4.5695357e+02   4.9197986e+02   5.2269588e+02   7.1226378e+02
   3.8006548e+02   4.1731465e+02   4.5563975e+02   4.9121647e+02   5.2227543e+02
   4.4035135e+02   4.6528741e+02   4.9773640e+02   5.2647655e+02   6.2176308e+02
   4.5477085e+02   4.8909953e+02   5.2045693e+02   5.8499125e+02   6.2573987e+02
   4.4529992e+02   4.7037632e+02   5.0186224e+02   5.2985556e+02   6.0692152e+02
   4.5522182e+02   4.6479684e+02   4.6480624e+02   4.9096001e+02   5.2212683e+02
   4.5457609e+02   4.8837196e+02   5.1967143e+02   5.6875884e+02   6.1201662e+02
   4.5453252e+02   4.8822063e+02   5.1960411e+02   5.7105897e+02   6.2118762e+02
   4.2073776e+02   4.5422716e+02   4.8511007e+02   5.1646241e+02   5.5611929e+02
   4.5405162e+02   4.8659989e+02   5.1803031e+02   5.6121025e+02   6.2873194e+02
   4.2616751e+02   4.5662730e+02   4.8988824e+02   5.2075615e+02   5.8867251e+02
   4.5485681e+02   4.8942884e+02   5.2075167e+02   5.8951205e+02   6.2218679e+02
   4.4016189e+02   4.6459786e+02   4.9438967e+02   5.2251394e+02   5.6724630e+02
   4.5505812e+02   4.9022360e+02   5.2131507e+02   5.6831305e+02   5.7708627e+02
   4.3280540e+02   4.5981632e+02   4.9342011e+02   5.2339045e+02   6.2251234e+02
   4.4665143e+02   4.7187541e+02   5.0166810e+02   5.2827208e+02   5.7125319e+02
   4.1096330e+02   4.3751140e+02   4.6292894e+02   4.9635774e+02   5.2567954e+02
   4.4379282e+02   4.6871012e+02   5.0095995e+02   5.2939654e+02   6.3127792e+02
   4.3968887e+02   4.6476908e+02   4.9768012e+02   5.2661552e+02   6.4910158e+02
   4.5110930e+02   4.7224787e+02   4.8148343e+02   5.0028582e+02   5.2684233e+02
   4.5218074e+02   4.8097862e+02   5.0696127e+02   5.2536893e+02   5.4396272e+02
   4.3636688e+02   4.5824762e+02   4.8136821e+02   5.1040083e+02   5.4054607e+02
   4.5485369e+02   4.8941846e+02   5.2076948e+02   5.9494080e+02   6.3937970e+02
   4.5513635e+02   4.9055412e+02   5.2170899e+02   5.7815318e+02   5.8474278e+02
   4.5518564e+02   4.9076626e+02   5.2195890e+02   6.3892959e+02   6.5851797e+02
   4.5373167e+02   4.8557412e+02   5.1646159e+02   5.5254270e+02   5.9379707e+02
   4.5124904e+02   4.7953166e+02   5.1083287e+02   5.4195240e+02   6.1324928e+02
   4.5394468e+02   4.8613032e+02   5.1572180e+02   5.4216399e+02   5.5527314e+02
   4.3121930e+02   4.5908721e+02   4.9338628e+02   5.2356057e+02   6.8117855e+02
   4.5402114e+02   4.8651178e+02   5.1807332e+02   5.6287703e+02   6.6588421e+02
   4.3728500e+02   4.6264687e+02   4.9493794e+02   5.2412721e+02   6.0487982e+02
   4.5466748e+02   4.8871505e+02   5.2013789e+02   5.8330633e+02   6.3972809e+02
   4.4797522e+02   4.7025088e+02   4.8673337e+02   5.0825589e+02   5.3356865e+02
   4.3186129e+02   4.5872002e+02   4.9035944e+02   5.2052188e+02   5.7313720e+02
   4.5246254e+02   4.8217050e+02   5.1306584e+02   5.4525713e+02   5.9780371e+02
   4.2628164e+02   4.5714806e+02   4.9202796e+02   5.2269520e+02   6.5790621e+02
   4.5497545e+02   4.8989780e+02   5.2118964e+02   6.0284387e+02   6.3657660e+02
   4.4891193e+02   4.5249865e+02   4.5886424e+02   4.9186189e+02   5.2264192e+02
   4.3733437e+02   4.3739387e+02   4.5527277e+02   4.9097475e+02   5.2213563e+02
   4.5432723e+02   4.8750764e+02   5.1894478e+02   5.6638525e+02   6.2900365e+02
   4.4972683e+02   4.7638636e+02   5.0493317e+02   5.2940723e+02   5.5836815e+02
   4.5041269e+02   4.7797811e+02   5.0979876e+02   5.4101311e+02   6.4878924e+02
   4.5402073e+02   4.8648757e+02   5.1771402e+02   5.5809647e+02   6.1069856e+02
   4.5496023e+02   4.8983792e+02   5.2114598e+02   6.0605350e+02   6.5182960e+02
   4.5499358e+02   4.8997123e+02   5.2126594e+02   6.1196100e+02   6.8412996e+02
   4.5464989e+02   4.8863961e+02   5.1989906e+02   5.6937095e+02   6.0712036e+02
   3.9915672e+02   4.5492141e+02   4.8965748e+02   5.2099826e+02   6.0701099e+02
   4.5512577e+02   4.9051352e+02   5.2173684e+02   6.2679216e+02   6.6386028e+02
   4.5522850e+02   4.9095031e+02   5.2212035e+02   7.1402442e+02   7.1557943e+02
   4.5500041e+02   4.8999375e+02   5.2119450e+02   5.8170935e+02   5.9873698e+02
   4.2639232e+02   4.5704286e+02   4.9141355e+02   5.2212515e+02   6.1934234e+02
   4.2660692e+02   4.5719224e+02   4.9183945e+02   5.2250072e+02   6.3528284e+02
   4.5314268e+02   4.8332985e+02   5.0820725e+02   5.2295991e+02   5.3814674e+02
   4.5240430e+02   4.8159028e+02   5.0816950e+02   5.2708346e+02   5.4520312e+02
   4.5496113e+02   4.8984110e+02   5.2115170e+02   6.0778586e+02   6.6253839e+02
   4.0843689e+02   4.5180052e+02   4.8060944e+02   5.1239939e+02   5.4621022e+02
   4.5511094e+02   4.9045018e+02   5.2165882e+02   5.9898249e+02   6.1013235e+02
   4.4675109e+02   4.7217866e+02   5.0317049e+02   5.3086727e+02   5.9616569e+02
   4.5520983e+02   4.9086942e+02   5.2204780e+02   6.2187490e+02   6.2591426e+02
   4.1135003e+02   4.5509381e+02   4.8994842e+02   5.2122453e+02   6.1250287e+02
   4.5408935e+02   4.8644777e+02   5.1385429e+02   5.2945205e+02   5.3995961e+02
   4.5514538e+02   4.9059599e+02   5.2180942e+02   6.3305534e+02   7.0435302e+02
   4.5511105e+02   4.9044947e+02   5.2163363e+02   5.8683017e+02   5.9600063e+02
   4.3614215e+02   4.6198638e+02   4.9531520e+02   5.2478549e+02   6.3907343e+02
   4.5474452e+02   4.8890510e+02   5.1855886e+02   5.3831093e+02   5.4383548e+02
   4.3812504e+02   4.6261808e+02   4.9185899e+02   5.2039175e+02   5.6128896e+02
   4.3194753e+02   4.5885479e+02   4.9076999e+02   5.2092055e+02   5.7783654e+02
   4.3486593e+02   4.6115769e+02   4.9485536e+02   5.2453412e+02   6.6104732e+02
   4.5515717e+02   4.9064554e+02   5.2185324e+02   6.3579166e+02   6.9056617e+02
   4.5398879e+02   4.8637319e+02   5.1740716e+02   5.5573855e+02   5.9897937e+02
   4.5520118e+02   4.9083284e+02   5.2201768e+02   6.5305774e+02   7.1049051e+02
   4.5494787e+02   4.8978820e+02   5.2109834e+02   6.0249200e+02   6.4352513e+02
   4.2690286e+02   4.5545768e+02   4.8520617e+02   5.1605620e+02   5.5402371e+02
   4.5125414e+02   4.7959099e+02   5.1140448e+02   5.4406379e+02   6.8695519e+02
   3.9705847e+02   4.4048151e+02   4.6549459e+02   4.9850861e+02   5.2740228e+02
   4.3987908e+02   4.6463710e+02   4.9587827e+02   5.2442239e+02   5.8981205e+02
   4.3100871e+02   4.5801873e+02   4.8902274e+02   5.1930892e+02   5.6436379e+02
   4.0813867e+02   4.2208072e+02   4.5614922e+02   4.9153790e+02   5.2246246e+02
   4.4831712e+02   4.7454165e+02   5.0660680e+02   5.3614735e+02   6.6030277e+02
   4.5411392e+02   4.8676872e+02   5.1774177e+02   5.5613064e+02   5.9407384e+02
   4.5331297e+02   4.8441327e+02   5.1587043e+02   5.5392437e+02   6.3396963e+02
   4.5452300e+02   4.8819317e+02   5.1968239e+02   5.7754725e+02   6.5502999e+02
   4.5391416e+02   4.8610636e+02   5.1667800e+02   5.5098275e+02   5.7713447e+02
   4.5270983e+02   4.8283131e+02   5.1433778e+02   5.5002461e+02   6.3631490e+02
   4.3619952e+02   4.6200764e+02   4.9523196e+02   5.2468397e+02   6.3252170e+02
   4.5453252e+02   4.8821688e+02   5.1954077e+02   5.6837297e+02   6.1572152e+02
   4.2390143e+02   4.5641767e+02   4.9112983e+02   5.2200913e+02   6.2253159e+02
   4.5522558e+02   4.9093755e+02   5.2210987e+02   6.6336773e+02   6.7119829e+02
   4.5433706e+02   4.8753237e+02   5.1883450e+02   5.6335780e+02   6.1497353e+02
   4.5483346e+02   4.8934142e+02   5.2071877e+02   5.9838512e+02   6.9108302e+02
   4.2483719e+02   4.5666452e+02   4.9137204e+02   5.2217977e+02   6.2760632e+02
   4.3535492e+02   4.5953020e+02   4.8663850e+02   5.1577689e+02   5.5072043e+02
   4.3106571e+02   4.5712623e+02   4.8586099e+02   5.1606280e+02   5.5299105e+02
   4.5514239e+02   4.9058222e+02   5.2177670e+02   5.9867161e+02   6.0638933e+02
   4.5483383e+02   4.8933645e+02   5.2061094e+02   5.7973456e+02   6.1026426e+02
   4.5461447e+02   4.8850023e+02   5.1961063e+02   5.6360568e+02   5.9464606e+02
   4.3346605e+02   4.5862201e+02   4.8706488e+02   5.1674393e+02   5.5382126e+02
   4.5419411e+02   4.8706994e+02   5.1862735e+02   5.6637517e+02   6.7626796e+02
   4.5517176e+02   4.9070729e+02   5.2190648e+02   6.3741211e+02   6.6718759e+02
   3.9066595e+02   4.5520453e+02   4.9084326e+02   5.2202633e+02   6.9532611e+02
   4.4542378e+02   4.7062724e+02   5.0282753e+02   5.3138960e+02   6.4078999e+02
   4.4938997e+02   4.7582561e+02   5.0446231e+02   5.2917883e+02   5.5923290e+02
   4.5521293e+02   4.9088300e+02   5.2206079e+02   6.5395368e+02   6.7138263e+02
   4.5465650e+02   4.8866846e+02   5.1999824e+02   5.7372553e+02   6.1654837e+02
   4.2553231e+02   4.5634481e+02   4.8938224e+02   5.2033743e+02   5.8239501e+02
   4.5454072e+02   4.8818865e+02   5.1861170e+02   5.5074149e+02   5.6058692e+02
   3.8630298e+02   4.4036859e+02   4.6539866e+02   4.9842993e+02   5.2733642e+02
   4.5518471e+02   4.9076255e+02   5.2195328e+02   6.2573523e+02   6.3585707e+02
   4.5439234e+02   4.8773676e+02   5.1926330e+02   5.7237556e+02   6.6218856e+02
   4.5521383e+02   4.9088699e+02   5.2206421e+02   6.3934993e+02   6.4617982e+02
   4.3722143e+02   4.6274593e+02   4.9578129e+02   5.2506121e+02   6.3023463e+02
   4.5498398e+02   4.8993267e+02   5.2123201e+02   6.1076862e+02   6.7481214e+02
   4.5450493e+02   4.8813142e+02   5.1965898e+02   5.7965450e+02   7.5101164e+02
   4.5517391e+02   4.9071630e+02   5.2191308e+02   6.2394241e+02   6.3690536e+02
   4.5517568e+02   4.9072098e+02   5.2186543e+02   5.7249209e+02   5.7553867e+02
   4.5478374e+02   4.8914999e+02   5.2052228e+02   5.8915128e+02   6.3535624e+02
   4.5480892e+02   4.8924756e+02   5.2063587e+02   5.9581415e+02   6.6619885e+02
   4.5415345e+02   4.8693209e+02   5.1841924e+02   5.6380873e+02   6.3819969e+02
   4.5184259e+02   4.8077626e+02   5.1201761e+02   5.4406094e+02   6.1185442e+02
   4.5515754e+02   4.9064635e+02   5.2183536e+02   5.9861603e+02   6.0473427e+02
   4.5300292e+02   4.8351079e+02   5.1415380e+02   5.4659696e+02   5.8706947e+02
   4.5458994e+02   4.8841904e+02   5.1966019e+02   5.6690987e+02   6.0575148e+02
   4.5496201e+02   4.8984084e+02   5.2108278e+02   5.8604317e+02   6.0756984e+02
   4.5469302e+02   4.8881126e+02   5.2025901e+02   5.8980773e+02   7.1781165e+02
   4.5480095e+02   4.8920666e+02   5.2043245e+02   5.7324704e+02   6.0192515e+02
   4.5500783e+02   4.9002878e+02   5.2131578e+02   6.1477537e+02   7.0411825e+02
   4.2650358e+02   4.5723014e+02   4.9214471e+02   5.2278924e+02   7.0304453e+02
   4.1378027e+02   4.2834092e+02   4.5766732e+02   4.9250885e+02   5.2304454e+02
   4.5521995e+02   4.9091203e+02   5.2206274e+02   5.5495936e+02   5.5512421e+02
   4.5521870e+02   4.9090783e+02   5.2208295e+02   6.4653498e+02   6.5017741e+02
   4.5253259e+02   4.8214194e+02   5.1094375e+02   5.3497006e+02   5.5522332e+02
   4.5491037e+02   4.8960103e+02   5.2026328e+02   5.5142533e+02   5.5600512e+02
   4.5331314e+02   4.8425187e+02   5.1372816e+02   5.4033254e+02   5.5813053e+02
   4.5519900e+02   4.9082334e+02   5.2200330e+02   6.0709423e+02   6.1052017e+02
   4.4832016e+02   4.7439957e+02   5.0521309e+02   5.3298798e+02   5.9314852e+02
   4.5520926e+02   4.9086714e+02   5.2204770e+02   6.6169602e+02   7.1866197e+02
   4.5517055e+02   4.9070202e+02   5.2190202e+02   6.3348547e+02   6.5427125e+02
   4.4990412e+02   4.7707339e+02   5.0887529e+02   5.3938573e+02   6.3895113e+02
   4.5495688e+02   4.8982235e+02   5.2109718e+02   5.9317781e+02   6.1826512e+02
   4.5456680e+02   4.8831727e+02   5.1928040e+02   5.5998472e+02   5.8548722e+02
   4.5501320e+02   4.9004946e+02   5.2132056e+02   6.0472184e+02   6.3188915e+02
   4.5519824e+02   4.9081995e+02   5.2200259e+02   6.2040745e+02   6.2505202e+02
   4.1605603e+02   4.5494473e+02   4.8871994e+02   5.2010625e+02   5.8575761e+02
   4.5450661e+02   4.8812279e+02   5.1941990e+02   5.6668819e+02   6.1218744e+02
   4.5499216e+02   4.8996115e+02   5.2118462e+02   5.8536958e+02   6.0354244e+02
   4.5509214e+02   4.9037350e+02   5.2161538e+02   6.2198240e+02   6.9571975e+02
   4.3371398e+02   4.6020612e+02   4.9307701e+02   5.2291082e+02   6.0491577e+02
   4.5510519e+02   4.9042787e+02   5.2165787e+02   6.1746890e+02   6.3883386e+02
   4.5503219e+02   4.9012671e+02   5.2138868e+02   6.0647339e+02   6.3170976e+02
   4.0522651e+02   4.5512173e+02   4.9038355e+02   5.2161928e+02   6.2677672e+02
   4.5495106e+02   4.8980141e+02   5.2111943e+02   6.0807359e+02   7.0490747e+02
   4.2108002e+02   4.5576331e+02   4.9023173e+02   5.2132342e+02   6.0851361e+02
   3.8028906e+02   4.5329940e+02   4.8438955e+02   5.1603035e+02   5.5530191e+02
   4.2873368e+02   4.5760390e+02   4.9082187e+02   5.2139282e+02   5.9460599e+02
   4.4630527e+02   4.7147425e+02   5.0167630e+02   5.2867395e+02   5.7813685e+02
   4.5517416e+02   4.9070637e+02   5.2167433e+02   5.4337797e+02   5.4412550e+02
   4.5492103e+02   4.8966913e+02   5.2077846e+02   5.6883445e+02   5.8672499e+02
   4.5413260e+02   4.8685914e+02   5.1826718e+02   5.6204099e+02   6.2464495e+02
   4.4433395e+02   4.6933313e+02   5.0164065e+02   5.3014083e+02   6.3950417e+02
   4.5489386e+02   4.8957074e+02   5.2083386e+02   5.8327679e+02   6.0980590e+02
   4.4311200e+02   4.6783775e+02   4.9921185e+02   5.2724969e+02   5.9940497e+02
   4.3744276e+02   4.5604918e+02   4.7558024e+02   5.0489202e+02   5.3326376e+02
   4.3287789e+02   4.3931318e+02   4.5961822e+02   4.9343714e+02   5.2362097e+02
   4.1510033e+02   4.4583045e+02   4.7083172e+02   5.0319208e+02   5.3196516e+02
   4.4459221e+02   4.6963813e+02   5.0196794e+02   5.3050949e+02   6.4601813e+02
   4.5449873e+02   4.8794016e+02   5.1661079e+02   5.3359009e+02   5.4128670e+02
   4.4262682e+02   4.6752075e+02   5.0016378e+02   5.2880914e+02   6.6589439e+02
   4.5508267e+02   4.9033117e+02   5.2152514e+02   5.8688574e+02   5.9853088e+02
   4.5471699e+02   4.8888403e+02   5.2005047e+02   5.6722307e+02   5.9751918e+02
   4.5513529e+02   4.9055348e+02   5.2177261e+02   6.3021821e+02   6.8303689e+02
   4.5469945e+02   4.8883097e+02   5.2020423e+02   5.8024202e+02   6.2359686e+02
   4.5436889e+02   4.8765598e+02   5.1918350e+02   5.7129729e+02   6.5993700e+02
   4.5305476e+02   4.8372415e+02   5.1529972e+02   5.5284053e+02   6.5600658e+02
   4.2802977e+02   4.4121247e+02   4.6349765e+02   4.9641553e+02   5.2570629e+02
   4.3962697e+02   4.6469817e+02   4.9751330e+02   5.2643182e+02   6.3816123e+02
   4.5514476e+02   4.9059044e+02   5.2175729e+02   5.8271209e+02   5.8893317e+02
   4.4005534e+02   4.6467842e+02   4.9531679e+02   5.2369048e+02   5.7845145e+02
   4.5469541e+02   4.8880002e+02   5.1991861e+02   5.6507513e+02   5.9372355e+02
   4.5452098e+02   4.8816208e+02   5.1927677e+02   5.6240735e+02   5.9679573e+02
   4.5078527e+02   4.7861473e+02   5.0985307e+02   5.4013305e+02   6.0912338e+02
   4.5483218e+02   4.8933631e+02   5.2070961e+02   5.9671767e+02   6.5617498e+02
   4.5298748e+02   4.8340175e+02   5.1327035e+02   5.4180692e+02   5.6445082e+02
   4.5476206e+02   4.8906929e+02   5.2048093e+02   5.9321847e+02   6.8936222e+02
   4.5445768e+02   4.8793787e+02   5.1905100e+02   5.6154457e+02   5.9781759e+02
   4.5522509e+02   4.9093485e+02   5.2209832e+02   5.6154212e+02   5.6165557e+02
   4.5521407e+02   4.9088763e+02   5.2206390e+02   6.2632813e+02   6.2942717e+02
   4.5493173e+02   4.8972333e+02   5.2102616e+02   5.9659946e+02   6.2768304e+02
   4.1721854e+02   4.4967799e+02   4.7609564e+02   5.0803696e+02   5.3832701e+02
   4.4844543e+02   4.7471912e+02   5.0662853e+02   5.3601079e+02   6.3796390e+02
   4.5517914e+02   4.9073861e+02   5.2193438e+02   6.4232044e+02   6.8954951e+02
   4.5480016e+02   4.8912183e+02   5.1881183e+02   5.3766930e+02   5.4266309e+02
   4.4472006e+02   4.6302903e+02   4.7765777e+02   5.0335332e+02   5.3071820e+02
   4.5351204e+02   4.8495489e+02   5.1616049e+02   5.5349633e+02   6.1263904e+02
   4.5496094e+02   4.8984064e+02   5.2115289e+02   6.0880947e+02   6.9321649e+02
   4.5386682e+02   4.8602397e+02   5.1748106e+02   5.5915902e+02   6.3329150e+02
   4.5485113e+02   4.8940802e+02   5.2075285e+02   5.9314981e+02   6.3389236e+02
   4.2046076e+02   4.5557583e+02   4.8977491e+02   5.2093991e+02   5.9979645e+02
   4.1937692e+02   4.5547126e+02   4.8981519e+02   5.2100553e+02   6.0191153e+02
   4.3604712e+02   4.6194778e+02   4.9543234e+02   5.2492963e+02   6.5569846e+02
   4.5511988e+02   4.9047978e+02   5.2155866e+02   5.6442689e+02   5.6824152e+02
   4.5510966e+02   4.9044605e+02   5.2167468e+02   6.1928972e+02   6.4492597e+02
   4.5485822e+02   4.8942754e+02   5.2063496e+02   5.7433000e+02   5.9972227e+02
   4.5519209e+02   4.9079400e+02   5.2198175e+02   6.3194332e+02   6.4292617e+02
   4.5507112e+02   4.9028638e+02   5.2153398e+02   6.1608947e+02   6.4468327e+02
   4.5519148e+02   4.9079078e+02   5.2197657e+02   6.1836756e+02   6.2219740e+02
   4.5463345e+02   4.8858362e+02   5.1991676e+02   5.7278451e+02   6.1666710e+02
   4.4607985e+02   4.7104886e+02   5.0039949e+02   5.2673455e+02   5.6601337e+02
   4.5519863e+02   4.8948087e+02   4.9082968e+02   4.9232538e+02   5.2219366e+02
   4.5473831e+02   4.8895017e+02   5.1988727e+02   5.6075902e+02   5.7838485e+02
   4.5414031e+02   4.8685574e+02   5.1784986e+02   5.5658444e+02   5.9483606e+02
   4.3169215e+02   4.5932529e+02   4.9355813e+02   5.2367355e+02   6.9095530e+02
   4.5510260e+02   4.9040840e+02   5.2149713e+02   5.6679333e+02   5.7244829e+02
   4.3618130e+02   4.4081944e+02   4.5878579e+02   4.9279402e+02   5.2321255e+02
   4.5383447e+02   4.8588354e+02   5.1675937e+02   5.5313975e+02   5.9250559e+02
   4.5512970e+02   4.9052947e+02   5.2174397e+02   6.1376000e+02   6.2516616e+02
   4.3302786e+02   4.5990415e+02   4.9331071e+02   5.2324950e+02   6.1792524e+02
   4.5436166e+02   4.8761251e+02   5.1885375e+02   5.6257545e+02   6.0838546e+02
   4.5518760e+02   4.9077442e+02   5.2196291e+02   6.2078533e+02   6.2802174e+02
   4.3060649e+02   4.5792041e+02   4.8928249e+02   5.1964593e+02   5.6693611e+02
   4.5312839e+02   4.8392205e+02   5.1552285e+02   5.5357339e+02   6.8048517e+02
   4.4474441e+02   4.6980755e+02   5.0205644e+02   5.3055597e+02   6.3818828e+02
   4.5519308e+02   4.9079809e+02   5.2198625e+02   6.5610302e+02   7.3196773e+02
   4.3329935e+02   4.5953358e+02   4.9090450e+02   5.2079676e+02   5.7285135e+02
   4.5521586e+02   4.9089538e+02   5.2207180e+02   6.9090522e+02   7.2357813e+02
   4.5225748e+02   4.8173476e+02   5.1319524e+02   5.4714322e+02   6.2656577e+02
   4.5469335e+02   4.8881215e+02   5.2025430e+02   5.8893460e+02   6.8801418e+02
   4.5481259e+02   4.8925197e+02   5.2048481e+02   5.7428542e+02   6.0276235e+02
   4.3487776e+02   4.3692121e+02   4.5660754e+02   4.9165322e+02   5.2252488e+02
   4.3068442e+02   4.5882693e+02   4.9318689e+02   5.2342554e+02   6.6886544e+02
   4.4760703e+02   4.7349310e+02   5.0550909e+02   5.3455382e+02   6.4328818e+02
   4.5476125e+02   4.8906087e+02   5.2037977e+02   5.7924771e+02   6.1681721e+02
   4.5522509e+02   4.9093561e+02   5.2210788e+02   6.6601779e+02   6.7620991e+02
   4.1391914e+02   4.5499507e+02   4.8926625e+02   5.2061394e+02   5.9648008e+02
   4.5399797e+02   4.8643914e+02   5.1801182e+02   5.6268900e+02   6.9289242e+02
   4.5505203e+02   4.9020879e+02   5.2147445e+02   6.2037709e+02   7.3909393e+02
   4.5514566e+02   4.9059677e+02   5.2180883e+02   6.2744771e+02   6.5238535e+02
   4.4206165e+02   4.6635916e+02   4.9559952e+02   5.2301847e+02   5.6427327e+02
   4.5451221e+02   4.8814945e+02   5.1955414e+02   5.7133756e+02   6.2420390e+02
   4.5477523e+02   4.8911800e+02   5.2050766e+02   5.9112292e+02   6.4578027e+02
   4.5510908e+02   4.9042248e+02   5.2123734e+02   5.4539300e+02   5.4701587e+02
   4.3092469e+02   4.5895023e+02   4.9331602e+02   5.2352526e+02   7.1091110e+02
   4.5496371e+02   4.8985178e+02   5.2116382e+02   6.0994714e+02   7.1380432e+02
   4.3993693e+02   4.6451653e+02   4.9490223e+02   5.2324024e+02   5.7420395e+02
   4.5445676e+02   4.8795661e+02   5.1941102e+02   5.7151097e+02   6.3497070e+02
   4.1417379e+02   4.3493286e+02   4.6100254e+02   4.9484442e+02   5.2458026e+02
   4.4693972e+02   4.7239635e+02   5.0310464e+02   5.3054917e+02   5.8979516e+02
   4.3680027e+02   4.6249354e+02   4.9590178e+02   5.2528705e+02   6.6538020e+02
   4.5385446e+02   4.8599411e+02   5.1757107e+02   5.6058724e+02   6.9132268e+02
   4.5374677e+02   4.8566827e+02   5.1724013e+02   5.5913714e+02   6.7126948e+02
   4.5518655e+02   4.9077032e+02   5.2196227e+02   6.4602430e+02   7.0339987e+02
   4.5446799e+02   4.8799973e+02   5.1951577e+02   5.7595588e+02   6.7695363e+02
   4.5266847e+02   4.8271623e+02   5.1407987e+02   5.4892241e+02   6.2106134e+02
   4.4874491e+02   4.7454924e+02   5.0168562e+02   5.2496626e+02   5.5289588e+02
   4.5493253e+02   4.8972229e+02   5.2095562e+02   5.8193523e+02   6.0412623e+02
   4.5520362e+02   4.9084252e+02   5.2201453e+02   5.9160087e+02   5.9344882e+02
   4.4641837e+02   4.7189760e+02   5.0413650e+02   5.3297516e+02   6.6365451e+02
   4.5305551e+02   4.8371601e+02   5.1516081e+02   5.5192600e+02   6.3123686e+02
   4.5509944e+02   4.9040371e+02   5.2163481e+02   6.1516089e+02   6.3320845e+02
   4.5435948e+02   4.8762490e+02   5.1917485e+02   5.7205655e+02   7.1704104e+02
   4.5509934e+02   4.9040297e+02   5.2162547e+02   6.0388819e+02   6.1793687e+02
   4.4208128e+02   4.6698104e+02   4.9969706e+02   5.2838843e+02   6.7629314e+02
   4.0232662e+02   4.5521892e+02   4.9084810e+02   5.2202802e+02   6.9550292e+02
   4.5514434e+02   4.9059144e+02   5.2180551e+02   6.3147616e+02   6.7365729e+02
   4.5454551e+02   4.8827325e+02   5.1975285e+02   5.7844436e+02   6.5231106e+02
   4.3592398e+02   4.6186472e+02   4.9538236e+02   5.2490065e+02   6.5812777e+02
   4.4467343e+02   4.6970538e+02   5.0182421e+02   5.3022411e+02   6.2843845e+02
   4.5478582e+02   4.8913400e+02   5.2011846e+02   5.6232630e+02   5.8046042e+02
   4.5491300e+02   4.8964832e+02   5.2094706e+02   5.9219449e+02   6.2078852e+02
   4.4177504e+02   4.6662706e+02   4.9900457e+02   5.2757730e+02   6.2708315e+02
   4.4955595e+02   4.7648887e+02   5.0836437e+02   5.3864363e+02   6.4599749e+02
   4.5451385e+02   4.8814228e+02   5.1933998e+02   5.6409843e+02   6.0260945e+02
   4.5490875e+02   4.8963404e+02   5.2097215e+02   6.0313931e+02   6.7084009e+02
   4.5393874e+02   4.8624781e+02   5.1773295e+02   5.6043855e+02   6.3795077e+02
   4.5432460e+02   4.8748849e+02   5.1877233e+02   5.6280255e+02   6.1246461e+02
   4.5422490e+02   4.8714824e+02   5.1833981e+02   5.5999215e+02   6.0753435e+02
   5.2669709e+02   5.1096055e+02   5.0445793e+02   4.8641318e+02   4.5431560e+02
   6.1297065e+02   5.2472165e+02   4.9560578e+02   4.6312463e+02   4.3783438e+02
   5.2213507e+02   4.9097280e+02   4.5534238e+02   4.5114682e+02   4.5103426e+02
   5.2495883e+02   4.9562052e+02   4.6738491e+02   4.5817521e+02   4.4686276e+02
   5.7864075e+02   5.5843861e+02   5.1926476e+02   4.8839650e+02   4.5459030e+02
   5.7909095e+02   5.7263128e+02   5.2162267e+02   4.9049164e+02   4.5512183e+02
   6.0464546e+02   5.2619193e+02   4.9775815e+02   4.6599326e+02   4.4122568e+02
   6.6127951e+02   6.0370932e+02   5.2100758e+02   4.8967586e+02   4.5491947e+02
   6.9794085e+02   5.3091904e+02   5.0227048e+02   4.6981868e+02   4.4473068e+02
   6.5499624e+02   6.0995374e+02   5.2126243e+02   4.8997085e+02   4.5499345e+02
   6.3073546e+02   6.0038705e+02   5.2116036e+02   4.8986986e+02   4.5496863e+02
   6.3145081e+02   5.2181489e+02   4.9067996e+02   4.5546226e+02   4.1644466e+02
   6.1297011e+02   5.2759431e+02   4.9927868e+02   4.6737561e+02   4.4259290e+02
   6.2968924e+02   5.4409444e+02   5.1167145e+02   4.8010401e+02   4.5151484e+02
   5.2336740e+02   5.0764588e+02   5.0561545e+02   4.8951882e+02   4.5499669e+02
   6.4200928e+02   5.3233435e+02   5.0367607e+02   4.7154360e+02   4.4615597e+02
   6.2634252e+02   5.7908034e+02   5.2009857e+02   4.8871203e+02   4.5466735e+02
   6.5554460e+02   5.2277461e+02   4.9216976e+02   4.5738711e+02   4.2706315e+02
   5.2281333e+02   5.1281508e+02   5.1200275e+02   4.9056338e+02   4.5515912e+02
   6.2864177e+02   6.0880300e+02   5.2152689e+02   4.9028454e+02   4.5507073e+02
   5.5571226e+02   5.1767585e+02   4.8826815e+02   4.5958210e+02   4.3462611e+02
   6.2231894e+02   5.5568863e+02   5.1663541e+02   4.8526907e+02   4.5361655e+02
   5.7702282e+02   5.5547723e+02   5.1842875e+02   4.8767725e+02   4.5438985e+02
   5.9472966e+02   5.6717567e+02   5.2016397e+02   4.8901857e+02   4.5475299e+02
   7.6432109e+02   6.1050181e+02   5.2111443e+02   4.8979091e+02   4.5494837e+02
   5.2728569e+02   4.9836984e+02   4.6532922e+02   4.4029086e+02   3.8797852e+02
   6.1672719e+02   5.8692641e+02   5.2084148e+02   4.8955097e+02   4.5488841e+02
   5.5452444e+02   5.2716458e+02   5.0371598e+02   4.7597958e+02   4.4955459e+02
   5.3177760e+02   5.2986167e+02   5.2042363e+02   4.9040814e+02   4.5511003e+02
   5.3347835e+02   5.0465387e+02   4.7333613e+02   4.5028279e+02   4.2916850e+02
   5.6693939e+02   5.3396838e+02   5.0755531e+02   4.7789001e+02   4.5049108e+02
   5.3449843e+02   5.0540046e+02   4.7367740e+02   4.4922113e+02   4.2495021e+02
   6.7843974e+02   6.7411711e+02   5.2212073e+02   4.9095180e+02   4.5522887e+02
   6.3207781e+02   6.0691333e+02   5.2139833e+02   4.9013751e+02   4.5503483e+02
   6.1308022e+02   5.9439909e+02   5.2134530e+02   4.9010615e+02   4.5502747e+02
   5.3684244e+02   5.2648469e+02   5.1313626e+02   4.8654815e+02   4.5413601e+02
   6.1180094e+02   5.7616720e+02   5.2032386e+02   4.8903066e+02   4.5475385e+02
   6.0571165e+02   5.3417626e+02   5.0579794e+02   4.7454219e+02   4.4837880e+02
   6.2717404e+02   5.8082391e+02   5.2018808e+02   4.8880472e+02   4.5469229e+02
   6.5954461e+02   5.6131272e+02   5.1776929e+02   4.8621207e+02   4.5392566e+02
   5.5083988e+02   5.2356307e+02   5.0075548e+02   4.7426182e+02   4.4863101e+02
   6.4062208e+02   5.9624703e+02   5.2081933e+02   4.8947414e+02   4.5486806e+02
   5.6018530e+02   5.3188365e+02   5.0689991e+02   4.7792724e+02   4.5055452e+02
   5.6903635e+02   5.3130364e+02   5.0496499e+02   4.7527098e+02   4.4896775e+02
   5.5538764e+02   5.4637024e+02   5.1803095e+02   4.8793292e+02   4.5447480e+02
   5.8124618e+02   5.2597398e+02   4.9833425e+02   4.6783146e+02   4.4323692e+02
   6.1815291e+02   5.6200670e+02   5.1843657e+02   4.8709614e+02   4.5420644e+02
   5.2848617e+02   5.0192967e+02   4.8046763e+02   4.6910900e+02   4.4915068e+02
   5.9193456e+02   5.2334676e+02   4.9420245e+02   4.6247754e+02   4.3722513e+02
   6.7616952e+02   5.7937515e+02   5.1973531e+02   4.8823623e+02   4.5453489e+02
   6.2495175e+02   5.6256696e+02   5.1837198e+02   4.8696159e+02   4.5416408e+02
   6.8613460e+02   6.1941742e+02   5.2152170e+02   4.9026680e+02   4.5506625e+02
   6.2822253e+02   5.5043599e+02   5.1460503e+02   4.8317491e+02   4.5284817e+02
   5.3543997e+02   5.3516340e+02   5.2191350e+02   4.9087216e+02   4.5521163e+02
   6.3002510e+02   5.7368151e+02   5.1965350e+02   4.8822819e+02   4.5453387e+02
   5.5583245e+02   5.5245862e+02   5.2077490e+02   4.8998128e+02   4.5500305e+02
   6.4100218e+02   5.2703231e+02   4.9823571e+02   4.6551102e+02   4.4054461e+02
   6.6756510e+02   6.3543478e+02   5.2187410e+02   4.9067020e+02   4.5516303e+02
   5.8331911e+02   5.3251780e+02   5.0520871e+02   4.7480286e+02   4.4861514e+02
   5.5793272e+02   5.1694604e+02   4.8550846e+02   4.5414658e+02   4.1863978e+02
   5.8788575e+02   5.3114624e+02   5.0374199e+02   4.7311700e+02   4.4746458e+02
   6.1010571e+02   6.0983238e+02   5.2211565e+02   4.9094620e+02   4.5522759e+02
   5.9005707e+02   5.4120034e+02   5.1115871e+02   4.8047905e+02   4.5173103e+02
   5.8282851e+02   5.6242733e+02   5.2000605e+02   4.8900925e+02   4.5475292e+02
   5.7476489e+02   5.1946792e+02   4.8807322e+02   4.5491272e+02   4.1830772e+02
   5.6667536e+02   5.3595420e+02   5.0912821e+02   4.7940014e+02   4.5126414e+02
   5.3034708e+02   5.1968772e+02   5.1130524e+02   4.8724621e+02   4.5438365e+02
   6.9327984e+02   6.5261565e+02   5.2202997e+02   4.9084777e+02   4.5520471e+02
   6.4749930e+02   5.2193079e+02   4.9076292e+02   4.5529582e+02   4.1157115e+02
   5.7689523e+02   5.7103226e+02   5.2162925e+02   4.9050605e+02   4.5512534e+02
   5.8126628e+02   5.4979114e+02   5.1592843e+02   4.8533603e+02   4.5365924e+02
   5.2472633e+02   4.9504925e+02   4.6123989e+02   4.3501440e+02   4.0632021e+02
   6.3144124e+02   5.2539536e+02   4.9622625e+02   4.6327364e+02   4.3790715e+02
   6.0449304e+02   5.8823872e+02   5.2131152e+02   4.9009132e+02   4.5502413e+02
   5.9168789e+02   5.8493247e+02   5.2175046e+02   4.9057805e+02   4.5514171e+02
   7.4782744e+02   6.0911055e+02   5.2107371e+02   4.8974379e+02   4.5493651e+02
   6.4271085e+02   5.2420343e+02   4.9446138e+02   4.6082731e+02   4.3439432e+02
   6.8748668e+02   6.4898398e+02   5.2200357e+02   4.9081747e+02   4.5519765e+02
   6.5697066e+02   5.6490142e+02   5.1845859e+02   4.8691318e+02   4.5414648e+02
   5.7832063e+02   5.2395555e+02   4.9571373e+02   4.6514302e+02   4.4056560e+02
   5.7831208e+02   5.1957144e+02   4.8803379e+02   4.5447805e+02   3.9045066e+02
   6.2118577e+02   5.2718610e+02   4.9861674e+02   4.6632373e+02   4.4147771e+02
   6.6322416e+02   6.0475425e+02   5.2103977e+02   4.8971235e+02   4.5492864e+02
   6.9343963e+02   6.1979358e+02   5.2153165e+02   4.9027774e+02   4.5506893e+02
   5.5661933e+02   5.1645960e+02   4.8485213e+02   4.5352173e+02   4.0839886e+02
   6.3004137e+02   5.9909160e+02   5.2109550e+02   4.8979763e+02   4.5495046e+02
   5.8706976e+02   5.6386705e+02   5.2004304e+02   4.8899074e+02   4.5474723e+02
   6.1427071e+02   6.1322388e+02   5.2210705e+02   4.9093539e+02   4.5522511e+02
   5.8674299e+02   5.3289835e+02   5.0538196e+02   4.7482277e+02   4.4861574e+02
   5.7341080e+02   5.6972835e+02   5.2177862e+02   4.9064990e+02   4.5515922e+02
   6.5148638e+02   5.5522162e+02   5.1615908e+02   4.8461237e+02   4.5338212e+02
   5.3572159e+02   5.0621420e+02   4.7400800e+02   4.4795018e+02   3.9422256e+02
   6.3997811e+02   5.6446152e+02   5.1851305e+02   4.8701887e+02   4.5417980e+02
   5.3558405e+02   5.2940758e+02   5.1691659e+02   4.8869083e+02   4.5470392e+02
   5.2222888e+02   4.9114065e+02   4.5559084e+02   4.3321067e+02   4.3255937e+02
   6.4538902e+02   6.3345658e+02   5.2198149e+02   4.9079346e+02   4.5519204e+02
   5.5971524e+02   5.4648295e+02   5.1678387e+02   4.8672816e+02   4.5412125e+02
   6.0390343e+02   5.5485751e+02   5.1690833e+02   4.8581050e+02   4.5380510e+02
   5.6880692e+02   5.5589790e+02   5.1926311e+02   4.8853996e+02   4.5463203e+02
   6.1210577e+02   5.6697517e+02   5.1945862e+02   4.8816211e+02   4.5451778e+02
   6.3407195e+02   6.1540614e+02   5.2162917e+02   4.9039699e+02   4.5509789e+02
   5.2375935e+02   4.9362798e+02   4.5928170e+02   4.3156311e+02   3.8298764e+02
   6.3887074e+02   5.3350002e+02   5.0468670e+02   4.7265112e+02   4.4700169e+02
   6.2742721e+02   5.7798795e+02   5.2001203e+02   4.8861519e+02   4.5464099e+02
   5.6199205e+02   5.1778932e+02   4.8617581e+02   4.5391390e+02   3.9166761e+02
   6.5781314e+02   6.1481936e+02   5.2138032e+02   4.9010575e+02   4.5502686e+02
   5.2323204e+02   4.9443937e+02   4.8276148e+02   4.7942824e+02   4.5436763e+02
   6.4138955e+02   5.2873494e+02   5.0018008e+02   4.6771254e+02   4.4283699e+02
   5.2280083e+02   4.9211297e+02   4.5711404e+02   4.2850219e+02   4.2104952e+02
   7.0294878e+02   5.5301870e+02   5.1530766e+02   4.8369318e+02   4.5304194e+02
   6.6996111e+02   6.6265340e+02   5.2211119e+02   4.9093971e+02   4.5522608e+02
   6.1385935e+02   6.1295564e+02   5.2210819e+02   4.9093752e+02   4.5522566e+02
   5.9588024e+02   5.2688678e+02   4.9888656e+02   4.6764873e+02   4.4295452e+02
   6.5456669e+02   5.8381713e+02   5.2005018e+02   4.8859641e+02   4.5463482e+02
   6.0942295e+02   5.7532889e+02   5.2033859e+02   4.8906210e+02   4.5476233e+02
   6.0014932e+02   5.5569417e+02   5.1733412e+02   4.8627776e+02   4.5395780e+02
   6.2249123e+02   5.2832300e+02   4.9989961e+02   4.6770405e+02   4.4286705e+02
   5.4227502e+02   5.1162511e+02   4.8293976e+02   4.5932348e+02   4.3706583e+02
   5.4319169e+02   5.2682588e+02   5.0911231e+02   4.8271061e+02   4.5285264e+02
   5.4281790e+02   5.3441916e+02   5.1632645e+02   4.8762012e+02   4.5440883e+02
   6.5899432e+02   5.2405829e+02   4.9416668e+02   4.6024015e+02   4.3337847e+02
   6.5501644e+02   5.7588914e+02   5.1956725e+02   4.8806889e+02   4.5448786e+02
   6.6082148e+02   5.9870232e+02   5.2077477e+02   4.8940946e+02   4.5485119e+02
   6.1946260e+02   5.2148801e+02   4.9026813e+02   4.5522404e+02   4.1323728e+02
   5.2532892e+02   5.0923104e+02   5.0428502e+02   4.8741037e+02   4.5457527e+02
   5.5297994e+02   5.1523390e+02   4.8358758e+02   4.5303835e+02   4.0660270e+02
   6.3943048e+02   6.2213724e+02   5.2183095e+02   4.9062388e+02   4.5515207e+02
   5.5357295e+02   5.1605478e+02   4.8547778e+02   4.5617219e+02   4.2890212e+02
   5.9746405e+02   5.2332194e+02   4.9396175e+02   4.6182747e+02   4.3627043e+02
   6.2801414e+02   5.9551860e+02   5.2097274e+02   4.8966451e+02   4.5491691e+02
   5.5200701e+02   5.4762311e+02   5.2001012e+02   4.8951708e+02   4.5489143e+02
   6.4898641e+02   6.3114749e+02   5.2190739e+02   4.9070916e+02   4.5517218e+02
   6.1956596e+02   5.7917600e+02   5.2026510e+02   4.8891963e+02   4.5472359e+02
   5.9043435e+02   5.2023548e+02   4.8877801e+02   4.5468770e+02   3.9668325e+02
   6.2271596e+02   6.1349834e+02   5.2177903e+02   4.9056940e+02   4.5513915e+02
   6.8396951e+02   5.2421839e+02   4.9437604e+02   4.6046748e+02   4.3374760e+02
   6.5028745e+02   6.3784488e+02   5.2199454e+02   4.9080795e+02   4.5519542e+02
   5.3326430e+02   5.1741326e+02   5.0526474e+02   4.8323416e+02   4.5323706e+02
   6.6579927e+02   6.0529861e+02   5.2105236e+02   4.8972645e+02   4.5493218e+02
   6.1683133e+02   5.2131661e+02   4.9002796e+02   4.5501407e+02   3.9898249e+02
   5.2995319e+02   5.0157890e+02   4.7148472e+02   4.5320813e+02   4.3713755e+02
   7.1580527e+02   6.2181100e+02   5.2157748e+02   4.9032964e+02   4.5508149e+02
   5.5993494e+02   5.1784202e+02   4.8694235e+02   4.5591629e+02   4.2653772e+02
   6.5351931e+02   6.0431389e+02   5.2107299e+02   4.8975381e+02   4.5493924e+02
   6.7548974e+02   5.7907327e+02   5.1971891e+02   4.8821950e+02   4.5453020e+02
   6.1173543e+02   6.0686309e+02   5.2194854e+02   4.9076361e+02   4.5518510e+02
   5.4287763e+02   5.1109567e+02   4.8028556e+02   4.5411089e+02   4.2884800e+02
   5.8504639e+02   5.1998127e+02   4.8850450e+02   4.5465862e+02   4.0783087e+02
   6.2058221e+02   5.2827264e+02   4.9988464e+02   4.6775895e+02   4.4292943e+02
   5.8980327e+02   5.3707216e+02   5.0850752e+02   4.7784444e+02   4.5040553e+02
   5.9403405e+02   5.8735342e+02   5.2176257e+02   4.9058471e+02   4.5514319e+02
   6.4177080e+02   5.8741654e+02   5.2036768e+02   4.8896596e+02   4.5473498e+02
   6.8501180e+02   6.2267268e+02   5.2164199e+02   4.9040405e+02   4.5509949e+02
   6.1737858e+02   5.3213618e+02   5.0380316e+02   4.7212435e+02   4.4664339e+02
   5.4362804e+02   5.3468304e+02   5.1604937e+02   4.8736495e+02   4.5433644e+02
   5.8923689e+02   5.5536687e+02   5.1772669e+02   4.8684246e+02   4.5413849e+02
   6.5067516e+02   6.1381749e+02   5.2140707e+02   4.9013844e+02   4.5503498e+02
   6.0305558e+02   5.2085499e+02   4.8949006e+02   4.5487426e+02   3.9495742e+02
   6.0256230e+02   5.6454457e+02   5.1941979e+02   4.8821858e+02   4.5453526e+02
   5.4723811e+02   5.4652639e+02   5.2174150e+02   4.9072527e+02   4.5517812e+02
   5.9702675e+02   5.5728307e+02   5.1797902e+02   4.8694528e+02   4.5416680e+02
   5.9869478e+02   5.2120752e+02   4.9033165e+02   4.5656488e+02   4.2546563e+02
   6.7102252e+02   6.4163811e+02   5.2194939e+02   4.9075547e+02   4.5518314e+02
   5.4956708e+02   5.1475225e+02   4.8478535e+02   4.5728098e+02   4.3221783e+02
   6.0433652e+02   5.6712597e+02   5.1973667e+02   4.8850732e+02   4.5461438e+02
   5.7726533e+02   5.1950912e+02   4.8796787e+02   4.5446425e+02   3.9845622e+02
   6.1341542e+02   5.7484269e+02   5.2017964e+02   4.8887497e+02   4.5471242e+02
   7.3595976e+02   6.6389681e+02   5.2201307e+02   4.9082761e+02   4.5519999e+02
   5.9224749e+02   5.6567981e+02   5.2009549e+02   4.8898443e+02   4.5474450e+02
   7.5521928e+02   5.4992387e+02   5.1403393e+02   4.8231898e+02   4.5249440e+02
   6.2289098e+02   5.3826094e+02   5.0833059e+02   4.7669878e+02   4.4969574e+02
   6.5854624e+02   6.3331743e+02   5.2187473e+02   4.9067081e+02   4.5516310e+02
   5.8531762e+02   5.7764859e+02   5.2163659e+02   4.9048391e+02   4.5511970e+02
   5.2378715e+02   4.9369253e+02   4.6011519e+02   4.4071487e+02   4.3401062e+02
   6.6720570e+02   6.3989844e+02   5.2194325e+02   4.9074910e+02   4.5518155e+02
   6.3848986e+02   5.9387577e+02   5.2072578e+02   4.8937021e+02   4.5484118e+02
   7.7627209e+02   5.3497223e+02   5.0565987e+02   4.7341700e+02   4.4753509e+02
   5.6425187e+02   5.1909332e+02   4.8858548e+02   4.5736516e+02   4.2963790e+02
   6.1374492e+02   5.2254827e+02   4.9227987e+02   4.5866161e+02   4.3072802e+02
   5.5309313e+02   5.1990721e+02   4.9392046e+02   4.6727702e+02   4.4342268e+02
   5.2251072e+02   4.9168150e+02   4.6375482e+02   4.6195558e+02   4.5362232e+02
   5.2351312e+02   4.9326872e+02   4.5924681e+02   4.3777730e+02   4.3132957e+02
   6.1088253e+02   6.0789666e+02   5.2201923e+02   4.9084046e+02   4.5520314e+02
   6.9534047e+02   5.3258944e+02   5.0378521e+02   4.7148518e+02   4.4609412e+02
   5.7840004e+02   5.7059390e+02   5.2148279e+02   4.9036689e+02   4.5509218e+02
   6.5961129e+02   5.5740235e+02   5.1679183e+02   4.8522851e+02   4.5359779e+02
   6.3719896e+02   5.9902170e+02   5.2098662e+02   4.8966715e+02   4.5491736e+02
   5.2631180e+02   4.9717439e+02   4.6390148e+02   4.3860828e+02   3.9535933e+02
   6.3398402e+02   6.0393469e+02   5.2126135e+02   4.8998089e+02   4.5499618e+02
   6.8797860e+02   6.2365347e+02   5.2165962e+02   4.9042442e+02   4.5510444e+02
   6.0808572e+02   5.4232672e+02   5.1116997e+02   4.7998620e+02   4.5147588e+02
   5.2715732e+02   4.9865377e+02   4.7061919e+02   4.5807494e+02   4.4408896e+02
   6.0222719e+02   5.2289558e+02   4.9311809e+02   4.6039053e+02   4.3404955e+02
   5.6036732e+02   5.5177432e+02   5.1911984e+02   4.8860735e+02   4.5465373e+02
   5.8753836e+02   5.2019298e+02   4.8881003e+02   4.5494703e+02   4.1562665e+02
   6.1318636e+02   5.3929043e+02   5.0923425e+02   4.7788769e+02   4.5038933e+02
   6.3883759e+02   5.8190624e+02   5.2006926e+02   4.8864144e+02   4.5464747e+02
   5.2240383e+02   5.1718486e+02   5.1689399e+02   4.9088541e+02   4.5521619e+02
   5.6201733e+02   5.6019375e+02   5.2167621e+02   4.9060443e+02   4.5514928e+02
   5.5468264e+02   5.4324562e+02   5.1657180e+02   4.8684403e+02   4.5416336e+02
   5.8595380e+02   5.8440875e+02   5.2201989e+02   4.9085232e+02   4.5520601e+02
   5.6076105e+02   5.1752769e+02   4.8591054e+02   4.5382613e+02   3.8030691e+02
   5.2223535e+02   4.9127056e+02   4.7669941e+02   4.7637133e+02   4.5509947e+02
   5.6541633e+02   5.2303664e+02   4.9544260e+02   4.6601763e+02   4.4169192e+02
   6.0545263e+02   5.9520167e+02   5.2165337e+02   4.9045122e+02   4.5511125e+02
   6.7099413e+02   5.8995703e+02   5.2032035e+02   4.8888899e+02   4.5471403e+02
   5.7226747e+02   5.4646201e+02   5.1493958e+02   4.8463940e+02   4.5342650e+02
   6.0167314e+02   5.2112940e+02   4.9005727e+02   4.5587445e+02   4.2220387e+02
   5.9327668e+02   5.2134023e+02   4.9078337e+02   4.5765066e+02   4.2889819e+02
   5.5930874e+02   5.5927249e+02   5.2211568e+02   4.9094867e+02   4.5522821e+02
   6.4376952e+02   6.2428385e+02   5.2183884e+02   4.9063212e+02   4.5515396e+02
   5.7345559e+02   5.2552977e+02   4.9819783e+02   4.6817045e+02   4.4361788e+02
   5.5815085e+02   5.1691395e+02   4.8533279e+02   4.5373779e+02   4.1128339e+02
   6.2621321e+02   6.2322870e+02   5.2208113e+02   4.9090706e+02   4.5521848e+02
   6.1075086e+02   6.0778389e+02   5.2202216e+02   4.9084360e+02   4.5520382e+02
   6.1374598e+02   5.9280538e+02   5.2124574e+02   4.8999714e+02   4.5500066e+02
   6.8320208e+02   5.6676723e+02   5.1867088e+02   4.8711132e+02   4.5420661e+02
   6.4138221e+02   6.0484617e+02   5.2119882e+02   4.8990392e+02   4.5497688e+02
   6.0844173e+02   5.3053521e+02   5.0250033e+02   4.7100914e+02   4.4580417e+02
   5.8846506e+02   5.3107888e+02   5.0365950e+02   4.7301360e+02   4.4738973e+02
   5.8301691e+02   5.6192529e+02   5.1988547e+02   4.8889806e+02   4.5472375e+02
   6.1414107e+02   5.8498174e+02   5.2081686e+02   4.8953673e+02   4.5488504e+02
   6.3459135e+02   6.1786922e+02   5.2173997e+02   4.9052301e+02   4.5512810e+02
   6.4714818e+02   5.9211124e+02   5.2055234e+02   4.8916733e+02   4.5478825e+02
   6.3735375e+02   5.7858422e+02   5.1990092e+02   4.8846533e+02   4.5459937e+02
   5.2472027e+02   4.9504240e+02   4.6123987e+02   4.3507689e+02   4.0938655e+02
   6.1140739e+02   5.7899909e+02   5.2052484e+02   4.8924032e+02   4.5480868e+02
   6.0869613e+02   5.9211739e+02   5.2136101e+02   4.9013236e+02   4.5503407e+02
   5.3641683e+02   5.0962834e+02   4.8549096e+02   4.6688179e+02   4.4525671e+02
   5.5831986e+02   5.4796316e+02   5.1789990e+02   4.8769879e+02   4.5440639e+02
   5.4759083e+02   5.1371930e+02   4.8350810e+02   4.5638760e+02   4.3125258e+02
   6.7468594e+02   6.2944267e+02   5.2177213e+02   4.9055345e+02   4.5513530e+02
   5.4653194e+02   5.4057972e+02   5.1858427e+02   4.8877392e+02   4.5470839e+02
   6.2795272e+02   6.1651806e+02   5.2178473e+02   4.9057493e+02   4.5514047e+02
   6.1998006e+02   5.2254366e+02   4.9211367e+02   4.5806869e+02   4.2925494e+02
   6.0441395e+02   5.2106978e+02   4.8986624e+02   4.5540606e+02   4.1850552e+02
   6.6837967e+02   5.2205712e+02   4.9091323e+02   4.5535449e+02   4.1248262e+02
   6.7856431e+02   5.2351354e+02   4.9331716e+02   4.5899670e+02   4.3103592e+02
   6.1709889e+02   5.3200387e+02   5.0369196e+02   4.7201779e+02   4.4656361e+02
   7.0433578e+02   6.7423601e+02   5.2210004e+02   4.9092735e+02   4.5522318e+02
   6.5495170e+02   5.3310912e+02   5.0427277e+02   4.7208158e+02   4.4656275e+02
   7.1391456e+02   6.7745620e+02   5.2208500e+02   4.9091006e+02   4.5521928e+02
   5.9289889e+02   5.3287457e+02   5.0512564e+02   4.7432306e+02   4.4827071e+02
   6.1697856e+02   6.0147782e+02   5.2157711e+02   4.9035242e+02   4.5508726e+02
   7.1217012e+02   6.8892700e+02   5.2210048e+02   4.9092702e+02   4.5522309e+02
   5.4483120e+02   5.1661135e+02   4.9282832e+02   4.6934399e+02   4.4572317e+02
   6.5055200e+02   5.2609952e+02   4.9701995e+02   4.6396407e+02   4.3872451e+02
   7.2210578e+02   6.4502670e+02   5.2191359e+02   4.9071406e+02   4.5517341e+02
   6.4468239e+02   5.9167704e+02   5.2054529e+02   4.8916108e+02   4.5478659e+02
   5.6497398e+02   5.1874215e+02   4.8766481e+02   4.5569778e+02   4.2473688e+02
   5.2340083e+02   5.2238559e+02   5.2111159e+02   4.9090301e+02   4.5521899e+02
   6.2133025e+02   6.0807437e+02   5.2165107e+02   4.9042861e+02   4.5510569e+02
   6.4552323e+02   6.0174295e+02   5.2104873e+02   4.8973051e+02   4.5493341e+02
   5.2214873e+02   4.9099660e+02   4.5529527e+02   4.0843900e+02   3.8711305e+02
   6.0757516e+02   5.6415055e+02   5.1918313e+02   4.8793958e+02   4.5445572e+02
   7.5323480e+02   6.5320063e+02   5.2194308e+02   4.9074832e+02   4.5518141e+02
   5.8727797e+02   5.2032561e+02   4.8909131e+02   4.5543013e+02   4.2071746e+02
   5.8612375e+02   5.6412066e+02   5.2014193e+02   4.8909080e+02   4.5477351e+02
   5.2550704e+02   4.9612631e+02   4.6262599e+02   4.3701120e+02   4.0667293e+02
   6.1222436e+02   5.5882315e+02   5.1786605e+02   4.8661459e+02   4.5406007e+02
   6.5389630e+02   6.3371845e+02   5.2190897e+02   4.9071038e+02   4.5517244e+02
   5.3319604e+02   5.0424912e+02   4.7191759e+02   4.4647506e+02   4.0743290e+02
   6.2050774e+02   5.8735645e+02   5.2071432e+02   4.8939615e+02   4.5484833e+02
   6.0326785e+02   5.9453859e+02   5.2169666e+02   4.9050006e+02   4.5512294e+02
   6.0339203e+02   5.8724315e+02   5.2130270e+02   4.9008397e+02   4.5502230e+02
   5.9250840e+02   5.9164957e+02   5.2207311e+02   4.9090220e+02   4.5521742e+02
   6.6704167e+02   5.9074582e+02   5.2036661e+02   4.8894244e+02   4.5472841e+02
   6.1424765e+02   5.2256398e+02   4.9230167e+02   4.5868321e+02   4.3077008e+02
   6.2991363e+02   5.2166617e+02   4.9043004e+02   4.5510702e+02   3.9202564e+02
   6.1868671e+02   5.2829108e+02   4.9994787e+02   4.6790141e+02   4.4307559e+02
   6.2534159e+02   5.6520047e+02   5.1883862e+02   4.8742375e+02   4.5430291e+02
   5.9804757e+02   5.2121744e+02   4.9037517e+02   4.5668124e+02   4.2590835e+02
   6.0276468e+02   5.4014251e+02   5.1002601e+02   4.7894430e+02   4.5096431e+02
   6.2261461e+02   5.2779059e+02   4.9929593e+02   4.6703362e+02   4.4220237e+02
   5.7972283e+02   5.5533763e+02   5.1821684e+02   4.8744463e+02   4.5432173e+02
   6.2235568e+02   5.3280655e+02   5.0427217e+02   4.7245420e+02   4.4687615e+02
   5.9257045e+02   5.5690529e+02   5.1806274e+02   4.8709485e+02   4.5421353e+02
   5.8450412e+02   5.3066390e+02   5.0342671e+02   4.7295435e+02   4.4736419e+02
   5.9680047e+02   5.3669514e+02   5.0796777e+02   4.7705213e+02   4.4994644e+02
   5.6280393e+02   5.2770430e+02   5.0205539e+02   4.7305468e+02   4.4757904e+02
   5.9522953e+02   5.2508615e+02   4.9658920e+02   4.6512960e+02   4.4036976e+02
   5.2279279e+02   4.9210406e+02   4.5717790e+02   4.3130799e+02   4.2633043e+02
   6.0365428e+02   5.5260626e+02   5.1608752e+02   4.8502471e+02   4.5354004e+02
   6.2032520e+02   5.7867145e+02   5.2020717e+02   4.8885331e+02   4.5470576e+02
   5.2212381e+02   4.9095424e+02   4.5523166e+02   4.2613274e+02   4.2612401e+02
   6.6052057e+02   5.5490282e+02   5.1601063e+02   4.8443701e+02   4.5331838e+02
   6.9606291e+02   6.3282106e+02   5.2181130e+02   4.9059752e+02   4.5514576e+02
   6.6537598e+02   6.1366861e+02   5.2133061e+02   4.9004704e+02   4.5501242e+02
   6.2157976e+02   5.3873516e+02   5.0866737e+02   4.7708033e+02   4.4992103e+02
   5.9867023e+02   5.2571035e+02   4.9731896e+02   4.6579477e+02   4.4106238e+02
   6.0190889e+02   5.2097901e+02   4.8976152e+02   4.5537937e+02   4.1850071e+02
   5.2292997e+02   4.9233590e+02   4.5864157e+02   4.4654465e+02   4.4294859e+02
   6.4493074e+02   5.5264277e+02   5.1529817e+02   4.8376768e+02   4.5307247e+02
   6.1673134e+02   5.2181063e+02   4.9093426e+02   4.5646618e+02   4.2436906e+02
   7.3481493e+02   5.8344941e+02   5.1988552e+02   4.8838518e+02   4.5457617e+02
   6.0937201e+02   5.5965095e+02   5.1816703e+02   4.8694012e+02   4.5416132e+02
   6.8551199e+02   5.4499962e+02   5.1187931e+02   4.8009627e+02   4.5150158e+02
   6.5482813e+02   5.2194956e+02   4.9075557e+02   4.5518672e+02   3.9651608e+02
   6.6809886e+02   5.9226101e+02   5.2045073e+02   4.8903789e+02   4.5475376e+02
   5.9901003e+02   5.5460389e+02   5.1702065e+02   4.8600753e+02   4.5387165e+02
   6.4734034e+02   5.6887908e+02   5.1903503e+02   4.8752949e+02   4.5433236e+02
   6.2087589e+02   5.2283012e+02   4.9256496e+02   4.5868382e+02   4.3063766e+02
   5.4591767e+02   5.3972371e+02   5.1835193e+02   4.8865735e+02   4.5467912e+02
   5.4428985e+02   5.1178650e+02   4.8081224e+02   4.5388133e+02   4.2739971e+02
   6.3665039e+02   5.2177008e+02   4.9055093e+02   4.5514224e+02   3.9962526e+02
   6.2278920e+02   5.9739245e+02   5.2113913e+02   4.8985608e+02   4.5496523e+02
   6.1609297e+02   5.5537924e+02   5.1674394e+02   4.8548379e+02   4.5369225e+02
   5.3046514e+02   5.2614307e+02   5.1805652e+02   4.8972601e+02   4.5495891e+02
   5.9785341e+02   5.3173105e+02   5.0393310e+02   4.7291011e+02   4.4728101e+02
   6.2358585e+02   5.6876469e+02   5.1930998e+02   4.8790388e+02   4.5444262e+02
   6.7964789e+02   6.7708365e+02   5.2212203e+02   4.9095162e+02   4.5522884e+02
   6.9471765e+02   5.5245505e+02   5.1510390e+02   4.8348683e+02   4.5296310e+02
   6.1461968e+02   5.2622613e+02   4.9759766e+02   4.6545445e+02   4.4058842e+02
   5.7616731e+02   5.1975461e+02   4.8856725e+02   4.5557897e+02   4.2278273e+02
   6.5626994e+02   5.2504908e+02   4.9559529e+02   4.6215321e+02   4.3633769e+02
   7.1092022e+02   7.0363994e+02   5.2211122e+02   4.9093997e+02   4.5522611e+02
   6.4645303e+02   5.5041497e+02   5.1441671e+02   4.8285358e+02   4.5271691e+02
   6.3214574e+02   5.9266125e+02   5.2075183e+02   4.8940916e+02   4.5485135e+02
   5.4238341e+02   5.1687218e+02   4.9538250e+02   4.7265325e+02   4.4809685e+02
   7.2128300e+02   6.5772002e+02   5.2202154e+02   4.9083791e+02   4.5520236e+02
   5.7123058e+02   5.5818160e+02   5.1974875e+02   4.8892003e+02   4.5473212e+02
   6.4652501e+02   5.2854881e+02   4.9994985e+02   4.6740744e+02   4.4253034e+02
   6.6868409e+02   5.4281178e+02   5.1075129e+02   4.7891390e+02   4.5091040e+02
   5.9879614e+02   5.4425585e+02   5.1251749e+02   4.8159181e+02   4.5221686e+02
   5.2669766e+02   4.9778794e+02   4.6699840e+02   4.5085987e+02   4.3874509e+02
   6.3638621e+02   6.2225180e+02   5.2188465e+02   4.9068569e+02   4.5516673e+02
   5.2213698e+02   4.9146099e+02   4.9082461e+02   4.9032355e+02   4.5522507e+02
   6.5422772e+02   5.4986626e+02   5.1413930e+02   4.8252771e+02   4.5258374e+02
   6.0233171e+02   5.2095986e+02   4.8971132e+02   4.5527350e+02   4.1723123e+02
   5.7323189e+02   5.5598076e+02   5.1888558e+02   4.8814276e+02   4.5452227e+02
   5.3284633e+02   5.0463794e+02   4.7582405e+02   4.5716570e+02   4.3884577e+02
   6.3449383e+02   5.4371451e+02   5.1141778e+02   4.7978976e+02   4.5136040e+02
   6.2369198e+02   5.2230705e+02   4.9163175e+02   4.5715884e+02   4.2665060e+02
   6.4294151e+02   5.4791348e+02   5.1336914e+02   4.8177776e+02   4.5227102e+02
   5.8265697e+02   5.4077980e+02   5.1123521e+02   4.8077733e+02   4.5187733e+02
   6.1035680e+02   5.4204894e+02   5.1095739e+02   4.7972038e+02   4.5134475e+02
   6.8743306e+02   6.1183084e+02   5.2125822e+02   4.8996208e+02   4.5499124e+02
   6.0088186e+02   5.3340815e+02   5.0529661e+02   4.7418009e+02   4.4815011e+02
   5.7569057e+02   5.7115739e+02   5.2173370e+02   4.9060307e+02   4.5514819e+02
   5.7710256e+02   5.7673704e+02   5.2209788e+02   4.9093056e+02   4.5522405e+02
   5.8384729e+02   5.3152732e+02   5.0427944e+02   4.7384670e+02   4.4798412e+02
   6.2199688e+02   5.3994322e+02   5.0941612e+02   4.7784787e+02   4.5035495e+02
   6.6029920e+02   6.4865966e+02   5.2204129e+02   4.9086124e+02   4.5520789e+02
   5.2555597e+02   4.9636135e+02   4.6663270e+02   4.5444397e+02   4.4351467e+02
   6.5649695e+02   6.2690497e+02   5.2176960e+02   4.9055158e+02   4.5513485e+02
   6.7379676e+02   5.2201107e+02   4.9082738e+02   4.5520402e+02   3.9702740e+02
   6.1798729e+02   5.9431046e+02   5.2117184e+02   4.8990563e+02   4.5497773e+02
   6.5535439e+02   6.2357773e+02   5.2172765e+02   4.9050381e+02   4.5512347e+02
   5.2333579e+02   4.9297313e+02   4.5834203e+02   4.2962279e+02   4.0629528e+02
   5.2800587e+02   5.0410645e+02   4.8921849e+02   4.7730032e+02   4.5214415e+02
   5.5328001e+02   5.1599644e+02   4.8550574e+02   4.5637334e+02   4.2944364e+02
   6.3861503e+02   5.2265460e+02   4.9206452e+02   4.5745620e+02   4.2738372e+02
   6.1504916e+02   5.6271550e+02   5.1870504e+02   4.8740432e+02   4.5429926e+02
   5.2212534e+02   4.9095588e+02   4.6550196e+02   4.6550035e+02   4.5522832e+02
   5.5242360e+02   5.2704017e+02   5.0442454e+02   4.7703449e+02   4.5018102e+02
   5.9220725e+02   5.5389101e+02   5.1705682e+02   4.8616666e+02   4.5392603e+02
   6.2101175e+02   5.2345060e+02   4.9354787e+02   4.6007099e+02   4.3327136e+02
   5.7167453e+02   5.2230331e+02   4.9361380e+02   4.6319514e+02   4.3844955e+02
   5.8249349e+02   5.4712394e+02   5.1463951e+02   4.8409801e+02   4.5322487e+02
   6.3563952e+02   5.3543760e+02   5.0623580e+02   4.7433672e+02   4.4819324e+02
   6.3070573e+02   5.5754062e+02   5.1707551e+02   4.8563963e+02   4.5374030e+02
   6.5290412e+02   5.9634338e+02   5.2071731e+02   4.8934748e+02   4.5483509e+02
   6.5403547e+02   5.4088587e+02   5.0969521e+02   4.7783948e+02   4.5033437e+02
   5.9813047e+02   5.8331483e+02   5.2131609e+02   4.9011925e+02   4.5503118e+02
   5.4799899e+02   5.4746243e+02   5.2184175e+02   4.9078263e+02   4.5519102e+02
   5.9360402e+02   5.7785361e+02   5.2119651e+02   4.9002039e+02   4.5500736e+02
   6.7528061e+02   5.7100973e+02   5.1912980e+02   4.8758998e+02   4.5434949e+02
   6.0971550e+02   5.6532602e+02   5.1930980e+02   4.8804043e+02   4.5448392e+02
   5.8298243e+02   5.4430355e+02   5.1321258e+02   4.8270767e+02   4.5269523e+02
   6.3579486e+02   5.2175495e+02   4.9053214e+02   4.5513110e+02   3.9053344e+02
   5.6568175e+02   5.2224852e+02   4.9416998e+02   4.6454618e+02   4.4014669e+02
   5.5776743e+02   5.1725790e+02   4.8636287e+02   4.5573738e+02   4.2653845e+02
   6.6587047e+02   6.0332100e+02   5.2098486e+02   4.8964886e+02   4.5491255e+02
   6.2459471e+02   6.1786488e+02   5.2190740e+02   4.9071325e+02   4.5517325e+02
   6.4538445e+02   5.2187014e+02   4.9066556e+02   4.5516797e+02   3.9869240e+02
   6.0140801e+02   5.4769359e+02   5.1407558e+02   4.8308371e+02   4.5282675e+02
   6.1263355e+02   5.4868793e+02   5.1420755e+02   4.8300708e+02   4.5278983e+02
   6.0821737e+02   5.7180750e+02   5.2009491e+02   4.8882289e+02   4.5469873e+02
   6.0715403e+02   5.2352809e+02   4.9398720e+02   4.6131880e+02   4.3541639e+02
   5.9378563e+02   5.5729099e+02   5.1811869e+02   4.8712505e+02   4.5422219e+02
   5.3108074e+02   5.0430246e+02   4.8024794e+02   4.6584851e+02   4.4629525e+02
   5.8388863e+02   5.2308208e+02   4.9413074e+02   4.6290380e+02   4.3788628e+02
   5.4221651e+02   5.3539008e+02   5.1743735e+02   4.8834592e+02   4.5460356e+02
   5.5331042e+02   5.2440146e+02   5.0076521e+02   4.7363260e+02   4.4816153e+02
   6.4620378e+02   5.7672785e+02   5.1969604e+02   4.8822624e+02   4.5453249e+02
   5.5430039e+02   5.2495041e+02   5.0108546e+02   4.7368507e+02   4.4816734e+02
   6.1826725e+02   5.4901975e+02   5.1420379e+02   4.8289958e+02   4.5274381e+02
   5.9955106e+02   5.4018458e+02   5.1017133e+02   4.7919495e+02   4.5109711e+02
   6.1731225e+02   5.7624911e+02   5.2015902e+02   4.8882613e+02   4.5469888e+02
   5.7765824e+02   5.4558854e+02   5.1413981e+02   4.8373754e+02   4.5309618e+02
   7.0254726e+02   6.4270346e+02   5.2193129e+02   4.9073497e+02   4.5517827e+02
   6.9839288e+02   6.4415770e+02   5.2195107e+02   4.9075820e+02   4.5518370e+02
   7.2792664e+02   6.6446513e+02   5.2202856e+02   4.9084599e+02   4.5520432e+02
   5.8738512e+02   5.6868051e+02   5.2072728e+02   4.8961638e+02   4.5490771e+02
   6.4445043e+02   5.8199241e+02   5.2002589e+02   4.8858451e+02   4.5463184e+02
   6.3854374e+02   5.8026931e+02   5.1998212e+02   4.8854771e+02   4.5462188e+02
   6.1432077e+02   5.2742324e+02   4.9906501e+02   4.6711845e+02   4.4233466e+02
   5.4107793e+02   5.0974761e+02   4.7795257e+02   4.5084410e+02   4.1835382e+02
   5.9838463e+02   5.2485875e+02   4.9618043e+02   4.6450052e+02   4.3963409e+02
   5.4877438e+02   5.1357584e+02   4.8189978e+02   4.5247105e+02   4.1297449e+02
   5.7672811e+02   5.1986231e+02   4.8875266e+02   4.5582767e+02   4.2389324e+02
   6.0720980e+02   6.0574325e+02   5.2206727e+02   4.9089336e+02   4.5521530e+02
   5.5272561e+02   5.2432985e+02   5.0092219e+02   4.7391885e+02   4.4836029e+02
   5.7379350e+02   5.5804665e+02   5.1949911e+02   4.8866947e+02   4.5466525e+02
   6.3843839e+02   5.2271567e+02   4.9216727e+02   4.5761395e+02   4.2783994e+02
   5.8694362e+02   5.5536742e+02   5.1782407e+02   4.8696592e+02   4.5417678e+02
   5.2311562e+02   4.9263648e+02   4.5816832e+02   4.3551133e+02   4.3021647e+02
   6.8216620e+02   6.0725399e+02   5.2110475e+02   4.8978485e+02   4.5494692e+02
   6.1477521e+02   5.2122768e+02   4.8992352e+02   4.5498467e+02   3.9585032e+02
   5.8147548e+02   5.6322405e+02   5.2024721e+02   4.8923845e+02   4.5481261e+02
   5.4993337e+02   5.1403547e+02   4.8232043e+02   4.5249930e+02   3.9715298e+02
   6.8016470e+02   5.7937039e+02   5.1973291e+02   4.8823380e+02   4.5453419e+02
   6.7333399e+02   5.8382088e+02   5.1999266e+02   4.8852097e+02   4.5461398e+02
   5.9421260e+02   5.7855242e+02   5.2120877e+02   4.9002922e+02   4.5500946e+02
   5.6993694e+02   5.1893571e+02   4.8735890e+02   4.5429499e+02   4.0241156e+02
   6.0313110e+02   5.2397791e+02   4.9475855e+02   4.6249639e+02   4.3710174e+02
   5.9495138e+02   5.8888045e+02   5.2178508e+02   4.9060667e+02   4.5514844e+02
   5.7994340e+02   5.2164295e+02   4.9195787e+02   4.6035928e+02   4.3443051e+02
   6.4120036e+02   5.6791070e+02   5.1897531e+02   4.8748487e+02   4.5431951e+02
   6.3486673e+02   5.2174264e+02   4.9051879e+02   4.5512978e+02   3.9530624e+02
   5.7636395e+02   5.2455446e+02   4.9668066e+02   4.6635206e+02   4.4184891e+02
   6.8045886e+02   6.6754720e+02   5.2210729e+02   4.9093504e+02   4.5522497e+02
   5.8369227e+02   5.6382944e+02   5.2024117e+02   4.8921041e+02   4.5480500e+02
   7.2526690e+02   6.7940570e+02   5.2205745e+02   4.9087859e+02   4.5521190e+02
   5.2977292e+02   5.0325682e+02   4.8066526e+02   4.6778703e+02   4.4793439e+02
   5.7386465e+02   5.5545560e+02   5.1865657e+02   4.8793207e+02   4.5446333e+02
   5.2343008e+02   4.9312920e+02   4.5869746e+02   4.3243955e+02   4.2240919e+02
   6.2172000e+02   5.4310927e+02   5.1125629e+02   4.7976913e+02   4.5135683e+02
   6.5274655e+02   5.2572117e+02   4.9651752e+02   4.6333204e+02   4.3792664e+02
   6.1914920e+02   5.7456609e+02   5.1995968e+02   4.8860432e+02   4.5463873e+02
   5.4864228e+02   5.1576850e+02   4.8810479e+02   4.6257258e+02   4.3934020e+02
   6.3958740e+02   5.7943254e+02   5.1991696e+02   4.8847510e+02   4.5460194e+02
   6.5746455e+02   5.7133208e+02   5.1919629e+02   4.8767169e+02   4.5437361e+02
   5.4287905e+02   5.1641540e+02   4.9406492e+02   4.7132406e+02   4.4723859e+02
   6.0015047e+02   5.7728187e+02   5.2083702e+02   4.8962373e+02   4.5490805e+02
   5.9774755e+02   5.2460769e+02   4.9584893e+02   4.6414184e+02   4.3922271e+02
   7.6381678e+02   5.6065214e+02   5.1750412e+02   4.8588727e+02   4.5381844e+02
   6.3267293e+02   5.9299895e+02   5.2076211e+02   4.8942093e+02   4.5485444e+02
   6.1804283e+02   5.8119316e+02   5.2044298e+02   4.8911749e+02   4.5477608e+02
   6.5156401e+02   5.3255010e+02   5.0380787e+02   4.7159853e+02   4.4619104e+02
   5.4741476e+02   5.1345644e+02   4.8286126e+02   4.5534527e+02   4.2923955e+02
   6.4581489e+02   5.4344399e+02   5.1118416e+02   4.7945896e+02   4.5119274e+02
   6.1586037e+02   5.5356659e+02   5.1611837e+02   4.8487617e+02   4.5348361e+02
   6.2049588e+02   6.1067559e+02   5.2177035e+02   4.9056117e+02   4.5513723e+02
   5.2246416e+02   4.9154769e+02   4.5625496e+02   4.2936131e+02   4.2648353e+02
   6.6841029e+02   5.2202885e+02   4.9086356e+02   4.5527483e+02   4.0919407e+02
   5.4022446e+02   5.0931320e+02   4.7773967e+02   4.5134270e+02   4.2313195e+02
   5.9907341e+02   5.5573163e+02   5.1740088e+02   4.8636556e+02   4.5398634e+02
   5.4199575e+02   5.1054396e+02   4.7957817e+02   4.5351610e+02   4.2806890e+02
   5.9304016e+02   5.2597363e+02   4.9784783e+02   4.6667087e+02   4.4201580e+02
   5.2235860e+02   4.9136743e+02   4.5640121e+02   4.4559185e+02   4.4435632e+02
   5.3331623e+02   5.0479922e+02   4.7493026e+02   4.5464992e+02   4.3587653e+02
   5.7452007e+02   5.2207204e+02   4.9302487e+02   4.6221142e+02   4.3715911e+02
   5.8487819e+02   5.3919844e+02   5.1013826e+02   4.7962285e+02   4.5133246e+02
   5.8263633e+02   5.6486146e+02   5.2048893e+02   4.8944497e+02   4.5486528e+02
   6.8369225e+02   5.2250511e+02   4.9167517e+02   4.5652225e+02   4.2381221e+02
   5.7064822e+02   5.6832439e+02   5.2186106e+02   4.9072689e+02   4.5517716e+02
   5.2553322e+02   4.9619840e+02   4.6371607e+02   4.4407570e+02   4.3319126e+02
   6.2617886e+02   5.9615160e+02   5.2103491e+02   4.8973544e+02   4.5493485e+02
   5.9468239e+02   5.5244242e+02   5.1638036e+02   4.8547751e+02   4.5369894e+02
   6.2646100e+02   5.6435664e+02   5.1868732e+02   4.8726694e+02   4.5425610e+02
   6.2122626e+02   5.6289351e+02   5.1851312e+02   4.8713044e+02   4.5421583e+02
   5.8128352e+02   5.5849790e+02   5.1912699e+02   4.8823890e+02   4.5454639e+02
   5.8150441e+02   5.2471481e+02   4.9664146e+02   4.6598823e+02   4.4142356e+02
   6.5525745e+02   6.3926894e+02   5.2198347e+02   4.9079454e+02   4.5519226e+02
   6.0715202e+02   5.7954847e+02   5.2070291e+02   4.8944731e+02   4.5486261e+02
   6.5253657e+02   5.4980393e+02   5.1411948e+02   4.8251173e+02   4.5257728e+02
   5.9947812e+02   5.5667886e+02   5.1768564e+02   4.8662581e+02   4.5406764e+02
   5.9579763e+02   5.2166049e+02   4.9126179e+02   4.5818380e+02   4.3007261e+02
   6.5473756e+02   5.6612739e+02   5.1865048e+02   4.8711415e+02   4.5420788e+02
   5.2212528e+02   4.9095610e+02   4.5522995e+02   3.8343826e+02   3.8015768e+02
   5.8139548e+02   5.5122126e+02   5.1653621e+02   4.8589321e+02   4.5384331e+02
   6.1225223e+02   5.2601486e+02   4.9735742e+02   4.6523158e+02   4.4035090e+02
   5.5335548e+02   5.3256669e+02   5.0964654e+02   4.8129556e+02   4.5219956e+02
   6.0862678e+02   5.9689511e+02   5.2161033e+02   4.9039988e+02   4.5509883e+02
   5.4936042e+02   5.3703120e+02   5.1479298e+02   4.8592525e+02   4.5389575e+02
   5.7057728e+02   5.3733737e+02   5.0972801e+02   4.7975564e+02   4.5142416e+02
   6.3055384e+02   6.0920305e+02   5.2150563e+02   4.9025927e+02   4.5506457e+02
   6.4487579e+02   5.5765305e+02   5.1695778e+02   4.8544500e+02   4.5367297e+02
   6.0143930e+02   5.2865945e+02   5.0074079e+02   4.6936655e+02   4.4447652e+02
   6.4211948e+02   5.8903878e+02   5.2043667e+02   4.8904280e+02   4.5475537e+02
   5.5469137e+02   5.1886133e+02   4.9123056e+02   4.6378962e+02   4.3993749e+02
   5.9978088e+02   5.4034521e+02   5.1025914e+02   4.7927438e+02   4.5113653e+02
   5.3700574e+02   5.0715444e+02   4.7516584e+02   4.4912525e+02   4.1764124e+02
   6.3909056e+02   6.3061510e+02   5.2199081e+02   4.9080431e+02   4.5519454e+02
   6.1361275e+02   5.7893737e+02   5.2046273e+02   4.8916552e+02   4.5478906e+02
   6.2790238e+02   5.5678144e+02   5.1689417e+02   4.8548190e+02   4.5368790e+02
   5.6805234e+02   5.1891924e+02   4.8756132e+02   4.5493311e+02   4.2008698e+02
   5.3229311e+02   5.0349166e+02   4.7121211e+02   4.4629286e+02   4.1754628e+02
   6.5505113e+02   5.5611883e+02   5.1642892e+02   4.8487506e+02   4.5347509e+02
   6.7297536e+02   6.4876492e+02   5.2201547e+02   4.9083057e+02   4.5520064e+02
   6.2398032e+02   5.2810839e+02   4.9964100e+02   4.6738742e+02   4.4255260e+02
   6.7224233e+02   5.2905486e+02   5.0041939e+02   4.6779155e+02   4.4289086e+02
   6.1064717e+02   6.0925272e+02   5.2207678e+02   4.9090334e+02   4.5521767e+02
   6.4252352e+02   6.0506012e+02   5.2119978e+02   4.8990541e+02   4.5497724e+02
   5.8802820e+02   5.7196057e+02   5.2102729e+02   4.8989160e+02   4.5497619e+02
   6.4535550e+02   5.9654361e+02   5.2079029e+02   4.8943731e+02   4.5485850e+02
   5.8760667e+02   5.5558330e+02   5.1786796e+02   4.8699723e+02   4.5418603e+02
   5.9322128e+02   5.3209309e+02   5.0441866e+02   4.7358971e+02   4.4777447e+02
   5.5798457e+02   5.5293900e+02   5.2026772e+02   4.8956368e+02   4.5490039e+02
