# Supplementary material for: Rethinking Colour Constancy
Source: PLoS One. 2015 Sep 10;10(9):e0135029. doi: 10.1371/journal.pone.0135029 (PMC4565710; doi:10.1371/journal.pone.0135029)
Supplement: S1 Dataset — (ZIP) [file pone.0135029.s002.zip › 5-TransitionMetamerReflectanceData/BtoN_Grey/targetXYZ.txt]

   6.8497408e+01   7.2494514e+01   3.6317676e+01
   6.2694776e+01   7.0169588e+01   3.6302879e+01
   6.3675303e+01   6.9507837e+01   3.6290787e+01
   7.1055047e+01   7.1578141e+01   3.8695108e+01
   2.6101571e+01   4.8287440e+01   3.6103344e+01
   2.4463167e+01   4.5966404e+01   3.6085088e+01
   3.9037195e+01   4.4553518e+01   3.6002470e+01
   2.8013156e+01   2.4247852e+01   3.6273261e+01
   5.2620378e+01   6.5176132e+01   3.6249521e+01
   6.8549279e+01   7.0526425e+01   3.6297602e+01
   7.5181843e+00   1.4011691e+01   4.0518740e+01
   6.4888765e+01   7.1152743e+01   3.6304800e+01
   6.1721374e+01   5.2168759e+01   3.6656356e+01
   2.4959616e+01   3.1012331e+01   3.5632482e+01
   2.4913524e+01   4.1267241e+01   3.6022736e+01
   6.4580106e+01   5.5263952e+01   3.9530111e+01
   1.6946449e+01   2.5165983e+01   3.5546549e+01
   6.7385280e+01   7.1407380e+01   3.6309015e+01
   2.0208350e+01   1.9505522e+01   3.8128013e+01
   5.6253934e+01   6.4594023e+01   3.6248501e+01
   1.0701145e+01   1.7030976e+01   3.6229320e+01
   7.2583100e+00   1.4114347e+01   3.9418016e+01
   1.8299137e+01   1.9643231e+01   3.6538123e+01
   7.0730853e+01   7.3291247e+01   3.6327073e+01
   7.0528265e+01   7.0522189e+01   3.7391076e+01
   7.0633816e+01   7.3260935e+01   3.6326189e+01
   7.0143625e+00   1.6356408e+01   3.5946674e+01
   2.7033706e+01   2.2526036e+01   3.8192589e+01
   6.5847684e+01   7.1228591e+01   3.6305629e+01
   2.1150086e+01   1.9322973e+01   4.0506227e+01
   7.0507767e+01   7.2705774e+01   3.6313184e+01
   7.8572690e+00   1.9531150e+01   3.5601336e+01
   2.2092448e+01   4.2993025e+01   3.6056683e+01
   7.0451576e+01   7.3197835e+01   3.6325161e+01
   7.0774203e+01   7.1687148e+01   3.7183855e+01
   7.1055567e+01   7.3200448e+01   3.6965749e+01
   6.9344450e+01   7.2684559e+01   3.6318089e+01
   1.4824682e+01   1.6904130e+01   3.9525212e+01
   5.4578588e+01   5.9497744e+01   3.6211492e+01
   6.9929618e+01   6.8470071e+01   3.7401972e+01
   2.9584397e+01   4.5322974e+01   3.6072950e+01
   7.0936019e+01   7.3264101e+01   3.6341630e+01
   5.4081867e+01   6.6090670e+01   3.6257944e+01
   7.0447270e+01   7.3202899e+01   3.6324164e+01
   3.9062806e+01   2.8742556e+01   4.0020686e+01
   6.5096051e+01   5.9761113e+01   3.5742078e+01
   6.3574040e+01   7.0345292e+01   3.6301023e+01
   3.7910631e+01   3.0059830e+01   3.6112135e+01
   4.1398221e+01   3.0219820e+01   4.0376438e+01
   1.2728277e+01   1.8650321e+01   3.5871012e+01
   5.0775356e+01   3.7599689e+01   4.0747830e+01
   7.0662811e+01   7.1647361e+01   3.6683189e+01
   6.6875867e+01   7.1539316e+01   3.6308122e+01
   6.9606733e+01   7.1123060e+01   3.6256548e+01
   7.0097791e+01   7.3036759e+01   3.6325212e+01
   4.5230684e+01   6.2164264e+01   3.6221582e+01
   4.0995045e+01   5.9782765e+01   3.6197044e+01
   6.0614142e+01   6.9447488e+01   3.6292481e+01
   6.5726476e+01   6.0876002e+01   3.5743648e+01
   6.0644053e+01   4.8986625e+01   4.0051850e+01
   6.5924698e+01   5.7041171e+01   4.1072412e+01
   6.2759301e+01   6.1914394e+01   3.6104255e+01
   3.6183031e+01   3.1905329e+01   3.5634165e+01
   7.0773355e+01   7.3311747e+01   3.6326512e+01
   6.9980003e+01   7.0938862e+01   3.6173205e+01
   7.6354571e+00   1.4116821e+01   4.0060675e+01
   6.9370956e+01   6.9822536e+01   3.6143091e+01
   7.0799690e+01   7.3325304e+01   3.6325798e+01
   1.8050692e+01   3.9057689e+01   3.6005448e+01
   2.6405678e+01   2.5148232e+01   3.5727944e+01
   2.0568237e+01   3.4821072e+01   3.5876270e+01
   3.6589038e+01   2.7511624e+01   3.8781890e+01
   7.0195361e+01   7.1234246e+01   3.6140982e+01
   7.1070685e+01   7.3140371e+01   3.7098522e+01
   5.3765621e+01   5.6835891e+01   3.6174698e+01
   2.9685269e+01   4.5260435e+01   3.6071938e+01
   3.7373686e+01   4.1641437e+01   3.5917927e+01
   3.3961098e+01   4.1530236e+01   3.5964337e+01
   6.8946306e+01   7.2667913e+01   3.6318166e+01
   3.6119280e+01   4.5856365e+01   3.6063969e+01
   4.5026016e+01   4.9963103e+01   3.6095165e+01
   7.0094508e+01   7.1113884e+01   3.6165387e+01
   1.8507864e+01   1.8504683e+01   3.9075091e+01
   6.2776537e+01   6.3962545e+01   3.6224596e+01
   6.5271902e+01   6.8507940e+01   3.6287484e+01
   7.0941758e+01   7.3314945e+01   3.6320092e+01
   5.7360462e+01   4.5315989e+01   3.8424068e+01
   6.0074453e+01   6.5969042e+01   3.6267192e+01
   1.5601100e+01   3.2540527e+01   3.5846828e+01
   7.1120506e+01   7.3288979e+01   3.7180040e+01
   6.9805470e+01   7.2937614e+01   3.6323538e+01
   1.6045633e+01   2.9285717e+01   3.5695633e+01
   6.9228443e+01   7.2649821e+01   3.6323013e+01
   6.8230468e+01   7.2307526e+01   3.6319839e+01
   3.6919513e+01   5.2304680e+01   3.6138411e+01
   2.4593135e+01   2.6477072e+01   3.5599088e+01
   7.0686778e+01   7.2608260e+01   3.6255311e+01
   6.8800857e+01   7.2580358e+01   3.6320709e+01
   6.8969172e+01   6.6625991e+01   3.6377596e+01
   6.5663656e+01   7.0764456e+01   3.6302422e+01
   4.3063732e+01   6.1064299e+01   3.6205869e+01
   2.3102463e+01   4.1794359e+01   3.6039260e+01
   2.8867792e+01   2.5292911e+01   3.5965944e+01
   6.5657795e+01   6.8757663e+01   3.6289966e+01
   5.9234645e+01   4.7815829e+01   3.8142979e+01
   1.9100953e+01   1.8623838e+01   3.9630616e+01
   6.1727055e+01   6.9750363e+01   3.6301065e+01
   4.6636106e+01   5.9680625e+01   3.6200214e+01
   5.8507676e+01   4.6113877e+01   4.0157259e+01
   5.5177777e+01   6.5078631e+01   3.6248728e+01
   1.0474334e+01   2.3785450e+01   3.5545450e+01
   5.6998188e+01   6.0643393e+01   3.6220078e+01
   6.3581637e+01   6.6663172e+01   3.6272099e+01
   5.6454162e+01   6.4549197e+01   3.6249532e+01
   6.9384900e+01   6.5008300e+01   4.0390702e+01
   3.2227579e+01   2.6933332e+01   3.6016764e+01
   7.1079690e+01   7.3230935e+01   3.7046904e+01
   1.4495210e+01   1.6622913e+01   4.0357336e+01
   7.0064996e+00   1.4414488e+01   3.8100804e+01
   9.3222824e+00   1.4647412e+01   4.0510450e+01
   4.5019645e+01   3.7896536e+01   3.5640585e+01
   6.5940385e+01   7.1529771e+01   3.6310220e+01
   1.5609117e+01   1.9152102e+01   3.6104304e+01
   5.4031316e+01   6.4340546e+01   3.6241921e+01
   9.9061284e+00   2.5053868e+01   3.5585709e+01
   3.1636780e+01   5.1385053e+01   3.6132700e+01
   1.5178525e+01   1.6877349e+01   4.0447607e+01
   6.9940270e+01   7.0341603e+01   3.6052251e+01
   3.1184662e+01   5.2380457e+01   3.6138610e+01
   6.2540363e+01   5.1581723e+01   4.0516383e+01
   3.6818835e+01   5.1123496e+01   3.6126860e+01
   6.5257179e+01   6.3983655e+01   3.6047892e+01
   5.0122368e+01   3.7465666e+01   3.9051900e+01
   6.9235355e+01   6.4128877e+01   4.1267699e+01
   9.2612797e+00   2.3399470e+01   3.5543335e+01
   3.8142557e+01   4.6536444e+01   3.6066809e+01
   6.0878524e+01   6.9327738e+01   3.6293667e+01
   4.5023760e+01   3.4834421e+01   3.6220527e+01
   6.6004723e+01   6.6731954e+01   3.6218336e+01
   7.0128996e+01   7.2759228e+01   3.6323812e+01
   2.5220234e+01   2.3776914e+01   3.5884764e+01
   3.6026017e+01   3.1264707e+01   3.5664350e+01
   7.0990844e+01   7.3363142e+01   3.6488978e+01
   2.0590039e+01   3.7392304e+01   3.5957452e+01
   1.8071673e+01   1.8048165e+01   4.0423735e+01
   5.8587280e+01   6.4458817e+01   3.6254329e+01
   7.4266230e+00   1.3983250e+01   4.0527948e+01
   3.8308942e+01   2.8300169e+01   3.9844088e+01
   7.0569075e+01   7.3283917e+01   3.6316579e+01
   6.7386752e+01   6.4397901e+01   3.5782263e+01
   6.2767100e+01   6.0426091e+01   3.5978419e+01
   9.8137223e+00   1.8087221e+01   3.5751726e+01
   6.0681505e+01   6.9454061e+01   3.6293821e+01
   6.5415029e+01   5.6303331e+01   4.0589483e+01
   6.7114924e+01   6.7194052e+01   3.6150976e+01
   1.4377472e+01   1.6970495e+01   3.8610486e+01
   5.8938098e+01   6.1326197e+01   3.6217140e+01
   6.7244420e+01   6.1284851e+01   3.7678283e+01
   5.6278797e+01   4.3392927e+01   4.0262184e+01
   3.6239472e+01   5.2720944e+01   3.6142332e+01
   6.2198105e+01   6.9674053e+01   3.6289337e+01
   2.8242561e+01   3.5878641e+01   3.5818982e+01
   8.0113763e+00   1.4180328e+01   4.0527229e+01
   2.1742697e+01   4.1667110e+01   3.6041459e+01
   2.0932948e+01   4.0710132e+01   3.6029094e+01
   6.5146269e+01   5.5660959e+01   4.1007498e+01
   7.0332421e+01   7.1569773e+01   3.6156973e+01
   6.9374219e+01   7.2824330e+01   3.6319476e+01
   7.0726687e+01   7.2069788e+01   3.6517265e+01
   4.5873467e+01   4.8082935e+01   3.6020277e+01
   4.0546721e+01   5.2430682e+01   3.6146689e+01
   7.0089724e+01   7.1492017e+01   3.6234684e+01
   7.0877259e+01   7.2544460e+01   3.6754854e+01
   4.2285615e+01   5.8538295e+01   3.6189197e+01
   7.0443994e+01   7.3185519e+01   3.6326215e+01
   6.7518343e+01   7.1812928e+01   3.6312114e+01
   6.4947542e+01   7.0957465e+01   3.6310822e+01
   4.3452257e+01   4.4178699e+01   3.5901611e+01
   3.2530628e+01   4.6118100e+01   3.6075967e+01
   2.8558670e+01   2.3184211e+01   3.8464511e+01
   5.0937738e+01   6.0777590e+01   3.6217709e+01
   5.7211292e+01   6.7942662e+01   3.6279898e+01
   6.5410007e+01   6.7128248e+01   3.6265155e+01
   5.4534706e+01   6.1511684e+01   3.6228563e+01
   7.1332323e+01   7.0826977e+01   4.0913337e+01
   7.0536325e+01   7.3222524e+01   3.6326007e+01
   6.9960587e+01   6.7879124e+01   3.8396876e+01
   4.5036366e+01   5.4606296e+01   3.6166212e+01
   6.4372448e+01   7.0849017e+01   3.6308227e+01
   3.6685174e+01   4.7175979e+01   3.6087279e+01
   6.9328938e+01   7.2476701e+01   3.6319631e+01
   1.8976710e+01   3.6485577e+01   3.5945502e+01
   5.1386600e+01   5.5075972e+01   3.6157798e+01
   4.1088079e+01   5.1893577e+01   3.6140183e+01
   5.9865915e+01   4.8065181e+01   3.9643847e+01
   5.8030065e+01   6.6056946e+01   3.6260471e+01
   4.6507360e+01   6.2244044e+01   3.6222330e+01
   4.4979046e+01   6.1076459e+01   3.6211199e+01
   5.0181364e+01   6.4185542e+01   3.6241127e+01
   4.0207681e+01   4.4963471e+01   3.5999472e+01
   7.0538916e+01   7.0218898e+01   3.7834609e+01
   3.3173052e+01   2.5843711e+01   3.7849873e+01
   4.0490447e+01   5.9377486e+01   3.6195080e+01
   7.0205255e+01   7.3115909e+01   3.6323458e+01
   6.9620241e+00   1.4424419e+01   3.8033967e+01
   6.9148787e+01   7.2757720e+01   3.6315804e+01
   5.2824812e+01   5.4818451e+01   3.6130209e+01
   7.0554774e+01   7.2307137e+01   3.6245028e+01
   4.3071009e+01   6.0403851e+01   3.6207076e+01
   5.3053781e+01   6.5991946e+01   3.6258397e+01
   5.0694424e+01   4.3294998e+01   3.5614949e+01
   6.9245089e+01   6.9814074e+01   3.6164694e+01
   6.2366686e+01   7.0152524e+01   3.6298370e+01
   6.2044560e+01   5.8626147e+01   3.5886298e+01
   4.7277591e+01   5.4741308e+01   3.6166699e+01
   7.0109015e+01   7.2874730e+01   3.6323253e+01
   6.0758808e+01   6.8421101e+01   3.6279426e+01
   3.6595941e+01   5.4131184e+01   3.6153943e+01
   6.7827651e+01   7.2001120e+01   3.6310977e+01
   4.1975659e+01   3.3258926e+01   3.5904999e+01
   5.5490934e+01   6.4965813e+01   3.6251605e+01
   5.3310589e+01   5.9097638e+01   3.6208341e+01
   7.0903895e+01   7.0400579e+01   3.9380071e+01
   6.9612915e+01   7.0304255e+01   3.6162268e+01
   5.7910725e+01   6.7556787e+01   3.6268954e+01
   7.0471698e+00   1.4203959e+01   3.8833115e+01
   7.1080369e+01   7.3319784e+01   3.6958056e+01
   1.9784338e+01   2.0892197e+01   3.6091066e+01
   4.2106486e+01   5.7137600e+01   3.6178464e+01
   2.9264948e+01   2.6750750e+01   3.5710521e+01
   7.0958899e+01   7.3372735e+01   3.6327971e+01
   3.9099487e+01   4.9630249e+01   3.6116265e+01
   3.4880253e+01   4.8769609e+01   3.6105841e+01
   6.4123661e+01   5.4302856e+01   3.9992899e+01
   2.5465072e+01   4.0145904e+01   3.5993776e+01
   4.3617672e+01   3.2186323e+01   3.8891489e+01
   4.7766265e+01   6.0789067e+01   3.6205692e+01
   5.8242084e+01   4.7738325e+01   3.6332574e+01
   6.5432691e+01   6.7281060e+01   3.6268590e+01
   1.9349628e+01   1.9466097e+01   3.7376870e+01
   5.6307466e+01   4.7067059e+01   3.5770165e+01
   7.1457506e+01   7.1987777e+01   4.0168907e+01
   1.5025417e+01   2.0091786e+01   3.5748878e+01
   8.8399217e+00   1.6509177e+01   3.6140809e+01
   7.0587367e+01   7.1648912e+01   3.6460197e+01
   6.8032499e+01   6.5682171e+01   3.5820068e+01
   6.8578075e+01   6.4517195e+01   3.7571042e+01
   4.4263881e+01   6.0644822e+01   3.6207637e+01
   6.6086557e+01   6.9075445e+01   3.6292915e+01
   6.6837770e+01   7.1864408e+01   3.6313855e+01
   4.4946189e+01   4.5933926e+01   3.5948759e+01
   2.7447382e+01   3.1298270e+01   3.5604215e+01
   6.6862576e+01   6.5629138e+01   3.6026207e+01
   6.9655560e+00   1.4563022e+01   3.7677075e+01
   1.7366256e+01   3.7910018e+01   3.5986411e+01
   3.0229416e+01   2.5018819e+01   3.6587112e+01
   3.4587983e+01   5.3612987e+01   3.6149451e+01
   6.9729494e+01   6.8759327e+01   3.6440265e+01
   5.4871609e+01   4.2703162e+01   3.7790995e+01
   3.9244955e+01   3.9164950e+01   3.5746618e+01
   7.7541711e+00   1.4468826e+01   3.8709687e+01
   5.1670922e+01   6.4776184e+01   3.6246452e+01
   7.0951380e+01   7.3178895e+01   3.6479335e+01
   7.0960268e+01   7.3369402e+01   3.6337741e+01
   2.7950903e+01   4.3703202e+01   3.6053973e+01
   6.3232307e+01   5.7051898e+01   3.5697941e+01
   1.1161182e+01   2.4043289e+01   3.5546870e+01
   3.4527752e+01   4.2556113e+01   3.5990879e+01
   4.9791662e+01   6.4436358e+01   3.6243176e+01
   5.2166044e+01   6.5798992e+01   3.6253840e+01
   4.2582358e+01   5.1583676e+01   3.6136362e+01
   2.9384745e+01   2.3099419e+01   4.0597486e+01
   6.1130603e+01   6.9641699e+01   3.6295021e+01
   7.0955641e+01   7.3373930e+01   3.6327586e+01
   5.7096005e+01   6.3479775e+01   3.6246067e+01
   2.1391544e+01   1.9808953e+01   3.8736214e+01
   1.3194091e+01   1.6492181e+01   3.8668746e+01
   6.9268278e+01   6.8548474e+01   3.5947085e+01
   6.7836746e+01   6.5416116e+01   3.5823487e+01
   4.9838198e+01   6.4626633e+01   3.6243633e+01
   6.7803504e+01   6.0831079e+01   4.1074373e+01
   6.2955108e+01   6.9141933e+01   3.6287095e+01
   3.7633511e+01   3.1972415e+01   3.5683647e+01
   6.8725956e+01   7.2440982e+01   3.6321200e+01
   2.5842746e+01   2.1420171e+01   4.0358859e+01
   6.9416791e+01   6.9319075e+01   3.6042147e+01
   6.3853400e+01   7.0753763e+01   3.6301318e+01
   6.3287760e+01   6.8074781e+01   3.6284829e+01
   1.1541441e+01   1.6809790e+01   3.6717359e+01
   6.9782909e+01   7.0728617e+01   3.6188651e+01
   6.1275065e+01   5.1471104e+01   3.6709576e+01
   5.1711636e+01   3.9460749e+01   3.7742236e+01
   7.2978138e+00   1.5092182e+01   3.6932088e+01
   6.5040909e+01   7.1212177e+01   3.6304942e+01
   4.1897557e+01   4.5393602e+01   3.5990875e+01
   6.9657440e+01   7.2934036e+01   3.6318881e+01
   4.9067313e+01   6.3746107e+01   3.6238246e+01
   6.4783252e+01   5.5812483e+01   3.9072648e+01
   9.9429973e+00   2.5188367e+01   3.5590395e+01
   7.1414040e+01   7.1251673e+01   4.0798121e+01
   4.2395562e+01   3.2825138e+01   3.6244960e+01
   5.9949289e+01   4.8815152e+01   3.8053107e+01
   7.1150781e+01   7.3250890e+01   3.7363462e+01
   8.6165183e+00   2.0677088e+01   3.5572668e+01
   4.6117084e+01   4.8180840e+01   3.6019416e+01
   1.9846764e+01   3.4108261e+01   3.5857666e+01
   2.6890905e+01   4.8492673e+01   3.6107638e+01
   5.7496522e+01   5.5495460e+01   3.6000523e+01
   1.7477095e+01   3.1157036e+01   3.5762894e+01
   1.4157734e+01   1.7811490e+01   3.6715036e+01
   3.6605257e+01   4.8304552e+01   3.6104843e+01
   1.9596387e+01   1.8946766e+01   3.9129640e+01
   7.0757215e+01   7.3304995e+01   3.6326557e+01
   3.4367823e+01   4.4973733e+01   3.6057010e+01
   4.2513124e+01   6.0725365e+01   3.6203986e+01
   1.6806945e+01   1.7829669e+01   3.8980106e+01
   6.5676065e+01   5.8246831e+01   3.7424402e+01
   6.5014568e+01   5.6605945e+01   3.8226572e+01
   6.5139339e+01   7.0197739e+01   3.6297531e+01
   4.7362732e+01   5.7777610e+01   3.6192798e+01
   4.9071437e+01   5.3022113e+01   3.6131018e+01
   6.4610167e+01   5.6153405e+01   3.7704944e+01
   1.9020050e+01   4.0311150e+01   3.6023724e+01
   6.5850368e+01   7.1507000e+01   3.6309549e+01
   7.3981029e+00   1.3975087e+01   4.0528013e+01
   1.1505766e+01   1.9559460e+01   3.5664167e+01
   6.2808925e+01   5.6309310e+01   3.5707889e+01
   6.9945606e+01   7.3023286e+01   3.6322568e+01
   3.9359247e+01   5.1854498e+01   3.6139650e+01
   4.8614406e+01   3.6131032e+01   3.9031606e+01
   6.7000950e+01   6.7006445e+01   3.6145130e+01
   7.1421965e+01   7.1280910e+01   4.0802239e+01
   6.6165383e+01   7.1468165e+01   3.6313517e+01
   2.2836076e+01   4.4667370e+01   3.6072285e+01
   6.8943897e+01   7.2618141e+01   3.6322839e+01
   1.5221221e+01   1.8396913e+01   3.6537305e+01
   5.1480589e+01   6.5467761e+01   3.6250895e+01
   2.7332449e+01   4.9597357e+01   3.6105138e+01
   6.4771154e+01   7.0899713e+01   3.6309840e+01
   6.8971835e+01   7.1251707e+01   3.6308544e+01
   4.0909615e+01   5.7911961e+01   3.6184973e+01
   4.0617136e+01   5.9506842e+01   3.6195828e+01
   2.2618605e+01   4.0326081e+01   3.6014561e+01
   2.8851198e+01   3.2992871e+01   3.5660416e+01
   6.6222473e+01   7.0753512e+01   3.6302736e+01
   4.8616098e+01   4.6171580e+01   3.5836334e+01
   4.2092054e+01   5.0302872e+01   3.6120255e+01
   5.3869455e+01   6.2685238e+01   3.6234976e+01
   3.5289654e+01   5.6053981e+01   3.6160787e+01
   4.8650267e+01   5.6266982e+01   3.6180892e+01
   5.3842629e+01   6.6590631e+01   3.6258482e+01
   7.0457077e+00   1.4247615e+01   3.8664242e+01
   7.1274381e+01   7.3032561e+01   3.8175948e+01
   7.0894731e+01   7.3269437e+01   3.6325013e+01
   7.0198859e+01   7.3101637e+01   3.6324384e+01
   6.5401402e+01   6.1868626e+01   3.5808240e+01
   6.9255097e+01   7.0539280e+01   3.6238247e+01
   6.5207571e+01   6.2598463e+01   3.5919069e+01
   6.8743406e+01   7.2289380e+01   3.6317632e+01
   4.0482032e+01   3.4686812e+01   3.5634977e+01
   7.0494446e+01   7.3233836e+01   3.6321314e+01
   6.5152954e+01   7.1203988e+01   3.6309026e+01
   1.3524309e+01   2.4114244e+01   3.5542541e+01
   5.3161288e+01   6.3887666e+01   3.6236999e+01
   5.4960184e+01   5.6000958e+01   3.6126265e+01
   5.5031582e+01   6.6286562e+01   3.6258243e+01
   6.8346258e+01   7.2284001e+01   3.6317609e+01
   4.6244716e+01   3.3851449e+01   4.0182041e+01
   3.7823691e+01   4.8105369e+01   3.6098178e+01
   5.6100867e+01   6.3695678e+01   3.6244349e+01
   5.8184626e+01   6.8442900e+01   3.6284370e+01
   3.0240424e+01   2.4538529e+01   3.7243789e+01
   6.0276206e+01   6.9040262e+01   3.6288198e+01
   5.6306920e+01   6.6934598e+01   3.6264458e+01
   1.7520095e+01   1.7812451e+01   4.0488077e+01
   4.9640561e+01   6.4595185e+01   3.6240880e+01
   2.8208169e+01   2.2703270e+01   3.9581951e+01
   6.4661558e+01   5.4823607e+01   4.1001565e+01
   3.8555233e+01   2.8879399e+01   3.8361208e+01
   5.1775183e+01   4.2294567e+01   3.5756816e+01
   7.0781920e+01   7.3007409e+01   3.6311129e+01
   5.8527956e+01   6.1359868e+01   3.6220656e+01
   2.8037596e+01   4.1620420e+01   3.6010998e+01
   1.1768582e+01   1.9115096e+01   3.5711127e+01
   5.0266071e+01   6.0225376e+01   3.6212836e+01
   3.4585798e+01   2.8690321e+01   3.5860172e+01
   6.9973155e+01   6.8475847e+01   3.7578095e+01
   7.1067992e+01   7.2806037e+01   3.7422639e+01
   7.0824441e+01   6.9080811e+01   4.0757882e+01
   9.8875722e+00   1.8552324e+01   3.5695557e+01
   6.9626739e+01   7.0079472e+01   3.6122332e+01
   7.2920382e+00   1.6853736e+01   3.5823113e+01
   6.1264308e+01   6.6854397e+01   3.6274640e+01
   4.8601484e+01   5.4063895e+01   3.6156703e+01
   6.2601704e+01   7.0254099e+01   3.6298059e+01
   3.9722816e+01   5.4575187e+01   3.6155620e+01
   2.2305429e+01   4.3951723e+01   3.6066017e+01
   1.3615608e+01   3.1177637e+01   3.5813344e+01
   7.1155763e+01   7.1971162e+01   3.8741603e+01
   1.1905903e+01   1.7614106e+01   3.6155484e+01
   6.6004162e+01   6.9465918e+01   3.6296355e+01
   5.1172500e+01   4.0028971e+01   3.6275139e+01
   5.0605517e+01   5.4544147e+01   3.6152475e+01
   4.6689530e+01   5.1072753e+01   3.6106418e+01
   2.9595559e+01   3.1458451e+01   3.5578714e+01
   4.2000281e+01   6.0192780e+01   3.6202718e+01
   6.2511053e+01   5.8924965e+01   3.5863397e+01
   3.8220475e+01   5.8032614e+01   3.6181355e+01
   4.5439349e+01   4.9970874e+01   3.6090839e+01
   7.0905450e+01   7.3297427e+01   3.6326425e+01
   6.9360027e+01   7.2728300e+01   3.6322738e+01
   5.0709747e+01   6.3493139e+01   3.6231075e+01
   6.9692643e+01   6.5653868e+01   4.0712992e+01
   1.3205182e+01   2.2343093e+01   3.5574811e+01
   6.7328627e+01   7.2078953e+01   3.6311893e+01
   6.9952268e+01   7.1061689e+01   3.6201859e+01
   7.0189257e+01   6.9830517e+01   3.6779515e+01
   3.1427071e+01   3.8835266e+01   3.5897553e+01
   5.0148922e+01   6.4838868e+01   3.6243878e+01
   2.2361530e+01   3.7850946e+01   3.5956676e+01
   4.4866579e+01   6.0473367e+01   3.6205866e+01
   3.4528530e+01   2.6048318e+01   3.9694719e+01
   3.2868948e+01   2.5090421e+01   3.9813357e+01
   7.7564455e+00   1.5422300e+01   3.6722611e+01
   6.8894642e+01   7.0715982e+01   3.6291780e+01
   5.9505544e+01   6.8807062e+01   3.6289516e+01
   5.1110332e+01   5.8011716e+01   3.6198537e+01
   6.6837792e+01   7.1795044e+01   3.6315943e+01
   5.7632806e+01   6.8002398e+01   3.6277503e+01
   6.8689887e+01   7.2421961e+01   3.6315375e+01
   3.8680345e+01   5.1157783e+01   3.6132964e+01
   5.9180178e+01   5.0276918e+01   3.5823499e+01
   7.0954574e+01   7.3354124e+01   3.6330448e+01
   6.0619297e+01   6.1169802e+01   3.6176160e+01
   4.5661254e+01   4.8073250e+01   3.6023954e+01
   6.9210185e+00   1.4595118e+01   3.7573677e+01
   6.7648245e+01   6.9425020e+01   3.6284826e+01
   7.1014262e+01   7.2962983e+01   3.7001882e+01
   4.6265310e+01   4.7057332e+01   3.5968213e+01
   6.4251567e+01   7.0504192e+01   3.6295459e+01
   2.2055259e+01   2.0615362e+01   3.7344881e+01
   3.8102879e+01   4.6397641e+01   3.6063816e+01
   6.6982754e+01   7.1728101e+01   3.6314082e+01
   5.8594872e+01   4.6992064e+01   3.8115301e+01
   1.3061993e+01   3.1376507e+01   3.5824586e+01
   1.2281774e+01   1.9494892e+01   3.5692173e+01
   7.0022198e+01   7.3083397e+01   3.6316345e+01
   5.5011503e+01   4.3006407e+01   3.7489193e+01
   7.0882510e+01   7.3366824e+01   3.6323407e+01
   2.1082199e+01   3.1116987e+01   3.5703228e+01
   3.4640354e+01   5.5539283e+01   3.6160308e+01
   4.8682281e+01   5.6642498e+01   3.6184506e+01
   7.0997349e+01   7.3224412e+01   3.6659729e+01
   7.0947708e+00   1.4552290e+01   3.7796562e+01
   1.1208295e+01   2.0884105e+01   3.5597781e+01
   4.2988189e+01   5.5596656e+01   3.6171906e+01
   7.0806198e+01   7.3324005e+01   3.6326488e+01
   3.7334407e+01   2.7595707e+01   4.0275580e+01
   1.7048995e+01   3.7705729e+01   3.5981522e+01
   5.7179185e+01   6.8060124e+01   3.6272210e+01
   6.2543044e+01   7.0155768e+01   3.6301119e+01
   5.9845817e+01   5.0146911e+01   3.6137676e+01
   3.3360738e+01   4.8257096e+01   3.6100824e+01
   3.9131362e+01   5.7787709e+01   3.6183612e+01
   7.0516720e+01   7.2500453e+01   3.6292145e+01
   6.8900067e+00   1.4519879e+01   3.7739906e+01
   5.0828312e+01   6.5186483e+01   3.6244880e+01
   5.4061605e+01   4.2889438e+01   3.6312815e+01
   2.8185616e+01   4.6244944e+01   3.6087137e+01
   7.1427354e+01   7.2433549e+01   3.9536149e+01
   4.2956490e+01   3.5479055e+01   3.5694882e+01
   7.0945737e+00   1.5322503e+01   3.6587439e+01
   1.6044661e+01   3.6242346e+01   3.5952929e+01
   1.5482021e+01   3.5257941e+01   3.5932468e+01
   6.8310361e+01   7.2446099e+01   3.6314299e+01
   2.4871062e+01   4.7074699e+01   3.6092900e+01
   2.4701660e+01   3.3560952e+01   3.5760583e+01
   6.5091671e+01   5.9409812e+01   3.5811127e+01
   5.3055103e+01   6.1284310e+01   3.6224157e+01
   6.9399692e+01   7.2332059e+01   3.6318503e+01
   7.9037165e+00   1.8924965e+01   3.5626018e+01
   2.0326806e+01   3.3262470e+01   3.5816207e+01
   6.1116476e+01   6.9294192e+01   3.6286238e+01
   2.2199209e+01   4.4303601e+01   3.6064260e+01
   6.2010923e+01   6.9097771e+01   3.6284908e+01
   7.0950665e+00   1.6602335e+01   3.5874820e+01
   7.3893013e+00   1.3975244e+01   4.0488860e+01
   6.3254970e+01   7.0506569e+01   3.6300882e+01
   2.7918583e+01   4.9252153e+01   3.6114035e+01
   7.5111855e+00   1.5319868e+01   3.6743083e+01
   1.6505138e+01   2.1050844e+01   3.5703260e+01
   5.9861276e+01   6.0833273e+01   3.6186625e+01
   5.0804158e+01   6.2684941e+01   3.6223322e+01
   1.6937729e+01   2.0119115e+01   3.5929973e+01
   1.1253884e+01   2.2875317e+01   3.5543798e+01
   4.2865126e+01   4.9538978e+01   3.6101781e+01
   4.6392959e+01   6.2878910e+01   3.6227248e+01
   2.1074739e+01   3.8017411e+01   3.5970302e+01
   3.5636911e+01   4.5311704e+01   3.6054490e+01
   3.7428743e+01   4.4876404e+01   3.6034458e+01
   7.6521661e+00   1.5063362e+01   4.0611060e+01
   5.3258799e+01   6.4764075e+01   4.0387140e+01
   7.3201519e+00   1.3989555e+01   4.0520549e+01
   7.4728637e+00   1.5086300e+01   4.0168424e+01
   1.8904663e+01   2.7957962e+01   4.0714777e+01
   1.1695789e+01   1.8439540e+01   4.0564735e+01
   4.7811849e+01   6.1418363e+01   4.0816681e+01
   3.1156231e+01   2.4144723e+01   4.0623253e+01
   7.0982820e+01   6.9584073e+01   4.1171848e+01
   2.6404750e+01   2.1823842e+01   4.0599992e+01
   2.6009056e+01   2.2661911e+01   4.0610297e+01
   6.3179037e+01   7.0440678e+01   3.6853358e+01
   5.3100355e+01   6.3562084e+01   4.0980556e+01
   5.9683627e+01   5.8839486e+01   4.1235047e+01
   7.3975241e+00   1.4238041e+01   4.0548739e+01
   6.7029368e+01   6.7474676e+01   4.1213478e+01
   4.0906244e+01   3.4196829e+01   4.0707721e+01
   7.0304597e+01   7.2770490e+01   3.8287297e+01
   7.3531988e+00   1.4096009e+01   4.0539989e+01
   1.8967956e+01   1.9075311e+01   4.0577027e+01
   1.4456561e+01   3.2406130e+01   3.9408818e+01
   5.1817252e+01   4.9623363e+01   4.0941500e+01
   1.9020721e+01   2.8852063e+01   4.0758951e+01
   2.7393036e+01   3.1887385e+01   4.0685781e+01
   2.7129841e+01   2.1988486e+01   4.0613153e+01
   6.8541353e+00   1.6055670e+01   3.6061556e+01
   2.9404842e+01   2.6798169e+01   4.0640450e+01
   1.3637600e+01   2.8354982e+01   4.1114704e+01
   7.4878571e+00   1.4440365e+01   4.0565458e+01
   8.0475568e+00   1.9042665e+01   3.7831847e+01
   1.8698314e+01   3.4503033e+01   4.1209536e+01
   8.0639692e+00   1.9581194e+01   3.7098323e+01
   7.3536409e+00   1.3995852e+01   4.0525937e+01
   2.1850353e+01   2.0343427e+01   4.0588296e+01
   2.0927876e+01   2.1393243e+01   4.0594716e+01
   8.5058245e+00   1.7292659e+01   4.0795912e+01
   3.4396453e+01   3.2479139e+01   4.0686028e+01
   4.7592668e+01   5.8044218e+01   4.1246484e+01
   4.0081929e+01   3.3210708e+01   4.0699665e+01
   6.1353167e+01   5.0424507e+01   4.0886568e+01
   1.2538544e+01   2.6935717e+01   4.1003508e+01
   3.3336554e+01   2.6185528e+01   4.0641259e+01
   1.5569771e+01   3.0567613e+01   4.1185280e+01
   2.0293738e+01   3.7326775e+01   4.1176597e+01
   1.0355676e+01   1.9406584e+01   4.0721268e+01
   2.9018092e+01   4.8360102e+01   4.0936988e+01
   4.6496784e+01   4.4163624e+01   4.0826182e+01
   7.8528442e+00   1.6424233e+01   4.0296734e+01
   3.7661921e+01   5.6223086e+01   4.0201625e+01
   5.0996726e+01   3.7929138e+01   4.0741520e+01
   5.0155295e+01   4.5445809e+01   4.0836191e+01
   2.1577870e+01   1.9538941e+01   4.0577277e+01
   5.6999605e+01   5.4470797e+01   4.1068929e+01
   7.3576411e+00   1.4079638e+01   4.0531985e+01
   4.6490199e+01   3.8694641e+01   4.0746007e+01
   8.5955359e+00   1.6084006e+01   4.0590532e+01
   6.7297847e+01   6.9862427e+01   4.0804830e+01
   1.3208168e+01   1.6148703e+01   4.0546912e+01
   2.9818575e+01   4.6775212e+01   4.1205053e+01
   1.4889822e+01   3.4335231e+01   3.6653008e+01
   3.3649854e+01   5.0396516e+01   4.1173752e+01
   7.4947686e+00   1.4069331e+01   4.0526427e+01
   3.3602831e+01   4.6355447e+01   4.1183371e+01
   2.0115639e+01   2.7996837e+01   4.0677972e+01
   2.4069993e+01   4.6188309e+01   3.6796233e+01
   1.8210439e+01   3.3301921e+01   4.1183286e+01
   7.8835214e+00   1.5746691e+01   4.0712587e+01
   8.6453635e+00   1.4438984e+01   4.0533688e+01
   6.8647743e+01   7.2571029e+01   3.6566078e+01
   1.1130679e+01   1.8059340e+01   4.0562849e+01
   2.4165459e+01   3.5434732e+01   4.0903216e+01
   6.7978061e+00   1.4983122e+01   3.6997332e+01
   6.3623767e+01   6.9059875e+01   4.0437379e+01
   2.0532075e+01   2.2228632e+01   4.0597958e+01
   1.2869136e+01   1.8108987e+01   4.0558178e+01
   2.8018364e+01   2.2420243e+01   4.0616850e+01
   6.7899699e+01   7.1237107e+01   3.9821065e+01
   9.2711277e+00   1.4664638e+01   4.0535955e+01
   5.9342091e+01   4.7845350e+01   4.0840741e+01
   2.7003713e+01   4.7135625e+01   4.0637052e+01
   2.6364246e+01   4.8683224e+01   3.6102910e+01
   5.8115508e+01   6.6017244e+01   4.0883952e+01
   3.0508083e+01   2.3782259e+01   4.0620148e+01
   2.1370672e+01   1.9448303e+01   4.0576485e+01
   1.4196836e+01   3.3442779e+01   3.6025586e+01
   2.6722201e+01   2.3124907e+01   4.0616019e+01
   2.2728270e+01   2.9698601e+01   4.0683176e+01
   7.9657895e+00   1.4286788e+01   4.0527421e+01
   3.2456328e+01   4.8802398e+01   4.1214507e+01
   9.5793687e+00   1.6555467e+01   4.0550509e+01
   6.3093165e+01   5.4333519e+01   4.0985922e+01
   7.9637014e+00   2.0248109e+01   3.5590492e+01
   5.5943908e+01   4.6812915e+01   4.0833359e+01
   8.0327147e+00   1.5923551e+01   4.0683529e+01
   7.3005381e+00   1.4023766e+01   4.0392058e+01
   1.1438780e+01   1.5548167e+01   4.0537858e+01
   1.2209832e+01   2.2334519e+01   4.0795763e+01
   4.0594887e+01   4.4731061e+01   4.0900380e+01
   1.3633497e+01   2.2805670e+01   4.0694515e+01
   4.0246942e+01   3.9025283e+01   4.0752784e+01
   1.7389385e+01   1.8144222e+01   4.0567999e+01
   6.8374241e+00   1.4599902e+01   3.7594354e+01
   6.5823341e+01   6.6477792e+01   4.1236939e+01
   4.2266190e+01   3.5182122e+01   4.0715624e+01
   1.6623771e+01   3.7217083e+01   3.5971614e+01
   2.3695128e+01   2.0517711e+01   4.0589541e+01
   7.4047880e+00   1.4366296e+01   4.0567100e+01
   6.7280117e+01   6.9143613e+01   4.1040055e+01
   7.1156301e+00   1.4235573e+01   3.9296206e+01
   6.5494069e+01   5.6375474e+01   4.1043185e+01
   7.5379655e+00   1.4060207e+01   4.0526909e+01
   7.8772552e+00   1.4245897e+01   4.0527274e+01
   4.0841889e+01   5.7041137e+01   4.0968555e+01
   4.6735933e+01   3.4689784e+01   4.0712296e+01
   3.3464257e+01   3.2340864e+01   4.0683913e+01
   3.7347439e+01   4.2544614e+01   4.0869545e+01
   5.8761068e+01   6.5831448e+01   4.1026041e+01
   1.0146278e+01   2.3839737e+01   3.9473741e+01
   9.9125867e+00   2.0761292e+01   4.0979452e+01
   8.8982691e+00   1.7786472e+01   4.0749586e+01
   7.0817257e+01   7.2402271e+01   3.9630739e+01
   5.2528788e+01   4.0008886e+01   4.0755969e+01
   3.5060437e+01   2.6332882e+01   4.0644636e+01
   5.6693234e+01   6.7810809e+01   3.6616218e+01
   7.5414392e+00   1.4709342e+01   4.0581888e+01
   1.2729443e+01   3.0953129e+01   3.5909494e+01
   1.5427967e+01   1.7223466e+01   4.0550760e+01
   1.3398099e+01   3.1200642e+01   3.8172037e+01
   4.2279568e+01   5.9295225e+01   4.0054718e+01
   2.8636245e+01   2.4492786e+01   4.0627557e+01
   8.7107014e+00   1.6501513e+01   4.0619982e+01
   1.3300322e+01   1.6254770e+01   4.0544054e+01
   3.7011793e+01   3.2527640e+01   4.0692348e+01
   3.5790906e+01   5.6437749e+01   3.6176091e+01
   1.2835739e+01   1.6362463e+01   4.0555055e+01
   7.1379687e+01   7.2542430e+01   3.9708632e+01
   1.0736482e+01   1.5252253e+01   4.0536712e+01
   8.3711780e+00   1.7235010e+01   4.0803768e+01
   3.0225329e+01   2.3617137e+01   4.0618917e+01
   5.5033268e+01   6.7148950e+01   3.6283946e+01
   7.8190684e+00   1.7278854e+01   3.9213527e+01
   2.0244110e+01   1.8962569e+01   4.0572466e+01
   1.6017592e+01   3.5638192e+01   3.7817381e+01
   2.9955024e+01   2.3644209e+01   4.0617378e+01
   5.1209908e+01   3.8132981e+01   4.0742906e+01
   1.0443331e+01   1.5500962e+01   4.0540711e+01
   9.9853126e+00   2.4368188e+01   3.7829552e+01
   3.1394187e+01   5.3085555e+01   3.6267929e+01
   5.7670437e+01   6.5377083e+01   4.1027516e+01
   3.4288989e+01   4.8566386e+01   4.1259964e+01
   1.2910128e+01   1.7907216e+01   4.0557313e+01
   4.1103536e+01   3.1402074e+01   4.0683481e+01
   1.9679217e+01   1.8747168e+01   4.0566977e+01
   5.5254941e+01   6.2666554e+01   4.1206719e+01
   9.0617985e+00   1.8129059e+01   4.0764029e+01
   2.8411858e+01   3.6890028e+01   4.0824887e+01
   2.3348140e+01   2.0459847e+01   4.0587352e+01
   4.6129150e+01   6.2814468e+01   3.6229814e+01
   3.5150213e+01   3.7491237e+01   4.0746812e+01
   7.5198780e+00   1.4371527e+01   4.0541152e+01
   3.4140309e+01   3.9950493e+01   4.0825951e+01
   4.2990430e+01   6.0681820e+01   3.7888213e+01
   1.1058607e+01   1.5330267e+01   4.0540602e+01
   1.2110585e+01   2.8511808e+01   3.8795823e+01
   3.5083511e+01   3.6386573e+01   4.0726698e+01
   2.5627140e+01   4.7959354e+01   3.6114767e+01
   3.6275233e+01   3.3857610e+01   4.0698290e+01
   7.6935020e+00   1.4077576e+01   4.0535203e+01
   2.6103873e+01   3.1562104e+01   4.0687072e+01
   6.6655198e+01   5.8417640e+01   4.1125163e+01
   5.7458632e+01   6.0821924e+01   4.1302600e+01
   1.3660633e+01   1.6345407e+01   4.0546824e+01
   1.3000413e+01   1.8990111e+01   4.0566677e+01
   7.2362496e+00   1.4618924e+01   3.9484537e+01
   1.1548531e+01   1.5520191e+01   4.0540943e+01
   3.4607137e+01   2.7177004e+01   4.0650100e+01
   7.0448983e+01   6.7517491e+01   4.1263414e+01
   1.8221321e+01   3.8527047e+01   3.8497232e+01
   5.3629019e+01   6.5830223e+01   3.9000038e+01
   1.3543950e+01   2.9749459e+01   4.0688567e+01
   7.3421595e+00   1.4130095e+01   4.0496944e+01
   7.1832706e+00   1.4510082e+01   3.9337553e+01
   9.2376734e+00   1.4915023e+01   4.0534848e+01
   7.0743777e+01   6.8742195e+01   4.1219716e+01
   1.2451761e+01   1.9395831e+01   4.0574509e+01
   6.3149414e+01   5.3173174e+01   4.0948369e+01
   2.9874207e+01   2.4368335e+01   4.0625628e+01
   6.8003257e+00   1.5634555e+01   3.6286033e+01
   2.4742831e+01   2.1736171e+01   4.0600721e+01
   1.9144338e+01   1.8521450e+01   4.0565456e+01
   4.7478568e+01   5.4242023e+01   4.1227295e+01
   7.6533930e+00   1.5995630e+01   4.0023992e+01
   4.6065283e+01   6.1726536e+01   3.9667836e+01
   1.0823043e+01   1.9566938e+01   4.0681931e+01
   3.3476275e+01   5.4634167e+01   3.6649709e+01
   5.1417632e+01   5.7630326e+01   4.1291261e+01
   4.4433566e+01   3.4529967e+01   4.0710554e+01
   7.3288733e+00   1.4015306e+01   4.0529700e+01
   8.1724744e+00   1.5205192e+01   4.0550499e+01
   1.0912966e+01   2.0727541e+01   4.0786595e+01
   8.5336404e+00   1.4952759e+01   4.0534534e+01
   1.6034690e+01   3.6357761e+01   3.5947133e+01
   7.3268798e+00   1.4023149e+01   4.0516612e+01
   1.9026648e+01   3.8057577e+01   4.0684512e+01
   1.5358407e+01   1.8577177e+01   4.0567523e+01
   4.2686233e+01   3.1170891e+01   4.0687181e+01
   1.8997062e+01   3.1262470e+01   4.0930330e+01
   4.5292275e+01   6.2118947e+01   3.7408693e+01
   3.8601884e+01   5.7740500e+01   3.8521027e+01
   7.3368476e+00   1.4010349e+01   4.0526236e+01
   1.5596985e+01   1.7238294e+01   4.0549958e+01
   2.3615652e+01   4.3040261e+01   4.0932444e+01
   1.4885101e+01   3.4512822e+01   3.6150741e+01
   8.9601486e+00   1.4670460e+01   4.0529443e+01
   9.2291918e+00   1.4913608e+01   4.0534561e+01
   2.2691272e+01   2.2470066e+01   4.0603828e+01
   5.9081516e+01   4.6779287e+01   4.0827048e+01
   2.6828689e+01   2.2438006e+01   4.0606074e+01
   4.9927815e+01   6.0799654e+01   4.1164899e+01
   3.4143073e+01   5.0798943e+01   4.1172267e+01
   2.0499229e+01   2.8459348e+01   4.0685891e+01
   2.9389569e+01   2.7320958e+01   4.0642707e+01
   1.6125295e+01   1.7590546e+01   4.0558473e+01
   3.8647015e+01   2.9124645e+01   4.0665974e+01
   4.6311125e+01   3.6539298e+01   4.0725863e+01
   6.8099677e+00   1.4980747e+01   3.7057491e+01
   3.2164412e+01   3.0418467e+01   4.0668421e+01
   2.0111261e+01   2.1357858e+01   4.0593610e+01
   9.0270452e+00   2.0173985e+01   4.0347288e+01
   1.1130811e+01   2.0460595e+01   4.0736779e+01
   1.1437896e+01   2.7280313e+01   3.8534668e+01
   1.6005979e+01   1.7242617e+01   4.0555626e+01
   8.7678165e+00   1.7053010e+01   4.0671366e+01
   1.3838310e+01   1.6711215e+01   4.0554605e+01
   5.7364388e+01   6.7568927e+01   3.8694498e+01
   4.7266544e+01   6.3292547e+01   3.6959096e+01
   7.0773128e+01   7.3313532e+01   3.6622537e+01
   7.1295761e+01   7.2809533e+01   3.9135741e+01
   5.5104719e+01   6.2656552e+01   4.1203675e+01
   7.4323324e+00   1.4016340e+01   4.0527765e+01
   6.9663446e+01   6.8112083e+01   4.1229950e+01
   7.4327023e+00   1.4010458e+01   4.0529201e+01
   3.7602285e+01   5.2585010e+01   4.1216265e+01
   1.7523378e+01   1.9013842e+01   4.0573389e+01
   7.3821494e+00   1.3998394e+01   4.0527811e+01
   1.0926817e+01   2.4543298e+01   4.0647612e+01
   6.9737200e+01   7.1170265e+01   4.0584753e+01
   1.0264578e+01   1.5005815e+01   4.0543659e+01
   3.8403197e+01   2.9147006e+01   4.0666641e+01
   1.8427071e+01   3.9175673e+01   3.7578745e+01
   7.3297350e+00   1.4014119e+01   4.0529300e+01
   1.5466519e+01   1.7665956e+01   4.0566277e+01
   3.0327032e+01   2.4130285e+01   4.0620086e+01
   7.2914948e+00   1.3993918e+01   4.0380493e+01
   3.8861920e+01   3.9610012e+01   4.0767552e+01
   8.6384148e+00   1.4400899e+01   4.0541013e+01
   3.3353777e+01   5.4421718e+01   3.7135037e+01
   2.1831942e+01   2.8927781e+01   4.0675356e+01
   6.7981704e+00   1.5299940e+01   3.6651539e+01
   4.4370362e+01   4.4743227e+01   4.0855321e+01
   1.2973432e+01   1.6097390e+01   4.0543887e+01
   7.5692605e+00   1.8908096e+01   3.5743393e+01
   3.1340496e+01   2.7505270e+01   4.0651524e+01
   1.4355335e+01   1.8106014e+01   4.0563582e+01
   2.0557536e+01   2.2427278e+01   4.0598829e+01
   8.0422685e+00   1.4472640e+01   4.0530168e+01
   4.1954837e+01   3.0680710e+01   4.0682938e+01
   5.3940351e+01   6.5971826e+01   3.9010092e+01
   6.2341660e+01   7.0193816e+01   3.6297067e+01
   5.6520294e+01   6.4859342e+01   4.1035691e+01
   4.9035866e+01   4.3704198e+01   4.0805413e+01
   4.2477848e+01   6.0357071e+01   3.7960055e+01
   4.4310322e+01   5.3594289e+01   4.1260004e+01
   5.8877315e+01   6.6101916e+01   4.0963241e+01
   2.1006315e+01   3.0804411e+01   4.0776958e+01
   5.8123156e+01   6.3632783e+01   4.1221804e+01
   3.0557835e+01   3.7800181e+01   4.0812629e+01
   3.0985886e+01   4.8441968e+01   4.1159581e+01
   4.0242742e+01   5.2736320e+01   4.1273943e+01
   1.7340399e+01   3.4313259e+01   4.1078634e+01
   4.0411907e+01   5.7429154e+01   4.0688913e+01
   7.1577841e+00   1.4232545e+01   3.9496508e+01
   4.1278229e+01   4.6136615e+01   4.0946673e+01
   3.7833730e+01   3.3066346e+01   4.0697538e+01
   7.3199940e+00   1.3985210e+01   4.0524430e+01
   6.4260662e+01   5.4926182e+01   4.0997221e+01
   1.4508614e+01   1.6640509e+01   4.0552293e+01
   2.4850409e+01   2.0999826e+01   4.0594088e+01
   5.6621883e+01   6.0235000e+01   4.1303240e+01
   4.3205333e+01   5.8955457e+01   4.0778312e+01
   4.5391249e+01   6.2276169e+01   3.6950215e+01
   7.3315836e+00   1.4290795e+01   4.0287216e+01
   6.2702875e+01   5.5566399e+01   4.1036621e+01
   5.5250525e+01   6.6947597e+01   3.7774821e+01
   4.8140555e+01   3.5286418e+01   4.0727616e+01
   4.2202108e+01   4.3304835e+01   4.0833954e+01
   6.8074097e+01   6.1583280e+01   4.1241488e+01
   6.9870003e+01   7.3039735e+01   3.6329901e+01
   4.0711762e+01   2.9818418e+01   4.0675101e+01
   3.6865101e+01   4.2749859e+01   4.0884662e+01
   5.5595739e+01   4.4455957e+01   4.0797600e+01
   5.7941148e+01   6.7697954e+01   3.9003163e+01
   8.7732967e+00   1.7123400e+01   4.0679761e+01
   1.0302868e+01   2.5248095e+01   3.7581071e+01
   6.5292185e+01   7.1346071e+01   3.6326266e+01
   2.4257434e+01   2.2363011e+01   4.0612210e+01
   4.8225016e+01   4.8228687e+01   4.0925878e+01
   7.6114686e+00   1.4826530e+01   4.0611344e+01
   4.1914418e+01   5.5832943e+01   4.1192354e+01
   4.6092146e+01   4.0759722e+01   4.0771137e+01
   7.3362888e+00   1.3990385e+01   4.0526058e+01
   6.5683131e+01   5.6746453e+01   4.1055440e+01
   5.4215687e+01   6.4633685e+01   4.0769209e+01
   2.5116442e+01   4.7100587e+01   3.7369315e+01
   7.0586147e+01   7.1911576e+01   4.0182069e+01
   7.3406676e+00   1.3987498e+01   4.0526843e+01
   6.3874960e+01   5.7173064e+01   4.1091095e+01
   3.3052138e+01   2.6857046e+01   4.0647860e+01
   1.0271960e+01   2.2774699e+01   4.0755020e+01
   8.0839782e+00   1.4225315e+01   4.0534358e+01
   1.4086051e+01   2.2961308e+01   4.0672074e+01
   6.8730303e+01   6.9777539e+01   4.1015039e+01
   6.8526980e+01   6.2894934e+01   4.1287049e+01
   4.0120384e+01   4.9300264e+01   4.1139517e+01
   7.5082128e+00   1.5812670e+01   3.9522586e+01
   1.4245822e+01   1.6775185e+01   4.0546181e+01
   7.3212900e+00   1.3989249e+01   4.0525269e+01
   6.5495549e+01   5.8056565e+01   4.1110824e+01
   4.5697634e+01   6.2469024e+01   3.6838642e+01
   1.6283727e+01   2.5869344e+01   4.0725007e+01
   8.2813385e+00   1.8658000e+01   3.9476065e+01
   6.1978235e+01   5.9953561e+01   4.1250063e+01
   5.9400126e+01   6.8581714e+01   3.8176922e+01
   6.3760416e+01   5.8442467e+01   4.1151785e+01
   2.7750670e+01   4.1887873e+01   4.1157998e+01
   4.9016023e+01   5.5141891e+01   4.1239972e+01
   2.6203117e+01   2.1599649e+01   4.0600440e+01
   4.4120364e+01   5.6449514e+01   4.1230147e+01
   1.0235946e+01   1.7147762e+01   4.0554778e+01
   7.5729255e+00   1.4235746e+01   4.0527897e+01
   3.0362957e+01   4.7603100e+01   4.1181687e+01
   5.6594294e+01   5.9632109e+01   4.1299687e+01
   8.8648892e+00   1.4530908e+01   4.0532713e+01
   7.4887487e+00   1.5333082e+01   3.9975011e+01
   1.6566572e+01   1.7511435e+01   4.0555817e+01
   7.0790926e+01   7.3356403e+01   3.6336769e+01
   2.3987375e+01   2.2772264e+01   4.0609898e+01
   1.8256604e+01   1.8222831e+01   4.0559577e+01
   6.9126544e+00   1.4436522e+01   3.8123760e+01
   7.8357862e+00   1.6004372e+01   4.0580855e+01
   1.3308162e+01   3.0991466e+01   3.8281367e+01
   6.6381593e+01   7.1312958e+01   3.8336736e+01
   4.4275246e+01   4.2849331e+01   4.0805031e+01
   7.3204873e+00   1.3985898e+01   4.0525800e+01
   1.2833851e+01   2.6881096e+01   4.1126009e+01
   3.1475774e+01   3.9632206e+01   4.0868502e+01
   5.8088569e+01   6.7497327e+01   3.9568651e+01
   2.2613597e+01   4.2959939e+01   4.0310915e+01
   2.5921328e+01   3.7917812e+01   4.0976528e+01
   6.4280861e+01   6.4977691e+01   4.1270041e+01
   5.5459976e+01   5.0174080e+01   4.0920462e+01
   3.6158713e+01   2.7205246e+01   4.0650314e+01
   6.8042924e+01   6.3722246e+01   4.1309507e+01
   1.9493967e+01   2.2559032e+01   4.0596760e+01
   7.4758134e+00   1.4278968e+01   4.0537238e+01
   1.9722902e+01   2.3817035e+01   4.0606029e+01
   5.6587458e+01   4.3761092e+01   4.0792518e+01
   3.9643849e+01   3.9479164e+01   4.0761155e+01
   2.7102811e+01   3.9991411e+01   4.1057458e+01
   6.4952359e+01   7.1218524e+01   3.6302386e+01
   1.9189559e+01   3.8541723e+01   4.0505476e+01
   1.5036371e+01   3.4121272e+01   3.7783874e+01
   3.1644463e+01   2.4370028e+01   4.0625308e+01
   1.1223311e+01   1.5623492e+01   4.0544197e+01
   6.8096650e+01   7.2400187e+01   3.6330604e+01
   4.1217209e+01   4.8345128e+01   4.1059004e+01
   4.8529664e+01   5.1650875e+01   4.1071623e+01
   3.4962327e+01   3.4432577e+01   4.0702931e+01
   4.9568371e+01   6.3386369e+01   3.9940463e+01
   3.1424650e+01   3.8221061e+01   4.0812007e+01
   8.1597011e+00   1.7631220e+01   4.0197069e+01
   3.1111945e+01   5.1237501e+01   4.0282880e+01
   8.6038469e+00   1.7055425e+01   4.0704874e+01
   1.3388140e+01   2.8446627e+01   4.1010706e+01
   5.0361260e+01   3.8853111e+01   4.0744162e+01
   1.3736495e+01   2.8988688e+01   4.1024718e+01
   5.1858543e+01   5.3003547e+01   4.1080971e+01
   4.1755171e+01   5.2117801e+01   4.1248124e+01
   3.7703079e+01   3.3950237e+01   4.0701175e+01
   2.2852821e+01   3.5613343e+01   4.0990711e+01
   1.0867102e+01   1.5245603e+01   4.0542027e+01
   1.0438550e+01   1.5088417e+01   4.0540226e+01
   7.6663724e+00   1.4073603e+01   4.0533863e+01
   2.0381675e+01   2.6524123e+01   4.0637406e+01
   4.6121201e+01   3.5136480e+01   4.0714659e+01
   4.5529151e+01   3.5564650e+01   4.0718586e+01
   5.3947566e+01   6.4034369e+01   4.0956678e+01
   9.2202670e+00   2.3326955e+01   3.6233232e+01
   4.3015993e+01   5.9157569e+01   4.0613195e+01
   1.1312373e+01   2.8189361e+01   3.6026515e+01
   2.5530006e+01   4.7464881e+01   3.7536919e+01
   8.2946560e+00   1.4478600e+01   4.0530604e+01
   1.3170444e+01   2.8042022e+01   4.1014716e+01
   1.5768003e+01   2.4869021e+01   4.0691513e+01
   6.6332322e+01   7.1265390e+01   3.8427267e+01
   2.6503880e+01   3.5447460e+01   4.0814900e+01
   7.1777470e+00   1.4356157e+01   3.9466695e+01
   2.9111997e+01   2.3014037e+01   4.0614213e+01
   5.3788681e+01   6.6604119e+01   3.6265803e+01
   1.8721991e+01   2.6581003e+01   4.0660826e+01
   1.1630662e+01   2.8948136e+01   3.5747085e+01
   5.1025590e+01   3.7940721e+01   4.0741655e+01
   4.7684000e+01   3.5018217e+01   4.0717723e+01
   1.9741739e+01   2.3673398e+01   4.0605129e+01
   2.0903528e+01   4.2822246e+01   3.6090382e+01
   4.6783314e+01   6.1700577e+01   4.0228192e+01
   1.2415312e+01   1.7450477e+01   4.0555177e+01
   2.8148627e+01   4.9125927e+01   3.9632483e+01
   5.4469625e+01   4.4515933e+01   4.0800982e+01
   6.4578102e+01   7.1073197e+01   3.6309294e+01
   2.5608377e+01   4.5514337e+01   4.0773369e+01
   7.4600644e+00   1.4029782e+01   4.0527228e+01
   2.0077189e+01   2.7592977e+01   4.0664881e+01
   7.4390342e+00   1.4001819e+01   4.0531451e+01
   8.0004454e+00   1.7000420e+01   4.0264755e+01
   1.6909455e+01   2.6669330e+01   4.0739191e+01
   7.0293463e+00   1.4474839e+01   3.8635408e+01
   5.5664309e+01   5.7650524e+01   4.1246366e+01
   7.0115970e+01   7.1465117e+01   4.0458445e+01
   3.9945726e+01   3.5594719e+01   4.0718299e+01
   1.2021978e+01   2.7561736e+01   4.0060842e+01
   4.6498466e+01   3.6262440e+01   4.0724463e+01
   5.5745305e+01   4.3309424e+01   4.0786696e+01
   1.0408209e+01   2.3217209e+01   4.0698357e+01
   2.5522754e+01   2.7509590e+01   4.0639039e+01
   4.2507222e+01   5.8939089e+01   4.0557354e+01
   6.2295741e+01   5.1077553e+01   4.0907980e+01
   3.3004251e+01   2.6759925e+01   4.0646827e+01
   3.4615144e+01   3.0786384e+01   4.0676295e+01
   6.9243505e+01   6.8212680e+01   4.1218551e+01
   1.1297926e+01   2.7206862e+01   3.8085273e+01
   6.5836805e+01   6.1581268e+01   4.1265811e+01
   4.8801650e+01   4.9393358e+01   4.0962159e+01
   1.3306079e+01   1.6649781e+01   4.0555860e+01
   7.2259879e+00   1.4110266e+01   3.9947911e+01
   7.0747006e+01   7.3323688e+01   3.6485653e+01
   9.1382555e+00   2.2801508e+01   3.6799900e+01
   3.6461149e+01   4.2015043e+01   4.0863334e+01
   9.7265055e+00   2.3839748e+01   3.7630274e+01
   3.8506711e+01   5.5832258e+01   4.0863451e+01
   7.3230933e+00   1.4073414e+01   4.0455509e+01
   8.2679151e+00   1.8928522e+01   3.9036413e+01
   2.4422751e+01   4.5126696e+01   4.0096070e+01
   2.9813812e+01   4.4247785e+01   4.1211062e+01
   1.8753082e+01   2.6208921e+01   4.0647378e+01
   7.1111372e+01   7.3198781e+01   3.7751118e+01
   8.6670484e+00   1.5595538e+01   4.0543653e+01
   7.2744824e+00   1.5320627e+01   3.8921056e+01
   2.7141122e+01   2.3769074e+01   4.0621943e+01
   3.4122063e+01   4.1980549e+01   4.0911675e+01
   5.0082114e+01   4.4547536e+01   4.0816049e+01
   4.7915328e+01   4.4343318e+01   4.0824476e+01
   2.0800298e+01   2.9690985e+01   4.0728099e+01
   2.9283263e+01   4.9033933e+01   4.0749620e+01
   1.0992765e+01   1.5334873e+01   4.0537695e+01
   2.9034356e+01   2.8713668e+01   4.0652435e+01
   6.5266073e+01   5.8005021e+01   4.1111531e+01
   3.6393789e+01   4.1558434e+01   4.0847727e+01
   4.0769612e+01   5.9038019e+01   3.8790281e+01
   5.8438948e+01   4.6890250e+01   4.0826933e+01
   7.3203702e+00   1.3985762e+01   4.0525021e+01
   2.3776344e+01   3.4614335e+01   4.0871382e+01
   5.2771210e+01   6.4025552e+01   4.0739287e+01
   1.2511678e+01   2.5286906e+01   4.1079337e+01
   1.6052947e+01   1.8758432e+01   4.0570998e+01
   1.0349301e+01   2.0539528e+01   4.0840722e+01
   2.0201973e+01   3.5399208e+01   4.1179890e+01
   1.9646206e+01   1.9322910e+01   4.0578854e+01
   6.0657327e+01   5.2129214e+01   4.0934113e+01
   4.5191230e+01   5.8994931e+01   4.1093097e+01
   3.9861393e+01   3.0429120e+01   4.0676712e+01
   1.4156845e+01   3.1279632e+01   4.0304636e+01
   4.1904324e+01   5.2131722e+01   4.1245818e+01
   8.3306590e+00   2.0957641e+01   3.6188242e+01
   1.0828532e+01   1.5341404e+01   4.0537017e+01
   3.3564870e+01   3.1096362e+01   4.0674221e+01
   5.4400383e+01   5.0141824e+01   4.0929767e+01
   1.9986238e+01   4.1435832e+01   3.6940690e+01
   7.5383947e+00   1.8444637e+01   3.6260542e+01
   6.3252698e+01   5.3908329e+01   4.0969975e+01
   9.2355174e+00   1.4657138e+01   4.0534917e+01
   5.9606740e+01   6.6284881e+01   4.0999257e+01
   7.1084448e+01   7.0434702e+01   4.1054640e+01
   8.2093554e+00   1.4413069e+01   4.0529795e+01
   2.7037391e+01   2.2495924e+01   4.0605855e+01
   1.8971154e+01   2.4642152e+01   4.0616159e+01
   3.4481962e+01   2.6554980e+01   4.0643762e+01
   2.6963425e+01   3.5723173e+01   4.0813676e+01
   3.7991256e+01   5.3159785e+01   4.1198715e+01
   9.3303151e+00   1.7216401e+01   4.0618850e+01
