# Supplementary material for: Rethinking Colour Constancy
Source: PLoS One. 2015 Sep 10;10(9):e0135029. doi: 10.1371/journal.pone.0135029 (PMC4565710; doi:10.1371/journal.pone.0135029)
Supplement: S1 Dataset — (ZIP) [file pone.0135029.s002.zip › 5-TransitionMetamerReflectanceData/GtoN_20munsells/fiveTr_1.txt]

   4.5345260e+02   4.6506644e+02   5.4205228e+02   5.4534810e+02   6.0801142e+02
   4.5286042e+02   4.5697912e+02   5.1377984e+02   5.1790630e+02   5.8402901e+02
   4.8389202e+02   4.8853933e+02   5.4773806e+02   5.5144857e+02   6.5616525e+02
   4.5414608e+02   4.6542638e+02   5.4093121e+02   5.4414225e+02   6.0368133e+02
   4.3031728e+02   4.5217406e+02   5.4221195e+02   5.4554290e+02   6.1071906e+02
   4.5269823e+02   4.6442710e+02   5.4024118e+02   5.4341109e+02   6.0198999e+02
   5.1014108e+02   5.1490832e+02   5.8243623e+02   6.2243621e+02   6.9254963e+02
   5.0806744e+02   5.1244387e+02   5.7071143e+02   5.7841784e+02   6.2035220e+02
   5.1013558e+02   5.1490159e+02   5.8211961e+02   6.0182892e+02   6.0899621e+02
   4.7070977e+02   4.7714231e+02   5.4525505e+02   5.4882686e+02   6.2788539e+02
   4.6687671e+02   4.6725178e+02   5.1076822e+02   5.1545116e+02   5.8328654e+02
   5.0980343e+02   5.1449497e+02   5.8043693e+02   6.0169656e+02   6.8719924e+02
   4.0469994e+02   4.4861220e+02   5.4507024e+02   5.4870317e+02   6.9442609e+02
   4.4878623e+02   4.6231618e+02   5.4537784e+02   5.4902821e+02   7.0138997e+02
   4.9072038e+02   4.9492576e+02   5.4980877e+02   5.5359577e+02   7.4978461e+02
   5.1023325e+02   5.1502211e+02   5.8296366e+02   6.4202394e+02   7.1646362e+02
   4.2131147e+02   4.3472374e+02   5.1412949e+02   5.1821197e+02   5.8416367e+02
   4.4861691e+02   4.6220949e+02   5.4533508e+02   5.4898070e+02   6.6453428e+02
   5.0997273e+02   5.1470151e+02   5.8145002e+02   6.0913740e+02   6.7033202e+02
   3.9584986e+02   4.4854676e+02   5.4504624e+02   5.4867649e+02   6.7040533e+02
   5.0296067e+02   5.0689827e+02   5.5919358e+02   5.6383379e+02   6.8203703e+02
   4.1508267e+02   4.4884346e+02   5.4400434e+02   5.4751753e+02   6.2595373e+02
   5.0952574e+02   5.1415742e+02   5.6556791e+02   5.6694616e+02   5.8681759e+02
   5.1026873e+02   5.1506603e+02   5.8316178e+02   6.9308359e+02   7.3503539e+02
   4.4886987e+02   4.6229315e+02   5.4423028e+02   5.4775001e+02   6.2452241e+02
   4.8562283e+02   4.9009905e+02   5.4683300e+02   5.5037145e+02   6.2154558e+02
   4.5936342e+02   4.6886720e+02   5.4553525e+02   5.4918663e+02   6.5540555e+02
   4.5923113e+02   4.6707628e+02   5.2743615e+02   5.3034292e+02   5.8905638e+02
   5.1018325e+02   5.1496037e+02   5.8240947e+02   6.0027578e+02   6.0381209e+02
   4.3640550e+02   4.4583245e+02   5.1570972e+02   5.1956763e+02   5.8459934e+02
   5.1027215e+02   5.1507026e+02   5.8318056e+02   7.0352414e+02   7.0829352e+02
   4.3329576e+02   4.5363473e+02   5.4515747e+02   5.4879525e+02   6.8741044e+02
   4.5514194e+02   4.6623341e+02   5.4384244e+02   5.4731011e+02   6.1885097e+02
   4.4061253e+02   4.4279762e+02   5.1133110e+02   5.1589788e+02   5.8342945e+02
   4.4264183e+02   4.5711778e+02   5.3236732e+02   5.3526766e+02   5.9239520e+02
   4.6623031e+02   4.7310582e+02   5.3552236e+02   5.3846091e+02   5.9447004e+02
   4.3220389e+02   4.4885811e+02   5.2429073e+02   5.2734753e+02   5.8770511e+02
   5.1027164e+02   5.1506961e+02   5.8317763e+02   7.4155053e+02   7.5997131e+02
   4.7310862e+02   4.7882000e+02   5.3859467e+02   5.4160300e+02   5.9743581e+02
   4.4928560e+02   4.6262314e+02   5.4537588e+02   5.4902540e+02   6.7704751e+02
   4.2817709e+02   4.4508229e+02   5.2041417e+02   5.2377166e+02   5.8613661e+02
   4.6276250e+02   4.7121400e+02   5.4521209e+02   5.4881630e+02   6.3579417e+02
   4.5438807e+02   4.6571786e+02   5.4289392e+02   5.4626465e+02   6.1242433e+02
   4.6055329e+02   4.6966966e+02   5.4567016e+02   5.4933461e+02   6.8714562e+02
   4.5261796e+02   4.6431159e+02   5.3953809e+02   5.4266752e+02   6.0052956e+02
   4.4960583e+02   4.6248111e+02   5.4076980e+02   5.4397706e+02   6.0352899e+02
   4.4451438e+02   4.5984055e+02   5.4522746e+02   5.4886503e+02   6.5962251e+02
   4.8335687e+02   4.8805843e+02   5.4769741e+02   5.5141490e+02   6.6652228e+02
   4.1708302e+02   4.4902135e+02   5.4395176e+02   5.4745904e+02   6.2494474e+02
   5.0622831e+02   5.1037129e+02   5.6562724e+02   5.7182045e+02   6.6178555e+02
   4.8456233e+02   4.8913497e+02   5.4720691e+02   5.5082488e+02   6.3022780e+02
   5.1027208e+02   5.1507017e+02   5.8318019e+02   7.1785843e+02   7.2054781e+02
   4.2051704e+02   4.2898875e+02   5.1205742e+02   5.1648421e+02   5.8361471e+02
   4.8763720e+02   4.9196717e+02   5.4644897e+02   5.4987328e+02   6.1424556e+02
   5.0575806e+02   5.0579357e+02   5.1033380e+02   5.1509814e+02   5.8318530e+02
   4.0002924e+02   4.4086850e+02   5.2060942e+02   5.2395171e+02   5.8622317e+02
   4.4975578e+02   4.5369277e+02   5.1343318e+02   5.1761647e+02   5.8394558e+02
   4.2484828e+02   4.5027995e+02   5.4244453e+02   5.4579813e+02   6.1221873e+02
   5.0987454e+02   5.1458154e+02   5.8087812e+02   6.0445937e+02   7.5183315e+02
   4.8439655e+02   4.8897251e+02   5.4665775e+02   5.5020726e+02   6.2254613e+02
   4.1373653e+02   4.4886733e+02   5.4511152e+02   5.4874892e+02   7.3844007e+02
   4.5949069e+02   4.6894227e+02   5.4536894e+02   5.4900052e+02   6.4594728e+02
   5.0937853e+02   5.1398250e+02   5.7193918e+02   5.7599975e+02   5.9199621e+02
   4.3998315e+02   4.5131206e+02   5.1947953e+02   5.2291807e+02   5.8577636e+02
   4.2713943e+02   4.5113505e+02   5.4354180e+02   5.4700293e+02   6.1992072e+02
   5.0968342e+02   5.1434965e+02   5.7276079e+02   5.7585072e+02   5.8923668e+02
   4.1264355e+02   4.4877980e+02   5.4478761e+02   5.4838821e+02   6.4482427e+02
   5.0107899e+02   5.0493607e+02   5.5168716e+02   5.5476254e+02   6.0166096e+02
   4.3805020e+02   4.4132414e+02   5.1180806e+02   5.1628048e+02   5.8354659e+02
   4.9691385e+02   5.0083538e+02   5.5300637e+02   5.5694695e+02   6.8180205e+02
   4.8600137e+02   4.9041413e+02   5.4527732e+02   5.4861841e+02   6.0994269e+02
   4.7476585e+02   4.8050062e+02   5.4571352e+02   5.4930587e+02   6.2959805e+02
   4.6575870e+02   4.7328485e+02   5.4447177e+02   5.4798046e+02   6.2130637e+02
   4.3387172e+02   4.5392230e+02   5.4521388e+02   5.4885781e+02   7.7894449e+02
   4.3010537e+02   4.3098250e+02   5.1049896e+02   5.1524534e+02   5.8323465e+02
   3.9691539e+02   4.3175240e+02   5.1378186e+02   5.1791768e+02   5.8407042e+02
   5.1009593e+02   5.1485271e+02   5.8214518e+02   6.1547771e+02   6.4527722e+02
   5.0803387e+02   5.1240521e+02   5.7097332e+02   5.7909621e+02   6.2830301e+02
   5.0889197e+02   5.1340412e+02   5.7484093e+02   5.8548754e+02   6.2671817e+02
   4.4424819e+02   4.5970032e+02   5.4529192e+02   5.4893717e+02   6.8545834e+02
   4.1040893e+02   4.4873280e+02   5.4504724e+02   5.4867742e+02   6.6812115e+02
   4.4336458e+02   4.5908361e+02   5.4365411e+02   5.4711701e+02   6.1936868e+02
   3.8742976e+02   4.2434792e+02   5.1160063e+02   5.1611498e+02   5.8350138e+02
   4.8050399e+02   4.8552148e+02   5.4719165e+02   5.5089565e+02   6.6445562e+02
   4.4817720e+02   4.5992405e+02   5.2892474e+02   5.3182070e+02   5.9004954e+02
   4.7866886e+02   4.8255700e+02   5.2460972e+02   5.2753693e+02   5.8720418e+02
   4.4516053e+02   4.6019967e+02   5.4533280e+02   5.4898195e+02   7.2440326e+02
   4.5473271e+02   4.6553350e+02   5.3788867e+02   5.4093113e+02   5.9769166e+02
   5.0102114e+02   5.0490654e+02   5.5559599e+02   5.5957716e+02   6.2425862e+02
   4.1860433e+02   4.4882824e+02   5.4106332e+02   5.4430915e+02   6.0562511e+02
   4.7309245e+02   4.7860383e+02   5.3521408e+02   5.3810960e+02   5.9378270e+02
   4.2771652e+02   4.5150255e+02   5.4502181e+02   5.4864641e+02   6.5572836e+02
   4.9109263e+02   4.9312038e+02   5.1657834e+02   5.2007699e+02   5.8432359e+02
   4.2720428e+02   4.5131869e+02   5.4509697e+02   5.4873036e+02   6.7463828e+02
   4.4634468e+02   4.6085647e+02   5.4533492e+02   5.4898315e+02   7.0751136e+02
   5.0777589e+02   5.1210876e+02   5.6826983e+02   5.7429235e+02   6.0828030e+02
   3.8912362e+02   4.2990814e+02   5.1317733e+02   5.1740925e+02   5.8390720e+02
   5.0410120e+02   5.0808409e+02   5.6105756e+02   5.6602522e+02   6.9068614e+02
   4.1075975e+02   4.4862389e+02   5.4394363e+02   5.4745040e+02   6.2491640e+02
   5.0887833e+02   5.1338799e+02   5.7532025e+02   5.8712758e+02   7.3650716e+02
   4.4823061e+02   4.6192545e+02   5.4460445e+02   5.4816689e+02   6.3055002e+02
   4.4779691e+02   4.5590430e+02   5.1815418e+02   5.2171866e+02   5.8531059e+02
   4.3689936e+02   4.5554968e+02   5.4520432e+02   5.4884526e+02   7.0863254e+02
   5.0963863e+02   5.1429518e+02   5.7940433e+02   5.9715491e+02   6.5319694e+02
   4.7985504e+02   4.8490164e+02   5.4537167e+02   5.4885870e+02   6.1804160e+02
   5.0372863e+02   5.0767992e+02   5.5678176e+02   5.6037424e+02   6.0539382e+02
   4.6791941e+02   4.6793062e+02   5.1028747e+02   5.1508205e+02   5.8318519e+02
   4.9906927e+02   5.0287847e+02   5.4731022e+02   5.5006118e+02   5.9770767e+02
   5.0935421e+02   5.1395318e+02   5.7601500e+02   5.8544985e+02   6.0429598e+02
   4.7689418e+02   4.8230348e+02   5.4547398e+02   5.4901475e+02   6.2275619e+02
   4.1233481e+02   4.4851852e+02   5.4263842e+02   5.4601160e+02   6.1356371e+02
   4.2983610e+02   4.3899396e+02   5.1416258e+02   5.1823897e+02   5.8416776e+02
   4.8098101e+02   4.8594593e+02   5.4732359e+02   5.5103727e+02   7.2078945e+02
   4.3328422e+02   4.4882625e+02   5.2287306e+02   5.2602365e+02   5.8707826e+02
   4.0309510e+02   4.4860455e+02   5.4511230e+02   5.4875004e+02   7.4674336e+02
   5.0405025e+02   5.0770028e+02   5.3432760e+02   5.3589185e+02   5.8673094e+02
   4.1793354e+02   4.4888603e+02   5.4208665e+02   5.4541027e+02   6.1035774e+02
   5.0539079e+02   5.0944461e+02   5.5929975e+02   5.6295200e+02   6.0218655e+02
   4.1531168e+02   4.4897991e+02   5.4508852e+02   5.4872320e+02   7.1460695e+02
   5.1006521e+02   5.1481492e+02   5.8194379e+02   6.1211797e+02   6.3915627e+02
   4.0087967e+02   4.4853521e+02   5.4454986e+02   5.4812387e+02   6.3690546e+02
   4.0862803e+02   4.3275582e+02   5.1407876e+02   5.1816930e+02   5.8415180e+02
   5.0952840e+02   5.1416224e+02   5.7874955e+02   5.9505039e+02   6.5308474e+02
   4.9857000e+02   5.0243027e+02   5.5098618e+02   5.5431609e+02   6.0796038e+02
   4.8616488e+02   4.9062870e+02   5.4824769e+02   5.5197064e+02   6.5575204e+02
   4.6939930e+02   4.7234813e+02   5.1565379e+02   5.1948548e+02   5.8445220e+02
   4.7143055e+02   4.7772507e+02   5.4539492e+02   5.4897808e+02   6.2905386e+02
   4.4684517e+02   4.6064201e+02   5.3937703e+02   5.4250524e+02   6.0047017e+02
   4.2325678e+02   4.5013841e+02   5.4507614e+02   5.4870832e+02   6.7438217e+02
   4.3915895e+02   4.5687894e+02   5.4494227e+02   5.4855151e+02   6.4492606e+02
   4.8010359e+02   4.8516690e+02   5.4716064e+02   5.5086732e+02   6.7948931e+02
   4.5565780e+02   4.6662754e+02   5.4552299e+02   5.4918010e+02   6.7687966e+02
   4.4382582e+02   4.5531966e+02   5.2302330e+02   5.2615672e+02   5.8709304e+02
   4.3239931e+02   4.5323450e+02   5.4513008e+02   5.4876518e+02   6.7264340e+02
   4.3149278e+02   4.5280302e+02   5.4426287e+02   5.4780042e+02   6.2848548e+02
   4.0589148e+02   4.4863104e+02   5.4510035e+02   5.4873670e+02   7.3044363e+02
   4.4855539e+02   4.6188982e+02   5.4147505e+02   5.4473244e+02   6.0602755e+02
   4.2804398e+02   4.5163420e+02   5.4508234e+02   5.4871372e+02   6.6396944e+02
   5.1009283e+02   5.1484891e+02   5.8213511e+02   6.1587176e+02   6.4941377e+02
   4.2321231e+02   4.2762459e+02   5.1124088e+02   5.1582735e+02   5.8341190e+02
   3.8588566e+02   3.8967317e+02   5.1027665e+02   5.1507385e+02   5.8318310e+02
   4.2012748e+02   4.4905269e+02   5.4112705e+02   5.4437705e+02   6.0584974e+02
   5.0922125e+02   5.1379439e+02   5.7691529e+02   5.9021840e+02   6.4261691e+02
   4.2472764e+02   4.5051535e+02   5.4485251e+02   5.4845882e+02   6.4751105e+02
   5.1022808e+02   5.1501571e+02   5.8293363e+02   6.3892833e+02   6.7636932e+02
   5.0081359e+02   5.0470111e+02   5.5619716e+02   5.6039826e+02   6.4655768e+02
   5.1027225e+02   5.1507037e+02   5.8318099e+02   6.8428851e+02   6.8660168e+02
   5.1015122e+02   5.1492080e+02   5.8246992e+02   6.1985952e+02   6.4334688e+02
   4.8309346e+02   4.8782050e+02   5.4755926e+02   5.5126286e+02   6.5368437e+02
   4.7671542e+02   4.8216938e+02   5.4617932e+02   5.4980709e+02   6.3585626e+02
   4.2835619e+02   4.5165685e+02   5.4408539e+02   5.4760463e+02   6.2647831e+02
   4.3753139e+02   4.5592618e+02   5.4520005e+02   5.4884005e+02   6.8242604e+02
   3.9590337e+02   4.4854895e+02   5.4506571e+02   5.4869818e+02   6.8541728e+02
   5.1019822e+02   5.1497866e+02   5.6637477e+02   5.6653070e+02   5.8355475e+02
   5.0999078e+02   5.1472361e+02   5.8154130e+02   6.0958114e+02   6.5378817e+02
   5.0900552e+02   5.1353854e+02   5.7154043e+02   5.7687556e+02   5.9623234e+02
   4.4268549e+02   4.5873582e+02   5.4403027e+02   5.4753447e+02   6.2313496e+02
   4.8403605e+02   4.8867152e+02   5.4785457e+02   5.5157862e+02   6.7814346e+02
   4.6254173e+02   4.7107547e+02   5.4562244e+02   5.4927546e+02   6.5325583e+02
   3.9065516e+02   4.4313545e+02   5.2434260e+02   5.2740026e+02   5.8776347e+02
   5.0640379e+02   5.1056488e+02   5.6571253e+02   5.7178253e+02   6.3576271e+02
   4.3451273e+02   4.4612276e+02   5.1731439e+02   5.2097725e+02   5.8508623e+02
   4.1575832e+02   4.4901479e+02   5.4505295e+02   5.4868353e+02   6.6914633e+02
   4.5489577e+02   4.6340243e+02   5.2358075e+02   5.2666394e+02   5.8724104e+02
   4.5050500e+02   4.6336760e+02   5.4517761e+02   5.4880253e+02   6.4818095e+02
   4.3420937e+02   4.5388124e+02   5.4303094e+02   5.4643635e+02   6.1542588e+02
   4.6644234e+02   4.7384965e+02   5.4593122e+02   5.4960674e+02   7.1314467e+02
   4.8943326e+02   4.9369735e+02   5.4869123e+02   5.5235732e+02   6.3326171e+02
   5.1023249e+02   5.1502121e+02   5.7554768e+02   5.7589542e+02   5.8372044e+02
   5.1027235e+02   5.1507048e+02   5.8318145e+02   6.5563928e+02   6.5590060e+02
   4.6167124e+02   4.6430397e+02   5.1344707e+02   5.1762024e+02   5.8391942e+02
   4.9145722e+02   4.9561650e+02   5.4955734e+02   5.5326082e+02   6.3705327e+02
   4.8126008e+02   4.8619397e+02   5.4739584e+02   5.5111443e+02   7.5935316e+02
   4.7517011e+02   4.7793293e+02   5.1665283e+02   5.2033206e+02   5.8466386e+02
   4.1298452e+02   4.2756565e+02   5.1218701e+02   5.1659008e+02   5.8364844e+02
   4.5351787e+02   4.5785043e+02   5.1405399e+02   5.1813761e+02   5.8409933e+02
   4.2148162e+02   4.4975318e+02   5.4503345e+02   5.4866111e+02   6.6077991e+02
   4.6177767e+02   4.7043601e+02   5.4363579e+02   5.4706676e+02   6.1570564e+02
   4.2397642e+02   4.5012420e+02   5.4321171e+02   5.4663955e+02   6.1714386e+02
   5.1003184e+02   5.1477396e+02   5.8179806e+02   6.1298715e+02   6.7236770e+02
   4.3089238e+02   4.3494841e+02   5.1170048e+02   5.1619450e+02   5.8352284e+02
   4.7186102e+02   4.7810521e+02   5.4630534e+02   5.4999537e+02   7.4778134e+02
   4.4775962e+02   4.6111579e+02   5.3854611e+02   5.4162947e+02   5.9895227e+02
   4.5817856e+02   4.6766222e+02   5.3839501e+02   5.4145502e+02   5.9829750e+02
   4.1180926e+02   4.4878143e+02   5.4508050e+02   5.4871444e+02   7.0896319e+02
   5.0996288e+02   5.1468944e+02   5.8139889e+02   6.0882760e+02   7.1942387e+02
   4.5366401e+02   4.6447970e+02   5.3455656e+02   5.3750073e+02   5.9399450e+02
   5.0812030e+02   5.1250475e+02   5.7022126e+02   5.7723347e+02   6.1219016e+02
   4.5941434e+02   4.6225121e+02   5.1340057e+02   5.1758320e+02   5.8391415e+02
   5.0905841e+02   5.1360098e+02   5.7469704e+02   5.8393321e+02   6.0940013e+02
   3.8246605e+02   4.4852833e+02   5.4506907e+02   5.4870194e+02   6.9585269e+02
   4.2542845e+02   4.5044234e+02   5.4237548e+02   5.4572269e+02   6.1180705e+02
   4.2649744e+02   4.3599767e+02   5.1358140e+02   5.1774748e+02   5.8401138e+02
   5.1020560e+02   5.1498793e+02   5.8280465e+02   6.3193421e+02   6.6315662e+02
   4.9702991e+02   5.0094676e+02   5.5290229e+02   5.5680486e+02   6.4944977e+02
   5.0959323e+02   5.1424041e+02   5.7898061e+02   5.9514874e+02   6.3511386e+02
   4.7172279e+02   4.7796696e+02   5.4551689e+02   5.4911225e+02   6.3098532e+02
   4.4681843e+02   4.5455781e+02   5.1734553e+02   5.2099844e+02   5.8506209e+02
   4.3975321e+02   4.4394329e+02   5.1238089e+02   5.1674645e+02   5.8368845e+02
   4.2228087e+02   4.4985359e+02   5.4449082e+02   5.4805695e+02   6.3377686e+02
   4.2224413e+02   4.2224706e+02   5.1027287e+02   5.1507094e+02   5.8318219e+02
   4.0566525e+02   4.4862495e+02   5.4507313e+02   5.4870637e+02   7.0134451e+02
   4.5285098e+02   4.6489238e+02   5.4537308e+02   5.4901724e+02   6.5767540e+02
   5.1027240e+02   5.1507056e+02   5.8318186e+02   6.8803883e+02   6.8955552e+02
   4.4781225e+02   4.6170231e+02   5.4508531e+02   5.4870307e+02   6.4582794e+02
   4.3760181e+02   4.5592891e+02   5.4476557e+02   5.4835589e+02   6.3886998e+02
   4.5243208e+02   4.6461343e+02   5.4526743e+02   5.4889994e+02   6.4993253e+02
   5.1002707e+02   5.1476812e+02   5.8177298e+02   6.1281173e+02   6.8607836e+02
   4.4481295e+02   4.6000840e+02   5.4530375e+02   5.4894985e+02   6.9340242e+02
   5.1023685e+02   5.1502656e+02   5.8295626e+02   6.1972564e+02   6.2374076e+02
   4.7229645e+02   4.7833336e+02   5.4266112e+02   5.4594313e+02   6.0695167e+02
   3.9285986e+02   4.4854347e+02   5.4506035e+02   5.4869221e+02   6.7731614e+02
   4.3054475e+02   4.5096640e+02   5.3405394e+02   5.3700499e+02   5.9388036e+02
   4.3860015e+02   4.5385595e+02   5.2879058e+02   5.3169603e+02   5.9005690e+02
   4.5689673e+02   4.6359944e+02   5.1956410e+02   5.2297956e+02   5.8571702e+02
   4.5434705e+02   4.6584895e+02   5.4551536e+02   5.4917374e+02   7.1646120e+02
   4.5118324e+02   4.6357017e+02   5.4191638e+02   5.4520449e+02   6.0763272e+02
   4.2665385e+02   4.5112832e+02   5.4511618e+02   5.4875197e+02   7.0318073e+02
   4.3930051e+02   4.5366729e+02   5.2654468e+02   5.2949620e+02   5.8878743e+02
   5.0977712e+02   5.1446302e+02   5.8006417e+02   5.9845167e+02   6.3059661e+02
   4.4000011e+02   4.5635858e+02   5.3679394e+02   5.3981147e+02   5.9663033e+02
   4.4559422e+02   4.6043606e+02   5.4531600e+02   5.4896279e+02   6.9326376e+02
   5.0997707e+02   5.1470683e+02   5.8142518e+02   6.0735805e+02   6.4380483e+02
   4.0920733e+02   4.1751523e+02   5.1060218e+02   5.1532558e+02   5.8325950e+02
   4.8677385e+02   4.9112287e+02   5.4485105e+02   5.4812129e+02   6.0684404e+02
   5.1026946e+02   5.1506692e+02   5.8316467e+02   6.3887491e+02   6.3968086e+02
   4.3068553e+02   4.4569260e+02   5.1949696e+02   5.2293809e+02   5.8580787e+02
   4.0344262e+02   4.4853144e+02   5.4441831e+02   5.4797757e+02   6.3270277e+02
   4.1945440e+02   4.3165146e+02   5.1301012e+02   5.1726936e+02   5.8386133e+02
   5.0293160e+02   5.0686314e+02   5.5794188e+02   5.6214345e+02   6.2204710e+02
   3.8157748e+02   4.4838195e+02   5.4374812e+02   5.4723396e+02   6.2230174e+02
   5.1027126e+02   5.1506912e+02   5.8316413e+02   5.9310282e+02   5.9313697e+02
   4.5968278e+02   4.6908045e+02   5.4562479e+02   5.4928601e+02   6.7454940e+02
   5.0791018e+02   5.1226308e+02   5.6993831e+02   5.7719824e+02   6.1856543e+02
   4.2667029e+02   4.4902831e+02   5.3222969e+02   5.3513613e+02   5.9241901e+02
   4.6372865e+02   4.7191087e+02   5.4578703e+02   5.4945576e+02   6.7778343e+02
   4.8470693e+02   4.8923039e+02   5.4558757e+02   5.4899959e+02   6.1347375e+02
   3.8882897e+02   4.4622627e+02   5.3228185e+02   5.3519164e+02   5.9249348e+02
   4.3386397e+02   4.5384029e+02   5.4437111e+02   5.4791951e+02   6.2988042e+02
   4.1549112e+02   4.3087263e+02   5.1310944e+02   5.1735236e+02   5.8388832e+02
   4.1136141e+02   4.4279629e+02   5.2313875e+02   5.2627412e+02   5.8722304e+02
   4.2761927e+02   4.5144889e+02   5.4484914e+02   5.4845412e+02   6.4601418e+02
   4.1572829e+02   4.4901353e+02   5.4506664e+02   5.4869879e+02   6.7684225e+02
   5.1027084e+02   5.1506862e+02   5.8305587e+02   5.8461420e+02   5.8475129e+02
   4.0382634e+02   4.4860867e+02   5.4511722e+02   5.4875551e+02   7.6100640e+02
   4.2049000e+02   4.4956602e+02   5.4488855e+02   5.4849986e+02   6.4953529e+02
   5.0951043e+02   5.1414063e+02   5.7868561e+02   5.9500660e+02   6.7433733e+02
   4.1337047e+02   4.1375531e+02   5.1028674e+02   5.1508162e+02   5.8318545e+02
   4.2455590e+02   4.3291732e+02   5.1261297e+02   5.1693957e+02   5.8375600e+02
   4.5912342e+02   4.6871374e+02   5.4557018e+02   5.4922622e+02   6.6071952e+02
   4.4380815e+02   4.4990811e+02   5.1444600e+02   5.1847630e+02   5.8422790e+02
   4.6465643e+02   4.6698358e+02   5.1343148e+02   5.1760408e+02   5.8390568e+02
   4.4524271e+02   4.5977969e+02   5.4001842e+02   5.4318469e+02   6.0185068e+02
   4.3185770e+02   4.3519659e+02   5.1152278e+02   5.1605171e+02   5.8347887e+02
   4.5904026e+02   4.6855915e+02   5.4358773e+02   5.4702067e+02   6.1600757e+02
   5.1001773e+02   5.1475665e+02   5.8168617e+02   6.1054733e+02   6.4875202e+02
   4.8880508e+02   4.9310974e+02   5.4887313e+02   5.5259618e+02   6.4851804e+02
   4.5989872e+02   4.6921409e+02   5.4541869e+02   5.4905512e+02   6.4822858e+02
   4.4139723e+02   4.5812078e+02   5.4526116e+02   5.4890530e+02   7.0851140e+02
   4.1369671e+02   4.4866550e+02   5.4332204e+02   5.4676264e+02   6.1825495e+02
   4.0894993e+02   4.4867442e+02   5.4493582e+02   5.4855336e+02   6.5257100e+02
   4.5547303e+02   4.6552457e+02   5.3357765e+02   5.3649284e+02   5.9312364e+02
   3.8726315e+02   4.3747902e+02   5.1720356e+02   5.2088278e+02   5.8507197e+02
   3.9126205e+02   4.4853600e+02   5.4504224e+02   5.4867203e+02   6.6721945e+02
   4.1488129e+02   4.3551765e+02   5.1533984e+02   5.1925065e+02   5.8450893e+02
   4.1386927e+02   4.2028905e+02   5.1073345e+02   5.1542785e+02   5.8329056e+02
   5.1026996e+02   5.1506754e+02   5.8316766e+02   6.4023130e+02   6.4144322e+02
   4.7423037e+02   4.7975173e+02   5.3839609e+02   5.4138598e+02   5.9703099e+02
   5.0948766e+02   5.1411325e+02   5.7834452e+02   5.9341902e+02   6.3501376e+02
   4.4804052e+02   4.6104494e+02   5.3639730e+02   5.3939543e+02   5.9598880e+02
   5.0728141e+02   5.1154742e+02   5.6873794e+02   5.7611322e+02   6.5930637e+02
   4.7092865e+02   4.7730911e+02   5.4504596e+02   5.4859213e+02   6.2441075e+02
   4.8627472e+02   4.9072552e+02   5.4797679e+02   5.5165517e+02   6.4000387e+02
   5.0991416e+02   5.1462988e+02   5.8106495e+02   6.0494913e+02   6.4986772e+02
   4.9067054e+02   4.9487802e+02   5.4975229e+02   5.5353226e+02   7.0573011e+02
   5.0895663e+02   5.1348040e+02   5.7553814e+02   5.8730972e+02   6.4414862e+02
   5.0870916e+02   5.1318912e+02   5.7443169e+02   5.8534965e+02   6.5796927e+02
   4.8117467e+02   4.8189971e+02   5.1182125e+02   5.1625840e+02   5.8347688e+02
   4.0243466e+02   4.4859456e+02   5.4502707e+02   5.4865508e+02   6.6267485e+02
   5.0910980e+02   5.1366181e+02   5.7634293e+02   5.8900781e+02   6.4477457e+02
   5.0804758e+02   5.1242086e+02   5.6964113e+02   5.7626220e+02   6.0993937e+02
   4.8291589e+02   4.8765551e+02   5.4723467e+02   5.5089655e+02   6.3961840e+02
   4.4383272e+02   4.5757301e+02   5.3102628e+02   5.3391033e+02   5.9142625e+02
   4.9737753e+02   5.0128794e+02   5.5335102e+02   5.5732026e+02   7.0620126e+02
   5.0424396e+02   5.0823412e+02   5.6133934e+02   5.6637002e+02   7.2734460e+02
   4.7738107e+02   4.8276015e+02   5.4670331e+02   5.5038935e+02   6.5665833e+02
   5.1003510e+02   5.1477796e+02   5.8177049e+02   6.1063756e+02   6.4202467e+02
   5.0996532e+02   5.1469243e+02   5.8136096e+02   6.0698794e+02   6.4595292e+02
   5.0485657e+02   5.0886508e+02   5.5720882e+02   5.6050183e+02   6.0024306e+02
   4.7307119e+02   4.7910816e+02   5.4641039e+02   5.5010390e+02   7.7451063e+02
   5.1016651e+02   5.1493966e+02   5.8258113e+02   6.2597900e+02   6.6952137e+02
   5.0485086e+02   5.0887670e+02   5.6249212e+02   5.6778046e+02   7.0811914e+02
   4.6494417e+02   4.7067964e+02   5.2338799e+02   5.2646596e+02   5.8704298e+02
   4.6957715e+02   4.7626549e+02   5.4555387e+02   5.4916781e+02   6.3542484e+02
   5.0953835e+02   5.1417421e+02   5.7885532e+02   5.9554091e+02   6.9338666e+02
   5.0974214e+02   5.1442056e+02   5.7990877e+02   5.9828228e+02   6.3647850e+02
   4.3967606e+02   4.5305622e+02   5.2390443e+02   5.2698079e+02   5.8749568e+02
   4.4572322e+02   4.5941743e+02   5.3501217e+02   5.3797771e+02   5.9458197e+02
   3.8041907e+02   4.2205675e+02   5.1119298e+02   5.1578956e+02   5.8340129e+02
   4.0392344e+02   4.1377618e+02   5.1044602e+02   5.1520448e+02   5.8322272e+02
   4.1990930e+02   4.4486421e+02   5.2529347e+02   5.2830047e+02   5.8821427e+02
   5.0386195e+02   5.0783167e+02   5.6005352e+02   5.6469442e+02   6.3240928e+02
   4.1102989e+02   4.4871703e+02   5.4470494e+02   5.4829625e+02   6.4159493e+02
   4.7007760e+02   4.7665883e+02   5.4565367e+02   5.4927642e+02   6.3784070e+02
   4.5082261e+02   4.6358273e+02   5.4541826e+02   5.4907067e+02   6.9667156e+02
   4.5087518e+02   4.5351042e+02   5.1234015e+02   5.1671009e+02   5.8366675e+02
   4.4992297e+02   4.6289763e+02   5.4357058e+02   5.4701725e+02   6.1754747e+02
   4.8089086e+02   4.8584623e+02   5.4647055e+02   5.5007227e+02   6.2926685e+02
   5.1004568e+02   5.1479096e+02   5.8174604e+02   6.0685356e+02   6.2667498e+02
   4.6632219e+02   4.7326644e+02   5.3672825e+02   5.3969831e+02   5.9569310e+02
   5.0956729e+02   5.1420910e+02   5.7895654e+02   5.9558647e+02   6.4989880e+02
   5.0984029e+02   5.1453985e+02   5.8048919e+02   6.0037076e+02   6.3227261e+02
   4.1729281e+02   4.4907834e+02   5.4426813e+02   5.4781015e+02   6.2956202e+02
   5.0014264e+02   5.0402505e+02   5.5558975e+02   5.5974520e+02   6.5145891e+02
   5.0638614e+02   5.1054583e+02   5.6608078e+02   5.7244433e+02   6.8171239e+02
   4.2603064e+02   4.5087119e+02   5.4455511e+02   5.4812745e+02   6.3539406e+02
   4.2084839e+02   4.4964731e+02   5.4509570e+02   5.4873058e+02   7.1023885e+02
   4.4443147e+02   4.5896253e+02   5.3706929e+02   5.4009246e+02   5.9689489e+02
   4.3887283e+02   4.5670162e+02   5.4480990e+02   5.4840429e+02   6.3962057e+02
   4.3388175e+02   4.3753302e+02   5.1185392e+02   5.1631807e+02   5.8355983e+02
   4.9532093e+02   4.9929523e+02   5.5198208e+02   5.5585625e+02   7.0113862e+02
   4.5964503e+02   4.6905615e+02   5.4563728e+02   5.4930007e+02   6.8186549e+02
   5.0233681e+02   5.0625302e+02   5.5766866e+02   5.6195873e+02   6.3173970e+02
   4.4660663e+02   4.6070213e+02   5.4144334e+02   5.4470073e+02   6.0605695e+02
   5.1015307e+02   5.1492309e+02   5.8250584e+02   6.2408267e+02   7.0383351e+02
   5.0500122e+02   5.0903695e+02   5.6263822e+02   5.6791461e+02   6.4995196e+02
   4.9692888e+02   5.0085015e+02   5.5303029e+02   5.5697484e+02   7.1069990e+02
   4.4404361e+02   4.5125739e+02   5.1565630e+02   5.1951788e+02   5.8456793e+02
   5.0697708e+02   5.1120414e+02   5.6703056e+02   5.7339588e+02   6.2632006e+02
   5.0673506e+02   5.1093177e+02   5.6525430e+02   5.7064220e+02   6.1365216e+02
   3.8496127e+02   4.3039445e+02   5.1333985e+02   5.1754537e+02   5.8395069e+02
   4.9903175e+02   5.0291527e+02   5.5447477e+02   5.5850690e+02   6.4856550e+02
   3.9201375e+02   4.1917565e+02   5.1084467e+02   5.1551491e+02   5.8331729e+02
   4.9125114e+02   4.9542824e+02   5.4997651e+02   5.5376335e+02   6.9808337e+02
   4.0117033e+02   4.4858657e+02   5.4500086e+02   5.4862588e+02   6.5981931e+02
   5.0955417e+02   5.1419333e+02   5.7825091e+02   5.9172938e+02   6.1666947e+02
   5.0837218e+02   5.1279630e+02   5.7098738e+02   5.7808568e+02   6.0870668e+02
   4.9358098e+02   4.9763761e+02   5.5099167e+02   5.5481117e+02   6.6414134e+02
   4.0878216e+02   4.1517312e+02   5.1046084e+02   5.1521594e+02   5.8322619e+02
   4.4464166e+02   4.5988858e+02   5.4493754e+02   5.4854170e+02   6.4176881e+02
   4.3993862e+02   4.5732726e+02   5.4513837e+02   5.4876948e+02   6.5571718e+02
   5.0943035e+02   5.1404441e+02   5.7822467e+02   5.9373195e+02   6.7482185e+02
   4.1516790e+02   4.4511027e+02   5.2746162e+02   5.3039734e+02   5.8936834e+02
   5.0913975e+02   5.1369741e+02   5.7644423e+02   5.8912105e+02   6.3965809e+02
   5.1024167e+02   5.1503254e+02   5.8300732e+02   6.3843319e+02   6.5120577e+02
   4.3837371e+02   4.3838200e+02   5.1027628e+02   5.1507356e+02   5.8318296e+02
   4.6576531e+02   4.7079718e+02   5.2073837e+02   5.2402913e+02   5.8603583e+02
   4.6934827e+02   4.7053188e+02   5.1204907e+02   5.1646224e+02   5.8356363e+02
   4.8960383e+02   4.9383871e+02   5.4759545e+02   5.5108990e+02   6.1784351e+02
   4.2685636e+02   4.5101927e+02   5.4340521e+02   5.4685212e+02   6.1864709e+02
   5.0288421e+02   5.0681736e+02   5.5859864e+02   5.6304274e+02   6.3611095e+02
   4.1691268e+02   4.4540207e+02   5.2768904e+02   5.3062002e+02   5.8949570e+02
   4.7254348e+02   4.7796350e+02   5.3280845e+02   5.3564752e+02   5.9194338e+02
   4.2113390e+02   4.4969641e+02   5.4509170e+02   5.4872607e+02   7.0272519e+02
   4.5086330e+02   4.6316880e+02   5.3963104e+02   5.4276827e+02   6.0079689e+02
   4.2837616e+02   4.3863913e+02   5.1449065e+02   5.1851898e+02   5.8426013e+02
   4.2444212e+02   4.4703984e+02   5.2780456e+02   5.3073223e+02   5.8954932e+02
   4.2570030e+02   4.4612542e+02   5.2433461e+02   5.2739094e+02   5.8774357e+02
   4.4362224e+02   4.5926101e+02   5.4406132e+02   5.4756808e+02   6.2335013e+02
   4.3045063e+02   4.4437600e+02   5.1808348e+02   5.2166423e+02   5.8533689e+02
   5.0727164e+02   5.1153471e+02   5.6639887e+02   5.7187243e+02   6.0879699e+02
   3.9850304e+02   4.1906456e+02   5.1082212e+02   5.1549723e+02   5.8331186e+02
   4.2750244e+02   4.3439984e+02   5.1248822e+02   5.1683644e+02   5.8372269e+02
   4.2618184e+02   4.4426620e+02   5.2067673e+02   5.2401128e+02   5.8623606e+02
   4.3849243e+02   4.5402722e+02   5.2974423e+02   5.3263787e+02   5.9064054e+02
   4.4549403e+02   4.4666504e+02   5.1093516e+02   5.1558461e+02   5.8333408e+02
   5.1022704e+02   5.1501443e+02   5.8292806e+02   6.3895154e+02   6.8791987e+02
   5.0861949e+02   5.1308253e+02   5.6685234e+02   5.7031959e+02   5.9324652e+02
   4.6574024e+02   4.6815151e+02   5.1380389e+02   5.1791496e+02   5.8399444e+02
   4.1582621e+02   4.3829656e+02   5.1730269e+02   5.2097040e+02   5.8510126e+02
   5.0986820e+02   5.1457390e+02   5.8053477e+02   5.9938753e+02   6.2328112e+02
   4.4175365e+02   4.4260292e+02   5.1068649e+02   5.1539059e+02   5.8327714e+02
   4.6367643e+02   4.7185764e+02   5.4536474e+02   5.4898367e+02   6.3913081e+02
   5.0860982e+02   5.1307293e+02   5.7347385e+02   5.8311818e+02   6.2746194e+02
   4.2846672e+02   4.4879429e+02   5.2866751e+02   5.3157965e+02   5.9003999e+02
   4.6606748e+02   4.6782559e+02   5.1274750e+02   5.1703511e+02   5.8373489e+02
   4.2893989e+02   4.3957057e+02   5.1486139e+02   5.1883663e+02   5.8436418e+02
   4.3881130e+02   4.5660667e+02   5.4417949e+02   5.4770321e+02   6.2640485e+02
   4.2943430e+02   4.3389899e+02   5.1166117e+02   5.1616296e+02   5.8351353e+02
   4.0624613e+02   4.0800539e+02   5.1029329e+02   5.1508665e+02   5.8318696e+02
   4.3878204e+02   4.5662629e+02   5.4457108e+02   5.4813852e+02   6.3272070e+02
   4.1638318e+02   4.4901602e+02   5.4452406e+02   5.4809472e+02   6.3538883e+02
   5.1026947e+02   5.1506693e+02   5.8316461e+02   6.3660595e+02   6.3751817e+02
   4.4715640e+02   4.5875567e+02   5.2688249e+02   5.2981842e+02   5.8890799e+02
   4.3652785e+02   4.5513040e+02   5.4312155e+02   5.4653454e+02   6.1584575e+02
   4.2464572e+02   4.5038765e+02   5.4387037e+02   5.4736746e+02   6.2329870e+02
   4.8839142e+02   4.9244466e+02   5.3835215e+02   5.4109750e+02   5.9429347e+02
   5.1026802e+02   5.1506513e+02   5.8315730e+02   6.5858465e+02   6.6263563e+02
   4.7300295e+02   4.7901194e+02   5.4514955e+02   5.4869186e+02   6.2349347e+02
   4.3351505e+02   4.5272214e+02   5.3692127e+02   5.3994739e+02   5.9689632e+02
   4.4721394e+02   4.6135249e+02   5.4521964e+02   5.4885357e+02   6.5321949e+02
   5.0772414e+02   5.1194646e+02   5.4220763e+02   5.4309763e+02   5.8585292e+02
   4.3708218e+02   4.5544860e+02   5.4310027e+02   5.4651072e+02   6.1566462e+02
   4.3948596e+02   4.5708704e+02   5.4522170e+02   5.4886273e+02   6.7757168e+02
   4.4666806e+02   4.6098827e+02   5.4455874e+02   5.4811787e+02   6.3021432e+02
   5.1026766e+02   5.1506468e+02   5.8315576e+02   6.8300793e+02   7.4309071e+02
   4.6711755e+02   4.7427958e+02   5.4381365e+02   5.4724367e+02   6.1528098e+02
   4.7788799e+02   4.8320007e+02   5.4660102e+02   5.5026707e+02   6.4682104e+02
   5.1010175e+02   5.1485989e+02   5.8220805e+02   6.1844646e+02   6.8214193e+02
   4.0670053e+02   4.4657209e+02   5.3309260e+02   5.3602111e+02   5.9312870e+02
   5.0664440e+02   5.1083252e+02   5.6657919e+02   5.7302719e+02   6.4424842e+02
   4.4948764e+02   4.6253111e+02   5.4226719e+02   5.4558732e+02   6.0959181e+02
   5.1023056e+02   5.1501878e+02   5.8294422e+02   6.3578287e+02   6.5245174e+02
   5.0837808e+02   5.1280295e+02   5.7261102e+02   5.8185718e+02   6.3345018e+02
   4.7207422e+02   4.7728539e+02   5.2961911e+02   5.3244746e+02   5.8994509e+02
   5.0869228e+02   5.1316937e+02   5.7428689e+02   5.8500998e+02   6.4917066e+02
   5.0886770e+02   5.1337454e+02   5.6775047e+02   5.7110776e+02   5.9230635e+02
   4.5645272e+02   4.6695479e+02   5.4313054e+02   5.4652124e+02   6.1354410e+02
   5.0609607e+02   5.1022568e+02   5.6534453e+02   5.7146582e+02   7.2986342e+02
   4.6473869e+02   4.7260831e+02   5.4574294e+02   5.4940278e+02   6.5604724e+02
   4.6508891e+02   4.7276717e+02   5.4366673e+02   5.4708977e+02   6.1500241e+02
   5.0867502e+02   5.1314931e+02   5.7326856e+02   5.8225035e+02   6.1695132e+02
   5.1000699e+02   5.1474378e+02   5.7310529e+02   5.7458002e+02   5.8583149e+02
   4.6158835e+02   4.7034170e+02   5.4446220e+02   5.4798437e+02   6.2301290e+02
   4.7731495e+02   4.8268123e+02   5.4591577e+02   5.4950386e+02   6.2850070e+02
   5.0632788e+02   5.1048042e+02   5.6523958e+02   5.7105610e+02   6.2837854e+02
   4.3868895e+02   4.5504101e+02   5.3379026e+02   5.3672946e+02   5.9357621e+02
   5.0697714e+02   5.1120478e+02   5.6777444e+02   5.7476434e+02   6.6301711e+02
   5.0848440e+02   5.1292155e+02   5.6362849e+02   5.6611877e+02   5.9120653e+02
   4.5851324e+02   4.5949858e+02   5.1116542e+02   5.1576361e+02   5.8337995e+02
   4.9540842e+02   4.9937018e+02   5.5120094e+02   5.5491069e+02   6.2881347e+02
   4.4310286e+02   4.4358277e+02   5.1051173e+02   5.1525494e+02   5.8323668e+02
   4.4459191e+02   4.5988799e+02   5.4530047e+02   5.4894640e+02   6.9387572e+02
   4.2696914e+02   4.5050575e+02   5.3918756e+02   5.4231895e+02   6.0056763e+02
   4.5099317e+02   4.6368562e+02   5.4532739e+02   5.4896899e+02   6.5669158e+02
   4.8269066e+02   4.8746281e+02   5.4757753e+02   5.5129278e+02   6.7106826e+02
   5.1022646e+02   5.1501374e+02   5.7713689e+02   5.7771016e+02   5.8399518e+02
   4.6516809e+02   4.7291146e+02   5.4576308e+02   5.4942369e+02   6.5626295e+02
   4.4040064e+02   4.4477803e+02   5.1254437e+02   5.1688068e+02   5.8372937e+02
   4.5123846e+02   4.6384702e+02   5.4540327e+02   5.4905335e+02   6.6934734e+02
   5.0845656e+02   5.1289430e+02   5.7217422e+02   5.8046489e+02   6.1653837e+02
   4.3778723e+02   4.3852192e+02   5.1061470e+02   5.1533493e+02   5.8326101e+02
   4.3809302e+02   4.5624078e+02   5.4489412e+02   5.4849869e+02   6.4364118e+02
   5.0999735e+02   5.1473168e+02   5.8153515e+02   6.0797288e+02   6.4012705e+02
   4.1123624e+02   4.4876621e+02   5.4510865e+02   5.4874581e+02   7.3686813e+02
   4.4900216e+02   4.5973857e+02   5.2551275e+02   5.2849511e+02   5.8818592e+02
   4.3721891e+02   4.3799109e+02   5.1062803e+02   5.1534530e+02   5.8326415e+02
   4.6461931e+02   4.6796093e+02   5.1530084e+02   5.1919149e+02   5.8438945e+02
   4.4379097e+02   4.5944960e+02   5.4528258e+02   5.4892716e+02   6.7981466e+02
   4.4063405e+02   4.5754558e+02   5.4341526e+02   5.4685528e+02   6.1756998e+02
   5.0971473e+02   5.1438745e+02   5.7479082e+02   5.7909109e+02   5.9090531e+02
   5.0967787e+02   5.1434265e+02   5.7964681e+02   5.9806792e+02   6.5460710e+02
   4.9472775e+02   4.9872767e+02   5.5162202e+02   5.5547410e+02   6.7549479e+02
   4.1026454e+02   4.4080324e+02   5.2025160e+02   5.2362597e+02   5.8609221e+02
   3.8570670e+02   4.4845567e+02   5.4437855e+02   5.4793344e+02   6.3197991e+02
   4.8859660e+02   4.9272804e+02   5.4094602e+02   5.4381363e+02   5.9701017e+02
   4.2216198e+02   4.4908911e+02   5.3892255e+02   5.4204115e+02   6.0010973e+02
   4.3608529e+02   4.4444521e+02   5.1481145e+02   5.1879202e+02   5.8434243e+02
   5.1012812e+02   5.1489234e+02   5.8235933e+02   6.2091900e+02   6.7419898e+02
   4.3789299e+02   4.5614531e+02   5.4518731e+02   5.4882558e+02   6.7139986e+02
   4.7315373e+02   4.7917556e+02   5.4637148e+02   5.5005938e+02   7.0115864e+02
   4.4789541e+02   4.4832451e+02   5.1055143e+02   5.1528547e+02   5.8324510e+02
   4.5969647e+02   4.6908546e+02   5.4553844e+02   5.4918942e+02   6.5455647e+02
   4.1679714e+02   4.4911935e+02   5.4512294e+02   5.4876142e+02   7.5167968e+02
   5.0679743e+02   5.1100246e+02   5.6616595e+02   5.7210753e+02   6.2099044e+02
   4.7806692e+02   4.8117522e+02   5.1904605e+02   5.2243781e+02   5.8529274e+02
   4.4322697e+02   4.5913782e+02   5.4527408e+02   5.4891818e+02   6.7944535e+02
   4.7049178e+02   4.7700064e+02   5.4615977e+02   5.4984127e+02   6.8550769e+02
   4.7876439e+02   4.8395382e+02   5.4596707e+02   5.4954145e+02   6.2678894e+02
   4.2735101e+02   4.4707427e+02   5.2499730e+02   5.2801714e+02   5.8805438e+02
   4.3036018e+02   4.3348455e+02   5.1123198e+02   5.1581996e+02   5.8340851e+02
   4.4949633e+02   4.6264111e+02   5.4367811e+02   5.4713681e+02   6.1856019e+02
   4.5598560e+02   4.6681936e+02   5.4557434e+02   5.4923693e+02   7.3395663e+02
   4.4749491e+02   4.5195537e+02   5.1366438e+02   5.1781186e+02   5.8401061e+02
   4.5883790e+02   4.6849385e+02   5.4480295e+02   5.4837069e+02   6.2942295e+02
   4.7061213e+02   4.7700225e+02   5.4358751e+02   5.4697398e+02   6.1249230e+02
   5.0413145e+02   5.0811511e+02   5.6087812e+02   5.6575109e+02   6.4605321e+02
   4.3000839e+02   4.5213434e+02   5.4281027e+02   5.4619610e+02   6.1424310e+02
   4.6723350e+02   4.7432310e+02   5.4278816e+02   5.4611257e+02   6.0921520e+02
   5.0385436e+02   5.0782475e+02   5.6032971e+02   5.6508815e+02   6.4297062e+02
   4.3473814e+02   4.5436773e+02   5.4517581e+02   5.4881485e+02   7.0056719e+02
   4.2959834e+02   4.3617018e+02   5.1264320e+02   5.1696401e+02   5.8376165e+02
   4.3999657e+02   4.4194596e+02   5.1117600e+02   5.1577488e+02   5.8339260e+02
   4.8941528e+02   4.9355937e+02   5.4298625e+02   5.4597261e+02   5.9968488e+02
   4.6930284e+02   4.7596591e+02   5.4334390e+02   5.4671281e+02   6.1158084e+02
   4.5005864e+02   4.6289208e+02   5.4235222e+02   5.4567907e+02   6.0998104e+02
   4.2947242e+02   4.2980927e+02   5.1036141e+02   5.1513908e+02   5.8320268e+02
   4.2825014e+02   4.5169200e+02   5.4485141e+02   5.4845639e+02   6.4579825e+02
   4.9383373e+02   4.9787793e+02   5.5117345e+02   5.5500873e+02   7.1829633e+02
   4.3358228e+02   4.3438524e+02   5.1058438e+02   5.1531149e+02   5.8325433e+02
   4.5932900e+02   4.6884933e+02   5.4563083e+02   5.4929358e+02   6.8735583e+02
   4.2904879e+02   4.5202256e+02   5.4510705e+02   5.4874086e+02   6.7263772e+02
   4.5608471e+02   4.6037735e+02   5.1450449e+02   5.1851864e+02   5.8421125e+02
   4.0481752e+02   4.4861340e+02   5.4506928e+02   5.4870209e+02   6.8976603e+02
   4.2140872e+02   4.4974057e+02   5.4504129e+02   5.4866986e+02   6.6165559e+02
   5.0896268e+02   5.1348754e+02   5.7571829e+02   5.8790539e+02   6.7701551e+02
   4.2556496e+02   4.2807549e+02   5.1089782e+02   5.1555639e+02   5.8332905e+02
   4.9702884e+02   5.0078476e+02   5.4214034e+02   5.4463359e+02   5.9398526e+02
   5.0945429e+02   5.1407318e+02   5.7776267e+02   5.9099074e+02   6.1999447e+02
   4.5603342e+02   4.6675308e+02   5.4383260e+02   5.4729769e+02   6.1855226e+02
   4.3520377e+02   4.4582448e+02   5.1651487e+02   5.2027126e+02   5.8484010e+02
   5.0840217e+02   5.1283115e+02   5.7092255e+02   5.7785076e+02   6.0703800e+02
   4.6641762e+02   4.7358297e+02   5.4054480e+02   5.4369913e+02   6.0159896e+02
   4.1892540e+02   4.1969250e+02   5.1034407e+02   5.1512575e+02   5.8319874e+02
   5.1017437e+02   5.1494936e+02   5.8263003e+02   6.2795960e+02   7.3494308e+02
   5.0714886e+02   5.1139790e+02   5.6836447e+02   5.7561516e+02   7.1599463e+02
   4.7395320e+02   4.7983869e+02   5.4629297e+02   5.4996388e+02   6.5185246e+02
   5.1021835e+02   5.1500367e+02   5.8275455e+02   6.0450164e+02   6.0764049e+02
   6.9156144e+02   6.0589700e+02   5.4443415e+02   5.4118012e+02   4.4805049e+02
   5.9682383e+02   5.7932442e+02   5.1468865e+02   5.1017037e+02   4.1897925e+02
   7.3790857e+02   7.3713662e+02   5.4875589e+02   5.4511749e+02   4.4853305e+02
   5.4903578e+02   5.4538239e+02   4.6147913e+02   4.4840565e+02   4.1987883e+02
   5.5484951e+02   5.5112957e+02   5.0622155e+02   5.0439781e+02   4.3893365e+02
   6.0399042e+02   5.8084304e+02   5.1470136e+02   5.1003712e+02   4.1204494e+02
   7.0800182e+02   6.3536091e+02   5.4813271e+02   5.4455786e+02   4.4847330e+02
   5.7066088e+02   5.6473339e+02   5.0998921e+02   5.0589694e+02   4.0297084e+02
   5.5693939e+02   5.5300657e+02   5.0157895e+02   4.9797129e+02   4.2160478e+02
   5.4875724e+02   5.4511874e+02   4.4857312e+02   4.0917846e+02   4.0755349e+02
   6.4292784e+02   5.9662888e+02   5.4016166e+02   5.3712971e+02   4.4737750e+02
   5.4884949e+02   5.4520605e+02   4.5591504e+02   4.4637512e+02   4.3498343e+02
   5.4877527e+02   5.4513581e+02   4.5166715e+02   4.4669939e+02   4.4257816e+02
   5.4879241e+02   5.4515203e+02   4.5086230e+02   4.3093182e+02   4.2461181e+02
   6.4479067e+02   6.4247521e+02   5.4868625e+02   5.4505509e+02   4.4852654e+02
   6.7722831e+02   6.2733232e+02   5.4768322e+02   5.4415352e+02   4.4842839e+02
   6.2142230e+02   6.2047833e+02   5.4864821e+02   5.4502138e+02   4.4852311e+02
   5.6486461e+02   5.6080386e+02   5.2227185e+02   5.2028591e+02   4.4440576e+02
   6.2161678e+02   5.8526829e+02   5.2395723e+02   5.2066331e+02   4.4096394e+02
   5.8583718e+02   5.7856870e+02   5.3258002e+02   5.2996085e+02   4.4587931e+02
   5.9546346e+02   5.7906650e+02   5.1536899e+02   5.1106753e+02   4.2518531e+02
   6.6101827e+02   5.8336386e+02   5.1585338e+02   5.1127952e+02   4.2268749e+02
   5.4881716e+02   5.4517573e+02   4.6562718e+02   4.6444953e+02   4.4630948e+02
   5.8462503e+02   5.8389184e+02   5.4763962e+02   5.4415186e+02   4.4843772e+02
   6.0635105e+02   5.9657313e+02   5.4436644e+02   5.4115141e+02   4.4805909e+02
   6.1609949e+02   5.9095273e+02   5.3608927e+02   5.3319724e+02   4.4651049e+02
   6.6263513e+02   6.3373425e+02   5.4813523e+02   5.4456025e+02   4.4847357e+02
   6.2390435e+02   5.8321828e+02   5.1745389e+02   5.1329204e+02   4.3061483e+02
   5.4876445e+02   5.4512556e+02   4.4907159e+02   4.2686411e+02   4.2524723e+02
   5.4953121e+02   5.4585848e+02   4.7465275e+02   4.6909473e+02   4.2832785e+02
   5.4875846e+02   5.4511990e+02   4.5935923e+02   4.5927186e+02   4.4841315e+02
   5.4887759e+02   5.4523265e+02   4.5642191e+02   4.4407956e+02   4.3005539e+02
   6.7541026e+02   6.5668619e+02   5.4866923e+02   5.4503974e+02   4.4852496e+02
   5.4890604e+02   5.4525985e+02   4.6328409e+02   4.5907779e+02   4.4053859e+02
   7.7859887e+02   6.0671611e+02   5.4459548e+02   5.4133019e+02   4.4807145e+02
   5.4886164e+02   5.4521750e+02   4.5410456e+02   4.3422787e+02   3.8074814e+02
   6.1031866e+02   6.0653237e+02   5.4798517e+02   5.4443152e+02   4.4846095e+02
   5.8684597e+02   5.8676346e+02   5.4864913e+02   5.4502514e+02   4.4852418e+02
   5.4876216e+02   5.4512339e+02   4.4887687e+02   4.2042854e+02   4.1795356e+02
   5.4981386e+02   5.4870468e+02   5.4722622e+02   5.4469147e+02   4.4852431e+02
   6.2114642e+02   5.8597760e+02   5.2585741e+02   5.2273364e+02   4.4234308e+02
   7.2091929e+02   5.8539779e+02   5.2184455e+02   5.1828275e+02   4.3864553e+02
   6.3572953e+02   6.0168716e+02   5.4359657e+02   5.4040067e+02   4.4793909e+02
   5.5795326e+02   5.5412150e+02   5.1125011e+02   5.0936267e+02   4.3992668e+02
   7.3295001e+02   6.8115886e+02   5.4871447e+02   5.4508032e+02   4.4852919e+02
   5.4880242e+02   5.4516348e+02   4.9148492e+02   4.9143474e+02   4.4833844e+02
   6.2739498e+02   5.8305896e+02   5.1652421e+02   5.1216123e+02   4.2706956e+02
   5.6275010e+02   5.5833062e+02   5.0885615e+02   5.0572318e+02   4.2960382e+02
   5.4919697e+02   5.4553539e+02   4.6580527e+02   4.5474939e+02   4.1633424e+02
   6.0012667e+02   5.8060758e+02   5.1663951e+02   5.1251307e+02   4.2939631e+02
   6.1394661e+02   6.0490147e+02   5.4689864e+02   5.4345655e+02   4.4835053e+02
   5.4879522e+02   5.4515468e+02   4.5447150e+02   4.4979983e+02   4.4235742e+02
   5.4908174e+02   5.4542589e+02   4.6239530e+02   4.4896405e+02   4.0028060e+02
   6.3197681e+02   6.0534839e+02   5.4511410e+02   5.4181928e+02   4.4814134e+02
   6.7258059e+02   5.9307202e+02   5.3605199e+02   5.3312408e+02   4.4645372e+02
   5.6627088e+02   5.6620490e+02   5.4856875e+02   5.4497011e+02   4.4852193e+02
   6.8972445e+02   5.9626520e+02   5.3939575e+02   5.3638197e+02   4.4722451e+02
   6.1171551e+02   5.9819197e+02   5.4427702e+02   5.4106000e+02   4.4804337e+02
   5.4954552e+02   5.4587368e+02   4.7587015e+02   4.7105043e+02   4.3092809e+02
   5.7788411e+02   5.7093716e+02   5.2109775e+02   5.1827358e+02   4.4110107e+02
   5.4900760e+02   5.4535682e+02   4.6770622e+02   4.6373361e+02   4.3915794e+02
   6.8959076e+02   6.6941389e+02   5.4873131e+02   5.4509544e+02   4.4853079e+02
   5.8715004e+02   5.7532656e+02   5.1338879e+02   5.0887950e+02   3.8560966e+02
   6.8521954e+02   5.8542808e+02   5.2196913e+02   5.1842239e+02   4.3879002e+02
   6.0970508e+02   5.8211544e+02   5.1712109e+02   5.1297897e+02   4.3015601e+02
   6.1816091e+02   5.9561697e+02   5.4117498e+02   5.3812218e+02   4.4757355e+02
   6.2424814e+02   5.9065723e+02   5.3437320e+02   5.3149999e+02   4.4601366e+02
   5.4875669e+02   5.4511823e+02   4.4854099e+02   3.9556653e+02   3.9181882e+02
   6.7237805e+02   5.8316230e+02   5.1513293e+02   5.1035794e+02   4.0818475e+02
   5.4876553e+02   5.4512659e+02   4.4923040e+02   4.3201136e+02   4.3028478e+02
   5.7690080e+02   5.7169378e+02   5.3084338e+02   5.2844040e+02   4.4577429e+02
   5.6622091e+02   5.6213670e+02   5.2431646e+02   5.2230298e+02   4.4491072e+02
   5.6678351e+02   5.6185642e+02   5.1212440e+02   5.0905734e+02   4.3299152e+02
   5.8542780e+02   5.7471437e+02   5.1509926e+02   5.1113202e+02   4.2823325e+02
   6.5097039e+02   6.4936522e+02   5.4871499e+02   5.4508083e+02   4.4852922e+02
   7.0342814e+02   5.8580577e+02   5.2296590e+02   5.1952607e+02   4.3986172e+02
   5.9443085e+02   5.7846104e+02   5.1412702e+02   5.0951827e+02   4.0417530e+02
   5.5840687e+02   5.5444778e+02   5.0746820e+02   5.0494623e+02   4.3458793e+02
   5.5008333e+02   5.4640089e+02   4.8294588e+02   4.7922237e+02   4.3198925e+02
   6.1130056e+02   5.8250317e+02   5.1797465e+02   5.1397641e+02   4.3280627e+02
   6.4488774e+02   5.8338321e+02   5.1634039e+02   5.1189902e+02   4.2581623e+02
   6.9622396e+02   6.4270930e+02   5.4837266e+02   5.4477349e+02   4.4849667e+02
   6.5178584e+02   6.4257845e+02   5.4853646e+02   5.4492069e+02   4.4851238e+02
   6.2897930e+02   5.8266799e+02   5.1496648e+02   5.1019302e+02   3.9483060e+02
   5.6612714e+02   5.6117638e+02   5.0907093e+02   5.0539039e+02   4.2297484e+02
   5.5091141e+02   5.4729300e+02   5.0625848e+02   5.0558787e+02   4.4556974e+02
   6.0591583e+02   5.8165890e+02   5.1690290e+02   5.1275041e+02   4.2964624e+02
   5.5117017e+02   5.4745205e+02   4.8687378e+02   4.8220950e+02   4.1681970e+02
   6.1051588e+02   5.8232471e+02   5.1760184e+02   5.1354345e+02   4.3178817e+02
   5.4884972e+02   5.4520626e+02   4.5624133e+02   4.4733736e+02   4.3579616e+02
   6.4202235e+02   5.9395043e+02   5.3760150e+02   5.3463915e+02   4.4684440e+02
   5.5317105e+02   5.4940373e+02   4.9454456e+02   4.9059039e+02   4.2036569e+02
   5.4876019e+02   5.4512152e+02   4.4874177e+02   4.1158419e+02   3.9910507e+02
   5.6260191e+02   5.5811103e+02   5.0610014e+02   5.0219567e+02   3.9987658e+02
   5.4929594e+02   5.4562966e+02   4.6785479e+02   4.5790769e+02   4.1033504e+02
   6.2020225e+02   5.8236097e+02   5.1516485e+02   5.1048965e+02   4.1653205e+02
   5.4916565e+02   5.4550848e+02   4.7157014e+02   4.6754018e+02   4.3716606e+02
   6.2131971e+02   5.8420877e+02   5.2100083e+02   5.1739406e+02   4.3785752e+02
   5.6789802e+02   5.6257813e+02   5.0891401e+02   5.0489020e+02   3.9502810e+02
   6.8098223e+02   6.0726324e+02   5.4480034e+02   5.4152164e+02   4.4809839e+02
   6.3377848e+02   6.1249130e+02   5.4657956e+02   5.4315962e+02   4.4831253e+02
   5.6418797e+02   5.6020598e+02   5.2227349e+02   5.2034040e+02   4.4455911e+02
   5.4893414e+02   5.4528616e+02   4.5846344e+02   4.4528113e+02   4.2610019e+02
   5.4885983e+02   5.4521583e+02   4.5447977e+02   4.3734408e+02   4.2278519e+02
   5.4879472e+02   5.4515421e+02   4.5087940e+02   4.2871039e+02   4.2072842e+02
   6.4042976e+02   6.1199131e+02   5.4624092e+02   5.4285063e+02   4.4827409e+02
   6.0423835e+02   6.0121106e+02   5.4764271e+02   5.4412930e+02   4.4842859e+02
   6.1292934e+02   5.9098057e+02   5.3683091e+02   5.3392566e+02   4.4670379e+02
   6.5052038e+02   5.8442880e+02   5.1941198e+02   5.1553612e+02   4.3518461e+02
   5.8616139e+02   5.8615214e+02   5.4874397e+02   5.4510723e+02   4.4853210e+02
   7.1025225e+02   6.2266859e+02   5.4731998e+02   5.4382598e+02   4.4839083e+02
   6.0578121e+02   5.8174214e+02   5.1727672e+02   5.1319717e+02   4.3102883e+02
   6.2153392e+02   5.8332949e+02   5.1820597e+02   5.1418923e+02   4.3300032e+02
   6.5290605e+02   6.0038792e+02   5.4240393e+02   5.3926824e+02   4.4775829e+02
   5.8257635e+02   5.7300378e+02   5.1414370e+02   5.1011291e+02   4.2597646e+02
   5.6076860e+02   5.5648034e+02   5.0470793e+02   5.0082285e+02   3.9380541e+02
   5.4909361e+02   5.4544051e+02   4.7265837e+02   4.6987200e+02   4.4046112e+02
   7.7001474e+02   5.8337056e+02   5.1569063e+02   5.1106804e+02   4.2112630e+02
   5.7955620e+02   5.7098777e+02   5.1223235e+02   5.0788369e+02   3.8526011e+02
   6.7464722e+02   6.1340189e+02   5.4605907e+02   5.4268210e+02   4.4825208e+02
   6.1659714e+02   5.8634000e+02   5.2755288e+02   5.2455837e+02   4.4334329e+02
   5.5371408e+02   5.4993736e+02   4.9650203e+02   4.9286499e+02   4.2427351e+02
   5.4875947e+02   5.4512097e+02   4.9027931e+02   4.9027573e+02   4.4851951e+02
   5.9507007e+02   5.7867700e+02   5.1413689e+02   5.0950910e+02   3.8789685e+02
   5.4888432e+02   5.4523902e+02   4.5795391e+02   4.4855553e+02   4.3434950e+02
   6.1858261e+02   5.8221398e+02   5.1495384e+02   5.1022670e+02   4.1005221e+02
   6.4004913e+02   5.8554836e+02   5.2299217e+02   5.1956989e+02   4.3994449e+02
   5.4892747e+02   5.4528011e+02   4.6299578e+02   4.5781792e+02   4.3879113e+02
   6.0059990e+02   6.0043009e+02   5.4867884e+02   5.4504952e+02   4.4852624e+02
   5.4892506e+02   5.4527752e+02   4.5702805e+02   4.3938046e+02   3.8739423e+02
   6.3709742e+02   6.3620694e+02   5.4873042e+02   5.4509470e+02   4.4853068e+02
   5.4876176e+02   5.4512302e+02   4.5272651e+02   4.5183008e+02   4.4750214e+02
   5.4927834e+02   5.4561436e+02   4.7005137e+02   4.6333636e+02   4.2897578e+02
   6.3238356e+02   5.8277842e+02   5.1502015e+02   5.1025205e+02   4.0448839e+02
   6.0070942e+02   5.9397932e+02   5.4430884e+02   5.4111009e+02   4.4805816e+02
   5.4894366e+02   5.4529518e+02   4.5897800e+02   4.4636171e+02   4.2670841e+02
   6.6546371e+02   6.1578843e+02   5.4648895e+02   5.4307391e+02   4.4830100e+02
   5.4875660e+02   5.4511814e+02   4.5428048e+02   4.5427434e+02   4.4852606e+02
   5.7212075e+02   5.6619739e+02   5.1544819e+02   5.1240215e+02   4.3587741e+02
   6.7015933e+02   6.3339891e+02   5.4809643e+02   5.4452533e+02   4.4846971e+02
   5.5505310e+02   5.5128179e+02   5.0309932e+02   5.0067970e+02   4.3473234e+02
   5.4877500e+02   5.4513565e+02   4.6565218e+02   4.6530555e+02   4.4789369e+02
   7.6521857e+02   6.1149038e+02   5.4562355e+02   5.4228240e+02   4.4820045e+02
   5.7761669e+02   5.7753313e+02   5.4858791e+02   5.4497584e+02   4.4852022e+02
   5.4922937e+02   5.4556612e+02   4.6627200e+02   4.5508059e+02   3.9935311e+02
   6.8631347e+02   5.9548673e+02   5.3869761e+02   5.3570193e+02   4.4708063e+02
   6.3919994e+02   6.3833788e+02   5.4871697e+02   5.4508264e+02   4.4852942e+02
   5.4936451e+02   5.4569518e+02   4.6919025e+02   4.5989515e+02   4.0338826e+02
   5.5089863e+02   5.4720185e+02   4.8863610e+02   4.8531422e+02   4.3129137e+02
   5.8282643e+02   5.7321844e+02   5.1468212e+02   5.1076369e+02   4.2804500e+02
   5.8313460e+02   5.7381830e+02   5.1768888e+02   5.1427100e+02   4.3587628e+02
   5.4892736e+02   5.4528050e+02   4.6675050e+02   4.6375768e+02   4.4204095e+02
   6.2718348e+02   6.1744779e+02   5.4783338e+02   5.4429147e+02   4.4844456e+02
   5.8626218e+02   5.7602460e+02   5.2029619e+02   5.1706777e+02   4.3888712e+02
   5.5343702e+02   5.4965917e+02   4.9497132e+02   4.9094357e+02   4.1763539e+02
   5.7087276e+02   5.6489302e+02   5.1003484e+02   5.0592797e+02   3.9721437e+02
   5.6088142e+02   5.5671262e+02   5.0943902e+02   5.0677510e+02   4.3426411e+02
   6.4228805e+02   5.8295779e+02   5.1505571e+02   5.1027887e+02   4.0355869e+02
   5.4876846e+02   5.4512934e+02   4.4922136e+02   4.1827974e+02   4.0058762e+02
   5.8288228e+02   5.7300268e+02   5.1282804e+02   5.0841215e+02   4.0016145e+02
   6.3360745e+02   5.8327482e+02   5.1657745e+02   5.1220744e+02   4.2710880e+02
   6.2060450e+02   6.1813893e+02   5.4847788e+02   5.4486930e+02   4.4850727e+02
   6.2560552e+02   6.0919257e+02   5.4650763e+02   5.4309715e+02   4.4830578e+02
   5.5882926e+02   5.5497809e+02   5.1336645e+02   5.1155000e+02   4.4121503e+02
   6.0529879e+02   6.0211511e+02   5.4773416e+02   5.4421013e+02   4.4843731e+02
   6.1082628e+02   5.8960486e+02   5.3522978e+02   5.3237314e+02   4.4630205e+02
   6.6605556e+02   6.6496587e+02   5.4875155e+02   5.4511361e+02   4.4853265e+02
   5.4890964e+02   5.4526293e+02   4.5639317e+02   4.3841918e+02   4.0529358e+02
   6.1417630e+02   6.0578597e+02   5.4710319e+02   5.4364027e+02   4.4837194e+02
   6.2941253e+02   5.8972067e+02   5.3234023e+02   5.2945544e+02   4.4533551e+02
   5.4880252e+02   5.4516156e+02   4.5114107e+02   4.2668246e+02   3.8519057e+02
   6.0012796e+02   5.8049822e+02   5.1618959e+02   5.1196965e+02   4.2777022e+02
   5.5270474e+02   5.4908210e+02   5.0872986e+02   5.0771191e+02   4.4401566e+02
   6.7729526e+02   5.8860071e+02   5.2910696e+02   5.2613550e+02   4.4398249e+02
   5.4967732e+02   5.4599971e+02   4.7637847e+02   4.7095285e+02   4.2695666e+02
   6.5994090e+02   5.8708424e+02   5.2616025e+02   5.2301961e+02   4.4241630e+02
   5.4891751e+02   5.4527041e+02   4.5721286e+02   4.4160648e+02   4.2169225e+02
   5.4875700e+02   5.4511852e+02   4.4855990e+02   4.1047459e+02   4.0967500e+02
   6.4146969e+02   6.0350322e+02   5.4414165e+02   5.4091057e+02   4.4801344e+02
   5.7244047e+02   5.6763181e+02   5.2752143e+02   5.2526178e+02   4.4514580e+02
   5.4966562e+02   5.4601052e+02   4.8936721e+02   4.8812266e+02   4.4305434e+02
   6.1694076e+02   5.8590913e+02   5.2645759e+02   5.2339171e+02   4.4273935e+02
   6.7304565e+02   6.6978838e+02   5.4875385e+02   5.4511567e+02   4.4853288e+02
   5.4960896e+02   5.4593021e+02   4.7327291e+02   4.6566279e+02   3.8400832e+02
   6.0710004e+02   5.8220452e+02   5.1837967e+02   5.1447944e+02   4.3392054e+02
   5.6647181e+02   5.6142325e+02   5.0835494e+02   5.0439185e+02   4.0838880e+02
   6.4451914e+02   5.8299234e+02   5.1506015e+02   5.1028079e+02   4.0135554e+02
   6.1805241e+02   5.8524933e+02   5.2455441e+02   5.2132787e+02   4.4147915e+02
   5.5105029e+02   5.4741171e+02   5.0227422e+02   5.0131413e+02   4.4385473e+02
   5.4905601e+02   5.4540162e+02   4.6254065e+02   4.5087209e+02   4.2379241e+02
   5.5004144e+02   5.4634956e+02   4.7850150e+02   4.7234326e+02   3.8683265e+02
   5.5256752e+02   5.4882481e+02   4.9371143e+02   4.9003473e+02   4.2544751e+02
   6.2682586e+02   5.8359001e+02   5.1834542e+02   5.1433554e+02   4.3322739e+02
   5.5019022e+02   5.4654380e+02   4.9709940e+02   4.9615314e+02   4.4404832e+02
   6.6002762e+02   6.5894480e+02   5.4873949e+02   5.4510279e+02   4.4853151e+02
   5.4911563e+02   5.4545802e+02   4.6332409e+02   4.5040841e+02   3.8065868e+02
   5.5375313e+02   5.4996521e+02   4.9570532e+02   4.9170809e+02   4.1737033e+02
   6.5283672e+02   5.9458735e+02   5.3797749e+02   5.3500150e+02   4.4692567e+02
   6.0780831e+02   5.8128561e+02   5.1467898e+02   5.0996161e+02   3.9826376e+02
   5.4900887e+02   5.4535697e+02   4.6157223e+02   4.5039116e+02   4.2710024e+02
   5.9769652e+02   5.7997364e+02   5.1649174e+02   5.1238324e+02   4.2929111e+02
   6.2192871e+02   6.1812541e+02   5.4832384e+02   5.4473149e+02   4.4849255e+02
   5.4938284e+02   5.4571497e+02   4.7211594e+02   4.6597069e+02   4.2857409e+02
   5.4902438e+02   5.4537153e+02   4.6064771e+02   4.4596932e+02   3.8032999e+02
   7.1753677e+02   5.8522004e+02   5.2135944e+02   5.1774091e+02   4.3807780e+02
   5.5061393e+02   5.4714047e+02   5.2488157e+02   5.2453019e+02   4.4811002e+02
   5.7300446e+02   5.6838942e+02   5.2970517e+02   5.2744043e+02   4.4572690e+02
   5.4910333e+02   5.4544635e+02   4.6298569e+02   4.4987812e+02   3.9168476e+02
   5.4914535e+02   5.4548641e+02   4.6488277e+02   4.5390143e+02   4.2145363e+02
   6.8931005e+02   5.8587348e+02   5.2315145e+02   5.1973089e+02   4.4004964e+02
   7.1828542e+02   7.1484062e+02   5.4875196e+02   5.4511397e+02   4.4853269e+02
   5.4875755e+02   5.4511903e+02   4.4861874e+02   4.3331633e+02   4.3315879e+02
   5.8912535e+02   5.7881377e+02   5.2615978e+02   5.2333119e+02   4.4327480e+02
   5.4875710e+02   5.4511861e+02   4.4856590e+02   4.1089671e+02   4.0991755e+02
   6.1806598e+02   5.8227153e+02   5.1526423e+02   5.1062956e+02   4.1867587e+02
   5.5426816e+02   5.5065727e+02   5.1232697e+02   5.1118740e+02   4.4415148e+02
   5.4876103e+02   5.4512233e+02   4.4995683e+02   4.4718699e+02   4.4551918e+02
   6.1146119e+02   5.8192490e+02   5.1584781e+02   5.1141621e+02   4.2469776e+02
   7.1477028e+02   7.1010576e+02   5.4875208e+02   5.4511408e+02   4.4853270e+02
   5.5130061e+02   5.4757754e+02   4.8720778e+02   4.8244401e+02   4.0793538e+02
   6.1590350e+02   5.8200312e+02   5.1482588e+02   5.1007966e+02   3.9630000e+02
   6.8527784e+02   6.4020909e+02   5.4832068e+02   5.4472680e+02   4.4849163e+02
   6.2254104e+02   5.9699675e+02   5.4170948e+02   5.3862500e+02   4.4765805e+02
   5.4936675e+02   5.4569773e+02   4.6977780e+02   4.6125684e+02   4.1899749e+02
   5.8225612e+02   5.7822446e+02   5.4006758e+02   5.3726633e+02   4.4754699e+02
   6.0394009e+02   6.0374010e+02   5.4869613e+02   5.4506462e+02   4.4852769e+02
   6.0123276e+02   6.0031209e+02   5.4834058e+02   5.4475045e+02   4.4849542e+02
   6.7070687e+02   5.9401473e+02   5.3719132e+02   5.3423302e+02   4.4674049e+02
   6.2817143e+02   5.8841628e+02   5.3018073e+02   5.2726361e+02   4.4450644e+02
   7.4322265e+02   6.1987648e+02   5.4695874e+02   5.4349939e+02   4.4835238e+02
   5.7746648e+02   5.6968813e+02   5.1239488e+02   5.0827094e+02   4.2037562e+02
   5.7390581e+02   5.6730228e+02   5.1302179e+02   5.0938016e+02   4.2843006e+02
   6.6317020e+02   6.0439369e+02   5.4403653e+02   5.4080816e+02   4.4799709e+02
   5.4904035e+02   5.4539033e+02   4.7417484e+02   4.7227098e+02   4.4284020e+02
   5.7251003e+02   5.6662543e+02   5.1715415e+02   5.1428005e+02   4.3818097e+02
   6.1454238e+02   5.8984563e+02   5.3472459e+02   5.3186710e+02   4.4614653e+02
   5.5073361e+02   5.4703343e+02   4.8621023e+02   4.8220085e+02   4.2739418e+02
   6.7569417e+02   5.8315614e+02   5.1510066e+02   5.1031566e+02   4.0385731e+02
   5.9891029e+02   5.7985273e+02   5.1463764e+02   5.1005196e+02   4.1620085e+02
   5.5841350e+02   5.5434858e+02   5.0248989e+02   4.9860455e+02   3.9393412e+02
   6.0471949e+02   5.8371379e+02   5.2434756e+02   5.2116695e+02   4.4153076e+02
   6.2376919e+02   5.8339074e+02   5.1803593e+02   5.1398077e+02   4.3249969e+02
   5.6647569e+02   5.6142292e+02   5.0827974e+02   5.0429079e+02   3.9260696e+02
   6.3394809e+02   5.8280993e+02   5.1499197e+02   5.1021088e+02   3.8848231e+02
   6.4184227e+02   5.8295938e+02   5.1507700e+02   5.1030707e+02   4.0703787e+02
   5.7352113e+02   5.6707431e+02   5.1359680e+02   5.1011716e+02   4.3078865e+02
   7.2061090e+02   5.9483856e+02   5.3802670e+02   5.3504663e+02   4.4693372e+02
   5.5593506e+02   5.5208381e+02   5.0148692e+02   4.9829213e+02   4.2759192e+02
   5.9572893e+02   5.7977128e+02   5.1813310e+02   5.1435589e+02   4.3434009e+02
   6.7865475e+02   5.8322399e+02   5.1530955e+02   5.1058511e+02   4.1562286e+02
   5.9071564e+02   5.9071486e+02   5.4875576e+02   5.4511740e+02   4.4853306e+02
   5.4875942e+02   5.4512080e+02   4.4870468e+02   4.1711277e+02   4.1528460e+02
   6.1420037e+02   5.8207070e+02   5.1555402e+02   5.1102635e+02   4.2245604e+02
   6.1110382e+02   5.9122670e+02   5.3760947e+02   5.3468708e+02   4.4688962e+02
   6.2486588e+02   6.2104139e+02   5.4841182e+02   5.4480995e+02   4.4850087e+02
   6.1876927e+02   6.1772649e+02   5.4863306e+02   5.4500794e+02   4.4852173e+02
   7.3458322e+02   7.2901491e+02   5.4875039e+02   5.4511256e+02   4.4853253e+02
   6.8408266e+02   6.0780142e+02   5.4492606e+02   5.4163848e+02   4.4811451e+02
   5.5107707e+02   5.4735915e+02   4.8598214e+02   4.8102123e+02   3.8279187e+02
   5.5351082e+02   5.4972915e+02   4.9500915e+02   4.9092811e+02   4.1544081e+02
   5.4903108e+02   5.4537818e+02   4.6351438e+02   4.5477824e+02   4.3135375e+02
   6.9515475e+02   6.1471946e+02   5.4626611e+02   5.4287088e+02   4.4827575e+02
   5.9363854e+02   5.7836759e+02   5.1504912e+02   5.1072553e+02   4.2412481e+02
   6.3375601e+02   5.9572295e+02   5.3974164e+02   5.3672794e+02   4.4730140e+02
   5.5974694e+02   5.5611499e+02   5.2153313e+02   5.1997819e+02   4.4540384e+02
   5.7902472e+02   5.7065091e+02   5.1213863e+02   5.0780533e+02   3.9292232e+02
   5.4876887e+02   5.4512973e+02   4.4924899e+02   4.1886895e+02   4.0624762e+02
   5.4883834e+02   5.4519587e+02   4.6585510e+02   4.6429761e+02   4.4548987e+02
   6.6487511e+02   6.0328603e+02   5.4364746e+02   5.4044228e+02   4.4794277e+02
   6.2587245e+02   5.8891812e+02   5.3135277e+02   5.2846073e+02   4.4498228e+02
   5.5098304e+02   5.4726995e+02   4.8598491e+02   4.8125959e+02   4.1822264e+02
   5.4884323e+02   5.4520013e+02   4.5512845e+02   4.4449106e+02   4.3392869e+02
   5.4907756e+02   5.4542191e+02   4.6224587e+02   4.4866756e+02   3.8139315e+02
   6.1849509e+02   5.8709074e+02   5.2883682e+02   5.2589836e+02   4.4395939e+02
   6.7230177e+02   5.8737249e+02   5.2670704e+02   5.2360560e+02   4.4273947e+02
   6.2546419e+02   5.9636497e+02   5.4095638e+02   5.3790455e+02   4.4752948e+02
   5.9635970e+02   5.8391127e+02   5.3113172e+02   5.2835840e+02   4.4514256e+02
   6.6219531e+02   5.9196642e+02   5.3461006e+02   5.3171132e+02   4.4604998e+02
   6.0063879e+02   5.8506232e+02   5.3032670e+02   5.2750547e+02   4.4476556e+02
   6.8558737e+02   6.7425496e+02   5.4873858e+02   5.4510197e+02   4.4853144e+02
   5.8697144e+02   5.7529088e+02   5.1370852e+02   5.0930479e+02   4.1733184e+02
   6.0868852e+02   6.0855410e+02   5.4873058e+02   5.4509503e+02   4.4853075e+02
   5.4894906e+02   5.4530023e+02   4.5799825e+02   4.4117058e+02   3.8610435e+02
   5.4876691e+02   5.4512788e+02   4.4912743e+02   4.1710016e+02   3.9651252e+02
   5.4897051e+02   5.4532053e+02   4.5881658e+02   4.4267044e+02   3.9529791e+02
   5.4904440e+02   5.4539071e+02   4.6301764e+02   4.5286604e+02   4.2797839e+02
   6.3604651e+02   5.8284241e+02   5.1500561e+02   5.1022537e+02   3.9612372e+02
   5.4880112e+02   5.4516027e+02   4.5123605e+02   4.2940344e+02   4.2017035e+02
   6.2541517e+02   5.9043507e+02   5.3392931e+02   5.3105784e+02   4.4587598e+02
   6.5941377e+02   6.3170391e+02   5.4805816e+02   5.4449106e+02   4.4846600e+02
   6.0732732e+02   5.9644344e+02   5.4401451e+02   5.4082173e+02   4.4801221e+02
   5.4876796e+02   5.4512888e+02   4.4929751e+02   4.2673390e+02   4.2432948e+02
   6.2020851e+02   5.9768133e+02   5.4251595e+02   5.3939252e+02   4.4778723e+02
   6.6037371e+02   5.8321618e+02   5.1538259e+02   5.1068235e+02   4.1721179e+02
   5.6445743e+02   5.5972229e+02   5.0726501e+02   5.0333115e+02   4.0226846e+02
   5.4928298e+02   5.4561795e+02   4.6878570e+02   4.6059163e+02   4.2435112e+02
   6.2690791e+02   6.1699993e+02   5.4779427e+02   5.4425642e+02   4.4844068e+02
   5.9495709e+02   5.8010545e+02   5.2064880e+02   5.1722636e+02   4.3834245e+02
   5.4895335e+02   5.4530429e+02   4.5822407e+02   4.4177087e+02   4.0800082e+02
   5.4891314e+02   5.4527205e+02   4.8833139e+02   4.8810188e+02   4.4766630e+02
   5.4875660e+02   5.4511814e+02   4.4853836e+02   4.4019462e+02   4.4018661e+02
   6.7030338e+02   5.8314249e+02   5.1507043e+02   5.1027692e+02   3.9393472e+02
   6.1927850e+02   6.0728636e+02   5.4672148e+02   5.4329343e+02   4.4833028e+02
   5.7341256e+02   5.6719807e+02   5.1602382e+02   5.1295389e+02   4.3625668e+02
   6.2211438e+02   5.8267315e+02   5.1588437e+02   5.1139025e+02   4.2396955e+02
   5.9857582e+02   5.8062307e+02   5.1821851e+02   5.1439827e+02   4.3419219e+02
   5.8943139e+02   5.7643029e+02   5.1379246e+02   5.0929065e+02   4.1291469e+02
   7.6359483e+02   7.6356841e+02   5.4875655e+02   5.4511809e+02   4.4853313e+02
   5.4983925e+02   5.4615319e+02   4.7635947e+02   4.6970925e+02   4.0447914e+02
   5.9854847e+02   5.8044128e+02   5.1750857e+02   5.1357178e+02   4.3257357e+02
   5.5706103e+02   5.5328548e+02   5.1063144e+02   5.0883882e+02   4.4025286e+02
   6.2175467e+02   5.8298316e+02   5.1701344e+02   5.1277408e+02   4.2907328e+02
   5.4876074e+02   5.4512206e+02   4.6074575e+02   4.6059555e+02   4.4830720e+02
   6.9530289e+02   6.9299760e+02   5.4875606e+02   5.4511765e+02   4.4853306e+02
   5.5524024e+02   5.5139029e+02   4.9822150e+02   4.9419797e+02   3.9136979e+02
   6.4069839e+02   6.0266420e+02   5.4383398e+02   5.4062204e+02   4.4797132e+02
   5.8573336e+02   5.7461192e+02   5.1335670e+02   5.0891877e+02   4.1259047e+02
   5.4878113e+02   5.4514135e+02   4.5294771e+02   4.4868608e+02   4.4319205e+02
   6.7997310e+02   5.9434196e+02   5.3753386e+02   5.3456643e+02   4.4682129e+02
   6.6113388e+02   6.4243085e+02   5.4842381e+02   5.4481950e+02   4.4850159e+02
   5.8367581e+02   5.7398995e+02   5.1673114e+02   5.1315011e+02   4.3393257e+02
   5.4876018e+02   5.4512152e+02   4.4876672e+02   4.2318108e+02   4.2217416e+02
   5.8162890e+02   5.7438398e+02   5.2682442e+02   5.2421656e+02   4.4408344e+02
   6.1617846e+02   5.8311795e+02   5.1863735e+02   5.1471820e+02   4.3410996e+02
   6.8840502e+02   5.8549604e+02   5.2215014e+02   5.1862350e+02   4.3899162e+02
   6.4605258e+02   5.8356083e+02   5.1688874e+02   5.1256799e+02   4.2814464e+02
   5.6405670e+02   5.6399422e+02   5.4857506e+02   5.4497851e+02   4.4852315e+02
   6.3294759e+02   5.8318076e+02   5.1632290e+02   5.1189691e+02   4.2595330e+02
   6.0685913e+02   6.0684365e+02   5.4875297e+02   5.4511492e+02   4.4853280e+02
   5.4881336e+02   5.4517184e+02   4.5190390e+02   4.3114995e+02   4.1990010e+02
   5.5204007e+02   5.4829771e+02   4.9030186e+02   4.8582151e+02   3.9923139e+02
   7.3579079e+02   5.8835742e+02   5.2858250e+02   5.2558835e+02   4.4373085e+02
   6.1131046e+02   6.0423261e+02   5.4717702e+02   5.4370844e+02   4.4838021e+02
   6.1422750e+02   5.8881241e+02   5.3305181e+02   5.3020282e+02   4.4563255e+02
   5.5010405e+02   5.4641089e+02   4.7924455e+02   4.7331211e+02   4.1005042e+02
   6.7951645e+02   5.8342598e+02   5.1597079e+02   5.1142397e+02   4.2347648e+02
   5.4875768e+02   5.4511915e+02   4.4859564e+02   4.0284980e+02   3.9009145e+02
   5.6209823e+02   5.5768667e+02   5.0639066e+02   5.0270746e+02   4.2041360e+02
   7.2321446e+02   6.8118807e+02   5.4872586e+02   5.4509055e+02   4.4853025e+02
   6.8280286e+02   5.9314515e+02   5.3611983e+02   5.3318981e+02   4.4647104e+02
   6.5116123e+02   5.8397646e+02   5.1800840e+02   5.1389961e+02   4.3206118e+02
   6.3807871e+02   6.2381312e+02   5.4796976e+02   5.4441264e+02   4.4845769e+02
   6.5169175e+02   5.8306574e+02   5.1504749e+02   5.1025532e+02   3.8745213e+02
   5.4902850e+02   5.4537568e+02   4.6306848e+02   4.5371955e+02   4.3014686e+02
   6.6324101e+02   5.8362866e+02   5.1669060e+02   5.1231480e+02   4.2727935e+02
   5.6865887e+02   5.6754810e+02   5.4538297e+02   5.4232267e+02   4.4829157e+02
   6.1024333e+02   5.8151459e+02   5.1471249e+02   5.0998179e+02   3.8288914e+02
   5.9622434e+02   5.7906434e+02   5.1428462e+02   5.0966530e+02   4.0834927e+02
   7.0878932e+02   6.9875221e+02   5.4875008e+02   5.4511229e+02   4.4853253e+02
   7.1141796e+02   5.8316034e+02   5.1507081e+02   5.1027529e+02   3.9123737e+02
   5.4875673e+02   5.4511826e+02   4.5118288e+02   4.5112234e+02   4.4846799e+02
   6.3837588e+02   5.8630117e+02   5.2501166e+02   5.2178674e+02   4.4169047e+02
   5.4875956e+02   5.4512094e+02   4.4918849e+02   4.4479911e+02   4.4394058e+02
   6.1765803e+02   6.1763448e+02   5.4875355e+02   5.4511542e+02   4.4853284e+02
   6.5256150e+02   6.2621207e+02   5.4773896e+02   5.4420415e+02   4.4843419e+02
   5.7816839e+02   5.7009591e+02   5.1196454e+02   5.0765161e+02   3.9142972e+02
   6.0369860e+02   5.8170385e+02   5.1819649e+02   5.1429814e+02   4.3371622e+02
   5.9717460e+02   5.7934906e+02   5.1436345e+02   5.0974080e+02   4.0978182e+02
   5.4875788e+02   5.4511934e+02   4.4860713e+02   4.0537781e+02   3.9422122e+02
   5.9087166e+02   5.7711227e+02   5.1417993e+02   5.0972714e+02   4.1829224e+02
   6.4312807e+02   6.3991838e+02   5.4867962e+02   5.4504916e+02   4.4852595e+02
   5.8091440e+02   5.7280885e+02   5.2007694e+02   5.1703063e+02   4.3950974e+02
   6.8117122e+02   5.9837378e+02   5.4101359e+02   5.3794277e+02   4.4752710e+02
   5.4880158e+02   5.4516331e+02   4.9928107e+02   4.9925673e+02   4.4843124e+02
   6.2768439e+02   5.8921821e+02   5.3167977e+02   5.2878953e+02   4.4510003e+02
   6.5882267e+02   6.4730656e+02   5.4856706e+02   5.4494810e+02   4.4851529e+02
   5.7920742e+02   5.7777958e+02   5.4579240e+02   5.4256113e+02   4.4827626e+02
   5.4881189e+02   5.4517045e+02   4.5183812e+02   4.3116109e+02   4.2038506e+02
   5.8477405e+02   5.7407201e+02   5.1311549e+02   5.0866315e+02   4.0240992e+02
   6.3880640e+02   5.8939565e+02   5.3120777e+02   5.2829901e+02   4.4489740e+02
   7.1857532e+02   6.9578629e+02   5.4873791e+02   5.4510136e+02   4.4853136e+02
   5.4902931e+02   5.4537622e+02   4.6091962e+02   4.4672137e+02   4.1134927e+02
   7.0178120e+02   6.1598242e+02   5.4647934e+02   5.4306492e+02   4.4829980e+02
   5.4949840e+02   5.4582484e+02   4.7259225e+02   4.6552095e+02   4.2247519e+02
   6.9706952e+02   5.9827992e+02   5.4094149e+02   5.3787365e+02   4.4751436e+02
   6.2626383e+02   5.8523626e+02   5.2328903e+02   5.1991917e+02   4.4032105e+02
   5.4886349e+02   5.4521949e+02   4.6241515e+02   4.5910369e+02   4.4261039e+02
   5.4914494e+02   5.4549218e+02   4.7720020e+02   4.7531046e+02   4.4231608e+02
   6.2428107e+02   5.8964494e+02   5.3273953e+02   5.2986595e+02   4.4548829e+02
   5.4924159e+02   5.4557779e+02   4.6661617e+02   4.5575855e+02   4.0824293e+02
   6.9464399e+02   6.9340136e+02   5.4875627e+02   5.4511784e+02   4.4853308e+02
   6.5351499e+02   5.8548406e+02   5.2232797e+02   5.1882541e+02   4.3920491e+02
   5.8876454e+02   5.7693642e+02   5.1830521e+02   5.1475033e+02   4.3574395e+02
   5.4876395e+02   5.4512510e+02   4.4959447e+02   4.4251241e+02   4.4101744e+02
   5.9191564e+02   5.7922935e+02   5.2223709e+02   5.1904251e+02   4.4034367e+02
   6.9000862e+02   6.8988928e+02   5.4875652e+02   5.4511806e+02   4.4853311e+02
   5.4893010e+02   5.4528230e+02   4.5730215e+02   4.4010837e+02   4.0883977e+02
   6.4720924e+02   6.0574252e+02   5.4470210e+02   5.4143283e+02   4.4808704e+02
   6.6457122e+02   5.8313299e+02   5.1506357e+02   5.1026888e+02   3.8884519e+02
   5.4882185e+02   5.4517985e+02   4.5215760e+02   4.2947160e+02   3.9836378e+02
   5.9675832e+02   5.7922505e+02   5.1432136e+02   5.0969764e+02   4.0865433e+02
   5.9221441e+02   5.8968843e+02   5.4606933e+02   5.4274389e+02   4.4827632e+02
   6.6251502e+02   5.8408046e+02   5.1811702e+02   5.1402179e+02   4.3233350e+02
   5.5203047e+02   5.4829939e+02   4.9172788e+02   4.8789130e+02   4.2473467e+02
   7.0538907e+02   6.1893290e+02   5.4688990e+02   5.4343728e+02   4.4834500e+02
   5.4876011e+02   5.4512146e+02   4.4993449e+02   4.4770436e+02   4.4613897e+02
   6.4512346e+02   6.2415432e+02   5.4777460e+02   5.4423669e+02   4.4843798e+02
   6.8177593e+02   5.8340462e+02   5.1589938e+02   5.1133442e+02   4.2298392e+02
   5.9078027e+02   5.8073566e+02   5.2981109e+02   5.2709362e+02   4.4480972e+02
   5.4893932e+02   5.4529113e+02   4.6038627e+02   4.5112222e+02   4.3317871e+02
   6.0539132e+02   6.0246238e+02   5.4784793e+02   5.4431137e+02   4.4844835e+02
   5.9659729e+02   5.7918601e+02   5.1435006e+02   5.0973955e+02   4.1098349e+02
   5.4875662e+02   5.4511816e+02   4.4854495e+02   4.4133096e+02   4.4131404e+02
   6.2925615e+02   6.2915996e+02   5.4875012e+02   5.4511234e+02   4.4853250e+02
   6.4736761e+02   5.8840318e+02   5.2912552e+02   5.2616135e+02   4.4400654e+02
   5.6272973e+02   5.5857320e+02   5.1563742e+02   5.1350140e+02   4.4079608e+02
   6.2139398e+02   6.1558442e+02   5.4801856e+02   5.4445839e+02   4.4846315e+02
   6.2349512e+02   6.2100149e+02   5.4849907e+02   5.4488805e+02   4.4850913e+02
   5.9819210e+02   5.8382110e+02   5.2911800e+02   5.2629014e+02   4.4432063e+02
   5.4876209e+02   5.4512333e+02   4.4892553e+02   4.2814469e+02   4.2719171e+02
   6.2315130e+02   6.2238245e+02   5.4868273e+02   5.4505217e+02   4.4852627e+02
   5.4921803e+02   5.4555532e+02   4.6599027e+02   4.5458592e+02   3.9164941e+02
   5.8132012e+02   5.7621390e+02   5.3591825e+02   5.3331024e+02   4.4681933e+02
   5.4928569e+02   5.4652088e+02   5.4446071e+02   5.4358324e+02   4.4851936e+02
   6.0501056e+02   5.8098918e+02   5.1475220e+02   5.1008944e+02   4.1313877e+02
   5.5149621e+02   5.4781164e+02   4.9536705e+02   4.9318451e+02   4.3718320e+02
   5.4875815e+02   5.4511960e+02   4.4862166e+02   4.0629435e+02   3.9323930e+02
   5.8293402e+02   5.7302905e+02   5.1280950e+02   5.0838435e+02   3.8582467e+02
   6.0247014e+02   5.8056958e+02   5.1455269e+02   5.0986801e+02   4.0180549e+02
   5.4884103e+02   5.4784402e+02   5.4772965e+02   5.4508796e+02   4.4853263e+02
   6.0223641e+02   5.8272324e+02   5.2268350e+02   5.1936837e+02   4.4015798e+02
   5.7201976e+02   5.6575837e+02   5.1045864e+02   5.0633386e+02   4.0691676e+02
   6.5306335e+02   6.1991050e+02   5.4715743e+02   5.4367990e+02   4.4837400e+02
   5.4875761e+02   5.4511909e+02   4.4883534e+02   4.4555956e+02   4.4518116e+02
   5.4920218e+02   5.4554277e+02   4.7092148e+02   4.6606384e+02   4.3494481e+02
   6.4644762e+02   6.4410698e+02   5.4871332e+02   5.4507935e+02   4.4852910e+02
   6.1596410e+02   5.9647092e+02   5.4225117e+02   5.3914786e+02   4.4775025e+02
   5.4891014e+02   5.4526340e+02   4.5638581e+02   4.3830473e+02   3.9522998e+02
   5.8281929e+02   5.7315401e+02   5.1423310e+02   5.1020952e+02   4.2622982e+02
   5.7711882e+02   5.6997961e+02   5.1743316e+02   5.1429224e+02   4.3710573e+02
   6.9771079e+02   5.8317041e+02   5.1511930e+02   5.1033882e+02   4.0645854e+02
   6.6375273e+02   6.5072755e+02   5.4861212e+02   5.4498852e+02   4.4851953e+02
   5.4904040e+02   5.4538683e+02   4.6220654e+02   4.5063504e+02   4.2480662e+02
   5.5060725e+02   5.4692974e+02   4.9060963e+02   4.8828740e+02   4.3716653e+02
   5.8550790e+02   5.7566034e+02   5.2062908e+02   5.1746061e+02   4.3937400e+02
   5.8266632e+02   5.7293400e+02   5.1322660e+02   5.0894394e+02   4.1905305e+02
   6.1798171e+02   5.9585134e+02   5.4140488e+02   5.3834148e+02   4.4761221e+02
   5.4923246e+02   5.4557177e+02   4.7134160e+02   4.6639595e+02   4.3438320e+02
   6.1866560e+02   5.8795109e+02   5.3053954e+02   5.2764777e+02   4.4469207e+02
   5.7233456e+02   5.6630830e+02   5.1483479e+02   5.1168237e+02   4.3466632e+02
   7.3106048e+02   5.9660361e+02   5.3963677e+02   5.3661547e+02   4.4727171e+02
   7.3119089e+02   5.8321046e+02   5.1519769e+02   5.1043844e+02   4.1183500e+02
   6.4783606e+02   6.2014134e+02   5.4731670e+02   5.4382417e+02   4.4839092e+02
   7.0010906e+02   6.0331992e+02   5.4361347e+02   5.4040977e+02   4.4793765e+02
   6.5032314e+02   6.4771844e+02   5.4868268e+02   5.4505186e+02   4.4852621e+02
   5.7155172e+02   5.6579943e+02   5.1581349e+02   5.1286033e+02   4.3672980e+02
   5.7639168e+02   5.6957077e+02   5.1831860e+02   5.1531827e+02   4.3845478e+02
   6.6788096e+02   6.5167856e+02   5.4861674e+02   5.4499265e+02   4.4852000e+02
   6.1664658e+02   6.0833168e+02   5.4729359e+02   5.4380980e+02   4.4839108e+02
   6.2138366e+02   5.9463630e+02   5.3979401e+02   5.3679115e+02   4.4732208e+02
   5.8046927e+02   5.7158068e+02   5.1259946e+02   5.0828991e+02   4.1429088e+02
   5.4903887e+02   5.4538530e+02   4.6144159e+02   4.4807175e+02   4.1783169e+02
   5.4878104e+02   5.4514126e+02   4.5006411e+02   4.2661797e+02   4.2072957e+02
   5.9217207e+02   5.7773799e+02   5.1470566e+02   5.1034587e+02   4.2265394e+02
   5.7542383e+02   5.6829614e+02   5.1219711e+02   5.0820433e+02   4.2271361e+02
   5.7817222e+02   5.7751883e+02   5.4741443e+02   5.4397606e+02   4.4842517e+02
   5.4878093e+02   5.4514116e+02   4.5016305e+02   4.2965454e+02   4.2537040e+02
   6.3766492e+02   5.9515510e+02   5.3905984e+02   5.3606382e+02   4.4716440e+02
   5.4875833e+02   5.4511977e+02   4.4863667e+02   4.1049285e+02   4.0636075e+02
   6.2804659e+02   6.0549558e+02   5.4542530e+02   5.4210817e+02   4.4818034e+02
   6.7425107e+02   6.7127637e+02   5.4875349e+02   5.4511535e+02   4.4853282e+02
   6.8999824e+02   6.2710665e+02   5.4765431e+02   5.4412745e+02   4.4842539e+02
   6.3149310e+02   5.8274990e+02   5.1500872e+02   5.1024005e+02   4.0223162e+02
   5.4875665e+02   5.4511819e+02   4.4864320e+02   4.4774369e+02   4.4762917e+02
   6.7661350e+02   6.3033650e+02   5.4791131e+02   5.4435883e+02   4.4845135e+02
   6.6666369e+02   5.9939390e+02   5.4169966e+02   5.3859781e+02   4.4764399e+02
   5.9996139e+02   5.8416849e+02   5.2856681e+02   5.2570403e+02   4.4404125e+02
   5.4882246e+02   5.4518047e+02   4.5251838e+02   4.3375901e+02   4.2289300e+02
   5.8438207e+02   5.7387099e+02   5.1317567e+02   5.0876640e+02   4.1280082e+02
   6.0571765e+02   5.8106245e+02   5.1469941e+02   5.1001206e+02   4.0912847e+02
   6.3349669e+02   6.3066559e+02   5.4860002e+02   5.4497799e+02   4.4851850e+02
   6.9874687e+02   6.6352124e+02   5.4870991e+02   5.4507624e+02   4.4852873e+02
   5.5302460e+02   5.4931820e+02   5.0035209e+02   4.9824378e+02   4.3695655e+02
   6.7064724e+02   5.8732691e+02   5.2661218e+02   5.2350401e+02   4.4268420e+02
   5.5414069e+02   5.5036468e+02   4.9863777e+02   4.9547673e+02   4.2857776e+02
   6.4856061e+02   5.8323941e+02   5.1575670e+02   5.1116798e+02   4.2207947e+02
   5.4898067e+02   5.4533020e+02   4.5981807e+02   4.4621588e+02   4.2231424e+02
   5.8571446e+02   5.7469997e+02   5.1400507e+02   5.0975405e+02   4.2253266e+02
   5.6822247e+02   5.6313242e+02   5.1436348e+02   5.1151598e+02   4.3615204e+02
   6.6008083e+02   6.0922089e+02   5.4530562e+02   5.4199053e+02   4.4816229e+02
   6.4278194e+02   6.1893696e+02   5.4729272e+02   5.4380299e+02   4.4838863e+02
   5.4899808e+02   5.4534667e+02   4.6017625e+02   4.4615954e+02   4.1907332e+02
   5.4876702e+02   5.4512800e+02   4.4936118e+02   4.3290892e+02   4.3105012e+02
   6.0698351e+02   6.0683452e+02   5.4872242e+02   5.4508783e+02   4.4853001e+02
   5.7471935e+02   5.6812240e+02   5.1575357e+02   5.1255208e+02   4.3522702e+02
   6.7974587e+02   5.8584859e+02   5.2309519e+02   5.1966905e+02   4.3999405e+02
   6.8578359e+02   6.0295328e+02   5.4347785e+02   5.4028202e+02   4.4791831e+02
   5.7875809e+02   5.7124233e+02   5.1881024e+02   5.1573509e+02   4.3847828e+02
   5.8470100e+02   5.7424727e+02   5.1459294e+02   5.1054825e+02   4.2664231e+02
   5.8112209e+02   5.7195991e+02   5.1254166e+02   5.0816485e+02   4.0020322e+02
   6.3184773e+02   5.9317479e+02   5.3716561e+02   5.3422079e+02   4.4674885e+02
   5.9973579e+02   5.8068827e+02   5.1732916e+02   5.1333961e+02   4.3189493e+02
   5.9540761e+02   5.7991353e+02   5.1919372e+02   5.1557852e+02   4.3629900e+02
   5.4875738e+02   5.4511887e+02   4.4864382e+02   4.4006749e+02   4.3989972e+02
   5.9711940e+02   5.8462546e+02   5.3216076e+02   5.2938917e+02   4.4548370e+02
   6.7201162e+02   5.9694097e+02   5.3998104e+02   5.3694988e+02   4.4733902e+02
   5.4968765e+02   5.4600626e+02   4.7439515e+02   4.6716688e+02   3.9725337e+02
   5.9228627e+02   5.7785870e+02   5.1509361e+02   5.1082924e+02   4.2501647e+02
