# Supplementary material for: Rethinking Colour Constancy
Source: PLoS One. 2015 Sep 10;10(9):e0135029. doi: 10.1371/journal.pone.0135029 (PMC4565710; doi:10.1371/journal.pone.0135029)
Supplement: S1 Dataset — (ZIP) [file pone.0135029.s002.zip › 5-TransitionMetamerReflectanceData/GtoN_20munsells/fiveTr_10.txt]

   4.9866591e+02   5.2423569e+02   5.6563691e+02   5.8928955e+02   6.3331749e+02
   4.0145066e+02   4.7912415e+02   5.2441075e+02   5.4033839e+02   5.9765949e+02
   4.5201439e+02   4.8614134e+02   5.2669782e+02   5.4237302e+02   6.2016100e+02
   4.1001847e+02   4.8007541e+02   5.2649234e+02   5.4236447e+02   7.0475771e+02
   4.9904152e+02   5.2510131e+02   5.6929712e+02   6.3668702e+02   6.4662720e+02
   3.8426722e+02   4.5676130e+02   5.0568713e+02   5.2730794e+02   5.7156160e+02
   4.6964698e+02   4.9372061e+02   5.2846570e+02   5.4368883e+02   6.8708226e+02
   4.2844943e+02   4.5249225e+02   5.0349247e+02   5.2645933e+02   5.7069567e+02
   4.0243480e+02   4.4500347e+02   5.0245778e+02   5.2611059e+02   5.7035664e+02
   4.2035157e+02   4.8029615e+02   5.2636857e+02   5.4223658e+02   6.3756236e+02
   4.3981579e+02   4.7455083e+02   5.1284957e+02   5.3101812e+02   5.7564054e+02
   4.5169008e+02   4.8619967e+02   5.2715002e+02   5.4282819e+02   7.3739355e+02
   4.3069860e+02   4.7807133e+02   5.1963296e+02   5.3603599e+02   5.8369415e+02
   4.2340163e+02   4.8056972e+02   5.2654577e+02   5.4240583e+02   7.4716709e+02
   4.6251117e+02   4.8156383e+02   5.1156569e+02   5.3004943e+02   5.7421802e+02
   4.5963899e+02   4.8807813e+02   5.2515629e+02   5.4071860e+02   5.9619085e+02
   4.5158038e+02   4.7078702e+02   5.0685472e+02   5.2774407e+02   5.7190729e+02
   4.3952861e+02   4.8306727e+02   5.2676141e+02   5.4255249e+02   6.6450307e+02
   4.9817355e+02   5.2314151e+02   5.6155931e+02   5.7888773e+02   6.7007785e+02
   3.8948013e+02   4.6301892e+02   5.0816058e+02   5.2842764e+02   5.7273852e+02
   4.1891437e+02   4.7575644e+02   5.1797902e+02   5.3472255e+02   5.8129421e+02
   4.2032362e+02   4.8035146e+02   5.2650523e+02   5.4237083e+02   6.6542749e+02
   4.8081621e+02   5.0137117e+02   5.3085666e+02   5.4514880e+02   6.3560242e+02
   4.1585841e+02   4.5381102e+02   5.0465203e+02   5.2689287e+02   5.7113748e+02
   4.6415506e+02   4.8625439e+02   5.1671602e+02   5.3339878e+02   5.7834388e+02
   4.9904947e+02   5.2511997e+02   5.6937208e+02   7.0507685e+02   7.2077946e+02
   4.9859945e+02   5.2408442e+02   5.6471316e+02   5.8456148e+02   6.0855493e+02
   4.9874849e+02   5.2441821e+02   5.6456694e+02   5.7592100e+02   5.8503118e+02
   4.9821929e+02   5.2324163e+02   5.6190719e+02   5.7961500e+02   6.5965762e+02
   4.9686635e+02   5.2039006e+02   5.5311779e+02   5.6504714e+02   6.2917220e+02
   4.5006742e+02   4.8568065e+02   5.2703998e+02   5.4273890e+02   6.5386653e+02
   4.3429926e+02   4.5873286e+02   5.0472415e+02   5.2690838e+02   5.7113440e+02
   4.0700943e+02   4.8005061e+02   5.2649213e+02   5.4236483e+02   7.1396526e+02
   4.4782531e+02   4.8499334e+02   5.2690058e+02   5.4262564e+02   6.4400833e+02
   4.5484205e+02   4.7993108e+02   5.1340111e+02   5.3126788e+02   5.7576585e+02
   4.9889452e+02   5.2474317e+02   5.6179707e+02   5.6460207e+02   5.7320635e+02
   4.0628948e+02   4.8004329e+02   5.2648358e+02   5.4235653e+02   6.7534861e+02
   4.9902589e+02   5.2506460e+02   5.6915159e+02   6.3087779e+02   6.9723293e+02
   4.1265790e+02   4.1775597e+02   4.9915354e+02   5.2514742e+02   5.6940275e+02
   3.8618653e+02   4.2890111e+02   4.9996233e+02   5.2536050e+02   5.6961429e+02
   4.4594178e+02   4.7404858e+02   5.1086968e+02   5.2979522e+02   5.7413684e+02
   4.6635550e+02   4.9058476e+02   5.2398748e+02   5.3940241e+02   5.9012612e+02
   4.1336089e+02   4.8011416e+02   5.2649240e+02   5.4236365e+02   6.7875348e+02
   4.7775667e+02   4.9900353e+02   5.2986536e+02   5.4450563e+02   6.3374699e+02
   4.0308322e+02   4.4851207e+02   5.0326749e+02   5.2638560e+02   5.7063006e+02
   4.9904992e+02   5.2512103e+02   5.6937624e+02   6.6864205e+02   6.6978048e+02
   4.5657813e+02   4.8730923e+02   5.2596057e+02   5.4156922e+02   6.0263926e+02
   4.9898707e+02   5.2497375e+02   5.6878108e+02   6.1600769e+02   6.6683820e+02
   4.2900703e+02   4.8120664e+02   5.2658863e+02   5.4243262e+02   6.7837773e+02
   4.9890254e+02   5.2473441e+02   5.5279644e+02   5.5366671e+02   5.7066226e+02
   4.9780099e+02   5.2233581e+02   5.5885004e+02   5.7372936e+02   6.7406958e+02
   4.3626699e+02   4.5830670e+02   5.0425904e+02   5.2672981e+02   5.7095287e+02
   4.5602060e+02   4.8760535e+02   5.2733788e+02   5.4295302e+02   7.1218730e+02
   4.6486686e+02   4.9107931e+02   5.2760672e+02   5.4301614e+02   6.2582185e+02
   4.9901749e+02   5.2504492e+02   5.6906292e+02   6.1932894e+02   6.3444605e+02
   3.8965251e+02   4.7996557e+02   5.2637246e+02   5.4224821e+02   6.4075200e+02
   4.2273764e+02   4.8037349e+02   5.2619995e+02   5.4206724e+02   6.2508630e+02
   4.5241727e+02   4.8629815e+02   5.2678775e+02   5.4245702e+02   6.2253287e+02
   4.9837993e+02   5.2354582e+02   5.5825270e+02   5.6537947e+02   5.8162297e+02
   4.4449992e+02   4.4761390e+02   4.9972186e+02   5.2529243e+02   5.6954290e+02
   4.4405230e+02   4.8348180e+02   5.2536110e+02   5.4113933e+02   6.0154295e+02
   4.8929074e+02   5.0924207e+02   5.3591855e+02   5.4859622e+02   6.3013112e+02
   4.0968445e+02   4.7968160e+02   5.2557525e+02   5.4146532e+02   6.0924841e+02
   4.3058366e+02   4.4188248e+02   5.0078325e+02   5.2558870e+02   5.6983680e+02
   3.8932339e+02   4.7991566e+02   5.2625398e+02   5.4213185e+02   6.3002250e+02
   3.9898892e+02   4.8001854e+02   5.2647838e+02   5.4235195e+02   6.6715585e+02
   4.4647953e+02   4.8368865e+02   5.2444146e+02   5.4022732e+02   5.9548669e+02
   4.3418736e+02   4.7614825e+02   5.1601683e+02   5.3320255e+02   5.7869259e+02
   4.9861661e+02   5.2412089e+02   5.6428873e+02   5.8050703e+02   5.9529592e+02
   4.9895528e+02   5.2489961e+02   5.6847507e+02   6.0955909e+02   6.7582473e+02
   4.9864163e+02   5.2418058e+02   5.6538500e+02   5.8822753e+02   6.2878496e+02
   4.3926303e+02   4.7829036e+02   5.1732844e+02   5.3415313e+02   5.8012333e+02
   4.3548874e+02   4.3751488e+02   4.9938142e+02   5.2520529e+02   5.6945931e+02
   4.7538534e+02   4.9736415e+02   5.2946235e+02   5.4432258e+02   6.7037274e+02
   4.6190705e+02   4.8982276e+02   5.2767379e+02   5.4317126e+02   6.6368462e+02
   4.7301197e+02   4.7334785e+02   4.9926400e+02   5.2516939e+02   5.6941916e+02
   4.9903164e+02   5.2358045e+02   5.2395763e+02   5.2548410e+02   5.6940295e+02
   4.4947885e+02   4.8549944e+02   5.2700639e+02   5.4271238e+02   6.5158340e+02
   4.4255663e+02   4.8370955e+02   5.2681431e+02   5.4258482e+02   6.5755530e+02
   3.9445764e+02   4.7961798e+02   5.2555167e+02   5.4144358e+02   6.0888886e+02
   4.1479490e+02   4.6434200e+02   5.0868610e+02   5.2868816e+02   5.7301909e+02
   4.2797701e+02   4.3151552e+02   4.9941564e+02   5.2521456e+02   5.6946894e+02
   4.7331628e+02   4.9598315e+02   5.2904799e+02   5.4406039e+02   6.7846879e+02
   4.2460267e+02   4.8058907e+02   5.2633092e+02   5.4219204e+02   6.3140946e+02
   4.9725005e+02   5.2103908e+02   5.5121352e+02   5.5974212e+02   5.8860980e+02
   4.6356262e+02   4.9057044e+02   5.2780729e+02   5.4325961e+02   6.6559293e+02
   3.8093473e+02   4.0247718e+02   4.9906801e+02   5.2512567e+02   5.6938110e+02
   4.9541938e+02   5.1762716e+02   5.4663065e+02   5.5747762e+02   6.1395455e+02
   4.3836429e+02   4.4356009e+02   4.9997627e+02   5.2536145e+02   5.6961178e+02
   4.4144478e+02   4.4147596e+02   4.9905553e+02   5.2512251e+02   5.6937792e+02
   4.9903147e+02   5.2507765e+02   5.6918991e+02   6.1455923e+02   6.1937078e+02
   4.9848094e+02   5.2380472e+02   5.6167636e+02   5.7266587e+02   5.8757442e+02
   4.3929519e+02   4.8302801e+02   5.2678119e+02   5.4257345e+02   7.5993743e+02
   4.9677613e+02   5.1977836e+02   5.4465859e+02   5.5167308e+02   5.8259171e+02
   4.9633060e+02   5.1900470e+02   5.4506629e+02   5.5324615e+02   5.8676901e+02
   4.9902232e+02   5.2505616e+02   5.6911722e+02   6.2847684e+02   6.7383484e+02
   4.9591134e+02   5.1851079e+02   5.4822563e+02   5.5898937e+02   6.1018782e+02
   4.9099462e+02   5.1125250e+02   5.3813129e+02   5.5038032e+02   7.1099725e+02
   4.6976240e+02   4.9375339e+02   5.2836465e+02   5.4357974e+02   6.4066559e+02
   4.2938200e+02   4.6282044e+02   5.0700106e+02   5.2786738e+02   5.7212162e+02
   4.0690032e+02   4.3952220e+02   5.0143251e+02   5.2578469e+02   5.7003380e+02
   4.1710648e+02   4.7684720e+02   5.1972554e+02   5.3614253e+02   5.8402900e+02
   4.7458846e+02   4.9624326e+02   5.2713178e+02   5.4199044e+02   5.9761235e+02
   4.0269071e+02   4.8003406e+02   5.2648800e+02   5.4236112e+02   7.0018016e+02
   4.9855708e+02   5.2399020e+02   5.6468104e+02   5.8640934e+02   6.4115870e+02
   4.2050023e+02   4.3998510e+02   5.0126727e+02   5.2573375e+02   5.6998238e+02
   4.9904706e+02   5.2511430e+02   5.6934986e+02   6.6272776e+02   7.5347876e+02
   4.9752276e+02   5.2172917e+02   5.5629562e+02   5.6877905e+02   6.0969968e+02
   4.9890358e+02   5.2477969e+02   5.6790020e+02   5.9915981e+02   6.2446476e+02
   4.9901735e+02   5.2504461e+02   5.6906465e+02   6.2129694e+02   6.4103105e+02
   4.3242630e+02   4.8166281e+02   5.2663300e+02   5.4246482e+02   6.9704743e+02
   4.9866127e+02   5.2422516e+02   5.6559368e+02   5.8913721e+02   6.3327243e+02
   4.9430135e+02   5.1413042e+02   5.3214712e+02   5.4123095e+02   5.8007457e+02
   4.2217446e+02   4.2262384e+02   4.9907512e+02   5.2512747e+02   5.6938287e+02
   4.9895435e+02   5.2489750e+02   5.6836197e+02   5.9970787e+02   6.1287364e+02
   4.5831742e+02   4.8838360e+02   5.2744782e+02   5.4302425e+02   6.7582325e+02
   4.2504620e+02   4.7908515e+02   5.2287998e+02   5.3888912e+02   5.9118106e+02
   4.9643630e+02   5.1651383e+02   5.2819165e+02   5.3535900e+02   5.7393913e+02
   4.9900783e+02   5.2496400e+02   5.3868560e+02   5.3885115e+02   5.6951689e+02
   4.9867335e+02   5.2414976e+02   5.5184793e+02   5.5389030e+02   5.7251774e+02
   4.8710856e+02   5.0689899e+02   5.3374191e+02   5.4691870e+02   6.1865691e+02
   4.9879146e+02   5.2452175e+02   5.6681720e+02   5.9379325e+02   6.3153695e+02
   4.3166637e+02   4.8154854e+02   5.2661273e+02   5.4244769e+02   6.6543397e+02
   4.9880321e+02   5.2454860e+02   5.6696921e+02   5.9505139e+02   6.4510035e+02
   4.9423382e+02   5.1567474e+02   5.4363065e+02   5.5485591e+02   6.2720697e+02
   4.2070364e+02   4.6131805e+02   5.0707442e+02   5.2790926e+02   5.7217986e+02
   4.2694657e+02   4.8059570e+02   5.2576392e+02   5.4162889e+02   6.1149509e+02
   4.4396563e+02   4.4415307e+02   4.9908618e+02   5.2513010e+02   5.6938530e+02
   4.9339534e+02   5.1430245e+02   5.4083352e+02   5.5197316e+02   6.0664645e+02
   4.2233048e+02   4.3041629e+02   4.9975768e+02   5.2530490e+02   5.6955865e+02
   4.9319958e+02   5.1403011e+02   5.4056124e+02   5.5180772e+02   6.0844739e+02
   4.9429866e+02   5.1578881e+02   5.4391787e+02   5.5518444e+02   6.3359406e+02
   4.6794434e+02   4.9276747e+02   5.2825040e+02   5.4355002e+02   6.8109015e+02
   4.9879178e+02   5.2452253e+02   5.6686047e+02   5.9453692e+02   6.4591874e+02
   4.9904743e+02   5.2511525e+02   5.6935354e+02   6.5915561e+02   6.8599926e+02
   4.0826867e+02   4.7922008e+02   5.2456672e+02   5.4048724e+02   5.9858717e+02
   4.4866079e+02   4.8527207e+02   5.2702333e+02   5.4273847e+02   7.0663556e+02
   4.9903138e+02   5.2507747e+02   5.6920331e+02   6.3444471e+02   6.8576420e+02
   4.8439165e+02   5.0427581e+02   5.3182926e+02   5.4552542e+02   6.1352056e+02
   3.9778075e+02   4.7832435e+02   5.2276824e+02   5.3880457e+02   5.9102037e+02
   4.2741801e+02   4.5367549e+02   5.0396022e+02   5.2662834e+02   5.7086482e+02
   4.9839077e+02   5.2361940e+02   5.6328344e+02   5.8279242e+02   6.5192368e+02
   4.9904666e+02   5.2511335e+02   5.6934361e+02   6.1991290e+02   6.2095640e+02
   4.4041818e+02   4.4424123e+02   4.9975539e+02   5.2530212e+02   5.6955334e+02
   4.4662336e+02   4.8465558e+02   5.2685155e+02   5.4258901e+02   6.4294375e+02
   4.9764300e+02   5.2199263e+02   5.5744620e+02   5.7094917e+02   6.2052966e+02
   4.7073924e+02   4.9421196e+02   5.2810781e+02   5.4326369e+02   6.1872975e+02
   4.4607565e+02   4.6000664e+02   5.0302201e+02   5.2627746e+02   5.7049063e+02
   4.7424057e+02   4.9659721e+02   5.2923912e+02   5.4418707e+02   7.3302723e+02
   4.9570105e+02   5.1817994e+02   5.4835681e+02   5.5969917e+02   6.7411675e+02
   4.9819027e+02   5.2315974e+02   5.5997318e+02   5.7230276e+02   5.9405230e+02
   3.8095060e+02   4.7999814e+02   5.2645687e+02   5.4233111e+02   6.5597243e+02
   4.6837005e+02   4.9300161e+02   5.2829671e+02   5.4357792e+02   6.7119880e+02
   4.3439770e+02   4.6222307e+02   5.0609201e+02   5.2746116e+02   5.7169128e+02
   4.9380903e+02   5.1347408e+02   5.3209321e+02   5.4159739e+02   5.8109236e+02
   4.3774931e+02   4.8263247e+02   5.2659481e+02   5.4239924e+02   6.3827826e+02
   4.1740242e+02   4.5877614e+02   5.0619473e+02   5.2752060e+02   5.7177751e+02
   4.1527207e+02   4.3605638e+02   5.0075019e+02   5.2558141e+02   5.6983250e+02
   3.9544176e+02   3.9769399e+02   4.9905160e+02   5.2512152e+02   5.6937697e+02
   4.0122239e+02   4.3584428e+02   5.0081423e+02   5.2560023e+02   5.6985142e+02
   4.6384588e+02   4.9069276e+02   5.2780794e+02   5.4325187e+02   6.5436085e+02
   4.9876032e+02   5.2445037e+02   5.6642289e+02   5.9110152e+02   6.1838701e+02
   3.8566415e+02   4.2598518e+02   4.9967054e+02   5.2528204e+02   5.6953651e+02
   4.9904826e+02   5.2511717e+02   5.6936049e+02   6.3308642e+02   6.3438415e+02
   4.9777107e+02   5.2227197e+02   5.5865377e+02   5.7340462e+02   7.1557079e+02
   4.9875348e+02   5.2443501e+02   5.6652098e+02   5.9331593e+02   6.7639446e+02
   4.5662066e+02   4.7564184e+02   5.0867789e+02   5.2856703e+02   5.7270890e+02
   4.2618695e+02   4.8083911e+02   5.2655611e+02   5.4240955e+02   6.8290973e+02
   4.9896821e+02   5.2492970e+02   5.6858936e+02   6.1016266e+02   6.4427023e+02
   4.0601989e+02   4.5393808e+02   5.0479664e+02   5.2694971e+02   5.7119627e+02
   4.2762672e+02   4.8099128e+02   5.2651118e+02   5.4236112e+02   6.4907056e+02
   4.9822907e+02   5.2326311e+02   5.6199974e+02   5.7986167e+02   7.1682933e+02
   4.9829149e+02   5.2338746e+02   5.6099606e+02   5.7414028e+02   5.9469922e+02
   3.9651670e+02   4.5853400e+02   5.0627908e+02   5.2755875e+02   5.7181995e+02
   4.9900468e+02   5.2481333e+02   5.3085527e+02   5.3114626e+02   5.6947807e+02
   4.3079141e+02   4.8126962e+02   5.2619758e+02   5.4204176e+02   6.2139512e+02
   4.4554142e+02   4.4572689e+02   4.9908832e+02   5.2513063e+02   5.6938580e+02
   4.6615884e+02   4.9181488e+02   5.2805362e+02   5.4342348e+02   6.9665854e+02
   4.9876862e+02   5.2446956e+02   5.6663036e+02   5.9339243e+02   6.4220039e+02
   4.9133511e+02   5.1148182e+02   5.3720314e+02   5.4903556e+02   6.0493921e+02
   4.0291833e+02   4.7959692e+02   5.2546404e+02   5.4135758e+02   6.0731059e+02
   4.9828560e+02   5.2338537e+02   5.6216561e+02   5.7940714e+02   6.1910880e+02
   4.3572528e+02   4.8225637e+02   5.2666328e+02   5.4247861e+02   6.5726581e+02
   4.9903868e+02   5.2509468e+02   5.6927086e+02   6.3612892e+02   6.4986370e+02
   3.9195093e+02   4.0467709e+02   4.9906796e+02   5.2512567e+02   5.6938111e+02
   4.9160292e+02   5.1196818e+02   5.3866979e+02   5.5066596e+02   6.2874664e+02
   4.9899684e+02   5.2499656e+02   5.6885531e+02   6.1234361e+02   6.2912695e+02
   4.9654874e+02   5.1971773e+02   5.5060310e+02   5.6132199e+02   6.0449205e+02
   4.3983323e+02   4.8298678e+02   5.2639579e+02   5.4218909e+02   6.2245575e+02
   4.9623682e+02   5.1914841e+02   5.4997292e+02   5.6115278e+02   6.1985247e+02
   4.0776783e+02   4.8002131e+02   5.2641112e+02   5.4228524e+02   6.4657227e+02
   4.3579112e+02   4.4361250e+02   5.0042236e+02   5.2548460e+02   5.6973297e+02
   4.9782802e+02   5.2239386e+02   5.5904778e+02   5.7409190e+02   7.3347821e+02
   4.6865584e+02   4.9168085e+02   5.2369171e+02   5.3902868e+02   5.8867183e+02
   4.7396129e+02   4.9634384e+02   5.2892365e+02   5.4388281e+02   6.2951014e+02
   4.6962192e+02   4.9349142e+02   5.2771679e+02   5.4292516e+02   6.1305079e+02
   4.4125241e+02   4.4767272e+02   5.0034915e+02   5.2546228e+02   5.6970886e+02
   4.8759066e+02   5.0746945e+02   5.3459256e+02   5.4772880e+02   6.4827196e+02
   4.9904882e+02   5.2511847e+02   5.6936489e+02   6.1236754e+02   6.1260688e+02
   4.9902043e+02   5.2505178e+02   5.6909247e+02   6.2105092e+02   6.3755721e+02
   4.9903523e+02   5.2508651e+02   5.6923649e+02   6.2930665e+02   6.4201167e+02
   4.9225608e+02   5.1266739e+02   5.3849543e+02   5.4997665e+02   6.0392290e+02
   4.1710838e+02   4.1953520e+02   4.9912546e+02   5.2514024e+02   5.6939557e+02
   4.0545063e+02   4.8003555e+02   5.2647441e+02   5.4234763e+02   6.6192109e+02
   4.9646578e+02   5.1957416e+02   5.5063944e+02   5.6166402e+02   6.1154383e+02
   4.9876160e+02   5.2445309e+02   5.6638142e+02   5.9037523e+02   6.1405420e+02
   4.5790411e+02   4.8801449e+02   5.2675690e+02   5.4233922e+02   6.1439705e+02
   4.7115310e+02   4.9424346e+02   5.2740811e+02   5.4252411e+02   6.0431891e+02
   4.9826371e+02   5.2194966e+02   5.3288344e+02   5.3583542e+02   5.7130986e+02
   4.4817758e+02   4.8511302e+02   5.2696030e+02   5.4268116e+02   6.5187257e+02
   4.8104874e+02   5.0156743e+02   5.3098608e+02   5.4525137e+02   6.3962945e+02
   4.2077878e+02   4.4261204e+02   5.0172319e+02   5.2587360e+02   5.7012048e+02
   4.5733087e+02   4.5969844e+02   4.9983680e+02   5.2531770e+02   5.6956161e+02
   4.5665696e+02   4.7490415e+02   5.0809726e+02   5.2828593e+02   5.7242004e+02
   4.0785796e+02   4.8004349e+02   5.2646268e+02   5.4233583e+02   6.5808500e+02
   3.8698406e+02   4.6915356e+02   5.1174412e+02   5.3038608e+02   5.7497637e+02
   4.9904770e+02   5.2511583e+02   5.6935574e+02   6.5705011e+02   6.6801179e+02
   4.9863007e+02   5.2415329e+02   5.6489447e+02   5.8438148e+02   6.0410723e+02
   4.6769338e+02   4.9262631e+02   5.2820939e+02   5.4351936e+02   6.6275421e+02
   4.9819712e+02   5.2318934e+02   5.6129661e+02   5.7724170e+02   6.1289798e+02
   4.3671512e+02   4.8246594e+02   5.2671329e+02   5.4252245e+02   7.1153873e+02
   4.7581251e+02   4.9765107e+02   5.2953197e+02   5.4435643e+02   6.5446923e+02
   4.2420974e+02   4.8060788e+02   5.2646533e+02   5.4232511e+02   6.4741893e+02
   4.9885055e+02   5.2465737e+02   5.6740780e+02   5.9701214e+02   6.3460050e+02
   4.7250805e+02   4.9418382e+02   5.2461137e+02   5.3967435e+02   5.8970772e+02
   4.4412594e+02   4.6633593e+02   5.0622206e+02   5.2749575e+02   5.7169425e+02
   4.9900159e+02   5.2500773e+02   5.6892141e+02   6.2045895e+02   7.1564317e+02
   4.8064262e+02   5.0126451e+02   5.3093973e+02   5.4526462e+02   6.5808012e+02
   3.9522211e+02   4.7932861e+02   5.2489605e+02   5.4080567e+02   6.0093431e+02
   4.3868428e+02   4.8141005e+02   5.2321187e+02   5.3913251e+02   5.9159125e+02
   4.9903250e+02   5.2508023e+02   5.6918121e+02   6.0265335e+02   6.0484535e+02
   4.9861845e+02   5.2412820e+02   5.6517125e+02   5.8752955e+02   6.2866842e+02
   4.4838882e+02   4.8518877e+02   5.2700573e+02   5.4272399e+02   6.7370108e+02
   4.9466596e+02   5.1626748e+02   5.4357517e+02   5.5418785e+02   6.0311335e+02
   4.4738321e+02   4.5081510e+02   4.9992729e+02   5.2534577e+02   5.6959345e+02
   4.0901441e+02   4.7985974e+02   5.2600512e+02   5.4188636e+02   6.1907806e+02
   4.4509540e+02   4.8430956e+02   5.2690820e+02   5.4265844e+02   6.9930281e+02
   4.4107266e+02   4.8285126e+02   5.2542526e+02   5.4122526e+02   6.0275337e+02
   4.6890928e+02   4.9199971e+02   5.2421715e+02   5.3950683e+02   5.8998922e+02
   4.3214031e+02   4.3988308e+02   5.0027217e+02   5.2544373e+02   5.6969405e+02
   4.5260668e+02   4.8486052e+02   5.2287576e+02   5.3869032e+02   5.8940384e+02
   4.8943124e+02   5.0943704e+02   5.3631918e+02   5.4900419e+02   6.7399131e+02
   4.9811095e+02   5.2300464e+02   5.6104711e+02   5.7774784e+02   6.4972696e+02
   4.2567305e+02   4.8074982e+02   5.2646793e+02   5.4232420e+02   6.4480669e+02
   4.9733525e+02   5.2135150e+02   5.5579920e+02   5.6880678e+02   6.4051351e+02
   4.9720220e+02   5.2107743e+02   5.5506902e+02   5.6779398e+02   6.4711488e+02
   4.3221783e+02   4.8159653e+02   5.2654343e+02   5.4237744e+02   6.4455454e+02
   4.1896099e+02   4.7481753e+02   5.1674799e+02   5.3377797e+02   5.7969474e+02
   4.4331982e+02   4.8123295e+02   5.2073181e+02   5.3689506e+02   5.8524227e+02
   4.7834525e+02   4.9898772e+02   5.2818358e+02   5.4268124e+02   5.9857690e+02
   4.9376350e+02   5.1497149e+02   5.4276113e+02   5.5419134e+02   6.4524279e+02
   3.9016550e+02   4.8000809e+02   5.2647372e+02   5.4234757e+02   6.6361299e+02
   4.9714062e+02   5.2095319e+02   5.5479844e+02   5.6748551e+02   7.1158277e+02
   4.3756133e+02   4.6326340e+02   5.0601343e+02   5.2742203e+02   5.7164219e+02
   4.4043570e+02   4.7536587e+02   5.1348701e+02   5.3142692e+02   5.7615166e+02
   4.9872299e+02   5.2436488e+02   5.6596012e+02   5.8854184e+02   6.1136462e+02
   4.9891121e+02   5.2475060e+02   5.5140911e+02   5.5215158e+02   5.7045341e+02
   4.3272092e+02   4.4903832e+02   5.0208396e+02   5.2598322e+02   5.7022281e+02
   4.3134261e+02   4.7823295e+02   5.1975957e+02   5.3613962e+02   5.8389841e+02
   4.4262446e+02   4.8301781e+02   5.2500683e+02   5.4080552e+02   5.9918165e+02
   4.9793614e+02   5.2260207e+02   5.5822775e+02   5.7028041e+02   5.9680363e+02
   4.9685896e+02   5.2038399e+02   5.5332583e+02   5.6552048e+02   7.4058710e+02
   4.7300008e+02   4.9568978e+02   5.2866587e+02   5.4368938e+02   6.2601299e+02
   4.4234837e+02   4.8218210e+02   5.2319392e+02   5.3909061e+02   5.9128092e+02
   4.2675792e+02   4.2728862e+02   4.9910151e+02   5.2513413e+02   5.6938946e+02
   4.9756412e+02   5.2183144e+02   5.5722988e+02   5.7099797e+02   6.4683498e+02
   4.2427827e+02   4.8056828e+02   5.2635414e+02   5.4221563e+02   6.3310453e+02
   4.3832302e+02   4.4927883e+02   5.0125923e+02   5.2572515e+02   5.6996613e+02
   4.3618952e+02   4.6336873e+02   5.0630728e+02   5.2754993e+02   5.7177658e+02
   4.0344727e+02   4.7995792e+02   5.2630479e+02   5.4218128e+02   6.3334878e+02
   4.6263387e+02   4.8989178e+02   5.2692251e+02   5.4239398e+02   6.1135206e+02
   4.9899614e+02   5.2499467e+02   5.6854293e+02   5.8603772e+02   5.8818266e+02
   4.1472499e+02   4.5432527e+02   5.0483427e+02   5.2696373e+02   5.7120943e+02
   4.2776806e+02   4.8095013e+02   5.2636531e+02   5.4221713e+02   6.3156973e+02
   4.9804984e+02   5.2287218e+02   5.6062807e+02   5.7699918e+02   7.0331914e+02
   4.2684891e+02   4.8072474e+02   5.2609944e+02   5.4195853e+02   6.1974940e+02
   4.9903275e+02   5.2508064e+02   5.6921591e+02   6.3616512e+02   6.7846452e+02
   4.7772845e+02   4.9896610e+02   5.2978831e+02   5.4442786e+02   6.2931314e+02
   4.4599982e+02   4.8170476e+02   5.2037489e+02   5.3656880e+02   5.8446095e+02
   4.4278909e+02   4.8373931e+02   5.2675757e+02   5.4252696e+02   6.4413905e+02
   4.6102637e+02   4.8867980e+02   5.2533134e+02   5.4085624e+02   5.9662715e+02
   4.0444234e+02   4.8002499e+02   5.2645875e+02   5.4233236e+02   6.5561354e+02
   4.9599800e+02   5.1872317e+02   5.4946374e+02   5.6089656e+02   6.6106268e+02
   4.0913302e+02   4.7983104e+02   5.2593519e+02   5.4181775e+02   6.1698437e+02
   4.3336301e+02   4.8123841e+02   5.2523570e+02   5.4108832e+02   6.0244299e+02
   4.9769527e+02   5.2211036e+02   5.5814147e+02   5.7253924e+02   6.7860913e+02
   4.5350899e+02   4.8191310e+02   5.1663994e+02   5.3351961e+02   5.7884683e+02
   4.5705515e+02   4.8794155e+02   5.2737837e+02   5.4297702e+02   6.7105311e+02
   4.3186171e+02   4.8158248e+02   5.2663219e+02   5.4246615e+02   7.2495547e+02
   4.9852487e+02   5.2391335e+02   5.6338475e+02   5.7881640e+02   5.9580267e+02
   4.4527704e+02   4.8434111e+02   5.2688047e+02   5.4262947e+02   6.5436119e+02
   4.2307786e+02   4.5460870e+02   5.0460544e+02   5.2687269e+02   5.7111363e+02
   4.9904519e+02   5.2510987e+02   5.6933095e+02   6.3316181e+02   6.3802736e+02
   4.1599832e+02   4.8017780e+02   5.2649294e+02   5.4236270e+02   6.6940473e+02
   4.7313075e+02   4.9434646e+02   5.2393575e+02   5.3899833e+02   5.8774770e+02
   4.4856584e+02   4.8524095e+02   5.2701159e+02   5.4272786e+02   6.7134752e+02
   4.9876613e+02   5.2446339e+02   5.6634525e+02   5.8938350e+02   6.0841599e+02
   4.9667095e+02   5.1987338e+02   5.4933716e+02   5.5870903e+02   5.9316033e+02
   4.3957062e+02   4.4626733e+02   5.0031013e+02   5.2545211e+02   5.6969971e+02
   4.3905890e+02   4.8296959e+02   5.2675403e+02   5.4254812e+02   6.6709648e+02
   4.4489580e+02   4.8426556e+02   5.2691217e+02   5.4266396e+02   7.3391165e+02
   4.2629615e+02   4.6961469e+02   5.1122461e+02   5.3006375e+02   5.7456433e+02
   4.1826779e+02   4.8007086e+02   5.2605721e+02   5.4193293e+02   6.2024834e+02
   4.9381319e+02   5.1505122e+02   5.4292028e+02   5.5435728e+02   6.5247330e+02
   4.9529228e+02   5.1740483e+02   5.4623949e+02   5.5710939e+02   6.1463436e+02
   4.1893102e+02   4.2825506e+02   4.9968104e+02   5.2528461e+02   5.6953874e+02
   3.7119020e+02   4.7828098e+02   5.2269831e+02   5.3874114e+02   5.9081029e+02
   4.0656905e+02   4.8004659e+02   5.2648819e+02   5.4236103e+02   6.8970939e+02
   4.5121381e+02   4.8604512e+02   5.2711922e+02   5.4280369e+02   6.9077295e+02
   4.4039530e+02   4.8271146e+02   5.2541989e+02   5.4122466e+02   6.0284574e+02
   4.9904628e+02   5.2511244e+02   5.6934219e+02   6.4987863e+02   6.5936594e+02
   4.9819125e+02   5.2318028e+02   5.6169969e+02   5.7919565e+02   6.7802996e+02
   4.1244553e+02   4.3630562e+02   5.0083432e+02   5.2560594e+02   5.6985687e+02
   4.9899202e+02   5.2498529e+02   5.6882935e+02   6.1744334e+02   7.0050983e+02
   3.9388666e+02   4.7991464e+02   5.2624418e+02   5.4212215e+02   6.2938124e+02
   3.9545555e+02   4.7967950e+02   5.2569239e+02   5.4158112e+02   6.1164602e+02
   4.3600316e+02   4.4056507e+02   4.9982929e+02   5.2532257e+02   5.6957431e+02
   4.4773510e+02   4.8499243e+02   5.2696710e+02   5.4269264e+02   6.5958629e+02
   4.4866724e+02   4.8516489e+02   5.2671988e+02   5.4243671e+02   6.2670130e+02
   4.5100730e+02   4.8580537e+02   5.2661393e+02   5.4230300e+02   6.1877319e+02
   4.6090820e+02   4.8920049e+02   5.2701550e+02   5.4253405e+02   6.1611957e+02
   4.1986963e+02   4.7977634e+02   5.2521004e+02   5.4110271e+02   6.0352727e+02
   4.3595279e+02   4.4594046e+02   5.0086107e+02   5.2560940e+02   5.6985485e+02
   4.9819205e+02   5.2318189e+02   5.6168925e+02   5.7913051e+02   6.5600737e+02
   4.2560625e+02   4.5853071e+02   5.0565472e+02   5.2728859e+02   5.7153217e+02
   4.8455088e+02   4.8881147e+02   5.0290129e+02   5.2595218e+02   5.7003999e+02
   4.2113912e+02   4.3492646e+02   5.0038826e+02   5.2547776e+02   5.6972956e+02
   4.7860256e+02   4.9967632e+02   5.3027110e+02   5.4483274e+02   6.5892786e+02
   4.9850484e+02   5.2387301e+02   5.6415681e+02   5.8463196e+02   6.2909056e+02
   3.9704594e+02   4.1762851e+02   4.9921563e+02   5.2516331e+02   5.6941859e+02
   4.9247263e+02   5.1290522e+02   5.3842657e+02   5.4972052e+02   6.0057488e+02
   4.7083515e+02   4.9420084e+02   5.2788149e+02   5.4302655e+02   6.1299405e+02
   4.9059957e+02   5.1077689e+02   5.3762157e+02   5.4998129e+02   6.6875070e+02
   4.6001157e+02   4.8533437e+02   5.1840680e+02   5.3477054e+02   5.8060899e+02
   4.4065466e+02   4.8038730e+02   5.2028386e+02   5.3653129e+02   5.8452681e+02
   4.9900420e+02   5.2501376e+02   5.6893948e+02   6.1824203e+02   6.4538232e+02
   4.9008489e+02   4.9032834e+02   4.9927856e+02   5.2515353e+02   5.6940139e+02
   4.9893142e+02   5.2484414e+02   5.6823712e+02   6.0511910e+02   6.5360451e+02
   4.9902753e+02   5.2506753e+02   5.6803596e+02   5.7139965e+02   5.7294686e+02
   4.3468491e+02   4.8190816e+02   5.2627564e+02   5.4210175e+02   6.2200820e+02
   4.2658347e+02   4.7847269e+02   5.2134643e+02   5.3751450e+02   5.8708455e+02
   4.9896891e+02   5.1785672e+02   5.1813653e+02   5.2533879e+02   5.6944104e+02
   4.9887966e+02   5.2472434e+02   5.6773149e+02   6.0018458e+02   6.5984034e+02
   4.3369683e+02   4.8178830e+02   5.2642732e+02   5.4225646e+02   6.3044642e+02
   4.5522749e+02   4.8706950e+02   5.2647245e+02   5.4210025e+02   6.1113579e+02
   3.8572060e+02   4.1748543e+02   4.9921734e+02   5.2516375e+02   5.6941905e+02
   4.5559751e+02   4.5930053e+02   5.0021016e+02   5.2541672e+02   5.6965587e+02
   4.8792944e+02   5.0782963e+02   5.3494177e+02   5.4800975e+02   6.7834099e+02
   4.5073927e+02   4.8547272e+02   5.2591685e+02   5.4161484e+02   6.0507758e+02
   4.5636132e+02   4.8758876e+02   5.2697345e+02   5.4258280e+02   6.2275109e+02
   4.3558884e+02   4.4509126e+02   5.0074313e+02   5.2557556e+02   5.6982199e+02
   4.1101976e+02   4.7977075e+02   5.2574813e+02   5.4163402e+02   6.1267999e+02
   4.8673986e+02   5.0646270e+02   5.3309539e+02   5.4630328e+02   6.1071831e+02
   4.0289960e+02   4.1938030e+02   4.9925940e+02   5.2517455e+02   5.6942977e+02
   4.5973602e+02   4.8891960e+02   5.2754128e+02   5.4308974e+02   7.1975772e+02
   4.3806108e+02   4.8233752e+02   5.2568605e+02   5.4150142e+02   6.0686395e+02
   4.9903815e+02   5.2509334e+02   5.6926373e+02   6.2936663e+02   6.3871981e+02
   4.9904495e+02   5.2510935e+02   5.6932919e+02   6.3689925e+02   6.4184049e+02
   4.0012908e+02   4.8002700e+02   5.2648590e+02   5.4235920e+02   6.8575491e+02
   4.7293526e+02   4.9572210e+02   5.2893282e+02   5.4396928e+02   6.5158247e+02
   4.2567085e+02   4.8004656e+02   5.2481778e+02   5.4071075e+02   5.9985604e+02
   4.9342607e+02   5.1433351e+02   5.4076939e+02   5.5185744e+02   6.0509065e+02
   4.7185814e+02   4.9498822e+02   5.2859327e+02   5.4369326e+02   6.3264311e+02
   4.9820734e+02   5.2321455e+02   5.6171308e+02   5.7893321e+02   6.3338815e+02
   3.9948557e+02   4.6860446e+02   5.1134580e+02   5.3014739e+02   5.7468879e+02
   4.9903810e+02   5.2509328e+02   5.6926414e+02   6.3146419e+02   6.4274421e+02
   4.1735721e+02   4.8015013e+02   5.2632362e+02   5.4219545e+02   6.3353829e+02
   4.2020965e+02   4.8034433e+02   5.2650221e+02   5.4236801e+02   6.6318391e+02
   4.7902620e+02   5.0000526e+02   5.3042405e+02   5.4494112e+02   6.7860912e+02
   4.3589236e+02   4.8090397e+02   5.2339622e+02   5.3932109e+02   5.9239044e+02
   4.7422457e+02   4.9329784e+02   5.1930867e+02   5.3495157e+02   5.7996588e+02
   4.9443751e+02   5.1602812e+02   5.4447616e+02   5.5581131e+02   6.8657658e+02
   4.9888225e+02   5.2473038e+02   5.6776513e+02   6.0070439e+02   7.4564077e+02
   4.2417565e+02   4.8062367e+02   5.2651129e+02   5.4237033e+02   6.5648260e+02
   4.2162738e+02   4.8013862e+02   5.2582228e+02   5.4169839e+02   6.1365078e+02
   4.0094000e+02   4.8001985e+02   5.2646007e+02   5.4233379e+02   6.5771669e+02
   4.5422472e+02   4.8699186e+02   5.2715307e+02   5.4279533e+02   6.4319089e+02
   4.1837863e+02   4.4553902e+02   5.0238931e+02   5.2608721e+02   5.7033227e+02
   4.9904931e+02   5.2511961e+02   5.6937070e+02   6.8130175e+02   7.1606862e+02
   4.6731552e+02   4.9242455e+02   5.2817914e+02   5.4350481e+02   6.9878109e+02
   4.0473037e+02   4.7999013e+02   5.2637298e+02   5.4224816e+02   6.4049565e+02
   4.9898544e+02   5.2496987e+02   5.6875158e+02   6.1231224e+02   6.3773516e+02
   4.0002709e+02   4.7976234e+02   5.2586209e+02   5.4174699e+02   6.1532663e+02
   4.5141178e+02   4.8611251e+02   5.2714194e+02   5.4282377e+02   7.6714613e+02
   4.9896202e+02   5.2491546e+02   5.6842311e+02   5.9897105e+02   6.0948624e+02
   4.0961722e+02   4.2784813e+02   4.9980297e+02   5.2531735e+02   5.6957141e+02
   4.1562442e+02   4.8017083e+02   5.2650217e+02   5.4237201e+02   7.1302263e+02
   4.4240632e+02   4.4764259e+02   5.0013066e+02   5.2540202e+02   5.6964987e+02
   4.9885853e+02   5.2467569e+02   5.6753094e+02   5.9885063e+02   7.0859474e+02
   4.9828933e+02   5.2338280e+02   5.6098957e+02   5.7415772e+02   5.9479920e+02
   4.4930338e+02   4.8546278e+02   5.2704453e+02   5.4275230e+02   6.8614793e+02
   4.9158058e+02   5.1182028e+02   5.3774376e+02   5.4953294e+02   6.0734016e+02
   4.9901388e+02   5.2503643e+02   5.6902824e+02   6.1855034e+02   6.3603141e+02
   4.9904995e+02   5.2512112e+02   5.6937657e+02   6.8379944e+02   6.8396913e+02
   4.9903241e+02   5.2507979e+02   5.6894150e+02   5.7860426e+02   5.7930107e+02
   4.9900054e+02   5.2500518e+02   5.6890960e+02   6.1953547e+02   6.6309660e+02
   4.9900617e+02   5.2501838e+02   5.6896094e+02   6.2004432e+02   6.5111473e+02
   4.3412361e+02   4.5133265e+02   5.0249604e+02   5.2611568e+02   5.7035143e+02
   4.9901239e+02   5.2503304e+02   5.6901549e+02   6.1887779e+02   6.3832615e+02
   4.7468872e+02   4.9682507e+02   5.2905040e+02   5.4395492e+02   6.2854814e+02
   4.6332630e+02   4.9045461e+02   5.2776090e+02   5.4321966e+02   6.5339432e+02
   4.9904361e+02   5.2510497e+02   5.5848975e+02   5.5855759e+02   5.6947096e+02
   4.9552278e+02   5.1786111e+02   5.4773495e+02   5.5904608e+02   6.9711228e+02
   4.9252718e+02   5.1321194e+02   5.4039575e+02   5.5218819e+02   6.5676265e+02
   4.1757781e+02   4.7442904e+02   5.1635424e+02   5.3348649e+02   5.7923293e+02
   4.3944065e+02   4.3970879e+02   4.9909526e+02   5.2513244e+02   5.6938765e+02
   4.5183538e+02   4.8623863e+02   5.2713446e+02   5.4281079e+02   6.6460988e+02
   4.9790481e+02   5.2255853e+02   5.5956522e+02   5.7497947e+02   6.6095308e+02
   4.6253760e+02   4.8989760e+02   5.2706839e+02   5.4254354e+02   6.1460420e+02
   4.9898155e+02   5.2496085e+02   5.6872350e+02   6.1374271e+02   6.5065189e+02
   4.9821802e+02   5.2323641e+02   5.6159817e+02   5.7817415e+02   6.1819153e+02
   4.6134626e+02   4.6831437e+02   5.0223065e+02   5.2598956e+02   5.7018032e+02
   4.4235578e+02   4.8350493e+02   5.2639063e+02   5.4216681e+02   6.2040543e+02
   4.9863156e+02   5.2415816e+02   5.6539899e+02   5.8902021e+02   7.1423339e+02
   4.2662398e+02   4.8087160e+02   5.2651833e+02   5.4237123e+02   6.5189981e+02
   4.4292299e+02   4.8326194e+02   5.2544673e+02   5.4123233e+02   6.0253774e+02
   4.9855932e+02   5.2399509e+02   5.6464495e+02   5.8600525e+02   6.2978699e+02
   4.4474805e+02   4.6625159e+02   5.0604804e+02   5.2742063e+02   5.7161642e+02
   4.3837460e+02   4.8052738e+02   5.2150225e+02   5.3759754e+02   5.8703498e+02
   4.9851512e+02   5.2389604e+02   5.6429394e+02   5.8522824e+02   6.3754574e+02
   4.9904989e+02   5.2512102e+02   5.6937626e+02   6.3408844e+02   6.3411610e+02
   4.9902460e+02   5.2506161e+02   5.6910153e+02   6.0445163e+02   6.0853123e+02
   4.9839329e+02   5.2362229e+02   5.6280400e+02   5.7991586e+02   6.0764646e+02
   4.2681633e+02   4.8089293e+02   5.2651639e+02   5.4236877e+02   6.5116666e+02
   4.4710688e+02   4.8481857e+02   5.2695525e+02   5.4268726e+02   6.6326781e+02
   4.4379512e+02   4.5434505e+02   5.0169133e+02   5.2585188e+02   5.7008383e+02
   4.1369217e+02   4.8006428e+02   5.2635880e+02   5.4223237e+02   6.3839951e+02
   4.1312235e+02   4.4454514e+02   5.0230646e+02   5.2606066e+02   5.7030675e+02
   4.4292553e+02   4.8351162e+02   5.2608115e+02   5.4185661e+02   6.1218282e+02
   4.9895502e+02   5.2489898e+02   5.6847248e+02   6.0951533e+02   6.7612705e+02
   4.5504653e+02   4.5723913e+02   4.9969247e+02   5.2528161e+02   5.6952873e+02
   4.9898423e+02   5.2496715e+02   5.6875418e+02   6.1543255e+02   6.7177029e+02
   4.2527351e+02   4.7948897e+02   5.2367922e+02   5.3962798e+02   5.9392646e+02
   4.9874291e+02   5.2441087e+02   5.6637597e+02   5.9221624e+02   6.3851343e+02
   4.3866174e+02   4.6481184e+02   5.0651712e+02   5.2763560e+02   5.7185566e+02
   4.1495251e+02   4.4156741e+02   5.0170605e+02   5.2586890e+02   5.7011672e+02
   4.0247153e+02   4.6576702e+02   5.0954232e+02   5.2913411e+02   5.7351604e+02
   3.9453426e+02   4.7699131e+02   5.2031522e+02   5.3664512e+02   5.8512824e+02
   4.2069295e+02   4.4534936e+02   5.0226303e+02   5.2604559e+02   5.7029054e+02
   4.7352524e+02   4.9610316e+02   5.2902131e+02   5.4401731e+02   6.4867545e+02
   4.1386020e+02   4.7955522e+02   5.2516781e+02   5.4106670e+02   6.0326043e+02
   4.0148802e+02   4.7494398e+02   5.1727596e+02   5.3418282e+02   5.8037920e+02
   4.9324047e+02   5.1405702e+02   5.4036100e+02   5.5150630e+02   6.0477081e+02
   4.5450667e+02   4.8706234e+02   5.2710211e+02   5.4274019e+02   6.3572397e+02
   3.8945340e+02   4.7998467e+02   5.2641801e+02   5.4229291e+02   6.4838946e+02
   4.2145982e+02   4.8040318e+02   5.2647673e+02   5.4234134e+02   6.5181943e+02
   4.4353449e+02   4.5349578e+02   5.0149245e+02   5.2579157e+02   5.7002591e+02
   4.1946683e+02   4.4386109e+02   5.0201717e+02   5.2596662e+02   5.7021271e+02
   4.9904976e+02   5.2512056e+02   5.6937435e+02   6.6045634e+02   6.6105883e+02
   3.9184301e+02   4.8001536e+02   5.2648842e+02   5.4236196e+02   7.1098547e+02
   4.2956096e+02   4.7856989e+02   5.2077131e+02   5.3700503e+02   5.8580338e+02
   4.2587305e+02   4.8050952e+02   5.2584182e+02   5.4170835e+02   6.1336049e+02
   4.4580912e+02   4.8402622e+02   5.2571210e+02   5.4146878e+02   6.0463083e+02
   4.9904158e+02   5.2510141e+02   5.6929820e+02   6.4158106e+02   6.5430273e+02
   3.8460296e+02   4.7988408e+02   5.2618528e+02   5.4206444e+02   6.2671754e+02
   3.8510007e+02   4.7941153e+02   5.2509530e+02   5.4099898e+02   6.0263043e+02
   4.2165646e+02   4.7443794e+02   5.1609012e+02   5.3328869e+02   5.7891301e+02
   4.9732329e+02   5.2131568e+02   5.5531155e+02   5.6765952e+02   6.1601041e+02
   4.9846633e+02   5.2378415e+02   5.6323845e+02   5.8004909e+02   6.0183948e+02
   3.9435028e+02   4.1824527e+02   4.9923503e+02   5.2516829e+02   5.6942355e+02
   4.0469785e+02   4.5496672e+02   5.0511459e+02   5.2707496e+02   5.7132340e+02
   4.8594585e+02   5.0579721e+02   5.3313571e+02   5.4658513e+02   6.2489404e+02
   4.1284038e+02   4.3269000e+02   5.0029082e+02   5.2545090e+02   5.6970359e+02
   4.1622011e+02   4.8016371e+02   5.2644331e+02   5.4231384e+02   6.4969576e+02
   4.9904905e+02   5.2511898e+02   5.6936801e+02   6.4333087e+02   6.4427512e+02
   4.4200709e+02   4.8268135e+02   5.2452527e+02   5.4034554e+02   5.9646025e+02
   4.9903880e+02   5.2509493e+02   5.6925674e+02   6.0712903e+02   6.0921896e+02
   4.9898267e+02   5.2496346e+02   5.6873104e+02   6.1319753e+02   6.4513665e+02
   4.3407793e+02   4.7017936e+02   5.1052503e+02   5.2964527e+02   5.7404532e+02
   4.9904290e+02   5.2510450e+02   5.6931075e+02   6.4614387e+02   6.6120925e+02
   4.4454289e+02   4.5915410e+02   5.0303320e+02   5.2628348e+02   5.7049949e+02
   4.2245116e+02   4.8046760e+02   5.2647635e+02   5.4233942e+02   6.5072443e+02
   3.9240512e+02   4.7997003e+02   5.2637857e+02   5.4225417e+02   6.4185803e+02
   4.9837672e+02   5.2358833e+02   5.6319075e+02   5.8264887e+02   7.0209399e+02
   4.8689244e+02   5.0647705e+02   5.3247270e+02   5.4555436e+02   6.0172083e+02
   4.9822955e+02   5.1972700e+02   5.2503747e+02   5.2985928e+02   5.7060385e+02
   4.0867766e+02   4.3273158e+02   5.0033104e+02   5.2546221e+02   5.6971489e+02
   4.2722295e+02   4.7713306e+02   5.1891036e+02   5.3545211e+02   5.8258361e+02
   4.4370691e+02   4.8330756e+02   5.2512057e+02   5.4090740e+02   5.9977846e+02
   4.9900202e+02   5.2492618e+02   5.3691556e+02   5.3711399e+02   5.6952185e+02
   4.1089837e+02   4.7497702e+02   5.1724256e+02   5.3415622e+02   5.8033102e+02
   4.1225446e+02   4.7621630e+02   5.1894023e+02   5.3549631e+02   5.8274149e+02
   4.0411480e+02   4.8003340e+02   5.2648136e+02   5.4235456e+02   6.7303768e+02
   4.9896386e+02   5.2491956e+02   5.6855759e+02   6.1115007e+02   6.6984726e+02
   4.9662381e+02   5.1990527e+02   5.5185516e+02   5.6343530e+02   6.2573762e+02
   3.9321599e+02   4.7128301e+02   5.1340124e+02   5.3143256e+02   5.7629406e+02
   4.7158360e+02   4.9324220e+02   5.2347975e+02   5.3868026e+02   5.8726858e+02
   4.9604166e+02   5.1879512e+02   5.4946136e+02   5.6077932e+02   6.3340810e+02
   4.9457801e+02   5.1621549e+02   5.4438254e+02   5.5547765e+02   6.2142355e+02
   4.1703351e+02   4.5092729e+02   5.0377134e+02   5.2656386e+02   5.7080667e+02
   4.5627425e+02   4.8762839e+02   5.2717257e+02   5.4278363e+02   6.3417692e+02
   4.9904992e+02   5.2512096e+02   5.6937592e+02   6.3588837e+02   6.3599542e+02
   4.9904924e+02   5.2511942e+02   5.6936988e+02   6.6693919e+02   6.8082531e+02
   4.7660883e+02   4.9821659e+02   5.2975312e+02   5.4451061e+02   6.8458529e+02
   4.9809814e+02   5.2297080e+02   5.6038743e+02   5.7528012e+02   6.0908424e+02
   4.5983903e+02   4.8893499e+02   5.2747024e+02   5.4301619e+02   6.4792341e+02
   4.6842748e+02   4.9303972e+02   5.2832519e+02   5.4360427e+02   7.6707559e+02
   4.9888607e+02   5.2473919e+02   5.6778022e+02   6.0010897e+02   6.4547131e+02
   6.5833903e+02   5.8032633e+02   5.3419007e+02   5.1729210e+02   4.7493277e+02
   6.1234594e+02   5.7457832e+02   5.3080593e+02   5.1262179e+02   4.7040329e+02
   6.3490086e+02   6.1667589e+02   5.4198023e+02   5.2610229e+02   4.7984902e+02
   6.5270103e+02   5.6932143e+02   5.2510736e+02   4.9904541e+02   3.8731888e+02
   6.7831134e+02   5.6936056e+02   5.2511782e+02   4.9905231e+02   3.9293829e+02
   6.7940956e+02   6.7909036e+02   5.4237329e+02   5.2649989e+02   4.8001608e+02
   5.4273311e+02   5.2701070e+02   4.8510153e+02   4.4909854e+02   4.2023777e+02
   5.4246772e+02   5.2663157e+02   4.8149958e+02   4.3137484e+02   4.0067303e+02
   6.5673023e+02   6.2896528e+02   5.4215601e+02   5.2627895e+02   4.7992343e+02
   5.5041706e+02   5.3817037e+02   5.1127785e+02   4.9101398e+02   3.8137359e+02
   5.4785095e+02   5.3475089e+02   5.0778598e+02   4.8873787e+02   4.2777122e+02
   6.0591422e+02   5.6824837e+02   5.2484780e+02   4.9894716e+02   4.0084068e+02
   6.8782425e+02   5.7213596e+02   5.2787538e+02   5.0699918e+02   4.6041382e+02
   5.4261677e+02   5.2684266e+02   4.8360235e+02   4.4212960e+02   4.0471815e+02
   6.5651250e+02   6.0057545e+02   5.4080209e+02   5.2489442e+02   4.7932178e+02
   5.4257141e+02   5.2678127e+02   4.8322340e+02   4.5036008e+02   4.3807192e+02
   6.0959997e+02   6.0715018e+02   5.4224062e+02   5.2636891e+02   4.7996181e+02
   5.4257743e+02   5.2678715e+02   4.8311190e+02   4.4192270e+02   4.2276329e+02
   6.7080941e+02   5.6993262e+02   5.2569959e+02   5.0116681e+02   4.3785811e+02
   6.0316041e+02   5.6803273e+02   5.2479460e+02   4.9891510e+02   3.9624526e+02
   5.6722901e+02   5.5470177e+02   5.2110815e+02   4.9792438e+02   4.2761286e+02
   6.4773664e+02   5.8825486e+02   5.3799114e+02   5.2187220e+02   4.7785699e+02
   6.0596621e+02   6.0116658e+02   5.4193893e+02   5.2607320e+02   4.7983856e+02
   5.9583542e+02   5.7157157e+02   5.2965581e+02   5.1114740e+02   4.6855027e+02
   6.0847998e+02   5.6844360e+02   5.2492708e+02   4.9912730e+02   4.1789505e+02
   5.7786965e+02   5.6190579e+02   5.2447282e+02   5.0276256e+02   4.4965933e+02
   5.4254987e+02   5.2674751e+02   4.8269680e+02   4.3799366e+02   4.0873204e+02
   5.4269077e+02   5.2695055e+02   4.8464494e+02   4.4926777e+02   4.2677976e+02
   6.0918364e+02   6.0596829e+02   5.4218501e+02   5.2631412e+02   4.7993904e+02
   5.6327484e+02   5.5151208e+02   5.1963482e+02   4.9648033e+02   3.9057878e+02
   5.4334373e+02   5.3419949e+02   5.3191585e+02   5.2497565e+02   4.7981808e+02
   5.7112656e+02   5.6968987e+02   5.4103264e+02   5.2540609e+02   4.7959327e+02
   6.8823739e+02   5.6998936e+02   5.2575186e+02   5.0133548e+02   4.3879986e+02
   6.3367869e+02   5.7026484e+02   5.2618113e+02   5.0279375e+02   4.4658388e+02
   6.1691989e+02   5.6898405e+02   5.2517331e+02   4.9974040e+02   4.2738711e+02
   5.9463459e+02   5.6740648e+02   5.2523654e+02   5.0137404e+02   4.4047269e+02
   5.6724520e+02   5.5507617e+02   5.2200270e+02   5.0068667e+02   4.4478729e+02
   5.6697006e+02   5.5441802e+02   5.2080712e+02   4.9707089e+02   3.8931655e+02
   6.2155447e+02   6.1997121e+02   5.4232530e+02   5.2645178e+02   4.7999608e+02
   5.8122373e+02   5.6296770e+02   5.2402011e+02   5.0039538e+02   4.3746047e+02
   5.8639582e+02   5.6813222e+02   5.2876329e+02   5.1030816e+02   4.6759363e+02
   5.4287266e+02   5.2721432e+02   4.8667909e+02   4.5372040e+02   4.1732474e+02
   5.4400767e+02   5.2895482e+02   4.9559384e+02   4.7271588e+02   3.8906630e+02
   5.5926136e+02   5.4793158e+02   5.1795614e+02   4.9557984e+02   3.9324470e+02
   5.6021285e+02   5.4891503e+02   5.1868863e+02   4.9683786e+02   4.2891852e+02
   6.2162935e+02   5.7892733e+02   5.3369534e+02   5.1670647e+02   4.7448676e+02
   6.4798073e+02   5.7352195e+02   5.2921913e+02   5.0973023e+02   4.6607024e+02
   5.4616555e+02   5.3781946e+02   5.3017585e+02   5.2165393e+02   4.7905864e+02
   6.1616882e+02   6.1387246e+02   5.4227426e+02   5.2640116e+02   4.7997508e+02
   5.4382910e+02   5.2868280e+02   4.9465698e+02   4.7188610e+02   4.2285289e+02
   7.2578142e+02   7.2073448e+02   5.4237181e+02   5.2649838e+02   4.8001546e+02
   6.8439342e+02   5.6936152e+02   5.2511817e+02   4.9905296e+02   3.9431421e+02
   5.4261992e+02   5.2684722e+02   4.8364694e+02   4.4246483e+02   4.0977109e+02
   6.0583162e+02   6.0178336e+02   5.4202104e+02   5.2615415e+02   4.7987251e+02
   6.6349940e+02   6.6294168e+02   5.4237286e+02   5.2649945e+02   4.8001590e+02
   5.9451522e+02   5.6689959e+02   5.2465000e+02   4.9937535e+02   4.2562772e+02
   5.8475701e+02   5.7865115e+02   5.3912786e+02   5.2342420e+02   4.7869649e+02
   5.4273578e+02   5.2701383e+02   4.8509629e+02   4.4816298e+02   4.0668466e+02
   6.6573851e+02   6.2684732e+02   5.4209063e+02   5.2621226e+02   4.7989529e+02
   6.2847205e+02   5.6909762e+02   5.2505210e+02   4.9902559e+02   3.9621689e+02
   6.1088190e+02   5.6906503e+02   5.2548805e+02   5.0105071e+02   4.3766947e+02
   5.8539082e+02   5.6449571e+02   5.2425119e+02   4.9993099e+02   4.3340651e+02
   6.1023398e+02   5.6849093e+02   5.2490304e+02   4.9895807e+02   3.8723703e+02
   5.4246945e+02   5.2663481e+02   4.8159475e+02   4.4008787e+02   4.3240843e+02
   6.7913460e+02   5.6972255e+02   5.2548299e+02   5.0041811e+02   4.3310953e+02
   6.3199489e+02   6.2196868e+02   5.4218369e+02   5.2630844e+02   4.7993606e+02
   5.4349105e+02   5.2818399e+02   4.9297614e+02   4.7235610e+02   4.3873882e+02
   5.4317359e+02   5.2766322e+02   4.8961072e+02   4.6140866e+02   3.8682006e+02
   5.4899112e+02   5.3701587e+02   5.1369910e+02   5.0126242e+02   4.6257904e+02
   5.4295798e+02   5.2736327e+02   4.8840687e+02   4.6643260e+02   4.4425653e+02
   6.3562445e+02   5.6968218e+02   5.2557183e+02   5.0085247e+02   4.3609658e+02
   6.0464717e+02   5.6815852e+02   5.2482732e+02   4.9894229e+02   4.0430660e+02
   5.5132186e+02   5.3988976e+02   5.1509200e+02   5.0003029e+02   4.5648542e+02
   5.4334376e+02   5.2792317e+02   4.9107993e+02   4.6472679e+02   4.0776942e+02
   6.3864359e+02   5.7013561e+02   5.2601068e+02   5.0225127e+02   4.4394299e+02
   7.1679475e+02   7.0919239e+02   5.4237125e+02   5.2649780e+02   4.8001519e+02
   5.5758069e+02   5.4708125e+02   5.1985270e+02   5.0269383e+02   4.5721647e+02
   6.2684579e+02   5.7061575e+02   5.2664285e+02   5.0416116e+02   4.5183483e+02
   5.4244916e+02   5.2660559e+02   4.8121929e+02   4.2947091e+02   4.0933745e+02
   5.9316086e+02   5.6657544e+02   5.2455213e+02   4.9924869e+02   4.2440899e+02
   6.5525762e+02   5.7010377e+02   5.2589172e+02   5.0180896e+02   4.4156383e+02
   5.4237364e+02   5.2650038e+02   4.8002375e+02   4.5940821e+02   4.5939132e+02
   5.5814783e+02   5.4698750e+02   5.1783309e+02   4.9679357e+02   4.3303087e+02
   6.3008653e+02   5.7115711e+02   5.2712902e+02   5.0537335e+02   4.5582112e+02
   5.4546958e+02   5.3135498e+02   5.0305970e+02   4.8660019e+02   4.4408385e+02
   5.6761263e+02   5.5490724e+02   5.2104101e+02   4.9737463e+02   4.1882658e+02
   7.4146279e+02   7.3722778e+02   5.4237247e+02   5.2649905e+02   4.8001574e+02
   5.4270808e+02   5.2699701e+02   4.8602211e+02   4.6728840e+02   4.5435797e+02
   5.4238226e+02   5.2651233e+02   4.8016385e+02   4.2427669e+02   4.2258816e+02
   6.3979896e+02   5.6929329e+02   5.2514164e+02   4.9925228e+02   4.1908379e+02
   6.3977425e+02   5.6935072e+02   5.2520015e+02   4.9947767e+02   4.2365257e+02
   6.4506501e+02   6.1260243e+02   5.4172180e+02   5.2583834e+02   4.7973621e+02
   5.4240021e+02   5.2653722e+02   4.8044993e+02   4.2221410e+02   4.0458659e+02
   5.7018559e+02   5.5664146e+02   5.2161187e+02   4.9747197e+02   4.0041806e+02
   6.6734108e+02   5.7326631e+02   5.2893073e+02   5.0916367e+02   4.6503823e+02
   5.6447318e+02   5.6019078e+02   5.3660670e+02   5.2188930e+02   4.7820867e+02
   6.4570779e+02   5.6948860e+02   5.2530860e+02   4.9985121e+02   4.2796385e+02
   5.7340895e+02   5.5936996e+02   5.2369788e+02   5.0224786e+02   4.4883813e+02
   5.4567476e+02   5.3153575e+02   5.0243558e+02   4.8208137e+02   3.9664697e+02
   6.1395913e+02   6.1170112e+02   5.4227033e+02   5.2639755e+02   4.7997362e+02
   6.2920668e+02   6.0579268e+02   5.4151230e+02   5.2562961e+02   4.7964694e+02
   6.1957196e+02   6.0252742e+02   5.4146461e+02   5.2558774e+02   4.7962982e+02
   6.0310730e+02   5.7235182e+02   5.2936361e+02   5.1037782e+02   4.6728988e+02
   6.0097556e+02   5.9672426e+02   5.4174130e+02   5.2588446e+02   4.7975990e+02
   6.5302477e+02   5.7156157e+02   5.2735488e+02   5.0582559e+02   4.5720574e+02
   6.6968415e+02   5.9819069e+02   5.4044423e+02   5.2452200e+02   4.7915303e+02
   5.5707173e+02   5.4577709e+02   5.1679293e+02   4.9490876e+02   3.9637461e+02
   6.0800049e+02   5.8050826e+02   5.3524830e+02   5.1877225e+02   4.7604355e+02
   5.4248835e+02   5.2666066e+02   4.8181403e+02   4.3394482e+02   4.1413804e+02
   5.4237430e+02   5.2650128e+02   4.8003203e+02   4.2857446e+02   4.2846287e+02
   6.6260157e+02   5.7026469e+02   5.2604054e+02   5.0226221e+02   4.4393714e+02
   6.3862492e+02   5.7155003e+02   5.2742951e+02   5.0604773e+02   4.5789434e+02
   6.4665641e+02   6.3960883e+02   5.4232992e+02   5.2645585e+02   4.7999770e+02
   6.3380544e+02   5.7093371e+02   5.2685706e+02   5.0465997e+02   4.5346149e+02
   6.5448392e+02   5.6949362e+02   5.2527503e+02   4.9968433e+02   4.2620191e+02
   5.4778418e+02   5.3502044e+02   5.1014296e+02   4.9635323e+02   4.5557558e+02
   5.9299267e+02   5.7925008e+02   5.3658543e+02   5.2054865e+02   4.7719523e+02
   5.7568801e+02   5.6281229e+02   5.2786919e+02   5.1020623e+02   4.6806092e+02
   5.5864263e+02   5.4733978e+02   5.1765357e+02   4.9542539e+02   4.0477053e+02
   6.1118452e+02   5.6861415e+02   5.2499484e+02   4.9927538e+02   4.2141888e+02
   6.2862627e+02   6.2363806e+02   5.4227796e+02   5.2640382e+02   4.7997604e+02
   6.7596605e+02   5.6963308e+02   5.2539424e+02   5.0010136e+02   4.3027009e+02
   5.4238684e+02   5.4087999e+02   5.4086516e+02   5.2649827e+02   4.8001577e+02
   6.4769980e+02   5.7142777e+02   5.2725486e+02   5.0560224e+02   4.5651679e+02
   7.0237464e+02   5.7017147e+02   5.2593488e+02   5.0192401e+02   4.4216982e+02
   6.5311245e+02   6.0617167e+02   5.4133460e+02   5.2544187e+02   4.7956425e+02
   5.4239389e+02   5.2652847e+02   4.8035126e+02   4.2349050e+02   4.1772856e+02
   5.4271621e+02   5.2699199e+02   4.8520537e+02   4.5590572e+02   4.3760622e+02
   6.8682362e+02   5.6936148e+02   5.2511767e+02   4.9905041e+02   3.8869796e+02
   6.5922392e+02   6.2101999e+02   5.4197814e+02   5.2609801e+02   4.7984690e+02
   6.1416018e+02   5.6874762e+02   5.2502208e+02   4.9926529e+02   4.2088913e+02
   5.4452745e+02   5.2977133e+02   4.9824796e+02   4.7677273e+02   4.1387532e+02
   5.8938073e+02   5.7570262e+02   5.3516787e+02   5.1901844e+02   4.7630164e+02
   6.1630971e+02   5.8159227e+02   5.3546974e+02   5.1899004e+02   4.7617460e+02
   7.4389706e+02   5.6945515e+02   5.2520204e+02   4.9936807e+02   4.2152864e+02
   6.9180052e+02   5.7122926e+02   5.2699491e+02   5.0491958e+02   4.5425653e+02
   7.1027042e+02   7.0538592e+02   5.4237237e+02   5.2649895e+02   4.8001571e+02
   6.5773499e+02   6.5066616e+02   5.4235029e+02   5.2647648e+02   4.8000631e+02
   6.6113803e+02   6.0527795e+02   5.4125031e+02   5.2535472e+02   4.7952595e+02
   5.5745252e+02   5.4619545e+02   5.1712199e+02   4.9544163e+02   4.2228694e+02
   5.9012518e+02   5.8648182e+02   5.4110040e+02   5.2529640e+02   4.7951601e+02
   6.7766144e+02   5.6937928e+02   5.2513686e+02   4.9912761e+02   4.1331609e+02
   6.4273214e+02   6.3081160e+02   5.4225655e+02   5.2638155e+02   4.7996665e+02
   5.9154062e+02   5.6607445e+02   5.2432461e+02   4.9870538e+02   3.8554673e+02
   6.3770581e+02   5.6927653e+02   5.2514398e+02   4.9928316e+02   4.1998424e+02
   5.4263901e+02   5.2687720e+02   4.8406256e+02   4.4982458e+02   4.3275603e+02
   5.4245031e+02   5.2661006e+02   4.8150393e+02   4.5444684e+02   4.5036510e+02
   6.4211522e+02   6.1428524e+02   5.4181885e+02   5.2593754e+02   4.7977878e+02
   6.3026867e+02   5.7434902e+02   5.3009218e+02   5.1132381e+02   4.6858082e+02
   5.4241605e+02   5.2656242e+02   4.8103270e+02   4.6204377e+02   4.6001413e+02
   7.3543243e+02   5.9722516e+02   5.4026788e+02   5.2433666e+02   4.7906778e+02
   6.3785774e+02   5.7009662e+02   5.2597945e+02   5.0216181e+02   4.4348815e+02
   6.3317924e+02   6.2953437e+02   5.4232020e+02   5.2644626e+02   4.7999373e+02
   5.4237370e+02   5.2650044e+02   4.8002201e+02   4.2113984e+02   4.2104040e+02
   5.5131663e+02   5.3956582e+02   5.1352153e+02   4.9602475e+02   4.4443012e+02
   6.2103503e+02   5.7273465e+02   5.2883734e+02   5.0913134e+02   4.6504258e+02
   6.4628597e+02   6.3982617e+02   5.4233300e+02   5.2645899e+02   4.7999901e+02
   5.7748209e+02   5.6089049e+02   5.2298697e+02   4.9826397e+02   4.1787237e+02
   6.1328853e+02   5.7311931e+02   5.2947382e+02   5.1039629e+02   4.6724645e+02
   6.8122964e+02   6.2177267e+02   5.4198006e+02   5.2609961e+02   4.7984753e+02
   6.2444117e+02   5.7103114e+02   5.2710046e+02   5.0535610e+02   4.5579651e+02
   7.4833108e+02   5.7240964e+02   5.2812243e+02   5.0752681e+02   4.6164402e+02
   7.1384735e+02   6.7114046e+02   5.4236354e+02   5.2648994e+02   4.8001192e+02
   5.4753466e+02   5.3426965e+02   5.0699005e+02   4.8732654e+02   4.1878212e+02
   6.1123486e+02   6.0749320e+02   5.4217993e+02   5.2630844e+02   4.7993664e+02
   5.4547776e+02   5.3126174e+02   5.0205275e+02   4.8243656e+02   4.2649119e+02
   5.4549053e+02   5.3125631e+02   5.0186135e+02   4.8137596e+02   3.9019974e+02
   6.0064442e+02   5.6777754e+02   5.2475247e+02   4.9897676e+02   4.1431455e+02
   6.6045681e+02   5.6948809e+02   5.2525847e+02   4.9960980e+02   4.2527061e+02
   5.4237448e+02   5.2650151e+02   4.8003431e+02   4.0279599e+02   3.9306457e+02
   7.4914248e+02   6.0201693e+02   5.4093497e+02   5.2502943e+02   4.7938181e+02
   6.3440586e+02   6.0513923e+02   5.4139269e+02   5.2550580e+02   4.7959286e+02
   6.0295696e+02   5.9812024e+02   5.4175616e+02   5.2589620e+02   4.7976441e+02
   6.1795448e+02   5.6960337e+02   5.2579101e+02   5.0182380e+02   4.4191024e+02
   5.7329682e+02   5.5894893e+02   5.2297127e+02   5.0021436e+02   4.3924532e+02
   6.7747402e+02   5.8722701e+02   5.3754336e+02   5.2135697e+02   4.7757848e+02
   6.2801644e+02   6.1919414e+02   5.4216624e+02   5.2629130e+02   4.7992892e+02
   6.7684285e+02   6.2419824e+02   5.4203971e+02   5.2616034e+02   4.7987326e+02
   5.6033530e+02   5.4966932e+02   5.2077260e+02   5.0242554e+02   4.5466273e+02
   6.2400779e+02   5.7248174e+02   5.2852495e+02   5.0849376e+02   4.6377095e+02
   6.3405937e+02   6.2279993e+02   5.4217797e+02   5.2630245e+02   4.7993351e+02
   5.9826289e+02   5.6951446e+02   5.2702039e+02   5.0587110e+02   4.5782222e+02
   6.2069062e+02   5.7034954e+02   5.2649301e+02   5.0383180e+02   4.5071956e+02
   5.4381220e+02   5.2864900e+02   4.9442305e+02   4.7085307e+02   3.9400688e+02
   6.2505085e+02   5.7581710e+02   5.3139595e+02   5.1342900e+02   4.7133728e+02
   5.4245027e+02   5.2660712e+02   4.8123536e+02   4.2953108e+02   4.0844748e+02
   6.4292778e+02   5.7373674e+02   5.2943759e+02   5.1014064e+02   4.6676119e+02
   5.5707834e+02   5.4590421e+02   5.1721615e+02   4.9637799e+02   4.3243274e+02
   6.2835195e+02   5.7797077e+02   5.3291581e+02   5.1561901e+02   4.7354488e+02
   6.2416286e+02   5.8750609e+02   5.3798613e+02   5.2189349e+02   4.7787409e+02
   6.2440293e+02   5.6932805e+02   5.2535294e+02   5.0022303e+02   4.3180577e+02
   6.3474530e+02   6.3329182e+02   5.4235784e+02   5.2648427e+02   4.8000957e+02
   6.8335789e+02   5.7725394e+02   5.3215840e+02   5.1448574e+02   4.7244496e+02
   6.2315699e+02   6.2283948e+02   5.4236567e+02   5.2649224e+02   4.8001293e+02
   5.9836341e+02   5.9738772e+02   5.4221579e+02   5.2634834e+02   4.7995385e+02
   5.5888844e+02   5.4812057e+02   5.1957972e+02   5.0086335e+02   4.5077343e+02
   5.4279048e+02   5.2711318e+02   4.8666150e+02   4.6488281e+02   4.4811591e+02
   6.1738567e+02   5.7067762e+02   5.2692403e+02   5.0501594e+02   4.5473480e+02
   6.6225545e+02   6.1609746e+02   5.4180618e+02   5.2592273e+02   4.7977212e+02
   5.6972834e+02   5.5641627e+02   5.2167889e+02   4.9803998e+02   4.2576636e+02
   6.4515738e+02   6.3989413e+02   5.4233735e+02   5.2646341e+02   4.8000086e+02
   7.3218113e+02   5.6954336e+02   5.2529303e+02   4.9971635e+02   4.2651520e+02
   6.0974917e+02   5.7080554e+02   5.2737862e+02   5.0626439e+02   4.5869324e+02
   5.5460711e+02   5.4359146e+02   5.1689086e+02   4.9917440e+02   4.4944580e+02
   6.8847649e+02   5.6964662e+02   5.2540501e+02   5.0013741e+02   4.3063109e+02
   5.4275650e+02   5.2707294e+02   4.8680563e+02   4.6910596e+02   4.5526630e+02
   5.8519775e+02   5.8413443e+02   5.4190156e+02   5.2606992e+02   4.7984240e+02
   7.3367236e+02   6.1259979e+02   5.4163046e+02   5.2574280e+02   4.7969474e+02
   5.4515210e+02   5.3102521e+02   5.0393217e+02   4.9148438e+02   4.5801853e+02
   5.4237335e+02   5.2649994e+02   4.8001610e+02   3.8168510e+02   3.8144355e+02
   6.6682418e+02   6.4627701e+02   5.4230405e+02   5.2642938e+02   4.7998659e+02
   5.4263430e+02   5.2686909e+02   4.8391645e+02   4.4685268e+02   4.2693081e+02
   5.7921862e+02   5.6814194e+02   5.3277830e+02   5.1666176e+02   4.7482326e+02
   6.6324594e+02   5.9234002e+02   5.3920585e+02   5.2320784e+02   4.7853285e+02
   7.3983827e+02   6.7623848e+02   5.4235865e+02   5.2648496e+02   4.8000987e+02
   6.3895181e+02   5.7440805e+02   5.3004725e+02   5.1121878e+02   4.6841697e+02
   5.6942619e+02   5.5698919e+02   5.2337238e+02   5.0310032e+02   4.5294081e+02
   6.2051362e+02   5.8369029e+02   5.3642196e+02   5.2010986e+02   4.7687597e+02
   6.1876180e+02   6.1382036e+02   5.4218035e+02   5.2630692e+02   4.7993569e+02
   5.6423485e+02   5.5258325e+02   5.2072318e+02   4.9915725e+02   4.3906373e+02
   6.4018999e+02   5.6944081e+02   5.2528901e+02   4.9980922e+02   4.2760602e+02
   5.7659935e+02   5.6044709e+02   5.2286759e+02   4.9824836e+02   4.1923038e+02
   5.4278810e+02   5.2710160e+02   4.8626010e+02   4.6062381e+02   4.4126738e+02
   5.4244713e+02   5.2660287e+02   4.8119720e+02   4.3123729e+02   4.1965095e+02
   7.3780471e+02   7.2782250e+02   5.4237059e+02   5.2649713e+02   4.8001494e+02
   6.5008193e+02   6.1691339e+02   5.4187944e+02   5.2599814e+02   4.7980449e+02
   5.8450264e+02   5.6402286e+02   5.2395803e+02   4.9915277e+02   4.2667747e+02
   6.6313944e+02   6.2256221e+02   5.4201310e+02   5.2613340e+02   4.7986191e+02
   6.8376858e+02   6.4404950e+02   5.4228591e+02   5.2641088e+02   4.7997885e+02
   6.9027483e+02   5.6962028e+02   5.2537829e+02   5.0004009e+02   4.2965393e+02
   6.5896056e+02   6.5104153e+02   5.4234954e+02   5.2647572e+02   4.8000601e+02
   5.4255725e+02   5.2676832e+02   4.8355211e+02   4.6203667e+02   4.5348422e+02
   6.0714705e+02   5.7107711e+02   5.2779434e+02   5.0724118e+02   4.6119477e+02
   6.3441410e+02   5.8442929e+02   5.3650619e+02   5.2017562e+02   4.7690722e+02
   5.5931015e+02   5.4803435e+02   5.1815918e+02   4.9623555e+02   4.2544428e+02
   6.5855174e+02   5.9448721e+02   5.3975922e+02   5.2380244e+02   4.7881874e+02
   5.4266123e+02   5.2693895e+02   4.8630344e+02   4.7307771e+02   4.6314933e+02
   5.9475891e+02   5.6843941e+02   5.2643915e+02   5.0474152e+02   4.5440369e+02
   6.1982950e+02   5.6893091e+02   5.2504103e+02   4.9915850e+02   4.1718531e+02
   6.4538496e+02   5.7068679e+02   5.2652525e+02   5.0371858e+02   4.5018242e+02
   6.4197884e+02   5.6926053e+02   5.2509782e+02   4.9906872e+02   4.0749728e+02
   6.3426935e+02   5.6918786e+02   5.2507502e+02   4.9903761e+02   3.9861129e+02
   6.9100281e+02   5.7010643e+02   5.2587013e+02   5.0171931e+02   4.4104410e+02
   6.4513973e+02   5.9417154e+02   5.3974204e+02   5.2378835e+02   4.7881283e+02
   5.4430743e+02   5.2942658e+02   4.9720891e+02   4.7527111e+02   4.1343656e+02
   5.9730342e+02   5.7059046e+02   5.2835377e+02   5.0873879e+02   4.6453464e+02
   5.4237474e+02   5.2650213e+02   4.8014313e+02   4.7671758e+02   4.7657762e+02
   6.2584565e+02   5.6913137e+02   5.2513145e+02   4.9938332e+02   4.2249526e+02
   5.6007818e+02   5.4942612e+02   5.2065958e+02   5.0237145e+02   4.5464973e+02
   5.6637842e+02   5.5401404e+02   5.2072508e+02   4.9729899e+02   4.2100570e+02
   6.7513165e+02   5.6988694e+02   5.2565199e+02   5.0100572e+02   4.3693471e+02
   6.5958731e+02   5.6937119e+02   5.2514348e+02   4.9917089e+02   4.1576307e+02
   6.4581835e+02   5.6959320e+02   5.2541461e+02   5.0023760e+02   4.3169089e+02
   6.4594417e+02   5.6959403e+02   5.2541516e+02   5.0023929e+02   4.3170618e+02
   5.6880273e+02   5.5591795e+02   5.2175606e+02   4.9893760e+02   4.3437866e+02
   5.9805413e+02   5.8859684e+02   5.4001155e+02   5.2416633e+02   4.7900707e+02
   5.4256181e+02   5.2676605e+02   4.8297954e+02   4.4583460e+02   4.3217654e+02
   6.8202835e+02   6.1049337e+02   5.4153996e+02   5.2565064e+02   4.7965491e+02
   7.1089309e+02   6.1363496e+02   5.4168403e+02   5.2579772e+02   4.7971845e+02
   5.9846073e+02   5.6830655e+02   5.2562560e+02   5.0216484e+02   4.4434759e+02
   5.4260475e+02   5.2684968e+02   4.8517692e+02   4.7105680e+02   4.6253421e+02
   6.2007704e+02   5.6914727e+02   5.2525975e+02   4.9997690e+02   4.2950340e+02
   6.1951410e+02   5.7080224e+02   5.2698941e+02   5.0514615e+02   4.5514359e+02
   6.2553199e+02   5.8757324e+02   5.3798941e+02   5.2189505e+02   4.7787447e+02
   6.7286165e+02   6.4492299e+02   5.4229718e+02   5.2642238e+02   4.7998368e+02
   6.2034146e+02   5.7301212e+02   5.2911530e+02   5.0966269e+02   4.6600645e+02
   6.1447141e+02   5.6884735e+02   5.2511581e+02   4.9961019e+02   4.2610944e+02
   5.4239025e+02   5.2652338e+02   4.8029016e+02   4.1984120e+02   4.0810947e+02
   5.4944244e+02   5.3689567e+02   5.1002835e+02   4.8995802e+02   3.9363875e+02
   6.0914145e+02   5.7243132e+02   5.2902800e+02   5.0965055e+02   4.6604949e+02
   6.6211752e+02   6.0539492e+02   5.4125675e+02   5.2536124e+02   4.7952879e+02
   6.3839617e+02   5.6954831e+02   5.2541393e+02   5.0028031e+02   4.3212551e+02
   5.4295177e+02   5.2733089e+02   4.8749635e+02   4.5596742e+02   4.1374794e+02
   6.9633245e+02   6.1396224e+02   5.4170089e+02   5.2581500e+02   4.7972588e+02
   5.4237372e+02   5.2650045e+02   4.8002199e+02   4.1571138e+02   4.1551168e+02
   5.4670485e+02   5.3309243e+02   5.0537354e+02   4.8610075e+02   4.2570523e+02
   5.4291509e+02   5.2728332e+02   4.8737858e+02   4.5934178e+02   4.3219661e+02
   5.4237588e+02   5.2650346e+02   4.8005781e+02   4.1912003e+02   4.1813473e+02
   6.5806131e+02   5.7603857e+02   5.3127542e+02   5.1317093e+02   4.7101018e+02
   6.0454088e+02   5.6911354e+02   5.2587773e+02   5.0251646e+02   4.4576241e+02
   5.5690287e+02   5.4560461e+02   5.1669400e+02   4.9485007e+02   3.9707812e+02
   6.5201377e+02   6.4830514e+02   5.4234853e+02   5.2647471e+02   4.8000555e+02
   5.9052574e+02   5.7605778e+02   5.3506521e+02   5.1886032e+02   4.7618908e+02
   5.4334250e+02   5.2792087e+02   4.9106055e+02   4.6461397e+02   3.8965807e+02
   6.9337937e+02   5.6939531e+02   5.2515119e+02   4.9918163e+02   4.1612219e+02
   5.4255318e+02   5.2675526e+02   4.8296955e+02   4.5009421e+02   4.3884384e+02
   5.4256823e+02   5.2677829e+02   4.8328895e+02   4.5352508e+02   4.4279869e+02
   5.8502854e+02   5.7351755e+02   5.3509144e+02   5.1909232e+02   4.7639572e+02
   6.1008506e+02   6.0983695e+02   5.4236093e+02   5.2648767e+02   4.8001105e+02
   5.4238635e+02   5.2651799e+02   4.8022830e+02   4.2073931e+02   4.1553891e+02
   6.4594013e+02   6.4473898e+02   5.4236820e+02   5.2649472e+02   4.8001393e+02
   5.4249714e+02   5.2667293e+02   4.8193709e+02   4.3399629e+02   3.9009337e+02
   5.9796109e+02   5.6739142e+02   5.2464538e+02   4.9886078e+02   4.0145294e+02
   6.4979242e+02   5.6930918e+02   5.2510817e+02   4.9906412e+02   4.0492051e+02
   5.5949606e+02   5.4826937e+02   5.1843594e+02   4.9692388e+02   4.3124554e+02
   5.4238721e+02   5.2651916e+02   4.8024098e+02   4.1826436e+02   4.0333150e+02
   5.4242700e+02   5.2657644e+02   4.8105700e+02   4.5270503e+02   4.4976566e+02
   5.4250305e+02   5.2668126e+02   4.8202329e+02   4.3443412e+02   3.8056939e+02
   5.4309222e+02   5.2755263e+02   4.8924335e+02   4.6404194e+02   4.3350489e+02
   6.9523469e+02   6.9174286e+02   5.4237313e+02   5.2649973e+02   4.8001602e+02
   6.4517434e+02   5.8276146e+02   5.3559869e+02   5.1907756e+02   4.7621384e+02
   6.0993155e+02   5.6886126e+02   5.2531111e+02   5.0048117e+02   4.3416369e+02
   5.4237337e+02   5.2649997e+02   4.8001626e+02   3.8366669e+02   3.8056224e+02
   6.0694727e+02   5.7525037e+02   5.3164774e+02   5.1396181e+02   4.7197897e+02
   5.4398255e+02   5.2898428e+02   4.9657902e+02   4.7861667e+02   4.4314271e+02
   5.8268238e+02   5.7182295e+02   5.3468736e+02   5.1873307e+02   4.7620085e+02
   6.3176227e+02   5.7007040e+02   5.2600668e+02   5.0228775e+02   4.4416674e+02
   6.0081931e+02   5.6783907e+02   5.2480235e+02   4.9915227e+02   4.2040041e+02
   6.1548718e+02   5.7321427e+02   5.2946576e+02   5.1035296e+02   4.6716670e+02
   7.3992900e+02   5.6937349e+02   5.2512056e+02   4.9905084e+02   3.8692173e+02
   6.3495619e+02   6.3413821e+02   5.4236643e+02   5.2649295e+02   4.8001320e+02
   5.6710915e+02   5.5612612e+02   5.2479295e+02   5.0699779e+02   4.6365289e+02
   6.5069696e+02   5.6984853e+02   5.2565000e+02   5.0103338e+02   4.3712483e+02
   6.5582342e+02   5.6994515e+02   5.2573023e+02   5.0128502e+02   4.3853188e+02
   6.0615119e+02   6.0430596e+02   5.4223991e+02   5.2636904e+02   4.7996201e+02
   6.8323236e+02   5.6936086e+02   5.2511759e+02   4.9905078e+02   3.9102074e+02
   5.9245636e+02   5.6635431e+02   5.2444572e+02   4.9898200e+02   4.1997706e+02
   5.4244366e+02   5.2660009e+02   4.8134236e+02   4.5218485e+02   4.4831069e+02
   5.4244976e+02   5.2660644e+02   4.8122999e+02   4.2998033e+02   4.1383495e+02
   7.1224216e+02   5.7094967e+02   5.2671491e+02   5.0418632e+02   4.5182341e+02
   6.4159421e+02   5.6936271e+02   5.2520301e+02   4.9947831e+02   4.2364325e+02
   6.6551396e+02   5.9765832e+02   5.4036071e+02   5.2443503e+02   4.7911324e+02
   5.8620395e+02   5.8378169e+02   5.4131352e+02   5.2552042e+02   4.7961453e+02
   6.7098945e+02   5.7105805e+02   5.2683108e+02   5.0449985e+02   4.5288196e+02
   5.5322570e+02   5.4174644e+02   5.1471814e+02   4.9538773e+02   4.3615722e+02
   5.4248916e+02   5.2666233e+02   4.8186937e+02   4.3847629e+02   4.2772598e+02
   5.4237585e+02   5.2650341e+02   4.8005693e+02   4.0789357e+02   3.9161998e+02
   6.3440532e+02   6.2477120e+02   5.4221344e+02   5.2633828e+02   4.7994854e+02
   5.8345087e+02   5.6613142e+02   5.2756622e+02   5.0850124e+02   4.6468374e+02
   5.5295923e+02   5.4128601e+02   5.1386687e+02   4.9302698e+02   4.0698438e+02
   5.4237403e+02   5.2650089e+02   4.8002727e+02   4.2005767e+02   4.1984271e+02
   6.6060553e+02   5.6934406e+02   5.2511286e+02   4.9904658e+02   3.8424114e+02
   7.6215894e+02   7.3137509e+02   5.4236854e+02   5.2649504e+02   4.8001406e+02
   5.9814499e+02   5.6848597e+02   5.2587714e+02   5.0293201e+02   4.4783558e+02
   5.4310422e+02   5.2755853e+02   4.8897636e+02   4.5992450e+02   4.0308930e+02
   5.4237688e+02   5.2650483e+02   4.8007305e+02   4.0962254e+02   3.9111281e+02
   6.7040333e+02   5.7258913e+02   5.2830848e+02   5.0792451e+02   4.6251617e+02
   6.8279262e+02   6.8263300e+02   5.4237332e+02   5.2649992e+02   4.8001610e+02
   5.4281021e+02   5.2713319e+02   4.8646267e+02   4.6034544e+02   4.3961263e+02
   5.4320976e+02   5.2772851e+02   4.9022049e+02   4.6513445e+02   4.2980910e+02
   5.5085169e+02   5.3921780e+02   5.1424335e+02   4.9891886e+02   4.5433699e+02
   5.7865814e+02   5.7864523e+02   5.4236548e+02   5.2649315e+02   4.8001343e+02
   5.4521065e+02   5.3091821e+02   5.0184436e+02   4.8433774e+02   4.3972575e+02
   6.0173955e+02   5.6857299e+02   5.2552377e+02   5.0158893e+02   4.4111183e+02
   5.9466098e+02   5.6680079e+02   5.2450158e+02   4.9878519e+02   3.9142262e+02
   6.2519788e+02   6.1382702e+02   5.4201591e+02   5.2614035e+02   4.7986546e+02
   6.0930704e+02   5.7256091e+02   5.2914312e+02   5.0985953e+02   4.6640328e+02
   5.4290470e+02   5.2726073e+02   4.8698897e+02   4.5411441e+02   3.9351688e+02
   5.4254581e+02   5.2677163e+02   4.8605878e+02   4.7902207e+02   4.7169377e+02
   5.9241073e+02   5.8595167e+02   5.4021460e+02   5.2441258e+02   4.7912646e+02
   6.1350953e+02   5.7185025e+02   5.2825770e+02   5.0808656e+02   4.6298430e+02
   6.5311345e+02   5.9044859e+02   5.3868169e+02   5.2263768e+02   4.7825072e+02
   6.1140283e+02   5.7470669e+02   5.3095970e+02   5.1287197e+02   4.7071905e+02
   5.4241555e+02   5.2655858e+02   4.8069399e+02   4.2501671e+02   4.0518843e+02
   6.1449245e+02   5.6869959e+02   5.2495977e+02   4.9901060e+02   4.0768048e+02
   5.4862323e+02   5.3578475e+02   5.0882255e+02   4.8888599e+02   4.0241559e+02
   5.7633186e+02   5.6027285e+02   5.2276483e+02   4.9800032e+02   3.8189407e+02
   5.4284142e+02   5.2723072e+02   4.8944772e+02   4.7796975e+02   4.6427250e+02
   5.4246413e+02   5.2664029e+02   4.8332090e+02   4.7507958e+02   4.7089743e+02
   5.4240021e+02   5.2653845e+02   4.8057912e+02   4.5522356e+02   4.5372853e+02
   5.4339836e+02   5.2806780e+02   4.9298994e+02   4.7534106e+02   4.4838785e+02
   5.9835962e+02   5.7050247e+02   5.2808460e+02   5.0815590e+02   4.6332820e+02
   5.4253124e+02   5.2672637e+02   4.8283773e+02   4.5557627e+02   4.4745561e+02
   5.4243316e+02   5.2658447e+02   4.8109516e+02   4.4760106e+02   4.4364746e+02
   5.8277124e+02   5.6358550e+02   5.2413816e+02   5.0030219e+02   4.3649676e+02
   7.4430298e+02   6.6032567e+02   5.4234359e+02   5.2646959e+02   4.8000343e+02
   6.3449100e+02   5.8200149e+02   5.3528341e+02   5.1870364e+02   4.7596658e+02
   7.0190156e+02   5.6936250e+02   5.2511752e+02   4.9904844e+02   3.8025888e+02
   5.6819320e+02   5.5530612e+02   5.2116644e+02   4.9735718e+02   4.1567738e+02
   6.4466494e+02   5.6927586e+02   5.2509702e+02   4.9904653e+02   3.9834883e+02
   7.2711763e+02   5.6974869e+02   5.2550172e+02   5.0047656e+02   4.3352075e+02
   6.0301090e+02   5.6829956e+02   5.2510030e+02   5.0007193e+02   4.3132778e+02
   5.7968454e+02   5.7588174e+02   5.3987883e+02   5.2424381e+02   4.7908287e+02
   6.3182398e+02   6.1199146e+02   5.4181361e+02   5.2593414e+02   4.7977765e+02
   7.4990006e+02   7.3901835e+02   5.4237157e+02   5.2649813e+02   4.8001536e+02
   5.4936386e+02   5.3689034e+02   5.1045635e+02   4.9190431e+02   4.3416100e+02
   6.1507254e+02   6.0353650e+02   5.4172393e+02   5.2585220e+02   4.7974394e+02
   5.4273722e+02   5.2701601e+02   4.8511740e+02   4.4832894e+02   4.1032419e+02
   6.6007710e+02   6.5286975e+02   5.4235433e+02   5.2648059e+02   4.8000804e+02
   6.0428762e+02   5.7020573e+02   5.2707659e+02   5.0570612e+02   4.5715646e+02
   6.2004096e+02   5.8216679e+02   5.3565702e+02   5.1920039e+02   4.7630801e+02
   7.1972859e+02   6.3724819e+02   5.4222076e+02   5.2634451e+02   4.7995094e+02
   5.8515605e+02   5.6414858e+02   5.2385405e+02   4.9856043e+02   4.1262405e+02
   5.4316626e+02   5.2765652e+02   4.8967088e+02   4.6267848e+02   4.2394822e+02
   5.8672747e+02   5.6471714e+02   5.2402249e+02   4.9872801e+02   4.1773047e+02
   5.8798045e+02   5.7710403e+02   5.3673102e+02   5.2083298e+02   4.7738445e+02
   6.3475043e+02   6.0699644e+02   5.4151594e+02   5.2563111e+02   4.7964725e+02
   6.0687749e+02   5.6830882e+02   5.2485961e+02   4.9894054e+02   3.9119024e+02
   6.6124716e+02   5.8180395e+02   5.3502310e+02   5.1835585e+02   4.7571903e+02
   5.4238669e+02   5.2652748e+02   5.0505908e+02   5.0501253e+02   4.7996343e+02
   5.4252674e+02   5.2671634e+02   4.8249228e+02   4.4533604e+02   4.3430441e+02
   6.8833342e+02   5.7140383e+02   5.2716694e+02   5.0535089e+02   4.5567749e+02
   5.4347701e+02   5.2886101e+02   5.1213329e+02   5.0950573e+02   4.7772263e+02
   6.1416693e+02   5.6867803e+02   5.2494878e+02   4.9897964e+02   3.9232214e+02
   7.1452001e+02   6.0766724e+02   5.4138780e+02   5.2549481e+02   4.7958713e+02
   5.4931146e+02   5.3672824e+02   5.0988744e+02   4.8996657e+02   4.1597272e+02
   6.2408501e+02   5.7818995e+02   5.3314614e+02   5.1595303e+02   4.7384669e+02
   5.4571324e+02   5.3159506e+02   5.0256192e+02   4.8227117e+02   4.0825376e+02
   7.3677619e+02   6.3104475e+02   5.4214960e+02   5.2627203e+02   4.7992044e+02
   5.8391846e+02   5.6434589e+02   5.2470967e+02   5.0177583e+02   4.4429045e+02
   5.7059440e+02   5.5692775e+02   5.2174305e+02   4.9766243e+02   4.1698597e+02
   6.7728426e+02   6.7714361e+02   5.4237323e+02   5.2649982e+02   4.8001608e+02
   5.4237952e+02   5.2650850e+02   4.8011677e+02   4.1711461e+02   4.1343965e+02
   5.4318687e+02   5.2768348e+02   4.8973302e+02   4.6171214e+02   3.9954051e+02
   6.3072485e+02   5.6916466e+02   5.2509066e+02   4.9914350e+02   4.1551497e+02
   5.8196146e+02   5.6294014e+02   5.2356988e+02   4.9857359e+02   4.1940189e+02
   6.5854999e+02   6.2690253e+02   5.4210743e+02   5.2622953e+02   4.7990257e+02
   5.4255551e+02   5.2675549e+02   4.8277358e+02   4.3822075e+02   4.0203012e+02
   6.4152049e+02   6.1078390e+02   5.4165988e+02   5.2577594e+02   4.7970950e+02
   5.9046495e+02   5.6582461e+02   5.2429643e+02   4.9883412e+02   4.1711788e+02
   5.4517861e+02   5.3087967e+02   5.0185404e+02   4.8469066e+02   4.4142782e+02
   6.1245049e+02   5.6868305e+02   5.2501739e+02   4.9931145e+02   4.2201422e+02
   5.6093983e+02   5.4948419e+02   5.1871982e+02   4.9599658e+02   3.8708719e+02
   5.4267115e+02   5.2692054e+02   4.8430083e+02   4.4509764e+02   3.9984243e+02
   6.7156261e+02   5.7065338e+02   5.2642686e+02   5.0339777e+02   4.4894762e+02
   5.4237362e+02   5.2650032e+02   4.8002049e+02   4.1810768e+02   4.1799543e+02
   5.4293249e+02   5.2730894e+02   4.8754851e+02   4.5956584e+02   4.3153123e+02
   6.4795572e+02   5.7028331e+02   5.2610832e+02   5.0250737e+02   4.4520002e+02
   5.4237579e+02   5.2650335e+02   4.8005871e+02   4.3620119e+02   4.3599559e+02
   6.3787059e+02   5.9934871e+02   5.4075071e+02   5.2484721e+02   4.7930158e+02
   6.0123015e+02   5.6836571e+02   5.2534714e+02   5.0105545e+02   4.3807098e+02
   6.6140612e+02   6.6060212e+02   5.4237087e+02   5.2649742e+02   4.8001508e+02
   7.3619978e+02   5.7086485e+02   5.2662386e+02   5.0393560e+02   4.5094114e+02
   6.7881813e+02   5.9309549e+02   5.3939598e+02   5.2341220e+02   4.7863185e+02
   6.2700718e+02   5.6936745e+02   5.2535656e+02   5.0020029e+02   4.3155239e+02
   5.6640030e+02   5.5483972e+02   5.2278749e+02   5.0316580e+02   4.5413963e+02
   6.6036745e+02   5.7350861e+02   5.2915763e+02   5.0959739e+02   4.6583090e+02
   6.2661937e+02   5.6933263e+02   5.2532730e+02   5.0010121e+02   4.3058784e+02
   5.4542943e+02   5.3124102e+02   5.0241265e+02   4.8449178e+02   4.3731952e+02
   6.0903043e+02   5.6959354e+02   5.2613629e+02   5.0310680e+02   4.4815999e+02
   5.7860789e+02   5.6287280e+02   5.2557932e+02   5.0527965e+02   4.5774382e+02
   6.3964796e+02   5.8617214e+02   5.3723539e+02   5.2101769e+02   4.7739372e+02
   6.0946676e+02   5.6845666e+02   5.2489852e+02   4.9897301e+02   4.0433793e+02
   6.1102685e+02   5.6858989e+02   5.2497553e+02   4.9920745e+02   4.1987001e+02
   5.4239748e+02   5.2653348e+02   4.8041032e+02   4.2454514e+02   4.1873811e+02
   5.4273751e+02   5.2701789e+02   4.8519579e+02   4.5039522e+02   4.2466380e+02
   6.2118103e+02   5.6900915e+02   5.2508872e+02   4.9930769e+02   4.2123605e+02
   6.8978169e+02   6.7368289e+02   5.4236771e+02   5.2649420e+02   4.8001368e+02
   5.4239603e+02   5.2653237e+02   4.8048382e+02   4.5384338e+02   4.5260766e+02
   6.6715707e+02   6.6715104e+02   5.4237333e+02   5.2649992e+02   4.8001612e+02
   5.4247094e+02   5.2665049e+02   4.8341018e+02   4.7471724e+02   4.7034546e+02
   5.4699304e+02   5.3348773e+02   5.0584979e+02   4.8605606e+02   4.1528428e+02
   5.4237577e+02   5.2650334e+02   4.8005940e+02   4.3818781e+02   4.3800248e+02
   6.5700492e+02   5.7044264e+02   5.2623290e+02   5.0285068e+02   4.4676743e+02
   6.3564674e+02   6.2608037e+02   5.4222566e+02   5.2635060e+02   4.7995371e+02
   5.4247811e+02   5.2665374e+02   4.8233287e+02   4.6335468e+02   4.5861879e+02
   5.4241686e+02   5.2659692e+02   5.0897033e+02   5.0884641e+02   4.7989789e+02
   7.6011106e+02   6.9942133e+02   5.4236026e+02   5.2648659e+02   4.8001053e+02
   5.7571873e+02   5.6055977e+02   5.2379957e+02   5.0163685e+02   4.4569571e+02
   6.1232559e+02   5.7073893e+02   5.2718973e+02   5.0576811e+02   4.5722465e+02
   5.4242334e+02   5.2656967e+02   4.8083317e+02   4.3135139e+02   4.2487488e+02
   6.2199942e+02   5.7018227e+02   5.2628474e+02   5.0322656e+02   4.4843454e+02
   7.0545075e+02   5.7018068e+02   5.2594375e+02   5.0195157e+02   4.4231602e+02
   6.2507232e+02   6.1218923e+02   5.4194373e+02   5.2606763e+02   4.7983469e+02
   5.4268196e+02   5.2694287e+02   4.8482028e+02   4.5596648e+02   4.3957255e+02
   5.4418957e+02   5.2924167e+02   4.9660971e+02   4.7437594e+02   4.1311399e+02
   5.9377089e+02   5.6964486e+02   5.2806255e+02   5.0839543e+02   4.6395675e+02
   6.4184880e+02   5.7036603e+02   5.2622315e+02   5.0287266e+02   4.4689603e+02
   6.4625681e+02   5.6987617e+02   5.2570149e+02   5.0122702e+02   4.3823659e+02
   6.7204987e+02   5.6979509e+02   5.2556011e+02   5.0069213e+02   4.3496190e+02
   5.4289662e+02   5.2725239e+02   4.8704525e+02   4.5661523e+02   4.2661886e+02
   5.4509310e+02   5.3078827e+02   5.0202198e+02   4.8610526e+02   4.4680993e+02
   5.4237509e+02   5.2650235e+02   4.8004426e+02   4.0523562e+02   3.8751299e+02
   6.1149665e+02   5.6863551e+02   5.2500483e+02   4.9930110e+02   4.2190565e+02
   6.1361168e+02   5.8324830e+02   5.3646226e+02   5.2018723e+02   4.7692978e+02
   6.4376499e+02   5.6926742e+02   5.2509424e+02   4.9904226e+02   3.9288517e+02
   5.8432327e+02   5.6589789e+02   5.2678208e+02   5.0682698e+02   4.6111900e+02
   6.5075929e+02   5.7441030e+02   5.2997345e+02   5.1106902e+02   4.6818784e+02
   5.4470675e+02   5.3004888e+02   4.9899896e+02   4.7769353e+02   3.9723158e+02
   6.6369299e+02   6.5209517e+02   5.4234319e+02   5.2646924e+02   4.8000328e+02
   6.4493417e+02   5.6927699e+02   5.2509685e+02   4.9904432e+02   3.9564894e+02
   6.2327321e+02   5.7052800e+02   5.2661013e+02   5.0410840e+02   4.5167359e+02
   6.7057411e+02   6.1253682e+02   5.4164379e+02   5.2575688e+02   4.7970086e+02
   5.9625126e+02   5.7055823e+02   5.2851279e+02   5.0909863e+02   4.6524597e+02
   5.9763684e+02   5.6735339e+02   5.2464777e+02   4.9891152e+02   4.1275065e+02
   6.5202837e+02   5.9386522e+02   5.3962940e+02   5.2366549e+02   4.7875396e+02
   6.3362866e+02   6.1960489e+02   5.4208867e+02   5.2621218e+02   4.7989550e+02
   6.6582280e+02   6.6060775e+02   5.4236567e+02   5.2649213e+02   4.8001287e+02
   6.8291172e+02   5.7057644e+02   5.2634518e+02   5.0316106e+02   4.4803085e+02
   5.8751279e+02   5.6547993e+02   5.2478530e+02   5.0117392e+02   4.4039628e+02
   6.1848707e+02   5.7693773e+02   5.3241870e+02   5.1496772e+02   4.7295472e+02
   6.1564968e+02   5.6874676e+02   5.2496806e+02   4.9899957e+02   4.0117052e+02
   6.5370778e+02   6.1291228e+02   5.4168850e+02   5.2580324e+02   4.7972093e+02
   5.9043043e+02   5.6585303e+02   5.2434292e+02   4.9901868e+02   4.2199408e+02
   6.4142128e+02   5.8351715e+02   5.3600684e+02   5.1957477e+02   4.7653562e+02
   5.4816829e+02   5.3532045e+02   5.0910475e+02   4.9201430e+02   4.4150113e+02
   6.1657010e+02   5.7696210e+02   5.3250379e+02   5.1510195e+02   4.7308688e+02
   6.6712934e+02   5.7227308e+02   5.2801249e+02   5.0730068e+02   4.6113437e+02
   5.9914014e+02   5.9837197e+02   5.4225918e+02   5.2638989e+02   4.7997095e+02
   5.4238234e+02   5.2651429e+02   4.8222329e+02   4.8119124e+02   4.7893798e+02
   5.4901527e+02   5.3636937e+02   5.0968723e+02   4.9048311e+02   4.2773535e+02
   5.4237376e+02   5.2650052e+02   4.8002298e+02   4.2620128e+02   4.2613992e+02
   6.2775356e+02   6.2395672e+02   5.4230397e+02   5.2643008e+02   4.7998702e+02
   5.4299692e+02   5.2740584e+02   4.8822281e+02   4.6119030e+02   4.3148525e+02
   5.4615487e+02   5.3225725e+02   5.0381630e+02   4.8376701e+02   4.1116253e+02
   5.4755554e+02   5.3444007e+02   5.0796631e+02   4.9090890e+02   4.4106734e+02
   5.4248229e+02   5.2665623e+02   4.8207671e+02   4.5566098e+02   4.4996764e+02
