# Supplementary material for: Rethinking Colour Constancy
Source: PLoS One. 2015 Sep 10;10(9):e0135029. doi: 10.1371/journal.pone.0135029 (PMC4565710; doi:10.1371/journal.pone.0135029)
Supplement: S1 Dataset — (ZIP) [file pone.0135029.s002.zip › 5-TransitionMetamerReflectanceData/GtoN_20munsells/fiveTr_11.txt]

   4.5185762e+02   4.9442871e+02   5.2624839e+02   5.4685613e+02   6.5446421e+02
   4.8973998e+02   5.2276428e+02   5.4953665e+02   5.6444631e+02   6.0233926e+02
   4.9208252e+02   5.2827942e+02   5.6474536e+02   6.3367385e+02   6.3401704e+02
   4.2305073e+02   4.8936794e+02   5.2519062e+02   5.4619825e+02   6.3961967e+02
   4.3879490e+02   4.9144234e+02   5.2561308e+02   5.4648065e+02   6.5317954e+02
   4.1843956e+02   4.5087350e+02   4.9676177e+02   5.2905700e+02   5.6558321e+02
   4.8562294e+02   5.1535455e+02   5.3888185e+02   5.5501879e+02   6.4366183e+02
   4.6843294e+02   4.9926014e+02   5.2350865e+02   5.4298456e+02   5.8508088e+02
   4.9207762e+02   5.2826670e+02   5.6469932e+02   6.0011166e+02   6.0054111e+02
   4.1062823e+02   4.8902387e+02   5.2522452e+02   5.4625859e+02   7.0022191e+02
   3.9901465e+02   4.8897601e+02   5.2522235e+02   5.4625962e+02   7.2788103e+02
   4.3761828e+02   4.9119488e+02   5.2551412e+02   5.4639646e+02   6.4124750e+02
   4.3409601e+02   4.3445406e+02   4.9213898e+02   5.2828808e+02   5.6475716e+02
   3.9675202e+02   4.8893424e+02   5.2512925e+02   5.4616434e+02   6.4108988e+02
   4.9198142e+02   5.2802020e+02   5.6395663e+02   6.0917169e+02   6.6600534e+02
   4.8737350e+02   5.1780563e+02   5.4020724e+02   5.5442666e+02   5.9373954e+02
   4.2502541e+02   4.6770599e+02   5.0240770e+02   5.3051650e+02   5.6709807e+02
   4.0318259e+02   4.4778226e+02   4.9614954e+02   5.2893748e+02   5.6545841e+02
   4.5194869e+02   4.9439950e+02   5.2610018e+02   5.4669615e+02   6.3016188e+02
   4.0306531e+02   4.8894507e+02   5.2512481e+02   5.4615890e+02   6.3985503e+02
   4.5407502e+02   4.9241872e+02   5.1990058e+02   5.4055508e+02   5.8102746e+02
   4.9113663e+02   5.2596210e+02   5.5777823e+02   5.7901446e+02   6.3937254e+02
   4.0005517e+02   4.8893570e+02   5.2511558e+02   5.4614981e+02   6.3884590e+02
   4.9197886e+02   5.2801360e+02   5.6393049e+02   6.0757835e+02   6.4862427e+02
   4.9187873e+02   5.2776035e+02   5.6313814e+02   5.9858833e+02   6.5507195e+02
   4.9168785e+02   5.2728577e+02   5.6165986e+02   5.9064295e+02   6.5880742e+02
   4.9207929e+02   5.2827101e+02   5.6471896e+02   6.2168902e+02   6.2288169e+02
   4.9208216e+02   5.2827845e+02   5.6474256e+02   6.6610905e+02   6.7950539e+02
   4.5659377e+02   4.8182789e+02   5.0589820e+02   5.3158340e+02   5.6806333e+02
   4.9160712e+02   5.2708767e+02   5.6106384e+02   5.8840536e+02   6.8839238e+02
   4.7156177e+02   5.0050961e+02   5.2256003e+02   5.4169011e+02   5.8140837e+02
   4.1382709e+02   4.3639696e+02   4.9390824e+02   5.2854698e+02   5.6504077e+02
   4.2458319e+02   4.7781650e+02   5.0890287e+02   5.3321889e+02   5.7012538e+02
   4.1456877e+02   4.8088920e+02   5.1217578e+02   5.3512963e+02   5.7256764e+02
   4.9094518e+02   5.2549975e+02   5.5604481e+02   5.7394872e+02   6.0365254e+02
   4.4979538e+02   4.9339743e+02   5.2492738e+02   5.4552733e+02   6.0112609e+02
   4.9208281e+02   5.2828022e+02   5.6474782e+02   6.6319791e+02   6.6439669e+02
   4.8069914e+02   5.0964692e+02   5.3334777e+02   5.5112199e+02   6.9642945e+02
   4.8168654e+02   5.1052819e+02   5.3370426e+02   5.5108709e+02   6.1772844e+02
   4.3057844e+02   4.4446900e+02   4.9436006e+02   5.2861611e+02   5.6511292e+02
   4.3959662e+02   4.6929591e+02   5.0139753e+02   5.3016639e+02   5.6669902e+02
   4.9116517e+02   5.2601952e+02   5.5754074e+02   5.7692725e+02   6.0538391e+02
   4.9208292e+02   5.2828051e+02   5.6474866e+02   6.9773912e+02   6.9986768e+02
   4.3565157e+02   4.9086951e+02   5.2551435e+02   5.4642482e+02   6.5698989e+02
   4.3033301e+02   4.3510755e+02   4.9270762e+02   5.2836635e+02   5.6484306e+02
   4.9207239e+02   5.2824993e+02   5.5823703e+02   5.5844385e+02   5.6498476e+02
   4.2111156e+02   4.8898244e+02   5.2452235e+02   5.4551806e+02   6.0833214e+02
   4.9088334e+02   5.2537517e+02   5.5627418e+02   5.7606594e+02   6.8749107e+02
   4.9120301e+02   5.2610854e+02   5.5776363e+02   5.7724310e+02   6.0420847e+02
   4.3470963e+02   4.9047616e+02   5.2490017e+02   5.4580018e+02   6.1181733e+02
   4.3793718e+02   4.6703755e+02   5.0052418e+02   5.2992394e+02   5.6645591e+02
   4.6917842e+02   5.0118309e+02   5.2821292e+02   5.4787668e+02   6.2777842e+02
   4.0696094e+02   4.7645954e+02   5.0835907e+02   5.3295997e+02   5.6983832e+02
   4.2569082e+02   4.7847299e+02   5.0935237e+02   5.3345160e+02   5.7040097e+02
   4.1920473e+02   4.8706050e+02   5.2054195e+02   5.4165317e+02   5.8494880e+02
   4.9205849e+02   5.2821742e+02   5.6451453e+02   5.9575827e+02   5.9718947e+02
   4.0496288e+02   4.6350739e+02   5.0100063e+02   5.3009413e+02   5.6666505e+02
   4.7163447e+02   4.7169559e+02   4.9212110e+02   5.2828468e+02   5.6475295e+02
   4.8561487e+02   5.1493881e+02   5.3671527e+02   5.5198463e+02   5.9484278e+02
   4.9078114e+02   5.2513234e+02   5.5543517e+02   5.7387807e+02   6.1924655e+02
   4.0897413e+02   4.5202792e+02   4.9722816e+02   5.2915480e+02   5.6568687e+02
   4.2201966e+02   4.7381450e+02   5.0615791e+02   5.3192398e+02   5.6863248e+02
   4.4724731e+02   4.9171733e+02   5.2236450e+02   5.4302675e+02   5.8812555e+02
   4.9118569e+02   5.2607540e+02   5.5800396e+02   5.7915708e+02   6.2409645e+02
   4.3099554e+02   4.5073247e+02   4.9580338e+02   5.2886534e+02   5.6537674e+02
   4.6135885e+02   4.9750382e+02   5.2698420e+02   5.4722765e+02   6.3571313e+02
   4.8740070e+02   5.1786747e+02   5.4034916e+02   5.5458901e+02   5.9407606e+02
   3.9965362e+02   4.6320866e+02   5.0088866e+02   5.3006195e+02   5.6663167e+02
   4.2788032e+02   4.8979730e+02   5.2523764e+02   5.4621604e+02   6.3682678e+02
   4.4264992e+02   4.5385901e+02   4.9485393e+02   5.2868888e+02   5.6518377e+02
   4.0695538e+02   4.7103379e+02   5.0471753e+02   5.3134614e+02   5.6800086e+02
   4.7935442e+02   5.0615285e+02   5.2453061e+02   5.4184755e+02   5.7944135e+02
   3.8330707e+02   4.7810491e+02   5.0971515e+02   5.3367253e+02   5.7069876e+02
   4.1580155e+02   4.3708945e+02   4.9398539e+02   5.2855905e+02   5.6505373e+02
   4.1903098e+02   4.8857900e+02   5.2378356e+02   5.4476965e+02   5.9865239e+02
   4.3875362e+02   4.9143218e+02   5.2560561e+02   5.4647353e+02   6.5164908e+02
   4.6181104e+02   4.9772513e+02   5.2714864e+02   5.4737623e+02   6.5852728e+02
   4.4114783e+02   4.4506625e+02   4.9284769e+02   5.2838431e+02   5.6486140e+02
   4.9194967e+02   5.2793927e+02   5.6358797e+02   5.9582847e+02   6.0694316e+02
   3.8192303e+02   4.8616769e+02   5.1932618e+02   5.4058143e+02   5.8221642e+02
   4.0350340e+02   4.5581703e+02   4.9832355e+02   5.2939786e+02   5.6594090e+02
   4.8998083e+02   5.2335382e+02   5.5156342e+02   5.6828455e+02   6.9436268e+02
   4.9208261e+02   5.2827969e+02   5.6474622e+02   6.8789104e+02   7.1062301e+02
   4.5501847e+02   4.8085619e+02   5.0556769e+02   5.3147405e+02   5.6796326e+02
   4.4195147e+02   4.6285652e+02   4.9799741e+02   5.2929217e+02   5.6580434e+02
   4.9164838e+02   5.2718776e+02   5.6128088e+02   5.8826018e+02   6.2531679e+02
   4.8582936e+02   5.1566961e+02   5.3931353e+02   5.5540915e+02   6.6485862e+02
   4.5306256e+02   4.5914568e+02   4.9397131e+02   5.2853903e+02   5.6501963e+02
   4.2702906e+02   4.6666872e+02   5.0172394e+02   5.3029774e+02   5.6686558e+02
   3.8178194e+02   4.8896207e+02   5.2521129e+02   5.4624894e+02   6.7587104e+02
   4.4498815e+02   4.9076836e+02   5.2134292e+02   5.4211252e+02   5.8543738e+02
   4.8793527e+02   5.1846375e+02   5.3928002e+02   5.5205450e+02   5.8551434e+02
   4.9206793e+02   5.2824158e+02   5.6458717e+02   5.8984120e+02   5.9042980e+02
   4.7893237e+02   5.0802949e+02   5.3214139e+02   5.5034403e+02   6.7745363e+02
   4.9023466e+02   5.2391086e+02   5.5276124e+02   5.7000756e+02   6.5581347e+02
   4.3892165e+02   4.4445959e+02   4.9311305e+02   5.2842252e+02   5.6490298e+02
   4.9208182e+02   5.2827764e+02   5.6474020e+02   6.7448611e+02   7.1638010e+02
   4.9205412e+02   5.2820632e+02   5.6452658e+02   6.2876864e+02   6.8457315e+02
   4.2350319e+02   4.4442386e+02   4.9500879e+02   5.2872728e+02   5.6523355e+02
   4.5282026e+02   4.7703547e+02   5.0329743e+02   5.3068389e+02   5.6716606e+02
   4.0178944e+02   4.8897876e+02   5.2520766e+02   5.4624396e+02   6.6259691e+02
   4.9208099e+02   5.2827555e+02   5.6473378e+02   6.4360922e+02   6.4679777e+02
   4.9187820e+02   5.2774905e+02   5.6194686e+02   5.7542544e+02   5.8062099e+02
   4.9204432e+02   5.2818096e+02   5.6443011e+02   6.0945003e+02   6.1737947e+02
   4.2188992e+02   4.8897301e+02   5.2440838e+02   5.4539799e+02   6.0583503e+02
   4.9208296e+02   5.2828059e+02   5.6474891e+02   6.5554311e+02   6.5555390e+02
   4.8846435e+02   5.1904530e+02   5.3796836e+02   5.4932514e+02   5.7988694e+02
   4.2903132e+02   4.3056165e+02   4.9224301e+02   5.2830218e+02   5.6477272e+02
   4.9195803e+02   5.2796069e+02   5.6377409e+02   6.0596744e+02   7.4791178e+02
   4.5451764e+02   4.9523377e+02   5.2644440e+02   5.4696923e+02   6.5415554e+02
   3.8224358e+02   4.8895931e+02   5.2520460e+02   5.4624208e+02   6.6262124e+02
   4.9156742e+02   5.2699079e+02   5.6076711e+02   5.8730495e+02   6.6023365e+02
   4.2171339e+02   4.5478007e+02   4.9773001e+02   5.2926047e+02   5.6579497e+02
   4.9175224e+02   5.2744435e+02   5.6209592e+02   5.9167806e+02   6.2844125e+02
   4.9001267e+02   5.2340414e+02   5.5139039e+02   5.6757204e+02   6.1847442e+02
   4.5724751e+02   4.8573060e+02   5.0922914e+02   5.3306585e+02   5.6965981e+02
   4.8059781e+02   5.0815963e+02   5.2794038e+02   5.4482730e+02   5.8436627e+02
   4.5249799e+02   4.9428116e+02   5.2537176e+02   5.4590467e+02   6.0451294e+02
   4.1280258e+02   4.8896792e+02   5.2504282e+02   5.4607057e+02   6.2960838e+02
   4.9114421e+02   5.2598067e+02   5.5786187e+02   5.7933471e+02   6.5170979e+02
   4.6396698e+02   4.9155738e+02   5.1283192e+02   5.3485888e+02   5.7157361e+02
   3.9271351e+02   4.0730274e+02   4.9211105e+02   5.2828441e+02   5.6475316e+02
   4.1931322e+02   4.4106218e+02   4.9458108e+02   5.2865554e+02   5.6515745e+02
   4.8160943e+02   5.0815655e+02   5.2536306e+02   5.4182094e+02   5.7843976e+02
   4.2082668e+02   4.2789981e+02   4.9261734e+02   5.2835429e+02   5.6483030e+02
   4.7908906e+02   5.0800222e+02   5.3156041e+02   5.4958136e+02   6.1108788e+02
   4.6985916e+02   4.9321288e+02   5.1119487e+02   5.3358596e+02   5.6992445e+02
   3.9976309e+02   4.8894830e+02   5.2514891e+02   5.4618412e+02   6.4444995e+02
   4.5618121e+02   4.9540018e+02   5.2563853e+02   5.4604507e+02   6.0433151e+02
   4.0092362e+02   4.3479175e+02   4.9372538e+02   5.2851860e+02   5.6501018e+02
   4.8809361e+02   5.1944233e+02   5.4418405e+02   5.5944068e+02   6.2040764e+02
   4.1199679e+02   4.5484058e+02   4.9800307e+02   5.2932395e+02   5.6586341e+02
   4.8690491e+02   5.1735668e+02   5.4141848e+02   5.5713356e+02   6.4812637e+02
   4.9194780e+02   5.2793475e+02   5.6368941e+02   6.0424049e+02   6.6083141e+02
   4.6468360e+02   4.7525501e+02   4.9805586e+02   5.2920644e+02   5.6565545e+02
   4.9206002e+02   5.2822143e+02   5.6456820e+02   6.2331137e+02   6.3663274e+02
   4.8709363e+02   5.1762798e+02   5.4153050e+02   5.5699267e+02   6.2000708e+02
   4.8389271e+02   5.1301001e+02   5.3610473e+02   5.5278944e+02   6.2210266e+02
   4.0105090e+02   4.3181555e+02   4.9331036e+02   5.2845537e+02   5.6494137e+02
   4.5003283e+02   4.9338091e+02   5.2472900e+02   5.4531270e+02   5.9909669e+02
   4.9202930e+02   5.2814252e+02   5.6433039e+02   6.1784348e+02   6.5122460e+02
   4.3125154e+02   4.6700839e+02   5.0146463e+02   5.3021104e+02   5.6676760e+02
   4.9198748e+02   5.2803554e+02   5.6399481e+02   6.0809957e+02   6.4120959e+02
   4.7965740e+02   5.0865040e+02   5.3250697e+02   5.5051906e+02   6.3992397e+02
   4.6691573e+02   5.0001658e+02   5.2788479e+02   5.4776951e+02   6.4405351e+02
   4.7412516e+02   5.0350395e+02   5.2703072e+02   5.4573825e+02   5.9140731e+02
   4.1267422e+02   4.8858266e+02   5.2413541e+02   5.4513885e+02   6.0237216e+02
   3.9110675e+02   4.7245202e+02   5.0561572e+02   5.3170568e+02   5.6839898e+02
   4.8337093e+02   5.1215178e+02   5.3436565e+02   5.5089602e+02   5.9997231e+02
   4.0838726e+02   4.8880381e+02   5.2474028e+02   5.4576201e+02   6.1540032e+02
   4.8408568e+02   5.1331297e+02   5.3668593e+02   5.5341579e+02   6.9073653e+02
   4.9207143e+02   5.2825088e+02   5.6466054e+02   6.4322231e+02   7.0896872e+02
   4.1811379e+02   4.1817565e+02   4.9208489e+02   5.2828085e+02   5.6474921e+02
   4.9200443e+02   5.2807890e+02   5.6413627e+02   6.1301073e+02   6.5743932e+02
   4.9192285e+02   5.2787145e+02   5.6346008e+02   5.9984468e+02   6.3013269e+02
   4.9095674e+02   5.2549011e+02   5.5506467e+02   5.6981023e+02   5.9119084e+02
   4.9182104e+02   5.2761254e+02   5.6231403e+02   5.8666485e+02   5.9681400e+02
   3.8063526e+02   4.8860199e+02   5.2435486e+02   5.4536912e+02   6.0593210e+02
   4.2052871e+02   4.8828722e+02   5.2298887e+02   5.4397058e+02   5.9351821e+02
   4.8359970e+02   5.1268493e+02   5.3588506e+02   5.5271965e+02   6.2978740e+02
   4.7436835e+02   5.0445026e+02   5.2980109e+02   5.4882637e+02   6.3207597e+02
   3.9478434e+02   4.3291399e+02   4.9345733e+02   5.2847755e+02   5.6496557e+02
   4.9206149e+02   5.2822521e+02   5.6458314e+02   6.3194585e+02   6.6090551e+02
   4.2599428e+02   4.4606443e+02   4.9515249e+02   5.2875134e+02   5.6525845e+02
   4.4137024e+02   4.5184204e+02   4.9450392e+02   5.2863282e+02   5.6512585e+02
   4.8815144e+02   5.1959656e+02   5.4471699e+02   5.6027092e+02   7.4013015e+02
   4.8496068e+02   5.1443962e+02   5.3788399e+02   5.5429052e+02   6.5983142e+02
   4.4962507e+02   4.9363195e+02   5.2565703e+02   5.4630078e+02   6.1578030e+02
   4.4039228e+02   4.9172875e+02   5.2565573e+02   5.4650030e+02   6.5018650e+02
   4.9204785e+02   5.2819009e+02   5.6447131e+02   6.1909254e+02   6.3458082e+02
   3.8211667e+02   4.0026883e+02   4.9209717e+02   5.2828253e+02   5.6475107e+02
   4.5421635e+02   4.9509426e+02   5.2628593e+02   5.4681188e+02   6.3180329e+02
   4.1972484e+02   4.2017113e+02   4.9210113e+02   5.2828305e+02   5.6475164e+02
   4.7234723e+02   5.0095096e+02   5.2255767e+02   5.4156970e+02   5.8099250e+02
   4.8707590e+02   5.1699957e+02   5.3799617e+02   5.5179115e+02   5.8834023e+02
   4.8940895e+02   5.2212265e+02   5.4905229e+02   5.6496794e+02   6.5018663e+02
   4.2682241e+02   4.8972830e+02   5.2533775e+02   5.4632749e+02   6.9452406e+02
   3.8529555e+02   4.8895419e+02   5.2519149e+02   5.4622863e+02   6.5516867e+02
   4.9108889e+02   5.2584809e+02   5.5738043e+02   5.7781749e+02   6.2464976e+02
   4.9184025e+02   5.2766306e+02   5.6267825e+02   5.9188838e+02   6.0928939e+02
   4.2945311e+02   4.8971380e+02   5.2461696e+02   5.4556140e+02   6.0772666e+02
   4.9208230e+02   5.2827892e+02   5.6474384e+02   6.3274633e+02   6.3313171e+02
   4.7890278e+02   5.0800338e+02   5.3212184e+02   5.5033084e+02   6.7580609e+02
   4.9099166e+02   5.2558538e+02   5.5563550e+02   5.7141825e+02   5.9374294e+02
   4.6026863e+02   4.8289082e+02   5.0554533e+02   5.3138810e+02   5.6782297e+02
   4.2595581e+02   4.3676129e+02   4.9342687e+02   5.2847170e+02   5.6495823e+02
   4.4085501e+02   4.7738255e+02   5.0631162e+02   5.3191276e+02   5.6854415e+02
   4.5320002e+02   4.7635415e+02   5.0271279e+02   5.3049188e+02   5.6696939e+02
   4.4738684e+02   4.5682922e+02   4.9474314e+02   5.2866570e+02   5.6515580e+02
   4.7846609e+02   5.0745448e+02   5.3115670e+02   5.4931797e+02   6.1033150e+02
   3.9844487e+02   4.4444443e+02   4.9543860e+02   5.2880521e+02   5.6531818e+02
   4.3881540e+02   4.5145784e+02   4.9483663e+02   5.2868938e+02   5.6518685e+02
   4.0151897e+02   4.1527291e+02   4.9218291e+02   5.2829419e+02   5.6476404e+02
   4.9197160e+02   5.2798624e+02   5.6264347e+02   5.7213471e+02   5.7525473e+02
   4.9205001e+02   5.2819327e+02   5.6407354e+02   5.7360967e+02   5.7461115e+02
   4.3424323e+02   4.9048054e+02   5.2508869e+02   5.4600178e+02   6.1786916e+02
   4.1640092e+02   4.8912186e+02   5.2524877e+02   5.4627730e+02   7.4761629e+02
   4.7993176e+02   5.0891884e+02   5.3276859e+02   5.5073139e+02   6.5591818e+02
   4.9197458e+02   5.2800273e+02   5.6390485e+02   6.0846246e+02   7.5659799e+02
   3.9040481e+02   3.9866272e+02   4.9208905e+02   5.2828142e+02   5.6474984e+02
   4.7616952e+02   5.0579325e+02   5.3068772e+02   5.4944152e+02   6.6262399e+02
   4.8822241e+02   5.1961342e+02   5.4395682e+02   5.5870015e+02   6.0432939e+02
   4.8849118e+02   5.2025085e+02   5.4574765e+02   5.6129535e+02   6.5925469e+02
   4.7215847e+02   5.0244179e+02   5.2728155e+02   5.4639098e+02   5.9573707e+02
   4.9208216e+02   5.2827850e+02   5.6474271e+02   6.6311726e+02   6.7485367e+02
   4.8870527e+02   5.2063087e+02   5.4602969e+02   5.6118798e+02   6.1614821e+02
   4.9208039e+02   5.2827389e+02   5.6472853e+02   6.3337559e+02   6.3609609e+02
   4.9107474e+02   5.2528613e+02   5.4550961e+02   5.5078774e+02   5.7112826e+02
   4.7458535e+02   4.7513952e+02   4.9246263e+02   5.2831956e+02   5.6478657e+02
   4.9149874e+02   5.2681081e+02   5.5939427e+02   5.7795713e+02   5.9336035e+02
   4.6488168e+02   4.9905574e+02   5.2760460e+02   5.4764818e+02   7.0961625e+02
   4.7663451e+02   5.0460958e+02   5.2558268e+02   5.4364616e+02   5.8404795e+02
   4.9207850e+02   5.2826898e+02   5.6471448e+02   6.5336180e+02   7.1068728e+02
   4.9206556e+02   5.2823571e+02   5.6460699e+02   6.1540887e+02   6.1991241e+02
   3.8990881e+02   4.2202373e+02   4.9243475e+02   5.2832893e+02   5.6480254e+02
   4.1402089e+02   4.1787594e+02   4.9217485e+02   5.2829308e+02   5.6476281e+02
   4.9205833e+02   5.2821706e+02   5.6455868e+02   6.3035884e+02   6.6419498e+02
   3.9350214e+02   4.8884842e+02   5.2492684e+02   5.4595631e+02   6.2282093e+02
   4.9147287e+02   5.2676172e+02   5.6008097e+02   5.8509472e+02   6.5277435e+02
   4.1264871e+02   4.5488053e+02   4.9800850e+02   5.2932513e+02   5.6586458e+02
   4.4391672e+02   4.9241468e+02   5.2577885e+02   5.4656707e+02   6.4791526e+02
   4.3902785e+02   4.9131548e+02   5.2518720e+02   5.4603337e+02   6.1595530e+02
   4.6356447e+02   4.8874310e+02   5.0971411e+02   5.3313485e+02   5.6961715e+02
   4.4530392e+02   4.5326344e+02   4.9415646e+02   5.2857485e+02   5.6506260e+02
   4.1797806e+02   4.8915647e+02   5.2522801e+02   5.4625298e+02   6.5909276e+02
   4.3860977e+02   4.5498205e+02   4.9589073e+02   5.2887402e+02   5.6537999e+02
   4.9207482e+02   5.2825952e+02   5.6468492e+02   6.3139861e+02   6.3810636e+02
   4.9204103e+02   5.2817252e+02   5.6440240e+02   6.0858245e+02   6.1700985e+02
   4.6766481e+02   4.8481538e+02   5.0391843e+02   5.3065655e+02   5.6700902e+02
   4.2508917e+02   4.3465218e+02   4.9315885e+02   5.2843196e+02   5.6491510e+02
   4.9055257e+02   5.2461336e+02   5.5421087e+02   5.7192475e+02   6.2308253e+02
   4.9164149e+02   5.2717024e+02   5.6117784e+02   5.8736925e+02   6.1807339e+02
   4.5060553e+02   4.6600895e+02   4.9747000e+02   5.2915723e+02   5.6564983e+02
   4.8589528e+02   5.1570635e+02   5.3907602e+02   5.5497943e+02   6.2092420e+02
   4.9156596e+02   5.2697258e+02   5.5971570e+02   5.7732175e+02   5.9038642e+02
   4.5327120e+02   4.8150178e+02   5.0662176e+02   5.3192552e+02   5.6845875e+02
   4.0423075e+02   4.8898140e+02   5.2520805e+02   5.4624419e+02   6.6256948e+02
   4.7547766e+02   5.0525059e+02   5.3027227e+02   5.4912535e+02   6.3640955e+02
   4.8674792e+02   5.1706131e+02   5.4084819e+02   5.5648131e+02   6.2463553e+02
   4.0936853e+02   4.8772830e+02   5.2229277e+02   5.4330970e+02   5.9061634e+02
   4.4835488e+02   4.9332503e+02   5.2568065e+02   5.4636245e+02   6.1936479e+02
   4.9199167e+02   5.2804608e+02   5.6402771e+02   6.0879744e+02   6.4113796e+02
   4.8158916e+02   5.0953334e+02   5.3001427e+02   5.4667041e+02   5.8773039e+02
   4.2399057e+02   4.8947776e+02   5.2529800e+02   5.4630388e+02   7.0716377e+02
   4.9156446e+02   5.2698363e+02   5.6074554e+02   5.8723052e+02   6.6011910e+02
   4.5708658e+02   4.9594469e+02   5.2645696e+02   5.4688253e+02   6.2779360e+02
   4.9203936e+02   5.2816836e+02   5.6441033e+02   6.2143529e+02   6.5712920e+02
   4.9208299e+02   5.2828060e+02   5.6474892e+02   6.8034084e+02   6.8039900e+02
   4.6620972e+02   4.9967521e+02   5.2779974e+02   5.4774532e+02   6.5427932e+02
   4.2332211e+02   4.8916652e+02   5.2466231e+02   5.4565254e+02   6.1131477e+02
   4.2271764e+02   4.8937932e+02   5.2526935e+02   5.4628073e+02   6.6100534e+02
   4.8738231e+02   5.1808302e+02   5.4189725e+02   5.5705736e+02   6.1015828e+02
   4.8690758e+02   5.1707543e+02   5.3965409e+02   5.5440026e+02   5.9692671e+02
   4.5895510e+02   4.9661370e+02   5.2676249e+02   5.4712396e+02   6.4225658e+02
   4.6360782e+02   4.9849400e+02   5.2741214e+02   5.4753665e+02   6.8450783e+02
   4.9206415e+02   5.2823202e+02   5.6460416e+02   6.3607469e+02   7.1714316e+02
   4.8416071e+02   5.1340615e+02   5.3678316e+02   5.5348632e+02   6.9452304e+02
   4.2791574e+02   4.2913070e+02   4.9221839e+02   5.2829885e+02   5.6476906e+02
   4.6734224e+02   4.7191582e+02   4.9466405e+02   5.2861109e+02   5.6507568e+02
   3.9359877e+02   4.8881481e+02   5.2484648e+02   5.4587364e+02   6.1935742e+02
   4.9202007e+02   5.2811891e+02   5.6425392e+02   6.1411951e+02   6.4076077e+02
   4.9081470e+02   5.2513356e+02   5.5370503e+02   5.6717417e+02   5.8885841e+02
   4.3939605e+02   4.8874778e+02   5.1939743e+02   5.4045512e+02   5.8147785e+02
   4.2670263e+02   4.2950799e+02   4.9238491e+02   5.2832166e+02   5.6479424e+02
   3.9902557e+02   4.8246417e+02   5.1399691e+02   5.3636569e+02   5.7432525e+02
   4.3048823e+02   4.8726167e+02   5.1920683e+02   5.4039712e+02   5.8158830e+02
   4.4463564e+02   4.9258240e+02   5.2585910e+02   5.4663712e+02   6.6886329e+02
   4.4152068e+02   4.5140896e+02   4.9435460e+02   5.2860882e+02   5.6510048e+02
   4.1567767e+02   4.3518021e+02   4.9367734e+02   5.2851089e+02   5.6500157e+02
   4.9204931e+02   5.2819368e+02   5.6442538e+02   5.9501711e+02   5.9689141e+02
   4.2678347e+02   4.2699393e+02   4.9210365e+02   5.2828337e+02   5.6475199e+02
   4.5332594e+02   4.5796841e+02   4.9349306e+02   5.2846943e+02   5.6494737e+02
   4.2265628e+02   4.8925673e+02   5.2498135e+02   5.4598441e+02   6.2229696e+02
   4.9131698e+02   5.2638788e+02   5.5896260e+02   5.8180418e+02   6.3793595e+02
   4.1695001e+02   4.2197494e+02   4.9227599e+02   5.2830688e+02   5.6477806e+02
   4.0689570e+02   4.8899524e+02   5.2521834e+02   5.4625407e+02   6.8047470e+02
   4.2567992e+02   4.8961885e+02   5.2531832e+02   5.4631504e+02   6.7870235e+02
   4.7389740e+02   5.0291168e+02   5.2558938e+02   5.4425395e+02   5.8673693e+02
   4.7495230e+02   5.0490625e+02   5.3018912e+02   5.4914834e+02   6.9047417e+02
   4.6436061e+02   4.9881527e+02   5.2750107e+02   5.4757667e+02   6.5724598e+02
   4.6325282e+02   4.8353074e+02   5.0487164e+02   5.3108141e+02   5.6747795e+02
   4.5270189e+02   4.6456012e+02   4.9624263e+02   5.2891339e+02   5.6540076e+02
   4.2673856e+02   4.8952975e+02   5.2487419e+02   5.4584980e+02   6.1595732e+02
   4.9179220e+02   5.2754405e+02   5.6244901e+02   5.9403634e+02   6.4742651e+02
   4.2847471e+02   4.8848606e+02   5.2206933e+02   5.4302988e+02   5.8921854e+02
   3.9454946e+02   4.4136930e+02   4.9485816e+02   5.2870323e+02   5.6520927e+02
   4.4341726e+02   4.8690371e+02   5.1515540e+02   5.3699553e+02   5.7499135e+02
   4.9196059e+02   5.2796717e+02   5.6379260e+02   6.0607683e+02   6.8333311e+02
   4.5623313e+02   4.5813554e+02   4.9268530e+02   5.2835745e+02   5.6482955e+02
   4.0934494e+02   4.8895799e+02   5.2509231e+02   5.4612365e+02   6.3477518e+02
   4.9204271e+02   5.2817697e+02   5.6443847e+02   6.2445706e+02   7.6581073e+02
   4.9191731e+02   5.2785757e+02   5.6341931e+02   5.9968351e+02   6.3193080e+02
   4.8668121e+02   5.1697396e+02   5.4084520e+02   5.5658044e+02   6.3476925e+02
   4.1962166e+02   4.3180715e+02   4.9308408e+02   5.2842146e+02   5.6490399e+02
   4.9208281e+02   5.2828023e+02   5.6474785e+02   7.0402405e+02   7.1034172e+02
   4.3846467e+02   4.9134934e+02   5.2552422e+02   5.4639353e+02   6.3838499e+02
   4.4912109e+02   4.9366169e+02   5.2607498e+02   5.4675646e+02   6.5665202e+02
   4.4442523e+02   4.6692757e+02   4.9932981e+02   5.2959499e+02   5.6610531e+02
   3.9231653e+02   4.4252937e+02   4.9507410e+02   5.2874056e+02   5.6524923e+02
   4.9165835e+02   5.2721327e+02   5.6144587e+02   5.8987421e+02   7.1590752e+02
   4.8957064e+02   5.2246086e+02   5.4964931e+02   5.6561891e+02   6.3715543e+02
   4.5806251e+02   4.9633492e+02   5.2675533e+02   5.4715895e+02   6.7500749e+02
   4.5023447e+02   4.9377806e+02   5.2563575e+02   5.4625987e+02   6.1405870e+02
   4.9154235e+02   5.2692549e+02   5.6024730e+02   5.8313415e+02   6.0526935e+02
   4.8631329e+02   5.1640938e+02   5.4023759e+02   5.5617470e+02   7.2977819e+02
   4.2412843e+02   4.8936234e+02   5.2499279e+02   5.4598867e+02   6.2203003e+02
   4.8705357e+02   5.1761800e+02   5.4182877e+02   5.5754670e+02   7.7472778e+02
   4.2379053e+02   4.8945329e+02   5.2527418e+02   5.4628048e+02   6.5846647e+02
   4.9205074e+02   5.2819765e+02   5.6450040e+02   6.2754768e+02   6.9891308e+02
   4.9057314e+02   5.2459293e+02   5.5287173e+02   5.6722067e+02   5.9301952e+02
   4.9056764e+02   5.2430832e+02   5.4821063e+02   5.5716575e+02   5.7841380e+02
   4.9162584e+02   5.2713261e+02   5.6112622e+02   5.8787105e+02   6.2814490e+02
   4.9200108e+02   5.2807032e+02   5.6411213e+02   6.1302716e+02   7.0315225e+02
   4.9208224e+02   5.2827871e+02   5.6474328e+02   6.4498992e+02   6.4681845e+02
   4.4550711e+02   4.7091223e+02   5.0120612e+02   5.3008816e+02   5.6659992e+02
   4.9208191e+02   5.2827786e+02   5.6474073e+02   6.4476450e+02   6.4717130e+02
   4.9208285e+02   5.2828039e+02   5.6474830e+02   6.7845813e+02   6.8387138e+02
   3.9715937e+02   4.4502285e+02   4.9555411e+02   5.2882615e+02   5.6534047e+02
   4.9195676e+02   5.2795742e+02   5.6375500e+02   6.0465059e+02   6.4921622e+02
   4.3235447e+02   4.8140662e+02   5.1123822e+02   5.3448704e+02   5.7165099e+02
   4.9172351e+02   5.2737271e+02   5.6182516e+02   5.8988787e+02   6.1975805e+02
   4.1290666e+02   4.4081626e+02   4.9469037e+02   5.2867445e+02   5.6517819e+02
   4.9202423e+02   5.2812955e+02   5.6428933e+02   6.1604002e+02   6.4815043e+02
   3.8645719e+02   3.8931546e+02   4.9208427e+02   5.2828077e+02   5.6474910e+02
   4.9205736e+02   5.2821459e+02   5.6454847e+02   6.2461258e+02   6.4159688e+02
   4.2315371e+02   4.8154654e+02   5.1245554e+02   5.3529467e+02   5.7277089e+02
   4.9205809e+02   5.2821652e+02   5.6454757e+02   6.1537063e+02   6.2205454e+02
   4.2874593e+02   4.8980108e+02   5.2501257e+02   5.4597600e+02   6.1966845e+02
   4.1017132e+02   4.8896973e+02   5.2510363e+02   5.4613479e+02   6.3679899e+02
   4.8978101e+02   5.2276666e+02   5.4858083e+02   5.6204448e+02   5.9278118e+02
   4.3130718e+02   4.3666265e+02   4.9285912e+02   5.2838773e+02   5.6486633e+02
   4.9182680e+02   5.2763022e+02   5.6270923e+02   5.9519203e+02   6.3908288e+02
   4.5954272e+02   4.9680255e+02   5.2676299e+02   5.4709433e+02   6.3352438e+02
   4.7129241e+02   4.7922777e+02   4.9750529e+02   5.2903459e+02   5.6546578e+02
   3.8355875e+02   4.8896365e+02   5.2521498e+02   5.4625271e+02   6.9986451e+02
   4.9205444e+02   5.2820709e+02   5.6452034e+02   6.1699068e+02   6.2696819e+02
   4.9191308e+02   5.2784688e+02   5.6340345e+02   6.0047695e+02   6.4603759e+02
   3.8055246e+02   4.8455212e+02   5.1672425e+02   5.3841204e+02   5.7768507e+02
   4.9170872e+02   5.2732211e+02   5.6052147e+02   5.7597159e+02   5.8504367e+02
   4.9206976e+02   5.2824661e+02   5.6464268e+02   6.1910756e+02   6.2318485e+02
   4.4477277e+02   4.9161172e+02   5.2335656e+02   5.4405263e+02   5.9241051e+02
   4.5573702e+02   4.9481555e+02   5.2439893e+02   5.4476269e+02   5.9415311e+02
   4.7764242e+02   5.0685391e+02   5.3104382e+02   5.4945132e+02   6.2038635e+02
   4.4235748e+02   4.9184145e+02   5.2505704e+02   5.4584172e+02   6.0913277e+02
   4.4902385e+02   4.9363351e+02   5.2606419e+02   5.4674785e+02   6.5381081e+02
   4.9201754e+02   5.2811244e+02   5.6424064e+02   6.1618062e+02   6.6776700e+02
   4.6746647e+02   4.9953563e+02   5.2560572e+02   5.4521974e+02   5.9285533e+02
   4.8459529e+02   5.1395881e+02   5.3736965e+02   5.5391578e+02   6.8410362e+02
   4.9207173e+02   5.2825163e+02   5.6466277e+02   6.4338489e+02   7.0285738e+02
   4.1102109e+02   4.2555374e+02   4.9262693e+02   5.2835585e+02   5.6483219e+02
   4.2339570e+02   4.2437933e+02   4.9215541e+02   5.2829037e+02   5.6475974e+02
   4.9204434e+02   5.2818114e+02   5.6444925e+02   6.2296277e+02   6.5604219e+02
   4.4695507e+02   4.4835408e+02   4.9243357e+02   5.2832661e+02   5.6479852e+02
   4.9181489e+02   5.2760068e+02   5.6264296e+02   5.9543813e+02   7.1604295e+02
   4.5546258e+02   4.9346021e+02   5.2129175e+02   5.4175524e+02   5.8373120e+02
   4.9205292e+02   5.2820325e+02   5.6451426e+02   6.2332730e+02   6.4365435e+02
   4.4126533e+02   4.9095402e+02   5.2337535e+02   5.4413891e+02   5.9315096e+02
   4.8813108e+02   5.1953944e+02   5.4450445e+02   5.5993129e+02   6.3357377e+02
   4.9099621e+02   5.2562671e+02   5.5661840e+02   5.7572851e+02   6.1300746e+02
   4.4806790e+02   4.9336435e+02   5.2597245e+02   5.4667770e+02   6.4598989e+02
   4.2364097e+02   4.8944810e+02   5.2528775e+02   5.4629521e+02   6.7438772e+02
   4.9203771e+02   5.2816394e+02   5.6436484e+02   6.0452015e+02   6.1197003e+02
   4.2468905e+02   4.8499313e+02   5.1650959e+02   5.3820885e+02   5.7725818e+02
   4.9204131e+02   5.2817335e+02   5.6442470e+02   6.2135406e+02   6.5132883e+02
   4.9204237e+02   5.2817610e+02   5.6443186e+02   6.2068726e+02   6.4718896e+02
   4.4485394e+02   4.4709663e+02   4.9257655e+02   5.2834615e+02   5.6481976e+02
   4.6706785e+02   4.9990471e+02   5.2730314e+02   5.4711063e+02   6.1023875e+02
   4.9193476e+02   5.2790171e+02   5.6358787e+02   6.0305874e+02   6.8973864e+02
   3.8508084e+02   4.5508095e+02   4.9813491e+02   5.2935459e+02   5.6589599e+02
   4.8809860e+02   5.1949447e+02   5.4454612e+02   5.6008904e+02   6.7201239e+02
   4.4561924e+02   4.6659349e+02   4.9893423e+02   5.2949623e+02   5.6600279e+02
   3.9980388e+02   4.5971631e+02   4.9954296e+02   5.2969589e+02   5.6625081e+02
   4.6640810e+02   4.9978221e+02   5.2786331e+02   5.4779621e+02   7.0953082e+02
   4.0305643e+02   4.3786659e+02   4.9423274e+02   5.2859901e+02   5.6509718e+02
   4.5037195e+02   4.9376782e+02   5.2551484e+02   5.4612792e+02   6.1055052e+02
   4.9195345e+02   5.2794891e+02   5.6365602e+02   5.9823405e+02   6.1368758e+02
   4.2699425e+02   4.4680386e+02   4.9522628e+02   5.2876384e+02   5.6527139e+02
   4.1923826e+02   4.4657144e+02   4.9566304e+02   5.2884486e+02   5.6535935e+02
   4.0497711e+02   4.8871966e+02   5.2457732e+02   5.4559571e+02   6.1091955e+02
   4.9171237e+02   5.2734636e+02   5.6185063e+02   5.9150572e+02   6.6969756e+02
   4.6640638e+02   4.6642321e+02   4.9209147e+02   5.2828156e+02   5.6474988e+02
   4.9023416e+02   5.2389970e+02   5.5256830e+02   5.6940156e+02   6.2424988e+02
   3.9984241e+02   4.8897363e+02   5.2520924e+02   5.4624598e+02   6.6565361e+02
   4.1832292e+02   4.8917068e+02   5.2523654e+02   5.4626098e+02   6.6129880e+02
   4.4638398e+02   4.9293638e+02   5.2586244e+02   5.4660408e+02   6.4221923e+02
   3.9469851e+02   3.9595777e+02   4.9208358e+02   5.2828069e+02   5.6474905e+02
   4.1052483e+02   4.8901094e+02   5.2519543e+02   5.4622882e+02   6.5328684e+02
   4.2942409e+02   4.9000182e+02   5.2532499e+02   5.4629315e+02   6.4565255e+02
   4.9137010e+02   5.2651535e+02   5.5937677e+02   5.8316448e+02   6.7264766e+02
   4.3073254e+02   4.4887448e+02   4.9534610e+02   5.2878295e+02   5.6529008e+02
   4.9195949e+02   5.2796431e+02   5.6377518e+02   6.0479799e+02   6.4758711e+02
   4.5985891e+02   4.6144544e+02   4.9270279e+02   5.2835812e+02   5.6482924e+02
   4.5908558e+02   4.7741645e+02   5.0170651e+02   5.3013760e+02   5.6658281e+02
   4.1806701e+02   4.5018382e+02   4.9659219e+02   5.2902298e+02   5.6554753e+02
   4.9205336e+02   5.2820437e+02   5.6451533e+02   6.2070254e+02   6.3442860e+02
   4.7248503e+02   5.0308715e+02   5.2884223e+02   5.4809441e+02   6.1611229e+02
   4.9208268e+02   5.2827976e+02   5.6474641e+02   6.3678609e+02   6.3709792e+02
   4.1163585e+02   4.8900962e+02   5.2516953e+02   5.4620158e+02   6.4778271e+02
   4.4384942e+02   4.9240996e+02   5.2579995e+02   5.4659039e+02   6.5250514e+02
   4.6365841e+02   4.9678798e+02   5.2255976e+02   5.4250819e+02   5.8474491e+02
   4.1065990e+02   4.8704511e+02   5.2086084e+02   5.4195837e+02   5.8586375e+02
   4.9159340e+02   5.2705285e+02   5.6084980e+02   5.8662856e+02   6.2234262e+02
   4.4016308e+02   4.6835025e+02   5.0081257e+02   5.2999678e+02   5.6652406e+02
   4.9208243e+02   5.2827917e+02   5.6474471e+02   7.3340781e+02   7.7485595e+02
   4.9140922e+02   5.2660829e+02   5.5960564e+02   5.8355801e+02   6.3992334e+02
   4.1352453e+02   4.8899239e+02   5.2507957e+02   5.4610772e+02   6.3267317e+02
   4.0161387e+02   4.8261675e+02   5.1416364e+02   5.3648371e+02   5.7450111e+02
   4.3558052e+02   4.3758980e+02   4.9242393e+02   5.2832651e+02   5.6479922e+02
   4.3488015e+02   4.9058931e+02   5.2511383e+02   5.4601944e+02   6.1811917e+02
   4.9082260e+02   5.2523567e+02   5.5591799e+02   5.7538017e+02   6.8303457e+02
   4.8768916e+02   5.1869492e+02   5.4310501e+02   5.5846672e+02   6.2305612e+02
   4.5947063e+02   4.8685412e+02   5.0955029e+02   5.3317710e+02   5.6974747e+02
   4.5906958e+02   4.9657031e+02   5.2652884e+02   5.4686674e+02   6.2126948e+02
   4.6322600e+02   4.8865559e+02   5.0978338e+02   5.3318149e+02   5.6967580e+02
   4.4776727e+02   4.9022085e+02   5.1897763e+02   5.3994128e+02   5.8006590e+02
   4.3480357e+02   4.9071576e+02   5.2545884e+02   5.4637840e+02   6.4852469e+02
   4.3477693e+02   4.8934910e+02   5.2225877e+02   5.4314798e+02   5.8940234e+02
   4.4013248e+02   4.4202891e+02   4.9242531e+02   5.2832630e+02   5.6479872e+02
   4.6126867e+02   4.9619267e+02   5.2341155e+02   5.4349430e+02   5.8800566e+02
   4.3944892e+02   4.9128842e+02   5.2493810e+02   5.4576730e+02   6.0879427e+02
   4.1964933e+02   4.7794830e+02   5.0931495e+02   5.3344653e+02   5.7041159e+02
   4.6110188e+02   4.9730921e+02   5.2668055e+02   5.4691512e+02   6.1831074e+02
   4.2749383e+02   4.8980150e+02   5.2535025e+02   5.4633525e+02   6.9940270e+02
   4.9148875e+02   5.2679604e+02   5.5990323e+02   5.8263993e+02   6.0846703e+02
   4.0818754e+02   4.5606086e+02   4.9837576e+02   5.2940982e+02   5.6595318e+02
   4.8962255e+02   5.2257953e+02   5.4997298e+02   5.6615235e+02   6.9031278e+02
   4.8945529e+02   5.2132985e+02   5.4117840e+02   5.5106687e+02   5.7833384e+02
   4.9179229e+02   5.0185840e+02   5.0213826e+02   5.2833711e+02   5.6479008e+02
   4.4296679e+02   4.9223617e+02   5.2578057e+02   5.4658659e+02   6.6020818e+02
   4.9200562e+02   5.2808193e+02   5.6414871e+02   6.1424124e+02   7.5340058e+02
   4.8912984e+02   5.2149668e+02   5.4750025e+02   5.6268300e+02   6.1385640e+02
   4.4883674e+02   4.8219121e+02   5.0850015e+02   5.3284340e+02   5.6952013e+02
   4.8295377e+02   5.1197676e+02   5.3533916e+02   5.5244809e+02   6.5489072e+02
   4.3791789e+02   4.9128541e+02   5.2560936e+02   5.4649061e+02   6.8083509e+02
   4.3599429e+02   4.9057827e+02   5.2465725e+02   5.4553080e+02   6.0542220e+02
   4.1328755e+02   4.6538626e+02   5.0174570e+02   5.3031624e+02   5.6689651e+02
   4.2109673e+02   4.8926645e+02   5.2520474e+02   5.4622055e+02   6.4592983e+02
   3.9996254e+02   4.8862922e+02   5.2438818e+02   5.4540234e+02   6.0652176e+02
   3.9485571e+02   4.8892923e+02   5.2512002e+02   5.4615496e+02   6.3952033e+02
   4.9178586e+02   5.2752682e+02   5.6222351e+02   5.8991968e+02   6.0864173e+02
   4.5007662e+02   4.9338173e+02   5.2470239e+02   5.4528362e+02   5.9884450e+02
   4.9201914e+02   5.2811647e+02   5.6425303e+02   6.1654803e+02   6.7115793e+02
   4.9162526e+02   5.2713199e+02   5.6119579e+02   5.8887561e+02   6.6849329e+02
   4.2305675e+02   4.5446532e+02   4.9756689e+02   5.2922410e+02   5.6575646e+02
   4.9208086e+02   5.2827515e+02   5.6473266e+02   6.4956065e+02   6.5261955e+02
   4.1624535e+02   4.2604441e+02   4.9258777e+02   5.2835024e+02   5.6482594e+02
   4.9200909e+02   5.2809082e+02   5.6417480e+02   6.1457997e+02   6.7949866e+02
   4.4554332e+02   4.8431988e+02   5.1146148e+02   5.3449304e+02   5.7152099e+02
   4.9187362e+02   5.2774714e+02   5.6300271e+02   5.9462162e+02   6.1575334e+02
   4.9207191e+02   5.2823796e+02   5.4400460e+02   5.4406758e+02   5.6480396e+02
   4.9142608e+02   5.2664927e+02   5.5975886e+02   5.8420160e+02   6.5995005e+02
   4.5928333e+02   4.9264967e+02   5.1730866e+02   5.3821602e+02   5.7639835e+02
   4.4196652e+02   4.9198885e+02   5.2562005e+02   5.4643711e+02   6.3407585e+02
   3.9100049e+02   4.8896608e+02   5.2521469e+02   5.4625224e+02   6.8919262e+02
   4.9208264e+02   5.2827971e+02   5.5878088e+02   5.5878746e+02   5.6475636e+02
   4.2381705e+02   4.8901888e+02   5.2423065e+02   5.4520625e+02   6.0271796e+02
   4.1050889e+02   4.8902202e+02   5.2522251e+02   5.4625661e+02   6.7968657e+02
   4.6998530e+02   5.0156555e+02   5.2817335e+02   5.4772804e+02   6.1677960e+02
   4.6892407e+02   4.9969637e+02   5.2405131e+02   5.4346034e+02   5.8623005e+02
   4.2018184e+02   4.8910156e+02   5.2490487e+02   5.4591471e+02   6.1995905e+02
   4.8740400e+02   5.1166526e+02   5.2007779e+02   5.3453978e+02   5.6903121e+02
   4.7253573e+02   4.7324692e+02   4.9254748e+02   5.2833062e+02   5.6479782e+02
   3.9929653e+02   4.3036351e+02   4.9316491e+02   5.2843375e+02   5.6491777e+02
   4.0521805e+02   4.8443571e+02   5.1651777e+02   5.3824774e+02   5.7738518e+02
   4.0436821e+02   4.8898297e+02   5.2521088e+02   5.4624706e+02   6.6587155e+02
   4.0894026e+02   4.4006378e+02   4.9459624e+02   5.2865876e+02   5.6516143e+02
   4.4149341e+02   4.4396728e+02   4.9256346e+02   5.2834492e+02   5.6481881e+02
   4.0315082e+02   4.3819878e+02   4.9429275e+02   5.2860875e+02   5.6510768e+02
   4.9207627e+02   5.2826315e+02   5.6467050e+02   5.8671286e+02   5.8694140e+02
   4.9077653e+02   5.2512803e+02   5.5558856e+02   5.7460422e+02   6.3933707e+02
   4.6705336e+02   4.6788909e+02   4.9252680e+02   5.2833246e+02   5.6480114e+02
   4.3882749e+02   4.9145817e+02   5.2563906e+02   5.4650711e+02   6.7488359e+02
   4.7208387e+02   5.0291235e+02   5.2901849e+02   5.4836421e+02   6.3107919e+02
   4.9043612e+02   5.2436006e+02   5.5379499e+02   5.7164782e+02   6.6921199e+02
   4.3255012e+02   4.5747730e+02   4.9755810e+02   5.2921362e+02   5.6573821e+02
   4.9090478e+02   5.2541417e+02   5.5606183e+02   5.7471932e+02   6.1348097e+02
   4.9152882e+02   5.2689709e+02   5.6048954e+02   5.8640878e+02   6.6316851e+02
   4.9203949e+02   5.2816866e+02   5.6441121e+02   6.2143985e+02   6.5590908e+02
   4.2671336e+02   4.4178467e+02   4.9424626e+02   5.2859907e+02   5.6509565e+02
   4.5639778e+02   4.9580623e+02   5.2661453e+02   5.4707918e+02   6.7875323e+02
   4.6881551e+02   5.0103483e+02   5.2830121e+02   5.4801929e+02   6.4893378e+02
   4.9195284e+02   5.2794735e+02   5.6369140e+02   6.0117309e+02   6.2497217e+02
   4.2667645e+02   4.2827162e+02   4.9225150e+02   5.2830339e+02   5.6477410e+02
   4.9200646e+02   5.2808396e+02   5.6414204e+02   6.1037357e+02   6.3559168e+02
   4.7999415e+02   5.0802042e+02   5.2906638e+02   5.4630403e+02   5.8846302e+02
   4.6635462e+02   4.9952514e+02   5.2712085e+02   5.4698319e+02   6.0903300e+02
   3.9197464e+02   4.8896498e+02   5.2521017e+02   5.4624756e+02   6.7252872e+02
   4.9045341e+02   5.2437086e+02   5.5328262e+02   5.6971681e+02   6.0644035e+02
   4.4185091e+02   4.9137826e+02   5.2413784e+02   5.4489883e+02   5.9753879e+02
   4.0058132e+02   4.2429990e+02   4.9257168e+02   5.2834809e+02   5.6482369e+02
   4.2567586e+02   4.5242686e+02   4.9679428e+02   5.2906047e+02   5.6558425e+02
   4.1698595e+02   4.8404159e+02   5.1575741e+02   5.3765131e+02   5.7633813e+02
   4.9207354e+02   5.2825628e+02   5.6467668e+02   6.4670753e+02   7.1608243e+02
   3.8274118e+02   3.9083613e+02   4.9208547e+02   5.2828094e+02   5.6474930e+02
   4.3015324e+02   4.3050781e+02   4.9211912e+02   5.2828544e+02   5.6475428e+02
   4.9208287e+02   5.2828033e+02   5.6474814e+02   6.7095060e+02   6.7423138e+02
   4.4423218e+02   4.9118975e+02   5.2261659e+02   5.4333683e+02   5.8949512e+02
   4.4037375e+02   4.9173948e+02   5.2569142e+02   5.4653771e+02   6.6924877e+02
   4.1638038e+02   4.4835850e+02   4.9617178e+02   5.2894094e+02   5.6546139e+02
   3.9330534e+02   4.6337541e+02   5.0096369e+02   5.3008372e+02   5.6665449e+02
   7.0854462e+02   6.1275763e+02   5.4567419e+02   5.2465247e+02   4.8872844e+02
   5.7645296e+02   5.7642257e+02   5.4624665e+02   5.2521286e+02   4.8896292e+02
   5.6355720e+02   5.4789652e+02   5.2161885e+02   4.9030156e+02   4.3077178e+02
   5.9277326e+02   5.7823060e+02   5.4118708e+02   5.2035296e+02   4.8676762e+02
   6.0762847e+02   6.0758630e+02   5.4626187e+02   5.2522400e+02   4.8896728e+02
   6.5891542e+02   5.6643987e+02   5.2990284e+02   5.0035914e+02   4.6188165e+02
   7.1035275e+02   6.3734895e+02   5.4614320e+02   5.2510833e+02   4.8891933e+02
   6.8692264e+02   5.6517023e+02   5.2867510e+02   4.9471758e+02   4.4054571e+02
   5.7931481e+02   5.6682882e+02   5.3744734e+02   5.1697391e+02   4.8495893e+02
   5.9534403e+02   5.6329750e+02   5.2830537e+02   4.9614052e+02   4.4864139e+02
   6.6058230e+02   5.9728041e+02   5.4459649e+02   5.2359752e+02   4.8827357e+02
   5.5388358e+02   5.3953666e+02   5.2176224e+02   5.0733335e+02   4.7980989e+02
   7.0254363e+02   5.6507956e+02   5.2858992e+02   4.9419962e+02   4.3758724e+02
   6.1957069e+02   6.1107927e+02   5.4598447e+02   5.2496009e+02   4.8885808e+02
   6.1704033e+02   6.1435453e+02   5.4617233e+02   5.2513913e+02   4.8893228e+02
   5.9718259e+02   5.8079838e+02   5.4166423e+02   5.2076554e+02   4.8696544e+02
   5.8961114e+02   5.6138064e+02   5.2719864e+02   4.9172824e+02   4.1310740e+02
   6.0624406e+02   5.6477799e+02   5.2894437e+02   4.9757773e+02   4.5348951e+02
   5.4653777e+02   5.2567905e+02   4.9159408e+02   4.3962037e+02   4.0064360e+02
   6.2970199e+02   5.9837168e+02   5.4491161e+02   5.2392055e+02   4.8841595e+02
   6.2789005e+02   5.9165576e+02   5.4377405e+02   5.2279077e+02   4.8791409e+02
   6.1860318e+02   5.8713669e+02   5.4276614e+02   5.2177239e+02   4.8744127e+02
   5.9390503e+02   5.6235061e+02   5.2750663e+02   4.9178105e+02   3.9265811e+02
   5.4870467e+02   5.2942671e+02   5.0342522e+02   4.7281825e+02   4.0194187e+02
   7.2890520e+02   5.9033792e+02   5.4324246e+02   5.2222004e+02   4.8764794e+02
   5.4681219e+02   5.2621992e+02   4.9506780e+02   4.7460133e+02   4.6417103e+02
   6.3557327e+02   5.7080466e+02   5.3389112e+02   5.1017785e+02   4.7865345e+02
   5.4626517e+02   5.2522799e+02   4.8898163e+02   4.1288207e+02   4.1151893e+02
   5.7619294e+02   5.5632891e+02   5.2539424e+02   4.9089609e+02   3.9353301e+02
   6.5147930e+02   6.0042082e+02   5.4499321e+02   5.2399048e+02   4.8844544e+02
   5.9279827e+02   5.7436568e+02   5.3888151e+02   5.1780971e+02   4.8534015e+02
   6.5054570e+02   5.6653496e+02   5.3001224e+02   5.0077487e+02   4.6291752e+02
   7.0267173e+02   5.7000049e+02   5.3310541e+02   5.0864981e+02   4.7679659e+02
   5.4628910e+02   5.2526704e+02   4.8922805e+02   4.2041444e+02   4.0755084e+02
   5.6282516e+02   5.5796428e+02   5.4078531e+02   5.2173033e+02   4.8764176e+02
   6.3419587e+02   5.9566148e+02   5.4447841e+02   5.2349037e+02   4.8822721e+02
   6.4869060e+02   5.6518081e+02   5.2872073e+02   4.9508684e+02   4.4262198e+02
   5.4639894e+02   5.2544821e+02   4.9032725e+02   4.3438836e+02   4.2148815e+02
   6.1416154e+02   5.6496330e+02   5.2886974e+02   4.9673308e+02   4.5028768e+02
   5.4640197e+02   5.2545285e+02   4.9034800e+02   4.3255767e+02   4.0883047e+02
   6.0293964e+02   5.6356935e+02   5.2789771e+02   4.9195996e+02   4.0637929e+02
   6.2108840e+02   5.6520766e+02   5.2895555e+02   4.9683181e+02   4.5057178e+02
   5.4702601e+02   5.2656400e+02   4.9602465e+02   4.6872435e+02   4.5096686e+02
   6.3529149e+02   5.7060401e+02   5.3372879e+02   5.0988860e+02   4.7832155e+02
   6.3106518e+02   5.6870574e+02   5.3214686e+02   5.0676426e+02   4.7421451e+02
   5.8935322e+02   5.6150963e+02   5.2739393e+02   4.9319321e+02   4.3400915e+02
   5.4626523e+02   5.2522808e+02   4.8898202e+02   4.0994651e+02   4.0823767e+02
   5.4627958e+02   5.2525183e+02   4.8913901e+02   4.3981783e+02   4.3890839e+02
   6.0772883e+02   6.0427395e+02   5.4607361e+02   5.2504902e+02   4.8889530e+02
   5.4626529e+02   5.2522820e+02   4.8898294e+02   4.0861826e+02   4.0579135e+02
   6.5519927e+02   6.4366769e+02   5.4621275e+02   5.2517614e+02   4.8894747e+02
   6.6059278e+02   5.6472136e+02   5.2827157e+02   4.9208285e+02   3.9208316e+02
   5.6780613e+02   5.5144283e+02   5.2360851e+02   4.9252186e+02   4.3961088e+02
   6.7412435e+02   6.5010363e+02   5.4622527e+02   5.2518826e+02   4.8895246e+02
   5.4914085e+02   5.3020336e+02   5.0505183e+02   4.7683676e+02   4.3127744e+02
   5.4674216e+02   5.2602430e+02   4.9329217e+02   4.4772151e+02   3.9879155e+02
   6.1981271e+02   5.6463073e+02   5.2842280e+02   4.9394613e+02   4.3640420e+02
   7.2650793e+02   7.1834266e+02   5.4626173e+02   5.2522378e+02   4.8896715e+02
   6.9895043e+02   6.1518748e+02   5.4576186e+02   5.2473781e+02   4.8876443e+02
   6.5076766e+02   6.4876452e+02   5.4625217e+02   5.2521449e+02   4.8896333e+02
   6.6123292e+02   6.1429820e+02   5.4574292e+02   5.2471979e+02   4.8875686e+02
   5.4881218e+02   5.2965042e+02   5.0403043e+02   4.7573681e+02   4.3295003e+02
   5.6077294e+02   5.4543533e+02   5.2042422e+02   4.9139940e+02   4.4147884e+02
   6.7492949e+02   5.6880843e+02   5.3208398e+02   5.0651168e+02   4.7381780e+02
   6.4888063e+02   5.9515618e+02   5.4430948e+02   5.2331469e+02   4.8814857e+02
   6.3269128e+02   5.6457535e+02   5.2822747e+02   4.9211872e+02   4.1097562e+02
   5.9725830e+02   5.6311165e+02   5.2788234e+02   4.9319463e+02   4.3259120e+02
   6.3628772e+02   5.9201736e+02   5.4376469e+02   5.2277217e+02   4.8790470e+02
   6.6371435e+02   5.6543551e+02   5.2893085e+02   4.9615224e+02   4.4772954e+02
   6.9137479e+02   5.8795395e+02   5.4261770e+02   5.2156498e+02   4.8733563e+02
   6.6926756e+02   5.6532999e+02   5.2882845e+02   4.9559931e+02   4.4522808e+02
   6.3495559e+02   5.6478792e+02   5.2840904e+02   4.9333675e+02   4.3207414e+02
   5.5794337e+02   5.4393223e+02   5.2267927e+02   5.0366534e+02   4.7410340e+02
   6.0601681e+02   5.6379502e+02   5.2797970e+02   4.9209461e+02   4.1605304e+02
   6.5355386e+02   5.7094805e+02   5.3391152e+02   5.1016512e+02   4.7862939e+02
   6.0879949e+02   6.0825396e+02   5.4624042e+02   5.2520401e+02   4.8895907e+02
   6.1158072e+02   5.6404909e+02   5.2805435e+02   4.9204707e+02   4.1046955e+02
   5.6016444e+02   5.4462051e+02   5.1955469e+02   4.8830735e+02   4.1752811e+02
   6.5681008e+02   5.6474457e+02   5.2829786e+02   4.9229725e+02   4.1894401e+02
   5.7426281e+02   5.5541047e+02   5.2514783e+02   4.9179184e+02   4.2985029e+02
   6.3028900e+02   5.7141555e+02   5.3442952e+02   5.1112424e+02   4.7969831e+02
   5.4646163e+02   5.2555184e+02   4.9090794e+02   4.3584085e+02   3.9676567e+02
   6.6383419e+02   5.6472934e+02   5.2827600e+02   4.9210395e+02   4.0528632e+02
   6.3917288e+02   6.2802758e+02   5.4614950e+02   5.2511534e+02   4.8892232e+02
   5.8747082e+02   5.6131245e+02   5.2760169e+02   4.9531774e+02   4.4609845e+02
   5.6068625e+02   5.4518381e+02   5.1998258e+02   4.8911382e+02   4.2716949e+02
   6.8365703e+02   6.3373275e+02   5.4612341e+02   5.2508913e+02   4.8891136e+02
   5.4628946e+02   5.2526761e+02   4.8923129e+02   4.1982712e+02   3.9636049e+02
   5.6809383e+02   5.5153560e+02   5.2349324e+02   4.9132048e+02   4.3227052e+02
   5.5481854e+02   5.3854757e+02   5.1500533e+02   4.8537591e+02   3.9847478e+02
   6.0213888e+02   5.6349475e+02   5.2787182e+02   4.9192773e+02   3.9482087e+02
   6.6837324e+02   5.7867337e+02   5.3895369e+02   5.1740369e+02   4.8500627e+02
   5.8583118e+02   5.7169908e+02   5.3889812e+02   5.1813921e+02   4.8558956e+02
   7.1534219e+02   6.2607578e+02   5.4601208e+02   5.2498087e+02   4.8886629e+02
   5.4632340e+02   5.2532796e+02   4.8969709e+02   4.5924328e+02   4.5720780e+02
   5.9618197e+02   5.6317010e+02   5.2806216e+02   4.9460232e+02   4.4123183e+02
   7.0772111e+02   6.2843913e+02   5.4605492e+02   5.2502254e+02   4.8888366e+02
   6.3207994e+02   5.6494199e+02   5.2857214e+02   4.9443306e+02   4.3900901e+02
   6.4836598e+02   6.3357512e+02   5.4617475e+02   5.2513941e+02   4.8893227e+02
   5.9717440e+02   5.8281640e+02   5.4252573e+02   5.2165756e+02   4.8740168e+02
   6.0142485e+02   5.6393737e+02   5.2835978e+02   4.9517975e+02   4.4386985e+02
   5.4644855e+02   5.2553008e+02   4.9078663e+02   4.3510906e+02   3.9429271e+02
   7.3582628e+02   6.1479131e+02   5.4574010e+02   5.2471638e+02   4.8875538e+02
   5.8518472e+02   5.6080428e+02   5.2764705e+02   4.9663679e+02   4.5165952e+02
   7.1311158e+02   5.6473959e+02   5.2827786e+02   4.9208667e+02   3.9479598e+02
   5.4628522e+02   5.2526113e+02   4.8919936e+02   4.3960399e+02   4.3839425e+02
   5.9938566e+02   5.6351682e+02   5.2809478e+02   4.9401601e+02   4.3759941e+02
   6.1874376e+02   5.6754814e+02   5.3128989e+02   5.0488620e+02   4.7133449e+02
   5.9356673e+02   5.6330124e+02   5.2858815e+02   4.9791398e+02   4.5523177e+02
   6.8900955e+02   5.6502796e+02   5.2854288e+02   4.9390719e+02   4.3585306e+02
   5.4631208e+02   5.2530827e+02   4.8955533e+02   4.5811326e+02   4.5637579e+02
   5.7660520e+02   5.5670483e+02   5.2571356e+02   4.9250792e+02   4.3399913e+02
   6.7064361e+02   5.6813964e+02   5.3148672e+02   5.0508802e+02   4.7160540e+02
   5.6836945e+02   5.5181639e+02   5.2373874e+02   4.9227301e+02   4.3784095e+02
   6.5540156e+02   6.2408714e+02   5.4601253e+02   5.2498178e+02   4.8886671e+02
   6.2621550e+02   5.6446324e+02   5.2818519e+02   4.9204632e+02   3.8541582e+02
   6.1112943e+02   6.0955403e+02   5.4620030e+02   5.2516631e+02   4.8894358e+02
   6.5594358e+02   5.6484910e+02   5.2839325e+02   4.9297157e+02   4.2848838e+02
   6.6135329e+02   6.0249254e+02   5.4516493e+02   5.2415693e+02   4.8851720e+02
   6.1921358e+02   6.1069234e+02   5.4597759e+02   5.2495366e+02   4.8885544e+02
   6.5200489e+02   5.6470718e+02   5.2827168e+02   4.9213728e+02   4.1115315e+02
   6.4386498e+02   5.7815302e+02   5.3874712e+02   5.1716558e+02   4.8485275e+02
   5.4689468e+02   5.2635555e+02   4.9546649e+02   4.7251501e+02   4.5990517e+02
   5.4652156e+02   5.2565204e+02   4.9145326e+02   4.3910687e+02   4.1112261e+02
   5.5045727e+02   5.3230720e+02   5.0824742e+02   4.7918329e+02   3.9354974e+02
   5.4626758e+02   5.2523197e+02   4.8900804e+02   4.3447399e+02   4.3423512e+02
   6.4091436e+02   6.4066444e+02   5.4626268e+02   5.2522471e+02   4.8896752e+02
   6.8060186e+02   6.6413587e+02   5.4625612e+02   5.2521831e+02   4.8896493e+02
   5.5417454e+02   5.3799023e+02   5.1515975e+02   4.9016693e+02   4.4907817e+02
   6.3862549e+02   6.0421366e+02   5.4538425e+02   5.2437553e+02   4.8861128e+02
   5.5981293e+02   5.4521002e+02   5.2176545e+02   4.9878913e+02   4.6536322e+02
   5.6558054e+02   5.4959236e+02   5.2250318e+02   4.9058216e+02   4.2948177e+02
   6.6587485e+02   6.1252482e+02   5.4567449e+02   5.2465312e+02   4.8872877e+02
   5.8705360e+02   5.6092657e+02   5.2725371e+02   4.9354948e+02   4.3674472e+02
   6.3657713e+02   5.6487497e+02   5.2848449e+02   4.9381055e+02   4.3535017e+02
   5.4642607e+02   5.2549291e+02   4.9057935e+02   4.3441684e+02   4.1397805e+02
   6.3694852e+02   5.6460271e+02   5.2823246e+02   4.9207542e+02   3.9965495e+02
   6.5441827e+02   6.0869448e+02   5.4553962e+02   5.2452264e+02   4.8867357e+02
   6.8487028e+02   6.1823323e+02   5.4585812e+02   5.2483141e+02   4.8880377e+02
   6.5289046e+02   5.6534318e+02   5.2885882e+02   4.9581066e+02   4.4625826e+02
   6.0717072e+02   5.6384856e+02   5.2798967e+02   4.9202329e+02   4.1065845e+02
   6.2210476e+02   5.6514229e+02   5.2887318e+02   4.9638151e+02   4.4880581e+02
   7.3080871e+02   5.6504998e+02   5.2855829e+02   4.9398820e+02   4.3634907e+02
   6.7064982e+02   5.6474138e+02   5.2828438e+02   4.9215532e+02   4.1270550e+02
   6.3169743e+02   5.6455370e+02   5.2821564e+02   4.9206330e+02   3.9624114e+02
   5.9788896e+02   5.7433458e+02   5.3798241e+02   5.1656518e+02   4.8450476e+02
   5.9476286e+02   5.7231766e+02   5.3703572e+02   5.1547860e+02   4.8374722e+02
   6.0298077e+02   5.6356909e+02   5.2789526e+02   4.9193439e+02   3.8935881e+02
   5.4988573e+02   5.3139510e+02   5.0690735e+02   4.7761637e+02   4.0252383e+02
   5.9594646e+02   5.6289588e+02   5.2780484e+02   4.9307850e+02   4.3183365e+02
   5.9281667e+02   5.6214174e+02   5.2745098e+02   4.9187403e+02   4.1560234e+02
   6.7383317e+02   5.6727355e+02   5.3068563e+02   5.0290104e+02   4.6762869e+02
   6.0874499e+02   5.6405658e+02   5.2813938e+02   4.9291618e+02   4.2888639e+02
   6.8320421e+02   5.6492948e+02   5.2845275e+02   4.9332251e+02   4.3178981e+02
   5.4715564e+02   5.2676201e+02   4.9650507e+02   4.6416596e+02   4.3820004e+02
   6.4318153e+02   5.8194377e+02   5.4055447e+02   5.1931313e+02   4.8616263e+02
   5.9596643e+02   5.6278811e+02   5.2769205e+02   4.9230321e+02   4.2391630e+02
   6.2723828e+02   5.6688086e+02   5.3050674e+02   5.0257852e+02   4.6703657e+02
   5.4635471e+02   5.2538400e+02   4.9012157e+02   4.6380042e+02   4.6124574e+02
   6.0258318e+02   5.7128009e+02   5.3523083e+02   5.1272814e+02   4.8137741e+02
   6.7748276e+02   5.6595156e+02   5.2941842e+02   4.9843057e+02   4.5613657e+02
   5.4631839e+02   5.2531503e+02   4.8952579e+02   4.2492768e+02   4.0709398e+02
   6.4414799e+02   6.3214044e+02   5.4617522e+02   5.2513999e+02   4.8893251e+02
   6.1288495e+02   5.6419006e+02   5.2815373e+02   4.9264017e+02   4.2598969e+02
   5.9611869e+02   5.7494602e+02   5.3863923e+02   5.1741353e+02   4.8507380e+02
   5.6399636e+02   5.4818657e+02   5.2163795e+02   4.8918000e+02   3.9302038e+02
   6.9657341e+02   6.2633793e+02   5.4601887e+02   5.2498753e+02   4.8886905e+02
   6.1782571e+02   6.1773004e+02   5.4626125e+02   5.2522338e+02   4.8896700e+02
   6.0313481e+02   5.7601856e+02   5.3850931e+02   5.1709864e+02   4.8484403e+02
   5.4737284e+02   5.2729484e+02   4.9958992e+02   4.8216931e+02   4.6670626e+02
   6.5157448e+02   5.6869228e+02   5.3201010e+02   5.0636545e+02   4.7360368e+02
   6.6511273e+02   6.3976539e+02   5.4617598e+02   5.2514030e+02   4.8893263e+02
   6.7745233e+02   5.6645787e+02   5.2990605e+02   5.0034996e+02   4.6185357e+02
   7.0588030e+02   5.6503434e+02   5.2854777e+02   4.9393479e+02   4.3602441e+02
   5.6848545e+02   5.5169583e+02   5.2341281e+02   4.9001429e+02   3.9748397e+02
   6.7634493e+02   5.6473310e+02   5.2827538e+02   4.9208262e+02   3.8761389e+02
   5.4853714e+02   5.2916394e+02   5.0297975e+02   4.7353377e+02   4.2874688e+02
   5.4629871e+02   5.2528300e+02   4.8933152e+02   4.2915305e+02   4.2584939e+02
   6.9066843e+02   5.6493408e+02   5.2845639e+02   4.9334470e+02   4.3198367e+02
   7.3098265e+02   7.0557266e+02   5.4625791e+02   5.2522005e+02   4.8896563e+02
   5.5562439e+02   5.3956633e+02   5.1587135e+02   4.8602241e+02   4.1058951e+02
   5.8206975e+02   5.8202749e+02   5.4624630e+02   5.2521171e+02   4.8896241e+02
   6.5489949e+02   5.6472021e+02   5.2827711e+02   4.9215093e+02   4.1254654e+02
   6.4334933e+02   6.0872127e+02   5.4559206e+02   5.2457563e+02   4.8869622e+02
   5.4663366e+02   5.2584212e+02   4.9244525e+02   4.4631046e+02   4.2415467e+02
   5.4674867e+02   5.2613710e+02   4.9535408e+02   4.8059989e+02   4.7197975e+02
   6.5132351e+02   5.9784863e+02   5.4469561e+02   5.2369758e+02   4.8831773e+02
   7.3209107e+02   6.0192819e+02   5.4509662e+02   5.2408888e+02   4.8848779e+02
   5.8151228e+02   5.5932114e+02   5.2705406e+02   4.9581242e+02   4.4921361e+02
   6.0640797e+02   5.8043732e+02   5.4065676e+02   5.1956432e+02   4.8632033e+02
   5.9143321e+02   5.6276226e+02   5.2838409e+02   4.9761207e+02   4.5435164e+02
   6.0989382e+02   5.6664979e+02   5.3070063e+02   5.0355614e+02   4.6901664e+02
   5.9382002e+02   5.6233553e+02   5.2750310e+02   4.9179277e+02   4.0151785e+02
   6.7746076e+02   5.7010087e+02   5.3319210e+02   5.0881983e+02   4.7701379e+02
   6.3907554e+02   5.6640652e+02   5.2993848e+02   5.0058456e+02   4.6246627e+02
   5.4626727e+02   5.2523140e+02   4.8900313e+02   4.0851321e+02   3.9679690e+02
   6.3998820e+02   5.8941416e+02   5.4310718e+02   5.2209176e+02   4.8758896e+02
   5.8852725e+02   5.6108970e+02   5.2709834e+02   4.9164595e+02   4.0803567e+02
   5.5736384e+02   5.4188141e+02   5.1816079e+02   4.9102928e+02   4.4543154e+02
   5.7433142e+02   5.5557966e+02   5.2536477e+02   4.9303042e+02   4.3821967e+02
   6.1551693e+02   5.8196547e+02   5.4096924e+02   5.1985266e+02   4.8646944e+02
   6.8827149e+02   5.6564594e+02   5.2912433e+02   4.9710113e+02   4.5142435e+02
   6.3326851e+02   5.7054251e+02   5.3369328e+02   5.0983221e+02   4.7825753e+02
   6.5332264e+02   6.5216675e+02   5.4625933e+02   5.2522145e+02   4.8896616e+02
   5.4629742e+02   5.2528063e+02   4.8931264e+02   4.2141049e+02   3.8312637e+02
   5.4630323e+02   5.2529024e+02   4.8937386e+02   4.2480533e+02   4.1715054e+02
   6.2272547e+02   5.6444180e+02   5.2819897e+02   4.9227671e+02   4.1945588e+02
   5.4659512e+02   5.2578261e+02   4.9222317e+02   4.5178530e+02   4.3761202e+02
   5.4661273e+02   5.2594082e+02   4.9684431e+02   4.9043514e+02   4.8192405e+02
   5.5131021e+02   5.3362287e+02   5.0997948e+02   4.8104395e+02   3.9359282e+02
   5.8494534e+02   5.7187645e+02   5.3935540e+02   5.1868786e+02   4.8591422e+02
   6.4754875e+02   5.6595508e+02   5.2946608e+02   4.9871187e+02   4.5712970e+02
   5.8594652e+02   5.8544680e+02   5.4609314e+02   5.2508302e+02   4.8891058e+02
   5.9011619e+02   5.6150706e+02   5.2723892e+02   4.9173262e+02   4.1186595e+02
   7.5663956e+02   6.1987523e+02   5.4588632e+02   5.2485850e+02   4.8881512e+02
   6.6378448e+02   6.0201676e+02   5.4512119e+02   5.2411403e+02   4.8849869e+02
   5.6380698e+02   5.4878590e+02   5.2321684e+02   4.9723790e+02   4.5981224e+02
   5.4661081e+02   5.2580179e+02   4.9222290e+02   4.4291180e+02   3.9962084e+02
   6.1309274e+02   5.9514522e+02   5.4482695e+02   5.2386146e+02   4.8839232e+02
   6.3665195e+02   5.6662684e+02   5.3017031e+02   5.0140623e+02   4.6446423e+02
   7.0990775e+02   6.4193230e+02   5.4617687e+02   5.2514109e+02   4.8893294e+02
   6.2407272e+02   5.8762396e+02   5.4279140e+02   5.2178405e+02   4.8744522e+02
   6.5547090e+02   5.6490499e+02   5.2844479e+02   4.9332141e+02   4.3180769e+02
   5.4991033e+02   5.3163276e+02   5.0794199e+02   4.8470723e+02   4.5052404e+02
   5.4627251e+02   5.2523996e+02   4.8905765e+02   4.1685548e+02   4.1247164e+02
   7.2623055e+02   5.6499791e+02   5.2851101e+02   4.9368887e+02   4.3445830e+02
   6.2524771e+02   5.7346122e+02   5.3603415e+02   5.1361742e+02   4.8213829e+02
   6.3332399e+02   5.6458051e+02   5.2822746e+02   4.9209981e+02   4.0857353e+02
   5.4628671e+02   5.2526325e+02   4.8920616e+02   4.2583015e+02   4.2288513e+02
   5.4641278e+02   5.2547072e+02   4.9045062e+02   4.3315526e+02   4.0538884e+02
   6.6822940e+02   6.3816324e+02   5.4615895e+02   5.2512373e+02   4.8892572e+02
   6.0830814e+02   5.6390907e+02   5.2801166e+02   4.9205816e+02   4.1347479e+02
   5.4870354e+02   5.2944294e+02   5.0352999e+02   4.7395372e+02   4.2623861e+02
   6.0419230e+02   6.0392179e+02   5.4624613e+02   5.2520955e+02   4.8896137e+02
   5.5048043e+02   5.3237945e+02   5.0845290e+02   4.8050696e+02   4.2831925e+02
   7.0208287e+02   5.6640875e+02   5.2985654e+02   5.0016516e+02   4.6138250e+02
   6.8112032e+02   6.4032453e+02   5.4617278e+02   5.2513714e+02   4.8893132e+02
   6.3350884e+02   5.7860273e+02   5.3905172e+02   5.1755708e+02   4.8511033e+02
   7.5405958e+02   6.0708501e+02   5.4543078e+02   5.2441501e+02   4.8862766e+02
   5.4661594e+02   5.2581041e+02   4.9226557e+02   4.4308902e+02   3.9520594e+02
   5.4626531e+02   5.2522941e+02   5.0319384e+02   5.0318405e+02   4.8895824e+02
   6.1323725e+02   6.1320884e+02   5.4626282e+02   5.2522488e+02   4.8896762e+02
   5.4933468e+02   5.3048942e+02   5.0542141e+02   4.7566935e+02   3.9650740e+02
   5.5855970e+02   5.4297998e+02   5.1850692e+02   4.8813216e+02   4.2493135e+02
   5.6688575e+02   5.5074574e+02   5.2326109e+02   4.9226701e+02   4.3899537e+02
   6.0241587e+02   5.6371996e+02   5.2807483e+02   4.9328400e+02   4.3271434e+02
   5.4626639e+02   5.2523022e+02   4.8900100e+02   4.6054205e+02   4.6046191e+02
   6.7458545e+02   6.6215673e+02   5.4625769e+02   5.2521984e+02   4.8896553e+02
   5.5705445e+02   5.4139474e+02   5.1753888e+02   4.8891811e+02   4.3595604e+02
   6.2810562e+02   6.2040047e+02   5.4612317e+02   5.2509086e+02   4.8891221e+02
   5.9966475e+02   5.6399804e+02   5.2856565e+02   4.9654966e+02   4.4997011e+02
   6.6085353e+02   6.4813412e+02   5.4622135e+02   5.2518447e+02   4.8895088e+02
   5.4654630e+02   5.2570006e+02   4.9179911e+02   4.5116012e+02   4.3887435e+02
   6.7204132e+02   5.6872369e+02   5.3200997e+02   5.0634387e+02   4.7356683e+02
   5.4629871e+02   5.2528458e+02   4.8937347e+02   4.5255504e+02   4.5124293e+02
   5.8276157e+02   5.7581966e+02   5.4286429e+02   5.2227890e+02   4.8772385e+02
   6.2483468e+02   5.6488964e+02   5.2859563e+02   4.9478305e+02   4.4112729e+02
   5.4645392e+02   5.2554478e+02   4.9096117e+02   4.5077314e+02   4.4271498e+02
   6.1902187e+02   5.7117323e+02   5.3443563e+02   5.1122178e+02   4.7981882e+02
   5.4628523e+02   5.2526152e+02   4.8920932e+02   4.4747980e+02   4.4653399e+02
   5.4627025e+02   5.2523625e+02   4.8903392e+02   4.1177278e+02   3.9304717e+02
   5.8052332e+02   5.5849800e+02   5.2636210e+02   4.9269567e+02   4.3343044e+02
   6.2959614e+02   6.0091922e+02   5.4519555e+02   5.2419695e+02   4.8853524e+02
   6.8389848e+02   5.6473878e+02   5.2827935e+02   4.9210705e+02   4.0580788e+02
   5.5650763e+02   5.4063032e+02   5.1671441e+02   4.8650574e+02   3.8338519e+02
   5.4698169e+02   5.2646594e+02   4.9545928e+02   4.6422903e+02   4.4397768e+02
   6.2517983e+02   5.6444854e+02   5.2818049e+02   4.9204621e+02   3.8888296e+02
   6.3400812e+02   6.3296247e+02   5.4625300e+02   5.2521538e+02   4.8896372e+02
   6.9567842e+02   5.6509047e+02   5.2860055e+02   4.9426686e+02   4.3796156e+02
   5.4775965e+02   5.2790225e+02   5.0051616e+02   4.7656862e+02   4.5256447e+02
   6.3083736e+02   5.8480216e+02   5.4176554e+02   5.2067663e+02   4.8689606e+02
   6.4900256e+02   5.6472605e+02   5.2829866e+02   4.9237372e+02   4.2092553e+02
   5.8352390e+02   5.8181713e+02   5.4557897e+02   5.2465958e+02   4.8873946e+02
   5.9859665e+02   5.6323819e+02   5.2788222e+02   4.9283085e+02   4.2902530e+02
   6.2321481e+02   5.8033497e+02   5.4004521e+02   5.1876901e+02   4.8585642e+02
   5.4626385e+02   5.2522585e+02   4.8896814e+02   3.9413881e+02   3.9379562e+02
   5.4963526e+02   5.4136719e+02   5.3635556e+02   5.2269128e+02   4.8832641e+02
   7.1253177e+02   5.6475377e+02   5.2829067e+02   4.9218109e+02   4.1438010e+02
   5.4628422e+02   5.2525912e+02   4.8917882e+02   4.2111421e+02   4.1496976e+02
   6.2283861e+02   5.8082860e+02   5.4027944e+02   5.1904048e+02   4.8601358e+02
   6.3252698e+02   5.9163696e+02   5.4370831e+02   5.2271772e+02   4.8788018e+02
   6.3088546e+02   5.7445908e+02   5.3663629e+02   5.1443612e+02   4.8283539e+02
   6.8809538e+02   5.8205595e+02   5.4052584e+02   5.1926508e+02   4.8613350e+02
   5.9702338e+02   5.6288845e+02   5.2768045e+02   4.9186817e+02   4.0480882e+02
   6.5805880e+02   5.6471805e+02   5.2827324e+02   4.9211454e+02   4.0807118e+02
   6.1090452e+02   5.7518716e+02   5.3759057e+02   5.1584993e+02   4.8396128e+02
   7.5998953e+02   6.2271259e+02   5.4595414e+02   5.2492442e+02   4.8884271e+02
   6.3736281e+02   5.6558998e+02   5.2915975e+02   4.9745643e+02   4.5275394e+02
   6.1521249e+02   5.8034748e+02   5.4026029e+02   5.1905666e+02   4.8602805e+02
   7.1990397e+02   5.6497106e+02   5.2848735e+02   4.9353847e+02   4.3346556e+02
   5.4626395e+02   5.2522600e+02   4.8896905e+02   3.9969250e+02   3.9943691e+02
   6.1606010e+02   5.6451593e+02   5.2838579e+02   4.9393063e+02   4.3639364e+02
   6.2590480e+02   6.2510544e+02   5.4625367e+02   5.2521610e+02   4.8896402e+02
   7.0300837e+02   5.6541360e+02   5.2890269e+02   4.9598597e+02   4.4702363e+02
   5.4627152e+02   5.2523836e+02   4.8904755e+02   4.1686079e+02   4.1330541e+02
   6.3689468e+02   5.6550674e+02   5.2908233e+02   4.9709841e+02   4.5147059e+02
   6.6857049e+02   6.4444326e+02   5.4620022e+02   5.2516388e+02   4.8894240e+02
   5.7469712e+02   5.7153917e+02   5.4414339e+02   5.2359677e+02   4.8831602e+02
   5.4637950e+02   5.2541946e+02   4.9022052e+02   4.4944640e+02   4.4445614e+02
   7.1364187e+02   6.5685904e+02   5.4623902e+02   5.2520164e+02   4.8895799e+02
   5.4661184e+02   5.2580579e+02   4.9227212e+02   4.4639061e+02   4.2641772e+02
   5.8260428e+02   5.6069175e+02   5.2845465e+02   5.0083473e+02   4.6441476e+02
   7.3028868e+02   5.6474463e+02   5.2827962e+02   4.9208789e+02   3.9590117e+02
   6.8902052e+02   6.6373614e+02   5.4625477e+02   5.2521698e+02   4.8896431e+02
   7.1772637e+02   5.6474342e+02   5.2828053e+02   4.9210315e+02   4.0443992e+02
   6.1906254e+02   6.0618398e+02   5.4577916e+02   5.2476493e+02   4.8877667e+02
   6.4654258e+02   5.6477866e+02   5.2835446e+02   4.9279953e+02   4.2693826e+02
   5.7092093e+02   5.5364370e+02   5.2468963e+02   4.9360956e+02   4.4321525e+02
   6.4002457e+02   5.6465450e+02   5.2826186e+02   4.9221984e+02   4.1669613e+02
   6.5755860e+02   5.7231015e+02   5.3496470e+02   5.1192303e+02   4.8051373e+02
   5.4626542e+02   5.2522846e+02   4.8898552e+02   4.4291630e+02   4.4283283e+02
   5.4626631e+02   5.2522997e+02   4.8899655e+02   4.5050895e+02   4.5041106e+02
   6.1755127e+02   6.1700102e+02   5.4624775e+02   5.2521059e+02   4.8896171e+02
   5.6163269e+02   5.4855182e+02   5.2645581e+02   5.0709674e+02   4.7742345e+02
   5.4807933e+02   5.2842213e+02   5.0156353e+02   4.7483350e+02   4.4340977e+02
   7.1053474e+02   6.0429000e+02   5.4528187e+02   5.2427027e+02   4.8856581e+02
   6.9724120e+02   6.2365881e+02   5.4598258e+02   5.2495228e+02   4.8885436e+02
   6.5623576e+02   5.6497847e+02   5.2851201e+02   4.9375983e+02   4.3493729e+02
   6.4739183e+02   5.6521642e+02   5.2875946e+02   4.9532038e+02   4.4384397e+02
   5.8950678e+02   5.6146717e+02   5.2731486e+02   4.9259477e+02   4.2890873e+02
   6.2304945e+02   6.2031716e+02   5.4619959e+02   5.2516448e+02   4.8894273e+02
   6.3300820e+02   5.6457583e+02   5.2822549e+02   4.9209456e+02   4.0779927e+02
   6.1988805e+02   5.6526070e+02   5.2903006e+02   4.9723465e+02   4.5207374e+02
   6.8010633e+02   6.7182017e+02   5.4626006e+02   5.2522214e+02   4.8896649e+02
   5.5075637e+02   5.3279583e+02   5.0897562e+02   4.8061163e+02   4.2430238e+02
   6.1039299e+02   6.0970774e+02   5.4623606e+02   5.2519986e+02   4.8895735e+02
   5.7921677e+02   5.5902786e+02   5.2770611e+02   4.9974871e+02   4.6221190e+02
   6.0339275e+02   5.6435207e+02   5.2865087e+02   4.9644078e+02   4.4938748e+02
   5.7719864e+02   5.5800860e+02   5.2732001e+02   4.9945120e+02   4.6177106e+02
   6.9699977e+02   6.9523891e+02   5.4626376e+02   5.2522576e+02   4.8896799e+02
   7.0956010e+02   5.6815509e+02   5.3149431e+02   5.0510145e+02   4.7162619e+02
   5.4841439e+02   5.2897781e+02   5.0269338e+02   4.7459622e+02   4.3634220e+02
   5.7213303e+02   5.5414880e+02   5.2459213e+02   4.9127043e+02   4.2716513e+02
   5.9237144e+02   5.9012628e+02   5.4573690e+02   5.2476213e+02   4.8877858e+02
   6.3848662e+02   5.6480991e+02   5.2841288e+02   4.9330508e+02   4.3176721e+02
   6.4130977e+02   5.6469668e+02   5.2829606e+02   4.9245037e+02   4.2251215e+02
   7.5690408e+02   6.2849841e+02   5.4604663e+02   5.2501433e+02   4.8888022e+02
   5.7110683e+02   5.5344285e+02   5.2420250e+02   4.9036760e+02   3.8967025e+02
   6.0291606e+02   5.6435060e+02   5.2867799e+02   4.9663026e+02   4.5013996e+02
   5.9064226e+02   5.7502522e+02   5.3981292e+02   5.1894078e+02   4.8601832e+02
   6.3546026e+02   5.6459682e+02   5.2823210e+02   4.9209304e+02   4.0691997e+02
   6.0893752e+02   5.6486134e+02   5.2892647e+02   4.9731246e+02   4.5250907e+02
   5.4678973e+02   5.2611150e+02   4.9375395e+02   4.5320730e+02   4.3012437e+02
   7.0500281e+02   7.0050078e+02   5.4626319e+02   5.2522521e+02   4.8896776e+02
   6.0158493e+02   5.6354051e+02   5.2795191e+02   4.9261483e+02   4.2661518e+02
   6.4912230e+02   6.3291199e+02   5.4616256e+02   5.2512757e+02   4.8892735e+02
   6.2806717e+02   5.6450983e+02   5.2820693e+02   4.9212372e+02   4.1254656e+02
   5.4752894e+02   5.2742145e+02   4.9869474e+02   4.6829292e+02   4.3732557e+02
   6.2556948e+02   5.6506657e+02   5.2875802e+02   4.9567928e+02   4.4577699e+02
   5.7214816e+02   5.5435743e+02   5.2492255e+02   4.9324112e+02   4.4058587e+02
   5.4759948e+02   5.2751372e+02   4.9878163e+02   4.6466051e+02   4.1767720e+02
   6.7495082e+02   5.7350243e+02   5.3581470e+02   5.1320879e+02   4.8175272e+02
   6.3570508e+02   5.9604328e+02   5.4452997e+02   5.2354081e+02   4.8824945e+02
   6.6189377e+02   6.5000369e+02   5.4623092e+02   5.2519377e+02   4.8895472e+02
   5.4626585e+02   5.2522912e+02   4.8898889e+02   4.1316702e+02   4.1112157e+02
   6.8596403e+02   6.2524326e+02   5.4600502e+02   5.2497408e+02   4.8886349e+02
   6.3000340e+02   5.9067964e+02   5.4351338e+02   5.2252163e+02   4.8779047e+02
   5.6387442e+02   5.4856959e+02   5.2262545e+02   4.9478648e+02   4.5215756e+02
   5.4628122e+02   5.2525543e+02   4.8918110e+02   4.5678668e+02   4.5612749e+02
   6.0747565e+02   6.0155548e+02   5.4587077e+02   5.2486037e+02   4.8881720e+02
   5.9255753e+02   5.7625209e+02   5.4012343e+02   5.1921826e+02   4.8616388e+02
   5.7569612e+02   5.5608265e+02   5.2530830e+02   4.9095098e+02   4.1439887e+02
   6.9625668e+02   5.6474210e+02   5.2828164e+02   4.9212091e+02   4.0858523e+02
   7.2139124e+02   5.8181545e+02   5.4041885e+02   5.1914141e+02   4.8606322e+02
   6.5330508e+02   5.6588417e+02   5.2937464e+02   4.9828203e+02   4.5562170e+02
   6.1105905e+02   5.7146974e+02   5.3493227e+02   5.1211882e+02   4.8075716e+02
   5.4645033e+02   5.2553882e+02   4.9092861e+02   4.5088072e+02   4.4302491e+02
   6.1796059e+02   6.0417524e+02   5.4568838e+02   5.2467931e+02   4.8874081e+02
   6.1923085e+02   5.6632291e+02   5.3009420e+02   5.0142502e+02   4.6457366e+02
   5.8395813e+02   5.5990092e+02   5.2691613e+02   4.9345326e+02   4.3697923e+02
   5.4631602e+02   5.2531244e+02   4.8953457e+02   4.4394415e+02   4.4119171e+02
   6.3107061e+02   5.6455365e+02   5.2822031e+02   4.9211654e+02   4.1105139e+02
   6.7062882e+02   5.6477303e+02   5.2831295e+02   4.9236319e+02   4.2054944e+02
   5.4676899e+02   5.2606997e+02   4.9350121e+02   4.4848909e+02   3.9007692e+02
   7.7474541e+02   6.9343695e+02   5.4625228e+02   5.2521455e+02   4.8896335e+02
   5.5395000e+02   5.3755535e+02   5.1445421e+02   4.8766789e+02   4.3970737e+02
   6.2538810e+02   5.6445296e+02   5.2818287e+02   4.9205731e+02   3.9995144e+02
   5.9595209e+02   5.6273374e+02   5.2763846e+02   4.9192541e+02   4.1442243e+02
   6.3070951e+02   6.2981124e+02   5.4625370e+02   5.2521609e+02   4.8896399e+02
   5.9307190e+02   5.8858140e+02   5.4518193e+02   5.2426096e+02   4.8856939e+02
   5.4675290e+02   5.2605416e+02   4.9355758e+02   4.5604676e+02   4.3745321e+02
   5.4639337e+02   5.2543853e+02   4.9026384e+02   4.3153299e+02   3.8167292e+02
   6.4064270e+02   5.6581600e+02   5.2935668e+02   4.9829386e+02   4.5569022e+02
   7.4633240e+02   7.3855698e+02   5.4626272e+02   5.2522475e+02   4.8896757e+02
   5.4770752e+02   5.2770006e+02   4.9930738e+02   4.6548652e+02   4.0705836e+02
   6.2318209e+02   6.0836611e+02   5.4578864e+02   5.2477155e+02   4.8877925e+02
   5.5589992e+02   5.4064383e+02   5.1839837e+02   4.9665582e+02   4.6368143e+02
   5.4630966e+02   5.2530199e+02   4.8947032e+02   4.4517402e+02   4.4282005e+02
   6.0097402e+02   5.6798795e+02   5.3251915e+02   5.0815540e+02   4.7628905e+02
   6.8104887e+02   6.0299850e+02   5.4519541e+02   5.2418606e+02   4.8852965e+02
   6.4889639e+02   5.6468382e+02   5.2826087e+02   4.9210019e+02   4.0589098e+02
   6.6556305e+02   5.6992633e+02   5.3305092e+02   5.0854785e+02   4.7666603e+02
   7.1150696e+02   5.9120360e+02   5.4345453e+02   5.2244025e+02   4.8775065e+02
   6.4645069e+02   5.9684474e+02   5.4458351e+02   5.2358859e+02   4.8826999e+02
   6.7670999e+02   6.4081779e+02   5.4617658e+02   5.2514085e+02   4.8893282e+02
   6.7248796e+02   5.6557099e+02   5.2905639e+02   4.9677957e+02   4.5021225e+02
   5.9165284e+02   5.8104390e+02   5.4279641e+02   5.2201555e+02   4.8758004e+02
   5.4626771e+02   5.2523254e+02   4.8901924e+02   4.6202913e+02   4.6191504e+02
   7.1580620e+02   5.7152465e+02   5.3433913e+02   5.1089040e+02   4.7943134e+02
   5.4699421e+02   5.2645912e+02   4.9517987e+02   4.5531276e+02   4.2097854e+02
   5.6248317e+02   5.4691650e+02   5.2104532e+02   4.8985592e+02   4.2911435e+02
   5.4666963e+02   5.2590477e+02   4.9277181e+02   4.4911735e+02   4.2831371e+02
   5.8005054e+02   5.7357238e+02   5.4262932e+02   5.2214395e+02   4.8767385e+02
   6.5695366e+02   5.6471217e+02   5.2826859e+02   4.9208301e+02   3.9431341e+02
   5.5330072e+02   5.3660857e+02   5.1343884e+02   4.8600572e+02   4.3465461e+02
   5.5775827e+02   5.4206682e+02   5.1779364e+02   4.8717685e+02   4.0373145e+02
   5.7101168e+02   5.5363776e+02   5.2460431e+02   4.9301600e+02   4.4002793e+02
   5.4874074e+02   5.2951237e+02   5.0369304e+02   4.7448674e+02   4.2817876e+02
   5.4632270e+02   5.2532222e+02   4.8957179e+02   4.2717617e+02   4.1794457e+02
   6.1077265e+02   5.6519795e+02   5.2920559e+02   4.9844340e+02   4.5645383e+02
   5.7978192e+02   5.5857113e+02   5.2677896e+02   4.9560502e+02   4.4878663e+02
   5.5023594e+02   5.3210675e+02   5.0843740e+02   4.8372867e+02   4.4529689e+02
   5.4649184e+02   5.2560223e+02   4.9118432e+02   4.3746400e+02   4.0233367e+02
   6.0254836e+02   5.6501194e+02   5.2938842e+02   4.9971498e+02   4.6051565e+02
   6.4596740e+02   6.2615669e+02   5.4607968e+02   5.2504745e+02   4.8889410e+02
   7.3397046e+02   5.6474489e+02   5.2827930e+02   4.9208324e+02   3.8618521e+02
   5.7010075e+02   5.5304312e+02   5.2434421e+02   4.9289622e+02   4.3996888e+02
   5.9984157e+02   5.6578716e+02   5.3044199e+02   5.0336717e+02   4.6878226e+02
   6.2867874e+02   5.6451110e+02   5.2820103e+02   4.9205236e+02   3.8497551e+02
   5.6420712e+02   5.5471556e+02   5.3441407e+02   5.1608434e+02   4.8487428e+02
   6.6756910e+02   5.6473203e+02   5.2827645e+02   4.9209906e+02   4.0251512e+02
   7.7867921e+02   6.1994021e+02   5.4588714e+02   5.2485928e+02   4.8881546e+02
   7.1526533e+02   6.3167598e+02   5.4609516e+02   5.2506162e+02   4.8889994e+02
   6.3311514e+02   6.2682681e+02   5.4617462e+02   5.2513989e+02   4.8893251e+02
   5.4873924e+02   5.2949025e+02   5.0357136e+02   4.7327973e+02   4.1759904e+02
   5.8690430e+02   5.6062221e+02   5.2693934e+02   4.9155099e+02   3.9477117e+02
   6.4158719e+02   6.1615012e+02   5.4588179e+02   5.2485646e+02   4.8881443e+02
   5.4820050e+02   5.2856884e+02   5.0159610e+02   4.7060731e+02   4.2373146e+02
   5.4657957e+02   5.2574923e+02   4.9195761e+02   4.4162930e+02   4.0437004e+02
   5.9156977e+02   5.6334296e+02   5.2902452e+02   5.0011184e+02   4.6198268e+02
   5.4640469e+02   5.2547194e+02   4.9072007e+02   4.6498562e+02   4.6114969e+02
   6.1591775e+02   5.6479631e+02   5.2865941e+02   4.9554194e+02   4.4524494e+02
   6.7441255e+02   5.6489862e+02   5.2842672e+02   4.9315587e+02   4.3019501e+02
   5.4649070e+02   5.2562822e+02   4.9178522e+02   4.6890813e+02   4.6348417e+02
   5.8885720e+02   5.7653651e+02   5.4120547e+02   5.2047938e+02   4.8684635e+02
   6.9032664e+02   6.1657169e+02   5.4580970e+02   5.2478434e+02   4.8878400e+02
   5.4628998e+02   5.2527093e+02   4.8930363e+02   4.6097816e+02   4.6016602e+02
   7.3071814e+02   7.3068956e+02   5.4626385e+02   5.2522585e+02   4.8896801e+02
   5.9223986e+02   5.7736917e+02   5.4083723e+02   5.1999732e+02   4.8658508e+02
   5.9997285e+02   5.6574171e+02   5.3038103e+02   5.0318358e+02   4.6843257e+02
   6.6382454e+02   5.6613921e+02   5.2960489e+02   4.9921105e+02   4.5870360e+02
   7.0434438e+02   6.4763957e+02   5.4620461e+02   5.2516810e+02   4.8894412e+02
   6.4058004e+02   5.8233352e+02   5.4073031e+02   5.1951527e+02   4.8627583e+02
   5.9124435e+02   5.6268538e+02   5.2833493e+02   4.9745137e+02   4.5381109e+02
   5.4860706e+02   5.2980484e+02   5.0733247e+02   4.9441891e+02   4.7349443e+02
   5.4715754e+02   5.2674019e+02   4.9623370e+02   4.5791718e+02   4.1081617e+02
   5.9598869e+02   5.6276221e+02   5.2766318e+02   4.9209056e+02   4.2010253e+02
   5.9050145e+02   5.8268816e+02   5.4376381e+02   5.2296944e+02   4.8801409e+02
   6.4582390e+02   6.4413507e+02   5.4625627e+02   5.2521849e+02   4.8896499e+02
   5.5940092e+02   5.4444198e+02   5.2058844e+02   4.9567767e+02   4.5834127e+02
   6.1393606e+02   5.8601892e+02   5.4255407e+02   5.2156821e+02   4.8734510e+02
   6.4205381e+02   5.6484873e+02   5.2843348e+02   4.9338893e+02   4.3245070e+02
   6.2909458e+02   6.0045634e+02   5.4515549e+02   5.2415847e+02   4.8851875e+02
   6.1457775e+02   5.6416091e+02   5.2808612e+02   4.9200990e+02   3.9118364e+02
   6.3990870e+02   5.6464412e+02   5.2825293e+02   4.9215649e+02   4.1377484e+02
   6.1170728e+02   6.0050371e+02   5.4559031e+02   5.2459296e+02   4.8870501e+02
   5.8305664e+02   5.8303331e+02   5.4625468e+02   5.2521838e+02   4.8896506e+02
   6.9247356e+02   6.9094250e+02   5.4626376e+02   5.2522576e+02   4.8896798e+02
   5.9252785e+02   5.8310126e+02   5.4346129e+02   5.2265177e+02   4.8786928e+02
   5.4631294e+02   5.2530651e+02   4.8948058e+02   4.3271705e+02   4.2833927e+02
   6.3580386e+02   5.6529161e+02   5.2888041e+02   4.9610128e+02   4.4758225e+02
   5.5061887e+02   5.3287449e+02   5.1002586e+02   4.8849767e+02   4.5637507e+02
   6.0778355e+02   5.8386006e+02   5.4202458e+02   5.2103981e+02   4.8708948e+02
   5.5470650e+02   5.3853014e+02   5.1525978e+02   4.8773852e+02   4.3719014e+02
   6.3208427e+02   6.0621635e+02   5.4555585e+02   5.2454383e+02   4.8868297e+02
   7.5148270e+02   7.5147872e+02   5.4626384e+02   5.2522584e+02   4.8896803e+02
   5.4661349e+02   5.2581049e+02   4.9232054e+02   4.4871365e+02   4.3143426e+02
   6.1729454e+02   5.7189344e+02   5.3504545e+02   5.1221106e+02   4.8083232e+02
   6.2235790e+02   5.6478145e+02   5.2852244e+02   4.9443184e+02   4.3911299e+02
   5.4628080e+02   5.2525433e+02   4.8916529e+02   4.5118206e+02   4.5051511e+02
   6.5821260e+02   5.6656563e+02   5.3002519e+02   5.0079719e+02   4.6296659e+02
   6.5712237e+02   5.6471190e+02   5.2826830e+02   4.9208056e+02   3.9059200e+02
   6.0555862e+02   5.6375613e+02   5.2796014e+02   4.9201312e+02   4.1083625e+02
   6.2773217e+02   5.8760112e+02   5.4273146e+02   5.2171446e+02   4.8741110e+02
   7.4857500e+02   5.6475172e+02   5.2828400e+02   4.9211184e+02   4.0659911e+02
   7.2726142e+02   6.0929074e+02   5.4553304e+02   5.2451487e+02   4.8867015e+02
   5.8294584e+02   5.6264380e+02   5.3088951e+02   5.0693361e+02   4.7508714e+02
   5.7040031e+02   5.5299221e+02   5.2400664e+02   4.9030488e+02   4.0636341e+02
   6.2486139e+02   5.6471903e+02   5.2843418e+02   4.9379554e+02   4.3537594e+02
   5.4702436e+02   5.2656404e+02   4.9605252e+02   4.6924012e+02   4.5186470e+02
   6.6911704e+02   5.6472975e+02   5.2827412e+02   4.9208059e+02   3.8386778e+02
   6.0918921e+02   5.6393798e+02   5.2801399e+02   4.9198526e+02   3.9720952e+02
   6.2239236e+02   5.9898499e+02   5.4510219e+02   5.2411277e+02   4.8849959e+02
   5.9102710e+02   5.6216136e+02   5.2778503e+02   4.9477972e+02   4.4284462e+02
   6.5060117e+02   5.7101057e+02   5.3397341e+02   5.1028040e+02   4.7876117e+02
   5.4704461e+02   5.2657318e+02   4.9585082e+02   4.6419264e+02   4.4191124e+02
   6.1028145e+02   5.6506711e+02   5.2908962e+02   4.9797067e+02   4.5479070e+02
   6.6091585e+02   6.4223954e+02   5.4619296e+02   5.2515685e+02   4.8893949e+02
   5.9538763e+02   5.6263404e+02   5.2760294e+02   4.9187435e+02   4.1122069e+02
   6.6573106e+02   5.9340807e+02   5.4394171e+02   5.2293996e+02   4.8797979e+02
   5.4661899e+02   5.2581623e+02   4.9230281e+02   4.4418581e+02   4.1793389e+02
   6.2362529e+02   5.6444609e+02   5.2819200e+02   4.9218424e+02   4.1634320e+02
   5.4655972e+02   5.2571908e+02   4.9184719e+02   4.4666756e+02   4.3091802e+02
   5.4626770e+02   5.2523219e+02   4.8900983e+02   4.3866866e+02   4.3845476e+02
   6.8118835e+02   5.8008438e+02   5.3964587e+02   5.1823938e+02   4.8553185e+02
   5.4627211e+02   5.2524015e+02   4.8907745e+02   4.6234950e+02   4.6210767e+02
   6.1881453e+02   5.6677517e+02   5.3054692e+02   5.0284865e+02   4.6760501e+02
   6.3844838e+02   5.6562743e+02   5.2918774e+02   4.9756881e+02   4.5314377e+02
   6.1495803e+02   5.6418541e+02   5.2810011e+02   4.9207950e+02   4.1225719e+02
