# Supplementary material for: Rethinking Colour Constancy
Source: PLoS One. 2015 Sep 10;10(9):e0135029. doi: 10.1371/journal.pone.0135029 (PMC4565710; doi:10.1371/journal.pone.0135029)
Supplement: S1 Dataset — (ZIP) [file pone.0135029.s002.zip › 5-TransitionMetamerReflectanceData/GtoN_20munsells/fiveTr_12.txt]

   4.6034461e+02   4.9389922e+02   5.2748615e+02   5.4176802e+02   6.5947724e+02
   4.9408576e+02   5.2365475e+02   5.7025637e+02   6.0661366e+02   6.1273377e+02
   4.9238350e+02   5.2023303e+02   5.5092180e+02   5.5758434e+02   5.8559045e+02
   4.3043373e+02   4.7273821e+02   5.0714858e+02   5.2738948e+02   5.7446411e+02
   4.5089592e+02   4.9082787e+02   5.2676008e+02   5.4131099e+02   7.0079528e+02
   4.9393381e+02   5.2334617e+02   5.6885616e+02   5.9936673e+02   6.4609728e+02
   4.3782027e+02   4.8782114e+02   5.2615570e+02   5.4091096e+02   6.6117090e+02
   4.9398710e+02   5.2345378e+02   5.6937835e+02   6.0456457e+02   6.5812849e+02
   4.9377256e+02   5.2302345e+02   5.6735321e+02   5.9200349e+02   6.5681187e+02
   3.9585838e+02   4.8537993e+02   5.2567754e+02   5.4056902e+02   6.4364879e+02
   4.3752143e+02   4.4717441e+02   4.9598751e+02   5.2403964e+02   5.7093649e+02
   4.3560687e+02   4.3597497e+02   4.9417862e+02   5.2373280e+02   5.7060664e+02
   4.4057460e+02   4.8835684e+02   5.2626648e+02   5.4098837e+02   6.8143933e+02
   4.8624008e+02   5.1098573e+02   5.3514220e+02   5.4544645e+02   5.9417881e+02
   4.9380501e+02   5.2308612e+02   5.6645147e+02   5.8097808e+02   5.9128303e+02
   4.2401054e+02   4.8592237e+02   5.2576410e+02   5.4062818e+02   6.4416603e+02
   3.9927079e+02   4.6448993e+02   5.0361371e+02   5.2602874e+02   5.7303177e+02
   4.2826534e+02   4.6929801e+02   5.0523053e+02   5.2660323e+02   5.7361790e+02
   4.6842834e+02   4.9766323e+02   5.2872653e+02   5.4256479e+02   6.9937117e+02
   4.6369480e+02   4.6380737e+02   4.9416852e+02   5.2373056e+02   5.7060353e+02
   4.8008224e+02   5.0554387e+02   5.3295993e+02   5.4534114e+02   6.5343521e+02
   3.9477210e+02   4.8480315e+02   5.2416180e+02   5.3916445e+02   6.0226405e+02
   4.9409181e+02   5.2366715e+02   5.7034628e+02   6.2467603e+02   6.4341056e+02
   4.8886639e+02   5.1476257e+02   5.4344269e+02   5.5353696e+02   6.2664460e+02
   4.9309246e+02   5.2169072e+02   5.6027806e+02   5.7205531e+02   5.9766731e+02
   4.8916560e+02   5.1521133e+02   5.4453859e+02   5.5470897e+02   6.5853890e+02
   4.9326932e+02   5.2171197e+02   5.4457206e+02   5.4712734e+02   5.7451001e+02
   4.9373954e+02   5.2295755e+02   5.6686614e+02   5.8885212e+02   6.1951221e+02
   4.9411685e+02   5.2371856e+02   5.7057329e+02   6.1939216e+02   6.2011869e+02
   4.8992603e+02   5.1563847e+02   5.3882942e+02   5.4661888e+02   5.8580848e+02
   4.9330785e+02   5.2211573e+02   5.6343030e+02   5.8071414e+02   6.6977331e+02
   4.8229590e+02   5.0659169e+02   5.2978408e+02   5.4140824e+02   5.9100264e+02
   4.5197270e+02   4.8478516e+02   5.1338433e+02   5.3054040e+02   5.7796252e+02
   4.9411499e+02   5.2371468e+02   5.7055671e+02   6.2899202e+02   6.3147341e+02
   4.9410709e+02   5.2369847e+02   5.7048829e+02   6.4272243e+02   7.0350465e+02
   4.2886912e+02   4.6531083e+02   5.0306607e+02   5.2583070e+02   5.7280236e+02
   4.2881978e+02   4.5948187e+02   5.0067379e+02   5.2510939e+02   5.7205734e+02
   4.9382436e+02   5.2312663e+02   5.6772717e+02   5.9240852e+02   6.2556409e+02
   4.3326707e+02   4.8674418e+02   5.2525966e+02   5.4010818e+02   6.1400334e+02
   4.5976595e+02   4.9368385e+02   5.2745048e+02   5.4175361e+02   6.8771469e+02
   4.4537863e+02   4.8860763e+02   5.2425617e+02   5.3904868e+02   5.9855555e+02
   4.8893979e+02   5.1451497e+02   5.3993138e+02   5.4895951e+02   5.9309817e+02
   4.9394110e+02   5.2335336e+02   5.6470821e+02   5.6914581e+02   5.7654353e+02
   4.9323720e+02   5.2197299e+02   5.6178246e+02   5.7503482e+02   6.0050530e+02
   3.9987293e+02   4.6093786e+02   5.0210990e+02   5.2553801e+02   5.7251705e+02
   4.4836554e+02   4.5760988e+02   4.9677365e+02   5.2417963e+02   5.7107260e+02
   4.0982630e+02   4.7333095e+02   5.0872692e+02   5.2814907e+02   5.7537159e+02
   4.9034553e+02   5.1692318e+02   5.4731235e+02   5.5707560e+02   6.1596116e+02
   4.9269090e+02   5.2095360e+02   5.5902938e+02   5.7233888e+02   6.6775411e+02
   4.0910543e+02   4.8546627e+02   5.2580222e+02   5.4068395e+02   7.3773027e+02
   4.9404923e+02   5.2358015e+02   5.6995497e+02   6.1391668e+02   6.4813776e+02
   4.6941322e+02   4.9819902e+02   5.2892672e+02   5.4268906e+02   6.7074371e+02
   4.9320483e+02   5.2191558e+02   5.6215428e+02   5.7697730e+02   6.1365552e+02
   4.2242305e+02   4.5088264e+02   4.9863788e+02   5.2459858e+02   5.7153411e+02
   4.9411771e+02   5.2372030e+02   5.7058273e+02   7.0522567e+02   7.7813467e+02
   4.4689923e+02   4.4879665e+02   4.9459862e+02   5.2379838e+02   5.7067653e+02
   4.4779749e+02   4.8826613e+02   5.2183890e+02   5.3686747e+02   5.8985349e+02
   4.6440366e+02   4.8410818e+02   5.0729899e+02   5.2717117e+02   5.7389001e+02
   4.9399281e+02   5.2346510e+02   5.6838063e+02   5.8053172e+02   5.8487097e+02
   4.9329876e+02   5.2190188e+02   5.4901048e+02   5.5199719e+02   5.7577402e+02
   4.9409694e+02   5.2361719e+02   5.3179597e+02   5.3189452e+02   5.7064609e+02
   4.9004336e+02   5.1650041e+02   5.4705549e+02   5.5717705e+02   6.7332621e+02
   4.9350237e+02   5.2248912e+02   5.6418036e+02   5.7973130e+02   6.0132508e+02
   4.9081104e+02   5.1769692e+02   5.4961856e+02   5.5984372e+02   6.4771312e+02
   4.4824521e+02   4.9004510e+02   5.2650022e+02   5.4111136e+02   6.4424619e+02
   4.9411757e+02   5.2372000e+02   5.7058149e+02   6.7491954e+02   7.3086559e+02
   4.9227477e+02   5.2019107e+02   5.5630098e+02   5.6800849e+02   6.3202404e+02
   4.6144504e+02   4.9429086e+02   5.2741467e+02   5.4165589e+02   6.3269935e+02
   4.7946472e+02   5.0475660e+02   5.3115775e+02   5.4356913e+02   6.0502799e+02
   4.2479427e+02   4.7181542e+02   5.0711473e+02   5.2738742e+02   5.7448378e+02
   4.9145479e+02   5.1870370e+02   5.5072784e+02   5.6014799e+02   6.0208225e+02
   4.3790543e+02   4.8772322e+02   5.2582160e+02   5.4059462e+02   6.2605780e+02
   4.8394834e+02   4.8481123e+02   4.9487659e+02   5.2379613e+02   5.7065780e+02
   3.9353702e+02   4.8540584e+02   5.2575064e+02   5.4063743e+02   6.5551639e+02
   3.8607236e+02   4.8364403e+02   5.2143050e+02   5.3675323e+02   5.9075180e+02
   4.9376444e+02   5.2300732e+02   5.6728982e+02   5.9185089e+02   6.8134966e+02
   4.5829976e+02   4.9297920e+02   5.2672848e+02   5.4110080e+02   6.1836815e+02
   4.1803665e+02   4.5542606e+02   5.0012067e+02   5.2496784e+02   5.7192117e+02
   4.0332820e+02   4.6411831e+02   5.0343969e+02   5.2596906e+02   5.7296856e+02
   4.2714693e+02   4.8622930e+02   5.2583186e+02   5.4067908e+02   6.4800935e+02
   4.8140387e+02   5.0540074e+02   5.2754873e+02   5.3945967e+02   5.8766898e+02
   3.9226087e+02   4.8534629e+02   5.2559148e+02   5.4048861e+02   6.3446936e+02
   4.4857769e+02   4.9015599e+02   5.2657786e+02   5.4117968e+02   6.5318859e+02
   4.1463768e+02   4.4165250e+02   4.9684499e+02   5.2421087e+02   5.7112622e+02
   3.9284597e+02   4.8518226e+02   5.2514935e+02   5.4007606e+02   6.1683358e+02
   4.2915711e+02   4.8642637e+02   5.2573321e+02   5.4057573e+02   6.3269467e+02
   4.8421601e+02   5.0338116e+02   5.1518375e+02   5.2931056e+02   5.7479554e+02
   4.4357558e+02   4.8710995e+02   5.2133791e+02   5.3650027e+02   5.8911441e+02
   4.9144109e+02   5.1872599e+02   5.5187091e+02   5.6218563e+02   6.2252581e+02
   4.9411172e+02   5.2370798e+02   5.7052940e+02   6.4823039e+02   6.7512832e+02
   4.9410294e+02   5.2368997e+02   5.7043147e+02   6.0954294e+02   6.1271056e+02
   4.3925838e+02   4.8622879e+02   5.2123647e+02   5.3646193e+02   5.8923291e+02
   4.9409812e+02   5.2368006e+02   5.7040725e+02   6.3254560e+02   6.6168784e+02
   4.9342060e+02   5.2233293e+02   5.6430588e+02   5.8270372e+02   6.5143297e+02
   4.1457313e+02   4.8378471e+02   5.2148597e+02   5.3679565e+02   5.9085228e+02
   4.9314363e+02   5.2180216e+02   5.6217625e+02   5.7803385e+02   6.7445742e+02
   4.9411923e+02   5.2372343e+02   5.7059609e+02   6.4529335e+02   6.4537105e+02
   4.9405372e+02   5.2358931e+02   5.6994280e+02   6.0445417e+02   6.1606221e+02
   4.9401331e+02   5.2350694e+02   5.6963124e+02   6.0896908e+02   7.2372741e+02
   4.2346776e+02   4.8487454e+02   5.2314240e+02   5.3822240e+02   5.9601782e+02
   3.9243512e+02   4.0624614e+02   4.9414299e+02   5.2372728e+02   5.7060067e+02
   4.9382417e+02   5.2312629e+02   5.6781111e+02   5.9365563e+02   6.4508632e+02
   4.1689911e+02   4.7485191e+02   5.0978421e+02   5.2867963e+02   5.7599368e+02
   4.1889601e+02   4.8556299e+02   5.2555549e+02   5.4044517e+02   6.2987652e+02
   4.9371205e+02   5.2283691e+02   5.5449793e+02   5.5676501e+02   5.7442556e+02
   4.9049752e+02   5.1719249e+02   5.4838368e+02   5.5846364e+02   6.3721615e+02
   4.9411866e+02   5.2372226e+02   5.7059052e+02   6.1626853e+02   6.1640315e+02
   3.9389288e+02   4.6072147e+02   5.0203361e+02   5.2551463e+02   5.7249283e+02
   4.9410043e+02   5.2368481e+02   5.7040640e+02   6.0935274e+02   6.1301506e+02
   4.3438167e+02   4.6532218e+02   5.0241523e+02   5.2561226e+02   5.7256215e+02
   4.3784671e+02   4.4861858e+02   4.9628948e+02   5.2409562e+02   5.7099546e+02
   4.3844999e+02   4.5882906e+02   4.9912855e+02   5.2470066e+02   5.7162091e+02
   4.1987365e+02   4.2951235e+02   4.9487175e+02   5.2384639e+02   5.7073189e+02
   3.9730764e+02   4.8373849e+02   5.2162378e+02   5.3691790e+02   5.9126088e+02
   4.2870506e+02   4.8640629e+02   5.2582407e+02   5.4066351e+02   6.4239876e+02
   4.9267399e+02   5.2084286e+02   5.5459686e+02   5.6238648e+02   5.8842323e+02
   4.9384134e+02   5.2316060e+02   5.6796934e+02   5.9430657e+02   6.4380137e+02
   4.9406279e+02   5.2360779e+02   5.7008703e+02   6.1889495e+02   6.8332378e+02
   4.3448494e+02   4.8696077e+02   5.2532731e+02   5.4016157e+02   6.1467498e+02
   4.6664969e+02   4.9645438e+02   5.2737456e+02   5.4135140e+02   6.1025915e+02
   4.2088077e+02   4.8575468e+02   5.2584624e+02   5.4071369e+02   7.4098579e+02
   4.0025113e+02   4.8196271e+02   5.1815078e+02   5.3409709e+02   5.8429423e+02
   4.9160336e+02   5.1876077e+02   5.4692825e+02   5.5403359e+02   5.8718301e+02
   4.6269224e+02   4.8885463e+02   5.1367366e+02   5.3049525e+02   5.7757701e+02
   4.0986002e+02   4.8540546e+02   5.2561782e+02   5.4051118e+02   6.3689785e+02
   4.6987040e+02   4.9840958e+02   5.2885150e+02   5.4257709e+02   6.3652311e+02
   4.9312308e+02   5.2170373e+02   5.5693108e+02   5.6399693e+02   5.8481451e+02
   4.3827901e+02   4.5277037e+02   4.9733828e+02   5.2430228e+02   5.7121132e+02
   4.9399776e+02   5.2347544e+02   5.6942057e+02   6.0179071e+02   6.2472819e+02
   4.9349502e+02   5.2247143e+02   5.6344749e+02   5.7648456e+02   5.9425283e+02
   4.0865786e+02   4.8545303e+02   5.2577567e+02   5.4065926e+02   6.6323715e+02
   4.6977773e+02   4.6981225e+02   4.9413869e+02   5.2372612e+02   5.7059897e+02
   4.4744272e+02   4.8661783e+02   5.1837565e+02   5.3406129e+02   5.8357245e+02
   4.9226392e+02   5.2017184e+02   5.5625546e+02   5.6795937e+02   6.3313730e+02
   4.4183229e+02   4.4211371e+02   4.9417285e+02   5.2373181e+02   5.7060545e+02
   4.8782005e+02   5.1261785e+02   5.3517522e+02   5.4447685e+02   5.8837186e+02
   4.4053431e+02   4.8724210e+02   5.2316327e+02   5.3811968e+02   5.9453825e+02
   4.5315548e+02   4.9135365e+02   5.2638731e+02   5.4090477e+02   6.1990788e+02
   4.0692013e+02   4.3592653e+02   4.9592542e+02   5.2403332e+02   5.7093574e+02
   4.9411174e+02   5.2370806e+02   5.7052444e+02   6.1926155e+02   6.2149107e+02
   4.5263108e+02   4.9125621e+02   5.2656440e+02   5.4108658e+02   6.2792238e+02
   4.3005046e+02   4.3502742e+02   4.9476006e+02   5.2382696e+02   5.7070981e+02
   4.6326534e+02   4.7960017e+02   5.0391685e+02   5.2593900e+02   5.7271009e+02
   4.3094869e+02   4.7793546e+02   5.1128882e+02   5.2946688e+02   5.7690179e+02
   4.3693689e+02   4.8759938e+02   5.2598006e+02   5.4075375e+02   6.3779918e+02
   4.9317538e+02   5.2186219e+02   5.6236057e+02   5.7829733e+02   6.4611373e+02
   4.7766336e+02   5.0327810e+02   5.3005785e+02   5.4280205e+02   6.0346718e+02
   4.9199719e+02   5.1970095e+02   5.5497193e+02   5.6634159e+02   6.6269837e+02
   4.9395716e+02   5.2339326e+02   5.6907443e+02   6.0083837e+02   6.4257024e+02
   4.9056574e+02   5.1692471e+02   5.4293036e+02   5.5068780e+02   5.8857683e+02
   4.9409361e+02   5.2367085e+02   5.7036810e+02   6.3186281e+02   7.4940808e+02
   4.9403361e+02   5.2354830e+02   5.6981866e+02   6.1248643e+02   6.8254493e+02
   4.5290543e+02   4.9137097e+02   5.2667653e+02   5.4118801e+02   6.3275092e+02
   4.9156708e+02   5.1886153e+02   5.5030858e+02   5.5913879e+02   5.9649271e+02
   4.1618192e+02   4.8557050e+02   5.2580631e+02   5.4068349e+02   6.9561264e+02
   4.9402144e+02   5.2352352e+02   5.6966920e+02   6.0562148e+02   6.2969328e+02
   4.9345776e+02   5.2240416e+02   5.6436824e+02   5.8204716e+02   6.1975257e+02
   4.1623272e+02   4.8556674e+02   5.2579223e+02   5.4067027e+02   6.6282585e+02
   4.2841429e+02   4.4686205e+02   4.9712247e+02   5.2426418e+02   5.7117914e+02
   4.4840421e+02   4.6935494e+02   5.0182331e+02   5.2539343e+02   5.7228596e+02
   4.8914439e+02   5.1514461e+02   5.4401573e+02   5.5401173e+02   6.2207855e+02
   4.5273609e+02   4.9135960e+02   5.2679879e+02   5.4130928e+02   6.4751893e+02
   4.9208106e+02   5.1984983e+02   5.5544410e+02   5.6700364e+02   7.6334821e+02
   4.5476505e+02   4.6469119e+02   4.9773315e+02   5.2436027e+02   5.7124151e+02
   4.8265052e+02   5.0780197e+02   5.3486690e+02   5.4671249e+02   6.7147161e+02
   4.9366808e+02   5.2273890e+02   5.5378800e+02   5.5613739e+02   5.7460683e+02
   4.8770680e+02   5.1308039e+02   5.3966828e+02   5.4973742e+02   6.0384447e+02
   4.4268046e+02   4.7239240e+02   5.0488170e+02   5.2642770e+02   5.7336600e+02
   4.4339863e+02   4.4736630e+02   4.9496835e+02   5.2385934e+02   5.7074232e+02
   4.1505936e+02   4.4161338e+02   4.9682932e+02   5.2420768e+02   5.7112278e+02
   4.9411869e+02   5.2372232e+02   5.7059139e+02   7.1282454e+02   7.2748052e+02
   4.2792068e+02   4.8621294e+02   5.2554205e+02   5.4040321e+02   6.2439090e+02
   4.9368156e+02   5.2284220e+02   5.6607827e+02   5.8508557e+02   6.0679815e+02
   4.9408495e+02   5.2365318e+02   5.7015378e+02   5.9276712e+02   5.9445641e+02
   4.9302582e+02   5.2156471e+02   5.5991934e+02   5.7174969e+02   5.9912499e+02
   4.9351469e+02   5.2251566e+02   5.6510474e+02   5.8483643e+02   6.7068651e+02
   4.2555011e+02   4.7822723e+02   5.1229716e+02   5.3007498e+02   5.7772445e+02
   4.2168504e+02   4.8559692e+02   5.2530097e+02   5.4020178e+02   6.1935197e+02
   4.3302247e+02   4.8691619e+02   5.2584666e+02   5.4066068e+02   6.3592877e+02
   4.1798094e+02   4.8562563e+02   5.2581410e+02   5.4068859e+02   6.8862362e+02
   4.0628816e+02   4.8538005e+02   5.2561283e+02   5.4050749e+02   6.3676144e+02
   4.3397786e+02   4.5087845e+02   4.9750712e+02   5.2434108e+02   5.7125624e+02
   4.2995301e+02   4.3183536e+02   4.9431690e+02   5.2375479e+02   5.7063084e+02
   4.9398855e+02   5.2345555e+02   5.6765810e+02   5.7612148e+02   5.8073026e+02
   4.9373191e+02   5.2294237e+02   5.6681005e+02   5.8877845e+02   6.2075126e+02
   4.6911430e+02   4.9803303e+02   5.2885504e+02   5.4264097e+02   6.6282390e+02
   4.0493384e+02   4.2940791e+02   4.9509058e+02   5.2388401e+02   5.7077347e+02
   4.9405610e+02   5.2359379e+02   5.6895834e+02   5.7688887e+02   5.7935526e+02
   4.9405429e+02   5.2359043e+02   5.6999759e+02   6.1394860e+02   6.4137224e+02
   4.2035251e+02   4.8549678e+02   5.2521137e+02   5.4012118e+02   6.1721197e+02
   4.9303210e+02   5.2159098e+02   5.6136448e+02   5.7645198e+02   6.9434889e+02
   4.2602916e+02   4.8441035e+02   5.2153153e+02   5.3680827e+02   5.9073556e+02
   4.5610873e+02   4.8766291e+02   5.1564506e+02   5.3193955e+02   5.7975458e+02
   3.6309934e+02   4.8463225e+02   5.2373269e+02   5.3877394e+02   5.9935608e+02
   3.8246127e+02   4.8541543e+02   5.2579045e+02   5.4067486e+02   7.2417791e+02
   4.4774160e+02   4.8989661e+02   5.2643729e+02   5.4105990e+02   6.3987396e+02
   4.9353601e+02   5.2255594e+02   5.6477920e+02   5.8206556e+02   6.0832885e+02
   4.8723853e+02   5.1259181e+02   5.3974715e+02   5.5018873e+02   6.1677510e+02
   4.9212818e+02   5.1993030e+02   5.5556188e+02   5.6704958e+02   6.3981462e+02
   4.8954163e+02   5.1572906e+02   5.4521500e+02   5.5520076e+02   6.2738124e+02
   4.7479353e+02   5.0154781e+02   5.3047414e+02   5.4368563e+02   6.8134410e+02
   4.4160071e+02   4.4996935e+02   4.9598302e+02   5.2403670e+02   5.7093091e+02
   4.9406894e+02   5.2362043e+02   5.6993748e+02   5.9139739e+02   5.9373946e+02
   4.8806768e+02   5.1372057e+02   5.4205908e+02   5.5246441e+02   7.0646710e+02
   4.9401813e+02   5.2351679e+02   5.6967583e+02   6.0975618e+02   7.1422483e+02
   4.9243996e+02   5.2049367e+02   5.5746394e+02   5.6989643e+02   6.7506200e+02
   4.9408091e+02   5.2364486e+02   5.7023144e+02   6.1392790e+02   6.2452563e+02
   4.9402143e+02   5.2352347e+02   5.6970134e+02   6.0963399e+02   6.5658031e+02
   4.3201477e+02   4.3564640e+02   4.9465082e+02   5.2380878e+02   5.7068983e+02
   4.9364109e+02   5.2276246e+02   5.6581750e+02   5.8500512e+02   6.1182015e+02
   4.5247572e+02   4.7678393e+02   5.0551982e+02   5.2661080e+02   5.7347952e+02
   4.9293028e+02   5.2138730e+02   5.5957648e+02   5.7175418e+02   6.0314730e+02
   4.9411926e+02   5.2372348e+02   5.7059635e+02   7.6792511e+02   7.7008100e+02
   4.9410975e+02   5.2370244e+02   5.5776040e+02   5.5783557e+02   5.7070920e+02
   4.2882232e+02   4.8646827e+02   5.2596038e+02   5.4079088e+02   7.7861652e+02
   4.9376215e+02   5.2300222e+02   5.6695203e+02   5.8818324e+02   6.1147847e+02
   4.9283176e+02   5.2121359e+02   5.5983688e+02   5.7351474e+02   6.3662284e+02
   4.5082252e+02   4.5158462e+02   4.9433419e+02   5.2375632e+02   5.7063126e+02
   4.1376063e+02   4.8416120e+02   5.2237525e+02   5.3756325e+02   5.9342944e+02
   4.9397920e+02   5.2343086e+02   5.6466440e+02   5.6806292e+02   5.7510960e+02
   4.1419056e+02   4.8376378e+02   5.2145773e+02   5.3677193e+02   5.9078179e+02
   3.9275880e+02   3.9430610e+02   4.9412002e+02   5.2372362e+02   5.7059654e+02
   4.3278460e+02   4.5018637e+02   4.9749035e+02   5.2433840e+02   5.7125450e+02
   4.3076123e+02   4.8602267e+02   5.2415749e+02   5.3910376e+02   6.0082574e+02
   3.8730249e+02   4.8312985e+02   5.2034504e+02   5.3584282e+02   5.8818989e+02
   4.9332020e+02   5.2213867e+02   5.6336042e+02   5.8011814e+02   6.2834483e+02
   4.9411918e+02   5.2372333e+02   5.7059573e+02   7.3190251e+02   7.3417836e+02
   4.6404196e+02   4.9548509e+02   5.2797557e+02   5.4208833e+02   7.0554107e+02
   4.9409392e+02   5.2367148e+02   5.7036827e+02   6.2859287e+02   6.5273350e+02
   3.9079555e+02   4.8532422e+02   5.2553511e+02   5.4043595e+02   6.3088437e+02
   4.1011149e+02   4.8512716e+02   5.2486741e+02   5.3981214e+02   6.1118560e+02
   4.9052464e+02   5.1723676e+02   5.4850738e+02   5.5860948e+02   6.3913668e+02
   4.2597043e+02   4.7397667e+02   5.0854842e+02   5.2804732e+02   5.7522620e+02
   4.9399674e+02   5.2347330e+02   5.6947308e+02   6.0610456e+02   6.6712205e+02
   4.4391437e+02   4.6613555e+02   5.0113864e+02   5.2521111e+02   5.7212229e+02
   4.6391828e+02   4.9543006e+02   5.2795818e+02   5.4207721e+02   7.0406903e+02
   4.9240143e+02   5.2042381e+02   5.5723832e+02   5.6956347e+02   6.8784439e+02
   4.4140633e+02   4.8413148e+02   5.1640463e+02   5.3268109e+02   5.8135043e+02
   4.9076799e+02   5.1763135e+02   5.4953578e+02   5.5979637e+02   6.7326448e+02
   4.5518973e+02   4.5773600e+02   4.9489816e+02   5.2384367e+02   5.7072116e+02
   4.5057434e+02   4.5808491e+02   4.9635086e+02   5.2409725e+02   5.7098537e+02
   4.0812455e+02   4.8539521e+02   5.2562815e+02   5.4052143e+02   6.3790750e+02
   4.3684436e+02   4.8402591e+02   5.1775332e+02   5.3370464e+02   5.8324231e+02
   4.5762288e+02   4.9253760e+02   5.2598862e+02   5.4041042e+02   6.0616245e+02
   4.9395703e+02   5.2339298e+02   5.6909677e+02   6.0179531e+02   6.6671865e+02
   4.1804676e+02   4.2839790e+02   4.9481406e+02   5.2383675e+02   5.7072144e+02
   4.3095084e+02   4.6868082e+02   5.0459302e+02   5.2635831e+02   5.7334933e+02
   4.9405400e+02   5.2358988e+02   5.6995655e+02   6.0604003e+02   6.1894164e+02
   4.3143743e+02   4.8672771e+02   5.2588243e+02   5.4070411e+02   6.4322223e+02
   4.9406467e+02   5.2361167e+02   5.7010437e+02   6.1943789e+02   6.7967844e+02
   3.9700393e+02   4.1690602e+02   4.9427046e+02   5.2374763e+02   5.7062329e+02
   4.9398788e+02   5.2345545e+02   5.6937585e+02   6.0392242e+02   6.4717129e+02
   3.8250440e+02   4.6088593e+02   5.0210192e+02   5.2553570e+02   5.7251489e+02
   4.9411642e+02   5.2371733e+02   5.6254713e+02   5.6259110e+02   5.7065622e+02
   4.3940767e+02   4.8282343e+02   5.1505861e+02   5.3176673e+02   5.7995424e+02
   4.6241965e+02   4.9477144e+02   5.2775541e+02   5.4194721e+02   6.8081738e+02
   4.4177064e+02   4.8831565e+02   5.2549591e+02   5.4024763e+02   6.1324365e+02
   4.4887156e+02   4.9025091e+02   5.2663534e+02   5.4122937e+02   6.8173292e+02
   4.7935011e+02   5.0461952e+02   5.3088356e+02   5.4330883e+02   6.0305122e+02
   4.2985259e+02   4.8651612e+02   5.2576811e+02   5.4060485e+02   6.3415922e+02
   4.7670777e+02   5.0287159e+02   5.3111430e+02   5.4406122e+02   6.4318417e+02
   4.2433528e+02   4.8591708e+02   5.2567714e+02   5.4054553e+02   6.3444627e+02
   4.2508459e+02   4.8486706e+02   5.2279715e+02   5.3791012e+02   5.9458618e+02
   4.9409014e+02   5.2366374e+02   5.7033596e+02   6.2892389e+02   6.8309516e+02
   4.1728770e+02   4.8560344e+02   5.2581194e+02   5.4068746e+02   7.0087926e+02
   4.9406482e+02   5.2361212e+02   5.6999395e+02   5.9873963e+02   6.0344728e+02
   4.9406231e+02   5.2360688e+02   5.7007890e+02   6.1738078e+02   6.5198220e+02
   3.9259659e+02   4.8537657e+02   5.2567274e+02   5.4056459e+02   6.4319516e+02
   4.9400630e+02   5.2349279e+02   5.6951303e+02   6.0306877e+02   6.2722438e+02
   4.9031073e+02   5.1690328e+02   5.4779635e+02   5.5787524e+02   6.4178284e+02
   4.1777815e+02   4.5342861e+02   4.9954781e+02   5.2482044e+02   5.7176775e+02
   4.6298844e+02   4.9489469e+02   5.2738201e+02   5.4155632e+02   6.2224954e+02
   4.3126994e+02   4.8254705e+02   5.1684662e+02   5.3307541e+02   5.8222614e+02
   4.2629066e+02   4.8616620e+02   5.2589755e+02   5.4074461e+02   6.9814584e+02
   4.2761805e+02   4.3028914e+02   4.9440857e+02   5.2376960e+02   5.7064721e+02
   4.5203081e+02   4.7734096e+02   5.0608142e+02   5.2683320e+02   5.7371199e+02
   4.4360592e+02   4.8505256e+02   5.1714569e+02   5.3319171e+02   5.8214944e+02
   4.9240125e+02   5.2036897e+02   5.5469444e+02   5.6391726e+02   5.9487944e+02
   4.9411906e+02   5.2372312e+02   5.7059448e+02   6.0705777e+02   6.0708746e+02
   4.0809073e+02   4.0919892e+02   4.9412697e+02   5.2372472e+02   5.7059777e+02
   4.9375619e+02   5.2299094e+02   5.6721512e+02   5.9156902e+02   6.8890115e+02
   4.3827525e+02   4.8788936e+02   5.2610526e+02   5.4085871e+02   6.4748677e+02
   4.8755265e+02   5.1305379e+02   5.4097724e+02   5.5149390e+02   6.4977117e+02
   4.6046026e+02   4.9394174e+02   5.2748821e+02   5.4176583e+02   6.5467880e+02
   4.3051168e+02   4.6490123e+02   5.0270711e+02   5.2571157e+02   5.7267495e+02
   4.4674740e+02   4.7909994e+02   5.0907126e+02   5.2820408e+02   5.7524597e+02
   4.3001155e+02   4.5356725e+02   4.9873655e+02   5.2461714e+02   5.7154740e+02
   4.3213993e+02   4.4643433e+02   4.9663579e+02   5.2416518e+02   5.7107254e+02
   3.8659448e+02   4.8534382e+02   5.2559256e+02   5.4048974e+02   6.3462825e+02
   4.4490859e+02   4.4528508e+02   4.9419716e+02   5.2373552e+02   5.7060941e+02
   4.6031754e+02   4.9387127e+02   5.2742297e+02   5.4170751e+02   6.4742005e+02
   4.9011737e+02   5.1661133e+02   5.4726219e+02   5.5737405e+02   6.5624611e+02
   4.7266252e+02   4.9403222e+02   5.1354340e+02   5.2994198e+02   5.7643814e+02
   4.6666374e+02   4.9671042e+02   5.2831026e+02   5.4227335e+02   6.4872746e+02
   4.8676404e+02   5.1208953e+02   5.3960028e+02   5.5033265e+02   6.4833657e+02
   4.0501126e+02   4.2754189e+02   4.9488575e+02   5.2384901e+02   5.7073512e+02
   3.8244384e+02   4.8541673e+02   5.2579399e+02   5.4067817e+02   7.3450091e+02
   4.2600768e+02   4.4871394e+02   4.9781439e+02   5.2441143e+02   5.7133577e+02
   4.9317296e+02   5.2185653e+02   5.6218842e+02   5.7762803e+02   6.2697339e+02
   4.8552603e+02   5.0932911e+02   5.2975532e+02   5.4019104e+02   5.8543587e+02
   4.9388667e+02   5.2325138e+02   5.6839246e+02   5.9627025e+02   6.4012504e+02
   4.9351573e+02   5.2251528e+02   5.6430519e+02   5.7999893e+02   6.0135328e+02
   4.5487414e+02   4.9203137e+02   5.2696262e+02   5.4141717e+02   6.4857282e+02
   4.9395879e+02   5.2339666e+02   5.6900595e+02   5.9786298e+02   6.1977844e+02
   4.6121704e+02   4.9422476e+02   5.2749047e+02   5.4173907e+02   6.4254161e+02
   4.2335107e+02   4.8590368e+02   5.2585224e+02   5.4071299e+02   6.7591725e+02
   4.9410838e+02   5.2369945e+02   5.5787155e+02   5.5795855e+02   5.7072677e+02
   4.9411234e+02   5.2370920e+02   5.7024717e+02   5.7438652e+02   5.7481221e+02
   3.9357022e+02   4.8520556e+02   5.2521015e+02   5.4013262e+02   6.1835561e+02
   4.3452639e+02   4.4250575e+02   4.9551092e+02   5.2395492e+02   5.7084744e+02
   4.4007993e+02   4.8577853e+02   5.1989839e+02   5.3534592e+02   5.8643487e+02
   4.3260210e+02   4.6983961e+02   5.0505651e+02   5.2652776e+02   5.7352309e+02
   4.5357547e+02   4.9161244e+02   5.2682442e+02   5.4131471e+02   6.4240636e+02
   4.2322095e+02   4.3327634e+02   4.9512587e+02   5.2388955e+02   5.7077883e+02
   4.1807124e+02   4.8529658e+02   5.2491786e+02   5.3985235e+02   6.1166574e+02
   4.2307727e+02   4.6130864e+02   5.0186095e+02   5.2545708e+02   5.7242516e+02
   4.4275332e+02   4.8318518e+02   5.1458801e+02   5.3142398e+02   5.7938499e+02
   3.8415662e+02   4.1899341e+02   4.9434006e+02   5.2375884e+02   5.7063574e+02
   3.9578791e+02   4.8541611e+02   5.2577640e+02   5.4066148e+02   6.7224367e+02
   4.0838570e+02   4.8540599e+02   5.2565266e+02   5.4054428e+02   6.3971972e+02
   4.9387919e+02   5.2323640e+02   5.6835451e+02   5.9660144e+02   6.6114224e+02
   4.9352514e+02   5.2253595e+02   5.6516596e+02   5.8489708e+02   6.5019429e+02
   4.9411926e+02   5.2372350e+02   5.7059642e+02   6.5611632e+02   6.5612097e+02
   4.9354559e+02   5.2257535e+02   5.6512414e+02   5.8391710e+02   6.1997076e+02
   4.9335180e+02   5.2219516e+02   5.6276037e+02   5.7676653e+02   6.0040631e+02
   4.2022880e+02   4.8439253e+02   5.2244767e+02   5.3761781e+02   5.9356608e+02
   4.2741161e+02   4.8628867e+02   5.2591687e+02   5.4075754e+02   6.9885223e+02
   4.1494559e+02   4.8550506e+02   5.2571032e+02   5.4059495e+02   6.4564624e+02
   4.9407496e+02   5.2363268e+02   5.7019760e+02   6.2212506e+02   6.6553976e+02
   4.5821163e+02   4.9312203e+02   5.2730469e+02   5.4166136e+02   7.0627967e+02
   4.1662874e+02   4.4207644e+02   4.9687843e+02   5.2421743e+02   5.7113300e+02
   4.9373890e+02   5.2295656e+02   5.6703470e+02   5.9072182e+02   6.5023294e+02
   4.9400637e+02   5.2349297e+02   5.6951049e+02   6.0284752e+02   6.2629593e+02
   4.2469638e+02   4.4638915e+02   4.9735870e+02   5.2431464e+02   5.7123437e+02
   4.8991418e+02   5.1630227e+02   5.4660589e+02   5.5670019e+02   6.5142877e+02
   4.3880238e+02   4.8802614e+02   5.2621954e+02   5.4096139e+02   7.3656875e+02
   4.0968059e+02   4.8484956e+02   5.2416004e+02   5.3916078e+02   6.0219362e+02
   4.9245510e+02   5.2052128e+02   5.5756304e+02   5.7005408e+02   7.1379782e+02
   4.2230459e+02   4.8574011e+02   5.2559364e+02   5.4047378e+02   6.3063807e+02
   4.4214875e+02   4.8786412e+02   5.2401330e+02   5.3886771e+02   5.9795213e+02
   4.4327412e+02   4.8762112e+02   5.2276526e+02   5.3773567e+02   5.9289958e+02
   4.9404143e+02   5.2356421e+02   5.6989104e+02   6.1408885e+02   7.0072881e+02
   4.9409515e+02   5.2367402e+02   5.7036815e+02   6.1744610e+02   6.2562494e+02
   4.4680603e+02   4.8654335e+02   5.1854904e+02   5.3420321e+02   5.8386396e+02
   4.9398412e+02   5.2344804e+02   5.6914224e+02   5.9526955e+02   6.0629266e+02
   4.8924885e+02   5.1530598e+02   5.4444079e+02   5.5447671e+02   6.2797252e+02
   4.4728165e+02   4.8735483e+02   5.1999669e+02   5.3533888e+02   5.8611300e+02
   4.3591124e+02   4.4735082e+02   4.9630022e+02   5.2409873e+02   5.7099999e+02
   4.9140361e+02   5.1861645e+02   5.5051841e+02   5.5993416e+02   6.0230388e+02
   4.9395246e+02   5.2338380e+02   5.6898120e+02   5.9874242e+02   6.2677840e+02
   4.9197562e+02   5.1963258e+02   5.5373882e+02   5.6390717e+02   6.0626405e+02
   4.4112859e+02   4.5959343e+02   4.9893379e+02   5.2465058e+02   5.7156463e+02
   4.4952161e+02   4.6437175e+02   4.9906283e+02   5.2466478e+02   5.7155815e+02
   3.9670532e+02   4.1774992e+02   4.9429415e+02   5.2375143e+02   5.7062751e+02
   4.5672167e+02   4.9259981e+02   5.2708875e+02   5.4149361e+02   6.4674055e+02
   4.4939046e+02   4.6182111e+02   4.9802638e+02   5.2443293e+02   5.7132687e+02
   4.8604926e+02   5.1127159e+02   5.3860353e+02   5.4955481e+02   6.6807437e+02
   3.8432511e+02   4.3050655e+02   4.9522567e+02   5.2390746e+02   5.7079917e+02
   4.9411478e+02   5.2371429e+02   5.7055679e+02   6.5332635e+02   7.0354318e+02
   4.9293359e+02   5.2140414e+02   5.6051878e+02   5.7466410e+02   6.3327447e+02
   4.8808077e+02   5.1372787e+02   5.4198146e+02   5.5235218e+02   6.4629878e+02
   4.6398298e+02   4.9484716e+02   5.2582945e+02   5.4000682e+02   5.9914408e+02
   4.9409935e+02   5.2368261e+02   5.7041868e+02   6.3357431e+02   6.6513033e+02
   3.9187663e+02   4.8398630e+02   5.2219125e+02   5.3740715e+02   5.9289661e+02
   4.9411909e+02   5.2372314e+02   5.7059490e+02   6.8811320e+02   7.0252137e+02
   4.8717534e+02   5.1230547e+02   5.3788558e+02   5.4798705e+02   5.9884522e+02
   4.2195753e+02   4.2357815e+02   4.9421992e+02   5.2373946e+02   5.7061411e+02
   4.1426921e+02   4.4058881e+02   4.9666434e+02   5.2417483e+02   5.7108769e+02
   4.3936222e+02   4.8726451e+02   5.2377964e+02   5.3868563e+02   5.9726841e+02
   4.4353709e+02   4.8507160e+02   5.1720426e+02   5.3323518e+02   5.8222608e+02
   4.9397699e+02   5.2343336e+02   5.6926998e+02   6.0271415e+02   6.4535570e+02
   4.3533762e+02   4.8718273e+02   5.2555907e+02   5.4037153e+02   6.1952073e+02
   3.9778663e+02   3.9813955e+02   4.9411969e+02   5.2372356e+02   5.7059650e+02
   4.9119733e+02   5.1831702e+02   5.5084842e+02   5.6103453e+02   6.2426293e+02
   4.6029467e+02   4.9374949e+02   5.2703257e+02   5.4132864e+02   6.2148409e+02
   4.5387483e+02   4.7217519e+02   5.0195245e+02   5.2540627e+02   5.7226851e+02
   4.2882595e+02   4.8629925e+02   5.2548492e+02   5.4034466e+02   6.2165595e+02
   4.3261849e+02   4.8691501e+02   5.2600385e+02   5.4081133e+02   6.6272646e+02
   4.3461611e+02   4.8708499e+02   5.2561811e+02   5.4043315e+02   6.2181858e+02
   4.9408535e+02   5.2365394e+02   5.7029233e+02   6.2683537e+02   6.6970780e+02
   4.4222350e+02   4.7328013e+02   5.0556631e+02   5.2668976e+02   5.7364241e+02
   3.8153563e+02   4.1858131e+02   4.9432610e+02   5.2375658e+02   5.7063324e+02
   4.0086509e+02   4.0300468e+02   4.9412168e+02   5.2372388e+02   5.7059686e+02
   4.0849827e+02   4.8015809e+02   5.1538847e+02   5.3209380e+02   5.8071828e+02
   4.0529971e+02   4.8508347e+02   5.2483189e+02   5.3978055e+02   6.1064583e+02
   4.9123184e+02   5.1815555e+02   5.4648621e+02   5.5421605e+02   5.8997190e+02
   4.5002995e+02   4.8783068e+02   5.1941804e+02   5.3482881e+02   5.8491978e+02
   4.0398637e+02   4.0470713e+02   4.9412121e+02   5.2372380e+02   5.7059676e+02
   4.1515465e+02   4.8513430e+02   5.2470586e+02   5.3965968e+02   6.0826303e+02
   4.9352924e+02   5.2254400e+02   5.6521987e+02   5.8511922e+02   6.6018464e+02
   4.0098621e+02   4.4597955e+02   4.9777403e+02   5.2440583e+02   5.7133403e+02
   4.5364558e+02   4.6965545e+02   5.0055105e+02   5.2501961e+02   5.7189197e+02
   4.9264945e+02   5.2087739e+02   5.5878224e+02   5.7196263e+02   7.7473762e+02
   4.3681529e+02   4.8189311e+02   5.1454646e+02   5.3144518e+02   5.7952254e+02
   4.0156852e+02   4.8543299e+02   5.2578576e+02   5.4066968e+02   6.9499353e+02
   4.9406080e+02   5.2360375e+02   5.7004013e+02   6.1055975e+02   6.2605938e+02
   4.3974622e+02   4.8820734e+02   5.2625444e+02   5.4098509e+02   7.4802119e+02
   4.5229461e+02   4.9069476e+02   5.2512899e+02   5.3973107e+02   6.0161905e+02
   3.9228346e+02   4.8541098e+02   5.2576739e+02   5.4065313e+02   6.6164310e+02
   4.8975911e+02   5.1598145e+02   5.4485557e+02   5.5440821e+02   6.0667330e+02
   4.3877052e+02   4.3921178e+02   4.9419849e+02   5.2373585e+02   5.7060991e+02
   4.9125394e+02   5.1841121e+02   5.5107805e+02   5.6128880e+02   6.2372604e+02
   4.1325582e+02   4.8544811e+02   5.2564123e+02   5.4053164e+02   6.3828633e+02
   4.3488820e+02   4.8703193e+02   5.2534104e+02   5.4017098e+02   6.1471443e+02
   4.3252553e+02   4.8646722e+02   5.2478598e+02   5.3967257e+02   6.0637374e+02
   4.6210384e+02   4.6244509e+02   4.9426470e+02   5.2374463e+02   5.7061784e+02
   4.5374602e+02   4.9135890e+02   5.2585692e+02   5.4038454e+02   6.0841672e+02
   4.6365044e+02   4.8738002e+02   5.1116794e+02   5.2902086e+02   5.7583497e+02
   4.9257722e+02   5.2074272e+02   5.5820777e+02   5.7092226e+02   6.4094212e+02
   4.6312020e+02   4.9507795e+02   5.2784819e+02   5.4200665e+02   6.8836809e+02
   4.2816098e+02   4.4534985e+02   4.9682309e+02   5.2420374e+02   5.7111525e+02
   4.4797619e+02   4.8997236e+02   5.2648814e+02   5.4110444e+02   6.4458105e+02
   4.9411928e+02   5.2372350e+02   5.7059642e+02   6.8069009e+02   6.8083226e+02
   4.9411899e+02   5.2372295e+02   5.7059412e+02   6.6814416e+02   6.7496434e+02
   4.9268501e+02   5.2093826e+02   5.5868177e+02   5.7140453e+02   6.2350358e+02
   4.9209037e+02   5.1986531e+02   5.5545145e+02   5.6697816e+02   6.5755166e+02
   4.9268719e+02   5.2078434e+02   5.5128819e+02   5.5705213e+02   5.8267885e+02
   4.6903515e+02   4.9799219e+02   5.2884820e+02   5.4264025e+02   6.7595635e+02
   4.1538509e+02   4.8546757e+02   5.2557997e+02   5.4047255e+02   6.3234834e+02
   3.8340656e+02   4.8436790e+02   5.2309764e+02   5.3820410e+02   5.9614494e+02
   4.9409666e+02   5.2367711e+02   5.7035883e+02   6.0485505e+02   6.0830806e+02
   4.3817778e+02   4.8253399e+02   5.1501724e+02   5.3174898e+02   5.7995081e+02
   4.0441894e+02   4.4459331e+02   4.9748775e+02   5.2434419e+02   5.7126866e+02
   4.9410440e+02   5.2369301e+02   5.7045398e+02   6.1709106e+02   6.2135404e+02
   4.1429540e+02   4.8531578e+02   5.2523576e+02   5.4015218e+02   6.1863494e+02
   4.3125175e+02   4.8660925e+02   5.2560584e+02   5.4044523e+02   6.2442636e+02
   4.9386719e+02   5.2321140e+02   5.6753518e+02   5.8564401e+02   5.9558775e+02
   4.6662640e+02   4.9671071e+02   5.2837789e+02   5.4234253e+02   6.8289525e+02
   4.3148252e+02   4.8642413e+02   5.2501969e+02   5.3989613e+02   6.1033655e+02
   4.9393156e+02   5.2334160e+02   5.6885657e+02   5.9993522e+02   6.9149841e+02
   4.9094166e+02   5.1776998e+02   5.4734095e+02   5.5600857e+02   5.9597237e+02
   4.9072720e+02   5.1754548e+02   5.4896348e+02   5.5894791e+02   6.2342097e+02
   3.9994996e+02   4.3441678e+02   4.9570583e+02   5.2399301e+02   5.7089218e+02
   4.9390935e+02   5.2329706e+02   5.6839303e+02   5.9282774e+02   6.0931028e+02
   4.5035650e+02   4.9009823e+02   5.2497430e+02   5.3962778e+02   6.0140030e+02
   4.7863715e+02   5.0431238e+02   5.3185999e+02   5.4448710e+02   6.2899843e+02
   4.2011973e+02   4.4484617e+02   4.9730142e+02   5.2430383e+02   5.7122438e+02
   4.8040181e+02   5.0582069e+02   5.3320807e+02   5.4553152e+02   6.9270425e+02
   4.1963687e+02   4.3489669e+02   4.9555197e+02   5.2396474e+02   5.7086088e+02
   4.5488621e+02   4.9201437e+02   5.2689529e+02   5.4135200e+02   6.3924113e+02
   4.6639236e+02   4.9645925e+02   5.2783395e+02   5.4181990e+02   6.2081704e+02
   4.6358136e+02   4.9527482e+02   5.2788929e+02   5.4202562e+02   6.6032556e+02
   4.5256661e+02   4.9119224e+02   5.2642012e+02   5.4094972e+02   6.2201669e+02
   4.1602708e+02   4.8511955e+02   5.2461040e+02   5.3957056e+02   6.0680878e+02
   4.9411218e+02   5.2370891e+02   5.7053194e+02   6.3362604e+02   6.4009553e+02
   4.5428253e+02   4.9187040e+02   5.2699444e+02   5.4146179e+02   6.8972966e+02
   4.1008699e+02   4.6480889e+02   5.0371675e+02   5.2606371e+02   5.7306763e+02
   4.0432492e+02   4.0863698e+02   4.9413823e+02   5.2372651e+02   5.7059979e+02
   4.8687333e+02   5.1212710e+02   5.3896661e+02   5.4948718e+02   6.1394225e+02
   4.0217234e+02   4.3754596e+02   4.9620957e+02   5.2408676e+02   5.7099344e+02
   4.9388047e+02   5.2323894e+02   5.6834044e+02   5.9610804e+02   6.4357858e+02
   4.2017406e+02   4.5792366e+02   5.0079669e+02   5.2515009e+02   5.7210937e+02
   4.3469825e+02   4.6492811e+02   5.0218606e+02   5.2554050e+02   5.7248747e+02
   4.2634206e+02   4.8612379e+02   5.2576527e+02   5.4062031e+02   6.4012341e+02
   4.3525442e+02   4.8735282e+02   5.2608898e+02   5.4087122e+02   6.8047604e+02
   4.3301951e+02   4.8698411e+02   5.2604287e+02   5.4084535e+02   7.5230731e+02
   4.9386587e+02   5.2320966e+02   5.6823309e+02   5.9601009e+02   6.8257833e+02
   4.9363460e+02   5.2275048e+02   5.6613897e+02   5.8787362e+02   7.7911207e+02
   4.6103698e+02   4.7163061e+02   4.9931272e+02   5.2468448e+02   5.7153647e+02
   4.9383048e+02   5.2313879e+02   5.6768395e+02   5.9119577e+02   6.1541484e+02
   4.9409371e+02   5.2367104e+02   5.7036777e+02   6.3031666e+02   6.6588572e+02
   4.6022894e+02   4.7148742e+02   4.9953298e+02   5.2473955e+02   5.7159268e+02
   4.0564705e+02   4.7617097e+02   5.1106758e+02   5.2937774e+02   5.7686091e+02
   4.5506019e+02   4.9210639e+02   5.2703446e+02   5.4148200e+02   6.6113853e+02
   4.8842443e+02   5.1406314e+02   5.4142490e+02   5.5132193e+02   6.0659815e+02
   4.9288643e+02   5.2131728e+02   5.6034095e+02   5.7457806e+02   6.9149031e+02
   4.9398571e+02   5.2345128e+02   5.6914315e+02   5.9484254e+02   6.0497580e+02
   4.9409352e+02   5.2367066e+02   5.7034295e+02   6.1128787e+02   6.1663245e+02
   4.9089914e+02   5.1781998e+02   5.4952942e+02   5.5950940e+02   6.2074928e+02
   4.3683556e+02   4.8742446e+02   5.2552600e+02   5.4032704e+02   6.1735423e+02
   4.6163272e+02   4.9443124e+02   5.2765169e+02   5.4187943e+02   6.7261465e+02
   4.3537096e+02   4.8681196e+02   5.2451098e+02   5.3939488e+02   6.0260283e+02
   4.2275011e+02   4.8489529e+02   5.2332053e+02   5.3838384e+02   5.9684778e+02
   4.9326744e+02   5.2203828e+02   5.6311922e+02   5.8003029e+02   6.8232734e+02
   4.9012898e+02   5.1663003e+02   5.4731560e+02   5.5743667e+02   6.6118732e+02
   4.1634530e+02   4.8293253e+02   5.1963328e+02   5.3525531e+02   5.8672237e+02
   4.2596684e+02   4.5285477e+02   4.9893691e+02   5.2466739e+02   5.7160358e+02
   4.9408818e+02   5.2365972e+02   5.7031325e+02   6.2332970e+02   6.4413555e+02
   4.3690666e+02   4.5127768e+02   4.9715633e+02   5.2426617e+02   5.7117519e+02
   4.9411928e+02   5.2372348e+02   5.7059638e+02   7.3347507e+02   7.3352187e+02
   4.2902382e+02   4.4923085e+02   4.9764310e+02   5.2437287e+02   5.7129322e+02
   4.2683663e+02   4.3322701e+02   4.9482878e+02   5.2383874e+02   5.7072302e+02
   4.9409869e+02   5.2368130e+02   5.7041347e+02   6.3435254e+02   7.1434720e+02
   3.9419830e+02   4.2494845e+02   4.9466926e+02   5.2381274e+02   5.7069529e+02
   4.5701024e+02   4.9133272e+02   5.2294916e+02   5.3763129e+02   5.9114806e+02
   4.9400886e+02   5.2349788e+02   5.6959099e+02   6.0836760e+02   7.7188774e+02
   3.9072900e+02   4.2820724e+02   4.9497900e+02   5.2386489e+02   5.7075259e+02
   4.7971320e+02   5.0523988e+02   5.3275049e+02   5.4520227e+02   6.5931313e+02
   4.9404664e+02   5.2356992e+02   5.6415301e+02   5.6568599e+02   5.7263015e+02
   4.1880452e+02   4.8535266e+02   5.2499854e+02   5.3992608e+02   6.1308163e+02
   4.2115066e+02   4.8481687e+02   5.2335933e+02   5.3842283e+02   5.9709887e+02
   4.3054184e+02   4.7059806e+02   5.0574091e+02   5.2679853e+02   5.7381945e+02
   4.3162813e+02   4.8678956e+02   5.2599689e+02   5.4081071e+02   6.9662579e+02
   4.9353572e+02   5.2255565e+02   5.6489063e+02   5.8275942e+02   6.1272178e+02
   4.9409610e+02   5.2367595e+02   5.7038978e+02   6.3232493e+02   6.8646168e+02
   4.3378490e+02   4.8706666e+02   5.2594898e+02   5.4075128e+02   6.4436890e+02
   4.9392225e+02   5.2332279e+02   5.6838187e+02   5.9060639e+02   6.0130253e+02
   4.9398181e+02   5.2344308e+02   5.6933181e+02   6.0418384e+02   6.6528431e+02
   4.0094099e+02   4.4307980e+02   4.9719908e+02   5.2428357e+02   5.7120422e+02
   5.5941123e+02   5.4918433e+02   5.1750297e+02   4.9088954e+02   4.1855629e+02
   6.6751442e+02   6.5930834e+02   5.4066722e+02   5.2578230e+02   4.8541236e+02
   6.0774868e+02   5.7015776e+02   5.2408502e+02   4.9723890e+02   4.4374046e+02
   5.8418614e+02   5.6549325e+02   5.2334911e+02   4.9798985e+02   4.4913439e+02
   7.3188911e+02   7.2845670e+02   5.4068188e+02   5.2579795e+02   4.8541808e+02
   6.2583320e+02   5.8069765e+02   5.3242396e+02   5.1592103e+02   4.8051498e+02
   5.4248252e+02   5.2858823e+02   4.9725498e+02   4.6769991e+02   4.0431917e+02
   6.0638266e+02   5.7206533e+02   5.2613724e+02   5.0447116e+02   4.6644986e+02
   7.0061394e+02   6.5920565e+02   5.4065791e+02   5.2577234e+02   4.8540871e+02
   7.0077530e+02   5.7139252e+02   5.2447225e+02   4.9808819e+02   4.4730920e+02
   5.4101583e+02   5.2630025e+02   4.8844880e+02   4.4114124e+02   4.0423619e+02
   7.2447212e+02   5.7074135e+02   5.2386014e+02   4.9496113e+02   4.2803149e+02
   5.4246116e+02   5.2861204e+02   4.9783381e+02   4.7392405e+02   4.4307985e+02
   7.2103660e+02   7.2088782e+02   5.4068293e+02   5.2579908e+02   4.8541848e+02
   5.4165702e+02   5.2736787e+02   4.9445427e+02   4.7472004e+02   4.5770056e+02
   6.1804285e+02   5.9223870e+02   5.3778004e+02   5.2265597e+02   4.8418951e+02
   6.5800197e+02   5.9563896e+02   5.3814049e+02   5.2302906e+02   4.8433984e+02
   6.6165339e+02   5.7060975e+02   5.2375560e+02   4.9436013e+02   4.1962136e+02
   6.8630706e+02   5.7141212e+02   5.2449201e+02   4.9817759e+02   4.4768059e+02
   7.2641856e+02   5.7099629e+02   5.2409464e+02   4.9625872e+02   4.3772362e+02
   5.8213916e+02   5.6403711e+02   5.2227305e+02   4.9347912e+02   4.1419289e+02
   6.4403443e+02   5.7048659e+02   5.2369833e+02   4.9410957e+02   3.9117806e+02
   5.4091998e+02   5.2615709e+02   4.8771051e+02   4.4485229e+02   4.3319802e+02
   6.4869862e+02   6.4457623e+02   5.4066074e+02   5.2577543e+02   4.8540986e+02
   5.4749376e+02   5.3616770e+02   5.1015083e+02   4.9034925e+02   4.5109690e+02
   7.0268199e+02   5.7352421e+02   5.2650419e+02   5.0493689e+02   4.6716623e+02
   6.1813794e+02   5.7740379e+02   5.3034839e+02   5.1283571e+02   4.7799262e+02
   5.4279617e+02   5.2918209e+02   4.9960370e+02   4.7847400e+02   4.4946954e+02
   6.7629636e+02   5.7148655e+02   5.2456511e+02   4.9850049e+02   4.4896673e+02
   6.2459062e+02   5.8594776e+02   5.3526798e+02   5.1968265e+02   4.8280218e+02
   6.0131133e+02   5.6902519e+02   5.2338291e+02   4.9399892e+02   4.0997254e+02
   6.6588124e+02   5.7315087e+02   5.2616347e+02   5.0401234e+02   4.6533784e+02
   6.4415240e+02   5.7141213e+02   5.2456476e+02   4.9857757e+02   4.4930202e+02
   5.4091936e+02   5.2615400e+02   4.8763166e+02   4.3695858e+02   4.0687603e+02
   6.4135789e+02   6.3425171e+02   5.4061735e+02   5.2572933e+02   4.8539299e+02
   5.4520624e+02   5.3274157e+02   5.0522454e+02   4.8007822e+02   4.2120683e+02
   6.3786683e+02   6.2673143e+02   5.4051712e+02   5.2562291e+02   4.8535402e+02
   6.7195019e+02   6.1041035e+02   5.3978754e+02   5.2483891e+02   4.8506011e+02
   6.1448392e+02   5.6989789e+02   5.2356758e+02   4.9406004e+02   4.0187615e+02
   6.5991104e+02   5.7057249e+02   5.2372619e+02   4.9418538e+02   4.1224132e+02
   5.7920168e+02   5.6331464e+02   5.2286047e+02   4.9779325e+02   4.4926819e+02
   6.2884767e+02   6.0280213e+02   5.3950482e+02   5.2454242e+02   4.8494777e+02
   5.6738252e+02   5.5578601e+02   5.2008748e+02   4.9296993e+02   4.2758829e+02
   6.2902545e+02   5.8416347e+02   5.3430632e+02   5.1845907e+02   4.8213379e+02
   6.2179287e+02   5.7714132e+02   5.3002708e+02   5.1228658e+02   4.7745332e+02
   5.4079925e+02   5.2597420e+02   4.8659564e+02   4.4111955e+02   4.3508515e+02
   6.5379480e+02   6.2714451e+02   5.4041199e+02   5.2550991e+02   4.8531222e+02
   5.9249109e+02   5.6789440e+02   5.2355442e+02   4.9661098e+02   4.4151625e+02
   6.4027766e+02   5.8579070e+02   5.3496155e+02   5.1927552e+02   4.8258187e+02
   6.8308961e+02   6.1118951e+02   5.3982348e+02   5.2487755e+02   4.8507486e+02
   6.4568374e+02   6.2653550e+02   5.4044720e+02   5.2554798e+02   4.8532637e+02
   6.1605674e+02   6.1339162e+02   5.4055859e+02   5.2566878e+02   4.8537113e+02
   6.3216673e+02   5.7072892e+02   5.2400335e+02   4.9601586e+02   4.3644918e+02
   5.4288129e+02   5.2926484e+02   4.9935633e+02   4.7499450e+02   4.3866356e+02
   6.8431163e+02   6.4963756e+02   5.4062339e+02   5.2573547e+02   4.8539520e+02
   7.6443026e+02   7.2877598e+02   5.4067685e+02   5.2579257e+02   4.8541610e+02
   6.8184156e+02   5.7470836e+02   5.2758436e+02   5.0753382e+02   4.7157436e+02
   6.4705481e+02   5.7050518e+02   5.2370496e+02   4.9413118e+02   4.0488583e+02
   5.4096259e+02   5.2621942e+02   4.8800192e+02   4.3872575e+02   3.9915385e+02
   5.5992775e+02   5.5080651e+02   5.2129148e+02   5.0327293e+02   4.6829916e+02
   6.1407402e+02   5.8969137e+02   5.3713187e+02   5.2192889e+02   4.8387834e+02
   6.5167434e+02   5.7065173e+02   5.2381572e+02   4.9476687e+02   4.2615405e+02
   7.5107504e+02   7.4254882e+02   5.4068162e+02   5.2579767e+02   4.8541799e+02
   5.4068979e+02   5.2580976e+02   4.8551108e+02   4.6181472e+02   4.6161839e+02
   6.2752593e+02   5.7029914e+02   5.2366403e+02   4.9415842e+02   4.1260919e+02
   5.4092552e+02   5.2616326e+02   4.8768347e+02   4.3708462e+02   3.9337804e+02
   6.4034422e+02   5.7413267e+02   5.2717910e+02   5.0666281e+02   4.7022049e+02
   6.1739723e+02   6.0856549e+02   5.4024945e+02   5.2534317e+02   4.8525140e+02
   6.2918119e+02   5.7072465e+02   5.2403392e+02   4.9622767e+02   4.3770567e+02
   6.7041474e+02   5.7140056e+02   5.2448591e+02   4.9815627e+02   4.4759566e+02
   7.6692576e+02   7.5418409e+02   5.4068211e+02   5.2579819e+02   4.8541816e+02
   6.1243739e+02   5.7203758e+02   5.2578765e+02   5.0332809e+02   4.6397457e+02
   6.6977143e+02   5.7237255e+02   5.2541840e+02   5.0173066e+02   4.5990298e+02
   5.5590824e+02   5.4621355e+02   5.1737238e+02   4.9641923e+02   4.5470296e+02
   5.7486080e+02   5.6866473e+02   5.3450368e+02   5.1966210e+02   4.8300672e+02
   5.8325412e+02   5.6483203e+02   5.2285526e+02   4.9610476e+02   4.4043607e+02
   6.5503496e+02   5.7550411e+02   5.2830505e+02   5.0905561e+02   4.7369719e+02
   5.7141435e+02   5.5887466e+02   5.2163608e+02   4.9684836e+02   4.4771048e+02
   5.4994680e+02   5.4585436e+02   5.3392030e+02   5.2188145e+02   4.8442802e+02
   5.9682416e+02   5.6938758e+02   5.2434293e+02   4.9929954e+02   4.5267144e+02
   5.4096564e+02   5.3577914e+02   5.3534092e+02   5.2561751e+02   4.8539383e+02
   6.8089009e+02   5.7059583e+02   5.2373425e+02   4.9420985e+02   4.1399409e+02
   5.4669902e+02   5.3483417e+02   5.0774196e+02   4.8258787e+02   3.9626129e+02
   6.7986639e+02   5.7153802e+02   5.2461258e+02   4.9870222e+02   4.4974920e+02
   6.1853119e+02   5.7007743e+02   5.2361820e+02   4.9416604e+02   4.1473094e+02
   6.0520722e+02   5.7604108e+02   5.2994089e+02   5.1231512e+02   4.7753189e+02
   6.3439235e+02   5.7079740e+02   5.2404489e+02   4.9620162e+02   4.3751450e+02
   5.5446463e+02   5.4426889e+02   5.1507742e+02   4.8931821e+02   4.1968970e+02
   6.8038896e+02   5.7203608e+02   5.2508994e+02   5.0058144e+02   4.5638596e+02
   6.8647296e+02   5.7058065e+02   5.2372000e+02   4.9411908e+02   3.8745099e+02
   6.1130720e+02   5.6989906e+02   5.2367974e+02   4.9492256e+02   4.2849966e+02
   6.5440637e+02   5.8726520e+02   5.3552276e+02   5.1996056e+02   4.8293683e+02
   6.6085205e+02   6.6054167e+02   5.4068179e+02   5.2579786e+02   4.8541804e+02
   5.4440426e+02   5.3164081e+02   5.0403271e+02   4.8165528e+02   4.4096973e+02
   6.9634757e+02   5.8173322e+02   5.3271948e+02   5.1628321e+02   4.8075459e+02
   6.1962017e+02   5.7406229e+02   5.2746636e+02   5.0745084e+02   4.7150585e+02
   6.4498313e+02   5.7110193e+02   5.2426432e+02   4.9720865e+02   4.4310045e+02
   5.4245031e+02   5.2859041e+02   4.9773437e+02   4.7344612e+02   4.4196794e+02
   5.7891136e+02   5.7716454e+02   5.3947782e+02   5.2466529e+02   4.8501967e+02
   5.4778434e+02   5.3649729e+02   5.1018569e+02   4.8917627e+02   4.4660920e+02
   6.9151786e+02   5.7269620e+02   5.2572277e+02   5.0270425e+02   4.6236669e+02
   5.6925362e+02   5.5711397e+02   5.2054474e+02   4.9344609e+02   4.2978452e+02
   7.2744519e+02   6.8252476e+02   5.4067314e+02   5.2578860e+02   4.8541465e+02
   5.7213449e+02   5.5889042e+02   5.2091122e+02   4.9268543e+02   4.0251531e+02
   5.4237298e+02   5.2841982e+02   4.9682051e+02   4.6733546e+02   4.2005780e+02
   6.6818755e+02   5.7078460e+02   5.2391018e+02   4.9526937e+02   4.3095990e+02
   5.4267020e+02   5.2888467e+02   4.9804869e+02   4.6929513e+02   4.1395039e+02
   6.6075144e+02   6.5222973e+02   5.4065628e+02   5.2577063e+02   4.8540812e+02
   5.7300694e+02   5.7300694e+02   5.4068744e+02   5.2581240e+02   4.8551474e+02
   5.4068408e+02   5.2580076e+02   4.8542951e+02   3.9924822e+02   3.8564706e+02
   6.7756639e+02   6.7422164e+02   5.4067941e+02   5.2579531e+02   4.8541711e+02
   6.2506691e+02   5.7578555e+02   5.2884792e+02   5.1019998e+02   4.7516154e+02
   5.9928704e+02   5.7961593e+02   5.3331155e+02   5.1734891e+02   4.8151976e+02
   5.4073475e+02   5.2587683e+02   4.8595153e+02   4.3667448e+02   4.3372126e+02
   6.1541804e+02   5.7006600e+02   5.2369575e+02   4.9478808e+02   4.2706972e+02
   6.0983945e+02   6.0812893e+02   5.4058764e+02   5.2570009e+02   4.8538267e+02
   6.5856006e+02   6.2085183e+02   5.4025471e+02   5.2534160e+02   4.8524971e+02
   5.4113619e+02   5.2648720e+02   4.8950643e+02   4.4995422e+02   4.2934532e+02
   5.5812289e+02   5.4815029e+02   5.1749345e+02   4.9328305e+02   4.4069900e+02
   7.3306048e+02   7.1781236e+02   5.4067783e+02   5.2579362e+02   4.8541649e+02
   5.8694210e+02   5.8552828e+02   5.4006549e+02   5.2519497e+02   4.8520350e+02
   7.0917077e+02   5.7119441e+02   5.2428391e+02   4.9721337e+02   4.4307671e+02
   6.2365817e+02   5.7340330e+02   5.2673417e+02   5.0569299e+02   4.6859014e+02
   6.9031260e+02   5.7343265e+02   5.2641996e+02   5.0471337e+02   4.6674359e+02
   5.4172027e+02   5.2739645e+02   4.9351443e+02   4.6121694e+02   4.2692591e+02
   6.2462151e+02   5.7045563e+02   5.2384925e+02   4.9532903e+02   4.3186186e+02
   5.8162287e+02   5.6382622e+02   5.2222983e+02   4.9350771e+02   4.1663896e+02
   5.6924547e+02   5.5707888e+02   5.2048226e+02   4.9311208e+02   4.2682639e+02
   7.2618745e+02   5.7058900e+02   5.2372177e+02   4.9411855e+02   3.8370957e+02
   6.4881297e+02   5.7052025e+02   5.2371015e+02   4.9414693e+02   4.0818624e+02
   5.7153405e+02   5.5851468e+02   5.2080144e+02   4.9261761e+02   3.9917854e+02
   5.9129733e+02   5.6775133e+02   5.2369558e+02   4.9754334e+02   4.4637282e+02
   6.1280070e+02   5.9310667e+02   5.3826235e+02   5.2320837e+02   4.8442162e+02
   6.0769165e+02   5.7070953e+02   5.2465269e+02   4.9967004e+02   4.5357511e+02
   6.1804880e+02   5.7230563e+02   5.2582746e+02   5.0331863e+02   4.6390676e+02
   6.0199369e+02   5.7753826e+02   5.3145275e+02   5.1470669e+02   4.7965690e+02
   6.2172473e+02   5.7020438e+02   5.2366474e+02   4.9432544e+02   4.1987932e+02
   6.2684668e+02   6.0164939e+02   5.3941882e+02   5.2445140e+02   4.8491289e+02
   6.9936291e+02   5.7221767e+02   5.2526272e+02   5.0119547e+02   4.5835446e+02
   5.4084234e+02   5.2603942e+02   4.8700723e+02   4.4285408e+02   4.3480790e+02
   5.6845112e+02   5.5699288e+02   5.2132637e+02   4.9764013e+02   4.5165021e+02
   7.2170448e+02   5.7063948e+02   5.2376818e+02   4.9440960e+02   4.2074234e+02
   7.3762218e+02   6.7988070e+02   5.4066974e+02   5.2578497e+02   4.8541334e+02
   5.5265355e+02   5.4226532e+02   5.1384253e+02   4.8816287e+02   3.9161148e+02
   5.4093193e+02   5.2618025e+02   4.8798436e+02   4.5467537e+02   4.4618411e+02
   5.8349910e+02   5.6484493e+02   5.2275789e+02   4.9551695e+02   4.3708467e+02
   6.3969483e+02   6.3045859e+02   5.4057271e+02   5.2568192e+02   4.8537566e+02
   6.4395095e+02   5.7048573e+02   5.2369805e+02   4.9410891e+02   3.8870980e+02
   5.4068339e+02   5.2579973e+02   4.8542257e+02   4.2109301e+02   4.2101704e+02
   6.1300485e+02   5.9909174e+02   5.3951715e+02   5.2457145e+02   4.8496142e+02
   6.0407628e+02   5.6930418e+02   5.2344019e+02   4.9401154e+02   4.0759491e+02
   7.0575901e+02   5.7539686e+02   5.2818170e+02   5.0879555e+02   4.7334977e+02
   5.4367601e+02   5.3047238e+02   5.0165906e+02   4.7623684e+02   4.2846578e+02
   6.3656260e+02   5.7043392e+02   5.2369705e+02   4.9419298e+02   4.1407180e+02
   5.9401679e+02   5.7197836e+02   5.2785161e+02   5.0895431e+02   4.7381507e+02
   5.6452473e+02   5.5449587e+02   5.2166499e+02   5.0129682e+02   4.6329611e+02
   6.3145887e+02   5.7119286e+02   5.2445455e+02   4.9820893e+02   4.4789716e+02
   6.3275266e+02   5.7277440e+02   5.2597590e+02   5.0357535e+02   4.6442293e+02
   5.9590572e+02   5.6819892e+02   5.2320183e+02   4.9386644e+02   3.9397823e+02
   6.2444110e+02   6.2443631e+02   5.4068291e+02   5.2579906e+02   4.8541843e+02
   5.7211551e+02   5.6886897e+02   5.3735116e+02   5.2273442e+02   4.8433027e+02
   5.8246536e+02   5.7636805e+02   5.3668748e+02   5.2176601e+02   4.8387744e+02
   6.3826829e+02   5.9506333e+02   5.3812846e+02   5.2302327e+02   4.8433885e+02
   6.1079178e+02   5.7018352e+02   5.2397855e+02   4.9656576e+02   4.3997512e+02
   5.8493718e+02   5.6598250e+02   5.2368769e+02   4.9911756e+02   4.5309710e+02
   6.4380081e+02   5.7048398e+02   5.2369742e+02   4.9410678e+02   3.8475924e+02
   6.5584058e+02   5.7112204e+02   5.2424007e+02   4.9703351e+02   4.4214755e+02
   6.4569211e+02   5.7050666e+02   5.2370941e+02   4.9416525e+02   4.1072119e+02
   5.9730924e+02   5.6865160e+02   5.2346609e+02   4.9514179e+02   4.3182804e+02
   5.4324515e+02   5.2985263e+02   5.0076890e+02   4.7767417e+02   4.4146589e+02
   5.4128504e+02   5.2673978e+02   4.9117748e+02   4.6484743e+02   4.4924368e+02
   5.4068466e+02   5.2580164e+02   4.8543560e+02   4.1554334e+02   4.1485803e+02
   6.8469815e+02   5.7340780e+02   5.2639754e+02   5.0465354e+02   4.6662876e+02
   5.9951374e+02   5.9134810e+02   5.3884188e+02   5.2388095e+02   4.8469885e+02
   6.4970277e+02   5.7185752e+02   5.2496614e+02   5.0016447e+02   4.5496406e+02
   6.4318949e+02   5.7516602e+02   5.2808219e+02   5.0862704e+02   4.7313397e+02
   6.5471776e+02   5.7141252e+02   5.2451691e+02   4.9831598e+02   4.4825152e+02
   5.4068669e+02   5.2580463e+02   4.8545547e+02   4.0969628e+02   4.0065759e+02
   6.2396726e+02   5.7022197e+02   5.2363996e+02   4.9409575e+02   4.0246481e+02
   6.8850485e+02   6.1527664e+02   5.4002165e+02   5.2509100e+02   4.8515569e+02
   5.8021588e+02   5.7999250e+02   5.4054645e+02   5.2567164e+02   4.8537447e+02
   6.5708328e+02   6.5651704e+02   5.4068261e+02   5.2579874e+02   4.8541836e+02
   5.6766265e+02   5.5591954e+02   5.2000788e+02   4.9218756e+02   4.0205407e+02
   5.4094300e+02   5.2620542e+02   4.8836215e+02   4.6327904e+02   4.5599934e+02
   5.4097207e+02   5.2623377e+02   4.8808173e+02   4.3911166e+02   3.9588557e+02
   5.9194695e+02   5.6730073e+02   5.2300887e+02   4.9376992e+02   3.9492668e+02
   6.3487313e+02   5.7056178e+02   5.2382201e+02   4.9496297e+02   4.2822782e+02
   5.4069683e+02   5.2581973e+02   4.8555689e+02   4.1547504e+02   3.8565293e+02
   6.4706101e+02   6.4491803e+02   5.4067476e+02   5.2579037e+02   4.8541530e+02
   6.3245145e+02   5.7116140e+02   5.2441158e+02   4.9800333e+02   4.4703634e+02
   6.4150653e+02   5.7501981e+02   5.2796567e+02   5.0838995e+02   4.7281179e+02
   6.4660918e+02   5.8045608e+02   5.3202251e+02   5.1530043e+02   4.8004864e+02
   6.2014828e+02   5.9955661e+02   5.3929658e+02   5.2432541e+02   4.8486497e+02
   5.4129210e+02   5.2673068e+02   4.9075905e+02   4.5552420e+02   4.3324502e+02
   6.4986101e+02   5.7052269e+02   5.2370661e+02   4.9411317e+02   3.8932422e+02
   7.7423996e+02   5.7339714e+02   5.2637274e+02   5.0457834e+02   4.6648023e+02
   5.4158975e+02   5.2728220e+02   4.9458506e+02   4.7788523e+02   4.6321970e+02
   5.4095648e+02   5.2621013e+02   4.8794929e+02   4.3841385e+02   3.8716180e+02
   5.6958794e+02   5.5741094e+02   5.2075920e+02   4.9424814e+02   4.3544563e+02
   5.4068333e+02   5.2579965e+02   4.8542182e+02   3.9137068e+02   3.8077293e+02
   6.4923444e+02   5.9268699e+02   5.3742679e+02   5.2222007e+02   4.8399634e+02
   6.2973812e+02   6.2809439e+02   5.4064860e+02   5.2576275e+02   4.8540526e+02
   5.4911578e+02   5.3826451e+02   5.1181659e+02   4.9088726e+02   4.4803946e+02
   5.5614337e+02   5.4601312e+02   5.1598726e+02   4.8979485e+02   4.1414378e+02
   6.0760306e+02   6.0752144e+02   5.4067792e+02   5.2579390e+02   4.8541663e+02
   6.9851653e+02   5.7152857e+02   5.2460181e+02   4.9865437e+02   4.4956360e+02
   6.3516200e+02   6.2359278e+02   5.4048246e+02   5.2558622e+02   4.8534055e+02
   6.3027572e+02   5.7628133e+02   5.2915753e+02   5.1074026e+02   4.7578616e+02
   6.8278888e+02   6.0341170e+02   5.3930251e+02   5.2431296e+02   4.8485708e+02
   5.4068555e+02   5.2580295e+02   4.8544457e+02   4.2193032e+02   4.2148371e+02
   5.5152869e+02   5.4128326e+02   5.1424306e+02   4.9350165e+02   4.5117254e+02
   5.4142745e+02   5.2693479e+02   4.9157872e+02   4.5440867e+02   4.2138950e+02
   6.5374265e+02   5.7054876e+02   5.2371499e+02   4.9413561e+02   4.0474406e+02
   6.7834348e+02   6.3685439e+02   5.4052269e+02   5.2562787e+02   4.8535569e+02
   5.7333910e+02   5.5990107e+02   5.2163491e+02   4.9554401e+02   4.4070421e+02
   6.2148085e+02   6.0325536e+02   5.3971980e+02   5.2477828e+02   4.8503894e+02
   6.6022356e+02   5.7098749e+02   5.2410642e+02   4.9635022e+02   4.3824776e+02
   5.9489735e+02   5.7298999e+02   5.2867524e+02   5.1045329e+02   4.7563664e+02
   7.1688908e+02   7.1341918e+02   5.4068175e+02   5.2579781e+02   4.8541802e+02
   5.4596734e+02   5.3386623e+02   5.0685197e+02   4.8311754e+02   4.3206180e+02
   6.8653674e+02   6.3091684e+02   5.4045226e+02   5.2555259e+02   4.8532793e+02
   5.6493008e+02   5.5397272e+02   5.1954729e+02   4.9307482e+02   4.3158963e+02
   5.5205170e+02   5.4157969e+02   5.1340237e+02   4.8782317e+02   3.9128480e+02
   5.4522837e+02   5.3300975e+02   5.0684734e+02   4.8848052e+02   4.5482888e+02
   5.8781225e+02   5.8723979e+02   5.4045789e+02   5.2557926e+02   4.8534081e+02
   6.8645563e+02   5.7793395e+02   5.3021427e+02   5.1249759e+02   4.7763299e+02
   5.6929488e+02   5.6097840e+02   5.2883009e+02   5.1320640e+02   4.7914840e+02
   6.9591124e+02   5.7062025e+02   5.2375507e+02   4.9433706e+02   4.1895381e+02
   6.1364348e+02   6.0655542e+02   5.4029197e+02   5.2538992e+02   4.8526899e+02
   5.4096106e+02   5.2621744e+02   4.8799959e+02   4.3968297e+02   4.1777100e+02
   7.0264096e+02   5.7059432e+02   5.2373102e+02   4.9418579e+02   4.1200687e+02
   6.4845846e+02   5.8041484e+02   5.3198510e+02   5.1524378e+02   4.8000527e+02
   5.4240486e+02   5.2849139e+02   4.9721373e+02   4.7031713e+02   4.3370969e+02
   6.1487581e+02   5.7013831e+02   5.2378320e+02   4.9532089e+02   4.3208218e+02
   6.2573729e+02   5.7109450e+02   5.2444789e+02   4.9827668e+02   4.4821258e+02
   5.4068601e+02   5.2580362e+02   4.8544863e+02   4.0724350e+02   3.9568304e+02
   6.8128845e+02   5.7296825e+02   5.2598331e+02   5.0349000e+02   4.6419252e+02
   6.6595041e+02   5.7057166e+02   5.2371782e+02   4.9411734e+02   3.8634272e+02
   6.7251802e+02   5.8028310e+02   5.3183809e+02   5.1501622e+02   4.7982773e+02
   6.2678133e+02   6.2665343e+02   5.4068021e+02   5.2579620e+02   4.8541741e+02
   5.5100117e+02   5.4579921e+02   5.3146031e+02   5.1976113e+02   4.8377604e+02
   5.4128589e+02   5.2671376e+02   4.9054289e+02   4.4988989e+02   3.8539001e+02
   5.4068305e+02   5.2579923e+02   4.8541918e+02   4.0728535e+02   4.0716313e+02
   5.4976497e+02   5.4931770e+02   5.4003329e+02   5.2548552e+02   4.8533878e+02
   6.8148032e+02   6.3271620e+02   5.4048204e+02   5.2558443e+02   4.8533970e+02
   6.6742713e+02   5.8163925e+02   5.3267245e+02   5.1621844e+02   4.8071003e+02
   5.4070471e+02   5.2583162e+02   4.8564031e+02   4.2847238e+02   4.2662871e+02
   7.1469965e+02   5.7201897e+02   5.2506884e+02   5.0050002e+02   4.5610577e+02
   5.5096287e+02   5.4030565e+02   5.1253443e+02   4.8712699e+02   3.8910629e+02
   6.7994834e+02   5.8758483e+02   5.3562160e+02   5.2007788e+02   4.8299537e+02
   5.9754120e+02   5.6993587e+02   5.2483513e+02   5.0103051e+02   4.5840703e+02
   5.6341798e+02   5.5266664e+02   5.1888275e+02   4.9157871e+02   4.1062482e+02
   6.1779607e+02   5.7013347e+02   5.2368835e+02   4.9462590e+02   4.2511385e+02
   6.3422618e+02   6.2349989e+02   5.4048833e+02   5.2559251e+02   4.8534291e+02
   5.8191500e+02   5.6463950e+02   5.2326905e+02   4.9841969e+02   4.5110338e+02
   5.8226714e+02   5.6432756e+02   5.2262074e+02   4.9535570e+02   4.3648362e+02
   5.6811619e+02   5.5623903e+02   5.2011006e+02   4.9224206e+02   4.0064546e+02
   5.9154160e+02   5.6785402e+02   5.2375133e+02   4.9773612e+02   4.4718410e+02
   6.1574381e+02   5.7043778e+02   5.2404327e+02   4.9665897e+02   4.4038665e+02
   6.6211890e+02   5.7122798e+02   5.2432779e+02   4.9743865e+02   4.4425230e+02
   6.1810181e+02   5.7009922e+02   5.2364860e+02   4.9437191e+02   4.2121774e+02
   5.4199423e+02   5.2799076e+02   4.9782191e+02   4.8381560e+02   4.6660680e+02
   5.4085353e+02   5.2606502e+02   4.8743949e+02   4.6209534e+02   4.5713430e+02
   5.4069164e+02   5.2581201e+02   4.8550511e+02   4.1453687e+02   4.0588194e+02
   5.9688726e+02   5.6840657e+02   5.2327034e+02   4.9407521e+02   4.1816240e+02
   6.5689354e+02   5.7136927e+02   5.2447326e+02   4.9812010e+02   4.4745524e+02
   5.4119738e+02   5.2658262e+02   4.9001413e+02   4.5251050e+02   4.3168613e+02
   6.0173055e+02   5.9294099e+02   5.3900899e+02   5.2405136e+02   4.8476404e+02
   7.5655152e+02   6.3605399e+02   5.4050017e+02   5.2560366e+02   4.8534675e+02
   5.8769488e+02   5.6608504e+02   5.2274079e+02   4.9364704e+02   4.0258778e+02
   5.4127461e+02   5.2669653e+02   4.9046418e+02   4.4971336e+02   4.0621083e+02
   6.1556719e+02   5.8264091e+02   5.3388378e+02   5.1795769e+02   4.8185299e+02
   6.1046931e+02   5.7396996e+02   5.2777152e+02   5.0823674e+02   4.7267794e+02
   6.2925306e+02   5.7033117e+02   5.2366606e+02   4.9411922e+02   4.0687985e+02
   5.5569493e+02   5.4585074e+02   5.1675566e+02   4.9446485e+02   4.4870845e+02
   5.4225362e+02   5.2823345e+02   4.9629373e+02   4.6655452e+02   4.2252830e+02
   6.4834904e+02   6.2318720e+02   5.4037085e+02   5.2546637e+02   4.8529616e+02
   6.1605073e+02   5.7030812e+02   5.2390679e+02   4.9594001e+02   4.3624299e+02
   6.6306621e+02   5.7069575e+02   5.2383251e+02   4.9482375e+02   4.2673587e+02
   5.4157777e+02   5.2719446e+02   4.9303595e+02   4.6553777e+02   4.4274203e+02
   6.5044937e+02   5.7122388e+02   5.2435466e+02   4.9760360e+02   4.4510859e+02
   5.9889722e+02   5.9066316e+02   5.3871847e+02   5.2375132e+02   4.8464830e+02
   6.1108179e+02   5.6993676e+02   5.2372490e+02   4.9519528e+02   4.3110966e+02
   5.4303491e+02   5.2955871e+02   5.0043462e+02   4.7922552e+02   4.4852167e+02
   6.3597945e+02   5.8871904e+02   5.3622770e+02   5.2082617e+02   4.8336517e+02
   7.5708168e+02   5.7070175e+02   5.2381926e+02   4.9470972e+02   4.2539315e+02
   5.8887097e+02   5.6650092e+02   5.2288753e+02   4.9408502e+02   4.2298048e+02
   5.8004750e+02   5.6399805e+02   5.2340283e+02   4.9956197e+02   4.5530012e+02
   6.0756624e+02   5.6954583e+02   5.2348867e+02   4.9400882e+02   3.9403786e+02
   5.4202686e+02   5.2799644e+02   4.9704769e+02   4.7968583e+02   4.6071319e+02
   5.6861355e+02   5.5659350e+02   5.2023851e+02   4.9241507e+02   4.1547878e+02
   6.0031801e+02   5.7348988e+02   5.2816467e+02   5.0926721e+02   4.7412241e+02
   6.9918180e+02   6.2237456e+02   5.4027642e+02   5.2536442e+02   4.8525814e+02
   6.1643709e+02   5.7253750e+02   5.2611467e+02   5.0417044e+02   4.6576836e+02
   6.5764514e+02   6.0785747e+02   5.3966724e+02   5.2470965e+02   4.8501083e+02
   6.2957949e+02   5.7468047e+02   5.2779566e+02   5.0807884e+02   4.7239256e+02
   6.5297961e+02   5.7060326e+02   5.2376683e+02   4.9446243e+02   4.2193389e+02
   6.4149991e+02   6.2540742e+02   5.4045657e+02   5.2555821e+02   4.8533016e+02
   6.8911349e+02   6.6860654e+02   5.4067567e+02   5.2579132e+02   4.8541569e+02
   6.2659545e+02   5.7121338e+02   5.2455075e+02   4.9870610e+02   4.4988210e+02
   5.4080937e+02   5.2599025e+02   4.8672380e+02   4.4601205e+02   4.4001512e+02
   6.9217750e+02   6.2368866e+02   5.4031085e+02   5.2540129e+02   4.8527184e+02
   6.5196666e+02   5.7055056e+02   5.2372270e+02   4.9419614e+02   4.1342976e+02
   6.5917950e+02   5.7056182e+02   5.2371880e+02   4.9414344e+02   4.0650481e+02
   6.3579978e+02   5.8680607e+02   5.3546531e+02   5.1990527e+02   4.8291206e+02
   5.7534776e+02   5.6117817e+02   5.2215404e+02   4.9666124e+02   4.4559154e+02
   5.5502652e+02   5.4514445e+02   5.1637874e+02   4.9420495e+02   4.4857890e+02
   5.9627339e+02   5.6865958e+02   5.2363370e+02   4.9622099e+02   4.3880654e+02
   5.6763621e+02   5.5590194e+02   5.2000435e+02   4.9219894e+02   4.0736448e+02
   6.1113715e+02   5.6973887e+02   5.2353270e+02   4.9404455e+02   4.0394866e+02
   6.2329494e+02   5.8702129e+02   5.3577027e+02   5.2029804e+02   4.8311376e+02
   6.5375800e+02   6.1100212e+02   5.3984852e+02   5.2490553e+02   4.8508562e+02
   6.4096697e+02   5.7047037e+02   5.2369872e+02   4.9414196e+02   4.0829086e+02
   5.4077830e+02   5.2594158e+02   4.8635158e+02   4.2847527e+02   4.1176056e+02
   6.6679302e+02   6.6374170e+02   5.4067930e+02   5.2579520e+02   4.8541707e+02
   7.3866656e+02   6.6125894e+02   5.4065552e+02   5.2576977e+02   4.8540776e+02
   5.5493483e+02   5.4489476e+02   5.1578384e+02   4.9176869e+02   4.3807778e+02
   6.2906448e+02   5.8749499e+02   5.3584604e+02   5.2037766e+02   4.8315037e+02
   6.8116779e+02   5.7127705e+02   5.2436477e+02   4.9760005e+02   4.4506397e+02
   6.4343596e+02   6.1099133e+02   5.3991272e+02   5.2497629e+02   4.8511273e+02
   5.7909520e+02   5.7402759e+02   5.3680218e+02   5.2197400e+02   4.8398369e+02
   7.5107813e+02   7.0052748e+02   5.4066987e+02   5.2578510e+02   4.8541339e+02
   6.3625025e+02   6.2285622e+02   5.4045776e+02   5.2555992e+02   4.8533087e+02
   6.1037047e+02   5.6969769e+02   5.2352218e+02   4.9402824e+02   3.9845400e+02
   5.8852087e+02   5.6633859e+02   5.2279563e+02   4.9365877e+02   3.8700357e+02
   5.5289611e+02   5.4260536e+02   5.1425563e+02   4.8965286e+02   4.3099734e+02
   5.5867735e+02   5.4903365e+02   5.1887016e+02   4.9783909e+02   4.5697066e+02
   5.4089835e+02   5.2613113e+02   4.8775922e+02   4.5807839e+02   4.5105430e+02
   6.4335123e+02   5.7048036e+02   5.2369699e+02   4.9410977e+02   3.9221181e+02
   6.7316226e+02   6.0051149e+02   5.3896185e+02   5.2394064e+02   4.8471034e+02
   6.0724905e+02   5.6952608e+02   5.2348400e+02   4.9400365e+02   3.8770671e+02
   5.4069218e+02   5.2581284e+02   4.8551157e+02   4.2244468e+02   4.2084629e+02
   6.0095386e+02   5.7026175e+02   5.2471544e+02   5.0030171e+02   4.5592123e+02
   6.4559739e+02   5.7198026e+02   5.2510548e+02   5.0069715e+02   4.5680172e+02
   7.2229198e+02   6.7341714e+02   5.4066988e+02   5.2578512e+02   4.8541338e+02
   5.4229985e+02   5.2836004e+02   4.9718461e+02   4.7350457e+02   4.4494080e+02
   5.4098089e+02   5.2625300e+02   4.8834342e+02   4.5203057e+02   4.4048728e+02
   5.4372541e+02   5.3052456e+02   5.0161285e+02   4.7490960e+02   4.0177640e+02
   6.8015140e+02   6.1315005e+02   5.3992307e+02   5.2498493e+02   4.8511561e+02
   5.4140267e+02   5.2689853e+02   4.9145643e+02   4.5524542e+02   4.2650154e+02
   6.1001556e+02   5.6968118e+02   5.2351985e+02   4.9403682e+02   4.0222666e+02
   6.4179957e+02   5.9276733e+02   5.3749913e+02   5.2230693e+02   4.8403475e+02
   5.8783817e+02   5.6667318e+02   5.2343216e+02   4.9723324e+02   4.4539192e+02
   6.9680762e+02   5.7174528e+02   5.2480914e+02   4.9950936e+02   4.5269604e+02
   6.1534221e+02   5.9970228e+02   5.3949912e+02   5.2454894e+02   4.8495229e+02
   6.0227968e+02   5.6954961e+02   5.2382299e+02   4.9635347e+02   4.3907741e+02
   5.9324186e+02   5.7046449e+02   5.2638117e+02   5.0584073e+02   4.6918831e+02
   7.2891260e+02   5.7121052e+02   5.2429425e+02   4.9725662e+02   4.4329867e+02
   6.5408826e+02   5.7159043e+02   5.2468871e+02   4.9904922e+02   4.5107172e+02
   5.4068487e+02   5.2580193e+02   4.8543752e+02   4.0339226e+02   3.9061121e+02
   5.4308309e+02   5.2969341e+02   5.0122721e+02   4.8278622e+02   4.5581895e+02
   5.9170735e+02   5.9006044e+02   5.4015809e+02   5.2527539e+02   4.8523067e+02
   6.6180525e+02   5.7078740e+02   5.2391747e+02   4.9531908e+02   4.3144226e+02
   6.3057740e+02   6.1786216e+02   5.4036679e+02   5.2546382e+02   4.8529549e+02
   6.9641054e+02   6.1112132e+02   5.3981837e+02   5.2487198e+02   4.8507269e+02
   5.4075864e+02   5.2591209e+02   4.8616289e+02   4.2662357e+02   4.0844600e+02
   6.4359824e+02   6.4340788e+02   5.4068117e+02   5.2579720e+02   4.8541781e+02
   6.5080950e+02   6.0755470e+02   5.3967237e+02   5.2471598e+02   4.8501337e+02
   5.4195428e+02   5.2785031e+02   4.9617159e+02   4.7645803e+02   4.5614716e+02
   5.8918801e+02   5.6653730e+02   5.2283997e+02   4.9368014e+02   3.8428700e+02
   6.4345529e+02   5.9399427e+02   5.3782114e+02   5.2267327e+02   4.8419139e+02
   6.4281183e+02   6.2472633e+02   5.4043685e+02   5.2553713e+02   4.8532239e+02
   5.9176216e+02   5.9044191e+02   5.4026826e+02   5.2538589e+02   4.8527071e+02
   6.3545024e+02   6.1528249e+02   5.4019344e+02   5.2527838e+02   4.8522649e+02
   5.4132744e+02   5.2677801e+02   4.9084428e+02   4.5100106e+02   4.0188391e+02
   6.4671609e+02   5.7049979e+02   5.2370106e+02   4.9410854e+02   3.8465234e+02
   6.0564649e+02   5.9966015e+02   5.4003043e+02   5.2512245e+02   4.8517084e+02
   5.8534660e+02   5.6592520e+02   5.2342181e+02   4.9792799e+02   4.4872145e+02
   6.5828462e+02   5.7057317e+02   5.2373101e+02   4.9422400e+02   4.1488740e+02
   6.8511014e+02   5.7058029e+02   5.2371995e+02   4.9411931e+02   3.8798602e+02
   7.1995317e+02   6.1920415e+02   5.4016919e+02   5.2524936e+02   4.8521517e+02
   5.8044142e+02   5.7625458e+02   5.3780218e+02   5.2298184e+02   4.8438220e+02
   6.7700674e+02   5.7062058e+02   5.2375746e+02   4.9435595e+02   4.1947867e+02
   6.2507608e+02   6.2370617e+02   5.4065806e+02   5.2577284e+02   4.8540894e+02
   6.1777339e+02   6.1462619e+02   5.4054652e+02   5.2565588e+02   4.8536636e+02
   5.4094159e+02   5.2618762e+02   4.8782369e+02   4.3794167e+02   4.0692211e+02
   6.4714425e+02   5.8705226e+02   5.3548009e+02   5.1991346e+02   4.8291404e+02
   6.2619949e+02   5.9246524e+02   5.3762679e+02   5.2246811e+02   4.8410698e+02
   6.0811000e+02   5.6958372e+02   5.2350164e+02   4.9405057e+02   4.0907300e+02
   6.1723852e+02   5.7140197e+02   5.2494937e+02   5.0046376e+02   4.5616179e+02
   5.4102985e+02   5.2632396e+02   4.8863608e+02   4.4683877e+02   4.2944714e+02
   6.4242729e+02   5.7047902e+02   5.2370082e+02   4.9414389e+02   4.0844188e+02
   6.6695318e+02   5.7740054e+02   5.2981998e+02   5.1184108e+02   4.7697145e+02
   5.8239026e+02   5.6449320e+02   5.2279721e+02   4.9618033e+02   4.4109096e+02
   6.6046367e+02   5.7058015e+02   5.2373142e+02   4.9421481e+02   4.1437585e+02
   7.1101926e+02   7.0182881e+02   5.4068106e+02   5.2579707e+02   4.8541775e+02
   5.9233132e+02   5.8518233e+02   5.3802196e+02   5.2304770e+02   4.8437566e+02
   5.8340630e+02   5.6457463e+02   5.2242799e+02   4.9373640e+02   4.2063324e+02
   6.3752889e+02   5.7057443e+02   5.2381922e+02   4.9492136e+02   4.2783169e+02
   5.7668128e+02   5.6147626e+02   5.2162003e+02   4.9306467e+02   4.0190232e+02
   6.0745065e+02   6.0596516e+02   5.4058090e+02   5.2569350e+02   4.8538029e+02
   6.4286034e+02   5.7856634e+02   5.3077698e+02   5.1342411e+02   4.7850703e+02
   6.0188487e+02   5.6938404e+02   5.2369030e+02   4.9570350e+02   4.3531790e+02
   6.7401150e+02   6.2141510e+02   5.4025280e+02   5.2533922e+02   4.8524876e+02
   6.3961682e+02   5.7721874e+02   5.2979683e+02   5.1183165e+02   4.7697047e+02
   6.3463072e+02   5.7846335e+02   5.3077380e+02   5.1343430e+02   4.7852041e+02
   5.8975702e+02   5.8855064e+02   5.4025764e+02   5.2537875e+02   4.8526866e+02
   6.3377832e+02   6.3368068e+02   5.4068172e+02   5.2579780e+02   4.8541805e+02
   6.9274202e+02   5.7060203e+02   5.2373879e+02   4.9423611e+02   4.1530549e+02
   6.3449718e+02   5.7801213e+02   5.3044673e+02   5.1291572e+02   4.7804542e+02
   6.2148491e+02   5.9038726e+02   5.3708396e+02   5.2185325e+02   4.8384090e+02
   5.7506972e+02   5.6086009e+02   5.2182510e+02   4.9530344e+02   4.3860308e+02
   6.4729289e+02   5.7686122e+02   5.2946829e+02   5.1125157e+02   4.7634686e+02
   5.6252919e+02   5.5310326e+02   5.2194076e+02   5.0317085e+02   4.6749155e+02
   5.4068325e+02   5.2579954e+02   4.8542173e+02   4.5791831e+02   4.5790985e+02
   6.3699115e+02   5.7197819e+02   5.2516706e+02   5.0096920e+02   4.5770350e+02
   7.1788654e+02   5.9323571e+02   5.3751189e+02   5.2231233e+02   4.8403533e+02
   5.8419001e+02   5.6494632e+02   5.2258915e+02   4.9429562e+02   4.2763613e+02
   6.1540918e+02   5.7042090e+02   5.2403862e+02   4.9665062e+02   4.4034630e+02
   6.6117842e+02   5.7094442e+02   5.2406370e+02   4.9612248e+02   4.3696329e+02
   5.8889390e+02   5.8881736e+02   5.4065559e+02   5.2577231e+02   4.8540905e+02
   5.4931454e+02   5.3842066e+02   5.1157462e+02   4.8896744e+02   4.3979678e+02
   6.3592519e+02   5.9471413e+02   5.3806964e+02   5.2295869e+02   4.8431221e+02
   5.7489977e+02   5.6099733e+02   5.2222008e+02   4.9719200e+02   4.4798036e+02
   6.5140496e+02   5.7591352e+02   5.2866713e+02   5.0977142e+02   4.7461243e+02
   6.0535781e+02   5.7202399e+02   5.2616714e+02   5.0458374e+02   4.6667843e+02
   5.8707752e+02   5.6622958e+02   5.2313164e+02   4.9603900e+02   4.3916184e+02
   5.8444340e+02   5.6494242e+02   5.2247807e+02   4.9351725e+02   4.0514136e+02
   5.4445151e+02   5.3178363e+02   5.0468941e+02   4.8470050e+02   4.4984483e+02
   6.3438296e+02   5.7040313e+02   5.2367941e+02   4.9410231e+02   3.9417105e+02
   5.4103317e+02   5.2633651e+02   4.8888875e+02   4.5646114e+02   4.4472410e+02
   6.5533111e+02   5.7072822e+02   5.2387456e+02   4.9509267e+02   4.2926281e+02
   6.8087170e+02   5.7166236e+02   5.2473123e+02   4.9919659e+02   4.5159590e+02
   6.0167982e+02   5.8615750e+02   5.3660270e+02   5.2137546e+02   4.8364296e+02
   5.8082246e+02   5.6367978e+02   5.2243836e+02   4.9510341e+02   4.3539191e+02
   6.2203121e+02   5.8159498e+02   5.3305145e+02   5.1680974e+02   4.8112662e+02
   5.4068863e+02   5.2580761e+02   4.8547819e+02   4.3526937e+02   4.3493884e+02
   7.3588113e+02   5.9123027e+02   5.3691201e+02   5.2161694e+02   4.8372793e+02
   6.0652143e+02   6.0650208e+02   5.4068160e+02   5.2579771e+02   4.8541798e+02
   6.6439419e+02   6.1326639e+02   5.3993850e+02   5.2500179e+02   4.8512203e+02
   6.4951294e+02   5.7060300e+02   5.2378127e+02   4.9457835e+02   4.2381021e+02
   6.5948990e+02   5.8465794e+02   5.3431638e+02   5.1844089e+02   4.8211594e+02
   5.4069166e+02   5.2581229e+02   4.8551667e+02   4.4801854e+02   4.4767778e+02
   6.7794715e+02   6.3156036e+02   5.4046377e+02   5.2556490e+02   4.8533248e+02
   6.4376857e+02   5.7110538e+02   5.2427495e+02   4.9726919e+02   4.4342081e+02
   5.7168511e+02   5.6059932e+02   5.2493433e+02   5.0619359e+02   4.7105457e+02
   5.4894909e+02   5.3784212e+02   5.1068500e+02   4.8590229e+02   4.2197790e+02
   6.6196096e+02   5.7295082e+02   5.2597790e+02   5.0348109e+02   4.6417486e+02
   5.4195868e+02   5.2826436e+02   5.0639592e+02   5.0203741e+02   4.8069712e+02
   5.7046487e+02   5.5852066e+02   5.2203454e+02   4.9894635e+02   4.5534788e+02
   5.9502637e+02   5.6841521e+02   5.2358760e+02   4.9622120e+02   4.3894258e+02
   6.3801021e+02   5.9334984e+02   5.3769735e+02   5.2253598e+02   4.8413359e+02
   6.6172399e+02   6.5610813e+02   5.4066776e+02   5.2578288e+02   4.8541258e+02
   6.0196647e+02   6.0154266e+02   5.4063068e+02   5.2574562e+02   4.8539927e+02
   6.2299072e+02   5.7023335e+02   5.2366567e+02   4.9428425e+02   4.1865497e+02
   5.4121835e+02   5.2661066e+02   4.9006494e+02   4.4893945e+02   4.1831123e+02
   6.2561787e+02   5.7045714e+02   5.2383884e+02   4.9525102e+02   4.3112426e+02
   5.4301737e+02   5.2942723e+02   4.9934633e+02   4.7141411e+02   3.9973393e+02
   6.3209200e+02   5.7057603e+02   5.2386111e+02   4.9523278e+02   4.3081842e+02
   6.5554343e+02   5.7539388e+02   5.2820974e+02   5.0886319e+02   4.7344318e+02
   5.4068358e+02   5.2580005e+02   4.8542555e+02   4.4953193e+02   4.4950856e+02
   6.3656392e+02   6.1469602e+02   5.4015888e+02   5.2524135e+02   4.8521266e+02
   6.2420049e+02   5.7076593e+02   5.2415011e+02   4.9692011e+02   4.4171602e+02
   6.4372412e+02   6.2590730e+02   5.4044847e+02   5.2554944e+02   4.8532691e+02
   6.5362345e+02   5.9564590e+02   5.3815090e+02   5.2304138e+02   4.8434507e+02
   6.0841303e+02   6.0817071e+02   5.4066895e+02   5.2578459e+02   4.8541326e+02
   6.4253801e+02   5.7117982e+02   5.2435377e+02   4.9765031e+02   4.4536637e+02
   5.5807622e+02   5.4791819e+02   5.1690291e+02   4.9033203e+02   4.0613155e+02
   6.8698729e+02   6.2273098e+02   5.4028784e+02   5.2537666e+02   4.8526271e+02
   5.4523981e+02   5.3288193e+02   5.0587511e+02   4.8378106e+02   4.4112448e+02
   6.0773282e+02   5.6969913e+02   5.2362971e+02   4.9485090e+02   4.2803561e+02
   6.5183493e+02   5.7845172e+02   5.3063620e+02   5.1318886e+02   4.7829028e+02
   5.4079875e+02   5.2597623e+02   4.8670315e+02   4.5374593e+02   4.4974376e+02
   6.1801379e+02   6.1796674e+02   5.4068132e+02   5.2579738e+02   4.8541787e+02
   5.4145768e+02   5.2701500e+02   4.9245823e+02   4.6705999e+02   4.4867806e+02
   6.0609345e+02   5.8873736e+02   5.3723861e+02   5.2207951e+02   4.8394986e+02
   6.2620486e+02   5.7027527e+02   5.2366229e+02   4.9418553e+02   4.1462037e+02
   6.7775373e+02   5.7066542e+02   5.2379768e+02   4.9460138e+02   4.2403317e+02
   6.7936132e+02   5.7058212e+02   5.2372206e+02   4.9413357e+02   4.0081076e+02
   5.9058767e+02   5.6950571e+02   5.2606012e+02   5.0532608e+02   4.6838266e+02
   6.7220860e+02   6.4991978e+02   5.4063101e+02   5.2574362e+02   4.8539820e+02
   5.7536315e+02   5.6080467e+02   5.2149133e+02   4.9331051e+02   4.2200000e+02
   6.3956744e+02   5.9079410e+02   5.3691205e+02   5.2162931e+02   4.8373598e+02
   6.6882048e+02   5.7412766e+02   5.2706817e+02   5.0635485e+02   4.6968912e+02
   5.9518007e+02   5.6855895e+02   5.2371701e+02   4.9683026e+02   4.4236580e+02
   5.4120137e+02   5.2658391e+02   4.8992069e+02   4.4781839e+02   4.0904709e+02
   5.7922949e+02   5.6520299e+02   5.2595453e+02   5.0670748e+02   4.7123841e+02
   7.1798948e+02   5.7063338e+02   5.2376360e+02   4.9438316e+02   4.2013693e+02
   6.9524709e+02   5.7059319e+02   5.2373072e+02   4.9418537e+02   4.1197129e+02
   5.9886821e+02   5.7844980e+02   5.3257063e+02   5.1635547e+02   4.8087762e+02
   6.3475906e+02   6.0317390e+02   5.3945440e+02   5.2448486e+02   4.8492504e+02
   5.8993595e+02   5.6729151e+02   5.2353129e+02   4.9712608e+02   4.4454764e+02
   5.4112149e+02   5.2662300e+02   4.9896351e+02   4.9588373e+02   4.8185825e+02
   5.7615535e+02   5.6151312e+02   5.2207512e+02   4.9583728e+02   4.4115833e+02
   7.0944691e+02   6.1633571e+02   5.4006719e+02   5.2513990e+02   4.8517411e+02
   6.7356529e+02   6.6263164e+02   5.4067592e+02   5.2579159e+02   4.8541577e+02
   5.8624700e+02   5.6614935e+02   5.2334478e+02   4.9731310e+02   4.4602883e+02
   6.1141856e+02   5.6996275e+02   5.2373712e+02   4.9524529e+02   4.3156334e+02
   6.1278538e+02   5.7140566e+02   5.2512956e+02   5.0123291e+02   4.5867129e+02
   7.0115730e+02   5.8160611e+02   5.3264406e+02   5.1617687e+02   4.8068072e+02
   6.0392546e+02   5.6929229e+02   5.2343811e+02   4.9401391e+02   4.0823921e+02
   5.6826265e+02   5.5634008e+02   5.2014018e+02   4.9224617e+02   3.8977143e+02
   6.3662726e+02   5.8090730e+02   5.3238553e+02   5.1583817e+02   4.8044823e+02
   5.6907533e+02   5.5708096e+02   5.2069299e+02   4.9439068e+02   4.3661606e+02
   6.2528598e+02   5.7102709e+02   5.2438829e+02   4.9801912e+02   4.4716042e+02
   6.1306598e+02   5.7069913e+02   5.2440131e+02   4.9842870e+02   4.4896886e+02
   6.3154471e+02   5.7065038e+02   5.2393692e+02   4.9566771e+02   4.3425093e+02
   6.3607690e+02   5.7144627e+02   5.2465605e+02   4.9902345e+02   4.5102435e+02
   7.3058008e+02   6.0694470e+02   5.3957122e+02   5.2460439e+02   4.8497010e+02
