# Supplementary material for: Rethinking Colour Constancy
Source: PLoS One. 2015 Sep 10;10(9):e0135029. doi: 10.1371/journal.pone.0135029 (PMC4565710; doi:10.1371/journal.pone.0135029)
Supplement: S1 Dataset — (ZIP) [file pone.0135029.s002.zip › 5-TransitionMetamerReflectanceData/GtoN_20munsells/fiveTr_13.txt]

   4.3512404e+02   4.5411267e+02   4.9552288e+02   5.2347969e+02   5.7210174e+02
   4.6099977e+02   4.9641867e+02   5.2691143e+02   5.4023413e+02   6.0983452e+02
   4.3057982e+02   4.4695043e+02   4.9415279e+02   5.2326049e+02   5.7186493e+02
   4.8974223e+02   5.2013040e+02   5.5907343e+02   5.7123317e+02   6.3398083e+02
   4.4755896e+02   4.9058446e+02   5.2103072e+02   5.3541817e+02   5.8880926e+02
   4.3369963e+02   4.7371531e+02   5.0453251e+02   5.2579861e+02   5.7452146e+02
   4.8470194e+02   5.1181476e+02   5.3245407e+02   5.4106785e+02   5.8531046e+02
   4.7230606e+02   5.0241308e+02   5.3063181e+02   5.4293623e+02   6.3806768e+02
   3.6377120e+02   4.8814667e+02   5.2568558e+02   5.3980165e+02   6.7583976e+02
   4.0245073e+02   4.3113448e+02   4.9246253e+02   5.2302112e+02   5.7159519e+02
   4.5555768e+02   4.9468690e+02   5.2683319e+02   5.4037520e+02   6.2073818e+02
   4.9123956e+02   5.2278822e+02   5.7102841e+02   6.2025524e+02   6.4460203e+02
   3.8789262e+02   3.9017981e+02   4.9128356e+02   5.2287068e+02   5.7141729e+02
   4.8977490e+02   5.2017390e+02   5.5840430e+02   5.6931513e+02   6.0628080e+02
   3.9875056e+02   4.4977871e+02   4.9597950e+02   5.2357136e+02   5.7221548e+02
   4.3624907e+02   4.9019182e+02   5.2611912e+02   5.4008474e+02   6.8481053e+02
   3.8243131e+02   4.6468751e+02   5.0097459e+02   5.2470408e+02   5.7341967e+02
   4.3595275e+02   4.9007498e+02   5.2590452e+02   5.3988876e+02   6.3481217e+02
   4.6556949e+02   4.9590054e+02   5.1956147e+02   5.3360231e+02   5.8348733e+02
   4.8948856e+02   5.1970961e+02   5.5771651e+02   5.6935713e+02   7.1344408e+02
   4.2705146e+02   4.8252027e+02   5.1314659e+02   5.2998087e+02   5.7958558e+02
   4.4871756e+02   4.9270184e+02   5.2639237e+02   5.4014744e+02   6.2624926e+02
   4.8925718e+02   5.1931797e+02   5.5582348e+02   5.6622308e+02   6.1734443e+02
   4.9125206e+02   4.9127138e+02   4.9130238e+02   5.2287064e+02   5.7141724e+02
   4.6668818e+02   4.9913824e+02   5.2858887e+02   5.4149703e+02   6.2202566e+02
   4.2360269e+02   4.5827266e+02   4.9801955e+02   5.2397331e+02   5.7264272e+02
   4.9128306e+02   5.2287063e+02   5.7134285e+02   5.7134928e+02   5.7142372e+02
   4.9062089e+02   5.2165292e+02   5.6551242e+02   5.8408262e+02   6.6311240e+02
   4.2604768e+02   4.7970849e+02   5.1023701e+02   5.2832729e+02   5.7742786e+02
   4.9122100e+02   5.2275319e+02   5.7080195e+02   6.0424164e+02   6.1449404e+02
   4.9094251e+02   5.2223539e+02   5.6829884e+02   5.9287213e+02   6.9921016e+02
   4.3731409e+02   4.4557000e+02   4.9286661e+02   5.2307200e+02   5.7164967e+02
   4.6402391e+02   4.9784157e+02   5.2789965e+02   5.4101407e+02   6.1850945e+02
   4.1675541e+02   4.6107449e+02   4.9931203e+02   5.2427204e+02   5.7296277e+02
   4.9117667e+02   5.2266976e+02   5.7044741e+02   6.0701450e+02   6.3960879e+02
   4.6400321e+02   4.9701049e+02   5.2486244e+02   5.3814239e+02   5.9388948e+02
   4.4468912e+02   4.4994575e+02   4.9257261e+02   5.2302984e+02   5.7159875e+02
   4.9064443e+02   5.2168998e+02   5.6406527e+02   5.7633918e+02   5.9402328e+02
   4.9117030e+02   5.2265776e+02   5.7040305e+02   6.0765764e+02   6.5265621e+02
   4.3039113e+02   4.8915489e+02   5.2539755e+02   5.3947034e+02   6.2063963e+02
   4.9127145e+02   5.2284863e+02   5.7131506e+02   6.3480617e+02   6.4774968e+02
   4.2817501e+02   4.4666765e+02   4.9434399e+02   5.2329110e+02   5.7190033e+02
   4.5576619e+02   4.9490148e+02   5.2739393e+02   5.4090415e+02   6.9701168e+02
   4.1409078e+02   4.8822803e+02   5.2565641e+02   5.3976971e+02   6.5180718e+02
   3.8114730e+02   4.4806462e+02   4.9554251e+02   5.2349346e+02   5.7212997e+02
   4.4807308e+02   4.7913078e+02   5.0575137e+02   5.2616715e+02   5.7479342e+02
   4.3912394e+02   4.9070621e+02   5.2614584e+02   5.4007391e+02   6.4536130e+02
   4.9064458e+02   5.2169527e+02   5.6570968e+02   5.8460502e+02   6.7200680e+02
   4.8179965e+02   5.0975998e+02   5.3621439e+02   5.4655946e+02   6.1139536e+02
   4.3379031e+02   4.6088456e+02   4.9791730e+02   5.2394036e+02   5.7259257e+02
   4.9128108e+02   5.2286685e+02   5.7140007e+02   6.6137100e+02   7.0335613e+02
   4.4849961e+02   4.9275075e+02   5.2674031e+02   5.4048033e+02   6.6171811e+02
   4.6993216e+02   5.0096532e+02   5.2976181e+02   5.4235248e+02   6.3460196e+02
   4.9125868e+02   5.2282441e+02   5.7120431e+02   6.3191834e+02   6.7384253e+02
   4.1789435e+02   4.8834486e+02   5.2572968e+02   5.3983188e+02   6.9414668e+02
   4.6871433e+02   5.0001264e+02   5.2822142e+02   5.4095062e+02   6.0636831e+02
   4.4140785e+02   4.9116291e+02   5.2634806e+02   5.4023335e+02   7.0029667e+02
   4.0705842e+02   4.8817702e+02   5.2569489e+02   5.3980868e+02   6.8358294e+02
   4.4331278e+02   4.5658137e+02   4.9480249e+02   5.2335177e+02   5.7195292e+02
   4.5997577e+02   4.9629919e+02   5.2781810e+02   5.4115595e+02   6.5122456e+02
   4.9122808e+02   5.2276646e+02   5.7091374e+02   6.1424025e+02   6.3211772e+02
   4.7743050e+02   5.0608942e+02   5.3345519e+02   5.4494300e+02   7.1298958e+02
   4.6350950e+02   4.6377510e+02   4.9140181e+02   5.2288333e+02   5.7143078e+02
   4.3059644e+02   4.8891610e+02   5.2463017e+02   5.3876745e+02   6.0665293e+02
   4.9103144e+02   5.2239931e+02   5.6888517e+02   5.9255730e+02   6.1366842e+02
   4.9120528e+02   5.2272356e+02   5.7072705e+02   6.1458759e+02   6.6751583e+02
   4.9054127e+02   5.2151123e+02   5.6486262e+02   5.8244053e+02   6.5748658e+02
   4.8472103e+02   5.1300789e+02   5.4169744e+02   5.5144886e+02   6.6474697e+02
   4.9127339e+02   5.2285229e+02   5.7133342e+02   6.4663292e+02   6.9644931e+02
   4.9128305e+02   5.2287061e+02   5.7141717e+02   6.7901218e+02   6.7933827e+02
   4.8739728e+02   5.1647539e+02   5.4847271e+02   5.5795428e+02   6.8623774e+02
   4.8808006e+02   5.1746457e+02   5.5050969e+02   5.5993266e+02   6.2333292e+02
   4.5195482e+02   4.9179646e+02   5.2114273e+02   5.3540616e+02   5.8838477e+02
   4.7338481e+02   5.0316232e+02   5.3126766e+02   5.4342508e+02   6.8445964e+02
   4.9128206e+02   5.2286869e+02   5.6126512e+02   5.6127542e+02   5.7143236e+02
   4.7286598e+02   5.0281550e+02   5.3103920e+02   5.4326980e+02   6.7504737e+02
   4.4997460e+02   4.9302278e+02   5.2639925e+02   5.4012415e+02   6.2249571e+02
   4.9127718e+02   5.2285946e+02   5.7135470e+02   6.0496264e+02   6.0575484e+02
   4.9100480e+02   5.2235005e+02   5.6878965e+02   5.9402336e+02   6.3085859e+02
   4.1601540e+02   4.8827953e+02   5.2568648e+02   5.3979502e+02   6.5803123e+02
   4.7467690e+02   4.8983341e+02   5.0386663e+02   5.2496864e+02   5.7323280e+02
   3.8435852e+02   3.8959306e+02   4.9128529e+02   5.2287091e+02   5.7141759e+02
   3.9978549e+02   4.4303818e+02   4.9443775e+02   5.2330935e+02   5.7192503e+02
   4.2008623e+02   4.4403471e+02   4.9438444e+02   5.2329988e+02   5.7191307e+02
   4.3762577e+02   4.8898845e+02   5.2198336e+02   5.3636578e+02   5.9212950e+02
   4.9049861e+02   5.2143327e+02   5.6381254e+02   5.7833160e+02   6.0613374e+02
   4.9120213e+02   5.2271762e+02   5.7069946e+02   6.1413649e+02   6.8372896e+02
   3.8953504e+02   4.8814565e+02   5.2568823e+02   5.3980419e+02   6.8013416e+02
   4.2864545e+02   4.7568538e+02   5.0653153e+02   5.2658425e+02   5.7539170e+02
   4.5918877e+02   4.7713266e+02   5.0091381e+02   5.2453963e+02   5.7307288e+02
   4.2048528e+02   4.4434037e+02   4.9442857e+02   5.2330678e+02   5.7192074e+02
   4.4202727e+02   4.4743176e+02   4.9244038e+02   5.2301365e+02   5.7158161e+02
   4.9117348e+02   5.2266376e+02   5.7043842e+02   6.0886736e+02   6.6946863e+02
   4.3761228e+02   4.9040578e+02   5.2605576e+02   5.4000956e+02   6.4297517e+02
   4.2424741e+02   4.4605869e+02   4.9456641e+02   5.2332774e+02   5.7194303e+02
   4.8737411e+02   5.1639201e+02   5.4740959e+02   5.5640396e+02   6.1263767e+02
   4.1214486e+02   4.8784851e+02   5.2462290e+02   5.3882669e+02   6.0985033e+02
   4.9128192e+02   5.2286849e+02   5.7140706e+02   6.3096877e+02   6.3160990e+02
   4.8700905e+02   5.1589681e+02   5.4671149e+02   5.5592091e+02   6.2240362e+02
   4.7476852e+02   4.8007685e+02   4.9526039e+02   5.2329930e+02   5.7181818e+02
   4.1429510e+02   4.8631203e+02   5.2059369e+02   5.3534135e+02   5.8987023e+02
   4.8910433e+02   5.1908162e+02   5.5559351e+02   5.6635849e+02   6.7070777e+02
   4.0812857e+02   4.1338607e+02   4.9133069e+02   5.2287642e+02   5.7142420e+02
   4.8856718e+02   5.1777948e+02   5.4322546e+02   5.4903022e+02   5.8356047e+02
   4.9081784e+02   5.2200722e+02   5.6689618e+02   5.8649067e+02   6.1658169e+02
   4.6535127e+02   4.9857695e+02   5.2869326e+02   5.4170185e+02   6.4578549e+02
   4.9101662e+02   5.2237180e+02   5.6897886e+02   5.9585439e+02   6.6754601e+02
   4.1891496e+02   4.4488277e+02   4.9460012e+02   5.2333437e+02   5.7195195e+02
   4.8886380e+02   5.1866963e+02   5.5337337e+02   5.6287301e+02   6.0978756e+02
   4.8127855e+02   5.0938303e+02   5.3656527e+02   5.4716858e+02   6.3793544e+02
   4.9072211e+02   5.2180283e+02   5.5982515e+02   5.6479160e+02   5.8022144e+02
   4.9126397e+02   5.2283446e+02   5.7125103e+02   6.3570647e+02   6.7006424e+02
   4.8613302e+02   5.1473762e+02   5.4467127e+02   5.5412024e+02   6.4458834e+02
   3.8939588e+02   4.8729632e+02   5.2328563e+02   5.3763415e+02   5.9839444e+02
   4.4528649e+02   4.9196630e+02   5.2655193e+02   5.4036567e+02   7.1364387e+02
   4.2005766e+02   4.8834654e+02   5.2550380e+02   5.3961967e+02   6.3226364e+02
   3.8720396e+02   4.8814300e+02   5.2568291e+02   5.3979936e+02   6.7396849e+02
   4.9122954e+02   5.2276947e+02   5.7082140e+02   5.9804800e+02   6.0215896e+02
   4.9099875e+02   5.2233886e+02   5.6859427e+02   5.9180931e+02   6.1577995e+02
   4.0817265e+02   4.8748965e+02   5.2371256e+02   5.3801024e+02   6.0073359e+02
   4.5800752e+02   4.7707164e+02   5.0126798e+02   5.2464200e+02   5.7318041e+02
   4.9125781e+02   5.2282279e+02   5.7115881e+02   6.0565374e+02   6.0968206e+02
   4.2284812e+02   4.5768777e+02   4.9787960e+02   5.2394371e+02   5.7261209e+02
   4.3093476e+02   4.8938821e+02   5.2593630e+02   5.3996411e+02   6.6866961e+02
   4.4088058e+02   4.9094244e+02   5.2594101e+02   5.3986066e+02   6.2613081e+02
   4.2062571e+02   4.8834769e+02   5.2543387e+02   5.3955396e+02   6.2844203e+02
   4.8480907e+02   5.1310237e+02   5.4177106e+02   5.5147732e+02   6.4647590e+02
   4.8846436e+02   5.1806846e+02   5.5252803e+02   5.6247634e+02   6.5679117e+02
   4.6610739e+02   4.9883178e+02   5.2839900e+02   5.4135695e+02   6.2059625e+02
   4.1468065e+02   4.8822251e+02   5.2560634e+02   5.3972305e+02   6.4445546e+02
   4.6852962e+02   5.0023525e+02   5.2956982e+02   5.4230265e+02   6.8504289e+02
   4.0985420e+02   4.8818254e+02   5.2565536e+02   5.3977129e+02   6.5320533e+02
   4.8726494e+02   5.1593600e+02   5.4256737e+02   5.5007756e+02   5.9042410e+02
   4.3843059e+02   4.5993200e+02   4.9680253e+02   5.2370760e+02   5.7233847e+02
   4.8065098e+02   4.8148404e+02   4.9197650e+02   5.2292191e+02   5.7146413e+02
   4.9086391e+02   5.2208907e+02   5.6601446e+02   5.7883138e+02   5.9142420e+02
   4.6656945e+02   4.9895617e+02   5.2806063e+02   5.4098845e+02   6.1180887e+02
   4.0399249e+02   4.8816014e+02   5.2567738e+02   5.3979320e+02   6.6182056e+02
   4.8735962e+02   5.1278841e+02   5.2343218e+02   5.3130309e+02   5.7563684e+02
   4.4718669e+02   4.9240231e+02   5.2663905e+02   5.4041295e+02   6.5981153e+02
   4.3504993e+02   4.6631441e+02   5.0006458e+02   5.2443719e+02   5.7310369e+02
   4.4272455e+02   4.9075632e+02   5.2432501e+02   5.3834927e+02   6.0018951e+02
   4.6517004e+02   4.9837623e+02   5.2818132e+02   5.4121286e+02   6.2011798e+02
   4.8955490e+02   5.1981939e+02   5.5809524e+02   5.6991007e+02   6.6921697e+02
   4.9110756e+02   5.2254051e+02   5.6979931e+02   6.0031413e+02   6.4145719e+02
   4.3377018e+02   4.4775285e+02   4.9395842e+02   5.2322955e+02   5.7182870e+02
   4.6454592e+02   4.9822312e+02   5.2859915e+02   5.4166394e+02   6.5695652e+02
   4.9119125e+02   5.2269717e+02   5.7059128e+02   6.1057310e+02   6.4846939e+02
   4.5149764e+02   4.9359737e+02   5.2699496e+02   5.4064892e+02   6.9827455e+02
   4.7724225e+02   4.7730505e+02   4.9133076e+02   5.2287460e+02   5.7142104e+02
   4.9126606e+02   5.2283842e+02   5.7126956e+02   6.3817014e+02   6.8069025e+02
   4.2753860e+02   4.7393853e+02   5.0541034e+02   5.2614122e+02   5.7491521e+02
   4.3800768e+02   4.9003351e+02   5.2469914e+02   5.3875436e+02   6.0456783e+02
   4.8377105e+02   5.0999930e+02   5.2782062e+02   5.3710834e+02   5.8211151e+02
   4.7721353e+02   4.9124057e+02   5.0343412e+02   5.2472065e+02   5.7297061e+02
   4.3280943e+02   4.5717742e+02   4.9677411e+02   5.2371019e+02   5.7235190e+02
   4.5377886e+02   4.9427930e+02   5.2715190e+02   5.4073343e+02   6.5242851e+02
   4.4425148e+02   4.9173857e+02   5.2647284e+02   5.4030810e+02   6.6119589e+02
   4.9107071e+02   5.2247210e+02   5.6934949e+02   5.9555661e+02   6.2031214e+02
   4.5963878e+02   4.9553465e+02   5.2547319e+02   5.3894218e+02   5.9889606e+02
   4.9107259e+02   5.2247543e+02   5.6950049e+02   5.9890424e+02   6.6682171e+02
   4.0536506e+02   4.2177825e+02   4.9160774e+02   5.2291056e+02   5.7146498e+02
   4.8841642e+02   5.1795265e+02   5.5108171e+02   5.6012052e+02   6.0705011e+02
   4.5935140e+02   4.9401580e+02   5.2112945e+02   5.3515996e+02   5.8706775e+02
   4.1838352e+02   4.3832664e+02   4.9338567e+02   5.2314930e+02   5.7174273e+02
   4.9128304e+02   5.2287060e+02   5.7141711e+02   7.0699682e+02   7.0755167e+02
   4.9053023e+02   5.2149032e+02   5.6432412e+02   5.7999031e+02   6.1325417e+02
   4.2385606e+02   4.5641692e+02   4.9742382e+02   5.2384747e+02   5.7250878e+02
   4.0375160e+02   4.2669770e+02   4.9198378e+02   5.2295820e+02   5.7152135e+02
   4.3471092e+02   4.8981086e+02   5.2569779e+02   5.3971065e+02   6.2684367e+02
   4.6515985e+02   4.9851190e+02   5.2875574e+02   5.4177644e+02   6.9188913e+02
   4.8789015e+02   5.1712991e+02   5.4867366e+02   5.5741643e+02   6.0462673e+02
   4.5023582e+02   4.9322102e+02   5.2684412e+02   5.4053796e+02   6.5308599e+02
   4.4523711e+02   4.9146295e+02   5.2497279e+02   5.3889845e+02   6.0387108e+02
   4.9090911e+02   5.2217106e+02   5.6590081e+02   5.7672030e+02   5.8755254e+02
   4.9120196e+02   5.2271732e+02   5.7069987e+02   6.1444474e+02   7.4378712e+02
   4.5976505e+02   4.9209696e+02   5.1645230e+02   5.3164665e+02   5.8103152e+02
   4.9074267e+02   5.2187153e+02   5.6652631e+02   5.8682086e+02   6.6407425e+02
   4.2305945e+02   4.8825234e+02   5.2476963e+02   5.3893895e+02   6.1100694e+02
   4.8562019e+02   5.1401318e+02   5.4257625e+02   5.5184392e+02   6.1327993e+02
   4.2647428e+02   4.8875102e+02   5.2543706e+02   5.3953282e+02   6.2503643e+02
   4.1978888e+02   4.8812440e+02   5.2488448e+02   5.3905346e+02   6.1356921e+02
   4.5640845e+02   4.9509410e+02   5.2744423e+02   5.4093202e+02   6.6468274e+02
   4.9128304e+02   5.2287058e+02   5.7141703e+02   6.5327659e+02   6.5331153e+02
   4.4542901e+02   4.7413972e+02   5.0269817e+02   5.2513824e+02   5.7376677e+02
   4.2709956e+02   4.4499483e+02   4.9409601e+02   5.2325326e+02   5.7185855e+02
   4.9117296e+02   5.2266276e+02   5.7041120e+02   6.0636361e+02   6.3891956e+02
   4.9110840e+02   5.2254209e+02   5.6979375e+02   5.9989901e+02   6.3601739e+02
   3.9383919e+02   4.8167377e+02   5.1317649e+02   5.3003288e+02   5.7973378e+02
   4.4417057e+02   4.7667439e+02   5.0473355e+02   5.2581961e+02   5.7447095e+02
   4.0830888e+02   4.5049905e+02   4.9614271e+02   5.2360107e+02   5.7224767e+02
   4.1141183e+02   4.5734777e+02   4.9810266e+02   5.2399532e+02   5.7267179e+02
   4.4109614e+02   4.5565970e+02   4.9494917e+02   5.2337772e+02   5.7198385e+02
   4.8725538e+02   5.1627214e+02   5.4799697e+02   5.5745224e+02   6.7220000e+02
   4.7554777e+02   5.0465830e+02   5.3226729e+02   5.4408871e+02   6.5256050e+02
   3.8954014e+02   4.2430824e+02   4.9179769e+02   5.2293446e+02   5.7149337e+02
   4.8712206e+02   5.1604882e+02   5.4693204e+02   5.5608142e+02   6.1913075e+02
   4.9127474e+02   5.2285483e+02   5.7134058e+02   6.2311246e+02   6.2699978e+02
   4.8396650e+02   5.1215431e+02   5.4038857e+02   5.5033078e+02   7.3558763e+02
   4.9017071e+02   5.2084422e+02   5.6001002e+02   5.7024503e+02   5.9528864e+02
   4.8733111e+02   5.1635904e+02   5.4782649e+02   5.5708382e+02   6.2543491e+02
   4.4654804e+02   4.9222826e+02   5.2654149e+02   5.4033363e+02   6.4859119e+02
   4.4465860e+02   4.5817457e+02   4.9504339e+02   5.2338868e+02   5.7199032e+02
   4.1577671e+02   4.8827163e+02   5.2568017e+02   5.3978956e+02   6.5476352e+02
   3.9003306e+02   4.8814379e+02   5.2568254e+02   5.3979896e+02   6.7219828e+02
   4.8518134e+02   5.1355476e+02   5.4262363e+02   5.5227783e+02   6.9044500e+02
   4.5885720e+02   4.7730313e+02   5.0115162e+02   5.2460397e+02   5.7313702e+02
   4.6205831e+02   4.9710957e+02   5.2802744e+02   5.4125457e+02   6.3879792e+02
   4.8940732e+02   5.1957479e+02   5.5720156e+02   5.6856304e+02   6.5220308e+02
   4.9008035e+02   5.2068647e+02   5.5940981e+02   5.6951652e+02   5.9595828e+02
   4.5928897e+02   4.9573946e+02   5.2659913e+02   5.4001639e+02   6.0864362e+02
   4.9119580e+02   5.2270570e+02   5.7064068e+02   6.1266217e+02   6.6362308e+02
   4.9117020e+02   5.2265755e+02   5.7038665e+02   6.0612518e+02   6.3960257e+02
   4.9012313e+02   5.2077819e+02   5.6143093e+02   5.7488644e+02   6.2205089e+02
   4.6329740e+02   4.9767568e+02   5.2837400e+02   5.4152091e+02   6.5884442e+02
   3.9672200e+02   4.3523975e+02   4.9304618e+02   5.2310135e+02   5.7168828e+02
   4.5700685e+02   4.7600208e+02   5.0082846e+02   5.2453571e+02   5.7308598e+02
   3.8731559e+02   4.8814600e+02   5.2569162e+02   5.3980735e+02   7.0327126e+02
   4.4062400e+02   4.4088403e+02   4.9133007e+02   5.2287618e+02   5.7142373e+02
   4.9127430e+02   5.2285403e+02   5.7134161e+02   6.4901856e+02   7.2696137e+02
   4.0252109e+02   4.8465331e+02   5.1744036e+02   5.3290817e+02   5.8442647e+02
   4.1061877e+02   4.8712427e+02   5.2268369e+02   5.3710463e+02   5.9572971e+02
   4.7325298e+02   5.0251039e+02   5.2854586e+02   5.4070341e+02   5.9807048e+02
   4.9103823e+02   5.2241180e+02   5.6914726e+02   5.9625713e+02   6.4276567e+02
   4.9026388e+02   5.2098969e+02   5.5889217e+02   5.6684189e+02   5.8832538e+02
   4.4194511e+02   4.8873784e+02   5.1947251e+02   5.3426147e+02   5.8650363e+02
   4.9070834e+02   5.2180304e+02   5.6399781e+02   5.7473671e+02   5.9001010e+02
   4.9128279e+02   5.2287014e+02   5.7141498e+02   6.4468174e+02   6.4502082e+02
   4.2758519e+02   4.7651588e+02   5.0728844e+02   5.2690978e+02   5.7575844e+02
   4.9117659e+02   5.2266957e+02   5.7044877e+02   6.0724679e+02   6.4155732e+02
   4.9049414e+02   5.2142780e+02   5.6450856e+02   5.8165383e+02   6.8195207e+02
   4.1449504e+02   4.1459670e+02   4.9128513e+02   5.2287088e+02   5.7141751e+02
   4.1732767e+02   4.2225874e+02   4.9148631e+02   5.2289546e+02   5.7144689e+02
   4.9048226e+02   5.2140575e+02   5.6408714e+02   5.7987722e+02   6.1915110e+02
   4.9125537e+02   5.2281815e+02   5.7117544e+02   6.3047906e+02   6.9624969e+02
   4.8769850e+02   5.1689615e+02   5.4913346e+02   5.5847103e+02   6.2673097e+02
   4.9110391e+02   5.2253373e+02   5.6978380e+02   6.0071043e+02   6.5220163e+02
   4.2341084e+02   4.8856963e+02   5.2563329e+02   5.3972827e+02   6.3936413e+02
   4.6984879e+02   4.9869209e+02   5.2149049e+02   5.3476546e+02   5.8469600e+02
   4.6379531e+02   4.8279861e+02   5.0353409e+02   5.2521073e+02   5.7365345e+02
   4.8958206e+02   5.1985339e+02   5.5753025e+02   5.6840418e+02   6.1310969e+02
   4.6656647e+02   4.9686686e+02   5.2092052e+02   5.3459091e+02   5.8499530e+02
   4.9115233e+02   5.2262407e+02   5.7024506e+02   6.0587738e+02   6.8474756e+02
   4.4070628e+02   4.9034881e+02   5.2422382e+02   5.3828739e+02   6.0015242e+02
   4.9127827e+02   5.2286148e+02   5.7137525e+02   6.4844345e+02   6.5629732e+02
   4.8578281e+02   5.1407922e+02   5.4130972e+02   5.5009613e+02   5.9889392e+02
   4.3271685e+02   4.8347378e+02   5.1343831e+02   5.3013132e+02   5.7973141e+02
   4.1373259e+02   4.8824479e+02   5.2572436e+02   5.3983253e+02   7.4895528e+02
   4.3924366e+02   4.9033230e+02   5.2492510e+02   5.3894410e+02   6.0646818e+02
   4.5554717e+02   4.9483491e+02   5.2737200e+02   5.4088995e+02   6.8978994e+02
   4.5071345e+02   4.9336721e+02   5.2692035e+02   5.4059835e+02   6.6967367e+02
   4.9125785e+02   5.2282284e+02   5.7119400e+02   6.2781447e+02   6.4842676e+02
   3.8590375e+02   4.8814245e+02   5.2568373e+02   5.3980015e+02   6.7506836e+02
   4.8945575e+02   5.1963537e+02   5.5638346e+02   5.6650788e+02   6.0628863e+02
   4.3171739e+02   4.8939241e+02   5.2569279e+02   5.3973358e+02   6.3069154e+02
   4.9109755e+02   5.2207370e+02   5.3031704e+02   5.3103274e+02   5.7178438e+02
   4.2767465e+02   4.8882954e+02   5.2530735e+02   5.3940609e+02   6.1999805e+02
   4.9128275e+02   5.2287005e+02   5.7141359e+02   5.9905356e+02   5.9907649e+02
   4.8982190e+02   5.2026164e+02   5.5931120e+02   5.7130290e+02   6.1984326e+02
   4.9126282e+02   5.2283226e+02   5.7123971e+02   6.3221513e+02   6.5375748e+02
   4.9118054e+02   5.2267696e+02   5.7049893e+02   6.0957987e+02   6.5597145e+02
   4.9055120e+02   5.2152812e+02   5.6467772e+02   5.8125442e+02   6.2073506e+02
   4.4558042e+02   4.5113383e+02   4.9271552e+02   5.2304817e+02   5.7161885e+02
   4.8261581e+02   5.0873376e+02   5.2683597e+02   5.3671158e+02   5.8254803e+02
   4.4740467e+02   4.9246090e+02   5.2666368e+02   5.4043169e+02   6.6288756e+02
   4.3444494e+02   4.8560925e+02   5.1609705e+02   5.3186554e+02   5.8232990e+02
   4.8833296e+02   5.1786683e+02   5.5199738e+02   5.6186853e+02   6.9140553e+02
   4.1886644e+02   4.8827344e+02   5.2542297e+02   5.3954806e+02   6.2859465e+02
   4.6062642e+02   4.6126580e+02   4.9154435e+02   5.2289935e+02   5.7144834e+02
   4.9104788e+02   5.2242890e+02   5.6838099e+02   5.8452282e+02   5.9301707e+02
   4.1805371e+02   4.8832399e+02   5.2565282e+02   5.3976089e+02   6.4884369e+02
   4.9068877e+02   5.2173180e+02   5.5834275e+02   5.6268191e+02   5.7928427e+02
   4.2149419e+02   4.3441839e+02   4.9259010e+02   5.2303779e+02   5.7161395e+02
   4.9121541e+02   5.2274267e+02   5.7081935e+02   6.1681548e+02   6.9653464e+02
   4.2454493e+02   4.5148462e+02   4.9593527e+02   5.2356000e+02   5.7219866e+02
   4.3537970e+02   4.7004256e+02   5.0197889e+02   5.2496145e+02   5.7364146e+02
   4.8957735e+02   5.1985664e+02   5.5822228e+02   5.7009444e+02   6.6195052e+02
   4.4832381e+02   4.9270646e+02   5.2673850e+02   5.4048253e+02   6.7525440e+02
   4.4291941e+02   4.8823878e+02   5.1801082e+02   5.3313794e+02   5.8428095e+02
   3.8033620e+02   4.8814392e+02   5.2569008e+02   5.3980603e+02   6.9750602e+02
   4.8729652e+02   5.1631176e+02   5.4775877e+02   5.5703562e+02   6.2729014e+02
   4.1998888e+02   4.8829037e+02   5.2534596e+02   5.3947488e+02   6.2514084e+02
   4.6820369e+02   4.8318191e+02   5.0170850e+02   5.2461400e+02   5.7304499e+02
   4.9128120e+02   5.2286709e+02   5.7140122e+02   6.7176855e+02   7.2894029e+02
   4.9109161e+02   5.2251082e+02   5.6965437e+02   5.9940679e+02   6.4417144e+02
   4.5741966e+02   4.5871367e+02   4.9172559e+02   5.2292065e+02   5.7147221e+02
   4.2414200e+02   4.8522145e+02   5.1752316e+02   5.3294283e+02   5.8440786e+02
   4.1055454e+02   4.1081238e+02   4.9128537e+02   5.2287090e+02   5.7141755e+02
   4.0137195e+02   4.8807458e+02   5.2543137e+02   5.3956737e+02   6.3119761e+02
   4.4973648e+02   4.8489342e+02   5.1069215e+02   5.2837881e+02   5.7718342e+02
   4.8955955e+02   4.9198583e+02   4.9366995e+02   5.2291675e+02   5.7145316e+02
   4.7852593e+02   4.8616249e+02   4.9769582e+02   5.2356375e+02   5.7202074e+02
   4.9120496e+02   5.2272300e+02   5.7072570e+02   6.1478678e+02   7.0975999e+02
   4.8786464e+02   5.1712075e+02   5.4923163e+02   5.5832198e+02   6.1356192e+02
   4.9127603e+02   5.2285675e+02   5.6369510e+02   5.6380632e+02   5.7157005e+02
   4.7030612e+02   5.0123087e+02   5.3011766e+02   5.4266763e+02   7.7237652e+02
   4.7631636e+02   5.0519107e+02   5.3251613e+02   5.4419633e+02   6.3387585e+02
   4.2217211e+02   4.4876337e+02   4.9536384e+02   5.2346043e+02   5.7209087e+02
   4.7606152e+02   5.0486929e+02   5.3165565e+02   5.4335041e+02   6.1350588e+02
   4.8915835e+02   5.1916936e+02   5.5589614e+02   5.6678094e+02   7.4024619e+02
   4.8893089e+02   5.1855770e+02   5.4738004e+02   5.5352058e+02   5.8588334e+02
   4.3546505e+02   4.8998975e+02   5.2588159e+02   5.3987282e+02   6.3439917e+02
   4.5065386e+02   4.9220282e+02   5.2326691e+02   5.3724651e+02   5.9370919e+02
   4.1614200e+02   4.8829363e+02   5.2571934e+02   5.3982507e+02   6.9245171e+02
   4.4472282e+02   4.5627835e+02   4.9442953e+02   5.2329216e+02   5.7188696e+02
   4.0715052e+02   4.7104440e+02   5.0428576e+02   5.2574565e+02   5.7452021e+02
   4.9101389e+02   5.2236682e+02   5.6887650e+02   5.9440781e+02   6.3101943e+02
   4.9050297e+02   5.2144285e+02   5.6439062e+02   5.8089005e+02   6.2771944e+02
   4.4905694e+02   4.9291146e+02   5.2681115e+02   5.4053455e+02   7.3310760e+02
   4.9128259e+02   5.2286974e+02   5.6472528e+02   5.6473404e+02   5.7142889e+02
   4.9127930e+02   5.2286348e+02   5.7138368e+02   6.3485409e+02   6.3842685e+02
   4.6637116e+02   4.9908711e+02   5.2897687e+02   5.4190468e+02   6.5407199e+02
   3.8712423e+02   4.7816521e+02   5.0955978e+02   5.2800376e+02   5.7707777e+02
   4.3824624e+02   4.9025064e+02   5.2522034e+02   5.3922822e+02   6.1146060e+02
   4.9126790e+02   5.2284187e+02   5.7128431e+02   6.3494425e+02   6.5208955e+02
   4.9097915e+02   5.2230264e+02   5.6837518e+02   5.9077672e+02   6.1406471e+02
   4.5800413e+02   4.9553148e+02   5.2733037e+02   5.4076715e+02   6.2947910e+02
   4.5578642e+02   4.6052089e+02   4.9290468e+02   5.2306536e+02   5.7162943e+02
   4.9128294e+02   5.2287042e+02   5.7141624e+02   6.3918086e+02   6.3926364e+02
   3.8490842e+02   4.8703829e+02   5.2261165e+02   5.3704558e+02   5.9550505e+02
   3.9370190e+02   4.2512513e+02   4.9186077e+02   5.2294248e+02   5.7150286e+02
   4.9126711e+02   5.2284033e+02   5.7126928e+02   6.2021028e+02   6.2602650e+02
   4.9110392e+02   5.2253385e+02   5.6967452e+02   5.9726185e+02   6.2021431e+02
   4.9084600e+02   5.2205863e+02   5.6726114e+02   5.8814925e+02   6.2412071e+02
   4.7439537e+02   5.0385012e+02   5.3172189e+02   5.4372896e+02   6.6566429e+02
   4.3389641e+02   4.8978158e+02   5.2599829e+02   5.3999749e+02   6.5744469e+02
   4.9115946e+02   5.2263742e+02   5.7028397e+02   6.0462339e+02   6.3872364e+02
   4.8525854e+02   5.1364492e+02   5.4274563e+02   5.5237273e+02   6.5639444e+02
   4.0473199e+02   4.8810527e+02   5.2550855e+02   5.3963798e+02   6.3698413e+02
   4.1822891e+02   4.8835130e+02   5.2571807e+02   5.3982060e+02   6.6411620e+02
   4.5648992e+02   4.5985332e+02   4.9243529e+02   5.2300568e+02   5.7156487e+02
   4.3579605e+02   4.5118306e+02   4.9455539e+02   5.2331989e+02   5.7192705e+02
   4.9100781e+02   5.2235555e+02   5.6857640e+02   5.9068419e+02   6.0913389e+02
   4.2937508e+02   4.8892170e+02   5.2501914e+02   5.3913010e+02   6.1305476e+02
   3.9550287e+02   4.5641239e+02   4.9787615e+02   5.2394685e+02   5.7262099e+02
   4.6472819e+02   4.9830137e+02   5.2861800e+02   5.4167050e+02   6.5244561e+02
   4.1683243e+02   4.8828454e+02   5.2563916e+02   5.3975031e+02   6.4820160e+02
   4.9098092e+02   5.2230600e+02   5.6865591e+02   5.9440491e+02   7.3882098e+02
   4.1247892e+02   4.8821120e+02   5.2567174e+02   5.3978505e+02   6.5720342e+02
   4.5072087e+02   4.9337538e+02   5.2694187e+02   5.4061854e+02   7.3432524e+02
   4.9128263e+02   5.2286982e+02   5.7141351e+02   6.5422890e+02   6.5549475e+02
   4.9124915e+02   5.2280635e+02   5.7111921e+02   6.2694299e+02   6.6053766e+02
   4.2071808e+02   4.2348003e+02   4.9144111e+02   5.2288987e+02   5.7144019e+02
   4.8649107e+02   5.1514949e+02   5.4469094e+02   5.5376085e+02   6.1239404e+02
   4.6121183e+02   4.9630573e+02   5.2621619e+02   5.3956171e+02   6.0199542e+02
   4.9106636e+02   5.2246384e+02   5.6944488e+02   5.9859095e+02   6.9536730e+02
   4.3349808e+02   4.8972364e+02   5.2600338e+02   5.4000611e+02   6.6370854e+02
   4.9128226e+02   5.2286912e+02   5.7141039e+02   6.7283971e+02   6.9628473e+02
   3.9391138e+02   4.2031909e+02   4.9155750e+02   5.2290433e+02   5.7145759e+02
   4.7470178e+02   5.0405677e+02   5.3183459e+02   5.4379288e+02   6.5317037e+02
   4.0060884e+02   4.5686855e+02   4.9800210e+02   5.2397392e+02   5.7264974e+02
   4.9090360e+02   5.2216060e+02   5.6571389e+02   5.7613179e+02   5.8702123e+02
   4.0928349e+02   4.8753741e+02   5.2382139e+02   5.3810679e+02   6.0141641e+02
   4.4110162e+02   4.9110824e+02   5.2634732e+02   5.4023675e+02   7.4160230e+02
   4.0604569e+02   4.2075705e+02   4.9155474e+02   5.2290397e+02   5.7145711e+02
   4.0608221e+02   4.7297761e+02   5.0554063e+02   5.2621099e+02   5.7502318e+02
   4.9127820e+02   5.2286142e+02   5.7137518e+02   6.5151238e+02   6.7134130e+02
   4.5355424e+02   4.9269428e+02   5.2232999e+02   5.3635452e+02   5.9061383e+02
   4.3290677e+02   4.8964133e+02   5.2600705e+02   5.4001492e+02   7.2516832e+02
   4.2088618e+02   4.8845486e+02   5.2571812e+02   5.3981471e+02   6.5525356e+02
   4.7236885e+02   5.0097990e+02   5.2449524e+02   5.3702434e+02   5.8810452e+02
   4.8941624e+02   5.1954594e+02   5.5500108e+02   5.6391074e+02   5.9716799e+02
   4.9096886e+02   5.2228384e+02   5.6850601e+02   5.9338770e+02   6.4504154e+02
   4.4702629e+02   4.7075280e+02   5.0022366e+02   5.2444047e+02   5.7305730e+02
   4.9058319e+02   5.2158540e+02   5.6505412e+02   5.8246412e+02   6.2877465e+02
   4.6128946e+02   4.9683268e+02   5.2807721e+02   5.4134379e+02   7.2374287e+02
   4.6869271e+02   4.7980166e+02   4.9872308e+02   5.2393640e+02   5.7243078e+02
   4.0035749e+02   4.1621672e+02   4.9141157e+02   5.2288632e+02   5.7143605e+02
   4.4490817e+02   4.9188597e+02   5.2653556e+02   5.4035649e+02   7.2476821e+02
   4.9103004e+02   5.2225090e+02   5.4201786e+02   5.4270776e+02   5.7233098e+02
   3.8679197e+02   3.9980906e+02   4.9129449e+02   5.2287202e+02   5.7141893e+02
   4.9123607e+02   5.2278168e+02   5.7100566e+02   6.2289138e+02   7.6975538e+02
   4.9040006e+02   5.2125875e+02   5.6302659e+02   5.7688902e+02   6.0676137e+02
   4.9128300e+02   5.2287048e+02   5.7141652e+02   6.9422369e+02   7.0067359e+02
   4.3145291e+02   4.8857721e+02   5.2341367e+02   5.3767037e+02   5.9774479e+02
   4.1789120e+02   4.1955462e+02   4.9134097e+02   5.2287766e+02   5.7142566e+02
   4.3989978e+02   4.8099523e+02   5.0921404e+02   5.2773500e+02   5.7659207e+02
   4.3355766e+02   4.8973722e+02   5.2601815e+02   5.4001923e+02   6.8295305e+02
   3.8430627e+02   3.9146911e+02   4.9128595e+02   5.2287098e+02   5.7141767e+02
   4.2611781e+02   4.8109212e+02   5.1164012e+02   5.2909215e+02   5.7839514e+02
   4.9092226e+02   5.2219713e+02   5.6728963e+02   5.8413983e+02   5.9769841e+02
   4.1552363e+02   4.7110177e+02   5.0422773e+02   5.2572311e+02   5.7449264e+02
   4.9101864e+02   5.2237561e+02   5.6895741e+02   5.9522048e+02   6.4007941e+02
   4.9125282e+02   5.2281334e+02   5.7115296e+02   6.2907504e+02   6.8607682e+02
   4.3928750e+02   4.8716736e+02   5.1726851e+02   5.3264116e+02   5.8351443e+02
   4.9126118e+02   5.2282915e+02   5.7122710e+02   6.3462016e+02   7.2903977e+02
   4.9114613e+02   5.2261250e+02   5.7017312e+02   6.0407790e+02   6.4848894e+02
   4.9128288e+02   5.2287028e+02   5.7141568e+02   7.4254214e+02   7.5260500e+02
   4.3326628e+02   4.8905657e+02   5.2411971e+02   5.3828469e+02   6.0136481e+02
   4.8925032e+02   5.1929745e+02   5.5534317e+02   5.6527102e+02   6.0862096e+02
   4.9118605e+02   5.2268742e+02   5.7055324e+02   6.1102952e+02   6.6855775e+02
   4.1772091e+02   4.8832453e+02   5.2568441e+02   5.3979052e+02   6.5336956e+02
   4.9004852e+02   5.2064969e+02   5.6091982e+02   5.7402191e+02   6.2269534e+02
   4.8860866e+02   5.1829241e+02   5.5314385e+02   5.6320327e+02   6.5078260e+02
   4.8751210e+02   5.1664108e+02   5.4886228e+02   5.5836762e+02   6.8307503e+02
   4.8474042e+02   5.1303160e+02   5.4174668e+02   5.5149684e+02   6.7958764e+02
   4.8477946e+02   5.1290489e+02   5.4001077e+02   5.4932279e+02   6.0377620e+02
   4.7228772e+02   5.0244096e+02   5.3081906e+02   5.4312851e+02   7.2630403e+02
   3.9923253e+02   4.8789448e+02   5.2492804e+02   5.3910743e+02   6.1531308e+02
   4.4075900e+02   4.5746414e+02   4.9555757e+02   5.2347909e+02   5.7209279e+02
   4.5005616e+02   4.5158250e+02   4.9171643e+02   5.2292127e+02   5.7147468e+02
   4.8748992e+02   5.1660832e+02   5.4877285e+02   5.5826602e+02   6.6406392e+02
   4.9098968e+02   5.2232172e+02   5.6820560e+02   5.8783769e+02   6.0173935e+02
   4.5184104e+02   4.9368311e+02   5.2696827e+02   5.4061440e+02   6.5156727e+02
   4.9118707e+02   5.2268699e+02   5.6730088e+02   5.7102894e+02   5.7599802e+02
   4.2877698e+02   4.8911522e+02   5.2579521e+02   5.3984786e+02   6.4563782e+02
   4.2836902e+02   4.6783212e+02   5.0164454e+02   5.2487963e+02   5.7358077e+02
   3.9290818e+02   4.8814953e+02   5.2569362e+02   5.3980903e+02   7.0952292e+02
   4.1225088e+02   4.8822554e+02   5.2572104e+02   5.3983049e+02   7.5243596e+02
   4.8001325e+02   5.0817437e+02   5.3496511e+02   5.4584894e+02   6.2265630e+02
   4.5325046e+02   4.5651838e+02   4.9228086e+02   5.2298865e+02   5.7154847e+02
   4.3268731e+02   4.8846138e+02   5.2269525e+02   5.3703150e+02   5.9475940e+02
   4.9048674e+02   5.2141056e+02   5.6338869e+02   5.7681079e+02   6.0090080e+02
   4.8948754e+02   5.1970777e+02   5.5769929e+02   5.6932140e+02   6.6783460e+02
   4.9126058e+02   5.2282798e+02   5.7119165e+02   6.0781587e+02   6.1186639e+02
   4.8762599e+02   5.1674680e+02   5.4798572e+02   5.5684913e+02   6.0808535e+02
   4.9127691e+02   5.2285896e+02   5.7136097e+02   6.2580871e+02   6.2825218e+02
   4.9115840e+02   5.2263548e+02   5.7027774e+02   6.0476803e+02   6.4050140e+02
   4.5127953e+02   4.7142628e+02   4.9952614e+02   5.2425128e+02   5.7284558e+02
   4.3042906e+02   4.8909514e+02   5.2520732e+02   5.3929533e+02   6.1604747e+02
   4.6523992e+02   4.9852015e+02   5.2865125e+02   5.4166843e+02   6.4351060e+02
   4.3626822e+02   4.6210837e+02   4.9802570e+02   5.2395920e+02   5.7260632e+02
   4.5817385e+02   4.9561458e+02   5.2744324e+02   5.4086914e+02   6.3505434e+02
   4.3178847e+02   4.6469312e+02   4.9976251e+02   5.2436804e+02   5.7304190e+02
   3.9610464e+02   4.8810904e+02   5.2556914e+02   5.3969456e+02   6.4294402e+02
   4.4677295e+02   4.9222352e+02   5.2635948e+02   5.4015825e+02   6.3045932e+02
   4.9100511e+02   5.2220906e+02   5.4310257e+02   5.4386802e+02   5.7248683e+02
   3.9276849e+02   4.3660100e+02   4.9327166e+02   5.2313340e+02   5.7172516e+02
   4.3546811e+02   4.8955080e+02   5.2455826e+02   5.3865744e+02   6.0419275e+02
   4.4784003e+02   4.9256473e+02   5.2666148e+02   5.4042046e+02   6.5278785e+02
   4.1472542e+02   4.8731316e+02   5.2304443e+02   5.3741599e+02   5.9716290e+02
   4.3175047e+02   4.8898141e+02   5.2446236e+02   5.3860710e+02   6.0446994e+02
   4.5531585e+02   4.5635015e+02   4.9159861e+02   5.2290649e+02   5.7145712e+02
   4.5601748e+02   4.7679039e+02   5.0167835e+02   5.2476891e+02   5.7331853e+02
   4.9127107e+02   5.2284787e+02   5.7131204e+02   6.3760545e+02   6.5103718e+02
   4.9100230e+02   5.2234543e+02   5.6876338e+02   5.9388341e+02   6.3034354e+02
   4.4124991e+02   4.9112339e+02   5.2631159e+02   5.4020141e+02   6.5919606e+02
   4.9088225e+02   5.2212505e+02   5.6775531e+02   5.9084287e+02   7.1729386e+02
   4.8842017e+02   5.1794792e+02   5.5080211e+02   5.5965310e+02   6.0378940e+02
   4.5042739e+02   4.9328338e+02   5.2688817e+02   5.4057497e+02   6.6154388e+02
   4.6378659e+02   4.9789526e+02   5.2848998e+02   5.4160477e+02   6.7827786e+02
   4.6182086e+02   4.8716502e+02   5.0856661e+02   5.2712196e+02   5.7554273e+02
   4.3212276e+02   4.4166380e+02   4.9289018e+02   5.2307692e+02   5.7165710e+02
   4.9126071e+02   5.2282834e+02   5.7115698e+02   5.9782239e+02   5.9938865e+02
   4.4803619e+02   4.9262656e+02   5.2670832e+02   5.4046038e+02   6.6301217e+02
   4.9070757e+02   5.2180736e+02   5.6569752e+02   5.8259191e+02   6.0816594e+02
   4.5191041e+02   4.5221189e+02   4.9137340e+02   5.2288095e+02   5.7142893e+02
   4.0226023e+02   4.8486832e+02   5.1782518e+02   5.3319087e+02   5.8496642e+02
   4.5750463e+02   4.9536536e+02   5.2727673e+02   5.4073411e+02   6.2960785e+02
   4.8220466e+02   5.1022581e+02   5.3719126e+02   5.4748632e+02   6.1978933e+02
   4.3055152e+02   4.8935226e+02   5.2594671e+02   5.3997620e+02   7.2984243e+02
   4.8940642e+02   5.1954880e+02   5.5587468e+02   5.6567784e+02   6.0363847e+02
   4.9086876e+02   5.2209990e+02   5.6721886e+02   5.8657550e+02   6.0953364e+02
   4.0069868e+02   4.3509864e+02   4.9301382e+02   5.2309678e+02   5.7168297e+02
   4.9127919e+02   5.2286322e+02   5.7138146e+02   6.2623086e+02   6.2775921e+02
   4.9128051e+02   5.2286581e+02   5.7139533e+02   6.6060477e+02   7.1309580e+02
   4.1958997e+02   4.8840754e+02   5.2574260e+02   5.3984043e+02   6.9812666e+02
   4.1864097e+02   4.4089993e+02   4.9383496e+02   5.2321554e+02   5.7181817e+02
   4.9127338e+02   5.2285177e+02   5.6591693e+02   5.6615897e+02   5.7172575e+02
   4.3284172e+02   4.7537641e+02   5.0582063e+02   5.2628421e+02   5.7504412e+02
   4.9115341e+02   5.2262612e+02   5.7025583e+02   6.0606737e+02   7.0630489e+02
   4.1520407e+02   4.8827372e+02   5.2572576e+02   5.3983221e+02   7.3093337e+02
   4.9121539e+02   5.2274263e+02   5.7081199e+02   6.1519898e+02   6.4910774e+02
   4.1074953e+02   4.1085643e+02   4.9128402e+02   5.2287074e+02   5.7141735e+02
   4.8677434e+02   5.1558815e+02   5.4630261e+02   5.5564555e+02   6.3522172e+02
   4.1617884e+02   4.8824619e+02   5.2557499e+02   5.3969228e+02   6.3996149e+02
   4.0299725e+02   4.1352647e+02   4.9135100e+02   5.2287890e+02   5.7142719e+02
   4.9116262e+02   5.2264336e+02   5.7033355e+02   6.0668101e+02   6.5418252e+02
   4.9105013e+02   5.2242266e+02   5.6330649e+02   5.6683664e+02   5.7666537e+02
   4.9111347e+02   5.2255150e+02   5.6988102e+02   6.0172427e+02   6.6205345e+02
   4.6126559e+02   4.9674136e+02   5.2775791e+02   5.4103563e+02   6.2922333e+02
   4.3598445e+02   4.6922319e+02   5.0143313e+02   5.2480171e+02   5.7347463e+02
   4.9122879e+02   5.2276792e+02   5.7093796e+02   6.1982147e+02   6.6195030e+02
   4.9127904e+02   5.2286283e+02   5.6876070e+02   5.6901325e+02   5.7169956e+02
   4.1042093e+02   4.3370674e+02   4.9275465e+02   5.2306070e+02   5.7164112e+02
   4.9100336e+02   5.2234735e+02   5.6886449e+02   5.9538803e+02   7.6695279e+02
   4.3112518e+02   4.6153151e+02   4.9850130e+02   5.2407149e+02   5.7273486e+02
   4.9116170e+02   5.2264167e+02   5.7024706e+02   6.0126539e+02   6.2089562e+02
   4.4520723e+02   4.7015487e+02   5.0027899e+02   5.2446158e+02   5.7308753e+02
   4.7842234e+02   5.0682004e+02   5.3372633e+02   5.4498146e+02   6.2596160e+02
   4.5137118e+02   4.7394941e+02   5.0109249e+02   5.2464300e+02   5.7323106e+02
   4.9027843e+02   5.2104713e+02   5.6244124e+02   5.7649369e+02   6.1689252e+02
   4.9025566e+02   5.2100841e+02   5.6242400e+02   5.7673434e+02   6.2330805e+02
   4.9070857e+02   5.2180802e+02   5.6525186e+02   5.8005830e+02   5.9911305e+02
   4.5659090e+02   4.9512456e+02   5.2736767e+02   5.4085273e+02   6.4444699e+02
   4.9126605e+02   5.2283836e+02   5.7126367e+02   6.2593204e+02   6.3422457e+02
   4.4929846e+02   4.5651927e+02   4.9341222e+02   5.2313951e+02   5.7171638e+02
   4.9123979e+02   5.2278868e+02   5.7101397e+02   6.1366191e+02   6.2551475e+02
   4.6914541e+02   5.0057159e+02   5.2973674e+02   5.4240869e+02   6.6885239e+02
   3.8684420e+02   4.8813303e+02   5.2565394e+02   5.3977274e+02   6.5518495e+02
   4.3855038e+02   4.7337299e+02   5.0348307e+02   5.2541898e+02   5.7409590e+02
   4.3902187e+02   4.8777455e+02   5.1855103e+02   5.3359008e+02   5.8527349e+02
   4.1932485e+02   4.8684273e+02   5.2151007e+02   5.3609213e+02   5.9200513e+02
   4.7680405e+02   5.0555708e+02   5.3278849e+02   5.4437856e+02   6.3274036e+02
   4.4909028e+02   4.6562576e+02   4.9702309e+02   5.2372809e+02   5.7233185e+02
   4.0213601e+02   4.8653250e+02   5.2130450e+02   5.3593292e+02   5.9159130e+02
   4.6095888e+02   4.9669244e+02   5.2800283e+02   5.4128839e+02   6.6327194e+02
   4.0562210e+02   4.8817212e+02   5.2569799e+02   5.3981186e+02   7.0919483e+02
   4.4528867e+02   4.5093557e+02   4.9272155e+02   5.2304912e+02   5.7162009e+02
   4.6236307e+02   4.9725898e+02   5.2815506e+02   5.4136160e+02   6.4807587e+02
   5.4083740e+02   5.2728963e+02   4.9461901e+02   4.5834607e+02   4.3030098e+02
   5.3985554e+02   5.2575868e+02   4.8840756e+02   4.2103270e+02   4.1187632e+02
   6.9072649e+02   6.7034696e+02   5.3981475e+02   5.2569959e+02   4.8814710e+02
   5.8115976e+02   5.6451925e+02   5.2170157e+02   4.9282226e+02   4.3835327e+02
   5.8889130e+02   5.6720875e+02   5.2204344e+02   4.9112751e+02   4.2093459e+02
   5.8553384e+02   5.7200449e+02   5.2953887e+02   5.1334303e+02   4.8206862e+02
   7.1247627e+02   5.7140557e+02   5.2286852e+02   4.9128688e+02   3.9509636e+02
   6.4750650e+02   5.7291668e+02   5.2430561e+02   4.9951502e+02   4.6123306e+02
   6.1280215e+02   5.7205334e+02   5.2407383e+02   4.9908117e+02   4.6026600e+02
   5.4294757e+02   5.3054239e+02   5.0197251e+02   4.7157694e+02   4.0340889e+02
   5.6625240e+02   5.5550119e+02   5.1904637e+02   4.8908637e+02   3.9277127e+02
   5.6108508e+02   5.5133695e+02   5.1767051e+02   4.8862551e+02   4.2307114e+02
   5.9505236e+02   5.7556736e+02   5.2957919e+02   5.1293341e+02   4.8159755e+02
   5.6975450e+02   5.5797706e+02   5.1978023e+02   4.8953115e+02   3.8193982e+02
   5.4082773e+02   5.2730443e+02   4.9500420e+02   4.6676672e+02   4.4819143e+02
   6.1218818e+02   5.7225217e+02   5.2430262e+02   5.0002247e+02   4.6263026e+02
   6.5977743e+02   6.0373534e+02   5.3841186e+02   5.2416049e+02   4.8761404e+02
   6.5392550e+02   6.3989117e+02   5.3972625e+02   5.2560348e+02   4.8811481e+02
   6.0097686e+02   5.7284994e+02   5.2576575e+02   5.0505063e+02   4.7239098e+02
   5.7911451e+02   5.6467466e+02   5.2328414e+02   5.0085146e+02   4.6593174e+02
   6.7628076e+02   6.4605067e+02   5.3973721e+02   5.2561528e+02   4.8811879e+02
   6.4900231e+02   5.7258824e+02   5.2398295e+02   4.9811559e+02   4.5721732e+02
   6.3503917e+02   5.7145891e+02   5.2303074e+02   4.9281930e+02   4.3390789e+02
   6.5630169e+02   6.5360211e+02   5.3981430e+02   5.2569910e+02   4.8814693e+02
   5.3987029e+02   5.2578129e+02   4.8852106e+02   4.2404912e+02   4.1634713e+02
   6.7838738e+02   5.7178217e+02   5.2319530e+02   4.9371939e+02   4.3905775e+02
   6.2837434e+02   5.7112465e+02   5.2280948e+02   4.9127556e+02   4.0578092e+02
   6.2954098e+02   6.2490256e+02   5.3971879e+02   5.2559619e+02   4.8811247e+02
   6.3515284e+02   5.8614456e+02   5.3397664e+02   5.1888864e+02   4.8541217e+02
   5.8541377e+02   5.6632753e+02   5.2216523e+02   4.9358184e+02   4.4144102e+02
   7.1458514e+02   5.7140696e+02   5.2286929e+02   4.9129220e+02   3.9925829e+02
   6.4065078e+02   5.7408245e+02   5.2546116e+02   5.0352767e+02   4.6971207e+02
   5.4295089e+02   5.3055560e+02   5.0203890e+02   4.7223989e+02   4.2227849e+02
   5.4096711e+02   5.2748688e+02   4.9517145e+02   4.5779918e+02   4.2229272e+02
   5.3982621e+02   5.2571388e+02   4.8818245e+02   4.2962278e+02   4.2933901e+02
   6.4102411e+02   6.0138063e+02   5.3823728e+02   5.2397053e+02   4.8754646e+02
   5.9550197e+02   5.6904930e+02   5.2251331e+02   4.9225144e+02   4.3148756e+02
   5.9492842e+02   5.6982740e+02   5.2346283e+02   4.9780243e+02   4.5694962e+02
   5.6445176e+02   5.5423063e+02   5.1887360e+02   4.9075119e+02   4.3557314e+02
   5.4058062e+02   5.2688006e+02   4.9313896e+02   4.4988105e+02   3.8749066e+02
   5.3982236e+02   5.2570800e+02   4.8815289e+02   4.6770725e+02   4.6770178e+02
   6.1057467e+02   5.9336890e+02   5.3745188e+02   5.2312699e+02   4.8724310e+02
   6.0772737e+02   5.7150982e+02   5.2376445e+02   4.9793600e+02   4.5692738e+02
   5.9532711e+02   5.6885180e+02   5.2234492e+02   4.9100318e+02   3.8676290e+02
   6.3997939e+02   5.7653181e+02   5.2768778e+02   5.0896465e+02   4.7750046e+02
   7.0969342e+02   7.0075674e+02   5.3982016e+02   5.2570547e+02   4.8814907e+02
   5.3982987e+02   5.2571987e+02   4.8822321e+02   4.5770929e+02   4.5750003e+02
   6.2205332e+02   6.1211840e+02   5.3940108e+02   5.2525449e+02   4.8799730e+02
   6.7686207e+02   6.7515434e+02   5.3981983e+02   5.2570512e+02   4.8814896e+02
   7.1503649e+02   6.1041164e+02   5.3886141e+02   5.2465702e+02   4.8778974e+02
   6.0024975e+02   5.6990911e+02   5.2273870e+02   4.9284468e+02   4.3509726e+02
   5.4461775e+02   5.3299868e+02   5.0556546e+02   4.7720865e+02   4.2163731e+02
   6.2562326e+02   5.7125803e+02   5.2296582e+02   4.9258418e+02   4.3237406e+02
   6.4025485e+02   5.7164607e+02   5.2315973e+02   4.9364582e+02   4.3872631e+02
   6.3819130e+02   5.7783577e+02   5.2878191e+02   5.1107993e+02   4.7976314e+02
   6.1104585e+02   5.8756211e+02   5.3536349e+02   5.2069145e+02   4.8626705e+02
   5.8974446e+02   5.6982191e+02   5.2498986e+02   5.0389758e+02   4.7085093e+02
   6.1176616e+02   5.7089906e+02   5.2298982e+02   4.9342417e+02   4.3793367e+02
   7.7295700e+02   7.7290355e+02   5.3982209e+02   5.2570757e+02   4.8814977e+02
   6.3053752e+02   5.7125622e+02   5.2289638e+02   4.9190651e+02   4.2595382e+02
   6.2005240e+02   5.7108492e+02   5.2291074e+02   4.9238491e+02   4.3074261e+02
   6.4228138e+02   5.7149425e+02   5.2301805e+02   4.9263215e+02   4.3255252e+02
   5.6537801e+02   5.6500751e+02   5.3933471e+02   5.2530072e+02   4.8803051e+02
   6.3908690e+02   5.7484513e+02   5.2619221e+02   5.0555546e+02   4.7297612e+02
   5.5546733e+02   5.4601553e+02   5.1535030e+02   4.8659112e+02   3.9002823e+02
   6.2044004e+02   5.7138371e+02   5.2317167e+02   4.9417056e+02   4.4186483e+02
   6.6619677e+02   5.7139207e+02   5.2286512e+02   4.9128075e+02   3.8579639e+02
   6.8738228e+02   5.7471005e+02   5.2593648e+02   5.0481991e+02   4.7184818e+02
   6.2234010e+02   5.7286541e+02   5.2454861e+02   5.0068687e+02   4.6411472e+02
   7.5891454e+02   5.7141671e+02   5.2287071e+02   4.9128519e+02   3.8862593e+02
   6.4800730e+02   5.7145780e+02   5.2296254e+02   4.9216098e+02   4.2825585e+02
   6.4513228e+02   6.1355853e+02   5.3912780e+02   5.2495206e+02   4.8789282e+02
   5.5087661e+02   5.4102524e+02   5.1256991e+02   4.8435913e+02   4.0366389e+02
   7.0097637e+02   5.7152898e+02   5.2297412e+02   4.9213010e+02   4.2790746e+02
   5.4079825e+02   5.2722181e+02   4.9432698e+02   4.5482864e+02   4.2062954e+02
   5.4033235e+02   5.2651415e+02   4.9209060e+02   4.6155542e+02   4.4995671e+02
   6.5641035e+02   6.1204799e+02   5.3898802e+02   5.2479735e+02   4.8783894e+02
   6.8129781e+02   5.8597892e+02   5.3371473e+02   5.1852507e+02   4.8522197e+02
   5.3985397e+02   5.2575698e+02   4.8841698e+02   4.4648987e+02   4.4535893e+02
   6.2898989e+02   5.7122674e+02   5.2288801e+02   4.9188177e+02   4.2570071e+02
   6.4517155e+02   5.7179462e+02   5.2326652e+02   4.9429806e+02   4.4231852e+02
   6.2836710e+02   6.2836670e+02   5.3982206e+02   5.2570753e+02   4.8814978e+02
   6.1602294e+02   5.7160489e+02   5.2350239e+02   4.9627271e+02   4.5107580e+02
   6.0748144e+02   5.7033706e+02   5.2264244e+02   4.9116528e+02   3.9178259e+02
   5.4158170e+02   5.2855389e+02   4.9894327e+02   4.7710373e+02   4.5685069e+02
   7.4685827e+02   6.0041497e+02   5.3796150e+02   5.2365540e+02   4.8743074e+02
   6.4910574e+02   6.4295615e+02   5.3977939e+02   5.2566125e+02   4.8813424e+02
   5.8199550e+02   5.6487062e+02   5.2176288e+02   4.9273720e+02   4.3767180e+02
   5.4073916e+02   5.2712923e+02   4.9401922e+02   4.5374816e+02   4.2005154e+02
   5.4753997e+02   5.3710435e+02   5.1026698e+02   4.8643414e+02   4.4619506e+02
   5.9066314e+02   5.8269560e+02   5.3619702e+02   5.2183821e+02   4.8677521e+02
   6.5696868e+02   5.8134506e+02   5.3116109e+02   5.1494075e+02   4.8303955e+02
   6.4887130e+02   5.7182238e+02   5.2327706e+02   4.9433957e+02   4.4252116e+02
   6.4518186e+02   5.7132756e+02   5.2286008e+02   4.9137243e+02   4.1435483e+02
   5.4119427e+02   5.2786915e+02   4.9652571e+02   4.6636180e+02   4.3994895e+02
   5.5110891e+02   5.4129333e+02   5.1273926e+02   4.8449916e+02   3.9972078e+02
   5.7911239e+02   5.6335025e+02   5.2116842e+02   4.9043016e+02   4.1356272e+02
   6.2502365e+02   6.0872289e+02   5.3913671e+02   5.2496700e+02   4.8789880e+02
   5.3982296e+02   5.2570892e+02   4.8815723e+02   4.4278762e+02   4.4275247e+02
   5.4049580e+02   5.2677751e+02   4.9318303e+02   4.6452995e+02   4.5079821e+02
   5.4092664e+02   5.2742046e+02   4.9493562e+02   4.5595488e+02   4.0621469e+02
   5.4199952e+02   5.2919234e+02   5.0015931e+02   4.7668166e+02   4.5177170e+02
   7.2319376e+02   5.7326296e+02   5.2456219e+02   5.0045692e+02   4.6349032e+02
   5.4216832e+02   5.2937380e+02   4.9994506e+02   4.7004707e+02   4.3071204e+02
   5.3984733e+02   5.2574641e+02   4.8835270e+02   4.3674791e+02   4.3561035e+02
   5.8250824e+02   5.6495363e+02   5.2162964e+02   4.9150059e+02   4.2874248e+02
   6.3737531e+02   6.0870409e+02   5.3893325e+02   5.2474059e+02   4.8781973e+02
   6.4244105e+02   6.2027831e+02   5.3943594e+02   5.2528866e+02   4.8800837e+02
   6.1166247e+02   5.7089514e+02   5.2299008e+02   4.9343277e+02   4.3798290e+02
   6.0592924e+02   5.7355222e+02   5.2598449e+02   5.0543618e+02   4.7291456e+02
   7.0153007e+02   6.2346568e+02   5.3942127e+02   5.2527114e+02   4.8800217e+02
   5.4034747e+02   5.2651734e+02   4.9178134e+02   4.4441320e+02   3.8890820e+02
   5.4036685e+02   5.2658412e+02   4.9262844e+02   4.6812503e+02   4.5847832e+02
   6.4638244e+02   5.9337957e+02   5.3658930e+02   5.2208851e+02   4.8683426e+02
   7.0579803e+02   5.7837704e+02   5.2905022e+02   5.1152206e+02   4.8018260e+02
   6.4055923e+02   6.1872215e+02   5.3939507e+02   5.2524434e+02   4.8799328e+02
   5.8781943e+02   5.6683859e+02   5.2193558e+02   4.9078938e+02   3.9963439e+02
   5.9056213e+02   5.6772330e+02   5.2216648e+02   4.9135115e+02   4.2374200e+02
   6.9213077e+02   5.7143565e+02   5.2289577e+02   4.9151487e+02   4.1919200e+02
   6.2971965e+02   5.8014287e+02   5.3059423e+02   5.1411731e+02   4.8243921e+02
   6.3784181e+02   5.7141407e+02   5.2297575e+02   4.9237984e+02   4.3034145e+02
   5.4010168e+02   5.2613728e+02   4.9019910e+02   4.3722624e+02   4.1721452e+02
   6.1751777e+02   5.7096195e+02   5.2285916e+02   4.9212002e+02   4.2837466e+02
   5.4083814e+02   5.2728242e+02   4.9450361e+02   4.5463890e+02   4.1086691e+02
   5.4072265e+02   5.2710224e+02   4.9391473e+02   4.5284379e+02   4.1393329e+02
   6.2271896e+02   5.7110566e+02   5.2287147e+02   4.9196006e+02   4.2672693e+02
   5.3987424e+02   5.2578796e+02   4.8856927e+02   4.3989430e+02   4.3773881e+02
   6.6744105e+02   6.0663043e+02   5.3863915e+02   5.2441196e+02   4.8770350e+02
   6.4910437e+02   5.7133623e+02   5.2285359e+02   4.9128204e+02   3.9856858e+02
   5.6241006e+02   5.5244878e+02   5.1802646e+02   4.8846021e+02   4.0522706e+02
   6.6607714e+02   5.7222221e+02   5.2359647e+02   4.9614353e+02   4.5037340e+02
   5.4408888e+02   5.3265214e+02   5.0757724e+02   4.9233231e+02   4.6859459e+02
   6.8905377e+02   5.7140228e+02   5.2286800e+02   4.9128883e+02   3.9807245e+02
   6.3016120e+02   5.7176839e+02   5.2335690e+02   4.9504460e+02   4.4608831e+02
   6.2022225e+02   6.1973506e+02   5.3980550e+02   5.2568979e+02   4.8814385e+02
   5.5625573e+02   5.4741667e+02   5.1776157e+02   4.9708735e+02   4.6331314e+02
   5.4350529e+02   5.3143823e+02   5.0371330e+02   4.7750209e+02   4.3864381e+02
   6.2253315e+02   5.9816275e+02   5.3803496e+02   5.2375764e+02   4.8747146e+02
   6.2861955e+02   5.7171596e+02   5.2333006e+02   4.9491701e+02   4.4550890e+02
   7.1099328e+02   5.7140513e+02   5.2286838e+02   4.9128639e+02   3.9351432e+02
   5.4547925e+02   5.3422941e+02   5.0709553e+02   4.8003178e+02   4.3014120e+02
   6.2271359e+02   6.1239176e+02   5.3939495e+02   5.2524765e+02   4.8799492e+02
   6.0144661e+02   5.6994285e+02   5.2265325e+02   4.9201550e+02   4.2840445e+02
   5.8467199e+02   5.6575682e+02   5.2174197e+02   4.9102004e+02   4.2213872e+02
   6.6850137e+02   5.7251216e+02   5.2386361e+02   4.9750330e+02   4.5511682e+02
   6.2739079e+02   5.7135823e+02   5.2302910e+02   4.9298854e+02   4.3506054e+02
   5.4220101e+02   5.2948848e+02   5.0061512e+02   4.7589319e+02   4.4802776e+02
   6.2977058e+02   5.7115111e+02   5.2281396e+02   4.9126577e+02   4.0000090e+02
   6.3763302e+02   5.7154006e+02   5.2308764e+02   4.9319370e+02   4.3622446e+02
   6.2876500e+02   5.7124874e+02   5.2291023e+02   4.9206128e+02   4.2756318e+02
   6.2971056e+02   6.2769891e+02   5.3977553e+02   5.2565739e+02   4.8813304e+02
   6.4714485e+02   5.7144572e+02   5.2295584e+02   4.9211846e+02   4.2788666e+02
   6.2671015e+02   5.7587254e+02   5.2730860e+02   5.0823024e+02   4.7663733e+02
   6.7014944e+02   5.7196209e+02   5.2335870e+02   4.9477269e+02   4.4467288e+02
   6.2492059e+02   5.7105187e+02   5.2279433e+02   4.9127169e+02   4.0684627e+02
   5.3982215e+02   5.2570766e+02   4.8815030e+02   3.9853158e+02   3.9826388e+02
   5.4632979e+02   5.3534997e+02   5.0809865e+02   4.7984080e+02   3.9067468e+02
   5.7737903e+02   5.6253217e+02   5.2102499e+02   4.9077445e+02   4.2453596e+02
   6.3749280e+02   6.1574335e+02   5.3930836e+02   5.2515047e+02   4.8796131e+02
   5.4115681e+02   5.2779945e+02   4.9623145e+02   4.6391707e+02   4.3507616e+02
   6.0670336e+02   6.0181104e+02   5.3935700e+02   5.2521561e+02   4.8798537e+02
   5.5473790e+02   5.4530558e+02   5.1511664e+02   4.8731380e+02   4.2815084e+02
   5.4681725e+02   5.3600283e+02   5.0872585e+02   4.8064034e+02   4.1334081e+02
   7.3593295e+02   5.7142997e+02   5.2288400e+02   4.9140031e+02   4.1513941e+02
   6.6914242e+02   5.7509913e+02   5.2630172e+02   5.0578062e+02   4.7329115e+02
   6.6715539e+02   5.7139332e+02   5.2286557e+02   4.9128279e+02   3.9066931e+02
   6.4319043e+02   5.7230261e+02   5.2374460e+02   4.9701136e+02   4.5346749e+02
   5.7888005e+02   5.6323109e+02   5.2113154e+02   4.9033061e+02   3.9546479e+02
   6.3926060e+02   5.7127743e+02   5.2284673e+02   4.9134022e+02   4.1250245e+02
   5.8841749e+02   5.8837341e+02   5.3980489e+02   5.2569037e+02   4.8814423e+02
   5.5471921e+02   5.5168258e+02   5.3436941e+02   5.2170569e+02   4.8707324e+02
   6.0785280e+02   6.0781212e+02   5.3981946e+02   5.2570479e+02   4.8814888e+02
   5.9903756e+02   5.7034893e+02   5.2333212e+02   4.9657056e+02   4.5254223e+02
   5.3983238e+02   5.2572363e+02   4.8824014e+02   4.5113604e+02   4.5083671e+02
   5.3982210e+02   5.2570759e+02   4.8814986e+02   3.8354275e+02   3.8123277e+02
   5.3982862e+02   5.2571768e+02   4.8820464e+02   4.4442974e+02   4.4417730e+02
   6.3505667e+02   5.7127152e+02   5.2286869e+02   4.9158781e+02   4.2133604e+02
   6.3577695e+02   5.7123746e+02   5.2283692e+02   4.9132304e+02   4.1106216e+02
   6.2884197e+02   5.7120292e+02   5.2286951e+02   4.9174146e+02   4.2396734e+02
   6.1433952e+02   6.0873454e+02   5.3951674e+02   5.2538167e+02   4.8804079e+02
   5.8648540e+02   5.6638897e+02   5.2184109e+02   4.9074335e+02   4.0164700e+02
   6.9912614e+02   5.8585012e+02   5.3364963e+02   5.1843892e+02   4.8517710e+02
   7.2104574e+02   6.3319147e+02   5.3960856e+02   5.2547522e+02   4.8807151e+02
   6.5243205e+02   5.7144604e+02   5.2293207e+02   4.9187506e+02   4.2532265e+02
   5.6360685e+02   5.5349513e+02   5.1851065e+02   4.8969158e+02   4.2893125e+02
   5.3987502e+02   5.2578872e+02   4.8856214e+02   4.2982398e+02   4.2620626e+02
   6.1988310e+02   6.0982734e+02   5.3934788e+02   5.2519790e+02   4.8797819e+02
   7.5606933e+02   7.5588458e+02   5.3982207e+02   5.2570755e+02   4.8814976e+02
   6.3536784e+02   5.7131384e+02   5.2290353e+02   4.9186025e+02   4.2532346e+02
   6.2284585e+02   5.7100495e+02   5.2278201e+02   4.9124117e+02   3.9502536e+02
   6.5614133e+02   6.5402021e+02   5.3981645e+02   5.2570144e+02   4.8814768e+02
   6.4303107e+02   5.7132809e+02   5.2287187e+02   4.9149813e+02   4.1907112e+02
   6.4368918e+02   5.8206548e+02   5.3168364e+02   5.1572598e+02   4.8358353e+02
   6.9701059e+02   6.0228921e+02   5.3823033e+02   5.2395729e+02   4.8754075e+02
   5.4072062e+02   5.2709863e+02   4.9389746e+02   4.5257237e+02   4.0622369e+02
   6.5497810e+02   5.7141160e+02   5.2289566e+02   4.9156752e+02   4.2055785e+02
   6.7040715e+02   6.6562682e+02   5.3981902e+02   5.2570422e+02   4.8814866e+02
   6.5065834e+02   5.9016195e+02   5.3551005e+02   5.2079926e+02   4.8629929e+02
   5.8637863e+02   5.8453658e+02   5.3892492e+02   5.2480680e+02   4.8785463e+02
   6.3654884e+02   5.7165243e+02   5.2319515e+02   4.9393752e+02   4.4040399e+02
   7.1878748e+02   5.7146039e+02   5.2291305e+02   4.9164444e+02   4.2201912e+02
   6.7006212e+02   6.0066778e+02   5.3802000e+02   5.2372223e+02   4.8745542e+02
   6.1360447e+02   5.9069048e+02   5.3643288e+02   5.2195139e+02   4.8678839e+02
   6.1344709e+02   5.7086659e+02   5.2290008e+02   4.9268422e+02   4.3342459e+02
   6.9950490e+02   6.8452113e+02   5.3982014e+02   5.2570544e+02   4.8814905e+02
   6.1702998e+02   5.7109728e+02   5.2299384e+02   4.9312884e+02   4.3611302e+02
   6.2884858e+02   5.7115271e+02   5.2282638e+02   4.9139564e+02   4.1628495e+02
   6.0886343e+02   5.8569759e+02   5.3462525e+02   5.1979547e+02   4.8586781e+02
   5.3982878e+02   5.2571781e+02   4.8820243e+02   4.2406343e+02   4.2339239e+02
   6.4083187e+02   6.0075995e+02   5.3815167e+02   5.2387512e+02   4.8751198e+02
   6.4328645e+02   5.7272662e+02   5.2414509e+02   4.9886388e+02   4.5949371e+02
   5.4006963e+02   5.2609077e+02   4.9005182e+02   4.4667950e+02   4.3750318e+02
   5.3987752e+02   5.2579307e+02   4.8859649e+02   4.4070054e+02   4.3836282e+02
   5.7360126e+02   5.6193905e+02   5.2340064e+02   5.0289302e+02   4.7022402e+02
   5.3983983e+02   5.2573473e+02   4.8828879e+02   4.2544376e+02   4.2380095e+02
   6.5448425e+02   5.7513275e+02   5.2635778e+02   5.0593275e+02   4.7351486e+02
   5.3989250e+02   5.2971983e+02   5.2945016e+02   5.2549243e+02   4.8813775e+02
   5.7284363e+02   5.6027486e+02   5.2089694e+02   4.9370197e+02   4.4572793e+02
   6.5048745e+02   5.7320593e+02   5.2456216e+02   5.0050017e+02   4.6360558e+02
   5.5116713e+02   5.4191045e+02   5.1503926e+02   4.9596569e+02   4.6444166e+02
   5.7694324e+02   5.6304962e+02   5.2220097e+02   4.9760437e+02   4.5835091e+02
   6.0016283e+02   5.8973169e+02   5.3720131e+02   5.2288194e+02   4.8715814e+02
   6.8993771e+02   6.1658361e+02   5.3918362e+02   5.2501132e+02   4.8791300e+02
   6.4768861e+02   5.7206810e+02   5.2350651e+02   4.9572118e+02   4.4879590e+02
   6.1714563e+02   5.7179893e+02   5.2365099e+02   4.9699195e+02   4.5355801e+02
   5.4945647e+02   5.3934148e+02   5.1142882e+02   4.8331650e+02   4.0168218e+02
   5.3986924e+02   5.2577962e+02   4.8851175e+02   4.2225600e+02   4.0750297e+02
   6.3387139e+02   5.9017080e+02   5.3565440e+02   5.2098626e+02   4.8638215e+02
   6.0598420e+02   5.7075927e+02   5.2311315e+02   4.9461768e+02   4.4449125e+02
   5.6417994e+02   5.5470088e+02   5.2062136e+02   4.9906480e+02   4.6460716e+02
   5.4112909e+02   5.2782568e+02   4.9703149e+02   4.7487533e+02   4.5790566e+02
   6.7246593e+02   6.5193834e+02   5.3978065e+02   5.2566253e+02   4.8813466e+02
   5.3982321e+02   5.2570928e+02   4.8815840e+02   3.9844129e+02   3.8405506e+02
   7.0111047e+02   5.7140234e+02   5.2286734e+02   4.9128145e+02   3.8365327e+02
   6.8615233e+02   5.7140161e+02   5.2286777e+02   4.9128777e+02   3.9703009e+02
   6.0201753e+02   5.7175731e+02   5.2446735e+02   5.0106592e+02   4.6517667e+02
   6.3730820e+02   5.7136626e+02   5.2293885e+02   4.9211051e+02   4.2789493e+02
   6.2345184e+02   6.0568665e+02   5.3895786e+02   5.2477302e+02   4.8783188e+02
   5.6076890e+02   5.5103523e+02   5.1750424e+02   4.8810406e+02   3.9899007e+02
   6.2687678e+02   6.2141570e+02   5.3969171e+02   5.2556723e+02   4.8810281e+02
   5.3986769e+02   5.2577730e+02   4.8850098e+02   4.2322820e+02   4.1457059e+02
   5.7403350e+02   5.6158096e+02   5.2220035e+02   4.9892832e+02   4.6228315e+02
   6.3761511e+02   5.7147385e+02   5.2302973e+02   4.9278192e+02   4.3364874e+02
   6.5953114e+02   5.7139411e+02   5.2287532e+02   4.9138762e+02   4.1473612e+02
   6.2909317e+02   5.7124889e+02   5.2290576e+02   4.9201621e+02   4.2713494e+02
   6.4093650e+02   6.3750454e+02   5.3978272e+02   5.2566495e+02   4.8813550e+02
   5.9557157e+02   5.6936508e+02   5.2282819e+02   4.9434467e+02   4.4378550e+02
   6.4837146e+02   5.7136494e+02   5.2288165e+02   4.9152119e+02   4.1957395e+02
   5.5103937e+02   5.4138020e+02   5.1331196e+02   4.8861893e+02   4.4458713e+02
   6.4316721e+02   5.9312680e+02   5.3653727e+02   5.2202917e+02   4.8681092e+02
   6.1262499e+02   5.9636432e+02   5.3809235e+02   5.2383698e+02   4.8750285e+02
   6.8948710e+02   6.8069371e+02   5.3982063e+02   5.2570598e+02   4.8814923e+02
   7.7824720e+02   7.0101628e+02   5.3980661e+02   5.2569072e+02   4.8814413e+02
   5.4083392e+02   5.2727575e+02   4.9448140e+02   4.5453550e+02   4.0981574e+02
   5.7409490e+02   5.7365956e+02   5.3943016e+02   5.2534711e+02   4.8803808e+02
   5.6939769e+02   5.5776918e+02   5.1977394e+02   4.8995741e+02   4.2333752e+02
   5.6901044e+02   5.5758803e+02   5.1986159e+02   4.9106845e+02   4.3381622e+02
   5.4686302e+02   5.3613590e+02   5.0911434e+02   4.8328471e+02   4.3651196e+02
   6.2139563e+02   5.7426925e+02   5.2594728e+02   5.0504380e+02   4.7224591e+02
   5.3987492e+02   5.2578829e+02   4.8855416e+02   4.2236374e+02   3.8393648e+02
   5.6934593e+02   5.5794326e+02   5.2017981e+02   4.9271289e+02   4.4259703e+02
   6.0719346e+02   5.7031939e+02   5.2263904e+02   4.9116556e+02   3.9571045e+02
   6.5991997e+02   5.7676379e+02   5.2777893e+02   5.0911867e+02   4.7766939e+02
   5.8681215e+02   5.6650559e+02   5.2186833e+02   4.9078045e+02   4.0876057e+02
   5.4088898e+02   5.2736403e+02   4.9478536e+02   4.5642008e+02   4.2120759e+02
   6.2924133e+02   5.7940755e+02   5.3008515e+02   5.1331729e+02   4.8180066e+02
   6.2922366e+02   5.7178760e+02   5.2338635e+02   4.9523653e+02   4.4693779e+02
   6.6020569e+02   5.8472772e+02   5.3310203e+02   5.1770846e+02   4.8478452e+02
   5.5773057e+02   5.4851861e+02   5.1717371e+02   4.9229880e+02   4.4893346e+02
   5.7956266e+02   5.7417030e+02   5.3549126e+02   5.2127796e+02   4.8660435e+02
   6.6260355e+02   5.7241374e+02   5.2377653e+02   4.9708266e+02   4.5367879e+02
   6.1256807e+02   5.7060912e+02   5.2269863e+02   4.9119536e+02   3.9200343e+02
   6.0940038e+02   5.7381197e+02   5.2602243e+02   5.0545104e+02   4.7291344e+02
   5.9071615e+02   5.6815270e+02   5.2260353e+02   4.9428889e+02   4.4410230e+02
   6.9209028e+02   6.5286769e+02   5.3977899e+02   5.2566070e+02   4.8813402e+02
   6.6031556e+02   5.7206662e+02   5.2346191e+02   4.9540139e+02   4.4751643e+02
   5.8673950e+02   5.6649894e+02   5.2188452e+02   4.9094872e+02   4.1853431e+02
   7.1933951e+02   6.2920801e+02   5.3954213e+02   5.2540288e+02   4.8804698e+02
   6.2814359e+02   5.7113435e+02   5.2282138e+02   4.9138204e+02   4.1581193e+02
   7.4679528e+02   6.6704853e+02   5.3979909e+02   5.2568253e+02   4.8814137e+02
   6.2562849e+02   5.7105988e+02   5.2279363e+02   4.9124661e+02   3.9294124e+02
   6.8418278e+02   5.7214537e+02   5.2351999e+02   4.9571219e+02   4.4873072e+02
   6.2319566e+02   5.7389972e+02   5.2553897e+02   5.0388721e+02   4.7037719e+02
   5.7468842e+02   5.6328558e+02   5.2484958e+02   5.0615917e+02   4.7494643e+02
   6.2732309e+02   6.2551591e+02   5.3978300e+02   5.2566550e+02   4.8813571e+02
   5.4201430e+02   5.2918118e+02   4.9987189e+02   4.7381706e+02   4.4511671e+02
   6.2869807e+02   5.7370352e+02   5.2523931e+02   5.0293193e+02   4.6865724e+02
   5.6213575e+02   5.5251582e+02   5.1871611e+02   4.9322292e+02   4.4894934e+02
   5.9794096e+02   5.6933104e+02   5.2244253e+02   4.9107713e+02   4.0503047e+02
   6.7315414e+02   6.0339072e+02   5.3836146e+02   5.2410377e+02   4.8759360e+02
   5.9800735e+02   5.8656408e+02   5.3626038e+02   5.2182710e+02   4.8675393e+02
   6.0189868e+02   5.7017540e+02   5.2283481e+02   4.9324929e+02   4.3737194e+02
   5.5899788e+02   5.4943944e+02   5.1687550e+02   4.8769139e+02   4.0268721e+02
   6.0636315e+02   5.9699107e+02   5.3860007e+02   5.2440376e+02   4.8770612e+02
   6.4053681e+02   5.8046754e+02   5.3068071e+02   5.1422672e+02   4.8251667e+02
   5.7189937e+02   5.5949281e+02   5.2038344e+02   4.9136889e+02   4.3381066e+02
   6.6599970e+02   6.0315654e+02   5.3834026e+02   5.2408032e+02   4.8758520e+02
   5.5419139e+02   5.4471498e+02   5.1477253e+02   4.8673794e+02   4.2491117e+02
   6.5068680e+02   5.7134923e+02   5.2285687e+02   4.9128838e+02   3.9998982e+02
   6.9592552e+02   6.2478722e+02   5.3944906e+02   5.2530147e+02   4.8801251e+02
   6.8911711e+02   6.5200575e+02   5.3977434e+02   5.2565565e+02   4.8813235e+02
   7.7426901e+02   5.7141747e+02   5.2287089e+02   4.9128536e+02   3.8898409e+02
   5.3993397e+02   5.2588101e+02   4.8905810e+02   4.4684114e+02   4.4280314e+02
   5.6882812e+02   5.5792375e+02   5.2081696e+02   4.9640426e+02   4.5656379e+02
   6.0911783e+02   5.7064414e+02   5.2285580e+02   4.9266959e+02   4.3348407e+02
   6.7362763e+02   6.4037707e+02   5.3969950e+02   5.2557428e+02   4.8810498e+02
   5.8792855e+02   5.8664500e+02   5.3927532e+02   5.2515774e+02   4.8797046e+02
   5.7246202e+02   5.6006413e+02   5.2088368e+02   4.9393336e+02   4.4686233e+02
   5.6206051e+02   5.5835230e+02   5.3369449e+02   5.2031974e+02   4.8645531e+02
   6.2237240e+02   5.8791370e+02   5.3501618e+02   5.2022757e+02   4.8605386e+02
   5.4086384e+02   5.2741930e+02   4.9614146e+02   4.7690586e+02   4.6379325e+02
   5.3989492e+02   5.2581894e+02   4.8870574e+02   4.2446150e+02   3.9238400e+02
   6.4845679e+02   5.7133374e+02   5.2285497e+02   4.9130288e+02   4.0664362e+02
   5.8201288e+02   5.6465018e+02   5.2145814e+02   4.9051909e+02   3.9843712e+02
   5.6876066e+02   5.5730467e+02   5.1959281e+02   4.8945565e+02   4.0838274e+02
   6.7505925e+02   6.4340111e+02   5.3972014e+02   5.2559672e+02   4.8811253e+02
   5.4363551e+02   5.3160188e+02   5.0380260e+02   4.7614395e+02   4.3187754e+02
   5.4079633e+02   5.2721681e+02   4.9428838e+02   4.5382138e+02   4.0493842e+02
   6.8359550e+02   6.4556535e+02   5.3973293e+02   5.2561062e+02   4.8811721e+02
   6.6984688e+02   5.7725982e+02   5.2817618e+02   5.0990537e+02   4.7854240e+02
   6.2458528e+02   5.7204956e+02   5.2370859e+02   4.9707156e+02   4.5375547e+02
   6.6228010e+02   5.7144029e+02   5.2290839e+02   4.9163938e+02   4.2196802e+02
   6.4341169e+02   5.7131767e+02   5.2286087e+02   4.9140316e+02   4.1582657e+02
   6.1344828e+02   5.7076543e+02   5.2280867e+02   4.9200309e+02   4.2751117e+02
   5.6601477e+02   5.6437320e+02   5.3761064e+02   5.2378830e+02   4.8756826e+02
   6.3086934e+02   5.7238342e+02   5.2392619e+02   4.9800043e+02   4.5689243e+02
   5.4218560e+02   5.2937905e+02   4.9981800e+02   4.6774967e+02   3.8157364e+02
   6.6375968e+02   5.8282724e+02   5.3204721e+02   5.1623697e+02   4.8391131e+02
   6.4715822e+02   6.4714118e+02   5.3982200e+02   5.2570747e+02   4.8814976e+02
   6.4921972e+02   5.9831253e+02   5.3770386e+02   5.2336914e+02   4.8732586e+02
   5.4337417e+02   5.3118188e+02   5.0300573e+02   4.7318270e+02   4.0551478e+02
   5.3983026e+02   5.2572009e+02   4.8821421e+02   4.2722452e+02   4.2662316e+02
   7.4492489e+02   5.7191805e+02   5.2330488e+02   4.9441248e+02   4.4284887e+02
   5.3982283e+02   5.2570869e+02   4.8815560e+02   3.9575863e+02   3.8348285e+02
   5.9889077e+02   5.6998319e+02   5.2297005e+02   4.9458259e+02   4.4468674e+02
   7.1575884e+02   7.1244687e+02   5.3982097e+02   5.2570635e+02   4.8814937e+02
   6.4467936e+02   5.7731047e+02   5.2830208e+02   5.1017199e+02   4.7883292e+02
   5.5753866e+02   5.4915088e+02   5.1996920e+02   5.0215914e+02   4.7175365e+02
   5.4274305e+02   5.3023385e+02   5.0144647e+02   4.7079674e+02   4.1229512e+02
   6.4739409e+02   6.1966167e+02   5.3938227e+02   5.2522980e+02   4.8798822e+02
   6.5104731e+02   6.2730136e+02   5.3955438e+02   5.2541681e+02   4.8805181e+02
   6.2322331e+02   6.0159368e+02   5.3854724e+02   5.2432387e+02   4.8767445e+02
   6.2568761e+02   5.7182791e+02   5.2348419e+02   4.9587892e+02   4.4950100e+02
   6.2922606e+02   5.8274021e+02   5.3225447e+02   5.1656977e+02   4.8412818e+02
   5.8474859e+02   5.6574761e+02   5.2170116e+02   4.9065179e+02   3.9258055e+02
   6.4054998e+02   6.2847945e+02   5.3965945e+02   5.2553145e+02   4.8809065e+02
   7.7299331e+02   5.7383087e+02   5.2509541e+02   5.0231498e+02   4.6745863e+02
   6.6114126e+02   5.7662955e+02   5.2766058e+02   5.0887427e+02   4.7738560e+02
   5.4138069e+02   5.2819345e+02   4.9766322e+02   4.7188045e+02   4.4909225e+02
   6.7007756e+02   5.7141632e+02   5.2288403e+02   4.9143180e+02   4.1652599e+02
   5.9566043e+02   5.6893440e+02   5.2237316e+02   4.9113030e+02   4.1524510e+02
   6.8987848e+02   5.7158750e+02   5.2302485e+02   4.9251439e+02   4.3145663e+02
   6.1707762e+02   5.7123717e+02   5.2312042e+02   4.9398006e+02   4.4089563e+02
   6.9378138e+02   5.7243700e+02   5.2378746e+02   4.9712387e+02   4.5381411e+02
   6.3665830e+02   6.3556622e+02   5.3981440e+02   5.2569925e+02   4.8814697e+02
   5.8699402e+02   5.6725556e+02   5.2272659e+02   4.9614523e+02   4.5204025e+02
   6.7449770e+02   6.5914722e+02   5.3980227e+02   5.2568603e+02   4.8814256e+02
   6.2785279e+02   5.7509039e+02   5.2657265e+02   5.0655968e+02   4.7443281e+02
   6.3102350e+02   6.3084760e+02   5.3981931e+02   5.2570457e+02   4.8814879e+02
   6.9503410e+02   5.7140434e+02   5.2286946e+02   4.9130012e+02   4.0195022e+02
   5.9103718e+02   5.6780701e+02   5.2214021e+02   4.9094284e+02   4.1036109e+02
   5.3996295e+02   5.2592421e+02   4.8923292e+02   4.3681589e+02   4.2938651e+02
   6.9205973e+02   6.2845655e+02   5.3953103e+02   5.2539086e+02   4.8804291e+02
   5.9825717e+02   5.7006817e+02   5.2314367e+02   4.9568459e+02   4.4937728e+02
   5.4441976e+02   5.3273978e+02   5.0534493e+02   4.7796813e+02   4.3050708e+02
   5.3982441e+02   5.2571112e+02   4.8816812e+02   4.2329720e+02   4.2304417e+02
   6.0024055e+02   5.7072191e+02   5.2357250e+02   4.9759951e+02   4.5600003e+02
   6.0739974e+02   5.7054544e+02   5.2283649e+02   4.9266423e+02   4.3351735e+02
   6.2794971e+02   6.2619417e+02   5.3977913e+02   5.2566132e+02   4.8813432e+02
   6.8025049e+02   5.7140668e+02   5.2287255e+02   4.9132862e+02   4.0948090e+02
   6.2624272e+02   5.7139349e+02   5.2307839e+02   4.9336843e+02   4.3734158e+02
   6.6977372e+02   6.0436168e+02   5.3845441e+02   5.2420714e+02   4.8763067e+02
   6.0758838e+02   6.0558324e+02   5.3967440e+02   5.2555160e+02   4.8809801e+02
   5.4589036e+02   5.3605979e+02   5.1575426e+02   5.0579424e+02   4.8016901e+02
   6.1636412e+02   6.1066882e+02   5.3952901e+02   5.2539405e+02   4.8804483e+02
   5.4214527e+02   5.2936114e+02   5.0007368e+02   4.7221737e+02   4.3851994e+02
   7.1097208e+02   5.7140708e+02   5.2287002e+02   4.9129997e+02   4.0151940e+02
   6.0721659e+02   5.7032040e+02   5.2263891e+02   4.9116222e+02   3.8828638e+02
   5.4008239e+02   5.2611130e+02   4.9016055e+02   4.4847913e+02   4.3940633e+02
   5.7114204e+02   5.5950280e+02   5.2123633e+02   4.9662573e+02   4.5659733e+02
   6.6052756e+02   6.4978670e+02   5.3977825e+02   5.2565994e+02   4.8813378e+02
   6.4546162e+02   5.9984750e+02   5.3798114e+02   5.2368267e+02   4.8744165e+02
   5.4228048e+02   5.2965837e+02   5.0129261e+02   4.7944873e+02   4.5499749e+02
   6.8685577e+02   6.7277797e+02   5.3981575e+02   5.2570067e+02   4.8814747e+02
   6.2779659e+02   5.8490707e+02   5.3348139e+02   5.1825301e+02   4.8508794e+02
   6.7896117e+02   6.7321875e+02   5.3981727e+02   5.2570233e+02   4.8814806e+02
   5.4919475e+02   5.3932257e+02   5.1247054e+02   4.9081441e+02   4.5511935e+02
   6.1367019e+02   5.7073616e+02   5.2277535e+02   4.9172888e+02   4.2447361e+02
   6.2462050e+02   5.7128159e+02   5.2299816e+02   4.9284305e+02   4.3418639e+02
   5.8070668e+02   5.6413588e+02   5.2140393e+02   4.9102800e+02   4.2505164e+02
   6.1211501e+02   6.1039662e+02   5.3972669e+02   5.2560620e+02   4.8811609e+02
   6.3490444e+02   5.7125269e+02   5.2285339e+02   4.9146634e+02   4.1838994e+02
   7.0862078e+02   6.8039679e+02   5.3981786e+02   5.2570297e+02   4.8814824e+02
   5.5868124e+02   5.4914838e+02   5.1675956e+02   4.8764508e+02   4.0999949e+02
   6.6725906e+02   5.7192079e+02   5.2332253e+02   4.9455057e+02   4.4356108e+02
   6.0882047e+02   5.7144053e+02   5.2363964e+02   4.9729707e+02   4.5472554e+02
   5.7145238e+02   5.5927330e+02   5.2042703e+02   4.9211010e+02   4.3828707e+02
   5.7817123e+02   5.6300832e+02   5.2123204e+02   4.9164385e+02   4.3227638e+02
   6.3088197e+02   6.2882076e+02   5.3978558e+02   5.2566821e+02   4.8813662e+02
   5.6325643e+02   5.5315330e+02   5.1827952e+02   4.8866535e+02   4.1175695e+02
   7.3522888e+02   5.7197248e+02   5.2335495e+02   4.9472715e+02   4.4443722e+02
   6.3019308e+02   5.7132332e+02   5.2295795e+02   4.9238404e+02   4.3048076e+02
   6.5956396e+02   5.7137903e+02   5.2286264e+02   4.9128351e+02   3.9393302e+02
   6.2188184e+02   5.9428979e+02   5.3720471e+02   5.2282229e+02   4.8712387e+02
   5.4156309e+02   5.2845622e+02   4.9809976e+02   4.6972163e+02   4.4125298e+02
   6.3020451e+02   5.7238510e+02   5.2393594e+02   4.9805354e+02   4.5707020e+02
   6.2794954e+02   5.7111026e+02   5.2280399e+02   4.9124793e+02   3.8102007e+02
   5.9538612e+02   5.7339416e+02   5.2736075e+02   5.0896291e+02   4.7768365e+02
   6.4850975e+02   5.8035438e+02   5.3055129e+02   5.1401632e+02   4.8235192e+02
   5.6315956e+02   5.5314348e+02   5.1841858e+02   4.8984493e+02   4.3096317e+02
   6.7644999e+02   5.7290665e+02   5.2423224e+02   4.9915346e+02   4.6027067e+02
   5.9182693e+02   5.7048954e+02   5.2509327e+02   5.0393515e+02   4.7083913e+02
   5.4206022e+02   5.2919644e+02   4.9951152e+02   4.6830658e+02   4.2555454e+02
   6.0412295e+02   5.7059717e+02   5.2306975e+02   4.9451117e+02   4.4403112e+02
   6.2144929e+02   5.7839546e+02   5.2951915e+02   5.1242784e+02   4.8104654e+02
   5.8300548e+02   5.6753300e+02   5.2516404e+02   5.0532405e+02   4.7331137e+02
   5.3999076e+02   5.2596615e+02   4.8941400e+02   4.3176437e+02   4.1254813e+02
   6.3169260e+02   5.8019560e+02   5.3059890e+02   5.1411892e+02   4.8243895e+02
   6.1774273e+02   5.7084096e+02   5.2274746e+02   4.9122415e+02   3.9699984e+02
   5.8907719e+02   5.6723854e+02   5.2202546e+02   4.9089805e+02   4.1250843e+02
   7.1217499e+02   7.1180294e+02   5.3982198e+02   5.2570744e+02   4.8814973e+02
   6.2420452e+02   5.7203708e+02   5.2370221e+02   4.9704615e+02   4.5367153e+02
   7.2067527e+02   6.2583278e+02   5.3946121e+02   5.2531464e+02   4.8801698e+02
   5.7927700e+02   5.6352506e+02   5.2132402e+02   4.9147419e+02   4.3014003e+02
   6.0799982e+02   5.7201838e+02   5.2427172e+02   5.0005107e+02   4.6274387e+02
   6.0568533e+02   5.7021581e+02   5.2261795e+02   4.9115441e+02   3.9586275e+02
   5.7161247e+02   5.5918858e+02   5.2011404e+02   4.8973127e+02   3.8364303e+02
   6.7686812e+02   5.7366088e+02   5.2495065e+02   5.0184678e+02   4.6654684e+02
   6.0623500e+02   5.8899582e+02   5.3625137e+02   5.2176525e+02   4.8671884e+02
   6.1419100e+02   5.7265850e+02   5.2462435e+02   5.0115034e+02   4.6521771e+02
   5.4014109e+02   5.2619785e+02   4.9046070e+02   4.3783588e+02   4.0703523e+02
   6.3054929e+02   5.7156659e+02   5.2316963e+02   4.9386354e+02   4.4002322e+02
   6.0041209e+02   5.7001760e+02   5.2282794e+02   4.9343130e+02   4.3845609e+02
   5.8060548e+02   5.6417532e+02   5.2151171e+02   4.9188360e+02   4.3296643e+02
   5.9168986e+02   5.6811972e+02   5.2231858e+02   4.9205658e+02   4.3056178e+02
   6.5448846e+02   6.1195775e+02   5.3898700e+02   5.2479633e+02   4.8783860e+02
   5.4846708e+02   5.3816967e+02   5.1070477e+02   4.8389028e+02   4.3055747e+02
   5.9536254e+02   5.7266737e+02   5.2659336e+02   5.0734905e+02   4.7570982e+02
   6.0276992e+02   5.8665270e+02   5.3558189e+02   5.2099467e+02   4.8640529e+02
   6.6316131e+02   6.4689574e+02   5.3974985e+02   5.2562906e+02   4.8812340e+02
   6.2112908e+02   5.7872703e+02   5.2978204e+02   5.1286463e+02   4.8142924e+02
   6.5436699e+02   6.4319909e+02   5.3974829e+02   5.2562742e+02   4.8812288e+02
   5.4295783e+02   5.3056425e+02   5.0204350e+02   4.7212298e+02   4.2070841e+02
   5.5410432e+02   5.4459527e+02   5.1463651e+02   4.8605375e+02   3.9625892e+02
   5.7113833e+02   5.5894990e+02   5.2014701e+02   4.9054321e+02   4.2767768e+02
   6.5921740e+02   6.5323764e+02   5.3980659e+02   5.2569073e+02   4.8814412e+02
   7.0198240e+02   6.4153019e+02   5.3969913e+02   5.2557384e+02   4.8810484e+02
   5.4010494e+02   5.2621991e+02   4.9469489e+02   4.8999281e+02   4.8307365e+02
   5.7848694e+02   5.6312906e+02   5.2121570e+02   4.9128470e+02   4.2887463e+02
   6.5038486e+02   5.7152833e+02   5.2301050e+02   4.9249249e+02   4.3131319e+02
   6.0059826e+02   5.7061831e+02   5.2341967e+02   4.9682282e+02   4.5333263e+02
   5.7872000e+02   5.6324581e+02   5.2124618e+02   4.9132728e+02   4.2911624e+02
   7.2132481e+02   6.0301258e+02   5.3830789e+02   5.2404353e+02   4.8757185e+02
   5.4135258e+02   5.2809656e+02   4.9694972e+02   4.6353971e+02   4.2797576e+02
   5.7351375e+02   5.6042363e+02   5.2054508e+02   4.9084702e+02   4.2834909e+02
   6.5362090e+02   5.7182046e+02   5.2325374e+02   4.9415099e+02   4.4151579e+02
   5.8046949e+02   5.6537545e+02   5.2346376e+02   5.0105930e+02   4.6622938e+02
   5.5497799e+02   5.4551153e+02   5.1510376e+02   4.8640981e+02   3.9509992e+02
   6.1151229e+02   5.7063562e+02   5.2275841e+02   4.9175666e+02   4.2496165e+02
   6.4223226e+02   6.1184043e+02   5.3906274e+02   5.2488136e+02   4.8786846e+02
   6.9121962e+02   5.7219184e+02   5.2356158e+02   4.9594263e+02   4.4961239e+02
   6.5336784e+02   5.7147068e+02   5.2294990e+02   4.9200615e+02   4.2678522e+02
   5.8782453e+02   5.6684723e+02   5.2194381e+02   4.9085259e+02   4.1245307e+02
   5.4538013e+02   5.3417510e+02   5.0739194e+02   4.8315909e+02   4.4430131e+02
   7.2952313e+02   6.9379823e+02   5.3981248e+02   5.2569710e+02   4.8814626e+02
   6.3905206e+02   5.7126660e+02   5.2283921e+02   4.9128269e+02   4.0100850e+02
   7.5975119e+02   5.9922263e+02   5.3777553e+02   5.2344565e+02   4.8735346e+02
   7.1853278e+02   6.2608677e+02   5.3946698e+02   5.2532094e+02   4.8801913e+02
   5.4024920e+02   5.2636720e+02   4.9121433e+02   4.4567844e+02   4.2764310e+02
   6.3990391e+02   6.3870247e+02   5.3980761e+02   5.2569190e+02   4.8814453e+02
   6.3224895e+02   5.7159497e+02   5.2317604e+02   4.9387100e+02   4.4004986e+02
   6.6133745e+02   5.7143273e+02   5.2290312e+02   4.9160014e+02   4.2121224e+02
   6.5314853e+02   5.7205539e+02   5.2346674e+02   4.9545256e+02   4.4773085e+02
   5.4796695e+02   5.3749548e+02   5.1002092e+02   4.8201255e+02   4.1346623e+02
   5.4214065e+02   5.2931137e+02   4.9968975e+02   4.6767438e+02   4.1370306e+02
   6.4640877e+02   5.7914759e+02   5.2971372e+02   5.1267539e+02   4.8124436e+02
   6.1715616e+02   5.9044279e+02   5.3617266e+02   5.2163548e+02   4.8665895e+02
   5.4974365e+02   5.3968723e+02   5.1167173e+02   4.8352596e+02   3.8998012e+02
   6.4300716e+02   5.7596267e+02   5.2717399e+02   5.0786840e+02   4.7616376e+02
   6.0576010e+02   6.0569390e+02   5.3981680e+02   5.2570201e+02   4.8814793e+02
   6.7624348e+02   5.8528716e+02   5.3337349e+02   5.1807221e+02   4.8498286e+02
   7.2168105e+02   5.7142133e+02   5.2287961e+02   4.9137222e+02   4.1371780e+02
   5.4026639e+02   5.2639229e+02   4.9129050e+02   4.4316838e+02   4.1902256e+02
   5.4017606e+02   5.2626323e+02   4.9094966e+02   4.5717299e+02   4.4808081e+02
   6.2688704e+02   6.2687807e+02   5.3982190e+02   5.2570737e+02   4.8814971e+02
   5.3982213e+02   5.2570763e+02   4.8815007e+02   4.1336629e+02   4.1334678e+02
   6.4813611e+02   5.7133045e+02   5.2285386e+02   4.9129822e+02   4.0556369e+02
   5.5838005e+02   5.4886569e+02   5.1663708e+02   4.8752757e+02   4.0189239e+02
   5.8138667e+02   5.6544886e+02   5.2297126e+02   4.9903418e+02   4.6158689e+02
   6.9373332e+02   5.7142480e+02   5.2288659e+02   4.9144023e+02   4.1681374e+02
   5.7323911e+02   5.6019081e+02   5.2038501e+02   4.8993813e+02   4.0957686e+02
   5.7504463e+02   5.6123509e+02   5.2065363e+02   4.9010973e+02   4.1124375e+02
   5.4050676e+02   5.2682041e+02   4.9375417e+02   4.7199092e+02   4.6149680e+02
   5.7916028e+02   5.6338160e+02   5.2118573e+02   4.9052684e+02   4.1752556e+02
   5.3982983e+02   5.2571966e+02   4.8821862e+02   4.5252057e+02   4.5230521e+02
   7.1037481e+02   6.7406046e+02   5.3981267e+02   5.2569732e+02   4.8814635e+02
   6.4377332e+02   6.2703942e+02   5.3959765e+02   5.2546425e+02   4.8806792e+02
   5.5316352e+02   5.4971680e+02   5.3356530e+02   5.2125893e+02   4.8698790e+02
