# Supplementary material for: Rethinking Colour Constancy
Source: PLoS One. 2015 Sep 10;10(9):e0135029. doi: 10.1371/journal.pone.0135029 (PMC4565710; doi:10.1371/journal.pone.0135029)
Supplement: S1 Dataset — (ZIP) [file pone.0135029.s002.zip › 5-TransitionMetamerReflectanceData/GtoN_20munsells/fiveTr_14.txt]

   3.8247389e+02   4.8811629e+02   5.2064037e+02   5.3520320e+02   5.8887769e+02
   4.8873761e+02   5.2146115e+02   5.6580900e+02   5.8539055e+02   6.5657734e+02
   4.8933736e+02   5.2251881e+02   5.7082870e+02   6.1529534e+02   6.2384109e+02
   4.4486430e+02   4.8716829e+02   5.1259932e+02   5.2931804e+02   5.7820574e+02
   4.4094280e+02   4.9106172e+02   5.2112700e+02   5.3538693e+02   5.8843025e+02
   4.4917356e+02   4.9482793e+02   5.2747800e+02   5.4092775e+02   6.5033561e+02
   4.4384262e+02   4.9140827e+02   5.2061263e+02   5.3491709e+02   5.8717833e+02
   4.8916291e+02   5.2220514e+02   5.6869745e+02   5.8669407e+02   5.9438702e+02
   4.8936966e+02   5.2257745e+02   5.7110975e+02   6.3600977e+02   6.3724973e+02
   4.8664806e+02   5.1785696e+02   5.4660206e+02   5.5305265e+02   5.8646606e+02
   3.9827709e+02   4.9011975e+02   5.2616877e+02   5.4007552e+02   6.4989991e+02
   4.8827184e+02   5.2066260e+02   5.6097607e+02   5.7262422e+02   5.9867340e+02
   4.4776179e+02   4.5924849e+02   4.9286866e+02   5.2297052e+02   5.7155507e+02
   4.3941467e+02   4.6089223e+02   4.9517939e+02   5.2331930e+02   5.7193658e+02
   4.8106062e+02   5.1133303e+02   5.3956977e+02   5.4965155e+02   6.4296347e+02
   4.8931187e+02   5.2247281e+02   5.7063491e+02   6.1911316e+02   6.5969712e+02
   4.8933851e+02   5.2252102e+02   5.7083935e+02   6.1553444e+02   6.2386214e+02
   3.3296896e+02   4.7036228e+02   5.0199239e+02   5.2488546e+02   5.7357471e+02
   3.5197249e+02   4.4074242e+02   4.9213611e+02   5.2289534e+02   5.7149311e+02
   4.8933800e+02   5.2252002e+02   5.7083833e+02   6.1740018e+02   6.2794185e+02
   3.9372998e+02   4.8983919e+02   5.2531000e+02   5.3927872e+02   6.1244300e+02
   4.2607741e+02   4.4549960e+02   4.9244231e+02   5.2293266e+02   5.7153295e+02
   4.8603811e+02   5.1646056e+02   5.3884824e+02   5.4474965e+02   5.8153072e+02
   4.8925529e+02   5.2236444e+02   5.6368102e+02   5.6551155e+02   5.7368528e+02
   4.3425981e+02   4.7965958e+02   5.0705408e+02   5.2664299e+02   5.7532618e+02
   4.2897800e+02   4.8318224e+02   5.1117554e+02   5.2866270e+02   5.7765614e+02
   4.3963450e+02   4.8295120e+02   5.0904939e+02   5.2749880e+02   5.7619023e+02
   4.0427760e+02   4.3991941e+02   4.9199097e+02   5.2287684e+02   5.7147188e+02
   4.2553471e+02   4.9077187e+02   5.2637710e+02   5.4022816e+02   6.6685668e+02
   4.4213660e+02   4.8927744e+02   5.1673805e+02   5.3202609e+02   5.8201571e+02
   4.0645458e+02   4.8965838e+02   5.2469706e+02   5.3871478e+02   6.0406690e+02
   4.8866593e+02   5.2133432e+02   5.6405259e+02   5.7767659e+02   5.9744560e+02
   4.1874538e+02   4.5013388e+02   4.9404228e+02   5.2315954e+02   5.7178784e+02
   4.1345391e+02   4.9015901e+02   5.2605480e+02   5.3996397e+02   6.3521289e+02
   4.3935292e+02   4.9084796e+02   5.2128311e+02   5.3554022e+02   5.8890054e+02
   4.8935586e+02   5.2255240e+02   5.7099874e+02   6.4045921e+02   6.9307456e+02
   4.0614221e+02   4.9003854e+02   5.2585435e+02   5.3978126e+02   6.2583621e+02
   4.2787063e+02   4.9036652e+02   5.2444049e+02   5.3842116e+02   6.0066945e+02
   4.8889152e+02   5.2172755e+02   5.6692584e+02   5.8805944e+02   6.2839813e+02
   4.5362686e+02   4.9537065e+02   5.2524974e+02   5.3867161e+02   5.9707190e+02
   3.9167324e+02   4.3677599e+02   4.9143355e+02   5.2280788e+02   5.7139218e+02
   4.5576145e+02   4.6771339e+02   4.9435496e+02   5.2315449e+02   5.7172567e+02
   4.8927933e+02   5.2241406e+02   5.7036072e+02   6.1241287e+02   6.5762380e+02
   4.1591240e+02   4.1690138e+02   4.8939699e+02   5.2258237e+02   5.7112335e+02
   4.0510508e+02   4.5300475e+02   4.9505169e+02   5.2331996e+02   5.7196389e+02
   4.8865289e+02   5.2131584e+02   5.6517541e+02   5.8377991e+02   6.9217680e+02
   4.6933314e+02   5.0252737e+02   5.3112499e+02   5.4334691e+02   6.7264103e+02
   4.3317134e+02   4.4765483e+02   4.9216272e+02   5.2289359e+02   5.7148559e+02
   4.8924692e+02   5.2235575e+02   5.7007633e+02   6.0641101e+02   6.4778853e+02
   4.8931611e+02   5.2248051e+02   5.7065299e+02   6.1422614e+02   6.3025949e+02
   4.8753145e+02   5.1934508e+02   5.5183157e+02   5.5827463e+02   5.8634616e+02
   4.2716834e+02   4.3890559e+02   4.9106010e+02   5.2276189e+02   5.7133669e+02
   4.3181550e+02   4.4920395e+02   4.9274562e+02   5.2297005e+02   5.7157199e+02
   4.8758493e+02   5.1949487e+02   5.5475691e+02   5.6291578e+02   5.9211096e+02
   4.8929534e+02   5.2244312e+02   5.7034400e+02   5.9716538e+02   6.0247930e+02
   4.8750825e+02   5.1942072e+02   5.5690438e+02   5.6761588e+02   6.1053645e+02
   4.8926764e+02   5.2239314e+02   5.6991516e+02   5.9058078e+02   5.9493262e+02
   3.8962749e+02   4.3590137e+02   4.9128548e+02   5.2279010e+02   5.7137143e+02
   4.3120924e+02   4.8894415e+02   5.1975590e+02   5.3440810e+02   5.8669197e+02
   4.7806966e+02   5.0192974e+02   5.1348651e+02   5.2780267e+02   5.7501598e+02
   4.8787133e+02   5.2000549e+02   5.5897621e+02   5.7050645e+02   6.0816842e+02
   4.8337863e+02   5.1374129e+02   5.4263527e+02   5.5194872e+02   6.1206512e+02
   4.0815517e+02   4.6238171e+02   4.9816938e+02   5.2391206e+02   5.7258483e+02
   4.8825630e+02   5.2064780e+02   5.6232644e+02   5.7739160e+02   6.6782188e+02
   4.1506575e+02   4.8383198e+02   5.1306085e+02   5.2979870e+02   5.7918918e+02
   4.8740306e+02   5.1926332e+02   5.5685409e+02   5.6801158e+02   6.2525783e+02
   4.8884223e+02   5.2164157e+02   5.6642928e+02   5.8614600e+02   6.2062657e+02
   4.8937094e+02   5.2257972e+02   5.7112007e+02   6.4762631e+02   6.4763201e+02
   4.5122454e+02   4.9541203e+02   5.2772753e+02   5.4110751e+02   6.6977570e+02
   4.4336486e+02   4.9339524e+02   5.2681044e+02   5.4042199e+02   6.2906378e+02
   4.3560561e+02   4.4607197e+02   4.9139653e+02   5.2279872e+02   5.7137670e+02
   4.8673044e+02   5.1822239e+02   5.5330399e+02   5.6318833e+02   6.1718675e+02
   4.4019213e+02   4.9242912e+02   5.2547349e+02   5.3921990e+02   6.0499686e+02
   4.4551683e+02   4.9375467e+02   5.2662753e+02   5.4020598e+02   6.1844364e+02
   4.5682420e+02   4.8403179e+02   5.0546376e+02   5.2578983e+02   5.7419836e+02
   4.8881096e+02   5.2158762e+02   5.6631652e+02   5.8649510e+02   6.3606629e+02
   4.2255713e+02   4.9040735e+02   5.2590146e+02   5.3979963e+02   6.2377087e+02
   4.3042760e+02   4.5147985e+02   4.9352186e+02   5.2307782e+02   5.7169189e+02
   4.8082581e+02   4.8130060e+02   4.8977543e+02   5.2260092e+02   5.7113957e+02
   4.3572795e+02   4.9204974e+02   5.2670169e+02   5.4043986e+02   6.6623906e+02
   4.5767204e+02   4.9284827e+02   5.1586203e+02   5.3105399e+02   5.7993793e+02
   4.8895823e+02   5.2184126e+02   5.6571069e+02   5.7728484e+02   5.8854548e+02
   4.0825132e+02   4.4847197e+02   4.9377455e+02   5.2312077e+02   5.7174653e+02
   4.2629953e+02   4.8995145e+02   5.2368979e+02   5.3775817e+02   5.9700504e+02
   4.4403284e+02   4.9361734e+02   5.2714636e+02   5.4072934e+02   6.6640425e+02
   4.5912622e+02   4.6913594e+02   4.9404337e+02   5.2310021e+02   5.7166202e+02
   4.8920492e+02   5.2228057e+02   5.6972071e+02   6.0255984e+02   6.5435668e+02
   4.8906213e+02   5.2202700e+02   5.6848699e+02   5.9471546e+02   6.6813359e+02
   4.8931467e+02   5.2247785e+02   5.7066005e+02   6.2059214e+02   6.9084612e+02
   4.8725329e+02   5.1903537e+02   5.5640642e+02   5.6766517e+02   6.7837394e+02
   4.5917400e+02   4.9779727e+02   5.2836362e+02   5.4141716e+02   6.2866496e+02
   4.1272894e+02   4.6424287e+02   4.9891864e+02   5.2407922e+02   5.7275547e+02
   4.7140253e+02   5.0369216e+02   5.3165765e+02   5.4361051e+02   6.3072257e+02
   4.8935154e+02   5.2254455e+02   5.7095140e+02   6.1726206e+02   6.2236304e+02
   4.1866502e+02   4.9035691e+02   5.2628767e+02   5.4017249e+02   6.9778151e+02
   4.6865303e+02   5.0160972e+02   5.2837849e+02   5.4066315e+02   5.9861335e+02
   4.8693489e+02   4.9266319e+02   4.9498047e+02   5.2272360e+02   5.7122958e+02
   4.8931699e+02   5.2248204e+02   5.7066962e+02   6.1735816e+02   6.4100032e+02
   4.3039072e+02   4.9081689e+02   5.2498928e+02   5.3890102e+02   6.0427471e+02
   4.7773580e+02   5.0830831e+02   5.3593784e+02   5.4680590e+02   6.6648264e+02
   4.0557983e+02   4.8908764e+02   5.2307723e+02   5.3726474e+02   5.9522227e+02
   3.8749388e+02   4.2857407e+02   4.9031509e+02   5.2267921e+02   5.7124048e+02
   4.6002977e+02   4.7154642e+02   4.9511277e+02   5.2324861e+02   5.7180371e+02
   4.8586795e+02   5.1696780e+02   5.4988179e+02   5.5927330e+02   6.1849549e+02
   4.3576136e+02   4.8165141e+02   5.0857479e+02   5.2730803e+02   5.7602813e+02
   4.8907177e+02   5.2204398e+02   5.6820494e+02   5.8982308e+02   6.0657472e+02
   4.8894295e+02   5.2181754e+02   5.6747639e+02   5.9067553e+02   6.7520655e+02
   4.8931261e+02   5.2247405e+02   5.7034318e+02   5.8825152e+02   5.9048680e+02
   4.1534657e+02   4.9025825e+02   5.2625716e+02   5.4015029e+02   6.7312013e+02
   4.8063970e+02   5.1089197e+02   5.3875838e+02   5.4889506e+02   6.2809223e+02
   4.8642711e+02   5.1777991e+02   5.5226809e+02   5.6210871e+02   6.2589340e+02
   4.2638550e+02   4.9073900e+02   5.2604189e+02   5.3990918e+02   6.2686365e+02
   4.8893000e+02   5.2179456e+02   5.6711533e+02   5.8782889e+02   6.1682770e+02
   3.9132877e+02   4.5900794e+02   4.9691435e+02   5.2365439e+02   5.7231854e+02
   4.5749360e+02   4.9487572e+02   5.2043548e+02   5.3438149e+02   5.8503224e+02
   4.0894582e+02   4.8952000e+02   5.2425123e+02   5.3830889e+02   6.0071388e+02
   4.1128233e+02   4.8995141e+02   5.2547874e+02   5.3943043e+02   6.1522299e+02
   4.6162111e+02   4.9881044e+02   5.2908647e+02   5.4198934e+02   6.6173946e+02
   4.6918243e+02   5.0244487e+02   5.3107995e+02   5.4331931e+02   6.9698024e+02
   4.8900435e+02   5.2192529e+02   5.6797214e+02   5.9235862e+02   6.4992244e+02
   4.4288871e+02   4.9338670e+02   5.2708892e+02   5.4069570e+02   7.0393193e+02
   3.8567981e+02   4.0088199e+02   4.8938761e+02   5.2258141e+02   5.7112216e+02
   4.4048195e+02   4.8687612e+02   5.1340610e+02   5.2985796e+02   5.7898022e+02
   4.2173585e+02   4.9049539e+02   5.2632194e+02   5.4019543e+02   7.0647100e+02
   4.4806523e+02   4.9443293e+02   5.2703132e+02   5.4052989e+02   6.2470460e+02
   4.1736496e+02   4.9019343e+02   5.2589587e+02   5.3980983e+02   6.2612111e+02
   4.1002319e+02   4.5960602e+02   4.9707651e+02   5.2368560e+02   5.7235028e+02
   4.8813625e+02   5.2044765e+02   5.6134413e+02   5.7525022e+02   6.3034794e+02
   4.3074104e+02   4.8926949e+02   5.2063981e+02   5.3511995e+02   5.8831482e+02
   4.8577486e+02   5.1685863e+02   5.5007321e+02   5.5975205e+02   6.4475937e+02
   4.0527566e+02   4.4239761e+02   4.9244543e+02   5.2293558e+02   5.7153906e+02
   4.4702320e+02   4.6583735e+02   4.9583615e+02   5.2341211e+02   5.7201215e+02
   4.8922553e+02   5.2231747e+02   5.6987398e+02   6.0291106e+02   6.3730047e+02
   4.4023279e+02   4.9284698e+02   5.2683916e+02   5.4050279e+02   6.4542902e+02
   4.8912427e+02   5.2213602e+02   5.6743458e+02   5.7899069e+02   5.8627625e+02
   4.8923637e+02   5.2233666e+02   5.6948417e+02   5.8797935e+02   5.9312253e+02
   4.5363146e+02   4.9584433e+02   5.2691282e+02   5.4023968e+02   6.1026371e+02
   4.2854259e+02   4.8529728e+02   5.1382679e+02   5.3022934e+02   5.7968388e+02
   4.3071077e+02   4.8424711e+02   5.1216038e+02   5.2920777e+02   5.7831370e+02
   4.5111340e+02   4.5134404e+02   4.8943911e+02   5.2258618e+02   5.7112757e+02
   4.8931412e+02   5.2247683e+02   5.7065538e+02   6.2045929e+02   6.9705963e+02
   4.5056563e+02   4.6319884e+02   4.9372187e+02   5.2307936e+02   5.7166339e+02
   4.8053776e+02   5.1083655e+02   5.3901752e+02   5.4925243e+02   7.7350852e+02
   4.8477580e+02   5.1545284e+02   5.4577332e+02   5.5476269e+02   6.0816764e+02
   3.9972951e+02   4.9014910e+02   5.2624795e+02   5.4014907e+02   7.2823020e+02
   4.2215203e+02   4.2313682e+02   4.8943346e+02   5.2258604e+02   5.7112780e+02
   3.9757564e+02   4.9013739e+02   5.2622693e+02   5.4012982e+02   6.6712190e+02
   4.6630558e+02   5.0044336e+02   5.2810026e+02   5.4064664e+02   6.0090555e+02
   4.2833127e+02   4.9106653e+02   5.2645848e+02   5.4028419e+02   6.9252402e+02
   4.4597015e+02   4.5074725e+02   4.9063734e+02   5.2270851e+02   5.7126905e+02
   3.9385946e+02   4.9008572e+02   5.2607092e+02   5.3998450e+02   6.3847041e+02
   4.3759253e+02   4.9232767e+02   5.2661058e+02   5.4032741e+02   6.3661280e+02
   4.4094622e+02   4.9299613e+02   5.2694292e+02   5.4059016e+02   6.5755253e+02
   4.8162191e+02   5.1181486e+02   5.3955068e+02   5.4931787e+02   6.1344064e+02
   4.8936622e+02   5.2257127e+02   5.7107973e+02   6.2123908e+02   6.2251129e+02
   4.8693484e+02   5.1847325e+02   5.5209120e+02   5.6045661e+02   5.9571665e+02
   4.8936726e+02   5.2257311e+02   5.7109090e+02   6.5555752e+02   6.8283435e+02
   4.8897197e+02   5.2186843e+02   5.6771598e+02   5.9152511e+02   6.6198064e+02
   4.4971516e+02   4.5333755e+02   4.9044932e+02   5.2268690e+02   5.7124284e+02
   4.8936404e+02   5.2256731e+02   5.7094217e+02   5.7894255e+02   5.7921244e+02
   4.8936162e+02   5.2256284e+02   5.7104513e+02   6.4555594e+02   6.6516214e+02
   4.2689862e+02   4.9089960e+02   5.2640415e+02   5.4024461e+02   6.6370691e+02
   4.8935161e+02   5.2254478e+02   5.7089066e+02   5.9370741e+02   5.9460958e+02
   4.1369787e+02   4.5465560e+02   4.9548074e+02   5.2339152e+02   5.7203995e+02
   4.5802111e+02   4.9746242e+02   5.2844987e+02   5.4155695e+02   6.4992917e+02
   4.3916730e+02   4.9257511e+02   5.2651802e+02   5.4021511e+02   6.2682269e+02
   4.3976633e+02   4.3992607e+02   4.8939996e+02   5.2258257e+02   5.7112349e+02
   4.5335601e+02   4.9579137e+02   5.2699843e+02   5.4033194e+02   6.1211772e+02
   4.7947430e+02   5.0960155e+02   5.3591979e+02   5.4614955e+02   6.0388862e+02
   4.5763386e+02   4.5779322e+02   4.8942558e+02   5.2258469e+02   5.7112565e+02
   4.2892800e+02   4.3866695e+02   4.9081616e+02   5.2273356e+02   5.7130320e+02
   4.0085386e+02   4.9007880e+02   5.2601328e+02   5.3992998e+02   6.3320902e+02
   4.8835199e+02   5.2080542e+02   5.6263466e+02   5.7731981e+02   6.1931646e+02
   4.6856387e+02   5.0199457e+02   5.3033909e+02   5.4263953e+02   6.2175566e+02
   4.0663359e+02   4.9013295e+02   5.2614345e+02   5.4005043e+02   6.4561453e+02
   4.2383083e+02   4.4335039e+02   4.9218270e+02   5.2289972e+02   5.7149632e+02
   4.6124344e+02   4.8090594e+02   5.0123517e+02   5.2444405e+02   5.7289894e+02
   4.5128228e+02   4.9542192e+02   5.2770837e+02   5.4108720e+02   6.5780811e+02
   4.2078849e+02   4.8105397e+02   5.0977691e+02   5.2795903e+02   5.7687219e+02
   4.4433712e+02   4.8889828e+02   5.1530481e+02   5.3101578e+02   5.8044690e+02
   4.1531516e+02   4.9003635e+02   5.2556645e+02   5.3950756e+02   6.1661707e+02
   4.5732998e+02   4.9709570e+02   5.2780041e+02   5.4095325e+02   6.1864793e+02
   4.3122640e+02   4.5913507e+02   4.9579681e+02   5.2343579e+02   5.7207359e+02
   4.6728406e+02   5.0140451e+02   5.3041562e+02   5.4285993e+02   6.5565860e+02
   4.3922010e+02   4.9268492e+02   5.2685967e+02   5.4053765e+02   6.5926240e+02
   4.3792684e+02   4.9202014e+02   5.2541063e+02   5.3919793e+02   6.0557437e+02
   4.5990070e+02   4.8772883e+02   5.0796863e+02   5.2670015e+02   5.7500871e+02
   4.8935631e+02   5.2255259e+02   5.6709148e+02   5.6760920e+02   5.7173662e+02
   4.8933991e+02   5.2252348e+02   5.7086749e+02   6.2864720e+02   6.6087386e+02
   4.2808473e+02   4.4580609e+02   4.9230377e+02   5.2291386e+02   5.7151082e+02
   4.2606697e+02   4.6308719e+02   4.9786991e+02   5.2383981e+02   5.7249920e+02
   4.8924429e+02   5.2235078e+02   5.6953533e+02   5.8740366e+02   5.9214165e+02
   4.8935492e+02   5.2255070e+02   5.7099085e+02   6.3882876e+02   6.6688536e+02
   4.7472319e+02   5.0595803e+02   5.3348690e+02   5.4492058e+02   6.3554906e+02
   4.2684385e+02   4.9047946e+02   5.2510126e+02   5.3903371e+02   6.0659216e+02
   4.7728559e+02   5.0785355e+02   5.3495852e+02   5.4586045e+02   6.2077069e+02
   4.1872367e+02   4.9035122e+02   5.2626346e+02   5.4014975e+02   6.5993754e+02
   4.1859121e+02   4.6580816e+02   4.9949596e+02   5.2421353e+02   5.7288945e+02
   4.8841383e+02   5.2089122e+02   5.6064910e+02   5.7020350e+02   5.9072164e+02
   4.8774980e+02   5.1981824e+02   5.5900432e+02   5.7140715e+02   6.3831031e+02
   4.8935146e+02   5.2254444e+02   5.7096355e+02   6.3836599e+02   7.4321987e+02
   4.8937086e+02   5.2257956e+02   5.7111935e+02   6.4843801e+02   6.4852523e+02
   4.8844990e+02   5.2097143e+02   5.6362505e+02   5.7997151e+02   6.4616276e+02
   4.8589155e+02   5.1579410e+02   5.3484134e+02   5.4077500e+02   5.7936553e+02
   4.6492649e+02   5.0014254e+02   5.2933659e+02   5.4199787e+02   6.2299796e+02
   4.8929597e+02   5.2244407e+02   5.7050413e+02   6.1613740e+02   6.9570133e+02
   4.7470768e+02   5.0593092e+02   5.3338138e+02   5.4481076e+02   6.2989507e+02
   4.7049143e+02   5.0319147e+02   5.3156037e+02   5.4364342e+02   6.7223290e+02
   4.6453552e+02   4.9742048e+02   5.2031138e+02   5.3389461e+02   5.8338855e+02
   4.2508394e+02   4.5046289e+02   4.9377629e+02   5.2311783e+02   5.7173950e+02
   4.0081564e+02   4.0392089e+02   4.8937486e+02   5.2258012e+02   5.7112058e+02
   4.3364162e+02   4.9170539e+02   5.2660675e+02   5.4037665e+02   6.6291782e+02
   4.8025050e+02   5.1053266e+02   5.3840742e+02   5.4866572e+02   6.3606641e+02
   4.8882690e+02   5.2161538e+02   5.6652632e+02   5.8750179e+02   6.7090023e+02
   4.3038129e+02   4.8772064e+02   5.1738761e+02   5.3262555e+02   5.8333703e+02
   4.8927038e+02   5.2239796e+02   5.7028673e+02   6.1115652e+02   6.6084636e+02
   4.8936806e+02   5.2257458e+02   5.7109259e+02   6.0624057e+02   6.0662528e+02
   3.9971528e+02   4.4041402e+02   4.9208719e+02   5.2288911e+02   5.7148599e+02
   4.8937082e+02   5.2257953e+02   5.6649463e+02   5.6649755e+02   5.7112365e+02
   4.8886310e+02   5.2167819e+02   5.6678015e+02   5.8809562e+02   6.4552586e+02
   4.5143016e+02   4.8499145e+02   5.0809953e+02   5.2692416e+02   5.7540278e+02
   4.3697871e+02   4.9151276e+02   5.2434646e+02   5.3823687e+02   5.9838132e+02
   3.8078956e+02   4.9013297e+02   5.2623452e+02   5.4013737e+02   6.8836859e+02
   4.8687674e+02   5.1845566e+02   5.5445294e+02   5.6494809e+02   6.3997998e+02
   4.5151555e+02   4.6825132e+02   4.9589897e+02   5.2340801e+02   5.7199185e+02
   4.1053998e+02   4.9010563e+02   5.2597549e+02   5.3989203e+02   6.3061305e+02
   4.5924166e+02   4.9790479e+02   5.2871531e+02   5.4175887e+02   7.7758654e+02
   4.8936054e+02   5.2256086e+02   5.7103599e+02   6.4177340e+02   6.5646595e+02
   4.7571511e+02   5.0588058e+02   5.2967720e+02   5.4073024e+02   5.9203875e+02
   4.8445223e+02   5.1511592e+02   5.4618063e+02   5.5571231e+02   6.6479411e+02
   4.3476631e+02   4.9169658e+02   5.2602428e+02   5.3981523e+02   6.1781947e+02
   4.4469457e+02   4.9375536e+02   5.2718990e+02   5.4075826e+02   6.6945842e+02
   4.8931038e+02   5.2247006e+02   5.7062429e+02   6.1948829e+02   7.0041339e+02
   4.8937075e+02   5.2257943e+02   5.7111878e+02   6.8119657e+02   6.8953166e+02
   4.3627809e+02   4.9214597e+02   5.2673598e+02   5.4046490e+02   6.8370477e+02
   4.8935579e+02   5.2255227e+02   5.7098948e+02   6.1969415e+02   6.2420058e+02
   4.3154075e+02   4.9111339e+02   5.2554485e+02   5.3940452e+02   6.1119928e+02
   4.1644145e+02   4.8820891e+02   5.2050663e+02   5.3508422e+02   5.8853516e+02
   4.8411741e+02   5.1470226e+02   5.4535304e+02   5.5491048e+02   6.9796592e+02
   4.8681047e+02   5.1835619e+02   5.5416958e+02   5.6459825e+02   6.4267785e+02
   3.8549259e+02   4.0529816e+02   4.8939564e+02   5.2258224e+02   5.7112321e+02
   4.2903546e+02   4.9113719e+02   5.2643921e+02   5.4026023e+02   6.5419713e+02
   4.8826992e+02   5.2066808e+02   5.6204921e+02   5.7620219e+02   6.1910744e+02
   4.1004859e+02   4.8994529e+02   5.2549259e+02   5.3944401e+02   6.1552641e+02
   4.2162701e+02   4.8629653e+02   5.1627521e+02   5.3188751e+02   5.8223559e+02
   4.4639366e+02   4.9306847e+02   5.2380704e+02   5.3758218e+02   5.9418346e+02
   4.8936940e+02   5.2257691e+02   5.7110747e+02   6.4273639e+02   6.4412500e+02
   4.8049278e+02   5.1078492e+02   5.3888574e+02   5.4911735e+02   6.5297604e+02
   4.8773931e+02   5.1978236e+02   5.5761372e+02   5.6799082e+02   6.0134827e+02
   4.5713308e+02   4.8467576e+02   5.0595740e+02   5.2596388e+02   5.7435868e+02
   4.8850996e+02   5.2106877e+02   5.6313388e+02   5.7684640e+02   6.0178958e+02
   4.8846886e+02   5.2100343e+02   5.6378579e+02   5.8038311e+02   6.5166447e+02
   4.2664244e+02   4.2926392e+02   4.8966597e+02   5.2260973e+02   5.7115642e+02
   4.0403643e+02   4.5530868e+02   4.9573939e+02   5.2343696e+02   5.7208920e+02
   4.8935836e+02   5.2255686e+02   5.7100012e+02   6.0697878e+02   6.0896341e+02
   4.6988804e+02   5.0284204e+02   5.3133301e+02   5.4349005e+02   6.7782508e+02
   4.1555078e+02   4.5869402e+02   4.9668841e+02   5.2360948e+02   5.7226973e+02
   4.2651680e+02   4.6099649e+02   4.9697237e+02   5.2365769e+02   5.7231120e+02
   4.4621521e+02   4.4797250e+02   4.8981340e+02   5.2262313e+02   5.7117088e+02
   3.8048087e+02   4.8677831e+02   5.1777457e+02   5.3298081e+02   5.8417735e+02
   4.4045404e+02   4.8723009e+02   5.1391375e+02   5.3017289e+02   5.7939391e+02
   4.8934209e+02   5.2252751e+02   5.7087618e+02   6.2015487e+02   6.3077763e+02
   4.7286715e+02   5.0419872e+02   5.3001299e+02   5.4167048e+02   5.9830490e+02
   4.8937062e+02   5.2257918e+02   5.7111772e+02   6.8622040e+02   7.0464412e+02
   4.8727728e+02   5.1907048e+02   5.5641059e+02   5.6757290e+02   6.4060145e+02
   4.1101699e+02   4.8848795e+02   5.2140332e+02   5.3582882e+02   5.9051087e+02
   4.8182317e+02   5.1185114e+02   5.3825893e+02   5.4766236e+02   5.9909204e+02
   4.6318369e+02   4.9945430e+02   5.2931445e+02   5.4210892e+02   6.4510675e+02
   4.0153286e+02   4.2127619e+02   4.8968338e+02   5.2261181e+02   5.7115926e+02
   4.7148369e+02   5.0374860e+02   5.3172151e+02   5.4366407e+02   6.3213856e+02
   3.9688145e+02   4.6852095e+02   5.0107235e+02   5.2462442e+02   5.7331224e+02
   4.4447825e+02   4.9155303e+02   5.2066314e+02   5.3494618e+02   5.8720155e+02
   4.3167182e+02   4.3384792e+02   4.8967234e+02   5.2261018e+02   5.7115676e+02
   4.7625017e+02   5.0660435e+02   5.3161854e+02   5.4257321e+02   5.9660317e+02
   4.8622182e+02   5.1747595e+02   5.5128863e+02   5.6088471e+02   6.2047586e+02
   4.7626391e+02   5.0434013e+02   5.2201600e+02   5.3369790e+02   5.8071296e+02
   4.8888569e+02   5.2171708e+02   5.6667727e+02   5.8624307e+02   6.1395649e+02
   4.3319204e+02   4.9116609e+02   5.2508218e+02   5.3896011e+02   6.0434169e+02
   4.2645717e+02   4.7730335e+02   5.0608025e+02   5.2627688e+02   5.7498716e+02
   4.8888852e+02   5.2163896e+02   5.5210242e+02   5.5398114e+02   5.7443555e+02
   4.8798294e+02   5.1990948e+02   5.4652455e+02   5.5019470e+02   5.7795522e+02
   4.5225017e+02   4.9571288e+02   5.2783494e+02   5.4117785e+02   6.7467609e+02
   4.6534468e+02   4.9726540e+02   5.1899721e+02   5.3284251e+02   5.8173176e+02
   4.3201632e+02   4.8099692e+02   5.0858614e+02   5.2733780e+02   5.7609750e+02
   4.1991149e+02   4.8741798e+02   5.1851077e+02   5.3351267e+02   5.8511847e+02
   4.8936724e+02   5.2257306e+02   5.7109067e+02   6.5767896e+02   7.0074040e+02
   4.3126127e+02   4.3355703e+02   4.8967329e+02   5.2261028e+02   5.7115691e+02
   4.5062789e+02   4.9524534e+02   5.2767819e+02   5.4107827e+02   6.9762122e+02
   4.3196631e+02   4.9119547e+02   5.2565628e+02   5.3950418e+02   6.1284768e+02
   4.8890048e+02   5.2171920e+02   5.6082159e+02   5.6553129e+02   5.7896856e+02
   4.3514648e+02   4.9194295e+02   5.2664318e+02   5.4039220e+02   6.5354473e+02
   4.8066555e+02   5.0947869e+02   5.2947196e+02   5.3894173e+02   5.8441786e+02
   3.8268425e+02   4.1863837e+02   4.8958947e+02   5.2260210e+02   5.7114749e+02
   4.4913313e+02   4.8827070e+02   5.1265913e+02   5.2928080e+02   5.7805112e+02
   4.7347445e+02   5.0512069e+02   5.3299653e+02   5.4465409e+02   7.5506371e+02
   4.8559412e+02   5.1631709e+02   5.4408560e+02   5.5145171e+02   5.8992553e+02
   4.8931085e+02   5.2247104e+02   5.7051396e+02   5.9904892e+02   6.0396425e+02
   4.8903442e+02   5.2197800e+02   5.6800007e+02   5.9042123e+02   6.1457790e+02
   4.5305036e+02   4.5919393e+02   4.9136430e+02   5.2278266e+02   5.7134601e+02
   4.8935153e+02   5.2254460e+02   5.7096132e+02   6.3084984e+02   6.4810724e+02
   4.6230745e+02   4.9900099e+02   5.2880295e+02   5.4166345e+02   6.2425064e+02
   4.3041619e+02   4.3690610e+02   4.9032307e+02   5.2267875e+02   5.7123852e+02
   4.2746021e+02   4.4460688e+02   4.9211938e+02   5.2289051e+02   5.7148467e+02
   4.1409636e+02   4.9019494e+02   5.2613596e+02   5.4003893e+02   6.4293474e+02
   3.9099489e+02   4.0141502e+02   4.8938674e+02   5.2258133e+02   5.7112208e+02
   4.2808725e+02   4.9099541e+02   5.2631461e+02   5.4015135e+02   6.4100591e+02
   4.0597812e+02   4.4457038e+02   4.9287858e+02   5.2299370e+02   5.7160485e+02
   3.9254055e+02   4.9011548e+02   5.2616694e+02   5.4007407e+02   6.4979992e+02
   4.2482471e+02   4.9068055e+02   5.2626446e+02   5.4012689e+02   6.4430993e+02
   4.6062380e+02   4.9829643e+02   5.2843477e+02   5.4140807e+02   6.2240645e+02
   4.7984023e+02   5.1015835e+02   5.3802628e+02   5.4840237e+02   6.4757335e+02
   4.8926850e+02   5.2239486e+02   5.7006216e+02   5.9542356e+02   6.0195199e+02
   4.5192542e+02   4.9557789e+02   5.2765598e+02   5.4101578e+02   6.3964235e+02
   4.3982621e+02   4.6109870e+02   4.9519030e+02   5.2332037e+02   5.7193684e+02
   4.1818418e+02   4.9032978e+02   5.2625015e+02   5.4013855e+02   6.5764719e+02
   4.8928812e+02   5.2242993e+02   5.7042122e+02   6.1136286e+02   6.3828501e+02
   4.8879318e+02   5.2155676e+02   5.6612647e+02   5.8575617e+02   6.2904451e+02
   4.1462407e+02   4.3472784e+02   4.9098820e+02   5.2275489e+02   5.7132990e+02
   4.8896513e+02   5.2185638e+02   5.6764450e+02   5.9115821e+02   6.5186341e+02
   4.8920451e+02   5.2227988e+02   5.6967264e+02   6.0061305e+02   6.3117345e+02
   4.8932068e+02   5.2248870e+02   5.7071068e+02   6.2250265e+02   7.3130470e+02
   4.5078375e+02   4.9384981e+02   5.2290535e+02   5.3666842e+02   5.9078458e+02
   4.8934350e+02   5.2252997e+02   5.7089760e+02   6.3118571e+02   6.7582063e+02
   4.2713298e+02   4.9056588e+02   5.2527894e+02   5.3919524e+02   6.0893955e+02
   4.8884478e+02   5.2164599e+02   5.6640824e+02   5.8588649e+02   6.1784194e+02
   4.2158057e+02   4.9049159e+02   5.2633467e+02   5.4020788e+02   7.5773049e+02
   4.4387481e+02   4.9183463e+02   5.2171378e+02   5.3582288e+02   5.8929489e+02
   4.8783044e+02   5.1994988e+02   5.5961455e+02   5.7253743e+02   6.9249913e+02
   4.3591858e+02   4.7306333e+02   5.0192198e+02   5.2482440e+02   5.7345708e+02
   3.9877565e+02   4.8974564e+02   5.2501564e+02   5.3900772e+02   6.0779620e+02
   4.8860142e+02   5.2122379e+02   5.6360020e+02   5.7707764e+02   5.9847999e+02
   4.8592743e+02   5.1706924e+02   5.5054440e+02   5.6024092e+02   6.3791950e+02
   4.8919556e+02   5.2226386e+02   5.6963961e+02   6.0183969e+02   6.5479842e+02
   4.7586359e+02   5.0669578e+02   5.3360846e+02   5.4478230e+02   6.1533931e+02
   4.6631398e+02   5.0077966e+02   5.2955451e+02   5.4209161e+02   6.1941893e+02
   4.4646033e+02   4.7721687e+02   5.0280283e+02   5.2503092e+02   5.7359202e+02
   4.8442532e+02   5.1297899e+02   5.2896954e+02   5.3642806e+02   5.7876357e+02
   4.5511767e+02   4.9438525e+02   5.2096330e+02   5.3489211e+02   5.8619794e+02
   4.4635241e+02   4.4885135e+02   4.9001998e+02   5.2264392e+02   5.7119494e+02
   4.8921229e+02   5.2229355e+02   5.6877956e+02   5.8206464e+02   5.8710079e+02
   3.9214622e+02   4.3696488e+02   4.9146652e+02   5.2281185e+02   5.7139678e+02
   4.8778204e+02   5.1985501e+02   5.5807561e+02   5.6883066e+02   6.0317933e+02
   4.2922530e+02   4.6700131e+02   4.9933129e+02   5.2416139e+02   5.7281883e+02
   4.0600401e+02   4.9016270e+02   5.2624519e+02   5.4014550e+02   7.1198278e+02
   4.7046587e+02   5.0316091e+02   5.3147016e+02   5.4355396e+02   6.4844606e+02
   3.8399781e+02   4.9001133e+02   5.2585310e+02   5.3978200e+02   6.2609582e+02
   4.1877535e+02   4.8287185e+02   5.1178406e+02   5.2903978e+02   5.7819053e+02
   4.3501895e+02   4.9173441e+02   5.2602109e+02   5.3980893e+02   6.1748793e+02
   4.8936737e+02   5.2257323e+02   5.7109142e+02   6.5630809e+02   6.8519244e+02
   4.8928969e+02   5.2243272e+02   5.7042861e+02   6.1053312e+02   6.3308135e+02
   4.1659100e+02   4.9029775e+02   5.2628867e+02   5.4017762e+02   7.5474789e+02
   4.8934836e+02   5.2253883e+02   5.7093639e+02   6.3164281e+02   6.5377792e+02
   4.7172392e+02   5.0196983e+02   5.2354308e+02   5.3577499e+02   5.8481848e+02
   4.5122142e+02   4.6848205e+02   4.9610527e+02   5.2344402e+02   5.7202857e+02
   4.8930983e+02   5.2246910e+02   5.7060583e+02   6.1506440e+02   6.3764211e+02
   4.4529403e+02   4.7212688e+02   4.9963341e+02   5.2418395e+02   5.7277898e+02
   4.5388358e+02   4.5713641e+02   4.9039200e+02   5.2267886e+02   5.7123170e+02
   4.2427589e+02   4.9060567e+02   5.2615975e+02   5.4003210e+02   6.3515228e+02
   4.8898114e+02   5.2188005e+02   5.6529321e+02   5.7489052e+02   5.8534808e+02
   4.1840222e+02   4.5568894e+02   4.9567217e+02   5.2342353e+02   5.7207272e+02
   4.5619587e+02   4.9678463e+02   5.2782242e+02   5.4102124e+02   6.2291428e+02
   4.3688418e+02   4.3691295e+02   4.8937612e+02   5.2258022e+02   5.7112068e+02
   4.5314478e+02   4.9598436e+02   5.2793842e+02   5.4124707e+02   6.8795694e+02
   4.3139816e+02   4.5620952e+02   4.9483092e+02   5.2327460e+02   5.7190347e+02
   4.0376358e+02   4.9015434e+02   5.2624035e+02   5.4014146e+02   6.9831004e+02
   4.8933144e+02   5.2250817e+02   5.7079628e+02   6.2401615e+02   6.5292142e+02
   4.5843762e+02   4.5969563e+02   4.8983607e+02   5.2262260e+02   5.7116766e+02
   4.8931502e+02   5.2247847e+02   5.7066157e+02   6.2017868e+02   6.6147710e+02
   4.8928119e+02   5.2241748e+02   5.7029221e+02   6.0207511e+02   6.1471310e+02
   3.8892457e+02   3.9923645e+02   4.8937921e+02   5.2258056e+02   5.7112113e+02
   4.7662108e+02   5.0740945e+02   5.3500959e+02   5.4610904e+02   6.7004147e+02
   4.8892930e+02   5.2179360e+02   5.6731892e+02   5.8983360e+02   6.4327608e+02
   4.3904347e+02   4.5923385e+02   4.9462400e+02   5.2323198e+02   5.7184618e+02
   3.9053229e+02   4.9013624e+02   5.2623719e+02   5.4013970e+02   7.0377341e+02
   4.1334681e+02   4.5534489e+02   4.9568852e+02   5.2342749e+02   5.7207837e+02
   4.3017012e+02   4.9123791e+02   5.2638811e+02   5.4020323e+02   6.4294056e+02
   4.3190452e+02   4.7005660e+02   5.0068241e+02   5.2449425e+02   5.7314566e+02
   4.3280644e+02   4.9111692e+02   5.2509030e+02   5.3897194e+02   6.0456909e+02
   4.5508934e+02   4.9604034e+02   5.2616993e+02   5.3947667e+02   6.0099974e+02
   4.4858729e+02   4.8010544e+02   5.0452542e+02   5.2556829e+02   5.7409439e+02
   4.8929691e+02   5.2244575e+02   5.7045988e+02   6.0607750e+02   6.1953889e+02
   4.1388965e+02   4.5062336e+02   4.9429798e+02   5.2319930e+02   5.7183238e+02
   4.8935172e+02   5.2254489e+02   5.7096515e+02   6.3763819e+02   7.0318837e+02
   4.8920486e+02   5.2228047e+02   5.6972634e+02   6.0285078e+02   6.6769597e+02
   4.0692252e+02   4.5290672e+02   4.9501544e+02   5.2331392e+02   5.7195732e+02
   4.1033118e+02   4.8967413e+02   5.2466878e+02   5.3868714e+02   6.0373815e+02
   4.2821125e+02   4.9056110e+02   5.2491212e+02   5.3884865e+02   6.0411347e+02
   4.3466308e+02   4.8785201e+02   5.1658131e+02   5.3201369e+02   5.8222165e+02
   4.8910257e+02   5.2209854e+02   5.6883747e+02   5.9649147e+02   6.7193067e+02
   4.3406018e+02   4.9161983e+02   5.2612364e+02   5.3991739e+02   6.2121183e+02
   4.5304138e+02   4.8653000e+02   5.0916501e+02   5.2737709e+02   5.7583540e+02
   4.1868217e+02   4.9035744e+02   5.2628752e+02   5.4017232e+02   6.9606086e+02
   4.8885481e+02   5.2166385e+02   5.6675249e+02   5.8821972e+02   6.7573155e+02
   4.6271043e+02   4.9415230e+02   5.1486392e+02   5.3019207e+02   5.7857469e+02
   4.8310247e+02   5.1350757e+02   5.4311973e+02   5.5280521e+02   6.7037674e+02
   4.4643498e+02   4.9389914e+02   5.2647040e+02   5.4003671e+02   6.1403100e+02
   4.8826721e+02   5.2066181e+02   5.6177521e+02   5.7526918e+02   6.1118088e+02
   4.3786728e+02   4.9239621e+02   5.2667918e+02   5.4038797e+02   6.4100447e+02
   4.8896314e+02   5.2185227e+02   5.6712611e+02   5.8612899e+02   6.0416460e+02
   4.1979399e+02   4.6039624e+02   4.9716969e+02   5.2370168e+02   5.7236376e+02
   4.8935464e+02   5.2255020e+02   5.7098883e+02   6.3925707e+02   6.8408125e+02
   4.8936694e+02   5.2257248e+02   5.7108806e+02   6.5325382e+02   6.7157017e+02
   4.2926395e+02   4.5632483e+02   4.9508632e+02   5.2331774e+02   5.7195164e+02
   4.2997084e+02   4.8996003e+02   5.2263022e+02   5.3679741e+02   5.9301265e+02
   4.8928998e+02   5.2243326e+02   5.7040919e+02   6.0683320e+02   6.2287846e+02
   4.8935572e+02   5.2255214e+02   5.7099767e+02   6.4089655e+02   7.1476483e+02
   4.5187297e+02   4.7805158e+02   5.0201452e+02   5.2475563e+02   5.7327934e+02
   4.2888501e+02   4.6965344e+02   5.0077176e+02   5.2452443e+02   5.7318483e+02
   4.8935087e+02   5.2254337e+02   5.7095199e+02   6.2450383e+02   6.3365787e+02
   4.8924828e+02   5.2235820e+02   5.7009299e+02   6.0705886e+02   6.5141482e+02
   4.8819709e+02   5.2054030e+02   5.6078623e+02   5.7283711e+02   6.0213722e+02
   4.3663592e+02   4.5963382e+02   4.9519977e+02   5.2332741e+02   5.7195088e+02
   4.8929376e+02   5.2244009e+02   5.7047578e+02   6.1363904e+02   6.4511140e+02
   4.8680362e+02   5.1834805e+02   5.5422425e+02   5.6472538e+02   6.5800677e+02
   4.8921919e+02   5.2230613e+02   5.6982805e+02   6.0289157e+02   6.4214735e+02
   4.8700019e+02   5.1853836e+02   5.5117577e+02   5.5879109e+02   5.9173428e+02
   4.1245012e+02   4.8950774e+02   5.2412867e+02   5.3819612e+02   5.9993654e+02
   4.2567153e+02   4.2746151e+02   4.8954729e+02   5.2259759e+02   5.7114180e+02
   4.8710459e+02   5.1880586e+02   5.5566545e+02   5.6664179e+02   6.9834436e+02
   4.5688916e+02   4.9711450e+02   5.2836915e+02   5.4152662e+02   6.7990989e+02
   4.8506375e+02   5.1590207e+02   5.4789613e+02   5.5745967e+02   6.9437377e+02
   4.6815585e+02   5.0104609e+02   5.2702050e+02   5.3939943e+02   5.9407230e+02
   4.8901232e+02   5.2188045e+02   5.5324469e+02   5.5477647e+02   5.7377867e+02
   4.8832377e+02   5.2075733e+02   5.6230246e+02   5.7644361e+02   6.1467998e+02
   4.6015939e+02   4.9708154e+02   5.2449180e+02   5.3769487e+02   5.9200299e+02
   4.7562846e+02   5.0497870e+02   5.2591501e+02   5.3715528e+02   5.8539099e+02
   4.8808896e+02   5.2037127e+02   5.6122513e+02   5.7532431e+02   6.9423330e+02
   4.8786265e+02   5.2000171e+02   5.5978360e+02   5.7278653e+02   6.5722427e+02
   4.8723764e+02   5.1896708e+02   5.5427648e+02   5.6336838e+02   5.9857204e+02
   4.8930139e+02   5.2245396e+02   5.7031284e+02   5.9222449e+02   5.9535416e+02
   4.6796333e+02   5.0176796e+02   5.3063109e+02   5.4300450e+02   6.5708435e+02
   4.8854756e+02   5.2113566e+02   5.6410906e+02   5.8044643e+02   6.2098959e+02
   4.8865154e+02   5.2131340e+02   5.6510158e+02   5.8338279e+02   6.4257275e+02
   4.8919268e+02   5.2225870e+02   5.6961516e+02   6.0165521e+02   6.5711023e+02
   4.5781638e+02   4.9416574e+02   5.1844779e+02   5.3285334e+02   5.8247849e+02
   4.8933617e+02   5.2251674e+02   5.7083783e+02   6.2809657e+02   6.9027695e+02
   4.8936635e+02   5.2257143e+02   5.7108275e+02   6.4008226e+02   6.4518573e+02
   4.8575058e+02   5.1682505e+02   5.4999256e+02   5.5966464e+02   6.4532821e+02
   4.0671487e+02   4.8986020e+02   5.2529901e+02   5.3926683e+02   6.1215307e+02
   4.0976967e+02   4.9018974e+02   5.2626121e+02   5.4015892e+02   7.4094149e+02
   4.8932977e+02   5.2250514e+02   5.7078516e+02   6.2580012e+02   7.0474809e+02
   4.8923690e+02   5.2233784e+02   5.6994264e+02   6.0206944e+02   6.2633554e+02
   4.4285406e+02   4.4529900e+02   4.8988430e+02   5.2263077e+02   5.7118024e+02
   4.8897457e+02   5.2187299e+02   5.6774082e+02   5.9164103e+02   6.6974795e+02
   3.9564480e+02   4.8558550e+02   5.1569041e+02   5.3150520e+02   5.8167696e+02
   4.6083650e+02   4.9098664e+02   5.1133043e+02   5.2824583e+02   5.7652604e+02
   4.5311664e+02   4.5587674e+02   4.9023310e+02   5.2266323e+02   5.7121469e+02
   4.1811632e+02   4.4380119e+02   4.9255511e+02   5.2294941e+02   5.7155396e+02
   4.8480182e+02   5.1556076e+02   5.4713226e+02   5.5666859e+02   6.7262982e+02
   4.8805756e+02   5.2031736e+02   5.6076100e+02   5.7412119e+02   6.2638708e+02
   4.8934822e+02   5.2253852e+02   5.7090863e+02   6.0785007e+02   6.1170918e+02
   4.6963110e+02   5.0266784e+02   5.3109579e+02   5.4327980e+02   6.4122063e+02
   4.1612564e+02   4.1632553e+02   4.8937607e+02   5.2258023e+02   5.7112070e+02
   4.2317066e+02   4.9000227e+02   5.2454943e+02   5.3855111e+02   6.0204856e+02
   4.3035072e+02   4.5626037e+02   4.9495433e+02   5.2329532e+02   5.7192662e+02
   4.2121487e+02   4.8553250e+02   5.1509021e+02   5.3108283e+02   5.8098474e+02
   4.8127904e+02   5.1156104e+02   5.3997195e+02   5.5002156e+02   6.5330529e+02
   4.2094013e+02   4.7832616e+02   5.0731026e+02   5.2680154e+02   5.7556932e+02
   4.2406940e+02   4.6478354e+02   4.9875426e+02   5.2403539e+02   5.7270196e+02
   4.4394050e+02   4.7680598e+02   5.0302811e+02   5.2511645e+02   5.7369470e+02
   4.8931333e+02   5.2247541e+02   5.7064539e+02   6.1891920e+02   6.5321352e+02
   4.3479070e+02   4.8267828e+02   5.0975752e+02   5.2788537e+02   5.7668364e+02
   4.8827899e+02   5.1350934e+02   5.1580235e+02   5.2425944e+02   5.7173533e+02
   4.8890467e+02   5.2174995e+02   5.6667381e+02   5.8536385e+02   6.0668902e+02
   3.8153181e+02   3.8959440e+02   4.8937329e+02   5.2257996e+02   5.7112039e+02
   4.8888690e+02   5.2171969e+02   5.6701620e+02   5.8910066e+02   7.0058981e+02
   4.7269956e+02   5.0450652e+02   5.3210273e+02   5.4385626e+02   6.2382321e+02
   4.5188792e+02   4.7266420e+02   4.9833110e+02   5.2386116e+02   5.7243005e+02
   4.8930694e+02   5.2246390e+02   5.7059492e+02   6.1824659e+02   6.6591891e+02
   4.6503179e+02   4.8987427e+02   5.0785744e+02   5.2648944e+02   5.7467228e+02
   4.8931185e+02   5.2247265e+02   5.7029467e+02   5.8695122e+02   5.8913263e+02
   4.8774153e+02   5.1979795e+02   5.5843626e+02   5.6998129e+02   6.1396445e+02
   4.8860337e+02   5.2122732e+02   5.6364455e+02   5.7722336e+02   5.9876759e+02
   4.8918701e+02   5.2224870e+02   5.6948486e+02   5.9839905e+02   6.2425710e+02
   4.0076155e+02   4.1807094e+02   4.8955377e+02   5.2259841e+02   5.7114296e+02
   4.8178766e+02   5.1207984e+02   5.4073608e+02   5.5066844e+02   6.5182442e+02
   4.8931783e+02   5.2248353e+02   5.7068520e+02   6.2104033e+02   6.6481539e+02
   4.8927019e+02   5.2239760e+02   5.7027787e+02   6.1005520e+02   6.4892599e+02
   4.8927206e+02   5.2240096e+02   5.7027813e+02   6.0806481e+02   6.3459541e+02
   4.0609996e+02   4.8912106e+02   5.2316403e+02   5.3734079e+02   5.9553496e+02
   4.8917389e+02   5.2222471e+02   5.6811248e+02   5.8007828e+02   5.8609846e+02
   4.8842373e+02   5.2092706e+02   5.6337617e+02   5.7929788e+02   6.3526784e+02
   4.8928049e+02   5.2241614e+02   5.7035721e+02   6.1038011e+02   6.3936361e+02
   4.8904606e+02   5.1916099e+02   5.2144142e+02   5.2466348e+02   5.7144619e+02
   4.8725670e+02   5.1895586e+02   5.5271529e+02   5.6053588e+02   5.9201083e+02
   4.1044012e+02   4.8890253e+02   5.2249343e+02   5.3675482e+02   5.9333746e+02
   4.8196620e+02   5.1200365e+02   5.3847522e+02   5.4782997e+02   5.9901817e+02
   4.1813959e+02   4.8521115e+02   5.1480775e+02   5.3090308e+02   5.8073382e+02
   4.3013305e+02   4.8790409e+02   5.1779172e+02   5.3292151e+02   5.8386008e+02
   4.8929039e+02   5.2243420e+02   5.7030324e+02   5.9750032e+02   6.0347636e+02
   4.5400979e+02   4.8417727e+02   5.0648316e+02   5.2621354e+02   5.7464886e+02
   4.6847131e+02   5.0195727e+02   5.3037377e+02   5.4268559e+02   6.2368699e+02
   4.8884030e+02   5.2163658e+02   5.6555972e+02   5.8045308e+02   5.9667779e+02
   4.2123421e+02   4.9046596e+02   5.2630638e+02   5.4018264e+02   6.7396024e+02
   4.8666586e+02   5.1778816e+02   5.4482594e+02   5.5077144e+02   5.8413878e+02
   4.8395482e+02   5.1413646e+02   5.4039997e+02   5.4865929e+02   5.9248621e+02
   4.8910974e+02   5.2211058e+02   5.6822018e+02   5.8644866e+02   5.9627669e+02
   4.2143900e+02   4.8985494e+02   5.2440611e+02   5.3842832e+02   6.0125220e+02
   6.2414287e+02   5.7569441e+02   5.2729104e+02   5.0849882e+02   4.7935460e+02
   5.5908219e+02   5.4962878e+02   5.1715914e+02   4.9020314e+02   4.4766713e+02
   5.4045147e+02   5.2675211e+02   4.9328662e+02   4.8085798e+02   4.7694141e+02
   7.3767259e+02   5.7133025e+02   5.2275748e+02   4.9101576e+02   4.3423971e+02
   5.4041422e+02   5.2665269e+02   4.9181291e+02   4.4555177e+02   4.3712868e+02
   6.8591514e+02   6.3231340e+02   5.3992953e+02   5.2601173e+02   4.9006207e+02
   5.8354359e+02   5.6516494e+02   5.2140679e+02   4.8970343e+02   4.2947653e+02
   6.4479704e+02   5.7145026e+02   5.2292869e+02   4.9255730e+02   4.4290048e+02
   5.4089906e+02   5.2739397e+02   4.9433446e+02   4.4723564e+02   3.9534489e+02
   5.4015950e+02   5.2626064e+02   4.9017453e+02   4.4564434e+02   4.4548615e+02
   5.8978029e+02   5.6721448e+02   5.2176917e+02   4.8901482e+02   4.1441543e+02
   5.4123023e+02   5.2790460e+02   4.9585565e+02   4.5326645e+02   4.1729704e+02
   6.0304273e+02   6.0184325e+02   5.4000865e+02   5.2610228e+02   4.9009173e+02
   5.9729815e+02   5.8629987e+02   5.3654906e+02   5.2238769e+02   4.8883311e+02
   5.5030770e+02   5.4028549e+02   5.1175378e+02   4.8167519e+02   4.1761642e+02
   6.2083833e+02   6.1982325e+02   5.4011893e+02   5.2621532e+02   4.9012693e+02
   6.5073268e+02   5.7112360e+02   5.2262358e+02   4.8993421e+02   4.2483381e+02
   5.7719641e+02   5.6248910e+02   5.2103679e+02   4.9168084e+02   4.4365906e+02
   6.5260623e+02   5.7207662e+02   5.2347006e+02   4.9599035e+02   4.5611692e+02
   5.4407186e+02   5.3217492e+02   5.0407120e+02   4.7240860e+02   4.2133823e+02
   6.9432436e+02   5.7389706e+02   5.2521258e+02   5.0305528e+02   4.7197812e+02
   6.0324686e+02   5.6974298e+02   5.2228295e+02   4.8920879e+02   3.9074546e+02
   5.4872954e+02   5.3842084e+02   5.1052578e+02   4.8168465e+02   4.3141135e+02
   6.7883955e+02   5.7149501e+02   5.2290858e+02   4.9226635e+02   4.4134862e+02
   6.7545813e+02   6.2232058e+02   5.3971958e+02   5.2578627e+02   4.8998969e+02
   5.5974337e+02   5.5658124e+02   5.3474452e+02   5.2183324e+02   4.8890988e+02
   5.4159481e+02   5.2867705e+02   5.0030873e+02   4.8724787e+02   4.7491791e+02
   6.1301744e+02   6.1267870e+02   5.4013653e+02   5.2623407e+02   4.9013287e+02
   5.8493351e+02   5.6689754e+02   5.2316660e+02   4.9919326e+02   4.6579510e+02
   5.7555535e+02   5.6155921e+02   5.2074119e+02   4.9096988e+02   4.4069241e+02
   6.4956604e+02   6.4778701e+02   5.4013866e+02   5.2623595e+02   4.9013341e+02
   5.7849348e+02   5.6328297e+02   5.2140671e+02   4.9320742e+02   4.4966078e+02
   6.3868576e+02   5.7591574e+02   5.2726015e+02   5.0835984e+02   4.7917964e+02
   5.4043095e+02   5.2667567e+02   4.9185786e+02   4.3602264e+02   4.1948934e+02
   6.1458795e+02   5.7052841e+02   5.2251993e+02   4.9018169e+02   4.2813256e+02
   5.6258650e+02   5.5249420e+02   5.1777040e+02   4.8677764e+02   4.2193274e+02
   5.4050069e+02   5.2678229e+02   4.9225303e+02   4.3722494e+02   4.1164247e+02
   6.7285132e+02   5.7110073e+02   5.2257688e+02   4.8938952e+02   4.0408184e+02
   6.7052287e+02   5.7346056e+02   5.2479106e+02   5.0167685e+02   4.6963021e+02
   6.6313598e+02   5.7110767e+02   5.2258632e+02   4.8949534e+02   4.1546370e+02
   6.0201535e+02   5.6961566e+02   5.2225696e+02   4.8919766e+02   3.9645371e+02
   5.4116486e+02   5.2780281e+02   4.9555800e+02   4.5170417e+02   3.8423031e+02
   5.9706410e+02   5.7163016e+02   5.2512747e+02   5.0387772e+02   4.7350601e+02
   5.4030953e+02   5.2649119e+02   4.9116120e+02   4.4218854e+02   4.3682906e+02
   7.5757305e+02   6.7731442e+02   5.4013585e+02   5.2623288e+02   4.9013243e+02
   6.4016587e+02   5.7206620e+02   5.2352533e+02   4.9638140e+02   4.5743016e+02
   5.8483092e+02   5.6561065e+02   5.2145514e+02   4.8920467e+02   4.2387355e+02
   5.6950927e+02   5.5784397e+02   5.1974261e+02   4.9028423e+02   4.4009433e+02
   5.8598180e+02   5.6617943e+02   5.2172178e+02   4.9075830e+02   4.3622709e+02
   5.4708793e+02   5.3629648e+02   5.0862443e+02   4.7825870e+02   4.1522490e+02
   7.0964592e+02   6.5519422e+02   5.4011792e+02   5.2621369e+02   4.9012636e+02
   6.2540870e+02   5.7103143e+02   5.2272957e+02   4.9139467e+02   4.3677253e+02
   6.6407684e+02   5.7127429e+02   5.2272481e+02   4.9077551e+02   4.3265383e+02
   5.8933334e+02   5.6707947e+02   5.2173709e+02   4.8895788e+02   4.1119803e+02
   6.1111153e+02   5.7224516e+02   5.2436667e+02   5.0070179e+02   4.6795733e+02
   5.4148305e+02   5.2830350e+02   4.9699813e+02   4.6007361e+02   4.3142490e+02
   6.1092869e+02   5.7480223e+02   5.2698865e+02   5.0800928e+02   4.7884007e+02
   6.1170082e+02   5.7068507e+02   5.2275800e+02   4.9237922e+02   4.4241501e+02
   6.0765389e+02   5.7007856e+02   5.2235958e+02   4.8933202e+02   4.1343297e+02
   6.7889776e+02   6.7373658e+02   5.4014972e+02   5.2624777e+02   4.9013714e+02
   5.8911854e+02   5.6736443e+02   5.2211461e+02   4.9221855e+02   4.4337904e+02
   6.2882736e+02   5.7177056e+02   5.2335603e+02   4.9559550e+02   4.5485067e+02
   6.3642387e+02   6.3418702e+02   5.4013678e+02   5.2623402e+02   4.9013284e+02
   5.7408749e+02   5.6061677e+02   5.2034335e+02   4.8936069e+02   4.3214442e+02
   5.4021145e+02   5.2634556e+02   4.9067352e+02   4.7118892e+02   4.7033035e+02
   6.1911531e+02   5.7099192e+02   5.2281040e+02   4.9230256e+02   4.4184260e+02
   5.4096836e+02   5.2752331e+02   4.9498303e+02   4.6144333e+02   4.4598866e+02
   6.0205196e+02   5.6963128e+02   5.2226813e+02   4.8929832e+02   4.1447438e+02
   5.4888813e+02   5.4458647e+02   5.3264956e+02   5.2179007e+02   4.8920492e+02
   6.0113852e+02   5.7010883e+02   5.2281134e+02   4.9379337e+02   4.4904739e+02
   6.0252582e+02   5.6984936e+02   5.2243139e+02   4.9070279e+02   4.3329732e+02
   5.5711884e+02   5.4758596e+02   5.1581848e+02   4.8560259e+02   4.2495519e+02
   5.7676061e+02   5.6205105e+02   5.2065657e+02   4.8908234e+02   4.2781246e+02
   5.4019056e+02   5.2630876e+02   4.9039608e+02   4.4890765e+02   4.4797898e+02
   6.2197124e+02   5.7071643e+02   5.2250689e+02   4.8954236e+02   4.1879063e+02
   6.9512155e+02   6.8167664e+02   5.4015265e+02   5.2625091e+02   4.9013814e+02
   6.3777206e+02   5.7174873e+02   5.2324656e+02   4.9480855e+02   4.5216555e+02
   5.4025130e+02   5.2640479e+02   4.9085920e+02   4.5753971e+02   4.5531244e+02
   6.2250267e+02   5.7071610e+02   5.2249666e+02   4.8941103e+02   4.1364232e+02
   5.9098445e+02   5.6763486e+02   5.2192435e+02   4.8983172e+02   4.2795297e+02
   5.7788731e+02   5.7322426e+02   5.3609966e+02   5.2223157e+02   4.8884461e+02
   5.4042097e+02   5.2666713e+02   4.9193340e+02   4.5370884e+02   4.4757918e+02
   5.4108329e+02   5.2767733e+02   4.9519545e+02   4.5043199e+02   3.8030531e+02
   6.3088426e+02   5.7092991e+02   5.2257155e+02   4.8979637e+02   4.2334846e+02
   6.4123287e+02   5.7116439e+02   5.2269777e+02   4.9073111e+02   4.3241236e+02
   6.1176421e+02   5.7137073e+02   5.2342582e+02   4.9656152e+02   4.5820165e+02
   7.0365282e+02   6.4716393e+02   5.4006667e+02   5.2615877e+02   4.9010892e+02
   6.2839818e+02   5.7083028e+02   5.2251526e+02   4.8934026e+02   3.9434672e+02
   6.6113537e+02   5.7108849e+02   5.2257255e+02   4.8936714e+02   3.8465205e+02
   6.3540055e+02   6.1537390e+02   5.3963093e+02   5.2569362e+02   4.8996017e+02
   5.6296892e+02   5.5282452e+02   5.1791534e+02   4.8713072e+02   4.2544631e+02
   5.5299257e+02   5.4331140e+02   5.1360292e+02   4.8319165e+02   3.9680378e+02
   6.3986655e+02   5.7298500e+02   5.2443067e+02   5.0045027e+02   4.6735223e+02
   6.6694251e+02   5.7116590e+02   5.2263172e+02   4.8992202e+02   4.2461942e+02
   5.9843092e+02   5.6916997e+02   5.2218612e+02   4.8939791e+02   4.1972073e+02
   6.1430381e+02   5.9232787e+02   5.3722337e+02   5.2307369e+02   4.8906907e+02
   6.0299520e+02   5.6972841e+02   5.2228645e+02   4.8928854e+02   4.1323380e+02
   5.4171155e+02   5.2866400e+02   4.9794534e+02   4.6391960e+02   4.3595847e+02
   6.4115047e+02   6.2050831e+02   5.3977742e+02   5.2584991e+02   4.9001043e+02
   6.3113528e+02   5.7090251e+02   5.2254626e+02   4.8954627e+02   4.1824183e+02
   5.5103532e+02   5.4789117e+02   5.3466651e+02   5.2280615e+02   4.8935953e+02
   5.4124472e+02   5.2792611e+02   4.9590807e+02   4.5308488e+02   4.1129094e+02
   5.9141220e+02   5.6786341e+02   5.2206725e+02   4.9087112e+02   4.3573024e+02
   6.4745345e+02   5.8353206e+02   5.3272106e+02   5.1743309e+02   4.8660003e+02
   7.1551810e+02   5.8099079e+02   5.3106985e+02   5.1504502e+02   4.8516046e+02
   5.4018123e+02   5.2629506e+02   4.9034852e+02   4.5919751e+02   4.5863345e+02
   5.9281141e+02   5.8235108e+02   5.3554419e+02   5.2128813e+02   4.8842674e+02
   6.2689258e+02   5.7081838e+02   5.2252784e+02   4.8953725e+02   4.1827778e+02
   6.6500536e+02   5.7210993e+02   5.2347681e+02   4.9599284e+02   4.5611414e+02
   5.4229479e+02   5.3033245e+02   5.1116455e+02   5.0605695e+02   4.8586975e+02
   6.2277175e+02   5.8916858e+02   5.3576361e+02   5.2135709e+02   4.8841592e+02
   6.4083891e+02   5.7163309e+02   5.2311466e+02   4.9391734e+02   4.4892690e+02
   5.4050654e+02   5.2692125e+02   5.0105059e+02   4.9886429e+02   4.8785881e+02
   6.8593800e+02   5.7110375e+02   5.2257600e+02   4.8936897e+02   3.8302220e+02
   5.7106961e+02   5.6305132e+02   5.2891905e+02   5.1403743e+02   4.8505933e+02
   6.1597658e+02   5.7095592e+02   5.2286207e+02   4.9285856e+02   4.4468920e+02
   5.7270101e+02   5.6517712e+02   5.3065359e+02   5.1617462e+02   4.8629798e+02
   5.4124345e+02   5.2792397e+02   4.9590040e+02   4.5297472e+02   4.0813546e+02
   5.7226872e+02   5.5944119e+02   5.1990012e+02   4.8780562e+02   3.9646841e+02
   5.5669479e+02   5.4764179e+02   5.1716419e+02   4.9472318e+02   4.6242397e+02
   5.4019509e+02   5.2631473e+02   4.9040330e+02   4.2028966e+02   4.0514296e+02
   5.4015555e+02   5.2625450e+02   4.9014583e+02   3.9917658e+02   3.9181206e+02
   6.2881369e+02   5.7352649e+02   5.2510421e+02   5.0286399e+02   4.7170885e+02
   6.6530568e+02   5.7447173e+02   5.2577989e+02   5.0472559e+02   4.7449570e+02
   5.4429203e+02   5.3248278e+02   5.0445523e+02   4.7249742e+02   3.9275908e+02
   5.4019274e+02   5.2631405e+02   4.9046104e+02   4.6520683e+02   4.6454253e+02
   6.7809091e+02   5.7126003e+02   5.2270659e+02   4.9059597e+02   4.3114755e+02
   6.1987051e+02   5.8433736e+02   5.3360988e+02   5.1867972e+02   4.8724812e+02
   7.0686383e+02   5.7128819e+02   5.2272785e+02   4.9077629e+02   4.3264758e+02
   6.6650560e+02   5.7110685e+02   5.2258328e+02   4.8945738e+02   4.1354979e+02
   6.1216635e+02   5.7031256e+02   5.2240667e+02   4.8932699e+02   4.1015400e+02
   6.2202824e+02   5.8699821e+02   5.3487532e+02   5.2028078e+02   4.8797322e+02
   5.4019266e+02   5.2631466e+02   4.9048709e+02   4.6945458e+02   4.6885816e+02
   6.2271772e+02   5.7083368e+02   5.2259298e+02   4.9030685e+02   4.2891232e+02
   5.7261492e+02   5.5992881e+02   5.2044153e+02   4.9169114e+02   4.4543801e+02
   5.7770580e+02   5.6492915e+02   5.2497522e+02   5.0615479e+02   4.7733638e+02
   6.0768450e+02   5.7047414e+02   5.2271991e+02   4.9240482e+02   4.4266137e+02
   6.3722202e+02   6.3713834e+02   5.4015344e+02   5.2625176e+02   4.9013842e+02
   6.2096794e+02   5.7066079e+02   5.2248014e+02   4.8934635e+02   4.0698021e+02
   5.4081391e+02   5.2726316e+02   4.9391722e+02   4.4557502e+02   4.0743506e+02
   5.4062751e+02   5.2697679e+02   4.9295051e+02   4.4080123e+02   4.0739257e+02
   6.7055838e+02   5.8962498e+02   5.3551751e+02   5.2102566e+02   4.8827561e+02
   6.1686455e+02   6.1685882e+02   5.4015417e+02   5.2625254e+02   4.9013865e+02
   6.3531892e+02   5.7207430e+02   5.2357324e+02   4.9668652e+02   4.5838462e+02
   6.4688616e+02   6.4444915e+02   5.4014275e+02   5.2624034e+02   4.9013485e+02
   5.4849244e+02   5.3835416e+02   5.1131041e+02   4.8856353e+02   4.5689361e+02
   5.8897175e+02   5.6960025e+02   5.2506243e+02   5.0454210e+02   4.7469067e+02
   7.3612488e+02   6.1232991e+02   5.3927656e+02   5.2530741e+02   4.8983358e+02
   7.4069345e+02   7.0658632e+02   5.4014327e+02   5.2624085e+02   4.9013496e+02
   5.4163685e+02   5.2857141e+02   4.9790625e+02   4.6775867e+02   4.4609383e+02
   6.2377624e+02   5.7205791e+02   5.2372328e+02   4.9762726e+02   4.6105034e+02
   5.8080417e+02   5.6475899e+02   5.2224638e+02   4.9660215e+02   4.6012966e+02
   5.4483929e+02   5.3325718e+02   5.0544731e+02   4.7402688e+02   4.1040780e+02
   5.4025321e+02   5.2640405e+02   4.9078791e+02   4.3499035e+02   4.3030078e+02
   5.4015447e+02   5.2625288e+02   4.9013905e+02   3.8672989e+02   3.8630118e+02
   6.2998698e+02   5.7141410e+02   5.2300608e+02   4.9334777e+02   4.4673928e+02
   5.8310291e+02   5.6491744e+02   5.2127690e+02   4.8886377e+02   4.1935885e+02
   6.3843848e+02   5.7175282e+02   5.2324357e+02   4.9477902e+02   4.5206106e+02
   6.3032246e+02   5.7251837e+02   5.2406851e+02   4.9907716e+02   4.6449581e+02
   5.8238772e+02   5.7491547e+02   5.3457892e+02   5.2040960e+02   4.8813080e+02
   6.0511315e+02   5.7117214e+02   5.2357467e+02   4.9765965e+02   4.6133329e+02
   5.4018915e+02   5.2630915e+02   4.9046287e+02   4.7040766e+02   4.6987060e+02
   5.4015443e+02   5.2625281e+02   4.9013882e+02   3.8240324e+02   3.8041703e+02
   6.2718984e+02   5.7503527e+02   5.2661684e+02   5.0697661e+02   4.7755472e+02
   6.2195524e+02   6.1948425e+02   5.4006789e+02   5.2616129e+02   4.9010989e+02
   5.5285736e+02   5.4330923e+02   5.1401242e+02   4.8710699e+02   4.4374952e+02
   5.4073000e+02   5.2713414e+02   4.9348971e+02   4.4347172e+02   4.0382020e+02
   6.6497377e+02   5.7109765e+02   5.2257690e+02   4.8939881e+02   4.0676629e+02
   5.4068373e+02   5.2706303e+02   4.9324816e+02   4.4223382e+02   3.9938930e+02
   7.3043609e+02   5.7151536e+02   5.2291879e+02   4.9232643e+02   4.4166102e+02
   6.1077777e+02   5.7829771e+02   5.3007490e+02   5.1367658e+02   4.8422831e+02
   6.0002403e+02   5.6951217e+02   5.2233938e+02   4.9040520e+02   4.3123114e+02
   6.4893762e+02   5.7164397e+02   5.2308669e+02   4.9365604e+02   4.4790658e+02
   7.4058076e+02   5.7200893e+02   5.2336413e+02   4.9531925e+02   4.5382240e+02
   6.5693397e+02   5.9884733e+02   5.3805578e+02   5.2396932e+02   4.8938042e+02
   5.5303573e+02   5.4354121e+02   5.1425552e+02   4.8809584e+02   4.4733597e+02
   6.3095250e+02   5.7087643e+02   5.2252627e+02   4.8935670e+02   4.0057423e+02
   5.7377010e+02   5.6033680e+02   5.2013900e+02   4.8795340e+02   3.9696304e+02
   7.1441175e+02   5.7110875e+02   5.2257732e+02   4.8937205e+02   3.9053811e+02
   6.8142152e+02   5.7110553e+02   5.2257786e+02   4.8938876e+02   4.0322450e+02
   6.8148179e+02   5.9769422e+02   5.3781581e+02   5.2369952e+02   4.8928549e+02
   6.4357409e+02   6.2296457e+02   5.3984178e+02   5.2591866e+02   4.9003244e+02
   7.2461394e+02   5.7342455e+02   5.2474209e+02   5.0149693e+02   4.6929858e+02
   6.1192724e+02   5.7030577e+02   5.2240849e+02   4.8936793e+02   4.1399987e+02
   5.5337565e+02   5.4404759e+02   5.1497248e+02   4.9127392e+02   4.5661767e+02
   6.3282037e+02   5.7112816e+02   5.2272106e+02   4.9108352e+02   4.3481191e+02
   6.4848031e+02   5.7210028e+02   5.2351521e+02   4.9626991e+02   4.5705557e+02
   6.0327129e+02   5.7231433e+02   5.2496800e+02   5.0301444e+02   4.7209168e+02
   5.8207998e+02   5.7092550e+02   5.3048901e+02   5.1522136e+02   4.8553896e+02
   6.0288225e+02   5.7112863e+02   5.2370964e+02   4.9843154e+02   4.6323718e+02
   6.2971283e+02   6.2011381e+02   5.3990666e+02   5.2598928e+02   4.9005518e+02
   6.0483548e+02   6.0331024e+02   5.4001089e+02   5.2610410e+02   4.9009223e+02
   7.2921651e+02   7.2865788e+02   5.4015423e+02   5.2625260e+02   4.9013867e+02
   6.2645154e+02   5.8498116e+02   5.3377645e+02   5.1887764e+02   4.8733879e+02
   5.4800362e+02   5.3823940e+02   5.1368682e+02   4.9893792e+02   4.7474993e+02
   5.4097453e+02   5.2752065e+02   4.9484216e+02   4.5578004e+02   4.3630018e+02
   6.6212238e+02   5.7211070e+02   5.2348007e+02   4.9601463e+02   4.5618907e+02
   5.6909605e+02   5.6687780e+02   5.3746757e+02   5.2384501e+02   4.8942776e+02
   6.8306089e+02   5.7110924e+02   5.2258077e+02   4.8941695e+02   4.0942130e+02
   6.6039253e+02   5.7122175e+02   5.2268478e+02   4.9043221e+02   4.2963216e+02
   5.4050281e+02   5.2678793e+02   4.9230946e+02   4.4409485e+02   4.3207081e+02
   6.4287960e+02   6.4178794e+02   5.4014644e+02   5.2624429e+02   4.9013605e+02
   5.5734474e+02   5.4777843e+02   5.1584456e+02   4.8504237e+02   4.0440918e+02
   6.7894071e+02   5.7141997e+02   5.2284321e+02   4.9175189e+02   4.3849351e+02
   6.0600855e+02   5.7168220e+02   5.2405708e+02   4.9970704e+02   4.6604884e+02
   7.6236634e+02   5.7191661e+02   5.2327639e+02   4.9478398e+02   4.5201926e+02
   5.9925529e+02   5.6954535e+02   5.2245277e+02   4.9152673e+02   4.3838755e+02
   5.9437142e+02   5.6841169e+02   5.2202588e+02   4.8924655e+02   4.1793187e+02
   6.4278990e+02   5.7289593e+02   5.2432457e+02   5.0002474e+02   4.6650764e+02
   6.1817952e+02   5.7129549e+02   5.2311662e+02   4.9447102e+02   4.5113272e+02
   5.4991701e+02   5.3986037e+02   5.1157497e+02   4.8264881e+02   4.3083574e+02
   6.0378312e+02   5.7889657e+02   5.3104918e+02   5.1523771e+02   4.8534305e+02
   6.6033267e+02   5.7109542e+02   5.2257999e+02   4.8944658e+02   4.1284745e+02
   6.2369436e+02   5.7195120e+02   5.2361884e+02   4.9711587e+02   4.5968477e+02
   5.7422228e+02   5.6059980e+02   5.2021113e+02   4.8803239e+02   4.0876546e+02
   5.6474414e+02   5.5421453e+02   5.1833053e+02   4.8679357e+02   3.8939621e+02
   5.4075533e+02   5.2718493e+02   4.9380744e+02   4.5578845e+02   4.4195271e+02
   6.1589062e+02   5.7048129e+02   5.2244063e+02   4.8931732e+02   4.0512546e+02
   5.4582405e+02   5.3476155e+02   5.0774369e+02   4.8299703e+02   4.5004641e+02
   6.9361658e+02   6.9333219e+02   5.4015440e+02   5.2625279e+02   4.9013872e+02
   6.6241461e+02   6.3965300e+02   5.4003064e+02   5.2612022e+02   4.9009668e+02
   6.8363919e+02   5.7942519e+02   5.2998151e+02   5.1335211e+02   4.8393452e+02
   5.5739820e+02   5.4783063e+02   5.1586973e+02   4.8508001e+02   4.0837693e+02
   5.5903512e+02   5.4939039e+02   5.1659432e+02   4.8614534e+02   4.2462496e+02
   5.4106200e+02   5.2764559e+02   4.9511223e+02   4.5074494e+02   4.1725819e+02
   5.4754972e+02   5.3701503e+02   5.0968230e+02   4.8352437e+02   4.4482306e+02
   5.8262442e+02   5.6609676e+02   5.2324142e+02   5.0011194e+02   4.6777414e+02
   5.4015532e+02   5.2625418e+02   4.9014457e+02   4.0189533e+02   3.9994230e+02
   6.5396573e+02   5.7109675e+02   5.2259077e+02   4.8958529e+02   4.1869565e+02
   6.4213960e+02   6.3433838e+02   5.4007969e+02   5.2617306e+02   4.9011350e+02
   5.4343384e+02   5.3124027e+02   5.0267494e+02   4.6967570e+02   4.0989023e+02
   5.4235333e+02   5.2973362e+02   5.0082122e+02   4.7680150e+02   4.5604124e+02
   6.0662981e+02   5.7019795e+02   5.2251142e+02   4.9083721e+02   4.3392791e+02
   5.9609911e+02   5.6937416e+02   5.2271768e+02   4.9410261e+02   4.5048042e+02
   5.4017462e+02   5.2628483e+02   4.9030245e+02   4.6185169e+02   4.6148114e+02
   5.4025919e+02   5.2641258e+02   4.9081264e+02   4.2650234e+02   4.1032620e+02
   6.1449906e+02   5.8851901e+02   5.3583715e+02   5.2146917e+02   4.8846508e+02
   6.1394108e+02   5.8509985e+02   5.3427553e+02   5.1956191e+02   4.8766475e+02
   6.9291716e+02   6.3830839e+02   5.3999805e+02   5.2608521e+02   4.9008558e+02
   6.1864328e+02   5.7528254e+02   5.2707904e+02   5.0809528e+02   4.7891055e+02
   6.4205576e+02   5.7227367e+02   5.2371632e+02   4.9735287e+02   4.6026496e+02
   6.1923246e+02   5.7692909e+02   5.2854028e+02   5.1100147e+02   4.8193907e+02
   6.1945280e+02   5.7898561e+02   5.3018983e+02   5.1378625e+02   4.8429243e+02
   5.6766425e+02   5.5640933e+02   5.1905408e+02   4.8749224e+02   4.1902114e+02
   5.5437893e+02   5.4520475e+02   5.1584592e+02   4.9318165e+02   4.6056504e+02
   5.6518415e+02   5.5482209e+02   5.1904873e+02   4.9145955e+02   4.4800429e+02
   5.4015648e+02   5.2625593e+02   4.9015216e+02   4.0284473e+02   3.9670433e+02
   6.3387578e+02   5.9847068e+02   5.3815882e+02   5.2409206e+02   4.8942447e+02
   6.2654912e+02   5.7078762e+02   5.2250667e+02   4.8934581e+02   4.0054316e+02
   5.4015340e+02   5.2625200e+02   4.9957451e+02   4.9957451e+02   4.9014469e+02
   5.4066787e+02   5.2703864e+02   4.9316383e+02   4.4175368e+02   3.8594816e+02
   6.2624698e+02   5.9206214e+02   5.3672350e+02   5.2247839e+02   4.8884625e+02
   5.4017037e+02   5.2627707e+02   4.9024292e+02   4.1524082e+02   4.0362069e+02
   6.3389433e+02   6.0229649e+02   5.3873557e+02   5.2472585e+02   4.8964099e+02
   6.4538977e+02   6.2287990e+02   5.3982451e+02   5.2589999e+02   4.9002641e+02
   6.1761592e+02   5.7091114e+02   5.2277246e+02   4.9208719e+02   4.4071197e+02
   5.8273334e+02   5.6529533e+02   5.2195612e+02   4.9415458e+02   4.5217410e+02
   5.4057124e+02   5.2689103e+02   4.9265545e+02   4.4061054e+02   4.2055250e+02
   5.4016530e+02   5.2626949e+02   4.9021258e+02   4.3579035e+02   4.3535782e+02
   6.6711662e+02   5.8726229e+02   5.3455180e+02   5.1983338e+02   4.8776960e+02
   6.0797171e+02   5.7065242e+02   5.2287787e+02   4.9351282e+02   4.4774939e+02
   5.7040517e+02   5.5876484e+02   5.2056413e+02   4.9448114e+02   4.5601938e+02
   5.9908012e+02   5.6947062e+02   5.2239965e+02   4.9113352e+02   4.3624743e+02
   5.4022451e+02   5.2636767e+02   4.9083062e+02   4.7345627e+02   4.7244953e+02
   5.8958320e+02   5.6714908e+02   5.2174859e+02   4.8892747e+02   4.0531013e+02
   6.3079064e+02   5.7094921e+02   5.2258865e+02   4.8996035e+02   4.2540631e+02
   5.5942749e+02   5.4972393e+02   5.1667638e+02   4.8567743e+02   4.0794688e+02
   5.8262185e+02   5.6506531e+02   5.2168674e+02   4.9247873e+02   4.4591076e+02
   7.2824041e+02   5.7114223e+02   5.2260182e+02   4.8960096e+02   4.1897792e+02
   6.3179894e+02   5.7136949e+02   5.2294591e+02   4.9287816e+02   4.4456573e+02
   6.3779906e+02   5.7124298e+02   5.2278848e+02   4.9156118e+02   4.3757041e+02
   6.2254151e+02   5.7075221e+02   5.2252645e+02   4.8969657e+02   4.2211207e+02
   5.5191549e+02   5.4223281e+02   5.1328761e+02   4.8577284e+02   4.3996752e+02
   6.1724152e+02   5.7160672e+02   5.2344794e+02   4.9642999e+02   4.5772378e+02
   5.7755131e+02   5.6240276e+02   5.2067589e+02   4.8841594e+02   4.1631009e+02
   6.4140831e+02   5.7127852e+02   5.2279553e+02   4.9155789e+02   4.3753017e+02
   6.6272181e+02   6.3977908e+02   5.4003163e+02   5.2612128e+02   4.9009700e+02
   6.3061378e+02   6.3047046e+02   5.4015217e+02   5.2625042e+02   4.9013799e+02
   6.2354690e+02   5.7076817e+02   5.2252396e+02   4.8962264e+02   4.2061443e+02
   6.3635340e+02   5.7210441e+02   5.2359713e+02   4.9680426e+02   4.5873224e+02
   6.9490938e+02   5.9429373e+02   5.3703648e+02   5.2281505e+02   4.8896665e+02
   6.7770780e+02   5.9530395e+02   5.3730054e+02   5.2311725e+02   4.8907711e+02
   6.1545171e+02   5.7102574e+02   5.2294530e+02   4.9348034e+02   4.4746403e+02
   6.1194677e+02   5.7219561e+02   5.2427316e+02   5.0032220e+02   4.6722284e+02
   5.9873056e+02   5.8470360e+02   5.3546041e+02   5.2111277e+02   4.8834186e+02
   6.2423379e+02   5.7195857e+02   5.2361708e+02   4.9709686e+02   4.5962854e+02
   5.4217847e+02   5.2937180e+02   4.9944260e+02   4.6546004e+02   4.2997350e+02
   6.2643466e+02   5.7164655e+02   5.2328210e+02   4.9522783e+02   4.5363529e+02
   6.6476027e+02   6.0352916e+02   5.3868676e+02   5.2466528e+02   4.8961938e+02
   5.9427867e+02   5.6840322e+02   5.2203369e+02   4.8935901e+02   4.2083160e+02
   7.2084346e+02   6.1110129e+02   5.3921329e+02   5.2523888e+02   4.8981098e+02
   6.3590102e+02   5.9182603e+02   5.3647523e+02   5.2217839e+02   4.8873119e+02
   6.4491025e+02   6.1668501e+02   5.3960419e+02   5.2566352e+02   4.8995023e+02
   6.8303354e+02   6.4130960e+02   5.4003046e+02   5.2611997e+02   4.9009662e+02
   6.0234104e+02   5.7736370e+02   5.2998807e+02   5.1364668e+02   4.8423342e+02
   6.0631265e+02   5.6998470e+02   5.2233457e+02   4.8925378e+02   4.0294958e+02
   5.8546835e+02   5.8500697e+02   5.3992403e+02   5.2602798e+02   4.9007037e+02
   5.4045512e+02   5.2671769e+02   4.9209462e+02   4.5015434e+02   4.4198163e+02
   5.7180692e+02   5.5964876e+02   5.2074289e+02   4.9426843e+02   4.5489965e+02
   7.7831031e+02   5.9770757e+02   5.3780001e+02   5.2368073e+02   4.8927867e+02
   6.5231665e+02   6.3804154e+02   5.4004126e+02   5.2613173e+02   4.9010035e+02
   5.8653547e+02   5.6618460e+02   5.2153930e+02   4.8879198e+02   3.9889385e+02
   6.3193814e+02   6.3089745e+02   5.4013676e+02   5.2623403e+02   4.9013279e+02
   5.6752461e+02   5.5864873e+02   5.2479109e+02   5.0811270e+02   4.8022973e+02
   5.7124972e+02   5.5887302e+02   5.1984592e+02   4.8875844e+02   4.2929681e+02
   5.4025197e+02   5.2640157e+02   4.9076735e+02   4.2613673e+02   4.1147469e+02
   6.3879699e+02   5.7379947e+02   5.2525046e+02   5.0324915e+02   4.7230211e+02
   7.5214630e+02   7.1382188e+02   5.4014323e+02   5.2624081e+02   4.9013494e+02
   6.4310634e+02   5.7130157e+02   5.2280804e+02   4.9164058e+02   4.3796513e+02
   5.7825378e+02   5.6327954e+02   5.2156621e+02   4.9432325e+02   4.5352314e+02
   5.4144201e+02   5.2824461e+02   4.9688491e+02   4.6099416e+02   4.3482739e+02
   6.3857453e+02   5.7105290e+02   5.2261881e+02   4.9006363e+02   4.2643498e+02
   7.5904179e+02   5.7216408e+02   5.2350794e+02   4.9613672e+02   4.5658870e+02
   7.1362923e+02   6.2087138e+02   5.3966006e+02   5.2572206e+02   4.8996897e+02
   5.5668178e+02   5.4720580e+02   5.1575958e+02   4.8657685e+02   4.3378701e+02
   7.0168378e+02   5.7209704e+02   5.2345540e+02   4.9585953e+02   4.5565607e+02
   6.3526757e+02   6.3291861e+02   5.4012618e+02   5.2622274e+02   4.9012923e+02
   6.2576257e+02   5.9204320e+02   5.3672705e+02   5.2248312e+02   4.8884812e+02
   6.8263828e+02   6.8263176e+02   5.4015443e+02   5.2625282e+02   4.9013876e+02
   6.9087610e+02   6.5752155e+02   5.4012353e+02   5.2621971e+02   4.9012826e+02
   5.9157936e+02   5.7128842e+02   5.2621828e+02   5.0710287e+02   4.7798134e+02
   6.0140462e+02   5.6954623e+02   5.2224405e+02   4.8920682e+02   4.0484974e+02
   5.4017361e+02   5.2628203e+02   4.9026449e+02   4.1898295e+02   4.1455541e+02
   6.4349256e+02   5.7101488e+02   5.2256241e+02   4.8944402e+02   4.1341511e+02
   6.0301140e+02   5.6976603e+02   5.2231922e+02   4.8960021e+02   4.2243710e+02
   5.8530746e+02   5.6579044e+02   5.2149682e+02   4.8924754e+02   4.2412771e+02
   6.0504844e+02   5.6993344e+02   5.2235092e+02   4.8958440e+02   4.2182359e+02
   5.4223248e+02   5.2944142e+02   4.9950347e+02   4.6363758e+02   4.1755800e+02
   6.5273433e+02   6.0679214e+02   5.3899796e+02   5.2500634e+02   4.8973413e+02
   5.4019820e+02   5.2631954e+02   4.9042461e+02   4.2338039e+02   4.1734372e+02
   6.4210370e+02   5.7155901e+02   5.2304194e+02   4.9341026e+02   4.4693982e+02
   5.7285620e+02   5.6259703e+02   5.2573168e+02   5.0865587e+02   4.8043150e+02
   6.3940390e+02   6.2026968e+02   5.3978404e+02   5.2585717e+02   4.9001280e+02
   5.7139573e+02   5.5983800e+02   5.2164610e+02   4.9863029e+02   4.6615850e+02
   6.3822703e+02   5.7158951e+02   5.2309455e+02   4.9381912e+02   4.4856659e+02
   5.4198311e+02   5.2905881e+02   4.9868195e+02   4.6133872e+02   4.0427693e+02
   6.1759502e+02   6.1754976e+02   5.4015263e+02   5.2625092e+02   4.9013814e+02
   6.0346045e+02   5.7907084e+02   5.3121375e+02   5.1548359e+02   4.8550246e+02
   6.5815191e+02   6.5665188e+02   5.4015254e+02   5.2625080e+02   4.9013808e+02
   5.7381334e+02   5.6085440e+02   5.2100584e+02   4.9414889e+02   4.5396443e+02
   6.1968105e+02   5.9475183e+02   5.3769317e+02   5.2358995e+02   4.8925145e+02
   5.9775035e+02   5.9621945e+02   5.3984303e+02   5.2593448e+02   4.9003953e+02
   6.1907851e+02   5.7677757e+02   5.2841491e+02   5.1077184e+02   4.8172130e+02
   5.4031670e+02   5.2650268e+02   4.9121679e+02   4.4483924e+02   4.3944726e+02
   5.5684417e+02   5.4729830e+02   5.1563982e+02   4.8500205e+02   4.1572115e+02
   6.1467493e+02   6.0613453e+02   5.3964793e+02   5.2571893e+02   4.8996938e+02
   6.1768028e+02   6.1107067e+02   5.3982181e+02   5.2590156e+02   4.9002762e+02
   6.7012407e+02   6.6864704e+02   5.4015399e+02   5.2625235e+02   4.9013860e+02
   6.2271382e+02   6.2266419e+02   5.4015295e+02   5.2625126e+02   4.9013827e+02
   5.4015559e+02   5.2625457e+02   4.9014628e+02   4.0960831e+02   4.0871255e+02
   5.5163426e+02   5.4195827e+02   5.1325298e+02   4.8675426e+02   4.4492093e+02
   7.0000003e+02   5.8904345e+02   5.3528452e+02   5.2074147e+02   4.8815862e+02
   6.0611254e+02   5.8601871e+02   5.3522315e+02   5.2077105e+02   4.8819181e+02
   6.5171062e+02   5.7874631e+02   5.2952181e+02   5.1260662e+02   4.8333558e+02
   6.1412028e+02   5.7040880e+02   5.2243007e+02   4.8937375e+02   4.1361335e+02
   5.4174080e+02   5.2868815e+02   4.9784526e+02   4.5921246e+02   4.0979109e+02
   5.8423224e+02   5.6679659e+02   5.2338998e+02   5.0022465e+02   4.6787025e+02
   6.2105909e+02   5.7066007e+02   5.2247770e+02   4.8931662e+02   3.8823639e+02
   6.6310552e+02   5.7111266e+02   5.2259042e+02   4.8953536e+02   4.1700835e+02
   5.5318237e+02   5.4351694e+02   5.1371842e+02   4.8329150e+02   3.9536547e+02
   5.9852504e+02   5.9539051e+02   5.3951127e+02   5.2559118e+02   4.8993077e+02
   5.6083370e+02   5.6079762e+02   5.4010101e+02   5.2621247e+02   4.9012813e+02
   6.2176139e+02   5.7068854e+02   5.2248751e+02   4.8936698e+02   4.0960057e+02
   5.7690945e+02   5.6257744e+02   5.2139372e+02   4.9417546e+02   4.5332115e+02
   6.1847132e+02   5.7057854e+02   5.2246027e+02   4.8931079e+02   3.9633206e+02
   5.7726598e+02   5.6230010e+02   5.2070205e+02   4.8895436e+02   4.2626141e+02
   6.3210903e+02   5.7124647e+02   5.2283241e+02   4.9201235e+02   4.4006971e+02
   6.3499519e+02   5.8022498e+02   5.3073949e+02   5.1457785e+02   4.8484936e+02
   5.4050045e+02   5.2678334e+02   4.9227760e+02   4.4138476e+02   4.2747472e+02
   6.7397587e+02   6.6052113e+02   5.4014128e+02   5.2623873e+02   4.9013430e+02
   6.6617399e+02   5.7109558e+02   5.2257430e+02   4.8937005e+02   3.8857112e+02
   5.6276394e+02   5.5309434e+02   5.1900195e+02   4.9445221e+02   4.5878874e+02
   5.4077676e+02   5.2720591e+02   4.9372785e+02   4.4452723e+02   3.8211710e+02
   5.4282014e+02   5.3032739e+02   5.0116606e+02   4.6683665e+02   4.0099034e+02
   6.0810314e+02   5.7031656e+02   5.2255518e+02   4.9105909e+02   4.3523031e+02
   5.4026843e+02   5.2642956e+02   4.9093447e+02   4.5043009e+02   4.4757963e+02
   6.1065247e+02   5.8565119e+02   5.3474062e+02   5.2015906e+02   4.8793031e+02
   5.4015702e+02   5.2625674e+02   4.9015554e+02   4.0467169e+02   3.9674235e+02
   5.5730275e+02   5.4911431e+02   5.2070593e+02   5.0443451e+02   4.7751625e+02
   6.4468922e+02   5.7118645e+02   5.2269971e+02   4.9069951e+02   4.3213730e+02
   6.3443126e+02   5.8472872e+02   5.3348855e+02   5.1848230e+02   4.8714354e+02
   5.4216486e+02   5.2945999e+02   5.0043655e+02   4.7792553e+02   4.5971435e+02
   6.1331652e+02   5.7177104e+02   5.2376844e+02   4.9816763e+02   4.6246656e+02
   5.5721402e+02   5.4767979e+02   5.1586468e+02   4.8567566e+02   4.2539828e+02
   6.1490408e+02   5.7096916e+02   5.2291096e+02   4.9327569e+02   4.4663102e+02
   5.5066513e+02   5.4069704e+02   5.1200947e+02   4.8172020e+02   3.9743507e+02
   6.7036885e+02   6.3676801e+02   5.3998592e+02   5.2607225e+02   4.9008137e+02
   5.4016624e+02   5.2627120e+02   4.9022592e+02   4.5213443e+02   4.5185330e+02
   5.4031353e+02   5.2649554e+02   4.9114877e+02   4.2899244e+02   3.8669217e+02
   5.8861310e+02   5.6737814e+02   5.2228545e+02   4.9359715e+02   4.4935200e+02
   6.5126794e+02   6.4925488e+02   5.4013883e+02   5.2623613e+02   4.9013348e+02
   7.2896557e+02   6.0016478e+02   5.3822767e+02   5.2415821e+02   4.8944574e+02
   6.4787828e+02   5.7102928e+02   5.2255917e+02   4.8935973e+02   3.8381042e+02
   5.8755663e+02   5.6652720e+02   5.2161418e+02   4.8883822e+02   3.9974337e+02
   5.4015907e+02   5.2625988e+02   4.9016920e+02   4.1467997e+02   4.1288609e+02
   5.4018245e+02   5.2629589e+02   4.9033123e+02   4.4112717e+02   4.4009812e+02
   6.3500954e+02   5.7117741e+02   5.2274676e+02   4.9125572e+02   4.3584307e+02
   6.7880613e+02   5.7118021e+02   5.2263961e+02   4.8998300e+02   4.2534208e+02
   5.4132411e+02   5.2804794e+02   4.9623753e+02   4.5405030e+02   4.0607871e+02
   5.4282140e+02   5.3032941e+02   5.0117022e+02   4.6685678e+02   4.0499561e+02
   6.7022003e+02   6.6823476e+02   5.4015380e+02   5.2625214e+02   4.9013853e+02
   5.4158195e+02   5.2846325e+02   4.9745574e+02   4.6275917e+02   4.3587915e+02
   6.3028433e+02   6.2691301e+02   5.4007677e+02   5.2617029e+02   4.9011268e+02
   5.4025692e+02   5.2641176e+02   4.9085779e+02   4.5048132e+02   4.4792218e+02
   5.8572101e+02   5.7902450e+02   5.3614532e+02   5.2209614e+02   4.8875735e+02
   6.8651920e+02   5.7130459e+02   5.2274338e+02   4.9091648e+02   4.3361922e+02
   6.9197760e+02   6.0611365e+02   5.3890157e+02   5.2489977e+02   4.8969826e+02
   5.9425062e+02   5.6865362e+02   5.2229224e+02   4.9159942e+02   4.3930589e+02
   5.4015489e+02   5.2625351e+02   4.9014179e+02   4.1221917e+02   4.1189680e+02
   7.1434930e+02   6.7657972e+02   5.4014660e+02   5.2624442e+02   4.9013610e+02
   5.4226000e+02   5.3786810e+02   5.3477357e+02   5.2507580e+02   4.8997760e+02
   5.4016137e+02   5.2626342e+02   4.9018507e+02   4.2886827e+02   4.2847988e+02
   5.6617742e+02   5.5572854e+02   5.1963045e+02   4.9361330e+02   4.5474313e+02
   6.6665413e+02   6.2897601e+02   5.3987985e+02   5.2595850e+02   4.9004502e+02
   5.4015446e+02   5.2625288e+02   4.9013904e+02   3.9042779e+02   3.8875309e+02
   6.1651116e+02   5.7050606e+02   5.2244457e+02   4.8930205e+02   3.9627115e+02
   6.3383854e+02   5.7091902e+02   5.2253465e+02   4.8934794e+02   3.8788673e+02
   5.4049478e+02   5.2678130e+02   4.9237118e+02   4.5374492e+02   4.4582441e+02
   5.9861091e+02   5.8984268e+02   5.3778896e+02   5.2375797e+02   4.8932112e+02
   6.3988929e+02   5.7097903e+02   5.2254806e+02   4.8935571e+02   3.8905242e+02
   6.4437072e+02   6.4361047e+02   5.4014691e+02   5.2624479e+02   4.9013623e+02
   6.6240865e+02   5.7130552e+02   5.2275244e+02   4.9101831e+02   4.3427433e+02
   5.8234404e+02   5.6467159e+02   5.2128775e+02   4.8956031e+02   4.2878355e+02
   6.4044919e+02   5.7352671e+02   5.2496454e+02   5.0233188e+02   4.7080595e+02
   6.6426717e+02   5.7532214e+02   5.2658516e+02   5.0678909e+02   4.7729139e+02
   7.0422440e+02   6.3827488e+02   5.3999588e+02   5.2608288e+02   4.9008475e+02
   5.4017491e+02   5.2628507e+02   4.9029900e+02   4.5894184e+02   4.5850665e+02
   6.1298077e+02   5.7476620e+02   5.2684281e+02   5.0765427e+02   4.7841708e+02
   7.3731981e+02   5.8188061e+02   5.3163798e+02   5.1588492e+02   4.8570149e+02
   6.4005158e+02   5.7098319e+02   5.2255062e+02   4.8937787e+02   4.0506092e+02
   5.4056551e+02   5.2688272e+02   4.9263226e+02   4.4159522e+02   4.2400576e+02
   6.1011792e+02   5.7020295e+02   5.2237968e+02   4.8926773e+02   3.9815962e+02
   6.8506306e+02   6.0535616e+02   5.3884124e+02   5.2483391e+02   4.8967618e+02
   7.1282089e+02   5.7125526e+02   5.2269911e+02   4.9051854e+02   4.3041496e+02
   6.1133230e+02   5.7026547e+02   5.2239314e+02   4.8927696e+02   3.9899335e+02
   5.4017856e+02   5.2629048e+02   4.9031816e+02   4.5366106e+02   4.5310071e+02
   6.1219901e+02   5.7070621e+02   5.2275933e+02   4.9235252e+02   4.4226544e+02
   6.5133754e+02   5.7322859e+02   5.2460130e+02   5.0103200e+02   4.6844489e+02
   6.0005597e+02   5.6958939e+02   5.2240975e+02   4.9100389e+02   4.3538103e+02
   6.5293879e+02   5.7109021e+02   5.2258839e+02   4.8957246e+02   4.1834000e+02
   6.3708538e+02   5.7121992e+02   5.2277396e+02   4.9145643e+02   4.3700331e+02
   6.8155089e+02   6.1224011e+02   5.3928532e+02   5.2531727e+02   4.8983691e+02
   6.7998248e+02   5.7739681e+02   5.2839965e+02   5.1060745e+02   4.8152753e+02
   6.6848106e+02   6.3946630e+02   5.4002202e+02   5.2611096e+02   4.9009372e+02
   5.6818297e+02   5.6679285e+02   5.3845532e+02   5.2477090e+02   4.8971174e+02
   5.4051941e+02   5.2681084e+02   4.9235585e+02   4.3743758e+02   3.9327980e+02
   7.2746745e+02   5.7111776e+02   5.2258195e+02   4.8940778e+02   4.0802137e+02
   6.1204408e+02   5.7742246e+02   5.2929209e+02   5.1238917e+02   4.8319688e+02
   5.9238413e+02   5.6860854e+02   5.2265895e+02   4.9468536e+02   4.5279189e+02
   5.4015445e+02   5.2625285e+02   4.9013890e+02   3.8956695e+02   3.8869381e+02
   7.0221890e+02   6.2790449e+02   5.3984200e+02   5.2591777e+02   4.9003200e+02
   5.7758302e+02   5.6241843e+02   5.2067933e+02   4.8841404e+02   4.1615174e+02
   7.4089052e+02   5.7597229e+02   5.2715478e+02   5.0807904e+02   4.7884550e+02
   5.4086935e+02   5.2735806e+02   4.9433438e+02   4.5460402e+02   4.3715569e+02
   6.0803279e+02   5.7031994e+02   5.2256116e+02   4.9111595e+02   4.3557920e+02
   5.9345061e+02   5.6818073e+02   5.2196470e+02   4.8905545e+02   4.0655684e+02
   5.4082700e+02   5.2729503e+02   4.9416055e+02   4.5586687e+02   4.4018334e+02
   6.4344326e+02   5.7100935e+02   5.2255813e+02   4.8940305e+02   4.0924674e+02
   6.0822014e+02   5.7488414e+02   5.2722601e+02   5.0856212e+02   4.7947695e+02
   5.9986528e+02   5.6940726e+02   5.2225675e+02   4.8969073e+02   4.2429562e+02
   6.4266635e+02   5.7114603e+02   5.2267659e+02   4.9052705e+02   4.3062284e+02
   5.4026320e+02   5.2642061e+02   4.9088017e+02   4.4605961e+02   4.4262549e+02
   5.4533515e+02   5.3394375e+02   5.0624738e+02   4.7508450e+02   3.9922368e+02
   5.4884522e+02   5.3852689e+02   5.1048934e+02   4.8042172e+02   4.1833342e+02
   6.0243421e+02   5.7189877e+02   5.2460266e+02   5.0188553e+02   4.7022368e+02
   6.3185282e+02   5.7137856e+02   5.2295346e+02   4.9293177e+02   4.4482616e+02
   5.9367098e+02   5.6887217e+02   5.2264917e+02   4.9426841e+02   4.5126033e+02
   6.2008775e+02   5.7073995e+02   5.2256576e+02   4.9021229e+02   4.2818397e+02
   5.5810731e+02   5.5810721e+02   5.4015425e+02   5.2625268e+02   4.9013869e+02
   5.6475879e+02   5.5424618e+02   5.1837833e+02   4.8718780e+02   4.2199725e+02
   6.9061590e+02   6.6744937e+02   5.4014587e+02   5.2624364e+02   4.9013580e+02
   6.2256577e+02   5.7076784e+02   5.2253931e+02   4.8981746e+02   4.2390011e+02
   5.7230991e+02   5.6512673e+02   5.3102736e+02   5.1668579e+02   4.8657989e+02
   6.5637574e+02   5.7121651e+02   5.2268709e+02   4.9047360e+02   4.3002837e+02
   6.1158828e+02   5.7027798e+02   5.2239553e+02   4.8927468e+02   3.9606402e+02
   6.1336328e+02   6.0844663e+02   5.3987568e+02   5.2595999e+02   4.9004640e+02
   6.2187957e+02   5.7121223e+02   5.2294833e+02   4.9318682e+02   4.4612239e+02
   6.0037580e+02   5.6941702e+02   5.2221728e+02   4.8918900e+02   4.0373640e+02
   5.6508507e+02   5.5448111e+02   5.1842183e+02   4.8687869e+02   4.0579177e+02
   5.4099977e+02   5.2755348e+02   4.9487596e+02   4.5229192e+02   4.2797450e+02
   5.4281807e+02   5.3039466e+02   5.0168992e+02   4.7401085e+02   4.4588034e+02
   6.1079007e+02   6.0316724e+02   5.3958944e+02   5.2565989e+02   4.8995082e+02
   5.8368505e+02   5.6512956e+02   5.2130640e+02   4.8868005e+02   4.0741439e+02
   5.4077702e+02   5.2721862e+02   4.9392113e+02   4.5605972e+02   4.4179674e+02
   7.1895608e+02   5.9356942e+02   5.3682623e+02   5.2257233e+02   4.8887675e+02
   6.7676268e+02   6.3623272e+02   5.3997730e+02   5.2606298e+02   4.9007843e+02
   6.7698642e+02   5.7201211e+02   5.2337870e+02   4.9542325e+02   4.5417633e+02
   6.0693130e+02   5.9628844e+02   5.3872082e+02   5.2474031e+02   4.8965054e+02
   6.4198998e+02   5.7099316e+02   5.2255155e+02   4.8936194e+02   3.9714753e+02
   6.5574602e+02   6.4428744e+02   5.4008640e+02   5.2618000e+02   4.9011566e+02
   5.4255811e+02   5.2995768e+02   5.0064203e+02   4.6863297e+02   4.3367236e+02
   6.1262051e+02   6.1207199e+02   5.4012465e+02   5.2622162e+02   4.9012895e+02
   5.8028320e+02   5.8007296e+02   5.4001699e+02   5.2612273e+02   4.9009990e+02
   5.6581677e+02   5.5539752e+02   5.1941098e+02   4.9280991e+02   4.5235039e+02
   6.0276576e+02   5.7479783e+02   5.2760143e+02   5.0944564e+02   4.8045761e+02
   6.0573179e+02   5.7775258e+02   5.2997274e+02   5.1357004e+02   4.8416181e+02
   6.2932471e+02   5.7127126e+02   5.2288461e+02   4.9248151e+02   4.4261392e+02
   5.4015443e+02   5.2625281e+02   4.9013873e+02   3.8336501e+02   3.8330262e+02
