# Supplementary material for: Rethinking Colour Constancy
Source: PLoS One. 2015 Sep 10;10(9):e0135029. doi: 10.1371/journal.pone.0135029 (PMC4565710; doi:10.1371/journal.pone.0135029)
Supplement: S1 Dataset — (ZIP) [file pone.0135029.s002.zip › 5-TransitionMetamerReflectanceData/GtoN_20munsells/fiveTr_15.txt]

   4.9206397e+02   5.1936443e+02   5.6863582e+02   5.8730383e+02   5.9972010e+02
   3.9920728e+02   4.8646228e+02   5.2873322e+02   5.4027395e+02   6.4201870e+02
   4.8922597e+02   5.1512865e+02   5.4711477e+02   5.5294823e+02   5.8660056e+02
   4.0073883e+02   4.3438651e+02   4.9404595e+02   5.2017989e+02   5.7201913e+02
   4.8320230e+02   5.0876358e+02   5.4049284e+02   5.4922857e+02   6.1227073e+02
   4.9228188e+02   5.1971610e+02   5.7084218e+02   6.0685518e+02   6.3670615e+02
   4.9193900e+02   5.1916631e+02   5.6796970e+02   5.8789849e+02   6.1159028e+02
   4.9225260e+02   5.1966840e+02   5.7064939e+02   6.0595826e+02   6.5832442e+02
   4.5125075e+02   4.9180713e+02   5.2977190e+02   5.4099271e+02   6.2743916e+02
   4.4374850e+02   4.9000253e+02   5.2964891e+02   5.4100138e+02   6.7683513e+02
   4.3510950e+02   4.8666438e+02   5.2331231e+02   5.3501686e+02   5.8928192e+02
   4.5624692e+02   4.9339855e+02   5.3057015e+02   5.4167727e+02   6.5218234e+02
   4.3605909e+02   4.5699709e+02   4.9741947e+02   5.2081811e+02   5.7256766e+02
   4.9233486e+02   5.1980282e+02   5.7125134e+02   6.1836593e+02   6.7403737e+02
   4.5089922e+02   4.9179593e+02   5.3015007e+02   5.4138356e+02   7.4917754e+02
   4.9240902e+02   5.1992494e+02   5.7177445e+02   6.5004783e+02   6.5092277e+02
   4.4200544e+02   4.5770349e+02   4.9658501e+02   5.2063350e+02   5.7240269e+02
   4.9223128e+02   5.1963394e+02   5.7033785e+02   5.9756383e+02   6.1389774e+02
   4.7813076e+02   5.0465945e+02   5.3693741e+02   5.4659848e+02   6.8714421e+02
   4.9234275e+02   5.1981578e+02   5.7130512e+02   6.1912627e+02   6.5386178e+02
   4.5466668e+02   4.9270540e+02   5.2943444e+02   5.4056510e+02   6.1245983e+02
   4.9235303e+02   5.1983250e+02   5.7023845e+02   5.7606331e+02   5.7816896e+02
   3.8747725e+02   4.1352087e+02   4.9249606e+02   5.1993889e+02   5.7179260e+02
   4.7807267e+02   5.0298198e+02   5.2648035e+02   5.3575221e+02   5.8400361e+02
   4.8721651e+02   5.1289533e+02   5.4812456e+02   5.5676856e+02   6.2720422e+02
   3.9311297e+02   4.8649347e+02   5.2887403e+02   5.4041400e+02   6.8498824e+02
   4.4376609e+02   4.8987005e+02   5.2907793e+02   5.4042761e+02   6.2112457e+02
   4.5973444e+02   4.9458345e+02   5.3102102e+02   5.4202755e+02   6.7380960e+02
   4.1267007e+02   4.4286407e+02   4.9550668e+02   5.2043836e+02   5.7225327e+02
   4.9100083e+02   5.1774588e+02   5.6204510e+02   5.7523962e+02   6.2185677e+02
   4.0160302e+02   4.3047387e+02   4.9353343e+02   5.2009670e+02   5.7194194e+02
   4.9123524e+02   5.1809090e+02   5.6348202e+02   5.7805434e+02   6.2540340e+02
   4.8965788e+02   5.1588784e+02   5.5599941e+02   5.6623640e+02   6.5110252e+02
   3.9815373e+02   4.7509527e+02   5.0885029e+02   5.2490884e+02   5.7602518e+02
   4.9212598e+02   5.1946406e+02   5.6952060e+02   5.9403798e+02   6.1635788e+02
   4.9240454e+02   5.1991757e+02   5.7174336e+02   6.4457486e+02   6.5053815e+02
   4.3714765e+02   4.8871597e+02   5.2935188e+02   5.4077969e+02   7.1894795e+02
   4.4258771e+02   4.8968437e+02   5.2926827e+02   5.4063418e+02   6.2957798e+02
   4.7845566e+02   5.0461032e+02   5.3466254e+02   5.4399820e+02   6.0022685e+02
   4.2744674e+02   4.2838709e+02   4.9251712e+02   5.1994185e+02   5.7179529e+02
   4.6041569e+02   4.6041904e+02   4.9241122e+02   5.1992656e+02   5.7178070e+02
   4.8441478e+02   5.0997955e+02   5.4311167e+02   5.5193327e+02   6.4320440e+02
   4.7713217e+02   5.0372726e+02   5.3475844e+02   5.4438408e+02   6.0705289e+02
   4.1489340e+02   4.4704147e+02   4.9635709e+02   5.2060493e+02   5.7240020e+02
   4.3095537e+02   4.6403294e+02   5.0084691e+02   5.2170187e+02   5.7330252e+02
   4.2663489e+02   4.5694564e+02   4.9857583e+02   5.2109735e+02   5.7281476e+02
   4.5039775e+02   4.7325624e+02   5.0223687e+02   5.2206179e+02   5.7350019e+02
   4.4177650e+02   4.8959717e+02   5.2955407e+02   5.4093119e+02   7.0193449e+02
   4.9181239e+02   5.1896668e+02   5.6630705e+02   5.8081766e+02   5.9677633e+02
   4.9240936e+02   5.1992555e+02   5.7177406e+02   5.8790683e+02   5.8792306e+02
   4.0586606e+02   4.1250742e+02   4.9245809e+02   5.1993337e+02   5.7178727e+02
   4.9208333e+02   5.1939571e+02   5.6898407e+02   5.8997081e+02   6.0504339e+02
   3.9390951e+02   4.8622625e+02   5.2787752e+02   5.3942722e+02   6.1279722e+02
   4.6012640e+02   4.6469379e+02   4.9438660e+02   5.2021067e+02   5.7201998e+02
   4.9228078e+02   5.1971430e+02   5.7040168e+02   5.8886590e+02   5.9325282e+02
   4.6134799e+02   4.7292786e+02   4.9848614e+02   5.2098264e+02   5.7261787e+02
   4.9237311e+02   5.1986570e+02   5.7151258e+02   6.1988691e+02   6.3162676e+02
   4.4014562e+02   4.8078853e+02   5.1103884e+02   5.2599459e+02   5.7685078e+02
   4.6533776e+02   4.9582941e+02   5.2659487e+02   5.3731547e+02   5.9080284e+02
   4.9238916e+02   5.1989219e+02   5.7162269e+02   6.1528267e+02   6.1927847e+02
   4.3957104e+02   4.6785070e+02   5.0138263e+02   5.2184142e+02   5.7338548e+02
   4.9240982e+02   5.1992629e+02   5.7178023e+02   6.5204234e+02   6.5209513e+02
   4.1964163e+02   4.8666300e+02   5.2856176e+02   5.4009189e+02   6.2799322e+02
   4.8830299e+02   5.1417936e+02   5.5141804e+02   5.6057017e+02   6.9961235e+02
   4.9239958e+02   5.1990936e+02   5.7170922e+02   6.4700090e+02   6.6562334e+02
   4.8857315e+02   5.1450755e+02   5.5220479e+02   5.6146984e+02   6.5738229e+02
   4.0156627e+02   4.4610579e+02   4.9623227e+02   5.2058019e+02   5.7237919e+02
   4.9121458e+02   5.1806122e+02   5.6361343e+02   5.7880476e+02   6.7874941e+02
   4.0784916e+02   4.1463749e+02   4.9248158e+02   5.1993677e+02   5.7179053e+02
   4.4783084e+02   4.9083089e+02   5.2939778e+02   5.4068553e+02   6.2311721e+02
   4.8642196e+02   5.1203503e+02   5.4674546e+02   5.5550658e+02   6.7060960e+02
   4.8534478e+02   5.1090121e+02   5.4455847e+02   5.5329653e+02   6.4007760e+02
   4.9240899e+02   5.1992487e+02   5.7177428e+02   6.7363769e+02   6.9098032e+02
   4.9214193e+02   5.1948959e+02   5.6977148e+02   5.9718174e+02   6.3348682e+02
   4.0259238e+02   4.8312324e+02   5.1902096e+02   5.3153895e+02   5.8355042e+02
   4.1302473e+02   4.6320423e+02   5.0157188e+02   5.2193745e+02   5.7351737e+02
   4.2040072e+02   4.8663142e+02   5.2831993e+02   5.3985044e+02   6.2007997e+02
   4.9096677e+02   5.1768015e+02   5.5976314e+02   5.6912041e+02   5.9434586e+02
   4.9240548e+02   5.1991918e+02   5.7175055e+02   6.5582165e+02   6.8708757e+02
   4.1542532e+02   4.8655963e+02   5.2866074e+02   5.4019645e+02   6.3372598e+02
   4.4102125e+02   4.8945003e+02   5.2951894e+02   5.4090477e+02   7.0343598e+02
   4.9235695e+02   5.1983907e+02   5.7139340e+02   6.1649223e+02   6.3156169e+02
   4.8985978e+02   5.1615545e+02   5.5678090e+02   5.6727495e+02   6.4457162e+02
   4.3388005e+02   4.8713978e+02   5.2549187e+02   5.3703255e+02   5.9448466e+02
   4.3486386e+02   4.8207931e+02   5.1395188e+02   5.2781705e+02   5.7872056e+02
   4.8821501e+02   5.1407010e+02   5.5104482e+02   5.6008780e+02   6.4452779e+02
   4.9240970e+02   5.1992605e+02   5.5247097e+02   5.5247153e+02   5.7178147e+02
   4.5080209e+02   4.9176232e+02   5.3011571e+02   5.4135087e+02   6.7215621e+02
   4.2327756e+02   4.4815644e+02   4.9631457e+02   5.2059451e+02   5.7238886e+02
   4.2956403e+02   4.8759384e+02   5.2909063e+02   5.4057766e+02   6.7256287e+02
   4.4142269e+02   4.5939260e+02   4.9727620e+02   5.2077890e+02   5.7252483e+02
   4.8925838e+02   5.1536011e+02   5.5409612e+02   5.6353494e+02   6.2297647e+02
   4.5433552e+02   4.9233957e+02   5.2825632e+02   5.3939013e+02   6.0098981e+02
   4.9236057e+02   5.1984503e+02   5.7142513e+02   6.1953337e+02   6.3836915e+02
   4.4374284e+02   4.9000232e+02   5.2965282e+02   5.4100538e+02   6.9525363e+02
   4.5050047e+02   4.9164933e+02   5.2996830e+02   5.4120807e+02   6.4341441e+02
   4.8880721e+02   5.1479764e+02   5.5296715e+02   5.6238811e+02   6.6029029e+02
   4.4116110e+02   4.8947349e+02   5.2951167e+02   5.4089589e+02   6.6623282e+02
   4.5684966e+02   4.5756693e+02   4.9264447e+02   5.1995811e+02   5.7180846e+02
   4.9240622e+02   5.1992036e+02   5.7175540e+02   6.5387637e+02   6.6490557e+02
   4.1331704e+02   4.2162008e+02   4.9266941e+02   5.1996430e+02   5.7181690e+02
   4.3060047e+02   4.8767790e+02   5.2899137e+02   5.4047297e+02   6.4323421e+02
   4.1723069e+02   4.8652852e+02   5.2836550e+02   5.3990125e+02   6.2173536e+02
   4.5860606e+02   4.9416972e+02   5.3083400e+02   5.4187553e+02   6.5297954e+02
   3.8768484e+02   4.4028386e+02   4.9509493e+02   5.2036230e+02   5.7218545e+02
   4.6333903e+02   4.9605349e+02   5.3158037e+02   5.4244464e+02   6.6682686e+02
   4.2511188e+02   4.8626298e+02   5.2592048e+02   5.3749515e+02   5.9663813e+02
   4.7009950e+02   4.9938355e+02   5.3311298e+02   5.4358234e+02   6.5108989e+02
   4.9238390e+02   5.1988351e+02   5.7157981e+02   6.1265285e+02   6.1693715e+02
   4.9223830e+02   5.1964518e+02   5.7051645e+02   6.0293701e+02   6.3810268e+02
   4.0717180e+02   4.8652373e+02   5.2888109e+02   5.4041967e+02   6.9044641e+02
   4.8797535e+02   5.1372789e+02   5.4867543e+02   5.5673746e+02   6.0311970e+02
   4.4527003e+02   4.8704500e+02   5.1904055e+02   5.3135869e+02   5.8270449e+02
   3.9240238e+02   3.9860812e+02   4.9241454e+02   5.1992704e+02   5.7178117e+02
   4.5472697e+02   4.9270209e+02   5.2934249e+02   5.4047057e+02   6.1102088e+02
   4.4709570e+02   4.9070213e+02   5.2961479e+02   5.4091753e+02   6.3451204e+02
   3.9865983e+02   4.8649461e+02   5.2886234e+02   5.4040220e+02   6.6490891e+02
   4.9159715e+02   5.1863572e+02   5.6583707e+02   5.8348044e+02   6.3069996e+02
   4.0523313e+02   4.5732020e+02   4.9937056e+02   5.2130582e+02   5.7299816e+02
   4.3721507e+02   4.7691692e+02   5.0794662e+02   5.2439806e+02   5.7547491e+02
   4.5555398e+02   4.9319646e+02   5.3054155e+02   5.4166671e+02   6.6195208e+02
   4.4243716e+02   4.6751451e+02   5.0067760e+02   5.2162520e+02   5.7320303e+02
   4.9239677e+02   5.1990396e+02   5.6194693e+02   5.6206470e+02   5.7195647e+02
   4.9240801e+02   5.1992330e+02   5.7176743e+02   6.4187465e+02   6.4354902e+02
   4.6154466e+02   4.9511268e+02   5.3037339e+02   5.4128638e+02   6.1454767e+02
   4.2535529e+02   4.8692207e+02   5.2819034e+02   5.3970566e+02   6.1587481e+02
   4.4410915e+02   4.8975659e+02   5.2833816e+02   5.3968350e+02   6.0810857e+02
   4.7374520e+02   5.0123214e+02   5.3203585e+02   5.4201397e+02   5.9990948e+02
   4.2975741e+02   4.8749928e+02   5.2863768e+02   5.4012542e+02   6.2412473e+02
   4.2686863e+02   4.8726253e+02   5.2896609e+02   5.4046915e+02   6.5082651e+02
   4.9240332e+02   5.1991552e+02   5.7172564e+02   6.0678570e+02   6.0761332e+02
   4.9224401e+02   5.1965448e+02   5.7059214e+02   6.0554210e+02   7.0247922e+02
   4.9238554e+02   5.1988618e+02   5.7161153e+02   6.3610474e+02   6.8862425e+02
   4.0187466e+02   4.3196624e+02   4.9369698e+02   5.2012283e+02   5.7196629e+02
   3.9406133e+02   4.8638342e+02   5.2845677e+02   5.3999991e+02   6.2620025e+02
   4.0400382e+02   4.7844075e+02   5.1201159e+02   5.2666409e+02   5.7767581e+02
   4.5171239e+02   4.9202921e+02   5.3020139e+02   5.4141740e+02   6.9643775e+02
   4.5228622e+02   4.8953450e+02   5.2066040e+02   5.3251997e+02   5.8399156e+02
   3.8112876e+02   3.8664119e+02   4.9241097e+02   5.1992653e+02   5.7178067e+02
   4.9240261e+02   5.1991440e+02   5.7172516e+02   6.1704021e+02   6.1855025e+02
   3.8509791e+02   4.8505881e+02   5.2403232e+02   5.3576110e+02   5.9156903e+02
   4.7086743e+02   4.9917530e+02   5.2963595e+02   5.3987825e+02   5.9487651e+02
   4.9240395e+02   5.1991665e+02   5.7173927e+02   6.4013206e+02   6.4630814e+02
   4.3306616e+02   4.8802402e+02   5.2920740e+02   5.4067258e+02   7.4915228e+02
   4.1974155e+02   4.2094040e+02   4.9246307e+02   5.1993408e+02   5.7178793e+02
   4.3188178e+02   4.5545175e+02   4.9756779e+02   5.2085606e+02   5.7260599e+02
   3.8736338e+02   4.8405293e+02   5.2123108e+02   5.3332194e+02   5.8640404e+02
   4.1401244e+02   4.4442683e+02   4.9580199e+02   5.2049477e+02   5.7230330e+02
   3.9865920e+02   4.8634616e+02   5.2830383e+02   5.3984819e+02   6.2107604e+02
   4.8749311e+02   5.1317099e+02   5.4774152e+02   5.5592790e+02   6.0666037e+02
   4.3547950e+02   4.8800280e+02   5.2765279e+02   5.3910652e+02   6.0483628e+02
   4.3453872e+02   4.8825994e+02   5.2925171e+02   5.4070435e+02   7.2460918e+02
   4.9238104e+02   5.1987871e+02   5.7157214e+02   6.2325756e+02   6.3493261e+02
   4.4339506e+02   4.4898147e+02   4.9371549e+02   5.2011988e+02   5.7195714e+02
   4.5879023e+02   4.9149073e+02   5.2050020e+02   5.3222429e+02   5.8315028e+02
   4.9240550e+02   5.1991916e+02   5.7174931e+02   6.3304293e+02   6.3633510e+02
   4.0702558e+02   4.8463282e+02   5.2269591e+02   5.3456731e+02   5.8881132e+02
   4.9018604e+02   5.1659831e+02   5.5829661e+02   5.6954373e+02   6.7602216e+02
   4.2401250e+02   4.8433036e+02   5.2057668e+02   5.3275866e+02   5.8535505e+02
   3.8848279e+02   4.8648909e+02   5.2886676e+02   5.4040690e+02   6.7345455e+02
   4.3240557e+02   4.8792317e+02   5.2915799e+02   5.4062813e+02   6.6639850e+02
   4.9120388e+02   5.1803906e+02   5.6221483e+02   5.7395367e+02   6.0009489e+02
   4.1557264e+02   4.8663104e+02   5.2891969e+02   5.4045342e+02   7.5444145e+02
   4.2027404e+02   4.3093973e+02   4.9332233e+02   5.2006314e+02   5.7191012e+02
   4.1973603e+02   4.8657424e+02   5.2821409e+02   5.3974707e+02   6.1771291e+02
   4.4934233e+02   4.7167194e+02   5.0149041e+02   5.2183663e+02   5.7333399e+02
   4.9078559e+02   5.1732497e+02   5.5197801e+02   5.5651215e+02   5.8193670e+02
   4.0743530e+02   4.0798636e+02   4.9241292e+02   5.1992681e+02   5.7178094e+02
   4.0518593e+02   4.6349604e+02   5.0175556e+02   5.2199621e+02   5.7356671e+02
   4.9149080e+02   5.1847426e+02   5.6529278e+02   5.8255924e+02   6.6712417e+02
   4.9031364e+02   5.1677074e+02   5.5860808e+02   5.6976385e+02   6.2818345e+02
   4.9091766e+02   5.1699288e+02   5.3642387e+02   5.3890263e+02   5.7496453e+02
   4.8042006e+02   5.0637947e+02   5.3786887e+02   5.4708806e+02   6.1646935e+02
   4.7688779e+02   5.0357827e+02   5.3484272e+02   5.4452354e+02   6.0986961e+02
   4.9196707e+02   5.1921083e+02   5.6835376e+02   5.9025884e+02   6.2155909e+02
   4.9240873e+02   5.1992447e+02   5.7177265e+02   6.9283002e+02   7.2537338e+02
   4.7748841e+02   5.0417763e+02   5.3650401e+02   5.4624505e+02   6.7378346e+02
   4.8901477e+02   5.1503396e+02   5.5259073e+02   5.6136079e+02   6.0991707e+02
   4.9239786e+02   5.1990650e+02   5.7167711e+02   6.0412658e+02   6.0538380e+02
   4.2792697e+02   4.8038961e+02   5.1308876e+02   5.2729850e+02   5.7825423e+02
   4.2312679e+02   4.8695044e+02   5.2896427e+02   5.4048291e+02   6.8289542e+02
   4.4307782e+02   4.4717686e+02   4.9330515e+02   5.2005686e+02   5.7190044e+02
   4.5620314e+02   4.7490831e+02   5.0162756e+02   5.2183561e+02   5.7328727e+02
   4.9221992e+02   5.1961540e+02   5.7041203e+02   6.0325223e+02   6.7517616e+02
   4.8443138e+02   5.1000231e+02   5.4323942e+02   5.5208945e+02   6.5805665e+02
   4.8490131e+02   5.1011031e+02   5.3905706e+02   5.4670451e+02   5.9238905e+02
   4.1480190e+02   4.8659827e+02   5.2886155e+02   5.4039653e+02   6.5783480e+02
   4.8310415e+02   5.0874289e+02   5.4125943e+02   5.5020877e+02   6.3600380e+02
   4.9214299e+02   5.1949130e+02   5.6978679e+02   5.9739797e+02   6.3622606e+02
   3.8918853e+02   4.6097339e+02   5.0070038e+02   5.2167465e+02   5.7330351e+02
   4.7024359e+02   4.9947402e+02   5.3322177e+02   5.4368457e+02   6.7750166e+02
   4.8825224e+02   5.1411002e+02   5.5098311e+02   5.5993636e+02   6.3111086e+02
   4.2509071e+02   4.8524826e+02   5.2277335e+02   5.3460687e+02   5.8874617e+02
   4.9233839e+02   5.1980862e+02   5.7127659e+02   6.1913229e+02   6.7189499e+02
   4.9232395e+02   5.1978493e+02   5.7115883e+02   6.1333599e+02   6.3940809e+02
   4.5456540e+02   4.9289879e+02   5.3045613e+02   5.4160548e+02   6.7090205e+02
   4.5870405e+02   4.9419736e+02   5.3081326e+02   5.4185092e+02   6.4911991e+02
   4.9104250e+02   5.1776456e+02   5.5726208e+02   5.6369318e+02   5.8606592e+02
   4.2236698e+02   4.3332905e+02   4.9351405e+02   5.2009307e+02   5.7193787e+02
   4.9065289e+02   5.1724641e+02   5.6029983e+02   5.7242557e+02   6.2896844e+02
   4.5315867e+02   4.9246312e+02   5.3030994e+02   5.4149273e+02   6.6091697e+02
   4.8614915e+02   5.1174425e+02   5.4620325e+02   5.5496629e+02   6.8939948e+02
   4.9075026e+02   5.1738401e+02   5.6066341e+02   5.7285561e+02   6.2174289e+02
   4.5225441e+02   4.9218288e+02   5.3020936e+02   5.4141276e+02   6.5560494e+02
   4.3402746e+02   4.8815472e+02   5.2915390e+02   5.4061123e+02   6.5056856e+02
   4.6790068e+02   4.9818780e+02   5.3241568e+02   5.4303102e+02   6.4219377e+02
   4.4125750e+02   4.6254732e+02   4.9856094e+02   5.2107211e+02   5.7276509e+02
   4.9240810e+02   5.1992345e+02   5.7176826e+02   6.5176018e+02   6.5415861e+02
   4.7880871e+02   5.0517833e+02   5.3740685e+02   5.4697863e+02   6.6591574e+02
   4.9239313e+02   5.1989873e+02   5.7166469e+02   6.4155449e+02   6.9372357e+02
   4.8975590e+02   5.1601133e+02   5.5599713e+02   5.6596034e+02   6.2206009e+02
   4.8867960e+02   5.1462317e+02   5.5191805e+02   5.6081654e+02   6.1809527e+02
   4.8780845e+02   5.1296026e+02   5.3825743e+02   5.4393501e+02   5.8283809e+02
   4.5371432e+02   4.5481300e+02   4.9275013e+02   5.1997328e+02   5.7182240e+02
   4.8974010e+02   5.1599342e+02   5.5612604e+02   5.6626589e+02   6.3049647e+02
   4.2008116e+02   4.4523333e+02   4.9579668e+02   5.2049294e+02   5.7230071e+02
   4.8713356e+02   5.1249895e+02   5.4198426e+02   5.4872405e+02   5.8931385e+02
   4.6585807e+02   4.9705650e+02   5.3137180e+02   5.4208415e+02   6.1849961e+02
   4.1926966e+02   4.6252830e+02   5.0112326e+02   5.2179722e+02   5.7339928e+02
   4.5270148e+02   4.6122351e+02   4.9527460e+02   5.2036946e+02   5.7216271e+02
   3.9530853e+02   4.8648592e+02   5.2884224e+02   5.4038240e+02   6.5873357e+02
   4.7557824e+02   5.0277918e+02   5.3507447e+02   5.4500865e+02   6.3008076e+02
   4.9240897e+02   5.1992494e+02   5.7177461e+02   6.7104541e+02   6.8512736e+02
   4.9210837e+02   5.1943575e+02   5.6957043e+02   5.9687256e+02   6.5564117e+02
   4.5927748e+02   4.9320838e+02   5.2569530e+02   5.3674812e+02   5.9085972e+02
   4.9178670e+02   5.1892798e+02   5.6715180e+02   5.8708308e+02   6.3350690e+02
   4.3958725e+02   4.6374823e+02   4.9937400e+02   5.2127819e+02   5.7293603e+02
   4.7722994e+02   5.0398726e+02   5.3633814e+02   5.4611074e+02   6.6704931e+02
   4.9168581e+02   5.1876907e+02   5.6500853e+02   5.7751489e+02   5.9447111e+02
   4.5713123e+02   4.9365012e+02   5.3054209e+02   5.4162341e+02   6.3902397e+02
   3.8714226e+02   4.0718474e+02   4.9244112e+02   5.1993091e+02   5.7178490e+02
   4.9233519e+02   5.1980337e+02   5.7119592e+02   6.0574049e+02   6.1650120e+02
   4.8995070e+02   5.1625113e+02   5.5543155e+02   5.6428829e+02   6.0061046e+02
   4.9232438e+02   5.1978559e+02   5.7112815e+02   6.0707781e+02   6.2124133e+02
   4.4450821e+02   4.9015339e+02   5.2964946e+02   5.4099176e+02   6.5432588e+02
   4.9236496e+02   5.1985227e+02   5.7146028e+02   6.2218053e+02   6.4427280e+02
   4.5338550e+02   4.5707847e+02   4.9355350e+02   5.2008974e+02   5.7192474e+02
   4.0066321e+02   4.4191795e+02   4.9538043e+02   5.2041488e+02   5.7223257e+02
   3.8055876e+02   4.8642978e+02   5.2865012e+02   5.4019197e+02   6.3492939e+02
   4.3060506e+02   4.8771191e+02   5.2912461e+02   5.4060574e+02   7.0061065e+02
   4.9240100e+02   5.1991171e+02   5.7171920e+02   6.4935456e+02   6.7768765e+02
   4.4361332e+02   4.8997775e+02   5.2965685e+02   5.4101113e+02   7.2768204e+02
   4.4232197e+02   4.7448888e+02   5.0503492e+02   5.2309974e+02   5.7436852e+02
   4.5031555e+02   4.8683095e+02   5.1587709e+02   5.2894624e+02   5.7959655e+02
   4.4758057e+02   4.6292049e+02   4.9740505e+02   5.2079518e+02   5.7252379e+02
   4.8259285e+02   5.0829693e+02   5.4081390e+02   5.4986649e+02   6.5056003e+02
   4.0050795e+02   4.8626895e+02   5.2799341e+02   5.3954097e+02   6.1466016e+02
   4.5364843e+02   4.9261540e+02   5.3036133e+02   5.4153260e+02   6.6337849e+02
   4.9236823e+02   5.1985769e+02   5.7146894e+02   6.1490898e+02   6.2379996e+02
   4.6280515e+02   4.9581947e+02   5.3146012e+02   5.4234666e+02   6.5626721e+02
   4.9217386e+02   5.1954097e+02   5.7007126e+02   6.0037173e+02   7.1672961e+02
   4.3642222e+02   4.8850274e+02   5.2899548e+02   5.4043074e+02   6.2979000e+02
   4.7405539e+02   5.0177339e+02   5.3441832e+02   5.4452434e+02   6.3382251e+02
   4.6386125e+02   4.9567137e+02   5.2864033e+02   5.3940963e+02   5.9716644e+02
   4.9230392e+02   5.1975213e+02   5.7102474e+02   6.1252444e+02   6.5444765e+02
   4.4610995e+02   4.9017927e+02   5.2837064e+02   5.3968619e+02   6.0715210e+02
   4.2210203e+02   4.3200355e+02   4.9335147e+02   5.2006756e+02   5.7191408e+02
   4.7831081e+02   5.0472772e+02   5.3645174e+02   5.4601064e+02   6.2136663e+02
   4.9240899e+02   5.1992489e+02   5.7177441e+02   7.1631447e+02   7.3425124e+02
   4.9212638e+02   5.1946461e+02   5.6971451e+02   5.9787557e+02   6.7781892e+02
   4.3055162e+02   4.4401676e+02   4.9467946e+02   5.2028463e+02   5.7211120e+02
   4.9224093e+02   5.1964946e+02   5.7056727e+02   6.0509028e+02   6.6754599e+02
   4.3155067e+02   4.8391154e+02   5.1782562e+02   5.3056352e+02   5.8201023e+02
   4.5208489e+02   4.9208276e+02   5.2997093e+02   5.4117491e+02   6.3273692e+02
   4.3128575e+02   4.7422320e+02   5.0680025e+02   5.2389151e+02   5.7508809e+02
   4.1929550e+02   4.2193897e+02   4.9253182e+02   5.1994406e+02   5.7179745e+02
   4.3376249e+02   4.8803566e+02   5.2884226e+02   5.4030252e+02   6.2786218e+02
   4.8774867e+02   5.1344931e+02   5.4784536e+02   5.5579700e+02   6.0181766e+02
   3.9157905e+02   4.8646511e+02   5.2877173e+02   5.4031252e+02   6.4694036e+02
   4.8599488e+02   5.1152327e+02   5.4477023e+02   5.5314201e+02   6.1163947e+02
   3.8342039e+02   4.8607709e+02   5.2736001e+02   5.3891897e+02   6.0586972e+02
   4.6913690e+02   4.9877059e+02   5.3229982e+02   5.4280688e+02   6.2107055e+02
   4.1138244e+02   4.8642369e+02   5.2837969e+02   5.3992058e+02   6.2266878e+02
   4.5398392e+02   4.9242855e+02   5.2907738e+02   5.4022305e+02   6.0830163e+02
   4.8528819e+02   5.1075901e+02   5.4304787e+02   5.5135438e+02   6.0616951e+02
   4.9225002e+02   5.1966430e+02   5.7056307e+02   6.0157046e+02   6.2452494e+02
   4.8868966e+02   5.1465033e+02   5.5253570e+02   5.6184286e+02   6.4966033e+02
   4.4046209e+02   4.8815181e+02   5.2500612e+02   5.3650498e+02   5.9247298e+02
   4.2058390e+02   4.8660469e+02   5.2818891e+02   5.3972030e+02   6.1704227e+02
   4.9180986e+02   5.1896317e+02   5.6656992e+02   5.8242542e+02   6.0042638e+02
   4.4353208e+02   4.8954614e+02   5.2795879e+02   5.3931450e+02   6.0436178e+02
   4.9107620e+02   5.1784713e+02   5.6107384e+02   5.7170502e+02   5.9761265e+02
   4.9030425e+02   5.1675600e+02   5.5841128e+02   5.6933404e+02   6.2147034e+02
   4.9200280e+02   5.1926752e+02   5.6872530e+02   5.9240678e+02   6.3456459e+02
   4.2889218e+02   4.8669053e+02   5.2603972e+02   5.3758818e+02   5.9678331e+02
   4.7010151e+02   4.9938954e+02   5.3314406e+02   5.4361519e+02   6.5808205e+02
   4.2545656e+02   4.3742761e+02   4.9396442e+02   5.2016519e+02   5.7200413e+02
   4.7292712e+02   5.0104478e+02   5.3392205e+02   5.4413885e+02   6.3315030e+02
   4.1944140e+02   4.8669840e+02   5.2872691e+02   5.4025631e+02   6.3748697e+02
   4.0536562e+02   4.8620850e+02   5.2773882e+02   5.3928964e+02   6.1064533e+02
   4.0612624e+02   4.1237169e+02   4.9245566e+02   5.1993301e+02   5.7178692e+02
   4.9230117e+02   5.1974763e+02   5.7093096e+02   6.0313284e+02   6.1771210e+02
   4.9239474e+02   5.1990138e+02   5.7166952e+02   6.2272500e+02   6.2798545e+02
   4.6438891e+02   4.9651110e+02   5.3178114e+02   5.4259818e+02   6.8810990e+02
   4.4652825e+02   4.6085025e+02   4.9679115e+02   5.2066838e+02   5.7242290e+02
   4.4318857e+02   4.8988421e+02   5.2961412e+02   5.4097374e+02   6.6880898e+02
   4.3169128e+02   4.8751458e+02   5.2790426e+02   5.3938683e+02   6.0919128e+02
   4.6585091e+02   4.7877916e+02   5.0064960e+02   5.2146754e+02   5.7294071e+02
   4.9226414e+02   5.1968715e+02   5.7073943e+02   6.0770368e+02   6.7962582e+02
   4.9168030e+02   5.1876319e+02   5.6628242e+02   5.8421585e+02   6.2149752e+02
   4.4859280e+02   4.9114839e+02   5.2994200e+02   5.4122008e+02   6.6726441e+02
   4.4937564e+02   4.9039661e+02   5.2608594e+02   5.3738808e+02   5.9400238e+02
   4.8776180e+02   5.1352898e+02   5.4966696e+02   5.5849499e+02   6.3425764e+02
   4.4747552e+02   4.7939136e+02   5.0780509e+02   5.2426120e+02   5.7526108e+02
   4.2200388e+02   4.2994719e+02   4.9313290e+02   5.2003380e+02   5.7188247e+02
   4.8814453e+02   5.1398421e+02   5.5079579e+02   5.5978408e+02   6.3976264e+02
   4.9224276e+02   5.1965270e+02   5.7037953e+02   5.9639547e+02   6.0875421e+02
   4.1955283e+02   4.8657211e+02   5.2823408e+02   5.3976722e+02   6.1818982e+02
   4.7716750e+02   5.0387800e+02   5.3576896e+02   5.4548916e+02   6.2294911e+02
   4.9224249e+02   5.1965206e+02   5.7049866e+02   6.0084441e+02   6.2317744e+02
   4.7136454e+02   4.9664875e+02   5.1877360e+02   5.3019566e+02   5.7960121e+02
   4.5927842e+02   4.9439919e+02   5.3087321e+02   5.4189234e+02   6.4807415e+02
   4.2789358e+02   4.6764853e+02   5.0297030e+02   5.2238583e+02   5.7386356e+02
   4.8568181e+02   5.1125557e+02   5.4531960e+02   5.5409562e+02   6.8805802e+02
   4.9233905e+02   5.1980966e+02   5.7124562e+02   6.0989578e+02   6.2268954e+02
   4.5466643e+02   4.6254596e+02   4.9523823e+02   5.2035978e+02   5.7215106e+02
   4.5723743e+02   4.5882513e+02   4.9295581e+02   5.2000112e+02   5.7184586e+02
   3.9568255e+02   4.8614407e+02   5.2757868e+02   5.3913318e+02   6.0843215e+02
   4.8620602e+02   5.1180535e+02   5.4633152e+02   5.5510009e+02   7.3651067e+02
   4.9134101e+02   5.1824257e+02   5.6272262e+02   5.7415624e+02   5.9670438e+02
   4.9220234e+02   5.1958696e+02   5.7026618e+02   6.0142830e+02   6.4959665e+02
   4.9230054e+02   5.1974658e+02   5.7098914e+02   6.1035709e+02   6.4229903e+02
   4.9229840e+02   5.1974307e+02   5.7096406e+02   6.0870759e+02   6.3497489e+02
   4.9240371e+02   5.1991618e+02   5.7173820e+02   6.5573705e+02   7.3832486e+02
   4.3269593e+02   4.6584829e+02   5.0149027e+02   5.2189273e+02   5.7345227e+02
   4.1996736e+02   4.8677271e+02   5.2892910e+02   5.4045614e+02   6.8512697e+02
   4.0675244e+02   4.2429267e+02   4.9289999e+02   5.1999872e+02   5.7184969e+02
   4.6843334e+02   4.9721411e+02   5.2623154e+02   5.3674833e+02   5.8878472e+02
   4.2736634e+02   4.8733412e+02   5.2904235e+02   5.4054239e+02   6.8100281e+02
   4.9089940e+02   5.1759870e+02   5.6149050e+02   5.7428142e+02   6.2241678e+02
   4.9239974e+02   5.1990969e+02   5.7171082e+02   6.4869566e+02   6.9750274e+02
   4.3683177e+02   4.8844281e+02   5.2847752e+02   5.3990988e+02   6.1524361e+02
   4.1184609e+02   4.4172168e+02   4.9529109e+02   5.2039807e+02   5.7221726e+02
   4.4425153e+02   4.4692756e+02   4.9300354e+02   5.2001157e+02   5.7185893e+02
   4.8866393e+02   5.1446432e+02   5.4742670e+02   5.5410926e+02   5.9082692e+02
   4.9042707e+02   5.1693045e+02   5.5934950e+02   5.7108691e+02   6.4743361e+02
   4.2406790e+02   4.8522553e+02   5.2295785e+02   5.3477285e+02   5.8912274e+02
   4.9008521e+02   5.0866530e+02   5.1212278e+02   5.2191065e+02   5.7248696e+02
   4.9118781e+02   5.1802165e+02   5.6344712e+02   5.7844415e+02   6.6209019e+02
   4.4452395e+02   4.8992591e+02   5.2868684e+02   5.4002555e+02   6.1280916e+02
   4.9154436e+02   5.1855493e+02   5.6528952e+02   5.8157839e+02   6.1757154e+02
   4.4504426e+02   4.9006426e+02   5.2882131e+02   5.4015261e+02   6.1453499e+02
   4.9239201e+02   5.1989689e+02   5.7165553e+02   6.3533889e+02   6.5138739e+02
   4.8668746e+02   5.1222611e+02   5.4522152e+02   5.5320783e+02   6.0184946e+02
   4.2119144e+02   4.8670898e+02   5.2847058e+02   5.3999796e+02   6.2386409e+02
   4.9048288e+02   5.1698391e+02   5.5742848e+02   5.6638800e+02   5.9684660e+02
   4.1417090e+02   4.8659294e+02   5.2888981e+02   5.4042519e+02   6.7599093e+02
   4.9211020e+02   5.1943803e+02   5.6860524e+02   5.8395540e+02   5.9258756e+02
   4.2286853e+02   4.2297379e+02   4.9241680e+02   5.1992736e+02   5.7178146e+02
   4.9192555e+02   5.1914491e+02   5.6765488e+02   5.8582120e+02   6.0375001e+02
   4.9221826e+02   5.1961277e+02   5.7033134e+02   6.0025403e+02   6.2786550e+02
   4.1321052e+02   4.8657766e+02   5.2889080e+02   5.4042690e+02   6.8576148e+02
   4.4401064e+02   4.6775437e+02   5.0049397e+02   5.2156833e+02   5.7315183e+02
   4.2751373e+02   4.8707478e+02   5.2798536e+02   5.3949211e+02   6.1183272e+02
   4.9240226e+02   5.1991379e+02   5.7172516e+02   6.2759423e+02   6.3023287e+02
   4.2796057e+02   4.7209821e+02   5.0565811e+02   5.2340654e+02   5.7469816e+02
   3.9222236e+02   4.8649240e+02   5.2887306e+02   5.4041307e+02   6.8013508e+02
   4.9228602e+02   5.1972287e+02   5.7090001e+02   6.1073524e+02   7.0645769e+02
   4.2895296e+02   4.8740310e+02   5.2860765e+02   5.4010029e+02   6.2371744e+02
   4.1695634e+02   4.8665966e+02   5.2889193e+02   5.4042417e+02   6.6278286e+02
   4.9240976e+02   5.1992619e+02   5.7177979e+02   6.5896638e+02   6.5914329e+02
   4.9240754e+02   5.1992253e+02   5.7176464e+02   6.8198725e+02   7.5416564e+02
   4.5041265e+02   4.9164493e+02   5.3005296e+02   5.4129564e+02   6.5544499e+02
   4.6566218e+02   4.9564828e+02   5.2525753e+02   5.3602903e+02   5.8815144e+02
   4.8382118e+02   5.0803587e+02   5.2979307e+02   5.3737211e+02   5.8241472e+02
   4.1038686e+02   4.4897765e+02   4.9690847e+02   5.2072032e+02   5.7250118e+02
   4.1022035e+02   4.8651026e+02   5.2874516e+02   5.4028368e+02   6.4234819e+02
   4.8021961e+02   5.0596160e+02   5.3539644e+02   5.4435561e+02   5.9752690e+02
   4.6414401e+02   4.9617515e+02   5.3053093e+02   5.4131609e+02   6.1030922e+02
   4.2536189e+02   4.7659300e+02   5.0943174e+02   5.2519152e+02   5.7624647e+02
   4.5328993e+02   4.9248760e+02   5.3024808e+02   5.4142656e+02   6.4808782e+02
   4.9239460e+02   5.1990113e+02   5.7167462e+02   6.4199554e+02   6.6942228e+02
   4.1919569e+02   4.8428399e+02   5.2117342e+02   5.3326269e+02   5.8625242e+02
   4.9240784e+02   5.1992301e+02   5.7176647e+02   6.5701133e+02   6.6140943e+02
   4.9239148e+02   5.1989598e+02   5.7165307e+02   6.3987833e+02   6.9750121e+02
   4.7565232e+02   5.0287203e+02   5.3544008e+02   5.4539775e+02   6.7187059e+02
   4.8072980e+02   5.0647950e+02   5.3663772e+02   5.4558780e+02   6.0100028e+02
   4.4021349e+02   4.8888247e+02   5.2781010e+02   5.3920940e+02   6.0443857e+02
   4.5018903e+02   4.7718731e+02   5.0514577e+02   5.2309192e+02   5.7429669e+02
   4.1338792e+02   4.7955407e+02   5.1320898e+02   5.2740448e+02   5.7842772e+02
   4.6455870e+02   4.9658578e+02   5.3181109e+02   5.4262003e+02   6.7881974e+02
   4.9217547e+02   5.1954375e+02   5.6984390e+02   5.9432786e+02   6.1066233e+02
   4.9217819e+02   5.1954795e+02   5.7007625e+02   5.9974978e+02   6.4465640e+02
   4.9133564e+02   5.1824052e+02   5.6411570e+02   5.7939703e+02   6.2685079e+02
   4.9240968e+02   5.1992605e+02   5.7177908e+02   6.2123499e+02   6.2127746e+02
   4.2061321e+02   4.2354014e+02   4.9257844e+02   5.1995085e+02   5.7180393e+02
   4.1576487e+02   4.1587795e+02   4.9241265e+02   5.1992677e+02   5.7178090e+02
   4.3130326e+02   4.8778979e+02   5.2914021e+02   5.4061734e+02   6.9220819e+02
   4.8997491e+02   5.1628137e+02   5.5536802e+02   5.6409639e+02   5.9949565e+02
   4.2093119e+02   4.4061798e+02   4.9485043e+02   5.2031728e+02   5.7214354e+02
   4.9126003e+02   5.1812858e+02   5.6389305e+02   5.7941443e+02   7.4077503e+02
   4.0978617e+02   4.1329522e+02   4.9244379e+02   5.1993128e+02   5.7178524e+02
   4.7781969e+02   4.9744341e+02   5.1192044e+02   5.2515900e+02   5.7503066e+02
   4.3262405e+02   4.8792869e+02   5.2906697e+02   5.4053579e+02   6.4567588e+02
   4.3034318e+02   4.7402736e+02   5.0676197e+02   5.2387699e+02   5.7508010e+02
   4.6953617e+02   4.9811758e+02   5.2780614e+02   5.3817867e+02   5.9130872e+02
   4.8598800e+02   5.1121066e+02   5.4006145e+02   5.4725146e+02   5.9047853e+02
   4.6929396e+02   4.9891539e+02   5.3270448e+02   5.4322115e+02   6.3454783e+02
   4.0648040e+02   4.8652496e+02   5.2889793e+02   5.4043653e+02   7.4824698e+02
   3.3254949e+02   4.8340737e+02   5.1943451e+02   5.3186011e+02   5.8401538e+02
   4.9188761e+02   5.1908539e+02   5.6754182e+02   5.8649124e+02   6.1015372e+02
   4.9239417e+02   5.1990044e+02   5.7167167e+02   6.4135658e+02   6.6766283e+02
   4.0673267e+02   4.8068788e+02   5.1478953e+02   5.2844621e+02   5.7956925e+02
   4.9193688e+02   5.1916328e+02   5.6829846e+02   5.9124764e+02   6.5238575e+02
   4.4067328e+02   4.8938394e+02   5.2950042e+02   5.4089008e+02   6.8610289e+02
   4.4415445e+02   4.5977314e+02   4.9688218e+02   5.2069117e+02   5.7244665e+02
   4.4419003e+02   4.9008880e+02   5.2964434e+02   5.4099092e+02   6.5910757e+02
   4.2383849e+02   4.8700499e+02   5.2897568e+02   5.4049172e+02   6.8523350e+02
   4.9161234e+02   5.1865887e+02   5.6586025e+02   5.8328883e+02   6.2398926e+02
   3.8858397e+02   4.8506257e+02   5.2403765e+02   5.3576587e+02   5.9158046e+02
   3.8078255e+02   4.8647486e+02   5.2882087e+02   5.4036145e+02   6.5264146e+02
   4.9235806e+02   5.1984093e+02   5.7141626e+02   6.2336652e+02   6.6098231e+02
   4.7106283e+02   4.8508062e+02   5.0310118e+02   5.2205642e+02   5.7328177e+02
   4.9077827e+02   5.1742294e+02   5.6066530e+02   5.7268308e+02   6.1679543e+02
   4.2316820e+02   4.8694427e+02   5.2892923e+02   5.4044794e+02   6.5699396e+02
   4.9180394e+02   5.1892051e+02   5.5795902e+02   5.6115349e+02   5.7763898e+02
   4.0747281e+02   4.4364684e+02   4.9570497e+02   5.2047632e+02   5.7228731e+02
   4.1331287e+02   4.8657782e+02   5.2888598e+02   5.4042206e+02   6.7543901e+02
   4.6715839e+02   4.9774434e+02   5.3189637e+02   5.4254176e+02   6.2427710e+02
   4.9113045e+02   5.1793723e+02   5.6312044e+02   5.7779476e+02   6.7409570e+02
   4.7534186e+02   5.0264120e+02   5.3512940e+02   5.4510695e+02   6.4136034e+02
   4.1046968e+02   4.4013474e+02   4.9501453e+02   5.2034752e+02   5.7217185e+02
   4.2049333e+02   4.8645722e+02   5.2766249e+02   5.3920121e+02   6.0877287e+02
   4.8779456e+02   5.1356112e+02   5.4956695e+02   5.5830174e+02   6.2612769e+02
   4.4935427e+02   4.9135068e+02   5.2997090e+02   5.4123431e+02   6.5572235e+02
   4.9225961e+02   5.1967981e+02   5.7068893e+02   6.0567913e+02   6.4474756e+02
   4.7907212e+02   5.0538689e+02   5.3763360e+02   5.4717522e+02   7.3897359e+02
   4.9216430e+02   5.1952559e+02   5.6995287e+02   5.9849780e+02   6.3761944e+02
   4.9239511e+02   5.1990197e+02   5.7166660e+02   6.1459227e+02   6.1709411e+02
   4.6354791e+02   4.9538459e+02   5.2791752e+02   5.3870682e+02   5.9486600e+02
   4.6804435e+02   4.9822883e+02   5.3224996e+02   5.4284514e+02   6.2895279e+02
   4.9022226e+02   5.1664075e+02   5.5786088e+02   5.6838969e+02   6.1671384e+02
   4.1195373e+02   4.8543678e+02   5.2497322e+02   5.3662687e+02   5.9390834e+02
   4.9240492e+02   5.1991825e+02   5.7169692e+02   5.8314588e+02   5.8330206e+02
   4.7919247e+02   5.0415714e+02   5.2841074e+02   5.3736659e+02   5.8537965e+02
   4.2077586e+02   4.8679467e+02   5.2887405e+02   5.4039969e+02   6.5117973e+02
   4.8464451e+02   5.1011121e+02   5.4205262e+02   5.5046175e+02   6.0669613e+02
   4.1679036e+02   4.8646874e+02   5.2818912e+02   5.3972722e+02   6.1761396e+02
   3.9685496e+02   4.1990350e+02   4.9266735e+02   5.1996403e+02   5.7181670e+02
   4.4546613e+02   4.6442079e+02   4.9854696e+02   5.2105949e+02   5.7274297e+02
   4.4093267e+02   4.8906800e+02   5.2803830e+02   5.3942708e+02   6.0640453e+02
   4.9236843e+02   5.1985802e+02   5.7118898e+02   5.8481044e+02   5.8606842e+02
   4.5589691e+02   4.9304610e+02   5.2939658e+02   5.4049339e+02   6.1020646e+02
   4.8806601e+02   5.1384156e+02   5.4905707e+02   5.5719183e+02   6.0410526e+02
   4.9044372e+02   5.1695079e+02   5.5914599e+02   5.7049548e+02   6.2367983e+02
   4.8733542e+02   5.1303941e+02   5.4865083e+02   5.5742578e+02   6.4016192e+02
   4.0100835e+02   4.6564084e+02   5.0275395e+02   5.2232564e+02   5.7383645e+02
   4.3563451e+02   4.8692735e+02   5.2385559e+02   5.3549927e+02   5.9032588e+02
   4.4300749e+02   4.8979646e+02   5.2939377e+02   5.4075474e+02   6.3561173e+02
   4.3689391e+02   4.4729261e+02   4.9448971e+02   5.2024924e+02   5.7207638e+02
   4.9198375e+02   5.1910079e+02   5.4284515e+02   5.4369857e+02   5.7309159e+02
   4.2409752e+02   4.8672021e+02   5.2782295e+02   5.3934806e+02   6.1040994e+02
   3.9726284e+02   4.0407821e+02   4.9242407e+02   5.1992841e+02   5.7178248e+02
   4.4201452e+02   4.5748799e+02   4.9651292e+02   5.2061893e+02   5.7239047e+02
   4.9171609e+02   5.1354410e+02   5.1534082e+02   5.2130518e+02   5.7208547e+02
   4.4100925e+02   4.8114334e+02   5.1122700e+02   5.2609551e+02   5.7693309e+02
   4.3034834e+02   4.8765681e+02   5.2901179e+02   5.4049472e+02   6.4650016e+02
   4.5217433e+02   4.9193691e+02   5.2920926e+02   5.4040258e+02   6.1253342e+02
   4.6929375e+02   4.7505346e+02   4.9609605e+02   5.2045849e+02   5.7219109e+02
   4.3222042e+02   4.8739640e+02   5.2723029e+02   5.3872023e+02   6.0232206e+02
   4.4493537e+02   4.9025784e+02   5.2972838e+02   5.4106527e+02   7.2983179e+02
   4.9239866e+02   5.1990785e+02   5.7169588e+02   6.1829420e+02   6.2087788e+02
   4.4520790e+02   4.9031030e+02   5.2971477e+02   5.4104776e+02   6.6306044e+02
   4.9215261e+02   5.1950676e+02   5.6990182e+02   5.9891916e+02   6.5592756e+02
   4.9009138e+02   5.1644160e+02   5.5591163e+02   5.6477764e+02   5.9948836e+02
   4.8375085e+02   5.0929435e+02   5.4145573e+02   5.5016637e+02   6.1607506e+02
   4.1439678e+02   4.8214625e+02   5.1695376e+02   5.2996984e+02   5.8139152e+02
   4.5358327e+02   4.6574802e+02   4.9701102e+02   5.2069685e+02   5.7242670e+02
   4.4503776e+02   4.9001377e+02   5.2862010e+02   5.3995151e+02   6.1138215e+02
   4.4078756e+02   4.4138216e+02   4.9252052e+02   5.1994202e+02   5.7179513e+02
   4.2742429e+02   4.8226114e+02   5.1580133e+02   5.2911212e+02   5.8025938e+02
   4.0934764e+02   4.5824574e+02   4.9965388e+02   5.2138079e+02   5.7306011e+02
   4.0795356e+02   4.8653328e+02   5.2890152e+02   5.4043975e+02   7.6687145e+02
   4.4858367e+02   4.7350087e+02   5.0289880e+02   5.2228886e+02   5.7368795e+02
   4.9153609e+02   5.1854100e+02   5.6466026e+02   5.7873646e+02   6.0221327e+02
   4.3707963e+02   4.7223158e+02   5.0445761e+02   5.2289999e+02   5.7424149e+02
   4.8154769e+02   5.0707119e+02   5.3640443e+02   5.4506972e+02   5.9673181e+02
   4.9176312e+02   5.1889148e+02   5.6708927e+02   5.8735159e+02   6.7840678e+02
   4.9216916e+02   5.1953302e+02   5.6894994e+02   5.8288095e+02   5.8961181e+02
   3.8829474e+02   3.9831542e+02   4.9241580e+02   5.1992722e+02   5.7178134e+02
   3.8680444e+02   4.6497541e+02   5.0244917e+02   5.2222283e+02   5.7375274e+02
   4.3698891e+02   4.6710610e+02   5.0145456e+02   5.2187106e+02   5.7341971e+02
   4.9240982e+02   5.1992626e+02   5.7178004e+02   6.5865513e+02   6.5879204e+02
   3.9246282e+02   4.2372981e+02   4.9288322e+02   5.1999621e+02   5.7184734e+02
   4.9237191e+02   5.1986373e+02   5.7151564e+02   6.2897597e+02   6.9767456e+02
   4.8963455e+02   5.1585753e+02   5.5592990e+02   5.6615847e+02   6.5603036e+02
   4.6610581e+02   4.8020443e+02   5.0166049e+02   5.2173999e+02   5.7313123e+02
   4.9158604e+02   5.1861901e+02   5.6589046e+02   5.8401358e+02   6.5795338e+02
   4.8675992e+02   5.1138973e+02   5.3383592e+02   5.4002191e+02   5.8163531e+02
   4.7797546e+02   5.0411295e+02   5.3343005e+02   5.4277115e+02   5.9650846e+02
   4.9238935e+02   5.1989245e+02   5.7163495e+02   6.3025027e+02   6.4388473e+02
   4.1917692e+02   4.1944293e+02   4.9242010e+02   5.1992783e+02   5.7178190e+02
   4.8224541e+02   5.0799793e+02   5.4050015e+02   5.4961458e+02   6.8639099e+02
   4.2495561e+02   4.2554799e+02   4.9245945e+02   5.1993351e+02   5.7178735e+02
   4.9091047e+02   5.1753945e+02   5.5430828e+02   5.5945963e+02   5.8332532e+02
   4.6914185e+02   4.9886823e+02   5.3287365e+02   5.4341333e+02   6.6016631e+02
   4.2787561e+02   4.2986455e+02   4.9263471e+02   5.1995896e+02   5.7181152e+02
   4.0759619e+02   4.8534172e+02   5.2478963e+02   5.3645733e+02   5.9342621e+02
   4.3838046e+02   4.8515794e+02   5.1795457e+02   5.3060443e+02   5.8190982e+02
   7.1602586e+02   5.7177206e+02   5.1992645e+02   4.9242738e+02   4.0208101e+02
   6.0572965e+02   6.0520762e+02   5.4038393e+02   5.2884495e+02   4.8648140e+02
   6.0754775e+02   5.8560557e+02   5.3425573e+02   5.2243067e+02   4.8452742e+02
   5.4059935e+02   5.2911426e+02   4.8770602e+02   4.5437669e+02   4.5057438e+02
   5.4043716e+02   5.2889802e+02   4.8651345e+02   4.1221817e+02   4.1017854e+02
   7.2730217e+02   7.1438363e+02   5.4042853e+02   5.2888846e+02   4.8649255e+02
   7.3067443e+02   5.9993975e+02   5.3812709e+02   5.2654669e+02   4.8584315e+02
   6.4676300e+02   6.4600875e+02   5.4043126e+02   5.2889122e+02   4.8649331e+02
   5.4227826e+02   5.3141674e+02   4.9648704e+02   4.7491974e+02   4.5444501e+02
   5.9175650e+02   5.6838755e+02   5.1917924e+02   4.9196526e+02   4.0341851e+02
   6.0145783e+02   5.7083857e+02   5.2035636e+02   4.9666011e+02   4.4856256e+02
   6.2634869e+02   5.7143946e+02   5.1984600e+02   4.9236328e+02   3.8898039e+02
   6.5009476e+02   5.7199344e+02   5.2021582e+02   4.9435321e+02   4.3622481e+02
   5.9028463e+02   5.7949511e+02   5.3380220e+02   5.2211357e+02   4.8446666e+02
   6.2364039e+02   5.7140136e+02   5.1984582e+02   4.9243258e+02   4.1280163e+02
   5.6689844e+02   5.5655475e+02   5.1630022e+02   4.9156777e+02   4.3462196e+02
   5.4099275e+02   5.2963233e+02   4.8991302e+02   4.4838597e+02   4.3068978e+02
   6.4620730e+02   6.2986847e+02   5.4022682e+02   5.2868589e+02   4.8643933e+02
   7.3264591e+02   6.2746762e+02   5.4004174e+02   5.2849879e+02   4.8638951e+02
   6.4333663e+02   5.7208202e+02   5.2035477e+02   4.9519158e+02   4.4090647e+02
   6.7270876e+02   5.9905436e+02   5.3797894e+02   5.2639403e+02   4.8579840e+02
   6.2393263e+02   5.9292217e+02   5.3676875e+02   5.2514554e+02   4.8542321e+02
   6.4122582e+02   5.7800745e+02   5.2716337e+02   5.1285262e+02   4.7916377e+02
   5.7149205e+02   5.5962750e+02   5.1714224e+02   4.9161171e+02   4.3009250e+02
   5.8095595e+02   5.6468383e+02   5.1845849e+02   4.9240668e+02   4.2918739e+02
   5.4053403e+02   5.2902506e+02   4.8715965e+02   4.3255799e+02   4.2697176e+02
   5.4044432e+02   5.2890738e+02   4.8656194e+02   4.2400804e+02   4.2313877e+02
   5.9592790e+02   5.9545384e+02   5.4030669e+02   5.2877166e+02   4.8646277e+02
   6.6337771e+02   5.7241407e+02   5.2064707e+02   4.9658791e+02   4.4754568e+02
   6.9720819e+02   6.6574828e+02   5.4042147e+02   5.2888135e+02   4.8649069e+02
   6.9412626e+02   5.8544864e+02   5.3277847e+02   5.2057338e+02   4.8378683e+02
   6.2712366e+02   6.0784672e+02   5.3949999e+02   5.2795811e+02   4.8624445e+02
   5.4059601e+02   5.2910603e+02   4.8753994e+02   4.2908039e+02   3.9326187e+02
   6.4354495e+02   6.0173452e+02   5.3857302e+02   5.2701085e+02   4.8597855e+02
   6.0237145e+02   5.7182548e+02   5.2155250e+02   5.0120493e+02   4.6254528e+02
   6.9060320e+02   5.7583647e+02   5.2471593e+02   5.0847277e+02   4.7462375e+02
   6.3780657e+02   5.8676227e+02   5.3373814e+02   5.2174550e+02   4.8425413e+02
   5.9942263e+02   5.9485502e+02   5.3935053e+02   5.2783639e+02   4.8621595e+02
   5.4047831e+02   5.2895404e+02   4.8688847e+02   4.6427851e+02   4.6345692e+02
   6.9973533e+02   5.9708766e+02   5.3753926e+02   5.2593541e+02   4.8566137e+02
   6.3492844e+02   5.7166262e+02   5.1995937e+02   4.9291488e+02   4.2443945e+02
   5.4087821e+02   5.2948017e+02   4.8927529e+02   4.4621946e+02   4.3139510e+02
   5.4661992e+02   5.3695793e+02   5.0467587e+02   4.7828453e+02   4.1460907e+02
   7.4827450e+02   5.7192676e+02   5.2008207e+02   4.9344353e+02   4.2945644e+02
   6.5105814e+02   5.7459967e+02   5.2333291e+02   5.0546256e+02   4.7043570e+02
   6.3432506e+02   5.7203838e+02   5.2037881e+02   4.9541002e+02   4.4212411e+02
   6.3177638e+02   5.7220529e+02   5.2060689e+02   4.9660035e+02   4.4769960e+02
   6.0368886e+02   5.7043829e+02   5.1962559e+02   4.9226957e+02   4.0941147e+02
   5.5659478e+02   5.4779449e+02   5.1255457e+02   4.8692400e+02   4.0577192e+02
   5.8277931e+02   5.7746782e+02   5.3625703e+02   5.2488863e+02   4.8540589e+02
   5.4184181e+02   5.3077013e+02   4.9390399e+02   4.6076354e+02   4.3006762e+02
   5.4162632e+02   5.3047343e+02   4.9286705e+02   4.5444917e+02   3.9011684e+02
   6.4034248e+02   5.7198298e+02   5.2026253e+02   4.9470297e+02   4.3821274e+02
   6.5321499e+02   5.7185315e+02   5.2004786e+02   4.9329876e+02   4.2824728e+02
   5.4388687e+02   5.3373854e+02   5.0308217e+02   4.8970555e+02   4.6841133e+02
   6.3611410e+02   6.3347337e+02   5.4040509e+02   5.2886502e+02   4.8648644e+02
   6.7147122e+02   6.4329089e+02   5.4031285e+02   5.2877202e+02   4.8646199e+02
   6.3921817e+02   5.7189580e+02   5.2017576e+02   4.9421289e+02   4.3543991e+02
   5.4301055e+02   5.3237315e+02   4.9829195e+02   4.7373988e+02   4.4439911e+02
   6.3606961e+02   5.7264183e+02   5.2107402e+02   4.9860687e+02   4.5479109e+02
   5.7966883e+02   5.7432494e+02   5.3540437e+02   5.2409179e+02   4.8518288e+02
   6.9220431e+02   5.7226562e+02   5.2046622e+02   4.9566900e+02   4.4331057e+02
   7.5365727e+02   5.7646495e+02   5.2539607e+02   5.0978271e+02   4.7616611e+02
   6.2016837e+02   5.9194943e+02   5.3654862e+02   5.2491819e+02   4.8535318e+02
   5.4992159e+02   5.4088702e+02   5.0850488e+02   4.8436821e+02   4.3268789e+02
   6.8315315e+02   5.9451931e+02   5.3683735e+02   5.2519502e+02   4.8543372e+02
   6.8910098e+02   5.9650323e+02   5.3739667e+02   5.2578595e+02   4.8561610e+02
   6.9607610e+02   6.3570107e+02   5.4021765e+02   5.2867612e+02   4.8643668e+02
   5.9533719e+02   5.6954233e+02   5.1974806e+02   4.9446904e+02   4.3861041e+02
   6.5911496e+02   5.7195466e+02   5.2014484e+02   4.9388633e+02   4.3328991e+02
   5.8114400e+02   5.8088742e+02   5.4024932e+02   5.2872607e+02   4.8645268e+02
   6.1813741e+02   5.7123185e+02   5.1980578e+02   4.9240014e+02   4.1190429e+02
   5.9176257e+02   5.6838977e+02   5.1918034e+02   4.9197056e+02   4.0531190e+02
   5.6526162e+02   5.5541749e+02   5.1616686e+02   4.9279291e+02   4.4249379e+02
   5.4795044e+02   5.3861886e+02   5.0666633e+02   4.8296790e+02   4.3636440e+02
   5.4044794e+02   5.2891207e+02   4.8658474e+02   4.1366569e+02   3.9464064e+02
   6.0889641e+02   5.7100087e+02   5.1993759e+02   4.9382232e+02   4.3371651e+02
   6.1050694e+02   5.8535697e+02   5.3388727e+02   5.2199089e+02   4.8436407e+02
   5.5511046e+02   5.4675422e+02   5.1376573e+02   4.9582652e+02   4.6070338e+02
   5.4113377e+02   5.2982744e+02   4.9084561e+02   4.5769358e+02   4.4208310e+02
   5.7024483e+02   5.5963535e+02   5.1915852e+02   5.0076639e+02   4.6471833e+02
   5.9042410e+02   5.6947527e+02   5.2129836e+02   5.0164366e+02   4.6406601e+02
   6.4134380e+02   6.2024758e+02   5.3997947e+02   5.2843757e+02   4.8637344e+02
   5.4261101e+02   5.3179495e+02   4.9654875e+02   4.6532230e+02   4.2267934e+02
   6.8773369e+02   5.7186091e+02   5.2002370e+02   4.9308761e+02   4.2618873e+02
   5.5948432e+02   5.5046448e+02   5.1380001e+02   4.8816130e+02   4.1747230e+02
   5.4244074e+02   5.3277193e+02   5.1947819e+02   5.1669113e+02   4.8554872e+02
   5.6687610e+02   5.5643285e+02   5.1600750e+02   4.8974747e+02   3.8031364e+02
   5.4778246e+02   5.3841920e+02   5.0647945e+02   4.8277132e+02   4.3646384e+02
   6.4038034e+02   5.7182168e+02   5.2008499e+02   4.9364704e+02   4.3154026e+02
   5.9783666e+02   5.7809685e+02   5.2995979e+02   5.1723277e+02   4.8227945e+02
   5.4044660e+02   5.2891035e+02   4.8657655e+02   4.1616200e+02   4.1150566e+02
   7.3617340e+02   6.2513868e+02   5.3998125e+02   5.2843776e+02   4.8637322e+02
   6.0291586e+02   5.9324750e+02   5.3825469e+02   5.2673204e+02   4.8590712e+02
   6.1521906e+02   5.7796261e+02   5.2784085e+02   5.1401516e+02   4.8013115e+02
   5.4052354e+02   5.2901098e+02   4.8708025e+02   4.2486713e+02   4.0046669e+02
   6.0188616e+02   5.7044549e+02   5.1981087e+02   4.9370067e+02   4.3338152e+02
   5.9159019e+02   5.9085823e+02   5.4014902e+02   5.2862316e+02   4.8642517e+02
   6.3578091e+02   5.7159398e+02   5.1988209e+02   4.9238476e+02   3.8774991e+02
   5.4091254e+02   5.2952351e+02   4.8940283e+02   4.4128042e+02   4.1416098e+02
   5.4193380e+02   5.3096514e+02   4.9560260e+02   4.7657483e+02   4.6066278e+02
   6.3013656e+02   5.7152984e+02   5.1987426e+02   4.9243826e+02   4.1146445e+02
   5.9870617e+02   5.9367905e+02   5.3911970e+02   5.2761009e+02   4.8615477e+02
   6.0635571e+02   5.7254767e+02   5.2209677e+02   5.0269138e+02   4.6572156e+02
   6.5157857e+02   5.7171755e+02   5.1991186e+02   4.9240624e+02   3.9568989e+02
   6.2063211e+02   5.9119823e+02   5.3623175e+02   5.2457818e+02   4.8524463e+02
   6.0166844e+02   5.7023794e+02   5.1959028e+02   4.9231110e+02   4.1504300e+02
   6.7394353e+02   6.4316239e+02   5.4031058e+02   5.2876972e+02   4.8646135e+02
   6.5590824e+02   5.7230209e+02   5.2053578e+02   4.9605835e+02   4.4524442e+02
   6.7345902e+02   5.7202030e+02   5.2020017e+02   4.9419568e+02   4.3522627e+02
   7.1195206e+02   5.7590700e+02   5.2479136e+02   5.0862204e+02   4.7480780e+02
   6.0051067e+02   5.7017199e+02   5.1965123e+02   4.9290472e+02   4.2667664e+02
   7.0068726e+02   6.3778163e+02   5.4024052e+02   5.2869914e+02   4.8644274e+02
   6.7305720e+02   5.7199262e+02   5.2017017e+02   4.9401605e+02   4.3411654e+02
   6.1667466e+02   5.7118774e+02   5.1980513e+02   4.9247421e+02   4.1646519e+02
   7.3705211e+02   5.7333001e+02   5.2171154e+02   5.0082865e+02   4.6128392e+02
   6.5897471e+02   5.9056049e+02   5.3539932e+02   5.2363657e+02   4.8492652e+02
   5.4522520e+02   5.4522203e+02   5.4042993e+02   5.2889280e+02   4.8649387e+02
   6.1797017e+02   5.8404305e+02   5.3259861e+02   5.2041619e+02   4.8373916e+02
   5.4043746e+02   5.2889841e+02   4.8651585e+02   4.2946914e+02   4.2928442e+02
   5.4049293e+02   5.2897089e+02   4.8688159e+02   4.2206479e+02   3.9280229e+02
   5.4118090e+02   5.2989233e+02   4.9113007e+02   4.5929381e+02   4.4348430e+02
   6.8271709e+02   5.7198710e+02   5.2015977e+02   4.9394634e+02   4.3366647e+02
   6.5230747e+02   5.7174184e+02   5.1993395e+02   4.9255176e+02   4.1644350e+02
   6.5466451e+02   5.7219266e+02   5.2041462e+02   4.9543394e+02   4.4214555e+02
   5.9725383e+02   5.6959559e+02   5.1943850e+02   4.9211612e+02   3.9690989e+02
   6.3986269e+02   5.8204205e+02   5.3064309e+02   5.1787498e+02   4.8253896e+02
   6.0005906e+02   5.8315460e+02   5.3362737e+02   5.2175885e+02   4.8429686e+02
   6.1809289e+02   5.7299208e+02   5.2194006e+02   5.0190907e+02   4.6392533e+02
   7.0803911e+02   6.3169420e+02   5.4015327e+02   5.2861126e+02   4.8641946e+02
   6.1895987e+02   5.7155702e+02   5.2014369e+02   4.9448960e+02   4.3735142e+02
   6.2017488e+02   5.7169814e+02   5.2026929e+02   4.9514806e+02   4.4093837e+02
   5.5645948e+02   5.4766533e+02   5.1249315e+02   4.8688322e+02   4.0863990e+02
   6.5047986e+02   6.5017265e+02   5.4043152e+02   5.2889148e+02   4.8649336e+02
   6.5348743e+02   5.7172776e+02   5.1991432e+02   4.9240791e+02   3.9597406e+02
   6.4524235e+02   5.7291508e+02   5.2131627e+02   4.9948804e+02   4.5764768e+02
   6.0765389e+02   5.9640242e+02   5.3872477e+02   5.2719693e+02   4.8603701e+02
   5.4043437e+02   5.2889437e+02   4.8649469e+02   3.9504427e+02   3.9324246e+02
   5.4163902e+02   5.3053486e+02   4.9379731e+02   4.7031663e+02   4.5359698e+02
   7.7933211e+02   6.2099497e+02   5.3984341e+02   5.2829857e+02   4.8633580e+02
   6.0924090e+02   5.7098852e+02   5.1990575e+02   4.9360455e+02   4.3214066e+02
   6.5706975e+02   5.7189765e+02   5.2008720e+02   4.9353512e+02   4.3037390e+02
   6.1886361e+02   5.7160255e+02   5.2019870e+02   4.9480542e+02   4.3904608e+02
   5.6333919e+02   5.5407003e+02   5.1622422e+02   4.9518912e+02   4.5281133e+02
   7.2782532e+02   5.7244424e+02   5.2066105e+02   4.9663326e+02   4.4771437e+02
   6.0769481e+02   5.7075891e+02   5.1972358e+02   4.9254074e+02   4.2023997e+02
   6.0618702e+02   5.8535341e+02   5.3422297e+02   5.2240019e+02   4.8451830e+02
   5.4141121e+02   5.3018696e+02   4.9193086e+02   4.5195622e+02   4.1736611e+02
   6.4386533e+02   6.0085255e+02   5.3842433e+02   5.2685818e+02   4.8593465e+02
   6.5586496e+02   5.7206614e+02   5.2027151e+02   4.9464161e+02   4.3781855e+02
   5.4047009e+02   5.2894234e+02   4.8678895e+02   4.5878026e+02   4.5799037e+02
   6.0662589e+02   5.7069438e+02   5.1971221e+02   4.9255589e+02   4.2077424e+02
   7.2120245e+02   6.3180796e+02   5.4015025e+02   5.2860818e+02   4.8641865e+02
   5.4050880e+02   5.2899226e+02   4.8700824e+02   4.3936313e+02   4.3676401e+02
   7.4676380e+02   6.3779699e+02   5.4022492e+02   5.2868334e+02   4.8643856e+02
   6.5981374e+02   6.5742080e+02   5.4042497e+02   5.2888489e+02   4.8649164e+02
   6.4516411e+02   5.9776522e+02   5.3780922e+02   5.2622200e+02   4.8574822e+02
   6.2380670e+02   6.2056775e+02   5.4031464e+02   5.2877500e+02   4.8646293e+02
   6.2101762e+02   5.9297550e+02   5.3689434e+02   5.2528329e+02   4.8546707e+02
   5.6397487e+02   5.5422813e+02   5.1525087e+02   4.8916920e+02   3.9193014e+02
   6.9238967e+02   5.7194494e+02   5.2011311e+02   4.9365745e+02   4.3147943e+02
   6.4704868e+02   5.7197941e+02   5.2022095e+02   4.9441227e+02   4.3658993e+02
   6.1165749e+02   5.7147765e+02   5.2035993e+02   4.9599189e+02   4.4541205e+02
   6.7448264e+02   5.7196990e+02   5.2014501e+02   4.9386226e+02   4.3310609e+02
   5.4044019e+02   5.2890196e+02   4.8653366e+02   4.1680103e+02   4.1532394e+02
   6.2237092e+02   5.7136278e+02   5.1983195e+02   4.9238454e+02   4.0762320e+02
   6.0474631e+02   6.0286717e+02   5.4021886e+02   5.2868349e+02   4.8643955e+02
   6.2709113e+02   6.1894677e+02   5.4017111e+02   5.2863141e+02   4.8642515e+02
   5.4081271e+02   5.2939816e+02   4.8905250e+02   4.5462970e+02   4.4589610e+02
   6.3201388e+02   5.7580787e+02   5.2495934e+02   5.0902124e+02   4.7531536e+02
   6.9054697e+02   5.7221390e+02   5.2040833e+02   4.9536301e+02   4.4175438e+02
   6.0226187e+02   5.7096619e+02   5.2041583e+02   4.9685548e+02   4.4925613e+02
   6.0889873e+02   5.8385484e+02   5.3304286e+02   5.2099933e+02   4.8398773e+02
   5.7970486e+02   5.7617172e+02   5.3733943e+02   5.2600968e+02   4.8574101e+02
   6.2264371e+02   6.1240488e+02   5.3992752e+02   5.2838855e+02   4.8636082e+02
   6.0911440e+02   5.7763010e+02   5.2792097e+02   5.1419185e+02   4.8028243e+02
   5.6285568e+02   5.5333317e+02   5.1492518e+02   4.8893650e+02   4.0635009e+02
   6.9702309e+02   5.7182117e+02   5.1998117e+02   4.9280539e+02   4.2256367e+02
   5.4239053e+02   5.3149700e+02   4.9578684e+02   4.6294334e+02   4.1458835e+02
   5.9829871e+02   5.7025176e+02   5.2008266e+02   4.9572182e+02   4.4480503e+02
   6.9851083e+02   5.9236653e+02   5.3608824e+02   5.2439041e+02   4.8517655e+02
   5.4192426e+02   5.3087268e+02   4.9409379e+02   4.5856086e+02   4.1262822e+02
   7.3202223e+02   6.1444971e+02   5.3953313e+02   5.2798481e+02   4.8625060e+02
   5.6721600e+02   5.6670015e+02   5.3971008e+02   5.2830030e+02   4.8635813e+02
   6.7387015e+02   5.7176768e+02   5.1993047e+02   4.9247133e+02   4.1134613e+02
   5.9618681e+02   5.9066624e+02   5.3858002e+02   5.2708257e+02   4.8601082e+02
   5.4052282e+02   5.2901489e+02   4.8729053e+02   4.6599902e+02   4.6443756e+02
   6.5983318e+02   5.7174604e+02   5.1992026e+02   4.9242420e+02   4.0328881e+02
   6.6634400e+02   6.6602864e+02   5.4043381e+02   5.2889378e+02   4.8649396e+02
   5.9086900e+02   5.7255245e+02   5.2585452e+02   5.1145971e+02   4.7819023e+02
   6.4032271e+02   5.9007433e+02   5.3531541e+02   5.2355160e+02   4.8489963e+02
   5.4105329e+02   5.2974310e+02   4.9111251e+02   4.7049750e+02   4.6169673e+02
   5.4134744e+02   5.3010119e+02   4.9161887e+02   4.5035983e+02   4.0518724e+02
   6.7437852e+02   6.7437353e+02   5.4043431e+02   5.2889429e+02   4.8649409e+02
   6.4697046e+02   6.4599203e+02   5.4043012e+02   5.2889008e+02   4.8649298e+02
   5.4190165e+02   5.3100409e+02   4.9782619e+02   4.8727007e+02   4.7345609e+02
   6.2421658e+02   5.7159987e+02   5.2005222e+02   4.9375747e+02   4.3270709e+02
   5.9113699e+02   5.6821788e+02   5.1914018e+02   4.9192523e+02   3.9165887e+02
   6.5895459e+02   5.7239995e+02   5.2064310e+02   4.9658161e+02   4.4752711e+02
   6.2292699e+02   5.8142332e+02   5.3051439e+02   5.1774334e+02   4.8248176e+02
   6.9219060e+02   5.8686934e+02   5.3360148e+02   5.2156712e+02   4.8418199e+02
   6.2356968e+02   5.8857035e+02   5.3495495e+02   5.2316946e+02   4.8477361e+02
   6.1968516e+02   5.7128650e+02   5.1982250e+02   4.9244347e+02   4.1453400e+02
   7.1559732e+02   5.7288542e+02   5.2118240e+02   4.9889957e+02   4.5570667e+02
   5.4124611e+02   5.2997047e+02   4.9123499e+02   4.5284577e+02   4.3043996e+02
   5.8853531e+02   5.6808765e+02   5.1991240e+02   4.9696811e+02   4.5089623e+02
   5.4076210e+02   5.2932506e+02   4.8855746e+02   4.3813304e+02   4.2155934e+02
   5.9572623e+02   5.9305934e+02   5.3960867e+02   5.2809654e+02   4.8628685e+02
   6.8254853e+02   5.7176520e+02   5.1992404e+02   4.9241972e+02   3.9971087e+02
   5.6545428e+02   5.6408035e+02   5.3829045e+02   5.2713982e+02   4.8609024e+02
   5.4118286e+02   5.2989576e+02   4.9115966e+02   4.5980968e+02   4.4427967e+02
   5.4085488e+02   5.2944908e+02   4.8913722e+02   4.4530782e+02   4.3075876e+02
   5.9913547e+02   5.7047339e+02   5.2022956e+02   4.9633047e+02   4.4742729e+02
   6.3116614e+02   5.7363389e+02   5.2236686e+02   5.0300563e+02   4.6615933e+02
   5.6033371e+02   5.5120504e+02   5.1408627e+02   4.8823415e+02   3.9875832e+02
   5.6056376e+02   5.5615188e+02   5.3134421e+02   5.2112241e+02   4.8461324e+02
   5.8791727e+02   5.6745761e+02   5.1921300e+02   4.9359889e+02   4.3519928e+02
   6.1539530e+02   5.7111336e+02   5.1977297e+02   4.9233455e+02   4.0315265e+02
   7.0832752e+02   6.1521784e+02   5.3958845e+02   5.2804102e+02   4.8626600e+02
   6.0732502e+02   5.7082054e+02   5.1981446e+02   4.9316753e+02   4.2832751e+02
   6.1062675e+02   5.8969134e+02   5.3614567e+02   5.2451234e+02   4.8522942e+02
   6.8105260e+02   5.7449089e+02   5.2314078e+02   5.0496691e+02   4.6961560e+02
   5.9189734e+02   5.6871460e+02   5.1957572e+02   4.9437698e+02   4.3867535e+02
   6.6965010e+02   6.6511073e+02   5.4042999e+02   5.2888994e+02   4.8649295e+02
   5.8569345e+02   5.8358817e+02   5.3917082e+02   5.2770741e+02   4.8618973e+02
   5.4202831e+02   5.3101156e+02   4.9448568e+02   4.5951984e+02   4.0538932e+02
   5.8138459e+02   5.6498974e+02   5.1871007e+02   4.9366435e+02   4.3762272e+02
   6.6669412e+02   6.3183347e+02   5.4016998e+02   5.2862819e+02   4.8642398e+02
   6.1366713e+02   5.7150324e+02   5.2029195e+02   4.9554464e+02   4.4316371e+02
   5.4043435e+02   5.2889435e+02   4.8649461e+02   4.1105798e+02   4.1100221e+02
   5.4076093e+02   5.2932308e+02   4.8853682e+02   4.3626889e+02   4.0423923e+02
   6.1391900e+02   5.7221773e+02   5.2116149e+02   4.9936924e+02   4.5750773e+02
   7.4557249e+02   5.7177839e+02   5.1992608e+02   4.9241156e+02   3.8809103e+02
   6.2139220e+02   6.1375420e+02   5.4005976e+02   5.2852107e+02   4.8639613e+02
   5.6878978e+02   5.6872456e+02   5.4035028e+02   5.2882472e+02   4.8647813e+02
   5.6027024e+02   5.5130690e+02   5.1461990e+02   4.9157771e+02   4.4208379e+02
   6.2183758e+02   5.7177674e+02   5.2030831e+02   4.9529928e+02   4.4171309e+02
   5.4073267e+02   5.2928741e+02   4.8842361e+02   4.4290950e+02   4.3244155e+02
   5.7725903e+02   5.6365581e+02   5.1959297e+02   4.9931086e+02   4.6009140e+02
   6.4544905e+02   5.8174879e+02   5.3036829e+02   5.1750294e+02   4.8233899e+02
   5.7927930e+02   5.6416301e+02   5.1873746e+02   4.9490516e+02   4.4471766e+02
   5.4077340e+02   5.2933969e+02   4.8861442e+02   4.3726830e+02   4.1534574e+02
   5.4895409e+02   5.3973622e+02   5.0736270e+02   4.8158550e+02   4.1212425e+02
   7.0429609e+02   5.7180900e+02   5.1996734e+02   4.9271054e+02   4.2077660e+02
   5.5314286e+02   5.4493463e+02   5.1402219e+02   4.9920746e+02   4.6824471e+02
   6.3353490e+02   6.2249073e+02   5.4016507e+02   5.2862462e+02   4.8642327e+02
   5.4095453e+02   5.2958236e+02   4.8972788e+02   4.4913063e+02   4.3370735e+02
   5.8590893e+02   5.6657524e+02   5.1877600e+02   4.9171674e+02   4.0674631e+02
   6.4043290e+02   6.1256412e+02   5.3958616e+02   5.2804128e+02   4.8626650e+02
   5.4044405e+02   5.2890725e+02   4.8656951e+02   4.5207515e+02   4.5183961e+02
   6.7993833e+02   6.3472568e+02   5.4021180e+02   5.2867023e+02   4.8643510e+02
   7.2781817e+02   5.8981649e+02   5.3503201e+02   5.2322289e+02   4.8478406e+02
   5.7366096e+02   5.6086170e+02   5.1733340e+02   4.9071287e+02   3.8451743e+02
   5.9573707e+02   5.8226483e+02   5.3399469e+02   5.2223616e+02   4.8448482e+02
   6.4377594e+02   5.7195640e+02   5.2021124e+02   4.9437757e+02   4.3640185e+02
   5.9046006e+02   5.7213839e+02   5.2545380e+02   5.1081198e+02   4.7758146e+02
   6.2764549e+02   5.7251262e+02   5.2105308e+02   4.9862409e+02   4.5489944e+02
   6.8728649e+02   6.6312762e+02   5.4041848e+02   5.2887834e+02   4.8648992e+02
   6.2163784e+02   6.1994729e+02   5.4036439e+02   5.2882470e+02   4.8647594e+02
   5.4086593e+02   5.2946172e+02   4.8913884e+02   4.3946810e+02   4.0584899e+02
   5.4194864e+02   5.3091953e+02   4.9442395e+02   4.6349558e+02   4.3498009e+02
   6.3202973e+02   5.7519817e+02   5.2425304e+02   5.0759687e+02   4.7352817e+02
   5.7756419e+02   5.7293035e+02   5.3566998e+02   5.2441545e+02   4.8529408e+02
   6.1359801e+02   5.7125135e+02   5.2000142e+02   4.9391724e+02   4.3411874e+02
   6.6701431e+02   5.7175637e+02   5.1992055e+02   4.9240651e+02   3.8432512e+02
   7.2975305e+02   5.7184705e+02   5.2000106e+02   4.9292456e+02   4.2422754e+02
   6.2712901e+02   5.8331025e+02   5.3179113e+02   5.1938359e+02   4.8328223e+02
   6.7492786e+02   6.7368216e+02   5.4043323e+02   5.2889319e+02   4.8649381e+02
   5.4072050e+02   5.2926983e+02   4.8829995e+02   4.3509838e+02   4.1032204e+02
   6.6316041e+02   5.7475807e+02   5.2347554e+02   5.0578791e+02   4.7094060e+02
   5.4070789e+02   5.2925701e+02   4.8835653e+02   4.5056115e+02   4.4325301e+02
   5.6912073e+02   5.5800291e+02   5.1650685e+02   4.9014459e+02   4.0586317e+02
   5.9796607e+02   5.7122398e+02   5.2149601e+02   5.0135206e+02   4.6302007e+02
   5.4081096e+02   5.2938942e+02   4.8883606e+02   4.3888075e+02   4.1855606e+02
   7.1080525e+02   5.7211519e+02   5.2029599e+02   4.9474031e+02   4.3831985e+02
   6.6215895e+02   5.7176217e+02   5.1993098e+02   4.9248657e+02   4.1302209e+02
   5.4494066e+02   5.3485657e+02   5.0212402e+02   4.7532934e+02   4.2482254e+02
   7.0102742e+02   5.7739207e+02   5.2639379e+02   5.1156087e+02   4.7799658e+02
   7.0993347e+02   5.7176873e+02   5.1992444e+02   4.9241620e+02   3.9839110e+02
   7.6380938e+02   6.2010596e+02   5.3980728e+02   5.2826208e+02   4.8632597e+02
   6.4516730e+02   5.7220042e+02   5.2047445e+02   4.9580771e+02   4.4405950e+02
   5.9814771e+02   5.7010094e+02   5.1991400e+02   4.9485758e+02   4.4040852e+02
   5.6439059e+02   5.5456375e+02   5.1539481e+02   4.8944250e+02   4.1717448e+02
   6.3638264e+02   5.7221184e+02   5.2056358e+02   4.9633868e+02   4.4659777e+02
   5.9344904e+02   5.6881749e+02   5.1927243e+02   4.9202362e+02   4.0264767e+02
   5.4202012e+02   5.3100075e+02   4.9445722e+02   4.5948949e+02   4.0886874e+02
   5.9971291e+02   5.7024749e+02   5.1985132e+02   4.9425682e+02   4.3697732e+02
   5.9479069e+02   5.7042817e+02   5.2114727e+02   5.0054647e+02   4.6129029e+02
   5.7996989e+02   5.6426626e+02   5.1839992e+02   4.9264557e+02   4.3196503e+02
   5.6047721e+02   5.5150624e+02   5.1475978e+02   4.9198183e+02   4.4365526e+02
   5.6373672e+02   5.5407468e+02   5.1528814e+02   4.8981513e+02   4.2576966e+02
   6.0716743e+02   5.7069143e+02   5.1967695e+02   4.9226733e+02   3.9920486e+02
   5.4043628e+02   5.2889685e+02   4.8650736e+02   4.2489248e+02   4.2474087e+02
   5.6868324e+02   5.6855372e+02   5.4026640e+02   5.2875529e+02   4.8646217e+02
   6.0798135e+02   5.7078309e+02   5.1973560e+02   4.9259882e+02   4.2142007e+02
   6.8585094e+02   5.7508009e+02   5.2384252e+02   5.0662802e+02   4.7217769e+02
   6.7539112e+02   5.7176797e+02   5.1992975e+02   4.9246446e+02   4.1054568e+02
   6.3228296e+02   5.7155437e+02   5.1987284e+02   4.9237949e+02   3.8870853e+02
   6.9195034e+02   5.7892963e+02   5.2788762e+02   5.1395416e+02   4.8003984e+02
   6.6969409e+02   5.7196733e+02   5.2014344e+02   4.9385451e+02   4.3305328e+02
   5.4079701e+02   5.2937163e+02   4.8877617e+02   4.4111343e+02   4.2613076e+02
   6.8389095e+02   5.7207635e+02   5.2025699e+02   4.9452225e+02   4.3715017e+02
   5.4053104e+02   5.2902081e+02   4.8712894e+02   4.2546678e+02   4.0237188e+02
   6.0612437e+02   5.7092514e+02   5.2001413e+02   4.9447168e+02   4.3769676e+02
   5.6813401e+02   5.6353352e+02   5.3295399e+02   5.2206824e+02   4.8469849e+02
   5.4280771e+02   5.3209186e+02   4.9758592e+02   4.7177740e+02   4.4160072e+02
   5.4259666e+02   5.3177107e+02   4.9644264e+02   4.6423828e+02   3.9667082e+02
   5.7756976e+02   5.7124737e+02   5.3350059e+02   5.2215471e+02   4.8458551e+02
   5.6189770e+02   5.5631992e+02   5.2852910e+02   5.1797665e+02   4.8348342e+02
   6.1811822e+02   5.7215166e+02   5.2087852e+02   4.9810633e+02   4.5327455e+02
   6.2392149e+02   6.1406042e+02   5.3998956e+02   5.2845032e+02   4.8637724e+02
   5.8586856e+02   5.6657936e+02   5.1880057e+02   4.9190359e+02   4.1865023e+02
   6.5977366e+02   5.7326398e+02   5.2166840e+02   5.0070447e+02   4.6098855e+02
   5.6959826e+02   5.5832271e+02   5.1660299e+02   4.9020775e+02   4.0283482e+02
   6.4038866e+02   5.7176730e+02   5.2002621e+02   4.9327534e+02   4.2814621e+02
   5.9048845e+02   5.6821575e+02   5.1934466e+02   4.9346986e+02   4.3376108e+02
   7.0568390e+02   5.7319608e+02   5.2155953e+02   5.0031004e+02   4.5996655e+02
   6.5102959e+02   5.8365260e+02   5.3169199e+02   5.1922430e+02   4.8319938e+02
   6.1638107e+02   5.7119774e+02   5.1982685e+02   4.9263887e+02   4.2107910e+02
   5.4155328e+02   5.3037618e+02   4.9255789e+02   4.5364323e+02   4.1129963e+02
   6.1457032e+02   5.9837227e+02   5.3871897e+02   5.2718058e+02   4.8603057e+02
   6.4039910e+02   5.9518916e+02   5.3719598e+02   5.2558228e+02   4.8555537e+02
   6.2674568e+02   5.7640797e+02   5.2576388e+02   5.1054788e+02   4.7702158e+02
   5.8079941e+02   5.6452760e+02   5.1829231e+02   4.9142288e+02   4.1049629e+02
   7.7183457e+02   6.0422136e+02   5.3875383e+02   5.2719122e+02   4.8602916e+02
   6.1337388e+02   5.7258907e+02   5.2166922e+02   5.0116774e+02   4.6228573e+02
   5.4291793e+02   5.3267922e+02   5.0718848e+02   5.0182286e+02   4.8062350e+02
   5.4059775e+02   5.2910849e+02   4.8755654e+02   4.3125459e+02   4.1883572e+02
   5.7287629e+02   5.6050552e+02   5.1744049e+02   4.9212761e+02   4.3297169e+02
   6.1471187e+02   5.7108673e+02   5.1977098e+02   4.9236559e+02   4.1025052e+02
   6.1589352e+02   5.7113790e+02   5.1978017e+02   4.9235171e+02   4.0734829e+02
   5.4043454e+02   5.2889459e+02   4.8649569e+02   4.0119379e+02   4.0068902e+02
   5.6284661e+02   5.5332526e+02   5.1492080e+02   4.8892358e+02   4.0236334e+02
   5.4901762e+02   5.3980856e+02   5.0741898e+02   4.8161223e+02   4.0803883e+02
   5.7427011e+02   5.6121560e+02   5.1743528e+02   4.9081782e+02   4.0779513e+02
   5.9107553e+02   5.6820260e+02   5.1913868e+02   4.9193801e+02   4.0134369e+02
   5.4067457e+02   5.2921643e+02   4.8827794e+02   4.5878180e+02   4.5347390e+02
   6.2466639e+02   5.7267990e+02   5.2132370e+02   4.9971193e+02   4.5840969e+02
   6.2396809e+02   6.0082924e+02   5.3876434e+02   5.2721599e+02   4.8603866e+02
   5.4045470e+02   5.2892407e+02   4.8751634e+02   4.8534688e+02   4.8427667e+02
   6.2508659e+02   5.9997421e+02   5.3858873e+02   5.2703645e+02   4.8598757e+02
   5.4117113e+02   5.2987146e+02   4.9088810e+02   4.5286427e+02   4.3331646e+02
   5.4063668e+02   5.2916311e+02   4.8792558e+02   4.5191103e+02   4.4696520e+02
   6.7520142e+02   5.7177062e+02   5.1993268e+02   4.9248481e+02   4.1276632e+02
   5.4319892e+02   5.3272050e+02   5.0011733e+02   4.8301583e+02   4.6187600e+02
   6.1681043e+02   5.7149689e+02   5.2014669e+02   4.9459606e+02   4.3797620e+02
   6.2176540e+02   6.0961487e+02   5.3977573e+02   5.2823696e+02   4.8632030e+02
   5.4103526e+02   5.2969754e+02   4.9037794e+02   4.5851859e+02   4.4568601e+02
   6.6664006e+02   6.2073410e+02   5.3986338e+02   5.2831914e+02   4.8634141e+02
   6.6954977e+02   5.7195934e+02   5.2013486e+02   4.9380199e+02   4.3267279e+02
   6.0311443e+02   5.7038331e+02   5.1961160e+02   4.9224549e+02   4.0670927e+02
   5.8751367e+02   5.7258888e+02   5.2762156e+02   5.1436514e+02   4.8062371e+02
   7.1097572e+02   6.5626482e+02   5.4039286e+02   5.2885253e+02   4.8648313e+02
   6.9059347e+02   6.0686811e+02   5.3902921e+02   5.2747301e+02   4.8610883e+02
   6.0108061e+02   5.7025420e+02   5.1967810e+02   4.9298711e+02   4.2737761e+02
   6.1267803e+02   6.0002173e+02   5.3915577e+02   5.2762329e+02   4.8615443e+02
   5.4046129e+02   5.2892959e+02   4.8667592e+02   4.2506803e+02   4.2281209e+02
   5.7220939e+02   5.6471811e+02   5.2899824e+02   5.1730848e+02   4.8276472e+02
   5.7690901e+02   5.6265360e+02   5.1781277e+02   4.9104548e+02   3.8239961e+02
   5.4050197e+02   5.2898366e+02   4.8697820e+02   4.4578541e+02   4.4362689e+02
   7.1738286e+02   5.8688280e+02   5.3360238e+02   5.2156762e+02   4.8418203e+02
   5.5964564e+02   5.5060196e+02   5.1384072e+02   4.8807451e+02   4.1034937e+02
   6.1721944e+02   5.7124140e+02   5.1984474e+02   4.9271099e+02   4.2234099e+02
   6.6933407e+02   6.6924211e+02   5.4043426e+02   5.2889423e+02   4.8649410e+02
   6.5438196e+02   6.4775625e+02   5.4038033e+02   5.2883998e+02   4.8647987e+02
   6.3684361e+02   5.7164160e+02   5.1992610e+02   4.9267392e+02   4.2049545e+02
   6.4983925e+02   5.8629461e+02   5.3335551e+02   5.2127986e+02   4.8407256e+02
   6.3675291e+02   5.9448273e+02   5.3703463e+02   5.2541461e+02   4.8550425e+02
   5.4048840e+02   5.2896497e+02   4.8685216e+02   4.2175124e+02   4.0032240e+02
   6.0853468e+02   6.0734798e+02   5.4034441e+02   5.2880590e+02   4.8647122e+02
   6.7507496e+02   5.7176449e+02   5.1992645e+02   4.9244240e+02   4.0773865e+02
   5.4066557e+02   5.2919747e+02   4.8796876e+02   4.3282510e+02   4.0325462e+02
   6.2608338e+02   5.7227533e+02   5.2080319e+02   4.9760323e+02   4.5148268e+02
   7.3815815e+02   7.3580039e+02   5.4043353e+02   5.2889349e+02   4.8649388e+02
   6.7611371e+02   6.4295877e+02   5.4030554e+02   5.2876464e+02   4.8646006e+02
   7.4207642e+02   6.6558664e+02   5.4040575e+02   5.2886550e+02   4.8648655e+02
   7.3284073e+02   5.7207616e+02   5.2024660e+02   4.9444755e+02   4.3672052e+02
   6.3403804e+02   6.3341650e+02   5.4042416e+02   5.2888412e+02   4.8649143e+02
   6.5079080e+02   6.4444980e+02   5.4038425e+02   5.2884397e+02   4.8648092e+02
   5.4116577e+02   5.2986263e+02   4.9081873e+02   4.5107648e+02   4.2934039e+02
   5.8264545e+02   5.6532271e+02   5.1849428e+02   4.9162343e+02   4.1558520e+02
   5.4297080e+02   5.3238616e+02   4.9910852e+02   4.8032061e+02   4.5877032e+02
   6.0658408e+02   5.7130497e+02   5.2044595e+02   4.9667713e+02   4.4842257e+02
   5.4107566e+02   5.2974094e+02   4.9031036e+02   4.4739961e+02   4.2426836e+02
   5.6020810e+02   5.5110933e+02   5.1408843e+02   4.8851670e+02   4.2062517e+02
   7.2569436e+02   6.2283758e+02   5.3992596e+02   5.2838203e+02   4.8635829e+02
   6.0442054e+02   5.9603069e+02   5.3892885e+02   5.2740755e+02   4.8609679e+02
   6.5017552e+02   6.0951225e+02   5.3930045e+02   5.2775053e+02   4.8618642e+02
   6.0018606e+02   5.7138356e+02   5.2128877e+02   5.0048440e+02   4.6090377e+02
   6.0665722e+02   6.0596510e+02   5.4037174e+02   5.2883293e+02   4.8647827e+02
   6.0748868e+02   5.7071583e+02   5.1968637e+02   4.9230454e+02   4.0909088e+02
   5.4293832e+02   5.3222634e+02   4.9747476e+02   4.6652240e+02   4.0813172e+02
   6.5042576e+02   5.7189767e+02   5.2010936e+02   4.9370846e+02   4.3198832e+02
   5.9791772e+02   5.6983893e+02   5.1962363e+02   4.9319383e+02   4.2971726e+02
   5.4043495e+02   5.2889519e+02   4.8650342e+02   4.7506586e+02   4.7505344e+02
   6.1317729e+02   5.7390276e+02   5.2337654e+02   5.0585444e+02   4.7115413e+02
   6.3257740e+02   5.7589621e+02   5.2504750e+02   5.0918865e+02   4.7551169e+02
   6.6109226e+02   5.7175349e+02   5.1992381e+02   4.9244071e+02   4.0771936e+02
   5.9180361e+02   5.6841162e+02   5.1919693e+02   4.9206907e+02   4.1522641e+02
   6.5003868e+02   5.7197282e+02   5.2019362e+02   4.9422294e+02   4.3543745e+02
   6.0524733e+02   5.9717143e+02   5.3912780e+02   5.2760498e+02   4.8615105e+02
   7.3094864e+02   6.8872507e+02   5.4042176e+02   5.2888164e+02   4.8649077e+02
   5.4213214e+02   5.3115130e+02   4.9488193e+02   4.6076867e+02   4.1449537e+02
   5.7502250e+02   5.6163742e+02   5.1754525e+02   4.9086532e+02   3.9363491e+02
   5.8715330e+02   5.7854357e+02   5.3449581e+02   5.2295215e+02   4.8477274e+02
   6.1646948e+02   5.7116163e+02   5.1978421e+02   4.9234318e+02   4.0425707e+02
   5.4170882e+02   5.3064238e+02   4.9436789e+02   4.7323823e+02   4.5770996e+02
   5.4141252e+02   5.3020214e+02   4.9222503e+02   4.6052803e+02   4.4027962e+02
   6.9659952e+02   5.7231762e+02   5.2052467e+02   4.9596953e+02   4.4479758e+02
   6.1687280e+02   5.7933339e+02   5.2902810e+02   5.1573842e+02   4.8132538e+02
   6.1692014e+02   5.7143354e+02   5.2007003e+02   4.9414516e+02   4.3539976e+02
   7.6041137e+02   7.5948756e+02   5.4043420e+02   5.2889417e+02   4.8649405e+02
   5.7493306e+02   5.6170740e+02   5.1777921e+02   4.9243009e+02   4.3351886e+02
   5.6182819e+02   5.5372107e+02   5.1954105e+02   5.0535210e+02   4.7360340e+02
   6.1750762e+02   5.7160196e+02   5.2024205e+02   4.9509669e+02   4.4071654e+02
   6.6078033e+02   5.7280974e+02   5.2111502e+02   4.9864821e+02   4.5486823e+02
   5.5039130e+02   5.4207925e+02   5.1341926e+02   5.0109490e+02   4.7253396e+02
   6.0355741e+02   5.7118801e+02   5.2055503e+02   4.9737469e+02   4.5110176e+02
   6.2137433e+02   5.7132738e+02   5.1982044e+02   4.9235077e+02   3.9578408e+02
   6.0388656e+02   5.7192539e+02   5.2150011e+02   5.0094974e+02   4.6191853e+02
   7.2268277e+02   5.7177625e+02   5.1992886e+02   4.9244026e+02   4.0695830e+02
   6.6028236e+02   6.2299020e+02   5.3996569e+02   5.2842248e+02   4.8636917e+02
   6.5462922e+02   5.7341242e+02   5.2186258e+02   5.0135807e+02   4.6254446e+02
   6.5783022e+02   6.2687227e+02   5.4007256e+02   5.2853027e+02   4.8639799e+02
   6.4751766e+02   5.8007637e+02   5.2900473e+02   5.1561636e+02   4.8121745e+02
   5.7369520e+02   5.6117609e+02   5.1799262e+02   4.9450862e+02   4.4510029e+02
   5.4634755e+02   5.3661973e+02   5.0428210e+02   4.7764777e+02   4.0121270e+02
   6.2901945e+02   5.7192403e+02   5.2032534e+02   4.9521371e+02   4.4114476e+02
   6.4645664e+02   6.4634129e+02   5.4043383e+02   5.2889380e+02   4.8649394e+02
   5.4088049e+02   5.2948094e+02   4.8921999e+02   4.3986627e+02   4.0319075e+02
   5.5317495e+02   5.4437497e+02   5.1074471e+02   4.8558117e+02   4.2229215e+02
   6.4226023e+02   5.7492981e+02   5.2380345e+02   5.0658356e+02   4.7213037e+02
   5.4119379e+02   5.2992233e+02   4.9151336e+02   4.6583470e+02   4.5304194e+02
   5.4059958e+02   5.2911101e+02   4.8757231e+02   4.3286727e+02   4.2268469e+02
   6.7908822e+02   5.7226567e+02   5.2046798e+02   4.9568023e+02   4.4336800e+02
   5.4177041e+02   5.3068040e+02   4.9372501e+02   4.6227433e+02   4.3600796e+02
   6.7805659e+02   5.7275341e+02   5.2103233e+02   4.9829682e+02   4.5369021e+02
   7.1344311e+02   7.0869532e+02   5.4043274e+02   5.2889270e+02   4.8649369e+02
   5.4053172e+02   5.2902399e+02   4.8722464e+02   4.5331581e+02   4.5102969e+02
   6.5899745e+02   5.7175539e+02   5.1993300e+02   4.9251732e+02   4.1489577e+02
   6.4567720e+02   5.7289402e+02   5.2128885e+02   4.9938294e+02   4.5732213e+02
   5.4475771e+02   5.3461111e+02   5.0170358e+02   4.7402206e+02   4.1375538e+02
   5.4117911e+02   5.2987879e+02   4.9084547e+02   4.4946198e+02   4.2457465e+02
   5.8125605e+02   5.6472356e+02   5.1833346e+02   4.9140202e+02   3.9413197e+02
   6.5907963e+02   6.0382618e+02   5.3876117e+02   5.2720033e+02   4.8603203e+02
   6.2952347e+02   5.7367205e+02   5.2244485e+02   5.0324042e+02   4.6661547e+02
   6.6336379e+02   5.8332793e+02   5.3142091e+02   5.1887246e+02   4.8303240e+02
   6.1626590e+02   6.1568605e+02   5.4040102e+02   5.2886128e+02   4.8648550e+02
   6.9040241e+02   5.9753922e+02   5.3764632e+02   5.2604741e+02   4.8569514e+02
   6.0778850e+02   5.7075598e+02   5.1971522e+02   4.9247664e+02   4.1858049e+02
   7.1742805e+02   6.9189784e+02   5.4042782e+02   5.2888774e+02   4.8649243e+02
   5.6593053e+02   5.5574012e+02   5.1579197e+02   4.8968032e+02   4.1424593e+02
   5.6471157e+02   5.5483013e+02   5.1553132e+02   4.8983011e+02   4.2354086e+02
   7.1274250e+02   6.6277229e+02   5.4041322e+02   5.2887303e+02   4.8648851e+02
   5.4047702e+02   5.2897145e+02   5.1023223e+02   5.1015292e+02   4.8643236e+02
   7.2253576e+02   5.7177226e+02   5.1992476e+02   4.9241208e+02   3.9188730e+02
   5.4582390e+02   5.3596640e+02   5.0350489e+02   4.7656424e+02   3.9737192e+02
   5.4066835e+02   5.2920112e+02   4.8798520e+02   4.3286419e+02   3.9888442e+02
   6.5385502e+02   6.0792824e+02   5.3916030e+02   5.2760760e+02   4.8614664e+02
   5.9775818e+02   5.6988308e+02   5.1970544e+02   4.9372917e+02   4.3403918e+02
   6.1398745e+02   6.1013914e+02   5.4018810e+02   5.2865056e+02   4.8643054e+02
   5.4046069e+02   5.2892899e+02   4.8668011e+02   4.3967560e+02   4.3872364e+02
   6.6295616e+02   5.7175230e+02   5.1992006e+02   4.9241010e+02   3.9286231e+02
   6.0287289e+02   5.7277007e+02   5.2277497e+02   5.0465282e+02   4.6932143e+02
   6.1945182e+02   5.7137647e+02   5.1992705e+02   4.9314888e+02   4.2749191e+02
   6.6172524e+02   5.7302270e+02   5.2136760e+02   4.9962577e+02   4.5803813e+02
   5.8219051e+02   5.6512262e+02   5.1843042e+02   4.9146801e+02   3.9715605e+02
   5.4354820e+02   5.4178344e+02   5.3812730e+02   5.2826374e+02   4.8641641e+02
   6.4464843e+02   5.7218792e+02   5.2046335e+02   4.9575408e+02   4.4379535e+02
   6.0134209e+02   5.7107520e+02   5.2068352e+02   4.9811210e+02   4.5368959e+02
   6.8877251e+02   6.5615516e+02   5.4039684e+02   5.2885654e+02   4.8648419e+02
   6.0245045e+02   5.7168524e+02   5.2134960e+02   5.0052623e+02   4.6093572e+02
   5.6686199e+02   5.5646885e+02   5.1612816e+02   4.9056074e+02   4.2699099e+02
   6.3443371e+02   5.7158743e+02   5.1988306e+02   4.9240569e+02   4.0509771e+02
   6.0146711e+02   5.7023323e+02   5.1960762e+02   4.9246095e+02   4.2001900e+02
   6.1109893e+02   5.7093879e+02   5.1976037e+02   4.9253742e+02   4.1956545e+02
   6.3982825e+02   6.3628668e+02   5.4038317e+02   5.2884299e+02   4.8648067e+02
   6.3552605e+02   5.7160156e+02   5.1989128e+02   4.9245019e+02   4.1167247e+02
   5.4106062e+02   5.2971986e+02   4.9020248e+02   4.4526648e+02   4.1548854e+02
   6.4020179e+02   6.4019356e+02   5.4043418e+02   5.2889415e+02   4.8649408e+02
   6.0972688e+02   5.8112343e+02   5.3100065e+02   5.1845281e+02   4.8286573e+02
   6.4348830e+02   5.7865565e+02   5.2776396e+02   5.1378660e+02   4.7991831e+02
   6.5442509e+02   5.7176173e+02   5.1994646e+02   4.9262168e+02   4.1873099e+02
   5.9906415e+02   5.7000467e+02   5.1964723e+02   4.9312702e+02   4.2890889e+02
   5.9358260e+02   5.7329929e+02   5.2574719e+02   5.1112934e+02   4.7782270e+02
   6.2165643e+02   5.8044723e+02   5.2977673e+02   5.1675525e+02   4.8193655e+02
   6.1468424e+02   5.7107854e+02   5.1976318e+02   4.9231370e+02   3.9169642e+02
   7.3075892e+02   5.9980921e+02   5.3810304e+02   5.2652179e+02   4.8583584e+02
   6.1942993e+02   5.7146635e+02   5.2002755e+02   4.9378182e+02   4.3301877e+02
   6.7959231e+02   5.7183913e+02   5.2000179e+02   4.9294549e+02   4.2451096e+02
   6.1646123e+02   5.7145100e+02   5.2010784e+02   4.9438982e+02   4.3686532e+02
   6.5103303e+02   5.7268337e+02   5.2100008e+02   4.9820450e+02   4.5340391e+02
   5.4063746e+02   5.2916831e+02   4.8808933e+02   4.6169176e+02   4.5770195e+02
   5.4558211e+02   5.3566357e+02   5.0313695e+02   4.7614755e+02   4.1336456e+02
   5.9962204e+02   5.7152103e+02   5.2158287e+02   5.0149178e+02   4.6327989e+02
   6.9180356e+02   5.9405386e+02   5.3668557e+02   5.2503321e+02   4.8538279e+02
   5.9715078e+02   5.9536411e+02   5.3997912e+02   5.2845447e+02   4.8638063e+02
   5.4052466e+02   5.2901361e+02   4.8713426e+02   4.4581900e+02   4.4293814e+02
   6.1514674e+02   6.0247097e+02   5.3940704e+02   5.2787236e+02   4.8622229e+02
