# Supplementary material for: Rethinking Colour Constancy
Source: PLoS One. 2015 Sep 10;10(9):e0135029. doi: 10.1371/journal.pone.0135029 (PMC4565710; doi:10.1371/journal.pone.0135029)
Supplement: S1 Dataset — (ZIP) [file pone.0135029.s002.zip › 5-TransitionMetamerReflectanceData/GtoN_20munsells/fiveTr_16.txt]

   4.1130553e+02   4.5392642e+02   5.0676270e+02   5.1735984e+02   5.7945170e+02
   4.4988590e+02   4.7999488e+02   5.3476959e+02   5.4092633e+02   6.3736236e+02
   4.5501304e+02   4.8157720e+02   5.3314653e+02   5.3919672e+02   6.0783303e+02
   4.1739074e+02   4.4055656e+02   5.0250709e+02   5.1529864e+02   5.7833054e+02
   4.0323159e+02   4.2632158e+02   5.0030234e+02   5.1443497e+02   5.7785432e+02
   4.9350156e+02   5.0749438e+02   5.5356048e+02   5.5943647e+02   6.6043029e+02
   4.9859933e+02   5.1293318e+02   5.4754159e+02   5.4845832e+02   5.8010330e+02
   4.4158483e+02   4.7143673e+02   5.1468697e+02   5.2256839e+02   5.8237137e+02
   4.5891573e+02   4.6849266e+02   5.0472432e+02   5.1624424e+02   5.7873027e+02
   4.7027824e+02   4.8616054e+02   5.1891033e+02   5.2560247e+02   5.8357380e+02
   4.4351376e+02   4.5751458e+02   5.0404007e+02   5.1595974e+02   5.7865176e+02
   4.6684488e+02   4.8713572e+02   5.3657767e+02   5.4261440e+02   6.8822643e+02
   4.9944007e+02   5.1403998e+02   5.7709272e+02   6.2075422e+02   7.1338963e+02
   4.9655226e+02   5.1063577e+02   5.6202224e+02   5.6997332e+02   6.7352306e+02
   4.4213104e+02   4.7477640e+02   5.2114331e+02   5.2778470e+02   5.8629255e+02
   4.2670563e+02   4.4896706e+02   5.0407388e+02   5.1599136e+02   5.7870069e+02
   4.3870054e+02   4.7351473e+02   5.2015849e+02   5.2696266e+02   5.8564243e+02
   4.7149218e+02   4.8985935e+02   5.3742814e+02   5.4338548e+02   7.3707278e+02
   4.1876498e+02   4.4750918e+02   5.0422290e+02   5.1606397e+02   5.7874577e+02
   4.7381364e+02   4.9138968e+02   5.3795156e+02   5.4385411e+02   6.8404060e+02
   4.1948133e+02   4.7384145e+02   5.3384601e+02   5.4005618e+02   6.3167236e+02
   4.6074996e+02   4.8201732e+02   5.2304855e+02   5.2930670e+02   5.8704534e+02
   4.4788697e+02   4.7903679e+02   5.3265407e+02   5.3874182e+02   6.0720180e+02
   4.9517751e+02   5.0917272e+02   5.5762675e+02   5.6422246e+02   7.0110264e+02
   4.9950416e+02   5.1412284e+02   5.7749560e+02   6.3571848e+02   6.6139308e+02
   4.6896803e+02   4.8831689e+02   5.3666456e+02   5.4265259e+02   6.4076175e+02
   3.9857475e+02   4.7355999e+02   5.3419810e+02   5.4042535e+02   6.5353743e+02
   4.9900674e+02   5.1349058e+02   5.7335579e+02   5.8797752e+02   6.0439447e+02
   4.1466278e+02   4.4344664e+02   5.0325885e+02   5.1562426e+02   5.7850850e+02
   4.4612729e+02   4.7517515e+02   5.1904754e+02   5.2600749e+02   5.8473468e+02
   4.2127259e+02   4.5552007e+02   5.0706531e+02   5.1752543e+02   5.7953666e+02
   4.4344618e+02   4.7466353e+02   5.1978332e+02   5.2663033e+02   5.8528256e+02
   4.0607741e+02   4.7285057e+02   5.3035413e+02   5.3647696e+02   6.0004136e+02
   4.4486828e+02   4.7742622e+02   5.2854799e+02   5.3459975e+02   5.9458482e+02
   4.4721140e+02   4.7137678e+02   5.1224304e+02   5.2074976e+02   5.8120353e+02
   4.9043442e+02   4.9570050e+02   5.0559330e+02   5.1588079e+02   5.7823343e+02
   3.9188620e+02   4.7343094e+02   5.3350077e+02   5.3970202e+02   6.2410515e+02
   4.9865067e+02   5.1305144e+02   5.7192429e+02   5.8760145e+02   6.5183719e+02
   4.9227302e+02   5.0630704e+02   5.5084738e+02   5.5636078e+02   6.3324387e+02
   3.9523394e+02   4.0259952e+02   4.9955335e+02   5.1417157e+02   5.7770543e+02
   4.9518702e+02   5.0918103e+02   5.5743920e+02   5.6392024e+02   6.4193275e+02
   4.1222043e+02   4.4579621e+02   5.0390131e+02   5.1591495e+02   5.7866673e+02
   4.9949330e+02   5.1410876e+02   5.7742251e+02   6.2806501e+02   6.4801984e+02
   4.4355009e+02   4.7796961e+02   5.3362503e+02   5.3976945e+02   6.1768375e+02
   4.2297722e+02   4.4279506e+02   5.0272353e+02   5.1538976e+02   5.7837841e+02
   4.9831575e+02   5.1264773e+02   5.6981079e+02   5.8265152e+02   6.3419878e+02
   4.3264340e+02   4.7524187e+02   5.3261719e+02   5.3876511e+02   6.1096744e+02
   4.6917341e+02   4.8813411e+02   5.3373081e+02   5.3957035e+02   6.0268014e+02
   4.3631819e+02   4.7635707e+02   5.3457936e+02   5.4078879e+02   6.7570768e+02
   4.6112501e+02   4.8399005e+02   5.3334076e+02   5.3933082e+02   6.0601970e+02
   4.4016738e+02   4.4633634e+02   5.0096315e+02   5.1467499e+02   5.7797992e+02
   4.6153358e+02   4.8441485e+02   5.3530547e+02   5.4137469e+02   6.2784518e+02
   4.1894650e+02   4.7342613e+02   5.3175413e+02   5.3789893e+02   6.0581319e+02
   4.9483316e+02   5.0881969e+02   5.5671985e+02   5.6313375e+02   7.4624815e+02
   4.2682114e+02   4.4096583e+02   5.0193142e+02   5.1505845e+02   5.7819614e+02
   4.9937906e+02   5.1396150e+02   5.7670067e+02   6.1305056e+02   6.8671765e+02
   4.5794942e+02   4.8165060e+02   5.2704455e+02   5.3303840e+02   5.9139137e+02
   4.9919612e+02   5.1372868e+02   5.7488433e+02   5.9219054e+02   6.0527209e+02
   4.9111037e+02   5.0522080e+02   5.4933060e+02   5.5484750e+02   6.5979727e+02
   4.4245964e+02   4.7782570e+02   5.3453561e+02   5.4072128e+02   6.4125765e+02
   4.5119551e+02   4.7659666e+02   5.1803926e+02   5.2515332e+02   5.8397677e+02
   4.6960640e+02   4.8869219e+02   5.3682765e+02   5.4280721e+02   6.4398781e+02
   4.9865172e+02   5.1305272e+02   5.7160419e+02   5.8604676e+02   6.2280030e+02
   4.9539086e+02   5.0938964e+02   5.5756066e+02   5.6390524e+02   6.2429681e+02
   4.9627026e+02   5.1014886e+02   5.4365410e+02   5.4597141e+02   5.8434735e+02
   4.7104873e+02   4.8958072e+02   5.3734265e+02   5.4330949e+02   7.6003153e+02
   4.9919563e+02   5.1372789e+02   5.7532790e+02   5.9760979e+02   6.2704391e+02
   3.9402940e+02   4.5963945e+02   5.0946166e+02   5.1895343e+02   5.8033971e+02
   4.9786728e+02   5.1211806e+02   5.6597861e+02   5.7453010e+02   6.0488089e+02
   4.4363020e+02   4.7816484e+02   5.3482242e+02   5.4101506e+02   6.7953221e+02
   4.7246964e+02   4.9037916e+02   5.3632017e+02   5.4217407e+02   6.1675238e+02
   4.9934653e+02   5.1391999e+02   5.7617791e+02   5.9769637e+02   6.0865688e+02
   4.9953694e+02   5.1416534e+02   5.7769844e+02   6.5852897e+02   6.5931628e+02
   4.5237272e+02   4.8090472e+02   5.3521384e+02   5.4137198e+02   6.6126327e+02
   4.9354641e+02   5.0747276e+02   5.4909125e+02   5.5355702e+02   5.9787962e+02
   4.1859930e+02   4.2609952e+02   5.0005726e+02   5.1434702e+02   5.7780454e+02
   4.9729813e+02   5.1146503e+02   5.6423979e+02   5.7270094e+02   6.1905701e+02
   4.2326690e+02   4.7420906e+02   5.3435555e+02   5.4058209e+02   7.1843340e+02
   4.4494770e+02   4.7678555e+02   5.2550088e+02   5.3167240e+02   5.9035025e+02
   3.9843861e+02   4.0631050e+02   4.9956075e+02   5.1417411e+02   5.7770688e+02
   4.7766726e+02   4.9359633e+02   5.3317660e+02   5.3862536e+02   5.9564360e+02
   3.8262509e+02   4.3513983e+02   5.0157657e+02   5.1491800e+02   5.7812283e+02
   4.4982268e+02   4.7766851e+02   5.2272475e+02   5.2911758e+02   5.8733160e+02
   4.1920010e+02   4.2255733e+02   4.9972038e+02   5.1422899e+02   5.7773797e+02
   4.2959365e+02   4.5212793e+02   5.0478842e+02   5.1632949e+02   5.7887804e+02
   4.6134367e+02   4.8411975e+02   5.3357405e+02   5.3957010e+02   6.0740877e+02
   4.0677553e+02   4.0696544e+02   4.9953857e+02   5.1416651e+02   5.7770254e+02
   4.0414917e+02   4.7322048e+02   5.3222785e+02   5.3838819e+02   6.0946176e+02
   4.3420800e+02   4.6932394e+02   5.1479000e+02   5.2266958e+02   5.8251424e+02
   4.2911827e+02   4.7499554e+02   5.3440240e+02   5.4062182e+02   6.6282338e+02
   4.1885654e+02   4.7388675e+02   5.3430815e+02   5.4053630e+02   6.8521117e+02
   4.9881488e+02   5.1325268e+02   5.7169643e+02   5.8383537e+02   6.0171023e+02
   4.9953342e+02   5.1416080e+02   5.7766722e+02   6.0364195e+02   6.0392729e+02
   4.6246916e+02   4.8492810e+02   5.3601540e+02   5.4210440e+02   6.7269423e+02
   4.9231895e+02   5.0631567e+02   5.4893893e+02   5.5390892e+02   6.0668062e+02
   4.8291173e+02   4.9813275e+02   5.4155596e+02   5.4718022e+02   6.6856403e+02
   4.9933969e+02   5.1391103e+02   5.7644564e+02   6.0922882e+02   7.0170300e+02
   4.3448326e+02   4.5131410e+02   5.0372382e+02   5.1582512e+02   5.7860124e+02
   4.8373987e+02   4.9879662e+02   5.4199283e+02   5.4757922e+02   6.5299851e+02
   4.9787016e+02   5.1212297e+02   5.6764800e+02   5.7884783e+02   6.7772983e+02
   4.9816689e+02   5.1247096e+02   5.6921646e+02   5.8180842e+02   7.7404319e+02
   4.0321615e+02   4.7359447e+02   5.3430702e+02   5.4053824e+02   7.4522864e+02
   4.2276263e+02   4.5102313e+02   5.0518215e+02   5.1652788e+02   5.7899390e+02
   3.8515114e+02   4.5976437e+02   5.0953934e+02   5.1900235e+02   5.8036769e+02
   4.3045454e+02   4.6439181e+02   5.1085297e+02   5.1984047e+02   5.8080742e+02
   4.4082049e+02   4.7309988e+02   5.1788183e+02   5.2507744e+02   5.8411623e+02
   4.9809136e+02   5.1238184e+02   5.6879126e+02   5.8095706e+02   6.8249463e+02
   4.5185693e+02   4.8067083e+02   5.3481553e+02   5.4096025e+02   6.3376639e+02
   4.9355982e+02   5.0755145e+02   5.5370484e+02   5.5960617e+02   6.6904123e+02
   4.9944393e+02   5.1404494e+02   5.7710227e+02   6.1810816e+02   6.4465791e+02
   4.7037860e+02   4.8916784e+02   5.3717505e+02   5.4315265e+02   6.8183409e+02
   4.9885400e+02   5.1330031e+02   5.6838154e+02   5.7381539e+02   5.8794019e+02
   4.3357001e+02   4.6309362e+02   5.0934488e+02   5.1886266e+02   5.8024008e+02
   4.9945498e+02   5.1405917e+02   5.7718669e+02   6.2295937e+02   6.9410272e+02
   4.1382073e+02   4.2513722e+02   5.0010159e+02   5.1436287e+02   5.7781366e+02
   4.2950781e+02   4.4406032e+02   5.0229965e+02   5.1520874e+02   5.7827609e+02
   4.7035603e+02   4.8913303e+02   5.3693194e+02   5.4289540e+02   6.4207739e+02
   4.9916210e+02   5.1368543e+02   5.7526306e+02   5.9911574e+02   7.0877772e+02
   4.6670426e+02   4.8419156e+02   5.1955511e+02   5.2621829e+02   5.8420872e+02
   4.9875244e+02   5.1317588e+02   5.7255137e+02   5.8923399e+02   6.5128059e+02
   4.3396267e+02   4.7582634e+02   5.3451447e+02   5.4072822e+02   6.7526180e+02
   4.2140505e+02   4.5809550e+02   5.0818419e+02   5.1817011e+02   5.7989096e+02
   4.6572020e+02   4.8651846e+02   5.3628839e+02   5.4233402e+02   6.4974411e+02
   4.1076144e+02   4.7363309e+02   5.3419725e+02   5.4042368e+02   6.5273431e+02
   4.0578008e+02   4.5846645e+02   5.0880301e+02   5.1854548e+02   5.8010875e+02
   4.9836091e+02   5.1270166e+02   5.7022612e+02   5.8377050e+02   6.5313992e+02
   4.0723892e+02   4.7360925e+02   5.3428147e+02   5.4051152e+02   6.9361853e+02
   4.4981761e+02   4.5105228e+02   4.9993145e+02   5.1430007e+02   5.7777401e+02
   4.9953318e+02   5.1416050e+02   5.7767593e+02   6.7518560e+02   7.5846319e+02
   3.9131094e+02   4.7345160e+02   5.3362129e+02   5.3982693e+02   6.2713079e+02
   4.9401927e+02   5.0800327e+02   5.5474520e+02   5.6080921e+02   7.4623482e+02
   4.5278389e+02   4.8093100e+02   5.3428292e+02   5.4039736e+02   6.2067535e+02
   4.4737667e+02   4.5294903e+02   5.0133323e+02   5.1481206e+02   5.7804650e+02
   4.7816827e+02   4.9446693e+02   5.3931598e+02   5.4509820e+02   6.8857848e+02
   4.9943751e+02   5.1403668e+02   5.7707480e+02   6.2004921e+02   6.7471014e+02
   4.9937320e+02   5.1395396e+02   5.7666072e+02   6.1226609e+02   6.6732831e+02
   3.9168524e+02   4.7325036e+02   5.3252077e+02   5.3868969e+02   6.1201885e+02
   4.9571371e+02   5.0973249e+02   5.5909941e+02   5.6600984e+02   6.5007025e+02
   4.9690808e+02   5.1102778e+02   5.6303929e+02   5.7122785e+02   6.3163465e+02
   4.7052273e+02   4.7877394e+02   5.0646938e+02   5.1702464e+02   5.7899547e+02
   4.9952101e+02   5.1414466e+02   5.7760050e+02   6.4590733e+02   6.6754130e+02
   4.3036727e+02   4.4255114e+02   5.0183212e+02   5.1501719e+02   5.7817168e+02
   4.3274220e+02   4.4298364e+02   5.0161363e+02   5.1492919e+02   5.7812256e+02
   4.9936633e+02   5.1412315e+02   5.7587486e+02   5.7587486e+02   5.7772005e+02
   4.2939535e+02   4.7482211e+02   5.3312129e+02   5.3929213e+02   6.1632645e+02
   3.9007890e+02   4.2559697e+02   5.0024838e+02   5.1441553e+02   5.7784346e+02
   4.9935584e+02   5.1393195e+02   5.7598779e+02   5.9287299e+02   5.9901176e+02
   4.1809937e+02   4.3132274e+02   5.0071870e+02   5.1458759e+02   5.7793910e+02
   4.9200795e+02   5.0595182e+02   5.4551914e+02   5.4991130e+02   5.9677340e+02
   4.0634776e+02   4.7360081e+02   5.3426563e+02   5.4049514e+02   6.7036747e+02
   4.5807268e+02   4.8262569e+02   5.3269348e+02   5.3869838e+02   6.0383850e+02
   4.9939682e+02   5.1398432e+02   5.7681353e+02   6.1477436e+02   6.6856076e+02
   4.9916315e+02   5.1368681e+02   5.7514873e+02   5.9728020e+02   6.3183106e+02
   4.9943664e+02   5.1403557e+02   5.7707031e+02   6.2011990e+02   6.9513734e+02
   4.1181450e+02   4.4915811e+02   5.0495719e+02   5.1641854e+02   5.7893977e+02
   4.6256707e+02   4.8382760e+02   5.2773174e+02   5.3364215e+02   5.9177484e+02
   4.0475137e+02   4.4163879e+02   5.0292818e+02   5.1547957e+02   5.7843044e+02
   4.6753800e+02   4.8752254e+02   5.3668260e+02   5.4270871e+02   6.8325393e+02
   4.5003147e+02   4.8005165e+02   5.3483454e+02   5.4099311e+02   6.3945139e+02
   4.9212606e+02   5.0613783e+02   5.4895588e+02   5.5400653e+02   6.0938850e+02
   4.9808568e+02   5.1237487e+02   5.6788496e+02   5.7826563e+02   6.1419131e+02
   4.9953751e+02   5.1416610e+02   5.7447727e+02   5.7447883e+02   5.7770419e+02
   4.5782612e+02   4.8139334e+02   5.2597750e+02   5.3202514e+02   5.9012792e+02
   4.1111937e+02   4.2613046e+02   5.0023323e+02   5.1441001e+02   5.7784018e+02
   4.8768286e+02   5.0199378e+02   5.4153214e+02   5.4644154e+02   6.0124771e+02
   4.7701733e+02   4.9359971e+02   5.3863764e+02   5.4443141e+02   6.4042150e+02
   4.3748051e+02   4.7662117e+02   5.3450439e+02   5.4070697e+02   6.5027341e+02
   4.9952113e+02   5.1414485e+02   5.7758633e+02   6.1587109e+02   6.1798587e+02
   4.5509635e+02   4.7827793e+02   5.1837167e+02   5.2539401e+02   5.8405204e+02
   3.8623406e+02   4.7356155e+02   5.3427224e+02   5.4050243e+02   6.7865688e+02
   3.9838005e+02   4.7259036e+02   5.2929844e+02   5.3541569e+02   5.9723808e+02
   4.9868740e+02   5.1309632e+02   5.7110293e+02   5.8337525e+02   6.0561326e+02
   4.2925079e+02   4.7467119e+02   5.3240617e+02   5.3855466e+02   6.0967984e+02
   4.9847954e+02   5.1284409e+02   5.7042821e+02   5.8331711e+02   6.1930194e+02
   4.4386129e+02   4.7821687e+02   5.3477192e+02   5.4096149e+02   6.5671161e+02
   4.9933811e+02   5.1390901e+02   5.7643496e+02   6.0905794e+02   6.9360474e+02
   4.1799622e+02   4.7376062e+02   5.3381081e+02   5.4002047e+02   6.3084735e+02
   4.7667811e+02   4.9333872e+02   5.3830698e+02   5.4409317e+02   6.3157671e+02
   4.2268273e+02   4.7414648e+02   5.3431083e+02   5.4053626e+02   6.6318507e+02
   4.2470357e+02   4.7427988e+02   5.3385089e+02   5.4005629e+02   6.3036631e+02
   4.8386082e+02   4.9884369e+02   5.4101972e+02   5.4646257e+02   6.1892443e+02
   4.9950876e+02   5.1412879e+02   5.7751906e+02   6.2989135e+02   6.4242870e+02
   4.6468701e+02   4.8577888e+02   5.3419867e+02   5.4016486e+02   6.0942556e+02
   4.8427430e+02   4.9921961e+02   5.4204533e+02   5.4757131e+02   6.3477236e+02
   4.2701375e+02   4.7417243e+02   5.3165188e+02   5.3778507e+02   6.0474115e+02
   4.9676041e+02   5.1086184e+02   5.6189543e+02   5.6931743e+02   6.1758903e+02
   4.9929899e+02   5.1385906e+02   5.7616627e+02   6.0533785e+02   6.5691147e+02
   4.3239912e+02   4.6955905e+02   5.1572241e+02   5.2339189e+02   5.8301364e+02
   4.9953620e+02   5.1416440e+02   5.7769393e+02   6.5381802e+02   6.5624599e+02
   4.5590311e+02   4.8182496e+02   5.3268271e+02   5.3870871e+02   6.0456215e+02
   4.4996497e+02   4.7986729e+02   5.3365502e+02   5.3976494e+02   6.1496667e+02
   3.9503624e+02   4.7349342e+02   5.3384024e+02   5.4005399e+02   6.3255553e+02
   4.8950333e+02   5.0375287e+02   5.4721793e+02   5.5269893e+02   7.0072692e+02
   4.8332277e+02   4.9846024e+02   5.4175652e+02   5.4736059e+02   6.5754557e+02
   4.9953712e+02   5.1416559e+02   5.7769964e+02   6.8870499e+02   7.0567836e+02
   4.9952624e+02   5.1415146e+02   5.7763178e+02   6.4198719e+02   6.4978849e+02
   4.4392131e+02   4.7821229e+02   5.3463019e+02   5.4081361e+02   6.4389217e+02
   4.8356469e+02   4.9865889e+02   5.4197366e+02   5.4757865e+02   7.0751439e+02
   4.9950985e+02   5.1413020e+02   5.7753247e+02   6.4116469e+02   7.3365878e+02
   4.9872364e+02   5.1314053e+02   5.6984096e+02   5.7853714e+02   5.9468078e+02
   4.5320282e+02   4.8121270e+02   5.3529272e+02   5.4144774e+02   6.7696304e+02
   4.9943843e+02   5.1403787e+02   5.7708166e+02   6.2038782e+02   6.9381513e+02
   4.6871767e+02   4.8645139e+02   5.2412502e+02   5.3012794e+02   5.8721468e+02
   4.1821225e+02   4.7366630e+02   5.3322240e+02   5.3941061e+02   6.1921534e+02
   4.9870575e+02   5.1311870e+02   5.7169248e+02   5.8562988e+02   6.1489320e+02
   4.8527229e+02   4.9988860e+02   5.3945061e+02   5.4453136e+02   6.0129655e+02
   4.4451107e+02   4.7542869e+02   5.2106533e+02   5.2770805e+02   5.8617379e+02
   4.9912316e+02   5.1363373e+02   5.6488941e+02   5.6674954e+02   5.8146620e+02
   4.9374315e+02   5.0659142e+02   5.2603262e+02   5.2923159e+02   5.8131193e+02
   4.9951296e+02   5.1413425e+02   5.7755116e+02   6.4142450e+02   6.7790553e+02
   4.4173491e+02   4.7626297e+02   5.2700817e+02   5.3311434e+02   5.9240157e+02
   3.8719129e+02   4.5998043e+02   5.0966191e+02   5.1907979e+02   5.8041172e+02
   4.9872858e+02   5.1314665e+02   5.7150901e+02   5.8446197e+02   6.0759901e+02
   4.6126785e+02   4.8418397e+02   5.3437095e+02   5.4040161e+02   6.1430889e+02
   4.9803602e+02   5.1231681e+02   5.6851015e+02   5.8043874e+02   7.2319016e+02
   4.4364630e+02   4.7816904e+02   5.3482300e+02   5.4101559e+02   6.7956714e+02
   4.9352328e+02   5.0714538e+02   5.3810335e+02   5.4126085e+02   5.8609818e+02
   4.2687700e+02   4.7297269e+02   5.2635967e+02   5.3253820e+02   5.9199617e+02
   4.6169265e+02   4.6173908e+02   4.9956010e+02   5.1417356e+02   5.7770608e+02
   4.4383340e+02   4.5911219e+02   5.0464766e+02   5.1624480e+02   5.7879853e+02
   4.9839665e+02   5.1274316e+02   5.6715135e+02   5.7441977e+02   5.9432755e+02
   4.2583260e+02   4.5801811e+02   5.0771102e+02   5.1788985e+02   5.7972856e+02
   4.9947763e+02   5.1408850e+02   5.7733023e+02   6.2821872e+02   6.9015521e+02
   4.2839725e+02   4.4181759e+02   5.0191654e+02   5.1505191e+02   5.7819164e+02
   4.9910170e+02   5.1360944e+02   5.7339950e+02   5.8533473e+02   5.9606885e+02
   4.9928720e+02   5.1384402e+02   5.7609638e+02   6.0489338e+02   6.6899418e+02
   4.1648759e+02   4.7306650e+02   5.3051856e+02   5.3664134e+02   6.0049829e+02
   4.8991788e+02   5.0412738e+02   5.4771734e+02   5.5319941e+02   6.6926336e+02
   4.3577928e+02   4.7620742e+02   5.3439451e+02   5.4059818e+02   6.4592676e+02
   4.4636100e+02   4.6414057e+02   5.0664558e+02   5.1725887e+02   5.7931262e+02
   4.1841084e+02   4.7386947e+02   5.3433589e+02   5.4056534e+02   7.4558710e+02
   4.2488762e+02   4.3718320e+02   5.0132171e+02   5.1481655e+02   5.7806447e+02
   3.9582688e+02   4.7356706e+02   5.3426368e+02   5.4049347e+02   6.7354670e+02
   4.1049078e+02   4.7361410e+02   5.3410668e+02   5.4032970e+02   6.4606065e+02
   4.9947137e+02   5.1408038e+02   5.7729045e+02   6.2692922e+02   6.7974383e+02
   4.1020502e+02   4.7258754e+02   5.2898468e+02   5.3510219e+02   5.9652060e+02
   4.8618096e+02   5.0074027e+02   5.4163378e+02   5.4682418e+02   6.0862008e+02
   4.4703431e+02   4.7785772e+02   5.2758368e+02   5.3364478e+02   5.9294380e+02
   4.9631868e+02   5.1038112e+02   5.6119883e+02   5.6883341e+02   7.0303392e+02
   4.9759309e+02   5.1180278e+02   5.6630695e+02   5.7652406e+02   6.6914381e+02
   4.3405927e+02   4.7584059e+02   5.3447246e+02   5.4068427e+02   6.5876342e+02
   4.9784495e+02   5.1209364e+02   5.6751138e+02   5.7859332e+02   6.6526445e+02
   4.5998321e+02   4.8378553e+02   5.3577898e+02   5.4189156e+02   6.8210501e+02
   4.7362385e+02   4.9124142e+02   5.3764916e+02   5.4353823e+02   6.4095056e+02
   4.1936141e+02   4.4457966e+02   5.0337875e+02   5.1567697e+02   5.7853588e+02
   4.9587146e+02   5.0988980e+02   5.5787678e+02   5.6386471e+02   6.0869974e+02
   4.3113965e+02   4.7276776e+02   5.2315061e+02   5.2957111e+02   5.8826231e+02
   4.4295753e+02   4.7701976e+02   5.2906554e+02   5.3512146e+02   5.9564901e+02
   4.9863065e+02   5.1302705e+02   5.7184002e+02   5.8748567e+02   6.6994899e+02
   4.4721173e+02   4.7908080e+02   5.3439157e+02   5.4054900e+02   6.2863361e+02
   4.5268961e+02   4.8102434e+02   5.3526380e+02   5.4142165e+02   6.8186877e+02
   4.9511846e+02   5.0908830e+02   5.5460567e+02   5.5979357e+02   6.0261101e+02
   4.9946892e+02   5.1407720e+02   5.7726412e+02   6.2186593e+02   6.4446270e+02
   4.9947846e+02   5.1408954e+02   5.7733555e+02   6.2851275e+02   7.1075291e+02
   4.9618439e+02   5.1023510e+02   5.6058559e+02   5.6792862e+02   6.4574719e+02
   4.7472683e+02   4.9200243e+02   5.3810694e+02   5.4397965e+02   6.5251820e+02
   4.9843894e+02   5.1279522e+02   5.7054900e+02   5.8423295e+02   6.3748564e+02
   4.6231103e+02   4.8481312e+02   5.3563736e+02   5.4171048e+02   6.3514638e+02
   4.1466069e+02   4.7058146e+02   5.2175270e+02   5.2836241e+02   5.8714271e+02
   4.5671884e+02   4.7454318e+02   5.1111284e+02   5.1991963e+02   5.8061752e+02
   4.4285086e+02   4.7684579e+02   5.2834508e+02   5.3440907e+02   5.9436391e+02
   4.8854841e+02   5.0289710e+02   5.4609884e+02   5.5157737e+02   6.6949894e+02
   3.9601054e+02   4.7133578e+02   5.2448900e+02   5.3080425e+02   5.8984211e+02
   3.9313274e+02   3.9320460e+02   4.9953764e+02   5.1416619e+02   5.7770236e+02
   4.9938227e+02   5.1396565e+02   5.7656782e+02   6.0255194e+02   6.1647403e+02
   4.4744960e+02   4.7917788e+02   5.3456247e+02   5.4072574e+02   6.3313349e+02
   4.3910343e+02   4.7699177e+02   5.3430686e+02   5.4049565e+02   6.3532270e+02
   4.2118873e+02   4.3415434e+02   5.0101812e+02   5.1470017e+02   5.7800113e+02
   4.4835476e+02   4.5020629e+02   5.0011206e+02   5.1436318e+02   5.7780817e+02
   4.1025389e+02   4.4370273e+02   5.0338623e+02   5.1568117e+02   5.7853994e+02
   4.4141226e+02   4.7682953e+02   5.3014649e+02   5.3621198e+02   5.9816910e+02
   4.9578961e+02   5.0981153e+02   5.5909495e+02   5.6590922e+02   6.3347158e+02
   4.9128772e+02   5.0538662e+02   5.4964086e+02   5.5518085e+02   6.8392976e+02
   4.9953276e+02   5.1415994e+02   5.7767333e+02   6.6836418e+02   7.5247511e+02
   4.9774770e+02   5.1198027e+02   5.6635009e+02   5.7597274e+02   6.1888708e+02
   4.9953209e+02   5.1415907e+02   5.7766812e+02   6.4235982e+02   6.4585108e+02
   4.9953439e+02   5.1416206e+02   5.7767888e+02   6.1280989e+02   6.1316657e+02
   4.6344307e+02   4.8539708e+02   5.3612254e+02   5.4220117e+02   6.7009276e+02
   4.5156594e+02   4.5694242e+02   5.0142796e+02   5.1484506e+02   5.7805768e+02
   4.9953362e+02   5.1416104e+02   5.7767841e+02   6.6721721e+02   7.3111408e+02
   4.9953720e+02   5.1416573e+02   5.7770021e+02   6.3769190e+02   6.3781489e+02
   4.3657551e+02   4.7641971e+02   5.3460306e+02   5.4081262e+02   7.1184175e+02
   4.8698796e+02   5.0152547e+02   5.4452977e+02   5.5003104e+02   6.6363668e+02
   4.6738051e+02   4.8735002e+02   5.3579663e+02   5.4177957e+02   6.2264817e+02
   4.6147649e+02   4.8442481e+02   5.3562797e+02   5.4171329e+02   6.3883786e+02
   4.5217928e+02   4.8020083e+02   5.3085099e+02   5.3686282e+02   5.9876349e+02
   4.2964891e+02   4.4915267e+02   5.0373646e+02   5.1583422e+02   5.7861273e+02
   4.4346146e+02   4.7782604e+02   5.3284899e+02   5.3896593e+02   6.1018054e+02
   4.5533356e+02   4.8198953e+02   5.3543698e+02   5.4158071e+02   6.9937584e+02
   4.9894303e+02   5.1341124e+02   5.7381739e+02   5.9315808e+02   7.2912635e+02
   4.8762268e+02   5.0131147e+02   5.3149069e+02   5.3586189e+02   5.8739865e+02
   4.4905892e+02   4.4982058e+02   4.9977391e+02   5.1424611e+02   5.7774533e+02
   3.9134914e+02   4.7356473e+02   5.3427307e+02   5.4050326e+02   6.8000942e+02
   4.2264910e+02   4.2265724e+02   4.9953816e+02   5.1416637e+02   5.7770248e+02
   4.5832899e+02   4.8305956e+02   5.3527995e+02   5.4138840e+02   6.3584227e+02
   4.2758836e+02   4.7474739e+02   5.3438225e+02   5.4060377e+02   6.6583665e+02
   4.6354426e+02   4.7168327e+02   5.0469284e+02   5.1620880e+02   5.7868426e+02
   4.1222805e+02   4.2057508e+02   4.9978782e+02   5.1425244e+02   5.7775138e+02
   4.2928735e+02   4.7502379e+02   5.3441471e+02   5.4063429e+02   6.6660477e+02
   4.4232720e+02   4.5523764e+02   5.0346238e+02   5.1569960e+02   5.7851934e+02
   4.6821417e+02   4.8790688e+02   5.3679092e+02   5.4280617e+02   6.7863048e+02
   4.9714360e+02   5.1129221e+02   5.6433439e+02   5.7336072e+02   6.6716849e+02
   4.9782080e+02   5.1206379e+02   5.6570193e+02   5.7408948e+02   6.0464834e+02
   4.5140492e+02   4.8055938e+02   5.3517289e+02   5.4133652e+02   6.6772099e+02
   4.0599038e+02   4.7359846e+02   5.3426412e+02   5.4049360e+02   6.6825189e+02
   4.7924316e+02   4.9518681e+02   5.3835705e+02   5.4397567e+02   6.1594093e+02
   4.5386912e+02   4.8143901e+02   5.3518081e+02   5.4132543e+02   6.4792416e+02
   4.9400264e+02   5.0797722e+02   5.5380768e+02   5.5948105e+02   6.2127732e+02
   4.5328786e+02   4.8052699e+02   5.3037796e+02   5.3637355e+02   5.9741069e+02
   4.8302155e+02   4.9817714e+02   5.4077360e+02   5.4628598e+02   6.2282131e+02
   3.9325405e+02   4.7334933e+02   5.3304049e+02   5.3922569e+02   6.1717682e+02
   4.5532554e+02   4.8195225e+02   5.3515474e+02   5.4128591e+02   6.3942534e+02
   4.3954373e+02   4.4967700e+02   5.0210175e+02   5.1512179e+02   5.7821959e+02
   4.5250586e+02   4.5250980e+02   4.9953896e+02   5.1416664e+02   5.7770264e+02
   4.9795202e+02   5.1221294e+02   5.6404564e+02   5.7012905e+02   5.9421323e+02
   4.7276400e+02   4.9068680e+02   5.3769054e+02   5.4361815e+02   6.8587021e+02
   4.1934494e+02   4.7385994e+02   5.3399763e+02   5.4021363e+02   6.3806035e+02
   4.3568920e+02   4.7107719e+02   5.1674536e+02   5.2418554e+02   5.8353470e+02
   4.1593201e+02   4.3742575e+02   5.0187513e+02   5.1503731e+02   5.7818768e+02
   4.1400308e+02   4.6803613e+02   5.1674913e+02   5.2421778e+02   5.8367969e+02
   4.2646128e+02   4.6765911e+02   5.1475394e+02   5.2265672e+02   5.8255874e+02
   4.9932773e+02   5.1389574e+02   5.7636642e+02   6.0806763e+02   6.7941396e+02
   4.4407076e+02   4.4829524e+02   5.0065640e+02   5.1455961e+02   5.7791543e+02
   4.9927200e+02   5.1382494e+02   5.7556177e+02   5.9493576e+02   6.0761197e+02
   4.4133022e+02   4.7725777e+02   5.3267990e+02   5.3880039e+02   6.0937620e+02
   4.9832199e+02   5.1265515e+02   5.6989516e+02   5.8290100e+02   6.3879521e+02
   4.0184618e+02   4.2385789e+02   5.0006883e+02   5.1435129e+02   5.7780726e+02
   4.2535071e+02   4.7429714e+02   5.3351209e+02   5.3970397e+02   6.2252282e+02
   4.4753161e+02   4.7146886e+02   5.1220177e+02   5.2071922e+02   5.8118212e+02
   4.3076832e+02   4.7478239e+02   5.3177978e+02   5.3790858e+02   6.0509881e+02
   4.5015148e+02   4.5643644e+02   5.0171262e+02   5.1495727e+02   5.7811796e+02
   4.9953379e+02   5.1416127e+02   5.7767956e+02   6.7475354e+02   7.3740053e+02
   4.9952492e+02   5.1414974e+02   5.7762240e+02   6.3683638e+02   6.4325472e+02
   4.9950756e+02   5.1412722e+02   5.7730512e+02   5.9013498e+02   5.9102575e+02
   3.9625295e+02   4.6758443e+02   5.1632320e+02   5.2388299e+02   5.8344410e+02
   4.9256162e+02   5.0658483e+02   5.5152863e+02   5.5713421e+02   6.4141191e+02
   4.9732947e+02   5.1146753e+02   5.5590156e+02   5.5924463e+02   5.8820506e+02
   4.8924921e+02   5.0350599e+02   5.4624637e+02   5.5158797e+02   6.2717225e+02
   4.3975928e+02   4.7710315e+02   5.3402565e+02   5.4020079e+02   6.2685966e+02
   4.9924958e+02   5.1379627e+02   5.7566073e+02   5.9859095e+02   6.2193135e+02
   4.9611338e+02   5.1015929e+02   5.6049342e+02   5.6787139e+02   6.9108006e+02
   4.2706282e+02   4.7045784e+02   5.1893533e+02   5.2597399e+02   5.8497370e+02
   3.9686031e+02   4.3881730e+02   5.0233665e+02   5.1522762e+02   5.7829289e+02
   4.1271283e+02   4.7367138e+02   5.3427164e+02   5.4050064e+02   6.6810499e+02
   4.9883161e+02   5.1327330e+02   5.7308296e+02   5.9082658e+02   6.6308802e+02
   4.9949271e+02   5.1410800e+02   5.7742528e+02   6.3253787e+02   7.1036398e+02
   4.9866687e+02   5.1307120e+02   5.7204562e+02   5.8796665e+02   6.5948391e+02
   4.1458063e+02   4.4679116e+02   5.0414183e+02   5.1602655e+02   5.7872685e+02
   4.4535065e+02   4.7829462e+02   5.3268754e+02   5.3879046e+02   6.0826760e+02
   4.8078603e+02   4.9646532e+02   5.4045795e+02   5.4615777e+02   7.2488589e+02
   4.9465875e+02   5.0862747e+02   5.5459392e+02   5.6013978e+02   6.1147901e+02
   4.4350861e+02   4.5751194e+02   5.0404025e+02   5.1595983e+02   5.7865184e+02
   3.9715857e+02   4.7295484e+02   5.3099992e+02   5.3713266e+02   6.0223992e+02
   4.9953389e+02   5.1416141e+02   5.7766885e+02   6.0060554e+02   6.0078652e+02
   4.8257813e+02   4.9772470e+02   5.3883176e+02   5.4418936e+02   6.0643944e+02
   4.9828390e+02   5.1260974e+02   5.6970386e+02   5.8255053e+02   6.4109044e+02
   4.9459137e+02   5.0856939e+02   5.5550823e+02   5.6151469e+02   6.2768461e+02
   4.1070735e+02   4.7362395e+02   5.3414772e+02   5.4037227e+02   6.4916646e+02
   4.9142798e+02   5.0537407e+02   5.4392075e+02   5.4825053e+02   5.9559051e+02
   4.1848180e+02   4.7373263e+02   5.3352247e+02   5.3972121e+02   6.2387260e+02
   4.9942033e+02   5.1401457e+02   5.7696566e+02   6.1759770e+02   6.7749363e+02
   3.9399749e+02   4.3481972e+02   5.0151000e+02   5.1489165e+02   5.7810826e+02
   4.9953741e+02   5.1416597e+02   5.7770143e+02   7.1335325e+02   7.1543492e+02
   4.9944128e+02   5.1404156e+02   5.7710242e+02   6.2131481e+02   7.5914094e+02
   4.1805064e+02   4.6912269e+02   5.1824607e+02   5.2541864e+02   5.8457870e+02
   4.9953454e+02   5.1416224e+02   5.7767401e+02   5.9972770e+02   5.9987014e+02
   4.6563072e+02   4.8193027e+02   5.1529011e+02   5.2283853e+02   5.8206087e+02
   4.7452719e+02   4.9176570e+02   5.3681110e+02   5.4260452e+02   6.1645019e+02
   4.9953749e+02   5.1416612e+02   5.7770219e+02   6.8745019e+02   6.8869426e+02
   4.2846121e+02   4.6591755e+02   5.1248331e+02   5.2097161e+02   5.8148438e+02
   4.7855047e+02   4.9474429e+02   5.3931886e+02   5.4507486e+02   6.4889555e+02
   3.8925604e+02   3.8996644e+02   4.9953764e+02   5.1416619e+02   5.7770234e+02
   4.9786453e+02   5.1211638e+02   5.6762244e+02   5.7880517e+02   6.8964460e+02
   4.6934566e+02   4.8836146e+02   5.3493883e+02   5.4082754e+02   6.0982523e+02
   4.4814097e+02   4.7878934e+02   5.3063918e+02   5.3667682e+02   5.9877225e+02
   4.9933552e+02   5.1390575e+02   5.7630057e+02   6.0285913e+02   6.2430758e+02
   4.9845731e+02   5.1281731e+02   5.7072365e+02   5.8473409e+02   6.4446668e+02
   4.3100368e+02   4.7524439e+02   5.3420783e+02   5.4041622e+02   6.4071802e+02
   4.5748296e+02   4.8247886e+02   5.3326378e+02   5.3929528e+02   6.0749946e+02
   4.1290496e+02   4.4468451e+02   5.0360167e+02   5.1577796e+02   5.7859230e+02
   4.9649970e+02   5.1057828e+02   5.6184057e+02   5.6972345e+02   6.8818545e+02
   4.5603453e+02   4.7333377e+02   5.1011715e+02   5.1927260e+02   5.8028079e+02
   4.5359437e+02   4.8107227e+02   5.3318016e+02   5.3924394e+02   6.0879631e+02
   3.8043945e+02   3.9066071e+02   4.9954051e+02   5.1416718e+02   5.7770294e+02
   4.9952375e+02   5.1414821e+02   5.7761743e+02   6.4875077e+02   6.7557376e+02
   4.3073068e+02   4.7367384e+02   5.2669180e+02   5.3284679e+02   5.9236183e+02
   4.1927779e+02   4.7364306e+02   5.3280013e+02   5.3897374e+02   6.1433391e+02
   4.2174821e+02   4.7403539e+02   5.3410854e+02   5.4032705e+02   6.4312693e+02
   4.2563222e+02   4.7445709e+02   5.3425279e+02   5.4047237e+02   6.5019963e+02
   4.1656124e+02   4.5196503e+02   5.0586106e+02   5.1687616e+02   5.7918653e+02
   4.0145961e+02   4.7359247e+02   5.3430570e+02   5.4053689e+02   7.4223022e+02
   4.2140896e+02   4.3506877e+02   5.0117725e+02   5.1476110e+02   5.7803478e+02
   4.9953494e+02   5.1416275e+02   5.7768641e+02   6.7850451e+02   7.3199199e+02
   4.9654071e+02   5.1061891e+02   5.6092386e+02   5.6794409e+02   6.1590177e+02
   4.4056903e+02   4.7730052e+02   5.3409364e+02   5.4026860e+02   6.2768911e+02
   4.0915672e+02   4.7068643e+02   5.2231989e+02   5.2885697e+02   5.8764729e+02
   4.7981813e+02   4.9571632e+02   5.3996130e+02   5.4568747e+02   6.6144658e+02
   4.3378871e+02   4.6633457e+02   5.1173277e+02   5.2043372e+02   5.8113571e+02
   4.4188805e+02   4.7736997e+02   5.3252295e+02   5.3863625e+02   6.0796394e+02
   4.9926481e+02   5.1381560e+02   5.7576711e+02   5.9909041e+02   6.2168730e+02
   4.4209024e+02   4.7776341e+02   5.3474944e+02   5.4094541e+02   6.6547778e+02
   4.1616902e+02   4.5743440e+02   5.0813678e+02   5.1814397e+02   5.7988151e+02
   4.2429379e+02   4.7431904e+02   5.3436018e+02   5.4058569e+02   7.0714510e+02
   4.2587565e+02   4.7446774e+02   5.3413767e+02   5.4035247e+02   6.4202611e+02
   4.3769953e+02   4.5962977e+02   5.0637890e+02   5.1713241e+02   5.7928453e+02
   4.9935321e+02   5.1392834e+02   5.7649164e+02   6.0744177e+02   6.3855994e+02
   4.9950850e+02   5.1412845e+02   5.7751992e+02   6.3276658e+02   6.4911810e+02
   4.3521604e+02   4.7601830e+02   5.3398710e+02   5.4017630e+02   6.2875190e+02
   4.1451353e+02   4.7294454e+02   5.3026173e+02   5.3638220e+02   5.9972564e+02
   4.9764738e+02   5.1186301e+02   5.6502060e+02   5.7324130e+02   6.0677910e+02
   3.9116256e+02   4.3154306e+02   5.0097105e+02   5.1468286e+02   5.7799270e+02
   4.0168784e+02   4.7356472e+02   5.3413997e+02   5.4036485e+02   6.4908089e+02
   4.8239157e+02   4.9772145e+02   5.4130189e+02   5.4694947e+02   7.4304410e+02
   4.3130431e+02   4.5641541e+02   5.0623560e+02   5.1706483e+02   5.7926873e+02
   4.2206503e+02   4.5039039e+02   5.0500845e+02   5.1644187e+02   5.7894805e+02
   4.3995267e+02   4.7655193e+02   5.3053430e+02   5.3661001e+02   5.9933717e+02
   4.8581510e+02   5.0038889e+02   5.4056011e+02   5.4567584e+02   6.0394047e+02
   4.1678783e+02   4.5151041e+02   5.0568022e+02   5.1678238e+02   5.7913553e+02
   4.4121956e+02   4.7687721e+02   5.3065595e+02   5.3672853e+02   5.9957652e+02
   4.7266890e+02   4.8467706e+02   5.1193790e+02   5.2025081e+02   5.8044466e+02
   4.5317654e+02   4.8119589e+02   5.3523408e+02   5.4138673e+02   6.5645696e+02
   4.9046886e+02   5.0461496e+02   5.4779507e+02   5.5313670e+02   6.2699192e+02
   4.4444926e+02   4.7596904e+02   5.2288649e+02   5.2929066e+02   5.8767350e+02
   4.0993438e+02   4.2445673e+02   5.0008450e+02   5.1435681e+02   5.7781031e+02
   4.9937694e+02   5.1395897e+02   5.7615959e+02   5.9303334e+02   5.9843426e+02
   4.6775343e+02   4.8764534e+02   5.3672619e+02   5.4274943e+02   7.1091129e+02
   4.3341168e+02   4.3508695e+02   4.9984104e+02   5.1427044e+02   5.7776055e+02
   4.5397927e+02   4.8146573e+02   5.3507814e+02   5.4121730e+02   6.3987262e+02
   4.9940080e+02   5.1398941e+02   5.7681602e+02   6.1262823e+02   6.4193951e+02
   4.9584308e+02   5.0986063e+02   5.5796395e+02   5.6403349e+02   6.1047242e+02
   4.5395726e+02   4.8148969e+02   5.3533371e+02   5.4148436e+02   6.7373635e+02
   4.1170400e+02   4.7351673e+02   5.3346238e+02   5.3966122e+02   6.2308372e+02
   4.2537558e+02   4.5665392e+02   5.0715576e+02   5.1757358e+02   5.7955669e+02
   4.4157336e+02   4.6769408e+02   5.1065541e+02   5.1968443e+02   5.8064912e+02
   4.9913882e+02   5.1365631e+02   5.7463000e+02   5.9271949e+02   6.1142783e+02
   4.2524791e+02   4.3659564e+02   5.0116598e+02   5.1475624e+02   5.7803113e+02
   4.0198938e+02   4.7358950e+02   5.3428291e+02   5.4051323e+02   7.0575491e+02
   4.3588072e+02   4.7626064e+02   5.3459277e+02   5.4080406e+02   7.2461498e+02
   4.4145760e+02   4.7753335e+02   5.3424180e+02   5.4041943e+02   6.3047967e+02
   4.1396081e+02   4.4380668e+02   5.0336364e+02   5.1567091e+02   5.7853397e+02
   4.6893462e+02   4.8800761e+02   5.3380888e+02   5.3965844e+02   6.0317864e+02
   4.9835126e+02   5.1269010e+02   5.7018218e+02   5.8369606e+02   6.5630413e+02
   4.2792495e+02   4.3282695e+02   5.0017208e+02   5.1438744e+02   5.7782635e+02
   4.9106169e+02   5.0507243e+02   5.4497245e+02   5.4957891e+02   5.9913113e+02
   4.9952674e+02   5.1415211e+02   5.7763617e+02   6.5184250e+02   7.1244480e+02
   4.0976303e+02   4.7347843e+02   5.3338752e+02   5.3958395e+02   6.2191944e+02
   4.4783453e+02   4.7935327e+02   5.3496367e+02   5.4114168e+02   6.6084259e+02
   4.6749994e+02   4.8747291e+02   5.3638149e+02   5.4239203e+02   6.3883218e+02
   4.9459763e+02   5.0857310e+02   5.5523982e+02   5.6111669e+02   6.2131482e+02
   4.9608522e+02   5.1012891e+02   5.6037354e+02   5.6769918e+02   6.6168610e+02
   4.5300650e+02   4.8051187e+02   5.3091317e+02   5.3691918e+02   5.9879743e+02
   4.2306638e+02   4.7386882e+02   5.3253693e+02   5.3869930e+02   6.1158405e+02
   4.6446439e+02   4.8568896e+02   5.3435534e+02   5.4033256e+02   6.1097099e+02
   4.4039335e+02   4.6855580e+02   5.1181895e+02   5.2047630e+02   5.8111021e+02
   4.9252938e+02   5.0654257e+02   5.5073991e+02   5.5610925e+02   6.2055727e+02
   4.2672911e+02   4.4452707e+02   5.0277957e+02   5.1541260e+02   5.7838857e+02
   4.8227213e+02   4.9762544e+02   5.4120479e+02   5.4685249e+02   6.8228420e+02
   4.6382676e+02   4.8533999e+02   5.3398639e+02   5.3995905e+02   6.0851811e+02
   4.6504619e+02   4.8616340e+02   5.3611496e+02   5.4216492e+02   6.4362244e+02
   4.3344229e+02   4.5158667e+02   5.0402213e+02   5.1596288e+02   5.7867643e+02
   4.9669610e+02   5.1074330e+02   5.5342656e+02   5.5680442e+02   5.8916445e+02
   4.3876040e+02   4.6615306e+02   5.1016800e+02   5.1937348e+02   5.8049424e+02
   4.9949940e+02   5.1411667e+02   5.7746576e+02   6.3330026e+02   6.6117631e+02
   4.8557416e+02   5.0031364e+02   5.4324856e+02   5.4877014e+02   6.5023584e+02
   4.0978109e+02   4.7364056e+02   5.3431644e+02   5.4054755e+02   7.6953275e+02
   4.1526868e+02   4.7367891e+02   5.3394384e+02   5.4015968e+02   6.3655906e+02
   4.9694379e+02   5.1106848e+02   5.6348689e+02   5.7206260e+02   6.5769977e+02
   4.8042703e+02   4.9617935e+02   5.4014511e+02   5.4584076e+02   6.5002942e+02
   4.9953526e+02   5.1416317e+02   5.7768836e+02   6.9193167e+02   7.3343400e+02
   4.5385531e+02   4.7192419e+02   5.0970453e+02   5.1902312e+02   5.8017316e+02
   4.2020039e+02   4.3842974e+02   5.0193429e+02   5.1506092e+02   5.7819987e+02
   4.6042386e+02   4.8393687e+02   5.3545687e+02   5.4154871e+02   6.3584900e+02
   4.9898953e+02   5.1346916e+02   5.7371927e+02   5.9097167e+02   6.1751434e+02
   4.0415225e+02   4.7359115e+02   5.3427398e+02   5.4050392e+02   6.7735634e+02
   4.3828677e+02   4.7621481e+02   5.3091593e+02   5.3700399e+02   6.0066108e+02
   4.9952582e+02   5.1415091e+02   5.7763078e+02   6.5313674e+02   7.5356672e+02
   4.1896045e+02   4.7383107e+02   5.3394952e+02   5.4016392e+02   6.3583363e+02
   4.0493775e+02   4.5676236e+02   5.0799998e+02   5.1806451e+02   5.7984061e+02
   4.7091252e+02   4.8948318e+02   5.3716538e+02   5.4312547e+02   6.5049594e+02
   4.9858082e+02   5.1296544e+02   5.6759201e+02   5.7419513e+02   5.9166193e+02
   4.3565627e+02   4.7102581e+02   5.1667396e+02   5.2412914e+02   5.8349489e+02
   4.7987817e+02   4.9375381e+02   5.2214210e+02   5.2788870e+02   5.8416599e+02
   4.9953045e+02   5.1415693e+02   5.7765814e+02   6.4452660e+02   6.4996127e+02
   4.2909245e+02   4.7499376e+02   5.3441636e+02   5.4063637e+02   6.7321610e+02
   4.9561970e+02   5.0962829e+02   5.5800798e+02   5.6435926e+02   6.1970809e+02
   3.9077544e+02   4.7354698e+02   5.3417218e+02   5.4039853e+02   6.5133181e+02
   4.8148611e+02   4.9700842e+02   5.4078542e+02   5.4645949e+02   6.7909576e+02
   4.3218113e+02   4.5684877e+02   5.0628051e+02   5.1708787e+02   5.7927909e+02
   4.9384066e+02   5.0782003e+02   5.5370617e+02   5.5943990e+02   6.2703980e+02
   3.8319585e+02   4.7332595e+02   5.3294960e+02   5.3913187e+02   6.1618715e+02
   4.2166875e+02   4.5860239e+02   5.0841478e+02   5.1830737e+02   5.7996671e+02
   4.1015959e+02   4.6136318e+02   5.1044373e+02   5.1958325e+02   5.8069900e+02
   4.8893182e+02   5.0322347e+02   5.4597391e+02   5.5133854e+02   6.2902845e+02
   4.9785025e+02   5.1209957e+02   5.6720002e+02   5.7770281e+02   6.2882013e+02
   3.8938550e+02   4.7356405e+02   5.3427424e+02   5.4050448e+02   6.8484509e+02
   4.2602922e+02   4.7411524e+02   5.3205571e+02   5.3820058e+02   6.0733823e+02
   4.5063915e+02   4.8027160e+02   5.3496611e+02   5.4112621e+02   6.4587937e+02
   4.2324258e+02   4.7394323e+02   5.3284629e+02   5.3901801e+02   6.1448408e+02
   4.9916651e+02   5.1369107e+02   5.7517700e+02   5.9745891e+02   6.3237538e+02
   4.9953253e+02   5.1415964e+02   5.7767181e+02   6.6256532e+02   7.3037012e+02
   5.8616436e+02   5.7210514e+02   5.1541276e+02   5.0451030e+02   4.5000537e+02
   6.4609520e+02   6.4510906e+02   5.4053262e+02   5.3430134e+02   4.7356523e+02
   5.4063430e+02   5.3440989e+02   4.7483664e+02   4.5330778e+02   4.5035488e+02
   5.5891946e+02   5.5511679e+02   5.2555513e+02   5.2065743e+02   4.7132319e+02
   5.4116451e+02   5.3498465e+02   4.7981571e+02   4.5892158e+02   4.4187227e+02
   5.4456531e+02   5.3873608e+02   4.9343678e+02   4.7751535e+02   4.2495924e+02
   6.7942861e+02   6.3284226e+02   5.4010191e+02   5.3388650e+02   4.7349392e+02
   6.6368887e+02   5.8946518e+02   5.3055678e+02   5.2422117e+02   4.7124611e+02
   6.4830705e+02   6.1391221e+02   5.3909306e+02   5.3291374e+02   4.7331960e+02
   6.4977457e+02   5.7897173e+02   5.1666049e+02   5.0546636e+02   4.5040903e+02
   5.7841508e+02   5.6769851e+02   5.1323887e+02   5.0094938e+02   4.3956993e+02
   5.8049291e+02   5.6853656e+02   5.1233461e+02   4.9808328e+02   4.0815946e+02
   5.8199608e+02   5.6931485e+02   5.1250289e+02   4.9821744e+02   4.0612041e+02
   5.4056147e+02   5.3433130e+02   4.7380207e+02   4.3750862e+02   4.3661989e+02
   6.8203178e+02   5.7868033e+02   5.1597881e+02   5.0404519e+02   4.4601024e+02
   7.2953897e+02   6.3098623e+02   5.4001149e+02   5.3379926e+02   4.7347863e+02
   5.4075417e+02   5.3453739e+02   4.7567876e+02   4.3476208e+02   4.1933027e+02
   7.4564207e+02   5.7770000e+02   5.1416697e+02   4.9954140e+02   3.9225389e+02
   6.5802326e+02   6.5802198e+02   5.4054083e+02   5.3430922e+02   4.7356654e+02
   6.7434823e+02   6.5536315e+02   5.4048581e+02   5.3425625e+02   4.7355754e+02
   6.0760699e+02   5.9614396e+02   5.3743794e+02   5.3133380e+02   4.7302331e+02
   5.9116316e+02   5.7380359e+02   5.1491127e+02   5.0296240e+02   4.4418079e+02
   5.4054320e+02   5.3431177e+02   4.7360024e+02   4.5140936e+02   4.5133093e+02
   5.4147909e+02   5.3536803e+02   4.8790509e+02   4.8242978e+02   4.6487526e+02
   5.8739672e+02   5.7195210e+02   5.1347995e+02   4.9993618e+02   4.3028160e+02
   5.4402109e+02   5.3813216e+02   4.9186007e+02   4.7483292e+02   4.1908174e+02
   6.1227378e+02   6.1049618e+02   5.4033861e+02   5.3411662e+02   4.7353421e+02
   5.4106328e+02   5.3487002e+02   4.7826336e+02   4.4441823e+02   4.1359500e+02
   7.0195729e+02   6.0768579e+02   5.3818960e+02   5.3203452e+02   4.7315229e+02
   6.4525853e+02   5.7757418e+02   5.1415161e+02   4.9955735e+02   4.0801922e+02
   6.2431772e+02   6.2023888e+02   5.4028834e+02   5.3406743e+02   4.7352555e+02
   5.8880007e+02   5.8586366e+02   5.3798910e+02   5.3192185e+02   4.7315432e+02
   5.6108696e+02   5.5498576e+02   5.0812173e+02   4.9417357e+02   4.0822455e+02
   6.6714603e+02   6.1271743e+02   5.3882166e+02   5.3264942e+02   4.7326998e+02
   5.4820239e+02   5.4265678e+02   5.0003039e+02   4.8653862e+02   4.3146696e+02
   5.5227435e+02   5.4708183e+02   5.0796042e+02   5.0001994e+02   4.5648243e+02
   7.1103737e+02   7.0095921e+02   5.4053619e+02   5.3430475e+02   4.7356580e+02
   5.4148296e+02   5.3534479e+02   4.8335517e+02   4.6987204e+02   4.5106565e+02
   6.4171315e+02   5.7809755e+02   5.1516408e+02   5.0224476e+02   4.3848433e+02
   6.7523248e+02   5.8193446e+02   5.2168454e+02   5.1344963e+02   4.6509068e+02
   5.7581975e+02   5.6587163e+02   5.1171067e+02   4.9756857e+02   4.1148903e+02
   5.4055824e+02   5.3432779e+02   4.7374745e+02   4.2114455e+02   4.1805951e+02
   5.4467465e+02   5.3884707e+02   4.9343168e+02   4.7675942e+02   3.9129933e+02
   5.4138010e+02   5.3522514e+02   4.8192992e+02   4.6529914e+02   4.4642325e+02
   5.4054283e+02   5.3431140e+02   4.7361028e+02   4.6260370e+02   4.6253617e+02
   7.1076628e+02   7.0578299e+02   5.4053831e+02   5.3430680e+02   4.7356613e+02
   5.9895868e+02   5.8853043e+02   5.3442534e+02   5.2838937e+02   4.7240356e+02
   6.1207927e+02   5.8117796e+02   5.2262836e+02   5.1483105e+02   4.6651885e+02
   5.5767605e+02   5.5197239e+02   5.0676296e+02   4.9293147e+02   4.1827938e+02
   5.4149702e+02   5.3534162e+02   4.8133602e+02   4.5424904e+02   4.1891449e+02
   5.4149161e+02   5.3533533e+02   4.8125949e+02   4.5358722e+02   4.1327405e+02
   5.4332567e+02   5.3736042e+02   4.8963477e+02   4.7115384e+02   3.9954123e+02
   5.4061958e+02   5.3439886e+02   4.8526576e+02   4.8469693e+02   4.7279643e+02
   5.7488565e+02   5.6611930e+02   5.1543566e+02   5.0600014e+02   4.5583503e+02
   6.4070116e+02   5.7785156e+02   5.1472386e+02   5.0114918e+02   4.3294044e+02
   7.4136500e+02   6.8904555e+02   5.4051300e+02   5.3428242e+02   4.7356202e+02
   5.4227825e+02   5.3620004e+02   4.8553081e+02   4.6375230e+02   4.0248702e+02
   6.6667727e+02   6.6068814e+02   5.4052118e+02   5.3429031e+02   4.7356334e+02
   6.7612437e+02   6.7387673e+02   5.4053588e+02   5.3430446e+02   4.7356575e+02
   7.2596306e+02   6.9098469e+02   5.4052296e+02   5.3429201e+02   4.7356364e+02
   6.3168957e+02   6.0512044e+02   5.3828402e+02   5.3213276e+02   4.7317312e+02
   7.5633849e+02   5.7944591e+02   5.1734934e+02   5.0674291e+02   4.5367197e+02
   7.1827476e+02   5.7769400e+02   5.1417250e+02   4.9956239e+02   4.0504605e+02
   6.2159636e+02   5.8821435e+02   5.3047298e+02   5.2416414e+02   4.7124697e+02
   5.5683517e+02   5.5130740e+02   5.0752932e+02   4.9583878e+02   4.3943874e+02
   6.1206269e+02   5.7756995e+02   5.1583276e+02   5.0403669e+02   4.4649175e+02
   5.9202810e+02   5.7357007e+02   5.1362061e+02   4.9968658e+02   4.2629363e+02
   5.9086774e+02   5.8482715e+02   5.3525942e+02   5.2927640e+02   4.7262305e+02
   6.3375852e+02   5.7786874e+02   5.1490710e+02   5.0164937e+02   4.3573313e+02
   6.1364875e+02   5.7687095e+02   5.1425894e+02   5.0021961e+02   4.2675442e+02
   7.5978297e+02   5.7840159e+02   5.1542806e+02   5.0280923e+02   4.4098845e+02
   5.4075379e+02   5.3453688e+02   4.7565101e+02   4.3314313e+02   3.9675211e+02
   6.8642646e+02   5.7982159e+02   5.1807052e+02   5.0801442e+02   4.5672717e+02
   5.4622352e+02   5.4053901e+02   4.9686384e+02   4.8208721e+02   4.2616976e+02
   5.8367658e+02   5.7013328e+02   5.1267050e+02   4.9833838e+02   3.9261128e+02
   6.7228995e+02   5.8576369e+02   5.2690138e+02   5.2003765e+02   4.6968872e+02
   5.4055123e+02   5.3432044e+02   4.7373144e+02   4.5529219e+02   4.5492390e+02
   6.0065132e+02   5.7629718e+02   5.1542283e+02   5.0345064e+02   4.4487394e+02
   5.4055676e+02   5.3432629e+02   4.7375881e+02   4.4243179e+02   4.4176652e+02
   6.1208876e+02   5.7698664e+02   5.1466035e+02   5.0131800e+02   4.3462704e+02
   5.5220466e+02   5.4671992e+02   5.0337039e+02   4.8911866e+02   4.0882759e+02
   5.9575713e+02   5.9292437e+02   5.3902386e+02   5.3288035e+02   4.7332214e+02
   6.1758108e+02   5.7720166e+02   5.1450025e+02   5.0078434e+02   4.3095910e+02
   7.1249721e+02   5.7863346e+02   5.1588099e+02   5.0383176e+02   4.4521253e+02
   5.6808346e+02   5.6072869e+02   5.1072347e+02   4.9764768e+02   4.3084404e+02
   5.4716302e+02   5.4152834e+02   4.9804251e+02   4.8283155e+02   4.0702091e+02
   6.8967776e+02   5.7768900e+02   5.1417508e+02   4.9957330e+02   4.0756746e+02
   5.9172675e+02   5.7337957e+02   5.1337764e+02   4.9903456e+02   4.1610323e+02
   5.4786037e+02   5.4248386e+02   5.0388134e+02   4.9635597e+02   4.5737808e+02
   5.4054141e+02   5.3430985e+02   4.7357374e+02   4.4197524e+02   4.4195022e+02
   5.7249153e+02   5.6387664e+02   5.1176494e+02   4.9879238e+02   4.3309111e+02
   6.1396157e+02   5.9916336e+02   5.3788544e+02   5.3175945e+02   4.7310455e+02
   6.3417627e+02   6.0862421e+02   5.3872950e+02   5.3256399e+02   4.7325501e+02
   5.4080651e+02   5.3459867e+02   4.7750673e+02   4.6352449e+02   4.5611332e+02
   5.4057913e+02   5.3435050e+02   4.7412986e+02   4.5408238e+02   4.5283659e+02
   5.4062850e+02   5.3440776e+02   4.8060426e+02   4.7914334e+02   4.7177029e+02
   7.2935104e+02   6.7919747e+02   5.4051670e+02   5.3428598e+02   4.7356258e+02
   6.6929520e+02   5.7798500e+02   5.1471879e+02   5.0107745e+02   4.3232568e+02
   6.5499003e+02   5.7809509e+02   5.1497297e+02   5.0173796e+02   4.3602814e+02
   5.4104963e+02   5.3485516e+02   4.7814134e+02   4.4353156e+02   3.8885500e+02
   5.4107381e+02   5.3489032e+02   4.7987706e+02   4.6436979e+02   4.5119796e+02
   6.1594093e+02   6.1285098e+02   5.4022317e+02   5.3400597e+02   4.7351527e+02
   5.4218847e+02   5.3617086e+02   4.9082804e+02   4.8385087e+02   4.6119001e+02
   5.4095541e+02   5.3475392e+02   4.7746961e+02   4.4322692e+02   4.2351541e+02
   7.2019105e+02   5.7829023e+02   5.1524421e+02   5.0238070e+02   4.3899194e+02
   6.0245970e+02   5.7612882e+02   5.1448974e+02   5.0116995e+02   4.3447106e+02
   6.4694385e+02   5.7757799e+02   5.1414626e+02   4.9953822e+02   4.0220873e+02
   5.8854773e+02   5.7232594e+02   5.1335385e+02   4.9941764e+02   4.2553411e+02
   5.4114644e+02   5.3495985e+02   4.7887196e+02   4.4625959e+02   3.9554563e+02
   5.6877905e+02   5.6121888e+02   5.1075321e+02   4.9743522e+02   4.2829714e+02
   5.8485696e+02   5.7127241e+02   5.1460797e+02   5.0299873e+02   4.4566024e+02
   5.4063634e+02   5.3441159e+02   4.7468303e+02   4.4506525e+02   4.4125224e+02
   6.9883259e+02   6.4574112e+02   5.4035234e+02   5.3412770e+02   4.7353559e+02
   6.0674757e+02   5.7638547e+02   5.1415889e+02   5.0012997e+02   4.2659255e+02
   5.7368959e+02   5.6476691e+02   5.1245292e+02   5.0017953e+02   4.3871595e+02
   5.8353980e+02   5.7023820e+02   5.1318788e+02   4.9981446e+02   4.3153930e+02
   5.9408842e+02   5.7408926e+02   5.1346775e+02   4.9900148e+02   4.0047713e+02
   5.8095595e+02   5.6882808e+02   5.1254704e+02   4.9858764e+02   4.2297175e+02
   6.0035135e+02   5.9425370e+02   5.3803855e+02   5.3192898e+02   4.7314349e+02
   6.6314295e+02   5.7801296e+02   5.1478163e+02   5.0124348e+02   4.3337120e+02
   6.0270602e+02   5.7596061e+02   5.1407318e+02   5.0005208e+02   4.2644226e+02
   5.4055373e+02   5.3432301e+02   4.7371242e+02   4.3623545e+02   4.3564057e+02
   6.2117462e+02   6.0807604e+02   5.3924743e+02   5.3306891e+02   4.7334968e+02
   6.8361828e+02   5.7874373e+02   5.1609541e+02   5.0429354e+02   4.4687035e+02
   6.2033855e+02   5.7868737e+02   5.1716610e+02   5.0655568e+02   4.5341428e+02
   6.2321935e+02   5.7718758e+02   5.1407875e+02   4.9951820e+02   4.1055899e+02
   6.0390469e+02   5.7927891e+02   5.2066818e+02   5.1227849e+02   4.6396604e+02
   7.7215512e+02   6.5528994e+02   5.4043853e+02   5.3421067e+02   4.7354978e+02
   6.0570278e+02   5.9199368e+02   5.3531647e+02   5.2925359e+02   4.7258799e+02
   6.0583043e+02   5.7817469e+02   5.1803803e+02   5.0825540e+02   4.5764698e+02
   6.2810540e+02   5.9604177e+02   5.3557583e+02   5.2947362e+02   4.7262294e+02
   7.2026795e+02   6.2759166e+02   5.3987269e+02   5.3366549e+02   4.7345514e+02
   5.9524050e+02   5.7511834e+02   5.1520037e+02   5.0326233e+02   4.4470621e+02
   6.5723357e+02   5.7779517e+02   5.1442416e+02   5.0029785e+02   4.2615639e+02
   6.0428942e+02   5.7738380e+02   5.1671372e+02   5.0594941e+02   4.5223163e+02
   6.0529378e+02   5.7610746e+02   5.1384438e+02   4.9928757e+02   3.8291826e+02
   6.4279470e+02   5.7776676e+02   5.1454062e+02   5.0065842e+02   4.2919778e+02
   6.0277983e+02   5.7594948e+02   5.1403169e+02   4.9993302e+02   4.2525586e+02
   5.8312936e+02   5.7010722e+02   5.1336668e+02   5.0035545e+02   4.3487133e+02
   5.9677631e+02   5.8448315e+02   5.3118236e+02   5.2504795e+02   4.7156710e+02
   5.4125964e+02   5.3508538e+02   4.8008146e+02   4.5501386e+02   4.3343087e+02
   6.3165557e+02   5.7784946e+02   5.1494558e+02   5.0176078e+02   4.3633374e+02
   5.6979383e+02   5.6344628e+02   5.1979994e+02   5.1295685e+02   4.6648768e+02
   5.4055168e+02   5.3432083e+02   4.7369479e+02   4.4033261e+02   4.3984235e+02
   6.1740678e+02   5.7702166e+02   5.1417272e+02   4.9989099e+02   4.2288763e+02
   5.4064207e+02   5.3441756e+02   4.7467504e+02   4.3901410e+02   4.3469989e+02
   6.7071562e+02   5.7812353e+02   5.1496944e+02   5.0171689e+02   4.3589431e+02
   5.4054198e+02   5.3431045e+02   4.7357888e+02   4.2230891e+02   4.2216366e+02
   7.5706431e+02   6.3380232e+02   5.4009625e+02   5.3388090e+02   4.7349290e+02
   6.8996042e+02   6.5586916e+02   5.4047488e+02   5.3424571e+02   4.7355574e+02
   6.3162538e+02   5.8038075e+02   5.1964706e+02   5.1059276e+02   4.6151177e+02
   6.1629480e+02   5.7687431e+02   5.1399550e+02   4.9940566e+02   3.8410734e+02
   5.7068135e+02   5.6361887e+02   5.1712783e+02   5.0925999e+02   4.6231903e+02
   5.4081609e+02   5.3460408e+02   4.7630112e+02   4.4011818e+02   4.2683998e+02
   6.1604763e+02   5.8643188e+02   5.2918394e+02   5.2274962e+02   4.7079802e+02
   5.4089851e+02   5.3469229e+02   4.7692612e+02   4.3863249e+02   3.9738586e+02
   7.0677858e+02   7.0496737e+02   5.4054030e+02   5.3430872e+02   4.7356644e+02
   5.8628726e+02   5.7199306e+02   5.1490824e+02   5.0346337e+02   4.4692477e+02
   5.7675127e+02   5.6648803e+02   5.1207619e+02   4.9834026e+02   4.2531243e+02
   5.4055150e+02   5.3432067e+02   4.7370329e+02   4.4631656e+02   4.4590794e+02
   5.5894854e+02   5.5314497e+02   5.0756817e+02   4.9422876e+02   4.2657834e+02
   6.4875409e+02   5.9556599e+02   5.3483035e+02   5.2871466e+02   4.7244624e+02
   5.8446259e+02   5.8224753e+02   5.3810766e+02   5.3205605e+02   4.7318540e+02
   6.6044900e+02   6.5841154e+02   5.4052222e+02   5.3429131e+02   4.7356347e+02
   5.6761202e+02   5.6031282e+02   5.1021865e+02   4.9644058e+02   4.2099909e+02
   5.7577031e+02   5.6626395e+02   5.1356354e+02   5.0223225e+02   4.4581998e+02
   5.5741029e+02   5.5183610e+02   5.0775944e+02   4.9598309e+02   4.3893831e+02
   6.6359693e+02   5.8244230e+02   5.2249354e+02   5.1453043e+02   4.6615187e+02
   6.4753112e+02   5.9666489e+02   5.3538153e+02   5.2926919e+02   4.7257346e+02
   5.4543546e+02   5.3972066e+02   4.9629959e+02   4.8331487e+02   4.3847024e+02
   6.3367691e+02   5.7834767e+02   5.1580615e+02   5.0374614e+02   4.4502243e+02
   6.0832142e+02   5.7650850e+02   5.1417902e+02   5.0013777e+02   4.2649711e+02
   5.8436723e+02   5.7102298e+02   5.1451345e+02   5.0285864e+02   4.4527305e+02
   5.8515841e+02   5.7081996e+02   5.1281605e+02   4.9846177e+02   3.9685999e+02
   5.4055026e+02   5.3431933e+02   4.7368713e+02   4.4611367e+02   4.4574794e+02
   5.4982249e+02   5.4440449e+02   5.0294744e+02   4.9173666e+02   4.4300239e+02
   5.4245255e+02   5.3640329e+02   4.8692510e+02   4.6908219e+02   4.3302320e+02
   5.4058673e+02   5.3435833e+02   4.7409112e+02   4.3976835e+02   4.3783289e+02
   5.8132820e+02   5.6915591e+02   5.1304254e+02   4.9986109e+02   4.3308802e+02
   7.1025349e+02   6.5208959e+02   5.4043571e+02   5.3420799e+02   4.7354933e+02
   5.4108555e+02   5.3489968e+02   4.7938415e+02   4.5987207e+02   4.4530736e+02
   7.5734514e+02   5.9579867e+02   5.3475157e+02   5.2863020e+02   4.7242465e+02
   6.4398752e+02   6.1288477e+02   5.3903755e+02   5.3286049e+02   4.7330989e+02
   6.4308819e+02   5.7992512e+02   5.1852585e+02   5.0880187e+02   4.5842736e+02
   6.3704429e+02   5.7759512e+02   5.1434554e+02   5.0015359e+02   4.2496712e+02
   5.9351909e+02   5.7413693e+02   5.1394413e+02   5.0039380e+02   4.3133121e+02
   6.3745360e+02   5.7761639e+02   5.1437432e+02   5.0023111e+02   4.2576260e+02
   6.7009028e+02   6.5147090e+02   5.4044999e+02   5.3422176e+02   4.7355167e+02
   7.4028172e+02   5.7777109e+02   5.1429419e+02   4.9990913e+02   4.2131041e+02
   5.7738945e+02   5.6681744e+02   5.1197990e+02   4.9787920e+02   4.1666786e+02
   5.4054130e+02   5.3430973e+02   4.7357181e+02   4.0974141e+02   4.0932708e+02
   6.1262214e+02   5.7681916e+02   5.1427001e+02   5.0027498e+02   4.2729930e+02
   5.8707366e+02   5.7166328e+02   5.1301841e+02   4.9869555e+02   4.1338627e+02
   5.9665677e+02   5.7566181e+02   5.1569618e+02   5.0423181e+02   4.4788764e+02
   6.1240562e+02   5.7668091e+02   5.1402685e+02   4.9959659e+02   4.1816486e+02
   7.1464021e+02   5.8314517e+02   5.2348914e+02   5.1582164e+02   4.6721094e+02
   6.0714787e+02   5.7627445e+02   5.1387820e+02   4.9931770e+02   3.9284290e+02
   5.4762793e+02   5.4208442e+02   4.9997293e+02   4.8776542e+02   4.3925753e+02
   5.4055743e+02   5.3432709e+02   4.7380585e+02   4.5231387e+02   4.5177033e+02
   6.7571810e+02   6.5057843e+02   5.4043185e+02   5.3420430e+02   4.7354870e+02
   5.9858846e+02   5.9565181e+02   5.3934971e+02   5.3318483e+02   4.7337501e+02
   7.6421343e+02   7.5511203e+02   5.4053933e+02   5.3430778e+02   4.7356631e+02
   6.1383567e+02   5.7931608e+02   5.1906077e+02   5.0980237e+02   4.6040427e+02
   5.4055757e+02   5.3432719e+02   4.7379068e+02   4.4898093e+02   4.4841505e+02
   6.2202581e+02   5.7723603e+02   5.1424078e+02   5.0000087e+02   4.2386505e+02
   5.4187156e+02   5.3575174e+02   4.8350035e+02   4.5947815e+02   4.1158543e+02
   6.6340609e+02   6.2867056e+02   5.3997290e+02   5.3376229e+02   4.7347220e+02
   6.6168307e+02   5.7895936e+02   5.1652663e+02   5.0518513e+02   4.4958588e+02
   6.3016661e+02   6.2977365e+02   5.4052741e+02   5.3429636e+02   4.7356436e+02
   5.4143846e+02   5.3527730e+02   4.8091207e+02   4.5259530e+02   4.1185076e+02
   6.7500237e+02   6.0135995e+02   5.3693269e+02   5.3080407e+02   4.7290466e+02
   5.6526516e+02   5.5846542e+02   5.0946663e+02   4.9546016e+02   3.8169361e+02
   6.3063393e+02   5.8125637e+02   5.2119412e+02   5.1282205e+02   4.6443165e+02
   5.4084523e+02   5.3463624e+02   4.7677787e+02   4.4848005e+02   4.3752135e+02
   5.8065105e+02   5.6861613e+02   5.1233872e+02   4.9805596e+02   3.8719377e+02
   6.4122417e+02   5.7768625e+02   5.1441595e+02   5.0032435e+02   4.2657725e+02
   5.6347991e+02   5.6090567e+02   5.3268757e+02   5.2740564e+02   4.7250454e+02
   6.5583067e+02   6.1448818e+02   5.3905906e+02   5.3288002e+02   4.7331317e+02
   5.8050641e+02   5.7954331e+02   5.3930285e+02   5.3318280e+02   4.7338577e+02
   6.2757833e+02   6.0672447e+02   5.3872412e+02   5.3256128e+02   4.7325516e+02
   5.4152254e+02   5.3539128e+02   4.8392676e+02   4.7145998e+02   4.5258581e+02
   5.4434992e+02   5.3849098e+02   4.9263092e+02   4.7562633e+02   3.8725199e+02
   5.6907377e+02   5.6169035e+02   5.1236991e+02   5.0128656e+02   4.4587079e+02
   5.6225314e+02   5.5621162e+02   5.1047386e+02   4.9959879e+02   4.4545570e+02
   6.3860828e+02   6.2197342e+02   5.3992867e+02   5.3372085e+02   4.7346523e+02
   5.9993756e+02   5.9525437e+02   5.3870087e+02   5.3256496e+02   4.7326279e+02
   5.4206147e+02   5.3601390e+02   4.8892948e+02   4.8042642e+02   4.5841607e+02
   6.3155952e+02   5.8353492e+02   5.2462215e+02   5.1728827e+02   4.6823685e+02
   6.3355874e+02   6.0184889e+02   5.3749997e+02   5.3136777e+02   4.7302219e+02
   5.4117063e+02   5.3498612e+02   4.7905920e+02   4.4705950e+02   4.0935539e+02
   5.5534229e+02   5.4992351e+02   5.0707576e+02   4.9591321e+02   4.4256603e+02
   6.3790063e+02   5.7899404e+02   5.1692833e+02   5.0601383e+02   4.5192478e+02
   5.4062987e+02   5.3440648e+02   4.7541058e+02   4.6505793e+02   4.6221658e+02
   5.5441175e+02   5.4926687e+02   5.1000859e+02   5.0236445e+02   4.5827669e+02
   5.4139265e+02   5.3524586e+02   4.8290774e+02   4.6994365e+02   4.5252519e+02
   6.6154255e+02   6.2567338e+02   5.3982901e+02   5.3362361e+02   4.7344782e+02
   5.9404803e+02   5.7416044e+02   5.1365732e+02   4.9955186e+02   4.2394351e+02
   5.4109048e+02   5.3489935e+02   4.7845998e+02   4.4489168e+02   4.0719476e+02
   5.4055474e+02   5.3432404e+02   4.7370825e+02   4.1421252e+02   3.9081240e+02
   6.4084103e+02   6.4010232e+02   5.4052918e+02   5.3429803e+02   4.7356465e+02
   6.7169984e+02   5.9234921e+02   5.3274417e+02   5.2656443e+02   4.7191218e+02
   6.0137912e+02   5.7729128e+02   5.1735440e+02   5.0718829e+02   4.5535460e+02
   6.9726974e+02   6.7336959e+02   5.4052609e+02   5.3429504e+02   4.7356415e+02
   6.2050752e+02   5.8332347e+02   5.2496447e+02   5.1774488e+02   4.6853607e+02
   6.9302019e+02   6.8373672e+02   5.4053799e+02   5.3430649e+02   4.7356607e+02
   5.4080640e+02   5.3459361e+02   4.7619724e+02   4.3893202e+02   4.2531616e+02
   5.4069380e+02   5.3447737e+02   4.7697441e+02   4.6878458e+02   4.6406739e+02
   6.6000900e+02   6.0271720e+02   5.3733783e+02   5.3120269e+02   4.7298689e+02
   6.3318884e+02   6.3311745e+02   5.4053846e+02   5.3430695e+02   4.7356616e+02
   5.5096945e+02   5.4564911e+02   5.0517053e+02   4.9557904e+02   4.4992407e+02
   5.7387654e+02   5.6465558e+02   5.1138668e+02   4.9726712e+02   4.0931319e+02
   6.1697700e+02   5.8026603e+02   5.2042794e+02   5.1181204e+02   4.6325376e+02
   5.8957878e+02   5.7741265e+02   5.2528212e+02   5.1849438e+02   4.6921299e+02
   6.4393876e+02   5.7942251e+02   5.1758760e+02   5.0720457e+02   4.5483951e+02
   5.4165388e+02   5.3552085e+02   4.8303723e+02   4.6351782e+02   4.3740219e+02
   7.1123299e+02   5.7847326e+02   5.1558683e+02   5.0317861e+02   4.4259318e+02
   5.4271077e+02   5.3668508e+02   4.8771052e+02   4.6922699e+02   4.2709035e+02
   5.8176518e+02   5.6941218e+02   5.1319177e+02   5.0016158e+02   4.3447719e+02
   6.5169515e+02   5.8934332e+02   5.3053734e+02   5.2420294e+02   4.7124214e+02
   5.7232576e+02   5.6374004e+02   5.1160867e+02   4.9843061e+02   4.3088895e+02
   6.1495232e+02   5.8295803e+02   5.2499956e+02   5.1781375e+02   4.6859495e+02
   6.2863227e+02   5.7752426e+02   5.1445509e+02   5.0051466e+02   4.2836000e+02
   5.6964824e+02   5.6177759e+02   5.1055342e+02   4.9648161e+02   3.9548127e+02
   5.9466779e+02   5.8504514e+02   5.3294101e+02   5.2691078e+02   4.7206492e+02
   5.4079042e+02   5.3458264e+02   4.7783824e+02   4.6696564e+02   4.6019868e+02
   6.4095715e+02   6.4036856e+02   5.4053225e+02   5.3430099e+02   4.7356517e+02
   6.0898378e+02   5.7676241e+02   5.1460035e+02   5.0123878e+02   4.3436904e+02
   5.8556069e+02   5.7108614e+02   5.1310114e+02   4.9920450e+02   4.2541409e+02
   6.6043140e+02   5.8001406e+02   5.1846328e+02   5.0867659e+02   4.5815008e+02
   6.3784608e+02   5.8058962e+02   5.1982951e+02   5.1085180e+02   4.6187007e+02
   5.4054738e+02   5.3431620e+02   4.7363328e+02   4.1138690e+02   4.0285804e+02
   5.9740656e+02   5.7490872e+02   5.1361804e+02   4.9911056e+02   3.8955688e+02
   5.4056775e+02   5.3433821e+02   4.7395390e+02   4.5270319e+02   4.5182867e+02
   6.3832770e+02   6.1325638e+02   5.3918686e+02   5.3300576e+02   4.7333691e+02
   5.8820957e+02   5.7247692e+02   5.1410248e+02   5.0141135e+02   4.3818533e+02
   6.2713671e+02   5.7746364e+02   5.1442388e+02   5.0044928e+02   4.2792225e+02
   5.6443404e+02   5.5783146e+02   5.0950313e+02   4.9605568e+02   4.2570958e+02
   6.4000185e+02   6.2796927e+02   5.4018462e+02   5.3396690e+02   4.7350803e+02
   6.6778295e+02   5.8049759e+02   5.1929117e+02   5.0999873e+02   4.6054556e+02
   6.2020048e+02   5.7756929e+02   5.1500695e+02   5.0202833e+02   4.3782627e+02
   5.6395940e+02   5.5749580e+02   5.0976502e+02   4.9704556e+02   4.3335048e+02
   6.6839451e+02   6.2867495e+02   5.3996193e+02   5.3375167e+02   4.7347036e+02
   5.4084835e+02   5.3464503e+02   4.7813729e+02   4.6511821e+02   4.5689256e+02
   6.1555856e+02   6.1555414e+02   5.4054036e+02   5.3430878e+02   4.7356648e+02
   5.4214828e+02   5.3605647e+02   4.8491262e+02   4.6247300e+02   4.0384335e+02
   6.6637681e+02   5.7777289e+02   5.1434187e+02   5.0005670e+02   4.2352293e+02
   5.4717239e+02   5.4162591e+02   4.9993934e+02   4.8871726e+02   4.4437046e+02
   5.7946662e+02   5.6797725e+02   5.1219463e+02   4.9793412e+02   3.9125133e+02
   6.2180216e+02   5.7926200e+02   5.1813960e+02   5.0824396e+02   4.5738516e+02
   6.0225948e+02   5.7605331e+02   5.1438537e+02   5.0091095e+02   4.3306229e+02
   6.6944042e+02   5.8048693e+02   5.1927104e+02   5.0996727e+02   4.6049421e+02
   6.7730552e+02   6.5738927e+02   5.4048291e+02   5.3425345e+02   4.7355709e+02
   6.6629278e+02   5.8333752e+02   5.2379656e+02   5.1621684e+02   4.6750122e+02
   6.2807957e+02   5.8454280e+02   5.2611432e+02   5.1912681e+02   4.6927328e+02
   6.1750385e+02   5.7789205e+02   5.1585064e+02   5.0398564e+02   4.4616367e+02
   5.4056212e+02   5.3433192e+02   4.7378494e+02   4.1765266e+02   4.0758571e+02
   5.4133526e+02   5.3516474e+02   4.8020686e+02   4.5037683e+02   3.8874550e+02
   5.8816246e+02   5.8064863e+02   5.3217024e+02   5.2619486e+02   4.7192392e+02
   6.1591212e+02   6.1380265e+02   5.4032582e+02   5.3410402e+02   4.7353196e+02
   5.6512442e+02   5.5836473e+02   5.0951156e+02   4.9567851e+02   4.1814257e+02
   6.0556141e+02   5.9031078e+02   5.3409734e+02   5.2802870e+02   4.7230726e+02
   5.5019898e+02   5.4468927e+02   5.0162354e+02   4.8710378e+02   3.9434659e+02
   6.1415145e+02   6.1400812e+02   5.4052621e+02   5.3429529e+02   4.7356421e+02
   5.8064572e+02   5.6868224e+02   5.1257285e+02   4.9873339e+02   4.2491955e+02
   6.2049565e+02   5.8274465e+02   5.2414065e+02   5.1671759e+02   4.6789459e+02
   6.2584656e+02   5.7725519e+02   5.1409819e+02   4.9954681e+02   4.1239060e+02
   6.8738679e+02   5.7768107e+02   5.1416162e+02   4.9953411e+02   3.8176758e+02
   5.5300171e+02   5.4751221e+02   5.0395413e+02   4.8974392e+02   4.0209226e+02
   5.4156995e+02   5.3542082e+02   4.8173888e+02   4.5476800e+02   4.0901050e+02
   5.8476742e+02   5.8468232e+02   5.4045617e+02   5.3423166e+02   4.7355427e+02
   6.0482802e+02   5.7721233e+02   5.1623268e+02   5.0500426e+02   4.4966434e+02
   5.8260661e+02   5.7886600e+02   5.3564575e+02   5.2973571e+02   4.7274911e+02
   5.4054536e+02   5.3431433e+02   4.8011047e+02   4.8003068e+02   4.7347032e+02
   5.4100491e+02   5.3480690e+02   4.7779193e+02   4.4217573e+02   3.8621763e+02
   6.0652939e+02   6.0390021e+02   5.4009366e+02   5.3388489e+02   4.7349511e+02
   5.8357732e+02   5.7048738e+02   5.1393867e+02   5.0167727e+02   4.4077812e+02
   5.4201344e+02   5.4035485e+02   5.3835352e+02   5.3376051e+02   4.7354239e+02
   5.5086325e+02   5.4536737e+02   5.0225688e+02   4.8786744e+02   4.0905175e+02
   7.2788402e+02   5.7889732e+02   5.1635517e+02   5.0482982e+02   4.4853425e+02
   5.4057233e+02   5.3434293e+02   4.7393141e+02   4.4009298e+02   4.3871928e+02
   5.4528272e+02   5.3957731e+02   4.9667751e+02   4.8500155e+02   4.4433346e+02
   5.6788048e+02   5.6052364e+02   5.1034531e+02   4.9668073e+02   4.2343625e+02
   5.5087127e+02   5.4552962e+02   5.0474884e+02   4.9474239e+02   4.4828237e+02
   5.4067377e+02   5.3445118e+02   4.7489576e+02   4.2849947e+02   3.9667907e+02
   6.1655561e+02   5.7689496e+02   5.1400962e+02   4.9944064e+02   4.0634778e+02
   5.5097827e+02   5.4555366e+02   5.0340452e+02   4.9120554e+02   4.3732043e+02
   6.9036219e+02   5.7768146e+02   5.1416177e+02   4.9953438e+02   3.8468893e+02
   7.5138026e+02   5.7777684e+02   5.1430053e+02   4.9992610e+02   4.2159558e+02
   6.0194498e+02   5.7627425e+02   5.1494812e+02   5.0231568e+02   4.3998660e+02
   5.4319566e+02   5.3721696e+02   4.8921674e+02   4.7057269e+02   4.1209326e+02
   7.3245680e+02   6.4260846e+02   5.4027953e+02   5.3405752e+02   4.7352351e+02
   5.6616758e+02   5.6105873e+02   5.2241647e+02   5.1645388e+02   4.6917867e+02
   6.9132679e+02   6.0249751e+02   5.3723516e+02   5.3110113e+02   4.7296590e+02
   6.1158800e+02   5.7674549e+02   5.1424501e+02   5.0023254e+02   4.2703351e+02
   5.5920388e+02   5.5334157e+02   5.0739130e+02   4.9346649e+02   4.1280540e+02
   6.2041934e+02   5.9845900e+02   5.3704548e+02   5.3093278e+02   4.7293688e+02
   6.0751301e+02   5.8044042e+02   5.2205290e+02   5.1411283e+02   4.6590780e+02
   5.7705325e+02   5.6866939e+02   5.2051619e+02   5.1321475e+02   4.6608747e+02
   5.4207249e+02   5.3597646e+02   4.8479397e+02   4.6371853e+02   4.2623548e+02
   5.9644050e+02   5.8303736e+02   5.2953170e+02   5.2326183e+02   4.7103819e+02
   6.1873482e+02   5.7699918e+02   5.1403045e+02   4.9945643e+02   4.0624391e+02
   6.2690236e+02   5.7728198e+02   5.1410202e+02   4.9954576e+02   4.1187275e+02
   6.2466555e+02   6.2138795e+02   5.4035769e+02   5.3413385e+02   4.7353688e+02
   6.9490302e+02   5.7768188e+02   5.1416188e+02   4.9953453e+02   3.8503215e+02
   6.2784337e+02   5.8162004e+02   5.2193792e+02   5.1384023e+02   4.6553807e+02
   5.4139927e+02   5.3523445e+02   4.8064046e+02   4.5167866e+02   4.0162855e+02
   6.1332870e+02   5.7672523e+02   5.1401273e+02   4.9953153e+02   4.1583405e+02
   5.4125023e+02   5.3507431e+02   4.7989961e+02   4.5323639e+02   4.3011260e+02
   6.2310152e+02   5.7722525e+02   5.1415420e+02   4.9973802e+02   4.1960410e+02
   6.5733858e+02   5.7764731e+02   5.1416113e+02   4.9955016e+02   4.0330699e+02
   6.2147231e+02   6.0359835e+02   5.3848412e+02   5.3233220e+02   4.7321274e+02
   6.2682529e+02   5.7740347e+02   5.1432844e+02   5.0019064e+02   4.2568358e+02
   7.3317543e+02   7.2101437e+02   5.4053204e+02   5.3430076e+02   4.7356511e+02
   6.9189251e+02   5.7775759e+02   5.1429579e+02   4.9992098e+02   4.2156105e+02
   5.5356320e+02   5.4807814e+02   5.0449834e+02   4.9066762e+02   4.2186797e+02
   6.2457882e+02   6.0775145e+02   5.3900484e+02   5.3283368e+02   4.7330620e+02
   5.4949507e+02   5.4396697e+02   5.0091424e+02   4.8627768e+02   3.9104350e+02
   5.4064101e+02   5.3441618e+02   4.7458404e+02   4.2770425e+02   4.1576918e+02
   6.0144699e+02   6.0137123e+02   5.4051991e+02   5.3428949e+02   4.7356330e+02
   5.4796831e+02   5.4237950e+02   4.9915353e+02   4.8421931e+02   4.0912489e+02
   5.9714390e+02   5.7485217e+02   5.1360735e+02   4.9910201e+02   3.8906172e+02
   5.6136980e+02   5.6059094e+02   5.3843187e+02   5.3258026e+02   4.7333580e+02
   6.2830089e+02   5.7780281e+02   5.1499222e+02   5.0190316e+02   4.3708078e+02
   5.8641776e+02   5.8144650e+02   5.3500113e+02   5.2906578e+02   4.7259431e+02
   5.7092739e+02   5.7082501e+02   5.4034253e+02   5.3413698e+02   4.7354148e+02
   6.4182544e+02   5.7778601e+02   5.1458993e+02   5.0079386e+02   4.3030131e+02
   5.7763682e+02   5.6697076e+02   5.1205091e+02   4.9801494e+02   4.1942386e+02
   5.4054323e+02   5.3431183e+02   4.7361478e+02   4.6090572e+02   4.6082524e+02
   7.1683071e+02   5.8132085e+02   5.2066170e+02   5.1203086e+02   4.6342108e+02
   5.4081981e+02   5.3461257e+02   4.7748521e+02   4.6225390e+02   4.5432952e+02
   6.5807514e+02   5.7846370e+02   5.1564139e+02   5.0331508e+02   4.4317874e+02
   5.9543033e+02   5.7761236e+02   5.2091225e+02   5.1279725e+02   4.6475204e+02
   6.3387771e+02   5.9373581e+02   5.3407436e+02   5.2795370e+02   4.7226827e+02
   6.2393070e+02   5.7720689e+02   5.1408063e+02   4.9951469e+02   4.0990711e+02
   6.4443179e+02   5.7882714e+02   5.1647121e+02   5.0510201e+02   4.4938640e+02
   6.4832315e+02   5.9473168e+02   5.3439204e+02   5.2827079e+02   4.7234173e+02
   7.6575591e+02   6.2158343e+02   5.3955364e+02   5.3335748e+02   4.7340018e+02
   5.4090581e+02   5.3470058e+02   4.7707885e+02   4.4260263e+02   4.2565223e+02
   5.4054125e+02   5.3430967e+02   4.7357047e+02   4.0191109e+02   4.0067293e+02
   5.4326975e+02   5.3729832e+02   4.8944022e+02   4.7082168e+02   3.8411589e+02
   6.4328132e+02   5.9269218e+02   5.3320452e+02   5.2705194e+02   4.7204162e+02
   6.6687579e+02   5.8281884e+02   5.2304735e+02   5.1525355e+02   4.6676960e+02
   6.7271011e+02   6.2905141e+02   5.3997742e+02   5.3376659e+02   4.7347297e+02
   6.6681615e+02   6.0574878e+02   5.3791173e+02   5.3176376e+02   4.7309927e+02
   6.8258664e+02   5.8932196e+02   5.3040899e+02   5.2405817e+02   4.7119509e+02
   6.4528617e+02   5.7774225e+02   5.1445244e+02   5.0040793e+02   4.2724097e+02
   5.4060184e+02   5.3437445e+02   4.7423338e+02   4.3570852e+02   4.3280164e+02
   5.4150773e+02   5.3556715e+02   5.1435771e+02   5.1378698e+02   4.7307263e+02
   5.4055356e+02   5.3432323e+02   4.7406641e+02   4.6898093e+02   4.6837295e+02
   7.3125798e+02   6.3904427e+02   5.4022103e+02   5.3400117e+02   4.7351378e+02
   6.9763980e+02   5.7768271e+02   5.1416285e+02   4.9953724e+02   3.9081344e+02
   5.4054393e+02   5.3431289e+02   4.9524728e+02   4.9524053e+02   4.7355629e+02
   6.6147608e+02   5.8689480e+02   5.2817013e+02   5.2153119e+02   4.7031902e+02
   6.9994644e+02   5.8431795e+02   5.2510016e+02   5.1785178e+02   4.6855474e+02
   5.8548728e+02   5.7115115e+02   5.1338481e+02   4.9999079e+02   4.3172824e+02
   5.4165679e+02   5.3552430e+02   4.8307764e+02   4.6371328e+02   4.3768135e+02
   5.7734544e+02   5.6677879e+02   5.1192327e+02   4.9772562e+02   4.0721348e+02
   5.9797759e+02   5.8016248e+02   5.2445570e+02   5.1729738e+02   4.6840264e+02
   5.9718824e+02   5.7499241e+02   5.1389622e+02   4.9992210e+02   4.2653435e+02
   5.9045034e+02   5.7543545e+02   5.1988816e+02   5.1156806e+02   4.6347489e+02
   6.8641329e+02   5.7768196e+02   5.1416368e+02   4.9954029e+02   3.9558562e+02
   5.6657305e+02   5.5949951e+02   5.0982663e+02   4.9580823e+02   3.9768084e+02
   6.1440702e+02   5.7676304e+02   5.1397429e+02   4.9939182e+02   3.9176050e+02
   5.5352567e+02   5.4804373e+02   5.0450376e+02   4.9073860e+02   4.2299495e+02
   5.4070371e+02   5.3448325e+02   4.7518924e+02   4.3110022e+02   4.1314926e+02
   6.3945708e+02   5.7752786e+02   5.1416026e+02   4.9960863e+02   4.1370809e+02
   6.8439619e+02   6.1423257e+02   5.3896720e+02   5.3279041e+02   4.7329633e+02
   6.2871107e+02   6.0716151e+02   5.3872713e+02   5.3256359e+02   4.7325544e+02
   6.3162788e+02   5.7869457e+02   5.1654030e+02   5.0528482e+02   4.4997711e+02
   6.3236205e+02   5.9637579e+02   5.3555737e+02   5.2945160e+02   4.7261679e+02
   5.4055601e+02   5.3432609e+02   4.7523378e+02   4.7369197e+02   4.7195851e+02
   6.1546693e+02   5.7886998e+02   5.1799681e+02   5.0806148e+02   4.5706458e+02
   6.3769773e+02   6.1099735e+02   5.3895066e+02   5.3277752e+02   4.7329476e+02
   5.6675091e+02   5.6011073e+02   5.1310115e+02   5.0340579e+02   4.5261773e+02
   6.3005001e+02   6.0058573e+02   5.3725182e+02   5.3112686e+02   4.7297404e+02
   5.4365605e+02   5.3785764e+02   4.9674118e+02   4.8996409e+02   4.6045322e+02
   6.1182817e+02   5.7883827e+02   5.1840477e+02   5.0877896e+02   4.5859867e+02
   6.0627638e+02   5.9857647e+02   5.3863999e+02   5.3249718e+02   4.7324768e+02
   7.6319434e+02   6.5052181e+02   5.4038797e+02   5.3416198e+02   4.7354145e+02
   6.7980075e+02   5.7783996e+02   5.1444595e+02   5.0034245e+02   4.2652043e+02
   7.0380944e+02   5.7838212e+02   5.1542293e+02   5.0280331e+02   4.4097351e+02
   6.5974361e+02   5.7879803e+02   5.1624547e+02   5.0461562e+02   4.4790651e+02
   6.3349141e+02   6.2385563e+02   5.4014894e+02   5.3393296e+02   4.7350228e+02
   7.0681154e+02   5.7965037e+02   5.1775377e+02   5.0746776e+02   4.5543693e+02
   5.6918871e+02   5.6404801e+02   5.2511017e+02   5.1925305e+02   4.7025894e+02
   6.2101351e+02   5.7711935e+02   5.1409562e+02   4.9960483e+02   4.1627094e+02
   5.8441426e+02   5.7490140e+02   5.2576908e+02   5.1923275e+02   4.6968834e+02
   6.3036848e+02   5.7763258e+02   5.1458643e+02   5.0085040e+02   4.3097772e+02
   6.7463434e+02   5.9663406e+02   5.3519716e+02   5.2908041e+02   4.7252921e+02
   6.2177957e+02   6.2110680e+02   5.4049253e+02   5.3426303e+02   4.7355878e+02
   6.6611978e+02   6.0985005e+02   5.3848892e+02   5.3232622e+02   4.7320869e+02
   5.4083053e+02   5.3464869e+02   4.9441746e+02   4.9372061e+02   4.7250333e+02
   6.4596249e+02   5.7758389e+02   5.1416348e+02   4.9959039e+02   4.1149021e+02
   6.5670860e+02   5.7781093e+02   5.1445315e+02   5.0037797e+02   4.2688870e+02
   7.1509993e+02   6.0694473e+02   5.3807540e+02   5.3192307e+02   4.7313049e+02
   5.4066347e+02   5.3444254e+02   4.7564412e+02   4.6188700e+02   4.5814030e+02
   5.8310807e+02   5.8304688e+02   5.4047493e+02   5.3424913e+02   4.7355710e+02
   6.0855089e+02   5.8178738e+02   5.2411898e+02   5.1675842e+02   4.6797284e+02
   6.4922453e+02   6.4716630e+02   5.4050645e+02   5.3427615e+02   4.7356095e+02
   6.1463903e+02   5.8463526e+02   5.2726290e+02   5.2053936e+02   4.6995883e+02
   5.8240700e+02   5.8216106e+02   5.4026376e+02   5.3405685e+02   4.7352676e+02
   5.4177110e+02   5.3564123e+02   4.8293127e+02   4.5800709e+02   4.0870272e+02
   5.8039473e+02   5.7694240e+02   5.3548610e+02   5.2961059e+02   4.7273477e+02
   5.4785319e+02   5.4241224e+02   5.0225905e+02   4.9308366e+02   4.5180751e+02
   7.0453797e+02   5.8025669e+02   5.1884270e+02   5.0928813e+02   4.5931704e+02
   5.4072619e+02   5.3450790e+02   4.7557446e+02   4.4393025e+02   4.3652050e+02
   6.4893056e+02   6.0924263e+02   5.3854487e+02   5.3238211e+02   4.7321978e+02
   6.2633752e+02   5.8549379e+02   5.2737954e+02   5.2063949e+02   4.6997736e+02
   6.8305629e+02   6.5738676e+02   5.4048000e+02   5.3425065e+02   4.7355658e+02
   6.3740796e+02   5.7769879e+02   5.1452546e+02   5.0064434e+02   4.2916825e+02
   6.2116508e+02   5.7756359e+02   5.1492251e+02   5.0180758e+02   4.3677712e+02
   5.4057749e+02   5.3434845e+02   4.7399178e+02   4.4060904e+02   4.3899204e+02
   6.2939623e+02   5.7788969e+02   5.1510142e+02   5.0215828e+02   4.3821999e+02
   6.3442050e+02   5.7772318e+02   5.1462142e+02   5.0091218e+02   4.3137476e+02
   6.2593009e+02   5.7724184e+02   5.1407078e+02   4.9946592e+02   3.8955355e+02
   6.0151146e+02   5.7587876e+02   5.1423386e+02   5.0055133e+02   4.3059804e+02
   5.5882979e+02   5.5300479e+02   5.0719750e+02   4.9319588e+02   3.8644741e+02
   5.4054085e+02   5.3430925e+02   4.7377392e+02   4.7372970e+02   4.7352214e+02
   5.4082747e+02   5.3461606e+02   4.7634206e+02   4.3745088e+02   4.1871591e+02
   5.4054198e+02   5.3431045e+02   4.7357831e+02   4.0726965e+02   4.0536772e+02
   5.4055306e+02   5.3432260e+02   4.7390000e+02   4.6583931e+02   4.6537698e+02
   6.9806657e+02   6.6088969e+02   5.4050257e+02   5.3427238e+02   4.7356030e+02
   6.4393539e+02   5.7876379e+02   5.1636367e+02   5.0488617e+02   4.4875809e+02
   6.1017697e+02   6.0734321e+02   5.4018882e+02   5.3397436e+02   4.7351013e+02
   6.3415116e+02   5.8420940e+02   5.2542685e+02   5.1827832e+02   4.6881528e+02
   5.7907763e+02   5.7884940e+02   5.4023564e+02   5.3403416e+02   4.7352389e+02
   5.9640312e+02   5.7478950e+02   5.1380550e+02   4.9973544e+02   4.2494681e+02
   5.6756700e+02   5.6034978e+02   5.1064757e+02   4.9766397e+02   4.3173649e+02
   5.4080150e+02   5.3472608e+02   5.2416560e+02   5.2397378e+02   4.7352446e+02
   5.7505017e+02   5.6540104e+02   5.1160242e+02   4.9750092e+02   4.1411581e+02
   6.4748771e+02   6.0003666e+02   5.3669007e+02   5.3056830e+02   4.7285641e+02
   7.5935927e+02   7.2643312e+02   5.4052626e+02   5.3429519e+02   4.7356418e+02
   6.6957333e+02   6.6756867e+02   5.4053918e+02   5.3430764e+02   4.7356627e+02
   5.4064648e+02   5.3442212e+02   4.7466166e+02   4.3223626e+02   4.2508877e+02
   5.4147144e+02   5.3531308e+02   4.8110523e+02   4.5289778e+02   3.8231780e+02
   5.9378006e+02   5.9377464e+02   5.4053782e+02   5.3430642e+02   4.7356609e+02
   6.1496974e+02   5.9763474e+02   5.3720149e+02   5.3109229e+02   4.7297151e+02
   5.4195032e+02   5.4171512e+02   5.4025107e+02   5.3425223e+02   4.7356355e+02
   6.0290067e+02   6.0266500e+02   5.4048633e+02   5.3425773e+02   4.7355801e+02
   5.6636438e+02   5.5935318e+02   5.0987426e+02   4.9606302e+02   4.1949319e+02
   6.4611610e+02   6.4477078e+02   5.4052794e+02   5.3429684e+02   4.7356445e+02
   5.9739473e+02   5.7501362e+02   5.1385243e+02   4.9978355e+02   4.2511142e+02
   6.1469133e+02   5.7678190e+02   5.1398118e+02   4.9940468e+02   3.9970857e+02
   6.4205631e+02   5.7785791e+02   5.1471823e+02   5.0113055e+02   4.3281470e+02
   7.7926127e+02   7.7858545e+02   5.4054080e+02   5.3430919e+02   4.7356652e+02
   6.0443519e+02   5.9584698e+02   5.3782672e+02   5.3171610e+02   4.7310000e+02
   6.8815559e+02   5.7768521e+02   5.1416866e+02   4.9955463e+02   4.0132221e+02
   6.0210291e+02   5.7575189e+02   5.1380076e+02   4.9931048e+02   4.1181222e+02
   5.7324883e+02   5.6424739e+02   5.1126708e+02   4.9713941e+02   4.0418716e+02
   5.4097593e+02   5.3477571e+02   4.7756995e+02   4.4156361e+02   4.1004178e+02
   6.1262203e+02   5.7793625e+02   5.1650047e+02   5.0539077e+02   4.5054288e+02
   5.6340391e+02   5.5871400e+02   5.2252098e+02   5.1686357e+02   4.6961912e+02
   6.5126456e+02   5.7902565e+02   5.1673522e+02   5.0560890e+02   4.5079925e+02
   6.5324538e+02   5.7793731e+02   5.1470154e+02   5.0104897e+02   4.3217424e+02
   6.4860320e+02   6.4344704e+02   5.4047126e+02   5.3424231e+02   4.7355520e+02
   6.0896158e+02   5.7642204e+02   5.1392799e+02   4.9940663e+02   4.1131635e+02
   5.6293992e+02   5.6052619e+02   5.3317256e+02   5.2788632e+02   4.7259817e+02
