# Supplementary material for: Rethinking Colour Constancy
Source: PLoS One. 2015 Sep 10;10(9):e0135029. doi: 10.1371/journal.pone.0135029 (PMC4565710; doi:10.1371/journal.pone.0135029)
Supplement: S1 Dataset — (ZIP) [file pone.0135029.s002.zip › 5-TransitionMetamerReflectanceData/GtoN_20munsells/fiveTr_17.txt]

   4.9990818e+02   5.1113437e+02   5.5872832e+02   5.6347756e+02   5.9464881e+02
   4.4284149e+02   4.6922365e+02   5.1884403e+02   5.2529473e+02   5.8395783e+02
   4.5229047e+02   4.6532454e+02   5.0916061e+02   5.1798453e+02   5.7976187e+02
   4.4883861e+02   4.6573987e+02   5.1110147e+02   5.1927848e+02   5.8041544e+02
   4.0897343e+02   4.6720490e+02   5.2943389e+02   5.3503159e+02   5.9421303e+02
   4.4730719e+02   4.6921654e+02   5.1586311e+02   5.2285279e+02   5.8235710e+02
   4.5695911e+02   4.6354342e+02   5.0591740e+02   5.1607349e+02   5.7885902e+02
   4.3379917e+02   4.3627305e+02   5.0311228e+02   5.1470201e+02   5.7824991e+02
   4.0891370e+02   4.3911442e+02   5.0574860e+02   5.1601236e+02   5.7889114e+02
   5.0141024e+02   5.1293614e+02   5.7041197e+02   5.8326406e+02   6.3140046e+02
   5.0254363e+02   5.1438787e+02   5.7752333e+02   5.9733992e+02   6.0009727e+02
   4.3242750e+02   4.7038016e+02   5.3334126e+02   5.3901387e+02   6.0379712e+02
   5.0095222e+02   5.1237823e+02   5.6789659e+02   5.7849110e+02   6.2812805e+02
   4.3848189e+02   4.7235804e+02   5.3572573e+02   5.4149258e+02   6.2496936e+02
   4.4356785e+02   4.7384861e+02   5.3629118e+02   5.4207373e+02   6.3768490e+02
   4.9173489e+02   5.0274853e+02   5.4274537e+02   5.4726070e+02   5.9824643e+02
   4.0609275e+02   4.2353047e+02   5.0314912e+02   5.1471978e+02   5.7826038e+02
   4.2930340e+02   4.7024163e+02   5.3583678e+02   5.4162612e+02   6.3165055e+02
   5.0258962e+02   5.1444915e+02   5.7801410e+02   6.3623963e+02   6.4784497e+02
   5.0249632e+02   5.1432490e+02   5.7735692e+02   6.0889294e+02   6.2221942e+02
   4.5633357e+02   4.5993674e+02   5.0417080e+02   5.1518960e+02   5.7846326e+02
   4.3581316e+02   4.7172984e+02   5.3642740e+02   5.4223640e+02   6.7686380e+02
   5.0116081e+02   5.1263029e+02   5.6807369e+02   5.7779673e+02   6.0862186e+02
   4.7234159e+02   4.8721291e+02   5.3865256e+02   5.4431762e+02   6.5577631e+02
   5.0203370e+02   5.1372109e+02   5.7387195e+02   5.9000732e+02   6.1392531e+02
   4.1639800e+02   4.2374640e+02   5.0301776e+02   5.1465965e+02   5.7823072e+02
   4.1970517e+02   4.6897652e+02   5.3607291e+02   5.4188254e+02   6.4841475e+02
   4.8604631e+02   4.9773537e+02   5.4114298e+02   5.4629605e+02   6.1077540e+02
   4.9969878e+02   5.1090809e+02   5.6129050e+02   5.6791428e+02   6.0846947e+02
   4.6253384e+02   4.8138537e+02   5.3731172e+02   5.4304462e+02   6.4228810e+02
   4.4265231e+02   4.5175135e+02   5.0546969e+02   5.1585359e+02   5.7879249e+02
   3.9108993e+02   4.6742354e+02   5.3062098e+02   5.3622998e+02   5.9633296e+02
   4.1730638e+02   4.3541644e+02   5.0469851e+02   5.1546522e+02   5.7862357e+02
   5.0225312e+02   5.1400490e+02   5.7584605e+02   6.0032382e+02   7.1264058e+02
   4.4675481e+02   4.7472340e+02   5.3549984e+02   5.4123150e+02   6.1785779e+02
   4.3016133e+02   4.7047447e+02   5.3633129e+02   5.4214456e+02   6.8142101e+02
   5.0259643e+02   5.1445829e+02   5.7805882e+02   6.4935760e+02   6.7624318e+02
   4.1327596e+02   4.6870146e+02   5.3621506e+02   5.4203364e+02   7.0993117e+02
   4.6504814e+02   4.8093528e+02   5.2500647e+02   5.3057470e+02   5.8748001e+02
   4.5750538e+02   4.7849795e+02   5.3276048e+02   5.3831376e+02   5.9897966e+02
   4.3304012e+02   4.7067249e+02   5.3418827e+02   5.3989543e+02   6.0898332e+02
   5.0256429e+02   5.1441534e+02   5.7785110e+02   6.2672654e+02   6.4283277e+02
   4.3594872e+02   4.7176541e+02   5.3643331e+02   5.4224234e+02   6.7994638e+02
   4.0393575e+02   4.5198677e+02   5.1010470e+02   5.1864249e+02   5.8020377e+02
   5.0243803e+02   5.1424764e+02   5.7705901e+02   6.1232682e+02   6.9513064e+02
   4.1023402e+02   4.5520568e+02   5.1174127e+02   5.1976966e+02   5.8079246e+02
   5.0248900e+02   5.1431516e+02   5.7738430e+02   6.1766759e+02   6.7683482e+02
   5.0260972e+02   5.1447604e+02   5.7813993e+02   7.2627745e+02   7.2793525e+02
   4.3937554e+02   4.5507660e+02   5.0771951e+02   5.1711980e+02   5.7940242e+02
   4.8533250e+02   4.9719882e+02   5.4237473e+02   5.4776624e+02   6.3643555e+02
   5.0253715e+02   5.1437919e+02   5.7769011e+02   6.2612093e+02   6.9281463e+02
   4.2171087e+02   4.6915585e+02   5.3617547e+02   5.4198925e+02   6.5625087e+02
   4.6418925e+02   4.8224131e+02   5.3733946e+02   5.4305527e+02   6.3692267e+02
   4.9803970e+02   5.0908055e+02   5.5772090e+02   5.6410921e+02   6.4406678e+02
   4.9790677e+02   5.0893808e+02   5.5731780e+02   5.6360373e+02   6.3990680e+02
   4.3466733e+02   4.4044999e+02   5.0389814e+02   5.1506923e+02   5.7842658e+02
   4.5198968e+02   4.5399974e+02   5.0337847e+02   5.1482053e+02   5.7829987e+02
   5.0258833e+02   5.1444744e+02   5.7781689e+02   5.8867782e+02   5.8931931e+02
   4.7817720e+02   4.9142089e+02   5.3999594e+02   5.4558463e+02   7.1761981e+02
   4.0287035e+02   4.2254869e+02   5.0307742e+02   5.1468695e+02   5.7824431e+02
   4.3770605e+02   4.7098090e+02   5.2944013e+02   5.3501002e+02   5.9380806e+02
   5.0095450e+02   5.1238113e+02   5.6825762e+02   5.7950278e+02   6.6001364e+02
   4.2197636e+02   4.6803696e+02   5.3048094e+02   5.3608339e+02   5.9596879e+02
   4.1907673e+02   4.6895988e+02   5.3622696e+02   5.4204460e+02   6.9363052e+02
   5.0203842e+02   5.1372707e+02   5.7442065e+02   5.9394420e+02   6.6068996e+02
   4.4743018e+02   4.7512048e+02   5.3671858e+02   5.4251176e+02   6.6168102e+02
   5.0251376e+02   5.1434804e+02   5.7745127e+02   6.0722018e+02   6.1708995e+02
   4.5395016e+02   4.6068702e+02   5.0551073e+02   5.1586318e+02   5.7877261e+02
   3.9975759e+02   4.3418178e+02   5.0464629e+02   5.1543929e+02   5.7861179e+02
   4.3603358e+02   4.6562130e+02   5.1665080e+02   5.2351139e+02   5.8286296e+02
   4.1489860e+02   4.3671049e+02   5.0506305e+02   5.1565124e+02   5.7871450e+02
   4.6845920e+02   4.8473916e+02   5.3815701e+02   5.4386645e+02   7.0368244e+02
   4.5812055e+02   4.7927879e+02   5.3696191e+02   5.4271226e+02   6.3949764e+02
   4.3733213e+02   4.7160364e+02   5.3310486e+02   5.3875764e+02   6.0236100e+02
   4.4438977e+02   4.7243442e+02   5.2710698e+02   5.3269923e+02   5.9055487e+02
   4.3407919e+02   4.7117406e+02   5.3567151e+02   5.4144556e+02   6.2617164e+02
   5.0212160e+02   5.1383423e+02   5.7497775e+02   5.9608680e+02   7.0995221e+02
   4.9634135e+02   5.0730898e+02   5.5332089e+02   5.5883463e+02   6.2328313e+02
   4.7404032e+02   4.8839047e+02   5.3901410e+02   5.4466220e+02   6.6930333e+02
   4.2788195e+02   4.6986453e+02   5.3522500e+02   5.4098667e+02   6.1989661e+02
   4.7223797e+02   4.8686379e+02   5.3539315e+02   5.4084798e+02   6.0269476e+02
   4.2020537e+02   4.6900867e+02   5.3604601e+02   5.4185408e+02   6.4586562e+02
   4.9037042e+02   5.0164635e+02   5.4624847e+02   5.5161596e+02   7.0944866e+02
   4.5725893e+02   4.7832941e+02   5.3229917e+02   5.3783831e+02   5.9785227e+02
   4.9968392e+02   5.1089626e+02   5.6268849e+02   5.7054175e+02   6.3712066e+02
   4.7355430e+02   4.8767234e+02   5.3449468e+02   5.3986910e+02   5.9913006e+02
   4.6822843e+02   4.8459745e+02   5.3812315e+02   5.4383417e+02   6.8602243e+02
   4.9739127e+02   5.0838090e+02   5.5461267e+02   5.6001965e+02   6.1144918e+02
   5.0177057e+02   5.1338590e+02   5.7274228e+02   5.8902828e+02   6.6384834e+02
   4.8649449e+02   4.9821132e+02   5.4340271e+02   5.4882518e+02   7.1524135e+02
   4.9636218e+02   5.0733873e+02   5.5413988e+02   5.5996816e+02   6.8038785e+02
   5.0092026e+02   5.1233915e+02   5.6681566e+02   5.7583686e+02   6.0927255e+02
   4.5868385e+02   4.7950905e+02   5.3687301e+02   5.4261385e+02   6.3392002e+02
   4.0503736e+02   4.3528762e+02   5.0486627e+02   5.1555061e+02   5.7866598e+02
   4.4217042e+02   4.4427797e+02   5.0314079e+02   5.1471410e+02   5.7825410e+02
   4.2017259e+02   4.6894079e+02   5.3566304e+02   5.4145226e+02   6.2926575e+02
   3.8417065e+02   3.8432067e+02   5.0260986e+02   5.1447622e+02   5.7814070e+02
   5.0143340e+02   5.1296470e+02   5.7049505e+02   5.8335313e+02   6.2880159e+02
   4.2061994e+02   4.6907403e+02   5.3624360e+02   5.4206139e+02   7.1508443e+02
   4.1645281e+02   4.5290194e+02   5.1034949e+02   5.1880522e+02   5.8028482e+02
   4.9664707e+02   5.0762552e+02   5.5447397e+02   5.6028479e+02   6.4157026e+02
   4.4111385e+02   4.7298453e+02   5.3516706e+02   5.4090012e+02   6.1601456e+02
   4.5353841e+02   4.7643711e+02   5.2983458e+02   5.3534552e+02   5.9361794e+02
   5.0252772e+02   5.1436660e+02   5.7752998e+02   6.0586909e+02   6.1370817e+02
   5.0246461e+02   5.1428284e+02   5.7722806e+02   6.1489819e+02   6.7496396e+02
   4.0017870e+02   4.5967882e+02   5.1486725e+02   5.2211563e+02   5.8210230e+02
   4.3897417e+02   4.7260571e+02   5.3649999e+02   5.4230556e+02   6.7568424e+02
   4.3206956e+02   4.7076642e+02   5.3600234e+02   5.4179638e+02   6.3684825e+02
   4.1958287e+02   4.3513736e+02   5.0453959e+02   5.1538532e+02   5.7858433e+02
   3.9958673e+02   4.6274959e+02   5.1846982e+02   5.2502127e+02   5.8395219e+02
   4.5498642e+02   4.7805954e+02   5.3708408e+02   5.4286156e+02   6.9173491e+02
   4.2597609e+02   4.4320884e+02   5.0595778e+02   5.1612337e+02   5.7894069e+02
   4.2286854e+02   4.6925424e+02   5.3605956e+02   5.4186679e+02   6.4543027e+02
   4.4714738e+02   4.7355605e+02   5.2805935e+02   5.3361520e+02   5.9158413e+02
   4.4817080e+02   4.7539692e+02   5.3678507e+02   5.4257903e+02   7.1012885e+02
   4.9367884e+02   5.0471326e+02   5.4979339e+02   5.5520924e+02   6.5714265e+02
   4.9212339e+02   5.0323097e+02   5.4715552e+02   5.5234801e+02   6.2348274e+02
   5.0231754e+02   5.1408611e+02   5.6283152e+02   5.6376585e+02   5.8015545e+02
   4.9810561e+02   5.0915093e+02   5.5784816e+02   5.6424737e+02   6.4076923e+02
   3.9685667e+02   4.6848932e+02   5.3576993e+02   5.4156727e+02   6.3323406e+02
   4.5831509e+02   4.7902301e+02   5.3410880e+02   5.3971108e+02   6.0326161e+02
   4.9821104e+02   5.0926521e+02   5.5826036e+02   5.6479496e+02   6.5091974e+02
   4.2983577e+02   4.3376887e+02   5.0320826e+02   5.1474627e+02   5.7827189e+02
   4.2622821e+02   4.4145739e+02   5.0546253e+02   5.1585805e+02   5.7881172e+02
   4.2734732e+02   4.6994012e+02   5.3628305e+02   5.4209741e+02   6.7471133e+02
   4.9466094e+02   5.0556796e+02   5.4652538e+02   5.5090914e+02   5.9823273e+02
   3.9833342e+02   4.6856905e+02   5.3622037e+02   5.4204000e+02   7.2991472e+02
   5.0225527e+02   5.1400784e+02   5.7560474e+02   5.9633838e+02   6.2016566e+02
   4.7525419e+02   4.8911541e+02   5.3748653e+02   5.4297303e+02   6.1236505e+02
   4.5187620e+02   4.7645749e+02   5.3418926e+02   5.3983557e+02   6.0529974e+02
   4.3583731e+02   4.5020414e+02   5.0656575e+02   5.1645444e+02   5.7908998e+02
   4.3069391e+02   4.7047239e+02   5.3573908e+02   5.4152182e+02   6.2854957e+02
   5.0245105e+02   5.1426503e+02   5.7651623e+02   5.9171630e+02   5.9647758e+02
   4.0013835e+02   4.6821961e+02   5.3421996e+02   5.3994568e+02   6.1068015e+02
   4.3783132e+02   4.5040349e+02   5.0615788e+02   5.1622649e+02   5.7897723e+02
   5.0154841e+02   5.1310736e+02   5.7137480e+02   5.8561306e+02   6.4940634e+02
   3.9149220e+02   4.5129402e+02   5.0980215e+02   5.1844265e+02   5.8010170e+02
   5.0236130e+02   5.1414676e+02   5.7586250e+02   5.9195000e+02   5.9995865e+02
   5.0157196e+02   5.1313669e+02   5.7130632e+02   5.8506051e+02   6.2922145e+02
   4.2115310e+02   4.4354220e+02   5.0651233e+02   5.1643112e+02   5.7909352e+02
   5.0259744e+02   5.1445964e+02   5.7805563e+02   6.1955435e+02   6.2143688e+02
   5.0254090e+02   5.1438422e+02   5.7771367e+02   6.2687619e+02   6.7939903e+02
   4.2563299e+02   4.6810631e+02   5.2882144e+02   5.3441470e+02   5.9319538e+02
   4.3129945e+02   4.6970418e+02   5.3114007e+02   5.3674431e+02   5.9711488e+02
   4.3837050e+02   4.6846038e+02   5.2040503e+02   5.2662456e+02   5.8495944e+02
   5.0231685e+02   5.1408824e+02   5.7615043e+02   6.0028775e+02   6.2962820e+02
   4.2875912e+02   4.4104060e+02   5.0499970e+02   5.1561654e+02   5.7869321e+02
   4.4779262e+02   4.7510121e+02   5.3558516e+02   5.4131692e+02   6.1847809e+02
   4.2306816e+02   4.6782905e+02   5.2914076e+02   5.3473439e+02   5.9369474e+02
   4.4835969e+02   4.5749301e+02   5.0612493e+02   5.1619855e+02   5.7894250e+02
   4.1203696e+02   4.6863095e+02   5.3594010e+02   5.4174512e+02   6.4049886e+02
   5.0260711e+02   5.1447260e+02   5.7809329e+02   5.8737717e+02   5.8746041e+02
   4.6731741e+02   4.6828350e+02   5.0326882e+02   5.1476324e+02   5.7826290e+02
   4.5443100e+02   4.6067621e+02   5.0530767e+02   5.1575714e+02   5.7872322e+02
   4.7502191e+02   4.8908260e+02   5.3921176e+02   5.4484654e+02   6.6935022e+02
   4.4580207e+02   4.7375213e+02   5.3139275e+02   5.3696596e+02   5.9691934e+02
   4.7572000e+02   4.8958492e+02   5.3938187e+02   5.4500863e+02   7.0671462e+02
   4.3606573e+02   4.4489002e+02   5.0473391e+02   5.1547908e+02   5.7862227e+02
   4.5230108e+02   4.7604224e+02   5.3050145e+02   5.3602648e+02   5.9474586e+02
   4.8570757e+02   4.9753091e+02   5.4285998e+02   5.4828430e+02   6.5342293e+02
   4.3316808e+02   4.3652414e+02   5.0328571e+02   5.1478166e+02   5.7828850e+02
   4.9499037e+02   5.0597791e+02   5.5176392e+02   5.5732825e+02   7.2157776e+02
   4.4760786e+02   4.7518872e+02   5.3675634e+02   5.4255095e+02   6.8681744e+02
   4.1710059e+02   4.1807926e+02   5.0264563e+02   5.1449212e+02   5.7814855e+02
   4.5604881e+02   4.6650433e+02   5.0830828e+02   5.1744449e+02   5.7948675e+02
   4.4051466e+02   4.4436987e+02   5.0355712e+02   5.1490652e+02   5.7834622e+02
   4.1500984e+02   4.6558426e+02   5.2371233e+02   5.2955864e+02   5.8758116e+02
   4.5098138e+02   4.7645945e+02   5.3687849e+02   5.4266537e+02   6.7018551e+02
   4.5134541e+02   4.7637667e+02   5.3511991e+02   5.4081243e+02   6.1231655e+02
   3.9371500e+02   4.6855739e+02   5.3618419e+02   5.4200204e+02   6.7087640e+02
   5.0012522e+02   5.1140341e+02   5.6460884e+02   5.7349475e+02   6.6363574e+02
   4.0832147e+02   4.6810062e+02   5.3339407e+02   5.3908492e+02   6.0491203e+02
   4.5872493e+02   4.6774316e+02   5.0798616e+02   5.1724243e+02   5.7937943e+02
   4.8652916e+02   4.9823825e+02   5.4334685e+02   5.4875656e+02   6.5550698e+02
   5.0259957e+02   5.1446206e+02   5.5189403e+02   5.5190667e+02   5.7817241e+02
   5.0233989e+02   5.1411839e+02   5.7641672e+02   6.0424663e+02   6.7255579e+02
   4.8651418e+02   4.9813238e+02   5.4121625e+02   5.4632691e+02   6.0917332e+02
   4.5933672e+02   4.6015784e+02   5.0299358e+02   5.1464453e+02   5.7821603e+02
   4.9660046e+02   5.0757295e+02   5.5390282e+02   5.5950446e+02   6.2495138e+02
   4.4678549e+02   4.7489881e+02   5.3673594e+02   5.4253251e+02   7.1374372e+02
   4.2370146e+02   4.6935491e+02   5.3605818e+02   5.4186470e+02   6.4473163e+02
   4.5025488e+02   4.7615560e+02   5.3664585e+02   5.4242285e+02   6.4370429e+02
   4.3220756e+02   4.7057472e+02   5.3467063e+02   5.4040075e+02   6.1318526e+02
   4.5621051e+02   4.7806606e+02   5.3337120e+02   5.3895652e+02   6.0097429e+02
   4.4479362e+02   4.7401637e+02   5.3490691e+02   5.4061685e+02   6.1259925e+02
   4.9830648e+02   5.0936849e+02   5.5855410e+02   5.6516817e+02   6.5428786e+02
   4.2787675e+02   4.5882468e+02   5.1244466e+02   5.2027049e+02   5.8103788e+02
   4.4408632e+02   4.7404542e+02   5.3662329e+02   5.4242224e+02   6.6607293e+02
   4.1648514e+02   4.4062448e+02   5.0596772e+02   5.1613054e+02   5.7894803e+02
   4.4358715e+02   4.5026559e+02   5.0465858e+02   5.1543758e+02   5.7859520e+02
   4.7145538e+02   4.7649179e+02   5.0711672e+02   5.1667385e+02   5.7904318e+02
   5.0260527e+02   5.1447011e+02   5.7811030e+02   6.2515574e+02   6.2638887e+02
   4.9074254e+02   5.0197254e+02   5.4621270e+02   5.5150368e+02   6.3608163e+02
   4.1895162e+02   4.6847369e+02   5.3360312e+02   5.3930027e+02   6.0597697e+02
   4.4504524e+02   4.7260054e+02   5.2693741e+02   5.3253384e+02   5.9034350e+02
   3.9121693e+02   4.6841052e+02   5.3535802e+02   5.4113562e+02   6.2335210e+02
   5.0249667e+02   5.1432534e+02   5.7740174e+02   6.1416435e+02   6.3550702e+02
   4.4214942e+02   4.7312690e+02   5.3419185e+02   5.3987717e+02   6.0742601e+02
   4.5087501e+02   4.7642006e+02   5.3688897e+02   5.4267696e+02   6.8923305e+02
   4.7887085e+02   4.9176475e+02   5.3736079e+02   5.4268735e+02   6.0502815e+02
   5.0221248e+02   5.1395216e+02   5.7522801e+02   5.9439043e+02   6.1655873e+02
   4.4466440e+02   4.4538028e+02   5.0279761e+02   5.1455933e+02   5.7818019e+02
   4.6780867e+02   4.8434379e+02   5.3810120e+02   5.4381792e+02   7.4292121e+02
   5.0258712e+02   5.1444584e+02   5.7800243e+02   6.4538248e+02   7.5293569e+02
   4.1083912e+02   4.6865508e+02   5.3618972e+02   5.4200727e+02   6.6877888e+02
   3.8196486e+02   4.6855199e+02   5.3620271e+02   5.4202154e+02   7.0540058e+02
   5.0198805e+02   5.1366249e+02   5.7408851e+02   5.9283206e+02   6.5822641e+02
   4.7349067e+02   4.8791823e+02   5.3775107e+02   5.4331288e+02   6.1855431e+02
   5.0032048e+02   5.1163034e+02   5.6540994e+02   5.7474535e+02   6.7147525e+02
   4.4300812e+02   4.7372655e+02   5.3660200e+02   5.4240288e+02   6.7519991e+02
   4.4237612e+02   4.5972026e+02   5.0919230e+02   5.1802533e+02   5.7983204e+02
   4.1322364e+02   4.6869806e+02   5.3620232e+02   5.4202027e+02   6.7687824e+02
   4.5584560e+02   4.7816573e+02   5.3518969e+02   5.4085959e+02   6.1106968e+02
   5.0253388e+02   5.1437489e+02   5.7151082e+02   5.7249533e+02   5.7956669e+02
   4.0449026e+02   4.3788414e+02   5.0546807e+02   5.1586291e+02   5.7881830e+02
   4.7707820e+02   4.9058704e+02   5.3972560e+02   5.4533425e+02   7.4657858e+02
   3.9946617e+02   4.0074399e+02   5.0261628e+02   5.1447908e+02   5.7814213e+02
   5.0112009e+02   5.1258102e+02   5.6852773e+02   5.7932051e+02   6.2047020e+02
   4.8318529e+02   4.9541913e+02   5.4174699e+02   5.4724176e+02   7.4846634e+02
   4.8204432e+02   4.9437743e+02   5.3939976e+02   5.4470629e+02   6.1191631e+02
   4.3701516e+02   4.5531068e+02   5.0846781e+02   5.1757758e+02   5.7963167e+02
   5.0224560e+02   5.1399511e+02   5.7579320e+02   5.9998180e+02   6.7811903e+02
   4.6115349e+02   4.8070447e+02   5.3747341e+02   5.4323101e+02   7.4119814e+02
   3.9837357e+02   4.0786843e+02   5.0264451e+02   5.1449165e+02   5.7814835e+02
   4.8849847e+02   4.9996726e+02   5.4458088e+02   5.4994255e+02   6.4924732e+02
   4.0040115e+02   4.6851087e+02   5.3580616e+02   5.4160518e+02   6.3455122e+02
   5.0036734e+02   5.1168470e+02   5.6535485e+02   5.7447268e+02   6.3520331e+02
   4.5812995e+02   4.7873192e+02   5.3256018e+02   5.3810184e+02   5.9837219e+02
   4.7515410e+02   4.8418093e+02   5.1351070e+02   5.2078062e+02   5.8074765e+02
   4.9671337e+02   5.0769382e+02   5.5467159e+02   5.6052852e+02   6.4604483e+02
   4.3224603e+02   4.7064375e+02   5.3502913e+02   5.4077572e+02   6.1662645e+02
   3.9332086e+02   4.6848888e+02   5.3578556e+02   5.4158369e+02   6.3375155e+02
   4.9544395e+02   5.0642020e+02   5.5231117e+02   5.5787825e+02   6.4569128e+02
   4.0357583e+02   4.5790712e+02   5.1345597e+02   5.2103017e+02   5.8148058e+02
   3.8632065e+02   4.4629028e+02   5.0778327e+02   5.1717210e+02   5.7946201e+02
   5.0198568e+02   5.1365947e+02   5.7409436e+02   5.9294141e+02   6.8297382e+02
   5.0210282e+02   5.1381011e+02   5.7008925e+02   5.7511437e+02   5.8673503e+02
   4.2371885e+02   4.6933435e+02   5.3592259e+02   5.4172234e+02   6.3783817e+02
   4.7105127e+02   4.7472054e+02   5.0572583e+02   5.1592944e+02   5.7873859e+02
   4.5887651e+02   4.7953584e+02   5.3635536e+02   5.4206478e+02   6.2181104e+02
   3.8892639e+02   4.6855283e+02   5.3618434e+02   5.4200223e+02   6.7169427e+02
   4.1185485e+02   4.1520754e+02   5.0267302e+02   5.1450433e+02   5.7815456e+02
   5.0243888e+02   5.1424877e+02   5.7701148e+02   6.0810580e+02   6.3333363e+02
   4.0888305e+02   4.6862908e+02   5.3621331e+02   5.4203222e+02   7.1519313e+02
   5.0159166e+02   5.1316133e+02   5.7114225e+02   5.8416838e+02   6.1844427e+02
   4.8786453e+02   4.9883683e+02   5.3370286e+02   5.3816039e+02   5.9014618e+02
   4.2129893e+02   4.5071135e+02   5.0903212e+02   5.1794297e+02   5.7984222e+02
   4.3835575e+02   4.7232863e+02   5.3576914e+02   5.4153846e+02   6.2618528e+02
   4.9009115e+02   5.0139524e+02   5.4601246e+02   5.5138377e+02   7.2443325e+02
   4.5733121e+02   4.7661866e+02   5.2322374e+02   5.2901261e+02   5.8645585e+02
   4.0457102e+02   4.6848878e+02   5.3560716e+02   5.4139643e+02   6.2871089e+02
   4.1990350e+02   4.2667147e+02   5.0318322e+02   5.1473528e+02   5.7826755e+02
   5.0260655e+02   5.1447184e+02   5.7812105e+02   6.9897119e+02   7.6102236e+02
   4.4867259e+02   4.7555607e+02   5.3657627e+02   5.4235641e+02   6.4346053e+02
   4.0514693e+02   4.6021381e+02   5.1533797e+02   5.2248512e+02   5.8232097e+02
   4.2109911e+02   4.3199359e+02   5.0385318e+02   5.1504960e+02   5.7842079e+02
   4.2132363e+02   4.6857898e+02   5.3323132e+02   5.3891238e+02   6.0388169e+02
   4.3178915e+02   4.7075945e+02   5.3630659e+02   5.4211654e+02   6.5953559e+02
   3.8961620e+02   4.6849369e+02   5.3583742e+02   5.4163812e+02   6.3669570e+02
   4.7475092e+02   4.8889373e+02   5.3920434e+02   5.4484739e+02   7.5981554e+02
   4.0052181e+02   4.2688163e+02   5.0352082e+02   5.1489237e+02   5.7834488e+02
   4.5421101e+02   4.7751665e+02   5.3508214e+02   5.4075670e+02   6.1084124e+02
   4.1151458e+02   4.1384578e+02   5.0264302e+02   5.1449097e+02   5.7814799e+02
   5.0255484e+02   5.1440274e+02   5.7773985e+02   6.0927253e+02   6.1501625e+02
   4.8212631e+02   4.9447262e+02   5.3990131e+02   5.4525269e+02   6.1623720e+02
   4.4094964e+02   4.7302206e+02   5.3572917e+02   5.4149005e+02   6.2358994e+02
   4.2385320e+02   4.6925174e+02   5.3534036e+02   5.4111175e+02   6.2211308e+02
   4.4815362e+02   4.7367410e+02   5.2687311e+02   5.3246050e+02   5.9016114e+02
   4.1837507e+02   4.6868461e+02   5.3489486e+02   5.4064861e+02   6.1668504e+02
   4.3920412e+02   4.7267020e+02   5.3651357e+02   5.4231931e+02   6.8549841e+02
   4.9710034e+02   5.0809359e+02   5.5568883e+02   5.6176341e+02   7.6012157e+02
   4.5616012e+02   4.7851562e+02   5.3715216e+02   5.4292694e+02   7.1601129e+02
   4.1949058e+02   4.3058309e+02   5.0374462e+02   5.1499786e+02   5.7839574e+02
   5.0238109e+02   5.1417256e+02   5.7668307e+02   6.0681531e+02   6.6023380e+02
   4.4739462e+02   4.7511101e+02   5.3674322e+02   5.4253792e+02   6.7700398e+02
   4.6483925e+02   4.6692496e+02   5.0391616e+02   5.1506069e+02   5.7839335e+02
   5.0223362e+02   5.1397953e+02   5.7569485e+02   5.9922163e+02   6.5400600e+02
   5.0232763e+02   5.1410233e+02   5.7632068e+02   6.0307949e+02   6.5317395e+02
   4.3041644e+02   4.3198693e+02   5.0282366e+02   5.1457155e+02   5.7818706e+02
   5.0256846e+02   5.1441797e+02   5.4715512e+02   5.4719548e+02   5.7823824e+02
   4.3388407e+02   4.7085736e+02   5.3406352e+02   5.3976360e+02   6.0790256e+02
   4.4648905e+02   4.7012313e+02   5.1797653e+02   5.2456496e+02   5.8342595e+02
   4.2367204e+02   4.5950529e+02   5.1370375e+02   5.2121362e+02   5.8156780e+02
   4.4753942e+02   4.7502793e+02   5.3571897e+02   5.4145849e+02   6.2047302e+02
   5.0237427e+02   5.1416366e+02   5.7643290e+02   5.9974395e+02   6.1776660e+02
   4.0977593e+02   4.6864384e+02   5.3622317e+02   5.4204250e+02   7.2672327e+02
   4.3097084e+02   4.7062227e+02   5.3637879e+02   5.4219353e+02   7.6693810e+02
   4.2056477e+02   4.6876507e+02   5.3451526e+02   5.4025084e+02   6.1294058e+02
   4.9522240e+02   5.0617341e+02   5.5005458e+02   5.5502009e+02   6.0937027e+02
   4.1651864e+02   4.2031054e+02   5.0276912e+02   5.1454729e+02   5.7817563e+02
   5.0165760e+02   5.1324376e+02   5.7207023e+02   5.8733514e+02   6.7149534e+02
   4.5348407e+02   4.7743048e+02   5.3674285e+02   5.4250872e+02   6.4044350e+02
   4.9942119e+02   5.1059921e+02   5.6192663e+02   5.6956545e+02   6.4950490e+02
   4.2591041e+02   4.6969999e+02   5.3627499e+02   5.4209049e+02   6.8186269e+02
   4.0700500e+02   4.6860720e+02   5.3620021e+02   5.4201858e+02   6.8437391e+02
   4.3169610e+02   4.6524919e+02   5.1807720e+02   5.2468218e+02   5.8365300e+02
   4.9209298e+02   5.0321507e+02   5.4763798e+02   5.5294215e+02   6.3845204e+02
   4.5529953e+02   4.7796688e+02   5.3527819e+02   5.4095575e+02   6.1204895e+02
   4.3330297e+02   4.4686312e+02   5.0591058e+02   5.1609480e+02   5.7892052e+02
   4.4871451e+02   4.7547493e+02   5.3583081e+02   5.4157101e+02   6.2137802e+02
   4.6282588e+02   4.8150649e+02   5.3702415e+02   5.4273552e+02   6.2959409e+02
   4.7764337e+02   4.8471012e+02   5.1090784e+02   5.1889576e+02   5.7986744e+02
   5.0254728e+02   5.1439264e+02   5.7769841e+02   6.1126089e+02   6.1832211e+02
   4.4106210e+02   4.6570867e+02   5.1445338e+02   5.2176345e+02   5.8178833e+02
   5.0136794e+02   5.1288399e+02   5.7043431e+02   5.8373066e+02   6.9966692e+02
   4.2839200e+02   4.7011475e+02   5.3612714e+02   5.4193223e+02   6.4635857e+02
   4.9933257e+02   5.1049982e+02   5.6170575e+02   5.6929953e+02   6.6113548e+02
   4.0021263e+02   4.4556762e+02   5.0753122e+02   5.1702140e+02   5.7938715e+02
   4.2267693e+02   4.6799723e+02   5.3000617e+02   5.3560234e+02   5.9508627e+02
   4.4451311e+02   4.5952105e+02   5.0841829e+02   5.1753694e+02   5.7958702e+02
   4.1514456e+02   4.6728429e+02   5.2920894e+02   5.3480603e+02   5.9385271e+02
   4.7252901e+02   4.8552380e+02   5.2400050e+02   5.2951706e+02   5.8607834e+02
   5.0260784e+02   5.1447356e+02   5.7812448e+02   6.0587732e+02   6.0603380e+02
   4.2409733e+02   4.5580229e+02   5.1126599e+02   5.1943057e+02   5.8060179e+02
   5.0260848e+02   5.1447438e+02   5.7813244e+02   6.9100137e+02   7.1971956e+02
   4.1525653e+02   4.6853586e+02   5.3490017e+02   5.4065512e+02   6.1685122e+02
   4.7571911e+02   4.8934593e+02   5.3628900e+02   5.4168328e+02   6.0365088e+02
   4.4502078e+02   4.7427448e+02   5.3625633e+02   5.4203265e+02   6.3369952e+02
   4.1838685e+02   4.6887438e+02   5.3596920e+02   5.4177420e+02   6.4145336e+02
   4.1587521e+02   4.6879190e+02   5.3621531e+02   5.4203335e+02   6.9260404e+02
   5.0257215e+02   5.1442583e+02   5.7790920e+02   6.3632207e+02   7.0426887e+02
   5.0254288e+02   5.1438682e+02   5.7768541e+02   6.1453924e+02   6.2402073e+02
   4.3516077e+02   4.7136806e+02   5.3514422e+02   5.4089064e+02   6.1726959e+02
   4.1193428e+02   4.6693410e+02   5.2822864e+02   5.3383644e+02   5.9246876e+02
   4.2392959e+02   4.4879854e+02   5.0799826e+02   5.1729938e+02   5.7951856e+02
   5.0248056e+02   5.1430402e+02   5.7716392e+02   6.0240045e+02   6.1294525e+02
   5.0126818e+02   5.1276156e+02   5.6950461e+02   5.8131329e+02   6.2627984e+02
   4.6679807e+02   4.8373599e+02   5.3798745e+02   5.4371235e+02   7.5754193e+02
   4.6968162e+02   4.8539830e+02   5.3723925e+02   5.4285993e+02   6.1994341e+02
   5.0209173e+02   5.1379580e+02   5.7443190e+02   5.9224959e+02   6.1927318e+02
   4.4672131e+02   4.7463905e+02   5.3498405e+02   5.4069096e+02   6.1274480e+02
   5.0256965e+02   5.1442251e+02   5.7789367e+02   6.3443357e+02   6.9038797e+02
   5.0223509e+02   5.1398141e+02   5.7571797e+02   5.9950005e+02   6.6446198e+02
   4.3803853e+02   4.3940382e+02   5.0292538e+02   5.1461696e+02   5.7820841e+02
   4.7065461e+02   4.7207984e+02   5.0372165e+02   5.1496229e+02   5.7834186e+02
   4.6497006e+02   4.8140002e+02   5.2779728e+02   5.3323385e+02   5.9017690e+02
   5.0243389e+02   5.1424224e+02   5.7685877e+02   6.0189558e+02   6.1669106e+02
   5.0260954e+02   5.1447581e+02   5.7813889e+02   6.8197164e+02   6.9073102e+02
   5.0260648e+02   5.1447173e+02   5.7812006e+02   6.5086140e+02   6.5359069e+02
   4.1153041e+02   4.4667943e+02   5.0782144e+02   5.1719473e+02   5.7947237e+02
   4.1253896e+02   4.6861425e+02   5.3579341e+02   5.4159116e+02   6.3372621e+02
   4.4314258e+02   4.7344393e+02   5.3435893e+02   5.4004876e+02   6.0844868e+02
   4.2116548e+02   4.6703477e+02   5.2693306e+02   5.3257400e+02   5.9081276e+02
   5.0229469e+02   5.1405934e+02   5.7581732e+02   5.9647706e+02   6.1607870e+02
   4.4850629e+02   4.7552121e+02   5.3678892e+02   5.4258172e+02   6.8210461e+02
   4.2980236e+02   4.7026053e+02   5.3540274e+02   5.4117027e+02   6.2197169e+02
   5.0049495e+02   5.1183446e+02   5.6589171e+02   5.7530830e+02   6.3415379e+02
   5.0260332e+02   5.1446750e+02   5.7810108e+02   6.5589353e+02   6.8257020e+02
   4.5634866e+02   4.7858837e+02   5.3715523e+02   5.4292907e+02   7.0388771e+02
   4.6565728e+02   4.8305120e+02   5.3759175e+02   5.4330549e+02   6.4233695e+02
   4.9872070e+02   5.0981261e+02   5.5840201e+02   5.6449314e+02   6.1344981e+02
   5.0086906e+02   5.1227780e+02   5.6672756e+02   5.7585371e+02   6.1166576e+02
   4.3699063e+02   4.6600115e+02   5.1672076e+02   5.2356584e+02   5.8288883e+02
   5.0260954e+02   5.1447583e+02   5.7813897e+02   7.7385974e+02   8.0969881e+02
   4.7433305e+02   4.8856678e+02   5.3867855e+02   5.4428799e+02   6.3389879e+02
   5.0246343e+02   5.1428127e+02   5.7712877e+02   6.0639150e+02   6.2275444e+02
   4.4560950e+02   4.7426660e+02   5.3490996e+02   5.4061735e+02   6.1240769e+02
   4.2402288e+02   4.4205244e+02   5.0586232e+02   5.1607217e+02   5.7891700e+02
   4.5263040e+02   4.7701788e+02   5.3614862e+02   5.4188626e+02   6.2375309e+02
   5.0242872e+02   5.1423536e+02   5.7699654e+02   6.1122585e+02   6.6641382e+02
   5.0257574e+02   5.1443062e+02   5.7789984e+02   6.1402382e+02   6.1802817e+02
   5.0225471e+02   5.1400697e+02   5.7584783e+02   6.0022343e+02   6.6360489e+02
   4.1816025e+02   4.6890968e+02   5.3625488e+02   5.4207424e+02   7.5608913e+02
   4.9889940e+02   5.1001357e+02   5.5959643e+02   5.6620152e+02   6.2231648e+02
   4.9896347e+02   5.1008569e+02   5.6002190e+02   5.6683322e+02   6.2799672e+02
   4.7682168e+02   4.9038708e+02   5.3954006e+02   5.4514046e+02   6.5258566e+02
   5.0249991e+02   5.1432966e+02   5.7745438e+02   6.1931682e+02   6.8807388e+02
   4.7537356e+02   4.8932123e+02   5.3910681e+02   5.4471986e+02   6.4489319e+02
   4.6979294e+02   4.8545566e+02   5.3712026e+02   5.4273087e+02   6.1810078e+02
   5.0249081e+02   5.1431758e+02   5.7737830e+02   6.1547889e+02   6.4442489e+02
   4.4351686e+02   4.7387638e+02   5.3660952e+02   5.4240937e+02   6.6722810e+02
   4.1995316e+02   4.6539301e+02   5.2245087e+02   5.2842569e+02   5.8654421e+02
   4.2732761e+02   4.6985158e+02   5.3576623e+02   5.4155468e+02   6.3037808e+02
   3.9935331e+02   4.6744996e+02   5.3067014e+02   5.3627989e+02   5.9643117e+02
   4.5984080e+02   4.8002145e+02   5.3687604e+02   5.4260779e+02   6.3184401e+02
   5.0253729e+02   5.1437936e+02   5.7768928e+02   6.2535823e+02   6.6325443e+02
   4.6256198e+02   4.8138670e+02   5.3718098e+02   5.4290516e+02   6.3566248e+02
   4.5705705e+02   4.7886860e+02   5.3718899e+02   5.4296050e+02   6.9430948e+02
   4.6869645e+02   4.8488315e+02   5.3816911e+02   5.4387515e+02   6.7188097e+02
   4.5438773e+02   4.7773320e+02   5.3627068e+02   5.4200484e+02   6.2462390e+02
   4.8970365e+02   5.0104684e+02   5.4565610e+02   5.5102573e+02   6.7580599e+02
   4.1167813e+02   4.6102387e+02   5.1606134e+02   5.2305888e+02   5.8266785e+02
   4.5243245e+02   4.7702829e+02   5.3689268e+02   5.4267304e+02   6.5551582e+02
   4.2086876e+02   4.6909013e+02   5.3621928e+02   5.4203572e+02   6.6857161e+02
   4.7930031e+02   4.9225229e+02   5.3966405e+02   5.4516229e+02   6.2777455e+02
   4.2255279e+02   4.2710407e+02   5.0307181e+02   5.1468416e+02   5.7824241e+02
   4.8795982e+02   4.9949541e+02   5.4436646e+02   5.4976628e+02   7.4745777e+02
   4.0928623e+02   4.3430968e+02   5.0462923e+02   5.1543065e+02   5.7860740e+02
   4.4844850e+02   4.7549693e+02   5.3676623e+02   5.4255798e+02   6.6503468e+02
   5.0179261e+02   5.1341249e+02   5.6740990e+02   5.7238115e+02   5.8823839e+02
   4.0920235e+02   4.3086074e+02   5.0403829e+02   5.1513916e+02   5.7846529e+02
   4.8164023e+02   4.9415605e+02   5.4110202e+02   5.4662519e+02   7.0270394e+02
   4.0561184e+02   4.6856270e+02   5.3599802e+02   5.4180637e+02   6.4438396e+02
   5.0165458e+02   5.1324005e+02   5.7014808e+02   5.7992772e+02   5.9929910e+02
   4.4716438e+02   4.7448922e+02   5.3300622e+02   5.3862553e+02   6.0108023e+02
   4.4025395e+02   4.7232924e+02   5.3256326e+02   5.3818860e+02   6.0030894e+02
   4.1740656e+02   4.5750878e+02   5.1287119e+02   5.2059086e+02   5.8123240e+02
   4.2253472e+02   4.2953961e+02   5.0341671e+02   5.1484328e+02   5.7832006e+02
   5.0260982e+02   5.1447620e+02   5.7814063e+02   7.7628328e+02   7.7985332e+02
   3.9679690e+02   4.6855193e+02   5.3613599e+02   5.4195141e+02   6.5738458e+02
   4.7363691e+02   4.8808282e+02   5.3858472e+02   5.4420760e+02   6.3626433e+02
   4.3948090e+02   4.7004496e+02   5.2379229e+02   5.2960108e+02   5.8740052e+02
   4.0344149e+02   4.6249373e+02   5.1806324e+02   5.2468464e+02   5.8372159e+02
   5.0260955e+02   5.1447584e+02   5.7813901e+02   6.6585897e+02   6.6701862e+02
   5.0118778e+02   5.1266340e+02   5.6930869e+02   5.8126544e+02   6.3942325e+02
   5.0228360e+02   5.1404470e+02   5.7602816e+02   6.0112818e+02   6.5388640e+02
   4.4863820e+02   4.4969250e+02   5.0296574e+02   5.1463408e+02   5.7821470e+02
   4.1105783e+02   4.6606864e+02   5.2539281e+02   5.3111334e+02   5.8917134e+02
   4.1053876e+02   4.6833021e+02   5.3439884e+02   5.4013191e+02   6.1215507e+02
   4.9972977e+02   5.1094930e+02   5.6312341e+02   5.7130685e+02   6.9687128e+02
   5.0242292e+02   5.1422773e+02   5.7685936e+02   6.0444805e+02   6.2558973e+02
   4.2789538e+02   4.7004668e+02   5.3630295e+02   5.4211764e+02   6.9226268e+02
   5.0184242e+02   5.1347685e+02   5.7317687e+02   5.9018114e+02   6.6028538e+02
   4.6160858e+02   4.8077201e+02   5.3596606e+02   5.4162969e+02   6.1487396e+02
   4.1216798e+02   4.6719066e+02   5.2917849e+02   5.3477623e+02   5.9381522e+02
   4.5031684e+02   4.7619866e+02   5.3680661e+02   5.4259246e+02   6.5847787e+02
   4.9770696e+02   5.0870914e+02   5.5479725e+02   5.6006100e+02   6.0650477e+02
   4.7140985e+02   4.8626044e+02   5.3484627e+02   5.4029535e+02   6.0124335e+02
   5.0248229e+02   5.1430628e+02   5.7732871e+02   6.1526874e+02   6.4919081e+02
   4.6327556e+02   4.8179628e+02   5.3761329e+02   5.4335803e+02   6.8161579e+02
   4.7093838e+02   4.8608931e+02   5.3623336e+02   5.4176562e+02   6.0852052e+02
   3.8868674e+02   3.8920431e+02   5.0260999e+02   5.1447627e+02   5.7814072e+02
   3.9546542e+02   4.6825833e+02   5.3450363e+02   5.4024193e+02   6.1315085e+02
   4.3236690e+02   4.5706184e+02   5.1048626e+02   5.1888812e+02   5.8030090e+02
   4.4947824e+02   4.7585958e+02   5.3660369e+02   5.4238184e+02   6.4321793e+02
   4.4625851e+02   4.7472011e+02   5.3670608e+02   5.4250284e+02   6.7933210e+02
   4.0911725e+02   4.6854601e+02   5.3570879e+02   5.4150274e+02   6.3138928e+02
   4.1702115e+02   4.4096677e+02   5.0603234e+02   5.1616573e+02   5.7896510e+02
   3.9186053e+02   4.6746967e+02   5.3081002e+02   5.3642242e+02   5.9672469e+02
   4.9895200e+02   5.1007304e+02   5.5999509e+02   5.6680263e+02   6.2820382e+02
   4.6313777e+02   4.8172439e+02   5.3760179e+02   5.4334729e+02   6.8206703e+02
   4.2267376e+02   4.6926357e+02   5.3624477e+02   5.4206146e+02   6.8302833e+02
   4.4762188e+02   4.4952579e+02   5.0324467e+02   5.1476052e+02   5.7827426e+02
   4.9730007e+02   5.0830091e+02   5.5613199e+02   5.6228270e+02   7.5127208e+02
   4.4607484e+02   4.7322065e+02   5.2823383e+02   5.3379027e+02   5.9184672e+02
   5.0222076e+02   5.1396276e+02   5.7562893e+02   5.9908742e+02   6.8381355e+02
   5.0236461e+02   5.1415084e+02   5.7658153e+02   6.0594994e+02   6.7946985e+02
   4.2080130e+02   4.6873189e+02   5.3423732e+02   5.3996050e+02   6.1053481e+02
   5.0259432e+02   5.1445544e+02   5.7786616e+02   5.8686665e+02   5.8733866e+02
   5.0260958e+02   5.1447588e+02   5.7813914e+02   7.2672523e+02   7.3020902e+02
   4.4183565e+02   4.7338472e+02   5.3657700e+02   5.4237974e+02   6.7913624e+02
   5.0254157e+02   5.1438503e+02   5.7770753e+02   6.2263865e+02   6.4645797e+02
   5.0214872e+02   5.1386933e+02   5.7508526e+02   5.9601906e+02   6.4306962e+02
   4.4169052e+02   4.7332663e+02   5.3645002e+02   5.4224629e+02   6.5003794e+02
   4.2645268e+02   4.4423631e+02   5.0618304e+02   5.1624647e+02   5.7900018e+02
   4.8198301e+02   4.9443273e+02   5.4121245e+02   5.4672628e+02   6.6909959e+02
   4.9954806e+02   5.1074281e+02   5.6244978e+02   5.7033711e+02   6.6247456e+02
   4.9996401e+02   5.1121358e+02   5.6259839e+02   5.6979286e+02   6.1125044e+02
   4.7095919e+02   4.8629617e+02   5.3847700e+02   5.4416146e+02   6.6713724e+02
   4.7135525e+02   4.7953961e+02   5.1086734e+02   5.1898189e+02   5.8002991e+02
   4.1778430e+02   4.6874967e+02   5.3544064e+02   5.4122013e+02   6.2473091e+02
   4.9505899e+02   5.0604471e+02   5.5185921e+02   5.5742866e+02   6.9548660e+02
   4.8382350e+02   4.9589927e+02   5.4105311e+02   5.4640666e+02   6.2177160e+02
   4.1678274e+02   4.4117224e+02   5.0609262e+02   5.1619876e+02   5.7898132e+02
   4.6715172e+02   4.8391996e+02   5.3772849e+02   5.4342907e+02   6.4045299e+02
   4.5259811e+02   4.7710297e+02   5.3696755e+02   5.4275143e+02   6.9132033e+02
   5.0008607e+02   5.1134491e+02   5.6028656e+02   5.6555581e+02   5.9626078e+02
   4.2041101e+02   4.6904967e+02   5.3619617e+02   5.4201168e+02   6.6089116e+02
   4.8547313e+02   4.9733493e+02   5.4282309e+02   5.4826587e+02   7.1136225e+02
   5.0251019e+02   5.1434329e+02   5.7751475e+02   6.1987634e+02   6.5811160e+02
   5.0260849e+02   5.1447442e+02   5.7813261e+02   6.6827916e+02   6.7937581e+02
   4.4350060e+02   4.7327391e+02   5.3266533e+02   5.3828488e+02   6.0036005e+02
   4.0691118e+02   4.0792961e+02   5.0261634e+02   5.1447911e+02   5.7814217e+02
   3.8945660e+02   4.4188009e+02   5.0649020e+02   5.1641996e+02   5.7909102e+02
   4.4135120e+02   4.7320038e+02   5.3621799e+02   5.4200287e+02   6.3721711e+02
   5.0260979e+02   5.1447615e+02   5.7814043e+02   6.9642298e+02   6.9805858e+02
   4.3107783e+02   4.5533663e+02   5.0985423e+02   5.1846831e+02   5.8009099e+02
   4.7423269e+02   4.8852130e+02   5.3899831e+02   5.4463903e+02   6.5502595e+02
   4.0053122e+02   4.6834875e+02   5.3489158e+02   5.4064731e+02   6.1689590e+02
   4.6252722e+02   4.7778587e+02   5.1840122e+02   5.2482648e+02   5.8328783e+02
   4.4219470e+02   4.7348419e+02   5.3655562e+02   5.4235624e+02   6.6117596e+02
   5.0241361e+02   5.1421541e+02   5.7690012e+02   6.0990794e+02   6.7513165e+02
   4.4604969e+02   4.7454023e+02   5.3586014e+02   5.4161244e+02   6.2330882e+02
   4.5133426e+02   4.7658381e+02   5.3678283e+02   5.4256246e+02   6.5005371e+02
   4.1648987e+02   4.6881887e+02   5.3621367e+02   5.4203147e+02   6.8073715e+02
   4.8876152e+02   5.0017774e+02   5.4409490e+02   5.4933444e+02   6.2371159e+02
   4.8162463e+02   4.9395962e+02   5.3807762e+02   5.4329838e+02   6.0406588e+02
   5.0260971e+02   5.1447606e+02   5.7814007e+02   7.4274074e+02   7.4539416e+02
   4.5314315e+02   4.7719137e+02   5.3588872e+02   5.4160976e+02   6.1950635e+02
   4.5104580e+02   4.7187173e+02   5.1754223e+02   5.2419107e+02   5.8311836e+02
   4.9653448e+02   5.0751309e+02   5.5445989e+02   5.6032836e+02   6.6549507e+02
   4.0815382e+02   4.6858845e+02   5.3602536e+02   5.4183494e+02   6.4697012e+02
   4.5209636e+02   4.7687114e+02   5.3669123e+02   5.4246173e+02   6.4155076e+02
   4.2180599e+02   4.6883068e+02   5.3429433e+02   5.4001942e+02   6.1095965e+02
   4.2867046e+02   4.4857475e+02   5.0726293e+02   5.1685868e+02   5.7929610e+02
   4.2674044e+02   4.6824600e+02   5.2866293e+02   5.3425654e+02   5.9295502e+02
   4.5324370e+02   4.7736442e+02   5.3700062e+02   5.4278293e+02   7.0067721e+02
   4.5052714e+02   4.7628048e+02   5.3682719e+02   5.4261325e+02   6.5980329e+02
   4.4159799e+02   4.7331755e+02   5.3657406e+02   5.4237727e+02   6.8816737e+02
   5.0259876e+02   5.1446140e+02   5.7806922e+02   6.3065701e+02   6.3405352e+02
   4.2671966e+02   4.6982554e+02   5.3625761e+02   5.4207140e+02   6.6246397e+02
   5.0096994e+02   5.1239949e+02   5.6782548e+02   5.7820069e+02   6.2244503e+02
   5.0231762e+02   5.1408919e+02   5.7627224e+02   6.0308036e+02   6.9288521e+02
   3.8272368e+02   4.6855098e+02   5.3619636e+02   5.4201487e+02   6.8451816e+02
   5.0243359e+02   5.1424180e+02   5.7703487e+02   6.1225013e+02   7.6158320e+02
   4.3442605e+02   4.7079478e+02   5.3295176e+02   5.3860544e+02   6.0203175e+02
   4.5067817e+02   4.7626301e+02   5.3622301e+02   5.4197474e+02   6.2752863e+02
   4.4270023e+02   4.7363386e+02   5.3658064e+02   5.4238122e+02   6.6487529e+02
   4.1269185e+02   4.3183520e+02   5.0413637e+02   5.1518677e+02   5.7848839e+02
   4.6145192e+02   4.8065983e+02   5.3566664e+02   5.4131623e+02   6.1222416e+02
   6.4708584e+02   5.9334040e+02   5.3469438e+02   5.2910170e+02   4.6704178e+02
   6.7023228e+02   6.0907511e+02   5.3979363e+02   5.3407472e+02   4.6816668e+02
   6.1783695e+02   5.7738751e+02   5.1435317e+02   5.0258066e+02   4.1264922e+02
   5.7005107e+02   5.6246431e+02   5.1226081e+02   5.0281235e+02   4.3842871e+02
   7.0801211e+02   6.2735510e+02   5.4134762e+02   5.3556051e+02   4.6844130e+02
   6.6636716e+02   5.7811199e+02   5.1447929e+02   5.0262804e+02   4.0270036e+02
   6.0066021e+02   5.9989047e+02   5.4181168e+02   5.3600756e+02   4.6851983e+02
   5.6918497e+02   5.6597249e+02   5.3352039e+02   5.2858090e+02   4.6724498e+02
   6.3105534e+02   5.9993335e+02   5.3834684e+02   5.3269220e+02   4.6788895e+02
   5.4308540e+02   5.3731838e+02   4.7972521e+02   4.5984068e+02   4.2046414e+02
   6.1838158e+02   5.9078117e+02   5.3393966e+02   5.2836805e+02   4.6686090e+02
   5.4275468e+02   5.3696697e+02   4.7681435e+02   4.5193454e+02   4.0327152e+02
   5.6340881e+02   5.5708421e+02   5.0876693e+02   4.9780680e+02   4.1234961e+02
   6.4281900e+02   5.8403916e+02   5.2548543e+02   5.1904205e+02   4.6310274e+02
   5.4216367e+02   5.3634781e+02   4.7031754e+02   4.3724186e+02   4.3030946e+02
   5.4207916e+02   5.3625979e+02   4.6895325e+02   4.2174529e+02   4.1548324e+02
   5.5012537e+02   5.4473445e+02   4.9998883e+02   4.8858347e+02   4.1175346e+02
   5.9815645e+02   5.7542647e+02   5.1392360e+02   5.0219492e+02   3.9487278e+02
   6.6066577e+02   6.2004392e+02   5.4097688e+02   5.3520691e+02   4.6837847e+02
   6.4464647e+02   6.4219790e+02   5.4200577e+02   5.3618778e+02   4.6854932e+02
   6.2236129e+02   5.9474596e+02   5.3643407e+02   5.3084309e+02   4.6748008e+02
   6.8628348e+02   5.7811863e+02   5.1447192e+02   5.0260765e+02   3.8678716e+02
   6.0732150e+02   5.7704991e+02   5.1501773e+02   5.0418793e+02   4.3287415e+02
   6.5127256e+02   5.7899916e+02   5.1641019e+02   5.0649375e+02   4.4192990e+02
   6.4813779e+02   6.1267842e+02   5.4039827e+02   5.3465510e+02   4.6827764e+02
   5.5395003e+02   5.4877953e+02   5.0771893e+02   5.0073763e+02   4.4905802e+02
   6.2390211e+02   5.7871305e+02   5.1670311e+02   5.0710111e+02   4.4430668e+02
   5.9834158e+02   5.9792241e+02   5.4189398e+02   5.3608479e+02   4.6853270e+02
   6.2702126e+02   5.7806376e+02   5.1516132e+02   5.0420982e+02   4.3211547e+02
   6.5560611e+02   5.8002082e+02   5.1841495e+02   5.0977127e+02   4.5123537e+02
   6.3153620e+02   5.8495176e+02   5.2705879e+02   5.2090609e+02   4.6415058e+02
   7.0556702e+02   6.6281244e+02   5.4201896e+02   5.3620026e+02   4.6855145e+02
   6.6094271e+02   5.7868577e+02   5.1567668e+02   5.0512356e+02   4.3635250e+02
   5.9441251e+02   5.7529315e+02   5.1585324e+02   5.0624520e+02   4.4274927e+02
   7.1231242e+02   5.7883597e+02   5.1593161e+02   5.0560171e+02   4.3830663e+02
   6.5122224e+02   6.4895299e+02   5.4201482e+02   5.3619636e+02   4.6855083e+02
   5.8474846e+02   5.7121744e+02   5.1410788e+02   5.0381820e+02   4.3526447e+02
   5.5210794e+02   5.4690777e+02   5.0562025e+02   4.9833129e+02   4.4732416e+02
   6.8122710e+02   6.1228547e+02   5.4018150e+02   5.3444614e+02   4.6823788e+02
   6.4565043e+02   5.8451729e+02   5.2609733e+02   5.1976511e+02   4.6352848e+02
   5.4205736e+02   5.3623714e+02   4.6861681e+02   4.1530010e+02   4.1357220e+02
   5.4216656e+02   5.3635090e+02   4.7043955e+02   4.4131775e+02   4.3529332e+02
   7.6132712e+02   6.2874014e+02   5.4139683e+02   5.3560731e+02   4.6844946e+02
   5.4236986e+02   5.3656376e+02   4.7333194e+02   4.4996829e+02   4.3605733e+02
   5.4298188e+02   5.3720744e+02   4.7876685e+02   4.5686547e+02   4.0475980e+02
   5.6056830e+02   5.5472881e+02   5.0839874e+02   4.9844158e+02   4.3119334e+02
   6.0946697e+02   5.9517758e+02   5.3804554e+02   5.3242726e+02   4.6784165e+02
   5.8387661e+02   5.7410347e+02   5.2510380e+02   5.1918088e+02   4.6374197e+02
   6.7245546e+02   5.7849172e+02   5.1525070e+02   5.0427553e+02   4.3212740e+02
   5.4761036e+02   5.4213836e+02   4.9628097e+02   4.8447130e+02   4.1901863e+02
   5.9280901e+02   5.7523299e+02   5.1703984e+02   5.0830693e+02   4.4903922e+02
   6.1977102e+02   5.9005576e+02   5.3321198e+02   5.2762344e+02   4.6665348e+02
   6.6771987e+02   5.7812625e+02   5.1450541e+02   5.0268612e+02   4.1153384e+02
   5.4249976e+02   5.3669880e+02   4.7427854e+02   4.4503179e+02   4.0859054e+02
   5.8875275e+02   5.7424612e+02   5.1847668e+02   5.1067489e+02   4.5429380e+02
   6.0687045e+02   5.8330787e+02   5.2721657e+02   5.2117732e+02   4.6435861e+02
   7.0775478e+02   6.3569589e+02   5.4165331e+02   5.3585198e+02   4.6849203e+02
   5.4520347e+02   5.3958851e+02   4.9031680e+02   4.7705885e+02   4.1980805e+02
   5.9635999e+02   5.7502911e+02   5.1384368e+02   5.0213065e+02   3.8823617e+02
   6.6135810e+02   5.7890475e+02   5.1612331e+02   5.0596399e+02   4.3978881e+02
   6.6702844e+02   5.7812019e+02   5.1449429e+02   5.0266142e+02   4.0928265e+02
   5.4253366e+02   5.3673470e+02   4.7475928e+02   4.4796635e+02   4.2261516e+02
   5.4341665e+02   5.3790755e+02   5.1396733e+02   5.1328881e+02   4.6776495e+02
   5.4332875e+02   5.3757881e+02   4.8158589e+02   4.6382325e+02   4.2305138e+02
   6.2830029e+02   6.2803727e+02   5.4203854e+02   5.3621898e+02   4.6855462e+02
   5.4374865e+02   5.3802899e+02   4.8419901e+02   4.6835053e+02   4.2313844e+02
   6.6959553e+02   6.5875344e+02   5.4201011e+02   5.3619185e+02   4.6855001e+02
   5.8158074e+02   5.6935594e+02   5.1266420e+02   5.0123796e+02   4.1082454e+02
   5.7943957e+02   5.6860446e+02   5.1413894e+02   5.0457353e+02   4.4016439e+02
   5.4311642e+02   5.3735037e+02   4.7980714e+02   4.5925176e+02   3.8498433e+02
   6.9780874e+02   6.2000863e+02   5.4093154e+02   5.3516333e+02   4.6837054e+02
   5.4257822e+02   5.3678246e+02   4.7553377e+02   4.5268090e+02   4.3089292e+02
   6.3659436e+02   5.8141536e+02   5.2143564e+02   5.1402050e+02   4.5865662e+02
   5.9067314e+02   5.7331769e+02   5.1350244e+02   5.0186761e+02   3.9633500e+02
   6.3195999e+02   5.8816179e+02   5.3074764e+02   5.2502127e+02   4.6583512e+02
   6.8757148e+02   6.6683509e+02   5.4203451e+02   5.3621507e+02   4.6855394e+02
   5.7662981e+02   5.6766151e+02   5.1737806e+02   5.1003936e+02   4.5470245e+02
   5.8473932e+02   5.7556640e+02   5.2754352e+02   5.2191854e+02   4.6499552e+02
   5.4818096e+02   5.4630955e+02   5.3767921e+02   5.3354127e+02   4.6835778e+02
   6.2890029e+02   5.8733608e+02   5.3002999e+02   5.2425191e+02   4.6556821e+02
   5.6576384e+02   5.5901144e+02   5.0955658e+02   4.9854621e+02   4.1284761e+02
   5.6176143e+02   5.5661174e+02   5.1774919e+02   5.1242159e+02   4.6098931e+02
   5.5195288e+02   5.4661850e+02   5.0266651e+02   4.9249133e+02   4.2969853e+02
   6.3596667e+02   6.0466094e+02   5.3947786e+02   5.3377686e+02   4.6810976e+02
   6.2465522e+02   6.1348850e+02   5.4115007e+02   5.3537610e+02   4.6840973e+02
   5.4397227e+02   5.3834163e+02   4.9230288e+02   4.8703303e+02   4.5654262e+02
   5.4262869e+02   5.3683490e+02   4.7581476e+02   4.5127437e+02   4.2481217e+02
   6.6540125e+02   6.6152530e+02   5.4204240e+02   5.3622258e+02   4.6855522e+02
   6.0554295e+02   5.7653714e+02   5.1417491e+02   5.0243893e+02   4.1175316e+02
   6.7211942e+02   5.7924902e+02   5.1680250e+02   5.0716577e+02   4.4429320e+02
   5.7354543e+02   5.6504793e+02   5.1384170e+02   5.0497370e+02   4.4402879e+02
   6.4854610e+02   5.7891732e+02   5.1629821e+02   5.0629994e+02   4.4120548e+02
   5.5853432e+02   5.5286497e+02   5.0671979e+02   4.9588812e+02   4.1690942e+02
   5.8909245e+02   5.7544880e+02   5.2154345e+02   5.1471355e+02   4.6017016e+02
   6.2365180e+02   5.7763010e+02   5.1440474e+02   5.0262063e+02   4.1278321e+02
   6.6264760e+02   5.8041314e+02   5.1912912e+02   5.1083142e+02   4.5335519e+02
   6.6613799e+02   5.7820671e+02   5.1467309e+02   5.0305801e+02   4.2202803e+02
   7.6376945e+02   6.7175298e+02   5.4200314e+02   5.3618518e+02   4.6854887e+02
   6.9780543e+02   6.4751533e+02   5.4187240e+02   5.3606072e+02   4.6852781e+02
   6.9932789e+02   6.3498462e+02   5.4164618e+02   5.3584519e+02   4.6849085e+02
   5.8150236e+02   5.7004236e+02   5.1558814e+02   5.0683941e+02   4.4703316e+02
   5.9210510e+02   5.8044118e+02   5.2931686e+02   5.2369805e+02   4.6552889e+02
   5.8255087e+02   5.7283934e+02   5.2365407e+02   5.1754629e+02   4.6281411e+02
   6.6733319e+02   6.5304236e+02   5.4198022e+02   5.3616340e+02   4.6854521e+02
   5.4328733e+02   5.3753310e+02   4.8112040e+02   4.6225056e+02   4.1532240e+02
   5.4242873e+02   5.3663107e+02   4.7624593e+02   4.6581299e+02   4.5257477e+02
   6.7578901e+02   5.8041384e+02   5.1910478e+02   5.1079389e+02   4.5328094e+02
   6.8140241e+02   5.7820326e+02   5.1464627e+02   5.0299574e+02   4.2103432e+02
   6.2594826e+02   5.9290157e+02   5.3503668e+02   5.2945935e+02   4.6714098e+02
   5.4585294e+02   5.4027750e+02   4.9212273e+02   4.7908627e+02   3.9290741e+02
   6.9663854e+02   6.2086010e+02   5.4099655e+02   5.3522543e+02   4.6838173e+02
   7.0385708e+02   6.8443471e+02   5.4204728e+02   5.3622722e+02   4.6855599e+02
   6.7004993e+02   5.8193116e+02   5.2188671e+02   5.1457722e+02   4.5931014e+02
   6.9883060e+02   5.7843825e+02   5.1512210e+02   5.0400897e+02   4.3023460e+02
   5.4297902e+02   5.3724500e+02   4.8698696e+02   4.8250565e+02   4.5986355e+02
   6.0274706e+02   5.7621077e+02   5.1407895e+02   5.0231535e+02   3.9713447e+02
   6.4291083e+02   5.7798461e+02   5.1446240e+02   5.0263382e+02   4.0869687e+02
   6.6171873e+02   6.4668229e+02   5.4189781e+02   5.3608496e+02   4.6853193e+02
   6.3774475e+02   5.7791394e+02   5.1443444e+02   5.0259170e+02   4.0056624e+02
   6.2971302e+02   5.7777867e+02   5.1440044e+02   5.0255785e+02   3.9589151e+02
   5.4209812e+02   5.3627963e+02   4.6940212e+02   4.4442118e+02   4.4206006e+02
   6.2708846e+02   5.8940135e+02   5.3216224e+02   5.2652453e+02   4.6632361e+02
   6.4884789e+02   6.4785996e+02   5.4203488e+02   5.3621545e+02   4.6855404e+02
   5.8356995e+02   5.7034442e+02   5.1286316e+02   5.0135633e+02   3.9676230e+02
   5.6129677e+02   5.5528805e+02   5.0790428e+02   4.9692191e+02   3.9605089e+02
   6.1987454e+02   5.8695491e+02   5.3020514e+02   5.2446037e+02   4.6565582e+02
   5.4241624e+02   5.3661127e+02   4.7335202e+02   4.4178339e+02   4.0048134e+02
   5.4206122e+02   5.3624120e+02   4.6872471e+02   4.4779176e+02   4.4742557e+02
   6.3732635e+02   5.7793006e+02   5.1448076e+02   5.0269775e+02   4.1437892e+02
   5.8926276e+02   5.7378184e+02   5.1643800e+02   5.0755775e+02   4.4758247e+02
   6.6127649e+02   5.7885450e+02   5.1602077e+02   5.0577474e+02   4.3901179e+02
   5.5512620e+02   5.4975160e+02   5.0548158e+02   4.9567116e+02   4.3208592e+02
   5.5864184e+02   5.5295562e+02   5.0670085e+02   4.9576540e+02   4.0922600e+02
   6.8343647e+02   6.5147417e+02   5.4194469e+02   5.3612957e+02   4.6853948e+02
   7.5233227e+02   6.5836102e+02   5.4195792e+02   5.3614212e+02   4.6854162e+02
   5.4205596e+02   5.3623570e+02   4.6859871e+02   4.3215388e+02   4.3196091e+02
   5.4683340e+02   5.4566995e+02   5.3982054e+02   5.3508177e+02   4.6847925e+02
   5.9469907e+02   5.9430901e+02   5.4184161e+02   5.3603704e+02   4.6852507e+02
   5.5529240e+02   5.4985244e+02   5.0469258e+02   4.9366180e+02   3.9756813e+02
   6.3207211e+02   5.7782806e+02   5.1441068e+02   5.0256502e+02   3.9445978e+02
   7.0269233e+02   6.7925819e+02   5.4204636e+02   5.3622635e+02   4.6855586e+02
   5.4226076e+02   5.3645760e+02   4.7907773e+02   4.7628494e+02   4.6438496e+02
   5.4277077e+02   5.3698395e+02   4.7695994e+02   4.5228567e+02   4.0059769e+02
   5.6745925e+02   5.6103395e+02   5.1552742e+02   5.0862178e+02   4.5437475e+02
   6.7947818e+02   5.7942509e+02   5.1714574e+02   5.0774442e+02   4.4617928e+02
   6.1772647e+02   5.7770947e+02   5.1506493e+02   5.0410387e+02   4.3175203e+02
   5.4217015e+02   5.3636001e+02   4.7941372e+02   4.7799072e+02   4.6647705e+02
   5.4205544e+02   5.3623517e+02   4.6859111e+02   4.3539134e+02   4.3527421e+02
   5.4335631e+02   5.3769655e+02   4.9547300e+02   4.9306248e+02   4.6360947e+02
   6.0849457e+02   6.0658110e+02   5.4178020e+02   5.3597635e+02   4.6851421e+02
   6.8488546e+02   5.7816657e+02   5.1457034e+02   5.0282782e+02   4.1749803e+02
   5.6012936e+02   5.5985540e+02   5.4133447e+02   5.3566877e+02   4.6848740e+02
   5.5216252e+02   5.4680120e+02   5.0234415e+02   4.9142524e+02   4.2074285e+02
   6.2136540e+02   6.0842074e+02   5.4072958e+02   5.3497731e+02   4.6833866e+02
   6.4676886e+02   6.3219965e+02   5.4175411e+02   5.3594845e+02   4.6850871e+02
   6.3546010e+02   6.0717497e+02   5.3992233e+02   5.3420233e+02   4.6819262e+02
   5.4893126e+02   5.4350765e+02   4.9833420e+02   4.8664577e+02   3.9918385e+02
   5.6927388e+02   5.6216492e+02   5.1400587e+02   5.0602552e+02   4.4867464e+02
   6.5068558e+02   6.4876011e+02   5.4201883e+02   5.3620018e+02   4.6855143e+02
   6.4495180e+02   5.8143643e+02   5.2125106e+02   5.1376583e+02   4.5830334e+02
   5.4218493e+02   5.3636977e+02   4.7049262e+02   4.3023177e+02   3.8205139e+02
   6.5661033e+02   5.7810987e+02   5.1452622e+02   5.0274237e+02   4.1500320e+02
   6.5742039e+02   6.5413173e+02   5.4204008e+02   5.3622038e+02   4.6855485e+02
   7.1158838e+02   6.9026130e+02   5.4204594e+02   5.3622595e+02   4.6855576e+02
   6.4353494e+02   6.3915888e+02   5.4197615e+02   5.3615964e+02   4.6854462e+02
   5.4245287e+02   5.3665239e+02   4.7488419e+02   4.5722243e+02   4.4219181e+02
   5.4245784e+02   5.3665493e+02   4.7385434e+02   4.4417417e+02   4.1661779e+02
   6.6238634e+02   6.0542364e+02   5.3924594e+02   5.3354943e+02   4.6806297e+02
   6.2884148e+02   5.7833384e+02   5.1561527e+02   5.0509345e+02   4.3644526e+02
   5.4316404e+02   5.3740428e+02   4.8061937e+02   4.6283582e+02   4.2740956e+02
   6.3211883e+02   5.8339964e+02   5.2484335e+02   5.1828577e+02   4.6262985e+02
   5.9420781e+02   5.9098216e+02   5.3997673e+02   5.3429873e+02   4.6822404e+02
   6.4282790e+02   6.3995266e+02   5.4200990e+02   5.3619173e+02   4.6855005e+02
   6.9368419e+02   5.8628597e+02   5.2813906e+02   5.2212394e+02   4.6470109e+02
   6.7491312e+02   5.7921739e+02   5.1673483e+02   5.0704894e+02   4.4388711e+02
   5.5015276e+02   5.4496425e+02   5.0512296e+02   4.9898556e+02   4.5197739e+02
   5.7267843e+02   5.6411823e+02   5.1162881e+02   5.0087004e+02   4.2599143e+02
   5.9090752e+02   5.7376659e+02   5.1460114e+02   5.0416150e+02   4.3504550e+02
   5.4634175e+02   5.4093397e+02   4.9930662e+02   4.9353248e+02   4.5354627e+02
   7.4923250e+02   6.4546347e+02   5.4182301e+02   5.3601362e+02   4.6851974e+02
   6.9180330e+02   6.1888685e+02   5.4084916e+02   5.3508463e+02   4.6835632e+02
   5.9281196e+02   5.7643962e+02   5.2030516e+02   5.1298776e+02   4.5786669e+02
   5.7037775e+02   5.6250223e+02   5.1100521e+02   5.0015617e+02   4.2336977e+02
   6.5340644e+02   6.0034852e+02   5.3801818e+02   5.3236687e+02   4.6781673e+02
   5.9682627e+02   5.7514748e+02   5.1389024e+02   5.0220385e+02   4.0941332e+02
   5.4206901e+02   5.3624934e+02   4.6890612e+02   4.4958602e+02   4.4886426e+02
   6.9949353e+02   6.0395853e+02   5.3892747e+02   5.3324273e+02   4.6800055e+02
   6.7012918e+02   5.8327099e+02   5.2406869e+02   5.1731522e+02   4.6191027e+02
   6.7348232e+02   5.8662854e+02   5.2855764e+02   5.2259881e+02   4.6490610e+02
   6.2660446e+02   5.7769541e+02   5.1440455e+02   5.0259730e+02   4.0970660e+02
   6.1104572e+02   5.9421105e+02   5.3727192e+02   5.3167789e+02   4.6767809e+02
   6.2896036e+02   5.7780611e+02   5.1449343e+02   5.0277172e+02   4.1754782e+02
   5.7132838e+02   5.6322860e+02   5.1157308e+02   5.0110988e+02   4.2921151e+02
   6.1742023e+02   5.7747597e+02   5.1458556e+02   5.0309908e+02   4.2395821e+02
   5.4244206e+02   5.3663833e+02   4.7365025e+02   4.4297758e+02   4.0975342e+02
   7.2292742e+02   7.0081688e+02   5.4203931e+02   5.3621963e+02   4.6855471e+02
   5.9490204e+02   5.7473072e+02   5.1396494e+02   5.0250746e+02   4.2166173e+02
   6.1571671e+02   6.1444024e+02   5.4191741e+02   5.3610474e+02   4.6853554e+02
   6.3858316e+02   5.8444355e+02   5.2614986e+02   5.1983388e+02   4.6357354e+02
   5.4207684e+02   5.3625741e+02   4.6894510e+02   4.3243146e+02   4.3050293e+02
   6.8806474e+02   6.8373540e+02   5.4205133e+02   5.3623108e+02   4.6855663e+02
   6.6890969e+02   5.7810960e+02   5.1447042e+02   5.0260736e+02   3.8869885e+02
   7.1090999e+02   6.1095461e+02   5.4000842e+02   5.3428027e+02   4.6820628e+02
   6.2115747e+02   5.9846961e+02   5.3833306e+02   5.3268681e+02   4.6789050e+02
   6.2858501e+02   6.2768963e+02   5.4200284e+02   5.3618514e+02   4.6854891e+02
   6.9482538e+02   6.8262337e+02   5.4204996e+02   5.3622977e+02   4.6855646e+02
   6.1555003e+02   6.1528904e+02   5.4202572e+02   5.3620694e+02   4.6855268e+02
   6.2301023e+02   6.1207053e+02   5.4106829e+02   5.3529872e+02   4.6839614e+02
   5.4214534e+02   5.3632921e+02   4.7053851e+02   4.5284567e+02   4.4886966e+02
   5.4212792e+02   5.3631084e+02   4.7006877e+02   4.4954303e+02   4.4619328e+02
   5.9205106e+02   5.8346746e+02   5.3388492e+02   5.2844507e+02   4.6695069e+02
   6.0830567e+02   5.7680530e+02   5.1429104e+02   5.0262749e+02   4.1785968e+02
   5.6433242e+02   5.5784606e+02   5.0905829e+02   4.9803635e+02   4.0443646e+02
   5.4267323e+02   5.3688107e+02   4.7604014e+02   4.4988898e+02   3.9512219e+02
   5.7850324e+02   5.7048587e+02   5.2412120e+02   5.1828486e+02   4.6347327e+02
   6.2618608e+02   5.9868395e+02   5.3813027e+02   5.3248705e+02   4.6784670e+02
   6.5564634e+02   6.4268550e+02   5.4187467e+02   5.3606298e+02   4.6852820e+02
   5.6461465e+02   5.5827645e+02   5.1095292e+02   5.0187095e+02   4.3946655e+02
   6.7623808e+02   6.4988939e+02   5.4192609e+02   5.3611187e+02   4.6853649e+02
   5.5064245e+02   5.4533608e+02   5.0226636e+02   4.9323904e+02   4.3817415e+02
   6.6564737e+02   5.7811636e+02   5.1449029e+02   5.0265313e+02   4.0843440e+02
   5.6289177e+02   5.5667638e+02   5.0882518e+02   4.9819688e+02   4.2356918e+02
   7.5331950e+02   6.6119764e+02   5.4198386e+02   5.3616682e+02   4.6854578e+02
   5.9895554e+02   5.7558388e+02   5.1395201e+02   5.0221262e+02   3.8395124e+02
   5.4210505e+02   5.3628691e+02   4.6959640e+02   4.4780221e+02   4.4531588e+02
   7.1760598e+02   6.1548575e+02   5.4052365e+02   5.3477338e+02   4.6829919e+02
   5.4224124e+02   5.3642874e+02   4.7143402e+02   4.4101585e+02   4.3040845e+02
   6.0712162e+02   5.7666591e+02   5.1416838e+02   5.0238114e+02   3.9227958e+02
   6.3257427e+02   6.0022313e+02   5.3838575e+02   5.3272877e+02   4.6789636e+02
   5.6591333e+02   5.5916872e+02   5.0991725e+02   4.9929786e+02   4.2500881e+02
   5.8867259e+02   5.7304120e+02   5.1480282e+02   5.0474739e+02   4.3803578e+02
   5.5034465e+02   5.4495629e+02   5.0022087e+02   4.8879068e+02   4.0010110e+02
   6.2420533e+02   5.9515818e+02   5.3656107e+02   5.3096518e+02   4.6750772e+02
   5.4212486e+02   5.3630727e+02   4.6963730e+02   4.2583900e+02   4.0734704e+02
   5.7015270e+02   5.6370960e+02   5.1996723e+02   5.1401574e+02   4.6103967e+02
   7.0585898e+02   6.7854962e+02   5.4204484e+02   5.3622490e+02   4.6855560e+02
   6.0756713e+02   5.8356478e+02   5.2746162e+02   5.2145470e+02   4.6448508e+02
   5.4216559e+02   5.3635149e+02   4.7188483e+02   4.6222114e+02   4.5698108e+02
   5.6720122e+02   5.6704124e+02   5.4169371e+02   5.3593131e+02   4.6851540e+02
   6.3846744e+02   5.7808018e+02   5.1475437e+02   5.0329173e+02   4.2498239e+02
   5.4221944e+02   5.3640787e+02   4.7249303e+02   4.6029695e+02   4.5309240e+02
   5.4365912e+02   5.3793015e+02   4.8342091e+02   4.6626920e+02   3.9335851e+02
   6.2410044e+02   5.9155663e+02   5.3411921e+02   5.2853963e+02   4.6690185e+02
   5.4736143e+02   5.4190089e+02   4.9655967e+02   4.8592017e+02   4.3174385e+02
   6.0578426e+02   5.7669897e+02   5.1450125e+02   5.0314853e+02   4.2562819e+02
   7.2178493e+02   7.1666141e+02   5.4204912e+02   5.3622897e+02   4.6855630e+02
   6.1814988e+02   6.1454929e+02   5.4170202e+02   5.3590093e+02   4.6850110e+02
   5.4239052e+02   5.3658434e+02   4.7305615e+02   4.4063877e+02   3.8739132e+02
   6.0467004e+02   5.7663020e+02   5.1458020e+02   5.0334754e+02   4.2738974e+02
   6.2031251e+02   5.8456513e+02   5.2722721e+02   5.2112790e+02   4.6428246e+02
   5.9441059e+02   5.9320440e+02   5.4135222e+02   5.3558301e+02   4.6844979e+02
   6.2136267e+02   6.1827059e+02   5.4182331e+02   5.3601538e+02   4.6852040e+02
   5.4304861e+02   5.3727962e+02   4.7950456e+02   4.5969885e+02   4.2283802e+02
   6.1426474e+02   5.7734232e+02   5.1466673e+02   5.0332809e+02   4.2639094e+02
   5.7992843e+02   5.6855504e+02   5.1280314e+02   5.0183616e+02   4.2582471e+02
   7.1328794e+02   5.9882590e+02   5.3736515e+02   5.3173135e+02   4.6767604e+02
   6.0397941e+02   5.7637705e+02   5.1414490e+02   5.0241918e+02   4.1216540e+02
   5.4274157e+02   5.3695341e+02   4.7675887e+02   4.5230964e+02   4.1733641e+02
   7.2205673e+02   5.7816961e+02   5.1455693e+02   5.0279448e+02   4.1647150e+02
   5.6663565e+02   5.5977383e+02   5.1041447e+02   5.0010376e+02   4.2920787e+02
   5.9760993e+02   5.9710787e+02   5.4184875e+02   5.3604288e+02   4.6852585e+02
   5.4221259e+02   5.3861929e+02   5.3820412e+02   5.3597203e+02   4.6855197e+02
   6.1099516e+02   5.7698300e+02   5.1429990e+02   5.0259012e+02   4.1590800e+02
   5.4274431e+02   5.3695817e+02   4.7723516e+02   4.5671583e+02   4.3077653e+02
   6.4836417e+02   5.7803706e+02   5.1448328e+02   5.0266524e+02   4.1091860e+02
   5.6633637e+02   5.6022475e+02   5.1599939e+02   5.0945817e+02   4.5612889e+02
   6.5420289e+02   5.8888112e+02   5.3096729e+02   5.2524066e+02   4.6589907e+02
   5.6069230e+02   5.5476476e+02   5.0764527e+02   4.9666868e+02   3.9554572e+02
   6.5899086e+02   6.3213647e+02   5.4162048e+02   5.3582089e+02   4.6848672e+02
   6.0088205e+02   5.7716897e+02   5.1706632e+02   5.0802824e+02   4.4776605e+02
   6.8353837e+02   6.2344891e+02   5.4117994e+02   5.3540054e+02   4.6841304e+02
   5.4224928e+02   5.3643884e+02   4.7265783e+02   4.5830482e+02   4.5023233e+02
   5.5028632e+02   5.4496244e+02   5.0163386e+02   4.9232276e+02   4.3679378e+02
   6.7555907e+02   6.0602520e+02   5.3933172e+02   5.3363152e+02   4.6807934e+02
   5.9379085e+02   5.7573322e+02   5.1756187e+02   5.0906963e+02   4.5071372e+02
   6.5375370e+02   5.7893891e+02   5.1625037e+02   5.0620262e+02   4.4079079e+02
   5.4878488e+02   5.4346380e+02   5.0108670e+02   4.9324326e+02   4.4508128e+02
   6.4442917e+02   5.8096142e+02   5.2039419e+02   5.1262397e+02   4.5660099e+02
   5.4205491e+02   5.3623463e+02   4.6860225e+02   4.5641160e+02   4.5632975e+02
   5.4799226e+02   5.4253347e+02   4.9684301e+02   4.8493114e+02   4.0803897e+02
   6.3531125e+02   5.9415131e+02   5.3547096e+02   5.2988229e+02   4.6724308e+02
   6.5857159e+02   5.8430462e+02   5.2563994e+02   5.1921578e+02   4.6319929e+02
   7.7809259e+02   5.9126556e+02   5.3290929e+02   5.2727673e+02   4.6653411e+02
   5.4210353e+02   5.3628521e+02   4.6942680e+02   4.3908718e+02   4.3641418e+02
   5.4954625e+02   5.4424973e+02   5.0197292e+02   4.9400156e+02   4.4417455e+02
   6.2336739e+02   5.7768269e+02   5.1453309e+02   5.0290810e+02   4.2094498e+02
   6.4851218e+02   5.7835058e+02   5.1512666e+02   5.0404678e+02   4.3063051e+02
   6.1725333e+02   5.9198314e+02   5.3499117e+02   5.2942720e+02   4.6713903e+02
   7.0108964e+02   5.8299834e+02   5.2362279e+02   5.1676465e+02   4.6147409e+02
   5.4206700e+02   5.3624716e+02   4.6876857e+02   4.2201021e+02   4.1945655e+02
   5.4219840e+02   5.3638401e+02   4.7081295e+02   4.3816252e+02   4.2915116e+02
   6.0689634e+02   5.7729682e+02   5.1566992e+02   5.0546461e+02   4.3860081e+02
   7.4987426e+02   5.8829800e+02   5.3028059e+02   5.2449833e+02   4.6563907e+02
   5.9510152e+02   5.7471820e+02   5.1379811e+02   5.0212076e+02   4.0724928e+02
   5.4688817e+02   5.4199607e+02   5.1727222e+02   5.1529096e+02   4.6662758e+02
   6.6627511e+02   5.7842364e+02   5.1511750e+02   5.0400340e+02   4.3020912e+02
   5.4377549e+02   5.3805495e+02   4.8409045e+02   4.6743108e+02   4.0458781e+02
   6.9282444e+02   5.7812001e+02   5.1447292e+02   5.0260958e+02   3.9083703e+02
   6.3511264e+02   5.7837231e+02   5.1544791e+02   5.0473425e+02   4.3471028e+02
   5.7019764e+02   5.6235359e+02   5.1083012e+02   4.9982150e+02   4.1916481e+02
   5.4206305e+02   5.3624310e+02   4.6875620e+02   4.4650468e+02   4.4601866e+02
   5.7650349e+02   5.7600038e+02   5.4125124e+02   5.3552263e+02   4.6844847e+02
   6.6670963e+02   5.7816380e+02   5.1458386e+02   5.0286122e+02   4.1840836e+02
   5.8508211e+02   5.7106069e+02   5.1303093e+02   5.0150381e+02   4.0382377e+02
   6.4506565e+02   5.7904016e+02   5.1659990e+02   5.0684003e+02   4.4320910e+02
   7.2145477e+02   6.5547242e+02   5.4196749e+02   5.3615125e+02   4.6854315e+02
   5.4205730e+02   5.3623710e+02   4.6863472e+02   4.4519759e+02   4.4499198e+02
   5.7073786e+02   5.6307098e+02   5.1315294e+02   5.0429715e+02   4.4324559e+02
   5.5168689e+02   5.4647953e+02   5.0519584e+02   4.9790606e+02   4.4727697e+02
   6.2187695e+02   5.7889699e+02   5.1724546e+02   5.0802395e+02   4.4720597e+02
   6.7787719e+02   6.0430196e+02   5.3900499e+02   5.3331742e+02   4.6801584e+02
   5.4205349e+02   5.3623313e+02   4.6855713e+02   3.9037463e+02   3.8990714e+02
   5.6229570e+02   5.6229270e+02   5.4204597e+02   5.3622713e+02   4.6855623e+02
   6.1503170e+02   5.7810000e+02   5.1624705e+02   5.0639169e+02   4.4198902e+02
   6.5433643e+02   5.7860306e+02   5.1555208e+02   5.0488751e+02   4.3528987e+02
   6.4783668e+02   5.7953493e+02   5.1757512e+02   5.0846789e+02   4.4820084e+02
   6.6404784e+02   6.2955587e+02   5.4149670e+02   5.3570282e+02   4.6846626e+02
   6.5196860e+02   6.2562194e+02   5.4137580e+02   5.3558788e+02   4.6844626e+02
   6.8807705e+02   6.6041491e+02   5.4201081e+02   5.3619250e+02   4.6855017e+02
   6.4089994e+02   6.1749546e+02   5.4101630e+02   5.3524598e+02   4.6838588e+02
   5.4205547e+02   5.3623518e+02   4.6858650e+02   4.0439088e+02   3.9487478e+02
   5.7319332e+02   5.6465404e+02   5.1285313e+02   5.0323591e+02   4.3804672e+02
   6.3763563e+02   5.9891008e+02   5.3778866e+02   5.3214973e+02   4.6777137e+02
   5.4205387e+02   5.3623353e+02   4.6856259e+02   4.1263567e+02   4.1232426e+02
   5.8914786e+02   5.7360509e+02   5.1602213e+02   5.0687982e+02   4.4568030e+02
   6.7959263e+02   5.8162590e+02   5.2133749e+02   5.1386348e+02   4.5841330e+02
   6.6963567e+02   5.9075838e+02   5.3255556e+02   5.2691181e+02   4.6642722e+02
   6.8768978e+02   5.7897342e+02   5.1622303e+02   5.0614111e+02   4.4050999e+02
   6.1925449e+02   5.7743155e+02   5.1432581e+02   5.0249964e+02   3.9157908e+02
   6.6410635e+02   5.7875082e+02   5.1579767e+02   5.0535389e+02   4.3732961e+02
   6.1997453e+02   6.0907149e+02   5.4092086e+02   5.3515974e+02   4.6837168e+02
   6.6775870e+02   6.1605427e+02   5.4061552e+02   5.3486148e+02   4.6831555e+02
   5.6763490e+02   5.6049902e+02   5.1035570e+02   4.9962127e+02   4.2397489e+02
   5.5051796e+02   5.4548073e+02   5.0913434e+02   5.0461636e+02   4.5865342e+02
   7.0392769e+02   5.7841385e+02   5.1506962e+02   5.0389975e+02   4.2943426e+02
   6.5330289e+02   6.1835689e+02   5.4089926e+02   5.3513311e+02   4.6836527e+02
   5.9645005e+02   5.8104257e+02   5.2729697e+02   5.2137548e+02   4.6454087e+02
   5.4255112e+02   5.3676874e+02   4.8026717e+02   4.7406842e+02   4.5819093e+02
   5.9593176e+02   5.7591097e+02   5.1643656e+02   5.0716956e+02   4.4568905e+02
   5.7744238e+02   5.6816070e+02   5.1735924e+02   5.0993228e+02   4.5437181e+02
   6.0341213e+02   5.8377901e+02   5.2864268e+02   5.2281731e+02   4.6509128e+02
   7.0161359e+02   6.1727859e+02   5.4071557e+02   5.3495694e+02   4.6833302e+02
   5.7556042e+02   5.6618086e+02   5.1319417e+02   5.0342500e+02   4.3750593e+02
   5.4370292e+02   5.3804384e+02   4.9107788e+02   4.8594385e+02   4.5721203e+02
   6.5945778e+02   5.8782074e+02   5.2989850e+02   5.2408680e+02   4.6549237e+02
   6.4509230e+02   5.7822610e+02   5.1491409e+02   5.0360994e+02   4.2756444e+02
   6.1318848e+02   5.7750505e+02   5.1516802e+02   5.0438358e+02   4.3358422e+02
   6.3706028e+02   5.7883902e+02   5.1638552e+02   5.0648486e+02   4.4197805e+02
   5.4256889e+02   5.3677221e+02   4.7529276e+02   4.5091373e+02   4.2769147e+02
   6.3594975e+02   5.8274992e+02   5.2371323e+02   5.1690153e+02   4.6161097e+02
   5.4205810e+02   5.3623791e+02   4.6862657e+02   4.0834404e+02   3.8009988e+02
   5.4210063e+02   5.3628238e+02   4.6959198e+02   4.5071410e+02   4.4858151e+02
   6.0182392e+02   5.7666306e+02   5.1547217e+02   5.0522147e+02   4.3795367e+02
   6.2807608e+02   6.2783005e+02   5.4203925e+02   5.3621964e+02   4.6855469e+02
   6.1443622e+02   6.1254138e+02   5.4184665e+02   5.3603808e+02   4.6852440e+02
   6.5190656e+02   5.7967472e+02   5.1777186e+02   5.0877456e+02   4.4894531e+02
   6.2489423e+02   5.7787590e+02   5.1486752e+02   5.0361650e+02   4.2799833e+02
   5.4233965e+02   5.3653414e+02   4.7397893e+02   4.5947576e+02   4.4850059e+02
   7.0721428e+02   6.5621636e+02   5.4198000e+02   5.3616317e+02   4.6854513e+02
   6.4611486e+02   5.8658200e+02   5.2871006e+02   5.2277831e+02   4.6498714e+02
   5.4501000e+02   5.3938386e+02   4.8978342e+02   4.7660302e+02   4.2340670e+02
   5.6075230e+02   5.5513856e+02   5.1138121e+02   5.0388120e+02   4.4859000e+02
   5.4213740e+02   5.3632064e+02   4.7013936e+02   4.4701143e+02   4.4281547e+02
   6.4396871e+02   5.8768153e+02   5.2994756e+02   5.2414712e+02   4.6551939e+02
   6.2517301e+02   5.7778733e+02   5.1466679e+02   5.0318590e+02   4.2436928e+02
   6.2015132e+02   5.9363467e+02   5.3591417e+02   5.3033634e+02   4.6736123e+02
   6.7384648e+02   6.2053074e+02   5.4098654e+02   5.3521597e+02   4.6838006e+02
   6.3257906e+02   6.1295921e+02   5.4074113e+02   5.3498482e+02   4.6833907e+02
   5.8586860e+02   5.8576185e+02   5.4194958e+02   5.3613870e+02   4.6854205e+02
   5.9297760e+02   5.7438544e+02   5.1449029e+02   5.0376873e+02   4.3261942e+02
   5.8817650e+02   5.7238981e+02   5.1331657e+02   5.0173134e+02   4.0216328e+02
   6.5935400e+02   5.7856712e+02   5.1545082e+02   5.0468408e+02   4.3432473e+02
   7.0749652e+02   6.2710799e+02   5.4133397e+02   5.3554749e+02   4.6843899e+02
   6.8879169e+02   5.8583549e+02   5.2759228e+02   5.2149793e+02   4.6441619e+02
   6.5815044e+02   5.7808736e+02   5.1447589e+02   5.0262890e+02   4.0490253e+02
   6.5641454e+02   5.7863404e+02   5.1560466e+02   5.0498865e+02   4.3575433e+02
   6.7065937e+02   5.8192253e+02   5.2187129e+02   5.1455735e+02   4.5928658e+02
   5.8306298e+02   5.7009645e+02   5.1280358e+02   5.0130293e+02   3.8562536e+02
   6.0942485e+02   6.0896453e+02   5.4199599e+02   5.3617910e+02   4.6854804e+02
   5.4207582e+02   5.3625838e+02   4.9227750e+02   4.9222395e+02   4.6845967e+02
   5.4206820e+02   5.3624871e+02   4.6939732e+02   4.6409656e+02   4.6303423e+02
   6.0391417e+02   5.7684155e+02   5.1526134e+02   5.0475269e+02   4.3582161e+02
   6.3534159e+02   5.8238209e+02   5.2312632e+02   5.1617390e+02   4.6099428e+02
   6.5927789e+02   5.7809519e+02   5.1448244e+02   5.0264191e+02   4.0731105e+02
   5.4259965e+02   5.3684080e+02   4.8986135e+02   4.8809808e+02   4.6527351e+02
   6.6047788e+02   5.8108679e+02   5.2041238e+02   5.1263428e+02   4.5659645e+02
   5.9248654e+02   5.7417711e+02   5.1432146e+02   5.0346324e+02   4.3077561e+02
   5.6797719e+02   5.6075803e+02   5.1045934e+02   4.9973042e+02   4.2423450e+02
   6.3039804e+02   5.7790017e+02   5.1462781e+02   5.0305736e+02   4.2269952e+02
   5.4239071e+02   5.3658510e+02   4.7332411e+02   4.4654948e+02   4.2946911e+02
   5.6176354e+02   5.5568934e+02   5.0810053e+02   4.9711790e+02   3.9975814e+02
   6.2296381e+02   5.9265949e+02   5.3501122e+02   5.2943715e+02   4.6713686e+02
   5.4224758e+02   5.3643540e+02   4.7154829e+02   4.4221474e+02   4.3185227e+02
   6.5536069e+02   5.7844964e+02   5.1522778e+02   5.0423843e+02   4.3192291e+02
   6.0944269e+02   5.7694704e+02   5.1444198e+02   5.0293562e+02   4.2301288e+02
   5.4303683e+02   5.3726634e+02   4.7929053e+02   4.5860040e+02   4.1774413e+02
   6.2600660e+02   5.7767134e+02   5.1438413e+02   5.0255651e+02   4.0191732e+02
   5.5192291e+02   5.4656005e+02   5.0209070e+02   4.9111588e+02   4.1997449e+02
   6.5462787e+02   6.5344481e+02   5.4204187e+02   5.3622208e+02   4.6855513e+02
   6.5699471e+02   6.5000784e+02   5.4198704e+02   5.3616992e+02   4.6854633e+02
   6.4665298e+02   6.0928553e+02   5.4000001e+02   5.3427438e+02   4.6820573e+02
   5.4207121e+02   5.3625151e+02   4.6882721e+02   4.1701289e+02   3.9985015e+02
   5.7676060e+02   5.7668274e+02   5.4193370e+02   5.3612737e+02   4.6854106e+02
   6.1085517e+02   5.8842452e+02   5.3274217e+02   5.2716437e+02   4.6653575e+02
   5.5720779e+02   5.5185379e+02   5.0880230e+02   5.0090631e+02   4.4513992e+02
   5.5098087e+02   5.4580407e+02   5.0560781e+02   4.9914690e+02   4.5078508e+02
   6.4307069e+02   5.7804441e+02   5.1458214e+02   5.0289973e+02   4.1971558e+02
   7.2108601e+02   5.7905994e+02   5.1638147e+02   5.0642447e+02   4.4162694e+02
   6.5091175e+02   6.5063054e+02   5.4204928e+02   5.3622913e+02   4.6855628e+02
   6.2000181e+02   5.7771441e+02   5.1487386e+02   5.0368076e+02   4.2862111e+02
   5.8513491e+02   5.7176953e+02   5.1546213e+02   5.0626387e+02   4.4447334e+02
   5.4206064e+02   5.3624059e+02   4.6870950e+02   4.4709642e+02   4.4674527e+02
   6.2150468e+02   6.1166865e+02   5.4112590e+02   5.3535394e+02   4.6840604e+02
   6.6101566e+02   5.9624625e+02   5.3626725e+02   5.3065942e+02   4.6742838e+02
   5.7653218e+02   5.6665885e+02   5.1269921e+02   5.0225391e+02   4.3152024e+02
   7.4490183e+02   6.4080491e+02   5.4174746e+02   5.3594163e+02   4.6850743e+02
   6.3838577e+02   5.7793313e+02   5.1445224e+02   5.0262785e+02   4.0896148e+02
   5.4397587e+02   5.3826966e+02   4.8513915e+02   4.6912194e+02   3.9866375e+02
   6.3264328e+02   5.7786049e+02   5.1445412e+02   5.0265839e+02   4.1286804e+02
   5.5046419e+02   5.4542137e+02   5.0900522e+02   5.0446952e+02   4.5855823e+02
   6.1423120e+02   5.7794158e+02   5.1600314e+02   5.0596338e+02   4.4034019e+02
   6.5040635e+02   5.9795272e+02   5.3715578e+02   5.3153047e+02   4.6763180e+02
   6.6704668e+02   6.6510352e+02   5.4204829e+02   5.3622819e+02   4.6855615e+02
   5.7842618e+02   5.6765887e+02   5.1238941e+02   5.0121397e+02   4.2084296e+02
   5.9039674e+02   5.8943190e+02   5.4133225e+02   5.3556910e+02   4.6844873e+02
   6.0565535e+02   6.0528317e+02   5.4198907e+02   5.3617278e+02   4.6854702e+02
   7.4516104e+02   5.9333941e+02   5.3445378e+02   5.2885346e+02   4.6697349e+02
   6.5129076e+02   6.4819169e+02   5.4199907e+02   5.3618138e+02   4.6854826e+02
   6.7871476e+02   5.7811732e+02   5.1447230e+02   5.0260908e+02   3.9073333e+02
   5.6418240e+02   5.5789894e+02   5.1063920e+02   5.0142257e+02   4.3832770e+02
   6.7733327e+02   6.6755634e+02   5.4204097e+02   5.3622122e+02   4.6855496e+02
   5.4273091e+02   5.3694187e+02   4.7658992e+02   4.5133304e+02   3.9893140e+02
   5.4439550e+02   5.3877464e+02   4.9112872e+02   4.8333662e+02   4.4908599e+02
   5.4223823e+02   5.3642550e+02   4.7132536e+02   4.3838059e+02   4.2666099e+02
   5.4205353e+02   5.3623318e+02   4.6855772e+02   4.0518270e+02   4.0506857e+02
   5.4205349e+02   5.3623313e+02   4.6855702e+02   4.1254510e+02   4.1254111e+02
   5.8143919e+02   5.7065220e+02   5.1816059e+02   5.1070913e+02   4.5515427e+02
   5.7937614e+02   5.6937402e+02   5.1764656e+02   5.1015881e+02   4.5446667e+02
   6.4802543e+02   5.7855883e+02   5.1556854e+02   5.0493457e+02   4.3554771e+02
   5.6181897e+02   5.5610396e+02   5.1208438e+02   5.0469160e+02   4.4954221e+02
   7.7374788e+02   7.3744539e+02   5.4204442e+02   5.3622450e+02   4.6855551e+02
   6.4007532e+02   6.1908881e+02   5.4115638e+02   5.3537960e+02   4.6840969e+02
   5.4908854e+02   5.4372581e+02   4.9999161e+02   4.9045947e+02   4.3630353e+02
   5.7311274e+02   5.6444362e+02   5.1191894e+02   5.0138081e+02   4.2897976e+02
   5.9424287e+02   5.7474232e+02   5.1446937e+02   5.0362863e+02   4.3137905e+02
   6.1860644e+02   5.7997602e+02   5.1977646e+02   5.1185805e+02   4.5540509e+02
   5.5664234e+02   5.5466282e+02   5.3571592e+02   5.3119249e+02   4.6794265e+02
   6.3506216e+02   6.3115381e+02   5.4193052e+02   5.3611643e+02   4.6853735e+02
   5.4205550e+02   5.3623522e+02   4.6858700e+02   4.0318810e+02   3.9087165e+02
   5.7722285e+02   5.6691566e+02   5.1203185e+02   5.0066417e+02   3.9105634e+02
   5.4253742e+02   5.3673828e+02   4.7467247e+02   4.4618145e+02   4.0213883e+02
   5.8643837e+02   5.7270704e+02   5.1667618e+02   5.0813813e+02   4.4937754e+02
   6.0272844e+02   5.8722411e+02   5.3303792e+02   5.2749984e+02   4.6664929e+02
   6.0515597e+02   5.8206275e+02   5.2565695e+02   5.1937252e+02   4.6341885e+02
   5.4566997e+02   5.4017724e+02   4.9620295e+02   4.8930129e+02   4.5036538e+02
   5.6759129e+02   5.6042545e+02   5.1003690e+02   4.9891708e+02   3.8142814e+02
   6.5669315e+02   6.3515062e+02   5.4171887e+02   5.3591463e+02   4.6850288e+02
   5.6527523e+02   5.5936116e+02   5.1588341e+02   5.0947806e+02   4.5649316e+02
   6.3310042e+02   5.9188553e+02   5.3394014e+02   5.2834766e+02   4.6684456e+02
   6.1520898e+02   5.7815003e+02   5.1633359e+02   5.0654264e+02   4.4253377e+02
   6.3528445e+02   6.1245192e+02   5.4060788e+02   5.3485719e+02   4.6831558e+02
   6.4799030e+02   5.7803576e+02   5.1448814e+02   5.0267746e+02   4.1211290e+02
   5.4206046e+02   5.3624038e+02   4.6867155e+02   4.2863550e+02   4.2807738e+02
   6.1854155e+02   5.7754298e+02   5.1462676e+02   5.0317278e+02   4.2461885e+02
   5.9177413e+02   5.7657324e+02   5.2162723e+02   5.1472074e+02   4.6005735e+02
   6.9154406e+02   6.9044548e+02   5.4205333e+02   5.3623299e+02   4.6855695e+02
   6.3708145e+02   5.9360751e+02   5.3508167e+02   5.2949429e+02   4.6714521e+02
   6.0660485e+02   6.0579112e+02   5.4192007e+02   5.3610801e+02   4.6853628e+02
   6.6464309e+02   5.7812326e+02   5.1450766e+02   5.0269266e+02   4.1219416e+02
   5.8202401e+02   5.6957555e+02   5.1268324e+02   5.0120417e+02   3.8368856e+02
   6.2883229e+02   6.1423809e+02   5.4102653e+02   5.3525760e+02   4.6838846e+02
   6.2000711e+02   5.7991199e+02   5.1951559e+02   5.1148387e+02   4.5471517e+02
   6.3239069e+02   5.7787389e+02   5.1449262e+02   5.0274610e+02   4.1645078e+02
   5.8046947e+02   5.6892904e+02   5.1319409e+02   5.0257117e+02   4.3060039e+02
   5.4205744e+02   5.3623724e+02   4.6862851e+02   4.3805350e+02   4.3784087e+02
   5.4205408e+02   5.3623375e+02   4.6856757e+02   4.3481608e+02   4.3477962e+02
   6.2928695e+02   5.9550830e+02   5.3648997e+02   5.3089054e+02   4.6748819e+02
   5.7660386e+02   5.7362208e+02   5.3661131e+02   5.3129952e+02   4.6770041e+02
   5.4234492e+02   5.3653835e+02   4.7340596e+02   4.5401600e+02   4.4233254e+02
   6.8714686e+02   6.1127641e+02   5.4005646e+02   5.3432638e+02   4.6821509e+02
   7.1735293e+02   5.7831568e+02   5.1485957e+02   5.0345529e+02   4.2619501e+02
   6.8552129e+02   6.7697441e+02   5.4204886e+02   5.3622873e+02   4.6855624e+02
   5.8032246e+02   5.6868376e+02   5.1249195e+02   5.0107618e+02   4.0781852e+02
   5.6065633e+02   5.5473638e+02   5.0766110e+02   4.9672849e+02   4.1042248e+02
   5.4258697e+02   5.3679241e+02   4.7585294e+02   4.5509600e+02   4.3467989e+02
   6.3627217e+02   5.9283741e+02   5.3456565e+02   5.2897781e+02   4.6701207e+02
   6.1614083e+02   5.7734441e+02   5.1443939e+02   5.0280033e+02   4.1992443e+02
   5.4232764e+02   5.3651863e+02   4.7232823e+02   4.3809297e+02   4.0447746e+02
   5.5115186e+02   5.5061086e+02   5.4077564e+02   5.3540667e+02   4.6848092e+02
   6.1060719e+02   5.7750674e+02   5.1554100e+02   5.0515633e+02   4.3722346e+02
   5.8055584e+02   5.6880492e+02   5.1250161e+02   5.0105453e+02   3.8389725e+02
   5.9803495e+02   5.7668965e+02   5.1720733e+02   5.0834420e+02   4.4871828e+02
   6.4353667e+02   5.9331740e+02   5.3473005e+02   5.2913877e+02   4.6705207e+02
   6.3121102e+02   5.8835119e+02   5.3096517e+02   5.2525471e+02   4.6591454e+02
   5.4231626e+02   5.3650949e+02   4.7367313e+02   4.5931324e+02   4.4905345e+02
   5.4998188e+02   5.4709871e+02   5.3301025e+02   5.2961075e+02   4.6798843e+02
   6.2196894e+02   6.1524837e+02   5.4149076e+02   5.3570017e+02   4.6846650e+02
   5.6920599e+02   5.6211346e+02   5.1398597e+02   5.0600636e+02   4.4865787e+02
   5.4250872e+02   5.3670930e+02   4.7479630e+02   4.5125326e+02   4.3175995e+02
