# Supplementary material for: Rethinking Colour Constancy
Source: PLoS One. 2015 Sep 10;10(9):e0135029. doi: 10.1371/journal.pone.0135029 (PMC4565710; doi:10.1371/journal.pone.0135029)
Supplement: S1 Dataset — (ZIP) [file pone.0135029.s002.zip › 5-TransitionMetamerReflectanceData/GtoN_20munsells/fiveTr_18.txt]

   4.3713074e+02   4.6857038e+02   5.3745636e+02   5.4242713e+02   6.6424302e+02
   4.8636608e+02   4.9614865e+02   5.4347812e+02   5.4819968e+02   6.6166170e+02
   4.6592869e+02   4.8074227e+02   5.3840318e+02   5.4330754e+02   6.3913153e+02
   5.0414582e+02   5.1396118e+02   5.6202145e+02   5.6206094e+02   5.8014177e+02
   4.8789861e+02   4.9638522e+02   5.2674829e+02   5.3072250e+02   5.8671316e+02
   5.0304825e+02   5.1258819e+02   5.7275111e+02   5.8587338e+02   6.6070769e+02
   4.5053798e+02   4.6414918e+02   5.1179575e+02   5.1874522e+02   5.8214055e+02
   4.9044573e+02   4.9978884e+02   5.4579114e+02   5.5042335e+02   6.4153110e+02
   4.3808969e+02   4.5500772e+02   5.1045021e+02   5.1780168e+02   5.8176204e+02
   4.6011718e+02   4.6495971e+02   5.0718889e+02   5.1565020e+02   5.8073389e+02
   4.3391793e+02   4.6752984e+02   5.3684960e+02   5.4179408e+02   6.3135576e+02
   4.5121371e+02   4.7328351e+02   5.3528648e+02   5.4012334e+02   6.0858830e+02
   4.2133872e+02   4.3327324e+02   5.0578327e+02   5.1485461e+02   5.8044016e+02
   4.2917876e+02   4.6559722e+02   5.3207810e+02   5.3685447e+02   5.9876735e+02
   4.3852665e+02   4.4393149e+02   5.0560771e+02   5.1475336e+02   5.8038814e+02
   4.6215800e+02   4.7864884e+02   5.3845786e+02   5.4339961e+02   7.1984056e+02
   5.0393867e+02   5.1369519e+02   5.7849961e+02   6.0536578e+02   6.3455896e+02
   4.9991654e+02   5.0901387e+02   5.6007698e+02   5.6612682e+02   7.5272561e+02
   4.4851694e+02   4.7092936e+02   5.2788268e+02   5.3261968e+02   5.9191155e+02
   5.0414779e+02   5.1396387e+02   5.7980141e+02   5.8997619e+02   5.9044488e+02
   4.4039190e+02   4.6755174e+02   5.2645385e+02   5.3126022e+02   5.9068171e+02
   5.0415863e+02   5.1397794e+02   5.8001025e+02   6.0416409e+02   6.0445244e+02
   4.7554257e+02   4.7907740e+02   5.0805735e+02   5.1611183e+02   5.8083094e+02
   5.0370307e+02   5.1339376e+02   5.6332481e+02   5.6452552e+02   5.8294630e+02
   5.0113510e+02   5.1032701e+02   5.5603657e+02   5.5933465e+02   5.9262756e+02
   4.8291126e+02   4.9305395e+02   5.3955995e+02   5.4409336e+02   6.0959779e+02
   5.0402982e+02   5.1381187e+02   5.7918234e+02   6.1716566e+02   6.7253191e+02
   5.0375597e+02   5.1346338e+02   5.7731651e+02   5.9935342e+02   6.9106788e+02
   3.8047708e+02   4.6449858e+02   5.3724524e+02   5.4222281e+02   6.9644126e+02
   5.0415623e+02   5.1397482e+02   5.8000663e+02   6.5849063e+02   6.9550238e+02
   4.8227129e+02   4.9229885e+02   5.3584484e+02   5.4019495e+02   5.9761928e+02
   4.2528337e+02   4.4106306e+02   5.0739465e+02   5.1580319e+02   5.8086683e+02
   4.3660318e+02   4.4329604e+02   5.0593401e+02   5.1493704e+02   5.8047076e+02
   5.0399830e+02   5.1377143e+02   5.7894904e+02   6.1210259e+02   6.4595397e+02
   5.0408140e+02   5.1387821e+02   5.7951856e+02   6.2331127e+02   6.5433425e+02
   4.4908564e+02   4.6045583e+02   5.0959574e+02   5.1720224e+02   5.8144648e+02
   4.2479179e+02   4.6567342e+02   5.3733442e+02   5.4231218e+02   7.3524449e+02
   5.0405148e+02   5.1383968e+02   5.7930201e+02   6.1645132e+02   6.4104976e+02
   3.8530130e+02   4.6448390e+02   5.3715292e+02   5.4212579e+02   6.5380568e+02
   4.1203971e+02   4.1975288e+02   5.0442047e+02   5.1411658e+02   5.8010849e+02
   4.5991045e+02   4.7668778e+02   5.3152522e+02   5.3619912e+02   5.9594832e+02
   4.7027734e+02   4.8153537e+02   5.2286357e+02   5.2776370e+02   5.8674609e+02
   4.4013187e+02   4.6953458e+02   5.3743485e+02   5.4239915e+02   6.5174071e+02
   3.9736020e+02   4.6449299e+02   5.3712385e+02   5.4209519e+02   6.5156013e+02
   4.7385732e+02   4.8607778e+02   5.3975419e+02   5.4463230e+02   7.1101605e+02
   5.0411721e+02   5.1392438e+02   5.7975268e+02   6.3046462e+02   6.5196736e+02
   5.0414203e+02   5.1395646e+02   5.7991649e+02   6.4547673e+02   6.9061675e+02
   4.2220361e+02   4.3748845e+02   5.0674305e+02   5.1540994e+02   5.8069026e+02
   4.4373839e+02   4.7061678e+02   5.3671894e+02   5.4163929e+02   6.2426518e+02
   5.0313077e+02   5.1268873e+02   5.7177609e+02   5.8174958e+02   6.0551832e+02
   5.0414406e+02   5.1395908e+02   5.7990702e+02   6.1440494e+02   6.1637680e+02
   4.9212211e+02   5.0131099e+02   5.4664465e+02   5.5116946e+02   6.2572547e+02
   5.0369492e+02   5.1338666e+02   5.7649102e+02   5.9364987e+02   6.1836005e+02
   5.0405361e+02   5.1384242e+02   5.7920954e+02   6.0576708e+02   6.1581229e+02
   4.9338320e+02   5.0239322e+02   5.4399591e+02   5.4791530e+02   6.0018569e+02
   5.0399209e+02   5.1376347e+02   5.7891313e+02   6.1202425e+02   6.4932038e+02
   4.6601746e+02   4.7766565e+02   5.1890359e+02   5.2436376e+02   5.8479057e+02
   4.4823796e+02   4.7218712e+02   5.3628646e+02   5.4117493e+02   6.1713352e+02
   4.8387659e+02   4.9296882e+02   5.2812520e+02   5.3230447e+02   5.8859362e+02
   4.3195615e+02   4.6365218e+02   5.2302247e+02   5.2808212e+02   5.8791730e+02
   4.4728791e+02   4.5500474e+02   5.0737543e+02   5.1577949e+02   5.8082636e+02
   4.2859427e+02   4.6640600e+02   5.3732080e+02   5.4229476e+02   6.6476163e+02
   4.0371817e+02   4.6427211e+02   5.3571251e+02   5.4062047e+02   6.1674674e+02
   4.5577352e+02   4.7557209e+02   5.3806465e+02   5.4301853e+02   6.6849579e+02
   4.2735731e+02   4.2752266e+02   5.0418775e+02   5.1399616e+02   5.8005401e+02
   5.0387611e+02   5.1361493e+02   5.6715951e+02   5.6841473e+02   5.8258104e+02
   5.0416283e+02   5.1398337e+02   5.8004825e+02   7.5669277e+02   7.5669321e+02
   5.0389670e+02   5.1364212e+02   5.7404356e+02   5.7819314e+02   5.8621552e+02
   4.0415310e+02   4.6455066e+02   5.3728560e+02   5.4226508e+02   7.6705978e+02
   4.8051545e+02   4.9094547e+02   5.3692148e+02   5.4140019e+02   6.0130030e+02
   5.0412346e+02   5.1393244e+02   5.7978774e+02   6.2812629e+02   6.4180945e+02
   5.0369053e+02   5.1338101e+02   5.7484467e+02   5.8448380e+02   5.9555826e+02
   5.0390789e+02   5.1365591e+02   5.7836466e+02   6.0646519e+02   6.8990697e+02
   4.5841970e+02   4.7673475e+02   5.3807557e+02   5.4301740e+02   6.5058906e+02
   5.0411341e+02   5.1391947e+02   5.7971822e+02   6.2461127e+02   6.3866475e+02
   5.0296589e+02   5.1248866e+02   5.7057711e+02   5.7961022e+02   6.0453763e+02
   4.2561731e+02   4.2726495e+02   5.0437907e+02   5.1409490e+02   5.8009830e+02
   4.9735919e+02   5.0634698e+02   5.5328175e+02   5.5801462e+02   6.2222900e+02
   4.7105802e+02   4.8401405e+02   5.3837996e+02   5.4321240e+02   6.2391043e+02
   4.9431083e+02   5.0336280e+02   5.4903023e+02   5.5358752e+02   6.2720893e+02
   4.2028106e+02   4.6322168e+02   5.2873618e+02   5.3349797e+02   5.9345427e+02
   5.0415472e+02   5.1397286e+02   5.7999164e+02   6.2438075e+02   6.2646388e+02
   4.3051946e+02   4.3614524e+02   5.0527610e+02   5.1457221e+02   5.8031112e+02
   4.8120235e+02   4.9175968e+02   5.4145020e+02   5.4624736e+02   6.7817697e+02
   4.4892874e+02   4.7184492e+02   5.3189749e+02   5.3663005e+02   5.9747661e+02
   4.2187183e+02   4.6502408e+02   5.3591156e+02   5.4082476e+02   6.1840942e+02
   4.6330895e+02   4.7922930e+02   5.3793717e+02   5.4283651e+02   6.3083211e+02
   4.0300310e+02   4.6454379e+02   5.3726687e+02   5.4224540e+02   7.2564298e+02
   4.0859462e+02   4.1621241e+02   5.0430519e+02   5.1405674e+02   5.8008147e+02
   4.7532463e+02   4.8714362e+02   5.3992867e+02   5.4478601e+02   6.5481550e+02
   4.3118765e+02   4.6666745e+02   5.3556371e+02   5.4045539e+02   6.1436950e+02
   3.9782082e+02   3.9997793e+02   5.0417118e+02   5.1398766e+02   5.8005021e+02
   4.3014043e+02   4.6672812e+02   5.3731519e+02   5.4228741e+02   6.5993562e+02
   5.0407224e+02   5.1386640e+02   5.7941187e+02   6.1397871e+02   6.2718816e+02
   5.0411858e+02   5.1392617e+02   5.7976634e+02   6.3419155e+02   7.0430507e+02
   4.7842551e+02   4.8948952e+02   5.4023085e+02   5.4502064e+02   6.3471088e+02
   4.2915373e+02   4.6637456e+02   5.3631642e+02   5.4124132e+02   6.2238498e+02
   4.0297268e+02   4.3218264e+02   5.0601750e+02   5.1498797e+02   5.8050168e+02
   4.3276545e+02   4.6729575e+02   5.3738529e+02   5.4235861e+02   6.7072721e+02
   4.9419532e+02   5.0326298e+02   5.4946221e+02   5.5413696e+02   6.4709389e+02
   4.2353724e+02   4.6139912e+02   5.2216924e+02   5.2732755e+02   5.8737437e+02
   4.0653147e+02   4.4758812e+02   5.1065624e+02   5.1795877e+02   5.8187551e+02
   5.0339077e+02   5.1300756e+02   5.7397645e+02   5.8653088e+02   6.1107105e+02
   4.2301896e+02   4.3139147e+02   5.0530024e+02   5.1458621e+02   5.8031920e+02
   4.8786659e+02   4.9747103e+02   5.4407135e+02   5.4873982e+02   6.4294725e+02
   4.3405227e+02   4.6609395e+02   5.2904622e+02   5.3379133e+02   5.9365511e+02
   4.3021029e+02   4.3156743e+02   5.0436356e+02   5.1408676e+02   5.8009446e+02
   4.5893703e+02   4.7253488e+02   5.1678416e+02   5.2263580e+02   5.8398765e+02
   4.1036104e+02   4.1042971e+02   5.0416371e+02   5.1398382e+02   5.8004842e+02
   4.2847230e+02   4.6310781e+02   5.2385272e+02   5.2883925e+02   5.8858370e+02
   4.1894937e+02   4.6443617e+02   5.3426593e+02   5.3911862e+02   6.0623235e+02
   4.2941694e+02   4.6545884e+02   5.3120555e+02   5.3596163e+02   5.9699903e+02
   4.6794595e+02   4.8203536e+02   5.3892650e+02   5.4384276e+02   6.7006563e+02
   5.0376715e+02   5.1347751e+02   5.7730510e+02   5.9850480e+02   6.3967053e+02
   3.9215105e+02   4.6450654e+02   5.3724504e+02   5.4222257e+02   6.9248547e+02
   4.2629218e+02   4.6589328e+02   5.3710516e+02   5.4207007e+02   6.4572319e+02
   4.9306667e+02   5.0212173e+02   5.4469854e+02   5.4876751e+02   6.0314366e+02
   4.3944674e+02   4.3948659e+02   5.0417267e+02   5.1398840e+02   5.8005049e+02
   4.0406228e+02   4.1949741e+02   5.0447487e+02   5.1414497e+02   5.8012138e+02
   3.9076248e+02   3.9558041e+02   5.0416685e+02   5.1398544e+02   5.8004921e+02
   4.8891197e+02   4.9840074e+02   5.4452133e+02   5.4914567e+02   6.3394166e+02
   4.3640726e+02   4.3995445e+02   5.0506914e+02   5.1445912e+02   5.8025909e+02
   4.4231374e+02   4.4888811e+02   5.0628629e+02   5.1513613e+02   5.8055322e+02
   4.4232430e+02   4.6535175e+02   5.1837878e+02   5.2402153e+02   5.8499022e+02
   4.4345536e+02   4.7031688e+02   5.3524117e+02   5.4009936e+02   6.1002411e+02
   4.3048750e+02   4.6680174e+02   5.3735238e+02   5.4232624e+02   6.6767118e+02
   4.1708493e+02   4.5441758e+02   5.1449085e+02   5.2084929e+02   5.8332375e+02
   4.6054587e+02   4.7760670e+02   5.3644616e+02   5.4128625e+02   6.1374410e+02
   4.4257921e+02   4.7027519e+02   5.3708991e+02   5.4203127e+02   6.3257879e+02
   5.0408115e+02   5.1387787e+02   5.7951675e+02   6.2324942e+02   6.5426387e+02
   4.3466535e+02   4.6781057e+02   5.3730412e+02   5.4227058e+02   6.5082540e+02
   4.7109439e+02   4.8406660e+02   5.3875894e+02   5.4361670e+02   6.3155629e+02
   5.0398565e+02   5.1375523e+02   5.7888735e+02   6.1275765e+02   6.6707923e+02
   4.3876939e+02   4.6909493e+02   5.3734875e+02   5.4231083e+02   6.4869291e+02
   4.0096299e+02   4.2866350e+02   5.0546129e+02   5.1467535e+02   5.8036062e+02
   5.0189298e+02   5.1122164e+02   5.6690942e+02   5.7555082e+02   6.6541237e+02
   5.0409190e+02   5.1389172e+02   5.7959159e+02   6.2722300e+02   6.7262822e+02
   5.0086236e+02   5.1005032e+02   5.6275844e+02   5.6950173e+02   6.4222814e+02
   3.9875901e+02   4.0333946e+02   5.0417763e+02   5.1399098e+02   5.8005173e+02
   4.5735268e+02   4.7609694e+02   5.3657087e+02   5.4143559e+02   6.1622881e+02
   4.3701420e+02   4.6796786e+02   5.3374888e+02   5.3856618e+02   6.0298477e+02
   4.4833531e+02   4.6586285e+02   5.1498412e+02   5.2120696e+02   5.8336635e+02
   5.0416282e+02   5.1398335e+02   5.8004812e+02   7.6813034e+02   7.7050129e+02
   4.1391408e+02   4.2589681e+02   5.0494016e+02   5.1439131e+02   5.8023232e+02
   4.3178868e+02   4.6707397e+02   5.3741469e+02   5.4239064e+02   7.3274031e+02
   4.7002893e+02   4.8333797e+02   5.3846148e+02   5.4331615e+02   6.2806330e+02
   4.9860299e+02   5.0759119e+02   5.5243099e+02   5.5637665e+02   6.0033668e+02
   4.3405427e+02   4.6764995e+02   5.3742472e+02   5.4239846e+02   6.8935276e+02
   5.0416011e+02   5.1397985e+02   5.8003117e+02   6.6474257e+02   6.9244081e+02
   5.0397436e+02   5.1374078e+02   5.7881512e+02   6.1196210e+02   7.0300899e+02
   5.0350440e+02   5.1314842e+02   5.7561165e+02   5.9297244e+02   6.7116112e+02
   4.1933301e+02   4.6501381e+02   5.3728673e+02   5.4226456e+02   7.2021753e+02
   5.0190385e+02   5.1123420e+02   5.6695108e+02   5.7561104e+02   6.6268274e+02
   3.4218146e+02   3.9083622e+02   5.0409389e+02   5.1394804e+02   5.8003215e+02
   4.2095249e+02   4.2213308e+02   5.0424708e+02   5.1402669e+02   5.8006778e+02
   4.7266129e+02   4.8404913e+02   5.2779220e+02   5.3234174e+02   5.9026081e+02
   4.0406028e+02   4.6439859e+02   5.3640247e+02   5.4133947e+02   6.2607663e+02
   5.0337035e+02   5.1298236e+02   5.7466492e+02   5.9015922e+02   6.4727286e+02
   4.2280597e+02   4.2794212e+02   5.0478532e+02   5.1430838e+02   5.8019441e+02
   4.8017165e+02   4.9089729e+02   5.4072208e+02   5.4549011e+02   6.3627387e+02
   4.3380333e+02   4.6757629e+02   5.3740808e+02   5.4238129e+02   6.7533581e+02
   4.8078078e+02   4.9138229e+02   5.4067672e+02   5.4541370e+02   6.2942904e+02
   4.4340997e+02   4.5481211e+02   5.0862735e+02   5.1657092e+02   5.8118516e+02
   4.2926532e+02   4.6655660e+02   5.3735936e+02   5.4233470e+02   6.9950707e+02
   5.0139252e+02   5.1064582e+02   5.6387534e+02   5.7063096e+02   6.1839854e+02
   5.0295107e+02   5.1247060e+02   5.7195904e+02   5.8393635e+02   6.3364436e+02
   4.7754186e+02   4.8881189e+02   5.4031942e+02   5.4514719e+02   6.4974063e+02
   5.0412631e+02   5.1393617e+02   5.7963398e+02   5.9560858e+02   5.9691751e+02
   4.4098751e+02   4.6978223e+02   5.3730477e+02   5.4226055e+02   6.4296266e+02
   4.4851024e+02   4.7246553e+02   5.3772887e+02   5.4269028e+02   6.5965391e+02
   4.9831904e+02   5.0733365e+02   5.5612295e+02   5.6142313e+02   6.7056909e+02
   4.6223846e+02   4.7849731e+02   5.3635086e+02   5.4117387e+02   6.1211155e+02
   4.6962009e+02   4.7468070e+02   5.0900686e+02   5.1675055e+02   5.8112848e+02
   3.9568517e+02   3.9660568e+02   5.0416377e+02   5.1398385e+02   5.8004846e+02
   5.0011308e+02   5.0922501e+02   5.6027774e+02   5.6625406e+02   6.3760024e+02
   4.5166412e+02   4.5984414e+02   5.0801294e+02   5.1616907e+02   5.8098236e+02
   4.6353043e+02   4.7939569e+02   5.3846876e+02   5.4340008e+02   6.5603344e+02
   5.0404837e+02   5.1383568e+02   5.7927244e+02   6.1514274e+02   6.3730122e+02
   5.0400527e+02   5.1378040e+02   5.7880683e+02   6.0208729e+02   6.1439180e+02
   3.9557126e+02   4.4811821e+02   5.1095648e+02   5.1817184e+02   5.8197818e+02
   4.3595706e+02   4.6817356e+02   5.3718991e+02   5.4214846e+02   6.4277781e+02
   3.9644979e+02   4.6450226e+02   5.3718831e+02   5.4216293e+02   6.5961433e+02
   5.0333367e+02   5.1293715e+02   5.7448124e+02   5.8982719e+02   6.5476176e+02
   4.6708031e+02   4.8146743e+02   5.3866553e+02   5.4357441e+02   6.4799801e+02
   4.3862846e+02   4.6651609e+02   5.2481491e+02   5.2971453e+02   5.8923929e+02
   4.1007257e+02   4.1444279e+02   5.0423252e+02   5.1401921e+02   5.8006447e+02
   4.3587801e+02   4.6322594e+02   5.1916588e+02   5.2470193e+02   5.8546766e+02
   4.4651553e+02   4.5725900e+02   5.0878072e+02   5.1666714e+02   5.8121893e+02
   4.0961278e+02   4.6314945e+02   5.3038168e+02   5.3513636e+02   5.9577019e+02
   5.0410126e+02   5.1390384e+02   5.7965301e+02   6.2888415e+02   6.7142963e+02
   4.4040379e+02   4.6247197e+02   5.1536290e+02   5.2152780e+02   5.8359794e+02
   4.9935782e+02   5.0841600e+02   5.5835729e+02   5.6397716e+02   6.4580354e+02
   4.4681439e+02   4.7175301e+02   5.3729218e+02   5.4223433e+02   6.3557492e+02
   3.9870865e+02   4.3789984e+02   5.0741330e+02   5.1581636e+02   5.8087734e+02
   4.7061651e+02   4.8372318e+02   5.3844796e+02   5.4329238e+02   6.2664727e+02
   4.4132529e+02   4.6988418e+02   5.3726318e+02   5.4221612e+02   6.4001785e+02
   3.9323082e+02   4.6450900e+02   5.3724751e+02   5.4222516e+02   7.0119131e+02
   4.0477162e+02   4.6454808e+02   5.3724738e+02   5.4222488e+02   6.9330703e+02
   4.9958051e+02   5.0865370e+02   5.5916030e+02   5.6500562e+02   7.6423882e+02
   5.0163319e+02   5.1077189e+02   5.4226915e+02   5.4369112e+02   5.8408785e+02
   4.3319986e+02   4.6741043e+02   5.3740600e+02   5.4237989e+02   6.8076726e+02
   4.7454138e+02   4.8657065e+02   5.3979599e+02   5.4466166e+02   6.5815896e+02
   5.0259575e+02   5.1204490e+02   5.6891853e+02   5.7753759e+02   6.1069391e+02
   4.4139342e+02   4.6994205e+02   5.3753933e+02   5.4250706e+02   6.6089101e+02
   5.0397132e+02   5.1373704e+02   5.7629092e+02   5.8217082e+02   5.8771195e+02
   5.0387282e+02   5.1361132e+02   5.7808261e+02   6.0311903e+02   6.4767138e+02
   5.0162337e+02   5.1091131e+02   5.6580386e+02   5.7389396e+02   6.9737558e+02
   4.6809097e+02   4.8175503e+02   5.3468561e+02   5.3938040e+02   6.0133979e+02
   4.2877029e+02   4.6579964e+02   5.3352128e+02   5.3834198e+02   6.0265482e+02
   5.0071468e+02   5.0982157e+02   5.5078457e+02   5.5332802e+02   5.8959301e+02
   3.9653558e+02   4.6425112e+02   5.3576311e+02   5.4067321e+02   6.1724040e+02
   4.3336607e+02   4.5635239e+02   5.1281513e+02   5.1953476e+02   5.8261242e+02
   4.2280730e+02   4.3189012e+02   5.0540121e+02   5.1464169e+02   5.8034418e+02
   4.4550832e+02   4.7132436e+02   5.3761027e+02   5.4257320e+02   6.5532622e+02
   4.3025144e+02   4.5994610e+02   5.1697443e+02   5.2286283e+02   5.8439887e+02
   4.9074626e+02   5.0005437e+02   5.4573930e+02   5.5032277e+02   6.3119945e+02
   4.2935315e+02   4.6654817e+02   5.3717732e+02   5.4214311e+02   6.4838408e+02
   5.0416277e+02   5.1398331e+02   5.8004797e+02   6.7165664e+02   6.7249365e+02
   5.0416081e+02   5.1398074e+02   5.8003556e+02   7.1856865e+02   7.4904877e+02
   4.4014730e+02   4.6955439e+02   5.3754936e+02   5.4251989e+02   6.7936803e+02
   5.0376107e+02   5.1346998e+02   5.7685675e+02   5.9401298e+02   6.1391966e+02
   5.0374691e+02   5.1345216e+02   5.7635538e+02   5.9072938e+02   6.0434340e+02
   4.5350724e+02   4.6722296e+02   5.1312119e+02   5.1973139e+02   5.8258225e+02
   4.5767251e+02   4.7631161e+02   5.3725291e+02   5.4215081e+02   6.2425092e+02
   4.1108469e+02   4.6128125e+02   5.2422405e+02   5.2918803e+02   5.8895777e+02
   4.4871215e+02   4.7210607e+02   5.3420640e+02   5.3901213e+02   6.0354291e+02
   4.0673841e+02   4.6441897e+02   5.3640101e+02   5.4133786e+02   6.2602279e+02
   4.9095403e+02   5.0021949e+02   5.4500273e+02   5.4944497e+02   6.1723698e+02
   4.2569119e+02   4.6545211e+02   5.3510594e+02   5.3998540e+02   6.1134472e+02
   4.3859908e+02   4.6305131e+02   5.1709153e+02   5.2294880e+02   5.8439434e+02
   4.3397111e+02   4.6729946e+02   5.3523220e+02   5.4010769e+02   6.1146637e+02
   4.9622487e+02   5.0518104e+02   5.4909300e+02   5.5317702e+02   6.0451514e+02
   4.3977117e+02   4.6943380e+02   5.3751234e+02   5.4248149e+02   6.6286939e+02
   4.3544935e+02   4.6805726e+02   5.3743093e+02   5.4240297e+02   6.6720215e+02
   5.0123312e+02   5.1046689e+02   5.6415162e+02   5.7143595e+02   6.4776606e+02
   4.2872758e+02   4.3623847e+02   5.0557689e+02   5.1473823e+02   5.8038584e+02
   4.3224311e+02   4.6709270e+02   5.3684325e+02   5.4178957e+02   6.3187620e+02
   5.0325086e+02   5.1283535e+02   5.7357844e+02   5.8684911e+02   6.2406781e+02
   4.1719760e+02   4.6486007e+02   5.3724186e+02   5.4221793e+02   6.6685717e+02
   4.4670821e+02   4.7167604e+02   5.3697878e+02   5.4190481e+02   6.2774007e+02
   4.1171240e+02   4.1875491e+02   5.0437201e+02   5.1409137e+02   5.8009709e+02
   4.4031579e+02   4.6922385e+02   5.3487207e+02   5.3972297e+02   6.0804515e+02
   5.0376934e+02   5.1348024e+02   5.7740904e+02   5.9982091e+02   6.9776564e+02
   4.4206498e+02   4.6939057e+02   5.3247863e+02   5.3724558e+02   5.9912828e+02
   4.4324859e+02   4.7048691e+02   5.3698610e+02   5.4192071e+02   6.2956257e+02
   3.8707627e+02   4.3078847e+02   5.0581526e+02   5.1487318e+02   5.8044996e+02
   5.0338608e+02   5.1300180e+02   5.7481522e+02   5.9068283e+02   6.5450176e+02
   4.6241307e+02   4.7748622e+02   5.2784810e+02   5.3251968e+02   5.9122455e+02
   4.4483273e+02   4.5210664e+02   5.0687506e+02   5.1547974e+02   5.8070023e+02
   5.0285697e+02   5.1235716e+02   5.7168188e+02   5.8375602e+02   6.9956151e+02
   4.6046227e+02   4.7769314e+02   5.3776982e+02   5.4268085e+02   6.3163391e+02
   5.0298654e+02   5.1251343e+02   5.7229591e+02   5.8479650e+02   6.4473471e+02
   4.4846108e+02   4.7242747e+02   5.3756570e+02   5.4251800e+02   6.4544536e+02
   5.0415942e+02   5.1397894e+02   5.8002548e+02   6.3476464e+02   6.3688860e+02
   4.1384130e+02   4.6469775e+02   5.3725434e+02   5.4223166e+02   6.8890668e+02
   4.3342235e+02   4.6729009e+02   5.3616602e+02   5.4107982e+02   6.1989042e+02
   4.9797790e+02   5.0698273e+02   5.5526231e+02   5.6040432e+02   6.4782608e+02
   4.7854229e+02   4.8958348e+02   5.4027880e+02   5.4506876e+02   6.3582643e+02
   5.0412284e+02   5.1393168e+02   5.7979307e+02   6.3512383e+02   6.6774292e+02
   4.4982603e+02   4.6901917e+02   5.1922069e+02   5.2471876e+02   5.8532321e+02
   4.1801035e+02   4.3993434e+02   5.0770643e+02   5.1599748e+02   5.8095845e+02
   4.1245510e+02   4.6282566e+02   5.2896038e+02   5.3372060e+02   5.9376101e+02
   4.3396801e+02   4.4993574e+02   5.0904716e+02   5.1685344e+02   5.8133530e+02
   4.9889939e+02   5.0793508e+02   5.5741309e+02   5.6291502e+02   6.7010717e+02
   4.8075819e+02   4.9138692e+02   5.4112184e+02   5.4590453e+02   6.4752567e+02
   4.3756632e+02   4.6625527e+02   5.2524607e+02   5.3012017e+02   5.8962990e+02
   4.3660292e+02   4.6588919e+02   5.2516175e+02   5.3004272e+02   5.8957346e+02
   3.8932992e+02   3.9008916e+02   5.0416293e+02   5.1398343e+02   5.8004828e+02
   4.7449574e+02   4.8631304e+02   5.3658249e+02   5.4123984e+02   6.0494000e+02
   4.1580170e+02   4.3739331e+02   5.0707879e+02   5.1561186e+02   5.8078332e+02
   3.8520126e+02   4.6449955e+02   5.3724637e+02   5.4222400e+02   6.9916497e+02
   4.1176515e+02   4.6443713e+02   5.3605110e+02   5.4097250e+02   6.2046269e+02
   5.0050547e+02   5.0965180e+02   5.6079540e+02   5.6665747e+02   6.2011758e+02
   4.2787940e+02   4.6582318e+02   5.3473311e+02   5.3959693e+02   6.0856629e+02
   5.0410311e+02   5.1390618e+02   5.7966416e+02   6.2902280e+02   6.6460860e+02
   5.0401588e+02   5.1379396e+02   5.7899488e+02   6.0771304e+02   6.2446830e+02
   5.0407744e+02   5.1387309e+02   5.7949681e+02   6.2384541e+02   6.6898793e+02
   5.0416187e+02   5.1398213e+02   5.8004214e+02   6.5447184e+02   6.5675905e+02
   4.0575843e+02   4.6455558e+02   5.3724702e+02   5.4222448e+02   6.8908158e+02
   4.3888525e+02   4.6882699e+02   5.3521987e+02   5.4008646e+02   6.1063960e+02
   4.0509877e+02   4.6439664e+02   5.3635364e+02   5.4128844e+02   6.2495811e+02
   4.4171687e+02   4.7005219e+02   5.3758031e+02   5.4254968e+02   6.7627736e+02
   4.6752836e+02   4.8168921e+02   5.3791498e+02   5.4276936e+02   6.2306853e+02
   4.4790612e+02   4.4874058e+02   5.0447034e+02   5.1414115e+02   5.8011648e+02
   3.9039644e+02   4.6443029e+02   5.3681172e+02   5.4176778e+02   6.3582316e+02
   4.7175520e+02   4.7944656e+02   5.1340463e+02   5.1983707e+02   5.8238693e+02
   4.3187262e+02   4.6709209e+02   5.3741437e+02   5.4239021e+02   7.3097131e+02
   5.0381488e+02   5.1353783e+02   5.7764661e+02   6.0020311e+02   6.4034976e+02
   4.0101696e+02   4.6406067e+02   5.3464865e+02   5.3951673e+02   6.0862688e+02
   4.2809125e+02   4.6626547e+02   5.3712688e+02   5.4209132e+02   6.4577053e+02
   4.0032148e+02   4.1542435e+02   5.0431454e+02   5.1406159e+02   5.8008368e+02
   4.8456945e+02   4.9391124e+02   5.3173739e+02   5.3584540e+02   5.9132983e+02
   5.0415138e+02   5.1396855e+02   5.7996854e+02   6.2409686e+02   6.2691336e+02
   4.7819097e+02   4.8920357e+02   5.3851271e+02   5.4317664e+02   6.1206125e+02
   4.3646498e+02   4.5384007e+02   5.1033735e+02   5.1772486e+02   5.8173153e+02
   4.5836026e+02   4.6183988e+02   5.0607076e+02   5.1500157e+02   5.8046977e+02
   4.4035554e+02   4.6392791e+02   5.1733668e+02   5.2314993e+02   5.8449554e+02
   4.6089554e+02   4.7789109e+02   5.3751157e+02   5.4240454e+02   6.2595837e+02
   4.5922153e+02   4.7693151e+02   5.3625897e+02   5.4109895e+02   6.1288549e+02
   4.4756044e+02   4.6079748e+02   5.1055649e+02   5.1786336e+02   5.8175244e+02
   4.0573066e+02   4.1839262e+02   5.0441198e+02   5.1411217e+02   5.8010654e+02
   4.9689568e+02   5.0589038e+02   5.5333434e+02   5.5826445e+02   6.5072221e+02
   4.7304614e+02   4.8548936e+02   5.3960901e+02   5.4449302e+02   6.8396690e+02
   4.2129376e+02   4.2783650e+02   5.0488788e+02   5.1436311e+02   5.8021912e+02
   4.3623891e+02   4.5874710e+02   5.1354845e+02   5.2009515e+02   5.8288042e+02
   4.5799298e+02   4.6429031e+02   5.0790015e+02   5.1608860e+02   5.8092469e+02
   4.2447419e+02   4.4948592e+02   5.1066415e+02   5.1796165e+02   5.8186821e+02
   4.9151178e+02   5.0076863e+02   5.4695544e+02   5.5163045e+02   6.8811772e+02
   4.7609017e+02   4.8771622e+02   5.4016876e+02   5.4502645e+02   7.1311985e+02
   5.0298257e+02   5.1250861e+02   5.7238960e+02   5.8516394e+02   6.8131287e+02
   4.7716977e+02   4.8847341e+02   5.3937640e+02   5.4413655e+02   6.2273573e+02
   4.0524168e+02   4.4804826e+02   5.1088674e+02   5.1812205e+02   5.8195390e+02
   4.4652062e+02   4.4745279e+02   5.0447915e+02   5.1414586e+02   5.8011882e+02
   4.3965791e+02   4.6932337e+02   5.3695113e+02   5.4189103e+02   6.3085852e+02
   5.0409952e+02   5.1390105e+02   5.6318896e+02   5.6335556e+02   5.8043041e+02
   4.2768984e+02   4.5410944e+02   5.1275783e+02   5.1949573e+02   5.8260951e+02
   4.9906814e+02   5.0811140e+02   5.5776191e+02   5.6330935e+02   6.5588501e+02
   4.2795308e+02   4.2859415e+02   5.0426477e+02   5.1403575e+02   5.8007173e+02
   4.1019089e+02   4.1151042e+02   5.0417891e+02   5.1399163e+02   5.8005199e+02
   3.8126231e+02   4.6448215e+02   5.3714730e+02   5.4211988e+02   6.5334914e+02
   4.4597728e+02   4.7136484e+02   5.3660401e+02   5.4151360e+02   6.2163642e+02
   4.9558024e+02   5.0458959e+02   5.5101448e+02   5.5570688e+02   6.3564874e+02
   4.4114541e+02   4.6968634e+02   5.3623346e+02   5.4113693e+02   6.1873166e+02
   4.7216282e+02   4.8480875e+02   5.3880622e+02   5.4364766e+02   6.2898626e+02
   5.0404461e+02   5.1383085e+02   5.7928037e+02   6.1906993e+02   6.7389085e+02
   4.6413957e+02   4.7969617e+02   5.3808751e+02   5.4298899e+02   6.3295519e+02
   4.7802889e+02   4.8897817e+02   5.3703010e+02   5.4160939e+02   6.0375621e+02
   4.4740439e+02   4.7201804e+02   5.3764197e+02   5.4260175e+02   6.5274690e+02
   4.6630904e+02   4.8099234e+02   5.3866940e+02   5.4358747e+02   6.5244418e+02
   4.5358986e+02   4.7170860e+02   5.2156074e+02   5.2673310e+02   5.8657091e+02
   4.6860195e+02   4.8246293e+02   5.3903575e+02   5.4395113e+02   7.2451449e+02
   5.0403067e+02   5.1381296e+02   5.7911306e+02   6.0984191e+02   6.2673953e+02
   5.0415238e+02   5.1396985e+02   5.7956764e+02   5.8269831e+02   5.8327548e+02
   5.0415438e+02   5.1397243e+02   5.7998962e+02   6.2529705e+02   6.2721338e+02
   4.7962688e+02   4.9047975e+02   5.4103252e+02   5.4585397e+02   7.6037604e+02
   4.3285902e+02   4.6719665e+02   5.3653716e+02   5.4146826e+02   6.2555496e+02
   5.0357142e+02   5.1323194e+02   5.7003010e+02   5.7407652e+02   5.8782884e+02
   4.3755401e+02   4.6871350e+02   5.3749805e+02   5.4247035e+02   7.0162728e+02
   4.1254732e+02   4.6032492e+02   5.2188069e+02   5.2707560e+02   5.8720574e+02
   5.0405771e+02   5.1384770e+02   5.7931311e+02   6.1308321e+02   6.2812549e+02
   4.5049896e+02   4.7328624e+02   5.3786612e+02   5.4282903e+02   7.1079009e+02
   4.7713245e+02   4.8846643e+02   5.3972803e+02   5.4451748e+02   6.2935427e+02
   4.2427802e+02   4.6558559e+02   5.3730176e+02   5.4227815e+02   6.9056615e+02
   4.1206971e+02   4.5886664e+02   5.1932019e+02   5.2484997e+02   5.8565316e+02
   4.9680724e+02   5.0575880e+02   5.4971672e+02   5.5374795e+02   6.0312913e+02
   4.5488017e+02   4.7393644e+02   5.2887724e+02   5.3356918e+02   5.9273626e+02
   4.7125090e+02   4.8421344e+02   5.3932864e+02   5.4422537e+02   6.7471910e+02
   4.5781932e+02   4.7646765e+02   5.3816048e+02   5.4311073e+02   6.6776510e+02
   3.8536705e+02   4.2963715e+02   5.0564137e+02   5.1477551e+02   5.8040589e+02
   5.0293443e+02   5.1245050e+02   5.7189190e+02   5.8384764e+02   6.3630245e+02
   4.8314496e+02   4.9292787e+02   5.3452904e+02   5.3878947e+02   5.9501427e+02
   4.0253657e+02   4.6411623e+02   5.3490835e+02   5.3978582e+02   6.1042282e+02
   5.0246933e+02   5.1189525e+02   5.6936611e+02   5.7926812e+02   6.3603774e+02
   4.2670188e+02   4.6394150e+02   5.2777462e+02   5.3255351e+02   5.9227720e+02
   5.0415273e+02   5.1397029e+02   5.7998170e+02   6.3584473e+02   6.3982119e+02
   4.6994532e+02   4.8331546e+02   5.3888761e+02   5.4377310e+02   6.4188631e+02
   4.0564839e+02   4.6120082e+02   5.2423816e+02   5.2920137e+02   5.8897262e+02
   5.0409112e+02   5.1389073e+02   5.7958725e+02   6.2728197e+02   6.7791355e+02
   4.3434204e+02   4.3686709e+02   5.0474713e+02   5.1428740e+02   5.8018345e+02
   5.0032558e+02   5.0945256e+02   5.5988344e+02   5.6542867e+02   6.1591887e+02
   5.0335478e+02   5.1296315e+02   5.7464255e+02   5.9031052e+02   6.6888480e+02
   4.5043761e+02   4.7324496e+02   5.3771783e+02   5.4267232e+02   6.5045551e+02
   4.9780784e+02   5.0680633e+02   5.5457544e+02   5.5954800e+02   6.3136384e+02
   3.8388948e+02   3.8831123e+02   5.0416558e+02   5.1398478e+02   5.8004891e+02
   4.5090802e+02   4.5121105e+02   5.0428293e+02   5.1404453e+02   5.8007447e+02
   5.0194175e+02   5.1127757e+02   5.6655924e+02   5.7465354e+02   6.2601052e+02
   4.9887121e+02   5.0769020e+02   5.4137137e+02   5.4377974e+02   5.8773448e+02
   4.0851874e+02   4.5954731e+02   5.2055875e+02   5.2591862e+02   5.8636827e+02
   3.9494210e+02   4.6427513e+02   5.3590538e+02   5.4082126e+02   6.1879734e+02
   5.0249952e+02   5.1192230e+02   5.6240145e+02   5.6604371e+02   5.9104368e+02
   4.6113857e+02   4.7808901e+02   5.3828714e+02   5.4322545e+02   6.5436113e+02
   4.4171101e+02   4.4171730e+02   5.0416450e+02   5.1398423e+02   5.8004865e+02
   4.0378261e+02   4.5837335e+02   5.1881574e+02   5.2441983e+02   5.8538203e+02
   4.8588573e+02   4.9572819e+02   5.4326054e+02   5.4799150e+02   6.7189809e+02
   5.0217514e+02   5.1154951e+02   5.6801939e+02   5.7715746e+02   6.4286938e+02
   5.0403310e+02   5.1381608e+02   5.7914425e+02   6.1132044e+02   6.2921124e+02
   4.6493052e+02   4.8018731e+02   5.3869414e+02   5.4362804e+02   7.7289546e+02
   5.0416168e+02   5.1398189e+02   5.8004101e+02   6.6461220e+02   6.7248329e+02
   4.3039949e+02   4.6678231e+02   5.3733738e+02   5.4231053e+02   6.6257428e+02
   4.9979444e+02   5.0888070e+02   5.5934939e+02   5.6511356e+02   6.3700428e+02
   4.2897720e+02   4.6538337e+02   5.3131337e+02   5.3607196e+02   5.9721039e+02
   4.3227182e+02   4.5110779e+02   5.1002850e+02   5.1751516e+02   5.8164454e+02
   4.4656614e+02   4.5674989e+02   5.0849505e+02   5.1648228e+02   5.8113687e+02
   4.7924857e+02   4.8997284e+02   5.3754429e+02   5.4210839e+02   6.0465067e+02
   4.2266164e+02   4.6534425e+02   5.3725748e+02   5.4223250e+02   6.6350728e+02
   4.7973894e+02   4.9057033e+02   5.4106282e+02   5.4588286e+02   7.5769245e+02
   4.6394096e+02   4.7949618e+02   5.3706585e+02   5.4190967e+02   6.1689673e+02
   4.1780646e+02   4.6084385e+02   5.2240098e+02   5.2753579e+02   5.8755521e+02
   5.0270061e+02   5.1216992e+02   5.7036917e+02   5.8076940e+02   6.2679322e+02
   4.3268702e+02   4.6727875e+02   5.3740224e+02   5.4237656e+02   6.9580360e+02
   4.6209162e+02   4.7861300e+02   5.3845893e+02   5.4340126e+02   7.2673391e+02
   4.0157081e+02   4.2816717e+02   5.0537753e+02   5.1462913e+02   5.8033975e+02
   4.5172509e+02   4.7375197e+02   5.3741797e+02   5.4235088e+02   6.3335981e+02
   4.5381242e+02   4.7466910e+02   5.3745760e+02   5.4238428e+02   6.3212038e+02
   5.0404222e+02   5.1382778e+02   5.7921665e+02   6.1302072e+02   6.3160643e+02
   5.0180633e+02   5.1111734e+02   5.6391366e+02   5.6987534e+02   6.0299507e+02
   4.4143608e+02   4.5382618e+02   5.0877114e+02   5.1666619e+02   5.8123303e+02
   5.0146737e+02   5.1072880e+02   5.6312612e+02   5.6916402e+02   6.0752079e+02
   4.0944392e+02   4.6458626e+02   5.3716223e+02   5.4213520e+02   6.5416453e+02
   4.0483370e+02   4.6454843e+02   5.3724676e+02   5.4222423e+02   6.8976359e+02
   3.8703575e+02   4.1443782e+02   5.0430366e+02   5.1405596e+02   5.8008117e+02
   4.0312598e+02   4.6173128e+02   5.2577233e+02   5.3063681e+02   5.9031931e+02
   4.9950545e+02   5.0857346e+02   5.5889836e+02   5.6467035e+02   6.6231986e+02
   4.3008560e+02   4.4920749e+02   5.0952910e+02   5.1717692e+02   5.8149084e+02
   5.0412100e+02   5.1392926e+02   5.7978188e+02   6.3568105e+02   7.1081134e+02
   4.0640510e+02   4.0704289e+02   5.0416674e+02   5.1398538e+02   5.8004916e+02
   5.0415974e+02   5.1397936e+02   5.8002884e+02   6.8350304e+02   7.3677511e+02
   5.0301935e+02   5.1255319e+02   5.7221861e+02   5.8423032e+02   6.2750510e+02
   4.7131413e+02   4.8293330e+02   5.2681009e+02   5.3141732e+02   5.8955398e+02
   4.3227824e+02   4.3749589e+02   5.0533556e+02   5.1460454e+02   5.8032506e+02
   4.4997608e+02   4.7296516e+02   5.3690457e+02   5.4181660e+02   6.2399005e+02
   4.6613742e+02   4.8089609e+02   5.3876088e+02   5.4368711e+02   6.8756761e+02
   5.0369106e+02   5.1338183e+02   5.7628940e+02   5.9227292e+02   6.1307986e+02
   5.0412775e+02   5.1393797e+02   5.7976954e+02   6.0883600e+02   6.1221148e+02
   4.3511778e+02   4.3517916e+02   5.0417662e+02   5.1399043e+02   5.8005138e+02
   3.9732604e+02   4.6451941e+02   5.3728165e+02   5.4226103e+02   7.5377417e+02
   4.2052145e+02   4.6511262e+02   5.3725828e+02   5.4223424e+02   6.6945189e+02
   4.8988884e+02   4.9929307e+02   5.4566412e+02   5.5034754e+02   6.8366477e+02
   3.8454513e+02   3.8754421e+02   5.0416492e+02   5.1398444e+02   5.8004874e+02
   4.5754294e+02   4.7634074e+02   5.3813329e+02   5.4308324e+02   6.6284841e+02
   4.9984937e+02   5.0894000e+02   5.5955310e+02   5.6537619e+02   6.3879968e+02
   4.0300234e+02   4.6454068e+02   5.3724833e+02   5.4222591e+02   6.9869162e+02
   4.2483735e+02   4.6544808e+02   5.3590628e+02   5.4081750e+02   6.1808740e+02
   4.5949606e+02   4.7714877e+02   5.3708545e+02   5.4196409e+02   6.2057015e+02
   5.0397316e+02   5.1373925e+02   5.7869043e+02   6.0515202e+02   6.2611724e+02
   5.0401921e+02   5.1379825e+02   5.7894665e+02   6.0387915e+02   6.1636788e+02
   3.8049051e+02   4.3874979e+02   5.0767425e+02   5.1597803e+02   5.8095126e+02
   4.9658297e+02   5.0557174e+02   5.5218531e+02   5.5687929e+02   6.2697702e+02
   4.6404929e+02   4.7967549e+02   5.3842742e+02   5.4335154e+02   6.4948505e+02
   5.0360843e+02   5.1327815e+02   5.7491791e+02   5.8662584e+02   6.0108244e+02
   4.3664165e+02   4.6835869e+02   5.3703285e+02   5.4198228e+02   6.3515395e+02
   4.1024698e+02   4.2881723e+02   5.0543305e+02   5.1465969e+02   5.8035341e+02
   4.2167241e+02   4.5561956e+02   5.1497073e+02   5.2123144e+02   5.8352199e+02
   4.5120072e+02   4.7334360e+02   5.3581533e+02   5.4067334e+02   6.1233324e+02
   4.4514452e+02   4.7110704e+02   5.3684904e+02   5.4177254e+02   6.2632922e+02
   5.0378896e+02   5.1350527e+02   5.7691919e+02   5.9329474e+02   6.0922855e+02
   5.0383923e+02   5.1356877e+02   5.7752682e+02   5.9668538e+02   6.1606475e+02
   5.0193412e+02   5.1118753e+02   5.4753869e+02   5.4906590e+02   5.8493408e+02
   4.5940874e+02   4.7720059e+02   5.3805929e+02   5.4299451e+02   6.4672242e+02
   5.0384929e+02   5.1358143e+02   5.7794844e+02   6.0271041e+02   6.5959251e+02
   5.0416008e+02   5.1397983e+02   5.8003116e+02   6.7241859e+02   7.1613551e+02
   3.9851035e+02   4.6021621e+02   5.2201019e+02   5.2719061e+02   5.8729801e+02
   3.9399068e+02   4.2714414e+02   5.0523471e+02   5.1455084e+02   5.8030452e+02
   4.3064507e+02   4.6684090e+02   5.3740959e+02   5.4238634e+02   7.5040223e+02
   4.3344772e+02   4.6727425e+02   5.3601620e+02   5.4092358e+02   6.1810857e+02
   4.7798095e+02   4.8916246e+02   5.4055611e+02   5.4539136e+02   6.7005860e+02
   5.0218190e+02   5.1155121e+02   5.6351573e+02   5.6838877e+02   5.9575788e+02
   4.9792020e+02   5.0692540e+02   5.5533858e+02   5.6053705e+02   7.1852690e+02
   4.8570486e+02   4.9557116e+02   5.4319916e+02   5.4793597e+02   7.1224047e+02
   4.6105834e+02   4.7803507e+02   5.3815401e+02   5.4308447e+02   6.4591799e+02
   4.3531942e+02   4.6799554e+02   5.3725809e+02   5.4222116e+02   6.4788373e+02
   4.9774277e+02   5.0667473e+02   5.4880353e+02   5.5235250e+02   5.9672089e+02
   5.0092506e+02   5.1011613e+02   5.6157032e+02   5.6738852e+02   6.1251931e+02
   4.5325045e+02   4.7443272e+02   5.3755861e+02   5.4249334e+02   6.3678537e+02
   4.6819280e+02   4.8219609e+02   5.3896776e+02   5.4388373e+02   6.8209087e+02
   4.5697931e+02   4.7605148e+02   5.3772046e+02   5.4264827e+02   6.3653205e+02
   5.0413484e+02   5.1394716e+02   5.7987068e+02   6.4169541e+02   7.0352550e+02
   4.3556926e+02   4.6809313e+02   5.3743638e+02   5.4240853e+02   6.7047558e+02
   5.0416093e+02   5.1398091e+02   5.8003631e+02   6.6685052e+02   6.8593426e+02
   4.9462647e+02   5.0364506e+02   5.4834347e+02   5.5269196e+02   6.1398376e+02
   5.0398958e+02   5.1376027e+02   5.7890031e+02   6.1210198e+02   6.5109684e+02
   4.4185116e+02   4.6740131e+02   5.2406967e+02   5.2901829e+02   5.8857300e+02
   5.0416197e+02   5.1398226e+02   5.8004275e+02   6.5135994e+02   6.5199294e+02
   4.7997629e+02   4.9074178e+02   5.4072800e+02   5.4550479e+02   6.3844635e+02
   5.0408475e+02   5.1388251e+02   5.7945905e+02   6.0903802e+02   6.1681391e+02
   4.7244629e+02   4.8496001e+02   5.3812860e+02   5.4291859e+02   6.1814788e+02
   3.9478325e+02   4.2581438e+02   5.0505498e+02   5.1445323e+02   5.8026051e+02
   4.8507225e+02   4.9498975e+02   5.4214242e+02   5.4679346e+02   6.2757772e+02
   5.0214252e+02   5.1151141e+02   5.6784276e+02   5.7686190e+02   6.4067949e+02
   5.0388957e+02   5.1363263e+02   5.7815957e+02   6.0289483e+02   6.3746497e+02
   4.7001663e+02   4.7765485e+02   5.1262968e+02   5.1927076e+02   5.8217171e+02
   4.7839687e+02   4.8947285e+02   5.4033190e+02   5.4513187e+02   6.3906297e+02
   4.4044600e+02   4.6754774e+02   5.2636833e+02   5.3117837e+02   5.9059885e+02
   4.5665610e+02   4.7586851e+02   5.3729612e+02   5.4220137e+02   6.2632191e+02
   4.3526255e+02   4.4366458e+02   5.0637182e+02   5.1518867e+02   5.8058350e+02
   3.9805287e+02   4.6299820e+02   5.3015498e+02   5.3490896e+02   5.9542255e+02
   5.0414683e+02   5.1396267e+02   5.7994695e+02   6.4885506e+02   6.8090862e+02
   5.0287717e+02   5.1238158e+02   5.7091926e+02   5.8121165e+02   6.1580502e+02
   5.0415346e+02   5.1397124e+02   5.7998682e+02   6.3784042e+02   6.4214727e+02
   4.7979332e+02   4.9043194e+02   5.3792419e+02   5.4248989e+02   6.0574648e+02
   4.6648004e+02   4.8100591e+02   5.3757682e+02   5.4242354e+02   6.2017874e+02
   4.1530727e+02   4.6123103e+02   5.2372150e+02   5.2872632e+02   5.8854654e+02
   4.1955390e+02   4.5037400e+02   5.1166588e+02   5.1868367e+02   5.8222150e+02
   4.5153837e+02   4.7372248e+02   5.3788318e+02   5.4284341e+02   6.7259382e+02
   4.5667603e+02   4.7560786e+02   5.3489051e+02   5.3968859e+02   6.0508347e+02
   4.7234960e+02   4.8498713e+02   5.3948511e+02   5.4437350e+02   6.7075438e+02
   4.1886676e+02   4.6473469e+02   5.3586472e+02   5.4077713e+02   6.1804840e+02
   4.2951109e+02   4.6660615e+02   5.3734871e+02   5.4232326e+02   6.7553685e+02
   5.0300260e+02   5.1253289e+02   5.7224249e+02   5.8446542e+02   6.3270933e+02
   5.0384973e+02   5.1358201e+02   5.7792637e+02   6.0218994e+02   6.4898905e+02
   4.3766401e+02   4.6464303e+02   5.2061271e+02   5.2594601e+02   5.8626427e+02
   4.2795706e+02   4.6623845e+02   5.3714480e+02   5.4211027e+02   6.4763773e+02
   5.0408268e+02   5.1387994e+02   5.7116476e+02   5.7182844e+02   5.8113656e+02
   4.5510289e+02   4.7524665e+02   5.3764823e+02   5.4258024e+02   6.3710018e+02
   4.3924292e+02   4.6900813e+02   5.3565564e+02   5.4053848e+02   6.1386373e+02
   4.9663936e+02   5.0563642e+02   5.5303499e+02   5.5796301e+02   6.8301399e+02
   4.2738555e+02   4.6087088e+02   5.1949083e+02   5.2499002e+02   5.8570721e+02
   4.0154124e+02   4.6436513e+02   5.3624400e+02   5.4117405e+02   6.2290123e+02
   5.0401056e+02   5.1378717e+02   5.7905186e+02   6.1498511e+02   6.6148541e+02
   4.9319670e+02   5.0232818e+02   5.4858259e+02   5.5327804e+02   7.2910844e+02
   6.7703161e+02   5.8012766e+02   5.1421625e+02   5.0461738e+02   4.2138652e+02
   6.4005645e+02   5.8164058e+02   5.1794030e+02   5.1065963e+02   4.4754022e+02
   5.4525582e+02   5.4040598e+02   4.8850494e+02   4.7719804e+02   4.0993139e+02
   5.5207047e+02   5.4738716e+02   5.0117663e+02   4.9195644e+02   3.8812170e+02
   5.4392805e+02   5.3902931e+02   4.8496178e+02   4.7620054e+02   4.4036255e+02
   5.8631648e+02   5.7299081e+02   5.1285715e+02   5.0353716e+02   4.2124666e+02
   6.9157246e+02   6.2187115e+02   5.4113225e+02   5.3620403e+02   4.6431802e+02
   6.0769847e+02   5.8458139e+02   5.2666807e+02   5.2151866e+02   4.6006173e+02
   5.7042481e+02   5.6336082e+02   5.1018047e+02   5.0099733e+02   4.0476686e+02
   6.6070555e+02   6.1972063e+02   5.4099087e+02   5.3606872e+02   4.6429374e+02
   6.4968570e+02   6.0878779e+02   5.3975138e+02   5.3487702e+02   4.6406888e+02
   6.1789981e+02   6.0863910e+02   5.4107389e+02   5.3615495e+02   4.6431148e+02
   6.4538117e+02   5.7996753e+02   5.1412040e+02   5.0446449e+02   4.1921749e+02
   6.1852860e+02   5.7930994e+02   5.1402507e+02   5.0443324e+02   4.2044260e+02
   5.4810137e+02   5.4336446e+02   4.9582310e+02   4.8600056e+02   3.9848190e+02
   5.5952450e+02   5.5466455e+02   5.0995318e+02   5.0361533e+02   4.4379443e+02
   5.5677818e+02   5.5221329e+02   5.1005006e+02   5.0460250e+02   4.4832128e+02
   5.9441937e+02   5.7693106e+02   5.1588339e+02   5.0813572e+02   4.4207543e+02
   6.7449047e+02   6.5081014e+02   5.4213941e+02   5.3716594e+02   4.6448520e+02
   5.4677509e+02   5.4199275e+02   4.9299866e+02   4.8269851e+02   3.8495805e+02
   6.0440757e+02   5.7849779e+02   5.1458367e+02   5.0567801e+02   4.3163926e+02
   5.4227794e+02   5.3729937e+02   4.8214642e+02   4.8206472e+02   4.6435275e+02
   6.0643022e+02   5.7839796e+02   5.1379818e+02   5.0419041e+02   4.1837483e+02
   5.7720871e+02   5.6803070e+02   5.1191247e+02   5.0294230e+02   4.2472944e+02
   7.0100064e+02   6.4845013e+02   5.4207218e+02   5.3710193e+02   4.6447444e+02
   6.0517157e+02   6.0508067e+02   5.4224517e+02   5.3726677e+02   4.6450221e+02
   5.7628559e+02   5.7084224e+02   5.2828814e+02   5.2387902e+02   4.6157754e+02
   5.8617748e+02   5.8616291e+02   5.4224781e+02   5.3726961e+02   4.6450279e+02
   5.4236156e+02   5.3738397e+02   4.6634588e+02   4.2850954e+02   4.0576974e+02
   6.2541274e+02   5.8781871e+02   5.2897031e+02   5.2401811e+02   4.6108227e+02
   5.4342745e+02   5.3848438e+02   4.7869847e+02   4.6233461e+02   4.0839361e+02
   6.0904104e+02   6.0381163e+02   5.4129443e+02   5.3636921e+02   4.6435053e+02
   6.3524301e+02   5.9695270e+02   5.3638924e+02   5.3162479e+02   4.6335651e+02
   5.4242817e+02   5.3745212e+02   4.6755894e+02   4.3642676e+02   4.2328013e+02
   6.0666752e+02   6.0560880e+02   5.4206283e+02   5.3709549e+02   4.6447410e+02
   6.4138962e+02   6.2523846e+02   5.4165318e+02   5.3670338e+02   4.6440648e+02
   6.6260671e+02   6.4308039e+02   5.4202044e+02   5.3705272e+02   4.6446612e+02
   6.1178721e+02   5.7878806e+02   5.1374888e+02   5.0399873e+02   4.0436635e+02
   6.0226102e+02   5.8093711e+02   5.2130741e+02   5.1526612e+02   4.5517981e+02
   5.4226925e+02   5.3728979e+02   4.6461557e+02   4.1344759e+02   4.0769285e+02
   5.4235141e+02   5.4199083e+02   5.4189631e+02   5.3727719e+02   4.6450476e+02
   6.2705707e+02   5.9530765e+02   5.3580648e+02   5.3106062e+02   4.6322165e+02
   6.5333672e+02   5.8020505e+02   5.1450060e+02   5.0516081e+02   4.2666963e+02
   5.7666533e+02   5.6820694e+02   5.1480940e+02   5.0781358e+02   4.4477938e+02
   6.5140715e+02   5.8273694e+02   5.1992822e+02   5.1332608e+02   4.5228297e+02
   6.4105312e+02   5.7984379e+02   5.1394155e+02   5.0413055e+02   3.8175909e+02
   6.7070982e+02   6.1611874e+02   5.4060579e+02   5.3569868e+02   4.6422574e+02
   7.4097865e+02   6.4640849e+02   5.4200952e+02   5.3704222e+02   4.6446431e+02
   5.4280534e+02   5.3783886e+02   4.7265052e+02   4.4902815e+02   4.0514817e+02
   6.3824284e+02   5.7980181e+02   5.1393517e+02   5.0412833e+02   3.9172892e+02
   6.6497329e+02   5.8002421e+02   5.1401150e+02   5.0422735e+02   4.0990158e+02
   6.2639787e+02   5.7969806e+02   5.1426445e+02   5.0481777e+02   4.2439570e+02
   5.9090823e+02   5.7488858e+02   5.1314161e+02   5.0366211e+02   4.1809028e+02
   6.3976140e+02   5.8022738e+02   5.1483629e+02   5.0579525e+02   4.3085776e+02
   6.4745486e+02   5.8000604e+02   5.1418159e+02   5.0457833e+02   4.2108181e+02
   6.0870363e+02   5.7879385e+02   5.1431366e+02   5.0511358e+02   4.2773795e+02
   5.8484469e+02   5.7222202e+02   5.1249559e+02   5.0300403e+02   4.0832760e+02
   6.3749732e+02   6.3681529e+02   5.4224439e+02   5.3726581e+02   4.6450201e+02
   5.9285719e+02   5.7945914e+02   5.2429843e+02   5.1898321e+02   4.5882379e+02
   6.5164963e+02   5.9623325e+02   5.3560288e+02   5.3084669e+02   4.6316084e+02
   6.1824599e+02   5.7921410e+02   5.1382937e+02   5.0405932e+02   4.0223928e+02
   6.5938310e+02   5.8004395e+02   5.1409476e+02   5.0439279e+02   4.1730245e+02
   5.4229771e+02   5.3731880e+02   4.6517194e+02   4.2143355e+02   4.0330115e+02
   6.7875654e+02   5.8004289e+02   5.1402523e+02   5.0425065e+02   4.1162620e+02
   6.2235664e+02   5.9954107e+02   5.3830726e+02   5.3349487e+02   4.6378833e+02
   6.3056914e+02   5.8008632e+02   5.1487286e+02   5.0589330e+02   4.3162905e+02
   5.4277884e+02   5.3781165e+02   4.7237637e+02   4.4861432e+02   4.1393102e+02
   5.4226418e+02   5.3728463e+02   4.6475047e+02   4.6395899e+02   4.6370579e+02
   5.4226400e+02   5.3728444e+02   4.6452160e+02   4.5493462e+02   4.5490965e+02
   6.0287018e+02   5.8187937e+02   5.2307928e+02   5.1739503e+02   4.5739533e+02
   5.5699084e+02   5.5214403e+02   5.0523885e+02   4.9644642e+02   4.1924950e+02
   5.4228563e+02   5.3730665e+02   4.6552137e+02   4.5632486e+02   4.5474635e+02
   5.9127705e+02   5.7523088e+02   5.1384174e+02   5.0493664e+02   4.2972366e+02
   6.6999027e+02   5.8015671e+02   5.1429419e+02   5.0476616e+02   4.2320655e+02
   5.4233530e+02   5.3735716e+02   4.6587397e+02   4.2602381e+02   3.9424319e+02
   5.4228065e+02   5.3730220e+02   4.8026780e+02   4.8014499e+02   4.6428459e+02
   5.4226428e+02   5.3728472e+02   4.6451646e+02   4.0723842e+02   4.0603520e+02
   5.4226520e+02   5.3728566e+02   4.6453580e+02   4.1567562e+02   4.1505984e+02
   6.1868175e+02   5.8125550e+02   5.1849976e+02   5.1151474e+02   4.4938497e+02
   6.5534929e+02   5.9591466e+02   5.3536048e+02   5.3060623e+02   4.6309929e+02
   6.3517040e+02   5.7987094e+02   5.1417978e+02   5.0460823e+02   4.2181895e+02
   5.4226690e+02   5.3728741e+02   4.6460593e+02   4.4715553e+02   4.4696665e+02
   5.4338028e+02   5.3847597e+02   4.8761894e+02   4.8384678e+02   4.5528576e+02
   6.6574446e+02   5.8195296e+02   5.1820532e+02   5.1100864e+02   4.4821303e+02
   6.1243534e+02   5.8798235e+02   5.3059156e+02   5.2578383e+02   4.6173748e+02
   5.4329874e+02   5.3835287e+02   4.7826101e+02   4.6336020e+02   4.2778232e+02
   5.4229972e+02   5.3732160e+02   4.6914154e+02   4.6708207e+02   4.6194124e+02
   6.0471216e+02   6.0462527e+02   5.4224536e+02   5.3726695e+02   4.6450226e+02
   5.6946797e+02   5.6275285e+02   5.1077104e+02   5.0233838e+02   4.2923581e+02
   6.3495656e+02   5.8391175e+02   5.2257468e+02   5.1664225e+02   4.5645866e+02
   5.4230940e+02   5.3733092e+02   4.6593874e+02   4.5106066e+02   4.4856652e+02
   5.4226680e+02   5.3728729e+02   4.6456758e+02   4.1562811e+02   4.1429140e+02
   6.8071782e+02   5.8004722e+02   5.1403392e+02   5.0426739e+02   4.1287291e+02
   6.8520384e+02   6.4912286e+02   5.4209260e+02   5.3712138e+02   4.6447773e+02
   6.3745309e+02   5.9600958e+02   5.3579303e+02   5.3103976e+02   4.6321241e+02
   6.0777139e+02   5.9800442e+02   5.3943143e+02   5.3459365e+02   4.6402175e+02
   5.4382358e+02   5.3897540e+02   4.9389371e+02   4.9118559e+02   4.5764734e+02
   5.4253656e+02   5.3756306e+02   4.6928147e+02   4.4182051e+02   4.2363176e+02
   5.4246590e+02   5.3749079e+02   4.6830533e+02   4.4141915e+02   4.2866499e+02
   6.3611916e+02   6.3061416e+02   5.4208308e+02   5.3711275e+02   4.6447637e+02
   6.4080176e+02   5.8108703e+02   5.1672539e+02   5.0887521e+02   4.4286639e+02
   5.9972055e+02   5.7874680e+02   5.1720582e+02   5.0992621e+02   4.4657833e+02
   5.7021402e+02   5.6326393e+02   5.1059336e+02   5.0183860e+02   4.2521794e+02
   6.0813714e+02   6.0742310e+02   5.4215003e+02   5.3717732e+02   4.6448752e+02
   5.4458391e+02   5.3970015e+02   4.8581934e+02   4.7369112e+02   4.1573100e+02
   6.2312546e+02   5.9460549e+02   5.3555262e+02   5.3081454e+02   4.6316224e+02
   5.5411217e+02   5.4939450e+02   5.0301891e+02   4.9393727e+02   3.9358001e+02
   6.6886496e+02   6.6516188e+02   5.4225540e+02   5.3727624e+02   4.6450374e+02
   6.2616263e+02   5.7952459e+02   5.1387930e+02   5.0408422e+02   3.8934379e+02
   5.6682489e+02   5.6178766e+02   5.1977669e+02   5.1510682e+02   4.5777841e+02
   6.0083516e+02   5.8643771e+02   5.3140872e+02   5.2668724e+02   4.6206374e+02
   5.8447473e+02   5.7215427e+02   5.1293575e+02   5.0388420e+02   4.2604485e+02
   5.4316079e+02   5.3820883e+02   4.7701994e+02   4.6125781e+02   4.2814522e+02
   7.2211685e+02   5.8073481e+02   5.1553160e+02   5.0694766e+02   4.3615051e+02
   6.8689598e+02   5.8004999e+02   5.1403667e+02   5.0427232e+02   4.1314474e+02
   6.8866947e+02   6.1439810e+02   5.4037042e+02   5.3547207e+02   4.6418319e+02
   5.4268359e+02   5.3771417e+02   4.7153421e+02   4.4925489e+02   4.2754157e+02
   6.2975722e+02   6.2878865e+02   5.4221514e+02   5.3723813e+02   4.6449742e+02
   6.4916020e+02   6.4198938e+02   5.4213671e+02   5.3716347e+02   4.6448485e+02
   5.4317251e+02   5.3821890e+02   4.7655591e+02   4.5836666e+02   4.1553271e+02
   5.4231531e+02   5.3733943e+02   4.8309467e+02   4.8283001e+02   4.6399795e+02
   5.9089590e+02   5.7599172e+02   5.1681979e+02   5.0968675e+02   4.4673924e+02
   6.9992179e+02   6.3628331e+02   5.4181518e+02   5.3685704e+02   4.6443271e+02
   5.9736017e+02   5.7686050e+02   5.1339030e+02   5.0371383e+02   4.0240640e+02
   7.2479566e+02   7.2457100e+02   5.4226348e+02   5.3728392e+02   4.6450503e+02
   6.3685689e+02   6.1289706e+02   5.4062241e+02   5.3571748e+02   4.6423019e+02
   6.3476065e+02   6.3265266e+02   5.4219257e+02   5.3721668e+02   4.6449380e+02
   5.4226419e+02   5.3728464e+02   4.6451540e+02   3.9822493e+02   3.9149360e+02
   5.5995623e+02   5.5482291e+02   5.0669094e+02   4.9774418e+02   4.1122238e+02
   5.4310320e+02   5.3815349e+02   4.7777782e+02   4.6582472e+02   4.3851190e+02
   5.4231241e+02   5.3733388e+02   4.6558704e+02   4.3698924e+02   4.3388622e+02
   5.4292894e+02   5.3797472e+02   4.7716985e+02   4.6738653e+02   4.4515073e+02
   6.8269084e+02   6.5790772e+02   5.4219208e+02   5.3721603e+02   4.6449363e+02
   5.4360395e+02   5.3866903e+02   4.8003842e+02   4.6474152e+02   4.0747945e+02
   7.0052828e+02   7.0030643e+02   5.4226360e+02   5.3728404e+02   4.6450503e+02
   6.4222703e+02   6.2949781e+02   5.4188417e+02   5.3692343e+02   4.6444432e+02
   6.2179487e+02   5.7938770e+02   5.1386723e+02   5.0409384e+02   4.0542277e+02
   6.6710696e+02   5.8170000e+02   5.1766967e+02   5.1024782e+02   4.4656578e+02
   7.0067653e+02   5.8004024e+02   5.1401097e+02   5.0422200e+02   4.0921555e+02
   5.4233866e+02   5.3736062e+02   4.6596193e+02   4.2832428e+02   4.1822440e+02
   6.2361770e+02   5.8117269e+02   5.1778862e+02   5.1049509e+02   4.4729046e+02
   6.1241477e+02   6.1109263e+02   5.4208460e+02   5.3711536e+02   4.6447720e+02
   5.4228129e+02   5.3730208e+02   4.6486992e+02   4.2522853e+02   4.2301015e+02
   5.4633446e+02   5.4162769e+02   4.9717796e+02   4.9178642e+02   4.4791322e+02
   6.5090132e+02   5.8737692e+02   5.2750493e+02   5.2237135e+02   4.6036982e+02
   5.4822537e+02   5.4351315e+02   4.9683016e+02   4.8800263e+02   4.2792932e+02
   5.4254090e+02   5.3756864e+02   4.7058275e+02   4.5488895e+02   4.4229374e+02
   5.4418461e+02   5.3928374e+02   4.8425898e+02   4.7229786e+02   4.2572037e+02
   5.4248987e+02   5.3751591e+02   4.6948710e+02   4.5209333e+02   4.4116048e+02
   5.4227708e+02   5.3729778e+02   4.6478233e+02   4.2414492e+02   4.2226418e+02
   5.4294878e+02   5.3806510e+02   5.0608416e+02   5.0567677e+02   4.6361074e+02
   6.0034315e+02   5.7751539e+02   5.1356326e+02   5.0391603e+02   4.1413377e+02
   6.2077117e+02   5.7948304e+02   5.1419823e+02   5.0473723e+02   4.2393588e+02
   7.7857891e+02   6.3355598e+02   5.4171364e+02   5.3676003e+02   4.6441596e+02
   6.2656228e+02   5.7960352e+02   5.1403553e+02   5.0438338e+02   4.1869170e+02
   7.3056317e+02   5.8544182e+02   5.2453305e+02   5.1894927e+02   4.5841255e+02
   5.8382800e+02   5.8197174e+02   5.3978298e+02   5.3499750e+02   4.6412524e+02
   6.4343773e+02   5.8058149e+02   5.1554610e+02   5.0700267e+02   4.3645785e+02
   7.1917376e+02   6.2912992e+02   5.4155207e+02   5.3660580e+02   4.6438918e+02
   5.8298462e+02   5.7127520e+02   5.1228611e+02   5.0282404e+02   4.0703121e+02
   6.3137078e+02   6.2201307e+02   5.4175087e+02   5.3679717e+02   4.6442286e+02
   6.2791089e+02   6.2740915e+02   5.4223023e+02   5.3725244e+02   4.6449980e+02
   7.3637354e+02   7.1329610e+02   5.4224319e+02   5.3726463e+02   4.6450180e+02
   5.9765285e+02   5.7782344e+02   5.1593509e+02   5.0809165e+02   4.4159304e+02
   6.4824835e+02   5.8054929e+02   5.1537973e+02   5.0671659e+02   4.3529024e+02
   6.7994358e+02   5.8058057e+02   5.1521813e+02   5.0642125e+02   4.3399755e+02
   6.4580002e+02   6.0770622e+02   5.3964579e+02   5.3477589e+02   4.6404918e+02
   6.1648837e+02   5.7955156e+02   5.1485359e+02   5.0596703e+02   4.3248920e+02
   6.3845880e+02   6.0877750e+02   5.3997825e+02   5.3509768e+02   4.6411272e+02
   5.6604985e+02   5.6009149e+02   5.0977247e+02   5.0138878e+02   4.2854011e+02
   5.4327605e+02   5.3893747e+02   5.3123103e+02   5.3053753e+02   4.6440148e+02
   6.3749607e+02   6.2085073e+02   5.4146375e+02   5.3652299e+02   4.6437521e+02
   6.2427710e+02   5.7948929e+02   5.1390078e+02   5.0413727e+02   4.0928490e+02
   5.5753079e+02   5.5313940e+02   5.1402131e+02   5.0964976e+02   4.5470198e+02
   6.0785590e+02   5.9291751e+02   5.3622293e+02   5.3149919e+02   4.6334498e+02
   5.6780662e+02   5.6139938e+02   5.0950577e+02   5.0037541e+02   3.9795875e+02
   6.5103201e+02   5.7995205e+02   5.1397589e+02   5.0417298e+02   4.0237397e+02
   5.4393813e+02   5.3901968e+02   4.8227156e+02   4.6834536e+02   4.0477644e+02
   5.4235889e+02   5.3738124e+02   4.6629590e+02   4.2817387e+02   3.9999227e+02
   7.1376935e+02   6.5582418e+02   5.4217335e+02   5.3719820e+02   4.6449067e+02
   5.5538381e+02   5.5076767e+02   5.0697622e+02   5.0046067e+02   4.4138902e+02
   5.8290823e+02   5.7144917e+02   5.1321415e+02   5.0456340e+02   4.3113765e+02
   5.4230657e+02   5.3732786e+02   4.6534830e+02   4.2370756e+02   4.1255024e+02
   5.9925313e+02   5.8191388e+02   5.2480591e+02   5.1945982e+02   4.5899585e+02
   6.2886425e+02   5.7979959e+02   5.1431049e+02   5.0488459e+02   4.2486638e+02
   5.4675159e+02   5.4196847e+02   4.9294800e+02   4.8264678e+02   3.9834654e+02
   6.4035940e+02   5.8043569e+02   5.1528857e+02   5.0657709e+02   4.3476238e+02
   6.4897713e+02   6.3783583e+02   5.4203713e+02   5.3706878e+02   4.6446888e+02
   5.6591155e+02   5.5991200e+02   5.0904519e+02   5.0005027e+02   4.1540095e+02
   6.5231308e+02   5.8929010e+02   5.2973307e+02   5.2481617e+02   4.6135723e+02
   6.7535263e+02   6.6696813e+02   5.4225434e+02   5.3727524e+02   4.6450357e+02
   6.2008646e+02   6.0064466e+02   5.3894905e+02   5.3411597e+02   4.6392008e+02
   6.6763526e+02   5.8053809e+02   5.1514431e+02   5.0629638e+02   4.3345599e+02
   6.5730586e+02   5.8035593e+02   5.1480708e+02   5.0571223e+02   4.3016284e+02
   5.7614662e+02   5.6733693e+02   5.1166182e+02   5.0264863e+02   4.2346396e+02
   6.2269792e+02   5.7965623e+02   5.1440458e+02   5.0510089e+02   4.2682348e+02
   6.4899677e+02   5.8001122e+02   5.1415530e+02   5.0452401e+02   4.2018701e+02
   5.4268033e+02   5.3771125e+02   4.7179628e+02   4.5192084e+02   4.3274388e+02
   6.1966880e+02   5.7937975e+02   5.1407107e+02   5.0450881e+02   4.2145286e+02
   5.9170662e+02   5.8163164e+02   5.2991476e+02   5.2522364e+02   4.6167889e+02
   5.8081266e+02   5.8056345e+02   5.4190339e+02   5.3695861e+02   4.6445518e+02
   6.1554353e+02   5.9099335e+02   5.3333068e+02   5.2860365e+02   4.6258480e+02
   5.4234939e+02   5.3737164e+02   4.6624778e+02   4.3487051e+02   4.2814423e+02
   6.8056238e+02   6.1152963e+02   5.3999127e+02   5.3510679e+02   4.6411328e+02
   5.4226779e+02   5.3728833e+02   4.6472355e+02   4.5638482e+02   4.5605655e+02
   7.5202014e+02   5.8004682e+02   5.1398473e+02   5.0416602e+02   3.9061560e+02
   6.9227745e+02   6.1786480e+02   5.4077816e+02   5.3586423e+02   4.6425631e+02
   5.4231754e+02   5.3733904e+02   4.6554991e+02   4.2433226e+02   4.0533925e+02
   7.6878399e+02   6.2441481e+02   5.4126161e+02   5.3632776e+02   4.6434012e+02
   5.4262439e+02   5.3766157e+02   4.7670364e+02   4.7171140e+02   4.5550444e+02
   5.9108714e+02   5.7900822e+02   5.2511927e+02   5.1996386e+02   4.5947347e+02
   5.8373124e+02   5.7225431e+02   5.1489249e+02   5.0727205e+02   4.4128143e+02
   5.9650174e+02   5.7677368e+02   5.1371433e+02   5.0437750e+02   4.2417491e+02
   7.4198375e+02   6.9690042e+02   5.4223108e+02   5.3725311e+02   4.6449986e+02
   6.0332191e+02   5.8088326e+02   5.2077517e+02   5.1459515e+02   4.5433127e+02
   5.4248026e+02   5.3750691e+02   4.7033369e+02   4.5859978e+02   4.4830019e+02
   6.0079527e+02   5.9927408e+02   5.4170052e+02   5.3675678e+02   4.6441812e+02
   6.6726650e+02   5.8001317e+02   5.1397905e+02   5.0416330e+02   3.9306559e+02
   6.0545250e+02   6.0318866e+02   5.4175863e+02   5.3680952e+02   4.6442640e+02
   6.5274187e+02   5.8016882e+02   5.1442943e+02   5.0503051e+02   4.2566460e+02
   6.3611077e+02   5.8578613e+02   5.2564942e+02   5.2026878e+02   4.5929476e+02
   5.8784766e+02   5.8780705e+02   5.4222474e+02   5.3724842e+02   4.6449944e+02
   5.8680749e+02   5.7376904e+02   5.1498501e+02   5.0717529e+02   4.4021064e+02
   5.4297776e+02   5.3801676e+02   4.7455282e+02   4.5351326e+02   4.0682741e+02
   6.0887973e+02   5.9505778e+02   5.3762678e+02   5.3285709e+02   4.6365723e+02
   6.5426286e+02   6.1412578e+02   5.4042901e+02   5.3552918e+02   4.6419420e+02
   5.4227381e+02   5.3729446e+02   4.6474769e+02   4.3730158e+02   4.3667361e+02
   5.8048763e+02   5.6991537e+02   5.1197207e+02   5.0255318e+02   4.0475607e+02
   6.2462180e+02   5.8154949e+02   5.1854228e+02   5.1154185e+02   4.4937687e+02
   5.8415920e+02   5.7204430e+02   5.1311090e+02   5.0424106e+02   4.2849685e+02
   5.5107989e+02   5.4653042e+02   5.0397222e+02   4.9805137e+02   4.4434961e+02
   5.8537523e+02   5.7247699e+02   5.1252568e+02   5.0300087e+02   3.9430099e+02
   5.4300891e+02   5.3805479e+02   4.7681608e+02   4.6445913e+02   4.3893739e+02
   6.2876364e+02   5.8107540e+02   5.1720651e+02   5.0962967e+02   4.4512361e+02
   6.8969094e+02   5.8002627e+02   5.1398332e+02   5.0416863e+02   3.9748627e+02
   5.4249304e+02   5.3751836e+02   4.6847353e+02   4.3680031e+02   3.8539907e+02
   5.6231492e+02   5.5690071e+02   5.0786068e+02   4.9902437e+02   4.1908251e+02
   5.4242332e+02   5.3744708e+02   4.6739275e+02   4.3350094e+02   4.1059126e+02
   6.5120393e+02   6.3126395e+02   5.4179259e+02   5.3683584e+02   4.6442917e+02
   7.3207446e+02   6.1485942e+02   5.4040080e+02   5.3550109e+02   4.6418859e+02
   5.4274252e+02   5.3777699e+02   4.7349534e+02   4.5923488e+02   4.3980134e+02
   7.3738967e+02   6.1713096e+02   5.4067197e+02   5.3576195e+02   4.6423736e+02
   5.4226613e+02   5.3728661e+02   4.6456395e+02   4.3638652e+02   4.3622655e+02
   5.7942854e+02   5.6930930e+02   5.1185064e+02   5.0247479e+02   4.0999577e+02
   5.4226489e+02   5.3728534e+02   4.6452834e+02   4.0105252e+02   3.9710487e+02
   6.4414601e+02   6.2343301e+02   5.4150587e+02   5.3656262e+02   4.6438193e+02
   6.2674842e+02   6.1828137e+02   5.4167406e+02   5.3672463e+02   4.6441055e+02
   7.2315108e+02   6.6043316e+02   5.4219496e+02   5.3721875e+02   4.6449411e+02
   5.4229120e+02   5.3731287e+02   4.7076023e+02   4.6974625e+02   4.6317686e+02
   6.2983090e+02   6.2060717e+02   5.4169023e+02   5.3673959e+02   4.6441302e+02
   5.8718022e+02   5.7332486e+02   5.1270038e+02   5.0314477e+02   3.9468789e+02
   5.4227963e+02   5.3730040e+02   4.6485260e+02   4.3109200e+02   4.2956318e+02
   6.6903823e+02   6.6826520e+02   5.4226300e+02   5.3728347e+02   4.6450495e+02
   6.5518903e+02   6.2918855e+02   5.4165471e+02   5.3670417e+02   4.6440643e+02
   6.3471974e+02   5.8396078e+02   5.2266868e+02   5.1675600e+02   4.5657548e+02
   7.3038614e+02   5.8031427e+02   5.1459174e+02   5.0531148e+02   4.2760464e+02
   6.6606463e+02   5.8052543e+02   5.1512080e+02   5.0625624e+02   4.3327423e+02
   5.4325726e+02   5.3830711e+02   4.7733081e+02   4.5996265e+02   4.1550740e+02
   6.8406454e+02   6.6388465e+02   5.4223452e+02   5.3725639e+02   4.6450042e+02
   6.2699661e+02   5.7984911e+02   5.1457106e+02   5.0537756e+02   4.2845781e+02
   5.4529884e+02   5.4045643e+02   4.8903396e+02   4.7839576e+02   4.2350428e+02
   6.2428087e+02   5.9640292e+02   5.3663273e+02   5.3187072e+02   4.6341969e+02
   6.5402273e+02   5.8222600e+02   5.1885547e+02   5.1190706e+02   4.4993882e+02
   5.8563517e+02   5.7260336e+02   5.1255175e+02   5.0302199e+02   3.9305135e+02
   6.5644626e+02   5.7998227e+02   5.1397674e+02   5.0416675e+02   3.9935341e+02
   5.4942345e+02   5.4483934e+02   5.0216087e+02   4.9641439e+02   4.4533065e+02
   6.4199879e+02   5.8903233e+02   5.2966236e+02   5.2474620e+02   4.6133691e+02
   6.0963457e+02   5.8000680e+02   5.1711669e+02   5.0963703e+02   4.4548336e+02
   5.8234940e+02   5.7098896e+02   5.1242955e+02   5.0318211e+02   4.2117121e+02
   5.4425319e+02   5.3936138e+02   4.8522027e+02   4.7448922e+02   4.3145213e+02
   5.4909736e+02   5.4438498e+02   4.9749209e+02   4.8788038e+02   3.8727115e+02
   5.4238186e+02   5.3741126e+02   4.8536270e+02   4.8489766e+02   4.6356058e+02
   5.4284279e+02   5.3787757e+02   4.7314557e+02   4.5067585e+02   4.1635427e+02
   5.8540566e+02   5.7919292e+02   5.3273980e+02   5.2821573e+02   4.6262136e+02
   5.4524385e+02   5.4053674e+02   5.0037853e+02   4.9762059e+02   4.5702780e+02
   5.8531469e+02   5.7265421e+02   5.1334380e+02   5.0454261e+02   4.2972131e+02
   6.3602700e+02   5.8043749e+02   5.1544599e+02   5.0685515e+02   4.3593623e+02
   6.6026678e+02   5.8170374e+02   5.1771518e+02   5.1031579e+02   4.4673047e+02
   5.4226839e+02   5.3728892e+02   4.6461694e+02   4.3602975e+02   4.3571817e+02
   6.0266747e+02   5.7841909e+02   5.1495685e+02   5.0636291e+02   4.3497860e+02
   6.2368253e+02   5.8048660e+02   5.1624369e+02   5.0819390e+02   4.4086464e+02
   6.6768572e+02   6.4430816e+02   5.4203612e+02   5.3706763e+02   4.6446864e+02
   7.4254658e+02   6.3941795e+02   5.4188018e+02   5.3691895e+02   4.6444327e+02
   6.6381155e+02   5.8068139e+02   5.1547559e+02   5.0685980e+02   4.3581759e+02
   5.9596480e+02   5.9075803e+02   5.3856362e+02   5.3379056e+02   4.6387150e+02
   5.6814354e+02   5.6214263e+02   5.1396338e+02   5.0768342e+02   4.4741787e+02
   5.7990808e+02   5.7778659e+02   5.3870963e+02   5.3402448e+02   4.6395827e+02
   6.4872758e+02   6.0203739e+02   5.3828179e+02   5.3345807e+02   4.6377524e+02
   6.1343762e+02   5.8004055e+02   5.1650479e+02   5.0868226e+02   4.4265696e+02
   5.6933583e+02   5.6269348e+02   5.1107558e+02   5.0291270e+02   4.3256184e+02
   6.0443960e+02   5.9822248e+02   5.4019246e+02   5.3532525e+02   4.6416365e+02
   5.4514899e+02   5.4029322e+02   4.8806782e+02   4.7656628e+02   3.9805895e+02
   5.4764830e+02   5.4289924e+02   4.9501411e+02   4.8515049e+02   4.1313379e+02
   5.8304020e+02   5.8289798e+02   5.4208133e+02   5.3711859e+02   4.6447952e+02
   5.9099656e+02   5.7864402e+02   5.2434074e+02   5.1907492e+02   4.5893786e+02
   6.1496414e+02   5.9195377e+02   5.3429629e+02   5.2957982e+02   4.6285169e+02
   6.2201698e+02   6.2106115e+02   5.4218142e+02   5.3720633e+02   4.6449214e+02
   6.4306884e+02   5.8228316e+02   5.1921095e+02   5.1239635e+02   4.5082489e+02
   7.4135758e+02   5.8207633e+02   5.1838560e+02   5.1125490e+02   4.4869121e+02
   6.4702142e+02   6.4607859e+02   5.4225503e+02   5.3727591e+02   4.6450368e+02
   5.4232404e+02   5.3734583e+02   4.6607971e+02   4.4677523e+02   4.4323939e+02
   6.7806197e+02   6.3126993e+02   5.4166420e+02   5.3671299e+02   4.6440785e+02
   5.9561930e+02   5.7685626e+02   5.1461826e+02   5.0603851e+02   4.3446249e+02
   5.9974343e+02   5.8573903e+02   5.3092248e+02   5.2619011e+02   4.6191596e+02
   5.4226568e+02   5.3728615e+02   4.6456299e+02   4.4564666e+02   4.4552412e+02
   5.4228853e+02   5.3730946e+02   4.6500226e+02   4.2190045e+02   4.1544392e+02
   6.3728987e+02   5.7979587e+02   5.1395995e+02   5.0418091e+02   4.0896252e+02
   5.7859159e+02   5.6886362e+02   5.1200103e+02   5.0289190e+02   4.2267107e+02
   6.7937561e+02   6.6999203e+02   5.4224934e+02   5.3727047e+02   4.6450275e+02
   5.5146529e+02   5.4684084e+02   5.0206383e+02   4.9441081e+02   4.3415068e+02
   6.0386616e+02   6.0074382e+02   5.4133362e+02   5.3640929e+02   4.6435839e+02
   7.6411498e+02   6.0584206e+02   5.3901669e+02   5.3416556e+02   4.6392415e+02
   6.5573871e+02   6.2343932e+02   5.4133228e+02   5.3639600e+02   4.6435240e+02
   6.0448234e+02   5.8224207e+02   5.2328337e+02   5.1762188e+02   4.5757040e+02
   6.4101781e+02   5.9083381e+02   5.3155565e+02   5.2674549e+02   4.6201042e+02
   7.0219667e+02   6.7065742e+02   5.4224197e+02   5.3726347e+02   4.6450160e+02
   5.4231615e+02   5.3733762e+02   4.6552398e+02   4.2421651e+02   4.0627096e+02
   5.5418390e+02   5.4954145e+02   5.0474965e+02   4.9729798e+02   4.3505154e+02
   5.5951461e+02   5.5475421e+02   5.1145356e+02   5.0582682e+02   4.4833419e+02
   6.7758757e+02   5.8003515e+02   5.1400972e+02   5.0422079e+02   4.0917850e+02
   6.2508062e+02   5.8027852e+02   5.1568089e+02   5.0729058e+02   4.3769497e+02
   5.4228576e+02   5.3730663e+02   4.6495783e+02   4.2496498e+02   4.2196627e+02
   6.2173809e+02   5.9089493e+02   5.3255567e+02   5.2779950e+02   4.6234555e+02
   5.5662947e+02   5.5185301e+02   5.0584327e+02   4.9784320e+02   4.3049420e+02
   6.3164030e+02   6.0366891e+02   5.3918921e+02   5.3433966e+02   4.6396289e+02
   7.3247091e+02   6.3182700e+02   5.4165503e+02   5.3670411e+02   4.6440629e+02
   6.3584769e+02   5.7976561e+02   5.1392854e+02   5.0412404e+02   3.9276484e+02
   6.0608896e+02   5.8818767e+02   5.3196442e+02   5.2723419e+02   4.6220858e+02
   6.2178327e+02   5.7942206e+02   5.1394838e+02   5.0425116e+02   4.1600526e+02
   6.2864136e+02   6.2772621e+02   5.4220426e+02   5.3722784e+02   4.6449568e+02
   5.4239798e+02   5.3742117e+02   4.6696293e+02   4.3129631e+02   3.9375955e+02
   5.5802474e+02   5.5317498e+02   5.0716710e+02   4.9957183e+02   4.3437338e+02
   5.4227929e+02   5.3730004e+02   4.6482885e+02   4.2494642e+02   4.2295030e+02
   6.4315185e+02   5.8365406e+02   5.2186278e+02   5.1576572e+02   4.5547906e+02
   5.4244619e+02   5.3747091e+02   4.6849441e+02   4.4903280e+02   4.3946105e+02
   5.7608106e+02   5.6782238e+02   5.1476116e+02   5.0780599e+02   4.4493985e+02
   5.6492200e+02   5.5909290e+02   5.0864688e+02   4.9959692e+02   4.0588347e+02
   5.5758544e+02   5.5268335e+02   5.0542538e+02   4.9646156e+02   4.0853259e+02
   5.5154231e+02   5.4817977e+02   5.2635604e+02   5.2381748e+02   4.6313011e+02
   6.3440449e+02   6.1705282e+02   5.4118590e+02   5.3625775e+02   4.6432842e+02
   5.4338085e+02   5.3844284e+02   4.7976257e+02   4.6758441e+02   4.3475491e+02
   6.7161810e+02   5.8044640e+02   5.1493683e+02   5.0593477e+02   4.3156680e+02
   5.5288677e+02   5.4826356e+02   5.0358715e+02   4.9608289e+02   4.3476603e+02
   6.1080340e+02   5.8047438e+02   5.1799753e+02   5.1088521e+02   4.4829282e+02
   6.7157018e+02   5.8002911e+02   5.1400985e+02   5.0422265e+02   4.0943454e+02
   6.8363051e+02   6.1989369e+02   5.4096132e+02   5.3604011e+02   4.6428847e+02
   5.4651076e+02   5.4171924e+02   4.9240590e+02   4.8207996e+02   4.1312617e+02
   5.4227271e+02   5.3729362e+02   4.7462368e+02   4.7447382e+02   4.6427765e+02
   6.9442635e+02   5.8490293e+02   5.2369074e+02   5.1795589e+02   4.5764703e+02
   6.5519014e+02   5.7997661e+02   5.1396929e+02   5.0415285e+02   3.8655749e+02
   5.4238116e+02   5.3740418e+02   4.6704530e+02   4.4312964e+02   4.3633722e+02
   5.9944337e+02   5.7732188e+02   5.1348191e+02   5.0379499e+02   4.0646565e+02
   5.4267060e+02   5.3770032e+02   4.7099612e+02   4.4452752e+02   3.9403062e+02
   7.2773171e+02   6.4292221e+02   5.4195793e+02   5.3699308e+02   4.6445597e+02
   5.4289539e+02   5.3793165e+02   4.7365681e+02   4.5141071e+02   3.9952352e+02
   5.4229266e+02   5.3731440e+02   4.7086368e+02   4.6982109e+02   4.6313260e+02
   5.9156864e+02   5.9082130e+02   5.4167031e+02   5.3673470e+02   4.6441643e+02
   6.1880499e+02   5.8374428e+02   5.2345664e+02   5.1774272e+02   4.5755609e+02
   5.4232198e+02   5.3734374e+02   4.6610936e+02   4.4837414e+02   4.4514918e+02
   5.6584935e+02   5.5998327e+02   5.1028032e+02   5.0235204e+02   4.3367592e+02
   6.2752718e+02   6.2747648e+02   5.4226032e+02   5.3728093e+02   4.6450452e+02
   5.4238318e+02   5.3740607e+02   4.6673820e+02   4.3137301e+02   4.1576147e+02
   6.5247848e+02   5.8009012e+02   5.1425804e+02   5.0471060e+02   4.2269755e+02
   6.2029820e+02   5.8602055e+02   5.2698808e+02   5.2182929e+02   4.6015816e+02
   7.5285417e+02   5.8736447e+02   5.2728032e+02   5.2211159e+02   4.6024277e+02
   6.7530854e+02   5.8017577e+02   5.1432977e+02   5.0483222e+02   4.2385111e+02
   6.7764073e+02   5.8029556e+02   5.1458774e+02   5.0530820e+02   4.2760188e+02
   5.4285241e+02   5.3791142e+02   4.8447238e+02   4.8169672e+02   4.5864495e+02
   6.7911978e+02   5.8925083e+02   5.2956059e+02   5.2462733e+02   4.6128526e+02
   5.7126927e+02   5.6401367e+02   5.1068321e+02   5.0176501e+02   4.2279672e+02
   5.8166404e+02   5.8090744e+02   5.4118890e+02   5.3630622e+02   4.6435130e+02
   6.2357719e+02   5.8194842e+02   5.1945891e+02   5.1277077e+02   4.5152483e+02
   6.3314738e+02   6.2577035e+02   5.4189207e+02   5.3693134e+02   4.6444574e+02
   5.8442074e+02   5.7200400e+02   5.1242370e+02   5.0291423e+02   3.9014860e+02
   5.4236416e+02   5.3738665e+02   4.6641688e+02   4.3022967e+02   4.1751408e+02
   6.3199498e+02   5.8905765e+02   5.3000733e+02   5.2512334e+02   4.6147839e+02
   7.4788271e+02   7.4712431e+02   5.4226337e+02   5.3728382e+02   4.6450501e+02
   6.2647060e+02   6.0993757e+02   5.4064372e+02   5.3574054e+02   4.6423534e+02
   5.4227856e+02   5.3729972e+02   4.7224216e+02   4.7186346e+02   4.6396498e+02
   6.0855523e+02   5.7853238e+02   5.1368946e+02   5.0393859e+02   3.9508713e+02
   6.9600789e+02   5.8013295e+02   5.1421835e+02   5.0462025e+02   4.2141684e+02
   6.4272674e+02   5.9345351e+02   5.3384094e+02   5.2908949e+02   4.6269953e+02
   5.9109931e+02   5.7491682e+02   5.1301144e+02   5.0339398e+02   3.8274874e+02
   6.0866047e+02   5.7873990e+02   5.1418708e+02   5.0488175e+02   4.2615164e+02
   6.4629762e+02   5.8003723e+02   5.1426712e+02   5.0474183e+02   4.2314195e+02
   5.7195107e+02   5.6533941e+02   5.1691204e+02   5.1118127e+02   4.5230161e+02
   6.1933128e+02   6.0250643e+02   5.3965557e+02   5.3479607e+02   4.6405705e+02
   5.6611115e+02   5.6592849e+02   5.4177864e+02   5.3687380e+02   4.6445031e+02
   5.4350917e+02   5.3857649e+02   4.8052824e+02   4.6818086e+02   4.3278935e+02
   5.4228811e+02   5.3730901e+02   4.6498926e+02   4.2030338e+02   4.1012261e+02
   5.6983095e+02   5.6297558e+02   5.1046088e+02   5.0168089e+02   4.2461451e+02
   5.9781480e+02   5.9121937e+02   5.3797822e+02   5.3322385e+02   4.6375022e+02
   5.7987564e+02   5.6962221e+02   5.1217110e+02   5.0302472e+02   4.2247143e+02
   5.4227410e+02   5.3729477e+02   4.6481507e+02   4.4668585e+02   4.4606645e+02
   6.0696778e+02   6.0406338e+02   5.4168359e+02   5.3673822e+02   4.6441417e+02
   5.4246096e+02   5.3748933e+02   4.7288837e+02   4.6765716e+02   4.5653401e+02
   6.5375068e+02   6.0967567e+02   5.3981794e+02   5.3494056e+02   4.6408113e+02
   6.0042605e+02   5.7805620e+02   5.1499021e+02   5.0648367e+02   4.3567197e+02
   5.8096729e+02   5.8051642e+02   5.4161020e+02   5.3669230e+02   4.6441350e+02
   6.4830189e+02   5.8240993e+02   5.1935607e+02   5.1258264e+02   4.5112654e+02
   5.4226430e+02   5.3728475e+02   4.6453098e+02   4.5359899e+02   4.5356033e+02
   6.1514157e+02   5.7901991e+02   5.1378344e+02   5.0401297e+02   3.9670604e+02
   5.9435197e+02   5.7845980e+02   5.2031220e+02   5.1418934e+02   4.5409388e+02
   5.4229054e+02   5.3731188e+02   4.6687646e+02   4.6299584e+02   4.6021694e+02
   5.7382721e+02   5.6596939e+02   5.1236742e+02   5.0431100e+02   4.3492485e+02
   5.6180533e+02   5.5644797e+02   5.0751126e+02   4.9854090e+02   4.1066197e+02
   5.8981110e+02   5.7493939e+02   5.1469960e+02   5.0651036e+02   4.3733650e+02
   5.9712073e+02   5.8509878e+02   5.3136090e+02   5.2666633e+02   4.6207931e+02
   6.7915254e+02   5.8108880e+02   5.1633567e+02   5.0824512e+02   4.4077688e+02
   6.0653948e+02   6.0034364e+02   5.4062770e+02   5.3573764e+02   4.6423879e+02
   7.2230858e+02   5.8004551e+02   5.1400423e+02   5.0420668e+02   4.0734436e+02
   6.5539164e+02   5.8260797e+02   5.1961129e+02   5.1291069e+02   4.5164300e+02
   6.3247926e+02   5.8053442e+02   5.1579068e+02   5.0743204e+02   4.3808200e+02
   5.5771902e+02   5.5426220e+02   5.2527100e+02   5.2192606e+02   4.6214108e+02
   6.2534761e+02   5.7981698e+02   5.1460091e+02   5.0544137e+02   4.2888720e+02
   5.6662264e+02   5.6048002e+02   5.0922748e+02   5.0018248e+02   4.1308472e+02
   5.9448885e+02   5.7765149e+02   5.1793944e+02   5.1110592e+02   4.4931135e+02
   6.0012643e+02   5.7761547e+02   5.1394027e+02   5.0464024e+02   4.2544926e+02
   5.5256732e+02   5.4788230e+02   5.0172099e+02   4.9261000e+02   4.1209830e+02
   5.4244985e+02   5.3747419e+02   4.6780839e+02   4.3468063e+02   4.0084050e+02
   5.8305012e+02   5.7329979e+02   5.2062556e+02   5.1499136e+02   4.5578311e+02
   6.0321418e+02   5.8143214e+02   5.2201808e+02   5.1612003e+02   4.5613757e+02
   5.4294443e+02   5.3798226e+02   4.7418051e+02   4.5257492e+02   3.8385014e+02
   5.7451208e+02   5.6620622e+02   5.1101822e+02   5.0171796e+02   3.8757518e+02
   6.7522245e+02   5.8001647e+02   5.1397681e+02   5.0415779e+02   3.8055032e+02
   7.0738992e+02   6.4065477e+02   5.4193729e+02   5.3697344e+02   4.6445262e+02
   6.0453833e+02   5.8897665e+02   5.3320981e+02   5.2851304e+02   4.6258086e+02
   6.3347034e+02   5.8306972e+02   5.2106695e+02   5.1479474e+02   4.5431985e+02
   5.8827571e+02   5.7438521e+02   5.1491208e+02   5.0695685e+02   4.3913910e+02
   6.1664222e+02   5.7944083e+02   5.1456725e+02   5.0545823e+02   4.2933621e+02
   6.0734535e+02   5.7936654e+02   5.1602446e+02   5.0801184e+02   4.4070101e+02
   6.0451021e+02   5.8716922e+02   5.3111870e+02   5.2636508e+02   4.6194781e+02
   5.8195180e+02   5.7074208e+02   5.1223294e+02   5.0285593e+02   4.1539550e+02
   5.7736330e+02   5.7495374e+02   5.3753297e+02   5.3295683e+02   4.6376765e+02
   6.5871358e+02   5.9115654e+02   5.3158673e+02   5.2677100e+02   4.6201332e+02
   5.4228858e+02   5.3730950e+02   4.6499957e+02   4.2087330e+02   4.1248041e+02
   5.8020641e+02   5.6975256e+02   5.1192156e+02   5.0249592e+02   3.9502753e+02
   5.6292059e+02   5.6264488e+02   5.4147424e+02   5.3663129e+02   4.6442188e+02
   5.4369265e+02   5.3882759e+02   4.9231198e+02   4.8939383e+02   4.5716261e+02
   6.0922485e+02   5.8090338e+02   5.1928641e+02   5.1263930e+02   4.5148138e+02
   5.9561773e+02   5.7649376e+02   5.1354481e+02   5.0410481e+02   4.2161028e+02
   6.7833317e+02   5.9774050e+02   5.3630036e+02   5.3152931e+02   4.6332892e+02
   6.5640981e+02   6.2453212e+02   5.4138885e+02   5.3645010e+02   4.6436199e+02
   5.7806618e+02   5.6865475e+02   5.1251981e+02   5.0392754e+02   4.3036141e+02
   6.4859203e+02   6.0439789e+02   5.3894168e+02   5.3409601e+02   4.6391083e+02
   6.3014349e+02   6.2707041e+02   5.4208790e+02   5.3711749e+02   4.6447724e+02
   6.1489093e+02   6.1296327e+02   5.4202398e+02   5.3705788e+02   4.6446755e+02
   6.4387478e+02   6.4296097e+02   5.4224114e+02   5.3726272e+02   4.6450149e+02
   6.8422241e+02   5.8033378e+02   5.1466885e+02   5.0545508e+02   4.2850039e+02
   5.8708567e+02   5.7578864e+02   5.2161524e+02   5.1600569e+02   4.5660166e+02
   6.4211423e+02   5.7987242e+02   5.1398699e+02   5.0421670e+02   4.1100377e+02
   6.0471188e+02   6.0325668e+02   5.4192894e+02   5.3697001e+02   4.6445332e+02
   6.2330877e+02   5.8017468e+02   5.1555630e+02   5.0709554e+02   4.3702825e+02
   6.2590294e+02   6.2555010e+02   5.4224747e+02   5.3726878e+02   4.6450252e+02
   5.4226413e+02   5.3728457e+02   4.6451436e+02   4.0553526e+02   4.0421831e+02
   5.4575250e+02   5.4102741e+02   4.9696548e+02   4.9231269e+02   4.5075914e+02
   6.5068988e+02   6.3773096e+02   5.4199823e+02   5.3703172e+02   4.6446263e+02
   5.7337603e+02   5.7292013e+02   5.4131455e+02   5.3644497e+02   4.6438155e+02
   6.3284307e+02   6.3034463e+02   5.4215930e+02   5.3718514e+02   4.6448854e+02
   7.4701700e+02   5.9168021e+02   5.3195539e+02   5.2715085e+02   4.6212928e+02
   6.0501883e+02   6.0152263e+02   5.4134812e+02   5.3642230e+02   4.6436042e+02
   5.4252869e+02   5.3755485e+02   4.6901281e+02   4.3847588e+02   3.9805266e+02
   5.7798981e+02   5.6844351e+02   5.1163129e+02   5.0227685e+02   4.0826437e+02
   5.4238764e+02   5.3741151e+02   4.6848248e+02   4.5756042e+02   4.5086127e+02
   7.5095337e+02   5.8005893e+02   5.1401184e+02   5.0421880e+02   4.0860460e+02
   5.4328041e+02   5.3833081e+02   4.7744108e+02   4.5985942e+02   3.9085228e+02
   6.5145196e+02   5.7994989e+02   5.1396330e+02   5.0414755e+02   3.8485065e+02
   5.9548583e+02   5.7686593e+02   5.1475448e+02   5.0627588e+02   4.3544258e+02
   5.4287984e+02   5.3791720e+02   4.7419434e+02   4.5639669e+02   4.3073130e+02
   5.4235774e+02   5.3738013e+02   4.6633628e+02   4.3200386e+02   4.2286394e+02
   7.2785776e+02   6.5562174e+02   5.4215946e+02   5.3718498e+02   4.6448845e+02
   6.9715826e+02   5.8049807e+02   5.1502876e+02   5.0609351e+02   4.3246008e+02
   5.9105957e+02   5.7490255e+02   5.1301051e+02   5.0339544e+02   3.9101297e+02
   6.1838677e+02   5.7925136e+02   5.1390199e+02   5.0419857e+02   4.1516071e+02
   6.1756214e+02   6.0891484e+02   5.4114823e+02   5.3622596e+02   4.6432414e+02
   6.5366031e+02   5.8073292e+02   5.1567023e+02   5.0718929e+02   4.3710337e+02
   5.4399605e+02   5.3910580e+02   4.8595588e+02   4.7799881e+02   4.4266522e+02
   6.6289611e+02   6.1102623e+02   5.3995094e+02   5.3506820e+02   4.6410583e+02
   6.4372538e+02   5.9254822e+02   5.3306340e+02   5.2829844e+02   4.6247632e+02
   5.9496758e+02   5.7622518e+02   5.1326599e+02   5.0360655e+02   3.9892247e+02
   5.4226526e+02   5.3728574e+02   4.6465186e+02   4.6028636e+02   4.6011154e+02
   6.4103298e+02   5.8072400e+02   5.1591876e+02   5.0761513e+02   4.3864524e+02
   5.4237335e+02   5.3740210e+02   4.8531046e+02   4.8487685e+02   4.6362599e+02
   5.4622215e+02   5.4147594e+02   4.9488926e+02   4.8804960e+02   4.4199190e+02
   5.4274710e+02   5.3777948e+02   4.7229099e+02   4.5056961e+02   4.2630030e+02
   5.4279861e+02   5.3785659e+02   4.8574257e+02   4.8361606e+02   4.5999865e+02
   5.5299093e+02   5.4844960e+02   5.0577988e+02   4.9975212e+02   4.4395032e+02
   6.5486713e+02   5.9176486e+02   5.3217070e+02   5.2737694e+02   4.6220085e+02
   5.5935867e+02   5.5428707e+02   5.0635106e+02   4.9735838e+02   3.9600759e+02
   5.4256794e+02   5.3759531e+02   4.6984578e+02   4.4464221e+02   4.2658986e+02
   5.4260087e+02   5.3762941e+02   4.7063390e+02   4.4928741e+02   4.3257719e+02
   6.5541003e+02   5.7999445e+02   5.1400742e+02   5.0422681e+02   4.1024632e+02
   5.4229857e+02   5.3731978e+02   4.6547536e+02   4.4675625e+02   4.4468403e+02
   6.7177149e+02   5.8109621e+02   5.1636809e+02   5.0829701e+02   4.4095881e+02
   5.4226877e+02   5.3728938e+02   4.6553166e+02   4.6375307e+02   4.6265637e+02
   6.4140673e+02   5.8464246e+02   5.2364273e+02   5.1791398e+02   4.5763259e+02
   6.5541120e+02   6.3555270e+02   5.4188776e+02   5.3692642e+02   4.6444465e+02
