# Supplementary material for: Rethinking Colour Constancy
Source: PLoS One. 2015 Sep 10;10(9):e0135029. doi: 10.1371/journal.pone.0135029 (PMC4565710; doi:10.1371/journal.pone.0135029)
Supplement: S1 Dataset — (ZIP) [file pone.0135029.s002.zip › 5-TransitionMetamerReflectanceData/GtoN_20munsells/fiveTr_19.txt]

   5.0111508e+02   5.1298806e+02   5.6209289e+02   5.6984802e+02   5.9693286e+02
   4.8503520e+02   4.9728551e+02   5.4291193e+02   5.4957401e+02   7.2302092e+02
   4.2500271e+02   4.4786854e+02   5.0795731e+02   5.1824577e+02   5.7647636e+02
   4.1247776e+02   4.3011946e+02   5.0445886e+02   5.1636708e+02   5.7559490e+02
   4.5909753e+02   4.7936774e+02   5.3200500e+02   5.3842527e+02   5.9271519e+02
   4.5564556e+02   4.7881174e+02   5.3809817e+02   5.4499927e+02   7.6541930e+02
   4.6892413e+02   4.8538053e+02   5.3844952e+02   5.4522797e+02   6.2590028e+02
   4.1404106e+02   4.3616038e+02   5.0548470e+02   5.1687877e+02   5.7583474e+02
   5.0319198e+02   5.1576475e+02   5.7524666e+02   6.4855058e+02   6.6903651e+02
   4.5501039e+02   4.7845010e+02   5.3707773e+02   5.4388009e+02   6.1820764e+02
   4.0691503e+02   4.4641942e+02   5.0821405e+02   5.1840140e+02   5.7655653e+02
   4.6767042e+02   4.8466306e+02   5.3875479e+02   5.4559617e+02   6.4618418e+02
   4.5481223e+02   4.5950208e+02   5.0509796e+02   5.1666631e+02   5.7570901e+02
   4.4422706e+02   4.7466252e+02   5.3765709e+02   5.4456892e+02   6.8229083e+02
   4.3798663e+02   4.7290758e+02   5.3738320e+02   5.4428638e+02   6.4791123e+02
   4.1778700e+02   4.4613020e+02   5.0790486e+02   5.1821674e+02   5.7646643e+02
   5.0304820e+02   5.1555930e+02   5.7429297e+02   6.0137014e+02   6.1365634e+02
   4.2583530e+02   4.4654092e+02   5.0740895e+02   5.1792566e+02   5.7632381e+02
   4.5276364e+02   4.7768391e+02   5.3795020e+02   5.4485333e+02   7.0477380e+02
   4.1596249e+02   4.3819140e+02   5.0590117e+02   5.1709578e+02   5.7593641e+02
   3.9962566e+02   4.6925136e+02   5.3707246e+02   5.4397655e+02   6.4244754e+02
   4.3939970e+02   4.4212084e+02   5.0381158e+02   5.1605877e+02   5.7544741e+02
   4.9936614e+02   5.1080760e+02   5.4920398e+02   5.5303608e+02   5.8651395e+02
   5.0048742e+02   5.1222813e+02   5.6223348e+02   5.7206337e+02   6.3428652e+02
   4.3842281e+02   4.7265114e+02   5.3498472e+02   5.4169352e+02   6.0323630e+02
   4.4741086e+02   4.7558750e+02   5.3711602e+02   5.4396436e+02   6.2461942e+02
   4.7455343e+02   4.8908717e+02   5.3934775e+02   5.4608564e+02   6.2800583e+02
   5.0143174e+02   5.1339301e+02   5.6549398e+02   5.7701862e+02   6.1823643e+02
   3.8734870e+02   4.4767962e+02   5.0869559e+02   5.1869328e+02   5.7669752e+02
   4.4622024e+02   4.6942175e+02   5.1701047e+02   5.2463146e+02   5.7974220e+02
   5.0316241e+02   5.1572231e+02   5.7508363e+02   6.3244869e+02   6.7242608e+02
   4.2018072e+02   4.6907082e+02   5.3381919e+02   5.4047655e+02   5.9933051e+02
   4.7188841e+02   4.8729676e+02   5.3937445e+02   5.4620127e+02   6.5858245e+02
   4.2725864e+02   4.7058059e+02   5.3719569e+02   5.4410144e+02   6.4529947e+02
   4.5899192e+02   4.8016328e+02   5.3823448e+02   5.4512622e+02   7.0032884e+02
   4.4696189e+02   4.7551531e+02   5.3772184e+02   5.4463038e+02   6.6906439e+02
   5.0154692e+02   5.1354028e+02   5.6656447e+02   5.7980859e+02   8.3148276e+02
   4.3238976e+02   4.7098138e+02   5.3423922e+02   5.4090996e+02   6.0043992e+02
   4.5674412e+02   4.7921572e+02   5.3798996e+02   5.4487196e+02   6.4813321e+02
   4.4717696e+02   4.7310945e+02   5.2523832e+02   5.3174629e+02   5.8506657e+02
   4.2828428e+02   4.3096409e+02   5.0355869e+02   5.1594366e+02   5.7539548e+02
   4.7247067e+02   4.8766728e+02   5.3921503e+02   5.4600325e+02   6.3643143e+02
   4.0531322e+02   4.6931285e+02   5.3729502e+02   5.4421878e+02   7.5491620e+02
   5.0316697e+02   5.1572883e+02   5.7510350e+02   6.2806661e+02   6.4345045e+02
   4.3899360e+02   4.7299465e+02   5.3612125e+02   5.4291393e+02   6.1261972e+02
   4.8980609e+02   5.0144818e+02   5.4566978e+02   5.5228301e+02   7.3427184e+02
   5.0066412e+02   5.1240841e+02   5.5667255e+02   5.6154993e+02   5.8913800e+02
   4.5977383e+02   4.8045047e+02   5.3772549e+02   5.4455486e+02   6.2702651e+02
   4.5120268e+02   4.7700082e+02   5.3730666e+02   5.4415396e+02   6.2638795e+02
   4.0369623e+02   4.4556280e+02   5.0796098e+02   5.1825076e+02   5.7648447e+02
   5.0238226e+02   5.1463668e+02   5.6996675e+02   5.8524004e+02   6.0907374e+02
   4.2446950e+02   4.3317278e+02   5.0433788e+02   5.1630825e+02   5.7556626e+02
   5.0117007e+02   5.1306467e+02   5.6493413e+02   5.7666465e+02   6.5307169e+02
   4.9498406e+02   5.0627631e+02   5.4998352e+02   5.5649604e+02   6.2090858e+02
   5.0287718e+02   5.1531788e+02   5.7331184e+02   5.9808509e+02   6.2535798e+02
   5.0267893e+02   5.1504205e+02   5.7228723e+02   5.9495502e+02   7.1161762e+02
   4.0776874e+02   4.6898243e+02   5.3541089e+02   5.4218351e+02   6.0813893e+02
   4.4748908e+02   4.7409516e+02   5.2873043e+02   5.3513888e+02   5.8865853e+02
   5.0317523e+02   5.1574071e+02   5.7515398e+02   6.3665159e+02   6.5939861e+02
   4.7145851e+02   4.8642040e+02   5.3351481e+02   5.3981878e+02   5.9345598e+02
   5.0299599e+02   5.1548513e+02   5.7412920e+02   6.0753776e+02   6.5328625e+02
   4.2564744e+02   4.7021784e+02   5.3656247e+02   5.4341589e+02   6.2160947e+02
   4.9826848e+02   5.0968470e+02   5.5634597e+02   5.6410187e+02   6.9123044e+02
   4.2997224e+02   4.7067138e+02   5.3490033e+02   5.4162174e+02   6.0357596e+02
   4.2157035e+02   4.6985652e+02   5.3730221e+02   5.4422296e+02   6.8815771e+02
   4.3316176e+02   4.7169444e+02   5.3741229e+02   5.4432926e+02   6.7063124e+02
   5.0319650e+02   5.1577127e+02   5.7527186e+02   6.5677342e+02   7.3955733e+02
   5.0320426e+02   5.1578246e+02   5.7530705e+02   5.9032967e+02   5.9036414e+02
   4.5713685e+02   4.7934023e+02   5.3774189e+02   5.4459476e+02   6.3146162e+02
   3.8996848e+02   4.0178752e+02   5.0322527e+02   5.1579315e+02   5.7532516e+02
   4.8309028e+02   4.9567045e+02   5.4208838e+02   5.4877827e+02   6.6908423e+02
   4.4102065e+02   4.6901172e+02   5.1962767e+02   5.2679034e+02   5.8118490e+02
   5.0314483e+02   5.1569709e+02   5.7498045e+02   6.2464058e+02   6.4894431e+02
   4.2064399e+02   4.6621639e+02   5.2389646e+02   5.3055605e+02   5.8429789e+02
   4.7838010e+02   4.9173307e+02   5.3800703e+02   5.4440863e+02   6.0262273e+02
   4.3995842e+02   4.7342279e+02   5.3727274e+02   5.4416033e+02   6.3701283e+02
   4.6086098e+02   4.8026791e+02   5.3252617e+02   5.3895444e+02   5.9346204e+02
   4.7511382e+02   4.8947022e+02   5.3929085e+02   5.4600016e+02   6.2356685e+02
   4.0371608e+02   4.6930011e+02   5.3726739e+02   5.4418871e+02   6.8584522e+02
   3.9630216e+02   3.9685068e+02   5.0320615e+02   5.1578459e+02   5.7532111e+02
   4.1444853e+02   4.6828810e+02   5.3173943e+02   5.3828489e+02   5.9398348e+02
   5.0278931e+02   5.1519520e+02   5.7271604e+02   5.9472232e+02   6.2041608e+02
   4.7984100e+02   4.9306248e+02   5.4099144e+02   5.4772745e+02   6.5521141e+02
   4.3921750e+02   4.7244218e+02   5.3264947e+02   5.3920408e+02   5.9532931e+02
   4.8385256e+02   4.9629915e+02   5.4240963e+02   5.4909129e+02   7.2356970e+02
   4.1901974e+02   4.6796222e+02   5.2963755e+02   5.3611735e+02   5.9047961e+02
   4.6976164e+02   4.8592712e+02   5.3893728e+02   5.4575887e+02   6.4169844e+02
   4.1413281e+02   4.6940753e+02   5.3711611e+02   5.4402303e+02   6.4469044e+02
   5.0316068e+02   5.1571985e+02   5.7507468e+02   6.3244786e+02   7.0167452e+02
   3.9072459e+02   4.6927160e+02   5.3727927e+02   5.4420186e+02   7.2258216e+02
   4.2322677e+02   4.7002589e+02   5.3730938e+02   5.4422961e+02   6.7796420e+02
   4.7715986e+02   4.9081903e+02   5.3792991e+02   5.4438360e+02   6.0374570e+02
   5.0289738e+02   5.1534639e+02   5.7300396e+02   5.9145817e+02   6.0109414e+02
   4.4899481e+02   4.7623582e+02   5.3769814e+02   5.4459519e+02   6.4986978e+02
   4.5382225e+02   4.7386291e+02   5.1918943e+02   5.2637511e+02   5.8073381e+02
   5.0165124e+02   5.1367361e+02   5.6669072e+02   5.7953827e+02   6.2639398e+02
   5.0247797e+02   5.1476656e+02   5.7113570e+02   5.9077033e+02   6.5866140e+02
   3.9568162e+02   4.2930545e+02   5.0443575e+02   5.1635603e+02   5.7558995e+02
   5.0318417e+02   5.1575355e+02   5.7519970e+02   6.3016435e+02   6.3862279e+02
   4.9318455e+02   5.0446115e+02   5.4523323e+02   5.5096204e+02   5.9933856e+02
   3.7021044e+02   3.7789019e+02   5.0320445e+02   5.1578383e+02   5.7532074e+02
   4.4692010e+02   4.7339463e+02   5.2667354e+02   5.3311403e+02   5.8639665e+02
   5.0309904e+02   5.1563165e+02   5.7472741e+02   6.1905381e+02   6.6717866e+02
   4.6295154e+02   4.8208075e+02   5.3849394e+02   5.4537474e+02   7.1080897e+02
   5.0123343e+02   5.1314388e+02   5.6519235e+02   5.7713171e+02   6.5384578e+02
   5.0315439e+02   5.1571081e+02   5.7503885e+02   6.2991180e+02   6.6756196e+02
   5.0265943e+02   5.1501514e+02   5.7215641e+02   5.9429622e+02   6.5551614e+02
   3.8661910e+02   4.6893660e+02   5.3548447e+02   5.4226292e+02   6.0887729e+02
   4.3281752e+02   4.7161755e+02   5.3740095e+02   5.4431749e+02   6.6534099e+02
   4.5107003e+02   4.7695662e+02   5.3735294e+02   5.4420539e+02   6.2763393e+02
   4.3598190e+02   4.7206268e+02   5.3541821e+02   5.4216567e+02   6.0645209e+02
   4.9088038e+02   5.0236484e+02   5.4497139e+02   5.5119991e+02   6.1134372e+02
   5.0171890e+02   5.1376098e+02   5.6730843e+02   5.8127702e+02   6.7587349e+02
   5.0315771e+02   5.1571558e+02   5.7505870e+02   6.3211594e+02   7.2941420e+02
   5.0157139e+02   5.1357138e+02   5.6649001e+02   5.7939147e+02   6.3698422e+02
   4.6033594e+02   4.8070464e+02   5.3770497e+02   5.4452681e+02   6.2548728e+02
   5.0320444e+02   5.1578264e+02   5.6403865e+02   5.6404479e+02   5.7533131e+02
   5.0312218e+02   5.1566465e+02   5.7485044e+02   6.2027517e+02   6.4788608e+02
   4.9630651e+02   5.0737369e+02   5.4265518e+02   5.4692063e+02   5.8750267e+02
   4.3838573e+02   4.7115157e+02   5.2803270e+02   5.3447216e+02   5.8808280e+02
   4.8206924e+02   4.9401366e+02   5.3184430e+02   5.3760854e+02   5.8792147e+02
   4.4737369e+02   4.7562368e+02   5.3747654e+02   5.4435905e+02   6.3774233e+02
   5.0312797e+02   5.1567298e+02   5.7488245e+02   6.2073270e+02   6.4504456e+02
   4.1303341e+02   4.6937770e+02   5.3711257e+02   5.4401938e+02   6.4455809e+02
   4.3216351e+02   4.7143589e+02   5.3708747e+02   5.4397655e+02   6.3435880e+02
   4.9221516e+02   5.0364386e+02   5.4756446e+02   5.5416310e+02   6.5094534e+02
   4.6156116e+02   4.8136696e+02   5.3837558e+02   5.4525866e+02   6.6772495e+02
   4.8301845e+02   4.8396337e+02   5.0419824e+02   5.1618277e+02   5.7546189e+02
   4.2615280e+02   4.3370276e+02   5.0426138e+02   5.1627153e+02   5.7554883e+02
   4.9590394e+02   5.0719309e+02   5.5134900e+02   5.5799729e+02   6.2187202e+02
   4.4451254e+02   4.5475062e+02   5.0667940e+02   5.1750231e+02   5.7610206e+02
   4.9686580e+02   5.0813240e+02   5.5015042e+02   5.5583028e+02   5.9833874e+02
   5.0297275e+02   5.1545229e+02   5.7400056e+02   6.0622413e+02   6.6297310e+02
   3.8948890e+02   4.6895171e+02   5.3555041e+02   5.4233372e+02   6.0953094e+02
   5.0316403e+02   5.1572469e+02   5.7497345e+02   5.9584855e+02   5.9731962e+02
   4.7963385e+02   4.9290422e+02   5.4099875e+02   5.4774844e+02   7.1910589e+02
   4.5125207e+02   4.6235723e+02   5.0805360e+02   5.1827425e+02   5.7643400e+02
   4.0729995e+02   4.6879179e+02   5.3449243e+02   5.4119887e+02   6.0208477e+02
   4.4913058e+02   4.5575046e+02   5.0563115e+02   5.1694080e+02   5.7584015e+02
   3.9435537e+02   4.6927526e+02   5.3727555e+02   5.4419779e+02   7.1645817e+02
   4.0918854e+02   4.6666541e+02   5.2646127e+02   5.3296752e+02   5.8663481e+02
   4.0426143e+02   4.5793799e+02   5.1371841e+02   5.2212504e+02   5.7844715e+02
   5.0302064e+02   5.1552011e+02   5.7428386e+02   6.1080631e+02   7.2823324e+02
   5.0248788e+02   5.1478002e+02   5.7081492e+02   5.8815417e+02   6.1611166e+02
   4.6988861e+02   4.8598964e+02   5.3877915e+02   5.4557752e+02   6.3215525e+02
   4.4192693e+02   4.7268530e+02   5.3027071e+02   5.3672413e+02   5.9094584e+02
   4.2368978e+02   4.6829907e+02   5.2928065e+02   5.3575143e+02   5.8994253e+02
   4.6028835e+02   4.8063402e+02   5.3727804e+02   5.4405764e+02   6.1722266e+02
   4.1470440e+02   4.6945028e+02   5.3724987e+02   5.4416860e+02   6.6118840e+02
   4.3153407e+02   4.7133881e+02   5.3720762e+02   5.4410845e+02   6.4254753e+02
   5.0318561e+02   5.1575561e+02   5.7519536e+02   6.1331165e+02   6.1554960e+02
   3.8263467e+02   4.6926496e+02   5.3726630e+02   5.4418776e+02   6.8910363e+02
   5.0306294e+02   5.1558020e+02   5.7452273e+02   6.1474868e+02   6.7524448e+02
   4.6272154e+02   4.8196436e+02   5.3849837e+02   5.4538247e+02   7.6265371e+02
   5.0319207e+02   5.1576491e+02   5.7524667e+02   6.4303652e+02   6.5256476e+02
   4.4323217e+02   4.4914188e+02   5.0489536e+02   5.1657447e+02   5.7568146e+02
   4.4744058e+02   4.4744059e+02   5.0320572e+02   5.1578443e+02   5.7532088e+02
   4.0528221e+02   4.6842731e+02   5.3290517e+02   5.3950953e+02   5.9664054e+02
   4.5638764e+02   4.6488956e+02   5.0746726e+02   5.1792397e+02   5.7625803e+02
   5.0269968e+02   5.1507047e+02   5.6903442e+02   5.7596629e+02   5.8599709e+02
   4.9754334e+02   5.0889697e+02   5.5456351e+02   5.6181585e+02   6.3438972e+02
   4.0515943e+02   4.6856689e+02   5.3352303e+02   5.4016453e+02   5.9843324e+02
   5.0320383e+02   5.1578182e+02   5.7531128e+02   6.4207725e+02   6.4316306e+02
   4.2982851e+02   4.6914161e+02   5.2852338e+02   5.3497989e+02   5.8885876e+02
   4.8194879e+02   4.9473072e+02   5.4147241e+02   5.4814538e+02   6.3985100e+02
   4.2186796e+02   4.6936966e+02   5.3456373e+02   5.4127097e+02   6.0225323e+02
   3.9846694e+02   4.6927957e+02   5.3726819e+02   5.4418973e+02   6.9722305e+02
   4.4666198e+02   4.7430601e+02   5.3107680e+02   5.3753749e+02   5.9200951e+02
   4.6485893e+02   4.8306366e+02   5.3853802e+02   5.4539919e+02   6.5030782e+02
   4.9527748e+02   5.0652358e+02   5.4840042e+02   5.5426118e+02   6.0152550e+02
   3.8156752e+02   4.6925379e+02   5.3720314e+02   5.4411892e+02   6.5391181e+02
   4.6056402e+02   4.8087938e+02   5.3832571e+02   5.4521347e+02   6.9943517e+02
   5.0320522e+02   5.1578384e+02   5.7531891e+02   6.1902011e+02   6.1907398e+02
   5.0262341e+02   5.1496555e+02   5.7197520e+02   5.9377184e+02   7.4285829e+02
   4.4504278e+02   4.7485106e+02   5.3728915e+02   5.4416272e+02   6.3168321e+02
   4.5719245e+02   4.7917817e+02   5.3622778e+02   5.4294206e+02   6.0758247e+02
   5.0209345e+02   5.1425027e+02   5.6821411e+02   5.8126334e+02   6.0680215e+02
   4.6716081e+02   4.8436337e+02   5.3874995e+02   5.4560019e+02   6.5024718e+02
   4.8597944e+02   4.9808526e+02   5.4334901e+02   5.4999515e+02   7.1057252e+02
   4.3065469e+02   4.5799468e+02   5.1166856e+02   5.2062897e+02   5.7763419e+02
   5.0250776e+02   5.1480684e+02   5.6947587e+02   5.8053199e+02   5.9387925e+02
   5.0228627e+02   5.1450736e+02   5.6960497e+02   5.8498361e+02   6.1445923e+02
   4.7294678e+02   4.7302761e+02   5.0327022e+02   5.1581156e+02   5.7533179e+02
   5.0057184e+02   5.1233055e+02   5.6270535e+02   5.7294198e+02   6.5339883e+02
   4.3078015e+02   4.7123511e+02   5.3736714e+02   5.4428365e+02   6.6189769e+02
   4.5682991e+02   4.7905830e+02   5.3640738e+02   5.4313910e+02   6.0945087e+02
   5.0315983e+02   5.1571859e+02   5.7502304e+02   6.0783766e+02   6.1245057e+02
   5.0320524e+02   5.1578385e+02   5.7531919e+02   6.6654107e+02   6.6914919e+02
   4.6936310e+02   4.8553005e+02   5.3727539e+02   5.4391669e+02   6.0842968e+02
   4.5559797e+02   4.7226363e+02   5.1473890e+02   5.2281740e+02   5.7861034e+02
   4.9730883e+02   5.0864823e+02   5.5413675e+02   5.6131789e+02   6.3631498e+02
   5.0181450e+02   5.1388460e+02   5.6743790e+02   5.8098407e+02   6.2523448e+02
   4.2529752e+02   4.7029854e+02   5.3732054e+02   5.4423986e+02   6.7477118e+02
   4.2423755e+02   4.5917867e+02   5.1361078e+02   5.2203979e+02   5.7838701e+02
   4.2232346e+02   4.2658751e+02   5.0360796e+02   5.1596639e+02   5.7540647e+02
   4.6545301e+02   4.8337638e+02   5.3849581e+02   5.4534319e+02   6.4263176e+02
   5.0312761e+02   5.1567244e+02   5.7489041e+02   6.2443514e+02   7.2307890e+02
   4.4136012e+02   4.7360541e+02   5.3603328e+02   5.4281243e+02   6.1113200e+02
   4.5472990e+02   4.5558543e+02   5.0351958e+02   5.1592351e+02   5.7538252e+02
   4.4030713e+02   4.4468328e+02   5.0425085e+02   5.1626404e+02   5.7554142e+02
   4.8475956e+02   4.9685285e+02   5.3930217e+02   5.4539193e+02   5.9933574e+02
   4.6629383e+02   4.8386451e+02   5.3873670e+02   5.4560031e+02   6.6136798e+02
   5.0301329e+02   5.1550962e+02   5.7423474e+02   6.0950416e+02   6.6051607e+02
   4.6440966e+02   4.8201469e+02   5.3201701e+02   5.3837823e+02   5.9214144e+02
   4.0476213e+02   4.6923116e+02   5.3685246e+02   5.4373745e+02   6.3082342e+02
   4.2411076e+02   4.7008195e+02   5.3699386e+02   5.4388520e+02   6.3415852e+02
   3.9253527e+02   4.4462438e+02   5.0770886e+02   5.1810253e+02   5.7641380e+02
   4.1924068e+02   4.6967725e+02   5.3729142e+02   5.4421241e+02   6.8989385e+02
   4.5356239e+02   4.7774850e+02   5.3599826e+02   5.4271900e+02   6.0700423e+02
   4.1926309e+02   4.6963428e+02   5.3703619e+02   5.4393445e+02   6.3844219e+02
   4.6945883e+02   4.8565898e+02   5.3800622e+02   5.4472153e+02   6.1629909e+02
   4.2157199e+02   4.3739101e+02   5.0545017e+02   5.1686041e+02   5.7582502e+02
   4.2486090e+02   4.6913129e+02   5.3187480e+02   5.3841999e+02   5.9415227e+02
   4.2761653e+02   4.7063752e+02   5.3715145e+02   5.4405274e+02   6.4177068e+02
   4.4116140e+02   4.5969134e+02   5.0992119e+02   5.1944320e+02   5.7701618e+02
   4.8007181e+02   4.9324329e+02   5.4104398e+02   5.4777433e+02   6.5329501e+02
   4.5637866e+02   4.7866140e+02   5.3474751e+02   5.4135456e+02   5.9974371e+02
   4.4427348e+02   4.4480880e+02   5.0333934e+02   5.1584386e+02   5.7534820e+02
   4.1268970e+02   4.6887401e+02   5.3452012e+02   5.4122794e+02   6.0218958e+02
   5.0215387e+02   5.1433057e+02   5.6942786e+02   5.8603973e+02   6.9216141e+02
   5.0275773e+02   5.1515119e+02   5.7266580e+02   5.9587637e+02   6.3735694e+02
   4.9018924e+02   5.0178343e+02   5.4570899e+02   5.5225926e+02   6.3956878e+02
   4.2294840e+02   4.6994706e+02   5.3703574e+02   5.4393175e+02   6.3760815e+02
   4.4059124e+02   4.7355736e+02   5.3707222e+02   5.4393979e+02   6.2821892e+02
   4.2045893e+02   4.6966014e+02   5.3670194e+02   5.4357113e+02   6.2594992e+02
   4.3383362e+02   4.7159431e+02   5.3581791e+02   5.4260045e+02   6.1051281e+02
   4.8513012e+02   4.9733264e+02   5.4231154e+02   5.4884728e+02   6.2450981e+02
   4.7513229e+02   4.8953561e+02   5.3996474e+02   5.4676960e+02   7.0924183e+02
   5.0302018e+02   5.1551978e+02   5.7259975e+02   5.8046867e+02   5.8488191e+02
   4.8894451e+02   5.0067325e+02   5.4489684e+02   5.5147258e+02   6.4502189e+02
   4.1276419e+02   4.6907626e+02   5.3551605e+02   5.4229588e+02   6.0910815e+02
   4.6344434e+02   4.8216284e+02   5.3693202e+02   5.4364287e+02   6.1068363e+02
   4.7956388e+02   4.9284902e+02   5.4097251e+02   5.4772210e+02   7.0521577e+02
   4.3811328e+02   4.3933381e+02   5.0347965e+02   5.1590725e+02   5.7537778e+02
   4.2047140e+02   4.6976960e+02   5.3732118e+02   5.4424427e+02   7.4753048e+02
   4.5516063e+02   4.7856631e+02   5.3756366e+02   5.4441174e+02   6.2851315e+02
   4.2026177e+02   4.6964444e+02   5.3669777e+02   5.4356672e+02   6.2585024e+02
   4.6006592e+02   4.6014555e+02   5.0324250e+02   5.1580044e+02   5.7532794e+02
   5.0319499e+02   5.1576909e+02   5.7525607e+02   6.1747782e+02   6.1906545e+02
   5.0170759e+02   5.1373718e+02   5.6269800e+02   5.6892939e+02   5.8975376e+02
   4.7992923e+02   4.9305942e+02   5.3993970e+02   5.4650586e+02   6.1586773e+02
   4.3264867e+02   4.7149160e+02   5.3682673e+02   5.4369224e+02   6.2608542e+02
   5.0311346e+02   5.1565133e+02   5.6614883e+02   5.6682500e+02   5.7638269e+02
   4.5116328e+02   4.7703672e+02   5.3770524e+02   5.4459203e+02   6.4359067e+02
   5.0301663e+02   5.1551450e+02   5.7320569e+02   5.8469276e+02   5.8905797e+02
   4.4260488e+02   4.7419154e+02   5.3763852e+02   5.4455362e+02   7.3477243e+02
   3.8353953e+02   3.9521529e+02   5.0321186e+02   5.1578715e+02   5.7532232e+02
   4.2650281e+02   4.6954349e+02   5.3257546e+02   5.3915264e+02   5.9562998e+02
   4.3098559e+02   4.7122447e+02   5.3708412e+02   5.4397467e+02   6.3513868e+02
   4.9422909e+02   5.0551824e+02   5.4812483e+02   5.5429188e+02   6.0915589e+02
   4.7953291e+02   4.9261368e+02   5.3805049e+02   5.4439244e+02   6.0147338e+02
   4.8530884e+02   4.9749316e+02   5.4257797e+02   5.4914509e+02   6.2952785e+02
   4.0413602e+02   4.6930663e+02   5.3729610e+02   5.4422000e+02   7.6729139e+02
   4.9873046e+02   5.1017201e+02   5.5491238e+02   5.6132630e+02   6.0116255e+02
   4.6508213e+02   4.8318699e+02   5.3859153e+02   5.4545600e+02   6.5380425e+02
   4.4821367e+02   4.7587234e+02   5.3710535e+02   5.4394904e+02   6.2353931e+02
   5.0319658e+02   5.1577141e+02   5.7527208e+02   6.5161088e+02   6.7324677e+02
   4.6307073e+02   4.8212686e+02   5.3835459e+02   5.4521746e+02   6.4699022e+02
   4.3935610e+02   4.6233647e+02   5.1223572e+02   5.2101579e+02   5.7779777e+02
   4.4087932e+02   4.5811829e+02   5.0915052e+02   5.1895612e+02   5.7678520e+02
   5.0257598e+02   5.1490043e+02   5.7169868e+02   5.9272482e+02   6.8549608e+02
   4.4536262e+02   4.7495343e+02   5.3733595e+02   5.4421282e+02   6.3299888e+02
   4.3134684e+02   4.7132846e+02   5.3734969e+02   5.4426380e+02   6.5807794e+02
   4.5204504e+02   4.7738399e+02   5.3778607e+02   5.4467623e+02   6.4805919e+02
   4.6325721e+02   4.8220741e+02   5.3821833e+02   5.4506309e+02   6.3652234e+02
   5.0307382e+02   5.1559573e+02   5.7458532e+02   6.1597399e+02   6.7761034e+02
   4.4959714e+02   4.7647499e+02   5.3784701e+02   5.4475637e+02   7.4301551e+02
   4.5254286e+02   4.7602804e+02   5.2851402e+02   5.3489572e+02   5.8817524e+02
   4.7973318e+02   4.8999468e+02   5.1930194e+02   5.2603014e+02   5.7966253e+02
   4.2340739e+02   4.6534308e+02   5.2119360e+02   5.2815262e+02   5.8230716e+02
   4.2261361e+02   4.4580828e+02   5.0751635e+02   5.1798873e+02   5.7635588e+02
   4.1953638e+02   4.6961766e+02   5.3683902e+02   5.4372017e+02   6.2947186e+02
   4.8248058e+02   4.9515214e+02   5.4150154e+02   5.4813811e+02   6.3205549e+02
   4.5094900e+02   4.7317031e+02   5.2065244e+02   5.2762194e+02   5.8163557e+02
   5.0003579e+02   5.1167541e+02   5.5827141e+02   5.6511854e+02   5.9886954e+02
   4.4435057e+02   4.7461026e+02   5.3702753e+02   5.4387947e+02   6.2456700e+02
   5.0320554e+02   5.1578430e+02   5.7532093e+02   6.6906572e+02   6.6919968e+02
   4.2842394e+02   4.4440365e+02   5.0643342e+02   5.1737864e+02   5.7606456e+02
   4.9879218e+02   5.0172622e+02   5.0667077e+02   5.1654689e+02   5.7549544e+02
   4.9387585e+02   5.0521625e+02   5.4933261e+02   5.5601581e+02   6.5595575e+02
   4.5307947e+02   4.7686896e+02   5.3164602e+02   5.3809408e+02   5.9256990e+02
   4.0485117e+02   4.6915739e+02   5.3644381e+02   5.4329516e+02   6.2070371e+02
   4.6043902e+02   4.8005158e+02   5.3244023e+02   5.3886850e+02   5.9335203e+02
   4.7604637e+02   4.9019067e+02   5.4014131e+02   5.4693644e+02   7.0858612e+02
   4.1509609e+02   4.6896029e+02   5.3459470e+02   5.4130727e+02   6.0251964e+02
   4.9308685e+02   5.0377325e+02   5.3371656e+02   5.3819791e+02   5.8408377e+02
   4.3851723e+02   4.6982979e+02   5.2353841e+02   5.3020194e+02   5.8383844e+02
   4.8232427e+02   4.9450572e+02   5.3460993e+02   5.4048946e+02   5.9132897e+02
   4.4927916e+02   4.5263944e+02   5.0438161e+02   5.1632302e+02   5.7556316e+02
   5.0167319e+02   5.1370208e+02   5.6709674e+02   5.8083582e+02   6.6761697e+02
   4.3570859e+02   4.7232385e+02   5.3749625e+02   5.4441574e+02   7.5578303e+02
   4.0264462e+02   4.6929918e+02   5.3727206e+02   5.4419381e+02   7.0626211e+02
   4.8004669e+02   4.8921800e+02   5.1611991e+02   5.2348345e+02   5.7837575e+02
   5.0320488e+02   5.1578333e+02   5.7531725e+02   6.8618673e+02   7.0881517e+02
   3.8553968e+02   4.4326659e+02   5.0733622e+02   5.1788677e+02   5.7631106e+02
   4.4927253e+02   4.7635335e+02   5.3782297e+02   5.4473142e+02   7.1921008e+02
   4.8040092e+02   4.9349602e+02   5.4102695e+02   5.4773363e+02   6.4332567e+02
   4.9400391e+02   5.0533557e+02   5.4932105e+02   5.5595696e+02   6.4017675e+02
   5.0318210e+02   5.1575057e+02   5.7519232e+02   6.4035760e+02   6.6226474e+02
   4.2675305e+02   4.5705562e+02   5.1186542e+02   5.2077058e+02   5.7771569e+02
   5.0264788e+02   5.1499924e+02   5.7210730e+02   5.9422482e+02   6.9134835e+02
   4.8122052e+02   4.9411419e+02   5.4073668e+02   5.4734083e+02   6.2237387e+02
   4.3044929e+02   4.3859996e+02   5.0473489e+02   5.1649978e+02   5.7565397e+02
   4.0583214e+02   4.6882732e+02   5.3471743e+02   5.4143991e+02   6.0319407e+02
   4.6627727e+02   4.8384333e+02   5.3861439e+02   5.4546313e+02   6.4615688e+02
   4.9755414e+02   5.0887767e+02   5.5228196e+02   5.5836934e+02   6.0142764e+02
   4.5896361e+02   4.7992187e+02   5.3627937e+02   5.4298336e+02   6.0724516e+02
   4.0792350e+02   4.0994916e+02   5.0322409e+02   5.1579262e+02   5.7532490e+02
   4.3851446e+02   4.7179303e+02   5.3051343e+02   5.3698342e+02   5.9142810e+02
   4.2803118e+02   4.6212636e+02   5.1539348e+02   5.2339478e+02   5.7913126e+02
   5.0313946e+02   5.1568943e+02   5.7495642e+02   6.2721678e+02   7.1131636e+02
   5.0240884e+02   5.1467272e+02   5.7078461e+02   5.8980198e+02   7.4939533e+02
   4.7449872e+02   4.8888694e+02   5.3744038e+02   5.4395116e+02   6.0397413e+02
   5.0310173e+02   5.1563548e+02   5.7474293e+02   6.1954042e+02   6.7394610e+02
   4.1219106e+02   4.1771861e+02   5.0334227e+02   5.1584574e+02   5.7534997e+02
   4.1970238e+02   4.6796244e+02   5.2946757e+02   5.3594405e+02   5.9023454e+02
   5.0303492e+02   5.1554039e+02   5.7429871e+02   6.0582138e+02   6.2708921e+02
   4.3725520e+02   4.4554884e+02   5.0518042e+02   5.1671909e+02   5.7575219e+02
   4.2112913e+02   4.3111454e+02   5.0428747e+02   5.1628440e+02   5.7555557e+02
   4.7173507e+02   4.8719471e+02   5.3934860e+02   5.4617615e+02   6.5767773e+02
   4.6195866e+02   4.8156421e+02   5.3836296e+02   5.4524009e+02   6.5553145e+02
   4.4053346e+02   4.6708464e+02   5.1660346e+02   5.2432270e+02   5.7960556e+02
   5.0300784e+02   5.1550194e+02   5.7417569e+02   6.0677207e+02   6.3942101e+02
   3.9070943e+02   3.9214367e+02   5.0320692e+02   5.1578492e+02   5.7532124e+02
   4.4445144e+02   4.4523419e+02   5.0340355e+02   5.1587258e+02   5.7536125e+02
   4.5013942e+02   4.7136968e+02   5.1741646e+02   5.2494218e+02   5.7988474e+02
   4.9383503e+02   5.0512098e+02   5.4706308e+02   5.5305615e+02   6.0430498e+02
   4.7472105e+02   4.8908263e+02   5.3791416e+02   5.4446675e+02   6.0704942e+02
   3.9216755e+02   4.6925947e+02   5.3719910e+02   5.4411449e+02   6.5338967e+02
   4.3234186e+02   4.6437741e+02   5.1670627e+02   5.2442127e+02   5.7972081e+02
   5.0283955e+02   5.1526517e+02   5.7322106e+02   5.9967466e+02   6.8193944e+02
   4.2734237e+02   4.7062139e+02   5.3735275e+02   5.4427269e+02   7.0111440e+02
   4.2126579e+02   4.6344648e+02   5.1846472e+02   5.2585564e+02   5.8067536e+02
   4.2317169e+02   4.7002164e+02   5.3732197e+02   5.4424339e+02   7.1764306e+02
   4.4449527e+02   4.7474044e+02   5.3765537e+02   5.4456617e+02   6.7381341e+02
   3.8539224e+02   4.6925926e+02   5.3723050e+02   5.4414874e+02   6.6007173e+02
   4.3644628e+02   4.4000740e+02   5.0399647e+02   5.1614511e+02   5.7548795e+02
   4.4820260e+02   4.7572487e+02   5.3608802e+02   5.4284606e+02   6.0977375e+02
   4.7707872e+02   4.9094766e+02   5.4034423e+02   5.4712522e+02   6.7439748e+02
   5.0298579e+02   5.1547072e+02   5.7406602e+02   6.0650294e+02   6.5091044e+02
   4.5905011e+02   4.8016611e+02   5.3803327e+02   5.4490208e+02   6.4164209e+02
   4.3670323e+02   4.5574213e+02   5.0915075e+02   5.1896175e+02   5.7679955e+02
   5.0316250e+02   5.1572244e+02   5.7508458e+02   6.3290132e+02   6.9223326e+02
   4.6121901e+02   4.8114995e+02   5.3792642e+02   5.4476263e+02   6.2982549e+02
   5.0279548e+02   5.1520367e+02   5.7294971e+02   5.9793720e+02   6.5795762e+02
   4.7866321e+02   4.9214040e+02   5.4059878e+02   5.4733997e+02   6.4797240e+02
   4.9635680e+02   5.0766259e+02   5.5268296e+02   5.5970241e+02   6.5254171e+02
   4.9303395e+02   5.0441105e+02   5.4827976e+02   5.5487250e+02   6.4266659e+02
   4.9816618e+02   5.0949840e+02   5.5043869e+02   5.5542499e+02   5.9249701e+02
   4.1555350e+02   4.6762702e+02   5.2908485e+02   5.3555770e+02   5.8972571e+02
   3.8526518e+02   3.8632161e+02   5.0320623e+02   5.1578462e+02   5.7532114e+02
   5.0117676e+02   5.1307175e+02   5.6437170e+02   5.7505348e+02   6.1724432e+02
   5.0010709e+02   5.1176641e+02   5.5949207e+02   5.6718740e+02   6.0452994e+02
   4.0064885e+02   4.6928207e+02   5.3720501e+02   5.4412077e+02   6.5392977e+02
   4.7682654e+02   4.7786017e+02   5.0415081e+02   5.1618558e+02   5.7547448e+02
   4.2258737e+02   4.6178222e+02   5.1617718e+02   5.2401297e+02   5.7951107e+02
   5.0098307e+02   5.1283135e+02   5.6373763e+02   5.7415934e+02   6.2110588e+02
   4.9784196e+02   5.0922063e+02   5.5544036e+02   5.6298553e+02   6.9635969e+02
   4.4074447e+02   4.6707799e+02   5.1649394e+02   5.2423541e+02   5.7955201e+02
   3.9124595e+02   4.6927114e+02   5.3727379e+02   5.4419589e+02   7.1408675e+02
   4.1823221e+02   4.6956812e+02   5.3701255e+02   5.4390917e+02   6.3761317e+02
   4.2511400e+02   4.6334923e+02   5.1754006e+02   5.2509872e+02   5.8017256e+02
   4.2263968e+02   4.2889614e+02   5.0389361e+02   5.1609841e+02   5.7546834e+02
   4.1582270e+02   4.2267674e+02   5.0352993e+02   5.1593083e+02   5.7539000e+02
   5.0276561e+02   5.1516211e+02   5.7278800e+02   5.9724298e+02   6.8854911e+02
   4.6814773e+02   4.8496494e+02   5.3895964e+02   5.4581788e+02   7.1155051e+02
   4.5421188e+02   4.7758912e+02   5.3319136e+02   5.3970961e+02   5.9550585e+02
   5.0312166e+02   5.1566396e+02   5.7482123e+02   6.1331478e+02   6.2598215e+02
   4.7536658e+02   4.8963751e+02   5.3917787e+02   5.4586197e+02   6.2055534e+02
   4.0710782e+02   4.6925045e+02   5.3686993e+02   5.4375630e+02   6.3142626e+02
   4.0700631e+02   4.6899297e+02   5.3549927e+02   5.4227843e+02   6.0899055e+02
   4.0328792e+02   4.6896796e+02   5.3547921e+02   5.4225705e+02   6.0880659e+02
   4.5396170e+02   4.7812774e+02   5.3774224e+02   5.4461621e+02   6.3836370e+02
   4.4823459e+02   4.6156209e+02   5.0874612e+02   5.1869517e+02   5.7663848e+02
   4.5554463e+02   4.7876429e+02   5.3801563e+02   5.4490840e+02   6.5737211e+02
   5.0314167e+02   5.1569257e+02   5.7496835e+02   6.2749804e+02   6.8954383e+02
   4.7302008e+02   4.8768643e+02   5.3547836e+02   5.4187056e+02   5.9734260e+02
   4.6695123e+02   4.7927490e+02   5.1581665e+02   5.2355803e+02   5.7882927e+02
   3.8333554e+02   4.6926634e+02   5.3727394e+02   5.4419608e+02   7.1484966e+02
   5.0267574e+02   5.1503765e+02   5.7226643e+02   5.9485123e+02   6.8318265e+02
   4.3949452e+02   4.7328166e+02   5.3713238e+02   5.4400831e+02   6.3075133e+02
   4.5285923e+02   4.6226406e+02   5.0733880e+02   5.1785807e+02   5.7624077e+02
   4.3749429e+02   4.7275974e+02   5.3730608e+02   5.4420337e+02   6.4200581e+02
   4.5715640e+02   4.7907997e+02   5.3558329e+02   5.4224692e+02   6.0313424e+02
   4.2357262e+02   4.3571206e+02   5.0492638e+02   5.1659553e+02   5.7570065e+02
   4.9856845e+02   5.1000962e+02   5.5636928e+02   5.6384067e+02   6.2138767e+02
   4.4506932e+02   4.7458319e+02   5.3542820e+02   5.4214875e+02   6.0502247e+02
   4.1392659e+02   4.5974232e+02   5.1493343e+02   5.2304730e+02   5.7895813e+02
   4.5553301e+02   4.7850694e+02   5.3597284e+02   5.4267843e+02   6.0613899e+02
   4.3352047e+02   4.5303811e+02   5.0870111e+02   5.1868772e+02   5.7667602e+02
   4.8276947e+02   4.9531931e+02   5.4048300e+02   5.4692829e+02   6.1162925e+02
   4.4528195e+02   4.7432636e+02   5.3351242e+02   5.4009786e+02   5.9715041e+02
   4.4583858e+02   4.7321026e+02   5.2741207e+02   5.3383675e+02   5.8718763e+02
   5.0142196e+02   5.1338111e+02   5.6578713e+02   5.7798383e+02   6.3206516e+02
   4.3470349e+02   4.3614827e+02   5.0349229e+02   5.1591316e+02   5.7538080e+02
   5.0126301e+02   5.1318035e+02   5.6496589e+02   5.7632349e+02   6.2445481e+02
   4.5610537e+02   4.5822396e+02   5.0404014e+02   5.1615978e+02   5.7548571e+02
   5.0303704e+02   5.1554337e+02   5.7437346e+02   6.1193246e+02   6.6476774e+02
   5.0318098e+02   5.1574894e+02   5.7518550e+02   6.3842034e+02   6.5699151e+02
   4.9134299e+02   5.0283784e+02   5.4683269e+02   5.5343481e+02   6.6024368e+02
   4.0079859e+02   4.6929672e+02   5.3728328e+02   5.4420608e+02   7.2686810e+02
   4.8516272e+02   4.9739265e+02   5.4296519e+02   5.4962435e+02   7.1611433e+02
   4.0391611e+02   4.4207256e+02   5.0698898e+02   5.1768943e+02   5.7621722e+02
   4.3180379e+02   4.7138547e+02   5.3719599e+02   5.4409537e+02   6.4113767e+02
   4.0539556e+02   4.5944686e+02   5.1484036e+02   5.2297644e+02   5.7892011e+02
   5.0318499e+02   5.1575469e+02   5.7519755e+02   6.1953582e+02   6.2279223e+02
   4.9606135e+02   5.0736374e+02   5.5229119e+02   5.5928196e+02   7.0976803e+02
   4.2337021e+02   4.6949972e+02   5.3441093e+02   5.4110620e+02   6.0153444e+02
   4.2179130e+02   4.6986576e+02   5.3724074e+02   5.4415579e+02   6.5395294e+02
   5.0061151e+02   5.1237712e+02   5.6246014e+02   5.7224402e+02   6.2488967e+02
   5.0320504e+02   5.1578354e+02   5.7531803e+02   7.4190323e+02   7.6259879e+02
   4.8964999e+02   5.0129084e+02   5.4507167e+02   5.5156606e+02   6.2885088e+02
   5.0312600e+02   5.1567013e+02   5.7482945e+02   6.0986835e+02   6.1892499e+02
   5.0297707e+02   5.1545840e+02   5.7402915e+02   6.0674341e+02   6.8038943e+02
   3.8755803e+02   4.4973068e+02   5.0950155e+02   5.1919568e+02   5.7694194e+02
   4.4973055e+02   4.7644371e+02   5.3723118e+02   5.4407910e+02   6.2577765e+02
   5.0318154e+02   5.1574976e+02   5.7518166e+02   6.2457742e+02   6.3043890e+02
   5.0320478e+02   5.1443745e+02   5.1444347e+02   5.1578969e+02   5.7532115e+02
   4.6443173e+02   4.8284612e+02   5.3859019e+02   5.4546360e+02   6.7191119e+02
   4.9948647e+02   5.1104744e+02   5.5857364e+02   5.6653505e+02   6.1752155e+02
   4.7052891e+02   4.8641895e+02   5.3921380e+02   5.4605412e+02   6.6420884e+02
   4.9988325e+02   5.1150433e+02   5.5908621e+02   5.6683759e+02   6.0780474e+02
   4.5623569e+02   4.7889877e+02   5.3695971e+02   5.4374315e+02   6.1584021e+02
   5.0315976e+02   5.1571851e+02   5.7501663e+02   6.0636561e+02   6.1068087e+02
   4.3703295e+02   4.7265897e+02   5.3747262e+02   5.4438675e+02   6.6257027e+02
   5.0317014e+02   5.1573334e+02   5.7509954e+02   6.1273648e+02   6.1672853e+02
   3.8308202e+02   4.5367208e+02   5.1133299e+02   5.2040609e+02   5.7754535e+02
   4.1691510e+02   4.6943047e+02   5.3661717e+02   5.4348088e+02   6.2370614e+02
   5.0305564e+02   5.1556980e+02   5.7442336e+02   6.0723416e+02   6.2665620e+02
   4.1547457e+02   4.6948476e+02   5.3727865e+02   5.4419977e+02   6.8595157e+02
   5.0274243e+02   5.1513002e+02   5.7233226e+02   5.9258100e+02   6.1504017e+02
   4.9735927e+02   5.0868025e+02   5.5265282e+02   5.5904125e+02   6.0627470e+02
   5.0317640e+02   5.1574237e+02   5.7515747e+02   6.3115249e+02   6.4466094e+02
   4.2394486e+02   4.7010020e+02   5.3722569e+02   5.4413771e+02   6.5083722e+02
   5.0320397e+02   5.1578202e+02   5.7531229e+02   6.6647471e+02   6.8051798e+02
   4.2925518e+02   4.3574879e+02   5.0425689e+02   5.1626899e+02   5.7554698e+02
   5.0209701e+02   5.1425515e+02   5.6913120e+02   5.8530735e+02   6.6748014e+02
   4.9958743e+02   5.1116848e+02   5.5953526e+02   5.6820665e+02   6.4491314e+02
   3.8920318e+02   4.6921748e+02   5.3697564e+02   5.4387142e+02   6.3679826e+02
   5.0298867e+02   5.1547478e+02   5.7408511e+02   6.0686556e+02   6.5235576e+02
   4.9422481e+02   5.0555049e+02   5.4967476e+02   5.5636121e+02   6.4862782e+02
   5.0204609e+02   5.1418784e+02   5.6887176e+02   5.8469155e+02   6.6448830e+02
   5.0097565e+02   5.1282351e+02   5.6422271e+02   5.7547565e+02   6.9609250e+02
   4.0102519e+02   4.6290536e+02   5.1867774e+02   5.2603466e+02   5.8080933e+02
   5.0302818e+02   5.1553076e+02   5.7432144e+02   6.1097686e+02   6.6135694e+02
   4.2853079e+02   4.6085864e+02   5.1408612e+02   5.2239252e+02   5.7856671e+02
   5.0319629e+02   5.1577094e+02   5.7066421e+02   5.7084373e+02   5.7554803e+02
   4.7599723e+02   4.9013841e+02   5.3990896e+02   5.4667169e+02   6.4020964e+02
   4.9961135e+02   5.1119664e+02   5.5968654e+02   5.6846698e+02   6.5680357e+02
   4.1373158e+02   4.4588192e+02   5.0796086e+02   5.1825033e+02   5.7648348e+02
   4.9628995e+02   5.0755905e+02   5.5048570e+02   5.5659215e+02   6.0441407e+02
   4.8477633e+02   4.9705942e+02   5.4262562e+02   5.4925846e+02   6.4468307e+02
   4.6422551e+02   4.7997276e+02   5.2227475e+02   5.2892980e+02   5.8226616e+02
   5.0297507e+02   5.1545563e+02   5.7398790e+02   6.0488432e+02   6.4302686e+02
   4.4712970e+02   4.7555916e+02   5.3762326e+02   5.4452123e+02   6.4904206e+02
   4.1175531e+02   4.1222764e+02   5.0321067e+02   5.1578660e+02   5.7532204e+02
   4.4261222e+02   4.7117269e+02   5.2377133e+02   5.3040283e+02   5.8395254e+02
   5.0297017e+02   5.1544884e+02   5.7259757e+02   5.8298217e+02   5.8823111e+02
   4.1689618e+02   4.6833435e+02   5.3150991e+02   5.3804520e+02   5.9353545e+02
   4.0081561e+02   4.3786675e+02   5.0597765e+02   5.1713662e+02   5.7595632e+02
   4.3249680e+02   4.7155143e+02   5.3740380e+02   5.4432117e+02   6.7413820e+02
   4.8436790e+02   4.9671895e+02   5.4246872e+02   5.4911248e+02   6.4722341e+02
   4.8745362e+02   4.9935469e+02   5.4397652e+02   5.5056853e+02   6.4532824e+02
   4.4384023e+02   4.7455291e+02   5.3767591e+02   5.4459085e+02   7.5811457e+02
   4.4456831e+02   4.4842730e+02   5.0431562e+02   5.1629353e+02   5.7555286e+02
   4.5794440e+02   4.7969289e+02   5.3797954e+02   5.4485157e+02   6.4208390e+02
   4.7960495e+02   4.9288076e+02   5.4097749e+02   5.4772545e+02   6.7888340e+02
   4.3204459e+02   4.7116544e+02   5.3560633e+02   5.4237646e+02   6.0867385e+02
   4.8733486e+02   4.9916515e+02   5.4208460e+02   5.4830974e+02   6.0690769e+02
   5.0295152e+02   5.1542259e+02   5.7332391e+02   5.9147723e+02   5.9906323e+02
   4.3273939e+02   4.7040224e+02   5.3120346e+02   5.3771012e+02   5.9274250e+02
   4.6945588e+02   4.8575607e+02   5.3907942e+02   5.4592629e+02   6.6275817e+02
   5.0271328e+02   5.1508959e+02   5.7237281e+02   5.9440236e+02   6.3185545e+02
   4.7620590e+02   4.9021554e+02   5.3899003e+02   5.4561484e+02   6.1529303e+02
   4.1133495e+02   4.3420358e+02   5.0511930e+02   5.1669283e+02   5.7574768e+02
   4.3334053e+02   4.7173751e+02   5.3742921e+02   5.4434742e+02   7.0082847e+02
   4.2150189e+02   4.6855495e+02   5.3115725e+02   5.3767698e+02   5.9286542e+02
   5.0301195e+02   5.1550776e+02   5.7422965e+02   6.0960563e+02   6.6728158e+02
   5.0318696e+02   5.1575754e+02   5.7521858e+02   6.4162455e+02   6.5788145e+02
   5.0312773e+02   5.1567261e+02   5.7489024e+02   6.2405791e+02   6.9500058e+02
   4.2203985e+02   4.4026718e+02   5.0609634e+02   5.1719874e+02   5.7598350e+02
   5.0296200e+02   5.1543714e+02   5.7390958e+02   6.0403557e+02   6.4294838e+02
   5.0233204e+02   5.1456893e+02   5.7008797e+02   5.8683330e+02   6.2332404e+02
   4.8796018e+02   4.9980223e+02   5.4431381e+02   5.5090865e+02   6.4923333e+02
   4.4334430e+02   4.6988363e+02   5.1979122e+02   5.2692130e+02   5.8125069e+02
   5.0318268e+02   5.1575141e+02   5.7519561e+02   6.4087212e+02   6.6293877e+02
   4.4992845e+02   4.7636528e+02   5.3612697e+02   5.4287940e+02   6.0954744e+02
   4.5326408e+02   4.7788500e+02   5.3799185e+02   5.4489640e+02   7.4579209e+02
   4.7510306e+02   4.8950735e+02   5.3986101e+02   5.4665181e+02   6.5071028e+02
   3.9373551e+02   4.6926391e+02   5.3721262e+02   5.4412920e+02   6.5551061e+02
   4.5963030e+02   4.7788153e+02   5.2355068e+02   5.3011524e+02   5.8333357e+02
   5.0216724e+02   5.1434826e+02   5.6871997e+02   5.8249566e+02   6.0877941e+02
   4.4420106e+02   4.5456928e+02   5.0669087e+02   5.1750892e+02   5.7610566e+02
   5.0157098e+02   5.1357009e+02   5.6582704e+02   5.7722710e+02   6.1177748e+02
   4.4017097e+02   4.7253313e+02   5.3183363e+02   5.3834595e+02   5.9361237e+02
   4.9127547e+02   5.0277635e+02   5.4678934e+02   5.5339485e+02   6.6463675e+02
   4.7516100e+02   4.7609015e+02   5.0400555e+02   5.1612574e+02   5.7545378e+02
   5.0300524e+02   5.1549825e+02   5.7419349e+02   6.0921003e+02   7.0786617e+02
   5.0306176e+02   5.1557851e+02   5.7449058e+02   6.1129577e+02   6.3812421e+02
   6.2702272e+02   6.1066297e+02   5.4309799e+02   5.3626626e+02   4.6908526e+02
   5.7244172e+02   5.6269810e+02   5.1415930e+02   5.0446631e+02   4.4159236e+02
   6.5395177e+02   5.9539175e+02   5.3908245e+02   5.3250280e+02   4.6829027e+02
   5.4446618e+02   5.3755148e+02   4.7473454e+02   4.6163176e+02   4.5115686e+02
   5.4436649e+02   5.3744637e+02   4.7209703e+02   4.4945205e+02   4.4197056e+02
   5.4448874e+02   5.3758515e+02   4.8168963e+02   4.7871123e+02   4.6459984e+02
   6.6885837e+02   6.1528986e+02   5.4294502e+02   5.3611937e+02   4.6905670e+02
   5.5733096e+02   5.5071415e+02   5.0860837e+02   5.0013889e+02   4.4357120e+02
   6.1391578e+02   5.7456167e+02   5.1580513e+02   5.0358502e+02   4.2323943e+02
   5.4627730e+02   5.3951087e+02   4.9245748e+02   4.8568306e+02   4.5307570e+02
   6.2463172e+02   6.1999840e+02   5.4397086e+02   5.3706870e+02   4.6923023e+02
   6.3507013e+02   5.7521560e+02   5.1598341e+02   5.0373191e+02   4.2363622e+02
   5.6867145e+02   5.5991271e+02   5.1194988e+02   5.0123939e+02   4.3082401e+02
   6.5761696e+02   6.2897113e+02   5.4376238e+02   5.3687560e+02   4.6919555e+02
   6.5588180e+02   5.7661669e+02   5.1863643e+02   5.0861652e+02   4.4748145e+02
   5.4743316e+02   5.4066647e+02   4.9205884e+02   4.7893849e+02   4.2111961e+02
   5.8779359e+02   5.7009158e+02   5.1450150e+02   5.0228810e+02   3.9802063e+02
   6.1329458e+02   5.7445075e+02   5.1562176e+02   5.0319580e+02   4.1544679e+02
   5.6390047e+02   5.6151164e+02   5.3853062e+02   5.3274884e+02   4.6858733e+02
   5.4421852e+02   5.3729453e+02   4.6927146e+02   4.1338290e+02   4.1331135e+02
   6.1591412e+02   5.9984485e+02   5.4191753e+02   5.3518236e+02   4.6887947e+02
   6.3498879e+02   6.3434922e+02   5.4420784e+02   5.3728477e+02   4.6926807e+02
   6.2172043e+02   5.8908529e+02   5.3604063e+02   5.2959145e+02   4.6755254e+02
   5.6515476e+02   5.5722800e+02   5.1050445e+02   4.9959624e+02   4.2639300e+02
   5.9398323e+02   5.7265373e+02   5.1669796e+02   5.0609884e+02   4.4043603e+02
   5.4685232e+02   5.4006380e+02   4.9062184e+02   4.7829590e+02   4.3177696e+02
   5.4523542e+02   5.3834852e+02   4.8137230e+02   4.6384475e+02   4.2923109e+02
   5.4472848e+02   5.3781816e+02   4.7629353e+02   4.5092580e+02   4.2413169e+02
   6.5250133e+02   6.4149355e+02   5.4407755e+02   5.3716532e+02   4.6924704e+02
   6.8022231e+02   6.2892416e+02   5.4370774e+02   5.3682501e+02   4.6918647e+02
   6.3212071e+02   6.1305609e+02   5.4314424e+02   5.3630750e+02   4.6909259e+02
   5.9059798e+02   5.7104134e+02   5.1473689e+02   5.0245711e+02   3.8665379e+02
   6.3771617e+02   5.7533785e+02   5.1619846e+02   5.0418036e+02   4.2769304e+02
   7.7195635e+02   5.8357184e+02   5.2969222e+02   5.2293938e+02   4.6522757e+02
   6.0413637e+02   6.0195766e+02   5.4379485e+02   5.3691315e+02   4.6920373e+02
   6.1343164e+02   5.7445755e+02   5.1562199e+02   5.0319347e+02   4.1531700e+02
   5.5430530e+02   5.4769250e+02   5.0395938e+02   4.9302036e+02   4.2411419e+02
   7.0682871e+02   7.0640222e+02   5.4421831e+02   5.3729433e+02   4.6926969e+02
   6.3254406e+02   5.9532732e+02   5.3941047e+02   5.3282304e+02   4.6836833e+02
   6.7605434e+02   5.8865967e+02   5.3476502e+02   5.2829604e+02   4.6716430e+02
   6.2807833e+02   5.7664811e+02   5.1932955e+02   5.0979342e+02   4.5054915e+02
   6.5172988e+02   6.4007442e+02   5.4406777e+02   5.3715636e+02   4.6924549e+02
   6.0426653e+02   6.0380501e+02   5.4414237e+02   5.3722615e+02   4.6925800e+02
   6.2063180e+02   6.1031838e+02   5.4336002e+02   5.3650966e+02   4.6913034e+02
   6.3482426e+02   6.1197415e+02   5.4296822e+02   5.3614410e+02   4.6906205e+02
   6.8238282e+02   5.7553961e+02   5.1628702e+02   5.0429962e+02   4.2831385e+02
   5.4937065e+02   5.4661836e+02   5.3868336e+02   5.3425489e+02   4.6903970e+02
   5.9944799e+02   5.9942699e+02   5.4421257e+02   5.3728922e+02   4.6926885e+02
   5.6867908e+02   5.5981290e+02   5.1123709e+02   4.9966802e+02   4.0567131e+02
   5.4427610e+02   5.3735328e+02   4.7024486e+02   4.2748757e+02   4.1941472e+02
   5.4671528e+02   5.3990272e+02   4.8922338e+02   4.7472097e+02   4.0494081e+02
   5.6949322e+02   5.6074024e+02   5.1382468e+02   5.0459334e+02   4.4385627e+02
   6.1017565e+02   5.8287298e+02   5.3099752e+02   5.2446539e+02   4.6591889e+02
   5.4533178e+02   5.3844553e+02   4.8162464e+02   4.6226388e+02   4.1362819e+02
   5.6980885e+02   5.6062785e+02   5.1172078e+02   5.0032682e+02   4.2111136e+02
   6.8440636e+02   5.7540420e+02   5.1599784e+02   5.0368377e+02   4.2260582e+02
   6.6711972e+02   5.7531879e+02   5.1583214e+02   5.0332362e+02   4.1438843e+02
   6.5631938e+02   5.7535789e+02   5.1596282e+02   5.0362094e+02   4.2179422e+02
   5.8462293e+02   5.6921528e+02   5.1554776e+02   5.0488157e+02   4.3768021e+02
   6.3619184e+02   5.7525529e+02   5.1605348e+02   5.0387943e+02   4.2515023e+02
   6.6558639e+02   5.7530976e+02   5.1581672e+02   5.0329019e+02   4.1252494e+02
   6.9569356e+02   6.5863426e+02   5.4416673e+02   5.3724703e+02   4.6926140e+02
   5.6058118e+02   5.5443421e+02   5.1879776e+02   5.1347766e+02   4.6251764e+02
   6.2610512e+02   6.1095322e+02   5.4316566e+02   5.3632900e+02   4.6909693e+02
   6.1423891e+02   5.7719302e+02   5.2154596e+02   5.1308590e+02   4.5709162e+02
   6.2892348e+02   5.7513323e+02   5.1600899e+02   5.0382669e+02   4.2482517e+02
   7.2615674e+02   5.7928098e+02   5.2361863e+02   5.1567047e+02   4.6032520e+02
   7.7301646e+02   6.0704164e+02   5.4204543e+02   5.3528183e+02   4.6889468e+02
   5.9160144e+02   5.7135393e+02   5.1481671e+02   5.0252000e+02   3.9667375e+02
   5.6105100e+02   5.5381900e+02   5.0830491e+02   4.9698349e+02   3.9620984e+02
   6.5136959e+02   5.7524506e+02   5.1576529e+02   5.0319431e+02   3.8925582e+02
   5.4826880e+02   5.4154365e+02   4.9430796e+02   4.8140782e+02   3.9167940e+02
   5.4440716e+02   5.3748728e+02   4.7219844e+02   4.3593299e+02   4.1521729e+02
   5.9930598e+02   5.8043521e+02   5.3006278e+02   5.2353940e+02   4.6561514e+02
   6.2451861e+02   5.7626731e+02   5.1870297e+02   5.0882019e+02   4.4818341e+02
   5.4444133e+02   5.3752411e+02   4.7360304e+02   4.5543604e+02   4.4572034e+02
   6.1190679e+02   5.7515881e+02   5.1741086e+02   5.0676865e+02   4.4171668e+02
   5.9848718e+02   5.7326000e+02   5.1586321e+02   5.0419982e+02   4.3039640e+02
   6.1269834e+02   6.0418617e+02   5.4320553e+02   5.3637204e+02   4.6910614e+02
   5.4441453e+02   5.3749487e+02   4.7231726e+02   4.3695969e+02   4.1874816e+02
   6.4391267e+02   6.3087825e+02   5.4395571e+02   5.3705376e+02   4.6922741e+02
   6.8411180e+02   5.9644053e+02   5.3946175e+02   5.3286059e+02   4.6837364e+02
   6.4806804e+02   5.7557178e+02   5.1652176e+02   5.0481323e+02   4.3216633e+02
   5.4844657e+02   5.4176379e+02   4.9587146e+02   4.8508496e+02   4.3407521e+02
   5.4421953e+02   5.3729557e+02   4.6929990e+02   4.5260722e+02   4.5255100e+02
   6.8683218e+02   6.2212720e+02   5.4341462e+02   5.3655434e+02   4.6913734e+02
   5.4877531e+02   5.4211755e+02   4.9686865e+02   4.8652057e+02   4.3573617e+02
   6.2504616e+02   5.9653377e+02   5.4022052e+02   5.3359239e+02   4.6854444e+02
   6.9489578e+02   5.7727433e+02   5.1990585e+02   5.1059828e+02   4.5220752e+02
   5.4424878e+02   5.3732536e+02   4.6977862e+02   4.2070431e+02   3.9590315e+02
   6.3421770e+02   5.7872760e+02   5.2312462e+02   5.1507007e+02   4.5969674e+02
   7.7237537e+02   6.4891701e+02   5.4405848e+02   5.3714764e+02   4.6924391e+02
   5.5467163e+02   5.4809419e+02   5.0504139e+02   4.9512131e+02   4.3382304e+02
   5.4465167e+02   5.3773832e+02   4.7525707e+02   4.4625857e+02   4.0416554e+02
   5.4493321e+02   5.3803007e+02   4.7831356e+02   4.5526466e+02   4.2032123e+02
   6.2410515e+02   5.7489098e+02   5.1570618e+02   5.0320983e+02   4.1209391e+02
   6.9954812e+02   5.8785996e+02   5.3409603e+02   5.2762107e+02   4.6695697e+02
   5.4470306e+02   5.3779244e+02   4.7617034e+02   4.5214651e+02   4.2878227e+02
   6.4525576e+02   5.7520621e+02   5.1576614e+02   5.0321434e+02   4.0560268e+02
   6.1754351e+02   5.7854208e+02   5.2375191e+02   5.1594050e+02   4.6070850e+02
   6.3527419e+02   5.7549575e+02   5.1658784e+02   5.0498671e+02   4.3330620e+02
   6.7349604e+02   5.7530255e+02   5.1579331e+02   5.0323628e+02   4.0651758e+02
   5.6664502e+02   5.5838284e+02   5.1101787e+02   5.0003651e+02   4.2629123e+02
   5.7777427e+02   5.6551911e+02   5.1327915e+02   5.0142224e+02   4.1414904e+02
   5.9839099e+02   5.8563559e+02   5.3660829e+02   5.3023381e+02   4.6776307e+02
   6.6182187e+02   5.7671942e+02   5.1881140e+02   5.0889662e+02   4.4822047e+02
   5.9801593e+02   5.8311497e+02   5.3402626e+02   5.2770038e+02   4.6705790e+02
   6.7416319e+02   6.2115473e+02   5.4336413e+02   5.3650772e+02   4.6912884e+02
   5.9731629e+02   5.7278628e+02   5.1516075e+02   5.0276616e+02   3.8772594e+02
   6.3541251e+02   6.2475371e+02   5.4386947e+02   5.3697504e+02   4.6921358e+02
   6.6784104e+02   6.1891624e+02   5.4322695e+02   5.3638077e+02   4.6910542e+02
   7.0407235e+02   6.8212274e+02   5.4421264e+02   5.3728913e+02   4.6926878e+02
   5.7475408e+02   5.6379872e+02   5.1274382e+02   5.0101250e+02   4.1530736e+02
   6.1453059e+02   5.8093218e+02   5.2791261e+02   5.2099930e+02   4.6435793e+02
   6.6313147e+02   6.0278796e+02   5.4141158e+02   5.3469182e+02   4.6877544e+02
   6.4728737e+02   6.4437025e+02   5.4419238e+02   5.3727060e+02   4.6926555e+02
   5.7099192e+02   5.7067733e+02   5.4370127e+02   5.3687650e+02   4.6920695e+02
   5.4426950e+02   5.3734650e+02   4.7011958e+02   4.2395842e+02   3.8745520e+02
   5.9317054e+02   5.7272590e+02   5.1749130e+02   5.0753845e+02   4.4580414e+02
   7.0417399e+02   6.8069046e+02   5.4421226e+02   5.3728878e+02   4.6926872e+02
   6.6032044e+02   5.7545266e+02   5.1614157e+02   5.0400090e+02   4.2601194e+02
   5.4554070e+02   5.3866472e+02   4.8313126e+02   4.6516880e+02   4.1419843e+02
   5.5772284e+02   5.5142331e+02   5.1355087e+02   5.0769392e+02   4.5759882e+02
   6.1813375e+02   5.9195939e+02   5.3829570e+02   5.3178088e+02   4.6812554e+02
   5.6118007e+02   5.5417101e+02   5.1095544e+02   5.0234190e+02   4.4430980e+02
   6.3995456e+02   5.7575763e+02   5.1704244e+02   5.0585294e+02   4.3737631e+02
   6.0001980e+02   5.7325785e+02   5.1527349e+02   5.0284771e+02   3.9080710e+02
   5.4738072e+02   5.4061642e+02   4.9212407e+02   4.7946478e+02   4.2618916e+02
   5.6166189e+02   5.5433833e+02   5.0863359e+02   4.9733831e+02   4.1017321e+02
   6.0424704e+02   5.7383243e+02   5.1548658e+02   5.0312711e+02   4.1672378e+02
   6.9518622e+02   5.7613368e+02   5.1754886e+02   5.0674271e+02   4.4100047e+02
   6.2618255e+02   6.0327258e+02   5.4214455e+02   5.3538428e+02   4.6891728e+02
   5.9195523e+02   5.7174337e+02   5.1565555e+02   5.0426847e+02   4.3263692e+02
   5.9644794e+02   5.7269383e+02   5.1533505e+02   5.0321338e+02   4.2248617e+02
   6.2574791e+02   6.2340988e+02   5.4413597e+02   5.3721932e+02   4.6925669e+02
   7.1881957e+02   5.9851736e+02   5.4021082e+02   5.3356677e+02   4.6853405e+02
   5.4488743e+02   5.3806424e+02   5.0135535e+02   5.0055649e+02   4.6773440e+02
   5.4463698e+02   5.3772343e+02   4.7516035e+02   4.4698257e+02   4.1989167e+02
   6.1074987e+02   5.7431585e+02   5.1561564e+02   5.0323774e+02   4.1757426e+02
   5.8507842e+02   5.6901656e+02   5.1422815e+02   5.0209004e+02   4.0067508e+02
   6.7259891e+02   5.7531440e+02   5.1581892e+02   5.0329341e+02   4.1271687e+02
   6.4316493e+02   5.7564196e+02   5.1674203e+02   5.0526457e+02   4.3463841e+02
   5.4455523e+02   5.3763909e+02   4.7409917e+02   4.4229311e+02   3.8971428e+02
   5.4503603e+02   5.3814054e+02   4.7982471e+02   4.6172174e+02   4.3241691e+02
   6.4173270e+02   6.1746963e+02   5.4333861e+02   5.3648568e+02   4.6912513e+02
   5.4592714e+02   5.3907055e+02   4.8544899e+02   4.6894716e+02   3.8844219e+02
   6.2459400e+02   5.7488432e+02   5.1567168e+02   5.0312890e+02   3.8856044e+02
   5.4428938e+02   5.3736808e+02   4.7158611e+02   4.6110933e+02   4.5734477e+02
   5.4442592e+02   5.3750650e+02   4.7245321e+02   4.3682544e+02   4.1450901e+02
   6.1301048e+02   5.7454651e+02   5.1587197e+02   5.0374696e+02   4.2504308e+02
   5.4628435e+02   5.3944721e+02   4.8729512e+02   4.7187680e+02   3.8342866e+02
   6.1417775e+02   6.1231186e+02   5.4404606e+02   5.3713818e+02   4.6924263e+02
   5.8564290e+02   5.8323834e+02   5.4206728e+02   5.3540090e+02   4.6894137e+02
   6.8575823e+02   5.7537832e+02   5.1594211e+02   5.0356223e+02   4.2071457e+02
   5.8290081e+02   5.6907162e+02   5.1771129e+02   5.0875063e+02   4.5052700e+02
   6.6146387e+02   6.2288036e+02   5.4348597e+02   5.3662048e+02   4.6914945e+02
   6.0855502e+02   5.8112562e+02   5.2891602e+02   5.2218265e+02   4.6497007e+02
   6.3672734e+02   5.9537561e+02   5.3934469e+02   5.3275861e+02   4.6835266e+02
   5.4521541e+02   5.3832828e+02   4.8130949e+02   4.6411607e+02   4.3088350e+02
   5.8246379e+02   5.6800238e+02   5.1445803e+02   5.0302958e+02   4.2866827e+02
   6.3393179e+02   6.0065440e+02   5.4123984e+02   5.3453836e+02   4.6874534e+02
   6.6327642e+02   5.7531460e+02   5.1583307e+02   5.0332780e+02   4.1460255e+02
   6.0671694e+02   5.7632582e+02   5.2078814e+02   5.1212534e+02   4.5553077e+02
   5.4683881e+02   5.4003571e+02   4.8984372e+02   4.7585586e+02   4.1857853e+02
   5.9434849e+02   5.7252717e+02   5.1610193e+02   5.0494983e+02   4.3549958e+02
   5.6089076e+02   5.5368220e+02   5.0822153e+02   4.9690004e+02   3.8824228e+02
   5.9612405e+02   5.8038344e+02   5.3131977e+02   5.2493282e+02   4.6617063e+02
   6.7811392e+02   5.7530013e+02   5.1577900e+02   5.0320230e+02   3.8557274e+02
   6.1254114e+02   6.0116014e+02   5.4258637e+02   5.3580362e+02   4.6900050e+02
   6.7434749e+02   6.0421522e+02   5.4166645e+02   5.3492929e+02   4.6882403e+02
   5.4451294e+02   5.3760389e+02   4.7708562e+02   4.6888535e+02   4.5719541e+02
   5.4521319e+02   5.3834554e+02   4.8406531e+02   4.7446978e+02   4.4967658e+02
   5.4462983e+02   5.3771584e+02   4.7500340e+02   4.4547029e+02   4.0535743e+02
   5.4422390e+02   5.3730002e+02   4.6936379e+02   4.1959745e+02   4.1808732e+02
   5.4487985e+02   5.3797436e+02   4.7773686e+02   4.5334149e+02   4.1604559e+02
   6.4334885e+02   6.4307343e+02   5.4421360e+02   5.3729002e+02   4.6926893e+02
   5.4472757e+02   5.3781677e+02   4.7616007e+02   4.4932662e+02   4.1677836e+02
   5.4588504e+02   5.3902653e+02   4.8523604e+02   4.6866976e+02   4.0898973e+02
   6.6237268e+02   5.8723707e+02   5.3358454e+02   5.2710051e+02   4.6679202e+02
   6.2080855e+02   5.7521277e+02   5.1663465e+02   5.0518972e+02   4.3461352e+02
   5.5275912e+02   5.4631668e+02   5.0547499e+02   4.9796160e+02   4.4769061e+02
   7.0525322e+02   5.9842613e+02   5.4018833e+02   5.3354582e+02   4.6852946e+02
   5.4539963e+02   5.3851639e+02   4.8210610e+02   4.6309227e+02   4.0885414e+02
   6.0401256e+02   5.7445086e+02   5.1702098e+02   5.0621893e+02   4.3980800e+02
   5.4447223e+02   5.3764170e+02   5.2068556e+02   5.2053763e+02   4.6918778e+02
   6.8146722e+02   6.3677604e+02   5.4390406e+02   5.3700577e+02   4.6921879e+02
   5.4422170e+02   5.3729778e+02   4.6934409e+02   4.4650185e+02   4.4632017e+02
   5.4445363e+02   5.3753486e+02   4.7281202e+02   4.3775834e+02   4.0798783e+02
   5.4439909e+02   5.3747922e+02   4.7219151e+02   4.3963144e+02   4.2738540e+02
   5.4426960e+02   5.3734674e+02   4.7022081e+02   4.3786440e+02   4.3467440e+02
   5.4450974e+02   5.3759240e+02   4.7353465e+02   4.4032534e+02   4.0351278e+02
   7.3622693e+02   6.1176231e+02   5.4257506e+02   5.3577514e+02   4.6899112e+02
   6.0496261e+02   6.0496246e+02   5.4421843e+02   5.3729444e+02   4.6926971e+02
   6.6735654e+02   6.2199824e+02   5.4342174e+02   5.3656104e+02   4.6913861e+02
   6.9407114e+02   5.7698634e+02   5.1932403e+02   5.0970735e+02   4.5022612e+02
   5.4534962e+02   5.3847526e+02   4.8306274e+02   4.6903270e+02   4.3770485e+02
   5.9432827e+02   5.7407104e+02   5.2023453e+02   5.1167131e+02   4.5516619e+02
   6.0237183e+02   5.7390249e+02   5.1610740e+02   5.0451174e+02   4.3196474e+02
   5.4426711e+02   5.3734423e+02   4.7021760e+02   4.4160568e+02   4.3859849e+02
   6.3018697e+02   5.7556607e+02   5.1690342e+02   5.0563149e+02   4.3651045e+02
   5.9146245e+02   5.7170269e+02   5.1594214e+02   5.0488237e+02   4.3581085e+02
   5.8821644e+02   5.7210194e+02   5.2030234e+02   5.1208147e+02   4.5638902e+02
   6.0089879e+02   5.9869493e+02   5.4361138e+02   5.3674929e+02   4.6917535e+02
   6.6797245e+02   6.4150525e+02   5.4400971e+02   5.3710293e+02   4.6923602e+02
   6.5440021e+02   6.5340214e+02   5.4420982e+02   5.3728655e+02   4.6926834e+02
   6.6061854e+02   5.8330929e+02   5.2945436e+02   5.2267734e+02   4.6511357e+02
   6.4321342e+02   6.4213804e+02   5.4420253e+02   5.3727989e+02   4.6926715e+02
   6.7046164e+02   6.0540580e+02   5.4185793e+02   5.3510784e+02   4.6886015e+02
   6.4249672e+02   6.1843391e+02   5.4339533e+02   5.3653800e+02   4.6913466e+02
   6.0698488e+02   5.7486249e+02   5.1741977e+02   5.0686863e+02   4.4228249e+02
   5.8795934e+02   5.7016203e+02   5.1454964e+02   5.0237319e+02   4.1167622e+02
   6.2507226e+02   6.0443806e+02   5.4238772e+02   5.3561018e+02   4.6896135e+02
   5.7935272e+02   5.6635312e+02   5.1354559e+02   5.0165585e+02   4.1550060e+02
   5.8110765e+02   5.6732182e+02   5.1416253e+02   5.0264716e+02   4.2693817e+02
   6.6058774e+02   5.7539158e+02   5.1600867e+02   5.0371510e+02   4.2305268e+02
   5.4421875e+02   5.3729477e+02   4.6927556e+02   4.2403920e+02   4.2399587e+02
   5.4505594e+02   5.3815708e+02   4.7932188e+02   4.5703284e+02   4.0398028e+02
   5.4464539e+02   5.3773285e+02   4.7551023e+02   4.5075731e+02   4.2942101e+02
   5.4471511e+02   5.3780370e+02   4.7596776e+02   4.4822551e+02   3.8723965e+02
   6.7906338e+02   5.7607621e+02   5.1743179e+02   5.0653122e+02   4.4010736e+02
   6.2228953e+02   6.1998769e+02   5.4407491e+02   5.3716379e+02   4.6924696e+02
   5.4439872e+02   5.3747977e+02   4.7275460e+02   4.5238524e+02   4.4399100e+02
   6.1992614e+02   5.8644204e+02   5.3390410e+02   5.2746704e+02   4.6692971e+02
   6.2811492e+02   5.7497074e+02   5.1569766e+02   5.0315368e+02   3.9917961e+02
   5.4747147e+02   5.4071586e+02   4.9256103e+02   4.8026101e+02   4.2811849e+02
   6.3781827e+02   6.0088877e+02   5.4123402e+02   5.3453163e+02   4.6874361e+02
   6.3893273e+02   5.7866663e+02   5.2290213e+02   5.1477281e+02   4.5933075e+02
   6.4581641e+02   5.7809614e+02   5.2171986e+02   5.1319452e+02   4.5709478e+02
   6.3700732e+02   5.7751430e+02   5.2078614e+02   5.1192014e+02   4.5485295e+02
   5.4603365e+02   5.3919846e+02   4.8719289e+02   4.7436677e+02   4.3518879e+02
   5.9858154e+02   5.7323071e+02   5.1574942e+02   5.0395856e+02   4.2861579e+02
   6.7511822e+02   5.7542873e+02   5.1605912e+02   5.0381810e+02   4.2417817e+02
   5.6995854e+02   5.6146251e+02   5.1648519e+02   5.0871612e+02   4.5352246e+02
   5.4674099e+02   5.4605071e+02   5.4328621e+02   5.3702535e+02   4.6925165e+02
   5.8648357e+02   5.7682308e+02   5.3279930e+02   5.2665550e+02   4.6684885e+02
   5.8586762e+02   5.7458591e+02   5.2917829e+02   5.2287742e+02   4.6557008e+02
   5.7236662e+02   5.6234493e+02   5.1239732e+02   5.0095647e+02   4.2254083e+02
   5.4424325e+02   5.3732057e+02   4.7163622e+02   4.6882396e+02   4.6621495e+02
   5.4425806e+02   5.3733483e+02   4.6993456e+02   4.2285757e+02   4.0701443e+02
   5.4446007e+02   5.3754144e+02   4.7288970e+02   4.3785358e+02   3.9086526e+02
   6.0239339e+02   5.7360925e+02   5.1538847e+02   5.0298234e+02   4.1157779e+02
   7.7046871e+02   6.5992773e+02   5.4414783e+02   5.3722966e+02   4.6925835e+02
   5.4615529e+02   5.3934937e+02   4.8946551e+02   4.7988026e+02   4.4548614e+02
   6.3948863e+02   5.8522649e+02   5.3187652e+02   5.2532921e+02   4.6619263e+02
   6.5436211e+02   5.9767879e+02   5.4000257e+02   5.3337287e+02   4.6849129e+02
   5.4428519e+02   5.3736277e+02   4.7058481e+02   4.4419808e+02   4.4026304e+02
   5.7387226e+02   5.6329026e+02   5.1270560e+02   5.0118221e+02   4.2199732e+02
   6.6255933e+02   6.2914756e+02   5.4373957e+02   5.3685445e+02   4.6919176e+02
   5.4421925e+02   5.3729528e+02   4.6928727e+02   4.4514247e+02   4.4509540e+02
   5.6902763e+02   5.6060876e+02   5.1506687e+02   5.0676999e+02   4.4990808e+02
   6.4679579e+02   5.9272699e+02   5.3777140e+02   5.3125057e+02   4.6798347e+02
   6.1674607e+02   5.7486917e+02   5.1619568e+02   5.0435834e+02   4.2959944e+02
   5.9421973e+02   5.7321718e+02   5.1806869e+02   5.0842291e+02   4.4820411e+02
   6.0970107e+02   5.7501782e+02   5.1737890e+02   5.0674782e+02   4.4171572e+02
   5.8590987e+02   5.6966696e+02   5.1533326e+02   5.0429526e+02   4.3465607e+02
   5.8720079e+02   5.8661703e+02   5.4377791e+02   5.3691031e+02   4.6920578e+02
   5.4421868e+02   5.3729469e+02   4.6927357e+02   4.1283967e+02   4.1264185e+02
   5.4445741e+02   5.3756347e+02   4.9394615e+02   4.9337334e+02   4.6821521e+02
   5.8420573e+02   5.7565479e+02   5.3319737e+02   5.2711393e+02   4.6701644e+02
   7.0283641e+02   6.9744268e+02   5.4421661e+02   5.3729277e+02   4.6926942e+02
   5.8255509e+02   5.6971471e+02   5.2057835e+02   5.1283637e+02   4.5814577e+02
   5.8217328e+02   5.6813762e+02   5.1545518e+02   5.0504611e+02   4.3914586e+02
   5.9834147e+02   5.7601505e+02   5.2260735e+02   5.1470938e+02   4.5962715e+02
   6.4505985e+02   5.7557969e+02   5.1657073e+02   5.0491766e+02   4.3282388e+02
   6.1959587e+02   5.7583450e+02   5.1810941e+02   5.0787996e+02   4.4551308e+02
   6.6345867e+02   6.0275322e+02   5.4140353e+02   5.3468430e+02   4.6877386e+02
   6.3696934e+02   5.9956804e+02   5.4088412e+02   5.3420541e+02   4.6867509e+02
   5.9297128e+02   5.7212667e+02   5.1596170e+02   5.0478701e+02   4.3501703e+02
   6.2264472e+02   5.8024698e+02   5.2617799e+02   5.1891210e+02   4.6308047e+02
   7.4361852e+02   5.7556719e+02   5.1631370e+02   5.0434897e+02   4.2863859e+02
   5.4960179e+02   5.4330722e+02   5.0939535e+02   5.0598853e+02   4.6261173e+02
   5.7740565e+02   5.6530650e+02   5.1316267e+02   5.0124952e+02   3.8702102e+02
   5.4432367e+02   5.3740305e+02   4.7187108e+02   4.5686248e+02   4.5175160e+02
   5.4422073e+02   5.3729690e+02   4.7714090e+02   4.7709209e+02   4.6920475e+02
   6.9377322e+02   5.7800671e+02   5.2133819e+02   5.1265445e+02   4.5615117e+02
   5.8386857e+02   5.6894657e+02   5.1571030e+02   5.0528581e+02   4.3953434e+02
   6.6024536e+02   5.8894003e+02   5.3502155e+02   5.2855376e+02   4.6724183e+02
   5.4453813e+02   5.3762155e+02   4.7389438e+02   4.4171564e+02   4.0671294e+02
   5.4548472e+02   5.3860811e+02   4.8297067e+02   4.6568933e+02   4.2398221e+02
   5.9142809e+02   5.8205529e+02   5.3630851e+02   5.3001811e+02   4.6773786e+02
   6.8249069e+02   6.2565758e+02   5.4356474e+02   5.3669305e+02   4.6916259e+02
   6.0355932e+02   5.7375496e+02   5.1544830e+02   5.0306691e+02   4.1509765e+02
   7.5862212e+02   6.9058528e+02   5.4418961e+02   5.3726800e+02   4.6926508e+02
   5.4431041e+02   5.3739390e+02   4.8117578e+02   4.8014757e+02   4.6774244e+02
   6.1892498e+02   5.7479064e+02   5.1583497e+02   5.0356093e+02   4.2240019e+02
   6.3184571e+02   6.1030054e+02   5.4287682e+02   5.3606022e+02   4.6904646e+02
   5.9164234e+02   5.7138590e+02   5.1487592e+02   5.0264774e+02   4.1468947e+02
   6.5792282e+02   6.2608169e+02   5.4363194e+02   5.3675537e+02   4.6917395e+02
   5.4472319e+02   5.3781204e+02   4.7605786e+02   4.4848294e+02   3.9319500e+02
   6.5715632e+02   5.7613178e+02   5.1761436e+02   5.0687065e+02   4.4154000e+02
   5.4429456e+02   5.3737214e+02   4.7055080e+02   4.2998190e+02   4.2157718e+02
   7.1632910e+02   6.0711564e+02   5.4207677e+02   5.3531138e+02   4.6890063e+02
   6.4373227e+02   5.7931870e+02   5.2394464e+02   5.1610552e+02   4.6078843e+02
   5.4506244e+02   5.3816774e+02   4.7999281e+02   4.6172292e+02   4.3124679e+02
   6.0303422e+02   5.7445721e+02   5.1727284e+02   5.0670143e+02   4.4185253e+02
   5.4440759e+02   5.3748769e+02   4.7219020e+02   4.3538744e+02   4.0771454e+02
   6.3134078e+02   5.7506731e+02   5.1577649e+02   5.0330226e+02   4.1536347e+02
   6.2902915e+02   6.1945929e+02   5.4375826e+02   5.3687358e+02   4.6919558e+02
   5.9868596e+02   5.7627957e+02   5.2302944e+02   5.1524117e+02   4.6022067e+02
   7.0004407e+02   6.0610577e+02   5.4194592e+02   5.3518958e+02   4.6887643e+02
   6.3373595e+02   5.8860206e+02   5.3512851e+02   5.2867385e+02   4.6728356e+02
   5.8876525e+02   5.7763694e+02   5.3206233e+02   5.2584944e+02   4.6656757e+02
   6.2430343e+02   5.7528064e+02   5.1655652e+02   5.0499816e+02   4.3356426e+02
   6.1765535e+02   5.7552588e+02   5.1758546e+02   5.0699563e+02   4.4240209e+02
   6.2119533e+02   5.7599538e+02   5.1833255e+02   5.0823817e+02   4.4661427e+02
   5.4447912e+02   5.3756130e+02   4.7328684e+02   4.4306443e+02   4.2657401e+02
   6.2131004e+02   6.2107943e+02   5.4420381e+02   5.3728114e+02   4.6926741e+02
   6.6811232e+02   6.0535991e+02   5.4185236e+02   5.3510267e+02   4.6885907e+02
   6.4207653e+02   6.0333516e+02   5.4172271e+02   5.3498553e+02   4.6883633e+02
   6.1824416e+02   5.7496809e+02   5.1628454e+02   5.0451884e+02   4.3073477e+02
   6.1480729e+02   5.7450315e+02   5.1557581e+02   5.0306240e+02   3.9145821e+02
   5.6517134e+02   5.5721500e+02   5.1029703e+02   4.9912425e+02   4.2188714e+02
   5.4423484e+02   5.3731116e+02   4.6954620e+02   4.1725879e+02   4.0004109e+02
   5.9118009e+02   5.7382058e+02   5.2209071e+02   5.1429029e+02   4.5941647e+02
   6.5767972e+02   6.5529335e+02   5.4421367e+02   5.3729007e+02   4.6926897e+02
   5.5161496e+02   5.4533783e+02   5.0885176e+02   5.0407205e+02   4.5873885e+02
   6.4003013e+02   6.0622473e+02   5.4221494e+02   5.3544393e+02   4.6892768e+02
   6.2241235e+02   6.0545328e+02   5.4265967e+02   5.3586312e+02   4.6901007e+02
   6.1003908e+02   5.7444764e+02   5.1601024e+02   5.0410151e+02   4.2822024e+02
   6.3924409e+02   5.7519222e+02   5.1583871e+02   5.0339702e+02   4.1772637e+02
   6.2269642e+02   5.7678943e+02   5.1990946e+02   5.1070364e+02   4.5256877e+02
   5.5784336e+02   5.5101493e+02   5.0666918e+02   4.9567249e+02   4.2159381e+02
   5.4840022e+02   5.4169720e+02   4.9515521e+02   4.8332775e+02   4.2714704e+02
   5.4426460e+02   5.3734150e+02   4.7004051e+02   4.2339394e+02   3.9665769e+02
   5.6046459e+02   5.5374409e+02   5.1279332e+02   5.0565801e+02   4.5240125e+02
   5.4434884e+02   5.3742993e+02   4.7297228e+02   4.6203620e+02   4.5570364e+02
   5.5135541e+02   5.4506642e+02   5.0855658e+02   5.0382869e+02   4.5881590e+02
   7.0969693e+02   5.7531723e+02   5.1580467e+02   5.0325725e+02   4.0919186e+02
   5.6105697e+02   5.5382916e+02   5.0835984e+02   4.9711053e+02   4.1377665e+02
   5.5071135e+02   5.5017850e+02   5.4326263e+02   5.3681032e+02   4.6922591e+02
   5.4424357e+02   5.3732018e+02   4.6982551e+02   4.4673446e+02   4.4532582e+02
   5.9866453e+02   5.7405121e+02   5.1779912e+02   5.0776630e+02   4.4595322e+02
   5.4450769e+02   5.3759030e+02   4.7351227e+02   4.4031434e+02   4.0731764e+02
   6.6751032e+02   5.9187359e+02   5.3708666e+02   5.3058282e+02   4.6780855e+02
   6.0960865e+02   6.0193853e+02   5.4307693e+02   5.3625661e+02   4.6908545e+02
   6.2320654e+02   5.7539036e+02   5.1685418e+02   5.0558938e+02   4.3644371e+02
   5.9987458e+02   5.7463499e+02   5.1875024e+02   5.0926193e+02   4.4988276e+02
   7.2918702e+02   6.4110607e+02   5.4397256e+02   5.3706870e+02   4.6922995e+02
   6.3749681e+02   5.7516460e+02   5.1583040e+02   5.0338929e+02   4.1764587e+02
   5.4778058e+02   5.4104259e+02   4.9347871e+02   4.8132743e+02   4.2753679e+02
   6.2719868e+02   5.7599558e+02   5.1799221e+02   5.0762298e+02   4.4451423e+02
   6.1422764e+02   5.7447782e+02   5.1558111e+02   5.0308616e+02   4.0596771e+02
   5.4421925e+02   5.3729527e+02   4.6928439e+02   4.2478949e+02   4.2468649e+02
   6.0890352e+02   5.7416401e+02   5.1549990e+02   5.0302308e+02   4.0365877e+02
   6.1951782e+02   5.7477006e+02   5.1574556e+02   5.0335707e+02   4.1865696e+02
   5.4449208e+02   5.3757445e+02   4.7338043e+02   4.4154247e+02   4.2173027e+02
   5.4550545e+02   5.3864653e+02   4.8488281e+02   4.7304784e+02   4.4226319e+02
   6.0673547e+02   5.7451136e+02   5.1663547e+02   5.0542729e+02   4.3632683e+02
   5.5734183e+02   5.5056641e+02   5.0644546e+02   4.9560721e+02   4.2430668e+02
   6.3548581e+02   5.8757141e+02   5.3423399e+02   5.2777581e+02   4.6701275e+02
   5.9146392e+02   5.7132355e+02   5.1483903e+02   5.0258540e+02   4.1150316e+02
   6.4018632e+02   6.2132173e+02   5.4360516e+02   5.3673169e+02   4.6916988e+02
   6.6926933e+02   5.9378667e+02   5.3821708e+02   5.3167453e+02   4.6808843e+02
   6.0603009e+02   5.7396135e+02   5.1545829e+02   5.0300693e+02   4.0787591e+02
   6.5788027e+02   6.1085494e+02   5.4256031e+02   5.3576244e+02   4.6898891e+02
   6.0714898e+02   5.7407202e+02   5.1553299e+02   5.0314077e+02   4.1582060e+02
   6.1036991e+02   5.7512451e+02   5.1753473e+02   5.0701294e+02   4.4269416e+02
   5.4455350e+02   5.3763801e+02   4.7435321e+02   4.4778561e+02   4.2947070e+02
   6.4327601e+02   6.1398305e+02   5.4301398e+02   5.3618515e+02   4.6906942e+02
   5.5690492e+02   5.5013996e+02   5.0581278e+02   4.9449900e+02   3.9743807e+02
   6.3210956e+02   5.7505144e+02   5.1571430e+02   5.0315806e+02   3.8715515e+02
   5.7274346e+02   5.6452519e+02   5.2281523e+02   5.1642653e+02   4.6282466e+02
   6.1579982e+02   5.7623803e+02   5.1934961e+02   5.0991508e+02   4.5096861e+02
   6.9251836e+02   5.9055363e+02   5.3618228e+02   5.2969956e+02   4.6756934e+02
   5.5084414e+02   5.4425084e+02   5.0030781e+02   4.8979683e+02   4.3182544e+02
   7.7384358e+02   5.8595187e+02   5.3229669e+02   5.2575874e+02   4.6633750e+02
   5.4588505e+02   5.3903066e+02   4.8556059e+02   4.7013297e+02   4.2506405e+02
   6.0218709e+02   5.7356900e+02   5.1534868e+02   5.0290307e+02   3.9322128e+02
   6.0287401e+02   5.7366508e+02   5.1539616e+02   5.0297830e+02   4.1027370e+02
   6.2817135e+02   6.1481385e+02   5.4344093e+02   5.3658209e+02   4.6914310e+02
   5.4694271e+02   5.4014405e+02   4.9016896e+02   4.7613249e+02   4.1348611e+02
   5.4421913e+02   5.3729515e+02   4.6928198e+02   4.2368124e+02   4.2358594e+02
   6.7708895e+02   6.0976208e+02   5.4239481e+02   5.3560780e+02   4.6895886e+02
   6.0749957e+02   5.7748197e+02   5.2304608e+02   5.1512161e+02   4.5992930e+02
   5.7817942e+02   5.6707028e+02   5.1923234e+02   5.1143064e+02   4.5651846e+02
   6.2729720e+02   6.2617347e+02   5.4417106e+02   5.3725127e+02   4.6926221e+02
   5.4478871e+02   5.3787982e+02   4.7678166e+02   4.5064140e+02   4.1111441e+02
   6.9785591e+02   5.9704918e+02   5.3969793e+02   5.3308381e+02   4.6842510e+02
   6.1429979e+02   5.7833351e+02   5.2373642e+02   5.1594427e+02   4.6073686e+02
   6.3166652e+02   5.8005892e+02   5.2545185e+02   5.1800446e+02   4.6241723e+02
   5.5879796e+02   5.5198730e+02   5.0866205e+02   4.9930256e+02   4.3813391e+02
   6.5784088e+02   6.2284108e+02   5.4350967e+02   5.3664254e+02   4.6915353e+02
   5.4498104e+02   5.3807935e+02   4.7868039e+02   4.5560978e+02   4.1394500e+02
   7.1344514e+02   5.7530810e+02   5.1578330e+02   5.0320910e+02   3.9453308e+02
   5.4423688e+02   5.3731328e+02   4.6961067e+02   4.3345632e+02   4.3201689e+02
   5.4424538e+02   5.3732231e+02   4.7017622e+02   4.5854224e+02   4.5698888e+02
   6.4035342e+02   5.7524172e+02   5.1592145e+02   5.0357358e+02   4.2135531e+02
   5.8157738e+02   5.7141558e+02   5.2734414e+02   5.2101726e+02   4.6491927e+02
   5.4422286e+02   5.3729896e+02   4.6934970e+02   4.2853964e+02   4.2814457e+02
   7.1374968e+02   6.1983518e+02   5.4326133e+02   5.3641242e+02   4.6911125e+02
   7.3299363e+02   5.9925130e+02   5.4043547e+02   5.3377753e+02   4.6858056e+02
   6.2948000e+02   5.8558900e+02   5.3253370e+02   5.2603381e+02   4.6644863e+02
   6.1179272e+02   5.9777153e+02   5.4166138e+02   5.3495081e+02   4.6883465e+02
   6.0507548e+02   5.8425981e+02   5.3334943e+02   5.2695826e+02   4.6679926e+02
   7.1620992e+02   6.3824883e+02   5.4392619e+02   5.3702609e+02   4.6922238e+02
   7.1480011e+02   6.1830722e+02   5.4316458e+02   5.3632278e+02   4.6909465e+02
   6.1378984e+02   5.7445335e+02   5.1557324e+02   5.0307762e+02   4.0497975e+02
   6.0217439e+02   5.7830774e+02   5.2572895e+02   5.1851832e+02   4.6294607e+02
   5.4422469e+02   5.3730081e+02   4.6937452e+02   4.1109958e+02   3.8946106e+02
   6.1046905e+02   5.7469181e+02   5.1652087e+02   5.0512875e+02   4.3472483e+02
   5.4474771e+02   5.3783769e+02   4.7640983e+02   4.5029070e+02   4.1935256e+02
   6.1655008e+02   6.1654932e+02   5.4421838e+02   5.3729439e+02   4.6926970e+02
   6.0888189e+02   6.0736994e+02   5.4404822e+02   5.3714080e+02   4.6924319e+02
   6.4504799e+02   5.7910510e+02   5.2355325e+02   5.1560450e+02   4.6027430e+02
   7.4420788e+02   6.7617988e+02   5.4418581e+02   5.3726452e+02   4.6926447e+02
   5.9007452e+02   5.8524967e+02   5.4060105e+02   5.3404900e+02   4.6867191e+02
   5.4483686e+02   5.3792954e+02   4.7725236e+02   4.5165841e+02   3.8528356e+02
   5.7983558e+02   5.6660973e+02   5.1366277e+02   5.0181284e+02   4.1836600e+02
   6.4647153e+02   5.7550241e+02   5.1639258e+02   5.0455355e+02   4.3029558e+02
   5.7233148e+02   5.6789929e+02   5.3537135e+02   5.2959120e+02   4.6784061e+02
   5.4557299e+02   5.3869844e+02   4.8332921e+02   4.6546250e+02   4.1151931e+02
   6.3099277e+02   6.2883986e+02   5.4414944e+02   5.3723148e+02   4.6925878e+02
   6.3733805e+02   6.3430560e+02   5.4417269e+02   5.3725265e+02   4.6926242e+02
   5.9365484e+02   5.7317727e+02   5.1836620e+02   5.0892918e+02   4.4952371e+02
   6.6615795e+02   5.7785142e+02   5.2106401e+02   5.1227599e+02   4.5546724e+02
   6.4776343e+02   5.7653291e+02   5.1857396e+02   5.0852803e+02   4.4726000e+02
   6.7506840e+02   5.7543826e+02   5.1607957e+02   5.0386208e+02   4.2463156e+02
   6.9207941e+02   5.9735936e+02   5.3981572e+02   5.3319501e+02   4.6845052e+02
   6.2649383e+02   5.7517608e+02   5.1623566e+02   5.0432973e+02   4.2899317e+02
   5.4441800e+02   5.3749834e+02   4.7233031e+02   4.3584905e+02   4.0249119e+02
   6.4143339e+02   5.7516661e+02   5.1574540e+02   5.0318178e+02   3.9237131e+02
   5.4491232e+02   5.3801222e+02   4.7885563e+02   4.6091259e+02   4.3533824e+02
   5.4426477e+02   5.3734167e+02   4.7004319e+02   4.2351783e+02   4.0003352e+02
   5.4423654e+02   5.3731290e+02   4.6957869e+02   4.2087089e+02   4.1560364e+02
   6.3520683e+02   5.7609600e+02   5.1788552e+02   5.0739698e+02   4.4361720e+02
   6.4025479e+02   5.7535363e+02   5.1616431e+02   5.0409537e+02   4.2700670e+02
   6.6082491e+02   5.7529290e+02   5.1579669e+02   5.0324906e+02   4.0878139e+02
   5.4499214e+02   5.3809663e+02   4.7976603e+02   4.6305130e+02   4.3644563e+02
   6.2311091e+02   5.7484838e+02   5.1566232e+02   5.0312199e+02   3.8759089e+02
   6.3148635e+02   5.7525920e+02   5.1618832e+02   5.0418915e+02   4.2785991e+02
   6.2470288e+02   5.8976184e+02   5.3638983e+02   5.2992808e+02   4.6764281e+02
   6.1431205e+02   5.7448119e+02   5.1557957e+02   5.0308098e+02   4.0458623e+02
   6.4659571e+02   6.1054515e+02   5.4263547e+02   5.3583359e+02   4.6900283e+02
   6.5491506e+02   6.1817553e+02   5.4322670e+02   5.3638094e+02   4.6910553e+02
   6.3430992e+02   6.1337270e+02   5.4311203e+02   5.3627724e+02   4.6908686e+02
   5.5434000e+02   5.4784021e+02   5.0596092e+02   4.9738407e+02   4.4224217e+02
   6.3714634e+02   5.7571287e+02   5.1702646e+02   5.0583543e+02   4.3733102e+02
   6.4842375e+02   6.0918551e+02   5.4246929e+02   5.3567889e+02   4.6897305e+02
   5.4494927e+02   5.3804614e+02   4.7835069e+02   4.5449342e+02   4.0037559e+02
   6.2763345e+02   5.7777699e+02   5.2164042e+02   5.1313097e+02   4.5705160e+02
   5.4425467e+02   5.3733150e+02   4.6998894e+02   4.4168943e+02   4.3941410e+02
   5.4423644e+02   5.3731279e+02   4.6957486e+02   4.1925914e+02   4.1112883e+02
   5.9820524e+02   5.7296148e+02   5.1522080e+02   5.0283996e+02   4.0831937e+02
   6.0798563e+02   6.0476092e+02   5.4378480e+02   5.3690256e+02   4.6920159e+02
   5.4427178e+02   5.3735245e+02   4.8275468e+02   4.8228764e+02   4.6855370e+02
   6.0102343e+02   5.7371559e+02   5.1606690e+02   5.0448765e+02   4.3200198e+02
   5.9439285e+02   5.7478812e+02   5.2196951e+02   5.1400347e+02   4.5889162e+02
   6.4825653e+02   5.9911069e+02   5.4056255e+02   5.3390062e+02   4.6860852e+02
   6.4037859e+02   5.7573340e+02   5.1698211e+02   5.0573684e+02   4.3687499e+02
   6.5126359e+02   5.9751907e+02   5.3997757e+02   5.3335013e+02   4.6848640e+02
   5.4635150e+02   5.3951863e+02   4.8764563e+02   4.7247945e+02   4.1007990e+02
   5.4421857e+02   5.3729458e+02   4.6927270e+02   4.5495737e+02   4.5495181e+02
   6.4138208e+02   6.3254849e+02   5.4404474e+02   5.3713547e+02   4.6924183e+02
   5.4561919e+02   5.3874768e+02   4.8369800e+02   4.6634193e+02   4.1751138e+02
   6.4572056e+02   5.9581055e+02   5.3937302e+02   5.3278121e+02   4.6835666e+02
   5.8787365e+02   5.7041565e+02   5.1544447e+02   5.0427270e+02   4.3389486e+02
   5.4421940e+02   5.3729543e+02   4.6930031e+02   4.5616531e+02   4.5610877e+02
   5.8811220e+02   5.7031474e+02   5.1487072e+02   5.0305660e+02   4.2537662e+02
   5.4899382e+02   5.4230442e+02   4.9605279e+02   4.8355863e+02   3.9378298e+02
   6.2795338e+02   5.7516894e+02   5.1613970e+02   5.0411435e+02   4.2741166e+02
   5.4462641e+02   5.3771230e+02   4.7495737e+02   4.4523450e+02   3.9700645e+02
   5.4421973e+02   5.3729576e+02   4.6929114e+02   4.0997083e+02   4.0846329e+02
   5.7717868e+02   5.6544562e+02   5.1434826e+02   5.0379115e+02   4.3624953e+02
   7.4400665e+02   5.7531892e+02   5.1578585e+02   5.0321029e+02   3.9285611e+02
   6.3420041e+02   5.7622784e+02   5.1818809e+02   5.0791763e+02   4.4544956e+02
   6.2530932e+02   6.0000341e+02   5.4138070e+02   5.3467528e+02   4.6877510e+02
   5.5590744e+02   5.4921046e+02   5.0506401e+02   4.9373829e+02   4.0544836e+02
   6.9288339e+02   6.7381818e+02   5.4420634e+02   5.3728335e+02   4.6926778e+02
   5.4800895e+02   5.4135861e+02   4.9708475e+02   4.8915907e+02   4.4764145e+02
   6.7353365e+02   6.0902194e+02   5.4232231e+02   5.3554041e+02   4.6894576e+02
   6.2915398e+02   6.2706222e+02   5.4412245e+02   5.3720687e+02   4.6925445e+02
   6.1245245e+02   5.8824577e+02   5.3619601e+02   5.2976749e+02   4.6761113e+02
   5.4423083e+02   5.3730729e+02   4.6975823e+02   4.5996480e+02   4.5921565e+02
   6.6013343e+02   5.7530540e+02   5.1582960e+02   5.0332359e+02   4.1449496e+02
   7.1765483e+02   6.8537312e+02   5.4420664e+02   5.3728362e+02   4.6926781e+02
   5.4449675e+02   5.3758142e+02   4.7441166e+02   4.5639176e+02   4.4448054e+02
   6.4256763e+02   5.7537633e+02   5.1618052e+02   5.0412328e+02   4.2720026e+02
   6.2467369e+02   6.1286454e+02   5.4340306e+02   5.3654803e+02   4.6913710e+02
   6.5005962e+02   6.3315808e+02   5.4395017e+02   5.3704847e+02   4.6922645e+02
   5.6783345e+02   5.6117322e+02   5.2388192e+02   5.1814625e+02   4.6441703e+02
   6.5856870e+02   6.5824144e+02   5.4421672e+02   5.3729287e+02   4.6926945e+02
   5.7040048e+02   5.6100520e+02   5.1170181e+02   5.0006277e+02   4.0452403e+02
   5.8980227e+02   5.7078303e+02   5.1467203e+02   5.0240837e+02   3.8133527e+02
   7.1508660e+02   6.1727403e+02   5.4309171e+02   5.3625522e+02   4.6908209e+02
   5.4430743e+02   5.3738569e+02   4.7109423e+02   4.4836548e+02   4.4368428e+02
   6.1123139e+02   5.9780029e+02   5.4172985e+02   5.3501494e+02   4.6884772e+02
   6.3037593e+02   6.3016127e+02   5.4421233e+02   5.3728887e+02   4.6926872e+02
   6.2793126e+02   5.7650126e+02   5.1902959e+02   5.0932401e+02   4.4942469e+02
   5.4446956e+02   5.3755591e+02   4.7521181e+02   4.6387525e+02   4.5332314e+02
   7.3421928e+02   6.1359995e+02   5.4275427e+02   5.3594180e+02   4.6902301e+02
   6.7474718e+02   5.7530232e+02   5.1579122e+02   5.0323127e+02   4.0543755e+02
   6.4460597e+02   6.1342421e+02   5.4293883e+02   5.3611528e+02   4.6905627e+02
   5.4795018e+02   5.4128676e+02   4.9655027e+02   4.8821496e+02   4.4617836e+02
   5.4456577e+02   5.3766999e+02   4.8399118e+02   4.8122267e+02   4.6470705e+02
   7.4703045e+02   6.9712252e+02   5.4419300e+02   5.3727111e+02   4.6926563e+02
   5.4434440e+02   5.3742301e+02   4.7128293e+02   4.3106018e+02   3.9425820e+02
   6.5272567e+02   6.2689395e+02   5.4369062e+02   5.3680960e+02   4.6918374e+02
