# Supplementary material for: Rethinking Colour Constancy
Source: PLoS One. 2015 Sep 10;10(9):e0135029. doi: 10.1371/journal.pone.0135029 (PMC4565710; doi:10.1371/journal.pone.0135029)
Supplement: S1 Dataset — (ZIP) [file pone.0135029.s002.zip › 5-TransitionMetamerReflectanceData/GtoN_20munsells/fiveTr_2.txt]

   4.5325138e+02   4.6207459e+02   5.3615184e+02   5.3964123e+02   5.8496971e+02
   3.9860637e+02   4.4504909e+02   5.5081552e+02   5.5676776e+02   7.0307372e+02
   4.7528296e+02   4.7992024e+02   5.5128310e+02   5.5726573e+02   6.3375542e+02
   4.7212367e+02   4.7557291e+02   5.2692262e+02   5.3019632e+02   5.8043244e+02
   4.2666043e+02   4.4799474e+02   5.5013900e+02   5.5586082e+02   6.2375814e+02
   5.1345517e+02   5.1792620e+02   5.7547144e+02   5.8365258e+02   5.8618952e+02
   4.3660212e+02   4.3662851e+02   5.1364122e+02   5.1816030e+02   5.7705106e+02
   4.6111495e+02   4.6851593e+02   5.4962247e+02   5.5513849e+02   6.1215721e+02
   5.1329218e+02   5.1771618e+02   5.7586992e+02   6.0836409e+02   6.4014701e+02
   4.2169329e+02   4.4655690e+02   5.5076962e+02   5.5670458e+02   6.5740915e+02
   5.1336936e+02   5.1781548e+02   5.7616870e+02   6.1529800e+02   6.8536278e+02
   3.8320692e+02   4.4500888e+02   5.5081361e+02   5.5676522e+02   6.9818987e+02
   5.1346523e+02   5.1793905e+02   5.7649876e+02   6.2238486e+02   7.1017712e+02
   4.1207863e+02   4.4272414e+02   5.3622020e+02   5.3973376e+02   5.8518527e+02
   4.6011073e+02   4.6784419e+02   5.5088319e+02   5.5681636e+02   6.3940126e+02
   4.2225918e+02   4.3286248e+02   5.1738955e+02   5.2140319e+02   5.7785760e+02
   4.9121283e+02   4.9456668e+02   5.5300054e+02   5.5919956e+02   6.2795473e+02
   5.1362736e+02   5.1814866e+02   5.7704831e+02   6.0093557e+02   6.0093584e+02
   4.4048707e+02   4.5306172e+02   5.3561359e+02   5.3909065e+02   5.8473798e+02
   4.1405354e+02   4.3021991e+02   5.1728200e+02   5.2130810e+02   5.7783384e+02
   4.8790357e+02   4.9141209e+02   5.5239018e+02   5.5850322e+02   6.2852422e+02
   4.8374597e+02   4.8751837e+02   5.5163921e+02   5.5759793e+02   6.2365699e+02
   4.7985766e+02   4.8400489e+02   5.5194039e+02   5.5810586e+02   6.9043100e+02
   4.0245350e+02   4.3811748e+02   5.2581572e+02   5.2917032e+02   5.8026894e+02
   4.6845462e+02   4.6848133e+02   5.1367241e+02   5.1818624e+02   5.7705661e+02
   4.4252910e+02   4.5615925e+02   5.5048461e+02   5.5630970e+02   6.3088852e+02
   4.0654880e+02   4.0750916e+02   5.1364095e+02   5.1816009e+02   5.7705107e+02
   5.1360645e+02   5.1812159e+02   5.7697713e+02   6.4048379e+02   6.4866357e+02
   4.8534979e+02   4.8900657e+02   5.5247641e+02   5.5872235e+02   6.6039630e+02
   4.1179298e+02   4.1182115e+02   5.1362811e+02   5.1814929e+02   5.7704849e+02
   5.1329528e+02   5.1772017e+02   5.7589388e+02   6.0957873e+02   6.4795434e+02
   4.6516268e+02   4.7160871e+02   5.5112760e+02   5.5713020e+02   6.4999186e+02
   4.5933909e+02   4.6731097e+02   5.5077641e+02   5.5667410e+02   6.3428101e+02
   3.8462353e+02   4.1020090e+02   5.1379099e+02   5.1828645e+02   5.7708119e+02
   5.1347374e+02   5.1795003e+02   5.7650627e+02   6.1744937e+02   6.3652349e+02
   4.8845966e+02   4.9191588e+02   5.5089143e+02   5.5641286e+02   6.0643385e+02
   4.4027951e+02   4.4107951e+02   5.1407193e+02   5.1852341e+02   5.7713655e+02
   4.3940358e+02   4.5326414e+02   5.4057853e+02   5.4440574e+02   5.8851093e+02
   4.5016239e+02   4.5423786e+02   5.1822176e+02   5.2213863e+02   5.7803082e+02
   4.4026159e+02   4.4363331e+02   5.1580507e+02   5.2000946e+02   5.7749645e+02
   4.5038054e+02   4.6135815e+02   5.5100698e+02   5.5700367e+02   7.2531279e+02
   3.9197153e+02   4.2549975e+02   5.1566351e+02   5.1988866e+02   5.7747203e+02
   3.8079030e+02   4.4105147e+02   5.3231979e+02   5.3566843e+02   5.8298638e+02
   4.5191044e+02   4.5395798e+02   5.1571606e+02   5.1992970e+02   5.7747001e+02
   4.8843943e+02   4.9132966e+02   5.3438216e+02   5.3756172e+02   5.8287610e+02
   5.1309229e+02   5.1746017e+02   5.7505114e+02   5.9916943e+02   6.2338396e+02
   4.1405075e+02   4.4517084e+02   5.4813109e+02   5.5327876e+02   6.0325577e+02
   4.8646385e+02   4.9001481e+02   5.5049188e+02   5.5595749e+02   6.0588844e+02
   4.3375036e+02   4.3502886e+02   5.1426518e+02   5.1868748e+02   5.7717618e+02
   4.3844388e+02   4.5372071e+02   5.5089469e+02   5.5686485e+02   7.0825547e+02
   4.0951782e+02   4.2618709e+02   5.1572125e+02   5.1993873e+02   5.7748440e+02
   5.0801206e+02   5.1143738e+02   5.6322538e+02   5.7260932e+02   6.5413456e+02
   4.5059906e+02   4.6141558e+02   5.4928022e+02   5.5471714e+02   6.1031037e+02
   4.5006297e+02   4.6112114e+02   5.5046763e+02   5.5627749e+02   6.2827413e+02
   4.0943861e+02   4.2060248e+02   5.1439485e+02   5.1879819e+02   5.7720396e+02
   4.4521195e+02   4.5592499e+02   5.3468480e+02   5.3811920e+02   5.8416502e+02
   4.2385742e+02   4.4712931e+02   5.5081008e+02   5.5675856e+02   6.6591485e+02
   5.1340145e+02   5.1785682e+02   5.7625853e+02   6.1435592e+02   6.4167996e+02
   5.1284943e+02   5.1715081e+02   5.7427483e+02   5.9673495e+02   6.3748851e+02
   4.6495672e+02   4.7100503e+02   5.4144926e+02   5.4533000e+02   5.8897286e+02
   4.2887680e+02   4.3413392e+02   5.1577408e+02   5.1998390e+02   5.7749366e+02
   3.9747847e+02   4.2265103e+02   5.1488749e+02   5.1921929e+02   5.7730650e+02
   5.1334053e+02   5.1777837e+02   5.7607298e+02   6.1404808e+02   7.5533934e+02
   5.0572859e+02   5.0894947e+02   5.6048866e+02   5.6867207e+02   6.5958954e+02
   4.4119036e+02   4.4189786e+02   5.1404176e+02   5.1849787e+02   5.7713046e+02
   5.1357411e+02   5.1807796e+02   5.5192790e+02   5.5196819e+02   5.7713405e+02
   4.2836558e+02   4.4118059e+02   5.2285338e+02   5.2636399e+02   5.7929380e+02
   4.3934761e+02   4.5388887e+02   5.4621163e+02   5.5090549e+02   5.9662245e+02
   5.1309218e+02   5.1745994e+02   5.7521052e+02   6.0319374e+02   7.3909416e+02
   4.6759455e+02   4.7347320e+02   5.5039362e+02   5.5612746e+02   6.1976748e+02
   4.3264434e+02   4.5048376e+02   5.5078021e+02   5.5671456e+02   6.5278629e+02
   4.9919086e+02   5.0228295e+02   5.5608930e+02   5.6303088e+02   7.2811421e+02
   4.3740046e+02   4.5060734e+02   5.3309728e+02   5.3646991e+02   5.8333742e+02
   4.0000411e+02   4.3650177e+02   5.2317207e+02   5.2666207e+02   5.7939826e+02
   5.1306582e+02   5.1742635e+02   5.7499849e+02   5.9961445e+02   6.2871359e+02
   4.4636036e+02   4.5861859e+02   5.5086512e+02   5.5681723e+02   6.5201571e+02
   4.2685829e+02   4.2703959e+02   5.1368321e+02   5.1819563e+02   5.7705946e+02
   5.1269466e+02   5.1695468e+02   5.7221763e+02   5.8371102e+02   5.9477689e+02
   4.0991547e+02   4.0999161e+02   5.1362941e+02   5.1815039e+02   5.7704876e+02
   4.4691774e+02   4.5898867e+02   5.5087528e+02   5.5683028e+02   6.5250281e+02
   4.1012862e+02   4.4525642e+02   5.5078813e+02   5.5673066e+02   6.6206411e+02
   4.2989789e+02   4.4669471e+02   5.3366443e+02   5.3706428e+02   5.8366248e+02
   5.1286477e+02   5.1715220e+02   5.5399138e+02   5.5462462e+02   5.7847003e+02
   4.0783764e+02   4.2522539e+02   5.1546157e+02   5.1971375e+02   5.7742838e+02
   4.5500539e+02   4.6440025e+02   5.4900860e+02   5.5435972e+02   6.0730820e+02
   4.3703501e+02   4.5282956e+02   5.5026707e+02   5.5602460e+02   6.2619707e+02
   5.1322147e+02   5.1762544e+02   5.7564800e+02   6.0705478e+02   6.5617985e+02
   4.2328672e+02   4.4696274e+02   5.5082701e+02   5.5678156e+02   6.9477743e+02
   4.0457998e+02   4.4490377e+02   5.4881810e+02   5.5414874e+02   6.0781176e+02
   5.1109078e+02   5.1497647e+02   5.6846448e+02   5.8056208e+02   6.1565733e+02
   4.7912447e+02   4.8328739e+02   5.4947149e+02   5.5479864e+02   6.0447689e+02
   3.8667359e+02   4.4501486e+02   5.5082449e+02   5.5677988e+02   7.2076875e+02
   3.9467532e+02   3.9585562e+02   5.1362902e+02   5.1815006e+02   5.7704868e+02
   3.8987129e+02   4.4464544e+02   5.4746657e+02   5.5245010e+02   6.0053080e+02
   4.6509600e+02   4.7154809e+02   5.5078100e+02   5.5666022e+02   6.3006761e+02
   4.6193181e+02   4.6798901e+02   5.3399374e+02   5.3737766e+02   5.8362918e+02
   4.5448705e+02   4.6414934e+02   5.5103197e+02   5.5703046e+02   6.7210441e+02
   4.3626126e+02   4.3643522e+02   5.1371713e+02   5.1822413e+02   5.7706610e+02
   4.6375955e+02   4.6396393e+02   5.1390780e+02   5.1838361e+02   5.7710107e+02
   4.1881075e+02   4.1883195e+02   5.1362963e+02   5.1815058e+02   5.7704880e+02
   5.0728425e+02   5.1063208e+02   5.6217218e+02   5.7100719e+02   6.4743389e+02
   4.2278476e+02   4.2860226e+02   5.1534235e+02   5.1961048e+02   5.7740198e+02
   5.1335553e+02   5.1779770e+02   5.7611862e+02   6.1422811e+02   6.6356832e+02
   5.0370404e+02   5.0684025e+02   5.5870298e+02   5.6627357e+02   6.5633641e+02
   5.1287847e+02   5.1718765e+02   5.7445979e+02   5.9847107e+02   6.8906689e+02
   4.7261626e+02   4.7713153e+02   5.3901740e+02   5.4263440e+02   5.8654730e+02
   4.5507151e+02   4.6453935e+02   5.5105217e+02   5.5705680e+02   6.9333873e+02
   4.1020618e+02   4.2378682e+02   5.1499386e+02   5.1931058e+02   5.7732877e+02
   5.1352217e+02   5.1801259e+02   5.7669467e+02   6.2993397e+02   7.7876510e+02
   4.3497869e+02   4.4834675e+02   5.3033137e+02   5.3363263e+02   5.8202722e+02
   4.6289863e+02   4.6359852e+02   5.1460810e+02   5.1897561e+02   5.7723624e+02
   4.5660057e+02   4.5819251e+02   5.1534130e+02   5.1960469e+02   5.7738795e+02
   5.1362682e+02   5.1814798e+02   5.7704660e+02   6.4323899e+02   6.4337642e+02
   4.2539422e+02   4.4663063e+02   5.4235817e+02   5.4640253e+02   5.9050917e+02
   4.8231198e+02   4.8480836e+02   5.2547695e+02   5.2873230e+02   5.7976930e+02
   4.5261475e+02   4.6276220e+02   5.4898989e+02   5.5434029e+02   6.0742527e+02
   4.4917453e+02   4.6045906e+02   5.4930047e+02   5.5474555e+02   6.1067328e+02
   3.8050708e+02   4.3266080e+02   5.1911685e+02   5.2295148e+02   5.7827645e+02
   5.1311021e+02   5.1748299e+02   5.7522045e+02   6.0208186e+02   6.4089238e+02
   4.1455277e+02   4.4543747e+02   5.5016910e+02   5.5590319e+02   6.2523575e+02
   3.8743204e+02   3.9505685e+02   5.1363822e+02   5.1815779e+02   5.7705051e+02
   4.3345133e+02   4.4874622e+02   5.3529403e+02   5.3876139e+02   5.8457893e+02
   3.9093495e+02   4.4501583e+02   5.5075881e+02   5.5669136e+02   6.5747619e+02
   4.8264460e+02   4.8651765e+02   5.5159224e+02   5.5756176e+02   6.2590335e+02
   4.8207781e+02   4.8601486e+02   5.5213149e+02   5.5832665e+02   6.7461831e+02
   4.7406880e+02   4.7760287e+02   5.2925720e+02   5.3249520e+02   5.8127114e+02
   4.1199393e+02   4.4520868e+02   5.4955513e+02   5.5509748e+02   6.1516759e+02
   4.6015917e+02   4.6788626e+02   5.5111404e+02   5.5712971e+02   6.6993182e+02
   4.2490239e+02   4.4735387e+02   5.4959716e+02   5.5515014e+02   6.1545629e+02
   4.5718267e+02   4.6589744e+02   5.5109048e+02   5.5710478e+02   7.1846548e+02
   5.1224480e+02   5.1266315e+02   5.1419452e+02   5.1829977e+02   5.7705898e+02
   4.5938933e+02   4.5982713e+02   5.1413193e+02   5.1857281e+02   5.7714499e+02
   5.1361936e+02   5.1813831e+02   5.7700967e+02   6.0064943e+02   6.0085924e+02
   4.1361064e+02   4.1649329e+02   5.1381654e+02   5.1830799e+02   5.7708626e+02
   4.4908074e+02   4.6047122e+02   5.5069468e+02   5.5658362e+02   6.3780194e+02
   5.0122452e+02   5.0127750e+02   5.1378122e+02   5.1825996e+02   5.7706482e+02
   4.2249279e+02   4.4669425e+02   5.5018538e+02   5.5592360e+02   6.2546271e+02
   4.4005342e+02   4.5296846e+02   5.3644445e+02   5.3996079e+02   5.8525788e+02
   5.1354966e+02   5.1804810e+02   5.7678243e+02   6.2946904e+02   6.5004745e+02
   3.9164893e+02   4.3875817e+02   5.2723694e+02   5.3055801e+02   5.8079027e+02
   4.8715045e+02   4.9067448e+02   5.5104083e+02   5.5666833e+02   6.0967951e+02
   4.8575853e+02   4.8937137e+02   5.5153151e+02   5.5738792e+02   6.1744142e+02
   4.9767991e+02   5.0079547e+02   5.5542680e+02   5.6222029e+02   6.8533329e+02
   4.6492987e+02   4.7127824e+02   5.4688048e+02   5.5166919e+02   5.9735394e+02
   4.3026360e+02   4.4946232e+02   5.5020917e+02   5.5595210e+02   6.2546716e+02
   4.2368081e+02   4.4705216e+02   5.5052258e+02   5.5637238e+02   6.3681933e+02
   4.2779804e+02   4.2782460e+02   5.1363641e+02   5.1815627e+02   5.7705015e+02
   5.1097232e+02   5.1483463e+02   5.6879576e+02   5.8223176e+02   6.5339073e+02
   4.6913042e+02   4.7461828e+02   5.4755616e+02   5.5247909e+02   5.9886543e+02
   5.1221621e+02   5.1635345e+02   5.6858226e+02   5.7553808e+02   5.8955732e+02
   5.0638993e+02   5.0965796e+02   5.6121089e+02   5.6969690e+02   6.7133274e+02
   4.9012130e+02   4.9349617e+02   5.5100033e+02   5.5647965e+02   6.0495241e+02
   4.5227783e+02   4.6263002e+02   5.5101245e+02   5.5700797e+02   6.8057933e+02
   4.6864461e+02   4.6972531e+02   5.1566520e+02   5.1987754e+02   5.7743974e+02
   5.1221850e+02   5.1634779e+02   5.6229788e+02   5.6483253e+02   5.8240267e+02
   4.4011784e+02   4.5443582e+02   5.4734659e+02   5.5228985e+02   5.9977973e+02
   5.1317781e+02   5.1756953e+02   5.7542870e+02   6.0269744e+02   6.3190173e+02
   4.8038776e+02   4.8448538e+02   5.5199590e+02   5.5817315e+02   7.1913989e+02
   5.0982227e+02   5.1348465e+02   5.6612129e+02   5.7712487e+02   6.3764607e+02
   5.1326450e+02   5.1768065e+02   5.7579416e+02   6.0870655e+02   6.5210202e+02
   4.8074024e+02   4.8103830e+02   5.1439775e+02   5.1878775e+02   5.7718107e+02
   4.2415902e+02   4.4721329e+02   5.5070689e+02   5.5661949e+02   6.4912288e+02
   4.0677839e+02   4.4515122e+02   5.5080186e+02   5.5674926e+02   6.7351407e+02
   3.8385796e+02   4.4500850e+02   5.5080840e+02   5.5675819e+02   6.7777555e+02
   3.9128796e+02   4.3639871e+02   5.2311293e+02   5.2660702e+02   5.7938032e+02
   4.2320012e+02   4.4579528e+02   5.4181888e+02   5.4579303e+02   5.8989563e+02
   4.0241373e+02   4.4139105e+02   5.3293975e+02   5.3631213e+02   5.8330075e+02
   4.2630756e+02   4.3978770e+02   5.2259676e+02   5.2612660e+02   5.7921916e+02
   4.9451603e+02   4.9771093e+02   5.5260807e+02   5.5839678e+02   6.0894514e+02
   4.1370320e+02   4.4508089e+02   5.4761715e+02   5.5263656e+02   6.0106894e+02
   4.4886743e+02   4.6025607e+02   5.4944284e+02   5.5493024e+02   6.1212697e+02
   4.0314212e+02   4.4472978e+02   5.4748823e+02   5.5247685e+02   6.0060596e+02
   4.8178711e+02   4.8573436e+02   5.5118306e+02   5.5702020e+02   6.1919368e+02
   4.5804651e+02   4.6646011e+02   5.5108025e+02   5.5708898e+02   6.7106225e+02
   4.0072617e+02   4.3953398e+02   5.2867948e+02   5.3198579e+02   5.8135765e+02
   4.3205522e+02   4.5022107e+02   5.5084168e+02   5.5679780e+02   6.7062235e+02
   4.4873112e+02   4.5253809e+02   5.1759014e+02   5.2157581e+02   5.7788592e+02
   4.0292845e+02   4.0554685e+02   5.1364634e+02   5.1816463e+02   5.7705215e+02
   5.1361321e+02   5.1813033e+02   5.7699294e+02   6.1404704e+02   6.1491421e+02
   4.7917076e+02   4.8320463e+02   5.4514117e+02   5.4947011e+02   5.9261855e+02
   5.1230289e+02   5.1646226e+02   5.7252067e+02   5.9111251e+02   6.5312046e+02
   4.3799796e+02   4.5343293e+02   5.5064537e+02   5.5652923e+02   6.3954463e+02
   5.1362207e+02   5.1814180e+02   5.7702829e+02   6.1897527e+02   6.1943557e+02
   4.1761001e+02   4.2045072e+02   5.1394641e+02   5.1841764e+02   5.7711237e+02
   5.1099353e+02   5.1486000e+02   5.6880974e+02   5.8219534e+02   6.4802784e+02
   5.1350662e+02   5.1799248e+02   5.7662744e+02   6.2163709e+02   6.4104989e+02
   5.1110394e+02   5.1499235e+02   5.6905140e+02   5.8261996e+02   6.4265033e+02
   4.3378799e+02   4.5107169e+02   5.5084275e+02   5.5679822e+02   6.6505497e+02
   4.4999899e+02   4.6110293e+02   5.5096319e+02   5.5694488e+02   6.6263706e+02
   4.5374438e+02   4.6336499e+02   5.4595776e+02   5.5058185e+02   5.9570002e+02
   4.6181538e+02   4.6909555e+02   5.5114471e+02   5.5716644e+02   6.6827565e+02
   4.4280612e+02   4.5321707e+02   5.3000347e+02   5.3329886e+02   5.8185838e+02
   4.5498510e+02   4.6447567e+02   5.5089456e+02   5.5684318e+02   6.4599993e+02
   4.2419228e+02   4.4716197e+02   5.4998175e+02   5.5565406e+02   6.2099148e+02
   3.9482923e+02   4.4502923e+02   5.5077703e+02   5.5671590e+02   6.6033338e+02
   5.1182836e+02   5.1587344e+02   5.7105996e+02   5.8711220e+02   6.4918957e+02
   4.9355767e+02   4.9680311e+02   5.5294070e+02   5.5894787e+02   6.1562332e+02
   4.3520363e+02   4.5068612e+02   5.4013039e+02   5.4391745e+02   5.8811599e+02
   3.9534496e+02   4.4503403e+02   5.5081604e+02   5.5676848e+02   7.0507170e+02
   4.9004758e+02   4.9311159e+02   5.3937103e+02   5.4275458e+02   5.8543122e+02
   4.3294401e+02   4.5058412e+02   5.5017968e+02   5.5591165e+02   6.2421945e+02
   5.1338602e+02   5.1783709e+02   5.7576533e+02   5.9250211e+02   5.9648557e+02
   4.4219827e+02   4.5596402e+02   5.5075850e+02   5.5667775e+02   6.4593664e+02
   4.4783386e+02   4.5961918e+02   5.5090888e+02   5.5687450e+02   6.5637690e+02
   4.3216249e+02   4.5027069e+02   5.5087845e+02   5.5684739e+02   7.4158348e+02
   5.1285709e+02   5.1715948e+02   5.6791014e+02   5.7121964e+02   5.8255808e+02
   4.4572349e+02   4.4654851e+02   5.1420990e+02   5.1863998e+02   5.7716348e+02
   5.1308427e+02   5.1744985e+02   5.7517649e+02   6.0278541e+02   6.7703569e+02
   5.1175003e+02   5.1297686e+02   5.1561117e+02   5.1891328e+02   5.7710059e+02
   4.3328750e+02   4.4668626e+02   5.2845275e+02   5.3175699e+02   5.8124481e+02
   4.3092114e+02   4.4930677e+02   5.4585249e+02   5.5047983e+02   5.9592604e+02
   4.4045530e+02   4.5102518e+02   5.2755874e+02   5.3086854e+02   5.8087535e+02
   3.8614634e+02   4.4501184e+02   5.5080958e+02   5.5675979e+02   6.8023279e+02
   5.1361045e+02   5.1812674e+02   5.7699170e+02   6.5286310e+02   7.0034921e+02
   4.6175302e+02   4.6904953e+02   5.5117743e+02   5.5721127e+02   7.3429193e+02
   4.3644830e+02   4.5253165e+02   5.5082254e+02   5.5676904e+02   6.5665589e+02
   5.1280442e+02   5.1709379e+02   5.7399542e+02   5.9461060e+02   6.2344080e+02
   5.1357254e+02   5.1807769e+02   5.7685553e+02   6.2707666e+02   6.3626240e+02
   4.4155280e+02   4.5556599e+02   5.5093645e+02   5.5691869e+02   7.4801556e+02
   5.0414606e+02   5.0729517e+02   5.5906723e+02   5.6675493e+02   6.6027893e+02
   5.0786560e+02   5.1127359e+02   5.6269981e+02   5.7160264e+02   6.2919584e+02
   4.1925835e+02   4.3977379e+02   5.2671736e+02   5.3004734e+02   5.8059235e+02
   4.2039379e+02   4.4623776e+02   5.5020297e+02   5.5594734e+02   6.2609722e+02
   4.3827254e+02   4.5361191e+02   5.5082381e+02   5.5676924e+02   6.5404180e+02
   4.4336526e+02   4.5410446e+02   5.3210835e+02   5.3544006e+02   5.8281452e+02
   4.1403409e+02   4.4545295e+02   5.5079568e+02   5.5674068e+02   6.6503345e+02
   5.0378675e+02   5.0692556e+02   5.5882522e+02   5.6645820e+02   7.2131784e+02
   4.4864303e+02   4.6018461e+02   5.5097259e+02   5.5695965e+02   6.9038052e+02
   4.1695498e+02   4.4576376e+02   5.5082921e+02   5.5678562e+02   7.2008156e+02
   4.4403469e+02   4.5711307e+02   5.5029397e+02   5.5605391e+02   6.2551755e+02
   5.1318789e+02   5.1758240e+02   5.7554597e+02   6.0652632e+02   7.6683262e+02
   5.1358322e+02   5.1809151e+02   5.7689415e+02   6.2929759e+02   6.3840575e+02
   4.1453152e+02   4.4534195e+02   5.4926672e+02   5.5472381e+02   6.1202793e+02
   4.7491809e+02   4.7960284e+02   5.5112773e+02   5.5705754e+02   6.2909816e+02
   4.0803997e+02   4.4511212e+02   5.5010008e+02   5.5581213e+02   6.2335546e+02
   5.1333742e+02   5.1777436e+02   5.7600040e+02   6.0781877e+02   6.2924621e+02
   4.6968119e+02   4.7235524e+02   5.2069824e+02   5.2435309e+02   5.7857633e+02
   5.0836444e+02   5.1183036e+02   5.6367834e+02   5.7324760e+02   6.4556386e+02
   3.9467154e+02   3.9883229e+02   5.1363948e+02   5.1815886e+02   5.7705078e+02
   4.2828525e+02   4.4802532e+02   5.4405718e+02   5.4835976e+02   5.9276101e+02
   4.2228597e+02   4.4607414e+02   5.4516436e+02   5.4966351e+02   5.9461391e+02
   4.5655116e+02   4.6344496e+02   5.3020370e+02   5.3348725e+02   5.8186612e+02
   5.1355093e+02   5.1804975e+02   5.7678616e+02   6.2911514e+02   6.4889165e+02
   4.4744305e+02   4.5910877e+02   5.4716895e+02   5.5206297e+02   5.9900274e+02
   4.0445921e+02   4.4322219e+02   5.3902926e+02   5.4272721e+02   5.8721134e+02
   4.4356847e+02   4.5582656e+02   5.4053052e+02   5.4434976e+02   5.8842871e+02
   4.7997182e+02   4.8410873e+02   5.5196999e+02   5.5814503e+02   7.3499591e+02
   4.2633184e+02   4.4793038e+02   5.5081460e+02   5.5676383e+02   6.6509776e+02
   4.0443688e+02   4.4503039e+02   5.5000227e+02   5.5568309e+02   6.2157424e+02
   4.2736488e+02   4.2737440e+02   5.1363045e+02   5.1815126e+02   5.7704897e+02
   4.4202234e+02   4.5555497e+02   5.4697194e+02   5.5182718e+02   5.9856454e+02
   4.0104910e+02   4.0981362e+02   5.1372778e+02   5.1823318e+02   5.7706847e+02
   5.1362249e+02   5.1814237e+02   5.7703227e+02   7.1352424e+02   7.7332352e+02
   5.0357596e+02   5.0670902e+02   5.5864146e+02   5.6621002e+02   6.6799746e+02
   4.5457893e+02   4.6421178e+02   5.5104626e+02   5.5704969e+02   6.9749713e+02
   5.1178065e+02   5.1581475e+02   5.7087239e+02   5.8653401e+02   6.4065401e+02
   4.3666923e+02   4.5266020e+02   5.5087932e+02   5.5684555e+02   6.9598555e+02
   4.4096012e+02   4.5445918e+02   5.4283820e+02   5.4694175e+02   5.9098335e+02
   5.1267814e+02   5.1693385e+02   5.7377102e+02   5.9536235e+02   6.6982686e+02
   4.8287798e+02   4.8672852e+02   5.5156449e+02   5.5751761e+02   6.2422742e+02
   5.1154495e+02   5.1552617e+02   5.6940891e+02   5.8176344e+02   6.0904418e+02
   4.0977421e+02   4.4524629e+02   5.5083723e+02   5.5679688e+02   7.4061577e+02
   4.0202261e+02   4.3951553e+02   5.2861154e+02   5.3191826e+02   5.8133003e+02
   4.3702200e+02   4.5286235e+02   5.5086349e+02   5.5682388e+02   6.6604762e+02
   4.0502698e+02   4.3407230e+02   5.2019868e+02   5.2393151e+02   5.7855471e+02
   4.5316230e+02   4.5326346e+02   5.1372191e+02   5.1822797e+02   5.7706659e+02
   5.0942251e+02   5.1301705e+02   5.6216869e+02   5.6876229e+02   5.9585890e+02
   4.9543774e+02   4.9861562e+02   5.5462065e+02   5.6124908e+02   6.7143255e+02
   4.3641013e+02   4.3895592e+02   5.1514424e+02   5.1943883e+02   5.7735740e+02
   4.6331959e+02   4.7023309e+02   5.5101599e+02   5.5698584e+02   6.4414253e+02
   5.1042908e+02   5.1419076e+02   5.6717579e+02   5.7869833e+02   6.2527916e+02
   4.4946905e+02   4.6073010e+02   5.5060294e+02   5.5645971e+02   6.3268098e+02
   3.8527273e+02   4.3822374e+02   5.2620815e+02   5.2955098e+02   5.8040930e+02
   4.2236066e+02   4.4658748e+02   5.4939598e+02   5.5488970e+02   6.1328768e+02
   4.1961586e+02   4.4610581e+02   5.5032322e+02   5.5610719e+02   6.2888062e+02
   4.3223684e+02   4.3601090e+02   5.1554203e+02   5.1978246e+02   5.7744289e+02
   4.1786071e+02   4.4587446e+02   5.5075907e+02   5.5669098e+02   6.5493048e+02
   4.2203409e+02   4.4630081e+02   5.4744126e+02   5.5241725e+02   6.0039620e+02
   4.3408529e+02   4.5123386e+02   5.5085219e+02   5.5681077e+02   6.7285911e+02
   4.7297453e+02   4.7474378e+02   5.1820418e+02   5.2209804e+02   5.7796318e+02
   4.9777227e+02   5.0088416e+02   5.5526888e+02   5.6196416e+02   6.4165100e+02
   3.9873286e+02   4.4484198e+02   5.4883385e+02   5.5416889e+02   6.0794978e+02
   4.4461108e+02   4.5746942e+02   5.5020532e+02   5.5593555e+02   6.2297054e+02
   4.4467164e+02   4.5732145e+02   5.4761963e+02   5.5262365e+02   6.0059798e+02
   5.0142810e+02   5.0448672e+02   5.5343348e+02   5.5867213e+02   5.9768077e+02
   4.4337516e+02   4.5555128e+02   5.3954213e+02   5.4327106e+02   5.8752649e+02
   4.1263300e+02   4.4536276e+02   5.5080298e+02   5.5675060e+02   6.7282680e+02
   4.6566755e+02   4.7199330e+02   5.5127459e+02   5.5732866e+02   7.5295780e+02
   4.3261386e+02   4.5041361e+02   5.5003935e+02   5.5572628e+02   6.2145063e+02
   4.7604019e+02   4.8053262e+02   5.4949525e+02   5.5487371e+02   6.0610017e+02
   4.7063993e+02   4.7592606e+02   5.4992092e+02   5.5548189e+02   6.1242254e+02
   4.3780628e+02   4.5331790e+02   5.5066747e+02   5.5655908e+02   6.4117459e+02
   4.3099838e+02   4.4974094e+02   5.5017880e+02   5.5591150e+02   6.2442594e+02
   5.1264153e+02   5.1688763e+02   5.7365268e+02   5.9494271e+02   6.9459542e+02
   4.5500374e+02   4.6438138e+02   5.4866446e+02   5.5392038e+02   6.0487909e+02
   4.6017098e+02   4.6708341e+02   5.3795108e+02   5.4153415e+02   5.8607892e+02
   4.6129793e+02   4.6870644e+02   5.5111515e+02   5.5712784e+02   6.6060082e+02
   5.0340862e+02   5.0374123e+02   5.1458871e+02   5.1882687e+02   5.7714192e+02
   5.1361953e+02   5.1813851e+02   5.7702194e+02   6.5410155e+02   6.6136177e+02
   4.5294648e+02   4.6308322e+02   5.5086575e+02   5.5680801e+02   6.4568417e+02
   4.5185347e+02   4.6233981e+02   5.5097723e+02   5.5696092e+02   6.6068158e+02
   4.3574820e+02   4.5214799e+02   5.5087353e+02   5.5683841e+02   6.9259384e+02
   4.7122776e+02   4.7497617e+02   5.2859970e+02   5.3185441e+02   5.8106389e+02
   4.7975698e+02   4.8178176e+02   5.2097438e+02   5.2456577e+02   5.7856231e+02
   4.6619334e+02   4.7239440e+02   5.5124791e+02   5.5728963e+02   6.6759916e+02
   3.9933523e+02   4.4499338e+02   5.5015149e+02   5.5588026e+02   6.2477153e+02
   4.2251568e+02   4.4675624e+02   5.5082897e+02   5.5678440e+02   7.0737400e+02
   4.2970584e+02   4.3454565e+02   5.1568011e+02   5.1990228e+02   5.7747313e+02
   4.3594830e+02   4.5223614e+02   5.5055746e+02   5.5641296e+02   6.3588865e+02
   5.0848468e+02   5.1196419e+02   5.6353969e+02   5.7278460e+02   6.2638769e+02
   4.2742791e+02   4.2847556e+02   5.1399167e+02   5.1845582e+02   5.7712126e+02
   4.3129243e+02   4.4983881e+02   5.4996074e+02   5.5562336e+02   6.2027114e+02
   5.0247279e+02   5.0558157e+02   5.5788390e+02   5.6525237e+02   7.1180047e+02
   4.4530769e+02   4.4602609e+02   5.1411421e+02   5.1855896e+02   5.7714440e+02
   5.0704780e+02   5.1036736e+02   5.6062730e+02   5.6811140e+02   6.1013548e+02
   4.4558910e+02   4.5812968e+02   5.5097101e+02   5.5696144e+02   7.6599042e+02
   4.5488537e+02   4.5871890e+02   5.1831467e+02   5.2221907e+02   5.7804365e+02
   3.1997154e+02   4.4575499e+02   5.4886199e+02   5.5420395e+02   6.0812781e+02
   5.1327873e+02   5.1769893e+02   5.7585604e+02   6.1039890e+02   6.8577173e+02
   4.1286336e+02   4.1290346e+02   5.1362878e+02   5.1814985e+02   5.7704863e+02
   4.5139179e+02   4.6198907e+02   5.5014076e+02   5.5584043e+02   6.2065318e+02
   3.8623562e+02   4.4466940e+02   5.4771398e+02   5.5275740e+02   6.0144896e+02
   4.2809906e+02   4.4863112e+02   5.5086923e+02   5.5683680e+02   7.7122550e+02
   4.9338857e+02   4.9665587e+02   5.5403750e+02   5.6055982e+02   6.8969956e+02
   5.0881295e+02   5.1233345e+02   5.6405677e+02   5.7355906e+02   6.2568250e+02
   4.2273393e+02   4.3922079e+02   5.2410983e+02   5.2754043e+02   5.7968888e+02
   5.1322761e+02   5.1763331e+02   5.7566828e+02   6.0724415e+02   6.5445579e+02
   4.3731823e+02   4.4994051e+02   5.3078163e+02   5.3408627e+02   5.8221956e+02
   5.0180629e+02   5.0490363e+02   5.5745529e+02   5.6471156e+02   6.8444187e+02
   3.9174127e+02   4.4491379e+02   5.4972621e+02   5.5532083e+02   6.1722849e+02
   4.7627883e+02   4.8076647e+02   5.5051290e+02   5.5621046e+02   6.1587918e+02
   5.1360319e+02   5.1811738e+02   5.7696172e+02   6.2594792e+02   6.2871345e+02
   4.1977877e+02   4.4603691e+02   5.4932205e+02   5.5479462e+02   6.1254512e+02
   5.1352584e+02   5.1801729e+02   5.7667002e+02   6.1434386e+02   6.2173585e+02
   4.3002178e+02   4.4831882e+02   5.4105948e+02   5.4494225e+02   5.8905416e+02
   4.3883040e+02   4.5391221e+02   5.5027023e+02   5.5602724e+02   6.2594250e+02
   5.1344585e+02   5.1791401e+02   5.7578306e+02   5.8753528e+02   5.9018591e+02
   4.5366357e+02   4.5384919e+02   5.1380187e+02   5.1829513e+02   5.7708205e+02
   4.0492643e+02   4.4492205e+02   5.4893294e+02   5.5429544e+02   6.0882828e+02
   4.3678463e+02   4.3731275e+02   5.1391810e+02   5.1839349e+02   5.7710605e+02
   4.8223234e+02   4.8515677e+02   5.2997752e+02   5.3315225e+02   5.8133797e+02
   4.5139758e+02   4.6202019e+02   5.5070711e+02   5.5659667e+02   6.3714824e+02
   4.0835842e+02   4.4519064e+02   5.5079887e+02   5.5674520e+02   6.6748217e+02
   4.3527219e+02   4.5183053e+02   5.5005796e+02   5.5574901e+02   6.2152335e+02
   4.5935309e+02   4.6722251e+02   5.4839486e+02   5.5356920e+02   6.0297165e+02
   4.5105862e+02   4.6180109e+02   5.5086342e+02   5.5680812e+02   6.4811538e+02
   4.6242419e+02   4.6955794e+02   5.5112522e+02   5.5713778e+02   6.5901553e+02
   5.0955295e+02   5.1317259e+02   5.6437832e+02   5.7318773e+02   6.0661021e+02
   4.4028830e+02   4.5478662e+02   5.5062555e+02   5.5650063e+02   6.3806559e+02
   5.0640170e+02   5.0966456e+02   5.5993524e+02   5.6724781e+02   6.1134958e+02
   4.3412790e+02   4.5125774e+02   5.5086049e+02   5.5682194e+02   6.7797602e+02
   4.3923526e+02   4.4312879e+02   5.1611374e+02   5.2027821e+02   5.7756378e+02
   4.4835199e+02   4.4850469e+02   5.1375126e+02   5.1825270e+02   5.7707249e+02
   3.2660685e+02   4.3764783e+02   5.2381274e+02   5.2726122e+02   5.7959610e+02
   5.1361069e+02   5.1812706e+02   5.7698680e+02   6.2181052e+02   6.2340998e+02
   4.2707713e+02   4.4818925e+02   5.5059304e+02   5.5646556e+02   6.3947558e+02
   4.2245202e+02   4.4653670e+02   5.4865733e+02   5.5394251e+02   6.0646241e+02
   5.1347058e+02   5.1794594e+02   5.7650467e+02   6.1965981e+02   6.4474604e+02
   4.6619760e+02   4.7207422e+02   5.4330532e+02   5.4743235e+02   5.9104090e+02
   4.4331511e+02   4.5277138e+02   5.2721656e+02   5.3052974e+02   5.8073688e+02
   4.5123518e+02   4.6166216e+02   5.4631348e+02   5.5101437e+02   5.9657826e+02
   4.2909206e+02   4.4904836e+02   5.5084291e+02   5.5680081e+02   6.8634841e+02
   4.3785813e+02   4.5316222e+02   5.4813727e+02   5.5327702e+02   6.0290936e+02
   4.3283467e+02   4.3323675e+02   5.1380086e+02   5.1829466e+02   5.7708282e+02
   5.1319073e+02   5.1758636e+02   5.7517360e+02   5.9568189e+02   6.0674999e+02
   4.2942264e+02   4.4798315e+02   5.4048624e+02   5.4430998e+02   5.8848399e+02
   5.1278650e+02   5.1707102e+02   5.7402780e+02   5.9548443e+02   6.3269589e+02
   4.5300799e+02   4.5696853e+02   5.1824715e+02   5.2215981e+02   5.7803165e+02
   4.8694174e+02   4.9048187e+02   5.5134081e+02   5.5708403e+02   6.1311644e+02
   4.8546684e+02   4.8659484e+02   5.1745129e+02   5.2138084e+02   5.7772557e+02
   4.3543132e+02   4.5197497e+02   5.5087500e+02   5.5684063e+02   7.0543538e+02
   4.6132253e+02   4.6791061e+02   5.3770389e+02   5.4126781e+02   5.8588678e+02
   3.8052102e+02   4.3794635e+02   5.2568407e+02   5.2904317e+02   5.8022283e+02
   5.0913670e+02   5.1270063e+02   5.6499814e+02   5.7539156e+02   6.5305425e+02
   4.6807846e+02   4.7382159e+02   5.4910050e+02   5.5443299e+02   6.0589685e+02
   4.3346823e+02   4.5089125e+02   5.5070306e+02   5.5661019e+02   6.4585313e+02
   4.1793770e+02   4.4588423e+02   5.5075048e+02   5.5667941e+02   6.5372164e+02
   3.9501907e+02   4.2656319e+02   5.1601460e+02   5.2019392e+02   5.7754860e+02
   4.9534600e+02   4.9852418e+02   5.5430066e+02   5.6077745e+02   6.3514180e+02
   5.1264022e+02   5.1688598e+02   5.7364124e+02   5.9485381e+02   6.6493102e+02
   4.9188827e+02   4.9522099e+02   5.5369000e+02   5.6015751e+02   7.6301919e+02
   4.4769208e+02   4.5932393e+02   5.4773389e+02   5.5276204e+02   6.0090476e+02
   4.3486610e+02   4.5158384e+02   5.4974379e+02   5.5533647e+02   6.1671170e+02
   4.6993808e+02   4.7539172e+02   5.5135861e+02   5.5741900e+02   6.6271990e+02
   4.9620027e+02   4.9934780e+02   5.5446437e+02   5.6093339e+02   6.3019754e+02
   4.5836402e+02   4.6659349e+02   5.4920048e+02   5.5459925e+02   6.0853287e+02
   5.0889319e+02   5.1241686e+02   5.6191018e+02   5.6889885e+02   5.9877039e+02
   5.1353395e+02   5.1802779e+02   5.7672398e+02   6.2497007e+02   6.4246081e+02
   4.5464049e+02   4.6425336e+02   5.5105280e+02   5.5705847e+02   7.1293683e+02
   5.1362336e+02   5.1814349e+02   5.7703505e+02   6.6602486e+02   6.9711968e+02
   4.8440765e+02   4.8813579e+02   5.5237475e+02   5.5860781e+02   6.6503174e+02
   4.4081628e+02   4.5160016e+02   5.2872155e+02   5.3202047e+02   5.8133192e+02
   4.7323950e+02   4.7815395e+02   5.5067300e+02   5.5645939e+02   6.2073052e+02
   5.1339314e+02   5.1784631e+02   5.7589944e+02   5.9493802e+02   5.9958968e+02
   4.1353389e+02   4.3420113e+02   5.1993344e+02   5.2369054e+02   5.7848468e+02
   3.8818903e+02   4.4501798e+02   5.5081204e+02   5.5676310e+02   6.8758631e+02
   4.4369542e+02   4.5692284e+02   5.5067623e+02   5.5656549e+02   6.3910565e+02
   4.2207501e+02   4.3911763e+02   5.2429262e+02   5.2771314e+02   5.7974841e+02
   5.1210612e+02   5.1621610e+02   5.6803964e+02   5.7477867e+02   5.8951794e+02
   4.4720859e+02   4.4720897e+02   5.1362764e+02   5.1814889e+02   5.7704840e+02
   5.1361821e+02   5.1813681e+02   5.7701799e+02   6.7132523e+02   7.7484118e+02
   5.0978731e+02   5.1344428e+02   5.6602025e+02   5.7691787e+02   6.3439490e+02
   5.1337640e+02   5.1782455e+02   5.7619278e+02   6.1567999e+02   6.7988820e+02
   5.0395855e+02   5.0709972e+02   5.5854485e+02   5.6591187e+02   6.2969524e+02
   4.8780386e+02   4.9131942e+02   5.5252299e+02   5.5869571e+02   6.3352997e+02
   4.1589368e+02   4.4348748e+02   5.3784778e+02   5.4145629e+02   5.8628941e+02
   4.7953877e+02   4.8371011e+02   5.5162507e+02   5.5767352e+02   6.3725473e+02
   5.1362737e+02   5.1814866e+02   5.7704826e+02   6.8169192e+02   6.8217573e+02
   5.0568764e+02   5.0890332e+02   5.5992246e+02   5.6762260e+02   6.2420837e+02
   4.2768598e+02   4.4687430e+02   5.3867844e+02   5.4234587e+02   5.8690048e+02
   4.3045431e+02   4.3263548e+02   5.1440983e+02   5.1881060e+02   5.7720599e+02
   4.4777810e+02   4.5957149e+02   5.5074412e+02   5.5665209e+02   6.4105651e+02
   4.4308005e+02   4.5648441e+02   5.5002232e+02   5.5569511e+02   6.2009239e+02
   4.9230451e+02   4.9561927e+02   5.5375153e+02   5.6021905e+02   6.7367692e+02
   4.2822352e+02   4.4525208e+02   5.3172055e+02   5.3504779e+02   5.8267761e+02
   5.1357263e+02   5.1807785e+02   5.7671616e+02   5.9249550e+02   5.9337380e+02
   4.3357441e+02   4.3596673e+02   5.1486241e+02   5.1919706e+02   5.7729904e+02
   4.4417422e+02   4.5722316e+02   5.5063949e+02   5.5651563e+02   6.3745278e+02
   5.1320876e+02   5.1760944e+02   5.7523563e+02   5.9571020e+02   6.0612862e+02
   4.5596421e+02   4.6088038e+02   5.2122529e+02   5.2485257e+02   5.7877420e+02
   4.2637864e+02   4.3217339e+02   5.1573600e+02   5.1995105e+02   5.7748603e+02
   3.9371957e+02   4.4290174e+02   5.3807648e+02   5.4170148e+02   5.8646233e+02
   4.2296550e+02   4.3886591e+02   5.2341303e+02   5.2688616e+02   5.7946863e+02
   4.6653726e+02   4.6901345e+02   5.1895450e+02   5.2278237e+02   5.7816315e+02
   3.9621502e+02   3.9638479e+02   5.1362779e+02   5.1814902e+02   5.7704845e+02
   4.8802108e+02   4.9149278e+02   5.5054211e+02   5.5596473e+02   6.0455078e+02
   4.4021751e+02   4.5237250e+02   5.3308772e+02   5.3645828e+02   5.8332026e+02
   4.6015132e+02   4.6189855e+02   5.1606032e+02   5.2022523e+02   5.7753370e+02
   5.1357150e+02   5.1807636e+02   5.7680976e+02   6.0516733e+02   6.0765234e+02
   5.1287247e+02   5.1718003e+02   5.7444020e+02   5.9838352e+02   7.0537311e+02
   3.8599075e+02   4.4501208e+02   5.5081615e+02   5.5676864e+02   7.0632202e+02
   3.8755526e+02   3.9275380e+02   5.1363515e+02   5.1815521e+02   5.7704990e+02
   4.8164718e+02   4.8562500e+02   5.5208601e+02   5.5827273e+02   6.6808645e+02
   5.1326060e+02   5.1767563e+02   5.7577761e+02   6.0831110e+02   6.5050689e+02
   5.1362715e+02   5.1814839e+02   5.7704762e+02   6.9075307e+02   6.9775730e+02
   4.1348700e+02   4.1359541e+02   5.1363229e+02   5.1815281e+02   5.7704933e+02
   3.9737713e+02   4.3247756e+02   5.1894849e+02   5.2279954e+02   5.7823428e+02
   4.0525359e+02   4.4511787e+02   5.5075187e+02   5.5668193e+02   6.5459693e+02
   4.1633372e+02   4.4387497e+02   5.3920068e+02   5.4291227e+02   5.8735057e+02
   4.2709405e+02   4.4810149e+02   5.4944576e+02   5.5495261e+02   6.1369556e+02
   4.6833828e+02   4.7406764e+02   5.5024439e+02   5.5592444e+02   6.1706681e+02
   5.0147122e+02   5.0456396e+02   5.5724870e+02   5.6445134e+02   6.7519228e+02
   4.3655929e+02   4.5250771e+02   5.4959196e+02   5.5513704e+02   6.1484577e+02
   5.1358797e+02   5.1809767e+02   5.7690788e+02   6.2553815e+02   6.3058687e+02
   5.1362239e+02   5.1814224e+02   5.7703157e+02   6.4919922e+02   6.5084230e+02
   5.1315859e+02   5.1754487e+02   5.7540667e+02   6.0384909e+02   6.4586177e+02
   4.3272974e+02   4.3826624e+02   5.1688197e+02   5.2095295e+02   5.7773763e+02
   4.7402437e+02   4.7884798e+02   5.5158766e+02   5.5769887e+02   7.5934661e+02
   4.2400309e+02   4.2568319e+02   5.1404740e+02   5.1850303e+02   5.7713263e+02
   4.4505944e+02   4.4648731e+02   5.1462893e+02   5.1899639e+02   5.7724823e+02
   4.8184094e+02   4.8580065e+02   5.5211966e+02   5.5831553e+02   6.9841758e+02
   4.4583731e+02   4.5828556e+02   5.5094294e+02   5.5692315e+02   6.8511343e+02
   4.0914589e+02   4.4522177e+02   5.5084266e+02   5.5680423e+02   7.6762036e+02
   4.3268688e+02   4.5050512e+02   5.5079597e+02   5.5673579e+02   6.5461422e+02
   4.5380013e+02   4.6359977e+02   5.4932283e+02   5.5476646e+02   6.1031416e+02
   3.9729308e+02   3.9742036e+02   5.1362768e+02   5.1814894e+02   5.7704843e+02
   4.7264402e+02   4.7758143e+02   5.4848847e+02   5.5362036e+02   6.0161634e+02
   4.6052793e+02   4.6266724e+02   5.1681639e+02   5.2088575e+02   5.7769467e+02
   5.1350561e+02   5.1799116e+02   5.7663276e+02   6.2541410e+02   6.5436022e+02
   5.1349254e+02   5.1797429e+02   5.7658680e+02   6.2316502e+02   6.5258513e+02
   4.3081739e+02   4.4965591e+02   5.4998485e+02   5.5565533e+02   6.2068976e+02
   5.1307779e+02   5.1744157e+02   5.7511856e+02   6.0167813e+02   6.4565725e+02
   4.6343489e+02   4.6921907e+02   5.3446628e+02   5.3786644e+02   5.8386538e+02
   5.1360442e+02   5.1811897e+02   5.7696934e+02   6.3665781e+02   6.4287495e+02
   4.4401473e+02   4.5714106e+02   5.5093055e+02   5.5690832e+02   6.9760260e+02
   4.6056992e+02   4.6816396e+02   5.5076806e+02   5.5665944e+02   6.3305012e+02
   4.2282707e+02   4.4678186e+02   5.5019710e+02   5.5593904e+02   6.2580509e+02
   4.1718339e+02   4.4577606e+02   5.5065495e+02   5.5655103e+02   6.4518197e+02
   4.4151091e+02   4.5554000e+02   5.5093904e+02   5.5692224e+02   7.6473578e+02
   5.0955414e+02   5.1316829e+02   5.6247740e+02   5.6917948e+02   5.9592626e+02
   4.0222165e+02   4.4509808e+02   5.5081299e+02   5.5676431e+02   6.8997901e+02
   4.5668000e+02   4.6448273e+02   5.3653795e+02   5.4004170e+02   5.8517568e+02
   4.5249958e+02   4.6269202e+02   5.4916202e+02   5.5456153e+02   6.0894995e+02
   4.4435440e+02   4.4889520e+02   5.1758376e+02   5.2157172e+02   5.7788955e+02
   4.6152919e+02   4.6887707e+02   5.5106079e+02   5.5705309e+02   6.5122798e+02
   5.1361779e+02   5.1813626e+02   5.7701660e+02   6.6769277e+02   7.7166127e+02
   4.0179811e+02   4.4449335e+02   5.4577782e+02   5.5039519e+02   5.9585672e+02
   5.1342737e+02   5.1789033e+02   5.7592415e+02   5.9175559e+02   5.9489160e+02
   4.8420723e+02   4.8795237e+02   5.5238530e+02   5.5862859e+02   7.2644415e+02
   4.2726306e+02   4.4828064e+02   5.5082328e+02   5.5677517e+02   6.6842592e+02
   3.9300272e+02   4.4503192e+02   5.5083655e+02   5.5679614e+02   7.4280622e+02
   4.5122663e+02   4.6191668e+02   5.5093964e+02   5.5691101e+02   6.5436941e+02
   4.9110369e+02   4.9446805e+02   5.5341063e+02   5.5979995e+02   6.5248401e+02
   4.3621347e+02   4.4451242e+02   5.2016176e+02   5.2389475e+02   5.7853268e+02
   4.3992382e+02   4.4831328e+02   5.2162342e+02   5.2522655e+02   5.7892269e+02
   5.1354124e+02   5.1803722e+02   5.7674723e+02   6.2421605e+02   6.3868800e+02
   5.0561153e+02   5.0882528e+02   5.6038032e+02   5.6852658e+02   6.6080629e+02
   3.9089979e+02   4.3751922e+02   5.2488443e+02   5.2827597e+02   5.7994807e+02
   4.8179749e+02   4.8576005e+02   5.5204554e+02   5.5821262e+02   6.5342667e+02
   4.2533929e+02   4.2694771e+02   5.1407852e+02   5.1852936e+02   5.7713888e+02
   5.1359752e+02   5.1811002e+02   5.7693788e+02   6.2000758e+02   6.2253082e+02
   4.5508377e+02   4.6454722e+02   5.5104734e+02   5.5705023e+02   6.7732157e+02
   4.8977574e+02   4.9319940e+02   5.5306147e+02   5.5937068e+02   6.4549426e+02
   4.4356222e+02   4.5684859e+02   5.5084139e+02   5.5678820e+02   6.5197939e+02
   4.6677236e+02   4.7281070e+02   5.5010736e+02   5.5575185e+02   6.1599405e+02
   4.1156505e+02   4.2728092e+02   5.1606048e+02   5.2023385e+02   5.7755845e+02
   5.0031471e+02   5.0339908e+02   5.5649225e+02   5.6347121e+02   6.4768149e+02
   6.1459410e+02   5.8350195e+02   5.3950896e+02   5.3607399e+02   4.4238912e+02
   7.1891412e+02   6.2357783e+02   5.5584879e+02   5.5012787e+02   4.4494003e+02
   6.4486264e+02   6.1685542e+02   5.5555141e+02   5.4990438e+02   4.4491710e+02
   5.5696725e+02   5.5097568e+02   4.5842864e+02   4.4608029e+02   3.9463711e+02
   5.5712989e+02   5.5110898e+02   4.6611415e+02   4.5773346e+02   4.1234821e+02
   6.2559781e+02   6.1727751e+02   5.5622214e+02   5.5041233e+02   4.4496913e+02
   6.1660956e+02   6.1104928e+02   5.5615465e+02   5.5036449e+02   4.4496474e+02
   6.4069989e+02   5.7842546e+02   5.2415010e+02   5.2046075e+02   4.3424841e+02
   6.1665178e+02   5.7631316e+02   5.1822779e+02   5.1384921e+02   4.1649145e+02
   6.0479968e+02   5.8088015e+02   5.3633776e+02   5.3308906e+02   4.4149873e+02
   6.0707125e+02   5.8614826e+02   5.4507758e+02   5.4126626e+02   4.4365392e+02
   6.1556773e+02   5.7672201e+02   5.2029102e+02   5.1624792e+02   4.2774062e+02
   5.5682190e+02   5.5085706e+02   4.4765816e+02   4.3293373e+02   4.2750834e+02
   6.4142652e+02   5.7911511e+02   5.2640187e+02   5.2291147e+02   4.3628692e+02
   7.0914557e+02   6.3480615e+02   5.5635273e+02   5.5050662e+02   4.4497825e+02
   5.5697188e+02   5.5097946e+02   4.5876855e+02   4.4670979e+02   4.0692274e+02
   5.5680620e+02   5.5084422e+02   4.4935181e+02   4.4852347e+02   4.4392809e+02
   5.5682762e+02   5.5086174e+02   4.4828860e+02   4.3356102e+02   4.2680341e+02
   7.2393594e+02   6.8984220e+02   5.5678426e+02   5.5082773e+02   4.4500965e+02
   5.5683440e+02   5.5086730e+02   4.5907662e+02   4.5741087e+02   4.4217086e+02
   6.4225657e+02   6.0767953e+02   5.5445768e+02   5.4906405e+02   4.4482629e+02
   5.9888836e+02   5.9874389e+02   5.5675071e+02   5.5080439e+02   4.4500758e+02
   6.2102329e+02   6.0222573e+02   5.5421915e+02   5.4889051e+02   4.4480819e+02
   6.1684242e+02   5.8297090e+02   5.3810839e+02   5.3472395e+02   4.4197502e+02
   5.6056456e+02   5.5417509e+02   5.1013886e+02   5.0910223e+02   4.3947346e+02
   5.5686343e+02   5.5089109e+02   4.6089138e+02   4.5837515e+02   4.4018268e+02
   5.5681486e+02   5.5085131e+02   4.5808085e+02   4.5738020e+02   4.4387050e+02
   7.2286909e+02   6.1697400e+02   5.5531756e+02   5.4972392e+02   4.4489781e+02
   5.5705293e+02   5.5104574e+02   4.6294871e+02   4.5302203e+02   4.1350713e+02
   6.0029784e+02   5.9384089e+02   5.5392112e+02   5.4869859e+02   4.4479135e+02
   5.5809727e+02   5.5196546e+02   4.9461730e+02   4.9332281e+02   4.3768582e+02
   5.5690667e+02   5.5092631e+02   4.5719657e+02   4.4879140e+02   4.3019563e+02
   5.8344804e+02   5.6934706e+02   5.1511830e+02   5.1122709e+02   4.0301423e+02
   6.4673270e+02   6.0136297e+02   5.5299243e+02   5.4790751e+02   4.4469006e+02
   5.6677218e+02   5.5906085e+02   5.0722486e+02   5.0408052e+02   3.9193259e+02
   5.8089099e+02   5.6806685e+02   5.1447158e+02   5.1067868e+02   3.9973163e+02
   5.5710131e+02   5.5108537e+02   4.6475979e+02   4.5540760e+02   3.8386428e+02
   7.0319469e+02   5.7797310e+02   5.2190725e+02   5.1795739e+02   4.3072212e+02
   5.5707628e+02   5.5106482e+02   4.6373008e+02   4.5388595e+02   3.9480213e+02
   5.5680345e+02   5.5084197e+02   4.7106840e+02   4.7106625e+02   4.4500472e+02
   6.2517404e+02   5.7682215e+02   5.1909439e+02   5.1481452e+02   4.2287837e+02
   6.7327012e+02   5.9233698e+02   5.4805455e+02   5.4379401e+02   4.4408833e+02
   5.5682452e+02   5.5146281e+02   5.5128722e+02   5.5068636e+02   4.4501046e+02
   6.3537779e+02   5.7904228e+02   5.2644238e+02   5.2296318e+02   4.3634489e+02
   6.9055871e+02   6.3744887e+02   5.5641061e+02   5.5054987e+02   4.4498250e+02
   5.5680332e+02   5.5084187e+02   4.4501681e+02   4.2020662e+02   4.2017846e+02
   6.5520830e+02   5.7882817e+02   5.2507851e+02   5.2146365e+02   4.3511395e+02
   6.2323653e+02   5.7783351e+02   5.2334366e+02   5.1961498e+02   4.3350236e+02
   7.7174273e+02   6.0408499e+02   5.5346652e+02   5.4827998e+02   4.4473468e+02
   5.9508631e+02   5.7368726e+02   5.1697216e+02   5.1274044e+02   4.0699920e+02
   6.1054808e+02   6.0491931e+02   5.5595002e+02   5.5021613e+02   4.4495018e+02
   6.0316758e+02   5.7522236e+02   5.1755472e+02   5.1320613e+02   4.0826760e+02
   5.6768946e+02   5.5975145e+02   5.0813410e+02   5.0497623e+02   4.0560528e+02
   6.6774949e+02   6.1719525e+02   5.5537786e+02   5.4977039e+02   4.4490279e+02
   5.5680349e+02   5.5084201e+02   4.4510905e+02   4.4033815e+02   4.4022139e+02
   5.5680393e+02   5.5084237e+02   4.4527688e+02   4.4017573e+02   4.3985720e+02
   5.5711249e+02   5.5109459e+02   4.6529797e+02   4.5633787e+02   4.0633256e+02
   5.5702372e+02   5.5102401e+02   4.7042434e+02   4.6757710e+02   4.3646914e+02
   5.5689376e+02   5.5092841e+02   5.1867322e+02   5.1865332e+02   4.4495448e+02
   6.4422131e+02   5.9671836e+02   5.5115983e+02   5.4642032e+02   4.4449588e+02
   6.9980515e+02   6.2956594e+02   5.5616799e+02   5.5036832e+02   4.4496444e+02
   5.5680816e+02   5.5084583e+02   4.5884127e+02   4.5858119e+02   4.4456757e+02
   6.2897663e+02   5.7668579e+02   5.1806504e+02   5.1358812e+02   4.0510763e+02
   5.5698583e+02   5.5099086e+02   4.5974157e+02   4.4839626e+02   4.1450581e+02
   5.5776465e+02   5.5164391e+02   4.7990613e+02   4.7532984e+02   4.1003335e+02
   5.9518496e+02   5.7901934e+02   5.3759664e+02   5.3440570e+02   4.4205689e+02
   5.5680336e+02   5.5084190e+02   4.4502191e+02   3.8956729e+02   3.8235529e+02
   6.1623819e+02   5.8586285e+02   5.4307865e+02   5.3941004e+02   4.4323811e+02
   5.5701749e+02   5.5101701e+02   4.6347082e+02   4.5603729e+02   4.2726881e+02
   6.4189765e+02   5.7687773e+02   5.1809782e+02   5.1359507e+02   3.9699165e+02
   5.6344999e+02   5.5642829e+02   5.0297827e+02   4.9989558e+02   3.9308219e+02
   6.7482842e+02   5.7827988e+02   5.2306907e+02   5.1925062e+02   4.3285229e+02
   5.5680891e+02   5.5084666e+02   4.8392053e+02   4.8390522e+02   4.4494469e+02
   6.3415355e+02   5.8069965e+02   5.3119950e+02   5.2791088e+02   4.3911686e+02
   5.5994426e+02   5.5350850e+02   4.9444543e+02   4.9107866e+02   3.8097723e+02
   6.3661197e+02   5.8544249e+02   5.4082026e+02   5.3726815e+02   4.4267863e+02
   5.7236638e+02   5.6375359e+02   5.2234053e+02   5.2013678e+02   4.3875400e+02
   5.5680333e+02   5.5084187e+02   4.4505215e+02   4.4198632e+02   4.4194178e+02
   6.7310822e+02   5.8765593e+02   5.4336628e+02   5.3962096e+02   4.4325466e+02
   6.2215341e+02   5.7665365e+02   5.1872692e+02   5.1439878e+02   4.2074222e+02
   5.5708964e+02   5.5107581e+02   4.6437296e+02   4.5491755e+02   4.0675791e+02
   5.5680505e+02   5.5084328e+02   4.4571314e+02   4.4064833e+02   4.3979857e+02
   6.3104735e+02   6.0699569e+02   5.5465648e+02   5.4922209e+02   4.4484438e+02
   5.6209737e+02   5.5531758e+02   5.0048130e+02   4.9736849e+02   3.9941266e+02
   6.3407590e+02   5.9907582e+02   5.5245636e+02   5.4748282e+02   4.4463778e+02
   5.5680496e+02   5.5084320e+02   4.4521554e+02   4.1276219e+02   4.0746330e+02
   7.5026270e+02   6.2289277e+02   5.5578601e+02   5.5008023e+02   4.4493511e+02
   6.1403789e+02   5.9264521e+02   5.5038276e+02   5.4581402e+02   4.4441877e+02
   6.5300080e+02   5.8664147e+02   5.4215403e+02   5.3850328e+02   4.4298887e+02
   6.2852185e+02   5.8159224e+02   5.3380031e+02   5.3052582e+02   4.4034991e+02
   6.1189652e+02   5.8004127e+02   5.3231290e+02   5.2910185e+02   4.3981068e+02
   6.4795062e+02   6.0164724e+02   5.5306415e+02   5.4796441e+02   4.4469704e+02
   5.6516877e+02   5.5800700e+02   5.1281883e+02   5.1096731e+02   4.3556507e+02
   5.7121217e+02   5.6230565e+02   5.1164601e+02   5.0852856e+02   4.2217247e+02
   5.5692608e+02   5.5094209e+02   4.5582423e+02   4.4215894e+02   4.0833266e+02
   5.5785841e+02   5.5172497e+02   4.8146788e+02   4.7725022e+02   4.1681383e+02
   5.5684503e+02   5.5087597e+02   4.5173398e+02   4.4350641e+02   4.3386508e+02
   5.6805109e+02   5.6001565e+02   5.0838638e+02   5.0520109e+02   3.9742695e+02
   5.9960687e+02   5.9198153e+02   5.5292726e+02   5.4792614e+02   4.4470321e+02
   5.9261701e+02   5.7545129e+02   5.2913114e+02   5.2612933e+02   4.3890822e+02
   5.8590391e+02   5.8532768e+02   5.5626147e+02   5.5047038e+02   4.4497760e+02
   6.1167106e+02   5.7935644e+02   5.3046115e+02   5.2723827e+02   4.3893452e+02
   6.8476174e+02   5.8365227e+02   5.3707029e+02   5.3366909e+02   4.4155732e+02
   5.9706461e+02   5.7765458e+02   5.3193504e+02   5.2886174e+02   4.3995668e+02
   5.5689742e+02   5.5092194e+02   4.8149493e+02   4.8116245e+02   4.4363066e+02
   5.9273640e+02   5.8190712e+02   5.4581344e+02   5.4205390e+02   4.4386418e+02
   6.1108282e+02   5.7637456e+02   5.1996302e+02   5.1591146e+02   4.2715934e+02
   7.1313480e+02   5.9888561e+02   5.5186745e+02   5.4699459e+02   4.4457255e+02
   5.5699881e+02   5.5100365e+02   4.7076130e+02   4.6835638e+02   4.3774453e+02
   5.5680400e+02   5.5084242e+02   4.5346327e+02   4.5337531e+02   4.4488165e+02
   6.0031274e+02   5.8280713e+02   5.4218243e+02   5.3866927e+02   4.4312157e+02
   6.0132865e+02   5.9737638e+02   5.5540094e+02   5.4981834e+02   4.4491077e+02
   6.7149209e+02   5.7702666e+02   5.1817361e+02   5.1366197e+02   4.0023550e+02
   5.9977384e+02   5.9932727e+02   5.5665114e+02   5.5073309e+02   4.4500084e+02
   7.2517515e+02   6.7599500e+02   5.5677327e+02   5.5081959e+02   4.4500892e+02
   5.5680959e+02   5.5084699e+02   4.4588448e+02   4.2543942e+02   4.2297647e+02
   6.3056658e+02   5.7683746e+02   5.1858015e+02   5.1419126e+02   4.1862920e+02
   6.3993244e+02   5.7685793e+02   5.1808003e+02   5.1357667e+02   3.8853625e+02
   5.8319918e+02   5.6937239e+02   5.1632830e+02   5.1267390e+02   4.2377572e+02
   5.7192728e+02   5.6274609e+02   5.1115747e+02   5.0781276e+02   4.1094174e+02
   6.1532191e+02   5.8185474e+02   5.3605324e+02   5.3276052e+02   4.4131101e+02
   5.6314213e+02   5.5617792e+02   5.0250220e+02   4.9942844e+02   4.0207847e+02
   6.6019334e+02   6.2648706e+02   5.5604549e+02   5.5027658e+02   4.4495522e+02
   5.6020045e+02   5.5372977e+02   4.9572726e+02   4.9252684e+02   4.1515987e+02
   5.5698228e+02   5.5098800e+02   4.6006667e+02   4.4957231e+02   4.2074886e+02
   6.5069648e+02   5.9831589e+02   5.5178698e+02   5.4693245e+02   4.4456489e+02
   5.6725453e+02   5.5975534e+02   5.1664168e+02   5.1473553e+02   4.3730100e+02
   5.5714563e+02   5.5112193e+02   4.6658859e+02   4.5835304e+02   4.0848475e+02
   5.7823039e+02   5.6662653e+02   5.1370577e+02   5.1003084e+02   4.0231461e+02
   5.5680409e+02   5.5084250e+02   4.6139574e+02   4.6136590e+02   4.4495120e+02
   6.5040868e+02   5.9213245e+02   5.4803695e+02   5.4378276e+02   4.4408767e+02
   5.5690568e+02   5.5092615e+02   4.6683292e+02   4.6485923e+02   4.3994420e+02
   6.1185320e+02   5.8630170e+02   5.4439915e+02   5.4063463e+02   4.4351558e+02
   6.9880354e+02   6.1657700e+02   5.5529263e+02   5.4970501e+02   4.4489581e+02
   5.5682055e+02   5.5085595e+02   4.5191705e+02   4.4913763e+02   4.4108642e+02
   5.5695068e+02   5.5096215e+02   4.5740177e+02   4.4442767e+02   3.8260645e+02
   6.6808449e+02   6.3404412e+02   5.5636031e+02   5.5051239e+02   4.4497885e+02
   5.6367608e+02   5.5735158e+02   5.2811034e+02   5.2695252e+02   4.4301663e+02
   5.5692810e+02   5.5094376e+02   4.5618189e+02   4.4315480e+02   4.1560757e+02
   5.6043038e+02   5.5392115e+02   4.9613593e+02   4.9284709e+02   3.9186959e+02
   6.7307189e+02   6.1707868e+02   5.5536259e+02   5.4975869e+02   4.4490155e+02
   6.6603200e+02   5.7750094e+02   5.2013324e+02   5.1594988e+02   4.2635743e+02
   5.5767660e+02   5.5156962e+02   4.7900166e+02   4.7441939e+02   4.1650902e+02
   5.6899106e+02   5.6233254e+02   5.3406499e+02   5.3220170e+02   4.4293225e+02
   6.5632270e+02   6.1656254e+02   5.5536901e+02   5.4976415e+02   4.4490219e+02
   5.5884785e+02   5.5274877e+02   5.1795218e+02   5.1751990e+02   4.4365026e+02
   6.2781765e+02   5.7664934e+02   5.1805211e+02   5.1357851e+02   4.0521950e+02
   6.1967341e+02   5.7641088e+02   5.1808730e+02   5.1366191e+02   4.1276813e+02
   6.4908205e+02   5.7744125e+02   5.2018482e+02   5.1601999e+02   4.2661623e+02
   5.8909818e+02   5.8210123e+02   5.4951850e+02   5.4526706e+02   4.4438723e+02
   6.7428258e+02   6.1648404e+02   5.5529952e+02   5.4971046e+02   4.4489642e+02
   6.5939018e+02   5.7722997e+02   5.1910808e+02   5.1476587e+02   4.2200084e+02
   6.6123847e+02   5.8356830e+02   5.3696722e+02   5.3357183e+02   4.4152469e+02
   5.5709790e+02   5.5108288e+02   4.6569018e+02   4.5784787e+02   4.2130245e+02
   6.2890437e+02   5.7688169e+02   5.1891839e+02   5.1459334e+02   4.2158317e+02
   5.6201345e+02   5.5525938e+02   5.0108601e+02   4.9820094e+02   4.1988194e+02
   5.5688338e+02   5.5090846e+02   4.7176758e+02   4.7095008e+02   4.4247950e+02
   6.1611112e+02   5.9654773e+02   5.5252450e+02   5.4755958e+02   4.4465091e+02
   6.0627461e+02   5.7595057e+02   5.1960569e+02   5.1555029e+02   4.2649686e+02
   5.6184785e+02   5.5511091e+02   4.9996822e+02   4.9685215e+02   4.0420191e+02
   6.0383109e+02   6.0314294e+02   5.5665067e+02   5.5073191e+02   4.4500067e+02
   5.5695580e+02   5.5097102e+02   4.8002424e+02   4.7939548e+02   4.4246310e+02
   5.5697000e+02   5.5097793e+02   4.5861989e+02   4.4642477e+02   4.0085948e+02
   5.5680346e+02   5.5084198e+02   4.4504147e+02   4.2200017e+02   4.2188247e+02
   6.1765448e+02   5.8472541e+02   5.4112361e+02   5.3758971e+02   4.4279074e+02
   6.4604289e+02   6.1412937e+02   5.5523033e+02   5.4965946e+02   4.4489124e+02
   6.2704459e+02   5.9003614e+02   5.4695498e+02   5.4286627e+02   4.4393292e+02
   5.6092165e+02   5.5435154e+02   4.9898387e+02   4.9620190e+02   4.2313464e+02
   6.0906270e+02   5.7593011e+02   5.1854033e+02   5.1428739e+02   4.2138553e+02
   6.8382894e+02   5.7703908e+02   5.1819700e+02   5.1368853e+02   4.0464749e+02
   5.8508332e+02   5.8435394e+02   5.5608933e+02   5.5035302e+02   4.4496708e+02
   5.5787640e+02   5.5173935e+02   4.8133355e+02   4.7696382e+02   4.1030737e+02
   5.5718516e+02   5.5115456e+02   4.6782112e+02   4.6006382e+02   3.8161647e+02
   5.5684291e+02   5.5087533e+02   4.7824931e+02   4.7805532e+02   4.4427084e+02
   5.5681523e+02   5.5114904e+02   5.5095034e+02   5.5065443e+02   4.4501067e+02
   6.0886986e+02   5.8616185e+02   5.4474052e+02   5.4095541e+02   4.4358771e+02
   5.5684476e+02   5.5087577e+02   4.5841125e+02   4.5585808e+02   4.4083869e+02
   5.9937051e+02   5.8256502e+02   5.4223742e+02   5.3872970e+02   4.4314196e+02
   6.8892323e+02   5.9817596e+02   5.5157928e+02   5.4675922e+02   4.4454103e+02
   5.9060212e+02   5.7240311e+02   5.1711404e+02   5.1311399e+02   4.2046744e+02
   5.5856059e+02   5.5232461e+02   4.8744901e+02   4.8368957e+02   4.0668605e+02
   5.5686285e+02   5.5089049e+02   4.5102904e+02   4.3409761e+02   4.1109627e+02
   6.1497980e+02   5.7616462e+02   5.1796730e+02   5.1355634e+02   4.1152564e+02
   6.6780269e+02   6.2587274e+02   5.5598583e+02   5.5023150e+02   4.4495064e+02
   6.2985431e+02   5.8325486e+02   5.3729000e+02   5.3390563e+02   4.4166910e+02
   5.7916188e+02   5.6735660e+02   5.1629611e+02   5.1297784e+02   4.2744575e+02
   6.9488788e+02   6.1059260e+02   5.5457285e+02   5.4914972e+02   4.4483536e+02
   5.9595395e+02   5.8459122e+02   5.4738030e+02   5.4336986e+02   4.4407180e+02
   5.7083506e+02   5.6268550e+02   5.2237105e+02   5.2031668e+02   4.3927208e+02
   6.2868574e+02   5.7717716e+02   5.2018074e+02   5.1605397e+02   4.2692591e+02
   6.1897570e+02   5.8369164e+02   5.3916996e+02   5.3573378e+02   4.4227611e+02
   6.6795281e+02   6.0418329e+02   5.5354933e+02   5.4834677e+02   4.4474279e+02
   6.7851427e+02   6.5462604e+02   5.5672548e+02   5.5078417e+02   4.4500545e+02
   5.9160776e+02   5.7318902e+02   5.1991767e+02   5.1627212e+02   4.3009558e+02
   5.5685655e+02   5.5088533e+02   4.5041396e+02   4.3262626e+02   4.0302430e+02
   5.7240523e+02   5.6313445e+02   5.1263139e+02   5.0951409e+02   4.2384821e+02
   5.5726432e+02   5.5122045e+02   4.7031568e+02   4.6346487e+02   4.0351942e+02
   6.3475926e+02   5.7681879e+02   5.1818271e+02   5.1370957e+02   4.1004897e+02
   5.5907313e+02   5.5277594e+02   4.9234897e+02   4.8940150e+02   4.2450582e+02
   6.1981645e+02   5.8990267e+02   5.4738319e+02   5.4325139e+02   4.4400677e+02
   5.5681507e+02   5.5085152e+02   4.6223034e+02   4.6185271e+02   4.4422026e+02
   6.5130192e+02   6.2083515e+02   5.5578744e+02   5.5008248e+02   4.4493548e+02
   5.7194248e+02   5.6277970e+02   5.1160107e+02   5.0834989e+02   4.1870466e+02
   5.5815896e+02   5.5198077e+02   4.8426882e+02   4.8020097e+02   4.0906075e+02
   5.5905936e+02   5.5275287e+02   4.9057073e+02   4.8704488e+02   4.0741675e+02
   7.3317244e+02   5.7713700e+02   5.1854688e+02   5.1410016e+02   4.1661567e+02
   5.5708882e+02   5.5107565e+02   4.6621166e+02   4.5929620e+02   4.2500983e+02
   5.5680376e+02   5.5084222e+02   4.5071368e+02   4.5060782e+02   4.4486889e+02
   5.5720234e+02   5.5118825e+02   4.9067197e+02   4.9010228e+02   4.4211384e+02
   6.3324133e+02   5.8062348e+02   5.3105390e+02   5.2776517e+02   4.3904886e+02
   5.8953146e+02   5.7204819e+02   5.1715903e+02   5.1322309e+02   4.2190438e+02
   7.4462464e+02   6.7880147e+02   5.5676567e+02   5.5081394e+02   4.4500834e+02
   5.6001750e+02   5.5361958e+02   5.0030164e+02   4.9840774e+02   4.3291415e+02
   6.7736375e+02   6.7391948e+02   5.5679422e+02   5.5083512e+02   4.4501043e+02
   5.5989191e+02   5.5348302e+02   4.9642745e+02   4.9374673e+02   4.2589396e+02
   6.0847418e+02   5.9715855e+02   5.5381050e+02   5.4859178e+02   4.4477642e+02
   5.7876520e+02   5.7819126e+02   5.5608048e+02   5.5036844e+02   4.4497074e+02
   5.5765259e+02   5.5154818e+02   4.7821334e+02   4.7331840e+02   4.0501595e+02
   6.9431093e+02   5.8769841e+02   5.4339593e+02   5.3964761e+02   4.4326048e+02
   6.8611949e+02   5.7706154e+02   5.1828890e+02   5.1379748e+02   4.1065251e+02
   6.8773233e+02   5.9320765e+02   5.4871301e+02   5.4435760e+02   4.4418279e+02
   6.3231219e+02   6.0183839e+02   5.5348061e+02   5.4830177e+02   4.4473873e+02
   7.0762668e+02   6.6798957e+02   5.5677831e+02   5.5082333e+02   4.4500927e+02
   6.3989488e+02   5.7685729e+02   5.1807912e+02   5.1357565e+02   3.8786069e+02
   5.9573042e+02   5.7467482e+02   5.2144415e+02   5.1782614e+02   4.3230770e+02
   6.5256610e+02   6.2738017e+02   5.5615377e+02   5.5035819e+02   4.4496348e+02
   6.0454592e+02   5.7539264e+02   5.1769055e+02   5.1334444e+02   4.1194350e+02
   5.5681520e+02   5.5085178e+02   4.7219212e+02   4.7207969e+02   4.4465800e+02
   6.5777692e+02   6.3924702e+02   5.5654095e+02   5.5064720e+02   4.4499217e+02
   6.2194912e+02   5.8278817e+02   5.3705172e+02   5.3369451e+02   4.4161596e+02
   5.5701263e+02   5.5101500e+02   4.7071162e+02   4.6810846e+02   4.3715722e+02
   5.9499890e+02   5.7452998e+02   5.2166557e+02   5.1809210e+02   4.3278703e+02
   6.2059749e+02   5.8719935e+02   5.4435122e+02   5.4056224e+02   4.4348537e+02
   5.9687059e+02   5.7496356e+02   5.2154431e+02   5.1790609e+02   4.3229809e+02
   7.3989045e+02   5.7704766e+02   5.1816387e+02   5.1364621e+02   3.9714302e+02
   5.5680354e+02   5.5084205e+02   4.4505667e+02   4.2480371e+02   4.2468453e+02
   7.1698257e+02   6.0100092e+02   5.5263939e+02   5.4761974e+02   4.4465340e+02
   5.5684799e+02   5.5087838e+02   4.4999779e+02   4.3379636e+02   4.2087702e+02
   5.6245309e+02   5.5572744e+02   5.0854706e+02   5.0687115e+02   4.3511082e+02
   6.9961764e+02   6.2803797e+02   5.5608566e+02   5.5030649e+02   4.4495821e+02
   5.5680335e+02   5.5084190e+02   4.8211995e+02   4.8211962e+02   4.4500967e+02
   6.3317838e+02   6.2956334e+02   5.5666216e+02   5.5073774e+02   4.4500105e+02
   7.3210559e+02   6.5764776e+02   5.5670579e+02   5.5076953e+02   4.4500409e+02
   6.4021773e+02   5.7711808e+02   5.1916677e+02   5.1485476e+02   4.2265388e+02
   6.0167349e+02   6.0038413e+02   5.5640935e+02   5.5055822e+02   4.4498412e+02
   5.7344979e+02   5.6383523e+02   5.1332689e+02   5.1018735e+02   4.2462119e+02
   5.5705334e+02   5.5104602e+02   4.6271635e+02   4.5240213e+02   3.8303678e+02
   6.8770412e+02   5.7710725e+02   5.1847846e+02   5.1402172e+02   4.1567963e+02
   5.6397601e+02   5.5686334e+02   5.0421665e+02   5.0124360e+02   4.1598543e+02
   6.3531894e+02   6.2090161e+02   5.5610614e+02   5.5032408e+02   4.4496020e+02
   6.1453174e+02   5.8287270e+02   5.3833030e+02   5.3494646e+02   4.4205457e+02
   6.6706126e+02   6.1672439e+02   5.5533138e+02   5.4973488e+02   4.4489900e+02
   5.5774914e+02   5.5163447e+02   4.8123143e+02   4.7740754e+02   4.2386182e+02
   6.2045983e+02   5.9199370e+02   5.4915834e+02   5.4476967e+02   4.4425860e+02
   6.2039218e+02   5.9586979e+02   5.5176313e+02   5.4693685e+02   4.4456979e+02
   7.3331608e+02   6.8390435e+02   5.5677391e+02   5.5082006e+02   4.4500895e+02
   5.5821362e+02   5.5206508e+02   4.9469273e+02   4.9328813e+02   4.3703207e+02
   5.5701116e+02   5.5100623e+02   4.4429119e+02   4.4429118e+02   4.4429118e+02
   6.4009636e+02   5.7694869e+02   5.1845987e+02   5.1402626e+02   4.1638364e+02
   5.5766869e+02   5.5156325e+02   4.7905109e+02   4.7454560e+02   4.1819678e+02
   5.7964112e+02   5.6740711e+02   5.1417055e+02   5.1044072e+02   4.0690107e+02
   6.5441395e+02   5.7903334e+02   5.2575499e+02   5.2220038e+02   4.3571952e+02
   6.3029198e+02   6.2162855e+02   5.5633529e+02   5.5049569e+02   4.4497739e+02
   5.5681237e+02   5.5084928e+02   4.4714178e+02   4.3893281e+02   4.3628149e+02
   5.5802937e+02   5.5186995e+02   4.8300089e+02   4.7880246e+02   4.0895801e+02
   6.0910154e+02   5.9546411e+02   5.5288668e+02   5.4786376e+02   4.4469058e+02
   6.3547894e+02   5.7683904e+02   5.1824349e+02   5.1378054e+02   4.1255489e+02
   7.0251934e+02   5.8627553e+02   5.4148236e+02   5.3787321e+02   4.4282608e+02
   6.6786273e+02   5.8554630e+02   5.4040279e+02   5.3685829e+02   4.4255480e+02
   5.5686583e+02   5.5089296e+02   4.5243594e+02   4.4061048e+02   4.2733759e+02
   6.4584422e+02   5.7884615e+02   5.2539396e+02   5.2181573e+02   4.3543173e+02
   6.0503086e+02   5.7570805e+02   5.1899701e+02   5.1486534e+02   4.2441488e+02
   5.8688373e+02   5.7088745e+02   5.1577386e+02   5.1174950e+02   3.8848170e+02
   6.9636691e+02   6.5147102e+02   5.5668081e+02   5.5075102e+02   4.4500226e+02
   5.8997046e+02   5.7346708e+02   5.2462282e+02   5.2147476e+02   4.3655853e+02
   6.0198858e+02   5.7505908e+02   5.1748397e+02   5.1314584e+02   4.0744431e+02
   5.5684197e+02   5.5087343e+02   4.4919325e+02   4.3050735e+02   4.1491275e+02
   6.4188297e+02   6.4066756e+02   5.5678579e+02   5.5082892e+02   4.4500980e+02
   6.7588219e+02   5.7754556e+02   5.2028394e+02   5.1612170e+02   4.2681649e+02
   6.8566421e+02   6.7503666e+02   5.5679210e+02   5.5083355e+02   4.4501026e+02
   5.6518008e+02   5.5782019e+02   5.0546332e+02   5.0236046e+02   3.9315936e+02
   5.5705718e+02   5.5105038e+02   4.6771023e+02   4.6288797e+02   4.3155779e+02
   5.5732156e+02   5.5126962e+02   4.7296410e+02   4.6758299e+02   4.2195820e+02
   5.6149192e+02   5.5508615e+02   5.1743086e+02   5.1648724e+02   4.4176586e+02
   6.2391748e+02   5.7657178e+02   5.1812453e+02   5.1368042e+02   4.1174803e+02
   5.5691350e+02   5.5093183e+02   4.5489658e+02   4.4062701e+02   4.0731171e+02
   5.8955257e+02   5.7197397e+02   5.1660900e+02   5.1257737e+02   4.1672315e+02
   6.3391133e+02   5.7844341e+02   5.2453515e+02   5.2089321e+02   4.3468190e+02
   6.2900719e+02   5.8742883e+02   5.4396019e+02   5.4018891e+02   4.4339569e+02
   6.2618591e+02   6.2051669e+02   5.5646248e+02   5.5059062e+02   4.4498675e+02
   5.5784090e+02   5.5171067e+02   4.8150287e+02   4.7738290e+02   4.1912917e+02
   5.9344346e+02   5.7320987e+02   5.1672718e+02   5.1251927e+02   3.9430739e+02
   5.6508028e+02   5.5870774e+02   5.3016151e+02   5.2880024e+02   4.4297130e+02
   5.8508555e+02   5.8126190e+02   5.5256113e+02   5.4776346e+02   4.4470620e+02
   5.8373028e+02   5.6985084e+02   5.1826827e+02   5.1484401e+02   4.2941873e+02
   5.6146697e+02   5.5480722e+02   5.0014144e+02   4.9731941e+02   4.2184602e+02
   5.7165417e+02   5.6434180e+02   5.3331293e+02   5.3125710e+02   4.4245680e+02
   5.5680960e+02   5.5084717e+02   4.7756752e+02   4.7753415e+02   4.4488775e+02
   5.5680449e+02   5.5084283e+02   4.5902304e+02   4.5896012e+02   4.4490295e+02
   6.0980404e+02   5.7650984e+02   5.2092963e+02   5.1701907e+02   4.2959647e+02
   5.7225049e+02   5.6313362e+02   5.1432977e+02   5.1151723e+02   4.2932354e+02
   5.6159620e+02   5.5490440e+02   4.9961667e+02   4.9655654e+02   4.1404204e+02
   6.2339137e+02   6.2054848e+02   5.5659165e+02   5.5068624e+02   4.4499609e+02
   5.5681438e+02   5.5085228e+02   5.1500933e+02   5.1500668e+02   4.4500131e+02
   6.9134835e+02   6.9124482e+02   5.5680322e+02   5.5084179e+02   4.4501106e+02
   5.5832124e+02   5.5218301e+02   5.0162779e+02   5.0084013e+02   4.4035973e+02
   6.8643691e+02   6.4956475e+02   5.5665003e+02   5.5072816e+02   4.4500004e+02
   7.0926579e+02   6.0772066e+02   5.5416821e+02   5.4883382e+02   4.4479967e+02
   6.0794098e+02   5.7575997e+02   5.1809680e+02   5.1377921e+02   4.1757618e+02
   5.9375119e+02   5.8005648e+02   5.4139818e+02   5.3802957e+02   4.4303351e+02
   6.7070680e+02   5.8933833e+02   5.4527526e+02   5.4135747e+02   4.4363165e+02
   5.5719806e+02   5.5117116e+02   4.7601494e+02   4.7332880e+02   4.3482090e+02
   5.5680333e+02   5.5084188e+02   4.4502194e+02   4.2573769e+02   4.2571089e+02
   6.8072159e+02   6.0243196e+02   5.5310224e+02   5.4799100e+02   4.4469971e+02
   5.5695803e+02   5.5096877e+02   4.6510997e+02   4.6119859e+02   4.3574711e+02
   5.5711899e+02   5.5109991e+02   4.6547095e+02   4.5652652e+02   3.9149027e+02
   6.7264612e+02   6.2192942e+02   5.5576735e+02   5.5006651e+02   4.4493376e+02
   6.6535659e+02   6.0057725e+02   5.5253672e+02   5.4753795e+02   4.4464319e+02
   5.5688079e+02   5.5090517e+02   4.5484550e+02   4.4618556e+02   4.3086134e+02
   6.3842759e+02   5.7768366e+02   5.2154441e+02   5.1757661e+02   4.3007679e+02
   5.5703969e+02   5.5103486e+02   4.6211672e+02   4.5152701e+02   3.9007307e+02
   6.6703991e+02   5.7735673e+02   5.1954772e+02   5.1527418e+02   4.2416619e+02
   6.9244141e+02   6.9105366e+02   5.5680300e+02   5.5084163e+02   4.4501104e+02
   5.5692864e+02   5.5094878e+02   4.8280054e+02   4.8241263e+02   4.4334599e+02
   5.5680329e+02   5.5084184e+02   4.4501695e+02   4.3497785e+02   4.3497020e+02
   6.2085902e+02   5.7643631e+02   5.1799338e+02   5.1354277e+02   4.0742124e+02
   6.0567644e+02   5.8010832e+02   5.3412221e+02   5.3093657e+02   4.4067203e+02
   7.5308135e+02   6.3553157e+02   5.5633533e+02   5.5049349e+02   4.4497691e+02
   5.5681481e+02   5.5085126e+02   4.4793050e+02   4.4130337e+02   4.3755124e+02
   5.5697200e+02   5.5098015e+02   4.6492832e+02   4.6051505e+02   4.3456732e+02
   6.1718691e+02   5.7787382e+02   5.2447803e+02   5.2088889e+02   4.3484792e+02
   5.5680958e+02   5.5084699e+02   4.4625991e+02   4.3499269e+02   4.3325207e+02
   5.5713625e+02   5.5111419e+02   4.6626239e+02   4.5787690e+02   4.0922402e+02
   5.5986709e+02   5.5345090e+02   4.9506663e+02   4.9199792e+02   4.2051742e+02
   6.5625307e+02   5.7946071e+02   5.2706086e+02   5.2360532e+02   4.3673473e+02
   6.4061783e+02   5.7803412e+02   5.2275302e+02   5.1892009e+02   4.3247470e+02
   5.6447843e+02   5.5725975e+02   5.0453036e+02   5.0143983e+02   3.9007936e+02
   5.8529558e+02   5.7365095e+02   5.3506388e+02   5.3223708e+02   4.4170277e+02
   5.5681851e+02   5.5085429e+02   4.5085584e+02   4.4776569e+02   4.4077579e+02
   5.5712336e+02   5.5110356e+02   4.6576225e+02   4.5709938e+02   4.0867377e+02
   5.5685696e+02   5.5088636e+02   4.7000194e+02   4.6931479e+02   4.4307228e+02
   6.3869214e+02   6.0737439e+02   5.5448556e+02   5.4908672e+02   4.4482902e+02
   6.7135572e+02   5.7702947e+02   5.1818563e+02   5.1367626e+02   4.0266052e+02
   5.5684504e+02   5.5087598e+02   4.5132464e+02   4.4197288e+02   4.3257623e+02
   6.7289449e+02   5.7701841e+02   5.1813729e+02   5.1361872e+02   3.8389327e+02
   6.7311791e+02   5.8715887e+02   5.4273467e+02   5.3903823e+02   4.4311750e+02
   5.7907969e+02   5.6770070e+02   5.2014019e+02   5.1723929e+02   4.3480524e+02
   5.5693480e+02   5.5094924e+02   4.5731930e+02   4.4612342e+02   4.2252465e+02
   6.0076585e+02   5.7485484e+02   5.1734796e+02   5.1301251e+02   3.9821263e+02
   6.3008410e+02   5.9654155e+02   5.5148946e+02   5.4670060e+02   4.4453596e+02
   5.5680347e+02   5.5084199e+02   4.4505289e+02   4.3262614e+02   4.3255918e+02
   6.3025921e+02   6.2965536e+02   5.5677985e+02   5.5082459e+02   4.4500942e+02
   5.5689467e+02   5.5091648e+02   4.5366238e+02   4.3897315e+02   4.1512451e+02
   5.7934811e+02   5.6724174e+02   5.1401669e+02   5.1028497e+02   3.9422641e+02
   5.5687671e+02   5.5090184e+02   4.5360150e+02   4.4283570e+02   4.2794778e+02
   5.5687875e+02   5.5090351e+02   4.5320094e+02   4.4070868e+02   4.2497346e+02
   6.6206865e+02   6.2601281e+02   5.5600786e+02   5.5024818e+02   4.4495234e+02
   6.5369897e+02   6.1670804e+02   5.5540216e+02   5.4978961e+02   4.4490490e+02
   6.8328411e+02   6.3188694e+02   5.5626276e+02   5.5043937e+02   4.4497155e+02
   5.9554798e+02   5.7444309e+02   5.2049018e+02   5.1676999e+02   4.3036501e+02
   5.5727144e+02   5.5122633e+02   4.7044578e+02   4.6359442e+02   3.8306147e+02
   5.7902394e+02   5.7708930e+02   5.5422925e+02   5.4908826e+02   4.4485530e+02
   6.6081732e+02   5.7701001e+02   5.1815748e+02   5.1364508e+02   3.9920658e+02
   6.0441457e+02   5.7537017e+02   5.1764145e+02   5.1328826e+02   4.1000394e+02
   5.5695641e+02   5.5097059e+02   4.7712631e+02   4.7625569e+02   4.4177212e+02
   5.7733550e+02   5.6647184e+02   5.1761629e+02   5.1462310e+02   4.3202498e+02
   5.5935689e+02   5.5302287e+02   4.9411450e+02   4.9133195e+02   4.2567018e+02
   5.5681505e+02   5.5085146e+02   4.4801013e+02   4.4151771e+02   4.3765602e+02
   5.5681803e+02   5.5085390e+02   4.4808928e+02   4.3964320e+02   4.3559098e+02
   6.0131258e+02   5.7755524e+02   5.2848578e+02   5.2529744e+02   4.3814548e+02
   6.6228152e+02   6.0077921e+02   5.5261528e+02   5.4760141e+02   4.4465130e+02
   7.7556353e+02   5.7709601e+02   5.1834901e+02   5.1386516e+02   4.1281534e+02
   6.3669969e+02   5.8284399e+02   5.3611795e+02   5.3277250e+02   4.4125132e+02
   6.8815166e+02   6.8758867e+02   5.5680306e+02   5.5084167e+02   4.4501107e+02
   6.9940139e+02   6.7932404e+02   5.5679699e+02   5.5083717e+02   4.4501063e+02
   5.9244384e+02   5.7321488e+02   5.1851770e+02   5.1465032e+02   4.2616368e+02
   5.8608710e+02   5.7061982e+02   5.1618087e+02   5.1228810e+02   4.1860762e+02
   5.9605134e+02   5.9213219e+02   5.5455579e+02   5.4919862e+02   4.4484814e+02
   5.5691738e+02   5.5093521e+02   4.6160845e+02   4.5697445e+02   4.3591677e+02
   5.5870014e+02   5.5248246e+02   4.9566509e+02   4.9393127e+02   4.3476900e+02
   6.1942058e+02   5.8745620e+02   5.4479314e+02   5.4096554e+02   4.4357138e+02
   6.5020488e+02   6.3056004e+02   5.5635159e+02   5.5050632e+02   4.4497828e+02
   7.3273652e+02   7.0979813e+02   5.5678420e+02   5.5082769e+02   4.4500971e+02
   5.8723832e+02   5.7122293e+02   5.1723271e+02   5.1343875e+02   4.2415774e+02
   6.3113995e+02   6.1288585e+02   5.5545179e+02   5.4983151e+02   4.4490978e+02
   6.2309198e+02   6.1106696e+02   5.5562228e+02   5.4996345e+02   4.4492381e+02
   6.8393805e+02   5.7712626e+02   5.1856236e+02   5.1412092e+02   4.1691757e+02
   7.2073607e+02   6.5083071e+02   5.5665568e+02   5.5073234e+02   4.4500048e+02
   5.5731656e+02   5.5126426e+02   4.7179230e+02   4.6551016e+02   4.1011780e+02
   7.6661676e+02   7.0089210e+02   5.5676708e+02   5.5081499e+02   4.4500847e+02
   5.5723262e+02   5.5119406e+02   4.6943681e+02   4.6233572e+02   4.0716667e+02
   6.6331328e+02   6.2420439e+02   5.5592720e+02   5.5018738e+02   4.4494612e+02
   5.7775190e+02   5.6636682e+02   5.1368152e+02   5.1005708e+02   4.1203775e+02
   5.9812214e+02   5.9809855e+02   5.5679411e+02   5.5083531e+02   4.4501049e+02
   5.5682526e+02   5.5085981e+02   4.4958827e+02   4.4244642e+02   4.3628828e+02
   6.4918950e+02   5.9709986e+02   5.5126493e+02   5.4650507e+02   4.4450721e+02
   6.6968858e+02   6.5212067e+02   5.5670879e+02   5.5077180e+02   4.4500431e+02
   5.6419549e+02   5.5703245e+02   5.0414219e+02   5.0105989e+02   3.9802688e+02
   6.8292071e+02   6.2976357e+02   5.5618149e+02   5.5037848e+02   4.4496546e+02
   5.5929092e+02   5.5306959e+02   5.0940026e+02   5.0867341e+02   4.4118960e+02
   6.0617543e+02   5.7553253e+02   5.1766106e+02   5.1328613e+02   4.0776465e+02
   6.3003022e+02   6.2128111e+02   5.5631692e+02   5.5048205e+02   4.4497601e+02
   5.7681738e+02   5.6596656e+02   5.1513442e+02   5.1188257e+02   4.2624891e+02
   6.0344449e+02   5.7535000e+02   5.1803472e+02   5.1376781e+02   4.1867338e+02
   6.9934920e+02   5.7891755e+02   5.2521798e+02   5.2161092e+02   4.3522484e+02
   6.2683877e+02   6.0424377e+02   5.5436382e+02   5.4899817e+02   4.4481976e+02
   5.6117966e+02   5.5457709e+02   5.0035306e+02   4.9776502e+02   4.2553758e+02
   5.5681337e+02   5.5085008e+02   4.5144221e+02   4.4969169e+02   4.4259453e+02
   5.9224936e+02   5.7303418e+02   5.1779022e+02   5.1382106e+02   4.2334039e+02
   5.5680386e+02   5.5084231e+02   4.4508521e+02   4.1570165e+02   4.1501753e+02
   6.3858792e+02   5.7700707e+02   5.1879578e+02   5.1442483e+02   4.2018715e+02
   6.2782483e+02   5.7787302e+02   5.2302034e+02   5.1924373e+02   4.3301324e+02
   6.2235724e+02   6.2175449e+02   5.5675707e+02   5.5080794e+02   4.4500782e+02
   6.3999892e+02   6.1808867e+02   5.5575885e+02   5.5006220e+02   4.4493355e+02
   6.2137084e+02   6.1888511e+02   5.5660616e+02   5.5069709e+02   4.4499714e+02
   5.7665203e+02   5.6575290e+02   5.1361129e+02   5.1010469e+02   4.1780174e+02
   6.0560177e+02   5.8424596e+02   5.4264039e+02   5.3905202e+02   4.4318393e+02
   6.5435037e+02   6.0064851e+02   5.5262521e+02   5.4761052e+02   4.4465263e+02
   5.5680491e+02   5.5084317e+02   4.6008220e+02   4.6001081e+02   4.4488025e+02
   5.5722529e+02   5.5118788e+02   4.6911568e+02   4.6184947e+02   3.9252699e+02
   6.1604483e+02   6.0915771e+02   5.5596944e+02   5.5022711e+02   4.4495108e+02
   5.5696739e+02   5.5097596e+02   4.6110517e+02   4.5315018e+02   4.2855463e+02
   5.7989306e+02   5.6754476e+02   5.1426221e+02   5.1052555e+02   4.0825463e+02
   6.0731761e+02   5.7569852e+02   5.1802050e+02   5.1369652e+02   4.1680251e+02
   5.7535213e+02   5.6528343e+02   5.1734763e+02   5.1451885e+02   4.3286426e+02
   6.0358410e+02   5.7526678e+02   5.1754546e+02   5.1318778e+02   4.0610790e+02
   6.4251405e+02   6.4170055e+02   5.5679051e+02   5.5083240e+02   4.4501018e+02
   6.9638665e+02   6.4917431e+02   5.5663969e+02   5.5072048e+02   4.4499930e+02
   6.9708648e+02   6.5054497e+02   5.5666601e+02   5.5074003e+02   4.4500123e+02
   5.5787321e+02   5.5174344e+02   4.8378239e+02   4.8049014e+02   4.2680722e+02
   6.5946165e+02   6.1804288e+02   5.5549481e+02   5.4985993e+02   4.4491225e+02
   6.1012809e+02   5.7679142e+02   5.2203497e+02   5.1825124e+02   4.3198084e+02
   6.0443287e+02   5.7566023e+02   5.1904184e+02   5.1492531e+02   4.2468648e+02
   5.9335435e+02   5.7319148e+02   5.1676829e+02   5.1257224e+02   4.0545973e+02
   6.2063245e+02   5.9840485e+02   5.5293310e+02   5.4787863e+02   4.4468929e+02
   6.8106019e+02   6.3603922e+02   5.5638302e+02   5.5052928e+02   4.4498047e+02
   6.2547340e+02   6.0871010e+02   5.5519502e+02   5.4963853e+02   4.4488978e+02
   6.3518652e+02   6.1242299e+02   5.5525698e+02   5.4968198e+02   4.4489394e+02
   6.1269297e+02   5.9697886e+02   5.5315310e+02   5.4806726e+02   4.4471406e+02
   6.8221804e+02   5.8274465e+02   5.3522993e+02   5.3189721e+02   4.4088483e+02
   6.4281235e+02   5.7690697e+02   5.1818997e+02   5.1370318e+02   4.0869192e+02
   6.5884433e+02   6.5585124e+02   5.5679212e+02   5.5083357e+02   4.4501027e+02
   6.4922739e+02   6.2634562e+02   5.5615123e+02   5.5035654e+02   4.4496339e+02
   5.8559247e+02   5.8545751e+02   5.5667660e+02   5.5075577e+02   4.4500343e+02
   5.5688082e+02   5.5090515e+02   4.5239638e+02   4.3621616e+02   3.9184873e+02
   7.1777476e+02   6.0709788e+02   5.5406300e+02   5.4875120e+02   4.4479018e+02
   5.6358340e+02   5.5900431e+02   5.4522585e+02   5.4307008e+02   4.4457251e+02
   5.9427304e+02   5.7345940e+02   5.1685942e+02   5.1263986e+02   4.0388808e+02
   6.7837283e+02   6.6896261e+02   5.5678959e+02   5.5083169e+02   4.4501012e+02
   5.6150657e+02   5.5482652e+02   4.9917222e+02   4.9603272e+02   4.0410132e+02
   5.5680350e+02   5.5084202e+02   4.4504385e+02   4.0953010e+02   4.0865552e+02
   6.5646308e+02   6.3859469e+02   5.5652313e+02   5.5063394e+02   4.4499086e+02
   6.7257596e+02   5.7730485e+02   5.1932701e+02   5.1501751e+02   4.2316576e+02
   5.5687953e+02   5.5090415e+02   4.5321470e+02   4.4056173e+02   4.2459527e+02
   6.0295431e+02   5.7977704e+02   5.3427880e+02   5.3111175e+02   4.4077653e+02
   5.5713682e+02   5.5111963e+02   4.7486864e+02   4.7233123e+02   4.3576810e+02
   6.1586293e+02   5.9299452e+02   5.5039951e+02   5.4582303e+02   4.4441899e+02
   5.5947944e+02   5.5323213e+02   5.0920602e+02   5.0841738e+02   4.4079711e+02
   6.5085542e+02   6.3359158e+02   5.5645847e+02   5.5058595e+02   4.4498613e+02
   5.5680550e+02   5.5084365e+02   4.4610020e+02   4.4230751e+02   4.4106873e+02
   6.3801112e+02   5.7767555e+02   5.2154224e+02   5.1757518e+02   4.3007890e+02
   7.0105574e+02   6.3772604e+02   5.5641663e+02   5.5055436e+02   4.4498296e+02
   6.0597081e+02   5.8267705e+02   5.3979162e+02   5.3638442e+02   4.4251126e+02
   5.5697205e+02   5.5097961e+02   4.5889723e+02   4.4709176e+02   4.1283119e+02
   6.8833912e+02   6.4257941e+02   5.5653066e+02   5.5063938e+02   4.4499136e+02
   5.5919521e+02   5.5289526e+02   4.9511040e+02   4.9276785e+02   4.2980368e+02
   7.0495908e+02   6.1408834e+02   5.5500500e+02   5.4948413e+02   4.4487211e+02
   6.0677507e+02   5.7560590e+02   5.1777751e+02   5.1341622e+02   4.1234322e+02
   5.5680690e+02   5.5084478e+02   4.4546856e+02   4.1835041e+02   4.1461200e+02
   5.6279811e+02   5.5595019e+02   5.0517786e+02   5.0287532e+02   4.2872337e+02
   5.5691356e+02   5.5093188e+02   4.5486853e+02   4.4050241e+02   4.0296059e+02
   6.9287708e+02   6.6215581e+02   5.5676807e+02   5.5081574e+02   4.4500854e+02
   5.6020535e+02   5.5373104e+02   4.9544918e+02   4.9214731e+02   4.0461290e+02
   6.4965753e+02   5.8739964e+02   5.4323338e+02   5.3950371e+02   4.4323057e+02
   5.6046279e+02   5.5401860e+02   5.0340543e+02   5.0176859e+02   4.3476355e+02
   6.4058586e+02   5.7698141e+02   5.1857916e+02   5.1416609e+02   4.1793979e+02
   6.0962177e+02   5.7611384e+02   5.1921942e+02   5.1507065e+02   4.2474788e+02
   5.5983550e+02   5.5341615e+02   4.9405738e+02   4.9068162e+02   3.9886339e+02
   6.9144941e+02   5.7773137e+02   5.2099140e+02   5.1692682e+02   4.2861015e+02
   5.5697436e+02   5.5098150e+02   4.5906657e+02   4.4739200e+02   4.1383069e+02
   5.5686216e+02   5.5088995e+02   4.5549546e+02   4.4992449e+02   4.3622548e+02
   5.5686417e+02   5.5089760e+02   5.0838212e+02   5.0836262e+02   4.4491192e+02
   7.5599623e+02   6.0637219e+02   5.5391431e+02   5.4863392e+02   4.4477650e+02
   5.5750370e+02   5.5142170e+02   4.7563266e+02   4.7024115e+02   3.9549708e+02
   6.5974756e+02   6.1334894e+02   5.5497899e+02   5.4946478e+02   4.4487008e+02
   6.4195260e+02   6.4035674e+02   5.5677932e+02   5.5082414e+02   4.4500935e+02
   6.5128904e+02   5.7778451e+02   5.2145008e+02   5.1745373e+02   4.2973732e+02
   5.5693437e+02   5.5094898e+02   4.6000200e+02   4.5275564e+02   4.3150635e+02
   6.4245365e+02   6.1169176e+02   5.5499994e+02   5.4948338e+02   4.4487246e+02
   6.0910982e+02   5.8343117e+02   5.4043784e+02   5.3698018e+02   4.4265823e+02
   5.5916674e+02   5.5284577e+02   4.9125320e+02   4.8779663e+02   4.1185782e+02
   6.8778089e+02   5.7738574e+02   5.1962354e+02   5.1536038e+02   4.2446118e+02
   5.5684452e+02   5.5087567e+02   4.6247680e+02   4.6117142e+02   4.4225103e+02
   6.2706112e+02   6.2626569e+02   5.5676100e+02   5.5081075e+02   4.4500809e+02
   6.9783286e+02   6.9779536e+02   5.5680324e+02   5.5084181e+02   4.4501102e+02
   5.5780563e+02   5.5167875e+02   4.8039141e+02   4.7586743e+02   4.0794814e+02
   5.5687399e+02   5.5089957e+02   4.5186084e+02   4.3524826e+02   3.9331079e+02
