# Supplementary material for: Rethinking Colour Constancy
Source: PLoS One. 2015 Sep 10;10(9):e0135029. doi: 10.1371/journal.pone.0135029 (PMC4565710; doi:10.1371/journal.pone.0135029)
Supplement: S1 Dataset — (ZIP) [file pone.0135029.s002.zip › 5-TransitionMetamerReflectanceData/GtoN_20munsells/fiveTr_20.txt]

   4.8154991e+02   4.9079502e+02   5.4242597e+02   5.4767611e+02   6.0867320e+02
   4.1985591e+02   4.6177965e+02   5.3604799e+02   5.4112504e+02   5.9690947e+02
   4.9172645e+02   4.9985213e+02   5.4871541e+02   5.5439451e+02   6.8431133e+02
   5.0557640e+02   5.1434282e+02   5.7525423e+02   6.0032368e+02   6.5272038e+02
   4.3730816e+02   4.6637301e+02   5.3946501e+02   5.4480706e+02   6.1067737e+02
   4.6885552e+02   4.8128497e+02   5.4246972e+02   5.4805680e+02   6.5148408e+02
   3.8674572e+02   4.5684199e+02   5.2303411e+02   5.2813256e+02   5.8354500e+02
   4.8346339e+02   4.9230623e+02   5.4074151e+02   5.4566052e+02   5.9877261e+02
   4.3039049e+02   4.5943048e+02   5.2171877e+02   5.2694551e+02   5.8278462e+02
   4.1352421e+02   4.4632195e+02   5.1253339e+02   5.1929475e+02   5.7913254e+02
   5.0555340e+02   5.1431271e+02   5.7515716e+02   6.0011236e+02   7.3405246e+02
   5.0292536e+02   5.1110428e+02   5.6233818e+02   5.6952010e+02   6.0362056e+02
   4.8334997e+02   4.9175486e+02   5.3377094e+02   5.3820126e+02   5.8864603e+02
   4.1023080e+02   4.6196142e+02   5.3987830e+02   5.4528377e+02   6.1639925e+02
   4.7940528e+02   4.8911771e+02   5.4394358e+02   5.4953742e+02   6.5244713e+02
   4.8929447e+02   4.9760672e+02   5.4590424e+02   5.5123125e+02   6.1482483e+02
   5.0505055e+02   5.1366567e+02   5.7137728e+02   5.8392456e+02   6.0271639e+02
   5.0089670e+02   5.0884423e+02   5.5930901e+02   5.6659266e+02   6.7887870e+02
   5.0257162e+02   5.1069417e+02   5.6057472e+02   5.6687763e+02   6.0033477e+02
   4.4090825e+02   4.5199290e+02   5.1023395e+02   5.1760172e+02   5.7843317e+02
   4.1512669e+02   4.5175224e+02   5.1604307e+02   5.2208982e+02   5.8033303e+02
   5.0589252e+02   5.1476127e+02   5.7691129e+02   6.1524699e+02   6.2844153e+02
   4.8931006e+02   4.9765975e+02   5.4730763e+02   5.5294161e+02   6.6654333e+02
   4.3748311e+02   4.4328537e+02   5.0764248e+02   5.1588473e+02   5.7779330e+02
   5.0588943e+02   5.1475714e+02   5.7692529e+02   6.2232996e+02   6.5750740e+02
   4.8542082e+02   4.9417046e+02   5.4516019e+02   5.5067715e+02   6.3028524e+02
   3.8746425e+02   4.5297116e+02   5.1758964e+02   5.2338116e+02   5.8093912e+02
   4.4597077e+02   4.5512091e+02   5.1010955e+02   5.1751090e+02   5.7838872e+02
   4.3665380e+02   4.6579938e+02   5.3704321e+02   5.4217101e+02   5.9892820e+02
   5.0217654e+02   5.1025529e+02   5.6204747e+02   5.7020190e+02   6.3838248e+02
   4.2616539e+02   4.6172419e+02   5.3149607e+02   5.3635639e+02   5.9010028e+02
   5.0563425e+02   5.1441918e+02   5.7189891e+02   5.7698470e+02   5.8476009e+02
   5.0494362e+02   5.1353056e+02   5.7198869e+02   5.8841747e+02   6.5048280e+02
   4.4400891e+02   4.6221113e+02   5.1692953e+02   5.2280213e+02   5.8057324e+02
   5.0587903e+02   5.1474324e+02   5.7675542e+02   6.0379296e+02   6.1156328e+02
   5.0279872e+02   5.1096416e+02   5.6401182e+02   5.7324211e+02   7.5778042e+02
   4.4720033e+02   4.5749444e+02   5.1093678e+02   5.1809294e+02   5.7860576e+02
   4.5762685e+02   4.7332057e+02   5.2962127e+02   5.3437967e+02   5.8760724e+02
   5.0270130e+02   5.1085139e+02   5.6335224e+02   5.7199528e+02   6.3050212e+02
   4.6517951e+02   4.6526084e+02   5.0604434e+02   5.1492061e+02   5.7743730e+02
   4.5189880e+02   4.7221198e+02   5.4165139e+02   5.4723293e+02   6.6030983e+02
   3.9889893e+02   4.6203479e+02   5.4109927e+02   5.4665614e+02   6.5389242e+02
   5.0508666e+02   5.1371146e+02   5.7272149e+02   5.9054841e+02   6.6285001e+02
   4.8698272e+02   4.9556472e+02   5.4605211e+02   5.5163161e+02   6.4388402e+02
   5.0592666e+02   5.1480701e+02   5.7712069e+02   6.3102664e+02   6.9586419e+02
   4.6685109e+02   4.7987740e+02   5.4101629e+02   5.4641715e+02   6.1533098e+02
   5.0596376e+02   5.1397697e+02   5.1418181e+02   5.1507203e+02   5.7742954e+02
   5.0566481e+02   5.1445902e+02   5.7551156e+02   5.9813630e+02   6.1671033e+02
   4.2969160e+02   4.6401275e+02   5.3862551e+02   5.4389346e+02   6.0527852e+02
   4.7252063e+02   4.8381650e+02   5.4244369e+02   5.4796904e+02   6.3025343e+02
   4.1899930e+02   4.6244385e+02   5.4048830e+02   5.4596508e+02   6.2590660e+02
   4.9958744e+02   5.0746087e+02   5.5687764e+02   5.6356379e+02   6.7957105e+02
   4.5114189e+02   4.7187377e+02   5.4165408e+02   5.4723861e+02   6.7263713e+02
   4.3324496e+02   4.6526020e+02   5.4120483e+02   5.4676424e+02   6.5184354e+02
   5.0192492e+02   5.0996840e+02   5.6040013e+02   5.6743486e+02   6.1320782e+02
   5.0458715e+02   5.1308623e+02   5.7039417e+02   5.8473650e+02   6.6543042e+02
   4.3921054e+02   4.4202290e+02   5.0675593e+02   5.1533996e+02   5.7759181e+02
   4.4526242e+02   4.6531774e+02   5.2170060e+02   5.2690811e+02   5.8265680e+02
   4.0585867e+02   4.6169178e+02   5.3857530e+02   5.4384722e+02   6.0552346e+02
   4.4504959e+02   4.6903576e+02   5.3916403e+02   5.4445983e+02   6.0709328e+02
   4.2796188e+02   4.6256435e+02   5.3324708e+02   5.3817380e+02   5.9217817e+02
   5.0590032e+02   5.1477171e+02   5.7698386e+02   6.2510512e+02   6.6347403e+02
   4.0997118e+02   4.6213456e+02   5.4111698e+02   5.4667587e+02   6.5721294e+02
   4.0241955e+02   4.5723140e+02   5.2368390e+02   5.2872545e+02   5.8391892e+02
   5.0366038e+02   5.1196736e+02   5.6617678e+02   5.7616976e+02   6.2139013e+02
   4.1991341e+02   4.6262337e+02   5.4120163e+02   5.4677016e+02   7.0920055e+02
   4.5476236e+02   4.7352446e+02   5.4179310e+02   5.4738387e+02   7.0837669e+02
   4.1113509e+02   4.1210097e+02   5.0599943e+02   5.1489536e+02   5.7742910e+02
   5.0553765e+02   5.1429216e+02   5.7500355e+02   5.9843257e+02   6.4068128e+02
   3.9394856e+02   4.3715516e+02   5.0930482e+02   5.1697318e+02   5.7821405e+02
   5.0597561e+02   5.1487276e+02   5.7144254e+02   5.7158363e+02   5.7761975e+02
   4.0364770e+02   4.1962410e+02   5.0632937e+02   5.1508780e+02   5.7750106e+02
   4.4482618e+02   4.6103560e+02   5.1497692e+02   5.2119523e+02   5.7986100e+02
   4.8013473e+02   4.8968592e+02   5.4346997e+02   5.4895186e+02   6.2505949e+02
   4.3644773e+02   4.6620690e+02   5.4049434e+02   5.4595709e+02   6.2244063e+02
   4.0499196e+02   4.5474039e+02   5.1962237e+02   5.2511782e+02   5.8181367e+02
   4.4533734e+02   4.6939657e+02   5.4146430e+02   5.4703865e+02   6.5947163e+02
   4.2003026e+02   4.2013630e+02   5.0599373e+02   5.1489206e+02   5.7742787e+02
   4.0957877e+02   4.6213468e+02   5.4117537e+02   5.4674201e+02   6.8411012e+02
   4.2409957e+02   4.3390416e+02   5.0760753e+02   5.1586522e+02   5.7779091e+02
   4.6750392e+02   4.8037588e+02   5.4215380e+02   5.4770952e+02   6.3831193e+02
   4.5186948e+02   4.7220292e+02   5.4169941e+02   5.4728782e+02   7.1520654e+02
   4.9733080e+02   5.0508934e+02   5.4822537e+02   5.5263389e+02   5.9542543e+02
   5.0581046e+02   5.1465174e+02   5.7649016e+02   6.1150110e+02   6.3945580e+02
   4.4585127e+02   4.6959799e+02   5.4153208e+02   5.4711465e+02   7.1429583e+02
   5.0151872e+02   5.0952207e+02   5.6053217e+02   5.6815325e+02   6.4672169e+02
   5.0546168e+02   5.1419318e+02   5.7464365e+02   5.9719687e+02   6.5619984e+02
   3.8439077e+02   4.0323067e+02   5.0601567e+02   5.1490476e+02   5.7743265e+02
   4.1387613e+02   4.5620516e+02   5.2141973e+02   5.2668862e+02   5.8267638e+02
   3.9362851e+02   4.5099857e+02   5.1573379e+02   5.2183601e+02   5.8022113e+02
   4.5223054e+02   4.5779428e+02   5.0866471e+02   5.1653171e+02   5.7801350e+02
   3.8845099e+02   4.4387509e+02   5.1163931e+02   5.1862368e+02   5.7886184e+02
   4.3747094e+02   4.6145372e+02   5.2051049e+02   5.2587395e+02   5.8214315e+02
   3.8950495e+02   4.2920165e+02   5.0749952e+02   5.1579824e+02   5.7776739e+02
   5.0417439e+02   5.1258218e+02   5.6835771e+02   5.8018697e+02   6.2864010e+02
   4.4935325e+02   4.5127033e+02   5.0678707e+02   5.1535666e+02   5.7759411e+02
   4.8700577e+02   4.9558938e+02   5.4619313e+02   5.5180061e+02   6.5456640e+02
   5.0592545e+02   5.1480545e+02   5.7690314e+02   5.9421056e+02   5.9589394e+02
   4.3605636e+02   4.6309732e+02   5.2627615e+02   5.3115052e+02   5.8546475e+02
   4.9212801e+02   4.9952483e+02   5.3246746e+02   5.3623368e+02   5.8501272e+02
   4.0479098e+02   4.3262667e+02   5.0807176e+02   5.1616086e+02   5.7790412e+02
   4.8590873e+02   4.9461195e+02   5.4567976e+02   5.5126649e+02   6.4804426e+02
   4.9793791e+02   5.0577720e+02   5.5439554e+02   5.6061027e+02   6.5807398e+02
   4.8290632e+02   4.8636165e+02   5.1107176e+02   5.1798774e+02   5.7832951e+02
   4.5824439e+02   4.7509423e+02   5.4166670e+02   5.4722434e+02   6.4085038e+02
   4.8666446e+02   4.9527179e+02   5.4564559e+02   5.5116673e+02   6.3091685e+02
   4.7951388e+02   4.8920441e+02   5.4392893e+02   5.4951610e+02   6.4961189e+02
   4.7731158e+02   4.8744898e+02   5.4355990e+02   5.4915521e+02   6.5378872e+02
   4.6478643e+02   4.7657070e+02   5.2492799e+02   5.2977436e+02   5.8404743e+02
   4.7349289e+02   4.8447769e+02   5.4153377e+02   5.4690390e+02   6.1381688e+02
   4.5118523e+02   4.6806755e+02   5.2125524e+02   5.2650025e+02   5.8236321e+02
   4.2513122e+02   4.6334941e+02   5.4122069e+02   5.4678930e+02   6.8064869e+02
   4.4213944e+02   4.6818372e+02   5.4088282e+02   5.4638540e+02   6.2873178e+02
   4.8761722e+02   4.9591883e+02   5.4066375e+02   5.4529857e+02   5.9527025e+02
   4.7505155e+02   4.8568857e+02   5.4254016e+02   5.4802642e+02   6.2458520e+02
   5.0592784e+02   5.1480862e+02   5.7710475e+02   6.1896059e+02   6.2845864e+02
   4.4364612e+02   4.6710457e+02   5.3043510e+02   5.3524514e+02   5.8874081e+02
   5.0440470e+02   5.1286217e+02   5.6962426e+02   5.8312127e+02   7.0996660e+02
   4.4153152e+02   4.6799296e+02   5.4106513e+02   5.4659295e+02   6.3478196e+02
   5.0373687e+02   5.1205820e+02   5.6662240e+02   5.7707511e+02   6.2716879e+02
   4.4702192e+02   4.6950087e+02   5.3671110e+02   5.4179434e+02   5.9756158e+02
   4.6178144e+02   4.7698008e+02   5.4207303e+02   5.4766852e+02   6.7621695e+02
   4.2971559e+02   4.5230828e+02   5.1400106e+02   5.2043101e+02   5.7958943e+02
   4.9774658e+02   5.0558568e+02   5.5420015e+02   5.6040010e+02   6.8669160e+02
   4.9196289e+02   5.0003962e+02   5.4755578e+02   5.5290975e+02   6.1565615e+02
   5.0305951e+02   5.1126491e+02   5.6477198e+02   5.7441369e+02   6.8767902e+02
   4.3932589e+02   4.6730415e+02   5.4137755e+02   5.4695121e+02   6.6555459e+02
   4.2521514e+02   4.3080345e+02   5.0685381e+02   5.1540037e+02   5.7761692e+02
   5.0569221e+02   5.1449504e+02   5.7589042e+02   6.0549032e+02   6.6123048e+02
   3.9492975e+02   4.5664590e+02   5.2264930e+02   5.2778493e+02   5.8333035e+02
   4.6598149e+02   4.7942158e+02   5.4234287e+02   5.4794392e+02   7.0763470e+02
   5.0584535e+02   5.1469823e+02   5.7664139e+02   6.0989274e+02   6.2580575e+02
   5.0552564e+02   5.1427669e+02   5.7456083e+02   5.9330960e+02   6.1133072e+02
   4.1615430e+02   4.6204846e+02   5.3913899e+02   5.4446451e+02   6.0945070e+02
   4.5746766e+02   4.7474054e+02   5.4187920e+02   5.4747104e+02   6.7751809e+02
   4.5481668e+02   4.7354430e+02   5.4174022e+02   5.4732324e+02   6.5929142e+02
   4.5763564e+02   4.7455750e+02   5.3890281e+02   5.4412773e+02   6.0334029e+02
   4.7294652e+02   4.7548415e+02   5.0868377e+02   5.1650265e+02   5.7794405e+02
   5.0068903e+02   5.0862104e+02   5.5889011e+02   5.6605641e+02   6.8855809e+02
   4.8250937e+02   4.8302811e+02   5.0664067e+02   5.1524173e+02   5.7752759e+02
   4.2777086e+02   4.2946538e+02   5.0627179e+02   5.1505374e+02   5.7748781e+02
   4.0698728e+02   4.5096309e+02   5.1562962e+02   5.2175041e+02   5.8018220e+02
   4.1491966e+02   4.5573247e+02   5.2059500e+02   5.2596354e+02   5.8226698e+02
   4.1596008e+02   4.2545542e+02   5.0669612e+02   5.1530569e+02   5.7758229e+02
   4.1947611e+02   4.3869091e+02   5.0938612e+02   5.1702748e+02   5.7823328e+02
   4.9672277e+02   5.0449768e+02   5.4842755e+02   5.5304439e+02   5.9750017e+02
   4.5338701e+02   4.7265971e+02   5.3915958e+02   5.4442851e+02   6.0553664e+02
   5.0598088e+02   5.1487988e+02   5.7739525e+02   6.5324391e+02   6.6133148e+02
   4.9600045e+02   5.0385752e+02   5.5184785e+02   5.5765316e+02   6.3414836e+02
   5.0365064e+02   5.1195645e+02   5.6672302e+02   5.7766271e+02   7.3082759e+02
   4.4063521e+02   4.4064933e+02   5.0599086e+02   5.1489041e+02   5.7742722e+02
   4.7502705e+02   4.8492682e+02   5.3277768e+02   5.3743029e+02   5.8929053e+02
   4.6272867e+02   4.7751026e+02   5.4196487e+02   5.4753745e+02   6.4687830e+02
   4.9604900e+02   5.0390376e+02   5.5183257e+02   5.5761904e+02   6.3189834e+02
   3.8174433e+02   4.6202829e+02   5.4120600e+02   5.4677707e+02   7.7111581e+02
   5.0501550e+02   5.1362126e+02   5.7231305e+02   5.8921045e+02   6.4651725e+02
   4.3552528e+02   4.4200307e+02   5.0777285e+02   5.1596737e+02   5.7782505e+02
   4.5086319e+02   4.7175142e+02   5.4166284e+02   5.4724952e+02   7.0528200e+02
   5.0595055e+02   5.1483907e+02   5.7723745e+02   6.3099058e+02   6.4488050e+02
   4.2406769e+02   4.6310937e+02   5.4085672e+02   5.4637812e+02   6.3570203e+02
   5.0480233e+02   5.1335336e+02   5.7128016e+02   5.8654840e+02   6.4381173e+02
   5.0383890e+02   5.1217980e+02   5.6738505e+02   5.7881764e+02   6.8313006e+02
   4.3357343e+02   4.6518438e+02   5.3983610e+02   5.4522458e+02   6.1466114e+02
   4.7570077e+02   4.8614701e+02   5.4204778e+02   5.4744217e+02   6.1585904e+02
   4.8205177e+02   4.9125768e+02   5.4350456e+02   5.4890857e+02   6.1795980e+02
   4.2899299e+02   4.6015851e+02   5.2422043e+02   5.2921371e+02   5.8419019e+02
   5.0594187e+02   5.1482742e+02   5.7719829e+02   6.3533582e+02   6.8214993e+02
   4.8631546e+02   4.9497684e+02   5.4598262e+02   5.5160140e+02   6.8191891e+02
   5.0594830e+02   5.1483603e+02   5.7721790e+02   6.2291456e+02   6.3068616e+02
   4.6585404e+02   4.7932416e+02   5.4204907e+02   5.4760718e+02   6.3908355e+02
   5.0345054e+02   5.1172075e+02   5.6602365e+02   5.7645431e+02   6.8238314e+02
   5.0595029e+02   5.1483875e+02   5.7723965e+02   6.3589746e+02   6.5683284e+02
   4.1855320e+02   4.6222723e+02   5.3927115e+02   5.4460959e+02   6.1052016e+02
   5.0048675e+02   5.0840521e+02   5.5851047e+02   5.6558321e+02   7.3052879e+02
   4.4610105e+02   4.6967706e+02   5.4135557e+02   5.4691325e+02   6.4635841e+02
   4.7190289e+02   4.8338856e+02   5.4280086e+02   5.4839413e+02   6.5419953e+02
   5.0598617e+02   5.1488701e+02   5.7742201e+02   6.7979974e+02   7.0426543e+02
   5.0596143e+02   5.1485371e+02   5.7725518e+02   6.0424795e+02   6.0585431e+02
   4.4754869e+02   4.6959408e+02   5.3574827e+02   5.4076921e+02   5.9550945e+02
   5.0598406e+02   5.1488413e+02   5.7740563e+02   6.0434516e+02   6.0453035e+02
   4.4585529e+02   4.5306984e+02   5.0905687e+02   5.1679577e+02   5.7812198e+02
   4.5857852e+02   4.7527676e+02   5.4190815e+02   5.4749879e+02   6.6567593e+02
   5.0592633e+02   5.1480658e+02   5.7711965e+02   6.3137456e+02   7.2106071e+02
   4.3876959e+02   4.6707816e+02   5.4103162e+02   5.4655971e+02   6.3584491e+02
   4.3256358e+02   4.3712961e+02   5.0708599e+02   5.1554085e+02   5.7766771e+02
   4.7317422e+02   4.8432888e+02   5.4304606e+02   5.4865515e+02   7.3313014e+02
   4.9837232e+02   5.0621632e+02   5.5504763e+02   5.6138988e+02   7.2512223e+02
   4.8036163e+02   4.8987367e+02   5.4354431e+02   5.4903002e+02   6.2575273e+02
   5.0540089e+02   5.1411432e+02   5.7434863e+02   5.9611404e+02   7.5423556e+02
   4.8269992e+02   4.9178954e+02   5.4337499e+02   5.4872446e+02   6.1462301e+02
   5.0498390e+02   5.1356090e+02   5.5606458e+02   5.5745909e+02   5.8094300e+02
   5.0597768e+02   5.1487559e+02   5.7737525e+02   6.2433738e+02   6.2650286e+02
   4.5435512e+02   4.5539485e+02   5.0645778e+02   5.1516049e+02   5.7752224e+02
   4.1739517e+02   4.1840226e+02   5.0603270e+02   5.1491459e+02   5.7743626e+02
   4.7233892e+02   4.8367588e+02   5.4230279e+02   5.4780976e+02   6.2751064e+02
   4.3777750e+02   4.3934212e+02   5.0642029e+02   5.1514053e+02   5.7751895e+02
   4.2903272e+02   4.6423479e+02   5.4129089e+02   5.4686581e+02   7.7052759e+02
   5.0598704e+02   5.1488820e+02   5.7742637e+02   6.8291249e+02   6.8342157e+02
   4.3603960e+02   4.6608752e+02   5.4061953e+02   5.4609865e+02   6.2536487e+02
   4.8458232e+02   4.9345614e+02   5.4537248e+02   5.5098777e+02   6.9128441e+02
   4.9555473e+02   5.0343180e+02   5.5174261e+02   5.5762696e+02   6.6625372e+02
   4.1304844e+02   4.1912696e+02   5.0621048e+02   5.1501804e+02   5.7747497e+02
   4.4949092e+02   4.4953269e+02   5.0600391e+02   5.1489786e+02   5.7742988e+02
   5.0598057e+02   5.1487946e+02   5.7738947e+02   6.1895175e+02   6.1981347e+02
   3.9926540e+02   4.6160202e+02   5.3826613e+02   5.4351021e+02   6.0383315e+02
   3.8485016e+02   4.5942176e+02   5.2931820e+02   5.3414886e+02   5.8799529e+02
   3.9754466e+02   4.6202360e+02   5.4105637e+02   5.4660760e+02   6.5028273e+02
   4.3747186e+02   4.4358907e+02   5.0774269e+02   5.1594778e+02   5.7781665e+02
   5.0318590e+02   5.1141159e+02   5.6513783e+02   5.7497612e+02   6.6002904e+02
   4.9908097e+02   5.0693084e+02   5.5520975e+02   5.6129914e+02   6.2054642e+02
   3.9535038e+02   4.5202732e+02   5.1663159e+02   5.2257830e+02   5.8055961e+02
   4.8283976e+02   4.9195592e+02   5.4459222e+02   5.5015536e+02   6.3988993e+02
   4.6054848e+02   4.7629717e+02   5.4204731e+02   5.4764719e+02   7.5516640e+02
   4.4663566e+02   4.6940559e+02   5.3720439e+02   5.4232400e+02   5.9882543e+02
   5.0045478e+02   5.0837115e+02   5.5843769e+02   5.6548741e+02   7.1160094e+02
   4.1887319e+02   4.6252788e+02   5.4116567e+02   5.4672973e+02   6.6310573e+02
   4.4540166e+02   4.6941691e+02   5.4142790e+02   5.4699708e+02   6.5279727e+02
   4.5535024e+02   4.5714965e+02   5.0681982e+02   5.1537441e+02   5.7759697e+02
   5.0590411e+02   5.1477686e+02   5.7687296e+02   6.0166334e+02   6.0609961e+02
   4.7075858e+02   4.8237570e+02   5.3963594e+02   5.4481543e+02   6.0272241e+02
   4.5837173e+02   4.7517779e+02   5.4193982e+02   5.4753611e+02   7.3030846e+02
   5.0596071e+02   5.1485272e+02   5.7728679e+02   6.2825813e+02   6.3497765e+02
   4.2676208e+02   4.4258415e+02   5.0979753e+02   5.1730680e+02   5.7833754e+02
   5.0598469e+02   5.1488500e+02   5.7741374e+02   6.3366022e+02   6.3450405e+02
   4.0676633e+02   4.6209693e+02   5.4119833e+02   5.4676815e+02   7.3344657e+02
   4.5374596e+02   4.7304132e+02   5.4149976e+02   5.4705308e+02   6.4049632e+02
   4.2870218e+02   4.6267898e+02   5.3290479e+02   5.3781596e+02   5.9172532e+02
   4.6035436e+02   4.7375268e+02   5.2441009e+02   5.2931728e+02   5.8387451e+02
   3.9541901e+02   3.9582996e+02   5.0598746e+02   5.1488844e+02   5.7742653e+02
   4.8857717e+02   4.9031453e+02   5.0852862e+02   5.1625970e+02   5.7778319e+02
   4.3036303e+02   4.3114971e+02   5.0610970e+02   5.1495915e+02   5.7745266e+02
   4.4803943e+02   4.7048524e+02   5.4134893e+02   5.4690065e+02   6.4246617e+02
   4.1019232e+02   4.1510607e+02   5.0608047e+02   5.1494230e+02   5.7744665e+02
   4.1195088e+02   4.6218673e+02   5.4120741e+02   5.4677815e+02   7.4556375e+02
   4.5153465e+02   4.7025987e+02   5.2890005e+02   5.3368270e+02   5.8717901e+02
   4.7670869e+02   4.8533720e+02   5.2548187e+02   5.3014080e+02   5.8374571e+02
   4.2908367e+02   4.6392237e+02   5.3898874e+02   5.4429221e+02   6.0765755e+02
   4.6414510e+02   4.7833054e+02   5.4220401e+02   5.4780081e+02   6.7287526e+02
   5.0574511e+02   5.1456499e+02   5.7611877e+02   6.0563732e+02   6.3358495e+02
   5.0116120e+02   5.0913019e+02   5.5973118e+02   5.6708280e+02   6.4662535e+02
   5.0369246e+02   5.1200593e+02   5.6687779e+02   5.7794060e+02   7.6915584e+02
   3.9331223e+02   4.5817181e+02   5.2586313e+02   5.3077015e+02   5.8529975e+02
   4.8433576e+02   4.9324178e+02   5.4526647e+02   5.5087598e+02   6.6280614e+02
   5.0575617e+02   5.1457963e+02   5.7623265e+02   6.0995675e+02   6.6700911e+02
   5.0514662e+02   5.1378776e+02   5.7303708e+02   5.9154275e+02   7.2572487e+02
   4.2986055e+02   4.2994313e+02   5.0600004e+02   5.1489570e+02   5.7742918e+02
   5.0499892e+02   5.1360031e+02   5.7230205e+02   5.8940460e+02   6.8249118e+02
   4.3838447e+02   4.6698283e+02   5.4138177e+02   5.4695757e+02   6.8984817e+02
   4.3431315e+02   4.6376757e+02   5.3097994e+02   5.3581727e+02   5.8945630e+02
   5.0545244e+02   5.1418121e+02   5.7451208e+02   5.9593206e+02   6.3606832e+02
   3.9055957e+02   4.0737634e+02   5.0603271e+02   5.1491462e+02   5.7743634e+02
   5.0581250e+02   5.1465447e+02   5.7649527e+02   6.1106249e+02   6.3732259e+02
   4.8394942e+02   4.9290987e+02   5.4516856e+02   5.5078197e+02   6.7769925e+02
   5.0593120e+02   5.1481313e+02   5.7705454e+02   6.0290959e+02   6.0618895e+02
   4.2079827e+02   4.4214330e+02   5.1040934e+02   5.1773414e+02   5.7850670e+02
   4.2327349e+02   4.6302891e+02   5.4122814e+02   5.4679885e+02   7.2544854e+02
   4.5165230e+02   4.7210261e+02   5.4166848e+02   5.4725330e+02   6.6940911e+02
   4.5510314e+02   4.7367374e+02   5.4176972e+02   5.4735581e+02   6.6179048e+02
   4.4000649e+02   4.6752838e+02   5.4140024e+02   5.4697589e+02   6.7551001e+02
   5.0583852e+02   5.1468915e+02   5.7664945e+02   6.1501793e+02   6.4627977e+02
   4.1853076e+02   4.5629107e+02   5.2095682e+02   5.2628004e+02   5.8243977e+02
   5.0558304e+02   5.1435150e+02   5.7531068e+02   6.0097004e+02   6.9589993e+02
   4.5694007e+02   4.7449579e+02   5.4186413e+02   5.4745617e+02   6.8983479e+02
   4.2149552e+02   4.5230860e+02   5.1589360e+02   5.2196529e+02   5.8027194e+02
   4.1163321e+02   4.1298254e+02   5.0600672e+02   5.1489958e+02   5.7743069e+02
   5.0593504e+02   5.1481828e+02   5.7716387e+02   6.3318694e+02   7.0776789e+02
   5.0228168e+02   5.1037483e+02   5.6256661e+02   5.7108401e+02   7.3297185e+02
   4.4010662e+02   4.6516798e+02   5.2787994e+02   5.3270207e+02   5.8658291e+02
   5.0353980e+02   5.1174210e+02   5.4870304e+02   5.5057566e+02   5.8259414e+02
   4.2719371e+02   4.5951706e+02   5.2396062e+02   5.2897463e+02   5.8404458e+02
   4.7926808e+02   4.8882906e+02   5.4040174e+02   5.4546253e+02   6.0086749e+02
   4.6261863e+02   4.7716489e+02   5.3847195e+02   5.4362506e+02   6.0079946e+02
   4.5273796e+02   4.7254437e+02   5.4109016e+02   5.4659115e+02   6.2746344e+02
   5.0137958e+02   5.0936917e+02   5.6025527e+02   5.6779833e+02   6.5003936e+02
   4.6175721e+02   4.7696251e+02   5.4201954e+02   5.4760732e+02   6.5740155e+02
   5.0314621e+02   5.1134051e+02   5.5786257e+02   5.6196474e+02   5.8990720e+02
   4.3208255e+02   4.6436340e+02   5.3728349e+02   5.4243568e+02   5.9980397e+02
   5.0579485e+02   5.1463099e+02   5.7642410e+02   6.1191593e+02   6.5020499e+02
   4.2492798e+02   4.6324716e+02   5.4074293e+02   5.4624912e+02   6.3120480e+02
   4.2778882e+02   4.4057843e+02   5.0895335e+02   5.1673549e+02   5.7811817e+02
   4.3603492e+02   4.6616286e+02   5.4126692e+02   5.4683088e+02   6.5381722e+02
   4.9255205e+02   5.0060039e+02   5.4866837e+02   5.5420808e+02   6.2742757e+02
   4.2647989e+02   4.2995821e+02   5.0655224e+02   5.1521938e+02   5.7754940e+02
   4.1374509e+02   4.6223609e+02   5.4121355e+02   5.4678494e+02   7.6718492e+02
   4.0736799e+02   4.1868237e+02   5.0625729e+02   5.1504545e+02   5.7748522e+02
   5.0085038e+02   5.0760786e+02   5.2344846e+02   5.2614717e+02   5.7919566e+02
   4.4089152e+02   4.6782058e+02   5.4145656e+02   5.4703845e+02   7.6094993e+02
   4.4689602e+02   4.7001663e+02   5.4155435e+02   5.4713751e+02   7.1027107e+02
   4.4853984e+02   4.7052827e+02   5.3962659e+02   5.4496211e+02   6.1005578e+02
   4.4756690e+02   4.4819702e+02   5.0623027e+02   5.1502858e+02   5.7747691e+02
   4.9571536e+02   5.0357597e+02   5.5119701e+02   5.5684952e+02   6.2402348e+02
   4.3234916e+02   4.6500907e+02   5.4123060e+02   5.4679448e+02   6.5751492e+02
   4.5272835e+02   4.7249150e+02   5.4055570e+02   5.4598685e+02   6.1791171e+02
   4.5099662e+02   4.5412545e+02   5.0741387e+02   5.1573731e+02   5.7772948e+02
   5.0553713e+02   5.1429148e+02   5.7503433e+02   5.9898037e+02   6.5023175e+02
   5.0283830e+02   5.1100466e+02   5.6236032e+02   5.6972469e+02   6.0604070e+02
   4.5265327e+02   4.7255986e+02   5.4171271e+02   5.4730018e+02   6.7963960e+02
   4.3765439e+02   4.6671798e+02   5.4131779e+02   5.4688613e+02   6.5915253e+02
   4.6468862e+02   4.7831625e+02   5.3803121e+02   5.4312849e+02   5.9908036e+02
   4.9977446e+02   5.0764898e+02   5.5637071e+02   5.6266813e+02   6.2085596e+02
   4.4230587e+02   4.6169815e+02   5.1733404e+02   5.2314365e+02   5.8074086e+02
   4.5948631e+02   4.7571638e+02   5.4171226e+02   5.4726981e+02   6.4033031e+02
   4.5026812e+02   4.7133632e+02   5.4004358e+02   5.4542104e+02   6.1334415e+02
   4.3301607e+02   4.6457830e+02   5.3698823e+02   5.4211748e+02   5.9893109e+02
   4.1155637e+02   4.6217428e+02   5.4117339e+02   5.4673964e+02   6.7704689e+02
   5.0294875e+02   5.1113526e+02   5.6375294e+02   5.7235637e+02   6.2039267e+02
   4.6741954e+02   4.8014435e+02   5.3964555e+02   5.4487139e+02   6.0420464e+02
   4.3016338e+02   4.3111576e+02   5.0613522e+02   5.1497397e+02   5.7745815e+02
   4.9369516e+02   5.0167412e+02   5.5012762e+02   5.5588156e+02   6.8557520e+02
   4.0126372e+02   4.6206468e+02   5.4117338e+02   5.4673999e+02   6.8565962e+02
   4.4529933e+02   4.6919067e+02   5.3969138e+02   5.4504272e+02   6.1132331e+02
   4.0580808e+02   4.6196127e+02   5.4030548e+02   5.4576140e+02   6.2222697e+02
   4.4971830e+02   4.7112178e+02   5.4031250e+02   5.4572399e+02   6.1618535e+02
   4.7340038e+02   4.8436890e+02   5.4086992e+02   5.4615082e+02   6.0806049e+02
   4.3122712e+02   4.6473835e+02   5.4127673e+02   5.4684787e+02   6.8349020e+02
   4.4416030e+02   4.6896537e+02   5.4145443e+02   5.4702987e+02   6.6111369e+02
   4.0086568e+02   4.6196681e+02   5.4049673e+02   5.4597619e+02   6.2655359e+02
   4.3341393e+02   4.6531690e+02   5.4124732e+02   5.4681222e+02   6.5839682e+02
   4.3463711e+02   4.4525275e+02   5.0909044e+02   5.1682466e+02   5.7814714e+02
   4.7139829e+02   4.8193390e+02   5.3049457e+02   5.3514515e+02   5.8758493e+02
   4.1832705e+02   4.2314348e+02   5.0632642e+02   5.1508598e+02   5.7750018e+02
   4.5751213e+02   4.6571526e+02   5.1167011e+02   5.1860777e+02   5.7875914e+02
   4.5748296e+02   4.7473011e+02   5.4165931e+02   5.4721958e+02   6.4265235e+02
   5.0223434e+02   5.1032130e+02   5.6242874e+02   5.7087731e+02   7.0676579e+02
   4.9140762e+02   4.9955561e+02   5.4832813e+02   5.5395201e+02   6.4445305e+02
   4.3071383e+02   4.6155539e+02   5.2688018e+02   5.3173982e+02   5.8594034e+02
   4.0462053e+02   4.6207923e+02   5.4120476e+02   5.4677550e+02   7.5008319e+02
   5.0593488e+02   5.1481806e+02   5.7707791e+02   6.0293004e+02   6.0597781e+02
   4.3764440e+02   4.5975168e+02   5.1760397e+02   5.2337762e+02   5.8087653e+02
   4.8023301e+02   4.8952643e+02   5.3896651e+02   5.4383914e+02   5.9652479e+02
   3.9083364e+02   4.0943051e+02   5.0605289e+02   5.1492631e+02   5.7744073e+02
   4.5392129e+02   4.6014919e+02   5.0921805e+02   5.1689512e+02   5.7814097e+02
   4.9339699e+02   4.9368602e+02   5.0639246e+02   5.1507252e+02   5.7746949e+02
   4.3470265e+02   4.4328059e+02   5.0839739e+02   5.1636792e+02   5.7797511e+02
   4.0655117e+02   4.2136140e+02   5.0643177e+02   5.1514822e+02   5.7752362e+02
   4.8325849e+02   4.9229988e+02   5.4443788e+02   5.4994924e+02   6.2924120e+02
   5.0421340e+02   5.1262897e+02   5.6753885e+02   5.7754078e+02   6.0682483e+02
   4.2366842e+02   4.3678659e+02   5.0841853e+02   5.1638421e+02   5.7798663e+02
   5.0566754e+02   5.1446267e+02   5.7550726e+02   5.9780868e+02   6.1551059e+02
   4.3569472e+02   4.6606008e+02   5.4133124e+02   5.4690439e+02   6.7693625e+02
   4.1967395e+02   4.2349046e+02   5.0628966e+02   5.1506437e+02   5.7749208e+02
   4.6813535e+02   4.8080402e+02   5.4237882e+02   5.4796107e+02   6.4949511e+02
   4.0925281e+02   4.1470993e+02   5.0608011e+02   5.1494209e+02   5.7744656e+02
   3.8543201e+02   4.6190148e+02   5.4030693e+02   5.4576324e+02   6.2228517e+02
   4.6734399e+02   4.8015592e+02   5.4046107e+02   5.4578409e+02   6.0979538e+02
   3.6953070e+02   4.6203067e+02   5.4120588e+02   5.4677693e+02   7.6828680e+02
   4.1911463e+02   4.2105098e+02   5.0610895e+02   5.1495881e+02   5.7745275e+02
   4.3741788e+02   4.4844940e+02   5.0960604e+02   5.1717108e+02   5.7827509e+02
   5.0589711e+02   5.1476741e+02   5.7696888e+02   6.2517699e+02   6.9427177e+02
   5.0594185e+02   5.1041085e+02   5.1049194e+02   5.1492614e+02   5.7742927e+02
   4.6052303e+02   4.7628302e+02   5.4204043e+02   5.4763946e+02   7.3824766e+02
   4.3573044e+02   4.6600416e+02   5.4076243e+02   5.4626023e+02   6.2853900e+02
   4.9792161e+02   5.0574907e+02   5.5332020e+02   5.5907394e+02   6.1708323e+02
   4.7602133e+02   4.8645919e+02   5.4342221e+02   5.4902961e+02   6.9024001e+02
   4.4661060e+02   4.6125486e+02   5.1420484e+02   5.2057361e+02   5.7959136e+02
   5.0345288e+02   5.1172350e+02   5.6603421e+02   5.7647459e+02   6.9930971e+02
   3.4403546e+02   4.3765469e+02   5.0939380e+02   5.1703322e+02   5.7823680e+02
   4.9396711e+02   5.0192631e+02   5.5024791e+02   5.5598630e+02   6.5118930e+02
   4.4637564e+02   4.6979384e+02   5.4143833e+02   5.4700673e+02   6.5178141e+02
   4.5984704e+02   4.6769404e+02   5.1208937e+02   5.1891245e+02   5.7886167e+02
   4.3764611e+02   4.3867601e+02   5.0627438e+02   5.1505488e+02   5.7748754e+02
   5.0578195e+02   5.1461385e+02   5.7633665e+02   6.0923845e+02   6.3940994e+02
   3.9234953e+02   4.2254786e+02   5.0656837e+02   5.1522938e+02   5.7755402e+02
   5.0457583e+02   5.1307225e+02   5.6972134e+02   5.8220150e+02   6.1624981e+02
   4.9682063e+02   5.0466516e+02   5.5310096e+02   5.5914914e+02   7.1980695e+02
   4.5069202e+02   4.6753609e+02   5.2049759e+02   5.2583711e+02   5.8201056e+02
   4.5797389e+02   4.7497059e+02   5.4175472e+02   5.4732625e+02   6.4836133e+02
   5.0164927e+02   5.0966632e+02   5.6082251e+02   5.6854206e+02   6.4460798e+02
   5.0524078e+02   5.1390812e+02   5.7344716e+02   5.9251558e+02   6.4678359e+02
   5.0280706e+02   5.1097340e+02   5.6389035e+02   5.7295458e+02   6.4601648e+02
   4.1925310e+02   4.1927912e+02   5.0598855e+02   5.1488907e+02   5.7742676e+02
   4.3742716e+02   4.6664084e+02   5.4134282e+02   5.4691493e+02   6.6505566e+02
   5.0485092e+02   5.1341413e+02   5.7157099e+02   5.8740882e+02   6.5589966e+02
   5.0585378e+02   5.1470963e+02   5.7653801e+02   5.9979631e+02   6.0616329e+02
   5.0596600e+02   5.1485983e+02   5.7732011e+02   6.4465364e+02   6.6503055e+02
   4.3117113e+02   4.6469593e+02   5.4104603e+02   5.4658647e+02   6.4228235e+02
   5.0598072e+02   5.1487964e+02   5.7739443e+02   6.5560402e+02   6.7278134e+02
   4.1671587e+02   4.6186319e+02   5.3781531e+02   5.4301964e+02   6.0188439e+02
   5.0597805e+02   5.1487608e+02   5.7738129e+02   6.5454606e+02   6.9967632e+02
   4.6656625e+02   4.7976790e+02   5.4206727e+02   5.4762068e+02   6.3785727e+02
   4.3683306e+02   4.6643705e+02   5.4135369e+02   5.4692821e+02   6.8602294e+02
   4.6349337e+02   4.7796092e+02   5.4220646e+02   5.4780891e+02   7.4765740e+02
   4.6675645e+02   4.7988957e+02   5.4208485e+02   5.4763880e+02   6.3796914e+02
   4.7706017e+02   4.8725388e+02   5.4352796e+02   5.4912510e+02   6.5543059e+02
   5.0580596e+02   5.1464578e+02   5.7646289e+02   6.1081625e+02   6.3828513e+02
   5.0586645e+02   5.1472642e+02   5.7680842e+02   6.2007502e+02   6.6414179e+02
   4.9733696e+02   5.0517089e+02   5.5321647e+02   5.5914066e+02   6.2972723e+02
   5.0533900e+02   5.1403443e+02   5.7378432e+02   5.9266390e+02   6.2504170e+02
   5.0580780e+02   5.1464825e+02   5.7637958e+02   6.0377599e+02   6.1792761e+02
   4.9326383e+02   5.0127329e+02   5.4982309e+02   5.5556459e+02   7.4912267e+02
   4.4112324e+02   4.6788970e+02   5.4138642e+02   5.4695832e+02   6.6002904e+02
   4.1175707e+02   4.3906451e+02   5.0981523e+02   5.1732100e+02   5.7834785e+02
   4.1335790e+02   4.6220967e+02   5.4111829e+02   5.4667710e+02   6.5616359e+02
   4.1330771e+02   4.6221428e+02   5.4116298e+02   5.4672772e+02   6.6686689e+02
   4.5390447e+02   4.7301285e+02   5.4036174e+02   5.4576399e+02   6.1530976e+02
   4.2057204e+02   4.6255067e+02   5.4022069e+02   5.4566430e+02   6.2067101e+02
   4.5353392e+02   4.6320806e+02   5.1181827e+02   5.1872501e+02   5.7882163e+02
   5.0557843e+02   5.1434548e+02   5.7525151e+02   6.0011257e+02   6.4861904e+02
   5.0107584e+02   5.0903479e+02   5.5908580e+02   5.6605227e+02   6.2487940e+02
   4.6187632e+02   4.7702383e+02   5.4193653e+02   5.4751129e+02   6.4833163e+02
   5.0370428e+02   5.1201920e+02   5.6620155e+02   5.7608192e+02   6.1817702e+02
   4.4234341e+02   4.6808307e+02   5.3937268e+02   5.4469585e+02   6.0912127e+02
   4.0303112e+02   4.0305965e+02   5.0598711e+02   5.1488825e+02   5.7742643e+02
   5.0244286e+02   5.1055201e+02   5.6141424e+02   5.6858153e+02   6.0853232e+02
   5.0498730e+02   5.1358562e+02   5.7209308e+02   5.8836735e+02   6.3461859e+02
   4.5815470e+02   4.7486511e+02   5.3951082e+02   5.4479586e+02   6.0663761e+02
   4.0830656e+02   4.6209264e+02   5.4103185e+02   5.4657962e+02   6.4867690e+02
   4.3626692e+02   4.3629394e+02   5.0599388e+02   5.1489214e+02   5.7742789e+02
   4.0981785e+02   4.6051484e+02   5.3263181e+02   5.3753911e+02   5.9148634e+02
   4.1628026e+02   4.6216870e+02   5.3987431e+02   5.4527861e+02   6.1627347e+02
   4.2146120e+02   4.4100137e+02   5.0995903e+02   5.1741947e+02   5.7838398e+02
   4.1421423e+02   4.2094265e+02   5.0629783e+02   5.1506921e+02   5.7749401e+02
   4.9443635e+02   5.0236817e+02   5.5072619e+02   5.5652083e+02   6.7139343e+02
   5.0435534e+02   5.1280181e+02   5.6862172e+02   5.7998202e+02   6.1418641e+02
   4.3332960e+02   4.4174232e+02   5.0825114e+02   5.1627363e+02   5.7794070e+02
   4.4035142e+02   4.5416037e+02   5.1167911e+02   5.1864058e+02   5.7883573e+02
   4.5215548e+02   4.7161979e+02   5.3516931e+02   5.4014275e+02   5.9426672e+02
   4.1734466e+02   4.4833003e+02   5.1344671e+02   5.1999954e+02   5.7942283e+02
   4.9538908e+02   5.0327306e+02   5.5160055e+02   5.5747543e+02   6.8839856e+02
   4.2978976e+02   4.6438624e+02   5.4107245e+02   5.4661757e+02   6.4445720e+02
   4.2727157e+02   4.6374160e+02   5.4087313e+02   5.4639441e+02   6.3508229e+02
   4.4785842e+02   4.7040191e+02   5.4130489e+02   5.4685110e+02   6.3969241e+02
   4.7698523e+02   4.8717528e+02   5.4309204e+02   5.4861706e+02   6.3064722e+02
   4.0486900e+02   4.6153182e+02   5.3769080e+02   5.4288607e+02   6.0148681e+02
   4.4962825e+02   4.7024211e+02   5.3377286e+02   5.3868489e+02   5.9235182e+02
   5.0043707e+02   5.0834800e+02   5.5774363e+02   5.6437500e+02   6.2385599e+02
   4.2436979e+02   4.2966971e+02   5.0677671e+02   5.1535388e+02   5.7759966e+02
   4.2409823e+02   4.6316411e+02   5.4122057e+02   5.4678981e+02   7.0545508e+02
   4.0801508e+02   4.4261714e+02   5.1107841e+02   5.1821308e+02   5.7869770e+02
   4.1576360e+02   4.6228351e+02   5.4087068e+02   5.4639673e+02   6.3800561e+02
   4.6930155e+02   4.8142369e+02   5.4011191e+02   5.4536720e+02   6.0594419e+02
   4.1862333e+02   4.6251519e+02   5.4121688e+02   5.4678780e+02   7.3847558e+02
   4.4469985e+02   4.6778772e+02   5.3186746e+02   5.3671358e+02   5.9019700e+02
   4.2020380e+02   4.5952939e+02   5.2745704e+02   5.3230813e+02   5.8642797e+02
   5.0225136e+02   5.1033273e+02   5.6049658e+02   5.6718718e+02   6.0518562e+02
   4.4446045e+02   4.4747323e+02   5.0701145e+02   5.1549316e+02   5.7764584e+02
   5.0586039e+02   5.1471829e+02   5.7672463e+02   6.1101522e+02   6.2555024e+02
   4.7196060e+02   4.8182264e+02   5.2668119e+02   5.3137022e+02   5.8478812e+02
   4.5531471e+02   4.7374542e+02   5.4150849e+02   5.4705677e+02   6.3846387e+02
   4.5362603e+02   4.7287780e+02   5.4027770e+02   5.4567078e+02   6.1457068e+02
   5.0582879e+02   5.1467634e+02   5.7622968e+02   5.9468550e+02   5.9946939e+02
   4.6416632e+02   4.7834530e+02   5.4224335e+02   5.4784588e+02   7.3865934e+02
   4.3585159e+02   4.4848876e+02   5.1010782e+02   5.1751741e+02   5.7840939e+02
   4.7461964e+02   4.8497970e+02   5.3672148e+02   5.4157719e+02   5.9426087e+02
   4.2019220e+02   4.5707650e+02   5.2191350e+02   5.2712486e+02   5.8292326e+02
   5.0583433e+02   5.1468360e+02   5.7664623e+02   6.1705697e+02   7.3564784e+02
   4.4222846e+02   4.6746248e+02   5.3519954e+02   5.4020190e+02   5.9475005e+02
   4.5363636e+02   4.7287186e+02   5.4016351e+02   5.4554276e+02   6.1343896e+02
   4.4301311e+02   4.5549131e+02   5.1147794e+02   5.1848994e+02   5.7877015e+02
   4.1850289e+02   4.6250271e+02   5.4119280e+02   5.4676055e+02   6.9813342e+02
   3.9511463e+02   4.6198474e+02   5.4080814e+02   5.4632709e+02   6.3525128e+02
   4.6496242e+02   4.7878055e+02   5.4189289e+02   5.4743645e+02   6.3436528e+02
   3.3381296e+02   4.6224068e+02   5.4118203e+02   5.4674920e+02   6.9143590e+02
   3.9809340e+02   4.6204132e+02   5.4117415e+02   5.4674094e+02   6.9123486e+02
   4.2774542e+02   4.2824613e+02   5.0607138e+02   5.1493696e+02   5.7744454e+02
   4.5397989e+02   4.6251535e+02   5.1095455e+02   5.1809527e+02   5.7858200e+02
   4.7511848e+02   4.8577711e+02   5.4328374e+02   5.4889001e+02   6.8002998e+02
   4.4247127e+02   4.6836213e+02   5.4146063e+02   5.4704024e+02   7.1046495e+02
   4.5392008e+02   4.7303328e+02   5.4050734e+02   5.4592766e+02   6.1682104e+02
   4.5247629e+02   4.7154159e+02   5.3356088e+02   5.3845346e+02   5.9195266e+02
   4.3812518e+02   4.6593487e+02   5.3464506e+02   5.3962561e+02   5.9397611e+02
   4.3124145e+02   4.6473838e+02   5.4125082e+02   5.4681847e+02   6.6234076e+02
   4.7140189e+02   4.8171390e+02   5.2880774e+02   5.3345620e+02   5.8626330e+02
   4.3271042e+02   4.6271986e+02   5.2902662e+02   5.3384653e+02   5.8762257e+02
   4.5097115e+02   4.7169477e+02   5.4053128e+02   5.4596579e+02   6.1835736e+02
   4.8306422e+02   4.9213961e+02   5.4449864e+02   5.5003207e+02   6.3276889e+02
   4.2172965e+02   4.6280523e+02   5.4112971e+02   5.4668805e+02   6.5403242e+02
   4.8039889e+02   4.8981835e+02   5.4174940e+02   5.4694725e+02   6.0581073e+02
   4.3681342e+02   4.6622983e+02   5.3969071e+02   5.4505812e+02   6.1276564e+02
   5.0224733e+02   5.1033592e+02   5.6244705e+02   5.7089448e+02   6.6739281e+02
   4.1486396e+02   4.6190633e+02   5.3868454e+02   5.4396597e+02   6.0613795e+02
   4.2845818e+02   4.6350622e+02   5.3739569e+02   5.4256001e+02   6.0025749e+02
   3.8463400e+02   4.5262066e+02   5.1722859e+02   5.2307741e+02   5.8079390e+02
   4.4827323e+02   4.7056241e+02   5.4108939e+02   5.4660520e+02   6.3063611e+02
   5.0579508e+02   5.1463134e+02   5.7627980e+02   6.0214063e+02   6.1568830e+02
   5.0276487e+02   5.1092504e+02   5.6380836e+02   5.7285880e+02   6.5029130e+02
   5.0588956e+02   5.1475731e+02   5.7692843e+02   6.2306304e+02   6.6512089e+02
   5.0455516e+02   5.1303933e+02   5.6314096e+02   5.6721940e+02   5.8707232e+02
   4.0120988e+02   4.0627289e+02   5.0600278e+02   5.1489729e+02   5.7742981e+02
   4.3814031e+02   4.6151500e+02   5.2004575e+02   5.2546787e+02   5.8192086e+02
   3.9882837e+02   4.6197277e+02   5.4066183e+02   5.4616206e+02   6.3016449e+02
   4.9843022e+02   5.0625874e+02   5.5356293e+02   5.5921348e+02   6.1198259e+02
   4.6751955e+02   4.8027284e+02   5.4049333e+02   5.4581831e+02   6.0994834e+02
   4.6594916e+02   4.7933492e+02   5.4135255e+02   5.4680922e+02   6.2041118e+02
   4.2378130e+02   4.2863508e+02   5.0667104e+02   5.1529043e+02   5.7757609e+02
   4.3639459e+02   4.3644682e+02   5.0600023e+02   5.1489579e+02   5.7742922e+02
   4.2321318e+02   4.6240941e+02   5.3727085e+02   5.4242975e+02   6.0000854e+02
   5.0359777e+02   5.1189184e+02   5.6500882e+02   5.7352301e+02   6.0631818e+02
   4.4399289e+02   4.6890805e+02   5.4148306e+02   5.4706279e+02   6.8575447e+02
   4.0482395e+02   4.6202336e+02   5.4079340e+02   5.4631032e+02   6.3430623e+02
   5.0371047e+02   5.1201525e+02   5.6142730e+02   5.6641047e+02   5.9140059e+02
   3.8674985e+02   4.6202449e+02   5.4115953e+02   5.4672443e+02   6.7156527e+02
   4.2372590e+02   4.6305450e+02   5.4087928e+02   5.4640380e+02   6.3720783e+02
   4.2121051e+02   4.2132245e+02   5.0599523e+02   5.1489294e+02   5.7742819e+02
   4.2268922e+02   4.6284168e+02   5.4049809e+02   5.4597469e+02   6.2576131e+02
   4.2065085e+02   4.6259982e+02   5.4050712e+02   5.4598570e+02   6.2623220e+02
   5.0582512e+02   5.1467129e+02   5.7659572e+02   6.1589843e+02   6.9418773e+02
   4.2247523e+02   4.5315475e+02   5.1650537e+02   5.2247084e+02   5.8050073e+02
   5.0598438e+02   5.1488457e+02   5.7740750e+02   6.0356469e+02   6.0371586e+02
   5.7261270e+02   5.6367792e+02   5.1146139e+02   5.0379955e+02   4.2626348e+02
   6.4598025e+02   5.7731851e+02   5.1491976e+02   5.0607668e+02   4.1286582e+02
   5.4692177e+02   5.4134457e+02   4.6571015e+02   4.3856937e+02   4.2638295e+02
   5.9306915e+02   5.8267896e+02   5.3658274e+02   5.3188818e+02   4.6029291e+02
   6.1878700e+02   5.8054851e+02   5.2436375e+02   5.1882263e+02   4.5414938e+02
   6.0609334e+02   5.7803671e+02   5.2064985e+02   5.1447245e+02   4.4965198e+02
   6.9904626e+02   5.7914932e+02   5.1938348e+02   5.1265228e+02   4.4619357e+02
   7.3854150e+02   5.9125127e+02   5.3734594e+02   5.3244600e+02   4.6033915e+02
   6.0090222e+02   5.8453205e+02   5.3478485e+02   5.3006925e+02   4.5974091e+02
   6.0920011e+02   5.8134487e+02   5.2741812e+02   5.2235256e+02   4.5660489e+02
   5.4699850e+02   5.4141889e+02   4.6855081e+02   4.5385576e+02   4.4094589e+02
   5.4677771e+02   5.4120659e+02   4.7556424e+02   4.7556200e+02   4.6202446e+02
   5.5245143e+02   5.4681980e+02   4.9681694e+02   4.8852104e+02   4.1650190e+02
   5.4681906e+02   5.4124612e+02   4.6308528e+02   4.2437784e+02   4.1071131e+02
   6.3452994e+02   5.9646682e+02   5.4139591e+02   5.3631105e+02   4.6122404e+02
   5.4935245e+02   5.4850827e+02   5.4553324e+02   5.4078712e+02   4.6200785e+02
   6.7219701e+02   5.7786515e+02   5.1613103e+02   5.0803187e+02   4.3228305e+02
   6.6126143e+02   6.4949489e+02   5.4666721e+02   5.4110907e+02   4.6201480e+02
   5.4820734e+02   5.4264240e+02   4.8894033e+02   4.8480611e+02   4.5003418e+02
   7.4422525e+02   7.1367121e+02   5.4675549e+02   5.4118695e+02   4.6202555e+02
   5.4678887e+02   5.4121741e+02   4.6577806e+02   4.6459284e+02   4.6067306e+02
   6.4100762e+02   5.7817201e+02   5.1731507e+02   5.0984103e+02   4.3887543e+02
   6.2579905e+02   5.7748736e+02   5.1622002e+02   5.0826417e+02   4.3366481e+02
   6.0913296e+02   5.7614813e+02   5.1456098e+02   5.0574690e+02   3.9586680e+02
   5.5165334e+02   5.4605438e+02   4.9624741e+02   4.8885786e+02   4.3035274e+02
   5.5199290e+02   5.4637560e+02   4.9626201e+02   4.8824517e+02   4.2395915e+02
   5.4900018e+02   5.4338760e+02   4.8613239e+02   4.7559386e+02   3.9273050e+02
   6.1152362e+02   6.1141578e+02   5.4676445e+02   5.4119501e+02   4.6202664e+02
   5.5417733e+02   5.4849952e+02   4.9950863e+02   4.9136703e+02   4.0090021e+02
   5.5150711e+02   5.4597519e+02   4.9938029e+02   4.9446952e+02   4.4429377e+02
   5.5977763e+02   5.5373734e+02   5.0683514e+02   5.0029713e+02   4.3371355e+02
   5.4677782e+02   5.4120668e+02   4.6203893e+02   4.4655206e+02   4.4653235e+02
   6.1757786e+02   5.7741946e+02   5.1682073e+02   5.0922940e+02   4.3732179e+02
   6.3461849e+02   5.9114836e+02   5.3779456e+02   5.3289010e+02   4.6046108e+02
   6.6505574e+02   5.7894312e+02   5.1891513e+02   5.1203656e+02   4.4484057e+02
   5.4706551e+02   5.4148283e+02   4.6881447e+02   4.4828025e+02   4.2961515e+02
   7.0675501e+02   6.6267773e+02   5.4674123e+02   5.4117437e+02   4.6202380e+02
   6.5758889e+02   5.7743399e+02   5.1505115e+02   5.0628236e+02   4.1842477e+02
   5.7682753e+02   5.7527743e+02   5.4428566e+02   5.3913810e+02   4.6176121e+02
   5.8598886e+02   5.8175783e+02   5.4194981e+02   5.3698531e+02   4.6140206e+02
   6.0913102e+02   5.7952273e+02   5.2364709e+02   5.1804584e+02   4.5358922e+02
   5.4776598e+02   5.4216373e+02   4.7751612e+02   4.6275735e+02   4.0261892e+02
   5.5169618e+02   5.4607680e+02   4.9541543e+02   4.8711639e+02   4.2082353e+02
   6.5648830e+02   5.7744851e+02   5.1509313e+02   5.0635401e+02   4.1973387e+02
   7.5200339e+02   5.7742592e+02   5.1489158e+02   5.0599341e+02   3.9304589e+02
   5.8420858e+02   5.8397899e+02   5.4653675e+02   5.4100552e+02   4.6200257e+02
   6.3701887e+02   5.7735704e+02   5.1527654e+02   5.0670573e+02   4.2421520e+02
   6.7818313e+02   5.8410016e+02   5.2905887e+02   5.2404736e+02   4.5735306e+02
   5.7732777e+02   5.6670228e+02   5.1303481e+02   5.0553153e+02   4.3084312e+02
   5.4677913e+02   5.4120798e+02   4.7109322e+02   4.7105130e+02   4.6196839e+02
   5.4677756e+02   5.4120644e+02   4.6202875e+02   4.2265133e+02   4.2264753e+02
   6.1028245e+02   5.7697837e+02   5.1679151e+02   5.0926991e+02   4.3768798e+02
   6.4838064e+02   5.8091386e+02   5.2361837e+02   5.1788407e+02   4.5325631e+02
   6.1676743e+02   5.7915287e+02   5.2146012e+02   5.1537854e+02   4.5071406e+02
   6.2219998e+02   5.7755882e+02   5.1667904e+02   5.0898050e+02   4.3638383e+02
   6.8385206e+02   6.7657810e+02   5.4677244e+02   5.4120191e+02   4.6202760e+02
   5.4678277e+02   5.4121142e+02   4.6220406e+02   4.3998803e+02   4.3955777e+02
   6.2653335e+02   5.7731358e+02   5.1569348e+02   5.0743456e+02   4.2928995e+02
   6.7330523e+02   5.7806735e+02   5.1666344e+02   5.0884803e+02   4.3556613e+02
   6.3126794e+02   5.8703176e+02   5.3375698e+02   5.2894611e+02   4.5931474e+02
   6.5584607e+02   6.5502316e+02   5.4677396e+02   5.4120326e+02   4.6202776e+02
   5.5344324e+02   5.4799215e+02   5.0641401e+02   5.0284717e+02   4.5037221e+02
   6.0798404e+02   5.9983317e+02   5.4494400e+02   5.3959383e+02   4.6179774e+02
   6.7426630e+02   6.2770878e+02   5.4609172e+02   5.4059955e+02   4.6194293e+02
   5.4744164e+02   5.4185114e+02   4.7589987e+02   4.6466731e+02   4.3705207e+02
   7.0831845e+02   7.0829471e+02   5.4677751e+02   5.4120639e+02   4.6202821e+02
   6.3153523e+02   5.8467563e+02   5.3059591e+02   5.2570484e+02   4.5811696e+02
   5.4707561e+02   5.4150675e+02   4.8473235e+02   4.8347776e+02   4.5918752e+02
   6.2488672e+02   5.8273712e+02   5.2794156e+02   5.2286602e+02   4.5680076e+02
   6.1050523e+02   5.9583278e+02   5.4291831e+02   5.3775468e+02   4.6149837e+02
   5.4836111e+02   5.4278372e+02   4.8730141e+02   4.8155908e+02   4.4499026e+02
   5.4691492e+02   5.4133792e+02   4.6536908e+02   4.3394084e+02   4.1098192e+02
   5.6819411e+02   5.6071434e+02   5.1168273e+02   5.0514379e+02   4.3681568e+02
   6.0313032e+02   5.7715591e+02   5.1912077e+02   5.1257706e+02   4.4664220e+02
   5.5008848e+02   5.4448695e+02   4.9169737e+02   4.8359682e+02   4.2882257e+02
   6.7472034e+02   5.7740718e+02   5.1490468e+02   5.0602312e+02   4.0623024e+02
   5.9638090e+02   5.7947938e+02   5.2840418e+02   5.2356541e+02   4.5738484e+02
   6.0038528e+02   5.8031530e+02   5.2793643e+02   5.2299919e+02   4.5704037e+02
   5.9028901e+02   5.8313216e+02   5.3958897e+02   5.3475995e+02   4.6096971e+02
   6.9754223e+02   5.7745142e+02   5.1500381e+02   5.0619144e+02   4.1610357e+02
   5.4701966e+02   5.4143858e+02   4.6774894e+02   4.4424834e+02   4.2648279e+02
   5.6064892e+02   5.5441092e+02   5.0578336e+02   4.9799457e+02   4.1080243e+02
   6.7659795e+02   6.0861647e+02   5.4438699e+02   5.3906808e+02   4.6171029e+02
   6.3186136e+02   5.8921649e+02   5.3611475e+02   5.3127385e+02   4.6002821e+02
   6.0035237e+02   5.7571766e+02   5.1601049e+02   5.0829569e+02   4.3496403e+02
   6.9740520e+02   6.0056598e+02   5.4262287e+02   5.3744751e+02   4.6143424e+02
   6.1859620e+02   6.1168479e+02   5.4605413e+02   5.4057093e+02   4.6193982e+02
   6.0071543e+02   5.7629187e+02   5.1762552e+02   5.1062726e+02   4.4221000e+02
   5.4729425e+02   5.4170464e+02   4.7282746e+02   4.5713584e+02   4.3115078e+02
   6.6264235e+02   5.7991273e+02   5.2123703e+02   5.1500462e+02   4.5004377e+02
   5.4680089e+02   5.4122904e+02   4.6566502e+02   4.6299810e+02   4.5892531e+02
   5.4677763e+02   5.4120650e+02   4.6203021e+02   3.9575990e+02   3.9338904e+02
   5.4677898e+02   5.4120781e+02   4.6588385e+02   4.6574758e+02   4.6187109e+02
   6.2743543e+02   5.8532001e+02   5.3175348e+02   5.2691473e+02   4.5860197e+02
   7.0858743e+02   5.7741000e+02   5.1488663e+02   5.0598905e+02   3.9215562e+02
   6.2002748e+02   6.1984665e+02   5.4676396e+02   5.4119453e+02   4.6202662e+02
   5.4679690e+02   5.4122491e+02   4.6251785e+02   4.1868039e+02   3.8680896e+02
   5.5170783e+02   5.4649855e+02   5.1523463e+02   5.1358855e+02   4.5906619e+02
   6.2273997e+02   6.0066267e+02   5.4365464e+02   5.3841307e+02   4.6160606e+02
   6.8409335e+02   6.1944978e+02   5.4558467e+02   5.4014777e+02   4.6187700e+02
   6.1891864e+02   5.8767591e+02   5.3537015e+02   5.3056955e+02   4.5983829e+02
   5.5623982e+02   5.5050360e+02   5.0329219e+02   4.9645210e+02   4.3076870e+02
   5.4994084e+02   5.4433500e+02   4.9087773e+02   4.8235186e+02   4.2649125e+02
   5.4694771e+02   5.4136973e+02   4.6702866e+02   4.4963352e+02   4.3869876e+02
   7.2426344e+02   6.6448889e+02   5.4673255e+02   5.4116670e+02   4.6202274e+02
   6.0649166e+02   5.7652548e+02   5.1626305e+02   5.0853540e+02   4.3537035e+02
   6.2373145e+02   5.9490570e+02   5.4104828e+02   5.3599388e+02   4.6116496e+02
   5.4770726e+02   5.4210613e+02   4.7695598e+02   4.6186100e+02   4.1028377e+02
   5.4777493e+02   5.4218027e+02   4.7947736e+02   4.6932824e+02   4.3522082e+02
   6.4142980e+02   6.3117850e+02   5.4651140e+02   5.4097186e+02   4.6199580e+02
   5.4694240e+02   5.4136424e+02   4.6593924e+02   4.3533891e+02   3.9419906e+02
   5.4809882e+02   5.4251463e+02   4.8460900e+02   4.7797236e+02   4.4309174e+02
   6.9288792e+02   5.8026462e+02   5.2198497e+02   5.1591771e+02   4.5120860e+02
   6.8280298e+02   6.0024471e+02   5.4251716e+02   5.3734947e+02   4.6141648e+02
   6.1500733e+02   5.9147030e+02   5.3943433e+02   5.3448340e+02   4.6085384e+02
   7.4328924e+02   5.9005828e+02   5.3626635e+02   5.3140356e+02   4.6005427e+02
   5.4685828e+02   5.4128364e+02   4.6404454e+02   4.2837217e+02   3.9940276e+02
   6.2121283e+02   6.1375627e+02   5.4609442e+02   5.4060583e+02   4.6194463e+02
   5.4719945e+02   5.4161169e+02   4.7069574e+02   4.4947602e+02   4.2021980e+02
   6.7228610e+02   5.9364317e+02   5.3924993e+02   5.3426959e+02   4.6078880e+02
   6.0331293e+02   5.7626260e+02   5.1640040e+02   5.0880151e+02   4.3650910e+02
   7.0725007e+02   7.0482802e+02   5.4677671e+02   5.4120568e+02   4.6202812e+02
   6.1308352e+02   5.9921731e+02   5.4406686e+02   5.3879902e+02   4.6167211e+02
   5.4824384e+02   5.4264226e+02   4.8255989e+02   4.7221274e+02   4.2866993e+02
   6.0081534e+02   5.7855951e+02   5.2386209e+02   5.1838443e+02   4.5400614e+02
   6.4601656e+02   6.3889510e+02   5.4665137e+02   5.4109522e+02   4.6201291e+02
   5.8019931e+02   5.6813444e+02   5.1245680e+02   5.0411574e+02   4.1024609e+02
   5.8449531e+02   5.7118260e+02   5.1737812e+02   5.1106914e+02   4.4540236e+02
   5.9416316e+02   5.7409143e+02   5.1489303e+02   5.0681943e+02   4.2901067e+02
   6.1646947e+02   5.7661113e+02   5.1468034e+02   5.0583835e+02   3.9807208e+02
   5.4897333e+02   5.4336304e+02   4.8621569e+02   4.7599266e+02   4.1864580e+02
   5.9098561e+02   5.7760396e+02   5.2887244e+02   5.2417656e+02   4.5778471e+02
   6.2101527e+02   5.9229278e+02   5.3946979e+02   5.3450505e+02   4.6085340e+02
   5.9145489e+02   5.7312586e+02   5.1425858e+02   5.0596220e+02   4.2451861e+02
   5.4685740e+02   5.4128399e+02   4.6865742e+02   4.6469116e+02   4.5642799e+02
   6.1739834e+02   5.7991549e+02   5.2315258e+02   5.1740784e+02   4.5292924e+02
   5.4759926e+02   5.4200009e+02   4.7574564e+02   4.5952720e+02   3.9914385e+02
   6.1277878e+02   6.1165678e+02   5.4664534e+02   5.4109107e+02   4.6201255e+02
   5.8582056e+02   5.8485328e+02   5.4580668e+02   5.4038706e+02   4.6192055e+02
   6.2519087e+02   5.7804691e+02   5.1776808e+02   5.1054297e+02   4.4118816e+02
   5.4677754e+02   5.4120641e+02   4.6202831e+02   4.5648086e+02   4.5648078e+02
   5.6747309e+02   5.5997102e+02   5.0918400e+02   5.0122458e+02   4.0114487e+02
   5.4702409e+02   5.4144265e+02   4.6753857e+02   4.4013373e+02   4.0319479e+02
   5.4707587e+02   5.4149253e+02   4.6860438e+02   4.4457728e+02   4.2063222e+02
   5.8570299e+02   5.7082124e+02   5.1326486e+02   5.0479859e+02   4.1302214e+02
   6.0987402e+02   5.7634841e+02   5.1501823e+02   5.0651226e+02   4.2416412e+02
   5.5834401e+02   5.5237883e+02   5.0399944e+02   4.9614292e+02   3.8968128e+02
   7.2192992e+02   5.8256863e+02   5.2652222e+02   5.2123154e+02   4.5578508e+02
   5.4778739e+02   5.4218556e+02   4.7790884e+02   4.6387721e+02   4.1861639e+02
   6.5041618e+02   6.2314253e+02   5.4599094e+02   5.4051057e+02   4.6193027e+02
   6.4538605e+02   5.7779984e+02   5.1622298e+02   5.0819826e+02   4.3314321e+02
   5.4736016e+02   5.4177428e+02   4.7625488e+02   4.6749001e+02   4.4329929e+02
   6.0352382e+02   5.7638230e+02   5.1669163e+02   5.0922793e+02   4.3785943e+02
   6.0505896e+02   5.7614453e+02   5.1549524e+02   5.0737312e+02   4.3018474e+02
   5.4849464e+02   5.4288692e+02   4.8354409e+02   4.7250661e+02   4.1992383e+02
   5.4701560e+02   5.4143460e+02   4.6753109e+02   4.4206301e+02   4.2233869e+02
   6.0597840e+02   5.8316983e+02   5.3121280e+02   5.2643070e+02   4.5848721e+02
   5.6304507e+02   5.5653325e+02   5.0859456e+02   5.0178722e+02   4.3222322e+02
   6.3686349e+02   5.7719185e+02   5.1483059e+02   5.0594991e+02   3.9717810e+02
   6.5456026e+02   5.7740188e+02   5.1497897e+02   5.0616060e+02   4.1549334e+02
   5.8819287e+02   5.7221085e+02   5.1505812e+02   5.0749292e+02   4.3423534e+02
   6.4207811e+02   5.7787336e+02   5.1650567e+02   5.0863896e+02   4.3489068e+02
   5.7403988e+02   5.6468991e+02   5.1243388e+02   5.0511801e+02   4.3172489e+02
   6.3612055e+02   5.8389667e+02   5.2925609e+02   5.2427836e+02   4.5748351e+02
   5.8652015e+02   5.7166282e+02   5.1551861e+02   5.0831820e+02   4.3751859e+02
   5.4692277e+02   5.4134555e+02   4.6579618e+02   4.3994962e+02   4.2833655e+02
   6.2453337e+02   5.8000832e+02   5.2262815e+02   5.1675168e+02   4.5223075e+02
   6.4214078e+02   5.8404276e+02   5.2930741e+02   5.2432732e+02   4.5749955e+02
   6.5177606e+02   6.3465556e+02   5.4646512e+02   5.4093065e+02   4.6198998e+02
   5.8879886e+02   5.7303725e+02   5.1750065e+02   5.1095079e+02   4.4436899e+02
   6.1872323e+02   5.8229921e+02   5.2773283e+02   5.2265432e+02   4.5671054e+02
   5.4760774e+02   5.4200889e+02   4.7599664e+02   4.6044787e+02   4.1758772e+02
   5.4679765e+02   5.4122580e+02   4.6386772e+02   4.5863774e+02   4.5616828e+02
   5.4708524e+02   5.4150142e+02   4.6862464e+02   4.4321773e+02   3.9274399e+02
   5.8289704e+02   5.6950673e+02   5.1283497e+02   5.0439365e+02   3.9998627e+02
   5.4687145e+02   5.4129661e+02   4.6571453e+02   4.5263670e+02   4.4649872e+02
   5.5138983e+02   5.4577237e+02   4.9469191e+02   4.8629857e+02   4.2063723e+02
   6.1254493e+02   6.0444970e+02   5.4561157e+02   5.4018283e+02   4.6188448e+02
   5.4678170e+02   5.4121040e+02   4.6216572e+02   4.3884313e+02   4.3852298e+02
   7.3631356e+02   6.7016823e+02   5.4673384e+02   5.4116783e+02   4.6202292e+02
   6.6017247e+02   6.4268792e+02   5.4656819e+02   5.4102162e+02   4.6200265e+02
   6.5129521e+02   5.9367634e+02   5.3938970e+02   5.3440543e+02   4.6082097e+02
   6.5171586e+02   5.7790132e+02   5.1636152e+02   5.0840039e+02   4.3392689e+02
   6.2007201e+02   5.9191192e+02   5.3925820e+02   5.3430569e+02   4.6080939e+02
   6.2345452e+02   5.7700400e+02   5.1502245e+02   5.0634971e+02   4.2101275e+02
   5.6547866e+02   5.6248321e+02   5.3829325e+02   5.3421504e+02   4.6115230e+02
   6.1165299e+02   5.7708575e+02   5.1684320e+02   5.0932884e+02   4.3782009e+02
   6.1482382e+02   6.0849943e+02   5.4601878e+02   5.4054107e+02   4.6193585e+02
   5.9429581e+02   5.7629420e+02   5.2208215e+02   5.1643680e+02   4.5244128e+02
   7.0296908e+02   5.9986573e+02   5.4237645e+02   5.3721856e+02   4.6139260e+02
   6.3410672e+02   5.7759278e+02   5.1599217e+02   5.0786700e+02   4.3164836e+02
   6.4521691e+02   5.7761477e+02   5.1572943e+02   5.0742138e+02   4.2888328e+02
   5.4677775e+02   5.4120662e+02   4.6203339e+02   3.9853365e+02   3.9650897e+02
   5.9536998e+02   5.7418230e+02   5.1413050e+02   5.0547302e+02   4.1213926e+02
   5.4701910e+02   5.4143791e+02   4.6751414e+02   4.4095781e+02   4.1758470e+02
   5.4677766e+02   5.4120653e+02   4.7101316e+02   4.7100956e+02   4.6202311e+02
   5.4686349e+02   5.4128876e+02   4.6455785e+02   4.4145687e+02   4.3514710e+02
   5.4687694e+02   5.4130152e+02   4.6448656e+02   4.3015012e+02   3.9541913e+02
   6.9157946e+02   5.7754662e+02   5.1526033e+02   5.0662551e+02   4.2311885e+02
   5.4677953e+02   5.4120839e+02   4.7470191e+02   4.7467231e+02   4.6198035e+02
   5.4683518e+02   5.4126338e+02   4.7487884e+02   4.7403207e+02   4.6061999e+02
   5.8611568e+02   5.8607891e+02   5.4674270e+02   5.4117723e+02   4.6202446e+02
   6.0966451e+02   5.9291556e+02   5.4124164e+02   5.3620082e+02   4.6121437e+02
   6.2427985e+02   5.7694679e+02   5.1480641e+02   5.0597531e+02   4.1066917e+02
   5.4708619e+02   5.4150234e+02   4.6864964e+02   4.4336220e+02   4.0321910e+02
   5.4761829e+02   5.4201881e+02   4.7598467e+02   4.6005969e+02   4.0818935e+02
   6.2494073e+02   6.1229589e+02   5.4570157e+02   5.4025693e+02   4.6189414e+02
   6.6299635e+02   5.8864679e+02   5.3493377e+02   5.3010128e+02   4.5967074e+02
   5.4682714e+02   5.4125783e+02   4.9355411e+02   4.9347268e+02   4.6183069e+02
   5.4678981e+02   5.4121813e+02   4.6233887e+02   4.1590080e+02   3.8134573e+02
   6.2556380e+02   5.7701776e+02   5.1493232e+02   5.0618415e+02   4.1804560e+02
   5.4711336e+02   5.4152847e+02   4.6911022e+02   4.4455896e+02   3.9226686e+02
   6.1017865e+02   6.1015872e+02   5.4677506e+02   5.4120426e+02   4.6202792e+02
   6.1874236e+02   5.7970590e+02   5.2251506e+02   5.1664201e+02   4.5215674e+02
   7.1133562e+02   5.7773058e+02   5.1574151e+02   5.0741257e+02   4.2870462e+02
   5.8665677e+02   5.7122446e+02   5.1333671e+02   5.0481720e+02   4.0743066e+02
   5.4691102e+02   5.4133426e+02   4.6546528e+02   4.3794571e+02   4.2641376e+02
   6.5568792e+02   6.2199507e+02   5.4585294e+02   5.4038753e+02   4.6191239e+02
   7.1740186e+02   6.1866124e+02   5.4550893e+02   5.4007992e+02   4.6186688e+02
   5.8170192e+02   5.7026721e+02   5.1956238e+02   5.1401045e+02   4.5067893e+02
   6.8233073e+02   6.2747473e+02   5.4606665e+02   5.4057724e+02   4.6193976e+02
   5.5774057e+02   5.5183534e+02   5.0349867e+02   4.9564464e+02   4.0500585e+02
   6.3146583e+02   5.7996491e+02   5.2207350e+02   5.1606313e+02   4.5144230e+02
   7.3242482e+02   7.3121611e+02   5.4677659e+02   5.4120558e+02   4.6202809e+02
   5.9936485e+02   5.8616424e+02   5.3758038e+02   5.3277949e+02   4.6048314e+02
   5.6433323e+02   5.5752591e+02   5.0817795e+02   5.0057645e+02   4.2194775e+02
   6.4850046e+02   5.8385323e+02   5.2888680e+02   5.2386897e+02   4.5727554e+02
   7.1081400e+02   5.7743360e+02   5.1494788e+02   5.0609454e+02   4.1254197e+02
   6.2623304e+02   6.2538782e+02   5.4674224e+02   5.4117545e+02   4.6202396e+02
   6.6360084e+02   6.2862480e+02   5.4616102e+02   5.4066113e+02   4.6195181e+02
   6.3486145e+02   6.3481110e+02   5.4677660e+02   5.4120559e+02   4.6202808e+02
   7.2308496e+02   5.7741771e+02   5.1489217e+02   5.0599696e+02   3.9843795e+02
   5.7299814e+02   5.6386348e+02   5.1099390e+02   5.0290807e+02   4.1428080e+02
   5.4741129e+02   5.4182047e+02   4.7515980e+02   4.6288489e+02   4.3545139e+02
   6.5501550e+02   6.5022385e+02   5.4671861e+02   5.4115445e+02   4.6202106e+02
   5.9833783e+02   5.7578894e+02   5.1738207e+02   5.1035575e+02   4.4166269e+02
   6.1053665e+02   5.9134915e+02   5.3993422e+02   5.3496794e+02   4.6096366e+02
   6.0249700e+02   6.0182979e+02   5.4659840e+02   5.4105148e+02   4.6200736e+02
   6.5861997e+02   5.8248779e+02   5.2648500e+02   5.2119372e+02   4.5576675e+02
   5.4677756e+02   5.4120643e+02   4.6202830e+02   4.0155482e+02   4.0151777e+02
   6.7405931e+02   5.7739804e+02   5.1488174e+02   5.0598361e+02   3.8732178e+02
   6.5170600e+02   6.4171703e+02   5.4661808e+02   5.4106576e+02   4.6200882e+02
   6.4049382e+02   6.0712258e+02   5.4446004e+02   5.3913781e+02   4.6172229e+02
   5.8975444e+02   5.8628539e+02   5.4377815e+02   5.3860197e+02   4.6165755e+02
   5.4720161e+02   5.4161358e+02   4.7057352e+02   4.4828956e+02   4.0628256e+02
   6.1934512e+02   5.7675074e+02   5.1473010e+02   5.0589061e+02   4.0550145e+02
   5.8803333e+02   5.8714671e+02   5.4601727e+02   5.4056225e+02   4.6194336e+02
   5.5634585e+02   5.5055763e+02   5.0222819e+02   4.9437848e+02   4.1428932e+02
   5.5502512e+02   5.5192289e+02   5.3733317e+02   5.3429339e+02   4.6148413e+02
   5.4688547e+02   5.4131002e+02   4.6588723e+02   4.5123731e+02   4.4417465e+02
   5.5529639e+02   5.4956957e+02   5.0097125e+02   4.9295661e+02   4.0341703e+02
   5.4984929e+02   5.4427419e+02   4.9287687e+02   4.8652557e+02   4.3898162e+02
   5.9625450e+02   5.7459759e+02   5.1486782e+02   5.0666375e+02   4.2759843e+02
   7.0398383e+02   6.2394205e+02   5.4589690e+02   5.4042623e+02   4.6191791e+02
   5.7681286e+02   5.6622372e+02   5.1178284e+02   5.0350350e+02   3.8401409e+02
   6.8627328e+02   6.1399972e+02   5.4505203e+02   5.3966988e+02   4.6180485e+02
   6.6006616e+02   6.2426104e+02   5.4596440e+02   5.4048657e+02   4.6192671e+02
   5.5050608e+02   5.4535864e+02   5.1923514e+02   5.1803234e+02   4.6061530e+02
   6.9065612e+02   5.9051771e+02   5.3673090e+02   5.3185420e+02   4.6018051e+02
   5.7499163e+02   5.6521975e+02   5.1210256e+02   5.0439717e+02   4.2691028e+02
   6.1633844e+02   5.8313771e+02   5.2943188e+02   5.2451238e+02   4.5764161e+02
   6.6672027e+02   6.0315714e+02   5.4341412e+02   5.3817872e+02   4.6156280e+02
   5.7339043e+02   5.6486515e+02   5.1687116e+02   5.1144302e+02   4.4858298e+02
   6.4949193e+02   5.7960823e+02   5.2069706e+02   5.1434282e+02   4.4911491e+02
   6.4985639e+02   6.4224479e+02   5.4665455e+02   5.4109797e+02   4.6201326e+02
   5.9477558e+02   5.7401159e+02   5.1404055e+02   5.0535378e+02   3.9962758e+02
   7.1063161e+02   5.9685775e+02   5.4111018e+02   5.3603265e+02   4.6116584e+02
   6.0473737e+02   5.7579394e+02   5.1450968e+02   5.0574736e+02   4.1002120e+02
   6.7443672e+02   5.9619911e+02   5.4080203e+02   5.3574243e+02   4.6110747e+02
   5.4682837e+02   5.4125526e+02   4.6456202e+02   4.5412006e+02   4.5033503e+02
   7.3742418e+02   5.7742265e+02   5.1489107e+02   5.0599344e+02   3.9419378e+02
   6.1589714e+02   5.7662489e+02   5.1480588e+02   5.0606284e+02   4.1693761e+02
   5.4680495e+02   5.4123264e+02   4.6276946e+02   4.2830151e+02   4.2497883e+02
   5.4690217e+02   5.4132575e+02   4.6517534e+02   4.3537630e+02   4.2242586e+02
   5.9632745e+02   5.8292718e+02   5.3465034e+02   5.2997917e+02   4.5974420e+02
   6.5938010e+02   6.5644578e+02   5.4676308e+02   5.4119366e+02   4.6202645e+02
   7.1262295e+02   5.7741059e+02   5.1488494e+02   5.0598575e+02   3.8690877e+02
   5.4677886e+02   5.4120768e+02   4.6207272e+02   4.3920531e+02   4.3909910e+02
   6.1609462e+02   6.0349050e+02   5.4501024e+02   5.3964516e+02   4.6180391e+02
   6.7748541e+02   6.0721092e+02   5.4418019e+02   5.3887982e+02   4.6167985e+02
   5.5374752e+02   5.4812108e+02   5.0014643e+02   4.9314872e+02   4.3084731e+02
   6.2129431e+02   6.1229565e+02   5.4592008e+02   5.4045169e+02   4.6192260e+02
   6.4913716e+02   5.8344487e+02   5.2822124e+02   5.2314148e+02   4.5690664e+02
   7.6665620e+02   6.0312905e+02   5.4334711e+02   5.3811608e+02   4.6155179e+02
   6.2129533e+02   5.7695489e+02   5.1509565e+02   5.0649286e+02   4.2291080e+02
   6.3607752e+02   6.2101769e+02   5.4610958e+02   5.4061700e+02   4.6194578e+02
   6.6906889e+02   5.8810772e+02   5.3434029e+02   5.2951143e+02   4.5948492e+02
   5.4678207e+02   5.4121076e+02   4.6216571e+02   4.3446606e+02   4.3409282e+02
   5.7398741e+02   5.6453863e+02   5.1151647e+02   5.0360044e+02   4.2245665e+02
   5.8724028e+02   5.7159372e+02   5.1395746e+02   5.0581742e+02   4.2578730e+02
   5.4688755e+02   5.4131195e+02   4.6571555e+02   4.4935674e+02   4.4198977e+02
   6.3941291e+02   5.8894950e+02   5.3559396e+02   5.3075993e+02   4.5987557e+02
   5.4871584e+02   5.4312964e+02   4.8767197e+02   4.8066317e+02   4.3918746e+02
   5.8334081e+02   5.7003972e+02   5.1448129e+02   5.0704985e+02   4.3419620e+02
   5.4857041e+02   5.4296643e+02   4.8454974e+02   4.7455634e+02   4.2696675e+02
   5.4779254e+02   5.4219076e+02   4.7798736e+02   4.6407909e+02   4.1943497e+02
   5.4691199e+02   5.4133630e+02   4.6835309e+02   4.6053194e+02   4.5101476e+02
   7.3592348e+02   7.1243962e+02   5.4675898e+02   5.4119003e+02   4.6202595e+02
   6.1109798e+02   5.7637530e+02   5.1487221e+02   5.0624778e+02   4.2124543e+02
   6.9655816e+02   5.8795602e+02   5.3415067e+02   5.2932136e+02   4.5942305e+02
   6.4173226e+02   5.7893439e+02   5.1924743e+02   5.1249838e+02   4.4592819e+02
   6.5847040e+02   6.4560570e+02   5.4663842e+02   5.4108367e+02   4.6201128e+02
   5.4705081e+02   5.4146834e+02   4.6804721e+02   4.4192517e+02   4.1197145e+02
   5.4680096e+02   5.4122894e+02   4.6361531e+02   4.5611737e+02   4.5382731e+02
   5.8137556e+02   5.6874833e+02   5.1262503e+02   5.0423595e+02   4.0695412e+02
   5.4681096e+02   5.4123853e+02   4.6387289e+02   4.5428610e+02   4.5161132e+02
   6.2157898e+02   5.7730610e+02   5.1604831e+02   5.0802516e+02   4.3274463e+02
   5.8405804e+02   5.7005719e+02   5.1298292e+02   5.0450328e+02   3.8055932e+02
   6.2296137e+02   5.7690192e+02   5.1477683e+02   5.0593384e+02   4.0772372e+02
   6.4492777e+02   5.8036988e+02   5.2251705e+02   5.1657549e+02   4.5197704e+02
   6.9426915e+02   6.7592385e+02   5.4676719e+02   5.4119728e+02   4.6202696e+02
   5.4682594e+02   5.4125275e+02   4.6335511e+02   4.3287864e+02   4.2772257e+02
   5.4789439e+02   5.4229015e+02   4.7870924e+02   4.6479979e+02   3.9092799e+02
   5.6415014e+02   5.5735991e+02   5.0786427e+02   5.0008958e+02   4.1591020e+02
   6.5823408e+02   5.7771051e+02   5.1578904e+02   5.0749835e+02   4.2923742e+02
   5.6687326e+02   5.5965541e+02   5.1057604e+02   5.0374756e+02   4.3368065e+02
   6.1313356e+02   5.8537116e+02   5.3321925e+02   5.2844751e+02   4.5918203e+02
   5.6600005e+02   5.5906855e+02   5.1143075e+02   5.0529044e+02   4.3910624e+02
   5.4708498e+02   5.4150244e+02   4.7019663e+02   4.5568172e+02   4.3881112e+02
   5.6133224e+02   5.5526692e+02   5.1089798e+02   5.0579766e+02   4.4493058e+02
   5.4700979e+02   5.4143649e+02   4.7784045e+02   4.7548687e+02   4.5739599e+02
   7.2114046e+02   6.1015589e+02   5.4456622e+02   5.3923053e+02   4.6173617e+02
   5.4851761e+02   5.4291689e+02   4.8464240e+02   4.7519460e+02   4.3027965e+02
   5.6731342e+02   5.5989651e+02   5.0964007e+02   5.0207464e+02   4.2453860e+02
   5.9968293e+02   5.7782198e+02   5.2255489e+02   5.1687044e+02   4.5267432e+02
   6.2713444e+02   5.7882107e+02   5.1963602e+02   5.1304299e+02   4.4708714e+02
   5.6363590e+02   5.5764601e+02   5.1724093e+02   5.1320299e+02   4.5356799e+02
   5.6005169e+02   5.5393202e+02   5.0612419e+02   4.9894586e+02   4.2717421e+02
   6.5208682e+02   5.8170887e+02   5.2511320e+02   5.1962555e+02   4.5467823e+02
   5.4748526e+02   5.4189546e+02   4.7694067e+02   4.6692303e+02   4.3895042e+02
   5.8148115e+02   5.6893360e+02   5.1333865e+02   5.0544022e+02   4.2719864e+02
   5.4685157e+02   5.4127732e+02   4.6416556e+02   4.3891834e+02   4.3338852e+02
   5.4712271e+02   5.4153907e+02   4.7093842e+02   4.5699292e+02   4.3860504e+02
   6.4719678e+02   5.7757361e+02   5.1559467e+02   5.0720185e+02   4.2763356e+02
   6.0010742e+02   6.0003161e+02   5.4675314e+02   5.4118539e+02   4.6202541e+02
   5.4890023e+02   5.4329486e+02   4.8633740e+02   4.7677118e+02   4.2618211e+02
   6.2132424e+02   6.1753691e+02   5.4648346e+02   5.4094845e+02   4.6199272e+02
   6.8498375e+02   6.5882272e+02   5.4671866e+02   5.4115446e+02   4.6202106e+02
   6.2873034e+02   5.8493419e+02   5.3111205e+02   5.2624802e+02   4.5834130e+02
   6.4462831e+02   6.3531100e+02   5.4658162e+02   5.4103371e+02   4.6200439e+02
   6.2169247e+02   5.8103653e+02   5.2505267e+02   5.1960801e+02   4.5473959e+02
   6.5239317e+02   5.7866661e+02   5.1833381e+02   5.1125829e+02   4.4293682e+02
   6.0369944e+02   5.7583164e+02   5.1493857e+02   5.0649957e+02   4.2485156e+02
   5.9356489e+02   5.7372829e+02   5.1417610e+02   5.0566918e+02   4.1991838e+02
   6.2130870e+02   5.7772818e+02   5.1724119e+02   5.0981400e+02   4.3902152e+02
   5.4682753e+02   5.4125435e+02   4.6396013e+02   4.4856714e+02   4.4500861e+02
   6.1224416e+02   5.7668781e+02   5.1558466e+02   5.0739946e+02   4.2975833e+02
   5.8576145e+02   5.8235205e+02   5.4298687e+02   5.3792194e+02   4.6155737e+02
   6.2758046e+02   5.7701351e+02   5.1478006e+02   5.0590819e+02   3.8792329e+02
   6.3722672e+02   5.7787186e+02   5.1666021e+02   5.0888539e+02   4.3583680e+02
   5.4745345e+02   5.4186110e+02   4.7540284e+02   4.6257126e+02   4.3350210e+02
   7.1676525e+02   7.0497072e+02   5.4677018e+02   5.4119992e+02   4.6202732e+02
   5.4709858e+02   5.4151429e+02   4.6890241e+02   4.4441192e+02   4.1378583e+02
   6.4131197e+02   5.7803422e+02   5.1694683e+02   5.0930140e+02   4.3721983e+02
   5.5794974e+02   5.5223845e+02   5.0866787e+02   5.0385516e+02   4.4528546e+02
   5.4677892e+02   5.4120777e+02   4.6986921e+02   4.6982084e+02   4.6196347e+02
   6.3760786e+02   6.1868087e+02   5.4589622e+02   5.4042758e+02   4.6191851e+02
   5.4709207e+02   5.4151422e+02   4.7480836e+02   4.6953032e+02   4.5204247e+02
   6.6789954e+02   5.9174997e+02   5.3781913e+02   5.3290191e+02   4.6045799e+02
   5.8193807e+02   5.6903609e+02   5.1271674e+02   5.0431703e+02   4.0818012e+02
   5.4700703e+02   5.4142648e+02   4.6760291e+02   4.4496030e+02   4.2859281e+02
   6.5669586e+02   6.4387081e+02   5.4661637e+02   5.4106420e+02   4.6200857e+02
   6.1162181e+02   6.1158640e+02   5.4677326e+02   5.4120269e+02   4.6202772e+02
   5.4924447e+02   5.4372838e+02   4.9732703e+02   4.9431357e+02   4.5254184e+02
   5.4679917e+02   5.4122716e+02   4.6301328e+02   4.5002867e+02   4.4843659e+02
   7.2292678e+02   7.2233641e+02   5.4677710e+02   5.4120603e+02   4.6202812e+02
   6.5145946e+02   5.9821901e+02   5.4186301e+02   5.3674214e+02   4.6130466e+02
   6.9214616e+02   5.7839239e+02   5.1748685e+02   5.1005866e+02   4.3945919e+02
   6.5131365e+02   5.8118361e+02   5.2409630e+02   5.1844290e+02   4.5373833e+02
   5.9962109e+02   5.7517689e+02   5.1464912e+02   5.0615095e+02   4.2274556e+02
   6.7042042e+02   5.7773673e+02   5.1579117e+02   5.0749533e+02   4.2918966e+02
   5.4942730e+02   5.4381354e+02   4.8816169e+02   4.7829102e+02   4.1136189e+02
   6.7342875e+02   5.7748919e+02   5.1512682e+02   5.0640311e+02   4.2040948e+02
   5.8760430e+02   5.7167009e+02   5.1369191e+02   5.0533428e+02   4.2105377e+02
   6.2960466e+02   5.8003647e+02   5.2233218e+02   5.1637990e+02   4.5180709e+02
   7.0173723e+02   5.7746367e+02   5.1503450e+02   5.0624366e+02   4.1740948e+02
   5.4682261e+02   5.4124952e+02   4.6318675e+02   4.2599983e+02   4.1640551e+02
   6.5815555e+02   5.7737055e+02   5.1487754e+02   5.0598402e+02   3.9598251e+02
   6.2527101e+02   5.7721397e+02   5.1549497e+02   5.0712167e+02   4.2754971e+02
   6.6172025e+02   5.7738861e+02   5.1488391e+02   5.0599039e+02   3.9813388e+02
   6.5886335e+02   5.8091704e+02   5.2347225e+02   5.1770414e+02   4.5308176e+02
   6.8281781e+02   5.8027811e+02   5.2201953e+02   5.1595990e+02   4.5125911e+02
   7.3638319e+02   7.3056788e+02   5.4677343e+02   5.4120279e+02   4.6202772e+02
   7.0915376e+02   5.7740981e+02   5.1488560e+02   5.0598721e+02   3.9018860e+02
   5.4678104e+02   5.4120979e+02   4.6234489e+02   4.5648714e+02   4.5603998e+02
   5.4901032e+02   5.4339785e+02   4.8619874e+02   4.7570236e+02   4.0289384e+02
   6.5222069e+02   6.5018267e+02   5.4674778e+02   5.4118018e+02   4.6202461e+02
   6.6823053e+02   6.2970663e+02   5.4620002e+02   5.4069567e+02   4.6195674e+02
   6.0926408e+02   5.7855600e+02   5.2128659e+02   5.1522499e+02   4.5061940e+02
   5.4679624e+02   5.4122433e+02   4.6264226e+02   4.4029689e+02   4.3880224e+02
   5.4733922e+02   5.4174752e+02   4.7297850e+02   4.5551982e+02   4.2534832e+02
   6.0185578e+02   5.9963496e+02   5.4609134e+02   5.4061122e+02   4.6194686e+02
   5.4678321e+02   5.4121185e+02   4.6220406e+02   4.3587800e+02   4.3541252e+02
   5.4679469e+02   5.4122282e+02   4.6249781e+02   4.2800568e+02   4.2599487e+02
   5.6053784e+02   5.5431159e+02   5.0564969e+02   4.9781026e+02   3.8453997e+02
   5.8011365e+02   5.6996000e+02   5.2223928e+02   5.1724619e+02   4.5420348e+02
   5.8347969e+02   5.6978741e+02   5.1291830e+02   5.0446357e+02   4.0050305e+02
   6.6953952e+02   6.2354087e+02   5.4589799e+02   5.4042733e+02   4.6191810e+02
   6.7915055e+02   6.3639334e+02   5.4638541e+02   5.4085989e+02   4.6197997e+02
   5.7792154e+02   5.7054280e+02   5.3015065e+02   5.2591995e+02   4.5888067e+02
   6.4078176e+02   5.7724987e+02   5.1484821e+02   5.0596548e+02   3.9900009e+02
   5.4677753e+02   5.4120641e+02   4.6202824e+02   3.8286677e+02   3.8268675e+02
   5.4766736e+02   5.4206806e+02   4.7684819e+02   4.6244099e+02   4.2246861e+02
   6.3698947e+02   5.7719797e+02   5.1484335e+02   5.0597158e+02   4.0418720e+02
   7.2702488e+02   7.2064864e+02   5.4677254e+02   5.4120201e+02   4.6202760e+02
   5.9883424e+02   5.7628407e+02   5.1863130e+02   5.1203299e+02   4.4575069e+02
   5.4678310e+02   5.4121174e+02   4.6220090e+02   4.3591084e+02   4.3545413e+02
   5.9106729e+02   5.7680217e+02   5.2680451e+02   5.2192803e+02   4.5670614e+02
   6.9722725e+02   5.8521091e+02   5.3069045e+02   5.2578126e+02   4.5812594e+02
   5.4677767e+02   5.4120654e+02   4.6204041e+02   4.5415554e+02   4.5413841e+02
   6.3278224e+02   5.7852638e+02   5.1852107e+02   5.1154938e+02   4.4376665e+02
   5.4677852e+02   5.4120735e+02   4.6206237e+02   4.4066377e+02   4.4058119e+02
   5.4684156e+02   5.4126842e+02   4.6729577e+02   4.6273509e+02   4.5601721e+02
   5.4704295e+02   5.4146076e+02   4.6787392e+02   4.4106893e+02   3.9152230e+02
   6.2241590e+02   5.8197763e+02   5.2677911e+02   5.2157398e+02   4.5606927e+02
   6.3191843e+02   6.2119163e+02   5.4623683e+02   5.4072996e+02   4.6196192e+02
   5.4706756e+02   5.4148503e+02   4.6916871e+02   4.5085927e+02   4.3379716e+02
   6.8578544e+02   6.4472781e+02   5.4656532e+02   5.4101902e+02   4.6200226e+02
   6.7281532e+02   5.7741843e+02   5.1493758e+02   5.0608016e+02   4.1167484e+02
   6.8730955e+02   6.8265398e+02   5.4677529e+02   5.4120443e+02   4.6202794e+02
   6.0194903e+02   5.9797046e+02   5.4544970e+02   5.4004891e+02   4.6186675e+02
   6.6745744e+02   5.7791640e+02   5.1627159e+02   5.0825055e+02   4.3328273e+02
   6.4782050e+02   6.1833733e+02   5.4567957e+02   5.4023369e+02   4.6188997e+02
   6.4471568e+02   5.7730459e+02   5.1490109e+02   5.0604656e+02   4.1077677e+02
   5.4689361e+02   5.4131748e+02   4.6487147e+02   4.3176929e+02   3.8508310e+02
   5.4691989e+02   5.4134796e+02   4.7830305e+02   4.7699739e+02   4.5952966e+02
   6.8092921e+02   5.7773303e+02   5.1576327e+02   5.0744895e+02   4.2891640e+02
   6.3650491e+02   6.3625492e+02   5.4677328e+02   5.4120267e+02   4.6202770e+02
   5.8886897e+02   5.7233317e+02   5.1454956e+02   5.0664194e+02   4.2989422e+02
   6.1661390e+02   6.1648612e+02   5.4676470e+02   5.4119520e+02   4.6202668e+02
   6.2038165e+02   5.7766164e+02   5.1716577e+02   5.0971208e+02   4.3873231e+02
   6.3146427e+02   5.9521640e+02   5.4083888e+02   5.3578914e+02   4.6112125e+02
   6.8827791e+02   6.3145915e+02   5.4624565e+02   5.4073607e+02   4.6196248e+02
   5.8154422e+02   5.6915792e+02   5.1436562e+02   5.0706631e+02   4.3495944e+02
   6.6500296e+02   5.7790618e+02   5.1625345e+02   5.0822328e+02   4.3316978e+02
   7.0367799e+02   7.0360171e+02   5.4677753e+02   5.4120641e+02   4.6202823e+02
   6.7764808e+02   5.7740415e+02   5.1488613e+02   5.0598987e+02   3.9469172e+02
   6.1190834e+02   5.7669111e+02   5.1565405e+02   5.0751443e+02   4.3047348e+02
   6.0664738e+02   6.0458204e+02   5.4641695e+02   5.4089286e+02   4.6198556e+02
   6.6818060e+02   6.1609444e+02   5.4530307e+02   5.3989571e+02   4.6183930e+02
   5.4856279e+02   5.4295414e+02   4.8389848e+02   4.7287773e+02   4.1795602e+02
   6.1594925e+02   5.8943954e+02   5.3752383e+02   5.3265936e+02   4.6041747e+02
   5.4694264e+02   5.4136565e+02   4.6851287e+02   4.5881231e+02   4.4833822e+02
   6.3157934e+02   6.1096000e+02   5.4522696e+02   5.3983150e+02   4.6183043e+02
   5.4728774e+02   5.4170359e+02   4.7559008e+02   4.6726454e+02   4.4505435e+02
   5.4679414e+02   5.4122227e+02   4.6244765e+02   4.1777261e+02   3.9131305e+02
   5.4678055e+02   5.4120930e+02   4.6212628e+02   4.3815434e+02   4.3792828e+02
   5.9318073e+02   5.7355022e+02   5.1392050e+02   5.0525516e+02   3.9573165e+02
   5.9563287e+02   5.7632105e+02   5.2098790e+02   5.1508612e+02   4.5084169e+02
   5.4748013e+02   5.4190085e+02   4.8080842e+02   4.7552518e+02   4.4948381e+02
   5.4736609e+02   5.4177452e+02   4.7377236e+02   4.5867765e+02   4.3003498e+02
   5.6404974e+02   5.5731231e+02   5.0829990e+02   5.0090301e+02   4.2542980e+02
   6.1600830e+02   5.7661765e+02   5.1476799e+02   5.0599624e+02   4.1510635e+02
   6.1532676e+02   6.0192603e+02   5.4469388e+02   5.3936229e+02   4.6176062e+02
   5.4964246e+02   5.4402787e+02   4.8904571e+02   4.7939010e+02   4.1149048e+02
   6.1379019e+02   5.8599029e+02   5.3395599e+02   5.2918523e+02   4.5942297e+02
   6.3099752e+02   6.2281418e+02   5.4639093e+02   5.4086610e+02   4.6198111e+02
   7.0347113e+02   6.9385382e+02   5.4677434e+02   5.4120359e+02   4.6202783e+02
   6.1726328e+02   5.8028752e+02   5.2398857e+02   5.1839228e+02   4.5380612e+02
   6.8114349e+02   5.7746940e+02   5.1505821e+02   5.0628499e+02   4.1833192e+02
   5.4693536e+02   5.4135752e+02   4.6582682e+02   4.3562665e+02   4.1471067e+02
   5.4876463e+02   5.4315323e+02   4.8488329e+02   4.7391993e+02   3.8224849e+02
   6.8107543e+02   5.7740959e+02   5.1489803e+02   5.0601016e+02   4.0179419e+02
   6.2375257e+02   5.7743115e+02   5.1618872e+02   5.0822590e+02   4.3354514e+02
   5.4678277e+02   5.4121143e+02   4.6218926e+02   4.3521375e+02   4.3478326e+02
   5.4706730e+02   5.4148441e+02   4.6864714e+02   4.4647487e+02   4.2628721e+02
   5.4692954e+02   5.4135202e+02   4.6585891e+02   4.3855030e+02   4.2550242e+02
   7.3615238e+02   5.7939035e+02   5.1993001e+02   5.1335740e+02   4.4751628e+02
   6.6827992e+02   6.3278523e+02   5.4631510e+02   5.4079767e+02   4.6197117e+02
   6.0562605e+02   5.9957448e+02   5.4523726e+02   5.3985710e+02   4.6183772e+02
   6.1165792e+02   6.0489406e+02   5.4580332e+02   5.4035276e+02   4.6190919e+02
   6.7216886e+02   5.8331547e+02   5.2782930e+02   5.2270130e+02   4.5666146e+02
   6.2701844e+02   5.7702446e+02   5.1485561e+02   5.0604323e+02   4.1402010e+02
   5.8578789e+02   5.7208248e+02   5.1870495e+02   5.1269254e+02   4.4823441e+02
   5.4988823e+02   5.4427274e+02   4.8998613e+02   4.8054137e+02   4.1182898e+02
   6.5149809e+02   5.8589173e+02   5.3177509e+02   5.2691331e+02   4.5857979e+02
   5.7248340e+02   5.6420552e+02   5.1641068e+02   5.1097091e+02   4.4809854e+02
   6.1579875e+02   5.9373292e+02   5.4100534e+02   5.3596605e+02   4.6116385e+02
   7.1312883e+02   6.9171387e+02   5.4676900e+02   5.4119888e+02   4.6202719e+02
   6.4219649e+02   5.7940215e+02   5.2037734e+02   5.1395049e+02   4.4853524e+02
   6.0616056e+02   5.8529379e+02   5.3429888e+02   5.2955680e+02   4.5956242e+02
   5.9174175e+02   5.7364546e+02   5.1588637e+02   5.0849850e+02   4.3695337e+02
   5.7483424e+02   5.6593525e+02   5.1786086e+02   5.1251144e+02   4.4981000e+02
   6.4744200e+02   5.8589808e+02   5.3187416e+02   5.2701830e+02   4.5862219e+02
   7.2841002e+02   5.9449402e+02   5.3977716e+02   5.3477027e+02   4.6090095e+02
   6.3804837e+02   5.7726010e+02   5.1497115e+02   5.0618693e+02   4.1699156e+02
   6.0588802e+02   5.7736387e+02   5.1886260e+02   5.1219947e+02   4.4577661e+02
   6.8762738e+02   6.7923982e+02   5.4677410e+02   5.4120338e+02   4.6202779e+02
   6.5636475e+02   6.0506642e+02   5.4387179e+02   5.3859920e+02   4.6163394e+02
   6.2513551e+02   5.8156583e+02   5.2582125e+02   5.2047946e+02   4.5534879e+02
   5.4688130e+02   5.4130570e+02   4.6460000e+02   4.3102242e+02   4.0910948e+02
   6.9585940e+02   6.9565368e+02   5.4677752e+02   5.4120640e+02   4.6202820e+02
   6.7182735e+02   5.9638434e+02   5.4089990e+02   5.3583490e+02   4.6112627e+02
   6.0800792e+02   6.0660029e+02   5.4656800e+02   5.4102416e+02   4.6200347e+02
   5.4691056e+02   5.4133372e+02   4.6525519e+02   4.3322962e+02   3.9823066e+02
   5.4854995e+02   5.4295502e+02   4.8563527e+02   4.7730384e+02   4.3501161e+02
