# Supplementary material for: Rethinking Colour Constancy
Source: PLoS One. 2015 Sep 10;10(9):e0135029. doi: 10.1371/journal.pone.0135029 (PMC4565710; doi:10.1371/journal.pone.0135029)
Supplement: S1 Dataset — (ZIP) [file pone.0135029.s002.zip › 5-TransitionMetamerReflectanceData/GtoN_20munsells/fiveTr_3.txt]

   4.1749415e+02   4.5942156e+02   5.4265526e+02   5.6109122e+02   6.2077259e+02
   4.0073597e+02   4.5648642e+02   5.3603244e+02   5.4847346e+02   5.7430337e+02
   5.0370476e+02   5.1075669e+02   5.4878082e+02   5.7040353e+02   6.6456307e+02
   5.1027666e+02   5.1987449e+02   5.5594461e+02   5.8787089e+02   6.4345217e+02
   4.3374239e+02   4.5026856e+02   5.1956960e+02   5.2905721e+02   5.6134720e+02
   5.1054945e+02   5.2033737e+02   5.5647230e+02   5.9041960e+02   6.7425162e+02
   4.4607289e+02   4.6179167e+02   5.2571052e+02   5.3515794e+02   5.6401703e+02
   4.9146291e+02   4.9840896e+02   5.4432290e+02   5.6299440e+02   6.0521237e+02
   4.3956623e+02   4.6426449e+02   5.3983619e+02   5.5495695e+02   5.8418006e+02
   4.0044440e+02   4.5530714e+02   5.3371354e+02   5.4507229e+02   5.7081960e+02
   5.0974409e+02   5.1899122e+02   5.5492717e+02   5.8345121e+02   6.1918186e+02
   5.1119357e+02   5.2145867e+02   5.5772649e+02   5.9593734e+02   6.2342601e+02
   4.6124541e+02   4.7494736e+02   5.4281270e+02   5.6129295e+02   6.1662913e+02
   5.1175042e+02   5.2246111e+02   5.5896288e+02   6.2262316e+02   6.5124521e+02
   4.2005157e+02   4.5835986e+02   5.3867286e+02   5.5283800e+02   5.8035573e+02
   5.1056671e+02   5.2010195e+02   5.4566785e+02   5.4905541e+02   5.6256278e+02
   4.5576086e+02   4.7179914e+02   5.4090491e+02   5.5702238e+02   5.8866732e+02
   4.2008498e+02   4.5832612e+02   5.3857297e+02   5.5265986e+02   5.8005863e+02
   4.0616390e+02   4.4746759e+02   5.2238540e+02   5.3174059e+02   5.6245660e+02
   4.7662735e+02   4.8560291e+02   5.4346548e+02   5.6248902e+02   6.4920871e+02
   4.4198727e+02   4.6590383e+02   5.4284703e+02   5.6149903e+02   6.3358785e+02
   4.1455416e+02   4.5927128e+02   5.4281803e+02   5.6147444e+02   6.4214691e+02
   4.7206235e+02   4.8208414e+02   5.4326864e+02   5.6218141e+02   6.4192853e+02
   4.2952928e+02   4.6162653e+02   5.4288843e+02   5.6162689e+02   6.6990558e+02
   4.1885080e+02   4.5960117e+02   5.4288154e+02   5.6162181e+02   7.7028025e+02
   4.0718133e+02   4.5602898e+02   5.3498866e+02   5.4690440e+02   5.7258944e+02
   4.2177867e+02   4.5635134e+02   5.3362576e+02   5.4494541e+02   5.7069584e+02
   3.8682525e+02   4.1747086e+02   5.1216084e+02   5.2289184e+02   5.5927704e+02
   4.5561069e+02   4.7208454e+02   5.4302927e+02   5.6186221e+02   6.6853763e+02
   5.0103867e+02   5.0779705e+02   5.4742914e+02   5.6821222e+02   6.9748464e+02
   5.0955802e+02   5.1869302e+02   5.5472615e+02   5.8376689e+02   6.5880944e+02
   4.4739713e+02   4.6806707e+02   5.4279884e+02   5.6136400e+02   6.2466516e+02
   5.1149589e+02   5.2199982e+02   5.5841356e+02   6.0652658e+02   6.7825490e+02
   4.5340095e+02   4.7102111e+02   5.4300801e+02   5.6182658e+02   6.6504489e+02
   5.1186441e+02   5.2266940e+02   5.5921069e+02   6.3309569e+02   6.3322231e+02
   4.6533504e+02   4.7734751e+02   5.4227677e+02   5.5995918e+02   5.9915219e+02
   4.1070226e+02   4.4280862e+02   5.1865966e+02   5.2824251e+02   5.6104775e+02
   4.0676932e+02   4.5905951e+02   5.4279182e+02   5.6141393e+02   6.3681121e+02
   4.6611262e+02   4.7726430e+02   5.3847834e+02   5.5225606e+02   5.7877663e+02
   5.1083493e+02   5.2082923e+02   5.5701901e+02   5.9288146e+02   6.4632310e+02
   5.1177122e+02   5.2249899e+02   5.5900287e+02   6.1628765e+02   6.2645473e+02
   4.3931734e+02   4.5825667e+02   5.2555739e+02   5.3500388e+02   5.6395840e+02
   3.9107540e+02   3.9395732e+02   5.1186868e+02   5.2267325e+02   5.5921285e+02
   4.5253476e+02   4.7052595e+02   5.4265479e+02   5.6099289e+02   6.1347532e+02
   4.1128695e+02   4.4437295e+02   5.1965907e+02   5.2914750e+02   5.6139115e+02
   4.3215239e+02   4.6218827e+02   5.4248913e+02   5.6068468e+02   6.1107308e+02
   4.6353231e+02   4.7636560e+02   5.4312887e+02   5.6202213e+02   6.9367399e+02
   3.9324102e+02   4.5901010e+02   5.4286717e+02   5.6159101e+02   6.7550859e+02
   4.7013953e+02   4.8069246e+02   5.4326543e+02   5.6222735e+02   6.7893057e+02
   4.9154784e+02   4.9851487e+02   5.4471526e+02   5.6404614e+02   6.2440582e+02
   4.4169579e+02   4.6577267e+02   5.4275641e+02   5.6128577e+02   6.2342227e+02
   4.4707808e+02   4.6794104e+02   5.4289093e+02   5.6158384e+02   6.3756375e+02
   4.0447492e+02   4.4949851e+02   5.2473165e+02   5.3413632e+02   5.6356045e+02
   4.2318428e+02   4.6016045e+02   5.4288489e+02   5.6162681e+02   7.4329085e+02
   4.6939514e+02   4.8017662e+02   5.4324339e+02   5.6219171e+02   6.6710624e+02
   3.7115777e+02   3.8476075e+02   5.1186442e+02   5.2267007e+02   5.5921191e+02
   5.1186490e+02   5.2267028e+02   5.5921174e+02   6.6408321e+02   6.6444948e+02
   3.9334008e+02   3.9529074e+02   5.1186607e+02   5.2267129e+02   5.5921226e+02
   4.0693522e+02   4.5908422e+02   5.4287091e+02   5.6159941e+02   7.0579642e+02
   4.9617921e+02   5.0284771e+02   5.4538951e+02   5.6453536e+02   6.0820663e+02
   4.5001750e+02   4.6033426e+02   5.1923726e+02   5.2873332e+02   5.6120099e+02
   4.2721822e+02   4.5763874e+02   5.3355646e+02   5.4484344e+02   5.7059294e+02
   5.1165184e+02   5.2228048e+02   5.5865704e+02   5.9166863e+02   5.9452945e+02
   5.1159651e+02   5.2218128e+02   5.5861095e+02   6.0516978e+02   6.2316176e+02
   5.0964624e+02   5.1883067e+02   5.5470269e+02   5.8223030e+02   6.1237055e+02
   4.2714481e+02   4.6093563e+02   5.4266328e+02   5.6110137e+02   6.2045238e+02
   5.1109854e+02   5.2129116e+02   5.5756824e+02   5.9662657e+02   6.6929423e+02
   5.1169274e+02   5.2235583e+02   5.5881778e+02   6.0568075e+02   6.1577863e+02
   4.4996154e+02   4.6919226e+02   5.4232992e+02   5.6024450e+02   6.0314500e+02
   4.0176431e+02   4.4760866e+02   5.2257069e+02   5.3192355e+02   5.6253684e+02
   4.8855810e+02   4.9577194e+02   5.4405186e+02   5.6285383e+02   6.1112374e+02
   4.2957115e+02   4.3598864e+02   5.1338843e+02   5.2383260e+02   5.5955819e+02
   4.0654771e+02   4.5704840e+02   5.3718063e+02   5.5028975e+02   5.7655494e+02
   5.1167190e+02   5.2231832e+02   5.5879452e+02   6.1718360e+02   7.2826314e+02
   5.1182387e+02   5.2259513e+02   5.5911729e+02   6.1162218e+02   6.1433449e+02
   4.4731111e+02   4.6770957e+02   5.4118178e+02   5.5767128e+02   5.9084481e+02
   4.6210365e+02   4.7544315e+02   5.4269562e+02   5.6100236e+02   6.1080580e+02
   4.7731040e+02   4.8614895e+02   5.4352721e+02   5.6260858e+02   6.8426122e+02
   4.9544504e+02   5.0216925e+02   5.4564468e+02   5.6555843e+02   6.6740381e+02
   4.2677617e+02   4.6032319e+02   5.4079256e+02   5.5691108e+02   5.8898298e+02
   5.1133859e+02   5.1303905e+02   5.1368201e+02   5.2279652e+02   5.5922993e+02
   4.3701801e+02   4.6392186e+02   5.4258368e+02   5.6089360e+02   6.1440792e+02
   5.1045614e+02   5.2017831e+02   5.5629616e+02   5.8963523e+02   6.8232624e+02
   3.9404465e+02   3.9509623e+02   5.1186543e+02   5.2267083e+02   5.5921213e+02
   4.4817653e+02   4.6840416e+02   5.4267298e+02   5.6106211e+02   6.1587435e+02
   4.8161603e+02   4.8968151e+02   5.4370510e+02   5.6278016e+02   6.3739064e+02
   4.3863162e+02   4.6465518e+02   5.4292999e+02   5.6170479e+02   7.6186969e+02
   4.3145978e+02   4.5096774e+02   5.2135108e+02   5.3072821e+02   5.6201610e+02
   4.3043250e+02   4.6179544e+02   5.4267029e+02   5.6111233e+02   6.2037851e+02
   5.1185988e+02   5.2266113e+02   5.5920098e+02   6.5789619e+02   6.6329064e+02
   5.1116480e+02   5.2140681e+02   5.5761281e+02   5.9312425e+02   6.1055892e+02
   4.4487457e+02   4.5836438e+02   5.2116772e+02   5.3053613e+02   5.6191723e+02
   5.1074310e+02   5.2066738e+02   5.5671368e+02   5.8874749e+02   6.0955975e+02
   4.8235798e+02   4.9031569e+02   5.4382073e+02   5.6301371e+02   6.6000126e+02
   5.1085004e+02   5.2085450e+02   5.5699776e+02   5.9150219e+02   6.2086187e+02
   3.9246821e+02   4.5872754e+02   5.4192463e+02   5.5939942e+02   5.9847924e+02
   5.0733217e+02   5.1532949e+02   5.5142758e+02   5.7411250e+02   6.0727305e+02
   4.5255471e+02   4.6976546e+02   5.3877604e+02   5.5292314e+02   5.8018563e+02
   4.2858805e+02   4.5667181e+02   5.3086865e+02   5.4128046e+02   5.6772038e+02
   4.1319931e+02   4.1911643e+02   5.1211390e+02   5.2285652e+02   5.5926659e+02
   4.2833930e+02   4.6131102e+02   5.4288570e+02   5.6162234e+02   6.7195736e+02
   4.1488559e+02   4.5667494e+02   5.3578618e+02   5.4809591e+02   5.7386925e+02
   4.4294776e+02   4.5572568e+02   5.1954263e+02   5.2902234e+02   5.6132267e+02
   4.2519568e+02   4.6055140e+02   5.4287904e+02   5.6161101e+02   6.7343661e+02
   5.0399683e+02   5.1104643e+02   5.4796961e+02   5.6681198e+02   5.9480622e+02
   4.4732916e+02   4.5059346e+02   5.1340992e+02   5.2384448e+02   5.5955779e+02
   4.3512843e+02   4.6328975e+02   5.4291085e+02   5.6166909e+02   7.1801429e+02
   4.2640808e+02   4.3829284e+02   5.1490263e+02   5.2504081e+02   5.5993713e+02
   4.4326656e+02   4.6053368e+02   5.2602604e+02   5.3551220e+02   5.6420491e+02
   5.1160632e+02   5.2219929e+02   5.5865184e+02   6.1246549e+02   6.7340878e+02
   5.0982858e+02   5.1913200e+02   5.5517748e+02   5.8529709e+02   6.8827672e+02
   4.0305059e+02   4.5900660e+02   5.4271472e+02   5.6123303e+02   6.2636146e+02
   5.0664403e+02   5.1439852e+02   5.5104983e+02   5.7461007e+02   7.2569301e+02
   4.4332984e+02   4.6644347e+02   5.4293011e+02   5.6169085e+02   6.5659568e+02
   4.2874190e+02   4.6081114e+02   5.4061113e+02   5.5653098e+02   5.8792910e+02
   4.5093288e+02   4.5185879e+02   5.1232030e+02   5.2300957e+02   5.5930980e+02
   3.9866733e+02   4.5884437e+02   5.4226456e+02   5.6018224e+02   6.0445489e+02
   4.3105943e+02   4.5535264e+02   5.2738757e+02   5.3707607e+02   5.6506702e+02
   4.7145342e+02   4.8161235e+02   5.4309942e+02   5.6178644e+02   6.2143314e+02
   4.9362707e+02   5.0045500e+02   5.4525436e+02   5.6501453e+02   6.9215060e+02
   5.1049606e+02   5.2024522e+02   5.5632807e+02   5.8905521e+02   6.2948617e+02
   5.1176043e+02   5.2247934e+02   5.5898182e+02   6.1950851e+02   6.3489216e+02
   3.8600769e+02   4.0478621e+02   5.1190187e+02   5.2269796e+02   5.5922008e+02
   4.5411758e+02   4.7137375e+02   5.4300461e+02   5.6181369e+02   6.5522497e+02
   4.2094692e+02   4.5979472e+02   5.4274952e+02   5.6131068e+02   6.2891963e+02
   3.8585982e+02   4.5870848e+02   5.4189361e+02   5.5932883e+02   5.9807676e+02
   4.1423621e+02   4.2971388e+02   5.1355710e+02   5.2396616e+02   5.5960031e+02
   4.5572689e+02   4.5911560e+02   5.1386819e+02   5.2419769e+02   5.5966022e+02
   4.2074200e+02   4.5976172e+02   5.4272166e+02   5.6124537e+02   6.2645180e+02
   4.7608854e+02   4.8517152e+02   5.4336784e+02   5.6227217e+02   6.3151095e+02
   4.2685225e+02   4.5726604e+02   5.3304308e+02   5.4413772e+02   5.6997498e+02
   4.1737916e+02   4.1820357e+02   5.1190650e+02   5.2270140e+02   5.5922108e+02
   4.3170071e+02   4.6215903e+02   5.4287644e+02   5.6159540e+02   6.5246343e+02
   4.6229447e+02   4.7560391e+02   5.4301590e+02   5.6176713e+02   6.3300472e+02
   4.3001826e+02   4.6170874e+02   5.4272676e+02   5.6124581e+02   6.2498144e+02
   5.1101638e+02   5.2114201e+02   5.5717695e+02   5.8761133e+02   5.9827325e+02
   4.1447032e+02   4.4089887e+02   5.1746533e+02   5.2719254e+02   5.6066593e+02
   5.1151736e+02   5.2203789e+02   5.5840958e+02   5.9915883e+02   6.1263330e+02
   5.1150341e+02   5.2201339e+02   5.5843051e+02   6.0701853e+02   7.2388957e+02
   4.2014776e+02   4.5973415e+02   5.4287520e+02   5.6160629e+02   6.9178839e+02
   4.3313559e+02   4.6232680e+02   5.4184531e+02   5.5919417e+02   5.9707560e+02
   4.5627564e+02   4.7235506e+02   5.4278801e+02   5.6128189e+02   6.1844920e+02
   5.1180667e+02   5.2256381e+02   5.5908602e+02   6.3408741e+02   6.7031924e+02
   4.4404672e+02   4.6642386e+02   5.4148705e+02   5.5835341e+02   5.9320210e+02
   4.3798951e+02   4.5002826e+02   5.1722797e+02   5.2697848e+02   5.6058116e+02
   5.0912659e+02   5.1800793e+02   5.5406238e+02   5.8179724e+02   6.7203939e+02
   4.3833516e+02   4.3927670e+02   5.1215814e+02   5.2288911e+02   5.5927567e+02
   4.5012404e+02   4.6937472e+02   5.4289674e+02   5.6158210e+02   6.3372879e+02
   4.0284447e+02   4.4275018e+02   5.1874396e+02   5.2831808e+02   5.6107613e+02
   5.1091931e+02   5.2097631e+02   5.5719045e+02   5.9385417e+02   6.4776187e+02
   5.1076700e+02   5.2071134e+02   5.5688187e+02   5.9212884e+02   6.4429717e+02
   4.3546658e+02   4.6334365e+02   5.4261412e+02   5.6096945e+02   6.1609907e+02
   5.1184728e+02   5.2263801e+02   5.5917327e+02   6.3642473e+02   6.4208846e+02
   5.0804467e+02   5.1630189e+02   5.5103106e+02   5.6878816e+02   5.8600625e+02
   4.4960439e+02   4.5210638e+02   5.1310533e+02   5.2360749e+02   5.5948594e+02
   4.0446429e+02   4.5897770e+02   5.4259140e+02   5.6094385e+02   6.1697776e+02
   5.1186409e+02   5.2266882e+02   5.5921006e+02   6.9602776e+02   7.1103495e+02
   5.1095396e+02   5.2103609e+02   5.5721739e+02   5.9276980e+02   6.2224723e+02
   4.2862194e+02   4.6138707e+02   5.4288228e+02   5.6161387e+02   6.6142200e+02
   4.6189682e+02   4.7537379e+02   5.4308273e+02   5.6193261e+02   6.5216663e+02
   4.3452135e+02   4.6303909e+02   5.4278482e+02   5.6137371e+02   6.2946827e+02
   4.4665422e+02   4.5205879e+02   5.1457280e+02   5.2476513e+02   5.5984157e+02
   5.1177640e+02   5.2250854e+02   5.5902091e+02   6.2955683e+02   7.7492130e+02
   4.5651998e+02   4.7250853e+02   5.4304383e+02   5.6189047e+02   7.1863316e+02
   4.3025811e+02   4.6180645e+02   5.4288981e+02   5.6162902e+02   6.6774006e+02
   4.2893702e+02   4.6040717e+02   5.3912303e+02   5.5364256e+02   5.8172456e+02
   4.3359962e+02   4.6273857e+02   5.4289969e+02   5.6164642e+02   6.7319168e+02
   4.2994914e+02   4.6170620e+02   5.4278607e+02   5.6138549e+02   6.3145942e+02
   5.1113971e+02   5.2136362e+02   5.5763616e+02   5.9637042e+02   6.3732187e+02
   4.8690245e+02   4.9383410e+02   5.3935265e+02   5.5282010e+02   5.7786531e+02
   5.0073949e+02   5.0748044e+02   5.4730444e+02   5.6801873e+02   7.0612283e+02
   4.3368391e+02   4.5136187e+02   5.2068107e+02   5.3008966e+02   5.6175308e+02
   4.3762850e+02   4.6266720e+02   5.3713562e+02   5.5018222e+02   5.7632176e+02
   4.0781141e+02   4.4208236e+02   5.1829436e+02   5.2791799e+02   5.6092800e+02
   4.1168955e+02   4.5918402e+02   5.4287779e+02   5.6161506e+02   7.5528153e+02
   3.8350816e+02   4.5898754e+02   5.4283233e+02   5.6150939e+02   6.4765939e+02
   4.3607269e+02   4.5111967e+02   5.1912415e+02   5.2864997e+02   5.6118988e+02
   4.5626800e+02   4.7213130e+02   5.4144339e+02   5.5817827e+02   5.9212097e+02
   5.0571608e+02   5.1318764e+02   5.5020457e+02   5.7292812e+02   6.5965908e+02
   4.9873423e+02   5.0540713e+02   5.4649200e+02   5.6666098e+02   6.3518721e+02
   4.4982728e+02   4.5243401e+02   5.1317439e+02   5.2366070e+02   5.5950174e+02
   4.3182243e+02   4.6218618e+02   5.4285551e+02   5.6154598e+02   6.4517824e+02
   4.6495462e+02   4.7506683e+02   5.3155515e+02   5.4201554e+02   5.6802463e+02
   5.1073138e+02   5.2064906e+02   5.5677916e+02   5.9092657e+02   6.2717563e+02
   4.6423793e+02   4.6423980e+02   5.1186643e+02   5.2267156e+02   5.5921234e+02
   4.7144944e+02   4.8158084e+02   5.4285560e+02   5.6119397e+02   6.0920260e+02
   4.1853191e+02   4.5955097e+02   5.4280668e+02   5.6144635e+02   6.3867739e+02
   4.4302677e+02   4.6593077e+02   5.4108488e+02   5.5748276e+02   5.9038143e+02
   4.5058100e+02   4.6853295e+02   5.3783493e+02   5.5129212e+02   5.7770391e+02
   4.1605416e+02   4.5938011e+02   5.4287702e+02   5.6161231e+02   7.3089054e+02
   4.9540767e+02   5.0211955e+02   5.4541811e+02   5.6491279e+02   6.1920644e+02
   4.0936080e+02   4.5890938e+02   5.4213260e+02   5.5987598e+02   6.0163664e+02
   5.0789948e+02   5.1615354e+02   5.5241378e+02   5.7755282e+02   7.1508487e+02
   5.1181683e+02   5.2258236e+02   5.5910743e+02   6.3284865e+02   6.5053368e+02
   5.1130238e+02   5.2165291e+02   5.5799865e+02   6.0053141e+02   7.1239510e+02
   4.1180990e+02   4.5863123e+02   5.4105716e+02   5.5748137e+02   5.9071911e+02
   5.0358375e+02   5.1061678e+02   5.4871218e+02   5.7029709e+02   6.8608269e+02
   4.3223767e+02   4.6223185e+02   5.4257011e+02   5.6087406e+02   6.1458894e+02
   4.2814353e+02   4.6125952e+02   5.4289358e+02   5.6164114e+02   7.3425061e+02
   5.0890376e+02   5.1766095e+02   5.5373806e+02   5.8089635e+02   6.9443945e+02
   3.8187920e+02   4.5893392e+02   5.4264789e+02   5.6107650e+02   6.2054710e+02
   5.1186262e+02   5.2266613e+02   5.5920563e+02   5.9306873e+02   5.9310147e+02
   4.7533104e+02   4.7561145e+02   5.1219959e+02   5.2291254e+02   5.5927790e+02
   4.7846548e+02   4.7893459e+02   5.1249469e+02   5.2312474e+02   5.5933461e+02
   4.4697527e+02   4.6790857e+02   5.4296052e+02   5.6174912e+02   6.6817050e+02
   4.0488404e+02   4.5835535e+02   5.4060963e+02   5.5654367e+02   5.8804471e+02
   5.1159267e+02   5.2217460e+02   5.5862123e+02   6.1121691e+02   6.5843185e+02
   4.5779025e+02   4.7312092e+02   5.4305290e+02   5.6190236e+02   6.8063172e+02
   4.9407173e+02   4.9879712e+02   5.2693276e+02   5.3546301e+02   5.6338540e+02
   4.4272663e+02   4.6617088e+02   5.4274355e+02   5.6125182e+02   6.2204052e+02
   4.0453638e+02   4.0497366e+02   5.1186730e+02   5.2267222e+02   5.5921254e+02
   5.1185257e+02   5.2264771e+02   5.5918493e+02   6.4022628e+02   6.4560528e+02
   5.1054567e+02   5.2029903e+02   5.5523000e+02   5.7257022e+02   5.8041439e+02
   5.1186500e+02   5.2267049e+02   5.5921201e+02   7.5084022e+02   7.5116060e+02
   4.2517872e+02   4.6047497e+02   5.4260167e+02   5.6095954e+02   6.1686663e+02
   4.6160334e+02   4.7519243e+02   5.4304220e+02   5.6183898e+02   6.4053618e+02
   4.4799334e+02   4.6830411e+02   5.4259737e+02   5.6088465e+02   6.1249450e+02
   5.1184819e+02   5.2263966e+02   5.5917037e+02   6.0068121e+02   6.0111971e+02
   4.4161466e+02   4.5374505e+02   5.1846125e+02   5.2805088e+02   5.6096115e+02
   4.6214324e+02   4.7552304e+02   5.4308963e+02   5.6194613e+02   6.5350754e+02
   5.0986724e+02   5.1914587e+02   5.5365288e+02   5.7035194e+02   5.8096963e+02
   4.4330882e+02   4.6354961e+02   5.3277606e+02   5.4374182e+02   5.6957282e+02
   4.1838834e+02   4.5942985e+02   5.4242483e+02   5.6055214e+02   6.0949557e+02
   4.7261762e+02   4.7768236e+02   5.2032460e+02   5.2963437e+02   5.6146156e+02
   4.4456817e+02   4.6668402e+02   5.4174778e+02   5.5893348e+02   5.9545773e+02
   4.2663629e+02   4.6067208e+02   5.4213928e+02   5.5988040e+02   6.0148992e+02
   5.0355739e+02   5.1057704e+02   5.4851050e+02   5.6953197e+02   6.1987231e+02
   4.8406964e+02   4.9178737e+02   5.4395898e+02   5.6321021e+02   6.6262758e+02
   4.6109626e+02   4.7486469e+02   5.4284552e+02   5.6137329e+02   6.1866024e+02
   4.1345812e+02   4.2546371e+02   5.1276817e+02   5.2335333e+02   5.5941418e+02
   4.1555649e+02   4.3075118e+02   5.1371134e+02   5.2408756e+02   5.5963770e+02
   4.5984900e+02   4.7246965e+02   5.3404387e+02   5.4540905e+02   5.7088030e+02
   4.6336537e+02   4.7626598e+02   5.4313331e+02   5.6203504e+02   7.6163026e+02
   5.1156169e+02   5.2211839e+02   5.5854476e+02   6.0662644e+02   6.3416015e+02
   4.2764235e+02   4.5009674e+02   5.2202857e+02   5.3138566e+02   5.6229654e+02
   3.9067093e+02   4.2901093e+02   5.1359415e+02   5.2399547e+02   5.5960950e+02
   4.4687985e+02   4.6149584e+02   5.2427370e+02   5.3361948e+02   5.6326674e+02
   4.4526684e+02   4.6711894e+02   5.4253613e+02   5.6075331e+02   6.1065257e+02
   4.6918411e+02   4.8001525e+02   5.4310118e+02   5.6185101e+02   6.2744189e+02
   5.1162027e+02   5.2222466e+02   5.5868251e+02   6.1350529e+02   6.9933023e+02
   5.1167799e+02   5.2232930e+02   5.5880491e+02   6.1593973e+02   6.4985170e+02
   3.9645012e+02   4.5901286e+02   5.4286264e+02   5.6158038e+02   6.6195524e+02
   4.6575492e+02   4.7766268e+02   5.4264334e+02   5.6082064e+02   6.0654594e+02
   4.3151527e+02   4.6205217e+02   5.4263067e+02   5.6101748e+02   6.1764596e+02
   5.1138959e+02   5.2180871e+02   5.5817510e+02   6.0163200e+02   6.4270062e+02
   4.3922100e+02   4.5827063e+02   5.2566090e+02   5.3511728e+02   5.6401552e+02
   4.2543683e+02   4.4135426e+02   5.1637317e+02   5.2625822e+02   5.6033964e+02
   4.9694792e+02   5.0361123e+02   5.4578996e+02   5.6539285e+02   6.1770148e+02
   4.1999334e+02   4.5952580e+02   5.4220001e+02   5.6002839e+02   6.0281039e+02
   3.9228378e+02   4.5369850e+02   5.3093045e+02   5.4136925e+02   5.6780292e+02
   5.1175098e+02   5.2246194e+02   5.5894671e+02   6.0553780e+02   6.1176039e+02
   5.1170428e+02   5.2237711e+02   5.5886388e+02   6.1953781e+02   6.6667372e+02
   4.5346845e+02   4.7103939e+02   5.4291536e+02   5.6160559e+02   6.3246529e+02
   4.4379062e+02   4.6662186e+02   5.4292934e+02   5.6168746e+02   6.5384055e+02
   4.2188548e+02   4.5995043e+02   5.4286517e+02   5.6158165e+02   6.5913247e+02
   4.4993289e+02   4.6929119e+02   5.4294434e+02   5.6169618e+02   6.4581679e+02
   5.1186363e+02   5.2266799e+02   5.5920908e+02   6.6416419e+02   6.6818019e+02
   4.0143016e+02   4.1964414e+02   5.1225789e+02   5.2296495e+02   5.5929861e+02
   5.1180801e+02   5.2256616e+02   5.5908261e+02   6.1410006e+02   6.1835360e+02
   4.6956100e+02   4.8028004e+02   5.4315786e+02   5.6197986e+02   6.3296427e+02
   3.7358371e+02   4.5900062e+02   5.4287724e+02   5.6161465e+02   8.0388018e+02
   3.9136477e+02   4.2181120e+02   5.1245706e+02   5.2311581e+02   5.5934335e+02
   4.5857358e+02   4.7351616e+02   5.4304679e+02   5.6188114e+02   6.5494534e+02
   5.1156558e+02   5.2212561e+02   5.5856412e+02   6.1016455e+02   6.8116544e+02
   3.9241663e+02   4.5898137e+02   5.4277405e+02   5.6137258e+02   6.3295129e+02
   4.2328456e+02   4.2474449e+02   5.1205107e+02   5.2280933e+02   5.5925266e+02
   4.5561644e+02   4.6098797e+02   5.1544443e+02   5.2546278e+02   5.6005484e+02
   5.1084298e+02   5.2083527e+02   5.5668008e+02   5.8359272e+02   5.9328702e+02
   3.9727829e+02   4.5760433e+02   5.3868990e+02   5.5287263e+02   5.8042804e+02
   4.8179188e+02   4.8983633e+02   5.4378705e+02   5.6297417e+02   6.7354326e+02
   3.8067071e+02   4.5898921e+02   5.4283903e+02   5.6152509e+02   6.4937750e+02
   4.5464374e+02   4.5478627e+02   5.1193760e+02   5.2272407e+02   5.5922732e+02
   4.6679724e+02   4.7827826e+02   5.4217069e+02   5.5968256e+02   5.9736122e+02
   4.1890239e+02   4.4493295e+02   5.1951601e+02   5.2901554e+02   5.6133926e+02
   5.0478877e+02   5.1201105e+02   5.4890076e+02   5.6910062e+02   6.0080518e+02
   4.1459120e+02   4.3715296e+02   5.1574007e+02   5.2573051e+02   5.6016404e+02
   4.6490248e+02   4.7714169e+02   5.4273682e+02   5.6105917e+02   6.1063506e+02
   4.7772121e+02   4.8647239e+02   5.4348398e+02   5.6247955e+02   6.3890289e+02
   3.8727960e+02   4.5899033e+02   5.4282828e+02   5.6149988e+02   6.4558598e+02
   4.5499298e+02   4.7179613e+02   5.4302602e+02   5.6185870e+02   6.7712873e+02
   4.2204159e+02   4.5888916e+02   5.3938338e+02   5.5413516e+02   5.8268336e+02
   4.8423678e+02   4.9185253e+02   5.4307439e+02   5.6094189e+02   5.9845725e+02
   4.1335432e+02   4.5860048e+02   5.4082125e+02   5.5698209e+02   5.8924488e+02
   4.1641135e+02   4.5938828e+02   5.4281947e+02   5.6147723e+02   6.4231083e+02
   4.7363828e+02   4.8328332e+02   5.4330575e+02   5.6221902e+02   6.3811105e+02
   4.3537009e+02   4.6336295e+02   5.4284651e+02   5.6151702e+02   6.3942143e+02
   4.3792601e+02   4.6436800e+02   5.4292712e+02   5.6170006e+02   7.7619672e+02
   4.7276810e+02   4.8227318e+02   5.4046929e+02   5.5582872e+02   5.8484016e+02
   4.5350190e+02   4.7105220e+02   5.4289234e+02   5.6155049e+02   6.2933547e+02
   5.1181826e+02   5.2258484e+02   5.5909823e+02   6.0189028e+02   6.0334491e+02
   4.1503043e+02   4.5667339e+02   5.3576187e+02   5.4805895e+02   5.7382764e+02
   3.8568822e+02   3.9018766e+02   5.1186817e+02   5.2267287e+02   5.5921274e+02
   5.0957349e+02   5.1871809e+02   5.5475798e+02   5.8392684e+02   7.1451946e+02
   4.4970826e+02   4.6803628e+02   5.3756762e+02   5.5084720e+02   5.7709259e+02
   4.5647483e+02   4.7240190e+02   5.4249467e+02   5.6058462e+02   6.0595371e+02
   5.1130412e+02   5.2165400e+02   5.5787468e+02   5.9228986e+02   6.0219225e+02
   4.3741865e+02   4.3906181e+02   5.1238557e+02   5.2306043e+02   5.5932598e+02
   4.4443360e+02   4.5353097e+02   5.1671758e+02   5.2653729e+02   5.6042321e+02
   5.1186501e+02   5.2267051e+02   5.5921204e+02   6.9297412e+02   6.9297595e+02
   4.7479369e+02   4.8416559e+02   5.4330273e+02   5.6216708e+02   6.2985146e+02
   5.1185964e+02   5.2266066e+02   5.5920049e+02   6.8106200e+02   7.5731582e+02
   5.1185940e+02   5.2266024e+02   5.5919959e+02   6.2750806e+02   6.2820184e+02
   4.5589979e+02   4.7222013e+02   5.4304108e+02   5.6188832e+02   7.3794054e+02
   4.9155445e+02   4.9853157e+02   5.4486480e+02   5.6445566e+02   6.5874770e+02
   4.3524573e+02   4.6326194e+02   5.4260956e+02   5.6095932e+02   6.1592350e+02
   4.7600543e+02   4.8511796e+02   5.4347488e+02   5.6254086e+02   7.5398423e+02
   4.2308788e+02   4.6013391e+02   5.4284874e+02   5.6154210e+02   6.4949616e+02
   4.0480844e+02   4.5906048e+02   5.4286759e+02   5.6159176e+02   6.7553262e+02
   4.0289173e+02   4.5903939e+02   5.4282951e+02   5.6150252e+02   6.4612993e+02
   4.5063884e+02   4.6939339e+02   5.4165826e+02   5.5869871e+02   5.9423958e+02
   3.9061127e+02   4.5783341e+02   5.3931793e+02   5.5401891e+02   5.8248309e+02
   4.3998962e+02   4.6517167e+02   5.4291737e+02   5.6167120e+02   6.5937526e+02
   4.4066720e+02   4.5685554e+02   5.2246636e+02   5.3180049e+02   5.6245813e+02
   4.1806734e+02   4.5937744e+02   5.4233946e+02   5.6035346e+02   6.0646403e+02
   5.1180442e+02   5.2255972e+02   5.5908151e+02   6.3581715e+02   7.4321578e+02
   5.1167678e+02   5.2232719e+02   5.5880434e+02   6.1705740e+02   6.6548228e+02
   4.3819000e+02   4.3864257e+02   5.1200728e+02   5.2277631e+02   5.5924277e+02
   4.3461163e+02   4.6293912e+02   5.4222877e+02   5.6007127e+02   6.0273261e+02
   4.5164907e+02   4.6438777e+02   5.2420797e+02   5.3353831e+02   5.6321244e+02
   4.4329873e+02   4.4335785e+02   5.1188492e+02   5.2268525e+02   5.5921630e+02
   4.0247349e+02   4.5709209e+02   5.3735613e+02   5.5057811e+02   5.7694390e+02
   5.0791368e+02   5.1616388e+02   5.5215437e+02   5.7573607e+02   6.0948876e+02
   4.5347793e+02   4.7105986e+02   5.4301066e+02   5.6183236e+02   6.7239988e+02
   4.7785420e+02   4.8657619e+02   5.4345606e+02   5.6240269e+02   6.3217097e+02
   3.9369946e+02   4.3665339e+02   5.1576888e+02   5.2575477e+02   5.6017245e+02
   4.8710869e+02   4.9448463e+02   5.4426314e+02   5.6363863e+02   6.8922210e+02
   4.6008248e+02   4.6406132e+02   5.1505938e+02   5.2514312e+02   5.5994814e+02
   4.2821947e+02   4.6123893e+02   5.4272733e+02   5.6125013e+02   6.2562390e+02
   4.4584412e+02   4.6737926e+02   5.4268643e+02   5.6110500e+02   6.1730334e+02
   4.3241840e+02   4.6230793e+02   5.4267040e+02   5.6110913e+02   6.2005219e+02
   4.5075269e+02   4.6969593e+02   5.4298743e+02   5.6179392e+02   6.6867649e+02
   4.6579715e+02   4.6967640e+02   5.1598770e+02   5.2588964e+02   5.6017669e+02
   3.9896048e+02   4.5893487e+02   5.4256216e+02   5.6087563e+02   6.1557510e+02
   4.4405105e+02   4.6671848e+02   5.4290865e+02   5.6163765e+02   6.4668096e+02
   4.9542921e+02   5.0215457e+02   5.4564783e+02   5.6557315e+02   7.2407996e+02
   4.4811315e+02   4.6125079e+02   5.2249015e+02   5.3181039e+02   5.6244586e+02
   4.7188897e+02   4.8179146e+02   5.4190513e+02   5.5893648e+02   5.9340504e+02
   4.0980241e+02   4.5750822e+02   5.3812336e+02   5.5187460e+02   5.7881865e+02
   4.3354107e+02   4.6266726e+02   5.4268195e+02   5.6113384e+02   6.2057465e+02
   4.7208181e+02   4.8158760e+02   5.3930735e+02   5.5361706e+02   5.8068213e+02
   5.0182080e+02   5.0863845e+02   5.4777863e+02   5.6876396e+02   6.8045950e+02
   4.5555956e+02   4.6426966e+02   5.1936626e+02   5.2883806e+02   5.6122784e+02
   4.7571158e+02   4.8488799e+02   5.4345453e+02   5.6250346e+02   6.7773024e+02
   4.3603718e+02   4.6231746e+02   5.3805714e+02   5.5172998e+02   5.7850761e+02
   5.1125858e+02   5.2157450e+02   5.5788081e+02   5.9787975e+02   6.3075751e+02
   4.3037272e+02   4.5674859e+02   5.2994922e+02   5.4012918e+02   5.6692156e+02
   4.4496475e+02   4.6708012e+02   5.4294863e+02   5.6172890e+02   6.6698082e+02
   3.9213833e+02   4.1904152e+02   5.1224326e+02   5.2295393e+02   5.5929537e+02
   4.0276790e+02   4.5904894e+02   5.4286311e+02   5.6158132e+02   6.6222529e+02
   5.1152162e+02   5.2204624e+02   5.5846918e+02   6.0774456e+02   6.7922912e+02
   4.9325669e+02   5.0010723e+02   5.4514932e+02   5.6482199e+02   6.4825775e+02
   4.7956264e+02   4.8660007e+02   5.3297030e+02   5.4357337e+02   5.6883387e+02
   5.1055338e+02   5.2034279e+02   5.5642468e+02   5.8923534e+02   6.2567870e+02
   4.0879046e+02   4.0891596e+02   5.1186659e+02   5.2267168e+02   5.5921237e+02
   4.2497472e+02   4.4798560e+02   5.2079954e+02   5.3020752e+02   5.6180759e+02
   5.1129134e+02   5.2163317e+02   5.5797175e+02   6.0001895e+02   6.5700664e+02
   4.5885235e+02   4.7366403e+02   5.4307087e+02   5.6193618e+02   7.4006199e+02
   4.0580202e+02   4.5907233e+02   5.4287477e+02   5.6160852e+02   7.3201249e+02
   4.7886620e+02   4.8740772e+02   5.4360916e+02   5.6272709e+02   7.0564582e+02
   5.1143840e+02   5.2189640e+02   5.5828794e+02   6.0395234e+02   6.5955433e+02
   4.7010198e+02   4.8066563e+02   5.4325947e+02   5.6221379e+02   6.6367673e+02
   4.5072221e+02   4.6962061e+02   5.4265004e+02   5.6099345e+02   6.1394507e+02
   4.0595008e+02   4.4549294e+02   5.2060555e+02   5.3002779e+02   5.6173883e+02
   4.2656936e+02   4.5452433e+02   5.2854975e+02   5.3844181e+02   5.6586295e+02
   5.1185199e+02   5.2264667e+02   5.5918195e+02   6.1223870e+02   6.1308903e+02
   4.6436354e+02   4.7618066e+02   5.3868285e+02   5.5264448e+02   5.7944214e+02
   5.1066864e+02   5.2054007e+02   5.5662404e+02   5.8960109e+02   6.1907876e+02
   5.0020527e+02   5.0690886e+02   5.4687162e+02   5.6695451e+02   6.1853024e+02
   5.1170614e+02   5.2238028e+02   5.5885325e+02   6.0890479e+02   6.2008160e+02
   4.0019008e+02   4.5903797e+02   5.4287233e+02   5.6160296e+02   7.1869216e+02
   4.3811594e+02   4.6443041e+02   5.4285934e+02   5.6153978e+02   6.3973350e+02
   5.1127504e+02   5.2160416e+02   5.5794019e+02   5.9990355e+02   6.9430666e+02
   4.1882816e+02   4.5716366e+02   5.3611206e+02   5.4859309e+02   5.7443520e+02
   4.5720079e+02   4.7281571e+02   5.4294155e+02   5.6164114e+02   6.3143147e+02
   5.1178177e+02   5.2251830e+02   5.5903038e+02   6.2520119e+02   6.4461015e+02
   4.2493080e+02   4.6033636e+02   5.4227830e+02   5.6020526e+02   6.0448821e+02
   4.2703932e+02   4.5999362e+02   5.3952373e+02   5.5439236e+02   5.8316007e+02
   4.4155968e+02   4.6286033e+02   5.3300914e+02   5.4406207e+02   5.6985228e+02
   4.8111006e+02   4.8926031e+02   5.4371539e+02   5.6284485e+02   6.4960595e+02
   5.1039378e+02   5.2007243e+02   5.5617474e+02   5.8903052e+02   6.5837485e+02
   4.4349147e+02   4.5322296e+02   5.1696831e+02   5.2675130e+02   5.6049744e+02
   4.3548814e+02   4.6339491e+02   5.4279886e+02   5.6140437e+02   6.3089639e+02
   3.9457400e+02   4.5731328e+02   5.3798162e+02   5.5163108e+02   5.7845118e+02
   4.3252582e+02   4.5659171e+02   5.2842879e+02   5.3829172e+02   5.6576270e+02
   4.5285430e+02   4.6811227e+02   5.3196473e+02   5.4262829e+02   5.6861119e+02
   5.0885841e+02   5.1752508e+02   5.5191503e+02   5.6875105e+02   5.8294518e+02
   4.6794734e+02   4.6812358e+02   5.1202772e+02   5.2278940e+02   5.5924509e+02
   5.0917427e+02   5.1807666e+02   5.5393133e+02   5.8001605e+02   6.1128068e+02
   5.1183526e+02   5.2261605e+02   5.5914712e+02   6.3337710e+02   6.4337722e+02
   4.4052343e+02   4.6536944e+02   5.4292719e+02   5.6169283e+02   6.6776579e+02
   4.8070661e+02   4.8892546e+02   5.4371467e+02   5.6287232e+02   6.7286787e+02
   4.0906082e+02   4.5910854e+02   5.4283300e+02   5.6151039e+02   6.4756826e+02
   5.1155829e+02   5.2211241e+02   5.5854449e+02   6.0849034e+02   6.4908449e+02
   4.1701953e+02   4.5943426e+02   5.4282771e+02   5.6149634e+02   6.4421659e+02
   5.1040466e+02   5.2008264e+02   5.5585835e+02   5.8298220e+02   5.9745815e+02
   4.9419082e+02   5.0098335e+02   5.4537653e+02   5.6519579e+02   7.7939079e+02
   4.5463291e+02   4.7162471e+02   5.4302064e+02   5.6184837e+02   6.6954744e+02
   5.1186133e+02   5.2266378e+02   5.5920415e+02   6.7207325e+02   7.1572078e+02
   3.9390397e+02   4.5798178e+02   5.3969894e+02   5.5473766e+02   5.8390445e+02
   4.6154431e+02   4.7071692e+02   5.2457767e+02   5.3388778e+02   5.6333304e+02
   4.4796468e+02   4.6835995e+02   5.4297066e+02   5.6176857e+02   6.9004544e+02
   4.1166427e+02   4.5227621e+02   5.2830411e+02   5.3815726e+02   5.6570328e+02
   4.4357370e+02   4.4414312e+02   5.1205935e+02   5.2281497e+02   5.5925388e+02
   4.1598846e+02   4.5306883e+02   5.2917937e+02   5.3920099e+02   5.6633880e+02
   4.7995990e+02   4.8830042e+02   5.4361155e+02   5.6266403e+02   6.3962834e+02
   4.7451896e+02   4.8200563e+02   5.3071718e+02   5.4081197e+02   5.6700875e+02
   4.5729257e+02   4.7287625e+02   5.4304863e+02   5.6189613e+02   6.9229458e+02
   4.5667251e+02   4.7258093e+02   5.4304987e+02   5.6190374e+02   7.6414826e+02
   5.1174957e+02   5.2245956e+02   5.5895627e+02   6.1639890e+02   6.2955987e+02
   4.9326656e+02   5.0011541e+02   5.4513632e+02   5.6478278e+02   6.4292372e+02
   4.7092066e+02   4.7191476e+02   5.1294191e+02   5.2346755e+02   5.5943493e+02
   3.9343469e+02   4.5901034e+02   5.4286700e+02   5.6159062e+02   6.7522603e+02
   4.2463562e+02   4.2474265e+02   5.1187934e+02   5.2268118e+02   5.5921516e+02
   4.1476634e+02   4.5929893e+02   5.4287410e+02   5.6160586e+02   7.1704949e+02
   4.6259167e+02   4.6264510e+02   5.1190411e+02   5.2269918e+02   5.5922010e+02
   5.0740868e+02   5.1544848e+02   5.5179274e+02   5.7595650e+02   6.3722398e+02
   5.1166751e+02   5.2231033e+02   5.5878302e+02   6.1571061e+02   6.5327422e+02
   4.1268480e+02   4.1292961e+02   5.1186961e+02   5.2267394e+02   5.5921305e+02
   3.9088829e+02   3.9550493e+02   5.1186968e+02   5.2267399e+02   5.5921306e+02
   4.3281306e+02   4.5826535e+02   5.3115102e+02   5.4163443e+02   5.6796699e+02
   4.4703383e+02   4.4885878e+02   5.1267840e+02   5.2328118e+02   5.5938990e+02
   4.4142540e+02   4.5985028e+02   5.2649000e+02   5.3603466e+02   5.6448050e+02
   4.1157309e+02   4.5916174e+02   5.4280912e+02   5.6145405e+02   6.3965785e+02
   4.9584056e+02   5.0235071e+02   5.4291210e+02   5.5821799e+02   5.8404625e+02
   5.1150142e+02   5.2200966e+02   5.5841603e+02   6.0482050e+02   6.3914164e+02
   4.5351937e+02   4.7107852e+02   5.4299895e+02   5.6180425e+02   6.5495116e+02
   5.0823668e+02   5.1663601e+02   5.5246588e+02   5.7590191e+02   6.0383893e+02
   5.1175961e+02   5.2247779e+02   5.5897529e+02   6.1355193e+02   6.2221935e+02
   4.3425103e+02   4.3462481e+02   5.1196563e+02   5.2274533e+02   5.5923380e+02
   4.2840650e+02   4.6131578e+02   5.4283061e+02   5.6149280e+02   6.4041691e+02
   4.9948869e+02   5.0613585e+02   5.4605399e+02   5.6483276e+02   5.9932605e+02
   5.1139165e+02   5.2181243e+02   5.5817991e+02   6.0171687e+02   6.4313901e+02
   4.6252057e+02   4.7575412e+02   5.4311316e+02   5.6199781e+02   6.9275040e+02
   5.1162011e+02   5.2220233e+02   5.5662151e+02   5.6104481e+02   5.6386030e+02
   4.0659492e+02   4.5099342e+02   5.2663060e+02   5.3622078e+02   5.6461820e+02
   3.9721836e+02   3.9923528e+02   5.1187106e+02   5.2267501e+02   5.5921336e+02
   5.1109722e+02   5.2128843e+02   5.5754076e+02   5.9545541e+02   6.3230714e+02
   4.2997066e+02   4.5888679e+02   5.3434346e+02   5.4595146e+02   5.7161114e+02
   4.2550236e+02   4.6055816e+02   5.4266082e+02   5.6109788e+02   6.2051284e+02
   5.0298365e+02   5.0983669e+02   5.4665191e+02   5.6374344e+02   5.8878626e+02
   5.1118385e+02   5.2139607e+02   5.5535832e+02   5.6364924e+02   5.6838135e+02
   5.0458475e+02   5.1167675e+02   5.4710284e+02   5.6313078e+02   5.8481031e+02
   4.4980501e+02   4.6764556e+02   5.3585690e+02   5.4812809e+02   5.7373162e+02
   3.8651620e+02   4.1052066e+02   5.1195810e+02   5.2273991e+02   5.5923239e+02
   4.0719423e+02   4.0785439e+02   5.1187076e+02   5.2267479e+02   5.5921330e+02
   3.9742167e+02   4.5894932e+02   5.4263563e+02   5.6104768e+02   6.1972914e+02
   4.5341209e+02   4.6231095e+02   5.1869034e+02   5.2823562e+02   5.6100940e+02
   4.9323070e+02   5.0008435e+02   5.4516374e+02   5.6486955e+02   6.5728510e+02
   5.0738905e+02   5.1542000e+02   5.5175085e+02   5.7578796e+02   6.3148890e+02
   4.3802306e+02   4.6432567e+02   5.4256608e+02   5.6084914e+02   6.1340302e+02
   5.0652944e+02   5.1424441e+02   5.5091935e+02   5.7428127e+02   6.5106355e+02
   4.3656680e+02   4.6382309e+02   5.4291497e+02   5.6167523e+02   7.0840557e+02
   4.4441428e+02   4.6469362e+02   5.3458794e+02   5.4626805e+02   5.7184159e+02
   4.3489594e+02   4.6313855e+02   5.4262736e+02   5.6100206e+02   6.1685977e+02
   4.2621573e+02   4.6076962e+02   5.4288050e+02   5.6161325e+02   6.6957832e+02
   4.2250348e+02   4.6004433e+02   5.4287330e+02   5.6160025e+02   6.6615321e+02
   5.1183801e+02   5.2262095e+02   5.5914465e+02   5.9964934e+02   6.0030982e+02
   5.1091522e+02   5.2096937e+02   5.5719305e+02   5.9416715e+02   6.9634345e+02
   4.1579204e+02   4.4173497e+02   5.1781897e+02   5.2749982e+02   5.6077561e+02
   4.2766860e+02   4.6112855e+02   5.4288380e+02   5.6161896e+02   6.7007933e+02
   5.1176848e+02   5.2249154e+02   5.5884005e+02   5.7601262e+02   5.7671532e+02
   5.1185425e+02   5.2265086e+02   5.5918889e+02   6.5181595e+02   6.6207225e+02
   4.5285404e+02   4.5627419e+02   5.1373173e+02   5.2409285e+02   5.5963031e+02
   4.3151021e+02   4.4110283e+02   5.1481525e+02   5.2496848e+02   5.5991271e+02
   5.1165952e+02   5.2229584e+02   5.5876704e+02   6.1590676e+02   6.7035849e+02
   4.3557455e+02   4.4860553e+02   5.1733054e+02   5.2706868e+02   5.6061471e+02
   4.8547214e+02   4.9146006e+02   5.3123824e+02   5.4107650e+02   5.6679076e+02
   5.0840759e+02   5.1684494e+02   5.5153197e+02   5.6939716e+02   5.8564350e+02
   4.6571020e+02   4.7746295e+02   5.4141115e+02   5.5798663e+02   5.9092793e+02
   4.4150220e+02   4.5819771e+02   5.2369456e+02   5.3303189e+02   5.6300711e+02
   5.1139136e+02   5.2181198e+02   5.5818859e+02   6.0271732e+02   6.9287235e+02
   4.3444839e+02   4.6303930e+02   5.4289898e+02   5.6164281e+02   6.6197528e+02
   4.2830233e+02   4.6075066e+02   5.4083062e+02   5.5698783e+02   5.8918311e+02
   4.2827140e+02   4.6128515e+02   5.4285604e+02   5.6155277e+02   6.4878396e+02
   4.0680675e+02   4.5885835e+02   5.4210933e+02   5.5982255e+02   6.0124398e+02
   5.0058655e+02   5.0724918e+02   5.4601532e+02   5.6395873e+02   5.9345623e+02
   4.5600821e+02   4.7220817e+02   5.4264403e+02   5.6094187e+02   6.1163983e+02
   4.3512372e+02   4.5619697e+02   5.2590304e+02   5.3539083e+02   5.6416376e+02
   4.4548315e+02   4.6727004e+02   5.4287419e+02   5.6155086e+02   6.3578936e+02
   4.5500953e+02   4.7179845e+02   5.4299150e+02   5.6177637e+02   6.4787654e+02
   5.0985212e+02   5.1917019e+02   5.5520406e+02   5.8525763e+02   6.4961454e+02
   4.3779502e+02   4.6409920e+02   5.4200277e+02   5.5953933e+02   5.9882779e+02
   4.4239698e+02   4.6605324e+02   5.4279861e+02   5.6138312e+02   6.2760002e+02
   4.3781533e+02   4.4661587e+02   5.1514731e+02   5.2523599e+02   5.5999628e+02
   4.5607741e+02   4.7230188e+02   5.4303831e+02   5.6188048e+02   7.0904599e+02
   4.4650713e+02   4.5683071e+02   5.1825500e+02   5.2786267e+02   5.6088646e+02
   4.5133817e+02   4.6985046e+02   5.4224419e+02   5.6003508e+02   6.0130974e+02
   5.0100561e+02   5.0536577e+02   5.2475647e+02   5.3238387e+02   5.6178903e+02
   4.2346995e+02   4.5965753e+02   5.4096029e+02   5.5726876e+02   5.9003925e+02
   4.6915438e+02   4.7607519e+02   5.2401704e+02   5.3325336e+02   5.6298834e+02
   5.1174856e+02   5.2245772e+02   5.5895882e+02   6.2240836e+02   6.5115872e+02
   3.8435488e+02   4.5899881e+02   5.4287102e+02   5.6160007e+02   7.1275825e+02
   4.7208863e+02   4.8210314e+02   5.4326280e+02   5.6216629e+02   6.3978922e+02
   4.2108409e+02   4.5984669e+02   5.4287622e+02   5.6160810e+02   6.9468581e+02
   4.6002445e+02   4.7429028e+02   5.4307240e+02   5.6192879e+02   6.6268103e+02
   4.2782829e+02   4.6116579e+02   5.4286105e+02   5.6156527e+02   6.5038922e+02
   4.4920360e+02   4.6887763e+02   5.4259408e+02   5.6087024e+02   6.1198220e+02
   4.3770801e+02   4.5174489e+02   5.1878606e+02   5.2834429e+02   5.6107370e+02
   4.0051358e+02   4.2723758e+02   5.1319564e+02   5.2368372e+02   5.5951405e+02
   6.2072494e+02   5.6551879e+02   5.3852567e+02   5.2873254e+02   4.5241739e+02
   5.6162017e+02   5.4288104e+02   4.7652945e+02   4.7639817e+02   4.5872748e+02
   5.6164912e+02   5.4290086e+02   4.8269946e+02   4.8235054e+02   4.5813251e+02
   6.4286415e+02   6.0934888e+02   5.6067187e+02   5.4247812e+02   4.5888399e+02
   7.4598432e+02   6.2537741e+02   5.6121531e+02   5.4270708e+02   4.5895094e+02
   6.5147232e+02   5.6221079e+02   5.3127174e+02   5.2192639e+02   4.4692385e+02
   6.6068030e+02   5.6114170e+02   5.2854858e+02   5.1901224e+02   4.4310368e+02
   6.8907722e+02   5.7140233e+02   5.4571937e+02   5.3417444e+02   4.5550398e+02
   5.6165559e+02   5.4290221e+02   4.6802025e+02   4.6458295e+02   4.5348990e+02
   5.6972252e+02   5.4925843e+02   5.2072298e+02   5.1638606e+02   4.5071565e+02
   5.6191846e+02   5.4306687e+02   4.7688019e+02   4.6951768e+02   4.4042733e+02
   5.6277280e+02   5.4369895e+02   4.9443346e+02   4.9062489e+02   4.4501906e+02
   6.7278638e+02   6.1151586e+02   5.6068600e+02   5.4248151e+02   4.5888488e+02
   6.0489080e+02   5.5846903e+02   5.2248575e+02   5.1220635e+02   4.2333301e+02
   5.6161383e+02   5.4287690e+02   4.5900126e+02   4.0844657e+02   4.0837920e+02
   6.5069994e+02   5.6058131e+02   5.2706994e+02   5.1734885e+02   4.4013533e+02
   6.1043913e+02   5.7772971e+02   5.5215603e+02   5.3840896e+02   4.5749202e+02
   6.3503274e+02   5.5989254e+02   5.2523820e+02   5.1522052e+02   4.3536039e+02
   5.9201694e+02   5.7100610e+02   5.4943514e+02   5.3717319e+02   4.5707229e+02
   5.6189543e+02   5.4306271e+02   4.8200597e+02   4.7872985e+02   4.5019266e+02
   5.9025860e+02   5.5788378e+02   5.2619557e+02   5.1772607e+02   4.4361972e+02
   5.7205163e+02   5.4970913e+02   5.1238485e+02   5.0507395e+02   3.9081199e+02
   6.1620417e+02   5.7732834e+02   5.5156548e+02   5.3803486e+02   4.5733585e+02
   6.0193212e+02   5.5866060e+02   5.2375681e+02   5.1394703e+02   4.3294859e+02
   5.7380206e+02   5.5103907e+02   5.1740406e+02   5.1102066e+02   4.3879138e+02
   7.0363394e+02   6.2977403e+02   5.6133270e+02   5.4275720e+02   4.5896551e+02
   5.9851683e+02   5.7969687e+02   5.5462367e+02   5.3984351e+02   4.5804197e+02
   6.4081460e+02   5.7694774e+02   5.5073230e+02   5.3747045e+02   4.5708654e+02
   6.3600857e+02   5.5923212e+02   5.2307978e+02   5.1249575e+02   4.2275251e+02
   5.8870493e+02   5.8801394e+02   5.6135399e+02   5.4278775e+02   4.5897505e+02
   5.6732458e+02   5.4691369e+02   5.0769065e+02   5.0182973e+02   4.2958682e+02
   5.9819877e+02   5.6563771e+02   5.4101384e+02   5.3110891e+02   4.5404240e+02
   5.6224978e+02   5.4328015e+02   4.8169055e+02   4.7260979e+02   4.2656323e+02
   5.7320060e+02   5.5098723e+02   5.1932151e+02   5.1351322e+02   4.4462969e+02
   6.8319175e+02   5.5920000e+02   5.2266028e+02   5.1185946e+02   3.8078434e+02
   7.4407332e+02   5.6092634e+02   5.2791745e+02   5.1829452e+02   4.4190171e+02
   6.5593394e+02   5.5919795e+02   5.2270610e+02   5.1193485e+02   4.0986842e+02
   7.0157507e+02   5.5956324e+02   5.2387121e+02   5.1344235e+02   4.2830903e+02
   5.6173075e+02   5.5818131e+02   5.5805904e+02   5.4286088e+02   4.5899690e+02
   6.5988411e+02   5.5970952e+02   5.2438410e+02   5.1410086e+02   4.3148065e+02
   6.2423333e+02   5.5894550e+02   5.2245142e+02   5.1175181e+02   3.9731150e+02
   6.6131955e+02   6.3716015e+02   5.6145172e+02   5.4280794e+02   4.5898020e+02
   6.4942786e+02   6.2415829e+02   5.6127736e+02   5.4273437e+02   4.5895895e+02
   6.0871275e+02   5.5887930e+02   5.2344058e+02   5.1332551e+02   4.2933498e+02
   7.0969257e+02   6.3130346e+02   5.6135704e+02   5.4276754e+02   4.5896848e+02
   6.8029167e+02   6.1596010e+02   5.6091395e+02   5.4257887e+02   4.5891352e+02
   5.8360489e+02   5.5472236e+02   5.1901021e+02   5.1006055e+02   4.2135219e+02
   6.7490303e+02   5.7509892e+02   5.4916770e+02   5.3648311e+02   4.5664480e+02
   5.6169666e+02   5.4292518e+02   4.6434680e+02   4.3965720e+02   4.2139574e+02
   6.5614133e+02   5.7597365e+02   5.4989564e+02   5.3694499e+02   4.5685436e+02
   6.8412410e+02   5.5920152e+02   5.2266530e+02   5.1186616e+02   3.9246774e+02
   6.9839785e+02   6.0467258e+02   5.6021761e+02   5.4228032e+02   4.5882489e+02
   6.0598497e+02   5.5842692e+02   5.2216176e+02   5.1174007e+02   4.1675280e+02
   6.5526590e+02   6.3121157e+02   5.6139348e+02   5.4278332e+02   4.5897307e+02
   5.6181402e+02   5.4300378e+02   4.7687385e+02   4.7241872e+02   4.4870938e+02
   5.6167156e+02   5.4291055e+02   4.6324830e+02   4.4174936e+02   4.3115760e+02
   5.9883922e+02   5.6789464e+02   5.4409345e+02   5.3339725e+02   4.5525290e+02
   5.6163416e+02   5.4288975e+02   4.7248322e+02   4.7175009e+02   4.5761916e+02
   6.1207309e+02   5.6247257e+02   5.3310795e+02   5.2398693e+02   4.4906360e+02
   7.3809599e+02   6.7932402e+02   5.6159859e+02   5.4287038e+02   4.5899815e+02
   5.7488624e+02   5.5118384e+02   5.1459796e+02   5.0680843e+02   4.0213183e+02
   6.5611072e+02   6.4476296e+02   5.6154637e+02   5.4284822e+02   4.5899179e+02
   6.9822904e+02   5.5920320e+02   5.2266791e+02   5.1186884e+02   3.9520224e+02
   6.5364609e+02   5.6764644e+02   5.4122172e+02   5.3082650e+02   4.5363168e+02
   5.6226536e+02   5.4328581e+02   4.8101457e+02   4.7059863e+02   3.8839833e+02
   6.3305375e+02   6.2375216e+02   5.6141955e+02   5.4279544e+02   4.5897660e+02
   5.9294408e+02   5.8275912e+02   5.5759029e+02   5.4130295e+02   4.5853302e+02
   5.6162518e+02   5.4288350e+02   4.6009095e+02   4.4031170e+02   4.3807927e+02
   6.0029558e+02   5.6347098e+02   5.3670621e+02   5.2749930e+02   4.5186446e+02
   6.6378335e+02   6.1929858e+02   5.6106358e+02   5.4264287e+02   4.5893223e+02
   6.7755627e+02   6.1597472e+02   5.6091555e+02   5.4257956e+02   4.5891373e+02
   6.9136185e+02   5.8892863e+02   5.5688411e+02   5.4077514e+02   4.5834518e+02
   5.6164006e+02   5.4289210e+02   4.6083881e+02   4.2659784e+02   3.9866924e+02
   6.5786778e+02   5.5918094e+02   5.2264465e+02   5.1185156e+02   3.8591726e+02
   6.7727035e+02   5.5927193e+02   5.2290788e+02   5.1219087e+02   4.1813201e+02
   6.7926785e+02   6.2965840e+02   5.6133429e+02   5.4275791e+02   4.5896571e+02
   5.6161588e+02   5.4287809e+02   4.5932339e+02   4.4896078e+02   4.4852330e+02
   5.6163970e+02   5.4289220e+02   4.6375389e+02   4.5802932e+02   4.5169385e+02
   6.7235090e+02   5.5920349e+02   5.2268191e+02   5.1189108e+02   4.0367015e+02
   6.0782509e+02   5.9671632e+02   5.6022899e+02   5.4231962e+02   4.5883758e+02
   6.1599162e+02   5.5982071e+02   5.2584049e+02   5.1612357e+02   4.3798848e+02
   5.9204781e+02   5.6106006e+02   5.3427884e+02   5.2577958e+02   4.5112271e+02
   6.2020048e+02   5.6773223e+02   5.4192960e+02   5.3147910e+02   4.5406402e+02
   7.3956758e+02   6.6539599e+02   5.6158865e+02   5.4286614e+02   4.5899693e+02
   6.4227338e+02   5.8838462e+02   5.5680726e+02   5.4074826e+02   4.5833699e+02
   5.6164587e+02   5.4289547e+02   4.6121202e+02   4.2800945e+02   3.9345994e+02
   6.7533590e+02   6.2249109e+02   5.6116858e+02   5.4268745e+02   4.5894527e+02
   6.1469278e+02   5.9705878e+02   5.5991057e+02   5.4217592e+02   4.5879423e+02
   6.0001103e+02   5.5794170e+02   5.2160865e+02   5.1128219e+02   3.9345115e+02
   6.5055509e+02   6.2235957e+02   5.6121944e+02   5.4270973e+02   4.5895177e+02
   5.6283503e+02   5.4370892e+02   4.9115671e+02   4.8533963e+02   4.3561768e+02
   5.6162592e+02   5.4288402e+02   4.6176494e+02   4.5655318e+02   4.5299964e+02
   5.6232574e+02   5.4332687e+02   4.8205735e+02   4.7204657e+02   4.0215012e+02
   6.0075091e+02   5.5855002e+02   5.2366903e+02   5.1389836e+02   4.3295785e+02
   6.7469864e+02   6.4307215e+02   5.6150219e+02   5.4282936e+02   4.5898634e+02
   6.0090429e+02   5.5803264e+02   5.2170353e+02   5.1135418e+02   4.0516250e+02
   5.7735266e+02   5.5234802e+02   5.1623904e+02   5.0810600e+02   4.1706882e+02
   5.6897959e+02   5.4795366e+02   5.0971537e+02   5.0330677e+02   4.2531714e+02
   5.6195293e+02   5.4308217e+02   4.7473465e+02   4.6220478e+02   4.2522769e+02
   5.7082921e+02   5.4901640e+02   5.1118407e+02   5.0407407e+02   3.9273341e+02
   5.6180001e+02   5.4298850e+02   4.7124659e+02   4.6035889e+02   4.3747985e+02
   6.3541478e+02   5.7677312e+02   5.5066392e+02   5.3743766e+02   4.5707422e+02
   6.3274577e+02   5.6027751e+02   5.2645135e+02   5.1668329e+02   4.3884593e+02
   6.6191235e+02   5.5920336e+02   5.2269560e+02   5.1191317e+02   4.0765907e+02
   6.0851590e+02   5.8050874e+02   5.5402781e+02   5.3943942e+02   4.5788525e+02
   5.6180491e+02   5.4298935e+02   4.6915162e+02   4.4982835e+02   4.1041177e+02
   5.6162014e+02   5.4288114e+02   4.8104906e+02   4.8097435e+02   4.5882391e+02
   5.9332227e+02   5.5703434e+02   5.2083010e+02   5.1083539e+02   3.8396688e+02
   5.6162730e+02   5.4288474e+02   4.6053744e+02   4.4641899e+02   4.4369532e+02
   5.6168136e+02   5.4291637e+02   4.6438205e+02   4.4782056e+02   4.3662247e+02
   5.8749982e+02   5.7796493e+02   5.5663940e+02   5.4099980e+02   4.5844644e+02
   5.6266626e+02   5.4356170e+02   4.8658151e+02   4.7784791e+02   3.8101280e+02
   7.7230237e+02   6.4530784e+02   5.6149875e+02   5.4282779e+02   4.5898588e+02
   5.6272108e+02   5.4363344e+02   4.9086950e+02   4.8551879e+02   4.3825492e+02
   6.6034755e+02   5.6431990e+02   5.3570388e+02   5.2618026e+02   4.5056365e+02
   5.6176531e+02   5.4296562e+02   4.6748144e+02   4.4597595e+02   3.9047044e+02
   6.2221054e+02   5.5914347e+02   5.2323188e+02   5.1280423e+02   4.2562938e+02
   5.6164234e+02   5.4289650e+02   4.8435639e+02   4.8412392e+02   4.5840052e+02
   5.6186877e+02   5.4303213e+02   4.7399345e+02   4.6440004e+02   4.3706667e+02
   6.2151818e+02   5.5903899e+02   5.2291371e+02   5.1239923e+02   4.2267179e+02
   5.8839759e+02   5.6016182e+02   5.3417980e+02   5.2598964e+02   4.5154700e+02
   6.2917637e+02   5.6307938e+02   5.3355243e+02   5.2425626e+02   4.4911217e+02
   6.1033162e+02   5.5871830e+02   5.2269838e+02   5.1233076e+02   4.2342114e+02
   6.7450257e+02   6.1346223e+02   5.6079098e+02   5.4252641e+02   4.5889812e+02
   6.6059201e+02   5.6817408e+02   5.4191858e+02   5.3136749e+02   4.5394566e+02
   6.7077803e+02   6.1908593e+02   5.6105014e+02   5.4263705e+02   4.5893056e+02
   6.1752073e+02   6.0638853e+02   5.6098335e+02   5.4261801e+02   4.5892543e+02
   6.5074234e+02   6.3022883e+02   5.6140172e+02   5.4278697e+02   4.5897409e+02
   5.9546235e+02   5.5811137e+02   5.2395553e+02   5.1460275e+02   4.3601020e+02
   6.1538242e+02   5.5958613e+02   5.2515579e+02   5.1531295e+02   4.3607992e+02
   6.1115550e+02   5.6780027e+02   5.4253377e+02   5.3202463e+02   4.5441381e+02
   6.2593110e+02   5.5921241e+02   5.2331914e+02   5.1288211e+02   4.2596091e+02
   6.2650909e+02   5.5906953e+02   5.2280807e+02   5.1220858e+02   4.2008929e+02
   6.0604848e+02   5.9295382e+02   5.5943889e+02   5.4199536e+02   4.5874016e+02
   5.6402796e+02   5.4459305e+02   4.9915872e+02   4.9392404e+02   4.3543392e+02
   7.5441154e+02   7.3481730e+02   5.6160983e+02   5.4287518e+02   4.5899951e+02
   6.6117960e+02   5.5935338e+02   5.2320718e+02   5.1259178e+02   4.2314291e+02
   6.0201155e+02   5.9249473e+02   5.5969706e+02   5.4211492e+02   4.5877695e+02
   6.5142488e+02   5.7302541e+02   5.4739678e+02   5.3533284e+02   4.5609924e+02
   6.0044461e+02   5.5993034e+02   5.2820119e+02   5.1920456e+02   4.4443335e+02
   5.6261178e+02   5.4356339e+02   4.9093270e+02   4.8622848e+02   4.4161396e+02
   6.3909152e+02   5.5924871e+02   5.2307270e+02   5.1247061e+02   4.2241061e+02
   7.2578202e+02   6.4773116e+02   5.6151857e+02   5.4283627e+02   4.5898832e+02
   7.0850618e+02   5.6914981e+02   5.4314444e+02   5.3230024e+02   4.5447748e+02
   5.8567095e+02   5.5530127e+02   5.1935054e+02   5.1005878e+02   4.1447454e+02
   5.9411752e+02   5.6027689e+02   5.3132000e+02   5.2281477e+02   4.4878903e+02
   6.5181365e+02   5.5957404e+02   5.2399254e+02   5.1361787e+02   4.2919985e+02
   5.6181731e+02   5.4299682e+02   4.6963022e+02   4.5077978e+02   4.0939912e+02
   6.5878264e+02   6.4843902e+02   5.6156299e+02   5.4285528e+02   4.5899385e+02
   6.2968903e+02   5.7661287e+02   5.5063243e+02   5.3743074e+02   4.5707378e+02
   7.0285434e+02   6.1976324e+02   5.6106460e+02   5.4264307e+02   4.5893233e+02
   6.7942402e+02   5.5921601e+02   5.2271585e+02   5.1193427e+02   4.0917314e+02
   5.6162479e+02   5.4288326e+02   4.5990607e+02   4.3258793e+02   4.2957330e+02
   6.4068525e+02   6.0868546e+02   5.6064726e+02   5.4246801e+02   4.5888102e+02
   6.5600375e+02   6.4176827e+02   5.6151937e+02   5.4283675e+02   4.5898849e+02
   5.6369738e+02   5.4437440e+02   4.9908609e+02   4.9462950e+02   4.4018012e+02
   5.8371569e+02   5.5733765e+02   5.3005156e+02   5.2261940e+02   4.4996575e+02
   5.6169775e+02   5.4293111e+02   4.7691750e+02   4.7518984e+02   4.5510256e+02
   6.4770000e+02   5.5914613e+02   5.2261446e+02   5.1183439e+02   3.8038793e+02
   6.6882448e+02   5.5920235e+02   5.2267960e+02   5.1188840e+02   4.0171939e+02
   5.9447146e+02   5.5727805e+02   5.2118718e+02   5.1118405e+02   4.1646436e+02
   5.6961560e+02   5.4838475e+02   5.1108886e+02   5.0482719e+02   4.2894648e+02
   5.6188625e+02   5.4303959e+02   4.7242980e+02   4.5761762e+02   4.2277548e+02
   6.6379412e+02   6.6337935e+02   5.6161334e+02   5.4287669e+02   4.5899992e+02
   6.6567907e+02   5.6058064e+02   5.2699339e+02   5.1724369e+02   4.3987939e+02
   6.2082986e+02   6.2072878e+02   5.6161013e+02   5.4287537e+02   4.5899953e+02
   5.6179545e+02   5.4299037e+02   4.7513690e+02   4.6998786e+02   4.4778348e+02
   6.2367230e+02   6.1979787e+02   5.6148418e+02   5.4282319e+02   4.5898463e+02
   7.1979064e+02   6.4070904e+02   5.6147206e+02   5.4281646e+02   4.5898264e+02
   5.6296238e+02   5.4377088e+02   4.8954158e+02   4.8147112e+02   4.0559709e+02
   6.3548076e+02   5.5913370e+02   5.2274892e+02   5.1205994e+02   4.1660066e+02
   5.7219188e+02   5.4982252e+02   5.1290400e+02   5.0576416e+02   4.2110015e+02
   5.8806439e+02   5.6178811e+02   5.3810814e+02   5.2937504e+02   4.5348145e+02
   6.0764876e+02   6.0761159e+02   5.6161130e+02   5.4287589e+02   4.5899970e+02
   5.8709690e+02   5.5567313e+02   5.1960689e+02   5.1012135e+02   3.9519460e+02
   6.4070621e+02   5.9609009e+02   5.5909131e+02   5.4179690e+02   4.5867689e+02
   6.0547946e+02   5.6233398e+02   5.3343159e+02   5.2440556e+02   4.4951921e+02
   5.6161628e+02   5.4287832e+02   4.5924026e+02   4.3773015e+02   4.3725848e+02
   5.6170341e+02   5.4292928e+02   4.6528286e+02   4.4654434e+02   4.3173876e+02
   6.0923832e+02   5.9990610e+02   5.6070360e+02   5.4251136e+02   4.5889426e+02
   6.4436449e+02   5.6817412e+02   5.4201746e+02   5.3146120e+02   4.5400883e+02
   5.6375694e+02   5.4441767e+02   4.9931085e+02   4.9481917e+02   4.3989584e+02
   5.6161420e+02   5.4287711e+02   4.5912505e+02   4.5479726e+02   4.5464919e+02
   6.0812138e+02   5.5896803e+02   5.2381422e+02   5.1381068e+02   4.3172661e+02
   6.0330337e+02   5.5850901e+02   5.2291058e+02   5.1281712e+02   4.2755105e+02
   5.6207952e+02   5.4329802e+02   5.1482697e+02   5.1447927e+02   4.5825612e+02
   5.6164030e+02   5.4289236e+02   4.6194198e+02   4.4920118e+02   4.4432802e+02
   5.6249772e+02   5.4347353e+02   4.8868416e+02   4.8338011e+02   4.3966218e+02
   5.9717622e+02   5.9501933e+02   5.6114503e+02   5.4270059e+02   4.5894969e+02
   5.9028796e+02   5.5785875e+02   5.2608610e+02   5.1759970e+02   4.4341138e+02
   6.7789875e+02   6.0118078e+02   5.5983245e+02   5.4211427e+02   4.5877457e+02
   6.4660544e+02   6.0176744e+02   5.5999985e+02   5.4219015e+02   4.5879774e+02
   5.8872957e+02   5.7084602e+02   5.5048169e+02   5.3792469e+02   4.5739549e+02
   5.6161719e+02   5.4287885e+02   4.5928815e+02   4.3131262e+02   4.3031949e+02
   7.2029513e+02   5.5932133e+02   5.2305891e+02   5.1238656e+02   4.2097832e+02
   6.5748293e+02   5.5922882e+02   5.2280933e+02   5.1207225e+02   4.1577304e+02
   6.3987020e+02   5.9198781e+02   5.5803189e+02   5.4132230e+02   4.5852626e+02
   5.6249621e+02   5.4344386e+02   4.8456082e+02   4.7532763e+02   4.0615603e+02
   5.6233466e+02   5.4333401e+02   4.8238159e+02   4.7268139e+02   4.1674080e+02
   6.2338267e+02   5.8414324e+02   5.5528057e+02   5.4002144e+02   4.5808795e+02
   5.6195679e+02   5.4308695e+02   4.7582275e+02   4.6551862e+02   4.3218775e+02
   5.6178561e+02   5.4297776e+02   4.6837824e+02   4.4824250e+02   4.1132641e+02
   6.1861205e+02   5.5913110e+02   5.2340949e+02   5.1308468e+02   4.2745633e+02
   5.6161390e+02   5.4287693e+02   4.5900539e+02   3.9047360e+02   3.8569261e+02
   5.6182189e+02   5.4300082e+02   4.7099680e+02   4.5733677e+02   4.3143012e+02
   5.6605754e+02   5.4616750e+02   5.0851998e+02   5.0426563e+02   4.4180896e+02
   6.2839931e+02   5.5903604e+02   5.2260638e+02   5.1191904e+02   4.1371653e+02
   5.6468677e+02   5.4510626e+02   5.0299860e+02   4.9838093e+02   4.3848239e+02
   6.5381333e+02   6.0081499e+02   5.5981895e+02   5.4211003e+02   4.5877335e+02
   5.7546976e+02   5.5164366e+02   5.1643134e+02   5.0910822e+02   4.3035654e+02
   5.6161697e+02   5.4287873e+02   4.5952198e+02   4.4994065e+02   4.4924118e+02
   5.6176930e+02   5.4296804e+02   4.6772684e+02   4.4698775e+02   4.1453540e+02
   6.8000837e+02   5.5956048e+02   5.2386707e+02   5.1343827e+02   4.2829450e+02
   7.2007901e+02   7.1996454e+02   5.6161376e+02   5.4287687e+02   4.5899999e+02
   5.6409479e+02   5.4465672e+02   5.0019342e+02   4.9536610e+02   4.3765507e+02
   6.4059415e+02   5.6221110e+02   5.3138888e+02   5.2206953e+02   4.4710035e+02
   6.5188185e+02   6.0270965e+02   5.6007574e+02   5.4222123e+02   4.5880711e+02
   5.6201718e+02   5.4312261e+02   4.7613807e+02   4.6378986e+02   4.2044389e+02
   6.1896512e+02   5.5963696e+02   5.2505636e+02   5.1513630e+02   4.3546433e+02
   6.3371187e+02   5.5906844e+02   5.2255327e+02   5.1180577e+02   3.9382133e+02
   6.1526360e+02   5.8064810e+02   5.5373998e+02   5.3924898e+02   4.5781007e+02
   5.6164053e+02   5.4289247e+02   4.6170728e+02   4.4693102e+02   4.4188053e+02
   5.9823592e+02   5.6088317e+02   5.3140380e+02   5.2266104e+02   4.4837167e+02
   7.0599421e+02   5.5920406e+02   5.2266846e+02   5.1186895e+02   3.9452925e+02
   6.9826444e+02   5.6268254e+02   5.3227555e+02   5.2292906e+02   4.4787583e+02
   6.0371738e+02   5.5842122e+02   5.2251010e+02   5.1228178e+02   4.2416151e+02
   6.3013698e+02   6.2760264e+02   5.6155446e+02   5.4285209e+02   4.5899291e+02
   6.0495295e+02   5.5838166e+02   5.2215301e+02   5.1176424e+02   4.1779312e+02
   5.6244815e+02   5.4345215e+02   4.9031830e+02   4.8621627e+02   4.4471153e+02
   5.8561279e+02   5.5644029e+02   5.2471948e+02   5.1666061e+02   4.4310323e+02
   6.6306548e+02   5.6028936e+02   5.2615353e+02   5.1625748e+02   4.3778272e+02
   5.6896410e+02   5.4792329e+02   5.0935839e+02   5.0277889e+02   4.2190263e+02
   5.6401069e+02   5.4474818e+02   5.0808460e+02   5.0572290e+02   4.5079100e+02
   5.6162496e+02   5.4288346e+02   4.6185838e+02   4.5735575e+02   4.5370129e+02
   5.6185683e+02   5.4302084e+02   4.7105341e+02   4.5352297e+02   4.0231226e+02
   5.9410284e+02   5.7350119e+02   5.5110045e+02   5.3806395e+02   4.5740435e+02
   6.1533745e+02   5.6332163e+02   5.3468966e+02   5.2543416e+02   4.5016435e+02
   6.3430331e+02   5.8377178e+02   5.5488603e+02   5.3979842e+02   4.5800587e+02
   6.5839278e+02   5.6964227e+02   5.4377882e+02   5.3278085e+02   4.5474988e+02
   5.7220358e+02   5.5039293e+02   5.1849053e+02   5.1293814e+02   4.4463929e+02
   6.4924853e+02   6.3572124e+02   5.6149396e+02   5.4282609e+02   4.5898544e+02
   5.6168605e+02   5.4291891e+02   4.6359106e+02   4.3597837e+02   3.9528975e+02
   5.6173375e+02   5.4294692e+02   4.6607650e+02   4.4244899e+02   4.0010655e+02
   5.6212143e+02   5.4320564e+02   4.8237837e+02   4.7621066e+02   4.4003406e+02
   5.6165054e+02   5.4289848e+02   4.6373489e+02   4.5469853e+02   4.4792752e+02
   5.6554706e+02   5.4572910e+02   5.0532934e+02   5.0045908e+02   4.3703838e+02
   5.6163074e+02   5.4288744e+02   4.7037239e+02   4.6949169e+02   4.5751685e+02
   5.6259924e+02   5.4351572e+02   4.8590043e+02   4.7708669e+02   4.1178494e+02
   5.6170780e+02   5.4293199e+02   4.6598712e+02   4.5009677e+02   4.3568445e+02
   6.1388029e+02   5.5913965e+02   5.2381944e+02   5.1369171e+02   4.3069112e+02
   6.4118557e+02   6.0511587e+02   5.6038576e+02   5.4235662e+02   4.5884791e+02
   6.0009555e+02   5.7853418e+02   5.5364404e+02   5.3931787e+02   4.5785149e+02
   6.8215576e+02   6.2834092e+02   5.6130370e+02   5.4274490e+02   4.5896193e+02
   5.6163641e+02   5.4289028e+02   4.6377677e+02   4.5892843e+02   4.5270947e+02
   5.7020786e+02   5.4866798e+02   5.1072364e+02   5.0383623e+02   4.1779276e+02
   5.7657369e+02   5.5204259e+02   5.1612935e+02   5.0825530e+02   4.2291884e+02
   6.2135564e+02   5.5917426e+02   5.2338871e+02   5.1301895e+02   4.2696469e+02
   6.3435178e+02   5.9107952e+02   5.5780978e+02   5.4122447e+02   4.5849486e+02
   6.0394486e+02   5.6657326e+02   5.4142749e+02   5.3127489e+02   4.5404761e+02
   5.6164934e+02   5.4289945e+02   4.7366233e+02   4.7256977e+02   4.5682150e+02
   5.6182796e+02   5.4301148e+02   4.7627527e+02   4.7102755e+02   4.4698718e+02
   5.8764291e+02   5.6485533e+02   5.4374885e+02   5.3371048e+02   4.5565542e+02
   6.1811705e+02   5.8597872e+02   5.5630529e+02   5.4054448e+02   4.5827115e+02
   5.7116344e+02   5.4920986e+02   5.1153889e+02   5.0437844e+02   3.9881802e+02
   7.4338667e+02   5.9670982e+02   5.5907327e+02   5.4178104e+02   4.5867159e+02
   6.2435065e+02   6.1272633e+02   5.6114606e+02   5.4268255e+02   4.5894401e+02
   5.7011942e+02   5.5991631e+02   5.5094876e+02   5.3991749e+02   4.5830983e+02
   5.7427229e+02   5.5088051e+02   5.1418310e+02   5.0650304e+02   4.0494998e+02
   6.4175152e+02   5.5912050e+02   5.2259509e+02   5.1182632e+02   3.9060952e+02
   5.6190459e+02   5.4305641e+02   4.7579902e+02   4.6751813e+02   4.3863963e+02
   5.6238504e+02   5.4340453e+02   4.8927182e+02   4.8505539e+02   4.4454675e+02
   5.6161399e+02   5.4287699e+02   4.5902807e+02   4.4761633e+02   4.4757684e+02
   5.6171580e+02   5.4293645e+02   4.6546898e+02   4.4327200e+02   4.2385470e+02
   6.1575634e+02   5.6589387e+02   5.3940589e+02   5.2950575e+02   4.5292671e+02
   5.6447239e+02   5.4714136e+02   5.3590306e+02   5.3314871e+02   4.5796419e+02
   5.6180251e+02   5.4298792e+02   4.6907801e+02   4.4976803e+02   4.1309732e+02
   5.7717291e+02   5.5226435e+02   5.1610685e+02   5.0798837e+02   4.1592272e+02
   5.6161686e+02   5.4287864e+02   4.5922271e+02   4.1321756e+02   3.8746787e+02
   6.3916716e+02   6.3016921e+02   5.6149171e+02   5.4282546e+02   4.5898524e+02
   6.5297275e+02   5.5997086e+02   5.2523939e+02   5.1516685e+02   4.3507569e+02
   6.6674376e+02   6.6178941e+02   5.6160722e+02   5.4287408e+02   4.5899925e+02
   6.0910483e+02   6.0903777e+02   5.6160975e+02   5.4287527e+02   4.5899955e+02
   6.4467310e+02   5.5913719e+02   5.2260896e+02   5.1183359e+02   3.8872708e+02
   6.5387183e+02   5.7610057e+02   5.5000090e+02   5.3701119e+02   4.5688390e+02
   7.0320068e+02   6.4467736e+02   5.6151040e+02   5.4283282e+02   4.5898733e+02
   6.5005243e+02   5.6300566e+02   5.3307800e+02   5.2373891e+02   4.4861225e+02
   5.7302765e+02   5.5026416e+02   5.1349486e+02   5.0615154e+02   4.1895003e+02
   6.2066724e+02   5.6199508e+02   5.3143252e+02   5.2221998e+02   4.4738600e+02
   5.6176633e+02   5.4296737e+02   4.6932092e+02   4.5653236e+02   4.3637833e+02
   6.9577255e+02   6.7756862e+02   5.6161084e+02   5.4287562e+02   4.5899968e+02
   7.5275970e+02   7.1602999e+02   5.6160284e+02   5.4287220e+02   4.5899867e+02
   6.7158326e+02   6.1295418e+02   5.6076541e+02   5.4251550e+02   4.5889488e+02
   6.7957343e+02   5.6546471e+02   5.3777250e+02   5.2798092e+02   4.5184188e+02
   5.6630780e+02   5.5213350e+02   5.4420931e+02   5.3788750e+02   4.5814642e+02
   6.3731391e+02   5.6992833e+02   5.4428020e+02   5.3317753e+02   4.5498090e+02
   7.1147943e+02   5.7455431e+02   5.4870255e+02   5.3618316e+02   4.5650547e+02
   7.1490603e+02   5.6931484e+02   5.4334471e+02   5.3245039e+02   4.5456192e+02
   5.6163659e+02   5.4289014e+02   4.6104092e+02   4.4132299e+02   4.3702369e+02
   5.6168236e+02   5.4291749e+02   4.6649718e+02   4.5777191e+02   4.4646177e+02
   6.3212256e+02   5.5983365e+02   5.2512250e+02   5.1509468e+02   4.3504681e+02
   6.3414196e+02   5.9190929e+02   5.5807001e+02   5.4134372e+02   4.5853340e+02
   5.6172542e+02   5.4294207e+02   4.6580071e+02   4.4277964e+02   4.1879691e+02
   5.9711497e+02   5.9512906e+02   5.6118343e+02   5.4271522e+02   4.5895388e+02
   6.4412712e+02   6.4339160e+02   5.6160601e+02   5.4287358e+02   4.5899902e+02
   6.4710857e+02   5.5914723e+02   5.2262473e+02   5.1184989e+02   3.9913064e+02
   5.8495615e+02   5.6215059e+02   5.4085347e+02   5.3182419e+02   4.5488251e+02
   5.6171249e+02   5.4293442e+02   4.6506023e+02   4.4006815e+02   4.1195046e+02
   6.5320567e+02   5.5950916e+02   5.2376690e+02   5.1332691e+02   4.2783276e+02
   6.5217235e+02   5.6060446e+02   5.2712068e+02   5.1740432e+02   4.4024373e+02
   6.6904489e+02   5.5920291e+02   5.2268141e+02   5.1189080e+02   4.0366278e+02
   6.2173153e+02   5.6188878e+02   5.3112071e+02   5.2189012e+02   4.4704602e+02
   6.6622988e+02   5.5923023e+02   5.2277803e+02   5.1202105e+02   4.1418777e+02
   6.3412840e+02   5.7936671e+02   5.5244371e+02   5.3847631e+02   4.5750344e+02
   6.2589689e+02   5.9219711e+02   5.5832054e+02   5.4146715e+02   4.5857353e+02
   7.2299724e+02   6.5089933e+02   5.6154735e+02   5.4284854e+02   4.5899184e+02
   6.9421670e+02   6.3558435e+02   5.6142073e+02   5.4279465e+02   4.5897633e+02
   5.6450671e+02   5.4488329e+02   4.9853376e+02   4.9155788e+02   3.9080746e+02
   7.1060871e+02   5.6297326e+02   5.3291300e+02   5.2355946e+02   4.4843685e+02
   7.4179310e+02   6.3770501e+02   5.6142733e+02   5.4279737e+02   4.5897717e+02
   5.6173467e+02   5.4294855e+02   4.6841844e+02   4.5702566e+02   4.4004360e+02
   6.4614108e+02   5.5914293e+02   5.2261643e+02   5.1184043e+02   3.9418555e+02
   5.6167629e+02   5.4292695e+02   5.0327034e+02   5.0318443e+02   4.5872855e+02
   5.6161504e+02   5.4287762e+02   4.6129301e+02   4.6070069e+02   4.5831343e+02
   6.5384815e+02   6.4319415e+02   5.6153761e+02   5.4284451e+02   4.5899068e+02
   5.6212288e+02   5.4320128e+02   4.8098387e+02   4.7344773e+02   4.3584181e+02
   5.9367644e+02   5.5710401e+02   5.2091162e+02   5.1090305e+02   4.0444382e+02
   5.8776963e+02   5.5667775e+02   5.2354170e+02   5.1497489e+02   4.3895523e+02
   5.6778930e+02   5.4717165e+02   5.0749911e+02   5.0103971e+02   4.2139758e+02
   5.6161505e+02   5.4287761e+02   4.5911282e+02   4.3342830e+02   4.3314965e+02
   7.3317256e+02   7.2637892e+02   5.6161129e+02   5.4287581e+02   4.5899971e+02
   6.0595601e+02   5.5843311e+02   5.2218894e+02   5.1177731e+02   4.1755747e+02
   6.2279887e+02   5.6515996e+02   5.3781155e+02   5.2811382e+02   4.5200576e+02
   5.9388289e+02   5.5751606e+02   5.2248887e+02   5.1293971e+02   4.3071564e+02
   5.6163581e+02   5.4288965e+02   4.6060682e+02   4.2791849e+02   4.1942025e+02
   6.1086149e+02   5.5860024e+02   5.2221674e+02   5.1167947e+02   4.1142965e+02
   6.6077908e+02   6.2153507e+02   5.6114934e+02   5.4267945e+02   4.5894292e+02
   5.7341247e+02   5.5050264e+02   5.1414294e+02   5.0688452e+02   4.2399840e+02
   5.9331220e+02   5.5958005e+02   5.2977591e+02   5.2130754e+02   4.4757152e+02
   5.7810515e+02   5.7607350e+02   5.6024187e+02   5.4248692e+02   4.5889426e+02
   6.1517270e+02   5.5875537e+02   5.2236279e+02   5.1177667e+02   4.1312754e+02
   5.6795788e+02   5.4825253e+02   5.2190750e+02   5.1836273e+02   4.5317093e+02
   5.9029015e+02   5.8500040e+02   5.5951151e+02   5.4210977e+02   4.5877978e+02
   6.4609295e+02   5.6525887e+02   5.3753254e+02   5.2779697e+02   4.5173371e+02
   6.4198731e+02   5.9481452e+02   5.5879259e+02   5.4166424e+02   4.5863526e+02
   6.5031349e+02   5.6164915e+02   5.2992097e+02   5.2051571e+02   4.4528977e+02
   5.7644854e+02   5.5560685e+02   5.3403211e+02   5.2751007e+02   4.5382635e+02
   6.4385406e+02   5.5918585e+02   5.2278902e+02   5.1207788e+02   4.1644565e+02
   6.7571667e+02   5.5920382e+02   5.2267916e+02   5.1188637e+02   4.0086199e+02
   5.8121811e+02   5.5525153e+02   5.2523193e+02   5.1798687e+02   4.4654214e+02
   5.6173348e+02   5.4294676e+02   4.6605342e+02   4.4232084e+02   3.8406435e+02
   5.8063585e+02   5.5435814e+02   5.2178372e+02   5.1421363e+02   4.4050390e+02
   5.6178459e+02   5.4298638e+02   4.7758794e+02   4.7420836e+02   4.5113340e+02
   6.3329550e+02   5.9322533e+02   5.5846472e+02   5.4152291e+02   4.5859077e+02
   6.5673013e+02   6.1229789e+02   5.6075527e+02   5.4251172e+02   4.5889378e+02
   5.6272723e+02   5.4361863e+02   4.8878055e+02   4.8181601e+02   4.3009970e+02
   5.6162907e+02   5.4288698e+02   4.7874771e+02   4.7851181e+02   4.5846866e+02
   6.7776107e+02   5.6009736e+02   5.2555926e+02   5.1554012e+02   4.3605600e+02
   6.1714447e+02   6.0168601e+02   5.6053650e+02   5.4243373e+02   4.5887121e+02
   6.8206699e+02   6.1251777e+02   5.6073600e+02   5.4250278e+02   4.5889110e+02
   5.8409838e+02   5.5495369e+02   5.1956748e+02   5.1069744e+02   4.2575839e+02
   6.1564069e+02   5.8026240e+02   5.5349484e+02   5.3911523e+02   4.5775962e+02
   5.6162357e+02   5.5996003e+02   5.5995017e+02   5.4287633e+02   4.5899985e+02
   5.6197641e+02   5.4793375e+02   5.4706807e+02   5.4226567e+02   4.5894535e+02
   6.4965398e+02   5.5916588e+02   5.2265289e+02   5.1187833e+02   4.0488796e+02
   6.3371245e+02   5.7056845e+02   5.4504631e+02   5.3373676e+02   4.5528621e+02
   5.6175686e+02   5.4296062e+02   4.6716526e+02   4.4551424e+02   4.1232372e+02
   6.0219809e+02   6.0172785e+02   5.6155287e+02   5.4285336e+02   4.5899331e+02
   6.0754982e+02   5.6187388e+02   5.3213510e+02   5.2310502e+02   4.4840641e+02
   5.6169048e+02   5.4292470e+02   4.7259652e+02   4.6967624e+02   4.5331595e+02
   5.6162224e+02   5.4288235e+02   4.7579673e+02   4.7560429e+02   4.5860996e+02
   5.6164346e+02   5.4289558e+02   4.7247982e+02   4.7139988e+02   4.5694158e+02
   6.0155378e+02   5.6714560e+02   5.4259609e+02   5.3222009e+02   4.5459531e+02
   6.2729662e+02   6.1000035e+02   5.6092935e+02   5.4259113e+02   4.5891735e+02
   5.6177542e+02   5.4297230e+02   4.6890582e+02   4.5320234e+02   4.3094425e+02
   5.6332361e+02   5.4403158e+02   4.9250974e+02   4.8501971e+02   4.1507828e+02
   5.6228930e+02   5.4330233e+02   4.8148749e+02   4.7132543e+02   4.0944816e+02
   5.6189228e+02   5.4305442e+02   4.7854320e+02   4.7340251e+02   4.4617580e+02
   7.3243586e+02   5.9552764e+02   5.5882500e+02   5.4167086e+02   4.5863697e+02
   5.6161394e+02   5.4287696e+02   4.5934321e+02   4.5885188e+02   4.5849965e+02
   5.6195975e+02   5.4308508e+02   4.7430071e+02   4.6018820e+02   4.1059904e+02
   6.4263367e+02   5.5923896e+02   5.2299040e+02   5.1234992e+02   4.2099792e+02
   7.5021579e+02   6.6067734e+02   5.6157814e+02   5.4286165e+02   4.5899563e+02
   6.0883419e+02   5.6424207e+02   5.3702192e+02   5.2758583e+02   4.5177124e+02
   5.8709487e+02   5.8002840e+02   5.5808450e+02   5.4159775e+02   4.5862962e+02
   6.3673841e+02   5.6414495e+02   5.3558328e+02   5.2611163e+02   4.5054864e+02
   6.1815070e+02   5.6650812e+02   5.4024183e+02   5.3016287e+02   4.5330719e+02
   6.5905435e+02   5.7825588e+02   5.5154524e+02   5.3793761e+02   4.5728059e+02
   5.6168780e+02   5.4292000e+02   4.6385883e+02   4.3861912e+02   4.2201502e+02
   7.7025554e+02   5.6149008e+02   5.2940099e+02   5.1993380e+02   4.4445896e+02
   5.6161538e+02   5.4287780e+02   4.5913279e+02   4.3050536e+02   4.3004407e+02
   5.7125700e+02   5.4939310e+02   5.1316898e+02   5.0670216e+02   4.3058312e+02
   5.6161446e+02   5.4287726e+02   4.5904902e+02   4.1943408e+02   4.1895940e+02
   6.7466097e+02   5.7040093e+02   5.4463149e+02   5.3340090e+02   4.5508931e+02
   6.0584555e+02   5.8727812e+02   5.5753367e+02   5.4116620e+02   4.5848084e+02
   6.7861615e+02   5.9909973e+02   5.5952225e+02   5.4197932e+02   4.5873319e+02
   6.0237208e+02   5.5831973e+02   5.2241430e+02   5.1221671e+02   4.2401233e+02
   6.0433844e+02   5.5837543e+02   5.2223081e+02   5.1189016e+02   4.2010806e+02
   5.9066965e+02   5.5809974e+02   5.2666662e+02   5.1820872e+02   4.4427833e+02
   6.2031526e+02   6.1764490e+02   5.6151621e+02   5.4283671e+02   4.5898855e+02
   5.6183890e+02   5.4304697e+02   4.9702005e+02   4.9649331e+02   4.5729206e+02
   6.8682412e+02   6.0892927e+02   5.6052898e+02   5.4241405e+02   4.5886489e+02
   5.6192711e+02   5.4306875e+02   4.7540082e+02   4.6560085e+02   4.3455245e+02
   5.6161855e+02   5.4287964e+02   4.5937163e+02   4.2532211e+02   4.2360192e+02
   7.4638366e+02   7.1102642e+02   5.6160214e+02   5.4287190e+02   4.5899857e+02
   6.4835578e+02   5.5974790e+02   5.2459755e+02   5.1438906e+02   4.3272236e+02
   5.6209331e+02   5.4319820e+02   4.8542387e+02   4.8151802e+02   4.4729609e+02
   5.6162515e+02   5.4288350e+02   4.6059803e+02   4.4997643e+02   4.4772357e+02
   7.4399618e+02   5.6038367e+02   5.2638578e+02   5.1652277e+02   4.3833323e+02
   6.5543368e+02   6.4544890e+02   5.6155155e+02   5.4285042e+02   4.5899240e+02
   5.6166787e+02   5.4290834e+02   4.6266888e+02   4.3550693e+02   4.2155628e+02
   5.6169584e+02   5.4292472e+02   4.6439029e+02   4.4078288e+02   4.2421552e+02
   6.1044843e+02   6.1007005e+02   5.6159159e+02   5.4286798e+02   4.5899747e+02
   6.4880347e+02   6.1799221e+02   5.6107849e+02   5.4265013e+02   4.5893441e+02
   6.6082709e+02   6.0227055e+02   5.5999142e+02   5.4218368e+02   4.5879569e+02
   5.8671176e+02   5.7806200e+02   5.5702628e+02   5.4118009e+02   4.5850366e+02
   6.8681394e+02   5.6029412e+02   5.2614584e+02   5.1624341e+02   4.3774166e+02
   7.3928736e+02   6.4388410e+02   5.6149087e+02   5.4282445e+02   4.5898496e+02
   5.7687668e+02   5.5243420e+02   5.1815657e+02   5.1084201e+02   4.3481461e+02
   5.6166566e+02   5.4290881e+02   4.7033015e+02   4.6750009e+02   4.5399664e+02
   5.7752265e+02   5.5239519e+02   5.1613359e+02   5.0789143e+02   3.9685553e+02
   5.6162483e+02   5.4288506e+02   4.9363419e+02   4.9359903e+02   4.5889543e+02
   5.6181432e+02   5.4299942e+02   4.7337295e+02   4.6554612e+02   4.4231651e+02
   6.0275005e+02   5.5940884e+02   5.2608007e+02   5.1670744e+02   4.3989495e+02
   6.4966099e+02   5.6075377e+02   5.2756771e+02   5.1792412e+02   4.4128607e+02
   5.6162489e+02   5.4288331e+02   4.5983983e+02   4.2525567e+02   4.2040564e+02
   5.6182510e+02   5.4300450e+02   4.7248246e+02   4.6245952e+02   4.3792106e+02
   5.6194772e+02   5.6086241e+02   5.6052713e+02   5.4286499e+02   4.5899749e+02
   5.6170421e+02   5.4292984e+02   4.6570171e+02   4.4927967e+02   4.3518828e+02
   5.7454665e+02   5.5256480e+02   5.2543870e+02   5.1973020e+02   4.5051470e+02
   6.3521038e+02   5.9190062e+02   5.5805737e+02   5.4133732e+02   4.5853131e+02
   5.6185189e+02   5.4301786e+02   4.7091403e+02   4.5335379e+02   4.1007824e+02
   5.9867642e+02   5.6582271e+02   5.4119572e+02   5.3123396e+02   4.5410183e+02
   5.8041050e+02   5.5367494e+02   5.1823465e+02   5.0984663e+02   4.2556900e+02
   5.6174241e+02   5.4295308e+02   4.6853306e+02   4.5640614e+02   4.3860767e+02
   6.2952610e+02   5.5960223e+02   5.2446107e+02   5.1429577e+02   4.3261242e+02
   7.6002304e+02   5.6589916e+02   5.3848449e+02   5.2858000e+02   4.5223596e+02
   6.3350949e+02   5.6331574e+02   5.3394615e+02   5.2461133e+02   4.4938235e+02
   6.7202806e+02   5.5928781e+02   5.2296905e+02   5.1227387e+02   4.1952998e+02
   5.6211603e+02   5.4318613e+02   4.7813584e+02   4.6640527e+02   3.9998229e+02
   6.5715156e+02   5.5918905e+02   5.2267397e+02   5.1189134e+02   4.0532389e+02
   5.6181825e+02   5.4299735e+02   4.6962549e+02   4.5061166e+02   3.8805443e+02
   6.6085538e+02   6.1711527e+02   5.6098560e+02   5.4260974e+02   4.5892260e+02
   5.6165508e+02   5.4290087e+02   4.6186013e+02   4.3272655e+02   4.1987131e+02
   6.2048989e+02   5.5887556e+02   5.2240559e+02   5.1174016e+02   4.0394346e+02
   5.6289843e+02   5.4372566e+02   4.8897809e+02   4.8081373e+02   4.0823750e+02
   6.5010080e+02   5.5980967e+02   5.2476721e+02   5.1459354e+02   4.3340239e+02
   6.2479282e+02   5.5895060e+02   5.2245079e+02   5.1174629e+02   3.8733597e+02
   7.3227965e+02   6.5402620e+02   5.6156271e+02   5.4285508e+02   4.5899374e+02
   5.6173872e+02   5.4295020e+02   4.6709476e+02   4.4956050e+02   4.3041443e+02
   5.7160681e+02   5.4965262e+02   5.1413150e+02   5.0782202e+02   4.3384731e+02
   5.6741810e+02   5.4691212e+02   5.0651399e+02   4.9989024e+02   4.1375410e+02
   6.7833330e+02   6.3649466e+02   5.6142970e+02   5.4279848e+02   4.5897739e+02
   6.5413188e+02   6.2279878e+02   5.6121162e+02   5.4270616e+02   4.5895073e+02
   5.9651051e+02   5.6974401e+02   5.4681259e+02   5.3534849e+02   4.5623791e+02
   6.4434229e+02   6.4396725e+02   5.6161004e+02   5.4287529e+02   4.5899959e+02
   5.6163597e+02   5.4288981e+02   4.6145789e+02   4.4808435e+02   4.4387728e+02
   5.6195788e+02   5.4308799e+02   4.7598496e+02   4.6593540e+02   4.3286824e+02
   5.6285091e+02   5.4369964e+02   4.8926097e+02   4.8177655e+02   4.2501323e+02
   5.6163431e+02   5.4778597e+02   5.4773732e+02   5.4284285e+02   4.5899710e+02
   6.4758810e+02   6.1988766e+02   5.6115730e+02   5.4268370e+02   4.5894421e+02
   5.6285640e+02   5.4369537e+02   4.8853415e+02   4.8023542e+02   3.8588692e+02
   5.6241744e+02   5.4341838e+02   4.8807677e+02   4.8297113e+02   4.4103278e+02
   6.3487630e+02   5.7832866e+02   5.5176260e+02   5.3808626e+02   4.5734578e+02
   6.2856175e+02   5.5952549e+02   5.2424834e+02   5.1403832e+02   4.3159110e+02
   6.3483225e+02   5.8822616e+02   5.5682002e+02   5.4076015e+02   4.5834144e+02
   5.8800510e+02   5.5602564e+02   5.2040299e+02   5.1103711e+02   4.2365677e+02
   6.4163050e+02   6.3857670e+02   5.6158364e+02   5.4286415e+02   4.5899634e+02
   5.6166177e+02   5.4290474e+02   4.6220552e+02   4.3241519e+02   4.1193403e+02
   5.6163666e+02   5.4289015e+02   4.6066821e+02   4.2833117e+02   4.1998060e+02
   6.1326204e+02   5.6649015e+02   5.4051068e+02   5.3042737e+02   4.5349205e+02
   5.8163609e+02   5.7879964e+02   5.5995724e+02   5.4235673e+02   4.5885542e+02
   5.6545458e+02   5.4565690e+02   5.0491196e+02   4.9998392e+02   4.3660636e+02
   6.4631752e+02   6.0123486e+02   5.5992949e+02   5.4215990e+02   4.5878858e+02
   6.2874290e+02   5.6034952e+02   5.2677868e+02   5.1709132e+02   4.3976733e+02
   6.0732412e+02   5.6329558e+02   5.3529178e+02   5.2609097e+02   4.5075838e+02
   5.6196072e+02   5.4308963e+02   4.7598589e+02   4.6582318e+02   4.3243966e+02
   6.4041565e+02   5.5939457e+02   5.2353946e+02   5.1307192e+02   4.2667061e+02
   5.6243509e+02   5.4340301e+02   4.8391198e+02   4.7468929e+02   4.1723288e+02
   6.4606114e+02   6.2843351e+02   5.6139896e+02   5.4278604e+02   4.5897388e+02
   6.4758094e+02   5.6047118e+02   5.2679694e+02   5.1704063e+02   4.3950445e+02
   5.6161486e+02   5.4287749e+02   4.5912245e+02   4.4339022e+02   4.4317073e+02
   6.6914673e+02   5.5954290e+02   5.2381991e+02   5.1338057e+02   4.2803496e+02
   5.6164245e+02   5.4289387e+02   4.6437681e+02   4.5903314e+02   4.5193301e+02
   5.6169645e+02   5.4292504e+02   4.6429284e+02   4.3904375e+02   4.1946274e+02
   5.9283086e+02   5.8334764e+02   5.5792198e+02   5.4144468e+02   4.5857722e+02
   5.7239342e+02   5.6610349e+02   5.5591801e+02   5.4139644e+02   4.5862698e+02
   6.7491433e+02   6.1368788e+02   5.6080223e+02   5.4253121e+02   4.5889951e+02
   6.6526626e+02   6.2662546e+02   5.6126762e+02   5.4272966e+02   4.5895753e+02
   6.5670669e+02   5.6364615e+02   5.3438091e+02   5.2497385e+02   4.4962767e+02
   5.9815835e+02   5.6143062e+02   5.3278203e+02   5.2401869e+02   4.4947534e+02
   6.2338035e+02   5.5894415e+02   5.2248027e+02   5.1179896e+02   4.0830036e+02
   7.0098462e+02   6.5707241e+02   5.6157981e+02   5.4286239e+02   4.5899585e+02
   7.0035809e+02   5.5959457e+02   5.2397365e+02   5.1357296e+02   4.2891302e+02
   6.1817641e+02   6.1364856e+02   5.6139681e+02   5.4278787e+02   4.5897449e+02
   5.6174146e+02   5.4295184e+02   4.6724125e+02   4.4989512e+02   4.3053599e+02
