# Supplementary material for: Rethinking Colour Constancy
Source: PLoS One. 2015 Sep 10;10(9):e0135029. doi: 10.1371/journal.pone.0135029 (PMC4565710; doi:10.1371/journal.pone.0135029)
Supplement: S1 Dataset — (ZIP) [file pone.0135029.s002.zip › 5-TransitionMetamerReflectanceData/GtoN_20munsells/fiveTr_4.txt]

   4.7371382e+02   4.7961904e+02   5.4088254e+02   5.6233804e+02   6.5857689e+02
   5.1987038e+02   5.3079064e+02   5.5956386e+02   6.4474859e+02   6.6770698e+02
   3.9881040e+02   4.3762616e+02   5.2832469e+02   5.4019585e+02   5.6481554e+02
   5.1908403e+02   5.2929432e+02   5.5626570e+02   5.6915661e+02   5.7363385e+02
   4.6247678e+02   4.7100779e+02   5.4076255e+02   5.6215862e+02   6.5938073e+02
   4.7621453e+02   4.8172920e+02   5.4092671e+02   5.6240004e+02   6.5735168e+02
   5.0729775e+02   5.1165660e+02   5.4352783e+02   5.6400153e+02   5.9640549e+02
   5.1629313e+02   5.2456674e+02   5.5248932e+02   5.8002749e+02   6.4534097e+02
   4.0427450e+02   4.2330834e+02   5.2129921e+02   5.3221679e+02   5.6026593e+02
   5.1949762e+02   5.2978108e+02   5.4141473e+02   5.4243716e+02   5.6012730e+02
   4.4723435e+02   4.4773035e+02   5.2030582e+02   5.3123877e+02   5.5981360e+02
   4.5527760e+02   4.6633812e+02   5.4057637e+02   5.6172278e+02   6.2321769e+02
   5.1954128e+02   5.3016846e+02   5.5844803e+02   5.8031535e+02   5.8281253e+02
   4.4500020e+02   4.5361474e+02   5.2891128e+02   5.4093869e+02   5.6531775e+02
   4.7993526e+02   4.8498048e+02   5.4091244e+02   5.6225904e+02   6.2830393e+02
   3.9669945e+02   4.4850245e+02   5.4063982e+02   5.6194114e+02   6.5180102e+02
   4.1244775e+02   4.2105722e+02   5.2067830e+02   5.3160291e+02   5.5998022e+02
   4.6846077e+02   4.7538999e+02   5.4082356e+02   5.6226253e+02   6.8611691e+02
   4.1635066e+02   4.4903353e+02   5.4066265e+02   5.6199703e+02   7.1650984e+02
   4.5260790e+02   4.6469723e+02   5.4067830e+02   5.6198890e+02   6.4255837e+02
   4.6624549e+02   4.7360302e+02   5.4042294e+02   5.6126898e+02   6.0987222e+02
   4.3529958e+02   4.5457006e+02   5.4054768e+02   5.6169699e+02   6.2690781e+02
   4.1724618e+02   4.4862364e+02   5.3970591e+02   5.5961510e+02   5.9649003e+02
   4.7950126e+02   4.8460580e+02   5.4097600e+02   5.6243730e+02   6.4413331e+02
   4.5756381e+02   4.6717142e+02   5.3867421e+02   5.5711190e+02   5.8710464e+02
   4.3875557e+02   4.5653167e+02   5.4045502e+02   5.6145909e+02   6.1775586e+02
   4.5479501e+02   4.5487276e+02   5.1997665e+02   5.3092139e+02   5.5967202e+02
   5.1964810e+02   5.3037396e+02   5.5901565e+02   6.1151198e+02   6.3645564e+02
   4.3698746e+02   4.3798992e+02   5.2049898e+02   5.3142696e+02   5.5989916e+02
   4.7649416e+02   4.8192520e+02   5.4064373e+02   5.6166768e+02   6.1364597e+02
   3.9022590e+02   4.4849508e+02   5.4065370e+02   5.6197576e+02   6.6278857e+02
   4.6035117e+02   4.6946327e+02   5.4058114e+02   5.6171284e+02   6.2158020e+02
   4.8476763e+02   4.8930046e+02   5.4104538e+02   5.6239694e+02   6.2466373e+02
   5.1988528e+02   5.3081874e+02   5.5960035e+02   6.5112793e+02   6.6834353e+02
   3.8280314e+02   3.8366266e+02   5.1990172e+02   5.3084969e+02   5.5964045e+02
   4.4533274e+02   4.6025847e+02   5.4069335e+02   5.6204551e+02   6.6204200e+02
   4.6060395e+02   4.6961156e+02   5.4047338e+02   5.6143898e+02   6.1444098e+02
   4.4208448e+02   4.4417969e+02   5.2130121e+02   5.3221662e+02   5.6026357e+02
   4.7134519e+02   4.7764818e+02   5.4078541e+02   5.6212961e+02   6.3494934e+02
   5.1989511e+02   5.3083729e+02   5.5962418e+02   6.3307399e+02   6.3445328e+02
   3.9734652e+02   4.1511830e+02   5.2025403e+02   5.3118948e+02   5.5979233e+02
   5.1896294e+02   5.2912274e+02   5.5739739e+02   5.9454995e+02   6.2774945e+02
   5.1850512e+02   5.2830101e+02   5.5613201e+02   5.8428368e+02   5.9664148e+02
   4.4142124e+02   4.5810065e+02   5.4069491e+02   5.6205639e+02   7.4086286e+02
   4.3085595e+02   4.5238840e+02   5.4015149e+02   5.6070973e+02   6.0455965e+02
   4.1593543e+02   4.4860161e+02   5.3990334e+02   5.6010100e+02   5.9940706e+02
   4.5252731e+02   4.6430740e+02   5.3957251e+02   5.5923235e+02   5.9422282e+02
   4.8047563e+02   4.8547180e+02   5.4101097e+02   5.6249479e+02   6.4781262e+02
   5.0362325e+02   5.0764090e+02   5.4312014e+02   5.6496400e+02   6.2432808e+02
   5.1755505e+02   5.2667619e+02   5.5461432e+02   5.8536925e+02   6.5425619e+02
   4.2074306e+02   4.4958792e+02   5.4065891e+02   5.6198667e+02   6.6797389e+02
   4.5087996e+02   4.6358287e+02   5.4069420e+02   5.6203405e+02   6.5047736e+02
   5.1578952e+02   5.2373903e+02   5.5172795e+02   5.7842833e+02   6.4657237e+02
   4.4095929e+02   4.5020693e+02   5.2800201e+02   5.3977361e+02   5.6451113e+02
   4.4521876e+02   4.5010901e+02   5.2432474e+02   5.3539394e+02   5.6186320e+02
   5.1839061e+02   5.2810482e+02   5.5601018e+02   5.8614765e+02   6.0345690e+02
   4.4075874e+02   4.4324641e+02   5.2151135e+02   5.3242679e+02   5.6036311e+02
   5.1988143e+02   5.3081149e+02   5.5959106e+02   6.5287692e+02   7.3932237e+02
   4.3939939e+02   4.5187352e+02   5.3150347e+02   5.4449166e+02   5.6819869e+02
   4.5748391e+02   4.6104032e+02   5.2464264e+02   5.3574034e+02   5.6203912e+02
   4.5950102e+02   4.6109852e+02   5.2202304e+02   5.3293684e+02   5.6060068e+02
   4.1080388e+02   4.2455024e+02   5.2149436e+02   5.3241192e+02   5.6035834e+02
   4.4160244e+02   4.5797435e+02   5.4013400e+02   5.6064918e+02   6.0348564e+02
   4.0375739e+02   4.4854404e+02   5.4062013e+02   5.6189192e+02   6.4421346e+02
   3.8923529e+02   4.4151228e+02   5.3166641e+02   5.4474260e+02   5.6845301e+02
   4.0348669e+02   4.4228999e+02   5.3232679e+02   5.4572176e+02   5.6938397e+02
   4.5327974e+02   4.6498618e+02   5.4017007e+02   5.6070686e+02   6.0346070e+02
   5.1027374e+02   5.1543666e+02   5.4599680e+02   5.6900967e+02   6.9982819e+02
   4.2753562e+02   4.5021787e+02   5.3835766e+02   5.5648179e+02   5.8578569e+02
   4.1275694e+02   4.4826037e+02   5.3968057e+02   5.5955405e+02   5.9617965e+02
   4.6596008e+02   4.7346708e+02   5.4080552e+02   5.6224145e+02   7.6433806e+02
   4.5983605e+02   4.6897999e+02   5.4002568e+02   5.6031578e+02   5.9982956e+02
   4.2235601e+02   4.4959084e+02   5.4006608e+02   5.6050328e+02   6.0249729e+02
   4.5786813e+02   4.5799744e+02   5.2004096e+02   5.3098296e+02   5.5969910e+02
   4.9223230e+02   4.9629215e+02   5.4112740e+02   5.6199243e+02   6.0480338e+02
   5.1981716e+02   5.3069042e+02   5.5943370e+02   6.3157839e+02   6.9570147e+02
   4.1520275e+02   4.4868062e+02   5.4017392e+02   5.6077490e+02   6.0562845e+02
   5.1118451e+02   5.1667164e+02   5.4664664e+02   5.6992950e+02   6.7858223e+02
   5.1556628e+02   5.2333800e+02   5.5087044e+02   5.7416949e+02   5.9832070e+02
   5.0074648e+02   5.0466509e+02   5.4265933e+02   5.6462836e+02   6.6523494e+02
   5.1224879e+02   5.1810470e+02   5.4659396e+02   5.6733832e+02   5.9473542e+02
   5.1126869e+02   5.1678894e+02   5.4671331e+02   5.7002900e+02   7.0460538e+02
   3.8163262e+02   4.4819107e+02   5.4008831e+02   5.6056203e+02   6.0311989e+02
   4.0186127e+02   4.1320644e+02   5.2010439e+02   5.3104476e+02   5.5972735e+02
   4.9033562e+02   4.9151403e+02   5.2422691e+02   5.3512366e+02   5.6160734e+02
   4.1722777e+02   4.4909198e+02   5.4060690e+02   5.6185782e+02   6.3955675e+02
   4.3215150e+02   4.5308995e+02   5.4065066e+02   5.6195859e+02   6.5085543e+02
   4.7136549e+02   4.7748344e+02   5.3976850e+02   5.5956321e+02   5.9481786e+02
   4.1243869e+02   4.4857329e+02   5.4029026e+02   5.6106614e+02   6.1038148e+02
   5.1963460e+02   5.3034878e+02   5.5897948e+02   6.0936056e+02   6.3036380e+02
   4.3685192e+02   4.5280675e+02   5.3544341e+02   5.5078591e+02   5.7525131e+02
   4.9160657e+02   4.9566841e+02   5.4083586e+02   5.6129224e+02   5.9939864e+02
   4.3160240e+02   4.5289267e+02   5.4067811e+02   5.6202754e+02   7.6326272e+02
   4.4102105e+02   4.5780906e+02   5.4051203e+02   5.6159849e+02   6.2167265e+02
   4.1757770e+02   4.2613805e+02   5.2153775e+02   5.3245536e+02   5.6037889e+02
   4.5936027e+02   4.6884550e+02   5.4075949e+02   5.6216804e+02   7.5954654e+02
   4.3493378e+02   4.5441128e+02   5.4062563e+02   5.6189284e+02   6.4031591e+02
   4.4953298e+02   4.6270617e+02   5.4057960e+02   5.6174970e+02   6.2656085e+02
   4.7608179e+02   4.8161678e+02   5.4093250e+02   5.6241780e+02   6.6671291e+02
   4.4634706e+02   4.5984294e+02   5.3807222e+02   5.5583416e+02   5.8414532e+02
   4.3438419e+02   4.5414008e+02   5.4066520e+02   5.6199244e+02   6.5893645e+02
   4.1543681e+02   4.3316253e+02   5.2472067e+02   5.3584787e+02   5.6212046e+02
   5.1180064e+02   5.1754122e+02   5.4714714e+02   5.7066083e+02   6.9790561e+02
   5.1900168e+02   5.2919303e+02   5.5751199e+02   5.9619464e+02   6.4875617e+02
   5.1989180e+02   5.3083103e+02   5.5961491e+02   6.1210672e+02   6.1265782e+02
   3.9916021e+02   4.4852921e+02   5.4066465e+02   5.6200296e+02   7.4288144e+02
   4.5813404e+02   4.6803970e+02   5.4064089e+02   5.6187460e+02   6.2932575e+02
   4.0886768e+02   4.1966653e+02   5.2057852e+02   5.3150527e+02   5.5993554e+02
   3.8230903e+02   4.3388169e+02   5.2566803e+02   5.3694167e+02   5.6274174e+02
   5.1851772e+02   5.2833460e+02   5.5647429e+02   5.9150882e+02   6.5240488e+02
   4.4167982e+02   4.5821435e+02   5.4062232e+02   5.6187433e+02   6.3677079e+02
   4.4284291e+02   4.5734887e+02   5.3716879e+02   5.5399144e+02   5.8037879e+02
   4.1410101e+02   4.4883364e+02   5.4063310e+02   5.6192373e+02   6.4916691e+02
   4.3298188e+02   4.5330735e+02   5.4034726e+02   5.6119754e+02   6.1244529e+02
   3.9955290e+02   4.4852722e+02   5.4065006e+02   5.6196663e+02   6.5968529e+02
   4.7206120e+02   4.7754866e+02   5.3717276e+02   5.5383607e+02   5.7970611e+02
   4.2673863e+02   4.5111495e+02   5.4065812e+02   5.6198164e+02   6.6019299e+02
   3.9780922e+02   4.2715108e+02   5.2251907e+02   5.3345730e+02   5.6086755e+02
   4.8638685e+02   4.9081802e+02   5.4125675e+02   5.6285548e+02   6.6309482e+02
   4.6616885e+02   4.6964150e+02   5.2713417e+02   5.3865307e+02   5.6372908e+02
   4.9663896e+02   5.0056055e+02   5.4196620e+02   5.6361958e+02   6.3033759e+02
   5.0541202e+02   5.0958844e+02   5.4375388e+02   5.6600902e+02   6.6932724e+02
   4.5015184e+02   4.6290200e+02   5.3998214e+02   5.6024773e+02   5.9981130e+02
   5.0277405e+02   5.0673913e+02   5.4282670e+02   5.6443920e+02   6.1661075e+02
   4.2584330e+02   4.2925107e+02   5.2108700e+02   5.3200539e+02   5.6016620e+02
   4.6159441e+02   4.7031360e+02   5.4048257e+02   5.6145616e+02   6.1459811e+02
   3.9270273e+02   4.4846503e+02   5.4058183e+02   5.6179637e+02   6.3388489e+02
   5.1970297e+02   5.3047593e+02   5.5913410e+02   6.0598713e+02   6.1626584e+02
   4.4348708e+02   4.5321903e+02   5.2977567e+02   5.4208551e+02   5.6617364e+02
   4.2993956e+02   4.3004108e+02   5.1993539e+02   5.3088199e+02   5.5965477e+02
   4.5901735e+02   4.6862175e+02   5.4074874e+02   5.6214260e+02   6.7227656e+02
   5.1868595e+02   5.2863050e+02   5.5681662e+02   5.9264955e+02   6.4150551e+02
   4.2949190e+02   4.5193047e+02   5.4019300e+02   5.6081488e+02   6.0596035e+02
   4.1146040e+02   4.3586082e+02   5.2673815e+02   5.3821763e+02   5.6351250e+02
   4.7494094e+02   4.8064931e+02   5.4091364e+02   5.6239386e+02   6.7755307e+02
   5.1476059e+02   5.2205734e+02   5.5016466e+02   5.7489993e+02   6.1886042e+02
   4.3463595e+02   4.5427548e+02   5.4067334e+02   5.6201243e+02   6.7079004e+02
   4.3995073e+02   4.4728453e+02   5.2544599e+02   5.3667517e+02   5.6257868e+02
   4.7068699e+02   4.7509182e+02   5.3189475e+02   5.4496451e+02   5.6849301e+02
   4.8291268e+02   4.8763134e+02   5.4104552e+02   5.6248820e+02   6.3433240e+02
   5.1969620e+02   5.3046382e+02   5.5913909e+02   6.1791492e+02   6.6581746e+02
   3.9237450e+02   4.4849592e+02   5.4064455e+02   5.6195295e+02   6.5403299e+02
   5.1534792e+02   5.2301826e+02   5.5109443e+02   5.7717972e+02   6.4710721e+02
   5.1331826e+02   5.1978758e+02   5.4850418e+02   5.7241309e+02   6.2734963e+02
   5.0683474e+02   5.1120070e+02   5.4424169e+02   5.6662942e+02   6.6131270e+02
   4.3446509e+02   4.4832415e+02   5.3090575e+02   5.4364619e+02   5.6745918e+02
   4.3300167e+02   4.5345620e+02   5.4066126e+02   5.6198422e+02   6.5657998e+02
   5.1918902e+02   5.2950189e+02   5.5699451e+02   5.7280823e+02   5.7683277e+02
   3.9580941e+02   3.9640958e+02   5.1990307e+02   5.3085097e+02   5.5964102e+02
   4.7022941e+02   4.7673432e+02   5.4063603e+02   5.6176441e+02   6.1924910e+02
   4.4044601e+02   4.5725125e+02   5.3992936e+02   5.6014113e+02   5.9937562e+02
   5.1247998e+02   5.1853184e+02   5.4776427e+02   5.7160284e+02   7.6358677e+02
   4.2041258e+02   4.2149325e+02   5.2006436e+02   5.3100610e+02   5.5971002e+02
   4.5473954e+02   4.6605028e+02   5.4069652e+02   5.6202754e+02   6.4545038e+02
   4.5649571e+02   4.6700238e+02   5.4040969e+02   5.6129774e+02   6.1222329e+02
   5.1988678e+02   5.3082159e+02   5.5960415e+02   6.5619700e+02   7.2867784e+02
   5.1937035e+02   5.2986145e+02   5.5836361e+02   6.0320648e+02   6.9409284e+02
   4.5859079e+02   4.6834980e+02   5.4074436e+02   5.6213347e+02   6.6409061e+02
   4.5786310e+02   4.6785273e+02   5.4055777e+02   5.6166577e+02   6.2080746e+02
   5.1739731e+02   5.1775149e+02   5.2039752e+02   5.3100521e+02   5.5968497e+02
   4.4919567e+02   4.6249832e+02   5.4057963e+02   5.6175070e+02   6.2669699e+02
   4.3586280e+02   4.5492819e+02   5.4067504e+02   5.6201512e+02   6.6756147e+02
   4.3135368e+02   4.5209085e+02   5.3916599e+02   5.5831151e+02   5.9107828e+02
   4.3878902e+02   4.5665386e+02   5.4068908e+02   5.6204588e+02   7.3752502e+02
   4.2934420e+02   4.5073621e+02   5.3798166e+02   5.5567123e+02   5.8388428e+02
   4.8294767e+02   4.8766785e+02   5.4108697e+02   5.6259419e+02   6.4632513e+02
   4.2233577e+02   4.4954273e+02   5.3998200e+02   5.6029393e+02   6.0077645e+02
   4.2931527e+02   4.5208497e+02   5.4066601e+02   5.6199923e+02   6.6793953e+02
   4.3742017e+02   4.5581986e+02   5.4067840e+02   5.6202134e+02   6.7038912e+02
   4.3600143e+02   4.5499037e+02   5.4064560e+02   5.6194141e+02   6.4732053e+02
   4.7325436e+02   4.7912119e+02   5.4018946e+02   5.6057972e+02   6.0039555e+02
   3.8985182e+02   4.3184607e+02   5.2452294e+02   5.3562459e+02   5.6199818e+02
   4.4041036e+02   4.5755071e+02   5.4068242e+02   5.6202683e+02   6.6371032e+02
   4.1031944e+02   4.1477229e+02   5.2007528e+02   5.3101666e+02   5.5971477e+02
   4.4279976e+02   4.5030753e+02   5.2658787e+02   5.3802554e+02   5.6337998e+02
   5.1090834e+02   5.1627911e+02   5.4630699e+02   5.6912155e+02   6.2469082e+02
   5.1950185e+02   5.3010273e+02   5.5865519e+02   6.0377356e+02   6.2877587e+02
   4.4970777e+02   4.6243397e+02   5.3939798e+02   5.5882238e+02   5.9267054e+02
   5.0941741e+02   5.1432443e+02   5.4545240e+02   5.6822124e+02   6.5319799e+02
   5.1983999e+02   5.3073316e+02   5.5948104e+02   6.1030867e+02   6.1372429e+02
   4.5012127e+02   4.5878029e+02   5.3061228e+02   5.4321709e+02   5.6706495e+02
   4.6186673e+02   4.6308741e+02   5.2169940e+02   5.3260866e+02   5.6044247e+02
   5.1655296e+02   5.2499761e+02   5.5292182e+02   5.8114879e+02   6.8745063e+02
   5.1988158e+02   5.3081176e+02   5.5959109e+02   6.4191169e+02   6.4972480e+02
   5.1902285e+02   5.2922894e+02   5.5747970e+02   5.9305105e+02   6.1312564e+02
   4.1047245e+02   4.4869810e+02   5.4065913e+02   5.6198891e+02   6.8098991e+02
   5.1692095e+02   5.2560959e+02   5.5351939e+02   5.8254824e+02   6.6283875e+02
   4.8214186e+02   4.8652829e+02   5.3815384e+02   5.5559146e+02   5.8262569e+02
   4.3864080e+02   4.4715955e+02   5.2630228e+02   5.3768554e+02   5.6317566e+02
   4.1561262e+02   4.4880156e+02   5.4033935e+02   5.6118844e+02   6.1271158e+02
   4.9624692e+02   5.0018732e+02   5.4200811e+02   5.6380448e+02   6.5918910e+02
   3.8982009e+02   4.4841377e+02   5.4049562e+02   5.6158056e+02   6.2275286e+02
   5.1845760e+02   5.2822894e+02   5.5634129e+02   5.9081696e+02   6.4395583e+02
   3.9192128e+02   4.4842177e+02   5.4050334e+02   5.6159989e+02   6.2350496e+02
   4.2414440e+02   4.3854961e+02   5.2692583e+02   5.3844461e+02   5.6365337e+02
   4.7376495e+02   4.7960119e+02   5.4051166e+02   5.6138969e+02   6.0965479e+02
   4.6649921e+02   4.7367878e+02   5.3985801e+02   5.5984663e+02   5.9654498e+02
   5.1977604e+02   5.3061252e+02   5.5929428e+02   5.9696151e+02   5.9921950e+02
   5.0270579e+02   5.0665833e+02   5.4271065e+02   5.6412437e+02   6.1119607e+02
   4.2334368e+02   4.5001598e+02   5.4044715e+02   5.6145577e+02   6.1868279e+02
   4.8910589e+02   4.9338145e+02   5.4141148e+02   5.6306479e+02   7.1238527e+02
   4.6093878e+02   4.6987917e+02   5.4061797e+02   5.6180274e+02   6.2493651e+02
   4.5842284e+02   4.6795069e+02   5.3957696e+02   5.5921806e+02   5.9400386e+02
   4.3763011e+02   4.5585833e+02   5.4048005e+02   5.6152382e+02   6.1980413e+02
   4.4174036e+02   4.5756452e+02   5.3900470e+02   5.5791802e+02   5.8969613e+02
   4.7622637e+02   4.7695367e+02   5.2172021e+02   5.3261480e+02   5.6043401e+02
   4.6954925e+02   4.7611476e+02   5.4016074e+02   5.6056680e+02   6.0081462e+02
   4.5706925e+02   4.6662146e+02   5.3783154e+02   5.5529018e+02   5.8282953e+02
   5.1906088e+02   5.2929959e+02   5.5765328e+02   5.9743039e+02   7.0699830e+02
   4.4172179e+02   4.5814153e+02   5.4038102e+02   5.6126831e+02   6.1329321e+02
   4.4028299e+02   4.5650110e+02   5.3851423e+02   5.5680857e+02   5.8652956e+02
   4.5019834e+02   4.6269820e+02   5.3927158e+02   5.5852009e+02   5.9156620e+02
   4.4645783e+02   4.4977124e+02   5.2289717e+02   5.3384668e+02   5.6105637e+02
   4.5509614e+02   4.6266125e+02   5.3096209e+02   5.4369426e+02   5.6745190e+02
   5.1358059e+02   5.2020128e+02   5.4889829e+02   5.7339558e+02   7.2192479e+02
   4.7944915e+02   4.7984688e+02   5.2096642e+02   5.3186810e+02   5.6008805e+02
   4.5960137e+02   4.5999221e+02   5.2037564e+02   5.3130518e+02   5.5984224e+02
   4.0089475e+02   4.0537982e+02   5.1992686e+02   5.3087383e+02   5.5965118e+02
   4.1411382e+02   4.3129790e+02   5.2390616e+02   5.3493811e+02   5.6162844e+02
   4.8876792e+02   4.9302231e+02   5.4105841e+02   5.6215920e+02   6.1199790e+02
   4.0764429e+02   4.2806627e+02   5.2279360e+02   5.3374382e+02   5.6101109e+02
   4.3913774e+02   4.5681459e+02   5.4059155e+02   5.6180125e+02   6.3136794e+02
   4.2049507e+02   4.4952548e+02   5.4061638e+02   5.6188066e+02   6.4246914e+02
   5.0317037e+02   5.0716942e+02   5.4307821e+02   5.6502780e+02   6.3337655e+02
   5.1956687e+02   5.3021920e+02   5.5866185e+02   5.8770231e+02   5.9090504e+02
   4.3435718e+02   4.5400106e+02   5.4038466e+02   5.6128941e+02   6.1426212e+02
   5.1956736e+02   5.3022425e+02   5.5883005e+02   6.1088346e+02   7.1229882e+02
   4.6748461e+02   4.7419707e+02   5.3871331e+02   5.5712786e+02   5.8690182e+02
   4.2663721e+02   4.5108700e+02   5.4067139e+02   5.6201477e+02   7.3999794e+02
   4.7060900e+02   4.7706263e+02   5.4080195e+02   5.6218195e+02   6.4201879e+02
   4.1706941e+02   4.4448083e+02   5.3385782e+02   5.4812023e+02   5.7191159e+02
   4.8707616e+02   4.9145305e+02   5.4120044e+02   5.6266265e+02   6.3083805e+02
   4.9907326e+02   5.0297137e+02   5.4235732e+02   5.6420493e+02   6.4672325e+02
   4.2709449e+02   4.5121192e+02   5.4060036e+02   5.6183715e+02   6.3718394e+02
   3.8029088e+02   3.8334791e+02   5.1990196e+02   5.3084991e+02   5.5964055e+02
   4.3830961e+02   4.5636388e+02   5.4068312e+02   5.6203175e+02   6.8888379e+02
   4.2579557e+02   4.5081670e+02   5.4066634e+02   5.6200274e+02   7.0650152e+02
   4.1003017e+02   4.4868367e+02   5.4065989e+02   5.6199082e+02   6.9724235e+02
   4.4658967e+02   4.6096106e+02   5.4068919e+02   5.6203250e+02   6.5478303e+02
   5.1492032e+02   5.2231192e+02   5.5033076e+02   5.7498834e+02   6.1497252e+02
   4.3576051e+02   4.3624398e+02   5.2015814e+02   5.3109641e+02   5.5975021e+02
   4.2394627e+02   4.2776659e+02   5.2103762e+02   5.3195657e+02   5.6014351e+02
   3.8833108e+02   4.2338350e+02   5.2138465e+02   5.3230213e+02   5.6030630e+02
   4.2504248e+02   4.3760739e+02   5.2587732e+02   5.3718625e+02   5.6288338e+02
   4.7812341e+02   4.8337037e+02   5.4083098e+02   5.6210553e+02   6.2412725e+02
   5.1972601e+02   5.3047747e+02   5.5293599e+02   5.5392799e+02   5.6058067e+02
   4.5725221e+02   4.6752653e+02   5.4072805e+02   5.6209789e+02   6.5387826e+02
   5.0788436e+02   5.1243088e+02   5.4462264e+02   5.6701369e+02   6.3729429e+02
   4.4907027e+02   4.6245986e+02   5.4070478e+02   5.6206549e+02   6.6203665e+02
   4.4983145e+02   4.6271796e+02   5.4003045e+02   5.6036921e+02   6.0071513e+02
   5.1647189e+02   5.2486204e+02   5.5276892e+02   5.8063858e+02   6.4451447e+02
   4.4431353e+02   4.4729657e+02   5.2217799e+02   5.3310123e+02   5.6068713e+02
   4.2068009e+02   4.4957843e+02   5.4066095e+02   5.6199177e+02   6.7704827e+02
   4.7022711e+02   4.7669552e+02   5.4043148e+02   5.6124415e+02   6.0832981e+02
   4.4449489e+02   4.5271384e+02   5.2814244e+02   5.3994855e+02   5.6462552e+02
   4.0564699e+02   4.4858808e+02   5.4066508e+02   5.6200392e+02   7.4651321e+02
   5.1852777e+02   5.2832744e+02   5.5580768e+02   5.7818738e+02   5.8666678e+02
   4.3397824e+02   4.5307611e+02   5.3883332e+02   5.5753808e+02   5.8860315e+02
   5.1338733e+02   5.1990231e+02   5.4868228e+02   5.7303275e+02   6.8208063e+02
   5.0063803e+02   5.0451097e+02   5.4218604e+02   5.6330364e+02   6.0610919e+02
   4.8648297e+02   4.9090358e+02   5.4122604e+02   5.6276909e+02   6.4373238e+02
   5.1549481e+02   5.2324094e+02   5.5105124e+02   5.7586853e+02   6.0914650e+02
   4.8493062e+02   4.8945870e+02   5.4111992e+02   5.6258285e+02   6.3374233e+02
   4.1936918e+02   4.2144358e+02   5.2019486e+02   5.3113213e+02   5.5976646e+02
   3.9037759e+02   4.3665223e+02   5.2758132e+02   5.3925550e+02   5.6417959e+02
   4.6860822e+02   4.6864345e+02   5.1996416e+02   5.3090914e+02   5.5966637e+02
   4.8773344e+02   4.9208363e+02   5.4133110e+02   5.6295965e+02   7.0059915e+02
   4.8660018e+02   4.9097956e+02   5.4095794e+02   5.6205790e+02   6.1285912e+02
   4.1893867e+02   4.3498014e+02   5.2547208e+02   5.3671199e+02   5.6260765e+02
   4.2516220e+02   4.5058177e+02   5.4056983e+02   5.6176202e+02   6.3109921e+02
   5.1009515e+02   5.1520117e+02   5.4588018e+02   5.6884635e+02   6.9738222e+02
   4.1851523e+02   4.2700284e+02   5.2172755e+02   5.3264653e+02   5.6047040e+02
   5.1985859e+02   5.3076836e+02   5.5953172e+02   6.1955757e+02   6.2336333e+02
   4.3982468e+02   4.5632560e+02   5.3868735e+02   5.5719663e+02   5.8756955e+02
   4.1457123e+02   4.4637948e+02   5.3650471e+02   5.5273806e+02   5.7824806e+02
   5.1985821e+02   5.3076711e+02   5.5950704e+02   5.8889546e+02   5.8932602e+02
   4.5014952e+02   4.6310943e+02   5.4064841e+02   5.6192115e+02   6.3724654e+02
   5.1380384e+02   5.2054083e+02   5.4904779e+02   5.7328196e+02   6.2725789e+02
   4.6883055e+02   4.7567723e+02   5.4081604e+02   5.6223939e+02   6.5779935e+02
   4.8577424e+02   4.9023933e+02   5.4116434e+02   5.6265110e+02   6.3608860e+02
   4.3416964e+02   4.5403328e+02   5.4067495e+02   5.6201703e+02   6.8402003e+02
   4.5322414e+02   4.6509943e+02   5.4068502e+02   5.6200375e+02   6.4371943e+02
   3.8719953e+02   4.3653325e+02   5.2749632e+02   5.3914953e+02   5.6410987e+02
   5.1951546e+02   5.3012807e+02   5.5869978e+02   6.0671618e+02   6.4457671e+02
   4.4866457e+02   4.6219738e+02   5.4066314e+02   5.6196217e+02   6.4227344e+02
   4.6112889e+02   4.6112889e+02   5.1935765e+02   5.3032481e+02   5.5940614e+02
   4.5517523e+02   4.6482075e+02   5.3595620e+02   5.5166120e+02   5.7640981e+02
   4.6152698e+02   4.7032718e+02   5.4075233e+02   5.6213874e+02   6.5466503e+02
   4.5307662e+02   4.5336961e+02   5.2018958e+02   5.3112609e+02   5.5976283e+02
   4.3604298e+02   4.4798391e+02   5.2928139e+02   5.4143358e+02   5.6569117e+02
   3.8828326e+02   4.1623441e+02   5.2035591e+02   5.3128834e+02   5.5983696e+02
   4.0343033e+02   4.4856091e+02   5.4065690e+02   5.6198362e+02   6.7418953e+02
   4.5949936e+02   4.6893486e+02   5.4075412e+02   5.6215391e+02   6.9563558e+02
   4.7579043e+02   4.8110869e+02   5.3933504e+02   5.5843073e+02   5.9029350e+02
   5.1968783e+02   5.3044816e+02   5.5911793e+02   6.1678136e+02   6.5607916e+02
   4.6971854e+02   4.7637175e+02   5.4083799e+02   5.6228466e+02   6.9658161e+02
   5.0138932e+02   5.0520756e+02   5.4157643e+02   5.6137712e+02   5.9334677e+02
   4.5856477e+02   4.6722379e+02   5.3670261e+02   5.5303824e+02   5.7855578e+02
   5.1989927e+02   5.3084516e+02   5.5963444e+02   6.1929652e+02   6.1949886e+02
   4.1959977e+02   4.4573545e+02   5.3484911e+02   5.4976892e+02   5.7391770e+02
   4.9240019e+02   4.9650323e+02   5.4160672e+02   5.6325878e+02   6.4437548e+02
   4.8040689e+02   4.8539878e+02   5.4092264e+02   5.6226912e+02   6.2799261e+02
   4.4849663e+02   4.6193977e+02   5.4017782e+02   5.6074250e+02   6.0418809e+02
   4.1517434e+02   4.4875051e+02   5.4031285e+02   5.6112225e+02   6.1142399e+02
   4.1758953e+02   4.4885264e+02   5.4006762e+02   5.6050883e+02   6.0257862e+02
   5.1974416e+02   5.3055347e+02   5.5925576e+02   6.2214055e+02   6.9945622e+02
   5.1980327e+02   5.3066396e+02   5.5938319e+02   6.0557829e+02   6.1009603e+02
   4.6819368e+02   4.7518095e+02   5.4082131e+02   5.6225974e+02   6.9981739e+02
   4.4805319e+02   4.6082806e+02   5.3784030e+02   5.5534056e+02   5.8304006e+02
   4.2913258e+02   4.5137769e+02   5.3933718e+02   5.5871822e+02   5.9253964e+02
   5.1402275e+02   5.2087843e+02   5.4922389e+02   5.7327570e+02   6.1770693e+02
   4.3702571e+02   4.5558558e+02   5.4068143e+02   5.6202947e+02   7.0741570e+02
   4.4901314e+02   4.6235958e+02   5.4049526e+02   5.6153879e+02   6.1874679e+02
   4.1569187e+02   4.2224930e+02   5.2069791e+02   5.3162211e+02   5.5998900e+02
   4.4129694e+02   4.5803088e+02   5.4069032e+02   5.6204515e+02   7.0717642e+02
   4.5177957e+02   4.6416902e+02   5.4071964e+02   5.6209521e+02   6.7955778e+02
   5.1966554e+02   5.3038010e+02   5.5752989e+02   5.6283752e+02   5.6505190e+02
   4.6646688e+02   4.7382490e+02   5.4070409e+02   5.6198012e+02   6.3027884e+02
   4.0375628e+02   4.4853024e+02   5.4059311e+02   5.6182446e+02   6.3720650e+02
   4.0229307e+02   4.4856294e+02   5.4066582e+02   5.6200578e+02   7.6761912e+02
   5.0501290e+02   5.0911825e+02   5.4330533e+02   5.6484998e+02   6.1148161e+02
   4.3295685e+02   4.5343581e+02   5.4066093e+02   5.6198344e+02   6.5584458e+02
   5.1984566e+02   5.3074405e+02   5.5950320e+02   6.3682537e+02   6.6119374e+02
   4.8414329e+02   4.8869525e+02   5.4074796e+02   5.6165500e+02   6.0801478e+02
   4.2495369e+02   4.5056729e+02   5.4066477e+02   5.6199933e+02   6.8974489e+02
   5.1773114e+02   5.2697274e+02   5.5486791e+02   5.8530113e+02   6.2366290e+02
   4.8569818e+02   4.9017667e+02   5.4122506e+02   5.6281415e+02   6.6330394e+02
   4.3932383e+02   4.5678626e+02   5.4028284e+02   5.6102641e+02   6.0885641e+02
   5.1985165e+02   5.3075532e+02   5.5951750e+02   6.3430773e+02   6.5128084e+02
   4.3675281e+02   4.3735363e+02   5.2024659e+02   5.3118189e+02   5.5978851e+02
   5.1984361e+02   5.3074016e+02   5.5949716e+02   6.3008068e+02   6.4467483e+02
   4.0722209e+02   4.4797011e+02   5.3946026e+02   5.5902110e+02   5.9377153e+02
   5.1736399e+02   5.2635320e+02   5.5427888e+02   5.8450710e+02   6.6508354e+02
   4.5491979e+02   4.6064576e+02   5.2730355e+02   5.3888437e+02   5.6390322e+02
   3.9334908e+02   4.3635672e+02   5.2735187e+02   5.3897012e+02   5.6399265e+02
   5.1990100e+02   5.3084843e+02   5.5963890e+02   6.3666972e+02   6.3685461e+02
   4.8748986e+02   4.9182812e+02   5.4110314e+02   5.6237720e+02   6.1863342e+02
   5.1990163e+02   5.3084960e+02   5.5964042e+02   6.9565791e+02   6.9571555e+02
   4.6250552e+02   4.7097411e+02   5.4051631e+02   5.6153543e+02   6.1607075e+02
   4.2510384e+02   4.4371396e+02   5.3098274e+02   5.4376024e+02   5.6756688e+02
   5.1989705e+02   5.3084095e+02   5.5962844e+02   6.0964460e+02   6.0988548e+02
   5.0726828e+02   5.1167412e+02   5.4406564e+02   5.6572258e+02   6.1011777e+02
   4.5333306e+02   4.6507708e+02   5.4036213e+02   5.6118990e+02   6.1058372e+02
   4.9140051e+02   4.9551234e+02   5.4117004e+02   5.6220212e+02   6.0888673e+02
   4.6775967e+02   4.7478597e+02   5.4052824e+02   5.6152020e+02   6.1434578e+02
   4.5629222e+02   4.6676351e+02   5.3995227e+02   5.6014992e+02   5.9888193e+02
   4.5529723e+02   4.6639050e+02   5.4073184e+02   5.6211439e+02   6.7168939e+02
   4.1476906e+02   4.4664070e+02   5.3684640e+02   5.5338995e+02   5.7936547e+02
   4.2934299e+02   4.5031386e+02   5.3724649e+02   5.5416556e+02   5.8076860e+02
   5.1065746e+02   5.1592084e+02   5.4593805e+02   5.6815905e+02   6.1112612e+02
   4.6980910e+02   4.7644099e+02   5.4083103e+02   5.6226595e+02   6.6037788e+02
   4.7343094e+02   4.7936799e+02   5.4078707e+02   5.6209955e+02   6.2989120e+02
   4.4458943e+02   4.4779816e+02   5.2243993e+02   5.3337065e+02   5.6081945e+02
   5.1772964e+02   5.2697335e+02   5.5494044e+02   5.8637732e+02   6.8725300e+02
   4.2641300e+02   4.5100474e+02   5.4065410e+02   5.6197184e+02   6.5763257e+02
   5.0485763e+02   5.0897838e+02   5.4358601e+02   5.6579155e+02   6.6308604e+02
   4.4459676e+02   4.5985823e+02   5.4069732e+02   5.6205684e+02   6.9112836e+02
   5.1989880e+02   5.3084426e+02   5.5963350e+02   6.6640520e+02   6.8046760e+02
   4.2974862e+02   4.5209923e+02   5.4035695e+02   5.6122493e+02   6.1312932e+02
   4.1437911e+02   4.4754746e+02   5.3828182e+02   5.5632269e+02   5.8542507e+02
   5.1105015e+02   5.1646371e+02   5.4629924e+02   5.6882681e+02   6.1521120e+02
   5.1973567e+02   5.3053260e+02   5.5901451e+02   5.7740373e+02   5.7849640e+02
   3.9089146e+02   3.9620623e+02   5.1991195e+02   5.3085951e+02   5.5964481e+02
   5.1858744e+02   5.2845735e+02   5.5662752e+02   5.9230083e+02   7.2000773e+02
   4.5463713e+02   4.6599446e+02   5.4071906e+02   5.6208452e+02   6.5539355e+02
   3.9165513e+02   4.4834727e+02   5.4036157e+02   5.6124500e+02   6.1392599e+02
   3.9362085e+02   3.9363513e+02   5.1990163e+02   5.3084960e+02   5.5964042e+02
   4.7124335e+02   4.7747302e+02   5.4025633e+02   5.6078422e+02   6.0233728e+02
   4.6699659e+02   4.7417275e+02   5.4042129e+02   5.6125720e+02   6.0946645e+02
   4.9171629e+02   4.9583818e+02   5.4141974e+02   5.6283474e+02   6.2196549e+02
   5.1989825e+02   5.3084323e+02   5.5963218e+02   6.7206441e+02   7.0766151e+02
   4.2574755e+02   4.4722728e+02   5.3465090e+02   5.4942967e+02   5.7347854e+02
   5.1361137e+02   5.2024892e+02   5.4893118e+02   5.7344467e+02   7.0795466e+02
   5.1718288e+02   5.2604756e+02   5.5394853e+02   5.8350226e+02   6.4784937e+02
   3.9798971e+02   4.4851540e+02   5.4065671e+02   5.6198323e+02   6.7392002e+02
   4.5071258e+02   4.6342823e+02   5.4053541e+02   5.6163495e+02   6.2134613e+02
   4.0346041e+02   4.4820802e+02   5.3998170e+02   5.6029629e+02   6.0084018e+02
   5.1584192e+02   5.2382360e+02   5.5178529e+02   5.7843528e+02   6.3768826e+02
   4.3966409e+02   4.5707877e+02   5.4051844e+02   5.6161684e+02   6.2239829e+02
   4.7540002e+02   4.8103668e+02   5.4092015e+02   5.6240105e+02   6.7070550e+02
   5.1989825e+02   5.3084321e+02   5.5963114e+02   6.0051494e+02   6.0058981e+02
   4.5284835e+02   4.5670185e+02   5.2414114e+02   5.3518461e+02   5.6174501e+02
   5.1974349e+02   5.3055204e+02   5.5924613e+02   6.1456670e+02   6.2874393e+02
   4.4918883e+02   4.6239978e+02   5.4027912e+02   5.6099490e+02   6.0757533e+02
   3.8694357e+02   3.8970023e+02   5.1990492e+02   5.3085275e+02   5.5964180e+02
   3.8975457e+02   4.2443373e+02   5.2166281e+02   5.3258142e+02   5.6043941e+02
   3.8835720e+02   3.9375734e+02   5.1991037e+02   5.3085799e+02   5.5964414e+02
   5.1831853e+02   5.2798688e+02   5.5607321e+02   5.9009091e+02   6.6446406e+02
   3.8333069e+02   3.9225205e+02   5.1991328e+02   5.3086078e+02   5.5964537e+02
   4.9745134e+02   5.0136061e+02   5.4210506e+02   5.6385014e+02   6.3821301e+02
   4.6497496e+02   4.7273880e+02   5.4071206e+02   5.6201328e+02   6.3355378e+02
   5.1244793e+02   5.1848390e+02   5.4772788e+02   5.7153005e+02   6.8095610e+02
   5.1830531e+02   5.2795718e+02   5.5586627e+02   5.8632428e+02   6.0651598e+02
   4.5541542e+02   4.6401869e+02   5.3351079e+02   5.4751096e+02   5.7113772e+02
   5.1988728e+02   5.3082252e+02   5.5960537e+02   6.5965943e+02   7.6548566e+02
   4.6145018e+02   4.6589203e+02   5.2761130e+02   5.3925410e+02   5.6412857e+02
   5.0333754e+02   5.0669710e+02   5.3718586e+02   5.5142237e+02   5.7339892e+02
   4.7456055e+02   4.8032610e+02   5.4088540e+02   5.6232939e+02   6.5053965e+02
   4.1068052e+02   4.2409264e+02   5.2137220e+02   5.3228962e+02   5.6030030e+02
   4.3643539e+02   4.5390226e+02   5.3789451e+02   5.5547874e+02   5.8342561e+02
   4.2210208e+02   4.4844727e+02   5.3809717e+02   5.5592248e+02   5.8447589e+02
   4.4887502e+02   4.5805394e+02   5.3102347e+02   5.4379381e+02   5.6755807e+02
   4.3484176e+02   4.5422098e+02   5.4030933e+02   5.6110008e+02   6.1048381e+02
   4.0953132e+02   4.2716671e+02   5.2237489e+02   5.3330791e+02   5.6079329e+02
   5.1820602e+02   5.2775739e+02   5.5499841e+02   5.7631037e+02   5.8596107e+02
   5.1935508e+02   5.2983300e+02   5.5830530e+02   6.0052864e+02   6.2970682e+02
   3.8328310e+02   4.4822039e+02   5.4014293e+02   5.6069843e+02   6.0466628e+02
   4.1599308e+02   4.3531691e+02   5.2605674e+02   5.3739981e+02   5.6301197e+02
   4.7801916e+02   4.8330119e+02   5.4098260e+02   5.6249799e+02   7.3609467e+02
   4.4817965e+02   4.6188035e+02   5.4060113e+02   5.6180754e+02   6.2930116e+02
   5.1971820e+02   5.3050317e+02   5.5911254e+02   5.9147369e+02   5.9356222e+02
   5.1591381e+02   5.2394418e+02   5.5193570e+02   5.7898735e+02   7.0042724e+02
   4.0653930e+02   4.4859981e+02   5.4066200e+02   5.6199622e+02   7.1974530e+02
   4.1173143e+02   4.4873867e+02   5.4065913e+02   5.6198882e+02   6.7901713e+02
   4.4404864e+02   4.4691310e+02   5.2203051e+02   5.3295066e+02   5.6061388e+02
   3.8789966e+02   4.4833651e+02   5.4035020e+02   5.6121657e+02   6.1333168e+02
   4.7822047e+02   4.8347529e+02   5.4096520e+02   5.6244787e+02   6.5259035e+02
   5.1392296e+02   5.2073413e+02   5.4926786e+02   5.7393335e+02   6.4976858e+02
   4.5233057e+02   4.6452901e+02   5.4072242e+02   5.6210051e+02   6.8923475e+02
   4.4879552e+02   4.6228097e+02   5.4067295e+02   5.6198643e+02   6.4499328e+02
   5.1984842e+02   5.3074926e+02   5.5951018e+02   6.3872629e+02   6.9279784e+02
   4.2995653e+02   4.3084711e+02   5.2019880e+02   5.3113581e+02   5.5976797e+02
   3.9373621e+02   4.0663404e+02   5.1998062e+02   5.3092551e+02   5.5967415e+02
   4.3731386e+02   4.3940270e+02   5.2118422e+02   5.3210093e+02   5.6020995e+02
   5.1988066e+02   5.3080993e+02   5.5958376e+02   6.0300306e+02   6.0364205e+02
   5.1629789e+02   5.2457580e+02   5.5251937e+02   5.8023794e+02   6.8010459e+02
   4.5778869e+02   4.6785020e+02   5.4073233e+02   5.6210655e+02   6.5510263e+02
   4.8735055e+02   4.8767217e+02   5.2092763e+02   5.3181569e+02   5.6005675e+02
   4.7786751e+02   4.8316707e+02   5.4097388e+02   5.6247979e+02   6.8395138e+02
   4.2555412e+02   4.5070727e+02   5.4059011e+02   5.6181256e+02   6.3436324e+02
   4.5030791e+02   4.6322700e+02   5.4070945e+02   5.6207391e+02   6.6283636e+02
   4.8875527e+02   4.8876087e+02   5.1991905e+02   5.3086568e+02   5.5964716e+02
   5.1987500e+02   5.3079935e+02   5.5957511e+02   6.4536765e+02   6.6100256e+02
   5.1955193e+02   5.3019527e+02   5.5877552e+02   6.0519207e+02   6.2808314e+02
   4.3496791e+02   4.5445195e+02   5.4067658e+02   5.6202011e+02   6.8663041e+02
   4.3569574e+02   4.5482993e+02   5.4065665e+02   5.6196940e+02   6.5098697e+02
   4.6937456e+02   4.7540186e+02   5.3738484e+02   5.5429001e+02   5.8060867e+02
   4.3553853e+02   4.5408655e+02   5.3923572e+02   5.5846977e+02   5.9159124e+02
   4.2643709e+02   4.4976508e+02   5.3827379e+02   5.5629997e+02   5.8534988e+02
   4.6273123e+02   4.7118775e+02   5.4076114e+02   5.6215341e+02   6.5522213e+02
   4.4978401e+02   4.6282807e+02   5.4047233e+02   5.6147886e+02   6.1698676e+02
   4.5456210e+02   4.6590898e+02   5.4057106e+02   5.6171194e+02   6.2299008e+02
   5.1989003e+02   5.3082771e+02   5.5961197e+02   6.5119461e+02   6.6022110e+02
   4.9418893e+02   4.9820482e+02   5.4176999e+02   5.6347171e+02   6.4706142e+02
   4.3826620e+02   4.5609180e+02   5.4013585e+02   5.6065999e+02   6.0373270e+02
   5.1947273e+02   5.3004945e+02   5.5860497e+02   6.0656969e+02   7.0951712e+02
   5.1956737e+02   5.3022424e+02   5.5882929e+02   6.1063276e+02   6.6647359e+02
   5.1986520e+02   5.3078084e+02   5.5955025e+02   6.3233155e+02   6.4200052e+02
   4.5690728e+02   4.6729873e+02   5.4063095e+02   5.6185449e+02   6.2880880e+02
   4.4291450e+02   4.5107078e+02   5.2741287e+02   5.3903394e+02   5.6401860e+02
   4.6509755e+02   4.6653377e+02   5.2235569e+02   5.3327242e+02   5.6075956e+02
   4.3780232e+02   4.5604933e+02   5.4067167e+02   5.6200394e+02   6.5902208e+02
   3.9526677e+02   4.4574867e+02   5.3625336e+02   5.5226843e+02   5.7748841e+02
   4.2828189e+02   4.2860842e+02   5.2002050e+02   5.3096383e+02   5.5969113e+02
   4.4890763e+02   4.6236074e+02   5.4070778e+02   5.6207344e+02   6.7478568e+02
   4.6653750e+02   4.7384422e+02   5.4053142e+02   5.6154106e+02   6.1515752e+02
   5.1815702e+02   5.2742088e+02   5.4930001e+02   5.5561602e+02   5.6578139e+02
   5.1858744e+02   5.2845399e+02   5.5652683e+02   5.8969585e+02   6.1514123e+02
   4.3822650e+02   4.5630009e+02   5.4065292e+02   5.6195642e+02   6.4830399e+02
   5.1979375e+02   5.3064640e+02   5.5937571e+02   6.2674315e+02   6.5480654e+02
   4.3134640e+02   4.5263213e+02   5.4030558e+02   5.6109495e+02   6.1055095e+02
   4.5987644e+02   4.6307158e+02   5.2475713e+02   5.3586695e+02   5.6210525e+02
   4.4797705e+02   4.6178632e+02   5.4069480e+02   5.6204328e+02   6.5701133e+02
   3.8866751e+02   4.4431257e+02   5.3454965e+02   5.4926367e+02   5.7327992e+02
   4.4096186e+02   4.5784930e+02   5.4069055e+02   5.6204625e+02   7.1551718e+02
   5.1984778e+02   5.3074799e+02   5.5950764e+02   6.3210841e+02   6.4850427e+02
   4.3623790e+02   4.3919921e+02   5.2171871e+02   5.3263609e+02   5.6046376e+02
   5.1989274e+02   5.3083279e+02   5.5961628e+02   6.0231489e+02   6.0254951e+02
   4.7270853e+02   4.7311898e+02   5.2079892e+02   5.3171166e+02   5.6002161e+02
   4.5250981e+02   4.6064499e+02   5.3066077e+02   5.4327950e+02   5.6710967e+02
   4.3844142e+02   4.5482724e+02   5.3738582e+02   5.5443166e+02   5.8124528e+02
   5.1982904e+02   5.3071265e+02   5.5945871e+02   6.2071279e+02   6.2894280e+02
   5.0120146e+02   5.0512688e+02   5.4269713e+02   5.6460249e+02   6.4053000e+02
   4.7453777e+02   4.8025346e+02   5.4055138e+02   5.6147557e+02   6.1090017e+02
   5.1968377e+02   5.3044061e+02   5.5910813e+02   6.1651173e+02   6.5549617e+02
   3.9847423e+02   4.4851746e+02   5.4065500e+02   5.6197895e+02   6.6538447e+02
   4.4799382e+02   4.6178952e+02   5.4067267e+02   5.6198778e+02   6.4654727e+02
   4.4726084e+02   4.6133789e+02   5.4064119e+02   5.6191060e+02   6.3774055e+02
   4.2965807e+02   4.4082250e+02   5.2636032e+02   5.3775919e+02   5.6322568e+02
   4.3608669e+02   4.5476405e+02   5.4004646e+02   5.6044038e+02   6.0172612e+02
   5.1981620e+02   5.3067765e+02   5.5837691e+02   5.6150248e+02   5.6279147e+02
   4.1563012e+02   4.4896790e+02   5.4066255e+02   5.6199691e+02   7.1702246e+02
   5.1890381e+02   5.2900544e+02   5.5691700e+02   5.8339600e+02   5.9128119e+02
   5.1779258e+02   5.2706697e+02   5.5473203e+02   5.8201262e+02   5.9999514e+02
   4.4471045e+02   4.5965540e+02   5.3997692e+02   5.6025022e+02   6.0002575e+02
   5.1822090e+02   5.2781741e+02   5.5588134e+02   5.8945119e+02   7.1821493e+02
   4.4828620e+02   4.6023200e+02   5.3603204e+02   5.5182113e+02   5.7669872e+02
   4.6360633e+02   4.7179846e+02   5.4076055e+02   5.6214602e+02   6.5159143e+02
   5.1982880e+02   5.3071231e+02   5.5946213e+02   6.3340485e+02   6.8420137e+02
   4.1598699e+02   4.4899907e+02   5.4066114e+02   5.6199335e+02   7.0279872e+02
   4.3299558e+02   4.5066016e+02   5.3536932e+02   5.5066058e+02   5.7508919e+02
   4.5876399e+02   4.6720335e+02   5.3621616e+02   5.5212425e+02   5.7708024e+02
   5.1976410e+02   5.3059082e+02   5.5930398e+02   6.2371062e+02   6.6543809e+02
   4.8021039e+02   4.8513559e+02   5.4029527e+02   5.6066146e+02   5.9959387e+02
   3.9086130e+02   4.0132103e+02   5.1995009e+02   5.3089615e+02   5.5966108e+02
   5.1863577e+02   5.2854204e+02   5.5671506e+02   5.9234384e+02   6.4647339e+02
   5.1864571e+02   5.2855991e+02   5.5674683e+02   5.9272917e+02   6.6239949e+02
   6.6953194e+02   6.5807701e+02   5.6198425e+02   5.4065713e+02   4.4848768e+02
   6.3331644e+02   6.0434207e+02   5.6088541e+02   5.4022450e+02   4.4826352e+02
   6.3684688e+02   6.3478697e+02   5.6199106e+02   5.4065994e+02   4.4848911e+02
   5.9777041e+02   5.5930904e+02   5.3319730e+02   5.2295553e+02   4.2989962e+02
   6.1612646e+02   5.6196889e+02   5.3640479e+02   5.2539496e+02   4.3375032e+02
   5.6251950e+02   5.4131464e+02   5.2553202e+02   5.2505856e+02   4.4793991e+02
   5.6200584e+02   5.4066580e+02   4.4850606e+02   4.2018168e+02   4.2009411e+02
   5.6200589e+02   5.4066583e+02   4.6757534e+02   4.6756929e+02   4.4847967e+02
   5.6203392e+02   5.4068167e+02   4.5564915e+02   4.4405206e+02   4.3207274e+02
   6.7217817e+02   5.5966066e+02   5.3092599e+02   5.1998934e+02   4.0675174e+02
   5.6281534e+02   5.4123597e+02   4.9271388e+02   4.8937444e+02   4.2906778e+02
   6.4878631e+02   6.0789503e+02   5.6101220e+02   5.4027092e+02   4.4828786e+02
   5.6202462e+02   5.4067641e+02   4.5258348e+02   4.3371117e+02   4.2226006e+02
   5.7601141e+02   5.5040073e+02   5.2216136e+02   5.1482073e+02   3.9044682e+02
   5.6249322e+02   5.4099929e+02   4.8874571e+02   4.8592417e+02   4.3454626e+02
   6.7457664e+02   6.3595057e+02   5.6183569e+02   5.4059770e+02   4.4845731e+02
   6.3810203e+02   6.0387059e+02   5.6079865e+02   5.4018874e+02   4.4824453e+02
   5.6203963e+02   5.4068486e+02   4.5494804e+02   4.3604382e+02   4.0551151e+02
   6.9001348e+02   6.5964588e+02   5.6198265e+02   5.4065648e+02   4.4848730e+02
   5.6200593e+02   5.4066584e+02   4.4884815e+02   4.4744334e+02   4.4706071e+02
   6.5056820e+02   5.6012353e+02   5.3200791e+02   5.2111378e+02   4.2224932e+02
   5.9707742e+02   5.5766515e+02   5.2945370e+02   5.1925202e+02   4.1207792e+02
   7.2470285e+02   5.5974466e+02   5.3109441e+02   5.2015872e+02   4.1313939e+02
   7.2705688e+02   5.5965383e+02   5.3088983e+02   5.1994619e+02   4.0036683e+02
   5.6494422e+02   5.4290040e+02   5.0599958e+02   5.0207433e+02   4.0807817e+02
   5.7765215e+02   5.5136630e+02   5.2367037e+02   5.1598601e+02   4.1782779e+02
   5.6324653e+02   5.4158760e+02   4.9880008e+02   4.9587923e+02   4.3085927e+02
   6.1977081e+02   5.9978483e+02   5.6066442e+02   5.4014741e+02   4.4822305e+02
   6.4590672e+02   5.8428684e+02   5.5593251e+02   5.3811125e+02   4.4703794e+02
   5.6210388e+02   5.4072141e+02   4.6323450e+02   4.5034474e+02   3.9860311e+02
   5.6721611e+02   5.4620438e+02   5.2782666e+02   5.2409146e+02   4.4317003e+02
   5.6204386e+02   5.4068731e+02   4.5853458e+02   4.4934060e+02   4.3434319e+02
   5.6209271e+02   5.4071512e+02   4.6292488e+02   4.5134677e+02   4.2314296e+02
   6.2150964e+02   5.8323940e+02   5.5580227e+02   5.3808693e+02   4.4702737e+02
   5.8577157e+02   5.6348044e+02   5.4506815e+02   5.3303924e+02   4.4353413e+02
   5.6210035e+02   5.4071943e+02   4.6315798e+02   4.5072000e+02   4.1640555e+02
   7.1518827e+02   6.8390672e+02   5.6200014e+02   5.4066349e+02   4.4849088e+02
   6.3919654e+02   6.3885575e+02   5.6200139e+02   5.4066402e+02   4.4849117e+02
   5.6220619e+02   5.4078363e+02   4.7205643e+02   4.6449800e+02   4.1938660e+02
   7.0440072e+02   7.0285079e+02   5.6200547e+02   5.4066564e+02   4.4849195e+02
   5.7459415e+02   5.4960624e+02   5.2117181e+02   5.1421234e+02   3.9951299e+02
   5.6244642e+02   5.4095526e+02   4.8496062e+02   4.8114690e+02   4.2969024e+02
   5.6214780e+02   5.4074723e+02   4.6742985e+02   4.5735469e+02   4.1367567e+02
   5.8691168e+02   5.5635942e+02   5.3086654e+02   5.2167985e+02   4.2986563e+02
   6.7873157e+02   5.6491254e+02   5.4035587e+02   5.2845393e+02   4.3773808e+02
   6.5568802e+02   5.6101648e+02   5.3381541e+02   5.2287691e+02   4.2799418e+02
   5.9095456e+02   5.7518445e+02   5.5442145e+02   5.3777027e+02   4.4688072e+02
   5.6206363e+02   5.4069855e+02   4.6052486e+02   4.4981889e+02   4.2943206e+02
   6.3206058e+02   5.9986261e+02   5.6039597e+02   5.4003162e+02   4.4816087e+02
   5.6255831e+02   5.4102519e+02   4.8491140e+02   4.7993553e+02   4.1304344e+02
   5.6200688e+02   5.4066639e+02   4.6054288e+02   4.6039175e+02   4.4826759e+02
   5.6255721e+02   5.4102394e+02   4.8477914e+02   4.7973913e+02   4.0866363e+02
   5.8577947e+02   5.5472386e+02   5.2677903e+02   5.1762220e+02   3.9377026e+02
   5.6200604e+02   5.4066590e+02   4.4854374e+02   4.0231814e+02   3.9487652e+02
   5.6241375e+02   5.4092586e+02   4.8204209e+02   4.7719675e+02   4.2369398e+02
   5.6229348e+02   5.4086170e+02   4.8712852e+02   4.8524069e+02   4.4001122e+02
   5.6231029e+02   5.4085236e+02   4.7757376e+02   4.7166936e+02   4.2021804e+02
   6.3382858e+02   5.7599599e+02   5.5148423e+02   5.3585778e+02   4.4542185e+02
   5.9530284e+02   5.5829521e+02   5.3159288e+02   5.2155438e+02   4.2713431e+02
   6.1658365e+02   6.1582610e+02   5.6197118e+02   5.4065254e+02   4.4848534e+02
   5.6247336e+02   5.4096437e+02   4.8270519e+02   4.7743813e+02   4.1269311e+02
   6.7834561e+02   5.6234807e+02   5.3627775e+02   5.2510190e+02   4.3296165e+02
   5.6211878e+02   5.4073310e+02   4.7183224e+02   4.6789912e+02   4.3725234e+02
   5.6235694e+02   5.4088419e+02   4.7938727e+02   4.7379769e+02   4.1962857e+02
   5.6251535e+02   5.4102647e+02   4.9172725e+02   4.8950090e+02   4.3740531e+02
   6.2965109e+02   5.8958299e+02   5.5809812e+02   5.3909073e+02   4.4763601e+02
   5.8853322e+02   5.5605181e+02   5.2891619e+02   5.1950538e+02   4.2319914e+02
   7.4157384e+02   5.5971633e+02   5.3102443e+02   5.2008446e+02   4.1064981e+02
   5.9059639e+02   5.6187355e+02   5.4051397e+02   5.2952187e+02   4.3990751e+02
   6.8685906e+02   6.1150537e+02   5.6114100e+02   5.4032040e+02   4.4831369e+02
   5.6918979e+02   5.4611677e+02   5.1567478e+02   5.1045840e+02   3.9631599e+02
   6.6824541e+02   5.6221794e+02   5.3605287e+02   5.2490753e+02   4.3261212e+02
   5.9260368e+02   5.5797956e+02   5.3188883e+02   5.2206230e+02   4.2889696e+02
   5.6223428e+02   5.4080345e+02   4.7499329e+02   4.6914861e+02   4.2617701e+02
   6.3402751e+02   5.6050701e+02   5.3299202e+02   5.2213524e+02   4.2621070e+02
   6.1687673e+02   6.1679789e+02   5.6200242e+02   5.4066448e+02   4.4849144e+02
   5.6208121e+02   5.4070846e+02   4.6099528e+02   4.4706769e+02   4.1450256e+02
   5.6202255e+02   5.4067524e+02   4.5342277e+02   4.4240925e+02   4.3449920e+02
   5.7775093e+02   5.5247519e+02   5.2816621e+02   5.2068648e+02   4.3303584e+02
   6.2715264e+02   5.6658707e+02   5.4294462e+02   5.3047260e+02   4.4020091e+02
   6.4577662e+02   6.0987886e+02   5.6114084e+02   5.4032250e+02   4.4831492e+02
   5.6236917e+02   5.4089093e+02   4.7919636e+02   4.7323678e+02   4.0459916e+02
   6.4557298e+02   6.1403109e+02   5.6135405e+02   5.4040719e+02   4.4835909e+02
   5.7480472e+02   5.5708295e+02   5.4340954e+02   5.3347968e+02   4.4474737e+02
   6.3237715e+02   5.9073300e+02   5.5841257e+02   5.3922087e+02   4.4771083e+02
   5.6205009e+02   5.4069494e+02   4.8164338e+02   4.8116058e+02   4.4688897e+02
   7.1180704e+02   6.3188779e+02   5.6177761e+02   5.4057443e+02   4.4844540e+02
   6.3518817e+02   5.7169113e+02   5.4811984e+02   5.3389381e+02   4.4372233e+02
   5.7473568e+02   5.5912794e+02   5.4664735e+02   5.3531259e+02   4.4581738e+02
   7.3106367e+02   6.1421530e+02   5.6126471e+02   5.4036958e+02   4.4833934e+02
   5.8008385e+02   5.5255895e+02   5.2500130e+02   5.1681252e+02   4.1801521e+02
   6.2085671e+02   5.6937844e+02   5.4621966e+02   5.3275228e+02   4.4267053e+02
   6.5525026e+02   5.6003825e+02   5.3179280e+02   5.2088815e+02   4.2092739e+02
   6.7774865e+02   5.6078649e+02   5.3331784e+02   5.2239049e+02   4.2675435e+02
   6.4256818e+02   5.9973676e+02   5.6027202e+02   5.3997766e+02   4.4813163e+02
   6.8233881e+02   6.7811180e+02   5.6200503e+02   5.4066546e+02   4.4849191e+02
   5.9858844e+02   5.5992925e+02   5.3432736e+02   5.2396208e+02   4.3203903e+02
   6.0765313e+02   5.8394989e+02   5.5672942e+02   5.3856245e+02   4.4732986e+02
   5.9696971e+02   5.5757331e+02   5.2924427e+02   5.1903756e+02   3.9415503e+02
   6.6523275e+02   5.8832408e+02   5.5744519e+02   5.3878851e+02   4.4745599e+02
   6.5546289e+02   5.6063108e+02   5.3303980e+02   5.2212988e+02   4.2602253e+02
   5.6207040e+02   5.4070229e+02   4.5961662e+02   4.4445882e+02   4.1128507e+02
   5.6211024e+02   5.4072597e+02   4.6718479e+02   4.6021347e+02   4.3151709e+02
   6.5988261e+02   5.7285772e+02   5.4895799e+02   5.3437377e+02   4.4414700e+02
   5.7817031e+02   5.6602087e+02   5.5238843e+02   5.3755664e+02   4.4690921e+02
   5.6201190e+02   5.4066936e+02   4.6690094e+02   4.6655352e+02   4.4779772e+02
   6.3874587e+02   6.3856345e+02   5.6200323e+02   5.4066475e+02   4.4849154e+02
   5.6201891e+02   5.4067409e+02   4.7702091e+02   4.7679240e+02   4.4783797e+02
   5.6205523e+02   5.4069369e+02   4.5753415e+02   4.4070377e+02   4.1083620e+02
   5.6208260e+02   5.4070938e+02   4.6241487e+02   4.5162617e+02   4.2686384e+02
   5.8504416e+02   5.5513506e+02   5.2875546e+02   5.1983714e+02   4.2653111e+02
   5.6205784e+02   5.4069518e+02   4.5806619e+02   4.4217014e+02   4.1673174e+02
   5.6207802e+02   5.4070675e+02   4.6191218e+02   4.5097851e+02   4.2716855e+02
   5.6550302e+02   5.4414207e+02   5.2268860e+02   5.2008348e+02   4.4342009e+02
   5.7239810e+02   5.6972988e+02   5.5983732e+02   5.4022956e+02   4.4829085e+02
   6.4347491e+02   5.8316348e+02   5.5544326e+02   5.3788243e+02   4.4689006e+02
   5.6315818e+02   5.4158712e+02   5.0483829e+02   5.0319917e+02   4.3989006e+02
   6.1617504e+02   5.6416339e+02   5.4000075e+02   5.2833857e+02   4.3776489e+02
   5.9325160e+02   5.5937901e+02   5.3479047e+02   5.2470097e+02   4.3390335e+02
   5.6200580e+02   5.4066577e+02   4.4853056e+02   4.4564514e+02   4.4559782e+02
   6.5832935e+02   5.5960338e+02   5.3082563e+02   5.1989254e+02   3.8917382e+02
   6.2348865e+02   5.6326498e+02   5.3830559e+02   5.2691988e+02   4.3587005e+02
   6.0644132e+02   5.9130096e+02   5.5949812e+02   5.3971627e+02   4.4799225e+02
   7.0414444e+02   5.5968339e+02   5.3096566e+02   5.2002750e+02   4.0871174e+02
   5.8296096e+02   5.5371150e+02   5.2592962e+02   5.1720406e+02   4.1177196e+02
   5.9441638e+02   5.6763085e+02   5.4693090e+02   5.3364709e+02   4.4374045e+02
   6.1477229e+02   5.8368591e+02   5.5625090e+02   5.3831711e+02   4.4717556e+02
   6.0317697e+02   5.5835383e+02   5.2986439e+02   5.1938058e+02   3.9587247e+02
   6.0356389e+02   5.5840722e+02   5.2994046e+02   5.1944748e+02   4.0464448e+02
   6.8539109e+02   5.6906210e+02   5.4540691e+02   5.3212060e+02   4.4198113e+02
   5.6247395e+02   5.4097281e+02   4.8500144e+02   4.8093373e+02   4.2774492e+02
   6.1514307e+02   5.6102245e+02   5.3468294e+02   5.2388658e+02   4.3088755e+02
   5.8059161e+02   5.5472697e+02   5.3185947e+02   5.2362019e+02   4.3536303e+02
   5.6233024e+02   5.4095324e+02   5.1032270e+02   5.0998871e+02   4.4726310e+02
   6.9297897e+02   6.9151078e+02   5.6200566e+02   5.4066571e+02   4.4849206e+02
   5.7671096e+02   5.5278584e+02   5.3087057e+02   5.2353582e+02   4.3683955e+02
   6.7850090e+02   6.2700053e+02   5.6168557e+02   5.4053776e+02   4.4842651e+02
   6.6353512e+02   6.5088848e+02   5.6196469e+02   5.4064931e+02   4.4848364e+02
   5.6596259e+02   5.4380998e+02   5.1175158e+02   5.0812568e+02   4.2821233e+02
   5.6890530e+02   5.4591273e+02   5.1525620e+02   5.1013673e+02   3.8206274e+02
   6.1094557e+02   5.5884485e+02   5.3027257e+02   5.1962155e+02   4.0152928e+02
   6.1138146e+02   5.5922279e+02   5.3112630e+02   5.2049665e+02   4.2040622e+02
   6.2568478e+02   5.7817484e+02   5.5303784e+02   5.3671217e+02   4.4608294e+02
   6.4452602e+02   5.5954065e+02   5.3077306e+02   5.1986142e+02   3.8468537e+02
   5.6206588e+02   5.4069971e+02   4.5895458e+02   4.4304975e+02   4.0324142e+02
   5.6201162e+02   5.4067025e+02   4.9694890e+02   4.9693390e+02   4.4842956e+02
   5.8636480e+02   5.5498711e+02   5.2716679e+02   5.1794943e+02   4.1260521e+02
   6.0111670e+02   5.5824164e+02   5.2994995e+02   5.1955439e+02   4.1365635e+02
   5.6205475e+02   5.4069888e+02   4.8465245e+02   4.8426045e+02   4.4709854e+02
   6.0672247e+02   5.9133594e+02   5.5948907e+02   5.3971186e+02   4.4798979e+02
   5.6780533e+02   5.4511643e+02   5.1355732e+02   5.0882990e+02   4.0585615e+02
   5.6204887e+02   5.4069905e+02   4.9765319e+02   4.9754875e+02   4.4805109e+02
   6.0514125e+02   5.5852567e+02   5.3003266e+02   5.1949759e+02   4.0461615e+02
   5.8013575e+02   5.5262104e+02   5.2518457e+02   5.1700049e+02   4.1960739e+02
   6.5898905e+02   5.6526181e+02   5.4087645e+02   5.2886167e+02   4.3822775e+02
   6.6777094e+02   5.5962236e+02   5.3084147e+02   5.1990186e+02   3.9129479e+02
   5.6201218e+02   5.4066935e+02   4.4982805e+02   4.2210587e+02   3.9297599e+02
   6.5969123e+02   6.1986594e+02   5.6152562e+02   5.4047429e+02   4.4839379e+02
   6.3074114e+02   5.6130469e+02   5.3465002e+02   5.2372186e+02   4.3013781e+02
   6.3302560e+02   5.6006821e+02   5.3208655e+02   5.2124330e+02   4.2310006e+02
   5.6208241e+02   5.4070911e+02   4.6095495e+02   4.4660072e+02   3.9823392e+02
   5.7505190e+02   5.4987263e+02   5.2153328e+02   5.1445034e+02   4.0386668e+02
   5.6253316e+02   5.4123497e+02   5.2064036e+02   5.2019089e+02   4.4770617e+02
   5.6222906e+02   5.4082182e+02   4.8906250e+02   4.8786389e+02   4.4322377e+02
   6.0381144e+02   5.7660397e+02   5.5302600e+02   5.3683610e+02   4.4620240e+02
   5.6204700e+02   5.4068903e+02   4.5622536e+02   4.3831736e+02   4.0920859e+02
   5.6200682e+02   5.4066642e+02   4.7593215e+02   4.7591172e+02   4.4843626e+02
   5.6200591e+02   5.4066584e+02   4.5259733e+02   4.5251514e+02   4.4839846e+02
   5.6204544e+02   5.4068874e+02   4.6598638e+02   4.6319500e+02   4.4270448e+02
   7.1713390e+02   7.1557951e+02   5.6200515e+02   5.4066551e+02   4.4849193e+02
   6.6019877e+02   6.4116197e+02   5.6190438e+02   5.4062520e+02   4.4847131e+02
   5.6613744e+02   5.4418172e+02   5.1632780e+02   5.1315200e+02   4.3684626e+02
   5.6200890e+02   5.4066768e+02   4.7345273e+02   4.7337332e+02   4.4828900e+02
   6.4175361e+02   6.1562510e+02   5.6145878e+02   5.4044923e+02   4.4838087e+02
   5.9227480e+02   5.5672879e+02   5.2877248e+02   5.1893051e+02   4.1484941e+02
   6.4753229e+02   5.6395181e+02   5.3902076e+02   5.2741850e+02   4.3645092e+02
   6.5524646e+02   5.8733534e+02   5.5711689e+02   5.3864529e+02   4.4736995e+02
   6.6842019e+02   6.1332427e+02   5.6124006e+02   5.4036014e+02   4.4833445e+02
   7.5007852e+02   5.5964916e+02   5.3087169e+02   5.1992528e+02   3.9813127e+02
   5.6204911e+02   5.4069028e+02   4.5819704e+02   4.4657180e+02   4.2954783e+02
   5.9445092e+02   5.5749911e+02   5.2990923e+02   5.1991946e+02   4.2157284e+02
   5.6274793e+02   5.4118841e+02   4.9239683e+02   4.8926503e+02   4.3117910e+02
   5.6200951e+02   5.4066787e+02   4.5112309e+02   4.4675925e+02   4.4338163e+02
   6.4683095e+02   5.7359729e+02   5.4961385e+02   5.3477459e+02   4.4450752e+02
   6.4678934e+02   6.0816968e+02   5.6104236e+02   5.4028329e+02   4.4829437e+02
   5.6200731e+02   5.4066662e+02   4.4937702e+02   4.4303862e+02   4.4183322e+02
   5.6210178e+02   5.4072022e+02   4.6307508e+02   4.5018531e+02   4.0770623e+02
   6.1788728e+02   6.0312380e+02   5.6113939e+02   5.4033300e+02   4.4832087e+02
   5.6202447e+02   5.4067634e+02   4.5312694e+02   4.3835846e+02   4.2925375e+02
   5.6213598e+02   5.4074645e+02   4.7637629e+02   4.7375980e+02   4.3972409e+02
   5.9088569e+02   5.8068543e+02   5.5778973e+02   5.3917762e+02   4.4770737e+02
   6.1607283e+02   5.6319082e+02   5.3849525e+02   5.2714195e+02   4.3626301e+02
   5.6210404e+02   5.4072158e+02   4.6362040e+02   4.5155734e+02   4.1768007e+02
   6.3588520e+02   5.5963739e+02   5.3110100e+02   5.2023010e+02   4.1545100e+02
   6.0311823e+02   5.5839979e+02   5.2998720e+02   5.1951168e+02   4.0951600e+02
   6.8591486e+02   6.3786467e+02   5.6184947e+02   5.4060317e+02   4.4846008e+02
   6.6266673e+02   6.3277862e+02   5.6180996e+02   5.4058748e+02   4.4845207e+02
   7.0584537e+02   6.0333039e+02   5.6059658e+02   5.4010273e+02   4.4819856e+02
   6.2216273e+02   5.5925600e+02   5.3057405e+02   5.1977102e+02   3.9920659e+02
   6.7825443e+02   5.5968513e+02   5.3097462e+02   5.2003815e+02   4.0920303e+02
   5.6200593e+02   5.4066585e+02   4.4853176e+02   4.2516262e+02   4.2503296e+02
   5.6781270e+02   5.4515907e+02   5.1409173e+02   5.0947243e+02   4.1958290e+02
   5.6200698e+02   5.4066643e+02   4.4874673e+02   4.1469325e+02   4.0844375e+02
   5.7772403e+02   5.5133081e+02   5.2336495e+02   5.1562784e+02   4.1025537e+02
   5.8369628e+02   5.6949993e+02   5.5266727e+02   5.3728612e+02   4.4665371e+02
   6.6108699e+02   6.3001674e+02   5.6176833e+02   5.4057091e+02   4.4844355e+02
   5.6227643e+02   5.4083828e+02   4.8073993e+02   4.7722800e+02   4.3416292e+02
   6.2941005e+02   5.6293583e+02   5.3761193e+02   5.2631223e+02   4.3495509e+02
   5.6483236e+02   5.4281359e+02   5.0562539e+02   5.0174417e+02   4.1239102e+02
   5.6213492e+02   5.4073991e+02   4.6719910e+02   4.5799725e+02   4.2312577e+02
   6.5343399e+02   6.1003925e+02   5.6110138e+02   5.4030558e+02   4.4830595e+02
   5.6221014e+02   5.4079319e+02   4.7797231e+02   4.7441473e+02   4.3544445e+02
   6.3223059e+02   5.7773923e+02   5.5264774e+02   5.3648968e+02   4.4591343e+02
   5.6201071e+02   5.4066856e+02   4.4997524e+02   4.3524480e+02   4.3261807e+02
   6.4582572e+02   6.4183804e+02   5.6197585e+02   5.4065385e+02   4.4848597e+02
   6.2296367e+02   5.7782204e+02   5.5287414e+02   5.3663402e+02   4.4602708e+02
   6.1894035e+02   5.9840479e+02   5.6048244e+02   5.4007729e+02   4.4818578e+02
   6.9911009e+02   6.5845693e+02   5.6197696e+02   5.4065420e+02   4.4848612e+02
   5.6603061e+02   5.4394634e+02   5.1353748e+02   5.1015102e+02   4.3272907e+02
   5.6207509e+02   5.4070541e+02   4.6447310e+02   4.5797951e+02   4.3528775e+02
   6.5572021e+02   5.5990543e+02   5.3150232e+02   5.2059205e+02   4.1878195e+02
   5.6203197e+02   5.4068058e+02   4.5520014e+02   4.4337114e+02   4.3205616e+02
   6.0098591e+02   6.0031166e+02   5.6191441e+02   5.4063318e+02   4.4847553e+02
   6.7255791e+02   6.6434770e+02   5.6200049e+02   5.4066364e+02   4.4849100e+02
   6.3954076e+02   5.9565334e+02   5.5959348e+02   5.3970490e+02   4.4798284e+02
   5.6354974e+02   5.4194530e+02   5.0880971e+02   5.0712169e+02   4.4026987e+02
   5.6460251e+02   5.4873725e+02   5.4394851e+02   5.3742036e+02   4.4766706e+02
   6.1035685e+02   5.9683063e+02   5.6059948e+02   5.4013537e+02   4.4821709e+02
   5.6244108e+02   5.4094148e+02   4.8173214e+02   4.7630765e+02   4.1190323e+02
   6.1879676e+02   5.6503621e+02   5.4114494e+02   5.2919221e+02   4.3873370e+02
   5.6225389e+02   5.4081400e+02   4.7445745e+02   4.6750618e+02   4.1572611e+02
   7.5536025e+02   5.5963959e+02   5.3084931e+02   5.1990176e+02   3.8436028e+02
   6.2419569e+02   5.5942457e+02   5.3089058e+02   5.2008201e+02   4.1437284e+02
   6.1078876e+02   6.0082487e+02   5.6120187e+02   5.4036386e+02   4.4833703e+02
   5.6201691e+02   5.4067205e+02   4.5103353e+02   4.3036297e+02   4.2299856e+02
   6.7395873e+02   5.7701176e+02   5.5198481e+02   5.3610327e+02   4.4560840e+02
   6.0713201e+02   5.5862724e+02   5.3006603e+02   5.1948173e+02   3.8025784e+02
   5.6532463e+02   5.4322696e+02   5.0813295e+02   5.0434108e+02   4.2085668e+02
   6.7147055e+02   6.0777174e+02   5.6094201e+02   5.4024109e+02   4.4827204e+02
   6.5855246e+02   5.5964764e+02   5.3092459e+02   5.1999526e+02   4.0763228e+02
   6.5796299e+02   6.5435832e+02   5.6199985e+02   5.4066339e+02   4.4849084e+02
   6.4616902e+02   5.6364898e+02   5.3855599e+02   5.2704340e+02   4.3593678e+02
   6.4639789e+02   6.1764951e+02   5.6151371e+02   5.4047050e+02   4.4839186e+02
   6.0585640e+02   5.5977277e+02   5.3281975e+02   5.2229335e+02   4.2759438e+02
   6.3639955e+02   6.2310858e+02   5.6177854e+02   5.4057615e+02   4.4844630e+02
   5.6520960e+02   5.5873640e+02   5.5548206e+02   5.4000786e+02   4.4823921e+02
   5.7494372e+02   5.4980263e+02   5.2140509e+02   5.1434580e+02   3.8042158e+02
   6.2394582e+02   5.8087564e+02   5.5457962e+02   5.3749567e+02   4.4663697e+02
   5.6200778e+02   5.4066688e+02   4.4891477e+02   4.1650782e+02   4.0801740e+02
   5.6209731e+02   5.4071780e+02   4.6355326e+02   4.5245500e+02   4.2384454e+02
   6.3052791e+02   5.6064555e+02   5.3334808e+02   5.2249832e+02   4.2726191e+02
   5.6202340e+02   5.4067573e+02   4.5700351e+02   4.5199831e+02   4.4151904e+02
   5.6271844e+02   5.4120076e+02   4.9773361e+02   4.9594353e+02   4.3900064e+02
   6.5794438e+02   6.5772377e+02   5.6200541e+02   5.4066561e+02   4.4849196e+02
   5.8106984e+02   5.8083326e+02   5.6187892e+02   5.4063157e+02   4.4847522e+02
   5.6208447e+02   5.4071029e+02   4.6120156e+02   4.4705527e+02   4.0051545e+02
   7.0882703e+02   6.4822808e+02   5.6192743e+02   5.4063435e+02   4.4847605e+02
   5.9931513e+02   5.7773500e+02   5.5427344e+02   5.3751340e+02   4.4667912e+02
   5.6202460e+02   5.4067636e+02   4.5228132e+02   4.3004884e+02   4.0410628e+02
   5.7924225e+02   5.5204585e+02   5.2406136e+02   5.1598552e+02   3.8512762e+02
   5.6231279e+02   5.4086008e+02   4.8045741e+02   4.7626883e+02   4.3036432e+02
   6.3215309e+02   5.5997782e+02   5.3191097e+02   5.2107157e+02   4.2233648e+02
   6.5941036e+02   5.5986655e+02   5.3140737e+02   5.2049235e+02   4.1783034e+02
   7.2145740e+02   5.5968838e+02   5.3096999e+02   5.2003017e+02   4.0874534e+02
   6.0210268e+02   5.7682892e+02   5.5334342e+02   5.3701733e+02   4.4633457e+02
   6.6341089e+02   5.7380562e+02   5.4970740e+02   5.3481711e+02   4.4453996e+02
   6.4509188e+02   5.9882524e+02   5.6011605e+02   5.3991409e+02   4.4809720e+02
   5.9643207e+02   5.6023700e+02   5.3550282e+02   5.2511487e+02   4.3414216e+02
   5.6989081e+02   5.4677617e+02   5.1820203e+02   5.1296773e+02   4.2594164e+02
   5.6204434e+02   5.4068756e+02   4.5623043e+02   4.4008000e+02   4.2206158e+02
   5.6200581e+02   5.4066578e+02   4.4849810e+02   4.1815407e+02   4.1810256e+02
   7.1594640e+02   5.6017896e+02   5.3204674e+02   5.2113220e+02   4.2223031e+02
   6.7185633e+02   5.5962459e+02   5.3084486e+02   5.1990496e+02   3.9220250e+02
   6.9312474e+02   5.7632714e+02   5.5152503e+02   5.3585035e+02   4.4540716e+02
   6.2728518e+02   6.2727183e+02   5.6200543e+02   5.4066562e+02   4.4849199e+02
   5.6200607e+02   5.4066592e+02   4.4855258e+02   4.0310308e+02   3.9155419e+02
   6.1975219e+02   5.7558381e+02   5.5149890e+02   5.3591295e+02   4.4547954e+02
   5.6204909e+02   5.4070497e+02   5.1100063e+02   5.1095718e+02   4.4834196e+02
   5.6245220e+02   5.4098413e+02   4.9205715e+02   4.9018374e+02   4.3927856e+02
   5.6200690e+02   5.4066639e+02   4.4873068e+02   4.1445663e+02   4.0837492e+02
   6.3832829e+02   6.1648774e+02   5.6153012e+02   5.4047791e+02   4.4839575e+02
   6.6786880e+02   5.8457322e+02   5.5598229e+02   5.3812620e+02   4.4704633e+02
   5.6200582e+02   5.4066578e+02   4.4851710e+02   4.4017474e+02   4.4013691e+02
   7.3783095e+02   5.6424282e+02   5.3935581e+02   5.2766262e+02   4.3674646e+02
   6.2328228e+02   5.5928019e+02   5.3058594e+02   5.1977223e+02   3.9747026e+02
   5.9929386e+02   5.5792885e+02   5.2955157e+02   5.1922479e+02   4.0071342e+02
   6.3395139e+02   5.9125348e+02   5.5854333e+02   5.3927427e+02   4.4774121e+02
   6.4140478e+02   6.3031703e+02   5.6187641e+02   5.4061451e+02   4.4846589e+02
   5.8177176e+02   5.5320590e+02   5.2537461e+02   5.1683979e+02   4.0916718e+02
   5.6200579e+02   5.4066577e+02   4.4849793e+02   4.4508271e+02   4.4507525e+02
   6.0429624e+02   5.5856398e+02   5.3022821e+02   5.1972603e+02   4.1438579e+02
   6.9385465e+02   5.5962883e+02   5.3084495e+02   5.1990253e+02   3.8845323e+02
   7.3791095e+02   5.6217341e+02   5.3594787e+02   5.2480956e+02   4.3241381e+02
   5.6202351e+02   5.4067771e+02   4.8389525e+02   4.8374308e+02   4.4797198e+02
   6.3437667e+02   5.6474703e+02   5.4032997e+02   5.2848089e+02   4.3781763e+02
   5.6204450e+02   5.4068795e+02   4.6356719e+02   4.5982976e+02   4.4130721e+02
   5.6223495e+02   5.4081229e+02   4.8060721e+02   4.7764422e+02   4.3678448e+02
   5.6203208e+02   5.4068063e+02   4.5543522e+02   4.4431569e+02   4.3298528e+02
   6.6698104e+02   6.6513784e+02   5.6200353e+02   5.4066486e+02   4.4849163e+02
   7.2019619e+02   5.8279550e+02   5.5516724e+02   5.3773756e+02   4.4679244e+02
   6.5549239e+02   5.7030920e+02   5.4669181e+02   5.3296888e+02   4.4283238e+02
   5.6207857e+02   5.4070692e+02   4.6049639e+02   4.4575644e+02   3.8301939e+02
   5.6203864e+02   5.4068430e+02   4.5475043e+02   4.3556546e+02   3.9721578e+02
   6.3863897e+02   5.5949518e+02   5.3073846e+02   5.1984340e+02   3.8543134e+02
   5.6463442e+02   5.4271537e+02   5.0710171e+02   5.0388017e+02   4.2824472e+02
   6.6469157e+02   5.6418638e+02   5.3929805e+02   5.2762272e+02   4.3670129e+02
   6.3417241e+02   5.5949229e+02   5.3079098e+02   5.1991350e+02   4.0610391e+02
   5.6200578e+02   5.4066576e+02   4.4849206e+02   3.9285276e+02   3.9285198e+02
   6.5701851e+02   5.7296614e+02   5.4905505e+02   5.3443348e+02   4.4420133e+02
   6.1532704e+02   5.5901769e+02   5.3037127e+02   5.1964812e+02   3.8649906e+02
   6.3969899e+02   6.3374743e+02   5.6194382e+02   5.4064122e+02   4.4847953e+02
   6.5714514e+02   5.7586686e+02   5.5123871e+02   5.3569626e+02   4.4528386e+02
   6.5858758e+02   5.5995521e+02   5.3160607e+02   5.2069664e+02   4.1960995e+02
   6.3391720e+02   5.7221642e+02   5.4858806e+02   5.3418155e+02   4.4398651e+02
   5.6203411e+02   5.4068200e+02   4.6293989e+02   4.6004436e+02   4.4314649e+02
   5.6366957e+02   5.4210980e+02   5.1224631e+02   5.1070800e+02   4.4224183e+02
   5.6202566e+02   5.4067738e+02   4.6658619e+02   4.6536768e+02   4.4602069e+02
   6.3779505e+02   5.6108632e+02   5.3411523e+02   5.2319962e+02   4.2883275e+02
   6.8580733e+02   5.6309326e+02   5.3755475e+02   5.2619144e+02   4.3467566e+02
   6.3745610e+02   5.6930105e+02   5.4582080e+02   5.3242938e+02   4.4231576e+02
   6.7375013e+02   6.0815454e+02   5.6096424e+02   5.4024995e+02   4.4827669e+02
   6.4505518e+02   5.6594532e+02   5.4187489e+02   5.2963268e+02   4.3915051e+02
   6.2552958e+02   5.7431768e+02   5.5042779e+02   5.3529051e+02   4.4496553e+02
   5.6203985e+02   5.4068899e+02   4.8534579e+02   4.8509237e+02   4.4758770e+02
   5.6200961e+02   5.4066792e+02   4.4937670e+02   4.2492271e+02   4.2135011e+02
   6.5488950e+02   6.4595795e+02   5.6195134e+02   5.4064400e+02   4.4848093e+02
   5.6927726e+02   5.4617889e+02   5.1579670e+02   5.1054976e+02   3.9675032e+02
   6.5153439e+02   6.1304305e+02   5.6126800e+02   5.4037220e+02   4.4834081e+02
   6.4565648e+02   5.6780946e+02   5.4414207e+02   5.3127335e+02   4.4108517e+02
   5.6200713e+02   5.4066660e+02   4.7379025e+02   4.7375703e+02   4.4840661e+02
   5.6200763e+02   5.4066690e+02   4.7254193e+02   4.7249001e+02   4.4836272e+02
   5.6205918e+02   5.4069601e+02   4.6001786e+02   4.4937983e+02   4.3016469e+02
   6.3180894e+02   6.0410403e+02   5.6089004e+02   5.4022707e+02   4.4826490e+02
   5.6200931e+02   5.4066780e+02   4.6350369e+02   4.6318222e+02   4.4795172e+02
   6.1275643e+02   5.8480230e+02   5.5683623e+02   5.3858684e+02   4.4734204e+02
   7.3240876e+02   5.9708247e+02   5.5972682e+02   5.3975125e+02   4.4800791e+02
   5.6236780e+02   5.4095257e+02   5.0132322e+02   5.0066534e+02   4.4541821e+02
   5.8712921e+02   5.5585255e+02   5.2927575e+02   5.2005962e+02   4.2595971e+02
   6.0052476e+02   5.7553020e+02   5.5266662e+02   5.3669904e+02   4.4611618e+02
   6.3336715e+02   6.1523940e+02   5.6152182e+02   5.4047531e+02   4.4839442e+02
   5.6202654e+02   5.4067751e+02   4.5357902e+02   4.3913979e+02   4.2930376e+02
   5.6200992e+02   5.4066810e+02   4.5069570e+02   4.4440417e+02   4.4137738e+02
   5.6416958e+02   5.4246212e+02   5.1051709e+02   5.0836277e+02   4.3820053e+02
   6.7755543e+02   6.5894402e+02   5.6198184e+02   5.4065616e+02   4.4848714e+02
   5.6452327e+02   5.4314901e+02   5.2065178e+02   5.1870175e+02   4.4429006e+02
   5.6201504e+02   5.4067191e+02   4.8232684e+02   4.8223386e+02   4.4818784e+02
   5.6201288e+02   5.4066975e+02   4.4997630e+02   4.2279585e+02   3.9372545e+02
   6.1369295e+02   6.1364578e+02   5.6200350e+02   5.4066490e+02   4.4849162e+02
   6.3976844e+02   5.6611430e+02   5.4214082e+02   5.2984028e+02   4.3940717e+02
   5.6241750e+02   5.4092920e+02   4.8239078e+02   4.7768502e+02   4.2464330e+02
   6.5377945e+02   5.6117716e+02   5.3413942e+02   5.2318468e+02   4.2870584e+02
   6.4014792e+02   5.7918447e+02   5.5342191e+02   5.3688194e+02   4.4620047e+02
   6.2149753e+02   5.6585333e+02   5.4215225e+02   5.2992374e+02   4.3957494e+02
   5.6206411e+02   5.4069873e+02   4.5879916e+02   4.4301459e+02   4.1184317e+02
   6.5800200e+02   5.5969598e+02   5.3103502e+02   5.2011033e+02   4.1213449e+02
   6.3656102e+02   6.2471177e+02   5.6181096e+02   5.4058892e+02   4.4845283e+02
   5.6203311e+02   5.4068358e+02   4.8029669e+02   4.7995862e+02   4.4741736e+02
   5.6200637e+02   5.4066610e+02   4.4880902e+02   4.4162230e+02   4.4116980e+02
   7.4776194e+02   6.7868845e+02   5.6198965e+02   5.4065927e+02   4.4848875e+02
   5.6200613e+02   5.4066599e+02   4.8244461e+02   4.8244121e+02   4.4848095e+02
   5.6227646e+02   5.4090240e+02   5.0926082e+02   5.0896812e+02   4.4737162e+02
   5.7869833e+02   5.5178664e+02   5.2377940e+02   5.1581613e+02   3.8956711e+02
   5.6200589e+02   5.4066582e+02   4.4851743e+02   4.0257476e+02   3.9973081e+02
   6.6265839e+02   6.2750529e+02   5.6171002e+02   5.4054764e+02   4.4843158e+02
   5.6201550e+02   5.4067230e+02   4.8377495e+02   4.8369074e+02   4.4820621e+02
   6.9315354e+02   6.1956788e+02   5.6149301e+02   5.4046093e+02   4.4838679e+02
   5.9571104e+02   5.6705971e+02   5.4597873e+02   5.3300111e+02   4.4313643e+02
   5.6214407e+02   5.4074491e+02   4.6691371e+02   4.5619782e+02   3.8645022e+02
   5.6217693e+02   5.4076476e+02   4.6945809e+02   4.6029399e+02   3.9555112e+02
   6.4544869e+02   6.1594311e+02   5.6144486e+02   5.4044325e+02   4.4837774e+02
   5.6490714e+02   5.4287744e+02   5.0608293e+02   5.0223387e+02   4.1559954e+02
   6.5891619e+02   5.7884077e+02   5.5312773e+02   5.3671535e+02   4.4607549e+02
   5.7914299e+02   5.5342656e+02   5.2953536e+02   5.2171533e+02   4.3367633e+02
   5.6207246e+02   5.4070348e+02   4.6001696e+02   4.4556540e+02   4.1630722e+02
   6.1185210e+02   5.9334398e+02   5.5975225e+02   5.3980303e+02   4.4803857e+02
   6.9655249e+02   6.6530718e+02   5.6199467e+02   5.4066130e+02   4.4848978e+02
   6.5390041e+02   6.1166618e+02   5.6118559e+02   5.4033909e+02   4.4832353e+02
   5.6213556e+02   5.4074665e+02   4.7694701e+02   4.7450426e+02   4.4022322e+02
   5.8856253e+02   5.7078230e+02   5.5177384e+02   5.3660697e+02   4.4614992e+02
   6.0265879e+02   6.0168514e+02   5.6189146e+02   5.4062455e+02   4.4847113e+02
   5.6201420e+02   5.4067050e+02   4.5032096e+02   4.2584293e+02   4.1626293e+02
   5.7452579e+02   5.5128990e+02   5.2938577e+02   5.2273558e+02   4.3720580e+02
   6.6920821e+02   5.6123083e+02   5.3420584e+02   5.2323747e+02   4.2880381e+02
   7.0521326e+02   7.0496036e+02   5.6200575e+02   5.4066575e+02   4.4849208e+02
   6.0089302e+02   5.5812838e+02   5.2971040e+02   5.1931308e+02   4.0087200e+02
   5.6240216e+02   5.4097880e+02   5.0115964e+02   5.0042887e+02   4.4503055e+02
   5.6206035e+02   5.4069658e+02   4.5822761e+02   4.4181635e+02   4.0707310e+02
   5.6213729e+02   5.4074088e+02   4.6635994e+02   4.5525773e+02   3.9451840e+02
   5.9375305e+02   5.5707420e+02   5.2905757e+02   5.1909032e+02   4.1480102e+02
   6.6489124e+02   6.3708167e+02   5.6185029e+02   5.4060356e+02   4.4846028e+02
   6.0352896e+02   5.5856236e+02   5.3032593e+02   5.1985131e+02   4.1641659e+02
   6.0821684e+02   5.5869026e+02   5.3011999e+02   5.1951468e+02   3.9000607e+02
   6.7076506e+02   5.8207455e+02   5.5483424e+02   5.3757714e+02   4.4668495e+02
   7.3516583e+02   6.4287355e+02   5.6188364e+02   5.4061677e+02   4.4846703e+02
   5.9956157e+02   5.5826170e+02   5.3032914e+02   5.2002272e+02   4.1978622e+02
   6.6764280e+02   6.2930572e+02   5.6174743e+02   5.4056250e+02   4.4843925e+02
   5.6210321e+02   5.4072138e+02   4.6501015e+02   4.5566451e+02   4.2743527e+02
   6.4609857e+02   5.9580663e+02   5.5957876e+02   5.3969629e+02   4.4797791e+02
   6.9207651e+02   6.5346809e+02   5.6196643e+02   5.4064998e+02   4.4848397e+02
   5.6616727e+02   5.4390458e+02   5.1081464e+02   5.0681278e+02   4.2173728e+02
   5.6636759e+02   5.4836787e+02   5.3910534e+02   5.3362421e+02   4.4646556e+02
   5.6634936e+02   5.5117936e+02   5.4465409e+02   5.3671622e+02   4.4722976e+02
   7.0105793e+02   6.3084813e+02   5.6176317e+02   5.4056870e+02   4.4844240e+02
   6.9399021e+02   5.6089716e+02   5.3353720e+02   5.2260109e+02   4.2730465e+02
   6.5256635e+02   6.0914207e+02   5.6105713e+02   5.4028807e+02   4.4829680e+02
   6.9190133e+02   5.5963190e+02   5.3085208e+02   5.1991001e+02   3.9306343e+02
   5.6202481e+02   5.4067648e+02   4.5230829e+02   4.2999847e+02   3.9796419e+02
   7.3016726e+02   6.2681751e+02   5.6166949e+02   5.4053121e+02   4.4842313e+02
   7.5687890e+02   7.1848942e+02   5.6199620e+02   5.4066191e+02   4.4849006e+02
   6.2973799e+02   5.5940044e+02   5.3067518e+02   5.1981720e+02   3.9512874e+02
   5.6295479e+02   5.4132161e+02   4.9185649e+02   4.8751244e+02   4.0390074e+02
   5.6200960e+02   5.4066792e+02   4.4946802e+02   4.2940883e+02   4.2704468e+02
   6.8892312e+02   5.6004054e+02   5.3175542e+02   5.2083918e+02   4.2053861e+02
   5.6200577e+02   5.4066575e+02   4.5041393e+02   4.5041347e+02   4.4849154e+02
   6.0999598e+02   5.5997557e+02   5.3289670e+02   5.2228628e+02   4.2735343e+02
   6.5977063e+02   5.5963151e+02   5.3088138e+02   5.1994852e+02   4.0308215e+02
   6.2805362e+02   6.0448615e+02   5.6099024e+02   5.4026837e+02   4.4828674e+02
   6.5222029e+02   5.6017853e+02   5.3211220e+02   5.2121528e+02   4.2272010e+02
   5.6204125e+02   5.4068581e+02   4.5560196e+02   4.3870384e+02   4.2096265e+02
   6.8033021e+02   6.2074991e+02   5.6153368e+02   5.4047718e+02   4.4839527e+02
   6.1032703e+02   5.6350146e+02   5.3933803e+02   5.2789155e+02   4.3731018e+02
   6.5978072e+02   6.1015300e+02   5.6109083e+02   5.4030093e+02   4.4830351e+02
   6.4871480e+02   5.7415633e+02   5.5003375e+02   5.3501754e+02   4.4471755e+02
   5.8328646e+02   5.5421402e+02   5.2738804e+02   5.1871210e+02   4.2419424e+02
   6.3999087e+02   5.6659682e+02   5.4275126e+02   5.3028847e+02   4.3994378e+02
   6.5470742e+02   5.9821135e+02   5.5996308e+02   5.3984959e+02   4.4806194e+02
   6.5143034e+02   5.6427160e+02   5.3947175e+02   5.2777148e+02   4.3690703e+02
   5.6230316e+02   5.4084692e+02   4.7696320e+02   4.7075810e+02   4.1733218e+02
   6.3168638e+02   5.6735961e+02   5.4377478e+02   5.3104612e+02   4.4085238e+02
   6.6527950e+02   5.9708663e+02   5.5974829e+02   5.3976118e+02   4.4801348e+02
   5.8625521e+02   5.6351036e+02   5.4486674e+02   5.3287054e+02   4.4336872e+02
   5.6204294e+02   5.4068674e+02   4.5553833e+02   4.3717116e+02   4.0871267e+02
   6.5621246e+02   5.6045924e+02   5.3268395e+02   5.2178004e+02   4.2487206e+02
   5.6200790e+02   5.4066698e+02   4.6260723e+02   4.6239452e+02   4.4814020e+02
   5.9233086e+02   5.5748280e+02   5.3077285e+02   5.2098572e+02   4.2644286e+02
   6.3112841e+02   6.0253973e+02   5.6074989e+02   5.4017221e+02   4.4823589e+02
   7.6464261e+02   7.0981617e+02   5.6199280e+02   5.4066054e+02   4.4848940e+02
   5.9466129e+02   5.6027701e+02   5.3612142e+02   5.2574994e+02   4.3518729e+02
   5.6215841e+02   5.4075454e+02   4.6977222e+02   4.6221436e+02   4.2562969e+02
   5.6201521e+02   5.4067111e+02   4.5820356e+02   4.5611038e+02   4.4572950e+02
   6.8433428e+02   5.6021714e+02   5.3213583e+02   5.2122384e+02   4.2268443e+02
   5.7985736e+02   5.5233398e+02   5.2437791e+02   5.1618089e+02   3.9047342e+02
   6.7408368e+02   6.0655729e+02   5.6086226e+02   5.4020922e+02   4.4825521e+02
   5.6202470e+02   5.4067737e+02   4.7319174e+02   4.7269263e+02   4.4719682e+02
   5.8247601e+02   5.5353426e+02   5.2580666e+02   5.1716663e+02   4.1397334e+02
   7.1264190e+02   7.1200576e+02   5.6200562e+02   5.4066570e+02   4.4849204e+02
   6.2199041e+02   5.5927135e+02   5.3061732e+02   5.1981811e+02   4.0562661e+02
   6.5400050e+02   6.3435363e+02   5.6185455e+02   5.4060539e+02   4.4846123e+02
   6.0011388e+02   5.5843331e+02   5.3062950e+02   5.2030462e+02   4.2141462e+02
   7.1121068e+02   5.6875848e+02   5.4508332e+02   5.3190166e+02   4.4175232e+02
   5.6203969e+02   5.4068495e+02   4.5694545e+02   4.4597154e+02   4.3211299e+02
   5.6209004e+02   5.4071399e+02   4.6514754e+02   4.5768594e+02   4.3257267e+02
   5.6323301e+02   5.4154573e+02   4.9585134e+02   4.9197651e+02   4.2034943e+02
   6.3869553e+02   5.6626061e+02   5.4234350e+02   5.2999312e+02   4.3959299e+02
   6.0535792e+02   5.6038272e+02   5.3415291e+02   5.2356719e+02   4.3056915e+02
   6.9675960e+02   6.6211215e+02   5.6199090e+02   5.4065979e+02   4.4848900e+02
   6.5907790e+02   5.5960267e+02   5.3082056e+02   5.1988635e+02   3.8207319e+02
   5.6242396e+02   5.4093413e+02   4.8270412e+02   4.7807927e+02   4.2506245e+02
   5.6207348e+02   5.4070413e+02   4.6115747e+02   4.4952046e+02   4.2629744e+02
   5.6200577e+02   5.4066575e+02   4.4849276e+02   4.4787743e+02   4.4787674e+02
   6.3171888e+02   5.8099187e+02   5.5449623e+02   5.3743687e+02   4.4659384e+02
   5.6205638e+02   5.4069496e+02   4.6572438e+02   4.6197513e+02   4.4057593e+02
   5.6201392e+02   5.4067045e+02   4.6320671e+02   4.6244000e+02   4.4718606e+02
   5.9922637e+02   5.6052208e+02   5.3539446e+02   5.2488443e+02   4.3357310e+02
   6.3150669e+02   5.5970122e+02   5.3131778e+02   5.2047208e+02   4.1836456e+02
   5.7046102e+02   5.4700246e+02   5.1729572e+02   5.1163359e+02   3.9446449e+02
   6.4193194e+02   6.2044810e+02   5.6163866e+02   5.4052041e+02   4.4841762e+02
   6.3153341e+02   5.6101803e+02   5.3407455e+02   5.2318415e+02   4.2885342e+02
   6.5680825e+02   5.5967831e+02   5.3099725e+02   5.2007168e+02   4.1076306e+02
   5.6204567e+02   5.4069880e+02   5.0424970e+02   5.0419141e+02   4.4824873e+02
   5.6200587e+02   5.4066581e+02   4.4851625e+02   4.2814484e+02   4.2808823e+02
   5.6213076e+02   5.4073725e+02   4.6637731e+02   4.5609644e+02   4.1966819e+02
   5.6205297e+02   5.4069248e+02   4.5923787e+02   4.4869467e+02   4.3117892e+02
   6.4558245e+02   6.4500949e+02   5.6200303e+02   5.4066466e+02   4.4849150e+02
   5.6200801e+02   5.4066702e+02   4.4903120e+02   4.2586234e+02   4.2408454e+02
   5.6305821e+02   5.4140115e+02   4.9314807e+02   4.8886145e+02   3.9100792e+02
   6.3079873e+02   5.7570197e+02   5.5132673e+02   5.3577821e+02   4.4536026e+02
   5.9908483e+02   5.5792863e+02   5.2960066e+02   5.1928777e+02   4.0852807e+02
   5.8030147e+02   5.5559529e+02   5.3452511e+02   5.2601746e+02   4.3791222e+02
   5.6234088e+02   5.4088998e+02   4.8585214e+02   4.8330398e+02   4.3706902e+02
   6.2589055e+02   5.7120005e+02   5.4784467e+02   5.3375497e+02   4.4360848e+02
   6.8476493e+02   5.7158792e+02   5.4784972e+02   5.3369323e+02   4.4352013e+02
   7.0489172e+02   7.0483980e+02   5.6200577e+02   5.4066576e+02   4.4849206e+02
   7.3723589e+02   6.4587291e+02   5.6190574e+02   5.4062562e+02   4.4847159e+02
   6.7582430e+02   6.4294417e+02   5.6190015e+02   5.4062346e+02   4.4847048e+02
   6.1035181e+02   5.7088400e+02   5.4814675e+02   5.3404592e+02   4.4392345e+02
   5.6204521e+02   5.4068804e+02   4.5622319e+02   4.3945967e+02   4.1978708e+02
   7.0991027e+02   5.5983580e+02   5.3130350e+02   5.2037620e+02   4.1645357e+02
   5.6201093e+02   5.4066868e+02   4.5018944e+02   4.3755703e+02   4.3484780e+02
   6.6029097e+02   6.3397435e+02   5.6183372e+02   5.4059700e+02   4.4845694e+02
   7.7325462e+02   5.6009827e+02   5.3185868e+02   5.2093830e+02   4.2112715e+02
   5.6401334e+02   5.4344667e+02   5.3023550e+02   5.2828002e+02   4.4680773e+02
   5.6201770e+02   5.4067247e+02   4.5100603e+02   4.2716874e+02   4.1275254e+02
   5.6200578e+02   5.4066576e+02   4.7512649e+02   4.7512625e+02   4.4849142e+02
   7.0949619e+02   5.6465579e+02   5.3997933e+02   5.2815870e+02   4.3737859e+02
   6.3262878e+02   6.3180613e+02   5.6199169e+02   5.4066022e+02   4.4848925e+02
   5.6202661e+02   5.4067800e+02   4.6745431e+02   4.6633177e+02   4.4609987e+02
   5.6380811e+02   5.4199180e+02   4.9991963e+02   4.9597417e+02   3.9455997e+02
   5.6201624e+02   5.4067167e+02   4.5420234e+02   4.4938171e+02   4.4214055e+02
