# Supplementary material for: Rethinking Colour Constancy
Source: PLoS One. 2015 Sep 10;10(9):e0135029. doi: 10.1371/journal.pone.0135029 (PMC4565710; doi:10.1371/journal.pone.0135029)
Supplement: S1 Dataset — (ZIP) [file pone.0135029.s002.zip › 5-TransitionMetamerReflectanceData/GtoN_20munsells/fiveTr_5.txt]

   5.1368071e+02   5.3176198e+02   5.4925318e+02   6.1311689e+02   6.7194848e+02
   4.5195376e+02   4.6919185e+02   5.2951029e+02   5.6222870e+02   5.8634325e+02
   4.8578928e+02   4.9317171e+02   5.3120360e+02   5.6708065e+02   6.1374746e+02
   4.5719574e+02   4.7248153e+02   5.3063183e+02   5.6650847e+02   6.2133628e+02
   4.4579671e+02   4.6703139e+02   5.3068221e+02   5.6680005e+02   6.6039030e+02
   5.1388509e+02   5.3245524e+02   5.5001437e+02   6.5423383e+02   6.7383402e+02
   4.5459794e+02   4.6986039e+02   5.2839824e+02   5.5832805e+02   5.7699929e+02
   4.7215919e+02   4.8197157e+02   5.3089771e+02   5.6716666e+02   6.8257232e+02
   4.6089241e+02   4.7437542e+02   5.3049736e+02   5.6593064e+02   6.0659346e+02
   4.5556386e+02   4.7162000e+02   5.3047592e+02   5.6592152e+02   6.0735136e+02
   4.2935670e+02   4.6066492e+02   5.3017913e+02   5.6492713e+02   5.9829564e+02
   4.4021430e+02   4.6210705e+02   5.2745650e+02   5.5553108e+02   5.7219913e+02
   4.1590642e+02   4.2137598e+02   5.1420593e+02   5.3281256e+02   5.5024014e+02
   4.8231808e+02   4.9017172e+02   5.3119031e+02   5.6754307e+02   6.5602880e+02
   4.4445905e+02   4.6538855e+02   5.2917079e+02   5.6106032e+02   5.8323379e+02
   5.1387774e+02   5.3242909e+02   5.4998059e+02   5.9487227e+02   5.9514285e+02
   4.6208201e+02   4.7488924e+02   5.3010806e+02   5.6436549e+02   5.9393204e+02
   4.5089575e+02   4.6876188e+02   5.2968141e+02   5.6288061e+02   5.8845362e+02
   4.6345400e+02   4.7598380e+02   5.3061565e+02   5.6634356e+02   6.1438304e+02
   4.0632548e+02   4.4117984e+02   5.1920618e+02   5.3900331e+02   5.5435402e+02
   5.1388679e+02   5.3246110e+02   5.5002077e+02   6.4446872e+02   6.4857037e+02
   5.1374438e+02   5.3197326e+02   5.4947122e+02   6.0578616e+02   6.1592528e+02
   4.0290134e+02   4.5845528e+02   5.3063818e+02   5.6671760e+02   6.8615989e+02
   4.3322861e+02   4.6213561e+02   5.3065434e+02   5.6674890e+02   6.7328872e+02
   4.0286965e+02   4.5830819e+02   5.3049509e+02   5.6617754e+02   6.1674747e+02
   4.5712179e+02   4.7250178e+02   5.3073705e+02   5.6691157e+02   6.8333844e+02
   3.8081194e+02   3.8239129e+02   5.1389294e+02   5.3248211e+02   5.5004396e+02
   4.7189751e+02   4.8177441e+02   5.3089692e+02   5.6717514e+02   7.6338289e+02
   4.4976496e+02   4.5059910e+02   5.1426844e+02   5.3287612e+02   5.5027672e+02
   5.1369157e+02   5.3179815e+02   5.4929261e+02   6.1392225e+02   6.7323936e+02
   4.7904977e+02   4.8742212e+02   5.3107251e+02   5.6741148e+02   7.0660188e+02
   4.3817374e+02   4.6370247e+02   5.3027774e+02   5.6527898e+02   6.0082415e+02
   4.0081259e+02   4.5077079e+02   5.2452641e+02   5.4825486e+02   5.6269755e+02
   3.9742675e+02   4.4060173e+02   5.1902305e+02   5.3874323e+02   5.5416180e+02
   4.6500492e+02   4.7630323e+02   5.2932606e+02   5.6134025e+02   5.8356577e+02
   4.9021848e+02   4.9728978e+02   5.3168631e+02   5.6807301e+02   6.4188525e+02
   4.0052540e+02   4.5844479e+02   5.3063801e+02   5.6671704e+02   6.8392113e+02
   4.4624326e+02   4.6721708e+02   5.3068149e+02   5.6679477e+02   6.5815415e+02
   4.5792754e+02   4.7220593e+02   5.2947073e+02   5.6200830e+02   5.8557651e+02
   4.1211496e+02   4.1213935e+02   5.1389322e+02   5.3248240e+02   5.5004413e+02
   4.4695881e+02   4.6753212e+02   5.3068911e+02   5.6681906e+02   6.7242407e+02
   4.2919112e+02   4.6103954e+02   5.3065095e+02   5.6674589e+02   7.1258483e+02
   5.0002281e+02   5.0695855e+02   5.3317389e+02   5.6960617e+02   6.3038469e+02
   5.0704698e+02   5.1602325e+02   5.3651893e+02   5.7353454e+02   6.6428044e+02
   5.1389108e+02   5.3247586e+02   5.5003702e+02   6.2729879e+02   6.2756330e+02
   4.8177790e+02   4.8971147e+02   5.3117452e+02   5.6754300e+02   6.9512181e+02
   5.1240278e+02   5.2782794e+02   5.4513037e+02   5.8630118e+02   6.1426253e+02
   4.3410492e+02   4.6211885e+02   5.3026371e+02   5.6524294e+02   6.0065808e+02
   4.7211337e+02   4.7255907e+02   5.1436958e+02   5.3297223e+02   5.5032955e+02
   4.1571720e+02   4.3188806e+02   5.1587274e+02   5.3467502e+02   5.5138784e+02
   5.1387064e+02   5.3240532e+02   5.4995806e+02   6.2181757e+02   6.2542851e+02
   5.1365427e+02   5.3167194e+02   5.4914474e+02   6.0575495e+02   6.2652212e+02
   5.1346902e+02   5.3106616e+02   5.4850046e+02   6.0241245e+02   6.9492362e+02
   4.7254587e+02   4.8223534e+02   5.3082493e+02   5.6686541e+02   6.2593081e+02
   4.3835548e+02   4.6403554e+02   5.3059905e+02   5.6652145e+02   6.2828007e+02
   4.8776467e+02   4.9499124e+02   5.3137694e+02   5.6739928e+02   6.1767664e+02
   4.9095212e+02   4.9787278e+02   5.3141608e+02   5.6670136e+02   6.0146811e+02
   4.1587432e+02   4.2917459e+02   5.1534040e+02   5.3406020e+02   5.5100126e+02
   5.1381056e+02   5.3219985e+02   5.4973317e+02   6.2802523e+02   7.3399366e+02
   3.9667694e+02   4.4925894e+02   5.2352140e+02   5.4618337e+02   5.6055523e+02
   5.1377473e+02   5.3207421e+02   5.4957080e+02   5.9841206e+02   6.0163716e+02
   3.8759446e+02   4.2088469e+02   5.1438714e+02   5.3300667e+02   5.5035654e+02
   3.8641985e+02   4.5840258e+02   5.3063741e+02   5.6671508e+02   6.7695761e+02
   4.2718005e+02   4.4456325e+02   5.1905626e+02   5.3878409e+02   5.5418877e+02
   4.4779199e+02   4.6254312e+02   5.2395753e+02   5.4697911e+02   5.6130685e+02
   4.2923521e+02   4.6102367e+02   5.3061902e+02   5.6662649e+02   6.3982651e+02
   4.0642228e+02   4.4144080e+02   5.1931299e+02   5.3915654e+02   5.5446824e+02
   4.4624105e+02   4.6721974e+02   5.3068702e+02   5.6681552e+02   6.7508438e+02
   4.1851330e+02   4.5487232e+02   5.2713938e+02   5.5468585e+02   5.7093461e+02
   5.1114194e+02   5.2448819e+02   5.4220428e+02   5.8157112e+02   6.3938525e+02
   3.9014381e+02   4.2817993e+02   5.1537403e+02   5.3409882e+02   5.5102552e+02
   4.6713401e+02   4.7840591e+02   5.3081194e+02   5.6701454e+02   6.5266731e+02
   4.7430817e+02   4.8362976e+02   5.3094179e+02   5.6723015e+02   6.8418925e+02
   5.1384308e+02   5.3231090e+02   5.4985522e+02   6.3383877e+02   6.7140634e+02
   4.5728059e+02   4.7252994e+02   5.3064494e+02   5.6655806e+02   6.2311431e+02
   4.4677406e+02   4.6729696e+02   5.3045551e+02   5.6592562e+02   6.0875622e+02
   3.9774730e+02   4.2204209e+02   5.1447588e+02   5.3310237e+02   5.5041419e+02
   4.5560510e+02   4.7158674e+02   5.3038228e+02   5.6555206e+02   6.0231473e+02
   5.1164976e+02   5.1630966e+02   5.2022792e+02   5.3483682e+02   5.5113122e+02
   5.1163205e+02   5.2575045e+02   5.4330215e+02   5.8395782e+02   7.5738825e+02
   4.0990507e+02   4.5837114e+02   5.3046748e+02   5.6607143e+02   6.1412916e+02
   4.4906411e+02   4.6834616e+02   5.3042034e+02   5.6577016e+02   6.0576038e+02
   4.1481164e+02   4.5871064e+02   5.3063630e+02   5.6670889e+02   6.6335370e+02
   4.5001920e+02   4.6882886e+02   5.3045260e+02   5.6588799e+02   6.0758616e+02
   5.1388498e+02   5.3245477e+02   5.5001379e+02   6.4777976e+02   6.5162995e+02
   3.8412129e+02   4.5828173e+02   5.3052229e+02   5.6628157e+02   6.2010798e+02
   4.2153641e+02   4.5562849e+02   5.2739987e+02   5.5542676e+02   5.7208885e+02
   4.4909654e+02   4.5704476e+02   5.1825288e+02   5.3764416e+02   5.5335274e+02
   4.3458777e+02   4.6258039e+02   5.3061006e+02   5.6657820e+02   6.3299648e+02
   5.1382881e+02   5.3226202e+02   5.4980105e+02   6.2891261e+02   6.5451794e+02
   4.3139426e+02   4.6147205e+02   5.3050330e+02   5.6618206e+02   6.1610748e+02
   5.1389248e+02   5.3248078e+02   5.5004256e+02   6.9730067e+02   7.0440381e+02
   5.1388242e+02   5.3244500e+02   5.4999684e+02   5.8520762e+02   5.8531082e+02
   3.9643829e+02   4.3126721e+02   5.1597320e+02   5.3479377e+02   5.5146360e+02
   4.6116886e+02   4.7431239e+02   5.3006274e+02   5.6420667e+02   5.9325903e+02
   4.3139865e+02   4.6160058e+02   5.3065435e+02   5.6675372e+02   7.1820004e+02
   4.5324512e+02   4.7061802e+02   5.3071730e+02   5.6687580e+02   6.8651050e+02
   4.8014160e+02   4.8156380e+02   5.1592984e+02   5.3462915e+02   5.5131869e+02
   5.1358505e+02   5.3143678e+02   5.4885230e+02   5.9601146e+02   6.0409046e+02
   5.1300101e+02   5.2958274e+02   5.4687103e+02   5.9017211e+02   6.0919827e+02
   4.8749831e+02   4.9455112e+02   5.3073358e+02   5.6477695e+02   5.9225865e+02
   4.4690715e+02   4.6748515e+02   5.3065216e+02   5.6668015e+02   6.3740725e+02
   4.5566199e+02   4.7167305e+02   5.3048784e+02   5.6596708e+02   6.0817784e+02
   4.8122151e+02   4.8905546e+02   5.3061671e+02   5.6533789e+02   5.9656299e+02
   3.9041620e+02   4.4736550e+02   5.2230747e+02   5.4392264e+02   5.5840876e+02
   4.5629573e+02   4.7210616e+02   5.3073292e+02   5.6690477e+02   6.9211409e+02
   4.6342029e+02   4.7602991e+02   5.3075312e+02   5.6687692e+02   6.4035210e+02
   4.6991482e+02   4.7601087e+02   5.2210508e+02   5.4332862e+02   5.5775713e+02
   4.0951840e+02   4.3891646e+02   5.1828901e+02   5.3772808e+02   5.5342927e+02
   4.8907010e+02   4.9622911e+02   5.3158506e+02   5.6795475e+02   6.4139282e+02
   4.9879998e+02   5.0566885e+02   5.3294454e+02   5.6955981e+02   6.9988170e+02
   5.1356866e+02   5.3138761e+02   5.4882756e+02   6.0122607e+02   6.2087638e+02
   5.1381541e+02   5.3221614e+02   5.4975002e+02   6.2494624e+02   6.4866718e+02
   4.8492716e+02   4.9146060e+02   5.2839016e+02   5.5687694e+02   5.7352017e+02
   4.2753143e+02   4.6057358e+02   5.3064686e+02   5.6673447e+02   6.7620290e+02
   5.1333481e+02   5.3062283e+02   5.4795944e+02   5.9279075e+02   6.0515540e+02
   4.4402596e+02   4.6617740e+02   5.3047163e+02   5.6600527e+02   6.1074634e+02
   4.4646444e+02   4.6629842e+02   5.2922469e+02   5.6123895e+02   5.8367708e+02
   5.1310291e+02   5.2989345e+02   5.4718324e+02   5.9046858e+02   6.0594488e+02
   4.1817315e+02   4.2100778e+02   5.1407424e+02   5.3267282e+02   5.5015690e+02
   5.1382360e+02   5.3224428e+02   5.4978192e+02   6.2977500e+02   7.0054024e+02
   5.1389195e+02   5.3247890e+02   5.5004047e+02   6.7919450e+02   7.0345409e+02
   5.0536730e+02   5.1346523e+02   5.3531215e+02   5.7214529e+02   6.6638127e+02
   4.1853998e+02   4.5899071e+02   5.3063879e+02   5.6671622e+02   6.6898167e+02
   5.0307928e+02   5.1048056e+02   5.3419984e+02   5.7092524e+02   6.9305956e+02
   4.2091117e+02   4.5277519e+02   5.2527965e+02   5.4993227e+02   5.6458115e+02
   5.1388893e+02   5.3246848e+02   5.5002900e+02   7.0407485e+02   7.8945620e+02
   4.8905721e+02   4.9621052e+02   5.3156127e+02   5.6785937e+02   6.3227965e+02
   4.0717936e+02   4.4219745e+02   5.1963068e+02   5.3961840e+02   5.5481665e+02
   4.3612811e+02   4.6209248e+02   5.2934743e+02   5.6174482e+02   5.8516764e+02
   4.2633123e+02   4.5024562e+02   5.2252055e+02   5.4429220e+02   5.5874264e+02
   5.1389264e+02   5.3248133e+02   5.5004316e+02   6.3070518e+02   6.3075226e+02
   4.4467906e+02   4.6656427e+02   5.3065598e+02   5.6670740e+02   6.4205883e+02
   4.2031225e+02   4.2229033e+02   5.1405242e+02   5.3264973e+02   5.5014317e+02
   4.7995399e+02   4.8813130e+02   5.3098248e+02   5.6696902e+02   6.1931012e+02
   4.1676725e+02   4.5884549e+02   5.3063976e+02   5.6672081e+02   6.8526139e+02
   5.1251873e+02   5.2817590e+02   5.4553988e+02   5.8923073e+02   6.7851823e+02
   5.1161779e+02   5.2486834e+02   5.3988322e+02   5.5885285e+02   5.6664816e+02
   4.9659252e+02   5.0339514e+02   5.3251620e+02   5.6908266e+02   6.6781638e+02
   4.2681768e+02   4.4422699e+02   5.1898602e+02   5.3868523e+02   5.5411626e+02
   4.5715750e+02   4.7245120e+02   5.3061000e+02   5.6642464e+02   6.1850228e+02
   5.1198402e+02   5.2668701e+02   5.4413546e+02   5.8567227e+02   6.6330042e+02
   4.6859293e+02   4.7934285e+02   5.3068044e+02   5.6645755e+02   6.1499708e+02
   4.2766639e+02   4.6061159e+02   5.3064767e+02   5.6673720e+02   6.8303763e+02
   5.1383586e+02   5.3228617e+02   5.4982802e+02   6.3244072e+02   6.8003629e+02
   4.7253900e+02   4.8180193e+02   5.2979144e+02   5.6278525e+02   5.8729831e+02
   3.8729345e+02   4.1293231e+02   5.1401776e+02   5.3261329e+02   5.5012161e+02
   5.1049478e+02   5.2279206e+02   5.4049200e+02   5.7521703e+02   5.9518695e+02
   4.8276209e+02   4.9055681e+02   5.3121729e+02   5.6759612e+02   6.8415503e+02
   3.9009132e+02   4.1010766e+02   5.1397426e+02   5.3256747e+02   5.5009445e+02
   4.2182377e+02   4.5933528e+02   5.3059550e+02   5.6655147e+02   6.3348592e+02
   4.5319442e+02   4.7057107e+02   5.3068161e+02   5.6674136e+02   6.3828959e+02
   5.1352107e+02   5.3122515e+02   5.4861289e+02   5.9446684e+02   6.0291309e+02
   4.4302241e+02   4.6445122e+02   5.2877478e+02   5.5968840e+02   5.7995299e+02
   4.4325890e+02   4.6492527e+02   5.2922907e+02   5.6127665e+02   5.8381487e+02
   4.7839443e+02   4.8678144e+02   5.3076717e+02   5.6624708e+02   6.0538764e+02
   5.1387891e+02   5.3243365e+02   5.4998945e+02   6.1842583e+02   6.2005259e+02
   4.7545549e+02   4.8450283e+02   5.3091374e+02   5.6705385e+02   6.3126432e+02
   4.7363050e+02   4.8014264e+02   5.2426043e+02   5.4727476e+02   5.6145606e+02
   4.4228041e+02   4.6544720e+02   5.3043323e+02   5.6586623e+02   6.0807978e+02
   4.6023582e+02   4.7413313e+02   5.3075684e+02   5.6694672e+02   6.8708811e+02
   4.1475577e+02   4.5867970e+02   5.3060884e+02   5.6660642e+02   6.4008872e+02
   4.9599030e+02   5.0266534e+02   5.3193720e+02   5.6683240e+02   5.9788719e+02
   4.4351952e+02   4.6213471e+02   5.2588956e+02   5.5132270e+02   5.6620926e+02
   4.0179857e+02   4.5827713e+02   5.3046656e+02   5.6606861e+02   6.1408007e+02
   4.0279103e+02   4.1543765e+02   5.1406252e+02   5.3266050e+02   5.5014962e+02
   4.7424326e+02   4.8204262e+02   5.2728839e+02   5.5449629e+02   5.7024018e+02
   3.9903213e+02   4.5759218e+02   5.2985486e+02   5.6369578e+02   5.9194710e+02
   4.1311571e+02   4.5651337e+02   5.2874828e+02   5.5968702e+02   5.8007821e+02
   4.6149524e+02   4.7482671e+02   5.3068342e+02   5.6664525e+02   6.2532209e+02
   4.7371940e+02   4.8087010e+02   5.2564556e+02   5.5030842e+02   5.6476233e+02
   4.6325985e+02   4.7593113e+02   5.3074992e+02   5.6686784e+02   6.3954828e+02
   4.4745925e+02   4.6352956e+02   5.2525619e+02   5.4979289e+02   5.6436307e+02
   5.1379170e+02   5.3209449e+02   5.4934970e+02   5.6404235e+02   5.6466873e+02
   4.8868298e+02   4.9585324e+02   5.3149163e+02   5.6766204e+02   6.2364441e+02
   4.4036849e+02   4.6462045e+02   5.3033344e+02   5.6548634e+02   6.0269011e+02
   4.6639012e+02   4.7054520e+02   5.1815357e+02   5.3744950e+02   5.5318951e+02
   4.8517374e+02   4.9259288e+02   5.3108465e+02   5.6669793e+02   6.0704049e+02
   4.9049304e+02   4.9740544e+02   5.3123460e+02   5.6606996e+02   5.9729510e+02
   3.9565400e+02   4.5842003e+02   5.3064176e+02   5.6673111e+02   7.5433838e+02
   4.4893992e+02   4.6846269e+02   5.3069650e+02   5.6683321e+02   6.6978004e+02
   5.0806465e+02   5.1772171e+02   5.3721729e+02   5.7295751e+02   6.0465135e+02
   4.0480540e+02   4.5673490e+02   5.2908128e+02   5.6084327e+02   5.8284953e+02
   5.0772559e+02   5.1718487e+02   5.3714198e+02   5.7426597e+02   6.5572409e+02
   5.0533234e+02   5.1284649e+02   5.3324085e+02   5.6245833e+02   5.7877753e+02
   4.4967888e+02   4.6870291e+02   5.3051412e+02   5.6612992e+02   6.1265787e+02
   4.7161747e+02   4.8152309e+02   5.3079305e+02   5.6678351e+02   6.2279221e+02
   4.3160302e+02   4.6163808e+02   5.3063558e+02   5.6668320e+02   6.4832013e+02
   4.5676297e+02   4.6460093e+02   5.1987173e+02   5.3989705e+02   5.5499056e+02
   4.5680567e+02   4.7229310e+02   5.3063167e+02   5.6651240e+02   6.2159286e+02
   4.6441369e+02   4.7665040e+02   5.3078901e+02   5.6699359e+02   6.6244146e+02
   4.4740544e+02   4.6100334e+02   5.2257965e+02   5.4434255e+02   5.5875766e+02
   5.0972222e+02   5.2113683e+02   5.3962605e+02   5.7740706e+02   6.3802604e+02
   5.1387318e+02   5.3241410e+02   5.4996851e+02   6.3230433e+02   6.3885763e+02
   4.5139432e+02   4.5728385e+02   5.1710395e+02   5.3614670e+02   5.5232994e+02
   5.1349716e+02   5.3115704e+02   5.4859670e+02   6.0303532e+02   6.5884925e+02
   4.2842237e+02   4.6039315e+02   5.3017100e+02   5.6489810e+02   5.9810949e+02
   5.1024020e+02   5.2225948e+02   5.4028773e+02   5.7695200e+02   6.0631030e+02
   4.5729841e+02   4.7239571e+02   5.3038005e+02   5.6552217e+02   6.0187954e+02
   4.1773474e+02   4.5333558e+02   5.2601162e+02   5.5169767e+02   5.6673427e+02
   4.4826669e+02   4.6813118e+02   5.3068125e+02   5.6678073e+02   6.4996624e+02
   5.1386862e+02   5.3239384e+02   5.4991849e+02   5.7492415e+02   5.7509030e+02
   4.4218281e+02   4.6532128e+02   5.3031731e+02   5.6541326e+02   6.0187261e+02
   5.1357796e+02   5.3141913e+02   5.4886730e+02   6.0265678e+02   6.2642574e+02
   5.0891712e+02   5.1933789e+02   5.3812516e+02   5.7336067e+02   5.9969533e+02
   4.2584222e+02   4.6015379e+02   5.3064579e+02   5.6673378e+02   6.9151371e+02
   4.5882027e+02   4.7178523e+02   5.2794177e+02   5.5682628e+02   5.7421091e+02
   4.8469093e+02   4.9165228e+02   5.2953096e+02   5.6070021e+02   5.8082932e+02
   4.2554907e+02   4.6008664e+02   5.3064319e+02   5.6672463e+02   6.6611863e+02
   4.6938219e+02   4.7993962e+02   5.3080869e+02   5.6693152e+02   6.3445157e+02
   3.9660791e+02   4.5796836e+02   5.3020815e+02   5.6506613e+02   5.9950259e+02
   4.2978201e+02   4.4929451e+02   5.2099865e+02   5.4170926e+02   5.5647255e+02
   4.6696569e+02   4.7829671e+02   5.3082051e+02   5.6705200e+02   7.0366991e+02
   5.1279464e+02   5.2897894e+02   5.4633149e+02   5.9156974e+02   6.6049038e+02
   5.1010949e+02   5.2198838e+02   5.4017994e+02   5.7767700e+02   6.1874926e+02
   4.3389481e+02   4.6236947e+02   5.3065902e+02   5.6676418e+02   7.2400601e+02
   4.1931983e+02   4.5904109e+02   5.3061193e+02   5.6661546e+02   6.4100336e+02
   5.1389095e+02   5.3247544e+02   5.5003666e+02   6.6538466e+02   6.7657931e+02
   4.7220609e+02   4.8200711e+02   5.3089814e+02   5.6716622e+02   6.7673938e+02
   5.1335739e+02   5.3068337e+02   5.4796917e+02   5.8835531e+02   5.9522231e+02
   4.2948368e+02   4.6111623e+02   5.3065020e+02   5.6674244e+02   6.8342738e+02
   3.9400399e+02   4.5841775e+02   5.3064117e+02   5.6672893e+02   7.3949154e+02
   5.1301015e+02   5.2960629e+02   5.4687558e+02   5.8926107e+02   6.0462035e+02
   4.5694431e+02   4.7241764e+02   5.3073979e+02   5.6692384e+02   7.4948140e+02
   4.8735729e+02   4.9464264e+02   5.3143673e+02   5.6773518e+02   6.3419795e+02
   4.6257616e+02   4.7552607e+02   5.3077233e+02   5.6696636e+02   6.6276738e+02
   4.6650072e+02   4.7536030e+02   5.2564736e+02   5.5050457e+02   5.6508027e+02
   4.3423935e+02   4.6174095e+02   5.2976211e+02   5.6329821e+02   5.9024244e+02
   5.1084943e+02   5.2374174e+02   5.4152320e+02   5.7958999e+02   6.1631299e+02
   4.1028234e+02   4.5843439e+02   5.3051952e+02   5.6626986e+02   6.1965347e+02
   4.6862388e+02   4.7926927e+02   5.3046296e+02   5.6559226e+02   6.0111221e+02
   4.3527216e+02   4.6111440e+02   5.2862507e+02   5.5922390e+02   5.7899631e+02
   4.1040611e+02   4.5853407e+02   5.3061400e+02   5.6662680e+02   6.4350175e+02
   4.3470104e+02   4.3496962e+02   5.1396304e+02   5.3255546e+02   5.5008723e+02
   4.2347875e+02   4.5354464e+02   5.2550014e+02   5.5044618e+02   5.6518572e+02
   4.3539741e+02   4.6291813e+02   5.3066052e+02   5.6676468e+02   7.0174701e+02
   3.9832649e+02   4.5842452e+02   5.3063931e+02   5.6672199e+02   7.1570780e+02
   4.0080564e+02   4.5828406e+02   5.3047898e+02   5.6611612e+02   6.1522230e+02
   5.0514669e+02   5.1314310e+02   5.3512870e+02   5.7172120e+02   6.3097393e+02
   3.9467724e+02   4.5751092e+02   5.2979438e+02   5.6346482e+02   5.9101418e+02
   4.6057395e+02   4.7432288e+02   5.3075412e+02   5.6693139e+02   6.5984760e+02
   4.6514688e+02   4.7695271e+02   5.3046714e+02   5.6571803e+02   6.0289476e+02
   5.1355009e+02   5.3127401e+02   5.4842684e+02   5.7492930e+02   5.7714635e+02
   4.7646050e+02   4.8530064e+02   5.3095067e+02   5.6713359e+02   6.3451202e+02
   4.6624357e+02   4.7780498e+02   5.3079029e+02   5.6695579e+02   6.4527060e+02
   5.1150624e+02   5.2538916e+02   5.4286959e+02   5.8137117e+02   6.1044469e+02
   4.5472428e+02   4.5496990e+02   5.1401346e+02   5.3260730e+02   5.5011738e+02
   4.6829138e+02   4.7591323e+02   5.2421289e+02   5.4730156e+02   5.6153471e+02
   5.1386041e+02   5.3236814e+02   5.4990495e+02   5.9063727e+02   5.9107255e+02
   4.5776500e+02   4.5791966e+02   5.1397685e+02   5.3256898e+02   5.5009479e+02
   5.1181616e+02   5.2619157e+02   5.4352589e+02   5.8160880e+02   6.0307710e+02
   4.5587221e+02   4.7190598e+02   5.3073029e+02   5.6689917e+02   6.7950114e+02
   4.9568968e+02   5.0249439e+02   5.3236060e+02   5.6888177e+02   6.5220684e+02
   4.3973243e+02   4.6433847e+02   5.3028490e+02   5.6529902e+02   6.0093727e+02
   4.1558850e+02   4.4885618e+02   5.2295684e+02   5.4509858e+02   5.5950309e+02
   4.6585542e+02   4.7755602e+02   5.3079640e+02   5.6698898e+02   6.5227341e+02
   5.1389265e+02   5.3248135e+02   5.5004317e+02   6.2474385e+02   6.2478516e+02
   4.6670358e+02   4.7812010e+02   5.3081665e+02   5.6704443e+02   6.8365880e+02
   5.1382377e+02   5.3224493e+02   5.4978285e+02   6.3080793e+02   7.7029945e+02
   4.4602315e+02   4.6712157e+02   5.3067682e+02   5.6677851e+02   6.5230621e+02
   4.0698883e+02   4.5844728e+02   5.3059636e+02   5.6656115e+02   6.3551910e+02
   5.1377407e+02   5.3207592e+02   5.4959709e+02   6.2216129e+02   7.4755105e+02
   4.2717003e+02   4.6043683e+02   5.3060344e+02   5.6657278e+02   6.3452184e+02
   4.3899650e+02   4.6109148e+02   5.2691191e+02   5.5399977e+02   5.6986061e+02
   4.3308059e+02   4.6198044e+02   5.3052548e+02   5.6626200e+02   6.1821446e+02
   4.0626568e+02   4.5446250e+02   5.2727878e+02   5.5508528e+02   5.7155585e+02
   4.6289823e+02   4.7572659e+02   5.3078111e+02   5.6699364e+02   7.3514364e+02
   5.1379030e+02   5.3212454e+02   5.4961249e+02   5.9069320e+02   5.9209004e+02
   4.4488777e+02   4.6590899e+02   5.2961786e+02   5.6269345e+02   5.8793782e+02
   4.3879233e+02   4.5567876e+02   5.2229638e+02   5.4386878e+02   5.5834034e+02
   4.8433200e+02   4.9161722e+02   5.3034832e+02   5.6382959e+02   5.8943460e+02
   5.1136926e+02   5.2502727e+02   5.4253013e+02   5.8041419e+02   6.0676565e+02
   4.4613013e+02   4.6710810e+02   5.3058891e+02   5.6644410e+02   6.2226897e+02
   4.3241333e+02   4.5990423e+02   5.2850143e+02   5.5882362e+02   5.7817231e+02
   4.0535839e+02   4.5842580e+02   5.3059378e+02   5.6655157e+02   6.3421312e+02
   4.5351277e+02   4.7047294e+02   5.3024534e+02   5.6503533e+02   5.9820011e+02
   4.2725793e+02   4.5392870e+02   5.2499010e+02   5.4926190e+02   5.6380434e+02
   4.7159810e+02   4.8136977e+02   5.3045768e+02   5.6544794e+02   5.9942019e+02
   4.6330067e+02   4.7221872e+02   5.2404393e+02   5.4703178e+02   5.6129468e+02
   4.3449861e+02   4.5830267e+02   5.2624065e+02   5.5224443e+02   5.6742203e+02
   4.5529989e+02   4.7132380e+02   5.3017760e+02   5.6474682e+02   5.9626125e+02
   5.1387810e+02   5.3243098e+02   5.4998667e+02   6.2153142e+02   6.2343943e+02
   4.1143286e+02   4.5858421e+02   5.3063837e+02   5.6671745e+02   6.7806066e+02
   5.1385387e+02   5.3234784e+02   5.4989596e+02   6.3821913e+02   6.7491106e+02
   4.5191207e+02   4.6991620e+02   5.3068412e+02   5.6676280e+02   6.4244433e+02
   4.0012676e+02   4.4804656e+02   5.2270683e+02   5.4463879e+02   5.5907046e+02
   4.3251429e+02   4.6190966e+02   5.3065464e+02   5.6675206e+02   6.8964013e+02
   4.1169330e+02   4.2758041e+02   5.1514182e+02   5.3383602e+02   5.5086225e+02
   5.1370669e+02   5.3184613e+02   5.4932951e+02   6.0426297e+02   6.1630575e+02
   5.1388190e+02   5.3244426e+02   5.5000211e+02   6.3986564e+02   6.4530361e+02
   5.1371720e+02   5.3188406e+02   5.4938628e+02   6.1570897e+02   6.6289553e+02
   4.4862033e+02   4.6557932e+02   5.2688727e+02   5.5387673e+02   5.6963560e+02
   5.1378522e+02   5.3211339e+02   5.4963645e+02   6.2024389e+02   6.4548071e+02
   5.1288808e+02   5.2925064e+02   5.4657503e+02   5.9119154e+02   6.2409293e+02
   4.3830862e+02   4.5894493e+02   5.2516166e+02   5.4961915e+02   5.6419098e+02
   5.1383295e+02   5.3227623e+02   5.4981722e+02   6.3256654e+02   7.3414099e+02
   5.1389136e+02   5.3247686e+02   5.5003822e+02   6.6477087e+02   6.7466238e+02
   4.0651301e+02   4.4251715e+02   5.1977986e+02   5.3983860e+02   5.5498504e+02
   4.3656828e+02   4.6007229e+02   5.2701110e+02   5.5428429e+02   5.7029083e+02
   4.7471992e+02   4.8388925e+02   5.3079389e+02   5.6662488e+02   6.1530515e+02
   4.1975213e+02   4.4635501e+02   5.2111676e+02   5.4190905e+02   5.5664417e+02
   5.1384957e+02   5.3233279e+02   5.4987721e+02   6.2058304e+02   6.2726400e+02
   5.1381571e+02   5.3221612e+02   5.4974410e+02   6.1052185e+02   6.1646749e+02
   5.1367345e+02   5.3173773e+02   5.4922687e+02   6.1268388e+02   6.7743035e+02
   4.7804478e+02   4.8655406e+02   5.3092304e+02   5.6690441e+02   6.1989364e+02
   4.3429576e+02   4.3633424e+02   5.1443828e+02   5.3306024e+02   5.5038806e+02
   4.5983733e+02   4.5992905e+02   5.1394879e+02   5.3253979e+02   5.5007765e+02
   4.4608094e+02   4.5875558e+02   5.2127667e+02   5.4212236e+02   5.5679838e+02
   4.5689699e+02   4.7238980e+02   5.3073012e+02   5.6688791e+02   6.5919992e+02
   4.0053430e+02   4.5844343e+02   5.3063661e+02   5.6671182e+02   6.7099122e+02
   3.9055000e+02   4.5840455e+02   5.3063503e+02   5.6670622e+02   6.6340902e+02
   4.3359605e+02   4.6153417e+02   5.2979440e+02   5.6342399e+02   5.9073024e+02
   4.5315409e+02   4.7054337e+02   5.3066958e+02   5.6669596e+02   6.3327519e+02
   4.3234309e+02   4.6169570e+02   5.3045897e+02   5.6600946e+02   6.1197415e+02
   3.9465445e+02   4.5841521e+02   5.3063826e+02   5.6671816e+02   6.9690565e+02
   4.4101563e+02   4.6509985e+02   5.3063759e+02   5.6665592e+02   6.3821311e+02
   3.9242813e+02   4.5841584e+02   5.3064202e+02   5.6673211e+02   7.7519842e+02
   5.1369614e+02   5.3181252e+02   5.4930311e+02   6.1040482e+02   6.3343390e+02
   4.1471642e+02   4.5767474e+02   5.2966444e+02   5.6296984e+02   5.8915327e+02
   3.8873223e+02   4.5701755e+02   5.2937238e+02   5.6188906e+02   5.8568520e+02
   4.3877640e+02   4.6210355e+02   5.2811167e+02   5.5753034e+02   5.7563030e+02
   3.8511519e+02   4.5839744e+02   5.3063422e+02   5.6670325e+02   6.6122788e+02
   4.3384936e+02   4.6219627e+02   5.3046733e+02   5.6603649e+02   6.1245770e+02
   4.0298008e+02   4.5835456e+02   5.3053977e+02   5.6634758e+02   6.2235942e+02
   4.4014406e+02   4.6470429e+02   5.3055156e+02   5.6633249e+02   6.1955889e+02
   5.1194218e+02   5.2657280e+02   5.4402725e+02   5.8535732e+02   6.5174834e+02
   4.1202992e+02   4.1504300e+02   5.1396610e+02   5.3255885e+02   5.5008932e+02
   4.2651715e+02   4.4621048e+02   5.1999755e+02   5.4015735e+02   5.5522808e+02
   4.6112050e+02   4.7463169e+02   5.3073831e+02   5.6686255e+02   6.4327215e+02
   4.2431018e+02   4.3012784e+02   5.1485346e+02   5.3351411e+02   5.5066391e+02
   4.5567692e+02   4.7164512e+02   5.3042543e+02   5.6572168e+02   6.0427958e+02
   4.5619871e+02   4.7204471e+02   5.3070375e+02   5.6679536e+02   6.4120667e+02
   5.1386484e+02   5.3238490e+02   5.4993283e+02   6.0745436e+02   6.0930814e+02
   5.1379065e+02   5.3212743e+02   5.4962450e+02   5.9448625e+02   5.9635642e+02
   4.0477447e+02   4.4858933e+02   5.2303766e+02   5.4525168e+02   5.5964990e+02
   5.1378026e+02   5.3209678e+02   5.4961948e+02   6.2202016e+02   6.6387165e+02
   5.0774141e+02   5.1518909e+02   5.3067291e+02   5.5098084e+02   5.6275331e+02
   4.4814274e+02   4.5503445e+02   5.1750209e+02   5.3665933e+02   5.5267579e+02
   4.1715983e+02   4.3856119e+02   5.1790051e+02   5.3720738e+02   5.5306435e+02
   4.8755227e+02   4.8879004e+02   5.1597729e+02   5.3459839e+02   5.5128053e+02
   4.5784460e+02   4.7284478e+02   5.3071180e+02   5.6680757e+02   6.4052000e+02
   4.7630187e+02   4.8440680e+02   5.2897715e+02   5.5962262e+02   5.7908161e+02
   4.3556516e+02   4.6298238e+02   5.3066372e+02   5.6677598e+02   7.4201297e+02
   3.8612759e+02   4.5834209e+02   5.3057895e+02   5.6649618e+02   6.3019208e+02
   4.1900638e+02   4.4776744e+02   5.2201497e+02   5.4340970e+02   5.5794379e+02
   4.5622506e+02   4.7205661e+02   5.3070288e+02   5.6679179e+02   6.4053593e+02
   4.3598104e+02   4.5440594e+02   5.2258913e+02   5.4439760e+02   5.5882998e+02
   3.9668766e+02   4.4820942e+02   5.2283031e+02   5.4486552e+02   5.5928354e+02
   4.2371790e+02   4.5970494e+02   5.3064419e+02   5.6673119e+02   7.0562455e+02
   4.1236763e+02   4.5610787e+02   5.2844542e+02   5.5867256e+02   5.7790737e+02
   4.4139294e+02   4.4908094e+02   5.1693692e+02   5.3595220e+02   5.5220845e+02
   4.5889672e+02   4.7317089e+02   5.3030508e+02   5.6520213e+02   5.9906272e+02
   5.1386388e+02   5.3238202e+02   5.4993245e+02   6.2522423e+02   6.3045763e+02
   4.5423982e+02   4.7111991e+02   5.3072070e+02   5.6687907e+02   6.7034015e+02
   4.3523799e+02   4.5729328e+02   5.2509034e+02   5.4946837e+02   5.6402596e+02
   4.4817787e+02   4.6806972e+02   5.3065103e+02   5.6666716e+02   6.3434238e+02
   5.1270610e+02   5.2868242e+02   5.4588197e+02   5.8528570e+02   5.9942914e+02
   4.5319107e+02   4.7005848e+02   5.2984592e+02   5.6348134e+02   5.9056762e+02
   3.9526495e+02   3.9587576e+02   5.1389345e+02   5.3248263e+02   5.5004427e+02
   4.5235599e+02   4.7013479e+02   5.3067044e+02   5.6670687e+02   6.3510588e+02
   4.4097718e+02   4.6505307e+02   5.3059484e+02   5.6649397e+02   6.2642971e+02
   4.2633702e+02   4.6020937e+02   5.3058277e+02   5.6649647e+02   6.2911326e+02
   4.4069016e+02   4.4808049e+02   5.1666811e+02   5.3562000e+02   5.5199092e+02
   4.4283221e+02   4.6119635e+02   5.2523370e+02   5.4976509e+02   5.6434647e+02
   4.5882451e+02   4.7332819e+02   5.3067487e+02   5.6665362e+02   6.2748352e+02
   4.6838838e+02   4.7926769e+02   5.3083110e+02   5.6705048e+02   6.5557709e+02
   4.0121344e+02   4.5788689e+02   5.3010138e+02   5.6464898e+02   5.9661641e+02
   4.3494766e+02   4.6268784e+02   5.3057971e+02   5.6646192e+02   6.2621248e+02
   4.0813044e+02   4.5542272e+02   5.2800028e+02   5.5724339e+02   5.7517937e+02
   4.5369274e+02   4.5529512e+02   5.1470137e+02   5.3333886e+02   5.5055335e+02
   3.9968781e+02   4.1428665e+02   5.1403440e+02   5.3263082e+02   5.5013200e+02
   4.5492776e+02   4.6549141e+02   5.2219943e+02   5.4363253e+02   5.5809058e+02
   4.6706618e+02   4.7835076e+02   5.3079035e+02   5.6693363e+02   6.3982020e+02
   5.1355014e+02   5.2969975e+02   5.3565214e+02   5.3903876e+02   5.5110675e+02
   4.4768089e+02   4.6174576e+02   5.2317266e+02   5.4543517e+02   5.5978422e+02
   4.4109127e+02   4.5816711e+02   5.2323823e+02   5.4558651e+02   5.5994481e+02
   4.0523580e+02   4.5847063e+02   5.3063896e+02   5.6672038e+02   7.0783906e+02
   4.7303997e+02   4.8264052e+02   5.3089573e+02   5.6711752e+02   6.4725563e+02
   4.7650432e+02   4.8535219e+02   5.3099703e+02   5.6731187e+02   7.2022590e+02
   4.6344728e+02   4.7593991e+02   5.3053392e+02   5.6602330e+02   6.0759969e+02
   4.3172929e+02   4.6158981e+02   5.3053808e+02   5.6631401e+02   6.2015391e+02
   4.7043315e+02   4.8069531e+02   5.3086760e+02   5.6712132e+02   6.7688214e+02
   4.4987043e+02   4.6891173e+02   5.3069797e+02   5.6683183e+02   6.6097676e+02
   5.0412990e+02   5.1179995e+02   5.3465232e+02   5.7141201e+02   6.6619271e+02
   3.9385814e+02   4.5805765e+02   5.3029539e+02   5.6540701e+02   6.0253247e+02
   4.8484698e+02   4.8573858e+02   5.1527622e+02   5.3387958e+02   5.5085526e+02
   5.1379644e+02   5.3215180e+02   5.4968042e+02   6.2593694e+02   7.4984293e+02
   4.5632800e+02   4.7083459e+02   5.2853614e+02   5.5876195e+02   5.7783671e+02
   4.5864438e+02   4.7327166e+02   5.3074676e+02   5.6693028e+02   7.0516212e+02
   5.1374557e+02   5.3197934e+02   5.4948972e+02   6.1710186e+02   6.5093053e+02
   4.4458412e+02   4.6654586e+02   5.3068407e+02   5.6681337e+02   7.1226422e+02
   4.1987185e+02   4.5913193e+02   5.3064296e+02   5.6673073e+02   7.2288288e+02
   4.6228569e+02   4.7532905e+02   5.3073158e+02   5.6681624e+02   6.3584162e+02
   3.9940968e+02   4.5842886e+02   5.3063518e+02   5.6670660e+02   6.6358924e+02
   5.0940017e+02   5.2042202e+02   5.3908093e+02   5.7626659e+02   6.2160603e+02
   4.5370751e+02   4.6610983e+02   5.2387779e+02   5.4678046e+02   5.6108471e+02
   4.4627560e+02   4.5897060e+02   5.2135441e+02   5.4224876e+02   5.5690486e+02
   4.1744266e+02   4.5883144e+02   5.3057366e+02   5.6647264e+02   6.2854197e+02
   5.1388934e+02   5.3246987e+02   5.5003053e+02   6.7356790e+02   7.2114068e+02
   5.1387202e+02   5.3241023e+02   5.4996473e+02   6.4674857e+02   6.7303694e+02
   4.4172038e+02   4.4258392e+02   5.1416732e+02   5.3277021e+02   5.5021429e+02
   5.1356724e+02   5.3138600e+02   5.4884384e+02   6.0584321e+02   6.5818893e+02
   4.6953961e+02   4.6954345e+02   5.1389636e+02   5.3248560e+02   5.5004598e+02
   4.3275392e+02   4.4154383e+02   5.1653742e+02   5.3546627e+02   5.5189382e+02
   4.0723817e+02   4.5798538e+02   5.3015227e+02   5.6484718e+02   5.9789472e+02
   4.4563201e+02   4.4714921e+02   5.1446953e+02   5.3309173e+02   5.5040602e+02
   4.4312166e+02   4.4820432e+02   5.1585068e+02   5.3463898e+02   5.5136019e+02
   5.1389174e+02   5.3247814e+02   5.5003962e+02   6.5432627e+02   6.5612583e+02
   5.1133051e+02   5.2497130e+02   5.4263109e+02   5.8263378e+02   7.7137019e+02
   4.2413319e+02   4.5002323e+02   5.2281734e+02   5.4483434e+02   5.5924992e+02
   4.4917878e+02   4.6805579e+02   5.2989194e+02   5.6370064e+02   5.9153864e+02
   4.5165051e+02   4.5174934e+02   5.1393963e+02   5.3253060e+02   5.5007241e+02
   4.1171358e+02   4.5859173e+02   5.3063913e+02   5.6672020e+02   7.0021948e+02
   4.1728285e+02   4.1739876e+02   5.1389816e+02   5.3248758e+02   5.5004720e+02
   4.6173081e+02   4.7383578e+02   5.2855279e+02   5.5873509e+02   5.7770099e+02
   5.0831413e+02   5.1824480e+02   5.3769945e+02   5.7460244e+02   6.2598636e+02
   5.1264308e+02   5.2853480e+02   5.4589168e+02   5.9026317e+02   7.0037761e+02
   4.4036079e+02   4.6483105e+02   5.3061027e+02   5.6655534e+02   6.2953945e+02
   4.7277997e+02   4.8237569e+02   5.3073005e+02   5.6647953e+02   6.1324262e+02
   3.9798472e+02   4.5839020e+02   5.3060715e+02   5.6660212e+02   6.3987195e+02
   5.0035007e+02   5.0733007e+02   5.3331906e+02   5.6997509e+02   7.2905144e+02
   4.6735743e+02   4.7853550e+02   5.3076377e+02   5.6682244e+02   6.2957349e+02
   4.0757147e+02   4.2320699e+02   5.1455098e+02   5.3318368e+02   5.5046328e+02
   4.0677591e+02   4.5621542e+02   5.2864037e+02   5.5932301e+02   5.7927598e+02
   4.6719155e+02   4.7841345e+02   5.3074123e+02   5.6673986e+02   6.2565141e+02
   4.3147255e+02   4.6160151e+02   5.3063266e+02   5.6667260e+02   6.4634144e+02
   5.1378521e+02   5.3211354e+02   5.4963769e+02   6.2219664e+02   6.5926297e+02
   4.2786131e+02   4.6065912e+02   5.3064002e+02   5.6670825e+02   6.5447576e+02
   4.7142840e+02   4.8142041e+02   5.3088423e+02   5.6714633e+02   6.7763576e+02
   4.3927685e+02   4.6112571e+02   5.2681905e+02   5.5374566e+02   5.6948946e+02
   5.1217470e+02   5.2688557e+02   5.4316691e+02   5.6777596e+02   5.7519371e+02
   4.4342395e+02   4.6604254e+02   5.3062063e+02   5.6658003e+02   6.3013325e+02
   4.5224365e+02   4.7010501e+02   5.3071628e+02   5.6688113e+02   7.6207285e+02
   3.5716460e+02   3.5928712e+02   5.1388808e+02   5.3247702e+02   5.5004096e+02
   5.1389286e+02   5.3248192e+02   5.5004378e+02   6.8105273e+02   6.8214347e+02
   4.4718508e+02   4.6644398e+02   5.2896664e+02   5.6032095e+02   5.8136805e+02
   5.1378185e+02   5.3210158e+02   5.4962127e+02   6.1614824e+02   6.3183407e+02
   4.7715385e+02   4.8587139e+02   5.3101140e+02   5.6732281e+02   6.6738178e+02
   4.7088823e+02   4.7371895e+02   5.1719372e+02   5.3619179e+02   5.5233238e+02
   4.2618260e+02   4.5913496e+02   5.2952328e+02   5.6242689e+02   5.8726997e+02
   4.4259287e+02   4.5317442e+02   5.1889072e+02   5.3853083e+02   5.5399304e+02
   4.0957504e+02   4.5845377e+02   5.3055591e+02   5.6640815e+02   6.2548068e+02
   5.1367142e+02   5.3173089e+02   5.4921945e+02   6.1257242e+02   6.8558576e+02
   4.3524038e+02   4.6129544e+02   5.2883448e+02   5.5993542e+02   5.8057370e+02
   5.1386927e+02   5.3240059e+02   5.4995311e+02   6.2607838e+02   6.3011913e+02
   4.4047151e+02   4.4997577e+02   5.1776234e+02   5.3700894e+02   5.5291947e+02
   4.3919300e+02   4.3981868e+02   5.1407370e+02   5.3267155e+02   5.5015582e+02
   4.8054071e+02   4.8866384e+02   5.3112487e+02   5.6747821e+02   6.8290735e+02
   4.6907127e+02   4.7974410e+02   5.3085089e+02   5.6710433e+02   7.3644837e+02
   4.2054182e+02   4.5877377e+02   5.3020637e+02   5.6505219e+02   5.9934336e+02
   4.7273378e+02   4.8148016e+02   5.2870465e+02   5.5890280e+02   5.7775562e+02
   4.0906642e+02   4.5852463e+02   5.3063718e+02   5.6671342e+02   6.7428918e+02
   4.2689112e+02   4.6037038e+02   5.3061015e+02   5.6659862e+02   6.3793836e+02
   4.5300173e+02   4.5437757e+02   5.1458871e+02   5.3321744e+02   5.5048037e+02
   4.7261914e+02   4.8002527e+02   5.2573987e+02   5.5056861e+02   5.6508338e+02
   3.9388913e+02   4.5841694e+02   5.3064044e+02   5.6672623e+02   7.2916199e+02
   5.0937486e+02   5.2039348e+02   5.3913706e+02   5.7691216e+02   6.7630230e+02
   5.1383951e+02   5.3229827e+02   5.4983865e+02   6.1913162e+02   6.2685793e+02
   4.4378730e+02   4.6618470e+02   5.3061731e+02   5.6656553e+02   6.2907819e+02
   4.5777741e+02   4.7280266e+02   5.3069572e+02   5.6674701e+02   6.3389060e+02
   4.8278918e+02   4.9058026e+02   5.3121850e+02   5.6759756e+02   6.8317643e+02
   4.3226863e+02   4.6183108e+02   5.3064707e+02   5.6672452e+02   6.5703651e+02
   4.4301635e+02   4.4815186e+02   5.1586408e+02   5.3465471e+02   5.5137018e+02
   4.6795051e+02   4.7896751e+02   5.3082910e+02   5.6705632e+02   6.6167840e+02
   5.1383882e+02   5.3229631e+02   5.4983915e+02   6.3276175e+02   6.7048214e+02
   4.8718310e+02   4.9448876e+02   5.3144544e+02   5.6780671e+02   6.4403775e+02
   4.7755914e+02   4.8616172e+02   5.3091870e+02   5.6692621e+02   6.2123417e+02
   4.1909703e+02   4.5904671e+02   5.3064080e+02   5.6672330e+02   6.8866840e+02
   4.2764943e+02   4.5785773e+02   5.2797184e+02   5.5713474e+02   5.7496249e+02
   4.8091995e+02   4.8889917e+02   5.3089238e+02   5.6650262e+02   6.0769425e+02
   4.3170053e+02   4.3179476e+02   5.1391027e+02   5.3250021e+02   5.5005463e+02
   4.6722503e+02   4.7726759e+02   5.2827689e+02   5.5770814e+02   5.7563778e+02
   3.8336970e+02   4.5805947e+02   5.3031031e+02   5.6546539e+02   6.0317299e+02
   4.5297945e+02   4.7026832e+02   5.3036153e+02   5.6550035e+02   6.0202716e+02
   4.0053129e+02   4.4992529e+02   5.2394666e+02   5.4703721e+02   5.6141433e+02
   5.1388365e+02   5.3245019e+02   5.5000872e+02   6.4761501e+02   6.5229712e+02
   4.7364395e+02   4.8101956e+02   5.2609883e+02   5.5140129e+02   5.6606868e+02
   5.0769040e+02   5.1710047e+02   5.3702657e+02   5.7373467e+02   6.2361129e+02
   4.1194270e+02   4.5849094e+02   5.3053449e+02   5.6632648e+02   6.2157313e+02
   4.0512516e+02   4.0847904e+02   5.1391820e+02   5.3250857e+02   5.5005959e+02
   4.4177038e+02   4.6200220e+02   5.2661902e+02   5.5319764e+02   5.6869857e+02
   5.0611088e+02   5.1454846e+02   5.3579787e+02   5.7271229e+02   7.2078579e+02
   5.1389273e+02   5.3248158e+02   5.5004343e+02   6.8911781e+02   6.9621706e+02
   4.5103686e+02   4.5406917e+02   5.1543689e+02   5.3415633e+02   5.5105475e+02
   4.2000077e+02   4.5624176e+02   5.2805849e+02   5.5742041e+02   5.7549390e+02
   5.1389271e+02   5.3248150e+02   5.5004334e+02   6.8593253e+02   6.8870825e+02
   5.1280109e+02   5.2899596e+02   5.4633913e+02   5.9125997e+02   6.4100300e+02
   4.3938771e+02   4.6438485e+02   5.3051351e+02   5.6619008e+02   6.1550569e+02
   4.7158283e+02   4.8141353e+02   5.3058989e+02   5.6597997e+02   6.0459973e+02
   4.6907815e+02   4.7511322e+02   5.2170052e+02   5.4266156e+02   5.5718326e+02
   3.8125609e+02   4.5137261e+02   5.2499560e+02   5.4928907e+02   5.6384494e+02
   4.3525964e+02   4.6239731e+02   5.3008797e+02   5.6454998e+02   5.9580010e+02
   4.3361544e+02   4.6121042e+02   5.2942177e+02   5.6202834e+02   5.8600253e+02
   4.3682852e+02   4.6321378e+02   5.3035803e+02   5.6560042e+02   6.0426151e+02
   4.5508997e+02   4.7136599e+02   5.3042620e+02   5.6573150e+02   6.0448342e+02
   4.2556285e+02   4.2558318e+02   5.1389564e+02   5.3248493e+02   5.5004563e+02
   3.9935422e+02   4.5826640e+02   5.3047804e+02   5.6611266e+02   6.1514270e+02
   4.2815782e+02   4.6075044e+02   5.3064877e+02   5.6674017e+02   6.9760061e+02
   7.4733739e+02   6.7327949e+02   5.6671384e+02   5.3063707e+02   4.5839940e+02
   7.1560602e+02   5.5367292e+02   5.3807856e+02   5.1855138e+02   4.3934034e+02
   5.6692713e+02   5.3076576e+02   4.8324719e+02   4.8009387e+02   4.4959115e+02
   6.2201452e+02   5.9057500e+02   5.6370625e+02   5.2988633e+02   4.5759903e+02
   6.8860122e+02   6.2570831e+02   5.6642478e+02   5.3056023e+02   4.5832050e+02
   5.7301757e+02   5.3610135e+02   5.1537323e+02   5.0683809e+02   4.1840464e+02
   5.6691946e+02   5.3073783e+02   4.7264379e+02   4.5870910e+02   4.2335678e+02
   6.8115484e+02   6.2999657e+02   5.6650903e+02   5.3058252e+02   4.5834341e+02
   5.6738459e+02   5.3105149e+02   4.8719427e+02   4.7920133e+02   4.2170488e+02
   6.3060137e+02   5.5603413e+02   5.4134981e+02   5.2087226e+02   4.4479713e+02
   7.1351675e+02   5.9688921e+02   5.6470272e+02   5.3011571e+02   4.5785024e+02
   6.6103447e+02   5.5044492e+02   5.3317948e+02   5.1456666e+02   4.2291140e+02
   6.0104429e+02   5.5163355e+02   5.3643870e+02   5.1815919e+02   4.3934198e+02
   6.8084074e+02   6.1435620e+02   5.6609496e+02   5.3047373e+02   4.5823087e+02
   5.6899541e+02   5.4683048e+02   5.4462167e+02   5.2923658e+02   4.5735206e+02
   5.9578006e+02   5.5045820e+02   5.3536638e+02   5.1779462e+02   4.3901591e+02
   5.6802643e+02   5.5144149e+02   5.5035598e+02   5.3016460e+02   4.5801472e+02
   6.6445248e+02   5.6810633e+02   5.5274861e+02   5.2642766e+02   4.5327763e+02
   5.6730179e+02   5.3099764e+02   4.8633271e+02   4.7882659e+02   4.2810023e+02
   5.6673222e+02   5.3064206e+02   4.5842108e+02   4.2060147e+02   4.2047188e+02
   5.6677634e+02   5.3066352e+02   4.6407465e+02   4.4898120e+02   4.3794768e+02
   6.4738676e+02   6.4091602e+02   5.6669544e+02   5.3063227e+02   4.5839449e+02
   6.2788291e+02   5.5262721e+02   5.3680823e+02   5.1775269e+02   4.3747022e+02
   6.7256789e+02   5.6671698e+02   5.5169661e+02   5.2601511e+02   4.5274190e+02
   6.5220545e+02   6.4497599e+02   5.6669164e+02   5.3063121e+02   4.5839338e+02
   6.2673199e+02   5.9470441e+02   5.6458485e+02   5.3010268e+02   4.5783628e+02
   5.6673253e+02   5.3064221e+02   4.5857255e+02   4.5243106e+02   4.5223578e+02
   6.3796000e+02   6.1313162e+02   5.6617600e+02   5.3049763e+02   4.5825577e+02
   6.3467030e+02   5.5000922e+02   5.3258428e+02   5.1411177e+02   4.1715814e+02
   7.0301130e+02   5.5276623e+02   5.3678384e+02   5.1758428e+02   4.3682693e+02
   6.8240408e+02   5.7628891e+02   5.5785692e+02   5.2819647e+02   4.5555207e+02
   6.1822009e+02   5.8592924e+02   5.6241117e+02   5.2956125e+02   4.5723251e+02
   6.5000740e+02   5.4997097e+02   5.3241934e+02   5.1387972e+02   3.9299989e+02
   6.7811566e+02   5.5057927e+02   5.3338917e+02   5.1474992e+02   4.2436974e+02
   6.1540950e+02   5.7472536e+02   5.5746379e+02   5.2817285e+02   4.5553380e+02
   6.7018652e+02   5.7813702e+02   5.5880000e+02   5.2848667e+02   4.5592263e+02
   5.6688533e+02   5.3074120e+02   4.8378615e+02   4.8149458e+02   4.5202279e+02
   6.5075056e+02   5.8996334e+02   5.6324508e+02   5.2974187e+02   4.5743659e+02
   6.2616560e+02   5.7739751e+02   5.5866686e+02   5.2849116e+02   4.5593264e+02
   6.5320369e+02   5.6551276e+02   5.5074935e+02   5.2563762e+02   4.5224696e+02
   6.7356973e+02   5.5008551e+02   5.3257044e+02   5.1399091e+02   4.1142349e+02
   6.1360821e+02   6.0744602e+02   5.6643210e+02   5.3056896e+02   4.5832964e+02
   6.6208576e+02   6.1515402e+02   5.6613933e+02   5.3048558e+02   4.5824321e+02
   6.6999270e+02   6.2436193e+02   5.6641047e+02   5.3055655e+02   4.5831669e+02
   6.4391451e+02   5.6645842e+02   5.5155337e+02   5.2598006e+02   4.5270185e+02
   5.6673245e+02   5.3064217e+02   4.5844590e+02   4.1950462e+02   4.1912313e+02
   6.0808662e+02   5.9823054e+02   5.6580200e+02   5.3042387e+02   4.5817878e+02
   6.4594171e+02   5.8571649e+02   5.6197794e+02   5.2940629e+02   4.5705089e+02
   5.6683648e+02   5.3069470e+02   4.6967800e+02   4.5844793e+02   4.3764574e+02
   6.2764373e+02   5.7777668e+02   5.5883258e+02   5.2853605e+02   4.5598894e+02
   6.3404473e+02   6.1079430e+02   5.6610034e+02   5.3047883e+02   4.5823626e+02
   7.0934759e+02   6.5838126e+02   5.6670474e+02   5.3063464e+02   4.5839691e+02
   5.6763966e+02   5.3128730e+02   4.9371283e+02   4.8792188e+02   4.3379414e+02
   6.4533659e+02   5.8907213e+02   5.6302713e+02   5.2968714e+02   4.5737481e+02
   5.8441428e+02   5.4386893e+02   5.2684760e+02   5.1261617e+02   4.2450027e+02
   5.6673474e+02   5.3064325e+02   4.5870239e+02   4.1455092e+02   3.8214027e+02
   5.6681833e+02   5.3073715e+02   5.0912463e+02   5.0895453e+02   4.5795459e+02
   5.6780662e+02   5.3138566e+02   4.9349692e+02   4.8628309e+02   4.1777639e+02
   6.1891097e+02   5.9633680e+02   5.6505692e+02   5.3022907e+02   4.5797260e+02
   5.6959935e+02   5.3302975e+02   5.0676770e+02   5.0040071e+02   4.2570134e+02
   5.6673732e+02   5.3064451e+02   4.5923115e+02   4.4093442e+02   4.3927955e+02
   6.4765396e+02   5.5238373e+02   5.3627870e+02   5.1723323e+02   4.3585561e+02
   6.8177231e+02   6.4074122e+02   5.6662365e+02   5.3061296e+02   4.5837468e+02
   5.6728920e+02   5.3103417e+02   4.9131350e+02   4.8708769e+02   4.4312625e+02
   5.6684283e+02   5.3069628e+02   4.6777233e+02   4.4760379e+02   4.0707584e+02
   6.6820144e+02   5.8555747e+02   5.6186264e+02   5.2936744e+02   4.5700488e+02
   5.8009791e+02   5.4729688e+02   5.3624225e+02   5.2152898e+02   4.4895907e+02
   5.6872258e+02   5.3248968e+02   5.0861673e+02   5.0473008e+02   4.4458416e+02
   6.6126876e+02   6.0688604e+02   5.6575272e+02   5.3038527e+02   4.5813833e+02
   5.6678162e+02   5.3067091e+02   4.7586268e+02   4.7407881e+02   4.5443586e+02
   6.1114977e+02   5.5395795e+02   5.3913591e+02   5.1970157e+02   4.4258950e+02
   5.6692296e+02   5.3074791e+02   4.7664143e+02   4.6955141e+02   4.4046099e+02
   6.4585870e+02   5.8958363e+02   5.6316760e+02   5.2972396e+02   4.5741648e+02
   5.6711480e+02   5.3086265e+02   4.8117214e+02   4.7231147e+02   4.2728188e+02
   6.1005689e+02   5.7127523e+02   5.5554575e+02   5.2760479e+02   4.5481619e+02
   5.7678220e+02   5.7675988e+02   5.6671759e+02   5.3064048e+02   4.5840295e+02
   5.6673903e+02   5.3064880e+02   5.0419650e+02   5.0417895e+02   4.5835163e+02
   5.6712538e+02   5.3086322e+02   4.8028933e+02   4.6986413e+02   3.9423326e+02
   5.6688536e+02   5.3073878e+02   4.8238947e+02   4.7971357e+02   4.5116006e+02
   6.5278432e+02   6.2838567e+02   5.6651660e+02   5.3058487e+02   4.5834586e+02
   5.6689419e+02   5.3072314e+02   4.7082737e+02   4.5371931e+02   4.0420057e+02
   5.8090361e+02   5.7219799e+02   5.6148215e+02   5.2985108e+02   4.5758409e+02
   6.3397220e+02   5.5053509e+02   5.3346712e+02   5.1493069e+02   4.2599257e+02
   6.1749731e+02   5.5793326e+02   5.4380367e+02   5.2245684e+02   4.4771944e+02
   5.6702631e+02   5.3080266e+02   4.7770046e+02   4.6717892e+02   4.2511136e+02
   6.5341550e+02   5.9951250e+02   5.6511329e+02   5.3022272e+02   4.5796565e+02
   5.6673475e+02   5.3064340e+02   4.6635841e+02   4.6596001e+02   4.5781354e+02
   5.6690351e+02   5.3072838e+02   4.7145500e+02   4.5538013e+02   4.1610487e+02
   6.6187156e+02   6.2049168e+02   5.6631974e+02   5.3053281e+02   4.5829213e+02
   5.9055565e+02   5.4625076e+02   5.2919106e+02   5.1324878e+02   4.2177553e+02
   5.8184922e+02   5.7953487e+02   5.6554180e+02   5.3047010e+02   4.5822882e+02
   6.9511979e+02   6.3405947e+02   5.6656344e+02   5.3059692e+02   4.5835823e+02
   6.2743505e+02   5.5930457e+02   5.4510552e+02   5.2307082e+02   4.4861006e+02
   6.3623254e+02   6.2147896e+02   5.6648785e+02   5.3057842e+02   4.5833925e+02
   5.6769613e+02   5.3129783e+02   4.9228241e+02   4.8508253e+02   4.2127476e+02
   6.1688557e+02   5.5323125e+02   5.3791713e+02   5.1872293e+02   4.4013311e+02
   7.0625391e+02   5.5005444e+02   5.3251118e+02   5.1392938e+02   4.0543206e+02
   7.7738462e+02   5.6170007e+02   5.4731412e+02   5.2408103e+02   4.5006633e+02
   6.4189516e+02   6.0735540e+02   5.6586577e+02   5.3041715e+02   4.5817190e+02
   6.3586883e+02   6.0026512e+02   5.6531991e+02   5.3028078e+02   4.5802777e+02
   6.8812904e+02   6.1910214e+02   5.6626704e+02   5.3051875e+02   4.5827762e+02
   6.0312198e+02   5.5249351e+02   5.3751352e+02   5.1882386e+02   4.4086304e+02
   5.6844035e+02   5.3193735e+02   4.9957597e+02   4.9288285e+02   4.1938474e+02
   5.6775917e+02   5.3135778e+02   4.9352686e+02   4.8671209e+02   4.2490994e+02
   7.4489190e+02   7.0326560e+02   5.6672139e+02   5.3063911e+02   4.5840149e+02
   6.1060985e+02   5.8488156e+02   5.6231452e+02   5.2956331e+02   4.5723593e+02
   5.6792704e+02   5.3152113e+02   4.9640342e+02   4.9032393e+02   4.2995756e+02
   5.6678719e+02   5.3066874e+02   4.6436334e+02   4.4500277e+02   4.3066632e+02
   5.6674502e+02   5.3064822e+02   4.5998195e+02   4.3278233e+02   4.2767652e+02
   5.6673450e+02   5.3064323e+02   4.6353343e+02   4.6284141e+02   4.5750218e+02
   5.6675481e+02   5.3065355e+02   4.6591930e+02   4.6188490e+02   4.5253462e+02
   7.6232026e+02   6.9742678e+02   5.6671865e+02   5.3063837e+02   4.5840071e+02
   5.6686278e+02   5.3071760e+02   4.7742314e+02   4.7330847e+02   4.4863656e+02
   5.6704876e+02   5.3081731e+02   4.7861277e+02   4.6854599e+02   4.2555392e+02
   6.4432374e+02   5.5785820e+02   5.4338768e+02   5.2204251e+02   4.4693978e+02
   6.5125521e+02   5.9473822e+02   5.6436621e+02   5.3003253e+02   4.5775954e+02
   5.6699863e+02   5.3104719e+02   5.1756748e+02   5.1708108e+02   4.5774733e+02
   5.8170579e+02   5.4244090e+02   5.2521995e+02   5.1200697e+02   4.2467946e+02
   5.6676318e+02   5.3065703e+02   4.6239248e+02   4.4474788e+02   4.3643842e+02
   5.7221113e+02   5.3652817e+02   5.2039328e+02   5.1330611e+02   4.4477617e+02
   6.0193467e+02   5.5950258e+02   5.4617943e+02   5.2401866e+02   4.5018495e+02
   5.6807337e+02   5.3934620e+02   5.3697385e+02   5.2858968e+02   4.5738999e+02
   5.9215069e+02   5.4651974e+02   5.2921299e+02   5.1293891e+02   4.1095459e+02
   6.5133951e+02   5.6165119e+02   5.4731061e+02   5.2409985e+02   4.5010239e+02
   7.2558348e+02   6.0202516e+02   5.6536303e+02   5.3028443e+02   4.5803158e+02
   5.6678898e+02   5.3066944e+02   4.6384702e+02   4.3779692e+02   3.9544711e+02
   5.7258489e+02   5.3576870e+02   5.1487640e+02   5.0671474e+02   4.2287642e+02
   5.6676485e+02   5.3065782e+02   4.6234374e+02   4.4229928e+02   4.3350220e+02
   5.6707517e+02   5.3083075e+02   4.7872889e+02   4.6770824e+02   4.1091528e+02
   6.0467200e+02   5.8159844e+02   5.6131553e+02   5.2933432e+02   4.5697167e+02
   6.7378617e+02   6.0654182e+02   5.6572362e+02   5.3037747e+02   4.5813013e+02
   6.0707367e+02   5.4891666e+02   5.3147640e+02   5.1362882e+02   4.0684834e+02
   6.2195360e+02   5.8217264e+02   5.6090310e+02   5.2914459e+02   4.5674164e+02
   6.0262667e+02   5.7369883e+02   5.5743849e+02   5.2827800e+02   4.5568173e+02
   7.0298694e+02   5.7694721e+02   5.5819882e+02   5.2830207e+02   4.5568732e+02
   5.6790966e+02   5.3154507e+02   4.9800571e+02   4.9290845e+02   4.3650876e+02
   6.4485739e+02   5.5425687e+02   5.3895056e+02   5.1921843e+02   4.4110974e+02
   6.4411749e+02   5.5008262e+02   5.3263914e+02   5.1411169e+02   4.1663843e+02
   5.7053218e+02   5.3385950e+02   5.0962855e+02   5.0260379e+02   4.1979301e+02
   6.7668214e+02   6.3645028e+02   5.6658295e+02   5.3060213e+02   4.5836360e+02
   6.0949093e+02   5.6802772e+02   5.5332339e+02   5.2684348e+02   4.5385288e+02
   6.7302599e+02   5.5002205e+02   5.3246319e+02   5.1388887e+02   3.8691420e+02
   7.1865349e+02   5.5016193e+02   5.3268952e+02   5.1409629e+02   4.1557929e+02
   6.2151938e+02   6.1692612e+02   5.6658998e+02   5.3060610e+02   4.5836769e+02
   6.2406261e+02   5.5388159e+02   5.3864905e+02   5.1913672e+02   4.4105337e+02
   6.2583182e+02   5.5235356e+02   5.3643881e+02   5.1749282e+02   4.3679903e+02
   5.6866676e+02   5.3213016e+02   5.0090813e+02   4.9412342e+02   4.1272907e+02
   5.6673332e+02   5.3064260e+02   4.5888328e+02   4.5307646e+02   4.5252241e+02
   5.6688218e+02   5.3071766e+02   4.7093847e+02   4.5631001e+02   4.2694094e+02
   6.7943795e+02   6.7930280e+02   5.6673206e+02   5.3064199e+02   4.5840446e+02
   5.6689010e+02   5.3072614e+02   4.7397804e+02   4.6549119e+02   4.3883961e+02
   6.6011728e+02   5.5006277e+02   5.3254346e+02   5.1397400e+02   4.1049569e+02
   6.0405427e+02   5.9444995e+02   5.6539284e+02   5.3033519e+02   4.5808563e+02
   6.1709824e+02   5.9654043e+02   5.6514617e+02   5.3025343e+02   4.5799871e+02
   5.6688498e+02   5.3072104e+02   4.7239788e+02   4.6150811e+02   4.3470211e+02
   6.9473732e+02   5.5436117e+02   5.3902426e+02   5.1922792e+02   4.4108684e+02
   6.9603944e+02   5.5218113e+02   5.3591247e+02   5.1690187e+02   4.3476596e+02
   7.7639302e+02   7.2660267e+02   5.6672537e+02   5.3064018e+02   4.5840258e+02
   5.6688718e+02   5.3072364e+02   4.7335306e+02   4.6408270e+02   4.3759705e+02
   6.0291150e+02   5.4855714e+02   5.3113329e+02   5.1351026e+02   4.0170108e+02
   6.1287609e+02   5.7024634e+02   5.5476239e+02   5.2731574e+02   4.5444440e+02
   6.6963385e+02   5.5028889e+02   5.3291272e+02   5.1431379e+02   4.1992965e+02
   6.4166250e+02   5.7968323e+02   5.5960427e+02   5.2874013e+02   4.5624305e+02
   6.6201385e+02   5.5167743e+02   5.3515141e+02   5.1628977e+02   4.3267277e+02
   5.6749987e+02   5.3152981e+02   5.1257294e+02   5.1124264e+02   4.5515810e+02
   7.0506052e+02   5.5025762e+02   5.3285310e+02   5.1425249e+02   4.1893005e+02
   6.2264150e+02   5.5387836e+02   5.3867034e+02   5.1916740e+02   4.4114578e+02
   5.8068154e+02   5.4175575e+02   5.2425465e+02   5.1145935e+02   4.2259186e+02
   5.6689605e+02   5.3072789e+02   4.7332805e+02   4.6328299e+02   4.3563624e+02
   6.5856623e+02   6.0300366e+02   5.6548731e+02   5.3031760e+02   4.5806690e+02
   6.4292991e+02   5.5460667e+02   5.3943128e+02   5.1955866e+02   4.4192408e+02
   5.6713023e+02   5.5681808e+02   5.5649427e+02   5.3056739e+02   4.5833892e+02
   5.6679708e+02   5.3067623e+02   4.7057020e+02   4.6531226e+02   4.4891227e+02
   5.6673650e+02   5.3064411e+02   4.5895303e+02   4.2800632e+02   4.2611208e+02
   6.6705286e+02   5.5005081e+02   5.3251351e+02   5.1393809e+02   4.0716211e+02
   6.7169456e+02   5.7656394e+02   5.5800567e+02   5.2824357e+02   4.5561256e+02
   5.6758689e+02   5.3120323e+02   4.9031318e+02   4.8258444e+02   4.1386807e+02
   5.6682486e+02   5.3068730e+02   4.6676684e+02   4.4638270e+02   4.2025473e+02
   5.7231778e+02   5.3573540e+02   5.1570371e+02   5.0807020e+02   4.3174228e+02
   6.5987923e+02   5.9084735e+02   5.6345213e+02   5.2979379e+02   4.5749496e+02
   5.6719620e+02   5.3091118e+02   4.8234709e+02   4.7265050e+02   3.8839449e+02
   6.2184664e+02   5.8864243e+02   5.6317669e+02   5.2975112e+02   4.5744806e+02
   6.3252867e+02   5.8535835e+02   5.6194732e+02   5.2940933e+02   4.5705497e+02
   5.6685458e+02   5.3074186e+02   4.9561516e+02   4.9502550e+02   4.5650438e+02
   6.9875495e+02   5.5383807e+02   5.3831073e+02   5.1872136e+02   4.3978653e+02
   5.6681194e+02   5.3068076e+02   4.6568456e+02   4.4270458e+02   4.1049700e+02
   5.6680758e+02   5.3067905e+02   4.6655424e+02   4.5098713e+02   4.3416240e+02
   5.7278267e+02   5.3738706e+02   5.2237899e+02   5.1470826e+02   4.4604619e+02
   5.6684807e+02   5.3070101e+02   4.7052409e+02   4.5966590e+02   4.3734824e+02
   6.6273316e+02   6.1665572e+02   5.6619947e+02   5.3050128e+02   4.5825952e+02
   6.1643780e+02   5.5581124e+02   5.4134767e+02   5.2102582e+02   4.4523160e+02
   6.3246919e+02   5.5448331e+02   5.3934286e+02   5.1954454e+02   4.4193893e+02
   6.5707764e+02   5.5763581e+02   5.4309214e+02   5.2184539e+02   4.4658331e+02
   5.9953584e+02   5.7719427e+02   5.5968880e+02   5.2895849e+02   4.5652776e+02
   6.1768140e+02   5.5181062e+02   5.3579937e+02   5.1711077e+02   4.3584941e+02
   5.7115930e+02   5.3455340e+02   5.1246117e+02   5.0547229e+02   4.2839337e+02
   5.6680577e+02   5.3068670e+02   4.7870724e+02   4.7682896e+02   4.5379437e+02
   6.2380250e+02   5.6150178e+02   5.4738377e+02   5.2423474e+02   4.5033897e+02
   5.6997718e+02   5.3399668e+02   5.1511976e+02   5.1029581e+02   4.4585980e+02
   5.6677578e+02   5.3066301e+02   4.6272645e+02   4.3490417e+02   3.9589006e+02
   6.1812968e+02   6.0974047e+02   5.6637290e+02   5.3055261e+02   4.5831278e+02
   6.7488132e+02   6.7409766e+02   5.6673153e+02   5.3064185e+02   4.5840429e+02
   5.7806526e+02   5.4232221e+02   5.2834544e+02   5.1664129e+02   4.4342805e+02
   5.6709950e+02   5.3084684e+02   4.7959862e+02   4.6903335e+02   4.1417650e+02
   6.1281174e+02   5.7165344e+02   5.5569190e+02   5.2762868e+02   4.5484257e+02
   6.1180319e+02   6.1090950e+02   5.6668931e+02   5.3063165e+02   4.5839387e+02
   5.6686732e+02   5.3071181e+02   4.7186621e+02   4.6163328e+02   4.3709103e+02
   6.0455926e+02   5.4894360e+02   5.3169295e+02   5.1395397e+02   4.1992239e+02
   6.5497414e+02   5.5520339e+02   5.4015580e+02   5.2001328e+02   4.4290503e+02
   6.4060291e+02   6.0753486e+02   5.6588238e+02   5.3042160e+02   4.5817652e+02
   6.0838989e+02   5.4901966e+02   5.3158821e+02   5.1368579e+02   4.0994642e+02
   6.3418892e+02   5.5720365e+02   5.4270511e+02   5.2167725e+02   4.4632518e+02
   5.6677262e+02   5.3066166e+02   4.6350502e+02   4.4727337e+02   4.3689852e+02
   6.3542741e+02   5.5855462e+02   5.4421218e+02   5.2254015e+02   4.4776906e+02
   6.0431281e+02   5.4923668e+02   5.3222878e+02   5.1446956e+02   4.2497141e+02
   5.6673406e+02   5.3064294e+02   4.5865692e+02   4.2841241e+02   4.2763046e+02
   6.1179126e+02   5.8405547e+02   5.6195800e+02   5.2946593e+02   4.5712340e+02
   5.6685874e+02   5.3070451e+02   4.6883155e+02   4.5005182e+02   4.1418927e+02
   5.6673209e+02   5.3064200e+02   4.5840590e+02   4.4925979e+02   4.4925790e+02
   5.9445120e+02   5.5533146e+02   5.4242043e+02   5.2251555e+02   4.4829754e+02
   5.6673254e+02   5.3064221e+02   4.5850321e+02   4.4647321e+02   4.4632421e+02
   5.8082513e+02   5.4894251e+02   5.3835907e+02   5.2253187e+02   4.4985139e+02
   6.6513355e+02   5.5001902e+02   5.3246148e+02   5.1388987e+02   3.9084985e+02
   6.4146955e+02   5.5525442e+02   5.4028288e+02   5.2013459e+02   4.4320312e+02
   6.3180627e+02   6.2240096e+02   5.6656011e+02   5.3059745e+02   4.5835886e+02
   5.7323808e+02   5.4809058e+02   5.4236420e+02   5.2677731e+02   4.5498348e+02
   6.6956553e+02   6.3008864e+02   5.6651552e+02   5.3058429e+02   4.5834525e+02
   5.9260378e+02   5.7138804e+02   5.5730539e+02   5.2848006e+02   4.5596612e+02
   5.7410957e+02   5.3697217e+02   5.1686473e+02   5.0754479e+02   3.9148913e+02
   6.4714743e+02   6.3230727e+02   5.6661329e+02   5.3061058e+02   4.5837227e+02
   6.9229740e+02   5.5433578e+02   5.3899021e+02   5.1920420e+02   4.4102834e+02
   6.1862064e+02   6.1386995e+02   5.6654864e+02   5.3059616e+02   4.5835753e+02
   5.7426525e+02   5.3710796e+02   5.1713832e+02   5.0773077e+02   4.0762795e+02
   6.5680353e+02   6.0462940e+02   5.6561752e+02   5.3035100e+02   4.5810223e+02
   6.5142709e+02   6.3335640e+02   5.6659973e+02   5.3060684e+02   4.5836842e+02
   5.6707422e+02   5.3083620e+02   4.8000814e+02   4.7099189e+02   4.2842557e+02
   5.6682452e+02   5.3068703e+02   4.6655895e+02   4.4475432e+02   4.0657084e+02
   6.8892191e+02   6.4332757e+02   5.6663837e+02   5.3061688e+02   4.5837873e+02
   5.6680636e+02   5.3067802e+02   4.6528735e+02   4.4187502e+02   4.1349468e+02
   6.0561113e+02   5.6546417e+02   5.5148766e+02   5.2621307e+02   4.5306845e+02
   6.8195274e+02   5.7396368e+02   5.5656432e+02   5.2778288e+02   4.5501971e+02
   5.7273211e+02   5.3583310e+02   5.1473260e+02   5.0634509e+02   4.1528486e+02
   5.6825116e+02   5.3175951e+02   4.9771542e+02   4.9067365e+02   3.9561078e+02
   6.6714243e+02   5.5249826e+02   5.3639539e+02   5.1728824e+02   4.3597102e+02
   5.6720096e+02   5.3096898e+02   4.9032157e+02   4.8647675e+02   4.4516585e+02
   6.2072105e+02   5.8487411e+02   5.6197199e+02   5.2943856e+02   4.5709021e+02
   5.6676202e+02   5.3065823e+02   4.7056291e+02   4.6828825e+02   4.5428347e+02
   5.6674531e+02   5.3064838e+02   4.6059443e+02   4.4608829e+02   4.4215439e+02
   6.7922042e+02   6.2750257e+02   5.6646071e+02   5.3056975e+02   4.5833030e+02
   5.6685730e+02   5.3070885e+02   4.7327015e+02   4.6612209e+02   4.4310613e+02
   5.6689284e+02   5.3072250e+02   4.7081317e+02   4.5387352e+02   4.1279129e+02
   6.8521238e+02   5.8419277e+02   5.6136620e+02   5.2922972e+02   4.5684138e+02
   6.7429992e+02   5.5548917e+02   5.4050183e+02   5.2022989e+02   4.4336377e+02
   5.7250351e+02   5.3680481e+02   5.2073595e+02   5.1337340e+02   4.4433338e+02
   5.7471462e+02   5.6747068e+02   5.6115379e+02   5.3008504e+02   4.5784935e+02
   6.3725683e+02   5.5299050e+02   5.3723519e+02   5.1800908e+02   4.3805054e+02
   6.6578056e+02   5.5002356e+02   5.3246848e+02   5.1389601e+02   3.9667461e+02
   5.6676546e+02   5.3065822e+02   4.6329619e+02   4.5001760e+02   4.4141022e+02
   5.6711165e+02   5.3085523e+02   4.8006193e+02   4.6977763e+02   4.1620843e+02
   5.6673655e+02   5.3064411e+02   4.5890571e+02   4.1751556e+02   3.8590518e+02
   6.3455417e+02   6.2798685e+02   5.6663329e+02   5.3061625e+02   4.5837810e+02
   5.9627544e+02   5.5173054e+02   5.3723917e+02   5.1911100e+02   4.4208538e+02
   6.6051715e+02   5.5039886e+02   5.3310480e+02   5.1449900e+02   4.2225723e+02
   5.6674569e+02   5.3064850e+02   4.5993018e+02   4.2633250e+02   4.1572695e+02
   5.7902446e+02   5.4054876e+02   5.2238158e+02   5.1028664e+02   4.0250279e+02
   5.6675210e+02   5.3065163e+02   4.6083165e+02   4.3638925e+02   4.2977807e+02
   5.9406071e+02   5.7903311e+02   5.6142113e+02   5.2948667e+02   4.5715610e+02
   6.2086704e+02   6.2012115e+02   5.6670978e+02   5.3063636e+02   4.5839866e+02
   5.6675004e+02   5.3065059e+02   4.6038409e+02   4.2802407e+02   4.1576298e+02
   6.7147715e+02   5.5029288e+02   5.3291899e+02   5.1431936e+02   4.2000869e+02
   5.6673226e+02   5.3064208e+02   4.5911645e+02   4.5863681e+02   4.5790527e+02
   5.6680929e+02   5.3067944e+02   4.6546993e+02   4.4203108e+02   4.0628915e+02
   5.6682640e+02   5.3068803e+02   4.6677242e+02   4.4580181e+02   4.1616068e+02
   6.5133414e+02   6.1589076e+02   5.6620142e+02   5.3050244e+02   4.5826073e+02
   6.8158246e+02   5.5002596e+02   5.3246572e+02   5.1388814e+02   3.8029370e+02
   6.0204823e+02   5.9937581e+02   5.6640571e+02   5.3056899e+02   4.5832953e+02
   5.7139579e+02   5.4089000e+02   5.3385380e+02   5.2435031e+02   4.5422546e+02
   5.6696282e+02   5.3076247e+02   4.7458879e+02   4.6174687e+02   4.2088076e+02
   6.7402164e+02   5.5267247e+02   5.3665177e+02   5.1748637e+02   4.3655394e+02
   5.6673217e+02   5.3064204e+02   4.5842879e+02   4.4825338e+02   4.4822128e+02
   6.6718839e+02   5.6096432e+02   5.4660986e+02   5.2374364e+02   4.4957110e+02
   6.0254851e+02   5.9737999e+02   5.6605948e+02   5.3049052e+02   4.5824836e+02
   5.6673269e+02   5.3064229e+02   4.5848512e+02   4.3127772e+02   4.3101482e+02
   5.8559068e+02   5.4412454e+02   5.2674148e+02   5.1209376e+02   4.1337411e+02
   5.6678866e+02   5.3066929e+02   4.6382157e+02   4.3772751e+02   3.9231795e+02
   6.4058655e+02   5.5013229e+02   5.3274428e+02   5.1422668e+02   4.1906225e+02
   5.6686065e+02   5.3070631e+02   4.6983748e+02   4.5488366e+02   4.2891828e+02
   6.4906085e+02   6.2083564e+02   5.6637628e+02   5.3054831e+02   4.5830823e+02
   5.6680962e+02   5.3070956e+02   4.9882844e+02   4.9854435e+02   4.5749401e+02
   6.1081741e+02   5.7771565e+02   5.5923039e+02   5.2872568e+02   4.5623298e+02
   5.6762771e+02   5.3123636e+02   4.9096254e+02   4.8335434e+02   4.1487359e+02
   6.9661389e+02   5.5003264e+02   5.3247559e+02   5.1389645e+02   3.9369811e+02
   5.6673272e+02   5.3064230e+02   4.5856888e+02   4.4873701e+02   4.4852207e+02
   6.5188570e+02   6.5024482e+02   5.6672266e+02   5.3063948e+02   4.5840184e+02
   6.7215981e+02   6.4539793e+02   5.6665901e+02   5.3062242e+02   4.5838440e+02
   5.6681449e+02   5.3068201e+02   4.6583912e+02   4.4286186e+02   3.9948297e+02
   5.6769882e+02   5.3142779e+02   4.9962464e+02   4.9609687e+02   4.4493316e+02
   5.6675745e+02   5.3065414e+02   4.6108336e+02   4.2964057e+02   4.0710552e+02
   5.6681872e+02   5.3068412e+02   4.6614168e+02   4.4361908e+02   3.9959160e+02
   7.2814925e+02   5.8815730e+02   5.6268803e+02   5.2958916e+02   4.5726258e+02
   5.6673503e+02   5.3064379e+02   4.7721280e+02   4.7712682e+02   4.5821644e+02
   5.6673274e+02   5.3064231e+02   4.5849140e+02   4.3053827e+02   4.3024593e+02
   6.0049643e+02   5.5339474e+02   5.3904221e+02   5.2002207e+02   4.4364723e+02
   5.8478312e+02   5.4370036e+02   5.2620510e+02   5.1180977e+02   3.9520220e+02
   5.6905032e+02   5.4643404e+02   5.4413019e+02   5.2913719e+02   4.5728886e+02
   6.0518200e+02   6.0437115e+02   5.6667269e+02   5.3062831e+02   4.5839044e+02
   5.6965759e+02   5.3315302e+02   5.0808139e+02   5.0215154e+02   4.3151049e+02
   5.6676663e+02   5.3065860e+02   4.6196427e+02   4.3348834e+02   4.1501290e+02
   6.1910874e+02   5.7858399e+02   5.5938462e+02   5.2872559e+02   4.5622894e+02
   5.6674629e+02   5.3064890e+02   4.6137665e+02   4.5149066e+02   4.4732626e+02
   5.6694269e+02   5.3075356e+02   4.7487593e+02   4.6418604e+02   4.3093701e+02
   5.8837421e+02   5.4862366e+02   5.3436105e+02   5.1816271e+02   4.4146939e+02
   5.6682889e+02   5.3068932e+02   4.6700450e+02   4.4668929e+02   4.1888594e+02
   6.3146220e+02   6.2732165e+02   5.6665874e+02   5.3062298e+02   4.5838500e+02
   5.7032908e+02   5.3491265e+02   5.1960015e+02   5.1446130e+02   4.4966721e+02
   7.4614468e+02   6.3746236e+02   5.6657680e+02   5.3060037e+02   4.5836180e+02
   6.0702392e+02   5.4905619e+02   5.3172831e+02   5.1387322e+02   4.1761396e+02
   5.7343917e+02   5.4808419e+02   5.4219446e+02   5.2664342e+02   4.5484739e+02
   6.3023782e+02   5.5151163e+02   5.3507724e+02   5.1635488e+02   4.3314595e+02
   5.6686557e+02   5.3070804e+02   4.6922571e+02   4.5076394e+02   4.1245548e+02
   6.8646321e+02   5.5375636e+02   5.3819845e+02   5.1864086e+02   4.3957666e+02
   5.6677370e+02   5.3066213e+02   4.6312557e+02   4.4281724e+02   4.3167275e+02
   5.9719113e+02   5.5454258e+02   5.4098349e+02   5.2146659e+02   4.4655398e+02
   6.5242885e+02   5.4999799e+02   5.3245279e+02   5.1390218e+02   4.0061290e+02
   7.3660846e+02   5.9814250e+02   5.6488600e+02   5.3016223e+02   4.5790056e+02
   7.2452698e+02   6.6033903e+02   5.6670757e+02   5.3063539e+02   4.5839768e+02
   5.8991332e+02   5.8954592e+02   5.6661937e+02   5.3062130e+02   4.5838338e+02
   5.6690610e+02   5.3072961e+02   4.7147647e+02   4.5507814e+02   4.0771448e+02
   6.6080164e+02   6.1307890e+02   5.6605515e+02   5.3046369e+02   4.5822040e+02
   5.6674939e+02   5.3065032e+02   4.6052468e+02   4.3551517e+02   4.2957131e+02
   5.6797972e+02   5.3176007e+02   5.0495955e+02   5.0191319e+02   4.4748064e+02
   5.6675798e+02   5.3065932e+02   4.8393194e+02   4.8356981e+02   4.5744937e+02
   5.6742764e+02   5.3107846e+02   4.8750853e+02   4.7917732e+02   4.0349756e+02
   6.1589877e+02   5.8369855e+02   5.6166919e+02   5.2937300e+02   4.5701423e+02
   6.5600447e+02   5.5247910e+02   5.3638392e+02   5.1729074e+02   4.3599450e+02
   5.6704945e+02   5.3084807e+02   4.8582209e+02   4.8179607e+02   4.4597531e+02
   6.5953655e+02   6.1497571e+02   5.6613978e+02   5.3048588e+02   4.5824352e+02
   6.7013677e+02   5.8899075e+02   5.6294031e+02   5.2965773e+02   4.5734110e+02
   5.6674830e+02   5.3064978e+02   4.6029370e+02   4.3158813e+02   4.2480023e+02
   6.3729807e+02   6.0114264e+02   5.6541178e+02   5.3030349e+02   4.5805193e+02
   5.7210149e+02   5.3525487e+02   5.1333485e+02   5.0529057e+02   4.0177944e+02
   5.6705866e+02   5.3086127e+02   4.8750110e+02   4.8405730e+02   4.4754202e+02
   5.6706040e+02   5.3082093e+02   4.7813323e+02   4.6672879e+02   3.9285140e+02
   5.6679198e+02   5.3067161e+02   4.6647598e+02   4.5504685e+02   4.4136960e+02
   6.8575357e+02   5.5012209e+02   5.3262766e+02   5.1404175e+02   4.1402294e+02
   6.3673116e+02   6.0307394e+02   5.6561340e+02   5.3035458e+02   4.5810599e+02
   6.0428925e+02   6.0075493e+02   5.6637887e+02   5.3056136e+02   4.5832165e+02
   6.4567631e+02   5.5001511e+02   5.3251682e+02   5.1398973e+02   4.1278730e+02
   5.8419967e+02   5.4638821e+02   5.3226003e+02   5.1754562e+02   4.4160401e+02
   6.4533847e+02   5.4993745e+02   5.3238602e+02   5.1386590e+02   3.8618477e+02
   6.5575976e+02   5.9639442e+02   5.6465076e+02   5.3010429e+02   4.5783782e+02
   6.3200628e+02   5.8625689e+02   5.6226557e+02   5.2949566e+02   4.5715561e+02
   5.7538593e+02   5.3798632e+02   5.1860734e+02   5.0849237e+02   3.8248407e+02
   5.6699104e+02   5.3077821e+02   4.7547073e+02   4.6254424e+02   4.0621384e+02
   5.9773805e+02   5.8662460e+02   5.6395727e+02   5.3003264e+02   4.5776289e+02
   6.1014810e+02   5.5657453e+02   5.4249564e+02   5.2183987e+02   4.4680313e+02
   6.3588880e+02   5.5894970e+02   5.4463706e+02   5.2277295e+02   4.4813178e+02
   6.1320002e+02   5.8429416e+02   5.6199288e+02   5.2946934e+02   4.5712713e+02
   6.5314108e+02   6.1013251e+02   5.6594016e+02   5.3043435e+02   4.5818985e+02
   5.6729038e+02   5.3119397e+02   5.0665868e+02   5.0543744e+02   4.5448883e+02
   6.8184783e+02   5.5006894e+02   5.3253842e+02   5.1395740e+02   4.0893741e+02
   6.9358412e+02   5.5029532e+02   5.3291741e+02   5.1431361e+02   4.1989755e+02
   5.6679576e+02   5.3067283e+02   4.6455274e+02   4.4092709e+02   4.1973585e+02
   5.6673688e+02   5.3064427e+02   4.5894744e+02   4.1900746e+02   4.0749719e+02
   6.0728369e+02   5.5678674e+02   5.4286370e+02   5.2211520e+02   4.4729407e+02
   6.2236951e+02   6.1578578e+02   5.6652013e+02   5.3058835e+02   4.5834941e+02
   6.8883936e+02   5.5003702e+02   5.3248341e+02   5.1390423e+02   3.9906400e+02
   6.3084723e+02   5.6341274e+02   5.4907109e+02   5.2496921e+02   4.5135954e+02
   5.6735855e+02   5.3104066e+02   4.8756244e+02   4.8029591e+02   4.2819556e+02
   6.8739649e+02   5.5004610e+02   5.3249892e+02   5.1391911e+02   4.0251388e+02
   5.9862529e+02   5.6588919e+02   5.5238387e+02   5.2671829e+02   4.5374477e+02
   6.1044502e+02   5.5360322e+02   5.3867936e+02   5.1940615e+02   4.4195570e+02
   6.3705046e+02   6.0882514e+02   5.6598494e+02   5.3044881e+02   4.5820499e+02
   5.6728036e+02   5.3102276e+02   4.9067754e+02   4.8626135e+02   4.4239773e+02
   5.6673320e+02   5.3064252e+02   4.5852788e+02   4.0927333e+02   3.9007179e+02
   5.6674297e+02   5.3064718e+02   4.5961155e+02   4.2332878e+02   3.9840432e+02
   6.7460064e+02   5.5020378e+02   5.3276904e+02   5.1417824e+02   4.1756467e+02
   6.3090946e+02   5.5126190e+02   5.3467676e+02   5.1601438e+02   4.3172634e+02
   5.6673208e+02   5.3064200e+02   4.5840464e+02   4.0033610e+02   4.0031963e+02
   5.6968057e+02   5.3498733e+02   5.2314587e+02   5.1844713e+02   4.5332245e+02
   5.6685910e+02   5.3070680e+02   4.7100994e+02   4.5986894e+02   4.3610096e+02
   6.7729480e+02   5.5117174e+02   5.3434717e+02   5.1560123e+02   4.2930538e+02
   6.9359142e+02   6.2377458e+02   5.6639365e+02   5.3055202e+02   4.5831199e+02
   6.9699987e+02   5.5003661e+02   5.3248228e+02   5.1390281e+02   3.9872240e+02
   6.2444071e+02   6.1996970e+02   5.6661671e+02   5.3061260e+02   4.5837433e+02
   5.6673210e+02   5.3064201e+02   4.5840688e+02   3.9656730e+02   3.9535901e+02
   5.6673260e+02   5.3064224e+02   4.5846209e+02   4.0461719e+02   3.8837229e+02
   5.6674371e+02   5.3064754e+02   4.5969788e+02   4.2404998e+02   4.0640758e+02
   5.7361283e+02   5.3860425e+02   5.2473667e+02   5.1620415e+02   4.4700325e+02
   5.6676069e+02   5.3065626e+02   4.6503841e+02   4.5865923e+02   4.4963993e+02
   6.4141219e+02   5.5341592e+02   5.3780972e+02   5.1841409e+02   4.3905507e+02
   5.9959010e+02   5.8495660e+02   5.6311158e+02   5.2982173e+02   4.5753044e+02
   6.1437674e+02   5.5632077e+02   5.4203859e+02   5.2148583e+02   4.4612759e+02
   6.4592867e+02   6.3280488e+02   5.6662471e+02   5.3061361e+02   4.5837535e+02
   5.8528351e+02   5.4516576e+02   5.2924795e+02   5.1466029e+02   4.3376486e+02
   6.1301294e+02   6.0373476e+02   5.6620518e+02   5.3051462e+02   4.5827343e+02
   6.1778328e+02   6.1378926e+02   5.6657124e+02   5.3060193e+02   4.5836348e+02
   5.9959585e+02   5.4810941e+02   5.3070320e+02   5.1336191e+02   3.9537171e+02
   6.3966035e+02   5.8364870e+02   5.6126042e+02   5.2921366e+02   4.5682291e+02
   6.3367903e+02   5.8810212e+02   5.6282964e+02   5.2964320e+02   4.5732509e+02
   5.9145179e+02   5.4638317e+02   5.2915747e+02   5.1302469e+02   4.1672101e+02
   6.4187715e+02   5.9910465e+02   5.6512525e+02   5.3022919e+02   4.5797264e+02
   6.6833783e+02   6.3268335e+02   5.6655281e+02   5.3059417e+02   4.5835541e+02
   6.0544578e+02   5.7516277e+02   5.5810860e+02   5.2844235e+02   4.5588385e+02
   5.6692354e+02   5.3074118e+02   4.7340056e+02   4.6112594e+02   4.2799705e+02
   5.7640934e+02   5.5078891e+02   5.4348271e+02   5.2608582e+02   4.5393070e+02
   6.5934299e+02   5.5398820e+02   5.3853576e+02   5.1889446e+02   4.4025259e+02
   5.6673435e+02   5.3064306e+02   4.5865871e+02   4.1368797e+02   3.8073296e+02
   5.6682102e+02   5.3068698e+02   4.6922740e+02   4.5930482e+02   4.4074095e+02
   6.9035639e+02   5.5021220e+02   5.3277857e+02   5.1418372e+02   4.1764641e+02
   6.1534928e+02   5.5217126e+02   5.3642716e+02   5.1765075e+02   4.3743876e+02
   6.1399560e+02   5.7153323e+02   5.5557557e+02   5.2758055e+02   4.5477969e+02
   6.1226299e+02   5.5222664e+02   5.3662946e+02   5.1787932e+02   4.3811435e+02
   5.6702665e+02   5.3079988e+02   4.7691420e+02   4.6489018e+02   4.0571483e+02
   5.6679458e+02   5.3067225e+02   4.6448005e+02   4.4096598e+02   4.2067708e+02
   6.7724971e+02   6.6706271e+02   5.6672684e+02   5.3064059e+02   4.5840295e+02
   6.2457573e+02   5.4965819e+02   5.3213448e+02   5.1379549e+02   3.9213732e+02
   5.7753019e+02   5.5491554e+02   5.4768554e+02   5.2716849e+02   4.5482130e+02
   5.6675065e+02   5.3065095e+02   4.6101748e+02   4.4310612e+02   4.3783378e+02
   5.6908874e+02   5.5225731e+02   5.5034707e+02   5.2981678e+02   4.5770571e+02
   5.6679528e+02   5.3067573e+02   4.7122180e+02   4.6666808e+02   4.4995732e+02
   6.6539643e+02   5.5546337e+02   5.4047224e+02   5.2021242e+02   4.4332789e+02
   6.2978615e+02   6.0948083e+02   5.6609533e+02   5.3047876e+02   4.5823620e+02
   6.3679631e+02   5.5421222e+02   5.3894602e+02   5.1925004e+02   4.4122477e+02
   6.1749952e+02   5.5000294e+02   5.3290214e+02   5.1464592e+02   4.2474301e+02
   5.6675682e+02   5.3065394e+02   4.6175044e+02   4.4434354e+02   4.3753051e+02
   7.4084054e+02   5.5004546e+02   5.3248735e+02   5.1390002e+02   3.9425679e+02
   5.6673308e+02   5.3064248e+02   4.5865795e+02   4.4890627e+02   4.4857488e+02
   6.3175059e+02   5.7502281e+02   5.5732125e+02   5.2806231e+02   4.5538405e+02
   5.9443940e+02   5.4715323e+02   5.2983707e+02   5.1314889e+02   4.1133623e+02
   6.1650915e+02   5.6687494e+02   5.5222147e+02   5.2636086e+02   4.5322331e+02
   5.6675057e+02   5.3065084e+02   4.6041748e+02   4.2739118e+02   4.0957473e+02
   6.6359103e+02   5.8008446e+02   5.5970908e+02   5.2875777e+02   4.5626400e+02
   5.6873577e+02   5.3218850e+02   5.0126716e+02   4.9444340e+02   4.0367809e+02
   5.7483754e+02   5.6258119e+02   5.5677976e+02   5.2951369e+02   4.5728115e+02
   6.0635585e+02   5.4883801e+02   5.3137961e+02   5.1356633e+02   3.8649179e+02
   6.9603007e+02   5.7273920e+02   5.5583422e+02   5.2753919e+02   4.5470587e+02
   7.0685082e+02   5.7742042e+02   5.5843911e+02   5.2837574e+02   4.5578138e+02
   5.7450580e+02   5.3762509e+02   5.1899980e+02   5.0974035e+02   4.2963814e+02
   5.6678739e+02   5.3067049e+02   4.6886533e+02   4.6289813e+02   4.4848264e+02
   5.6717081e+02   5.3090056e+02   4.8272327e+02   4.7414304e+02   4.2634645e+02
   6.8016171e+02   6.1708430e+02   5.6620489e+02   5.3050248e+02   4.5826072e+02
   5.6677029e+02   5.3066076e+02   4.6461639e+02   4.5412261e+02   4.4451886e+02
   5.7419590e+02   5.4516900e+02   5.3752026e+02   5.2448407e+02   4.5317039e+02
   7.2129507e+02   6.5172003e+02   5.6668299e+02   5.3062880e+02   4.5839091e+02
   5.6691542e+02   5.3076802e+02   4.8733856e+02   4.8545426e+02   4.5269227e+02
   5.6673285e+02   5.3064236e+02   4.5849343e+02   4.1394781e+02   4.1118809e+02
   6.6967423e+02   5.7550898e+02   5.5744064e+02   5.2806648e+02   4.5538518e+02
   7.4291399e+02   7.3561230e+02   5.6673056e+02   5.3064158e+02   4.5840399e+02
   6.6961960e+02   6.3835025e+02   5.6660621e+02   5.3060834e+02   4.5836997e+02
   5.9588401e+02   5.4745708e+02   5.3009939e+02   5.1319272e+02   4.0574064e+02
   5.7226059e+02   5.3911670e+02   5.2880198e+02   5.2053602e+02   4.5185459e+02
   5.6673242e+02   5.3064216e+02   4.5846603e+02   4.4227360e+02   4.4216430e+02
   5.6673680e+02   5.3064426e+02   4.5907368e+02   4.3617676e+02   4.3472430e+02
   6.0512889e+02   5.4877031e+02   5.3134076e+02   5.1358702e+02   4.0675310e+02
   5.6674515e+02   5.3065321e+02   4.9768955e+02   4.9763742e+02   4.5824154e+02
   6.3612527e+02   5.5390243e+02   5.3852751e+02   5.1895777e+02   4.4049718e+02
   6.0079743e+02   5.6416050e+02   5.5071203e+02   5.2602429e+02   4.5286016e+02
   5.8889101e+02   5.4747995e+02   5.3216643e+02   5.1631126e+02   4.3692100e+02
   7.3837757e+02   6.4439185e+02   5.6663636e+02   5.3061629e+02   4.5837813e+02
   6.5302140e+02   5.7817017e+02   5.5884002e+02   5.2850337e+02   4.5594424e+02
   6.7456417e+02   5.5389240e+02   5.3839052e+02   5.1878185e+02   4.3994853e+02
   6.1442291e+02   5.5053091e+02   5.3389323e+02   5.1561029e+02   4.3032270e+02
   6.6897690e+02   5.5004648e+02   5.3250538e+02   5.1392973e+02   4.0590871e+02
   5.7331703e+02   5.4321608e+02   5.3531726e+02   5.2386638e+02   4.5309423e+02
   5.9580050e+02   5.7028710e+02   5.5599838e+02   5.2799795e+02   4.5535416e+02
   6.2534962e+02   5.7185279e+02   5.5551898e+02   5.2749488e+02   4.5465912e+02
   7.1697767e+02   5.5425803e+02   5.3888166e+02   5.1912575e+02   4.4082991e+02
   5.6761803e+02   5.3131584e+02   4.9638495e+02   4.9204449e+02   4.4127147e+02
   6.6253641e+02   5.9054639e+02   5.6336779e+02   5.2977109e+02   4.5746943e+02
   7.3790965e+02   5.7111720e+02   5.5480474e+02   5.2718063e+02   4.5424450e+02
   6.6030478e+02   5.5221478e+02   5.3597883e+02   5.1696536e+02   4.3498116e+02
   7.0047543e+02   5.5010794e+02   5.3260242e+02   5.1401678e+02   4.1296179e+02
   5.6750100e+02   5.3113447e+02   4.8881283e+02   4.8074585e+02   4.0535413e+02
   5.9033105e+02   5.8730040e+02   5.6576699e+02   5.3046024e+02   4.5821793e+02
   6.2543650e+02   6.0381154e+02   5.6583126e+02   5.3041449e+02   4.5816909e+02
   5.7710090e+02   5.3968082e+02   5.2210569e+02   5.1120079e+02   4.2933220e+02
   6.6602264e+02   6.4723355e+02   5.6666767e+02   5.3062474e+02   4.5838676e+02
   6.0263063e+02   5.5251658e+02   5.3758901e+02   5.1890211e+02   4.4108126e+02
   5.6684750e+02   5.3070259e+02   4.7215386e+02   4.6425068e+02   4.4233699e+02
   5.6851239e+02   5.3213432e+02   5.0390059e+02   4.9914218e+02   4.3796445e+02
   6.7994500e+02   6.3954658e+02   5.6661478e+02   5.3061059e+02   4.5837225e+02
   5.6674495e+02   5.3064845e+02   4.6374774e+02   4.6017144e+02   4.5357333e+02
   5.6695065e+02   5.3075456e+02   4.7367093e+02   4.5949145e+02   4.0792949e+02
   6.3415196e+02   5.7432849e+02   5.5690215e+02   5.2792317e+02   4.5520458e+02
   7.1622909e+02   6.2843672e+02   5.6647603e+02   5.3057372e+02   4.5833441e+02
   6.5591246e+02   5.6147731e+02   5.4712924e+02   5.2400604e+02   4.4996222e+02
   6.1159843e+02   5.6355982e+02   5.4961070e+02   5.2536800e+02   4.5195173e+02
   6.2353755e+02   5.5485738e+02   5.3996277e+02   5.2003837e+02   4.4310390e+02
   6.9519756e+02   5.5002833e+02   5.3246834e+02   5.1388958e+02   3.8576193e+02
   5.6686668e+02   5.3071998e+02   4.7757870e+02   4.7341303e+02   4.4845489e+02
   6.5806078e+02   6.1401350e+02   5.6610422e+02   5.3047670e+02   4.5823396e+02
   5.6742260e+02   5.3107434e+02   4.8738582e+02   4.7900555e+02   3.8629409e+02
   6.7407754e+02   6.5648235e+02   5.6671045e+02   5.3063619e+02   4.5839852e+02
   5.6693670e+02   5.3074765e+02   4.7351165e+02   4.6026919e+02   4.2327998e+02
   5.6678397e+02   5.3066707e+02   4.6363501e+02   4.3942866e+02   4.2271924e+02
   6.1583048e+02   5.4941787e+02   5.3195888e+02   5.1380437e+02   4.1068506e+02
   5.6758334e+02   5.3122780e+02   4.9212085e+02   4.8580802e+02   4.3080724e+02
   5.6680882e+02   5.3068058e+02   4.6836853e+02   4.5851860e+02   4.4182159e+02
   6.6390219e+02   5.5366016e+02   5.3807328e+02   5.1855563e+02   4.3936095e+02
