# Supplementary material for: Rethinking Colour Constancy
Source: PLoS One. 2015 Sep 10;10(9):e0135029. doi: 10.1371/journal.pone.0135029 (PMC4565710; doi:10.1371/journal.pone.0135029)
Supplement: S1 Dataset — (ZIP) [file pone.0135029.s002.zip › 5-TransitionMetamerReflectanceData/GtoN_20munsells/fiveTr_6.txt]

   4.3915631e+02   4.7407723e+02   5.2338783e+02   5.6877022e+02   6.2590539e+02
   4.1134167e+02   4.7037392e+02   5.2335844e+02   5.6880219e+02   6.3394772e+02
   4.3881406e+02   4.4290897e+02   5.0666658e+02   5.3319030e+02   5.4601531e+02
   4.7048718e+02   4.8706598e+02   5.2388853e+02   5.6956551e+02   6.4453225e+02
   3.8533630e+02   4.6370398e+02   5.1758910e+02   5.4967678e+02   5.6082939e+02
   4.3258640e+02   4.7245883e+02   5.2338408e+02   5.6882801e+02   6.3183315e+02
   5.0586989e+02   5.3248885e+02   5.4551479e+02   6.6339330e+02   6.7624680e+02
   4.1277733e+02   4.2349735e+02   5.0626557e+02   5.3283873e+02   5.4576607e+02
   3.8722371e+02   4.6953262e+02   5.2258128e+02   5.6556235e+02   5.9040888e+02
   4.1243459e+02   4.7019407e+02   5.2314560e+02   5.6792942e+02   6.0613346e+02
   4.3728239e+02   4.3800075e+02   5.0601063e+02   5.3261648e+02   5.4560832e+02
   4.2009737e+02   4.7073961e+02   5.2338704e+02   5.6890433e+02   6.4649728e+02
   4.2838765e+02   4.3985558e+02   5.0765735e+02   5.3413134e+02   5.4669755e+02
   4.0771848e+02   4.4184540e+02   5.0900346e+02   5.3555011e+02   5.4775200e+02
   4.3613369e+02   4.7328799e+02   5.2339753e+02   5.6884676e+02   6.3148245e+02
   3.9808541e+02   4.6026858e+02   5.1541837e+02   5.4501490e+02   5.5589386e+02
   4.5786792e+02   4.8029609e+02   5.2340837e+02   5.6841922e+02   6.0926354e+02
   4.2486764e+02   4.7120452e+02   5.2337930e+02   5.6885732e+02   6.3812845e+02
   4.8279625e+02   4.9573885e+02   5.2374840e+02   5.6596648e+02   5.8784843e+02
   4.7781098e+02   4.9199087e+02   5.2386151e+02   5.6814731e+02   5.9865473e+02
   4.8054271e+02   4.9422062e+02   5.2423181e+02   5.6904793e+02   6.0519636e+02
   5.0584329e+02   5.3235146e+02   5.4536709e+02   6.3953769e+02   6.8873004e+02
   4.6035726e+02   4.8144106e+02   5.2353253e+02   5.6883706e+02   6.1775878e+02
   5.0525372e+02   5.2953025e+02   5.4240769e+02   5.9510494e+02   6.4055236e+02
   4.4581995e+02   4.7549108e+02   5.2284127e+02   5.6634312e+02   5.9306985e+02
   4.8127093e+02   4.9489810e+02   5.2448646e+02   5.6995644e+02   6.2505857e+02
   5.0146050e+02   5.1737935e+02   5.3206365e+02   5.7649250e+02   6.2090944e+02
   4.4314762e+02   4.6421709e+02   5.1337173e+02   5.4130892e+02   5.5241513e+02
   5.0173700e+02   5.1731706e+02   5.3094675e+02   5.6684156e+02   5.7961926e+02
   4.0260940e+02   4.7033009e+02   5.2339245e+02   5.6893908e+02   6.5456878e+02
   4.3574432e+02   4.6728684e+02   5.1743861e+02   5.4922312e+02   5.6028161e+02
   4.7378313e+02   4.8926699e+02   5.2403664e+02   5.6974815e+02   6.5029181e+02
   4.0155612e+02   4.7033714e+02   5.2340144e+02   5.6897426e+02   7.1866507e+02
   5.0506935e+02   5.2873124e+02   5.4161004e+02   5.9302624e+02   6.9879033e+02
   4.8043580e+02   4.9425863e+02   5.2448575e+02   5.7021670e+02   6.6317642e+02
   4.5639505e+02   4.7982730e+02   5.2356495e+02   5.6912627e+02   6.3623118e+02
   5.0531278e+02   5.2976500e+02   5.4258028e+02   5.9071749e+02   6.0268150e+02
   5.0579683e+02   5.3211304e+02   5.4510996e+02   6.2134378e+02   6.4365934e+02
   4.1241162e+02   4.7042753e+02   5.2339984e+02   5.6896512e+02   6.7029578e+02
   5.0587179e+02   5.3249875e+02   5.4552544e+02   7.4823806e+02   7.4974951e+02
   4.6695450e+02   4.8062584e+02   5.1728198e+02   5.4819329e+02   5.5896958e+02
   3.9340235e+02   4.7021553e+02   5.2329401e+02   5.6854606e+02   6.2056219e+02
   5.0531932e+02   5.2982756e+02   5.4271871e+02   5.9691885e+02   6.8360244e+02
   4.6102042e+02   4.8183059e+02   5.2366273e+02   5.6934334e+02   6.5860381e+02
   5.0141972e+02   5.1711779e+02   5.3161031e+02   5.7358787e+02   5.9582121e+02
   5.0586756e+02   5.3247673e+02   5.4550171e+02   6.5093115e+02   6.5487179e+02
   5.0585779e+02   5.3242614e+02   5.4544734e+02   6.4931017e+02   6.9704397e+02
   3.9697667e+02   4.2909488e+02   5.0689510e+02   5.3340660e+02   5.4617258e+02
   5.0561617e+02   5.3121635e+02   5.4415962e+02   6.0672113e+02   7.0519143e+02
   5.0540873e+02   5.3023531e+02   5.4313735e+02   5.9889380e+02   6.7744111e+02
   4.5067478e+02   4.7743988e+02   5.2320736e+02   5.6779326e+02   6.0186549e+02
   4.6116868e+02   4.8190377e+02   5.2366699e+02   5.6935337e+02   6.6029164e+02
   4.2080502e+02   4.6661673e+02   5.1932796e+02   5.5421111e+02   5.6647336e+02
   4.6746798e+02   4.8524144e+02   5.2379297e+02   5.6946313e+02   6.4602001e+02
   4.3603814e+02   4.7324506e+02   5.2337306e+02   5.6874893e+02   6.2611664e+02
   5.0583835e+02   5.3232515e+02   5.4533672e+02   6.1908375e+02   6.2448662e+02
   4.7077125e+02   4.8725545e+02   5.2392001e+02   5.6966406e+02   6.9513656e+02
   5.0587171e+02   5.3249831e+02   5.4552496e+02   6.8551688e+02   6.8775421e+02
   4.3723525e+02   4.7358907e+02   5.2342415e+02   5.6894089e+02   6.3956246e+02
   4.1380740e+02   4.7045314e+02   5.2339505e+02   5.6894542e+02   6.5669035e+02
   4.2300548e+02   4.6760099e+02   5.1999749e+02   5.5619974e+02   5.6936305e+02
   4.3811792e+02   4.7320301e+02   5.2264869e+02   5.6566824e+02   5.9051221e+02
   4.7380274e+02   4.8918309e+02   5.2384881e+02   5.6893494e+02   6.1016700e+02
   5.0586586e+02   5.3246799e+02   5.4549239e+02   6.6341059e+02   7.5619216e+02
   4.3846129e+02   4.7393724e+02   5.2344544e+02   5.6901057e+02   6.4919330e+02
   5.0553540e+02   5.3082151e+02   5.4372818e+02   5.9939777e+02   6.2241869e+02
   4.3367713e+02   4.7254919e+02   5.2320937e+02   5.6809976e+02   6.0805305e+02
   4.1073773e+02   4.1079052e+02   5.0587232e+02   5.3249937e+02   5.4552596e+02
   4.5562584e+02   4.7953713e+02   5.2355597e+02   5.6911349e+02   6.3608171e+02
   4.6230640e+02   4.8142081e+02   5.2203227e+02   5.6245786e+02   5.8045843e+02
   4.4694979e+02   4.7600084e+02   5.2303868e+02   5.6716145e+02   5.9732296e+02
   5.0584734e+02   5.3237217e+02   5.4538930e+02   6.4130730e+02   6.7527749e+02
   4.3302299e+02   4.7259204e+02   5.2343841e+02   5.6903998e+02   7.3698243e+02
   4.5890430e+02   4.7836184e+02   5.2000624e+02   5.5563462e+02   5.6826951e+02
   4.9991238e+02   5.1435331e+02   5.3017754e+02   5.7436828e+02   6.1403143e+02
   5.0217145e+02   5.1901525e+02   5.3311391e+02   5.7692911e+02   6.0952680e+02
   4.0807103e+02   4.6103130e+02   5.1581099e+02   5.4578589e+02   5.5665955e+02
   4.7329508e+02   4.8893172e+02   5.2401938e+02   5.6974914e+02   6.5634414e+02
   4.3299308e+02   4.7210153e+02   5.2285479e+02   5.6659902e+02   5.9469734e+02
   4.1949169e+02   4.6790265e+02   5.2057000e+02   5.5805341e+02   5.7232937e+02
   4.6422874e+02   4.8320755e+02   5.2331558e+02   5.6765981e+02   5.9891442e+02
   4.1254349e+02   4.7043146e+02   5.2340173e+02   5.6897244e+02   7.0082756e+02
   5.0576762e+02   5.1160678e+02   5.1174612e+02   5.3257231e+02   5.4556759e+02
   4.7984328e+02   4.9377752e+02   5.2442015e+02   5.7010614e+02   6.4760751e+02
   4.0636771e+02   4.7034887e+02   5.2339536e+02   5.6894996e+02   6.5980180e+02
   5.0587051e+02   5.3249207e+02   5.4551815e+02   6.2150925e+02   6.2169917e+02
   3.8980870e+02   4.7029762e+02   5.2338758e+02   5.6892083e+02   6.5083889e+02
   4.9655536e+02   4.9916966e+02   5.0885007e+02   5.3410189e+02   5.4657563e+02
   4.3740441e+02   4.7365259e+02   5.2344754e+02   5.6903175e+02   6.5493578e+02
   5.0407703e+02   5.2482954e+02   5.3782277e+02   5.8299790e+02   6.1148803e+02
   5.0585559e+02   5.3241393e+02   5.4543197e+02   6.0971302e+02   6.1116259e+02
   4.3562809e+02   4.5654679e+02   5.1135872e+02   5.3839975e+02   5.4996762e+02
   4.0474763e+02   4.6947686e+02   5.2248654e+02   5.6517259e+02   5.8895289e+02
   3.9580762e+02   4.6563220e+02   5.1899402e+02   5.5328873e+02   5.6524255e+02
   4.5349521e+02   4.7830022e+02   5.2291169e+02   5.6642817e+02   5.9307249e+02
   5.0586982e+02   5.3248846e+02   5.4551436e+02   6.6629121e+02   6.9375396e+02
   4.5449711e+02   4.7911909e+02   5.2355638e+02   5.6914880e+02   6.4211039e+02
   5.0586114e+02   5.3244350e+02   5.4546591e+02   6.4435633e+02   6.5225783e+02
   5.0584485e+02   5.3235929e+02   5.4537526e+02   6.3644882e+02   6.5242161e+02
   5.0587160e+02   5.3249775e+02   5.4552437e+02   7.0629097e+02   7.1080260e+02
   5.0587172e+02   5.3249834e+02   5.4552500e+02   6.6979176e+02   6.7207091e+02
   5.0015025e+02   5.1482202e+02   5.3054341e+02   5.7540818e+02   6.4162073e+02
   4.5935643e+02   4.8106244e+02   5.2363540e+02   5.6930594e+02   6.5621346e+02
   5.0586810e+02   5.3247961e+02   5.4550483e+02   6.5456266e+02   6.6114811e+02
   4.5321713e+02   4.6871513e+02   5.1304814e+02   5.4070916e+02   5.5186740e+02
   4.4138938e+02   4.6639481e+02   5.1525827e+02   5.4458814e+02   5.5544004e+02
   3.8559116e+02   3.8615852e+02   5.0587214e+02   5.3249925e+02   5.4552588e+02
   4.3146914e+02   4.4639694e+02   5.0871670e+02   5.3522295e+02   5.4750323e+02
   4.3595852e+02   4.7321456e+02   5.2335918e+02   5.6869340e+02   6.2296390e+02
   3.8534899e+02   4.7030569e+02   5.2339997e+02   5.6896945e+02   7.0184006e+02
   4.1248734e+02   4.5008992e+02   5.1115626e+02   5.3816702e+02   5.4978983e+02
   5.0585641e+02   5.3241848e+02   5.4543776e+02   6.1717883e+02   6.1927026e+02
   4.3125255e+02   4.7221870e+02   5.2338193e+02   5.6882916e+02   6.3235868e+02
   5.0581684e+02   5.3220848e+02   5.4519428e+02   5.9295211e+02   5.9399685e+02
   5.0587182e+02   5.3249887e+02   5.4552556e+02   7.2165299e+02   7.2199802e+02
   4.2513661e+02   4.7126960e+02   5.2341405e+02   5.6899322e+02   6.9463258e+02
   4.9232673e+02   5.0490380e+02   5.2642965e+02   5.7184288e+02   6.5061128e+02
   4.0048484e+02   4.5464197e+02   5.1289347e+02   5.4065932e+02   5.5187832e+02
   4.7682664e+02   4.9140287e+02   5.2410999e+02   5.6950901e+02   6.2011725e+02
   5.0529784e+02   5.2969793e+02   5.4251242e+02   5.9067909e+02   6.0308838e+02
   4.5378566e+02   4.7514154e+02   5.1870932e+02   5.5210794e+02   5.6358876e+02
   4.4167422e+02   4.7363303e+02   5.2202226e+02   5.6308761e+02   5.8248116e+02
   5.0566194e+02   5.3139493e+02   5.4423480e+02   5.8271424e+02   5.8493005e+02
   4.2336208e+02   4.6267242e+02   5.1623918e+02   5.4664473e+02   5.5752852e+02
   5.0586030e+02   5.3243455e+02   5.4544344e+02   5.7552350e+02   5.7561706e+02
   4.7118686e+02   4.8716664e+02   5.2327903e+02   5.6678900e+02   5.9304218e+02
   4.9743879e+02   5.1072761e+02   5.2849416e+02   5.7367261e+02   7.4461805e+02
   3.8659482e+02   4.7007506e+02   5.2314943e+02   5.6795010e+02   6.0650748e+02
   4.3173723e+02   4.7225969e+02   5.2333271e+02   5.6862674e+02   6.2150938e+02
   4.7847386e+02   4.9270583e+02   5.2432562e+02   5.7006083e+02   6.6011863e+02
   3.9483826e+02   4.7031659e+02   5.2340318e+02   5.6898173e+02   7.5349043e+02
   4.0472208e+02   4.3028204e+02   5.0701256e+02   5.3351590e+02   5.4625143e+02
   4.9782610e+02   5.1124341e+02   5.2871105e+02   5.7379446e+02   6.5068813e+02
   4.0848850e+02   4.7037338e+02   5.2340194e+02   5.6897507e+02   7.1834587e+02
   4.0562232e+02   4.7032289e+02   5.2337237e+02   5.6885960e+02   6.4062374e+02
   4.4169956e+02   4.7473041e+02   5.2338342e+02   5.6871897e+02   6.2218764e+02
   4.1250728e+02   4.7026881e+02   5.2322491e+02   5.6825929e+02   6.1263178e+02
   5.0587158e+02   5.3249759e+02   5.4552419e+02   7.3414329e+02   7.3886177e+02
   4.3859335e+02   4.4554817e+02   5.0728484e+02   5.3376223e+02   5.4642676e+02
   4.5833814e+02   4.8061829e+02   5.2361170e+02   5.6924952e+02   6.4856354e+02
   4.9973740e+02   5.1385479e+02   5.2952679e+02   5.7116175e+02   5.9282195e+02
   4.6321549e+02   4.8049241e+02   5.1998724e+02   5.5538402e+02   5.6784173e+02
   4.4268030e+02   4.7491769e+02   5.2327384e+02   5.6824992e+02   6.0969829e+02
   5.0587083e+02   5.3249378e+02   5.4552010e+02   7.1097441e+02   7.2449413e+02
   4.5868753e+02   4.8038195e+02   5.2302111e+02   5.6669966e+02   5.9398434e+02
   4.3250631e+02   4.7247894e+02   5.2342790e+02   5.6900288e+02   6.5884326e+02
   4.4360511e+02   4.7063346e+02   5.1813791e+02   5.5082782e+02   5.6210130e+02
   4.3932773e+02   4.6883697e+02   5.1777135e+02   5.4997638e+02   5.6112470e+02
   5.0587168e+02   5.3249816e+02   5.4552480e+02   6.6698382e+02   6.6811516e+02
   4.3054860e+02   4.7203238e+02   5.2329370e+02   5.6847556e+02   6.1677382e+02
   4.7604136e+02   4.9086940e+02   5.2415142e+02   5.6984665e+02   6.4713569e+02
   4.4579153e+02   4.4809706e+02   5.0645513e+02   5.3299853e+02   5.4587778e+02
   5.0573407e+02   5.3179499e+02   5.4476665e+02   6.1108587e+02   6.3006795e+02
   5.0586873e+02   5.3248278e+02   5.4550815e+02   6.3568354e+02   6.3742959e+02
   5.0555557e+02   5.3092416e+02   5.4385182e+02   6.0323571e+02   6.5891220e+02
   4.5343885e+02   4.7792315e+02   5.2240681e+02   5.6433095e+02   5.8558498e+02
   4.3536634e+02   4.7311488e+02   5.2341285e+02   5.6891633e+02   6.3860995e+02
   4.8582032e+02   4.9876660e+02   5.2510185e+02   5.7077221e+02   6.8608452e+02
   4.1946626e+02   4.7069053e+02   5.2337930e+02   5.6887514e+02   6.4183970e+02
   4.7914988e+02   4.9104677e+02   5.2014100e+02   5.5413483e+02   5.6571881e+02
   4.4736489e+02   4.7640598e+02   5.2339808e+02   5.6868398e+02   6.1913002e+02
   3.9637595e+02   4.7031392e+02   5.2339858e+02   5.6896374e+02   6.7489877e+02
   4.8812569e+02   5.0079933e+02   5.2535528e+02   5.7050848e+02   6.1744995e+02
   4.1104558e+02   4.6329720e+02   5.1722025e+02   5.4881114e+02   5.5985420e+02
   4.6922180e+02   4.8606773e+02   5.2343977e+02   5.6774869e+02   5.9854644e+02
   3.8246718e+02   4.7027433e+02   5.2336637e+02   5.6883726e+02   6.3840638e+02
   5.0587125e+02   5.3249580e+02   5.4552142e+02   5.7133186e+02   5.7133594e+02
   5.0410137e+02   5.2496796e+02   5.3803606e+02   5.8509696e+02   7.5101698e+02
   4.3585612e+02   4.7316102e+02   5.2332346e+02   5.6854851e+02   6.1798018e+02
   4.1696096e+02   4.7056066e+02   5.2338337e+02   5.6889566e+02   6.4517930e+02
   4.1095222e+02   4.7040673e+02   5.2340053e+02   5.6896851e+02   6.7712825e+02
   5.0585710e+02   5.3242265e+02   5.4544365e+02   6.5066232e+02   7.4769193e+02
   4.7172089e+02   4.8750837e+02   5.2328282e+02   5.6673012e+02   5.9271100e+02
   4.3395962e+02   4.6746258e+02   5.1803031e+02   5.5066603e+02   5.6194712e+02
   5.0399671e+02   5.2382276e+02   5.3581583e+02   5.6588488e+02   5.7349877e+02
   4.5464244e+02   4.7910185e+02   5.2344815e+02   5.6869813e+02   6.1657115e+02
   4.6386951e+02   4.8325135e+02   5.2368930e+02   5.6929627e+02   6.3794858e+02
   5.0584394e+02   5.3235455e+02   5.4537013e+02   6.3499708e+02   6.5149392e+02
   4.0886609e+02   4.6557008e+02   5.1888617e+02   5.5298998e+02   5.6485210e+02
   4.5783610e+02   4.7947835e+02   5.2220215e+02   5.6334992e+02   5.8278014e+02
   4.5454633e+02   4.5527336e+02   5.0610149e+02   5.3269027e+02   5.4565932e+02
   5.0583882e+02   5.3232791e+02   5.4534080e+02   6.2746590e+02   6.3805558e+02
   3.9826724e+02   4.3705462e+02   5.0806832e+02   5.3455120e+02   5.4700773e+02
   4.3502594e+02   4.7302663e+02   5.2340439e+02   5.6888610e+02   6.3560818e+02
   3.8731921e+02   4.7031003e+02   5.2340257e+02   5.6897951e+02   7.3952546e+02
   4.1628625e+02   4.7047527e+02   5.2332165e+02   5.6865000e+02   6.2453960e+02
   5.0587144e+02   5.3249691e+02   5.4552347e+02   6.8077030e+02   6.9588419e+02
   5.0587077e+02   5.3249341e+02   5.4551969e+02   6.7186851e+02   6.7919780e+02
   4.0641452e+02   4.7013688e+02   5.2316527e+02   5.6801469e+02   6.0759444e+02
   4.4322842e+02   4.7523474e+02   5.2348695e+02   5.6911400e+02   7.1366333e+02
   4.3363078e+02   4.7264342e+02   5.2333759e+02   5.6863026e+02   6.2126777e+02
   3.9087761e+02   4.7026317e+02   5.2334952e+02   5.6876996e+02   6.3180991e+02
   4.9916394e+02   5.1318523e+02   5.2964728e+02   5.7457456e+02   6.4236406e+02
   4.7355604e+02   4.8911565e+02   5.2403829e+02   5.6978925e+02   6.8292474e+02
   4.2982027e+02   4.5394644e+02   5.1133877e+02   5.3839027e+02   5.4996489e+02
   4.5251021e+02   4.7830500e+02   5.2346951e+02   5.6885168e+02   6.2255274e+02
   5.0447803e+02   5.2631244e+02   5.3918885e+02   5.8523527e+02   6.1170500e+02
   4.3912335e+02   4.7367938e+02   5.2289843e+02   5.6670088e+02   5.9501710e+02
   4.4533360e+02   4.4747030e+02   5.0638952e+02   5.3294130e+02   5.4583727e+02
   5.0535730e+02   5.2997460e+02   5.4281106e+02   5.9236256e+02   6.0627527e+02
   4.6947222e+02   4.8551189e+02   5.2221373e+02   5.6257646e+02   5.8041002e+02
   4.4017330e+02   4.7098325e+02   5.1953211e+02   5.5464635e+02   5.6701208e+02
   4.4463806e+02   4.7557318e+02   5.2340696e+02   5.6877044e+02   6.2315574e+02
   4.4578105e+02   4.7286368e+02   5.1970904e+02   5.5508413e+02   5.6759974e+02
   5.0471433e+02   5.0471507e+02   5.0587260e+02   5.3249904e+02   5.4552572e+02
   4.3078413e+02   4.7194072e+02   5.2313978e+02   5.6783176e+02   6.0409417e+02
   4.4437843e+02   4.7550723e+02   5.2341767e+02   5.6881836e+02   6.2609545e+02
   5.0565018e+02   5.3138189e+02   5.4433367e+02   6.0885984e+02   6.6534372e+02
   4.5796241e+02   4.7824966e+02   5.2040912e+02   5.5692911e+02   5.7023555e+02
   4.7020516e+02   4.8683429e+02   5.2377340e+02   5.6911003e+02   6.1759365e+02
   5.0580943e+02   5.3217630e+02   5.4517532e+02   6.1548410e+02   6.2405983e+02
   4.6169391e+02   4.8213586e+02   5.2363125e+02   5.6918083e+02   6.3186153e+02
   5.0584017e+02   5.3233460e+02   5.4534713e+02   6.2041556e+02   6.2643014e+02
   5.0475596e+02   5.2742028e+02   5.4028548e+02   5.8841439e+02   6.2261128e+02
   5.0578862e+02   5.3204628e+02   5.4497224e+02   5.7906485e+02   5.7982753e+02
   5.0587170e+02   5.3249828e+02   5.4552493e+02   7.0922379e+02   7.1166441e+02
   5.0551003e+02   5.3070414e+02   5.4361322e+02   6.0007239e+02   6.3199112e+02
   4.4400407e+02   4.7338380e+02   5.2092530e+02   5.5901912e+02   5.7386607e+02
   4.1441005e+02   4.6696871e+02   5.1995734e+02   5.5609593e+02   5.6921522e+02
   4.4703938e+02   4.7616917e+02   5.2322440e+02   5.6796003e+02   6.0417705e+02
   5.0578460e+02   5.3205131e+02   5.4504510e+02   6.2262826e+02   6.7336335e+02
   5.0576952e+02   5.3197467e+02   5.4496213e+02   6.1860562e+02   6.4893560e+02
   4.2197777e+02   4.7033385e+02   5.2278043e+02   5.6636429e+02   5.9374691e+02
   5.0582399e+02   5.3225214e+02   5.4526034e+02   6.3140208e+02   6.6821428e+02
   4.0812207e+02   4.2413724e+02   5.0635707e+02   5.3291943e+02   5.4582351e+02
   3.8850411e+02   4.2844454e+02   5.0682181e+02   5.3333892e+02   5.4612385e+02
   4.5529672e+02   4.7927258e+02   5.2333877e+02   5.6821329e+02   6.0626858e+02
   4.9775335e+02   5.1114529e+02   5.2866899e+02   5.7377023e+02   6.5283560e+02
   5.0401299e+02   5.2465409e+02   5.3775446e+02   5.8459044e+02   6.8177166e+02
   4.4941855e+02   4.7632262e+02   5.2230678e+02   5.6405066e+02   5.8490647e+02
   4.1702700e+02   4.4243003e+02   5.0898711e+02   5.3553049e+02   5.4773682e+02
   4.6128018e+02   4.8151645e+02   5.2296644e+02   5.6633111e+02   5.9217269e+02
   4.1778234e+02   4.7043137e+02   5.2319856e+02   5.6814352e+02   6.1003934e+02
   5.0577464e+02   5.3200040e+02   5.4498929e+02   6.1859719e+02   6.4484189e+02
   5.0187728e+02   5.1820188e+02   5.3240099e+02   5.7482543e+02   5.9828074e+02
   4.9983724e+02   5.1418207e+02   5.3000152e+02   5.7364100e+02   6.0513240e+02
   4.4123351e+02   4.7465643e+02   5.2344915e+02   5.6899138e+02   6.4236799e+02
   5.0326305e+02   5.2213922e+02   5.3556799e+02   5.8064154e+02   6.2295585e+02
   5.0516523e+02   5.2914369e+02   5.4202270e+02   5.9421773e+02   6.5994223e+02
   4.3709938e+02   4.4130259e+02   5.0667273e+02   5.3319678e+02   5.4602019e+02
   5.0499106e+02   5.2839884e+02   5.4127602e+02   5.9194842e+02   6.5396925e+02
   4.3816463e+02   4.7141858e+02   5.2059105e+02   5.5797619e+02   5.7211883e+02
   4.5568891e+02   4.7840326e+02   5.2186525e+02   5.6211922e+02   5.7987226e+02
   4.4572748e+02   4.7594923e+02   5.2348530e+02   5.6906968e+02   6.4848537e+02
   3.9174187e+02   4.7026342e+02   5.2334863e+02   5.6876639e+02   6.3156462e+02
   4.3962190e+02   4.6640766e+02   5.1571826e+02   5.4548918e+02   5.5632770e+02
   4.1494085e+02   4.1717801e+02   5.0592939e+02   5.3254792e+02   5.4556018e+02
   4.4975394e+02   4.7684535e+02   5.2284426e+02   5.6625846e+02   5.9252786e+02
   4.2936050e+02   4.7194977e+02   5.2342489e+02   5.6901141e+02   6.9160795e+02
   4.5656353e+02   4.7930020e+02   5.2267706e+02   5.6533114e+02   5.8864195e+02
   4.4709401e+02   4.7636284e+02   5.2346322e+02   5.6895627e+02   6.3228419e+02
   4.4018644e+02   4.7438319e+02   5.2344298e+02   5.6897982e+02   6.4184301e+02
   4.8612320e+02   4.9903501e+02   5.2514851e+02   5.7081848e+02   7.2234632e+02
   5.0587187e+02   5.3249899e+02   5.4552568e+02   7.0514337e+02   7.0535131e+02
   3.8160674e+02   4.7015310e+02   5.2323511e+02   5.6830567e+02   6.1378036e+02
   4.4041455e+02   4.7446300e+02   5.2347163e+02   5.6909062e+02   7.1776146e+02
   4.4356559e+02   4.7091864e+02   5.1842378e+02   5.5155635e+02   5.6297609e+02
   3.9207752e+02   4.0857432e+02   5.0590999e+02   5.3253145e+02   5.4554858e+02
   4.4229035e+02   4.7490512e+02   5.2339950e+02   5.6877615e+02   6.2461412e+02
   4.6118110e+02   4.8184795e+02   5.2356732e+02   5.6894190e+02   6.2065424e+02
   4.2874676e+02   4.7176611e+02   5.2333174e+02   5.6864314e+02   6.2257288e+02
   5.0585841e+02   5.3242733e+02   5.4544286e+02   5.9120960e+02   5.9143661e+02
   5.0584204e+02   5.3234491e+02   5.4536000e+02   6.3858023e+02   6.7396316e+02
   4.5026233e+02   4.7749746e+02   5.2350095e+02   5.6903926e+02   6.3678582e+02
   5.0027589e+02   5.1391798e+02   5.2806976e+02   5.6159453e+02   5.7288709e+02
   5.0578533e+02   5.3205504e+02   5.4504901e+02   6.2253854e+02   6.6390146e+02
   4.6913736e+02   4.8622394e+02   5.2381097e+02   5.6938288e+02   6.3098603e+02
   5.0554904e+02   5.3088326e+02   5.4378435e+02   5.9821064e+02   6.1581371e+02
   4.5266802e+02   4.7842858e+02   5.2356343e+02   5.6922887e+02   7.1652480e+02
   4.4451667e+02   4.7551376e+02   5.2337406e+02   5.6863716e+02   6.1853577e+02
   4.0522461e+02   4.7015517e+02   5.2319327e+02   5.6813155e+02   6.0992480e+02
   4.6105019e+02   4.8184458e+02   5.2366261e+02   5.6934141e+02   6.5694228e+02
   4.5272885e+02   4.7845122e+02   5.2356268e+02   5.6922426e+02   6.8353012e+02
   4.0334851e+02   4.6860538e+02   5.2162332e+02   5.6178906e+02   5.7957203e+02
   4.2942908e+02   4.7196440e+02   5.2342872e+02   5.6902594e+02   7.7409150e+02
   4.7850339e+02   4.9273085e+02   5.2433213e+02   5.7008127e+02   6.8276090e+02
   5.0575789e+02   5.3191621e+02   5.4490062e+02   6.1873334e+02   6.6356969e+02
   4.6516010e+02   4.8392734e+02   5.2372146e+02   5.6934611e+02   6.3921891e+02
   5.0510304e+02   5.2885073e+02   5.4167706e+02   5.9054701e+02   6.1271350e+02
   4.1448350e+02   4.7037876e+02   5.2329113e+02   5.6852865e+02   6.1982348e+02
   4.1750597e+02   4.6453761e+02   5.1789987e+02   5.5042026e+02   5.6168595e+02
   5.0586851e+02   5.3248172e+02   5.4550714e+02   6.8827879e+02   7.6028663e+02
   4.6471234e+02   4.8370640e+02   5.2373929e+02   5.6944834e+02   6.6450005e+02
   5.0577146e+02   5.3198435e+02   5.4497210e+02   6.1814948e+02   6.4471391e+02
   4.5761521e+02   4.7281493e+02   5.1455699e+02   5.4311652e+02   5.5399495e+02
   4.6218416e+02   4.8241305e+02   5.2368963e+02   5.6939304e+02   6.7785260e+02
   4.3717546e+02   4.7359554e+02   5.2345229e+02   5.6905312e+02   6.7232352e+02
   5.0171263e+02   5.1779537e+02   5.3209213e+02   5.7426224e+02   5.9693344e+02
   4.4993610e+02   4.7734308e+02   5.2344653e+02   5.6882487e+02   6.2289563e+02
   4.5054823e+02   4.5080925e+02   5.0594809e+02   5.3256247e+02   5.4557007e+02
   5.0080341e+02   5.1604983e+02   5.3128662e+02   5.7624100e+02   6.5688524e+02
   5.0565620e+02   5.3140924e+02   5.4435713e+02   6.0638749e+02   6.3422336e+02
   4.4594020e+02   4.5514219e+02   5.0860898e+02   5.3507845e+02   5.4738771e+02
   5.0573260e+02   5.3178767e+02   5.4475914e+02   6.1129649e+02   6.3122326e+02
   4.3296656e+02   4.7255319e+02   5.2340520e+02   5.6890928e+02   6.3942501e+02
   4.0935319e+02   4.6682412e+02   5.1992219e+02   5.5599108e+02   5.6905791e+02
   5.0571380e+02   5.3164682e+02   5.4448848e+02   5.7794898e+02   5.7931417e+02
   4.3820367e+02   4.7379324e+02   5.2335141e+02   5.6863402e+02   6.2026760e+02
   5.0250491e+02   5.1991767e+02   5.3381854e+02   5.7820639e+02   6.1704785e+02
   4.2512994e+02   4.5212335e+02   5.1124664e+02   5.3827700e+02   5.4987588e+02
   4.4551185e+02   4.4736588e+02   5.0632184e+02   5.3288226e+02   5.4579544e+02
   4.4239043e+02   4.7489036e+02   5.2334396e+02   5.6854640e+02   6.1645200e+02
   4.2223220e+02   4.3860122e+02   5.0798361e+02   5.3446177e+02   5.4694096e+02
   4.5030868e+02   4.7307806e+02   5.1807639e+02   5.5056473e+02   5.6175590e+02
   4.6075252e+02   4.6441597e+02   5.0754667e+02   5.3396808e+02   5.4656415e+02
   5.0585078e+02   5.3238923e+02   5.4540577e+02   6.1597691e+02   6.1849403e+02
   5.0563544e+02   5.3130948e+02   5.4425603e+02   6.0718959e+02   6.5194392e+02
   5.0576359e+02   5.3194525e+02   5.4493200e+02   6.2013980e+02   7.2176906e+02
   4.1638242e+02   4.7055298e+02   5.2340286e+02   5.6897300e+02   6.7897104e+02
   4.8045061e+02   4.8956787e+02   5.1596907e+02   5.4446328e+02   5.5503775e+02
   4.2802034e+02   4.7041507e+02   5.2197781e+02   5.6308148e+02   5.8262986e+02
   5.0131583e+02   5.1707144e+02   5.3187501e+02   5.7640256e+02   6.2364697e+02
   5.0479569e+02   5.2759670e+02   5.4048927e+02   5.8999142e+02   6.6091222e+02
   4.6842646e+02   4.8581668e+02   5.2382610e+02   5.6951400e+02   6.4912164e+02
   5.0586883e+02   5.3248326e+02   5.4550856e+02   6.2308034e+02   6.2368114e+02
   4.2432809e+02   4.7116744e+02   5.2341571e+02   5.6900324e+02   7.5207870e+02
   4.4110270e+02   4.7463737e+02   5.2346897e+02   5.6907177e+02   6.5982583e+02
   4.3385209e+02   4.5211918e+02   5.1010183e+02   5.3680336e+02   5.4870253e+02
   5.0587186e+02   5.3249898e+02   5.4552567e+02   6.5647155e+02   6.5653841e+02
   4.4407043e+02   4.7533836e+02   5.2330999e+02   5.6837858e+02   6.1215609e+02
   4.8519018e+02   4.8545008e+02   5.0611938e+02   5.3267111e+02   5.4564102e+02
   4.3449626e+02   4.6797379e+02   5.1833753e+02   5.5143868e+02   5.6287031e+02
   5.0576641e+02   5.3195856e+02   5.4494388e+02   6.1661478e+02   6.3996917e+02
   4.5776729e+02   4.7688614e+02   5.1877355e+02   5.5217374e+02   5.6363854e+02
   4.6299385e+02   4.8282445e+02   5.2370459e+02   5.6940940e+02   6.7443877e+02
   4.3175869e+02   4.5882203e+02   5.1300452e+02   5.4079505e+02   5.5198521e+02
   4.6667246e+02   4.8476754e+02   5.2375637e+02   5.6937828e+02   6.3818970e+02
   4.2385860e+02   4.6840328e+02   5.2064139e+02   5.5827601e+02   5.7269736e+02
   5.0522436e+02   5.2937540e+02   5.4219602e+02   5.9098887e+02   6.0759544e+02
   5.0586959e+02   5.3248733e+02   5.4551315e+02   6.6443357e+02   6.8322797e+02
   4.7720765e+02   4.9172648e+02   5.2421316e+02   5.6987280e+02   6.3989044e+02
   4.7991906e+02   4.9332884e+02   5.2337468e+02   5.6536269e+02   5.8656901e+02
   5.0138412e+02   5.1669371e+02   5.3078183e+02   5.6858780e+02   5.8336252e+02
   3.8638188e+02   4.7021949e+02   5.2330519e+02   5.6859164e+02   6.2211712e+02
   5.0581926e+02   5.3222493e+02   5.4522278e+02   6.0435115e+02   6.0781419e+02
   4.9973015e+02   5.1395918e+02   5.2979854e+02   5.7289787e+02   6.0021913e+02
   4.8656821e+02   4.8960032e+02   5.0902714e+02   5.3494910e+02   5.4720949e+02
   4.3858024e+02   4.6901855e+02   5.1814465e+02   5.5090474e+02   5.6221322e+02
   4.3944722e+02   4.7384560e+02   5.2300002e+02   5.6712942e+02   5.9751590e+02
   4.5346113e+02   4.7873509e+02   5.2356935e+02   5.6923063e+02   6.7305095e+02
   4.5596405e+02   4.7946111e+02   5.2325131e+02   5.6781081e+02   6.0136549e+02
   5.0587151e+02   5.3249729e+02   5.4552386e+02   6.9919921e+02   7.0780467e+02
   4.6958210e+02   4.8635224e+02   5.2356935e+02   5.6828714e+02   6.0291456e+02
   4.0989794e+02   4.7026999e+02   5.2326856e+02   5.6843971e+02   6.1701477e+02
   4.3696631e+02   4.7324314e+02   5.2308031e+02   5.6751044e+02   6.0048386e+02
   4.2756513e+02   4.7163280e+02   5.2342007e+02   5.6900406e+02   7.0324837e+02
   5.0587174e+02   5.3249844e+02   5.4552510e+02   6.6749308e+02   6.6854294e+02
   5.0586184e+02   5.3244529e+02   5.4546281e+02   5.8835729e+02   5.8850329e+02
   4.5036973e+02   4.7750577e+02   5.2345779e+02   5.6886062e+02   6.2439662e+02
   4.5079090e+02   4.7765768e+02   5.2345806e+02   5.6885114e+02   6.2356458e+02
   4.3399967e+02   4.7281084e+02   5.2343925e+02   5.6903454e+02   6.8154338e+02
   4.1429994e+02   4.6156073e+02   5.1603962e+02   5.4624695e+02   5.5712543e+02
   3.5927190e+02   4.7032162e+02   5.2340178e+02   5.6897608e+02   7.2569660e+02
   4.5125637e+02   4.7765110e+02   5.2320455e+02   5.6776423e+02   6.0153159e+02
   4.1433238e+02   4.4040402e+02   5.0863579e+02   5.3514705e+02   5.4744971e+02
   4.4027197e+02   4.7408433e+02   5.2303493e+02   5.6726682e+02   5.9841024e+02
   4.5834390e+02   4.8060628e+02   5.2358909e+02   5.6915749e+02   6.3600155e+02
   4.5461110e+02   4.7909410e+02   5.2345419e+02   5.6872442e+02   6.1728714e+02
   5.0269198e+02   5.2031994e+02   5.3394582e+02   5.7637205e+02   5.9854966e+02
   4.6206470e+02   4.8132229e+02   5.2206892e+02   5.6261476e+02   5.8083300e+02
   4.7464310e+02   4.8975477e+02   5.2385459e+02   5.6881343e+02   6.0713511e+02
   4.8150436e+02   4.8195560e+02   5.0626785e+02   5.3279120e+02   5.4572358e+02
   5.0584980e+02   5.3238429e+02   5.4540029e+02   6.1521673e+02   6.1761389e+02
   5.0585225e+02   5.3239692e+02   5.4541419e+02   6.1630348e+02   6.1872944e+02
   4.8172114e+02   4.9359730e+02   5.2113368e+02   5.5651564e+02   5.6889132e+02
   5.0585547e+02   5.3241403e+02   5.4543387e+02   6.3210414e+02   6.3884277e+02
   3.8022325e+02   4.7025487e+02   5.2334540e+02   5.6875361e+02   6.3065268e+02
   5.0174189e+02   5.1802912e+02   5.3251747e+02   5.7714402e+02   6.2672191e+02
   4.5718632e+02   4.8014669e+02   5.2359438e+02   5.6922005e+02   6.4711069e+02
   3.9868421e+02   4.7031959e+02   5.2339988e+02   5.6896869e+02   6.9009399e+02
   4.3828061e+02   4.7348162e+02   5.2293546e+02   5.6687143e+02   5.9598270e+02
   3.8105564e+02   4.7018414e+02   5.2326866e+02   5.6844311e+02   6.1716858e+02
   4.1371835e+02   4.1373255e+02   5.0587210e+02   5.3249919e+02   5.4552583e+02
   5.0584890e+02   5.3238012e+02   5.4539748e+02   6.3352289e+02   6.4546785e+02
   4.1586666e+02   4.7052114e+02   5.2339126e+02   5.6892823e+02   6.5115820e+02
   4.1799972e+02   4.5089117e+02   5.1128265e+02   5.3833326e+02   5.4992387e+02
   4.5596009e+02   4.7964501e+02   5.2353270e+02   5.6900787e+02   6.2792517e+02
   4.4722578e+02   4.7585023e+02   5.2271720e+02   5.6579048e+02   5.9072319e+02
   4.7207106e+02   4.8798641e+02   5.2375235e+02   5.6877951e+02   6.0865656e+02
   3.9615331e+02   4.6609690e+02   5.1936933e+02   5.5434792e+02   5.6667028e+02
   4.0335219e+02   4.6874144e+02   5.2175640e+02   5.6229093e+02   5.8073526e+02
   5.0560385e+02   5.3114350e+02   5.4404858e+02   5.9726038e+02   6.0830175e+02
   4.9216785e+02   5.0474252e+02   5.2638660e+02   5.7181326e+02   6.5176211e+02
   5.0575113e+02   5.3186135e+02   5.4478731e+02   5.8704520e+02   5.8868346e+02
   4.3233142e+02   4.7244676e+02   5.2342957e+02   5.6901081e+02   6.6115504e+02
   4.4869260e+02   4.7693826e+02   5.2349679e+02   5.6905829e+02   6.4061919e+02
   5.0584823e+02   5.3237677e+02   5.4539425e+02   6.4187477e+02   6.7428022e+02
   4.5357437e+02   4.7850461e+02   5.2316405e+02   5.6751393e+02   5.9921031e+02
   3.9730403e+02   4.6980610e+02   5.2285504e+02   5.6670265e+02   5.9551849e+02
   5.0540750e+02   5.3006898e+02   5.4260943e+02   5.7400774e+02   5.7723904e+02
   4.2158361e+02   4.5112262e+02   5.1118708e+02   5.3820261e+02   5.4981706e+02
   4.2963524e+02   4.7177006e+02   5.2315720e+02   5.6791394e+02   6.0531633e+02
   4.1690907e+02   4.2350687e+02   5.0617873e+02   5.3276272e+02   5.4571208e+02
   4.4525291e+02   4.7522218e+02   5.2271462e+02   5.6582237e+02   5.9091509e+02
   5.0468233e+02   5.2703969e+02   5.3975460e+02   5.8232542e+02   5.9494537e+02
   5.0561660e+02   5.3121849e+02   5.4416188e+02   6.0675207e+02   7.0707318e+02
   5.0575953e+02   5.3192469e+02   5.4490993e+02   6.1936229e+02   6.9217695e+02
   5.0564301e+02   5.3134685e+02   5.4429648e+02   6.0821530e+02   6.6106640e+02
   3.8435961e+02   4.7007118e+02   5.2314694e+02   5.6793970e+02   6.0634150e+02
   4.1559217e+02   4.7052364e+02   5.2340610e+02   5.6898668e+02   7.5133917e+02
   4.1753325e+02   4.7059726e+02   5.2339446e+02   5.6893841e+02   6.5280023e+02
   4.3677349e+02   4.7346010e+02   5.2341300e+02   5.6890174e+02   6.3612680e+02
   5.0583924e+02   5.3233048e+02   5.4534454e+02   6.3803953e+02   6.8572179e+02
   4.0539370e+02   4.7018645e+02   5.2322582e+02   5.6826598e+02   6.1282947e+02
   4.2376586e+02   4.3492605e+02   5.0718501e+02   5.3367640e+02   5.4636698e+02
   5.0229651e+02   5.1922687e+02   5.3309729e+02   5.7516279e+02   5.9684235e+02
   5.0294861e+02   5.2121860e+02   5.3488640e+02   5.8039564e+02   6.8469437e+02
   4.2924242e+02   4.7189714e+02   5.2338571e+02   5.6885720e+02   6.3615401e+02
   4.0505736e+02   4.6476403e+02   5.1830367e+02   5.5144517e+02   5.6291324e+02
   5.0559082e+02   5.3109368e+02   5.4403035e+02   6.0516197e+02   6.7185252e+02
   5.0579878e+02   5.3210910e+02   5.4506873e+02   5.8613191e+02   5.8705216e+02
   4.5954555e+02   4.8108350e+02   5.2353904e+02   5.6890149e+02   6.2042219e+02
   5.0575983e+02   5.3192624e+02   5.4491158e+02   6.1939167e+02   6.8693213e+02
   4.2497494e+02   4.7124595e+02   5.2341099e+02   5.6898196e+02   6.6440860e+02
   4.2415887e+02   4.7086630e+02   5.2309910e+02   5.6770467e+02   6.0287856e+02
   4.3899757e+02   4.5926671e+02   5.1174181e+02   5.3890725e+02   5.5037842e+02
   4.5325386e+02   4.7858789e+02   5.2346801e+02   5.6882362e+02   6.2120243e+02
   5.0447321e+02   5.2610983e+02   5.3867428e+02   5.7673210e+02   5.8667136e+02
   4.5276300e+02   4.7846398e+02   5.2356240e+02   5.6922219e+02   6.7601148e+02
   4.3907244e+02   4.7405572e+02   5.2338840e+02   5.6877360e+02   6.2614580e+02
   4.4581002e+02   4.7584863e+02   5.2331650e+02   5.6837559e+02   6.1173624e+02
   4.4051010e+02   4.7433652e+02   5.2327785e+02   5.6829901e+02   6.1110094e+02
   5.0216114e+02   5.1902126e+02   5.3316904e+02   5.7749545e+02   6.1725595e+02
   4.4147098e+02   4.6717750e+02   5.1582415e+02   5.4568315e+02   5.5651603e+02
   4.6955897e+02   4.8639826e+02   5.2367744e+02   5.6876722e+02   6.1034714e+02
   4.3834239e+02   4.7391624e+02   5.2345979e+02   5.6906870e+02   6.8891656e+02
   5.0582121e+02   5.3223796e+02   5.4524526e+02   6.3147022e+02   7.1919656e+02
   3.9665086e+02   4.5616337e+02   5.1349975e+02   5.4162168e+02   5.5272308e+02
   4.2213079e+02   4.7092015e+02   5.2340873e+02   5.6898411e+02   6.9409200e+02
   4.2407354e+02   4.7106126e+02   5.2333052e+02   5.6866525e+02   6.2457974e+02
   5.0545199e+02   5.3043014e+02   5.4332498e+02   5.9816766e+02   6.2862402e+02
   5.0584959e+02   5.3238263e+02   5.4539749e+02   6.0904734e+02   6.1101314e+02
   4.8696580e+02   4.9828149e+02   5.2190061e+02   5.5705426e+02   5.6930327e+02
   4.9265280e+02   5.0524448e+02   5.2653950e+02   5.7199829e+02   7.7210242e+02
   5.0565502e+02   5.3140132e+02   5.4434279e+02   6.0371081e+02   6.2333480e+02
   4.0254336e+02   4.6400319e+02   5.1776743e+02   5.5010479e+02   5.6132139e+02
   5.0584272e+02   5.3234844e+02   5.4536380e+02   6.3881972e+02   6.7409574e+02
   4.1787906e+02   4.6300324e+02   5.1683320e+02   5.4793336e+02   5.5889223e+02
   4.1824230e+02   4.7063768e+02   5.2339977e+02   5.6895810e+02   6.6001584e+02
   5.0587149e+02   5.3249716e+02   5.4552372e+02   6.8162843e+02   6.9433896e+02
   4.1071155e+02   4.7023426e+02   5.2321655e+02   5.6822576e+02   6.1190144e+02
   5.0491912e+02   5.2803061e+02   5.4077525e+02   5.8522042e+02   5.9806944e+02
   4.0293669e+02   4.7033045e+02   5.2339256e+02   5.6893948e+02   6.5469148e+02
   4.4980824e+02   4.7641646e+02   5.2224224e+02   5.6378136e+02   5.8415017e+02
   4.5806331e+02   4.8021578e+02   5.2316328e+02   5.6734462e+02   5.9758536e+02
   4.1109858e+02   4.4382884e+02   5.0941787e+02   5.3601834e+02   5.4810615e+02
   5.0584464e+02   5.3235833e+02   5.4537441e+02   6.3922831e+02   6.6585621e+02
   4.6098137e+02   4.8180509e+02   5.2365141e+02   5.6929941e+02   6.4824973e+02
   5.0587172e+02   5.3249820e+02   5.4552483e+02   7.0794279e+02   7.1061074e+02
   5.0582096e+02   5.3223654e+02   5.4524338e+02   6.2915011e+02   6.5685931e+02
   4.5028176e+02   4.7465246e+02   5.1983748e+02   5.5537446e+02   5.6798203e+02
   5.0585686e+02   5.3242112e+02   5.4544132e+02   6.2836219e+02   6.3238360e+02
   5.0580641e+02   5.3215917e+02   5.4515239e+02   6.0635014e+02   6.1168036e+02
   3.9929926e+02   4.7031560e+02   5.2339215e+02   5.6893833e+02   6.5444912e+02
   4.6036779e+02   4.8150588e+02   5.2362838e+02   5.6923432e+02   6.3967160e+02
   4.3689742e+02   4.7349809e+02   5.2342074e+02   5.6893126e+02   6.3891022e+02
   4.4272211e+02   4.7502159e+02   5.2339395e+02   5.6874702e+02   6.2291079e+02
   5.0587057e+02   5.3249238e+02   5.4551857e+02   6.5349369e+02   6.5496193e+02
   4.9876638e+02   5.1255632e+02   5.2928024e+02   5.7395495e+02   6.2370945e+02
   4.2496555e+02   4.7120573e+02   5.2336609e+02   5.6880419e+02   6.3251302e+02
   4.1373212e+02   4.7045802e+02   5.2340268e+02   5.6897535e+02   7.1254504e+02
   5.0584676e+02   5.3236925e+02   5.4538619e+02   6.4149296e+02   6.8152421e+02
   5.0191888e+02   5.1847699e+02   5.3287171e+02   5.7796432e+02   6.8804186e+02
   4.1978165e+02   4.6897737e+02   5.2157947e+02   5.6160867e+02   5.7915297e+02
   5.0586214e+02   5.3244873e+02   5.4547167e+02   6.5382275e+02   7.2597804e+02
   4.1776416e+02   4.4977849e+02   5.1092226e+02   5.3785724e+02   5.4953984e+02
   5.0416867e+02   5.2516176e+02   5.3812695e+02   5.8355026e+02   6.1230234e+02
   4.6424235e+02   4.8346355e+02   5.2373168e+02   5.6944653e+02   6.9170402e+02
   4.8506626e+02   4.9810748e+02   5.2499396e+02   5.7067269e+02   6.6675298e+02
   5.0477694e+02   5.2752177e+02   5.4041745e+02   5.8985114e+02   6.7390162e+02
   4.7459757e+02   4.8984424e+02   5.2408988e+02   5.6984185e+02   6.7791213e+02
   4.4817494e+02   4.7668601e+02   5.2339909e+02   5.6867042e+02   6.1834586e+02
   4.7246541e+02   4.8197635e+02   5.1424630e+02   5.4215006e+02   5.5303013e+02
   4.6234613e+02   4.8239731e+02   5.2353245e+02   5.6873001e+02   6.1402887e+02
   4.4088656e+02   4.7458430e+02   5.2347288e+02   5.6908991e+02   6.9548546e+02
   3.9142157e+02   4.7024624e+02   5.2333046e+02   5.6869350e+02   6.2737498e+02
   3.8550018e+02   4.0152196e+02   5.0589036e+02   5.3251471e+02   5.4553677e+02
   4.2732650e+02   4.7071795e+02   5.2243477e+02   5.6490685e+02   5.8793212e+02
   4.3628870e+02   4.7336515e+02   5.2344653e+02   5.6904026e+02   6.6293799e+02
   5.0549737e+02   5.3064138e+02   5.4354036e+02   5.9857807e+02   6.2341306e+02
   5.0389152e+02   5.2421141e+02   5.3733082e+02   5.8331402e+02   6.2759685e+02
   5.0429574e+02   5.2567174e+02   5.3867222e+02   5.8618806e+02   6.9046503e+02
   4.2237338e+02   4.7082064e+02   5.2327133e+02   5.6843126e+02   6.1643487e+02
   5.0277230e+02   5.0285410e+02   5.0595896e+02   5.3251690e+02   5.4553684e+02
   4.2967209e+02   4.6796800e+02   5.1930560e+02   5.5410088e+02   5.6630242e+02
   4.4723187e+02   4.4815496e+02   5.0611853e+02   5.3270684e+02   5.4567153e+02
   4.4177510e+02   4.7033112e+02   5.1842574e+02   5.5158513e+02   5.6301941e+02
   5.0330482e+02   5.2223882e+02   5.3559947e+02   5.8000281e+02   6.1230719e+02
   4.3896793e+02   4.7405289e+02   5.2341993e+02   5.6890238e+02   6.3378837e+02
   5.0572557e+02   5.3175414e+02   5.4472717e+02   6.1443232e+02   6.5152437e+02
   4.6138993e+02   4.6272675e+02   5.0647260e+02   5.3300048e+02   5.4587571e+02
   5.0587172e+02   5.3249841e+02   5.4552507e+02   6.5814048e+02   6.5835056e+02
   4.4893060e+02   4.7694368e+02   5.2338644e+02   5.6860033e+02   6.1611508e+02
   5.0520666e+02   5.2932159e+02   5.4219500e+02   5.9433197e+02   6.3940215e+02
   4.4311087e+02   4.4312597e+02   5.0587501e+02   5.3250164e+02   5.4552754e+02
   4.2961179e+02   4.7197320e+02   5.2340300e+02   5.6892358e+02   6.4386567e+02
   4.4814064e+02   4.7671904e+02   5.2346159e+02   5.6892787e+02   6.2944033e+02
   6.3944228e+02   5.6676533e+02   5.5449869e+02   5.1946196e+02   4.6620125e+02
   6.3491573e+02   5.9661933e+02   5.6705057e+02   5.2294849e+02   4.6988359e+02
   6.0452319e+02   5.6704574e+02   5.5536543e+02   5.2003450e+02   4.6689238e+02
   6.2805015e+02   5.5949298e+02   5.4864557e+02   5.1726533e+02   4.6325067e+02
   5.6981661e+02   5.2405292e+02   4.8927210e+02   4.7377889e+02   3.8537889e+02
   6.6827402e+02   6.2202094e+02   5.6860978e+02   5.2331005e+02   4.7022234e+02
   5.7176698e+02   5.2626625e+02   5.0425785e+02   4.9170737e+02   4.0559027e+02
   5.7527994e+02   5.3051310e+02   5.1523550e+02   5.0144661e+02   4.3092956e+02
   5.9293351e+02   5.4777234e+02   5.3765101e+02   5.1300345e+02   4.5603377e+02
   5.6922923e+02   5.2355929e+02   4.7819150e+02   4.5214563e+02   4.0646313e+02
   6.6733962e+02   5.4833021e+02   5.3632550e+02   5.0970088e+02   4.4476044e+02
   6.5013408e+02   5.7624326e+02   5.6025291e+02   5.2121564e+02   4.6814877e+02
   5.7851219e+02   5.3365204e+02   5.1998089e+02   5.0343542e+02   4.2948420e+02
   5.6912584e+02   5.2349082e+02   4.7538120e+02   4.4576604e+02   4.2306150e+02
   5.9591218e+02   5.8434249e+02   5.6560357e+02   5.2275577e+02   4.6970083e+02
   6.4486796e+02   5.6902693e+02   5.5603044e+02   5.1996012e+02   4.6678247e+02
   5.6964672e+02   5.2407466e+02   4.9480815e+02   4.8891716e+02   4.5750320e+02
   5.6899040e+02   5.2340780e+02   4.7061747e+02   4.1903337e+02   4.0902516e+02
   6.6236138e+02   5.4559664e+02   5.3261706e+02   5.0604248e+02   4.1724317e+02
   6.3203347e+02   6.1570570e+02   5.6859218e+02   5.2330887e+02   4.7022125e+02
   5.6899398e+02   5.2341001e+02   4.7081143e+02   4.3636149e+02   4.3453105e+02
   6.1157953e+02   5.5569729e+02   5.4528588e+02   5.1595918e+02   4.6129994e+02
   6.0562673e+02   5.4798686e+02   5.3660477e+02   5.1085857e+02   4.4950778e+02
   6.4200050e+02   6.1509047e+02   5.6847489e+02   5.2327903e+02   4.7019366e+02
   5.7127726e+02   5.2572193e+02   5.0222846e+02   4.9013854e+02   4.2457150e+02
   6.7210809e+02   6.7198967e+02   5.6898267e+02   5.2340336e+02   4.7030807e+02
   6.2751069e+02   5.4516834e+02   5.3217991e+02   5.0584861e+02   4.0913845e+02
   6.5981283e+02   5.9237757e+02   5.6607510e+02   5.2270816e+02   4.6965314e+02
   6.3304349e+02   6.1821686e+02   5.6866949e+02   5.2332721e+02   4.7023816e+02
   5.7832697e+02   5.3335407e+02   5.1939953e+02   5.0283955e+02   4.2548451e+02
   6.3565791e+02   5.7608985e+02   5.6024781e+02   5.2123405e+02   4.6816885e+02
   6.2892705e+02   5.4533208e+02   5.3239360e+02   5.0606057e+02   4.1938475e+02
   5.6917290e+02   5.2357307e+02   4.8651173e+02   4.8284273e+02   4.6400001e+02
   6.7325139e+02   6.0817336e+02   5.6806361e+02   5.2317734e+02   4.7009924e+02
   6.2533265e+02   5.7054360e+02   5.5716607e+02   5.2037499e+02   4.6725184e+02
   6.0682011e+02   5.4476864e+02   5.3211995e+02   5.0666517e+02   4.2914823e+02
   6.6166571e+02   5.6963133e+02   5.5638362e+02   5.2005522e+02   4.6688908e+02
   5.7061376e+02   5.2491259e+02   4.9761688e+02   4.8468514e+02   4.1735558e+02
   6.1939801e+02   5.4499053e+02   5.3205044e+02   5.0592463e+02   4.1690938e+02
   6.6305648e+02   6.1712988e+02   5.6846725e+02   5.2327519e+02   4.7019011e+02
   5.6948342e+02   5.4803880e+02   5.4768402e+02   5.2318606e+02   4.7014249e+02
   5.7337342e+02   5.2815344e+02   5.0993012e+02   4.9684527e+02   4.0498232e+02
   6.3607729e+02   5.4708270e+02   5.3476325e+02   5.0844168e+02   4.3902713e+02
   5.6923580e+02   5.2366354e+02   4.9223186e+02   4.8958341e+02   4.6547192e+02
   5.6943714e+02   5.2371590e+02   4.8299476e+02   4.6336477e+02   4.0188794e+02
   5.6919541e+02   5.2353668e+02   4.7738122e+02   4.5085396e+02   4.2026077e+02
   6.5703664e+02   6.0015308e+02   5.6742809e+02   5.2302844e+02   4.6995935e+02
   5.6920948e+02   5.2354645e+02   4.7778383e+02   4.5206019e+02   4.2120191e+02
   6.1045707e+02   5.6090665e+02   5.5024664e+02   5.1814682e+02   4.6455050e+02
   7.3729879e+02   5.5634906e+02   5.4547724e+02   5.1565707e+02   4.6067561e+02
   6.3726089e+02   5.4534360e+02   5.3234502e+02   5.0588592e+02   4.0983623e+02
   6.7844146e+02   6.1739005e+02   5.6846651e+02   5.2327478e+02   4.7018974e+02
   6.2731501e+02   6.0345141e+02   5.6801292e+02   5.2317534e+02   4.7009739e+02
   6.1099113e+02   5.5063754e+02   5.3971456e+02   5.1283297e+02   4.5473021e+02
   5.6938065e+02   5.2371314e+02   4.8512871e+02   4.7438034e+02   4.4819429e+02
   5.7934096e+02   5.3402744e+02   5.2008765e+02   5.0255016e+02   3.8845229e+02
   7.0673755e+02   6.0839730e+02   5.6806779e+02   5.2317805e+02   4.7009993e+02
   6.1407028e+02   6.0366987e+02   5.6840027e+02   5.2327289e+02   4.7018801e+02
   5.6961745e+02   5.2388371e+02   4.8698975e+02   4.7196376e+02   4.2924061e+02
   7.2392708e+02   6.0047159e+02   5.6743516e+02   5.2302817e+02   4.6995910e+02
   5.6911335e+02   5.2350832e+02   4.8141857e+02   4.7632945e+02   4.6239432e+02
   5.7001113e+02   5.2424636e+02   4.9175004e+02   4.7721784e+02   3.8215380e+02
   5.7030884e+02   5.5746662e+02   5.5656994e+02   5.2315624e+02   4.7009793e+02
   6.4181909e+02   5.4983720e+02   5.3829950e+02   5.1134710e+02   4.5045535e+02
   6.2898314e+02   5.4518736e+02   5.3218547e+02   5.0581546e+02   3.9498193e+02
   5.7840164e+02   5.5048489e+02   5.4519551e+02   5.1971130e+02   4.6695887e+02
   5.7082751e+02   5.2555779e+02   5.0442648e+02   4.9678880e+02   4.5097541e+02
   6.4278729e+02   5.5600453e+02   5.4519383e+02   5.1556980e+02   4.6053901e+02
   6.8873267e+02   5.8081654e+02   5.6233540e+02   5.2177001e+02   4.6872077e+02
   6.6502518e+02   5.4693722e+02   5.3447129e+02   5.0801497e+02   4.3675804e+02
   6.1414302e+02   5.5806991e+02   5.4755750e+02   5.1696030e+02   4.6283516e+02
   6.2549936e+02   5.9980527e+02   5.6765184e+02   5.2309439e+02   4.7002152e+02
   5.7011877e+02   5.6779337e+02   5.6676353e+02   5.2337377e+02   4.7028182e+02
   5.7054376e+02   5.2500706e+02   4.9986859e+02   4.9030540e+02   4.4293523e+02
   6.3984933e+02   6.3645181e+02   5.6894662e+02   5.2339438e+02   4.7029988e+02
   6.4792153e+02   6.0563934e+02   5.6797337e+02   5.2315836e+02   4.7008152e+02
   7.1077436e+02   5.4600487e+02   5.3318080e+02   5.0666209e+02   4.2708098e+02
   5.6912584e+02   5.2349031e+02   4.7526618e+02   4.4336251e+02   3.9669776e+02
   5.6944106e+02   5.2372525e+02   4.8349244e+02   4.6574284e+02   4.2632028e+02
   5.6909892e+02   5.2347396e+02   4.7460630e+02   4.4489835e+02   4.2730041e+02
   5.6908022e+02   5.2354125e+02   5.0233591e+02   5.0190490e+02   4.6955241e+02
   5.8211181e+02   5.3613480e+02   5.2277462e+02   5.0347300e+02   4.0442461e+02
   5.6920849e+02   5.2355259e+02   4.7872991e+02   4.6054380e+02   4.3850813e+02
   6.3725972e+02   5.9304592e+02   5.6633749e+02   5.2278075e+02   4.6972318e+02
   6.0413074e+02   5.4509027e+02   5.3272070e+02   5.0751388e+02   4.3548212e+02
   5.6954602e+02   5.2380657e+02   4.8506804e+02   4.6719057e+02   4.0400857e+02
   5.6927111e+02   5.2359857e+02   4.8032825e+02   4.6279394e+02   4.3666988e+02
   6.0564351e+02   5.4791644e+02   5.3651181e+02   5.1078588e+02   4.4928610e+02
   6.2512442e+02   5.4767246e+02   5.3566223e+02   5.0941231e+02   4.4378074e+02
   5.8065109e+02   5.4411162e+02   5.3664776e+02   5.1583723e+02   4.6266699e+02
   5.8723936e+02   5.3920939e+02   5.2625568e+02   5.0446468e+02   4.0025626e+02
   5.6919173e+02   5.2355059e+02   4.7970552e+02   4.6708965e+02   4.4900039e+02
   5.6898477e+02   5.2340456e+02   4.7039322e+02   4.1513877e+02   4.1173225e+02
   5.6907151e+02   5.2345669e+02   4.7365817e+02   4.4111831e+02   4.2625769e+02
   6.8108003e+02   5.4781789e+02   5.3564755e+02   5.0910522e+02   4.4214764e+02
   5.6930001e+02   5.2361244e+02   4.8021351e+02   4.5886274e+02   4.2445396e+02
   5.6899223e+02   5.2340890e+02   4.7070075e+02   4.2518908e+02   4.2187546e+02
   6.2949932e+02   6.1764997e+02   5.6870191e+02   5.2333559e+02   4.7024589e+02
   5.6907697e+02   5.2347186e+02   4.7740430e+02   4.6962778e+02   4.5945457e+02
   5.6906238e+02   5.2345177e+02   4.7360042e+02   4.4731819e+02   4.3670616e+02
   6.0159942e+02   5.7008826e+02   5.5762976e+02   5.2076007e+02   4.6768518e+02
   6.0401915e+02   5.4875149e+02   5.3767039e+02   5.1174042e+02   4.5209078e+02
   6.4538870e+02   5.5682716e+02   5.4600689e+02   5.1596685e+02   4.6121638e+02
   6.0359995e+02   5.9838296e+02   5.6835951e+02   5.2327494e+02   4.7018981e+02
   5.6899416e+02   5.2341020e+02   4.7088026e+02   4.4487768e+02   4.4320477e+02
   6.7046231e+02   5.8849017e+02   5.6505929e+02   5.2246059e+02   4.6941203e+02
   6.6751301e+02   5.5487627e+02   5.4397582e+02   5.1487681e+02   4.5922193e+02
   5.6937605e+02   5.2370314e+02   4.8454778e+02   4.7290384e+02   4.4628286e+02
   6.1770346e+02   5.6873537e+02   5.5611173e+02   5.2009858e+02   4.6694885e+02
   6.9811345e+02   6.1771743e+02   5.6847527e+02   5.2327687e+02   4.7019168e+02
   6.2154583e+02   5.9578399e+02   5.6712208e+02   5.2297848e+02   4.6991203e+02
   6.4554464e+02   5.4883267e+02   5.3702091e+02   5.1033831e+02   4.4725731e+02
   5.8380209e+02   5.4473159e+02   5.3613173e+02   5.1440603e+02   4.6013280e+02
   5.8285243e+02   5.3732570e+02   5.2477268e+02   5.0548854e+02   4.3418826e+02
   6.3979581e+02   5.5024871e+02   5.3881106e+02   5.1172923e+02   4.5156501e+02
   6.3210831e+02   6.1454329e+02   5.6854202e+02   5.2329686e+02   4.7021018e+02
   5.6977946e+02   5.2412162e+02   4.9254803e+02   4.8323061e+02   4.4726583e+02
   6.1108983e+02   5.4741102e+02   5.3563561e+02   5.0982042e+02   4.4586115e+02
   6.6519021e+02   5.8402063e+02   5.6359740e+02   5.2209688e+02   4.6905112e+02
   5.7027774e+02   5.2491069e+02   5.0215374e+02   4.9593913e+02   4.5567131e+02
   5.7016872e+02   5.2481861e+02   5.0240841e+02   4.9688247e+02   4.5795426e+02
   6.0397929e+02   5.4679097e+02   5.3509658e+02   5.0974427e+02   4.4589949e+02
   6.3327904e+02   5.9748712e+02   5.6720372e+02   5.2298493e+02   4.6991820e+02
   6.4131797e+02   5.5319707e+02   5.4222386e+02   5.1393872e+02   4.5723931e+02
   6.1114006e+02   5.4941621e+02   5.3822231e+02   5.1181519e+02   4.5209922e+02
   6.7804409e+02   5.4632468e+02   5.3362770e+02   5.0714914e+02   4.3132239e+02
   5.8021783e+02   5.3473109e+02   5.2101942e+02   5.0288949e+02   3.9933693e+02
   5.6899604e+02   5.3043919e+02   5.3040734e+02   5.2336980e+02   4.7029689e+02
   6.0217014e+02   6.0175163e+02   5.6893614e+02   5.2339389e+02   4.7029942e+02
   5.6898552e+02   5.2340498e+02   4.7042054e+02   4.1202985e+02   3.9188206e+02
   5.6946340e+02   5.2375325e+02   4.8454477e+02   4.6909246e+02   4.3379232e+02
   5.6927847e+02   5.2359681e+02   4.7972003e+02   4.5795339e+02   4.2550017e+02
   6.4309708e+02   5.9483624e+02   5.6667201e+02   5.2285579e+02   4.6979513e+02
   5.6979544e+02   5.2425531e+02   4.9677288e+02   4.9069453e+02   4.5660071e+02
   5.7261053e+02   5.2741252e+02   5.0851913e+02   4.9674923e+02   4.3069596e+02
   6.6550114e+02   5.5502247e+02   5.4413010e+02   5.1496184e+02   4.5939008e+02
   5.6902868e+02   5.2343132e+02   4.7247888e+02   4.4906273e+02   4.4319899e+02
   5.7698613e+02   5.3223731e+02   5.1795817e+02   5.0264015e+02   4.2961731e+02
   5.6910569e+02   5.2348255e+02   4.7587835e+02   4.5831899e+02   4.4542747e+02
   5.9412644e+02   5.9272346e+02   5.6863610e+02   5.2334179e+02   4.7025159e+02
   5.6899164e+02   5.2340863e+02   4.7071620e+02   4.3785521e+02   4.3651142e+02
   5.6935268e+02   5.2366664e+02   4.8264421e+02   4.6745215e+02   4.3828320e+02
   6.1091224e+02   6.1079699e+02   5.6897707e+02   5.2340212e+02   4.7030694e+02
   5.6915854e+02   5.2352170e+02   4.7805225e+02   4.6302557e+02   4.4653881e+02
   5.9134112e+02   5.9102033e+02   5.6888984e+02   5.2338800e+02   4.7029400e+02
   6.5842056e+02   5.4588482e+02   5.3303097e+02   5.0652786e+02   4.2578488e+02
   6.3119124e+02   5.6028711e+02   5.4932969e+02   5.1753498e+02   4.6364198e+02
   5.7705067e+02   5.3201705e+02   5.1719939e+02   5.0136532e+02   3.9818241e+02
   5.6898274e+02   5.2340339e+02   4.7030988e+02   3.9184512e+02   3.8941844e+02
   5.6899223e+02   5.2340884e+02   4.7068687e+02   4.1904554e+02   3.9042809e+02
   5.7163387e+02   5.2621867e+02   5.0465194e+02   4.9327483e+02   4.3140675e+02
   6.1211522e+02   6.0550339e+02   5.6862277e+02   5.2332333e+02   4.7023459e+02
   5.7005739e+02   5.2430354e+02   4.9252627e+02   4.7863528e+02   4.2107753e+02
   6.1984459e+02   5.9855213e+02   5.6761176e+02   5.2309124e+02   4.7001853e+02
   6.6311522e+02   6.2397620e+02   5.6866029e+02   5.2332259e+02   4.7023391e+02
   5.6898307e+02   5.2340360e+02   4.7032924e+02   4.4359324e+02   4.4353176e+02
   5.8872943e+02   5.3990522e+02   5.2698767e+02   5.0464211e+02   3.8379586e+02
   6.2145513e+02   5.9375210e+02   5.6671949e+02   5.2288704e+02   4.6982506e+02
   5.6971547e+02   5.2396715e+02   4.8820641e+02   4.7303467e+02   4.2455679e+02
   6.2011181e+02   5.8252448e+02   5.6336775e+02   5.2209404e+02   4.6904923e+02
   5.6900357e+02   5.4059420e+02   5.4057467e+02   5.2338650e+02   4.7029743e+02
   6.4181974e+02   5.4539586e+02   5.3239222e+02   5.0589103e+02   4.0929270e+02
   6.1487385e+02   5.4467588e+02   5.3170537e+02   5.0571822e+02   3.9130029e+02
   6.0019113e+02   5.9591470e+02   5.6831141e+02   5.2327069e+02   4.7018588e+02
   6.1044104e+02   5.4441093e+02   5.3145675e+02   5.0567227e+02   3.9827616e+02
   6.2313196e+02   5.6943807e+02   5.5647614e+02   5.2017224e+02   4.6702792e+02
   5.6906507e+02   5.2345271e+02   4.7343916e+02   4.4038213e+02   4.2642565e+02
   6.0118887e+02   5.4566816e+02   5.3375164e+02   5.0881597e+02   4.4226473e+02
   6.1436766e+02   5.6806611e+02   5.5574302e+02   5.2001709e+02   4.6686026e+02
   6.0458030e+02   6.0345304e+02   5.6889166e+02   5.2338430e+02   4.7029063e+02
   6.3894317e+02   5.7270768e+02   5.5836437e+02   5.2068959e+02   4.6759124e+02
   6.6112762e+02   5.9640336e+02   5.6688214e+02   5.2289948e+02   4.6983689e+02
   6.4803897e+02   5.4560225e+02   5.3266156e+02   5.0616065e+02   4.2071047e+02
   7.4613141e+02   6.7477811e+02   5.6896548e+02   5.2339894e+02   4.7030405e+02
   5.7412722e+02   5.2944699e+02   5.1379154e+02   5.0158357e+02   4.3786059e+02
   6.5760541e+02   5.7398172e+02   5.5902597e+02   5.2086129e+02   4.6777413e+02
   6.8517766e+02   5.4553414e+02   5.3252091e+02   5.0591619e+02   4.0933741e+02
   6.8472921e+02   5.5083360e+02   5.3944314e+02   5.1208937e+02   4.5250171e+02
   5.6913072e+02   5.2352601e+02   4.8293201e+02   4.7832341e+02   4.6289763e+02
   5.7367014e+02   5.2889769e+02   5.1269095e+02   5.0090252e+02   4.3795821e+02
   5.6914807e+02   5.2350494e+02   4.7599274e+02   4.4668173e+02   4.1814217e+02
   6.3662799e+02   5.4745969e+02   5.3526797e+02   5.0890552e+02   4.4135499e+02
   6.2286907e+02   6.1689283e+02   5.6880153e+02   5.2336038e+02   4.7026867e+02
   6.4056785e+02   5.5865877e+02   5.4778683e+02   5.1681965e+02   4.6256831e+02
   5.6916531e+02   5.2351591e+02   4.7643363e+02   4.4719256e+02   3.8435693e+02
   6.0050873e+02   5.4403806e+02   5.3145545e+02   5.0658456e+02   4.2967588e+02
   6.4660969e+02   5.5500128e+02   5.4414718e+02   5.1500796e+02   4.5949294e+02
   5.6925840e+02   5.2357986e+02   4.7894246e+02   4.5412441e+02   4.0884060e+02
   6.2114166e+02   5.4698302e+02   5.3479791e+02   5.0872325e+02   4.4072100e+02
   6.1348277e+02   5.4466633e+02   5.3173314e+02   5.0582513e+02   4.1522276e+02
   5.6899509e+02   5.2341053e+02   4.7080305e+02   4.2121734e+02   4.0546885e+02
   6.0799787e+02   5.6924660e+02   5.5673856e+02   5.2039586e+02   4.6728613e+02
   5.6940138e+02   5.2368824e+02   4.8231932e+02   4.6230532e+02   4.1589848e+02
   6.7153247e+02   5.4559728e+02   5.3261384e+02   5.0603112e+02   4.1679169e+02
   5.6904292e+02   5.2343948e+02   4.7279146e+02   4.4316095e+02   4.3451137e+02
   5.6914408e+02   5.2350466e+02   4.7635270e+02   4.5280248e+02   4.3425356e+02
   6.0192136e+02   5.9640632e+02   5.6819788e+02   5.2324468e+02   4.7016174e+02
   6.2742530e+02   6.0245500e+02   5.6791916e+02   5.2315381e+02   4.7007723e+02
   5.7190773e+02   5.2648707e+02   5.0531617e+02   4.9326872e+02   4.2487287e+02
   6.4205809e+02   6.3642094e+02   5.6893318e+02   5.2339101e+02   4.7029675e+02
   6.3515807e+02   5.5062391e+02   5.3929118e+02   5.1209951e+02   4.5259254e+02
   6.1434651e+02   6.0903987e+02   5.6873397e+02   5.2334695e+02   4.7025635e+02
   5.7696811e+02   5.3351572e+02   5.2147936e+02   5.0713889e+02   4.4849036e+02
   5.6902399e+02   5.2342803e+02   4.7210117e+02   4.4294657e+02   4.3697775e+02
   5.6902282e+02   5.2342714e+02   4.7196163e+02   4.3759905e+02   4.3078424e+02
   6.3954408e+02   5.9901709e+02   5.6736887e+02   5.2301981e+02   4.6995124e+02
   6.5097384e+02   6.1804942e+02   5.6853236e+02   5.2329182e+02   4.7020550e+02
   5.7018513e+02   5.2473156e+02   5.0025084e+02   4.9347119e+02   4.5382200e+02
   5.6901568e+02   5.2342996e+02   4.7845070e+02   4.7652918e+02   4.6771601e+02
   5.8607987e+02   5.3930996e+02   5.2689608e+02   5.0593150e+02   4.3331479e+02
   5.6902933e+02   5.2343085e+02   4.7212790e+02   4.3367538e+02   4.2268396e+02
   6.6221445e+02   5.6643286e+02   5.5419227e+02   5.1932342e+02   4.6603038e+02
   6.3586135e+02   5.4955209e+02   5.3797894e+02   5.1114826e+02   4.4988239e+02
   6.4273512e+02   6.2109788e+02   5.6867262e+02   5.2332689e+02   4.7023787e+02
   6.2155670e+02   5.4536511e+02   5.3254487e+02   5.0641606e+02   4.2550973e+02
   6.3042409e+02   6.1440861e+02   5.6855988e+02   5.2330152e+02   4.7021443e+02
   6.0475234e+02   6.0461634e+02   5.6897255e+02   5.2340123e+02   4.7030615e+02
   6.0081374e+02   5.6874781e+02   5.5679546e+02   5.2054522e+02   4.6745811e+02
   5.6917480e+02   5.2355461e+02   4.8215158e+02   4.7506579e+02   4.5853279e+02
   5.6904506e+02   5.2344900e+02   4.7635138e+02   4.7018554e+02   4.6219970e+02
   6.3784806e+02   5.4535381e+02   5.3235519e+02   5.0588979e+02   4.1007471e+02
   5.6924374e+02   5.2357195e+02   4.7888185e+02   4.5625418e+02   4.2688209e+02
   6.7410085e+02   5.4637537e+02   5.3370000e+02   5.0722916e+02   4.3199144e+02
   6.2687250e+02   5.7070225e+02   5.5724912e+02   5.2039379e+02   4.6727202e+02
   5.9494196e+02   5.4219187e+02   5.2930859e+02   5.0520277e+02   3.8323653e+02
   6.2084592e+02   5.8124864e+02   5.6283378e+02   5.2195811e+02   4.6891269e+02
   6.0687374e+02   5.4423183e+02   5.3132606e+02   5.0575194e+02   4.1568064e+02
   5.8840672e+02   5.4821481e+02   5.3918019e+02   5.1479780e+02   4.6011527e+02
   6.2877446e+02   5.7962686e+02   5.6200561e+02   5.2172150e+02   4.6867229e+02
   5.6898731e+02   5.2340623e+02   4.7062688e+02   4.5487364e+02   4.5425454e+02
   5.6911305e+02   5.2348218e+02   4.7487264e+02   4.4200892e+02   3.9985363e+02
   6.4389652e+02   5.4539328e+02   5.3237849e+02   5.0585631e+02   3.9875524e+02
   5.9152136e+02   5.7299140e+02   5.6080861e+02   5.2185422e+02   4.6882172e+02
   6.5065948e+02   5.4823907e+02   5.3623322e+02   5.0965968e+02   4.4461949e+02
   5.9945651e+02   5.6581032e+02   5.5479985e+02   5.1999769e+02   4.6686500e+02
   5.6968956e+02   5.2393383e+02   4.8743789e+02   4.7108491e+02   4.0148261e+02
   5.6918832e+02   5.2353255e+02   4.7729711e+02   4.5168927e+02   4.2511405e+02
   6.6556953e+02   5.8892524e+02   5.6518367e+02   5.2249132e+02   4.6944214e+02
   5.6915346e+02   5.2351646e+02   4.7762110e+02   4.6134687e+02   4.4474239e+02
   5.9301840e+02   5.9035841e+02   5.6824763e+02   5.2327558e+02   4.7019064e+02
   6.0122761e+02   5.4529565e+02   5.3322312e+02   5.0831363e+02   4.3986135e+02
   5.8963456e+02   5.4145698e+02   5.2933463e+02   5.0703596e+02   4.3689207e+02
   6.2220947e+02   5.8505369e+02   5.6426245e+02   5.2230602e+02   4.6926017e+02
   5.6939809e+02   5.2380351e+02   4.9149912e+02   4.8661825e+02   4.6066100e+02
   5.8654645e+02   5.3897778e+02   5.2610233e+02   5.0466907e+02   4.2059435e+02
   5.6922185e+02   5.2356419e+02   4.7933493e+02   4.6246492e+02   4.4030639e+02
   5.6956951e+02   5.2382829e+02   4.8555660e+02   4.6821625e+02   4.1582281e+02
   5.6916733e+02   5.2351732e+02   4.7650404e+02   4.4754166e+02   4.0794460e+02
   5.9597237e+02   5.4874794e+02   5.3840259e+02   5.1300442e+02   4.5574315e+02
   5.9968876e+02   5.7336503e+02   5.5983440e+02   5.2138698e+02   4.6833938e+02
   6.6693993e+02   5.5581378e+02   5.4494621e+02   5.1539436e+02   4.6020894e+02
   6.5385562e+02   6.3153330e+02   5.6881250e+02   5.2336059e+02   4.7026887e+02
   6.8332052e+02   6.0496092e+02   5.6786282e+02   5.2312936e+02   4.7005440e+02
   7.0159781e+02   5.4563931e+02   5.3266861e+02   5.0608602e+02   4.1851177e+02
   6.5604618e+02   5.4547485e+02   5.3245411e+02   5.0587010e+02   3.9830379e+02
   6.4499999e+02   5.6132320e+02   5.5016228e+02   5.1782856e+02   4.6405541e+02
   5.8525125e+02   5.3820222e+02   5.2521573e+02   5.0433115e+02   4.1761917e+02
   5.6903027e+02   5.2343241e+02   4.7259258e+02   4.5017855e+02   4.4432930e+02
   5.6918672e+02   5.2353649e+02   4.7804670e+02   4.5909362e+02   4.3844539e+02
   7.0792281e+02   5.8430391e+02   5.6369117e+02   5.2211908e+02   4.6907332e+02
   7.0469411e+02   5.8388736e+02   5.6353984e+02   5.2208077e+02   4.6903492e+02
   6.0544812e+02   6.0480331e+02   5.6893617e+02   5.2339352e+02   4.7029907e+02
   6.0670921e+02   5.6192363e+02   5.5124632e+02   5.1859691e+02   4.6516118e+02
   6.0413587e+02   5.5176556e+02   5.4129662e+02   5.1406615e+02   4.5782843e+02
   7.0043097e+02   5.7098703e+02   5.5723892e+02   5.2032024e+02   4.6718576e+02
   6.2177989e+02   6.0464277e+02   5.6821279e+02   5.2322445e+02   4.7014311e+02
   6.4873782e+02   6.3075561e+02   5.6883126e+02   5.2336550e+02   4.7027334e+02
   5.6904967e+02   5.2344323e+02   4.7288571e+02   4.3783854e+02   4.2537036e+02
   6.2187758e+02   6.2145183e+02   5.6897002e+02   5.2340036e+02   4.7030535e+02
   5.6929577e+02   5.2362954e+02   4.8213960e+02   4.6891574e+02   4.4478385e+02
   5.6926368e+02   5.2358348e+02   4.7905797e+02   4.5430413e+02   3.9533076e+02
   6.7649467e+02   5.4745778e+02   5.3516878e+02   5.0867203e+02   4.4003906e+02
   5.8453424e+02   5.3807382e+02   5.2531735e+02   5.0495925e+02   4.2794558e+02
   6.4262415e+02   5.4537708e+02   5.3236226e+02   5.0584992e+02   3.9498104e+02
   6.1144181e+02   5.7927044e+02   5.6224573e+02   5.2185911e+02   4.6881397e+02
   6.7354249e+02   5.4666970e+02   5.3410423e+02   5.0764555e+02   4.3468435e+02
   5.7643401e+02   5.3152303e+02   5.1658579e+02   5.0144002e+02   4.2285076e+02
   6.0802051e+02   5.6724455e+02   5.5536192e+02   5.1997536e+02   4.6682044e+02
   6.1799495e+02   5.9594585e+02   5.6724879e+02   5.2301256e+02   4.6994438e+02
   6.5741230e+02   5.5847481e+02   5.4756479e+02   5.1667995e+02   4.6234581e+02
   6.4949414e+02   6.1821333e+02   5.6854707e+02   5.2329560e+02   4.7020901e+02
   6.5295012e+02   5.5484193e+02   5.4395733e+02   5.1488342e+02   4.5924096e+02
   6.5693973e+02   6.2807612e+02   5.6874995e+02   5.2334498e+02   4.7025452e+02
   5.6904477e+02   5.2343999e+02   4.7263029e+02   4.3332680e+02   4.0249689e+02
   6.3197087e+02   6.1306771e+02   5.6848115e+02   5.2328239e+02   4.7019683e+02
   6.1532232e+02   5.4521594e+02   5.3247508e+02   5.0658106e+02   4.2762189e+02
   5.6941907e+02   5.2375007e+02   4.8611491e+02   4.7575961e+02   4.4841655e+02
   5.6905294e+02   5.2344495e+02   4.7291579e+02   4.3470206e+02   4.0915147e+02
   5.6964998e+02   5.2397776e+02   4.9039655e+02   4.8065687e+02   4.4713799e+02
   5.6989846e+02   5.2421936e+02   4.9303589e+02   4.8255563e+02   4.4221870e+02
   6.4874144e+02   5.4597941e+02   5.3318820e+02   5.0674502e+02   4.2793374e+02
   5.9219035e+02   5.5141338e+02   5.4217748e+02   5.1566324e+02   4.6122839e+02
   6.1612669e+02   5.4612959e+02   5.3373923e+02   5.0787178e+02   4.3664259e+02
   5.6945885e+02   5.2375789e+02   4.8500807e+02   4.7104496e+02   4.3804371e+02
   6.1959402e+02   5.4611567e+02   5.3364047e+02   5.0765061e+02   4.3527627e+02
   5.9340455e+02   5.9102927e+02   5.6834789e+02   5.2329212e+02   4.7020589e+02
   6.2892665e+02   5.5181567e+02   5.4074497e+02   5.1312019e+02   4.5526337e+02
   6.8069571e+02   6.3318397e+02   5.6880567e+02   5.2335859e+02   4.7026702e+02
   6.2639159e+02   6.0875551e+02   5.6837498e+02   5.2325944e+02   4.7017561e+02
   6.3986617e+02   5.4589799e+02   5.3310945e+02   5.0671938e+02   4.2782103e+02
   5.6898497e+02   5.2340470e+02   4.7040930e+02   4.3266078e+02   4.3219458e+02
   7.2600687e+02   5.4585920e+02   5.3297399e+02   5.0642660e+02   4.2452692e+02
   5.7176621e+02   5.2632074e+02   5.0473455e+02   4.9275524e+02   4.2551581e+02
   6.0810269e+02   5.7247398e+02   5.5878405e+02   5.2097900e+02   4.6790924e+02
   5.6908610e+02   5.2346544e+02   4.7405279e+02   4.3987783e+02   4.1786725e+02
   6.2549766e+02   6.2414562e+02   5.6896145e+02   5.2339825e+02   4.7030342e+02
   6.2046191e+02   6.0266329e+02   5.6808691e+02   5.2319717e+02   4.7011772e+02
   5.6913059e+02   5.2349354e+02   4.7545067e+02   4.4469095e+02   4.1637047e+02
   7.0470149e+02   5.5759879e+02   5.4671378e+02   5.1626877e+02   4.6169782e+02
   6.0114671e+02   5.4374783e+02   5.3095911e+02   5.0592437e+02   4.2288279e+02
   5.6909671e+02   5.2347188e+02   4.7435420e+02   4.3999599e+02   3.8946093e+02
   6.2889929e+02   5.4612629e+02   5.3351242e+02   5.0729194e+02   4.3284010e+02
   6.6662618e+02   6.0707227e+02   5.6800532e+02   5.2316351e+02   4.7008629e+02
   5.6919016e+02   5.2353966e+02   4.7825196e+02   4.5998779e+02   4.3937876e+02
   6.1861650e+02   5.9904302e+02   5.6771397e+02   5.2311559e+02   4.7004140e+02
   6.4204365e+02   5.8605046e+02   5.6438494e+02   5.2230545e+02   4.6925917e+02
   6.4782615e+02   5.6486195e+02   5.5304738e+02   5.1893422e+02   4.6554849e+02
   5.6920194e+02   5.2354228e+02   4.7773439e+02   4.5323842e+02   4.2664292e+02
   6.4708585e+02   5.4541221e+02   5.3239540e+02   5.0585756e+02   3.9701746e+02
   6.3963182e+02   5.6632531e+02   5.5417829e+02   5.1935104e+02   4.6606756e+02
   5.7190389e+02   5.6710479e+02   5.6470863e+02   5.2325539e+02   4.7017617e+02
   6.4125629e+02   6.0573577e+02   5.6801614e+02   5.2316990e+02   4.7009232e+02
   5.6925580e+02   5.2357811e+02   4.7888966e+02   4.5408227e+02   4.1220283e+02
   6.7351445e+02   6.0843987e+02   5.6807718e+02   5.2318059e+02   4.7010227e+02
   5.7198110e+02   5.2661524e+02   5.0594224e+02   4.9422365e+02   4.2861926e+02
   6.7397298e+02   6.3200337e+02   5.6879241e+02   5.2335532e+02   4.7026400e+02
   5.7619815e+02   5.3153673e+02   5.1701797e+02   5.0251248e+02   4.3253095e+02
   6.2525417e+02   6.2037890e+02   5.6886675e+02   5.2337562e+02   4.7028269e+02
   5.7295866e+02   5.2769086e+02   5.0880604e+02   4.9604636e+02   4.1642470e+02
   5.6911670e+02   5.2348830e+02   4.7588611e+02   4.5554749e+02   4.4096521e+02
   6.0896169e+02   5.9359866e+02   5.6714071e+02   5.2300774e+02   4.6993971e+02
   7.1599384e+02   5.4551328e+02   5.3248802e+02   5.0587138e+02   3.8785411e+02
   5.8242886e+02   5.8025243e+02   5.6784586e+02   5.2326812e+02   4.7018388e+02
   7.2839672e+02   6.4587488e+02   5.6889741e+02   5.2338162e+02   4.7028817e+02
   7.3045637e+02   7.2917080e+02   5.6898231e+02   5.2340326e+02   4.7030800e+02
   5.6898272e+02   5.2340338e+02   4.7030951e+02   4.2939194e+02   4.2938410e+02
   6.1159737e+02   5.5428991e+02   5.4381552e+02   5.1521127e+02   4.6000868e+02
   6.0715651e+02   5.7632013e+02   5.6097126e+02   5.2156899e+02   4.6852037e+02
   6.3692792e+02   5.4908424e+02   5.3738642e+02   5.1068738e+02   4.4844597e+02
   7.2734218e+02   5.4703542e+02   5.3459293e+02   5.0811552e+02   4.3725804e+02
   6.6408768e+02   5.5282288e+02   5.4174892e+02   5.1359361e+02   4.5638444e+02
   5.6898441e+02   5.2340437e+02   4.7038647e+02   4.3402539e+02   4.3372884e+02
   6.2438083e+02   5.5510527e+02   5.4440747e+02   5.1528525e+02   4.6006436e+02
   5.6918486e+02   5.2353069e+02   4.7727929e+02   4.5234988e+02   4.2738661e+02
   7.2467177e+02   7.2304127e+02   5.6898219e+02   5.2340323e+02   4.7030797e+02
   6.8538325e+02   5.4551057e+02   5.3248744e+02   5.0587683e+02   3.9848011e+02
   6.1028121e+02   5.4741171e+02   5.3566351e+02   5.0987884e+02   4.4611484e+02
   6.8252995e+02   6.5293078e+02   5.6894693e+02   5.2339424e+02   4.7029973e+02
   5.7937397e+02   5.7801065e+02   5.6815236e+02   5.2332281e+02   4.7023440e+02
   5.6899331e+02   5.2340951e+02   4.7073458e+02   4.2146531e+02   4.1291916e+02
   6.3226135e+02   6.2193809e+02   5.6879091e+02   5.2335664e+02   4.7026526e+02
   6.1824652e+02   5.6971023e+02   5.5674636e+02   5.2029047e+02   4.6716203e+02
   6.9935530e+02   5.9502888e+02   5.6662343e+02   5.2283720e+02   4.6977731e+02
   6.3053229e+02   5.8591241e+02   5.6443139e+02   5.2232976e+02   4.6928343e+02
   5.6922899e+02   5.2356008e+02   4.7831429e+02   4.5348027e+02   4.2161009e+02
   5.7454655e+02   5.2949489e+02   5.1291474e+02   4.9913321e+02   4.1709001e+02
   5.9156672e+02   5.4323065e+02   5.3162109e+02   5.0867791e+02   4.4364261e+02
   6.0703072e+02   5.4550849e+02   5.3317226e+02   5.0775872e+02   4.3656428e+02
   5.7016507e+02   5.2440763e+02   4.9346789e+02   4.7946487e+02   4.0337433e+02
   5.6899256e+02   5.2340909e+02   4.7071094e+02   4.2396743e+02   4.1964724e+02
   5.7141891e+02   5.2585418e+02   5.0260018e+02   4.9004931e+02   4.1112591e+02
   6.3587873e+02   5.4531037e+02   5.3230439e+02   5.0585069e+02   4.0241763e+02
   6.7193845e+02   5.4551809e+02   5.3250154e+02   5.0589980e+02   4.0703506e+02
   5.8091595e+02   5.3729852e+02   5.2595419e+02   5.0821879e+02   4.4759539e+02
   5.6945465e+02   5.2373483e+02   4.8365513e+02   4.6567402e+02   4.2419666e+02
   5.9506743e+02   5.5629490e+02   5.4694435e+02   5.1747446e+02   4.6375746e+02
   5.7373844e+02   5.2867239e+02   5.1141260e+02   4.9853850e+02   4.2586473e+02
   7.1118439e+02   5.5402797e+02   5.4306681e+02   5.1436280e+02   4.5815743e+02
   5.6908341e+02   5.2347997e+02   4.7885862e+02   4.7279792e+02   4.6155418e+02
   6.0441065e+02   5.6528938e+02   5.5406413e+02   5.1962315e+02   4.6642451e+02
   5.6915753e+02   5.2351518e+02   4.7702972e+02   4.5631610e+02   4.3763823e+02
   7.1999549e+02   6.3528219e+02   5.6881897e+02   5.2336185e+02   4.7027001e+02
   7.1125067e+02   5.4553144e+02   5.3251465e+02   5.0590430e+02   4.0749846e+02
   5.6909861e+02   5.2347459e+02   4.7482783e+02   4.4910714e+02   4.3444645e+02
   6.6735117e+02   5.4608208e+02   5.3329504e+02   5.0679877e+02   4.2827554e+02
   5.8335395e+02   5.4787815e+02   5.4028832e+02   5.1660480e+02   4.6321220e+02
   5.9626113e+02   5.8550516e+02   5.6598675e+02   5.2282943e+02   4.6977128e+02
   7.2379111e+02   5.6153682e+02   5.5029421e+02   5.1784771e+02   4.6407651e+02
   5.6898342e+02   5.2340377e+02   4.7033685e+02   4.0803755e+02   4.0363624e+02
   6.6706931e+02   6.6149764e+02   5.6897651e+02   5.2340179e+02   4.7030665e+02
   5.6907919e+02   5.2346172e+02   4.7400291e+02   4.4430264e+02   4.2992593e+02
   5.6901678e+02   5.2342325e+02   4.7162629e+02   4.2751222e+02   3.8293971e+02
   6.2296512e+02   6.2112534e+02   5.6893074e+02   5.2339099e+02   4.7029673e+02
   5.6954555e+02   5.2398846e+02   4.9497953e+02   4.9017311e+02   4.6043449e+02
   6.4378614e+02   5.5276716e+02   5.4173430e+02   5.1363485e+02   4.5651000e+02
   7.1326375e+02   5.4883047e+02   5.3696570e+02   5.1022359e+02   4.4680295e+02
   7.4900224e+02   5.4552598e+02   5.3250052e+02   5.0587574e+02   3.9260487e+02
   5.6916719e+02   5.2351917e+02   4.7685623e+02   4.5214773e+02   4.2968155e+02
   5.6987537e+02   5.2411857e+02   4.9033291e+02   4.7578069e+02   4.2189297e+02
   5.8965251e+02   5.5282261e+02   5.4422912e+02   5.1698977e+02   4.6326409e+02
   6.2892963e+02   5.4534304e+02   5.3240921e+02   5.0607857e+02   4.1981860e+02
   7.4418003e+02   5.4752578e+02   5.3525001e+02   5.0873235e+02   4.4033239e+02
   6.6525269e+02   6.5677083e+02   5.6896534e+02   5.2339894e+02   4.7030405e+02
   5.6902654e+02   5.2344112e+02   4.8204250e+02   4.8061484e+02   4.6820461e+02
   6.2890276e+02   5.4532158e+02   5.3237890e+02   5.0604407e+02   4.1896314e+02
   7.0947824e+02   5.4599681e+02   5.3316974e+02   5.0665022e+02   4.2697172e+02
   5.6901537e+02   5.2342449e+02   4.7255777e+02   4.5967361e+02   4.5543705e+02
   6.4611057e+02   6.4346973e+02   5.6896691e+02   5.2339939e+02   4.7030447e+02
   6.2513047e+02   5.4710580e+02   5.3490283e+02   5.0873183e+02   4.4066966e+02
   5.7026436e+02   5.2460635e+02   4.9635232e+02   4.8542540e+02   4.3757499e+02
   6.4269641e+02   5.4677379e+02   5.3430728e+02   5.0794540e+02   4.3648716e+02
   5.6976595e+02   5.2400492e+02   4.8857105e+02   4.7278742e+02   4.0092205e+02
   5.6900440e+02   5.2341600e+02   4.7117169e+02   4.2606356e+02   4.1615326e+02
   6.2350105e+02   5.4533026e+02   5.3246059e+02   5.0626076e+02   4.2349128e+02
   6.5683725e+02   6.0804177e+02   5.6807691e+02   5.2318131e+02   4.7010295e+02
   6.0155466e+02   5.4380853e+02   5.3101507e+02   5.0593077e+02   4.2278981e+02
   7.6873625e+02   6.2251604e+02   5.6860271e+02   5.2330792e+02   4.7022038e+02
   7.1018662e+02   6.3566932e+02   5.6882404e+02   5.2336315e+02   4.7027120e+02
   6.2975542e+02   5.4521492e+02   5.3221635e+02   5.0583605e+02   4.0449504e+02
   5.7266844e+02   5.2733270e+02   5.0775494e+02   4.9500299e+02   3.9745728e+02
   7.1444135e+02   5.4551703e+02   5.3249369e+02   5.0587870e+02   3.9881449e+02
   6.7616806e+02   5.5033496e+02   5.3884507e+02   5.1166838e+02   4.5134330e+02
   5.6921677e+02   5.2357167e+02   4.8065965e+02   4.6869172e+02   4.4936517e+02
   5.9812651e+02   5.4917036e+02   5.3867237e+02   5.1292127e+02   4.5538601e+02
   6.1709292e+02   6.0406408e+02   5.6830942e+02   5.2324994e+02   4.7016679e+02
   5.6967505e+02   5.2392041e+02   4.8720657e+02   4.7070558e+02   3.9877871e+02
   5.6898346e+02   5.2340393e+02   4.7130427e+02   4.7076368e+02   4.6973752e+02
   7.2167056e+02   5.4574122e+02   5.3280903e+02   5.0624124e+02   4.2192579e+02
   5.6898462e+02   5.2340447e+02   4.7038624e+02   4.1683634e+02   4.1494168e+02
   5.6908544e+02   5.2346497e+02   4.7401672e+02   4.3935909e+02   4.1529319e+02
   6.2540861e+02   5.4813147e+02   5.3626533e+02   5.0992229e+02   4.4589492e+02
   6.2957437e+02   5.6870603e+02   5.5591209e+02   5.1996215e+02   4.6678828e+02
   7.7271358e+02   5.5228165e+02   5.4112184e+02   5.1318867e+02   4.5535173e+02
   6.1598666e+02   5.9081133e+02   5.6617538e+02   5.2277442e+02   4.6971737e+02
   5.8475480e+02   5.3927146e+02   5.2741142e+02   5.0726561e+02   4.4097211e+02
   6.4013875e+02   6.2158259e+02   5.6870212e+02   5.2333428e+02   4.7024468e+02
   5.7095920e+02   5.6183561e+02   5.6041256e+02   5.2317690e+02   4.7011038e+02
   5.6900440e+02   5.2341785e+02   4.7224423e+02   4.6275430e+02   4.5984938e+02
   6.2958432e+02   5.5335793e+02   5.4247702e+02   5.1416275e+02   4.5777893e+02
   5.6925287e+02   5.2357635e+02   4.7885426e+02   4.5427117e+02   4.1677497e+02
   6.2202123e+02   5.4500013e+02   5.3201104e+02   5.0578262e+02   3.9740715e+02
   6.5928439e+02   5.4549361e+02   5.3247717e+02   5.0589053e+02   4.0578190e+02
   6.3651905e+02   6.0541104e+02   5.6803717e+02   5.2317648e+02   4.7009845e+02
   5.8654176e+02   5.5156317e+02   5.4357080e+02   5.1724456e+02   4.6376422e+02
   5.6927239e+02   5.2359260e+02   4.7959720e+02   4.5784699e+02   4.2622903e+02
   6.3091752e+02   5.4537347e+02   5.3243256e+02   5.0606961e+02   4.1943042e+02
   6.6095440e+02   5.5585724e+02   5.4499495e+02   5.1542364e+02   4.6026356e+02
   5.9113667e+02   5.9005754e+02   5.6865969e+02   5.2335009e+02   4.7025930e+02
   6.7489401e+02   6.1793645e+02   5.6848762e+02   5.2328002e+02   4.7019460e+02
   6.0425103e+02   6.0407264e+02   5.6896861e+02   5.2340042e+02   4.7030539e+02
   6.0587668e+02   6.0416034e+02   5.6885760e+02   5.2337682e+02   4.7028374e+02
   7.7749252e+02   6.4722729e+02   5.6889576e+02   5.2338118e+02   4.7028777e+02
   5.7075802e+02   5.2534261e+02   5.0233699e+02   4.9358289e+02   4.4640575e+02
   6.3340358e+02   5.5034639e+02   5.3896720e+02   5.1188497e+02   4.5202144e+02
   5.6975944e+02   5.2400168e+02   4.8858502e+02   4.7303083e+02   4.1707957e+02
   5.9802319e+02   5.7047620e+02   5.5821082e+02   5.2101033e+02   4.6795388e+02
   6.3580949e+02   6.0184423e+02   5.6774245e+02   5.2310821e+02   4.7003454e+02
   6.2503754e+02   5.4708803e+02   5.3487977e+02   5.0871191e+02   4.4057097e+02
   5.6899555e+02   5.2341104e+02   4.7094859e+02   4.4503977e+02   4.4316690e+02
   6.1010221e+02   5.4554424e+02   5.3310790e+02   5.0752037e+02   4.3503646e+02
   5.6916112e+02   5.2351953e+02   4.7746142e+02   4.5912526e+02   4.4100522e+02
   6.3620870e+02   6.2355818e+02   5.6879254e+02   5.2335671e+02   4.7026531e+02
   5.7188827e+02   5.2644621e+02   5.0508885e+02   4.9288033e+02   4.2248283e+02
   6.4047667e+02   5.9649022e+02   5.6698388e+02   5.2292983e+02   4.6986584e+02
   5.8091031e+02   5.3662932e+02   5.2464886e+02   5.0685041e+02   4.4268153e+02
   6.5894411e+02   5.5764683e+02   5.4677475e+02   5.1630979e+02   4.6176634e+02
   7.6149030e+02   5.4926403e+02   5.3751029e+02   5.1065034e+02   4.4823713e+02
   6.2149507e+02   5.4510016e+02   5.3216614e+02   5.0598411e+02   4.1833796e+02
   6.1303269e+02   5.9426585e+02   5.6710669e+02   5.2299103e+02   4.6992393e+02
   6.2402341e+02   5.4509722e+02   5.3211925e+02   5.0585272e+02   4.1123377e+02
   6.4850904e+02   5.5482484e+02   5.4395572e+02   5.1489804e+02   4.5927546e+02
   6.0387932e+02   5.9111680e+02   5.6683508e+02   5.2295686e+02   4.6989170e+02
   6.4631498e+02   6.0288735e+02   5.6777110e+02   5.2311123e+02   4.7003735e+02
   6.1080769e+02   5.4443004e+02   5.3147238e+02   5.0566866e+02   3.8370132e+02
   5.9685405e+02   5.4274927e+02   5.2989600e+02   5.0543960e+02   4.1526355e+02
   6.0897054e+02   5.7216815e+02   5.5856853e+02   5.2091049e+02   4.6783661e+02
   6.4703509e+02   5.7221400e+02   5.5803772e+02   5.2058097e+02   4.6747301e+02
   6.0425932e+02   5.9735493e+02   5.6814679e+02   5.2323014e+02   4.7014823e+02
   6.5947290e+02   5.5895170e+02   5.4800644e+02   5.1687819e+02   4.6264824e+02
   5.7045368e+02   5.2473533e+02   4.9640456e+02   4.8338190e+02   4.2043631e+02
   6.3106007e+02   5.5303936e+02   5.4211194e+02   5.1393638e+02   4.5726251e+02
   5.6986740e+02   5.2452107e+02   5.0277119e+02   4.9883878e+02   4.6231091e+02
   6.0777843e+02   5.5015387e+02   5.3923892e+02   5.1263344e+02   4.5428592e+02
   5.9384275e+02   5.4283819e+02   5.3053378e+02   5.0693491e+02   4.3447876e+02
   6.7190215e+02   6.2397612e+02   5.6865465e+02   5.2332110e+02   4.7023254e+02
   6.0589975e+02   5.8308722e+02   5.6409826e+02   5.2233867e+02   4.6929348e+02
   6.3123501e+02   6.0368554e+02   5.6796509e+02   5.2316180e+02   4.7008472e+02
   5.6899986e+02   5.2341380e+02   4.7124892e+02   4.5023440e+02   4.4813408e+02
   6.6205553e+02   5.4561487e+02   5.3264312e+02   5.0607316e+02   4.1823045e+02
   6.1753574e+02   5.4886522e+02   5.3734846e+02   5.1095905e+02   4.4949418e+02
   6.2625659e+02   5.4576417e+02   5.3304450e+02   5.0685700e+02   4.2932256e+02
   5.6910649e+02   5.2347803e+02   4.7466730e+02   4.4126603e+02   4.0016484e+02
   5.6898275e+02   5.2340340e+02   4.7031157e+02   4.4347600e+02   4.4346584e+02
   5.7032371e+02   5.2469360e+02   4.9724320e+02   4.8676903e+02   4.3930904e+02
   6.1617453e+02   5.5371520e+02   5.4307420e+02   5.1469911e+02   4.5898545e+02
   7.4496966e+02   5.4619924e+02   5.3344507e+02   5.0693909e+02   4.2941837e+02
   6.4918023e+02   5.9146854e+02   5.6589216e+02   5.2266774e+02   4.6961404e+02
   6.2416052e+02   5.4509640e+02   5.3211643e+02   5.0584641e+02   4.1048344e+02
   5.6898944e+02   5.2340725e+02   4.7057755e+02   4.1697844e+02   3.9175025e+02
   6.1813828e+02   5.4961255e+02   5.3827419e+02   5.1163116e+02   4.5146167e+02
   6.6168489e+02   5.4617140e+02   5.3342307e+02   5.0694400e+02   4.2951127e+02
   5.6905690e+02   5.2344839e+02   4.7341532e+02   4.4725803e+02   4.3732200e+02
   5.9167288e+02   5.4713778e+02   5.3707659e+02   5.1287815e+02   4.5588982e+02
   5.6900120e+02   5.2341674e+02   4.7336317e+02   4.6928096e+02   4.6565771e+02
   6.4307114e+02   6.1885998e+02   5.6860472e+02   5.2331032e+02   4.7022258e+02
