# Supplementary material for: Rethinking Colour Constancy
Source: PLoS One. 2015 Sep 10;10(9):e0135029. doi: 10.1371/journal.pone.0135029 (PMC4565710; doi:10.1371/journal.pone.0135029)
Supplement: S1 Dataset — (ZIP) [file pone.0135029.s002.zip › 5-TransitionMetamerReflectanceData/GtoN_20munsells/fiveTr_7.txt]

   4.1945144e+02   4.6314058e+02   5.2929857e+02   5.5800902e+02   6.9249391e+02
   5.1143375e+02   5.3198628e+02   5.5372667e+02   5.8842291e+02   6.3931917e+02
   4.6135582e+02   4.7515533e+02   5.2589637e+02   5.5134372e+02   5.7832700e+02
   4.9359430e+02   5.0212489e+02   5.3154601e+02   5.5988502e+02   7.0441415e+02
   4.3865460e+02   4.3892082e+02   5.1213359e+02   5.3444444e+02   5.5777381e+02
   5.0814845e+02   5.2219043e+02   5.4127997e+02   5.6629653e+02   6.0000025e+02
   4.3219447e+02   4.6549249e+02   5.2931740e+02   5.5803065e+02   6.7084254e+02
   4.2161713e+02   4.6285520e+02   5.2870902e+02   5.5684174e+02   6.0138539e+02
   4.0838808e+02   4.6259757e+02   5.2920000e+02   5.5782024e+02   6.2970070e+02
   4.5839186e+02   4.7548528e+02   5.2933215e+02   5.5793980e+02   6.2433318e+02
   5.1205165e+02   5.3431386e+02   5.5760181e+02   6.3801914e+02   6.7083901e+02
   4.3134460e+02   4.6523023e+02   5.2923961e+02   5.5788083e+02   6.3245849e+02
   4.2849508e+02   4.6458259e+02   5.2924276e+02   5.5789147e+02   6.3421541e+02
   4.7136479e+02   4.8227251e+02   5.2723958e+02   5.5358287e+02   5.8363061e+02
   5.1207086e+02   5.3439119e+02   5.5773377e+02   6.1967955e+02   6.1968207e+02
   4.1070589e+02   4.2386427e+02   5.1261609e+02   5.3486287e+02   5.5809191e+02
   5.1195923e+02   5.3394585e+02   5.5696048e+02   6.0705573e+02   6.2968777e+02
   5.1065216e+02   5.2892179e+02   5.4662020e+02   5.6247910e+02   5.7520353e+02
   5.1204751e+02   5.3429715e+02   5.5757334e+02   6.3565873e+02   7.0515990e+02
   4.2696915e+02   4.6422364e+02   5.2925178e+02   5.5791145e+02   6.3799425e+02
   4.3240388e+02   4.6554632e+02   5.2931794e+02   5.5803132e+02   6.7079375e+02
   4.7520604e+02   4.8506878e+02   5.2708183e+02   5.5315310e+02   5.8220234e+02
   4.4978323e+02   4.7163129e+02   5.2931222e+02   5.5796135e+02   6.3123603e+02
   4.9642218e+02   5.0494056e+02   5.3214773e+02   5.6026655e+02   6.4273367e+02
   4.4456213e+02   4.6955851e+02   5.2936617e+02   5.5809069e+02   6.7623520e+02
   4.5101576e+02   4.7211896e+02   5.2923861e+02   5.5780897e+02   6.2111449e+02
   5.1033902e+02   5.2838826e+02   5.4861347e+02   5.7706636e+02   6.3911658e+02
   4.5892675e+02   4.5967563e+02   5.1242189e+02   5.3468815e+02   5.5795550e+02
   4.9190099e+02   5.0049342e+02   5.3120259e+02   5.5958261e+02   6.4462838e+02
   5.0278650e+02   5.1239447e+02   5.3488435e+02   5.6235213e+02   6.9906174e+02
   4.9259358e+02   5.0112446e+02   5.3121985e+02   5.5945667e+02   6.2468013e+02
   4.4282487e+02   4.4335774e+02   5.1220744e+02   5.3450720e+02   5.5782094e+02
   4.2392286e+02   4.6369108e+02   5.2930440e+02   5.5801704e+02   7.1026525e+02
   4.3781615e+02   4.6289681e+02   5.2421446e+02   5.4867677e+02   5.7342373e+02
   4.2817214e+02   4.6455789e+02   5.2931084e+02   5.5802417e+02   6.8636135e+02
   5.1206963e+02   5.3438619e+02   5.5772527e+02   6.7155340e+02   7.0885100e+02
   5.1203662e+02   5.3425359e+02   5.5749891e+02   6.2986031e+02   7.1923582e+02
   4.1550835e+02   4.6238183e+02   5.2872304e+02   5.5687330e+02   6.0179189e+02
   4.1650885e+02   4.6284997e+02   5.2920100e+02   5.5782067e+02   6.2951764e+02
   4.1826279e+02   4.5911904e+02   5.2531639e+02   5.5052469e+02   5.7693338e+02
   4.2986229e+02   4.3482778e+02   5.1290449e+02   5.3511752e+02   5.5828666e+02
   5.1057165e+02   5.2910379e+02   5.4951072e+02   5.7830080e+02   6.2606171e+02
   4.5686261e+02   4.7483268e+02   5.2944968e+02   5.5818375e+02   6.6512125e+02
   4.4086981e+02   4.6822964e+02   5.2929919e+02   5.5797276e+02   6.3893046e+02
   4.5464783e+02   4.7382039e+02   5.2937468e+02   5.5805290e+02   6.3716056e+02
   4.1435234e+02   4.4696120e+02   5.1795907e+02   5.4026705e+02   5.6273183e+02
   4.3326689e+02   4.4344646e+02   5.1452997e+02   5.3663629e+02   5.5948932e+02
   5.0637818e+02   5.1831853e+02   5.3853271e+02   5.6522170e+02   6.4489819e+02
   4.1566979e+02   4.6244147e+02   5.2878137e+02   5.5699007e+02   6.0325595e+02
   5.1205266e+02   5.3431770e+02   5.5760624e+02   6.2391399e+02   6.3102635e+02
   4.3078756e+02   4.6449628e+02   5.2848961e+02   5.5638855e+02   5.9709017e+02
   4.7528050e+02   4.8617325e+02   5.2968700e+02   5.5828245e+02   6.2543680e+02
   5.1142680e+02   5.3196207e+02   5.5369530e+02   5.8844379e+02   6.4479221e+02
   4.4456929e+02   4.6944173e+02   5.2918301e+02   5.5773150e+02   6.1974365e+02
   4.9581566e+02   5.0398762e+02   5.3078053e+02   5.5754840e+02   5.9261265e+02
   4.3197075e+02   4.6353282e+02   5.2706509e+02   5.5362868e+02   5.8467214e+02
   4.6898657e+02   4.8097022e+02   5.2796169e+02   5.5502558e+02   5.8856347e+02
   4.2432149e+02   4.6281757e+02   5.2821106e+02   5.5584585e+02   5.9371603e+02
   4.6425156e+02   4.7246431e+02   5.1913409e+02   5.4153082e+02   5.6389949e+02
   5.1196035e+02   5.3394981e+02   5.5695465e+02   6.0333169e+02   6.1842950e+02
   4.3321166e+02   4.6259467e+02   5.2567475e+02   5.5111891e+02   5.7814542e+02
   4.1524718e+02   4.4860958e+02   5.1869944e+02   5.4113181e+02   5.6359246e+02
   5.1195295e+02   5.3392188e+02   5.5693157e+02   6.1105405e+02   7.1582482e+02
   4.3141657e+02   4.6401164e+02   5.2775551e+02   5.5494226e+02   5.8936961e+02
   5.1183771e+02   5.3347470e+02   5.5616258e+02   5.9992349e+02   6.4791952e+02
   4.2779583e+02   4.6334565e+02   5.2799678e+02   5.5541879e+02   5.9151895e+02
   4.7663664e+02   4.8551476e+02   5.2556450e+02   5.5040927e+02   5.7596376e+02
   5.1206166e+02   5.3435407e+02   5.5767052e+02   6.4929413e+02   7.1554728e+02
   4.0785404e+02   4.6266139e+02   5.2928358e+02   5.5798278e+02   6.5757097e+02
   5.0690275e+02   5.1942648e+02   5.3942290e+02   5.6608067e+02   7.0164514e+02
   4.7839338e+02   4.8863322e+02   5.2994888e+02   5.5865393e+02   6.7591765e+02
   4.2381349e+02   4.6366958e+02   5.2930054e+02   5.5800971e+02   6.7117570e+02
   4.5532097e+02   4.7399424e+02   5.2914854e+02   5.5759982e+02   6.1273709e+02
   5.0434498e+02   5.1421561e+02   5.3433256e+02   5.5908983e+02   5.8893975e+02
   5.1202650e+02   5.3421313e+02   5.5742957e+02   6.2619088e+02   6.9637587e+02
   4.3796398e+02   4.4370673e+02   5.1349521e+02   5.3565214e+02   5.5870079e+02
   5.1206981e+02   5.3438695e+02   5.5772656e+02   6.9732492e+02   7.2648817e+02
   4.9904424e+02   5.0631497e+02   5.2789821e+02   5.5096246e+02   5.7457411e+02
   4.4892424e+02   4.7130316e+02   5.2937861e+02   5.5809582e+02   6.5380372e+02
   4.3145301e+02   4.3902580e+02   5.1367779e+02   5.3582390e+02   5.5883751e+02
   4.5367371e+02   4.6326030e+02   5.1710352e+02   5.3925750e+02   5.6173403e+02
   4.4305339e+02   4.6050363e+02   5.1995005e+02   5.4262916e+02   5.6514462e+02
   4.0753421e+02   4.0827629e+02   5.1207628e+02   5.3439582e+02   5.5773731e+02
   5.1198518e+02   5.3404874e+02   5.5714680e+02   6.1507710e+02   6.5415429e+02
   4.5978445e+02   4.7619728e+02   5.2937195e+02   5.5800505e+02   6.2774521e+02
   4.7462253e+02   4.8572769e+02   5.2978964e+02   5.5851383e+02   6.6861790e+02
   3.8174505e+02   3.8184387e+02   5.1207088e+02   5.3439125e+02   5.5773388e+02
   5.1195626e+02   5.3393433e+02   5.5694245e+02   6.0738920e+02   6.3231874e+02
   5.1207043e+02   5.3438943e+02   5.5773034e+02   5.9638579e+02   5.9640566e+02
   4.2672484e+02   4.6379413e+02   5.2880284e+02   5.5702354e+02   6.0354140e+02
   4.7709974e+02   4.8664541e+02   5.2737256e+02   5.5360753e+02   5.8331818e+02
   5.0877353e+02   5.2331032e+02   5.4063195e+02   5.6102328e+02   5.8153787e+02
   5.0791028e+02   5.2175156e+02   5.4140699e+02   5.6797712e+02   6.6216362e+02
   4.2620270e+02   4.6351543e+02   5.2860533e+02   5.5662852e+02   5.9917350e+02
   5.0033705e+02   5.0926400e+02   5.3353581e+02   5.6134576e+02   6.9417591e+02
   3.9506975e+02   3.9511827e+02   5.1207092e+02   5.3439125e+02   5.5773384e+02
   4.0173204e+02   4.6263192e+02   5.2929475e+02   5.5800457e+02   7.0342695e+02
   4.2784936e+02   4.6285691e+02   5.2743822e+02   5.5434037e+02   5.8705382e+02
   5.1108864e+02   5.3077154e+02   5.5168632e+02   5.8080146e+02   6.0437535e+02
   4.6146014e+02   4.7715213e+02   5.2950194e+02   5.5824217e+02   6.7839865e+02
   4.4296330e+02   4.6890805e+02   5.2924170e+02   5.5785314e+02   6.2687822e+02
   5.0922962e+02   5.2183561e+02   5.3281017e+02   5.4693143e+02   5.6521130e+02
   4.6220894e+02   4.7738302e+02   5.2911442e+02   5.5746143e+02   6.0741754e+02
   4.3565996e+02   4.6651476e+02   5.2930044e+02   5.5799006e+02   6.4714028e+02
   5.0970046e+02   5.2645317e+02   5.4599605e+02   5.7215805e+02   6.0803030e+02
   5.1130392e+02   5.3153043e+02   5.5302984e+02   5.8646707e+02   6.4531054e+02
   4.7142206e+02   4.7886639e+02   5.2065193e+02   5.4332855e+02   5.6577321e+02
   5.0185937e+02   5.1112438e+02   5.3418040e+02   5.6163373e+02   6.2731136e+02
   4.6707131e+02   4.8042830e+02   5.2954786e+02   5.5824757e+02   6.4194843e+02
   4.1563045e+02   4.6276309e+02   5.2915678e+02   5.5773441e+02   6.2381025e+02
   4.4645249e+02   4.6705881e+02   5.2490609e+02   5.4976865e+02   5.7532539e+02
   4.3565944e+02   4.6653452e+02   5.2932818e+02   5.5804386e+02   6.7010902e+02
   5.1203104e+02   5.3422573e+02   5.5733197e+02   5.7821073e+02   5.7893352e+02
   3.9341239e+02   3.9463135e+02   5.1207135e+02   5.3439164e+02   5.5773416e+02
   4.9964603e+02   5.0821828e+02   5.3232619e+02   5.5908678e+02   5.9654757e+02
   4.1531512e+02   4.6273502e+02   5.2914328e+02   5.5770800e+02   6.2239019e+02
   4.5920705e+02   4.7588534e+02   5.2933108e+02   5.5792995e+02   6.2314656e+02
   5.1204573e+02   5.3428996e+02   5.5755984e+02   6.2863083e+02   6.4627697e+02
   4.4835428e+02   4.7096687e+02   5.2922634e+02   5.5779990e+02   6.2158566e+02
   4.7438658e+02   4.8511124e+02   5.2865858e+02   5.5622965e+02   5.9343317e+02
   4.3999790e+02   4.6798731e+02   5.2935266e+02   5.5807920e+02   7.4498822e+02
   5.1129813e+02   5.3147688e+02   5.5259216e+02   5.8039639e+02   5.9565596e+02
   5.1166176e+02   5.3281204e+02   5.5503914e+02   5.9290322e+02   6.3170669e+02
   4.4166720e+02   4.6793081e+02   5.2847268e+02   5.5632148e+02   5.9629420e+02
   4.4143647e+02   4.4396173e+02   5.1271726e+02   5.3494932e+02   5.5815627e+02
   5.0815780e+02   5.2236667e+02   5.4197962e+02   5.6858451e+02   6.8995192e+02
   4.6189220e+02   4.7727239e+02   5.2925358e+02   5.5774486e+02   6.1489172e+02
   4.2829039e+02   4.6452087e+02   5.2922919e+02   5.5786530e+02   6.3185652e+02
   4.1405440e+02   4.5713851e+02   5.2399556e+02   5.4836465e+02   5.7295303e+02
   4.4511569e+02   4.4673827e+02   5.1253687e+02   5.3479067e+02   5.5803499e+02
   4.5669342e+02   4.5752665e+02   5.1241455e+02   5.3468245e+02   5.5795157e+02
   5.1180035e+02   5.3333090e+02   5.5589058e+02   5.9622692e+02   6.2297007e+02
   4.4142536e+02   4.6826974e+02   5.2908595e+02   5.5755089e+02   6.1414165e+02
   5.1102425e+02   5.2409303e+02   5.2831948e+02   5.3865453e+02   5.5951599e+02
   4.1455971e+02   4.6183977e+02   5.2816920e+02   5.5577017e+02   5.9335727e+02
   4.3032487e+02   4.5201675e+02   5.1862392e+02   5.4103296e+02   5.6348379e+02
   5.1189592e+02   5.3368312e+02   5.5622286e+02   5.8118321e+02   5.8455901e+02
   5.0769585e+02   5.2117230e+02   5.4068300e+02   5.6669768e+02   6.1522953e+02
   4.2245280e+02   4.6329338e+02   5.2909771e+02   5.5761458e+02   6.1816132e+02
   4.5023277e+02   4.5942168e+02   5.1615631e+02   5.3825655e+02   5.6084396e+02
   4.1440583e+02   4.1554337e+02   5.1210204e+02   5.3441776e+02   5.5775384e+02
   4.5876241e+02   4.7572365e+02   5.2944506e+02   5.5815891e+02   6.4854116e+02
   5.1207067e+02   5.3439035e+02   5.5773234e+02   6.8666888e+02   7.0174214e+02
   4.4560259e+02   4.6801754e+02   5.2659825e+02   5.5271911e+02   5.8190573e+02
   4.5220082e+02   4.6434146e+02   5.1877569e+02   5.4116480e+02   5.6357434e+02
   4.6954981e+02   4.8204049e+02   5.2953733e+02   5.5817201e+02   6.2819885e+02
   4.6069825e+02   4.7190685e+02   5.2150870e+02   5.4458022e+02   5.6734866e+02
   4.0186166e+02   4.6090687e+02   5.2740012e+02   5.5428221e+02   5.8690582e+02
   4.4825233e+02   4.7078529e+02   5.2900254e+02   5.5735559e+02   6.0797313e+02
   5.1190992e+02   5.3375297e+02   5.5662765e+02   6.0279490e+02   6.3108557e+02
   5.0216866e+02   5.0917098e+02   5.2653537e+02   5.4753318e+02   5.6913664e+02
   4.0023135e+02   4.6262180e+02   5.2929402e+02   5.5800322e+02   6.8871499e+02
   5.0990827e+02   5.2710777e+02   5.4704652e+02   5.7484045e+02   7.2373262e+02
   4.3709190e+02   4.4649176e+02   5.1456509e+02   5.3666811e+02   5.5951362e+02
   4.4267993e+02   4.6888912e+02   5.2936469e+02   5.5809430e+02   7.6634647e+02
   4.1659582e+02   4.3433065e+02   5.1404646e+02   5.3617451e+02   5.5911861e+02
   3.8543393e+02   4.6025717e+02   5.2680904e+02   5.5317628e+02   5.8338964e+02
   4.1930406e+02   4.6238664e+02   5.2844083e+02   5.5630696e+02   5.9663981e+02
   4.2000605e+02   4.6273598e+02   5.2876676e+02   5.5695865e+02   6.0278649e+02
   4.0913154e+02   4.3415956e+02   5.1416131e+02   5.3628465e+02   5.5920744e+02
   3.9783315e+02   4.6223414e+02   5.2886271e+02   5.5715454e+02   6.0606824e+02
   4.0355944e+02   4.6260511e+02   5.2925992e+02   5.5793718e+02   6.4469572e+02
   4.0321843e+02   4.6263820e+02   5.2929989e+02   5.5801445e+02   7.6021709e+02
   5.1174661e+02   5.3312429e+02   5.5548476e+02   5.9188378e+02   6.0859613e+02
   4.4745373e+02   4.7021547e+02   5.2864939e+02   5.5664983e+02   5.9860481e+02
   4.1806660e+02   4.6303264e+02   5.2929923e+02   5.5801091e+02   7.1519338e+02
   4.7380094e+02   4.8399188e+02   5.2704372e+02   5.5313745e+02   5.8224687e+02
   4.2130029e+02   4.6317993e+02   5.2912895e+02   5.5767695e+02   6.2086032e+02
   4.2128803e+02   4.5720456e+02   5.2353190e+02   5.4764014e+02   5.7177702e+02
   4.1271553e+02   4.3384307e+02   5.1404529e+02   5.3617362e+02   5.5911807e+02
   4.8002893e+02   4.8849396e+02   5.2613598e+02   5.5121616e+02   5.7737945e+02
   4.1644860e+02   4.1672077e+02   5.1207998e+02   5.3439897e+02   5.5773967e+02
   4.3608836e+02   4.6651219e+02   5.2910883e+02   5.5761284e+02   6.1674017e+02
   4.0709478e+02   4.4409880e+02   5.1698850e+02   5.3918082e+02   5.6170290e+02
   5.1122639e+02   5.3125396e+02   5.5252516e+02   5.8400784e+02   6.1664758e+02
   4.3519989e+02   4.6637383e+02   5.2930479e+02   5.5799964e+02   6.4920636e+02
   4.9293185e+02   4.9486988e+02   5.1487694e+02   5.3656873e+02   5.5930691e+02
   3.8562620e+02   4.6253475e+02   5.2922867e+02   5.5787671e+02   6.3553035e+02
   4.1069993e+02   4.6272666e+02   5.2930070e+02   5.5801553e+02   7.6245262e+02
   4.8216679e+02   4.9170789e+02   5.3004868e+02   5.5859621e+02   6.2689047e+02
   4.3220469e+02   4.4152416e+02   5.1418809e+02   5.3630641e+02   5.5922220e+02
   5.0434611e+02   5.1467408e+02   5.3605961e+02   5.6313631e+02   6.3533763e+02
   5.1004048e+02   5.2745629e+02   5.4724475e+02   5.7394990e+02   6.1011531e+02
   5.1207069e+02   5.3439026e+02   5.5773214e+02   6.6165864e+02   6.6314703e+02
   4.9169160e+02   5.0030385e+02   5.3119906e+02   5.5962140e+02   6.6461935e+02
   4.8698816e+02   4.9596891e+02   5.3057736e+02   5.5915689e+02   6.7628412e+02
   4.7443986e+02   4.8558036e+02   5.2975430e+02   5.5845087e+02   6.4638409e+02
   5.1206654e+02   5.3437366e+02   5.5770390e+02   6.5494207e+02   6.9700478e+02
   4.3185125e+02   4.5469508e+02   5.1987489e+02   5.4255792e+02   5.6508923e+02
   4.5974248e+02   4.7234761e+02   5.2293964e+02   5.4660986e+02   5.7006351e+02
   5.1147801e+02   5.3214576e+02   5.5399695e+02   5.8971529e+02   6.9942547e+02
   4.5075852e+02   4.6805614e+02   5.2356416e+02   5.4760853e+02   5.7161251e+02
   4.3851250e+02   4.6726772e+02   5.2901610e+02   5.5742164e+02   6.1095114e+02
   5.1204764e+02   5.3429579e+02   5.5753082e+02   5.8623443e+02   5.8678195e+02
   4.2073164e+02   4.6190989e+02   5.2776115e+02   5.5496961e+02   5.8956744e+02
   4.5491763e+02   4.7375394e+02   5.2903297e+02   5.5737156e+02   6.0713706e+02
   4.6670354e+02   4.8012712e+02   5.2939420e+02   5.5794943e+02   6.1936305e+02
   4.6641941e+02   4.8002508e+02   5.2956551e+02   5.5829467e+02   6.5438785e+02
   4.2740155e+02   4.6426816e+02   5.2918524e+02   5.5778073e+02   6.2614950e+02
   4.5089955e+02   4.6719725e+02   5.2243379e+02   5.4592965e+02   5.6917579e+02
   4.3720641e+02   4.6490174e+02   5.2660409e+02   5.5276239e+02   5.8211164e+02
   4.6234169e+02   4.7748373e+02   5.2916756e+02   5.5756649e+02   6.0988249e+02
   5.1205706e+02   5.3433541e+02   5.5763742e+02   6.2902741e+02   6.3727443e+02
   4.0516447e+02   4.6238241e+02   5.2898923e+02   5.5740569e+02   6.1203294e+02
   4.2090541e+02   4.5673699e+02   5.2323990e+02   5.4719573e+02   5.7109460e+02
   5.1206245e+02   5.3435727e+02   5.5767551e+02   6.3707925e+02   6.4382496e+02
   4.4970365e+02   4.7164419e+02   5.2939269e+02   5.5811910e+02   6.6315564e+02
   4.6370876e+02   4.7823012e+02   5.2911655e+02   5.5744375e+02   6.0662733e+02
   4.7712585e+02   4.8758380e+02   5.2975952e+02   5.5834254e+02   6.2507959e+02
   5.1204860e+02   5.3430153e+02   5.5757981e+02   6.2996705e+02   6.4720001e+02
   4.0536647e+02   4.6261923e+02   5.2926335e+02   5.5794376e+02   6.4684731e+02
   4.1073829e+02   4.3834364e+02   5.1519920e+02   5.3730467e+02   5.6004789e+02
   4.4944321e+02   4.6160889e+02   5.1800075e+02   5.4027151e+02   5.6269896e+02
   5.0688075e+02   5.1937810e+02   5.3938168e+02   5.6603741e+02   6.7344290e+02
   4.3376329e+02   4.6259028e+02   5.2547598e+02   5.5077438e+02   5.7740337e+02
   4.3963875e+02   4.6546292e+02   5.2617301e+02   5.5197560e+02   5.8007255e+02
   4.4954823e+02   4.7158018e+02   5.2939657e+02   5.5812746e+02   6.9290718e+02
   5.1203360e+02   5.3424149e+02   5.5747842e+02   6.2914898e+02   7.7062361e+02
   4.8844631e+02   4.8858086e+02   5.1224042e+02   5.3451898e+02   5.5782437e+02
   4.5156362e+02   4.7231463e+02   5.2915983e+02   5.5764923e+02   6.1510369e+02
   4.3722232e+02   4.4675059e+02   5.1462012e+02   5.3672173e+02   5.5955740e+02
   4.6368130e+02   4.7695728e+02   5.2663668e+02   5.5263432e+02   5.8133966e+02
   5.1195710e+02   5.3393765e+02   5.5694882e+02   6.0772653e+02   6.3317933e+02
   3.9156243e+02   4.6242515e+02   5.2909395e+02   5.5761269e+02   6.1845999e+02
   4.5045715e+02   4.7141697e+02   5.2846390e+02   5.5625906e+02   5.9552523e+02
   4.6533454e+02   4.7046440e+02   5.1603540e+02   5.3808533e+02   5.6066454e+02
   4.3250453e+02   4.6341140e+02   5.2677161e+02   5.5308340e+02   5.8304589e+02
   4.7157490e+02   4.8343032e+02   5.2956716e+02   5.5817672e+02   6.2562918e+02
   4.5274153e+02   4.7173480e+02   5.2728633e+02   5.5395149e+02   5.8538813e+02
   4.5464843e+02   4.7385132e+02   5.2943176e+02   5.5816449e+02   6.6624583e+02
   4.1670558e+02   4.6289510e+02   5.2924050e+02   5.5789764e+02   6.3805555e+02
   4.2861886e+02   4.2913365e+02   5.1214481e+02   5.3445415e+02   5.5778122e+02
   3.8368524e+02   4.6259049e+02   5.2929511e+02   5.5800551e+02   7.1259538e+02
   5.0443209e+02   5.1482883e+02   5.3621186e+02   5.6337053e+02   6.7531827e+02
   4.3665322e+02   4.6682249e+02   5.2928818e+02   5.5796365e+02   6.4043409e+02
   5.1206042e+02   5.3434901e+02   5.5766183e+02   6.4618830e+02   6.7388416e+02
   4.3024419e+02   4.6423517e+02   5.2832697e+02   5.5606536e+02   5.9490022e+02
   5.1206647e+02   5.3437343e+02   5.5770335e+02   6.4369718e+02   6.4901863e+02
   5.1207085e+02   5.3439108e+02   5.5773359e+02   7.0498964e+02   7.0708583e+02
   4.4253262e+02   4.5265814e+02   5.1558852e+02   5.3768348e+02   5.6035786e+02
   4.4040480e+02   4.5148058e+02   5.1566529e+02   5.3776432e+02   5.6042889e+02
   3.8274938e+02   4.5262701e+02   5.2117947e+02   5.4426514e+02   5.6709233e+02
   4.5426304e+02   4.7367806e+02   5.2942816e+02   5.5816012e+02   6.6531632e+02
   4.6810221e+02   4.8105833e+02   5.2946240e+02   5.5805627e+02   6.2274246e+02
   5.0732820e+02   5.1625881e+02   5.2785932e+02   5.4514513e+02   5.6525596e+02
   5.1139706e+02   5.3185800e+02   5.5354733e+02   5.8822190e+02   6.8157335e+02
   4.3768939e+02   4.6447868e+02   5.2591927e+02   5.5153278e+02   5.7904325e+02
   5.1136436e+02   5.3174116e+02   5.5334782e+02   5.8729260e+02   6.4090699e+02
   4.2609817e+02   4.6379290e+02   5.2895432e+02   5.5732681e+02   6.0957926e+02
   5.0878166e+02   5.2397684e+02   5.4355556e+02   5.7032461e+02   6.9245204e+02
   4.3243010e+02   4.4877430e+02   5.1661710e+02   5.3876988e+02   5.6132066e+02
   4.0938250e+02   4.6161701e+02   5.2807474e+02   5.5558522e+02   5.9241104e+02
   4.1929066e+02   4.6312758e+02   5.2929958e+02   5.5801105e+02   7.1093370e+02
   4.4212871e+02   4.6808488e+02   5.2846331e+02   5.5630094e+02   5.9613572e+02
   4.3057065e+02   4.6510858e+02   5.2930265e+02   5.5800467e+02   6.5383361e+02
   4.4212568e+02   4.6647605e+02   5.2630504e+02   5.5220297e+02   5.8060985e+02
   4.3404302e+02   4.3515592e+02   5.1229965e+02   5.3458663e+02   5.5788114e+02
   4.5232981e+02   4.7265325e+02   5.2915320e+02   5.5763091e+02   6.1438020e+02
   4.6155986e+02   4.7718859e+02   5.2946322e+02   5.5816513e+02   6.4277282e+02
   4.9879564e+02   5.0745266e+02   5.3275578e+02   5.6052971e+02   6.2202018e+02
   4.6156703e+02   4.7720112e+02   5.2948097e+02   5.5819985e+02   6.4966676e+02
   4.8360354e+02   4.9282010e+02   5.2980936e+02   5.5797472e+02   6.0516700e+02
   4.5913657e+02   4.7592215e+02   5.2947271e+02   5.5820952e+02   6.6821203e+02
   5.1207013e+02   5.3438813e+02   5.5772843e+02   6.2976558e+02   6.3014107e+02
   3.8811000e+02   4.2705216e+02   5.1305182e+02   5.3525139e+02   5.5839117e+02
   5.0025713e+02   5.0633974e+02   5.2426111e+02   5.4528262e+02   5.6687064e+02
   4.4596783e+02   4.6995594e+02   5.2917960e+02   5.5771909e+02   6.1886703e+02
   4.0366686e+02   4.1042705e+02   5.1211638e+02   5.3442998e+02   5.5776306e+02
   5.0144576e+02   5.1062618e+02   5.3407867e+02   5.6175226e+02   7.2302934e+02
   5.1205345e+02   5.3432080e+02   5.5760901e+02   6.1400324e+02   6.1699476e+02
   4.4558911e+02   4.6991910e+02   5.2934495e+02   5.5804562e+02   6.4821615e+02
   4.4331294e+02   4.6907878e+02   5.2931262e+02   5.5799090e+02   6.3955957e+02
   5.1196876e+02   5.3398311e+02   5.5701578e+02   6.0478672e+02   6.2024025e+02
   4.6292649e+02   4.7339053e+02   5.2158831e+02   5.4466856e+02   5.6744172e+02
   5.1059530e+02   5.2917898e+02   5.4961608e+02   5.7851916e+02   6.2700413e+02
   5.1202777e+02   5.3421794e+02   5.5743517e+02   6.2121022e+02   6.4060577e+02
   4.9535844e+02   5.0326774e+02   5.2978199e+02   5.5566597e+02   5.8593635e+02
   5.1088688e+02   5.3011193e+02   5.5085372e+02   5.8042225e+02   6.1745723e+02
   5.1186333e+02   5.3357352e+02   5.5633592e+02   6.0187673e+02   6.6343971e+02
   4.1867731e+02   4.1966033e+02   5.1211726e+02   5.3443071e+02   5.5776359e+02
   4.5152562e+02   4.6085556e+02   5.1645985e+02   5.3857236e+02   5.6112014e+02
   4.8326854e+02   4.9211895e+02   5.2858389e+02   5.5550924e+02   5.8877121e+02
   5.1206939e+02   5.3438519e+02   5.5772355e+02   6.6448206e+02   6.8745937e+02
   4.4816275e+02   4.6852624e+02   5.2579937e+02   5.5127937e+02   5.7837775e+02
   4.8883079e+02   4.9764903e+02   5.3078924e+02   5.5931572e+02   6.6668103e+02
   4.0756467e+02   4.6266338e+02   5.2929013e+02   5.5799546e+02   6.6445462e+02
   3.9310868e+02   4.6260400e+02   5.2929920e+02   5.5801332e+02   7.4984288e+02
   4.1469954e+02   4.5341016e+02   5.2145724e+02   5.4463916e+02   5.6755970e+02
   5.1068645e+02   5.2947267e+02   5.5004522e+02   5.7954291e+02   6.3621209e+02
   4.0462706e+02   4.4277674e+02   5.1655814e+02   5.3871533e+02   5.6127832e+02
   4.1874642e+02   4.4346564e+02   5.1646643e+02   5.3861613e+02   5.6118805e+02
   4.0460814e+02   4.4857736e+02   5.1886498e+02   5.4133046e+02   5.6379661e+02
   3.9333205e+02   4.4937008e+02   5.1930347e+02   5.4186222e+02   5.6435173e+02
   5.1185321e+02   5.3353451e+02   5.5626819e+02   6.0113667e+02   6.5659452e+02
   5.1173427e+02   5.3307821e+02   5.5541340e+02   5.9189846e+02   6.1013678e+02
   4.5229784e+02   4.7255823e+02   5.2901029e+02   5.5734567e+02   6.0706991e+02
   5.0822158e+02   5.2245820e+02   5.4181676e+02   5.6766288e+02   6.1195679e+02
   4.9971386e+02   5.0834297e+02   5.3253004e+02   5.5949773e+02   5.9924659e+02
   4.7882676e+02   4.8773583e+02   5.2668038e+02   5.5224685e+02   5.7970432e+02
   4.0284447e+02   4.6263075e+02   5.2929176e+02   5.5799880e+02   6.7320695e+02
   5.1196507e+02   5.3396952e+02   5.5701287e+02   6.1277190e+02   7.1042642e+02
   4.2507570e+02   4.6388151e+02   5.2928968e+02   5.5798736e+02   6.5291897e+02
   5.1207069e+02   5.3439038e+02   5.5773233e+02   6.3283002e+02   6.3293439e+02
   5.1206940e+02   5.3438530e+02   5.5772361e+02   6.3423747e+02   6.3567815e+02
   4.3136359e+02   4.6480580e+02   5.2870336e+02   5.5681562e+02   6.0088556e+02
   4.9616888e+02   5.0468947e+02   5.3212182e+02   5.6030412e+02   6.7431599e+02
   4.2098546e+02   4.6328788e+02   5.2929695e+02   5.5800502e+02   6.6834528e+02
   5.1206976e+02   5.3438674e+02   5.5772605e+02   6.2977858e+02   6.3032746e+02
   4.4057851e+02   4.6816136e+02   5.2933709e+02   5.5804740e+02   6.5438394e+02
   4.5684512e+02   4.7482691e+02   5.2945365e+02   5.5819160e+02   6.9487429e+02
   4.6547421e+02   4.7945145e+02   5.2956752e+02   5.5831489e+02   7.7021244e+02
   4.5492720e+02   4.7394295e+02   5.2937326e+02   5.5804815e+02   6.3594085e+02
   4.5559883e+02   4.7427229e+02   5.2944029e+02   5.5817456e+02   6.6972866e+02
   5.0465492e+02   5.1518960e+02   5.3642967e+02   5.6354090e+02   6.6923196e+02
   5.0224375e+02   5.1163257e+02   5.3442290e+02   5.6183538e+02   6.2878719e+02
   3.9166932e+02   4.0127737e+02   5.1208946e+02   5.3440705e+02   5.5774578e+02
   4.2774691e+02   4.6421810e+02   5.2902423e+02   5.5746283e+02   6.1308224e+02
   5.1207088e+02   5.3007040e+02   5.3007047e+02   5.3439132e+02   5.5773388e+02
   5.1177787e+02   5.3324761e+02   5.5578694e+02   5.9774485e+02   7.0753663e+02
   4.9514190e+02   5.0364744e+02   5.3187518e+02   5.6012794e+02   7.1024232e+02
   4.2758481e+02   4.6406990e+02   5.2889417e+02   5.5720470e+02   6.0667555e+02
   4.8873983e+02   4.9732973e+02   5.2998908e+02   5.5766304e+02   5.9794375e+02
   5.0837666e+02   5.2281309e+02   5.4200685e+02   5.6738321e+02   6.0381673e+02
   4.0402739e+02   4.2713819e+02   5.1303884e+02   5.3523963e+02   5.5838203e+02
   4.7380639e+02   4.8384982e+02   5.2671453e+02   5.5253464e+02   5.8069478e+02
   3.9415494e+02   4.6260192e+02   5.2929566e+02   5.5800649e+02   7.1605968e+02
   5.0502749e+02   5.1571425e+02   5.3643026e+02   5.6288413e+02   6.0947596e+02
   5.1197249e+02   5.3399873e+02   5.5706260e+02   6.1382289e+02   6.8274316e+02
   5.1202223e+02   5.3419603e+02   5.5740047e+02   6.2470522e+02   7.2077786e+02
   4.7124746e+02   4.8317463e+02   5.2950428e+02   5.5806061e+02   6.2002400e+02
   5.1201874e+02   5.3418210e+02   5.5737644e+02   6.2311642e+02   6.9303211e+02
   4.2883163e+02   4.6470255e+02   5.2928918e+02   5.5798119e+02   6.4955934e+02
   4.5504692e+02   4.7399694e+02   5.2937574e+02   5.5805218e+02   6.3652615e+02
   4.2166883e+02   4.2205137e+02   5.1209700e+02   5.3441344e+02   5.5775056e+02
   5.1197304e+02   5.3399962e+02   5.5703511e+02   6.0241353e+02   6.1410440e+02
   5.0048762e+02   5.0773627e+02   5.2768051e+02   5.5000544e+02   5.7275974e+02
   5.1072122e+02   5.2957470e+02   5.5011282e+02   5.7909927e+02   6.1910356e+02
   4.5095083e+02   4.5438345e+02   5.1343141e+02   5.3558631e+02   5.5864451e+02
   4.8820414e+02   4.9700489e+02   5.3047583e+02   5.5877052e+02   6.1606185e+02
   4.7008572e+02   4.8235844e+02   5.2944782e+02   5.5797958e+02   6.1781790e+02
   4.7122145e+02   4.7260042e+02   5.1323430e+02   5.3538310e+02   5.5847401e+02
   4.9557395e+02   5.0406400e+02   5.3190591e+02   5.6005196e+02   6.3481081e+02
   4.4998618e+02   4.7100051e+02   5.2813000e+02   5.5559883e+02   5.9193256e+02
   5.0901367e+02   5.2452548e+02   5.4382600e+02   5.6956093e+02   6.0755273e+02
   4.6271162e+02   4.7256045e+02   5.2061937e+02   5.4338996e+02   5.6591571e+02
   5.1147930e+02   5.3214794e+02   5.5397019e+02   5.8900454e+02   6.3255882e+02
   5.1204586e+02   5.3429056e+02   5.5756210e+02   6.3422733e+02   7.1035200e+02
   4.4551444e+02   4.4847597e+02   5.1300786e+02   5.3520613e+02   5.5835238e+02
   4.4525303e+02   4.4527665e+02   5.1207730e+02   5.3439666e+02   5.5773791e+02
   5.1206618e+02   5.3437227e+02   5.5770048e+02   6.1904510e+02   6.2017762e+02
   4.0033500e+02   4.5984670e+02   5.2639344e+02   5.5241740e+02   5.8130234e+02
   4.4200615e+02   4.6846337e+02   5.2907900e+02   5.5753508e+02   6.1359568e+02
   5.1190986e+02   5.3374046e+02   5.5637575e+02   5.8304347e+02   5.8636423e+02
   4.8318476e+02   4.9249581e+02   5.2988759e+02   5.5817696e+02   6.0981292e+02
   3.9139184e+02   4.5862042e+02   5.2536005e+02   5.5060231e+02   5.7710009e+02
   5.1099887e+02   5.3049247e+02   5.5148817e+02   5.8262558e+02   6.4328144e+02
   5.1169682e+02   5.3294366e+02   5.5527869e+02   5.9475091e+02   6.5908717e+02
   4.4162363e+02   4.6842020e+02   5.2921023e+02   5.5779589e+02   6.2327573e+02
   4.2540886e+02   4.6392717e+02   5.2927140e+02   5.5795157e+02   6.4471223e+02
   4.0415227e+02   4.6221294e+02   5.2880279e+02   5.5703464e+02   6.0396249e+02
   5.0368900e+02   5.1368354e+02   5.3555362e+02   5.6285665e+02   6.6765694e+02
   5.1203772e+02   5.3425792e+02   5.5750646e+02   6.3091986e+02   7.4613313e+02
   4.0451900e+02   4.5081404e+02   5.2004857e+02   5.4279089e+02   5.6536123e+02
   5.0568882e+02   5.1690688e+02   5.3727160e+02   5.6363872e+02   6.1212285e+02
   2.9180459e+02   4.6402176e+02   5.2930755e+02   5.5802083e+02   7.0208963e+02
   4.3586018e+02   4.6647538e+02   5.2915822e+02   5.5771094e+02   6.2068145e+02
   4.3207542e+02   4.4333275e+02   5.1472926e+02   5.3683196e+02   5.5965017e+02
   5.1078427e+02   5.2979174e+02   5.5052295e+02   5.8079324e+02   7.5069130e+02
   5.0276184e+02   5.1236026e+02   5.3486681e+02   5.6233772e+02   6.8451132e+02
   4.1466335e+02   4.2371275e+02   5.1253785e+02   5.3479416e+02   5.5803937e+02
   5.0982938e+02   5.2687806e+02   5.4676881e+02   5.7443635e+02   7.1433005e+02
   5.1202523e+02   5.3420655e+02   5.5738302e+02   5.9641365e+02   5.9858968e+02
   5.1168953e+02   5.3291659e+02   5.5523581e+02   5.9460837e+02   6.6552857e+02
   5.1206578e+02   5.3437069e+02   5.5769885e+02   6.5315353e+02   6.7947677e+02
   4.4253605e+02   4.4796064e+02   5.1365282e+02   5.3579585e+02   5.5881216e+02
   4.3783915e+02   4.5653543e+02   5.1913026e+02   5.4162833e+02   5.6408449e+02
   5.1077467e+02   5.2974646e+02   5.5034479e+02   5.7948314e+02   6.1819504e+02
   5.1179716e+02   5.3331731e+02   5.5583883e+02   5.9440764e+02   6.1387550e+02
   5.1187326e+02   5.3359971e+02   5.5617188e+02   5.8610262e+02   5.9095076e+02
   5.1202308e+02   5.3419947e+02   5.5740600e+02   6.2427070e+02   6.6969689e+02
   4.4547630e+02   4.6033131e+02   5.1885732e+02   5.4128314e+02   5.6371314e+02
   5.1137187e+02   5.3160405e+02   5.5153030e+02   5.6817079e+02   5.7656878e+02
   4.4204938e+02   4.5976255e+02   5.1977922e+02   5.4241758e+02   5.6491564e+02
   4.9082483e+02   4.9947660e+02   5.3101750e+02   5.5942647e+02   6.3978671e+02
   3.9362451e+02   4.3963575e+02   5.1564624e+02   5.3775938e+02   5.6043565e+02
   4.4691137e+02   4.4695203e+02   5.1208348e+02   5.3440187e+02   5.5774180e+02
   5.1191677e+02   5.3377830e+02   5.5663617e+02   5.9830647e+02   6.1157387e+02
   4.9631637e+02   5.0474038e+02   5.3177649e+02   5.5950579e+02   6.0874310e+02
   4.3078477e+02   4.6360907e+02   5.2747191e+02   5.5439881e+02   5.8724136e+02
   5.0821063e+02   5.2177955e+02   5.3913428e+02   5.6010024e+02   5.8188478e+02
   4.2252157e+02   4.3944500e+02   5.1500396e+02   5.3710767e+02   5.5988149e+02
   5.1206367e+02   5.3436204e+02   5.5768224e+02   6.1698417e+02   6.1852670e+02
   4.4543930e+02   4.6657715e+02   5.2483938e+02   5.4966281e+02   5.7513538e+02
   4.2204785e+02   4.5565802e+02   5.2238293e+02   5.4593126e+02   5.6927063e+02
   4.7442181e+02   4.8557785e+02   5.2978235e+02   5.5850713e+02   6.6764387e+02
   4.3129241e+02   4.6485510e+02   5.2878391e+02   5.5697734e+02   6.0273963e+02
   5.1197106e+02   5.3399031e+02   5.5698190e+02   5.9515955e+02   5.9978549e+02
   5.1115275e+02   5.3101205e+02   5.5226679e+02   5.8468284e+02   7.0487667e+02
   5.0179342e+02   5.1068573e+02   5.3279652e+02   5.5856176e+02   5.9109574e+02
   5.0975877e+02   5.2183772e+02   5.3014186e+02   5.4312703e+02   5.6241978e+02
   5.0299384e+02   5.1264343e+02   5.3487241e+02   5.6209854e+02   6.2348906e+02
   4.1314116e+02   4.6277467e+02   5.2929540e+02   5.5800501e+02   6.9163084e+02
   4.3747794e+02   4.6713308e+02   5.2933714e+02   5.5805641e+02   6.8398404e+02
   4.8264094e+02   4.9173244e+02   5.2897600e+02   5.5635202e+02   5.9252346e+02
   4.4490073e+02   4.6948898e+02   5.2907222e+02   5.5751061e+02   6.1246682e+02
   4.1565613e+02   4.6288304e+02   5.2929631e+02   5.5800615e+02   6.9067227e+02
   4.8496855e+02   4.9416302e+02   5.3038319e+02   5.5900753e+02   6.7855609e+02
   4.6705943e+02   4.8028043e+02   5.2923016e+02   5.5761305e+02   6.0922120e+02
   5.0213538e+02   5.1123539e+02   5.3337786e+02   5.5954238e+02   5.9470103e+02
   5.1188456e+02   5.3365470e+02   5.5646223e+02   6.0169910e+02   6.3547121e+02
   4.5929263e+02   4.6875256e+02   5.1881430e+02   5.4118126e+02   5.6356731e+02
   4.5184235e+02   4.7244815e+02   5.2917696e+02   5.5768144e+02   6.1598416e+02
   5.1098498e+02   5.3044145e+02   5.5137051e+02   5.8192080e+02   6.2597865e+02
   5.0735053e+02   5.2042591e+02   5.4025068e+02   5.6685876e+02   7.3719664e+02
   4.9391103e+02   5.0236223e+02   5.3134998e+02   5.5938386e+02   6.1520142e+02
   4.1498138e+02   4.6284781e+02   5.2929558e+02   5.5800494e+02   6.8369294e+02
   4.3611886e+02   4.4764530e+02   5.1523895e+02   5.3733609e+02   5.6006807e+02
   4.8662450e+02   4.9545036e+02   5.2992950e+02   5.5786717e+02   6.0121791e+02
   4.0707410e+02   4.5815275e+02   5.2491420e+02   5.4985144e+02   5.7560863e+02
   4.1635667e+02   4.6292320e+02   5.2929780e+02   5.5800878e+02   7.1057983e+02
   4.0472775e+02   4.6241448e+02   5.2903019e+02   5.5748668e+02   6.1433663e+02
   5.0166393e+02   5.1090268e+02   5.3419092e+02   5.6182625e+02   6.6713688e+02
   4.3329602e+02   4.6579561e+02   5.2932122e+02   5.5803589e+02   6.7536221e+02
   5.1207066e+02   5.3439023e+02   5.5773018e+02   5.6847993e+02   5.6848431e+02
   4.2619881e+02   4.6410412e+02   5.2930306e+02   5.5801196e+02   6.6532232e+02
   4.3551331e+02   4.6638669e+02   5.2918683e+02   5.5776818e+02   6.2332276e+02
   5.1207001e+02   5.3438767e+02   5.5772770e+02   6.3740311e+02   6.3792763e+02
   4.5279827e+02   4.7298015e+02   5.2936078e+02   5.5803834e+02   6.3741456e+02
   4.4303879e+02   4.6014788e+02   5.1968212e+02   5.4229416e+02   5.6477954e+02
   4.5323026e+02   4.6429025e+02   5.1815585e+02   5.4043710e+02   5.6284951e+02
   5.0861134e+02   5.2352957e+02   5.4310754e+02   5.6982418e+02   7.3164408e+02
   4.5832814e+02   4.7550033e+02   5.2942111e+02   5.5811588e+02   6.4043696e+02
   4.8535103e+02   4.9435280e+02   5.2995093e+02   5.5807661e+02   6.0506159e+02
   3.9759336e+02   4.6011907e+02   5.2666317e+02   5.5290813e+02   5.8262444e+02
   4.5977584e+02   4.7620161e+02   5.2938929e+02   5.5803944e+02   6.2994152e+02
   5.1164570e+02   5.3270375e+02   5.5420573e+02   5.7620657e+02   5.8287543e+02
   4.4944890e+02   4.7153743e+02   5.2939584e+02   5.5812658e+02   6.9108548e+02
   4.4757705e+02   4.4826388e+02   5.1229938e+02   5.3458538e+02   5.5787956e+02
   4.3030791e+02   4.6504908e+02   5.2929983e+02   5.5799958e+02   6.5263894e+02
   3.9128846e+02   3.9154776e+02   5.1207114e+02   5.3439144e+02   5.5773399e+02
   4.4766259e+02   4.4889719e+02   5.1248967e+02   5.3474921e+02   5.5800324e+02
   4.0562011e+02   4.0565085e+02   5.1207105e+02   5.3439138e+02   5.5773396e+02
   4.6993648e+02   4.8219106e+02   5.2928743e+02   5.5766059e+02   6.0898125e+02
   4.4861890e+02   4.6231443e+02   5.1897096e+02   5.4141003e+02   5.6383479e+02
   4.6653624e+02   4.7945802e+02   5.2816740e+02   5.5548486e+02   5.9064853e+02
   5.0000133e+02   5.0879002e+02   5.3308463e+02   5.6055773e+02   6.1302558e+02
   5.1207085e+02   5.3439101e+02   5.5773343e+02   6.6309170e+02   6.6359816e+02
   4.1821441e+02   4.3579991e+02   5.1432062e+02   5.3643745e+02   5.5933057e+02
   4.1704760e+02   4.6251085e+02   5.2876916e+02   5.5696506e+02   6.0290153e+02
   5.1168057e+02   5.3288170e+02   5.5515196e+02   5.9331163e+02   6.3054015e+02
   4.4159568e+02   4.6837783e+02   5.2916112e+02   5.5769909e+02   6.1903565e+02
   5.0942691e+02   5.2041008e+02   5.2871793e+02   5.4269783e+02   5.6244394e+02
   4.4943861e+02   4.5238272e+02   5.1316787e+02   5.3534801e+02   5.5846050e+02
   4.5543797e+02   4.5665626e+02   5.1255051e+02   5.3479986e+02   5.5804023e+02
   4.6249792e+02   4.7773852e+02   5.2951700e+02   5.5825872e+02   7.0075521e+02
   5.0680745e+02   5.1922038e+02   5.3925548e+02   5.6592180e+02   6.6695206e+02
   4.9180810e+02   5.0041459e+02   5.3122027e+02   5.5963981e+02   6.7398971e+02
   3.8757498e+02   4.5356781e+02   5.2178462e+02   5.4509059e+02   5.6814423e+02
   5.1194254e+02   5.3388018e+02   5.5684212e+02   6.0415324e+02   6.2570429e+02
   4.4235650e+02   4.6876911e+02   5.2935494e+02   5.5807649e+02   6.7259636e+02
   5.1204767e+02   5.3429792e+02   5.5757465e+02   6.3559016e+02   6.9080275e+02
   4.6930761e+02   4.8188187e+02   5.2953945e+02   5.5818207e+02   6.2910197e+02
   4.4218883e+02   4.6864455e+02   5.2925518e+02   5.5788234e+02   6.2874130e+02
   5.1189480e+02   5.3369446e+02   5.5653242e+02   6.0259782e+02   6.3824598e+02
   4.7741003e+02   4.8658235e+02   5.2662838e+02   5.5222781e+02   5.7975247e+02
   5.1200775e+02   5.3413788e+02   5.5729119e+02   6.1183218e+02   6.2515813e+02
   5.1193987e+02   5.3387023e+02   5.5683732e+02   6.0726216e+02   6.4327309e+02
   4.9290226e+02   5.0145733e+02   5.3141137e+02   5.5978137e+02   6.7360442e+02
   4.2282942e+02   4.5289472e+02   5.2050672e+02   5.4337382e+02   5.6602006e+02
   5.1206885e+02   5.3438293e+02   5.5771960e+02   6.4494901e+02   6.4817855e+02
   4.1721364e+02   4.3478470e+02   5.1412670e+02   5.3625109e+02   5.5918010e+02
   5.1136041e+02   5.3172902e+02   5.5334675e+02   5.8757691e+02   6.6525774e+02
   4.8281673e+02   4.8931332e+02   5.2251416e+02   5.4544259e+02   5.6809092e+02
   4.0181513e+02   4.6262771e+02   5.2928953e+02   5.5799449e+02   6.6378372e+02
   4.6255346e+02   4.7777137e+02   5.2952042e+02   5.5826468e+02   7.2520887e+02
   5.1191753e+02   5.3378336e+02   5.5669553e+02   6.0666491e+02   7.4105945e+02
   4.3433746e+02   4.3499521e+02   5.1220629e+02   5.3450654e+02   5.5782065e+02
   4.6419700e+02   4.7869884e+02   5.2953320e+02   5.5826729e+02   6.5991424e+02
   4.7641411e+02   4.8701473e+02   5.2967824e+02   5.5821380e+02   6.1998989e+02
   4.2578252e+02   4.6401442e+02   5.2929234e+02   5.5799172e+02   6.5371238e+02
   4.3311130e+02   4.6564430e+02   5.2919218e+02   5.5778462e+02   6.2518745e+02
   5.0918560e+02   5.2505218e+02   5.4463055e+02   5.7139585e+02   6.3335828e+02
   5.0976316e+02   5.2642331e+02   5.4498223e+02   5.6695828e+02   5.8740904e+02
   4.4079966e+02   4.6824172e+02   5.2935111e+02   5.5807392e+02   6.9991255e+02
   4.2741610e+02   4.2776700e+02   5.1212002e+02   5.3443305e+02   5.5776534e+02
   4.3666249e+02   4.5670540e+02   5.1964358e+02   5.4226064e+02   5.6475724e+02
   4.5637619e+02   4.7461713e+02   5.2945054e+02   5.5818901e+02   7.0953083e+02
   5.1200273e+02   5.3411834e+02   5.5726727e+02   6.1932485e+02   6.9664727e+02
   3.8546678e+02   4.6251067e+02   5.2920067e+02   5.5782208e+02   6.2993879e+02
   5.1207087e+02   5.3439111e+02   5.5773360e+02   6.0622526e+02   6.0622896e+02
   4.3908304e+02   4.6715635e+02   5.2858284e+02   5.5655131e+02   5.9813483e+02
   4.1614691e+02   4.6282542e+02   5.2919665e+02   5.5781228e+02   6.2893409e+02
   5.1153724e+02   5.3230738e+02   5.5361483e+02   5.7721248e+02   5.8578620e+02
   4.4698934e+02   4.7048831e+02   5.2938403e+02   5.5811573e+02   7.3149294e+02
   4.5453124e+02   4.7376132e+02   5.2936118e+02   5.5802719e+02   6.3336623e+02
   4.6945340e+02   4.8156137e+02   5.2857980e+02   5.5623745e+02   5.9408890e+02
   5.1146723e+02   5.3203441e+02   5.5298971e+02   5.7474524e+02   5.8350514e+02
   4.1684512e+02   4.3785132e+02   5.1490837e+02   5.3701348e+02   5.5980369e+02
   5.7696480e+02   5.4988869e+02   5.3107422e+02   5.1347731e+02   4.3773987e+02
   5.5894438e+02   5.3029280e+02   4.9314880e+02   4.8382015e+02   3.9980222e+02
   6.6542283e+02   5.7128530e+02   5.4733410e+02   5.2333374e+02   4.5588993e+02
   7.0753345e+02   5.8097130e+02   5.5229758e+02   5.2632858e+02   4.5973620e+02
   6.6894759e+02   5.6160929e+02   5.3909444e+02   5.1691758e+02   4.4374310e+02
   5.6614948e+02   5.3984347e+02   5.2081298e+02   5.0863379e+02   4.3078664e+02
   5.5831729e+02   5.2957992e+02   4.8115658e+02   4.7060954e+02   4.3283831e+02
   5.5803301e+02   5.2931501e+02   4.6588166e+02   4.5571175e+02   4.5069337e+02
   5.5801894e+02   5.2930331e+02   4.6301450e+02   4.2137336e+02   4.1621507e+02
   7.0074135e+02   5.6222186e+02   5.3974538e+02   5.1750347e+02   4.4539011e+02
   6.3408301e+02   5.5757988e+02   5.3432423e+02   5.1209271e+02   4.0828336e+02
   6.3826885e+02   6.1524079e+02   5.5763440e+02   5.2910760e+02   4.6242993e+02
   6.5016745e+02   5.6569667e+02   5.4313593e+02   5.2033930e+02   4.5125581e+02
   6.8059682e+02   5.8538711e+02   5.5384168e+02   5.2716846e+02   4.6062856e+02
   6.3291363e+02   5.5771257e+02   5.3451233e+02   5.1231978e+02   4.1876120e+02
   5.5811719e+02   5.2938385e+02   4.7032175e+02   4.4657790e+02   3.8603666e+02
   5.5803309e+02   5.2931476e+02   4.6481486e+02   4.4520325e+02   4.4012262e+02
   5.5841332e+02   5.2988839e+02   5.0563322e+02   5.0437179e+02   4.5949259e+02
   5.5804060e+02   5.2932065e+02   4.6496303e+02   4.3047362e+02   4.1159925e+02
   6.9217851e+02   5.9602879e+02   5.5622632e+02   5.2839931e+02   4.6180535e+02
   5.5806115e+02   5.2933749e+02   4.6690085e+02   4.4202386e+02   4.2889156e+02
   6.1629852e+02   5.5835696e+02   5.3565114e+02   5.1377190e+02   4.3233562e+02
   5.5807242e+02   5.2934655e+02   4.6743201e+02   4.3886128e+02   4.1430225e+02
   5.5802437e+02   5.2930767e+02   4.6358101e+02   4.3117500e+02   4.2718121e+02
   5.5862374e+02   5.2999011e+02   4.9367414e+02   4.8837569e+02   4.4569028e+02
   7.0479449e+02   5.6727417e+02   5.4442050e+02   5.2129860e+02   4.5281516e+02
   6.0117537e+02   5.7495391e+02   5.5060362e+02   5.2558788e+02   4.5892737e+02
   5.5815083e+02   5.2943714e+02   4.8259372e+02   4.7920316e+02   4.5472477e+02
   5.5801984e+02   5.2930402e+02   4.6308956e+02   4.1978709e+02   4.0823224e+02
   5.9155829e+02   5.6610666e+02   5.4591783e+02   5.2310998e+02   4.5580825e+02
   5.9545555e+02   5.5548248e+02   5.3315207e+02   5.1188811e+02   4.1593156e+02
   6.4939389e+02   5.6243408e+02   5.4001098e+02   5.1776103e+02   4.4607476e+02
   5.5801483e+02   5.2930007e+02   4.6300019e+02   4.6153260e+02   4.6110515e+02
   6.7543014e+02   6.4194678e+02   5.5793506e+02   5.2925879e+02   4.6255929e+02
   5.5822373e+02   5.2949434e+02   4.7973797e+02   4.7162353e+02   4.4305807e+02
   6.0814134e+02   5.5682492e+02   5.3389731e+02   5.1200777e+02   4.1101761e+02
   6.7556224e+02   6.6589661e+02   5.5801086e+02   5.2929790e+02   4.6259253e+02
   5.5801460e+02   5.2929986e+02   4.6260327e+02   4.0511073e+02   4.0359050e+02
   6.5251627e+02   5.8088892e+02   5.5229520e+02   5.2633292e+02   4.5974182e+02
   6.4808288e+02   5.9850727e+02   5.5660181e+02   5.2859088e+02   4.6197768e+02
   6.2311116e+02   6.1297054e+02   5.5773216e+02   5.2915937e+02   4.6247449e+02
   6.5224827e+02   5.9304566e+02   5.5575036e+02   5.2816228e+02   4.6158907e+02
   6.0741355e+02   5.5933637e+02   5.3721044e+02   5.1553693e+02   4.3967362e+02
   5.6934883e+02   5.6451978e+02   5.5417499e+02   5.2835622e+02   4.6184055e+02
   7.3166406e+02   6.2310449e+02   5.5772364e+02   5.2915046e+02   4.6246659e+02
   6.3321401e+02   5.6503583e+02   5.4263677e+02   5.1998780e+02   4.5065840e+02
   6.4197709e+02   5.5793200e+02   5.3474191e+02   5.1254087e+02   4.2232862e+02
   6.1599706e+02   5.7371719e+02   5.4923809e+02   5.2464954e+02   4.5774699e+02
   5.8411797e+02   5.5206521e+02   5.3091675e+02   5.1118883e+02   4.1149387e+02
   5.5818356e+02   5.2945039e+02   4.7682091e+02   4.6682217e+02   4.4061811e+02
   5.7706402e+02   5.5105045e+02   5.3306629e+02   5.1538165e+02   4.4363225e+02
   5.8501320e+02   5.5246683e+02   5.3122806e+02   5.1133937e+02   4.1546765e+02
   6.2475789e+02   6.0052050e+02   5.5701664e+02   5.2880703e+02   4.6216929e+02
   5.5811017e+02   5.2941342e+02   4.9214599e+02   4.9129235e+02   4.6054259e+02
   5.7931880e+02   5.5180854e+02   5.3291618e+02   5.1458907e+02   4.4042887e+02
   5.7619585e+02   5.5438344e+02   5.3881124e+02   5.2022300e+02   4.5276565e+02
   5.5810046e+02   5.2937196e+02   4.7123289e+02   4.5803038e+02   4.4090971e+02
   6.8297519e+02   5.5906919e+02   5.3612404e+02   5.1400048e+02   4.3313183e+02
   5.5803224e+02   5.2931392e+02   4.6422114e+02   4.2680079e+02   3.9806382e+02
   5.7360604e+02   5.4759534e+02   5.2946201e+02   5.1316074e+02   4.3866836e+02
   7.1915143e+02   6.0737867e+02   5.5722640e+02   5.2889903e+02   4.6224918e+02
   6.6721375e+02   5.5965641e+02   5.3685149e+02   5.1475413e+02   4.3639906e+02
   6.3431555e+02   5.9876024e+02   5.5670767e+02   5.2864835e+02   4.6202905e+02
   6.2270228e+02   6.0318746e+02   5.5728023e+02   5.2893729e+02   4.6228301e+02
   6.1148305e+02   5.6627470e+02   5.4416013e+02   5.2132028e+02   4.5293680e+02
   5.5802592e+02   5.2930886e+02   4.6364824e+02   4.2373412e+02   3.9725970e+02
   5.5801560e+02   5.2930065e+02   4.6269593e+02   4.1112283e+02   4.0103217e+02
   5.5819093e+02   5.2944848e+02   4.7424937e+02   4.5553629e+02   3.8113721e+02
   5.6690551e+02   5.4100025e+02   5.2282259e+02   5.1026658e+02   4.3628331e+02
   5.6003914e+02   5.3184484e+02   5.0476836e+02   4.9749846e+02   4.3242678e+02
   6.6066348e+02   5.5885725e+02   5.3586925e+02   5.1373819e+02   4.3167953e+02
   5.5803351e+02   5.2931494e+02   4.6433242e+02   4.2726979e+02   3.9492949e+02
   5.5802074e+02   5.2930500e+02   4.6486822e+02   4.6009463e+02   4.5720320e+02
   6.1802270e+02   5.5975168e+02   5.3734182e+02   5.1546172e+02   4.3918514e+02
   5.5803110e+02   5.2931305e+02   4.6416956e+02   4.2932006e+02   4.2099424e+02
   5.7301207e+02   5.4725939e+02   5.2936796e+02   5.1333679e+02   4.3968110e+02
   5.6314794e+02   5.3939016e+02   5.2760902e+02   5.1824762e+02   4.5562268e+02
   5.9864485e+02   5.6631632e+02   5.4497718e+02   5.2216392e+02   4.5430860e+02
   6.2678879e+02   5.6236661e+02   5.4011217e+02   5.1793542e+02   4.4656233e+02
   5.5801559e+02   5.2930064e+02   4.6270208e+02   4.2418283e+02   4.2355146e+02
   6.7475086e+02   5.5843238e+02   5.3531913e+02   5.1313666e+02   4.2764298e+02
   5.7118616e+02   5.4657760e+02   5.2996019e+02   5.1478713e+02   4.4510720e+02
   6.2576551e+02   5.6261454e+02   5.4038339e+02   5.1817675e+02   4.4712167e+02
   6.3219411e+02   6.2895449e+02   5.5797588e+02   5.2928023e+02   4.6257757e+02
   5.5803459e+02   5.2931590e+02   4.6460272e+02   4.3570248e+02   4.2883779e+02
   5.5810739e+02   5.2937557e+02   4.6971619e+02   4.4500470e+02   3.9319091e+02
   5.7199164e+02   5.5961976e+02   5.4776376e+02   5.2592863e+02   4.5969295e+02
   5.9247916e+02   5.5576295e+02   5.3415275e+02   5.1335370e+02   4.3199453e+02
   6.0406482e+02   5.8844575e+02   5.5561890e+02   5.2816886e+02   4.6160088e+02
   5.5815686e+02   5.2941843e+02   4.7269984e+02   4.5283308e+02   4.1887840e+02
   6.2376875e+02   5.7145408e+02   5.4768250e+02   5.2363300e+02   4.5634855e+02
   5.7494226e+02   5.7444112e+02   5.5772286e+02   5.2921385e+02   4.6252402e+02
   6.0074915e+02   5.6304668e+02   5.4175877e+02   5.1971295e+02   4.5038583e+02
   5.8200452e+02   5.5493738e+02   5.3643038e+02   5.1716720e+02   4.4674925e+02
   6.5746473e+02   5.5808010e+02   5.3487807e+02   5.1265495e+02   4.2353829e+02
   6.8969936e+02   5.6006187e+02   5.3733176e+02   5.1523231e+02   4.3815465e+02
   6.6990287e+02   6.0698407e+02   5.5721713e+02   5.2889481e+02   4.6224552e+02
   5.5805533e+02   5.2933270e+02   4.6637035e+02   4.3944133e+02   4.2715570e+02
   7.3604594e+02   6.0391859e+02   5.5703454e+02   5.2880275e+02   4.6216486e+02
   6.3094284e+02   5.9840562e+02   5.5670250e+02   5.2864795e+02   4.6202882e+02
   5.5833388e+02   5.2959811e+02   4.8184785e+02   4.7165252e+02   4.3326999e+02
   5.5818692e+02   5.2945820e+02   4.7837375e+02   4.7048778e+02   4.4498461e+02
   5.5979852e+02   5.3142124e+02   5.0149852e+02   4.9297973e+02   4.0824827e+02
   6.2764951e+02   5.5746398e+02   5.3424685e+02   5.1205756e+02   4.0472311e+02
   5.5801538e+02   5.2930055e+02   4.6656389e+02   4.6626579e+02   4.6224248e+02
   5.6833572e+02   5.4174061e+02   5.2212941e+02   5.0809582e+02   4.0778946e+02
   5.5802460e+02   5.2930828e+02   4.6588168e+02   4.6086803e+02   4.5662338e+02
   5.5801928e+02   5.2930360e+02   4.6308454e+02   4.3089317e+02   4.2887320e+02
   6.2446479e+02   5.5747365e+02   5.3430387e+02   5.1215549e+02   4.1460377e+02
   6.3531328e+02   5.6097638e+02   5.3850648e+02   5.1643357e+02   4.4234905e+02
   5.5918896e+02   5.3085745e+02   5.0394634e+02   4.9968062e+02   4.4896572e+02
   7.1356509e+02   5.5772687e+02   5.3439018e+02   5.1207571e+02   3.9451094e+02
   6.0061952e+02   5.9255742e+02   5.5683663e+02   5.2875979e+02   4.6213001e+02
   5.5803711e+02   5.2931789e+02   4.6472217e+02   4.3206319e+02   4.2186051e+02
   6.7260978e+02   5.6935951e+02   5.4600530e+02   5.2243607e+02   4.5454794e+02
   5.5801658e+02   5.2930143e+02   4.6278529e+02   4.1479096e+02   4.0564559e+02
   6.7620525e+02   5.5872799e+02   5.3569597e+02   5.1354624e+02   4.3037172e+02
   6.8874903e+02   6.3034963e+02   5.5783821e+02   5.2920908e+02   4.6251679e+02
   6.2450174e+02   5.5739873e+02   5.3420257e+02   5.1203645e+02   3.9980001e+02
   6.2061395e+02   5.5794119e+02   5.3500050e+02   5.1299832e+02   4.2709784e+02
   5.5821307e+02   5.2951636e+02   4.8826774e+02   4.8562768e+02   4.5572967e+02
   5.6199240e+02   5.3888401e+02   5.2951100e+02   5.2080429e+02   4.5823418e+02
   5.5804870e+02   5.2932866e+02   4.6865691e+02   4.6081938e+02   4.5168531e+02
   7.0650499e+02   5.6707663e+02   5.4426142e+02   5.2118033e+02   4.5262950e+02
   6.2408018e+02   5.9546042e+02   5.5639971e+02   5.2850466e+02   4.6190134e+02
   6.7285379e+02   6.4203619e+02   5.5793668e+02   5.2925963e+02   4.6255992e+02
   6.8674447e+02   5.5801598e+02   5.3477451e+02   5.1252321e+02   4.2188052e+02
   6.3407683e+02   5.5770790e+02   5.3449497e+02   5.1229181e+02   4.1804948e+02
   6.1403318e+02   6.1352701e+02   5.5799697e+02   5.2929124e+02   4.6258686e+02
   5.5804026e+02   5.2932123e+02   4.6721372e+02   4.5843565e+02   4.5135055e+02
   5.8346674e+02   5.5179181e+02   5.3073037e+02   5.1113458e+02   4.1162327e+02
   5.7178230e+02   5.6959720e+02   5.5650166e+02   5.2889901e+02   4.6227060e+02
   6.3900774e+02   6.3436300e+02   5.5798143e+02   5.2928292e+02   4.6257977e+02
   5.5803316e+02   5.2931472e+02   4.6441537e+02   4.3329512e+02   4.2603164e+02
   6.1701164e+02   5.8720028e+02   5.5477642e+02   5.2770566e+02   4.6116366e+02
   6.1794827e+02   5.7254118e+02   5.4848701e+02   5.2417533e+02   4.5711677e+02
   5.5809283e+02   5.2936711e+02   4.7211970e+02   4.6273756e+02   4.4708657e+02
   6.3738792e+02   5.5760511e+02   5.3433942e+02   5.1209721e+02   4.0838992e+02
   5.7623110e+02   5.5993713e+02   5.4550162e+02   5.2428096e+02   4.5782530e+02
   5.5945842e+02   5.3097821e+02   4.9917126e+02   4.9080592e+02   4.2136607e+02
   5.6239243e+02   5.3492489e+02   5.1246528e+02   5.0283671e+02   3.8211217e+02
   5.5805759e+02   5.2933653e+02   4.6983549e+02   4.6219326e+02   4.5137964e+02
   6.9297072e+02   5.5777318e+02   5.3445407e+02   5.1215242e+02   4.1157256e+02
   6.6453931e+02   6.5147874e+02   5.5798728e+02   5.2928573e+02   4.6258219e+02
   6.0054129e+02   5.5617749e+02   5.3349634e+02   5.1187090e+02   4.0614707e+02
   5.7658401e+02   5.7637657e+02   5.5790363e+02   5.2926534e+02   4.6256587e+02
   5.5803846e+02   5.2933078e+02   4.9672890e+02   4.9658850e+02   4.6225406e+02
   5.9574186e+02   5.7595461e+02   5.5174481e+02   5.2630729e+02   4.5975629e+02
   5.6720036e+02   5.4078376e+02   5.2144893e+02   5.0832263e+02   4.2491969e+02
   6.6588566e+02   5.5990091e+02   5.3714669e+02   5.1505189e+02   4.3752198e+02
   6.3195959e+02   5.5780534e+02   5.3464637e+02   5.1248168e+02   4.2169326e+02
   5.5817624e+02   5.2944381e+02   4.7661898e+02   4.6684214e+02   4.4149227e+02
   6.5598565e+02   5.6950799e+02   5.4612738e+02   5.2252584e+02   4.5468464e+02
   6.3340390e+02   5.5754677e+02   5.3428600e+02   5.1205216e+02   3.9794941e+02
   6.4191178e+02   6.2230244e+02   5.5779726e+02   5.2918931e+02   4.6249998e+02
   6.0935316e+02   5.5953473e+02   5.3737167e+02   5.1565011e+02   4.4003180e+02
   6.4245855e+02   5.5847498e+02   5.3544611e+02   5.1332432e+02   4.2895324e+02
   6.4789074e+02   6.3554135e+02   5.5794354e+02   5.2926341e+02   4.6256319e+02
   5.9186048e+02   5.7334802e+02   5.5098050e+02   5.2601095e+02   4.5945130e+02
   5.9580118e+02   5.5781999e+02   5.3635864e+02   5.1526153e+02   4.3931510e+02
   5.6075234e+02   5.3273191e+02   5.0700352e+02   4.9849493e+02   4.1686144e+02
   5.6572079e+02   5.4022901e+02   5.2323769e+02   5.1183566e+02   4.4328762e+02
   5.5817216e+02   5.2943166e+02   4.7333920e+02   4.5357388e+02   4.0420282e+02
   6.2766024e+02   5.6863746e+02   5.4566718e+02   5.2226766e+02   4.5431909e+02
   5.5801452e+02   5.2929980e+02   4.6998267e+02   4.6997983e+02   4.6259034e+02
   5.5805815e+02   5.2933485e+02   4.6635871e+02   4.3512487e+02   3.9742472e+02
   6.9822198e+02   6.0500549e+02   5.5710701e+02   5.2883939e+02   4.6219707e+02
   6.6555541e+02   5.5780363e+02   5.3450136e+02   5.1221273e+02   4.1499117e+02
   7.0190084e+02   6.1127398e+02   5.5738710e+02   5.2898004e+02   4.6231961e+02
   5.8938996e+02   5.5389155e+02   5.3208026e+02   5.1146430e+02   3.9333980e+02
   6.3831099e+02   5.5810368e+02   5.3498969e+02   5.1283674e+02   4.2544063e+02
   6.3364107e+02   5.5789074e+02   5.3474086e+02   5.1257681e+02   4.2290373e+02
   5.9029585e+02   5.6403947e+02   5.4434756e+02   5.2216393e+02   4.5448513e+02
   6.4732103e+02   5.6092817e+02   5.3838782e+02   5.1628624e+02   4.4185463e+02
   5.6396912e+02   5.3734833e+02   5.1793287e+02   5.0774935e+02   4.3445631e+02
   5.5803410e+02   5.2931557e+02   4.6487901e+02   4.4447370e+02   4.3910069e+02
   5.5948418e+02   5.3349344e+02   5.2528714e+02   5.2119853e+02   4.6064247e+02
   6.2300548e+02   5.5737459e+02   5.3419235e+02   5.1204021e+02   4.0208219e+02
   5.9356041e+02   5.7264452e+02   5.5023480e+02   5.2555779e+02   4.5892921e+02
   6.1676019e+02   6.0444337e+02   5.5750657e+02   5.2905181e+02   4.6238230e+02
   6.7000858e+02   5.6078662e+02   5.3817828e+02   5.1605934e+02   4.4108217e+02
   6.0686653e+02   5.6085874e+02   5.3902350e+02   5.1724026e+02   4.4499209e+02
   5.5801489e+02   5.2930009e+02   4.6264462e+02   4.4326911e+02   4.4315916e+02
   5.5811573e+02   5.2939175e+02   4.7584078e+02   4.6959043e+02   4.5050420e+02
   5.5839823e+02   5.2965449e+02   4.8230402e+02   4.7004421e+02   4.1428859e+02
   5.5846223e+02   5.2972585e+02   4.8437274e+02   4.7326607e+02   4.2114608e+02
   5.5805278e+02   5.2933050e+02   4.6595628e+02   4.3409236e+02   4.0915786e+02
   5.5809010e+02   5.2936167e+02   4.6923516e+02   4.4900679e+02   4.3158573e+02
   6.5096461e+02   5.9509973e+02   5.5612044e+02   5.2834921e+02   4.6176014e+02
   5.5824130e+02   5.2950036e+02   4.7776283e+02   4.6511431e+02   4.3077238e+02
   6.3488143e+02   5.5837931e+02   5.3536943e+02   5.1327146e+02   4.2866591e+02
   6.8631762e+02   6.0919914e+02   5.5730783e+02   5.2894015e+02   4.6228498e+02
   5.8378238e+02   5.7159986e+02   5.5205866e+02   5.2684289e+02   4.6037854e+02
   5.7200275e+02   5.4493698e+02   5.2527896e+02   5.0926330e+02   3.8245520e+02
   7.1050879e+02   5.5819959e+02   5.3501198e+02   5.1279077e+02   4.2483605e+02
   5.5806146e+02   5.2933772e+02   4.6687947e+02   4.4129753e+02   4.2777399e+02
   6.2638517e+02   5.5886573e+02   5.3609407e+02   5.1411092e+02   4.3384217e+02
   5.5801671e+02   5.2930156e+02   4.6291679e+02   4.4639383e+02   4.4576522e+02
   6.2116628e+02   5.9376979e+02   5.5616924e+02   5.2839490e+02   4.6180294e+02
   6.9044432e+02   5.7487255e+02   5.4946852e+02   5.2468450e+02   4.5776716e+02
   6.1619319e+02   5.5729420e+02   5.3424760e+02   5.1221864e+02   4.1767247e+02
   5.5804819e+02   5.2932680e+02   4.6561078e+02   4.3347486e+02   4.1528305e+02
   5.5803974e+02   5.2932014e+02   4.6542713e+02   4.4493811e+02   4.3821539e+02
   5.5808223e+02   5.2936005e+02   4.7340170e+02   4.6741454e+02   4.5217647e+02
   5.6208336e+02   5.3451521e+02   5.1161204e+02   5.0220917e+02   3.9165127e+02
   5.5817854e+02   5.2944458e+02   4.7625563e+02   4.6561610e+02   4.3950816e+02
   5.5805669e+02   5.2933422e+02   4.6737553e+02   4.5103474e+02   4.4121780e+02
   6.8779562e+02   5.8733676e+02   5.5441192e+02   5.2746957e+02   4.6092982e+02
   6.8213147e+02   5.5771803e+02   5.3438193e+02   5.1206858e+02   3.8005263e+02
   5.5805934e+02   5.2933601e+02   4.6675768e+02   4.4165802e+02   4.2893474e+02
   5.5808412e+02   5.2935844e+02   4.7069468e+02   4.5939330e+02   4.4499539e+02
   5.9113014e+02   5.9108733e+02   5.5800473e+02   5.2929571e+02   4.6259068e+02
   6.5365752e+02   6.5326240e+02   5.5801307e+02   5.2929904e+02   4.6259349e+02
   6.2982538e+02   6.2502426e+02   5.5794074e+02   5.2926258e+02   4.6256253e+02
   6.4376801e+02   5.6013665e+02   5.3748747e+02   5.1542598e+02   4.3887166e+02
   6.2040313e+02   5.6536210e+02   5.4311456e+02   5.2043703e+02   4.5147616e+02
   5.6697866e+02   5.4037429e+02   5.2057378e+02   5.0742032e+02   3.9647094e+02
   6.5539789e+02   5.5780854e+02   5.3452221e+02   5.1224742e+02   4.1623616e+02
   6.1255391e+02   5.7437574e+02   5.4971937e+02   5.2496293e+02   4.5814979e+02
   5.5827843e+02   5.2954306e+02   4.8034420e+02   4.7038230e+02   4.3625609e+02
   5.9883394e+02   5.5851990e+02   5.3684783e+02   5.1552539e+02   4.4001203e+02
   5.6634466e+02   5.3969900e+02   5.1976288e+02   5.0705757e+02   3.8775718e+02
   5.5858001e+02   5.2985379e+02   4.8685080e+02   4.7613872e+02   4.0438117e+02
   6.5525083e+02   5.6141739e+02   5.3890044e+02   5.1674758e+02   4.4324951e+02
   7.1540731e+02   7.1352563e+02   5.5801404e+02   5.2929954e+02   4.6259392e+02
   6.0226155e+02   5.5657578e+02   5.3389823e+02   5.1223628e+02   4.2052473e+02
   5.5809254e+02   5.2936416e+02   4.6986507e+02   4.5264730e+02   4.3615241e+02
   5.6522048e+02   5.3856791e+02   5.1868035e+02   5.0701374e+02   4.2402631e+02
   6.1912380e+02   5.7459432e+02   5.4965419e+02   5.2488084e+02   4.5803725e+02
   6.0216380e+02   5.6285927e+02   5.4144568e+02   5.1941504e+02   4.4981456e+02
   7.7236798e+02   5.5773380e+02   5.3439129e+02   5.1207102e+02   3.8326326e+02
   6.0238711e+02   5.5662042e+02   5.3395015e+02   5.1228941e+02   4.2135599e+02
   5.5913988e+02   5.3087423e+02   5.0620227e+02   5.0271279e+02   4.5233444e+02
   7.0171191e+02   6.1978763e+02   5.5765433e+02   5.2911534e+02   4.6243646e+02
   5.5815270e+02   5.2941501e+02   4.7259870e+02   4.5316508e+02   4.2251473e+02
   5.9368707e+02   5.5517115e+02   5.3301873e+02   5.1193593e+02   4.1881118e+02
   6.9802249e+02   6.1810507e+02   5.5761489e+02   5.2909532e+02   4.6241920e+02
   6.3399794e+02   6.1547174e+02   5.5767078e+02   5.2912643e+02   4.6244611e+02
   7.5944964e+02   5.5774978e+02   5.3441291e+02   5.1209673e+02   4.0389885e+02
   6.1024030e+02   6.0583052e+02   5.5781654e+02   5.2920496e+02   4.6251363e+02
   6.5327545e+02   5.7328675e+02   5.4859712e+02   5.2415179e+02   4.5705968e+02
   6.4858065e+02   6.4821076e+02   5.5801223e+02   5.2929862e+02   4.6259315e+02
   6.2105150e+02   5.9317763e+02   5.5606066e+02   5.2834142e+02   4.6175454e+02
   5.5831005e+02   5.2958362e+02   4.8277836e+02   4.7468851e+02   4.4044313e+02
   6.4003933e+02   6.1650804e+02   5.5766131e+02   5.2912083e+02   4.6244128e+02
   5.8841844e+02   5.6398821e+02   5.4475589e+02   5.2256912e+02   4.5512027e+02
   7.7603079e+02   5.7777611e+02   5.5092307e+02   5.2554710e+02   4.5883670e+02
   6.0170705e+02   5.9294166e+02   5.5681225e+02   5.2874502e+02   4.6211686e+02
   5.6883052e+02   5.4220383e+02   5.2261226e+02   5.0827302e+02   4.0313675e+02
   6.8492006e+02   5.6079752e+02   5.3818655e+02   5.1606486e+02   4.4109856e+02
   5.5827607e+02   5.2953752e+02   4.7965994e+02   4.6862903e+02   4.3350364e+02
   5.5813262e+02   5.2940094e+02   4.7342855e+02   4.6138347e+02   4.3995761e+02
   6.7178150e+02   6.0426035e+02   5.5706863e+02   5.2882048e+02   4.6218048e+02
   5.5819466e+02   5.2946124e+02   4.7736819e+02   4.6748727e+02   4.4030274e+02
   6.2363201e+02   5.6669679e+02   5.4419879e+02   5.2123107e+02   4.5274947e+02
   6.1945847e+02   6.1845908e+02   5.5799080e+02   5.2928805e+02   4.6258418e+02
   7.1387375e+02   6.6866920e+02   5.5800622e+02   5.2929549e+02   4.6259047e+02
   6.2745761e+02   5.5754240e+02   5.3435546e+02   5.1218708e+02   4.1545749e+02
   6.1046544e+02   6.0409722e+02   5.5770716e+02   5.2915266e+02   4.6246895e+02
   5.5812830e+02   5.2939347e+02   4.7107397e+02   4.4892034e+02   4.1642514e+02
   5.5817735e+02   5.2943931e+02   4.7475793e+02   4.6045019e+02   4.3221252e+02
   5.5802280e+02   5.2931218e+02   5.0450164e+02   5.0447385e+02   4.6252998e+02
   6.2092750e+02   5.7722658e+02   5.5097502e+02   5.2564408e+02   4.5896364e+02
   6.2563618e+02   5.6896089e+02   5.4593487e+02   5.2246305e+02   4.5461551e+02
   6.1314357e+02   5.5717796e+02   5.3419134e+02   5.1222241e+02   4.1824897e+02
   6.1219816e+02   5.5697524e+02   5.3394723e+02   5.1195958e+02   3.8426409e+02
   7.1308156e+02   5.5772279e+02   5.3438486e+02   5.1206952e+02   3.8460632e+02
   6.6641741e+02   5.8666592e+02   5.5423036e+02   5.2737499e+02   4.6083634e+02
   5.5818606e+02   5.2944410e+02   4.7401691e+02   4.5502539e+02   3.9419581e+02
   6.2591722e+02   5.9962602e+02   5.5691162e+02   5.2875488e+02   4.6212347e+02
   5.5801563e+02   5.2930069e+02   4.6271278e+02   4.2993246e+02   4.2944558e+02
   6.2545107e+02   5.6034920e+02   5.3790441e+02   5.1592633e+02   4.4075680e+02
   6.1737151e+02   5.8253873e+02   5.5327363e+02   5.2692273e+02   4.6038245e+02
   6.1567508e+02   5.5724415e+02   5.3419648e+02   5.1217064e+02   4.1640466e+02
   5.5965157e+02   5.3122163e+02   5.0038701e+02   4.9178952e+02   4.0000205e+02
   5.6218372e+02   5.3465302e+02   5.1192910e+02   5.0247209e+02   4.0692450e+02
   6.8515745e+02   6.2181435e+02   5.5770412e+02   5.2914069e+02   4.6245822e+02
   5.5811359e+02   5.2939282e+02   4.7757493e+02   4.7291210e+02   4.5312725e+02
   6.5679832e+02   6.1144315e+02   5.5741566e+02   5.2899522e+02   4.6233280e+02
   6.4208994e+02   5.5995678e+02   5.3728378e+02   5.1523053e+02   4.3819532e+02
   5.9476135e+02   5.5946057e+02   5.3858834e+02   5.1739946e+02   4.4587149e+02
   6.6594236e+02   6.2509114e+02   5.5776651e+02   5.2917257e+02   4.6248556e+02
   6.6405507e+02   5.5781258e+02   5.3451451e+02   5.1222900e+02   4.1556419e+02
   5.5827635e+02   5.2953889e+02   4.7987953e+02   4.6923768e+02   4.3454716e+02
   5.5956625e+02   5.3110666e+02   4.9970115e+02   4.9105305e+02   3.9462095e+02
   6.2521126e+02   6.1692647e+02   5.5783556e+02   5.2921041e+02   4.6251807e+02
   5.5810154e+02   5.2937148e+02   4.7013969e+02   4.5130031e+02   4.3255378e+02
   6.3721068e+02   5.5761633e+02   5.3435579e+02   5.1211739e+02   4.1035563e+02
   5.6476313e+02   5.3790620e+02   5.1741695e+02   5.0592160e+02   3.9854415e+02
   6.2021531e+02   5.7352720e+02   5.4902675e+02   5.2449574e+02   4.5754086e+02
   5.9526360e+02   5.5732582e+02   5.3578968e+02   5.1474773e+02   4.3758619e+02
   5.5867564e+02   5.2999748e+02   4.9085964e+02   4.8297700e+02   4.3414096e+02
   6.1672809e+02   5.5744758e+02   5.3443830e+02   5.1242753e+02   4.2164385e+02
   6.1266179e+02   5.5701300e+02   5.3398249e+02   5.1198970e+02   4.0428785e+02
   5.9621519e+02   5.5552386e+02   5.3309047e+02   5.1173838e+02   3.8899969e+02
   6.9197567e+02   5.5772653e+02   5.3439226e+02   5.1208001e+02   3.9873958e+02
   6.0616233e+02   5.9431843e+02   5.5677563e+02   5.2871672e+02   4.6209128e+02
   5.8520388e+02   5.5246603e+02   5.3114921e+02   5.1119998e+02   3.9769278e+02
   7.2096633e+02   6.8420459e+02   5.5800893e+02   5.2929689e+02   4.6259168e+02
   5.5801463e+02   5.2929988e+02   4.6260751e+02   4.3307156e+02   4.3303013e+02
   6.1337496e+02   5.5719126e+02   5.3420151e+02   5.1222885e+02   4.1836738e+02
   5.5804000e+02   5.2932038e+02   4.6552695e+02   4.4611777e+02   4.3933734e+02
   5.5806725e+02   5.2934248e+02   4.6733049e+02   4.4259966e+02   4.2787482e+02
   5.7206226e+02   5.4933769e+02   5.3419744e+02   5.1804045e+02   4.5061596e+02
   6.5437582e+02   6.5110967e+02   5.5800213e+02   5.2929340e+02   4.6258871e+02
   6.0572713e+02   6.0139057e+02   5.5770708e+02   5.2915555e+02   4.6247152e+02
   5.5805328e+02   5.2933093e+02   4.6601769e+02   4.3472953e+02   4.1508574e+02
   5.8713888e+02   5.5567833e+02   5.3547803e+02   5.1541989e+02   4.4106211e+02
   6.4938496e+02   5.5766658e+02   5.3435606e+02   5.1206936e+02   3.9772752e+02
   6.0273196e+02   5.8070739e+02   5.5317457e+02   5.2695132e+02   4.6042191e+02
   5.7337529e+02   5.4640437e+02   5.2715651e+02   5.1074439e+02   4.2773502e+02
   5.5826741e+02   5.2952059e+02   4.7768780e+02   4.6249082e+02   4.0822101e+02
   6.0572505e+02   5.6278395e+02   5.4114366e+02   5.1907804e+02   4.4912480e+02
   5.9330333e+02   5.6317536e+02   5.4289124e+02   5.2093859e+02   4.5259559e+02
   7.1706207e+02   5.5772403e+02   5.3438555e+02   5.1206962e+02   3.8379923e+02
   5.5802791e+02   5.2931337e+02   4.8003590e+02   4.7962360e+02   4.6182057e+02
   6.8438776e+02   5.5772746e+02   5.3439427e+02   5.1208295e+02   3.9948262e+02
   5.5805887e+02   5.2933567e+02   4.6684822e+02   4.4371579e+02   4.3224045e+02
   5.5807980e+02   5.2935454e+02   4.7021759e+02   4.5845482e+02   4.4474178e+02
   5.5810341e+02   5.2937334e+02   4.7049454e+02   4.5305078e+02   4.3465174e+02
   5.8453189e+02   5.5619718e+02   5.3715108e+02   5.1733596e+02   4.4672643e+02
   5.5836167e+02   5.2963760e+02   4.8412961e+02   4.7591012e+02   4.3862300e+02
   6.7886950e+02   6.5232969e+02   5.5798375e+02   5.2928389e+02   4.6258061e+02
   6.3805979e+02   6.0024308e+02   5.5684220e+02   5.2871354e+02   4.6208665e+02
   6.1934317e+02   5.6436420e+02   5.4222234e+02   5.1974817e+02   4.5027080e+02
   6.5192859e+02   5.9436563e+02   5.5599363e+02   5.2828514e+02   4.6170182e+02
   6.1762155e+02   5.6528455e+02   5.4310653e+02   5.2045561e+02   4.5151909e+02
   5.5801690e+02   5.2930175e+02   4.6328802e+02   4.5653709e+02   4.5553729e+02
   6.4597741e+02   5.5789596e+02   5.3467467e+02   5.1244999e+02   4.2092869e+02
   6.3757082e+02   5.9633012e+02   5.5637942e+02   5.2848430e+02   4.6188248e+02
   6.2243243e+02   6.1823566e+02   5.5791499e+02   5.2925023e+02   4.6255199e+02
   6.0076956e+02   5.5618390e+02   5.3348249e+02   5.1183961e+02   3.8034869e+02
   5.5906958e+02   5.3096156e+02   5.1070012e+02   5.0809865e+02   4.5662577e+02
   6.7812519e+02   5.9298198e+02   5.5570868e+02   5.2813833e+02   4.6156680e+02
   5.5819108e+02   5.2945070e+02   4.7498109e+02   4.5952790e+02   4.2761279e+02
   6.1460662e+02   5.5924863e+02   5.3683276e+02   5.1501754e+02   4.3769310e+02
   6.7138912e+02   5.6003365e+02   5.3730285e+02   5.1520634e+02   4.3806675e+02
   6.4272856e+02   5.5765376e+02   5.3436984e+02   5.1210798e+02   4.0884738e+02
   6.1456745e+02   5.6272277e+02   5.4074048e+02   5.1859509e+02   4.4808340e+02
   6.5284825e+02   5.5784918e+02   5.3458291e+02   5.1232283e+02   4.1833894e+02
   5.6182308e+02   5.3417073e+02   5.1085920e+02   5.0165527e+02   4.0665574e+02
   6.6006237e+02   6.3772222e+02   5.5791698e+02   5.2924957e+02   4.6255140e+02
   5.7683611e+02   5.5518397e+02   5.3951175e+02   5.2056854e+02   4.5314070e+02
   6.1472323e+02   6.1163921e+02   5.5790444e+02   5.2924608e+02   4.6254855e+02
   5.5801608e+02   5.2930105e+02   4.6283392e+02   4.4700687e+02   4.4656750e+02
   6.4620704e+02   6.3692845e+02   5.5795677e+02   5.2927021e+02   4.6256896e+02
   5.5801904e+02   5.4482460e+02   5.4481881e+02   5.2929681e+02   4.6259254e+02
   5.8017656e+02   5.5030818e+02   5.2974654e+02   5.1093219e+02   4.1703883e+02
   5.5815898e+02   5.2942030e+02   4.7281494e+02   4.5310815e+02   4.1909227e+02
   6.3204670e+02   5.5866660e+02   5.3576422e+02   5.1371453e+02   4.3168809e+02
   6.7569026e+02   6.2552327e+02   5.5776805e+02   5.2917329e+02   4.6248620e+02
   7.6735146e+02   5.6170745e+02   5.3918575e+02   5.1699291e+02   4.4395542e+02
   6.4257524e+02   5.5785226e+02   5.3463398e+02   5.1241528e+02   4.2039616e+02
   5.5801819e+02   5.2930282e+02   4.6360596e+02   4.5654217e+02   4.5507644e+02
   5.5802525e+02   5.2930872e+02   4.6537057e+02   4.5867197e+02   4.5472960e+02
   5.5814965e+02   5.2941221e+02   4.7237915e+02   4.5243857e+02   4.2107522e+02
   6.0616406e+02   5.5666483e+02   5.3376866e+02   5.1191919e+02   3.9549001e+02
   5.5806369e+02   5.2934042e+02   4.6850603e+02   4.5512868e+02   4.4431818e+02
   5.5836385e+02   5.2963006e+02   4.8282980e+02   4.7287948e+02   4.3297440e+02
   5.8260860e+02   5.5323474e+02   5.3354045e+02   5.1439136e+02   4.3864243e+02
   5.5801875e+02   5.2930496e+02   4.9302967e+02   4.9299540e+02   4.6251401e+02
   5.5806767e+02   5.2934263e+02   4.6706290e+02   4.3733911e+02   4.0020983e+02
   5.5853708e+02   5.2980498e+02   4.8586806e+02   4.7481019e+02   3.9147930e+02
   6.7264967e+02   5.5933070e+02   5.3645221e+02   5.1434481e+02   4.3469141e+02
   6.2199149e+02   5.5790415e+02   5.3491980e+02   5.1288757e+02   4.2619450e+02
   5.5801472e+02   5.2929996e+02   4.6261691e+02   4.3293995e+02   4.3286770e+02
   5.6673202e+02   5.4016850e+02   5.2045751e+02   5.0753804e+02   4.1774864e+02
   5.9321061e+02   5.5490387e+02   5.3271405e+02   5.1163838e+02   3.9218708e+02
   6.2432082e+02   5.5824825e+02   5.3532920e+02   5.1331209e+02   4.2908566e+02
   5.5813057e+02   5.2941021e+02   4.7878012e+02   4.7409997e+02   4.5267915e+02
   5.7927871e+02   5.6068923e+02   5.4474598e+02   5.2346623e+02   4.5670700e+02
   6.2969469e+02   6.0220098e+02   5.5709690e+02   5.2884303e+02   4.6220065e+02
   6.2104486e+02   5.5731976e+02   5.3416079e+02   5.1203305e+02   4.0342756e+02
   6.1052389e+02   6.0757593e+02   5.5789315e+02   5.2924151e+02   4.6254471e+02
   6.6014343e+02   5.5770465e+02   5.3437697e+02   5.1207217e+02   3.9349761e+02
   6.1588599e+02   5.8073420e+02   5.5263214e+02   5.2658575e+02   4.6002726e+02
   6.3449294e+02   5.5755873e+02   5.3429302e+02   5.1205396e+02   3.9797526e+02
   5.5900331e+02   5.3082972e+02   5.0982627e+02   5.0730465e+02   4.5655138e+02
   5.8179674e+02   5.5101538e+02   5.3015664e+02   5.1091508e+02   4.0237971e+02
   6.6913684e+02   5.5775647e+02   5.3443704e+02   5.1213625e+02   4.1021208e+02
   6.1158618e+02   6.1151866e+02   5.5801191e+02   5.2929853e+02   4.6259309e+02
   5.5932898e+02   5.3080097e+02   4.9786996e+02   4.8930597e+02   4.1923370e+02
   7.0181433e+02   6.6715317e+02   5.5800760e+02   5.2929621e+02   4.6259109e+02
   5.9626288e+02   5.6655304e+02   5.4546928e+02   5.2258618e+02   4.5496252e+02
   5.5811376e+02   5.2938123e+02   4.7034241e+02   4.4820139e+02   4.2261821e+02
   6.5502294e+02   5.7647978e+02   5.5032829e+02   5.2520610e+02   4.5842565e+02
   5.5801520e+02   5.2930036e+02   4.6283649e+02   4.5720386e+02   4.5687131e+02
   5.5805812e+02   5.2933529e+02   4.6727893e+02   4.4935811e+02   4.3891775e+02
   6.5813511e+02   6.2805568e+02   5.5782554e+02   5.2920287e+02   4.6251153e+02
   7.5144886e+02   5.5773461e+02   5.3439331e+02   5.1207411e+02   3.9095070e+02
   5.6136573e+02   5.3444893e+02   5.1644683e+02   5.0995171e+02   4.4904061e+02
   6.4004617e+02   5.9262386e+02   5.5572472e+02   5.2815463e+02   4.6158250e+02
   5.5801621e+02   5.2930149e+02   4.7826785e+02   4.7820275e+02   4.6247782e+02
   5.5816386e+02   5.2942427e+02   4.7290863e+02   4.5258813e+02   3.9827616e+02
   6.1674667e+02   5.6077572e+02   5.3857167e+02   5.1664989e+02   4.4314369e+02
   6.5359232e+02   5.5768483e+02   5.3436247e+02   5.1206382e+02   3.8184931e+02
   5.5875624e+02   5.3017197e+02   4.9621302e+02   4.9106582e+02   4.4575251e+02
   6.3364335e+02   5.5754406e+02   5.3428008e+02   5.1204356e+02   3.8507064e+02
   6.2007425e+02   5.7671278e+02   5.5074278e+02   5.2551476e+02   4.5881155e+02
   6.5124840e+02   5.8549225e+02   5.5390706e+02   5.2720802e+02   4.6066924e+02
   5.8865550e+02   5.5835153e+02   5.3860801e+02   5.1800179e+02   4.4768188e+02
   5.5832555e+02   5.2957825e+02   4.7982841e+02   4.6610111e+02   3.9361970e+02
   6.3662039e+02   5.6347999e+02   5.4114097e+02   5.1876402e+02   4.4832525e+02
   5.5817807e+02   5.2943699e+02   4.7365020e+02   4.5431569e+02   4.0833235e+02
   5.8117866e+02   5.6356334e+02   5.4676825e+02   5.2438569e+02   4.5775268e+02
   6.6207204e+02   6.1409298e+02   5.5749938e+02   5.2903711e+02   4.6236904e+02
   6.5693457e+02   5.5790660e+02   5.3465062e+02   5.1239524e+02   4.1983892e+02
   5.9583833e+02   5.9006589e+02   5.5686670e+02   5.2879111e+02   4.6215883e+02
   5.5819441e+02   5.2945569e+02   4.7575987e+02   4.6233006e+02   4.3280495e+02
   5.5811850e+02   5.2938812e+02   4.7252232e+02   4.6008544e+02   4.4043434e+02
   6.4562834e+02   5.9900416e+02   5.5666656e+02   5.2862363e+02   4.6200686e+02
   6.2922096e+02   5.7632021e+02   5.5039851e+02   5.2528248e+02   4.5852601e+02
   5.5870005e+02   5.4004031e+02   5.3878412e+02   5.2838148e+02   4.6220655e+02
   5.5802297e+02   5.2930658e+02   4.6365111e+02   4.4338945e+02   4.4099455e+02
   6.2884190e+02   5.8052574e+02   5.5230095e+02   5.2636351e+02   4.5977957e+02
   5.5828686e+02   5.2953984e+02   4.7847686e+02   4.6393970e+02   4.1143231e+02
   6.2902825e+02   6.0645370e+02   5.5737578e+02   5.2898089e+02   4.6232070e+02
   5.5835585e+02   5.2960941e+02   4.8087398e+02   4.6775556e+02   4.0201801e+02
   5.5805840e+02   5.2933710e+02   4.6970536e+02   4.6164729e+02   4.5082136e+02
   5.5809602e+02   5.2937652e+02   4.7715567e+02   4.7315671e+02   4.5469854e+02
   6.5335387e+02   6.3107385e+02   5.5787396e+02   5.2922767e+02   4.6253268e+02
   5.5809895e+02   5.2936853e+02   4.6920758e+02   4.4388368e+02   4.1127153e+02
   6.2932019e+02   5.8564787e+02   5.5409616e+02   5.2732734e+02   4.6079116e+02
   5.5806024e+02   5.2933759e+02   4.6833005e+02   4.5555435e+02   4.4540298e+02
   5.6292170e+02   5.4639694e+02   5.4022236e+02   5.2553229e+02   4.6014608e+02
   5.9578749e+02   5.5548308e+02   5.3309797e+02   5.1179001e+02   4.1001718e+02
   6.4259109e+02   5.9701503e+02   5.5644043e+02   5.2851228e+02   4.6190753e+02
   5.5817086e+02   5.2946131e+02   4.8451441e+02   4.8138644e+02   4.5504339e+02
   5.9389159e+02   5.5547901e+02   5.3343624e+02   5.1239197e+02   4.2484358e+02
   5.5865479e+02   5.3008640e+02   4.9773767e+02   4.9397441e+02   4.5096239e+02
   5.6487787e+02   5.3815557e+02   5.1810190e+02   5.0670107e+02   4.2364370e+02
   5.9934917e+02   5.6318529e+02   5.4203521e+02   5.1998230e+02   4.5088962e+02
   5.5801512e+02   5.2930036e+02   4.7266950e+02   4.7261714e+02   4.6251499e+02
   6.5373494e+02   5.5768738e+02   5.3436539e+02   5.1206692e+02   3.9019246e+02
   6.5477370e+02   5.5888256e+02   5.3591132e+02   5.1378956e+02   4.3200728e+02
   5.5806366e+02   5.2933959e+02   4.6717280e+02   4.4372345e+02   4.3071432e+02
   5.5802200e+02   5.2930593e+02   4.6423497e+02   4.5531815e+02   4.5293646e+02
   6.0525326e+02   5.9966317e+02   5.5756136e+02   5.2908774e+02   4.6241351e+02
   6.5547887e+02   5.5990311e+02   5.3716380e+02   5.1507774e+02   4.3762341e+02
   7.2705143e+02   7.2285703e+02   5.5801347e+02   5.2929925e+02   4.6259365e+02
   6.8262259e+02   6.7304416e+02   5.5801075e+02   5.2929784e+02   4.6259247e+02
   7.1230946e+02   6.0606662e+02   5.5716315e+02   5.2886740e+02   4.6222155e+02
   5.6292849e+02   5.3575856e+02   5.1459091e+02   5.0493571e+02   4.2654626e+02
   5.7614332e+02   5.5579386e+02   5.4073624e+02   5.2152658e+02   4.5446344e+02
   6.6617631e+02   5.5815253e+02   5.3495908e+02   5.1273706e+02   4.2434048e+02
   5.5809384e+02   5.2936591e+02   4.7054586e+02   4.5625956e+02   4.4004644e+02
   7.3455023e+02   5.5774554e+02   5.3441004e+02   5.1209541e+02   4.0355149e+02
   6.4157752e+02   5.5763702e+02   5.3435264e+02   5.1209152e+02   4.0671167e+02
   6.5378600e+02   5.6247002e+02   5.4003041e+02   5.1776891e+02   4.4608774e+02
   6.0313703e+02   5.5650198e+02   5.3372450e+02   5.1198876e+02   4.1349101e+02
   5.9745968e+02   5.7864818e+02   5.5281623e+02   5.2683111e+02   4.6030663e+02
   6.8704823e+02   5.5772290e+02   5.3438774e+02   5.1207493e+02   3.9374209e+02
   5.5874425e+02   5.3034579e+02   5.0570891e+02   5.0339564e+02   4.5629047e+02
   5.5848965e+02   5.2983451e+02   4.9239899e+02   4.8785864e+02   4.4893454e+02
   6.4890531e+02   6.4259582e+02   5.5798395e+02   5.2928409e+02   4.6258073e+02
   5.5804327e+02   5.2932330e+02   4.6651250e+02   4.5275294e+02   4.4597324e+02
   6.7299054e+02   5.5771548e+02   5.3438202e+02   5.1207125e+02   3.9083040e+02
   6.6191770e+02   5.5772538e+02   5.3440054e+02   5.1209696e+02   4.0505830e+02
   5.5803809e+02   5.2931862e+02   4.6473366e+02   4.2890812e+02   3.9489740e+02
   7.4321675e+02   5.5778083e+02   5.3445545e+02   5.1214762e+02   4.1096762e+02
   5.5845116e+02   5.2977883e+02   4.9086975e+02   4.8605628e+02   4.4828628e+02
   5.5801570e+02   5.2930073e+02   4.6270704e+02   4.1298020e+02   4.0665352e+02
   5.5819562e+02   5.2945284e+02   4.7450739e+02   4.5624428e+02   4.0811490e+02
   5.5801450e+02   5.2929978e+02   4.6376982e+02   4.6376938e+02   4.6259367e+02
   5.5815350e+02   5.2941548e+02   4.7252413e+02   4.5246896e+02   4.1903181e+02
   5.5885211e+02   5.3017730e+02   4.9178562e+02   4.8221215e+02   3.9007488e+02
   6.3851096e+02   5.5798121e+02   5.3482731e+02   5.1265243e+02   4.2366982e+02
   5.6075350e+02   5.3279999e+02   5.0781398e+02   4.9983151e+02   4.2765712e+02
   6.3822218e+02   5.8560900e+02   5.5400886e+02   5.2727122e+02   4.6073393e+02
   5.6176536e+02   5.3409333e+02   5.1067846e+02   5.0151454e+02   4.0690877e+02
   5.6032021e+02   5.3333359e+02   5.1769997e+02   5.1300099e+02   4.5536823e+02
   5.8766578e+02   5.5749169e+02   5.3779928e+02   5.1743473e+02   4.4655989e+02
   6.7398879e+02   5.5788846e+02   5.3461069e+02   5.1233766e+02   4.1857715e+02
   5.5801896e+02   5.2930332e+02   4.6300982e+02   4.1952264e+02   4.1120831e+02
   5.5832215e+02   5.2958636e+02   4.8154263e+02   4.7139119e+02   4.3388624e+02
   6.6789189e+02   6.5425305e+02   5.5799507e+02   5.2928974e+02   4.6258559e+02
   6.0027122e+02   5.5612735e+02   5.3345232e+02   5.1183683e+02   3.9468861e+02
   5.6852794e+02   5.4206800e+02   5.2276542e+02   5.0873497e+02   4.2327007e+02
   5.5805627e+02   5.2933414e+02   4.6779597e+02   4.5411428e+02   4.4472340e+02
   6.3518941e+02   5.8230876e+02   5.5292165e+02   5.2669221e+02   4.6013464e+02
   6.5822941e+02   5.7036060e+02   5.4672415e+02   5.2293157e+02   4.5529293e+02
   5.5813665e+02   5.2940673e+02   4.7465857e+02   4.6492412e+02   4.4375105e+02
   6.7016980e+02   6.4183192e+02   5.5793624e+02   5.2925941e+02   4.6255975e+02
   5.5818646e+02   5.2944461e+02   4.7409056e+02   4.5540610e+02   4.1203381e+02
   6.6377401e+02   5.5771707e+02   5.3438814e+02   5.1208138e+02   3.9946855e+02
   7.5606831e+02   6.4364641e+02   5.5793074e+02   5.2925647e+02   4.6255724e+02
   6.6326141e+02   5.5778744e+02   5.3448179e+02   5.1219128e+02   4.1417043e+02
   6.6473196e+02   5.5772960e+02   5.3440397e+02   5.1209939e+02   4.0550106e+02
   6.5630860e+02   5.5769946e+02   5.3437678e+02   5.1207688e+02   3.9899713e+02
   5.6712369e+02   5.4057647e+02   5.2092660e+02   5.0772938e+02   4.1736007e+02
   6.1867139e+02   5.5760032e+02   5.3459247e+02   5.1256951e+02   4.2332679e+02
   5.7466794e+02   5.4730957e+02   5.2784826e+02   5.1089870e+02   4.2697641e+02
   6.5181078e+02   5.5769162e+02   5.3437794e+02   5.1208671e+02   4.0267501e+02
   6.1685292e+02   5.5791635e+02   5.3505915e+02   5.1312226e+02   4.2805094e+02
   5.8315437e+02   5.5578560e+02   5.3713552e+02   5.1755294e+02   4.4737961e+02
   5.5994291e+02   5.3235250e+02   5.1359441e+02   5.0937981e+02   4.5335635e+02
   6.7671964e+02   5.6323389e+02   5.4078784e+02   5.1841357e+02   4.4756750e+02
   6.4121012e+02   5.6323316e+02   5.4086353e+02   5.1851513e+02   4.4780542e+02
   5.8429050e+02   5.8413568e+02   5.5795980e+02   5.2927926e+02   4.6257703e+02
