# Supplementary material for: Rethinking Colour Constancy
Source: PLoS One. 2015 Sep 10;10(9):e0135029. doi: 10.1371/journal.pone.0135029 (PMC4565710; doi:10.1371/journal.pone.0135029)
Supplement: S1 Dataset — (ZIP) [file pone.0135029.s002.zip › 5-TransitionMetamerReflectanceData/GtoN_20munsells/fiveTr_8.txt]

   4.5970917e+02   4.6655719e+02   5.0975306e+02   5.3249489e+02   5.6597179e+02
   4.5259736e+02   4.5449573e+02   5.0714515e+02   5.3106462e+02   5.6467813e+02
   4.1923033e+02   4.7132900e+02   5.2745013e+02   5.4903776e+02   6.9928902e+02
   5.0564198e+02   5.2791638e+02   5.5683130e+02   5.7867702e+02   6.5189911e+02
   4.1540884e+02   4.7042927e+02   5.2631766e+02   5.4766308e+02   5.9958217e+02
   4.3755405e+02   4.5956955e+02   5.1285879e+02   5.3459517e+02   5.6814284e+02
   4.5428002e+02   4.5754149e+02   5.0758255e+02   5.3128981e+02   5.6487784e+02
   4.1452431e+02   4.3830152e+02   5.0884007e+02   5.3199749e+02   5.6554320e+02
   4.1852004e+02   4.7110488e+02   5.2715021e+02   5.4867543e+02   6.1982752e+02
   5.0638818e+02   5.3021796e+02   5.6286005e+02   6.0002050e+02   7.1139301e+02
   5.0134840e+02   5.1728678e+02   5.4028037e+02   5.5783010e+02   6.9657774e+02
   5.0437327e+02   5.2432682e+02   5.4932672e+02   5.6624561e+02   6.1510983e+02
   4.3380802e+02   4.7297867e+02   5.2685600e+02   5.4829339e+02   6.0739160e+02
   4.4239286e+02   4.7555634e+02   5.2758293e+02   5.4914778e+02   6.8160016e+02
   4.6880257e+02   4.8516410e+02   5.2488169e+02   5.4557534e+02   5.8681837e+02
   4.3708060e+02   4.7033956e+02   5.2163546e+02   5.4234223e+02   5.7948818e+02
   5.0631597e+02   5.2998454e+02   5.6211364e+02   5.9313108e+02   6.2028391e+02
   4.1981626e+02   4.5147460e+02   5.1203132e+02   5.3402134e+02   5.6755273e+02
   4.0385490e+02   4.5868691e+02   5.1538977e+02   5.3658669e+02   5.7046615e+02
   4.4645062e+02   4.6515337e+02   5.1372043e+02   5.3521738e+02   5.6879928e+02
   4.3836315e+02   4.5572307e+02   5.1109920e+02   5.3337518e+02   5.6686896e+02
   4.5187918e+02   4.6906377e+02   5.1457391e+02   5.3585894e+02   5.6949829e+02
   4.1443207e+02   4.7107075e+02   5.2737170e+02   5.4894534e+02   6.4105658e+02
   5.0005449e+02   5.1439020e+02   5.3536484e+02   5.5216409e+02   5.9131944e+02
   4.7210771e+02   4.8856972e+02   5.2837485e+02   5.4972416e+02   6.7233368e+02
   5.0655471e+02   5.3076501e+02   5.6440229e+02   6.1735846e+02   6.1785201e+02
   4.2777324e+02   4.7023332e+02   5.2430920e+02   5.4526893e+02   5.8724550e+02
   4.3341510e+02   4.7318600e+02   5.2737425e+02   5.4892521e+02   6.3191628e+02
   3.8181944e+02   3.8461277e+02   5.0655656e+02   5.3077063e+02   5.6441857e+02
   4.4780672e+02   4.7646024e+02   5.2624257e+02   5.4748296e+02   5.9689226e+02
   4.7509656e+02   4.7962160e+02   5.1021160e+02   5.3268558e+02   5.6609389e+02
   4.7096481e+02   4.8775319e+02   5.2810960e+02   5.4943611e+02   6.2659034e+02
   4.1097871e+02   4.7105149e+02   5.2744935e+02   5.4903948e+02   7.3875075e+02
   5.0650633e+02   5.3060453e+02   5.6395663e+02   6.1880524e+02   6.9194994e+02
   5.0205575e+02   5.1855177e+02   5.4077849e+02   5.5728807e+02   6.0201823e+02
   5.0633025e+02   5.3000820e+02   5.6061671e+02   5.7226709e+02   5.7829007e+02
   3.8935207e+02   4.7088603e+02   5.2733504e+02   5.4890266e+02   6.3575959e+02
   5.0619221e+02   5.2959133e+02   5.6107070e+02   5.8996407e+02   6.3784861e+02
   4.7280518e+02   4.8896558e+02   5.2820826e+02   5.4949115e+02   6.2488698e+02
   3.9745164e+02   4.7095634e+02   5.2743588e+02   5.4902412e+02   6.7380785e+02
   4.5121321e+02   4.7627708e+02   5.2366982e+02   5.4444963e+02   5.8433560e+02
   4.3054900e+02   4.3568466e+02   5.0727500e+02   5.3113626e+02   5.6474684e+02
   3.9785979e+02   4.7086206e+02   5.2728382e+02   5.4884064e+02   6.2943085e+02
   4.5685875e+02   4.7065298e+02   5.1374287e+02   5.3519529e+02   5.6872546e+02
   4.3116607e+02   4.4904685e+02   5.1012502e+02   5.3276068e+02   5.6626898e+02
   4.8759827e+02   5.0070669e+02   5.3020055e+02   5.5069014e+02   6.2134339e+02
   4.8278588e+02   4.9640556e+02   5.2884626e+02   5.4962046e+02   6.0803573e+02
   4.4557796e+02   4.7640723e+02   5.2750677e+02   5.4904179e+02   6.3434281e+02
   4.9748033e+02   5.1088959e+02   5.3383254e+02   5.5221766e+02   5.9960888e+02
   4.1995296e+02   4.7001104e+02   5.2536056e+02   5.4650764e+02   5.9223474e+02
   5.0609706e+02   5.2928975e+02   5.6006208e+02   5.8478956e+02   6.1016778e+02
   4.1288719e+02   4.7104577e+02   5.2739413e+02   5.4897276e+02   6.4726217e+02
   5.0392168e+02   5.2317050e+02   5.4776571e+02   5.6498289e+02   6.6494896e+02
   4.7430627e+02   4.9001088e+02   5.2833065e+02   5.4957920e+02   6.2611163e+02
   5.0335663e+02   5.2143540e+02   5.4343025e+02   5.5833782e+02   5.9258218e+02
   5.0487308e+02   5.2571585e+02   5.5211050e+02   5.7039512e+02   6.3736074e+02
   5.0504830e+02   5.2618713e+02   5.5275287e+02   5.7066053e+02   6.1240197e+02
   3.9437881e+02   4.3544388e+02   5.0840939e+02   5.3175280e+02   5.6531454e+02
   5.0637231e+02   5.3016515e+02   5.6251922e+02   5.9157390e+02   6.0321328e+02
   4.5840645e+02   4.7988919e+02   5.2512219e+02   5.4604702e+02   5.8919491e+02
   4.3744010e+02   4.4507242e+02   5.0804775e+02   5.3154741e+02   5.6511965e+02
   5.0634516e+02   5.3007892e+02   5.6244400e+02   5.9634920e+02   6.4101269e+02
   4.1207701e+02   4.5466822e+02   5.1350789e+02   5.3509746e+02   5.6872430e+02
   4.2492982e+02   4.5223969e+02   5.1193136e+02   5.3394951e+02   5.6747430e+02
   4.3225024e+02   4.7302202e+02   5.2749942e+02   5.4907928e+02   6.9767512e+02
   5.0653860e+02   5.3071142e+02   5.6425186e+02   6.2498300e+02   6.3695148e+02
   5.0651444e+02   5.3063126e+02   5.6403150e+02   6.2143255e+02   6.8935012e+02
   5.0655206e+02   5.3075614e+02   5.6437707e+02   6.2243993e+02   6.2444720e+02
   4.6280555e+02   4.8277220e+02   5.2692058e+02   5.4815945e+02   6.0076657e+02
   4.5790093e+02   4.6345909e+02   5.0884478e+02   5.3197256e+02   5.6549135e+02
   4.4808109e+02   4.7727538e+02   5.2765182e+02   5.4920435e+02   7.1070078e+02
   5.0534574e+02   5.2695971e+02   5.5300215e+02   5.6764380e+02   5.8978886e+02
   4.0778987e+02   4.2437411e+02   5.0704641e+02   5.3101876e+02   5.6464170e+02
   4.4824017e+02   4.5173807e+02   5.0754034e+02   5.3127089e+02   5.6486407e+02
   5.0582506e+02   5.2837742e+02   5.5550328e+02   5.6803591e+02   5.8276940e+02
   4.8081441e+02   4.9462613e+02   5.2804464e+02   5.4879712e+02   5.9956460e+02
   5.0655513e+02   5.3076650e+02   5.6440659e+02   6.1547670e+02   6.1576639e+02
   4.4984063e+02   4.7789261e+02   5.2766864e+02   5.4921378e+02   6.6381015e+02
   4.9318004e+02   5.0593686e+02   5.3131072e+02   5.5078370e+02   6.0102897e+02
   4.3576275e+02   4.7368679e+02   5.2729117e+02   5.4881749e+02   6.2331400e+02
   3.8842130e+02   4.5906393e+02   5.1562076e+02   5.3677796e+02   5.7070215e+02
   4.5132433e+02   4.7084970e+02   5.1639354e+02   5.3735228e+02   5.7130207e+02
   4.3055007e+02   4.6810752e+02   5.2094387e+02   5.4165308e+02   5.7814987e+02
   4.2577519e+02   4.7151299e+02   5.2671479e+02   5.4813811e+02   6.0509113e+02
   4.9574658e+02   5.0893567e+02   5.3342963e+02   5.5263298e+02   6.1774487e+02
   5.0637414e+02   5.3017253e+02   5.6272978e+02   5.9894338e+02   6.7762331e+02
   4.4911943e+02   4.7764322e+02   5.2767118e+02   5.4922143e+02   7.3078489e+02
   5.0156846e+02   5.1309405e+02   5.2445405e+02   5.3914945e+02   5.7055301e+02
   4.1368367e+02   4.7092710e+02   5.2717528e+02   5.4870781e+02   6.2135701e+02
   4.6120553e+02   4.8228594e+02   5.2760983e+02   5.4903556e+02   6.2011681e+02
   5.0655296e+02   5.3075919e+02   5.6438731e+02   6.5843024e+02   7.2545861e+02
   4.9535738e+02   5.0851889e+02   5.3333603e+02   5.5268446e+02   6.2583185e+02
   3.8932412e+02   4.7093947e+02   5.2742073e+02   5.4900597e+02   6.5557312e+02
   4.3201246e+02   4.4477188e+02   5.0888425e+02   5.3201921e+02   5.6555961e+02
   5.0592052e+02   5.2875061e+02   5.5888644e+02   5.8354144e+02   6.6479117e+02
   4.1207694e+02   4.3964188e+02   5.0914186e+02   5.3217300e+02   5.6570923e+02
   4.2861309e+02   4.7241325e+02   5.2747341e+02   5.4905465e+02   6.6394486e+02
   4.0528146e+02   4.2532099e+02   5.0713531e+02   5.3106471e+02   5.6468324e+02
   5.0654280e+02   5.3072544e+02   5.6429399e+02   6.3829973e+02   6.7472190e+02
   4.3897762e+02   4.7454233e+02   5.2733537e+02   5.4886007e+02   6.2464700e+02
   5.0604505e+02   5.2913172e+02   5.5984153e+02   5.8595366e+02   6.4120823e+02
   5.0217648e+02   5.1894318e+02   5.4184006e+02   5.5885870e+02   6.2117276e+02
   4.2049595e+02   4.7140695e+02   5.2744307e+02   5.4902846e+02   6.6175450e+02
   4.4187452e+02   4.6003780e+02   5.1208627e+02   5.3403735e+02   5.6754039e+02
   4.4613969e+02   4.7513357e+02   5.2486408e+02   5.4584560e+02   5.8894742e+02
   4.4931513e+02   4.7770757e+02   5.2766394e+02   5.4921145e+02   6.7097500e+02
   4.6059103e+02   4.8205626e+02   5.2774255e+02   5.4920703e+02   6.3070770e+02
   4.8363840e+02   4.9714093e+02   5.2906087e+02   5.4979837e+02   6.1013893e+02
   5.0654568e+02   5.3073493e+02   5.6431576e+02   6.1924766e+02   6.2290215e+02
   5.0651193e+02   5.1670105e+02   5.1679209e+02   5.3082515e+02   5.6444595e+02
   4.2030530e+02   4.7132428e+02   5.2732883e+02   5.4889076e+02   6.3285980e+02
   4.6962261e+02   4.8684132e+02   5.2781441e+02   5.4911182e+02   6.1489394e+02
   3.9092463e+02   4.7073486e+02   5.2709463e+02   5.4861136e+02   6.1753016e+02
   4.4607380e+02   4.7657601e+02   5.2754996e+02   5.4909185e+02   6.4071362e+02
   4.5830165e+02   4.7100761e+02   5.1339090e+02   5.3492530e+02   5.6842341e+02
   4.4146959e+02   4.7505781e+02   5.2711602e+02   5.4858354e+02   6.1336488e+02
   4.1514995e+02   4.6915438e+02   5.2452323e+02   5.4552846e+02   5.8823619e+02
   5.0654507e+02   5.3073293e+02   5.6431505e+02   6.4337749e+02   7.5124514e+02
   4.5378609e+02   4.7417432e+02   5.1889603e+02   5.3956527e+02   5.7436260e+02
   4.1048833e+02   4.2775180e+02   5.0734066e+02   5.3117180e+02   5.6478027e+02
   4.6315463e+02   4.7330106e+02   5.1280638e+02   5.3447269e+02   5.6791390e+02
   3.8338779e+02   4.7094952e+02   5.2744266e+02   5.4903236e+02   7.1824360e+02
   5.0654442e+02   5.3073078e+02   5.6430885e+02   6.4009193e+02   6.8095049e+02
   3.9573653e+02   4.6512271e+02   5.2008346e+02   5.4081459e+02   5.7665278e+02
   4.3361253e+02   4.3527927e+02   5.0682401e+02   5.3090451e+02   5.6453813e+02
   5.0655487e+02   5.3076555e+02   5.6440456e+02   6.3943024e+02   6.4151232e+02
   4.5282361e+02   4.7900003e+02   5.2772574e+02   5.4926174e+02   6.9557065e+02
   4.0637606e+02   4.1172609e+02   5.0659485e+02   5.3078975e+02   5.6443570e+02
   4.5260936e+02   4.7886880e+02   5.2761660e+02   5.4913074e+02   6.3564317e+02
   5.0649269e+02   5.3055937e+02   5.6380772e+02   6.0771417e+02   6.2435705e+02
   3.8686902e+02   3.9333436e+02   5.0655979e+02   5.3077226e+02   5.6442003e+02
   4.8586369e+02   4.9295739e+02   5.1486542e+02   5.3543354e+02   5.6859520e+02
   4.5089311e+02   4.7813941e+02   5.2740923e+02   5.4889050e+02   6.2062076e+02
   4.4645603e+02   4.7326495e+02   5.2173889e+02   5.4241116e+02   5.7952143e+02
   5.0477758e+02   5.2545765e+02   5.5169650e+02   5.6996977e+02   7.1999366e+02
   4.1835617e+02   4.3487232e+02   5.0810337e+02   5.3158204e+02   5.6515566e+02
   4.6453565e+02   4.8404821e+02   5.2791031e+02   5.4935082e+02   6.3690498e+02
   5.0640367e+02   5.3026780e+02   5.6293886e+02   5.9754847e+02   6.2015366e+02
   4.6275418e+02   4.8318372e+02   5.2795121e+02   5.4943065e+02   6.9090999e+02
   5.0653929e+02   5.3071361e+02   5.6424714e+02   6.0826749e+02   6.1185711e+02
   4.1121468e+02   4.7036586e+02   5.2637485e+02   5.4773379e+02   6.0027179e+02
   5.0572250e+02   5.2814871e+02   5.5717704e+02   5.7846794e+02   6.1576714e+02
   4.5900076e+02   4.8102056e+02   5.2697997e+02   5.4828850e+02   6.0300528e+02
   4.1994752e+02   4.7117534e+02   5.2712561e+02   5.4864469e+02   6.1844709e+02
   5.0642001e+02   5.3032104e+02   5.6309374e+02   5.9851631e+02   6.1960207e+02
   4.4039630e+02   4.6965662e+02   5.1958871e+02   5.4028774e+02   5.7564135e+02
   4.4781583e+02   4.7718176e+02   5.2764488e+02   5.4919751e+02   6.7785364e+02
   5.0609069e+02   5.2926592e+02   5.5978189e+02   5.8217478e+02   5.9961570e+02
   3.9495530e+02   4.7096178e+02   5.2744916e+02   5.4904010e+02   7.7773984e+02
   5.0650037e+02   5.3058485e+02   5.6390089e+02   6.1684232e+02   6.6924112e+02
   5.0311709e+02   5.2110349e+02   5.4448327e+02   5.6119769e+02   6.1833951e+02
   4.1829174e+02   4.6779114e+02   5.2257680e+02   5.4336570e+02   5.8192063e+02
   4.5358147e+02   4.7928352e+02   5.2772107e+02   5.4925004e+02   6.5637471e+02
   4.0132736e+02   4.5641656e+02   5.1430490e+02   5.3571319e+02   5.6942668e+02
   4.6813638e+02   4.8416439e+02   5.2356248e+02   5.4410440e+02   5.8276843e+02
   4.1898124e+02   4.7007770e+02   5.2554818e+02   5.4673210e+02   5.9332705e+02
   4.3920881e+02   4.5451338e+02   5.1049101e+02   5.3298246e+02   5.6647756e+02
   5.0583401e+02   5.2848900e+02   5.5823375e+02   5.8191828e+02   7.1049856e+02
   5.0401013e+02   5.2340129e+02   5.4813647e+02   5.6541323e+02   7.0553004e+02
   4.7312847e+02   4.8922532e+02   5.2833794e+02   5.4963904e+02   6.3467535e+02
   5.0598998e+02   5.2896234e+02   5.5941177e+02   5.8483453e+02   6.4847113e+02
   4.3800545e+02   4.5422307e+02   5.1064585e+02   5.3308218e+02   5.6657746e+02
   5.0449857e+02   5.2469700e+02   5.5030621e+02   5.6806579e+02   6.8451663e+02
   4.1140152e+02   4.1550216e+02   5.0661786e+02   5.3080122e+02   5.6444597e+02
   5.0651586e+02   5.3063586e+02   5.6402148e+02   6.0801701e+02   6.1701431e+02
   4.1802241e+02   4.7125958e+02   5.2744330e+02   5.4903019e+02   6.6882779e+02
   4.2743064e+02   4.7221678e+02   5.2748234e+02   5.4906758e+02   7.4093372e+02
   4.5236658e+02   4.7678503e+02   5.2375920e+02   5.4454012e+02   5.8455439e+02
   4.1720823e+02   4.1834335e+02   5.0659062e+02   5.3078761e+02   5.6443377e+02
   5.0655555e+02   5.3076783e+02   5.6441107e+02   6.7639190e+02   7.1653846e+02
   4.1528205e+02   4.6955316e+02   5.2506127e+02   5.4615605e+02   5.9069700e+02
   4.9012733e+02   5.0314085e+02   5.3119121e+02   5.5147198e+02   6.5170565e+02
   4.6929548e+02   4.8585729e+02   5.2581682e+02   5.4666538e+02   5.9072970e+02
   4.5850903e+02   4.8110019e+02   5.2761735e+02   5.4907861e+02   6.2458497e+02
   4.4909789e+02   4.6273933e+02   5.1147756e+02   5.3360762e+02   5.6708109e+02
   4.5351266e+02   4.7459356e+02   5.1961211e+02   5.4024495e+02   5.7543602e+02
   4.8385870e+02   4.9749980e+02   5.2969158e+02   5.5057344e+02   7.5125722e+02
   5.0653664e+02   5.3070499e+02   5.6423733e+02   6.3267568e+02   6.8947726e+02
   5.0072647e+02   5.1491466e+02   5.3366226e+02   5.4918922e+02   5.8298995e+02
   4.4989685e+02   4.7787976e+02   5.2760107e+02   5.4913141e+02   6.4019188e+02
   5.0652512e+02   5.3066667e+02   5.6413110e+02   6.2709892e+02   7.5562289e+02
   4.3376355e+02   4.6382024e+02   5.1629313e+02   5.3732347e+02   5.7135691e+02
   5.0647516e+02   5.3050168e+02   5.6365966e+02   6.0941468e+02   6.4421754e+02
   4.8851907e+02   5.0144685e+02   5.3003138e+02   5.5030056e+02   6.0725384e+02
   5.0636175e+02   5.3012606e+02   5.6198032e+02   5.8160273e+02   5.8778706e+02
   4.0891003e+02   4.7101882e+02   5.2744328e+02   5.4903246e+02   7.1212279e+02
   5.0650726e+02   5.3060760e+02   5.6395553e+02   6.1404647e+02   6.3313255e+02
   4.1621860e+02   4.7117767e+02   5.2744018e+02   5.4902720e+02   6.6646115e+02
   4.3321874e+02   4.3333184e+02   5.0657296e+02   5.3077878e+02   5.6442583e+02
   4.6147941e+02   4.8254698e+02   5.2791575e+02   5.4940654e+02   7.1952648e+02
   4.0978186e+02   4.3448213e+02   5.0819812e+02   5.3163476e+02   5.6520481e+02
   4.4105528e+02   4.7513841e+02   5.2746690e+02   5.4901246e+02   6.3591869e+02
   4.2381906e+02   4.3672237e+02   5.0813671e+02   5.3159983e+02   5.6517147e+02
   4.3141459e+02   4.7108042e+02   5.2458364e+02   5.4557712e+02   5.8828331e+02
   4.7234328e+02   4.7242233e+02   5.0660861e+02   5.3079507e+02   5.6443927e+02
   4.1085838e+02   4.7104801e+02   5.2744650e+02   5.4903607e+02   7.2376316e+02
   4.0764963e+02   4.7073549e+02   5.2701328e+02   5.4851204e+02   6.1443874e+02
   4.3617007e+02   4.7391575e+02   5.2752756e+02   5.4910263e+02   6.9343429e+02
   4.9754212e+02   5.1123462e+02   5.3508552e+02   5.5393596e+02   6.4034498e+02
   3.8637493e+02   4.3511648e+02   5.0835764e+02   5.3172379e+02   5.6528757e+02
   4.5388974e+02   4.7410850e+02   5.1875210e+02   5.3943059e+02   5.7415692e+02
   4.1927789e+02   4.1957403e+02   5.0656787e+02   5.3077628e+02   5.6442363e+02
   4.3715490e+02   4.7226452e+02   5.2432393e+02   5.4526029e+02   5.8707913e+02
   4.2891034e+02   4.7210773e+02   5.2686324e+02   5.4831325e+02   6.0832588e+02
   4.2009865e+02   4.7112350e+02   5.2702576e+02   5.4852328e+02   6.1451530e+02
   5.0654507e+02   5.3073296e+02   5.6431491e+02   6.4141067e+02   6.9665730e+02
   4.5422023e+02   4.7953348e+02   5.2774346e+02   5.4927202e+02   6.6369180e+02
   4.7229407e+02   4.8855712e+02   5.2800309e+02   5.4925617e+02   6.1603985e+02
   4.9900161e+02   5.1327320e+02   5.3656079e+02   5.5493425e+02   6.3874024e+02
   4.1809446e+02   4.4402304e+02   5.0992580e+02   5.3264270e+02   5.6615974e+02
   4.0248446e+02   4.6257708e+02   5.1790833e+02   5.3876173e+02   5.7336674e+02
   5.0641741e+02   5.3031286e+02   5.6312874e+02   6.0235610e+02   6.6371030e+02
   3.9309016e+02   4.7095243e+02   5.2743576e+02   5.4902402e+02   6.7378733e+02
   3.8474949e+02   4.7094763e+02   5.2743930e+02   5.4902834e+02   6.9026329e+02
   4.2704941e+02   4.7215005e+02   5.2747285e+02   5.4905682e+02   6.9005246e+02
   4.8505410e+02   4.9850322e+02   5.2985631e+02   5.5063581e+02   6.4712470e+02
   5.0296658e+02   5.2079045e+02   5.4436074e+02   5.6144821e+02   6.7270018e+02
   4.5325218e+02   4.7904477e+02   5.2747399e+02   5.4895128e+02   6.2183222e+02
   4.6479692e+02   4.8422164e+02   5.2801285e+02   5.4947172e+02   6.6474255e+02
   4.2216781e+02   4.7148894e+02   5.2736119e+02   5.4892841e+02   6.3762035e+02
   4.6691653e+02   4.8266841e+02   5.2202697e+02   5.4249651e+02   5.7921331e+02
   5.0490239e+02   5.2569610e+02   5.5077457e+02   5.6595931e+02   5.9373460e+02
   5.0569729e+02   5.2808059e+02   5.5723749e+02   5.7961777e+02   6.8563645e+02
   4.6019445e+02   4.8186261e+02   5.2770961e+02   5.4917181e+02   6.2861019e+02
   4.3006493e+02   4.7264841e+02   5.2746816e+02   5.4904567e+02   6.5474036e+02
   4.2028075e+02   4.5315676e+02   5.1263721e+02   5.3445148e+02   5.6801105e+02
   3.9899192e+02   4.5311532e+02   5.1296201e+02   5.3469058e+02   5.6827432e+02
   4.1722285e+02   4.7059748e+02   5.2645608e+02   5.4783084e+02   6.0121307e+02
   3.9674523e+02   4.7095324e+02   5.2743229e+02   5.4901981e+02   6.6402429e+02
   4.4602019e+02   4.6503653e+02   5.1377831e+02   5.3526259e+02   5.6885131e+02
   5.0492572e+02   5.2586335e+02   5.5241143e+02   5.7086644e+02   6.3997415e+02
   4.5574697e+02   4.8010946e+02   5.2777709e+02   5.4930018e+02   6.7635177e+02
   5.0650442e+02   5.3059805e+02   5.6392139e+02   6.1046463e+02   6.2572609e+02
   4.9004678e+02   5.0307120e+02   5.3119468e+02   5.5149455e+02   6.7882928e+02
   4.3606183e+02   4.7386213e+02   5.2747769e+02   5.4904276e+02   6.4719916e+02
   4.6010521e+02   4.8178189e+02   5.2761528e+02   5.4905719e+02   6.2188027e+02
   4.4831669e+02   4.6359103e+02   5.1219121e+02   5.3409712e+02   5.6758567e+02
   4.4187446e+02   4.7541324e+02   5.2757852e+02   5.4914449e+02   6.8904556e+02
   4.3962497e+02   4.7482027e+02   5.2754290e+02   5.4910947e+02   6.5909812e+02
   4.4192100e+02   4.7500089e+02   5.2678905e+02   5.4818180e+02   6.0433824e+02
   3.9413771e+02   4.5331523e+02   5.1304732e+02   5.3475353e+02   5.6834347e+02
   5.0655633e+02   5.3077042e+02   5.6441816e+02   6.9901630e+02   7.0161015e+02
   4.6018633e+02   4.8183378e+02   5.2765145e+02   5.4910057e+02   6.2401486e+02
   4.2495349e+02   4.3812800e+02   5.0831330e+02   5.3169761e+02   5.6526174e+02
   4.1466062e+02   4.7112423e+02   5.2744656e+02   5.4903542e+02   7.1462459e+02
   5.0654573e+02   5.3073016e+02   5.5765033e+02   5.5787724e+02   5.6466849e+02
   4.4968210e+02   4.7780312e+02   5.2759761e+02   5.4912861e+02   6.4015334e+02
   4.3283654e+02   4.7272031e+02   5.2677492e+02   5.4819712e+02   6.0563200e+02
   4.3631157e+02   4.7394122e+02   5.2751129e+02   5.4908257e+02   6.5787752e+02
   5.0648775e+02   5.3054325e+02   5.6378409e+02   6.1400070e+02   6.7655058e+02
   3.9034794e+02   4.3545048e+02   5.0841326e+02   5.3175497e+02   5.6531655e+02
   5.0655114e+02   5.3075295e+02   5.6434275e+02   5.8430356e+02   5.8448687e+02
   4.0978910e+02   4.7101588e+02   5.2741948e+02   5.4900373e+02   6.5382639e+02
   4.9797856e+02   5.1171185e+02   5.3497589e+02   5.5348089e+02   6.1137928e+02
   5.0276740e+02   5.2032246e+02   5.4376348e+02   5.6088398e+02   7.0624016e+02
   3.9362894e+02   3.9367524e+02   5.0655637e+02   5.3077053e+02   5.6441847e+02
   4.2556510e+02   4.2570612e+02   5.0656836e+02   5.3077651e+02   5.6442383e+02
   4.0310895e+02   4.7081844e+02   5.2718348e+02   5.4871889e+02   6.2192701e+02
   5.0655487e+02   5.3076560e+02   5.6440488e+02   6.5723180e+02   6.6221067e+02
   4.2623311e+02   4.7203208e+02   5.2747651e+02   5.4906248e+02   7.3749056e+02
   4.2707554e+02   4.6725583e+02   5.2076307e+02   5.4147748e+02   5.7783187e+02
   5.0585957e+02   5.2855445e+02   5.5793959e+02   5.7873831e+02   6.0254078e+02
   5.0167065e+02   5.1760918e+02   5.3919815e+02   5.5548586e+02   5.9602389e+02
   4.5238183e+02   4.7877087e+02   5.2758954e+02   5.4909951e+02   6.3235065e+02
   4.9010782e+02   5.0307079e+02   5.3098220e+02   5.5120297e+02   6.2459013e+02
   4.2968686e+02   4.7255738e+02   5.2741354e+02   5.4898043e+02   6.4091697e+02
   5.0655632e+02   5.3077040e+02   5.6439673e+02   5.6474438e+02   5.6476633e+02
   5.0613639e+02   5.2941300e+02   5.6040981e+02   5.8582299e+02   6.1068002e+02
   4.0900052e+02   4.1690983e+02   5.0667443e+02   5.3082959e+02   5.6447142e+02
   5.0631767e+02   5.2993074e+02   5.5801562e+02   5.6389479e+02   5.7148221e+02
   3.9530457e+02   4.3767581e+02   5.0882026e+02   5.3198640e+02   5.6553314e+02
   5.0571486e+02   5.2810607e+02   5.5650476e+02   5.7480645e+02   5.9663277e+02
   4.4158902e+02   4.7503522e+02   5.2701582e+02   5.4846071e+02   6.1010727e+02
   5.0423388e+02   5.2353688e+02   5.4487585e+02   5.5744442e+02   5.8418565e+02
   5.0655205e+02   5.3075620e+02   5.6437907e+02   6.5254970e+02   7.0447246e+02
   5.0655614e+02   5.3076969e+02   5.6441609e+02   6.5065599e+02   6.5107668e+02
   3.9950054e+02   4.7082200e+02   5.2720977e+02   5.4875090e+02   6.2351780e+02
   5.0654880e+02   5.3074532e+02   5.6434877e+02   6.4305703e+02   6.5854251e+02
   4.3569550e+02   4.7378857e+02   5.2750322e+02   5.4907469e+02   6.5445746e+02
   4.6440164e+02   4.8401990e+02   5.2800655e+02   5.4947107e+02   7.0265120e+02
   4.4441136e+02   4.5353882e+02   5.0905171e+02   5.3210759e+02   5.6563364e+02
   4.6219023e+02   4.6331470e+02   5.0705531e+02   5.3101561e+02   5.6463167e+02
   4.9465398e+02   5.0777977e+02   5.3315179e+02   5.5272938e+02   6.7683795e+02
   4.6216645e+02   4.8286617e+02   5.2788191e+02   5.4935510e+02   6.4653373e+02
   5.0645126e+02   5.3042286e+02   5.6331267e+02   5.9477963e+02   6.0249082e+02
   3.9756785e+02   4.7089675e+02   5.2733999e+02   5.4890856e+02   6.3684735e+02
   5.0652807e+02   5.3067646e+02   5.6415697e+02   6.2652162e+02   6.5825702e+02
   4.2985441e+02   4.3947438e+02   5.0805134e+02   5.3155168e+02   5.6512585e+02
   4.1106574e+02   4.7104828e+02   5.2744221e+02   5.4903089e+02   6.9508759e+02
   4.1805000e+02   4.3025665e+02   5.0748348e+02   5.3124697e+02   5.6484845e+02
   4.6093714e+02   4.8228156e+02   5.2789539e+02   5.4938923e+02   6.7855338e+02
   5.0209808e+02   5.1851278e+02   5.4015435e+02   5.5616030e+02   5.9565841e+02
   3.9224943e+02   4.7094028e+02   5.2741823e+02   5.4900293e+02   6.5412381e+02
   4.3255302e+02   4.7244486e+02   5.2640344e+02   5.4774407e+02   5.9992255e+02
   5.0655564e+02   5.3076807e+02   5.6441163e+02   6.5288524e+02   6.5457000e+02
   5.0655622e+02   5.3077013e+02   5.6441737e+02   6.5417047e+02   6.5448660e+02
   4.2941849e+02   4.4570203e+02   5.0940300e+02   5.3232357e+02   5.6584861e+02
   4.1557238e+02   4.3046518e+02   5.0757434e+02   5.3129536e+02   5.6489268e+02
   4.0968856e+02   4.1800564e+02   5.0670047e+02   5.3084268e+02   5.6448317e+02
   5.0516141e+02   5.2652876e+02   5.5379622e+02   5.7314095e+02   6.6531695e+02
   4.8024942e+02   4.9453499e+02   5.2911060e+02   5.5018977e+02   6.5345688e+02
   5.0643445e+02   5.3036836e+02   5.6328862e+02   6.0440091e+02   6.8245936e+02
   5.0626053e+02   5.2980421e+02   5.6139458e+02   5.8696704e+02   6.0122856e+02
   3.9470107e+02   4.1323851e+02   5.0663435e+02   5.3080948e+02   5.6445339e+02
   4.1894824e+02   4.7087180e+02   5.2674207e+02   5.4817875e+02   6.0608570e+02
   4.4836260e+02   4.7727439e+02   5.2745362e+02   5.4896170e+02   6.2623892e+02
   5.0488403e+02   5.2571147e+02   5.5163257e+02   5.6870664e+02   6.0579765e+02
   4.6958960e+02   4.8667266e+02   5.2742189e+02   5.4862510e+02   6.0410065e+02
   4.4949342e+02   4.7774368e+02   5.2761050e+02   5.4914549e+02   6.4376199e+02
   4.1648555e+02   4.6268882e+02   5.1776634e+02   5.3863172e+02   5.7317430e+02
   5.0655344e+02   5.3076076e+02   5.6439158e+02   6.5506491e+02   6.8192948e+02
   5.0578295e+02   5.2833449e+02   5.5780465e+02   5.8065643e+02   6.3901460e+02
   5.0629452e+02   5.2988434e+02   5.5986210e+02   5.7048572e+02   5.7730672e+02
   4.9403947e+02   5.0706109e+02   5.3260740e+02   5.5222583e+02   6.2631111e+02
   4.0691156e+02   4.4502072e+02   5.1034395e+02   5.3290343e+02   5.6641592e+02
   4.3471602e+02   4.7344755e+02   5.2730691e+02   5.4883980e+02   6.2539956e+02
   4.8351338e+02   4.9700076e+02   5.2892260e+02   5.4963689e+02   6.0694438e+02
   4.4368618e+02   4.5764897e+02   5.1064034e+02   5.3307160e+02   5.6655864e+02
   4.0670869e+02   4.7099475e+02   5.2743735e+02   5.4902554e+02   6.7486970e+02
   4.7678790e+02   4.9182423e+02   5.2862759e+02   5.4982281e+02   6.3341566e+02
   4.5122953e+02   4.6830236e+02   5.1423862e+02   5.3559920e+02   5.6920583e+02
   4.2069305e+02   4.6922777e+02   5.2420358e+02   5.4515833e+02   5.8693344e+02
   4.5658096e+02   4.6571383e+02   5.1048187e+02   5.3294624e+02   5.6640815e+02
   4.5415368e+02   4.7935843e+02   5.2741714e+02   5.4887403e+02   6.1813499e+02
   5.0654665e+02   5.3073823e+02   5.6432965e+02   6.4514813e+02   7.4009764e+02
   4.1184777e+02   4.2943376e+02   5.0752304e+02   5.3126815e+02   5.6486796e+02
   4.9755359e+02   5.1126800e+02   5.3518213e+02   5.5406436e+02   6.9776856e+02
   4.9072102e+02   5.0361525e+02   5.3099755e+02   5.5107785e+02   6.1559338e+02
   4.2728742e+02   4.2745634e+02   5.0657465e+02   5.3077964e+02   5.6442661e+02
   4.9437673e+02   5.0555767e+02   5.2595192e+02   5.4394712e+02   5.7860326e+02
   4.2842612e+02   4.6623287e+02   5.1939769e+02   5.4013505e+02   5.7546089e+02
   4.0634810e+02   4.7099413e+02   5.2744036e+02   5.4902917e+02   6.8698055e+02
   4.3216235e+02   4.6777558e+02   5.2020683e+02   5.4091432e+02   5.7677251e+02
   4.4699521e+02   4.7541129e+02   5.2485788e+02   5.4583341e+02   5.8887382e+02
   5.0655500e+02   5.3076597e+02   5.6440586e+02   6.4981261e+02   6.5200126e+02
   4.5164077e+02   4.7842029e+02   5.2742918e+02   5.4890937e+02   6.2100425e+02
   4.5235269e+02   4.7877120e+02   5.2761351e+02   5.4912897e+02   6.3602320e+02
   3.8380294e+02   4.4517202e+02   5.1041564e+02   5.3294885e+02   5.6646099e+02
   4.6037341e+02   4.8201707e+02   5.2788166e+02   5.4937988e+02   6.9888950e+02
   4.5118110e+02   4.6891228e+02   5.1474331e+02   5.3599600e+02   5.6966026e+02
   4.6229602e+02   4.8292376e+02   5.2786777e+02   5.4933581e+02   6.4208392e+02
   4.4201557e+02   4.7544774e+02   5.2757180e+02   5.4913582e+02   6.6255363e+02
   4.7901257e+02   4.9356260e+02   5.2898270e+02   5.5012337e+02   6.9155423e+02
   4.6818403e+02   4.8609807e+02   5.2805882e+02   5.4945378e+02   6.3634126e+02
   4.6102649e+02   4.8213650e+02   5.2745988e+02   5.4885362e+02   6.1411198e+02
   4.5682865e+02   4.7993599e+02   5.2652845e+02   5.4775696e+02   5.9812090e+02
   4.2463616e+02   4.7181384e+02   5.2745664e+02   5.4904075e+02   6.6485751e+02
   4.2187107e+02   4.7152471e+02   5.2746338e+02   5.4905183e+02   7.4869186e+02
   4.0590950e+02   4.7099039e+02   5.2743884e+02   5.4902737e+02   6.7707607e+02
   4.3170184e+02   4.7292496e+02   5.2749843e+02   5.4907919e+02   7.1379311e+02
   5.0642023e+02   5.3032208e+02   5.6315780e+02   6.0285579e+02   7.2651515e+02
   4.9408284e+02   5.0701684e+02   5.3224221e+02   5.5171511e+02   6.1036329e+02
   3.9692509e+02   4.7093627e+02   5.2740470e+02   5.4898660e+02   6.5014892e+02
   5.0255724e+02   5.1981062e+02   5.4297305e+02   5.5997146e+02   6.2864694e+02
   5.0655603e+02   5.3076944e+02   5.6441545e+02   6.6224782e+02   6.6528240e+02
   4.7964661e+02   4.8948445e+02   5.1793399e+02   5.3819566e+02   5.7190089e+02
   5.0654429e+02   5.3073022e+02   5.6428407e+02   5.9739571e+02   5.9827685e+02
   5.0626603e+02   5.2982512e+02   5.6169119e+02   5.9194546e+02   6.2761393e+02
   4.2033973e+02   4.5235538e+02   5.1232715e+02   5.3422940e+02   5.6777286e+02
   5.0612617e+02   5.2938162e+02   5.6036591e+02   5.8612822e+02   6.1443795e+02
   5.0604758e+02   5.2913447e+02   5.5956938e+02   5.8293110e+02   6.0572961e+02
   4.8945038e+02   5.0249712e+02   5.3097717e+02   5.5134009e+02   6.5193006e+02
   4.6993470e+02   4.8716045e+02   5.2817897e+02   5.4955388e+02   6.4154073e+02
   4.7961598e+02   4.9401563e+02   5.2898314e+02   5.5007966e+02   6.4184426e+02
   5.0016299e+02   5.1513138e+02   5.3820249e+02   5.5619800e+02   6.7291677e+02
   4.1367746e+02   4.7108171e+02   5.2742415e+02   5.4900875e+02   6.5520651e+02
   4.2855736e+02   4.7240772e+02   5.2748050e+02   5.4906328e+02   6.9103048e+02
   4.7148009e+02   4.8742743e+02   5.2639411e+02   5.4729316e+02   5.9320375e+02
   4.4850533e+02   4.6720457e+02   5.1444576e+02   5.3577124e+02   5.6941552e+02
   4.3548351e+02   4.5971917e+02   5.1339669e+02   5.3499648e+02   5.6858700e+02
   5.0607865e+02   5.2922531e+02   5.5952476e+02   5.8046885e+02   5.9606198e+02
   4.6866018e+02   4.8638864e+02   5.2809873e+02   5.4949047e+02   6.3871610e+02
   4.0132303e+02   4.1139514e+02   5.0660286e+02   5.3079373e+02   5.6443926e+02
   5.0350584e+02   5.2140113e+02   5.4130072e+02   5.5433567e+02   5.8349156e+02
   4.1322408e+02   4.7087833e+02   5.2711502e+02   5.4863480e+02   6.1831526e+02
   5.0603729e+02   5.2910839e+02   5.5981152e+02   5.8612228e+02   6.7196298e+02
   4.4634859e+02   4.7659607e+02   5.2742467e+02   5.4893804e+02   6.2608339e+02
   5.0210707e+02   5.1881869e+02   5.4182510e+02   5.5899066e+02   6.3177814e+02
   4.5224361e+02   4.7877076e+02   5.2769972e+02   5.4923465e+02   6.5893128e+02
   5.0574690e+02   5.2822801e+02   5.5759236e+02   5.8040783e+02   6.8747731e+02
   4.4214679e+02   4.7548061e+02   5.2756667e+02   5.4912910e+02   6.5929145e+02
   4.5296419e+02   4.7904558e+02   5.2770984e+02   5.4924134e+02   6.5630878e+02
   5.0420983e+02   5.2389737e+02   5.4867776e+02   5.6561545e+02   6.1908672e+02
   4.4774703e+02   4.6672083e+02   5.1436395e+02   5.3570974e+02   5.6934885e+02
   5.0645905e+02   5.3044871e+02   5.6349470e+02   6.0437518e+02   6.3027310e+02
   5.0413178e+02   5.2371907e+02   5.4864134e+02   5.6598826e+02   6.6438683e+02
   5.0654377e+02   5.3072853e+02   5.6428838e+02   6.0483170e+02   6.0681730e+02
   4.3803307e+02   4.7407497e+02   5.2694679e+02   5.4839000e+02   6.0898499e+02
   5.0655637e+02   5.3077053e+02   5.6441845e+02   6.7527810e+02   6.7532671e+02
   4.8503805e+02   4.9821456e+02   5.2889804e+02   5.4941460e+02   6.0160882e+02
   4.5814548e+02   4.8098272e+02   5.2768751e+02   5.4916845e+02   6.3117638e+02
   4.2515587e+02   4.7183042e+02   5.2737472e+02   5.4894127e+02   6.3811717e+02
   5.0654419e+02   5.3072966e+02   5.6425566e+02   5.8695375e+02   5.8742326e+02
   4.6117073e+02   4.8232930e+02   5.2774971e+02   5.4920786e+02   6.2974447e+02
   5.0612748e+02   5.2938852e+02   5.6055456e+02   5.8850989e+02   6.6628672e+02
   4.8752060e+02   5.0070654e+02   5.3044562e+02   5.5101918e+02   6.5550237e+02
   4.8587303e+02   4.9892617e+02   5.2899664e+02   5.4942213e+02   6.0074887e+02
   4.2639426e+02   4.7205085e+02   5.2746990e+02   5.4905431e+02   6.8847495e+02
   4.3201144e+02   4.6372768e+02   5.1661305e+02   5.3760051e+02   5.7172316e+02
   4.2919000e+02   4.4767530e+02   5.0995143e+02   5.3265470e+02   5.6616714e+02
   4.2871007e+02   4.7160264e+02   5.2609206e+02   5.4737374e+02   5.9700123e+02
   4.9038787e+02   5.0339740e+02   5.3130119e+02   5.5155622e+02   6.6422409e+02
   4.5006543e+02   4.7784559e+02   5.2740814e+02   5.4889499e+02   6.2121441e+02
   4.7326317e+02   4.8903507e+02   5.2755900e+02   5.4866243e+02   6.0265877e+02
   4.8084735e+02   4.9502274e+02   5.2921598e+02   5.5027240e+02   7.1247267e+02
   5.0305481e+02   5.2097378e+02   5.4443612e+02   5.6131265e+02   6.2719739e+02
   5.0611983e+02   5.2936449e+02   5.6048266e+02   5.8818202e+02   6.5354663e+02
   4.5357610e+02   4.7928023e+02   5.2771823e+02   5.4924662e+02   6.5427339e+02
   4.4922799e+02   4.7617736e+02   5.2479594e+02   5.4574635e+02   5.8847031e+02
   4.4549541e+02   4.7643915e+02   5.2761648e+02   5.4917518e+02   6.8671395e+02
   4.5695047e+02   4.7948447e+02   5.2549578e+02   5.4650546e+02   5.9112011e+02
   5.0622749e+02   5.2970331e+02   5.6140357e+02   5.9161279e+02   6.5223203e+02
   5.0655570e+02   5.3076822e+02   5.6441119e+02   6.0523000e+02   6.0533723e+02
   5.0648261e+02   5.3052618e+02   5.6372980e+02   6.1102460e+02   6.4492014e+02
   5.0655296e+02   5.3075915e+02   5.6438708e+02   6.5175598e+02   6.6435621e+02
   5.0130442e+02   5.1719094e+02   5.4013575e+02   5.5766511e+02   6.4752488e+02
   4.7849501e+02   4.7869326e+02   5.0671458e+02   5.3084254e+02   5.6447842e+02
   4.5009280e+02   4.7779195e+02   5.2727828e+02   5.4873600e+02   6.1538093e+02
   4.1288581e+02   4.3352264e+02   5.0801133e+02   5.3153172e+02   5.6510954e+02
   5.0462111e+02   5.2502857e+02   5.5089389e+02   5.6883837e+02   6.6279690e+02
   3.9567463e+02   4.7049256e+02   5.2671165e+02   5.4814546e+02   6.0562197e+02
   4.2428353e+02   4.7152810e+02   5.2705227e+02   5.4855132e+02   6.1506764e+02
   4.0232229e+02   4.0237109e+02   5.0655635e+02   5.3077053e+02   5.6441850e+02
   4.5298949e+02   4.7906546e+02   5.2773212e+02   5.4926818e+02   7.1930085e+02
   4.3402283e+02   4.4037226e+02   5.0768265e+02   5.3135109e+02   5.6494134e+02
   5.0449731e+02   5.2454756e+02   5.4859051e+02   5.6353673e+02   5.9387126e+02
   4.3763669e+02   4.6496403e+02   5.1609829e+02   5.3714948e+02   5.7111962e+02
   5.0309353e+02   5.2109446e+02   5.4476185e+02   5.6183792e+02   6.6776676e+02
   5.0655535e+02   5.3076700e+02   5.6440683e+02   5.9999447e+02   6.0008808e+02
   4.5033675e+02   4.7588481e+02   5.2357690e+02   5.4435294e+02   5.8409298e+02
   4.3152467e+02   4.4478315e+02   5.0894733e+02   5.3205579e+02   5.6559418e+02
   4.7397036e+02   4.8984744e+02   5.2851013e+02   5.4981679e+02   6.8896976e+02
   4.5081953e+02   4.7823285e+02   5.2765995e+02   5.4919670e+02   6.5099255e+02
   5.0635377e+02   5.3010417e+02   5.6227370e+02   5.8915008e+02   5.9936674e+02
   4.9554689e+02   5.0727967e+02   5.2784042e+02   5.4563432e+02   5.8114463e+02
   3.8193409e+02   4.1884251e+02   5.0677779e+02   5.3088171e+02   5.6451827e+02
   4.3155045e+02   4.6270643e+02   5.1597838e+02   5.3706122e+02   5.7102965e+02
   4.7411696e+02   4.8987611e+02   5.2831004e+02   5.4956209e+02   6.2555168e+02
   4.1178032e+02   4.7105828e+02   5.2744253e+02   5.4903118e+02   6.9658985e+02
   4.2065172e+02   4.6637649e+02   5.2076043e+02   5.4148261e+02   5.7786399e+02
   5.0645490e+02   5.3043525e+02   5.6347940e+02   6.0748996e+02   7.0981081e+02
   4.2205218e+02   4.7153341e+02   5.2745201e+02   5.4903800e+02   6.7478615e+02
   4.7100579e+02   4.7104739e+02   5.0658203e+02   5.3078264e+02   5.6442878e+02
   4.0197920e+02   4.6482349e+02   5.1977918e+02   5.4051711e+02   5.7613554e+02
   4.0861841e+02   4.4014159e+02   5.0927017e+02   5.3224860e+02   5.6578123e+02
   4.3426620e+02   4.7344777e+02   5.2749640e+02   5.4907059e+02   6.5855896e+02
   5.0265179e+02   5.2002498e+02   5.4322572e+02   5.6018711e+02   6.2776920e+02
   4.0494855e+02   4.7097864e+02   5.2742902e+02   5.4901562e+02   6.6046851e+02
   4.8556768e+02   4.9880896e+02   5.2946089e+02   5.5006094e+02   6.1118314e+02
   5.0614471e+02   5.2944143e+02   5.6063325e+02   5.8806718e+02   6.2883060e+02
   4.2663356e+02   4.4839473e+02   5.1048265e+02   5.3298746e+02   5.6649457e+02
   4.8511305e+02   4.9255156e+02   5.1528138e+02   5.3578143e+02   5.6897216e+02
   5.0591294e+02   5.2721903e+02   5.3726899e+02   5.4124359e+02   5.6663684e+02
   4.6631245e+02   4.8501970e+02   5.2800974e+02   5.4943789e+02   6.4231081e+02
   4.2881686e+02   4.7235326e+02   5.2730895e+02   5.4885545e+02   6.2814665e+02
   5.0654019e+02   5.3071574e+02   5.6410141e+02   5.7645250e+02   5.7696917e+02
   4.5631335e+02   4.7981715e+02   5.2668818e+02   5.4795815e+02   5.9990905e+02
   4.1142919e+02   4.2081451e+02   5.0679406e+02   5.3088989e+02   5.6452554e+02
   3.8964013e+02   4.0464524e+02   5.0657644e+02   5.3078055e+02   5.6442747e+02
   4.1892741e+02   4.2039048e+02   5.0661504e+02   5.3079982e+02   5.6444470e+02
   4.3358844e+02   4.7234051e+02   5.2586333e+02   5.4708567e+02   5.9499146e+02
   5.0655575e+02   5.3076852e+02   5.6441295e+02   6.6881512e+02   6.8330677e+02
   5.0654476e+02   5.3073192e+02   5.6431201e+02   6.4053589e+02   6.7974531e+02
   3.9983182e+02   4.7096555e+02   5.2743564e+02   5.4902374e+02   6.7061183e+02
   4.3052673e+02   4.7265441e+02   5.2735328e+02   5.4890599e+02   6.3143925e+02
   4.6766239e+02   4.7755593e+02   5.1393704e+02   5.3526247e+02   5.6872065e+02
   5.0618020e+02   5.2955383e+02   5.6099669e+02   5.9005741e+02   6.5623702e+02
   4.4110103e+02   4.6242165e+02   5.1353625e+02   5.3509062e+02   5.6867603e+02
   4.1771900e+02   4.7117048e+02   5.2732182e+02   5.4888379e+02   6.3257117e+02
   4.4245804e+02   4.5469711e+02   5.0987704e+02   5.3259858e+02   5.6610086e+02
   3.8270995e+02   4.7094807e+02   5.2744038e+02   5.4902963e+02   7.0442650e+02
   4.3220954e+02   4.7242878e+02   5.2648667e+02   5.4784649e+02   6.0094590e+02
   4.5934989e+02   4.8155702e+02   5.2785526e+02   5.4936002e+02   6.8832210e+02
   4.6037698e+02   4.8200974e+02   5.2786073e+02   5.4935432e+02   6.5445821e+02
   4.1056616e+02   4.2162840e+02   5.0684190e+02   5.3091414e+02   5.6454736e+02
   5.0653379e+02   5.3069551e+02   5.6421011e+02   6.2893607e+02   6.5577021e+02
   4.2281146e+02   4.4251891e+02   5.0935418e+02   5.3229696e+02   5.6582582e+02
   5.0652742e+02   5.3067432e+02   5.6415131e+02   6.2669364e+02   6.6073132e+02
   4.7392802e+02   4.8964876e+02   5.2802606e+02   5.4921663e+02   6.1286540e+02
   4.2987448e+02   4.6263203e+02   5.1620496e+02   5.3725490e+02   5.7127990e+02
   5.0654376e+02   5.3072844e+02   5.6429106e+02   6.0807893e+02   6.1069780e+02
   4.2077686e+02   4.7140265e+02   5.2740269e+02   5.4897962e+02   6.4686048e+02
   5.0495146e+02   5.2591726e+02   5.5225969e+02   5.7006254e+02   6.1465952e+02
   4.4349250e+02   4.7581688e+02   5.2750052e+02   5.4904347e+02   6.3761791e+02
   4.5637606e+02   4.8034867e+02   5.2779705e+02   5.4931902e+02   7.3021559e+02
   5.0622086e+02   5.2968227e+02   5.6134751e+02   5.9141334e+02   6.5401927e+02
   4.3683558e+02   4.5257090e+02   5.1031020e+02   5.3287143e+02   5.6637184e+02
   5.0655614e+02   5.3076981e+02   5.6441649e+02   6.6804161e+02   6.7483394e+02
   4.6963973e+02   4.7618300e+02   5.1122102e+02   5.3335304e+02   5.6675059e+02
   4.2952826e+02   4.4311173e+02   5.0880857e+02   5.3197656e+02   5.6552048e+02
   4.7051667e+02   4.7750969e+02   5.1180074e+02   5.3372236e+02   5.6710498e+02
   4.1846303e+02   4.7123976e+02   5.2737408e+02   5.4894656e+02   6.4047791e+02
   4.2563911e+02   4.7182423e+02   5.2725937e+02   5.4880093e+02   6.2554783e+02
   5.0652464e+02   5.3066501e+02   5.6412595e+02   6.2621479e+02   7.0307495e+02
   4.2110218e+02   4.7139295e+02   5.2734669e+02   5.4891178e+02   6.3519503e+02
   4.0174289e+02   4.6936679e+02   5.2504873e+02   5.4614314e+02   5.9065669e+02
   5.0602817e+02   5.2907979e+02   5.5971623e+02   5.8568097e+02   6.4764242e+02
   5.0621937e+02   5.2967768e+02   5.6134460e+02   5.9154382e+02   7.2370850e+02
   4.9283429e+02   5.0431305e+02   5.2663917e+02   5.4513603e+02   5.8129270e+02
   5.0511803e+02   5.2632142e+02   5.5209014e+02   5.6759496e+02   5.9382305e+02
   6.3268802e+02   5.8755531e+02   5.4549267e+02   5.2451037e+02   4.6894159e+02
   5.4935135e+02   5.2784000e+02   4.8130590e+02   4.6014888e+02   4.2425797e+02
   5.9906008e+02   5.6961706e+02   5.3733822e+02   5.1672780e+02   4.6108167e+02
   5.4905367e+02   5.2746520e+02   4.7160183e+02   4.3581748e+02   4.3329184e+02
   6.2717598e+02   5.6413694e+02   5.3067277e+02   5.0653695e+02   3.9959143e+02
   5.4912260e+02   5.2754754e+02   4.7428873e+02   4.3930103e+02   4.2116975e+02
   6.0643713e+02   5.6465366e+02   5.3184620e+02   5.0907979e+02   4.3945222e+02
   5.4930819e+02   5.2778744e+02   4.8075804e+02   4.6189039e+02   4.3461807e+02
   5.7747247e+02   5.7060195e+02   5.4470951e+02   5.2451509e+02   4.6906616e+02
   5.4918777e+02   5.2762720e+02   4.7647497e+02   4.4578347e+02   4.0856353e+02
   7.0782746e+02   6.2333796e+02   5.4875730e+02   5.2721509e+02   4.7080685e+02
   5.5096224e+02   5.3035424e+02   5.0064026e+02   4.8818952e+02   4.2673333e+02
   5.4910110e+02   5.2752195e+02   4.7361714e+02   4.4219302e+02   4.3204766e+02
   5.6018251e+02   5.5741056e+02   5.4606912e+02   5.2625417e+02   4.7031392e+02
   6.4286858e+02   6.3872359e+02   5.4901550e+02   5.2742880e+02   4.7094074e+02
   5.4916797e+02   5.2760637e+02   4.7669319e+02   4.5626446e+02   4.4111198e+02
   6.5915795e+02   5.6440328e+02   5.3078051e+02   5.0659858e+02   4.0931062e+02
   6.5769683e+02   5.6755411e+02   5.3405158e+02   5.1208740e+02   4.5074824e+02
   6.0047937e+02   5.6291094e+02   5.3024171e+02   5.0641105e+02   4.0147034e+02
   5.9838318e+02   5.9327512e+02   5.4823204e+02   5.2683076e+02   4.7056611e+02
   6.5340389e+02   5.7709946e+02   5.4110288e+02   5.2038475e+02   4.6542676e+02
   5.4910810e+02   5.2753623e+02   4.7597340e+02   4.6566060e+02   4.5747894e+02
   5.8983578e+02   5.8116686e+02   5.4613785e+02   5.2527590e+02   4.6953371e+02
   6.3677199e+02   6.3099417e+02   5.4899023e+02   5.2740812e+02   4.7092789e+02
   6.5694116e+02   5.9063861e+02   5.4617098e+02   5.2507574e+02   4.6935448e+02
   6.9087721e+02   6.6791505e+02   5.4903422e+02   5.2744421e+02   4.7095026e+02
   6.3145864e+02   5.6477556e+02   5.3133054e+02   5.0775897e+02   4.3116539e+02
   5.5156401e+02   5.3129495e+02   5.0334173e+02   4.9034523e+02   4.0338381e+02
   5.6140949e+02   5.4433205e+02   5.2082260e+02   5.0310505e+02   4.1623908e+02
   6.5576147e+02   5.6439970e+02   5.3078040e+02   5.0660154e+02   4.0971780e+02
   6.0092180e+02   5.6297526e+02   5.3027630e+02   5.0645017e+02   4.0995985e+02
   5.4910912e+02   5.2753225e+02   4.7415899e+02   4.4881937e+02   4.3890068e+02
   5.4918310e+02   5.2762314e+02   4.7670778e+02   4.5141341e+02   4.3234800e+02
   6.7309549e+02   5.6440088e+02   5.3076566e+02   5.0655884e+02   3.9315789e+02
   6.0455997e+02   5.6330268e+02   5.3038729e+02   5.0647548e+02   4.0871220e+02
   7.2163985e+02   6.5400066e+02   5.4900902e+02   5.2742326e+02   4.7093726e+02
   6.0884365e+02   5.7257110e+02   5.3893996e+02   5.1830758e+02   4.6311711e+02
   5.7397952e+02   5.7342615e+02   5.4869408e+02   5.2724222e+02   4.7083229e+02
   6.0418707e+02   5.9642922e+02   5.4823660e+02   5.2682148e+02   4.7055860e+02
   6.1652190e+02   5.9248943e+02   5.4700896e+02   5.2581176e+02   4.6988136e+02
   6.3229199e+02   5.7292204e+02   5.3861617e+02   5.1779650e+02   4.6240646e+02
   5.8233654e+02   5.5844569e+02   5.2863111e+02   5.0601035e+02   4.1654507e+02
   7.3046740e+02   6.5732219e+02   5.4901152e+02   5.2742532e+02   4.7093858e+02
   6.3320243e+02   5.8366733e+02   5.4419312e+02   5.2336120e+02   4.6806209e+02
   6.1345886e+02   5.6655645e+02   5.3359302e+02   5.1167450e+02   4.4970174e+02
   5.5854187e+02   5.4114517e+02   5.1814315e+02   5.0187438e+02   4.1497446e+02
   5.4917471e+02   5.2761767e+02   4.7750995e+02   4.6121568e+02   4.4668473e+02
   5.5834283e+02   5.4089011e+02   5.1785753e+02   5.0163643e+02   3.9094596e+02
   5.4910352e+02   5.2752521e+02   4.7384827e+02   4.4666964e+02   4.3707610e+02
   6.6276332e+02   5.6518108e+02   5.3162872e+02   5.0820098e+02   4.3420305e+02
   5.4915590e+02   5.2758791e+02   4.7541966e+02   4.4215498e+02   4.1019350e+02
   6.3115147e+02   5.7825685e+02   5.4185557e+02   5.2116273e+02   4.6619396e+02
   6.5633155e+02   5.6438830e+02   5.3076726e+02   5.0657492e+02   4.0480939e+02
   5.5307871e+02   5.3368353e+02   5.0880493e+02   4.9561951e+02   4.1133506e+02
   6.2975583e+02   6.2910517e+02   5.4903131e+02   5.2744190e+02   4.7094886e+02
   5.6812345e+02   5.5103816e+02   5.2628209e+02   5.0726625e+02   4.3936243e+02
   5.4903993e+02   5.2744896e+02   4.7095336e+02   4.1136406e+02   4.1135255e+02
   5.4920858e+02   5.2765320e+02   4.7713859e+02   4.4790440e+02   4.1083521e+02
   5.4939729e+02   5.2791711e+02   4.8373763e+02   4.6902617e+02   4.4010395e+02
   7.2019350e+02   5.6441267e+02   5.3077042e+02   5.0656141e+02   3.9620074e+02
   5.7277088e+02   5.7276332e+02   5.4903500e+02   5.2744609e+02   4.7095158e+02
   7.5010808e+02   5.6451391e+02   5.3087802e+02   5.0677144e+02   4.1866405e+02
   5.9916359e+02   5.9659153e+02   5.4870986e+02   5.2719659e+02   4.7079721e+02
   6.4446948e+02   5.6645195e+02   5.3301522e+02   5.1056318e+02   4.4580522e+02
   6.3398134e+02   5.6825062e+02   5.3481331e+02   5.1319213e+02   4.5369991e+02
   5.4927112e+02   5.2773490e+02   4.7927703e+02   4.5623879e+02   4.2769219e+02
   5.4904000e+02   5.2744904e+02   4.7095712e+02   4.4443960e+02   4.4442804e+02
   6.6868850e+02   6.4014394e+02   5.4895390e+02   5.2737759e+02   4.7090878e+02
   6.8800546e+02   6.7004926e+02   5.4903489e+02   5.2744477e+02   4.7095065e+02
   6.3008384e+02   5.6451149e+02   5.3105141e+02   5.0724472e+02   4.2653907e+02
   5.8099346e+02   5.5793474e+02   5.2848304e+02   5.0608621e+02   4.2073497e+02
   6.8109179e+02   6.6187829e+02   5.4903047e+02   5.2744109e+02   4.7094836e+02
   5.6756288e+02   5.4990609e+02   5.2446332e+02   5.0441141e+02   3.8140745e+02
   6.5274528e+02   5.6450725e+02   5.3090801e+02   5.0686061e+02   4.2096113e+02
   6.2332724e+02   5.6749513e+02   5.3424923e+02   5.1248510e+02   4.5193021e+02
   5.9775287e+02   5.6261913e+02   5.3019461e+02   5.0652590e+02   4.1722951e+02
   6.8079126e+02   6.3482488e+02   5.4891070e+02   5.2734180e+02   4.7088646e+02
   6.3104189e+02   5.7548182e+02   5.4030518e+02   5.1960553e+02   4.6460561e+02
   5.6509452e+02   5.4915770e+02   5.2644079e+02   5.0916343e+02   4.4879856e+02
   6.3815732e+02   6.2021278e+02   5.4879675e+02   5.2724935e+02   4.7082861e+02
   5.4929312e+02   5.2776129e+02   4.7958757e+02   4.5466499e+02   4.1422972e+02
   5.4904010e+02   5.2744916e+02   4.7096211e+02   4.3957047e+02   4.3954015e+02
   6.3012487e+02   5.6433717e+02   5.3085549e+02   5.0686522e+02   4.2144602e+02
   5.4924169e+02   5.2770842e+02   4.8016765e+02   4.6621724e+02   4.4736975e+02
   5.7181263e+02   5.5294169e+02   5.2610209e+02   5.0501461e+02   3.9595773e+02
   5.7087958e+02   5.5233187e+02   5.2580729e+02   5.0494360e+02   4.0932330e+02
   6.6665951e+02   5.7380080e+02   5.3907277e+02   5.1825468e+02   4.6297908e+02
   6.2926776e+02   5.7593082e+02   5.4059478e+02   5.1990787e+02   4.6493839e+02
   6.6238492e+02   5.7470817e+02   5.3966736e+02   5.1889578e+02   4.6376960e+02
   6.5019178e+02   6.3297974e+02   5.4893506e+02   5.2736227e+02   4.7089929e+02
   6.1720667e+02   5.6392528e+02   5.3061819e+02   5.0657224e+02   4.1231630e+02
   6.5672838e+02   5.7365799e+02   5.3899190e+02   5.1817086e+02   4.6287448e+02
   6.5287573e+02   5.6469451e+02   5.3111539e+02   5.0726225e+02   4.2652137e+02
   6.1492356e+02   5.6717575e+02   5.3415855e+02   5.1245540e+02   4.5191379e+02
   5.4919169e+02   5.2763271e+02   4.7673169e+02   4.4838256e+02   4.2393906e+02
   6.0888933e+02   5.9576450e+02   5.4789530e+02   5.2654341e+02   4.7037679e+02
   5.7899165e+02   5.7386477e+02   5.4620077e+02   5.2553729e+02   4.6974996e+02
   6.4636821e+02   5.6535630e+02   5.3186567e+02   5.0865510e+02   4.3684348e+02
   6.2933947e+02   5.6428571e+02   5.3080639e+02   5.0677553e+02   4.1948070e+02
   6.7852379e+02   6.7837208e+02   5.4903988e+02   5.2744892e+02   4.7095319e+02
   5.5628075e+02   5.3844756e+02   5.1590142e+02   5.0155424e+02   4.2976625e+02
   5.9298420e+02   5.6366528e+02   5.3228177e+02   5.1054807e+02   4.4671155e+02
   6.3796413e+02   5.6427966e+02   5.3072668e+02   5.0655964e+02   4.0299200e+02
   5.4979054e+02   5.2846995e+02   4.8961403e+02   4.7432820e+02   4.2377931e+02
   5.4904115e+02   5.2745038e+02   4.7100669e+02   4.1097620e+02   4.0624284e+02
   6.6318044e+02   6.4478784e+02   5.4898330e+02   5.2740197e+02   4.7092403e+02
   6.0379871e+02   5.6574363e+02   5.3319097e+02   5.1128661e+02   4.4865770e+02
   6.5235758e+02   6.4888339e+02   5.4902240e+02   5.2743444e+02   4.7094421e+02
   5.9589907e+02   5.6513736e+02   5.3341611e+02   5.1198030e+02   4.5099596e+02
   6.3290484e+02   5.7304478e+02   5.3869497e+02   5.1788143e+02   4.6251630e+02
   6.4156685e+02   5.6446496e+02   5.3091080e+02   5.0690550e+02   4.2197385e+02
   6.3022841e+02   5.8988502e+02   5.4614281e+02   5.2506842e+02   4.6935176e+02
   6.6744170e+02   6.6548488e+02   5.4903840e+02   5.2744768e+02   4.7095245e+02
   6.4799713e+02   5.6435375e+02   5.3075890e+02   5.0658294e+02   4.0775032e+02
   6.5559046e+02   5.6456157e+02   5.3096103e+02   5.0695859e+02   4.2273232e+02
   5.4935797e+02   5.2784647e+02   4.8122890e+02   4.5863142e+02   4.0308364e+02
   5.4912333e+02   5.2754869e+02   4.7440258e+02   4.4238529e+02   4.2753054e+02
   5.4942889e+02   5.2798397e+02   4.8634034e+02   4.7606072e+02   4.4996240e+02
   5.6032528e+02   5.4344613e+02   5.2078417e+02   5.0430431e+02   4.3360674e+02
   5.9819215e+02   5.6298001e+02   5.3058219e+02   5.0723555e+02   4.2798903e+02
   6.2338383e+02   5.6916466e+02   5.3577393e+02   5.1449498e+02   4.5685800e+02
   5.5621207e+02   5.3820523e+02   5.1512207e+02   5.0016027e+02   3.9443108e+02
   6.3136513e+02   5.6558222e+02   5.3220600e+02   5.0930349e+02   4.4019649e+02
   6.0265662e+02   5.6607553e+02   5.3362586e+02   5.1195413e+02   4.5069244e+02
   6.2098113e+02   5.6798518e+02   5.3476270e+02   5.1320716e+02   4.5378846e+02
   6.3862430e+02   5.6596557e+02   5.3255011e+02   5.0983900e+02   4.4273318e+02
   6.4350955e+02   5.6511623e+02   5.3161865e+02   5.0822485e+02   4.3439374e+02
   6.3070575e+02   5.6617280e+02   5.3283118e+02   5.1032991e+02   4.4490559e+02
   5.4906633e+02   5.2748003e+02   4.7207267e+02   4.2674846e+02   4.0495587e+02
   6.2949321e+02   6.2048453e+02   5.4888184e+02   5.2731981e+02   4.7087287e+02
   7.3559990e+02   6.0354712e+02   5.4802236e+02   5.2661082e+02   4.7041718e+02
   7.1000793e+02   5.6974392e+02   5.3599379e+02   5.1466235e+02   4.5716239e+02
   5.4926407e+02   5.2773644e+02   4.8054232e+02   4.6566007e+02   4.4479806e+02
   5.5013545e+02   5.2899220e+02   4.9356298e+02   4.7900912e+02   3.8202402e+02
   6.4554278e+02   6.1235607e+02   5.4851158e+02   5.2701471e+02   4.7067968e+02
   6.2682288e+02   5.9678714e+02   5.4755363e+02   5.2624229e+02   4.7017334e+02
   6.8885698e+02   5.6445076e+02   5.3081717e+02   5.0665839e+02   4.1446226e+02
   6.4313194e+02   5.8026889e+02   5.4273417e+02   5.2199321e+02   4.6693466e+02
   6.2964700e+02   5.7708078e+02   5.4124731e+02   5.2056533e+02   4.6561895e+02
   7.0227306e+02   5.6443069e+02   5.3079383e+02   5.0661102e+02   4.1043006e+02
   5.4904003e+02   5.2744907e+02   4.7095714e+02   3.9224516e+02   3.8705063e+02
   5.5049977e+02   5.2959226e+02   4.9730897e+02   4.8428358e+02   4.2508647e+02
   5.4947708e+02   5.2800928e+02   4.8396215e+02   4.6443358e+02   4.1191904e+02
   6.2680937e+02   5.6412662e+02   5.3066688e+02   5.0652974e+02   3.9531210e+02
   5.8861377e+02   5.6237636e+02   5.3180308e+02   5.1029011e+02   4.4618274e+02
   7.1721986e+02   5.9718577e+02   5.4737394e+02   5.2607835e+02   4.7006013e+02
   5.4929266e+02   5.2776070e+02   4.7957641e+02   4.5464245e+02   4.1434132e+02
   6.1409079e+02   5.6654579e+02   5.3356044e+02   5.1161688e+02   4.4951990e+02
   5.9689859e+02   5.6326733e+02   5.3110465e+02   5.0828397e+02   4.3586855e+02
   5.6852161e+02   5.5341732e+02   5.3061650e+02   5.1298485e+02   4.5690245e+02
   6.6057622e+02   6.6044110e+02   5.4903951e+02   5.2744861e+02   4.7095304e+02
   6.8408065e+02   6.8186110e+02   5.4903975e+02   5.2744880e+02   4.7095314e+02
   6.2990847e+02   5.6493536e+02   5.3152264e+02   5.0812129e+02   4.3385047e+02
   6.7644760e+02   6.7622595e+02   5.4903971e+02   5.2744877e+02   4.7095308e+02
   6.5934498e+02   6.3161534e+02   5.4889426e+02   5.2732839e+02   4.7087808e+02
   6.0769876e+02   5.6423991e+02   5.3131759e+02   5.0812369e+02   4.3430309e+02
   6.9124405e+02   5.6459553e+02   5.3097812e+02   5.0697564e+02   4.2294979e+02
   5.4904091e+02   5.2745010e+02   4.7099607e+02   4.1030368e+02   4.0635296e+02
   5.5195485e+02   5.3212065e+02   5.0707027e+02   4.9660570e+02   4.4061242e+02
   5.4937826e+02   5.2787918e+02   4.8223941e+02   4.6317912e+02   4.2924429e+02
   5.4928696e+02   5.2778740e+02   4.8394146e+02   4.7539555e+02   4.5568417e+02
   5.4904083e+02   5.2745001e+02   4.7099294e+02   4.1379378e+02   4.1170334e+02
   5.5403575e+02   5.3513051e+02   5.1118919e+02   4.9751548e+02   4.0552621e+02
   6.0172897e+02   5.6390136e+02   5.3130194e+02   5.0831896e+02   4.3570377e+02
   7.0605597e+02   6.2054139e+02   5.4869480e+02   5.2716359e+02   4.7077428e+02
   6.4885394e+02   5.9326332e+02   5.4677254e+02   5.2558428e+02   4.6971814e+02
   6.7217195e+02   6.7160648e+02   5.4903984e+02   5.2744888e+02   4.7095318e+02
   5.7954750e+02   5.6796505e+02   5.4149490e+02   5.2185905e+02   4.6707673e+02
   5.6438548e+02   5.4720755e+02   5.2279929e+02   5.0377711e+02   3.8160685e+02
   5.4982220e+02   5.2876159e+02   5.0017897e+02   4.9576532e+02   4.6199062e+02
   5.8138726e+02   5.5800463e+02   5.2839657e+02   5.0580775e+02   3.9521816e+02
   6.9042773e+02   6.6726062e+02   5.4903396e+02   5.2744399e+02   4.7095016e+02
   5.4957531e+02   5.2826251e+02   4.9300197e+02   4.8686600e+02   4.5831392e+02
   6.7358728e+02   6.2442712e+02   5.4877990e+02   5.2723385e+02   4.7081872e+02
   5.5807847e+02   5.4070003e+02   5.1804735e+02   5.0242524e+02   4.2733732e+02
   6.9115787e+02   5.9903599e+02   5.4760927e+02   5.2627243e+02   4.7019180e+02
   7.7134615e+02   6.1644898e+02   5.4857911e+02   5.2706803e+02   4.7071352e+02
   5.5029223e+02   5.2924641e+02   4.9527092e+02   4.8142183e+02   4.1897077e+02
   6.2536172e+02   5.6491014e+02   5.3156199e+02   5.0823725e+02   4.3459801e+02
   5.4913029e+02   5.2755716e+02   4.7466497e+02   4.4331546e+02   4.2757899e+02
   5.7459054e+02   5.5729406e+02   5.3155926e+02   5.1243079e+02   4.5428539e+02
   5.5853099e+02   5.5021250e+02   5.3877379e+02   5.2289034e+02   4.6857040e+02
   5.6420375e+02   5.6024847e+02   5.4504383e+02   5.2546456e+02   4.6982142e+02
   5.8036950e+02   5.5756889e+02   5.2822262e+02   5.0575969e+02   4.0099908e+02
   5.4906301e+02   5.4510713e+02   5.4508073e+02   5.2744342e+02   4.7095112e+02
   5.4952359e+02   5.2807396e+02   4.8486929e+02   4.6602658e+02   4.0242553e+02
   5.4915202e+02   5.2758774e+02   4.7646882e+02   4.5874712e+02   4.4596228e+02
   7.4010165e+02   5.6694583e+02   5.3343492e+02   5.1116785e+02   4.4792519e+02
   6.3500193e+02   5.6425066e+02   5.3071137e+02   5.0654290e+02   3.9449754e+02
   5.5042773e+02   5.2945630e+02   4.9632432e+02   4.8245186e+02   3.9443276e+02
   6.0978874e+02   5.6360174e+02   5.3049455e+02   5.0651305e+02   4.0943410e+02
   5.7249537e+02   5.6589586e+02   5.4382413e+02   5.2413398e+02   4.6886157e+02
   6.6691330e+02   6.3463199e+02   5.4891462e+02   5.2734509e+02   4.7088851e+02
   5.9992372e+02   5.6283871e+02   5.3021062e+02   5.0638788e+02   3.8896156e+02
   5.4926394e+02   5.2774174e+02   4.8130063e+02   4.6883173e+02   4.4917939e+02
   5.6539939e+02   5.4821528e+02   5.2363939e+02   5.0448698e+02   4.2333786e+02
   5.4904131e+02   5.2745060e+02   4.7103016e+02   4.4458414e+02   4.4435635e+02
   6.4317936e+02   6.2630247e+02   5.4887573e+02   5.2731376e+02   4.7086900e+02
   6.5923645e+02   5.6448280e+02   5.3086904e+02   5.0677447e+02   4.1885639e+02
   5.5749734e+02   5.3986080e+02   5.1687503e+02   5.0115062e+02   4.0175512e+02
   6.6281915e+02   5.6755574e+02   5.3404216e+02   5.1206854e+02   4.5069023e+02
   6.1910676e+02   6.1308622e+02   5.4885238e+02   5.2729759e+02   4.7085920e+02
   5.4904058e+02   5.2744971e+02   4.7098159e+02   4.0103693e+02   3.8115521e+02
   5.5121736e+02   5.3073624e+02   5.0162880e+02   4.8855007e+02   4.0805382e+02
   6.7481432e+02   5.6532188e+02   5.3177516e+02   5.0845917e+02   4.3571278e+02
   6.2677637e+02   5.7031130e+02   5.3670178e+02   5.1561622e+02   4.5909288e+02
   6.0124470e+02   5.6411152e+02   5.3159100e+02   5.0884595e+02   4.3848818e+02
   6.2671858e+02   5.9434063e+02   5.4716226e+02   5.2592208e+02   4.6995535e+02
   6.0095460e+02   5.6337725e+02   5.3075706e+02   5.0737459e+02   4.2886039e+02
   6.0513714e+02   5.8492603e+02   5.4540521e+02   5.2451721e+02   4.6896055e+02
   6.5900417e+02   5.7556322e+02   5.4020564e+02   5.1946423e+02   4.6443440e+02
   7.0168930e+02   5.6500952e+02   5.3143265e+02   5.0783652e+02   4.3166081e+02
   5.6383186e+02   5.4669561e+02   5.2245993e+02   5.0364734e+02   3.9231196e+02
   5.4989970e+02   5.2862762e+02   4.9081669e+02   4.7536914e+02   4.0381444e+02
   6.4611488e+02   6.4258218e+02   5.4902159e+02   5.2743380e+02   4.7094381e+02
   6.3827362e+02   5.9346152e+02   5.4686911e+02   5.2566980e+02   4.6977892e+02
   5.9421786e+02   5.6884436e+02   5.3740455e+02   5.1699349e+02   4.6154314e+02
   6.7334937e+02   5.6443264e+02   5.3080107e+02   5.0662966e+02   4.1259028e+02
   6.4958924e+02   5.6445147e+02   5.3085927e+02   5.0677531e+02   4.1898042e+02
   6.0840773e+02   5.9698749e+02   5.4809521e+02   5.2670309e+02   4.7048126e+02
   6.0334753e+02   6.0277837e+02   5.4899710e+02   5.2741570e+02   4.7093278e+02
   5.4913015e+02   5.2755654e+02   4.7452075e+02   4.3885302e+02   4.1274674e+02
   5.4924096e+02   5.2769411e+02   4.7811359e+02   4.5067307e+02   4.1164194e+02
   5.4924958e+02   5.2770492e+02   4.7833971e+02   4.5106657e+02   3.8865792e+02
   5.8651882e+02   5.6430112e+02   5.3480489e+02   5.1455257e+02   4.5773493e+02
   5.4945986e+02   5.2799700e+02   4.8446152e+02   4.6819742e+02   4.3374389e+02
   5.8514905e+02   5.6478988e+02   5.3586555e+02   5.1591545e+02   4.6024830e+02
   5.6966561e+02   5.5147424e+02   5.2533720e+02   5.0473519e+02   3.8766257e+02
   6.8743978e+02   6.3386158e+02   5.4890268e+02   5.2733516e+02   4.7088229e+02
   6.6846456e+02   6.6477905e+02   5.4903735e+02   5.2744681e+02   4.7095190e+02
   5.5503997e+02   5.3659309e+02   5.1319962e+02   4.9894494e+02   3.9867636e+02
   5.8036653e+02   5.6637236e+02   5.3960410e+02   5.2012896e+02   4.6555372e+02
   5.5329300e+02   5.3401900e+02   5.0944188e+02   4.9622798e+02   4.1596485e+02
   6.5676132e+02   5.6514181e+02   5.3159732e+02   5.0815213e+02   4.3391627e+02
   6.1311248e+02   5.7987692e+02   5.4303467e+02   5.2236223e+02   4.6726707e+02
   6.0628728e+02   5.7036069e+02   5.3736181e+02   5.1658780e+02   4.6079991e+02
   6.2468933e+02   6.2466797e+02   5.4903964e+02   5.2744872e+02   4.7095309e+02
   5.4904021e+02   5.2744932e+02   4.7156619e+02   4.7121525e+02   4.7058920e+02
   5.9318207e+02   5.6781620e+02   5.3667862e+02   5.1623408e+02   4.6045172e+02
   7.0663927e+02   7.0279162e+02   5.4903948e+02   5.2744858e+02   4.7095300e+02
   5.5101120e+02   5.3040106e+02   5.0045428e+02   4.8725687e+02   4.0408036e+02
   5.4955959e+02   5.2815048e+02   4.8708237e+02   4.7349987e+02   4.3849803e+02
   7.0572631e+02   5.6461306e+02   5.3099632e+02   5.0701009e+02   4.2344484e+02
   6.5881292e+02   5.6439493e+02   5.3077207e+02   5.0658243e+02   4.0667780e+02
   5.4928706e+02   5.2776812e+02   4.8127804e+02   4.6683187e+02   4.4474096e+02
   6.2681952e+02   5.6547448e+02   5.3215466e+02   5.0925577e+02   4.3999082e+02
   6.7781742e+02   5.6469319e+02   5.3108776e+02   5.0718910e+02   4.2567897e+02
   5.4909889e+02   5.2752139e+02   4.7432407e+02   4.5722898e+02   4.4987820e+02
   7.6706464e+02   6.5262421e+02   5.4899762e+02   5.2741377e+02   4.7093133e+02
   5.4904005e+02   5.2744909e+02   4.7095835e+02   3.9468279e+02   3.8807406e+02
   5.7775116e+02   5.6212230e+02   5.3625938e+02   5.1716659e+02   4.6239392e+02
   6.8308350e+02   5.6441057e+02   5.3077305e+02   5.0657080e+02   4.0064023e+02
   5.9271290e+02   5.6258107e+02   5.3101656e+02   5.0853333e+02   4.3764621e+02
   6.6809662e+02   5.6542335e+02   5.3188542e+02   5.0865477e+02   4.3680479e+02
   6.2579063e+02   6.2440260e+02   5.4902263e+02   5.2743486e+02   4.7094452e+02
   5.4904048e+02   5.2744961e+02   4.7098567e+02   4.4775784e+02   4.4768129e+02
   6.1532826e+02   6.1483959e+02   5.4902304e+02   5.2743540e+02   4.7094486e+02
   6.7884903e+02   5.6447104e+02   5.3084088e+02   5.0670648e+02   4.1653522e+02
   5.7654207e+02   5.7519038e+02   5.4827636e+02   5.2696879e+02   4.7066679e+02
   6.6417670e+02   5.9926574e+02   5.4764388e+02   5.2630148e+02   4.7021142e+02
   6.2290216e+02   5.6704757e+02   5.3382359e+02   5.1188652e+02   4.5024921e+02
   5.5801150e+02   5.4050249e+02   5.1752658e+02   5.0153780e+02   4.1279669e+02
   6.8778220e+02   5.6605425e+02   5.3254387e+02   5.0976940e+02   4.4236320e+02
   6.2533680e+02   5.6585183e+02   5.3257431e+02   5.0996166e+02   4.4335632e+02
   5.9139878e+02   5.6130878e+02   5.2967018e+02   5.0623129e+02   4.0085615e+02
   6.2608045e+02   5.7260209e+02   5.3847679e+02   5.1766798e+02   4.6224721e+02
   6.0405716e+02   5.6325040e+02   5.3035533e+02   5.0643311e+02   3.9154369e+02
   5.4950725e+02   5.2805151e+02   4.8458132e+02   4.6562351e+02   4.1289200e+02
   5.4964444e+02   5.2835030e+02   4.9259603e+02   4.8515135e+02   4.5457566e+02
   5.5182949e+02   5.3322112e+02   5.1755141e+02   5.1150228e+02   4.6476732e+02
   5.4956315e+02   5.2812982e+02   4.8561096e+02   4.6729680e+02   3.9474642e+02
   6.4365923e+02   5.6436176e+02   5.3078457e+02   5.0664770e+02   4.1440794e+02
   6.6743445e+02   6.0326043e+02   5.4801615e+02   5.2660653e+02   4.7041445e+02
   5.8204212e+02   5.5867500e+02   5.2912103e+02   5.0700544e+02   4.3038955e+02
   6.4529815e+02   6.3613184e+02   5.4897971e+02   5.2739924e+02   4.7092236e+02
   5.4912457e+02   5.2755297e+02   4.7532164e+02   4.5693791e+02   4.4688570e+02
   6.2719417e+02   5.6432224e+02   5.3088208e+02   5.0695020e+02   4.2300692e+02
   5.6272943e+02   5.4563704e+02   5.2172486e+02   5.0335204e+02   3.8722051e+02
   7.2776163e+02   7.0222420e+02   5.4903444e+02   5.2744438e+02   4.7095042e+02
   6.7196604e+02   5.6449470e+02   5.3087048e+02   5.0676779e+02   4.1861539e+02
   7.0904435e+02   7.0673847e+02   5.4903951e+02   5.2744860e+02   4.7095300e+02
   5.4997025e+02   5.2873660e+02   4.9173038e+02   4.7668296e+02   4.1085460e+02
   5.4915056e+02   5.2758132e+02   4.7522324e+02   4.4114807e+02   3.8059106e+02
   6.5572246e+02   6.1960208e+02   5.4869618e+02   5.2716525e+02   4.7077539e+02
   5.5430513e+02   5.3568333e+02   5.1265917e+02   4.9979355e+02   4.3237872e+02
   5.4962313e+02   5.2821616e+02   4.8669512e+02   4.6917129e+02   4.0736265e+02
   6.7723055e+02   5.6481425e+02   5.3122148e+02   5.0744427e+02   4.2816366e+02
   5.4921332e+02   5.2765905e+02   4.7726664e+02   4.4806390e+02   3.9393189e+02
   5.6317050e+02   5.4669927e+02   5.2377081e+02   5.0649987e+02   4.4022827e+02
   6.3794911e+02   5.6463095e+02   5.3111968e+02   5.0732682e+02   4.2725318e+02
   5.7022792e+02   5.5187222e+02   5.2555034e+02   5.0481549e+02   3.9460166e+02
   6.2184810e+02   5.6595186e+02   5.3273586e+02   5.1025279e+02   4.4464840e+02
   6.3080707e+02   5.6462319e+02   5.3116859e+02   5.0746168e+02   4.2849705e+02
   6.8211057e+02   5.6747694e+02   5.3395881e+02   5.1194483e+02   4.5032637e+02
   6.5608618e+02   5.6454668e+02   5.3094407e+02   5.0692511e+02   4.2217627e+02
   6.2763451e+02   5.6623860e+02   5.3294199e+02   5.1052834e+02   4.4573694e+02
   5.6619128e+02   5.4883183e+02   5.2389758e+02   5.0434282e+02   4.1708711e+02
   5.4922499e+02   5.2770131e+02   4.8244037e+02   4.7468791e+02   4.5821313e+02
   6.4637355e+02   5.6510174e+02   5.3159075e+02   5.0816614e+02   4.3403229e+02
   6.0385617e+02   5.9234553e+02   5.4751991e+02   5.2625580e+02   4.7018762e+02
   6.2727977e+02   6.1686237e+02   5.4882780e+02   5.2727616e+02   4.7084559e+02
   7.4613865e+02   6.8383823e+02   5.4902924e+02   5.2744006e+02   4.7094768e+02
   5.4917543e+02   5.2761189e+02   4.7606849e+02   4.4431332e+02   4.0544218e+02
   5.4903993e+02   5.2744896e+02   4.7095325e+02   3.8304968e+02   3.8226751e+02
   7.2077614e+02   6.2895813e+02   5.4884046e+02   5.2728369e+02   4.7085002e+02
   6.6369962e+02   5.6967265e+02   5.3594408e+02   5.1460443e+02   4.5703885e+02
   5.8442237e+02   5.5934958e+02   5.2909766e+02   5.0640539e+02   4.2320282e+02
   6.2895394e+02   5.6433888e+02   5.3087151e+02   5.0690736e+02   4.2225689e+02
   5.5262768e+02   5.3318091e+02   5.0909464e+02   4.9796784e+02   4.3828340e+02
   5.8405845e+02   5.7580065e+02   5.4522696e+02   5.2468651e+02   4.6914045e+02
   6.2282145e+02   5.6405724e+02   5.3064190e+02   5.0652190e+02   3.9416291e+02
   6.6740088e+02   5.6444804e+02   5.3081945e+02   5.0666728e+02   4.1492854e+02
   5.4904944e+02   5.2746020e+02   4.7140803e+02   4.3552906e+02   4.3378458e+02
   5.5822812e+02   5.4201914e+02   5.2221691e+02   5.0864860e+02   4.5256254e+02
   5.4904400e+02   5.2745371e+02   4.7113160e+02   4.1694924e+02   4.1013308e+02
   6.0952425e+02   6.0806230e+02   5.4897921e+02   5.2740089e+02   4.7092359e+02
   6.0510506e+02   5.8255486e+02   5.4452726e+02   5.2376087e+02   4.6839185e+02
   5.6641025e+02   5.4897686e+02   5.2391466e+02   5.0420550e+02   3.8463686e+02
   5.6686869e+02   5.4959965e+02   5.2472852e+02   5.0538299e+02   4.2927854e+02
   5.4926202e+02   5.2772763e+02   4.7965806e+02   4.6096608e+02   4.3761101e+02
   5.7126662e+02   5.5343959e+02   5.2765143e+02   5.0797913e+02   4.4088698e+02
   5.9348419e+02   5.8513884e+02   5.4684677e+02   5.2578456e+02   4.6987807e+02
   5.7362563e+02   5.5418075e+02   5.2686781e+02   5.0561304e+02   4.2246191e+02
   5.7366953e+02   5.5410903e+02   5.2669195e+02   5.0525589e+02   4.0898959e+02
   5.5450635e+02   5.3582491e+02   5.1218633e+02   4.9824920e+02   4.0412640e+02
   5.4933938e+02   5.2783276e+02   4.8192490e+02   4.6521147e+02   4.3763607e+02
   6.0462602e+02   5.7296874e+02   5.3943628e+02   5.1888693e+02   4.6384100e+02
   6.2378635e+02   5.8917370e+02   5.4605640e+02   5.2500507e+02   4.6930740e+02
   5.4904811e+02   5.2745854e+02   4.7131077e+02   4.2115785e+02   4.1417404e+02
   6.7733274e+02   6.3905826e+02   5.4894203e+02   5.2736774e+02   4.7090268e+02
   6.7451806e+02   5.6441013e+02   5.3077555e+02   5.0657830e+02   4.0512025e+02
   5.5482083e+02   5.3627902e+02   5.1279030e+02   4.9866043e+02   3.9247630e+02
   5.4904717e+02   5.2745747e+02   4.7127768e+02   4.2517867e+02   4.2246347e+02
   6.3851816e+02   5.7040681e+02   5.3665271e+02   5.1551185e+02   4.5887915e+02
   5.4926044e+02   5.2771995e+02   4.7881475e+02   4.5377388e+02   4.2330629e+02
   6.5517595e+02   5.6445292e+02   5.3084053e+02   5.0672188e+02   4.1720831e+02
   6.6342599e+02   5.9313764e+02   5.4670715e+02   5.2552587e+02   4.6967645e+02
   6.1821315e+02   5.9761023e+02   5.4783172e+02   5.2647731e+02   4.7033148e+02
   6.0729621e+02   5.9529798e+02   5.4788993e+02   5.2654195e+02   4.7037622e+02
   6.2337000e+02   5.6534957e+02   5.3206634e+02   5.0913404e+02   4.3939189e+02
   5.4905213e+02   5.2746330e+02   4.7149060e+02   4.2535748e+02   4.2010342e+02
   5.8908373e+02   5.6096459e+02   5.2980644e+02   5.0685417e+02   4.2641851e+02
   5.6588851e+02   5.4861437e+02   5.2383901e+02   5.0446907e+02   4.2154411e+02
   7.1278257e+02   6.5980090e+02   5.4902143e+02   5.2743357e+02   4.7094371e+02
   5.5386017e+02   5.5380903e+02   5.4898495e+02   5.2743800e+02   4.7094793e+02
   6.1742128e+02   5.8440950e+02   5.4473512e+02   5.2388345e+02   4.6847452e+02
   6.7165662e+02   5.6439962e+02   5.3076447e+02   5.0655662e+02   3.9009223e+02
   6.5922252e+02   5.6438300e+02   5.3075765e+02   5.0655265e+02   3.8433120e+02
   6.1237670e+02   5.6383686e+02   5.3067237e+02   5.0679485e+02   4.2108224e+02
   6.3020002e+02   5.6431689e+02   5.3083187e+02   5.0681823e+02   4.2046179e+02
   6.1824285e+02   5.7754525e+02   5.4171061e+02   5.2106783e+02   4.6611725e+02
   6.1102455e+02   5.6456382e+02   5.3155157e+02   5.0845760e+02   4.3614714e+02
   6.1364364e+02   5.9433679e+02   5.4747153e+02   5.2619441e+02   4.7014342e+02
   5.9426841e+02   5.6210493e+02   5.3009472e+02   5.0667984e+02   4.2244279e+02
   5.8735158e+02   5.6025893e+02   5.2934527e+02   5.0627031e+02   4.1770419e+02
   5.4968074e+02   5.2833358e+02   4.8926671e+02   4.7651655e+02   4.3856156e+02
   5.4904027e+02   5.2744938e+02   4.7098563e+02   4.5858891e+02   4.5853277e+02
   6.0799840e+02   5.9044139e+02   5.4686343e+02   5.2571495e+02   4.6981742e+02
   6.2850637e+02   5.6506432e+02   5.3168264e+02   5.0842047e+02   4.3563115e+02
   5.4966787e+02   5.2828399e+02   4.8757799e+02   4.7098397e+02   4.1967793e+02
   6.7923911e+02   6.6476891e+02   5.4903308e+02   5.2744326e+02   4.7094968e+02
   7.0284977e+02   5.6441637e+02   5.3077773e+02   5.0657870e+02   4.0503725e+02
   5.8251022e+02   5.7834825e+02   5.4719524e+02   5.2617372e+02   4.7015693e+02
   5.7439254e+02   5.6663433e+02   5.4323381e+02   5.2358510e+02   4.6845483e+02
   5.6212120e+02   5.4509010e+02   5.2145875e+02   5.0350018e+02   4.2066565e+02
   5.4904348e+02   5.2745313e+02   4.7111544e+02   4.2612643e+02   4.2495684e+02
   6.3211514e+02   5.6421574e+02   5.3069756e+02   5.0653566e+02   3.8712563e+02
   5.8788611e+02   5.7790349e+02   5.4512030e+02   5.2450819e+02   4.6899479e+02
   5.4945698e+02   5.2811520e+02   4.9486844e+02   4.9109899e+02   4.6378381e+02
   6.3147115e+02   6.0217957e+02   5.4808841e+02   5.2667362e+02   4.7045940e+02
   7.0768846e+02   7.0663687e+02   5.4903977e+02   5.2744882e+02   4.7095318e+02
   5.4916913e+02   5.2760413e+02   4.7586006e+02   4.4358101e+02   4.0564387e+02
   5.9326872e+02   5.6215544e+02   5.3035853e+02   5.0729858e+02   4.2933280e+02
   5.4942954e+02   5.2807849e+02   4.9533366e+02   4.9199947e+02   4.6471183e+02
   5.4911766e+02   5.2754314e+02   4.7465332e+02   4.5181415e+02   4.4164644e+02
   7.0611234e+02   6.8400121e+02   5.4903767e+02   5.2744708e+02   4.7095208e+02
   5.6220259e+02   5.4518282e+02   5.2155046e+02   5.0358385e+02   4.2174513e+02
   6.0464916e+02   5.6596814e+02   5.3337448e+02   5.1153234e+02   4.4939751e+02
   5.5240235e+02   5.3263054e+02   5.0669754e+02   4.9369923e+02   4.1004069e+02
   6.1166551e+02   5.6366907e+02   5.3050302e+02   5.0647827e+02   3.9161700e+02
   6.0076442e+02   5.8241052e+02   5.4480403e+02   5.2403746e+02   4.6860873e+02
   5.9456227e+02   5.6207358e+02   5.2999987e+02   5.0646025e+02   4.1700956e+02
   6.5879965e+02   6.2066432e+02   5.4871818e+02   5.2718329e+02   4.7078676e+02
   5.7371864e+02   5.5414294e+02   5.2671489e+02   5.0527807e+02   4.1087446e+02
   6.8202615e+02   5.7370857e+02   5.3900565e+02   5.1817984e+02   4.6288370e+02
   5.4903996e+02   5.2744899e+02   4.7095458e+02   4.1162666e+02   4.1152945e+02
   6.2992738e+02   5.6419381e+02   5.3069578e+02   5.0655037e+02   4.0310273e+02
   6.6739897e+02   5.6462857e+02   5.3102022e+02   5.0706181e+02   4.2414294e+02
   6.5079850e+02   5.9114779e+02   5.4630718e+02   5.2519279e+02   4.6943933e+02
   5.4909168e+02   5.2751035e+02   4.7313025e+02   4.3568648e+02   4.2346038e+02
   6.4384982e+02   6.2373486e+02   5.4883725e+02   5.2728207e+02   4.7084915e+02
   7.0443077e+02   5.8137033e+02   5.4314054e+02   5.2236384e+02   4.6724714e+02
   5.8155649e+02   5.5817630e+02   5.2858287e+02   5.0612389e+02   4.2085153e+02
   6.4828675e+02   5.9865018e+02   5.4761717e+02   5.2628260e+02   4.7019908e+02
   6.2559360e+02   5.6483069e+02   5.3147179e+02   5.0807290e+02   4.3360216e+02
   6.3425131e+02   5.7434212e+02   5.3955478e+02   5.1880962e+02   4.6367749e+02
   6.2361407e+02   5.6418996e+02   5.3077943e+02   5.0678474e+02   4.1998114e+02
   6.2523115e+02   5.7268060e+02   5.3854375e+02   5.1774540e+02   4.6235049e+02
   7.3435678e+02   5.8233949e+02   5.4353318e+02   5.2273049e+02   4.6755088e+02
   5.4991635e+02   5.2881826e+02   4.9689565e+02   4.8979570e+02   4.5463338e+02
   5.5992040e+02   5.4270899e+02   5.1946127e+02   5.0239343e+02   3.9577944e+02
   5.4965936e+02   5.2827855e+02   4.8778415e+02   4.7216334e+02   4.2744052e+02
   6.7034056e+02   5.6538895e+02   5.3184817e+02   5.0858898e+02   4.3644678e+02
   6.7243934e+02   5.8748879e+02   5.4533014e+02   5.2435125e+02   4.6881958e+02
   5.6251121e+02   5.4585452e+02   5.2281464e+02   5.0550818e+02   4.3634246e+02
   5.4946790e+02   5.2801794e+02   4.8533916e+02   4.7133117e+02   4.3962883e+02
   6.1179848e+02   5.6938105e+02   5.3629668e+02   5.1525887e+02   4.5849546e+02
   6.9974305e+02   6.6688940e+02   5.4903308e+02   5.2744325e+02   4.7094970e+02
   6.6331455e+02   5.9543260e+02   5.4712711e+02   5.2587537e+02   4.6992076e+02
   5.7603339e+02   5.5654655e+02   5.2923203e+02   5.0879963e+02   4.4260790e+02
   5.7905911e+02   5.6342653e+02   5.3709449e+02   5.1785028e+02   4.6315409e+02
   5.4910501e+02   5.2752614e+02   4.7358153e+02   4.3479102e+02   3.9265352e+02
   6.5304893e+02   5.6438428e+02   5.3076964e+02   5.0658531e+02   4.0756641e+02
   6.8671152e+02   6.1293022e+02   5.4846994e+02   5.2697855e+02   4.7065629e+02
   5.4908375e+02   5.2750302e+02   4.7375557e+02   4.5861609e+02   4.5283528e+02
   6.0429068e+02   5.6519624e+02   5.3256854e+02   5.1032216e+02   4.4524624e+02
   5.7136665e+02   5.5330275e+02   5.2727844e+02   5.0733180e+02   4.3767504e+02
   5.4904461e+02   5.2745500e+02   4.7178271e+02   4.6697973e+02   4.6597714e+02
   5.4977989e+02   5.2849136e+02   4.9102764e+02   4.7906300e+02   4.3980314e+02
   5.4978691e+02   5.2848795e+02   4.9052763e+02   4.7745830e+02   4.3558447e+02
   6.1732649e+02   6.1728856e+02   5.4903883e+02   5.2744807e+02   4.7095269e+02
   6.2590369e+02   5.6410932e+02   5.3065966e+02   5.0652504e+02   3.8965910e+02
   5.4912821e+02   5.2756152e+02   4.7665159e+02   4.6499160e+02   4.5484854e+02
   6.8753909e+02   6.2959495e+02   5.4885423e+02   5.2729513e+02   4.7085723e+02
   5.5020888e+02   5.3016693e+02   5.1574335e+02   5.1279509e+02   4.6817303e+02
   5.5145172e+02   5.3111409e+02   5.0280976e+02   4.8978843e+02   4.0171618e+02
   6.5409065e+02   6.5409065e+02   5.4903346e+02   5.2744168e+02   4.7093251e+02
   6.2388274e+02   5.6510826e+02   5.3179706e+02   5.0866512e+02   4.3703307e+02
   6.6630919e+02   6.3160867e+02   5.4888342e+02   5.2731932e+02   4.7087240e+02
   5.5987307e+02   5.4278114e+02   5.1983850e+02   5.0317039e+02   4.2643994e+02
   6.4866549e+02   6.4726049e+02   5.4903227e+02   5.2744262e+02   4.7094932e+02
   6.1038580e+02   5.6433965e+02   5.3132285e+02   5.0806548e+02   4.3387195e+02
   5.4917959e+02   5.2762322e+02   4.7753314e+02   4.6043794e+02   4.4520286e+02
   5.7341201e+02   5.5399418e+02   5.2669461e+02   5.0537878e+02   4.1776507e+02
   6.2551810e+02   5.6410265e+02   5.3065666e+02   5.0652262e+02   3.8580295e+02
   7.6810910e+02   7.6686150e+02   5.4903989e+02   5.2744892e+02   4.7095320e+02
   5.6086163e+02   5.4505195e+02   5.2426945e+02   5.0902503e+02   4.5119703e+02
   5.5160654e+02   5.3156566e+02   5.0588086e+02   4.9581439e+02   4.4230781e+02
   6.8425785e+02   5.6457264e+02   5.3095347e+02   5.0692807e+02   4.2218027e+02
   5.8344245e+02   5.6021997e+02   5.3077141e+02   5.0948380e+02   4.4367677e+02
   6.4091327e+02   5.9171773e+02   5.4648434e+02   5.2534683e+02   4.6955042e+02
   5.4907155e+02   5.2749665e+02   4.8658377e+02   4.8596373e+02   4.6997931e+02
   5.5804463e+02   5.4057187e+02   5.1767663e+02   5.0177517e+02   4.1988111e+02
   6.2783515e+02   5.7425274e+02   5.3957597e+02   5.1885342e+02   4.6373760e+02
   6.2682923e+02   5.9556942e+02   5.4737090e+02   5.2609301e+02   4.7007231e+02
   6.0444797e+02   5.6339123e+02   5.3049919e+02   5.0670141e+02   4.2002056e+02
   5.5726819e+02   5.3967978e+02   5.1701987e+02   5.0184189e+02   4.2657611e+02
   5.7753432e+02   5.6469816e+02   5.3937555e+02   5.2016998e+02   4.6567945e+02
   5.4904428e+02   5.2745406e+02   4.7114880e+02   4.2432138e+02   4.2263687e+02
   6.3054799e+02   6.0949151e+02   5.4851198e+02   5.2701817e+02   4.7068228e+02
   6.4677643e+02   5.6433268e+02   5.3074009e+02   5.0654916e+02   3.8885275e+02
   5.9186755e+02   5.9126774e+02   5.4890562e+02   5.2735052e+02   4.7089323e+02
   5.5394401e+02   5.3583423e+02   5.1588402e+02   5.0587881e+02   4.5302384e+02
   6.0601918e+02   5.6397225e+02   5.3109204e+02   5.0776622e+02   4.3196039e+02
   5.4930879e+02   5.2778147e+02   4.7997380e+02   4.5544925e+02   4.0526844e+02
   7.0329937e+02   7.0294262e+02   5.4903986e+02   5.2744889e+02   4.7095320e+02
   5.5610047e+02   5.3957715e+02   5.2126084e+02   5.0970171e+02   4.5712800e+02
   5.4965119e+02   5.2825691e+02   4.8717092e+02   4.6996663e+02   4.0802126e+02
   5.4904006e+02   5.2744911e+02   4.7096293e+02   4.5290992e+02   4.5289069e+02
   5.8544176e+02   5.8496805e+02   5.4887811e+02   5.2733638e+02   4.7088527e+02
   5.4986862e+02   5.2917583e+02   5.1095934e+02   5.0863483e+02   4.6776472e+02
   5.9528618e+02   5.6250752e+02   5.3042118e+02   5.0718999e+02   4.2802570e+02
   6.1335198e+02   5.6892834e+02   5.3584228e+02   5.1468196e+02   4.5732380e+02
   5.6316187e+02   5.4609572e+02   5.2212820e+02   5.0367373e+02   4.1773873e+02
   6.7713616e+02   5.9700298e+02   5.4735452e+02   5.2606278e+02   4.7004954e+02
   5.8724502e+02   5.6029083e+02   5.2942455e+02   5.0644427e+02   4.2193789e+02
   6.0109322e+02   5.9123297e+02   5.4750121e+02   5.2625073e+02   4.7018555e+02
   6.2513589e+02   5.6944805e+02   5.3599585e+02   5.1476297e+02   4.5743280e+02
   5.4935696e+02   5.2786467e+02   4.8314603e+02   4.6924418e+02   4.4345648e+02
   6.8044529e+02   5.8336577e+02   5.4394045e+02   5.2310835e+02   4.6785695e+02
   5.4904599e+02   5.2745621e+02   4.7130647e+02   4.4817001e+02   4.4732799e+02
   5.9790685e+02   5.6880734e+02   5.3677818e+02   5.1612820e+02   4.6017786e+02
   6.1351924e+02   5.9800249e+02   5.4803232e+02   5.2664538e+02   4.7044285e+02
   5.5332944e+02   5.3483677e+02   5.1460949e+02   5.0526037e+02   4.5344772e+02
   7.1836291e+02   5.6441171e+02   5.3076983e+02   5.0656062e+02   3.9504001e+02
   5.4998147e+02   5.2875425e+02   4.9187645e+02   4.7690006e+02   4.1251596e+02
   5.6034193e+02   5.4330667e+02   5.2028557e+02   5.0339514e+02   4.2680356e+02
   5.9444139e+02   5.6228873e+02   5.3029607e+02   5.0704495e+02   4.2688201e+02
   6.3773923e+02   5.8219904e+02   5.4359472e+02   5.2280836e+02   4.6761869e+02
   6.5239281e+02   5.6658545e+02   5.3311565e+02   5.1070058e+02   4.4631768e+02
   6.9122493e+02   5.6441508e+02   5.3077723e+02   5.0657850e+02   4.0502303e+02
   6.0693901e+02   5.6344556e+02   5.3042957e+02   5.0646936e+02   4.0231134e+02
   6.9013266e+02   5.6442759e+02   5.3079127e+02   5.0660664e+02   4.0995907e+02
   5.4928583e+02   5.2775896e+02   4.8030916e+02   4.6188882e+02   4.3683267e+02
   6.0505447e+02   5.6499472e+02   5.3230144e+02   5.0987353e+02   4.4330496e+02
   7.1688782e+02   5.6486766e+02   5.3127499e+02   5.0754122e+02   4.2898610e+02
   6.0807779e+02   5.8308609e+02   5.4458346e+02   5.2379230e+02   4.6841253e+02
   5.8943261e+02   5.6081414e+02   5.2950457e+02   5.0621475e+02   4.1077510e+02
   6.4378926e+02   5.6432990e+02   5.3074801e+02   5.0657401e+02   4.0635170e+02
   6.2302158e+02   6.2267364e+02   5.4903296e+02   5.2744329e+02   4.7094974e+02
   6.3186819e+02   6.3130107e+02   5.4903321e+02   5.2744345e+02   4.7094981e+02
   7.5074133e+02   6.6481355e+02   5.4902149e+02   5.2743361e+02   4.7094369e+02
   5.4904211e+02   5.2745152e+02   4.7105657e+02   4.3151120e+02   4.3092878e+02
   6.5601648e+02   5.9959624e+02   5.4769364e+02   5.2634324e+02   4.7023958e+02
   6.4309477e+02   5.8193406e+02   5.4345210e+02   5.2266988e+02   4.6750421e+02
   5.4951965e+02   5.2815640e+02   4.9091396e+02   4.8399415e+02   4.5667434e+02
   6.3693738e+02   5.6427127e+02   5.3072549e+02   5.0656391e+02   4.0533873e+02
   6.2566384e+02   5.7029000e+02   5.3670010e+02   5.1561975e+02   4.5910209e+02
   5.5286146e+02   5.3362991e+02   5.1038812e+02   4.9963326e+02   4.4197609e+02
   7.0773539e+02   5.9816210e+02   5.4750318e+02   5.2618504e+02   4.7013274e+02
