# Supplementary material for: Rethinking Colour Constancy
Source: PLoS One. 2015 Sep 10;10(9):e0135029. doi: 10.1371/journal.pone.0135029 (PMC4565710; doi:10.1371/journal.pone.0135029)
Supplement: S1 Dataset — (ZIP) [file pone.0135029.s002.zip › 5-TransitionMetamerReflectanceData/GtoN_20munsells/fiveTr_9.txt]

   5.0244927e+02   5.2546406e+02   5.6767215e+02   6.0021978e+02   6.1226457e+02
   5.0244208e+02   5.2544639e+02   5.6769769e+02   6.0994123e+02   7.1616658e+02
   4.4820755e+02   4.6356506e+02   5.0772699e+02   5.2779987e+02   5.7047019e+02
   4.1626983e+02   4.7116723e+02   5.1954683e+02   5.3580369e+02   5.8042996e+02
   4.4923577e+02   4.4975378e+02   5.0267451e+02   5.2572758e+02   5.6861252e+02
   4.2385403e+02   4.6729397e+02   5.1486531e+02   5.3214365e+02   5.7516302e+02
   3.8786683e+02   4.5387398e+02   5.0863739e+02   5.2829417e+02   5.7099704e+02
   4.3601878e+02   4.7801377e+02   5.2751797e+02   5.4338758e+02   6.1568478e+02
   5.0253788e+02   5.2568111e+02   5.6857173e+02   7.8782916e+02   7.9602725e+02
   4.4724175e+02   4.7848335e+02   5.2243421e+02   5.3826893e+02   5.8480034e+02
   5.0222892e+02   5.2493286e+02   5.6574193e+02   5.9317662e+02   7.0334597e+02
   5.0208643e+02   5.2459462e+02   5.6449628e+02   5.8838968e+02   6.8309401e+02
   4.2380850e+02   4.5352784e+02   5.0800202e+02   5.2796665e+02   5.7067525e+02
   3.8290745e+02   4.7568050e+02   5.2793470e+02   5.4386443e+02   7.0715295e+02
   3.9193576e+02   4.7530769e+02   5.2710833e+02   5.4300290e+02   6.0981787e+02
   5.0249084e+02   5.2556562e+02   5.6814368e+02   6.2008275e+02   6.5780059e+02
   5.0144486e+02   5.2311092e+02   5.5924914e+02   5.7500155e+02   6.1866750e+02
   4.3929766e+02   4.6658185e+02   5.1153525e+02   5.2990142e+02   5.7256560e+02
   5.0245326e+02   5.2547373e+02   5.6773071e+02   6.0199692e+02   6.1580269e+02
   4.0608626e+02   4.4176848e+02   5.0542247e+02   5.2678167e+02   5.6956964e+02
   4.1819847e+02   4.5679213e+02   5.0941962e+02   5.2870802e+02   5.7140030e+02
   4.1628007e+02   4.7273844e+02   5.2189360e+02   5.3787187e+02   5.8437167e+02
   4.0167813e+02   4.6490138e+02   5.1374434e+02   5.3136806e+02   5.7425167e+02
   4.7062211e+02   4.8879309e+02   5.2297745e+02   5.3837952e+02   5.8380829e+02
   4.1244449e+02   4.2604220e+02   5.0310749e+02   5.2588137e+02   5.6875174e+02
   5.0182429e+02   5.2384740e+02   5.5301367e+02   5.5746390e+02   5.7572962e+02
   4.3982778e+02   4.7909474e+02   5.2807081e+02   5.4394979e+02   6.4585021e+02
   4.8633447e+02   5.0271610e+02   5.3271168e+02   5.4709516e+02   6.3446892e+02
   4.3671560e+02   4.5648713e+02   5.0731951e+02   5.2762242e+02   5.7033293e+02
   5.0135048e+02   5.2289177e+02   5.5827977e+02   5.7275161e+02   6.0819660e+02
   4.9132710e+02   5.0749126e+02   5.3492021e+02   5.4834238e+02   6.1245307e+02
   4.2910195e+02   4.4255040e+02   5.0461524e+02   5.2644858e+02   5.6926160e+02
   5.0017586e+02   5.2035008e+02   5.5210493e+02   5.6455383e+02   6.2449654e+02
   4.8140928e+02   4.9648542e+02   5.2351055e+02   5.3818716e+02   5.8203794e+02
   5.0238564e+02   5.2530946e+02   5.6704066e+02   5.9640032e+02   6.1349533e+02
   5.0211826e+02   5.2466980e+02   5.6477004e+02   5.8934949e+02   6.9432821e+02
   4.3402983e+02   4.7767329e+02   5.2768627e+02   5.4357134e+02   6.2186238e+02
   4.6673950e+02   4.8838758e+02   5.2814024e+02   5.4369821e+02   6.0747641e+02
   4.4288553e+02   4.7796620e+02   5.2381731e+02   5.3960015e+02   5.8819306e+02
   5.0252920e+02   5.2565976e+02   5.6847400e+02   5.9982986e+02   6.0056232e+02
   4.4865233e+02   4.6578035e+02   5.0872141e+02   5.2829644e+02   5.7093349e+02
   4.3856202e+02   4.7872455e+02   5.2785230e+02   5.4372648e+02   6.2707840e+02
   5.0193103e+02   5.1042191e+02   5.1126056e+02   5.2600260e+02   5.6872964e+02
   4.8695586e+02   5.0321142e+02   5.3259785e+02   5.4683609e+02   6.1711338e+02
   5.0121694e+02   5.2260331e+02   5.5803878e+02   5.7346995e+02   6.5878069e+02
   3.9458368e+02   4.7398440e+02   5.2444995e+02   5.4029500e+02   5.9085745e+02
   5.0250586e+02   5.2560244e+02   5.6828274e+02   6.2727642e+02   6.9265017e+02
   5.0247043e+02   5.2551562e+02   5.6794327e+02   6.1170641e+02   6.3617391e+02
   5.0200416e+02   5.2440078e+02   5.6373012e+02   5.8560227e+02   6.3526903e+02
   4.6338358e+02   4.8676215e+02   5.2810729e+02   5.4374678e+02   6.1117520e+02
   3.8419636e+02   4.7563174e+02   5.2782580e+02   5.4375099e+02   6.4048896e+02
   3.8007254e+02   3.8197730e+02   5.0253799e+02   5.2568120e+02   5.6857199e+02
   4.9431066e+02   5.1100867e+02   5.3854172e+02   5.5143849e+02   7.4132751e+02
   4.1825563e+02   4.7497559e+02   5.2584016e+02   5.4168710e+02   5.9658144e+02
   5.0155302e+02   5.2336062e+02   5.6032390e+02   5.7774007e+02   6.7101676e+02
   3.8939552e+02   3.9079050e+02   5.0253817e+02   5.2568125e+02   5.6857201e+02
   5.0003054e+02   5.2003093e+02   5.5102354e+02   5.6290025e+02   6.1155117e+02
   4.4839639e+02   4.6840317e+02   5.1040643e+02   5.2920978e+02   5.7181897e+02
   4.3636055e+02   4.6024082e+02   5.0879619e+02   5.2835999e+02   5.7103302e+02
   4.3977827e+02   4.7909702e+02   5.2810379e+02   5.4398453e+02   6.5180838e+02
   4.3163675e+02   4.7739566e+02   5.2802667e+02   5.4393463e+02   6.7282532e+02
   4.5201746e+02   4.8230163e+02   5.2770852e+02   5.4348700e+02   6.1247866e+02
   5.0239968e+02   5.2534340e+02   5.6729132e+02   6.0274289e+02   6.4851502e+02
   5.0252628e+02   5.2565263e+02   5.6846824e+02   6.4418929e+02   7.5591859e+02
   4.2938508e+02   4.6630916e+02   5.1331152e+02   5.3106106e+02   5.7386746e+02
   5.0136361e+02   5.2293044e+02   5.5890298e+02   5.7480431e+02   6.3449854e+02
   4.2530401e+02   4.7444705e+02   5.2372761e+02   5.3957818e+02   5.8852672e+02
   5.0093010e+02   5.2196930e+02   5.5630040e+02   5.7066906e+02   6.7357111e+02
   5.0188576e+02   5.2412111e+02   5.6223328e+02   5.7969705e+02   6.0367794e+02
   4.8880069e+02   5.0497071e+02   5.3351388e+02   5.4746278e+02   6.1708990e+02
   4.9424776e+02   5.1039593e+02   5.3486581e+02   5.4694825e+02   5.9221663e+02
   4.9879194e+02   5.1761008e+02   5.4629566e+02   5.5779099e+02   6.1067013e+02
   4.2978141e+02   4.7646646e+02   5.2649448e+02   5.4234108e+02   6.0056962e+02
   4.4728307e+02   4.6414181e+02   5.0826321e+02   5.2806685e+02   5.7072241e+02
   3.8958739e+02   4.7562508e+02   5.2780428e+02   5.4372851e+02   6.3824391e+02
   5.0164054e+02   5.2355612e+02   5.6056911e+02   5.7722849e+02   6.1409607e+02
   4.1149226e+02   4.3898161e+02   5.0487647e+02   5.2655591e+02   5.6936267e+02
   4.1105449e+02   4.6550533e+02   5.1410344e+02   5.3161446e+02   5.7453977e+02
   4.9178953e+02   4.9178953e+02   5.0266993e+02   5.2574595e+02   5.6865638e+02
   4.3510720e+02   4.7767157e+02   5.2715657e+02   5.4301354e+02   6.0797798e+02
   4.1111608e+02   4.7573166e+02   5.2785927e+02   5.4378466e+02   6.4488893e+02
   4.1311998e+02   4.5412321e+02   5.0863456e+02   5.2829204e+02   5.7099387e+02
   4.1712866e+02   4.3232319e+02   5.0368025e+02   5.2609063e+02   5.6894010e+02
   4.8356173e+02   5.0006096e+02   5.3060594e+02   5.4517779e+02   6.0388159e+02
   3.9867519e+02   4.7563568e+02   5.2780832e+02   5.4373260e+02   6.3853898e+02
   5.0248710e+02   5.2555653e+02   5.6811132e+02   6.1972859e+02   6.7513400e+02
   4.6079163e+02   4.8580573e+02   5.2871863e+02   5.4444666e+02   6.5992111e+02
   5.0221113e+02   5.2489032e+02   5.6554818e+02   5.9196182e+02   6.4222810e+02
   5.0252216e+02   5.2564245e+02   5.6842413e+02   6.2158418e+02   6.2840461e+02
   4.3421185e+02   4.7771578e+02   5.2769957e+02   5.4358460e+02   6.2225917e+02
   4.7105262e+02   4.9089908e+02   5.2853632e+02   5.4396856e+02   6.0779767e+02
   4.9056586e+02   5.0680872e+02   5.3504431e+02   5.4875386e+02   6.4045665e+02
   4.2558782e+02   4.6120368e+02   5.1080423e+02   5.2948616e+02   5.7217775e+02
   5.0242274e+02   5.2539939e+02   5.6751330e+02   6.0603208e+02   6.5461400e+02
   5.0080282e+02   5.2148974e+02   5.4999533e+02   5.5797002e+02   5.8437272e+02
   4.2880908e+02   4.5804285e+02   5.0903214e+02   5.2849330e+02   5.7117752e+02
   4.1852844e+02   4.7585192e+02   5.2767625e+02   5.4359077e+02   6.2707280e+02
   3.8939161e+02   3.9530340e+02   5.0254077e+02   5.2568216e+02   5.6857283e+02
   4.3445312e+02   4.7791648e+02   5.2806608e+02   5.4396709e+02   7.0296957e+02
   4.0406774e+02   4.6982955e+02   5.1815210e+02   5.3464788e+02   5.7859037e+02
   3.8422555e+02   4.2169313e+02   5.0287173e+02   5.2579760e+02   5.6867654e+02
   5.0244369e+02   5.2545037e+02   5.6771271e+02   6.1023647e+02   7.1486067e+02
   4.8595403e+02   5.0226301e+02   5.3200511e+02   5.4635666e+02   6.1325831e+02
   4.8815508e+02   5.0433452e+02   5.3311526e+02   5.4716149e+02   6.1574637e+02
   5.0244861e+02   5.2546238e+02   5.6775766e+02   6.1108330e+02   6.9558575e+02
   4.3337294e+02   4.3798174e+02   5.0328984e+02   5.2594578e+02   5.6880795e+02
   5.0206212e+02   5.2453731e+02   5.6428922e+02   5.8769894e+02   6.8221599e+02
   4.5365409e+02   4.8313895e+02   5.2846769e+02   5.4427092e+02   7.0526319e+02
   4.3443892e+02   4.7789852e+02   5.2802934e+02   5.4392876e+02   6.5302486e+02
   5.0253770e+02   5.2568068e+02   5.6857018e+02   7.4066962e+02   7.5193093e+02
   4.2481220e+02   4.7465617e+02   5.2422679e+02   5.4006367e+02   5.9000894e+02
   5.0252947e+02   5.2566046e+02   5.6849055e+02   6.1688554e+02   6.1930825e+02
   4.9957069e+02   5.1914438e+02   5.4984838e+02   5.6212866e+02   6.7185060e+02
   5.0247459e+02   5.2552585e+02   5.6799668e+02   6.1643832e+02   6.9097568e+02
   4.1814002e+02   4.7189966e+02   5.2046109e+02   5.3659220e+02   5.8181572e+02
   5.0243958e+02   5.2544033e+02   5.6766922e+02   6.0860120e+02   6.5341202e+02
   4.2818747e+02   4.4072307e+02   5.0437271e+02   5.2635340e+02   5.6917575e+02
   4.4588628e+02   4.7977677e+02   5.2615640e+02   5.4191848e+02   5.9667135e+02
   4.7564313e+02   4.8764301e+02   5.1397545e+02   5.3107210e+02   5.7333398e+02
   5.0253530e+02   5.2567480e+02   5.6854883e+02   6.5588237e+02   6.7431390e+02
   4.4329460e+02   4.4705596e+02   5.0332971e+02   5.2595823e+02   5.6881670e+02
   4.5997650e+02   4.8414023e+02   5.2498349e+02   5.4057801e+02   5.9020385e+02
   4.2594210e+02   4.4040373e+02   5.0454484e+02   5.2642156e+02   5.6923821e+02
   5.0252365e+02   5.2564615e+02   5.6844454e+02   6.4059442e+02   7.4485613e+02
   4.2645671e+02   4.7663603e+02   5.2796198e+02   5.4387895e+02   6.5749864e+02
   3.8052705e+02   4.7565316e+02   5.2787394e+02   5.4380115e+02   6.4893070e+02
   5.0248483e+02   5.2555085e+02   5.6805790e+02   6.0832809e+02   6.2030423e+02
   4.0639802e+02   4.5125694e+02   5.0775062e+02   5.2784505e+02   5.7056419e+02
   4.4107224e+02   4.6173298e+02   5.0852764e+02   5.2821321e+02   5.7087964e+02
   4.7725935e+02   4.9526252e+02   5.2984635e+02   5.4502278e+02   6.1803585e+02
   4.4702361e+02   4.8089631e+02   5.2818801e+02   5.4403398e+02   6.4325815e+02
   5.0061225e+02   5.2125432e+02   5.5375174e+02   5.6612400e+02   6.0831916e+02
   5.0252543e+02   5.2565047e+02   5.6846011e+02   6.4172524e+02   7.1201215e+02
   3.9208803e+02   4.7359122e+02   5.2372804e+02   5.3959169e+02   5.8865486e+02
   5.0163124e+02   5.2353621e+02   5.6062185e+02   5.7765221e+02   6.1974870e+02
   4.0169344e+02   4.5580544e+02   5.0927789e+02   5.2863299e+02   5.7132896e+02
   5.0024409e+02   5.2050418e+02   5.5272605e+02   5.6560776e+02   6.8773774e+02
   4.9155070e+02   5.0647797e+02   5.2872764e+02   5.4137805e+02   5.8393095e+02
   4.3678360e+02   4.4780329e+02   5.0471662e+02   5.2648584e+02   5.6929132e+02
   4.1416269e+02   4.2161143e+02   5.0277306e+02   5.2576287e+02   5.6864527e+02
   4.3534555e+02   4.7809943e+02   5.2806577e+02   5.4396350e+02   6.6335275e+02
   4.1255236e+02   4.1419709e+02   5.0256051e+02   5.2568897e+02   5.6857897e+02
   4.2359810e+02   4.3573443e+02   5.0390164e+02   5.2617326e+02   5.6901401e+02
   4.0898168e+02   4.7574617e+02   5.2794868e+02   5.4387814e+02   7.5147525e+02
   5.0231474e+02   5.2513686e+02   5.6596766e+02   5.8621914e+02   5.9519782e+02
   4.1340800e+02   4.5069096e+02   5.0751893e+02   5.2773133e+02   5.7045536e+02
   4.2500587e+02   4.6876594e+02   5.1604111e+02   5.3299926e+02   5.7624315e+02
   4.5658353e+02   4.7903143e+02   5.1745050e+02   5.3393283e+02   5.7716967e+02
   4.2859778e+02   4.7696516e+02   5.2801951e+02   5.4393415e+02   7.7472432e+02
   4.5405419e+02   4.8328031e+02   5.2847857e+02   5.4427824e+02   6.8603251e+02
   4.2244207e+02   4.4332086e+02   5.0537153e+02   5.2675896e+02   5.6954694e+02
   5.0253577e+02   5.2567592e+02   5.6855292e+02   6.6412903e+02   7.2621670e+02
   5.0241584e+02   5.2538273e+02   5.6732963e+02   5.9764649e+02   6.1170096e+02
   4.6318194e+02   4.6707294e+02   5.0436993e+02   5.2632585e+02   5.6911954e+02
   4.8424177e+02   5.0090835e+02   5.3207881e+02   5.4673582e+02   6.6255784e+02
   4.8713966e+02   5.0348575e+02   5.3322090e+02   5.4751835e+02   6.6058197e+02
   5.0129390e+02   5.2276880e+02   5.5816303e+02   5.7303055e+02   6.1663802e+02
   4.4450442e+02   4.7718747e+02   5.2144640e+02   5.3738796e+02   5.8303650e+02
   5.0119950e+02   5.2255802e+02   5.5760246e+02   5.7221313e+02   6.1929740e+02
   4.2395376e+02   4.7575830e+02   5.2663522e+02   5.4250022e+02   6.0220299e+02
   4.6137121e+02   4.6141030e+02   5.0255379e+02   5.2568642e+02   5.6857641e+02
   3.7746713e+02   4.1875957e+02   5.0274873e+02   5.2575439e+02   5.6863773e+02
   5.0241141e+02   5.2537042e+02   5.6637055e+02   5.7856179e+02   5.8267102e+02
   4.3626771e+02   4.4247731e+02   5.0364862e+02   5.2607633e+02   5.6892403e+02
   5.0158857e+02   5.2344138e+02   5.6056617e+02   5.7820708e+02   6.5755517e+02
   3.9727144e+02   4.4066639e+02   5.0523699e+02   5.2670411e+02   5.6949855e+02
   4.6706837e+02   4.8886075e+02   5.2913347e+02   5.4474939e+02   7.3119741e+02
   4.5653907e+02   4.8401123e+02   5.2817252e+02   5.4392772e+02   6.2138373e+02
   4.1314385e+02   4.7565669e+02   5.2763264e+02   5.4354787e+02   6.2506991e+02
   5.0123120e+02   5.2263206e+02   5.5796637e+02   5.7307217e+02   6.2869484e+02
   4.2969070e+02   4.4851401e+02   5.0590045e+02   5.2698192e+02   5.6974782e+02
   5.0253787e+02   5.2568112e+02   5.6857158e+02   5.8337809e+02   5.8337888e+02
   4.1638746e+02   4.6159798e+02   5.1159579e+02   5.2996828e+02   5.7269208e+02
   4.9797222e+02   5.1613851e+02   5.4377017e+02   5.5527180e+02   6.0717200e+02
   4.3954196e+02   4.7906521e+02   5.2815385e+02   5.4403795e+02   7.5357998e+02
   4.3608595e+02   4.7824878e+02   5.2805628e+02   5.4395079e+02   6.5405839e+02
   4.0032158e+02   4.4709114e+02   5.0658494e+02   5.2729178e+02   5.7004226e+02
   4.1708994e+02   4.7591069e+02   5.2794119e+02   5.4386796e+02   6.7511785e+02
   5.0253791e+02   5.2568118e+02   5.6857195e+02   6.6916768e+02   6.6921947e+02
   5.0245056e+02   5.2546714e+02   5.6777186e+02   6.1075586e+02   6.5471890e+02
   4.7167243e+02   4.7889840e+02   5.0775739e+02   5.2769953e+02   5.7026420e+02
   4.3524641e+02   4.3772776e+02   5.0295394e+02   5.2582570e+02   5.6870052e+02
   5.0168502e+02   5.2366052e+02   5.6113622e+02   5.7902541e+02   6.2804858e+02
   4.0320444e+02   4.3608615e+02   5.0439809e+02   5.2636533e+02   5.6918924e+02
   5.0202741e+02   5.2445567e+02   5.6400276e+02   5.8683245e+02   7.5266978e+02
   5.0253455e+02   5.2567293e+02   5.6854205e+02   6.5541374e+02   6.9824027e+02
   5.0235659e+02   5.2523778e+02   5.6630730e+02   5.8542564e+02   5.9229935e+02
   4.1548813e+02   4.5893407e+02   5.1034816e+02   5.2922673e+02   5.7192221e+02
   3.8849996e+02   4.7559943e+02   5.2774795e+02   5.4366977e+02   6.3229412e+02
   5.0209401e+02   5.2461227e+02   5.6449869e+02   5.8795311e+02   6.3624490e+02
   4.8142414e+02   4.9855636e+02   5.3111552e+02   5.4602702e+02   6.3790239e+02
   4.6248119e+02   4.8095752e+02   5.1632242e+02   5.3300915e+02   5.7585605e+02
   5.0177848e+02   5.2383194e+02   5.5832223e+02   5.6736451e+02   5.8412273e+02
   5.0049033e+02   5.2095938e+02   5.5227561e+02   5.6350529e+02   5.9844747e+02
   4.5065216e+02   4.5908452e+02   5.0513352e+02   5.2664191e+02   5.6941574e+02
   4.2808098e+02   4.4616741e+02   5.0548833e+02   5.2680629e+02   5.6958784e+02
   5.0015453e+02   5.2031846e+02   5.5230252e+02   5.6506286e+02   6.6554697e+02
   5.0208655e+02   5.2459490e+02   5.6449533e+02   5.8837260e+02   6.7317226e+02
   4.2702584e+02   4.7672714e+02   5.2800165e+02   5.4391915e+02   7.3568301e+02
   4.5359112e+02   4.5365888e+02   5.0255811e+02   5.2568797e+02   5.6857784e+02
   5.0230378e+02   5.2511204e+02   5.6640921e+02   5.9635670e+02   6.5462804e+02
   4.3246945e+02   4.7738415e+02   5.2769018e+02   5.4358064e+02   6.2270804e+02
   5.0242817e+02   5.2541257e+02   5.6753496e+02   6.0379406e+02   6.3063072e+02
   5.0234861e+02   5.2483765e+02   5.3554229e+02   5.3637626e+02   5.6909126e+02
   4.8293537e+02   4.9981668e+02   5.3168996e+02   5.4648370e+02   7.6027168e+02
   4.9938048e+02   5.1877531e+02   5.4914117e+02   5.6133781e+02   7.0319507e+02
   5.0106171e+02   5.2225896e+02   5.5708787e+02   5.7191853e+02   6.9712700e+02
   4.1639368e+02   4.5446550e+02   5.0867748e+02   5.2831384e+02   5.7101417e+02
   4.1668771e+02   4.7228316e+02   5.2113909e+02   5.3719214e+02   5.8296518e+02
   5.0239332e+02   5.2532614e+02   5.6609952e+02   5.7825491e+02   5.8288588e+02
   5.0182311e+02   5.2397826e+02   5.6212252e+02   5.8094334e+02   6.2084335e+02
   4.0460424e+02   4.7569654e+02   5.2790248e+02   5.4383045e+02   6.5374049e+02
   4.7785032e+02   4.8081043e+02   5.0488464e+02   5.2645830e+02   5.6919222e+02
   4.4048407e+02   4.4684115e+02   5.0380841e+02   5.2613432e+02   5.6897416e+02
   4.2845509e+02   4.7640877e+02   5.2680148e+02   5.4266342e+02   6.0363649e+02
   4.7381150e+02   4.9294180e+02   5.2971061e+02   5.4509946e+02   6.4136436e+02
   4.8133141e+02   4.9851228e+02   5.3122499e+02   5.4615996e+02   6.6829613e+02
   4.4040229e+02   4.7910043e+02   5.2777073e+02   5.4363258e+02   6.2149560e+02
   3.9117647e+02   4.7568289e+02   5.2793162e+02   5.4386117e+02   6.7974876e+02
   4.3872339e+02   4.7886210e+02   5.2810366e+02   5.4398907e+02   6.5815479e+02
   3.8019615e+02   4.1402442e+02   5.0262994e+02   5.2571301e+02   5.6860057e+02
   4.2836554e+02   4.7688238e+02   5.2790750e+02   5.4381785e+02   6.4254230e+02
   4.3520629e+02   4.6580009e+02   5.1195375e+02   5.3017014e+02   5.7286708e+02
   5.0253693e+02   5.2567881e+02   5.6856315e+02   6.3775791e+02   6.3844092e+02
   4.2828609e+02   4.7690040e+02   5.2797774e+02   5.4389134e+02   6.5771142e+02
   4.3515765e+02   4.5382618e+02   5.0674070e+02   5.2735334e+02   5.7008517e+02
   5.0062497e+02   5.2129580e+02   5.5423562e+02   5.6721075e+02   6.1986254e+02
   4.3401664e+02   4.7778285e+02   5.2795629e+02   5.4385394e+02   6.4131447e+02
   5.0226169e+02   5.2501047e+02   5.6571050e+02   5.8899700e+02   6.0469988e+02
   4.3977256e+02   4.4620239e+02   5.0378494e+02   5.2612584e+02   5.6896691e+02
   3.8603372e+02   4.4658066e+02   5.0647236e+02   5.2724065e+02   5.6999467e+02
   4.1668262e+02   4.2464692e+02   5.0291464e+02   5.2581266e+02   5.6868994e+02
   5.0233469e+02   5.2518638e+02   5.6669628e+02   5.9822827e+02   6.5992039e+02
   5.0252912e+02   5.2565957e+02   5.6849333e+02   6.4646258e+02   6.8767191e+02
   4.3796484e+02   4.7501120e+02   5.2061060e+02   5.3667794e+02   5.8180261e+02
   4.5435031e+02   4.5890901e+02   5.0396567e+02   5.2618510e+02   5.6900921e+02
   4.3978044e+02   4.7911166e+02   5.2813984e+02   5.4402226e+02   6.7453381e+02
   5.0244341e+02   5.2543266e+02   5.5855079e+02   5.5966001e+02   5.7008731e+02
   4.7690132e+02   4.9512749e+02   5.3028783e+02   5.4553305e+02   7.0630186e+02
   3.9701603e+02   4.3402002e+02   5.0407825e+02   5.2624136e+02   5.6907682e+02
   4.0839200e+02   4.7142638e+02   5.2013336e+02   5.3630983e+02   5.8131642e+02
   4.2307141e+02   4.6572973e+02   5.1373396e+02   5.3135513e+02   5.7422351e+02
   4.5230718e+02   4.7391960e+02   5.1340499e+02   5.3104711e+02   5.7370776e+02
   3.9510249e+02   4.0726622e+02   5.0256451e+02   5.2569036e+02   5.6858020e+02
   4.4736023e+02   4.6339447e+02   5.0788044e+02   5.2787667e+02   5.7054436e+02
   5.0247417e+02   5.2552483e+02   5.6798856e+02   6.1515718e+02   6.5120916e+02
   5.0252718e+02   5.2565479e+02   5.6847321e+02   6.2945703e+02   6.3788776e+02
   5.0253780e+02   5.2568094e+02   5.6857112e+02   6.8534658e+02   6.9081470e+02
   5.0246804e+02   5.2550984e+02   5.6793690e+02   6.1511111e+02   7.1304334e+02
   4.3679984e+02   4.5949569e+02   5.0840136e+02   5.2815576e+02   5.7083607e+02
   4.6636937e+02   4.8847879e+02   5.2906981e+02   5.4470113e+02   6.7879769e+02
   3.8521321e+02   4.7568610e+02   5.2794639e+02   5.4387659e+02   7.6673785e+02
   4.5464992e+02   4.8292407e+02   5.2692646e+02   5.4263671e+02   6.0022952e+02
   5.0247136e+02   5.2551790e+02   5.6796714e+02   6.1581190e+02   7.1319544e+02
   5.0093125e+02   5.2197080e+02   5.5626504e+02   5.7055843e+02   6.4936214e+02
   5.0154594e+02   5.2334401e+02   5.6022833e+02   5.7743840e+02   6.4618927e+02
   5.0253775e+02   5.2568076e+02   5.6857045e+02   6.4711545e+02   6.4740272e+02
   4.5764628e+02   4.8454096e+02   5.2859133e+02   5.4435753e+02   6.6401587e+02
   4.2950299e+02   4.3119561e+02   5.0271085e+02   5.2574092e+02   5.6862528e+02
   4.1299193e+02   4.5624281e+02   5.0936036e+02   5.2867697e+02   5.7137145e+02
   5.0229465e+02   5.2509005e+02   5.6625186e+02   5.9423847e+02   6.2640517e+02
   4.0537249e+02   4.5781906e+02   5.1000826e+02   5.2903485e+02   5.7172980e+02
   5.0038253e+02   5.2072216e+02   5.5160850e+02   5.6264045e+02   5.9777479e+02
   4.3620474e+02   4.3656275e+02   5.0259687e+02   5.2570137e+02   5.6858987e+02
   4.2693521e+02   4.7664028e+02   5.2782868e+02   5.4373887e+02   6.3405574e+02
   4.9485785e+02   5.1169171e+02   5.3919907e+02   5.5195359e+02   6.7529186e+02
   4.5651118e+02   4.8021394e+02   5.1945012e+02   5.3555312e+02   5.7953020e+02
   4.6925453e+02   4.7801265e+02   5.0856782e+02   5.2811126e+02   5.7064517e+02
   4.4812741e+02   4.4858349e+02   5.0265534e+02   5.2572110e+02   5.6860692e+02
   4.5408085e+02   4.8159632e+02   5.2411418e+02   5.3979724e+02   5.8826565e+02
   4.1983728e+02   4.7604040e+02   5.2795053e+02   5.4387589e+02   6.7717147e+02
   4.3433091e+02   4.5179320e+02   5.0624018e+02   5.2712821e+02   5.6987839e+02
   5.0216615e+02   5.2478336e+02   5.6517664e+02   5.9076244e+02   6.5747581e+02
   5.0253761e+02   5.2568046e+02   5.6505220e+02   5.6506450e+02   5.6858621e+02
   4.3718295e+02   4.7850220e+02   5.2809444e+02   5.4398626e+02   6.6545256e+02
   5.0248771e+02   5.2555787e+02   5.6808398e+02   6.0830513e+02   6.1939026e+02
   3.8402810e+02   4.0148843e+02   5.0255544e+02   5.2568723e+02   5.6857740e+02
   5.0252398e+02   5.2564563e+02   5.6573501e+02   5.6654285e+02   5.6948651e+02
   4.5849988e+02   4.8486906e+02   5.2863445e+02   5.4439202e+02   6.8434543e+02
   4.9070663e+02   5.0696554e+02   5.3521881e+02   5.4891562e+02   6.5237508e+02
   4.2669784e+02   4.6839947e+02   5.1545399e+02   5.3256414e+02   5.7567741e+02
   4.0712984e+02   4.3585949e+02   5.0434815e+02   5.2634575e+02   5.6917140e+02
   4.1331505e+02   4.7578362e+02   5.2790823e+02   5.4383525e+02   6.5398656e+02
   4.1463922e+02   4.3134291e+02   5.0362703e+02   5.2607091e+02   5.6892243e+02
   4.1627313e+02   4.3925392e+02   5.0484671e+02   5.2654362e+02   5.6935109e+02
   4.2783745e+02   4.6235841e+02   5.1113942e+02   5.2968267e+02   5.7237628e+02
   4.1188306e+02   4.7577630e+02   5.2793900e+02   5.4386758e+02   7.0073896e+02
   4.4166464e+02   4.7949925e+02   5.2806462e+02   5.4393490e+02   6.4002377e+02
   4.7643976e+02   4.9386225e+02   5.2681458e+02   5.4184538e+02   5.9155146e+02
   4.1319264e+02   4.2989308e+02   5.0350114e+02   5.2602439e+02   5.6888054e+02
   5.0252424e+02   5.2564751e+02   5.6832788e+02   5.8260319e+02   5.8309670e+02
   5.0253457e+02   5.2567298e+02   5.6854200e+02   6.4960221e+02   6.5614938e+02
   5.0249678e+02   5.2558021e+02   5.6820109e+02   6.2355696e+02   7.7380909e+02
   4.3644798e+02   4.7830962e+02   5.2801733e+02   5.4390864e+02   6.4574822e+02
   3.9144274e+02   4.5257602e+02   5.0819990e+02   5.2806970e+02   5.7077978e+02
   4.0953598e+02   4.3289368e+02   5.0387166e+02   5.2616266e+02   5.6900545e+02
   5.0238826e+02   5.2531567e+02   5.6718071e+02   6.0154702e+02   6.4513693e+02
   3.9455187e+02   4.7495720e+02   5.2636577e+02   5.4223179e+02   6.0019271e+02
   4.2369029e+02   4.7549138e+02   5.2612881e+02   5.4197714e+02   5.9821439e+02
   4.3796059e+02   4.4983828e+02   5.0504759e+02   5.2661836e+02   5.6940991e+02
   4.2158860e+02   4.7351783e+02   5.2272830e+02   5.3863659e+02   5.8607941e+02
   4.1817383e+02   4.3466514e+02   5.0399112e+02   5.2620769e+02   5.6904577e+02
   4.3558393e+02   4.7815014e+02   5.2807007e+02   5.4396711e+02   6.6442799e+02
   5.0245039e+02   5.2546671e+02   5.6777381e+02   6.1138320e+02   6.8096271e+02
   4.2182634e+02   4.7614272e+02   5.2789648e+02   5.4381769e+02   6.4829685e+02
   4.9995697e+02   5.1986471e+02   5.5039032e+02   5.6192632e+02   6.0569804e+02
   4.2322288e+02   4.6175250e+02   5.1131646e+02   5.2979415e+02   5.7250170e+02
   3.8720068e+02   4.7564555e+02   5.2785247e+02   5.4377876e+02   6.4455322e+02
   4.5160473e+02   4.8068947e+02   5.2406548e+02   5.3977568e+02   5.8833636e+02
   4.7151385e+02   4.9114433e+02   5.2842829e+02   5.4383234e+02   6.0530622e+02
   3.9421609e+02   4.7562555e+02   5.2779717e+02   5.4372105e+02   6.3761832e+02
   5.0234652e+02   5.2521488e+02   5.6661151e+02   5.9334916e+02   6.0913687e+02
   4.2821110e+02   4.7688584e+02   5.2797015e+02   5.4388361e+02   6.5376574e+02
   4.3954423e+02   4.7900293e+02   5.2799503e+02   5.4387165e+02   6.3653790e+02
   5.0185146e+02   5.2404536e+02   5.6256480e+02   5.8283338e+02   6.8368440e+02
   5.0246367e+02   5.2549914e+02   5.6789777e+02   6.1443599e+02   7.5229573e+02
   4.7669068e+02   4.9488679e+02   5.2990363e+02   5.4512811e+02   6.2348984e+02
   5.0253281e+02   5.2566870e+02   5.6852678e+02   6.5325657e+02   7.2744667e+02
   3.9940891e+02   4.2518419e+02   5.0309747e+02   5.2587783e+02   5.6874865e+02
   5.0252904e+02   5.2565940e+02   5.6848814e+02   6.2151332e+02   6.2517087e+02
   4.2193702e+02   4.7614652e+02   5.2788663e+02   5.4380732e+02   6.4611004e+02
   4.8611672e+02   5.0199356e+02   5.3011368e+02   5.4420395e+02   5.9472159e+02
   5.0253695e+02   5.2567883e+02   5.6856349e+02   6.7338799e+02   7.0906232e+02
   4.3384744e+02   4.7766210e+02   5.2774701e+02   5.4363559e+02   6.2487050e+02
   4.1985308e+02   4.7188223e+02   5.2029529e+02   5.3644613e+02   5.8154415e+02
   4.7109131e+02   4.8181783e+02   5.1093426e+02   5.2933349e+02   5.7174113e+02
   4.2215231e+02   4.2307874e+02   5.0259315e+02   5.2570022e+02   5.6858899e+02
   4.2942643e+02   4.7707087e+02   5.2798205e+02   5.4389312e+02   6.5398378e+02
   4.1860260e+02   4.7594396e+02   5.2787475e+02   5.4379784e+02   6.4588647e+02
   4.6882383e+02   4.7660584e+02   5.0766982e+02   5.2768535e+02   5.7027203e+02
   5.0018951e+02   5.2037636e+02   5.5212037e+02   5.6453008e+02   6.2212808e+02
   3.8562834e+02   4.0536119e+02   5.0256138e+02   5.2568927e+02   5.6857923e+02
   4.9397262e+02   5.1039622e+02   5.3673413e+02   5.4934876e+02   6.0333322e+02
   4.2612795e+02   4.6224951e+02   5.1129581e+02   5.2977893e+02   5.7248057e+02
   4.6141390e+02   4.8608496e+02   5.2875451e+02   5.4447385e+02   6.6111848e+02
   4.6831471e+02   4.8955944e+02   5.2922741e+02   5.4481145e+02   6.9671483e+02
   4.2634143e+02   4.5542751e+02   5.0840624e+02   5.2816953e+02   5.7086739e+02
   4.7737130e+02   4.9547170e+02   5.3037247e+02   5.4559050e+02   7.1153760e+02
   4.7042116e+02   4.9078900e+02   5.2943407e+02   5.4495915e+02   7.7664616e+02
   5.0018684e+02   5.2038146e+02   5.5236185e+02   5.6505765e+02   6.4163727e+02
   3.9598656e+02   4.7569245e+02   5.2794395e+02   5.4387395e+02   7.3937911e+02
   5.0058435e+02   5.2121670e+02   5.5426744e+02   5.6752312e+02   6.3510544e+02
   4.3114399e+02   4.7728647e+02   5.2793375e+02   5.4383879e+02   6.4283882e+02
   4.3311148e+02   4.3604428e+02   5.0299008e+02   5.2583864e+02   5.6871227e+02
   5.0214539e+02   5.2473411e+02   5.6500535e+02   5.9020636e+02   6.9542959e+02
   4.4049301e+02   4.7927755e+02   5.2816931e+02   5.4404999e+02   7.6183407e+02
   4.1870285e+02   4.3252338e+02   5.0365784e+02   5.2608222e+02   5.6893241e+02
   5.0045094e+02   5.2090612e+02   5.5286989e+02   5.6496934e+02   6.0766616e+02
   5.0253440e+02   5.2567259e+02   5.6854080e+02   6.5468387e+02   6.9189458e+02
   5.0252292e+02   5.2564435e+02   5.6842751e+02   6.1594478e+02   6.2010048e+02
   3.9563747e+02   4.7492205e+02   5.2629205e+02   5.4215565e+02   5.9961916e+02
   4.1638929e+02   4.7588606e+02   5.2794297e+02   5.4387019e+02   6.8121091e+02
   4.2040933e+02   4.2614100e+02   5.0291254e+02   5.2581185e+02   5.6868908e+02
   4.8652160e+02   5.0289530e+02   5.3283728e+02   5.4720288e+02   6.3937501e+02
   4.8462576e+02   5.0038984e+02   5.2843929e+02   5.4266535e+02   5.9071900e+02
   4.9971741e+02   5.1912674e+02   5.4554948e+02   5.5458160e+02   5.8762074e+02
   5.0227140e+02   5.2503416e+02   5.6596262e+02   5.9194072e+02   6.1636945e+02
   5.0215550e+02   5.2475751e+02   5.6493474e+02   5.8858398e+02   6.2024354e+02
   4.9662093e+02   5.1400053e+02   5.4099153e+02   5.5293630e+02   6.0991898e+02
   4.3245741e+02   4.7671469e+02   5.2617418e+02   5.4200301e+02   5.9805295e+02
   4.1800333e+02   4.7509664e+02   5.2611021e+02   5.4196421e+02   5.9823216e+02
   4.3040777e+02   4.7721299e+02   5.2799789e+02   5.4390743e+02   6.5845118e+02
   4.9189974e+02   5.0764690e+02   5.3272251e+02   5.4554597e+02   5.9243853e+02
   5.0222599e+02   5.2492571e+02   5.6568125e+02   5.9251448e+02   6.4229108e+02
   5.0251871e+02   5.2563399e+02   5.6839946e+02   6.3417751e+02   6.8166913e+02
   5.0049010e+02   5.2091485e+02   5.5122510e+02   5.6142596e+02   5.9288381e+02
   4.1387369e+02   4.6324346e+02   5.1259983e+02   5.3060442e+02   5.7338265e+02
   4.0607407e+02   4.7571836e+02   5.2793512e+02   5.4386434e+02   6.9344910e+02
   4.5728218e+02   4.8098526e+02   5.2033933e+02   5.3630431e+02   5.8072943e+02
   5.0253503e+02   5.2567352e+02   5.5841542e+02   5.5844829e+02   5.6861599e+02
   5.0143234e+02   5.2308720e+02   5.5948304e+02   5.7609639e+02   6.7819575e+02
   4.0540241e+02   4.7530798e+02   5.2704500e+02   5.4293652e+02   6.0848572e+02
   4.0946731e+02   4.7400650e+02   5.2437705e+02   5.4022234e+02   5.9060843e+02
   5.0253781e+02   5.2568094e+02   5.6857110e+02   6.6623750e+02   6.6712829e+02
   4.3494922e+02   4.6565479e+02   5.1191491e+02   5.3014640e+02   5.7284287e+02
   4.2903581e+02   4.5912480e+02   5.0943470e+02   5.2870891e+02   5.7138861e+02
   3.8289778e+02   4.6026024e+02   5.1109869e+02   5.2966795e+02   5.7237939e+02
   4.6467821e+02   4.8761942e+02   5.2895269e+02   5.4461830e+02   6.7613466e+02
   4.1221112e+02   4.4868529e+02   5.0695567e+02   5.2746284e+02   5.7020200e+02
   5.0047631e+02   5.2098384e+02   5.5363852e+02   5.6658801e+02   6.2883345e+02
   4.4943996e+02   4.8092611e+02   5.2634113e+02   5.4208106e+02   5.9725783e+02
   4.6670876e+02   4.8790775e+02   5.2669173e+02   5.4217076e+02   5.9520907e+02
   4.5683169e+02   4.8422339e+02   5.2849948e+02   5.4427025e+02   6.4677399e+02
   5.0203981e+02   5.2448413e+02   5.6395660e+02   5.8581988e+02   6.2407014e+02
   4.7639189e+02   4.9466632e+02   5.2983428e+02   5.4507376e+02   6.2265277e+02
   4.3735464e+02   4.7360039e+02   5.1872763e+02   5.3507533e+02   5.7911583e+02
   5.0209059e+02   5.2460440e+02   5.6452169e+02   5.8840409e+02   6.5808871e+02
   4.4404592e+02   4.7941302e+02   5.2641514e+02   5.4219724e+02   5.9849083e+02
   5.0140873e+02   5.2302932e+02   5.5901655e+02   5.7462625e+02   6.1970209e+02
   4.9910188e+02   5.1824270e+02   5.4811466e+02   5.6018794e+02   6.5174388e+02
   4.8933407e+02   5.0544484e+02   5.3353833e+02   5.4734565e+02   6.1109502e+02
   4.2414891e+02   4.4176601e+02   5.0494258e+02   5.2658144e+02   5.6938414e+02
   5.0187396e+02   5.2409750e+02   5.6272562e+02   5.8317307e+02   6.5332066e+02
   4.2907558e+02   4.6182925e+02   5.1068676e+02   5.2941328e+02   5.7209549e+02
   5.0236920e+02   5.2520665e+02   5.5083731e+02   5.5175198e+02   5.6983441e+02
   5.0251088e+02   5.2561475e+02   5.6831303e+02   6.1473744e+02   6.2208797e+02
   5.0160960e+02   5.2348497e+02   5.6031988e+02   5.7670486e+02   6.1348193e+02
   4.2461728e+02   4.7642971e+02   5.2796882e+02   5.4388929e+02   6.7037915e+02
   4.8153839e+02   4.9841017e+02   5.3010972e+02   5.4489594e+02   6.0484695e+02
   4.3586180e+02   4.4789230e+02   5.0489606e+02   5.2655825e+02   5.6935734e+02
   3.8930840e+02   4.7564340e+02   5.2784506e+02   5.4377102e+02   6.4360442e+02
   4.8409403e+02   5.0078505e+02   5.3204162e+02   5.4671618e+02   6.8889145e+02
   4.8891810e+02   5.0518613e+02   5.3414349e+02   5.4817090e+02   6.8573962e+02
   4.7989752e+02   4.9725885e+02   5.3033967e+02   5.4533004e+02   6.1694643e+02
   4.2677301e+02   4.7634607e+02   5.2720993e+02   5.4309318e+02   6.1077646e+02
   5.0248746e+02   5.2555725e+02   5.6808060e+02   6.0801177e+02   6.1896561e+02
   4.6138525e+02   4.8534897e+02   5.2660419e+02   5.4220460e+02   5.9638818e+02
   4.2964101e+02   4.5157668e+02   5.0678002e+02   5.2737565e+02   5.7011210e+02
   5.0253712e+02   5.2567926e+02   5.6856503e+02   6.7510004e+02   7.0715610e+02
   4.6743444e+02   4.7489852e+02   5.0718222e+02   5.2747176e+02   5.7009371e+02
   5.0252412e+02   5.2564708e+02   5.6835123e+02   5.8520514e+02   5.8571516e+02
   5.0252874e+02   5.2565866e+02   5.6848739e+02   6.2898551e+02   6.3508198e+02
   4.6567781e+02   4.8805128e+02   5.2880073e+02   5.4443208e+02   6.2990337e+02
   5.0253777e+02   5.2568091e+02   5.6857105e+02   6.6843975e+02   6.7195950e+02
   5.0042710e+02   5.2088054e+02   5.5342057e+02   5.6632845e+02   6.3103400e+02
   5.0253767e+02   5.2568060e+02   5.6856990e+02   6.6286681e+02   6.6482061e+02
   4.9171297e+02   5.0338043e+02   5.1814984e+02   5.3229929e+02   5.7349708e+02
   4.2180567e+02   4.7607705e+02   5.2775119e+02   5.4366614e+02   6.3058001e+02
   5.0223224e+02   5.2493825e+02   5.6505201e+02   5.8364570e+02   5.9475273e+02
   4.1494558e+02   4.7575897e+02   5.2776341e+02   5.4368369e+02   6.3276876e+02
   5.0251895e+02   5.2563233e+02   5.6356583e+02   5.6411844e+02   5.6924268e+02
   4.2842323e+02   4.7687116e+02   5.2786097e+02   5.4376912e+02   6.3690458e+02
   5.0215116e+02   5.2474757e+02   5.6499426e+02   5.8963899e+02   6.3473641e+02
   5.0186410e+02   5.2407439e+02   5.6261734e+02   5.8277776e+02   6.4350110e+02
   4.2959746e+02   4.7495745e+02   5.2350874e+02   5.3935797e+02   5.8783770e+02
   5.0223254e+02   5.2494134e+02   5.6568742e+02   5.9190910e+02   6.2769091e+02
   3.9700732e+02   4.7569057e+02   5.2793728e+02   5.4386699e+02   7.1566071e+02
   4.0080440e+02   4.7569447e+02   5.2791532e+02   5.4384394e+02   6.5984459e+02
   4.7953967e+02   4.9667338e+02   5.2901794e+02   5.4392037e+02   5.9916489e+02
   4.3689753e+02   4.7823180e+02   5.2758662e+02   5.4345577e+02   6.1714424e+02
   4.2248384e+02   4.7615373e+02   5.2780713e+02   5.4372374e+02   6.3481104e+02
   4.7980821e+02   4.9723406e+02   5.3050846e+02   5.4552562e+02   6.2318189e+02
   5.0250861e+02   5.2560916e+02   5.6830426e+02   6.2436869e+02   6.4752261e+02
   5.0015919e+02   5.1883875e+02   5.3571424e+02   5.4210019e+02   5.7533584e+02
   4.3733775e+02   4.5369618e+02   5.0631630e+02   5.2715935e+02   5.6990315e+02
   5.0085271e+02   5.2179681e+02   5.5572814e+02   5.6963487e+02   6.3480708e+02
   5.0249519e+02   5.2557626e+02   5.6818530e+02   6.2230070e+02   6.8562314e+02
   4.3853592e+02   4.7856535e+02   5.2747468e+02   5.4333103e+02   6.1370344e+02
   5.0169715e+02   5.2356613e+02   5.5382666e+02   5.5948767e+02   5.7807555e+02
   5.0060986e+02   5.2127593e+02   5.5454294e+02   5.6806773e+02   7.1593914e+02
   5.0196067e+02   5.2429879e+02   5.6333593e+02   5.8435909e+02   6.2983722e+02
   4.6088511e+02   4.8575832e+02   5.2845002e+02   5.4415991e+02   6.2623450e+02
   4.5259642e+02   4.5364132e+02   5.0284886e+02   5.2578697e+02   5.6866389e+02
   4.2516490e+02   4.7646031e+02   5.2790229e+02   5.4381901e+02   6.4536948e+02
   4.8563867e+02   5.0202612e+02   5.3210269e+02   5.4652737e+02   6.1872506e+02
   4.2733217e+02   4.7566693e+02   5.2558766e+02   5.4141635e+02   5.9504018e+02
   5.0213365e+02   5.2469473e+02   5.6266498e+02   5.7371287e+02   5.8456329e+02
   4.3298394e+02   4.3485840e+02   5.0281905e+02   5.2577850e+02   5.6865865e+02
   4.0911335e+02   4.5749458e+02   5.0985900e+02   5.2895113e+02   5.7164527e+02
   4.7971406e+02   4.9724426e+02   5.3084249e+02   5.4590485e+02   6.8177602e+02
   5.0205684e+02   5.2452457e+02   5.6417741e+02   5.8692058e+02   6.3563615e+02
   5.0087638e+02   5.2182156e+02   5.5490805e+02   5.6728707e+02   6.0256045e+02
   5.0042052e+02   5.2086773e+02   5.5341707e+02   5.6635281e+02   6.3326831e+02
   5.0245031e+02   5.2546601e+02   5.6741884e+02   5.8762951e+02   5.9120702e+02
   5.0050036e+02   5.2074564e+02   5.4749246e+02   5.5523643e+02   5.8352040e+02
   4.5401504e+02   4.8326522e+02   5.2847380e+02   5.4427362e+02   6.7555947e+02
   4.1494762e+02   4.7583581e+02   5.2793517e+02   5.4386274e+02   6.6914576e+02
   4.0894499e+02   4.7270675e+02   5.2209126e+02   5.3805439e+02   5.8477979e+02
   4.3607248e+02   4.4724281e+02   5.0469527e+02   5.2647773e+02   5.6928451e+02
   5.0249627e+02   5.2557893e+02   5.6819596e+02   6.2309489e+02   7.3186300e+02
   4.9366350e+02   5.1022015e+02   5.3776959e+02   5.5081101e+02   6.5346669e+02
   4.8160508e+02   4.9873201e+02   5.3130188e+02   5.4621434e+02   6.8095722e+02
   4.4525381e+02   4.5085554e+02   5.0393389e+02   5.2617923e+02   5.6901159e+02
   4.3167303e+02   4.7058932e+02   5.1667675e+02   5.3346611e+02   5.7683273e+02
   4.5008378e+02   4.6284580e+02   5.0685639e+02   5.2738526e+02   5.7008394e+02
   5.0252859e+02   5.2565829e+02   5.6848860e+02   6.4476553e+02   6.7773097e+02
   3.9870785e+02   4.7013779e+02   5.1853374e+02   5.3495906e+02   5.7906920e+02
   4.4020674e+02   4.7913839e+02   5.2797331e+02   5.4384594e+02   6.3279710e+02
   5.0252387e+02   5.2564676e+02   5.6844642e+02   6.3924101e+02   6.8325923e+02
   5.0194895e+02   5.2427145e+02   5.6323402e+02   5.8406285e+02   6.2916295e+02
   4.9366675e+02   5.0885448e+02   5.3004373e+02   5.4193355e+02   5.8329108e+02
   4.9079443e+02   5.0706157e+02   5.3531579e+02   5.4900213e+02   6.6835155e+02
   4.7577164e+02   4.9396827e+02   5.2877380e+02   5.4396595e+02   6.0276505e+02
   4.9149602e+02   5.0776853e+02   5.3566254e+02   5.4917042e+02   6.3441536e+02
   4.4884520e+02   4.8150126e+02   5.2832448e+02   5.4416374e+02   6.8717341e+02
   4.1234337e+02   4.7578344e+02   5.2794208e+02   5.4387070e+02   7.1461211e+02
   3.8826361e+02   4.7272778e+02   5.2222781e+02   5.3818047e+02   5.8506421e+02
   4.2463945e+02   4.7643460e+02   5.2797467e+02   5.4389535e+02   6.8663319e+02
   5.0133303e+02   5.2285913e+02   5.5855128e+02   5.7391234e+02   6.2235541e+02
   4.0085098e+02   4.3206235e+02   5.0379657e+02   5.2613442e+02   5.6898002e+02
   5.0253725e+02   5.2567961e+02   5.6856627e+02   6.6031771e+02   6.6274172e+02
   4.7024186e+02   4.9063215e+02   5.2924148e+02   5.4475899e+02   6.3465498e+02
   4.1528529e+02   4.1700521e+02   5.0257957e+02   5.2569553e+02   5.6858482e+02
   4.4618267e+02   4.5404052e+02   5.0468049e+02   5.2646551e+02   5.6926514e+02
   5.0252528e+02   5.2565014e+02   5.6845891e+02   6.4154049e+02   7.1306292e+02
   4.6357396e+02   4.8709091e+02   5.2887661e+02   5.4456131e+02   6.6200131e+02
   4.2280249e+02   4.5661854e+02   5.0912032e+02   5.2854505e+02   5.7123636e+02
   4.0972346e+02   4.6429919e+02   5.1330539e+02   5.3107060e+02   5.7390765e+02
   5.0133540e+02   5.2286458e+02   5.5856936e+02   5.7394698e+02   6.2245173e+02
   4.1783044e+02   4.4589417e+02   5.0611929e+02   5.2708172e+02   5.6984555e+02
   4.6495441e+02   4.8755408e+02   5.2832001e+02   5.4393738e+02   6.1382632e+02
   4.5282423e+02   4.8284234e+02   5.2843838e+02   5.4424846e+02   6.8473897e+02
   4.1821728e+02   4.6657063e+02   5.1470634e+02   5.3203499e+02   5.7504046e+02
   4.0449630e+02   4.7571039e+02   5.2793446e+02   5.4386376e+02   6.8966718e+02
   4.2233183e+02   4.7620996e+02   5.2796261e+02   5.4388606e+02   6.9620632e+02
   5.0218529e+02   5.2482849e+02   5.6522111e+02   5.8974351e+02   6.2194786e+02
   5.0209907e+02   5.2462314e+02   5.6427417e+02   5.8545637e+02   6.0987261e+02
   4.4624132e+02   4.5121600e+02   5.0382104e+02   5.2613670e+02   5.6897332e+02
   4.1728930e+02   4.7592657e+02   5.2795990e+02   5.4388734e+02   7.7522590e+02
   5.4396810e+02   5.2806413e+02   4.7786240e+02   4.4552439e+02   4.3717021e+02
   6.7133150e+02   6.4399540e+02   5.4379486e+02   5.2786799e+02   4.7565048e+02
   5.7615134e+02   5.5970696e+02   5.2350118e+02   5.0253173e+02   4.3011822e+02
   5.4399857e+02   5.2810377e+02   4.7851053e+02   4.4712577e+02   4.3641747e+02
   6.1054902e+02   5.6772955e+02   5.2546549e+02   5.0248514e+02   4.0884919e+02
   6.4644422e+02   6.2754696e+02   5.4367921e+02   5.2775780e+02   4.7560097e+02
   6.1877522e+02   5.6937939e+02   5.2703693e+02   5.0626357e+02   4.4590775e+02
   5.7188627e+02   5.5717729e+02   5.2251550e+02   5.0177931e+02   4.2663781e+02
   5.4408323e+02   5.2821660e+02   4.8035636e+02   4.5432614e+02   4.3952375e+02
   5.4411339e+02   5.2825341e+02   4.8053717e+02   4.4850994e+02   4.2657683e+02
   5.7523572e+02   5.5921623e+02   5.2335011e+02   5.0248814e+02   4.3037061e+02
   6.3315056e+02   5.6968884e+02   5.2709232e+02   5.0624036e+02   4.4567062e+02
   6.2008898e+02   5.6975469e+02   5.2741398e+02   5.0706281e+02   4.4896468e+02
   5.4393052e+02   5.2801486e+02   4.7688608e+02   4.2811603e+02   3.9186187e+02
   6.5646287e+02   6.0847991e+02   5.4297630e+02   5.2708408e+02   4.7529170e+02
   6.4226344e+02   6.2851763e+02   5.4372711e+02   5.2780371e+02   4.7562168e+02
   7.3232129e+02   5.7455920e+02   5.3163409e+02   5.1413180e+02   4.6541951e+02
   5.9448001e+02   5.6601407e+02   5.2500435e+02   5.0225909e+02   3.8481280e+02
   5.9701098e+02   5.6685584e+02   5.2561716e+02   5.0365499e+02   4.3256722e+02
   5.4424775e+02   5.2843122e+02   4.8260056e+02   4.5213207e+02   3.8832179e+02
   5.7547978e+02   5.5949348e+02   5.2368447e+02   5.0323296e+02   4.3558832e+02
   5.4425220e+02   5.2843894e+02   4.8280384e+02   4.5438888e+02   4.2431894e+02
   5.7284494e+02   5.5852508e+02   5.2438418e+02   5.0568457e+02   4.4825659e+02
   5.7695909e+02   5.7674534e+02   5.4373519e+02   5.2783385e+02   4.7563858e+02
   5.4388778e+02   5.2796150e+02   4.7628226e+02   4.6690648e+02   4.6607565e+02
   5.7379446e+02   5.5819967e+02   5.2265018e+02   5.0123855e+02   3.8643775e+02
   6.5765770e+02   5.6876791e+02   5.2593515e+02   5.0328380e+02   4.2719959e+02
   5.8610843e+02   5.6719328e+02   5.2938206e+02   5.1202384e+02   4.6277711e+02
   5.4396806e+02   5.2806347e+02   4.7775055e+02   4.3883227e+02   4.2830353e+02
   6.1809973e+02   5.6948514e+02   5.2717419e+02   5.0657568e+02   4.4720072e+02
   6.0880224e+02   6.0709126e+02   5.4378233e+02   5.2785899e+02   4.7564689e+02
   6.6290647e+02   5.7121382e+02   5.2854125e+02   5.0911713e+02   4.5528295e+02
   6.6657090e+02   6.4380477e+02   5.4379506e+02   5.2786819e+02   4.7565057e+02
   5.4387861e+02   5.2794884e+02   4.7572521e+02   4.1066949e+02   4.0666189e+02
   6.6117967e+02   5.6854333e+02   5.2567448e+02   5.0253924e+02   3.9366194e+02
   6.1349433e+02   5.9458492e+02   5.4197788e+02   5.2615524e+02   4.7485398e+02
   6.6493732e+02   6.4100852e+02   5.4377832e+02   5.2785215e+02   4.7564336e+02
   6.3236448e+02   5.9195735e+02   5.4081828e+02   5.2499300e+02   4.7426557e+02
   6.5779505e+02   6.5184421e+02   5.4386047e+02   5.2793094e+02   4.7567869e+02
   6.4929006e+02   6.0329101e+02   5.4265274e+02   5.2677484e+02   4.7514650e+02
   6.0248921e+02   5.9403467e+02   5.4252906e+02   5.2670097e+02   4.7511894e+02
   5.4459326e+02   5.2896797e+02   4.8990502e+02   4.7741835e+02   4.5264631e+02
   6.1251595e+02   5.7770797e+02   5.3481077e+02   5.1848249e+02   4.7012585e+02
   6.2071902e+02   5.8832665e+02   5.3992043e+02   5.2410663e+02   4.7380159e+02
   6.3041209e+02   6.1211453e+02   5.4334834e+02   5.2744430e+02   4.7545894e+02
   6.6743456e+02   5.6948127e+02   5.2670512e+02   5.0525161e+02   4.4072253e+02
   5.7868462e+02   5.6212686e+02   5.2598505e+02   5.0731011e+02   4.5227610e+02
   5.5851364e+02   5.5850198e+02   5.4386198e+02   5.2793834e+02   4.7568274e+02
   5.4388135e+02   5.2795233e+02   4.7579042e+02   4.2250780e+02   4.2112052e+02
   5.8079518e+02   5.6257277e+02   5.2528526e+02   5.0543252e+02   4.4519051e+02
   5.4395008e+02   5.2804021e+02   4.7735239e+02   4.3609356e+02   4.2648074e+02
   5.6893516e+02   5.5514185e+02   5.2152929e+02   5.0076738e+02   4.0942138e+02
   5.5776510e+02   5.4578374e+02   5.1705685e+02   4.9900405e+02   4.2572445e+02
   5.4420893e+02   5.2837910e+02   4.8199493e+02   4.5034466e+02   3.8269125e+02
   5.6790392e+02   5.5471475e+02   5.2199462e+02   5.0254232e+02   4.3594313e+02
   6.2419770e+02   5.9266581e+02   5.4115232e+02   5.2533375e+02   4.7444220e+02
   6.2122850e+02   5.7534145e+02   5.3269953e+02   5.1571875e+02   4.6742774e+02
   5.4418343e+02   5.2836597e+02   4.8350579e+02   4.6850440e+02   4.5304329e+02
   6.3404590e+02   5.8408044e+02   5.3791486e+02   5.2196100e+02   4.7256963e+02
   5.4389293e+02   5.2796702e+02   4.7605723e+02   4.2301067e+02   4.1673834e+02
   6.6690680e+02   5.7108010e+02   5.2840063e+02   5.0885018e+02   4.5449889e+02
   6.0705195e+02   5.9130593e+02   5.4145910e+02   5.2567102e+02   4.7461906e+02
   7.0070075e+02   6.9063322e+02   5.4387599e+02   5.2794581e+02   4.7568533e+02
   6.5540697e+02   6.0397041e+02   5.4268037e+02   5.2680011e+02   4.7515823e+02
   6.6118827e+02   5.8298909e+02   5.3722648e+02   5.2117815e+02   4.7207349e+02
   5.6583110e+02   5.5289028e+02   5.2057227e+02   5.0027937e+02   3.9170518e+02
   7.2023703e+02   6.3499467e+02   5.4371008e+02   5.2778664e+02   4.7561387e+02
   6.6771982e+02   5.6860947e+02   5.2574179e+02   5.0272788e+02   4.1819300e+02
   6.6678185e+02   6.0065188e+02   5.4231229e+02   5.2644468e+02   4.7498832e+02
   6.8743885e+02   6.3113441e+02   5.4366707e+02   5.2774548e+02   4.7559531e+02
   5.4422440e+02   5.2840064e+02   4.8230599e+02   4.5219921e+02   4.2017375e+02
   5.4406636e+02   5.2821782e+02   4.8394067e+02   4.7700134e+02   4.6647030e+02
   6.3707037e+02   6.1437096e+02   5.4337629e+02   5.2746967e+02   4.7547033e+02
   6.9018215e+02   5.6855844e+02   5.2567869e+02   5.0254107e+02   3.9430841e+02
   5.8636732e+02   5.7939747e+02   5.4045139e+02   5.2488591e+02   4.7426509e+02
   6.3545100e+02   5.6839322e+02   5.2563225e+02   5.0251838e+02   3.8541824e+02
   6.3535894e+02   5.8611504e+02   5.3881001e+02   5.2292546e+02   4.7313879e+02
   6.3419030e+02   6.1768113e+02   5.4352987e+02   5.2761635e+02   4.7553720e+02
   5.6125586e+02   5.4956942e+02   5.2044340e+02   5.0339829e+02   4.4553171e+02
   7.6115375e+02   6.5608075e+02   5.4383570e+02   5.2790710e+02   4.7566800e+02
   5.4519460e+02   5.2986977e+02   4.9508256e+02   4.8238503e+02   4.4855192e+02
   5.9050730e+02   5.6568300e+02   5.2561873e+02   5.0443844e+02   4.3823173e+02
   6.1984113e+02   5.7581802e+02   5.3312086e+02   5.1629102e+02   4.6804524e+02
   6.3235950e+02   5.6836331e+02   5.2562808e+02   5.0252959e+02   4.0061985e+02
   5.4442262e+02   5.2869363e+02   4.8640935e+02   4.6908578e+02   4.4422139e+02
   6.3762905e+02   5.6847110e+02   5.2570518e+02   5.0271669e+02   4.1832999e+02
   6.1083232e+02   5.7768465e+02   5.3487744e+02   5.1857612e+02   4.7020897e+02
   5.5991568e+02   5.4800938e+02   5.1871779e+02   5.0071151e+02   4.3395337e+02
   5.4855436e+02   5.3679903e+02   5.2111667e+02   5.1417223e+02   4.7170292e+02
   6.3497698e+02   5.7117198e+02   5.2864357e+02   5.0936565e+02   4.5604789e+02
   6.9640319e+02   6.6867802e+02   5.4386977e+02   5.2793983e+02   4.7568266e+02
   5.4388045e+02   5.2795118e+02   4.7576971e+02   4.2391110e+02   4.2307675e+02
   6.5403465e+02   6.5345245e+02   5.4387438e+02   5.2794427e+02   4.7568467e+02
   5.4400892e+02   5.2812073e+02   4.7923199e+02   4.5822875e+02   4.4937610e+02
   5.8671081e+02   5.6396295e+02   5.2444581e+02   5.0202748e+02   3.9480083e+02
   6.1696154e+02   5.9828839e+02   5.4251878e+02   5.2666568e+02   4.7509790e+02
   5.4430491e+02   5.2850851e+02   4.8345032e+02   4.5452230e+02   3.8074952e+02
   5.5711980e+02   5.4506041e+02   5.1638419e+02   4.9809626e+02   4.0868150e+02
   5.4389499e+02   5.2796973e+02   4.7612520e+02   4.3364238e+02   4.3120220e+02
   6.3011936e+02   5.6846997e+02   5.2577715e+02   5.0297620e+02   4.2382524e+02
   6.5886327e+02   6.5668057e+02   5.4387339e+02   5.2794332e+02   4.7568422e+02
   5.9073849e+02   5.6541706e+02   5.2517001e+02   5.0326423e+02   4.3038383e+02
   6.3937887e+02   5.6845378e+02   5.2566724e+02   5.0259322e+02   4.1240288e+02
   6.1569184e+02   5.6802128e+02   5.2559514e+02   5.0270437e+02   4.1942711e+02
   5.4738654e+02   5.3300960e+02   5.0299492e+02   4.8661713e+02   4.0041172e+02
   5.4387691e+02   5.2794670e+02   4.7568640e+02   4.0377270e+02   4.0344428e+02
   5.4387981e+02   5.2795043e+02   4.7576716e+02   4.4510467e+02   4.4482846e+02
   5.5915436e+02   5.5593228e+02   5.3934496e+02   5.2510859e+02   4.7462362e+02
   5.4387715e+02   5.2794704e+02   4.7572812e+02   4.7316917e+02   4.7312398e+02
   7.6470876e+02   5.9575408e+02   5.4151987e+02   5.2567199e+02   4.7460832e+02
   6.3051247e+02   5.7679360e+02   5.3362863e+02   5.1690824e+02   4.6865104e+02
   5.4392824e+02   5.2801263e+02   4.7697603e+02   4.4439555e+02   4.3950477e+02
   6.7885405e+02   6.0183285e+02   5.4244706e+02   5.2657442e+02   4.7505061e+02
   6.3765012e+02   5.7160999e+02   5.2906749e+02   5.1012290e+02   4.5807132e+02
   5.8531332e+02   5.6353333e+02   5.2439029e+02   5.0219489e+02   4.1922431e+02
   5.4606063e+02   5.3106417e+02   4.9794548e+02   4.8063431e+02   4.0423758e+02
   5.4389849e+02   5.2797440e+02   4.7625903e+02   4.4470133e+02   4.4267620e+02
   6.8735062e+02   6.8433958e+02   5.4387619e+02   5.2794600e+02   4.7568537e+02
   6.2581134e+02   5.6933749e+02   5.2682671e+02   5.0570024e+02   4.4318290e+02
   5.4390932e+02   5.2798780e+02   4.7642148e+02   4.2457936e+02   3.9889187e+02
   6.1426340e+02   6.0821982e+02   5.4358835e+02   5.2767654e+02   4.7556516e+02
   7.6693679e+02   7.2832258e+02   5.4387100e+02   5.2794102e+02   4.7568320e+02
   5.4431267e+02   5.2851940e+02   4.8358547e+02   4.5517298e+02   4.1300058e+02
   6.3521849e+02   5.6943348e+02   5.2679355e+02   5.0554503e+02   4.4234235e+02
   6.1126262e+02   5.9737976e+02   5.4262215e+02   5.2677223e+02   4.7514963e+02
   6.0928784e+02   5.7811699e+02   5.3525565e+02   5.1904027e+02   4.7059004e+02
   5.4646408e+02   5.3178791e+02   5.0148843e+02   4.8847762e+02   4.4386037e+02
   5.4408155e+02   5.2821380e+02   4.8025794e+02   4.5313102e+02   4.3796971e+02
   5.6121564e+02   5.4914497e+02   5.1911809e+02   5.0042234e+02   4.2925295e+02
   6.4979929e+02   5.6896700e+02   5.2618197e+02   5.0396603e+02   4.3328397e+02
   7.1629713e+02   5.6939789e+02   5.2660333e+02   5.0499831e+02   4.3929837e+02
   6.1234623e+02   5.7551717e+02   5.3317879e+02   5.1642568e+02   4.6820802e+02
   5.4465851e+02   5.2900379e+02   4.8797476e+02   4.6600360e+02   4.2084493e+02
   6.4709667e+02   6.3363407e+02   5.4377674e+02   5.2785094e+02   4.7564284e+02
   6.8928945e+02   5.6855785e+02   5.2567809e+02   5.0253942e+02   3.9178439e+02
   6.8728538e+02   6.3311659e+02   5.4369651e+02   5.2777368e+02   4.7560805e+02
   5.4475855e+02   5.2914638e+02   4.8898986e+02   4.6772303e+02   4.1909867e+02
   6.1593248e+02   5.6799113e+02   5.2555086e+02   5.0257107e+02   4.1448466e+02
   5.6271013e+02   5.5141198e+02   5.2275003e+02   5.0680674e+02   4.5535658e+02
   6.2021164e+02   5.8820057e+02   5.3989178e+02   5.2407869e+02   4.7378679e+02
   5.4388200e+02   5.2795356e+02   4.7593514e+02   4.6458505e+02   4.6419411e+02
   5.9392244e+02   5.6599546e+02   5.2510742e+02   5.0262600e+02   4.2249229e+02
   6.0871798e+02   5.6986651e+02   5.2800329e+02   5.0844507e+02   4.5356479e+02
   6.5275523e+02   5.6852030e+02   5.2566920e+02   5.0254058e+02   3.9882414e+02
   5.4537879e+02   5.3006259e+02   4.9428589e+02   4.7648277e+02   4.2474688e+02
   6.1311992e+02   6.0001197e+02   5.4292686e+02   5.2705694e+02   4.7528225e+02
   6.1212782e+02   5.9774660e+02   5.4264135e+02   5.2678905e+02   4.7515736e+02
   7.0204390e+02   5.6855870e+02   5.2567796e+02   5.0253812e+02   3.8773021e+02
   6.1051752e+02   5.6776543e+02   5.2550935e+02   5.0261195e+02   4.1734058e+02
   5.4417454e+02   5.2833940e+02   4.8202099e+02   4.5800839e+02   4.3828810e+02
   6.4061194e+02   5.6844994e+02   5.2565413e+02   5.0254835e+02   4.0561933e+02
   6.4538000e+02   5.7238203e+02   5.2976294e+02   5.1128774e+02   4.6066489e+02
   5.4394917e+02   5.2803915e+02   4.7735262e+02   4.3771484e+02   4.2911552e+02
   5.4398370e+02   5.2808537e+02   4.7835962e+02   4.5130344e+02   4.4313597e+02
   6.4823636e+02   5.7601182e+02   5.3288399e+02   5.1589184e+02   4.6758616e+02
   6.6827307e+02   5.7022690e+02   5.2750867e+02   5.0706258e+02   4.4880813e+02
   6.7657635e+02   5.7591855e+02   5.3274762e+02   5.1569258e+02   4.6736036e+02
   6.3445298e+02   6.0027851e+02   5.4242271e+02   5.2655863e+02   4.7504433e+02
   5.4572347e+02   5.3056515e+02   4.9621876e+02   4.7848724e+02   4.1389267e+02
   5.4401627e+02   5.2813568e+02   4.8018731e+02   4.6610423e+02   4.5788872e+02
   5.8452576e+02   5.6346175e+02   5.2465214e+02   5.0308470e+02   4.3080669e+02
   6.4938288e+02   5.6970443e+02   5.2699470e+02   5.0595719e+02   4.4429828e+02
   6.0206447e+02   5.6716915e+02   5.2533070e+02   5.0246667e+02   4.1351451e+02
   6.1518234e+02   5.6959144e+02   5.2740074e+02   5.0711102e+02   4.4919371e+02
   6.3584475e+02   5.9164117e+02   5.4069409e+02   5.2486633e+02   4.7419929e+02
   6.2765937e+02   6.2675021e+02   5.4385686e+02   5.2792768e+02   4.7567727e+02
   6.3861466e+02   5.8603953e+02   5.3874866e+02   5.2285691e+02   4.7309853e+02
   5.4392031e+02   5.2800262e+02   4.7683070e+02   4.4723594e+02   4.4343503e+02
   6.3479994e+02   6.2721166e+02   5.4375800e+02   5.2783350e+02   4.7563510e+02
   6.3045400e+02   6.0524024e+02   5.4296735e+02   5.2708150e+02   4.7529153e+02
   5.4669661e+02   5.3200313e+02   5.0065334e+02   4.8394140e+02   3.9543563e+02
   5.4394519e+02   5.2803392e+02   4.7724681e+02   4.3565386e+02   4.2655145e+02
   7.1643934e+02   6.6516298e+02   5.4386291e+02   5.2793324e+02   4.7567972e+02
   5.9094599e+02   5.6524731e+02   5.2486625e+02   5.0240304e+02   4.1944092e+02
   5.4391717e+02   5.2799780e+02   4.7659452e+02   4.2604731e+02   3.9551859e+02
   6.0754283e+02   5.9478353e+02   5.4231683e+02   5.2648985e+02   4.7501700e+02
   5.4404555e+02   5.2816338e+02   4.7919107e+02   4.4035360e+02   4.0908539e+02
   6.6027248e+02   6.3997800e+02   5.4377942e+02   5.2785323e+02   4.7564385e+02
   6.1681423e+02   6.0974635e+02   5.4355948e+02   5.2764842e+02   4.7555232e+02
   5.4387812e+02   5.2794823e+02   4.7571387e+02   4.0811055e+02   4.0105118e+02
   5.4488414e+02   5.2932504e+02   4.9011158e+02   4.6927258e+02   3.8987071e+02
   6.5702148e+02   5.6853838e+02   5.2567961e+02   5.0256281e+02   4.0682824e+02
   6.3621618e+02   5.6843423e+02   5.2567464e+02   5.0263771e+02   4.1539208e+02
   6.6541816e+02   5.6909565e+02   5.2628343e+02   5.0420221e+02   4.3477643e+02
   5.8202683e+02   5.6222894e+02   5.2394387e+02   5.0180817e+02   3.8598401e+02
   6.6248738e+02   6.0215144e+02   5.4249305e+02   5.2661924e+02   4.7507214e+02
   6.2984854e+02   6.2756474e+02   5.4383130e+02   5.2790338e+02   4.7566641e+02
   5.7611672e+02   5.6085302e+02   5.2577335e+02   5.0747784e+02   4.5322777e+02
   5.8145288e+02   5.6420554e+02   5.2756075e+02   5.0965750e+02   4.5843040e+02
   6.0223584e+02   5.6718229e+02   5.2532935e+02   5.0245129e+02   4.1193683e+02
   6.1550186e+02   6.1184167e+02   5.4371526e+02   5.2779512e+02   4.7561821e+02
   6.3359017e+02   5.6837658e+02   5.2562766e+02   5.0251625e+02   3.8402177e+02
   6.5030837e+02   5.6951607e+02   5.2678352e+02   5.0546281e+02   4.4186901e+02
   5.4408501e+02   5.2821611e+02   4.8004727e+02   4.4750442e+02   4.2786750e+02
   6.2915701e+02   5.6839129e+02   5.2570153e+02   5.0277259e+02   4.2016130e+02
   5.4499026e+02   5.2954491e+02   4.9304749e+02   4.7926144e+02   4.4651095e+02
   5.4390055e+02   5.2797723e+02   4.7635555e+02   4.4926446e+02   4.4744355e+02
   6.4949450e+02   5.6898192e+02   5.2620055e+02   5.0401613e+02   4.3362466e+02
   5.5396552e+02   5.4180893e+02   5.1481291e+02   4.9901036e+02   4.3738242e+02
   6.4600100e+02   5.6925147e+02   5.2651710e+02   5.0483338e+02   4.3845374e+02
   5.4387740e+02   5.2794731e+02   4.7569716e+02   4.0143960e+02   3.9914506e+02
   6.3684739e+02   5.6851640e+02   5.2576316e+02   5.0288692e+02   4.2232343e+02
   6.4579492e+02   6.1093808e+02   5.4315002e+02   5.2725199e+02   4.7536999e+02
   6.6133285e+02   5.9980060e+02   5.4220845e+02   5.2634463e+02   4.7494003e+02
   5.9932566e+02   5.6684054e+02   5.2524484e+02   5.0243013e+02   4.1343073e+02
   5.8676717e+02   5.6399448e+02   5.2447083e+02   5.0208576e+02   4.1115280e+02
   6.0951993e+02   5.6766803e+02   5.2543940e+02   5.0244311e+02   3.9333105e+02
   6.1697570e+02   5.7990446e+02   5.3605027e+02   5.1991736e+02   4.7123599e+02
   6.6698415e+02   5.6892724e+02   5.2609561e+02   5.0370719e+02   4.3113435e+02
   6.0495841e+02   5.6739808e+02   5.2537010e+02   5.0241962e+02   3.9933017e+02
   7.0909281e+02   6.2226320e+02   5.4349758e+02   5.2758309e+02   4.7552166e+02
   5.9058998e+02   5.6537811e+02   5.2516051e+02   5.0326249e+02   4.3040907e+02
   5.4586841e+02   5.3077889e+02   4.9697926e+02   4.7939859e+02   4.0571838e+02
   5.4785524e+02   5.3386284e+02   5.0608597e+02   4.9318000e+02   4.4396315e+02
   5.5354515e+02   5.5299685e+02   5.4314848e+02   5.2762168e+02   4.7557801e+02
   5.4400123e+02   5.2811204e+02   4.7929468e+02   4.6106507e+02   4.5289346e+02
   6.2625760e+02   5.6868065e+02   5.2608476e+02   5.0386186e+02   4.3272898e+02
   6.2229743e+02   5.9764809e+02   5.4225181e+02   5.2640400e+02   4.7497178e+02
   5.9663718e+02   5.6812365e+02   5.2727292e+02   5.0747445e+02   4.5092360e+02
   5.9989570e+02   5.6745403e+02   5.2593837e+02   5.0424998e+02   4.3612859e+02
   6.1615236e+02   5.6797201e+02   5.2552037e+02   5.0247715e+02   3.9601103e+02
   6.0150419e+02   5.8330817e+02   5.3887249e+02   5.2311365e+02   4.7327597e+02
   5.4434106e+02   5.2855811e+02   4.8398769e+02   4.5631855e+02   4.1253618e+02
   5.4595851e+02   5.3116726e+02   5.0195911e+02   4.9275254e+02   4.5750953e+02
   6.5349514e+02   5.6852271e+02   5.2566886e+02   5.0253716e+02   3.9468529e+02
   6.8076720e+02   5.6865930e+02   5.2579221e+02   5.0286744e+02   4.2164157e+02
   5.4388571e+02   5.2795809e+02   4.7595070e+02   4.5066815e+02   4.4998736e+02
   6.1823901e+02   5.6859088e+02   5.2616400e+02   5.0418494e+02   4.3499837e+02
   6.4274975e+02   6.1890705e+02   5.4349907e+02   5.2758604e+02   4.7552324e+02
   6.6123397e+02   5.6889793e+02   5.2606916e+02   5.0364067e+02   4.3049821e+02
   6.4450145e+02   5.6896423e+02   5.2620550e+02   5.0404601e+02   4.3384082e+02
   5.4396887e+02   5.2806630e+02   4.7808380e+02   4.5229511e+02   4.4558604e+02
   6.2496923e+02   5.8855899e+02   5.3989753e+02   5.2407459e+02   4.7378232e+02
   6.6499620e+02   5.6988752e+02   5.2714804e+02   5.0627898e+02   4.4576275e+02
   6.1049580e+02   5.6867593e+02   5.2657387e+02   5.0537275e+02   4.4181864e+02
   6.0304792e+02   5.7707332e+02   5.3495681e+02   5.1874705e+02   4.7037684e+02
   6.6169762e+02   5.6854376e+02   5.2567395e+02   5.0253686e+02   3.8891528e+02
   6.6936279e+02   6.0780090e+02   5.4291901e+02   5.2702842e+02   4.7526561e+02
   5.5989524e+02   5.4794105e+02   5.1853265e+02   5.0027798e+02   4.3093986e+02
   6.0240669e+02   5.6727411e+02   5.2542530e+02   5.0271298e+02   4.2152651e+02
   7.1511885e+02   6.9055944e+02   5.4387296e+02   5.2794290e+02   4.7568404e+02
   6.2456547e+02   5.8347278e+02   5.3778444e+02   5.2183764e+02   4.7249951e+02
   6.0884035e+02   5.9399102e+02   5.4206523e+02   5.2624823e+02   4.7490071e+02
   6.1515403e+02   5.6921350e+02   5.2698058e+02   5.0620213e+02   4.4569646e+02
   5.4443771e+02   5.2869635e+02   4.8557113e+02   4.6236905e+02   4.2825058e+02
   5.4578128e+02   5.3077178e+02   4.9874924e+02   4.8633595e+02   4.4751547e+02
   5.4401152e+02   5.2812250e+02   4.7904506e+02   4.5404135e+02   4.4455437e+02
   7.6838070e+02   5.6857171e+02   5.2568115e+02   5.0253807e+02   3.8451239e+02
   6.1545109e+02   6.0477825e+02   5.4331667e+02   5.2742104e+02   4.7544935e+02
   5.4405512e+02   5.2817607e+02   4.7939388e+02   4.4215373e+02   4.1876311e+02
   5.4407795e+02   5.2820566e+02   4.7977812e+02   4.4263738e+02   3.9553613e+02
   5.4919370e+02   5.3570409e+02   5.0844349e+02   4.9420245e+02   4.3757786e+02
   5.9138745e+02   5.6667528e+02   5.2671365e+02   5.0679247e+02   4.4896802e+02
   5.9095995e+02   5.8444372e+02   5.4150486e+02   5.2580884e+02   4.7470597e+02
   6.5978710e+02   5.6858298e+02   5.2572330e+02   5.0268378e+02   4.1666875e+02
   6.4206808e+02   5.6946554e+02   5.2677603e+02   5.0547326e+02   4.4195055e+02
   6.8451963e+02   5.6967853e+02   5.2691391e+02   5.0574102e+02   4.4322400e+02
   6.4826042e+02   6.2986763e+02   5.4371600e+02   5.2779285e+02   4.7561676e+02
   5.5624963e+02   5.4467633e+02   5.1801310e+02   5.0291661e+02   4.4876794e+02
   5.9151481e+02   5.6562112e+02   5.2522615e+02   5.0329385e+02   4.3045733e+02
   7.6123191e+02   5.7643662e+02   5.3312757e+02   5.1619999e+02   4.6790917e+02
   6.5330637e+02   6.4108128e+02   5.4380416e+02   5.2787699e+02   4.7565454e+02
   5.4419465e+02   5.2837932e+02   4.8348167e+02   4.6750695e+02   4.5128003e+02
   6.8483393e+02   5.7092875e+02   5.2823850e+02   5.0853639e+02   4.5357506e+02
   5.8703565e+02   5.6885425e+02   5.3103912e+02   5.1432138e+02   4.6617376e+02
   5.6045126e+02   5.4839461e+02   5.1857798e+02   4.9980905e+02   4.2549563e+02
   6.0751889e+02   5.6774091e+02   5.2562447e+02   5.0303324e+02   4.2560402e+02
   5.4749608e+02   5.3319370e+02   5.0358537e+02   4.8784724e+02   4.2515852e+02
   5.4396339e+02   5.2805965e+02   4.7804767e+02   4.5444339e+02   4.4840231e+02
   5.4388297e+02   5.2795445e+02   4.7584651e+02   4.4195250e+02   4.4135274e+02
   6.9228229e+02   5.6954088e+02   5.2676329e+02   5.0538647e+02   4.4144483e+02
   6.5710086e+02   6.3328635e+02   5.4372527e+02   5.2780143e+02   4.7562059e+02
   5.6313947e+02   5.5073181e+02   5.1964102e+02   4.9999481e+02   4.1830173e+02
   6.7244884e+02   5.7032178e+02   5.2760844e+02   5.0727221e+02   4.4954559e+02
   5.5002497e+02   5.3675932e+02   5.0931041e+02   4.9375183e+02   4.2846546e+02
   6.1104615e+02   5.7133069e+02   5.2944478e+02   5.1098895e+02   4.6018762e+02
   7.7779891e+02   5.6868039e+02   5.2580190e+02   5.0288395e+02   4.2192628e+02
   6.2886707e+02   5.6863358e+02   5.2598043e+02   5.0354868e+02   4.2985342e+02
   5.4402273e+02   5.2813392e+02   4.7878839e+02   4.3979902e+02   4.1998462e+02
   6.0871574e+02   5.8286061e+02   5.3808233e+02   5.2222729e+02   4.7275187e+02
   5.7223715e+02   5.5801884e+02   5.2398657e+02   5.0506867e+02   4.4613747e+02
   7.6596756e+02   5.6857733e+02   5.2568745e+02   5.0255637e+02   4.0265161e+02
   6.4944523e+02   5.6849969e+02   5.2566310e+02   5.0253669e+02   3.9787868e+02
   6.3869276e+02   5.6864692e+02   5.2589109e+02   5.0323017e+02   4.2677831e+02
   6.3734406e+02   5.7154684e+02   5.2900753e+02   5.1001800e+02   4.5780947e+02
   5.9504097e+02   5.6825306e+02   5.2775607e+02   5.0852805e+02   4.5421498e+02
   5.7343796e+02   5.5812925e+02   5.2287294e+02   5.0199506e+02   4.2730729e+02
   7.4712123e+02   6.2339236e+02   5.4351562e+02   5.2760020e+02   4.7552944e+02
   6.0582604e+02   5.9804139e+02   5.4302935e+02   5.2716189e+02   4.7533217e+02
   6.1992890e+02   5.6973949e+02   5.2740188e+02   5.0703936e+02   4.4888327e+02
   6.2367773e+02   5.6973609e+02   5.2729859e+02   5.0677162e+02   4.4788110e+02
   6.6944284e+02   5.7830375e+02   5.3447749e+02   5.1794421e+02   4.6961034e+02
   6.8957581e+02   6.8944721e+02   5.4387690e+02   5.2794668e+02   4.7568568e+02
   5.6624081e+02   5.5495324e+02   5.2543445e+02   5.0965542e+02   4.6086406e+02
   5.9806076e+02   5.6728125e+02   5.2598575e+02   5.0450354e+02   4.3770320e+02
   6.6792899e+02   5.6907644e+02   5.2626022e+02   5.0414069e+02   4.3439054e+02
   6.3384975e+02   5.6925621e+02   5.2660892e+02   5.0511111e+02   4.4003569e+02
   6.0214740e+02   5.6740657e+02   5.2561447e+02   5.0325254e+02   4.2826090e+02
   5.8118930e+02   5.6195190e+02   5.2396298e+02   5.0210489e+02   4.2172652e+02
   6.4862071e+02   6.0162635e+02   5.4248575e+02   5.2661461e+02   4.7507033e+02
   6.4581386e+02   6.0942111e+02   5.4307511e+02   5.2718029e+02   4.7533677e+02
   6.5372344e+02   6.3750680e+02   5.4376736e+02   5.2784177e+02   4.7563871e+02
   5.4403013e+02   5.2817345e+02   4.8611551e+02   4.8259017e+02   4.7099074e+02
   6.6272207e+02   5.7057657e+02   5.2788286e+02   5.0783864e+02   4.5144989e+02
   7.1988366e+02   5.6864691e+02   5.2577232e+02   5.0280605e+02   4.2029408e+02
   6.1093227e+02   6.0986026e+02   5.4382427e+02   5.2789769e+02   4.7566402e+02
   5.4388470e+02   5.2795665e+02   4.7588827e+02   4.4000181e+02   4.3919253e+02
   5.7055045e+02   5.5620985e+02   5.2193004e+02   5.0091394e+02   3.8928190e+02
   6.7177968e+02   6.6981256e+02   5.4387649e+02   5.2794629e+02   4.7568557e+02
   6.1190204e+02   5.6778349e+02   5.2546935e+02   5.0245345e+02   3.8970330e+02
   5.4418444e+02   5.2834640e+02   4.8160127e+02   4.4913835e+02   3.8149894e+02
   6.6751789e+02   6.4690489e+02   5.4380966e+02   5.2788219e+02   4.7565683e+02
   6.2025395e+02   5.7510642e+02   5.3253868e+02   5.1550692e+02   4.6719311e+02
   5.4616847e+02   5.3127719e+02   4.9925168e+02   4.8417231e+02   4.3462850e+02
   5.7856546e+02   5.6071764e+02   5.2349948e+02   5.0166507e+02   4.1102650e+02
   5.6883101e+02   5.5506668e+02   5.2149044e+02   5.0072563e+02   4.0212155e+02
   7.2574613e+02   6.1061535e+02   5.4304903e+02   5.2715278e+02   4.7532356e+02
   7.0509238e+02   6.0055175e+02   5.4229018e+02   5.2642281e+02   4.7497769e+02
   7.1990312e+02   6.2405320e+02   5.4353539e+02   5.2761924e+02   4.7553813e+02
   6.4557872e+02   5.6850169e+02   5.2568388e+02   5.0261163e+02   4.1354940e+02
   6.0357585e+02   5.6776636e+02   5.2591861e+02   5.0398044e+02   4.3421409e+02
   5.4388117e+02   5.2795207e+02   4.7578332e+02   4.1198792e+02   3.8220087e+02
   6.3162050e+02   5.6855070e+02   5.2584967e+02   5.0316465e+02   4.2615608e+02
   5.9733473e+02   5.6690106e+02   5.2562046e+02   5.0363395e+02   4.3235923e+02
   5.4396141e+02   5.2805647e+02   4.7789973e+02   4.5176356e+02   4.4550909e+02
   6.6921417e+02   6.2811171e+02   5.4362292e+02   5.2770327e+02   4.7557626e+02
   5.5052485e+02   5.3751561e+02   5.1069796e+02   4.9602966e+02   4.3712084e+02
   5.8497820e+02   5.6364568e+02   5.2472526e+02   5.0317316e+02   4.3144831e+02
   5.4422141e+02   5.2840390e+02   4.8286725e+02   4.6020688e+02   4.3869143e+02
   5.4409318e+02   5.2826895e+02   4.8765352e+02   4.8363423e+02   4.7008003e+02
   7.6524788e+02   6.5455922e+02   5.4383257e+02   5.2790409e+02   4.7566666e+02
   6.2254331e+02   5.7075696e+02   5.2841786e+02   5.0902557e+02   4.5511691e+02
   7.0374928e+02   6.6561522e+02   5.4386634e+02   5.2793655e+02   4.7568119e+02
   5.4391631e+02   5.2799742e+02   4.7672577e+02   4.4671945e+02   4.4319468e+02
   5.4388090e+02   5.2795175e+02   4.7577800e+02   4.1546657e+02   4.1080530e+02
   5.4398383e+02   5.2808335e+02   4.7799804e+02   4.3503511e+02   4.0779918e+02
   5.4388017e+02   5.2795098e+02   4.7580192e+02   4.5675771e+02   4.5649259e+02
   5.6944635e+02   5.5548324e+02   5.2165535e+02   5.0080204e+02   4.0253299e+02
   7.0056126e+02   6.9844774e+02   5.4387664e+02   5.2794644e+02   4.7568561e+02
   5.6488262e+02   5.5968769e+02   5.3697296e+02   5.2274042e+02   4.7348079e+02
   5.6019727e+02   5.5759412e+02   5.4034946e+02   5.2571353e+02   4.7484091e+02
   5.9038248e+02   5.8435421e+02   5.4163860e+02   5.2593808e+02   4.7476922e+02
   6.0940063e+02   5.6791997e+02   5.2574359e+02   5.0329971e+02   4.2820515e+02
   5.6702662e+02   5.5379061e+02   5.2096014e+02   5.0046301e+02   3.8801232e+02
   5.5080621e+02   5.4529269e+02   5.3578266e+02   5.2428817e+02   4.7463479e+02
   6.8905434e+02   5.8040068e+02   5.3579505e+02   5.1953580e+02   4.7092658e+02
   5.4421413e+02   5.2838613e+02   4.8208321e+02   4.5070289e+02   4.0563560e+02
   6.4484821e+02   5.6852132e+02   5.2570881e+02   5.0268567e+02   4.1701550e+02
   6.6828823e+02   5.9466484e+02   5.4131209e+02   5.2546899e+02   4.7450636e+02
   5.4387971e+02   5.2795800e+02   5.2213168e+02   5.2212152e+02   4.7568393e+02
   5.9376855e+02   5.6586722e+02   5.2497033e+02   5.0226027e+02   4.0196116e+02
   6.6917708e+02   5.6897782e+02   5.2615078e+02   5.0385343e+02   4.3241198e+02
   6.1560102e+02   5.9508516e+02   5.4199579e+02   5.2616828e+02   4.7485957e+02
   5.4995596e+02   5.3663055e+02   5.0894956e+02   4.9292257e+02   4.2237413e+02
   6.5451280e+02   6.5149820e+02   5.4386311e+02   5.2793348e+02   4.7567982e+02
   6.8543793e+02   5.6890933e+02   5.2606962e+02   5.0363300e+02   4.3040839e+02
   6.0666742e+02   5.6856418e+02   5.2664428e+02   5.0563822e+02   4.4323621e+02
   5.6174196e+02   5.5011374e+02   5.2099554e+02   5.0416899e+02   4.4802055e+02
   6.6554886e+02   6.6197093e+02   5.4387308e+02   5.2794302e+02   4.7568408e+02
   6.4398843e+02   5.7028217e+02   5.2764435e+02   5.0738508e+02   4.4996591e+02
   5.9475392e+02   5.6818487e+02   5.2773860e+02   5.0851599e+02   4.5419529e+02
   5.9494396e+02   5.6610788e+02   5.2502929e+02   5.0226967e+02   3.8552096e+02
   6.4649882e+02   6.4350545e+02   5.4386030e+02   5.2793081e+02   4.7567863e+02
   6.2319128e+02   5.6825127e+02   5.2564465e+02   5.0268753e+02   4.1815881e+02
   6.0398830e+02   5.6732796e+02   5.2535401e+02   5.0241998e+02   4.0267123e+02
   6.3574010e+02   6.3153503e+02   5.4382938e+02   5.2790144e+02   4.7566549e+02
   5.4437428e+02   5.2864484e+02   4.8707489e+02   4.7421557e+02   4.5401953e+02
   5.6836930e+02   5.5566191e+02   5.2370100e+02   5.0595269e+02   4.5061260e+02
   6.9942950e+02   6.5490792e+02   5.4384685e+02   5.2791784e+02   4.7567282e+02
   5.8137104e+02   5.6888983e+02   5.3396799e+02   5.1838846e+02   4.7039536e+02
   5.4387702e+02   5.2794683e+02   4.7568840e+02   3.8785591e+02   3.8029886e+02
   6.0869399e+02   6.0325597e+02   5.4350853e+02   5.2760489e+02   4.7553329e+02
   6.7026146e+02   6.0978108e+02   5.4302171e+02   5.2712700e+02   4.7531162e+02
   6.2041462e+02   5.6816905e+02   5.2562135e+02   5.0267371e+02   4.1799130e+02
   6.1193257e+02   5.7099914e+02   5.2905864e+02   5.1031883e+02   4.5868427e+02
   7.6495462e+02   6.3075773e+02   5.4364768e+02   5.2772675e+02   4.7558684e+02
   5.4440242e+02   5.2864195e+02   4.8480245e+02   4.5831554e+02   3.8465717e+02
   5.4541067e+02   5.3014627e+02   4.9530453e+02   4.7992105e+02   4.3756311e+02
   5.4387722e+02   5.2794712e+02   4.7570227e+02   4.6479703e+02   4.6477164e+02
   6.0855435e+02   5.6855526e+02   5.2652867e+02   5.0531490e+02   4.4157070e+02
   6.6384537e+02   5.6869650e+02   5.2584226e+02   5.0301536e+02   4.2402895e+02
   5.4387962e+02   5.2795023e+02   4.7577209e+02   4.5243291e+02   4.5222886e+02
   5.4464153e+02   5.2897775e+02   4.8771616e+02   4.6509711e+02   4.1472443e+02
   5.4418691e+02   5.2834969e+02   4.8164152e+02   4.4926734e+02   3.8695734e+02
   5.6472810e+02   5.5210480e+02   5.2043186e+02   5.0075316e+02   4.2577380e+02
   5.4577755e+02   5.3065070e+02   4.9661023e+02   4.7925128e+02   4.2061225e+02
   6.4030927e+02   5.6844062e+02   5.2564543e+02   5.0252458e+02   3.8712375e+02
   5.4475573e+02   5.2914002e+02   4.8887881e+02   4.6714224e+02   4.0496753e+02
   6.4947885e+02   5.6910980e+02   5.2634231e+02   5.0438258e+02   4.3592352e+02
   7.1438125e+02   5.8869327e+02   5.3961536e+02   5.2375362e+02   4.7360028e+02
   5.4397390e+02   5.2807068e+02   4.7781681e+02   4.3546481e+02   4.1948558e+02
   5.4501931e+02   5.2965081e+02   4.9531629e+02   4.8524179e+02   4.5631079e+02
   6.4436213e+02   6.1098275e+02   5.4315958e+02   5.2726133e+02   4.7537433e+02
   5.6849616e+02   5.5483445e+02   5.2139211e+02   5.0066653e+02   3.9149653e+02
   6.1600206e+02   6.1231556e+02   5.4371629e+02   5.2779599e+02   4.7561862e+02
   5.4388329e+02   5.2795516e+02   4.7593672e+02   4.5998505e+02   4.5950690e+02
   7.7797710e+02   7.6521007e+02   5.4387653e+02   5.2794633e+02   4.7568556e+02
   5.4395851e+02   5.2805151e+02   4.7761837e+02   4.4309997e+02   4.3531989e+02
   6.5459054e+02   5.6852562e+02   5.2566838e+02   5.0253271e+02   3.8056756e+02
   6.0084664e+02   5.9628395e+02   5.4318899e+02   5.2731720e+02   4.7540436e+02
   6.7100090e+02   5.8748987e+02   5.3919849e+02   5.2331940e+02   4.7335870e+02
   6.0173821e+02   5.6728786e+02   5.2551197e+02   5.0299842e+02   4.2576084e+02
   6.2903570e+02   6.1464485e+02   5.4348160e+02   5.2757135e+02   4.7551688e+02
   5.4394684e+02   5.2803586e+02   4.7725228e+02   4.3274869e+02   4.1966150e+02
   6.4132297e+02   5.6844654e+02   5.2564689e+02   5.0252465e+02   3.8616530e+02
   6.0978404e+02   6.0167856e+02   5.4329087e+02   5.2740150e+02   4.7544113e+02
   6.2801959e+02   5.7292886e+02   5.3046306e+02   5.1246143e+02   4.6284307e+02
   6.7903774e+02   5.7315632e+02   5.3041197e+02   5.1230430e+02   4.6253137e+02
   7.1005637e+02   5.7129974e+02   5.2861449e+02   5.0924793e+02   4.5566084e+02
   5.4406279e+02   5.2818597e+02   4.7951966e+02   4.4211354e+02   4.1476154e+02
   6.3148502e+02   5.7614569e+02   5.3312686e+02   5.1624744e+02   4.6797874e+02
   6.1574627e+02   5.6806479e+02   5.2564358e+02   5.0284011e+02   4.2235895e+02
   5.4519244e+02   5.2984858e+02   4.9457720e+02   4.8084686e+02   4.4535933e+02
   6.0531731e+02   5.6744602e+02   5.2540399e+02   5.0250072e+02   4.1380926e+02
   6.3981768e+02   6.1319383e+02   5.4329419e+02   5.2739073e+02   4.7543404e+02
   6.2891714e+02   6.2835506e+02   5.4386512e+02   5.2793551e+02   4.7568079e+02
   5.4400167e+02   5.2810640e+02   4.7835198e+02   4.3667017e+02   4.0735645e+02
   6.5099720e+02   5.6850919e+02   5.2566469e+02   5.0253396e+02   3.9175328e+02
   7.0543538e+02   6.4224405e+02   5.4377326e+02   5.2784724e+02   4.7564113e+02
   5.4387891e+02   5.2794926e+02   4.7573909e+02   4.4109244e+02   4.4088481e+02
   5.8508097e+02   5.8501438e+02   5.4384846e+02   5.2792255e+02   4.7567542e+02
   6.4100776e+02   5.9981728e+02   5.4230521e+02   5.2644290e+02   4.7498833e+02
   5.4522804e+02   5.2983879e+02   4.9321340e+02   4.7497836e+02   4.2486457e+02
   5.8740653e+02   5.6572158e+02   5.2678448e+02   5.0740701e+02   4.5141596e+02
   5.7567926e+02   5.5925034e+02   5.2300910e+02   5.0140452e+02   3.9842227e+02
   5.4922495e+02   5.3587015e+02   5.0946505e+02   4.9665024e+02   4.4608697e+02
   5.6111132e+02   5.4901583e+02   5.1895228e+02   5.0010166e+02   4.2677356e+02
   5.4427275e+02   5.2847714e+02   4.8388398e+02   4.6335448e+02   4.4115882e+02
   5.4402181e+02   5.2813252e+02   4.7874377e+02   4.3839075e+02   4.0891880e+02
   6.4689172e+02   6.3016314e+02   5.4372823e+02   5.2780460e+02   4.7562207e+02
   5.7383081e+02   5.5841637e+02   5.2307484e+02   5.0234739e+02   4.3013621e+02
   7.6215622e+02   6.1645389e+02   5.4330315e+02   5.2739650e+02   4.7543628e+02
   5.6808445e+02   5.5626029e+02   5.2560617e+02   5.0933868e+02   4.5981537e+02
   7.4837940e+02   5.6857104e+02   5.2568172e+02   5.0254076e+02   3.9159548e+02
   6.1358225e+02   5.7612618e+02   5.3359953e+02   5.1696170e+02   4.6873940e+02
   6.1823345e+02   6.0371111e+02   5.4312824e+02   5.2724147e+02   4.7536677e+02
   6.7234884e+02   5.8591996e+02   5.3857348e+02   5.2265521e+02   4.7297800e+02
   5.4400090e+02   5.2810537e+02   4.7833304e+02   4.3640825e+02   3.9129916e+02
   5.4400201e+02   5.2810725e+02   4.7841940e+02   4.4007205e+02   4.2535777e+02
   5.6616416e+02   5.6308471e+02   5.4023598e+02   5.2529880e+02   4.7459957e+02
   6.4688346e+02   5.6848516e+02   5.2566193e+02   5.0254550e+02   4.0166499e+02
   6.0494068e+02   5.8806085e+02   5.4056561e+02   5.2480612e+02   4.7418246e+02
   5.4439852e+02   5.2863895e+02   4.8488823e+02   4.5970189e+02   4.2299551e+02
   5.6676549e+02   5.6582255e+02   5.4286415e+02   5.2723400e+02   4.7540206e+02
   5.4387755e+02   5.2794751e+02   4.7570152e+02   4.3067289e+02   4.3056551e+02
   5.4388288e+02   5.2796056e+02   5.1379445e+02   5.1378073e+02   4.7567553e+02
   6.3713706e+02   6.3708023e+02   5.4387637e+02   5.2794617e+02   4.7568547e+02
   5.4404561e+02   5.2816424e+02   4.7929587e+02   4.4458860e+02   4.2734070e+02
   5.7451079e+02   5.5926290e+02   5.2415496e+02   5.0465528e+02   4.4343692e+02
   6.9367721e+02   6.0102964e+02   5.4235087e+02   5.2648152e+02   4.7500599e+02
   6.7809255e+02   6.1956783e+02   5.4342172e+02   5.2751048e+02   4.7548856e+02
   6.3993012e+02   5.6860661e+02   5.2583436e+02   5.0306407e+02   4.2481672e+02
   6.5181630e+02   5.7056373e+02   5.2789842e+02   5.0788350e+02   4.5160283e+02
   5.9547415e+02   5.9464498e+02   5.4370216e+02   5.2779020e+02   4.7561714e+02
   6.4240102e+02   5.6845885e+02   5.2565556e+02   5.0254565e+02   4.0445572e+02
   6.1273824e+02   5.6785554e+02   5.2551860e+02   5.0256976e+02   4.1516052e+02
   6.5837122e+02   5.6878673e+02   5.2595493e+02   5.0333733e+02   4.2770169e+02
   5.4448084e+02   5.2877915e+02   4.8728191e+02   4.7076984e+02   4.4496737e+02
   5.5390983e+02   5.4154266e+02   5.1378496e+02   4.9641806e+02   4.0124751e+02
   5.4700281e+02   5.3250780e+02   5.0239816e+02   4.8738329e+02   4.3251414e+02
   6.1240470e+02   5.7140263e+02   5.2945266e+02   5.1098213e+02   4.6016116e+02
   6.9739013e+02   6.5587559e+02   5.4384888e+02   5.2791979e+02   4.7567369e+02
   5.4396228e+02   5.2805729e+02   4.7786364e+02   4.5010817e+02   4.4336509e+02
   5.4710595e+02   5.3287289e+02   5.0533402e+02   4.9455172e+02   4.5240724e+02
   5.4392903e+02   5.2801395e+02   4.7705390e+02   4.4796521e+02   4.4353756e+02
   5.4407314e+02   5.2819948e+02   4.7970479e+02   4.4273592e+02   4.1332813e+02
   5.4404276e+02   5.2816845e+02   4.8030033e+02   4.6260090e+02   4.5238233e+02
   5.4389107e+02   5.2796575e+02   4.7632546e+02   4.6402547e+02   4.6298899e+02
   5.4408566e+02   5.2824116e+02   4.8338627e+02   4.7441691e+02   4.6360699e+02
   6.6555002e+02   5.6879671e+02   5.2595203e+02   5.0331884e+02   4.2751406e+02
   6.5371811e+02   5.6990687e+02   5.2719098e+02   5.0638663e+02   4.4624015e+02
   5.5428197e+02   5.4201526e+02   5.1433217e+02   4.9721179e+02   4.2389558e+02
   6.2660333e+02   5.6825933e+02   5.2560092e+02   5.0252160e+02   4.0341039e+02
   5.4437845e+02   5.2860916e+02   4.8449177e+02   4.5759790e+02   4.0773503e+02
   5.4663424e+02   5.3198619e+02   5.0137240e+02   4.8689550e+02   4.3637406e+02
   5.4388507e+02   5.2795702e+02   4.7587320e+02   4.1617851e+02   3.9862671e+02
   6.3485125e+02   5.8200686e+02   5.3686650e+02   5.2079434e+02   4.7182755e+02
   6.9739548e+02   6.0169283e+02   5.4242910e+02   5.2655700e+02   4.7504223e+02
   5.4415774e+02   5.2831088e+02   4.8116200e+02   4.4778443e+02   3.9466553e+02
   5.4393143e+02   5.2801617e+02   4.7692912e+02   4.3218495e+02   4.2297565e+02
   6.2398171e+02   5.6827750e+02   5.2566020e+02   5.0272117e+02   4.1911911e+02
   5.4399997e+02   5.2811243e+02   4.7960854e+02   4.6439110e+02   4.5681083e+02
   5.5936522e+02   5.4746086e+02   5.1834694e+02   5.0037869e+02   4.3284928e+02
   6.7777930e+02   6.2633137e+02   5.4357969e+02   5.2766180e+02   4.7555745e+02
   5.6562769e+02   5.5273817e+02   5.2051891e+02   5.0028993e+02   4.0927395e+02
   5.5058045e+02   5.3763882e+02   5.1110602e+02   4.9690951e+02   4.4041554e+02
   6.0399977e+02   5.8582426e+02   5.3976911e+02   5.2401463e+02   4.7376618e+02
   5.4508139e+02   5.2987351e+02   5.0015478e+02   4.9427344e+02   4.6574943e+02
   5.8880877e+02   5.7803436e+02   5.3866940e+02   5.2310514e+02   4.7332229e+02
   5.6160502e+02   5.5021391e+02   5.2167021e+02   5.0553263e+02   4.5236491e+02
   6.1240122e+02   5.6780640e+02   5.2547501e+02   5.0245442e+02   3.8604976e+02
   6.1827450e+02   5.6929342e+02   5.2695575e+02   5.0608911e+02   4.4513077e+02
   6.4109058e+02   6.2697828e+02   5.4369844e+02   5.2777640e+02   4.7560940e+02
   6.4901624e+02   5.6894904e+02   5.2616738e+02   5.0393138e+02   4.3304513e+02
   6.0500452e+02   5.6852361e+02   5.2670863e+02   5.0583951e+02   4.4426002e+02
   6.7883441e+02   5.8192273e+02   5.3665770e+02   5.2053371e+02   4.7164454e+02
   7.2255580e+02   6.1786643e+02   5.4336193e+02   5.2745302e+02   4.7546225e+02
   5.5359336e+02   5.4195109e+02   5.1734283e+02   5.0455710e+02   4.5626339e+02
