# Supplementary material for: Rethinking Colour Constancy
Source: PLoS One. 2015 Sep 10;10(9):e0135029. doi: 10.1371/journal.pone.0135029 (PMC4565710; doi:10.1371/journal.pone.0135029)
Supplement: S1 Dataset — (ZIP) [file pone.0135029.s002.zip › 5-TransitionMetamerReflectanceData/GtoN_20munsells/targetXYZ_1.txt]

   2.8834142e+01   1.4331255e+01   1.7766764e+01
   4.7768792e+01   2.7957987e+01   6.7525061e+00
   2.8609188e+00   4.8226516e+00   3.0109309e+00
   3.2053631e+01   1.6068900e+01   1.7262849e+01
   2.9057077e+01   1.3141101e+01   2.7048965e+01
   3.3647815e+01   1.6845122e+01   1.7961547e+01
   3.3575094e+01   2.3410532e+01   7.2654068e-01
   2.1801834e+01   1.5352047e+01   7.7452926e-01
   4.2475237e+01   2.6307561e+01   7.2487616e-01
   1.3463607e+01   8.4820298e+00   7.4218767e+00
   4.7318985e+01   2.8557466e+01   1.2309186e+00
   1.9996020e+01   1.7295571e+01   7.3245423e-01
   7.2751772e+00   3.8476496e+00   2.9007488e+01
   5.1896939e+00   4.1051036e+00   2.0593239e+01
   1.7502857e+00   4.6944918e+00   1.9316057e+00
   4.3136686e+01   2.7148531e+01   7.2434049e-01
   4.8395894e+01   2.7747751e+01   9.6656846e+00
   5.5405320e+00   4.2215223e+00   2.0678895e+01
   2.5249778e+01   1.9821281e+01   7.2984152e-01
   7.4240922e+00   3.8980295e+00   2.9008413e+01
   2.7867709e+00   6.0664720e+00   9.6591043e-01
   1.9246058e+01   8.5392036e+00   2.8604095e+01
   4.4884713e+01   2.6939530e+01   7.4090019e-01
   4.7233948e+01   2.8617919e+01   7.2322436e-01
   1.8135322e+01   9.1745587e+00   2.0439820e+01
   1.6674062e+01   1.0359961e+01   2.6505818e+00
   4.9325966e+00   4.5786075e+00   1.4235986e+01
   4.4229118e+01   2.4296296e+01   1.1988347e+01
   4.4832940e+01   2.7405920e+01   7.2427902e-01
   4.8503550e+01   2.7438357e+01   1.2275762e+01
   4.7301010e+01   2.8634553e+01   7.2311306e-01
   6.6679648e+00   3.9563373e+00   2.6578810e+01
   2.1073191e+01   1.0821368e+01   1.6938541e+01
   4.7672428e+01   2.8426262e+01   3.4576695e+00
   4.3184606e+01   2.2027305e+01   2.1220141e+01
   3.8696087e+01   2.0919795e+01   9.3328439e+00
   4.7494774e+01   2.5059855e+01   2.0595323e+01
   4.7316277e+01   2.8641248e+01   7.2312877e-01
   3.5393415e+01   1.9302251e+01   6.1033135e+00
   5.2236300e+00   4.1429693e+00   2.0328310e+01
   4.8528596e+01   2.6252564e+01   1.8609750e+01
   1.0207654e+01   6.7692044e+00   1.2154086e+01
   2.5581076e+01   1.2811715e+01   1.7321304e+01
   3.7302359e+00   4.2046858e+00   1.3497289e+01
   3.4931863e+01   1.7570316e+01   1.7913542e+01
   3.2716626e+01   1.6097660e+01   1.9663529e+01
   6.3317383e+00   4.2944041e+00   2.2821994e+01
   2.1366469e+00   4.5468221e+00   3.1366684e+00
   1.9856798e+01   8.8059620e+00   2.8541396e+01
   4.7340300e+00   7.7548189e+00   8.3340189e-01
   1.1430542e+01   8.1448041e+00   2.8597290e+00
   4.7311888e+01   2.8638629e+01   7.2311552e-01
   4.7854384e+01   2.8234576e+01   4.9081064e+00
   2.1630011e+01   1.2624767e+01   2.3241572e+00
   4.7313697e+01   2.8637101e+01   7.2394203e-01
   4.8534530e+01   2.6137924e+01   1.8716083e+01
   4.7804263e+01   2.8008508e+01   6.4413314e+00
   2.8214135e+01   1.2602562e+01   2.7805207e+01
   2.1884880e+01   1.8257916e+01   7.3147527e-01
   1.6058557e+01   1.0062888e+01   2.8899272e+00
   7.1327067e+00   3.8204644e+00   2.8813061e+01
   6.8594974e+00   5.3008333e+00   1.4143958e+01
   4.2113941e+01   2.5406161e+01   7.4329055e-01
   4.8196350e+01   2.6593052e+01   1.5929451e+01
   2.2882032e+01   1.0227060e+01   2.7788913e+01
   4.4051464e+01   2.6572722e+01   7.3612358e-01
   1.0577959e+01   5.0854194e+00   2.8810391e+01
   3.1228030e+01   1.7964647e+01   1.0604009e+00
   4.7811121e+01   2.8320509e+01   4.5786448e+00
   2.0893979e+00   5.1569310e+00   1.3079911e+00
   2.4651956e+01   1.3997392e+01   2.5712091e+00
   1.2189203e+01   8.1405293e+00   5.7130498e+00
   1.8064486e+01   1.0163235e+01   1.0197241e+01
   6.5113214e+00   3.9218083e+00   2.6448658e+01
   4.7423595e+01   2.8591502e+01   1.4387629e+00
   4.8363691e+01   2.7823126e+01   9.0844562e+00
   3.2278007e+01   2.2679214e+01   7.2703034e-01
   1.7150306e+01   1.3511798e+01   7.7539967e-01
   2.0778645e+01   1.5721398e+01   7.5182333e-01
   5.7780453e+00   4.0816930e+00   2.2968126e+01
   7.4537145e+00   3.9195494e+00   2.8938208e+01
   2.2121186e+01   1.0553898e+01   2.3219971e+01
   4.7790271e+01   2.8338405e+01   4.1488183e+00
   2.3065719e+00   4.5377587e+00   3.9174530e+00
   4.4604450e+01   2.3581047e+01   1.7926655e+01
   4.4316782e+01   2.5667092e+01   3.5974224e+00
   5.5578912e+00   4.0509675e+00   2.2493142e+01
   3.7194682e+01   1.9064939e+01   1.6553137e+01
   1.5424176e+01   1.0697671e+01   1.0626338e+00
   3.3075709e+01   1.4963447e+01   2.7956207e+01
   3.8714139e+01   2.1368074e+01   5.9353489e+00
   8.0193323e+00   4.2815697e+00   2.7964345e+01
   4.6449296e+01   2.7795741e+01   1.2946968e+00
   7.0968791e+00   3.9363972e+00   2.8020105e+01
   5.4595098e+00   4.0750778e+00   2.1871772e+01
   2.8752446e+01   1.8058751e+01   7.8409801e-01
   4.8181781e+01   2.7966681e+01   7.5687947e+00
   3.0683350e+00   6.3872425e+00   9.1441145e-01
   1.9929640e+01   8.8059610e+00   2.8757026e+01
   1.0148695e+01   1.1903715e+01   7.5291340e-01
   1.4658024e+01   7.7050125e+00   2.0813230e+01
   4.7826486e+01   2.6968255e+01   1.2454983e+01
   6.3806598e+00   3.9740401e+00   2.5746140e+01
   1.8047046e+01   1.6067794e+01   7.3512140e-01
   1.9236072e+01   1.1325573e+01   4.0880126e+00
   2.8576550e+01   1.6890298e+01   9.3287009e-01
   4.7316230e+01   2.8636995e+01   7.3797359e-01
   3.4575160e+01   1.9686490e+01   1.1651581e+00
   3.5578801e+01   2.2299009e+01   7.4142081e-01
   1.6217411e+01   9.9057502e+00   4.9968686e+00
   2.7463640e+01   1.2131725e+01   2.8469121e+01
   4.8376551e+01   2.7761544e+01   9.6997986e+00
   1.8967152e+00   4.4055295e+00   3.7772092e+00
   4.7841939e+01   2.5541633e+01   1.9550453e+01
   7.1822261e+00   3.8153792e+00   2.9030025e+01
   4.4374710e+01   2.6175544e+01   9.0120667e-01
   2.9631077e+01   1.3199412e+01   2.8184247e+01
   3.1408439e+01   1.8531480e+01   8.6663873e-01
   7.1528633e+00   3.8326196e+00   2.8767048e+01
   3.2211062e+01   2.2521578e+01   7.2754856e-01
   1.3538081e+01   6.2025338e+00   2.8959258e+01
   4.8435803e+01   2.7752888e+01   9.7606032e+00
   1.6604036e+01   1.5292782e+01   7.3729178e-01
   2.6193841e+01   1.5222685e+01   1.1972531e+00
   2.8753614e+00   4.8983517e+00   2.5661900e+00
   4.6843339e+01   2.7647878e+01   4.1884277e+00
   1.2730657e+01   8.2154176e+00   7.0790942e+00
   3.5654930e+01   1.7550360e+01   2.0869015e+01
   7.1913327e+00   3.9117188e+00   2.8319362e+01
   9.5860378e+00   5.2433747e+00   2.5157892e+01
   2.0649816e+00   4.4405563e+00   4.0381042e+00
   4.4360855e+00   4.2002120e+00   1.6725429e+01
   4.7186001e+01   2.5599580e+01   1.6963274e+01
   6.8227929e+00   3.9814123e+00   2.6824508e+01
   1.7301304e+01   7.9995795e+00   2.6994877e+01
   7.1832196e+00   3.8177930e+00   2.8999518e+01
   3.0879705e+01   1.5038105e+01   2.0299414e+01
   7.3133840e+00   4.0303622e+00   2.7941499e+01
   3.1494052e+01   2.2408417e+01   7.2717901e-01
   4.7615023e+01   2.8422402e+01   3.0030216e+00
   4.7316255e+01   2.8638413e+01   7.2691322e-01
   3.2882976e+01   1.4877764e+01   2.7879167e+01
   1.6050141e+01   1.4486649e+01   7.4402481e-01
   9.6628085e+00   4.8388750e+00   2.8205044e+01
   4.2149306e+01   2.6770819e+01   7.2446169e-01
   5.2270671e+00   6.6827580e+00   1.0735948e+00
   4.7309037e+01   2.8637266e+01   7.2310858e-01
   3.5659699e+01   2.4070722e+01   7.2591490e-01
   3.2370055e+00   4.9409690e+00   3.2002328e+00
   8.9015354e+00   6.9040462e+00   5.0672149e+00
   1.8678260e+01   8.4647006e+00   2.7760213e+01
   6.4265687e+00   4.0124339e+00   2.5606474e+01
   7.3069534e+00   3.8566330e+00   2.9011348e+01
   4.7087800e+01   2.8475519e+01   7.2480981e-01
   2.6680082e+01   2.0358252e+01   7.2936215e-01
   3.8971119e+01   2.3630064e+01   7.5193341e-01
   1.9727427e+01   9.4856844e+00   2.3592435e+01
   1.9463896e+00   4.4967058e+00   2.9794563e+00
   4.8764706e+00   4.7258436e+00   1.2310432e+01
   4.7755407e+01   2.4944427e+01   2.1639668e+01
   1.1025809e+01   1.0121381e+01   8.2722963e-01
   4.8574508e+01   2.7061297e+01   1.4599446e+01
   7.3833617e+00   3.9159244e+00   2.8751088e+01
   4.6164715e+01   2.5560608e+01   1.3225585e+01
   7.4381836e+00   5.0203406e+00   1.9661375e+01
   2.5543475e+01   1.1648244e+01   2.6058304e+01
   2.9440615e+00   4.2165913e+00   9.8451186e+00
   9.7976926e+00   7.6682601e+00   2.0917684e+00
   4.7113832e+01   2.8508461e+01   7.2394727e-01
   4.7282723e+01   2.8627195e+01   7.2310441e-01
   4.7386075e+01   2.8053332e+01   4.4880775e+00
   8.0419284e+00   7.0616791e+00   1.8387283e+00
   1.8640938e+00   4.4031035e+00   3.6965103e+00
   4.6475276e+01   2.7503447e+01   3.1856591e+00
   4.7918118e+01   2.8202293e+01   5.3229769e+00
   4.7766125e+01   2.7906363e+01   7.0840797e+00
   7.6546863e+00   4.0583186e+00   2.8446049e+01
   2.2360798e+01   1.1815157e+01   1.2649845e+01
   2.4863751e+01   1.1048457e+01   2.7987488e+01
   2.7697559e+01   2.0926485e+01   7.2868890e-01
   4.7820462e+01   2.8330318e+01   4.4605055e+00
   2.3764533e+00   4.2483548e+00   6.9073688e+00
   3.6893563e+01   1.8342118e+01   2.0293291e+01
   3.6201601e+01   1.8754607e+01   1.4384810e+01
   7.2021927e+00   3.8349959e+00   2.8894756e+01
   2.4835705e+01   1.9658870e+01   7.3007940e-01
   4.0614924e+01   2.1149352e+01   1.6608460e+01
   2.6889046e+01   1.7457498e+01   7.7333206e-01
   4.7467870e+01   2.8054694e+01   4.8449770e+00
   3.1307270e+01   2.0121646e+01   7.4799195e-01
   7.2728265e+00   3.8445253e+00   2.9002714e+01
   2.8483579e+01   1.2740940e+01   2.7748581e+01
   4.8297500e+01   2.7889649e+01   8.6403983e+00
   3.9299801e+01   2.5669390e+01   7.2502775e-01
   4.1838357e+00   5.9171387e+00   1.2994937e+00
   2.2193153e+01   1.7383812e+01   7.3545881e-01
   1.1642466e+01   7.7866753e+00   6.9478013e+00
   4.7930664e+01   2.7135411e+01   1.1826259e+01
   4.7973621e+01   2.8205570e+01   5.9812214e+00
   1.4819150e+01   6.8022666e+00   2.8298344e+01
   4.7316352e+01   2.8639320e+01   7.2420203e-01
   7.2533294e+00   3.8410146e+00   2.8998068e+01
   5.5228983e+00   4.4415931e+00   1.8406336e+01
   4.7310950e+01   2.8637609e+01   7.2310401e-01
   8.3768216e+00   5.2266788e+00   2.1079436e+01
   1.1815404e+01   6.0346830e+00   2.5530809e+01
   6.8119981e+00   4.8943461e+00   1.8626791e+01
   2.7500435e+01   2.0850536e+01   7.2881485e-01
   5.6842396e+00   4.0770803e+00   2.2673310e+01
   4.4863622e+01   2.7639807e+01   7.2379493e-01
   2.7437929e+01   1.4844766e+01   6.6017099e+00
   7.3499637e+00   3.8716484e+00   2.9012021e+01
   4.2738368e+01   2.1015277e+01   2.5071997e+01
   4.5416052e+01   2.3495519e+01   2.1314544e+01
   4.6995345e+01   2.6724289e+01   1.0537045e+01
   4.4694600e+00   4.1432693e+00   1.7567965e+01
   2.9381255e+01   1.4449645e+01   1.8964950e+01
   6.9919623e+00   3.8900666e+00   2.8073235e+01
   4.6346468e+01   2.4357134e+01   2.0217277e+01
   2.6723533e+01   1.9469334e+01   7.3178709e-01
   3.9726990e+01   1.9509763e+01   2.3381363e+01
   5.5914263e+00   4.0837112e+00   2.2263046e+01
   2.7477881e+01   2.0488045e+01   7.2924069e-01
   4.7457670e+01   2.8565772e+01   1.6745112e+00
   2.6905275e+01   1.5139746e+01   2.4415580e+00
   4.7015052e+01   2.8527973e+01   7.2318685e-01
   4.8576571e+01   2.6514736e+01   1.7525010e+01
   1.5520979e+01   6.9907405e+00   2.8919331e+01
   4.8165059e+01   2.8013396e+01   7.3507058e+00
   1.7068455e+01   1.1590129e+01   9.6742409e-01
   2.1588708e+01   9.4968544e+00   2.8794030e+01
   4.7298417e+01   2.8629884e+01   7.2312117e-01
   3.9117192e+00   4.2238270e+00   1.4037473e+01
   2.2581632e+01   1.5537225e+01   7.7924238e-01
   4.4128090e+01   2.1882813e+01   2.5028937e+01
   3.3943799e+00   4.2462907e+00   1.1566529e+01
   2.2211274e+01   1.2801376e+01   2.8156538e+00
   4.4276228e+01   2.1790199e+01   2.5781257e+01
   1.6352199e+01   7.6998213e+00   2.6335147e+01
   4.8168998e+01   2.7986159e+01   7.4564110e+00
   4.8062477e+01   2.5356380e+01   2.0773972e+01
   9.9862974e+00   5.0102354e+00   2.7948168e+01
   7.2874257e+00   3.8816423e+00   2.8753831e+01
   4.7302862e+01   2.8631609e+01   7.2313658e-01
   7.1789525e+00   3.8152149e+00   2.9022455e+01
   9.2739284e+00   4.6432334e+00   2.8503713e+01
   1.5267124e+01   1.4813563e+01   7.3784045e-01
   4.7323063e+01   2.8636232e+01   7.6781746e-01
   4.8092583e+01   2.8113989e+01   6.6282816e+00
   4.4169556e+00   4.3772798e+00   1.4392697e+01
   4.8121326e+01   2.7762009e+01   9.0608028e+00
   4.7286022e+01   2.8069030e+01   3.9484145e+00
   3.4631966e+01   1.6849031e+01   2.1756034e+01
   4.7734658e+01   2.8369278e+01   3.8791419e+00
   2.2488985e+01   1.1701012e+01   1.4311045e+01
   2.8260488e+01   2.0982020e+01   7.2869874e-01
   4.1857874e+00   5.4852084e+00   2.1760514e+00
   6.2121329e+00   5.0794094e+00   1.3888142e+01
   6.0205253e+00   4.0287344e+00   2.4320993e+01
   2.4248889e+01   1.0680815e+01   2.8529385e+01
   8.7859709e+00   4.4041619e+00   2.8940897e+01
   4.1180517e+01   2.1681448e+01   1.5441245e+01
   4.8713508e+01   2.7003094e+01   1.4788113e+01
   7.4965470e+00   3.9242003e+00   2.9005134e+01
   4.8577494e+01   2.7448647e+01   1.1880824e+01
   4.7489153e+01   2.8535893e+01   1.9391949e+00
   4.6880206e+01   2.8475191e+01   7.2316527e-01
   3.5681462e+01   1.9533227e+01   5.6688703e+00
   2.1078206e+01   1.6771046e+01   7.3769151e-01
   3.9471318e+01   1.9939908e+01   1.9790948e+01
   6.1529295e+00   8.8697319e+00   7.9859342e-01
   1.5571171e+01   9.3687746e+00   7.3076604e+00
   6.8446259e+00   6.3894138e+00   2.5455910e+00
   2.4302141e+01   1.9146325e+01   7.3039876e-01
   1.8126034e+00   4.7100900e+00   1.9376470e+00
   1.3834409e+01   1.3256266e+01   7.5053669e-01
   1.0055328e+01   1.1602045e+01   7.5713993e-01
   4.7146502e+01   2.8419636e+01   1.2131649e+00
   7.6823007e+00   3.9917133e+00   2.9025803e+01
   1.4643276e+01   1.3802970e+01   7.4678499e-01
   2.8124102e+01   1.7935701e+01   7.7562502e-01
   7.0574423e+00   6.3752031e+00   3.2417133e+00
   4.3887123e+01   2.2655539e+01   2.0329627e+01
   2.0410896e+00   5.1809985e+00   1.2760873e+00
   3.0290272e+00   6.4150443e+00   9.0839443e-01
   3.0497958e+00   4.7062914e+00   4.8684156e+00
   3.0230448e+01   2.1710440e+01   7.2820362e-01
   2.6605529e+01   2.0140760e+01   7.2948658e-01
   3.2898185e+01   1.9246392e+01   8.8778853e-01
   2.2845465e+00   4.2649703e+00   6.3868447e+00
   3.5855551e+01   2.4329152e+01   7.2602340e-01
   3.3374478e+00   6.7069033e+00   8.8379802e-01
   4.5339821e+01   2.5731611e+01   8.3336593e+00
   9.6071741e+00   6.8808171e+00   8.0207372e+00
   1.5544440e+01   1.4982886e+01   7.3729706e-01
   2.3763824e+01   1.8303676e+01   7.3263926e-01
   4.7252679e+01   2.5269993e+01   1.8873419e+01
   4.0964455e+01   2.0734568e+01   2.0566413e+01
   4.7671558e+01   2.8432034e+01   3.2101785e+00
   4.7406769e+01   2.8601092e+01   1.2987175e+00
   4.7425380e+01   2.4637929e+01   2.2142289e+01
   1.1265865e+01   9.3810531e+00   9.2460263e-01
   1.1664291e+01   5.4918097e+00   2.8869234e+01
   8.4922000e+00   6.4650421e+00   7.7570547e+00
   4.9603002e+00   4.1297700e+00   1.9513027e+01
   4.7668745e+01   2.8240109e+01   4.5747974e+00
   2.2605937e+01   1.1168158e+01   1.9815539e+01
   1.2076318e+01   8.3170082e+00   3.7929288e+00
   3.4847789e+01   2.3289261e+01   7.2734015e-01
   3.7572369e+01   2.0209707e+01   9.3814574e+00
   1.7569488e+01   1.5703607e+01   7.3639908e-01
   2.7261707e+01   1.9856133e+01   7.3081122e-01
   1.7113546e+01   7.6753474e+00   2.8584341e+01
   4.0424417e+00   6.1778660e+00   1.1093336e+00
   4.4879278e+00   7.7576015e+00   8.2804898e-01
   1.3969672e+01   6.5174944e+00   2.8051144e+01
   7.0954584e+00   3.8505196e+00   2.8507203e+01
   3.9064150e+01   1.9405800e+01   2.1617270e+01
   1.1439399e+01   5.9399767e+00   2.5226491e+01
   4.7790345e+01   2.8298229e+01   4.4786993e+00
   1.9445159e+00   4.9882852e+00   1.4304255e+00
   3.8638560e+00   4.2053810e+00   1.4062262e+01
   1.1293306e+01   9.1760136e+00   9.9598977e-01
   3.1083106e+01   1.5009289e+01   2.1285114e+01
   3.4531263e+01   2.3802572e+01   7.2631150e-01
   5.4415042e+00   7.4921321e+00   8.7783266e-01
   1.9971376e+00   5.1269761e+00   1.3069634e+00
   4.8155758e+01   2.7491874e+01   1.0695354e+01
   1.6479592e+01   1.2517283e+01   8.0819368e-01
   2.4131647e+01   1.5517879e+01   8.1702710e-01
   4.8228035e+01   2.7927976e+01   7.9603220e+00
   4.5351228e+00   6.2336018e+00   1.1715812e+00
   4.7546958e+01   2.8510925e+01   2.3075156e+00
   1.8440121e+00   4.7469799e+00   1.8658647e+00
   7.8799750e+00   4.0622541e+00   2.9029766e+01
   3.0672491e+01   2.0502758e+01   7.3600559e-01
   2.9586999e+01   1.8816832e+01   7.6637316e-01
   2.2284280e+00   4.9896182e+00   1.5970617e+00
   4.7407526e+01   2.8597648e+01   1.3154960e+00
   1.0053276e+01   5.6926647e+00   2.2723265e+01
   7.2405608e+00   4.4038421e+00   2.4909552e+01
   1.4398189e+01   1.4342233e+01   7.3955473e-01
   4.6646703e+01   2.3834757e+01   2.3421525e+01
   1.6458930e+01   1.4499472e+01   7.4596890e-01
   4.3601531e+01   2.7277069e+01   7.2400786e-01
   4.7317455e+01   2.8638629e+01   7.3257810e-01
   4.6047971e+01   2.6506731e+01   7.3120741e+00
   4.7245502e+01   2.8343240e+01   2.1609770e+00
   1.9155883e+01   1.1579795e+01   2.0644621e+00
   2.3766024e+01   1.0609610e+01   2.7791637e+01
   9.2727253e+00   8.4513372e+00   9.6938105e-01
   4.6550752e+01   2.3751211e+01   2.3538703e+01
   4.0429528e+01   2.2473203e+01   5.9945716e+00
   7.1144480e+00   3.8601917e+00   2.8483617e+01
   3.4902535e+01   1.7419062e+01   1.8850056e+01
   4.8441701e+01   2.7678995e+01   1.0363801e+01
   4.6440692e+01   2.3738233e+01   2.3389936e+01
   4.7695663e+01   2.4998078e+01   2.1508412e+01
   1.9487789e+01   9.4375159e+00   2.3143959e+01
   4.8665589e+01   2.6858595e+01   1.5958873e+01
   2.7782945e+01   1.7363742e+01   7.9996316e-01
   4.7540366e+01   2.8516099e+01   2.2566546e+00
   4.8071674e+01   2.8148324e+01   6.4244690e+00
   4.8485540e+01   2.6163670e+01   1.8758747e+01
   4.4961162e+01   2.3115262e+01   2.1691816e+01
   4.7507130e+01   2.8510783e+01   2.2911766e+00
   4.2103786e+01   2.6756803e+01   7.2449469e-01
   4.0128032e+01   2.3987119e+01   7.6378405e-01
   4.7215834e+01   2.7998362e+01   4.0012705e+00
   4.8676916e+01   2.6984977e+01   1.4767824e+01
   3.1612297e+01   2.1506979e+01   7.2987940e-01
   4.7459018e+01   2.8557291e+01   1.8036223e+00
   8.6715133e+00   6.2199414e+00   1.1580371e+01
   1.9248091e+01   1.4837307e+01   7.5925543e-01
   4.5992491e+01   2.3433351e+01   2.3531156e+01
   4.7276934e+01   2.8204732e+01   3.1124501e+00
   4.8493452e+01   2.7593555e+01   1.1048277e+01
   1.8059484e+01   8.5862372e+00   2.5155446e+01
   4.7857237e+01   2.8339106e+01   4.5949109e+00
   4.7326314e+01   2.8634790e+01   7.8841559e-01
   1.4540800e+01   7.1554083e+00   2.5219239e+01
   1.4143589e+01   6.4800446e+00   2.8654249e+01
   4.6930999e+01   2.8493382e+01   7.2318075e-01
   4.5603889e+01   2.4336347e+01   1.7611399e+01
   2.5115057e+01   1.1545282e+01   2.5525112e+01
   2.0756225e+01   9.2702850e+00   2.8058840e+01
   3.7644433e+01   2.1245083e+01   2.1450477e+00
   4.7029139e+01   2.8543122e+01   7.2324629e-01
   1.5986146e+01   9.6392589e+00   6.3816432e+00
   3.9912342e+01   1.9294592e+01   2.5020646e+01
   6.8071860e+00   4.6105032e+00   2.1405973e+01
   4.5154789e+01   2.6876768e+01   7.9093466e-01
   2.5203479e+01   1.1607887e+01   2.5394139e+01
   6.3173167e+00   4.0489481e+00   2.5085871e+01
   1.5025669e+01   7.7642420e+00   2.1624046e+01
   4.7199662e+01   2.8607935e+01   7.2325868e-01
   2.2023895e+01   1.1983641e+01   9.3550615e+00
   4.8879243e+00   5.4050370e+00   4.7097206e+00
   3.1093742e+01   2.2383603e+01   7.2728273e-01
   4.3743248e+01   2.1397927e+01   2.6081114e+01
   8.1105248e+00   9.1716408e+00   8.1918039e-01
   2.8154317e+01   1.3719854e+01   1.9904793e+01
   4.2259928e+01   2.6774229e+01   7.2431575e-01
   1.5508223e+01   1.3209315e+01   7.6572965e-01
   4.2244340e+01   2.3750372e+01   5.9281414e+00
   1.1304832e+01   1.2007603e+01   7.5744901e-01
   4.1008825e+01   2.4546454e+01   7.5695602e-01
   2.4529023e+01   1.2460835e+01   1.5992169e+01
   4.1017167e+00   7.4811002e+00   8.3802123e-01
   4.1935351e+00   4.5859090e+00   1.0901259e+01
   2.2443279e+01   1.2054840e+01   1.0576536e+01
   2.5562968e+01   1.7391965e+01   7.5773925e-01
   4.6052064e+01   2.7822821e+01   7.2892375e-01
   1.7475861e+01   9.6713570e+00   1.2810915e+01
   1.2672535e+01   8.4414782e+00   4.8743574e+00
   1.4664134e+01   1.1483573e+01   8.2984437e-01
   4.2492019e+01   2.1267740e+01   2.2958284e+01
   5.4846832e+00   8.4462582e+00   8.0840662e-01
   4.1312518e+01   2.4537750e+01   7.6854312e-01
   4.7423258e+01   2.8483507e+01   2.1745737e+00
   1.2276436e+01   8.9233566e+00   1.4212919e+00
   4.7399188e+01   2.8592688e+01   1.3512953e+00
   5.7094533e+00   4.0748160e+00   2.2789257e+01
   3.7067743e+01   1.7321727e+01   2.6974920e+01
   5.8588104e+00   4.4635380e+00   1.9413277e+01
   2.0512719e+00   4.4998381e+00   3.3033126e+00
   4.7064778e+01   2.8482683e+01   7.2407928e-01
   4.1147556e+00   4.5780107e+00   1.0625105e+01
   4.8005531e+01   2.8172932e+01   6.3189480e+00
   5.0835631e+00   4.1953928e+00   1.9287635e+01
   2.5141062e+01   1.7031411e+01   7.6369517e-01
   4.7424791e+01   2.8568245e+01   1.5574148e+00
   1.0058017e+01   5.3787807e+00   2.5438615e+01
   2.9154618e+01   2.1154541e+01   7.2881599e-01
   7.1590268e+00   3.8190606e+00   2.8923008e+01
   4.6012092e+01   2.4847854e+01   1.6473342e+01
   4.7428077e+01   2.8565095e+01   1.5840134e+00
   4.7120701e+01   2.7689954e+01   5.3267373e+00
   5.8572638e+00   4.0867415e+00   2.3202641e+01
   2.3643679e+01   1.1072989e+01   2.4399695e+01
   4.3546381e+01   2.6346267e+01   7.3525345e-01
   1.8472998e+01   1.6329304e+01   7.3442765e-01
   2.0255853e+00   4.9789562e+00   1.4829881e+00
   4.8567613e+01   2.6241106e+01   1.8336441e+01
   1.5890656e+01   7.1373933e+00   2.8897030e+01
   3.5165706e+01   1.9721215e+01   2.1478958e+00
   3.7568779e+01   1.7528375e+01   2.7250648e+01
   4.8416994e+01   2.7640704e+01   1.0764238e+01
   3.2741757e+01   2.3064069e+01   7.2678066e-01
   6.4944479e+00   4.0492845e+00   2.5524674e+01
   2.3594266e+00   4.2920032e+00   6.3518005e+00
   4.7384445e+01   2.8585806e+01   1.3229500e+00
   5.0106994e+00   4.6251612e+00   1.4023446e+01
   7.1058400e+00   3.8247685e+00   2.8732471e+01
   1.9482749e+01   1.3622635e+01   8.1434377e-01
   4.5923444e+01   2.7090653e+01   3.1407346e+00
   5.9244326e+00   4.0823575e+00   2.3483875e+01
   2.6176412e+00   4.2767586e+00   7.5593974e+00
   1.3613426e+01   8.8811076e+00   4.4299969e+00
   4.7470016e+01   2.4783450e+01   2.1847362e+01
   4.7708378e+01   2.8434097e+01   3.4765931e+00
   2.1960502e+01   1.0855934e+01   2.0052900e+01
   4.2225402e+00   4.1437277e+00   1.6503998e+01
   4.7888733e+01   2.7947705e+01   7.0763785e+00
   1.3933453e+01   8.0376569e+00   1.4526945e+01
   2.3603887e+01   1.2896287e+01   7.4136074e+00
   6.0027021e+00   7.4371661e+00   9.1296796e-01
   2.6646010e+01   1.1987619e+01   2.7237915e+01
   2.6247428e+01   1.3974391e+01   9.2391082e+00
   6.8470640e+00   7.6896110e+00   9.2490637e-01
   6.5419501e+00   3.9577056e+00   2.6250036e+01
   4.8100970e+01   2.8117038e+01   6.7417076e+00
   4.7630936e+01   2.8457167e+01   3.1008271e+00
   3.2764679e+01   1.8346337e+01   2.0607313e+00
   2.4353863e+01   1.3181123e+01   8.0885630e+00
   2.7806778e+01   1.3587755e+01   1.9612178e+01
   4.7353780e+01   2.8620334e+01   9.8092092e-01
   1.0028273e+01   5.0388615e+00   2.7886277e+01
   1.8385336e+00   4.8672921e+00   1.5707414e+00
   4.7419202e+01   2.8572801e+01   1.4954121e+00
   3.8837255e+00   4.1962479e+00   1.4264081e+01
   7.0561993e+00   3.9596196e+00   2.7807921e+01
   4.7646694e+01   2.7824137e+01   7.0651464e+00
   7.2891435e+00   3.8527548e+00   2.9006156e+01
   7.5961551e+00   4.0363854e+00   2.8453311e+01
   1.0755951e+01   1.2233620e+01   7.5073952e-01
   4.7513549e+01   2.8500514e+01   2.2127171e+00
   3.7874406e+01   2.1573876e+01   1.2799073e+00
   2.8036599e+01   1.9320782e+01   7.3821945e-01
   2.1156593e+01   1.0915836e+01   1.6339285e+01
   4.8557585e+01   2.7247186e+01   1.3507799e+01
   3.0695355e+01   1.9334314e+01   7.6575062e-01
   3.2294541e+01   1.7101746e+01   9.5935259e+00
   4.7344655e+01   2.8623481e+01   9.1899542e-01
   3.6756102e+01   2.4705828e+01   7.2588491e-01
   5.2952256e+00   8.4983211e+00   8.0290146e-01
   3.9822827e+00   4.9157506e+00   6.0308913e+00
   4.5248954e+01   2.7653330e+01   7.2378020e-01
   3.2856185e+01   1.4803491e+01   2.8324187e+01
   1.6608398e+01   1.5335645e+01   2.2809727e+00
   7.1782973e+00   3.8135946e+00   2.9010054e+01
   5.3794859e+00   4.0486285e+00   2.1711584e+01
   5.0008540e+00   4.5115201e+00   1.6613489e+01
   2.1631965e+01   1.8061278e+01   1.2172648e+00
   1.4169000e+01   6.4572966e+00   2.8924581e+01
   3.9150399e+00   7.2953150e+00   9.2407638e-01
   2.4284298e+00   5.0566238e+00   3.5464200e+00
   7.1737393e+00   3.8142832e+00   2.8994965e+01
   3.6705878e+01   1.7834201e+01   2.7376926e+01
   6.4496179e+00   3.8884377e+00   2.5968215e+01
   6.9598859e+00   3.8220388e+00   2.8030782e+01
   6.9582680e+00   3.8544722e+00   2.8189203e+01
   7.9244558e+00   4.0968200e+00   2.9000753e+01
   1.8300511e+01   8.1280442e+00   2.8860497e+01
   7.8015576e+00   4.0831723e+00   2.8995942e+01
   7.2078453e+00   5.3663311e+00   2.3342212e+01
   3.4417594e+01   2.0783042e+01   1.8879154e+01
   1.1837864e+01   8.2034897e+00   2.5311356e+01
   1.6027048e+01   1.4659045e+01   4.5635651e+00
   4.7138648e+01   2.8227670e+01   3.4499315e+00
   6.8587769e+00   3.8416923e+00   2.7594228e+01
   7.6995866e+00   4.2172176e+00   2.8874136e+01
   1.5351798e+01   8.3907567e+00   2.8337948e+01
   2.7028376e+01   1.5087728e+01   2.6175253e+01
   1.4500826e+01   6.6066983e+00   2.8925016e+01
   3.5350108e+01   2.3053771e+01   8.1440096e+00
   7.1400778e+00   3.8231260e+00   2.8881802e+01
   3.6364520e+00   4.1042133e+00   1.2808776e+01
   7.1682948e+00   3.8148060e+00   2.8970384e+01
   6.2735249e+00   3.9229473e+00   2.5314830e+01
   8.0030363e+00   4.1129022e+00   2.8998466e+01
   6.1678739e+00   3.8878617e+00   2.4562831e+01
   3.2355703e+01   1.4521707e+01   2.8353722e+01
   6.4902413e+00   3.9256567e+00   2.6368898e+01
   9.9231182e+00   5.1827562e+00   2.8907818e+01
   7.2429546e+00   3.8614075e+00   2.8997428e+01
   7.1408027e+00   3.8199526e+00   2.8870957e+01
   7.1754877e+00   3.8085630e+00   2.8997432e+01
   3.3852091e+01   2.0084605e+01   2.0615085e+01
   4.8689455e+01   2.6750873e+01   1.6124529e+01
   2.9474623e+01   1.4087053e+01   2.8167752e+01
   5.4833566e+00   4.8531349e+00   1.7697730e+01
   7.3157817e+00   3.8608169e+00   2.9004522e+01
   7.1274305e+00   3.8208612e+00   2.8750954e+01
   3.7110423e+01   2.4148494e+01   5.5979016e+00
   3.8839463e+00   5.6822971e+00   7.4892750e+00
   4.5349972e+00   4.1197704e+00   1.7950182e+01
   1.9699251e+01   1.6151461e+01   7.1870668e+00
   1.3653922e+01   7.0005375e+00   2.8750925e+01
   6.8333031e+00   3.8367840e+00   2.7510168e+01
   5.0907072e+00   4.0794515e+00   2.0502802e+01
   2.4657641e+01   1.1706372e+01   2.8453579e+01
   4.3581958e+01   2.1352903e+01   2.6097353e+01
   7.1940752e+00   3.8336673e+00   2.8994151e+01
   4.0941389e+01   1.9509905e+01   2.7162563e+01
   1.7795970e+01   9.4644409e+00   2.8315843e+01
   3.8417361e+00   4.0817983e+00   1.3580087e+01
   9.2905619e+00   8.0497687e+00   1.9047158e+01
   5.6933319e+00   3.9234276e+00   2.2354305e+01
   7.3288107e+00   3.8669897e+00   2.9006820e+01
   1.0158632e+01   1.1912659e+01   7.5513560e-01
   4.8589928e+01   2.6688559e+01   1.6292445e+01
   2.6393900e+01   1.9308924e+01   7.7744163e+00
   2.4451343e+01   1.2937991e+01   2.7652653e+01
   3.2621011e+01   1.7696647e+01   2.5498834e+01
   7.1780497e+00   3.8136892e+00   2.9011598e+01
   4.7158869e+01   2.8566254e+01   9.5591230e-01
   7.0667278e+00   3.8214351e+00   2.8529111e+01
   9.4019987e+00   6.7196753e+00   2.5167497e+01
   7.4717290e+00   5.4477796e+00   2.4013384e+01
   5.0249091e+00   6.1978728e+00   1.0306885e+01
   1.0254604e+01   1.1004971e+01   6.3662411e+00
   7.5124710e+00   3.9372794e+00   2.9004571e+01
   4.8582060e+01   2.6427118e+01   1.7550525e+01
   1.4710373e+01   1.4539987e+01   8.3980721e-01
   4.3502886e+00   5.0533728e+00   1.1933016e+01
   3.6237636e+00   4.1653067e+00   1.2076944e+01
   2.7713540e+01   1.9563558e+01   1.0063278e+01
   4.4593175e+01   2.7108959e+01   4.8807267e+00
   1.1198144e+01   5.3056141e+00   2.8957951e+01
   9.5717141e+00   4.7129637e+00   2.8980477e+01
   3.7313646e+01   2.4922278e+01   7.4304659e-01
   3.5636489e+00   6.2848972e+00   3.7149162e+00
   6.4550741e+00   4.0120865e+00   2.4959171e+01
   2.3839308e+01   1.8170472e+01   7.3760870e+00
   2.0538661e+00   4.3850246e+00   4.4694462e+00
   2.7103696e+01   1.9431146e+01   9.1448409e+00
   6.4493196e+00   3.8871239e+00   2.5959941e+01
   3.8709451e+01   1.9263199e+01   2.6635082e+01
   2.1275236e+00   4.6054174e+00   3.8204754e+00
   7.1487212e+00   3.8173649e+00   2.8896901e+01
   2.5088298e+00   5.8597044e+00   1.0466344e+00
   4.0003752e+00   4.1415669e+00   1.5406243e+01
   3.2277108e+01   2.2750648e+01   1.7842048e+00
   5.1112044e+00   3.9714073e+00   1.9582038e+01
   3.4357411e+01   2.1494757e+01   1.5219923e+01
   3.3081423e+00   6.7132560e+00   9.0032732e-01
   3.1807600e+01   1.4262108e+01   2.8391898e+01
   2.0433850e+01   9.5095637e+00   2.8696268e+01
   7.1681115e+00   5.2797559e+00   2.3547406e+01
   5.9569762e+00   3.9757317e+00   2.4088242e+01
   6.5184944e+00   3.9221044e+00   2.6465659e+01
   7.0011335e+00   3.8595447e+00   2.8418086e+01
   2.3643762e+01   1.0795118e+01   2.8641493e+01
   9.6963543e+00   5.1793090e+00   2.8861957e+01
   2.4852602e+01   1.4045560e+01   2.6440818e+01
   4.6716016e+01   2.6739331e+01   1.2359222e+01
   7.1850568e+00   3.8188078e+00   2.9008709e+01
   2.1308067e+01   9.3835449e+00   2.8807048e+01
   2.3904446e+01   1.8035421e+01   8.4908443e+00
   3.4183608e+01   2.2273262e+01   1.0242176e+01
   3.5918363e+01   1.6788656e+01   2.7912175e+01
   8.7122246e+00   1.0246759e+01   4.9952796e+00
   2.3116680e+00   5.6391517e+00   1.0880630e+00
   5.5795220e+00   3.9228589e+00   2.1583974e+01
   4.7627031e+01   2.8460603e+01   2.8849497e+00
   6.6810985e+00   9.5952570e+00   7.8227071e-01
   2.7416763e+01   1.2113112e+01   2.8609808e+01
   3.0660653e+01   1.8369965e+01   2.1922413e+01
   2.4415690e+00   4.6340401e+00   5.0068269e+00
   7.1744365e+00   3.8139940e+00   2.8992156e+01
   1.5131904e+01   1.4785183e+01   7.4266666e-01
   6.2846709e+00   3.9202425e+00   2.5346900e+01
   3.1109965e+01   2.2361917e+01   1.0559542e+00
   4.3783723e+01   2.4695018e+01   1.7649255e+01
   6.0182979e+00   3.9069288e+00   2.3957522e+01
   7.3260853e+00   3.8969704e+00   2.9000406e+01
   6.1571914e+00   3.9904168e+00   2.5125990e+01
   7.5707014e+00   3.9679273e+00   2.9006688e+01
   7.1471094e+00   3.8176320e+00   2.8886044e+01
   4.2688067e+00   4.0671140e+00   1.6110855e+01
   3.9096929e+01   2.5603547e+01   8.3360367e-01
   1.3066452e+01   7.3455655e+00   2.8335894e+01
   5.8818918e+00   3.9794938e+00   2.3750462e+01
   2.5601670e+01   1.1295603e+01   2.8679390e+01
   7.1776971e+00   3.8135557e+00   2.9009121e+01
   6.6848309e+00   7.1553158e+00   1.3097107e+01
   1.4919994e+01   6.7643742e+00   2.8919490e+01
   4.0989254e+00   4.6349909e+00   1.2205126e+01
   7.0850339e+00   3.8218517e+00   2.8596442e+01
   2.8923107e+01   1.2801992e+01   2.8536374e+01
   7.2252184e+00   3.8569344e+00   2.8991750e+01
   4.3446535e+00   4.1372600e+00   1.7124447e+01
   4.1603027e+01   1.9949817e+01   2.6962155e+01
   7.5227539e+00   3.9467070e+00   2.9004872e+01
   3.7004556e+00   4.1563531e+00   1.3949718e+01
   3.3464772e+00   4.2310602e+00   1.0282903e+01
   9.0417661e+00   1.0241042e+01   6.2443186e+00
   1.0335063e+01   9.8906985e+00   1.3074810e+01
   6.1732781e+00   3.8880336e+00   2.4508718e+01
   1.3471373e+01   6.5162397e+00   2.8884342e+01
   1.2188955e+01   1.0450141e+01   1.6404018e+01
   1.9995215e+00   4.6506264e+00   3.1289614e+00
   3.9537473e+00   7.3444091e+00   8.7082004e-01
   4.5273328e+00   5.3726878e+00   1.1573159e+01
   4.3220430e+01   2.7173317e+01   8.1301092e-01
   7.0831230e+00   3.8264157e+00   2.8640768e+01
   8.0616540e+00   1.0555292e+01   8.1159772e-01
   4.0341792e+01   2.5396920e+01   5.6211645e+00
   8.8672960e+00   4.5560799e+00   2.8973484e+01
   1.8204987e+01   8.7752492e+00   2.8686949e+01
   5.8719319e+00   4.9250405e+00   1.9233410e+01
   9.7482911e+00   5.1876811e+00   2.8874409e+01
   2.4506304e+01   1.4199741e+01   2.5890103e+01
   7.2169695e+00   3.8275589e+00   2.9009480e+01
   6.2366975e+00   3.9753043e+00   2.5423034e+01
   1.3140562e+01   6.7243499e+00   2.8781263e+01
   3.6407263e+01   1.9625476e+01   2.4584587e+01
   6.9178586e+00   3.8667913e+00   2.8077003e+01
   1.9542846e+01   1.6257712e+01   6.0439896e+00
   6.1290382e+00   4.1830687e+00   2.2883753e+01
   4.7050129e+01   2.4289898e+01   2.2772267e+01
   3.3320028e+00   4.1346927e+00   1.1279803e+01
   4.7483120e+01   2.5198945e+01   2.0708827e+01
   6.1651822e+00   3.9761977e+00   2.5076874e+01
   7.1744651e+00   3.8140073e+00   2.8996745e+01
   3.0277554e+01   1.4142434e+01   2.8272524e+01
   8.4810404e+00   6.2307915e+00   2.4322373e+01
   5.7959891e+00   3.9631448e+00   2.2081354e+01
   3.1110652e+01   1.8804023e+01   2.1128876e+01
   7.2240860e+00   3.8302231e+00   2.9009816e+01
   2.9913841e+00   4.1989343e+00   1.0321666e+01
   2.5088742e+01   1.8181431e+01   1.1115728e+01
   3.0838777e+00   6.4223388e+00   1.1444977e+00
   4.3921545e+01   2.7432896e+01   7.8127867e-01
   3.2119220e+01   1.9684016e+01   1.9517447e+01
   6.0124495e+00   4.0562075e+00   2.2740150e+01
   5.2648865e+00   4.0471215e+00   2.1136388e+01
   2.3382094e+00   4.2542618e+00   6.6966306e+00
   2.5246036e+00   4.4914137e+00   5.8608455e+00
   3.7354946e+01   2.3522355e+01   1.0454306e+01
   6.0386976e+00   3.9911580e+00   2.3077735e+01
   7.2704060e+00   3.8467289e+00   2.9007848e+01
   4.9165021e+00   4.0953171e+00   1.9738262e+01
   1.9992219e+00   4.6889842e+00   2.9899136e+00
   4.0935303e+01   1.9941261e+01   2.6747305e+01
   2.4145790e+01   1.9337616e+01   7.6279323e-01
   5.5113643e+00   4.0142673e+00   2.2148836e+01
   1.7943832e+01   1.5256351e+01   7.1090204e+00
   9.7410544e+00   4.9325491e+00   2.8952556e+01
   3.9538533e+00   4.0841341e+00   1.4500084e+01
   5.4449747e+00   4.0535028e+00   2.2071835e+01
   4.8697763e+01   2.6879741e+01   1.5470185e+01
   7.1159315e+00   3.9029943e+00   2.8407575e+01
   8.6073602e+00   6.1411525e+00   2.5103435e+01
   4.9800757e+00   4.0896960e+00   2.0018886e+01
   4.8095254e+00   4.0914935e+00   1.9139664e+01
   4.8527135e+01   2.6360233e+01   1.7773929e+01
   7.1864817e+00   3.8163154e+00   2.9009541e+01
   7.1709983e+00   3.8145966e+00   2.8982885e+01
   1.3887587e+01   1.0340723e+01   2.1829069e+01
   7.1726383e+00   3.8140913e+00   2.8988751e+01
   3.0950028e+01   2.2134550e+01   2.2020683e+00
   6.2576256e+00   4.3277962e+00   2.3039170e+01
   7.1248884e+00   3.8152019e+00   2.8769747e+01
   2.7074053e+01   2.0154688e+01   4.3210494e+00
   7.1921993e+00   3.8183872e+00   2.9009562e+01
   1.8684058e+00   4.4105185e+00   3.5759631e+00
   2.9355510e+01   2.1665693e+01   7.5053343e-01
   1.2067381e+01   5.6409330e+00   2.8950754e+01
   2.6175264e+01   1.3468280e+01   2.7771711e+01
   3.7756121e+00   4.1412192e+00   1.4162057e+01
   9.6779025e+00   6.1133019e+00   2.7610254e+01
   7.3392653e+00   3.8997788e+00   2.9002484e+01
   7.9777692e+00   4.2616558e+00   2.8956702e+01
   4.2758656e+01   2.0775686e+01   2.6491299e+01
   3.6654661e+01   2.0215206e+01   2.3473169e+01
   2.3179243e+01   1.0183238e+01   2.8752312e+01
   6.2606346e+00   8.9001901e+00   2.7059135e+00
   5.8975619e+00   7.8315875e+00   6.5354867e+00
   3.3644403e+01   1.5290218e+01   2.8248883e+01
   5.9790115e+00   3.8949773e+00   2.3362611e+01
   7.2386504e+00   7.1010605e+00   1.5603526e+01
   2.6850728e+01   1.5294354e+01   2.5678677e+01
   2.8400323e+00   4.2710681e+00   8.1507832e+00
   4.7168909e+01   2.8585752e+01   8.1771843e-01
   1.8004154e+01   1.6152771e+01   1.7372900e+00
   2.0790771e+00   5.3158224e+00   1.2123374e+00
   2.3798707e+01   1.5995228e+01   1.9581675e+01
   3.5466629e+01   2.2863462e+01   9.7807940e+00
   3.0365640e+00   6.4302285e+00   9.1842837e-01
   3.9840271e+01   2.5904851e+01   7.3021630e-01
   4.3081020e+01   2.7108777e+01   9.1231793e-01
   6.1414346e+00   7.6725111e+00   8.3321665e+00
   4.2265474e+01   2.0365239e+01   2.6758272e+01
   2.9420962e+00   4.8552150e+00   6.3758495e+00
   1.7204346e+01   1.4155554e+01   1.1524134e+01
   4.7314002e+01   2.8531334e+01   1.6391376e+00
   7.1786173e+00   3.8139542e+00   2.9010070e+01
   7.1635499e+00   3.8168973e+00   2.8961203e+01
   2.8676882e+01   2.1005118e+01   3.3645932e+00
   2.3406489e+01   1.3283206e+01   2.6697411e+01
   9.5976755e+00   4.8453823e+00   2.8964352e+01
   7.8949202e+00   4.1320385e+00   2.8994001e+01
   7.1824611e+00   3.8147709e+00   2.9009311e+01
   3.1428107e+01   1.4064985e+01   2.8414696e+01
   1.8726328e+00   4.4002401e+00   3.7664347e+00
   1.9277271e+00   4.6673307e+00   2.7750443e+00
   5.4381614e+00   4.0016094e+00   2.1686320e+01
   2.6605927e+01   1.1726294e+01   2.8643434e+01
   1.4718523e+01   1.4033808e+01   4.0639609e+00
   3.3718845e+01   1.6856189e+01   2.7270553e+01
   6.9886572e+00   4.8368674e+00   2.4681219e+01
   6.4726917e+00   9.4357236e+00   7.9549797e-01
   7.0859987e+00   3.8270934e+00   2.8656771e+01
   6.7333296e+00   3.8506924e+00   2.7030670e+01
   3.4617095e+01   1.5811239e+01   2.8172232e+01
   3.4937515e+01   1.9283697e+01   2.4110604e+01
   2.1396592e+00   4.3668874e+00   4.9768368e+00
   6.5186770e+00   3.8875679e+00   2.6288208e+01
   5.1243535e+00   4.0784662e+00   2.0660145e+01
   3.1480636e+01   1.8440714e+01   2.2741671e+01
   4.7780772e+01   2.5152690e+01   2.1128398e+01
   2.8550923e+01   1.4595452e+01   2.7590713e+01
   1.7181786e+01   1.1386596e+01   2.4321879e+01
   4.4181985e+01   2.1930966e+01   2.5547606e+01
   2.0034447e+01   1.2976250e+01   2.3817760e+01
   7.2482392e+00   3.8380100e+00   2.9007748e+01
   1.0279073e+01   1.1786192e+01   1.9473838e+00
   7.2756061e+00   3.8621690e+00   2.9006797e+01
   5.9879912e+00   4.0091766e+00   2.4422693e+01
   7.1007346e+00   3.8247783e+00   2.8714199e+01
   5.8307445e+00   4.0237545e+00   2.3752868e+01
   5.3015167e+00   4.0225869e+00   2.1168130e+01
   4.0807334e+01   2.6277928e+01   7.4668872e-01
   6.9593487e+00   3.8666904e+00   2.8259084e+01
   3.3519426e+01   1.8155944e+01   2.5312623e+01
   1.5304848e+01   6.9365294e+00   2.8914218e+01
   1.6183559e+01   8.8376575e+00   2.8271692e+01
   7.1257458e+00   3.8275154e+00   2.8837225e+01
   2.4062685e+01   1.2435438e+01   2.7953893e+01
   4.6879276e+01   2.8347850e+01   1.8985508e+00
   2.7397712e+00   6.1009373e+00   1.0169928e+00
   4.1398712e+00   4.0989677e+00   1.5762456e+01
   1.3610938e+01   6.5842327e+00   2.8878830e+01
   1.7108287e+01   1.3357319e+01   1.5772546e+01
   5.9461832e+00   4.0111583e+00   2.4232519e+01
   6.9550617e+00   3.8402928e+00   2.7884102e+01
   7.1774832e+00   3.8135388e+00   2.9008024e+01
   4.7098662e+01   2.8574357e+01   7.3836333e-01
   1.5518340e+01   7.7238024e+00   2.8721874e+01
   7.0871696e+00   7.4209005e+00   1.3488074e+01
   3.3770616e+01   2.3043027e+01   3.9857742e+00
   1.9144685e+01   1.5197207e+01   1.1379301e+01
   1.1611720e+01   1.2713681e+01   1.3203121e+00
   7.1779672e+00   3.8135131e+00   2.9010172e+01
   2.5803175e+00   4.2249279e+00   8.0512397e+00
   1.8940086e+01   1.5349637e+01   9.8508834e+00
   5.4818487e+00   4.7357152e+00   1.8092756e+01
   3.3917410e+01   2.2647587e+01   6.9438396e+00
   7.1550414e+00   3.8157868e+00   2.8911520e+01
   7.1836721e+00   3.8155468e+00   2.9010068e+01
   1.8253827e+00   4.8842222e+00   1.5427180e+00
   3.0689961e+01   1.4420079e+01   2.8213072e+01
   9.5023252e+00   1.1409268e+01   1.2951198e+00
   6.9373836e+00   3.8270942e+00   2.7950363e+01
   4.2564953e+01   2.0612521e+01   2.6602790e+01
   1.0791236e+01   5.1614519e+00   2.8965009e+01
   1.0261065e+01   1.0197608e+01   1.1138495e+01
   7.1592501e+00   3.8178505e+00   2.8945117e+01
   1.0793839e+01   8.2264309e+00   2.2901850e+01
   3.0889285e+01   2.0731200e+01   1.1298164e+01
   4.8591344e+01   2.6642220e+01   1.6527391e+01
   4.5085065e+01   2.7076551e+01   6.2873434e+00
   7.1894587e+00   3.8288988e+00   2.8995905e+01
   3.9943911e+01   2.5345343e+01   4.9552399e+00
   7.1893196e+00   3.8193043e+00   2.9009713e+01
   6.8401480e+00   3.8781574e+00   2.7759009e+01
   1.7591284e+00   4.4840580e+00   2.6618096e+00
   4.7371456e+01   2.4518907e+01   2.2436675e+01
   1.2365677e+01   6.4254902e+00   2.8793259e+01
   2.7427045e+01   1.5884019e+01   2.4983781e+01
   2.3303997e+00   4.2604217e+00   6.5673956e+00
   4.7611350e+01   2.8343283e+01   3.7702569e+00
   7.1800869e+00   3.8149632e+00   2.9028301e+01
   2.8500929e+00   5.7489400e+00   2.9166892e+00
   7.3052188e+00   3.8576841e+00   2.9006053e+01
   4.3597635e+01   2.1336443e+01   2.6121044e+01
   4.6599818e+01   2.7175932e+01   9.3837657e+00
   1.4789386e+01   6.9046759e+00   2.8902667e+01
   4.5610161e+01   2.8052915e+01   7.2798316e-01
   5.4089223e+00   4.0057026e+00   2.1584513e+01
   4.7544085e+01   2.8034013e+01   5.7250622e+00
   7.5033517e+00   4.2006660e+00   2.8664664e+01
   2.5756207e+01   2.0091980e+01   7.3050181e-01
   1.5970408e+01   1.5198045e+01   9.7601927e-01
   7.2107532e+00   3.8249669e+00   2.9009315e+01
   4.7286326e+01   2.8636205e+01   7.3201682e-01
   7.1769931e+00   3.8137078e+00   2.9006610e+01
   4.2910345e+01   2.3849230e+01   1.9782516e+01
   7.1319243e+00   3.8140755e+00   2.8797174e+01
   7.1940559e+00   3.8206974e+00   2.9009762e+01
   1.7525007e+01   7.8784695e+00   2.8868897e+01
   6.1411356e+00   9.1818372e+00   7.9657150e-01
   2.2774041e+01   1.7100534e+01   1.0919579e+01
   1.6647937e+01   1.5546741e+01   1.0474611e+00
   7.1733316e+00   3.8150359e+00   2.8997623e+01
   1.2628162e+01   1.3175977e+01   2.1314262e+00
   8.3321679e+00   4.2571549e+00   2.8999928e+01
   1.0068289e+01   8.9589379e+00   1.7133665e+01
   3.9088582e+01   1.8355429e+01   2.7586463e+01
   7.1517151e+00   3.8189646e+00   2.8869431e+01
   3.5799685e+01   1.9544817e+01   2.4268501e+01
   9.1409979e+00   4.5397256e+00   2.8984600e+01
   8.0124878e+00   4.5586797e+00   2.8643529e+01
   6.8494248e+00   3.8765386e+00   2.7793833e+01
   8.9378745e+00   1.1126099e+01   8.2938511e-01
   4.1154131e+01   2.1682861e+01   2.3996669e+01
   7.2464477e+00   3.8371350e+00   2.9007636e+01
   5.4061563e+00   4.0531894e+00   2.1878674e+01
   2.5765458e+01   1.1341460e+01   2.8677642e+01
   3.4695294e+00   4.1485158e+00   1.2434139e+01
   3.9223494e+01   1.8424183e+01   2.7568538e+01
   3.7224928e+01   2.2091469e+01   1.8099334e+01
   6.4629201e+00   3.8666924e+00   2.5865987e+01
   5.7848544e+00   3.9145662e+00   2.2366172e+01
   3.3417254e+01   1.8371995e+01   2.4789970e+01
   4.2808507e+00   4.1368410e+00   1.6797053e+01
   7.1809788e+00   3.8145865e+00   2.9010100e+01
   4.7302758e+01   2.6147413e+01   1.6776896e+01
   1.3095269e+01   1.1631376e+01   1.2933529e+01
   7.0917861e+00   3.8179379e+00   2.8628679e+01
   1.5387339e+01   1.2012356e+01   1.8124108e+01
   7.1783975e+00   3.8136688e+00   2.9010144e+01
   6.1135836e+00   3.9937726e+00   2.4934226e+01
   3.0305786e+01   1.3875484e+01   2.8376288e+01
   4.6942175e+01   2.8521936e+01   7.2885705e-01
   6.8190395e+00   3.8888271e+00   2.7725104e+01
   1.6345832e+01   1.5395981e+01   9.8904527e-01
   9.3004254e+00   5.2337436e+00   2.8644310e+01
   4.7951806e+01   2.7614946e+01   9.6281516e+00
   2.4567652e+00   4.4280136e+00   5.7738228e+00
   2.3765248e+01   1.0447799e+01   2.8741890e+01
   7.1416843e+00   3.8153253e+00   2.8849151e+01
   1.7077969e+01   7.7725706e+00   2.8874479e+01
   4.7597957e+01   2.8367989e+01   3.5674440e+00
   1.4369293e+01   1.0060170e+01   2.3874524e+01
   5.9947481e+00   3.9598887e+00   2.4161579e+01
   9.5260875e+00   5.0650431e+00   2.8890072e+01
   1.6257088e+01   1.5327026e+01   1.1302334e+00
   7.1769992e+00   3.8135585e+00   2.9005872e+01
   7.2320561e+00   3.8355796e+00   2.9009279e+01
   4.4656607e+01   2.3462342e+01   2.2804620e+01
   6.1329756e+00   5.3523757e+00   1.8701110e+01
   1.1123714e+01   5.5591817e+00   2.8910762e+01
   8.7656960e+00   4.4929709e+00   2.8976069e+01
   1.8709276e+01   1.2499750e+01   2.3221432e+01
   7.1570473e+00   3.8204289e+00   2.8947182e+01
   7.6613698e+00   4.0196947e+00   2.9000423e+01
   4.4071771e+00   4.1353529e+00   1.7426643e+01
   1.0117594e+01   6.7683134e+00   2.6593809e+01
   7.1729525e+00   3.8033805e+00   2.8990244e+01
   2.2367620e+01   1.8407433e+01   1.3291869e+00
   4.4340598e+00   4.2158013e+00   1.5058606e+01
   7.1705809e+00   3.8152835e+00   2.8986380e+01
   8.0769554e+00   1.0575257e+01   7.6853676e-01
   2.0461660e+01   1.7540718e+01   7.9432111e-01
   7.1777624e+00   3.8130951e+00   2.9009447e+01
   2.2168593e+01   1.5566085e+01   1.7902943e+01
   4.2710646e+00   7.6020946e+00   1.0144882e+00
   2.1625377e+01   9.6194896e+00   2.8783293e+01
   7.1614333e+00   3.8135994e+00   2.8933067e+01
   4.8563604e+00   4.0015636e+00   1.8534034e+01
   7.8615524e+00   4.0726249e+00   2.9004421e+01
   2.2215168e+01   1.1783980e+01   2.7901718e+01
   6.2375110e+00   3.9759709e+00   2.5431697e+01
   8.8409043e+00   1.0307901e+01   5.1338156e+00
   8.3107569e+00   8.2096093e+00   1.4390301e+01
   4.7267808e+01   2.8608978e+01   8.9039788e-01
   8.7062082e+00   4.3747483e+00   2.8990677e+01
   5.3438386e+00   4.0368211e+00   2.1463079e+01
   4.4366975e+00   4.1288236e+00   1.5377985e+01
   1.1900812e+01   1.0172611e+01   1.6973254e+01
   8.2575387e+00   1.0420883e+01   2.3258842e+00
   2.4124294e+01   1.2751566e+01   2.7707096e+01
   4.7430872e+00   4.0124826e+00   1.8009756e+01
   3.1026018e+01   1.7892427e+01   2.3721486e+01
   6.5088295e+00   7.2591107e+00   1.1877319e+01
   4.0752431e+01   1.9357875e+01   2.7228425e+01
   4.7383320e+01   2.8605605e+01   1.1896084e+00
   2.0390147e+01   9.1527562e+00   2.8807501e+01
   3.4901585e+01   1.5909168e+01   2.8164946e+01
   7.7656140e+00   4.0315769e+00   2.9000262e+01
   6.7159563e+00   6.9907935e+00   1.3995458e+01
   8.3346437e+00   7.9180908e+00   1.5909704e+01
   8.6639377e+00   4.3578580e+00   2.8991347e+01
   1.2955715e+01   6.5415944e+00   2.8808244e+01
   2.7489944e+01   1.4469906e+01   2.7299684e+01
   7.1909001e+00   9.8331676e+00   1.5076434e+00
   5.3584285e+00   4.0530320e+00   2.1638002e+01
   7.0582073e+00   3.8429995e+00   2.8601643e+01
   1.3666586e+01   1.3553132e+01   3.4512902e+00
   5.7506319e+00   8.3353616e+00   3.5244020e+00
   7.5499111e+00   4.1497457e+00   2.8856046e+01
   7.0554544e+00   3.8426429e+00   2.8584200e+01
   3.5997946e+01   1.7895449e+01   2.7079261e+01
   7.1650264e+00   3.8154557e+00   2.8961291e+01
   2.2384649e+01   1.0764660e+01   2.8509001e+01
   7.2116519e+00   3.8256412e+00   2.9009736e+01
   1.8493759e+01   8.2040922e+00   2.8856221e+01
   3.8644319e+01   2.5433499e+01   7.9295324e-01
   7.1769484e+00   3.8135731e+00   2.9005710e+01
   1.6588911e+01   7.4305673e+00   2.8893274e+01
   3.8013798e+01   1.7754052e+01   2.7750966e+01
   1.9963967e+01   1.3232863e+01   2.2848515e+01
   6.7397658e+00   3.8852309e+00   2.7320585e+01
   8.8450280e+00   1.0985044e+01   1.3210476e+00
   2.2793880e+01   1.8658207e+01   1.0069198e+00
   8.6439327e+00   4.4016049e+00   2.8989302e+01
   7.5459105e+00   3.9453392e+00   2.9003874e+01
   4.4389713e+00   4.3572755e+00   1.4565494e+01
   4.7784917e+01   2.5179304e+01   2.1056354e+01
   2.9608186e+00   4.6160730e+00   7.1965670e+00
   4.5341204e+01   2.7627401e+01   3.2194292e+00
   5.7087804e+00   4.0150465e+00   2.3111709e+01
   9.8823254e+00   1.1287222e+01   3.4157538e+00
   5.9056155e+00   6.3623607e+00   1.3395879e+01
   2.9853271e+01   1.3346654e+01   2.8482420e+01
   1.9740793e+01   8.9568559e+00   2.8804369e+01
   5.6044722e+00   4.0305101e+00   2.2699255e+01
   7.0648995e+00   3.8232622e+00   2.8529293e+01
   7.2871834e+00   3.8691849e+00   2.9005752e+01
   7.2469380e+00   7.7684103e+00   1.2428076e+01
   4.8495667e+01   2.6364655e+01   1.7707751e+01
   3.5161219e+01   1.6062589e+01   2.8137671e+01
   9.1227264e+00   8.5129111e+00   1.5934012e+01
   9.7321196e+00   1.0849670e+01   5.3643014e+00
   7.3204938e+00   1.0047751e+01   8.1888170e-01
   3.4955554e+01   1.7974447e+01   2.6503302e+01
   1.9709933e+01   1.5842934e+01   9.2402474e+00
   1.7208412e+01   1.3809729e+01   1.3508906e+01
   7.1682603e+00   3.8140950e+00   2.8967635e+01
   1.7386866e+01   1.1338050e+01   2.4780314e+01
   4.0249500e+01   1.9095772e+01   2.7322634e+01
   2.8272563e+00   4.2089644e+00   9.4344265e+00
   1.3905768e+01   1.3515028e+01   4.4831306e+00
