# Supplementary material for: Rethinking Colour Constancy
Source: PLoS One. 2015 Sep 10;10(9):e0135029. doi: 10.1371/journal.pone.0135029 (PMC4565710; doi:10.1371/journal.pone.0135029)
Supplement: S1 Dataset — (ZIP) [file pone.0135029.s002.zip › 5-TransitionMetamerReflectanceData/GtoN_20munsells/targetXYZ_10.txt]

   2.7756864e+01   3.7125939e+01   4.4050551e+00
   4.9430867e+01   3.2231326e+01   7.1879709e+01
   2.6079375e+01   2.3901165e+01   4.3250464e+01
   1.6409335e+01   1.7006154e+01   7.2392444e+01
   5.5356931e+01   5.1094549e+01   4.3419793e+00
   6.5721866e+01   5.0262850e+01   4.3977138e+01
   6.1021290e+00   1.7950963e+01   2.0683892e+01
   6.3801768e+01   5.1077222e+01   3.2037102e+01
   6.3136302e+01   5.1338100e+01   2.7297045e+01
   2.2129504e+01   1.9323282e+01   7.0959899e+01
   6.3776606e+01   4.7290191e+01   5.0908195e+01
   1.0261743e+01   1.7509976e+01   4.3765097e+01
   6.0248415e+01   4.1365109e+01   6.3482128e+01
   1.5820018e+01   1.7036796e+01   7.0066548e+01
   5.9435686e+01   4.8584463e+01   2.4927167e+01
   4.2639642e+01   3.3680623e+01   3.2827808e+01
   6.2318341e+01   5.0294452e+01   3.1030532e+01
   1.3683613e+01   1.7436609e+01   5.8356436e+01
   1.2929216e+01   2.9098260e+01   4.4981767e+00
   6.6687228e+01   4.9310957e+01   5.3083487e+01
   6.3068689e+01   4.2926673e+01   6.7383286e+01
   1.6409732e+01   1.7148654e+01   7.1012867e+01
   1.1505736e+01   2.1068971e+01   1.1060893e+01
   6.4946087e+01   5.0627548e+01   3.8734019e+01
   5.6588945e+01   4.5581151e+01   2.5336387e+01
   5.8819360e+01   5.2409213e+01   4.3404606e+00
   3.9999307e+01   4.1581362e+01   4.4177322e+00
   5.4215401e+01   4.8989964e+01   4.3951357e+00
   1.3811957e+01   2.9606224e+01   4.4892430e+00
   1.7178886e+01   2.7519695e+01   4.7717250e+00
   1.2090049e+01   1.7992449e+01   4.5864795e+01
   6.4238432e+01   5.0752683e+01   3.6169928e+01
   1.6406386e+01   1.6992576e+01   7.2513754e+01
   1.4965686e+01   1.8813031e+01   4.8680873e+01
   6.0334560e+01   4.7366080e+01   3.5033530e+01
   5.7757238e+01   5.1413955e+01   4.3701140e+00
   1.6561260e+01   1.7045694e+01   7.2533579e+01
   4.9714569e+01   4.8965455e+01   4.3450602e+00
   5.9004929e+01   5.2389402e+01   5.0614140e+00
   6.0024611e+01   5.2125537e+01   1.0336549e+01
   6.3086573e+01   4.8490800e+01   4.2531489e+01
   4.6643529e+01   3.7529202e+01   2.4078226e+01
   1.6442814e+01   1.7043319e+01   7.2124418e+01
   1.2671566e+01   2.1251753e+01   1.3215380e+01
   6.3933185e+01   5.1078388e+01   3.2022526e+01
   5.8838134e+01   5.2413959e+01   4.3403668e+00
   3.7638786e+01   3.0238778e+01   3.7063779e+01
   4.0681697e+01   4.5173043e+01   4.3516132e+00
   1.5382191e+01   1.7166202e+01   6.7367265e+01
   5.8345557e+01   5.1898098e+01   4.3691108e+00
   1.0229581e+01   2.6798285e+01   4.5728889e+00
   6.3813631e+01   5.0926382e+01   3.3573426e+01
   9.1782826e+00   1.7599632e+01   3.8042466e+01
   1.9252804e+01   2.2581278e+01   2.6384533e+01
   5.0034993e+01   4.8814498e+01   4.3460061e+00
   2.1241284e+01   1.8793843e+01   7.2627377e+01
   2.8600248e+01   2.2047870e+01   7.0183308e+01
   2.4412338e+01   2.3228452e+01   4.2731565e+01
   5.3300491e+01   4.7711698e+01   4.4689545e+00
   5.9605655e+01   5.2253756e+01   8.4611307e+00
   4.1787933e+01   3.0550228e+01   5.2899008e+01
   1.4021709e+01   2.3052057e+01   6.9344389e+00
   3.9845491e+01   2.6935989e+01   7.2091272e+01
   6.1050662e+01   5.1907314e+01   1.6019768e+01
   2.6205378e+01   2.0773448e+01   7.2586941e+01
   1.6718917e+01   1.7091602e+01   7.2639499e+01
   4.6647164e+01   3.3872006e+01   4.9765854e+01
   6.3144661e+01   4.4940043e+01   5.8576958e+01
   4.8286266e+01   4.5548424e+01   4.4177135e+00
   3.6148388e+01   4.3119353e+01   4.3569979e+00
   2.9336159e+01   3.7541578e+01   4.4093616e+00
   6.1239061e+01   4.3973733e+01   5.5003458e+01
   5.9261571e+01   5.2326560e+01   6.4570679e+00
   5.3346677e+00   1.8224993e+01   1.5102337e+01
   8.1122329e+00   1.7851289e+01   3.0214762e+01
   5.8894994e+01   5.2386123e+01   4.6731444e+00
   5.8849133e+01   5.2400643e+01   4.3431120e+00
   1.2647760e+01   1.8131877e+01   4.6610386e+01
   1.3487181e+01   1.7672856e+01   5.5023158e+01
   4.0165113e+01   2.7062531e+01   7.2332442e+01
   6.6678418e+01   4.9098148e+01   5.4178151e+01
   5.9382246e+01   5.2312072e+01   7.0263275e+00
   5.5330577e+00   1.8106523e+01   1.6947533e+01
   2.4770015e+01   2.0540454e+01   6.9541852e+01
   4.6884502e+01   4.2495248e+01   4.6993552e+00
   7.6450039e+00   1.7863808e+01   2.8090087e+01
   5.8876008e+01   5.2416746e+01   4.4093271e+00
   2.5433347e+01   2.9677304e+01   5.1072687e+00
   6.0026242e+01   5.2171660e+01   1.0610188e+01
   5.8870047e+01   5.2421458e+01   4.3784886e+00
   5.5623750e+01   5.1008694e+01   4.3434220e+00
   5.1009832e+01   4.6526835e+01   4.4459218e+00
   1.3320567e+01   1.7283710e+01   5.8605783e+01
   5.0844714e+01   4.4838956e+01   4.8019743e+00
   4.7612710e+01   4.2367990e+01   4.9000209e+00
   4.8500676e+01   4.8472775e+01   4.3456989e+00
   2.8347259e+01   3.1347873e+01   4.9898623e+00
   4.4109812e+00   1.9647804e+01   6.3584347e+00
   1.0831152e+01   1.9740018e+01   2.0546687e+01
   6.5637954e+01   4.9901472e+01   4.6364116e+01
   6.1887582e+01   5.1657595e+01   2.0319898e+01
   6.1162312e+01   4.1024388e+01   6.8780293e+01
   3.8335319e+01   3.3313240e+01   1.5653089e+01
   1.6473983e+01   1.7007070e+01   7.2614163e+01
   2.2182160e+01   3.4334681e+01   4.4249985e+00
   6.1646600e+01   5.1721581e+01   1.9094991e+01
   5.8373350e+01   5.2256257e+01   4.3409630e+00
   3.1190693e+01   3.4495919e+01   4.6324469e+00
   4.0899850e+01   4.3954028e+01   4.3636742e+00
   4.8595912e+01   4.8311090e+01   4.3461866e+00
   1.4767752e+01   1.7184739e+01   6.4864818e+01
   2.7659481e+01   3.7056757e+01   4.4058946e+00
   5.2259375e+01   4.5357840e+01   5.3559807e+00
   5.8895760e+01   5.2414870e+01   4.5086479e+00
   4.9023419e+01   4.7519600e+01   4.3551571e+00
   8.7292865e+00   1.7682058e+01   3.4948749e+01
   5.4619067e+01   3.6215220e+01   6.8104347e+01
   5.6332908e+01   4.9334864e+01   4.8389712e+00
   5.8795829e+01   5.2345902e+01   4.3483983e+00
   5.7488216e+01   5.1041300e+01   4.4139867e+00
   2.1195536e+01   2.5775354e+01   7.7593798e+00
   3.2310770e+01   3.9738595e+01   4.3826238e+00
   1.5182191e+01   1.7277090e+01   6.5463573e+01
   2.7801683e+01   3.8207345e+01   4.3809169e+00
   1.6256525e+01   2.5131026e+01   5.4074760e+00
   6.6154258e+01   4.9791250e+01   4.8630600e+01
   3.7375794e+01   2.6235734e+01   6.8282720e+01
   5.8907796e+01   5.2413919e+01   4.5840124e+00
   2.9954117e+01   3.0992805e+01   5.6343017e+00
   5.9746341e+01   5.2197107e+01   8.9301658e+00
   2.8600879e+01   3.0266003e+01   5.6890359e+00
   1.2804319e+01   2.3779344e+01   5.3906056e+00
   6.4582640e+00   1.7904007e+01   2.2639703e+01
   2.7132160e+01   3.7865605e+01   4.3828869e+00
   5.8241848e+01   5.2204927e+01   4.3408884e+00
   4.8562799e+01   3.1726085e+01   7.1780462e+01
   1.1106026e+01   1.7470055e+01   4.7652606e+01
   5.1552141e+01   4.9687272e+01   4.3440289e+00
   2.4811105e+01   2.7105732e+01   8.9850800e+00
   5.5471346e+01   3.6248384e+01   7.1227601e+01
   6.4182914e+01   5.0917552e+01   3.4425898e+01
   1.6782170e+01   3.1476564e+01   4.4562855e+00
   5.8169216e+01   5.2128484e+01   4.3408949e+00
   5.9748528e+01   5.2237906e+01   9.1316388e+00
   1.5618361e+01   1.8922475e+01   5.0159531e+01
   2.4466476e+01   3.1824727e+01   4.6059446e+00
   2.2686379e+01   2.4764571e+01   1.9469333e+01
   6.2090202e+01   5.1403021e+01   2.4127132e+01
   5.2443546e+00   1.8090088e+01   1.6098290e+01
   5.8528537e+00   2.2017228e+01   5.0385934e+00
   4.5387013e+01   4.2836387e+01   4.5009531e+00
   1.7508579e+01   1.7377964e+01   7.2660410e+01
   6.4594674e+00   1.7949020e+01   2.2136337e+01
   6.4820746e+01   5.0295071e+01   4.1125592e+01
   5.1517792e+01   4.4673424e+01   5.4840439e+00
   1.9454876e+01   1.9444185e+01   6.0131003e+01
   6.5887854e+01   5.0105586e+01   4.5734566e+01
   6.1055930e+01   5.1878655e+01   1.5821283e+01
   5.8864871e+01   5.2422363e+01   4.3501351e+00
   6.1173387e+01   5.1855571e+01   1.6407199e+01
   8.5384908e+00   1.8223748e+01   2.7723056e+01
   3.8150796e+01   4.1745033e+01   4.3881065e+00
   5.9678585e+01   5.2221095e+01   8.5224611e+00
   5.8227724e+01   5.2173725e+01   4.3406754e+00
   9.9165856e+00   2.6605758e+01   4.5790524e+00
   2.3172932e+01   3.6189923e+01   4.3898649e+00
   6.1249016e+01   4.9691767e+01   2.8765238e+01
   1.5701674e+01   1.7116347e+01   6.8917368e+01
   3.9978018e+01   4.4563073e+01   4.3544690e+00
   6.5118876e+01   5.0568422e+01   3.9712928e+01
   1.7734867e+01   1.7949444e+01   6.8161544e+01
   1.3278728e+01   2.9481338e+01   4.4874222e+00
   4.5579338e+01   4.3186935e+01   4.4805136e+00
   6.6051968e+01   5.0055188e+01   4.6564216e+01
   5.8812723e+01   5.2361171e+01   4.3486281e+00
   3.0021843e+01   2.3155692e+01   6.6007126e+01
   5.8907056e+01   5.2413477e+01   4.5829885e+00
   6.7821077e+00   1.7829462e+01   2.4807238e+01
   2.7337247e+01   3.7735881e+01   4.3868191e+00
   3.1042484e+01   3.1112866e+01   6.2429077e+00
   4.1318162e+01   2.7659375e+01   7.2252802e+01
   2.9519678e+01   3.5832666e+01   4.4764246e+00
   1.5019251e+01   1.7558360e+01   6.2069026e+01
   5.4340856e+01   5.0716384e+01   4.3425533e+00
   5.8882698e+01   5.2416940e+01   4.4411877e+00
   1.4911724e+01   2.3814124e+01   6.1635873e+00
   4.8082710e+01   4.7826371e+01   4.3493156e+00
   3.3078041e+01   3.4181386e+01   4.8451168e+00
   2.7593905e+01   2.3020623e+01   5.7940683e+01
   2.2069036e+01   2.8831480e+01   4.9133971e+00
   1.9317072e+01   1.8075942e+01   7.2460621e+01
   6.0551578e+01   5.2035468e+01   1.3441346e+01
   1.0202975e+01   2.6884069e+01   4.5673873e+00
   4.7470671e+01   3.8534210e+01   2.1307327e+01
   1.5370812e+01   2.1983592e+01   1.6334081e+01
   2.6817327e+01   2.6531996e+01   2.0645040e+01
   6.0376777e+01   5.2083778e+01   1.2678436e+01
   6.7860967e+00   1.9980614e+01   7.5729421e+00
   5.8701787e+01   5.2349350e+01   4.3405518e+00
   4.9786600e+01   4.8757637e+01   4.3455706e+00
   5.3099259e+01   5.0174463e+01   4.3430996e+00
   3.1918614e+01   3.1746871e+01   5.9614193e+00
   5.8965716e+01   5.2398603e+01   4.8635417e+00
   1.6926988e+01   1.7176873e+01   7.2554534e+01
   2.7931742e+01   3.1624854e+01   4.8622114e+00
   4.0508255e+01   4.2683117e+01   4.3879707e+00
   2.8540607e+01   2.5801040e+01   3.5401525e+01
   3.2969055e+01   2.9826036e+01   1.8978708e+01
   5.7868572e+01   5.1212758e+01   4.4862726e+00
   1.2927213e+01   1.8084536e+01   4.8250402e+01
   9.7786391e+00   2.0414061e+01   1.0911753e+01
   6.2211071e+01   5.1582762e+01   2.2219629e+01
   5.9401241e+01   5.2260939e+01   7.7528112e+00
   6.1305433e+01   4.9917979e+01   2.8014947e+01
   1.7222991e+01   1.7292865e+01   7.2475157e+01
   6.6730970e+01   4.7565049e+01   6.1546456e+01
   5.8196251e+01   5.2185978e+01   4.3408291e+00
   4.3182836e+01   4.3160253e+01   4.4128547e+00
   6.8620109e+00   1.8023792e+01   2.2938314e+01
   3.2562732e+01   3.6746759e+01   4.4940434e+00
   1.3918189e+01   1.7247682e+01   6.1166641e+01
   6.3480049e+00   1.8635779e+01   1.4745829e+01
   1.8484581e+01   1.8056339e+01   6.9740314e+01
   3.3480746e+01   4.0694948e+01   4.3727337e+00
   4.5868937e+01   3.7963346e+01   1.7374170e+01
   6.3522832e+01   5.0394034e+01   3.5625630e+01
   4.3394303e+01   4.6373105e+01   4.3492930e+00
   5.4122036e+00   1.8727574e+01   1.1180181e+01
   4.6499867e+01   3.0479964e+01   7.2091124e+01
   5.2064346e+01   3.6151602e+01   5.8182820e+01
   5.7142915e+01   5.1540053e+01   4.3429215e+00
   2.8862030e+01   3.7205925e+01   4.4135723e+00
   1.1319337e+01   1.7515630e+01   4.7993192e+01
   3.2997926e+01   3.2983272e+01   5.2964553e+00
   5.9693734e+01   5.2204997e+01   9.0916411e+00
   3.2997218e+01   2.3702128e+01   7.2273576e+01
   1.2029115e+01   1.7411238e+01   5.2019936e+01
   4.1455667e+01   2.9912580e+01   5.6348759e+01
   4.6241641e+01   3.7678248e+01   2.1082082e+01
   6.0356204e+01   5.2059072e+01   1.2295029e+01
   5.0626350e+01   3.7794795e+01   4.1663333e+01
   4.4937681e+00   1.9407716e+01   6.8873558e+00
   1.4214994e+01   2.9270194e+01   4.5103155e+00
   1.9077029e+01   1.8349939e+01   6.9128873e+01
   1.3006465e+01   2.6685861e+01   4.6703057e+00
   1.0546625e+01   2.5511588e+01   4.6987211e+00
   1.8248313e+01   1.8466765e+01   6.5005651e+01
   6.4128812e+01   4.4067939e+01   6.6451740e+01
   5.6531419e+01   4.0486508e+01   5.2314598e+01
   3.7021695e+01   3.2948839e+01   1.2695647e+01
   8.0668535e+00   2.1724117e+01   5.5339699e+00
   1.6856515e+01   1.7138707e+01   7.2661560e+01
   7.6837292e+00   2.4384322e+01   4.7120797e+00
   6.4432324e+01   5.0371111e+01   3.9324550e+01
   6.3408867e+01   4.6915086e+01   5.0970889e+01
   4.0911148e+01   4.2605301e+01   4.3949812e+00
   5.8414836e+01   5.1959269e+01   4.3673811e+00
   6.2367409e+01   5.1537674e+01   2.3659082e+01
   5.9990827e+01   4.1230337e+01   6.3075841e+01
   4.4250453e+01   3.1752506e+01   5.4485288e+01
   4.2210523e+01   4.0671596e+01   4.5512185e+00
   7.0408309e+00   2.3699583e+01   4.7733558e+00
   1.7576896e+01   2.2800524e+01   1.7224916e+01
   5.1518330e+01   3.6407479e+01   5.4273006e+01
   5.8923710e+01   5.2406591e+01   4.6561687e+00
   1.1755813e+01   2.6699500e+01   4.6219078e+00
   2.3920974e+01   2.0182158e+01   6.9677514e+01
   6.1386171e+01   5.1820485e+01   1.8315932e+01
   6.4687282e+01   5.0246098e+01   4.0952954e+01
   2.4438576e+01   2.0065081e+01   7.2539362e+01
   2.9506992e+01   2.6906888e+01   2.9179366e+01
   5.7382736e+01   5.1457383e+01   4.3497048e+00
   6.5081561e+01   5.0563173e+01   3.9633389e+01
   2.4349032e+01   2.0546012e+01   6.8036958e+01
   1.1701547e+01   2.8160650e+01   4.5225752e+00
   3.1672274e+01   2.3589168e+01   6.8442640e+01
   5.2381775e+01   5.0012164e+01   4.3437846e+00
   1.5021975e+01   2.2200530e+01   1.3233292e+01
   5.6510129e+01   4.1060091e+01   4.9077577e+01
   1.6178128e+01   1.8709412e+01   5.4737906e+01
   4.1903180e+01   3.3458178e+01   3.1028512e+01
   1.7534726e+01   1.7398496e+01   7.2573275e+01
   6.5072968e+00   2.2507551e+01   4.9683167e+00
   3.4443922e+01   2.4355083e+01   7.2244149e+01
   4.3300887e+01   2.9917253e+01   6.3673838e+01
   9.6646860e+00   2.6297232e+01   4.5946859e+00
   5.8750731e+01   4.5095092e+01   3.8453303e+01
   9.1037650e+00   1.7682197e+01   3.6644174e+01
   1.4787622e+01   1.7149537e+01   6.5315664e+01
   4.6901857e+01   4.4546115e+01   4.4348170e+00
   1.3227872e+01   1.7870565e+01   5.1795185e+01
   6.4767859e+01   5.0671666e+01   3.7959033e+01
   5.6638241e+01   5.1554247e+01   4.3412302e+00
   1.6480710e+01   1.7088825e+01   7.1822143e+01
   4.7526697e+01   3.9276416e+01   1.6719889e+01
   1.1300768e+01   1.7529107e+01   4.7770460e+01
   4.3647453e+01   4.4026746e+01   4.3874374e+00
   4.2643104e+01   3.9454063e+01   4.8227167e+00
   6.0410448e+01   5.2089211e+01   1.2774734e+01
   1.3697318e+01   1.7395316e+01   5.8844291e+01
   1.1998090e+01   1.7379885e+01   5.2260893e+01
   6.6150516e+01   4.7950930e+01   5.7694783e+01
   3.1971992e+01   2.3364617e+01   7.1318516e+01
   6.4027995e+00   2.1127962e+01   5.5206345e+00
   2.4897500e+01   2.9361460e+01   5.1383383e+00
   5.9642673e+01   5.2218963e+01   8.3765503e+00
   5.5658502e+01   3.6382857e+01   7.1198081e+01
   1.6484980e+01   1.7019237e+01   7.2526469e+01
   1.0493658e+01   1.7538038e+01   4.4389740e+01
   4.1531415e+01   2.9858032e+01   5.7081773e+01
   5.7458088e+01   5.1912818e+01   4.3411231e+00
   1.3021817e+01   2.9213565e+01   4.4947456e+00
   6.1169185e+01   5.1850433e+01   1.6415531e+01
   4.1396911e+01   4.5506982e+01   4.3508168e+00
   2.6561437e+01   2.0920840e+01   7.2576912e+01
   3.8188307e+01   2.6084389e+01   7.2380080e+01
   5.9812638e+01   5.2200335e+01   9.4185639e+00
   1.2002061e+01   1.7690182e+01   4.8808016e+01
   2.2776535e+01   2.2043040e+01   4.7581974e+01
   2.7306039e+01   2.4308651e+01   4.4564865e+01
   2.6602151e+01   2.5303966e+01   3.1425983e+01
   4.3924574e+01   2.9256273e+01   7.0681064e+01
   6.1067829e+01   5.1916008e+01   1.6322326e+01
   1.3913443e+01   2.9518334e+01   4.4945113e+00
   6.5360139e+01   5.0346978e+01   4.2546449e+01
   5.8721478e+01   5.1893713e+01   5.8997730e+00
   6.0597357e+01   5.1999382e+01   1.3403650e+01
   5.5093838e+00   1.8580153e+01   1.2598665e+01
   2.6530610e+01   3.5664328e+01   4.4345704e+00
   5.9102524e+01   5.2369522e+01   5.5512258e+00
   3.4796341e+01   3.3348976e+01   5.8966210e+00
   2.6640549e+01   2.6591847e+01   1.9349553e+01
   4.6197271e+00   1.9647307e+01   6.4875379e+00
   5.5926639e+01   4.3907385e+01   3.0910740e+01
   5.7720012e+01   4.0939112e+01   5.5066726e+01
   4.5110360e+01   4.6893697e+01   4.3484193e+00
   5.8856786e+01   5.2404091e+01   4.3941696e+00
   3.4202216e+01   4.2000895e+01   4.3604994e+00
   5.8629868e+01   5.2229645e+01   4.3445483e+00
   2.8943079e+01   2.3044266e+01   6.2877160e+01
   5.8061672e+01   3.8977619e+01   6.6755085e+01
   5.8830808e+01   5.2377774e+01   4.3531064e+00
   2.9467174e+01   3.9649557e+01   4.3686392e+00
   2.4020513e+01   2.0875977e+01   6.3760198e+01
   3.1504929e+01   2.6850480e+01   3.8968078e+01
   5.9101577e+01   5.2368855e+01   5.5471379e+00
   5.9720084e+01   5.2179940e+01   9.6942396e+00
   4.4320410e+00   1.9164380e+01   7.4418140e+00
   3.7149128e+01   2.9050153e+01   4.4775723e+01
   2.3254844e+01   2.3234566e+01   3.7522374e+01
   6.0937704e+01   5.1946106e+01   1.5576284e+01
   3.7396227e+01   2.5745653e+01   7.2072530e+01
   2.6696829e+01   2.8260783e+01   7.9057666e+00
   5.9169021e+01   5.2355537e+01   5.8888423e+00
   8.2127684e+00   1.7649318e+01   3.3054529e+01
   3.8862895e+01   2.8108296e+01   5.9570332e+01
   5.4358097e+01   5.0654387e+01   4.3425462e+00
   5.6937494e+01   5.1688895e+01   4.3413152e+00
   1.6523536e+01   1.7022098e+01   7.2637530e+01
   7.2417328e+00   1.8698570e+01   1.7306214e+01
   4.6685832e+01   3.1123779e+01   6.8573514e+01
   3.1131291e+01   3.1601805e+01   5.6257952e+00
   1.4010278e+01   2.1215229e+01   1.8350340e+01
   2.0704511e+01   3.2062055e+01   4.4913172e+00
   6.6791023e+01   4.7785395e+01   6.0798970e+01
   5.4009805e+01   5.0543634e+01   4.3425795e+00
   2.4125895e+01   2.0047828e+01   7.1566968e+01
   1.6514716e+01   1.7183997e+01   7.1041249e+01
   4.8520698e+00   1.8380085e+01   1.2294536e+01
   5.1911936e+01   3.5592691e+01   6.0901725e+01
   5.3600075e+01   4.4586367e+01   1.5241139e+01
   5.0874005e+00   2.0940300e+01   5.3547539e+00
   2.9220614e+01   3.9648430e+01   4.3684260e+00
   1.6797003e+01   1.7424140e+01   6.9768463e+01
   3.6345419e+01   2.5461749e+01   7.0413738e+01
   1.7295017e+01   1.7304874e+01   7.2624030e+01
   1.3569676e+01   1.9040391e+01   4.0410710e+01
   6.3005548e+01   5.1372472e+01   2.6672768e+01
   5.8752218e+01   5.2385553e+01   4.3404927e+00
   6.5294956e+00   1.7862754e+01   2.3394743e+01
   2.1315375e+01   1.8833606e+01   7.2537594e+01
   4.3824590e+01   4.6146535e+01   4.3514193e+00
   3.5625146e+01   2.4872522e+01   7.2422160e+01
   1.0329695e+01   1.7502958e+01   4.4132574e+01
   5.0728337e+01   4.8264880e+01   4.3537922e+00
   5.9830577e+01   5.2178227e+01   9.3257097e+00
   1.6266210e+01   1.7006580e+01   7.1873510e+01
   6.0106586e+01   5.2144845e+01   1.1203903e+01
   2.7703038e+01   3.8811602e+01   4.3721720e+00
   4.5498602e+01   4.3140368e+01   4.4808986e+00
   1.1005039e+01   1.7506233e+01   4.6841321e+01
   2.9248403e+01   3.0238117e+01   6.1670164e+00
   4.8769615e+01   4.8296146e+01   4.3465962e+00
   5.8862272e+01   5.2422658e+01   4.3403594e+00
   5.8570975e+01   5.2203984e+01   4.3434667e+00
   4.3211381e+01   4.6260393e+01   4.3493715e+00
   4.4965716e+01   4.6917131e+01   4.3482741e+00
   6.2660645e+01   5.1426783e+01   2.5585243e+01
   4.8006559e+01   4.8012310e+01   4.3469131e+00
   1.5818217e+01   2.2238522e+01   1.5684023e+01
   8.8151237e+00   1.8269233e+01   2.8390699e+01
   5.8833995e+01   5.2395199e+01   4.3415920e+00
   5.6153740e+00   2.1795430e+01   5.0815600e+00
   5.5187449e+00   2.0390017e+01   5.8849839e+00
   6.4474989e+01   4.4400463e+01   6.6358915e+01
   5.8920896e+01   5.2410668e+01   4.6492580e+00
   1.0628712e+01   1.7658361e+01   4.3569068e+01
   1.1225415e+01   2.7473568e+01   4.5516922e+00
   2.7260825e+01   2.5826283e+01   2.9322384e+01
   4.0804614e+01   4.5089943e+01   4.3523739e+00
   2.9449347e+01   3.5537077e+01   4.4896052e+00
   6.0110643e+01   5.1729958e+01   1.3804245e+01
   2.8354192e+01   2.3648994e+01   5.5152672e+01
   1.9567283e+01   3.3978359e+01   4.4117586e+00
   1.7269090e+01   1.7717296e+01   6.8690940e+01
   4.1200669e+01   3.0046208e+01   5.4254972e+01
   2.7102679e+01   3.6180024e+01   4.4244491e+00
   6.3382719e+01   5.0461034e+01   3.4689281e+01
   5.6154627e+01   3.9179500e+01   5.7871774e+01
   2.2746495e+01   3.4288994e+01   4.4327169e+00
   5.8849558e+01   5.2417648e+01   4.3403729e+00
   5.5895217e+01   5.0954182e+01   4.3441483e+00
   3.7774462e+01   3.9756527e+01   4.4566197e+00
   1.7388951e+01   1.7772646e+01   6.8593064e+01
   1.1912792e+01   1.7586487e+01   4.9587736e+01
   6.1372959e+01   5.1734648e+01   1.8897432e+01
   2.2020451e+01   1.9158933e+01   7.2044978e+01
   6.2929629e+01   5.1388966e+01   2.6172390e+01
   3.3905176e+01   2.6269915e+01   5.4412998e+01
   3.6114951e+01   4.3103852e+01   4.3570394e+00
   5.9382730e+01   5.2289854e+01   7.5078223e+00
   4.0194276e+01   4.4967155e+01   4.3521147e+00
   5.2099441e+01   3.4485015e+01   6.8325934e+01
   2.7740814e+01   3.7674290e+01   4.3912792e+00
   6.4437571e+01   5.0214695e+01   4.0272040e+01
   6.2206675e+01   5.1576818e+01   2.2123143e+01
   6.6874972e+01   4.8697663e+01   5.6913196e+01
   6.0523423e+01   4.0246507e+01   7.0061632e+01
   6.2847338e+01   5.1417843e+01   2.5814249e+01
   7.7668987e+00   1.8951685e+01   1.6747384e+01
   4.4358160e+01   2.9356238e+01   7.1609105e+01
   6.3954926e+01   4.3551829e+01   6.8074005e+01
   3.1352324e+01   3.1669211e+01   5.6775005e+00
   1.6440704e+01   2.0193243e+01   4.0030420e+01
   1.8895959e+01   1.7896674e+01   7.2643224e+01
   1.7730346e+01   1.7670476e+01   7.0684491e+01
   6.1239314e+01   5.1786498e+01   1.8024225e+01
   6.2570384e+01   5.1489339e+01   2.4212565e+01
   5.8819924e+01   5.2407999e+01   4.3403942e+00
   1.6450079e+01   1.6991903e+01   7.2664286e+01
   5.8758987e+01   3.9899418e+01   6.4821182e+01
   3.6194390e+01   2.5599247e+01   6.8832810e+01
   3.8755219e+01   2.9143131e+01   5.0886235e+01
   5.5700145e+01   5.1252986e+01   4.3420459e+00
   2.8122184e+01   2.1566525e+01   7.2565815e+01
   4.5023768e+01   2.9640200e+01   7.2177116e+01
   6.4477186e+01   4.4653732e+01   6.5260249e+01
   2.6424530e+01   3.2034962e+01   4.6738860e+00
   4.2379954e+01   4.2161998e+01   4.4440779e+00
   5.9128769e+01   5.2363211e+01   5.6849154e+00
   6.5338216e+01   5.0459702e+01   4.1234665e+01
   1.7126491e+01   2.3878660e+01   8.2582678e+00
   6.0508211e+01   5.2024685e+01   1.2874192e+01
   1.8405101e+01   1.7805049e+01   7.1775557e+01
   5.8565026e+01   5.2312099e+01   4.3405382e+00
   4.6852350e+01   3.3238504e+01   5.5057522e+01
   5.7372759e+01   5.1700425e+01   4.3420615e+00
   4.1785999e+01   4.5421468e+01   4.3520582e+00
   6.5314267e+01   4.8430354e+01   5.2260108e+01
   5.6413934e+01   5.1531948e+01   4.3418178e+00
   6.2263834e+01   5.1385069e+01   2.4907943e+01
   1.7875352e+01   1.7758033e+01   7.0370866e+01
   2.0836337e+01   1.8637636e+01   7.2625755e+01
   1.5028586e+01   3.0806639e+01   4.4590936e+00
   3.3656832e+01   3.1879508e+01   7.8313820e+00
   5.8229085e+01   5.1542073e+01   4.4789890e+00
   6.0576530e+01   5.2011325e+01   1.3220751e+01
   6.1536518e+01   4.2092419e+01   6.5193309e+01
   4.3448138e+01   3.1452800e+01   5.3247003e+01
   5.8792783e+01   5.2341474e+01   4.3494542e+00
   6.3925274e+01   4.3590741e+01   6.7775124e+01
   6.2240386e+01   4.1903773e+01   6.8853317e+01
   1.6597618e+01   1.7053420e+01   7.2587682e+01
   3.7327236e+01   4.3665592e+01   4.3555696e+00
   1.8806046e+01   2.7871022e+01   4.8254860e+00
   6.6281397e+01   4.6573580e+01   6.4133498e+01
   4.8194078e+01   3.9552114e+01   1.8165004e+01
   1.3898995e+01   2.5325539e+01   4.9580262e+00
   1.9979043e+01   2.6844292e+01   5.3178366e+00
   6.4278778e+01   5.0924316e+01   3.4362378e+01
   1.6714412e+01   2.0509863e+01   3.7672096e+01
   5.8814724e+01   5.2403964e+01   4.3403594e+00
   5.8686362e+01   5.2361380e+01   4.3405054e+00
   5.0723504e+00   1.8240933e+01   1.4106928e+01
   3.4254161e+01   3.7178232e+01   4.5140811e+00
   1.0770473e+01   1.8606249e+01   3.2906458e+01
   6.2116048e+00   1.7867646e+01   2.2071173e+01
   3.1945648e+01   4.0546055e+01   4.3672695e+00
   6.3165195e+01   4.3277550e+01   6.8122573e+01
   4.5867666e+01   3.8833981e+01   6.3102725e+01
   2.7413070e+01   2.1660179e+01   7.2539335e+01
   5.7279582e+01   5.1861590e+01   4.3455267e+00
   5.8706569e+01   5.2371875e+01   4.3529937e+00
   1.6404441e+01   1.6975310e+01   7.2675288e+01
   1.1311637e+01   1.7417592e+01   4.8836544e+01
   1.4861687e+01   1.7135199e+01   6.5733816e+01
   2.5786136e+01   2.0648105e+01   7.2599536e+01
   4.3636891e+00   1.9637547e+01   6.3525661e+00
   5.3441696e+00   1.8962509e+01   1.2453191e+01
   3.3367400e+01   4.1783718e+01   4.4109859e+00
   6.6252727e+01   4.9752773e+01   4.9346077e+01
   1.2692727e+01   1.7328014e+01   5.5623967e+01
   4.5783426e+01   3.0284379e+01   7.2104567e+01
   1.3500145e+01   1.7190898e+01   5.8839181e+01
   1.8205616e+01   1.7890475e+01   7.2631452e+01
   1.3269582e+01   1.7270019e+01   5.8241929e+01
   6.1345398e+01   5.1666460e+01   1.8608485e+01
   3.1249317e+01   4.0711076e+01   4.3858004e+00
   8.6307608e+00   2.4126819e+01   9.8189886e+00
   5.5258902e+01   3.7094107e+01   7.0850896e+01
   2.0363061e+01   1.9147244e+01   7.2531588e+01
   3.3785844e+01   3.3394380e+01   6.0770888e+01
   3.5459165e+01   4.2638383e+01   5.6461628e+00
   1.7871288e+01   2.7555319e+01   3.3798703e+01
   1.3654456e+01   1.7251730e+01   6.0156854e+01
   1.1829557e+01   1.7356536e+01   5.1176885e+01
   1.8786234e+01   1.8199706e+01   7.2613057e+01
   6.4476206e+00   2.2994938e+01   4.8653862e+00
   1.6413018e+01   1.7054907e+01   7.2515787e+01
   1.7063162e+01   1.7746708e+01   7.2326912e+01
   6.1657036e+01   5.1652368e+01   1.9671283e+01
   5.5713990e+01   4.8315747e+01   2.9460457e+01
   4.1942402e+01   4.5091800e+01   9.3427227e+00
   2.7452400e+01   3.6045703e+01   2.1644675e+01
   1.2194077e+01   2.3694381e+01   2.7329796e+01
   7.4713348e+00   2.4185893e+01   4.7332442e+00
   1.7463682e+01   1.7440394e+01   7.2659097e+01
   1.6850036e+01   2.9619560e+01   1.8270657e+01
   2.6701727e+01   2.9427274e+01   5.9500968e+01
   9.9701291e+00   1.7522827e+01   4.2206446e+01
   5.4597570e+00   1.8023574e+01   1.7527156e+01
   5.5658081e+00   2.1822054e+01   5.0815021e+00
   7.0241227e+00   2.1933789e+01   1.0947030e+01
   5.0020604e+01   3.8578132e+01   6.7672304e+01
   6.4358091e+01   4.7711297e+01   5.7405556e+01
   1.6456187e+01   1.7394837e+01   7.1895310e+01
   1.7989782e+01   1.7712570e+01   7.2642037e+01
   6.1726592e+00   1.7917161e+01   2.1051404e+01
   1.6410229e+01   1.6977258e+01   7.2674780e+01
   5.8738605e+01   5.2382725e+01   4.3561915e+00
   1.2651878e+01   1.7329934e+01   5.5418453e+01
   1.9718982e+01   1.8785742e+01   7.2559202e+01
   1.6431498e+01   1.6985250e+01   7.2675140e+01
   2.4805325e+01   3.6557325e+01   8.3786969e+00
   2.0861138e+01   2.0923881e+01   7.1572551e+01
   1.1205595e+01   1.7433371e+01   4.8439406e+01
   2.7676065e+01   2.1401774e+01   7.2576464e+01
   4.8305288e+01   4.8408074e+01   4.3677361e+00
   3.9589691e+01   4.2845735e+01   1.8411070e+01
   1.8753254e+01   3.1746364e+01   1.4172362e+01
   3.6445084e+01   4.3287803e+01   4.3607030e+00
   1.4895519e+01   1.7116085e+01   6.5725565e+01
   6.0537860e+01   5.1934479e+01   1.3817643e+01
   2.2356814e+01   1.9471407e+01   7.2610225e+01
   8.6754198e+00   1.7627448e+01   3.2822943e+01
   7.7788998e+00   1.7676350e+01   3.0863092e+01
   1.3652661e+01   1.8612450e+01   5.3091798e+01
   1.1099439e+01   1.7354161e+01   4.5639801e+01
   5.4351924e+01   4.9284241e+01   1.6722717e+01
   3.2432633e+01   4.1306373e+01   4.4642684e+00
   1.2260303e+01   1.9182013e+01   4.4241179e+01
   7.0490286e+00   1.7752323e+01   2.6806524e+01
   5.7326938e+01   4.9347459e+01   2.5978106e+01
   1.6425119e+01   1.6982583e+01   7.2674560e+01
   1.3288803e+01   2.0543744e+01   4.4986268e+01
   5.3211235e+01   4.6402244e+01   3.6817126e+01
   1.5206959e+01   1.7107667e+01   6.7319392e+01
   2.3552014e+01   3.5912490e+01   7.7951989e+00
   6.1183101e+01   5.1123607e+01   2.2934134e+01
   1.6398658e+01   1.6974767e+01   7.2656153e+01
   7.3256233e+00   2.1295540e+01   1.4420036e+01
   5.5899374e+01   4.6735680e+01   4.2596723e+01
   8.6999386e+00   1.8138772e+01   2.9958974e+01
   7.9936340e+00   2.4374349e+01   6.1890520e+00
   1.6404175e+01   1.6975134e+01   7.2675007e+01
   1.3547553e+01   1.7174093e+01   5.7679820e+01
   1.6267601e+01   1.6990967e+01   7.2076223e+01
   5.4031736e+01   5.0467896e+01   5.8935229e+00
   5.4320107e+01   5.0391495e+01   7.4200700e+00
   3.4142300e+01   2.4502835e+01   7.2446778e+01
   1.5929274e+01   1.7022389e+01   7.0560385e+01
   8.5852402e+00   2.5345432e+01   4.6905196e+00
   6.6549128e+01   4.8772937e+01   5.5965386e+01
   1.7528159e+01   1.8816221e+01   7.1152132e+01
   5.6747651e+01   5.1021970e+01   9.7012856e+00
   1.5499643e+01   2.5737600e+01   3.2693631e+01
   4.4501327e+00   1.8508242e+01   1.0298723e+01
   1.7973603e+01   1.7724809e+01   7.2640866e+01
   3.2209105e+01   2.4261850e+01   7.2374045e+01
   2.8808498e+01   2.3114636e+01   7.2360458e+01
   3.9612816e+01   3.6851384e+01   5.9081889e+01
   2.0218727e+01   1.9248955e+01   7.2466992e+01
   6.4288669e+01   4.9679646e+01   4.4634029e+01
   4.8701846e+01   3.1842677e+01   7.1963504e+01
   5.1676888e+00   2.1226659e+01   5.2569583e+00
   3.9528166e+01   3.2905130e+01   6.9201208e+01
   1.4544856e+01   1.7164608e+01   6.4262581e+01
   1.6387684e+01   1.6976216e+01   7.2609291e+01
   6.2407152e+01   5.1228522e+01   2.5968583e+01
   6.0368913e+01   4.8094451e+01   4.5648482e+01
   1.8737008e+01   1.7872195e+01   7.2660289e+01
   5.7322716e+01   4.7729619e+01   3.9180411e+01
   5.8409444e+01   5.1759945e+01   8.6430628e+00
   1.1735401e+01   1.8488496e+01   4.3455903e+01
   2.7581358e+01   2.6015567e+01   7.0258477e+01
   2.0877563e+01   2.5049437e+01   6.0146573e+01
   5.4681200e+00   2.1647132e+01   5.2222492e+00
   3.7541863e+01   4.3496758e+01   6.5842457e+00
   1.9452225e+01   1.8258986e+01   7.2642785e+01
   6.0046899e+01   5.2025852e+01   1.1370792e+01
   1.6402390e+01   1.6974621e+01   7.2675036e+01
   6.3060184e+01   4.9361191e+01   4.3618779e+01
   6.2426834e+01   5.1482766e+01   2.3690000e+01
   4.0646924e+01   2.7535759e+01   7.2305251e+01
   1.6059698e+01   1.7011504e+01   7.1143885e+01
   1.1992362e+01   1.7298948e+01   5.1315787e+01
   5.8744711e+01   5.2386256e+01   4.3458117e+00
   3.0967917e+01   2.2835684e+01   7.2537081e+01
   3.9522900e+01   4.4423889e+01   6.4084229e+00
   5.0639276e+00   1.8185389e+01   1.4651925e+01
   2.6620122e+01   2.6143640e+01   6.9439297e+01
   4.4624174e+01   3.5030960e+01   6.9325221e+01
   5.9307159e+01   5.2320468e+01   6.6065110e+00
   6.5111249e+01   5.0494702e+01   4.0322950e+01
   1.6418733e+01   1.6980382e+01   7.2674984e+01
   1.7498528e+01   1.7382573e+01   7.2667269e+01
   4.2261448e+01   2.8242260e+01   7.2273575e+01
   5.7666099e+00   2.1268394e+01   7.6987192e+00
   1.9575603e+01   1.9339542e+01   7.2264325e+01
   5.8821086e+01   5.2346354e+01   4.9508023e+00
   2.1647903e+01   1.9053023e+01   7.2634986e+01
   2.1535129e+01   3.5243577e+01   4.4006516e+00
   5.3245925e+01   5.0141287e+01   6.1290828e+00
   1.2592310e+01   1.7283605e+01   5.4660703e+01
   1.5410274e+01   1.7046776e+01   6.7799334e+01
   3.2011226e+01   2.3579596e+01   7.2481751e+01
   5.7321373e+01   4.4248453e+01   6.0809810e+01
   1.5977949e+01   1.7007533e+01   7.0474727e+01
   4.9824570e+01   3.2467620e+01   7.1891841e+01
   5.6900809e+01   4.9253020e+01   2.5384723e+01
   1.8340403e+01   1.7762799e+01   7.2657085e+01
   1.6396049e+01   1.6975200e+01   7.2646940e+01
   8.9999217e+00   1.9417780e+01   2.7694148e+01
   5.1845266e+01   4.3074125e+01   5.5973508e+01
   1.8552960e+01   1.7801483e+01   7.2661361e+01
   1.2155095e+01   2.8315564e+01   5.7964251e+00
   4.6766965e+01   4.0273081e+01   5.9022367e+01
   3.1080197e+01   2.2841387e+01   7.2537502e+01
   5.2585791e+01   4.5399710e+01   4.2561488e+01
   6.6533389e+01   4.9576262e+01   5.1124087e+01
   1.6598690e+01   1.7044914e+01   7.2671878e+01
   4.5730759e+00   1.8958392e+01   9.1789218e+00
   1.9120380e+01   1.8335957e+01   7.2611014e+01
   5.3626044e+00   1.8374295e+01   1.4553749e+01
   4.4943959e+00   1.8462236e+01   1.0715533e+01
   2.9314838e+01   3.9592980e+01   5.0962374e+00
   5.8970446e+01   5.2021436e+01   8.1570477e+00
   1.6390642e+01   1.6976804e+01   7.2626172e+01
   4.5550544e+01   2.9936212e+01   7.2154242e+01
   3.5439873e+01   2.5636851e+01   7.2329384e+01
   2.0683905e+01   1.9449339e+01   7.2470837e+01
   4.5260296e+01   4.4747053e+01   2.3371194e+01
   1.3061571e+01   2.6053097e+01   2.0360207e+01
   5.8629363e+01   3.8732447e+01   7.0604943e+01
   2.2024175e+01   1.9390631e+01   7.2604568e+01
   2.9513460e+01   2.2168085e+01   7.2558496e+01
   1.3118353e+01   2.1334719e+01   4.1208243e+01
   5.3590493e+01   4.4114908e+01   5.4167136e+01
   2.2872015e+01   1.9662840e+01   7.2608091e+01
   3.4437303e+01   3.6439462e+01   4.5551595e+01
   4.9130727e+01   4.4916026e+01   3.5207575e+01
   5.7653297e+00   1.7948857e+01   1.9408002e+01
   5.3829728e+01   4.1834712e+01   6.4211461e+01
   1.5189723e+01   1.7109451e+01   6.7241800e+01
   6.2916254e+01   4.6976706e+01   5.8357448e+01
   7.0258697e+00   2.1024618e+01   1.3955802e+01
   5.4745252e+01   4.1080519e+01   6.6686992e+01
   4.5255518e+01   3.3299548e+01   7.0866132e+01
   4.7466418e+01   4.7024229e+01   1.2655429e+01
   1.7113970e+01   1.7259712e+01   7.2669984e+01
   6.5698443e+01   4.5802549e+01   6.5479727e+01
   1.6602979e+01   1.7060989e+01   7.2672743e+01
   1.7278577e+01   1.7505720e+01   7.2624911e+01
   1.1771978e+01   2.1063183e+01   3.5677581e+01
   1.2413756e+01   1.7253630e+01   5.2296624e+01
   4.7784308e+01   4.3570916e+01   4.1017006e+01
   3.4574652e+01   2.4435225e+01   7.2475962e+01
   9.2630107e+00   2.5059551e+01   8.7013869e+00
   1.8204555e+01   1.7668509e+01   7.2662870e+01
   5.9728145e+01   5.2205938e+01   8.8165978e+00
   4.3447846e+01   4.0846121e+01   4.6827452e+01
   1.0712774e+01   2.0035657e+01   3.4030412e+01
   6.0165384e+01   5.2035812e+01   1.1660519e+01
   1.3442774e+01   1.7191812e+01   5.6961443e+01
   1.7243824e+01   1.7654855e+01   7.2533470e+01
   3.7521040e+01   2.5761433e+01   7.2412332e+01
   1.2308822e+01   1.7890770e+01   4.8068072e+01
   1.6402360e+01   1.6974562e+01   7.2675237e+01
   1.9106966e+01   1.7982676e+01   7.2651093e+01
   1.2460240e+01   1.7305446e+01   5.4239477e+01
   2.2361037e+01   2.4153350e+01   6.8009159e+01
   5.3818107e+01   3.5231800e+01   7.1437427e+01
   1.6579915e+01   1.7037461e+01   7.2670199e+01
   6.1401130e+01   4.5882566e+01   6.0593950e+01
   1.5062125e+01   2.4111131e+01   3.8583400e+01
   4.5993436e+01   3.4901619e+01   6.9974042e+01
   1.9812143e+01   1.8539001e+01   7.2610072e+01
   9.9276399e+00   2.2892451e+01   2.0330539e+01
   5.4869075e+01   5.0342493e+01   9.4720501e+00
   1.1749501e+01   2.7907807e+01   6.1098309e+00
   1.1655951e+01   1.7298134e+01   4.9146938e+01
   1.5213306e+01   1.7100685e+01   6.7313098e+01
   1.6410446e+01   1.6977224e+01   7.2674351e+01
   3.2429095e+01   2.3590628e+01   7.2502645e+01
   1.7105869e+01   3.1498181e+01   9.0036867e+00
   3.0243492e+01   2.2501766e+01   7.2549292e+01
   1.9960063e+01   1.8304257e+01   7.2644752e+01
   6.0024130e+01   5.2068516e+01   1.0892918e+01
   1.7546047e+01   1.7399695e+01   7.2667028e+01
   1.4417963e+01   1.7098746e+01   6.2504619e+01
   4.2036426e+01   3.9618979e+01   5.0483594e+01
   5.3550408e+01   3.7829155e+01   7.0002554e+01
   6.3995673e+00   2.1736691e+01   8.9161025e+00
   5.1505657e+01   3.3767338e+01   7.1681543e+01
   1.4768926e+01   1.7139069e+01   6.3656553e+01
   3.0813595e+01   3.5142026e+01   4.0552386e+01
   4.3169635e+01   4.6135745e+01   5.5038808e+00
   6.1081095e+01   4.9759385e+01   3.4441548e+01
   5.4562750e+01   5.0831523e+01   4.5449357e+00
   5.1351885e+01   4.9614412e+01   4.3780572e+00
   6.2144521e+01   5.1535553e+01   2.2298091e+01
   4.9249829e+01   3.3001811e+01   7.1676739e+01
   5.2323758e+00   1.8116534e+01   1.5820559e+01
   3.4741084e+01   3.5028252e+01   5.5258892e+01
   1.6397392e+01   1.6976014e+01   7.2647575e+01
   4.7264312e+01   4.7663655e+01   6.9615645e+00
   1.3063224e+01   2.1265523e+01   4.1196088e+01
   7.7295504e+00   2.3926151e+01   6.8237620e+00
   6.1209728e+01   5.1735617e+01   1.7599089e+01
   5.8340271e+01   5.2140857e+01   5.2652552e+00
   5.7325963e+01   5.0911824e+01   1.2551379e+01
   5.7363997e+01   5.0924701e+01   1.2564588e+01
   1.0297838e+01   2.4546876e+01   1.5291535e+01
   2.4932887e+01   2.2692897e+01   7.1838988e+01
   1.3489429e+01   1.7214219e+01   5.9033136e+01
   3.8860420e+01   2.6430362e+01   7.2379611e+01
   3.6758690e+01   2.5403817e+01   7.2431850e+01
   3.1534862e+01   3.7638894e+01   2.6526536e+01
   1.4903244e+01   1.7111997e+01   6.4491685e+01
   4.4359089e+01   4.5944748e+01   1.0787601e+01
   4.9310291e+01   4.4151277e+01   4.1608842e+01
   4.6056378e+01   3.3620922e+01   7.0866503e+01
   1.9613476e+01   1.8173831e+01   7.2648712e+01
   5.1439956e+01   4.2645840e+01   5.7318660e+01
   4.0160496e+01   4.4408622e+01   8.6037123e+00
   1.6102580e+01   1.7004819e+01   7.1337040e+01
   4.3108559e+00   1.9427240e+01   6.7184919e+00
   4.3951341e+01   3.9330275e+01   5.7379302e+01
   4.2235517e+01   2.8217722e+01   7.2275904e+01
   5.4840584e+01   4.9930661e+01   1.2932157e+01
   9.2841412e+00   1.7570564e+01   3.8746020e+01
   3.6483915e+01   2.5279439e+01   7.2437965e+01
   1.6396740e+01   1.6975236e+01   7.2650407e+01
   5.1179045e+00   1.8697638e+01   1.2281881e+01
   1.0066127e+01   1.7448547e+01   4.1819439e+01
   1.6358841e+01   1.6979165e+01   7.2481119e+01
   6.5534881e+01   4.6442178e+01   6.3826396e+01
   3.6844696e+01   4.0180319e+01   2.8378894e+01
   5.1401135e+00   2.1181913e+01   5.2750887e+00
   1.7183748e+01   1.7267173e+01   7.2666648e+01
   2.7408938e+01   2.6664130e+01   6.9334123e+01
   7.0308502e+00   1.7755081e+01   2.6750587e+01
   5.8959447e+01   5.2351719e+01   5.3187835e+00
   1.3734755e+01   1.7170124e+01   5.9950257e+01
   1.3775766e+01   1.7167908e+01   5.9967133e+01
   2.4183785e+01   2.4632718e+01   6.9526165e+01
   1.6581585e+01   1.7063516e+01   7.2671224e+01
   1.6183458e+01   1.6998151e+01   7.1699645e+01
   1.6752990e+01   1.7108252e+01   7.2673535e+01
   1.4394147e+01   1.7178769e+01   6.3585167e+01
   2.6913020e+01   3.8378813e+01   4.4310011e+00
   5.6738145e+01   5.1650525e+01   4.4590700e+00
   7.2567232e+00   2.1695892e+01   1.2783879e+01
   1.6148768e+01   1.6999227e+01   7.1542863e+01
   1.5683795e+01   1.7027334e+01   6.9169629e+01
   1.4312219e+01   1.7187636e+01   6.3210026e+01
   9.1964139e+00   1.7519369e+01   3.6948699e+01
   1.6411678e+01   1.6977905e+01   7.2675242e+01
   5.8972939e+01   4.0622237e+01   6.9362224e+01
   3.8260711e+01   4.2712001e+01   1.4820858e+01
   1.6402206e+01   1.6974578e+01   7.2674558e+01
   4.1808082e+01   3.6328231e+01   6.4952455e+01
   8.9701866e+00   1.7766074e+01   3.3048147e+01
   2.3264632e+01   2.4166497e+01   6.9343934e+01
   5.4194966e+01   4.8093519e+01   2.6271957e+01
   2.9695949e+01   3.9618508e+01   6.2725613e+00
   4.8226689e+01   4.0937408e+01   5.8913464e+01
   5.8860536e+01   5.2422915e+01   4.3439484e+00
   1.6794630e+01   1.7131423e+01   7.2672946e+01
   1.6990145e+01   2.2772173e+01   5.4096375e+01
   5.9470177e+01   5.1085722e+01   1.7804403e+01
   6.0610211e+01   5.1315307e+01   1.9366743e+01
   1.7836756e+01   1.7738935e+01   7.2631692e+01
   5.8732737e+01   5.2381893e+01   4.3488210e+00
   2.2643822e+01   3.5631373e+01   6.1757433e+00
   1.5455912e+01   1.7046201e+01   6.8081883e+01
   1.5209320e+01   1.7108282e+01   6.7325774e+01
   6.4650767e+01   5.0763960e+01   3.6797046e+01
   5.4988074e+01   5.0646833e+01   7.4159104e+00
   4.9066650e+01   3.2093753e+01   7.1930139e+01
   1.8337925e+01   1.8530194e+01   7.2345717e+01
   6.4694802e+01   5.0594637e+01   3.8339869e+01
   7.2096201e+00   1.9983200e+01   1.7831573e+01
   1.4535466e+01   1.7150649e+01   6.4105276e+01
   1.6361267e+01   1.6979175e+01   7.2494604e+01
   2.1797907e+01   1.9197634e+01   7.2620277e+01
   2.4492313e+01   2.8722732e+01   5.5485606e+01
   4.6243742e+00   2.0184064e+01   5.9275881e+00
   1.6390674e+01   1.6975786e+01   7.2623000e+01
   5.8236098e+01   5.2208108e+01   4.3422663e+00
   1.6411726e+01   1.6977497e+01   7.2673631e+01
   3.2089470e+01   3.7270245e+01   3.1182170e+01
   8.1565250e+00   1.7641159e+01   3.2878517e+01
   1.6345126e+01   1.6980999e+01   7.2423404e+01
   6.6400399e+01   4.9337083e+01   5.2371573e+01
   1.6403080e+01   1.6974821e+01   7.2675303e+01
   1.1337974e+01   1.7321215e+01   4.7660773e+01
   8.3023761e+00   1.7600504e+01   3.2521679e+01
   1.1634612e+01   1.9125762e+01   4.1225718e+01
   1.6411178e+01   1.6982815e+01   7.2673131e+01
   7.7067431e+00   1.8124369e+01   2.5511306e+01
   3.3532515e+01   3.9291002e+01   2.2398124e+01
   2.4132111e+01   3.6802333e+01   4.3938108e+00
   2.4014522e+01   2.0367913e+01   7.2552959e+01
   4.4079318e+01   3.9291750e+01   5.7867700e+01
   9.6263153e+00   1.7554328e+01   4.0586365e+01
   1.5831922e+01   1.7083641e+01   6.9379726e+01
   2.2057615e+01   2.1121961e+01   7.1938550e+01
   4.6644594e+01   4.1344191e+01   5.3043666e+01
   5.4448154e+01   3.6050085e+01   7.1194209e+01
   4.5185946e+01   3.8410541e+01   6.3481737e+01
   1.5702957e+01   1.7050015e+01   6.9551966e+01
   3.9382741e+01   4.4605587e+01   4.5621512e+00
   4.2920981e+00   1.9244958e+01   7.1537124e+00
   1.1281480e+01   2.7841176e+01   4.5329135e+00
   1.4509891e+01   1.7211490e+01   6.1922674e+01
   1.6003851e+01   1.7042941e+01   7.0435198e+01
   1.6050243e+01   1.6996560e+01   7.0919876e+01
   1.0697100e+01   1.7509752e+01   4.2221622e+01
   3.5451358e+01   3.5715499e+01   5.3538116e+01
   1.4414002e+01   1.7120962e+01   6.2918908e+01
   1.5456883e+01   1.7039290e+01   6.8160009e+01
   1.7602811e+01   3.0374927e+01   1.7227407e+01
   1.7061525e+01   1.7213203e+01   7.2664911e+01
   5.5381465e+01   3.9521687e+01   6.9129117e+01
   5.8789144e+01   5.2402675e+01   4.3407004e+00
   8.0672623e+00   2.4602104e+01   5.5997849e+00
   5.5407872e+01   5.1168642e+01   4.3747283e+00
   6.0751021e+01   5.1962612e+01   1.4199098e+01
   3.2669158e+01   4.0291935e+01   1.2259300e+01
   1.8900200e+01   1.9404922e+01   7.1900067e+01
   2.9117138e+01   2.2562925e+01   7.2481017e+01
   1.6405701e+01   1.6975601e+01   7.2674695e+01
   6.4688659e+00   1.9207893e+01   1.6724082e+01
   2.4855651e+01   2.1234730e+01   7.2454120e+01
   1.1197868e+01   1.7433214e+01   4.8388848e+01
   1.7298586e+01   1.7306656e+01   7.2668698e+01
   3.9213901e+01   3.9094415e+01   4.4568744e+01
   4.6789243e+01   3.5808640e+01   6.9450357e+01
   2.2611974e+01   1.9329629e+01   7.2621918e+01
   1.6737243e+01   3.1976625e+01   4.9734663e+00
   8.1484820e+00   1.7631962e+01   3.2313098e+01
   1.8014815e+01   3.2732557e+01   5.6804309e+00
   2.4561027e+01   2.4200376e+01   7.0427156e+01
   3.4198896e+01   2.4962579e+01   7.2374043e+01
   3.4056320e+01   4.2133131e+01   4.3682440e+00
   6.2406436e+01   4.2326568e+01   6.8892503e+01
   1.6397597e+01   1.6977923e+01   7.2637377e+01
   1.3994718e+01   1.7168876e+01   6.1387883e+01
   6.5391054e+01   5.0344084e+01   4.2383916e+01
   1.6194529e+01   1.7215307e+01   7.0842925e+01
   3.9122544e+01   4.4516158e+01   4.3644476e+00
   4.1029814e+01   2.7507324e+01   7.2323838e+01
   4.5027550e+00   1.9381580e+01   7.6724868e+00
   5.2020033e+01   3.9805086e+01   6.7007718e+01
   4.4825893e+00   1.8513996e+01   1.0395646e+01
   2.5643903e+01   2.0543671e+01   7.2596985e+01
   2.0129475e+01   3.0586807e+01   2.6500566e+01
   8.9615037e+00   2.5464898e+01   5.7490471e+00
   1.6403481e+01   1.6974958e+01   7.2675293e+01
   1.6300774e+01   1.6985892e+01   7.2224676e+01
   7.7142994e+00   1.7682096e+01   3.0505671e+01
   4.9721688e+01   4.8869817e+01   5.2334926e+00
   1.4856214e+01   3.0402221e+01   6.0919717e+00
   2.7193920e+01   2.1223492e+01   7.2582461e+01
   1.3566905e+01   1.7259482e+01   5.9754437e+01
   3.4239590e+01   2.4668749e+01   7.2424917e+01
   2.0905363e+01   3.4660461e+01   5.5449726e+00
   8.0976314e+00   1.8094756e+01   2.7374005e+01
   3.8439519e+01   4.3882163e+01   6.7911872e+00
   5.9092553e+00   2.2300867e+01   4.9726266e+00
   1.1948720e+01   1.7378701e+01   5.2055812e+01
   6.3825279e+01   5.0963900e+01   3.2709765e+01
   1.6397874e+01   1.6975050e+01   7.2655260e+01
   9.8931125e+00   1.7461281e+01   4.0971679e+01
   6.0635566e+01   5.0406826e+01   2.7626057e+01
   1.6362728e+01   1.6978297e+01   7.2493155e+01
   4.1955321e+01   2.9047679e+01   7.2088231e+01
   3.2457050e+01   3.9225311e+01   1.8866174e+01
   1.6459376e+01   1.6995397e+01   7.2674468e+01
   6.4488657e+01   5.0856581e+01   3.5519705e+01
   5.3440397e+01   3.4869112e+01   7.1522186e+01
   4.9019273e+01   4.7690534e+01   1.2435900e+01
   1.4419166e+01   2.3062230e+01   4.0343936e+01
   6.6248596e+01   4.8455024e+01   5.7073397e+01
   4.8632299e+01   4.7626402e+01   1.1631039e+01
   7.1487600e+00   1.8218017e+01   2.2712249e+01
   4.0651848e+01   4.1608879e+01   3.1622588e+01
   2.0301258e+01   2.7381114e+01   4.5484495e+01
   5.4434409e+01   3.7530472e+01   7.0440891e+01
   3.5925200e+01   4.3025687e+01   4.4602553e+00
   3.7340518e+01   4.3467700e+01   6.1093545e+00
   1.6012669e+01   1.7018176e+01   7.0935577e+01
   1.1317977e+01   1.7404793e+01   4.8740212e+01
   4.4265387e+01   4.6469834e+01   6.5164600e+00
   1.6494168e+01   1.7007418e+01   7.2673318e+01
   1.6107209e+01   1.6995835e+01   7.1221105e+01
   1.6402544e+01   1.6974629e+01   7.2675326e+01
   1.5958900e+01   1.7046363e+01   7.0186016e+01
   4.4583712e+00   1.8832741e+01   9.0823119e+00
   1.6363773e+01   1.6978200e+01   7.2497335e+01
   6.2588920e+01   5.0878775e+01   2.9705037e+01
   2.1564336e+01   1.9084378e+01   7.2624464e+01
   1.5392090e+01   1.7050528e+01   6.7417396e+01
   1.6392082e+01   1.6984913e+01   7.2587015e+01
   1.6489516e+01   1.7004824e+01   7.2670732e+01
   1.5758234e+01   2.6823007e+01   2.8404161e+01
   4.4917797e+01   4.1825718e+01   4.4666924e+01
   1.5572777e+01   1.7058646e+01   6.8918745e+01
   4.9450919e+01   4.5463091e+01   3.1999048e+01
   6.2469944e+01   5.1477555e+01   2.3874824e+01
   2.5075404e+01   2.0877598e+01   7.2527838e+01
   1.2412016e+01   1.7260656e+01   5.3286330e+01
   5.3425924e+00   1.8078723e+01   1.6561484e+01
   3.1808789e+01   3.3520074e+01   5.4438609e+01
   5.9199286e+01   4.9609168e+01   2.9879743e+01
   5.8654845e+01   5.0641673e+01   1.9033739e+01
   6.0804083e+01   5.1825200e+01   1.5580850e+01
   9.9163638e+00   1.7488633e+01   4.1537366e+01
   9.4229370e+00   1.8008152e+01   3.3752852e+01
   1.6378577e+01   1.6977868e+01   7.2572459e+01
   3.7787440e+01   4.3587629e+01   6.7530286e+00
   4.1568773e+01   3.3005857e+01   7.0022678e+01
   5.5127470e+01   5.1066957e+01   4.3549276e+00
   2.4403991e+01   2.9572494e+01   5.0397102e+01
   6.4903493e+01   4.7255547e+01   6.0289929e+01
   4.8259289e+00   1.8249019e+01   1.3298724e+01
   1.7669009e+01   1.7443213e+01   7.2664791e+01
   5.5485476e+01   5.1199361e+01   4.3620088e+00
   5.0978233e+01   4.5509243e+01   3.6582954e+01
   3.7326988e+01   2.5697494e+01   7.2417429e+01
   3.3966180e+01   3.4418085e+01   5.6262474e+01
   2.6741301e+01   3.8211161e+01   4.9243633e+00
   5.1164366e+01   3.3808289e+01   7.1626536e+01
   2.4771186e+01   2.0501292e+01   7.2577191e+01
   1.6678397e+01   1.7075619e+01   7.2672655e+01
   6.3705446e+01   5.1071365e+01   3.1433514e+01
   2.1738638e+01   3.2510875e+01   2.1580259e+01
   4.9042250e+01   3.9089410e+01   6.6046686e+01
   4.0129726e+01   4.4955439e+01   4.4058083e+00
   3.5877127e+01   2.5134244e+01   7.2434038e+01
   2.1137731e+01   3.4591909e+01   6.8310174e+00
   5.7176243e+01   3.9620238e+01   6.9661804e+01
   8.0326618e+00   1.8822662e+01   2.4854181e+01
   4.7721451e+01   3.8460946e+01   6.6191470e+01
   6.6158366e+01   4.9566367e+01   5.0391400e+01
   1.7092854e+01   1.7386327e+01   7.2638790e+01
   1.6378296e+01   1.6980976e+01   7.2534887e+01
   5.3737822e+00   1.9225934e+01   1.1831841e+01
   1.6395930e+01   1.6975299e+01   7.2646451e+01
   1.8743360e+01   1.7962534e+01   7.2651723e+01
   9.4905336e+00   1.7491403e+01   3.8823567e+01
   4.4379602e+00   1.8624094e+01   9.7319322e+00
   7.9056916e+00   1.8691395e+01   2.4637656e+01
   1.5018770e+01   1.7071529e+01   6.5842335e+01
