# Supplementary material for: Rethinking Colour Constancy
Source: PLoS One. 2015 Sep 10;10(9):e0135029. doi: 10.1371/journal.pone.0135029 (PMC4565710; doi:10.1371/journal.pone.0135029)
Supplement: S1 Dataset — (ZIP) [file pone.0135029.s002.zip › 5-TransitionMetamerReflectanceData/GtoN_20munsells/targetXYZ_11.txt]

   1.3333862e+01   2.4511755e+01   4.7871139e+01
   3.7561917e+01   4.3130012e+01   8.1222825e+00
   6.2199897e+01   6.1116618e+01   7.2404234e+00
   2.3176217e+01   2.5394028e+01   7.6463771e+01
   1.6887376e+01   2.4256393e+01   6.4465715e+01
   6.8049332e+01   6.0182487e+01   3.6284792e+01
   1.0423707e+01   2.8486177e+01   1.0011666e+01
   5.2208450e+01   4.7381661e+01   2.4694281e+01
   6.1998636e+01   6.0981577e+01   7.2419603e+00
   1.8510404e+01   2.3387438e+01   7.8850439e+01
   1.8507120e+01   2.3354969e+01   7.9164489e+01
   2.0288147e+01   2.5413115e+01   6.5730389e+01
   6.2435431e+01   6.1171103e+01   7.5734198e+00
   2.3213235e+01   2.5116533e+01   7.9159040e+01
   3.9401226e+01   5.1669216e+01   7.2744555e+00
   4.3202583e+01   4.4608139e+01   9.1509953e+00
   7.1251432e+01   5.8967712e+01   5.7664221e+01
   6.7540620e+01   6.0294325e+01   3.3349613e+01
   2.1722522e+01   2.7788503e+01   4.7726609e+01
   2.3660851e+01   2.5296665e+01   7.9107158e+01
   5.8894997e+01   4.9697142e+01   4.3977392e+01
   2.0664301e+01   3.8927344e+01   7.5711039e+00
   2.4060282e+01   2.5448079e+01   7.9138714e+01
   4.0316233e+01   5.1856700e+01   7.2749332e+00
   3.1847373e+01   4.7579146e+01   7.3073178e+00
   2.4573122e+01   4.3316166e+01   7.3721678e+00
   6.1615407e+01   6.0866064e+01   7.2414818e+00
   6.2172659e+01   6.1114130e+01   7.2405647e+00
   6.5712115e+01   5.8581232e+01   3.5393957e+01
   2.2064704e+01   4.1862790e+01   7.4005592e+00
   5.4470930e+01   4.9857649e+01   2.0973474e+01
   6.4759445e+01   6.0764204e+01   1.8980315e+01
   7.1511815e+01   5.6735781e+01   6.8628993e+01
   7.1085920e+01   5.4972559e+01   7.3835851e+01
   4.0161615e+01   4.6434864e+01   7.6460452e+00
   4.2530154e+01   3.7293825e+01   5.0583418e+01
   6.2311414e+01   6.1162538e+01   7.2403315e+00
   6.4873373e+00   2.5808502e+01   1.3073240e+01
   2.3921787e+01   3.2995264e+01   1.2371301e+01
   6.5282532e+01   6.0718693e+01   2.1911126e+01
   6.9143107e+01   5.9436064e+01   4.7084300e+01
   4.0343688e+01   4.7090095e+01   7.5624484e+00
   6.2361913e+01   6.1180834e+01   7.2402916e+00
   1.7031416e+01   2.3979292e+01   6.7736232e+01
   6.3218870e+01   6.1051015e+01   1.1433674e+01
   6.2330528e+01   6.1145956e+01   7.2440660e+00
   4.2245059e+01   3.3661957e+01   7.7023457e+01
   1.3726383e+01   3.5517405e+01   7.6667909e+00
   4.1438775e+01   4.7719016e+01   7.5486744e+00
   3.7917316e+01   3.2620719e+01   6.8541813e+01
   6.9153849e+01   5.9607057e+01   4.6094817e+01
   1.8843395e+01   2.8970908e+01   2.4027731e+01
   7.2202207e+01   5.6883563e+01   7.0819113e+01
   7.1329215e+01   5.6552223e+01   6.8620211e+01
   6.2603397e+01   4.6559314e+01   7.6718323e+01
   6.1144990e+01   6.0477922e+01   7.2481781e+00
   7.1227930e+01   5.9255001e+01   5.5557893e+01
   6.2376404e+01   6.1179184e+01   7.2992033e+00
   4.1916893e+01   4.3244649e+01   1.0012300e+01
   2.8955309e+01   4.1025915e+01   7.7062990e+00
   6.8571349e+01   6.0073626e+01   3.9057071e+01
   7.1940079e+01   5.7784279e+01   6.6018822e+01
   5.4997090e+01   4.4858398e+01   5.3652732e+01
   2.8719268e+01   4.2211844e+01   7.5529216e+00
   6.6780274e+01   6.0443228e+01   2.9925162e+01
   1.6440085e+01   2.6934217e+01   3.4463860e+01
   4.2911499e+01   4.4443609e+01   9.1383864e+00
   7.1185654e+01   5.9280616e+01   5.5218427e+01
   2.3820784e+01   2.5911149e+01   7.4095543e+01
   6.5189182e+01   6.0707688e+01   2.2178826e+01
   7.2257520e+01   5.8220466e+01   6.5291838e+01
   5.4860516e+01   5.1488991e+01   1.3906584e+01
   7.1998130e+01   5.6271481e+01   7.2416468e+01
   6.4849099e+01   6.0748413e+01   1.9441659e+01
   5.0358736e+01   3.8042244e+01   7.7455330e+01
   1.7175555e+01   2.4358889e+01   6.4510199e+01
   1.0228158e+01   2.4624061e+01   3.3847365e+01
   6.3323677e+01   6.1050329e+01   1.2114958e+01
   5.3216711e+01   5.6240158e+01   7.2828960e+00
   6.5056571e+01   4.8339129e+01   7.7892338e+01
   6.9539031e+01   5.9846642e+01   4.4624023e+01
   1.0106903e+01   3.1978389e+01   8.0209178e+00
   6.2297369e+01   6.1158555e+01   7.2404018e+00
   6.6104685e+01   5.8638307e+01   3.7052095e+01
   6.7475704e+01   6.0170575e+01   3.5727682e+01
   3.4355079e+01   4.6604026e+01   7.3855236e+00
   7.0586390e+00   2.7326036e+01   9.9050823e+00
   6.3878945e+01   6.0926581e+01   1.5706647e+01
   7.0893340e+01   5.9167906e+01   5.5206771e+01
   1.8686657e+01   2.3413969e+01   7.9195931e+01
   5.7890937e+01   4.6603592e+01   5.6382780e+01
   5.0247660e+01   4.9430391e+01   8.8937070e+00
   6.1898126e+01   6.0882867e+01   7.2453071e+00
   6.6552101e+00   2.5578664e+01   1.4414903e+01
   1.1813739e+01   3.3089566e+01   7.9194164e+00
   6.3677402e+01   6.0996767e+01   1.3886585e+01
   6.2205674e+01   6.1127819e+01   7.2406917e+00
   5.2059110e+01   5.7237139e+01   7.2504752e+00
   6.6119219e+01   6.0552738e+01   2.6047511e+01
   6.6666832e+01   5.9198221e+01   3.7306962e+01
   1.8998318e+01   2.3535189e+01   7.9139939e+01
   6.1433917e+01   6.0831596e+01   7.2409752e+00
   5.9711439e+01   5.9043614e+01   7.3111596e+00
   5.6932362e+01   5.8692769e+01   7.2529758e+00
   4.4051924e+01   3.4627974e+01   7.6747495e+01
   6.2366583e+01   6.1182394e+01   7.2402746e+00
   5.4342211e+01   5.2692268e+01   8.6580211e+00
   6.2601896e+01   6.1148818e+01   8.3832971e+00
   3.6720556e+01   5.0396051e+01   7.2820566e+00
   1.2665550e+01   2.4610426e+01   4.4152882e+01
   1.9009536e+01   2.3531395e+01   7.9194578e+01
   2.1719216e+01   4.1447828e+01   7.4145053e+00
   6.8837950e+01   5.9998132e+01   4.0902512e+01
   3.5299225e+01   4.7675035e+01   7.3493526e+00
   2.6793833e+01   3.8512181e+01   8.0087749e+00
   6.5019961e+01   5.7482770e+01   3.6631662e+01
   5.1068347e+01   4.8526145e+01   1.3058680e+01
   3.8922299e+01   3.5790961e+01   4.6874124e+01
   2.8421769e+01   2.7245306e+01   7.8630105e+01
   1.7302448e+01   3.7744039e+01   7.5684033e+00
   6.2494465e+01   5.6260317e+01   2.9091713e+01
   6.2405518e+01   6.1176261e+01   7.4185031e+00
   6.5589500e+01   6.0625286e+01   2.3233585e+01
   5.5371897e+01   5.2266862e+01   1.2285086e+01
   6.3026258e+01   6.1057889e+01   1.0433689e+01
   2.8629627e+01   3.4725683e+01   1.4279907e+01
   6.2076247e+01   5.7465468e+01   2.1541420e+01
   2.2063670e+01   2.4677972e+01   7.9146636e+01
   3.8083460e+01   3.5968337e+01   4.1721890e+01
   6.4570859e+01   6.0803849e+01   1.8009411e+01
   2.3150331e+01   3.4907665e+01   8.8197200e+00
   6.9222949e+01   5.9915670e+01   4.2838453e+01
   9.4944721e+00   2.8704857e+01   9.3697296e+00
   3.6018316e+01   4.9936077e+01   7.2850910e+00
   6.3978067e+01   6.0413601e+01   1.8874308e+01
   5.5081051e+01   5.8235848e+01   7.2480504e+00
   2.2925290e+01   3.4171839e+01   9.2794317e+00
   2.0994903e+01   3.2199102e+01   1.0969806e+01
   6.4028062e+01   6.0897596e+01   1.5312847e+01
   4.4289475e+01   3.8350859e+01   5.0237194e+01
   4.6873920e+01   5.4950707e+01   7.2584547e+00
   7.0368317e+01   5.9283998e+01   5.2586868e+01
   4.2915397e+01   5.2879660e+01   7.2719730e+00
   1.1582586e+01   2.7537217e+01   1.3849310e+01
   1.1916504e+01   2.5916225e+01   2.6917456e+01
   4.5696814e+01   4.3645560e+01   1.8518339e+01
   4.7252086e+01   3.6109750e+01   7.8478290e+01
   7.2355055e+01   5.7919194e+01   6.7047864e+01
   3.7233079e+01   3.9972579e+01   1.1276455e+01
   3.7639094e+01   3.1207207e+01   7.8883387e+01
   6.5436163e+00   2.6559467e+01   1.0859148e+01
   5.8489506e+01   5.9760605e+01   7.2444798e+00
   6.2370630e+01   6.1182467e+01   7.2528054e+00
   4.2640962e+01   5.3132868e+01   7.2667931e+00
   4.1407192e+01   5.1442890e+01   7.2921566e+00
   4.9358430e+01   5.1198274e+01   7.6474289e+00
   5.3952419e+01   5.5911944e+01   7.3285130e+00
   4.4477783e+01   3.4536187e+01   7.9040427e+01
   5.4965139e+01   4.0999997e+01   7.6911305e+01
   1.6314829e+01   3.0181190e+01   1.1144923e+01
   1.5629727e+01   2.8369250e+01   1.8371684e+01
   6.4229184e+01   6.0864408e+01   1.6307119e+01
   5.4266502e+01   5.8101321e+01   7.2478917e+00
   6.6288465e+01   6.0538573e+01   2.7005494e+01
   6.4982630e+01   6.0760558e+01   2.0921753e+01
   7.6021853e+00   2.8875266e+01   8.7940050e+00
   7.2172958e+00   2.7064359e+01   1.0365712e+01
   3.1547731e+01   3.1683376e+01   5.0898606e+01
   1.7088461e+01   2.4504474e+01   6.2674637e+01
   5.3262398e+01   5.7431668e+01   7.2520221e+00
   6.2376955e+01   6.1179278e+01   7.2826482e+00
   2.0229226e+01   2.7499609e+01   4.4558820e+01
   6.2393191e+01   6.1178703e+01   7.3613509e+00
   5.4644974e+01   5.0156179e+01   2.0127838e+01
   4.7790577e+01   4.7436242e+01   9.2879820e+00
   1.0940546e+01   3.1345200e+01   8.2543565e+00
   1.7634703e+01   2.3498546e+01   7.4738433e+01
   1.9714482e+01   2.3790866e+01   7.9190881e+01
   2.7565352e+01   4.1395707e+01   7.5889930e+00
   4.8119886e+01   5.3351182e+01   7.3194986e+00
   4.1809889e+01   3.3995749e+01   7.2936348e+01
   6.2173917e+01   6.1106365e+01   7.2405062e+00
   6.6706980e+00   2.5579367e+01   1.4438228e+01
   4.7719841e+01   5.0363633e+01   7.6327948e+00
   6.4924830e+01   5.8781756e+01   3.0653986e+01
   6.4128954e+01   6.0887369e+01   1.5923190e+01
   6.9269443e+01   5.8053062e+01   5.3843479e+01
   6.6565547e+01   5.9351716e+01   3.6186613e+01
   6.4760411e+01   6.0762537e+01   2.0247130e+01
   2.9212710e+01   3.4910975e+01   1.4772651e+01
   6.6726403e+01   6.0437476e+01   2.9021533e+01
   6.5461004e+01   6.0686638e+01   2.3329724e+01
   6.2531500e+01   6.1160042e+01   8.0208824e+00
   6.1230369e+01   6.0190116e+01   7.2791414e+00
   6.2003713e+01   6.0869051e+01   7.2516983e+00
   3.3820996e+01   3.0666955e+01   6.9005502e+01
   1.8289050e+01   2.3372736e+01   7.8216855e+01
   7.5360596e+00   2.6057476e+01   1.3641959e+01
   3.8537502e+01   5.1299817e+01   7.2767810e+00
   6.2373484e+01   6.1181412e+01   7.2661656e+00
   7.2283292e+00   2.5389235e+01   1.6714188e+01
   3.4491026e+01   4.0246946e+01   8.7644534e+00
   8.5926671e+00   2.9511109e+01   8.6444962e+00
   4.2022829e+01   4.0965429e+01   2.0563479e+01
   6.2084103e+01   6.1081341e+01   7.2405688e+00
   2.6493749e+01   3.6845139e+01   8.5525355e+00
   6.1080130e+01   6.0674693e+01   7.2411430e+00
   5.9871326e+01   5.8429116e+01   7.6109153e+00
   6.2424328e+01   6.1148826e+01   7.6749202e+00
   5.1271346e+01   5.3429435e+01   7.4437572e+00
   8.7312440e+00   2.4470375e+01   2.9632284e+01
   5.1711209e+01   4.8430255e+01   1.6156353e+01
   6.0936385e+01   6.0668041e+01   7.2419077e+00
   5.9305875e+01   5.9839798e+01   7.2459411e+00
   6.2863326e+01   6.1100246e+01   9.6172206e+00
   6.2488437e+01   6.1161118e+01   7.8175743e+00
   5.3234739e+01   5.7696474e+01   7.2489963e+00
   3.2659441e+01   2.8966004e+01   7.9132467e+01
   2.0954140e+01   4.0599678e+01   7.4481768e+00
   6.9219673e+01   5.9915111e+01   4.2831492e+01
   1.6726525e+01   2.4775116e+01   5.8394598e+01
   3.4116492e+01   3.1374726e+01   6.4146744e+01
   6.3532635e+01   5.7575484e+01   2.8692817e+01
   6.4387003e+01   6.0837287e+01   1.7963944e+01
   1.8993342e+01   2.3654931e+01   7.7940603e+01
   6.6393325e+01   6.0499035e+01   2.8514464e+01
   5.9198152e+01   5.9936576e+01   7.2430834e+00
   5.6558759e+01   5.8500019e+01   7.2540150e+00
   6.3628252e+01   5.9438705e+01   2.1345721e+01
   6.3800509e+01   6.0944249e+01   1.4272554e+01
   2.5486351e+01   3.9031115e+01   7.7945117e+00
   3.8361954e+01   4.8134494e+01   7.3881836e+00
   6.5992063e+01   6.0367970e+01   2.8519027e+01
   2.1989325e+01   3.3244871e+01   9.8701698e+00
   5.3474229e+01   5.4755523e+01   7.4202354e+00
   6.6403203e+01   5.8272028e+01   4.0021795e+01
   1.8991442e+01   2.3536033e+01   7.9100469e+01
   1.3397683e+01   2.7632822e+01   1.7330801e+01
   1.9843240e+01   3.2699585e+01   9.4452618e+00
   5.7955920e+01   4.2782107e+01   7.8359087e+01
   2.9414416e+01   3.0533688e+01   5.2618037e+01
   4.3446135e+01   5.3136808e+01   7.2706279e+00
   4.8214727e+01   4.6563103e+01   1.2392089e+01
   1.7891586e+01   2.3446957e+01   7.6107160e+01
   2.1668834e+01   4.1410003e+01   7.4155528e+00
   2.1697234e+01   2.8484592e+01   4.0497145e+01
   4.8391763e+01   5.5666641e+01   7.2552914e+00
   6.2367684e+01   6.1182796e+01   7.2402622e+00
   9.7214807e+00   2.5000463e+01   2.7850509e+01
   3.9919615e+01   3.2612390e+01   7.6266681e+01
   1.8549881e+01   2.3632072e+01   7.6603234e+01
   2.9786110e+01   3.7404855e+01   9.1441056e+00
   4.0269336e+01   4.2695717e+01   9.3702528e+00
   1.4424643e+01   2.5831406e+01   3.7850882e+01
   9.1102399e+00   2.4447804e+01   3.1376958e+01
   5.5688988e+01   5.8687340e+01   7.2470274e+00
   6.5383308e+00   2.6578360e+01   1.0815638e+01
   6.2534702e+01   6.1152445e+01   8.0529672e+00
   6.3102963e+01   6.0891809e+01   1.2287415e+01
   3.4957162e+01   2.9968642e+01   7.9117791e+01
   4.7284288e+01   5.4927774e+01   7.2612998e+00
   5.0447332e+01   5.1593699e+01   7.7031578e+00
   6.2354203e+01   4.9122529e+01   6.2708884e+01
   6.2738651e+01   6.1114374e+01   9.0472192e+00
   7.0317328e+01   5.3731893e+01   7.5676932e+01
   6.4044161e+01   4.8900654e+01   7.1049003e+01
   1.4212186e+01   2.3929569e+01   5.7489402e+01
   6.4835649e+01   6.0787195e+01   2.0131523e+01
   6.4469398e+01   6.0817159e+01   1.7535029e+01
   6.0762514e+01   6.0250278e+01   7.2511797e+00
   6.2392740e+01   6.1178190e+01   7.3604157e+00
   6.3527610e+01   6.0993901e+01   1.3694369e+01
   3.2436469e+01   2.9169817e+01   7.6575672e+01
   2.3009284e+01   4.0549309e+01   7.5044848e+00
   6.2633609e+01   6.1137844e+01   8.5181684e+00
   1.8615636e+01   2.3407204e+01   7.9025329e+01
   1.7826811e+01   2.3504586e+01   7.5340308e+01
   4.9859732e+01   4.6556671e+01   1.8684385e+01
   6.9696993e+00   2.5132576e+01   1.7820603e+01
   9.7526542e+00   2.4775480e+01   3.0341407e+01
   6.4373629e+01   5.9061426e+01   2.6754180e+01
   6.5173547e+01   6.0586737e+01   2.3614404e+01
   3.6349058e+01   3.1136309e+01   7.4706732e+01
   2.9399021e+01   4.5828975e+01   7.3359938e+00
   5.8080784e+01   4.3801276e+01   7.3140259e+01
   6.5984287e+01   6.0555283e+01   2.5170990e+01
   6.5802634e+01   5.3605181e+01   5.6858585e+01
   3.6934369e+01   5.0479872e+01   7.2811532e+00
   6.2839948e+01   6.1109558e+01   9.8961802e+00
   2.5798905e+01   2.6158351e+01   7.8903032e+01
   4.9336372e+01   5.6130726e+01   7.2543842e+00
   4.0308727e+01   5.0981472e+01   7.2940402e+00
   1.4200836e+01   3.0391065e+01   9.4778609e+00
   6.3693434e+01   6.0953187e+01   1.3701812e+01
   6.2347051e+01   6.1175809e+01   7.2403277e+00
   2.1193920e+01   2.5859701e+01   6.4816209e+01
   1.3779273e+01   2.4321230e+01   5.1629190e+01
   6.7672091e+01   5.9947342e+01   3.8065081e+01
   6.6261585e+01   6.0510664e+01   2.6600923e+01
   2.3186942e+01   4.2637443e+01   7.3825868e+00
   1.5327257e+01   3.3203239e+01   8.1875748e+00
   1.0555835e+01   2.4273014e+01   3.9125935e+01
   3.2576949e+01   3.2251905e+01   5.0066016e+01
   4.4272465e+01   5.0190052e+01   7.4244556e+00
   6.7838498e+00   2.7437731e+01   9.6598647e+00
   3.2481698e+01   2.9259763e+01   7.5996390e+01
   7.0114416e+00   2.7894933e+01   9.2988784e+00
   1.8672273e+01   2.3721222e+01   7.6185650e+01
   5.1311063e+01   5.6937782e+01   7.2516531e+00
   4.6804137e+01   4.9161243e+01   7.7947771e+00
   5.6182057e+01   5.5125425e+01   7.8042886e+00
   3.2332957e+01   4.5686226e+01   7.3934519e+00
   4.1802768e+01   5.2835799e+01   7.2680342e+00
   6.1852697e+01   6.0988465e+01   7.2405283e+00
   6.7991559e+01   5.9567337e+01   4.1535596e+01
   6.1693097e+01   6.0928613e+01   7.2406446e+00
   6.2339479e+01   6.1172829e+01   7.2403178e+00
   6.6869950e+01   6.0414353e+01   2.9774230e+01
   3.8008864e+01   5.0711094e+01   7.2819680e+00
   6.9946513e+01   5.5758832e+01   6.6025493e+01
   3.9252799e+01   4.9005201e+01   7.3594288e+00
   6.5743644e+01   6.0593813e+01   2.3969614e+01
   4.6315839e+01   5.4654834e+01   7.2600299e+00
   6.2368544e+01   6.1182589e+01   7.2427214e+00
   5.3931537e+01   5.7824112e+01   7.2490619e+00
   7.0571943e+01   5.4871507e+01   7.2154727e+01
   5.7872624e+01   5.9229066e+01   7.2483954e+00
   3.3522170e+01   3.0017409e+01   7.3496153e+01
   2.4865263e+01   2.5792800e+01   7.8858540e+01
   4.5544370e+01   4.7531597e+01   8.1103279e+00
   6.3368680e+01   6.1018903e+01   1.2191426e+01
   3.3137504e+01   4.7468918e+01   7.3241503e+00
   1.7944559e+01   2.7288824e+01   3.7011804e+01
   6.3122315e+01   6.0579233e+01   1.3725789e+01
   1.8587567e+01   2.3378699e+01   7.9196095e+01
   5.5914351e+01   5.8438471e+01   7.2495661e+00
   3.5350402e+01   4.9174601e+01   7.2958512e+00
   6.8274200e+01   5.1408501e+01   7.7010733e+01
   5.7045855e+01   5.7090340e+01   7.3703439e+00
   5.9700253e+01   6.0047028e+01   7.2445862e+00
   5.1791035e+01   4.2070519e+01   5.6975679e+01
   4.7254536e+01   4.1271139e+01   4.2234037e+01
   2.2316185e+01   3.1627797e+01   1.5449624e+01
   3.8113435e+01   3.3732691e+01   6.0254141e+01
   1.4200657e+01   2.4464850e+01   5.1759497e+01
   4.4181424e+01   5.3885980e+01   7.2625171e+00
   4.5560951e+01   4.2407757e+01   2.6066717e+01
   6.6116214e+00   2.6731417e+01   1.0568123e+01
   5.8563298e+01   5.9787609e+01   7.2443695e+00
   6.3089360e+01   6.1054690e+01   1.0719550e+01
   6.2453109e+01   6.1165935e+01   7.6519340e+00
   4.9488583e+01   5.6122276e+01   7.2536373e+00
   6.2722442e+01   6.1125167e+01   9.0896768e+00
   2.7941222e+01   4.5584877e+01   7.3286883e+00
   5.6475953e+01   4.7950935e+01   4.2256321e+01
   5.2421826e+01   5.7218950e+01   7.2505520e+00
   5.1996476e+01   4.1545544e+01   6.1326142e+01
   1.5464089e+01   3.1801259e+01   8.8027912e+00
   3.4200805e+01   4.3829836e+01   7.6247822e+00
   1.6156270e+01   2.5072001e+01   5.3038465e+01
   1.8060311e+01   2.3491740e+01   7.6248836e+01
   5.6989416e+01   5.8546531e+01   7.2546298e+00
   6.7834950e+01   5.1775435e+01   7.3640743e+01
   4.9231402e+01   5.5971107e+01   7.2545654e+00
   4.9714693e+01   5.6122754e+01   7.2540894e+00
   6.2924678e+01   6.1101446e+01   1.0117726e+01
   3.0979003e+01   3.4083122e+01   2.6685289e+01
   3.4561376e+01   4.9258346e+01   7.2893204e+00
   6.9376492e+01   5.9881849e+01   4.3652648e+01
   7.7815201e+00   2.8888798e+01   8.8174636e+00
   6.7326710e+01   6.0038634e+01   3.6068336e+01
   7.0462834e+01   5.9594382e+01   5.0294299e+01
   8.3881048e+00   2.4539535e+01   2.7589744e+01
   6.5188097e+01   6.0689759e+01   2.1114790e+01
   3.4993233e+01   3.3426586e+01   4.9864002e+01
   5.0532109e+01   5.5157293e+01   7.2816608e+00
   6.6358931e+01   6.0530231e+01   2.7415754e+01
   6.6933581e+01   6.0408584e+01   3.0237427e+01
   4.0786437e+01   3.2684561e+01   7.8968668e+01
   2.4767127e+01   4.3587404e+01   7.3637023e+00
   6.2371330e+01   6.1182018e+01   7.2610415e+00
   2.3690047e+01   3.7633942e+01   7.9198320e+00
   1.8863261e+01   2.3483415e+01   7.9157142e+01
   1.8804661e+01   2.3593535e+01   7.7872983e+01
   1.7789499e+01   2.5478482e+01   5.5249103e+01
   6.2368838e+01   6.1182764e+01   7.2442406e+00
   1.9932469e+01   2.3908150e+01   7.8852232e+01
   2.0392870e+01   2.4698485e+01   7.3074460e+01
   1.8214245e+01   3.9099652e+01   7.4854052e+00
   6.6354639e+01   6.0529841e+01   2.7588981e+01
   3.8506146e+01   5.0910781e+01   7.2810268e+00
   6.2735118e+01   6.1105867e+01   9.3875470e+00
   6.5270126e+01   5.9671755e+01   2.8527669e+01
   6.7891560e+01   6.0215933e+01   3.5401846e+01
   5.4428605e+01   5.7931753e+01   7.2502430e+00
   2.5881965e+01   3.2474879e+01   2.0271646e+01
   6.2232070e+01   6.1130054e+01   7.2403663e+00
   2.1051005e+01   2.4333695e+01   7.8762472e+01
   1.5777252e+01   2.4413298e+01   5.8482932e+01
   5.3564090e+01   4.7463833e+01   3.0946531e+01
   6.2105728e+01   4.5927406e+01   7.7955333e+01
   3.4917598e+01   4.6494593e+01   7.4049694e+00
   6.8888595e+01   5.9577925e+01   4.5247257e+01
   6.2361188e+01   6.1182252e+01   7.2404677e+00
   2.3399992e+01   4.1134138e+01   7.4709502e+00
   2.6765162e+01   2.6580463e+01   7.8559945e+01
   7.0214913e+01   5.3611051e+01   7.5754786e+01
   6.2780270e+01   6.1113358e+01   9.2921314e+00
   3.3522682e+01   3.0603699e+01   6.8414542e+01
   1.3374226e+01   3.5195409e+01   7.6899974e+00
   2.1214064e+01   3.3803763e+01   9.0019502e+00
   6.4435348e+01   5.7440094e+01   3.3860389e+01
   2.5257981e+01   3.0268579e+01   3.7668634e+01
   6.3584027e+01   5.7531759e+01   2.9145803e+01
   6.1288724e+01   5.0204574e+01   5.2379060e+01
   1.8681784e+01   2.4510228e+01   6.8539932e+01
   5.6824755e+01   4.3776163e+01   6.8028292e+01
   6.2810050e+01   6.1121691e+01   9.4730912e+00
   5.1376951e+01   4.5252324e+01   3.4303379e+01
   3.9060809e+01   3.3795990e+01   6.3641857e+01
   7.1764524e+01   5.6501991e+01   7.0563646e+01
   2.6768443e+01   3.1227169e+01   3.4800464e+01
   1.7537902e+01   2.3504838e+01   7.4350840e+01
   4.1579362e+01   4.8753211e+01   7.4431327e+00
   6.9569297e+01   5.9838243e+01   4.4832309e+01
   9.3415503e+00   3.1081970e+01   8.1663768e+00
   5.5567683e+01   5.4042957e+01   8.2452334e+00
   6.2358418e+01   6.1155584e+01   7.3017172e+00
   1.5031340e+01   2.4034378e+01   5.9594811e+01
   4.2564026e+01   5.3194747e+01   7.2665768e+00
   2.8451406e+01   3.8095801e+01   8.3721403e+00
   6.7172605e+01   5.7474537e+01   4.6875967e+01
   7.6270549e+00   2.6671351e+01   1.1543854e+01
   1.5712300e+01   2.3730353e+01   6.5423288e+01
   4.2344380e+01   3.5011675e+01   6.7269220e+01
   7.1474756e+01   5.9078356e+01   5.7670098e+01
   2.1193284e+01   2.4558913e+01   7.7148546e+01
   4.4024358e+01   3.4306326e+01   7.9007255e+01
   2.3801448e+01   2.5343825e+01   7.9164030e+01
   4.6957913e+01   5.2539687e+01   7.3382796e+00
   4.4505316e+01   3.8485964e+01   5.0174400e+01
   4.4358726e+01   5.3970094e+01   7.2619875e+00
   2.2617895e+01   4.2181629e+01   7.3941519e+00
   6.8661716e+01   6.0038295e+01   3.9956724e+01
   6.1766498e+01   6.0963314e+01   7.2410468e+00
   6.3017179e+01   6.1064078e+01   1.0376956e+01
   4.2949000e+01   5.3349467e+01   7.2653579e+00
   6.7170705e+01   5.6049748e+01   5.2699683e+01
   4.6003659e+01   5.2711104e+01   7.3080954e+00
   6.2349604e+01   6.1160298e+01   7.2441955e+00
   1.9409630e+01   3.9803756e+01   7.4650874e+00
   6.0771118e+01   5.2901029e+01   3.6287644e+01
   2.2305987e+01   2.6703957e+01   6.0808820e+01
   1.8617282e+01   2.3390332e+01   7.9189510e+01
   6.2366925e+01   6.1181851e+01   7.2403908e+00
   4.6413063e+01   3.6005054e+01   7.5992320e+01
   1.8583709e+01   2.3412875e+01   7.8858244e+01
   2.5843763e+01   3.2103033e+01   2.3054204e+01
   5.1152936e+01   4.6652523e+01   2.4117166e+01
   3.4158576e+01   2.9825552e+01   7.7366417e+01
   6.0609300e+01   5.8415274e+01   8.9980254e+00
   6.2455981e+01   6.1137731e+01   7.8818094e+00
   6.3789185e+01   6.0928788e+01   1.4136180e+01
   6.8446848e+01   5.1619648e+01   7.6814287e+01
   1.8842730e+01   2.3482043e+01   7.9097990e+01
   6.5634535e+01   6.0611746e+01   2.3394274e+01
   6.2970472e+01   6.1099497e+01   1.0305302e+01
   6.5259573e+01   6.0676376e+01   2.1476949e+01
   6.2198425e+01   6.1067934e+01   7.2425180e+00
   1.8192896e+01   3.6783356e+01   7.7075072e+00
   6.2524401e+01   6.1134993e+01   8.2483626e+00
   1.5550417e+01   2.3768808e+01   6.4433482e+01
   1.6482715e+01   2.8396579e+01   2.0711202e+01
   1.1659874e+01   3.3491806e+01   7.8398733e+00
   6.8191867e+01   6.0130879e+01   3.8168946e+01
   3.3347582e+01   4.3206940e+01   7.6594967e+00
   2.0826847e+01   4.0891330e+01   7.4282432e+00
   4.8541609e+01   5.5722227e+01   7.2552464e+00
   6.5161363e+01   6.0719311e+01   2.1170095e+01
   1.0964843e+01   2.4219210e+01   4.1499511e+01
   1.0197437e+01   2.5516122e+01   2.4482137e+01
   4.5588020e+01   5.3308277e+01   7.2822079e+00
   6.2566399e+01   6.1144262e+01   8.2059504e+00
   4.6834530e+01   5.4552688e+01   7.2656823e+00
   4.7677206e+01   4.5926911e+01   1.3532236e+01
   3.2010763e+01   3.4481146e+01   2.7618969e+01
   1.8719100e+01   2.3426890e+01   7.9186874e+01
   3.6110825e+01   4.3460431e+01   7.8355303e+00
   4.7824274e+01   3.8998937e+01   6.0742466e+01
   6.3039626e+01   6.1067906e+01   1.0471849e+01
   6.7922709e+01   6.0211130e+01   3.5890916e+01
   6.8912450e+01   5.2360742e+01   7.5566684e+01
   5.9504397e+01   6.0143277e+01   7.2437294e+00
   6.2369436e+01   6.1182279e+01   7.2469763e+00
   6.2424406e+01   6.1175433e+01   7.5160999e+00
   6.2329877e+01   6.1169314e+01   7.2403054e+00
   5.4555909e+01   4.3898707e+01   5.7548389e+01
   1.5268962e+01   2.3831221e+01   6.2701001e+01
   6.7494925e+01   6.0298403e+01   3.3200649e+01
   7.1222945e+01   5.9261492e+01   5.5479132e+01
   3.9470293e+01   3.2043017e+01   7.9095168e+01
   1.8520251e+01   2.3367186e+01   7.9196721e+01
   9.9701395e+00   2.9873775e+01   1.5524112e+01
   3.0332235e+01   3.2725509e+01   7.8189484e+01
   1.8532540e+01   2.3365229e+01   7.9198627e+01
   7.0163412e+01   5.9140731e+01   5.3407046e+01
   2.4643120e+01   2.5672719e+01   7.9177570e+01
   6.5676154e+01   6.0545833e+01   2.4211540e+01
   2.5417698e+01   3.0933282e+01   7.7235074e+01
   3.3292701e+01   4.4660703e+01   3.4650746e+01
   5.1274273e+01   3.8524447e+01   7.8897386e+01
   1.8714618e+01   2.5507233e+01   7.4024353e+01
   6.5070079e+01   6.0674454e+01   2.0888565e+01
   2.4386612e+01   2.6068897e+01   7.9151829e+01
   2.0350101e+01   2.4197589e+01   7.9183618e+01
   3.2568716e+01   3.3650952e+01   7.8287510e+01
   2.3059193e+01   4.2469877e+01   7.9591599e+00
   4.3587721e+01   4.9339852e+01   4.1423771e+01
   1.5183477e+01   2.3716331e+01   6.3601051e+01
   4.0945765e+01   3.4287209e+01   7.8960775e+01
   4.6053159e+01   3.7809019e+01   7.8736724e+01
   4.4107815e+01   3.8172392e+01   7.8518062e+01
   2.6573280e+01   4.4775692e+01   7.3524717e+00
   7.1565891e+00   2.4907969e+01   2.0002060e+01
   5.8251778e+01   4.2948725e+01   7.8614092e+01
   1.6598712e+01   2.3685250e+01   6.7991114e+01
   6.5008240e+01   5.3504868e+01   7.2870096e+01
   1.8473912e+01   2.3351076e+01   7.9071711e+01
   1.3676319e+01   3.5536927e+01   7.6764495e+00
   4.7249886e+01   3.6398818e+01   7.8973038e+01
   3.2811829e+01   3.5304338e+01   7.7448521e+01
   6.9139147e+01   5.8592555e+01   5.4853658e+01
   7.2124130e+01   5.6735326e+01   7.1301750e+01
   1.8144915e+01   2.3387933e+01   7.7560577e+01
   1.9670182e+01   2.5075035e+01   7.8604325e+01
   4.5750393e+01   3.6751018e+01   7.8877366e+01
   6.3885042e+01   5.9643165e+01   2.6729987e+01
   1.6772455e+01   2.3539835e+01   7.1113786e+01
   4.8347306e+01   5.2169822e+01   3.6876394e+01
   1.6701857e+01   2.3548677e+01   7.0826407e+01
   3.4384697e+01   4.9164986e+01   7.4472863e+00
   5.3112698e+01   5.4211053e+01   3.7266638e+01
   1.4145521e+01   2.3841847e+01   5.5565767e+01
   6.4946465e+01   5.3593034e+01   7.2597740e+01
   6.3237139e+01   5.4075408e+01   6.8895379e+01
   2.4818338e+01   4.2025310e+01   1.7448051e+01
   1.8483280e+01   2.3351415e+01   7.9116669e+01
   1.8292966e+01   2.3367704e+01   7.8199570e+01
   2.1138530e+01   2.4728470e+01   7.9168187e+01
   1.8479181e+01   2.3351473e+01   7.9097546e+01
   2.1108661e+01   2.4329362e+01   7.9189900e+01
   6.1736806e+01   6.0962127e+01   7.2513317e+00
   1.3150510e+01   3.1356378e+01   2.3759963e+01
   2.0411837e+01   2.4054422e+01   7.9192072e+01
   8.2805910e+00   2.4964888e+01   2.4077789e+01
   1.3137456e+01   2.3907650e+01   5.3542660e+01
   4.8890667e+01   5.4433851e+01   1.9661693e+01
   1.8515078e+01   2.3353918e+01   7.9198553e+01
   3.7746559e+01   3.1238209e+01   7.9110754e+01
   1.8932757e+01   2.3510352e+01   7.9196871e+01
   3.7856900e+01   3.1340934e+01   7.9107541e+01
   8.7004197e+00   2.4820313e+01   2.6514395e+01
   1.1485617e+01   2.8689873e+01   2.6418887e+01
   7.2184630e+01   5.7545435e+01   6.8493963e+01
   5.1471066e+01   3.9089487e+01   7.8842062e+01
   5.4117232e+01   5.8026363e+01   7.6269352e+00
   3.1304392e+01   4.6201092e+01   1.6102768e+01
   5.0088201e+01   3.9355169e+01   7.8732335e+01
   6.7100768e+01   6.0140554e+01   3.3358086e+01
   6.0274809e+01   4.4478385e+01   7.8468132e+01
   6.6660467e+01   6.0316639e+01   3.0065048e+01
   5.6863069e+01   5.8183107e+01   1.5591357e+01
   1.8728484e+01   2.6886158e+01   6.9093754e+01
   3.6954305e+01   5.0383720e+01   8.2267516e+00
   7.0461257e+01   5.5552072e+01   7.2849913e+01
   1.8903090e+01   2.3551685e+01   7.9195147e+01
   4.0814191e+01   5.2343414e+01   7.6130239e+00
   7.8276785e+00   2.8810557e+01   9.9719257e+00
   6.1684923e+01   6.0782283e+01   8.7230837e+00
   1.4038645e+01   3.4426041e+01   1.4219541e+01
   6.2110915e+01   5.1988734e+01   7.3705742e+01
   1.6014152e+01   2.3626715e+01   6.7579582e+01
   6.1956297e+01   6.1027279e+01   7.3646000e+00
   2.4003966e+01   2.5559113e+01   7.9179113e+01
   2.6042446e+01   4.0590950e+01   3.1303504e+01
   8.7049072e+00   2.8914686e+01   1.3364439e+01
   2.6227347e+01   2.6305653e+01   7.9174134e+01
   1.8141497e+01   2.3388538e+01   7.7547126e+01
   1.1735045e+01   3.1652731e+01   1.6449097e+01
   6.5855065e+00   2.6981614e+01   1.0176339e+01
   3.3689111e+01   4.8817640e+01   7.3092364e+00
   6.7310388e+01   5.0618735e+01   7.7269128e+01
   2.8139307e+01   3.2414244e+01   7.7581768e+01
   3.0582157e+01   2.8083479e+01   7.9154532e+01
   1.7983252e+01   2.3386698e+01   7.6448078e+01
   3.2175698e+01   4.5372219e+01   2.5082212e+01
   2.9143059e+01   2.7486657e+01   7.9162082e+01
   5.6813089e+01   5.7376660e+01   2.2462686e+01
   2.3941624e+01   2.5463476e+01   7.9183380e+01
   3.1066527e+01   3.2324133e+01   7.8496052e+01
   3.7333768e+01   4.7803479e+01   2.8352273e+01
   1.6160680e+01   2.3610235e+01   6.8275913e+01
   3.8103646e+01   3.1393967e+01   7.9106794e+01
   2.5737255e+01   3.9140587e+01   3.8905455e+01
   6.2331734e+01   6.1171628e+01   7.2566654e+00
   1.8225740e+01   2.3374992e+01   7.7880063e+01
   3.4119909e+01   4.7068878e+01   2.0952466e+01
   5.5646699e+01   5.1606114e+01   6.5821950e+01
   3.3431982e+01   4.3414766e+01   4.3917860e+01
   6.4673218e+01   6.0726064e+01   1.9091840e+01
   1.8053307e+01   2.3378722e+01   7.6835084e+01
   1.6014322e+01   3.5451409e+01   1.7661433e+01
   7.2088121e+01   5.8020495e+01   6.6123157e+01
   1.2961693e+01   3.1639891e+01   2.1781707e+01
   3.0681743e+01   2.8192969e+01   7.9154884e+01
   5.0426933e+01   5.6585360e+01   7.2552704e+00
   1.9630430e+01   2.3903467e+01   7.9188520e+01
   6.2420865e+01   6.0583406e+01   1.2810715e+01
   4.6673888e+01   3.5828794e+01   7.9004108e+01
   2.4412660e+01   2.6092499e+01   7.9150690e+01
   6.0730871e+01   6.0553348e+01   7.6346092e+00
   6.4205130e+01   4.9674580e+01   7.7182966e+01
   1.5858371e+01   2.3741280e+01   6.4093692e+01
   1.5376204e+01   2.3697138e+01   6.4514950e+01
   6.4700175e+00   2.5551758e+01   1.4232338e+01
   1.8454906e+01   2.3354428e+01   7.8980357e+01
   1.8593472e+01   2.3384990e+01   7.9198719e+01
   1.8780938e+01   2.3450484e+01   7.9197575e+01
   1.2162341e+01   2.6338621e+01   3.7118401e+01
   4.0165047e+01   3.3117696e+01   7.9045333e+01
   1.7460447e+01   2.7820711e+01   5.8757054e+01
   1.0372701e+01   3.0656050e+01   1.4382136e+01
   3.9326387e+01   3.2009987e+01   7.9095363e+01
   2.3496367e+01   4.0674040e+01   2.0141444e+01
   5.8205988e+01   5.8366975e+01   1.8602482e+01
   1.6439170e+01   2.3579856e+01   6.9576326e+01
   5.6054784e+01   5.8828961e+01   7.2857747e+00
   4.1099280e+01   3.2996552e+01   7.9071610e+01
   3.5609139e+01   3.0270460e+01   7.9127735e+01
   6.5619659e+01   5.9805809e+01   3.1402401e+01
   3.7675034e+01   5.0824388e+01   7.6342514e+00
   5.3320884e+01   5.4577976e+01   3.4833136e+01
   6.4877867e+01   6.0742559e+01   1.9590437e+01
   6.2240984e+01   6.1086934e+01   7.7733939e+00
   5.3530797e+01   5.7836400e+01   7.2700506e+00
   3.7490338e+01   3.8383711e+01   7.6980070e+01
   3.5771988e+01   3.7911320e+01   7.6529072e+01
   3.4386430e+01   4.9188829e+01   7.2956157e+00
   6.5987169e+00   2.5355656e+01   1.5551035e+01
   3.0038357e+01   4.5563954e+01   1.5452797e+01
   2.5811984e+01   4.4171834e+01   8.2303479e+00
   7.1741224e+01   5.8695074e+01   6.1286811e+01
   3.9952091e+01   5.1183593e+01   1.3113041e+01
   6.3899649e+01   6.0851209e+01   1.5341491e+01
   1.1884503e+01   2.4019046e+01   4.5155904e+01
   6.1281271e+01   4.7026556e+01   7.7890467e+01
   2.9020346e+01   4.5741173e+01   1.0434008e+01
   6.0565025e+01   5.4534181e+01   6.0506453e+01
   1.7904942e+01   2.3412170e+01   7.5936787e+01
   4.3254563e+01   4.2962343e+01   7.4964023e+01
   6.9466957e+01   5.9769501e+01   4.5170877e+01
   1.7780487e+01   2.3432741e+01   7.5879709e+01
   2.3508448e+01   2.5315576e+01   7.9183507e+01
   4.2482761e+01   5.2621438e+01   1.1351374e+01
   3.5528954e+01   3.6959903e+01   7.7302656e+01
   8.5571437e+00   3.0205808e+01   8.3632159e+00
   3.0361296e+01   2.7994707e+01   7.9155732e+01
   1.8567389e+01   2.3379008e+01   7.9198502e+01
   4.1128659e+01   3.9997806e+01   7.7175934e+01
   1.6430067e+01   2.3916838e+01   6.6036469e+01
   7.0582184e+01   5.7021694e+01   6.8275042e+01
   2.3320667e+01   2.5167415e+01   7.9183405e+01
   7.0759279e+01   5.9355448e+01   5.3367389e+01
   6.4758547e+01   6.0737687e+01   1.9262842e+01
   1.0089621e+01   3.2029766e+01   8.0361240e+00
   6.2192586e+01   6.1125540e+01   7.2449230e+00
   8.2734820e+00   2.4746018e+01   2.5137490e+01
   1.8076240e+01   2.3401659e+01   7.7227479e+01
   6.3959555e+01   6.0855486e+01   1.5507380e+01
   1.8558756e+01   2.3369064e+01   7.9197883e+01
   6.7633930e+00   2.7243703e+01   1.0174594e+01
   1.8532284e+01   2.3375030e+01   7.9196509e+01
   6.1237235e+01   6.0725852e+01   7.7584203e+00
   3.8481694e+01   3.2007805e+01   7.9081689e+01
   1.4193421e+01   2.3782178e+01   5.8569008e+01
   1.7550910e+01   2.3629714e+01   7.3107431e+01
   4.9538291e+01   3.7758207e+01   7.8917031e+01
   4.7741398e+01   3.6310921e+01   7.8991198e+01
   2.2584659e+01   3.7389952e+01   3.5545694e+01
   4.0725546e+01   3.8418424e+01   7.7969805e+01
   3.1400083e+01   4.2341729e+01   4.2680297e+01
   4.9425414e+01   4.9292097e+01   6.3078860e+01
   2.6508390e+01   4.4727440e+01   7.3962925e+00
   7.2004793e+01   5.6629400e+01   7.1490956e+01
   6.5622350e+01   5.7350766e+01   5.4225137e+01
   1.8455227e+01   2.3354589e+01   7.8989146e+01
   5.3958362e+01   4.1613127e+01   7.8587098e+01
   2.2093010e+01   4.1884610e+01   7.6161874e+00
   1.1733461e+01   2.7423935e+01   3.1749860e+01
   1.5683689e+01   3.4256321e+01   2.1962830e+01
   4.6125702e+01   4.0628412e+01   7.8046084e+01
   6.8355262e+01   6.0059688e+01   3.8458907e+01
   6.3989852e+01   5.3240055e+01   7.2544887e+01
   1.8706959e+01   2.3425648e+01   7.9198109e+01
   1.8036234e+01   2.3400730e+01   7.7062413e+01
   1.7993987e+01   2.3409866e+01   7.6861332e+01
   4.8589505e+01   5.5620402e+01   8.8600707e+00
   1.4931211e+01   2.3673821e+01   6.1637071e+01
   1.8244695e+01   2.3524702e+01   7.7194137e+01
   6.3842416e+00   2.5834061e+01   1.2839652e+01
   2.7321473e+01   3.1703839e+01   7.7753742e+01
   6.7201044e+01   5.8805333e+01   4.6609194e+01
   1.8910326e+01   2.3662947e+01   7.9174101e+01
   2.3449332e+01   4.2744708e+01   7.8311761e+00
   3.4600701e+01   2.9808947e+01   7.9132518e+01
   4.7225937e+01   3.6109833e+01   7.8996055e+01
   1.7108159e+01   2.9301396e+01   5.0940860e+01
   1.4382521e+01   2.3789786e+01   5.9705082e+01
   3.3060805e+01   3.1341350e+01   7.8950607e+01
   6.4995101e+01   5.6765783e+01   5.7013404e+01
   2.2858710e+01   2.4979424e+01   7.9183504e+01
   4.7297410e+01   3.9431516e+01   7.8520134e+01
   6.2877383e+01   6.0482613e+01   1.5357777e+01
   1.2243345e+01   2.4954660e+01   4.1532054e+01
   1.8380841e+01   2.3362690e+01   7.8646250e+01
   6.4504202e+01   6.0809083e+01   1.7742393e+01
   5.8174781e+01   4.9311770e+01   7.5495856e+01
   5.4406200e+01   5.8156514e+01   7.4875179e+00
   1.8224895e+01   2.3384667e+01   7.7924527e+01
   1.6564009e+01   2.3562983e+01   7.0178403e+01
   2.4052983e+01   2.5449790e+01   7.9180376e+01
   3.8554505e+01   5.1226137e+01   7.8909383e+00
   7.8896813e+00   2.4841470e+01   2.3141523e+01
   1.8721651e+01   2.3468082e+01   7.9196141e+01
   7.5353923e+00   2.5453423e+01   1.8899895e+01
   7.0754885e+01   5.9430939e+01   5.2706988e+01
   2.3352337e+01   2.5173320e+01   7.9182814e+01
   5.9675239e+01   4.7701026e+01   7.7327474e+01
   4.3612161e+01   3.4086279e+01   7.9051585e+01
   1.4332600e+01   2.3795104e+01   5.9462734e+01
   1.8501074e+01   2.3349864e+01   7.9195983e+01
   1.8521116e+01   2.3358653e+01   7.9198768e+01
   6.7793597e+00   2.5159425e+01   1.7184281e+01
   7.9731150e+00   2.8174836e+01   1.2545112e+01
   1.2670334e+01   3.0985769e+01   2.3121073e+01
   3.5756057e+01   4.8640211e+01   1.6190282e+01
   1.8481770e+01   2.3351001e+01   7.9093775e+01
   1.8839501e+01   2.3472522e+01   7.9197838e+01
   9.4225291e+00   2.7493981e+01   2.0986970e+01
   2.3345648e+01   2.5412212e+01   7.9175015e+01
   3.7350769e+01   4.6715676e+01   3.6457318e+01
   2.0434846e+01   2.4066942e+01   7.9191374e+01
   1.5386721e+01   2.3624288e+01   6.3872352e+01
   7.2155434e+01   5.7595532e+01   6.8236725e+01
   1.8149426e+01   2.3379387e+01   7.7417933e+01
   2.3321344e+01   2.7741943e+01   7.8643044e+01
   5.3140806e+01   5.5616318e+01   2.4907152e+01
   1.6410948e+01   2.3530559e+01   6.8862533e+01
   5.5206806e+01   4.9114235e+01   7.3800013e+01
   1.8256198e+01   2.3370322e+01   7.7990274e+01
   1.8408423e+01   2.3359053e+01   7.8774156e+01
   1.8262323e+01   3.7413690e+01   1.7049220e+01
   3.8594176e+01   3.2922266e+01   7.9012804e+01
   6.2265530e+01   6.1135042e+01   7.3795741e+00
   6.8266117e+00   2.7544164e+01   9.5652733e+00
   1.3277172e+01   2.3875462e+01   5.1990245e+01
   4.9788039e+01   5.6319076e+01   7.2588846e+00
   1.9023339e+01   2.3558381e+01   7.9197074e+01
   6.5130375e+01   6.0652529e+01   2.1294873e+01
   1.3373340e+01   2.4171757e+01   4.9988881e+01
   5.3684541e+01   4.2994812e+01   7.8257666e+01
   6.0457340e+01   6.0273839e+01   9.2617306e+00
   1.9778438e+01   2.4400803e+01   7.9099554e+01
   3.1872782e+01   4.6935550e+01   1.3239829e+01
   5.2513109e+01   4.4041840e+01   7.7731114e+01
   1.8501137e+01   2.3349310e+01   7.9198160e+01
   1.8676014e+01   2.3755235e+01   7.8921487e+01
   6.2477529e+01   6.1149220e+01   7.9607016e+00
   1.8227188e+01   2.3380820e+01   7.7938828e+01
   5.1919341e+01   4.3608444e+01   7.7813347e+01
   4.8621766e+01   3.8867579e+01   7.8721207e+01
   6.0921300e+01   5.0001649e+01   7.5959206e+01
   6.5054231e+01   4.8401641e+01   7.7875205e+01
   2.9304721e+01   4.6372519e+01   7.4287998e+00
   6.1559172e+01   6.0875815e+01   7.4603923e+00
   4.7524613e+01   4.3672646e+01   7.6662328e+01
   3.2730352e+01   2.8994548e+01   7.9144386e+01
   6.2672098e+01   5.7745055e+01   4.0362148e+01
   4.7095462e+01   4.1604915e+01   7.7820456e+01
   6.4309880e+01   6.0840766e+01   1.6821669e+01
   1.8500928e+01   2.3349480e+01   7.9197393e+01
   4.6333137e+01   5.3315455e+01   1.9654724e+01
   1.9000004e+01   2.3559910e+01   7.9197236e+01
   6.7294832e+01   6.0305425e+01   3.2410136e+01
   1.8399122e+01   2.3361299e+01   7.8730924e+01
   6.2144550e+01   5.7739920e+01   3.8528333e+01
   2.1787102e+01   2.4575025e+01   7.9187652e+01
   2.0245970e+01   2.5170844e+01   7.8911010e+01
   1.7207140e+01   2.3460980e+01   7.2805405e+01
   1.9458844e+01   2.3697613e+01   7.9194511e+01
   1.4407692e+01   2.3751698e+01   5.9560942e+01
   2.7055874e+01   3.7157669e+01   5.7021882e+01
   6.2362915e+01   6.1180371e+01   7.2599147e+00
   1.8832671e+01   2.3469111e+01   7.9197297e+01
   6.2361827e+01   6.1171425e+01   7.3423185e+00
   2.7621156e+01   2.7719502e+01   7.9117035e+01
   6.0382596e+01   5.9947486e+01   1.1848812e+01
   1.5266300e+01   3.2578500e+01   2.7929155e+01
   5.7511783e+01   5.9274215e+01   8.2908330e+00
   7.0441712e+01   5.4799775e+01   7.4331016e+01
   1.8480303e+01   2.3350916e+01   7.9096799e+01
   1.8475429e+01   2.3351500e+01   7.9069077e+01
   1.8879601e+01   2.3520147e+01   7.9196241e+01
   1.9929073e+01   2.7702730e+01   7.1988415e+01
   1.1149899e+01   2.4394335e+01   3.8964705e+01
   4.5710349e+01   3.5202046e+01   7.9025007e+01
   3.2039310e+01   2.8706090e+01   7.9149450e+01
   6.3547568e+01   6.0419945e+01   1.8199172e+01
   6.3870602e+01   5.9480436e+01   2.8283939e+01
   2.4077290e+01   4.2228097e+01   1.3229101e+01
   2.0281782e+01   2.4121230e+01   7.9188127e+01
   5.4241535e+01   5.8095285e+01   7.4563157e+00
   5.2692896e+01   5.3787049e+01   3.9395821e+01
   1.8575053e+01   2.3375567e+01   7.9198264e+01
   7.0788186e+00   2.5588825e+01   1.6551473e+01
   1.8995631e+01   2.3592894e+01   7.9194395e+01
   2.4446483e+01   3.5668191e+01   5.3986769e+01
   4.0350845e+01   4.8431602e+01   3.5648111e+01
   2.3168849e+01   3.4730229e+01   5.3394961e+01
   1.8505997e+01   2.3350976e+01   7.9198924e+01
   7.2275576e+01   5.8079496e+01   6.6146326e+01
   9.5130825e+00   2.4613548e+01   3.0874476e+01
   1.2618235e+01   3.3483262e+01   1.2513241e+01
   2.0513343e+01   2.4721679e+01   7.9117038e+01
   5.8359083e+01   5.8794350e+01   1.5327152e+01
   5.8299642e+01   5.9401757e+01   9.8045957e+00
   2.9168274e+01   2.7492539e+01   7.9160555e+01
   1.1150600e+01   3.3156536e+01   7.8733807e+00
   4.0152345e+01   4.8190219e+01   3.6684584e+01
   3.0464841e+01   3.3490449e+01   7.7809687e+01
   5.5417781e+01   5.8563248e+01   7.4232005e+00
   4.5292622e+01   5.0357234e+01   4.0027290e+01
   1.3100067e+01   2.3879972e+01   5.2765121e+01
   1.8516073e+01   2.3354520e+01   7.9198824e+01
   3.4139546e+01   4.8410680e+01   1.1713408e+01
   2.4450016e+01   2.5662645e+01   7.9181228e+01
   5.1636685e+01   5.7017541e+01   7.7679382e+00
   1.0776000e+01   2.4212768e+01   3.8801246e+01
   5.4728724e+01   5.5628505e+01   3.0783412e+01
   1.5162433e+01   3.3183501e+01   2.4693153e+01
   8.9932875e+00   2.4407260e+01   3.1177600e+01
   7.0575985e+01   5.4233317e+01   7.5229535e+01
   4.6113093e+01   3.6815214e+01   7.8887228e+01
   2.0083145e+01   2.3934766e+01   7.9193065e+01
   1.8460617e+01   2.3352058e+01   7.9010165e+01
   3.1008030e+01   2.8269358e+01   7.9153356e+01
   4.8136887e+01   3.8922415e+01   7.8680225e+01
   1.5094414e+01   2.9512320e+01   4.0119874e+01
   1.8329837e+01   2.3359624e+01   7.8298958e+01
   2.3251647e+01   2.5897213e+01   7.9134971e+01
   3.1440968e+01   3.3908762e+01   7.7885558e+01
   1.3558897e+01   3.5281265e+01   8.3981186e+00
   6.2325892e+01   6.1145504e+01   7.4805472e+00
   6.5331280e+01   4.8596297e+01   7.7838858e+01
   6.8022467e+01   5.9323401e+01   4.4429620e+01
   4.9597486e+01   4.6288651e+01   7.4513487e+01
   1.6460594e+01   2.3526603e+01   6.9099941e+01
   2.8422240e+01   2.8208143e+01   7.9101773e+01
   5.5084991e+01   5.2702317e+01   5.7168944e+01
   2.1247089e+01   3.9034567e+01   2.0427095e+01
   1.7814951e+01   2.3403149e+01   7.5863512e+01
   5.3276881e+01   5.7691966e+01   7.6336853e+00
   6.2526336e+01   6.1037733e+01   9.1452792e+00
   1.2926557e+01   2.3931787e+01   5.2489369e+01
   1.8604960e+01   2.3384824e+01   7.9196875e+01
   9.7707460e+00   2.6411577e+01   2.5741116e+01
   4.9925034e+01   5.6370422e+01   7.2943912e+00
   2.8508472e+01   4.5817578e+01   8.0497666e+00
   1.8994481e+01   2.3550783e+01   7.9197199e+01
   2.2523777e+01   2.6127895e+01   7.9025678e+01
   1.3759882e+01   2.3792131e+01   5.5571819e+01
   1.6831442e+01   2.3538938e+01   7.1449638e+01
   6.4685513e+01   5.8069515e+01   4.4529746e+01
   1.8504093e+01   2.3350116e+01   7.9198742e+01
   8.5789055e+00   2.4472303e+01   2.9002253e+01
   2.8730153e+01   2.8078652e+01   7.9117992e+01
   1.6249146e+01   2.6578550e+01   5.6751480e+01
   1.7902988e+01   2.3394093e+01   7.6274401e+01
   4.2942024e+01   4.4398595e+01   7.0856606e+01
   4.6681433e+01   3.5749968e+01   7.9009425e+01
   6.0042016e+01   6.0329102e+01   7.3847916e+00
   7.1848116e+01   5.6678526e+01   7.1187281e+01
   5.7440838e+01   4.2387056e+01   7.8661478e+01
   4.9319575e+01   3.7889357e+01   7.8896086e+01
   2.3140028e+01   2.5091942e+01   7.9183468e+01
   6.7951981e+01   6.0092554e+01   3.6757224e+01
   2.7308938e+01   3.0148539e+01   7.8578118e+01
   1.8474591e+01   2.3352075e+01   7.9053892e+01
   7.1662810e+01   5.5677881e+01   7.3494735e+01
   1.1532414e+01   2.4079291e+01   4.5100416e+01
   9.4163725e+00   2.9513001e+01   1.4389352e+01
   1.3929595e+01   2.3793071e+01   5.7097793e+01
   2.2675171e+01   2.7392522e+01   7.8619186e+01
   6.1395175e+01   6.0838718e+01   7.2567199e+00
   8.6232261e+00   2.6285141e+01   2.0979308e+01
   7.0709543e+00   2.7965147e+01   9.3336335e+00
   1.4525700e+01   3.2697329e+01   2.4092989e+01
   8.0642978e+00   2.4836608e+01   2.3812868e+01
   1.7762740e+01   2.3439136e+01   7.5789546e+01
   4.7567399e+01   5.0761956e+01   4.5644167e+01
   2.1381268e+01   3.6553181e+01   3.4987928e+01
   1.0920975e+01   2.5135960e+01   3.4828873e+01
   1.5677467e+01   2.3663220e+01   6.5971399e+01
   4.2391807e+01   4.7441307e+01   5.1499549e+01
   2.7443532e+01   2.6917156e+01   7.9166830e+01
   6.2362107e+01   6.1182153e+01   7.2430773e+00
   1.4132648e+01   3.2313702e+01   2.4061590e+01
   4.1636911e+01   4.5376754e+01   6.2789965e+01
   5.1879097e+01   5.7175673e+01   7.2527954e+00
   2.0671318e+01   2.6973047e+01   7.7201428e+01
   6.2075937e+01   6.1075293e+01   7.3078229e+00
   3.4556723e+01   2.9789372e+01   7.9132664e+01
   2.7379168e+01   2.6764097e+01   7.9169150e+01
   2.1986113e+01   2.4774400e+01   7.9183539e+01
   7.3363459e+00   2.4906514e+01   2.0702078e+01
   2.0741810e+01   4.0994059e+01   7.4380000e+00
   3.2638814e+01   2.9267681e+01   7.9132761e+01
   8.1550505e+00   2.4647713e+01   2.5480929e+01
   1.4717057e+01   2.3758821e+01   6.1334692e+01
   3.3346736e+01   4.1975812e+01   5.3590216e+01
   1.7612818e+01   2.3443432e+01   7.4307028e+01
   4.8278113e+01   5.2942314e+01   3.0101868e+01
   6.3576372e+01   6.0867370e+01   1.4042450e+01
   1.7348126e+01   2.3491351e+01   7.2653848e+01
   2.7935965e+01   3.1333367e+01   7.8227167e+01
   3.6772300e+01   3.0794059e+01   7.9119225e+01
   1.8303496e+01   2.3367059e+01   7.8133722e+01
   1.8501340e+01   2.3349305e+01   7.9198934e+01
   3.0425656e+01   3.2966424e+01   7.8098882e+01
   4.1701101e+01   4.5484565e+01   6.2345203e+01
   6.9804686e+01   5.9515136e+01   4.8878351e+01
   2.1107822e+01   2.4312513e+01   7.9188389e+01
   6.0062112e+01   4.6409373e+01   7.7948461e+01
   3.1107286e+01   4.2269920e+01   4.1919559e+01
   1.7347625e+01   2.4255217e+01   6.9800360e+01
   1.0480702e+01   2.4190858e+01   3.9706481e+01
   2.8760717e+01   4.5799640e+01   9.0987883e+00
   2.5055269e+01   2.8356064e+01   7.8777455e+01
   1.9004137e+01   2.3540701e+01   7.9197616e+01
   1.5621157e+01   2.7855770e+01   4.9093790e+01
   4.1835051e+01   3.7432475e+01   7.8472579e+01
   5.9817213e+01   5.9288491e+01   1.5917120e+01
   3.8725154e+01   3.3043190e+01   7.9005660e+01
   4.2795453e+01   5.3298489e+01   7.2740280e+00
   5.7385468e+01   5.9272603e+01   7.8938936e+00
   2.7249840e+01   2.7950959e+01   7.9086798e+01
   1.8518927e+01   2.3363615e+01   7.9197660e+01
   1.8506319e+01   2.3351089e+01   7.9198919e+01
   2.6573472e+01   2.9362083e+01   7.8711821e+01
   1.7784521e+01   2.3415446e+01   7.5826766e+01
   6.0680996e+01   5.7753995e+01   3.3163079e+01
   1.3750785e+01   2.5113414e+01   4.8393694e+01
   3.9189577e+01   3.6692996e+01   7.8350234e+01
   9.3053051e+00   2.6704157e+01   2.2815562e+01
   3.5560579e+01   3.1078668e+01   7.9076361e+01
   1.8501310e+01   2.3349295e+01   7.9198942e+01
   1.4531718e+01   2.3729119e+01   5.9976169e+01
   5.3707993e+01   4.8069128e+01   7.4569054e+01
   5.1136758e+01   5.5037767e+01   2.2584820e+01
   1.8323865e+01   2.3364349e+01   7.8306508e+01
   7.0310573e+01   5.9011377e+01   5.4921740e+01
   6.1412892e+01   6.0846495e+01   7.2490150e+00
   3.6492174e+01   5.0228511e+01   7.6507407e+00
   4.9574856e+01   4.0401684e+01   7.8504160e+01
   6.2401329e+01   6.1176115e+01   7.4048236e+00
   4.1970758e+01   3.3255709e+01   7.9069918e+01
   2.8790410e+01   3.6062799e+01   6.9770529e+01
   1.0883833e+01   3.2845609e+01   8.0579428e+00
   5.1917647e+01   5.5836402e+01   1.8633242e+01
   1.4290732e+01   2.3833666e+01   5.6224024e+01
   6.2099466e+01   6.1093472e+01   7.2421774e+00
   3.9066380e+01   5.1553827e+01   7.3003799e+00
   3.5943099e+01   3.2083231e+01   7.8997522e+01
   2.8134485e+01   4.2624810e+01   2.7098070e+01
   6.9892058e+01   5.5300580e+01   7.2957336e+01
   1.2758095e+01   2.3925906e+01   4.9430005e+01
   4.6815655e+01   5.0688224e+01   4.3257782e+01
   2.2183601e+01   2.4732395e+01   7.9186396e+01
   2.7949089e+01   4.5537055e+01   7.7262390e+00
   5.5104640e+01   4.0894707e+01   7.8765982e+01
   1.4321218e+01   2.3787619e+01   5.9327133e+01
   4.9023811e+01   5.5879175e+01   8.2440106e+00
   1.4983593e+01   2.3681315e+01   6.2248064e+01
   1.8452943e+01   2.3354073e+01   7.8968130e+01
   6.6461050e+01   4.9707075e+01   7.7557916e+01
   1.8444938e+01   2.3355178e+01   7.8892188e+01
   5.5299031e+01   5.2216183e+01   6.1260750e+01
   6.3223233e+01   5.7895925e+01   4.0916693e+01
   4.3155998e+01   5.3399856e+01   7.7533388e+00
