# Supplementary material for: Rethinking Colour Constancy
Source: PLoS One. 2015 Sep 10;10(9):e0135029. doi: 10.1371/journal.pone.0135029 (PMC4565710; doi:10.1371/journal.pone.0135029)
Supplement: S1 Dataset — (ZIP) [file pone.0135029.s002.zip › 5-TransitionMetamerReflectanceData/GtoN_20munsells/targetXYZ_12.txt]

   8.5018096e+00   1.7922920e+01   3.4526523e+01
   5.3686286e+01   4.9803394e+01   6.0795725e+00
   4.8724081e+01   4.3819413e+01   6.6083172e+00
   6.5844603e+01   4.8267846e+01   5.9381597e+01
   1.0347467e+01   1.7465814e+01   4.7574197e+01
   3.0282864e+01   3.9570693e+01   6.1204612e+00
   1.4141403e+01   1.7387178e+01   6.3573270e+01
   3.2317618e+01   4.0994628e+01   6.1068381e+00
   2.2112472e+01   3.5309064e+01   6.1651600e+00
   2.0242368e+01   1.8312416e+01   7.6893028e+01
   6.0180593e+01   5.1427495e+01   1.7853157e+01
   5.8020010e+01   5.1812923e+01   6.4360529e+00
   1.3059206e+01   1.7274843e+01   6.0577229e+01
   4.0222600e+01   3.6340612e+01   9.0263367e+00
   5.1213786e+01   4.7352647e+01   6.1593444e+00
   1.9418524e+01   1.8318902e+01   7.3895077e+01
   6.6527289e+01   4.9343352e+01   5.6193320e+01
   6.6074576e+01   4.8934510e+01   5.7033054e+01
   5.9805219e+00   1.7955512e+01   2.3855274e+01
   5.7971882e+01   5.1820071e+01   6.2208903e+00
   5.7472502e+00   1.9178977e+01   1.2730464e+01
   4.5394132e+01   2.9756752e+01   7.6569015e+01
   4.8972593e+01   4.8287800e+01   6.0786209e+00
   1.6165253e+01   2.4956864e+01   7.8943764e+00
   4.1531457e+01   4.0517957e+01   6.3728361e+00
   5.3457364e+00   2.0899988e+01   7.7751519e+00
   5.5844677e+01   4.9613578e+01   6.3268817e+00
   3.4844243e+01   3.9790296e+01   6.1742230e+00
   5.7457562e+01   5.1616852e+01   6.0714250e+00
   4.7705865e+01   4.2136360e+01   7.4744033e+00
   1.3368383e+01   2.9567686e+01   6.3019728e+00
   4.3269561e+01   3.7774445e+01   1.1150468e+01
   5.9677238e+01   4.5872348e+01   4.3250707e+01
   5.6603648e+01   5.1289745e+01   6.0720033e+00
   5.3941291e+01   5.0365204e+01   6.0745023e+00
   6.5589565e+01   4.9632301e+01   5.1345423e+01
   6.4567196e+01   5.0288408e+01   4.3172130e+01
   3.3762542e+01   3.9898992e+01   6.1498916e+00
   3.4631210e+01   2.5411480e+01   6.7770358e+01
   8.0398674e+00   1.7685769e+01   3.5327009e+01
   4.4016288e+01   3.2087007e+01   5.4436366e+01
   4.1335585e+01   3.7610675e+01   7.8630461e+00
   5.6335518e+01   5.0468726e+01   6.1224678e+00
   4.0295908e+01   4.0251415e+01   6.3265295e+00
   6.5943469e+01   4.9795906e+01   5.1187686e+01
   6.0208743e+01   5.1343297e+01   1.9009156e+01
   6.6828455e+01   4.7440877e+01   6.6964567e+01
   2.3652255e+01   2.8866099e+01   7.3189112e+00
   9.1778310e+00   2.5951866e+01   6.4954794e+00
   1.6371644e+01   1.6892354e+01   7.6684204e+01
   4.0578700e+01   4.4756942e+01   6.0902084e+00
   5.9398634e+00   1.8049098e+01   2.2667135e+01
   3.1291758e+01   3.6026600e+01   6.3337492e+00
   6.3232202e+01   5.0721953e+01   3.4167937e+01
   5.7886083e+01   5.1810515e+01   6.0712683e+00
   5.8417467e+01   5.1733770e+01   8.6109746e+00
   5.1355585e+01   3.7430626e+01   5.0968779e+01
   5.9019698e+01   4.9080263e+01   2.4703400e+01
   5.5667218e+01   5.0234503e+01   6.1061449e+00
   5.5211759e+01   4.9075263e+01   6.3181672e+00
   5.7922858e+01   5.1794873e+01   6.0770952e+00
   5.0758575e+00   2.1267996e+01   7.4330046e+00
   4.1970855e+01   4.1851215e+01   6.2456936e+00
   7.9899397e+00   2.2881616e+01   7.1456771e+00
   1.4604613e+01   1.8726329e+01   5.1079234e+01
   5.7771434e+01   5.1769492e+01   6.0713125e+00
   1.6051076e+01   2.7647489e+01   6.6323969e+00
   1.5883676e+01   2.0909089e+01   3.3011352e+01
   3.0990827e+01   3.0091088e+01   1.3156340e+01
   6.6433430e+01   4.8198748e+01   6.1990354e+01
   3.4481289e+01   3.4856753e+01   6.9179045e+00
   2.5656011e+01   2.1935350e+01   6.3429725e+01
   5.7959275e+01   5.1773676e+01   6.3778161e+00
   1.7586158e+01   1.7310852e+01   7.6914425e+01
   5.5841794e+01   3.6428862e+01   7.5886498e+01
   2.1142490e+01   3.4932507e+01   6.1675805e+00
   2.5453567e+01   2.4542324e+01   3.7306241e+01
   6.4538108e+01   5.0337227e+01   4.1928647e+01
   6.6464600e+01   4.9398423e+01   5.5627742e+01
   1.8017416e+01   1.7949396e+01   7.2396514e+01
   4.6309649e+01   3.9816791e+01   1.1686865e+01
   2.3926004e+01   1.9753292e+01   7.6883850e+01
   1.2404104e+01   1.7938539e+01   5.0650112e+01
   6.1390463e+01   5.1131892e+01   2.3744146e+01
   3.4632694e+01   2.4313940e+01   7.6789988e+01
   2.3546941e+01   2.0245798e+01   7.1123717e+01
   5.5852188e+01   4.8653107e+01   9.6282507e+00
   5.3096064e+01   3.7862406e+01   5.6164727e+01
   2.0143383e+01   2.8231185e+01   6.9192677e+00
   5.5638449e+01   5.0994236e+01   6.0731123e+00
   5.5785146e+01   5.0821160e+01   6.0751575e+00
   5.4025950e+01   3.7719442e+01   6.1131949e+01
   5.0139051e+01   4.8879646e+01   6.0770566e+00
   1.6147145e+01   3.1054328e+01   6.2679070e+00
   5.5596570e+01   3.6376824e+01   7.5198922e+01
   1.1776495e+01   2.8312019e+01   6.3521829e+00
   5.7926049e+01   5.1818395e+01   6.0707980e+00
   4.9854587e+01   4.8005087e+01   6.0880103e+00
   3.4685119e+01   4.2284357e+01   6.1002816e+00
   5.0395734e+01   3.3187517e+01   7.3553054e+01
   5.7977846e+01   5.1820424e+01   6.2142155e+00
   2.5818223e+01   3.6985229e+01   6.1503740e+00
   6.6484321e+01   4.6967120e+01   6.7701447e+01
   2.6002585e+01   2.0750089e+01   7.5471133e+01
   5.6195918e+01   5.0138571e+01   6.1921259e+00
   1.1328209e+01   2.3894490e+01   7.2614764e+00
   5.7859209e+01   5.1787848e+01   6.0709525e+00
   6.5907957e+01   4.9816618e+01   5.0906759e+01
   5.5446153e+01   5.0664097e+01   6.0758241e+00
   6.4748452e+01   4.9891632e+01   4.6640367e+01
   6.0466378e+01   5.1365145e+01   1.9452733e+01
   6.2767377e+01   5.0772880e+01   3.3253807e+01
   5.8867407e+01   5.1628251e+01   1.0679058e+01
   5.5380291e+01   3.6098463e+01   7.5920653e+01
   1.9469694e+01   1.8605674e+01   7.1444526e+01
   4.7076887e+01   4.3028887e+01   6.5119840e+00
   2.6749267e+01   3.7448550e+01   6.1455520e+00
   4.1539329e+01   4.5366214e+01   6.0868359e+00
   3.3931210e+01   2.5214500e+01   6.6696128e+01
   2.9072907e+01   2.7431373e+01   2.6042970e+01
   1.6003165e+01   1.6928750e+01   7.5015122e+01
   6.1366056e+01   4.0870429e+01   7.4724809e+01
   4.6996715e+01   4.2185489e+01   6.8711887e+00
   5.7265129e+01   4.6272915e+01   2.9342977e+01
   2.2750152e+01   1.9317163e+01   7.6607456e+01
   1.2168975e+01   2.0466501e+01   2.2125930e+01
   5.0286127e+01   4.5480137e+01   6.3698608e+00
   6.1393012e+01   5.1146238e+01   2.4781024e+01
   4.2071482e+01   4.4492969e+01   6.1027665e+00
   4.6406309e+01   4.3978362e+01   6.2501712e+00
   1.6845499e+01   1.7061150e+01   7.6698580e+01
   5.7953734e+01   5.1824485e+01   6.1088244e+00
   5.6810370e+01   4.1768622e+01   5.0703273e+01
   1.5465541e+01   2.7402741e+01   6.6360096e+00
   5.8014675e+01   5.1815885e+01   6.4153042e+00
   4.5432176e+01   4.0062712e+01   8.3098608e+00
   4.8891347e+01   3.4324546e+01   6.0112099e+01
   2.5740896e+01   2.3954910e+01   4.4412903e+01
   6.0291088e+01   5.1356624e+01   1.7915088e+01
   5.6470179e+01   5.1199319e+01   6.0727898e+00
   2.0803105e+01   2.1769285e+01   4.5156153e+01
   5.8810894e+01   5.1672075e+01   1.0439601e+01
   5.9635394e+01   4.9995018e+01   2.3426288e+01
   6.4893827e+01   4.6373434e+01   6.3895210e+01
   1.9735978e+01   1.9422678e+01   6.4457861e+01
   1.4792459e+01   2.9486989e+01   6.3421933e+00
   3.2431085e+01   3.0636364e+01   1.4537680e+01
   7.3296186e+00   2.3938168e+01   6.7260157e+00
   3.2606591e+01   4.0644953e+01   6.1141747e+00
   4.5507408e+01   4.0774630e+01   7.2407327e+00
   4.9238799e+01   4.8553483e+01   6.0784276e+00
   3.7228846e+01   4.3459872e+01   6.0947788e+00
   1.8081501e+01   2.0694380e+01   4.4790129e+01
   3.9294839e+01   3.7527169e+01   6.8808973e+00
   1.6316501e+01   1.6938635e+01   7.6007884e+01
   4.2146681e+01   4.4846889e+01   6.0970174e+00
   2.9983049e+01   3.6451876e+01   6.2567229e+00
   1.6713523e+01   1.7083649e+01   7.5997634e+01
   6.1678076e+01   5.1120314e+01   2.5588656e+01
   6.2364611e+01   5.0269742e+01   3.4969576e+01
   1.9084080e+01   2.6294830e+01   7.7829626e+00
   1.2476123e+01   1.8484010e+01   4.5038047e+01
   7.0219431e+00   2.3975328e+01   6.6975858e+00
   6.0160471e+01   5.1228093e+01   1.9907277e+01
   4.3566217e+00   1.9012807e+01   1.1000687e+01
   5.6067727e+01   5.0003322e+01   6.2053983e+00
   3.1740029e+01   3.1786007e+01   8.3764589e+00
   6.3807361e+01   4.9299656e+01   4.6057704e+01
   5.8910844e+01   5.1659465e+01   1.1197082e+01
   6.1370551e+01   5.1136190e+01   2.3640875e+01
   5.7921152e+01   5.1819246e+01   6.0709665e+00
   2.8507111e+01   2.2211791e+01   7.1888216e+01
   4.0898752e+01   4.2002731e+01   6.1916524e+00
   5.6594080e+01   5.1036134e+01   6.0800348e+00
   4.0138181e+01   3.9674613e+01   6.3931967e+00
   1.5946675e+01   3.1482876e+01   6.2400852e+00
   6.5125230e+01   4.5687657e+01   6.7829626e+01
   3.2413862e+01   2.3575316e+01   7.4653972e+01
   2.1332420e+01   1.9671781e+01   6.8087407e+01
   1.6272487e+01   1.6953577e+01   7.5711323e+01
   2.2841940e+01   1.9337692e+01   7.6750525e+01
   6.1762441e+01   5.1067484e+01   2.6495566e+01
   5.8253145e+01   5.1780196e+01   7.5989926e+00
   5.6118561e+01   5.0438744e+01   6.1077024e+00
   3.3952376e+01   3.9395122e+01   6.1763660e+00
   6.2518697e+00   1.8129977e+01   2.3021196e+01
   5.9178734e+01   5.1568170e+01   1.2219078e+01
   5.7025229e+01   5.1120157e+01   6.0884925e+00
   4.2639799e+01   4.5531438e+01   6.0887073e+00
   3.3985763e+01   2.4234322e+01   7.5038867e+01
   1.0850085e+01   2.7575266e+01   6.3868662e+00
   5.5003625e+01   3.6525487e+01   7.2042025e+01
   5.7382263e+01   4.4589051e+01   3.8575865e+01
   4.7960021e+01   3.1258656e+01   7.6357567e+01
   1.6440366e+01   1.6890090e+01   7.6933816e+01
   1.6273476e+01   1.9306054e+01   5.1733081e+01
   3.7874479e+01   4.0073238e+01   6.2341464e+00
   2.2385663e+01   2.7135654e+01   8.5828632e+00
   1.2217755e+01   2.5928993e+01   6.6815342e+00
   1.5915284e+01   2.5156662e+01   7.6263549e+00
   4.9676165e+00   1.8289765e+01   1.7029899e+01
   5.9976163e+01   5.1448620e+01   1.6978530e+01
   5.6111896e+01   5.0736543e+01   6.0844748e+00
   4.3551386e+00   2.0108269e+01   8.2253943e+00
   3.5260900e+01   4.2555977e+01   6.0989942e+00
   8.1542057e+00   2.5029978e+01   6.5775770e+00
   5.0992469e+01   4.8839465e+01   6.0811026e+00
   3.6153099e+01   4.2860883e+01   6.0979377e+00
   5.8608870e+01   5.1698273e+01   9.4333240e+00
   3.7278753e+01   4.0241929e+01   6.2029643e+00
   6.1730140e+01   4.9298130e+01   3.6825802e+01
   3.6664875e+01   3.7761641e+01   6.4218675e+00
   5.7948562e+01   5.1826893e+01   6.0707889e+00
   5.7908412e+01   5.1788379e+01   6.0735959e+00
   1.5206337e+01   1.7018480e+01   7.1392244e+01
   3.9786435e+01   4.1891439e+01   6.1679426e+00
   1.5861224e+01   2.8750295e+01   6.4500399e+00
   5.8140130e+01   5.1788333e+01   7.1332959e+00
   5.3265612e+01   3.4719413e+01   7.5531588e+01
   5.6762427e+01   5.0803570e+01   6.1114710e+00
   5.5669453e+01   3.6421834e+01   7.5235215e+01
   5.7949321e+01   5.1826675e+01   6.0743061e+00
   6.1804412e+01   5.1060823e+01   2.6630186e+01
   4.5152593e+01   3.0632764e+01   6.9644409e+01
   5.8118387e+01   3.8152703e+01   7.5557117e+01
   2.3461334e+01   3.3315744e+01   6.2978666e+00
   5.7947115e+01   5.1826647e+01   6.0708135e+00
   6.9366226e+00   1.7797783e+01   2.9538991e+01
   4.9042628e+01   4.8404962e+01   6.0781972e+00
   2.5760027e+01   2.0493086e+01   7.6874605e+01
   3.8487746e+01   2.6170722e+01   7.6434925e+01
   1.0555603e+01   2.3620959e+01   7.2514011e+00
   6.6193082e+01   4.7617466e+01   6.3705379e+01
   3.2934783e+01   4.1384050e+01   6.1044901e+00
   6.2953700e+01   5.0373146e+01   3.6811637e+01
   6.9710962e+00   1.7795930e+01   2.9705246e+01
   7.9710917e+00   2.4892123e+01   6.5903283e+00
   5.9979334e+01   4.3239215e+01   5.7385543e+01
   5.5332535e+00   2.1961087e+01   7.1616168e+00
   5.8565693e+01   5.1708458e+01   9.6697789e+00
   5.9780149e+01   5.1439744e+01   1.6651207e+01
   2.2332023e+01   1.9143826e+01   7.6689481e+01
   5.9589076e+01   4.1839816e+01   6.2660995e+01
   3.4297987e+01   2.8705743e+01   3.8177910e+01
   2.9593073e+01   3.9668440e+01   6.1147390e+00
   5.8798626e+01   5.1642366e+01   1.0324536e+01
   6.5683693e+01   4.9182294e+01   5.4216674e+01
   4.9095856e+01   4.7755177e+01   6.0881257e+00
   1.8755320e+01   1.8532945e+01   6.9429971e+01
   4.1927547e+01   4.5532088e+01   6.0863448e+00
   5.8165340e+01   5.1786776e+01   7.1344581e+00
   3.3738619e+01   4.1439370e+01   6.1063024e+00
   6.5940684e+01   4.9796419e+01   5.1155690e+01
   5.7932121e+01   5.1811466e+01   6.0716175e+00
   6.1417076e+01   4.4213667e+01   5.8985891e+01
   7.4083369e+00   1.7776853e+01   3.1719886e+01
   3.3327203e+01   2.5822647e+01   5.9071930e+01
   1.0948299e+01   1.7439088e+01   5.0268354e+01
   3.2613891e+01   3.0949241e+01   1.3237388e+01
   2.2708649e+01   1.9960972e+01   7.0636929e+01
   8.5621071e+00   1.9843257e+01   1.5354743e+01
   2.3246167e+01   1.9830678e+01   7.3743963e+01
   5.1568327e+01   3.4063081e+01   7.2803700e+01
   4.7784021e+01   4.7961460e+01   6.0793777e+00
   1.6263250e+01   1.6937520e+01   7.5835550e+01
   5.4080999e+01   4.9777881e+01   6.0847914e+00
   4.2095510e+01   4.5488787e+01   6.0867462e+00
   2.0393015e+01   1.8369181e+01   7.6900105e+01
   4.1588004e+01   4.4407639e+01   6.1006463e+00
   9.4411550e+00   2.3044335e+01   7.3314525e+00
   6.4092596e+01   5.0479476e+01   3.9133849e+01
   2.1654099e+01   2.3522344e+01   3.0921698e+01
   6.1386160e+01   4.2463059e+01   6.7143894e+01
   1.5621567e+01   1.7012832e+01   7.2872633e+01
   5.8321416e+01   5.1753877e+01   7.9443534e+00
   6.1781256e+01   4.9105682e+01   3.7946977e+01
   5.8860156e+01   4.2708124e+01   5.5067311e+01
   4.1658154e+01   3.9587599e+01   6.5980799e+00
   5.7927423e+01   5.1816498e+01   6.0708438e+00
   5.7958668e+01   5.1824815e+01   6.1201641e+00
   2.0888779e+01   3.4784695e+01   6.1699365e+00
   1.6157638e+01   1.8185374e+01   6.3082528e+01
   6.4006473e+00   2.0698867e+01   8.4463333e+00
   9.0253292e+00   1.8130685e+01   3.4366804e+01
   6.5304500e+01   4.9756333e+01   4.9528062e+01
   6.2475145e+01   4.7838220e+01   4.6855034e+01
   6.3070803e+01   5.0755818e+01   3.3775933e+01
   6.1006742e+01   5.1249700e+01   2.2103109e+01
   2.3851310e+01   1.9722357e+01   7.6890473e+01
   5.8039692e+01   5.1811897e+01   6.5531662e+00
   1.0512542e+01   1.8668441e+01   3.4558308e+01
   5.9678087e+00   2.1633670e+01   7.4047511e+00
   5.6027674e+01   4.7273933e+01   1.7838025e+01
   8.6871488e+00   1.8749946e+01   2.6083157e+01
   6.6569283e+00   2.0596724e+01   8.7995511e+00
   5.8929784e+01   5.1622361e+01   1.0958399e+01
   1.6429541e+01   1.6886464e+01   7.6934559e+01
   6.2404728e+01   5.0941238e+01   2.9555602e+01
   2.2873759e+01   3.2509014e+01   6.3428341e+00
   4.7972535e+01   4.1560643e+01   9.3209122e+00
   2.9674411e+01   3.8880349e+01   6.1330060e+00
   4.2096611e+01   4.1956107e+01   6.2417047e+00
   1.1652129e+01   1.8439477e+01   4.2122083e+01
   4.1943810e+01   4.4044596e+01   6.1129172e+00
   1.1748882e+01   1.9252128e+01   3.3328081e+01
   1.6000280e+01   1.7012779e+01   7.4172269e+01
   5.7902357e+01   5.1782643e+01   6.0740009e+00
   5.7862009e+01   5.1756402e+01   6.0727444e+00
   3.3581924e+01   2.3838097e+01   7.6801399e+01
   5.9641992e+01   5.1508340e+01   1.4857268e+01
   5.6301235e+01   3.9669878e+01   5.9925821e+01
   6.5513650e+01   4.9052778e+01   5.4209852e+01
   1.3785494e+01   1.9089907e+01   4.3886604e+01
   5.9262001e+01   5.1569925e+01   1.2691779e+01
   3.7945791e+01   2.6026278e+01   7.5509390e+01
   6.5490851e+01   4.9914221e+01   4.8899724e+01
   6.1035140e+01   4.4678113e+01   5.5087177e+01
   5.8254177e+01   5.1768032e+01   7.5739093e+00
   1.6641513e+01   1.6964162e+01   7.6913824e+01
   2.1602327e+01   1.8860112e+01   7.6684319e+01
   2.5518392e+01   3.7394475e+01   6.1355087e+00
   1.7825551e+01   3.2180256e+01   6.2368305e+00
   5.7948015e+01   5.1826657e+01   6.0707903e+00
   3.1007098e+01   3.7248852e+01   6.2306584e+00
   4.1194230e+01   4.0999821e+01   6.2913695e+00
   5.2895283e+01   3.4657889e+01   7.4445819e+01
   1.5486030e+01   1.7027688e+01   7.2261251e+01
   1.9472379e+01   1.8095934e+01   7.6154356e+01
   4.3902439e+01   4.6351631e+01   6.0835361e+00
   8.3831222e+00   1.7626648e+01   3.7485115e+01
   6.1431472e+01   5.1126880e+01   2.3979077e+01
   2.2168684e+01   3.5073974e+01   6.1746765e+00
   4.1966079e+01   4.4541678e+01   6.1005695e+00
   6.1971819e+01   5.1041741e+01   2.7068167e+01
   6.6384816e+00   2.1755186e+01   7.4823386e+00
   1.3326153e+01   1.7192669e+01   6.2533267e+01
   4.5396343e+01   2.9797336e+01   7.6303585e+01
   8.0569978e+00   2.5030923e+01   6.5725858e+00
   2.5371433e+01   2.0600534e+01   7.4503358e+01
   4.5379440e+01   3.2366927e+01   5.8385515e+01
   4.9746501e+01   3.5391310e+01   5.6804321e+01
   3.8255251e+01   4.3931220e+01   6.0926503e+00
   5.2666717e+01   4.9593670e+01   6.0772086e+00
   5.6745118e+01   4.1555069e+01   5.1549541e+01
   4.9069996e+01   4.7083646e+01   6.1059837e+00
   1.5476659e+01   2.4842141e+01   7.7415190e+00
   5.4788381e+01   3.9995684e+01   5.1280246e+01
   6.0545340e+01   5.1349365e+01   1.9772075e+01
   3.4250662e+01   3.4695908e+01   6.9358604e+00
   3.8265227e+01   4.2603662e+01   6.1147504e+00
   3.1871284e+01   3.4019186e+01   6.7359781e+00
   6.2362018e+01   5.0847661e+01   3.1241836e+01
   6.1352968e+01   5.0913346e+01   2.6894971e+01
   5.8196310e+01   5.1780423e+01   7.2874746e+00
   1.1622678e+01   1.8650239e+01   3.9553644e+01
   6.0887878e+01   5.1120235e+01   2.3558973e+01
   4.4156562e+00   1.9617886e+01   9.1372110e+00
   5.9368106e+01   5.1533253e+01   1.3173904e+01
   5.6542419e+01   5.1324409e+01   6.0721704e+00
   1.7954511e+01   2.9845950e+01   6.4176871e+00
   7.3143080e+00   2.1194333e+01   8.2194022e+00
   3.8657528e+01   3.2181999e+01   2.9456211e+01
   5.0478632e+01   4.9018606e+01   6.0767080e+00
   5.3892441e+01   3.5046247e+01   7.6090833e+01
   5.7905709e+01   5.1812068e+01   6.0708414e+00
   3.6043398e+01   3.4031896e+01   8.6063418e+00
   5.8072634e+01   5.1800272e+01   6.6883205e+00
   6.1159662e+01   5.1174579e+01   2.2514100e+01
   4.6657261e+01   3.2704024e+01   6.1520912e+01
   5.8820415e+01   4.2653538e+01   5.5169065e+01
   3.3276122e+01   4.1129727e+01   6.1090711e+00
   3.0416380e+01   2.3707766e+01   6.5947565e+01
   5.7948979e+01   5.1826752e+01   6.0726833e+00
   1.8810647e+01   2.7450908e+01   7.0058611e+00
   2.2810268e+01   2.3651846e+01   3.4555298e+01
   6.1383148e+01   5.0330577e+01   3.0390605e+01
   3.0118805e+01   2.2974111e+01   7.1301462e+01
   1.5083958e+01   1.7250110e+01   6.8463761e+01
   2.9012671e+01   2.3014629e+01   6.6626852e+01
   4.6698464e+01   4.7519073e+01   6.0807429e+00
   6.3903874e+01   4.9066037e+01   4.7583031e+01
   5.8235395e+01   5.1771762e+01   7.4809625e+00
   5.7954068e+01   5.1826282e+01   6.0972172e+00
   6.3941017e+01   4.3390543e+01   7.3184471e+01
   3.8911540e+01   2.6354543e+01   7.6614883e+01
   4.4556931e+01   4.0413618e+01   7.0009311e+00
   5.5057952e+01   4.0871693e+01   4.7597134e+01
   5.7951946e+01   5.1826371e+01   6.0870452e+00
   4.0501001e+01   2.7237862e+01   7.5917485e+01
   1.6565255e+01   3.1771239e+01   6.2357460e+00
   6.2555146e+01   5.0906031e+01   3.0003160e+01
   6.1199437e+01   5.0653792e+01   2.7888053e+01
   8.7213344e+00   2.5702294e+01   6.5089564e+00
   6.2261033e+01   4.4485249e+01   6.1313215e+01
   1.6510498e+01   1.6922029e+01   7.6883238e+01
   4.7765383e+01   4.7400875e+01   6.0865440e+00
   1.3106438e+01   1.7209268e+01   6.1504511e+01
   3.9436290e+01   3.0622651e+01   4.5448733e+01
   1.6989040e+01   1.7090281e+01   7.6920402e+01
   2.9921081e+01   3.1509538e+01   7.5427689e+00
   5.8044291e+01   5.1809325e+01   6.5647760e+00
   1.9199839e+01   2.7663762e+01   6.9856448e+00
   2.2095425e+01   1.9087891e+01   7.6334039e+01
   3.3825144e+01   2.5209491e+01   6.6328818e+01
   4.0259081e+01   2.8126855e+01   6.8323430e+01
   5.8020840e+01   5.1805203e+01   6.5274820e+00
   3.3642579e+01   2.7763060e+01   4.3543661e+01
   5.8146934e+01   4.7590201e+01   2.7356655e+01
   1.3081839e+01   2.7089136e+01   6.5323370e+00
   7.2097556e+00   1.7788761e+01   3.0779264e+01
   6.1350231e+01   5.1186347e+01   2.3776786e+01
   1.4573025e+01   1.8680629e+01   5.1431953e+01
   5.7947825e+01   5.1826594e+01   6.0707842e+00
   5.7845935e+01   5.1790346e+01   6.0708754e+00
   2.2190028e+01   3.0866288e+01   6.4975398e+00
   7.9315448e+00   2.4296046e+01   6.6943670e+00
   5.0907446e+01   4.5504143e+01   6.5102737e+00
   5.9550816e+00   1.8013325e+01   2.3116497e+01
   2.4809162e+01   2.0196345e+01   7.6071388e+01
   5.0892744e+01   3.3052737e+01   7.6330706e+01
   5.5456521e+01   5.0596559e+01   6.0765148e+00
   6.1686548e+01   4.4195736e+01   6.0224334e+01
   6.2216172e+01   5.0974272e+01   2.8146650e+01
   5.5089256e+01   5.0599579e+01   6.0747282e+00
   3.3240320e+01   2.3763926e+01   7.6134839e+01
   2.7977232e+01   2.2247577e+01   6.9530446e+01
   5.0419251e+01   4.7180311e+01   6.1407254e+00
   6.4177521e+00   1.7906974e+01   2.6135943e+01
   3.7522925e+01   2.6625139e+01   6.9236006e+01
   2.7815402e+01   3.8762206e+01   6.1215172e+00
   3.9291817e+01   3.7100456e+01   7.1033458e+00
   1.8944244e+01   2.7117753e+01   7.1766018e+00
   6.0034690e+01   5.1412506e+01   1.6577795e+01
   4.4904683e+01   4.4857355e+01   6.1263023e+00
   4.0152353e+01   3.0688858e+01   4.8077243e+01
   1.4770099e+01   2.2529910e+01   1.3807497e+01
   6.1938118e+01   5.1035466e+01   2.6763240e+01
   4.3493825e+00   1.8707873e+01   1.2501156e+01
   5.9795506e+01   5.1457647e+01   1.5405511e+01
   1.4609929e+01   1.9574314e+01   4.2098170e+01
   2.1798498e+01   2.4034904e+01   2.6406054e+01
   7.6413811e+00   1.7999910e+01   3.0156936e+01
   2.4493356e+01   2.3325531e+01   4.5228644e+01
   4.1554528e+01   2.7797606e+01   7.5779936e+01
   5.5147736e+01   5.0742877e+01   6.0728283e+00
   9.4699604e+00   1.7561469e+01   4.2938118e+01
   6.6520542e+01   4.9316958e+01   5.6347356e+01
   5.7978085e+01   5.1821905e+01   6.2146756e+00
   2.4307216e+01   2.7923384e+01   8.7465722e+00
   6.0638567e+01   5.1284105e+01   1.9723516e+01
   2.8319992e+01   3.8340421e+01   6.1347685e+00
   6.4996760e+01   5.0179614e+01   4.5029977e+01
   6.4634283e+01   4.9960178e+01   4.5791627e+01
   2.0601049e+01   1.8892294e+01   7.2820588e+01
   1.4231340e+01   1.7171962e+01   6.6115282e+01
   1.4508791e+01   1.7075990e+01   6.8124418e+01
   2.4571576e+01   3.6953825e+01   6.1392130e+00
   1.7896344e+01   3.2905549e+01   6.2050324e+00
   5.9783018e+01   5.0979516e+01   1.9484264e+01
   3.9427614e+01   4.2147515e+01   6.1483643e+00
   4.8771827e+01   4.8345742e+01   6.0783364e+00
   5.9935292e+01   5.0928185e+01   2.0475700e+01
   6.6293567e+01   4.6284350e+01   6.9926871e+01
   9.7523448e+00   1.7756269e+01   4.1872875e+01
   2.9685079e+01   3.0903591e+01   8.0743488e+00
   9.9595120e+00   2.6787201e+01   6.4328133e+00
   4.9686466e+01   4.7366129e+01   6.1056825e+00
   5.4358641e+01   5.0215901e+01   6.0777757e+00
   2.0769028e+01   2.8013422e+01   7.1138127e+00
   3.1612087e+01   2.4411760e+01   6.4485518e+01
   7.6685877e+00   1.7775415e+01   3.2776480e+01
   4.2745674e+01   2.9818397e+01   6.5732216e+01
   4.9698512e+01   3.2701564e+01   7.3860231e+01
   1.2851183e+01   2.9212405e+01   6.3142582e+00
   5.5047693e+00   2.1475237e+01   7.4003734e+00
   5.9189715e+01   3.9195564e+01   7.4395838e+01
   6.3404798e+01   5.0672652e+01   3.5407089e+01
   4.7907599e+01   4.7853635e+01   6.0796057e+00
   6.1308285e+01   5.1171575e+01   2.4147138e+01
   5.7948587e+01   5.1826882e+01   6.0707817e+00
   6.2168852e+01   5.1003575e+01   2.8386596e+01
   5.8909048e+01   5.1650474e+01   1.0912058e+01
   5.0512257e+01   4.9047805e+01   6.0769345e+00
   5.8671600e+01   5.1679991e+01   9.6553553e+00
   4.7746322e+01   3.6745881e+01   3.8683775e+01
   3.4241565e+01   4.2075504e+01   6.1014890e+00
   5.9035664e+01   5.1597055e+01   1.1492477e+01
   5.0409807e+00   1.8873774e+01   1.3001223e+01
   5.7419985e+01   5.1348427e+01   6.0919431e+00
   3.6927128e+01   2.5555268e+01   7.5376483e+01
   4.9587646e+01   3.2547248e+01   7.4402226e+01
   6.5847582e+01   4.8791459e+01   5.6890530e+01
   1.4853592e+01   1.7088165e+01   6.9294595e+01
   3.5215112e+01   3.8916674e+01   6.2338889e+00
   4.9594771e+01   4.8683320e+01   6.0776728e+00
   1.7961980e+01   1.8429809e+01   6.7434317e+01
   4.9231538e+01   4.6867047e+01   6.1239000e+00
   3.1556689e+01   4.0679337e+01   6.1083028e+00
   6.1866897e+01   5.1042369e+01   2.6247094e+01
   5.5494308e+00   2.1749021e+01   8.5793301e+00
   1.6854748e+01   1.7042351e+01   7.6932658e+01
   3.7920174e+01   4.1074834e+01   2.7167347e+01
   2.0870518e+01   3.0216951e+01   3.4418536e+01
   1.6425572e+01   1.6885295e+01   7.6935900e+01
   5.1754479e+01   3.8526871e+01   7.3708907e+01
   6.0666677e+00   1.7893616e+01   2.4867742e+01
   4.1859667e+01   3.8780238e+01   5.8932897e+01
   1.7093761e+01   1.7128724e+01   7.6930582e+01
   6.2804124e+01   5.0807148e+01   3.1820090e+01
   1.2798535e+01   1.7229651e+01   6.0026880e+01
   5.9000493e+01   5.1600145e+01   1.1385443e+01
   9.1763738e+00   1.7646539e+01   3.8287797e+01
   1.6422502e+01   1.6884276e+01   7.6936129e+01
   1.2972680e+01   1.7291680e+01   5.7590908e+01
   3.7116709e+01   2.8374175e+01   7.6225260e+01
   5.0482938e+01   3.3030617e+01   7.6315040e+01
   5.7731890e+01   5.1572882e+01   7.7316537e+00
   6.2849703e+01   5.0770070e+01   3.2323448e+01
   6.0676007e+01   5.1269576e+01   1.9981203e+01
   1.4115276e+01   3.0114445e+01   6.9797971e+00
   5.4301109e+01   5.0505241e+01   6.0826938e+00
   1.3815455e+01   1.7097511e+01   6.4535149e+01
   1.7532065e+01   1.7305348e+01   7.6931259e+01
   1.0239556e+01   1.8648166e+01   3.9270684e+01
   6.6786192e+01   4.8892859e+01   5.9888803e+01
   4.8832128e+01   3.8742288e+01   7.1669230e+01
   1.0315020e+01   1.7676795e+01   4.3054040e+01
   6.3105426e+01   5.0671920e+01   3.4087682e+01
   4.6998748e+01   3.4522487e+01   7.5346678e+01
   2.8930407e+01   3.9335641e+01   6.4300399e+00
   6.6303326e+01   4.9103044e+01   5.7408323e+01
   5.9751095e+01   4.9402341e+01   3.4551933e+01
   1.3765536e+01   1.7147261e+01   6.4634362e+01
   1.9412882e+01   1.8060775e+01   7.6921794e+01
   4.7214016e+00   1.8559136e+01   1.4916490e+01
   2.2167594e+01   1.9214596e+01   7.6899880e+01
   3.8879363e+01   2.6353162e+01   7.6733487e+01
   3.8457217e+01   4.4024297e+01   6.1518146e+00
   5.7370514e+01   5.1576174e+01   6.5623136e+00
   1.7920070e+01   2.7965897e+01   3.4648068e+01
   3.4463213e+01   2.5414404e+01   7.6670643e+01
   8.2039498e+00   2.3959828e+01   1.1659631e+01
   5.1113652e+01   3.6896669e+01   7.4892337e+01
   5.1446828e+01   4.0065565e+01   7.1207435e+01
   1.5106037e+01   1.6998096e+01   7.0718855e+01
   2.6469759e+01   2.0850537e+01   7.6876123e+01
   2.5156474e+01   3.4553986e+01   2.4405698e+01
   5.5156918e+01   3.7922272e+01   7.5199077e+01
   3.8413007e+01   2.6112392e+01   7.6741864e+01
   2.5054168e+01   2.0333996e+01   7.6884228e+01
   1.8271185e+01   1.7746693e+01   7.6909690e+01
   5.1879472e+01   4.8119638e+01   1.8632244e+01
   7.9531341e+00   1.7809279e+01   3.2020538e+01
   1.8501116e+01   1.7653183e+01   7.6922907e+01
   1.6434349e+01   1.6888032e+01   7.6934779e+01
   6.6874505e+01   4.7907241e+01   6.5356223e+01
   5.5187043e+01   5.0823710e+01   6.1877443e+00
   1.3345197e+01   1.7187634e+01   6.2650486e+01
   1.5987691e+01   2.0756870e+01   6.1627828e+01
   3.6668446e+01   2.8756657e+01   7.6035183e+01
   5.7026212e+01   5.1024817e+01   1.0278515e+01
   1.6424363e+01   1.6884844e+01   7.6935854e+01
   1.6377712e+01   1.6887978e+01   7.6699636e+01
   4.6961508e+01   4.7582708e+01   6.6073573e+00
   1.3703687e+01   1.7153756e+01   6.4349450e+01
   6.2130098e+01   4.6512525e+01   6.3784465e+01
   2.2624291e+01   1.9848679e+01   7.6842607e+01
   5.0537945e+01   4.7429459e+01   1.9968347e+01
   6.2711535e+01   5.0735321e+01   3.2208148e+01
   1.6423011e+01   1.6884388e+01   7.6935946e+01
   4.5693300e+01   4.1103252e+01   5.5517343e+01
   6.5505331e+01   4.9822144e+01   4.9744987e+01
   1.1967214e+01   2.0212687e+01   4.2915651e+01
   1.9667103e+01   2.0762154e+01   7.5475382e+01
   1.8114244e+01   3.0111198e+01   2.3188291e+01
   6.5633267e+01   4.6870403e+01   6.7663008e+01
   1.3849655e+01   2.4826028e+01   3.2632729e+01
   1.6630445e+01   1.7463884e+01   7.6371356e+01
   3.1451306e+01   3.6062755e+01   3.9348870e+01
   1.6425649e+01   1.6896508e+01   7.6922570e+01
   5.7945236e+01   5.1758881e+01   6.7498721e+00
   4.1316135e+00   1.8923181e+01   1.1062205e+01
   6.3316763e+01   5.0629719e+01   3.5168127e+01
   4.1318125e+01   4.5191474e+01   6.8569685e+00
   4.0434460e+01   3.5147626e+01   7.1275318e+01
   5.3197810e+01   4.8505741e+01   1.9758470e+01
   4.8551902e+00   2.0507790e+01   9.4574787e+00
   6.4864456e+01   5.0158006e+01   4.4640265e+01
   5.7829692e+01   5.1790462e+01   6.0751924e+00
   3.7432442e+01   4.2819602e+01   1.1718313e+01
   5.7604201e+01   3.8307190e+01   7.5435300e+01
   1.6445046e+01   1.6892510e+01   7.6935876e+01
   7.8247866e+00   1.8144530e+01   2.9666100e+01
   6.3187931e+01   4.2625993e+01   7.3890433e+01
   5.1105096e+01   4.1800937e+01   6.5281172e+01
   5.8522401e+01   4.9825749e+01   2.6326576e+01
   8.9627221e+00   1.7653483e+01   3.7337456e+01
   1.7610837e+01   1.8016371e+01   7.6709364e+01
   9.0676043e+00   1.8782720e+01   3.3354556e+01
   6.6099720e+01   4.9590736e+01   5.3248705e+01
   9.1254503e+00   2.4555740e+01   1.3084884e+01
   1.6550217e+01   1.6929591e+01   7.6933953e+01
   8.8047619e+00   2.5763865e+01   6.5702437e+00
   6.5073080e+00   1.7836176e+01   2.7022569e+01
   5.9155257e+01   5.1428670e+01   1.3542091e+01
   5.8651362e+00   1.7941670e+01   2.3489210e+01
   1.7485856e+01   1.7278263e+01   7.6930248e+01
   1.6427850e+01   1.6896118e+01   7.6999665e+01
   1.6414915e+01   1.6885775e+01   7.6905050e+01
   1.6452292e+01   1.6894836e+01   7.6935351e+01
   5.4134750e+01   4.2009007e+01   6.9125296e+01
   3.3223605e+01   2.9556501e+01   7.4454341e+01
   1.5840141e+01   1.6941061e+01   7.4218769e+01
   4.0026494e+01   4.4114685e+01   1.0810026e+01
   1.7677135e+01   1.7515739e+01   7.6916257e+01
   3.1047866e+01   2.2776425e+01   7.6840957e+01
   1.1831324e+01   1.7257822e+01   5.4910493e+01
   8.6178943e+00   2.1059139e+01   2.4266953e+01
   1.6443956e+01   1.6891585e+01   7.6934996e+01
   1.7609848e+01   1.7807097e+01   7.6814871e+01
   6.1826568e+01   5.1025650e+01   2.6294051e+01
   5.3594130e+01   4.3515783e+01   6.1766874e+01
   6.6709769e+01   4.8956606e+01   5.9321050e+01
   8.5455915e+00   1.7556678e+01   3.7957453e+01
   4.6737327e+01   4.6553784e+01   1.4310152e+01
   1.3873322e+01   2.9865491e+01   7.3280072e+00
   8.7120489e+00   2.4610466e+01   1.1139317e+01
   5.7936668e+01   5.1825835e+01   6.0719786e+00
   5.5636056e+01   5.0976183e+01   6.2986105e+00
   8.5616784e+00   2.5539921e+01   6.5582771e+00
   2.5384925e+01   3.3782557e+01   3.0632618e+01
   3.2690125e+01   2.6127305e+01   7.6364218e+01
   4.0256375e+01   4.0493137e+01   4.0624376e+01
   4.9418067e+01   4.2751092e+01   5.5420004e+01
   3.6977578e+01   3.2517279e+01   7.3037404e+01
   4.3638796e+01   4.6058319e+01   7.8127635e+00
   3.4282891e+01   2.5486002e+01   7.6650834e+01
   6.5357062e+01   5.0023054e+01   4.7501199e+01
   1.4628221e+01   1.7033306e+01   6.8427382e+01
   1.3893959e+01   2.3702431e+01   3.8141816e+01
   5.8331947e+01   5.1746816e+01   8.0484920e+00
   1.6572531e+01   1.6937388e+01   7.6933209e+01
   4.3089687e+00   2.0124983e+01   8.1950461e+00
   1.4215022e+01   1.7048692e+01   6.5958908e+01
   1.7525525e+01   3.0338689e+01   1.9435507e+01
   2.0753779e+01   1.8612863e+01   7.6912042e+01
   5.4274487e+01   5.0495742e+01   6.0795064e+00
   1.6417185e+01   1.6884688e+01   7.6913193e+01
   2.7358675e+01   2.2709663e+01   7.6678954e+01
   3.1141027e+01   4.0502622e+01   6.3111890e+00
   6.6814849e+01   4.7389392e+01   6.7299809e+01
   5.8425997e+00   1.8137424e+01   2.1478173e+01
   5.1633596e+01   4.9414836e+01   6.7645522e+00
   3.2478606e+01   3.2105196e+01   6.7790348e+01
   1.5803826e+01   2.2117256e+01   5.4794210e+01
   5.4113167e+01   4.7448653e+01   3.2623172e+01
   5.8302743e+01   4.6287390e+01   5.6140636e+01
   2.4352277e+01   3.6860918e+01   6.1545472e+00
   1.6425235e+01   1.6885459e+01   7.6936094e+01
   1.8005624e+01   1.8770452e+01   7.6303790e+01
   2.0707891e+01   2.0940105e+01   7.6029366e+01
   4.6079276e+01   3.1489199e+01   7.6314843e+01
   3.9189268e+01   4.2254897e+01   2.2536416e+01
   2.2380302e+01   3.0365996e+01   4.0009673e+01
   5.4226780e+01   5.0478842e+01   6.0761294e+00
   6.0556559e+01   5.0695487e+01   2.5121693e+01
   5.4865440e+01   5.0674590e+01   6.4368049e+00
   2.7172769e+01   3.7214140e+01   1.4323543e+01
   8.3017530e+00   1.7877061e+01   3.3095929e+01
   1.2504504e+01   1.7179813e+01   5.6483866e+01
   1.6402806e+01   1.6886430e+01   7.6848629e+01
   6.6678992e+01   4.8970346e+01   5.9166264e+01
   2.3879803e+01   2.1663519e+01   7.6525801e+01
   6.2528852e+01   4.9539617e+01   4.2586170e+01
   6.3015113e+01   4.6085386e+01   6.7072058e+01
   6.1852557e+01   5.0330960e+01   3.3104347e+01
   1.6369519e+01   1.6888777e+01   7.6697048e+01
   4.4697479e+01   4.6703118e+01   6.1499322e+00
   3.5583389e+01   2.4762590e+01   7.6787793e+01
   1.6581828e+01   1.7027274e+01   7.6911392e+01
   1.6488655e+01   1.6908849e+01   7.6936062e+01
   7.2390264e+00   2.4194342e+01   6.7283807e+00
   1.4653563e+01   1.7000998e+01   6.7569796e+01
   1.3254032e+01   1.7196023e+01   6.2217754e+01
   2.1081198e+01   3.4933605e+01   6.1840203e+00
   5.1818161e+01   4.8908385e+01   1.1519159e+01
   1.6240042e+01   1.6901798e+01   7.6110643e+01
   1.7025037e+01   1.7113658e+01   7.6934337e+01
   5.4416725e+01   4.7699752e+01   3.1457452e+01
   6.2463639e+01   4.5970537e+01   6.6726809e+01
   6.1225364e+01   4.2467119e+01   7.3347565e+01
   3.1884741e+01   2.4732632e+01   7.6623458e+01
   1.1022225e+01   1.7322650e+01   5.0541079e+01
   5.5819295e+01   5.1067939e+01   6.0788219e+00
   6.6785549e+01   4.9030857e+01   5.8965494e+01
   1.3997727e+01   1.7251236e+01   6.2817161e+01
   1.3408566e+01   1.7182589e+01   6.2954222e+01
   1.0268700e+01   2.4545535e+01   1.8031396e+01
   1.6420445e+01   1.6884668e+01   7.6928810e+01
   5.1784822e+01   3.4323433e+01   7.6107689e+01
   1.7360428e+01   1.7271146e+01   7.6928705e+01
   9.5005018e+00   1.9009356e+01   3.4739941e+01
   4.8624642e+00   2.0928329e+01   8.2506056e+00
   1.6482748e+01   1.6915266e+01   7.6935103e+01
   6.3336682e+01   5.0663806e+01   3.4911226e+01
   2.2923297e+01   1.9569818e+01   7.6892391e+01
   5.6979329e+01   4.2931980e+01   6.9714728e+01
   4.4279509e+01   2.9160490e+01   7.6617663e+01
   1.6390335e+01   1.6887457e+01   7.6790703e+01
   1.0506533e+01   1.9378087e+01   3.8427084e+01
   9.7887531e+00   1.7470089e+01   4.4925571e+01
   5.6565090e+01   5.1324726e+01   6.1826544e+00
   2.2667814e+01   1.9258673e+01   7.6900566e+01
   1.2858763e+01   2.5760105e+01   2.3648280e+01
   2.9523963e+01   2.3264645e+01   7.6722831e+01
   6.0144275e+01   5.1023448e+01   2.0559861e+01
   3.2978952e+01   3.1892510e+01   6.9577007e+01
   1.6431726e+01   1.6887506e+01   7.6935866e+01
   5.8570768e+00   1.8609656e+01   1.9364455e+01
   2.5617008e+01   2.0440913e+01   7.6884909e+01
   8.1340080e+00   2.3121156e+01   1.4699389e+01
   4.2587336e+00   1.9998799e+01   8.3386810e+00
   1.1193732e+01   1.8126728e+01   4.5357180e+01
   1.6922672e+01   1.7261470e+01   7.6892543e+01
   6.5630844e+01   4.5410850e+01   7.1361226e+01
   1.9191762e+01   2.1565424e+01   7.2645526e+01
   5.8162103e+01   5.1742647e+01   7.5662672e+00
   2.1523292e+01   1.9415891e+01   7.6852698e+01
   1.3383420e+01   1.7180266e+01   6.2781287e+01
   5.7973286e+01   5.1789561e+01   6.5395220e+00
   6.1720816e+01   4.2675750e+01   7.3313543e+01
   7.6337693e+00   1.7733163e+01   3.1609210e+01
   4.0397820e+01   4.3820196e+01   1.4508752e+01
   5.0947566e+01   4.6128866e+01   3.3056861e+01
   1.6386357e+01   1.6888122e+01   7.6775259e+01
   6.6352304e+01   4.9339344e+01   5.5815705e+01
   5.7600078e+01   5.1710811e+01   6.0744701e+00
   6.4064288e+01   4.3619418e+01   7.3173453e+01
   1.6500096e+01   1.6916796e+01   7.6935526e+01
   1.6711294e+01   1.7779923e+01   7.5983366e+01
   1.0532781e+01   1.7412773e+01   4.8926612e+01
   1.6421283e+01   1.6884259e+01   7.6931915e+01
   1.6445905e+01   1.6931202e+01   7.6891259e+01
   2.4652909e+01   2.0050945e+01   7.6891560e+01
   6.3034894e+01   4.2611801e+01   7.3856751e+01
   1.6188134e+01   1.6911751e+01   7.5866918e+01
   6.4912661e+01   5.0215726e+01   4.4232765e+01
   4.1841629e+00   1.9782940e+01   8.6410676e+00
   5.8495787e+01   3.8517309e+01   7.5473618e+01
   3.3389472e+01   3.6016190e+01   4.7600787e+01
   6.1563304e+00   2.2878350e+01   7.2423588e+00
   4.1406463e+01   4.4853650e+01   9.7652071e+00
   2.2535723e+01   1.9416643e+01   7.6893727e+01
   1.9960622e+01   2.9095043e+01   3.7177508e+01
   1.6628239e+01   2.9791315e+01   1.8821900e+01
   7.3810850e+00   2.4350956e+01   6.6945600e+00
   2.5776494e+01   3.3861312e+01   3.1710154e+01
   4.2619061e+01   4.3749261e+01   2.3009592e+01
   6.1631724e+01   5.0806033e+01   2.7809262e+01
   4.1301908e+01   4.5010582e+01   8.2149747e+00
   1.4312261e+01   1.7327828e+01   6.3925990e+01
   1.5219299e+01   1.6962814e+01   7.0579415e+01
   1.6295722e+01   1.6894853e+01   7.6359662e+01
   2.5437074e+01   3.7276943e+01   7.4552361e+00
   6.1943240e+01   5.0483020e+01   3.2018223e+01
   1.1531917e+01   1.7283544e+01   5.3277469e+01
   2.4407673e+01   2.1811205e+01   7.6564282e+01
   2.3189539e+01   1.9458255e+01   7.6895490e+01
   1.7774409e+01   3.2809545e+01   6.2752463e+00
   1.0612345e+01   1.7403881e+01   4.9308587e+01
   4.3570648e+01   3.4118946e+01   7.4695003e+01
   4.4987956e+01   3.8816433e+01   6.6584639e+01
   4.7872005e+01   4.7986719e+01   6.2555602e+00
   1.0311746e+01   2.0311416e+01   3.4628072e+01
   6.8513103e+00   1.7786448e+01   2.8834930e+01
   2.7850557e+01   2.1491252e+01   7.6867269e+01
   4.1947198e+01   4.4013307e+01   1.8430175e+01
   5.8388593e+01   5.1478981e+01   1.0598891e+01
   1.0654215e+01   1.7350449e+01   4.7237631e+01
   6.0352846e+01   5.0232044e+01   2.8921344e+01
   2.3937770e+01   2.1767732e+01   7.6496054e+01
   3.7671105e+01   4.2680994e+01   1.3687628e+01
   9.9849722e+00   1.7747750e+01   4.1202149e+01
   5.0848807e+01   3.5181536e+01   7.5713264e+01
   5.8716906e+01   5.1669333e+01   9.8847342e+00
   1.9236923e+01   3.3318712e+01   8.9465651e+00
   1.9954195e+01   2.8067905e+01   4.3177044e+01
   3.3672223e+01   4.1795553e+01   6.1170040e+00
   1.3209733e+01   1.7395114e+01   5.8215426e+01
   7.7189336e+00   2.4503830e+01   7.4902664e+00
   3.7420880e+01   3.4701332e+01   6.8102080e+01
   3.0783218e+01   2.2609425e+01   7.6845594e+01
   4.8618459e+01   4.2031265e+01   5.8003726e+01
   4.0063120e+01   2.7043237e+01   7.6705581e+01
   5.7111257e+01   4.4019267e+01   6.6270948e+01
   5.6895875e+01   5.1192018e+01   8.4426248e+00
   2.4390916e+01   2.0106480e+01   7.6886430e+01
   1.6590838e+01   1.6945055e+01   7.6934549e+01
   5.1869516e+01   4.6237829e+01   3.5358434e+01
   1.4951497e+01   1.6983655e+01   6.9845765e+01
   2.9932981e+01   2.2244319e+01   7.6853298e+01
   5.6359423e+01   5.1197142e+01   6.6864644e+00
   5.7242512e+01   5.1565896e+01   6.2349653e+00
   5.2442059e+01   3.6478368e+01   7.5419287e+01
   1.4983532e+01   2.6436029e+01   2.9762173e+01
   1.0188450e+01   2.0167920e+01   3.4513224e+01
   2.7668370e+01   3.6473486e+01   2.1233644e+01
   7.2587990e+00   2.4182975e+01   6.8604286e+00
   3.6201487e+01   4.2992880e+01   6.1893962e+00
   4.5275681e+01   3.3422926e+01   7.5551353e+01
   3.7256879e+01   2.5702509e+01   7.6748133e+01
   5.3294432e+01   5.0098928e+01   6.3045719e+00
   1.5349808e+01   1.7003421e+01   7.2045390e+01
   1.6537628e+01   1.6926310e+01   7.6935331e+01
   1.7012001e+01   1.7097586e+01   7.6930042e+01
   7.5391125e+00   2.0359660e+01   2.1654990e+01
   4.8383767e+01   3.4586406e+01   7.5575134e+01
   6.2208258e+01   5.0903099e+01   2.8862151e+01
   3.4798675e+01   2.4774176e+01   7.6763783e+01
   1.9688153e+01   2.0210913e+01   7.6094194e+01
   1.6505344e+01   1.6913072e+01   7.6933238e+01
   2.3886162e+01   1.9968002e+01   7.6886976e+01
   3.5661832e+01   4.2749328e+01   6.1302939e+00
   1.8395200e+01   3.3236249e+01   6.2018534e+00
   5.9051956e+00   2.0023893e+01   1.5373728e+01
   1.3014373e+01   2.0821091e+01   4.6001185e+01
   1.4609855e+01   1.6996679e+01   6.7674506e+01
   5.4084592e+01   5.0424296e+01   6.0849961e+00
   4.6731908e+01   3.0567242e+01   7.6532953e+01
   3.3443380e+01   4.1685322e+01   6.1073666e+00
   1.6308965e+01   1.6895907e+01   7.6419648e+01
   3.5648726e+01   3.7719620e+01   4.3985351e+01
   6.1926446e+01   4.9032812e+01   4.5246991e+01
   1.6611587e+01   1.6951681e+01   7.6933231e+01
   9.7208531e+00   1.7584061e+01   4.1084017e+01
   1.3488088e+01   1.7096417e+01   6.2587617e+01
   4.8176093e+00   1.8241478e+01   1.6984880e+01
   3.7030967e+01   2.5447154e+01   7.6765044e+01
   1.0038324e+01   1.7427495e+01   4.5957947e+01
   3.5420976e+01   4.2629643e+01   6.1626042e+00
   4.9552956e+01   3.3446086e+01   7.6131277e+01
   2.2487821e+01   3.2131836e+01   2.9371590e+01
   6.4079453e+01   5.0447984e+01   3.9352893e+01
   2.8435239e+01   2.3149999e+01   7.6673631e+01
   3.2721899e+01   3.9180963e+01   2.1522000e+01
   3.1745741e+01   3.2776688e+01   6.2537156e+01
   6.1919212e+01   5.1026884e+01   2.6578036e+01
   6.2431159e+01   5.0114030e+01   3.7021909e+01
   1.6406457e+01   1.6886856e+01   7.6867422e+01
   1.1680139e+01   1.7667743e+01   4.9320807e+01
   1.7897497e+01   1.7915670e+01   7.6830438e+01
   5.8976250e+01   5.1324286e+01   1.3943299e+01
   2.4420973e+01   2.0313380e+01   7.6867308e+01
   3.8504319e+01   2.6151451e+01   7.6740617e+01
   1.5541708e+01   1.6979524e+01   7.2925484e+01
   1.6484306e+01   1.6907937e+01   7.6935752e+01
   3.9229414e+01   2.6764284e+01   7.6707153e+01
   1.2345521e+01   1.7392388e+01   5.4002138e+01
   1.8911884e+01   3.3575020e+01   6.1930846e+00
   4.8989294e+01   3.2892732e+01   7.6226267e+01
   2.5283938e+01   2.0467696e+01   7.6882071e+01
   1.7607551e+01   1.7708475e+01   7.6853091e+01
   2.8655807e+01   2.2117047e+01   7.6828354e+01
   1.0248563e+01   1.7436218e+01   4.7490821e+01
   5.5074893e+01   5.0796524e+01   6.0755375e+00
   2.1500977e+01   1.9716429e+01   7.6797868e+01
   2.1536814e+01   3.0777054e+01   3.3841954e+01
   5.7286489e+01   5.1514962e+01   6.8619147e+00
   5.7825349e+01   5.1788961e+01   6.0756577e+00
   3.2968605e+01   2.3564247e+01   7.6821377e+01
   1.9291113e+01   1.9645503e+01   7.6335777e+01
   5.8111003e+01   5.1711008e+01   7.6945162e+00
   1.7284347e+01   1.7252207e+01   7.6930837e+01
   1.8588336e+01   1.7878096e+01   7.6907036e+01
   1.3551349e+01   1.7168079e+01   6.3622189e+01
   5.6307374e+01   3.7896548e+01   7.5420447e+01
   4.2244279e+01   3.0565961e+01   7.6175500e+01
   3.4111997e+01   4.1975011e+01   6.3659916e+00
   4.7348931e+01   4.3281619e+01   4.4322365e+01
   1.2665907e+01   1.7186524e+01   5.9034341e+01
   5.3819322e+01   5.0298052e+01   6.3106393e+00
   6.5723069e+01   4.5744444e+01   7.0785655e+01
   1.7728767e+01   2.9694990e+01   2.3971007e+01
   5.7460555e+01   5.1583094e+01   6.7966505e+00
   1.6452874e+01   1.6895084e+01   7.6935714e+01
   2.2697376e+01   2.1554334e+01   7.6333312e+01
   1.5169723e+01   3.0661017e+01   8.1985407e+00
   5.2952772e+01   4.9382723e+01   1.1262414e+01
   1.0879649e+01   2.7638953e+01   6.4414802e+00
   1.7533967e+01   1.7462416e+01   7.6914969e+01
   6.1314007e+01   4.3428278e+01   7.2100982e+01
   3.1625471e+01   3.9165884e+01   1.7524555e+01
   3.1287075e+01   2.2837230e+01   7.6840334e+01
   6.0903987e+01   4.3993315e+01   7.0785337e+01
   5.8043856e+01   4.2184086e+01   7.2112284e+01
   1.7494082e+01   1.7663636e+01   7.6851889e+01
   1.6470593e+01   1.6903587e+01   7.6935890e+01
   5.8022787e+01   5.1766979e+01   6.9168386e+00
   5.8249119e+01   4.2500557e+01   7.1713612e+01
   4.1143521e+01   3.0624164e+01   7.6012331e+01
   1.3153255e+01   2.6523121e+01   2.1214800e+01
   6.3573714e+01   4.5237593e+01   7.0228322e+01
   1.6313504e+01   2.1417472e+01   6.0533686e+01
   1.6420126e+01   1.6884300e+01   7.6925241e+01
   5.9048059e+01   4.7802339e+01   4.6559235e+01
   5.3550843e+01   3.4819400e+01   7.6131237e+01
   1.6325228e+01   3.0917042e+01   1.1295899e+01
   4.2387210e+01   4.3652914e+01   2.2962775e+01
   5.9946974e+01   5.1105076e+01   1.9163895e+01
   1.6490221e+01   1.6933889e+01   7.6930852e+01
   7.4377736e+00   1.9177878e+01   2.4649610e+01
   4.5381514e+01   3.1297401e+01   7.6298974e+01
   1.5390243e+01   2.6170618e+01   3.2939081e+01
   6.4886726e+01   4.6318001e+01   6.8589429e+01
   4.1151531e+01   3.8381962e+01   5.9241704e+01
   2.0433479e+01   3.1974511e+01   2.1689472e+01
   1.5468894e+01   3.1210228e+01   6.3664243e+00
   9.9583157e+00   1.8032397e+01   3.9742939e+01
   5.0495780e+01   4.9045077e+01   6.0918968e+00
   1.3379393e+01   1.7101333e+01   6.1733503e+01
   5.8011715e+01   5.1155858e+01   1.2230404e+01
   6.3763452e+01   5.0508248e+01   3.7770149e+01
   3.0396237e+01   2.6279173e+01   7.5887169e+01
   1.5542761e+01   2.9169616e+01   1.7744833e+01
   4.8733731e+01   3.6852401e+01   7.4169182e+01
   1.6357582e+01   1.6890534e+01   7.6634839e+01
   5.5406689e+01   3.6114948e+01   7.5941703e+01
   1.6436713e+01   1.6891735e+01   7.6935851e+01
   3.6683878e+01   2.5311757e+01   7.6768733e+01
   5.6369804e+01   5.0917484e+01   9.1665865e+00
   6.0358268e+01   4.0345626e+01   7.4879500e+01
   1.6334593e+01   1.6891078e+01   7.6508873e+01
   2.5231881e+01   2.0286130e+01   7.6887480e+01
   5.8229354e+01   4.9674002e+01   2.6737430e+01
   1.9405651e+01   2.3645786e+01   6.4834299e+01
   4.5964069e+00   1.9342311e+01   1.1676617e+01
   6.5957288e+01   4.9204630e+01   5.5791104e+01
   1.6115080e+01   1.7165281e+01   7.4284076e+01
   1.5531814e+01   2.4222705e+01   4.3358179e+01
   2.6663718e+01   3.5876129e+01   2.1392109e+01
   4.7560975e+01   3.2508158e+01   7.6191424e+01
   1.6948620e+01   1.7078054e+01   7.6932779e+01
   1.6793497e+01   1.7093563e+01   7.6925473e+01
   4.4368890e+01   4.6400336e+01   7.5101704e+00
   1.1073673e+01   1.7357670e+01   5.1507436e+01
   4.7230660e+01   4.6829442e+01   1.3686723e+01
   5.3435117e+00   1.8048137e+01   2.0459905e+01
   5.0828022e+01   4.8301591e+01   1.3432564e+01
   6.5734153e+01   4.6982999e+01   6.7398226e+01
   1.6416207e+01   1.6884631e+01   7.6906596e+01
   2.9565803e+01   2.2506302e+01   7.6820543e+01
   4.8450548e+01   4.6052635e+01   2.4595539e+01
   2.4848221e+01   2.0270562e+01   7.6884565e+01
   4.9899293e+01   3.2811528e+01   7.6318202e+01
   1.6601176e+01   1.6975130e+01   7.6933237e+01
   5.8286253e+01   4.9432499e+01   2.9257526e+01
   5.0429770e+00   2.1419241e+01   7.4815430e+00
   3.0519892e+01   2.2498261e+01   7.6848169e+01
   7.7417187e+00   1.8313293e+01   2.8598648e+01
   3.4862621e+01   4.1637057e+01   1.1416297e+01
   6.3693221e+01   4.4403415e+01   7.1919555e+01
   1.5378084e+01   1.6960605e+01   7.1721418e+01
   1.6454802e+01   1.6898869e+01   7.6935789e+01
   1.1869215e+01   1.7256765e+01   5.2988639e+01
   3.1766255e+01   2.6507236e+01   7.6078552e+01
   4.6221186e+01   4.7255475e+01   6.8371069e+00
   5.8430773e+01   5.1647227e+01   9.2592789e+00
   5.7807185e+01   5.1775413e+01   6.1194858e+00
   2.9617879e+01   3.1690371e+01   6.1515835e+01
   1.8351459e+01   1.7598506e+01   7.6924610e+01
   1.0725231e+01   2.7009679e+01   8.7929796e+00
   5.0516651e+01   3.4395510e+01   7.5947118e+01
   6.6747771e+01   4.8322370e+01   6.3142247e+01
   2.7569713e+01   3.5818648e+01   2.5442649e+01
   1.1138122e+01   1.7355324e+01   5.1910398e+01
   2.2739968e+01   2.6409271e+01   6.5011145e+01
   5.8289067e+01   5.1751895e+01   7.8706426e+00
   5.7951416e+01   5.1782467e+01   6.5362857e+00
   3.3635266e+01   3.0169336e+01   7.3981355e+01
   3.7251898e+01   2.6501610e+01   7.6657383e+01
   2.3883989e+01   3.3203335e+01   2.8263797e+01
   1.6215177e+01   1.6991906e+01   7.5328928e+01
   1.4261278e+01   2.6902483e+01   2.4134962e+01
   3.4921481e+01   2.4450443e+01   7.6798231e+01
   1.6721388e+01   1.6993466e+01   7.6934595e+01
   2.1480907e+01   3.1324588e+01   3.0212297e+01
   3.7975491e+01   4.2775767e+01   1.4067113e+01
   4.4932712e+01   4.1779556e+01   4.7970283e+01
   6.3291746e+01   4.2720986e+01   7.3834504e+01
   3.1028518e+01   4.0441229e+01   6.3367788e+00
   7.4196802e+00   2.4404278e+01   6.6486457e+00
   5.7359518e+01   4.0751335e+01   7.3657547e+01
   1.0340546e+01   2.4342040e+01   1.9220419e+01
   5.0416223e+01   4.6076171e+01   3.1626649e+01
   4.2855091e+01   4.2534069e+01   3.4103974e+01
   5.1140801e+01   4.8081079e+01   1.6468970e+01
   5.7108296e+01   4.8130332e+01   3.6957170e+01
   4.1641342e+01   2.7722180e+01   7.6682179e+01
