# Supplementary material for: Rethinking Colour Constancy
Source: PLoS One. 2015 Sep 10;10(9):e0135029. doi: 10.1371/journal.pone.0135029 (PMC4565710; doi:10.1371/journal.pone.0135029)
Supplement: S1 Dataset — (ZIP) [file pone.0135029.s002.zip › 5-TransitionMetamerReflectanceData/GtoN_20munsells/targetXYZ_13.txt]

   6.1775425e+01   5.0393719e+01   3.0915628e+01
   3.0530542e+01   2.7291312e+01   3.4525329e+01
   6.0813872e+01   5.0627519e+01   2.5111116e+01
   1.5863214e+01   2.7971566e+01   7.8804167e+00
   5.2232377e+01   3.8006672e+01   5.2579479e+01
   6.5164846e+01   4.8242819e+01   5.8079310e+01
   4.7944946e+01   4.1694728e+01   1.0214252e+01
   1.0880264e+01   2.0273973e+01   2.0164478e+01
   1.6489890e+01   1.6765239e+01   7.8495217e+01
   5.8873800e+01   5.0939267e+01   1.4760170e+01
   2.4368458e+01   2.3638492e+01   4.2238940e+01
   4.5238890e+01   4.6382756e+01   7.3224457e+00
   5.7365032e+01   5.1218568e+01   7.3092988e+00
   3.3079121e+01   3.5281344e+01   7.8698172e+00
   6.2911374e+01   5.0170232e+01   3.6070104e+01
   1.3884750e+01   1.7013662e+01   6.6624422e+01
   6.6153042e+01   4.9050988e+01   5.7189557e+01
   2.1157598e+01   1.9763294e+01   6.6889698e+01
   5.2097503e+01   4.2040549e+01   2.7764418e+01
   7.5467123e+00   2.4425292e+01   7.9832699e+00
   6.3815066e+01   4.4236379e+01   7.0643431e+01
   2.2707019e+01   2.1953598e+01   5.1676033e+01
   2.4369289e+01   3.0587685e+01   8.0792754e+00
   5.7364557e+01   5.1218676e+01   7.3071007e+00
   2.0744927e+01   2.3601998e+01   2.6854791e+01
   6.4331672e+01   4.9793641e+01   4.5112626e+01
   5.7364512e+01   5.1218639e+01   7.3070804e+00
   1.5266926e+01   3.0730051e+01   7.5413605e+00
   6.5235822e+01   4.5858177e+01   6.9209100e+01
   5.0180438e+01   4.7794870e+01   7.3278117e+00
   2.1414851e+01   3.4860407e+01   7.4244862e+00
   5.9255953e+01   5.0918030e+01   1.7084136e+01
   2.3742454e+01   2.4552973e+01   3.0412336e+01
   6.5298880e+01   4.9475389e+01   5.1081979e+01
   3.7933998e+01   4.2933584e+01   7.3437764e+00
   4.3280970e+01   3.5065615e+01   3.0264887e+01
   5.8653318e+01   5.0997531e+01   1.4171565e+01
   4.6162482e+01   4.3600724e+01   7.5369181e+00
   3.4777833e+01   4.1809998e+01   7.3463228e+00
   3.0442565e+01   2.3113303e+01   7.1736698e+01
   5.2723090e+01   4.9452642e+01   7.3113013e+00
   6.1090860e+01   5.0574784e+01   2.6488761e+01
   8.8831940e+00   1.7463452e+01   4.1987237e+01
   1.7955457e+01   1.7365307e+01   7.7930592e+01
   6.2502203e+01   5.0263148e+01   3.3767455e+01
   6.2204577e+01   4.8184855e+01   4.5581463e+01
   1.6416015e+01   1.8259571e+01   6.3581905e+01
   1.5356097e+01   3.0883477e+01   7.5326285e+00
   2.5996065e+01   2.8104675e+01   1.2028333e+01
   6.3561421e+01   4.9925232e+01   4.1810548e+01
   5.6861421e+01   5.1042145e+01   7.3078326e+00
   1.1310774e+01   1.7439916e+01   5.2003783e+01
   1.2844224e+01   2.0751279e+01   2.2805646e+01
   4.8886757e+01   4.8024573e+01   7.3160631e+00
   1.6160761e+01   1.6762666e+01   7.7379365e+01
   3.1306767e+01   2.8868534e+01   2.4224604e+01
   1.2661126e+01   1.7107832e+01   6.0996414e+01
   1.6426846e+01   1.6752581e+01   7.8433859e+01
   6.0610120e+01   5.0611948e+01   2.5149282e+01
   9.5666217e+00   1.8224009e+01   3.6021910e+01
   4.6299930e+01   4.6587123e+01   7.3260814e+00
   4.3729356e+00   1.8469455e+01   1.5352915e+01
   5.7419753e+01   5.1205208e+01   7.6520125e+00
   4.0279998e+01   2.7823070e+01   7.1466821e+01
   4.1181573e+01   4.2773268e+01   7.3923731e+00
   3.8260092e+01   4.3570937e+01   7.3345487e+00
   1.4675090e+01   3.0132414e+01   7.5708790e+00
   4.5343646e+00   1.9836728e+01   1.0244152e+01
   5.4560657e+01   5.0207802e+01   7.3107450e+00
   5.7362459e+01   5.1217946e+01   7.3070842e+00
   4.9635942e+00   2.1186373e+01   8.8933255e+00
   1.9007383e+01   2.7145955e+01   8.5842580e+00
   5.1433337e+01   3.8385241e+01   4.6676370e+01
   4.9583452e+00   1.8173475e+01   1.9050316e+01
   5.7359474e+01   5.1213884e+01   7.3074518e+00
   5.0958867e+00   1.8159047e+01   1.9581979e+01
   2.4729228e+01   2.2992829e+01   4.9980927e+01
   5.6782771e+01   5.0927714e+01   7.3089857e+00
   3.1530641e+01   3.8892884e+01   7.4018146e+00
   1.6996712e+01   1.7035321e+01   7.7685175e+01
   5.7445288e+01   4.9690671e+01   1.5132936e+01
   5.7365411e+01   5.1218075e+01   7.3114097e+00
   6.1287734e+01   5.0496637e+01   2.7194836e+01
   6.1175124e+01   5.0524721e+01   2.6716504e+01
   5.1682643e+01   3.5648809e+01   6.4628171e+01
   3.6973925e+01   3.8763299e+01   7.5878689e+00
   3.7781709e+01   4.3374360e+01   7.3356645e+00
   1.6481493e+01   1.6754253e+01   7.8604511e+01
   6.5780755e+01   4.7482622e+01   6.4213169e+01
   5.9992991e+01   4.9698500e+01   2.8022838e+01
   6.1225660e+01   5.0516874e+01   2.6993026e+01
   5.8671388e+01   5.1016192e+01   1.4150639e+01
   3.4305002e+01   4.1747224e+01   7.3454653e+00
   1.7505893e+01   1.8510181e+01   6.5213352e+01
   6.1363023e+01   5.0504758e+01   2.7820383e+01
   2.5712872e+01   2.9549049e+01   8.9044503e+00
   3.9323628e+01   2.6470001e+01   7.7973323e+01
   5.7028199e+01   5.1085447e+01   7.3074947e+00
   1.8970910e+01   2.6404234e+01   9.0745154e+00
   5.7704597e+01   5.0841110e+01   1.0868997e+01
   5.6430344e+01   3.6888495e+01   7.6994443e+01
   6.8347327e+00   2.3518745e+01   8.1421107e+00
   5.7443636e+01   5.1207754e+01   7.6893015e+00
   4.9483146e+01   4.3735517e+01   8.3784308e+00
   3.4619227e+01   3.8971452e+01   7.4689574e+00
   9.5482197e+00   1.8888670e+01   2.8641618e+01
   2.4095675e+01   3.6373958e+01   7.3984126e+00
   6.1438778e+01   5.0477386e+01   2.8103099e+01
   2.8836146e+01   3.2135446e+01   8.2453321e+00
   1.0009672e+01   2.1177913e+01   1.2392781e+01
   5.3261190e+01   4.7684718e+01   7.5130766e+00
   5.0777441e+01   4.8764892e+01   7.3141621e+00
   7.8740230e+00   2.1570303e+01   9.5008073e+00
   4.8783746e+01   3.1623604e+01   7.8211621e+01
   1.1631338e+01   1.7171951e+01   5.6182578e+01
   2.4563586e+01   2.0052571e+01   7.6848095e+01
   1.6532189e+01   1.6772053e+01   7.8605576e+01
   5.3982889e+01   4.9409364e+01   7.3248317e+00
   3.9161607e+01   4.1778014e+01   7.4039356e+00
   4.6623290e+01   3.0369463e+01   7.8073760e+01
   6.0236451e+01   4.9603267e+01   2.9685643e+01
   5.4501852e+01   4.9826864e+01   7.3153953e+00
   6.4258635e+01   4.9816274e+01   4.4577683e+01
   1.5047391e+01   1.6969566e+01   7.1383856e+01
   2.4795318e+01   2.1812265e+01   6.1567943e+01
   2.6622902e+01   2.0913512e+01   7.6676943e+01
   7.1135039e+00   2.0809125e+01   1.0195170e+01
   6.6758203e+00   2.2702152e+01   8.4152399e+00
   2.1815894e+01   2.3987711e+01   2.7615091e+01
   1.9737606e+01   1.8046143e+01   7.7851780e+01
   5.8069362e+00   1.7895072e+01   2.4510446e+01
   1.7783705e+01   1.7264742e+01   7.8306944e+01
   4.3698056e+01   3.9293819e+01   8.9571130e+00
   6.2471425e+01   5.0211461e+01   3.5714134e+01
   5.7397067e+01   5.1178874e+01   7.6949149e+00
   4.9545700e+01   4.5929197e+01   7.4563665e+00
   2.7798847e+01   2.6793265e+01   2.6987269e+01
   1.6865881e+01   1.6904113e+01   7.8518499e+01
   5.4926863e+01   4.8082120e+01   8.8294916e+00
   1.1800504e+01   1.7456012e+01   5.3742128e+01
   6.4328201e+01   4.9479616e+01   4.8047135e+01
   4.3085418e+01   3.1019972e+01   5.9156439e+01
   2.2355801e+01   2.4095721e+01   2.8861155e+01
   7.9574777e+00   2.4688821e+01   7.9562021e+00
   3.2028441e+01   3.9985684e+01   7.3668011e+00
   6.0465699e+01   5.0683785e+01   2.3412891e+01
   7.5455467e+00   1.8040645e+01   2.9731943e+01
   3.7681121e+01   4.3102290e+01   7.3391226e+00
   1.0029873e+01   1.7349399e+01   4.7936783e+01
   5.7368813e+01   5.1214961e+01   7.3466031e+00
   5.1743424e+01   4.9143075e+01   7.3134230e+00
   6.5989766e+01   4.7856210e+01   6.3285120e+01
   4.0438269e+01   2.8812075e+01   6.4616980e+01
   5.0497721e+01   4.3571920e+01   1.0696727e+01
   5.7307193e+01   4.9929624e+01   1.3283648e+01
   6.2914837e+01   5.0133924e+01   3.7435847e+01
   1.0976936e+01   1.7989286e+01   4.4752180e+01
   1.2455893e+01   1.7353228e+01   5.7489534e+01
   3.9151412e+01   4.2244890e+01   7.3786536e+00
   3.9774546e+01   3.2080694e+01   3.6338934e+01
   2.6641732e+01   3.7795817e+01   7.3791840e+00
   5.7808448e+01   5.1141612e+01   9.4697135e+00
   3.0324603e+01   3.2460825e+01   8.4382025e+00
   5.0636903e+01   3.9424670e+01   3.6364627e+01
   5.9960053e+01   5.0733590e+01   2.0337224e+01
   5.7362739e+01   5.1218080e+01   7.3070902e+00
   3.2828972e+01   3.7048575e+01   7.5752103e+00
   6.3888234e+01   4.9915614e+01   4.2338142e+01
   5.8253471e+01   5.1051118e+01   1.1667992e+01
   2.5718885e+01   2.1497307e+01   6.8051171e+01
   6.5220093e+00   1.7741515e+01   2.8903545e+01
   3.1727678e+01   3.2762315e+01   8.6710069e+00
   1.1822753e+01   1.7847936e+01   4.9667933e+01
   3.9238487e+01   2.9257981e+01   5.6070557e+01
   5.1611723e+01   4.7119404e+01   7.4405221e+00
   3.7862656e+01   4.3427768e+01   7.3357857e+00
   5.5384239e+01   4.3634794e+01   3.5171146e+01
   1.7092431e+01   3.2015056e+01   7.4965790e+00
   3.8006231e+01   2.6109121e+01   7.5751220e+01
   2.4808280e+01   2.8387249e+01   9.7610325e+00
   2.8175991e+01   2.1838643e+01   7.4305980e+01
   3.6444677e+01   2.5221961e+01   7.6824548e+01
   9.0247627e+00   1.7590595e+01   4.1075719e+01
   5.7358709e+01   5.1216579e+01   7.3070877e+00
   6.2922317e+01   4.9010406e+01   4.4888492e+01
   6.0820847e+01   5.0616577e+01   2.4998646e+01
   3.7733507e+01   4.2804599e+01   7.3449657e+00
   3.3857706e+01   4.0632448e+01   7.3663238e+00
   6.4661304e+01   4.4032650e+01   7.4942512e+01
   6.3164748e+01   4.8405344e+01   4.8840928e+01
   6.3046295e+01   5.0138033e+01   3.6865559e+01
   6.4630181e+01   4.9729864e+01   4.6408743e+01
   6.0905540e+01   5.0564327e+01   2.6579633e+01
   4.9811680e+00   2.1093076e+01   8.9591173e+00
   6.1670474e+00   1.8882848e+01   1.6978391e+01
   5.8031619e+01   5.1095568e+01   1.0567713e+01
   2.1180581e+01   2.7403042e+01   9.0214373e+00
   5.4978031e+01   5.0231552e+01   7.3099216e+00
   4.0874561e+00   1.9490566e+01   1.0673246e+01
   4.2683459e+01   4.0767627e+01   7.7177758e+00
   1.7216116e+01   2.5852367e+01   8.9236483e+00
   1.3714000e+01   1.8089774e+01   5.4565097e+01
   6.0663097e+01   5.0586145e+01   2.5682471e+01
   1.7406556e+01   1.7183867e+01   7.7718320e+01
   1.6550939e+01   1.6779224e+01   7.8603035e+01
   4.2949482e+00   1.9890825e+01   9.9936974e+00
   6.0063029e+01   4.9642740e+01   2.8638527e+01
   1.2748318e+01   1.9704487e+01   3.3127938e+01
   8.9446269e+00   2.4764939e+01   8.0164668e+00
   4.1867552e+01   4.0190320e+01   7.7528686e+00
   3.1841155e+01   2.7680332e+01   3.6914541e+01
   3.7099650e+01   4.3034184e+01   7.3378064e+00
   3.7298712e+01   4.2619690e+01   7.3459159e+00
   2.4255629e+01   3.2218063e+01   7.7301363e+00
   7.6450458e+00   1.7925401e+01   3.1439687e+01
   5.9611108e+01   5.0804766e+01   1.8485545e+01
   6.0429428e+01   4.9682233e+01   3.0256969e+01
   1.6403202e+01   1.6725880e+01   7.8606845e+01
   5.7423346e+01   5.1210174e+01   7.6079183e+00
   5.5066449e+01   5.0397719e+01   7.3104084e+00
   6.1242614e+01   4.0675049e+01   7.6770614e+01
   5.1131414e+01   3.3150980e+01   7.7764919e+01
   3.7574880e+01   3.3040283e+01   1.9108972e+01
   2.8193650e+01   3.7944969e+01   7.3904822e+00
   4.7763359e+01   4.3703742e+01   7.6848566e+00
   5.5708057e+01   3.9530902e+01   5.9365193e+01
   4.8852611e+01   4.5134653e+01   7.5142292e+00
   5.7264140e+01   5.1181205e+01   7.3071829e+00
   6.5801521e+01   4.7177456e+01   6.5667926e+01
   3.7382262e+01   4.2741173e+01   7.3438498e+00
   1.3425373e+01   2.9499035e+01   7.5885872e+00
   5.7367169e+01   5.1218209e+01   7.3196859e+00
   5.7632073e+01   5.1170637e+01   8.6146773e+00
   2.8742283e+01   3.5199222e+01   7.5928962e+00
   4.8023128e+01   4.7688451e+01   7.3172704e+00
   1.6632210e+01   2.5864062e+01   8.7552477e+00
   2.9506254e+01   3.9103077e+01   7.3683861e+00
   2.1075036e+01   1.8789067e+01   7.5745869e+01
   5.0201924e+01   4.1278841e+01   2.2522064e+01
   5.9021898e+01   4.9261497e+01   2.5416280e+01
   2.7908393e+01   3.2598196e+01   7.9464291e+00
   5.0647242e+01   4.1005337e+01   2.6572313e+01
   3.2036359e+01   4.0655308e+01   7.3525412e+00
   4.3615826e+01   3.1002717e+01   6.1556534e+01
   5.5968506e+01   5.0713064e+01   7.3088943e+00
   3.5995273e+01   3.4182428e+01   9.6770555e+00
   6.2864997e+01   4.4195670e+01   6.6839740e+01
   1.6191918e+01   1.6712747e+01   7.7982218e+01
   3.8688070e+01   2.8057331e+01   6.3296960e+01
   8.9627479e+00   1.7466143e+01   4.2296270e+01
   1.0415523e+01   1.7389836e+01   4.9020374e+01
   4.8893662e+01   4.7941068e+01   7.3162035e+00
   1.6521044e+01   1.6767804e+01   7.8606818e+01
   3.2251048e+01   3.4411110e+01   7.9991775e+00
   2.4072750e+01   2.0529825e+01   7.0708278e+01
   5.7163497e+01   5.0961867e+01   7.3723637e+00
   3.1281451e+01   2.3265983e+01   7.3600180e+01
   5.7345691e+01   5.1208459e+01   7.3071830e+00
   2.4232664e+01   3.1463023e+01   7.8490565e+00
   5.0245717e+01   4.8517771e+01   7.3144985e+00
   3.5637971e+01   4.2285185e+01   7.3429628e+00
   2.8454347e+01   3.5346734e+01   7.5669841e+00
   5.8733518e+01   5.0975179e+01   1.4656848e+01
   5.0240331e+01   4.3206190e+01   1.1385357e+01
   1.1532683e+01   1.7384851e+01   5.3457223e+01
   6.0699533e+01   4.2339217e+01   6.6396177e+01
   5.6557672e+00   2.2214334e+01   8.4726372e+00
   2.6633613e+01   2.0866838e+01   7.7130782e+01
   5.7505785e+01   5.1186087e+01   8.1586614e+00
   5.1349778e+01   4.7402126e+01   7.3896031e+00
   1.8443256e+01   1.7610971e+01   7.7336660e+01
   5.3594067e+01   4.7899351e+01   7.5263495e+00
   5.9013622e+01   5.0918079e+01   1.5522566e+01
   3.9531241e+01   4.4149485e+01   7.3310687e+00
   6.2656378e+01   5.0223057e+01   3.5042425e+01
   6.4730423e+01   4.9016602e+01   5.2440930e+01
   8.2943641e+00   2.4849818e+01   7.9470643e+00
   1.0985008e+01   1.7299109e+01   5.2239635e+01
   5.7304312e+01   4.1102237e+01   5.7891554e+01
   1.6421770e+01   1.6731939e+01   7.8610042e+01
   1.6071730e+01   2.5362402e+01   8.9396650e+00
   2.8662757e+01   2.1748235e+01   7.6842616e+01
   5.8394024e+01   4.9794039e+01   1.9670475e+01
   5.7155938e+01   5.1150362e+01   7.3077887e+00
   3.0350908e+01   3.9228449e+01   7.3722787e+00
   5.7671477e+01   5.1163978e+01   9.0908474e+00
   6.0599470e+01   4.0749598e+01   7.3795977e+01
   5.7368340e+01   5.1218164e+01   7.3252822e+00
   2.5490242e+01   2.0244463e+01   7.8519255e+01
   6.0650578e+01   4.6373495e+01   4.6992200e+01
   5.7361163e+01   5.1184159e+01   7.4292757e+00
   5.7537937e+01   5.0706660e+01   1.0827413e+01
   3.8138931e+01   4.3542422e+01   7.3347061e+00
   2.5352623e+01   2.9703633e+01   8.6810974e+00
   5.7320828e+01   5.1178258e+01   7.3096335e+00
   5.3322499e+00   1.7936781e+01   2.2381015e+01
   1.2237581e+01   2.1319969e+01   1.6293908e+01
   6.2181732e+01   5.0328207e+01   3.2249580e+01
   2.4983184e+01   2.6774079e+01   1.6502745e+01
   6.7147258e+00   2.3567183e+01   8.1195657e+00
   4.7881703e+01   4.2731744e+01   8.2252189e+00
   2.1455065e+01   1.9832066e+01   6.7360717e+01
   4.6938042e+01   3.4885498e+01   4.8730917e+01
   1.6229240e+01   1.6757104e+01   7.7671702e+01
   6.0198755e+01   5.0684780e+01   2.2915828e+01
   6.6801187e+01   4.8109140e+01   6.5131964e+01
   3.1762177e+01   3.9044016e+01   7.3986302e+00
   2.3889666e+01   3.3359149e+01   7.5848543e+00
   1.0605497e+01   1.7254413e+01   5.1260724e+01
   5.7361547e+01   5.1215924e+01   7.3072554e+00
   5.5799474e+01   5.0611822e+01   7.3084294e+00
   7.5162697e+00   1.8254279e+01   2.7291815e+01
   6.6216055e+01   4.6052622e+01   7.2261414e+01
   3.5266075e+01   2.6194114e+01   6.4427755e+01
   5.1872208e+01   4.9146606e+01   7.3126500e+00
   3.9516825e+01   4.1802361e+01   7.4109301e+00
   1.8309257e+01   2.1400728e+01   3.8790951e+01
   5.8482165e+01   5.1007715e+01   1.3852648e+01
   5.7332691e+01   5.1206633e+01   7.3071244e+00
   5.1413579e+01   3.3277119e+01   7.8093130e+01
   5.8104948e+01   5.1080349e+01   1.0930647e+01
   5.3714873e+01   4.9696089e+01   7.3125190e+00
   4.0621809e+01   4.3069498e+01   7.3672599e+00
   3.0872949e+01   3.7655662e+01   7.4585260e+00
   5.0515105e+00   1.8330441e+01   1.8052762e+01
   1.5155969e+01   1.7255889e+01   6.8842372e+01
   3.6529111e+01   4.2191046e+01   7.3493991e+00
   5.2426727e+00   2.0256867e+01   9.9523304e+00
   2.2660992e+01   1.9115019e+01   7.8475795e+01
   1.6476790e+01   1.6884038e+01   7.7311748e+01
   5.8160182e+01   5.1072164e+01   1.1954718e+01
   6.0932513e+01   5.0584843e+01   2.6141394e+01
   4.2832579e+01   4.3333098e+01   7.4008929e+00
   3.5851738e+01   2.5499165e+01   7.2437866e+01
   6.4494316e+01   4.9769435e+01   4.5463175e+01
   8.1696910e+00   1.8294448e+01   2.9483603e+01
   1.8641586e+01   1.7662528e+01   7.7552564e+01
   2.2594645e+01   3.5579357e+01   7.4109662e+00
   1.7178897e+01   1.7059396e+01   7.8105961e+01
   1.0157659e+01   1.7299035e+01   4.9012162e+01
   5.7183307e+01   5.1152713e+01   7.3072466e+00
   4.6569179e+01   4.7080204e+01   7.3194557e+00
   5.7562902e+01   5.1181423e+01   8.2798075e+00
   2.5586516e+01   2.9074105e+01   9.3235737e+00
   3.6594870e+01   3.0521405e+01   3.4186267e+01
   2.6149773e+01   3.7571709e+01   7.3813529e+00
   1.4750604e+01   1.7071064e+01   6.9203157e+01
   5.7247884e+01   5.1179416e+01   7.3073857e+00
   5.7737820e+01   5.1153328e+01   9.1225286e+00
   6.1662480e+00   1.8778017e+01   1.7759842e+01
   6.4594495e+01   4.9745110e+01   4.6092304e+01
   5.1767923e+01   4.7189578e+01   7.4426779e+00
   4.6004242e+01   3.0019004e+01   7.8043426e+01
   1.2653976e+01   1.7073380e+01   6.1357932e+01
   5.7736908e+01   5.1154182e+01   9.1194399e+00
   6.6826573e+01   4.7689098e+01   6.7289661e+01
   5.5790171e+01   5.0652445e+01   7.3089282e+00
   4.8994910e+01   3.6923979e+01   4.4600730e+01
   1.4427232e+01   1.6902952e+01   6.9729375e+01
   1.7101755e+01   1.7183175e+01   7.6642047e+01
   4.6816905e+01   3.9027758e+01   1.9880864e+01
   3.9365155e+01   3.8014862e+01   8.0193493e+00
   2.5106732e+01   3.6302294e+01   7.4147940e+00
   6.2360361e+01   4.9639841e+01   3.9216527e+01
   2.4213172e+01   3.3818013e+01   7.5549303e+00
   7.3660326e+00   1.7577558e+01   3.4194434e+01
   5.8369156e+01   5.0291961e+01   1.7010495e+01
   5.7555051e+01   5.1188517e+01   8.2297192e+00
   1.1704707e+01   1.7155870e+01   5.6662022e+01
   5.6877448e+01   5.0675641e+01   7.3995295e+00
   5.7371921e+01   5.1215727e+01   7.3431499e+00
   4.3447911e+01   4.5832922e+01   7.3240880e+00
   3.5774260e+01   3.7913849e+01   7.6250336e+00
   5.7346973e+01   5.1212658e+01   7.3071006e+00
   4.7721013e+01   3.2142766e+01   7.0595309e+01
   5.7440507e+01   5.1204961e+01   7.6775906e+00
   6.3343712e+01   4.6687018e+01   5.7604757e+01
   1.4427979e+01   1.6959204e+01   6.9151617e+01
   5.7366022e+01   5.1217921e+01   7.3143027e+00
   6.4676576e+01   4.5122043e+01   7.0204979e+01
   4.7213439e+01   4.4982486e+01   7.4337602e+00
   6.6678117e+01   4.8141504e+01   6.4490582e+01
   2.8303783e+01   3.7822586e+01   7.3972279e+00
   4.7284111e+01   4.7391103e+01   7.3181775e+00
   5.8778046e+01   4.1587324e+01   6.1907134e+01
   5.0038443e+01   4.8488686e+01   7.3151941e+00
   3.2994868e+01   4.0803764e+01   7.3541279e+00
   5.7363010e+01   5.1218838e+01   7.3071501e+00
   4.4126118e+01   3.0227910e+01   6.9147554e+01
   3.0218722e+01   3.3190050e+01   8.0832973e+00
   3.5833631e+01   4.2468852e+01   7.3411993e+00
   1.7558602e+01   1.7273535e+01   7.7405147e+01
   2.3462517e+01   3.1695812e+01   7.7592352e+00
   7.7958257e+00   2.3255376e+01   8.3527140e+00
   5.0425029e+00   2.1298060e+01   8.8404844e+00
   4.2895205e+00   1.9755010e+01   1.0233486e+01
   3.1693510e+01   3.1575228e+01   1.0208671e+01
   5.0090009e+00   1.8058222e+01   2.0190030e+01
   3.5583807e+01   2.4617041e+01   7.8456118e+01
   6.1410944e+01   5.0459826e+01   2.9545158e+01
   5.7746635e+01   5.1151193e+01   9.3850851e+00
   5.3205515e+00   2.1378573e+01   8.8506351e+00
   4.6286195e+01   4.4794772e+01   7.4085652e+00
   1.1664460e+01   1.7995195e+01   4.7451996e+01
   5.6425705e+01   5.0444049e+01   7.3415414e+00
   1.8323115e+01   1.8034575e+01   7.2963877e+01
   6.5574026e+01   4.8996682e+01   5.5745923e+01
   1.6380261e+01   1.6718811e+01   7.8599675e+01
   1.6224597e+01   1.6710114e+01   7.8135458e+01
   1.8384606e+01   2.4386873e+01   1.3305241e+01
   5.8161652e+01   5.1080404e+01   1.1802665e+01
   5.0232976e+01   3.3900750e+01   6.9436297e+01
   4.0423684e+01   4.0348362e+01   7.5938023e+00
   7.7976141e+00   2.4506614e+01   7.9836700e+00
   5.4552208e+01   4.9889065e+01   7.3146290e+00
   2.9030440e+01   3.1260371e+01   8.7894656e+00
   5.5919828e+01   5.0634475e+01   7.3092654e+00
   3.5963461e+01   4.1990065e+01   7.3498393e+00
   6.1442557e+01   4.9864121e+01   3.4057721e+01
   3.3605254e+01   2.4539049e+01   7.1680472e+01
   1.0265291e+01   1.9147888e+01   2.8789891e+01
   6.3354395e+01   4.9938263e+01   4.1081641e+01
   1.5378534e+01   2.0238357e+01   3.8557474e+01
   6.4618356e+01   4.9498272e+01   4.8891362e+01
   2.0382626e+01   1.8218090e+01   7.8571710e+01
   2.0778328e+01   2.0891182e+01   5.4254157e+01
   5.6793820e+01   5.0585593e+01   7.4087515e+00
   5.9877946e+01   5.0752812e+01   1.9850149e+01
   4.1283905e+01   2.8923232e+01   6.7180142e+01
   1.2516910e+01   1.7802614e+01   5.2878897e+01
   4.9736344e+01   3.2326079e+01   7.7427312e+01
   4.1767335e+01   2.8734836e+01   7.0506492e+01
   5.7617587e+01   5.1179003e+01   8.7406265e+00
   6.0658728e+01   4.9481437e+01   3.2356180e+01
   5.3255387e+01   4.9680321e+01   7.3115094e+00
   3.1692474e+01   3.8936229e+01   7.4026801e+00
   1.3371263e+01   1.7348976e+01   6.1179116e+01
   1.9747930e+01   3.3860912e+01   7.4460588e+00
   3.2766889e+01   3.3679122e+01   8.4374962e+00
   1.0805315e+01   1.7496301e+01   4.9410284e+01
   6.9044861e+00   1.7715209e+01   3.0770692e+01
   5.8583262e+01   4.7751810e+01   3.0370215e+01
   5.9292130e+01   5.0881598e+01   1.7122868e+01
   5.6081919e+01   5.0519373e+01   7.3145158e+00
   1.1357636e+01   1.7399047e+01   5.2621808e+01
   3.7895773e+01   3.9888955e+01   7.5097537e+00
   5.7440542e+01   5.1205147e+01   7.7238349e+00
   6.0811475e+01   4.0296766e+01   7.6896227e+01
   1.8368809e+01   2.1359335e+01   3.9498271e+01
   2.0187063e+01   2.5535182e+01   1.1762056e+01
   1.4837422e+01   1.6866445e+01   7.1688938e+01
   3.4108102e+01   3.5264879e+01   8.0203223e+00
   3.9494157e+01   4.1220002e+01   7.4507394e+00
   5.9579824e+01   5.0812786e+01   1.8325878e+01
   5.6459682e+01   5.0852942e+01   7.3084509e+00
   5.6776949e+01   5.1013358e+01   7.3080517e+00
   1.6069030e+01   1.6767555e+01   7.7006873e+01
   6.0511070e+01   5.0636310e+01   2.3198180e+01
   5.7295724e+01   5.1157091e+01   7.3105876e+00
   6.5244310e+01   4.7802118e+01   6.0483788e+01
   3.2107522e+01   4.0701098e+01   7.3522070e+00
   1.6161426e+01   1.6719760e+01   7.7803301e+01
   4.0659814e+01   4.4470360e+01   7.3308071e+00
   5.7366182e+01   5.1218480e+01   7.3148257e+00
   1.1660326e+01   2.3319068e+01   9.1863017e+00
   2.1260435e+01   1.8655600e+01   7.7644080e+01
   5.7477190e+01   5.1203063e+01   7.8510900e+00
   3.3827162e+01   4.1376230e+01   7.3489199e+00
   5.5537776e+01   4.9630418e+01   7.3916379e+00
   2.9203011e+01   3.9135166e+01   7.3653365e+00
   1.7613424e+01   2.1549066e+01   3.4208032e+01
   6.4543421e+01   4.9167179e+01   5.0849908e+01
   4.2008211e+01   4.5185202e+01   7.3264571e+00
   5.7332090e+01   5.1191445e+01   7.3085300e+00
   5.9263165e+01   5.0873959e+01   1.6728090e+01
   2.3405761e+01   3.6051411e+01   7.4031331e+00
   6.4139340e+01   4.9770728e+01   4.5085866e+01
   4.3499036e+01   4.4691126e+01   7.3477649e+00
   6.2712224e+01   4.9597683e+01   4.0944144e+01
   1.6424934e+01   2.3314005e+01   1.4538222e+01
   6.1602136e+01   4.9527074e+01   3.6516346e+01
   2.8492728e+01   3.4397563e+01   7.6704690e+00
   2.4336958e+01   3.2645105e+01   7.6787986e+00
   4.3659549e+01   4.2579178e+01   7.5114797e+00
   1.2142398e+01   1.8778010e+01   4.0809160e+01
   5.2855341e+01   4.9422077e+01   7.3131709e+00
   5.9144867e+01   5.0887601e+01   1.7239524e+01
   4.9630831e+01   4.7906698e+01   7.3218671e+00
   5.8324859e+00   1.7977864e+01   2.3750887e+01
   1.7539855e+01   1.7142644e+01   7.8601349e+01
   6.4333051e+01   4.8665243e+01   5.2682584e+01
   5.7429332e+01   4.0350810e+01   6.2495806e+01
   5.4322044e+01   3.5504223e+01   7.6351145e+01
   1.2754726e+01   2.1590054e+01   1.5874281e+01
   6.1145122e+01   5.0300023e+01   3.0038054e+01
   5.5020588e+01   3.5744583e+01   7.7779344e+01
   7.9032480e+00   1.7730544e+01   3.4650285e+01
   1.6354994e+01   1.6722405e+01   7.8481221e+01
   5.8754222e+01   5.0973341e+01   1.4755432e+01
   9.6554271e+00   1.8557029e+01   3.2715416e+01
   9.5888305e+00   1.7299998e+01   4.5277569e+01
   1.5986644e+01   1.6734649e+01   7.7048951e+01
   1.6466172e+01   1.6749059e+01   7.8611555e+01
   1.5973869e+01   2.8805206e+01   2.1958209e+01
   1.8642014e+01   3.2838302e+01   9.4770354e+00
   2.5554056e+01   2.6075667e+01   7.5230759e+01
   5.7329252e+01   5.1209047e+01   7.3242320e+00
   6.2881546e+01   4.8465733e+01   5.2386847e+01
   4.4810739e+01   4.1279419e+01   5.1030286e+01
   5.1284934e+00   1.8004354e+01   2.1041658e+01
   6.5660105e+00   2.3401545e+01   8.1622680e+00
   5.9826970e+00   2.1907387e+01   1.1254271e+01
   3.1973010e+01   2.9975920e+01   7.4904278e+01
   7.6359322e+00   2.4544179e+01   7.9663362e+00
   1.1627329e+01   1.7139187e+01   5.3779851e+01
   4.4868207e+01   4.0881639e+01   5.4344089e+01
   4.3365277e+01   2.8636298e+01   7.8366530e+01
   2.0092589e+01   1.8132075e+01   7.8596632e+01
   3.7918778e+01   3.5556199e+01   6.6826333e+01
   2.1550735e+01   2.6762146e+01   5.8978689e+01
   1.9249707e+01   1.7787794e+01   7.8598414e+01
   6.2377037e+01   4.8901640e+01   4.6644678e+01
   5.2233899e+01   4.8202651e+01   1.7259578e+01
   1.6715678e+01   1.6843403e+01   7.8611474e+01
   1.5864036e+01   1.6750312e+01   7.6484943e+01
   6.0237115e+01   5.0601684e+01   2.2512675e+01
   4.6797709e+01   4.7191285e+01   7.4565668e+00
   1.9104733e+01   1.7859441e+01   7.8595754e+01
   5.2673359e+01   3.6707113e+01   7.7266107e+01
   1.9343462e+01   3.0645871e+01   2.5418975e+01
   5.7339165e+01   5.1209584e+01   7.3433528e+00
   6.1976038e+01   4.6602292e+01   6.3769154e+01
   5.5396755e+00   1.7970131e+01   2.2787996e+01
   8.7860247e+00   1.7410350e+01   4.1610344e+01
   1.6284815e+01   1.6703318e+01   7.8410547e+01
   4.1349481e+01   2.8242168e+01   7.8335655e+01
   2.5103347e+01   3.5835447e+01   1.5201571e+01
   3.0457233e+01   3.4516591e+01   4.6299674e+01
   8.5360631e+00   2.2607206e+01   1.9627030e+01
   1.0377122e+01   1.7273840e+01   5.0157935e+01
   1.6327105e+01   1.6699472e+01   7.8606662e+01
   3.0817096e+01   2.5042426e+01   7.8193464e+01
   4.0573979e+01   3.9870606e+01   4.6243573e+01
   2.3355861e+01   3.6022169e+01   7.4067348e+00
   6.1371729e+01   4.4516464e+01   7.1710626e+01
   1.6358004e+01   1.6709998e+01   7.8612472e+01
   1.6274676e+01   1.6702291e+01   7.8331749e+01
   2.3157391e+01   1.9815605e+01   7.8543410e+01
   1.6343196e+01   1.6704670e+01   7.8612417e+01
   3.8983534e+01   2.6245802e+01   7.8447282e+01
   2.9695930e+01   3.7916842e+01   1.8426223e+01
   4.8362159e+00   1.8346523e+01   1.7868213e+01
   4.6876993e+01   4.6226356e+01   1.5888855e+01
   5.5368652e+01   4.8853239e+01   2.2147383e+01
   6.0016131e+01   4.3230296e+01   7.3547283e+01
   3.6394701e+01   2.9048945e+01   7.7713589e+01
   2.8986246e+01   3.0844619e+01   6.5129651e+01
   3.8862497e+01   4.2105688e+01   2.1297648e+01
   1.6328188e+01   1.6699372e+01   7.8612796e+01
   4.8792959e+01   4.7521060e+01   1.1364617e+01
   4.3093292e+01   4.4799608e+01   1.4526704e+01
   5.4906050e+01   4.9365080e+01   1.6036828e+01
   1.6460982e+01   1.6871500e+01   7.8557792e+01
   6.1490975e+01   4.5727224e+01   6.7443436e+01
   4.4944541e+00   2.0548922e+01   9.2821322e+00
   4.5557052e+01   4.4516940e+01   2.5791340e+01
   5.7024938e+01   5.1106285e+01   7.3104222e+00
   6.6741699e+01   4.7898082e+01   6.6223868e+01
   5.1854887e+01   4.3637880e+01   5.6403680e+01
   5.7365280e+01   5.1218408e+01   7.3117475e+00
   5.5918576e+01   5.0100011e+01   1.2700944e+01
   3.3445213e+01   2.3933474e+01   7.8495125e+01
   4.1197917e+00   1.9581969e+01   1.0538613e+01
   5.8340202e+01   5.0994655e+01   1.2474560e+01
   9.4579219e+00   1.7358380e+01   4.5246389e+01
   1.3312596e+01   1.6934535e+01   6.2940485e+01
   3.6813664e+01   2.5308951e+01   7.8470107e+01
   5.9846593e+01   3.9530837e+01   7.7162054e+01
   1.6040010e+01   1.6719559e+01   7.7202389e+01
   4.7917583e+01   4.7186602e+01   1.1236303e+01
   5.7825156e+01   4.9335756e+01   2.6337919e+01
   1.6328421e+01   1.6699472e+01   7.8612802e+01
   4.4820892e+01   4.2805061e+01   3.7918097e+01
   3.3063375e+01   4.1184138e+01   7.3584417e+00
   1.2265898e+01   1.7300805e+01   5.5358705e+01
   4.6955246e+01   3.0530491e+01   7.8281033e+01
   1.8050980e+01   1.7354464e+01   7.8605620e+01
   1.6316507e+01   2.9200071e+01   2.1205471e+01
   9.7094818e+00   1.7334537e+01   4.6572757e+01
   8.8434147e+00   1.8608665e+01   3.4376193e+01
   2.3087029e+01   2.2016038e+01   7.7963384e+01
   6.2579199e+01   4.2485808e+01   7.5868814e+01
   5.8833653e+01   4.9683747e+01   2.6589068e+01
   5.4211883e+01   5.0005614e+01   8.0255450e+00
   9.6031388e+00   1.7322567e+01   4.3841229e+01
   4.1205858e+00   1.9624861e+01   1.0410722e+01
   1.1952435e+01   2.8287834e+01   8.2651074e+00
   2.7468803e+01   2.1826034e+01   7.8498379e+01
   1.6319361e+01   1.6699987e+01   7.8570114e+01
   1.2832092e+01   1.6996575e+01   6.0176349e+01
   8.7713361e+00   1.7429820e+01   4.1875154e+01
   1.0939633e+01   1.7437505e+01   4.8418146e+01
   6.5935807e+01   4.9178890e+01   5.5529386e+01
   6.9378315e+00   1.7696468e+01   3.0074385e+01
   1.6092451e+01   1.6721838e+01   7.7500795e+01
   1.4997471e+01   2.9655152e+01   1.3261685e+01
   3.4078682e+01   2.4533065e+01   7.8461733e+01
   2.7930235e+01   2.1477457e+01   7.8548088e+01
   3.8803167e+01   4.2071559e+01   2.1351315e+01
   4.1718833e+01   3.7360113e+01   6.7384041e+01
   3.0009611e+01   2.2132766e+01   7.8544837e+01
   1.1815762e+01   1.7139832e+01   5.7294114e+01
   1.4097768e+01   1.6922596e+01   6.6357894e+01
   5.0376049e+01   3.3465906e+01   7.7996218e+01
   6.5450413e+01   4.5028766e+01   7.3868983e+01
   2.8325339e+01   2.1692779e+01   7.8541248e+01
   1.7413306e+01   3.2363244e+01   7.5219341e+00
   2.0133729e+01   3.3618064e+01   1.0469479e+01
   5.7580526e+01   5.1134303e+01   8.8407542e+00
   5.4432111e+01   3.9815441e+01   7.5479101e+01
   5.2862239e+01   4.8783464e+01   1.4198239e+01
   1.3786955e+01   1.6962264e+01   6.6755026e+01
   4.1028242e+01   4.4117134e+01   1.2796668e+01
   9.1702964e+00   1.7393898e+01   4.3941326e+01
   9.7149568e+00   1.7339544e+01   4.6725281e+01
   4.4253771e+01   4.5617867e+01   1.1787338e+01
   1.5839284e+01   1.6742062e+01   7.6285748e+01
   4.1488591e+01   2.7562488e+01   7.8407670e+01
   5.5080988e+01   5.0401812e+01   7.3424750e+00
   5.6831703e+00   2.2316788e+01   8.5466633e+00
   6.2719301e+01   5.0021686e+01   3.6924085e+01
   1.4292560e+01   1.7673905e+01   6.4321781e+01
   5.7260244e+01   5.1184274e+01   7.3368706e+00
   5.2433830e+01   4.6749846e+01   3.1153356e+01
   1.6663511e+01   1.6847718e+01   7.8610119e+01
   1.4020870e+01   1.9901244e+01   5.5884446e+01
   7.4552880e+00   1.7927885e+01   3.0574608e+01
   3.4638499e+01   2.6013552e+01   7.8301243e+01
   5.1442329e+01   4.6435123e+01   3.0405438e+01
   5.7323835e+01   5.1207661e+01   7.3203016e+00
   5.5537170e+00   1.8441039e+01   2.0324972e+01
   2.3388322e+01   1.9906437e+01   7.8542320e+01
   2.9571227e+01   3.8628069e+01   1.2850096e+01
   1.5688595e+01   3.0768711e+01   9.9373352e+00
   6.3920241e+01   4.9756230e+01   4.3624702e+01
   4.8425795e+01   4.6567816e+01   1.8347269e+01
   1.0014724e+01   1.7525728e+01   4.3825836e+01
   4.7556990e+01   4.7505666e+01   7.3589099e+00
   5.3821695e+01   4.8565233e+01   1.9484905e+01
   4.8000418e+01   4.7093493e+01   1.2271735e+01
   1.7483969e+01   1.7176825e+01   7.8605129e+01
   5.5656330e+01   5.0031003e+01   1.2464794e+01
   5.5091727e+01   4.2327206e+01   7.0968811e+01
   6.1446202e+01   5.0348728e+01   2.9323008e+01
   4.4742012e+01   4.6350376e+01   7.4945926e+00
   1.6327857e+01   1.6699458e+01   7.8611382e+01
   4.1430713e+00   1.8742540e+01   1.3449026e+01
   1.1594971e+01   2.7426755e+01   1.1036474e+01
   2.9159485e+01   2.2150531e+01   7.8526733e+01
   9.0848091e+00   1.7368398e+01   4.1850668e+01
   2.0290600e+01   1.8849537e+01   7.8538565e+01
   5.5371448e+00   2.0271935e+01   1.4545681e+01
   4.2259744e+00   1.8829005e+01   1.3471082e+01
   5.7528407e+01   5.1191403e+01   8.1208130e+00
   6.6586551e+01   4.7520100e+01   6.7772196e+01
   5.7054294e+01   5.1115764e+01   7.3151532e+00
   5.9905494e+01   4.8537284e+01   4.1301527e+01
   1.1694528e+01   2.8197509e+01   7.6700488e+00
   5.2139436e+01   4.9245794e+01   7.8232798e+00
   1.6367426e+01   1.6728383e+01   7.8610270e+01
   1.6708532e+01   1.7496821e+01   7.8112417e+01
   1.6358321e+01   1.6714798e+01   7.8612397e+01
   3.2760284e+01   3.6637786e+01   4.0024371e+01
   1.6248501e+01   1.6705294e+01   7.8213983e+01
   1.6328047e+01   1.6699382e+01   7.8612158e+01
   1.6263954e+01   1.6703526e+01   7.8299937e+01
   5.0674743e+01   4.8491851e+01   9.4550295e+00
   5.0644658e+01   4.8684629e+01   7.6981785e+00
   4.7673197e+01   4.7186944e+01   1.0439005e+01
   2.0302146e+01   1.8632667e+01   7.8563296e+01
   1.6437457e+01   3.1701637e+01   7.5579674e+00
   6.0012907e+01   3.9642579e+01   7.7137382e+01
   2.4443182e+01   1.9814738e+01   7.8576633e+01
   5.6499663e+01   5.0500325e+01   1.1040871e+01
   7.1583609e+00   2.2495759e+01   1.4079887e+01
   1.5840207e+01   1.6753089e+01   7.6355420e+01
   2.3335271e+01   1.9977266e+01   7.8534680e+01
   1.6328202e+01   1.6699373e+01   7.8612787e+01
   5.1141963e+01   4.8483415e+01   1.1046507e+01
   4.3423049e+01   4.5819936e+01   7.3405242e+00
   1.6627845e+01   1.6810742e+01   7.8611822e+01
   5.3707773e+01   4.9726991e+01   8.8165567e+00
   5.9241362e+01   4.0897489e+01   7.6209451e+01
   4.5203456e+01   2.9543533e+01   7.8332444e+01
   9.6774011e+00   1.7342756e+01   4.6587605e+01
   5.6538066e+01   5.0722927e+01   9.2074891e+00
   1.6451166e+01   1.6744260e+01   7.8612278e+01
   5.4320237e+01   3.5937423e+01   7.7729994e+01
   1.7847295e+01   1.7905323e+01   7.8477006e+01
   5.4238105e+01   4.8218756e+01   2.4047476e+01
   5.7828310e+01   5.1128714e+01   9.6785356e+00
   4.6474419e+01   3.0306399e+01   7.8292687e+01
   3.5389993e+01   2.7796542e+01   7.7973781e+01
   3.9114280e+01   4.2786889e+01   1.6836783e+01
   1.6374449e+01   1.6715948e+01   7.8612458e+01
   4.2015733e+01   4.3749608e+01   1.9386804e+01
   4.7238662e+01   4.7270349e+01   8.2950811e+00
   3.6412807e+01   2.9559252e+01   7.7507838e+01
   1.6269309e+01   1.6706625e+01   7.8343430e+01
   4.1831683e+01   2.8534021e+01   7.8319604e+01
   6.1312196e+01   4.8161294e+01   4.9915934e+01
   1.4093158e+01   1.6872489e+01   6.7805509e+01
   1.5790361e+01   1.6742506e+01   7.6042115e+01
   1.9752759e+01   2.4268322e+01   6.4479400e+01
   1.6170675e+01   1.6718340e+01   7.7890507e+01
   6.5560443e+01   4.7103289e+01   6.8003817e+01
   1.6329224e+01   1.6704286e+01   7.8607544e+01
   1.3576139e+01   2.5073088e+01   3.1029488e+01
   6.3980928e+01   4.8466493e+01   5.5690912e+01
   1.3737655e+01   1.8911155e+01   5.7756390e+01
   1.8705943e+01   2.6267463e+01   4.8437501e+01
   2.5844199e+01   2.2899394e+01   7.8151161e+01
   3.4603556e+01   2.4172240e+01   7.8504076e+01
   6.0064553e+01   4.9292572e+01   3.4764128e+01
   4.6170860e+01   4.2981744e+01   4.1438519e+01
   4.0705319e+00   1.9330716e+01   1.1122832e+01
   1.5843674e+01   1.6748763e+01   7.6392600e+01
   4.8512397e+01   3.3668626e+01   7.7772097e+01
   3.6307735e+01   3.9909889e+01   2.9120248e+01
   1.5761989e+01   2.1754882e+01   5.7382639e+01
   1.2818917e+01   1.7177522e+01   5.8691879e+01
   1.7856520e+01   1.7263952e+01   7.8605779e+01
   1.6321523e+01   1.6700688e+01   7.8583743e+01
   5.7289638e+01   5.1198367e+01   7.3086424e+00
   5.7249462e+01   5.1181245e+01   7.3316899e+00
   3.7982982e+01   3.7049545e+01   5.7877855e+01
   5.2290361e+01   4.8759715e+01   1.2473048e+01
   2.8745940e+01   2.2577585e+01   7.8467838e+01
   5.3397524e+00   2.1884576e+01   8.6111449e+00
   1.9766784e+01   1.8169788e+01   7.8591486e+01
   1.5882679e+01   1.6747621e+01   7.6571718e+01
   1.8327662e+01   2.4936315e+01   5.4018919e+01
   5.3330041e+01   4.8657133e+01   1.7021017e+01
   5.6814294e+01   5.0951427e+01   8.0700665e+00
   4.8132687e+01   4.7177756e+01   1.2015946e+01
   1.7682045e+01   1.7227437e+01   7.8606229e+01
   2.7734880e+01   3.5448954e+01   2.8249597e+01
   5.5243258e+01   5.0284819e+01   8.9384937e+00
   8.5874381e+00   1.9255588e+01   3.1289863e+01
   4.9638698e+01   3.3253924e+01   7.7984860e+01
   2.9483835e+01   2.3930708e+01   7.8316065e+01
   1.6362616e+01   1.6711736e+01   7.8612545e+01
   1.6411243e+01   1.6728180e+01   7.8610178e+01
   9.1828004e+00   1.7392881e+01   4.4015282e+01
   1.6583678e+01   1.6966959e+01   7.8561369e+01
   8.1300005e+00   2.4351797e+01   1.0815655e+01
   9.4711648e+00   2.4049801e+01   1.7757405e+01
   6.5885835e+00   1.8622224e+01   2.4101602e+01
   5.2108774e+01   4.2159477e+01   6.6663248e+01
   1.5792967e+01   1.6754822e+01   7.6163235e+01
   1.1520441e+01   2.3939017e+01   2.7166311e+01
   3.2859935e+01   4.1082967e+01   7.3686508e+00
   6.5676627e+01   4.6037976e+01   7.1852442e+01
   1.6712512e+01   3.1856481e+01   7.7437485e+00
   9.0717791e+00   1.7389313e+01   4.3188901e+01
   5.4655056e+01   4.0249454e+01   7.5046549e+01
   5.2123091e+01   4.6503848e+01   3.2265521e+01
   6.0344839e+01   4.0213684e+01   7.6918156e+01
   1.0472428e+01   2.0574666e+01   3.5931280e+01
   1.9880007e+01   2.0302835e+01   7.7877547e+01
   6.3367919e+01   4.9768162e+01   4.1596921e+01
   3.6595966e+01   4.2855370e+01   7.3487504e+00
   4.4146623e+01   3.8524262e+01   6.7381991e+01
   2.3899244e+01   3.3115344e+01   2.8686033e+01
   1.7800217e+01   1.7241377e+01   7.8605476e+01
   6.1724924e+01   5.0073923e+01   3.3029732e+01
   1.6899100e+01   3.1786415e+01   8.8784300e+00
   2.6569834e+01   2.0681291e+01   7.8565346e+01
   4.6825361e+01   4.7114052e+01   8.2258114e+00
   1.6653120e+01   1.6815795e+01   7.8608893e+01
   4.5145900e+01   4.6538112e+01   7.3334321e+00
   6.2538371e+01   5.0189120e+01   3.4673185e+01
   5.3156050e+01   4.2985716e+01   6.4558907e+01
   2.0763646e+01   2.4151738e+01   6.9479038e+01
   1.7435915e+01   1.7164765e+01   7.8606391e+01
   9.5240089e+00   1.7505676e+01   4.1813616e+01
   5.6311534e+01   4.4608221e+01   6.2469990e+01
   1.1281711e+01   2.1685521e+01   3.5662092e+01
   2.5541319e+01   3.7240502e+01   7.5012541e+00
   4.4145619e+01   2.8975670e+01   7.8356998e+01
   2.6696799e+01   2.3883971e+01   7.7954401e+01
   3.1517001e+01   3.8559895e+01   2.0713675e+01
   5.0254090e+00   2.1412773e+01   8.8340129e+00
   2.4372736e+01   2.1287077e+01   7.8410472e+01
   5.9258308e+01   4.1616409e+01   7.5530069e+01
   1.0468641e+01   2.5030028e+01   1.7643429e+01
   4.4196673e+01   2.9031563e+01   7.8353123e+01
   5.1022722e+00   2.0191255e+01   1.2929173e+01
   5.5414402e+01   5.0520227e+01   7.3505914e+00
   2.9160479e+01   2.1770455e+01   7.8549545e+01
   1.7946665e+01   1.7296122e+01   7.8604706e+01
   5.7365551e+01   5.1218121e+01   7.3120176e+00
   1.5299460e+01   1.6770836e+01   7.3592401e+01
   1.5011116e+01   2.3360449e+01   4.6015951e+01
   3.6166856e+01   4.1411572e+01   1.6897888e+01
   2.1103086e+01   1.8500756e+01   7.8592053e+01
   1.7447549e+01   1.7550120e+01   7.8530603e+01
   1.3711349e+01   2.4894356e+01   3.2505956e+01
   1.7294247e+01   1.8340406e+01   7.7807620e+01
   4.3870299e+01   3.2418125e+01   7.7604922e+01
   1.4054185e+01   1.7081393e+01   6.5247403e+01
   1.5615589e+01   1.6775921e+01   7.5349223e+01
   5.4962220e+01   5.0343746e+01   7.4760752e+00
   1.3505877e+01   2.9613779e+01   7.6132648e+00
   7.3639438e+00   2.4209169e+01   8.2407521e+00
   2.0040856e+01   1.8090138e+01   7.8595523e+01
   6.2165666e+00   1.8045214e+01   2.4892444e+01
   9.3320802e+00   1.7378589e+01   4.4814163e+01
   1.9432513e+01   1.7856486e+01   7.8597678e+01
   6.5873285e+01   4.5814274e+01   7.2574821e+01
   5.1038451e+01   4.5006168e+01   4.1712223e+01
   5.7333844e+01   5.0958920e+01   9.6614972e+00
   5.3710484e+01   4.9796418e+01   8.2205037e+00
   3.8194632e+01   4.2938273e+01   1.2257123e+01
   1.6924783e+01   1.7501521e+01   7.8342430e+01
   5.5407811e+01   4.6286343e+01   4.6179628e+01
   5.8376237e+00   1.7813084e+01   2.5500805e+01
   6.2040471e+01   4.1631566e+01   7.6408351e+01
   1.6332630e+01   1.6701057e+01   7.8612790e+01
   4.6552003e+01   3.0812285e+01   7.8232130e+01
   4.8831123e+00   1.8107576e+01   1.9391606e+01
   1.6255231e+01   1.6707949e+01   7.8276961e+01
   6.1249165e+01   5.0501602e+01   2.6996616e+01
   1.6324180e+01   1.6700276e+01   7.8595541e+01
   3.0693438e+01   3.6947671e+01   2.9389093e+01
   1.6337792e+01   1.6702757e+01   7.8612609e+01
   6.2623139e+01   4.4546552e+01   7.2810729e+01
   1.5986855e+01   1.9891406e+01   6.6420412e+01
   5.3521582e+00   1.7948258e+01   2.2328171e+01
   2.9844662e+01   2.2234558e+01   7.8538806e+01
   2.5784804e+01   2.0442482e+01   7.8567707e+01
   3.1988127e+01   2.4379951e+01   7.8395595e+01
   5.0684634e+01   4.5536780e+01   3.5732703e+01
   5.2303833e+01   3.7837497e+01   7.6538298e+01
   1.5233814e+01   3.0877717e+01   7.5421392e+00
   2.2094333e+01   1.9011598e+01   7.8585661e+01
   6.6543475e+01   4.8692453e+01   6.0917304e+01
   6.5825557e+01   4.6177676e+01   7.1612557e+01
   1.0883424e+01   1.7295296e+01   4.9083767e+01
   5.7330074e+01   5.1104895e+01   8.3215690e+00
   2.3804278e+01   3.6154863e+01   8.2275066e+00
   5.8833256e+01   5.0895213e+01   1.5093121e+01
   4.3067091e+01   4.3578207e+01   2.4633106e+01
   6.3798474e+01   4.9898893e+01   4.1786964e+01
   1.6820334e+01   1.6894723e+01   7.8611517e+01
   2.3099986e+01   3.0975577e+01   3.9369994e+01
   1.6890440e+01   1.6904926e+01   7.8609447e+01
   5.5981371e+01   4.3242657e+01   6.8928199e+01
   1.6422897e+01   1.6738007e+01   7.8612347e+01
   5.7284423e+01   5.1187727e+01   7.3663587e+00
   1.9941496e+01   3.3936579e+01   7.7768735e+00
   1.4953277e+01   1.6825653e+01   7.2147471e+01
   2.6918918e+01   2.0830072e+01   7.8563489e+01
   3.1323103e+01   3.6448279e+01   3.5598607e+01
   5.7838611e+00   1.8222945e+01   2.2215005e+01
   1.6307097e+01   1.6701891e+01   7.8516259e+01
   3.4599198e+01   3.6990433e+01   4.4917667e+01
   3.4951776e+01   4.0818926e+01   1.6931161e+01
   1.7386257e+01   1.7141397e+01   7.8605730e+01
   5.7277823e+01   5.1162821e+01   7.5891103e+00
   4.8192024e+01   4.6204102e+01   2.0646272e+01
   4.3298954e+01   2.8519745e+01   7.8374120e+01
   1.7834943e+01   1.7485139e+01   7.8589487e+01
   1.6025312e+01   1.7709475e+01   7.4168120e+01
   2.0295014e+01   1.8579918e+01   7.8565037e+01
   8.1319513e+00   1.7600685e+01   3.5297547e+01
   5.7332144e+01   5.1204149e+01   7.3612708e+00
   3.2873468e+01   4.1091896e+01   7.3544136e+00
   1.4050899e+01   1.6871739e+01   6.7524631e+01
   1.5776606e+01   2.4099491e+01   4.6015860e+01
   1.7862631e+01   1.7269771e+01   7.8605368e+01
   4.4196786e+01   2.9610409e+01   7.8286638e+01
   1.1526331e+01   1.7475362e+01   5.0942265e+01
   1.6419724e+01   1.6732202e+01   7.8611728e+01
   4.9792140e+01   3.5973377e+01   7.7088680e+01
   1.6379225e+01   1.6717611e+01   7.8612004e+01
   1.1247698e+01   1.8762364e+01   4.5447658e+01
   3.8023609e+01   4.3070155e+01   1.0674310e+01
   4.6581255e+01   4.5909738e+01   1.7523667e+01
   1.3489028e+01   2.8915596e+01   1.1193849e+01
   1.7539247e+01   1.7289787e+01   7.8597517e+01
   5.0442422e+01   4.8492537e+01   8.6677892e+00
   1.6423673e+01   1.6733587e+01   7.8612083e+01
   5.0229231e+00   2.1324292e+01   9.1085367e+00
   6.1112628e+01   5.0370905e+01   2.7899302e+01
   4.0825616e+01   4.0366057e+01   4.3088814e+01
   1.1223364e+01   2.4749676e+01   2.2114047e+01
   1.3079567e+01   2.7636860e+01   1.6105890e+01
   1.7474047e+01   1.7169856e+01   7.8606779e+01
   5.9316140e+00   2.2537903e+01   8.7927593e+00
   6.1626631e+01   5.0435727e+01   2.9019888e+01
   4.9199478e+01   4.7334913e+01   1.4310634e+01
   5.6662458e+01   5.0976791e+01   7.3223977e+00
   3.7767536e+01   2.8092285e+01   7.8136680e+01
   9.2175378e+00   1.7415740e+01   4.1216007e+01
   5.5092218e+01   4.6133494e+01   4.6436118e+01
   4.6526829e+01   4.7100940e+01   7.3201525e+00
   3.3247511e+01   3.1836336e+01   7.1869274e+01
   6.1786853e+01   4.2646714e+01   7.5420606e+01
   7.3812975e+00   2.2345538e+01   1.5624290e+01
   6.5175984e+01   4.9441985e+01   5.1024750e+01
   3.0536858e+01   3.1788903e+01   6.5111670e+01
   6.5613579e+00   1.7718017e+01   2.8750666e+01
   3.4806708e+01   3.9227559e+01   2.8534054e+01
   5.0517610e+01   3.8947719e+01   7.4512469e+01
   2.4737560e+01   2.7549446e+01   6.7828479e+01
   1.4729356e+01   1.6867804e+01   7.1217977e+01
   5.5463815e+01   4.0218209e+01   7.5478871e+01
   4.0068119e+01   4.4392739e+01   7.3541368e+00
   1.8470170e+01   3.2979752e+01   7.9767215e+00
   1.6329382e+01   1.6699799e+01   7.8612778e+01
   5.0782717e+01   4.4913190e+01   4.1594254e+01
   2.8579886e+01   2.1518996e+01   7.8551549e+01
   1.3325638e+01   2.8173557e+01   1.4334467e+01
   4.2006205e+01   3.9520139e+01   5.4504604e+01
   3.1774618e+01   4.0545807e+01   7.3729222e+00
   8.2872756e+00   2.5182585e+01   7.8858803e+00
   6.6263853e+01   4.8772151e+01   5.9709216e+01
   3.1585075e+01   2.6243367e+01   7.7938976e+01
   4.6664291e+01   4.1219054e+01   5.7926148e+01
   1.3446732e+01   1.6998064e+01   6.5171679e+01
   5.1217604e+01   4.7079017e+01   2.3611803e+01
   3.0516751e+01   3.7865367e+01   2.1894215e+01
   1.4567816e+01   2.8716352e+01   1.6660338e+01
   2.1839605e+01   3.4018567e+01   1.4479820e+01
   3.6616342e+01   2.5242594e+01   7.8469970e+01
   5.4951724e+00   1.9011303e+01   1.8115598e+01
   3.3411718e+01   3.2402262e+01   7.0144545e+01
   3.0870600e+01   2.6339649e+01   7.7782199e+01
   1.8721768e+01   1.7591711e+01   7.8600550e+01
   5.0100843e+01   3.8603378e+01   7.4786746e+01
   1.8969257e+01   1.7696607e+01   7.8600337e+01
   5.4454940e+00   1.7979671e+01   2.2375342e+01
   4.3482079e+00   2.0245463e+01   9.5636360e+00
   9.1780788e+00   2.4870883e+01   1.2878597e+01
   1.7088570e+01   1.6981453e+01   7.8610172e+01
   2.0807184e+01   1.8382223e+01   7.8591973e+01
   1.6161979e+01   1.6799300e+01   7.7402062e+01
   1.2696661e+01   2.7841195e+01   1.3433064e+01
   5.6898174e+01   5.0213797e+01   1.4976054e+01
   3.4254501e+01   3.7293765e+01   4.1140502e+01
   1.2859623e+01   2.7941301e+01   1.3595558e+01
   4.4655127e+01   2.9221344e+01   7.8346848e+01
   7.9338289e+00   1.7495771e+01   3.6440651e+01
   1.0214631e+01   2.5756080e+01   1.3217797e+01
   5.9516829e+01   5.0055519e+01   2.5355271e+01
   2.2343864e+01   2.7310571e+01   5.9367837e+01
   4.4408072e+00   2.0440112e+01   9.3822873e+00
   3.6615783e+01   4.2398260e+01   1.0899331e+01
   3.3704941e+01   2.4148250e+01   7.8483991e+01
   6.2776048e+01   5.0148000e+01   3.5876614e+01
   5.6816277e+01   5.0527596e+01   1.1806400e+01
   1.7515533e+01   3.2353204e+01   7.9874723e+00
   8.4094434e+00   1.8216686e+01   3.3566749e+01
   1.6419618e+01   1.6731654e+01   7.8611166e+01
   5.1963149e+01   4.9228343e+01   7.3621953e+00
   4.8034700e+01   3.1169702e+01   7.8244745e+01
   2.8417982e+01   2.1450995e+01   7.8552532e+01
   1.2569708e+01   1.7033975e+01   6.0679227e+01
   1.6796814e+01   1.6881972e+01   7.8610384e+01
   5.2112041e+01   4.7429403e+01   2.3641459e+01
   5.7222426e+01   5.0946932e+01   9.4083560e+00
   6.0921536e+01   4.9753842e+01   3.3318494e+01
   4.1841176e+00   1.9047793e+01   1.2531107e+01
   5.9934995e+00   1.7792283e+01   2.6251739e+01
   6.2050050e+01   4.3339958e+01   7.4654358e+01
   3.8068803e+01   2.9109893e+01   7.7910105e+01
   4.0658985e+00   1.9384258e+01   1.0941252e+01
   6.2678289e+01   4.5392842e+01   7.0548357e+01
   1.6378823e+01   1.6726116e+01   7.8611965e+01
   6.0382482e+01   4.0002690e+01   7.7029670e+01
   5.7479025e+01   5.1195252e+01   7.9464185e+00
   1.2458989e+01   1.7078149e+01   6.0345507e+01
   1.3924116e+01   1.6883830e+01   6.6399613e+01
   1.6333629e+01   1.6701646e+01   7.8612769e+01
   1.6327730e+01   1.6699412e+01   7.8610698e+01
   5.4879754e+01   5.0317395e+01   7.4415371e+00
   4.9181076e+00   2.1249377e+01   8.8978939e+00
   2.1874146e+01   2.8009866e+01   5.2982523e+01
   5.7487873e+01   5.1153695e+01   8.3675395e+00
   9.0039726e+00   2.5796584e+01   8.1063272e+00
   9.8288957e+00   2.6526575e+01   8.1551764e+00
   1.4164402e+01   1.6968687e+01   6.6357565e+01
   1.2098438e+01   2.8292184e+01   8.8222754e+00
   1.6270700e+01   1.6703661e+01   7.8322788e+01
   1.6480114e+01   1.6753729e+01   7.8611206e+01
   2.4078729e+01   1.9802466e+01   7.8575201e+01
   1.6663267e+01   1.7471666e+01   7.8073563e+01
