# Supplementary material for: Rethinking Colour Constancy
Source: PLoS One. 2015 Sep 10;10(9):e0135029. doi: 10.1371/journal.pone.0135029 (PMC4565710; doi:10.1371/journal.pone.0135029)
Supplement: S1 Dataset — (ZIP) [file pone.0135029.s002.zip › 5-TransitionMetamerReflectanceData/GtoN_20munsells/targetXYZ_14.txt]

   5.7595423e+01   3.7816022e+01   7.8829758e+01
   1.6867359e+01   3.1949067e+01   8.5279815e+00
   5.2011062e+01   4.9304135e+01   8.2843218e+00
   6.1396415e+01   4.5777671e+01   5.5122098e+01
   5.4350953e+01   3.8445690e+01   6.1766352e+01
   1.2709029e+01   1.8372813e+01   5.1883246e+01
   5.4737097e+01   3.9367002e+01   5.8149914e+01
   5.1832698e+01   4.8122647e+01   8.3546423e+00
   5.7070130e+01   5.1488860e+01   8.2716169e+00
   4.7490930e+01   4.2589609e+01   9.5005140e+00
   1.8588449e+01   1.7812021e+01   7.9632961e+01
   4.0700818e+01   4.0182114e+01   8.7328427e+00
   6.0434247e+01   5.1220767e+01   2.3915547e+01
   6.2769377e+01   5.0783829e+01   3.6605257e+01
   8.3426354e+00   2.1161542e+01   1.2868976e+01
   4.1928790e+01   4.5507196e+01   8.2951819e+00
   5.2157365e+01   4.9368889e+01   8.2838710e+00
   6.6831103e+01   4.9120017e+01   6.2631387e+01
   6.0916652e+01   5.1125193e+01   2.4713976e+01
   5.0924869e+01   4.8894763e+01   8.2840907e+00
   3.7699050e+01   2.5866913e+01   7.9538182e+01
   6.1322223e+01   5.1112201e+01   2.7010628e+01
   5.1007020e+01   4.4962724e+01   9.8014779e+00
   5.6835498e+01   5.0992266e+01   8.3190506e+00
   6.5328051e+01   4.7822581e+01   6.3092869e+01
   6.5019735e+01   4.5976090e+01   7.0075871e+01
   6.3867752e+01   4.7244067e+01   5.9550563e+01
   6.0824549e+01   5.1155508e+01   2.4202738e+01
   1.5942508e+01   1.7231563e+01   7.5864410e+01
   5.9364326e+01   4.2945921e+01   5.9593114e+01
   4.3875839e+01   2.9045151e+01   7.9311138e+01
   4.4009026e+01   4.2775021e+01   8.5615714e+00
   6.2999680e+01   5.0782544e+01   3.5844589e+01
   2.3460854e+01   1.9755987e+01   7.9040608e+01
   5.4302748e+01   3.8096200e+01   6.3595516e+01
   5.2827497e+01   4.9941176e+01   8.2775096e+00
   2.8678758e+01   2.1842599e+01   7.9474509e+01
   4.5733939e+01   3.0811511e+01   7.4322082e+01
   2.8416129e+01   3.6971846e+01   8.4631227e+00
   4.3089620e+01   3.3293222e+01   4.5491853e+01
   6.0172933e+01   5.1267142e+01   2.0878598e+01
   6.0187025e+01   5.1093574e+01   2.4043820e+01
   3.7618691e+01   4.3584952e+01   8.3080817e+00
   5.7645873e+01   5.1694794e+01   8.4229748e+00
   6.3977692e+01   5.0576320e+01   4.1183796e+01
   1.4878534e+01   3.0857001e+01   8.5639348e+00
   5.8016742e+00   1.8394937e+01   2.4015935e+01
   6.0813424e+01   5.1203481e+01   2.4636823e+01
   3.5129498e+01   4.2202494e+01   8.3205056e+00
   4.7510734e+01   4.7444441e+01   8.2928917e+00
   4.8123260e+01   4.3537242e+01   9.0767397e+00
   5.9661209e+01   5.1367708e+01   1.8455080e+01
   6.1433190e+01   5.1092298e+01   2.7889915e+01
   4.3858769e+01   4.0965939e+01   9.0491123e+00
   5.3239617e+01   4.9343300e+01   8.3002699e+00
   2.9600304e+01   3.3532127e+01   9.0773291e+00
   5.4206814e+01   4.9678586e+01   8.3121819e+00
   5.9999782e+01   5.1297522e+01   2.0003875e+01
   5.7916319e+01   3.9496687e+01   7.1200484e+01
   5.6093356e+01   4.8668946e+01   1.4627613e+01
   3.2219814e+01   3.5308147e+01   8.9097434e+00
   2.5838972e+01   2.9087061e+01   1.1311111e+01
   6.6075141e+01   4.9993815e+01   5.4308192e+01
   1.1348876e+01   2.8005152e+01   8.7354444e+00
   6.5081798e+01   4.4711594e+01   7.5799562e+01
   1.9814671e+01   2.9221279e+01   9.1253324e+00
   3.1822710e+01   3.8029935e+01   8.4837293e+00
   5.7612897e+01   5.1699909e+01   8.2710891e+00
   1.0348515e+01   1.7763308e+01   4.9069769e+01
   2.2519589e+01   2.1484861e+01   5.9438127e+01
   5.9975535e+01   5.1352143e+01   2.0314579e+01
   2.3896700e+01   3.0109532e+01   9.4513255e+00
   3.9683609e+01   2.8999430e+01   6.3149021e+01
   2.8720394e+01   2.4429912e+01   5.6670133e+01
   6.0618462e+01   4.9006202e+01   3.6572134e+01
   2.3328339e+01   3.4627661e+01   8.4968292e+00
   2.9453953e+01   2.2450665e+01   7.7072170e+01
   6.2224809e+01   5.0947541e+01   3.2132634e+01
   5.7633479e+01   5.1685107e+01   8.4664078e+00
   1.4304792e+01   1.7417245e+01   6.8075369e+01
   5.6807672e+01   4.4674539e+01   3.8789772e+01
   5.1274839e+01   4.7219073e+01   8.4401052e+00
   6.2837524e+01   5.0819881e+01   3.4814790e+01
   4.9246090e+01   3.2781925e+01   7.5129263e+01
   1.2342460e+01   1.7605688e+01   5.8617915e+01
   5.9620551e+01   5.1156530e+01   2.0995670e+01
   3.0893924e+01   4.0232317e+01   8.3369083e+00
   2.3352445e+01   3.6270394e+01   8.3935701e+00
   4.2333910e+01   4.5725622e+01   8.2941946e+00
   7.2766351e+00   2.4236861e+01   9.1962914e+00
   1.8531564e+01   2.1988136e+01   3.7774183e+01
   6.6363628e+01   4.9843161e+01   5.6554585e+01
   1.4637665e+01   2.2076480e+01   2.1603876e+01
   5.4236102e+01   5.0258690e+01   8.2786961e+00
   1.6224130e+01   1.7081596e+01   7.8270204e+01
   3.7959788e+01   3.2919762e+01   2.4778979e+01
   5.7611749e+01   5.1592370e+01   8.6841979e+00
   4.4733510e+01   4.6467652e+01   8.2927564e+00
   4.2257114e+01   2.9113077e+01   7.2620967e+01
   4.7774534e+00   1.9208558e+01   1.5470077e+01
   5.1761642e+01   3.3730464e+01   7.9106348e+01
   5.8754946e+01   5.1496614e+01   1.3812075e+01
   5.9745668e+01   5.1024157e+01   2.2329545e+01
   2.2249428e+01   2.8677671e+01   9.8906253e+00
   6.4750862e+01   4.7304588e+01   6.3023180e+01
   4.4225627e+01   4.4265513e+01   8.3894709e+00
   1.9978905e+01   3.4265998e+01   8.4423540e+00
   5.6004192e+01   5.0686754e+01   8.2944184e+00
   1.6468770e+01   1.7110269e+01   7.8835227e+01
   1.5188122e+01   2.3781927e+01   1.3175360e+01
   1.7951940e+01   2.7331928e+01   9.6023322e+00
   2.7158284e+01   2.1680352e+01   7.5384210e+01
   3.5624462e+01   3.9976622e+01   8.4473574e+00
   6.5412704e+01   5.0237157e+01   4.9796142e+01
   5.2919572e+01   4.1111704e+01   3.9618090e+01
   4.6745095e+01   3.0671671e+01   7.9154217e+01
   3.5676516e+01   2.4961088e+01   7.9174833e+01
   7.8927075e+00   1.8165215e+01   3.4336328e+01
   5.7066855e+00   1.8342297e+01   2.4200308e+01
   2.3251144e+01   3.5786701e+01   8.4168666e+00
   1.2364365e+01   1.7481851e+01   6.0064921e+01
   5.7623589e+01   5.1696522e+01   8.3153535e+00
   6.1949288e+01   4.5135211e+01   6.0629843e+01
   1.6010587e+01   1.7092272e+01   7.7415330e+01
   2.3923809e+01   2.2698084e+01   5.3352418e+01
   2.8284724e+01   2.1790641e+01   7.8477416e+01
   6.5483923e+01   5.0212998e+01   5.0336018e+01
   1.9580668e+01   3.0653470e+01   8.7884398e+00
   5.6564407e+01   3.8352102e+01   7.1729539e+01
   8.7617203e+00   2.3202542e+01   9.9390883e+00
   6.1386479e+01   5.1069136e+01   2.7101563e+01
   6.1986620e+01   5.0767382e+01   3.3757670e+01
   3.6007320e+01   4.2186992e+01   8.3283094e+00
   1.6226666e+01   1.8616616e+01   6.3238392e+01
   5.3743059e+01   4.8975494e+01   8.3713805e+00
   5.3769964e+01   4.9326239e+01   8.3249977e+00
   3.2229178e+01   2.7316130e+01   4.5603749e+01
   6.3754071e+01   4.4439299e+01   7.1590876e+01
   6.4345142e+01   4.5496481e+01   6.9352176e+01
   5.7672568e+01   5.1691553e+01   8.5833749e+00
   4.2228910e+01   4.5682346e+01   8.2944119e+00
   6.0601923e+01   5.1127995e+01   2.5472761e+01
   4.3052767e+00   1.9562559e+01   1.3253406e+01
   2.8871853e+01   3.1066731e+01   1.0485099e+01
   1.6441526e+01   1.7022093e+01   7.9634790e+01
   5.7689070e+01   5.1687193e+01   8.6333678e+00
   1.6756291e+01   1.7133026e+01   7.9644174e+01
   3.6398695e+01   3.1613563e+01   2.7839310e+01
   1.5372856e+01   1.7193683e+01   7.4273946e+01
   5.8797284e+01   5.1514222e+01   1.4517537e+01
   2.2158194e+01   1.9178475e+01   7.9637011e+01
   2.0073494e+01   1.9809054e+01   6.6151314e+01
   1.3696054e+01   1.7747296e+01   6.2419238e+01
   2.4800218e+01   2.8165839e+01   1.2467711e+01
   5.6812378e+01   5.1365536e+01   8.2729713e+00
   4.0160136e+01   3.8317457e+01   9.3570594e+00
   5.6608224e+01   5.1341988e+01   8.2726776e+00
   2.0996925e+01   3.4804570e+01   8.4303444e+00
   5.8522852e+01   5.1554621e+01   1.3171793e+01
   5.7513137e+01   5.1624668e+01   8.2738727e+00
   5.4796721e+01   5.0675276e+01   8.2750907e+00
   1.5905948e+01   1.7294337e+01   7.5143268e+01
   5.6890930e+01   5.1282043e+01   8.2787010e+00
   6.4267051e+01   5.0502103e+01   4.2961367e+01
   1.0407199e+01   1.8639485e+01   3.9434446e+01
   2.4861858e+01   2.1938818e+01   6.4413469e+01
   5.7649655e+01   5.1695704e+01   8.4491683e+00
   3.0994461e+01   2.6672073e+01   4.5996749e+01
   3.1859050e+01   3.1240816e+01   1.4053126e+01
   5.7652527e+01   5.1694956e+01   8.4876446e+00
   5.9383329e+01   5.1420944e+01   1.7075527e+01
   2.4556300e+01   2.0135748e+01   7.9596139e+01
   2.7403815e+01   3.4389650e+01   8.6935058e+00
   2.0583091e+01   2.4180633e+01   2.4953968e+01
   1.9628913e+01   1.8219555e+01   7.9495459e+01
   6.1013507e+01   5.1146043e+01   2.5336603e+01
   5.9993612e+01   5.0085807e+01   2.8311767e+01
   1.0965054e+01   1.7995998e+01   4.8986898e+01
   6.6248885e+01   4.6489958e+01   7.2771943e+01
   5.9960891e+01   4.4096115e+01   5.6550910e+01
   3.4624273e+01   2.4528808e+01   7.8751072e+01
   2.5403534e+01   2.4677077e+01   4.0391745e+01
   6.3933471e+01   5.0568757e+01   4.2243140e+01
   7.1516871e+00   1.8623877e+01   2.6620611e+01
   1.3932779e+01   1.7647605e+01   6.4388527e+01
   3.9757926e+01   2.8710424e+01   6.5666068e+01
   5.9477942e+01   4.8391103e+01   3.3739926e+01
   5.7513987e+01   5.1614641e+01   8.2771551e+00
   4.7774565e+01   4.7943000e+01   8.2840391e+00
   6.1161582e+01   5.1150511e+01   2.6231461e+01
   6.5444808e+01   5.0128273e+01   5.1292179e+01
   5.4142027e+01   4.9525263e+01   8.3218575e+00
   5.2432595e+01   4.9784063e+01   8.2778863e+00
   1.1722005e+01   2.1372367e+01   1.8149932e+01
   4.0968400e+01   2.8101237e+01   7.5015656e+01
   1.9945953e+01   2.5171660e+01   1.5841806e+01
   1.6822319e+01   1.7300542e+01   7.8254182e+01
   6.6464712e+01   4.9738198e+01   5.7788102e+01
   4.6808801e+01   4.3629298e+01   8.6737463e+00
   1.4124069e+01   2.7612597e+01   8.9634329e+00
   5.1929370e+01   4.9607768e+01   8.2793650e+00
   5.7594147e+01   5.1693122e+01   8.2711232e+00
   1.5521997e+01   3.0188553e+01   8.6507408e+00
   5.2522614e+01   4.6166389e+01   9.8669166e+00
   2.0589256e+01   2.3661606e+01   2.9753566e+01
   3.9321838e+01   4.4423922e+01   8.3015532e+00
   1.4604959e+01   2.2527500e+01   1.8163206e+01
   5.5920117e+00   1.8464899e+01   2.2644018e+01
   5.2468222e+01   4.2381001e+01   2.9812410e+01
   6.2638717e+01   5.0861032e+01   3.4083877e+01
   5.7623336e+01   5.1699709e+01   8.3139538e+00
   1.4860137e+01   1.7421265e+01   7.0037463e+01
   1.1059241e+01   2.2045498e+01   1.3466954e+01
   1.7593165e+01   3.2701746e+01   8.4905750e+00
   6.0801114e+01   4.1838376e+01   7.1366192e+01
   3.6487088e+01   4.3093706e+01   8.3116958e+00
   5.7339117e+01   5.1564726e+01   8.2721930e+00
   6.0946653e+01   5.1136573e+01   2.4825312e+01
   5.7613675e+01   5.1699866e+01   8.2711433e+00
   2.1028317e+01   3.4095148e+01   8.4752100e+00
   6.1401718e+01   4.8009368e+01   4.4944848e+01
   4.6163341e+01   3.2194017e+01   6.6553494e+01
   1.6558098e+01   1.7058022e+01   7.9671424e+01
   1.1487038e+01   2.5252578e+01   9.3783089e+00
   6.1306030e+01   5.0823044e+01   3.0663390e+01
   2.5850883e+01   2.0692340e+01   7.9294011e+01
   7.9355535e+00   1.7882753e+01   3.7695835e+01
   5.4232442e+01   5.0452146e+01   8.2755142e+00
   4.2835101e+01   3.7136046e+01   1.7152198e+01
   5.0851062e+00   2.1029340e+01   1.0669467e+01
   3.1688959e+01   2.4383593e+01   6.8929316e+01
   1.2092710e+01   1.7591609e+01   5.7774443e+01
   4.1566351e+01   4.5400237e+01   8.2958809e+00
   5.7583080e+01   5.1689728e+01   8.2711759e+00
   1.3975771e+01   1.7352220e+01   6.7531435e+01
   5.4742671e+01   5.0495332e+01   8.2770657e+00
   3.6890309e+01   2.6470900e+01   7.1757767e+01
   5.7686783e+01   3.8071982e+01   7.7818712e+01
   4.6868532e+00   2.0735791e+01   1.0865102e+01
   1.0422218e+01   2.4774040e+01   9.4108578e+00
   5.7639340e+01   5.1694917e+01   8.3904830e+00
   1.6522830e+01   1.7665332e+01   7.3795036e+01
   2.6991126e+01   3.3974592e+01   8.7295817e+00
   3.5485892e+01   2.4862560e+01   7.9263218e+01
   6.2622957e+01   4.2518952e+01   7.5626905e+01
   4.7709604e+01   3.4810586e+01   5.5273528e+01
   5.7164879e+01   5.1532846e+01   8.2717358e+00
   5.8618017e+00   2.0115718e+01   1.3286363e+01
   3.6812220e+01   3.7335414e+01   8.9726356e+00
   6.0475003e+01   4.8881926e+01   3.6450862e+01
   3.9843283e+01   4.0330372e+01   8.6272795e+00
   1.4496255e+01   2.9908388e+01   8.6426415e+00
   5.7949146e+01   5.1639383e+01   9.9092491e+00
   6.4534016e+01   5.0448806e+01   4.4432493e+01
   5.6205286e+01   5.1016401e+01   8.2758996e+00
   5.6477442e+00   1.8409412e+01   2.3349653e+01
   6.5168043e+01   5.0293104e+01   4.8469642e+01
   6.4979825e+01   5.0307604e+01   4.8165399e+01
   5.8046959e+01   5.1635760e+01   1.0530399e+01
   6.1606079e+01   4.1111890e+01   7.8214125e+01
   6.1668939e+01   4.4823489e+01   6.0823727e+01
   5.1216988e+01   4.9070566e+01   8.2826402e+00
   3.7485866e+01   3.3332720e+01   1.9967043e+01
   5.7558432e+01   5.1681321e+01   8.2712314e+00
   1.1970307e+01   2.5973434e+01   9.1847493e+00
   5.6049152e+01   3.6726193e+01   7.8591027e+01
   3.5952311e+01   3.3957432e+01   1.2324183e+01
   1.0323548e+01   1.9277202e+01   3.2170696e+01
   5.8039880e+01   5.1633893e+01   1.0318942e+01
   1.3872891e+01   2.1778077e+01   2.1514257e+01
   6.7120285e+01   4.9346354e+01   6.2742227e+01
   5.4552685e+01   3.9360723e+01   5.7352181e+01
   5.7997989e+01   5.1643346e+01   1.0166460e+01
   3.8569302e+01   3.4516013e+01   1.6703596e+01
   2.1170391e+01   2.8493900e+01   9.7071196e+00
   5.2314170e+01   4.4520263e+01   1.6473290e+01
   3.6414654e+01   4.0067905e+01   8.4658269e+00
   4.1704740e+01   2.9126425e+01   7.0271608e+01
   6.6570034e+01   4.8003927e+01   6.7399960e+01
   5.5969264e+01   5.0047438e+01   8.4746615e+00
   5.3694169e+01   4.7747403e+01   8.8713547e+00
   1.0002100e+01   1.7769174e+01   4.7621172e+01
   5.3560878e+01   4.3551457e+01   2.8622285e+01
   6.5388771e+01   4.7194958e+01   6.6163212e+01
   6.0479702e+01   4.0485828e+01   7.6709693e+01
   5.6805555e+01   5.1416080e+01   8.2726838e+00
   5.8013956e+01   5.1643515e+01   1.0243200e+01
   1.0343384e+01   1.7686274e+01   4.9901554e+01
   3.5663662e+01   2.5922253e+01   7.1411297e+01
   5.4272664e+01   4.8787291e+01   8.4678401e+00
   1.5535174e+01   1.7813936e+01   6.8633834e+01
   4.8977247e+01   4.2340873e+01   1.3080123e+01
   5.7904307e+01   5.1653553e+01   9.6633016e+00
   6.0402609e+01   4.5955098e+01   4.9721420e+01
   4.8926908e+00   1.8610893e+01   1.9392902e+01
   4.4363849e+01   4.0091384e+01   1.0039803e+01
   5.3610239e+01   4.9589762e+01   8.2941225e+00
   3.9106322e+01   4.1917608e+01   8.4042993e+00
   5.9103225e+01   5.1466784e+01   1.6655583e+01
   5.0898801e+01   4.9119418e+01   8.2791375e+00
   2.0427955e+01   2.3221708e+01   3.3366889e+01
   5.8790937e+01   5.1518166e+01   1.4111591e+01
   6.0949533e+01   5.1178159e+01   2.5096262e+01
   2.0351312e+01   1.8548089e+01   7.8977610e+01
   5.7623526e+01   5.1696721e+01   8.3151409e+00
   2.0051293e+01   1.8935187e+01   7.4414828e+01
   6.1905591e+01   5.0988588e+01   2.9815552e+01
   1.8614175e+01   1.7819399e+01   7.9652283e+01
   1.9299237e+01   1.8450522e+01   7.6188107e+01
   2.2013005e+01   2.3658976e+01   3.5707083e+01
   7.0110916e+00   2.0410718e+01   1.3780482e+01
   5.2242649e+01   4.8759131e+01   8.3108352e+00
   1.5154770e+01   1.9669362e+01   4.8070990e+01
   6.2724424e+01   5.0786792e+01   3.6420151e+01
   1.7064294e+01   1.7377518e+01   7.8366929e+01
   4.1743596e+01   4.5059648e+01   8.3041929e+00
   2.6377593e+01   3.5691034e+01   8.5042073e+00
   5.9622419e+01   5.1361554e+01   1.8136739e+01
   2.1912273e+01   3.5062873e+01   8.4330364e+00
   3.7056706e+01   4.2347138e+01   8.3362584e+00
   4.3456094e+01   4.6206384e+01   8.2918462e+00
   4.9668308e+01   3.7063824e+01   4.9286889e+01
   4.8732124e+01   4.8345238e+01   8.2826026e+00
   3.9190931e+01   2.7212181e+01   7.4872106e+01
   3.3539656e+01   3.8729535e+01   8.4828034e+00
   1.5957769e+01   1.7069086e+01   7.7469226e+01
   5.2836814e+01   3.7904925e+01   5.8253161e+01
   8.9030257e+00   2.5914375e+01   8.9266068e+00
   6.5299397e+01   4.9386683e+01   5.5682912e+01
   4.1039850e+01   2.7527939e+01   7.9479198e+01
   4.2819896e+01   4.2015494e+01   8.5889019e+00
   1.1320645e+01   2.4288799e+01   9.8589532e+00
   3.0240939e+01   3.9900982e+01   8.3405562e+00
   2.3819458e+01   2.6667451e+01   1.7080045e+01
   2.2641666e+01   2.4753961e+01   2.7881777e+01
   6.3203933e+01   4.9379982e+01   4.6701781e+01
   5.2977018e+01   4.6258752e+01   1.0629232e+01
   5.2577101e+01   4.0267070e+01   4.3039304e+01
   5.8232438e+01   5.1605246e+01   1.1511572e+01
   5.4674847e+01   4.9704856e+01   8.3351644e+00
   6.0211174e+01   5.1260414e+01   2.1072091e+01
   3.5506927e+01   3.6750767e+01   8.9522019e+00
   6.5757144e+01   4.9874258e+01   5.4568364e+01
   1.6452104e+01   1.7035976e+01   7.9529383e+01
   7.8562137e+00   1.9298036e+01   2.2671274e+01
   2.8550255e+01   2.1770266e+01   7.9621145e+01
   6.5596569e+01   4.5479121e+01   7.4548250e+01
   3.1867507e+01   2.4492764e+01   6.8688893e+01
   5.6694813e+01   5.1374089e+01   8.2726274e+00
   4.3545980e+01   4.5719660e+01   8.3034692e+00
   1.6216126e+01   1.7039955e+01   7.8657284e+01
   5.0194246e+01   4.8878819e+01   8.2805248e+00
   4.9796200e+01   4.1561998e+01   2.0996460e+01
   6.1414901e+01   5.0787628e+01   3.1360407e+01
   4.4506493e+01   4.6293017e+01   8.2955255e+00
   6.3266005e+01   5.0071599e+01   4.3523575e+01
   5.8409680e+01   5.1585507e+01   1.2702546e+01
   2.2919204e+01   1.9834530e+01   7.6419138e+01
   5.2663905e+01   4.8019188e+01   8.4312501e+00
   6.4368447e+01   5.0481015e+01   4.3686308e+01
   2.2853467e+01   2.3401690e+01   4.2026897e+01
   5.7620216e+01   5.1699523e+01   8.3004244e+00
   9.6824922e+00   1.7768330e+01   4.6357555e+01
   6.3221235e+01   5.0729398e+01   3.7951194e+01
   1.6509244e+01   1.7050839e+01   7.9585854e+01
   4.5931065e+01   4.7144247e+01   8.2873645e+00
   5.7908706e+01   5.1652918e+01   9.9682710e+00
   4.2520047e+01   4.5771353e+01   8.2939815e+00
   4.8549298e+01   4.7308538e+01   8.3057539e+00
   5.7620666e+01   5.1698538e+01   8.3013536e+00
   4.7818715e+00   1.9027782e+01   1.6419960e+01
   2.3048904e+01   3.5221018e+01   8.4476811e+00
   6.2480095e+01   5.0868100e+01   3.4714651e+01
   1.6509740e+01   1.7041720e+01   7.9665149e+01
   6.4439301e+01   5.0464352e+01   4.3970532e+01
   1.9048190e+01   1.8702531e+01   7.2956133e+01
   6.5749858e+01   4.9610966e+01   5.6209518e+01
   4.1594259e+01   2.9020362e+01   7.0615466e+01
   3.9145936e+01   3.1226758e+01   4.3504606e+01
   6.2633261e+01   4.8990190e+01   4.5993005e+01
   4.8394923e+01   4.7473209e+01   8.3000902e+00
   6.3277151e+01   5.0723881e+01   3.7295729e+01
   5.1695307e+01   4.9512331e+01   8.2792385e+00
   3.0116206e+01   3.9990032e+01   8.3370900e+00
   6.3941998e+01   5.0583771e+01   4.0988070e+01
   4.4108726e+01   2.9196811e+01   7.9135679e+01
   4.2719255e+01   2.9151224e+01   7.4165831e+01
   6.0875594e+01   4.2679216e+01   6.7519251e+01
   2.4755314e+01   3.7092438e+01   8.3773529e+00
   2.9495076e+01   2.3332109e+01   6.9600162e+01
   6.0751732e+01   4.7695955e+01   4.3312904e+01
   1.6227907e+01   1.7083326e+01   7.8266416e+01
   1.8083289e+01   3.3046562e+01   8.4789490e+00
   5.6515098e+01   4.5759781e+01   3.1720787e+01
   4.6565664e+00   2.0321769e+01   1.1485771e+01
   3.1530690e+01   2.5847279e+01   5.5470162e+01
   3.1985893e+01   3.6061103e+01   8.7314217e+00
   1.8243111e+01   1.9125439e+01   6.5862577e+01
   4.3317407e+01   4.3397391e+01   8.4346379e+00
   6.5379531e+01   5.0219315e+01   5.0050729e+01
   5.2407018e+01   4.9780207e+01   8.2780136e+00
   5.6349455e+01   5.1245731e+01   8.2728093e+00
   6.3578624e+01   5.0667601e+01   3.9788852e+01
   5.2434144e+01   3.5245619e+01   7.2631208e+01
   4.6776835e+01   4.6830156e+01   8.3029092e+00
   5.2923006e+01   4.9980755e+01   8.2775738e+00
   6.2005162e+01   4.9701902e+01   3.9804986e+01
   6.6153111e+01   4.9551294e+01   5.8146042e+01
   5.2495539e+01   4.9642738e+01   8.2792638e+00
   3.4812350e+01   4.2147732e+01   8.3201447e+00
   3.7770200e+01   3.8581351e+01   8.7646455e+00
   6.3071329e+01   5.0740128e+01   3.7892566e+01
   4.0879307e+01   4.4854178e+01   8.3020947e+00
   7.1812993e+00   2.3582454e+01   9.4143069e+00
   3.4130361e+01   4.1469254e+01   8.3309600e+00
   4.3518266e+01   4.0290360e+01   9.3270821e+00
   4.7391745e+01   3.1085026e+01   7.8888369e+01
   5.7814074e+01   5.1663583e+01   9.2457467e+00
   6.9007052e+00   2.3876088e+01   9.2676132e+00
   8.7117913e+00   1.7874823e+01   4.1059505e+01
   5.0108337e+00   2.1336275e+01   1.0323634e+01
   4.2219507e+01   3.5463596e+01   2.5363576e+01
   5.6347259e+01   5.0433066e+01   8.4219652e+00
   3.0130246e+01   3.5424058e+01   8.7062064e+00
   4.6041397e+01   3.6475186e+01   3.6144682e+01
   4.8723238e+01   4.1367974e+01   1.7145941e+01
   1.0126461e+01   2.7046698e+01   8.8097521e+00
   9.8524308e+00   2.6317298e+01   8.9118547e+00
   3.8139671e+01   3.7462430e+01   9.2095202e+00
   5.5114818e+01   5.0242321e+01   8.2985797e+00
   6.8323176e+00   1.8595138e+01   2.5736099e+01
   2.7990158e+01   3.5303777e+01   8.6086359e+00
   1.8673911e+01   3.2164343e+01   8.5641968e+00
   2.9793824e+01   3.9712358e+01   8.3417003e+00
   5.4873386e+01   4.2895130e+01   3.8948324e+01
   4.6961715e+01   4.7641995e+01   8.2856258e+00
   5.5892264e+01   5.1050987e+01   8.2730048e+00
   8.5776265e+00   2.3114779e+01   9.9519102e+00
   3.7867116e+01   2.5967927e+01   7.9382971e+01
   1.6376345e+01   1.7025029e+01   7.9378735e+01
   4.5556350e+01   4.7074772e+01   8.2882357e+00
   4.0997162e+01   4.4084840e+01   8.3233501e+00
   5.8207985e+01   5.1624106e+01   1.1320140e+01
   2.0805593e+01   3.4759467e+01   8.4292996e+00
   6.3504612e+01   4.2873982e+01   7.7595193e+01
   5.8354831e+01   4.7249583e+01   3.3525997e+01
   5.8290540e+01   5.1597412e+01   1.2003213e+01
   6.1482357e+01   5.1059609e+01   2.7678908e+01
   5.0180312e+00   2.1183645e+01   1.0469975e+01
   2.1353928e+01   3.1123492e+01   8.8236728e+00
   5.4927892e+01   5.0427087e+01   8.2799231e+00
   1.0196793e+01   2.0081794e+01   2.3651838e+01
   5.7620560e+01   5.1699343e+01   8.3010184e+00
   4.5015131e+01   3.0052323e+01   7.6666825e+01
   6.3401499e+01   5.0699934e+01   3.8875786e+01
   6.3563822e+01   4.3410258e+01   7.5380991e+01
   5.8016454e+00   2.0258011e+01   1.2712762e+01
   6.6823406e+01   4.7498060e+01   7.0644606e+01
   6.5945294e+01   4.9931893e+01   5.4588232e+01
   6.3755618e+01   4.9270523e+01   4.9686113e+01
   4.2594588e+01   4.5739978e+01   8.2945212e+00
   6.4598798e+01   4.6788884e+01   6.4670213e+01
   5.7315916e+01   5.1247300e+01   8.6984907e+00
   4.0908357e+01   4.2083387e+01   8.4584737e+00
   5.7615392e+01   5.1699877e+01   8.2762102e+00
   1.8658282e+01   3.3456033e+01   8.4656235e+00
   1.8535332e+01   2.3879486e+01   2.0190034e+01
   6.1767935e+01   5.0436240e+01   3.5034607e+01
   4.0993842e+01   4.5130093e+01   8.2971701e+00
   5.8479067e+01   4.8706968e+01   2.7154278e+01
   5.6093337e+01   5.0718041e+01   8.2947101e+00
   2.7958482e+01   3.3172882e+01   8.9684614e+00
   4.2642384e+01   4.1934431e+01   8.5879682e+00
   3.9222078e+01   4.2971177e+01   8.3427932e+00
   5.7870591e+01   5.1661627e+01   9.5009115e+00
   6.0771364e+00   2.0473115e+01   1.2355684e+01
   4.2913089e+01   4.5949300e+01   8.2928929e+00
   3.7453472e+01   4.3362215e+01   8.3115326e+00
   4.1068489e+01   4.4597460e+01   8.3103955e+00
   5.1469265e+01   3.3543518e+01   7.9103430e+01
   5.4374955e+01   4.9443924e+01   8.3509632e+00
   1.9176691e+01   3.1433206e+01   8.6619864e+00
   4.0644294e+01   4.4583535e+01   8.3072532e+00
   5.7445574e+01   5.1454270e+01   8.3986909e+00
   4.3542242e+01   4.0507284e+01   9.2038459e+00
   5.3471809e+01   3.4901494e+01   7.8810538e+01
   3.6018439e+01   3.4026330e+01   1.2226589e+01
   6.3911003e+01   4.3577336e+01   7.6051263e+01
   6.0431724e+01   4.1469505e+01   7.1648052e+01
   5.2716428e+01   4.9083074e+01   8.3021201e+00
   6.1114212e+01   4.8629475e+01   4.0758120e+01
   1.9373856e+01   2.3648207e+01   2.5072947e+01
   4.6138028e+01   4.4335486e+01   8.4878720e+00
   1.6186406e+01   1.7138374e+01   7.7579105e+01
   4.9241328e+01   4.3831035e+01   9.4916413e+00
   4.1944127e+01   3.8050832e+01   1.0958913e+01
   5.0095465e+01   4.7104853e+01   8.3760121e+00
   4.5850537e+01   3.0436407e+01   7.7267954e+01
   5.3950634e+01   4.2008745e+01   7.3563065e+01
   1.0462806e+01   2.1269999e+01   3.5115096e+01
   1.6098713e+01   1.7114959e+01   7.7466235e+01
   5.9682832e+01   5.1353880e+01   1.8428670e+01
   1.4396324e+01   1.7191661e+01   6.9796166e+01
   2.4895239e+01   2.0271802e+01   7.9642769e+01
   1.5923131e+01   3.0525820e+01   1.4712698e+01
   5.8118893e+01   4.9813292e+01   2.7852410e+01
   1.1166786e+01   1.7557220e+01   5.4512737e+01
   1.6396627e+01   1.7018883e+01   7.9475214e+01
   1.9253428e+01   3.3749856e+01   9.1697881e+00
   9.7775365e+00   1.7699227e+01   4.7350534e+01
   1.7470742e+01   1.7590755e+01   7.9655353e+01
   2.6398179e+01   2.3940663e+01   7.9137275e+01
   4.5509930e+00   1.9729414e+01   1.3691771e+01
   1.7128880e+01   1.7320356e+01   7.9669224e+01
   5.6381515e+01   5.0884490e+01   1.1741329e+01
   1.5187845e+01   2.7303946e+01   2.9139580e+01
   6.3151987e+01   4.9839931e+01   4.5678462e+01
   5.5156720e+00   1.8446101e+01   2.2732227e+01
   6.7326912e+01   4.8802351e+01   6.6797246e+01
   3.0135778e+01   4.0055208e+01   8.3436882e+00
   5.8621052e+00   1.9315836e+01   2.0544066e+01
   6.1012951e+01   5.1053797e+01   2.5955849e+01
   3.0736509e+01   2.2718338e+01   7.9613680e+01
   1.7151164e+01   1.8221179e+01   7.9170220e+01
   1.5509745e+01   1.7399168e+01   7.3178193e+01
   1.6673063e+01   1.7128221e+01   7.9671569e+01
   2.5124966e+01   2.9814132e+01   5.9286171e+01
   1.3657789e+01   2.6685210e+01   2.5588304e+01
   1.6850862e+01   1.7171160e+01   7.9671730e+01
   1.7409078e+01   2.7692033e+01   3.6910502e+01
   6.1495655e+01   4.5029877e+01   7.3425637e+01
   1.4241411e+01   1.7258110e+01   6.9396097e+01
   3.9282310e+01   4.3751937e+01   1.3560241e+01
   6.3290830e+00   2.2621541e+01   1.1894037e+01
   1.3728709e+01   1.7315837e+01   6.6993377e+01
   5.7427784e+01   5.1631028e+01   8.3641800e+00
   6.7014398e+01   4.9123613e+01   6.4129148e+01
   5.7325482e+01   5.1515878e+01   9.1222268e+00
   2.9142867e+01   3.9535394e+01   8.3634345e+00
   9.9554243e+00   1.7684450e+01   4.8397213e+01
   3.5281931e+01   3.4526453e+01   6.8418220e+01
   1.5191889e+01   1.7129971e+01   7.3697456e+01
   1.6610309e+01   1.7076837e+01   7.9671323e+01
   6.0072898e+01   4.8512486e+01   4.7559050e+01
   1.6114056e+01   3.1231736e+01   1.1582272e+01
   1.1094587e+01   2.4419320e+01   2.5124389e+01
   1.8761859e+01   3.1520915e+01   2.0536807e+01
   4.5735558e+00   1.9126506e+01   1.5898678e+01
   1.7594003e+01   1.7439411e+01   7.9668844e+01
   4.7817059e+01   4.6530385e+01   2.0898827e+01
   5.8980495e+01   5.1261942e+01   1.7003961e+01
   1.8840681e+01   3.3536327e+01   8.8517959e+00
   4.5408382e+01   4.0703477e+01   6.2060576e+01
   9.4016082e+00   1.7691841e+01   4.4441597e+01
   4.5461277e+01   3.8509514e+01   7.3160819e+01
   4.0068635e+01   4.2439040e+01   2.7276246e+01
   3.3543124e+01   4.1690564e+01   8.9235277e+00
   1.6482094e+01   1.7031777e+01   7.9673250e+01
   2.2703611e+01   3.2852360e+01   2.8587893e+01
   5.4116135e+01   4.6559841e+01   4.3889575e+01
   1.7477701e+01   1.7430382e+01   7.9671554e+01
   1.1215213e+01   2.6292071e+01   1.7081119e+01
   1.6294810e+01   1.7038060e+01   7.8837281e+01
   4.4914206e+01   4.4665812e+01   2.6566649e+01
   1.2363105e+01   1.7392416e+01   5.8628759e+01
   2.9320225e+01   3.9531079e+01   9.0637963e+00
   1.6651546e+01   1.7574299e+01   7.9301591e+01
   3.3882180e+01   3.8293091e+01   3.5864781e+01
   3.1469407e+01   3.9453086e+01   1.7631382e+01
   5.6088708e+00   2.1137753e+01   1.3780963e+01
   1.1797925e+01   2.7481681e+01   1.3777966e+01
   1.6190614e+01   1.7038296e+01   7.8452827e+01
   4.3414461e+01   4.6020414e+01   9.7187484e+00
   1.6483460e+01   1.7032415e+01   7.9673660e+01
   5.7872101e+01   4.8440121e+01   4.0126223e+01
   1.5852890e+01   1.7053946e+01   7.6611812e+01
   4.3579764e+01   4.6187389e+01   8.9169221e+00
   2.1111172e+01   3.4186484e+01   1.3569881e+01
   1.9374145e+01   2.0038691e+01   7.9139025e+01
   1.4795435e+01   1.7165921e+01   7.1418530e+01
   1.0303233e+01   1.7648767e+01   5.0173305e+01
   4.8985818e+01   4.8129802e+01   1.1123969e+01
   5.4758669e+01   4.9731155e+01   1.6798760e+01
   4.3967954e+01   4.1721430e+01   4.8674220e+01
   1.9164897e+01   1.8027254e+01   7.9661707e+01
   4.7030227e+01   4.7678018e+01   8.3003762e+00
   5.7026790e+01   5.1499641e+01   8.2741761e+00
   2.8590296e+01   2.2208508e+01   7.9602417e+01
   6.7159834e+00   2.2689131e+01   1.3259608e+01
   4.4261127e+00   2.0271052e+01   1.1454616e+01
   6.1887584e+01   4.7638289e+01   6.1267053e+01
   5.7994040e+01   5.1476325e+01   1.1642805e+01
   2.6491576e+01   3.7870787e+01   1.0011627e+01
   3.4507718e+01   2.7250181e+01   7.9239289e+01
   3.0055024e+01   3.9934196e+01   8.9174997e+00
   9.3319008e+00   1.7717664e+01   4.3351191e+01
   2.7417917e+01   2.1540537e+01   7.9622388e+01
   4.8802187e+01   4.8236028e+01   9.5929717e+00
   1.6661112e+01   1.7503028e+01   7.9360018e+01
   9.6647659e+00   1.7712876e+01   4.6851812e+01
   2.2759944e+01   3.4205807e+01   1.9976570e+01
   5.9386008e+01   4.0543211e+01   7.8127995e+01
   6.3967460e+01   4.3352401e+01   7.7390204e+01
   1.6293524e+01   1.7026685e+01   7.8909698e+01
   2.5428532e+01   2.3916904e+01   7.8962235e+01
   4.6427818e+01   4.7284491e+01   9.6044325e+00
   6.4364435e+01   5.0275661e+01   4.5673625e+01
   1.6325827e+01   1.7405530e+01   7.8036624e+01
   4.3128195e+01   3.1928094e+01   7.8961631e+01
   5.8256387e+01   4.9057919e+01   3.5659940e+01
   1.6374098e+01   1.7096202e+01   7.9074125e+01
   5.7493469e+01   5.1664133e+01   8.2726855e+00
   1.9739191e+01   2.1762108e+01   7.7346076e+01
   4.3492386e+01   4.3647372e+01   3.0133505e+01
   1.9930704e+01   2.1606110e+01   7.7979242e+01
   9.6550084e+00   1.7714202e+01   4.6822595e+01
   8.6947599e+00   2.5775172e+01   8.9616252e+00
   1.3936318e+01   2.0355883e+01   5.5378836e+01
   1.6069286e+01   1.7055379e+01   7.7984113e+01
   1.6431238e+01   1.7016959e+01   7.9648011e+01
   5.7105510e+01   4.4996065e+01   6.6506760e+01
   6.7091506e+01   4.8208889e+01   6.9382292e+01
   5.0382743e+00   1.8528575e+01   2.0427874e+01
   1.6287926e+01   1.7030594e+01   7.8842030e+01
   5.8984757e+01   5.1389301e+01   1.5729361e+01
   4.5362638e+01   3.4457399e+01   7.8437634e+01
   5.9343254e+01   5.1388664e+01   1.6997865e+01
   5.7411863e+01   5.1572159e+01   8.8870373e+00
   3.6626471e+01   4.3188261e+01   8.6276356e+00
   4.4583037e+01   3.3229562e+01   7.8767656e+01
   1.6326487e+01   1.7030035e+01   7.9032547e+01
   4.4773345e+01   4.6052742e+01   1.4063246e+01
   1.3538263e+01   2.5386102e+01   3.1514546e+01
   2.2497688e+01   2.5592242e+01   7.1976254e+01
   3.7324269e+01   4.1098530e+01   2.7587812e+01
   1.6473547e+01   1.7030137e+01   7.9673775e+01
   4.2512609e+01   4.5791976e+01   8.4693220e+00
   1.1639834e+01   1.7510583e+01   5.6846987e+01
   1.2851853e+01   1.7404456e+01   6.2786625e+01
   5.6678925e+01   3.7217532e+01   7.8900219e+01
   1.6441036e+01   1.7017577e+01   7.9673870e+01
   5.8276692e+01   4.7684174e+01   4.8921429e+01
   1.7135592e+01   1.7281791e+01   7.9672335e+01
   1.1788113e+01   1.8898928e+01   4.9198746e+01
   2.9066576e+01   3.0660986e+01   6.9595376e+01
   3.7774341e+01   2.5901884e+01   7.9550855e+01
   1.6497235e+01   1.7036534e+01   7.9672358e+01
   1.0922488e+01   1.7599787e+01   5.0383132e+01
   5.2513584e+01   4.4962401e+01   5.2700896e+01
   2.1380277e+01   2.8328389e+01   5.1544380e+01
   4.8900319e+00   1.8645536e+01   1.9186192e+01
   1.5576164e+01   1.7099315e+01   7.5614334e+01
   1.6437006e+01   1.7015846e+01   7.9673525e+01
   5.2765668e+01   4.7235818e+01   3.2749716e+01
   1.4674894e+01   3.0464570e+01   1.0132335e+01
   5.8119983e+01   4.8549603e+01   3.9978417e+01
   5.7024682e+01   4.6229109e+01   5.7453084e+01
   2.1632772e+01   2.2028259e+01   7.8831859e+01
   3.9980499e+01   3.9269252e+01   5.3108935e+01
   1.6344366e+01   1.7028874e+01   7.9131385e+01
   1.6436995e+01   1.7015802e+01   7.9673422e+01
   5.6065935e+01   4.3338644e+01   7.2114816e+01
   1.8096807e+01   1.7743928e+01   7.9662449e+01
   8.6408089e+00   1.9891810e+01   3.1104890e+01
   1.2160710e+01   1.7466042e+01   5.9421773e+01
   5.7266066e+01   5.1565813e+01   8.4400143e+00
   1.2465295e+01   1.7439763e+01   6.0915436e+01
   6.1231092e+01   5.1090038e+01   2.6328554e+01
   4.3467129e+01   3.5805163e+01   7.6872971e+01
   2.9037454e+01   3.8404863e+01   1.5869905e+01
   6.0418899e+01   5.0011638e+01   3.4286099e+01
   6.4196217e+01   5.0524017e+01   4.2446525e+01
   4.7496162e+01   3.1298737e+01   7.9367600e+01
   9.5686677e+00   1.9877002e+01   3.5499453e+01
   4.8441429e+01   4.8237400e+01   8.3276649e+00
   9.3270712e+00   2.6371866e+01   8.8966781e+00
   5.7582322e+01   5.1693071e+01   8.2783602e+00
   5.7491270e+01   5.1653394e+01   8.3478638e+00
   4.9384293e+01   3.2244424e+01   7.9328469e+01
   2.6667194e+01   2.1171795e+01   7.9631154e+01
   6.7200278e+01   4.9240800e+01   6.3729452e+01
   3.6538677e+01   4.3105965e+01   8.9770680e+00
   1.2056524e+01   1.9787766e+01   4.7798935e+01
   5.1577177e+01   4.8257958e+01   1.8971531e+01
   6.2541196e+01   4.9490574e+01   4.7022354e+01
   4.0215955e+01   3.7412077e+01   6.6932046e+01
   2.3635975e+01   2.4614467e+01   7.7590178e+01
   3.8645876e+01   3.8244088e+01   5.5737439e+01
   2.2399885e+01   1.9550880e+01   7.9640528e+01
   1.7681591e+01   1.7690166e+01   7.9655624e+01
   1.6437732e+01   1.7015996e+01   7.9673872e+01
   4.9064069e+01   3.5844552e+01   7.8479990e+01
   1.5551341e+01   1.8486835e+01   7.0387098e+01
   1.1482091e+01   1.7478268e+01   5.5075172e+01
   6.4240807e+01   5.0221275e+01   4.5780795e+01
   1.7420750e+01   1.8222508e+01   7.9382869e+01
   5.7540571e+01   5.1650133e+01   8.5472369e+00
   5.8265366e+01   5.1252261e+01   1.4556375e+01
   1.3765697e+01   1.7272367e+01   6.6873191e+01
   1.6821773e+01   1.7163930e+01   7.9672817e+01
   4.9143770e+00   2.1268533e+01   1.0443333e+01
   6.0381240e+01   5.1154060e+01   2.2714450e+01
   4.1538363e+01   3.9201439e+01   5.9562393e+01
   6.3758720e+01   5.0624727e+01   3.9914538e+01
   2.9760273e+01   3.7837319e+01   2.2666480e+01
   2.3040417e+01   3.5969126e+01   9.6443463e+00
   6.2814464e+01   4.8134797e+01   6.0156833e+01
   4.6548385e+01   4.3992573e+01   3.8684778e+01
   5.7727416e+00   1.9537401e+01   1.9413738e+01
   3.7811151e+01   3.2558055e+01   7.7487632e+01
   5.7082077e+01   5.1462914e+01   8.8126758e+00
   5.2169780e+01   4.5037852e+01   5.0776434e+01
   9.5751689e+00   2.6551081e+01   9.0965224e+00
   6.3176548e+00   2.3274793e+01   9.4254919e+00
   1.2790992e+01   1.7342189e+01   6.1400527e+01
   3.9091181e+01   4.4320379e+01   8.4194515e+00
   1.0027003e+01   1.8476732e+01   4.1895220e+01
   1.6437817e+01   1.7016042e+01   7.9673896e+01
   2.1172385e+01   1.8807615e+01   7.9656780e+01
   6.4955521e+01   4.4469260e+01   7.6701281e+01
   4.9495735e+00   2.1279713e+01   1.0557885e+01
   5.8806772e+00   2.1640676e+01   1.3338936e+01
   1.0466966e+01   1.7627691e+01   5.0893000e+01
   8.6854706e+00   1.8888377e+01   3.4393830e+01
   2.4065862e+01   2.8653420e+01   6.1895576e+01
   1.6433073e+01   1.7016771e+01   7.9656355e+01
   5.6537982e+01   5.1170602e+01   9.6790606e+00
   1.9668991e+01   1.8284475e+01   7.9663737e+01
   5.5847836e+00   1.8326754e+01   2.3919190e+01
   1.2146513e+01   1.7711135e+01   5.4963658e+01
   3.4711859e+01   4.1025210e+01   1.8188355e+01
   3.0057831e+01   3.5928033e+01   3.7830414e+01
   1.6348495e+01   1.7025177e+01   7.9194939e+01
   1.5574091e+01   1.7117214e+01   7.5696634e+01
   3.8080383e+01   2.9820823e+01   7.8982614e+01
   4.0640124e+01   3.2024548e+01   7.8629022e+01
   2.2122579e+01   1.9167013e+01   7.9652261e+01
   5.0530998e+01   4.0707971e+01   7.3215470e+01
   6.1395413e+01   4.8595913e+01   5.1593058e+01
   5.0145776e+01   3.9638081e+01   7.5445334e+01
   4.9014136e+01   3.8154013e+01   7.6909631e+01
   7.4298841e+00   2.4145517e+01   1.0656762e+01
   1.3185288e+01   1.9927580e+01   5.3085124e+01
   1.1814310e+01   2.2875865e+01   3.5128631e+01
   1.6426243e+01   1.7018012e+01   7.9626013e+01
   4.1029406e+01   2.8872937e+01   7.9386178e+01
   4.5956561e+01   4.7240878e+01   8.3318355e+00
   1.6437118e+01   1.7016884e+01   7.9677014e+01
   1.2577489e+01   1.7430896e+01   6.1465634e+01
   4.2700939e+01   3.0964432e+01   7.9145858e+01
   1.6276555e+01   1.7030978e+01   7.8935793e+01
   3.7613576e+01   2.6879775e+01   7.9474219e+01
   2.7277507e+01   2.1407348e+01   7.9628705e+01
   4.3637456e+01   4.4264733e+01   2.5229661e+01
   2.0507132e+01   2.9488509e+01   4.0309614e+01
   1.3268231e+01   1.7357513e+01   6.4720687e+01
   1.6349069e+01   1.7025000e+01   7.9257671e+01
   5.8707444e+01   3.8826821e+01   7.8676209e+01
   3.8771118e+01   4.1002164e+01   3.4105723e+01
   1.5488535e+01   2.4276290e+01   4.5907941e+01
   2.9165847e+01   3.7831456e+01   2.0425037e+01
   1.6293736e+01   1.7044426e+01   7.8814323e+01
   1.8976156e+01   3.3667466e+01   8.5806301e+00
   4.9119670e+01   4.8074470e+01   1.2018310e+01
   5.2748142e+00   2.1816401e+01   1.0216075e+01
   1.8824430e+01   2.9671885e+01   3.1886852e+01
   5.7910406e+01   5.1650475e+01   9.7400676e+00
   5.3202364e+01   4.7705556e+01   2.9962677e+01
   5.4420855e+01   4.9058997e+01   2.1724097e+01
   4.3968593e+01   4.6137020e+01   1.0672677e+01
   7.6531004e+00   1.9753907e+01   2.6969041e+01
   4.7517057e+01   4.3374856e+01   4.7987913e+01
   1.1338976e+01   2.7947987e+01   9.6971313e+00
   5.5794752e+01   4.9585653e+01   2.1679880e+01
   2.1142129e+01   1.8795458e+01   7.9656906e+01
   1.6515188e+01   1.7047699e+01   7.9673603e+01
   4.4492050e+01   4.6413346e+01   1.0187545e+01
   5.8822537e+01   4.7846161e+01   4.9416448e+01
   5.2553000e+01   3.4258067e+01   7.9195918e+01
   5.1543735e+01   3.3616086e+01   7.9242132e+01
   4.3819559e+01   4.3381299e+01   3.3715137e+01
   4.5861635e+01   4.1044463e+01   6.1106990e+01
   2.9021568e+01   2.5840930e+01   7.8926848e+01
   5.2491346e+01   4.5180522e+01   5.0696341e+01
   7.8452285e+00   1.7908167e+01   3.5846271e+01
   5.2437286e+01   4.6069295e+01   4.2195017e+01
   4.3949247e+01   2.9137652e+01   7.9464736e+01
   2.3112936e+01   3.5901402e+01   1.0358019e+01
   3.8616295e+01   2.6312636e+01   7.9541739e+01
   4.8099323e+01   3.3243303e+01   7.9096884e+01
   3.1324247e+01   2.3210187e+01   7.9598257e+01
   2.0936720e+01   1.8706888e+01   7.9656730e+01
   3.7612575e+01   3.3011137e+01   7.6875162e+01
   3.2471640e+01   4.1231334e+01   8.3973403e+00
   1.6814739e+01   1.7312953e+01   7.9646422e+01
   1.4313429e+01   1.7197763e+01   6.9210484e+01
   1.5697607e+01   2.4788952e+01   4.4300782e+01
   4.9519644e+01   3.2289680e+01   7.9325579e+01
   2.0660045e+01   1.8631069e+01   7.9658314e+01
   1.6656714e+01   3.2141230e+01   8.5421523e+00
   1.6989545e+01   1.7240156e+01   7.9671505e+01
   1.8949922e+01   2.1936352e+01   7.4296426e+01
   9.5844183e+00   2.5236653e+01   1.4966084e+01
   1.5634571e+01   1.7110499e+01   7.5976636e+01
   6.1947898e+01   4.6769272e+01   6.7148260e+01
   1.6476835e+01   1.7029163e+01   7.9672350e+01
   5.6479815e+01   4.9793601e+01   2.2144599e+01
   1.8294104e+01   2.7443533e+01   4.2261549e+01
   9.8144507e+00   1.7645973e+01   4.6248883e+01
   5.2892271e+01   4.9487599e+01   1.2539371e+01
   6.4857464e+01   5.0377028e+01   4.6351811e+01
   3.1829869e+01   2.3182852e+01   7.9605334e+01
   6.8480735e+00   2.0913786e+01   1.9870193e+01
   6.4562869e+01   5.0405702e+01   4.5020401e+01
   1.7583724e+01   1.7474932e+01   7.9670080e+01
   4.2418215e+01   3.0849464e+01   7.9146647e+01
   1.6437133e+01   1.7015801e+01   7.9673912e+01
   1.7249955e+01   1.7312477e+01   7.9669620e+01
   3.0978391e+01   3.1184481e+01   7.2477239e+01
   2.8658422e+01   3.9266704e+01   8.4549821e+00
   1.6275869e+01   1.7034924e+01   7.8935069e+01
   5.3922004e+01   5.0298752e+01   8.8770302e+00
   3.0467731e+01   3.9877130e+01   1.0832371e+01
   1.6458495e+01   3.1454742e+01   1.1678503e+01
   3.2006640e+01   4.0697539e+01   1.0609808e+01
   7.0994021e+00   1.8008331e+01   3.2770617e+01
   4.0190516e+01   2.7323263e+01   7.9511071e+01
   1.6064619e+01   1.7058556e+01   7.7958180e+01
   5.8223793e+01   4.9328973e+01   3.3007114e+01
   2.0557871e+01   2.3395979e+01   7.4419458e+01
   2.6926125e+01   2.1357930e+01   7.9623375e+01
   1.8279730e+01   2.4230033e+01   5.9901578e+01
   5.7170103e+01   4.8698028e+01   3.5174959e+01
   7.4218600e+00   1.7947968e+01   3.4831844e+01
   1.6468342e+01   1.7029908e+01   7.9673663e+01
   3.7423754e+01   3.2277998e+01   7.7571654e+01
   1.6603661e+01   1.7077493e+01   7.9673634e+01
   1.6275597e+01   2.5585000e+01   4.2959017e+01
   3.5974909e+01   2.7439032e+01   7.9315283e+01
   1.7825858e+01   1.7868398e+01   7.9634456e+01
   5.0123077e+01   3.9703746e+01   7.5297530e+01
   1.5104753e+01   1.7122278e+01   7.3207366e+01
   5.0118107e+00   2.1130318e+01   1.1296194e+01
   2.2579968e+01   2.0050048e+01   7.9606547e+01
   2.1023788e+01   1.9164596e+01   7.9629568e+01
   1.6468650e+01   1.7027309e+01   7.9673848e+01
   1.6468598e+01   1.7029371e+01   7.9673718e+01
   1.6427515e+01   1.7016940e+01   7.9630238e+01
   8.8408403e+00   1.9629481e+01   3.2826861e+01
   5.7360413e+01   3.7670703e+01   7.8848997e+01
   3.4224667e+01   2.8528173e+01   7.8863124e+01
   6.3753726e+01   4.4361887e+01   7.6342308e+01
   3.8009156e+01   4.3780066e+01   8.9281846e+00
   8.0093013e+00   1.7872465e+01   3.8043958e+01
   2.5062215e+01   2.9340589e+01   6.2009494e+01
   4.2535945e+01   4.5823384e+01   8.2985277e+00
   5.7372164e+01   5.1506577e+01   9.3546859e+00
   4.4394691e+00   2.0312782e+01   1.1386230e+01
   1.9286497e+01   1.8768264e+01   7.9590953e+01
   1.6446453e+01   1.7028759e+01   7.9669613e+01
   4.3044189e+01   4.6001767e+01   8.5778544e+00
   1.7543665e+01   2.6868028e+01   4.2005303e+01
   4.0800479e+01   4.5078330e+01   8.3187056e+00
   1.1868480e+01   2.7729489e+01   1.2880278e+01
   5.2303746e+01   4.7929585e+01   2.4480199e+01
   5.7293722e+01   4.1126570e+01   7.7221632e+01
   1.3729438e+01   1.7289224e+01   6.6820798e+01
   1.6880676e+01   1.7177834e+01   7.9672089e+01
   5.7273965e+01   5.1586908e+01   8.2768931e+00
   1.4118422e+01   2.1951856e+01   5.0071196e+01
   1.1868124e+01   1.7493053e+01   5.7990861e+01
   6.1124488e+00   1.8180223e+01   2.7263845e+01
   3.6007857e+01   4.1498203e+01   1.9400732e+01
   1.5680067e+01   1.7084720e+01   7.5908731e+01
   3.7880900e+01   3.0512980e+01   7.8748155e+01
   1.6418644e+01   1.7018443e+01   7.9590814e+01
   1.6808152e+01   1.9941084e+01   7.2304435e+01
   5.5864214e+01   5.0171551e+01   1.6560769e+01
   5.3637389e+01   3.7826063e+01   7.8388647e+01
   1.2994405e+01   1.7654043e+01   5.9402400e+01
   4.5929467e+01   4.1899649e+01   5.4666056e+01
   5.6666015e+00   2.1156422e+01   1.3965464e+01
   4.3249122e+01   4.3257066e+01   3.2622482e+01
   4.3161171e+00   1.9815792e+01   1.2430880e+01
   2.2638705e+01   1.9374522e+01   7.9650561e+01
   1.6361022e+01   1.7022310e+01   7.9289219e+01
   1.5171631e+01   1.7167971e+01   7.3834731e+01
   2.3813540e+01   3.2383591e+01   3.6353355e+01
   1.6857371e+01   1.7172975e+01   7.9671753e+01
   4.7282593e+01   3.0949138e+01   7.9394118e+01
   5.5039081e+01   5.0781032e+01   8.2769248e+00
   1.7408510e+01   3.2649819e+01   8.5290464e+00
   1.6392672e+01   1.7020286e+01   7.9469717e+01
   1.6193038e+01   1.7035262e+01   7.8496869e+01
   5.2837063e+01   4.8640145e+01   1.9960530e+01
   5.8226325e+01   5.1520233e+01   1.1976061e+01
   9.3489968e+00   1.7746532e+01   4.5240704e+01
   6.1224167e+00   1.8180064e+01   2.7304884e+01
   1.6480312e+01   1.7031566e+01   7.9673819e+01
   9.5953389e+00   1.7680353e+01   4.4861111e+01
   1.8381194e+01   1.7818900e+01   7.9663418e+01
   1.5757141e+01   1.7077511e+01   7.6288952e+01
   2.1553771e+01   2.1449190e+01   7.9103112e+01
   5.9454092e+01   5.1338264e+01   1.7862221e+01
   4.2196297e+01   2.8141804e+01   7.9496408e+01
   2.5813629e+01   3.5463023e+01   2.3711063e+01
   1.6430734e+01   1.7016183e+01   7.9644321e+01
   1.6577479e+01   1.7065935e+01   7.9672827e+01
   1.6466561e+01   1.7099602e+01   7.9610701e+01
   1.6381185e+01   1.7022334e+01   7.9413957e+01
   1.3862220e+01   2.2973575e+01   4.4260412e+01
   2.6499061e+01   2.0936412e+01   7.9635898e+01
   1.6436692e+01   1.7015828e+01   7.9672052e+01
   3.9483289e+01   4.4504934e+01   8.3218935e+00
   4.9900612e+01   4.8818328e+01   8.2855573e+00
   1.4327054e+01   1.7208859e+01   6.9100344e+01
   2.4453406e+01   2.2270360e+01   7.9341962e+01
   5.2520018e+01   4.9832006e+01   8.2834372e+00
   1.6677022e+01   1.7107380e+01   7.9672889e+01
   5.9186395e+01   5.1180599e+01   1.8461814e+01
   1.5073236e+01   2.9986232e+01   1.4254927e+01
   6.2484685e+01   4.7256932e+01   6.5498335e+01
   6.6881656e+01   4.7501591e+01   7.1892437e+01
   2.2169220e+01   1.9184114e+01   7.9651914e+01
   1.6326098e+01   1.7024108e+01   7.9083878e+01
   4.6875626e+01   3.9253063e+01   7.2822524e+01
   6.3354067e+01   4.2725831e+01   7.7675748e+01
   5.2603609e+01   4.9850163e+01   8.3933776e+00
   1.3297780e+01   1.7344346e+01   6.4804990e+01
   3.5168483e+01   4.2547294e+01   8.3450817e+00
   4.2752201e+01   2.8440454e+01   7.9487532e+01
   5.8987804e+01   5.1446033e+01   1.5145961e+01
   3.6004317e+01   4.2937985e+01   8.3467115e+00
   1.6288745e+01   1.7028702e+01   7.8917473e+01
   4.0367864e+01   4.2598200e+01   2.7091598e+01
   6.5292866e+01   4.8712785e+01   6.2671940e+01
   2.9814322e+01   3.8304480e+01   1.9572011e+01
   5.6352254e+01   5.1111818e+01   9.6036455e+00
   5.3999919e+01   4.8963926e+01   2.1129235e+01
   3.7696285e+01   2.5882112e+01   7.9552252e+01
   6.6210474e+01   4.5996159e+01   7.5162645e+01
   2.1475162e+01   1.8919959e+01   7.9655568e+01
   1.7034988e+01   1.7746133e+01   7.9499832e+01
   1.3590346e+01   1.7331405e+01   6.6349892e+01
   5.7648407e+01   5.1691589e+01   8.4845562e+00
   4.4908231e+01   3.6909727e+01   7.6258093e+01
   2.7603292e+01   3.4042668e+01   4.1085058e+01
   1.6436922e+01   1.7015814e+01   7.9673094e+01
   2.7378862e+01   2.1286529e+01   7.9630612e+01
   1.1350639e+01   2.7962868e+01   9.6725870e+00
   6.7060519e+01   4.7145217e+01   7.3161328e+01
   1.1980805e+01   1.7429145e+01   5.7607995e+01
   3.6024972e+01   4.1462513e+01   1.9736578e+01
   2.2050207e+01   3.5553275e+01   8.5687308e+00
   1.2340026e+01   1.7383105e+01   5.9196998e+01
   5.3836463e+01   5.0301134e+01   8.5437017e+00
   4.3501655e+01   3.7431448e+01   7.3659592e+01
   2.8021697e+01   3.8474129e+01   1.1579642e+01
   5.4967486e+01   4.9964976e+01   1.5313944e+01
   1.5558457e+01   1.7083158e+01   7.5376465e+01
   4.6934843e+00   1.8760444e+01   1.7849197e+01
   4.5835477e+00   1.9460805e+01   1.4743691e+01
   3.9398780e+01   3.7348245e+01   6.4842855e+01
   5.3293245e+01   4.7706745e+01   3.0294304e+01
   2.8254087e+01   3.4734626e+01   3.8923628e+01
   4.2986386e+01   4.5361098e+01   1.3583944e+01
   1.6437119e+01   1.7015812e+01   7.9673881e+01
   6.8219318e+00   2.3226091e+01   1.1718784e+01
   1.6640356e+01   1.7089209e+01   7.9672695e+01
   4.4124204e+01   4.6117503e+01   1.1353761e+01
   1.9735603e+01   2.1356921e+01   7.8117077e+01
   5.7931205e+01   5.1102328e+01   1.4851389e+01
   3.6174562e+01   4.3019087e+01   8.3319656e+00
   1.9941286e+01   1.8731392e+01   7.9637192e+01
   4.7768722e+01   4.5278634e+01   3.1957167e+01
   2.7794534e+01   3.8809106e+01   8.4363759e+00
   6.4293952e+00   2.3369803e+01   9.5243217e+00
   1.0927104e+01   1.7552999e+01   5.2852472e+01
   9.7603268e+00   1.7912134e+01   4.3142088e+01
   2.2231810e+01   2.0025037e+01   7.9599528e+01
   1.4754799e+01   3.0773751e+01   8.7566599e+00
   1.2679703e+01   1.7351517e+01   6.0829294e+01
   5.3301450e+01   3.4737146e+01   7.9158074e+01
   2.2948529e+01   1.9494607e+01   7.9649371e+01
   6.4116997e+01   5.0452520e+01   4.2940157e+01
   2.5548473e+01   2.2208027e+01   7.9478671e+01
   5.3290820e+01   5.0123429e+01   8.3018787e+00
   1.8923929e+01   1.7951113e+01   7.9664487e+01
   7.8190488e+00   1.7977113e+01   3.4910504e+01
   1.6818815e+01   1.7198818e+01   7.9670007e+01
   1.6588735e+01   1.7150043e+01   7.9658274e+01
   1.3133721e+01   2.2936948e+01   4.0977097e+01
   3.9375542e+01   3.5150252e+01   7.4400365e+01
   4.0114886e+01   3.4271635e+01   7.6834406e+01
   5.1403359e+01   4.7248986e+01   2.7502227e+01
   1.6437099e+01   1.7015788e+01   7.9673880e+01
