# Supplementary material for: Rethinking Colour Constancy
Source: PLoS One. 2015 Sep 10;10(9):e0135029. doi: 10.1371/journal.pone.0135029 (PMC4565710; doi:10.1371/journal.pone.0135029)
Supplement: S1 Dataset — (ZIP) [file pone.0135029.s002.zip › 5-TransitionMetamerReflectanceData/GtoN_20munsells/targetXYZ_15.txt]

   4.7100142e+01   4.2637708e+01   6.6629984e+00
   2.0363793e+01   1.5922675e+01   7.7416831e+01
   4.6898478e+01   3.9527514e+01   7.7112366e+00
   5.8937353e+01   4.8025712e+01   1.6938853e+01
   2.5150561e+01   2.5595676e+01   1.0655536e+01
   3.8498261e+01   4.0517303e+01   6.5936272e+00
   3.8524980e+01   3.8365866e+01   6.7021716e+00
   3.2279593e+01   3.8114382e+01   6.6032149e+00
   2.1006538e+01   1.9281399e+01   4.7371001e+01
   1.1856116e+01   1.4761062e+01   5.7165212e+01
   5.4431238e+01   3.4925796e+01   6.5888374e+01
   1.0080247e+01   1.5634758e+01   4.0487209e+01
   6.1790053e+01   4.7485498e+01   3.3450106e+01
   4.0163694e+01   4.1822544e+01   6.5777407e+00
   9.8095060e+00   1.4871293e+01   4.7885583e+01
   5.6669845e+01   4.8339628e+01   6.5538494e+00
   6.0685901e+01   4.7699127e+01   2.7739286e+01
   4.4621006e+01   4.2258306e+01   6.6080244e+00
   4.1771899e+00   1.6174377e+01   1.4249340e+01
   4.1873101e+01   4.2474470e+01   6.5751608e+00
   3.0041671e+01   2.3784669e+01   4.2617582e+01
   5.6230292e+01   4.7925945e+01   6.5717331e+00
   5.6973808e+01   4.8383469e+01   7.1689063e+00
   4.9236201e+01   3.9477083e+01   1.4095623e+01
   1.5748613e+01   2.2593738e+01   8.5580327e+00
   1.6119970e+01   1.4328381e+01   7.7459072e+01
   2.6935860e+01   2.0794002e+01   5.7087363e+01
   7.6729063e+00   1.5173842e+01   3.5599995e+01
   6.0643532e+01   4.7714160e+01   2.5811003e+01
   2.4096050e+01   2.9637628e+01   7.0257725e+00
   5.8257311e+01   4.8139875e+01   1.3515657e+01
   2.3251121e+01   2.9880541e+01   6.9420008e+00
   8.0614514e+00   2.1344252e+01   7.5321059e+00
   6.6248565e+01   4.4379433e+01   6.9063383e+01
   4.0069574e+01   3.9864547e+01   6.6412546e+00
   5.5355221e+01   4.7853054e+01   6.5553588e+00
   1.3269742e+01   1.4572016e+01   6.4694961e+01
   2.2031358e+01   1.8570254e+01   5.8568329e+01
   3.4742247e+01   2.9834574e+01   1.3961312e+01
   5.6966251e+01   4.8378935e+01   7.1472391e+00
   5.6847295e+01   4.8403321e+01   6.5580977e+00
   7.8550428e+00   1.8577912e+01   9.9596127e+00
   2.9254574e+01   2.6689824e+01   1.5035405e+01
   6.1596343e+01   4.7548110e+01   3.0952543e+01
   6.4158090e+01   4.6759961e+01   4.8121791e+01
   6.3261309e+01   4.7167823e+01   4.1123395e+01
   6.1312567e+01   4.6780649e+01   3.6671433e+01
   1.2254702e+01   1.4686247e+01   5.9578462e+01
   4.5598893e+01   4.1236427e+01   6.7471332e+00
   5.6835600e+01   4.8396480e+01   6.5537204e+00
   5.6923481e+01   4.8392469e+01   6.9253675e+00
   4.4748265e+01   4.1640611e+01   6.6556096e+00
   3.6997719e+01   2.3007178e+01   7.7317799e+01
   5.7824802e+01   4.8151565e+01   1.2641192e+01
   5.3576957e+01   4.6412653e+01   6.5943160e+00
   5.8821961e+01   4.7599720e+01   2.0627097e+01
   4.9828854e+01   4.5524537e+01   6.5651751e+00
   6.2811149e+01   4.3972948e+01   5.6716769e+01
   4.5516157e+01   3.4538717e+01   2.7713343e+01
   5.4170787e+01   4.7240779e+01   6.5599892e+00
   6.3201802e+01   4.6783049e+01   4.4618986e+01
   5.6836849e+01   4.8399987e+01   6.5535786e+00
   2.6605027e+01   1.8591283e+01   7.5822194e+01
   5.0192400e+00   1.9132820e+01   8.0839702e+00
   5.4411417e+01   4.7523237e+01   6.5570686e+00
   6.0357476e+00   1.9678061e+01   7.9706032e+00
   6.1520072e+01   4.7567014e+01   3.0460484e+01
   1.1350431e+01   2.5428538e+01   6.9496176e+00
   5.6958534e+01   4.8387038e+01   7.0956105e+00
   2.4605262e+01   2.0327557e+01   5.1934051e+01
   4.4204980e+00   1.7918169e+01   8.9280253e+00
   9.0649627e+00   1.9291254e+01   9.4628425e+00
   5.6753001e+01   4.8372352e+01   6.5538574e+00
   3.2285798e+01   3.7041484e+01   6.6365858e+00
   6.1562702e+01   3.8750531e+01   7.5454387e+01
   6.5316119e+01   4.6470019e+01   5.3993960e+01
   3.1561713e+01   2.0734946e+01   7.5587152e+01
   4.2759624e+01   3.8189537e+01   7.0447270e+00
   5.5860629e+01   4.8053245e+01   6.5550617e+00
   2.3677456e+01   1.7310468e+01   7.6608498e+01
   1.2432975e+01   1.4669674e+01   6.0464025e+01
   4.7575302e+01   4.4548157e+01   6.5701621e+00
   9.9700303e+00   2.2273410e+01   7.4532773e+00
   4.9919670e+01   3.1582934e+01   6.7340735e+01
   6.2793600e+01   4.2447715e+01   6.3459807e+01
   8.3914439e+00   2.0296342e+01   8.1210460e+00
   5.6846107e+01   4.8403033e+01   6.5536133e+00
   1.0058392e+01   1.4946888e+01   4.8015822e+01
   6.1452001e+01   4.7579841e+01   3.0354587e+01
   1.4876785e+01   1.4507296e+01   7.1353675e+01
   6.1208548e+01   4.7580786e+01   3.0859697e+01
   1.9557050e+01   2.5445482e+01   7.6909032e+00
   3.8986724e+01   2.8398612e+01   4.2983627e+01
   4.6448921e+01   4.4196129e+01   6.5692317e+00
   1.1779429e+01   1.4732992e+01   5.7172693e+01
   1.3815819e+01   1.6312269e+01   4.8414892e+01
   5.9397200e+00   1.9817921e+01   7.8738241e+00
   1.2675928e+01   1.4772000e+01   6.0300496e+01
   5.7020635e+01   4.8375041e+01   7.5537285e+00
   5.5849939e+01   4.8045011e+01   6.5548094e+00
   5.7183667e+01   4.8342294e+01   8.1994534e+00
   1.8452118e+01   1.5920608e+01   7.0564584e+01
   3.0609752e+01   2.0234605e+01   7.6297324e+01
   9.3170629e+00   1.5639680e+01   3.7175309e+01
   6.0155622e+01   4.7793955e+01   2.3215568e+01
   6.9120039e+00   1.5342157e+01   3.0670951e+01
   4.9249298e+01   3.0198201e+01   7.3515334e+01
   7.0310242e+00   1.6201708e+01   2.1987467e+01
   5.3982476e+01   4.7132696e+01   6.5616959e+00
   3.4951769e+01   3.8793524e+01   6.6068602e+00
   1.6063959e+01   1.4325694e+01   7.7292573e+01
   3.2521664e+01   3.0565734e+01   8.2253996e+00
   5.7606744e+01   3.9700836e+01   5.3843191e+01
   5.6851067e+01   4.8402352e+01   6.5754155e+00
   3.1031917e+01   2.4270761e+01   4.2527515e+01
   1.8304817e+01   1.7623834e+01   5.2916669e+01
   1.6382129e+01   1.4425597e+01   7.7437590e+01
   2.3303083e+01   3.1049686e+01   6.8165022e+00
   6.4198489e+01   4.6936759e+01   4.6075161e+01
   6.3986093e+01   4.5015372e+01   5.6999521e+01
   9.1100270e+00   1.5193014e+01   4.1461506e+01
   6.2530892e+01   4.6969075e+01   4.0719118e+01
   5.6785943e+01   4.8346341e+01   6.5578584e+00
   5.6276983e+01   4.8189289e+01   6.5541728e+00
   2.6800802e+01   2.3279911e+01   3.3055114e+01
   3.4065175e+01   2.2089434e+01   7.3725700e+01
   3.5956982e+01   2.5069889e+01   5.6583286e+01
   3.5578655e+01   2.9640609e+01   1.8045879e+01
   2.7971318e+01   1.9705795e+01   7.1158005e+01
   1.6990737e+01   1.5110484e+01   7.3048695e+01
   5.6259426e+01   4.8116665e+01   6.5555215e+00
   3.1227620e+01   3.7699642e+01   6.6060039e+00
   5.0307928e+01   4.5975112e+01   6.5617109e+00
   5.8503151e+01   4.8104351e+01   1.4744648e+01
   2.8032538e+01   1.9006386e+01   7.7399217e+01
   6.5531149e+01   4.3068382e+01   7.1952472e+01
   9.6835652e+00   1.4925692e+01   4.6764785e+01
   5.4761055e+01   3.8902589e+01   4.4976809e+01
   5.6847133e+01   4.8403217e+01   6.5564117e+00
   5.5831220e+01   4.7963221e+01   6.5557965e+00
   5.4688089e+01   3.3213172e+01   7.6695161e+01
   4.0612858e+01   3.2231890e+01   2.1003923e+01
   5.4825413e+01   4.7641879e+01   6.5555173e+00
   1.4058696e+01   1.4479745e+01   6.8537028e+01
   5.6916965e+01   4.8391119e+01   6.8977709e+00
   6.2173305e+01   4.7404148e+01   3.5163366e+01
   5.9270271e+01   3.6733034e+01   7.6104445e+01
   6.0989536e+01   4.7656780e+01   2.7660907e+01
   3.1276398e+01   2.0399947e+01   7.7360176e+01
   2.9629843e+01   2.8884779e+01   8.4350952e+00
   4.0434716e+01   2.6194439e+01   6.6151810e+01
   1.3793984e+01   1.4514059e+01   6.7218618e+01
   5.0348431e+01   4.5786887e+01   6.5627847e+00
   5.8216802e+01   4.8180363e+01   1.3797739e+01
   5.3713841e+01   3.9582820e+01   3.6040773e+01
   5.5293014e+01   4.7793774e+01   6.5549652e+00
   5.7121817e+01   3.5043357e+01   7.6262573e+01
   7.3252880e+00   2.1771133e+01   7.3279496e+00
   5.9487050e+01   3.7536916e+01   7.2965589e+01
   1.6199382e+01   1.4355770e+01   7.7464943e+01
   1.4524735e+01   1.4591598e+01   6.9103837e+01
   3.9402125e+01   3.6843442e+01   6.9567206e+00
   1.5804707e+01   1.4300092e+01   7.6623944e+01
   5.7969145e+01   4.8192696e+01   1.2113866e+01
   3.3242908e+01   2.1464688e+01   7.5751182e+01
   6.1436358e+01   4.6916820e+01   3.6484975e+01
   5.0823205e+01   4.2939043e+01   7.1170103e+00
   5.6850874e+01   4.8402788e+01   6.5744522e+00
   6.5456001e+01   4.6421477e+01   5.4857618e+01
   1.3678329e+01   2.7173233e+01   6.8533367e+00
   1.8033076e+01   2.5961782e+01   7.2794950e+00
   5.4988056e+01   4.6309086e+01   7.0617937e+00
   2.2328041e+01   2.3850020e+01   1.2498768e+01
   2.7208107e+01   2.5631239e+01   1.5241092e+01
   3.3580795e+01   3.6540718e+01   6.6926817e+00
   5.6761802e+01   4.8376513e+01   6.5539493e+00
   4.3132162e+00   1.6133355e+01   1.4766199e+01
   2.8072873e+01   2.8985535e+01   7.7904417e+00
   5.5902826e+01   4.7926609e+01   6.5571018e+00
   6.4200137e+01   4.2715369e+01   6.8156436e+01
   1.5538660e+01   1.4392806e+01   7.4767313e+01
   5.7845201e+01   4.8251487e+01   1.1787910e+01
   6.0089082e+01   4.7000822e+01   2.9913794e+01
   2.9584603e+01   3.6841458e+01   6.6132409e+00
   4.7638205e+00   1.7434223e+01   9.9509537e+00
   4.1529448e+01   3.4910361e+01   9.6837018e+00
   1.6716104e+01   1.4619921e+01   7.6716077e+01
   1.0621957e+01   1.9373760e+01   1.0718389e+01
   3.1176593e+01   3.6634790e+01   6.6363025e+00
   6.5007904e+01   4.6658283e+01   5.1444361e+01
   5.2648872e+00   1.5569478e+01   2.1824696e+01
   1.4028973e+01   2.2490766e+01   8.1052057e+00
   5.6455712e+01   3.5158743e+01   7.2980176e+01
   4.0707983e+01   4.2055926e+01   6.5766514e+00
   4.1877269e+01   4.2215354e+01   6.5807228e+00
   9.0634015e+00   1.5056399e+01   4.2831376e+01
   1.0060047e+01   1.5928416e+01   3.7036132e+01
   4.8602085e+01   4.1646546e+01   7.0215516e+00
   5.8241636e+01   4.8153612e+01   1.3491793e+01
   1.8532549e+01   2.6704632e+01   7.1525494e+00
   9.8144409e+00   1.5155603e+01   4.4759473e+01
   4.2371833e+00   1.7756759e+01   9.0597825e+00
   2.3135414e+01   2.8722398e+01   7.1169485e+00
   1.0594779e+01   1.5327433e+01   4.6009566e+01
   1.5893080e+01   1.5239374e+01   6.7674082e+01
   9.8672688e+00   1.7008855e+01   2.4644525e+01
   6.1913843e+01   4.7352471e+01   3.5471307e+01
   5.6434038e+01   4.8254435e+01   6.5541641e+00
   4.3620843e+00   1.6336672e+01   1.3716402e+01
   5.2460426e+01   4.6798376e+01   6.5592189e+00
   2.0700205e+01   2.6360610e+01   7.4941235e+00
   2.2296824e+01   2.6181367e+01   7.9269123e+00
   4.9574566e+01   4.1114814e+01   8.2858355e+00
   5.7115561e+01   4.8355889e+01   8.0581337e+00
   1.5693041e+01   2.4322788e+01   7.4999474e+00
   6.0961878e+01   4.7670472e+01   2.7591255e+01
   4.4310002e+01   3.7180152e+01   8.5936753e+00
   2.3054674e+01   2.2191150e+01   2.7260976e+01
   6.5000407e+01   4.6590692e+01   5.2028289e+01
   5.8880449e+01   4.8004145e+01   1.8406717e+01
   1.6785957e+01   1.4571498e+01   7.7449332e+01
   1.4072608e+01   1.9640177e+01   1.6381832e+01
   5.6742711e+01   4.8368372e+01   6.5538710e+00
   2.5259360e+01   3.4332125e+01   6.6477474e+00
   4.6946495e+01   3.4337854e+01   3.5874094e+01
   2.4280671e+01   3.2162365e+01   6.7525139e+00
   6.2512338e+01   4.7182040e+01   3.9097707e+01
   4.4570574e+00   1.6150248e+01   1.4977743e+01
   4.5866183e+01   4.1043764e+01   6.7906403e+00
   1.3642248e+01   1.7100870e+01   3.9234746e+01
   5.6884089e+01   4.8396004e+01   6.7350377e+00
   4.9448404e+01   4.4956491e+01   6.5765644e+00
   3.5987783e+01   3.3596780e+01   7.4228165e+00
   4.7230392e+01   4.4062834e+01   6.5800236e+00
   1.2822023e+01   1.5201892e+01   5.6210000e+01
   4.6063594e+01   4.4125993e+01   6.5680063e+00
   5.7751651e+01   4.8248607e+01   1.1676623e+01
   6.0519310e+01   4.7736600e+01   2.5119560e+01
   2.3277089e+01   1.7059687e+01   7.7439108e+01
   1.4575255e+01   1.4472496e+01   7.0577195e+01
   5.4773319e+01   4.7658689e+01   6.5565896e+00
   1.1726857e+01   1.4700471e+01   5.7335359e+01
   6.3131582e+01   4.5969127e+01   4.8761402e+01
   5.8579212e+01   4.2012670e+01   4.6704610e+01
   6.0496807e+01   4.7621220e+01   2.7821211e+01
   5.8601574e+00   1.7466110e+01   1.1035209e+01
   3.5690590e+01   2.2394922e+01   7.7305559e+01
   9.5326536e+00   1.5114128e+01   4.4087464e+01
   5.1018308e+01   4.5909730e+01   6.5665080e+00
   7.7771470e+00   1.5593563e+01   3.1393769e+01
   2.7069732e+01   3.5546645e+01   6.6274787e+00
   2.3336279e+01   1.8395321e+01   6.5390152e+01
   1.2308921e+01   1.8733197e+01   1.7794934e+01
   4.0004196e+01   3.0677305e+01   2.9812206e+01
   3.7348227e+01   4.0484826e+01   6.5873493e+00
   3.6154619e+01   2.5471780e+01   5.4065493e+01
   5.8027940e+01   4.8188946e+01   1.2416080e+01
   1.9117847e+01   2.2126573e+01   1.4098617e+01
   5.6823311e+01   4.8397912e+01   6.5538588e+00
   2.5119257e+01   3.4450503e+01   6.6422336e+00
   5.9605151e+01   4.7939041e+01   2.0665606e+01
   3.1124260e+01   3.7611598e+01   6.6068772e+00
   6.1113013e+01   3.9984070e+01   6.7748220e+01
   1.7853552e+01   1.8108429e+01   4.6227434e+01
   6.5055832e+01   4.5253901e+01   6.0276102e+01
   5.7007561e+01   4.8375146e+01   7.3409354e+00
   2.4969129e+01   1.8795893e+01   6.7876637e+01
   3.3523913e+01   3.0987984e+01   8.3237609e+00
   1.8848425e+01   1.5340362e+01   7.7447843e+01
   2.5749744e+01   2.6501342e+01   9.1341000e+00
   4.2031053e+01   2.5531163e+01   7.7254069e+01
   2.0593706e+01   2.1551724e+01   2.3100722e+01
   3.0165900e+01   1.9960709e+01   7.7003805e+01
   3.3202928e+01   2.5232083e+01   4.3530088e+01
   2.9619973e+01   2.8198801e+01   9.4899953e+00
   4.0964430e+01   4.1057393e+01   6.6026486e+00
   7.3742928e+00   2.0246875e+01   7.9221979e+00
   5.0378735e+01   3.2953006e+01   6.0583929e+01
   3.3654656e+01   2.1679191e+01   7.5517124e+01
   4.3385521e+01   4.0161217e+01   6.7469757e+00
   3.8958194e+01   2.6554045e+01   5.7266698e+01
   4.0698617e+01   3.7263834e+01   7.0034765e+00
   2.2056470e+01   2.7574234e+01   7.2833922e+00
   2.7838947e+01   3.4552405e+01   6.6811225e+00
   4.8657994e+01   3.0167388e+01   7.1416855e+01
   5.9824787e+00   1.5813350e+01   2.1986156e+01
   5.8765737e+01   4.8060423e+01   1.6189509e+01
   1.2805687e+01   1.8786784e+01   1.8917038e+01
   2.1786322e+01   1.6638871e+01   7.5894036e+01
   3.8481190e+01   2.3740447e+01   7.7190017e+01
   5.6919018e+01   4.8393006e+01   6.9038088e+00
   4.6651761e+01   4.3592233e+01   6.5868269e+00
   5.3646679e+01   4.7086239e+01   6.5583120e+00
   6.4512641e+00   1.5301137e+01   2.9248048e+01
   6.0320378e+01   4.7711543e+01   2.6380359e+01
   1.2103401e+01   1.4787559e+01   5.7861098e+01
   3.7877998e+01   2.4430873e+01   6.9553631e+01
   5.8301849e+01   4.7332328e+01   1.9401743e+01
   3.2858752e+01   3.8494237e+01   6.5998540e+00
   2.9290620e+01   3.3667353e+01   6.7883184e+00
   1.0743760e+01   1.4923264e+01   5.0971273e+01
   4.6686414e+01   3.2170244e+01   4.9567346e+01
   1.2180085e+01   2.1463993e+01   8.3160328e+00
   6.1817447e+01   4.5304542e+01   4.6131621e+01
   5.7700072e+01   4.8235682e+01   1.0781032e+01
   1.0001543e+01   2.0857830e+01   8.1510107e+00
   4.7192425e+01   4.3363644e+01   6.6043257e+00
   3.2922684e+01   2.1314753e+01   7.5800001e+01
   1.8206614e+01   2.1576666e+01   1.5021007e+01
   4.1200974e+01   4.1089235e+01   6.6049347e+00
   5.3559955e+01   4.2333084e+01   1.9909275e+01
   1.0156065e+01   1.6035765e+01   3.6231814e+01
   6.5139778e+01   4.6241947e+01   5.5285324e+01
   4.1621325e+00   1.7576211e+01   9.2914875e+00
   4.8313636e+01   4.4644974e+01   6.5756312e+00
   5.8682364e+01   4.8021312e+01   1.7454745e+01
   5.7225958e+01   4.8336209e+01   8.7582417e+00
   4.0115429e+01   2.4542730e+01   7.7269581e+01
   4.1397714e+00   1.7745470e+01   9.0321630e+00
   4.2440520e+01   3.8611601e+01   6.9095132e+00
   3.0110321e+01   3.6792003e+01   6.6182935e+00
   3.8804833e+01   4.0884156e+01   6.5881167e+00
   4.0599457e+01   4.1467285e+01   6.5885733e+00
   5.5736002e+01   4.8013773e+01   6.5556643e+00
   6.4184977e+01   4.6643395e+01   4.9092702e+01
   1.5752665e+01   1.4365837e+01   7.5787392e+01
   5.7480954e+01   4.8287838e+01   9.6565397e+00
   4.6648456e+01   3.5929619e+01   2.3712610e+01
   1.5113618e+01   1.4448026e+01   7.2775348e+01
   2.3311410e+01   2.9100825e+01   7.0624407e+00
   5.4551041e+01   4.7579588e+01   6.5570234e+00
   3.2616715e+01   2.2472159e+01   6.4920881e+01
   6.0390516e+01   4.7757578e+01   2.4471254e+01
   5.7498534e+01   4.8304283e+01   9.9757026e+00
   4.3285477e+01   3.6951613e+01   7.9384624e+00
   1.0382569e+01   2.3219644e+01   7.2366354e+00
   5.6214879e+01   3.4889961e+01   7.3452786e+01
   5.6508609e+01   4.7891524e+01   7.2501822e+00
   1.1528163e+01   2.5400674e+01   6.9590345e+00
   3.2483832e+01   2.3420448e+01   5.6096934e+01
   3.0333536e+01   3.3635802e+01   6.8348379e+00
   3.1145623e+01   2.2862512e+01   5.5455117e+01
   5.1669980e+01   4.6451226e+01   6.5594843e+00
   3.3254617e+01   3.0480593e+01   8.8024835e+00
   2.9052218e+01   1.9672594e+01   7.5372501e+01
   3.9798863e+01   3.6068435e+01   7.2221551e+00
   1.6026941e+01   1.4360288e+01   7.6795885e+01
   5.0864419e+01   4.4568665e+01   6.6493625e+00
   5.6854761e+01   4.8401887e+01   6.5938542e+00
   4.2745283e+01   4.0185090e+01   6.7075982e+00
   3.7850527e+01   3.9645985e+01   6.6125475e+00
   1.5995228e+01   1.4338480e+01   7.6902635e+01
   6.2203836e+01   4.7027115e+01   3.9001574e+01
   3.6627965e+01   2.3442824e+01   7.2554088e+01
   5.5368400e+01   4.7813035e+01   6.5560308e+00
   6.5486368e+01   4.5541078e+01   6.0583288e+01
   1.6142429e+01   1.4336183e+01   7.7460701e+01
   3.4901597e+01   3.9484645e+01   6.5931374e+00
   2.8349348e+01   1.9804195e+01   7.1721455e+01
   1.6258205e+01   1.4484612e+01   7.6414576e+01
   5.6830743e+01   4.8397972e+01   6.5535995e+00
   5.6711175e+01   4.8361881e+01   6.5543567e+00
   1.1114889e+01   1.5285625e+01   4.8541114e+01
   4.7823216e+01   3.6265849e+01   2.7204476e+01
   4.9983437e+01   4.0825343e+01   1.0204259e+01
   6.2160450e+01   4.7432125e+01   3.4031767e+01
   2.0184778e+01   1.5883909e+01   7.7136773e+01
   3.7025145e+01   3.1407555e+01   1.2623033e+01
   2.9144461e+01   2.4785346e+01   2.9523531e+01
   6.5479100e+01   4.4264304e+01   6.6544259e+01
   1.1729535e+01   1.5882930e+01   4.4573327e+01
   5.2779929e+01   4.6913962e+01   6.5587222e+00
   5.9076364e+01   3.6869801e+01   7.4632076e+01
   5.6456682e+01   4.8265439e+01   6.5542547e+00
   5.1836372e+01   4.6560723e+01   6.5597571e+00
   4.5207553e+00   1.5965686e+01   1.6322353e+01
   3.3878492e+01   2.9668176e+01   1.2265240e+01
   3.9711061e+01   2.6459810e+01   6.1206046e+01
   6.1430764e+01   4.6106014e+01   4.0564418e+01
   6.5002802e+01   4.2490503e+01   7.2322660e+01
   6.4524390e+00   1.5321515e+01   2.9018939e+01
   4.4155964e+01   4.1749006e+01   6.6254290e+00
   2.9984212e+01   3.6514691e+01   6.6256071e+00
   2.3094487e+01   3.0109996e+01   6.9067376e+00
   5.6819313e+01   4.8392092e+01   6.5536177e+00
   5.7057095e+01   4.8364161e+01   7.5863572e+00
   5.6849900e+01   4.8402843e+01   6.5698621e+00
   1.4480574e+01   1.4489608e+01   7.0022870e+01
   3.6939002e+01   3.4115731e+01   7.4140042e+00
   5.9818950e+01   4.7860655e+01   2.1567876e+01
   1.1532982e+01   2.5651129e+01   6.9336615e+00
   5.6907581e+01   4.8395946e+01   6.8483402e+00
   5.5782447e+01   4.5858083e+01   1.3543030e+01
   1.7347962e+01   1.5662192e+01   6.8905186e+01
   6.5193655e+01   4.5252726e+01   6.0862515e+01
   4.4156814e+01   3.4354787e+01   2.2454218e+01
   4.3241030e+01   3.6228378e+01   9.1301775e+00
   1.2736269e+01   1.8304283e+01   2.2924464e+01
   1.5957686e+01   1.4286398e+01   7.7318434e+01
   6.0708134e+01   3.8422638e+01   7.3279013e+01
   3.8505653e+01   3.8158134e+01   6.7192304e+00
   5.2591685e+01   4.6841356e+01   6.5588626e+00
   6.4376978e+01   4.1615054e+01   7.3648854e+01
   2.1178863e+01   3.1814988e+01   6.7030217e+00
   1.2569141e+01   1.4682096e+01   6.0863435e+01
   6.0650880e+01   4.7674282e+01   2.7950736e+01
   1.2330295e+01   1.4983420e+01   5.6610117e+01
   1.5469075e+01   1.4397071e+01   7.4490450e+01
   2.7136746e+01   3.2584059e+01   6.8113264e+00
   5.4677060e+01   3.3206139e+01   7.6693680e+01
   1.7609816e+01   1.4874889e+01   7.7462672e+01
   4.3825216e+01   4.3344997e+01   6.5704727e+00
   5.7517900e+01   4.7102219e+01   1.6643453e+01
   2.6423625e+01   3.0128140e+01   7.1071009e+00
   1.6378551e+01   1.4701338e+01   7.4747000e+01
   5.4061623e+01   4.5886281e+01   6.7565282e+00
   6.0899792e+01   4.7672057e+01   2.7144090e+01
   1.6052806e+01   1.4360064e+01   7.6891110e+01
   1.8953390e+01   2.0584256e+01   2.5580491e+01
   1.0844969e+01   2.4990247e+01   6.9794004e+00
   8.9454328e+00   1.7579956e+01   1.6596546e+01
   6.0053211e+01   4.7813688e+01   2.2701320e+01
   3.9467825e+01   2.4455259e+01   7.5469811e+01
   1.6626257e+01   2.3251249e+01   8.3016874e+00
   1.1359968e+01   1.5243926e+01   4.9957722e+01
   3.4690457e+01   3.8973224e+01   6.6007123e+00
   3.9878344e+00   1.6243260e+01   1.3513318e+01
   3.1480811e+01   3.6906032e+01   6.6296791e+00
   5.5183439e+01   4.7674693e+01   6.5581842e+00
   4.2188523e+01   3.1985452e+01   3.0196671e+01
   1.5929024e+01   1.9437647e+01   2.4455780e+01
   2.5008032e+01   2.8700854e+01   7.3149836e+00
   5.2436050e+01   3.1746085e+01   7.6426049e+01
   5.6769955e+01   4.8351339e+01   6.5551304e+00
   4.7996113e+01   3.8647749e+01   1.3276824e+01
   1.7466525e+01   1.5021027e+01   7.5552957e+01
   2.9189981e+01   2.7838577e+01   9.8306789e+00
   3.3441783e+01   2.1481721e+01   7.6345486e+01
   5.7195617e+01   4.8342843e+01   8.2512017e+00
   6.1296599e+01   4.7404048e+01   3.2678176e+01
   3.8018198e+01   2.5664104e+01   6.0411277e+01
   5.6117286e+01   4.7922498e+01   6.5666779e+00
   3.1302996e+01   2.4581543e+01   4.0899535e+01
   3.1767345e+01   3.0222962e+01   8.1863280e+00
   2.1031576e+01   2.7352741e+01   7.2306661e+00
   9.4729600e+00   2.0184594e+01   8.5046748e+00
   6.5825173e+01   4.6186471e+01   5.7897961e+01
   5.3391695e+01   3.4241147e+01   6.5482297e+01
   1.8837005e+01   1.7332680e+01   5.8063894e+01
   5.9251352e+01   4.8014110e+01   1.9055713e+01
   5.6124647e+01   4.7603801e+01   6.6948169e+00
   3.8001412e+01   2.3890540e+01   7.4231683e+01
   5.6860698e+01   4.8400024e+01   6.6220633e+00
   6.0633082e+01   4.7710577e+01   2.7420605e+01
   5.6691405e+01   4.8186662e+01   6.7602724e+00
   6.2577413e+01   4.3920305e+01   5.5930880e+01
   1.7511608e+01   1.5543172e+01   7.0761713e+01
   3.0656603e+01   2.3694339e+01   4.6042795e+01
   5.7544921e+01   4.7997543e+01   1.2133536e+01
   4.3143693e+01   2.7279202e+01   6.9024583e+01
   1.1386228e+01   1.4725949e+01   5.5679104e+01
   5.5109636e+01   4.7660549e+01   6.5569963e+00
   1.1789583e+01   1.4901543e+01   5.5334095e+01
   2.6917965e+01   3.5262872e+01   6.6338752e+00
   3.7089905e+01   3.4287612e+01   7.3692388e+00
   2.2529303e+01   2.4488198e+01   1.0332856e+01
   6.3020196e+01   4.0286094e+01   7.4122409e+01
   5.9581964e+01   4.7756871e+01   2.3267516e+01
   3.3347265e+01   2.3908377e+01   5.5443558e+01
   5.6982997e+01   4.8383715e+01   7.2529185e+00
   6.2963347e+01   4.1195911e+01   6.9825197e+01
   6.4376085e+01   4.6882907e+01   4.7253273e+01
   1.5944654e+01   1.4286980e+01   7.7266964e+01
   6.1735572e+01   4.6601628e+01   3.9453668e+01
   3.9827753e+01   3.7770619e+01   6.8395754e+00
   6.4106640e+01   4.6018281e+01   5.2607779e+01
   3.7655962e+01   3.1968425e+01   1.1693696e+01
   1.6725659e+01   2.9369710e+01   6.7608555e+00
   5.2559559e+01   4.5563743e+01   6.6304193e+00
   5.6851967e+01   4.8402043e+01   6.5797478e+00
   6.5729636e+01   4.6257239e+01   5.7036887e+01
   6.3613718e+01   4.6722320e+01   4.6546001e+01
   5.6833688e+01   4.8398949e+01   6.5535739e+00
   5.7465592e+01   4.8291758e+01   9.5773709e+00
   4.6677433e+01   4.4541593e+01   6.5661362e+00
   7.2322933e+00   2.1021617e+01   7.5413052e+00
   5.8274546e+01   4.7177831e+01   2.0068077e+01
   1.5137837e+01   2.8035285e+01   6.8206497e+00
   5.0452697e+01   4.1622009e+01   8.7336363e+00
   3.8137711e+01   3.1757937e+01   1.4325413e+01
   5.0985573e+01   4.6134348e+01   6.5602582e+00
   5.6859960e+01   4.8401132e+01   6.6188867e+00
   3.9758175e+00   1.6719874e+01   1.1256969e+01
   5.6904344e+01   4.8392030e+01   6.8385937e+00
   5.0125398e+01   4.2560377e+01   7.0710848e+00
   5.9732558e+00   1.5697760e+01   2.3113814e+01
   5.7123367e+01   4.8353324e+01   7.9267746e+00
   5.2939189e+01   3.2040989e+01   7.6644487e+01
   5.9856340e+01   4.0165079e+01   6.1559504e+01
   5.6829932e+01   4.8393267e+01   6.6148452e+00
   1.6392713e+01   1.4494316e+01   7.7466463e+01
   3.5149193e+01   2.6561973e+01   7.6390531e+01
   1.4992655e+01   1.4356497e+01   7.2442756e+01
   1.5956039e+01   1.4283821e+01   7.7315546e+01
   1.6015219e+01   1.4290018e+01   7.7472114e+01
   4.7022281e+01   2.8309351e+01   7.7130765e+01
   1.6197602e+01   1.4360291e+01   7.7472521e+01
   1.1619417e+01   1.4841240e+01   5.3008720e+01
   1.9951635e+01   3.1470130e+01   6.7811689e+00
   3.3296225e+01   3.5125409e+01   3.3845624e+01
   4.5068237e+01   4.3904158e+01   6.5747195e+00
   5.7220472e+01   4.7216249e+01   1.8778974e+01
   2.4739268e+01   2.1442384e+01   7.6351149e+01
   4.3508961e+01   4.3193266e+01   7.1136332e+00
   8.5772617e+00   2.0593511e+01   1.7990221e+01
   1.2009680e+01   1.4620629e+01   5.8351204e+01
   2.2826711e+01   1.6979646e+01   7.7444385e+01
   2.7257770e+01   1.8681277e+01   7.7418162e+01
   5.6434054e+01   4.6374090e+01   2.3952015e+01
   4.7614812e+01   2.8707565e+01   7.7106780e+01
   3.9980660e+01   2.7003624e+01   7.6902109e+01
   6.0720820e+01   4.1027508e+01   7.2641015e+01
   9.2303275e+00   2.2182410e+01   1.3872485e+01
   1.3677672e+01   2.6152817e+01   1.2908400e+01
   1.5131098e+01   1.4360981e+01   7.3471192e+01
   1.5915751e+01   1.4290647e+01   7.7133271e+01
   1.6424492e+01   1.4554166e+01   7.7456810e+01
   6.1427152e+01   4.7341534e+01   3.2425754e+01
   1.6263849e+01   1.4380344e+01   7.7471131e+01
   5.9965225e+01   3.7370564e+01   7.5946483e+01
   2.9068577e+01   2.0268563e+01   7.7343652e+01
   1.4732392e+01   1.4422117e+01   7.1707519e+01
   4.1572204e+01   2.5948617e+01   7.7203582e+01
   3.7318954e+01   3.4675017e+01   5.3674109e+01
   6.6197814e+01   4.4487155e+01   6.8639858e+01
   5.2964391e+01   3.4186670e+01   7.6229811e+01
   2.0138948e+01   1.6825135e+01   7.7328816e+01
   1.5807664e+01   1.4295113e+01   7.6473046e+01
   4.9523467e+01   2.9833274e+01   7.7032456e+01
   5.0341387e+01   4.5605236e+01   9.8999504e+00
   1.2695573e+01   1.4560314e+01   6.1711192e+01
   4.2005630e+00   1.6120380e+01   1.4900761e+01
   5.8112566e+01   4.8159601e+01   1.2798261e+01
   6.4474039e+01   4.4813293e+01   6.4117077e+01
   5.3108413e+01   4.4944135e+01   2.5427598e+01
   5.3182561e+01   4.4211028e+01   3.2639539e+01
   2.9805194e+01   3.6951663e+01   6.8913534e+00
   4.3317622e+00   1.8071260e+01   8.8377376e+00
   1.9803471e+01   1.7729654e+01   7.6886868e+01
   8.6485067e+00   1.4940366e+01   4.0922857e+01
   8.8545566e+00   1.4968377e+01   4.2999397e+01
   5.4785660e+01   4.6075437e+01   2.0887394e+01
   5.6455646e+01   4.7665486e+01   1.1963956e+01
   1.4033857e+01   1.5041312e+01   6.4266829e+01
   1.7244080e+01   1.4781971e+01   7.7468962e+01
   1.9698856e+01   1.5669704e+01   7.7456036e+01
   5.3801369e+01   4.6023399e+01   1.8001813e+01
   9.0904247e+00   1.5096371e+01   4.0298913e+01
   5.6980076e+01   4.4622725e+01   4.2564015e+01
   1.9499096e+01   1.7730129e+01   7.6761234e+01
   6.0760138e+01   4.7648246e+01   2.6913361e+01
   6.6107850e+01   4.4025072e+01   7.0088657e+01
   3.8432212e+01   2.6551646e+01   7.6863040e+01
   5.6516489e+00   1.6558576e+01   1.9226936e+01
   5.1826177e+01   3.1312504e+01   7.6907310e+01
   5.0022761e+01   3.0152319e+01   7.7007743e+01
   2.2821540e+01   1.6883252e+01   7.7442809e+01
   2.5850570e+01   3.2708576e+01   2.1404514e+01
   5.8004662e+01   4.7806600e+01   1.5974991e+01
   1.6176437e+01   1.4442788e+01   7.7451395e+01
   3.9909999e+01   4.1678999e+01   7.0341865e+00
   1.9965453e+01   3.1472036e+01   6.8239661e+00
   9.9203596e+00   1.9933591e+01   2.6626361e+01
   6.3574792e+00   1.6162176e+01   2.3636152e+01
   1.5858226e+01   1.4293348e+01   7.6870875e+01
   3.5549009e+01   3.8514959e+01   1.6400253e+01
   3.7522400e+01   2.7845660e+01   7.6294708e+01
   1.2901724e+01   1.7042306e+01   5.1939137e+01
   1.1937447e+01   1.4594880e+01   5.7144109e+01
   1.7057454e+01   2.0725411e+01   5.6891342e+01
   2.7999759e+01   2.9131667e+01   5.5824498e+01
   2.7215808e+01   1.8908498e+01   7.7410301e+01
   6.6828096e+00   1.5217677e+01   3.0664614e+01
   5.7586107e+01   4.8208416e+01   1.0742621e+01
   4.9936801e+00   1.8791888e+01   9.3769829e+00
   1.6004602e+01   1.4534619e+01   7.7000460e+01
   6.3308198e+00   2.0844486e+01   7.4971765e+00
   6.3828044e+00   1.6130696e+01   2.3859398e+01
   5.3534586e+01   4.6315770e+01   1.4447248e+01
   3.2584045e+01   2.7218103e+01   7.4965886e+01
   1.5875389e+01   1.4292390e+01   7.6948417e+01
   2.8690106e+01   1.9282922e+01   7.7409692e+01
   2.4720803e+01   1.9568331e+01   7.7165400e+01
   4.6172102e+01   3.4775304e+01   7.3404670e+01
   1.5252112e+01   1.4360497e+01   7.4099213e+01
   3.0234633e+01   3.5881821e+01   1.6112782e+01
   1.6648456e+01   1.4734595e+01   7.7437216e+01
   5.0051152e+01   4.5884284e+01   6.5666056e+00
   1.2444687e+01   1.4634004e+01   6.0848844e+01
   1.3051404e+01   1.4743005e+01   6.0489322e+01
   4.7318675e+01   4.4758485e+01   6.9828887e+00
   2.0582901e+01   1.7150906e+01   7.7296527e+01
   4.0905377e+01   3.5888881e+01   5.8073514e+01
   5.5065857e+01   4.7769833e+01   6.5753615e+00
   3.9428889e+01   2.7169115e+01   7.6802296e+01
   2.8286612e+01   3.6088777e+01   7.4244731e+00
   1.9769541e+01   1.5696215e+01   7.7455695e+01
   6.0234420e+01   4.7219215e+01   2.9401862e+01
   5.8905664e+01   4.7928751e+01   1.7788795e+01
   6.6244712e+01   4.4454763e+01   6.8818990e+01
   2.8075686e+01   3.5441616e+01   1.1076809e+01
   2.1916480e+01   1.6525303e+01   7.7445963e+01
   5.8694319e+01   4.7967999e+01   1.6734271e+01
   3.9043796e+01   4.1233770e+01   7.5891666e+00
   6.5066592e+01   4.6630392e+01   5.1888314e+01
   5.4819757e+01   3.3581360e+01   7.6621729e+01
   1.5990293e+01   1.4281565e+01   7.7472806e+01
   4.3767119e+01   3.1254203e+01   7.5917419e+01
   1.5962463e+01   1.4284063e+01   7.7343897e+01
   1.5484144e+01   1.4333589e+01   7.5162701e+01
   1.1881584e+01   1.4599598e+01   5.6682733e+01
   5.8682795e+01   4.8007330e+01   1.6317573e+01
   5.5404325e+01   4.7784834e+01   7.5610852e+00
   5.9321634e+01   4.7281296e+01   2.5449102e+01
   2.4447742e+01   3.4109883e+01   6.6710837e+00
   5.7532593e+01   3.7841925e+01   7.5143716e+01
   3.0956865e+01   2.4828684e+01   7.6252953e+01
   4.8563915e+01   3.9712498e+01   5.5590682e+01
   2.4839134e+01   1.7691073e+01   7.7433824e+01
   4.3063727e+01   4.1453338e+01   1.9966365e+01
   4.4666753e+01   4.1668583e+01   2.4001914e+01
   4.3370008e+00   1.8037724e+01   8.9654883e+00
   1.6053989e+01   1.4305281e+01   7.7472540e+01
   5.5405522e+01   4.7892527e+01   6.5758768e+00
   6.1023638e+01   4.5733488e+01   4.6676106e+01
   2.5522317e+01   1.9672342e+01   7.7235410e+01
   1.5989290e+01   1.4281531e+01   7.7468630e+01
   1.2100874e+01   1.4673952e+01   5.6255836e+01
   3.1337345e+01   2.0422124e+01   7.7390272e+01
   3.5511357e+01   3.8679044e+01   1.4991698e+01
   5.7301385e+01   4.7808317e+01   1.3494699e+01
   4.3360076e+01   4.1357303e+01   2.1828325e+01
   1.2201832e+01   1.9160884e+01   4.0371135e+01
   6.1910417e+01   4.7483852e+01   3.2652863e+01
   3.3078317e+01   3.8381438e+01   8.4134426e+00
   3.4340261e+01   2.6200240e+01   7.6384978e+01
   9.7718743e+00   1.4869692e+01   4.7584904e+01
   4.2456588e+01   2.6433802e+01   7.7180222e+01
   5.8526374e+01   4.7507855e+01   2.0452421e+01
   1.5793297e+01   1.4293070e+01   7.6436673e+01
   3.2347945e+01   3.8001533e+01   8.5732096e+00
   2.4815538e+01   1.7679518e+01   7.7433389e+01
   1.5416863e+01   1.4334980e+01   7.4761087e+01
   2.1991726e+01   1.6551070e+01   7.7443752e+01
   1.6222101e+01   1.4366685e+01   7.7471632e+01
   4.5638929e+01   2.8235442e+01   7.7080035e+01
   1.8079636e+01   1.5186163e+01   7.7456883e+01
   3.8063689e+01   2.6159458e+01   7.6926384e+01
   5.6119116e+00   2.0004048e+01   7.7370858e+00
   5.8333936e+01   4.8083266e+01   1.4390903e+01
   5.6590102e+01   4.6946711e+01   1.9152491e+01
   4.0019686e+01   3.8979216e+01   2.9641198e+01
   5.8526583e+01   4.8008124e+01   1.5808109e+01
   1.5943401e+01   1.4286919e+01   7.7260448e+01
   4.2651263e+01   4.2874948e+01   6.7742641e+00
   1.7537010e+01   1.5122627e+01   7.7445106e+01
   2.1239849e+01   1.6545061e+01   7.7437440e+01
   1.3706669e+01   1.4462310e+01   6.6071082e+01
   5.7676932e+01   4.1132162e+01   6.9305402e+01
   6.0386045e+01   4.7708264e+01   2.4967159e+01
   3.4124320e+01   3.5434070e+01   3.4792240e+01
   3.7561496e+01   2.8310589e+01   7.6069161e+01
   1.8388091e+01   1.6557490e+01   7.7071521e+01
   2.2993365e+01   1.7456112e+01   7.7404122e+01
   4.2103497e+01   3.2898982e+01   7.3521049e+01
   5.4043305e+00   1.9698296e+01   7.9860689e+00
   5.7288362e+01   4.8285483e+01   9.1320331e+00
   6.8359235e+00   1.5191301e+01   3.1965196e+01
   2.9744403e+01   3.3868975e+01   2.8888296e+01
   5.3869871e+01   3.2671428e+01   7.6763551e+01
   7.8831985e+00   1.5055463e+01   3.7771071e+01
   3.5837534e+01   2.2457940e+01   7.7345938e+01
   1.6198520e+01   1.4535261e+01   7.7401645e+01
   5.6736360e+01   4.8327824e+01   6.9618830e+00
   2.1054199e+01   1.7629478e+01   7.7219590e+01
   1.5657447e+01   1.4308550e+01   7.5629529e+01
   5.6179937e+01   4.8165422e+01   6.6340890e+00
   1.6000459e+01   1.4285171e+01   7.7472858e+01
   2.9327026e+01   2.6967524e+01   7.1848025e+01
   5.1027880e+01   3.2291871e+01   7.6606595e+01
   1.4162127e+01   1.4477288e+01   6.7208734e+01
   9.9791155e+00   1.4852217e+01   4.8737222e+01
   1.5990293e+01   1.4281473e+01   7.7472923e+01
   1.6257524e+01   1.4383017e+01   7.7472342e+01
   1.4972526e+01   1.4636892e+01   7.0603259e+01
   4.5556079e+01   4.3040427e+01   1.5465886e+01
   1.9450208e+01   3.1175139e+01   6.7169565e+00
   6.1118796e+01   4.7236329e+01   3.2401116e+01
   4.9062365e+01   3.4589893e+01   7.5105423e+01
   5.8765901e+01   3.6363838e+01   7.6186318e+01
   4.3676836e+01   2.9735483e+01   7.6534316e+01
   4.1019871e+01   4.2124361e+01   7.3155867e+00
   6.3818401e+01   4.7019759e+01   4.3868605e+01
   1.0775128e+01   1.4737324e+01   5.2148469e+01
   2.3472363e+01   2.8976609e+01   3.7126622e+01
   1.3500330e+01   1.4533967e+01   6.5846367e+01
   1.8456260e+01   1.5873769e+01   7.7365455e+01
   5.6721307e+01   4.8360063e+01   6.5933242e+00
   1.6461967e+01   1.4896384e+01   7.7259515e+01
   1.1955090e+01   1.4594973e+01   5.6980684e+01
   1.2819563e+01   1.4550905e+01   6.2340935e+01
   3.1082395e+01   3.4144021e+01   3.2313171e+01
   5.6882080e+01   4.2738336e+01   5.8655785e+01
   4.8973323e+00   1.9039375e+01   8.1490400e+00
   1.6966032e+01   1.6024378e+01   7.6443416e+01
   1.9291679e+01   2.9240670e+01   1.7924433e+01
   3.8001168e+01   4.0891442e+01   6.6604250e+00
   3.5255183e+01   2.2192486e+01   7.7354028e+01
   3.3557755e+01   3.8109605e+01   1.2057831e+01
   3.3834767e+01   2.4906048e+01   7.6793334e+01
   6.6155198e+01   4.5569256e+01   6.3137756e+01
   2.3061817e+01   3.1049642e+01   2.1503838e+01
   1.6117648e+01   1.4327884e+01   7.7472324e+01
   1.7678859e+01   1.5633917e+01   7.7313596e+01
   7.5494939e+00   1.5090979e+01   3.6028966e+01
   1.5487471e+01   2.6132398e+01   2.0493831e+01
   2.4487991e+01   1.7561179e+01   7.7436205e+01
   4.0823674e+01   3.9679671e+01   2.6748813e+01
   1.5989331e+01   1.4281516e+01   7.7468767e+01
   1.3449694e+01   1.4540711e+01   6.5673836e+01
   4.4473011e+01   3.9025889e+01   4.6485800e+01
   5.6846108e+01   4.8403609e+01   6.5579457e+00
   2.1247178e+01   1.6659732e+01   7.7422437e+01
   1.6019244e+01   1.4315072e+01   7.7464587e+01
   8.7855767e+00   1.8646251e+01   2.6487656e+01
   4.5922987e+01   4.2093035e+01   2.4930721e+01
   1.3723792e+01   1.4482707e+01   6.6705781e+01
   1.8871309e+01   2.3553486e+01   5.0354022e+01
   5.9643622e+01   3.8786562e+01   7.5008439e+01
   1.5979555e+01   2.4990091e+01   2.8968551e+01
   1.3397170e+01   1.4547281e+01   6.5402094e+01
   3.9621025e+00   1.6553210e+01   1.2186051e+01
   5.7186674e+01   4.8315099e+01   8.5261367e+00
   1.4459908e+01   1.6500617e+01   6.2057558e+01
   2.2401971e+01   1.6949687e+01   7.7436228e+01
   1.2356506e+01   1.4588163e+01   5.9939242e+01
   1.5572001e+01   2.8612745e+01   6.9557679e+00
   3.2200932e+01   2.1217542e+01   7.7354703e+01
   1.5927909e+01   1.4286109e+01   7.7160325e+01
   2.3218109e+01   1.7043656e+01   7.7441997e+01
   5.6248501e+01   3.4352452e+01   7.6539824e+01
   8.6852961e+00   2.3200482e+01   7.1319531e+00
   2.7716918e+01   2.2991073e+01   7.6362788e+01
   5.5609908e+01   4.6601304e+01   1.8960441e+01
   2.9125420e+01   2.7008771e+01   7.1336507e+01
   5.2669738e+01   4.2904740e+01   4.2720618e+01
   1.6346409e+01   1.4410698e+01   7.7470726e+01
   1.7123482e+01   1.4777857e+01   7.7463598e+01
   1.2751662e+01   1.4610035e+01   6.2353105e+01
   8.8895513e+00   1.4932749e+01   4.1556997e+01
   5.7813206e+01   4.1627462e+01   6.7538327e+01
   1.8841101e+01   1.7203404e+01   7.6823346e+01
   3.8837824e+01   3.9995231e+01   1.6763942e+01
   5.6531329e+01   4.8299803e+01   6.5559554e+00
   5.7502137e+01   4.8281504e+01   9.7986753e+00
   5.0286239e+01   3.4383911e+01   7.5630869e+01
   1.6003360e+01   1.4286159e+01   7.7472774e+01
   1.3737829e+01   1.4511640e+01   6.7026476e+01
   6.5910571e+01   4.5226889e+01   6.4702741e+01
   1.4110994e+01   1.4423210e+01   6.8244804e+01
   7.0387168e+00   2.1566698e+01   7.4927706e+00
   3.3805699e+01   3.2711987e+01   5.4343538e+01
   1.3154747e+01   1.4569620e+01   6.4229021e+01
   5.9685427e+01   4.7859423e+01   2.1000760e+01
   5.6442472e+01   4.8207842e+01   7.1199212e+00
   5.0865847e+00   1.5724765e+01   2.0233495e+01
   6.5616715e+01   4.3257096e+01   7.1680612e+01
   5.6806405e+01   4.8390586e+01   6.5852224e+00
   3.1938510e+01   2.0686440e+01   7.7385173e+01
   5.7739009e+01   4.6459052e+01   2.7875995e+01
   2.8567030e+01   3.3955830e+01   2.3427183e+01
   5.9444611e+00   2.0093312e+01   8.7960379e+00
   5.5130003e+01   4.5133294e+01   3.1167151e+01
   2.1313265e+01   3.2291447e+01   6.7495368e+00
   7.5847518e+00   1.5086968e+01   3.6198564e+01
   2.9122727e+01   3.4794785e+01   1.9612346e+01
   3.0872150e+01   3.1400191e+01   5.1934698e+01
   1.3567225e+01   2.5660308e+01   1.5118690e+01
   9.2209895e+00   1.8667898e+01   2.8409119e+01
   6.4024357e+00   1.9842877e+01   1.1639694e+01
   3.2334398e+01   3.8257926e+01   6.6378397e+00
   1.5975591e+01   1.4283231e+01   7.7405956e+01
   1.6047575e+01   1.4348213e+01   7.7456241e+01
   3.3356826e+01   3.8468369e+01   8.7748176e+00
   6.6277628e+01   4.5093828e+01   6.6093972e+01
   5.6738842e+01   4.8334270e+01   6.9017153e+00
   4.8362792e+01   4.5221422e+01   6.5692070e+00
   6.4712790e+01   4.2054887e+01   7.3332851e+01
   5.8454267e+01   4.7987482e+01   1.5760671e+01
   1.3223450e+01   1.4542398e+01   6.4441255e+01
   5.9356343e+01   4.7879421e+01   1.9733968e+01
   1.5196136e+01   1.4367045e+01   7.3841886e+01
   3.4354010e+01   3.7406465e+01   2.0358220e+01
   1.7742020e+01   1.6682303e+01   7.6486287e+01
   8.6774867e+00   1.5073781e+01   3.8698697e+01
   6.3700424e+00   1.5252933e+01   2.9475768e+01
   1.9761126e+01   1.8331021e+01   7.6419104e+01
   1.7278336e+01   1.6703394e+01   7.5767872e+01
   4.6268579e+01   4.0490658e+01   4.0428598e+01
   2.2645879e+01   1.7255122e+01   7.7412654e+01
   1.5806036e+01   2.8556250e+01   8.1965996e+00
   6.4328224e+01   4.6424962e+01   5.1472158e+01
   7.1763547e+00   2.1723523e+01   7.3972623e+00
   5.3027063e+01   4.6400103e+01   1.1901835e+01
   2.0970370e+01   3.0542767e+01   1.6540483e+01
   6.4744271e+01   4.6727729e+01   5.0014862e+01
   5.9574122e+01   3.7958863e+01   7.5577440e+01
   3.9066261e+01   4.1110389e+01   8.6471839e+00
   9.1542348e+00   1.4935663e+01   4.4501114e+01
   2.8672788e+01   2.0996708e+01   7.7231990e+01
   4.6370160e+01   2.9083758e+01   7.6974893e+01
   5.4528142e+01   3.9405678e+01   7.0848828e+01
   1.2391118e+01   2.6263162e+01   7.2389102e+00
   4.3324772e+01   2.6223406e+01   7.7229729e+01
   4.5123568e+01   3.8498367e+01   5.3303227e+01
   1.5656612e+01   1.4700312e+01   7.4285997e+01
   1.4692729e+01   1.4419209e+01   7.1485256e+01
   1.0272297e+01   2.2648635e+01   1.6207730e+01
   3.7595770e+01   4.0680838e+01   6.9128299e+00
   3.8356364e+01   4.1033987e+01   6.7738644e+00
   1.5989232e+01   1.4281701e+01   7.7468628e+01
   5.3829075e+00   1.9697157e+01   7.8967266e+00
   3.9073347e+00   1.6568152e+01   1.1900858e+01
   8.9960225e+00   2.3439302e+01   7.3112957e+00
   1.9411524e+01   3.1142058e+01   6.7609157e+00
   1.4630541e+01   1.4363090e+01   7.0411741e+01
   5.1686801e+01   4.1961075e+01   4.7780265e+01
   3.2788197e+01   2.2521122e+01   7.7236065e+01
   1.5973423e+01   1.4282755e+01   7.7352365e+01
   3.4260367e+01   2.3266972e+01   7.7209004e+01
   1.1282764e+01   1.4689264e+01   5.4549478e+01
   1.4695723e+01   1.4383729e+01   7.1056090e+01
   5.6776741e+01   4.8329276e+01   7.0928890e+00
   1.2789726e+01   1.4975371e+01   5.8003855e+01
   4.1748094e+01   4.0800757e+01   2.0643935e+01
   2.4408297e+01   1.8178931e+01   7.7383106e+01
   1.2643102e+01   1.4537001e+01   6.0507959e+01
   3.1172926e+01   2.0377451e+01   7.7393289e+01
   5.8383999e+01   4.7998185e+01   1.5421138e+01
   2.9326922e+01   3.6720018e+01   6.7829472e+00
   2.6524321e+01   2.4541011e+01   7.3780194e+01
   1.7011090e+01   1.4654231e+01   7.7467150e+01
   4.1166829e+01   2.5098130e+01   7.7271686e+01
   2.8633564e+01   3.5679044e+01   1.1480630e+01
   2.5861514e+01   1.9488870e+01   7.7297318e+01
   1.5789495e+01   1.4306028e+01   7.6556521e+01
   1.9291536e+01   1.8748680e+01   7.5294783e+01
   1.0190069e+01   2.4537891e+01   7.0103436e+00
   1.5446030e+01   1.4317604e+01   7.4824689e+01
   5.8830385e+01   3.6381995e+01   7.6186325e+01
   4.8414304e+00   1.8851370e+01   8.5323293e+00
   3.9712051e+01   4.1338071e+01   9.0754842e+00
   1.5992242e+01   1.4282191e+01   7.7472934e+01
   1.7311592e+01   1.4775035e+01   7.7465436e+01
   5.0910462e+01   4.6001132e+01   8.4497436e+00
   5.7192866e+01   3.6000247e+01   7.6120768e+01
   4.5541587e+01   2.8927047e+01   7.6946827e+01
   1.5514202e+01   1.4329404e+01   7.5298330e+01
   1.6868403e+01   1.4729054e+01   7.7461248e+01
   5.6706759e+01   4.8338617e+01   6.7600127e+00
   1.4118703e+01   1.4471849e+01   6.8822225e+01
   5.0919990e+01   4.2732189e+01   3.7867167e+01
   1.5991471e+01   1.4281839e+01   7.7472812e+01
   1.9859426e+01   1.5730064e+01   7.7455024e+01
   1.6360059e+01   1.4413889e+01   7.7468953e+01
   5.9390328e+01   4.7934839e+01   1.9283694e+01
   1.6298147e+01   1.4404848e+01   7.7471540e+01
   1.7590254e+01   1.4885973e+01   7.7466008e+01
   1.1079074e+01   1.4708375e+01   5.3757427e+01
   1.3598069e+01   2.7078857e+01   7.7267115e+00
   1.2196362e+01   1.4968248e+01   5.5177681e+01
   3.7208161e+01   3.7147353e+01   3.3644303e+01
   1.1439916e+01   1.4693842e+01   5.5774629e+01
   5.2787575e+00   1.8966484e+01   1.0011061e+01
   3.0130246e+01   1.9900019e+01   7.7401992e+01
   2.3392704e+01   1.8584197e+01   7.7266742e+01
   3.7226628e+01   2.3368249e+01   7.7312601e+01
   3.5204176e+01   3.3878211e+01   5.1377018e+01
   1.6511296e+01   1.4553355e+01   7.7464857e+01
   3.2610767e+01   3.8362440e+01   6.8638641e+00
   5.8935474e+00   1.5331494e+01   2.6648437e+01
   5.6509125e+01   4.7385542e+01   1.4825577e+01
   2.6314311e+01   3.4184978e+01   1.3070026e+01
   1.5988949e+01   1.4281666e+01   7.7465201e+01
   4.6183187e+01   3.7305227e+01   6.4952971e+01
   5.7938302e+01   4.1181317e+01   6.9489429e+01
   5.6298881e+01   4.8193760e+01   6.7598175e+00
   2.0145455e+01   3.1471816e+01   7.5263962e+00
   5.7055793e+01   4.7241125e+01   1.7996415e+01
   2.3009905e+01   1.8290687e+01   7.7295424e+01
   1.6099519e+01   1.4319936e+01   7.7471176e+01
   7.3645031e+00   1.5115210e+01   3.4908355e+01
   9.2927607e+00   2.3750841e+01   7.0894878e+00
   2.2628834e+01   1.9963615e+01   7.6528772e+01
   3.8719048e+01   4.1203799e+01   6.6794014e+00
   1.2720246e+01   1.4687942e+01   5.9122674e+01
   1.0778851e+01   1.4700917e+01   5.1148683e+01
   6.1129802e+01   4.7592770e+01   2.8824098e+01
   4.6429897e+01   3.4271609e+01   7.4297502e+01
   4.1299303e+01   4.0930305e+01   1.7979105e+01
   1.5990288e+01   1.4281464e+01   7.7472904e+01
   1.1267109e+01   2.3454532e+01   1.6626883e+01
   1.6650952e+01   1.8036425e+01   6.7785898e+01
   4.2813600e+01   4.0900183e+01   2.3743168e+01
   6.3041601e+01   4.6866804e+01   4.2669963e+01
   1.5021843e+01   1.5928658e+01   6.7046663e+01
   3.5616496e+01   3.5875176e+01   3.7348732e+01
   4.1985614e+01   4.2619565e+01   6.5936506e+00
   3.8389857e+01   3.5343089e+01   5.2797558e+01
   5.6867088e+01   4.8394076e+01   6.7309117e+00
   2.9383703e+01   1.9622797e+01   7.7407746e+01
   6.4046285e+01   4.6068224e+01   5.3653823e+01
   2.6733494e+01   1.8509994e+01   7.7422688e+01
   6.1372438e+01   4.0213724e+01   7.4218775e+01
   1.3350960e+01   2.2648265e+01   2.9585048e+01
   4.1048594e+00   1.6074958e+01   1.4692306e+01
   5.0127917e+01   4.3893344e+01   2.4240402e+01
   1.6021930e+01   1.4293498e+01   7.7472841e+01
   1.2646328e+01   1.4618876e+01   6.1850024e+01
   4.4870058e+00   1.7290268e+01   1.1929404e+01
   6.2193858e+01   4.3625428e+01   6.6043010e+01
   1.2850951e+01   1.4540387e+01   6.0728382e+01
   1.4652796e+01   1.4416521e+01   7.1270036e+01
   6.0721398e+01   4.7627785e+01   2.6986678e+01
   9.3918101e+00   1.4865286e+01   4.4192380e+01
   6.3216906e+01   4.7096502e+01   4.1004343e+01
   1.6005442e+01   1.4286828e+01   7.7472713e+01
   1.5387171e+01   1.4326941e+01   7.4440991e+01
   5.6255080e+01   4.8119386e+01   7.3403135e+00
   6.1074735e+01   4.5801181e+01   4.6205896e+01
   4.6361362e+00   1.5734525e+01   1.8497088e+01
   1.0922576e+01   1.4743138e+01   5.3192552e+01
   1.2586209e+01   2.6477825e+01   6.8999239e+00
   4.2880432e+01   2.6120798e+01   7.7231487e+01
   5.6062681e+01   4.2328835e+01   5.9268805e+01
   6.1279232e+01   3.8732102e+01   7.5469458e+01
   1.6387944e+01   1.4463856e+01   7.7468492e+01
   4.9088531e+01   2.9572164e+01   7.7050851e+01
   3.3059543e+01   3.8428634e+01   7.9985099e+00
   1.6067299e+01   1.4308783e+01   7.7472052e+01
   6.2274021e+00   2.0542491e+01   8.2586843e+00
   6.4082948e+00   2.0137653e+01   1.0566948e+01
   1.6446246e+01   1.4446492e+01   7.7469983e+01
   1.5988317e+01   1.4288199e+01   7.7445229e+01
   5.6832184e+01   4.8400756e+01   6.5632963e+00
   4.2014967e+00   1.5968848e+01   1.5560953e+01
   1.4101836e+01   1.4474203e+01   6.8745573e+01
   3.9079627e+01   2.4214143e+01   7.7291687e+01
   2.6922729e+01   3.4002056e+01   1.6736660e+01
   1.8690826e+01   1.5581410e+01   7.7440174e+01
   1.5774798e+01   1.4299390e+01   7.6448303e+01
   5.6373758e+01   4.8242094e+01   6.5663559e+00
   3.8776701e+01   3.4113484e+01   6.2788936e+01
   4.1716075e+01   4.1892410e+01   1.1506761e+01
   6.3839244e+01   4.6698229e+01   4.7237878e+01
   1.3141748e+01   2.6896841e+01   6.8880924e+00
   1.6005125e+01   1.4316251e+01   7.7432658e+01
   5.7522084e+01   4.6412371e+01   2.7536714e+01
   3.4478028e+01   3.4809364e+01   4.1035527e+01
   1.6955102e+01   1.4634470e+01   7.7467709e+01
   3.7059020e+01   3.4845083e+01   5.1418574e+01
   7.3118719e+00   2.0719155e+01   1.2057569e+01
   4.9448464e+01   4.5632429e+01   6.6809966e+00
   2.8316912e+01   3.5967090e+01   8.3727542e+00
   3.5429380e+01   3.9528397e+01   8.2241372e+00
   1.7465714e+01   1.4859408e+01   7.7465925e+01
   5.0024380e+01   4.5823327e+01   6.9972970e+00
   1.1476633e+01   1.4709045e+01   5.6119572e+01
   1.5993314e+01   1.4282654e+01   7.7472924e+01
   4.0213454e+01   3.0547292e+01   7.5360629e+01
   6.1126400e+01   4.0836206e+01   7.3238875e+01
   5.5844301e+01   4.7895877e+01   7.9881715e+00
   2.7148654e+01   3.4729768e+01   1.2481538e+01
   3.1352374e+01   2.8229186e+01   7.1538739e+01
   4.8938575e+01   3.4933797e+01   7.4731553e+01
   3.7511017e+01   4.0684532e+01   6.5944249e+00
   4.7140232e+01   2.8378464e+01   7.7126840e+01
   4.2552952e+01   4.1746680e+01   1.5749090e+01
   5.7386862e+01   4.8230451e+01   9.9237289e+00
   4.1284607e+01   4.0743998e+01   1.9456509e+01
   6.1421728e+01   4.6496197e+01   4.0600837e+01
   1.5014713e+01   1.4349660e+01   7.2288564e+01
   4.3690035e+00   1.5910384e+01   1.6510010e+01
   3.5214163e+01   3.3427330e+01   5.4703494e+01
   5.2289580e+01   3.1608257e+01   7.6879022e+01
   1.7617805e+01   1.5293733e+01   7.7414426e+01
   1.5264327e+01   1.4330077e+01   7.3944173e+01
   2.5415186e+01   1.9064767e+01   7.7332643e+01
