# Supplementary material for: Rethinking Colour Constancy
Source: PLoS One. 2015 Sep 10;10(9):e0135029. doi: 10.1371/journal.pone.0135029 (PMC4565710; doi:10.1371/journal.pone.0135029)
Supplement: S1 Dataset — (ZIP) [file pone.0135029.s002.zip › 5-TransitionMetamerReflectanceData/GtoN_20munsells/targetXYZ_16.txt]

   5.7837488e+01   3.5467202e+01   3.8274193e+01
   1.4553672e+01   1.0411865e+01   4.1345348e+01
   3.1665345e+01   1.8596102e+01   3.5012396e+01
   5.4894437e+01   3.6568102e+01   1.9369113e+01
   5.2762892e+01   3.7134341e+01   7.5038799e+00
   3.7480328e+00   1.1139697e+01   4.3460339e+00
   5.0291959e+01   3.5814947e+01   3.3712765e+00
   5.6107067e+01   3.3381990e+01   4.4288765e+01
   5.3551371e+01   3.6393506e+01   1.6381766e+01
   4.9397910e+01   3.2771427e+01   1.5919725e+01
   5.5082983e+01   3.6386827e+01   2.2710685e+01
   4.5665819e+00   8.4371651e+00   2.0962991e+01
   3.6888696e+01   3.1518680e+01   3.2429804e+00
   5.2917174e+00   1.3233033e+01   3.7087291e+00
   5.3303280e+01   3.0481584e+01   4.7232299e+01
   5.6112675e+01   3.6217432e+01   2.6961221e+01
   5.4504541e+01   3.0926772e+01   5.0076637e+01
   3.6244612e+00   8.5141258e+00   1.6126182e+01
   5.6346213e+01   3.6142904e+01   2.8071330e+01
   3.4230962e+00   8.6423944e+00   1.4081772e+01
   2.2257859e+01   1.1089098e+01   6.4318479e+01
   4.8421070e+01   3.0122457e+01   2.6741819e+01
   3.3850950e+01   1.8706988e+01   4.3402828e+01
   3.8692003e+00   1.1809185e+01   3.9750916e+00
   4.5755073e+01   3.5045162e+01   3.2336600e+00
   8.8758512e+00   1.0254454e+01   1.8612118e+01
   1.5106687e+01   8.1709541e+00   6.5672650e+01
   3.9932925e+01   3.0713732e+01   3.3029546e+00
   5.5591252e+01   3.6376092e+01   2.3399712e+01
   5.3629328e+01   3.1677613e+01   4.2332722e+01
   5.7830304e+01   3.5414693e+01   3.8795605e+01
   5.3806041e+01   3.1244523e+01   4.5403021e+01
   4.4470137e+01   2.1577883e+01   6.4764139e+01
   4.5377803e+01   2.4960137e+01   4.6130664e+01
   5.5506412e+01   3.4309668e+01   3.6773948e+01
   5.1674245e+01   3.6923015e+01   4.1254046e+00
   2.6982952e+01   1.2899108e+01   6.5555001e+01
   1.4956240e+01   2.0075974e+01   3.3559302e+00
   1.0838587e+01   1.3443989e+01   4.6501581e+00
   5.1962126e+01   3.7333923e+01   3.2810938e+00
   8.1379675e+00   1.3362783e+01   3.9729793e+00
   5.6155438e+01   3.6213651e+01   2.6755247e+01
   4.3800242e+01   3.4210455e+01   3.2351290e+00
   2.7469548e+01   1.5092261e+01   4.8377160e+01
   5.5078618e+01   3.6528907e+01   2.0521520e+01
   1.7830260e+01   2.0297429e+01   3.4075936e+00
   3.4267881e+01   1.7099797e+01   5.8177339e+01
   3.2592773e+01   2.0991690e+01   1.8259759e+01
   1.1573193e+01   7.9204139e+00   5.5614487e+01
   3.1570206e+01   1.9385935e+01   2.7500195e+01
   5.3342672e+01   3.7033127e+01   1.1040934e+01
   1.6626227e+01   1.2577210e+01   2.7159455e+01
   3.9392824e+01   1.8899623e+01   6.4003157e+01
   3.6147370e+00   1.1579303e+01   4.0470111e+00
   5.4349907e+01   3.6739791e+01   1.6389502e+01
   3.1900888e+01   2.9362448e+01   3.2515154e+00
   4.5210678e+01   2.7154216e+01   3.0665937e+01
   4.2114838e+01   3.2101193e+01   3.2750944e+00
   3.3061811e+00   1.0335208e+01   4.9633167e+00
   1.4766733e+01   9.6925359e+00   4.9686283e+01
   5.3052640e+01   3.2295411e+01   3.6514214e+01
   7.6398938e+00   9.8383498e+00   1.7950907e+01
   2.6203434e+01   2.4229712e+01   3.3553350e+00
   1.6934667e+01   1.6908096e+01   3.9317141e+00
   4.7070378e+01   3.2980328e+01   3.7642098e+00
   3.6882789e+00   8.4988700e+00   1.6542533e+01
   3.1852909e+01   2.8039793e+01   3.2751372e+00
   5.8818573e+01   3.4713168e+01   4.7051504e+01
   3.3074801e+01   2.5839407e+01   3.4817063e+00
   1.0002633e+01   8.0257354e+00   4.8443716e+01
   2.1729956e+01   1.5953856e+01   1.5192905e+01
   4.3840320e+01   3.3239526e+01   3.2537648e+00
   5.1881812e+01   3.7313874e+01   3.2285896e+00
   8.3561974e+00   8.3402290e+00   3.8408845e+01
   3.5333328e+01   2.5043355e+01   4.3358715e+00
   5.2480514e+01   3.7200435e+01   6.0280297e+00
   2.2490458e+01   2.0563617e+01   3.5763418e+00
   1.3152592e+01   7.6993594e+00   6.3409535e+01
   4.9195757e+01   2.7651919e+01   4.5440204e+01
   5.1976899e+01   3.7332129e+01   3.3548218e+00
   3.7737524e+01   2.4946370e+01   1.1058811e+01
   5.4070339e+01   3.6800974e+01   1.4617199e+01
   5.0711459e+01   2.9804654e+01   3.9457827e+01
   5.2153968e+01   3.7290195e+01   4.2844776e+00
   5.6453198e+01   3.6064401e+01   2.9520883e+01
   3.0483178e+01   1.8854789e+01   2.7258168e+01
   5.1953917e+01   3.7338098e+01   3.2352594e+00
   3.6950720e+01   1.7484715e+01   6.5230805e+01
   5.7269454e+01   3.3184444e+01   4.9973644e+01
   1.3047201e+01   7.9337532e+00   6.0891632e+01
   1.3510242e+01   7.7089259e+00   6.4525907e+01
   3.9649408e+01   3.0238726e+01   3.3322206e+00
   5.1740776e+01   3.7232243e+01   3.2290226e+00
   5.5917591e+00   8.3823260e+00   2.6093562e+01
   2.7917640e+01   2.0888111e+01   4.6373244e+00
   2.7695772e+00   9.1525750e+00   8.0420255e+00
   2.9308900e+01   2.8180485e+01   3.2570373e+00
   5.5530154e+01   3.6361448e+01   2.4057547e+01
   4.0026174e+00   9.6737007e+00   7.6323117e+00
   8.5605359e+00   1.6123587e+01   3.4797435e+00
   9.8328801e+00   1.7149536e+01   3.4317037e+00
   1.3640230e+01   7.6400844e+00   6.5661342e+01
   5.6867037e+01   3.5912259e+01   3.1738983e+01
   5.8833867e+01   3.4689792e+01   4.7248684e+01
   5.8145863e+01   3.4437543e+01   4.6627494e+01
   5.5200008e+01   3.2084620e+01   4.7112834e+01
   9.5419781e+00   1.6879992e+01   3.4437666e+00
   1.5732048e+01   1.1108164e+01   3.8996011e+01
   3.3924395e+00   1.1033327e+01   4.3322815e+00
   3.8522941e+01   3.1993387e+01   3.2419847e+00
   3.9406027e+00   8.5295425e+00   1.7186810e+01
   4.6802692e+01   3.3759691e+01   3.3291530e+00
   5.7675279e+01   3.4918388e+01   4.2013468e+01
   3.8316386e+01   3.2102505e+01   3.2408578e+00
   5.2534070e+01   3.7187795e+01   6.3016462e+00
   5.4707920e+01   3.6668243e+01   1.8510527e+01
   8.1571031e+00   1.0103440e+01   1.7199533e+01
   2.1776597e+01   2.4400029e+01   3.2810235e+00
   4.9528512e+01   3.2267964e+01   1.9569440e+01
   1.6175073e+01   2.0823239e+01   3.3404999e+00
   1.1993240e+01   7.8824740e+00   5.7499427e+01
   5.8261698e+01   3.5116232e+01   4.2540528e+01
   6.8629319e+00   9.1736475e+00   2.2241165e+01
   1.5183641e+01   8.2284918e+00   6.5404775e+01
   5.8648849e+01   3.4905537e+01   4.5195279e+01
   1.2390875e+01   1.8432106e+01   3.4007878e+00
   1.3719296e+01   7.6760003e+00   6.5563392e+01
   5.2242223e+01   3.7262292e+01   4.9551082e+00
   5.1778820e+01   3.7287383e+01   3.2291929e+00
   2.5108367e+01   1.2107748e+01   6.5579015e+01
   3.2780922e+00   1.1156124e+01   4.2258454e+00
   2.3207302e+01   1.4339531e+01   3.7815195e+01
   5.3246747e+01   3.6976158e+01   1.1032796e+01
   2.9295118e+00   8.8313094e+00   1.0873267e+01
   3.6575597e+01   3.1373987e+01   3.2432921e+00
   3.1573286e+01   2.9195778e+01   3.2523121e+00
   3.5152769e+01   1.6590004e+01   6.5356217e+01
   6.2263634e+00   1.2913289e+01   3.8673238e+00
   1.4343821e+01   1.6906897e+01   3.6443336e+00
   5.2232084e+01   3.6194872e+01   1.0909306e+01
   4.9190451e+01   3.6346889e+01   3.2311239e+00
   5.4247919e+01   3.6781870e+01   1.5896381e+01
   5.3969526e+01   3.6842110e+01   1.4416047e+01
   5.1938112e+01   3.7357694e+01   3.2774619e+00
   3.1043329e+01   1.5309336e+01   6.0505806e+01
   5.2704620e+01   3.7148405e+01   7.1921494e+00
   4.7446468e+01   3.4875281e+01   3.2533355e+00
   5.3178478e+01   3.7028088e+01   9.7734496e+00
   3.6171199e+01   2.5317014e+01   4.7158236e+00
   1.3871151e+01   7.7277454e+00   6.5586510e+01
   3.3996854e+01   2.0249869e+01   3.1173360e+01
   3.3193015e+01   2.9917664e+01   3.2489736e+00
   2.8969238e+01   2.6857642e+01   3.2799247e+00
   3.6529978e+01   3.1363462e+01   3.2434431e+00
   5.6877218e+01   3.5942027e+01   3.1383491e+01
   4.3820532e+01   2.6974356e+01   2.5284216e+01
   5.5322797e+01   3.6454062e+01   2.1762902e+01
   4.4472567e+00   8.4593337e+00   2.0183156e+01
   1.3661852e+01   1.0081249e+01   4.1181857e+01
   2.5927305e+01   1.9878130e+01   4.6872406e+00
   2.7926522e+01   2.3845225e+01   3.4446643e+00
   5.1952272e+01   3.7338128e+01   3.2284991e+00
   4.6367652e+01   2.7966278e+01   3.0660667e+01
   5.2681948e+01   3.7152928e+01   7.0812089e+00
   3.2111730e+01   2.2513928e+01   6.0099480e+00
   7.8804732e+00   1.0587183e+01   1.1647694e+01
   1.3241000e+01   8.6367174e+00   5.4589074e+01
   5.0576456e+01   3.6749700e+01   3.2307844e+00
   5.2112386e+01   3.2277428e+01   3.2250143e+01
   1.3813344e+01   7.6935296e+00   6.5706524e+01
   4.6994907e+01   2.3095014e+01   6.4592212e+01
   3.6368132e+01   2.8509779e+01   3.3507736e+00
   3.5698934e+01   1.7519014e+01   6.0460189e+01
   2.6918417e+01   2.4133879e+01   3.3819755e+00
   1.0806407e+01   8.3415230e+00   4.8181137e+01
   2.9213129e+01   2.8132289e+01   3.2572462e+00
   2.2758432e+01   1.1261025e+01   6.4581813e+01
   1.1916698e+01   1.2152441e+01   1.1879652e+01
   1.3641378e+01   7.8557889e+00   6.3581119e+01
   2.2620984e+01   1.1410796e+01   6.2838769e+01
   1.9173112e+01   1.5801910e+01   7.5649667e+00
   4.6427421e+01   3.5208288e+01   3.2327868e+00
   2.8267498e+01   1.8175924e+01   2.3332658e+01
   9.7787697e+00   1.1929252e+01   7.3799568e+00
   3.9648585e+01   1.9404395e+01   6.1467987e+01
   2.2512155e+01   2.0058972e+01   3.6714776e+00
   2.7492080e+01   2.7186210e+01   3.2623094e+00
   5.7278578e+01   3.2792099e+01   5.1978576e+01
   5.1613073e+01   3.7215401e+01   3.2287109e+00
   3.3932770e+01   1.9905396e+01   3.3867551e+01
   2.7823384e+01   1.6048369e+01   4.1126890e+01
   2.2095357e+01   1.0875124e+01   6.5615915e+01
   2.5535422e+00   9.7921913e+00   5.4346157e+00
   3.3844897e+00   9.4094635e+00   7.8351108e+00
   5.1902188e+01   3.7321369e+01   3.2285623e+00
   4.9788158e+01   3.6541215e+01   3.2302480e+00
   1.3519448e+01   9.3648965e+00   4.8096709e+01
   2.5170874e+00   9.1186383e+00   7.7175284e+00
   4.7382217e+01   3.5686395e+01   3.2328547e+00
   4.3029020e+01   3.1700389e+01   3.3477649e+00
   7.7359520e+00   8.2053282e+00   3.7409838e+01
   3.6708881e+01   3.1438286e+01   3.2431930e+00
   4.6651340e+01   3.0097091e+01   1.8048102e+01
   2.9939925e+01   1.4315067e+01   6.4433577e+01
   3.1180868e+01   2.6314005e+01   3.3472992e+00
   3.2119909e+01   2.2300418e+01   6.9173106e+00
   5.2875329e+01   3.0592565e+01   4.4744099e+01
   4.9965163e+01   3.5771040e+01   3.2898272e+00
   4.9363281e+01   3.4639687e+01   4.2044880e+00
   4.7626075e+01   3.5768709e+01   3.2323645e+00
   4.8092193e+01   2.6296419e+01   4.9186001e+01
   5.8857771e+01   3.4654066e+01   4.7563903e+01
   3.5525864e+01   2.8204205e+01   3.3442060e+00
   2.5576786e+01   1.6456739e+01   2.7409645e+01
   9.1686578e+00   1.6651291e+01   3.4527304e+00
   9.9986693e+00   8.0258887e+00   4.8425963e+01
   4.5595502e+01   3.1616548e+01   4.3202049e+00
   5.0923400e+01   2.6365863e+01   6.0246728e+01
   5.1961643e+01   3.7334686e+01   3.2927153e+00
   5.5321819e+01   3.6257965e+01   2.4620586e+01
   4.1897703e+01   3.0728916e+01   3.3991914e+00
   5.7957757e+01   3.5282886e+01   4.0522736e+01
   4.1479440e+01   3.3389315e+01   3.2376412e+00
   5.4353792e+01   3.6752493e+01   1.6434068e+01
   4.5003843e+01   3.3236183e+01   3.2906484e+00
   2.6472891e+01   2.6781073e+01   3.2640191e+00
   4.3902752e+01   2.1353038e+01   6.4100358e+01
   2.7654156e+00   9.9287268e+00   5.3086066e+00
   1.4618835e+01   9.0052145e+00   5.6039018e+01
   5.5565516e+01   3.5822692e+01   2.8465631e+01
   1.3400161e+01   7.6626072e+00   6.4610582e+01
   5.3770802e+01   3.6883998e+01   1.3089253e+01
   1.3855702e+01   7.7100719e+00   6.5694411e+01
   1.6681827e+01   8.7883748e+00   6.5403671e+01
   4.0782252e+01   3.3110993e+01   3.2385660e+00
   4.7583328e+01   2.3506582e+01   6.4279859e+01
   2.6297389e+01   1.9324254e+01   6.5639600e+00
   4.6391752e+01   2.6014175e+01   4.3577750e+01
   4.8550772e+00   1.2878535e+01   3.7518861e+00
   7.6414275e+00   1.5335342e+01   3.5258280e+00
   1.2581211e+01   8.1038473e+00   5.7418847e+01
   8.6552227e+00   1.6106321e+01   3.4838615e+00
   6.0777269e+00   8.3037458e+00   2.9072023e+01
   8.0796893e+00   1.0370070e+01   1.4232317e+01
   5.5687320e+01   3.6356111e+01   2.4028141e+01
   2.7558693e+01   2.1745781e+01   3.8384002e+00
   5.3635093e+01   2.8911360e+01   5.6890278e+01
   4.4841155e+01   2.4298855e+01   4.8307390e+01
   1.3388377e+01   1.9489084e+01   3.3591339e+00
   1.9592295e+01   1.2129085e+01   4.4390028e+01
   7.8295454e+00   8.1838104e+00   3.8028392e+01
   3.1728777e+01   2.3551465e+01   3.9901307e+00
   4.1034989e+01   3.3046718e+01   3.2385310e+00
   4.1582569e+01   3.3433684e+01   3.2375199e+00
   7.7235869e+00   1.3778220e+01   3.7768665e+00
   4.8125063e+00   9.2294531e+00   1.3340343e+01
   1.7207640e+01   2.0321463e+01   3.3883018e+00
   1.2589141e+01   1.1029956e+01   2.6257236e+01
   5.5738784e+01   2.9617720e+01   6.1471757e+01
   5.3844080e+01   3.4830533e+01   2.6438633e+01
   4.6044097e+01   2.5072575e+01   4.8287841e+01
   2.6959812e+00   9.7144831e+00   5.7368516e+00
   5.3602576e+01   2.7689646e+01   6.3143217e+01
   5.1952616e+01   3.7338338e+01   3.2286480e+00
   4.2426469e+01   3.2877763e+01   3.2494187e+00
   1.7110751e+01   1.1148569e+01   4.4139418e+01
   1.7934266e+01   1.0598640e+01   5.3059176e+01
   5.3494157e+01   3.6954781e+01   1.1508310e+01
   5.2384808e+01   3.7224093e+01   5.7837394e+00
   5.5729511e+01   3.6341128e+01   2.4170419e+01
   4.2914143e+01   2.2858242e+01   5.0122107e+01
   1.2065567e+01   1.5154022e+01   3.8524797e+00
   2.7652090e+00   1.0181507e+01   4.9142471e+00
   5.1680545e+01   3.7252590e+01   3.2292583e+00
   2.3798865e+01   2.1667872e+01   3.4999755e+00
   5.0874574e+01   3.6938875e+01   3.2293343e+00
   5.1719747e+01   3.7234793e+01   3.2289351e+00
   5.4146142e+00   8.4159723e+00   2.4936513e+01
   5.3176213e+01   3.6989347e+01   1.0924588e+01
   5.1656480e+01   3.7241432e+01   3.2291196e+00
   5.1901658e+01   3.7319168e+01   3.2285493e+00
   1.1385390e+01   7.8751773e+00   5.5397940e+01
   2.8563118e+00   9.5855657e+00   6.2740390e+00
   1.8607331e+01   1.4059779e+01   2.0318413e+01
   1.1163536e+01   1.0377920e+01   2.7249713e+01
   3.9861523e+01   2.2698169e+01   3.8142353e+01
   5.5810112e+01   3.6323350e+01   2.5246642e+01
   3.2699243e+01   1.7539216e+01   4.8367417e+01
   7.1348438e+00   8.2124894e+00   3.4838633e+01
   1.7141401e+01   2.1842683e+01   3.3122793e+00
   4.4574755e+01   3.0404581e+01   5.9348698e+00
   5.2130557e+01   3.7291896e+01   4.2790047e+00
   1.3803821e+01   7.6907125e+00   6.5703684e+01
   5.1953159e+01   3.7338183e+01   3.2316027e+00
   1.3182657e+01   1.0825438e+01   3.1083073e+01
   1.3098930e+01   7.8651052e+00   6.1704988e+01
   5.3013904e+01   3.6449690e+01   1.3544814e+01
   5.2231635e+01   3.7271812e+01   4.6853905e+00
   1.2867901e+01   7.8786248e+00   6.0793599e+01
   5.4866201e+01   3.6496579e+01   2.0919656e+01
   4.3422187e+00   8.4839813e+00   1.9434882e+01
   6.4752290e+00   1.4292540e+01   3.6029742e+00
   3.3100409e+01   2.5797187e+01   3.4894854e+00
   8.3086905e+00   8.2169858e+00   3.9581326e+01
   1.3918795e+01   7.7441454e+00   6.5596078e+01
   2.1518307e+01   1.6482639e+01   1.0148084e+01
   1.0005646e+01   9.1157827e+00   3.6596898e+01
   1.8235330e+01   1.6951422e+01   4.2293777e+00
   4.0810200e+01   2.3453930e+01   3.6753155e+01
   1.6615907e+01   1.4624922e+01   7.9770581e+00
   3.1592089e+01   1.4925127e+01   6.5461849e+01
   1.2387061e+01   1.0186343e+01   3.4823200e+01
   5.4229665e+01   3.6778838e+01   1.6331827e+01
   5.1953472e+01   3.7338062e+01   3.2341169e+00
   4.0822635e+01   2.9722727e+01   3.4716482e+00
   3.5598838e+00   8.6009159e+00   1.4977704e+01
   1.9241133e+01   9.8842843e+00   6.4374398e+01
   5.6499977e+01   3.2450079e+01   5.0635854e+01
   5.4312357e+01   3.6727559e+01   1.6036765e+01
   5.8162786e+01   3.2179087e+01   5.8297690e+01
   5.8157820e+01   3.3071970e+01   5.3950399e+01
   2.8581719e+01   2.7824657e+01   3.2586383e+00
   5.2927292e+01   3.7107139e+01   8.8286054e+00
   4.2478496e+01   3.2440222e+01   3.2640806e+00
   3.3763345e+01   1.7799200e+01   5.0616307e+01
   1.5933741e+01   1.9601471e+01   3.4066543e+00
   5.2543768e+01   3.7197116e+01   6.3236747e+00
   2.7291596e+01   1.3399263e+01   6.2534642e+01
   5.5451975e+01   3.4329240e+01   3.6436400e+01
   3.8892713e+01   1.9297069e+01   5.9368175e+01
   5.3388369e+01   3.6923758e+01   1.2195386e+01
   5.1777115e+01   3.7285102e+01   3.2290949e+00
   4.9539577e+01   3.6429262e+01   3.2304028e+00
   5.1421478e+01   3.7031017e+01   3.2327278e+00
   5.8395720e+01   3.2344310e+01   5.8365421e+01
   7.4130367e+00   1.2197746e+01   4.5764256e+00
   4.4443532e+01   3.1471531e+01   3.5800835e+00
   1.3863107e+01   1.4122156e+01   5.5110858e+00
   2.2331284e+01   1.2450586e+01   5.2386421e+01
   3.5739260e+01   2.9737960e+01   3.2675579e+00
   4.6429234e+00   1.2631958e+01   3.7904349e+00
   5.6716877e+01   3.1293707e+01   5.7204425e+01
   5.4758818e+01   3.6602759e+01   1.8521406e+01
   1.3848647e+01   7.7511544e+00   6.5270005e+01
   1.5907571e+01   2.1004393e+01   3.3287238e+00
   4.3718812e+01   3.4274789e+01   3.2354039e+00
   1.4177060e+01   1.9862508e+01   3.3535592e+00
   5.6319493e+01   3.6155086e+01   2.7813236e+01
   3.3656742e+01   1.8263646e+01   4.6252705e+01
   2.6191196e+00   8.9314589e+00   9.2182639e+00
   2.5061573e+01   2.0147663e+01   4.0849885e+00
   5.5083565e+01   3.6386726e+01   2.2713532e+01
   4.2559200e+01   2.0461153e+01   6.5010720e+01
   5.1813072e+01   3.7266468e+01   3.2289764e+00
   2.8046037e+01   1.9902255e+01   8.1851805e+00
   1.4884343e+01   1.9139552e+01   3.4126993e+00
   1.4499131e+01   1.5610292e+01   4.0985984e+00
   1.5897579e+01   8.4940807e+00   6.5398752e+01
   3.7197353e+01   2.5854809e+01   4.8677289e+00
   2.6875180e+01   1.2986300e+01   6.4446011e+01
   3.4921400e+01   3.0672604e+01   3.2456626e+00
   5.4011941e+01   3.6818701e+01   1.4289038e+01
   5.1947273e+01   3.7336852e+01   3.2285149e+00
   3.7213471e+01   3.1661661e+01   3.2428652e+00
   5.7526003e+01   3.1527473e+01   5.9089783e+01
   5.1843026e+01   3.7281183e+01   3.2288886e+00
   5.1310410e+01   3.3819727e+01   1.9626934e+01
   2.1659214e+01   1.6122107e+01   1.3462720e+01
   5.1948361e+01   3.7336905e+01   3.2285074e+00
   5.8316117e+01   3.3900353e+01   5.0282806e+01
   5.1513514e+00   9.6789888e+00   1.0618328e+01
   5.1952771e+01   3.7338352e+01   3.2292980e+00
   8.4871511e+00   1.6089407e+01   3.4806694e+00
   2.7059678e+01   1.8136933e+01   1.8138787e+01
   4.0823910e+01   2.2624464e+01   4.2832648e+01
   3.7626385e+01   3.0878532e+01   3.2560097e+00
   1.4953837e+01   1.9553961e+01   3.3855653e+00
   1.7131389e+01   9.5929744e+00   5.9637244e+01
   3.1315115e+01   1.8755125e+01   3.1957515e+01
   5.5901407e+01   3.6288943e+01   2.5224945e+01
   5.1366269e+00   1.3134947e+01   3.7183844e+00
   5.4095077e+01   3.5093314e+01   2.6216468e+01
   3.1294902e+01   1.8212606e+01   3.6723382e+01
   5.1953839e+01   3.7337500e+01   3.2358496e+00
   4.9785378e+01   3.6567504e+01   3.2306955e+00
   5.0123092e+01   2.6174771e+01   5.8233911e+01
   3.3257335e+01   1.5852203e+01   6.4156811e+01
   1.7216044e+01   9.1643523e+00   6.3816008e+01
   1.5023509e+01   8.4799533e+00   6.2555732e+01
   5.7349768e+01   3.5714771e+01   3.4788768e+01
   1.3646058e+01   7.6403078e+00   6.5683539e+01
   5.3639735e+01   3.6913822e+01   1.2319896e+01
   5.1807749e+01   3.7293170e+01   3.2289085e+00
   2.3313439e+01   2.0214917e+01   3.7115262e+00
   2.1664071e+01   1.2256209e+01   5.1593736e+01
   5.5415212e+01   2.9242420e+01   6.2107222e+01
   3.2524562e+00   9.0821214e+00   9.8082885e+00
   5.7746884e+01   3.4215665e+01   4.6376421e+01
   3.4677547e+01   1.8331229e+01   5.0013305e+01
   3.6282676e+01   3.0010043e+01   3.2654578e+00
   1.0574876e+01   8.0818846e+00   5.0108910e+01
   5.8356485e+01   3.5106173e+01   4.2822158e+01
   1.3108813e+01   7.7204293e+00   6.3073910e+01
   1.7282468e+01   9.3475834e+00   6.2435868e+01
   5.6617599e+01   3.5779282e+01   3.2805659e+01
   3.3566423e+01   2.9602848e+01   3.2544704e+00
   4.6050098e+01   3.5104415e+01   3.2328862e+00
   2.2098793e+01   1.1913596e+01   5.6436378e+01
   4.4642063e+01   2.1752904e+01   6.4254654e+01
   3.1215585e+01   2.4722200e+01   3.5180134e+00
   5.3464460e+01   3.6958714e+01   1.1282348e+01
   1.5974039e+01   8.4965966e+00   6.5650265e+01
   2.5111736e+00   9.0206009e+00   8.3135254e+00
   5.7059900e+01   3.5722274e+01   3.4353013e+01
   5.6780746e+01   3.5953016e+01   3.1100759e+01
   4.2176527e+01   2.2209984e+01   5.1646798e+01
   2.9854393e+01   2.1113571e+01   6.7022188e+00
   5.7250966e+01   3.5762405e+01   3.4089089e+01
   4.1692220e+01   2.2098874e+01   5.0406916e+01
   5.1289358e+01   3.5083563e+01   1.2375382e+01
   8.6121127e+00   8.5220220e+00   3.7435881e+01
   1.4036705e+01   1.4361304e+01   5.1443236e+00
   5.1643123e+01   2.9495051e+01   4.5344307e+01
   5.2543202e+01   3.7192742e+01   6.3326281e+00
   4.8008517e+01   3.5179403e+01   3.2504431e+00
   4.3165561e+00   8.4328232e+00   1.9943553e+01
   5.2246538e+01   3.7264100e+01   4.8246813e+00
   1.2539945e+01   1.0096879e+01   3.6454570e+01
   3.5816448e+01   3.0759073e+01   3.2480090e+00
   2.6304621e+01   2.1144871e+01   3.8436018e+00
   7.5847277e+00   8.2308531e+00   3.6505269e+01
   2.7546218e+01   1.3182211e+01   6.5199185e+01
   5.7763974e+01   3.5424614e+01   3.8752742e+01
   5.6662980e+01   3.4682802e+01   3.9620914e+01
   3.8216205e+01   3.0274859e+01   3.2829119e+00
   5.3627157e+01   3.6924413e+01   1.2288830e+01
   1.3707754e+01   7.6616762e+00   6.5673936e+01
   1.1484652e+01   7.8536669e+00   5.5984388e+01
   1.9887831e+01   1.1618981e+01   5.0706338e+01
   5.5686484e+01   3.6349102e+01   2.3956444e+01
   3.2213056e+01   2.0755529e+01   1.8515031e+01
   1.1887317e+01   1.8234344e+01   3.4023334e+00
   5.2680273e+01   3.7181045e+01   7.0970345e+00
   3.4044810e+01   2.3981725e+01   4.9711749e+00
   5.0274755e+01   3.6745990e+01   3.2302188e+00
   2.8312173e+01   1.3499242e+01   6.5302414e+01
   9.4842494e+00   8.2618648e+00   4.3745068e+01
   9.8888452e+00   1.0505728e+01   2.0211819e+01
   1.8422438e+01   1.7228314e+01   4.0974789e+00
   5.0536228e+00   1.2749776e+01   3.7957453e+00
   3.9630008e+01   2.2694471e+01   3.7157804e+01
   3.4946491e+01   1.6785951e+01   6.3129058e+01
   2.7204322e+01   1.7627557e+01   2.3606588e+01
   5.6796841e+01   3.4315858e+01   4.2207180e+01
   1.8333752e+01   1.6562619e+01   4.5840875e+00
   5.5141719e+01   3.6535530e+01   2.0967870e+01
   2.6560635e+00   9.0600643e+00   8.3769139e+00
   2.9118172e+01   1.8491711e+01   2.4342206e+01
   8.6449454e+00   9.7802288e+00   2.3020731e+01
   5.5759338e+01   3.6279672e+01   2.5442643e+01
   4.3416509e+01   3.0600176e+01   3.6911813e+00
   5.7107452e+01   3.4778479e+01   4.0877999e+01
   4.4628489e+01   3.4604901e+01   3.2343582e+00
   4.4872384e+00   1.0026936e+01   6.8197911e+00
   1.3596076e+01   7.6431618e+00   6.5479387e+01
   2.0026428e+01   1.0124292e+01   6.4961443e+01
   6.6066245e+00   1.4085000e+01   3.6381084e+00
   4.7527133e+00   9.6821504e+00   9.4316676e+00
   5.1861991e+01   3.7311962e+01   3.2288588e+00
   5.4533132e+01   3.5171754e+01   2.7863980e+01
   5.4342017e+01   3.6717351e+01   1.6254342e+01
   1.2688724e+01   1.0860531e+01   2.8508311e+01
   3.2941641e+01   2.7760490e+01   3.3047199e+00
   1.3806574e+01   7.6996390e+00   6.5639324e+01
   4.1329620e+01   2.1489779e+01   5.3285669e+01
   5.0468980e+01   3.6821865e+01   3.2303647e+00
   2.0232466e+01   1.0266194e+01   6.4440221e+01
   5.8390913e+01   3.5129237e+01   4.2709157e+01
   5.7404846e+00   9.2382816e+00   1.6666360e+01
   4.4040049e+01   3.2012996e+01   3.3708026e+00
   5.6529282e+01   3.2478984e+01   5.0608857e+01
   4.7781831e+01   3.2439531e+01   9.2230923e+00
   5.0577152e+01   3.6834260e+01   3.2296067e+00
   1.2766391e+01   7.8299674e+00   6.0909046e+01
   1.9981869e+01   1.8271436e+01   3.8863611e+00
   1.5511192e+01   8.3188244e+00   6.5685212e+01
   2.7174736e+00   9.0197265e+00   8.8109474e+00
   5.7011610e+01   3.5720618e+01   3.4225423e+01
   1.4610436e+01   1.5401172e+01   4.2663211e+00
   3.2270044e+01   1.5232878e+01   6.5449057e+01
   5.8322613e+01   3.5053896e+01   4.3194486e+01
   5.8932333e+01   3.4426706e+01   4.9245181e+01
   1.2773478e+01   1.3639582e+01   5.6112962e+00
   1.8277643e+01   1.9634125e+01   3.4826243e+00
   1.3782098e+01   7.6826375e+00   6.5706018e+01
   3.7777942e+01   1.8353671e+01   6.1980646e+01
   1.1335672e+01   9.2567231e+00   4.0478532e+01
   3.2918806e+01   1.5827058e+01   6.3135942e+01
   2.8830367e+01   2.6824578e+01   3.2794903e+00
   5.1471804e+01   3.7176424e+01   3.2292941e+00
   1.7960378e+01   1.7759867e+01   3.3091326e+01
   1.3934725e+01   7.7448028e+00   6.5713564e+01
   1.3020000e+01   7.6751724e+00   6.2684458e+01
   1.4095150e+01   9.0708903e+00   6.3160840e+01
   9.8416032e+00   7.8636101e+00   4.7222717e+01
   3.6378413e+00   8.6463570e+00   1.4908796e+01
   2.1793970e+01   1.0760652e+01   6.5634922e+01
   5.3478413e+01   2.7778989e+01   6.3058425e+01
   3.1327737e+01   1.5034190e+01   6.5443180e+01
   5.5109949e+01   3.5066578e+01   3.3604384e+01
   1.1453704e+01   1.5398327e+01   1.9578513e+01
   9.2254703e+00   1.6659696e+01   3.6783298e+00
   9.9604930e+00   1.7212774e+01   3.5804892e+00
   1.3489758e+01   7.6515011e+00   6.4989117e+01
   5.6164437e+01   3.6136065e+01   2.7537600e+01
   2.2909686e+01   1.1203904e+01   6.5618042e+01
   1.1968546e+01   7.7995777e+00   5.8220235e+01
   5.1954010e+01   3.7338418e+01   3.2391844e+00
   1.3651144e+01   7.6368685e+00   6.5715008e+01
   1.4636390e+01   7.9979394e+00   6.5705059e+01
   2.3306212e+01   1.3120830e+01   6.5115594e+01
   1.9861577e+01   2.0139837e+01   2.5187454e+01
   1.3634379e+01   7.6378072e+00   6.5635505e+01
   1.2231918e+01   7.8228905e+00   5.7636471e+01
   1.4485618e+01   1.9101900e+01   1.0360234e+01
   3.4851335e+00   8.5942163e+00   1.4772394e+01
   1.4894977e+01   8.2385436e+00   6.5679642e+01
   9.7871887e+00   7.9708866e+00   4.8134828e+01
   3.8191248e+01   1.8116559e+01   6.5257603e+01
   4.8755441e+01   3.6173996e+01   3.4535745e+00
   1.6279223e+01   8.7716709e+00   6.5670178e+01
   1.6137501e+01   9.5249156e+00   6.5259234e+01
   3.3628713e+00   1.1199558e+01   4.4260572e+00
   3.4347107e+01   1.6241228e+01   6.5388044e+01
   4.0276033e+00   9.0323360e+00   1.4485834e+01
   1.0188401e+01   9.0665441e+00   4.3003397e+01
   1.3684388e+01   7.6485987e+00   6.5714190e+01
   9.9980146e+00   7.8849482e+00   4.6850587e+01
   5.0328069e+01   3.5050360e+01   1.8170783e+01
   5.8807382e+01   3.3398162e+01   5.4924195e+01
   7.1777133e+00   1.4992210e+01   3.9686564e+00
   1.3504500e+01   7.6516290e+00   6.5073789e+01
   2.9474235e+00   8.7205194e+00   1.1842944e+01
   9.6202759e+00   7.8959405e+00   4.5524857e+01
   1.3641037e+01   7.6373923e+00   6.5663914e+01
   1.3667529e+01   7.6426363e+00   6.5714555e+01
   2.2974747e+01   1.3873263e+01   6.4410978e+01
   3.8361484e+01   2.4893474e+01   5.6923106e+01
   3.1670994e+00   1.0542992e+01   5.8727209e+00
   7.6097319e+00   8.1314893e+00   3.7510534e+01
   7.5887611e+00   8.1398442e+00   3.7497987e+01
   3.6795835e+00   8.4998136e+00   1.6480101e+01
   1.3561472e+01   7.6536926e+00   6.5188993e+01
   1.4122361e+01   1.3562453e+01   4.1552552e+01
   4.8957024e+01   3.5195495e+01   1.2532140e+01
   1.3764702e+01   7.6762421e+00   6.5710010e+01
   5.1068642e+00   8.3296067e+00   2.4631503e+01
   1.3948193e+01   7.7451830e+00   6.5711470e+01
   1.3672981e+01   7.6445441e+00   6.5714132e+01
   1.3745959e+01   7.6700564e+00   6.5711799e+01
   3.1299054e+01   1.5722571e+01   6.5281633e+01
   5.7861115e+01   3.5466764e+01   3.8326724e+01
   5.1955087e+01   3.7329819e+01   3.3488585e+00
   4.0091497e+01   2.2785039e+01   6.3059925e+01
   6.0941335e+00   1.0072830e+01   2.0167625e+01
   3.5668907e+01   2.7907467e+01   2.8190887e+01
   1.7160230e+01   2.1180105e+01   7.6515711e+00
   1.8765141e+01   1.1526608e+01   6.4660216e+01
   4.6511261e+01   3.3940759e+01   1.5214943e+01
   3.3064494e+01   2.9293230e+01   7.8499495e+00
   5.5205674e+01   3.6482880e+01   2.1081846e+01
   1.1944087e+01   7.8024301e+00   5.8140659e+01
   5.8292970e+01   3.5092950e+01   4.2776965e+01
   3.4143615e+00   8.8494299e+00   1.2741147e+01
   1.0831444e+01   1.7858049e+01   3.4166020e+00
   5.6708256e+01   3.0542629e+01   6.1159171e+01
   1.3576597e+01   7.6395564e+00   6.5347566e+01
   2.7191817e+01   2.4063884e+01   2.6067308e+01
   1.3511456e+01   7.6454549e+00   6.5068483e+01
   3.3218297e+01   2.8562768e+01   1.4135576e+01
   2.5043460e+00   9.6917703e+00   5.8145080e+00
   1.6231573e+01   9.3014526e+00   6.5446205e+01
   3.6190280e+01   3.0272345e+01   1.0813751e+01
   5.6087549e+01   3.6221179e+01   2.6486389e+01
   6.1472699e+00   1.2452172e+01   1.1162421e+01
   2.5257768e+00   9.0409054e+00   8.2676397e+00
   5.1889528e+01   3.7300378e+01   3.4329315e+00
   1.6277171e+01   2.1193090e+01   4.2935311e+00
   1.0222907e+01   8.5834940e+00   4.4718558e+01
   1.3645786e+01   7.6371430e+00   6.5690826e+01
   7.8043845e+00   1.3639777e+01   1.2983073e+01
   2.5126464e+01   1.3690058e+01   6.5206212e+01
   2.9941828e+01   1.4867053e+01   6.5372066e+01
   1.2254419e+01   7.7003100e+00   5.8576241e+01
   1.3395967e+01   7.6516079e+00   6.4480676e+01
   1.3499848e+01   7.6645334e+00   6.4869159e+01
   1.3798658e+01   7.6887868e+00   6.5710630e+01
   5.3342609e+01   3.6853563e+01   1.1974781e+01
   5.3034409e+01   3.6344841e+01   1.5510893e+01
   9.8690956e+00   7.9695259e+00   4.8560081e+01
   1.0956332e+01   7.7830553e+00   5.2085958e+01
   1.5789128e+01   8.6328686e+00   6.5658867e+01
   1.1327784e+01   7.9393610e+00   5.2537476e+01
   1.0516925e+01   7.9051808e+00   5.1460895e+01
   5.4781663e+01   3.6590663e+01   1.8745536e+01
   2.6428637e+01   2.5309903e+01   1.3997595e+01
   4.9190576e+01   3.6353674e+01   3.2969505e+00
   1.4652158e+01   1.9720040e+01   7.2764786e+00
   9.2364558e+00   8.0092891e+00   4.5544853e+01
   5.9312542e+00   1.2682733e+01   9.2501190e+00
   1.6145072e+01   1.7504656e+01   2.7158454e+01
   1.2832516e+01   7.6846732e+00   6.1896704e+01
   1.6746657e+01   8.7854997e+00   6.5680809e+01
   2.8392535e+01   2.7137475e+01   7.7661136e+00
   9.3808941e+00   1.3855853e+01   1.8676078e+01
   1.2380835e+01   1.7526211e+01   1.1432734e+01
   1.7844730e+01   2.2240575e+01   3.3528353e+00
   9.9793204e+00   1.6744644e+01   6.2224282e+00
   1.9133049e+01   1.0995746e+01   6.5248735e+01
   5.3313016e+01   3.6738917e+01   1.2925756e+01
   2.5422685e+01   2.5670544e+01   7.6887350e+00
   1.3547829e+01   7.6460982e+00   6.5250976e+01
   2.2779500e+01   1.1910042e+01   6.5476951e+01
   5.6354858e+01   3.6075139e+01   2.8686787e+01
   4.2531923e+01   2.9622473e+01   3.7960484e+01
   3.8454811e+01   3.2127586e+01   3.5973841e+00
   3.3057940e+01   2.3129382e+01   5.3323170e+01
   1.4845573e+01   8.0710306e+00   6.5696482e+01
   2.5653326e+01   1.4886526e+01   6.4623421e+01
   3.3746115e+01   2.4902128e+01   4.4141477e+01
   3.7190600e+01   1.9514579e+01   6.4663874e+01
   2.4810462e+01   1.1985506e+01   6.5592150e+01
   2.2973339e+01   2.1823029e+01   2.5859697e+01
   5.1844627e+01   3.6822814e+01   7.4954587e+00
   3.1602362e+01   2.4918990e+01   3.6249008e+01
   2.6501316e+01   2.6842330e+01   3.2648358e+00
   4.9119383e+01   3.5600229e+01   9.4288860e+00
   2.5360117e+01   2.5728751e+01   7.0644682e+00
   1.2763798e+01   1.7267807e+01   1.4492126e+01
   2.4339072e+01   1.5416958e+01   6.3436088e+01
   9.0301560e+00   7.9731275e+00   4.3879632e+01
   4.5575922e+01   3.3505232e+01   1.5830403e+01
   1.4973452e+01   1.1399214e+01   5.6903780e+01
   1.3553716e+01   7.6431084e+00   6.5266937e+01
   3.5171298e+01   3.0450300e+01   6.0040368e+00
   1.2868690e+01   7.7073021e+00   6.2183747e+01
   5.3982417e+01   3.6696280e+01   1.5373722e+01
   1.3641502e+01   7.6378187e+00   6.5673431e+01
   2.1469652e+01   1.0622476e+01   6.5633764e+01
   1.4654613e+01   8.0033012e+00   6.5703067e+01
   5.0324087e+01   3.1164566e+01   4.9797314e+01
   3.3913516e+01   3.0261122e+01   3.2489361e+00
   1.4354490e+01   1.1995122e+01   5.1016863e+01
   1.1502931e+01   7.8258261e+00   5.6004163e+01
   3.7782646e+01   2.2336097e+01   6.2522601e+01
   1.0940906e+01   7.8957408e+00   5.3578581e+01
   1.3657346e+01   7.6390753e+00   6.5714900e+01
   1.7286127e+01   1.7992221e+01   2.8830185e+01
   8.2600050e+00   1.5201463e+01   7.3223716e+00
   1.3564388e+01   7.6419554e+00   6.5308901e+01
   3.9792786e+00   1.0701604e+01   8.7684591e+00
   4.6095661e+01   2.3161924e+01   6.4461835e+01
   1.5305502e+01   9.0158748e+00   6.5293533e+01
   1.3828056e+01   7.7012836e+00   6.5711617e+01
   4.9098896e+00   1.2473904e+01   5.8602265e+00
   1.1879305e+01   1.4302686e+01   2.7449024e+01
   6.0428442e+00   1.0186386e+01   1.9560526e+01
   5.8402152e+01   3.2919111e+01   5.6412211e+01
   4.4811221e+01   2.2412186e+01   6.4607097e+01
   5.5202083e+00   8.5861536e+00   2.2705357e+01
   4.8385295e+01   3.3399852e+01   2.6240595e+01
   2.9471295e+01   2.7663430e+01   7.7098790e+00
   1.5775590e+01   1.7335865e+01   2.6653829e+01
   1.1687319e+01   1.8444022e+01   3.4104867e+00
   1.3573433e+01   7.6413256e+00   6.5351223e+01
   6.4940017e+00   9.0588844e+00   2.5386243e+01
   5.9418464e+00   8.2367321e+00   2.7442934e+01
   1.3278722e+01   7.6667217e+00   6.4020849e+01
   1.1501164e+01   1.6661496e+01   1.2829121e+01
   1.5316531e+01   8.2478057e+00   6.5695991e+01
   1.0440605e+01   7.8209730e+00   4.9982634e+01
   4.8290827e+01   2.3919632e+01   6.4436777e+01
   3.0843687e+01   1.4917411e+01   6.5432518e+01
   5.4790723e+01   3.3520761e+01   4.5283462e+01
   4.6477128e+01   3.4912750e+01   6.8921047e+00
   1.8949637e+01   2.1678954e+01   1.1176842e+01
   4.6725176e+01   3.4958633e+01   7.2896439e+00
   1.5231708e+01   8.2192844e+00   6.5698576e+01
   5.2370590e+01   3.7240796e+01   5.4152522e+00
   7.9608846e+00   1.5514787e+01   4.5649521e+00
   1.3646884e+01   7.6372575e+00   6.5697217e+01
   3.2450558e+01   2.8975956e+01   8.1750775e+00
   1.2996306e+01   1.9212485e+01   3.9791321e+00
   2.4780596e+01   2.2223598e+01   3.0106547e+01
   3.1625828e+01   2.9083709e+01   4.5920049e+00
   5.8514804e+01   3.2549829e+01   5.7876411e+01
   2.7801339e+01   2.7474120e+01   3.2726959e+00
   5.5753823e+00   8.8416761e+00   2.1905807e+01
   1.3536066e+01   7.6436324e+00   6.5163500e+01
   1.5476686e+01   8.3097120e+00   6.5695288e+01
   1.6281277e+01   9.2421465e+00   6.5504892e+01
   1.3651543e+01   7.6369235e+00   6.5714749e+01
   3.9460357e+01   2.6953909e+01   4.8192994e+01
   1.3530895e+01   7.6450613e+00   6.5150222e+01
   3.8263007e+01   3.1700721e+01   6.4002038e+00
   6.1414107e+00   8.2353699e+00   3.0096796e+01
   2.3741815e+01   1.1567479e+01   6.5611011e+01
   5.6512011e+01   3.5699779e+01   3.2444152e+01
   1.3868303e+01   7.7257167e+00   6.5712618e+01
   7.8001128e+00   8.1220056e+00   3.8556270e+01
   4.3134957e+01   2.0826669e+01   6.4981494e+01
   3.9707265e+00   1.1986378e+01   3.9180860e+00
   4.9867577e+01   3.0263597e+01   5.3988135e+01
   1.1315391e+01   7.7912750e+00   5.4809901e+01
   9.2562500e+00   1.6725280e+01   3.4535293e+00
   4.8253790e+01   3.5480204e+01   7.7320735e+00
   1.4253784e+01   8.6827417e+00   6.4523342e+01
   3.2315666e+01   1.5364422e+01   6.5435908e+01
   1.4310202e+01   8.2259659e+00   6.5515709e+01
   2.7788008e+01   1.4135818e+01   6.5372587e+01
   1.0167926e+01   7.8839910e+00   4.7534246e+01
   3.0678035e+00   8.6692024e+00   1.2657931e+01
   9.7371342e+00   1.2329112e+01   2.7619771e+01
   8.2987729e+00   1.0915706e+01   2.7265628e+01
   2.2675087e+01   1.1345465e+01   6.5603726e+01
   1.7849400e+01   1.0185496e+01   6.5381085e+01
   1.0811869e+01   7.9505901e+00   5.0056688e+01
   4.9480186e+01   2.8768651e+01   5.9271971e+01
   3.4959825e+01   1.7602427e+01   6.5113797e+01
   9.1005716e+00   8.0172749e+00   4.4876464e+01
   6.7030154e+00   9.7631648e+00   2.3984164e+01
   5.1737707e+01   3.3556577e+01   3.5790306e+01
   1.3224429e+01   7.6566930e+00   6.3489052e+01
   1.0822827e+01   9.2961014e+00   4.5461357e+01
   1.0358929e+01   7.8552980e+00   4.8633907e+01
   2.5427853e+01   1.2274954e+01   6.5584151e+01
   1.8438086e+01   2.2098127e+01   6.4933236e+00
   9.5881143e+00   7.9847330e+00   4.7210546e+01
   1.3520794e+01   7.6482478e+00   6.5144244e+01
   1.3925106e+01   7.7430215e+00   6.5712933e+01
   5.1192084e+01   2.5976524e+01   6.3844415e+01
   3.0040360e+01   2.3513582e+01   4.0771273e+01
   1.3767622e+01   7.6783067e+00   6.5712362e+01
   4.3005439e+01   2.6049937e+01   5.9671183e+01
   1.3682929e+01   7.6482027e+00   6.5714489e+01
   1.1595177e+01   7.8251601e+00   5.6461759e+01
   1.3046603e+01   7.6674816e+00   6.2485973e+01
   4.1469855e+01   1.9981876e+01   6.5073703e+01
   1.3686989e+01   7.6512412e+00   6.5714584e+01
   8.3427252e+00   9.0562181e+00   3.4002268e+01
   6.4032897e+00   1.4344777e+01   3.8691692e+00
   4.1661203e+01   2.7227633e+01   5.2299340e+01
   2.2593285e+01   1.5965367e+01   6.0553514e+01
   5.4461176e+01   3.4054186e+01   4.0011505e+01
   7.8846030e+00   8.0337999e+00   3.7496986e+01
   5.5511123e+01   3.6383373e+01   2.3076214e+01
   4.9867731e+00   8.3314844e+00   2.2937890e+01
   1.1978758e+01   1.6775119e+01   1.4126059e+01
   5.2243562e+01   2.7361004e+01   6.3053838e+01
   7.3561053e+00   1.3632799e+01   1.1076347e+01
   3.9464435e+01   2.4546445e+01   5.9749124e+01
   4.2671033e+01   3.3180523e+01   8.8447556e+00
   5.0012773e+00   1.3074139e+01   3.7413018e+00
   2.2014854e+01   1.3785220e+01   6.4019028e+01
   1.2572871e+01   7.6965655e+00   6.0074243e+01
   1.3868441e+01   7.7210306e+00   6.5713505e+01
   3.1092157e+01   2.7615652e+01   1.3890167e+01
   1.2708230e+01   1.8464275e+01   7.2445975e+00
   5.8008670e+01   3.4734251e+01   4.4874410e+01
   5.3224514e+01   3.2199109e+01   5.0312316e+01
   1.3586937e+01   7.6421178e+00   6.5433399e+01
   2.0391448e+01   2.3666957e+01   3.2945472e+00
   1.3466534e+01   7.6478042e+00   6.4828753e+01
   2.8523305e+01   1.3996629e+01   6.5462473e+01
   1.6493596e+01   1.9172603e+01   1.7914705e+01
   4.1770030e+01   3.2861511e+01   8.5555594e+00
   4.6716351e+00   1.1717240e+01   7.9194060e+00
   1.9498414e+01   9.9807404e+00   6.5650664e+01
   5.8634908e+01   3.4467867e+01   4.8395222e+01
   3.9138914e+01   3.0704756e+01   1.7440492e+01
   5.7620406e+00   1.1499891e+01   1.3502457e+01
   2.3913466e+01   1.1629876e+01   6.5608976e+01
   1.2153130e+01   7.7091046e+00   5.7992049e+01
   1.3654045e+01   7.6382142e+00   6.5714935e+01
   5.3918888e+00   8.3032383e+00   2.6174862e+01
   5.2203070e+01   3.7095174e+01   6.2439659e+00
   6.8052431e+00   8.7190404e+00   2.7945157e+01
   8.6874798e+00   1.6294313e+01   3.4782605e+00
   4.4173838e+01   2.9563249e+01   4.3751332e+01
   2.6026933e+01   2.5291016e+01   1.2673426e+01
   5.8668457e+01   3.4490909e+01   4.8320266e+01
   1.4414545e+01   7.9150022e+00   6.5704565e+01
   5.8115832e+01   3.2292328e+01   5.8274412e+01
   4.6939744e+01   2.7215436e+01   6.0632763e+01
   3.9134417e+01   2.9469280e+01   2.7750309e+01
   1.3462448e+01   7.6547394e+00   6.4890035e+01
   8.2522938e+00   8.0881161e+00   4.0813976e+01
   1.9458666e+01   1.2544146e+01   6.3853559e+01
   1.5107901e+01   8.3115958e+00   6.5677155e+01
   4.2275484e+00   1.1924603e+01   5.2380307e+00
   2.7029066e+01   1.5909229e+01   6.4301880e+01
   2.4087241e+00   9.4405172e+00   6.2481531e+00
   1.3750727e+01   7.6834307e+00   6.5712456e+01
   9.9987729e+00   1.6599514e+01   7.0659065e+00
   4.3314757e+01   2.6472604e+01   5.8810853e+01
   4.0094175e+01   3.2786799e+01   3.7510228e+00
   5.1842609e+01   3.7308212e+01   3.2294209e+00
   2.4980561e+00   9.8004739e+00   5.4266150e+00
   7.2370043e+00   8.1672131e+00   3.5769077e+01
   1.3717210e+01   7.6891520e+00   6.5701538e+01
   3.1438016e+01   2.5335112e+01   3.2568985e+01
   1.6255974e+01   1.0001487e+01   6.4802563e+01
   1.3643800e+01   7.6382657e+00   6.5674422e+01
   1.0179744e+01   7.9496104e+00   5.0027333e+01
   1.5691754e+01   8.7177705e+00   6.5637134e+01
   1.4260204e+01   1.7216973e+01   2.0939836e+01
   1.3653233e+01   7.6471320e+00   6.5688451e+01
   2.4701901e+00   9.5218517e+00   6.2345935e+00
   5.6821977e+01   3.5971595e+01   3.0975196e+01
   1.3382739e+01   7.6562496e+00   6.4486839e+01
   6.8732699e+00   8.4902334e+00   2.9103864e+01
   5.1632166e+00   1.2519773e+01   6.7311650e+00
   7.8984791e+00   9.0807046e+00   3.1833473e+01
   1.2633449e+01   7.7476098e+00   6.1263854e+01
   3.4113388e+01   3.0325226e+01   3.4074890e+00
   5.1954093e+00   9.2924669e+00   1.8748585e+01
   5.1853191e+01   3.7311756e+01   3.2304598e+00
   5.2390373e+01   3.7235805e+01   5.5117061e+00
   2.7111855e+01   2.4838945e+01   1.9921781e+01
   3.8654927e+00   8.4733282e+00   1.7465170e+01
   1.7807922e+01   9.1873405e+00   6.5667476e+01
   1.4649265e+01   1.0301988e+01   6.0522673e+01
   4.2233268e+01   2.0297344e+01   6.5050114e+01
   3.1743729e+01   2.8679147e+01   8.0161578e+00
   3.1828088e+00   1.0849141e+01   4.9178889e+00
   3.0205308e+01   1.6100240e+01   6.5018760e+01
   3.5461919e+01   2.3759679e+01   5.6073837e+01
   1.7020408e+01   1.3245387e+01   5.6335889e+01
   5.9804683e+00   8.2295023e+00   2.8626296e+01
   2.5098984e+01   1.6240013e+01   6.2807989e+01
   3.5549953e+01   3.0941087e+01   3.4017417e+00
   4.0714385e+01   3.3043108e+01   3.7012795e+00
   1.5729964e+01   8.5293126e+00   6.5682575e+01
   5.1866261e+01   3.7316257e+01   3.2306910e+00
   4.8277668e+01   2.9327296e+01   5.5555653e+01
   7.9443730e+00   8.1107369e+00   3.9300128e+01
   3.2152976e+01   2.9373586e+01   4.1834375e+00
   8.8964856e+00   7.9897258e+00   4.3419565e+01
   3.8638577e+01   3.2040972e+01   4.9184614e+00
   5.1062606e+01   3.7026110e+01   3.3118494e+00
   2.6409281e+01   1.3811860e+01   6.5325980e+01
   4.1345581e+01   3.2856311e+01   7.2531225e+00
   1.3665830e+01   7.6416521e+00   6.5713424e+01
   5.2293747e+01   3.7210785e+01   5.5003256e+00
   3.0120033e+00   9.8337192e+00   7.5016940e+00
   2.5183730e+01   1.2965842e+01   6.5428974e+01
   2.4048043e+00   9.3467010e+00   6.5493275e+00
   1.2894224e+01   7.7213353e+00   6.2409796e+01
   1.3717345e+01   7.6741495e+00   6.5711476e+01
   2.4922601e+00   9.1394176e+00   7.6811298e+00
   2.0187780e+01   2.3555785e+01   3.2952306e+00
   1.3814089e+01   7.8894998e+00   6.5459748e+01
   4.3912458e+01   3.2754647e+01   1.6621059e+01
   1.7434610e+01   1.0809781e+01   6.4626871e+01
   1.3696882e+01   7.6878104e+00   6.5687402e+01
   4.8940578e+01   3.5439042e+01   1.0269309e+01
   8.1865978e+00   1.5584145e+01   5.1247102e+00
   1.3637855e+01   7.6374928e+00   6.5648222e+01
   5.9023178e+01   3.3920399e+01   5.2537489e+01
   1.2082243e+01   7.7034509e+00   5.7764511e+01
   5.4852793e+01   3.6078248e+01   2.3829294e+01
   2.6858449e+01   1.9741233e+01   5.4446911e+01
   4.2386898e+01   2.2180664e+01   6.4257837e+01
   3.8881806e+01   3.2309084e+01   3.5544762e+00
   5.3537830e+01   3.4661710e+01   3.2166299e+01
   4.6752784e+01   2.3626391e+01   6.4342077e+01
   2.8583671e+01   1.3587144e+01   6.5531636e+01
   1.0843189e+01   7.8742436e+00   5.2945784e+01
   1.3648774e+01   7.6371730e+00   6.5705784e+01
   3.7240090e+00   8.4920205e+00   1.6760035e+01
   4.7177369e+01   2.4359203e+01   6.3995530e+01
   5.8376872e+01   3.2684234e+01   5.7268440e+01
   2.3772329e+01   1.1568365e+01   6.5611844e+01
   3.9382373e+01   1.8779994e+01   6.5198804e+01
   5.3909935e+01   2.7991742e+01   6.2997639e+01
   4.9646324e+01   3.5951243e+01   8.1212671e+00
   1.3172037e+01   7.6821424e+00   6.3570398e+01
   1.3594583e+01   7.7307931e+00   6.5186119e+01
   1.3600581e+01   7.6385479e+00   6.5441531e+01
   1.9123574e+01   9.6964475e+00   6.5656761e+01
   5.1874303e+01   3.7317893e+01   3.2366970e+00
   1.3649553e+01   7.6373197e+00   6.5705624e+01
   5.5493284e+01   2.9573226e+01   6.1940751e+01
   5.7819346e+01   3.1666523e+01   5.9695061e+01
   1.3529143e+01   1.8283777e+01   1.1574662e+01
   7.9029176e+00   8.0311865e+00   3.7552986e+01
   7.7602550e+00   1.5524197e+01   3.6994909e+00
   2.8183007e+01   1.9296348e+01   5.9492297e+01
   2.1097897e+01   2.3383106e+01   7.7580901e+00
   2.3382329e+01   1.8108117e+01   5.2622584e+01
   5.1842903e+01   3.7305497e+01   3.2481391e+00
   4.2369355e+00   1.2268719e+01   3.8783278e+00
   3.2683872e+01   2.9726131e+01   3.2598340e+00
   3.0975536e+00   9.8190192e+00   7.9104183e+00
   1.2379276e+01   7.7681354e+00   6.0106778e+01
   4.6878775e+01   3.5424274e+01   3.8865772e+00
   3.3482738e+01   1.5810380e+01   6.5417173e+01
   2.8123444e+01   1.4240858e+01   6.5372800e+01
   4.8425250e+01   3.2615367e+01   3.2996556e+01
   3.9225683e+01   2.0282841e+01   6.4656735e+01
   1.3611914e+01   7.6414940e+00   6.5501837e+01
   4.0028580e+01   2.7883014e+01   4.3280260e+01
   2.9829960e+01   1.4649851e+01   6.5415919e+01
   1.0974525e+01   1.1514488e+01   3.7013618e+01
   3.4231017e+01   1.7493597e+01   6.5060127e+01
   1.0989916e+01   8.1367016e+00   5.0151217e+01
   3.7925553e+01   2.6658203e+01   4.5540308e+01
   2.0139818e+01   1.1260177e+01   6.5365002e+01
   1.5673730e+01   8.3786512e+00   6.5687277e+01
   5.2657393e+01   3.7081845e+01   7.6963415e+00
   5.5141992e+01   3.6470263e+01   2.1064139e+01
   5.6024283e+01   3.5801744e+01   3.0104311e+01
   1.9167454e+01   9.9163167e+00   6.5644458e+01
   5.8129878e+01   3.5261194e+01   4.0879321e+01
   1.5257340e+01   1.0564041e+01   6.1872677e+01
   3.7217098e+01   3.1540463e+01   4.2414893e+00
   1.9841327e+01   1.4115597e+01   6.1157880e+01
   4.3988446e+01   3.3471369e+01   1.0821410e+01
   4.7343946e+01   2.3364733e+01   6.4556334e+01
   1.4090085e+01   7.8273620e+00   6.5706517e+01
   3.6331791e+01   1.7214152e+01   6.5320162e+01
   1.3495578e+01   7.6875277e+00   6.4733424e+01
   4.8996055e+01   3.6240590e+01   3.6604227e+00
   5.1861044e+01   3.6779187e+01   7.9091877e+00
   3.8781997e+01   1.8415640e+01   6.5233397e+01
   1.2975351e+01   7.6676497e+00   6.2275209e+01
   1.3696146e+01   7.6739031e+00   6.5704648e+01
   3.5687333e+01   2.3149074e+01   5.8916722e+01
   1.4146236e+01   7.8226626e+00   6.5708830e+01
   3.8167998e+01   2.3192017e+01   6.1497207e+01
   1.3827776e+01   7.7849457e+00   6.5671301e+01
   6.4511088e+00   8.2149050e+00   3.1740014e+01
   1.5933029e+01   9.8288558e+00   6.4785977e+01
   8.7405087e+00   8.6701891e+00   3.7128971e+01
   5.8725750e+01   3.4751848e+01   4.6592350e+01
   1.2149396e+01   7.7440694e+00   5.8795162e+01
   3.4760318e+01   1.6687303e+01   6.5332719e+01
   4.5237838e+01   2.6061691e+01   6.1520357e+01
   1.4448800e+01   7.9272864e+00   6.5704001e+01
   4.7098669e+01   3.4842046e+01   9.4087922e+00
   3.9557492e+01   3.1020391e+01   1.6300243e+01
   1.3331643e+01   7.6585855e+00   6.4247421e+01
   4.4738768e+01   3.2928532e+01   1.7875772e+01
   4.6087659e+01   3.4253330e+01   1.1152788e+01
   4.0046032e+01   3.2828401e+01   3.2457049e+00
   2.5036451e+01   2.5070369e+01   1.0540402e+01
   3.0189163e+00   1.0791168e+01   4.4226116e+00
   1.3650880e+01   7.6368394e+00   6.5714322e+01
   1.1449023e+01   7.8477211e+00   5.5862623e+01
   1.3639111e+01   7.6377368e+00   6.5662567e+01
   1.3594428e+01   7.6392424e+00   6.5416337e+01
   1.4178901e+01   7.8281855e+00   6.5708110e+01
   5.3256215e+01   3.4662265e+01   3.1289056e+01
   1.5722728e+01   8.6774375e+00   6.5653434e+01
   5.0379254e+01   2.8810193e+01   6.0039010e+01
   1.3803372e+01   7.7755227e+00   6.5668105e+01
   2.0332066e+01   2.3087713e+01   6.9359790e+00
   6.1748392e+00   1.2302877e+01   1.1925767e+01
   1.3650378e+01   7.6567204e+00   6.5669810e+01
   6.9338765e+00   1.4727580e+01   4.2583163e+00
   4.1787966e+01   2.0570060e+01   6.4927609e+01
   1.3665358e+01   7.6411404e+00   6.5712399e+01
   1.3698364e+01   7.6540815e+00   6.5714712e+01
   1.2770697e+01   7.7184568e+00   6.1791728e+01
   7.6341968e+00   8.1382041e+00   3.7781123e+01
   1.3655960e+01   7.6400243e+00   6.5714513e+01
   2.7192826e+01   1.4848091e+01   6.5057642e+01
   1.3650941e+01   7.6368577e+00   6.5711694e+01
   1.3850474e+01   7.7465442e+00   6.5705711e+01
   4.5348745e+00   1.2179876e+01   5.4845874e+00
   1.4041295e+01   7.7853519e+00   6.5712702e+01
   2.1113250e+01   2.3504137e+01   7.0110060e+00
   3.2876677e+01   2.9805398e+01   3.2905501e+00
   4.9423026e+01   3.5385255e+01   1.2417425e+01
   1.3651013e+01   7.6368182e+00   6.5714979e+01
   2.1165453e+01   1.2016162e+01   6.5200885e+01
   5.1854599e+01   3.7303240e+01   3.2836844e+00
   2.4186009e+01   2.5608892e+01   3.7277505e+00
   6.1376309e+00   1.4142145e+01   3.7060588e+00
   1.0378005e+01   7.9334784e+00   5.0939044e+01
   3.6910184e+01   2.7742960e+01   3.3803276e+01
   1.4338771e+01   9.8690794e+00   6.1086605e+01
   5.5485214e+01   3.5134789e+01   3.4159953e+01
   5.2104325e+01   3.6428106e+01   1.1841434e+01
   1.5092696e+01   8.1835352e+00   6.5702506e+01
   2.9136317e+01   2.8058088e+01   3.6716592e+00
   1.4194971e+01   8.5863798e+00   6.4630233e+01
