# Supplementary material for: Rethinking Colour Constancy
Source: PLoS One. 2015 Sep 10;10(9):e0135029. doi: 10.1371/journal.pone.0135029 (PMC4565710; doi:10.1371/journal.pone.0135029)
Supplement: S1 Dataset — (ZIP) [file pone.0135029.s002.zip › 5-TransitionMetamerReflectanceData/GtoN_20munsells/targetXYZ_17.txt]

   3.9112662e+01   2.7111564e+01   2.6652841e+00
   5.4062716e+01   3.1286708e+01   3.9477957e+01
   5.3845843e+01   3.4550647e+01   2.1101586e+01
   5.4419355e+01   3.3989782e+01   2.6639923e+01
   4.8639520e+01   2.4003909e+01   5.7138140e+01
   5.4145076e+01   3.2502689e+01   3.3481128e+01
   5.2789055e+01   3.5333781e+01   1.1799308e+01
   5.2020100e+01   3.5854968e+01   4.8023245e+00
   5.4299872e+01   3.5121671e+01   1.7850761e+01
   1.9373419e+01   1.9879654e+01   2.4813266e+00
   4.9515917e+01   3.4893126e+01   2.3666017e+00
   3.8875259e+01   1.9033298e+01   5.2525506e+01
   1.8854805e+01   1.8892884e+01   2.5325899e+00
   2.3098785e+01   1.2105566e+01   4.8620115e+01
   1.5325510e+01   9.4222923e+00   4.3968461e+01
   3.4675409e+01   2.3191056e+01   4.0593774e+00
   5.2120888e+01   3.5834109e+01   5.2439339e+00
   2.0644332e+01   1.0380200e+01   5.4977164e+01
   4.7618347e+01   3.4495596e+01   2.3628478e+00
   4.2875121e+01   3.2186266e+01   2.3715088e+00
   5.2326810e+01   3.5690086e+01   7.5934063e+00
   1.0953715e+01   7.0956529e+00   5.0840515e+01
   3.1408866e+01   2.4311160e+01   2.5097223e+00
   4.4820439e+00   8.0168892e+00   1.3565599e+01
   3.4401909e+01   2.7136187e+01   2.4154298e+00
   5.1974253e+01   3.5870821e+01   4.4626006e+00
   1.4929792e+01   7.7807789e+00   5.8069860e+01
   2.4650351e+01   1.7441818e+01   5.6843633e+00
   2.8383645e+01   2.1555093e+01   2.6865546e+00
   9.3648694e+00   9.0008295e+00   2.3260053e+01
   5.3577038e+01   3.5328441e+01   1.4722206e+01
   4.6780640e+01   2.2746110e+01   5.7705790e+01
   5.3466797e+01   3.5411653e+01   1.2910344e+01
   2.2429790e+01   2.3606964e+01   2.3950016e+00
   2.6069470e+01   1.4250846e+01   4.0595295e+01
   1.1769271e+01   7.0127696e+00   5.4596949e+01
   4.9551739e+01   3.5261166e+01   2.3622158e+00
   1.2672865e+01   6.8630170e+00   5.8838831e+01
   4.6820958e+01   2.8889327e+01   1.9255262e+01
   3.7994983e+01   2.1741911e+01   2.8402444e+01
   3.4856686e+01   1.6986872e+01   5.2315676e+01
   4.4157458e+01   3.3106670e+01   2.3654574e+00
   1.0909510e+01   7.0899171e+00   5.0740905e+01
   5.6770111e+01   3.3904512e+01   3.5121592e+01
   3.1071208e+01   2.7814721e+01   2.3780710e+00
   5.7168127e+01   3.3420902e+01   3.9573953e+01
   3.4632956e+01   2.9359275e+01   2.3730740e+00
   5.1587340e+01   3.5983887e+01   2.3606771e+00
   5.4862771e+01   3.4758773e+01   2.3529983e+01
   8.8969483e+00   1.0616914e+01   5.9580769e+00
   3.9903422e+01   3.1557813e+01   2.3685150e+00
   1.3416035e+01   7.2646431e+00   5.7668799e+01
   1.1124942e+01   9.8447364e+00   2.1463067e+01
   7.3431501e+00   1.2036007e+01   2.9089888e+00
   8.7266016e+00   1.2506577e+01   2.9280099e+00
   5.2685721e+01   3.5659030e+01   8.6550267e+00
   5.2032577e+01   3.5826051e+01   5.2487528e+00
   5.1238024e+01   3.5775328e+01   2.3627599e+00
   2.7457269e+00   7.8037626e+00   9.4862011e+00
   5.2065167e+01   3.5854345e+01   4.9289080e+00
   4.6873296e+01   2.4462477e+01   4.7886811e+01
   9.2073383e+00   1.5360982e+01   2.5327102e+00
   4.6730396e+01   2.2993923e+01   5.6073986e+01
   1.2574124e+01   6.8981289e+00   5.8212854e+01
   1.8073699e+01   2.1116143e+01   2.4155507e+00
   9.0079943e+00   7.3935436e+00   4.0060133e+01
   4.5064149e+01   3.3044313e+01   2.3697462e+00
   5.2951411e+01   3.5410846e+01   1.2122839e+01
   5.3468069e+01   3.5421912e+01   1.2841435e+01
   5.5754635e+01   3.2014840e+01   4.2601945e+01
   5.3758336e+01   3.5310463e+01   1.4621173e+01
   4.0213578e+00   7.5463551e+00   1.7057704e+01
   1.1333125e+01   9.3260752e+00   2.8144408e+01
   3.9307588e+01   1.9769647e+01   4.9052613e+01
   4.8477604e+01   2.6616986e+01   4.1299460e+01
   2.3091475e+01   1.1721660e+01   5.1925947e+01
   1.9136629e+01   2.1831914e+01   2.4074629e+00
   1.6772008e+01   1.5210468e+01   3.1650519e+00
   3.4038039e+00   7.7475873e+00   1.2232051e+01
   2.7938705e+01   1.3376229e+01   5.5515983e+01
   3.1932850e+01   2.0136284e+01   1.3513266e+01
   1.5570958e+01   8.0340994e+00   5.7969220e+01
   2.3699035e+00   8.6013576e+00   4.4096232e+00
   3.9063002e+01   2.2347768e+01   2.8626494e+01
   1.1388213e+01   1.4550918e+01   2.6867442e+00
   3.4915401e+01   2.1946954e+01   1.2426238e+01
   4.1160092e+00   7.5609008e+00   1.7286049e+01
   2.4968210e+01   1.9064127e+01   3.0042008e+00
   1.4388094e+01   1.8980096e+01   2.4432137e+00
   2.3306687e+00   8.2402305e+00   5.5484595e+00
   3.2132514e+00   9.9815172e+00   3.1621360e+00
   3.0181568e+01   2.3472042e+01   2.5372372e+00
   1.3665209e+01   1.0301514e+01   2.7490718e+01
   5.3637152e+01   3.5361713e+01   1.3844637e+01
   5.2058187e+01   3.5864108e+01   5.0774855e+00
   2.2635632e+01   1.0825622e+01   5.7889148e+01
   5.1588901e+01   3.5984100e+01   2.3607393e+00
   2.0836778e+01   2.0480218e+01   2.4787536e+00
   1.2440953e+01   6.8822513e+00   5.7928867e+01
   5.6764653e+01   3.3844504e+01   3.5515966e+01
   7.6388791e+00   1.1681664e+01   3.1167106e+00
   2.8534850e+01   1.4752295e+01   4.6189892e+01
   4.3748895e+01   2.4770300e+01   3.2452378e+01
   4.6334558e+01   3.3547758e+01   2.3682200e+00
   3.2847984e+01   2.8590330e+01   2.3754510e+00
   5.7452363e+01   3.2419897e+01   4.6505297e+01
   1.0403726e+01   7.1482083e+00   4.8329914e+01
   1.7755665e+01   9.4038940e+00   5.3324808e+01
   5.3329559e+01   3.5457065e+01   1.2128166e+01
   5.6786443e+01   3.1046294e+01   5.1002299e+01
   6.8444689e+00   7.3376260e+00   3.1794878e+01
   5.4439806e+01   3.5101652e+01   1.8905001e+01
   1.5551636e+01   8.0978190e+00   5.7355853e+01
   4.6993155e+01   2.5979098e+01   3.8816386e+01
   8.3307359e+00   7.2194058e+00   3.9289557e+01
   3.4897914e+00   9.4322467e+00   3.6493016e+00
   1.6070850e+01   1.4140430e+01   3.9820638e+00
   5.0449329e+01   3.5056268e+01   2.3910078e+00
   8.5089294e+00   1.2499325e+01   2.8996103e+00
   2.0813339e+01   9.9363840e+00   5.9149020e+01
   3.4052006e+01   1.9613646e+01   2.7636257e+01
   5.7180115e+00   1.1509847e+01   2.8847434e+00
   5.2207749e+01   3.5830042e+01   5.7650793e+00
   5.4053889e+01   3.5229952e+01   1.6542080e+01
   1.2134041e+01   6.9964949e+00   5.5959973e+01
   3.4790306e+01   2.3532475e+01   3.4538234e+00
   1.2726561e+01   6.8403209e+00   5.9248797e+01
   3.4842507e+01   2.7970606e+01   2.3933405e+00
   2.4280377e+01   1.6492677e+01   1.1298203e+01
   3.3862543e+01   1.8658970e+01   3.4942405e+01
   5.4542928e+01   3.5013210e+01   2.0388504e+01
   2.2171755e+01   1.1092342e+01   5.4157781e+01
   4.8279260e+01   3.4151261e+01   2.3757173e+00
   3.5122748e+01   1.6226741e+01   5.8762405e+01
   5.4238857e+01   3.5132435e+01   1.8532642e+01
   1.3974198e+01   1.8203816e+01   2.4666208e+00
   5.6669647e+01   3.3991181e+01   3.4194052e+01
   4.5756048e+01   3.2805506e+01   2.3839461e+00
   2.1552508e+01   2.1036422e+01   2.4637626e+00
   5.4853250e+01   3.4935787e+01   2.1399808e+01
   5.0372686e+01   3.5477638e+01   2.3618367e+00
   4.0403447e+01   3.1756200e+01   2.3681364e+00
   4.8990526e+01   2.4700670e+01   5.4547113e+01
   4.4873948e+01   2.2435695e+01   5.2683012e+01
   5.4174765e+01   3.0486234e+01   4.3935079e+01
   3.2194440e+01   2.7278911e+01   2.3879713e+00
   5.3698752e+01   3.5361748e+01   1.4437436e+01
   2.5412711e+01   1.4074023e+01   3.9529807e+01
   4.8711221e+01   2.4365570e+01   5.5363219e+01
   5.3528255e+01   3.5225377e+01   1.5458880e+01
   1.7567707e+01   8.6922636e+00   5.8873620e+01
   5.1548542e+01   3.5959606e+01   2.3609361e+00
   5.1714173e+01   3.5872924e+01   3.6098446e+00
   5.2853065e+01   3.5456116e+01   1.1417523e+01
   3.2896509e+00   7.7755779e+00   1.1517421e+01
   4.2441619e+01   2.2728454e+01   4.0870611e+01
   3.0090765e+00   7.7243956e+00   1.1036871e+01
   5.3394744e+01   3.5465440e+01   1.2889195e+01
   4.2987819e+01   2.4069661e+01   3.3914675e+01
   3.7862515e+00   8.7045925e+00   5.8229602e+00
   5.2170328e+01   3.5809692e+01   5.6544522e+00
   2.7572843e+00   9.4501322e+00   3.3964006e+00
   8.5290464e+00   7.2367644e+00   3.9878896e+01
   5.1623416e+01   3.5974138e+01   2.5475954e+00
   5.3290343e+01   3.4799325e+01   1.7254366e+01
   5.2429365e+01   3.5765710e+01   7.2231192e+00
   5.4214807e+01   2.8367562e+01   5.4291381e+01
   7.9003867e+00   7.3330969e+00   3.6271244e+01
   2.8870860e+01   1.6085877e+01   3.5655413e+01
   1.2957928e+01   6.9210183e+00   5.9251615e+01
   6.5201523e+00   1.3248553e+01   2.6314880e+00
   3.9343897e+01   1.8409196e+01   5.8405404e+01
   5.2923306e+01   3.4891173e+01   1.4981435e+01
   3.4578534e+00   8.6494726e+00   5.5360265e+00
   5.1567955e+01   3.5965159e+01   2.3617386e+00
   2.5628761e+01   2.5211455e+01   2.3870415e+00
   2.5791994e+01   1.8031763e+01   5.5226437e+00
   5.1751959e+01   3.5914418e+01   3.5443171e+00
   1.5806188e+01   1.4882415e+01   3.1239127e+00
   8.6250337e+00   7.1944781e+00   4.0732901e+01
   1.5706194e+01   8.1833498e+00   5.7137196e+01
   1.1614263e+01   8.6474198e+00   3.7042144e+01
   3.2014055e+01   1.5532599e+01   5.2965418e+01
   3.6499991e+01   2.0693142e+01   2.9972647e+01
   3.0119026e+01   1.5899001e+01   4.2508954e+01
   5.1826751e+00   1.1359810e+01   2.8713539e+00
   5.6902804e+01   3.3306611e+01   3.9878832e+01
   9.5264109e+00   7.2739699e+00   4.3487783e+01
   5.4453125e+01   3.5068855e+01   1.8840651e+01
   5.3060522e+01   3.5519540e+01   1.1380902e+01
   5.1711326e+01   3.5197911e+01   7.2889801e+00
   5.0843326e+01   3.5679791e+01   2.3611032e+00
   9.0570503e+00   1.1149225e+01   4.3131700e+00
   3.8325219e+01   1.7997330e+01   5.7594534e+01
   4.8524097e+01   2.6760615e+01   4.0610832e+01
   2.6514141e+01   1.2299275e+01   5.9059067e+01
   3.9046463e+01   3.0847548e+01   2.3717937e+00
   3.4392657e+01   1.7697433e+01   4.5039286e+01
   7.7895401e+00   7.2832495e+00   3.6390308e+01
   2.9303399e+01   1.9296982e+01   9.0103235e+00
   3.5775135e+01   2.8182632e+01   2.3974439e+00
   5.1749155e+01   3.5943016e+01   3.2977177e+00
   4.0654310e+00   7.5089689e+00   1.7707970e+01
   4.8389430e+01   3.4847194e+01   2.3632752e+00
   1.2941353e+01   6.9426101e+00   5.9009099e+01
   1.2787046e+01   6.8587952e+00   5.9258869e+01
   1.7452751e+01   2.0714047e+01   2.4205873e+00
   2.0209357e+01   1.4481997e+01   1.2609718e+01
   6.7574911e+00   1.3576832e+01   2.6075972e+00
   9.5948399e+00   7.2011078e+00   4.4578744e+01
   5.5065285e+01   3.4419799e+01   2.6710946e+01
   1.2797355e+01   6.9070068e+00   5.8840186e+01
   2.8720091e+01   1.6562483e+01   3.0607403e+01
   5.1113543e+01   3.5631233e+01   2.3682602e+00
   5.4098335e+01   3.5197182e+01   1.6606255e+01
   2.8149927e+00   7.7524634e+00   1.0157360e+01
   5.1590232e+01   3.5982163e+01   2.3709053e+00
   2.3976096e+01   2.1160026e+01   2.5136347e+00
   2.3902164e+00   8.0207223e+00   6.8434574e+00
   2.4019911e+01   1.6871106e+01   7.3441040e+00
   5.5305755e+01   3.4535365e+01   2.6541117e+01
   2.2277656e+01   2.3504529e+01   2.3956669e+00
   5.3704574e+00   7.3783363e+00   2.4764325e+01
   5.1623370e+01   3.5974415e+01   2.5452480e+00
   4.5787671e+00   9.2345738e+00   4.9216434e+00
   2.0164738e+01   9.6786958e+00   5.9154537e+01
   1.3541442e+01   1.6084621e+01   2.6016824e+00
   3.8402439e+01   2.2073444e+01   2.7665923e+01
   5.0604776e+01   3.3896420e+01   8.9768486e+00
   6.2342164e+00   1.1175844e+01   3.1063925e+00
   2.9637292e+01   1.4433998e+01   5.3015235e+01
   2.0557286e+01   9.8328447e+00   5.9159966e+01
   5.9997267e+00   1.0731779e+01   3.3152557e+00
   5.7442010e+01   3.2889276e+01   4.3831294e+01
   5.5770310e+01   3.4570981e+01   2.7191657e+01
   1.6840475e+01   2.0518639e+01   2.4209463e+00
   4.7783660e+01   3.3379927e+01   2.4120243e+00
   1.8199108e+01   9.1466992e+00   5.7102848e+01
   5.1763910e+01   3.5453463e+01   6.1462904e+00
   2.0652175e+01   1.3224593e+01   2.7223460e+01
   1.2947514e+01   6.9165250e+00   5.9254675e+01
   5.1661421e+01   3.5966792e+01   2.7449930e+00
   3.6036050e+01   2.9402641e+01   2.3772465e+00
   1.2715575e+01   6.8529739e+00   5.9095176e+01
   2.7764192e+01   2.3493051e+01   2.4617804e+00
   4.2051519e+01   2.7574303e+01   5.0043874e+00
   5.6228846e+01   3.4242098e+01   3.1141273e+01
   2.2365575e+01   1.1784320e+01   4.8732522e+01
   2.3269761e+00   8.5609128e+00   4.4824415e+00
   4.9235302e+01   2.9551020e+01   2.6982282e+01
   2.3228529e+01   1.0925996e+01   5.9061421e+01
   5.2097956e+01   3.5825151e+01   5.1718163e+00
   5.1513322e+01   3.5965694e+01   2.3610464e+00
   1.2046948e+01   8.6536493e+00   3.8731198e+01
   5.7408427e+01   3.2257031e+01   4.7217570e+01
   5.2735853e+01   3.5644436e+01   8.7291542e+00
   3.9854915e+01   1.8886762e+01   5.7040111e+01
   1.2119391e+01   7.2386538e+00   5.3567356e+01
   1.9185188e+01   9.2859026e+00   5.9173983e+01
   3.0513713e+00   7.6738275e+00   1.1711815e+01
   5.2438158e+01   3.5729796e+01   7.0172940e+00
   2.9250653e+01   1.6622854e+01   3.2454543e+01
   5.1634950e+01   3.5975227e+01   2.6004617e+00
   4.7812188e+01   3.4287355e+01   2.3659178e+00
   2.1023509e+01   1.5486450e+01   7.3126127e+00
   2.3489834e+01   1.2507621e+01   4.6434919e+01
   2.6798853e+01   1.2692592e+01   5.6936339e+01
   4.8030166e+01   2.6914581e+01   3.7528076e+01
   3.0757845e+01   1.4292971e+01   5.8011730e+01
   1.0303643e+01   7.1313504e+00   4.8133347e+01
   3.3058281e+00   1.0250321e+01   3.0471856e+00
   6.5024987e+00   7.3232394e+00   3.0441396e+01
   5.2605046e+01   3.5671034e+01   8.0069353e+00
   2.7893828e+01   2.6263344e+01   2.3832944e+00
   8.6260894e+00   7.2513525e+00   4.0100518e+01
   5.1895308e+01   3.5753983e+01   5.1702270e+00
   2.2872156e+01   2.3610995e+01   2.3965836e+00
   2.6028974e+01   2.5224112e+01   2.3879015e+00
   5.1832355e+01   3.5929974e+01   3.6820280e+00
   5.1522347e+01   3.5922360e+01   2.3649621e+00
   3.5523540e+01   1.7399904e+01   5.1733470e+01
   5.3707323e+01   3.1713271e+01   3.5743987e+01
   5.7159168e+01   3.2866283e+01   4.3148922e+01
   2.4091911e+01   1.3461009e+01   3.9812849e+01
   3.9069085e+01   3.0064742e+01   2.3821967e+00
   1.2686537e+01   6.8465150e+00   5.9066543e+01
   1.1512865e+01   6.9697870e+00   5.4109927e+01
   3.3246532e+01   1.5500643e+01   5.7537029e+01
   2.5916280e+01   1.8968873e+01   3.3532873e+00
   5.1744166e+01   3.5939907e+01   3.2012807e+00
   1.3041733e+01   1.8181744e+01   2.4551488e+00
   1.2026506e+01   9.1366604e+00   3.3447552e+01
   7.0871481e+00   1.2752976e+01   2.7207022e+00
   1.2210563e+01   6.9623395e+00   5.6502700e+01
   1.2824931e+01   6.8861469e+00   5.9144014e+01
   5.5898210e+01   3.1384765e+01   4.6257356e+01
   8.0915323e+00   1.0917670e+01   3.9902888e+00
   2.8160993e+01   1.6228154e+01   3.1247574e+01
   5.4264598e+01   3.5157631e+01   1.8216177e+01
   2.3229054e+01   1.3216588e+01   3.8591161e+01
   1.5064270e+01   1.1291323e+01   2.2923245e+01
   5.0970157e+01   3.4582076e+01   7.0261535e+00
   4.6992674e+01   3.3980203e+01   2.3667015e+00
   5.5435725e+01   3.2869889e+01   3.6963446e+01
   1.0746886e+01   1.6698547e+01   2.4864643e+00
   1.4843897e+01   8.0551359e+00   5.5482214e+01
   5.3849246e+00   1.2083143e+01   2.7323653e+00
   5.5624342e+01   3.4641847e+01   2.6186460e+01
   4.7481017e+01   2.3514859e+01   5.5751773e+01
   5.4632650e+01   3.4643143e+01   2.3625732e+01
   4.8871720e+01   2.4234025e+01   5.6663417e+01
   4.6830802e+01   2.9970791e+01   1.2475943e+01
   5.1481099e+01   3.5931934e+01   2.3608403e+00
   5.6843140e+01   3.3613287e+01   3.7469811e+01
   5.1509246e+01   3.5959070e+01   2.3608218e+00
   3.0727915e+01   1.4231368e+01   5.8363571e+01
   3.0707452e+01   1.9787901e+01   1.0938578e+01
   1.6839141e+01   1.0165177e+01   4.2477844e+01
   1.7071600e+01   8.5724221e+00   5.8261814e+01
   1.2672564e+01   6.8878473e+00   5.8615039e+01
   4.5169752e+01   3.3629465e+01   2.3648680e+00
   4.5511412e+01   3.3425130e+01   2.3670691e+00
   2.8756489e+01   1.4276711e+01   5.1080826e+01
   5.0164299e+01   2.5103904e+01   5.6550611e+01
   5.5723866e+01   3.4547210e+01   2.7416113e+01
   4.4290368e+01   3.2501833e+01   2.3722333e+00
   2.1267504e+01   2.0331962e+01   2.4968944e+00
   4.2469107e+00   7.4866451e+00   1.8737042e+01
   1.9789072e+01   1.3968426e+01   1.5833283e+01
   3.2394162e+01   2.6507313e+01   2.4094294e+00
   2.9601969e+01   1.5875451e+01   4.0554476e+01
   4.4345830e+01   3.3305180e+01   2.3651128e+00
   2.2138798e+01   2.3386730e+01   2.3965843e+00
   5.1860818e+01   3.5906908e+01   3.9131732e+00
   5.1701226e+01   3.5801403e+01   3.9280465e+00
   4.4451859e+01   2.7078449e+01   1.9719053e+01
   4.1454931e+01   3.1237170e+01   2.3767245e+00
   5.1557724e+01   3.5973631e+01   2.3606991e+00
   5.1099912e+01   3.5809643e+01   2.3610541e+00
   5.5773219e+01   3.4565289e+01   2.7279783e+01
   2.0485498e+01   9.8458632e+00   5.8801429e+01
   3.3430079e+01   1.7326932e+01   4.4092511e+01
   5.1345988e+01   2.6197371e+01   5.4972904e+01
   3.7661626e+01   2.9191106e+01   2.3895218e+00
   8.3473111e+00   7.2571208e+00   3.8934561e+01
   2.6344150e+01   1.2797442e+01   5.4616597e+01
   1.4352347e+01   1.6552629e+01   2.5863235e+00
   5.0640237e+01   3.5651538e+01   2.3614187e+00
   6.4980256e+00   7.3385526e+00   3.0220976e+01
   8.7249850e+00   9.0514848e+00   1.9902766e+01
   2.4201331e+01   1.9148726e+01   2.8151522e+00
   2.8513610e+01   2.2680105e+01   2.5429504e+00
   5.5614782e+01   3.2007933e+01   4.2112241e+01
   5.1608269e+01   3.5991885e+01   2.3607007e+00
   1.0875677e+01   1.0622140e+01   1.2001146e+01
   4.0828379e+01   3.1229917e+01   2.3744808e+00
   3.0075613e+01   1.5971945e+01   4.1678241e+01
   5.4359338e+01   3.5116488e+01   1.8374875e+01
   2.0830099e+01   1.2623230e+01   3.4337609e+01
   3.0589165e+01   2.7570875e+01   2.3789418e+00
   4.8988953e+01   3.4866708e+01   2.3639605e+00
   2.2750422e+01   2.3702768e+01   2.3947565e+00
   1.2505527e+01   6.8595090e+00   5.8358384e+01
   1.8478669e+01   1.6791154e+01   2.7900542e+00
   1.5102268e+01   1.5458604e+01   2.7811826e+00
   4.4637585e+00   8.3336740e+00   1.0315291e+01
   3.5676525e+01   2.9809205e+01   2.3720726e+00
   6.4167016e+00   8.9619109e+00   1.1266739e+01
   2.1049541e+01   1.4537745e+01   1.5723961e+01
   3.6536823e+01   2.9947899e+01   2.3725405e+00
   9.6150970e+00   7.2545046e+00   4.4066543e+01
   5.4880191e+01   2.9136487e+01   5.3038186e+01
   2.1535082e+01   1.0632686e+01   5.5860141e+01
   4.6690036e+01   2.2691268e+01   5.7710891e+01
   1.4466791e+01   1.0740444e+01   2.6174199e+01
   3.9798175e+01   3.1491755e+01   2.3684425e+00
   1.2017917e+01   1.0037847e+01   2.3219806e+01
   6.3644035e+00   7.3551954e+00   2.9395759e+01
   4.1335224e+00   7.6055452e+00   1.6823893e+01
   1.9885562e+01   1.2414539e+01   3.2388526e+01
   2.4860736e+00   8.5795608e+00   4.5854745e+00
   5.7280972e+01   3.2002100e+01   4.8080640e+01
   8.4792661e+00   7.6885782e+00   3.4642880e+01
   1.2677942e+01   6.9728978e+00   5.7870521e+01
   1.3703210e+01   1.2131028e+01   8.8158950e+00
   5.1982976e+01   3.5856390e+01   4.5502585e+00
   2.2885175e+00   8.3548867e+00   5.0819780e+00
   5.3445208e+01   3.5427399e+01   1.2724332e+01
   8.6097286e+00   7.3463574e+00   3.8993010e+01
   4.6079373e+01   3.2138864e+01   2.4451189e+00
   5.2899233e+01   3.5587423e+01   9.6185790e+00
   2.5432869e+00   7.9683197e+00   7.5732166e+00
   1.6283073e+01   8.1715475e+00   5.9131928e+01
   3.9596366e+01   2.8775336e+01   2.4572580e+00
   3.8429120e+01   2.0522667e+01   3.9786006e+01
   4.0565947e+01   2.0837065e+01   4.6495043e+01
   5.7282458e+01   3.3093080e+01   4.2113178e+01
   5.2278419e+01   3.5761566e+01   6.2083084e+00
   5.1588895e+01   3.5984142e+01   2.3606674e+00
   1.3652540e+01   7.1757030e+00   5.9233907e+01
   9.8501917e+00   1.0162122e+01   1.2526030e+01
   5.2130128e+01   2.8708091e+01   4.4678465e+01
   5.6898781e+01   3.1218365e+01   5.0585839e+01
   5.1553802e+01   3.5971976e+01   2.3607000e+00
   1.4666898e+01   1.7709136e+01   2.5060409e+00
   2.4398966e+01   2.4409315e+01   2.3919464e+00
   5.1825464e+01   3.5907344e+01   3.8246330e+00
   5.2983490e+01   2.7249526e+01   5.5409540e+01
   3.4043878e+01   1.5732849e+01   5.8593145e+01
   5.4386192e+00   1.2447126e+01   2.6810795e+00
   3.7713758e+01   2.9836235e+01   2.3781334e+00
   1.1991462e+01   6.9717331e+00   5.5737026e+01
   1.5393392e+01   1.9541452e+01   2.4356563e+00
   2.4809382e+01   1.5385307e+01   2.4146462e+01
   4.8960091e+01   2.4252487e+01   5.6886539e+01
   8.6214920e+00   7.5312564e+00   3.6993695e+01
   2.8566500e+01   2.0867585e+01   2.9587019e+00
   3.3310180e+01   2.0815046e+01   1.4176259e+01
   3.5156385e+01   2.9431066e+01   2.3734700e+00
   5.0791349e+00   7.4700029e+00   2.2479221e+01
   2.7585053e+01   1.7728987e+01   1.4651538e+01
   5.1588982e+01   3.5984071e+01   2.3611401e+00
   3.3408677e+01   1.5398403e+01   5.8842033e+01
   5.6239205e+01   3.3925881e+01   3.3718839e+01
   1.1947252e+01   8.6965515e+00   3.7875186e+01
   8.8577015e+00   7.2291944e+00   4.1272008e+01
   2.1725893e+01   1.0324639e+01   5.8971453e+01
   5.4505160e+01   3.5052717e+01   1.9162181e+01
   4.6432987e+01   2.2524348e+01   5.7768167e+01
   1.4975245e+01   1.5402254e+01   2.7827232e+00
   5.1048671e+00   7.4666310e+00   2.2628337e+01
   1.2430139e+01   6.9310897e+00   5.7446079e+01
   5.2015775e+01   3.5845072e+01   4.9949212e+00
   3.3812964e+00   1.0343188e+01   3.0171132e+00
   4.6985326e+01   2.5797790e+01   3.9920228e+01
   2.1539972e+01   2.3119140e+01   2.3979849e+00
   2.6796212e+01   2.5799416e+01   2.3848883e+00
   3.4909230e+01   1.6310331e+01   5.7417859e+01
   5.1367044e+01   3.5849310e+01   2.3621766e+00
   5.1585934e+01   3.5983748e+01   2.3606952e+00
   9.8110091e+00   7.1752214e+00   4.5727481e+01
   4.0588374e+01   3.1685359e+01   2.3676996e+00
   2.2972993e+01   2.3211082e+01   2.4043038e+00
   1.1805250e+01   7.8975854e+00   4.5847690e+01
   5.4611261e+01   3.5046902e+01   1.9986265e+01
   2.7214258e+00   8.0544914e+00   7.4038549e+00
   5.5783282e+00   1.2328057e+01   2.7043500e+00
   2.6858746e+01   2.1057322e+01   2.6525646e+00
   3.8705705e+00   7.6877404e+00   1.4735442e+01
   5.1358655e+01   3.4391668e+01   9.8892485e+00
   2.5446405e+01   1.1950733e+01   5.8223341e+01
   2.8447978e+00   9.4952743e+00   3.3839227e+00
   1.7166770e+01   1.3901602e+01   6.5529853e+00
   5.4553001e+01   3.5036405e+01   1.9453565e+01
   9.1307879e+00   9.3470207e+00   1.8357766e+01
   7.3859266e+00   7.3054788e+00   3.4464328e+01
   3.7969636e+01   2.6551482e+01   2.6420845e+00
   1.3032731e+01   7.0917877e+00   5.7961498e+01
   2.3601798e+00   8.1697191e+00   5.9097462e+00
   3.6763926e+01   3.0213311e+01   2.3709664e+00
   5.1458737e+01   3.5940175e+01   2.3608223e+00
   3.9855666e+01   2.0848262e+01   4.3431092e+01
   5.1596116e+01   3.5982288e+01   2.3991051e+00
   5.4884117e+01   3.4921411e+01   2.1419574e+01
   1.5993975e+01   9.4733014e+00   4.6135138e+01
   5.1584693e+01   3.5982710e+01   2.3606699e+00
   5.6156493e+01   3.4086767e+01   3.2298989e+01
   4.3432127e+00   8.1050980e+00   1.2086701e+01
   3.0830343e+01   1.4205829e+01   5.8934338e+01
   5.0650594e+01   3.1928178e+01   2.0337270e+01
   1.0175441e+01   7.3394272e+00   4.5376272e+01
   2.9557011e+01   2.7112070e+01   2.3804047e+00
   2.2581719e+01   1.2646070e+01   4.1369424e+01
   9.6888049e+00   8.0280129e+00   3.5866968e+01
   1.2702484e+01   6.9057371e+00   5.8552707e+01
   1.5849901e+01   1.3731831e+01   4.8419664e+00
   2.9867053e+01   1.9799051e+01   7.5275912e+00
   5.1588452e+01   3.5984237e+01   2.3606827e+00
   2.3492271e+01   1.3836072e+01   3.3734321e+01
   5.3023917e+01   3.1985727e+01   3.1374166e+01
   3.4840593e+00   1.0127125e+01   3.1346705e+00
   1.5528399e+01   7.8915022e+00   5.9073439e+01
   1.1936371e+01   8.9590250e+00   3.4999624e+01
   3.4556162e+01   1.6169149e+01   5.7205570e+01
   5.5261176e+01   3.4780846e+01   2.4429182e+01
   4.9116119e+01   2.4863463e+01   5.4114499e+01
   7.2126121e+00   7.3056274e+00   3.3743281e+01
   8.4542719e+00   7.4906585e+00   3.6766201e+01
   9.8211511e+00   7.1582706e+00   4.5954969e+01
   4.9882748e+01   3.5320276e+01   2.3618388e+00
   1.2512387e+01   7.1058451e+00   5.6200746e+01
   2.2204204e+01   2.0234634e+01   2.5306597e+00
   2.4639416e+01   2.4731448e+01   2.3890582e+00
   1.2852361e+01   6.8820913e+00   5.9257285e+01
   3.0934250e+01   2.7769528e+01   2.3785730e+00
   4.0063732e+01   1.9885150e+01   5.1126228e+01
   1.8942893e+01   1.1611524e+01   3.6529059e+01
   9.8686389e+00   7.2727723e+00   4.4882597e+01
   5.2998309e+01   3.5562056e+01   1.0178854e+01
   2.6684393e+01   1.6247306e+01   2.4289086e+01
   4.6651891e+01   2.3490976e+01   5.7182615e+01
   3.6031161e+01   1.6709016e+01   5.8737114e+01
   3.4686046e+01   2.9334569e+01   2.9136774e+00
   8.0458713e+00   1.1639513e+01   1.7545684e+01
   2.3976551e+01   1.1230660e+01   5.9109664e+01
   5.1276895e+01   3.5874374e+01   2.4341170e+00
   1.3402936e+01   7.2305773e+00   5.9216267e+01
   1.3810886e+01   8.4433627e+00   5.7459553e+01
   3.4366714e+01   1.7208808e+01   5.8358346e+01
   6.0237554e+00   7.3145148e+00   2.7907723e+01
   3.4628766e+01   1.9198523e+01   5.6929727e+01
   7.4438305e+00   7.2554971e+00   3.5274053e+01
   3.6582524e+00   1.0533441e+01   3.4600795e+00
   5.2705773e+01   2.9420207e+01   5.1556348e+01
   1.1712700e+01   6.9292211e+00   5.4850284e+01
   1.2490290e+01   6.8621095e+00   5.8296738e+01
   2.3821903e+00   8.3928362e+00   5.3525671e+00
   2.0690182e+01   2.2691462e+01   2.4181552e+00
   2.8031432e+01   1.3004498e+01   5.9024878e+01
   1.3522728e+01   7.1431491e+00   5.9255728e+01
   3.3790430e+01   1.7908204e+01   5.7793890e+01
   5.1476655e+01   3.5953034e+01   2.3644976e+00
   2.9321272e+01   2.5755931e+01   1.1672792e+01
   5.3085156e+01   3.4288278e+01   2.1489163e+01
   3.1189323e+01   1.4613666e+01   5.8888414e+01
   8.2111012e+00   8.3656298e+00   3.1530368e+01
   4.2291020e+01   2.9764266e+01   2.4571846e+01
   1.3092055e+01   7.0595991e+00   5.9233503e+01
   4.1911629e+01   3.1296601e+01   1.0977909e+01
   5.5558152e+01   3.3622845e+01   3.4118458e+01
   4.7314835e+01   2.6771337e+01   5.3074164e+01
   1.3148635e+01   6.9912268e+00   5.9258580e+01
   5.3256010e+01   3.5095199e+01   1.5053644e+01
   2.1528539e+01   2.0173691e+01   2.2557324e+01
   5.4160951e+01   3.5154850e+01   1.7190352e+01
   1.3197518e+01   7.0144658e+00   5.9257744e+01
   1.3516168e+01   1.6616384e+01   1.4023167e+01
   7.6187148e+00   8.1843969e+00   2.9329884e+01
   3.3862198e+01   1.5631719e+01   5.8834056e+01
   5.3304930e+01   2.9402235e+01   5.2173480e+01
   1.2685416e+01   6.8400603e+00   5.9121538e+01
   1.1713356e+01   6.9227257e+00   5.4804837e+01
   2.3226625e+01   1.0916177e+01   5.9120673e+01
   1.0084753e+01   7.0171587e+00   4.7214662e+01
   6.3283710e+00   7.3155221e+00   2.9714014e+01
   4.7733853e+00   9.8509693e+00   1.0776118e+01
   2.4549474e+01   1.3526025e+01   5.8293665e+01
   1.8513541e+01   1.3405699e+01   5.2482246e+01
   5.2945000e+01   3.5463137e+01   1.0982722e+01
   2.6596439e+00   8.0392652e+00   7.8223557e+00
   2.1745684e+01   1.9061833e+01   3.1009841e+01
   3.6205691e+01   2.0108121e+01   5.6639091e+01
   5.1383307e+01   3.5871682e+01   2.7961782e+00
   9.0100149e+00   7.1536300e+00   4.2721542e+01
   2.0125282e+01   1.6925626e+01   3.8600425e+01
   3.2363699e+01   2.0417037e+01   5.3374166e+01
   1.9575163e+01   9.4435396e+00   5.9178240e+01
   3.1771564e+00   7.7043828e+00   1.1851855e+01
   1.9302601e+01   2.1937724e+01   2.4116560e+00
   5.3917480e+01   3.4876468e+01   1.8898130e+01
   5.1335678e+01   3.5871953e+01   2.6419952e+00
   8.8152523e+00   7.1497943e+00   4.1667771e+01
   1.2579694e+01   6.9491505e+00   5.8207575e+01
   5.3868291e+00   7.3663757e+00   2.4429172e+01
   1.2872703e+01   6.8992049e+00   5.9262883e+01
   4.5494648e+00   7.4537087e+00   1.9820952e+01
   1.3251032e+01   7.0298292e+00   5.9256634e+01
   9.6134128e+00   1.5858586e+01   2.8857143e+00
   1.1858262e+01   1.4494511e+01   1.9435155e+01
   5.7744538e+00   7.3469151e+00   2.6885852e+01
   2.8598424e+01   1.3212187e+01   5.9014065e+01
   8.6540466e+00   7.1258534e+00   4.0590495e+01
   5.1177215e+01   3.0418182e+01   4.5034476e+01
   1.5091590e+01   1.9524821e+01   2.4560498e+00
   4.5147596e+01   2.4537318e+01   5.5484539e+01
   1.2928687e+01   6.9114263e+00   5.9261948e+01
   1.4220393e+01   1.2788352e+01   3.9219386e+01
   1.8586479e+01   1.2890121e+01   5.4286523e+01
   1.2737852e+01   6.9286478e+00   5.8995975e+01
   4.4150827e+01   2.4429552e+01   5.5106029e+01
   4.0739530e+00   1.0982341e+01   3.4073412e+00
   1.2228604e+01   9.1251499e+00   4.8536381e+01
   3.6898564e+00   8.4776028e+00   1.0549012e+01
   3.2787076e+01   1.5928455e+01   5.8660307e+01
   2.0202299e+01   1.0174919e+01   5.9067863e+01
   9.9468804e+00   7.1502135e+00   4.3937233e+01
   8.2521621e+00   7.1782019e+00   3.8915755e+01
   1.2916088e+01   6.9078462e+00   5.9263683e+01
   2.6452466e+01   2.5595292e+01   2.8397633e+00
   5.5173539e+01   3.4680280e+01   2.4549840e+01
   1.0457753e+01   1.2450209e+01   2.4325987e+01
   5.2378493e+01   3.4139733e+01   2.0590593e+01
   3.1131469e+00   9.6403073e+00   4.3626534e+00
   2.1262458e+01   1.6204052e+01   4.7282214e+01
   3.8409015e+01   3.0887554e+01   2.9239757e+00
   5.6509155e+01   3.3533007e+01   3.7223594e+01
   5.1711433e+01   3.5752771e+01   4.8113090e+00
   1.2946785e+01   6.9158621e+00   5.9255091e+01
   1.5331430e+01   7.8024403e+00   5.9226574e+01
   1.9876706e+01   9.5648241e+00   5.9176664e+01
   1.4462062e+01   1.4901489e+01   2.8255615e+01
   2.1820100e+01   1.4428410e+01   5.5046241e+01
   1.8003905e+01   1.3398578e+01   5.1137625e+01
   1.3946804e+01   7.2880420e+00   5.9250139e+01
   5.3134491e+00   7.3816285e+00   2.4357233e+01
   1.0566639e+01   6.9266692e+00   4.8470424e+01
   5.6809345e+01   3.3652338e+01   3.7115391e+01
   5.1848677e+01   3.5838799e+01   4.4698669e+00
   3.7695400e+01   2.0005297e+01   5.7321523e+01
   2.6439514e+00   7.8309209e+00   8.9651031e+00
   2.8019619e+01   1.2958315e+01   5.9029204e+01
   1.2780225e+01   6.8575973e+00   5.9264720e+01
   5.7238521e+01   3.2450907e+01   4.6004354e+01
   5.2781982e+01   3.5575123e+01   9.3888045e+00
   1.0912468e+01   7.0141108e+00   4.9394344e+01
   2.4295103e+01   2.4574571e+01   2.4158725e+00
   4.7679655e+01   3.4554777e+01   2.6158867e+00
   1.5078913e+01   7.7142076e+00   5.9232157e+01
   4.5726722e+01   3.3843703e+01   2.4129428e+00
   4.1855081e+01   3.2341090e+01   2.3875406e+00
   1.2279283e+01   6.8632116e+00   5.7263239e+01
   4.1403486e+01   2.2564716e+01   5.6175210e+01
   1.2954240e+01   6.9240356e+00   5.9262085e+01
   1.0582166e+01   1.6612009e+01   2.5125791e+00
   3.2443950e+00   1.0165925e+01   3.0959567e+00
   3.8831248e+01   2.2251042e+01   5.5230295e+01
   9.6691463e+00   7.1168186e+00   4.5807787e+01
   1.2655588e+01   6.8409375e+00   5.8974784e+01
   4.5683438e+01   3.3748688e+01   3.1032952e+00
   1.9014195e+01   1.7769168e+01   2.8983595e+01
   5.3764024e+01   3.4925367e+01   1.7997041e+01
   4.3017922e+00   8.8791847e+00   1.1947634e+01
   2.9508518e+00   9.6780503e+00   3.5419776e+00
   1.4415080e+01   7.4602702e+00   5.9242381e+01
   1.3551050e+01   7.1364573e+00   5.9245271e+01
   1.2693226e+01   6.8381800e+00   5.9148432e+01
   1.2728315e+01   6.8748709e+00   5.9160937e+01
   1.3073586e+01   7.0639640e+00   5.9223201e+01
   2.5377165e+00   9.0924207e+00   3.6814521e+00
   4.3092891e+01   3.2828739e+01   2.3822490e+00
   1.2801809e+01   6.8653984e+00   5.9264548e+01
   1.2095757e+01   6.8773856e+00   5.5896177e+01
   7.3563420e+00   7.2610227e+00   3.4850130e+01
   1.1461127e+01   1.0408048e+01   3.8792760e+01
   5.5609348e+01   3.4541858e+01   2.7046283e+01
   3.6028949e+01   2.8898410e+01   1.0662765e+01
   1.2416531e+01   6.8616947e+00   5.7613123e+01
   1.2702863e+01   6.8378262e+00   5.9192304e+01
   1.1641251e+01   7.0289055e+00   5.2966607e+01
   1.4129848e+01   7.5585581e+00   5.9208782e+01
   5.1698460e+01   3.5890517e+01   3.5765143e+00
   1.2766345e+01   6.9146766e+00   5.9171978e+01
   2.7536567e+00   8.6056672e+00   6.1734644e+00
   2.1701669e+01   1.1028910e+01   5.8971776e+01
   1.8446697e+01   9.0767279e+00   5.9200962e+01
   3.0654173e+01   1.4835422e+01   5.8773131e+01
   2.3008712e+00   8.2394277e+00   5.5350879e+00
   1.0393179e+01   1.1101997e+01   3.0608259e+01
   1.3134632e+01   6.9910712e+00   5.9258562e+01
   5.4175515e+01   3.1624100e+01   4.4509690e+01
   1.1613886e+01   6.9626694e+00   5.4563048e+01
   5.0756380e+01   3.5609552e+01   3.1816251e+00
   1.3151872e+01   6.9964159e+00   5.9263176e+01
   1.2785764e+01   6.8595135e+00   5.9264414e+01
   1.4301840e+01   7.4471522e+00   5.9249397e+01
   9.7685006e+00   7.0004832e+00   4.5308731e+01
   9.3451470e+00   7.1299626e+00   4.4250358e+01
   3.8464887e+01   1.8006225e+01   5.8595743e+01
   4.3660169e+01   3.1466671e+01   1.5154967e+01
   6.0056894e+00   7.2951173e+00   2.7375258e+01
   4.8511501e+01   2.8065797e+01   5.0871283e+01
   1.5596383e+01   8.7665040e+00   5.8815332e+01
   1.3761955e+01   7.2387867e+00   5.9256731e+01
   5.5217836e+01   2.9259782e+01   5.3867027e+01
   5.5119688e+01   3.4721477e+01   2.4015513e+01
   8.7873407e+00   7.8842191e+00   3.5867529e+01
   6.6580263e+00   1.2698704e+01   6.8191089e+00
   1.7426828e+01   1.9125860e+01   1.3774786e+01
   9.0929789e+00   7.4355634e+00   3.8703008e+01
   1.5979962e+01   8.0454445e+00   5.9215653e+01
   2.9357344e+01   1.3550107e+01   5.8994850e+01
   2.3395350e+01   1.8017537e+01   4.3865117e+01
   5.6973157e+00   1.2072681e+01   5.6470576e+00
   4.1740912e+01   2.0017129e+01   5.8258466e+01
   1.9715691e+01   2.2120940e+01   2.6925511e+00
   1.2595435e+01   6.8453651e+00   5.8698687e+01
   4.0052022e+01   1.8785488e+01   5.8510383e+01
   5.6875000e+01   3.1454405e+01   4.9827409e+01
   5.4862669e+01   2.8969620e+01   5.4161280e+01
   4.0156815e+01   3.1633796e+01   2.6726509e+00
   2.6548772e+01   1.4663979e+01   5.8068115e+01
   4.1669588e+01   3.2119305e+01   3.5920792e+00
   6.6456521e+00   1.2227162e+01   8.8713162e+00
   3.4909385e+01   2.9077692e+01   5.5913385e+00
   9.4655093e+00   7.1279876e+00   4.4850889e+01
   1.2782798e+01   6.8581088e+00   5.9262993e+01
   1.8637448e+01   2.1215943e+01   4.7289323e+00
   1.3598132e+01   7.2427090e+00   5.9237274e+01
   5.0913758e+01   2.8495803e+01   5.2238931e+01
   1.2457297e+01   6.8555046e+00   5.8102655e+01
   1.2734884e+01   6.8414163e+00   5.9265587e+01
   5.1331306e+01   3.5903732e+01   2.3664347e+00
   3.4884899e+01   1.6113922e+01   5.8791002e+01
   2.9697143e+01   1.5462343e+01   5.8360753e+01
   1.3240651e+01   7.0512380e+00   5.9255197e+01
   1.2760893e+01   6.8507589e+00   5.9265358e+01
   1.2898682e+01   6.9185284e+00   5.9260288e+01
   2.0149454e+01   1.0199862e+01   5.9049476e+01
   1.2013151e+01   6.8841562e+00   5.5990094e+01
   1.2116195e+01   6.8804170e+00   5.6512974e+01
   1.9782371e+01   1.2317575e+01   5.7051216e+01
   2.8526118e+01   2.6480940e+01   3.6673153e+00
   3.7218118e+00   1.0711345e+01   3.0173963e+00
   7.8982885e+00   7.2279346e+00   3.7478587e+01
   1.6455980e+01   1.2113774e+01   5.2094288e+01
   3.2680527e+01   1.6712593e+01   5.8300521e+01
   1.5709962e+01   7.9626326e+00   5.9227146e+01
   7.0699024e+00   1.0356015e+01   1.8841419e+01
   1.4692102e+01   7.5643312e+00   5.9238324e+01
   5.2724019e+00   8.1860457e+00   1.8478493e+01
   5.1285787e+01   3.5859525e+01   2.6017628e+00
   4.1131238e+00   1.0375864e+01   5.9844986e+00
   1.3315256e+01   7.0504572e+00   5.9250908e+01
   2.1311854e+01   2.3027854e+01   2.3999053e+00
   1.2269361e+01   6.8666804e+00   5.7212771e+01
   3.1766436e+01   1.4633576e+01   5.8917385e+01
   1.1046166e+01   6.9812457e+00   5.1851875e+01
   2.7465383e+01   2.6148973e+01   2.3947481e+00
   3.4904040e+01   1.7380218e+01   5.8368455e+01
   4.7605451e+00   1.0925525e+01   6.4981763e+00
   1.6496350e+01   1.8059481e+01   1.6935687e+01
   2.2994854e+00   8.4272130e+00   4.8830656e+00
   3.4580478e+01   1.8165174e+01   5.7832278e+01
   1.2103858e+01   6.9074864e+00   5.6663850e+01
   1.3680212e+01   1.0556195e+01   4.8578717e+01
   1.2817302e+01   6.8709287e+00   5.9264194e+01
   3.2709303e+01   2.0501968e+01   5.3556484e+01
   1.1982495e+01   6.8661190e+00   5.5605151e+01
   1.2774564e+01   6.9076491e+00   5.9209890e+01
   4.6690569e+01   3.3761124e+01   6.0525274e+00
   1.1518274e+01   6.8787114e+00   5.3369489e+01
   4.3473376e+00   7.4744997e+00   1.9292934e+01
   3.7724436e+01   2.0367080e+01   5.6987224e+01
   3.9961123e+00   7.8905909e+00   1.3960457e+01
   2.7289690e+01   2.5497809e+01   6.3939873e+00
   1.2730765e+01   6.8398037e+00   5.9265149e+01
   1.5187092e+01   7.9631862e+00   5.9190982e+01
   9.8952521e+00   7.1045794e+00   4.6858911e+01
   2.6677288e+01   2.5050127e+01   7.3954708e+00
   4.0838136e+01   2.4124393e+01   5.3264712e+01
   1.3812286e+01   7.5499772e+00   5.9121767e+01
   1.4829306e+01   7.7683314e+00   5.9217009e+01
   6.2138094e+00   7.2950981e+00   2.8781854e+01
   3.3077313e+01   2.8125477e+01   6.7969139e+00
   9.5675257e+00   1.5126840e+01   6.6234900e+00
   4.4532786e+01   2.1354805e+01   5.8064380e+01
   2.5321817e+01   2.5027885e+01   2.8800483e+00
   7.5683435e+00   7.2414585e+00   3.5790145e+01
   5.1769336e+01   3.5932981e+01   3.3973800e+00
   5.4353383e+00   1.1008312e+01   8.9831280e+00
   1.3165752e+01   7.1077688e+00   5.9224297e+01
   1.2720264e+01   6.8392909e+00   5.9259347e+01
   3.0292216e+01   2.7353019e+01   3.3280608e+00
   7.7507211e+00   7.1689576e+00   3.6107232e+01
   4.9239064e+01   3.5114568e+01   2.7478776e+00
   1.1682246e+01   1.0089316e+01   4.1357361e+01
   5.1932884e+01   2.6938874e+01   5.5574777e+01
   3.1614360e+00   1.0057964e+01   3.1332993e+00
   2.0604777e+01   9.8825547e+00   5.9171133e+01
   2.7539923e+01   2.2457778e+01   2.9220615e+01
   2.6317847e+01   1.2225514e+01   5.9071527e+01
   1.1277150e+01   6.9017608e+00   5.2316742e+01
   4.9575972e+00   8.1758436e+00   1.7136924e+01
   3.8342301e+01   1.7886738e+01   5.8618034e+01
   2.2804891e+01   1.9300009e+01   3.3378684e+01
   5.3293209e+01   3.4520944e+01   2.0086456e+01
   6.8986803e+00   7.8573896e+00   2.6993941e+01
   5.3912941e+01   3.1925046e+01   4.1980399e+01
   1.2707131e+01   6.8363639e+00   5.9203694e+01
   2.3729692e+00   8.1113372e+00   6.3372914e+00
   4.1648998e+01   2.1320567e+01   5.7463836e+01
   5.5802857e+01   3.0476194e+01   5.1696010e+01
   5.1282030e+01   2.5871208e+01   5.6471051e+01
   1.2290211e+01   6.8777486e+00   5.7386498e+01
   6.6881202e+00   7.9578672e+00   2.5679789e+01
   3.8519543e+01   3.0737672e+01   4.4494865e+00
   5.0530284e+01   3.4744373e+01   9.7087979e+00
   3.2812508e+01   1.8072105e+01   5.7318545e+01
   5.7151342e+01   3.1719118e+01   4.9193336e+01
   1.2595060e+01   6.8496923e+00   5.8736228e+01
   1.1409661e+01   6.9564586e+00   5.3511196e+01
   3.0050749e+01   2.5294393e+01   1.7539141e+01
   5.3757110e+01   2.7844593e+01   5.5206033e+01
   1.8375992e+01   2.1393328e+01   2.6046597e+00
   1.2426489e+01   7.2109628e+00   5.6634309e+01
   5.2527294e+01   3.5490623e+01   9.3688189e+00
   4.1522983e+00   7.4964736e+00   1.8187781e+01
   5.1499114e+01   3.5959933e+01   2.3688974e+00
   4.6546708e+01   3.2812832e+01   1.3399158e+01
   5.3576529e+00   1.2065689e+01   4.2707918e+00
   1.2633027e+01   6.8417565e+00   5.8870568e+01
   1.3010643e+01   7.1273325e+00   5.9119448e+01
   5.1535458e+01   3.5813455e+01   3.7610090e+00
   1.1452458e+01   1.7194843e+01   2.5663825e+00
   5.1874217e+01   3.3660065e+01   2.3129390e+01
   1.3866580e+01   7.2544828e+00   5.9247354e+01
   1.2682301e+01   6.8382571e+00   5.9094330e+01
   9.3815347e+00   1.1666479e+01   2.3337610e+01
   7.5836818e+00   8.1402430e+00   2.9309382e+01
   4.1640012e+01   2.9012522e+01   2.8439773e+01
   3.9694058e+01   1.8605653e+01   5.8531299e+01
   1.2719775e+01   6.8361004e+00   5.9265605e+01
   1.2720528e+01   6.8370791e+00   5.9265055e+01
   3.6144373e+01   2.7557185e+01   2.1570639e+01
   5.2370948e+01   3.4908552e+01   1.3969271e+01
   5.3600499e+01   3.3489679e+01   2.9815506e+01
   2.2333039e+01   1.0572023e+01   5.9143469e+01
   2.3354330e+01   1.1056534e+01   5.9116524e+01
   1.3252404e+01   7.0295653e+00   5.9256850e+01
   2.5649007e+01   1.2227967e+01   5.9035308e+01
   1.2707107e+01   6.8381766e+00   5.9215672e+01
   8.9154903e+00   1.2545983e+01   1.7069438e+01
   3.8444008e+01   1.9023296e+01   5.8196476e+01
   1.2714415e+01   6.8364035e+00   5.9241849e+01
   1.8508146e+01   1.7854012e+01   2.6415289e+01
   5.7329125e+01   3.2717587e+01   4.4672421e+01
   5.1453670e+01   2.6103526e+01   5.6320744e+01
   5.4506734e+01   3.4985308e+01   1.9749232e+01
   3.5528397e+01   2.9760939e+01   2.3818128e+00
   5.3609703e+01   3.5095750e+01   1.6099723e+01
   2.0293752e+01   1.0381030e+01   5.9016432e+01
   3.1102755e+01   1.4356653e+01   5.8939649e+01
   5.0383939e+00   1.1342322e+01   5.9740041e+00
   1.0610746e+01   7.7816361e+00   4.5308443e+01
   5.2686369e+01   3.5609718e+01   8.7720176e+00
   2.8332816e+01   1.3203463e+01   5.9007144e+01
   2.5189550e+01   1.6779388e+01   5.3634870e+01
   1.0945162e+01   6.9457299e+00   4.9937998e+01
   2.3317433e+01   2.0618669e+01   2.6412553e+01
   1.4449816e+01   1.3053199e+01   3.8737755e+01
   2.9435330e+01   1.8567121e+01   5.4425534e+01
   3.0493883e+01   1.4058114e+01   5.8963305e+01
   9.6527805e+00   1.3313612e+01   1.6441085e+01
   1.0145005e+01   7.1089517e+00   4.5067506e+01
   5.3419092e+01   2.7912587e+01   5.4997832e+01
   4.9238107e+01   3.4532538e+01   7.4844990e+00
   3.3371860e+01   2.7538354e+01   1.2327552e+01
   4.8763877e+01   3.2682541e+01   2.1551289e+01
   8.6195159e+00   7.1404169e+00   4.0569068e+01
   5.0639748e+01   2.9304514e+01   4.9393136e+01
   1.2683379e+01   6.8408265e+00   5.9116714e+01
   1.2346864e+01   6.8631452e+00   5.7556385e+01
   2.6220371e+01   2.3494245e+01   1.6810711e+01
   1.2863749e+01   6.8955889e+00   5.9262985e+01
   1.4034088e+01   7.4564950e+00   5.9222303e+01
   5.4579698e+01   3.3702185e+01   3.0859099e+01
   4.0053848e+01   3.0931777e+01   7.7695324e+00
   1.0702519e+01   6.9320014e+00   4.9533102e+01
   1.3731641e+01   7.2052798e+00   5.9250027e+01
   5.2043340e+01   2.7918459e+01   5.4277627e+01
   3.4761487e+00   7.6545326e+00   1.3330422e+01
   8.8342473e+00   9.4647429e+00   3.0627475e+01
   1.1933938e+01   6.8840894e+00   5.5672664e+01
   5.0558055e+01   2.6878751e+01   5.5036467e+01
   3.9866342e+01   3.1120167e+01   5.7698483e+00
   3.3340665e+01   1.7943733e+01   5.7628575e+01
   2.8130879e+01   1.3015972e+01   5.9026973e+01
   2.5116624e+01   1.2228563e+01   5.8972069e+01
   1.2804697e+01   6.9025456e+00   5.9245964e+01
   1.8472954e+01   2.0093148e+01   1.1468796e+01
   1.3392639e+01   1.8465686e+01   2.5149760e+00
   5.2793742e+01   3.5175514e+01   1.3021735e+01
   2.4122535e+01   1.1291479e+01   5.9106542e+01
   5.5519534e+01   2.9586082e+01   5.3456914e+01
   5.0792987e+01   3.5702610e+01   2.4789231e+00
   5.2729751e+01   3.4982803e+01   1.4437130e+01
   5.7249741e+01   3.2461405e+01   4.5969365e+01
   1.0302849e+01   1.6420815e+01   2.4959173e+00
   1.3054979e+01   7.0037637e+00   5.9254094e+01
   1.2700892e+01   6.8395843e+00   5.9153585e+01
   1.2631206e+01   6.8403640e+00   5.8819385e+01
   2.7412857e+01   2.4421519e+01   1.4523256e+01
   5.0488540e+01   2.9465582e+01   4.8493461e+01
   5.0912530e+01   3.5735758e+01   2.5573193e+00
   1.2052041e+01   6.9235275e+00   5.5441892e+01
   5.6748802e+01   3.2943748e+01   4.1973177e+01
   1.7811542e+01   1.9947080e+01   9.8755719e+00
   5.1459262e+00   1.1426708e+01   6.0771495e+00
   4.2723084e+01   3.2351499e+01   5.0682471e+00
   9.7772760e+00   7.0551398e+00   4.5977472e+01
   3.3142786e+00   1.0248008e+01   3.0872102e+00
   3.6042338e+01   1.9354941e+01   5.7315705e+01
   1.1018339e+01   6.9817524e+00   5.1706950e+01
   5.1969720e+01   3.5138164e+01   1.0802907e+01
   2.9597384e+01   2.6774241e+01   5.2047981e+00
   6.1644041e+00   7.3124120e+00   2.8725375e+01
   3.9753348e+01   3.1499439e+01   2.4311238e+00
   2.6975086e+00   8.5817259e+00   6.0188759e+00
   1.2907171e+01   6.9055475e+00   5.9263565e+01
   1.3868096e+01   7.2630649e+00   5.9251654e+01
   3.3200800e+01   1.5637414e+01   5.8790639e+01
   1.2543874e+01   6.8535677e+00   5.8517847e+01
   1.2766071e+01   6.8817690e+00   5.9244599e+01
   3.1447414e+01   1.8298170e+01   5.6473357e+01
   7.4803060e+00   8.9606468e+00   2.6137408e+01
   8.4970734e+00   7.9926964e+00   3.4120094e+01
   4.8005803e+01   3.4501206e+01   4.0810607e+00
   5.4820196e+01   3.4939310e+01   2.1109447e+01
   1.2776513e+01   6.8572162e+00   5.9265114e+01
   3.7090451e+01   2.9653341e+01   8.1939313e+00
   1.5743422e+01   1.6337795e+01   2.4836347e+01
   1.2657779e+01   6.8404848e+00   5.8984175e+01
   1.9467964e+01   9.9193405e+00   5.9062866e+01
   4.6250173e+01   2.2573613e+01   5.7721371e+01
   8.8725947e+00   1.3819836e+01   1.0622145e+01
   1.7529122e+01   8.6396510e+00   5.9199025e+01
   4.6028801e+01   3.3932186e+01   2.6292289e+00
   3.8417137e+00   7.5337927e+00   1.6445006e+01
   4.3483279e+01   3.2915077e+01   2.9292234e+00
   1.0582812e+01   7.7789344e+00   4.5173798e+01
   3.5288839e+01   2.7436435e+01   1.9555994e+01
   4.3303833e+01   2.1086855e+01   5.8003542e+01
   1.2784055e+01   6.8594163e+00   5.9264944e+01
   8.4582343e+00   1.4674845e+01   4.5861855e+00
   1.3551934e+01   7.4289003e+00   5.9120138e+01
   1.3004422e+01   6.9865429e+00   5.9252741e+01
   4.9460194e+01   2.4541966e+01   5.7086815e+01
   1.3388513e+01   7.0860258e+00   5.9254267e+01
   5.1443006e+01   3.5940825e+01   2.3687692e+00
   6.7362018e+00   1.0310761e+01   1.7561733e+01
   1.2858807e+01   6.8862898e+00   5.9263331e+01
   7.5739523e+00   7.2482730e+00   3.5912057e+01
   8.0850058e+00   7.2721995e+00   3.4633053e+01
   1.1108977e+01   6.9904828e+00   5.2211421e+01
   1.2719361e+01   6.8361367e+00   5.9263834e+01
   1.2719805e+01   6.8360909e+00   5.9265699e+01
   1.6343352e+01   1.4266400e+01   3.9864188e+01
   1.5269913e+01   1.3654850e+01   3.8869217e+01
   5.1206580e+01   3.4463843e+01   1.4228711e+01
   9.2319912e+00   9.6016228e+00   3.1923745e+01
   1.2725134e+01   6.8375377e+00   5.9264075e+01
   2.4242706e+01   1.1615971e+01   5.9067462e+01
   4.8291377e+00   8.0442478e+00   1.7024262e+01
   7.1898897e+00   1.2770825e+01   8.6708081e+00
   1.9207938e+01   2.0670764e+01   1.0373765e+01
   4.0889517e+01   2.7051450e+01   4.0211006e+01
   1.2893192e+01   7.2741276e+00   5.8427711e+01
   1.4685761e+01   7.6262718e+00   5.9239619e+01
   1.2710294e+01   6.8383016e+00   5.9231026e+01
   7.5140303e+00   1.4324262e+01   2.5750685e+00
   8.7264656e+00   7.1703744e+00   4.1395850e+01
   1.7632054e+01   1.6502928e+01   3.1498452e+01
   2.6316162e+01   1.5841951e+01   5.6631566e+01
   3.1799877e+01   2.0647531e+01   5.2014595e+01
   8.2669173e+00   7.4276067e+00   3.4880969e+01
   4.3519784e+00   1.1421195e+01   2.7878374e+00
   1.8871085e+01   9.1954059e+00   5.9192973e+01
   1.1588959e+01   9.8805290e+00   4.1902090e+01
   4.2592900e+01   2.2314285e+01   5.6906975e+01
   3.6371795e+01   2.7568831e+01   2.2262846e+01
   2.6791828e+01   1.2925806e+01   5.8940166e+01
   4.9171578e+01   3.5079865e+01   2.8503168e+00
   1.2663852e+01   6.8431288e+00   5.9030317e+01
   3.5704463e+01   2.9376560e+01   5.8877758e+00
   2.2929820e+01   1.7204279e+01   4.7114553e+01
   1.2723743e+01   6.8374781e+00   5.9266019e+01
   4.2931980e+01   2.1971617e+01   5.7327247e+01
   1.3329218e+01   7.1545194e+00   5.9238356e+01
   5.1297137e+01   3.5835871e+01   2.8564491e+00
   9.7600937e+00   1.6034736e+01   2.5055698e+00
   2.2203375e+01   1.0984777e+01   5.9039040e+01
   4.1722641e+01   2.7547846e+01   3.9201160e+01
   4.3444740e+01   3.2841915e+01   3.3991927e+00
   1.0463468e+01   1.5199750e+01   9.8114571e+00
   1.2686013e+01   6.8394661e+00   5.9118570e+01
   1.2714705e+01   6.8366447e+00   5.9243738e+01
   3.7326266e+01   1.9248346e+01   5.7805075e+01
   1.4348120e+01   8.5878050e+00   5.8093382e+01
   1.0453591e+01   6.9759774e+00   4.8706275e+01
   3.4584886e+01   1.5977565e+01   5.8803015e+01
   5.2354797e+01   3.5746023e+01   6.6742890e+00
   1.2765652e+01   6.8524918e+00   5.9265064e+01
   8.9647467e+00   1.5411439e+01   2.7382190e+00
   3.2267035e+00   1.0043453e+01   3.4584589e+00
   8.7529093e+00   7.1025091e+00   4.0846369e+01
   4.3262923e+01   2.2312889e+01   5.7141257e+01
   3.3812124e+01   2.8799279e+01   4.1488058e+00
   1.0398597e+01   7.0668926e+00   4.9146022e+01
   1.2734570e+01   6.8788958e+00   5.9163127e+01
   3.2319400e+01   2.6573845e+01   1.5995780e+01
   9.0330555e+00   1.5503621e+01   2.5224773e+00
   2.5543591e+01   2.1217793e+01   3.0552864e+01
   4.5636020e+01   2.3108261e+01   5.7197048e+01
   4.4599218e+01   2.4244347e+01   5.5597028e+01
   1.0849772e+01   6.9229413e+00   5.0237633e+01
   1.2747046e+01   7.0880717e+00   5.8492183e+01
   1.7289838e+01   8.8792170e+00   5.9144465e+01
   1.0371838e+01   1.1085936e+01   3.0585569e+01
   9.1035951e+00   7.0974973e+00   4.2727063e+01
