# Supplementary material for: Rethinking Colour Constancy
Source: PLoS One. 2015 Sep 10;10(9):e0135029. doi: 10.1371/journal.pone.0135029 (PMC4565710; doi:10.1371/journal.pone.0135029)
Supplement: S1 Dataset — (ZIP) [file pone.0135029.s002.zip › 5-TransitionMetamerReflectanceData/GtoN_20munsells/targetXYZ_18.txt]

   1.0089890e+01   6.1121417e+00   4.5203477e+01
   2.5794498e+00   7.1341692e+00   4.8891026e+00
   9.4357467e+00   8.3615857e+00   1.7579455e+01
   4.9926911e+01   3.3407037e+01   1.8874383e+00
   4.4867833e+01   2.8615773e+01   4.1951764e+00
   1.1561952e+01   1.5673353e+01   1.9730018e+00
   5.2053134e+01   3.1694680e+01   2.1604707e+01
   6.5446575e+00   8.8989475e+00   3.8103923e+00
   5.3171670e+01   3.1896805e+01   2.4500746e+01
   5.0691820e+01   3.2866011e+01   8.7343420e+00
   1.9193742e+01   9.4015744e+00   4.7099955e+01
   3.0908629e+01   1.6278126e+01   3.2423664e+01
   5.1266022e+01   3.3019566e+01   9.3537331e+00
   4.2606899e+01   2.0419582e+01   4.8506842e+01
   5.1076723e+01   3.3112425e+01   8.4965953e+00
   4.7081446e+00   6.2648340e+00   2.1329956e+01
   3.2107059e+01   2.5837505e+01   1.9026983e+00
   3.5849279e+00   9.5277602e+00   2.2799639e+00
   4.5653122e+01   2.4704866e+01   3.3585420e+01
   4.9741868e+01   3.3314815e+01   1.8872104e+00
   4.8215948e+01   2.5408582e+01   4.0017998e+01
   4.9777528e+01   3.3350749e+01   1.8863361e+00
   4.9830851e+01   3.2813023e+01   4.7885722e+00
   4.8224353e+01   3.2100232e+01   1.9234584e+00
   4.0132957e+01   2.6308780e+01   2.1594555e+00
   2.5339479e+01   1.6456902e+01   6.0709731e+00
   3.2828971e+01   2.6760115e+01   1.8967361e+00
   2.0411721e+01   2.0899036e+01   1.9163364e+00
   1.1669726e+01   5.7859386e+00   5.3296068e+01
   4.9288593e+01   3.3214799e+01   1.8866824e+00
   3.5205249e+01   2.1773946e+01   6.2633300e+00
   5.2330687e+01   3.2604132e+01   1.6121821e+01
   5.1286113e+01   3.3024204e+01   9.7901937e+00
   3.2394943e+01   2.6355404e+01   1.8988213e+00
   3.7837993e+01   2.8779748e+01   1.8928098e+00
   5.2048507e+01   3.2245418e+01   1.8361760e+01
   1.1091941e+01   5.8175581e+00   5.1304468e+01
   3.6768789e+01   2.8160181e+01   1.8946860e+00
   1.2989093e+01   6.2700186e+00   5.3272709e+01
   5.0206498e+01   3.3381934e+01   3.1358026e+00
   3.9670808e+01   2.2312577e+01   2.2900406e+01
   4.6169235e+01   2.8379879e+01   1.2319978e+01
   1.0947779e+01   6.6572019e+00   4.2986033e+01
   1.3386407e+01   6.4193562e+00   5.3259837e+01
   2.8786179e+00   6.4927622e+00   1.1033227e+01
   4.2368971e+01   3.0579684e+01   1.8899603e+00
   4.6922813e+01   3.2361063e+01   1.8879798e+00
   5.1897162e+01   3.2765380e+01   1.3305774e+01
   2.1709453e+01   1.1263510e+01   3.9746770e+01
   3.4536174e+01   2.4768397e+01   1.9663985e+00
   4.8723102e+01   3.2912733e+01   1.8874912e+00
   1.4327046e+01   1.2122627e+01   3.4451219e+00
   3.2793233e+01   2.5090465e+01   1.9195995e+00
   4.3373007e+01   3.0442518e+01   1.8938700e+00
   3.2667764e+01   2.0962860e+01   3.1915454e+00
   3.1518483e+01   2.6031997e+01   1.8993686e+00
   4.8357320e+01   2.9810596e+01   1.4900340e+01
   2.5543403e+01   1.3393590e+01   3.5471852e+01
   4.3353048e+01   2.7257528e+01   5.4150615e+00
   5.1613025e+01   2.7200772e+01   4.3409269e+01
   5.1536449e+01   3.2741051e+01   1.2865583e+01
   1.1192061e+01   5.9991762e+00   5.0080335e+01
   2.9764922e+01   1.3168750e+01   5.2872724e+01
   6.2815343e+00   6.2960917e+00   2.8050033e+01
   5.0001030e+01   3.3445745e+01   1.9892995e+00
   4.8658134e+01   3.2480244e+01   1.9089978e+00
   4.9983393e+01   3.3452467e+01   1.8860738e+00
   4.7849189e+01   3.2076623e+01   1.9066409e+00
   1.1564829e+01   5.7562114e+00   5.3269370e+01
   3.2011629e+01   1.9823690e+01   7.0904705e+00
   4.3736824e+01   3.1043676e+01   1.8893325e+00
   4.3604374e+01   2.9735482e+01   1.9223008e+00
   2.5687849e+01   2.3552752e+01   1.9057523e+00
   7.4405749e+00   6.9498919e+00   2.5182505e+01
   4.2823342e+01   3.0645759e+01   1.8900767e+00
   3.4358195e+01   2.4478958e+01   1.9807368e+00
   5.0143824e+01   3.3394207e+01   2.8165036e+00
   1.7009602e+01   1.3969971e+01   2.5863814e+00
   1.6642903e+01   1.1720351e+01   1.3046195e+01
   1.3525310e+01   1.1999396e+01   3.0361386e+00
   4.7841828e+01   2.3428798e+01   4.9512852e+01
   4.8724382e+01   3.2938132e+01   1.8866630e+00
   5.0876421e+01   3.3167535e+01   7.1047965e+00
   2.3732986e+00   6.7383881e+00   6.8556037e+00
   4.0553439e+01   2.1357304e+01   3.4087927e+01
   2.8306763e+01   1.2690459e+01   5.1607178e+01
   1.3822687e+01   9.8758699e+00   2.0140327e+01
   1.1583802e+01   5.7607587e+00   5.3281262e+01
   5.0119419e+01   3.3413758e+01   2.6353784e+00
   3.9351985e+00   6.9679646e+00   1.0059993e+01
   3.0331653e+01   1.4043961e+01   4.8405124e+01
   4.9985111e+01   3.3450011e+01   1.9000404e+00
   1.1313310e+01   6.1204182e+00   4.9361233e+01
   4.1692468e+01   2.9995712e+01   1.8927852e+00
   4.2614774e+01   3.0734460e+01   1.8899544e+00
   9.7787982e+00   9.3916534e+00   8.2484106e+00
   2.5134482e+01   1.1585493e+01   4.9627470e+01
   5.1470657e+01   3.2949764e+01   1.0502121e+01
   1.0524654e+01   5.9823687e+00   4.7872420e+01
   4.9570639e+00   8.6406799e+00   3.0570260e+00
   5.2682599e+01   2.7531912e+01   4.5664961e+01
   5.4067181e+01   3.1674249e+01   2.8388754e+01
   3.3005092e+01   2.4458386e+01   1.9440332e+00
   5.0872662e+01   3.3147940e+01   7.0480664e+00
   6.0411770e+00   8.5245642e+00   4.4549990e+00
   4.6549934e+01   2.3424464e+01   4.4956236e+01
   5.0184039e+01   3.3401958e+01   3.0092928e+00
   5.0065327e+01   3.0356389e+01   2.0118595e+01
   4.9984269e+01   3.3452251e+01   1.8907480e+00
   5.1451439e+01   2.6690898e+01   4.5412814e+01
   3.6986490e+01   1.6813485e+01   5.1646749e+01
   4.4140162e+01   2.1391420e+01   4.8129687e+01
   3.8970692e+00   6.4419433e+00   1.5726295e+01
   2.4790591e+01   2.2390541e+01   1.9148586e+00
   1.1679498e+01   5.7900899e+00   5.3296572e+01
   1.4167458e+01   7.0100091e+00   5.0827965e+01
   3.0107725e+01   1.9550761e+01   3.2530090e+00
   4.9991183e+01   3.3450115e+01   1.9321565e+00
   5.0264845e+01   3.3367215e+01   3.4519360e+00
   4.9985244e+01   3.3451301e+01   1.8977088e+00
   9.7351313e+00   1.0035893e+01   4.1798824e+00
   5.0645485e+01   3.3228992e+01   5.8562751e+00
   5.1360329e+01   3.2969069e+01   1.0646253e+01
   5.2274675e+01   2.9509797e+01   3.4534490e+01
   3.1429402e+01   1.5662036e+01   3.9753931e+01
   1.0888752e+01   5.9841491e+00   4.9182646e+01
   5.4624392e+01   3.0520573e+01   3.7242788e+01
   2.5310269e+01   1.4594604e+01   2.2789822e+01
   1.7142648e+01   9.2663071e+00   4.0856858e+01
   3.7811076e+01   2.8768147e+01   1.8928259e+00
   1.1986877e+01   6.6427664e+00   4.6751965e+01
   1.2144926e+01   9.8574885e+00   1.3035031e+01
   3.0089186e+01   2.5567357e+01   1.9000971e+00
   1.1820329e+01   6.8765358e+00   4.4026716e+01
   5.0990366e+01   3.3096777e+01   7.7029196e+00
   6.5641700e+00   1.2127305e+01   2.0773013e+00
   3.9103159e+01   2.9353606e+01   1.8921447e+00
   8.6258941e+00   1.1900838e+01   2.1794086e+00
   4.9991452e+01   3.3448248e+01   1.9346582e+00
   2.4251017e+01   1.3774286e+01   2.6184423e+01
   3.7907967e+01   1.8375256e+01   4.4514221e+01
   5.2115915e+01   3.0746201e+01   2.7155382e+01
   4.9983414e+01   3.3452531e+01   1.8860745e+00
   5.0589357e+01   3.3239345e+01   5.3651305e+00
   1.0421549e+01   5.8892312e+00   4.8450984e+01
   1.4235039e+01   1.0629520e+01   1.3879150e+01
   3.2934426e+01   2.1693502e+01   2.4329824e+00
   1.0226556e+01   5.9549367e+00   4.7133923e+01
   4.9696505e+01   3.3354928e+01   1.8863245e+00
   2.9336421e+01   2.5257738e+01   1.9009989e+00
   1.5789415e+01   1.8347271e+01   1.9353536e+00
   1.1375704e+01   5.7881014e+00   5.2387200e+01
   6.7100213e+00   1.2189808e+01   2.0762535e+00
   4.9728652e+01   3.3465840e+01   6.3747988e-01
   5.0055592e+01   3.3429650e+01   2.2925951e+00
   4.2774362e+01   2.6003885e+01   1.1190183e+01
   2.3645323e+01   1.0492590e+01   5.3049671e+01
   1.6350689e+01   1.8115302e+01   1.9458980e+00
   5.0433155e+01   3.3283190e+01   4.5115820e+00
   8.9303240e+00   9.1566663e+00   7.3446001e+00
   1.0333152e+01   5.9771690e+00   4.7276172e+01
   1.2357746e+01   1.0565753e+01   7.0428551e+00
   5.2243368e+01   3.2416337e+01   1.7745154e+01
   1.0808504e+01   5.8927208e+00   4.9801034e+01
   2.1651899e+01   1.7391800e+01   2.1263428e+00
   1.7700632e+01   1.7686674e+01   1.9809233e+00
   4.6570703e+00   7.3659001e+00   8.7403031e+00
   4.9085493e+01   3.2973139e+01   1.8886067e+00
   1.3053530e+01   7.5212237e+00   4.2261539e+01
   8.2334165e+00   6.3636990e+00   3.5405296e+01
   3.1311109e+00   8.8283634e+00   2.4652219e+00
   2.6118715e+01   1.5154791e+01   2.1080773e+01
   5.0052432e+01   3.2557520e+01   7.3692058e+00
   4.9984044e+01   3.3452213e+01   1.8897678e+00
   9.6739916e+00   1.1829414e+01   2.2583721e+00
   5.1521633e+01   3.2647013e+01   1.3786281e+01
   5.5209951e+00   6.6752509e+00   1.9956160e+01
   3.7373432e+01   2.8343500e+01   1.8948337e+00
   4.1625533e+01   2.9517364e+01   1.8969008e+00
   5.4166322e+01   3.1584918e+01   2.9278641e+01
   1.3946812e+01   7.4729484e+00   4.5930487e+01
   1.2289240e+01   6.0123995e+00   5.3277767e+01
   1.4662849e+01   1.7454049e+01   1.9490976e+00
   6.3741458e+00   7.2870687e+00   1.6510892e+01
   4.9705035e+01   2.6347587e+01   4.0659617e+01
   5.0061414e+01   3.3433845e+01   2.3071091e+00
   5.2876103e+01   2.9086011e+01   3.9000510e+01
   5.2066809e+01   3.2410249e+01   1.7225727e+01
   4.6001381e+01   2.1991926e+01   5.1019697e+01
   4.0046367e+01   2.9722665e+01   1.8913729e+00
   5.3180471e+01   3.0505785e+01   3.2780262e+01
   6.3910784e+00   1.0306212e+01   2.3422447e+00
   1.4838472e+01   8.7314059e+00   3.6963856e+01
   5.2384144e+01   3.2571001e+01   1.6261699e+01
   1.4997168e+01   1.0990924e+01   1.3399563e+01
   1.4054771e+01   7.9359157e+00   4.1970890e+01
   1.1655430e+01   5.7816524e+00   5.3297503e+01
   1.1664867e+01   5.7916101e+00   5.3250689e+01
   3.3880391e+00   9.3161549e+00   2.3172324e+00
   4.6925075e+01   3.0794877e+01   2.1072027e+00
   1.0374331e+01   5.9548292e+00   4.7624270e+01
   3.6088502e+00   6.7992590e+00   1.0568113e+01
   2.9090813e+01   2.1657204e+01   2.0125066e+00
   9.5549398e+00   6.2427063e+00   4.1958898e+01
   4.8047705e+01   3.2266424e+01   1.9007903e+00
   2.5781734e+01   2.3256107e+01   1.9075979e+00
   5.7084324e+00   1.1536888e+01   2.1033330e+00
   3.3349680e+01   1.9538772e+01   1.5325104e+01
   3.9251725e+01   1.8432035e+01   4.9095103e+01
   4.2437000e+01   2.7576843e+01   2.2018862e+00
   2.9435708e+01   1.3014061e+01   5.2911494e+01
   5.3889740e+01   3.1170590e+01   3.1362925e+01
   5.0962031e+01   3.3121541e+01   7.5638865e+00
   9.3162025e+00   6.5006299e+00   3.8232082e+01
   5.4001151e+01   2.9814130e+01   3.9447670e+01
   1.1147688e+01   1.0726855e+01   3.7407406e+00
   1.3202089e+01   6.7811461e+00   4.9722561e+01
   4.9973804e+01   3.3449084e+01   1.8860815e+00
   4.9965586e+01   3.3451542e+01   1.8862597e+00
   9.3214545e+00   6.0602291e+00   4.2993090e+01
   3.5962628e+01   2.6492967e+01   1.9144599e+00
   4.0289622e+01   2.8309271e+01   1.9161425e+00
   5.1607157e+01   3.1376563e+01   2.1548438e+01
   1.8832681e+01   1.1424844e+01   2.5907804e+01
   5.1787851e+01   2.6347756e+01   4.8185888e+01
   3.5276779e+01   1.8266367e+01   3.4702014e+01
   2.3666883e+01   1.0507564e+01   5.3000108e+01
   1.9876247e+01   1.4429372e+01   3.6908866e+00
   3.2951385e+01   1.4985096e+01   5.0530006e+01
   5.3111549e+01   2.9903364e+01   3.5742139e+01
   3.1975289e+01   1.5033053e+01   4.6727715e+01
   2.9137065e+01   1.9311663e+01   2.7394639e+00
   9.7226587e+00   6.1768646e+00   4.3287300e+01
   1.0237619e+01   6.0493169e+00   4.6298064e+01
   7.4760532e+00   1.1758422e+01   2.1417227e+00
   5.1126437e+01   3.3087926e+01   8.5625467e+00
   1.9143073e+01   9.2692949e+00   4.8068602e+01
   2.4668863e+01   2.0885924e+01   1.9553663e+00
   1.1743865e+01   5.8898660e+00   5.2633203e+01
   1.8979858e+01   1.0399474e+01   3.7019252e+01
   5.0167755e+01   3.3395260e+01   2.9151360e+00
   3.3458472e+01   1.6347130e+01   4.2362817e+01
   2.0754446e+01   2.1081792e+01   1.9153793e+00
   4.0421200e+01   2.0382746e+01   4.0403268e+01
   1.8626085e+01   9.9302333e+00   4.0238317e+01
   5.1275703e+01   3.3001830e+01   9.3782389e+00
   1.5265764e+01   1.7805842e+01   1.9447883e+00
   4.3510245e+01   2.5255652e+01   1.9933373e+01
   5.1483990e+01   3.2841960e+01   1.1952734e+01
   9.8801861e+00   1.4727315e+01   1.9895145e+00
   1.3941187e+01   9.6614493e+00   2.2991719e+01
   1.3781585e+01   1.6313013e+01   1.9780307e+00
   1.0798392e+01   7.3169001e+00   3.5431516e+01
   4.9031430e+01   3.3082119e+01   1.8863384e+00
   1.1596044e+01   5.8042172e+00   5.2898099e+01
   2.6243854e+01   1.2346914e+01   4.7244414e+01
   5.3893228e+00   9.5505705e+00   2.5073600e+00
   9.2509069e+00   9.1887916e+00   8.1862244e+00
   4.3276926e+01   3.0980501e+01   1.8895877e+00
   5.0812476e+01   2.9334013e+01   2.9337082e+01
   5.2526868e+01   3.2499584e+01   1.7312457e+01
   4.7746408e+01   2.3214814e+01   5.0320484e+01
   5.2972496e+01   3.2225056e+01   2.1438890e+01
   3.3318273e+00   9.0608840e+00   2.3954879e+00
   4.9364388e+00   7.6549099e+00   7.0622796e+00
   4.9537736e+01   2.6067681e+01   4.1511486e+01
   4.9719145e+01   2.6092775e+01   4.2057767e+01
   4.9983560e+01   3.3452436e+01   1.8869756e+00
   2.9478381e+01   1.8023189e+01   1.0482833e+01
   5.2145000e+01   3.2666685e+01   1.4793191e+01
   1.1662115e+01   5.7833512e+00   5.3295671e+01
   2.7159659e+01   1.2030938e+01   5.2740319e+01
   1.9560571e+01   1.5953515e+01   2.2169641e+00
   3.4773444e+01   1.5995814e+01   4.9747678e+01
   4.0295325e+01   2.9813004e+01   1.8912019e+00
   3.9194057e+01   2.8777229e+01   1.8968450e+00
   3.7131724e+01   2.8548243e+01   1.8932258e+00
   4.9683330e+01   3.3343222e+01   1.8861625e+00
   1.1674683e+01   5.7970219e+00   5.3232836e+01
   3.1824252e+01   1.5389194e+01   4.3537514e+01
   2.4336969e+01   1.0787030e+01   5.3021072e+01
   9.0567892e+00   6.0875468e+00   4.1689403e+01
   1.7706806e+01   1.1879255e+01   1.6050696e+01
   5.0162089e+01   3.3385029e+01   3.0426689e+00
   1.8425895e+01   8.3567492e+00   5.3188905e+01
   4.9286233e+01   3.1584659e+01   8.9836481e+00
   1.0411832e+01   5.8904977e+00   4.8401657e+01
   2.5841001e+01   2.2978407e+01   1.9114600e+00
   3.5430266e+01   1.5882418e+01   5.2602670e+01
   1.4008253e+01   7.0249846e+00   5.0232051e+01
   5.0135964e+01   3.3411401e+01   2.7198170e+00
   4.0855949e+01   2.5500732e+01   5.2850920e+00
   4.8288042e+01   3.2761633e+01   1.8869173e+00
   2.3907904e+01   1.5484816e+01   8.3332106e+00
   5.3242388e+01   3.1906003e+01   2.4594117e+01
   5.0582769e+01   3.3086139e+01   6.9007387e+00
   5.2828846e+01   2.9848484e+01   3.4943700e+01
   1.7105281e+01   1.1003671e+01   2.2523830e+01
   2.6175321e+01   1.4863023e+01   2.4159597e+01
   5.2324669e+01   3.1983080e+01   2.0995199e+01
   5.0209951e+01   3.3384428e+01   3.1440108e+00
   4.4966300e+00   8.9623518e+00   2.6484083e+00
   3.0593184e+00   6.5046345e+00   1.1602521e+01
   5.0517483e+01   3.3255010e+01   4.9932248e+00
   5.3742195e+01   3.1001467e+01   3.2060637e+01
   5.0953604e+01   3.2706371e+01   1.0906246e+01
   5.3890851e+01   3.1711010e+01   2.7732652e+01
   2.1415412e+00   7.3417929e+00   3.5754638e+00
   2.6406315e+00   6.5418857e+00   9.5888032e+00
   1.0689731e+01   1.5248635e+01   1.9786760e+00
   1.6705287e+01   1.2172788e+01   8.9277227e+00
   5.4142286e+01   3.1606891e+01   2.9071913e+01
   5.0182440e+01   3.3382617e+01   3.1467206e+00
   1.8582965e+01   9.5953698e+00   4.3278573e+01
   4.9758123e+01   3.3273579e+01   1.8911456e+00
   5.4233102e+01   3.1125680e+01   3.2669983e+01
   4.2473368e+00   9.4368429e+00   2.3756941e+00
   5.0057737e+01   3.3425214e+01   2.3193777e+00
   5.0001887e+01   3.3448181e+01   1.9854641e+00
   1.3064873e+01   6.2980247e+00   5.3271865e+01
   2.2926826e+01   1.2003216e+01   3.7647048e+01
   9.2062779e+00   1.0469119e+01   2.8346396e+00
   2.5840333e+01   1.2813283e+01   4.1943923e+01
   1.3415094e+01   1.0455754e+01   1.2219508e+01
   3.4065056e+01   2.7286216e+01   1.8956628e+00
   1.2556506e+01   9.4395846e+00   1.9315265e+01
   3.0097954e+01   1.8610439e+01   8.3799445e+00
   9.3421848e+00   6.6748344e+00   3.6453852e+01
   5.5713543e+00   6.9241194e+00   1.7234902e+01
   4.9206613e+01   2.8422848e+01   2.7106838e+01
   3.5542603e+00   6.3706622e+00   1.5138712e+01
   3.9263709e+01   2.8893933e+01   1.8958696e+00
   4.9885183e+01   3.3393231e+01   1.8868749e+00
   4.8846555e+01   3.2994042e+01   1.8867243e+00
   2.3094048e+00   6.6299159e+00   7.6290899e+00
   2.2682118e+01   1.0770964e+01   4.7646328e+01
   4.5975716e+01   3.0757805e+01   1.9330260e+00
   9.6789974e+00   5.9945382e+00   4.4921445e+01
   5.3092794e+01   2.7622788e+01   4.6641651e+01
   4.0581183e+01   2.9532115e+01   1.8939231e+00
   7.1575118e+00   6.1496608e+00   3.3474628e+01
   1.2676093e+01   1.0481908e+01   8.9585765e+00
   1.1227550e+01   5.8495416e+00   5.1422265e+01
   5.4067455e+01   2.8799512e+01   4.4519044e+01
   3.0309440e+01   1.9999455e+01   2.6595375e+00
   4.3639260e+01   2.4240033e+01   2.7703053e+01
   3.3470389e+00   6.4847380e+00   1.2937972e+01
   5.8624166e+00   6.3167391e+00   2.5834958e+01
   5.1117754e+01   3.3047574e+01   8.4659299e+00
   1.6412894e+01   1.7167739e+01   1.9823632e+00
   3.7527556e+01   2.3244418e+01   5.8752146e+00
   3.4132000e+01   1.5234774e+01   5.2665298e+01
   1.4371546e+01   1.5664169e+01   2.0233837e+00
   4.8536736e+01   2.4224458e+01   4.7776844e+01
   4.8358424e+01   3.2838072e+01   1.8869266e+00
   7.7570673e+00   8.0403318e+00   1.3969639e+01
   5.1809664e+01   2.6334068e+01   4.8332191e+01
   3.9091608e+01   2.9353251e+01   1.8922206e+00
   5.0414188e+01   3.3304624e+01   4.4412536e+00
   2.2219454e+01   1.6996694e+01   2.2364457e+00
   1.4005511e+01   1.7296793e+01   1.9474577e+00
   9.1573859e+00   6.8792084e+00   3.3517874e+01
   1.1729785e+01   1.1934505e+01   2.5286731e+00
   4.9983783e+01   3.3451638e+01   1.8899106e+00
   5.0048592e+01   3.3427282e+01   2.3199783e+00
   1.7944047e+01   1.6393826e+01   2.0724158e+00
   4.3859641e+01   2.8335428e+01   2.3924961e+00
   5.3686137e+01   2.8254933e+01   4.5776480e+01
   2.8364917e+01   1.2531352e+01   5.2952363e+01
   4.2139448e+01   2.7892594e+01   2.0274499e+00
   6.2085538e+00   6.7256045e+00   2.2339672e+01
   4.9984680e+01   3.3452065e+01   1.8938773e+00
   5.4248465e+01   2.8996414e+01   4.4181509e+01
   2.2488885e+00   6.9820610e+00   5.0391458e+00
   1.0828297e+01   1.3959222e+01   2.0504343e+00
   3.8846781e+01   2.8791228e+01   1.8958241e+00
   4.1628670e+00   6.2974786e+00   1.8567904e+01
   4.9798281e+01   3.3387663e+01   1.8861804e+00
   1.1100503e+01   6.0566347e+00   4.9227498e+01
   9.7310918e+00   1.1714466e+01   2.2932183e+00
   4.3998053e+01   2.1268799e+01   4.8350860e+01
   5.3391216e+01   3.1946130e+01   2.4696160e+01
   5.1976185e+01   3.2477977e+01   1.6406545e+01
   2.9278130e+01   1.8254867e+01   7.7442673e+00
   1.1662203e+01   5.9622432e+00   5.1767499e+01
   2.3017393e+00   6.6334997e+00   7.5718869e+00
   2.2491632e+01   1.3643890e+01   1.9439477e+01
   5.2755272e+01   2.7372628e+01   4.6649041e+01
   1.9888894e+01   1.8096973e+01   2.0026058e+00
   1.0390093e+01   5.9295334e+00   4.7921582e+01
   4.7099817e+00   6.2602370e+00   2.1396214e+01
   5.0932529e+01   3.3119693e+01   7.3557071e+00
   1.4888234e+01   9.2210631e+00   3.2176977e+01
   1.5080317e+01   9.5015208e+00   3.0044417e+01
   3.8671324e+01   2.8779383e+01   1.8951971e+00
   3.2503825e+01   2.2542195e+01   2.0882527e+00
   5.2446683e+01   3.2364766e+01   1.8843684e+01
   2.8868350e+01   2.0589125e+01   2.1201823e+00
   1.2894458e+01   6.2543300e+00   5.3126586e+01
   1.1676177e+01   5.7957778e+00   5.3249564e+01
   5.0118796e+01   3.3414138e+01   2.6297374e+00
   5.0738876e+01   2.5419363e+01   4.9170148e+01
   3.8572067e+00   9.4430573e+00   2.3256249e+00
   5.3367015e+01   3.2068978e+01   2.3842962e+01
   4.3284790e+01   3.0997410e+01   1.8897671e+00
   4.9987573e+01   3.3451416e+01   1.9086848e+00
   4.9865239e+01   3.3418191e+01   1.8863575e+00
   2.1139858e+01   1.9093751e+01   1.9749208e+00
   4.3568522e+01   2.6443687e+01   1.2040145e+01
   5.0851378e+01   3.3152953e+01   7.0468814e+00
   2.0621652e+01   1.1414512e+01   3.3872860e+01
   4.0711101e+00   6.3598723e+00   1.7403436e+01
   3.5304553e+01   2.6055307e+01   1.9198602e+00
   4.7768400e+01   3.2441830e+01   1.8885933e+00
   4.9993734e+01   3.3448986e+01   1.9468982e+00
   1.1573866e+01   5.7546194e+00   5.3298624e+01
   1.1571294e+01   5.8797015e+00   5.2191152e+01
   2.1332952e+00   7.2221647e+00   3.9424863e+00
   4.9983683e+01   3.3451845e+01   1.8889095e+00
   6.1088017e+00   6.3830861e+00   2.6130653e+01
   9.0202850e+00   1.1468427e+01   2.2871626e+00
   1.1656808e+01   5.7862960e+00   5.3276740e+01
   2.8370013e+01   1.2813243e+01   5.0960012e+01
   2.0817363e+01   1.2457829e+01   2.3946380e+01
   3.6442950e+01   2.7525679e+01   1.8997757e+00
   4.1681864e+01   2.9634976e+01   1.8961739e+00
   5.2534810e+01   3.2498796e+01   1.7263197e+01
   1.3925681e+01   1.2527550e+01   2.6904537e+00
   6.5696507e+00   7.1079456e+00   1.9430117e+01
   4.0330585e+01   2.8075313e+01   1.9277381e+00
   1.6905180e+01   8.6783828e+00   4.5453237e+01
   5.0957078e+01   3.3104735e+01   7.5247648e+00
   5.4541742e+01   3.0387183e+01   3.7805271e+01
   2.8243151e+01   1.4969132e+01   3.2509178e+01
   2.0141417e+01   1.0734655e+01   3.8459624e+01
   3.8572449e+01   2.7627157e+01   1.9123214e+00
   3.6493907e+01   2.6941837e+01   1.9087307e+00
   4.6312190e+01   3.0385492e+01   2.0815166e+00
   8.1392900e+00   7.2970391e+00   2.4125067e+01
   2.3575723e+01   2.2422339e+01   1.9095710e+00
   4.9808555e+01   3.3396452e+01   1.8863288e+00
   5.3089059e+01   2.7547555e+01   4.6985762e+01
   5.0829956e+01   3.3158507e+01   6.7453324e+00
   1.0562769e+01   5.8767793e+00   4.9107489e+01
   2.7472691e+01   1.2896319e+01   4.7198145e+01
   2.6875986e+00   6.6673789e+00   8.5003620e+00
   3.8434775e+01   2.5751274e+01   2.0552459e+00
   2.8057799e+00   8.6133073e+00   2.5148476e+00
   2.0720157e+00   6.9083804e+00   5.0973800e+00
   8.0299478e+00   7.3997076e+00   2.2410526e+01
   1.2546474e+01   6.8959151e+00   4.6346225e+01
   3.5922721e+01   2.3192687e+01   2.5374781e+00
   2.4925022e+01   1.8463730e+01   2.1740693e+00
   1.2957244e+01   8.6007162e+00   3.0628463e+01
   3.7457668e+00   6.4070417e+00   1.5503682e+01
   1.2279392e+01   8.6786911e+00   2.6702561e+01
   4.5686393e+01   3.1904868e+01   1.8886029e+00
   1.0145773e+01   6.0238826e+00   4.6223862e+01
   4.9788295e+01   3.3386332e+01   1.8862494e+00
   2.2212037e+01   1.5769478e+01   2.9821572e+00
   3.1209631e+01   2.5927053e+01   1.8996164e+00
   4.9729234e+01   2.6845546e+01   3.8001653e+01
   4.9866203e+01   3.3410744e+01   1.8861538e+00
   8.0078680e+00   8.7851302e+00   7.4434577e+00
   4.4946300e+01   3.1222516e+01   1.8918543e+00
   2.0286131e+01   1.3416708e+01   1.1980995e+01
   5.0702152e+01   3.3207735e+01   5.9880320e+00
   1.3226068e+01   1.1175357e+01   5.2979118e+00
   1.1497514e+01   1.4167740e+01   2.0534722e+00
   2.9013820e+01   2.4442192e+01   1.9060612e+00
   4.9573777e+01   3.1736088e+01   9.5654724e+00
   7.8764847e+00   8.6426805e+00   8.2663764e+00
   4.8276992e+01   2.5462851e+01   3.9947049e+01
   1.7756502e+01   1.0871770e+01   2.7012684e+01
   5.1584222e+01   3.2911749e+01   1.1649196e+01
   4.6342936e+01   2.2192223e+01   5.1072898e+01
   4.7817197e+01   3.2687889e+01   1.8875496e+00
   2.7183248e+01   2.1257131e+01   1.9874568e+00
   4.8377157e+01   3.2849886e+01   1.8868668e+00
   2.8386144e+01   1.7821231e+01   7.4740803e+00
   1.9768789e+01   1.2674332e+01   1.7003879e+01
   5.2048546e+01   2.6644203e+01   4.7640171e+01
   5.4244665e+01   3.1396405e+01   3.0791584e+01
   7.1065116e+00   6.2227487e+00   3.2423301e+01
   3.2381504e+01   1.7687206e+01   2.6729313e+01
   3.2515401e+00   6.5264759e+00   1.2107952e+01
   2.8677739e+01   1.2787751e+01   5.2099936e+01
   1.0882303e+01   5.9310580e+00   4.9683980e+01
   1.8440948e+01   1.8053287e+01   1.9764746e+00
   2.4778265e+01   2.2795719e+01   1.9092646e+00
   5.2149810e+01   2.8506669e+01   3.9113372e+01
   1.3518827e+01   6.8332894e+00   5.0284682e+01
   4.9536882e+01   3.3131059e+01   1.8923111e+00
   1.2431534e+01   8.5671107e+00   2.8727149e+01
   2.9523048e+01   1.4319214e+01   4.3357163e+01
   2.6193264e+00   8.2320214e+00   2.6835586e+00
   5.3582874e+01   2.8827111e+01   4.2882378e+01
   2.5639154e+01   1.1338974e+01   5.3040785e+01
   3.1781270e+01   2.6286870e+01   1.8981742e+00
   2.1006987e+00   7.4865497e+00   3.2374309e+00
   5.0225636e+01   3.3282744e+01   4.1169477e+00
   4.9160686e+01   2.9897751e+01   2.8493469e+01
   2.5645211e+00   6.5483350e+00   9.2417158e+00
   2.0356447e+00   7.3435142e+00   3.4869623e+00
   6.0223345e+00   6.1605336e+00   2.5620380e+01
   1.1630829e+01   1.5535427e+01   4.1480017e+00
   2.6188150e+01   1.1581681e+01   5.3032930e+01
   3.0654710e+01   1.8801289e+01   4.6791315e+01
   4.5970443e+00   1.0538317e+01   2.2818707e+00
   2.7097713e+01   1.2019403e+01   5.2997663e+01
   3.3122174e+01   1.5012575e+01   5.2669993e+01
   1.8017915e+01   8.8164143e+00   5.3024214e+01
   4.7085530e+01   3.2237794e+01   3.4802095e+00
   3.3872940e+01   2.6976706e+01   3.8244964e+00
   2.0282320e+00   6.9111615e+00   5.0358167e+00
   7.0693648e+00   7.9633366e+00   2.3753345e+01
   7.9667232e+00   7.4311432e+00   2.9833966e+01
   2.0067637e+01   1.7876006e+01   2.1266800e+01
   1.3339433e+01   6.4046067e+00   5.3276567e+01
   2.1294500e+00   6.7404339e+00   6.1989911e+00
   2.5618259e+01   2.2373685e+01   1.0117953e+01
   1.1545106e+01   5.7561937e+00   5.3142526e+01
   2.5821245e+01   2.3441875e+01   3.3007860e+00
   7.5327886e+00   1.2365846e+01   5.6113584e+00
   1.3966145e+01   6.6369034e+00   5.3260836e+01
   1.1645424e+01   5.7909118e+00   5.3301468e+01
   1.4028018e+01   9.0962141e+00   4.9022211e+01
   1.1586799e+01   5.7625996e+00   5.3302299e+01
   1.0817096e+01   5.8515875e+00   5.0202151e+01
   4.0300259e+01   2.2162106e+01   4.8300726e+01
   4.6953929e+00   6.2542097e+00   2.1359115e+01
   1.5519622e+01   7.8153658e+00   5.3081547e+01
   3.7890286e+01   1.8584786e+01   5.1629495e+01
   1.0225858e+01   5.8995043e+00   4.7589202e+01
   1.2367267e+01   6.1683297e+00   5.3260757e+01
   1.9582661e+01   8.9891325e+00   5.3162012e+01
   1.5066623e+01   7.0625604e+00   5.3248712e+01
   2.9179270e+01   2.5185669e+01   2.0056460e+00
   2.7865904e+01   1.9122352e+01   3.9518580e+01
   1.1512804e+01   5.7589060e+00   5.3041368e+01
   1.1575132e+01   5.7533766e+00   5.3305148e+01
   3.4979319e+01   1.7740455e+01   5.1432404e+01
   4.9346850e+01   3.2679636e+01   6.4797607e+00
   1.1053975e+01   1.1522575e+01   2.4839100e+01
   5.2887290e+01   3.0264091e+01   3.5275790e+01
   4.5396070e+01   3.1805307e+01   1.8893653e+00
   2.9959554e+01   1.3276141e+01   5.2898612e+01
   1.4563466e+01   6.8599162e+00   5.3246031e+01
   7.4332952e+00   6.1109165e+00   3.5004519e+01
   4.4343780e+01   3.1409415e+01   1.8992069e+00
   4.9671949e+01   3.3316380e+01   2.2029612e+00
   3.9034458e+01   2.8907575e+01   5.3139510e+00
   1.4397410e+01   1.7388849e+01   3.2775774e+00
   4.6233699e+01   3.1177562e+01   9.4416939e+00
   4.7740110e+01   3.2415494e+01   4.0171648e+00
   2.8048588e+01   2.3948229e+01   7.1465247e+00
   1.0424014e+01   1.5080997e+01   2.2172353e+00
   1.1871496e+01   5.8700803e+00   5.3301156e+01
   2.1351422e+01   1.4705827e+01   4.4945991e+01
   4.3837713e+01   2.1053798e+01   5.1342818e+01
   3.3347380e+01   2.6995493e+01   1.9631541e+00
   4.9498553e+01   3.3157176e+01   3.0687627e+00
   1.1273537e+01   5.7882581e+00   5.2062247e+01
   4.9919160e+01   3.3386702e+01   2.3303771e+00
   2.8326895e+01   1.4144679e+01   5.2261386e+01
   4.2172801e+01   2.9541117e+01   1.0097305e+01
   7.6202296e+00   6.0974135e+00   3.5852472e+01
   1.1572273e+01   5.7537612e+00   5.3291386e+01
   1.1572450e+01   5.7536698e+00   5.3292658e+01
   2.8285251e+01   1.8730807e+01   4.2815911e+01
   2.7159507e+00   7.9876010e+00   4.3227009e+00
   1.1387840e+01   5.7589897e+00   5.2415057e+01
   1.5642521e+01   1.7266883e+01   8.5765168e+00
   5.0267719e+01   3.3216762e+01   4.7962054e+00
   1.1003183e+01   5.8263405e+00   5.0967544e+01
   1.1533910e+01   5.7568076e+00   5.3083680e+01
   1.1568949e+01   5.7541009e+00   5.3279194e+01
   1.1564044e+01   5.7551917e+00   5.3261296e+01
   3.8106166e+01   2.5144738e+01   3.1085442e+01
   4.4729773e+01   2.1466732e+01   5.1252715e+01
   4.3441906e+01   3.0768624e+01   4.2704157e+00
   1.1548782e+01   5.7557357e+00   5.3189548e+01
   9.3932321e+00   5.9294523e+00   4.1674492e+01
   5.3846766e+01   3.1464274e+01   2.9431531e+01
   3.1571885e+01   1.8074743e+01   4.9261815e+01
   5.4600786e+00   6.1614969e+00   2.4621184e+01
   1.1385686e+01   5.7635879e+00   5.2360473e+01
   1.1643605e+01   5.7902275e+00   5.3301537e+01
   5.6314749e+00   1.0110805e+01   8.4063771e+00
   4.7675537e+01   2.7253647e+01   4.1417040e+01
   1.1230059e+01   5.7806987e+00   5.1767548e+01
   1.1551727e+01   5.7568871e+00   5.3211962e+01
   4.9953771e+01   3.3386428e+01   2.4513579e+00
   1.3763481e+01   6.5618328e+00   5.3265640e+01
   3.9705401e+01   1.9512697e+01   5.1418621e+01
   1.9615215e+01   1.0234973e+01   5.2602673e+01
   9.9027495e+00   5.9752033e+00   4.4061709e+01
   9.3546711e+00   5.9704572e+00   4.3725151e+01
   9.8398063e+00   5.9116380e+00   4.5780655e+01
   1.4314246e+01   6.8541859e+00   5.3263829e+01
   4.8616326e+01   3.0493921e+01   2.2264154e+01
   2.4838445e+01   1.9562596e+01   2.7182922e+01
   5.3104262e+00   1.0372343e+01   5.9498962e+00
   1.2099239e+01   6.0213561e+00   5.3280182e+01
   3.0381667e+00   6.4527512e+00   1.2016637e+01
   3.3163514e+01   1.7116780e+01   5.1345441e+01
   2.1422394e+00   7.5902006e+00   3.1166322e+00
   1.1683195e+01   5.7928354e+00   5.3303667e+01
   3.8286629e+01   2.9047702e+01   1.8988933e+00
   1.1654145e+01   8.3642362e+00   4.3402765e+01
   2.4010436e+01   1.4360484e+01   4.9737584e+01
   1.1012832e+01   1.4776040e+01   6.2112315e+00
   5.8900587e+00   6.1291370e+00   2.6833817e+01
   5.2086071e+01   3.2699289e+01   1.4402867e+01
   4.9983255e+01   3.3393177e+01   2.4806604e+00
   3.1261462e+01   1.3866440e+01   5.2836510e+01
   8.2397817e+00   6.0220681e+00   3.8484402e+01
   1.2120377e+01   5.9775917e+00   5.3294481e+01
   1.3642491e+01   6.5397813e+00   5.3276104e+01
   5.6116263e+00   6.1968673e+00   2.6008917e+01
   1.1472001e+01   5.7626813e+00   5.2744999e+01
   1.8650230e+01   1.6166689e+01   2.7409103e+01
   1.8134126e+01   8.2451853e+00   5.3199972e+01
   1.8813958e+01   2.0062848e+01   1.9901480e+00
   1.1575521e+01   5.7536368e+00   5.3305556e+01
   2.6030491e+01   1.1976611e+01   5.2905558e+01
   1.2615836e+01   6.1704791e+00   5.3289192e+01
   1.1572818e+01   5.7541344e+00   5.3297402e+01
   2.7952605e+00   8.5019859e+00   2.9513089e+00
   6.8450174e+00   6.0206786e+00   3.0628601e+01
   1.1186229e+01   5.7979055e+00   5.1670005e+01
   8.0805300e+00   5.9394289e+00   3.6279670e+01
   1.2313434e+01   6.0224681e+00   5.3288881e+01
   4.2369419e+00   6.2895909e+00   1.8928042e+01
   1.1575943e+01   5.7537953e+00   5.3305558e+01
   1.7354106e+01   8.0518324e+00   5.3217129e+01
   3.5656416e+01   2.7952352e+01   2.0267192e+00
   5.3634396e+01   3.1697820e+01   2.7157422e+01
   4.9964755e+01   3.3420360e+01   2.1643178e+00
   1.1016108e+01   5.8302029e+00   5.1033787e+01
   4.0873389e+01   2.6707655e+01   2.8149604e+01
   1.2491224e+01   6.1958775e+00   5.3265143e+01
   1.1453629e+01   5.7726205e+00   5.2823963e+01
   7.3203774e+00   6.3283250e+00   3.0366527e+01
   5.1111787e+01   2.6755238e+01   4.7248120e+01
   3.0894421e+00   6.8294019e+00   9.7335110e+00
   9.4980333e+00   5.8901306e+00   4.3814852e+01
   3.8360597e+00   6.3436311e+00   1.5889996e+01
   9.7692897e+00   5.8749016e+00   4.5139328e+01
   1.1479443e+01   5.7680267e+00   5.2924191e+01
   1.1370274e+01   5.8149412e+00   5.2039660e+01
   2.1213109e+01   2.1239286e+01   2.6233628e+00
   3.5570000e+01   2.7517047e+01   5.1110434e+00
   1.9504670e+01   8.7870388e+00   5.3175533e+01
   3.8787994e+01   2.9063491e+01   3.3588641e+00
   5.4217843e+01   2.8945384e+01   4.4334001e+01
   1.2886138e+01   6.8791507e+00   5.2751365e+01
   4.8390351e+01   3.1341988e+01   1.4725924e+01
   2.1826712e+01   9.7325873e+00   5.3136514e+01
   9.4439119e+00   1.4426235e+01   2.1814302e+00
   1.7154802e+01   8.0931963e+00   5.3186066e+01
   1.1870904e+01   5.8761239e+00   5.3297943e+01
   1.1610556e+01   5.7654295e+00   5.3300830e+01
   2.2310606e+01   1.9176544e+01   2.0657557e+01
   4.9530594e+01   3.1909827e+01   1.3527369e+01
   5.1622527e+01   3.2802371e+01   1.2260590e+01
   3.2945683e+01   1.5050125e+01   5.2641384e+01
   3.3769680e+01   2.6010658e+01   1.0863207e+01
   2.9616684e+01   1.3669286e+01   5.2734236e+01
   4.7736466e+00   9.3429432e+00   7.9879237e+00
   1.1564132e+01   5.7815182e+00   5.3154892e+01
   2.0850381e+01   9.5973300e+00   5.3116660e+01
   3.7191466e+01   2.8562195e+01   2.1750628e+00
   9.7772743e+00   7.3337195e+00   3.8915946e+01
   2.4187437e+01   1.3207458e+01   5.1612523e+01
   3.9422794e+00   9.9010191e+00   2.2613389e+00
   4.8142282e+01   3.2801885e+01   1.9559704e+00
   3.6003118e+00   6.3569407e+00   1.5467533e+01
   1.0832460e+01   5.8489504e+00   5.0264357e+01
   1.2656547e+01   6.1482264e+00   5.3284556e+01
   6.0293398e+00   7.3989292e+00   2.0880814e+01
   1.0899350e+01   1.4087458e+01   9.7529718e+00
   1.1226143e+01   5.7979942e+00   5.1880968e+01
   2.5465433e+01   1.6787338e+01   4.5203246e+01
   4.0471090e+01   2.9444399e+01   5.5327943e+00
   2.1382474e+00   6.7364288e+00   6.2498981e+00
   4.7045921e+01   3.1053444e+01   1.3004502e+01
   1.5192182e+01   7.1422930e+00   5.3252831e+01
   3.7287194e+00   9.4625612e+00   3.1526264e+00
   4.9910001e+01   2.5486134e+01   4.8704296e+01
   1.1713645e+01   5.8038188e+00   5.3303417e+01
   2.5864131e+01   1.2919672e+01   5.2453954e+01
   5.1391517e+01   3.2785805e+01   1.1746820e+01
   5.0290450e+01   3.2725943e+01   8.8768880e+00
   7.0224134e+00   1.2070893e+01   5.0670449e+00
   3.7008546e+01   2.7909157e+01   6.5753510e+00
   4.8048639e+01   3.2558754e+01   3.7411023e+00
   8.4001084e+00   5.9963121e+00   3.9055156e+01
   3.4685553e+01   2.7277657e+01   4.1481742e+00
   1.9394698e+01   1.2273391e+01   4.9171933e+01
   1.1741050e+01   5.9032452e+00   5.3232948e+01
   3.1234727e+01   1.7094578e+01   5.0501059e+01
   1.0799158e+01   5.8297249e+00   4.9992678e+01
   3.3211806e+01   1.4800040e+01   5.2734509e+01
   1.1538461e+01   5.7542438e+00   5.3129253e+01
   4.9984795e+01   3.3452537e+01   1.8935904e+00
   2.8904533e+01   1.2783349e+01   5.2943116e+01
   1.1129445e+01   5.8086716e+00   5.1479466e+01
   2.4691276e+01   1.0929021e+01   5.3065017e+01
   9.9856681e+00   5.8181394e+00   4.5198472e+01
   2.0219296e+01   1.3846276e+01   4.5914686e+01
   1.3279745e+01   1.3925554e+01   2.0302657e+01
   1.8783490e+01   1.9554251e+01   5.2410901e+00
   1.1665114e+01   5.7846190e+00   5.3297990e+01
   2.8583825e+01   1.9690518e+01   3.8276858e+01
   1.0035502e+01   5.8351264e+00   4.6080967e+01
   1.2920398e+01   6.5358248e+00   5.3179487e+01
   4.9690241e+01   3.3359182e+01   1.8993200e+00
   1.3380484e+01   6.7283551e+00   5.3191661e+01
   4.9152955e+01   3.2679475e+01   5.9274529e+00
   4.7419505e+01   2.6083573e+01   4.5649946e+01
   1.1609400e+01   5.7792861e+00   5.3297418e+01
   1.4689087e+01   1.5041665e+01   1.9003010e+01
   6.5021407e+00   6.1679921e+00   3.0548478e+01
   2.3028952e+01   1.2294896e+01   5.2069739e+01
   3.0226555e+01   1.3505709e+01   5.2852718e+01
   1.1494409e+01   5.7628214e+00   5.2966518e+01
   8.2378461e+00   1.3575397e+01   2.1322619e+00
   4.1795047e+01   2.6662341e+01   3.1073417e+01
   1.1137979e+01   1.4593496e+01   7.7178181e+00
   6.5129790e+00   6.8470953e+00   2.4905280e+01
   1.0670166e+01   1.5280992e+01   1.9933023e+00
   7.1528682e+00   6.0012196e+00   3.2214987e+01
   4.3518140e+01   2.8160377e+01   2.5234504e+01
   4.9888944e+01   3.3424500e+01   1.9140787e+00
   9.7167163e+00   5.9556133e+00   4.5438594e+01
   3.3285594e+00   8.8417605e+00   3.9571455e+00
   1.0239288e+01   5.9003415e+00   4.7682727e+01
   1.8800211e+01   8.5712932e+00   5.3194944e+01
   3.1052279e+01   1.3756244e+01   5.2844347e+01
   8.2132845e+00   5.9418470e+00   3.7597616e+01
   2.9507005e+01   1.3045703e+01   5.2915477e+01
   1.1555065e+01   5.7558073e+00   5.3220841e+01
   7.8026420e+00   1.3209222e+01   2.3505903e+00
   1.1574799e+01   5.7550233e+00   5.3310766e+01
   2.1654757e+01   9.8329901e+00   5.3126296e+01
   1.7054289e+01   8.1252686e+00   5.3168380e+01
   1.2207054e+01   5.9820764e+00   5.3289595e+01
   1.1442561e+01   5.7589030e+00   5.2626744e+01
   1.7240244e+01   8.1534826e+00   5.3171788e+01
   1.1720552e+01   1.5956755e+01   1.9821063e+00
   1.1404169e+01   5.7677066e+00   5.2566652e+01
   1.1593292e+01   5.7601337e+00   5.3305432e+01
   2.0613936e+01   9.2879554e+00   5.3161758e+01
   4.7555650e+01   2.7172855e+01   4.1591542e+01
   5.0875593e+01   3.3139548e+01   7.0467907e+00
   5.1319220e+01   3.2781098e+01   1.1576635e+01
   5.2835360e+00   6.2112295e+00   2.4322295e+01
   1.1881253e+01   5.8644029e+00   5.3298814e+01
   3.9776792e+01   2.8898249e+01   7.6174996e+00
   3.0252120e+00   6.5117226e+00   1.1176912e+01
   3.2297122e+01   1.6377791e+01   5.1722215e+01
   5.3093881e+01   3.0851299e+01   3.1867741e+01
   1.0814257e+01   1.5375288e+01   1.9885008e+00
   4.8990214e+01   3.3110335e+01   1.9258777e+00
   6.7077638e+00   6.6763569e+00   2.6347380e+01
   4.7425528e+01   2.4627533e+01   4.8674658e+01
   3.1653368e+01   2.3103899e+01   2.5715185e+01
   9.5261563e+00   1.4132047e+01   4.1516149e+00
   4.3840357e+00   6.3061492e+00   1.8109267e+01
   1.9983842e+00   7.0359353e+00   4.4575748e+00
   1.1372640e+01   5.7717265e+00   5.2193794e+01
   7.2542714e+00   6.1179393e+00   3.4101630e+01
   1.5831114e+01   9.7023549e+00   5.0549500e+01
   9.7261513e+00   6.0778177e+00   4.2747698e+01
   1.1925134e+01   1.4961857e+01   8.6010746e+00
   4.5494885e+01   3.0320926e+01   1.4183878e+01
   5.3333067e+01   3.1564912e+01   2.7380708e+01
   1.1536486e+01   5.7579140e+00   5.3142854e+01
   2.4868768e+01   2.1560242e+01   1.3230754e+01
   3.9748138e+01   2.7341996e+01   1.9752363e+01
   1.4871820e+01   6.9848220e+00   5.3252376e+01
   1.6900001e+01   7.7577525e+00   5.3215341e+01
   5.1629189e+01   3.2587890e+01   1.4060030e+01
   1.6187402e+01   8.8365664e+00   5.2381187e+01
   9.2923296e+00   9.2538152e+00   2.8422521e+01
   1.2910943e+01   7.0456635e+00   5.2506569e+01
   3.8143638e+01   1.7734422e+01   5.2241472e+01
   3.3575682e+01   2.4461365e+01   2.1998289e+01
   6.1597880e+00   1.0011714e+01   1.1139270e+01
   1.6914961e+01   8.7979386e+00   5.2809476e+01
   2.5605828e+00   6.5392141e+00   9.3336736e+00
   2.1639338e+00   6.8445193e+00   5.8647539e+00
   1.1676347e+01   5.8394068e+00   5.3268420e+01
   2.0260134e+01   1.4072279e+01   4.5116180e+01
   3.0021694e+01   1.6288378e+01   5.0890976e+01
   1.2195435e+01   6.0231133e+00   5.3286840e+01
   5.0661542e+01   2.9788227e+01   3.3138077e+01
   5.4249056e+01   3.1498936e+01   3.0103769e+01
   1.1831255e+01   5.8507585e+00   5.3303585e+01
   1.1017140e+01   5.7886258e+00   5.0806959e+01
   2.0513490e+01   9.2027479e+00   5.3163741e+01
   1.9487781e+01   1.8818976e+01   1.2733951e+01
   2.3582095e+01   1.4257599e+01   4.9521018e+01
   1.1557041e+01   5.7547561e+00   5.3224685e+01
   1.1369505e+01   5.7795638e+00   5.2466289e+01
   4.3997746e+01   3.1247187e+01   2.1550417e+00
   7.9198303e+00   1.2844169e+01   4.7224281e+00
   1.1672424e+01   5.7884201e+00   5.3302225e+01
   4.1713554e+00   7.0660027e+00   1.3556105e+01
   1.4227267e+01   7.2353817e+00   5.3092849e+01
   3.7483837e+01   1.6942454e+01   5.2458419e+01
   2.4172086e+01   1.0779057e+01   5.3083094e+01
   2.9395442e+01   1.9221884e+01   4.3077570e+01
   4.5610143e+01   2.3289051e+01   4.9661718e+01
   1.1739976e+01   5.8125126e+00   5.3300542e+01
   1.1140727e+01   5.8072819e+00   5.1525746e+01
   4.4997944e+00   7.3669523e+00   1.4065335e+01
   8.2620235e+00   7.8347480e+00   2.9792908e+01
   4.9880350e+01   3.3392177e+01   2.1624894e+00
   4.0031951e+01   2.7931968e+01   1.6071641e+01
   1.1417728e+01   5.7772369e+00   5.2677360e+01
   3.5512699e+01   1.9076327e+01   5.0151825e+01
   3.8570146e+00   7.7995672e+00   9.8406881e+00
   3.0281220e+01   1.4427049e+01   5.2516039e+01
   2.0377658e+01   9.1394439e+00   5.3161449e+01
   4.3324581e+01   3.1020023e+01   1.9020474e+00
   2.6880732e+01   1.5592295e+01   4.9950637e+01
   3.5802416e+01   2.7907856e+01   2.8599119e+00
   1.2106120e+01   5.9728712e+00   5.3291936e+01
   1.0479127e+01   5.8816020e+00   4.8741792e+01
   4.7165128e+00   7.9528487e+00   1.3156153e+01
   1.1467965e+01   5.7704987e+00   5.2881482e+01
   5.0903746e+01   2.8741690e+01   3.9959827e+01
   1.0001526e+01   5.8585720e+00   4.6244065e+01
   1.0889984e+01   1.1354145e+01   2.5053698e+01
   3.4051895e+00   9.2963716e+00   2.4639195e+00
   2.4917260e+00   8.1143305e+00   2.9558160e+00
   1.1479891e+01   6.2058849e+00   5.1298971e+01
   2.2052638e+01   1.0202896e+01   5.3048687e+01
   5.8429202e+00   6.1151051e+00   2.5793735e+01
   5.1184358e+01   3.2909820e+01   1.0039917e+01
   4.3583858e+00   7.2054127e+00   1.3925772e+01
   3.2906965e+01   2.3127781e+01   2.9547982e+01
   4.9827666e+01   3.3374162e+01   2.1760691e+00
   2.7473669e+01   1.2146876e+01   5.2989912e+01
   2.2825252e+00   6.6982614e+00   7.0374388e+00
   1.1542008e+01   5.7548031e+00   5.3130188e+01
   5.4370155e+01   2.9306110e+01   4.3191802e+01
   4.8823680e+01   3.3055313e+01   1.8903058e+00
   1.0543718e+01   5.8381712e+00   4.8791287e+01
   2.0414016e+01   2.0899375e+01   2.0820579e+00
   8.3258226e+00   6.0571373e+00   3.9169635e+01
   1.5613211e+01   7.2607734e+00   5.3233863e+01
   6.9216331e+00   6.1434010e+00   3.2583314e+01
   1.1436029e+01   5.7591113e+00   5.2592873e+01
   1.2222407e+01   6.2039187e+00   5.3176652e+01
   3.8516875e+01   2.3281153e+01   4.3056793e+01
   1.1091362e+01   5.7890441e+00   5.1153944e+01
   5.6135162e+00   9.2010852e+00   1.2229985e+01
   1.1605255e+01   5.7660039e+00   5.3304812e+01
   1.0610424e+01   5.8682669e+00   4.9292736e+01
   4.8880146e+01   3.2750890e+01   4.5946358e+00
   3.8354490e+01   2.2040976e+01   4.6934744e+01
   5.3042783e+01   2.7496348e+01   4.7059484e+01
   5.0377337e+01   3.3220504e+01   5.0664625e+00
   5.0728140e+01   3.3094423e+01   7.0452611e+00
   1.0294271e+01   5.8681653e+00   4.6501278e+01
   5.1447834e+01   2.6078640e+01   4.8598485e+01
   5.3699860e+00   1.0675153e+01   4.8739164e+00
   1.2084591e+01   6.2073586e+00   5.3081520e+01
   4.1428416e+01   2.6046911e+01   3.4159949e+01
   1.5711476e+01   7.4538443e+00   5.3219230e+01
   1.0150524e+01   1.4939805e+01   1.9916474e+00
   1.0795916e+01   5.8528487e+00   5.0097841e+01
   4.3071572e+01   2.2872610e+01   4.8882397e+01
   1.1575386e+01   5.7535835e+00   5.3305528e+01
   2.2648418e+01   1.0765680e+01   5.2913339e+01
   1.1509162e+01   5.7551019e+00   5.2959815e+01
   2.7013090e+01   2.4201943e+01   1.9219772e+00
   5.0302590e+01   3.3307349e+01   4.1271713e+00
   4.3978115e+01   2.1846485e+01   5.0668660e+01
   1.4266981e+01   1.7524646e+01   1.9449973e+00
   2.7855518e+01   2.3993787e+01   6.2018993e+00
   4.7569859e+01   3.2258805e+01   4.7715517e+00
   1.1444854e+01   9.8393619e+00   3.5342495e+01
   2.3738499e+01   1.1774564e+01   5.2653904e+01
   1.1627284e+01   5.8278900e+00   5.3225692e+01
   5.4021739e+00   6.1617203e+00   2.3690460e+01
   1.1359385e+01   5.7787298e+00   5.2417801e+01
   5.1547586e+00   1.0289452e+01   5.6700532e+00
   1.7422510e+01   9.5771176e+00   5.2204005e+01
   8.4668138e+00   1.3276649e+01   4.6334344e+00
   1.1485599e+01   5.7602255e+00   5.2909285e+01
   1.3796805e+01   6.9299299e+00   5.3173909e+01
   1.0517734e+01   5.7958280e+00   4.8015224e+01
   3.3249440e+01   1.4977008e+01   5.2687745e+01
   2.3288577e+01   2.0659295e+01   1.3927847e+01
   1.1875351e+01   6.0244269e+00   5.3172211e+01
   5.2147599e+01   3.0266646e+01   3.3575867e+01
   1.1570931e+01   5.7538798e+00   5.3286246e+01
   3.1337489e+01   2.6146991e+01   1.9226477e+00
   2.2193243e+01   1.6457416e+01   3.7931484e+01
   1.1425123e+01   5.7656407e+00   5.2593339e+01
   7.8783071e+00   1.1116382e+01   1.3300361e+01
   3.0122375e+00   8.7921906e+00   2.8094364e+00
   1.5980715e+01   1.6365622e+01   1.5704820e+01
   2.1774292e+01   1.3241998e+01   4.9759326e+01
   5.2755211e+01   3.2304174e+01   1.9642423e+01
   1.6642781e+01   8.5386954e+00   5.2919078e+01
   5.0006645e+01   3.3441341e+01   2.0836309e+00
   5.3475219e+01   3.0619418e+01   3.4332060e+01
   4.4180290e+01   2.9513952e+01   1.6504689e+01
   1.1622636e+01   6.8347501e+00   4.9857759e+01
   3.8846343e+01   2.8482869e+01   7.9195950e+00
   3.8041572e+00   9.6162236e+00   2.8458426e+00
   2.1566433e+01   1.7244845e+01   3.0987247e+01
   2.1634053e+01   2.0974345e+01   5.8400897e+00
   2.1561379e+00   7.3880392e+00   3.8382500e+00
   1.0029925e+01   5.9220521e+00   4.6787149e+01
   1.6045148e+01   1.2399588e+01   4.0413986e+01
   2.8573918e+01   1.9223723e+01   4.0937934e+01
   6.6677099e+00   6.1599525e+00   3.1368715e+01
   5.8299608e+00   1.1692764e+01   2.0985689e+00
   4.9814272e+01   3.3404998e+01   1.8866094e+00
   1.6378442e+01   7.5579775e+00   5.3228999e+01
   2.5053226e+01   1.4404908e+01   5.0494278e+01
   4.7037775e+01   2.7585218e+01   3.8259494e+01
   1.5360575e+01   1.5661253e+01   1.7747611e+01
   3.3411035e+01   2.6180796e+01   8.2503940e+00
   2.9194715e+01   2.2785386e+01   1.9560019e+01
   2.6492427e+01   1.5630149e+01   4.9568841e+01
   9.0780084e+00   1.4047683e+01   2.8777878e+00
   1.2907377e+01   7.1668979e+00   5.2226745e+01
   4.9265283e+01   2.4578756e+01   4.9665727e+01
   1.1366124e+01   5.7795033e+00   5.2451748e+01
   8.0899741e+00   1.3484445e+01   2.0395626e+00
   1.1630773e+01   5.8446614e+00   5.3184164e+01
   9.7913592e+00   5.9619512e+00   4.3532919e+01
   3.2324071e+01   2.2168700e+01   3.4097520e+01
   1.7940647e+01   1.9250987e+01   4.2301643e+00
   4.4146575e+01   2.0813650e+01   5.1588527e+01
   2.3570460e+01   1.0517040e+01   5.3097029e+01
   8.5857433e+00   1.2496658e+01   9.1531283e+00
   3.6161145e+01   1.6639209e+01   5.2439473e+01
   1.3338347e+01   6.4808795e+00   5.3265081e+01
   1.2909560e+01   6.3805469e+00   5.3251109e+01
   1.1874263e+01   5.8678266e+00   5.3300392e+01
   5.0862039e+01   3.3066109e+01   7.6418252e+00
   1.8066915e+01   1.3463140e+01   4.1630645e+01
   4.5845043e+01   3.1925269e+01   2.2812733e+00
   1.2751093e+01   6.3918734e+00   5.3230671e+01
   3.8840613e+01   2.7539351e+01   1.5338510e+01
   1.1794072e+01   5.8458909e+00   5.3301906e+01
   1.1570073e+01   5.7539946e+00   5.3283946e+01
   8.0689004e+00   6.2234529e+00   3.4218163e+01
   1.5602302e+01   7.2963389e+00   5.3243688e+01
   1.1797080e+01   6.0032709e+00   5.3125399e+01
   1.2890395e+01   6.2866244e+00   5.3281538e+01
   4.9616910e+01   2.4534460e+01   4.9835226e+01
   1.4462309e+01   7.3409496e+00   5.3095872e+01
   9.4545959e+00   5.9813093e+00   4.4292917e+01
   7.1678046e+00   1.2735916e+01   2.2789019e+00
   1.0645344e+01   5.7969949e+00   4.8934751e+01
   5.0027830e+01   3.3438041e+01   2.1346509e+00
   5.1346198e+00   6.2261588e+00   2.3675384e+01
   4.8211670e+01   3.2837718e+01   1.8890583e+00
   1.9558665e+01   1.8711864e+01   1.3702885e+01
   7.2008752e+00   6.0591496e+00   3.3312373e+01
   1.0797137e+01   5.8431052e+00   5.0052281e+01
   1.2709839e+01   6.1671892e+00   5.3281312e+01
   5.1447138e+01   3.2910425e+01   1.0828951e+01
   1.4241506e+01   1.7507994e+01   1.9526774e+00
   3.3584567e+01   2.6998961e+01   2.7393135e+00
   1.7585051e+01   8.6103306e+00   5.3042617e+01
   5.0871969e+01   3.2153846e+01   1.5416023e+01
   6.4364241e+00   6.1495831e+00   2.7426185e+01
   3.3222488e+01   1.4847336e+01   5.2723669e+01
   4.5100342e+01   2.2551249e+01   5.0342685e+01
   1.7028288e+01   1.9092898e+01   1.9643287e+00
   1.1565025e+01   5.7541526e+00   5.3257304e+01
   4.7934350e+01   3.0865504e+01   1.7145025e+01
   1.1386949e+01   5.7704176e+00   5.2272193e+01
   5.8449299e+00   6.4003429e+00   2.3342405e+01
   7.8554206e+00   6.0528361e+00   3.6722540e+01
   1.0578724e+01   5.8482297e+00   4.7942478e+01
   6.5058391e+00   7.0449017e+00   2.4235833e+01
   4.8300471e+01   2.4017811e+01   4.9940019e+01
   2.6426038e+00   8.4143471e+00   2.6084244e+00
   9.0422789e+00   5.9748994e+00   4.2222367e+01
   8.8866808e+00   5.9665575e+00   4.1348999e+01
   4.8913078e+01   3.3045728e+01   2.2252060e+00
   1.1260337e+01   5.7744843e+00   5.1901320e+01
   5.2725611e+01   3.2270404e+01   1.9862824e+01
   1.1548563e+01   5.7561708e+00   5.3179865e+01
   5.0074305e+01   2.7783313e+01   4.3170683e+01
   1.7374285e+01   7.9775188e+00   5.3217448e+01
