# Supplementary material for: Rethinking Colour Constancy
Source: PLoS One. 2015 Sep 10;10(9):e0135029. doi: 10.1371/journal.pone.0135029 (PMC4565710; doi:10.1371/journal.pone.0135029)
Supplement: S1 Dataset — (ZIP) [file pone.0135029.s002.zip › 5-TransitionMetamerReflectanceData/GtoN_20munsells/targetXYZ_19.txt]

   3.9155420e+01   2.8861907e+01   2.5826759e+00
   2.8492553e+00   9.3798969e+00   6.1986709e+00
   5.7890409e+01   3.7676916e+01   2.5652113e+01
   5.5061528e+01   3.8568405e+01   8.7831418e+00
   4.3828516e+01   2.6443253e+01   2.6804366e+01
   7.0939794e+00   8.4594867e+00   3.1519531e+01
   1.6569372e+01   1.3475317e+01   1.6857648e+01
   5.6026828e+01   3.8295588e+01   1.4171653e+01
   5.1735846e+01   3.8147964e+01   2.3611760e+00
   2.4478661e+01   1.5402623e+01   3.2152801e+01
   5.8198177e+01   3.7568869e+01   2.7217826e+01
   7.6371453e+00   9.8084545e+00   1.8142075e+01
   5.4892844e+01   3.8558244e+01   9.1864269e+00
   9.8164383e+00   8.3389376e+00   4.3997940e+01
   1.3555181e+01   9.1642369e+00   4.9869597e+01
   5.7947043e+01   3.7663369e+01   2.5730321e+01
   4.5137038e+01   3.4691658e+01   2.3733697e+00
   5.7542361e+01   3.7826774e+01   2.3407792e+01
   7.8213164e+00   8.4411116e+00   3.4795081e+01
   5.6359997e+01   3.8185601e+01   1.6118748e+01
   1.7528419e+01   9.5466176e+00   6.0193143e+01
   5.4458876e+01   3.8772957e+01   5.6283941e+00
   4.5906555e+01   3.2114912e+01   2.8042783e+00
   1.4044611e+01   1.7263542e+01   2.6528323e+00
   3.8928418e+01   2.0512287e+01   4.9077444e+01
   2.1985444e+01   1.3450559e+01   4.0602482e+01
   1.4504331e+01   1.3104605e+01   1.2050385e+01
   2.5624600e+01   2.3027523e+01   2.5412595e+00
   5.8482591e+01   3.7434430e+01   2.9119613e+01
   5.6823443e+01   3.5221213e+01   3.5283234e+01
   4.5721330e+01   3.5860617e+01   2.3642798e+00
   4.4444144e+01   2.2231513e+01   5.8111223e+01
   4.7142836e+00   9.0786716e+00   1.4184895e+01
   1.5834470e+01   9.2899010e+00   5.6863590e+01
   6.4180831e+00   8.5293756e+00   2.7616129e+01
   9.3482346e+00   8.4226671e+00   4.1157974e+01
   9.9885519e+00   1.7361478e+01   2.5283913e+00
   4.2336613e+01   2.1774477e+01   5.3348465e+01
   9.3937084e+00   9.4079837e+00   3.0212978e+01
   5.3077077e+01   3.1330462e+01   3.8335628e+01
   5.4251370e+01   3.8821220e+01   4.3873772e+00
   1.0411293e+01   1.1288274e+01   1.3687246e+01
   1.3295711e+01   7.9741961e+00   6.0183401e+01
   4.6969613e+01   3.6236749e+01   2.3636121e+00
   3.1845399e+01   1.6959574e+01   4.8798569e+01
   2.8418908e+00   9.8176138e+00   4.6575532e+00
   4.4428236e+01   3.1565957e+01   2.6407836e+00
   1.7685933e+01   1.2997511e+01   2.6670854e+01
   2.0026186e+01   1.3044666e+01   3.6499733e+01
   5.8038977e+01   3.7636340e+01   2.6166834e+01
   3.6211231e+01   2.9094617e+01   2.4383828e+00
   5.5003976e+01   3.8612573e+01   8.4843891e+00
   9.8825617e+00   1.6623878e+01   2.5711749e+00
   1.8551472e+01   1.6719817e+01   3.4769577e+00
   3.4904784e+01   3.0053708e+01   2.3891388e+00
   2.0097163e+01   2.3950813e+01   2.4089008e+00
   3.7540519e+01   1.8288007e+01   5.9665374e+01
   5.0017262e+01   2.8885140e+01   3.8969785e+01
   4.8210689e+01   3.6812675e+01   2.3629344e+00
   4.0821117e+01   2.6208825e+01   1.4254412e+01
   3.1295547e+01   2.9581713e+01   2.3798234e+00
   2.7577799e+01   1.3985978e+01   5.7347705e+01
   4.4519965e+00   1.2230529e+01   2.9489934e+00
   3.9981571e+01   2.0243310e+01   5.5042223e+01
   1.3062207e+01   8.0526112e+00   5.8671108e+01
   1.1997008e+01   8.2156169e+00   5.3481202e+01
   5.2897741e+01   3.8576312e+01   2.3606666e+00
   5.3850663e+01   3.8899474e+01   2.3597662e+00
   1.5769261e+01   1.1935285e+01   2.9726380e+01
   5.3882321e+01   3.8906937e+01   2.4139093e+00
   3.1691724e+00   9.3519023e+00   7.0230781e+00
   5.7010795e+01   3.4076274e+01   4.1570762e+01
   4.3425825e+01   3.4852051e+01   2.3658611e+00
   5.7287874e+01   3.1589783e+01   5.4047089e+01
   3.1780555e+01   2.1505036e+01   9.4748574e+00
   1.6903924e+01   1.0626805e+01   4.8132591e+01
   4.2764218e+01   2.6010545e+01   2.4904259e+01
   1.7173600e+01   1.4266936e+01   1.1640585e+01
   1.3429540e+01   8.0177180e+00   6.0205882e+01
   5.3873376e+01   3.8912510e+01   2.3620432e+00
   4.9395930e+01   2.5204467e+01   5.8192466e+01
   3.5340457e+01   2.9865304e+01   2.3972647e+00
   4.2871995e+00   9.5304956e+00   8.6896712e+00
   4.5772330e+01   2.4636511e+01   4.7909986e+01
   2.8837588e+00   9.3053752e+00   6.6845651e+00
   5.2373571e+01   2.7395240e+01   5.6935437e+01
   8.7088826e+00   1.0401519e+01   1.6074023e+01
   1.6687400e+01   9.2781378e+00   5.9714947e+01
   4.5585707e+01   3.5815448e+01   2.3644780e+00
   1.3333233e+01   7.9773296e+00   6.0254163e+01
   1.3009696e+01   8.0811227e+00   5.8246657e+01
   3.0948565e+01   2.0950303e+01   1.0224891e+01
   4.6444691e+01   3.4809882e+01   2.3879172e+00
   1.0776620e+01   9.1500338e+00   3.8979589e+01
   5.4776078e+01   3.4539325e+01   2.9530442e+01
   2.1586078e+01   2.1775661e+01   2.5162406e+00
   1.7612328e+01   2.2311162e+01   2.4287213e+00
   5.5042631e+01   3.8573249e+01   8.6658761e+00
   4.9874182e+01   3.7355413e+01   2.3618308e+00
   3.4272967e+01   2.4089359e+01   3.8327392e+00
   5.3866965e+01   3.8912851e+01   2.3309465e+00
   5.2069106e+01   3.0424063e+01   3.9007216e+01
   3.7873332e+01   3.2653187e+01   2.3703846e+00
   5.5446530e+00   8.5956053e+00   2.3210916e+01
   9.9680144e+00   1.6756465e+01   2.5638437e+00
   4.4483260e+01   3.5368844e+01   2.3650962e+00
   2.0675980e+01   2.4042974e+01   2.4106258e+00
   3.7032364e+01   1.8010392e+01   5.9820123e+01
   1.2186381e+01   8.2607792e+00   5.3713615e+01
   1.9306026e+01   1.2730512e+01   3.6654768e+01
   3.6830007e+01   1.9124628e+01   5.1106376e+01
   2.4764401e+01   1.8934261e+01   4.3695235e+00
   1.0847814e+01   1.7969048e+01   2.5092033e+00
   4.5354368e+01   3.5731405e+01   2.3648027e+00
   1.5987319e+01   1.9508186e+01   2.5252297e+00
   1.8509611e+01   1.3402548e+01   2.6029894e+01
   5.3868566e+01   3.8908895e+01   2.3597489e+00
   4.0940238e+01   3.3806619e+01   2.3679365e+00
   4.4814050e+01   3.0955373e+01   3.2389569e+00
   5.2364694e+01   2.9174267e+01   4.7364493e+01
   4.4727456e+01   2.9919902e+01   7.2720563e+00
   1.4999133e+01   1.0600144e+01   4.0690135e+01
   4.2006475e+01   3.4218269e+01   2.3673640e+00
   1.6748663e+01   9.2914491e+00   5.9805877e+01
   1.9450538e+01   1.0993569e+01   5.4098408e+01
   4.8779667e+00   1.0834350e+01   4.0536974e+00
   6.0877862e+00   8.6561987e+00   2.4723431e+01
   5.3848229e+01   3.8794302e+01   2.8563896e+00
   5.4939231e+01   3.8635552e+01   8.1351096e+00
   1.8110423e+01   1.6754269e+01   3.3144569e+00
   5.6164693e+01   3.8139979e+01   1.6657895e+01
   3.5517732e+01   2.5298306e+01   3.1602694e+00
   2.9371624e+01   2.8773929e+01   2.3820223e+00
   3.6556397e+01   1.7772491e+01   5.9837124e+01
   5.2746038e+01   3.8294787e+01   2.3633207e+00
   3.1239647e+00   9.0946342e+00   8.8088397e+00
   5.6141905e+01   3.7899162e+01   1.8453848e+01
   4.2286443e+01   2.0815163e+01   5.9431981e+01
   5.5366525e+01   3.8405031e+01   1.1847300e+01
   1.3345094e+01   7.9820056e+00   6.0250469e+01
   5.5794962e+01   2.9954160e+01   5.6424555e+01
   6.0069140e+01   3.5969468e+01   4.3912743e+01
   3.2098994e+01   3.0139006e+01   2.3778721e+00
   3.3346500e+01   2.8172036e+01   2.4273417e+00
   1.2853758e+01   1.2040945e+01   1.5946738e+01
   4.9199870e+01   2.7347041e+01   4.4881122e+01
   5.2595814e+01   2.7765024e+01   5.5794460e+01
   2.3968343e+01   1.5772536e+01   2.6045895e+01
   1.3782061e+01   8.1980653e+00   5.9696164e+01
   1.6183730e+01   9.6712866e+00   5.4542957e+01
   5.2391792e+01   3.8260032e+01   2.3615181e+00
   1.3430857e+01   8.0110863e+00   6.0252921e+01
   3.4891604e+01   3.1374824e+01   2.3737919e+00
   5.5423906e+00   8.5750158e+00   2.3463730e+01
   5.1524550e+01   3.8052263e+01   2.3611332e+00
   5.5222601e+01   3.8537277e+01   1.0282624e+01
   5.3873013e+01   3.8912760e+01   2.3596229e+00
   4.7107859e+01   2.3649106e+01   5.9012701e+01
   5.5466229e+01   3.8073081e+01   1.4562536e+01
   4.9875951e+01   3.6105949e+01   2.4098645e+00
   1.1465923e+01   1.4562890e+01   3.0548345e+00
   4.5517988e+01   2.2675980e+01   5.9204140e+01
   5.3502329e+01   3.8773737e+01   2.3598217e+00
   5.2983722e+01   2.8539509e+01   5.3223746e+01
   8.1185597e+00   1.1124826e+01   7.5644608e+00
   4.1789044e+01   2.0772382e+01   5.7942628e+01
   1.3402670e+01   8.0036045e+00   6.0238259e+01
   4.7247398e+01   2.6735978e+01   4.0342619e+01
   7.1765404e+00   9.3727857e+00   2.1108504e+01
   3.2519863e+01   2.3373455e+01   3.4233553e+00
   1.4712755e+01   8.4809106e+00   6.0238593e+01
   6.0776209e+00   8.5567985e+00   2.5826357e+01
   5.3836677e+01   3.8897197e+01   2.3596707e+00
   1.9121327e+01   2.3404246e+01   2.4143434e+00
   1.8395469e+01   1.1716596e+01   4.3097605e+01
   3.1447971e+01   1.8980755e+01   2.9507163e+01
   3.5613352e+01   2.8327690e+01   2.4690764e+00
   6.7501465e+00   9.4295295e+00   1.8670737e+01
   2.8618039e+00   9.4585635e+00   5.8447484e+00
   5.9113724e+01   3.6719529e+01   3.6627869e+01
   4.5749971e+01   3.3760756e+01   2.4285545e+00
   3.2362004e+01   2.7273777e+01   2.4481242e+00
   5.3879226e+01   3.8902739e+01   2.4423889e+00
   8.2846823e+00   1.5240855e+01   2.6425726e+00
   1.2657277e+01   8.3009803e+00   5.5064949e+01
   3.0157662e+01   1.8285577e+01   2.9951097e+01
   5.0735737e+01   3.7450515e+01   2.3637534e+00
   5.3806472e+01   3.8889105e+01   2.3596749e+00
   2.8368538e+01   1.8880256e+01   1.6368093e+01
   5.5599570e+01   3.6178061e+01   2.5177907e+01
   1.0492076e+01   1.4102634e+01   3.0901344e+00
   2.3044006e+01   2.2637696e+01   2.4982516e+00
   1.2890996e+01   8.1097182e+00   5.7630774e+01
   5.9750468e+01   3.6064305e+01   4.2463712e+01
   5.4238871e+01   3.8802662e+01   4.3360340e+00
   9.1507506e+00   1.0173718e+01   2.0461102e+01
   4.1002153e+01   3.3983516e+01   2.3677978e+00
   3.2411596e+01   1.7487575e+01   4.6621606e+01
   5.4066862e+01   3.8854323e+01   3.5926180e+00
   5.4851589e+01   3.8675814e+01   7.8873807e+00
   3.4279875e+01   2.3386414e+01   6.2647058e+00
   5.4173070e+00   8.8584051e+00   1.9579982e+01
   3.1824752e+01   2.9934643e+01   2.3784057e+00
   4.3255386e+01   2.6878999e+01   2.1033607e+01
   2.2649899e+01   1.1579160e+01   6.0092079e+01
   2.0425538e+01   1.0945800e+01   5.7932170e+01
   5.7855829e+01   3.7702115e+01   2.5005144e+01
   1.3168685e+01   8.0382057e+00   5.9153327e+01
   3.2704959e+01   1.9159398e+01   3.3670070e+01
   1.8775273e+01   1.0155157e+01   5.9092402e+01
   2.2816675e+01   1.6244212e+01   1.6315413e+01
   5.5963164e+01   3.8312780e+01   1.3885365e+01
   4.8799549e+01   2.5154515e+01   5.6364108e+01
   1.6949564e+01   9.7341107e+00   5.6704399e+01
   5.7759255e+01   3.7332091e+01   2.8232740e+01
   4.5672619e+00   9.6503676e+00   8.5596778e+00
   3.8062455e+01   2.2465333e+01   3.0292101e+01
   5.3996517e+01   3.8883891e+01   3.0607208e+00
   4.2137852e+01   2.0769849e+01   5.9184906e+01
   1.3564606e+01   1.9900956e+01   2.4622829e+00
   2.6884944e+01   2.6599279e+01   2.4007178e+00
   8.1111211e+00   1.1814201e+01   4.5532121e+00
   1.8931045e+01   1.0313008e+01   5.8261729e+01
   2.1262551e+01   1.2443592e+01   4.7517455e+01
   2.5173339e+01   1.2775784e+01   5.8788276e+01
   3.4202111e+01   1.7591286e+01   5.2719093e+01
   1.5893914e+01   1.4484498e+01   6.1543495e+00
   3.5550352e+00   8.9126052e+00   1.1649715e+01
   5.2101606e+01   3.7735345e+01   2.3776326e+00
   6.2017951e+00   1.0960991e+01   4.8970154e+00
   3.6773637e+01   1.7934670e+01   5.9442858e+01
   2.7845071e+01   1.7954026e+01   2.2548230e+01
   3.1705157e+00   9.1054917e+00   8.8487062e+00
   5.4122911e+01   3.8846664e+01   3.7502133e+00
   1.3001568e+01   8.0054532e+00   5.8924260e+01
   1.7853689e+01   1.2579124e+01   3.2030379e+01
   2.5244509e+01   1.2800763e+01   5.8827978e+01
   5.3889383e+01   3.8906149e+01   2.4742873e+00
   5.2810542e+01   3.8456711e+01   2.3605856e+00
   4.5130491e+01   3.2506374e+01   2.5170780e+00
   2.1906613e+01   1.6726856e+01   8.6167542e+00
   2.3924259e+01   1.2858109e+01   5.3720632e+01
   5.3472843e+01   3.8582279e+01   2.3690215e+00
   1.1960088e+01   9.8170941e+00   3.6591093e+01
   5.1381209e+01   3.7341855e+01   2.3778148e+00
   1.0034830e+01   8.2711116e+00   4.5657022e+01
   5.3875913e+01   3.8910840e+01   2.3768838e+00
   4.7331420e+01   2.4298375e+01   5.6021596e+01
   1.9252914e+01   1.0833835e+01   5.4878716e+01
   2.6511594e+01   2.0157795e+01   3.6205692e+00
   3.2680917e+01   2.2095944e+01   8.7981682e+00
   1.2883616e+01   1.3254326e+01   6.0878355e+00
   1.3300121e+01   7.9736456e+00   6.0205637e+01
   3.3699687e+01   2.4856644e+01   2.8874957e+00
   6.4824089e+00   9.1368472e+00   2.0868750e+01
   2.2485078e+01   1.3752958e+01   3.9745373e+01
   5.2303599e+01   3.8351596e+01   2.3606587e+00
   8.3123473e+00   9.6259405e+00   2.3069180e+01
   5.8337532e+01   3.6679426e+01   3.4232628e+01
   5.7564951e+01   3.7522865e+01   2.6258846e+01
   1.8424116e+01   2.2964196e+01   2.4189656e+00
   1.7646578e+01   1.1447413e+01   4.2772337e+01
   1.2887321e+01   8.4198317e+00   5.4693847e+01
   1.0489298e+01   9.3507627e+00   3.5597072e+01
   1.1981537e+01   1.1056606e+01   2.2853408e+01
   3.5680067e+01   3.1721340e+01   2.3727623e+00
   8.4842251e+00   8.3694709e+00   3.8343853e+01
   4.9327291e+01   2.9274611e+01   3.3592018e+01
   5.1504304e+01   3.5551075e+01   7.6957658e+00
   5.8454912e+01   3.3051859e+01   5.1794079e+01
   5.7636228e+01   3.7781188e+01   2.3891592e+01
   2.3138566e+01   1.1909550e+01   5.8999381e+01
   1.1623731e+01   1.2541981e+01   7.3026813e+00
   5.4783691e+01   3.3833055e+01   3.3025615e+01
   3.6351343e+01   2.6727119e+01   2.7146006e+00
   2.2691237e+01   1.3424019e+01   4.3778245e+01
   5.3869988e+01   3.8911621e+01   2.3596439e+00
   5.6815344e+01   3.8091874e+01   1.8993515e+01
   5.3772485e+01   3.8777109e+01   2.5057388e+00
   4.2148150e+00   1.0859174e+01   3.6937646e+00
   4.5311123e+01   2.6474643e+01   3.3585965e+01
   2.8800964e+01   1.4175432e+01   5.9993646e+01
   4.2954481e+01   2.6070790e+01   2.5357361e+01
   3.4622543e+00   8.9480712e+00   1.1019798e+01
   4.1809496e+01   2.0618072e+01   5.9004751e+01
   4.7576624e+01   3.2776838e+01   3.7835434e+00
   5.5702639e+01   3.2098208e+01   4.5588985e+01
   4.1675774e+01   2.7802377e+01   7.2363428e+00
   5.4651746e+01   3.8666491e+01   7.1525609e+00
   1.0738637e+01   1.7839171e+01   2.5142455e+00
   1.1350032e+01   8.1691527e+00   5.1693505e+01
   1.3369254e+01   7.9949473e+00   6.0222998e+01
   5.2388383e+01   3.6524221e+01   7.1516455e+00
   5.3803730e+01   3.8889381e+01   2.3597157e+00
   5.7568450e+01   3.7800325e+01   2.3229573e+01
   8.5809619e+00   8.3716399e+00   3.8694082e+01
   6.9647350e+00   1.0571340e+01   8.3750310e+00
   8.1532226e+00   1.2347180e+01   3.6672976e+00
   4.9490612e+01   3.7304633e+01   2.3622248e+00
   5.9380160e+01   3.6617611e+01   3.8006638e+01
   1.9578914e+01   2.3640537e+01   2.4118930e+00
   1.7410835e+01   1.4847984e+01   7.9261603e+00
   5.5311843e+01   3.8521495e+01   1.0312742e+01
   4.1356227e+01   2.0294985e+01   5.9531046e+01
   7.9024612e+00   9.7779540e+00   1.9589785e+01
   3.3054573e+01   2.4161977e+01   3.0557702e+00
   3.1300628e+01   1.9129771e+01   2.7463231e+01
   5.3891853e+01   3.8907565e+01   2.4590190e+00
   4.9435554e+01   2.7003900e+01   4.7977954e+01
   5.9534645e+01   3.5507271e+01   4.4670776e+01
   4.2713560e+01   3.4680668e+01   2.3666595e+00
   1.6116373e+01   2.1600318e+01   2.4359287e+00
   3.1040810e+01   2.0765734e+01   1.2022096e+01
   3.8084066e+01   3.2751293e+01   2.3701526e+00
   5.4018203e+01   3.8875131e+01   3.1235631e+00
   5.2556862e+01   2.7554063e+01   5.6757701e+01
   3.9907810e+01   3.2759741e+01   2.3752951e+00
   5.5658826e+01   3.8447207e+01   1.2510293e+01
   5.4909591e+01   3.8619898e+01   7.9717050e+00
   4.8287920e+00   9.1082943e+00   1.4315309e+01
   6.8605838e+00   8.9774826e+00   2.4287221e+01
   5.7893230e+01   3.5273661e+01   3.9569835e+01
   3.4536482e+01   3.0722281e+01   2.3783159e+00
   5.3873426e+01   3.8912293e+01   2.3625589e+00
   5.4053250e+01   3.8870138e+01   3.3855614e+00
   5.6018946e+01   3.5154701e+01   3.2154639e+01
   3.0081920e+01   2.1893241e+01   3.6991917e+00
   2.8641295e+01   1.9528674e+01   1.1876331e+01
   1.4797728e+01   8.5132965e+00   6.0235135e+01
   5.8949284e+01   3.5086736e+01   4.4484925e+01
   2.3965775e+01   2.6060959e+01   2.3938581e+00
   1.2597072e+01   8.0915749e+00   5.6861047e+01
   5.9408950e+01   3.4266391e+01   4.9880865e+01
   1.2875674e+01   8.0318524e+00   5.8264250e+01
   9.8202691e+00   8.3643993e+00   4.3718962e+01
   1.3993518e+01   8.2153711e+00   6.0244040e+01
   5.4587825e+01   3.8719070e+01   6.3472818e+00
   3.1892399e+01   1.8052362e+01   3.9618481e+01
   3.5057350e+00   9.0401859e+00   1.0346826e+01
   3.1003045e+01   2.9385336e+01   2.3806365e+00
   1.0831048e+01   1.0182320e+01   2.7530629e+01
   5.7886448e+01   3.7465083e+01   2.7546263e+01
   4.5838360e+01   3.5912519e+01   2.3642826e+00
   1.5757865e+01   1.2358736e+01   2.5062733e+01
   2.3281271e+01   2.5555721e+01   2.3977442e+00
   5.7624555e+00   9.9887425e+00   9.3713127e+00
   5.2339763e+00   1.1838302e+01   3.2397763e+00
   7.1446126e+00   1.1797730e+01   3.8706406e+00
   4.0801952e+01   2.8617084e+01   2.9683557e+00
   5.3115756e+01   2.7867483e+01   5.7132331e+01
   5.3873066e+01   3.8912461e+01   2.3606855e+00
   2.5457750e+01   2.2608317e+01   2.5707380e+00
   3.1948442e+01   2.4525083e+01   2.7031836e+00
   1.4704784e+01   8.4821102e+00   6.0224337e+01
   5.3898345e+01   3.8775688e+01   3.1869702e+00
   5.9757667e+01   3.5167755e+01   4.6987433e+01
   2.2466376e+01   2.1139527e+01   2.5932125e+00
   4.2299700e+00   1.1978057e+01   3.0108214e+00
   5.7879823e+01   3.5316805e+01   3.9304932e+01
   1.3352273e+01   7.9838935e+00   6.0252552e+01
   1.9160844e+01   1.0286490e+01   5.9251133e+01
   5.9426582e+01   3.4675028e+01   4.8141554e+01
   5.4488059e+01   3.8724857e+01   5.7011987e+00
   5.4204659e+01   3.8823730e+01   4.1190077e+00
   2.1986517e+01   2.4992939e+01   2.4006748e+00
   4.5389741e+00   8.7097294e+00   1.7663910e+01
   4.2364705e+01   2.4730955e+01   3.2571943e+01
   4.5703492e+01   3.5441819e+01   2.3674367e+00
   1.9087935e+01   1.5108344e+01   1.1457775e+01
   2.2315224e+01   1.1449330e+01   6.0041099e+01
   3.6921566e+01   1.7972610e+01   5.9708441e+01
   3.7073461e+01   1.8038834e+01   5.9779553e+01
   1.3235789e+01   1.0601542e+01   3.3417113e+01
   5.6637254e+01   3.7702246e+01   2.1596655e+01
   8.0553926e+00   8.7957634e+00   3.1629476e+01
   4.2942459e+01   3.4767732e+01   2.3664223e+00
   3.7054103e+01   2.4041056e+01   1.3076514e+01
   5.3494832e+01   3.6058608e+01   1.5334292e+01
   1.3350891e+01   7.9827577e+00   6.0254524e+01
   2.0103884e+01   2.3934075e+01   2.4091859e+00
   2.0059462e+01   1.1847591e+01   4.8528120e+01
   5.5795351e+01   3.8077079e+01   1.5973787e+01
   1.5416361e+01   9.8304378e+00   5.0262219e+01
   3.4918714e+01   2.0808653e+01   2.9479039e+01
   5.5513717e+01   3.8454897e+01   1.1342420e+01
   1.9345973e+01   1.8119182e+01   2.9066560e+00
   3.6115485e+01   1.9819452e+01   4.2787753e+01
   6.0057284e+01   3.5573139e+01   4.6003604e+01
   3.2903503e+01   1.9518473e+01   3.1425428e+01
   5.7887415e+01   3.7542068e+01   2.6807331e+01
   2.4667578e+01   1.8218777e+01   7.1488204e+00
   4.2876175e+01   2.3686937e+01   4.2235163e+01
   5.1637289e+01   2.9869904e+01   4.0280336e+01
   1.7630059e+01   1.9872119e+01   2.5420349e+00
   5.4135622e+01   3.8840616e+01   3.8070002e+00
   2.1248772e+01   2.1025609e+01   2.5602750e+00
   5.4342189e+01   3.8761645e+01   5.4482826e+00
   3.3229099e+01   3.0610982e+01   2.3762325e+00
   4.9195273e+01   3.7182117e+01   2.3623181e+00
   3.5580544e+00   1.0240402e+01   4.2604226e+00
   1.3322976e+01   7.9774086e+00   6.0242051e+01
   2.8605817e+00   9.3931617e+00   6.1491033e+00
   5.7300587e+01   3.7893673e+01   2.1600102e+01
   1.6650299e+01   9.8692911e+00   5.4360824e+01
   6.0125064e+01   3.5596840e+01   4.6124472e+01
   5.1790152e+01   3.8043736e+01   2.3615444e+00
   3.5891772e+00   1.1165802e+01   3.2886619e+00
   4.2319225e+01   2.1130697e+01   5.7519119e+01
   1.4321700e+01   8.5201028e+00   5.8603739e+01
   1.9348047e+01   1.9455758e+01   2.6377116e+00
   5.3871370e+01   3.8913460e+01   2.3596965e+00
   1.3259502e+01   1.3797792e+01   4.6973170e+00
   4.7858966e+01   3.6248052e+01   2.3670598e+00
   2.9408548e+01   2.8837749e+01   2.3817165e+00
   5.8881027e+01   3.7210133e+01   3.1998371e+01
   2.0739323e+01   1.3180684e+01   3.8122445e+01
   5.0479513e+01   3.7546628e+01   2.3620175e+00
   5.3872825e+01   3.8912545e+01   2.3596909e+00
   5.4202664e+00   8.6877628e+00   2.1581513e+01
   2.2537079e+01   1.9887822e+01   2.7816485e+00
   4.5269110e+00   8.9020966e+00   1.5376016e+01
   2.9402631e+01   2.3170855e+01   2.7309701e+00
   2.5821502e+01   1.6150031e+01   3.0709095e+01
   5.0883785e+01   3.7489458e+01   2.3636234e+00
   1.1630990e+01   8.3716459e+00   5.0662482e+01
   5.1239926e+01   3.7756127e+01   2.3629750e+00
   5.9564843e+01   3.6689623e+01   3.7728539e+01
   2.6709585e+01   1.3357767e+01   5.9331542e+01
   4.1157941e+01   3.3347669e+01   2.3734647e+00
   1.3295939e+01   8.0297294e+00   5.9632857e+01
   3.7276233e+01   3.0463235e+01   2.4018202e+00
   2.9188725e+01   2.2146881e+01   3.0838280e+00
   4.8283910e+01   3.6768619e+01   2.3626654e+00
   1.4753260e+01   8.7468672e+00   5.8029857e+01
   5.3686356e+01   3.8848388e+01   2.3598188e+00
   5.4935986e+01   3.8642786e+01   8.1461056e+00
   1.3300765e+01   1.9656434e+01   2.4682676e+00
   8.7109576e+00   1.4484957e+01   2.7675731e+00
   1.9735612e+01   1.0401959e+01   6.0185394e+01
   3.0985917e+01   2.9411406e+01   2.3804356e+00
   5.5829925e+00   1.1423988e+01   3.6233123e+00
   1.3018714e+01   1.9431111e+01   2.4736730e+00
   7.9238501e+00   1.5657911e+01   2.5940793e+00
   5.9630995e+01   3.4135121e+01   5.1266805e+01
   3.2773093e+01   3.0384010e+01   2.3770457e+00
   5.9549315e+01   3.5959657e+01   4.2485946e+01
   5.3821408e+01   3.8871510e+01   2.3605630e+00
   8.4459391e+00   1.0805405e+01   1.1045797e+01
   6.3638654e+00   1.3658910e+01   2.7645255e+00
   5.8001538e+01   3.7641083e+01   2.6016526e+01
   3.0312038e+01   2.2421376e+01   3.2509111e+00
   6.3282138e+00   1.0641071e+01   6.2986999e+00
   5.1628201e+01   3.3457220e+01   1.9744212e+01
   3.1888717e+01   2.9565513e+01   2.3812655e+00
   1.1376903e+01   9.1875874e+00   4.0967809e+01
   5.3881632e+01   3.8911374e+01   2.4036617e+00
   5.4861673e+01   3.2062033e+01   4.2231170e+01
   5.1113929e+01   3.7145237e+01   2.3824208e+00
   4.9746248e+01   2.5484437e+01   5.7885992e+01
   5.6466628e+01   3.8161107e+01   1.6664914e+01
   1.2055636e+01   8.1915919e+00   5.3932183e+01
   5.6254406e+00   1.0345122e+01   6.4648126e+00
   6.0998635e+00   1.0778107e+01   5.3458104e+00
   9.7599300e+00   8.2853859e+00   4.4401644e+01
   5.4757552e+01   3.8669185e+01   7.5394349e+00
   1.0918812e+01   1.0105444e+01   2.8805822e+01
   3.2604107e+00   9.1402269e+00   8.8250647e+00
   3.5803840e+01   1.8229649e+01   5.3882587e+01
   2.7945507e+01   2.0170988e+01   5.3690611e+00
   4.8109289e+01   3.5694273e+01   2.3830422e+00
   4.9196118e+01   2.6101927e+01   5.2318336e+01
   4.7682671e+00   8.9026069e+00   1.6372539e+01
   2.8316447e+01   2.6955260e+01   2.4048255e+00
   2.2619605e+01   1.6749725e+01   1.0877238e+01
   5.5738133e+01   3.8393292e+01   1.2499731e+01
   1.1808439e+01   8.1605932e+00   5.3362331e+01
   5.0168952e+01   2.5916534e+01   5.6999423e+01
   3.1573739e+01   2.9854617e+01   2.3785855e+00
   5.0296463e+01   3.7599790e+01   2.3616922e+00
   4.0844841e+01   3.3910460e+01   2.3677499e+00
   5.6499787e+01   3.8144715e+01   1.7014096e+01
   3.1279114e+01   2.9255132e+01   2.3823671e+00
   2.7677214e+01   2.5533210e+01   2.4431191e+00
   5.0967363e+00   1.0450610e+01   5.1884861e+00
   5.6541791e+01   3.4050022e+01   3.9703551e+01
   4.9640225e+01   3.7362298e+01   2.3621698e+00
   3.1668436e+01   1.8160313e+01   3.7764559e+01
   7.6388835e+00   8.4266136e+00   3.4231696e+01
   5.4880616e+00   9.6162948e+00   1.1667158e+01
   1.4476364e+01   8.3944729e+00   6.0237129e+01
   5.1731586e+01   3.2646448e+01   2.4726872e+01
   3.4838915e+01   2.8096493e+01   2.4609353e+00
   5.6195053e+01   3.8135305e+01   1.6806469e+01
   3.0117403e+01   2.5093957e+01   2.5258799e+00
   4.7156386e+01   2.5672435e+01   4.6881768e+01
   3.2968667e+00   1.0138627e+01   4.2770336e+00
   5.3913265e+01   3.8792958e+01   3.1761908e+00
   3.1045216e+01   2.9637737e+01   2.3792491e+00
   3.8176775e+01   3.2398214e+01   2.3734101e+00
   2.4228906e+01   1.2871905e+01   6.0019640e+01
   1.0406443e+01   1.3978109e+01   2.1253369e+01
   4.6851836e+01   2.3845144e+01   5.8958930e+01
   1.1434467e+01   8.0521829e+00   5.1001815e+01
   1.1854420e+01   8.0631648e+00   5.3525700e+01
   1.2560904e+01   8.0463211e+00   5.6147558e+01
   3.2253799e+01   1.5744835e+01   5.9981514e+01
   7.6153465e+00   1.0299757e+01   2.4205126e+01
   3.4717274e+01   3.0934727e+01   5.2947175e+00
   9.5504374e+00   8.4130443e+00   3.9599930e+01
   1.6301374e+01   9.2616055e+00   6.0208576e+01
   4.7371281e+01   3.6139645e+01   5.4493676e+00
   6.9815699e+00   1.3143678e+01   1.0199843e+01
   2.2781804e+01   1.1666978e+01   6.0162894e+01
   5.7362685e+01   3.7082996e+01   2.8849737e+01
   3.5935132e+00   8.9916504e+00   1.1292900e+01
   1.4666944e+01   2.0663733e+01   2.4796734e+00
   3.3915922e+01   3.0851392e+01   3.2578907e+00
   1.3844267e+01   8.7894711e+00   5.9353451e+01
   1.3312658e+01   7.9709551e+00   6.0253865e+01
   2.5497812e+01   1.4260327e+01   5.9749807e+01
   1.3618867e+01   8.0924759e+00   6.0257652e+01
   3.8983757e+01   2.2320812e+01   5.7946031e+01
   5.4821952e+00   1.2311792e+01   7.2649752e+00
   2.2548565e+01   2.2714575e+01   1.9715202e+01
   4.9042779e+00   8.7876205e+00   1.7635181e+01
   6.5420261e+00   8.4456058e+00   2.7794992e+01
   8.7958620e+00   8.3239040e+00   3.9620382e+01
   1.6234352e+01   9.0767376e+00   6.0230132e+01
   2.3566373e+01   1.1954187e+01   6.0150976e+01
   2.5414006e+01   1.3238674e+01   6.0029059e+01
   1.6698991e+01   2.1962187e+01   2.4344076e+00
   4.8928168e+01   3.6470481e+01   7.5751899e+00
   5.8070424e+01   3.2080788e+01   5.4673566e+01
   1.5137296e+01   8.9725405e+00   6.0174422e+01
   3.4003742e+01   3.0893235e+01   3.2394427e+00
   3.6356476e+00   1.0068887e+01   7.1872154e+00
   1.3315497e+01   7.9713676e+00   6.0259751e+01
   3.9856327e+01   2.1143628e+01   5.9065140e+01
   5.3980582e+01   2.8494152e+01   5.7405422e+01
   4.8376853e+01   3.3108337e+01   3.3169939e+01
   1.6614587e+01   9.2261967e+00   6.0228121e+01
   1.3687738e+01   8.1727559e+00   6.0244664e+01
   2.0438860e+01   1.1265960e+01   6.0078547e+01
   2.7508182e+01   1.4136360e+01   5.9989011e+01
   5.4787513e+01   3.8571617e+01   7.9818311e+00
   1.3356003e+01   8.1109358e+00   5.9957688e+01
   1.3332760e+01   7.9817907e+00   6.0258659e+01
   5.4528777e+00   1.3357379e+01   2.8993919e+00
   1.2775824e+01   8.0369067e+00   5.7979726e+01
   3.5703345e+00   8.8764460e+00   1.2058016e+01
   1.0037393e+01   1.3009554e+01   2.4186923e+01
   3.5886868e+01   2.2817023e+01   5.5654817e+01
   5.7653915e+00   8.5511666e+00   2.4546608e+01
   6.1989227e+00   1.3634006e+01   4.8436406e+00
   5.4255997e+01   3.8745086e+01   5.0298999e+00
   5.3707478e+01   3.8780055e+01   3.1008536e+00
   5.3290990e+01   3.8440746e+01   4.7307690e+00
   1.5348132e+01   1.8711358e+01   1.6579732e+01
   4.8007732e+01   3.6299130e+01   6.1398684e+00
   5.3619188e+01   3.8772486e+01   2.8887835e+00
   1.4022635e+01   8.2280545e+00   6.0248892e+01
   1.3067105e+01   1.0280583e+01   5.0808066e+01
   2.3464631e+01   1.2537431e+01   6.0034912e+01
   4.0708455e+01   2.8545046e+01   4.2760948e+01
   4.4326218e+01   3.4872456e+01   5.9843715e+00
   6.0105942e+01   3.5304706e+01   4.7559970e+01
   3.8381681e+01   1.8697354e+01   5.9768279e+01
   1.7449154e+01   2.2414682e+01   2.4490510e+00
   3.8119703e+00   1.1527561e+01   3.1625986e+00
   5.2061977e+01   3.8274892e+01   2.3669409e+00
   2.9824330e+00   9.1707008e+00   7.8521108e+00
   1.1462732e+01   8.1583197e+00   5.2182747e+01
   2.8872773e+01   1.9682249e+01   5.5222666e+01
   4.5796156e+01   3.2510513e+01   2.9829470e+01
   1.1433189e+01   8.0858306e+00   5.1383661e+01
   3.6250505e+01   2.9519290e+01   2.1257458e+01
   2.4240014e+01   2.5159514e+01   9.5586108e+00
   1.9554374e+01   1.1134238e+01   6.0047430e+01
   1.1395022e+01   8.1622175e+00   5.1861687e+01
   1.8905953e+01   1.0176079e+01   6.0204616e+01
   4.7170411e+01   2.3710605e+01   5.9071716e+01
   5.2970597e+01   3.7583328e+01   1.1031502e+01
   4.9503887e+00   9.0226984e+00   1.6488480e+01
   1.3304456e+01   7.9714991e+00   6.0215149e+01
   2.7763096e+01   1.3724449e+01   6.0086877e+01
   5.2429836e+00   9.0472470e+00   1.7617923e+01
   3.4492017e+01   1.8689379e+01   5.9302895e+01
   5.9244154e+01   3.6879205e+01   3.5585264e+01
   1.2990672e+01   8.0054816e+00   5.8884252e+01
   5.2722318e+01   3.2785227e+01   4.6630120e+01
   1.5681220e+01   8.8415032e+00   6.0225966e+01
   5.0846467e+00   9.9899510e+00   1.3726031e+01
   9.2459631e+00   8.3131227e+00   4.1970330e+01
   7.5457952e+00   8.4163033e+00   3.3588254e+01
   4.0878172e+01   3.3875496e+01   2.8543211e+00
   5.4750133e+01   2.9075113e+01   5.7115845e+01
   8.9977819e+00   8.2857459e+00   4.0399100e+01
   5.0640325e+01   3.7738150e+01   2.4995148e+00
   4.3006487e+01   2.8560845e+01   4.8126088e+01
   4.8680236e+01   3.5840713e+01   1.2072499e+01
   5.3710368e+01   3.8844296e+01   2.5275681e+00
   5.8003106e+00   1.2670477e+01   7.1521418e+00
   9.0199195e+00   1.6486281e+01   3.2640167e+00
   2.4446115e+01   1.5662472e+01   5.8234388e+01
   5.8058308e+01   3.7200465e+01   2.9878130e+01
   2.5990252e+01   1.7129466e+01   5.7253969e+01
   2.8317182e+01   1.3971018e+01   6.0075801e+01
   2.1934383e+01   2.4991973e+01   2.4052427e+00
   1.9186005e+01   1.0378105e+01   6.0186673e+01
   2.9740634e+01   1.4606904e+01   6.0045263e+01
   1.3384694e+01   7.9960234e+00   6.0258560e+01
   7.7073788e+00   1.5337950e+01   3.4660695e+00
   4.0070106e+01   2.5730466e+01   5.3426171e+01
   4.1240155e+01   2.0307832e+01   5.9610712e+01
   1.4140592e+01   8.2849866e+00   6.0254341e+01
   1.3450790e+01   8.1275187e+00   6.0177763e+01
   1.2794656e+01   8.0290427e+00   5.8052587e+01
   2.3129780e+01   2.2042469e+01   2.6602184e+01
   1.3392325e+01   7.9987692e+00   6.0258482e+01
   5.4025356e+01   3.8476409e+01   6.5812137e+00
   5.1928846e+00   8.6096198e+00   2.1438541e+01
   1.1443848e+01   1.0013927e+01   4.3684790e+01
   3.4068151e+01   1.9416636e+01   5.8735054e+01
   8.3743866e+00   1.1071985e+01   2.4976073e+01
   5.1348354e+01   3.6357447e+01   1.6173625e+01
   2.4113306e+01   2.6169458e+01   2.4012889e+00
   3.9999995e+00   8.9428853e+00   1.3099182e+01
   3.9772738e+00   1.1650420e+01   3.4237231e+00
   2.7669383e+01   2.7850730e+01   3.4643545e+00
   5.7006667e+01   3.7933485e+01   2.0365494e+01
   2.9286998e+01   1.5545668e+01   5.9799486e+01
   1.9478875e+01   2.2188730e+01   1.1500724e+01
   2.1755905e+01   2.4494162e+01   5.0247604e+00
   1.4779474e+01   8.5940037e+00   6.0242922e+01
   4.5434194e+01   2.2619501e+01   5.9287984e+01
   1.3012664e+01   8.0678483e+00   5.8325737e+01
   9.3960380e+00   8.2933107e+00   4.2582680e+01
   3.2290043e+01   3.0064362e+01   3.6093176e+00
   1.2861176e+01   1.9452492e+01   2.5201133e+00
   5.3774653e+01   3.8825560e+01   2.9083663e+00
   5.1996059e+01   3.6946645e+01   1.3344174e+01
   1.0095314e+01   8.2647604e+00   4.5971011e+01
   7.4661882e+00   8.3605054e+00   3.2353250e+01
   2.6569748e+01   1.3489396e+01   6.0071432e+01
   4.3543968e+00   8.7137377e+00   1.6871444e+01
   4.1086981e+01   3.4022922e+01   2.3730304e+00
   1.2756728e+01   7.9914661e+00   5.7485549e+01
   1.1293323e+01   8.1738769e+00   5.1426467e+01
   3.4263722e+01   3.0619845e+01   6.0980993e+00
   3.9045236e+00   8.7892372e+00   1.4198702e+01
   1.4608113e+01   8.5826119e+00   6.0224642e+01
   1.5148674e+01   9.4548357e+00   5.9829127e+01
   5.4136832e+01   3.8779950e+01   4.3705090e+00
   1.7361397e+01   1.7338849e+01   3.3174912e+01
   2.6831895e+01   1.3353650e+01   6.0102735e+01
   3.5818330e+01   2.3467739e+01   5.4305899e+01
   4.1807338e+01   2.1913370e+01   5.9043870e+01
   6.7401958e+00   8.4276494e+00   2.8669776e+01
   1.2491863e+01   1.8148555e+01   8.3409806e+00
   3.5814734e+01   1.8557158e+01   5.9571365e+01
   5.3567828e+01   3.8727755e+01   3.1283448e+00
   3.5451631e+01   2.6474242e+01   4.0444989e+01
   3.7228816e+00   8.8835079e+00   1.2533734e+01
   2.1837603e+01   2.3135414e+01   1.4231555e+01
   3.7828643e+00   1.1494009e+01   3.1583365e+00
   2.6137331e+01   1.7900375e+01   5.6007143e+01
   5.3718237e+01   3.8866016e+01   2.3622243e+00
   2.2003105e+01   1.2500136e+01   5.9909363e+01
   4.0343033e+01   1.9767378e+01   5.9675066e+01
   1.1699678e+01   8.0449193e+00   5.1923669e+01
   9.3212664e+00   8.2667232e+00   3.9639877e+01
   9.4244748e+00   8.3021647e+00   4.2812340e+01
   1.3257323e+01   7.9772089e+00   6.0019188e+01
   7.8058380e+00   8.4086775e+00   3.4976687e+01
   1.3405568e+01   8.0058308e+00   6.0258753e+01
   8.7475096e+00   8.3440005e+00   3.9545112e+01
   4.4551547e+00   8.7003234e+00   1.7387384e+01
   5.4831337e+01   2.9344892e+01   5.6885008e+01
   4.0762828e+01   3.2496534e+01   1.3325159e+01
   8.2321730e+00   9.4300492e+00   2.9958262e+01
   4.5474553e+01   2.2653724e+01   5.9281831e+01
   5.5180958e+00   8.5762032e+00   2.3289248e+01
   3.0335245e+01   2.6987644e+01   1.8959308e+01
   1.3305413e+01   7.9937717e+00   6.0154250e+01
   1.9600022e+01   1.0354808e+01   6.0193161e+01
   1.3280806e+01   7.9730891e+00   6.0108033e+01
   1.1029585e+01   8.1968425e+00   5.0250389e+01
   1.1506582e+01   8.1359431e+00   5.2260843e+01
   1.2813904e+01   8.0208989e+00   5.8069168e+01
   1.0514137e+01   8.2367255e+00   4.7904665e+01
   3.4969808e+01   1.6995403e+01   5.9895296e+01
   1.3314140e+01   7.9709071e+00   6.0259771e+01
   2.7653903e+01   1.3690987e+01   6.0088570e+01
   5.8885234e+01   3.7129103e+01   3.2705928e+01
   7.1357825e+00   8.3962870e+00   2.9753095e+01
   2.5978224e+01   2.1621550e+01   3.9911660e+01
   2.7614749e+01   2.6753332e+01   1.0873437e+01
   1.2777059e+01   8.0099648e+00   5.7842274e+01
   4.6695408e+01   3.4669640e+01   1.5242413e+01
   1.9684902e+01   2.1829883e+01   1.4556630e+01
   2.1877242e+01   1.8927337e+01   4.1723245e+01
   1.5274348e+01   9.1109392e+00   6.0137439e+01
   1.7569885e+01   9.5685696e+00   6.0215683e+01
   1.3474276e+01   8.0302207e+00   6.0257982e+01
   5.7610700e+01   3.2033850e+01   5.4511021e+01
   1.3684910e+01   8.1131311e+00   6.0256430e+01
   3.9361589e+01   1.9251064e+01   5.9722817e+01
   2.6176606e+01   1.3294905e+01   6.0083837e+01
   3.2999648e+01   2.7898460e+01   2.1973423e+01
   1.4869676e+01   2.0725719e+01   2.8950897e+00
   2.7647551e+01   1.4738474e+01   5.9857449e+01
   9.8461681e+00   1.7114865e+01   3.4205348e+00
   1.1539731e+01   1.7664980e+01   7.2381783e+00
   5.3792180e+01   3.8562261e+01   5.2057227e+00
   1.3311163e+01   7.9712395e+00   6.0247901e+01
   6.7923728e+00   8.4715897e+00   2.9966681e+01
   9.3948553e+00   8.2575472e+00   4.2292337e+01
   8.7911635e+00   8.3462288e+00   3.9825203e+01
   5.6765706e+01   3.7968223e+01   1.9296673e+01
   1.4833130e+01   8.6327353e+00   6.0230280e+01
   1.1676995e+01   8.0746531e+00   5.2635574e+01
   3.9988664e+01   2.3578888e+01   5.7077989e+01
   4.3196310e+01   3.4874480e+01   2.4040427e+00
   4.1825689e+00   8.9365109e+00   1.3796945e+01
   3.7377992e+01   1.9140914e+01   5.9568987e+01
   5.4763682e+01   3.3670813e+01   4.6086399e+01
   5.6939826e+01   3.5045125e+01   4.2763910e+01
   5.3556582e+01   3.4261406e+01   3.9447537e+01
   5.9147918e+00   8.5840272e+00   2.3138669e+01
   2.4062263e+01   2.5258851e+01   8.2206643e+00
   5.4320628e+01   3.8689601e+01   5.6810047e+00
   1.2688616e+01   1.2736943e+01   3.7598268e+01
   1.3323338e+01   7.9974055e+00   6.0236374e+01
   2.0032058e+01   1.4112414e+01   5.6958662e+01
   2.0665029e+01   1.5249471e+01   5.5156718e+01
   7.1433009e+00   1.4428599e+01   5.2837280e+00
   1.3184041e+01   7.9779507e+00   5.9581117e+01
   1.2895000e+01   8.0159381e+00   5.8472836e+01
   1.0974348e+01   8.2026525e+00   5.0010218e+01
   2.6108087e+01   2.7146501e+01   2.8274120e+00
   1.4005210e+01   8.2194809e+00   6.0244900e+01
   7.8228522e+00   8.4919627e+00   3.1562148e+01
   5.1618199e+01   2.8893037e+01   5.6042105e+01
   4.4877207e+01   2.2592183e+01   5.9230639e+01
   1.2569389e+01   8.0183445e+00   5.6867356e+01
   7.6771253e+00   1.4967546e+01   5.0520626e+00
   2.3082174e+01   1.1772278e+01   6.0157917e+01
   1.3305218e+01   7.9713602e+00   6.0219404e+01
   1.1476684e+01   1.2657998e+01   3.2384683e+01
   4.7758948e+01   2.4889405e+01   5.8540633e+01
   3.7252788e+01   3.1550194e+01   8.9166508e+00
   2.4470093e+01   2.2314064e+01   2.9873035e+01
   3.4767054e+01   2.8836222e+01   2.1257368e+01
   1.5547701e+01   1.9382129e+01   1.3432836e+01
   1.3798639e+01   8.3390531e+00   6.0176534e+01
   1.3310416e+01   7.9710732e+00   6.0243864e+01
   1.3110768e+01   8.0144241e+00   5.9032498e+01
   1.8936368e+01   1.3352455e+01   5.7192729e+01
   1.3330441e+01   7.9766527e+00   6.0259398e+01
   1.8872798e+01   1.6520768e+01   4.4338005e+01
   1.4268192e+01   1.7668281e+01   1.8256727e+01
   2.9645241e+01   2.2552610e+01   4.6527543e+01
   5.2273457e+01   3.7255709e+01   1.1625199e+01
   4.2150580e+01   3.1468876e+01   2.6197205e+01
   4.1286302e+01   2.0330180e+01   5.9608607e+01
   3.8182993e+01   1.9673633e+01   5.9477653e+01
   2.0676860e+01   2.2540984e+01   1.3754751e+01
   4.5807604e+01   2.8794069e+01   5.1576120e+01
   5.4957261e+01   3.8597677e+01   8.2054349e+00
   1.2018112e+01   8.7010329e+00   5.1114353e+01
   8.6963275e+00   1.6361242e+01   2.5659475e+00
   1.2400854e+01   8.0134697e+00   5.5860659e+01
   1.3306826e+01   7.9712546e+00   6.0219890e+01
   5.9815279e+01   3.6275875e+01   4.1359836e+01
   1.5300997e+01   1.8319304e+01   1.8695458e+01
   5.3259613e+01   2.8127649e+01   5.7513586e+01
   1.0247032e+01   8.2534290e+00   4.6664614e+01
   5.5935748e+00   8.5585471e+00   2.3160110e+01
   2.0875481e+01   1.3868024e+01   5.8197673e+01
   2.5526480e+01   1.2769374e+01   6.0119777e+01
   2.7096887e+01   2.7596905e+01   3.2196849e+00
   1.3424962e+01   8.0090286e+00   6.0253707e+01
   1.3089025e+01   7.9962960e+00   5.9014071e+01
   3.7974133e+01   3.2391930e+01   4.9619468e+00
   2.7193678e+01   1.4110470e+01   5.9968660e+01
   1.7631429e+01   2.2405278e+01   3.2032351e+00
   2.4527102e+01   1.2390329e+01   6.0134682e+01
   8.7346213e+00   8.3499921e+00   3.9554678e+01
   5.6275375e+01   3.7604842e+01   2.1028725e+01
   1.2603137e+01   8.0557656e+00   5.7229177e+01
   3.8294045e+01   1.8658505e+01   5.9776190e+01
   5.6411869e+01   3.3840088e+01   4.8242859e+01
   7.2706066e+00   8.3767985e+00   3.1448426e+01
   3.0015226e+01   2.6488627e+01   2.1432398e+01
   1.1438916e+01   8.1597788e+00   5.2086107e+01
   4.5115755e+01   3.5535699e+01   3.2359097e+00
   1.9322346e+01   1.0532859e+01   6.0163467e+01
   2.9940608e+01   2.2543873e+01   4.7406643e+01
   3.8992769e+01   1.9029910e+01   5.9744277e+01
   4.6372017e+01   2.5575194e+01   5.7572053e+01
   2.1438071e+01   1.5116805e+01   5.6564410e+01
   4.2754507e+01   3.3450531e+01   1.2317398e+01
   4.0182766e+01   3.1135303e+01   2.2121001e+01
   4.3426324e+01   3.1816451e+01   2.7668286e+01
   1.0732549e+01   8.1884173e+00   4.8709206e+01
   1.3465722e+01   8.0368611e+00   6.0256791e+01
   3.9346270e+01   1.9251261e+01   5.9721405e+01
   3.6911414e+01   1.8602627e+01   5.9691918e+01
   3.8413515e+01   3.1939601e+01   9.8130360e+00
   3.4754308e+01   3.1337371e+01   2.3833285e+00
   5.0626559e+00   1.2374919e+01   5.2676135e+00
   1.3127801e+01   7.9893808e+00   5.9464452e+01
   2.4358091e+01   1.9686655e+01   4.6216331e+01
   1.3603729e+01   8.0783359e+00   6.0258811e+01
   1.1149066e+01   9.0441068e+00   4.5532572e+01
   3.3888785e+01   1.7096453e+01   5.9812456e+01
   2.5181531e+01   1.3599278e+01   5.9921392e+01
   3.2617083e+01   2.9610217e+01   7.9343879e+00
   4.8806553e+01   3.6916239e+01   3.6242404e+00
   4.5513274e+01   3.1538942e+01   3.6119350e+01
   3.8148464e+00   1.0780632e+01   5.6783903e+00
   3.8872674e+00   9.0996371e+00   1.1710964e+01
   1.2834678e+01   8.0234053e+00   5.8219388e+01
   1.0433587e+01   1.0690545e+01   3.6096204e+01
   1.2312224e+01   8.0058076e+00   5.5256338e+01
   1.1152030e+01   9.0106232e+00   4.5658071e+01
   5.3880639e+01   3.8888380e+01   2.6364572e+00
   3.9493279e+00   1.1515793e+01   3.7942980e+00
   1.3330340e+01   8.0109702e+00   6.0202589e+01
   1.3052346e+01   7.9876773e+00   5.9060871e+01
   2.7444244e+01   2.4405970e+01   2.6792176e+01
   1.0536754e+01   8.2350581e+00   4.8005115e+01
   5.1092221e+01   2.6382630e+01   5.8299879e+01
   1.9261465e+01   1.1111316e+01   6.0020670e+01
   4.2584400e+01   3.3014375e+01   1.5174061e+01
   2.9251219e+01   2.4566172e+01   3.2227986e+01
   1.8004609e+01   9.7279490e+00   6.0207729e+01
   4.8100515e+01   3.6652066e+01   3.6091226e+00
   4.0378867e+00   8.9956764e+00   1.2878832e+01
   4.6653583e+01   3.3488902e+01   2.4875215e+01
   3.4395546e+01   3.1159455e+01   2.5236163e+00
   1.3306683e+01   7.9718272e+00   6.0229102e+01
   3.0796840e+01   2.9518029e+01   2.4690835e+00
   3.8158338e+01   3.2617837e+01   3.8276528e+00
   1.0673664e+01   8.2125706e+00   4.8543795e+01
   7.6252586e+00   8.3935495e+00   3.1523386e+01
   3.1620532e+01   2.8167751e+01   1.5060400e+01
   3.9734316e+00   1.0645540e+01   6.7794169e+00
   4.8073620e+01   2.6613604e+01   5.7194193e+01
   1.7427825e+01   2.2336005e+01   2.8583527e+00
   2.3366009e+01   1.2099591e+01   6.0129728e+01
   4.9424753e+01   2.5215951e+01   5.8684032e+01
   2.8805290e+01   2.8537794e+01   2.6005936e+00
   3.4727656e+01   1.6985825e+01   5.9892556e+01
   2.9733209e+01   2.8891616e+01   3.3182231e+00
   3.5434971e+01   2.8985648e+01   2.2499050e+01
   1.0051769e+01   8.2120503e+00   4.5415952e+01
   2.9499946e+01   1.4797026e+01   5.9998523e+01
   3.2147658e+00   1.0631451e+01   3.5978276e+00
   4.5344431e+01   3.5730427e+01   2.3687579e+00
   1.5634154e+01   1.2713702e+01   5.1213421e+01
   4.0744916e+01   2.9854034e+01   3.3775955e+01
   5.2444414e+01   2.7285832e+01   5.7969010e+01
   4.4955930e+00   9.4308700e+00   1.3021827e+01
   5.6365861e+01   3.0414768e+01   5.6246075e+01
   4.9192417e+00   8.6476355e+00   1.9222944e+01
   2.5861319e+01   2.7081463e+01   2.4017646e+00
   2.6466618e+01   2.7343734e+01   2.7268691e+00
   2.2022879e+01   1.1777607e+01   6.0095171e+01
   3.5285132e+00   8.9178049e+00   1.1573494e+01
   1.3307934e+01   7.9716765e+00   6.0234429e+01
   3.6215695e+01   1.7628151e+01   5.9852905e+01
   3.6439462e+01   2.5876080e+01   4.6975963e+01
   1.6442704e+01   1.5151857e+01   4.1932399e+01
   1.3995680e+01   8.2554238e+00   6.0250020e+01
   8.3193557e+00   8.3767401e+00   3.7531679e+01
   4.6671950e+01   2.3388607e+01   5.9141238e+01
   4.0921993e+01   2.7665400e+01   4.8167897e+01
   5.1147409e+01   3.1219077e+01   5.0614785e+01
   6.4956353e+00   1.0722574e+01   1.7638481e+01
   2.6548891e+01   1.3251820e+01   6.0108105e+01
   7.2358516e+00   8.4461140e+00   3.2159827e+01
   5.3842253e+01   3.8905304e+01   2.3761254e+00
   1.3109708e+01   7.9893807e+00   5.9362779e+01
   1.3074516e+01   7.9782638e+00   5.9078369e+01
   4.9401795e+01   3.7025208e+01   4.5811006e+00
   1.8957398e+01   1.4502617e+01   5.4230910e+01
   1.3273497e+01   7.9759474e+00   6.0088339e+01
   2.9368334e+01   1.4419173e+01   6.0052807e+01
   4.4801035e+01   2.2238558e+01   5.9350411e+01
   4.6574123e+01   2.6716890e+01   5.6403040e+01
   2.4493743e+01   1.4015072e+01   5.9690636e+01
   3.1174024e+01   1.9896550e+01   5.6894036e+01
   1.9081447e+01   1.0147292e+01   6.0197840e+01
   3.0429301e+01   1.4891410e+01   6.0031143e+01
   3.4097739e+01   3.1030880e+01   2.4945630e+00
   3.2369088e+01   2.2858906e+01   5.1380403e+01
   1.3250416e+01   7.9780570e+00   5.9993118e+01
   3.3925104e+01   2.9487847e+01   1.3439933e+01
   8.6301873e+00   8.3483432e+00   3.8943260e+01
   1.3314533e+01   7.9710766e+00   6.0259763e+01
   1.4424566e+01   8.5341578e+00   6.0225491e+01
   5.6839851e+01   3.4164027e+01   4.7485284e+01
   1.3492694e+01   8.0333776e+00   6.0252909e+01
   1.7353656e+01   1.1000464e+01   5.9470432e+01
   8.0085306e+00   8.4006608e+00   3.6056246e+01
   1.0197771e+01   1.7290513e+01   3.9144446e+00
   5.2272422e+01   3.7500730e+01   9.4497982e+00
   1.5133689e+01   1.0264748e+01   5.8335348e+01
   5.0784186e+00   8.6207719e+00   2.0860993e+01
   1.4505411e+01   8.4583774e+00   6.0245552e+01
   1.4696688e+01   8.5193760e+00   6.0250295e+01
   2.4326644e+01   2.1949368e+01   3.1727045e+01
   5.9486094e+01   3.6306404e+01   4.0347855e+01
   5.5826520e+01   3.6570763e+01   2.8544986e+01
   5.4358050e+01   3.8677229e+01   5.8877323e+00
   4.6381611e+01   2.3213586e+01   5.9175545e+01
   4.3384387e+01   3.4176795e+01   8.4638500e+00
   1.1336139e+01   8.1684948e+00   5.1627760e+01
   4.9374984e+01   3.7281963e+01   2.3738930e+00
   8.1450496e+00   8.2925812e+00   3.5568347e+01
   1.2828736e+01   8.0234267e+00   5.8191176e+01
   1.3129608e+01   7.9919317e+00   5.9478448e+01
   5.0637629e+01   3.5194832e+01   2.3692888e+01
   4.9839693e+01   3.6868065e+01   7.1493676e+00
   5.3319381e+01   3.8695890e+01   2.6169040e+00
   7.9379775e+00   8.3088573e+00   3.4350651e+01
   4.0173119e+01   3.3644084e+01   2.3727618e+00
   4.6018318e+01   3.5323508e+01   7.6842722e+00
   4.0289200e+01   2.2697575e+01   5.8071248e+01
   3.4444026e+01   3.1185891e+01   2.4840303e+00
   3.2884545e+01   1.6322962e+01   5.9911090e+01
   2.9311204e+01   1.4490105e+01   6.0045516e+01
   2.6293677e+01   1.3576008e+01   6.0021502e+01
   6.9394820e+00   9.7697372e+00   2.2788076e+01
   5.0222064e+01   3.5938980e+01   1.6124398e+01
   3.4326649e+01   1.6983066e+01   5.9871912e+01
   7.3654208e+00   8.4425260e+00   3.2878937e+01
   4.9135303e+01   3.2063068e+01   4.2700576e+01
   1.2903752e+01   7.9991214e+00   5.8406601e+01
   1.3118972e+01   7.9914984e+00   5.9428938e+01
   2.2689632e+01   2.5368998e+01   2.6338897e+00
   1.5737450e+01   9.2331795e+00   6.0171663e+01
   1.3203333e+01   7.9841803e+00   5.9637858e+01
   2.6546144e+01   2.6196929e+01   1.0908345e+01
   2.6603679e+01   2.1095870e+01   4.5435777e+01
   4.2414287e+01   2.1385634e+01   5.9388296e+01
   5.1410678e+01   3.6447758e+01   1.5628590e+01
   4.4473936e+01   2.2475784e+01   5.9224127e+01
   3.8896480e+00   8.7982614e+00   1.4002224e+01
   1.3313119e+01   7.9708868e+00   6.0255424e+01
   1.7158874e+01   9.4872239e+00   6.0223444e+01
   5.0692266e+00   8.6228173e+00   2.0652387e+01
   4.4680475e+01   2.2928811e+01   5.9049087e+01
   1.6734207e+01   2.0291352e+01   1.2688811e+01
   1.3304789e+01   7.9710862e+00   6.0214591e+01
   1.5663328e+01   2.0653918e+01   6.3268198e+00
   2.8792149e+00   9.2825858e+00   6.8270378e+00
   4.4041394e+01   3.4577283e+01   7.3998965e+00
   9.4571419e+00   8.3016090e+00   4.2975108e+01
   1.3301544e+01   7.9723291e+00   6.0207628e+01
   1.1134845e+01   1.5853544e+01   1.5103601e+01
   5.3873851e+01   3.8912177e+01   2.3719072e+00
   5.0553850e+01   3.4873571e+01   2.6110167e+01
   3.1575021e+01   1.6911758e+01   5.9611317e+01
   3.1233676e+00   1.0429075e+01   3.8563521e+00
   1.3414375e+01   8.0065169e+00   6.0257253e+01
   8.0477752e+00   8.7715288e+00   3.1305400e+01
   3.6719640e+01   1.7884527e+01   5.9835689e+01
   1.4532569e+01   8.4740264e+00   6.0239899e+01
   3.3361692e+01   1.9960426e+01   5.8026853e+01
   1.3213610e+01   7.9748880e+00   5.9762702e+01
   5.3365547e+01   3.8658688e+01   3.1146851e+00
   1.3413860e+01   8.0061438e+00   6.0257286e+01
   1.0970539e+01   8.1064817e+00   4.9149304e+01
   5.0690989e+01   3.7175970e+01   7.2660895e+00
   2.1244960e+01   1.1520248e+01   6.0087376e+01
   1.9332803e+01   1.0306873e+01   6.0203304e+01
   1.4614784e+01   1.1276209e+01   5.3522775e+01
   1.3346593e+01   7.9828074e+00   6.0259435e+01
   5.9530125e+00   1.3866661e+01   2.8164410e+00
   1.6115767e+01   2.1600892e+01   2.4362418e+00
   3.1141439e+01   1.5212303e+01   6.0014739e+01
   1.2417835e+01   8.0281252e+00   5.6136981e+01
   2.4077804e+01   1.3810785e+01   5.9707975e+01
   1.3431637e+01   8.0188980e+00   6.0258492e+01
   4.8078777e+01   3.3202903e+01   3.1573388e+01
   1.1547440e+01   8.0437110e+00   5.1423642e+01
   3.3695711e+01   1.6387833e+01   5.9937228e+01
   5.3716349e+01   3.8849958e+01   2.4925503e+00
   3.0308725e+01   1.5140385e+01   5.9981265e+01
   7.6811125e+00   8.7836804e+00   2.9573577e+01
   1.2512066e+01   8.0613063e+00   5.5825799e+01
   1.3405238e+01   8.0021213e+00   6.0254427e+01
   1.2068951e+01   8.1057226e+00   5.4902038e+01
   2.3308623e+01   1.1914488e+01   6.0147493e+01
