# Supplementary material for: Rethinking Colour Constancy
Source: PLoS One. 2015 Sep 10;10(9):e0135029. doi: 10.1371/journal.pone.0135029 (PMC4565710; doi:10.1371/journal.pone.0135029)
Supplement: S1 Dataset — (ZIP) [file pone.0135029.s002.zip › 5-TransitionMetamerReflectanceData/GtoN_20munsells/targetXYZ_2.txt]

   4.8937695e+01   2.7992443e+01   1.3605854e+01
   7.7155206e+00   5.9145246e+00   2.4061602e+01
   1.1312837e+01   9.3287301e+00   4.6234374e+00
   5.0609307e+01   3.0988712e+01   4.1585893e+00
   2.0925049e+01   1.1147963e+01   2.3459150e+01
   5.1468546e+01   3.2905508e+01   5.4047676e-01
   5.2527832e+01   3.3558595e+01   5.6658737e-01
   2.5881258e+01   1.4822258e+01   1.1053142e+01
   3.4160950e+01   2.5915340e+01   5.4237316e-01
   8.4741275e+00   6.2384899e+00   2.3751658e+01
   3.3948104e+01   2.6247619e+01   5.4203237e-01
   7.7271922e+00   5.9187775e+00   2.4042010e+01
   3.8485323e+01   2.8172013e+01   5.4099981e-01
   5.0490342e+01   2.7627374e+01   2.0512422e+01
   1.0081682e+01   8.1845744e+00   1.1631178e+01
   5.3387251e+01   3.2834700e+01   7.3865251e+00
   1.4235035e+01   1.1092151e+01   1.5451702e+00
   5.2523701e+01   3.3561114e+01   5.3836280e-01
   5.0127167e+01   2.8040751e+01   1.7809479e+01
   5.3323850e+01   3.2846372e+01   6.9575804e+00
   1.3850857e+01   1.0785465e+01   1.8989470e+00
   1.6796652e+01   1.1834144e+01   2.5325938e+00
   3.4818888e+00   6.5741891e+00   3.4443030e+00
   5.3255988e+01   3.0881230e+01   1.5314642e+01
   5.2523957e+01   3.3554253e+01   5.7342955e-01
   1.5823947e+01   9.5744041e+00   1.9822541e+01
   5.2529563e+01   3.3558496e+01   5.7370209e-01
   5.0059956e+01   3.2645871e+01   5.3874681e-01
   3.9348250e+00   6.9016307e+00   2.2474389e+00
   5.2524353e+01   3.3561078e+01   5.4092904e-01
   3.2571417e+01   2.5404025e+01   5.4254982e-01
   6.3877224e+00   7.0384064e+00   9.0276561e+00
   1.2394828e+01   9.0426318e+00   1.2049949e+01
   5.2573619e+01   3.3527926e+01   8.7641144e-01
   4.1639923e+01   2.9158763e+01   5.4025712e-01
   2.8519663e+01   1.7257860e+01   1.8284521e+00
   5.2658658e+01   3.3479701e+01   1.5061471e+00
   4.7259490e+01   2.5664627e+01   1.9404618e+01
   5.2973655e+01   3.2772045e+01   6.5043658e+00
   5.3069914e+01   3.3165978e+01   4.8020680e+00
   5.8695323e+00   6.1693587e+00   1.6798256e+01
   5.3074576e+01   3.3154254e+01   4.5333911e+00
   5.1912872e+01   2.9018086e+01   1.8871936e+01
   5.2801973e+01   3.3202288e+01   3.5429795e+00
   4.8332559e+01   2.9486027e+01   1.6314289e+00
   3.5848645e+01   2.5848243e+01   5.4310292e-01
   3.5314921e+01   1.7729861e+01   2.3550524e+01
   2.8914723e+01   1.7374131e+01   2.0695663e+00
   5.2693916e+01   3.3437556e+01   1.7899902e+00
   6.9438209e+00   6.0564616e+00   2.1194126e+01
   5.3081996e+01   3.3143404e+01   4.6152631e+00
   7.5743068e+00   1.0572471e+01   6.3722955e-01
   2.8311013e+01   1.5349989e+01   1.6566496e+01
   1.6592558e+01   1.0235380e+01   1.6907840e+01
   5.2778360e+01   3.3406538e+01   2.2454406e+00
   5.0152746e+01   2.8431611e+01   1.5907999e+01
   7.8797472e+00   6.0467006e+00   2.3677334e+01
   3.7610428e+01   2.7529797e+01   5.4123165e-01
   2.6435068e+01   2.1837854e+01   5.4605267e-01
   4.4483678e+01   2.5538902e+01   8.6101905e+00
   5.3152166e+01   3.3148436e+01   5.0640103e+00
   5.2915973e+01   3.3307836e+01   3.2318818e+00
   3.3008797e+01   2.5855774e+01   5.4244603e-01
   5.7281507e+00   9.1727341e+00   6.9874065e-01
   5.2645363e+01   3.3485520e+01   1.4220806e+00
   5.2470496e+01   3.3513406e+01   5.3922174e-01
   5.3520316e+01   3.1659587e+01   1.3255839e+01
   4.0260005e+01   2.1079646e+01   2.0390104e+01
   2.5496786e+01   2.2298103e+01   5.4462502e-01
   2.0063040e+01   1.2582605e+01   7.7247771e+00
   8.7805526e+00   6.5423515e+00   2.2422155e+01
   3.8106770e+00   7.5997002e+00   9.5364622e-01
   5.1274375e+01   2.8900300e+01   1.7777984e+01
   5.3543404e+01   3.1541222e+01   1.3543834e+01
   3.3019152e+01   2.4742159e+01   5.4357434e-01
   7.9412994e+00   6.7300527e+00   1.8398655e+01
   5.2539183e+01   3.3550051e+01   6.4760310e-01
   4.5687259e+01   2.9479744e+01   5.5027771e-01
   5.2524631e+01   3.3560804e+01   5.4309566e-01
   7.8030052e+00   6.7040240e+00   1.8188977e+01
   8.1672979e+00   6.0797972e+00   2.4037013e+01
   5.1416473e+01   2.8649502e+01   1.9407125e+01
   5.1636445e+01   3.2790408e+01   5.5103348e-01
   5.3030875e+01   3.3194045e+01   4.1838213e+00
   3.0006265e+01   1.6436617e+01   1.4414356e+01
   1.8909003e+01   1.0598422e+01   2.1474882e+01
   2.9340014e+01   2.4041429e+01   5.4342993e-01
   7.6273186e+00   5.9536747e+00   2.3691797e+01
   3.1897234e+01   1.5958037e+01   2.3791100e+01
   2.8420895e+01   2.0418407e+01   5.7199724e-01
   3.0128150e+01   1.7760346e+01   3.5979821e+00
   7.6624043e+00   5.8977198e+00   2.4047372e+01
   5.2524499e+01   3.3560888e+01   5.4217836e-01
   3.7645416e+01   1.8969664e+01   2.3552799e+01
   1.3981097e+01   9.9508523e+00   9.0517162e+00
   4.9088323e+01   2.8859432e+01   9.1412963e+00
   5.6396138e+00   6.2750884e+00   1.4812613e+01
   5.2549379e+01   3.3544074e+01   7.2204898e-01
   5.2538182e+01   3.3516629e+01   8.3141848e-01
   5.2524659e+01   3.3560764e+01   5.4337524e-01
   8.3986965e+00   1.0572608e+01   6.5600184e-01
   5.2934647e+01   3.3219166e+01   3.6616479e+00
   3.3563439e+01   2.6051140e+01   5.4215292e-01
   5.4687301e+00   8.6703107e+00   7.6524295e-01
   2.1876515e+01   2.0396271e+01   5.4648185e-01
   4.5937948e+01   2.7097817e+01   5.0688563e+00
   5.4581428e+00   6.2397862e+00   1.4516591e+01
   5.2932770e+01   3.3286765e+01   3.3891061e+00
   4.2892422e+01   2.9962841e+01   5.4030297e-01
   5.2183290e+01   2.9747659e+01   1.7100733e+01
   5.2568927e+01   3.3402944e+01   1.5444485e+00
   5.2721612e+01   3.3280453e+01   2.9030483e+00
   5.2479583e+01   3.3544913e+01   5.3837391e-01
   4.6224631e+01   2.4364727e+01   2.2260625e+01
   5.0740922e+01   3.1493329e+01   2.0639249e+00
   3.0168650e+01   1.6373945e+01   1.5552107e+01
   2.8199126e+01   1.5215961e+01   1.7201382e+01
   5.3596345e+01   3.2491437e+01   9.7817109e+00
   2.9325862e+01   2.3561773e+01   5.4371895e-01
   2.0128905e+01   1.0719558e+01   2.3841406e+01
   5.2525440e+01   3.3558972e+01   5.5225525e-01
   5.0608941e+01   2.8088208e+01   1.9173212e+01
   8.5559808e+00   6.2110238e+00   2.4043658e+01
   1.5416297e+01   1.1228552e+01   2.7651975e+00
   3.5125280e+00   6.6519563e+00   2.8993101e+00
   4.9923357e+01   3.0427793e+01   3.8916735e+00
   2.6757346e+01   1.3555494e+01   2.3824687e+01
   5.0244655e+00   6.3192573e+00   1.1616721e+01
   2.6455826e+01   1.3503532e+01   2.3504641e+01
   5.1359871e+00   6.2264055e+00   1.3302141e+01
   5.2516477e+01   3.3551443e+01   5.3926591e-01
   5.2573685e+01   3.3479156e+01   1.1856676e+00
   5.2361529e+01   3.3477943e+01   5.3841598e-01
   5.2582902e+01   3.3522850e+01   9.3874559e-01
   1.1930279e+01   8.3461283e+00   1.7352171e+01
   5.2512760e+01   3.3547956e+01   5.4335380e-01
   1.9923664e+01   1.0681447e+01   2.3641818e+01
   4.9785289e+01   2.7711844e+01   1.8193708e+01
   4.4702772e+01   3.0584631e+01   5.3968526e-01
   5.3030670e+01   3.0511676e+01   1.6119456e+01
   2.6172356e+01   1.6066505e+01   1.9831851e+00
   2.0874557e+01   1.3626084e+01   2.1771555e+00
   3.7975316e+00   7.4708599e+00   1.0313029e+00
   3.7129092e+01   2.0887417e+01   8.9752416e+00
   1.9741345e+01   1.0728086e+01   2.3021546e+01
   1.3893363e+01   8.2837969e+00   2.3647388e+01
   5.2526317e+01   3.3559411e+01   5.5579286e-01
   1.1963624e+01   1.4052270e+01   5.7401931e-01
   3.5414688e+01   2.0153247e+01   6.8737197e+00
   4.6443958e+01   2.9496933e+01   5.5833023e-01
   5.5268978e+00   9.2849433e+00   6.8019921e-01
   2.9638207e+01   1.7884563e+01   1.6499875e+00
   5.7961564e+00   6.2296046e+00   1.5859662e+01
   5.2475093e+01   3.3243576e+01   1.9148196e+00
   4.9503322e+01   3.1190338e+01   5.6078939e-01
   3.7445060e+01   1.9488260e+01   2.0278216e+01
   3.3738539e+01   2.5318734e+01   5.4279254e-01
   3.3838690e+00   6.5590877e+00   3.3104405e+00
   1.4031351e+01   1.3879727e+01   5.9525400e-01
   3.1110258e+01   2.4813612e+01   5.4299214e-01
   5.2460358e+01   3.3453929e+01   7.5417300e-01
   9.8224238e+00   6.7513561e+00   2.3658841e+01
   7.8424294e+00   5.9602203e+00   2.4052762e+01
   7.8047802e+00   5.9457058e+00   2.4041271e+01
   5.3542126e+01   3.1555553e+01   1.3469975e+01
   4.6746987e+01   2.4709839e+01   2.2140803e+01
   5.1738051e+01   2.8816659e+01   1.9223584e+01
   5.3507624e+01   3.1712076e+01   1.2869804e+01
   2.6836553e+01   1.6695730e+01   1.2359982e+00
   3.7151300e+01   1.8718744e+01   2.3473014e+01
   2.7226957e+01   1.4744876e+01   1.7337291e+01
   3.7585761e+01   1.8934954e+01   2.3589738e+01
   1.9725069e+01   1.3007300e+01   2.9583386e+00
   5.2406184e+00   6.2995353e+00   1.2799546e+01
   5.2779540e+01   3.0118054e+01   1.6988637e+01
   7.4800644e+00   6.0569823e+00   2.2579020e+01
   5.3000206e+01   3.2875391e+01   6.0467176e+00
   5.2533992e+01   3.3557472e+01   5.9803505e-01
   5.1955816e+01   3.3313638e+01   5.3852404e-01
   4.0396187e+01   2.3599064e+01   3.5095055e+00
   1.7667697e+01   1.7752205e+01   5.5339864e-01
   1.2164982e+01   7.9655153e+00   2.1284136e+01
   5.2216682e+01   3.3431166e+01   5.3840629e-01
   5.2627899e+01   3.3496884e+01   1.2380543e+00
   1.3025223e+01   1.4431735e+01   5.7353847e-01
   4.2603846e+01   2.9642661e+01   5.4007514e-01
   1.4811397e+01   1.5175360e+01   5.7159962e-01
   7.5323871e+00   6.1233628e+00   2.2198562e+01
   6.3928494e+00   6.3330679e+00   1.6973236e+01
   3.9771416e+01   2.1694444e+01   1.4765693e+01
   4.8967931e+00   6.3491977e+00   1.0791098e+01
   5.1832360e+01   2.9908879e+01   1.5105803e+01
   8.4521223e+00   7.3194198e+00   1.4552053e+01
   2.2716707e+01   1.1868211e+01   2.3572471e+01
   8.2934611e+00   6.1176726e+00   2.4052330e+01
   1.5655904e+01   1.6299240e+01   5.6022536e-01
   2.2221443e+01   1.4551105e+01   1.3191681e+00
   4.7826440e+01   2.5880336e+01   2.0236769e+01
   7.7082434e+00   5.9119981e+00   2.4057212e+01
   4.6315593e+01   2.7959432e+01   1.5642302e+00
   2.0347486e+01   1.1068580e+01   2.2289223e+01
   4.9665456e+01   3.1987104e+01   5.4076459e-01
   9.6975094e+00   7.1961318e+00   1.9958458e+01
   7.1397589e+00   6.5027762e+00   1.7853271e+01
   7.2385797e+00   5.9810231e+00   2.2554087e+01
   5.0137959e+01   3.1811978e+01   5.4951787e-01
   5.2663854e+01   3.3457404e+01   1.6480304e+00
   2.5342402e+01   2.2188464e+01   5.4458936e-01
   5.2487453e+01   3.3515671e+01   5.4276943e-01
   5.2660744e+01   3.0266040e+01   1.6427566e+01
   4.1351981e+01   2.1378744e+01   2.2261150e+01
   5.2550053e+01   3.0565348e+01   1.4817543e+01
   7.7890774e+00   5.9401607e+00   2.4043931e+01
   5.1065582e+01   3.3046870e+01   5.3872953e-01
   4.6218347e+00   6.2547938e+00   1.0822258e+01
   8.0191770e+00   6.3725666e+00   2.1668817e+01
   3.2290661e+01   2.3917898e+01   5.4612397e-01
   4.7812659e+01   3.1715978e+01   5.3921786e-01
   6.6493485e+00   6.0722782e+00   2.0186478e+01
   5.1830347e+00   8.6402255e+00   7.4919622e-01
   1.6097012e+01   1.3687954e+01   6.4086667e-01
   5.3077056e+01   3.0660615e+01   1.5690495e+01
   1.9562352e+01   1.0512249e+01   2.3746479e+01
   8.2655729e+00   6.5226307e+00   2.1232160e+01
   5.1196722e+01   2.9272082e+01   1.5676022e+01
   7.9939539e+00   6.0297776e+00   2.3928513e+01
   4.4746162e+00   8.3398984e+00   7.6224918e-01
   6.1342230e+00   6.1815103e+00   1.7549921e+01
   7.6219836e+00   5.9099145e+00   2.3915037e+01
   1.8792562e+01   1.0841609e+01   1.9265519e+01
   2.7926685e+01   2.3505155e+01   5.4397770e-01
   4.8157393e+01   3.1863946e+01   5.3905618e-01
   2.8883296e+01   1.4534672e+01   2.3716912e+01
   1.3778378e+01   1.0290202e+01   4.7297363e+00
   2.1331817e+01   1.1205395e+01   2.3951734e+01
   3.8853492e+01   2.7700981e+01   5.4153388e-01
   5.1940617e+01   3.2388465e+01   3.7045370e+00
   9.6687960e+00   1.1474521e+01   6.2832451e-01
   5.2526353e+01   3.3558718e+01   5.5744256e-01
   4.4263156e+01   2.3112269e+01   2.2467057e+01
   4.2716374e+01   2.2044226e+01   2.2881596e+01
   5.0803591e+01   2.9984536e+01   1.0710646e+01
   4.4754272e+01   3.0595122e+01   5.3964203e-01
   3.7502123e+01   1.9940552e+01   1.7642080e+01
   4.9013949e+01   2.6361823e+01   2.1554875e+01
   4.6990110e+01   2.5746523e+01   1.7961297e+01
   3.3765320e+00   6.5453103e+00   3.4156230e+00
   7.8695862e+00   6.0711747e+00   2.3558694e+01
   2.2458502e+01   1.1674255e+01   2.3962912e+01
   5.2524738e+01   3.3560601e+01   5.4434560e-01
   3.8350798e+01   2.0107852e+01   1.9577827e+01
   5.2565642e+01   3.3541098e+01   7.9919971e-01
   5.2492648e+01   3.3557321e+01   5.3846925e-01
   4.6969140e+00   8.3801042e+00   7.7008974e-01
   5.5008336e+00   6.2321457e+00   1.4768242e+01
   1.7819734e+01   1.7004535e+01   5.6080600e-01
   7.0906618e+00   6.0503243e+00   2.1622526e+01
   4.5057448e+01   2.4206080e+01   1.9292552e+01
   1.9598332e+01   1.9126155e+01   5.4861030e-01
   1.6452762e+01   1.1665347e+01   2.7136383e+00
   3.3534823e+01   2.2929276e+01   5.6481489e-01
   7.6397078e+00   5.8977457e+00   2.4045681e+01
   5.2792875e+01   3.0137126e+01   1.6952425e+01
   7.3265173e+00   6.1435137e+00   2.1538013e+01
   5.3644404e+01   3.2261157e+01   1.0996953e+01
   5.2539389e+01   3.3545062e+01   6.8614768e-01
   3.9366738e+01   2.4641953e+01   6.0942634e-01
   3.7558081e+00   7.3053638e+00   1.1685763e+00
   5.2891944e+01   3.3273302e+01   3.3869654e+00
   8.0952100e+00   7.5856166e+00   1.0040904e+01
   2.1239324e+01   1.7051556e+01   5.8337402e-01
   1.4270539e+01   9.2804592e+00   1.7181851e+01
   5.3191396e+01   3.0780578e+01   1.5507191e+01
   2.7963156e+01   1.4158359e+01   2.3547171e+01
   1.7935582e+01   9.8482272e+00   2.3791057e+01
   5.3005590e+01   3.3192899e+01   4.2013730e+00
   8.8259531e+00   6.3415613e+00   2.3892271e+01
   3.7676413e+01   1.9059585e+01   2.3281734e+01
   7.3436267e+00   6.0639193e+00   2.2148433e+01
   5.2162315e+01   3.2860669e+01   2.3846707e+00
   8.1325890e+00   9.0582719e+00   1.0258931e+00
   3.1796703e+01   1.5907597e+01   2.3784669e+01
   2.0327028e+01   1.1510417e+01   1.9030082e+01
   3.6354323e+01   1.9133032e+01   1.8730411e+01
   3.6129698e+01   2.1874353e+01   8.5843253e-01
   4.7755106e+01   2.6320632e+01   1.7806714e+01
   7.8279468e+00   5.9658801e+00   2.3967305e+01
   4.2253791e+00   6.2910757e+00   8.7574500e+00
   2.2105003e+01   1.1794963e+01   2.2348754e+01
   2.9008893e+01   1.7068358e+01   4.3773084e+00
   2.4813862e+01   1.4821185e+01   6.2671771e+00
   1.1572431e+01   7.7328291e+00   2.1333317e+01
   2.0341604e+01   1.1002254e+01   2.2811715e+01
   1.9120364e+01   1.8893677e+01   5.4908137e-01
   3.1810298e+01   1.7345136e+01   1.4389996e+01
   4.7368335e+01   2.7329725e+01   1.0492816e+01
   5.2897057e+00   6.4650656e+00   1.1037192e+01
   5.2459878e+01   3.3487096e+01   5.6082709e-01
   5.1756161e+01   3.3287824e+01   5.3853198e-01
   8.7522414e+00   7.3338337e+00   1.5526028e+01
   6.3207787e+00   6.3944821e+00   1.6068482e+01
   7.1527456e+00   6.0441890e+00   2.1834320e+01
   5.0213612e+01   3.0554578e+01   4.6205792e+00
   5.1647692e+01   3.2425150e+01   2.0443286e+00
   4.4773799e+00   6.3956510e+00   8.4757243e+00
   2.0455892e+01   1.0833606e+01   2.3981840e+01
   7.5980671e+00   5.9370458e+00   2.3718250e+01
   5.3120357e+01   3.3166945e+01   4.8463455e+00
   1.3820245e+01   8.5334981e+00   2.1757194e+01
   1.8142109e+01   1.4731745e+01   6.2537520e-01
   5.2619606e+01   3.3488476e+01   1.2351403e+00
   2.2966825e+01   1.2116515e+01   2.2700886e+01
   4.2455972e+00   8.0806080e+00   8.1328007e-01
   5.2647671e+01   3.3474569e+01   1.4975724e+00
   2.7617311e+01   1.8225675e+01   6.6369983e-01
   6.2982798e+00   6.1143709e+00   1.8709130e+01
   5.2873546e+01   3.2789566e+01   6.2317764e+00
   3.0892924e+01   1.5837416e+01   2.0228647e+01
   3.0715725e+01   2.4804932e+01   5.4309742e-01
   5.2524627e+01   3.3560943e+01   5.4265861e-01
   2.1169229e+01   1.2203240e+01   1.6242025e+01
   3.6854774e+01   1.8534524e+01   2.3588335e+01
   7.4506656e+00   5.9558862e+00   2.3449933e+01
   3.5485244e+00   7.1304490e+00   1.3368787e+00
   1.8855703e+01   1.5166369e+01   6.1752654e-01
   5.3377834e+01   3.1320710e+01   1.3896847e+01
   2.9705212e+01   2.4189710e+01   5.4335778e-01
   5.1971817e+01   2.9633514e+01   1.6904149e+01
   4.2283694e+00   7.9970571e+00   8.4016325e-01
   2.5387592e+01   1.2937486e+01   2.3905723e+01
   2.2144070e+01   1.3858074e+01   4.3317524e+00
   5.0926834e+01   3.2926624e+01   5.3872774e-01
   2.8503919e+01   1.4382659e+01   2.3653968e+01
   4.7698683e+01   3.1513573e+01   5.3943664e-01
   4.7322920e+01   2.5256515e+01   2.1589841e+01
   1.8951739e+01   1.0681657e+01   2.1025689e+01
   5.0975544e+01   3.2631768e+01   5.4050243e-01
   5.2551688e+01   3.3531535e+01   8.0820756e-01
   3.1162252e+01   1.5597215e+01   2.3806455e+01
   5.2602346e+01   3.3505728e+01   1.1153742e+00
   4.9600778e+01   3.0432860e+01   2.3205836e+00
   1.1970118e+01   8.4750588e+00   1.6278579e+01
   7.9446479e+00   5.9984732e+00   2.4043434e+01
   2.1928098e+01   1.1800181e+01   2.1850145e+01
   3.2833943e+01   1.8158169e+01   1.1908881e+01
   8.3148917e+00   7.0778247e+00   1.6458431e+01
   5.3116669e+00   6.5228342e+00   1.0498706e+01
   3.1660912e+01   2.0909882e+01   6.0254293e-01
   1.2584365e+01   8.2109523e+00   2.0586059e+01
   2.6550087e+01   1.7592055e+01   6.8096769e-01
   7.2952852e+00   6.0493083e+00   2.2142019e+01
   5.3135498e+01   3.3108352e+01   5.3495767e+00
   5.2549364e+01   3.3539281e+01   7.5347599e-01
   5.2934446e+01   3.1369892e+01   1.1426834e+01
   5.1546110e+01   3.3160406e+01   5.3854919e-01
   1.2743980e+01   7.8862561e+00   2.3483478e+01
   3.2780820e+01   1.6472631e+01   2.3443446e+01
   4.0099649e+01   2.8653695e+01   5.4054173e-01
   4.2591040e+01   2.4347921e+01   8.1072643e+00
   5.2418802e+01   3.0673877e+01   1.3773278e+01
   3.9261693e+01   2.1210346e+01   1.6000172e+01
   7.5424819e+00   6.0004142e+00   2.3338998e+01
   3.4934351e+01   1.8009315e+01   2.1047245e+01
   5.2577682e+01   3.3527640e+01   9.1316570e-01
   4.4182384e+01   2.9269424e+01   5.4169913e-01
   4.7827635e+01   2.5610730e+01   2.1579851e+01
   2.7691139e+01   2.2172072e+01   5.4662622e-01
   5.2923993e+01   3.2788607e+01   6.3704966e+00
   2.3802573e+01   1.4962654e+01   2.0112425e+00
   5.2113944e+01   3.3049232e+01   1.0907020e+00
   7.1328867e+00   6.0283782e+00   2.1902798e+01
   4.7413250e+01   2.7452919e+01   9.9304180e+00
   5.3265932e+01   3.0913147e+01   1.5190467e+01
   8.8116530e+00   1.1579560e+01   6.1017161e-01
   2.9675693e+01   1.7039592e+01   7.4391574e+00
   1.0287242e+01   7.1176323e+00   2.2241149e+01
   9.0097510e+00   6.4086423e+00   2.3889686e+01
   5.3141878e+01   3.3086137e+01   5.1101524e+00
   1.0631172e+01   9.8608029e+00   1.1744292e+00
   1.9341810e+01   1.8955562e+01   5.4904258e-01
   3.3876704e+00   7.0112272e+00   1.4805176e+00
   3.5821942e+01   1.9016392e+01   1.7614149e+01
   2.5197172e+01   1.3199591e+01   2.1893958e+01
   4.3393441e+00   6.5008256e+00   6.6149380e+00
   1.3173661e+01   1.0909531e+01   1.1169753e+00
   2.8726471e+01   1.6014328e+01   1.2512013e+01
   3.6858067e+01   2.3193821e+01   6.2026749e-01
   4.4145957e+01   3.0294071e+01   5.3979835e-01
   5.4454458e+00   6.2164280e+00   1.4738057e+01
   5.2268551e+01   3.3474081e+01   5.3845056e-01
   3.6781133e+00   6.7795713e+00   2.4106476e+00
   5.2280931e+01   3.0254028e+01   1.5228422e+01
   1.8997416e+01   1.2373255e+01   5.2763929e+00
   4.9031527e+01   3.1691106e+01   5.4032714e-01
   5.3610104e+01   3.2320911e+01   1.0598510e+01
   7.7603627e+00   5.9300397e+00   2.4049965e+01
   1.1888124e+01   8.0871428e+00   1.9431945e+01
   5.3362234e+01   3.1273580e+01   1.4029119e+01
   4.6255176e+01   2.9341316e+01   5.6019140e-01
   5.2523976e+01   3.3561174e+01   5.3888444e-01
   5.2308887e+01   3.3497168e+01   5.3856147e-01
   1.5407691e+01   1.4381609e+01   5.9597311e-01
   3.4220874e+01   2.6363160e+01   5.4194158e-01
   1.4298455e+01   1.2041154e+01   7.5580387e-01
   1.1190945e+01   9.7287995e+00   1.9114023e+00
   4.9683427e+01   2.6945133e+01   2.1048321e+01
   9.5575148e+00   8.8079435e+00   3.5213603e+00
   5.2521630e+01   3.3560432e+01   5.3836173e-01
   1.7977152e+01   1.3818560e+01   6.9994967e-01
   4.9157347e+01   2.6609497e+01   2.1257258e+01
   5.2807034e+01   3.3410785e+01   2.4314416e+00
   1.0788946e+01   7.8516659e+00   1.7860413e+01
   2.2320892e+01   1.2278633e+01   1.9589081e+01
   3.5991954e+00   7.0966034e+00   1.4397704e+00
   5.2054524e+01   2.9272723e+01   1.8689359e+01
   5.1929182e+01   3.3229943e+01   5.3894650e-01
   5.2839809e+01   3.3322746e+01   2.9135504e+00
   1.2521625e+01   8.3494142e+00   1.9244432e+01
   4.4637542e+01   2.9491422e+01   5.4155041e-01
   5.2622088e+01   3.2217647e+01   7.8444437e+00
   5.3115777e+01   3.3150664e+01   4.8404721e+00
   4.9586168e+01   2.6830264e+01   2.1226419e+01
   5.3438380e+01   3.1495369e+01   1.3389174e+01
   5.2291593e+01   3.2708912e+01   3.8784388e+00
   5.2523993e+01   3.3561124e+01   5.3907859e-01
   2.9929973e+01   1.7946031e+01   1.8767377e+00
   5.1121217e+01   2.8931371e+01   1.7107407e+01
   5.2639196e+01   3.3162307e+01   3.0860375e+00
   5.0803522e+01   3.2731657e+01   5.3869623e-01
   2.1759228e+01   2.0343047e+01   5.4655464e-01
   7.7016377e+00   5.9100527e+00   2.4044434e+01
   5.2524591e+01   3.3559593e+01   5.4636457e-01
   3.6218236e+00   6.6781683e+00   3.0005000e+00
   3.1140948e+01   2.4792660e+01   5.4296546e-01
   5.2504948e+01   3.3554705e+01   5.3836727e-01
   5.2525908e+01   3.3560238e+01   5.5096678e-01
   5.3585915e+01   3.2525867e+01   9.5856597e+00
   8.9231833e+00   6.3473615e+00   2.4058380e+01
   4.8870316e+01   2.6280777e+01   2.1495241e+01
   2.7614027e+01   1.4056833e+01   2.3349414e+01
   2.1841920e+01   1.3389583e+01   7.3474504e+00
   4.2372249e+00   7.9624142e+00   8.5378729e-01
   2.6363150e+01   1.3773627e+01   2.1514741e+01
   4.9659500e+01   3.2422491e+01   5.3894689e-01
   5.2186794e+01   3.3441507e+01   5.3847175e-01
   2.9075251e+01   2.3647608e+01   5.4351742e-01
   5.3212547e+01   3.2945256e+01   6.2299218e+00
   3.5881157e+00   6.3974080e+00   5.0245476e+00
   5.2636999e+01   3.3476738e+01   1.3517824e+00
   5.2764165e+01   3.3382577e+01   2.4498490e+00
   3.4125975e+00   6.6117220e+00   2.9547688e+00
   6.4014682e+00   6.1551534e+00   1.8608453e+01
   7.6374908e+00   5.8975517e+00   2.4047848e+01
   8.4814167e+00   6.4352305e+00   2.2413828e+01
   2.7969071e+01   1.5376180e+01   1.5022071e+01
   5.2523985e+01   3.3561138e+01   5.3901351e-01
   3.2766879e+01   1.8868705e+01   5.4401260e+00
   5.2621875e+01   3.3039871e+01   3.6416615e+00
   4.1590233e+01   2.9375876e+01   5.4040522e-01
   4.0501364e+01   2.8910599e+01   5.4048882e-01
   2.2719009e+01   1.1994748e+01   2.2842665e+01
   2.7457615e+01   2.2820278e+01   5.4414585e-01
   4.8787600e+01   2.8721066e+01   8.5887561e+00
   5.0157953e+01   3.2669593e+01   5.3875686e-01
   6.5318986e+00   6.1241686e+00   1.9334316e+01
   1.2868434e+01   9.2889191e+00   1.1383801e+01
   1.9707981e+01   1.0595203e+01   2.3630360e+01
   1.0915354e+01   7.1054792e+00   2.3890253e+01
   6.6515805e+00   6.0721399e+00   2.0200447e+01
   3.9407085e+01   2.4705418e+01   6.0648272e-01
   7.7594513e+00   5.9286374e+00   2.4093444e+01
   4.8432115e+01   2.7876026e+01   1.2033712e+01
   2.9076552e+01   1.5831709e+01   1.5620909e+01
   5.3159627e+01   3.2863730e+01   6.7487666e+00
   6.5003440e+00   6.9133661e+00   1.0923488e+01
   5.2235162e+01   3.3470793e+01   5.3857065e-01
   4.1715976e+01   2.1343309e+01   2.3294284e+01
   5.0347234e+01   3.2348775e+01   5.4049033e-01
   3.3078249e+00   6.6475841e+00   2.4484140e+00
   7.7509357e+00   6.0422771e+00   2.3497815e+01
   7.6462761e+00   5.8942150e+00   2.4060541e+01
   7.0788455e+00   6.6382061e+00   1.6380090e+01
   4.9893871e+00   7.5386821e+00   1.5576183e+00
   5.3502321e+01   3.2334390e+01   1.0579464e+01
   5.3381402e+01   3.2028021e+01   1.1563179e+01
   4.5066032e+01   3.0624152e+01   5.3963572e-01
   5.5939291e+00   9.0980957e+00   7.0214580e-01
   5.3369777e+01   3.1112078e+01   1.4697552e+01
   4.7911159e+00   7.1019436e+00   2.9642523e+00
   5.2648826e+01   3.3470918e+01   1.4306412e+00
   5.0930395e+01   3.2903409e+01   5.3868659e-01
   5.5254093e+00   6.2635560e+00   1.4509826e+01
   6.5557862e+00   8.0484412e+00   1.6934931e+00
   8.2043085e+00   6.7046942e+00   1.9497609e+01
   2.2706131e+01   1.3691608e+01   8.1351879e+00
   5.3134633e+01   3.3077651e+01   5.1158416e+00
   6.5343930e+00   8.6690219e+00   9.0206461e-01
   3.2089517e+01   2.0566432e+01   2.0570519e+01
   2.1170999e+01   1.1139541e+01   2.3950553e+01
   2.2222791e+01   1.1807442e+01   2.3920506e+01
   6.2529605e+00   6.1187622e+00   1.8511675e+01
   5.1218138e+00   6.2147614e+00   1.3302856e+01
   1.3049246e+01   8.1884994e+00   2.3990137e+01
   1.1413336e+01   7.5968345e+00   2.3984165e+01
   4.8929731e+01   3.0500158e+01   1.1292719e+01
   3.4876634e+01   2.6504625e+01   1.5956910e+00
   2.6713259e+01   1.8661486e+01   1.9429064e+01
   2.4937510e+01   1.6316728e+01   2.2236792e+01
   3.4752643e+01   2.5756419e+01   5.8567600e+00
   7.4555135e+00   5.9257687e+00   2.3318660e+01
   4.9112884e+01   3.0012781e+01   1.3360942e+01
   1.4867213e+01   8.5956658e+00   2.4001607e+01
   6.2127413e+00   6.1223384e+00   1.8331614e+01
   7.5836519e+00   5.8952286e+00   2.3779213e+01
   7.4165733e+00   5.9352822e+00   2.3178477e+01
   7.7352337e+00   5.9249304e+00   2.4043862e+01
   7.3491684e+00   5.9236897e+00   2.2784273e+01
   2.7728645e+01   1.4440904e+01   2.3799859e+01
   7.7638753e+00   5.9615918e+00   2.4041160e+01
   2.0994476e+01   1.2194721e+01   2.3776821e+01
   3.3941156e+01   2.1611239e+01   2.0036181e+01
   6.7560076e+00   6.7285023e+00   1.7022173e+01
   7.0772483e+00   5.9464972e+00   2.1577276e+01
   7.5312407e+00   5.9052324e+00   2.3571548e+01
   2.5539816e+01   1.3009532e+01   2.3894470e+01
   5.6582536e+00   6.1811337e+00   1.5864412e+01
   1.3160355e+01   9.0402526e+00   2.3753962e+01
   6.0136528e+00   6.2911897e+00   1.5274746e+01
   6.6636803e+00   6.0248209e+00   2.0012022e+01
   1.1169162e+01   1.3988135e+01   6.5008521e-01
   3.4036747e+01   1.7522342e+01   2.3619183e+01
   4.5266296e+00   8.4084857e+00   7.6194713e-01
   9.8160397e+00   1.3031518e+01   6.2219118e-01
   5.3215783e+00   6.2133818e+00   1.4337462e+01
   5.3384518e+01   3.2703840e+01   8.0785075e+00
   5.4849854e+00   6.1998168e+00   1.5102720e+01
   7.6398026e+00   5.8942613e+00   2.4039850e+01
   4.0571683e+01   2.8610647e+01   3.3520127e+00
   4.4573833e+01   2.3220559e+01   2.2817164e+01
   7.6417824e+00   5.8952003e+00   2.4044960e+01
   4.6693982e+01   2.9083410e+01   1.3422489e+01
   1.3625589e+01   8.1126904e+00   2.4007291e+01
   7.6408337e+00   5.8942501e+00   2.4045144e+01
   5.2470514e+01   3.1569130e+01   1.2151464e+01
   4.0150527e+01   2.7228137e+01   1.0572254e+01
   3.4677543e+01   1.7371502e+01   2.3677804e+01
   1.9171529e+01   1.8915405e+01   7.3605992e-01
   1.1710617e+01   7.8858982e+00   2.3965306e+01
   2.5512662e+01   2.2268468e+01   7.8145709e-01
   4.7789419e+00   8.6408871e+00   8.6107632e-01
   2.5107537e+01   1.2846734e+01   2.3901156e+01
   7.6387384e+00   5.8945381e+00   2.4036603e+01
   7.6348111e+00   5.8952927e+00   2.4021569e+01
   5.2322935e+00   6.2141889e+00   1.3883452e+01
   6.1620830e+00   6.0395476e+00   1.7284685e+01
   7.6369561e+00   5.9110083e+00   2.3970012e+01
   3.7335324e+01   1.9550250e+01   2.3361079e+01
   1.7530313e+01   9.6526322e+00   2.3983114e+01
   7.5944145e+00   5.8984505e+00   2.3841771e+01
   4.2386286e+01   2.9741296e+01   6.6532539e-01
   6.1374663e+00   6.1342098e+00   1.8009136e+01
   3.5877923e+00   6.4149239e+00   4.8972745e+00
   1.9700703e+01   1.4905786e+01   2.0136478e+01
   7.6426721e+00   5.8943916e+00   2.4054483e+01
   3.1565981e+01   1.9634131e+01   2.1685460e+01
   5.8774073e+00   6.1155511e+00   1.6571445e+01
   4.8214907e+01   3.2009060e+01   5.6517150e-01
   3.8714857e+00   7.6836781e+00   9.3373888e-01
   5.3433742e+01   3.2414080e+01   9.9591388e+00
   7.6253266e+00   5.8962144e+00   2.3966336e+01
   4.5516929e+01   2.7622421e+01   1.6549583e+01
   3.3646200e+00   6.9648508e+00   1.5607501e+00
   4.3856680e+01   2.4997621e+01   2.0948751e+01
   9.1025027e+00   9.2790595e+00   1.6126917e+01
   7.6405449e+00   5.8942763e+00   2.4043887e+01
   4.8447038e+01   2.6001806e+01   2.1707422e+01
   3.8613390e+01   2.7924441e+01   2.5853319e+00
   5.3978562e+00   6.2057203e+00   1.4683197e+01
   7.6215718e+00   5.8969982e+00   2.3967135e+01
   2.3303917e+01   1.2767477e+01   2.3824232e+01
   3.6569893e+00   7.3980662e+00   1.0878037e+00
   3.1259184e+01   1.6790763e+01   2.3550060e+01
   7.6198461e+00   5.8970525e+00   2.3962655e+01
   2.1621867e+01   1.1323794e+01   2.3943975e+01
   2.4530951e+01   1.4946115e+01   2.3258639e+01
   4.7906675e+01   2.6152204e+01   2.1356326e+01
   4.2139385e+01   2.5782576e+01   1.8015404e+01
   3.2166691e+01   2.1917361e+01   1.7368510e+01
   3.4106020e+01   1.7507086e+01   2.3628409e+01
   6.6420039e+00   7.7028350e+00   1.2663378e+01
   6.2666086e+00   9.5598621e+00   3.1701089e+00
   6.6164666e+00   6.0745225e+00   2.0042027e+01
   3.6645478e+00   6.4409384e+00   5.0821347e+00
   7.2397816e+00   5.9518047e+00   2.2412590e+01
   4.8497850e+00   8.7434468e+00   7.4238228e-01
   1.4151444e+01   9.6972813e+00   2.3636304e+01
   1.8961038e+01   1.5718785e+01   1.6299424e+01
   8.0392929e+00   6.1630159e+00   2.4001087e+01
   3.2304493e+01   2.2322675e+01   1.6335172e+01
   5.1387344e+01   2.8546253e+01   1.9504825e+01
   2.1868909e+01   1.6911046e+01   1.7538918e+01
   7.3190543e+00   5.9322250e+00   2.2448909e+01
   1.5866026e+01   1.1712357e+01   2.2513242e+01
   3.1773664e+01   2.4502764e+01   5.4874557e+00
   3.9034541e+01   1.9767390e+01   2.3462616e+01
   6.3367342e+00   6.0168748e+00   1.8040458e+01
   7.6312819e+00   5.8947229e+00   2.4002044e+01
   2.1878182e+01   1.5366543e+01   2.1528676e+01
   1.1008999e+01   7.7395693e+00   2.3912921e+01
   5.2315288e+01   3.3488877e+01   5.8517121e-01
   8.0224663e+00   6.1017085e+00   2.4032239e+01
   7.8044138e+00   5.9481709e+00   2.4042865e+01
   7.6365038e+00   5.9078027e+00   2.4088657e+01
   4.3455664e+01   2.9966312e+01   2.0092618e+00
   4.7499351e+01   3.1741875e+01   5.4475555e-01
   1.1616392e+01   1.3728242e+01   3.7484714e+00
   6.0609875e+00   9.8509251e+00   1.0360725e+00
   3.3572191e+01   2.1832071e+01   1.9194779e+01
   3.8303114e+00   7.6161421e+00   1.0073268e+00
   1.8732077e+01   1.0166241e+01   2.3970826e+01
   3.5661364e+00   7.0025097e+00   2.2515246e+00
   6.1707098e+00   6.1244109e+00   1.8108904e+01
   3.7593327e+01   1.9348200e+01   2.3452717e+01
   7.4367640e+00   8.0786136e+00   1.4485685e+01
   5.0092424e+00   6.2220994e+00   1.2768896e+01
   8.5277695e+00   1.2042473e+01   6.6110734e-01
   7.6330173e+00   5.8947029e+00   2.4009386e+01
   4.2921343e+01   2.2665531e+01   2.2816450e+01
   6.8224958e+00   5.9628730e+00   2.0329720e+01
   2.8234789e+01   1.7936147e+01   2.2053296e+01
   2.5739260e+01   1.3104987e+01   2.3891834e+01
   7.3975674e+00   5.9087725e+00   2.2961599e+01
   6.4061504e+00   6.1032267e+00   1.9174630e+01
   1.4992000e+01   8.6562097e+00   2.4002433e+01
   8.0018033e+00   6.9774393e+00   2.1381653e+01
   6.6000191e+00   6.0750598e+00   1.9959601e+01
   3.4206317e+00   7.0654898e+00   1.3974714e+00
   2.5279390e+01   1.2914833e+01   2.3899496e+01
   5.2794864e+01   3.2990903e+01   5.0101287e+00
   3.7659527e+00   6.3766842e+00   5.8050727e+00
   8.8350380e+00   7.7472859e+00   2.1268262e+01
   2.4784894e+01   1.2765342e+01   2.3900450e+01
   7.5460586e+00   6.2909104e+00   2.2228970e+01
   4.1738784e+01   2.9486360e+01   6.6867035e-01
   3.6803219e+01   2.7401934e+01   1.1014292e+00
   5.0886576e+01   3.2289623e+01   5.1596022e+00
   1.2700475e+01   9.5415370e+00   2.3212307e+01
   2.5692415e+01   1.3095300e+01   2.3892665e+01
   5.2181667e+01   3.3095442e+01   3.0138227e+00
   5.0981506e+01   2.8430716e+01   1.9463672e+01
   5.3492547e+00   6.1817868e+00   1.4254840e+01
   4.2677911e+01   2.9528830e+01   2.8653481e+00
   4.0069535e+00   7.3443457e+00   2.7723080e+00
   7.1347333e+00   5.9351719e+00   2.1657068e+01
   2.2538077e+01   1.3472404e+01   2.3567945e+01
   2.8432543e+01   2.2996183e+01   5.0921975e+00
   3.6321347e+00   7.3441364e+00   1.1785593e+00
   8.1927230e+00   6.1793079e+00   2.4032074e+01
   7.0569308e+00   5.9588809e+00   2.1178014e+01
   6.2207740e+00   6.1207466e+00   1.8366142e+01
   7.6400649e+00   5.8946090e+00   2.4043312e+01
   3.3338775e+01   2.0771943e+01   2.1095367e+01
   2.4406418e+01   1.2755606e+01   2.3886071e+01
   3.5250793e+01   2.0143835e+01   2.2610025e+01
   4.0788273e+00   7.0930254e+00   3.9883040e+00
   3.0040914e+01   2.4154730e+01   2.7990897e+00
   5.2417050e+01   3.3513733e+01   6.5126421e-01
   8.1270591e+00   6.2280596e+00   2.3987027e+01
   3.5289706e+00   6.4551691e+00   4.4754541e+00
   4.7844444e+00   6.2381160e+00   1.1670123e+01
   7.4733087e+00   5.9106552e+00   2.3224105e+01
   7.6414878e+00   5.8948025e+00   2.4045243e+01
   2.6235703e+01   1.6978654e+01   2.2148933e+01
   7.2621735e+00   5.9386223e+00   2.2442666e+01
   2.1217011e+01   1.5025364e+01   2.1555329e+01
   3.9575515e+01   2.0097978e+01   2.3420734e+01
   1.6149736e+01   1.6878728e+01   2.5109021e+00
   3.3334468e+00   6.6246176e+00   2.7129073e+00
   7.1600730e+00   5.9924290e+00   2.2242802e+01
   3.3692173e+01   2.6087057e+01   9.8255123e-01
   1.9469654e+01   1.0449437e+01   2.3964680e+01
   4.1951751e+01   2.5009355e+01   1.9646578e+01
   9.9397110e+00   1.2138763e+01   5.6912112e+00
   2.9808209e+01   1.4962145e+01   2.3811346e+01
   1.6868743e+01   1.2017111e+01   2.2791710e+01
   8.7498231e+00   8.8246144e+00   1.6733386e+01
   4.2870644e+01   2.9201782e+01   5.3441633e+00
   3.4936927e+01   2.1822021e+01   2.0424260e+01
   3.4303281e+01   1.7230322e+01   2.3688698e+01
   8.7574872e+00   6.2939415e+00   2.4038176e+01
   1.7661793e+01   1.6856894e+01   7.5686148e+00
   7.2057823e+00   5.9827242e+00   2.2418498e+01
   6.7980793e+00   9.9022030e+00   3.8302856e+00
   4.4624232e+00   6.2708093e+00   1.0020527e+01
   4.5374057e+01   3.0880650e+01   8.6944995e-01
   3.9871593e+00   6.6942065e+00   5.1135898e+00
   3.0783871e+01   1.8270252e+01   2.2708486e+01
   7.5294827e+00   5.9015730e+00   2.3539095e+01
   2.1084818e+01   1.1215167e+01   2.3944725e+01
   6.2901078e+00   9.8195565e+00   2.1198054e+00
   3.4174642e+00   6.5406091e+00   3.6050191e+00
   3.3351633e+00   6.7414179e+00   2.1984137e+00
   5.2682754e+01   3.3467195e+01   1.6131721e+00
   5.4028985e+00   6.1559875e+00   1.4360722e+01
   7.6330277e+00   5.8945096e+00   2.4009452e+01
   6.9520687e+00   6.0204709e+00   2.0431938e+01
   4.5104824e+01   2.7492984e+01   1.6469806e+01
   1.5486223e+01   1.6393302e+01   2.9921823e+00
   7.7956483e+00   5.9436433e+00   2.4042081e+01
   5.2846087e+00   6.7780395e+00   1.0337676e+01
   7.6715131e+00   5.9037247e+00   2.4044908e+01
   4.2084561e+00   6.8575643e+00   5.4217372e+00
   1.6721346e+01   1.0685808e+01   2.3734989e+01
   7.9365460e+00   6.1240246e+00   2.3991806e+01
   3.6472529e+00   6.3796440e+00   5.3648630e+00
   4.8523583e+01   2.6014437e+01   2.1715106e+01
   5.2464755e+01   3.3494333e+01   9.0928021e-01
   4.3909558e+01   2.2762578e+01   2.2943301e+01
   2.7996150e+01   1.5121988e+01   2.3684211e+01
   7.8785827e+00   5.9763665e+00   2.4043348e+01
   4.7485434e+01   3.1736830e+01   5.4414963e-01
   2.0981851e+01   1.8417529e+01   9.4575671e+00
   1.7246031e+01   9.6035009e+00   2.3981940e+01
   2.6593190e+01   2.2774428e+01   1.0221350e+00
   7.5690279e+00   5.8998231e+00   2.3702785e+01
   1.2118937e+01   7.5605688e+00   2.4020327e+01
   3.7475883e+01   2.3271552e+01   1.9579050e+01
   6.2495457e+00   6.0282556e+00   1.7656825e+01
   2.0483605e+01   1.8067912e+01   9.8971726e+00
   3.3511994e+01   2.0130554e+01   2.2013602e+01
   2.1845706e+01   1.8889580e+01   9.4490085e+00
   5.2525363e+01   3.3558647e+01   5.6486202e-01
   7.6411288e+00   5.8948455e+00   2.4049378e+01
   3.7208317e+01   1.8737074e+01   2.3570032e+01
   7.2882662e+00   5.9693411e+00   2.2733001e+01
   6.0804095e+00   7.1991572e+00   1.2254275e+01
   1.8393693e+01   9.9990066e+00   2.3974772e+01
   7.6407263e+00   5.8941992e+00   2.4044135e+01
   9.5436223e+00   6.6494226e+00   2.4032365e+01
   8.5283546e+00   6.2036345e+00   2.4036335e+01
   4.8003912e+01   3.1528232e+01   3.2621526e+00
   8.7318074e+00   6.4748909e+00   2.4010141e+01
   7.2427540e+00   1.0229539e+01   4.1708329e+00
   5.6369984e+00   6.1857456e+00   1.5801159e+01
   5.2556689e+01   3.3451010e+01   1.4657452e+00
   4.1643051e+00   7.7741600e+00   1.8316735e+00
   1.5848728e+01   9.2307068e+00   2.3977942e+01
   3.2444401e+01   2.0940993e+01   2.0138179e+01
   2.5406307e+01   1.2979513e+01   2.3896106e+01
   4.0547239e+00   6.3768991e+00   6.8949613e+00
   2.9475169e+01   1.7281377e+01   2.3045038e+01
   2.6046536e+01   1.5115107e+01   2.3459995e+01
   7.7648302e+00   5.9338621e+00   2.4042916e+01
   5.8840866e+00   6.3295020e+00   1.4575140e+01
   7.4864246e+00   5.9200381e+00   2.3063544e+01
   4.7718483e+01   3.1675357e+01   1.5759325e+00
   3.8184685e+00   6.3698154e+00   6.0350768e+00
   9.2264067e+00   1.2564811e+01   7.6815751e-01
   5.2329269e+01   3.1348411e+01   1.2768183e+01
   1.2843478e+01   8.0304772e+00   2.4000906e+01
   7.6052747e+00   5.9121302e+00   2.3958838e+01
   3.4557056e+00   6.5067882e+00   3.9504318e+00
   1.8634749e+01   1.1768561e+01   2.3620818e+01
   4.5741569e+01   3.0997485e+01   1.0776929e+00
   4.9647843e+01   2.6919726e+01   2.1141908e+01
   4.9951894e+01   2.7289709e+01   2.0786585e+01
   7.0782199e+00   5.9885171e+00   2.1820356e+01
   5.0567132e+01   3.0802625e+01   1.2473532e+01
   2.7406870e+01   2.2680744e+01   4.0151249e+00
   1.3231923e+01   1.5389956e+01   5.6696919e-01
   9.3652269e+00   6.5133432e+00   2.4033862e+01
   1.7252808e+01   1.5462982e+01   1.3649970e+01
   2.4592962e+01   2.1807217e+01   7.4870482e-01
   7.4053309e+00   5.9632528e+00   2.3262815e+01
   8.0828849e+00   6.0629250e+00   2.4044079e+01
   5.2992549e+01   3.3016302e+01   5.2774682e+00
   7.7029227e+00   5.9147535e+00   2.4044684e+01
   4.1882250e+00   8.0500905e+00   8.3101324e-01
   5.7467148e+00   6.0984091e+00   1.5660987e+01
   4.4692703e+00   6.2541807e+00   9.6562722e+00
   7.4342484e+00   6.8080520e+00   1.9773959e+01
   3.9452524e+01   2.8510210e+01   1.0009885e+00
   6.7353234e+00   6.0598639e+00   2.0539396e+01
   1.5263032e+01   1.6492678e+01   1.6477230e+00
   4.6085129e+01   2.9313838e+01   1.1720078e+01
   3.8519607e+01   2.2200236e+01   2.1894705e+01
   1.1206880e+01   7.3848507e+00   2.4013493e+01
   3.7506121e+00   6.4290162e+00   5.4722894e+00
   1.7884050e+01   1.8220053e+01   5.6687849e-01
   8.1739651e+00   7.1391515e+00   2.1320781e+01
   1.0093341e+01   7.6900918e+00   2.3638223e+01
   1.2491738e+01   1.3690719e+01   7.0504424e+00
   4.0549210e+00   7.2174534e+00   3.4396046e+00
   9.3819751e+00   8.3823510e+00   2.0645973e+01
   7.6133618e+00   5.8968094e+00   2.3910332e+01
   7.6295286e+00   5.8952195e+00   2.3995268e+01
   3.1116952e+01   2.3914704e+01   7.1783531e+00
   7.3807495e+00   9.7211670e+00   7.0162802e+00
   3.7204322e+00   7.2812567e+00   1.7927217e+00
   9.4514544e+00   6.6536391e+00   2.4025874e+01
   7.6398293e+00   5.8963538e+00   2.4032734e+01
   7.6414047e+00   5.8942834e+00   2.4045762e+01
   6.6525735e+00   6.2814060e+00   1.8144837e+01
   9.7213716e+00   6.6429273e+00   2.4030859e+01
   3.1907411e+01   1.5974615e+01   2.3763983e+01
   2.9108994e+01   2.3875187e+01   1.7905419e+00
   1.7894387e+01   1.3419475e+01   2.1410008e+01
   4.7041040e+01   2.4930307e+01   2.2207812e+01
   5.6426429e+00   6.1048741e+00   1.4605765e+01
   7.6409513e+00   5.8943187e+00   2.4046013e+01
   3.5878286e+01   1.8037884e+01   2.3631565e+01
   6.3825852e+00   6.0203628e+00   1.8495736e+01
   5.1896284e+00   6.2185682e+00   1.3691639e+01
   2.2016188e+01   1.1509180e+01   2.3942259e+01
   3.7228035e+01   1.8817315e+01   2.3556562e+01
   6.8382315e+00   5.9908457e+00   2.0689822e+01
   4.7808781e+01   3.0756939e+01   7.5537534e+00
   5.7319116e+00   6.1775434e+00   1.6235036e+01
   5.2693053e+01   3.3133223e+01   3.8980939e+00
   7.6455398e+00   5.8957405e+00   2.4045733e+01
   7.2489438e+00   5.9428183e+00   2.2088047e+01
   7.6410411e+00   5.8942219e+00   2.4045957e+01
   3.7521210e+01   2.7752526e+01   7.4423112e-01
   2.7760927e+01   1.9541776e+01   1.8404559e+01
   1.4580561e+01   8.4760853e+00   2.3999774e+01
   7.5311394e+00   5.9116909e+00   2.3607581e+01
   6.2741332e+00   6.0363744e+00   1.8050238e+01
   3.6313827e+01   2.5337372e+01   1.1885678e+01
   7.6238270e+00   5.9075544e+00   2.4025373e+01
   5.0685094e+00   6.2188989e+00   1.3060240e+01
   3.7559155e+00   6.9088489e+00   3.3922077e+00
   5.2482724e+01   3.1086407e+01   1.3839756e+01
   4.8834640e+01   3.0813718e+01   9.6114445e+00
   4.0534841e+00   7.9022455e+00   8.6191604e-01
   1.4219655e+01   1.2008421e+01   1.9680127e+01
   7.4002776e+00   5.9057471e+00   2.2961127e+01
   5.1550481e+00   6.2158262e+00   1.3492820e+01
   7.2742399e+00   5.9243992e+00   2.2334937e+01
   2.6622547e+01   1.4042658e+01   2.3803580e+01
   5.2317422e+01   3.3485327e+01   6.1259683e-01
   7.2730320e+00   5.9561252e+00   2.2589523e+01
   5.2327294e+01   3.3503601e+01   5.3959302e-01
   4.8841453e+01   2.6319280e+01   2.1526022e+01
   1.0994197e+01   1.1719847e+01   1.1844985e+01
   6.4995148e+00   6.0736466e+00   1.9464048e+01
   2.3598874e+01   2.1324608e+01   5.7772446e-01
   3.1388559e+01   1.7246792e+01   2.3414790e+01
   7.6394512e+00   5.8945708e+00   2.4040092e+01
   7.9722928e+00   6.0270046e+00   2.4043568e+01
   6.9286987e+00   6.0371012e+00   2.1345381e+01
   9.0509634e+00   1.2463796e+01   6.0253855e-01
   6.9239431e+00   5.9966107e+00   2.1126859e+01
   6.9937071e+00   6.0079969e+00   2.1510535e+01
   1.9150493e+01   1.0330576e+01   2.3966977e+01
   2.4315291e+01   1.2586186e+01   2.3904085e+01
   1.6233724e+01   9.1374485e+00   2.3992636e+01
   2.0612658e+01   1.8486953e+01   7.7844555e+00
   4.4371295e+00   6.2752055e+00   9.9030230e+00
   8.6351354e+00   6.6898463e+00   2.3837234e+01
   5.1930809e+01   3.3356516e+01   5.7726502e-01
   2.6469724e+01   2.2735085e+01   8.7094558e-01
   6.9255097e+00   5.9620561e+00   2.0581705e+01
   9.7640017e+00   1.1300516e+01   9.2175159e+00
   4.1261609e+00   6.7509663e+00   5.4993125e+00
   7.5233451e+00   5.9115361e+00   2.3570075e+01
   7.5496942e+00   5.9202416e+00   2.3733228e+01
   2.5362482e+01   1.9316915e+01   1.5416670e+01
   3.6907475e+01   1.8667762e+01   2.3567347e+01
   5.2611472e+01   3.3513336e+01   1.1034361e+00
   4.5588136e+01   2.6646597e+01   1.9120826e+01
   7.6429714e+00   5.8948214e+00   2.4045772e+01
   7.7114087e+00   5.9185665e+00   2.4045183e+01
   1.7863636e+01   1.7451114e+01   4.9068428e+00
   1.2993208e+01   1.4974642e+01   2.0246992e+00
   1.0966814e+01   7.8665163e+00   2.3828973e+01
   6.6686501e+00   6.0070797e+00   1.9890368e+01
   5.4745658e+00   6.4747569e+00   1.2266523e+01
   3.2506596e+01   1.9613236e+01   2.2127835e+01
   1.4999965e+01   8.7192656e+00   2.4001779e+01
   7.6831415e+00   5.9060972e+00   2.4043931e+01
   1.4072799e+01   1.5332670e+01   3.9090708e+00
   1.9204736e+01   1.0802560e+01   2.3911034e+01
   1.5702919e+01   9.4366836e+00   2.3929809e+01
   5.2572782e+01   3.3426926e+01   1.6649584e+00
   9.5605476e+00   6.5815449e+00   2.4031455e+01
   4.2957193e+00   6.2818935e+00   9.0838367e+00
   7.7189579e+00   5.9161043e+00   2.4042262e+01
   4.5902765e+00   6.2569948e+00   1.0667887e+01
   2.0343026e+01   1.0823458e+01   2.3958722e+01
   8.3901492e+00   1.1851062e+01   1.0798137e+00
   7.6610198e+00   5.9052135e+00   2.4045013e+01
   7.4174551e+00   5.9248809e+00   2.3130510e+01
   3.8328611e+01   1.9850537e+01   2.3376043e+01
   9.0794390e+00   6.4125907e+00   2.4036634e+01
   4.0068083e+00   7.8414391e+00   9.0164379e-01
   1.7368185e+01   9.5904601e+00   2.3984490e+01
   6.9857864e+00   6.4517427e+00   1.9083178e+01
   2.7716349e+01   2.3367222e+01   7.6020595e-01
   1.2924062e+01   8.0671354e+00   2.3999075e+01
   8.7419602e+00   1.1338051e+01   4.9870410e+00
   2.5927607e+01   2.2277623e+01   2.0229584e+00
   5.3550012e+01   3.1913661e+01   1.2263178e+01
   2.2989210e+01   1.2855864e+01   2.3791928e+01
   4.3421519e+00   7.1200836e+00   4.9989005e+00
   7.4932961e+00   5.9018580e+00   2.3382249e+01
   1.7506125e+01   1.7492797e+01   3.5481988e+00
   7.6399162e+00   5.8953760e+00   2.4046527e+01
   4.7267709e+01   3.1380489e+01   2.4148940e+00
   4.2871250e+01   2.8421954e+01   1.0110039e+01
   8.0215696e+00   6.0532852e+00   2.4041454e+01
   1.9723103e+01   1.0811435e+01   2.3942467e+01
   9.3090472e+00   6.6060315e+00   2.4027310e+01
   8.0623075e+00   1.1420365e+01   1.8869142e+00
   2.5238525e+01   1.6923310e+01   2.1612665e+01
   3.6220023e+01   1.8438532e+01   2.3569224e+01
   7.6255969e+00   5.8954357e+00   2.3977132e+01
   4.6078314e+00   6.2553696e+00   1.0779549e+01
   1.2365386e+01   8.0623092e+00   2.3966076e+01
   6.2426673e+00   6.0849325e+00   1.8240076e+01
   9.3599479e+00   1.2655941e+01   8.1963915e-01
   2.8655170e+01   2.3680980e+01   1.6497178e+00
   9.0957089e+00   1.0602739e+01   9.9858113e+00
   2.5817290e+01   2.2434945e+01   7.0026323e-01
   7.9291390e+00   6.0035849e+00   2.4044589e+01
   9.8371572e+00   6.6844676e+00   2.4029863e+01
   9.5495106e+00   6.5802139e+00   2.4032473e+01
   4.2544319e+00   6.3903988e+00   7.5672203e+00
   2.4111712e+01   1.2445536e+01   2.3913784e+01
   3.1573653e+01   2.3812536e+01   9.1653689e+00
   2.6987778e+01   2.2450306e+01   4.1426727e+00
   1.7837049e+01   1.8172165e+01   6.8595004e-01
   2.4015762e+01   1.3894507e+01   2.3618974e+01
   1.4207639e+01   8.3404957e+00   2.4004576e+01
   1.8853402e+01   1.0854423e+01   2.3884656e+01
   2.1538812e+01   1.1744928e+01   2.3889856e+01
   1.9832142e+01   1.2188144e+01   2.3652051e+01
   5.1914710e+01   2.9125789e+01   1.8666503e+01
   4.8566493e+01   3.2106695e+01   7.9520769e-01
   7.9732707e+00   6.0157069e+00   2.4044699e+01
   1.7202123e+01   9.6145955e+00   2.3981879e+01
   7.7336108e+00   5.9564972e+00   2.4035577e+01
   7.0242871e+00   6.0188820e+00   2.1724830e+01
   3.2383385e+01   1.6207000e+01   2.3751387e+01
   8.0455327e+00   6.4364368e+00   2.3456066e+01
   1.8529480e+01   1.8570538e+01   6.4526948e-01
   7.7518879e+00   5.9323228e+00   2.4044486e+01
   3.5815316e+00   7.2729305e+00   1.2264538e+00
   7.6402530e+00   5.8946894e+00   2.4044880e+01
   1.2226687e+01   7.6031256e+00   2.4018560e+01
   5.2745878e+01   3.3221855e+01   3.4668122e+00
   6.9952469e+00   6.0098260e+00   2.1526420e+01
   2.5823933e+01   1.8562853e+01   1.8531518e+01
   5.8385305e+00   6.0752967e+00   1.5563872e+01
   2.5474878e+01   1.5320693e+01   2.3258955e+01
   6.9164069e+00   6.4965408e+00   1.8604150e+01
   1.3568826e+01   8.1492908e+00   2.4012283e+01
   7.6161219e+00   5.8974586e+00   2.3943583e+01
   4.7641421e+01   3.0694328e+01   7.5554504e+00
   1.3537685e+01   8.0779026e+00   2.4007904e+01
   2.6546144e+01   1.8021673e+01   2.0728454e+01
   6.2254960e+00   6.1214303e+00   1.8381786e+01
   1.1664707e+01   7.3657968e+00   2.4019180e+01
   4.6447707e+00   6.6591307e+00   8.0004098e+00
   2.7443098e+01   1.3862843e+01   2.3860257e+01
   2.8184535e+01   2.3548649e+01   1.0602066e+00
   7.6289027e+00   5.9015688e+00   2.4025965e+01
   4.9961501e+00   7.3989466e+00   6.7559246e+00
   6.7324174e+00   6.0600848e+00   2.0528347e+01
   8.0670565e+00   6.0442855e+00   2.4042359e+01
   3.4153151e+00   7.0175409e+00   1.5632844e+00
   4.6668722e+01   2.5429703e+01   2.1675700e+01
   5.7069486e+00   6.8323444e+00   1.2004842e+01
   4.7938746e+01   3.1715413e+01   1.8592037e+00
   3.0619091e+01   2.4194151e+01   4.1717015e+00
   3.3608568e+00   6.9388008e+00   1.6349664e+00
   5.3182941e+01   3.2886354e+01   6.4483166e+00
   6.2135936e+00   6.1234090e+00   1.8331145e+01
   7.0408341e+00   5.9610704e+00   2.1508600e+01
   7.6224695e+00   5.9074214e+00   2.3914100e+01
   3.2939394e+01   1.6478823e+01   2.3733205e+01
   3.8263281e+00   6.3365610e+00   6.4928323e+00
   2.7317555e+01   1.3870127e+01   2.3857651e+01
   8.2222819e+00   6.1161288e+00   2.4043481e+01
   5.1553571e+01   3.2179159e+01   7.2864358e+00
   6.5435985e+00   6.0512654e+00   1.9530920e+01
   2.4955961e+01   1.3100827e+01   2.3861144e+01
   2.8342011e+01   1.8748230e+01   2.0920991e+01
   3.3939066e+00   6.7665188e+00   2.3648093e+00
   5.2906068e+01   3.3183592e+01   4.0333986e+00
   7.2542012e+00   5.9218543e+00   2.2300525e+01
   8.1199474e+00   6.0893683e+00   2.4041796e+01
   7.6411417e+00   5.8941925e+00   2.4045711e+01
   3.5461027e+00   6.4309123e+00   4.6555054e+00
   7.0776401e+00   6.0091873e+00   2.1933451e+01
