# Supplementary material for: Rethinking Colour Constancy
Source: PLoS One. 2015 Sep 10;10(9):e0135029. doi: 10.1371/journal.pone.0135029 (PMC4565710; doi:10.1371/journal.pone.0135029)
Supplement: S1 Dataset — (ZIP) [file pone.0135029.s002.zip › 5-TransitionMetamerReflectanceData/GtoN_20munsells/targetXYZ_20.txt]

   2.6518185e+01   1.7163415e+01   6.0903950e+00
   4.4670723e+01   2.1694058e+01   4.7379072e+01
   2.7228533e+00   7.8897146e+00   3.1917879e+00
   2.4457677e+01   2.3428489e+01   1.5904017e+00
   3.2031538e+01   1.5749544e+01   4.1816282e+01
   5.6925848e+00   7.4985646e+00   1.3796728e+01
   5.5641233e+01   3.0202517e+01   4.1795006e+01
   3.4498528e+01   2.1535865e+01   5.3100259e+00
   5.5419417e+01   3.0874244e+01   3.8375553e+01
   5.5970566e+01   3.3624614e+01   2.5942106e+01
   2.2728085e+01   2.2790126e+01   1.5919319e+00
   3.2644163e+01   2.2873465e+01   1.7793967e+00
   4.3642594e+01   2.7388383e+01   5.1908641e+00
   2.9794788e+01   1.3693511e+01   4.9094268e+01
   4.4418368e+00   7.7215939e+00   7.1066073e+00
   2.2015243e+01   1.5508521e+01   3.7011866e+00
   3.9045820e+01   2.7805281e+01   1.6222260e+00
   4.4598003e+00   1.0248478e+01   1.9533328e+00
   3.4814346e+01   2.3753614e+01   1.8099352e+00
   5.4433001e+01   3.4367291e+01   1.6555165e+01
   5.6535646e+01   3.2647696e+01   3.3428346e+01
   4.3912982e+01   3.1889443e+01   1.5731167e+00
   2.8650006e+00   7.7446861e+00   3.7050251e+00
   5.3336316e+01   3.4951685e+01   8.5301001e+00
   3.8948719e+01   3.0206871e+01   1.5739727e+00
   1.2174815e+01   1.1058981e+01   4.7187085e+00
   5.6604271e+01   3.2179069e+01   3.6079219e+01
   5.4013549e+01   3.4427935e+01   1.4544339e+01
   4.1477367e+01   2.0776153e+01   4.1725630e+01
   1.0964902e+01   1.3296178e+01   1.8392037e+00
   5.0346646e+01   2.5792371e+01   4.4692740e+01
   4.9801017e+01   3.3706696e+01   1.5885298e+00
   1.5945434e+01   1.8496599e+01   1.6280932e+00
   5.4818922e+01   3.2679147e+01   2.7600431e+01
   4.6798839e+01   3.2755100e+01   1.5731725e+00
   6.2136397e+00   1.2079502e+01   1.7871776e+00
   5.4177020e+01   3.4253768e+01   1.6381783e+01
   4.7758546e+01   2.7756731e+01   2.2769040e+01
   1.5280010e+01   1.5308671e+01   1.7949729e+00
   5.2186457e+01   3.5315053e+01   1.6800385e+00
   7.6575715e+00   6.8459025e+00   3.0044238e+01
   1.2804271e+01   6.7170247e+00   4.9509297e+01
   1.5907688e+01   1.8866463e+01   1.6191322e+00
   6.2545441e+00   8.8396270e+00   4.2790309e+00
   4.3209553e+01   3.1972927e+01   1.5718965e+00
   2.3354894e+01   1.4579268e+01   1.5438549e+01
   5.2172437e+01   3.5321945e+01   1.5686594e+00
   3.9021864e+01   2.8984298e+01   1.5843841e+00
   3.6935911e+01   1.7672425e+01   4.5678794e+01
   1.3052586e+01   1.0624922e+01   1.1053933e+01
   2.3388761e+01   1.0986965e+01   4.8574503e+01
   3.8838633e+00   9.6189309e+00   2.0805467e+00
   7.3660599e+00   6.6755872e+00   3.0774122e+01
   1.1931147e+01   6.9979341e+00   4.4396658e+01
   2.5118783e+01   1.8856083e+01   1.8620081e+00
   1.1958222e+01   1.6361051e+01   1.6518303e+00
   5.2747249e+01   3.5156559e+01   4.9463228e+00
   5.3660474e+01   3.1113697e+01   3.0409644e+01
   3.7541719e+01   1.7469270e+01   4.8895294e+01
   3.3321279e+01   1.7149568e+01   3.5841097e+01
   4.8448722e+01   2.4511622e+01   4.4816378e+01
   4.0199375e+01   3.0751542e+01   1.5734598e+00
   1.2321231e+01   6.5562786e+00   4.9364582e+01
   5.5431230e+01   2.9932846e+01   4.2310573e+01
   2.2309323e+01   1.8947546e+01   1.7185876e+00
   1.1232134e+01   6.2532652e+00   4.8595419e+01
   6.4837000e+00   6.6642199e+00   2.7281891e+01
   5.2190757e+01   3.5321461e+01   1.6525459e+00
   2.6166009e+01   2.3816801e+01   1.5920746e+00
   5.4474087e+01   3.4469841e+01   1.5180106e+01
   5.2117672e+01   3.5280880e+01   1.5685455e+00
   5.2467539e+01   3.5237827e+01   3.1809856e+00
   5.4832512e+01   3.3225786e+01   2.4805298e+01
   1.5465132e+01   1.2101278e+01   6.7458375e+00
   2.4119141e+01   1.2080421e+01   4.2522714e+01
   5.6401194e+01   3.1519890e+01   3.8553736e+01
   8.9861570e+00   6.7802170e+00   3.5923867e+01
   5.2180055e+01   3.5322747e+01   1.5982243e+00
   1.1504838e+01   6.2590655e+00   4.9388429e+01
   5.3389473e+01   3.4921951e+01   8.5771924e+00
   9.8393644e+00   8.9654629e+00   1.4929332e+01
   7.0388125e+00   6.6215490e+00   3.0077529e+01
   3.7508944e+01   2.4178159e+01   2.3279888e+00
   3.6198221e+01   2.8752917e+01   1.5780031e+00
   8.2004588e+00   6.5389531e+00   3.5490512e+01
   7.5824963e+00   1.1658267e+01   1.8967005e+00
   2.1474158e+01   2.1920984e+01   1.5966609e+00
   5.2187962e+01   3.5316868e+01   1.6486570e+00
   5.6011733e+01   3.0860272e+01   4.0157030e+01
   5.6584397e+01   3.2726730e+01   3.3156413e+01
   5.3290044e+01   3.4801454e+01   9.6731780e+00
   5.5657217e+01   3.3856244e+01   2.3324167e+01
   5.5045667e+01   3.1439220e+01   3.4519435e+01
   5.3267876e+01   3.4936166e+01   7.8397720e+00
   1.9658338e+01   1.8514706e+01   1.6802296e+00
   5.2588718e+01   3.5164669e+01   4.2885234e+00
   3.8156276e+00   7.9341197e+00   4.2740141e+00
   5.0964732e+01   3.4661077e+01   1.5711076e+00
   5.3090950e+01   2.9012122e+01   3.8446271e+01
   4.6513873e+01   2.9945389e+01   2.9955614e+00
   5.3740613e+01   3.4792536e+01   1.0574922e+01
   5.1012434e+00   8.3367396e+00   4.5779010e+00
   4.1410593e+00   9.3190113e+00   2.2590149e+00
   5.1754399e+01   3.4594005e+01   3.3296125e+00
   1.0516582e+01   8.4575225e+00   2.3712177e+01
   1.1812581e+01   1.0991121e+01   4.3625912e+00
   4.9975286e+00   7.9322128e+00   7.0530265e+00
   4.3584631e+00   7.5720762e+00   8.1753834e+00
   4.9404298e+01   3.0226891e+01   1.5481279e+01
   2.3518534e+01   1.5208589e+01   1.0373795e+01
   5.2905606e+01   3.1390540e+01   2.5918195e+01
   1.1085295e+01   6.3216389e+00   4.7619948e+01
   1.9355901e+01   1.0539179e+01   3.8555567e+01
   3.7517478e+01   2.3571623e+01   4.0657335e+00
   1.6150136e+01   1.2078788e+01   9.4293307e+00
   4.6338204e+01   3.2928907e+01   1.5711775e+00
   4.9350402e+01   2.6867591e+01   3.5086883e+01
   1.0720616e+01   1.5614179e+01   1.6644139e+00
   1.6292953e+01   9.2538671e+00   3.9069564e+01
   1.9089102e+01   1.7749995e+01   1.7125573e+00
   4.0936340e+01   2.1626871e+01   3.3767442e+01
   5.2294951e+00   6.7755780e+00   2.0247324e+01
   5.6008761e+01   3.3303504e+01   2.8367192e+01
   3.3745515e+00   9.0112203e+00   2.2810915e+00
   2.1486392e+01   1.5445609e+01   3.1417969e+00
   6.7689174e+00   1.2509630e+01   1.7659280e+00
   9.7028450e+00   6.5785822e+00   4.0793908e+01
   5.2821487e+01   3.5109649e+01   5.2711199e+00
   2.7422501e+01   2.5085895e+01   1.5846968e+00
   5.5756398e+01   3.0360857e+01   4.1486873e+01
   4.3698500e+00   6.7946134e+00   1.6287839e+01
   4.1916046e+01   3.0918796e+01   1.5756502e+00
   3.8906796e+01   2.8528029e+01   1.5918866e+00
   3.4533559e+01   1.5994660e+01   4.8558511e+01
   6.0479085e+00   6.7251874e+00   2.4520095e+01
   7.1601261e+00   6.9114214e+00   2.7223239e+01
   3.3790547e+01   1.8828551e+01   2.4080429e+01
   5.2196758e+01   3.4884411e+01   4.0616151e+00
   4.3031596e+00   1.0110535e+01   1.9727252e+00
   5.2144152e+01   3.5244638e+01   1.8709262e+00
   5.2381795e+01   3.5254365e+01   2.7539955e+00
   5.6566520e+01   3.2759198e+01   3.2931809e+01
   5.6173916e+01   3.1177187e+01   3.9318518e+01
   5.2700906e+01   3.5144063e+01   4.5516000e+00
   5.4461939e+01   3.4457351e+01   1.5252932e+01
   3.5653139e+01   2.3043190e+01   2.4006984e+00
   3.2887913e+01   1.7859034e+01   2.8344643e+01
   5.1271114e+01   3.5002202e+01   1.5683163e+00
   1.0544833e+01   1.1356141e+01   2.4936814e+00
   7.9925947e+00   1.3593847e+01   1.7195221e+00
   5.2177483e+01   3.5323621e+01   1.5847764e+00
   4.3660196e+01   2.6841714e+01   9.0260350e+00
   7.7458923e+00   7.7780008e+00   1.9342997e+01
   1.1678840e+01   1.1807969e+01   2.4872729e+00
   1.1407746e+01   6.2088258e+00   4.9536634e+01
   1.7416904e+01   1.9179420e+01   1.6233920e+00
   5.3408693e+01   3.4911469e+01   8.9530088e+00
   7.2722871e+00   6.6195306e+00   3.1040210e+01
   4.6458600e+01   3.3139536e+01   1.5702007e+00
   1.7896593e+01   8.8714589e+00   4.7775047e+01
   1.6415886e+01   1.8324962e+01   1.6371345e+00
   8.6481470e+00   1.4055364e+01   1.7052763e+00
   2.9755870e+01   1.4382834e+01   4.3974358e+01
   2.1893673e+01   1.4621944e+01   9.0327838e+00
   2.0024018e+01   1.4170577e+01   5.8976226e+00
   5.4709411e+01   2.9830117e+01   4.0543545e+01
   4.5371322e+01   3.2813072e+01   1.5709350e+00
   2.6706045e+00   7.4750060e+00   4.4633964e+00
   4.7651006e+01   3.3500305e+01   1.5701336e+00
   9.7931116e+00   8.8132916e+00   1.6386941e+01
   7.5997595e+00   1.3210061e+01   1.7349203e+00
   4.6460539e+01   3.3204062e+01   1.5703463e+00
   3.3711498e+01   1.5622946e+01   4.8364004e+01
   4.0995140e+00   9.9706163e+00   1.9918998e+00
   1.1122148e+01   7.6344604e+00   3.5252961e+01
   4.8178761e+00   7.3951411e+00   1.1494353e+01
   5.2093497e+01   3.5297085e+01   1.5679386e+00
   5.1027766e+01   3.4759420e+01   1.5690453e+00
   4.2673274e+01   2.2766483e+01   3.3150746e+01
   5.2039522e+01   3.5257242e+01   1.5680044e+00
   5.3672435e+01   3.4665850e+01   1.1725785e+01
   6.0246911e+00   6.8054790e+00   2.3393386e+01
   4.3321640e+01   3.2022863e+01   1.5719329e+00
   1.6260476e+01   9.0238289e+00   4.1130868e+01
   5.2944134e+01   3.5062526e+01   6.0879313e+00
   3.3298571e+00   6.9453771e+00   1.0635033e+01
   3.4059628e+00   9.1590460e+00   2.2101470e+00
   1.5019642e+01   1.1927466e+01   6.6407259e+00
   1.9587308e+01   2.1096858e+01   1.6003014e+00
   2.2278464e+01   1.5218562e+01   5.6362082e+00
   4.9931317e+01   3.3425122e+01   1.6329842e+00
   5.0857885e+01   3.4784569e+01   1.5683806e+00
   5.2391905e+01   3.5238548e+01   3.0698915e+00
   5.2211187e+01   3.5312885e+01   1.7711629e+00
   1.4635792e+01   1.1256396e+01   1.1173115e+01
   5.2476718e+01   3.5226179e+01   3.3516413e+00
   1.0655423e+01   6.3138639e+00   4.6501249e+01
   5.2172493e+01   3.5323698e+01   1.5678766e+00
   2.2338811e+01   1.1293350e+01   4.2786806e+01
   2.6689184e+00   7.3666778e+00   4.9867648e+00
   3.2382064e+00   8.5465015e+00   2.5538001e+00
   5.2352374e+01   3.5267626e+01   2.5570630e+00
   5.2183677e+01   3.5321078e+01   1.6263732e+00
   5.1600479e+01   3.5081418e+01   1.5682065e+00
   3.8884432e+01   1.8181390e+01   4.8873454e+01
   5.2558993e+01   2.7114729e+01   4.5666645e+01
   1.3472498e+01   6.9638771e+00   4.9500988e+01
   5.3402302e+01   3.4929029e+01   8.9396339e+00
   7.5440234e+00   1.2898422e+01   1.7557518e+00
   1.8994894e+01   1.5376994e+01   2.1331443e+00
   5.6620517e+01   3.2465638e+01   3.4666864e+01
   7.7641089e+00   9.1638350e+00   5.5989989e+00
   5.2765087e+00   6.6974076e+00   2.1431218e+01
   3.9883506e+01   2.0949953e+01   3.4177794e+01
   4.1173013e+00   9.9623370e+00   1.9949421e+00
   1.1690483e+01   6.4012392e+00   4.8728427e+01
   9.8315064e+00   7.0968420e+00   3.5863621e+01
   5.2548285e+01   3.5176991e+01   4.2050140e+00
   4.8901612e+01   3.3690353e+01   1.5717629e+00
   3.2074788e+01   1.9281927e+01   1.2178225e+01
   5.7078677e+00   6.6775930e+00   2.3605122e+01
   4.8719470e+01   3.3970634e+01   1.5695195e+00
   5.4705891e+01   3.4378469e+01   1.6952067e+01
   5.1770445e+01   3.5167148e+01   1.5680180e+00
   1.1394822e+01   6.2139604e+00   4.9456908e+01
   1.1552254e+01   8.4694682e+00   2.8244323e+01
   4.8784614e+01   2.4798596e+01   4.4468773e+01
   5.0261085e+01   3.0322302e+01   1.9150564e+01
   5.2174833e+01   3.5324312e+01   1.5693203e+00
   5.1986426e+01   3.5041804e+01   2.1192561e+00
   5.2291586e+01   3.5295894e+01   2.2158287e+00
   1.1960951e+01   8.1184590e+00   3.3572224e+01
   5.2267830e+01   3.5301190e+01   2.0703076e+00
   1.1348359e+01   6.2164109e+00   4.9285985e+01
   4.9274684e+01   2.8011000e+01   2.8246726e+01
   4.8223226e+01   3.0564157e+01   7.6336771e+00
   3.5220451e+01   1.6742607e+01   4.6008286e+01
   4.8396205e+00   6.8209065e+00   1.7998802e+01
   3.4736836e+01   2.7832942e+01   1.5811801e+00
   7.3440545e+00   1.1388901e+01   1.9288849e+00
   8.1091192e+00   1.3693092e+01   1.7163575e+00
   5.4561673e+01   2.8961160e+01   4.3777851e+01
   3.0616582e+00   7.4921655e+00   5.0676199e+00
   3.0258490e+01   2.6479288e+01   1.5814807e+00
   1.6146151e+01   1.9127627e+01   1.6154517e+00
   5.2186111e+01   3.5321369e+01   1.6320265e+00
   1.4763381e+01   1.8257094e+01   1.6247605e+00
   9.5925206e+00   6.4727945e+00   4.1445995e+01
   5.0102908e+01   2.6286074e+01   4.1198108e+01
   2.6086722e+01   2.3466515e+01   1.5965944e+00
   5.2209146e+01   3.5312738e+01   1.7597737e+00
   3.6763448e+01   2.8942559e+01   1.5778114e+00
   2.7466458e+00   7.3565454e+00   5.1989236e+00
   4.9793781e+01   3.4143692e+01   1.5704460e+00
   5.5025961e+01   3.4197193e+01   1.9017839e+01
   1.1048034e+01   6.2593250e+00   4.8003011e+01
   7.3132003e+00   6.7001316e+00   3.0284647e+01
   6.9148194e+00   6.8466945e+00   2.6939939e+01
   9.4062363e+00   6.5203984e+00   4.0298086e+01
   3.6256593e+01   2.8936722e+01   1.5765395e+00
   5.6059247e+01   3.1053561e+01   3.9520828e+01
   2.3494323e+01   2.3172048e+01   1.5903050e+00
   6.0979984e+00   6.7011894e+00   2.5060895e+01
   5.6431732e+01   3.2711343e+01   3.2801170e+01
   5.2199799e+01   3.5319691e+01   1.7002505e+00
   4.4268011e+01   3.2387432e+01   1.5713681e+00
   5.4982019e+00   1.1405378e+01   1.8304150e+00
   5.1715421e+01   2.8303906e+01   3.6847331e+01
   4.8541200e+01   3.2128530e+01   1.7371917e+00
   5.4911843e+01   2.9915711e+01   4.0807441e+01
   3.2862525e+01   2.0361821e+01   7.0994035e+00
   3.5041568e+01   2.0092380e+01   1.9193304e+01
   1.8075685e+01   1.0979281e+01   2.9174229e+01
   6.7045057e+00   1.1269998e+01   1.9091836e+00
   5.9863585e+00   7.0471654e+00   2.0266629e+01
   4.3282575e+01   2.8623299e+01   1.7675113e+00
   4.1264475e+01   2.0257101e+01   4.4178571e+01
   3.3291762e+01   2.7695218e+01   1.5791113e+00
   2.0082918e+01   9.7712950e+00   4.7571078e+01
   5.4223741e+01   3.4594545e+01   1.3817948e+01
   1.1230122e+01   6.9104702e+00   4.2898639e+01
   1.3857281e+01   1.2238418e+01   3.0337915e+00
   5.2584021e+01   3.5184537e+01   3.9169082e+00
   1.1318242e+01   6.2180234e+00   4.9165876e+01
   5.2405312e+01   3.5256067e+01   2.8379770e+00
   5.0912485e+01   3.3983314e+01   1.8879167e+00
   9.0701742e+00   6.4674661e+00   3.9629887e+01
   8.0181302e+00   6.5571573e+00   3.4594207e+01
   3.0505328e+01   1.6106698e+01   3.2913671e+01
   5.2312254e+01   3.5274814e+01   2.4403892e+00
   1.6192221e+01   1.3577189e+01   2.5308636e+00
   1.1200746e+01   6.6763968e+00   4.4869834e+01
   2.4246329e+01   1.3625277e+01   2.9128453e+01
   5.2835166e+01   3.5042330e+01   6.1035230e+00
   2.3859772e+01   2.3031383e+01   1.5923971e+00
   3.0815004e+01   2.1944166e+01   1.7858070e+00
   7.0008654e+00   6.6736996e+00   2.9318459e+01
   1.0343998e+01   6.6927349e+00   4.1911842e+01
   3.6211770e+01   2.0999313e+01   1.7198747e+01
   1.8987347e+01   1.5532362e+01   2.0617609e+00
   5.5009128e+01   3.2543057e+01   2.9092237e+01
   1.0465373e+01   8.5431978e+00   2.2462504e+01
   2.7876251e+01   1.5028135e+01   3.1414419e+01
   4.1927468e+01   2.0723487e+01   4.3631276e+01
   1.1525015e+01   6.2750284e+00   4.9303546e+01
   2.1559263e+01   1.7989992e+01   1.7749792e+00
   3.1322528e+01   1.8557422e+01   1.4862626e+01
   5.2315079e+01   3.5289867e+01   2.3464344e+00
   2.8335533e+00   8.1377507e+00   2.8357326e+00
   1.1533670e+01   6.2541591e+00   4.9532690e+01
   3.0212836e+01   1.5627235e+01   3.5708119e+01
   2.5878956e+01   1.1947855e+01   4.9290865e+01
   2.6023888e+01   1.4118175e+01   3.1949393e+01
   2.7610257e+01   1.7170814e+01   1.0410043e+01
   1.0553808e+01   6.3814798e+00   4.5474198e+01
   9.0800847e+00   6.7210291e+00   3.6939314e+01
   2.3188809e+01   1.0799543e+01   4.9393069e+01
   1.0978766e+01   6.6559725e+00   4.4317138e+01
   5.4215068e+01   3.4597524e+01   1.4079209e+01
   4.5556198e+01   2.7894998e+01   1.1091853e+01
   5.2443247e+01   3.5238807e+01   3.0712133e+00
   5.3324925e+01   3.4175856e+01   1.3351138e+01
   1.0020200e+01   8.2021306e+00   2.4486133e+01
   5.4894143e+00   1.1362871e+01   1.8344364e+00
   6.1272991e+00   9.1072548e+00   3.2536313e+00
   5.3337821e+01   2.8633950e+01   4.1258842e+01
   1.1398022e+01   6.2115573e+00   4.9498153e+01
   4.9955717e+01   3.4222568e+01   1.5702702e+00
   5.5528019e+01   3.2399720e+01   3.1814921e+01
   3.6687896e+01   2.2652707e+01   6.6045469e+00
   5.2225568e+01   3.5307598e+01   1.8503548e+00
   5.3359369e+01   3.4700866e+01   1.0672251e+01
   5.2150286e+01   3.5293094e+01   1.6249720e+00
   5.3803857e+01   3.4761190e+01   1.1416052e+01
   5.2546836e+01   3.5211806e+01   3.6280952e+00
   1.2815551e+01   1.1187692e+01   5.4383482e+00
   3.2897810e+01   2.3993499e+01   1.6785283e+00
   5.3892684e+01   3.4715065e+01   1.1672622e+01
   3.9551993e+01   2.9186249e+01   1.5841713e+00
   1.0038782e+01   6.4537637e+00   4.3108078e+01
   5.2409798e+01   3.5248150e+01   2.8882730e+00
   6.2072152e+00   7.6338242e+00   1.4397215e+01
   5.2268266e+01   3.5301303e+01   2.0719558e+00
   2.5857522e+01   1.1929078e+01   4.9348825e+01
   2.7140264e+01   1.6411507e+01   1.4976118e+01
   1.1401039e+01   6.2087724e+00   4.9505335e+01
   5.2274333e+01   3.5293772e+01   2.1220329e+00
   5.4389239e+01   3.4493767e+01   1.5542092e+01
   3.9893062e+01   3.0648927e+01   1.5736949e+00
   5.2172654e+01   3.5322302e+01   1.5688824e+00
   5.2853911e+00   6.6979695e+00   2.1455696e+01
   2.0472721e+01   1.0497263e+01   4.2991447e+01
   2.1084555e+01   1.6037141e+01   2.2606951e+00
   3.1582333e+00   7.0605023e+00   8.8856941e+00
   5.4615237e+01   3.3447726e+01   2.2731815e+01
   7.5543979e+00   1.3198275e+01   1.7347439e+00
   5.4342190e+01   3.4443007e+01   1.4657352e+01
   4.6037568e+00   8.8073926e+00   2.7905789e+00
   9.8362826e+00   7.1779077e+00   3.5027794e+01
   5.3078172e+01   3.4093301e+01   1.2608819e+01
   5.2371506e+01   3.5258863e+01   2.7309146e+00
   3.4690654e+01   2.8053951e+01   1.5795489e+00
   5.2651014e+01   3.5176832e+01   4.2156479e+00
   2.8545511e+01   2.2574189e+01   1.6523407e+00
   3.1053507e+00   8.7339047e+00   2.3910805e+00
   5.3199674e+01   3.1658409e+01   2.5915229e+01
   8.2712057e+00   7.5820225e+00   2.3993729e+01
   8.2885589e+00   1.1992620e+01   1.8851220e+00
   1.9687626e+01   2.0557988e+01   1.6092806e+00
   9.2027126e+00   1.3114729e+01   1.7862722e+00
   5.2175758e+01   3.5324046e+01   1.5744329e+00
   1.0011554e+01   6.5568946e+00   4.2059835e+01
   1.4353901e+01   1.7726893e+01   1.6341826e+00
   4.7400769e+01   3.2915067e+01   1.5742620e+00
   4.9128090e+01   3.4225014e+01   1.5693579e+00
   1.4695787e+01   7.9209046e+00   4.5460573e+01
   5.1258022e+01   3.4999866e+01   1.5683241e+00
   4.0380388e+01   1.9099845e+01   4.8195702e+01
   5.0987210e+01   3.4905979e+01   1.5685194e+00
   1.0177657e+01   9.0199070e+00   1.5748442e+01
   9.8337219e+00   6.4534468e+00   4.2431144e+01
   4.7433889e+00   6.7398429e+00   1.8626496e+01
   1.0100020e+01   9.0053773e+00   1.5580834e+01
   4.1340056e+00   7.4748470e+00   8.3103507e+00
   3.6201082e+01   2.8716970e+01   1.5782123e+00
   3.7038327e+01   2.9446199e+01   1.5753266e+00
   1.3040880e+01   1.2583668e+01   2.3284187e+00
   2.9497485e+01   2.4407071e+01   1.6028648e+00
   4.2614757e+01   3.0921107e+01   1.5771819e+00
   2.6776673e+00   8.0370991e+00   2.9092257e+00
   9.7115981e+00   6.7127407e+00   3.9438666e+01
   5.4725877e+01   3.4337784e+01   1.6896217e+01
   1.2401204e+01   6.6054095e+00   4.9172513e+01
   1.1653910e+01   6.3324978e+00   4.9185050e+01
   2.5792583e+01   1.4442016e+01   2.7979471e+01
   2.6654443e+01   1.2413213e+01   4.8292617e+01
   5.3756930e+01   3.4114653e+01   1.5638248e+01
   2.5106681e+01   2.3633292e+01   1.5901282e+00
   1.7011667e+01   1.5088693e+01   1.9368272e+00
   7.5335980e+00   7.6284741e+00   2.0148193e+01
   2.4446824e+01   1.9858092e+01   1.7154491e+00
   3.2331472e+01   1.6365526e+01   3.8155631e+01
   5.2174685e+01   3.5324428e+01   1.5683391e+00
   2.8694459e+01   2.0731704e+01   1.8182399e+00
   2.1245793e+01   2.0494975e+01   1.6250064e+00
   3.1105009e+01   1.7464172e+01   2.3615946e+01
   1.3796894e+01   7.0974509e+00   4.9389975e+01
   5.2179397e+01   3.5322834e+01   1.5960432e+00
   4.9638282e+01   2.4860914e+01   4.6986896e+01
   2.9789513e+01   1.3741346e+01   4.8713976e+01
   5.4780314e+01   3.4314662e+01   1.7374808e+01
   5.2419997e+01   3.5245527e+01   2.9372702e+00
   2.9986965e+00   8.2905849e+00   2.7164362e+00
   2.8848370e+01   2.2398248e+01   1.6677332e+00
   5.3704402e+01   3.4787354e+01   1.0764226e+01
   5.4879731e+01   3.4010496e+01   2.0390644e+01
   4.2928126e+01   2.3543316e+01   2.8970865e+01
   5.6184518e+01   3.3382996e+01   2.8158415e+01
   2.9905359e+00   8.4331188e+00   2.5766599e+00
   1.4137238e+01   7.6358771e+00   4.6145251e+01
   1.7985215e+01   9.0157545e+00   4.6986110e+01
   1.3010386e+01   8.5068481e+00   3.3725918e+01
   1.2408648e+01   1.0661057e+01   8.3405480e+00
   4.0850612e+01   1.9280740e+01   4.8690579e+01
   4.5145802e+01   2.4659035e+01   3.1005106e+01
   1.7343007e+01   1.5023483e+01   1.9966877e+00
   5.2730450e+01   3.5126675e+01   4.7713514e+00
   1.1058390e+01   6.2832158e+00   4.7841694e+01
   5.5399206e+01   3.4006543e+01   2.1457001e+01
   1.7177968e+01   8.4358579e+00   4.8962456e+01
   2.9685884e+01   1.7878450e+01   1.3317314e+01
   1.1224493e+01   6.2321347e+00   4.8768866e+01
   4.7918475e+01   2.5935506e+01   3.4627186e+01
   5.3572637e+01   2.8220834e+01   4.3934195e+01
   3.0838684e+01   2.1641735e+01   1.8352658e+00
   5.2823745e+01   3.5111360e+01   5.5910052e+00
   4.2825639e+01   3.1330488e+01   1.5748348e+00
   4.7841279e+01   2.9791855e+01   1.0348348e+01
   1.2025096e+01   8.7889101e+00   2.6702853e+01
   2.6356895e+01   1.4672783e+01   2.8237908e+01
   4.8598725e+01   3.3396688e+01   1.5759986e+00
   4.6262659e+00   6.7494105e+00   1.7980776e+01
   5.4647573e+01   3.4359537e+01   1.7269165e+01
   3.9211111e+01   2.3826314e+01   9.4746769e+00
   5.5803021e+01   3.0691216e+01   4.0263402e+01
   3.4626832e+01   2.8456391e+01   1.5771639e+00
   4.4323214e+01   2.3142684e+01   3.7451049e+01
   2.7140799e+01   1.5038236e+01   2.8216055e+01
   5.4619435e+01   3.4083868e+01   1.8998381e+01
   1.1312963e+01   6.2602887e+00   4.8778123e+01
   1.8516905e+01   8.9020773e+00   4.9454245e+01
   1.2020042e+01   9.6135380e+00   1.7201775e+01
   1.1092613e+01   6.2449502e+00   4.7597878e+01
   1.1513725e+01   6.2459467e+00   4.9524043e+01
   5.2231974e+01   3.5303477e+01   1.8990232e+00
   5.3634574e+01   3.4318326e+01   1.3999156e+01
   3.2795422e+00   7.0492334e+00   9.4105615e+00
   8.8411351e+00   6.5024606e+00   3.8368592e+01
   2.4758058e+01   1.3974663e+01   2.7979294e+01
   4.4958580e+01   2.4935127e+01   2.8398601e+01
   4.5683985e+01   2.3548448e+01   4.0270945e+01
   1.0937696e+01   6.5206657e+00   4.5461868e+01
   4.6692371e+01   2.8787762e+01   1.0927517e+01
   5.1803127e+01   2.7493894e+01   4.1200757e+01
   2.4290695e+01   1.3466419e+01   3.0814983e+01
   1.0932939e+01   1.0418888e+01   5.5119680e+00
   1.2481375e+01   6.7439407e+00   4.8276257e+01
   2.8701231e+01   1.8196931e+01   6.5899832e+00
   3.0650372e+01   1.5044540e+01   4.2160268e+01
   5.7466361e+00   1.1457116e+01   1.8333063e+00
   3.6988027e+01   1.7233620e+01   4.8540539e+01
   4.1246947e+01   1.9988212e+01   4.5853332e+01
   5.6615931e+01   3.2287850e+01   3.5563965e+01
   1.7154391e+01   1.0185267e+01   3.3334781e+01
   4.2830182e+01   3.0917842e+01   1.5776211e+00
   8.1368965e+00   1.2699622e+01   1.7897955e+00
   3.8876640e+01   3.0209368e+01   1.5740425e+00
   4.6280703e+01   3.0927615e+01   1.6604845e+00
   5.2194683e+01   3.5320647e+01   1.6727763e+00
   5.5079094e+01   3.1619302e+01   3.3850510e+01
   2.1101958e+01   9.9409583e+00   4.9418663e+01
   2.4625087e+01   1.7703680e+01   2.2038011e+00
   2.7002514e+01   1.6360833e+01   1.4826053e+01
   2.0011750e+01   1.3010517e+01   1.6261048e+01
   5.2643032e+01   3.5152214e+01   4.2735322e+00
   5.2183990e+01   3.5321388e+01   1.6227110e+00
   4.1792745e+01   2.0067319e+01   4.7124233e+01
   3.1754650e+01   2.2909151e+01   1.7248923e+00
   8.6379280e+00   6.5483429e+00   3.7087479e+01
   1.8953988e+01   9.0823286e+00   4.9410734e+01
   4.2581599e+01   2.8385311e+01   1.7218905e+00
   1.1636134e+01   6.2876468e+00   4.9527831e+01
   1.7244186e+01   8.6046338e+00   4.7846600e+01
   5.2181337e+01   3.5322386e+01   1.6053561e+00
   2.3330514e+01   1.1042900e+01   4.7966730e+01
   2.3130219e+01   1.0909951e+01   4.8339604e+01
   3.3960268e+01   2.8158003e+01   1.5776352e+00
   5.6422330e+01   3.2539346e+01   3.3691034e+01
   5.2061767e+01   3.5267847e+01   1.5679913e+00
   6.8913168e+00   1.1727156e+01   6.1354593e+00
   4.9243367e+01   3.4219078e+01   2.1357657e+00
   1.0083191e+01   6.3583110e+00   4.3957913e+01
   1.9812557e+01   1.2605304e+01   4.6969892e+01
   4.0332951e+01   2.5548357e+01   3.7812160e+01
   3.1883778e+01   2.3023807e+01   3.1237227e+01
   5.5971325e+01   3.3569109e+01   2.6413098e+01
   4.9867643e+01   2.5000420e+01   4.7043311e+01
   2.5376733e+01   1.5835640e+01   4.6145196e+01
   3.3675421e+01   2.1658588e+01   4.1443826e+01
   9.4860954e+00   6.3475554e+00   4.0879071e+01
   1.1407082e+01   6.2088751e+00   4.9533600e+01
   2.7318894e+00   7.5305899e+00   4.9253901e+00
   1.1024585e+01   6.2576427e+00   4.7976638e+01
   3.7831492e+01   1.9066892e+01   4.8358522e+01
   1.1409578e+01   6.2147812e+00   4.9506844e+01
   5.3503580e+01   3.4740646e+01   1.0380032e+01
   1.3051429e+01   6.8148924e+00   4.9517119e+01
   8.4207661e+00   6.5110542e+00   3.3786020e+01
   1.1444805e+01   6.2204886e+00   4.9532981e+01
   1.1344242e+01   6.2159362e+00   4.9242056e+01
   5.0149854e+01   3.2658970e+01   1.7138481e+01
   4.1948673e+01   3.0195114e+01   1.1661200e+01
   2.9387138e+01   2.6112889e+01   1.6030691e+00
   3.9507502e+00   7.3038461e+00   1.0866680e+01
   3.1706769e+00   7.4235827e+00   7.1482741e+00
   3.0854847e+00   7.0107984e+00   9.1419981e+00
   1.1482488e+01   6.2446754e+00   4.9534599e+01
   2.5869067e+00   7.8045506e+00   3.3138920e+00
   6.9131994e+00   7.0476569e+00   2.4860157e+01
   5.2643286e+00   8.6184260e+00   1.2206096e+01
   1.1405176e+01   6.2090037e+00   4.9525608e+01
   3.7346165e+01   2.7776373e+01   1.5383373e+01
   4.2559484e+01   2.2226651e+01   4.7225752e+01
   5.5459559e+01   3.3633837e+01   2.4608687e+01
   8.7390376e+00   6.4355739e+00   3.7799208e+01
   1.1847425e+01   6.3668348e+00   4.9530394e+01
   5.1552570e+01   3.4950667e+01   2.9801039e+00
   1.2262122e+01   7.0488540e+00   4.9144656e+01
   1.4498403e+01   8.7392178e+00   4.8616936e+01
   3.4169405e+01   2.3053276e+01   3.6992608e+01
   4.8861592e+00   6.7262420e+00   1.9381205e+01
   2.9374994e+00   7.4017413e+00   6.2627374e+00
   5.1484431e+01   3.4886287e+01   3.3010607e+00
   5.2176455e+01   3.5323515e+01   1.5806704e+00
   1.1575667e+01   6.3409054e+00   4.9499322e+01
   4.6589775e+01   3.2874876e+01   4.9228241e+00
   5.5164276e+01   2.9738483e+01   4.2564319e+01
   9.3580597e+00   1.3194173e+01   9.2436935e+00
   1.1400351e+01   6.2093596e+00   4.9499798e+01
   1.1407541e+01   6.2088533e+00   4.9536187e+01
   3.2642820e+01   2.5649902e+01   1.5792421e+01
   5.4200231e+01   3.1257323e+01   3.6503730e+01
   3.9008100e+01   2.5977186e+01   3.2758905e+01
   4.0188108e+01   2.9105745e+01   1.4371933e+01
   1.1450545e+01   6.2239992e+00   4.9535991e+01
   1.1349656e+01   6.2130946e+00   4.9282693e+01
   4.1742988e+01   3.0578710e+01   7.9158132e+00
   5.4024491e+01   3.4532843e+01   1.3522814e+01
   4.4243755e+01   2.4234344e+01   4.5507999e+01
   1.1518703e+01   6.2499293e+00   4.9536239e+01
   8.6364324e+00   7.1684862e+00   3.2584646e+01
   1.7982793e+01   9.7582829e+00   4.9200971e+01
   2.2300360e+01   1.0442766e+01   4.9411583e+01
   7.0110637e+00   6.4927079e+00   2.8742205e+01
   1.1407793e+01   6.2088558e+00   4.9536895e+01
   4.6064137e+01   2.5900453e+01   4.3709918e+01
   1.0764821e+01   6.2766672e+00   4.6091931e+01
   4.3386992e+01   2.5651542e+01   4.1737463e+01
   2.3348281e+01   1.2815246e+01   4.8762551e+01
   7.2352150e+00   6.6105563e+00   2.8145663e+01
   1.0142203e+01   6.3611038e+00   4.4283107e+01
   7.3992581e+00   1.0220131e+01   1.5009205e+01
   2.9299071e+01   2.2426424e+01   2.7024135e+01
   3.8032119e+00   7.0752788e+00   1.1116247e+01
   5.2024581e+01   3.5261993e+01   1.7266335e+00
   2.4520444e+01   1.6806326e+01   4.2609308e+01
   2.7456232e+01   1.8467353e+01   4.2094453e+01
   1.7113502e+01   1.0610538e+01   4.7977943e+01
   5.2274066e+01   3.5252030e+01   2.5520728e+00
   9.1464898e+00   6.4241591e+00   3.9757879e+01
   3.3635951e+00   9.0052686e+00   2.6333723e+00
   3.5092039e+01   1.6222878e+01   4.9071324e+01
   4.2794066e+01   2.2894286e+01   4.6578571e+01
   2.4964688e+01   2.2286172e+01   1.2932865e+01
   4.1574875e+01   1.9706964e+01   4.8667173e+01
   1.6154587e+01   8.3908566e+00   4.9407758e+01
   2.6597998e+01   2.1917589e+01   2.1168742e+01
   7.3131218e+00   6.5165264e+00   3.0911614e+01
   5.6042333e+01   3.2779958e+01   3.1793499e+01
   1.1250044e+01   6.2201346e+00   4.8791879e+01
   1.1406810e+01   6.2089164e+00   4.9533156e+01
   1.1399984e+01   6.2096520e+00   4.9500403e+01
   4.3354369e+01   2.4509468e+01   4.4437915e+01
   5.2130197e+01   3.5314345e+01   1.5788078e+00
   1.1531499e+01   6.2630690e+00   4.9534582e+01
   1.1218230e+01   6.2312103e+00   4.8763151e+01
   1.0885357e+01   6.7574174e+00   4.5173518e+01
   2.7414591e+01   1.4061851e+01   4.8920246e+01
   2.7606913e+01   1.2703226e+01   4.9315196e+01
   3.6164841e+01   2.0529707e+01   4.6293657e+01
   4.2898188e+00   7.9923085e+00   9.9465053e+00
   3.5503068e+00   7.0819501e+00   1.0127614e+01
   9.7844355e+00   6.3291689e+00   4.2322379e+01
   1.1803093e+01   6.3494971e+00   4.9528824e+01
   2.9639755e+01   2.4580246e+01   1.3334857e+01
   3.3130825e+01   1.7433342e+01   4.8271573e+01
   5.0984875e+00   6.7078860e+00   2.0456851e+01
   6.0066617e+00   6.5857826e+00   2.3532694e+01
   1.5979682e+01   8.0122678e+00   4.9489345e+01
   9.9126268e+00   6.3884576e+00   4.3318656e+01
   6.9453167e+00   6.5967601e+00   2.7098872e+01
   5.6507928e+01   3.2651982e+01   3.3478122e+01
   4.1811068e+01   1.9854082e+01   4.8641097e+01
   3.0333104e+01   1.6881212e+01   4.7810400e+01
   5.0868928e+01   2.5752379e+01   4.6617176e+01
   1.0715034e+01   6.3044205e+00   4.6739192e+01
   1.6506468e+01   8.4968762e+00   4.9414848e+01
   7.7912153e+00   6.5452220e+00   3.3681552e+01
   4.7570203e+01   2.3461444e+01   4.7713539e+01
   2.7533628e+01   2.3366514e+01   1.4510937e+01
   1.1416123e+01   6.2117978e+00   4.9536760e+01
   2.2144992e+01   1.1852899e+01   4.9017205e+01
   4.5863478e+00   6.7613129e+00   1.6575262e+01
   2.8316466e+01   2.0090552e+01   3.7601640e+01
   1.3838515e+01   7.1403624e+00   4.9514419e+01
   9.2441325e+00   1.4503998e+01   2.0286319e+00
   1.5871011e+01   1.5087113e+01   2.5378268e+01
   1.9232507e+01   1.9939451e+01   7.7346682e+00
   3.4246414e+01   2.8290933e+01   1.6085598e+00
   3.3446616e+00   6.9849314e+00   1.0272077e+01
   2.0963852e+01   1.4729973e+01   4.3207114e+01
   3.3720882e+01   1.8235685e+01   4.7809989e+01
   1.6740155e+01   1.8924564e+01   5.0993974e+00
   1.0833306e+01   6.2310485e+00   4.6728092e+01
   3.9503378e+01   2.5586308e+01   3.6022556e+01
   5.4775297e+00   6.6846167e+00   2.2468702e+01
   1.2181113e+01   6.5760585e+00   4.9514017e+01
   1.2146208e+01   6.7759747e+00   4.9379104e+01
   4.2860672e+01   2.9465185e+01   1.9882553e+01
   1.1407721e+01   6.2088320e+00   4.9536930e+01
   4.5166243e+00   1.0409584e+01   1.9786542e+00
   9.2082030e+00   6.4558572e+00   4.0243625e+01
   8.7162251e+00   6.4762511e+00   3.7928607e+01
   1.2285793e+01   1.6605301e+01   2.2269530e+00
   3.0502489e+01   2.6174040e+01   4.9094427e+00
   2.9773613e+00   8.5642542e+00   2.4822927e+00
   5.6104681e+01   3.0924615e+01   4.0219343e+01
   4.9504044e+00   6.7140414e+00   1.9498016e+01
   2.3277146e+01   1.0951767e+01   4.9393285e+01
   5.0640189e+01   3.3618017e+01   1.1167866e+01
   7.9144605e+00   6.4171487e+00   3.2661190e+01
   2.7934875e+01   2.3349498e+01   1.5987179e+01
   2.7811287e+01   2.4349008e+01   8.6126002e+00
   3.7524579e+00   6.8803912e+00   1.2711575e+01
   9.2611020e+00   6.4366029e+00   4.0380030e+01
   3.0371770e+01   1.9108433e+01   4.4264243e+01
   5.4602113e+00   9.2464559e+00   1.0702361e+01
   4.5926313e+01   3.3038702e+01   1.5973652e+00
   5.1078511e+01   3.4841953e+01   2.4615823e+00
   1.5816851e+01   1.7211416e+01   1.2243390e+01
   4.9868627e+01   3.3116741e+01   1.2847388e+01
   8.1997735e+00   1.2067768e+01   1.0025511e+01
   4.8784741e+01   2.7355613e+01   4.2760189e+01
   1.5342705e+01   1.6340392e+01   1.5633604e+01
   1.0033559e+01   6.3534084e+00   4.3694660e+01
   4.3987841e+01   2.7639021e+01   3.4988597e+01
   5.1074249e+01   2.8197608e+01   4.2784140e+01
   1.7026941e+01   8.3679642e+00   4.9480707e+01
   1.8276433e+01   1.6849632e+01   2.4000592e+01
   3.9651204e+01   2.4179245e+01   4.1602210e+01
   5.5259727e+00   6.6715107e+00   2.2554914e+01
   1.1198335e+01   6.2092971e+00   4.8515455e+01
   8.6556115e+00   6.4956381e+00   3.7754532e+01
   1.0559184e+01   1.5512097e+01   1.7100552e+00
   1.0623617e+01   6.2732846e+00   4.6054573e+01
   2.9343695e+00   7.3557101e+00   6.4224933e+00
   1.7304816e+01   9.1701375e+00   4.9327372e+01
   1.1367388e+01   6.2127611e+00   4.9364866e+01
   1.1652428e+01   6.2942089e+00   4.9529090e+01
   1.4866433e+01   7.5019760e+00   4.9499239e+01
   4.5898200e+01   2.2834058e+01   4.7761508e+01
   5.2226345e+01   3.4099967e+01   1.1907824e+01
   3.3418385e+01   1.8187085e+01   4.7744554e+01
   3.9132776e+01   3.0074800e+01   3.6880086e+00
   1.2067164e+01   7.2459252e+00   4.8244385e+01
   3.3573380e+01   2.6053027e+01   1.5939973e+01
   1.5846775e+01   8.3385754e+00   4.9402034e+01
   2.3482719e+01   1.7993232e+01   3.5299493e+01
   4.2209739e+01   2.0072060e+01   4.8606009e+01
   4.6111843e+01   3.2065894e+01   9.8215979e+00
   4.9980158e+01   3.3794882e+01   7.6157732e+00
   1.1406736e+01   6.2090917e+00   4.9533673e+01
   1.9107165e+01   2.0754877e+01   2.0941894e+00
   9.2496847e+00   6.4467609e+00   4.0384616e+01
   1.1407094e+01   6.2088742e+00   4.9533771e+01
   1.0587812e+01   6.2896881e+00   4.6027897e+01
   1.0543792e+01   6.3249128e+00   4.6025107e+01
   5.2596460e+01   3.5136144e+01   4.4523877e+00
   1.1400027e+01   6.2094045e+00   4.9497253e+01
   1.1175171e+01   6.2249257e+00   4.8342738e+01
   1.1436543e+01   6.2304770e+00   4.9531409e+01
   2.5355813e+01   1.4219976e+01   4.8344241e+01
   3.9320358e+01   3.0376770e+01   1.9428299e+00
   8.6382666e+00   6.4953176e+00   3.7668110e+01
   5.4112589e+00   6.6863776e+00   2.2098679e+01
   1.9875024e+01   9.9822368e+00   4.9341042e+01
   5.1550493e+01   2.6496649e+01   4.6042108e+01
   1.1361446e+01   6.2181108e+00   4.9272806e+01
   1.1282444e+01   6.2228439e+00   4.9023125e+01
   4.0284337e+01   3.0651891e+01   2.9042845e+00
   8.4048820e+00   6.5115365e+00   3.6607351e+01
   1.1421930e+01   6.2157719e+00   4.9536471e+01
   4.0375178e+01   2.6175687e+01   3.4878908e+01
   5.3170473e+01   3.4952012e+01   7.4870869e+00
   1.2806379e+01   1.7012504e+01   1.8406491e+00
   1.0173899e+01   6.3485166e+00   4.4346471e+01
   2.4904437e+01   1.1596833e+01   4.9367036e+01
   2.8255962e+01   1.2981600e+01   4.9300393e+01
   1.5587285e+01   1.3609542e+01   3.2716994e+01
   2.2496301e+01   1.0519983e+01   4.9406928e+01
   2.9273400e+00   8.4398506e+00   2.6627686e+00
   4.7861747e+01   2.9388961e+01   3.3822319e+01
   1.1408663e+01   6.2090970e+00   4.9536724e+01
   2.2831554e+01   1.3960386e+01   4.7255848e+01
   4.3693419e+00   9.6518567e+00   4.4381588e+00
   5.3036501e+01   2.9051272e+01   4.2448421e+01
   5.2232978e+01   3.5289931e+01   2.1004768e+00
   1.1930691e+01   6.4282701e+00   4.9530693e+01
   2.1514765e+01   1.0132362e+01   4.9424641e+01
   1.1431520e+01   6.2182980e+00   4.9536709e+01
   5.2167631e+01   3.5321885e+01   1.6011538e+00
   6.2774611e+00   1.1978110e+01   2.5155383e+00
   7.0030951e+00   6.5047945e+00   2.8915413e+01
   1.2257502e+01   6.5231069e+00   4.9526346e+01
   2.4630103e+01   2.0984900e+01   2.0478716e+01
   2.7345305e+01   1.5472623e+01   4.7973261e+01
   1.1976218e+01   6.5215110e+00   4.9506526e+01
   5.5372250e+01   3.0691702e+01   4.0192222e+01
   1.1407651e+01   6.2088351e+00   4.9536601e+01
   5.1990528e+01   3.5270013e+01   1.5722911e+00
   1.4095490e+01   7.2230601e+00   4.9508353e+01
   3.1442628e+01   1.4997021e+01   4.9089424e+01
   1.4301100e+01   8.3387696e+00   4.8993465e+01
   7.7296217e+00   6.5583389e+00   3.3489046e+01
   3.6168170e+01   2.9098492e+01   1.7111471e+00
   1.2143040e+01   6.7468611e+00   4.9412628e+01
   2.9013788e+00   8.1605300e+00   3.4561276e+00
   1.1537560e+01   6.5943037e+00   4.8735447e+01
   1.0443816e+01   6.2831472e+00   4.5252937e+01
   2.6715952e+00   7.9875193e+00   3.0480765e+00
   5.6466783e+00   6.9071370e+00   1.9660994e+01
   2.0660131e+01   2.0887997e+01   6.7681907e+00
   2.4743256e+01   1.1459469e+01   4.9374960e+01
   7.6128539e+00   1.3290418e+01   1.7319390e+00
   3.1355089e+01   1.4402607e+01   4.9209663e+01
   2.3936162e+01   1.1155267e+01   4.9387917e+01
   1.1222102e+01   6.5822060e+00   4.7464324e+01
   5.0379944e+01   2.5422540e+01   4.6806180e+01
   7.8429245e+00   1.2497095e+01   6.4703643e+00
   3.7597405e+01   2.2812748e+01   4.2996895e+01
   3.9108878e+01   1.8365895e+01   4.8855734e+01
   1.1743280e+01   1.1183392e+01   2.9762248e+01
   5.4271085e+01   3.2367592e+01   3.0473439e+01
   1.3534741e+01   7.0125746e+00   4.9514903e+01
   1.8561787e+01   2.0516969e+01   1.6449352e+00
   4.4887160e+01   2.1679921e+01   4.8272064e+01
   2.6365995e+01   2.4605784e+01   1.9106925e+00
   4.5320668e+01   2.1991197e+01   4.8185902e+01
   1.0985919e+01   6.2405149e+00   4.7642229e+01
   5.2174791e+01   3.5324111e+01   1.5834232e+00
   3.4077176e+01   2.8076061e+01   2.6983237e+00
   1.1187744e+01   6.2415102e+00   4.8656552e+01
   1.0276693e+01   6.3453168e+00   4.4830649e+01
   2.2503075e+01   1.4399957e+01   4.6148735e+01
   1.1715045e+01   6.3217808e+00   4.9534306e+01
   5.2141282e+01   3.5319063e+01   1.5716857e+00
   1.1393915e+01   6.2100098e+00   4.9477264e+01
   2.0524043e+01   1.0725422e+01   4.9209623e+01
   3.6129602e+01   1.6750595e+01   4.9026833e+01
   4.0977316e+00   7.5795211e+00   1.0459495e+01
   1.7568632e+01   8.9953929e+00   4.9382642e+01
   5.3411139e+01   2.9403024e+01   4.1895694e+01
   3.9465602e+01   1.8497519e+01   4.8839481e+01
   3.7927468e+01   2.9489303e+01   4.3753649e+00
   1.9943571e+01   9.7366884e+00   4.9416248e+01
   5.2198003e+01   2.6938128e+01   4.5763138e+01
   1.1367614e+01   6.2137175e+00   4.9370619e+01
   7.0289331e+00   1.2241971e+01   4.3761646e+00
   1.3950108e+01   1.7087340e+01   5.7437387e+00
   1.0354133e+01   6.2864012e+00   4.4860307e+01
   4.6469179e+01   2.4451789e+01   4.6349707e+01
   5.8824647e+00   6.7339594e+00   2.1615645e+01
   1.2862122e+01   1.5260574e+01   1.2225106e+01
   4.1338230e+00   6.8537131e+00   1.4152013e+01
   4.9524263e+00   6.7122919e+00   1.9474961e+01
   1.0319812e+01   6.2576422e+00   4.4378299e+01
   1.1445250e+01   6.2209238e+00   4.9533571e+01
   3.1121287e+01   2.6620458e+01   3.7708267e+00
   5.2498286e+01   2.7107143e+01   4.5670211e+01
   5.1656820e+01   3.2065837e+01   2.6057664e+01
   1.3803998e+01   7.1010765e+00   4.9511948e+01
   8.9638547e+00   6.4717042e+00   3.9129501e+01
   1.1179964e+01   6.2157015e+00   4.8462654e+01
   9.7948448e+00   1.4939367e+01   1.8625855e+00
   1.1127008e+01   6.2284196e+00   4.8268807e+01
   3.9222838e+01   2.9186886e+01   1.0803578e+01
   1.1196664e+01   1.5967628e+01   1.6577186e+00
   3.8484250e+01   3.0051740e+01   1.7872384e+00
   5.3318688e+01   3.1311712e+01   3.4612025e+01
   1.1490468e+01   6.2380468e+00   4.9535057e+01
   1.0886795e+01   6.2592853e+00   4.7320204e+01
   4.5116730e+00   6.7567308e+00   1.7384176e+01
   4.0278099e+00   9.6552273e+00   2.9919030e+00
   5.2463828e+01   3.4663098e+01   7.8729375e+00
   6.4452561e+00   9.9807227e+00   1.1915100e+01
   3.3967964e+01   2.0236094e+01   4.5308243e+01
   7.4094258e+00   9.6208132e+00   1.7597560e+01
   8.8128608e+00   6.3921135e+00   3.7755245e+01
   8.0876344e+00   8.6163564e+00   2.4932244e+01
   1.0495724e+01   6.2624640e+00   4.4821757e+01
   3.4132905e+01   1.5722162e+01   4.9109109e+01
   4.5326066e+00   6.8116859e+00   1.5917765e+01
   5.1961075e+00   1.0271001e+01   5.3821893e+00
   2.7449523e+01   2.0038875e+01   3.5644803e+01
   4.5048580e+01   2.9291208e+01   2.7630206e+01
   1.0705038e+01   8.6382301e+00   3.7002496e+01
   4.2269584e+00   8.7806369e+00   7.0856674e+00
   5.4766196e+01   3.0951320e+01   3.8585333e+01
   7.0556862e+00   6.4794001e+00   2.8683765e+01
   1.0791372e+01   1.4784769e+01   6.5805121e+00
   1.0751508e+01   6.2853702e+00   4.6787226e+01
   8.5471461e+00   6.4021780e+00   3.6455556e+01
   5.0380200e+01   3.4054745e+01   6.7669510e+00
   1.1474616e+01   6.2469712e+00   4.9532821e+01
   3.8558992e+00   6.9257694e+00   1.2523965e+01
   1.3991476e+01   7.3467882e+00   4.9485143e+01
   1.2062973e+01   6.4453270e+00   4.9526350e+01
   4.4363168e+01   2.5086673e+01   4.4046590e+01
   1.4986331e+01   7.5954510e+00   4.9501922e+01
   4.2105618e+01   2.6064429e+01   3.8675989e+01
   5.3885982e+01   3.3398197e+01   2.2098115e+01
   2.6203642e+01   2.4040136e+01   5.2317983e+00
   1.7972356e+01   1.9914086e+01   3.3881207e+00
   4.0093287e+01   2.8667581e+01   1.7310000e+01
   1.0935117e+01   6.2442768e+00   4.7447488e+01
   3.2668690e+01   2.6689810e+01   8.2751671e+00
   1.3914382e+01   8.2411447e+00   4.8845762e+01
   4.1236114e+01   3.1204102e+01   1.5778348e+00
   4.8175590e+01   3.2356224e+01   1.3800949e+01
   6.7233947e+00   6.5356106e+00   2.7683566e+01
   1.1444364e+01   6.2214847e+00   4.9535578e+01
   8.5410247e+00   6.4993545e+00   3.7199790e+01
   4.9976263e+01   3.2841499e+01   1.5267544e+01
   7.7284013e+00   8.0115784e+00   2.5494490e+01
   1.1400910e+01   6.2094213e+00   4.9503243e+01
   2.2210098e+01   1.0701528e+01   4.9376414e+01
   9.6405883e+00   6.2940484e+00   4.0752760e+01
   4.9146440e+01   2.4583733e+01   4.7220782e+01
   1.0091205e+01   1.5145001e+01   1.9047127e+00
   9.2080193e+00   6.4058423e+00   3.9964882e+01
   1.4133059e+01   7.2279161e+00   4.9507964e+01
   1.1432227e+01   6.2205580e+00   4.9536176e+01
   9.0164881e+00   6.6303395e+00   3.6162332e+01
   1.1218109e+01   6.2236276e+00   4.8698604e+01
   1.1408667e+01   6.2091390e+00   4.9536764e+01
   4.1907288e+01   2.0289846e+01   4.8476911e+01
   5.4777479e+01   3.4246759e+01   1.7814728e+01
   5.4760979e+01   3.1295334e+01   3.7210408e+01
   2.2845138e+01   2.2448044e+01   4.3256535e+00
   5.3038930e+01   3.4866936e+01   7.8373692e+00
   2.9553292e+00   7.0796428e+00   8.0674274e+00
   5.2331311e+01   3.5161420e+01   3.4937907e+00
   1.3808987e+01   1.7339124e+01   3.7558055e+00
   4.6896131e+01   2.8912610e+01   3.4360876e+01
   5.2325775e+01   3.5242713e+01   2.7739154e+00
   1.1020104e+01   6.2624842e+00   4.7973451e+01
   5.1359030e+01   3.5047471e+01   1.5896832e+00
   4.0775678e+01   3.0344884e+01   6.7170307e+00
   5.1642274e+01   3.5143066e+01   1.5997899e+00
   5.5863283e+01   3.1902035e+01   3.6246723e+01
   5.6476557e+01   3.2628467e+01   3.3552206e+01
   1.1411915e+01   6.2100215e+00   4.9536176e+01
   5.2131325e+01   3.5315362e+01   1.5750114e+00
   1.1365245e+01   6.2082605e+00   4.9328400e+01
   3.0888181e+00   7.0109964e+00   9.1372115e+00
   1.1807342e+01   6.3569092e+00   4.9531590e+01
   2.1064613e+01   9.9407471e+00   4.9431858e+01
   3.4141374e+01   2.3857781e+01   3.2622377e+01
   1.1207429e+01   6.2246649e+00   4.8664610e+01
   6.9566627e+00   6.5762621e+00   2.9513165e+01
   1.3350509e+01   7.3052053e+00   4.9418331e+01
   1.1354558e+01   6.2146604e+00   4.9313306e+01
   1.1271418e+01   6.2293069e+00   4.8992604e+01
   3.2682624e+00   8.9938071e+00   2.2751550e+00
   1.5535180e+01   1.2619724e+01   3.7891598e+01
   1.0879581e+01   1.5736233e+01   1.7097132e+00
   2.4803607e+01   1.1498646e+01   4.9375294e+01
   1.7840673e+01   8.6416613e+00   4.9465902e+01
   1.4897816e+01   1.0513271e+01   4.4847668e+01
   4.7466203e+01   3.3617431e+01   1.6070100e+00
   1.1407712e+01   6.2088296e+00   4.9536888e+01
   5.4241342e+00   6.6706715e+00   2.1833287e+01
   4.5993616e+01   3.3054055e+01   1.6717700e+00
   1.1417046e+01   6.2118069e+00   4.9535998e+01
   2.5825134e+01   2.0826070e+01   2.5825500e+01
   1.1355459e+01   6.2145372e+00   4.9317018e+01
   2.1303393e+01   1.5402125e+01   4.1592996e+01
   5.4531537e+01   2.8987342e+01   4.3723001e+01
   1.1406125e+01   6.2089000e+00   4.9529557e+01
   4.7517827e+01   3.0870113e+01   2.3187833e+01
   1.1396273e+01   6.2095795e+00   4.9486356e+01
   1.0905148e+01   6.2266734e+00   4.7102859e+01
   9.0399294e+00   6.4691205e+00   3.9494030e+01
   4.2215076e+01   2.5539996e+01   4.0643492e+01
   1.7802526e+01   8.8785418e+00   4.9439911e+01
   8.8560717e+00   6.4214247e+00   3.8234263e+01
   1.4754008e+01   7.4489539e+00   4.9498653e+01
   5.2058739e+01   3.5240990e+01   2.0180927e+00
   1.1424604e+01   6.2147715e+00   4.9536495e+01
   1.4900415e+01   8.2116189e+00   4.9301397e+01
   5.3566183e+01   3.4652306e+01   1.1297021e+01
   2.5887020e+01   1.2127027e+01   4.9334494e+01
   4.8843297e+01   3.4090077e+01   1.9464597e+00
   1.0352558e+01   6.3409160e+00   4.5194914e+01
   1.0920992e+01   6.2443141e+00   4.6999003e+01
   5.3098970e+01   3.4910092e+01   7.6382501e+00
   1.1519073e+01   6.2527760e+00   4.9536148e+01
   1.5560270e+01   1.7664389e+01   8.4144218e+00
   1.1494509e+01   6.2479990e+00   4.9534659e+01
   3.9449706e+01   2.8446398e+01   1.6976248e+01
   3.7394278e+01   1.9148539e+01   4.8206878e+01
   2.0288418e+01   9.6168161e+00   4.9440248e+01
   1.2067770e+01   1.4563626e+01   1.2979534e+01
   5.3471736e+01   3.4632523e+01   1.1191542e+01
   1.1407978e+01   6.2089228e+00   4.9536926e+01
   5.2021728e+01   3.5277011e+01   1.5849717e+00
   3.2550005e+01   2.6563350e+01   8.8406508e+00
   1.2976055e+01   7.0270873e+00   4.9474846e+01
   2.9748787e+01   1.3678591e+01   4.9260123e+01
   3.6175549e+00   6.9026841e+00   1.2035281e+01
   3.2688209e+01   1.8440432e+01   4.7160346e+01
   1.0072526e+01   6.2837017e+00   4.3317245e+01
   2.4646268e+01   1.2015543e+01   4.9247706e+01
   8.3356251e+00   6.3901861e+00   3.4678799e+01
   1.1242912e+01   6.2279117e+00   4.8862682e+01
   1.1380212e+01   6.2118100e+00   4.9420975e+01
   1.7343786e+01   1.9828911e+01   1.6293117e+00
   2.4263488e+01   1.8833689e+01   3.2944120e+01
   8.6431419e+00   6.4038692e+00   3.5555211e+01
   6.8629666e+00   6.5387938e+00   2.8715317e+01
   4.6320237e+00   9.5529854e+00   5.9193900e+00
   3.4098046e+01   2.8123560e+01   2.4159751e+00
   2.1317029e+01   1.1211753e+01   4.9146501e+01
   2.8835225e+00   7.1136076e+00   7.5299749e+00
   3.3969889e+01   2.0033369e+01   4.5670052e+01
   1.6277640e+01   8.2356498e+00   4.9467992e+01
   1.1435366e+01   6.2185625e+00   4.9536337e+01
   3.9376028e+01   2.5260751e+01   3.7310157e+01
   5.2293050e+01   3.5209730e+01   2.9593595e+00
   9.9907379e+00   6.3809802e+00   4.3645398e+01
   3.2434007e+00   6.9646719e+00   1.0151822e+01
   5.2049857e+01   3.5278888e+01   1.6296114e+00
   4.0677966e+01   2.9686852e+01   1.1548142e+01
   1.1360145e+01   6.2143702e+00   4.9338394e+01
   8.7318377e+00   6.4516722e+00   3.7867209e+01
   1.0022719e+01   6.3666577e+00   4.3709079e+01
   5.6234428e+01   3.3396444e+01   2.8222470e+01
   1.9429220e+01   9.2792665e+00   4.9453028e+01
   1.6465239e+01   8.9899151e+00   4.9259288e+01
   1.6343841e+01   8.6924184e+00   4.9363434e+01
   5.5550833e+01   3.0287415e+01   4.1528176e+01
   4.1040084e+01   3.1041246e+01   2.2710736e+00
   1.7209460e+01   1.5309477e+01   2.9241182e+01
   2.8204829e+00   7.1505900e+00   7.0156954e+00
   5.2340776e+01   2.7879823e+01   4.4404358e+01
   1.1322215e+01   1.0945813e+01   2.9086532e+01
   2.8886238e+01   1.5771663e+01   4.8269775e+01
   1.1473164e+01   6.2317962e+00   4.9535387e+01
   5.2188121e+01   3.1734461e+01   2.9653531e+01
   2.9075030e+01   1.7741875e+01   4.5878640e+01
   1.8757165e+01   1.8550975e+01   1.5000650e+01
   1.2544429e+01   1.1525643e+01   3.1488701e+01
   5.1448648e+01   2.7536862e+01   4.4468093e+01
   4.7020084e+01   2.3031822e+01   4.7880055e+01
   4.6626601e+01   3.3169538e+01   2.7009715e+00
   3.1145742e+01   2.3514802e+01   2.5858584e+01
   1.1443989e+01   6.2217199e+00   4.9536277e+01
   3.6855026e+01   1.7270091e+01   4.8959887e+01
   4.4054035e+01   2.6609275e+01   3.9573116e+01
   1.0478095e+01   6.3283919e+00   4.5727620e+01
   1.1408260e+01   6.2090250e+00   4.9536881e+01
   4.5128530e+01   2.1877841e+01   4.8213673e+01
   1.2442052e+01   6.7349645e+00   4.9500891e+01
   1.0177202e+01   6.3571367e+00   4.4437038e+01
   5.2081109e+00   6.7716219e+00   1.8831402e+01
