# Supplementary material for: Rethinking Colour Constancy
Source: PLoS One. 2015 Sep 10;10(9):e0135029. doi: 10.1371/journal.pone.0135029 (PMC4565710; doi:10.1371/journal.pone.0135029)
Supplement: S1 Dataset — (ZIP) [file pone.0135029.s002.zip › 5-TransitionMetamerReflectanceData/GtoN_20munsells/targetXYZ_3.txt]

   3.2298125e+01   2.4449133e+01   4.4351721e+01
   6.6430065e+01   4.5171448e+01   4.1138270e+01
   1.2210554e+01   2.3492136e+01   1.5868822e+00
   2.7195498e+01   3.4694544e+01   1.2375848e+00
   6.8142199e+01   5.1963063e+01   2.1661153e+01
   2.5694887e+01   3.4823630e+01   1.2280287e+00
   6.7411879e+01   5.0547680e+01   2.4083184e+01
   3.5572189e+01   3.1288424e+01   2.9422169e+00
   5.8737376e+01   4.0171940e+01   3.6118454e+01
   6.7899018e+01   4.6925308e+01   3.9370225e+01
   3.6373866e+01   3.7306417e+01   1.2586329e+00
   4.4120294e+01   4.3225073e+01   1.2065839e+00
   2.9620623e+01   2.6192830e+01   1.9002738e+01
   5.2339939e+01   4.8581878e+01   1.1928878e+00
   6.2864416e+01   4.1977364e+01   4.2157454e+01
   6.3931173e+01   5.2490464e+01   1.2353819e+00
   5.2560437e+01   3.7950296e+01   2.3772671e+01
   6.3049005e+01   4.2135294e+01   4.2097060e+01
   6.9111452e+01   5.1188829e+01   2.7811945e+01
   1.1850314e+01   2.0194378e+01   7.7805143e+00
   2.2725705e+01   2.1652675e+01   3.5495101e+01
   2.1293657e+01   1.9994532e+01   4.4590800e+01
   1.4307738e+01   2.0803507e+01   1.0342318e+01
   1.6652696e+01   1.8609234e+01   4.2237724e+01
   1.6925387e+01   1.8437471e+01   4.4329441e+01
   6.7192269e+01   4.6054623e+01   4.0305401e+01
   6.7747200e+01   4.7019713e+01   3.8567783e+01
   6.4940181e+01   5.3432984e+01   2.4129715e+00
   1.2755664e+01   1.8988250e+01   2.4321900e+01
   1.0920242e+01   2.2259655e+01   1.7847881e+00
   2.0845265e+01   3.1145041e+01   1.2664808e+00
   2.6822006e+01   2.3748870e+01   3.1263689e+01
   3.9484776e+01   4.2823084e+01   1.1998747e+00
   1.3264342e+01   1.8997339e+01   2.6327022e+01
   6.4634408e+01   5.3467646e+01   1.1892463e+00
   4.1992131e+01   3.2700751e+01   1.5334336e+01
   6.8294072e+01   5.2074129e+01   2.1331727e+01
   2.3442269e+01   2.0781876e+01   4.4868960e+01
   5.7864220e+01   4.3301524e+01   1.4157739e+01
   3.0662884e+01   3.7257563e+01   1.2180621e+00
   5.8043112e+01   5.0628234e+01   1.1916613e+00
   6.8229076e+01   5.0522109e+01   2.7506211e+01
   6.4699285e+01   5.3492110e+01   1.1958875e+00
   3.3340313e+01   2.7045122e+01   2.7010778e+01
   6.8586160e+01   5.1855442e+01   2.3355993e+01
   3.8058948e+01   2.7506622e+01   4.0861464e+01
   1.1180674e+01   1.9030692e+01   1.7038663e+01
   1.7268451e+01   1.8470498e+01   4.4961788e+01
   1.0295093e+01   1.9193911e+01   1.1616647e+01
   2.2512450e+01   2.5401523e+01   2.9300246e+00
   2.8562589e+01   2.3998903e+01   3.5680382e+01
   2.0037676e+01   2.1003850e+01   3.1536351e+01
   6.9294593e+01   5.0557539e+01   3.0744341e+01
   1.6779748e+01   1.8461701e+01   4.3741082e+01
   1.0544827e+01   1.9230070e+01   1.2152086e+01
   6.4693656e+01   5.3492907e+01   1.1683759e+00
   6.4682037e+01   5.3487117e+01   1.1892292e+00
   6.4699085e+01   5.3492695e+01   1.1943346e+00
   1.7131876e+01   1.8432777e+01   4.4900191e+01
   3.3752139e+01   3.0812317e+01   2.2486969e+00
   6.6923921e+01   5.2180737e+01   1.6398041e+01
   6.7603942e+01   4.7114174e+01   3.7895408e+01
   6.2178796e+01   5.1924810e+01   1.1952718e+00
   5.2195961e+01   4.7695244e+01   1.1961197e+00
   4.0192325e+01   3.8756801e+01   1.2631279e+00
   3.2136604e+01   2.4606524e+01   4.2878015e+01
   3.1262489e+01   3.8292027e+01   1.2102264e+00
   5.7534252e+01   5.0054708e+01   1.1935771e+00
   4.1298848e+01   3.0674396e+01   2.9117753e+01
   6.9142985e+01   5.1140955e+01   2.8105665e+01
   3.1219803e+01   2.8962468e+01   3.5190702e+00
   6.5812210e+01   5.3200075e+01   7.0564998e+00
   6.5271220e+01   4.3991728e+01   4.1864730e+01
   4.6824185e+01   4.6319239e+01   1.1952220e+00
   6.2826801e+01   5.2623655e+01   1.1903444e+00
   5.2259948e+01   3.6668966e+01   3.0901103e+01
   3.3447655e+01   2.8008517e+01   1.8239395e+01
   9.6565994e+00   1.9446348e+01   7.4471804e+00
   1.0124766e+01   2.1007538e+01   2.3374867e+00
   5.6393414e+01   3.7407885e+01   4.2200321e+01
   6.4692964e+01   5.3482413e+01   1.1919244e+00
   3.5226737e+01   2.6528357e+01   3.8542960e+01
   2.4964936e+01   3.4351847e+01   1.2313564e+00
   6.4698630e+01   5.3492823e+01   1.1920536e+00
   3.2472552e+01   2.6241822e+01   3.0621505e+01
   1.5457095e+01   2.1851372e+01   5.5237819e+00
   1.5358506e+01   1.8650382e+01   3.7773539e+01
   6.8547491e+01   5.1527775e+01   2.4771706e+01
   3.1919451e+01   2.4663712e+01   4.1769002e+01
   6.4288652e+01   5.3345666e+01   1.1894306e+00
   5.0336674e+01   4.5602500e+01   1.2075155e+00
   6.7558088e+01   5.1701071e+01   2.0599939e+01
   4.7270446e+01   4.3468063e+01   1.2214431e+00
   9.9956059e+00   1.9860428e+01   5.2455137e+00
   4.1817282e+01   4.1471554e+01   1.2173442e+00
   4.8829182e+01   3.2432242e+01   4.4544222e+01
   3.8681323e+01   3.6014409e+01   1.3748279e+00
   5.9279686e+01   4.2425756e+01   2.6041124e+01
   6.8442466e+01   4.8555455e+01   3.5519865e+01
   6.4890450e+01   5.3442311e+01   2.1676579e+00
   1.6719002e+01   1.8584464e+01   4.2645341e+01
   6.6557800e+01   4.5407066e+01   4.0652212e+01
   6.7542210e+01   5.2048467e+01   1.9215053e+01
   1.6893317e+01   1.8544895e+01   4.3402574e+01
   4.5949549e+01   3.8411112e+01   1.5723511e+00
   6.5498968e+01   5.3236224e+01   5.8032566e+00
   1.5817020e+01   1.8598441e+01   3.9609792e+01
   6.6659343e+01   5.2885494e+01   1.1699294e+01
   6.7760558e+01   5.0435365e+01   2.5985967e+01
   4.3783640e+01   4.4913261e+01   1.1970089e+00
   2.1342169e+01   3.1784764e+01   1.2552717e+00
   2.8918054e+01   2.2960417e+01   4.4888980e+01
   1.4017309e+01   2.5647845e+01   1.4092479e+00
   1.5645959e+01   1.9071131e+01   3.4505077e+01
   5.7122201e+01   3.8011967e+01   4.1630074e+01
   6.4930957e+01   5.3422078e+01   2.5449228e+00
   4.3823365e+01   2.9738972e+01   4.4693732e+01
   6.8750888e+01   4.9881703e+01   3.1600262e+01
   2.4912264e+01   2.5008231e+01   1.0716535e+01
   9.7428165e+00   2.0670965e+01   2.5885756e+00
   3.4411760e+01   3.7845022e+01   1.2294785e+00
   5.5689591e+01   4.9765360e+01   1.1922598e+00
   6.4720284e+01   5.3485225e+01   1.3028917e+00
   1.3941767e+01   1.9298620e+01   2.5694598e+01
   2.7201907e+01   2.2387537e+01   4.4025554e+01
   4.9173411e+01   3.2626190e+01   4.4525129e+01
   6.5847233e+01   5.3146090e+01   7.1786661e+00
   6.5490896e+01   5.3196691e+01   6.2191558e+00
   2.8650922e+01   2.2969977e+01   4.4042342e+01
   1.8531082e+01   2.2722852e+01   8.0476469e+00
   6.7835600e+01   4.7413152e+01   3.7558874e+01
   6.4730492e+01   5.3484497e+01   1.3541294e+00
   1.7803337e+01   1.9128610e+01   4.1220977e+01
   1.9447718e+01   2.2047608e+01   1.8116883e+01
   2.9042725e+01   2.3430715e+01   4.1976012e+01
   5.5431359e+01   4.7660423e+01   1.2144992e+00
   6.7846810e+01   5.2324788e+01   1.8523527e+01
   5.4244677e+01   4.8104417e+01   1.1975283e+00
   3.9700854e+01   4.2955794e+01   1.1997474e+00
   1.6992773e+01   1.8474789e+01   4.4183183e+01
   4.8969996e+01   3.3262556e+01   4.0159248e+01
   2.9278536e+01   2.5594404e+01   2.3638736e+01
   5.7283549e+01   5.0681685e+01   1.1913264e+00
   5.0824328e+01   3.5390708e+01   3.3529981e+01
   6.7410265e+01   5.2479817e+01   1.6879062e+01
   1.8857248e+01   2.9822323e+01   1.2855905e+00
   6.4902123e+01   5.3440357e+01   2.2787773e+00
   2.1270590e+01   2.1742457e+01   2.9116967e+01
   6.8333283e+01   5.2053942e+01   2.1554304e+01
   3.1156353e+01   3.7661220e+01   1.2153683e+00
   3.0587924e+01   3.7056717e+01   1.2202823e+00
   3.4268094e+01   2.5993451e+01   3.9344720e+01
   6.2460544e+01   5.2629387e+01   1.1898241e+00
   5.4586939e+01   4.4806841e+01   1.3469633e+00
   6.5318700e+01   5.3293906e+01   4.8136959e+00
   3.4999983e+01   2.5550896e+01   4.4817956e+01
   6.4650690e+01   5.3476551e+01   1.1892634e+00
   4.2031888e+01   4.1800283e+01   1.2139237e+00
   1.7052150e+01   1.8714827e+01   4.2558077e+01
   1.3035416e+01   1.9573244e+01   1.8472291e+01
   2.5891313e+01   2.2399346e+01   3.9851752e+01
   6.6009594e+01   5.3029487e+01   8.8758461e+00
   5.4668171e+01   4.9649640e+01   1.1923686e+00
   1.2327379e+01   1.8908481e+01   2.3446837e+01
   1.6630284e+01   1.8634044e+01   4.1926771e+01
   6.1596748e+01   4.1332356e+01   4.0888552e+01
   1.6164404e+01   1.8635620e+01   4.0313311e+01
   2.5316647e+01   2.1915023e+01   4.2027026e+01
   3.6954448e+01   4.0383510e+01   1.2084683e+00
   5.6817171e+01   4.4277905e+01   3.7719405e+00
   1.0810904e+01   2.2150964e+01   1.8091722e+00
   6.8325731e+01   5.1706047e+01   2.3309785e+01
   6.3965161e+01   4.4309418e+01   3.6034157e+01
   6.8177331e+01   5.2149730e+01   2.0549173e+01
   1.7039111e+01   1.8419332e+01   4.4777970e+01
   1.9729771e+01   1.9362738e+01   4.4940645e+01
   6.7950872e+01   5.2080449e+01   2.0560999e+01
   4.9609396e+01   3.6121730e+01   2.3398835e+01
   1.3781501e+01   2.4955674e+01   1.4602732e+00
   1.7365543e+01   2.4183673e+01   1.9870011e+00
   6.5345018e+01   5.3283053e+01   4.9806932e+00
   1.9477451e+01   1.9752865e+01   4.1152793e+01
   6.3533947e+01   4.8728765e+01   1.3702377e+01
   3.7350230e+01   3.9467780e+01   1.2212261e+00
   6.4698428e+01   5.3492712e+01   1.1919071e+00
   3.3259098e+01   2.8747471e+01   1.0699297e+01
   2.2520221e+01   2.0501066e+01   4.4328407e+01
   5.3365509e+01   3.6861023e+01   3.4189231e+01
   6.1170305e+01   4.3727574e+01   2.7355031e+01
   1.6987952e+01   1.8428608e+01   4.4539008e+01
   2.6157877e+01   2.7297820e+01   2.3407270e+00
   4.6094025e+01   3.0950785e+01   4.4535861e+01
   1.5807528e+01   2.7320892e+01   1.3445950e+00
   5.8434365e+01   5.1082525e+01   1.1908864e+00
   3.4481768e+01   4.0187083e+01   1.2046494e+00
   5.5396490e+01   3.6404298e+01   4.3944729e+01
   1.1876896e+01   2.3334667e+01   1.5952361e+00
   3.5646701e+01   2.6403187e+01   4.0847613e+01
   1.6519539e+01   1.8511403e+01   4.2704573e+01
   1.8106792e+01   2.9268983e+01   1.2958945e+00
   3.2577811e+01   2.4492266e+01   4.4861026e+01
   6.4669178e+01   5.3474955e+01   1.1892947e+00
   6.4718551e+01   5.3451245e+01   1.4539880e+00
   6.4716174e+01   5.3417744e+01   1.5707648e+00
   1.4295589e+01   1.8858599e+01   3.1634631e+01
   5.7607464e+01   3.7847290e+01   4.3880825e+01
   4.3536639e+01   4.4728136e+01   1.1973079e+00
   1.2210828e+01   1.8961337e+01   2.2227645e+01
   6.3426156e+01   5.1221168e+01   2.1502469e+00
   2.9260077e+01   2.4375854e+01   3.4915676e+01
   6.4700312e+01   5.3492451e+01   1.2004725e+00
   6.2894945e+01   5.2806481e+01   1.1896535e+00
   6.0376603e+01   4.9745314e+01   1.2355218e+00
   6.4698010e+01   5.3492896e+01   1.1892271e+00
   3.4689191e+01   2.5648579e+01   4.3298011e+01
   1.6276206e+01   2.0759667e+01   1.8722097e+01
   3.4806018e+01   2.7278576e+01   3.0746537e+01
   6.4315851e+01   5.3283004e+01   1.1896203e+00
   6.7458035e+01   5.2260133e+01   1.8016938e+01
   1.2760571e+01   1.9492520e+01   1.8258826e+01
   5.9021821e+01   4.8465385e+01   1.2629414e+00
   6.6308732e+01   4.7787789e+01   3.0369272e+01
   3.9979061e+01   2.7919239e+01   4.4180431e+01
   6.4736176e+01   5.2089003e+01   6.1416246e+00
   4.8781491e+01   3.4230528e+01   3.3197240e+01
   4.5776164e+01   3.1092737e+01   4.2798128e+01
   2.7510112e+01   2.9378124e+01   1.5971205e+00
   9.7946369e+00   1.9897827e+01   4.6664772e+00
   2.8265183e+01   2.5586696e+01   1.9138656e+01
   6.5348393e+01   5.3308563e+01   4.5371255e+00
   6.5970957e+01   5.3115895e+01   7.8315425e+00
   6.3125376e+01   4.7297130e+01   1.8404145e+01
   1.1109757e+01   1.8998525e+01   1.7188712e+01
   4.7023252e+01   4.5689593e+01   1.1974766e+00
   6.8815538e+01   5.1334746e+01   2.6428118e+01
   6.5888207e+01   5.3137192e+01   7.3726953e+00
   6.7388934e+01   5.0947185e+01   2.2546006e+01
   3.6532653e+01   2.7828562e+01   3.2864372e+01
   2.1445802e+01   2.3394558e+01   1.2295443e+01
   4.4379687e+01   4.5204623e+01   1.1966511e+00
   4.8123898e+01   4.6721111e+01   1.1947710e+00
   1.7624275e+01   1.8598147e+01   4.4956079e+01
   3.5918418e+01   2.9550624e+01   1.5015986e+01
   3.3664766e+01   2.5482384e+01   4.1228192e+01
   3.9522447e+01   4.2224083e+01   1.2018339e+00
   6.8235089e+01   5.0492369e+01   2.7640579e+01
   6.7382750e+01   5.2577485e+01   1.5863642e+01
   2.7358964e+01   2.8002720e+01   2.1650611e+00
   4.4953638e+01   3.0457017e+01   4.3918650e+01
   6.8830435e+01   4.8427421e+01   3.7028778e+01
   6.0192491e+01   5.1272836e+01   1.1919356e+00
   4.8767460e+01   4.7146518e+01   1.1943071e+00
   2.1304040e+01   2.2044751e+01   2.6249360e+01
   1.5949001e+01   1.9216878e+01   3.4143236e+01
   1.7577470e+01   1.8712248e+01   4.3933621e+01
   1.6637216e+01   1.9946521e+01   2.9284338e+01
   6.4565495e+01   5.3445308e+01   1.1892821e+00
   6.5027004e+01   5.3413584e+01   2.8531952e+00
   6.1789748e+01   5.2189369e+01   1.1907687e+00
   1.8390726e+01   2.2202632e+01   1.2021697e+01
   1.7093782e+01   1.8415525e+01   4.4951745e+01
   6.5169458e+01   5.3372744e+01   3.5859207e+00
   1.3152649e+01   1.9358896e+01   2.1487066e+01
   4.2118310e+01   4.4130282e+01   1.1981605e+00
   2.5273924e+01   2.1493466e+01   4.4920538e+01
   6.4823756e+01   5.3455238e+01   1.8393563e+00
   6.5897663e+01   5.2928185e+01   9.1474544e+00
   5.6761177e+01   4.8071208e+01   1.2216283e+00
   6.2995326e+01   4.1910701e+01   4.2846616e+01
   9.5348312e+00   1.9663066e+01   5.4583206e+00
   1.9330342e+01   1.9216544e+01   4.4943973e+01
   6.4732731e+01   5.3482386e+01   1.3969745e+00
   4.3314372e+01   3.3590000e+01   1.4091451e+01
   6.8514728e+01   5.1898602e+01   2.2985288e+01
   4.1464921e+01   3.6237337e+01   1.5191180e+00
   6.7114007e+01   5.2689233e+01   1.4144192e+01
   3.3113129e+01   2.8109391e+01   1.5765691e+01
   1.5001048e+01   2.1448436e+01   7.2463215e+00
   2.0287748e+01   1.9572263e+01   4.4941587e+01
   1.2759603e+01   1.8942962e+01   2.4903875e+01
   6.1300844e+01   4.0767127e+01   4.2293122e+01
   4.1034314e+01   3.3665584e+01   4.5918536e+00
   5.6575774e+01   3.7193464e+01   4.3739423e+01
   2.1210081e+01   1.9977741e+01   4.4493741e+01
   1.5609242e+01   2.1412364e+01   9.3892403e+00
   2.1059691e+01   2.0550179e+01   3.9470873e+01
   1.5451201e+01   1.8638449e+01   3.8171674e+01
   5.2954025e+01   4.0272336e+01   9.6768100e+00
   2.2970135e+01   2.2712856e+01   2.6215491e+01
   6.3476335e+01   5.2838750e+01   1.1902742e+00
   6.6575826e+01   4.5429003e+01   4.0629899e+01
   6.4698898e+01   5.3492212e+01   1.1939494e+00
   2.0213256e+01   3.0966529e+01   1.2659057e+00
   6.1678105e+01   4.4042831e+01   2.7942098e+01
   3.7934586e+01   2.9639895e+01   2.3394815e+01
   5.5980778e+01   4.8400523e+01   1.2043417e+00
   6.5048757e+01   5.3397954e+01   3.0644645e+00
   6.6832208e+01   5.2614522e+01   1.4021646e+01
   6.4698047e+01   5.3492902e+01   1.1892277e+00
   1.9516814e+01   2.3030333e+01   8.7317706e+00
   6.4551948e+01   5.3444477e+01   1.1894385e+00
   6.4292214e+01   5.3327613e+01   1.1894108e+00
   1.2424026e+01   1.8897933e+01   2.4046634e+01
   1.0274524e+01   2.0659267e+01   2.9307741e+00
   3.4411476e+01   2.6042257e+01   3.9450761e+01
   9.6095477e+00   1.9353764e+01   8.0968315e+00
   1.9000324e+01   1.9256664e+01   4.3741107e+01
   1.7259731e+01   1.8472721e+01   4.4932996e+01
   2.0131252e+01   1.9516507e+01   4.4940684e+01
   4.8804655e+01   3.4942954e+01   2.8401458e+01
   6.1679216e+01   4.0832593e+01   4.3210502e+01
   1.5892894e+01   1.8922514e+01   3.6917829e+01
   6.8052560e+01   5.1349060e+01   2.3792259e+01
   4.2174781e+01   2.8993631e+01   4.4171831e+01
   5.7852842e+01   5.0920787e+01   1.1914619e+00
   4.7099687e+01   4.6407690e+01   1.1950080e+00
   6.4795460e+01   5.3467204e+01   1.7088333e+00
   4.3980636e+01   3.0630789e+01   3.9619137e+01
   6.6816426e+01   5.1016607e+01   1.9932186e+01
   6.4712405e+01   5.3489632e+01   1.2668890e+00
   6.5071244e+01   4.3784117e+01   4.2030860e+01
   3.7978230e+01   3.6086312e+01   1.3449275e+00
   1.3079831e+01   1.8937531e+01   2.6260149e+01
   1.8080807e+01   2.2658104e+01   7.1812814e+00
   6.7162318e+01   5.2680213e+01   1.4363416e+01
   9.4300636e+00   1.9994136e+01   3.8491796e+00
   6.5496941e+01   5.2995831e+01   6.9510678e+00
   2.8797639e+01   2.3245034e+01   4.2622076e+01
   3.1906351e+01   2.5783202e+01   3.2449385e+01
   3.1917325e+01   2.4776673e+01   4.0793626e+01
   1.3634047e+01   1.8916894e+01   2.8616200e+01
   6.5271031e+01   5.2856601e+01   6.3847538e+00
   3.5948754e+01   2.5965823e+01   4.4825840e+01
   1.7404463e+01   1.9768871e+01   3.3931197e+01
   9.8313150e+00   2.0906479e+01   2.3395347e+00
   6.7274327e+01   5.1416443e+01   2.0459792e+01
   4.6104025e+01   3.5710512e+01   1.0340929e+01
   6.3959112e+01   4.2777310e+01   4.2412113e+01
   3.1442128e+01   2.4640679e+01   4.0265633e+01
   5.5881357e+01   4.2403611e+01   9.9696373e+00
   1.1216328e+01   2.2563359e+01   1.7234854e+00
   6.6374645e+01   5.2191741e+01   1.3990231e+01
   9.7937212e+00   1.9394659e+01   8.2482756e+00
   6.2885071e+01   4.3118270e+01   3.7260862e+01
   4.1475790e+01   4.2431626e+01   1.2049398e+00
   6.8518433e+01   4.8963375e+01   3.4268998e+01
   1.4669569e+01   1.8842468e+01   3.3214200e+01
   6.5005393e+01   5.3416237e+01   2.7453348e+00
   1.7606095e+01   1.8593917e+01   4.4957083e+01
   4.0373747e+01   4.3271396e+01   1.1992591e+00
   1.2102888e+01   2.1480818e+01   2.6452443e+00
   6.1753007e+01   4.8515560e+01   5.7276833e+00
   3.6816880e+01   3.8877176e+01   1.2274031e+00
   6.4699248e+01   5.3492585e+01   1.1952473e+00
   6.8714515e+01   5.1620947e+01   2.4939764e+01
   3.4963168e+01   4.0270534e+01   1.2047673e+00
   1.1874962e+01   1.8927054e+01   2.1229464e+01
   1.7081739e+01   1.8415577e+01   4.4921659e+01
   9.5071315e+00   1.9487675e+01   6.7121973e+00
   3.8060055e+01   4.1997424e+01   1.2010873e+00
   1.0587031e+01   1.9294010e+01   1.1642550e+01
   3.3344317e+01   2.6870306e+01   2.8565648e+01
   6.8825311e+01   5.1631057e+01   2.5123033e+01
   6.8888671e+01   4.9446697e+01   3.3621196e+01
   6.4112726e+01   5.3220067e+01   1.1895821e+00
   5.7711702e+01   4.2928941e+01   1.5660479e+01
   4.1402863e+01   4.0920713e+01   1.2235953e+00
   2.7353350e+01   2.8499045e+01   1.8537983e+00
   5.6958720e+01   4.9942404e+01   1.1934358e+00
   1.7111206e+01   1.8418775e+01   4.4970360e+01
   2.0604775e+01   2.0549935e+01   3.8044370e+01
   3.3984439e+01   3.9897664e+01   1.2053542e+00
   6.6231868e+01   4.5124370e+01   4.0680995e+01
   2.1146323e+01   2.2297181e+01   2.2771362e+01
   5.5592780e+01   4.9875669e+01   1.1919106e+00
   4.3420494e+01   2.9789423e+01   4.3217001e+01
   6.0763979e+01   4.0559305e+01   4.1549567e+01
   6.6460190e+01   4.7632659e+01   3.1630121e+01
   1.1547420e+01   2.0349945e+01   5.7274774e+00
   2.5137028e+01   3.4246718e+01   1.2335158e+00
   6.6972797e+01   5.2562038e+01   1.4821137e+01
   2.5003168e+01   2.2101120e+01   3.9396754e+01
   6.4205218e+01   4.2970999e+01   4.2419406e+01
   6.8556479e+01   4.9550257e+01   3.2157414e+01
   6.5216047e+01   4.8364658e+01   2.3404869e+01
   5.6964754e+01   4.6647666e+01   1.3082853e+00
   6.4727540e+01   5.3471589e+01   1.4244584e+00
   3.9423595e+01   3.7874775e+01   1.2839702e+00
   6.0581280e+01   5.1892277e+01   1.1902061e+00
   1.5383809e+01   1.8777693e+01   3.6558776e+01
   9.5755285e+00   1.9614833e+01   5.8956473e+00
   1.9727016e+01   1.9376497e+01   4.4847031e+01
   4.3086400e+01   4.4333974e+01   1.1980146e+00
   2.0572530e+01   1.9743890e+01   4.4458448e+01
   5.2584611e+01   4.5458495e+01   1.2362228e+00
   9.6915003e+00   2.0718406e+01   2.5053873e+00
   1.2915095e+01   1.8969521e+01   2.5233913e+01
   6.4509908e+01   5.3427650e+01   1.1893737e+00
   6.0716266e+01   4.0084363e+01   4.3425675e+01
   6.5483573e+01   5.0996677e+01   1.3801334e+01
   1.3947338e+01   1.8811882e+01   3.0861670e+01
   6.9201960e+01   4.9474720e+01   3.4469039e+01
   6.4836634e+01   5.3461132e+01   1.9420658e+00
   6.9061397e+01   4.9162003e+01   3.5124770e+01
   1.4611001e+01   2.1433635e+01   6.2150230e+00
   6.2855687e+01   4.9320544e+01   7.5733143e+00
   1.2258932e+01   1.8941044e+01   2.2701695e+01
   1.2273490e+01   1.8904617e+01   2.3300017e+01
   5.6308038e+01   4.9923045e+01   1.1923704e+00
   1.3626399e+01   2.2049203e+01   2.6435057e+00
   6.4815380e+01   5.3348970e+01   2.3372549e+00
   1.7270981e+01   1.8471309e+01   4.4961686e+01
   6.4707898e+01   5.3490019e+01   1.2401271e+00
   1.7025786e+01   1.8430515e+01   4.4604232e+01
   6.4709238e+01   5.3487486e+01   1.2659284e+00
   2.1031964e+01   2.8759559e+01   1.3691524e+00
   4.7312139e+01   4.6409840e+01   1.1951528e+00
   6.4703269e+01   5.3492011e+01   1.2151901e+00
   6.4700236e+01   5.3491911e+01   1.2006077e+00
   6.8048098e+01   4.8472357e+01   3.4412111e+01
   6.5148477e+01   5.3358982e+01   3.7421177e+00
   6.7954408e+01   5.0284659e+01   2.7346843e+01
   2.2245700e+01   2.0338996e+01   4.4754673e+01
   5.2979760e+01   4.1829741e+01   2.2741018e+00
   4.3461958e+01   4.4128887e+01   1.1990532e+00
   1.4087702e+01   1.9303920e+01   2.6221469e+01
   4.2353327e+01   3.8384310e+01   1.3301499e+00
   5.8813909e+01   5.0891031e+01   1.1920314e+00
   6.4767587e+01   5.3473925e+01   1.5556535e+00
   2.1417441e+01   2.0325349e+01   4.2605299e+01
   4.1137673e+01   3.4989861e+01   1.9187186e+00
   3.9446840e+01   4.2207372e+01   1.2017967e+00
   1.1347632e+01   1.9014163e+01   1.7932950e+01
   6.4407261e+01   5.3195741e+01   1.1982227e+00
   6.9311817e+01   5.0014033e+01   3.2844378e+01
   6.4700295e+01   5.3491605e+01   1.2012005e+00
   3.8516039e+01   4.0837063e+01   1.2096145e+00
   6.7048459e+01   4.6647403e+01   3.7814531e+01
   3.2191137e+01   2.4572650e+01   4.3255172e+01
   5.0364998e+01   4.0830074e+01   1.6431864e+00
   6.3620648e+01   5.2384106e+01   1.2139806e+00
   5.3578276e+01   4.3179449e+01   1.5367402e+00
   6.3483504e+01   4.5800177e+01   2.7263619e+01
   6.4768948e+01   5.3473905e+01   1.5473592e+00
   6.4703131e+01   5.3491746e+01   1.2147103e+00
   3.3129109e+01   2.4730112e+01   4.4856353e+01
   6.6543886e+01   5.2314862e+01   1.4305479e+01
   1.0541496e+01   2.0912242e+01   2.6496235e+00
   2.3696697e+01   2.9768635e+01   1.3701710e+00
   3.5788149e+01   2.6857652e+01   3.7999881e+01
   1.5731083e+01   2.6160820e+01   1.4152350e+00
   1.5674681e+01   1.8629643e+01   3.8889393e+01
   6.5230443e+01   4.6693582e+01   3.0565988e+01
   3.3821752e+01   2.5759441e+01   3.9623807e+01
   1.6892324e+01   1.8574131e+01   4.3181731e+01
   1.7150297e+01   1.8573323e+01   4.3841111e+01
   6.4117069e+01   5.3168881e+01   1.1898583e+00
   2.8893456e+01   3.6903414e+01   1.2158028e+00
   6.7982323e+01   5.2253647e+01   1.9378591e+01
   1.6793375e+01   1.8586524e+01   4.2829034e+01
   6.4331778e+01   5.3180431e+01   1.1924113e+00
   6.3472446e+01   5.3045001e+01   1.1896554e+00
   6.5518567e+01   5.3204707e+01   6.2012239e+00
   6.6568842e+01   5.2920598e+01   1.1319539e+01
   4.6191274e+01   4.6012857e+01   1.1955054e+00
   6.7541700e+01   5.2441497e+01   1.7470210e+01
   6.2342558e+01   4.9556587e+01   3.7234338e+00
   5.5134460e+01   4.5304565e+01   1.3291033e+00
   4.8997923e+01   3.6862278e+01   1.4906400e+01
   6.8020841e+01   5.1048643e+01   2.4771074e+01
   3.6424786e+01   4.1234565e+01   1.2023406e+00
   1.6404224e+01   1.8767467e+01   3.9924457e+01
   5.6136470e+01   3.7316371e+01   4.1850901e+01
   1.8881753e+01   1.9365614e+01   4.2654243e+01
   4.6437810e+01   3.1127335e+01   4.4569404e+01
   4.6215187e+01   3.7976751e+01   1.8247464e+00
   3.3957704e+01   2.7665541e+01   2.3871438e+01
   6.8533575e+01   5.0366507e+01   2.9045878e+01
   2.1088833e+01   2.1285435e+01   3.2783083e+01
   1.5179202e+01   1.9819635e+01   2.4881945e+01
   2.3404560e+01   3.2529217e+01   1.2541365e+00
   4.6928494e+01   3.2483477e+01   3.7934457e+01
   2.5885353e+01   2.2946352e+01   3.5178682e+01
   6.6694917e+01   5.2892129e+01   1.2278844e+01
   1.2438075e+01   1.8913097e+01   2.3874661e+01
   6.7043487e+01   5.2337849e+01   1.6113084e+01
   4.2587928e+01   3.1506042e+01   2.7954517e+01
   6.3912862e+01   5.2048919e+01   1.5797570e+00
   5.5690392e+01   3.6808001e+01   4.2875846e+01
   6.4666251e+01   5.1207425e+01   8.8518786e+00
   5.2221217e+01   4.8530557e+01   1.1929373e+00
   1.7125583e+01   1.8421481e+01   4.4957353e+01
   1.5089966e+01   2.1104271e+01   1.0325335e+01
   1.6953870e+01   1.8476939e+01   4.4058213e+01
   1.2159344e+01   1.9111562e+01   2.0138760e+01
   1.8566640e+01   1.9234434e+01   4.2778688e+01
   3.4948300e+01   2.7459968e+01   2.9789452e+01
   6.7800425e+01   5.2166045e+01   1.9700851e+01
   6.5655837e+01   5.3220584e+01   6.1313908e+00
   5.3868805e+01   4.3320224e+01   3.5136640e+01
   1.7031465e+01   1.8415876e+01   4.4674406e+01
   1.6890855e+01   1.8436542e+01   4.3899315e+01
   3.6184787e+01   2.6466682e+01   4.4787804e+01
   2.9524097e+01   2.3208669e+01   4.4886709e+01
   6.7239629e+01   5.0647308e+01   2.7215511e+01
   6.7783542e+01   5.1773599e+01   2.2095069e+01
   6.7566508e+01   4.6599215e+01   3.9713969e+01
   1.6394427e+01   1.8445572e+01   4.1588619e+01
   1.7758861e+01   2.2201584e+01   3.2653119e+01
   1.3365389e+01   1.8714976e+01   2.6796969e+01
   1.3702805e+01   1.9175309e+01   2.5907939e+01
   3.8504565e+01   2.7157202e+01   4.4788699e+01
   3.8678106e+01   4.1990973e+01   4.1962994e+00
   1.7085364e+01   1.8411705e+01   4.4959333e+01
   6.5854324e+01   5.1627584e+01   1.8364361e+01
   4.2128614e+01   3.3988418e+01   4.2704510e+01
   5.9725144e+01   5.0078263e+01   1.3030957e+01
   3.0178248e+01   2.8643101e+01   4.2065485e+01
   1.5068129e+01   1.8640504e+01   3.4459735e+01
   2.9443841e+01   3.3527717e+01   2.2785417e+01
   1.2604989e+01   2.4212926e+01   1.5062979e+00
   4.6324856e+01   3.6057258e+01   4.2469991e+01
   3.7499128e+01   4.0363903e+01   1.0691862e+01
   1.6736002e+01   2.4746766e+01   1.6893588e+01
   2.6877496e+01   2.2139942e+01   4.4908526e+01
   3.1519788e+01   2.7958220e+01   4.3527963e+01
   6.0272249e+01   4.1988952e+01   4.2095316e+01
   5.8479475e+01   5.0815730e+01   3.9522647e+00
   1.7624110e+01   1.8768750e+01   4.4923242e+01
   1.1837912e+01   2.1615868e+01   8.3370432e+00
   3.7169393e+01   3.4534443e+01   3.7541371e+01
   1.0750912e+01   1.9086626e+01   1.4053954e+01
   1.7844879e+01   2.4214843e+01   2.4191375e+01
   6.4561383e+01   5.3448076e+01   1.1895652e+00
   6.8175328e+01   5.2147302e+01   2.0538093e+01
   6.3655614e+01   5.3080879e+01   1.5082454e+00
   6.5717343e+01   5.3143420e+01   6.8823057e+00
   1.7091189e+01   1.8416827e+01   4.4955745e+01
   6.5571913e+01   5.2788906e+01   9.3616780e+00
   5.1483771e+01   4.8330618e+01   1.2207604e+00
   2.2725477e+01   2.0518664e+01   4.4930557e+01
   2.8050780e+01   2.2724527e+01   4.4898939e+01
   4.2174864e+01   4.3225059e+01   7.6282904e+00
   2.6071908e+01   2.1815517e+01   4.4912961e+01
   3.5542594e+01   2.5802556e+01   4.4831262e+01
   2.0397876e+01   3.0689888e+01   3.5059405e+00
   6.5846359e+01   4.4687530e+01   4.1429366e+01
   1.5516873e+01   1.8624041e+01   3.8399782e+01
   6.4513129e+01   4.3905321e+01   4.1745330e+01
   6.4567194e+01   5.3447946e+01   1.2010915e+00
   4.3568989e+01   2.9624918e+01   4.4699972e+01
   3.9137259e+01   4.2513571e+01   2.2979442e+00
   2.4984677e+01   2.1428626e+01   4.4919925e+01
   1.4971632e+01   1.8581433e+01   3.4332409e+01
   1.5903174e+01   1.8549161e+01   3.9916303e+01
   3.7186678e+01   3.3835499e+01   3.9333106e+01
   1.6847626e+01   1.8424428e+01   4.3737526e+01
   4.8024308e+01   4.2080982e+01   3.0232683e+01
   1.7235194e+01   1.8460565e+01   4.4957627e+01
   1.4173812e+01   2.5794537e+01   1.4679123e+00
   1.9453660e+01   1.9284331e+01   4.4948005e+01
   6.4612296e+01   5.3462867e+01   1.2079773e+00
   6.7434935e+01   4.7975992e+01   3.6941670e+01
   1.0087866e+01   1.9157460e+01   1.1303611e+01
   2.2401201e+01   2.0570399e+01   4.4925484e+01
   2.4783693e+01   2.3567592e+01   4.4262754e+01
   1.6850297e+01   1.8440823e+01   4.3970604e+01
   3.9226342e+01   3.6639071e+01   3.4306608e+01
   3.2985496e+01   2.4706743e+01   4.4859060e+01
   3.5514618e+01   2.5791891e+01   4.4831577e+01
   5.6793836e+01   3.7322958e+01   4.3985565e+01
   1.6614067e+01   1.8492102e+01   4.3100130e+01
   6.3818127e+01   5.3181177e+01   1.1923510e+00
   6.4795436e+01   5.3368600e+01   2.5492092e+00
   2.6857271e+01   2.2136469e+01   4.4908821e+01
   1.7052141e+01   1.8416679e+01   4.4821604e+01
   1.6573156e+01   1.8437350e+01   4.2547882e+01
   6.4496811e+01   5.3412544e+01   1.2806962e+00
   2.6067342e+01   2.3192074e+01   4.4720518e+01
   4.8747834e+01   4.5060885e+01   1.5862241e+01
   3.2198253e+01   3.2931205e+01   3.3201992e+01
   5.3076448e+01   4.2091618e+01   3.7578889e+01
   1.7453984e+01   1.8537316e+01   4.4955769e+01
   5.3080899e+01   3.6088187e+01   4.3973633e+01
   1.6522855e+01   1.8508818e+01   4.2739973e+01
   3.1141907e+01   2.3904106e+01   4.4878383e+01
   3.0560520e+01   2.5277686e+01   4.4656147e+01
   3.3982188e+01   3.9917108e+01   1.2194206e+00
   2.9410341e+01   2.3282052e+01   4.4888254e+01
   1.1592324e+01   1.9315677e+01   1.5885864e+01
   1.6838112e+01   1.8424510e+01   4.3803532e+01
   9.9486106e+00   1.9201759e+01   1.0409794e+01
   3.6479275e+01   3.9807906e+01   1.0701266e+01
   2.0870552e+01   1.9801077e+01   4.4939760e+01
   3.4790298e+01   4.0347737e+01   1.3308131e+00
   1.5884874e+01   2.7159729e+01   2.4942621e+00
   1.1977163e+01   2.2520203e+01   5.5284394e+00
   1.1980736e+01   1.8886658e+01   2.1275249e+01
   1.2000224e+01   2.3562502e+01   1.5743366e+00
   1.3948395e+01   1.8665007e+01   3.0408643e+01
   5.8137512e+01   4.1210430e+01   4.2076771e+01
   5.9261001e+01   4.9322860e+01   1.6848010e+01
   6.4192798e+01   5.3289075e+01   1.4017773e+00
   3.9078396e+01   3.1856568e+01   4.3295359e+01
   1.3572483e+01   1.8801954e+01   2.9610310e+01
   1.7047300e+01   1.8416283e+01   4.4753186e+01
   2.8040267e+01   3.6400555e+01   1.2194869e+00
   1.6776978e+01   1.8437987e+01   4.3602010e+01
   1.5664677e+01   1.8544715e+01   3.8716484e+01
   2.3156434e+01   2.2899590e+01   4.4131853e+01
   9.4968344e+00   1.9428750e+01   7.1898858e+00
   2.0367853e+01   1.9602431e+01   4.4939038e+01
   1.2123775e+01   1.9213758e+01   1.8568891e+01
   6.8675739e+01   4.9918613e+01   3.2390097e+01
   1.4175825e+01   1.8747590e+01   3.2420064e+01
   5.1001876e+01   4.7579169e+01   5.2641064e+00
   1.6948556e+01   1.8430558e+01   4.4202183e+01
   1.3318378e+01   1.8720337e+01   2.7137146e+01
   5.0300281e+01   4.7470239e+01   3.9228431e+00
   2.9269939e+01   3.0937480e+01   3.3829240e+01
   5.9084798e+01   4.6792373e+01   3.0302481e+01
   4.2690455e+01   4.3991538e+01   4.2308355e+00
   3.7196207e+01   2.6551132e+01   4.4808382e+01
   6.8096559e+01   4.8009841e+01   3.7404959e+01
   3.3334585e+01   2.4842663e+01   4.4856575e+01
   2.4809134e+01   2.2014900e+01   4.4849930e+01
   2.4737863e+01   2.1357913e+01   4.4921502e+01
   3.2386531e+01   3.6962274e+01   1.3710387e+01
   4.7970887e+01   4.5041718e+01   1.3774321e+01
   4.6870207e+01   3.9166736e+01   3.8093663e+01
   5.3366876e+01   4.8551397e+01   5.4407818e+00
   5.3257649e+01   4.8834692e+01   3.0396330e+00
   2.7997795e+01   2.4458753e+01   4.4575460e+01
   1.1763456e+01   1.9926427e+01   1.4278669e+01
   1.7090693e+01   1.8412122e+01   4.4959683e+01
   6.4674622e+01   5.3133844e+01   4.1076437e+00
   2.5196883e+01   2.3040077e+01   4.4629590e+01
   6.5181019e+01   4.5157958e+01   4.0607504e+01
   3.8470855e+01   3.8649568e+01   2.3861463e+01
   1.2861747e+01   1.9113354e+01   2.2240590e+01
   5.9764633e+01   5.1332116e+01   3.8190480e+00
   1.9698418e+01   1.9354133e+01   4.4942732e+01
   6.8393195e+01   4.7730949e+01   3.8189210e+01
   2.1672232e+01   3.1935451e+01   2.0113645e+00
   3.3723288e+01   3.4675006e+01   2.9839030e+01
   6.4153464e+01   5.2493080e+01   7.5204669e+00
   1.3396657e+01   1.8818701e+01   2.8787056e+01
   1.8760881e+01   1.9022903e+01   4.4951111e+01
   5.5302864e+01   4.0120130e+01   4.2076069e+01
   3.3034182e+01   2.4698303e+01   4.4859153e+01
   6.4597174e+01   5.3425810e+01   1.4688416e+00
   1.6802882e+01   1.8441508e+01   4.3755987e+01
   3.5882114e+01   2.6400441e+01   4.4783460e+01
   2.0426111e+01   1.9650550e+01   4.4943043e+01
   1.2719897e+01   1.9678064e+01   1.9406266e+01
   2.5583735e+01   2.9033650e+01   3.1523534e+01
   1.6280182e+01   1.8466434e+01   4.0769083e+01
   6.2047174e+01   5.2529258e+01   1.1904822e+00
   6.4431263e+01   5.3391395e+01   1.2511184e+00
   2.9284933e+01   3.6998614e+01   2.2637999e+00
   1.2722207e+01   2.2778147e+01   7.6725406e+00
   1.2571346e+01   1.8854790e+01   2.4499472e+01
   1.7105898e+01   1.8418952e+01   4.4960310e+01
   6.7416214e+01   5.2238961e+01   1.8059511e+01
   1.7152438e+01   1.8440065e+01   4.4959725e+01
   1.4924610e+01   1.8577477e+01   3.4264193e+01
   1.9579339e+01   1.9466022e+01   4.4937617e+01
   2.1877350e+01   2.0177068e+01   4.4934187e+01
   9.3688839e+00   1.9576978e+01   5.7144406e+00
   5.7908966e+01   5.0808240e+01   2.2637164e+00
   1.3129953e+01   2.4235018e+01   3.6260615e+00
   2.9041983e+01   3.0014279e+01   3.6707982e+01
   1.7112468e+01   1.8424857e+01   4.4959987e+01
   2.2671674e+01   3.2797208e+01   1.2625396e+00
   4.6051297e+01   3.1825073e+01   4.4481286e+01
   4.3353714e+01   3.9668204e+01   3.0882591e+01
   1.7043090e+01   1.8418918e+01   4.4790436e+01
   1.5256559e+01   1.8601765e+01   3.7003867e+01
   2.4358318e+01   2.2156921e+01   4.4804504e+01
   6.5157153e+01   4.6902714e+01   3.7498179e+01
   1.2669797e+01   1.9710317e+01   1.9055290e+01
   1.7078785e+01   1.8412311e+01   4.4929749e+01
   4.2117429e+01   4.2918976e+01   9.5832773e+00
   3.7828585e+01   4.1197302e+01   6.3886117e+00
   1.7022054e+01   1.8621146e+01   4.3850740e+01
   1.6549616e+01   1.8461721e+01   4.2603417e+01
   1.2449072e+01   1.9075737e+01   2.0611660e+01
   1.8919575e+01   1.9472178e+01   4.4885873e+01
   2.9422303e+01   3.3564957e+01   2.2509845e+01
   4.6342940e+01   3.1099536e+01   4.4625657e+01
   4.3089914e+01   2.9829707e+01   4.4660382e+01
   2.7463695e+01   2.6782685e+01   4.2551130e+01
   1.6992272e+01   1.8420799e+01   4.4560122e+01
   6.5092004e+01   5.3380490e+01   3.3095905e+00
   6.3962901e+01   5.3121431e+01   2.1310218e+00
   4.9258122e+01   3.3828574e+01   4.4256747e+01
   9.6866365e+00   1.9321581e+01   8.5922956e+00
   1.0087482e+01   1.9197468e+01   1.0946454e+01
   4.6821910e+01   3.4578207e+01   4.3600575e+01
   1.2345166e+01   1.8831561e+01   2.2509408e+01
   1.3855010e+01   1.8774273e+01   3.0919313e+01
   4.8791645e+01   4.6473839e+01   6.3226508e+00
   1.7085988e+01   1.8411934e+01   4.4963255e+01
   1.3492078e+01   1.8743377e+01   2.8635218e+01
   1.3900388e+01   2.0753884e+01   2.0765209e+01
   5.4145220e+01   4.9353715e+01   1.8590219e+00
   1.2624414e+01   2.0182632e+01   1.7133988e+01
   4.5415506e+01   3.0821176e+01   4.4624043e+01
   1.5995798e+01   2.5906708e+01   8.5592661e+00
   1.7033376e+01   1.8419053e+01   4.4741456e+01
   1.4123247e+01   1.8748770e+01   3.2141750e+01
   6.5641917e+01   5.3118240e+01   6.8723421e+00
   1.7085868e+01   1.8411712e+01   4.4960411e+01
   1.2253431e+01   1.9911937e+01   1.6452714e+01
   6.4219738e+01   4.9467233e+01   2.7459783e+01
   4.3484897e+01   2.9847172e+01   4.4674038e+01
   1.1395745e+01   1.8959889e+01   1.8414825e+01
   5.0303560e+01   4.6170130e+01   1.3138586e+01
   5.6854686e+01   5.0523226e+01   1.2065350e+00
   4.3698713e+01   3.4018309e+01   4.3183030e+01
   1.6473449e+01   1.8461531e+01   4.2250943e+01
   3.7225225e+01   3.6822587e+01   2.9245724e+01
   6.4636871e+01   5.3471591e+01   1.2060212e+00
   6.9087638e+01   5.1019828e+01   2.8544724e+01
   3.7813905e+01   4.1480641e+01   4.5561891e+00
   1.8517237e+01   1.8987605e+01   4.4949812e+01
   3.8390028e+01   4.2099630e+01   2.4905497e+00
   1.3600073e+01   1.8989628e+01   2.6083021e+01
   2.5525769e+01   3.0999502e+01   2.2112317e+01
   6.6898522e+01   5.2406952e+01   1.5625458e+01
   1.1663574e+01   2.2553312e+01   4.0929378e+00
   1.5579026e+01   1.9621737e+01   3.2922957e+01
   1.6836440e+01   1.8418979e+01   4.3769855e+01
   1.2866053e+01   1.8866146e+01   2.6256237e+01
   3.0953278e+01   2.8677852e+01   4.2566983e+01
   5.0315984e+01   4.2717133e+01   3.1810482e+01
   5.3262887e+01   3.7302433e+01   4.3477492e+01
   6.7469592e+01   4.7203012e+01   3.8591815e+01
   1.7327317e+01   2.3694538e+01   2.4215415e+01
   2.1670695e+01   2.0153260e+01   4.4938529e+01
   1.5692789e+01   1.8605269e+01   3.9194599e+01
   1.4780864e+01   1.8701254e+01   3.5190548e+01
   1.2792116e+01   1.8871865e+01   2.3341102e+01
   1.6438377e+01   1.8472750e+01   4.2065401e+01
   1.2589023e+01   2.0624211e+01   1.5381461e+01
   1.6863880e+01   1.8424332e+01   4.3842111e+01
   9.6311896e+00   1.9382543e+01   7.9859927e+00
   1.5228816e+01   1.8592446e+01   3.6778143e+01
   4.6004985e+01   4.4892330e+01   8.6976839e+00
   3.8672745e+01   2.7769721e+01   4.4734579e+01
   3.3592057e+01   2.9338653e+01   4.3242413e+01
   2.7614548e+01   2.2440333e+01   4.4903160e+01
   1.6621841e+01   1.8428931e+01   4.2745600e+01
   1.1979295e+01   2.3211741e+01   2.8707344e+00
   1.5748784e+01   2.6665155e+01   4.1705985e+00
   5.0596376e+01   4.7300508e+01   6.0174976e+00
   4.7635960e+01   3.3380805e+01   4.4209879e+01
   4.1871127e+01   3.6985195e+01   3.7551763e+01
   1.6686448e+01   1.8433976e+01   4.2903167e+01
   1.4675208e+01   1.8604651e+01   3.2979449e+01
   2.8317663e+01   2.8545847e+01   3.9928552e+01
   4.2020708e+01   3.2108934e+01   4.3874915e+01
   1.2166145e+01   2.3736111e+01   1.5781154e+00
   5.0339527e+01   3.3294180e+01   4.4472845e+01
   2.4807508e+01   2.1774759e+01   4.4877322e+01
   1.8723892e+01   2.0197467e+01   4.3920468e+01
   1.3834626e+01   2.5448133e+01   1.5381938e+00
   6.0241226e+01   5.1844576e+01   1.1985545e+00
   1.3221651e+01   1.8724971e+01   2.6338210e+01
   1.3566450e+01   1.8956130e+01   2.6073094e+01
   1.7082420e+01   1.8412112e+01   4.4947005e+01
   1.5089464e+01   1.8652606e+01   3.6446990e+01
   5.0438980e+01   4.1595251e+01   3.5895855e+01
   1.7582750e+01   1.9333772e+01   4.3399194e+01
   1.3624423e+01   1.8797805e+01   2.9844075e+01
   1.5732156e+01   2.7063145e+01   2.3095207e+00
   1.7017340e+01   1.8420916e+01   4.4685474e+01
   2.1336314e+01   2.0080829e+01   4.4938307e+01
   6.5327403e+01   5.2249188e+01   1.2742566e+01
   1.7307411e+01   1.8491089e+01   4.4959293e+01
   1.7133675e+01   1.8434877e+01   4.4959770e+01
   6.1210063e+01   5.2212248e+01   1.1960011e+00
   6.4124295e+01   4.3719258e+01   4.1789879e+01
   2.0482865e+01   1.9652015e+01   4.4941242e+01
   6.7141806e+01   5.0073623e+01   2.9589442e+01
   1.3444236e+01   2.4713246e+01   2.9870742e+00
   5.3686912e+01   4.5138094e+01   2.7857628e+01
   1.4351352e+01   1.8653171e+01   3.2553316e+01
   1.7158506e+01   1.8437059e+01   4.4959943e+01
   1.7116014e+01   1.8418895e+01   4.4958418e+01
   3.7511125e+01   2.6698668e+01   4.4803561e+01
   6.9110407e+01   4.9533168e+01   3.4277393e+01
   1.8024992e+01   1.9711163e+01   4.3673925e+01
   6.2024610e+01   4.5015522e+01   3.8934262e+01
   6.6259737e+01   4.5023542e+01   4.1219320e+01
   6.8361839e+01   4.7655073e+01   3.8313883e+01
   1.6612532e+01   1.8467431e+01   4.2953352e+01
   1.5872770e+01   1.8507625e+01   3.9391562e+01
   5.8229798e+01   4.9532394e+01   1.2714963e+01
   4.6846440e+01   3.2905200e+01   4.4267487e+01
   1.4938462e+01   1.8679569e+01   3.5842336e+01
   1.8773858e+01   1.9387510e+01   4.4892092e+01
   1.7319060e+01   1.8498874e+01   4.4958954e+01
   6.1903717e+01   5.2469372e+01   1.2285708e+00
   2.6667258e+01   2.7848962e+01   3.8774443e+01
   1.5219353e+01   1.8662868e+01   3.7146629e+01
   6.4224379e+01   5.2645848e+01   6.5620209e+00
   6.6159574e+01   5.1720757e+01   1.8493908e+01
   6.4442349e+01   5.3392843e+01   1.2805635e+00
   5.4334785e+01   4.5515307e+01   2.7384955e+01
   6.4494120e+01   5.3339983e+01   1.9134744e+00
   5.6017991e+01   3.9579712e+01   4.2722794e+01
   4.2077474e+01   3.0930997e+01   4.4327586e+01
   1.8996964e+01   1.9098496e+01   4.4948059e+01
   2.3909326e+01   2.0964162e+01   4.4924727e+01
   9.4945344e+00   2.0391129e+01   2.9382228e+00
   6.9181817e+01   5.0866569e+01   2.9339655e+01
   2.3070281e+01   2.0629629e+01   4.4925960e+01
   1.4865103e+01   1.8590385e+01   3.4811874e+01
   6.1638124e+01   5.2372495e+01   1.2062623e+00
   1.7031369e+01   1.8443543e+01   4.4563643e+01
   1.7054921e+01   1.8411051e+01   4.4805636e+01
   1.9623670e+01   1.9350454e+01   4.4946340e+01
   1.2113428e+01   1.8911205e+01   2.0390110e+01
   2.8379394e+01   3.6592837e+01   1.3250191e+00
   2.6326245e+01   3.2502588e+01   1.6996650e+01
   1.1123745e+01   2.1959523e+01   4.0425162e+00
   1.7061970e+01   1.8415449e+01   4.4865091e+01
   1.7091874e+01   1.8413041e+01   4.4959994e+01
   3.9144495e+01   4.2495283e+01   2.4437877e+00
   5.5237982e+01   4.4085411e+01   3.4521798e+01
   3.0032182e+01   3.6368327e+01   8.7317588e+00
   1.6725825e+01   1.8480724e+01   4.3567432e+01
   4.2551519e+01   4.4297968e+01   1.6301725e+00
   3.1313129e+01   2.4003849e+01   4.4874945e+01
   1.4016771e+01   2.4880673e+01   4.6948840e+00
   3.2838567e+01   3.4558145e+01   2.8117447e+01
   1.8044102e+01   1.9198597e+01   4.4802014e+01
   4.5563982e+01   4.5677524e+01   1.7949439e+00
   1.7673855e+01   2.1263544e+01   3.6281495e+01
   2.1091909e+01   2.1101584e+01   4.4631742e+01
   6.6222846e+01   4.8540750e+01   3.4116217e+01
   4.7615073e+01   3.2650527e+01   4.4419332e+01
   6.6759343e+01   5.0908847e+01   2.5003026e+01
   2.1674256e+01   2.4635388e+01   3.7214173e+01
   6.1163833e+01   5.2067520e+01   2.2372666e+00
   6.4523697e+01   5.3425676e+01   1.2418615e+00
   2.3181953e+01   2.8366651e+01   2.6712500e+01
   1.4798784e+01   1.8701615e+01   3.5278850e+01
   2.1348393e+01   2.8444274e+01   1.8849108e+01
   1.5430850e+01   1.8544898e+01   3.6507613e+01
   4.5315428e+01   3.2050436e+01   4.4353156e+01
   3.7181640e+01   2.6626133e+01   4.4802018e+01
   1.0682850e+01   1.9331679e+01   1.2078767e+01
   1.6974106e+01   1.8422308e+01   4.4365658e+01
   6.6887549e+01   5.2673087e+01   1.3745290e+01
   2.8257952e+01   2.3821864e+01   4.4770018e+01
   3.7893657e+01   2.6864593e+01   4.4797923e+01
   2.1150696e+01   3.0895061e+01   5.3898888e+00
   4.4195054e+01   3.4335224e+01   4.3107253e+01
   1.7085888e+01   1.8411880e+01   4.4960196e+01
   1.7139834e+01   1.8486524e+01   4.4877924e+01
   6.2522499e+01   5.2688216e+01   1.3091999e+00
   6.0148901e+01   4.4043710e+01   3.9388633e+01
   1.4332140e+01   1.8732415e+01   3.3114294e+01
   1.7477911e+01   1.8619452e+01   4.4950558e+01
   4.4763004e+01   4.0755186e+01   2.9296379e+01
   1.6095720e+01   1.8469584e+01   3.9993310e+01
   1.7009808e+01   1.8417274e+01   4.4562138e+01
   1.6728312e+01   1.8430030e+01   4.3129488e+01
   3.9752108e+01   3.5591708e+01   3.8358824e+01
   2.8489731e+01   2.3400907e+01   4.4837729e+01
   1.4114508e+01   1.8705525e+01   3.1734249e+01
   9.4585397e+00   1.9758948e+01   5.1961312e+00
   1.0065306e+01   1.9171528e+01   1.1073263e+01
   1.4341440e+01   1.8656276e+01   3.1172943e+01
   5.1349078e+01   3.3885237e+01   4.4421382e+01
   1.7082868e+01   1.8411733e+01   4.4947040e+01
   1.1699074e+01   1.8935178e+01   2.0275226e+01
   6.0971270e+01   5.1858892e+01   3.3173653e+00
   1.7710023e+01   1.8628159e+01   4.4953800e+01
   4.5840112e+01   4.0032243e+01   3.4170323e+01
   2.1677926e+01   2.1732966e+01   4.4406499e+01
   6.2927749e+01   4.7782806e+01   3.2368376e+01
   5.1951760e+01   4.2052050e+01   3.6460916e+01
   6.3558165e+01   4.2804202e+01   4.2387363e+01
   1.5686038e+01   1.8604436e+01   3.9129759e+01
   6.8666366e+01   5.1787954e+01   2.3893047e+01
   1.7044658e+01   1.8416002e+01   4.4786205e+01
   1.3748304e+01   2.3593453e+01   8.8490838e+00
   1.7073688e+01   1.8413716e+01   4.4913554e+01
   6.7849075e+01   4.7059774e+01   3.9095294e+01
   3.2458110e+01   2.7373821e+01   4.4187932e+01
   4.8136538e+01   3.2081943e+01   4.4564364e+01
   3.6682631e+01   4.0888047e+01   4.4902801e+00
   3.8018693e+01   4.1820910e+01   3.0526908e+00
   2.9933405e+01   3.3677837e+01   2.3659860e+01
   1.8907219e+01   1.9201791e+01   4.4943488e+01
   1.6697373e+01   1.8534388e+01   4.2515787e+01
   4.0411603e+01   2.8053697e+01   4.4759031e+01
   1.2719721e+01   1.8786829e+01   2.4230420e+01
   1.7017649e+01   1.8427356e+01   4.4709407e+01
   1.7129550e+01   1.8423547e+01   4.4958256e+01
   6.3980739e+01   5.2067366e+01   1.0473873e+01
   1.4291888e+01   1.8786270e+01   3.0265223e+01
   1.6892173e+01   1.8436692e+01   4.4138455e+01
   6.7479821e+01   5.2517378e+01   1.6253406e+01
   1.9164347e+01   1.9176175e+01   4.4948917e+01
   1.6043320e+01   1.8558312e+01   4.0650861e+01
   1.5491760e+01   1.8616073e+01   3.8239224e+01
   1.7351242e+01   1.8537838e+01   4.4956682e+01
   3.1945914e+01   2.4393890e+01   4.4862583e+01
   4.4973892e+01   3.0448685e+01   4.4656997e+01
   2.2491404e+01   2.2428415e+01   4.4217519e+01
   6.7246211e+01   5.2537170e+01   1.5578953e+01
   2.0793920e+01   1.9763380e+01   4.4937663e+01
   1.7658677e+01   2.6562270e+01   1.2577759e+01
   1.6329293e+01   1.8452850e+01   4.1211289e+01
   1.5756668e+01   2.7290427e+01   1.3703718e+00
   1.7061592e+01   1.8418157e+01   4.4814147e+01
   1.4188498e+01   1.8633126e+01   3.1087886e+01
   3.9508691e+01   4.0205349e+01   1.8082704e+01
   6.5864394e+01   5.1429562e+01   1.9764532e+01
   1.6904388e+01   1.8447478e+01   4.4265880e+01
   1.3736767e+01   1.8681172e+01   2.9261650e+01
   1.7091666e+01   1.8417504e+01   4.4956630e+01
   1.5282161e+01   1.8589431e+01   3.7037279e+01
   2.0060238e+01   2.4528063e+01   3.2337140e+01
   4.7361011e+01   3.3110364e+01   4.4264364e+01
   1.2941351e+01   1.8858899e+01   2.6601921e+01
   3.7548841e+01   3.4709182e+01   3.7629265e+01
   1.8505449e+01   2.8812688e+01   5.3210528e+00
   1.4720760e+01   1.8609964e+01   3.4205057e+01
   5.6410735e+01   4.9135144e+01   1.0374264e+01
   6.9209791e+01   4.9370687e+01   3.4865919e+01
   6.1386298e+01   4.7608751e+01   3.0688286e+01
   6.4809271e+01   5.3333870e+01   2.8812270e+00
   1.0640602e+01   1.9049450e+01   1.4557651e+01
   6.3764717e+01   5.3143901e+01   1.3209778e+00
   1.3381469e+01   1.8822467e+01   2.8737133e+01
   3.4301090e+01   2.5295059e+01   4.4844829e+01
   1.6279439e+01   1.8528073e+01   4.1653731e+01
   4.9101621e+01   4.7306357e+01   1.2910243e+00
   9.4087749e+00   1.9543651e+01   6.0730140e+00
   6.4484397e+01   5.2167947e+01   1.1109521e+01
   5.1829913e+01   4.8480299e+01   1.1974805e+00
   1.8446164e+01   1.8896791e+01   4.4950934e+01
   1.4632116e+01   1.8659537e+01   3.4178826e+01
   1.4520907e+01   2.3714798e+01   1.1738345e+01
   1.0638499e+01   2.1809839e+01   2.5511305e+00
   2.3436647e+01   2.0781130e+01   4.4926305e+01
   2.9781597e+01   2.3401977e+01   4.4886628e+01
   3.4582737e+01   3.1757556e+01   4.0809348e+01
   1.7201575e+01   1.8454938e+01   4.4959813e+01
   1.6613593e+01   1.8453982e+01   4.2883437e+01
   1.2397372e+01   1.8826055e+01   2.2698848e+01
   1.0061172e+01   1.9453492e+01   9.0212250e+00
   1.7088628e+01   1.8415719e+01   4.4956042e+01
   3.0359088e+01   2.3723964e+01   4.4877127e+01
   9.3844767e+00   1.9527781e+01   6.0997905e+00
   1.2761948e+01   1.9019395e+01   2.2265834e+01
   5.7000378e+01   4.0279457e+01   4.2485618e+01
   5.5694650e+01   4.8964878e+01   9.4599619e+00
   5.0182571e+01   3.5002997e+01   4.3980362e+01
   2.4068785e+01   3.3218974e+01   4.3661581e+00
   1.8234561e+01   1.8850499e+01   4.4954932e+01
   1.6150596e+01   1.8546256e+01   4.1127778e+01
   1.6715995e+01   1.8483255e+01   4.3531003e+01
   4.8627216e+01   4.0502525e+01   3.6733889e+01
   1.8669190e+01   1.9633522e+01   4.4744166e+01
   1.2462199e+01   2.0589867e+01   1.4948344e+01
   4.3461690e+01   3.0041400e+01   4.4646832e+01
   5.7285645e+01   4.8368800e+01   1.7928253e+01
   4.4765917e+01   3.9912661e+01   3.2672405e+01
   1.2343411e+01   1.8831926e+01   2.2462486e+01
   6.0654074e+01   5.1403172e+01   5.8398188e+00
   9.9341233e+00   1.9267982e+01   9.8744930e+00
   2.4632258e+01   2.1352531e+01   4.4921264e+01
   6.5032634e+01   5.1433316e+01   1.7617218e+01
   1.7061088e+01   1.8413927e+01   4.4853659e+01
   6.5490467e+01   5.3088256e+01   6.6960948e+00
   1.6525162e+01   1.8438291e+01   4.2305140e+01
   1.5525392e+01   1.8625848e+01   3.8453669e+01
   2.4305746e+01   2.3224650e+01   4.4328945e+01
   1.8650278e+01   1.9917116e+01   4.4398871e+01
   3.7045889e+01   2.6482078e+01   4.4810447e+01
   2.8384098e+01   2.2764696e+01   4.4896603e+01
   6.8303454e+01   5.0134101e+01   3.1039161e+01
   3.7287219e+01   3.6476053e+01   3.0818129e+01
   5.0990652e+01   4.8093801e+01   1.4319601e+00
   1.7967386e+01   1.8724893e+01   4.4954132e+01
   6.5793516e+01   5.3114909e+01   7.3093321e+00
   2.0150373e+01   1.9771995e+01   4.4922541e+01
   1.4594576e+01   1.8663009e+01   3.4002687e+01
