# Supplementary material for: Rethinking Colour Constancy
Source: PLoS One. 2015 Sep 10;10(9):e0135029. doi: 10.1371/journal.pone.0135029 (PMC4565710; doi:10.1371/journal.pone.0135029)
Supplement: S1 Dataset — (ZIP) [file pone.0135029.s002.zip › 5-TransitionMetamerReflectanceData/GtoN_20munsells/targetXYZ_4.txt]

   1.0995525e+01   2.1248369e+01   6.2499463e+00
   6.2073673e+01   5.3352477e+01   7.0689418e-01
   6.6521442e+01   5.1795657e+01   1.5020721e+01
   6.3624415e+01   5.3114811e+01   7.1564745e-01
   1.2027464e+01   2.1091903e+01   1.2465992e+01
   1.0985455e+01   2.1352407e+01   5.3627333e+00
   4.4263406e+01   3.7947885e+01   9.5117392e-01
   2.1533517e+01   3.1615880e+01   7.3860184e-01
   6.5654194e+01   5.4120818e+01   3.6037075e+00
   6.5122299e+01   5.4393200e+01   7.1107207e-01
   6.5313376e+01   5.4407361e+01   1.3998301e+00
   2.6015824e+01   2.6152770e+01   1.7027114e+01
   6.3659668e+01   5.3359135e+01   7.0931455e-01
   6.5748487e+01   5.1692397e+01   1.3003113e+01
   2.0596642e+01   2.5197994e+01   4.2098948e+00
   1.6813164e+01   2.1063172e+01   2.9083789e+01
   6.5471945e+01   5.4295589e+01   2.3337558e+00
   1.0743874e+01   2.0932735e+01   8.7819621e+00
   1.5019198e+01   2.0452543e+01   2.8827114e+01
   1.6706324e+01   2.2278383e+01   1.8628170e+01
   3.3653763e+01   3.0235991e+01   9.9997137e+00
   2.5817326e+01   2.4982568e+01   2.6123455e+01
   4.8399972e+01   3.5483433e+01   2.8091781e+01
   1.3553579e+01   2.2431016e+01   4.3473113e+00
   5.3271063e+01   4.0774995e+01   1.4774704e+01
   3.1488653e+01   2.7527757e+01   2.5250855e+01
   6.5240675e+01   5.4491193e+01   8.2077399e-01
   5.0056151e+01   4.8089852e+01   7.0767713e-01
   6.5381250e+01   5.4351413e+01   1.8295809e+00
   3.0241362e+01   2.9181083e+01   5.2422477e+00
   1.5548558e+01   2.0603618e+01   2.9090855e+01
   2.6375222e+01   2.6616488e+01   1.3676647e+01
   2.2673420e+01   2.6200134e+01   2.9508808e+00
   6.3625823e+01   5.3928284e+01   7.0669394e-01
   6.5228701e+01   5.4509203e+01   7.0672348e-01
   1.3949398e+01   2.0866647e+01   2.2491910e+01
   3.1167433e+01   2.8725578e+01   1.3490833e+01
   6.5592467e+01   5.4146134e+01   3.4578432e+00
   1.7580752e+01   2.3626504e+01   7.2543330e+00
   6.4550384e+01   5.4241877e+01   7.0650892e-01
   6.5358493e+01   5.4413267e+01   1.5295370e+00
   4.0887752e+01   4.2641046e+01   7.0944768e-01
   5.4974754e+01   4.7988653e+01   7.1631054e-01
   1.3856476e+01   2.0642731e+01   2.4402865e+01
   4.1261358e+01   3.1832359e+01   2.7068131e+01
   4.5918153e+01   3.4056099e+01   2.8280625e+01
   4.8002866e+01   3.6940386e+01   1.8189190e+01
   1.2490126e+01   2.2065342e+01   4.0545016e+00
   2.3539439e+01   2.7588170e+01   1.0833478e+00
   2.3403821e+01   3.3803469e+01   7.2223853e-01
   1.5223282e+01   2.0555828e+01   2.8598076e+01
   1.4775525e+01   2.1462055e+01   1.9571331e+01
   2.0121001e+01   3.0588640e+01   7.4589978e-01
   6.6130945e+01   5.2041146e+01   1.3240756e+01
   6.5877215e+01   5.3281792e+01   7.5268248e+00
   5.0458503e+01   4.5704469e+01   7.1545023e-01
   6.5648839e+01   5.4087284e+01   3.8767304e+00
   6.3667290e+01   5.3950995e+01   7.0675099e-01
   6.5537293e+01   5.0302912e+01   1.7574397e+01
   6.5440806e+01   5.3239963e+01   6.0118394e+00
   6.5362481e+01   5.3978437e+01   3.0758930e+00
   6.5682798e+01   5.4064675e+01   3.8760056e+00
   4.1345449e+01   3.2394013e+01   2.3987976e+01
   1.8667407e+01   2.1752568e+01   2.9073685e+01
   6.6018391e+01   5.0053528e+01   1.9679738e+01
   6.5795064e+01   4.9607050e+01   2.0591282e+01
   4.0024543e+01   3.2524741e+01   1.8051245e+01
   1.2066788e+01   2.4447908e+01   8.6101995e-01
   5.6976576e+01   4.1215765e+01   2.6351034e+01
   4.8701308e+01   3.5632184e+01   2.8206160e+01
   1.0885110e+01   2.0867655e+01   1.0253905e+01
   4.2233181e+01   3.4207268e+01   1.3822255e+01
   4.3196603e+01   3.2643919e+01   2.8038257e+01
   6.5246477e+01   5.4476178e+01   8.9961446e-01
   3.6296719e+01   3.2700209e+01   1.8773315e+00
   5.6405757e+01   5.1165298e+01   7.0741188e-01
   4.0831417e+01   3.1337530e+01   2.8499535e+01
   1.2560792e+01   2.4939605e+01   8.3772572e-01
   4.7014762e+01   4.1843584e+01   7.5405925e-01
   1.0585607e+01   2.2323247e+01   1.2234351e+00
   4.7030956e+01   4.0444126e+01   8.1827067e-01
   1.2513418e+01   2.4955991e+01   8.3561224e-01
   4.2847212e+01   3.2345335e+01   2.8668015e+01
   6.5318941e+01   5.4454570e+01   1.2531138e+00
   6.4665741e+01   5.3500546e+01   1.1304033e+00
   2.0224217e+01   2.2384994e+01   2.8758334e+01
   1.6448113e+01   2.1226418e+01   2.6977992e+01
   4.5324050e+01   3.6782271e+01   7.0889452e+00
   3.7427864e+01   2.9643477e+01   2.8680416e+01
   5.1558163e+01   4.8565087e+01   7.0757072e-01
   6.2945804e+01   4.6825641e+01   2.1893532e+01
   4.0777187e+01   3.5050403e+01   1.9453118e+00
   1.4552973e+01   2.0528009e+01   2.7174755e+01
   2.8652344e+01   2.6415770e+01   2.4463402e+01
   6.5663105e+01   5.4052418e+01   3.8205523e+00
   1.1671499e+01   2.0807834e+01   1.4354264e+01
   1.9293874e+01   2.2388777e+01   2.6259948e+01
   2.4639843e+01   2.5227861e+01   2.0237708e+01
   1.0391596e+01   2.1135083e+01   5.4067423e+00
   5.6774384e+01   4.2259613e+01   2.0508320e+01
   1.5133794e+01   2.0820484e+01   2.6409110e+01
   6.6307617e+01   5.3082093e+01   9.5568059e+00
   1.2829809e+01   2.5279112e+01   8.2232528e-01
   3.3679239e+01   4.0116768e+01   7.0974701e-01
   6.4851394e+01   5.4335061e+01   7.0649190e-01
   1.5062698e+01   2.0435647e+01   2.9107896e+01
   2.1946390e+01   2.4652159e+01   1.5110139e+01
   6.5452707e+01   5.4323493e+01   2.1779404e+00
   6.6439518e+01   5.2776369e+01   1.1145011e+01
   2.8809473e+01   3.7351341e+01   7.1303730e-01
   2.0217528e+01   2.3022400e+01   2.4247437e+01
   5.9601443e+01   4.4188236e+01   2.1454556e+01
   1.7295960e+01   2.1265349e+01   2.8862376e+01
   3.5446497e+01   2.9074683e+01   2.6535588e+01
   1.5762588e+01   2.0679619e+01   2.9102069e+01
   5.6922069e+01   4.4748106e+01   6.3309053e+00
   1.5460039e+01   2.0720383e+01   2.8145437e+01
   6.5897209e+01   5.3761498e+01   5.6414669e+00
   1.0243795e+01   2.1439133e+01   2.6650153e+00
   6.4703370e+01   5.2490038e+01   5.4166446e+00
   1.9513390e+01   2.5421981e+01   1.4686742e+00
   1.0977020e+01   2.2961710e+01   1.0125135e+00
   4.3468201e+01   3.4141124e+01   1.9638558e+01
   2.8510200e+01   2.9620871e+01   1.1218508e+00
   6.5530724e+01   5.4183096e+01   2.9012489e+00
   3.0944725e+01   2.8687830e+01   1.2910365e+01
   2.2782750e+01   2.3338815e+01   2.9042689e+01
   5.7999213e+01   5.1101860e+01   7.0695289e-01
   6.5719554e+01   5.1299125e+01   1.4443862e+01
   6.5241097e+01   5.4500309e+01   7.8683945e-01
   1.1931181e+01   2.0875533e+01   1.4571402e+01
   3.2693743e+01   3.9052291e+01   7.1156342e-01
   4.0294916e+01   3.1282323e+01   2.7481438e+01
   6.6497921e+01   5.2410139e+01   1.2697069e+01
   1.0287747e+01   2.1050468e+01   5.7939158e+00
   3.1794707e+01   3.4284597e+01   7.6251542e-01
   1.4587530e+01   2.0634097e+01   2.6358490e+01
   6.6222814e+01   5.2930135e+01   1.0295410e+01
   6.2847669e+01   5.0316504e+01   5.6306356e+00
   1.7324779e+01   2.3987587e+01   3.3748382e+00
   4.8241185e+01   4.7743334e+01   7.0794315e-01
   1.6426062e+01   2.0921752e+01   2.9087595e+01
   1.9177411e+01   2.9831483e+01   7.5258929e-01
   2.4958852e+01   3.0578053e+01   7.8795788e-01
   1.1544657e+01   2.3397990e+01   9.6321466e-01
   6.5959349e+01   5.0630446e+01   1.7819080e+01
   1.5468519e+01   2.0897247e+01   2.6735683e+01
   6.3370209e+01   5.2971771e+01   7.1376133e-01
   6.5229001e+01   5.4508835e+01   7.0889054e-01
   2.6841386e+01   2.7376901e+01   7.7806832e+00
   4.4921668e+01   3.4252323e+01   2.4332395e+01
   1.3198175e+01   2.5728698e+01   8.0608158e-01
   6.5282448e+01   5.4465099e+01   1.0592884e+00
   1.5536082e+01   2.1958911e+01   1.7417179e+01
   3.3216550e+01   2.9392980e+01   1.6137283e+01
   6.4170658e+01   5.4133867e+01   7.0667182e-01
   3.7447581e+01   4.2625777e+01   7.0883839e-01
   1.2195096e+01   2.0947281e+01   1.4846117e+01
   2.7195305e+01   2.6811980e+01   1.5261062e+01
   6.5215247e+01   5.4481842e+01   7.0677461e-01
   2.4597497e+01   2.5190579e+01   2.0416579e+01
   1.4582303e+01   2.0673920e+01   2.6071815e+01
   5.2606509e+01   3.8376113e+01   2.6204181e+01
   1.4096952e+01   2.0612501e+01   2.5395079e+01
   5.8260623e+01   4.2237007e+01   2.5834689e+01
   1.2807911e+01   2.2257379e+01   3.3684869e+00
   4.4645506e+01   3.3423930e+01   2.7977697e+01
   1.5006895e+01   2.0611927e+01   2.7844085e+01
   1.4423017e+01   2.0671928e+01   2.5714543e+01
   1.6997963e+01   2.1557923e+01   2.6018732e+01
   4.0368482e+01   3.4076350e+01   6.3407058e+00
   6.6286683e+01   5.3140849e+01   9.2399952e+00
   1.4395645e+01   2.0783133e+01   2.4821133e+01
   6.5302840e+01   5.4462371e+01   1.1604886e+00
   6.6078891e+01   5.2566882e+01   1.1038466e+01
   2.5019705e+01   2.9596946e+01   8.4468442e-01
   4.8267355e+01   4.6830776e+01   7.0755652e-01
   4.9669855e+01   3.7726529e+01   1.9596447e+01
   1.3152157e+01   2.4568990e+01   8.8387065e-01
   6.2871098e+01   5.3414683e+01   7.0667887e-01
   6.5097361e+01   5.0932220e+01   1.3565441e+01
   6.5298442e+01   5.4063643e+01   2.4802649e+00
   1.9120293e+01   3.1059113e+01   7.3515615e-01
   6.3015350e+01   5.3681337e+01   7.0669650e-01
   4.9154026e+01   4.5984295e+01   7.0920349e-01
   1.5183515e+01   2.0485089e+01   2.9026465e+01
   2.0466223e+01   3.1950342e+01   7.3011682e-01
   5.4519669e+01   4.3396815e+01   3.3758824e+00
   6.6304790e+01   5.2647852e+01   1.1665267e+01
   3.5802704e+01   2.8897429e+01   2.8611555e+01
   1.0692064e+01   2.2038397e+01   1.4987425e+00
   2.9131789e+01   2.5926902e+01   2.8975674e+01
   3.0273988e+01   3.7740454e+01   7.1337177e-01
   2.8662871e+01   2.5729556e+01   2.8983166e+01
   6.6438457e+01   5.2356350e+01   1.2738666e+01
   3.3146922e+01   3.0405862e+01   6.1814115e+00
   4.4289552e+01   3.5859920e+01   9.7285581e+00
   6.3270797e+01   5.3411446e+01   7.0668995e-01
   3.2167974e+01   3.1257302e+01   1.1248340e+00
   3.1632322e+01   2.7108516e+01   2.8249023e+01
   9.8195454e+00   2.1410469e+01   2.2749454e+00
   2.4200360e+01   2.5738337e+01   1.3332859e+01
   4.7439896e+01   3.7093380e+01   1.4561474e+01
   3.0160124e+01   2.6900467e+01   2.5535869e+01
   5.3006287e+01   3.9220723e+01   2.3202799e+01
   6.5086682e+01   5.4077309e+01   1.3741472e+00
   4.0298179e+01   3.3829548e+01   8.0593906e+00
   5.6446547e+01   4.3034095e+01   1.4748496e+01
   3.2423426e+01   3.9891285e+01   7.0980004e-01
   3.4243428e+01   2.8913835e+01   2.4086006e+01
   5.5650822e+01   4.0935522e+01   2.3405004e+01
   5.0543469e+01   3.8313454e+01   1.9276710e+01
   6.5708984e+01   5.3705094e+01   5.3688105e+00
   6.4566313e+01   5.0773522e+01   1.1978529e+01
   1.4168013e+01   2.6702739e+01   7.8296655e-01
   6.5138525e+01   5.4266863e+01   1.0273345e+00
   6.5273199e+01   5.4395841e+01   1.2888122e+00
   6.5242567e+01   5.4502510e+01   7.8685381e-01
   6.6153934e+01   5.3334672e+01   8.0465013e+00
   3.1086601e+01   3.0028209e+01   2.3078825e+00
   6.5937377e+01   5.3677807e+01   6.0521674e+00
   2.3068150e+01   2.4025129e+01   2.5228263e+01
   1.9113443e+01   2.1987012e+01   2.8586276e+01
   1.8386748e+01   2.5471355e+01   1.1038506e+00
   6.2604432e+01   5.2814239e+01   7.0859078e-01
   3.4122367e+01   2.8520364e+01   2.6232222e+01
   4.3112161e+01   4.5456610e+01   7.0860333e-01
   5.2291815e+01   4.0956047e+01   8.9078849e+00
   1.4805004e+01   2.0490022e+01   2.8164399e+01
   1.4763374e+01   2.2506433e+01   7.6143906e+00
   6.4985275e+01   4.8422369e+01   2.2420116e+01
   1.9056478e+01   2.4817936e+01   2.5527323e+00
   1.2976413e+01   2.3057211e+01   1.3136134e+00
   2.0998121e+01   2.2801128e+01   2.8072516e+01
   6.5228789e+01   5.4509137e+01   7.0726155e-01
   1.4239511e+01   2.0640886e+01   2.5516309e+01
   1.4884896e+01   2.0500776e+01   2.8242234e+01
   1.5130823e+01   2.0465622e+01   2.9035583e+01
   1.4521742e+01   2.1139229e+01   2.1833811e+01
   3.4521253e+01   3.5540861e+01   7.6023040e-01
   6.5299757e+01   5.4441683e+01   1.2118236e+00
   6.5514727e+01   5.4195833e+01   2.7859078e+00
   6.5669996e+01   5.4096119e+01   3.7348589e+00
   6.6386800e+01   5.2723434e+01   1.1228138e+01
   2.3200448e+01   2.6199458e+01   4.7561994e+00
   6.5115051e+01   5.4388551e+01   7.0853176e-01
   1.3340232e+01   2.1289801e+01   1.5728280e+01
   1.7334136e+01   2.5744136e+01   9.2901652e-01
   1.3509874e+01   2.0904839e+01   2.0539657e+01
   4.2726857e+01   3.3710679e+01   1.9830675e+01
   2.2193983e+01   3.2045416e+01   7.3607290e-01
   6.5710116e+01   5.3909655e+01   4.7406448e+00
   1.5099869e+01   2.0511764e+01   2.8604497e+01
   3.4362567e+01   3.0811877e+01   7.7487245e+00
   6.5879399e+01   5.2002382e+01   1.2345043e+01
   1.5056115e+01   2.0436758e+01   2.9088291e+01
   5.9553231e+01   5.0366981e+01   7.1836708e-01
   5.4436062e+01   3.9725277e+01   2.5246979e+01
   1.4091553e+01   2.6545865e+01   7.8668557e-01
   3.5636543e+01   3.2778175e+01   1.2266130e+00
   1.3531806e+01   2.2649509e+01   2.6476659e+00
   3.9130529e+01   3.7971773e+01   7.5171966e-01
   1.7578589e+01   2.4150771e+01   2.9219748e+00
   6.5324203e+01   5.4429447e+01   1.3362822e+00
   6.6531982e+01   5.2092537e+01   1.3969730e+01
   6.5228581e+01   5.4494743e+01   7.5310956e-01
   9.8499600e+00   2.1358070e+01   2.4608067e+00
   3.0498180e+01   2.9665235e+01   2.6174680e+00
   6.6377388e+01   5.2845655e+01   1.0677504e+01
   2.3983441e+01   2.3945289e+01   2.8229626e+01
   1.2000753e+01   2.4366724e+01   8.6569362e-01
   6.5699279e+01   5.3997686e+01   4.1285778e+00
   6.2751082e+01   5.3458578e+01   7.0659591e-01
   5.4884920e+01   4.0363028e+01   2.3689513e+01
   6.2016511e+01   4.5139577e+01   2.5366445e+01
   6.4877023e+01   5.4281341e+01   7.0671053e-01
   1.9033426e+01   2.3028305e+01   1.9940794e+01
   2.5480605e+01   3.1074418e+01   7.7867060e-01
   1.1464497e+01   2.1204951e+01   8.5699136e+00
   1.6468690e+01   2.3744083e+01   2.7655695e+00
   1.4509854e+01   2.0592498e+01   2.6463305e+01
   1.6246949e+01   2.2140374e+01   1.8293365e+01
   6.6530766e+01   5.2125326e+01   1.3844658e+01
   4.3576080e+01   4.5264842e+01   7.0822714e-01
   1.7274282e+01   2.2272228e+01   2.0735215e+01
   6.5299862e+01   5.4663416e+01   7.3092747e-01
   6.0663753e+01   4.6388103e+01   1.5022499e+01
   1.2680599e+01   2.1279730e+01   1.3025337e+01
   6.5274067e+01   5.4438530e+01   1.1376939e+00
   6.6235749e+01   5.1478665e+01   1.5724576e+01
   6.5385502e+01   5.4385057e+01   1.7189687e+00
   1.5254644e+01   2.0499510e+01   2.9104109e+01
   1.1747189e+01   2.0837094e+01   1.4263520e+01
   4.8900135e+01   3.9228787e+01   5.3146631e+00
   4.8193773e+01   4.7665220e+01   7.0788171e-01
   1.0590220e+01   2.0934212e+01   8.0832275e+00
   4.6292264e+01   3.8636067e+01   1.1867157e+00
   5.8998174e+01   4.5270038e+01   1.3344689e+01
   6.5089450e+01   5.4448980e+01   7.0645557e-01
   6.4158776e+01   4.7411439e+01   2.3545007e+01
   1.3387154e+01   2.2850854e+01   1.8673865e+00
   2.0759239e+01   2.5279361e+01   4.0683259e+00
   4.0007755e+01   3.2170033e+01   2.0600572e+01
   3.6682331e+01   2.9304975e+01   2.8602250e+01
   4.3211486e+01   3.2593442e+01   2.8351017e+01
   5.0805962e+01   4.8867299e+01   7.0784850e-01
   6.1938163e+01   5.2892270e+01   7.0647255e-01
   1.0729649e+01   2.0915594e+01   8.9354439e+00
   5.7356128e+01   4.2855642e+01   1.9600948e+01
   5.1534422e+01   3.7590263e+01   2.6935737e+01
   3.1683368e+01   3.3751338e+01   7.7531961e-01
   1.4261802e+01   2.0602334e+01   2.5803139e+01
   2.9707068e+01   2.7338502e+01   2.0475181e+01
   6.5472734e+01   5.4290250e+01   2.3526033e+00
   1.3923731e+01   2.0657383e+01   2.4453663e+01
   1.2806145e+01   2.0799125e+01   1.9096427e+01
   6.4975079e+01   5.4287355e+01   7.0943281e-01
   2.0421665e+01   2.4512738e+01   9.9260177e+00
   2.1257758e+01   2.2740485e+01   2.9054015e+01
   1.5062917e+01   2.0436551e+01   2.9124933e+01
   3.2219612e+01   3.1502080e+01   1.0268888e+00
   1.5562595e+01   2.0930514e+01   2.6747653e+01
   5.9435525e+01   5.2340533e+01   7.0713640e-01
   3.3919245e+01   3.1197672e+01   3.0677278e+00
   1.4956293e+01   2.0512766e+01   2.8312720e+01
   3.5601128e+01   3.8600555e+01   7.2008286e-01
   1.0236187e+01   2.1409449e+01   2.7822899e+00
   3.7549318e+01   3.0342446e+01   2.4968374e+01
   5.9548337e+01   5.2346531e+01   7.0698527e-01
   6.5319829e+01   5.4418437e+01   1.3668971e+00
   5.8988133e+01   5.2081746e+01   7.0698265e-01
   5.0800178e+01   3.6870217e+01   2.8161116e+01
   2.1793279e+01   3.2981204e+01   7.2453307e-01
   6.5428555e+01   5.2394701e+01   9.2695679e+00
   6.6530617e+01   5.2180808e+01   1.3645416e+01
   6.5147467e+01   5.4477592e+01   7.0645782e-01
   2.6573048e+01   2.7958489e+01   2.4871746e+00
   6.5228501e+01   5.4509171e+01   7.0645202e-01
   2.9843066e+01   2.8253387e+01   1.2384053e+01
   6.6163813e+01   5.0524888e+01   1.8715765e+01
   6.5056506e+01   5.4426759e+01   7.0646076e-01
   3.3512045e+01   3.2407500e+01   9.4929003e-01
   3.4756336e+01   2.9899034e+01   1.8101634e+01
   3.3290433e+01   3.1178397e+01   1.9768874e+00
   3.0411136e+01   2.8820979e+01   9.1311961e+00
   4.3516774e+01   3.4643047e+01   1.6112240e+01
   1.2442032e+01   2.0858352e+01   1.7071659e+01
   6.1368153e+01   4.4542107e+01   2.5697860e+01
   6.0275723e+01   4.3861781e+01   2.5221482e+01
   3.3786965e+01   3.3271382e+01   8.5211533e-01
   1.1139070e+01   2.1132294e+01   8.0335121e+00
   2.0016650e+01   2.4688437e+01   6.3493607e+00
   6.5733673e+01   5.3835573e+01   5.0752398e+00
   2.2973740e+01   3.3921393e+01   7.2041729e-01
   1.5705204e+01   2.0802273e+01   2.8173863e+01
   1.1105693e+01   2.2929261e+01   1.0332880e+00
   1.3608347e+01   2.0708053e+01   2.2880385e+01
   6.5036586e+01   5.4441668e+01   7.0649388e-01
   3.5213663e+01   2.8837306e+01   2.7533523e+01
   5.7445335e+01   4.1357678e+01   2.7009761e+01
   3.1229895e+01   3.2254249e+01   8.4182400e-01
   6.4630284e+01   5.4038795e+01   7.0786291e-01
   6.5230413e+01   5.4506376e+01   7.2060255e-01
   2.7865918e+01   3.7192945e+01   7.1267323e-01
   1.3475322e+01   2.1194755e+01   1.7489272e+01
   3.5037500e+01   2.8507891e+01   2.8878482e+01
   6.5228660e+01   5.4509224e+01   7.0648661e-01
   3.8861528e+01   3.3158162e+01   7.2224154e+00
   3.3862186e+01   3.0382437e+01   9.5549656e+00
   2.4385871e+01   2.7203988e+01   1.9442956e+00
   6.5065718e+01   5.4453302e+01   7.0650233e-01
   6.4283283e+01   4.7662922e+01   2.3143165e+01
   1.4232845e+01   2.6742919e+01   7.8237200e-01
   2.3277651e+01   3.3248913e+01   7.2656741e-01
   1.5256903e+01   2.0499425e+01   2.9095675e+01
   2.7755252e+01   2.6603595e+01   1.9590287e+01
   4.4753410e+01   3.3368241e+01   2.8604879e+01
   2.3213115e+01   3.1776799e+01   7.4507142e-01
   2.8320862e+01   2.6207309e+01   2.5004932e+01
   1.0333891e+01   2.1085336e+01   5.6340255e+00
   6.5163722e+01   5.4474085e+01   7.0645497e-01
   6.5644742e+01   5.3370882e+01   6.4070995e+00
   5.6076309e+01   5.0611208e+01   7.0708645e-01
   3.7399527e+01   3.0897857e+01   2.0284150e+01
   6.5228849e+01   5.4508315e+01   7.0919173e-01
   6.5727183e+01   5.4015697e+01   4.1991797e+00
   6.5229671e+01   5.4506798e+01   7.1618802e-01
   2.6361125e+01   3.6125601e+01   7.1480591e-01
   6.5229473e+01   5.4505975e+01   7.1688118e-01
   1.5775331e+01   2.4004166e+01   1.4134947e+00
   1.8891350e+01   2.3825022e+01   1.0850324e+01
   1.3310983e+01   2.5742650e+01   8.0679009e-01
   4.8219851e+01   4.4573599e+01   7.1554852e-01
   6.3204858e+01   4.9043291e+01   1.3494777e+01
   6.4520721e+01   5.4263467e+01   7.0666445e-01
   6.4902215e+01   5.2298361e+01   7.1452206e+00
   6.0018807e+01   4.8572578e+01   1.0546445e+00
   1.2145368e+01   2.1705057e+01   5.9280539e+00
   6.5657968e+01   5.4099827e+01   3.6740546e+00
   5.8130430e+01   4.2535004e+01   2.3964678e+01
   5.8022520e+01   4.1879185e+01   2.6505826e+01
   6.5040804e+01   5.0682588e+01   1.4262217e+01
   3.6680853e+01   2.9726532e+01   2.6073807e+01
   6.5864687e+01   5.3805436e+01   5.3806455e+00
   5.9028650e+01   4.9858748e+01   7.2199021e-01
   4.5007282e+01   4.5167547e+01   7.0787024e-01
   4.1619371e+01   3.1702950e+01   2.8708696e+01
   6.6435716e+01   5.2649973e+01   1.1591548e+01
   9.9802855e+00   2.1073922e+01   4.8026911e+00
   2.3208815e+01   2.4569760e+01   2.0961976e+01
   6.3436490e+01   5.3419148e+01   7.0741022e-01
   1.7620294e+01   2.9847150e+01   7.4426790e-01
   1.5074679e+01   2.0442000e+01   2.9075069e+01
   1.5185036e+01   2.0489884e+01   2.8983009e+01
   6.5698547e+01   5.3950800e+01   4.5622255e+00
   3.5443655e+01   2.8693678e+01   2.8868381e+01
   1.1578220e+01   2.1652457e+01   4.7390939e+00
   1.6629999e+01   2.7795651e+01   7.7648568e-01
   1.2700595e+01   2.0791793e+01   1.8798112e+01
   1.6383940e+01   2.1944858e+01   2.0670526e+01
   5.9746203e+01   5.2474394e+01   7.0713510e-01
   6.5341224e+01   5.4430645e+01   1.4317697e+00
   6.5252940e+01   5.4487665e+01   8.6669372e-01
   6.5547874e+01   5.4167480e+01   3.1091840e+00
   6.4706343e+01   5.4236566e+01   7.0642803e-01
   1.8529631e+01   3.0570307e+01   7.3873128e-01
   1.3084359e+01   2.1225666e+01   1.5369034e+01
   6.5120660e+01   5.4284356e+01   8.5252874e-01
   1.0112659e+01   2.1110811e+01   4.8484614e+00
   2.2322973e+01   2.3294305e+01   2.8210726e+01
   1.3316518e+01   2.0901201e+01   1.9883902e+01
   6.5226902e+01   5.4505565e+01   7.0876548e-01
   6.2558281e+01   5.3529276e+01   7.0683074e-01
   4.9779487e+01   4.7565202e+01   7.0750166e-01
   1.4454053e+01   2.0598856e+01   2.6285603e+01
   1.6198832e+01   2.1254361e+01   2.6099998e+01
   5.6556337e+01   4.4256501e+01   7.5969239e+00
   5.1916351e+01   3.8143583e+01   2.5174802e+01
   5.7319280e+01   4.1439561e+01   2.6370164e+01
   1.2461801e+01   2.1264190e+01   1.2310625e+01
   3.0814635e+01   2.7872077e+01   2.0056486e+01
   2.6252108e+01   2.6207532e+01   1.7478838e+01
   6.4014116e+01   5.4066930e+01   7.0662418e-01
   1.2669954e+01   2.2654443e+01   1.6748775e+00
   4.1433041e+01   3.2250521e+01   2.5160616e+01
   4.0007718e+01   4.3945356e+01   7.0879608e-01
   4.3232579e+01   4.5477128e+01   7.0854786e-01
   6.1061837e+01   5.2889573e+01   7.0677675e-01
   2.2402224e+01   2.4762777e+01   1.5930519e+01
   6.6044584e+01   5.2273586e+01   1.2002778e+01
   6.5232426e+01   5.3896786e+01   2.7332614e+00
   1.4916832e+01   2.0861692e+01   2.5626229e+01
   6.2480386e+01   4.5538219e+01   2.5270801e+01
   6.5261376e+01   5.4477213e+01   9.3499056e-01
   1.3184005e+01   2.0779440e+01   2.0627159e+01
   2.9986866e+01   2.8559696e+01   9.8482826e+00
   6.4043190e+01   5.3272166e+01   7.2760930e-01
   4.4893265e+01   4.3544078e+01   7.1246410e-01
   1.6619103e+01   2.1499674e+01   2.5516291e+01
   5.4843431e+01   5.0485242e+01   7.0752604e-01
   3.6865088e+01   2.9671969e+01   2.7011565e+01
   6.5292910e+01   5.3204994e+01   5.3970006e+00
   1.4072225e+01   2.1047987e+01   2.1111744e+01
   6.4485551e+01   4.7722830e+01   2.3354101e+01
   1.3931906e+01   2.0645447e+01   2.4596687e+01
   5.9037758e+01   5.2127652e+01   7.0697599e-01
   6.5661202e+01   5.4017795e+01   4.0379869e+00
   6.5032263e+01   5.4405805e+01   7.0645268e-01
   6.5184965e+01   5.4298307e+01   1.1612390e+00
   6.4905013e+01   5.0928527e+01   1.2835372e+01
   5.9418696e+01   4.3690798e+01   2.3079665e+01
   6.0152138e+01   5.2401234e+01   7.0680101e-01
   1.5117269e+01   2.4031529e+01   1.1996063e+00
   3.2223460e+01   3.0004973e+01   5.8949380e+00
   4.8086911e+01   4.7612726e+01   7.0789892e-01
   1.5431411e+01   2.0561943e+01   2.9095691e+01
   1.6037320e+01   2.1769708e+01   2.1092565e+01
   1.9163591e+01   2.2916318e+01   2.1461136e+01
   6.6428650e+01   5.2578407e+01   1.2084153e+01
   4.3217039e+01   3.3095267e+01   2.5598169e+01
   6.5150806e+01   5.4444344e+01   7.0756331e-01
   1.5023409e+01   2.0450768e+01   2.8845582e+01
   5.9066796e+01   5.0390815e+01   7.1396837e-01
   5.0410469e+01   4.5112981e+01   7.2240844e-01
   4.3912022e+01   3.3985017e+01   2.2428114e+01
   2.5434783e+01   3.5635162e+01   7.1571444e-01
   6.1241050e+01   4.6184383e+01   1.8381679e+01
   1.2959753e+01   2.1491486e+01   1.1755710e+01
   5.7376043e+01   5.1547077e+01   7.0729807e-01
   1.5064623e+01   2.0465997e+01   2.8835789e+01
   6.3226967e+01   4.6874717e+01   2.2603013e+01
   5.9850835e+01   4.6049866e+01   1.3016594e+01
   5.2080881e+01   4.9383150e+01   7.0772225e-01
   4.0725597e+01   3.4605901e+01   4.0811112e+00
   6.5233308e+01   5.4495724e+01   7.5596435e-01
   3.0850378e+01   3.8290547e+01   7.1199859e-01
   2.8734105e+01   3.7599302e+01   7.1217149e-01
   1.5649947e+01   2.0645963e+01   2.9087551e+01
   3.3863565e+01   2.8813987e+01   2.8771134e+01
   1.5992515e+01   2.0802634e+01   2.9089662e+01
   3.3665168e+01   3.9071664e+01   7.6090500e+00
   4.7938273e+01   4.5445252e+01   1.1017562e+01
   1.5058462e+01   2.0645971e+01   2.8308339e+01
   1.5056612e+01   2.0435135e+01   2.9088092e+01
   1.5056093e+01   2.0435058e+01   2.9084548e+01
   1.4317249e+01   2.0531266e+01   2.6051614e+01
   6.5035632e+01   5.4411549e+01   8.8587550e-01
   1.0980783e+01   2.1139315e+01   8.2337571e+00
   3.6862806e+01   2.9644902e+01   2.8804832e+01
   1.4610410e+01   2.0512649e+01   2.7358076e+01
   1.5651270e+01   2.8146118e+01   7.6875445e-01
   1.1900689e+01   2.0880698e+01   1.3176164e+01
   2.1619827e+01   2.2893618e+01   2.9044162e+01
   3.6419355e+01   2.9864955e+01   2.8744318e+01
   1.4272311e+01   2.0570852e+01   2.6050010e+01
   1.5653241e+01   2.0645709e+01   2.9087005e+01
   1.5052320e+01   2.0435146e+01   2.9067782e+01
   6.3609135e+01   5.3449436e+01   3.2869633e+00
   3.2139195e+01   3.9647297e+01   1.2030448e+00
   6.5308091e+01   5.4435708e+01   1.3096407e+00
   6.5220206e+01   5.4494000e+01   7.5479129e-01
   1.0357723e+01   2.2332359e+01   1.3848989e+00
   1.6927306e+01   2.9002897e+01   2.0509473e+00
   1.1346245e+01   2.1328610e+01   9.0435680e+00
   2.9634238e+01   2.7534079e+01   2.8714823e+01
   5.5177275e+01   4.0812255e+01   2.7052150e+01
   1.2827254e+01   2.0733026e+01   1.9876713e+01
   1.5419256e+01   2.2720411e+01   2.1825542e+01
   1.4121947e+01   2.0556327e+01   2.5233225e+01
   1.3077375e+01   2.0693366e+01   2.0863891e+01
   4.4108182e+01   3.6620051e+01   2.7037467e+01
   2.4620619e+01   2.9824730e+01   2.2304885e+01
   1.2916665e+01   2.0720452e+01   2.0232667e+01
   1.5155592e+01   2.0468169e+01   2.9092143e+01
   1.5191641e+01   2.0485822e+01   2.9092571e+01
   1.1338028e+01   2.0822079e+01   1.2425311e+01
   1.5063160e+01   2.0436586e+01   2.9093678e+01
   1.4829362e+01   2.7358299e+01   8.1293554e-01
   1.1151269e+01   2.0927363e+01   1.0003729e+01
   1.2036563e+01   2.0783789e+01   1.6107055e+01
   2.4449111e+01   3.3446790e+01   7.5858232e+00
   6.6356752e+01   5.1692218e+01   1.5184390e+01
   6.4824529e+01   5.3248485e+01   6.2168334e+00
   2.5246503e+01   2.8161626e+01   2.6827798e+01
   1.3632154e+01   2.0616051e+01   2.3179916e+01
   3.6944576e+01   3.0554605e+01   2.8626870e+01
   1.0016591e+01   2.1101225e+01   4.7642454e+00
   1.5036195e+01   2.0437367e+01   2.8999303e+01
   9.9571917e+00   2.1104891e+01   4.5102283e+00
   2.2381255e+01   3.3545357e+01   7.3666399e-01
   1.5061246e+01   2.0436149e+01   2.9115095e+01
   1.0613453e+01   2.0962392e+01   7.8530521e+00
   1.3029826e+01   2.0692580e+01   1.8843200e+01
   1.0684812e+01   2.0887106e+01   8.7034972e+00
   5.5477918e+01   4.3355985e+01   2.4849560e+01
   3.1272190e+01   3.8163041e+01   5.6615222e+00
   1.5566104e+01   2.0659831e+01   2.9084326e+01
   1.0107526e+01   2.1044333e+01   5.4785233e+00
   6.6219554e+01   5.2906683e+01   1.0266674e+01
   1.3008328e+01   2.0613121e+01   1.9633807e+01
   1.0512313e+01   2.0927818e+01   7.6996354e+00
   1.2457762e+01   2.0861774e+01   1.5675172e+01
   4.4335637e+01   3.5283225e+01   2.7887909e+01
   2.5157787e+01   3.4842344e+01   3.6705453e+00
   6.5281658e+01   5.4458908e+01   1.0791364e+00
   2.8388459e+01   3.3516580e+01   1.7709729e+01
   3.6565442e+01   2.9232242e+01   2.8840897e+01
   1.2065561e+01   2.4508456e+01   8.7916522e-01
   6.6064601e+01   5.2923173e+01   9.9413852e+00
   2.9071731e+01   3.6573657e+01   6.8492053e+00
   1.1327547e+01   2.0798867e+01   1.1877379e+01
   5.8167188e+01   5.0980953e+01   5.1169808e+00
   1.5111101e+01   2.0458229e+01   2.9092959e+01
   1.3308433e+01   2.0687625e+01   2.1994975e+01
   1.4605804e+01   2.0492930e+01   2.7234338e+01
   1.8564742e+01   2.8475039e+01   1.0347543e+01
   5.5008110e+01   4.6488394e+01   1.8071988e+01
   3.4669492e+01   2.8663499e+01   2.8843002e+01
   1.0244503e+01   2.0956489e+01   6.5323610e+00
   3.1758419e+01   2.7309052e+01   2.8905417e+01
   1.8626530e+01   2.5085408e+01   2.3924083e+01
   4.4861393e+01   3.5255572e+01   2.7993108e+01
   1.4676807e+01   2.0482823e+01   2.7197346e+01
   2.3743673e+01   2.3724609e+01   2.9027196e+01
   5.7979727e+01   4.5806348e+01   2.2569718e+01
   1.8507869e+01   2.4557134e+01   2.5365369e+01
   3.4830187e+01   2.8416621e+01   2.8877120e+01
   1.8536895e+01   3.0355685e+01   2.0784012e+00
   5.0485359e+01   4.3454691e+01   2.1175893e+01
   6.4352832e+01   5.3810136e+01   2.8211950e+00
   6.5707153e+01   5.3745491e+01   5.4308649e+00
   4.1549693e+01   3.2365877e+01   2.8585398e+01
   1.5082640e+01   2.0443525e+01   2.9093621e+01
   3.4604444e+01   3.9203137e+01   9.4162667e+00
   3.4093269e+01   3.1858209e+01   2.7457789e+01
   3.1963043e+01   3.9640519e+01   7.2587162e-01
   5.4907984e+01   3.9641840e+01   2.7634908e+01
   6.4662397e+01   5.3463361e+01   5.0118323e+00
   1.3563054e+01   2.0666792e+01   2.3126718e+01
   1.2784101e+01   2.0657894e+01   1.9078589e+01
   6.3967529e+01   4.7689491e+01   2.3137783e+01
   1.9312539e+01   2.4612775e+01   2.6861239e+01
   1.4948806e+01   2.0445105e+01   2.8595410e+01
   1.5131248e+01   2.0462779e+01   2.9093095e+01
   1.4910913e+01   2.0449856e+01   2.8375195e+01
   1.3958246e+01   2.0628037e+01   2.4827840e+01
   1.3255257e+01   2.0661051e+01   2.1565708e+01
   2.2641485e+01   3.2736806e+01   5.3092050e+00
   1.3886139e+01   2.0632979e+01   2.4502229e+01
   1.3347397e+01   2.0652365e+01   2.1974968e+01
   1.4867916e+01   2.2098879e+01   2.2172751e+01
   1.5789062e+01   2.1135095e+01   2.8807020e+01
   5.5202759e+01   4.1124835e+01   2.6847411e+01
   1.3180080e+01   2.1132395e+01   1.7894920e+01
   4.8110695e+01   4.4443417e+01   1.5213918e+01
   3.0187385e+01   3.6261391e+01   1.1160569e+01
   1.5056235e+01   2.0434874e+01   2.9085003e+01
   6.4399207e+01   5.4218246e+01   7.1260483e-01
   5.2918780e+01   4.7050711e+01   1.3145625e+01
   2.7611105e+01   2.7528357e+01   2.8389054e+01
   6.5197545e+01   5.4453310e+01   9.6476997e-01
   2.0356420e+01   3.1969162e+01   1.1929539e+00
   3.0934942e+01   3.3512036e+01   2.2585528e+01
   3.9249701e+01   3.4371790e+01   2.7243084e+01
   3.7326630e+01   4.2578063e+01   7.3001345e-01
   3.7657602e+01   4.2730591e+01   8.2236894e-01
   6.5743965e+01   4.9713195e+01   2.0282161e+01
   1.0892887e+01   2.0966442e+01   8.7917205e+00
   4.7016523e+01   4.5599844e+01   8.4163905e+00
   2.0722547e+01   2.9608967e+01   1.2616736e+01
   1.4821010e+01   2.0608507e+01   2.7373196e+01
   1.5062549e+01   2.0436427e+01   2.9093832e+01
   1.8576008e+01   2.7512307e+01   1.4175816e+01
   2.6346201e+01   2.4779464e+01   2.9000348e+01
   1.6537854e+01   2.0972652e+01   2.9081756e+01
   1.1869141e+01   2.2700806e+01   6.5638866e+00
   1.1933262e+01   2.4364421e+01   8.6509385e-01
   4.3118939e+01   4.5450631e+01   7.6868813e-01
   4.3719503e+01   4.5366576e+01   2.6585715e+00
   4.9816430e+01   4.0372471e+01   2.5742606e+01
   6.1702866e+01   5.3225239e+01   7.0849318e-01
   1.3684477e+01   2.0657873e+01   2.3669505e+01
   1.5042864e+01   2.0438843e+01   2.9008150e+01
   2.2943702e+01   3.3834607e+01   1.2657470e+00
   3.5693936e+01   4.1590106e+01   1.3713915e+00
   1.4716888e+01   2.0481454e+01   2.7362691e+01
   2.7787427e+01   2.7613191e+01   2.8385621e+01
   1.1479354e+01   2.3788918e+01   1.0490378e+00
   1.4951009e+01   2.0463831e+01   2.8488862e+01
   3.8903658e+01   4.3374252e+01   8.2165111e-01
   1.8645700e+01   3.0360405e+01   2.4563176e+00
   6.5732047e+01   5.1307177e+01   1.5746146e+01
   6.4927215e+01   5.4405378e+01   7.1565543e-01
   1.4898072e+01   2.0461907e+01   2.8483318e+01
   3.0303210e+01   2.6479477e+01   2.8954188e+01
   5.6779768e+01   4.9830697e+01   7.8004409e+00
   5.7485743e+01   5.1040451e+01   3.6228628e+00
   1.3268476e+01   2.0693424e+01   2.1842538e+01
   1.5104553e+01   2.7609782e+01   8.6355623e-01
   1.5002814e+01   2.0679707e+01   2.7980824e+01
   1.3767299e+01   2.0619367e+01   2.2437361e+01
   3.5587202e+01   3.4107465e+01   2.5902401e+01
   1.4144942e+01   2.0600225e+01   2.5583119e+01
   1.5045806e+01   2.0436086e+01   2.9033984e+01
   1.5055430e+01   2.0435265e+01   2.9082968e+01
   1.4204571e+01   2.0507469e+01   2.5256612e+01
   1.5061918e+01   2.0436026e+01   2.9093644e+01
   1.9044842e+01   2.1914871e+01   2.9064133e+01
   1.3532212e+01   2.2607929e+01   1.4265015e+01
   1.5015930e+01   2.0438800e+01   2.8891789e+01
   2.9447677e+01   2.6358151e+01   2.8936304e+01
   2.7964304e+01   3.7101817e+01   1.5261262e+00
   6.3858723e+01   5.1193392e+01   1.3760405e+01
   5.4876729e+01   3.9893020e+01   2.7514564e+01
   3.5164010e+01   2.8600665e+01   2.8870269e+01
   6.5231356e+01   5.4502713e+01   7.3850143e-01
   1.3914972e+01   2.0578915e+01   2.4370147e+01
   3.0135286e+01   3.8097234e+01   3.0428210e+00
   1.1303988e+01   2.1079467e+01   9.8648735e+00
   1.4892716e+01   2.0440864e+01   2.8342177e+01
   6.1485320e+01   4.6500157e+01   2.3621239e+01
   3.6172654e+01   2.9364823e+01   2.8814061e+01
   1.4991018e+01   2.0438157e+01   2.8793376e+01
   1.2869195e+01   2.0728074e+01   2.0055137e+01
   2.5535239e+01   2.5453931e+01   2.8852522e+01
   1.4560097e+01   2.0506800e+01   2.7086530e+01
   1.3186813e+01   2.0594411e+01   2.0145234e+01
   2.2252306e+01   2.5533714e+01   2.7983447e+01
   4.8030212e+01   4.4857545e+01   1.3558822e+01
   1.2846787e+01   2.0725062e+01   1.9904505e+01
   5.8565179e+01   5.1863415e+01   1.6054985e+00
   3.7323487e+01   4.2519724e+01   1.0083557e+00
   2.0853208e+01   2.2591889e+01   2.9048096e+01
   2.2834584e+01   2.3384255e+01   2.9036727e+01
   4.2613846e+01   3.2237207e+01   2.8678954e+01
   5.0739782e+01   4.8839208e+01   7.4691045e-01
   6.5108123e+01   5.4417654e+01   9.8908452e-01
   1.5055577e+01   2.0435610e+01   2.9085468e+01
   1.1811339e+01   2.3753846e+01   2.5958174e+00
   1.5013126e+01   2.0439501e+01   2.8908798e+01
   1.6780033e+01   2.9087360e+01   1.0947098e+00
   2.1829395e+01   2.6411402e+01   2.6511115e+01
   2.4187819e+01   2.3928302e+01   2.9024622e+01
   1.2009151e+01   2.0767313e+01   1.4408490e+01
   5.6432339e+01   4.8722926e+01   1.2208165e+01
   1.0379847e+01   2.2272663e+01   1.6924808e+00
   1.2281971e+01   2.0742903e+01   1.7089271e+01
   3.6239842e+01   2.9230276e+01   2.8830137e+01
   1.2336865e+01   2.0695070e+01   1.6115391e+01
   5.3766070e+01   4.2123971e+01   2.5512882e+01
   1.4945951e+01   2.0455695e+01   2.8662922e+01
   1.6328105e+01   2.0913642e+01   2.9085141e+01
   4.8313647e+01   3.9837654e+01   2.5666679e+01
   3.0248599e+01   2.7950112e+01   2.8662350e+01
   1.5786200e+01   2.0692809e+01   2.9085322e+01
   1.2652209e+01   2.2658274e+01   1.0189661e+01
   1.3466086e+01   2.0593062e+01   2.2162419e+01
   6.4328540e+01   5.3915829e+01   2.2190165e+00
   1.4370008e+01   2.0525642e+01   2.6274681e+01
   1.5632410e+01   2.0747567e+01   2.9070554e+01
   1.5258679e+01   2.0506668e+01   2.9092312e+01
   4.3935898e+01   3.3946101e+01   2.8376021e+01
   1.3397578e+01   2.1302955e+01   1.8278294e+01
   1.5486020e+01   2.1190892e+01   2.7919834e+01
   2.5740306e+01   2.6063964e+01   2.8706714e+01
   1.0142762e+01   2.1017155e+01   5.7551323e+00
   4.9843847e+01   4.4871868e+01   1.6333648e+01
   1.0886026e+01   2.0864494e+01   1.0083920e+01
   6.5228190e+01   5.4509251e+01   7.0772011e-01
   5.2131253e+01   4.9297749e+01   1.4587115e+00
   2.2630486e+01   2.4289764e+01   2.8875694e+01
   1.4848394e+01   2.0484298e+01   2.8343791e+01
   6.2532897e+01   4.5720931e+01   2.5100701e+01
   4.0367912e+01   4.4136278e+01   7.0888640e-01
   1.0885708e+01   2.2472716e+01   3.1330343e+00
   3.9103346e+01   3.0471427e+01   2.8782223e+01
   6.4452460e+01   5.4198261e+01   9.1902696e-01
   1.5512111e+01   2.0601931e+01   2.9092090e+01
   6.3487996e+01   5.1198256e+01   1.3215679e+01
   2.9545396e+01   2.6306626e+01   2.8951760e+01
   4.0181737e+01   4.2916153e+01   5.9530968e+00
   2.2355976e+01   2.3390696e+01   2.9028886e+01
   1.5392880e+01   2.0821781e+01   2.8732539e+01
   1.5022216e+01   2.7555418e+01   7.6923073e-01
   4.7140176e+01   3.8493161e+01   2.6498755e+01
   1.4998906e+01   2.0443025e+01   2.8860235e+01
   1.2986246e+01   2.0698410e+01   2.0432403e+01
   5.6440361e+01   5.0156275e+01   5.7415061e+00
   1.4595006e+01   2.0484962e+01   2.7138103e+01
   1.2844612e+01   2.0931132e+01   1.7061808e+01
   1.5081478e+01   2.0443416e+01   2.9093693e+01
   1.5190758e+01   2.0537314e+01   2.9069919e+01
   1.3214128e+01   2.0696908e+01   2.1596775e+01
   1.7511057e+01   2.1322916e+01   2.9070870e+01
   3.1177328e+01   3.1417388e+01   2.6552973e+01
   1.4669998e+01   2.0516170e+01   2.7668766e+01
   1.7706400e+01   2.9963132e+01   7.4505883e-01
   1.1409647e+01   2.0825201e+01   1.1638402e+01
   5.7000554e+01   5.0911839e+01   3.3205582e+00
   6.4698579e+01   5.4090396e+01   2.0108517e+00
   6.5246793e+01   5.4468975e+01   9.6632020e-01
   3.4062117e+01   3.3226909e+01   2.6081962e+01
   6.3801910e+01   4.7287950e+01   2.3664657e+01
   4.3134043e+01   3.3105797e+01   2.8536874e+01
   3.2957434e+01   3.7815184e+01   1.1394467e+01
   1.3261894e+01   2.4716338e+01   5.0631245e+00
   1.4197046e+01   2.0586478e+01   2.5751247e+01
   1.5057490e+01   2.0434986e+01   2.9091479e+01
   6.5577057e+01   5.4159439e+01   3.2794957e+00
   6.5006543e+01   5.4433218e+01   7.1772167e-01
   6.2983208e+01   4.6113807e+01   2.4829640e+01
   1.5066001e+01   2.0438068e+01   2.9093736e+01
   1.5059446e+01   2.0436299e+01   2.9107690e+01
   4.7375741e+01   4.0088356e+01   2.4926761e+01
   1.5029979e+01   2.0457663e+01   2.8881879e+01
   1.2859812e+01   2.0798348e+01   1.7676326e+01
   1.5014608e+01   2.0439167e+01   2.8914055e+01
   2.7574458e+01   2.5605740e+01   2.8957434e+01
   5.7797967e+01   4.1699897e+01   2.7063589e+01
   1.5055919e+01   2.0434994e+01   2.9084131e+01
   6.6526819e+01   5.2060858e+01   1.4079486e+01
   5.1442751e+01   4.9137890e+01   7.3626083e-01
   3.3996837e+01   4.0776135e+01   7.6090370e-01
   4.5224553e+01   3.5292972e+01   2.8035819e+01
   2.0060707e+01   2.2393163e+01   2.9056587e+01
   1.9482129e+01   3.1336787e+01   1.0130485e+00
   1.5057772e+01   2.0434872e+01   2.9092188e+01
   3.8353681e+01   4.2973093e+01   1.4612765e+00
   6.5129455e+01   5.4477058e+01   7.1177392e-01
   6.6332158e+01   5.3050909e+01   9.7590404e+00
   1.4931001e+01   2.0452188e+01   2.8450348e+01
   5.9042799e+01   4.8935332e+01   1.5275075e+01
   1.4125120e+01   2.0508782e+01   2.4936621e+01
   1.2482514e+01   2.0706971e+01   1.6627939e+01
   1.4360542e+01   2.0523514e+01   2.6219238e+01
   1.5118569e+01   2.0456316e+01   2.9093217e+01
   5.9273492e+01   4.2731845e+01   2.6712425e+01
   6.4378351e+01   4.8750977e+01   2.1388955e+01
   1.3365613e+01   2.0686302e+01   2.2277257e+01
   1.4295683e+01   2.0567126e+01   2.6144464e+01
   5.9609146e+01   5.2429376e+01   7.0929615e-01
   1.1381646e+01   2.2045487e+01   6.7094227e+00
   6.6133607e+01   5.1941663e+01   1.4030431e+01
   5.7644548e+01   5.1630642e+01   8.6404364e-01
   1.5058119e+01   2.0434866e+01   2.9093839e+01
   6.3642962e+01   4.7531017e+01   2.3210585e+01
   4.6125111e+01   4.6845572e+01   7.1151338e-01
   1.7659338e+01   2.1447805e+01   2.9076003e+01
   6.2356359e+01   4.6041813e+01   2.4663845e+01
   6.4684378e+01   5.4006702e+01   2.4285415e+00
   5.7181859e+01   4.5305954e+01   2.2922928e+01
   1.4380548e+01   2.0487390e+01   2.6068322e+01
   1.3927109e+01   2.1315567e+01   2.0679414e+01
   1.4679430e+01   2.0469117e+01   2.7376819e+01
   6.0057908e+01   5.1331740e+01   6.8034260e+00
   6.6354352e+01   5.2561492e+01   1.1927784e+01
   5.9710001e+01   4.7325534e+01   2.0713937e+01
   3.8852781e+01   3.0344202e+01   2.8788764e+01
   6.3081048e+01   5.0011183e+01   1.6823433e+01
   5.1659917e+01   4.2328815e+01   2.4236028e+01
   1.4835115e+01   2.0466220e+01   2.7955286e+01
   1.4993509e+01   2.0452429e+01   2.8875557e+01
   1.6915640e+01   2.1118072e+01   2.9077886e+01
   1.2105319e+01   2.4552779e+01   8.7875784e-01
   3.3834428e+01   2.8136721e+01   2.8879432e+01
   6.2973779e+01   4.9178990e+01   1.9151676e+01
   1.5040206e+01   2.0436555e+01   2.9007877e+01
   1.5031906e+01   2.0437245e+01   2.8968876e+01
   1.3736759e+01   2.0604362e+01   2.3626446e+01
   3.3283798e+01   2.8607735e+01   2.8773181e+01
   1.4990683e+01   2.0441919e+01   2.8796004e+01
   3.7102977e+01   3.3155033e+01   2.7475309e+01
   4.7962014e+01   3.5176044e+01   2.8410729e+01
   1.4343795e+01   2.0663173e+01   2.4940218e+01
   2.4214029e+01   3.3902121e+01   4.9842807e+00
   3.3357950e+01   3.3112647e+01   2.5783927e+01
   2.6161996e+01   2.5096787e+01   2.8955610e+01
   1.4509549e+01   2.0513667e+01   2.6880129e+01
   1.4881410e+01   2.0443499e+01   2.8302088e+01
   1.3118176e+01   2.1636542e+01   1.5844502e+01
   1.5658094e+01   2.0647660e+01   2.9086781e+01
   1.4747867e+01   2.1635599e+01   2.3334987e+01
   1.4984813e+01   2.0444526e+01   2.8726256e+01
   1.4883736e+01   2.0465044e+01   2.8431334e+01
   1.5090342e+01   2.0449574e+01   2.9093217e+01
   6.1256866e+01   4.9231399e+01   1.7126074e+01
   1.0674559e+01   2.0959729e+01   8.0927210e+00
   6.4596572e+01   5.3051146e+01   6.7116046e+00
   5.6483696e+01   4.2750874e+01   2.5902332e+01
   5.1587770e+01   4.5315714e+01   1.7324126e+01
   1.3733500e+01   2.0652123e+01   2.3870786e+01
   6.4443139e+01   5.4146906e+01   1.2053919e+00
   2.1427710e+01   2.2998501e+01   2.9038101e+01
   1.4805593e+01   2.0465351e+01   2.7844810e+01
   1.5032364e+01   2.0436234e+01   2.8978992e+01
   1.5214442e+01   2.0485894e+01   2.9089087e+01
   1.5055440e+01   2.0435225e+01   2.9080371e+01
   1.4833949e+01   2.0582428e+01   2.7525675e+01
   1.7345964e+01   2.9655642e+01   7.5211540e-01
   1.5058606e+01   2.0435463e+01   2.9099310e+01
   2.5709732e+01   2.4538001e+01   2.9007576e+01
   1.4988283e+01   2.0444380e+01   2.8740307e+01
   3.1108141e+01   2.6780747e+01   2.8944207e+01
   3.2180579e+01   3.4491561e+01   2.1782533e+01
   1.2094408e+01   2.0790010e+01   1.6463106e+01
   1.1556808e+01   2.0814831e+01   1.3775178e+01
   3.0426672e+01   2.6712992e+01   2.8931806e+01
   1.0489267e+01   2.2300160e+01   2.0616114e+00
   6.0946012e+01   4.4539366e+01   2.5732358e+01
   1.9540965e+01   2.9114435e+01   1.0950949e+01
   1.3505894e+01   2.0667830e+01   2.2850846e+01
   2.9753896e+01   2.8332300e+01   2.8454869e+01
   1.5342199e+01   2.0534867e+01   2.9090566e+01
   3.5188205e+01   2.8723723e+01   2.8854956e+01
   1.3265206e+01   2.0589886e+01   2.0484735e+01
   2.5090290e+01   2.8736555e+01   2.5824301e+01
   1.5865746e+01   2.0864392e+01   2.9064368e+01
   1.4896719e+01   2.0472517e+01   2.8520675e+01
   1.7444532e+01   2.6454127e+01   1.4583960e+01
   6.5747157e+01   5.3450061e+01   6.7820701e+00
   1.5059002e+01   2.0435174e+01   2.9093867e+01
   3.5394754e+01   4.1540941e+01   7.6219187e-01
   1.4252826e+01   2.0685638e+01   2.4433452e+01
   1.3828682e+01   2.0643248e+01   2.4286001e+01
   1.2225612e+01   2.0784840e+01   1.7104248e+01
   2.9263781e+01   3.7897886e+01   1.5184771e+00
   2.0920135e+01   2.2626600e+01   2.9048398e+01
   3.7783280e+01   4.2614876e+01   1.7556775e+00
   4.1159621e+01   4.4524400e+01   7.1568730e-01
   5.9521712e+01   4.3031998e+01   2.6564485e+01
   1.9093243e+01   2.1912667e+01   2.9057973e+01
   3.4514801e+01   4.0716590e+01   2.4786811e+00
   2.4874582e+01   2.4192153e+01   2.9018485e+01
   1.2860589e+01   2.0688023e+01   1.9718449e+01
   4.5999255e+01   3.4702405e+01   2.8368948e+01
   1.6413489e+01   2.0923219e+01   2.9082226e+01
   1.1270229e+01   2.2890982e+01   3.3478887e+00
   1.5790226e+01   2.1934727e+01   2.6246325e+01
   1.5859905e+01   2.1729547e+01   2.7304682e+01
   2.4255874e+01   2.3931153e+01   2.9022930e+01
   6.5811166e+01   5.3705338e+01   5.7677165e+00
   3.6728106e+01   2.9483791e+01   2.8817270e+01
   6.5124882e+01   5.4473079e+01   7.1977484e-01
   1.4671012e+01   2.0517163e+01   2.7679005e+01
   2.6605781e+01   2.4874526e+01   2.8995510e+01
   1.5082934e+01   2.0440563e+01   2.9090965e+01
   5.5319728e+01   5.0733817e+01   7.2609180e-01
   9.7881450e+00   2.1319531e+01   2.5829286e+00
   1.4990839e+01   2.0452290e+01   2.8860310e+01
   6.5411888e+01   5.4213218e+01   2.6975675e+00
   1.5058099e+01   2.0434862e+01   2.9093767e+01
   4.3168592e+01   4.4414180e+01   5.7991944e+00
   6.4539548e+01   5.4249839e+01   7.8800734e-01
   3.0923610e+01   2.7622653e+01   2.8804084e+01
   6.3953011e+01   5.3538142e+01   3.4691579e+00
   1.4270038e+01   2.0576178e+01   2.6049309e+01
   3.0263562e+01   2.6421227e+01   2.8956174e+01
   4.4142814e+01   4.2794284e+01   1.4699882e+01
   3.6929786e+01   2.9473105e+01   2.8826611e+01
   6.1707773e+01   4.6387661e+01   2.3903122e+01
   2.1136945e+01   3.1918615e+01   4.1108933e+00
   6.1281898e+01   4.9036722e+01   1.7763763e+01
   4.5741505e+01   3.4173182e+01   2.8486992e+01
   6.4710309e+01   5.1367654e+01   1.4254988e+01
   1.0629912e+01   2.0891251e+01   8.5527109e+00
   5.7407129e+01   4.7163668e+01   1.8864117e+01
   4.7589052e+01   3.5046001e+01   2.8418681e+01
   2.4968950e+01   3.0117003e+01   2.2085036e+01
   1.4213386e+01   2.0583929e+01   2.5831029e+01
   6.4686825e+01   5.3601846e+01   4.4150941e+00
   1.5015407e+01   2.0438856e+01   2.8904017e+01
   2.8612505e+01   3.6676808e+01   5.2502067e+00
   3.4190862e+01   2.9130990e+01   2.8732465e+01
   1.5107124e+01   2.0448132e+01   2.9090018e+01
   3.1520395e+01   3.6734466e+01   1.2436318e+01
   1.1975981e+01   2.0750297e+01   1.5429153e+01
   1.4883698e+01   2.0464902e+01   2.8401878e+01
   6.5502405e+01   5.4099432e+01   3.4548440e+00
   1.8120292e+01   3.0306413e+01   7.4804984e-01
   4.0011982e+01   3.0920228e+01   2.8758556e+01
   1.4791859e+01   2.0459040e+01   2.7823912e+01
   2.0057743e+01   3.1694851e+01   1.4300746e+00
   1.5060092e+01   2.0435522e+01   2.9093808e+01
   5.0646283e+01   4.8780102e+01   8.4914748e-01
   2.1182247e+01   2.2760182e+01   2.9049823e+01
   3.5077266e+01   4.0918519e+01   2.9862187e+00
   6.5899224e+01   4.9888180e+01   1.9989853e+01
   1.4174843e+01   2.0548485e+01   2.5457388e+01
   1.3173816e+01   2.0634546e+01   2.0938694e+01
   1.0189540e+01   2.1450843e+01   3.7953873e+00
   6.0824908e+01   4.8999411e+01   1.7346080e+01
   4.0072721e+01   4.2363075e+01   8.1502322e+00
   1.5496950e+01   2.0590590e+01   2.9089441e+01
   6.4470220e+01   5.4245772e+01   7.0714877e-01
   1.0697761e+01   2.0962212e+01   8.1647219e+00
   1.3448922e+01   2.0648803e+01   2.2458224e+01
   1.5058119e+01   2.0434865e+01   2.9093858e+01
   5.1594940e+01   4.0300008e+01   2.6439648e+01
   1.3916368e+01   2.0529410e+01   2.3978242e+01
   1.4895001e+01   2.0450455e+01   2.8369973e+01
   3.5306204e+01   3.9259599e+01   1.0843296e+01
   5.6490799e+01   5.0942694e+01   2.1244262e+00
   1.2646580e+01   2.5146341e+01   8.4317539e-01
   2.6241910e+01   2.4950392e+01   2.8988203e+01
   5.7090189e+01   5.0164022e+01   6.8185115e+00
   6.4290848e+01   5.4108469e+01   1.0877506e+00
   1.5003423e+01   2.0458602e+01   2.8753951e+01
   1.5056810e+01   2.0435296e+01   2.9089701e+01
   1.2361123e+01   2.0757578e+01   1.7601969e+01
   1.3889756e+01   2.0587520e+01   2.4278788e+01
   1.5224947e+01   2.0497793e+01   2.9093035e+01
   1.5023834e+01   2.0445227e+01   2.8982448e+01
   9.7777880e+00   2.1387830e+01   2.3149358e+00
   5.4065190e+01   4.2880586e+01   2.4766669e+01
   3.3848468e+01   4.0656931e+01   9.5916544e-01
   2.0899009e+01   2.9052654e+01   1.5371293e+01
   1.2420236e+01   2.0767037e+01   1.5961886e+01
   5.3118266e+01   4.3981601e+01   2.2417597e+01
   6.5002056e+01   4.8524512e+01   2.2299943e+01
   1.5058296e+01   2.0434928e+01   2.9093837e+01
   1.8172947e+01   2.1566591e+01   2.9064482e+01
   1.8895409e+01   2.1846089e+01   2.9062931e+01
   4.2880122e+01   3.9433873e+01   2.2836810e+01
   1.4188286e+01   2.0591476e+01   2.5736155e+01
   6.5340505e+01   5.4364625e+01   1.7597084e+00
   1.4942733e+01   2.0456094e+01   2.8649329e+01
   2.2083605e+01   2.3094043e+01   2.9043687e+01
   6.5554183e+01   5.4222767e+01   2.8868380e+00
   1.5205866e+01   2.1228699e+01   2.6720127e+01
   1.4830707e+01   2.0487888e+01   2.8286258e+01
   1.5057976e+01   2.0434878e+01   2.9093161e+01
   6.6474446e+01   5.1850440e+01   1.4778151e+01
   1.5480194e+01   2.0602012e+01   2.9089834e+01
   1.4671865e+01   2.0469009e+01   2.7328387e+01
   9.9402631e+00   2.1761165e+01   1.5360027e+00
   1.4712275e+01   2.0459153e+01   2.7575555e+01
