# Supplementary material for: Rethinking Colour Constancy
Source: PLoS One. 2015 Sep 10;10(9):e0135029. doi: 10.1371/journal.pone.0135029 (PMC4565710; doi:10.1371/journal.pone.0135029)
Supplement: S1 Dataset — (ZIP) [file pone.0135029.s002.zip › 5-TransitionMetamerReflectanceData/GtoN_20munsells/targetXYZ_5.txt]

   4.9897725e+01   6.0643859e+01   1.4485505e+00
   6.0746382e+01   5.4684822e+01   2.6512372e+01
   3.5331091e+01   4.3412468e+01   4.4502128e+00
   3.3144520e+01   4.0420278e+01   2.2713261e+01
   2.0837928e+01   3.4647934e+01   3.2341396e+01
   6.9269932e+01   6.8653451e+01   1.4427637e+00
   6.6178626e+01   5.9308484e+01   2.3455789e+01
   1.6103241e+01   3.4889933e+01   1.0463596e+01
   4.2618174e+01   4.5079860e+01   1.9250533e+01
   4.3025704e+01   4.4758532e+01   2.4162657e+01
   5.4106990e+01   4.8253289e+01   4.1267524e+01
   7.0612608e+01   6.1288333e+01   3.2503365e+01
   7.0666217e+01   6.8988736e+01   2.7369171e+00
   1.6418250e+01   3.5574760e+01   5.5314321e+00
   6.4131382e+01   5.6167293e+01   3.1824323e+01
   7.0168190e+01   6.8920645e+01   1.4428294e+00
   5.2864221e+01   5.0813371e+01   1.8034858e+01
   5.9301426e+01   5.3545581e+01   2.7513145e+01
   3.6763405e+01   4.2541434e+01   1.7104367e+01
   7.3618183e+01   6.7521277e+01   1.9767638e+01
   6.9302747e+01   6.8651950e+01   1.4426747e+00
   6.3180614e+01   6.5581891e+01   1.4458967e+00
   2.3119141e+01   3.4139096e+01   4.4377169e+01
   2.2155609e+01   3.4315336e+01   4.0099758e+01
   4.1017460e+01   4.1284397e+01   4.4157210e+01
   1.8342914e+01   3.4621709e+01   2.2847584e+01
   7.0414271e+01   6.9070855e+01   1.4428865e+00
   1.5993830e+01   3.4839820e+01   1.0625547e+01
   7.0619451e+01   6.8989417e+01   2.6380612e+00
   5.0443964e+01   6.0899371e+01   1.4482594e+00
   1.5525410e+01   3.5094513e+01   6.8776292e+00
   5.0986041e+01   4.7169816e+01   3.7233602e+01
   7.4427439e+01   6.4712261e+01   3.2961703e+01
   7.3535358e+01   6.7583303e+01   1.9194844e+01
   6.0493915e+01   5.6222662e+01   1.5160766e+01
   1.9721798e+01   3.7277286e+01   3.4932390e+00
   2.3130117e+01   3.4141292e+01   4.4390190e+01
   2.0958871e+01   3.4722703e+01   3.1995612e+01
   6.0252935e+01   5.5137008e+01   2.1304749e+01
   7.0414657e+01   6.9070790e+01   1.4448000e+00
   2.0212294e+01   3.4509758e+01   3.1451863e+01
   2.2416635e+01   3.4219882e+01   4.1943271e+01
   2.5537602e+01   4.0398313e+01   2.2082108e+00
   1.8501268e+01   3.9422930e+01   1.7335359e+00
   7.0256864e+01   6.9006279e+01   1.4425095e+00
   1.5446139e+01   3.5201741e+01   5.7323800e+00
   4.7252268e+01   5.5654446e+01   1.4882650e+00
   5.1601710e+01   4.7186310e+01   3.9233992e+01
   7.0459748e+01   6.8980592e+01   1.9429585e+00
   7.1848433e+01   6.8532807e+01   9.0554176e+00
   6.8136353e+01   6.8104408e+01   1.4429802e+00
   5.6185191e+01   6.2549219e+01   1.4481529e+00
   4.1747225e+01   5.6549161e+01   1.4535266e+00
   2.8008634e+01   3.9492789e+01   1.0206759e+01
   3.2037292e+01   3.8403035e+01   3.7506596e+01
   3.2693019e+01   4.2375283e+01   3.9913342e+00
   4.4382813e+01   4.8158838e+01   3.3381802e+00
   7.1431103e+01   6.8678572e+01   6.8098759e+00
   5.9492800e+01   6.4850738e+01   1.4452898e+00
   7.4542064e+01   6.5415769e+01   3.0808141e+01
   6.7547328e+01   6.7455980e+01   1.4450358e+00
   7.0822513e+01   6.8940404e+01   3.5326547e+00
   2.3168350e+01   3.4153001e+01   4.4373753e+01
   7.3510575e+01   6.7616940e+01   1.9352849e+01
   7.2422618e+01   6.5421045e+01   2.3124867e+01
   2.7503506e+01   3.6100792e+01   4.1886550e+01
   7.3664342e+01   6.7483792e+01   2.0089523e+01
   2.0304189e+01   3.4490126e+01   3.2002357e+01
   7.2485097e+01   6.1612579e+01   3.7636800e+01
   2.8902686e+01   4.6537338e+01   1.5387999e+00
   7.1482634e+01   6.8668036e+01   7.0535183e+00
   1.8161127e+01   3.5288678e+01   1.4039883e+01
   1.5904377e+01   3.4957729e+01   9.2130265e+00
   6.2845176e+01   6.6190880e+01   1.4442204e+00
   3.2008771e+01   3.9950941e+01   2.2640947e+01
   4.3536473e+01   4.4138453e+01   3.1381506e+01
   7.0894939e+01   6.8916717e+01   3.9081183e+00
   4.6878378e+01   4.6734977e+01   2.4063164e+01
   7.0290419e+01   6.8802838e+01   1.4759466e+00
   2.5364092e+01   4.6002073e+01   1.5185814e+00
   4.2750147e+01   4.2072866e+01   4.4006616e+01
   4.5319312e+01   4.5244992e+01   2.9592037e+01
   2.3370637e+01   3.4267446e+01   4.4028156e+01
   4.3834107e+01   4.4599557e+01   2.8869133e+01
   6.9578736e+01   6.8761576e+01   1.4427640e+00
   3.8740367e+01   4.0288117e+01   4.4194450e+01
   7.2014139e+01   6.1141596e+01   3.7888685e+01
   7.2192496e+01   6.8009847e+01   1.3101169e+01
   2.9954804e+01   3.7333809e+01   3.9428774e+01
   6.1302740e+01   6.5528902e+01   1.4446075e+00
   4.0611011e+01   4.1601498e+01   4.0796419e+01
   7.0392181e+01   6.9063224e+01   1.4424707e+00
   7.0332877e+01   6.9011226e+01   1.4427627e+00
   7.1920631e+01   6.8501806e+01   9.4260980e+00
   5.3583976e+01   5.1146470e+01   1.8780431e+01
   2.2180328e+01   3.4235815e+01   4.0981016e+01
   1.9039321e+01   3.4577064e+01   2.6381307e+01
   7.0400516e+01   6.8690529e+01   2.4966419e+00
   6.3327230e+01   6.5069301e+01   1.4495057e+00
   5.4191039e+01   5.9741186e+01   1.4671061e+00
   5.2133118e+01   5.2364800e+01   4.0017692e+00
   2.6110692e+01   3.6700025e+01   3.1458003e+01
   4.2412766e+01   4.4466918e+01   2.4078592e+01
   4.8610572e+01   4.9935891e+01   5.8756621e+00
   7.4512651e+01   6.6152480e+01   2.8137473e+01
   1.8466574e+01   3.4604694e+01   2.3634275e+01
   2.2073837e+01   3.6475925e+01   1.7197148e+01
   7.0230460e+01   6.6706543e+01   8.1376051e+00
   7.3186514e+01   6.7827705e+01   1.6922782e+01
   1.9871948e+01   3.7262217e+01   3.7226956e+00
   1.5985184e+01   3.6646854e+01   2.3187203e+00
   5.6020630e+01   6.2065186e+01   1.4498493e+00
   6.0035780e+01   6.4954627e+01   1.4448857e+00
   6.4528290e+01   6.1278153e+01   4.3584899e+00
   2.2668685e+01   3.4246391e+01   4.2409207e+01
   5.9542761e+01   6.2801968e+01   1.4565906e+00
   4.2592051e+01   4.3431762e+01   3.3517390e+01
   6.3517054e+01   5.5968202e+01   3.0413743e+01
   5.6862262e+01   6.1132699e+01   1.4640630e+00
   7.0562959e+01   6.9023591e+01   2.2053893e+00
   6.0566014e+01   6.5282575e+01   1.4448550e+00
   7.0329304e+01   6.9040883e+01   1.4424906e+00
   1.7605372e+01   3.8457453e+01   1.8266732e+00
   2.3121220e+01   3.4211907e+01   4.3798963e+01
   1.6690947e+01   3.7557343e+01   1.9749507e+00
   7.4033180e+01   6.4082970e+01   3.3875269e+01
   7.0342735e+01   6.9048254e+01   1.4426103e+00
   2.3826217e+01   3.8791777e+01   3.7237382e+00
   7.3794015e+01   6.7369888e+01   2.1022952e+01
   6.3989245e+01   5.5088405e+01   3.7148511e+01
   7.4291780e+01   6.6078991e+01   2.7759216e+01
   7.0388726e+01   6.9060582e+01   1.4424631e+00
   2.4698484e+01   3.5989733e+01   3.3187708e+01
   7.0544853e+01   6.9029456e+01   2.1138777e+00
   3.1717652e+01   4.1508775e+01   6.4582154e+00
   2.3011111e+01   3.4155661e+01   4.3932306e+01
   2.9986204e+01   4.9356807e+01   1.4839317e+00
   6.8297934e+01   6.6633970e+01   1.5316135e+00
   1.5985359e+01   3.6399226e+01   2.5371167e+00
   7.3479200e+01   6.7638147e+01   1.9124939e+01
   3.5057474e+01   4.1237759e+01   2.2736269e+01
   2.7217861e+01   4.7236133e+01   1.5041728e+00
   3.5586017e+01   4.2441527e+01   1.2837660e+01
   2.2618545e+01   3.4233770e+01   4.2378073e+01
   6.2062194e+01   6.5882772e+01   1.4444650e+00
   5.6854959e+01   5.4450467e+01   9.9118611e+00
   7.0527998e+01   6.9038456e+01   2.0172254e+00
   5.4546231e+01   5.7138152e+01   1.5715001e+00
   1.5453772e+01   3.5254686e+01   5.3753677e+00
   7.0478559e+01   6.9049494e+01   1.7697670e+00
   3.0657220e+01   3.7108016e+01   4.3346854e+01
   2.4661494e+01   3.6656565e+01   2.6398558e+01
   6.2896815e+01   6.4732573e+01   1.4514381e+00
   6.6374666e+01   5.7752493e+01   3.2385496e+01
   6.3940342e+01   5.5864145e+01   3.2759062e+01
   4.1450160e+01   4.5928355e+01   7.1274068e+00
   6.9288222e+01   6.8576138e+01   1.4427510e+00
   2.4728333e+01   3.8364233e+01   8.5861062e+00
   6.9220839e+01   6.5542805e+01   7.4114550e+00
   4.4768617e+01   4.4320913e+01   3.4782793e+01
   1.7774095e+01   3.4649534e+01   1.9971041e+01
   2.7945106e+01   3.5964048e+01   4.3989051e+01
   4.7607171e+01   5.0209114e+01   2.5907298e+00
   7.2082141e+01   6.3706019e+01   2.8335772e+01
   4.2813025e+01   4.2084469e+01   4.4125508e+01
   7.0576123e+01   6.9027009e+01   2.2599328e+00
   6.6515991e+01   6.2430514e+01   8.2115063e+00
   6.0051789e+01   5.1336780e+01   4.3128418e+01
   6.8368916e+01   5.7432103e+01   4.0943828e+01
   2.9899135e+01   3.9424456e+01   1.8825425e+01
   6.8397326e+01   6.4467995e+01   7.8921889e+00
   2.2400540e+01   3.6588282e+01   1.7336961e+01
   7.1953945e+01   6.4401723e+01   2.5038177e+01
   7.0247093e+01   6.8890422e+01   1.4460804e+00
   2.8794482e+01   4.0779934e+01   3.7986336e+00
   4.9130711e+01   4.6369914e+01   3.5983901e+01
   7.0904155e+01   6.8116155e+01   6.9152202e+00
   4.0011007e+01   4.5582621e+01   4.6044113e+00
   4.7901143e+01   5.0051949e+01   3.4157612e+00
   2.3000032e+01   3.4099414e+01   4.4382749e+01
   1.9919924e+01   3.4555240e+01   2.9925003e+01
   4.4768376e+01   5.0730655e+01   1.6808269e+00
   6.6769627e+01   5.6073195e+01   4.1761195e+01
   1.9663109e+01   4.0171316e+01   1.6971846e+00
   6.2358136e+01   6.0511333e+01   1.8222747e+00
   4.0343715e+01   4.2903451e+01   2.9190271e+01
   3.0049385e+01   4.0277411e+01   1.0770015e+01
   2.4609552e+01   3.5121565e+01   4.0857374e+01
   7.1775100e+01   6.7546256e+01   1.2974542e+01
   3.3052145e+01   4.0347825e+01   2.3083600e+01
   1.7484070e+01   3.4850328e+01   1.6333611e+01
   7.2722011e+01   6.6255024e+01   2.1409950e+01
   2.6467520e+01   4.4059851e+01   1.5991448e+00
   6.7394407e+01   6.7879695e+01   1.4430735e+00
   7.1763199e+01   6.8331407e+01   1.0141555e+01
   4.2963222e+01   5.7082392e+01   1.4527110e+00
   5.4334916e+01   4.8331926e+01   4.1544863e+01
   4.5986488e+01   5.2636075e+01   1.5784493e+00
   4.6925165e+01   4.6938573e+01   2.2463447e+01
   7.3681431e+01   6.3280789e+01   3.5535037e+01
   2.1894906e+01   3.5217881e+01   3.0435933e+01
   7.0321426e+01   6.8987205e+01   1.4432581e+00
   4.9528843e+01   4.6750536e+01   3.4730344e+01
   5.3746869e+01   6.1251302e+01   1.4497519e+00
   4.9299512e+01   5.3417960e+01   1.6394580e+00
   2.2692832e+01   3.4203771e+01   4.2784512e+01
   6.6829721e+01   6.0585253e+01   1.9473192e+01
   6.0569106e+01   5.7965243e+01   4.5671209e+00
   2.2949883e+01   3.4285791e+01   4.2840523e+01
   2.3709481e+01   3.7551011e+01   1.2291046e+01
   5.3697883e+01   4.7567871e+01   4.3704380e+01
   7.4016977e+01   6.6891964e+01   2.4059163e+01
   1.6661202e+01   3.4738977e+01   1.4180198e+01
   3.2544458e+01   5.0933432e+01   1.4740157e+00
   3.7645831e+01   4.8844556e+01   1.5827398e+00
   2.1896356e+01   3.4261790e+01   3.9802122e+01
   2.7528319e+01   3.5850298e+01   4.3684869e+01
   7.0213431e+01   6.8998873e+01   1.4425303e+00
   1.6134439e+01   3.4903654e+01   1.0434830e+01
   6.4284325e+01   6.5083680e+01   1.4581246e+00
   2.2482998e+01   3.4254276e+01   4.1835192e+01
   2.3003325e+01   3.4099434e+01   4.4384142e+01
   5.6827372e+01   6.0948667e+01   1.4675260e+00
   1.8244782e+01   3.4579079e+01   2.3018226e+01
   2.2848413e+01   3.8298057e+01   4.0881588e+00
   1.7760673e+01   3.4816572e+01   1.7942783e+01
   6.9064746e+01   6.4285728e+01   1.2111728e+01
   6.0327924e+01   5.2380902e+01   3.8552243e+01
   4.0678438e+01   5.0849748e+01   1.5516067e+00
   3.9017025e+01   4.0427050e+01   4.4076712e+01
   4.5761145e+01   4.7438756e+01   1.2737260e+01
   6.7939584e+01   5.8124061e+01   3.6598980e+01
   2.6790168e+01   3.5498629e+01   4.4217532e+01
   7.0464503e+01   6.9053614e+01   1.7099513e+00
   7.3863171e+01   6.3878566e+01   3.4047478e+01
   2.1790997e+01   3.4302849e+01   3.9106162e+01
   2.3029525e+01   3.4106838e+01   4.4376493e+01
   4.2040579e+01   4.1736118e+01   4.4146659e+01
   2.6320819e+01   4.1660990e+01   1.8391367e+00
   6.0806017e+01   5.1819898e+01   4.3027252e+01
   1.8283985e+01   3.4853982e+01   1.9666775e+01
   4.4774771e+01   4.6593095e+01   1.5556081e+01
   6.9107422e+01   6.7911282e+01   1.4539679e+00
   2.3026268e+01   3.7755455e+01   8.0826848e+00
   1.9983562e+01   3.5895102e+01   1.4762088e+01
   4.6065927e+01   5.3897721e+01   1.5244059e+00
   7.0473385e+01   6.9046570e+01   1.8022265e+00
   6.9698605e+01   6.5473980e+01   1.0165782e+01
   7.0032765e+01   6.8819508e+01   1.4433686e+00
   7.0450556e+01   6.9054534e+01   1.6724920e+00
   5.1863401e+01   5.6949390e+01   1.5129827e+00
   1.8595853e+01   3.4618719e+01   2.4036437e+01
   1.7289921e+01   3.6779019e+01   2.6377018e+00
   5.0681574e+01   4.7140993e+01   3.6336413e+01
   7.4483711e+01   6.5775643e+01   2.9336152e+01
   1.8417115e+01   3.5290166e+01   1.5089528e+01
   7.0388263e+01   6.9059938e+01   1.4424600e+00
   1.6760447e+01   3.4754991e+01   1.4392966e+01
   6.1048413e+01   6.5485336e+01   1.4448913e+00
   2.1812692e+01   3.5018435e+01   3.2161144e+01
   2.9916868e+01   3.6689450e+01   4.4255124e+01
   5.5855075e+01   6.3324267e+01   1.4462580e+00
   2.9915799e+01   3.6956872e+01   4.2434469e+01
   7.1615270e+01   6.2235135e+01   3.2453260e+01
   3.9007099e+01   4.0996228e+01   4.0012856e+01
   7.2382926e+01   6.1338214e+01   3.8324943e+01
   1.7224987e+01   3.4654964e+01   1.7668152e+01
   6.9179164e+01   6.8264698e+01   1.4453314e+00
   6.0694958e+01   5.3744786e+01   3.1990196e+01
   7.3591525e+01   6.6323581e+01   2.4573056e+01
   5.4458187e+01   5.3645940e+01   4.7676549e+00
   4.8073577e+01   5.4667186e+01   1.5307289e+00
   3.4488854e+01   4.0022247e+01   3.1997314e+01
   6.8674339e+01   5.8487455e+01   3.7567298e+01
   3.0537133e+01   3.6930987e+01   4.4277930e+01
   5.0740199e+01   4.8615127e+01   2.5812358e+01
   7.3965228e+01   6.4393862e+01   3.2648127e+01
   4.6861022e+01   4.8291970e+01   1.0682561e+01
   7.0359479e+01   6.5526759e+01   1.3336455e+01
   7.2778754e+01   6.3142243e+01   3.3164521e+01
   5.2066357e+01   4.9574745e+01   2.4207813e+01
   6.9199964e+01   6.8553105e+01   1.4428231e+00
   2.3118018e+01   3.4157808e+01   4.4213302e+01
   6.4791245e+01   6.6959200e+01   1.4438946e+00
   2.3335880e+01   3.6044946e+01   2.7494115e+01
   7.4543093e+01   6.5918679e+01   2.9058009e+01
   2.2140512e+01   3.4275252e+01   4.0436192e+01
   7.1323540e+01   6.8733570e+01   6.2061808e+00
   6.1731727e+01   6.4843427e+01   1.4466709e+00
   6.8559798e+01   6.8362410e+01   1.4428239e+00
   5.1959664e+01   6.1566289e+01   1.4475465e+00
   7.0328462e+01   6.2419919e+01   2.6366236e+01
   5.7849127e+01   6.3978026e+01   1.4455687e+00
   4.4910825e+01   5.5723428e+01   1.4703663e+00
   7.3155999e+01   6.4379628e+01   3.0041989e+01
   6.1980261e+01   6.5858316e+01   1.4445855e+00
   7.0207301e+01   6.8996230e+01   1.4425138e+00
   7.3853789e+01   6.7314805e+01   2.1460612e+01
   7.1736175e+01   6.2033223e+01   3.3689761e+01
   3.4748060e+01   4.2519950e+01   8.9507150e+00
   7.4235288e+01   6.6786172e+01   2.4986578e+01
   6.6198683e+01   6.7286621e+01   1.4435262e+00
   6.6291336e+01   6.7154078e+01   1.4444116e+00
   4.9543539e+01   6.0484400e+01   1.4487603e+00
   3.1419749e+01   4.1276341e+01   7.3162966e+00
   7.0800939e+01   6.8935141e+01   3.5112751e+00
   7.0434841e+01   6.9059990e+01   1.5783286e+00
   7.2896314e+01   6.6912645e+01   1.9877597e+01
   1.8993351e+01   3.4834449e+01   2.3057373e+01
   2.3230996e+01   3.4175888e+01   4.4388038e+01
   2.3454039e+01   3.4254234e+01   4.4372119e+01
   6.0005699e+01   5.2118762e+01   3.8874248e+01
   2.6947105e+01   3.7546397e+01   2.6424268e+01
   4.3301593e+01   4.2877633e+01   4.0280086e+01
   2.3088388e+01   3.4125737e+01   4.4378638e+01
   2.6743266e+01   3.6496288e+01   3.5883222e+01
   2.3000165e+01   3.4099484e+01   4.4385092e+01
   5.5781693e+01   6.2708114e+01   1.4476040e+00
   6.2196745e+01   5.2805516e+01   4.2492694e+01
   6.4891018e+01   5.4638905e+01   4.2298618e+01
   6.9291572e+01   5.9750695e+01   3.4200904e+01
   2.3583120e+01   3.4300495e+01   4.4367378e+01
   4.2811623e+01   4.2744799e+01   3.9593681e+01
   3.7280995e+01   3.9672410e+01   4.4224660e+01
   3.7232940e+01   4.0702147e+01   3.6372948e+01
   2.8272493e+01   4.7524313e+01   1.5057492e+00
   7.0483573e+01   6.9051985e+01   1.7931888e+00
   7.3859333e+01   6.7277718e+01   2.1962860e+01
   2.1408144e+01   3.6044879e+01   1.9177399e+01
   7.1102345e+01   6.8817309e+01   5.0702832e+00
   4.5283163e+01   4.5908764e+01   2.4024222e+01
   2.3007649e+01   3.6267569e+01   2.3708391e+01
   6.9053156e+01   6.8393458e+01   1.4430218e+00
   6.8719878e+01   6.8042185e+01   1.4449878e+00
   7.4546219e+01   6.5718912e+01   2.9759084e+01
   5.6204920e+01   6.3440641e+01   1.4459927e+00
   6.8338937e+01   6.6078616e+01   1.6680635e+00
   7.2000346e+01   6.8202569e+01   1.1458125e+01
   7.2970868e+01   6.7953381e+01   1.5633136e+01
   7.0322522e+01   6.8702507e+01   1.9590394e+00
   2.2954358e+01   3.6377263e+01   2.2150473e+01
   6.2042473e+01   5.8605567e+01   7.7202810e+00
   2.1699612e+01   3.4283760e+01   3.9027976e+01
   3.2607717e+01   3.7745663e+01   4.4283054e+01
   7.4394251e+01   6.6332894e+01   2.7139621e+01
   2.3248251e+01   3.6361723e+01   2.3682657e+01
   7.3770022e+01   6.6121012e+01   2.5822441e+01
   7.4544436e+01   6.5843622e+01   2.9310922e+01
   2.2746228e+01   3.4170193e+01   4.3145521e+01
   6.9572069e+01   5.8486749e+01   4.0413470e+01
   7.2195113e+01   6.8323313e+01   1.1778411e+01
   4.9031504e+01   4.8253069e+01   2.0939497e+01
   6.7339466e+01   6.7806158e+01   1.4433071e+00
   1.8984330e+01   3.4632485e+01   2.5524745e+01
   7.3434908e+01   6.4396497e+01   3.0902405e+01
   2.7285737e+01   3.7263541e+01   3.0478278e+01
   5.7909948e+01   6.0977564e+01   1.4796989e+00
   5.7218584e+01   5.2462969e+01   2.5775726e+01
   7.0414608e+01   6.9070717e+01   1.4446044e+00
   2.6205272e+01   3.7186578e+01   2.7105848e+01
   3.2754350e+01   3.8881096e+01   3.5863419e+01
   3.2768732e+01   3.8063606e+01   4.2592053e+01
   7.2121621e+01   6.8391373e+01   1.1224737e+01
   7.2595658e+01   6.4370351e+01   2.7864774e+01
   2.9048199e+01   3.8854173e+01   2.1217783e+01
   1.7537571e+01   3.5150833e+01   1.3049217e+01
   5.6135214e+01   4.8956585e+01   4.3550446e+01
   3.3666148e+01   3.8845465e+01   3.9225658e+01
   7.0913945e+01   5.9740578e+01   3.9677763e+01
   7.0796085e+01   6.8900403e+01   3.7862047e+00
   7.0552274e+01   6.9034379e+01   2.1380184e+00
   7.1904365e+01   6.6543548e+01   1.6990185e+01
   2.1714210e+01   3.6609988e+01   1.4086561e+01
   7.0331544e+01   6.8958142e+01   1.4537651e+00
   7.2605693e+01   6.5910236e+01   2.2114765e+01
   7.3356965e+01   6.5803567e+01   2.5557785e+01
   2.3045197e+01   3.4116461e+01   4.4349063e+01
   1.8625698e+01   3.5859501e+01   9.9310508e+00
   1.5635641e+01   3.4995410e+01   8.0707759e+00
   4.1479883e+01   4.4759151e+01   1.7072795e+01
   3.7835028e+01   4.0409022e+01   4.0675491e+01
   1.6317354e+01   3.4851214e+01   1.1568894e+01
   2.0112456e+01   3.4695149e+01   2.9191534e+01
   1.7201537e+01   3.7969253e+01   1.9034255e+00
   5.1154668e+01   4.6185758e+01   4.3846465e+01
   7.0374483e+01   6.8828211e+01   1.9120681e+00
   5.8228383e+01   6.4329398e+01   1.4457211e+00
   6.5424991e+01   5.8927311e+01   2.2084036e+01
   1.7998322e+01   3.4612529e+01   2.1426107e+01
   5.4360606e+01   6.2526465e+01   1.4466400e+00
   2.0439411e+01   3.4421085e+01   3.3289247e+01
   2.2835655e+01   3.4131686e+01   4.3672228e+01
   2.4110883e+01   3.7170832e+01   1.8172602e+01
   2.3444702e+01   3.4252157e+01   4.4375633e+01
   3.4752636e+01   4.7055621e+01   1.6136384e+00
   7.1704857e+01   6.5547141e+01   1.9664615e+01
   7.2881459e+01   6.6879338e+01   1.9935673e+01
   3.3400992e+01   3.8134951e+01   4.3788415e+01
   7.0229320e+01   6.9006733e+01   1.4425941e+00
   6.7722278e+01   6.8079762e+01   1.4432786e+00
   7.0617161e+01   6.9008464e+01   2.5467887e+00
   4.5272804e+01   5.8290945e+01   1.4511739e+00
   7.0414732e+01   6.9070232e+01   1.4472682e+00
   7.2146353e+01   6.8382092e+01   1.1028827e+01
   5.5042699e+01   4.8337996e+01   4.3556873e+01
   7.0779744e+01   6.8941667e+01   3.5009930e+00
   7.1617387e+01   6.8605536e+01   8.3140934e+00
   7.0164653e+01   6.8978710e+01   1.4424987e+00
   2.4338900e+01   4.5180715e+01   1.5311795e+00
   7.4349431e+01   6.5888763e+01   2.8557770e+01
   5.7116042e+01   5.1904447e+01   2.9038283e+01
   7.0438975e+01   6.9061035e+01   1.5882792e+00
   2.3033333e+01   3.4129697e+01   4.4199895e+01
   7.0418407e+01   6.9069489e+01   1.4640877e+00
   6.4589888e+01   5.9030871e+01   1.7450468e+01
   3.0921831e+01   4.4775779e+01   1.6659725e+00
   3.0818195e+01   4.9954493e+01   1.4794494e+00
   3.1050027e+01   3.8147405e+01   3.6295072e+01
   3.6317359e+01   4.3088786e+01   1.0040433e+01
   2.8110231e+01   3.5983546e+01   4.4326763e+01
   1.6111577e+01   3.6894288e+01   2.1821272e+00
   2.6494509e+01   3.8505459e+01   1.3840688e+01
   7.0946903e+01   6.8896490e+01   4.1841062e+00
   6.8864887e+01   5.7818471e+01   4.0917495e+01
   2.8810827e+01   3.9430592e+01   1.3966052e+01
   2.5128390e+01   3.5307904e+01   4.0917856e+01
   5.6624170e+01   6.3599444e+01   1.4458162e+00
   2.3768083e+01   3.4653430e+01   4.2320033e+01
   1.6205176e+01   3.4877311e+01   1.0917868e+01
   7.1701046e+01   6.2384618e+01   3.2174230e+01
   6.6790290e+01   6.5512320e+01   1.5076129e+00
   3.0240917e+01   3.8055588e+01   3.4127569e+01
   1.9096044e+01   3.4524516e+01   2.7236548e+01
   7.0399195e+01   6.9071808e+01   1.3705511e+00
   7.0408740e+01   6.9068921e+01   1.4424516e+00
   6.4870952e+01   5.7111247e+01   2.9624669e+01
   6.0590136e+01   6.4896279e+01   1.4453114e+00
   1.5881362e+01   3.5116105e+01   7.7559281e+00
   7.0625030e+01   6.8366729e+01   4.6345341e+00
   6.3345083e+01   5.3881416e+01   4.1076627e+01
   7.2774564e+01   6.7769347e+01   1.6225797e+01
   3.5315639e+01   3.8862030e+01   4.4149598e+01
   4.9423828e+01   6.0433015e+01   1.4488189e+00
   6.7029857e+01   5.7354288e+01   3.6898327e+01
   6.8055977e+01   6.8104039e+01   1.4431712e+00
   7.2572281e+01   6.8097651e+01   1.4186338e+01
   7.0550913e+01   6.9028684e+01   2.1773747e+00
   1.5531362e+01   3.5170252e+01   6.2265247e+00
   1.6313338e+01   3.4764815e+01   1.2535852e+01
   5.3638630e+01   4.7675223e+01   4.2939560e+01
   6.3101897e+01   5.9154089e+01   9.4546735e+00
   2.3167215e+01   3.4165510e+01   4.4283627e+01
   2.8406818e+01   3.6357463e+01   4.2506573e+01
   7.0744653e+01   6.8922373e+01   3.4531505e+00
   6.8397601e+01   6.4339689e+01   8.4448837e+00
   2.3009421e+01   3.4100488e+01   4.4383189e+01
   2.0402443e+01   4.1554290e+01   1.6148689e+00
   6.5446109e+01   6.6952005e+01   1.4437332e+00
   3.0763422e+01   3.8294631e+01   3.3845187e+01
   2.5800674e+01   3.7474725e+01   2.2203880e+01
   1.5456957e+01   3.5257222e+01   5.3660009e+00
   2.3018423e+01   3.4574820e+01   4.0545568e+01
   7.1629284e+01   6.8602011e+01   8.3782471e+00
   1.7010376e+01   3.4930675e+01   1.3391685e+01
   6.2319128e+01   6.5980962e+01   1.4443575e+00
   1.8946314e+01   3.6790071e+01   4.1292190e+00
   3.0558707e+01   4.0882359e+01   7.5441842e+00
   2.2952707e+01   3.4160273e+01   4.3750181e+01
   7.0632925e+01   5.9920969e+01   3.8268559e+01
   3.9647079e+01   4.5172605e+01   6.0349421e+00
   7.0430166e+01   6.9066663e+01   1.5253921e+00
   6.4857323e+01   6.0029492e+01   1.2910666e+01
   5.0633826e+01   4.5910211e+01   4.3863387e+01
   4.7583983e+01   4.6829964e+01   2.6346787e+01
   7.4516401e+01   6.5136352e+01   3.1738202e+01
   6.9412487e+01   6.8700027e+01   1.4428166e+00
   6.8022318e+01   6.4009588e+01   8.0902766e+00
   3.1879846e+01   4.4845979e+01   1.6988591e+00
   3.7731227e+01   3.9886831e+01   4.4027516e+01
   7.0438233e+01   6.9064344e+01   1.5634398e+00
   7.1617788e+01   6.2720426e+01   3.0425642e+01
   1.7609666e+01   3.8722914e+01   1.7844270e+00
   7.0392933e+01   6.9063297e+01   1.4424593e+00
   7.1144952e+01   6.8724373e+01   5.9026331e+00
   7.0642082e+01   5.9623661e+01   3.9300500e+01
   7.0404748e+01   6.9067582e+01   1.4424600e+00
   3.6365524e+01   5.2288680e+01   1.4735304e+00
   4.0080135e+01   4.1891993e+01   3.6809029e+01
   4.2581351e+01   4.6021446e+01   1.0731579e+01
   7.0393352e+01   6.6896085e+01   8.3327858e+00
   7.4295564e+01   6.4317658e+01   3.3901215e+01
   5.5593794e+01   4.9534264e+01   3.8490663e+01
   6.3667765e+01   5.4626447e+01   3.8380259e+01
   4.8340475e+01   4.5659289e+01   3.8030477e+01
   4.5232805e+01   4.5821969e+01   2.4567039e+01
   7.0416227e+01   6.9070157e+01   1.4530838e+00
   4.2092223e+01   4.1759210e+01   4.4132645e+01
   2.2541104e+01   3.4223783e+01   4.2255472e+01
   2.3201066e+01   3.4164334e+01   4.4372143e+01
   7.3277757e+01   6.7731022e+01   1.7719142e+01
   2.0932126e+01   3.4334859e+01   3.3624604e+01
   4.6618682e+01   4.6339818e+01   4.3177165e+01
   3.5088509e+01   3.8762850e+01   4.4253543e+01
   1.8066565e+01   3.8889213e+01   3.1698973e+00
   1.8438720e+01   3.4532252e+01   2.3657141e+01
   3.2572717e+01   3.7743744e+01   4.4287912e+01
   1.5923225e+01   3.5010376e+01   9.0273555e+00
   6.4807881e+01   6.3280258e+01   2.4653994e+01
   5.5866220e+01   4.8811074e+01   4.3552317e+01
   7.0356170e+01   6.8674678e+01   4.2733636e+00
   4.3475782e+01   5.4701735e+01   1.7722281e+01
   4.2480685e+01   4.1951299e+01   4.4119713e+01
   2.3644988e+01   3.5140180e+01   4.2794920e+01
   3.8738563e+01   5.2057725e+01   1.7341334e+01
   2.3363366e+01   3.4613304e+01   4.3793023e+01
   7.3031728e+01   6.2576887e+01   3.6740076e+01
   1.6552206e+01   3.4889492e+01   1.2122456e+01
   2.2995682e+01   3.4099611e+01   4.4364522e+01
   2.1642131e+01   3.4222035e+01   3.8407425e+01
   2.5021512e+01   3.4861788e+01   4.4364788e+01
   6.1984096e+01   6.3742536e+01   1.5564408e+01
   7.3574816e+01   6.3196253e+01   3.5944076e+01
   2.4695637e+01   3.4725704e+01   4.4363067e+01
   4.6145034e+01   4.5441847e+01   4.3532432e+01
   2.2990026e+01   3.4100559e+01   4.4340789e+01
   3.7588433e+01   4.0201177e+01   4.4157418e+01
   6.3246988e+01   6.6201629e+01   2.6162145e+00
   7.2786916e+01   6.8019237e+01   1.4852737e+01
   7.0284144e+01   5.9189448e+01   4.0104522e+01
   4.7632384e+01   4.7689517e+01   4.2627234e+01
   6.8286550e+01   6.8294098e+01   1.4562575e+00
   7.0916556e+01   6.8784534e+01   4.9016688e+00
   5.2113921e+01   5.2204108e+01   4.0076526e+01
   6.9248927e+01   5.8283946e+01   4.0659104e+01
   2.1496962e+01   3.4271421e+01   3.6443882e+01
   5.9680350e+01   5.1659491e+01   4.2933310e+01
   5.7907571e+01   5.4065527e+01   4.0674314e+01
   7.2527980e+01   6.3169067e+01   3.5205013e+01
   7.0291868e+01   6.8973357e+01   1.8754155e+00
   2.7276714e+01   3.6127494e+01   4.4268209e+01
   4.1555885e+01   4.1571868e+01   4.4138206e+01
   3.5789367e+01   3.9065329e+01   4.4247894e+01
   7.0134459e+01   6.1985259e+01   3.5884445e+01
   2.2990180e+01   3.4100621e+01   4.4343309e+01
   3.0784009e+01   3.8194142e+01   4.4043956e+01
   6.1765286e+01   5.3488574e+01   4.2354539e+01
   2.0260662e+01   3.4321542e+01   3.1841881e+01
   5.8599026e+01   5.4252780e+01   4.0758759e+01
   3.7411294e+01   4.0248242e+01   4.4128322e+01
   2.3765799e+01   3.4369141e+01   4.4368377e+01
   1.7267337e+01   3.5092711e+01   1.3924981e+01
   5.9064811e+01   5.1639985e+01   4.2840744e+01
   2.6452122e+01   4.6135898e+01   5.0236238e+00
   2.2916935e+01   3.4110876e+01   4.4051124e+01
   2.2916855e+01   3.4161978e+01   4.3714667e+01
   1.5539477e+01   3.5354954e+01   5.5866772e+00
   3.9784528e+01   4.2516103e+01   4.3736121e+01
   1.6776916e+01   3.6552524e+01   6.2729843e+00
   2.2824818e+01   3.4117625e+01   4.3634725e+01
   7.0025257e+01   6.7170992e+01   1.3821415e+01
   2.7650989e+01   3.5815992e+01   4.4334858e+01
   1.9242038e+01   3.4682186e+01   2.4219001e+01
   1.9919413e+01   3.4446995e+01   3.1074708e+01
   6.4690298e+01   5.4605352e+01   4.2285183e+01
   2.8025711e+01   4.2040689e+01   3.0402170e+01
   2.0156042e+01   3.5653052e+01   2.4693139e+01
   4.7239094e+01   4.4264804e+01   4.3981712e+01
   2.2195727e+01   3.4147377e+01   4.0249084e+01
   5.1881919e+01   5.8262793e+01   2.1726267e+01
   1.9404108e+01   3.4380588e+01   2.6887097e+01
   5.8813085e+01   5.1425733e+01   4.2903246e+01
   1.6899488e+01   3.4707193e+01   1.4759340e+01
   4.9776965e+01   5.1932980e+01   3.9008811e+01
   2.3007870e+01   3.4105805e+01   4.4377525e+01
   2.2988477e+01   3.4104317e+01   4.4302468e+01
   1.6215213e+01   3.4782342e+01   1.1974137e+01
   2.1320956e+01   3.4281776e+01   3.5629911e+01
   3.2043268e+01   3.7590774e+01   4.4291682e+01
   1.8850100e+01   3.4543742e+01   2.6040520e+01
   2.6659928e+01   3.7267857e+01   4.3148055e+01
   6.3503201e+01   6.5849031e+01   5.7195388e+00
   5.6944366e+01   5.9070217e+01   2.8641784e+01
   1.7261278e+01   3.4628692e+01   1.7195196e+01
   5.2224646e+01   4.7038971e+01   4.3724748e+01
   2.2934164e+01   3.4101328e+01   4.4055719e+01
   1.8704255e+01   3.4547229e+01   2.5239996e+01
   3.7941774e+01   3.9991044e+01   4.4211244e+01
   3.1479666e+01   4.9984007e+01   3.8728769e+00
   2.4178741e+01   3.5007954e+01   4.4116600e+01
   3.0527084e+01   3.6929295e+01   4.4310157e+01
   6.3355324e+01   6.1411936e+01   2.9906074e+01
   3.1227092e+01   3.7442393e+01   4.4282131e+01
   1.5724026e+01   3.5246883e+01   6.7877524e+00
   5.5366343e+01   6.0399098e+01   1.8659545e+01
   7.0375812e+01   6.9039907e+01   1.5773677e+00
   7.4496335e+01   6.5041439e+01   3.1991661e+01
   4.3108271e+01   4.2693471e+01   4.4032199e+01
   4.6266670e+01   4.4673224e+01   4.3817902e+01
   3.9308836e+01   4.0547676e+01   4.4189532e+01
   4.5549196e+01   5.5493009e+01   1.9542280e+01
   1.5760874e+01   3.5815823e+01   4.6564590e+00
   1.6006515e+01   3.5276736e+01   7.8169041e+00
   2.3067586e+01   3.4119040e+01   4.4375295e+01
   4.3179185e+01   4.5850354e+01   4.2632036e+01
   1.6657038e+01   3.5359337e+01   1.0219161e+01
   2.1324563e+01   3.4276512e+01   3.7152170e+01
   2.2582180e+01   3.4153214e+01   4.2650194e+01
   2.2929698e+01   3.4100496e+01   4.4036816e+01
   2.2394127e+01   3.4129703e+01   4.1490874e+01
   2.3086536e+01   3.4124736e+01   4.4374125e+01
   2.0943114e+01   3.4262074e+01   3.4041777e+01
   1.7122349e+01   3.4647733e+01   1.6346255e+01
   7.0904252e+01   6.4996211e+01   2.7553118e+01
   5.5861140e+01   4.9225883e+01   4.3417040e+01
   2.2942306e+01   3.4277548e+01   4.3398608e+01
   2.4391485e+01   4.4468346e+01   5.1316288e+00
   2.2018346e+01   3.4196122e+01   4.0128632e+01
   2.2034187e+01   3.7885224e+01   2.4726227e+01
   4.5774221e+01   5.2744813e+01   3.2158894e+01
   2.3311475e+01   3.4804559e+01   4.2853154e+01
   3.2498411e+01   5.1022955e+01   1.8664185e+00
   7.2654801e+01   6.4373061e+01   3.2043785e+01
   5.1557765e+01   4.6404944e+01   4.3822745e+01
   2.1430034e+01   3.4318354e+01   3.7892921e+01
   1.8105597e+01   3.8566732e+01   4.5734538e+00
   2.2044520e+01   3.4213937e+01   4.0336429e+01
   1.6561436e+01   3.4724878e+01   1.3915364e+01
   4.0939327e+01   4.5291554e+01   4.2234069e+01
   4.7871332e+01   4.4526732e+01   4.3969448e+01
   4.5377909e+01   5.8445838e+01   1.6332518e+00
   5.2599111e+01   5.0650170e+01   4.1889727e+01
   4.3278295e+01   4.8021918e+01   4.0295218e+01
   7.0032193e+01   5.8909514e+01   4.0306708e+01
   1.7857675e+01   3.5245836e+01   1.5811584e+01
   7.0197930e+01   6.6255068e+01   1.9845693e+01
   6.6958390e+01   6.7653502e+01   2.5246030e+00
   1.6752905e+01   3.7221889e+01   3.7717444e+00
   2.9342539e+01   3.6466196e+01   4.4318201e+01
   5.0340729e+01   5.2992640e+01   3.7587750e+01
   7.0201379e+01   6.8997882e+01   1.4463799e+00
   7.0566753e+01   6.9009334e+01   2.3570260e+00
   2.6083028e+01   3.5431900e+01   4.4324931e+01
   6.0298088e+01   6.2332627e+01   1.9776504e+01
   6.0625112e+01   6.3305105e+01   1.4823690e+01
   1.5620422e+01   3.5989482e+01   3.3908024e+00
   2.2973849e+01   3.4103398e+01   4.4274817e+01
   1.9149493e+01   3.4471653e+01   2.7079689e+01
   2.3000423e+01   3.4099256e+01   4.4379789e+01
   1.9530035e+01   3.4365283e+01   2.7886430e+01
   6.9808127e+01   6.8807068e+01   1.8033049e+00
   3.0974836e+01   3.8531977e+01   4.3904605e+01
   3.8381885e+01   4.1875439e+01   4.3775104e+01
   1.9343990e+01   3.4405399e+01   2.7436561e+01
   7.3527664e+01   6.7480363e+01   1.9817035e+01
   7.2407623e+01   6.8209586e+01   1.2713575e+01
   2.3011556e+01   3.4100475e+01   4.4376947e+01
   1.9481603e+01   3.4378102e+01   2.7811959e+01
   4.2083978e+01   5.6738672e+01   1.5149309e+00
   5.2058154e+01   5.3279939e+01   3.8460043e+01
   7.0504808e+01   6.8868276e+01   3.2478972e+00
   6.4174758e+01   5.5957883e+01   4.1140195e+01
   7.1610434e+01   6.8221553e+01   1.0702571e+01
   2.2465195e+01   3.4644460e+01   3.9560330e+01
   7.0647858e+01   6.8953638e+01   2.9859289e+00
   5.9422639e+01   6.1943848e+01   1.9890737e+01
   2.3453042e+01   4.3871047e+01   4.2464770e+00
   1.9249735e+01   3.4409085e+01   2.6833996e+01
   4.9970997e+01   4.5703412e+01   4.3875552e+01
   6.9732840e+01   6.5904581e+01   2.0868535e+01
   2.3087080e+01   3.4205721e+01   4.4281092e+01
   2.1555073e+01   3.4200194e+01   3.7448404e+01
   2.2906544e+01   3.4120368e+01   4.4036962e+01
   7.0126806e+01   6.8944238e+01   1.6364468e+00
   7.0067447e+01   5.9033453e+01   4.0194921e+01
   1.5465238e+01   3.5185566e+01   6.0921364e+00
   2.0375651e+01   3.4397939e+01   3.3087098e+01
   1.9117170e+01   3.8264840e+01   1.0120259e+01
   6.0252688e+01   5.1665469e+01   4.3020718e+01
   1.5922001e+01   3.4863721e+01   1.0171713e+01
   4.8028834e+01   4.7308461e+01   4.2950800e+01
   5.6711640e+01   5.1614989e+01   4.2360806e+01
   2.2546985e+01   3.4202853e+01   4.1678408e+01
   7.3304506e+01   6.7656566e+01   1.8245834e+01
   2.0762820e+01   3.4380946e+01   3.4931283e+01
   2.0880017e+01   3.4310849e+01   3.5065101e+01
   2.2697599e+01   3.8219091e+01   2.6408599e+01
   2.0036648e+01   3.4337568e+01   3.0735737e+01
   4.0589728e+01   4.1140251e+01   4.4162592e+01
   5.5959659e+01   5.9443412e+01   2.5235391e+01
   6.5310598e+01   6.4182586e+01   2.0887640e+01
   7.3494265e+01   6.6070543e+01   2.7062586e+01
   3.9090009e+01   4.5040020e+01   4.1564671e+01
   5.5122548e+01   6.1108964e+01   1.3816259e+01
   1.7920450e+01   3.7538107e+01   7.5861721e+00
   2.1997122e+01   3.4175209e+01   3.9171234e+01
   6.1074966e+01   5.9746439e+01   3.2385695e+01
   2.1119119e+01   3.6452499e+01   2.6240476e+01
   2.1773067e+01   3.4273577e+01   3.9347372e+01
   2.8684302e+01   3.6683032e+01   4.4242844e+01
   2.3007487e+01   3.4101617e+01   4.4379526e+01
   2.5322652e+01   4.1483195e+01   2.2864741e+01
   1.6451261e+01   3.4747085e+01   1.3193958e+01
   5.1551514e+01   5.2698199e+01   3.9048224e+01
   2.3607568e+01   3.4383151e+01   4.4363967e+01
   1.9720317e+01   3.4362584e+01   2.9137187e+01
   4.3784122e+01   5.7365536e+01   3.2546072e+00
   7.2711241e+01   6.6783433e+01   2.2138320e+01
   4.2509713e+01   4.2449690e+01   4.4039107e+01
   4.6377610e+01   5.8926119e+01   1.7745104e+00
   6.6842379e+01   6.3642703e+01   2.6710447e+01
   2.1729958e+01   3.4216162e+01   3.8819881e+01
   6.7534176e+01   6.3402865e+01   2.8712273e+01
   4.3965284e+01   5.7135657e+01   5.1962366e+00
   2.2958684e+01   3.4108602e+01   4.4230137e+01
   4.4542715e+01   4.6649656e+01   4.2463096e+01
   1.9595533e+01   3.4477477e+01   2.9554242e+01
   2.2999447e+01   3.4098978e+01   4.4379262e+01
   3.9270183e+01   4.9905195e+01   2.9455581e+01
   2.2986568e+01   3.4100482e+01   4.4324632e+01
   2.8692962e+01   4.2252973e+01   3.1674819e+01
   7.0027047e+01   6.8933988e+01   1.4508850e+00
   6.9439628e+01   6.5494506e+01   2.2530870e+01
   2.8504492e+01   3.6353164e+01   4.4311526e+01
   2.5109688e+01   3.7394583e+01   3.9240797e+01
   3.2408126e+01   3.7683935e+01   4.4290684e+01
   3.5515879e+01   4.3799662e+01   4.0716940e+01
   1.8427583e+01   3.9649220e+01   1.7164650e+00
   2.8727341e+01   3.6304518e+01   4.4331408e+01
   7.3510913e+01   6.7486417e+01   1.9744823e+01
   2.6197580e+01   3.5514732e+01   4.4309686e+01
   1.8566555e+01   3.9746156e+01   1.9093687e+00
   4.8498473e+01   4.4963672e+01   4.3928101e+01
   2.9145449e+01   3.6442636e+01   4.4325571e+01
   1.7162389e+01   3.4648820e+01   1.6163947e+01
   2.0393056e+01   3.4409261e+01   3.3253134e+01
   2.6766636e+01   3.5478653e+01   4.4340940e+01
   2.0939059e+01   3.4366612e+01   3.5719115e+01
   4.8098303e+01   5.2477246e+01   3.6427030e+01
   7.1314378e+01   6.0233322e+01   3.9311847e+01
   1.7781889e+01   3.8709714e+01   2.6450297e+00
   1.5365974e+01   3.5718926e+01   3.4279933e+00
   7.2389358e+01   6.8018074e+01   1.3941166e+01
   1.9739424e+01   3.4587774e+01   2.6872637e+01
   5.0064406e+01   4.8968427e+01   4.2413665e+01
   2.2349609e+01   3.4132485e+01   4.1151915e+01
   2.2553563e+01   3.4137649e+01   4.2426471e+01
   3.3970298e+01   3.8306960e+01   4.4268231e+01
   2.0311205e+01   3.4299003e+01   3.1503247e+01
   1.8902373e+01   3.4538456e+01   2.6259964e+01
   6.5781799e+01   5.5357426e+01   4.2039425e+01
   7.3824246e+01   6.7076007e+01   2.2742905e+01
   2.2085101e+01   3.8084321e+01   2.4133090e+01
   2.4726805e+01   3.5790399e+01   4.3545296e+01
   6.6867573e+01   6.5582917e+01   1.6221582e+01
   7.0053599e+01   6.8940835e+01   1.4670790e+00
   2.1988279e+01   3.4187465e+01   3.9911397e+01
   1.6414371e+01   3.4755553e+01   1.2901424e+01
   2.2873840e+01   3.4119475e+01   4.3888790e+01
   2.6458079e+01   3.5476878e+01   4.4340212e+01
   3.9804652e+01   5.2003135e+01   2.1074334e+01
   7.0269956e+01   6.8679394e+01   4.0184850e+00
   2.2670877e+01   3.4162426e+01   4.3119295e+01
   2.1704427e+01   4.2886204e+01   1.6478695e+00
   2.2387410e+01   3.4179378e+01   4.1835694e+01
   3.3438789e+01   4.1399151e+01   4.2508183e+01
   2.3494963e+01   3.4310419e+01   4.4371123e+01
   2.2574674e+01   3.4181704e+01   4.2748908e+01
   7.0540446e+01   6.8878170e+01   3.2703846e+00
   2.2993536e+01   3.4099047e+01   4.4350536e+01
   2.0842425e+01   3.4375649e+01   3.5298803e+01
   2.0342532e+01   3.4407743e+01   3.2981116e+01
   3.9752525e+01   4.0876620e+01   4.4164539e+01
   7.0268650e+01   6.9022100e+01   1.4426743e+00
   2.5236291e+01   3.5309145e+01   4.4268250e+01
   2.4078349e+01   3.6720673e+01   3.8127161e+01
   1.7776129e+01   3.4590047e+01   2.0318189e+01
   7.2611929e+01   6.8003820e+01   1.4557938e+01
   2.2997315e+01   3.4099316e+01   4.4370668e+01
   7.4214162e+01   6.5166179e+01   3.1279697e+01
   2.7317688e+01   3.6464713e+01   4.4147320e+01
   2.2975267e+01   3.4101346e+01   4.4275837e+01
   2.6809546e+01   4.6993452e+01   2.1317765e+00
   2.1437823e+01   3.4317381e+01   3.7926520e+01
   6.5827399e+01   6.7152300e+01   3.0194119e+00
   1.9595089e+01   3.4430101e+01   2.9173244e+01
   3.5948461e+01   3.9252401e+01   4.4235518e+01
   2.2790342e+01   3.4161687e+01   4.3067708e+01
   4.7568731e+01   4.9388504e+01   4.1124159e+01
   1.5473120e+01   3.5214832e+01   5.9550436e+00
   7.0321973e+01   6.9037900e+01   1.4572690e+00
   2.2984814e+01   3.4101364e+01   4.4319966e+01
   2.3320975e+01   3.4216074e+01   4.4375829e+01
   2.6031029e+01   3.5206710e+01   4.4349497e+01
   2.0691327e+01   3.4388715e+01   3.4623133e+01
   1.9786049e+01   3.4958111e+01   2.5571545e+01
   2.2358168e+01   3.4211197e+01   4.1858935e+01
   2.0565550e+01   3.4398103e+01   3.4050857e+01
   6.3043728e+01   5.3326935e+01   4.2672063e+01
   2.2960848e+01   3.4101806e+01   4.4175814e+01
   2.2974081e+01   3.4101628e+01   4.4271626e+01
   4.3834137e+01   5.3892420e+01   2.3117765e+01
   2.6025231e+01   4.6513381e+01   1.5301584e+00
   2.3660869e+01   3.5184849e+01   4.2699830e+01
   2.3615087e+01   3.4414342e+01   4.4358968e+01
   1.7651449e+01   3.6510610e+01   1.0224037e+01
   2.2033469e+01   3.4241035e+01   4.0440399e+01
   5.2763890e+01   5.1565862e+01   4.1118694e+01
   2.2640025e+01   3.4141303e+01   4.2832854e+01
   1.8374459e+01   3.4499537e+01   2.2711544e+01
   3.2685951e+01   4.7636862e+01   2.0299349e+01
   2.0272400e+01   3.4408937e+01   3.2631103e+01
   2.5298454e+01   3.5022729e+01   4.4350573e+01
   2.2335792e+01   3.6563031e+01   3.1489732e+01
   2.9072422e+01   3.6350566e+01   4.4315472e+01
   4.5555233e+01   5.8368166e+01   2.7082578e+00
   2.5188924e+01   3.7515950e+01   3.9039219e+01
   6.2564736e+01   6.4680234e+01   1.1144651e+01
   1.9441468e+01   3.4491647e+01   2.8840928e+01
   7.3229585e+01   6.7670073e+01   1.7997514e+01
   2.1764696e+01   3.4241477e+01   3.9118182e+01
   4.1438567e+01   5.1742902e+01   2.7018924e+01
   6.8768968e+01   6.8464752e+01   1.4933487e+00
   5.4845265e+01   4.8214983e+01   4.3627393e+01
   2.3632208e+01   3.4320495e+01   4.4369548e+01
   2.3276468e+01   3.4277392e+01   4.4348245e+01
   1.8626809e+01   3.4558747e+01   2.4930412e+01
   4.2878367e+01   4.2179683e+01   4.4104123e+01
   2.2459263e+01   3.4169340e+01   4.2134355e+01
   2.0572966e+01   3.5119116e+01   2.8687226e+01
   2.2778179e+01   3.4124699e+01   4.3174737e+01
   1.5477055e+01   3.5078977e+01   6.9002837e+00
   4.7571779e+01   4.8114906e+01   4.2299241e+01
   7.1617047e+01   6.7734566e+01   1.3965814e+01
   2.0007938e+01   3.4472689e+01   2.8778886e+01
   4.1493439e+01   4.1561361e+01   4.4138713e+01
   6.2156424e+01   5.2797360e+01   4.2789908e+01
   2.2548594e+01   3.4170006e+01   4.2566304e+01
   4.6154766e+01   4.4514990e+01   4.3853861e+01
   1.7245879e+01   3.8297959e+01   1.8939888e+00
   2.0344036e+01   3.4450812e+01   3.0268832e+01
   1.6628043e+01   3.4714466e+01   1.4381982e+01
   2.1360428e+01   3.4242284e+01   3.7019981e+01
   7.0424976e+01   6.8988259e+01   2.1475871e+00
   4.4316266e+01   4.3570017e+01   4.3934402e+01
   2.5868163e+01   3.5613066e+01   4.4256625e+01
   6.7322748e+01   6.7862339e+01   2.0068862e+00
   2.9302363e+01   4.5192650e+01   2.0477536e+01
   6.7113963e+01   6.7857058e+01   1.4464222e+00
   5.5201588e+01   4.8666415e+01   4.3533945e+01
   5.5810168e+01   5.1046257e+01   4.2511984e+01
   1.9223812e+01   4.0484507e+01   1.6577908e+00
   1.7304549e+01   3.4644770e+01   1.8096117e+01
   3.1881545e+01   3.9657971e+01   4.3420099e+01
   5.1843352e+01   5.7092896e+01   2.7363766e+01
   6.7757388e+01   6.3348453e+01   2.9225578e+01
   4.5345116e+01   4.6979729e+01   4.2468762e+01
   4.3994288e+01   4.2795074e+01   4.4058582e+01
   2.2185448e+01   3.4517303e+01   3.8631277e+01
   7.0322622e+01   6.9004352e+01   1.7108523e+00
   7.0663047e+01   6.8925424e+01   3.2387621e+00
   2.1229066e+01   3.4332638e+01   3.6964346e+01
   2.2860370e+01   3.4121036e+01   4.3831209e+01
   4.9827578e+01   5.5950084e+01   2.8044111e+01
   2.7380650e+01   3.5993395e+01   4.4297617e+01
   7.0303106e+01   6.9027461e+01   1.4804127e+00
   6.5055888e+01   6.0860572e+01   3.3882069e+01
   1.6496648e+01   3.4928975e+01   1.1582025e+01
   7.0304533e+01   6.9021616e+01   1.5148448e+00
   4.2207074e+01   4.9040762e+01   3.7424340e+01
   5.1269627e+01   5.8124018e+01   2.0909156e+01
   4.0173978e+01   4.1455065e+01   4.4081646e+01
   1.9070633e+01   3.4679565e+01   2.3445065e+01
   2.2973843e+01   3.4104111e+01   4.4284787e+01
   2.2700370e+01   3.4148869e+01   4.3206080e+01
   7.0462714e+01   6.8928156e+01   2.6907300e+00
   6.2694768e+01   6.4921323e+01   9.8503975e+00
   2.2999587e+01   3.4098964e+01   4.4379905e+01
   2.3026625e+01   3.6072905e+01   3.6831361e+01
   1.9803705e+01   3.4362707e+01   2.9668224e+01
   7.1459465e+01   6.8545137e+01   7.8674374e+00
   3.6305113e+01   3.9270719e+01   4.4240851e+01
   7.0327065e+01   6.9036576e+01   1.4781314e+00
   2.5843788e+01   3.5299074e+01   4.4334794e+01
   2.2999220e+01   3.4099060e+01   4.4378671e+01
   2.2992303e+01   3.4101488e+01   4.4358187e+01
   2.2686476e+01   3.4152538e+01   4.3155434e+01
   2.3438696e+01   3.8692001e+01   2.7696228e+01
   2.2224823e+01   3.4149411e+01   4.0783120e+01
   6.8678706e+01   6.6085759e+01   1.7385211e+01
   3.4615168e+01   4.1384596e+01   4.3071955e+01
   5.4681123e+01   5.8616170e+01   2.6441566e+01
   2.8145368e+01   3.6080979e+01   4.4336047e+01
   2.8507995e+01   4.6359598e+01   1.1769117e+01
   2.9632267e+01   3.7342634e+01   4.4184705e+01
   2.5683287e+01   3.5290975e+01   4.4318543e+01
   3.9167630e+01   5.5133907e+01   1.4757285e+00
   6.1055917e+01   5.3734246e+01   4.2011962e+01
   5.5270089e+01   5.0400774e+01   4.2766304e+01
   3.2012641e+01   5.0579455e+01   2.5683377e+00
   4.9651528e+01   4.6144729e+01   4.3735521e+01
   3.1018461e+01   3.7131360e+01   4.4305934e+01
   4.4896080e+01   4.8588062e+01   4.0598974e+01
   1.8446759e+01   3.4500477e+01   2.3387443e+01
   2.6605628e+01   3.9079072e+01   3.7687315e+01
   7.2738674e+01   6.7365924e+01   1.8801897e+01
   2.2927737e+01   3.4109080e+01   4.4093304e+01
   2.0666497e+01   3.4275747e+01   3.3617188e+01
   7.0549703e+01   6.8956322e+01   2.7065676e+00
   5.3820040e+01   6.0243309e+01   1.5529623e+01
   5.2406372e+01   5.3129751e+01   3.8955326e+01
   5.1813363e+01   5.9189485e+01   1.6295570e+01
   1.6926564e+01   3.4679280e+01   1.6032311e+01
   2.1259653e+01   3.4328062e+01   3.7089876e+01
   2.3149414e+01   3.4151602e+01   4.4377507e+01
   5.7378611e+01   6.3969921e+01   1.4567950e+00
   2.7240356e+01   3.9239613e+01   3.9001057e+01
   2.2408281e+01   3.4161252e+01   4.1843854e+01
   2.3686178e+01   3.5044746e+01   4.3327731e+01
   2.1645666e+01   3.4190788e+01   3.7813046e+01
   7.3639772e+01   6.7018601e+01   2.2695441e+01
   3.6126861e+01   3.9810685e+01   4.4128394e+01
   6.7242628e+01   6.5101967e+01   1.9988463e+01
   5.3401160e+01   6.1710830e+01   5.0813285e+00
   2.2203329e+01   3.4176893e+01   4.0931284e+01
   7.0413141e+01   6.9067962e+01   1.4584906e+00
   2.2976810e+01   3.4102651e+01   4.4287285e+01
   6.2181780e+01   5.6434259e+01   3.9853897e+01
   3.4598560e+01   5.2349684e+01   1.8904964e+00
   5.5465434e+01   5.5741317e+01   3.6658642e+01
   2.2534309e+01   3.4183283e+01   4.2570664e+01
   6.7971057e+01   5.7262940e+01   4.1171449e+01
   1.5551274e+01   3.6043141e+01   2.8864823e+00
   2.5401076e+01   3.6608446e+01   4.2689069e+01
   4.4808026e+01   5.8185414e+01   1.4546799e+00
   7.1858487e+01   6.0793960e+01   3.8847260e+01
   6.9808454e+01   5.8692186e+01   4.0447472e+01
   2.0069493e+01   3.9725978e+01   8.3042671e+00
   2.1686329e+01   3.4192680e+01   3.8176483e+01
   1.6641517e+01   3.4779755e+01   1.3288699e+01
   4.0646239e+01   4.1135663e+01   4.4164338e+01
   2.1980543e+01   3.4195051e+01   3.9849773e+01
   2.5299572e+01   3.8235906e+01   3.6567633e+01
   2.4744088e+01   3.4725118e+01   4.4359316e+01
   2.1614703e+01   3.4276741e+01   3.6844589e+01
   2.2964061e+01   3.4102173e+01   4.4229387e+01
   7.0524736e+01   5.9499792e+01   3.9855456e+01
   2.3002128e+01   3.4099246e+01   4.4379075e+01
   2.8449036e+01   3.6124653e+01   4.4327784e+01
   3.5860776e+01   5.3171541e+01   1.6064904e+00
   2.3953966e+01   3.7535897e+01   3.4631392e+01
   2.2988189e+01   3.4100145e+01   4.4331170e+01
   2.2877562e+01   3.4119696e+01   4.3894208e+01
   4.3909035e+01   5.7691169e+01   1.6307130e+00
   2.2962023e+01   3.4109638e+01   4.4146242e+01
   6.6812862e+01   6.5084063e+01   1.9097030e+01
   4.4402010e+01   5.0732287e+01   3.6115341e+01
   3.2174158e+01   4.8333774e+01   1.4970181e+01
   2.6540504e+01   3.5388187e+01   4.4340030e+01
   6.7941258e+01   5.7796548e+01   4.0691586e+01
   7.3226414e+01   6.7599049e+01   1.8438372e+01
   5.1964349e+01   6.0497125e+01   8.6652125e+00
   7.0166513e+01   6.8964015e+01   1.5924007e+00
   2.4808312e+01   3.7812460e+01   3.6457250e+01
   3.8626078e+01   4.5963323e+01   3.9802609e+01
   5.9799950e+01   5.6315880e+01   3.8778139e+01
   7.3549278e+01   6.7539113e+01   1.9501118e+01
   1.8842453e+01   3.4968648e+01   2.1296223e+01
   6.0673882e+01   5.1886509e+01   4.2982406e+01
   7.2538838e+01   6.1517056e+01   3.8166674e+01
   7.1879357e+01   6.7988035e+01   1.2928937e+01
   7.0445604e+01   6.9010708e+01   2.0246686e+00
   1.5415183e+01   3.5130674e+01   6.2645391e+00
   2.5269782e+01   3.5599544e+01   4.4100654e+01
   3.7742334e+01   4.0860136e+01   4.4028850e+01
   2.1694359e+01   4.1432784e+01   8.0170691e+00
   2.5394529e+01   3.4969451e+01   4.4353049e+01
   4.5180199e+01   5.5248318e+01   1.9810599e+01
   2.0367057e+01   3.4297638e+01   3.1918833e+01
   1.8419298e+01   3.5634355e+01   1.6818236e+01
   2.8085513e+01   3.5982366e+01   4.4331218e+01
   2.2596603e+01   3.4108559e+01   4.2431774e+01
   1.7822737e+01   3.4598702e+01   2.0816046e+01
   6.3691640e+01   5.7226596e+01   3.9586608e+01
   3.3554970e+01   3.8132118e+01   4.4274384e+01
   7.3407192e+01   6.4708221e+01   3.1841644e+01
   5.2709563e+01   5.5324748e+01   3.4762224e+01
   6.0336810e+01   6.1876653e+01   2.2400211e+01
   7.0315996e+01   6.9038441e+01   1.4450140e+00
   2.0896676e+01   3.4267495e+01   3.3807523e+01
   4.2007960e+01   4.1806422e+01   4.4124429e+01
   1.5469496e+01   3.5077607e+01   6.9007554e+00
   2.3830227e+01   3.4396751e+01   4.4370807e+01
   1.8167505e+01   3.4549182e+01   2.2252550e+01
   2.1570376e+01   3.4294906e+01   3.8437465e+01
   5.1625255e+01   6.1407056e+01   1.8218474e+00
   1.6751571e+01   3.5069765e+01   1.1753098e+01
   2.0960275e+01   3.4254167e+01   3.5006696e+01
   7.2877569e+01   6.7586120e+01   1.7743441e+01
