# Supplementary material for: Rethinking Colour Constancy
Source: PLoS One. 2015 Sep 10;10(9):e0135029. doi: 10.1371/journal.pone.0135029 (PMC4565710; doi:10.1371/journal.pone.0135029)
Supplement: S1 Dataset — (ZIP) [file pone.0135029.s002.zip › 5-TransitionMetamerReflectanceData/GtoN_20munsells/targetXYZ_6.txt]

   3.7830445e+01   4.7840259e+01   5.0587458e+01
   3.5963578e+01   4.5788646e+01   6.2027444e+01
   7.3226448e+01   7.7695060e+01   7.9056760e+00
   2.2745059e+01   4.5204580e+01   1.6549859e+01
   8.0109845e+01   7.3530892e+01   5.3293511e+01
   3.5602184e+01   4.6371726e+01   5.5705651e+01
   7.1962284e+01   7.7757885e+01   2.9242922e+00
   7.2761252e+01   7.7760969e+01   5.4142012e+00
   6.6553163e+01   6.0805687e+01   6.1403647e+01
   5.3610521e+01   5.3517853e+01   6.1705482e+01
   7.2406157e+01   7.7829971e+01   3.7242694e+00
   3.0995390e+01   4.3999740e+01   6.1039911e+01
   7.4445583e+01   7.7428648e+01   1.3941103e+01
   7.6022138e+01   7.7054481e+01   2.1875086e+01
   3.5219143e+01   4.6506837e+01   5.3135424e+01
   8.0158385e+01   7.4958264e+01   4.8241330e+01
   4.4742337e+01   5.3044948e+01   3.0209779e+01
   3.3559085e+01   4.5121246e+01   5.9748301e+01
   5.8366721e+01   6.3571759e+01   8.0427367e+00
   4.9842303e+01   5.8012116e+01   1.0865290e+01
   4.4358866e+01   5.5374563e+01   9.2783861e+00
   6.7069967e+01   7.5918041e+01   2.9271888e+00
   3.8430582e+01   5.0475797e+01   2.7358855e+01
   4.1762137e+01   6.3180811e+01   2.9828460e+00
   6.0422944e+01   5.9828302e+01   4.3500718e+01
   3.0915374e+01   4.9376778e+01   8.9054051e+00
   3.6866995e+01   5.5387283e+01   3.4200684e+00
   7.7324793e+01   7.6104614e+01   3.3015151e+01
   6.4909684e+01   7.0217573e+01   3.3885324e+00
   2.9630819e+01   4.3360083e+01   6.2327420e+01
   7.8529401e+01   7.3872866e+01   4.6088828e+01
   2.0881248e+01   4.4808292e+01   1.3736971e+01
   2.8377885e+01   4.2911801e+01   6.2349848e+01
   3.5006552e+01   6.0137516e+01   3.0023147e+00
   1.8821977e+01   4.4639045e+01   9.3714443e+00
   2.8577246e+01   4.5984759e+01   3.2043494e+01
   6.1439353e+01   7.1281699e+01   2.9780030e+00
   6.0958550e+01   7.3274603e+01   2.9314736e+00
   2.8515501e+01   4.2992770e+01   6.1994513e+01
   7.2246305e+01   7.7860546e+01   2.9240780e+00
   7.2832374e+01   7.4580098e+01   1.7202757e+01
   4.3786695e+01   4.8952529e+01   6.2246031e+01
   3.8639532e+01   6.2407089e+01   2.9766975e+00
   2.1751862e+01   4.3907404e+01   2.6659595e+01
   5.4465940e+01   6.3693976e+01   3.4283376e+00
   7.1558979e+01   7.7606282e+01   2.9245534e+00
   7.0057183e+01   7.7056701e+01   2.9256480e+00
   7.3516414e+01   7.7596882e+01   9.1148655e+00
   4.6935423e+01   6.7059216e+01   2.9486915e+00
   4.0457803e+01   6.3480757e+01   2.9679176e+00
   5.1945894e+01   5.5722402e+01   3.8476437e+01
   2.1577908e+01   4.3861534e+01   2.6493627e+01
   7.8926811e+01   7.1771266e+01   5.5384845e+01
   2.2789065e+01   4.4937461e+01   1.9554021e+01
   3.8266645e+01   4.7726494e+01   5.3188711e+01
   6.8709677e+01   7.6333606e+01   2.9271541e+00
   1.9297639e+01   4.3974072e+01   1.6294974e+01
   7.2239085e+01   7.7857999e+01   2.9240868e+00
   3.1336403e+01   4.5087545e+01   5.2271473e+01
   2.9247263e+01   4.3266394e+01   6.1871097e+01
   7.8008485e+01   7.0719125e+01   5.5951273e+01
   6.4091014e+01   6.1011926e+01   5.0857318e+01
   4.1295710e+01   5.3245626e+01   1.3681880e+01
   7.1781979e+01   7.7695886e+01   2.9247440e+00
   2.8161598e+01   4.4002398e+01   5.1250150e+01
   5.5162043e+01   6.9404958e+01   2.9547857e+00
   5.0664405e+01   5.3014532e+01   5.4781278e+01
   7.2247429e+01   7.7860504e+01   2.9279940e+00
   2.8819027e+01   4.5997576e+01   3.2957739e+01
   6.5925137e+01   6.6458009e+01   2.4485229e+01
   5.6602011e+01   5.7744902e+01   4.2450769e+01
   6.7801122e+01   7.6198167e+01   2.9267610e+00
   2.6805255e+01   4.3085052e+01   5.5451218e+01
   7.2204312e+01   7.1558488e+01   2.7058919e+01
   4.0253665e+01   5.6057368e+01   3.6198686e+00
   4.5103933e+01   5.9432983e+01   3.3324728e+00
   8.0191348e+01   7.4750225e+01   4.9169368e+01
   1.9931953e+01   4.4420353e+01   1.4126362e+01
   6.1500142e+01   5.8793159e+01   5.4922748e+01
   7.7179020e+01   6.9559233e+01   5.7555327e+01
   5.1479291e+01   5.7363187e+01   2.2920720e+01
   2.8349032e+01   4.2936391e+01   6.1985928e+01
   7.2244135e+01   7.7852748e+01   2.9282080e+00
   2.1028428e+01   4.5386883e+01   9.7059563e+00
   2.9023408e+01   4.3145896e+01   6.2258722e+01
   7.2123151e+01   7.7807435e+01   2.9241976e+00
   3.0293033e+01   4.3595142e+01   6.2354933e+01
   7.2200304e+01   7.7640143e+01   3.2392071e+00
   2.7305719e+01   4.3599344e+01   5.2151521e+01
   4.8156877e+01   6.2899051e+01   3.1130543e+00
   7.1210390e+01   7.7356646e+01   2.9255620e+00
   7.7353163e+01   7.6589195e+01   3.0594999e+01
   6.7678331e+01   6.1565159e+01   6.1220306e+01
   7.9489848e+01   7.2155511e+01   5.6054455e+01
   5.8695391e+01   5.9972109e+01   3.5061793e+01
   7.2000160e+01   7.7772282e+01   2.9242986e+00
   2.6690600e+01   4.5062763e+01   3.4281408e+01
   7.0335748e+01   7.7143687e+01   2.9252501e+00
   6.7317450e+01   7.5977914e+01   2.9269489e+00
   7.2231709e+01   7.7855429e+01   2.9240993e+00
   7.2211209e+01   7.7847765e+01   2.9240866e+00
   2.5262152e+01   5.0100609e+01   3.5888625e+00
   2.2367715e+01   4.3961427e+01   2.8571477e+01
   7.1547747e+01   7.7604010e+01   2.9244935e+00
   7.5678698e+01   7.6323727e+01   2.5149219e+01
   7.7893644e+01   7.5312228e+01   3.8360809e+01
   7.2246729e+01   7.7860532e+01   2.9246672e+00
   7.5568850e+01   7.7191407e+01   1.9932467e+01
   4.0233702e+01   4.8540546e+01   5.3238648e+01
   2.8434253e+01   4.2925253e+01   6.2369683e+01
   7.7995075e+01   7.6507873e+01   3.2715625e+01
   7.0798427e+01   7.7215629e+01   2.9254621e+00
   3.5531964e+01   4.6248026e+01   5.6620188e+01
   7.1285232e+01   7.7247789e+01   2.9293292e+00
   7.2245983e+01   7.7860411e+01   2.9240752e+00
   2.7839718e+01   4.3011194e+01   5.9692929e+01
   2.0661224e+01   4.6503984e+01   4.9544369e+00
   7.9163638e+01   7.5994560e+01   3.9854998e+01
   3.4287512e+01   5.0398854e+01   1.1542911e+01
   6.1059059e+01   7.1069060e+01   2.9794633e+00
   7.4559689e+01   7.3092529e+01   3.1713437e+01
   6.9219670e+01   6.5165954e+01   4.7069787e+01
   7.0529854e+01   7.6522836e+01   2.9451474e+00
   7.9871552e+01   7.4545999e+01   4.8767226e+01
   7.2190801e+01   7.7809438e+01   2.9252750e+00
   5.5222243e+01   6.0412534e+01   1.5757747e+01
   1.9655864e+01   4.7111406e+01   3.9767821e+00
   5.3425887e+01   5.3372868e+01   6.2083580e+01
   4.1809939e+01   4.8852809e+01   5.6244740e+01
   1.9118895e+01   4.4576413e+01   1.0521041e+01
   2.8359160e+01   4.2904749e+01   6.2367442e+01
   7.3682201e+01   7.7567410e+01   9.9375524e+00
   2.1721426e+01   4.7945189e+01   3.9170601e+00
   2.8346148e+01   4.2914709e+01   6.2206466e+01
   3.3170116e+01   4.4682489e+01   6.2251171e+01
   3.9630093e+01   4.8847194e+01   4.8181604e+01
   4.9049953e+01   5.1324794e+01   6.1789757e+01
   7.2243939e+01   7.7859870e+01   2.9241012e+00
   7.3945645e+01   7.7563100e+01   1.1635657e+01
   2.3951267e+01   4.4433827e+01   2.9756869e+01
   5.5868722e+01   6.3878047e+01   3.6437893e+00
   7.1469148e+01   7.1778832e+01   2.2451205e+01
   4.7832101e+01   5.2607738e+01   4.7110143e+01
   7.2214732e+01   7.7849922e+01   2.9241865e+00
   5.6763930e+01   5.9599694e+01   2.9053645e+01
   2.7651244e+01   4.3343794e+01   5.5802437e+01
   7.6942460e+01   7.3428369e+01   4.1098515e+01
   7.7876077e+01   7.3672436e+01   4.4188098e+01
   7.2216497e+01   7.7849699e+01   2.9240912e+00
   4.5160204e+01   5.0211840e+01   5.6998611e+01
   2.1392713e+01   4.5190625e+01   1.2083075e+01
   7.2846694e+01   7.7748605e+01   6.0639153e+00
   5.9839633e+01   7.2400505e+01   2.9370568e+00
   7.1471421e+01   7.7555215e+01   2.9243819e+00
   4.4901681e+01   6.5863478e+01   2.9539582e+00
   6.4560434e+01   6.3826330e+01   3.4817967e+01
   3.2028712e+01   4.5193602e+01   5.3739895e+01
   1.8412627e+01   4.4951850e+01   6.8606059e+00
   3.2476554e+01   4.4542918e+01   6.1155705e+01
   6.9877238e+01   7.2814465e+01   9.3831728e+00
   4.0410062e+01   4.9800981e+01   4.2252046e+01
   2.8543347e+01   4.2964066e+01   6.2358592e+01
   3.5865020e+01   5.2079049e+01   6.0758210e+00
   8.0129979e+01   7.3829075e+01   5.2299555e+01
   5.0896449e+01   5.7685450e+01   1.7644843e+01
   3.4039166e+01   4.5001945e+01   6.2332105e+01
   7.2244625e+01   7.7858657e+01   2.9241388e+00
   2.7892811e+01   5.5082465e+01   3.1099529e+00
   4.3530938e+01   4.9938922e+01   5.3286692e+01
   3.1483431e+01   4.4125686e+01   6.1542260e+01
   2.8464611e+01   4.2965913e+01   6.2099681e+01
   7.0251509e+01   7.7132108e+01   2.9257274e+00
   5.5424656e+01   6.0597267e+01   1.5287831e+01
   7.8567913e+01   7.3347634e+01   4.8120733e+01
   6.8619086e+01   7.3931734e+01   3.1314986e+00
   4.0495697e+01   5.0710090e+01   3.4053635e+01
   2.6256341e+01   4.5884904e+01   2.3468108e+01
   6.6828231e+01   7.5779388e+01   2.9270154e+00
   7.9530871e+01   7.2287144e+01   5.5720829e+01
   6.5450807e+01   6.5269168e+01   2.9603447e+01
   7.2437105e+01   7.7823901e+01   3.9786038e+00
   6.6867221e+01   7.5698618e+01   2.9274140e+00
   7.4974104e+01   7.7292370e+01   1.6438995e+01
   3.3376813e+01   4.5687699e+01   5.3987138e+01
   2.8363451e+01   4.2904244e+01   6.2372895e+01
   4.1112748e+01   4.7916793e+01   6.1551907e+01
   7.2193611e+01   7.7841752e+01   2.9241187e+00
   7.2179098e+01   7.7836865e+01   2.9241921e+00
   5.2620612e+01   5.2990170e+01   6.1995891e+01
   2.4953496e+01   4.3277546e+01   4.6706270e+01
   4.1676757e+01   4.8946430e+01   5.4931607e+01
   3.7104578e+01   4.6203033e+01   6.2310589e+01
   2.4467463e+01   4.9388472e+01   3.7223884e+00
   1.8995170e+01   4.4109911e+01   1.3919031e+01
   7.7736944e+01   7.6535720e+01   3.2076919e+01
   3.7004202e+01   4.8957932e+01   3.6518867e+01
   4.9797341e+01   6.4266379e+01   3.0672742e+00
   6.0189654e+01   5.8742212e+01   5.0206877e+01
   7.2798490e+01   7.7761721e+01   5.8009298e+00
   6.0042235e+01   7.0739309e+01   2.9726578e+00
   6.4626473e+01   6.6644216e+01   1.7029672e+01
   7.6553237e+01   7.1801617e+01   4.5882273e+01
   3.8392255e+01   4.8643439e+01   4.5160838e+01
   7.5252125e+01   7.1651557e+01   4.0796585e+01
   7.2246608e+01   7.7860615e+01   2.9240800e+00
   5.4009418e+01   5.4437950e+01   5.6698269e+01
   3.6627641e+01   4.7879186e+01   4.5443621e+01
   4.8832137e+01   6.7974535e+01   2.9455591e+00
   7.1750059e+01   7.0829816e+01   2.8373911e+01
   3.6727114e+01   5.0828983e+01   1.6784595e+01
   6.6498464e+01   7.5333905e+01   2.9298378e+00
   2.9541779e+01   4.6937424e+01   2.5887344e+01
   6.8416990e+01   7.6227134e+01   2.9270012e+00
   4.5060228e+01   6.2925092e+01   3.0356763e+00
   7.1716754e+01   7.7408920e+01   2.9325300e+00
   7.2238711e+01   7.7857876e+01   2.9240882e+00
   5.0101499e+01   6.7393563e+01   2.9574801e+00
   7.3371372e+01   6.9200335e+01   4.3754027e+01
   7.8362864e+01   7.0737977e+01   5.7199250e+01
   5.0899013e+01   5.4675823e+01   4.2484334e+01
   5.8176944e+01   7.2286930e+01   2.9329673e+00
   5.7636431e+01   7.1905305e+01   2.9340890e+00
   6.3440806e+01   5.9146873e+01   5.9927828e+01
   6.3484899e+01   7.4491989e+01   2.9291437e+00
   7.2886574e+01   7.7737579e+01   6.0207444e+00
   7.3426924e+01   7.7615932e+01   8.6717834e+00
   4.7468853e+01   5.4051036e+01   3.3230210e+01
   2.1298084e+01   4.7772894e+01   3.9281714e+00
   2.7622561e+01   5.4802129e+01   3.1199995e+00
   6.5945514e+01   6.4094736e+01   3.9267463e+01
   7.5975407e+01   7.7065646e+01   2.1689666e+01
   5.7719334e+01   6.0571997e+01   2.6054511e+01
   5.0698511e+01   5.2167877e+01   6.1229789e+01
   5.8714380e+01   7.2311868e+01   2.9335315e+00
   5.2986428e+01   6.3133287e+01   3.3707987e+00
   4.6285813e+01   5.8833866e+01   3.6301163e+00
   2.9543065e+01   4.4769016e+01   4.8690866e+01
   3.8513209e+01   5.7740904e+01   3.2050956e+00
   3.6715679e+01   6.1068917e+01   2.9922398e+00
   7.3211228e+01   7.7686420e+01   7.8005200e+00
   3.5320568e+01   5.9961323e+01   3.0104685e+00
   7.5251065e+01   6.9854547e+01   4.8761724e+01
   6.7700971e+01   6.6629613e+01   3.1916878e+01
   2.6806760e+01   4.4183414e+01   4.4062712e+01
   3.7231811e+01   4.6253663e+01   6.2309065e+01
   7.8187422e+01   7.5053920e+01   4.0518393e+01
   7.2318964e+01   7.7846017e+01   3.2725367e+00
   6.0000020e+01   6.0176934e+01   3.9270515e+01
   2.7428084e+01   4.3069776e+01   5.7842479e+01
   6.1558233e+01   6.2287435e+01   3.1364464e+01
   3.2573363e+01   4.6536484e+01   4.2588783e+01
   2.9940298e+01   4.4822679e+01   4.9686973e+01
   1.8315078e+01   4.4949109e+01   6.7499178e+00
   7.2245874e+01   7.7860348e+01   2.9240657e+00
   4.8359735e+01   5.0959452e+01   6.2182828e+01
   2.5531923e+01   4.3227083e+01   4.9495409e+01
   7.6799096e+01   7.3161030e+01   4.1496285e+01
   7.2296493e+01   7.7850971e+01   3.1624434e+00
   3.7995935e+01   4.8224921e+01   4.7603072e+01
   3.6297480e+01   4.9651883e+01   2.6435300e+01
   4.1543000e+01   4.8535333e+01   5.8081542e+01
   7.2043787e+01   7.7725950e+01   2.9253820e+00
   6.6776628e+01   7.5801460e+01   2.9273088e+00
   2.9725157e+01   4.5762583e+01   3.9123212e+01
   6.7419190e+01   7.1938708e+01   3.5565015e+00
   5.8350995e+01   7.2346360e+01   2.9328776e+00
   2.8623013e+01   4.7352734e+01   1.7831874e+01
   5.8580686e+01   7.0767724e+01   2.9534069e+00
   2.2837159e+01   4.3461057e+01   3.6390936e+01
   4.1440722e+01   4.9926519e+01   4.5265534e+01
   5.0969155e+01   5.2184513e+01   6.2056528e+01
   2.1922228e+01   4.3972629e+01   2.6625736e+01
   2.2925039e+01   4.3496754e+01   3.6319985e+01
   7.3965246e+01   6.6267372e+01   6.0113132e+01
   2.7317100e+01   4.3039874e+01   5.7807466e+01
   1.8587709e+01   4.4392015e+01   1.0503754e+01
   5.5814430e+01   7.1239221e+01   2.9354073e+00
   2.5496657e+01   4.5727861e+01   2.2029662e+01
   5.3736337e+01   6.7321055e+01   2.9986685e+00
   4.4157018e+01   4.9177629e+01   6.1694913e+01
   7.9863342e+01   7.3291693e+01   5.3263500e+01
   7.2126346e+01   7.7819874e+01   2.9244465e+00
   2.0627386e+01   4.3878439e+01   2.2536125e+01
   5.8441996e+01   7.2187979e+01   2.9338174e+00
   7.4993739e+01   7.5836786e+01   2.3575926e+01
   2.0884306e+01   4.3719882e+01   2.5364615e+01
   2.6333115e+01   4.3229735e+01   5.2345081e+01
   5.3859843e+01   6.3508135e+01   3.3915217e+00
   3.7379450e+01   4.8814121e+01   3.9454994e+01
   7.2316486e+01   7.7847130e+01   3.2977412e+00
   2.2272758e+01   4.9353778e+01   3.5042487e+00
   5.4240467e+01   6.9810514e+01   2.9442820e+00
   7.4650669e+01   7.7302264e+01   1.6005752e+01
   5.9360628e+01   7.2216948e+01   2.9372195e+00
   3.2088779e+01   4.5029334e+01   5.5459798e+01
   7.8483565e+01   7.0790750e+01   5.7463388e+01
   7.1314850e+01   7.7048578e+01   2.9402079e+00
   4.1560553e+01   4.9311785e+01   5.1394197e+01
   4.0722715e+01   5.7804405e+01   3.2925008e+00
   7.7862481e+01   7.6523462e+01   3.2390508e+01
   7.2725661e+01   7.7774954e+01   5.4208905e+00
   4.3307284e+01   5.0505533e+01   4.7459163e+01
   7.4799512e+01   7.7326149e+01   1.5655923e+01
   7.5648120e+01   7.3609452e+01   3.4672844e+01
   7.3100033e+01   7.7581535e+01   8.1494413e+00
   7.0515254e+01   7.7083286e+01   2.9260212e+00
   4.8962769e+01   6.7853335e+01   2.9466946e+00
   5.6353101e+01   7.1513149e+01   2.9349923e+00
   2.8344573e+01   4.2973094e+01   6.1631608e+01
   7.1906666e+01   7.5783351e+01   7.7704301e+00
   7.1315531e+01   6.4898226e+01   5.6977264e+01
   3.5044332e+01   5.4553710e+01   3.4383242e+00
   3.2783234e+01   5.8472212e+01   3.0316190e+00
   2.1851235e+01   4.4683550e+01   1.8559130e+01
   7.1867692e+01   7.7699052e+01   2.9243488e+00
   2.7806879e+01   4.2974177e+01   5.9960784e+01
   2.6053389e+01   4.3469774e+01   4.8833876e+01
   7.6602483e+01   7.6877739e+01   2.5855856e+01
   7.2238545e+01   7.7857618e+01   2.9240675e+00
   4.5839464e+01   5.1836729e+01   4.5690004e+01
   7.2254574e+01   7.7834997e+01   3.0474837e+00
   7.8356541e+01   7.3072778e+01   4.8296445e+01
   5.9027635e+01   7.2343417e+01   2.9341914e+00
   7.3694858e+01   7.3106462e+01   2.7451023e+01
   2.0751499e+01   4.3753413e+01   2.4463812e+01
   7.8536384e+01   7.6084768e+01   3.7678874e+01
   2.5629062e+01   4.5931786e+01   2.0392295e+01
   7.6806095e+01   6.9434813e+01   5.6683729e+01
   5.7812136e+01   6.9400335e+01   2.9862751e+00
   7.1967397e+01   7.7760199e+01   2.9243248e+00
   2.3639207e+01   4.6140390e+01   1.1309399e+01
   5.9467491e+01   6.4070636e+01   9.5167880e+00
   6.2881249e+01   6.8708948e+01   3.4325960e+00
   4.2786935e+01   4.8529090e+01   6.2261872e+01
   6.9610194e+01   7.6495714e+01   2.9286067e+00
   5.0040060e+01   6.0695738e+01   3.6449196e+00
   7.2257634e+01   7.7474702e+01   4.0711665e+00
   7.7844076e+01   7.3334099e+01   4.5300458e+01
   5.8030546e+01   5.7533068e+01   5.0003531e+01
   2.2833673e+01   4.3538224e+01   3.5479691e+01
   5.1160291e+01   5.6047692e+01   3.2392758e+01
   7.2218050e+01   7.7850573e+01   2.9241103e+00
   4.7190463e+01   5.5738215e+01   1.7327501e+01
   4.6137494e+01   5.0000127e+01   6.2004977e+01
   5.5986736e+01   5.6097309e+01   5.2194101e+01
   2.7596171e+01   4.3032741e+01   5.8733054e+01
   7.2220232e+01   7.7851029e+01   2.9240828e+00
   7.2118271e+01   7.7769947e+01   2.9250532e+00
   3.6348401e+01   4.8432473e+01   3.8975401e+01
   3.6770165e+01   4.8657897e+01   3.8498494e+01
   2.6789373e+01   4.3145731e+01   5.4763338e+01
   8.0140510e+01   7.4626109e+01   4.9432946e+01
   2.8327942e+01   4.2906092e+01   6.2162188e+01
   5.2090010e+01   5.5881003e+01   3.7812054e+01
   7.5575412e+01   7.7148958e+01   1.9578754e+01
   5.7118982e+01   5.7123603e+01   4.9275235e+01
   2.8244112e+01   4.6062513e+01   2.9738809e+01
   4.0023473e+01   5.0499625e+01   3.4093218e+01
   5.3745924e+01   6.4063876e+01   3.2734992e+00
   6.5750141e+01   6.6274634e+01   2.4764800e+01
   4.3365672e+01   5.4328003e+01   1.3035207e+01
   7.2273341e+01   7.7817507e+01   3.2179706e+00
   7.0602314e+01   7.7117144e+01   2.9261471e+00
   7.0575122e+01   7.7111896e+01   2.9258722e+00
   6.8710229e+01   7.1805970e+01   8.2133543e+00
   6.9126232e+01   7.6625762e+01   2.9257387e+00
   3.7715159e+01   4.6445545e+01   6.2308580e+01
   3.3623815e+01   5.4253847e+01   3.3846092e+00
   2.4562249e+01   4.4541334e+01   3.1112391e+01
   2.8463719e+01   4.2938252e+01   6.2353265e+01
   5.9535835e+01   5.8250343e+01   5.0973571e+01
   4.6085097e+01   4.9947759e+01   6.2221303e+01
   7.2246957e+01   7.7860552e+01   2.9257459e+00
   6.7547983e+01   7.6032158e+01   2.9264333e+00
   3.0073731e+01   4.3590165e+01   6.1674138e+01
   7.8035535e+01   7.6482590e+01   3.3066800e+01
   3.2942146e+01   4.7670357e+01   3.2546894e+01
   6.2025929e+01   6.1046519e+01   4.1925624e+01
   4.2565755e+01   5.3679864e+01   1.5095228e+01
   7.9177602e+01   7.1669628e+01   5.6711056e+01
   7.3294107e+01   6.5705911e+01   6.0293865e+01
   6.3033409e+01   7.2800246e+01   2.9481154e+00
   2.0420957e+01   4.6395636e+01   4.9916931e+00
   7.0817504e+01   7.6835632e+01   2.9359654e+00
   2.7495006e+01   4.3277536e+01   5.5925699e+01
   2.8546561e+01   4.5143923e+01   4.0865536e+01
   6.8017274e+01   7.6281111e+01   2.9266695e+00
   5.3518507e+01   5.6990179e+01   3.5119374e+01
   6.2344690e+01   5.8211117e+01   6.1725612e+01
   7.0271754e+01   7.6013287e+01   2.9727878e+00
   7.7899875e+01   7.6519933e+01   3.2409889e+01
   5.3233054e+01   5.3947119e+01   5.7424196e+01
   7.2645777e+01   7.7783362e+01   4.8572784e+00
   6.2304217e+01   6.0916512e+01   4.3998440e+01
   6.1331272e+01   7.0087544e+01   3.0482310e+00
   4.6951938e+01   6.7068759e+01   2.9486546e+00
   5.5901345e+01   7.1306685e+01   2.9353269e+00
   4.8583133e+01   6.7818630e+01   2.9461761e+00
   5.3545849e+01   5.3432551e+01   6.2080872e+01
   2.8210550e+01   4.2921206e+01   6.1718690e+01
   2.9724415e+01   4.3485669e+01   6.1481108e+01
   3.2847451e+01   4.5627779e+01   5.2639028e+01
   6.6478418e+01   7.5688441e+01   2.9276126e+00
   4.8984300e+01   5.1257133e+01   6.2090125e+01
   7.3899308e+01   7.7534429e+01   1.1094502e+01
   5.4511591e+01   6.4185023e+01   3.3203102e+00
   2.4364749e+01   5.1986387e+01   3.2413435e+00
   3.3983582e+01   4.5507188e+01   5.7869949e+01
   7.9865967e+01   7.2898928e+01   5.4708216e+01
   4.5908534e+01   6.6498302e+01   2.9509216e+00
   7.1472158e+01   7.7293070e+01   2.9313159e+00
   3.6795952e+01   4.9675153e+01   2.8304063e+01
   5.5940107e+01   7.1322264e+01   2.9352985e+00
   2.8165801e+01   4.3119411e+01   5.9745269e+01
   5.5655827e+01   5.4860120e+01   5.9678738e+01
   7.7293070e+01   7.6536873e+01   3.0922230e+01
   3.7689652e+01   4.9333148e+01   3.5659552e+01
   6.4829042e+01   7.1730998e+01   3.0740805e+00
   2.2962698e+01   4.3512891e+01   3.6280212e+01
   3.7699630e+01   4.7778122e+01   5.0663077e+01
   4.5742285e+01   5.1996165e+01   4.3855792e+01
   4.7307732e+01   5.2110637e+01   4.9249151e+01
   4.0076843e+01   5.7229518e+01   3.3333733e+00
   7.7882698e+01   7.5021354e+01   3.9346350e+01
   4.1719152e+01   5.3015751e+01   1.7378983e+01
   2.6018993e+01   4.3219167e+01   5.1365584e+01
   6.3252213e+01   7.4411123e+01   2.9294573e+00
   7.9492726e+01   7.5793262e+01   4.2127658e+01
   2.8045184e+01   4.2982542e+01   6.0580182e+01
   4.0719729e+01   4.7954073e+01   5.9949618e+01
   5.0229531e+01   6.7145049e+01   2.9628772e+00
   7.0830021e+01   7.7167473e+01   2.9260918e+00
   6.8348173e+01   7.1844226e+01   6.1883840e+00
   1.8729908e+01   4.5867766e+01   4.8800610e+00
   5.8354937e+01   7.1264453e+01   2.9438317e+00
   8.0060536e+01   7.3385032e+01   5.3657596e+01
   6.6871964e+01   7.5838442e+01   2.9272389e+00
   8.0057989e+01   7.4126737e+01   5.0959375e+01
   2.8806093e+01   4.3163238e+01   6.1385338e+01
   7.2201994e+01   7.7844752e+01   2.9241113e+00
   4.9570450e+01   5.1550291e+01   6.1905811e+01
   6.0760260e+01   7.0156349e+01   3.0211447e+00
   2.9611767e+01   4.3353505e+01   6.2322859e+01
   6.6371711e+01   6.4476749e+01   3.8797684e+01
   5.3874548e+01   5.7831756e+01   2.9856337e+01
   7.6470487e+01   7.6954038e+01   2.4256147e+01
   6.7194507e+01   7.5959353e+01   2.9270305e+00
   2.3458149e+01   4.4524500e+01   2.6698746e+01
   7.2237960e+01   7.7857612e+01   2.9240830e+00
   6.2952078e+01   7.4245086e+01   2.9293887e+00
   7.4182725e+01   7.1572040e+01   3.6391705e+01
   7.0046480e+01   7.6966742e+01   2.9255866e+00
   6.8365343e+01   7.5932545e+01   2.9299192e+00
   2.9653093e+01   4.3365272e+01   6.2344000e+01
   2.6280152e+01   4.5522996e+01   2.7390541e+01
   3.1648211e+01   4.5176682e+01   5.2545291e+01
   3.8962617e+01   4.8675755e+01   4.7159181e+01
   7.2018516e+01   7.7776401e+01   2.9242152e+00
   3.3441874e+01   5.2770811e+01   3.7778143e+00
   3.6144192e+01   4.6137404e+01   5.9701674e+01
   2.8288736e+01   4.2925731e+01   6.1886222e+01
   6.7824690e+01   7.6208841e+01   2.9268285e+00
   2.2578012e+01   5.0251029e+01   3.3631829e+00
   7.3938134e+01   6.6499023e+01   5.8919028e+01
   7.0846185e+01   7.7351156e+01   2.9251630e+00
   7.7771045e+01   7.6579552e+01   3.1518004e+01
   4.8020799e+01   6.2981802e+01   3.1025318e+00
   2.0416727e+01   4.3759483e+01   2.3062851e+01
   1.8604988e+01   4.4948911e+01   7.1496002e+00
   3.2243739e+01   5.8233489e+01   3.0337052e+00
   1.8916607e+01   4.4171777e+01   1.3116566e+01
   4.0764333e+01   5.0050153e+01   4.1370535e+01
   7.2789399e+01   7.6181284e+01   1.1235641e+01
   4.0529297e+01   5.1639334e+01   2.5117818e+01
   2.5503043e+01   4.3256644e+01   4.9045891e+01
   3.9551911e+01   4.7184758e+01   6.2288535e+01
   7.2258411e+01   7.7855598e+01   2.9805925e+00
   6.7696741e+01   6.2204468e+01   5.7799229e+01
   2.6754161e+01   4.3307701e+01   5.3056307e+01
   5.3792606e+01   6.8703202e+01   2.9584068e+00
   3.7664485e+01   5.8295946e+01   3.1334690e+00
   2.8917563e+01   5.5832346e+01   3.0876945e+00
   4.6150925e+01   5.0214523e+01   6.0368329e+01
   7.2246088e+01   7.7858821e+01   2.9269126e+00
   7.8316783e+01   7.1910836e+01   5.2600904e+01
   7.2490252e+01   7.7814044e+01   4.2024855e+00
   7.7141378e+01   7.3127136e+01   4.3113990e+01
   4.5325927e+01   6.0632136e+01   3.2008588e+00
   3.3539838e+01   4.6102552e+01   5.0782471e+01
   5.4218417e+01   7.0400783e+01   2.9383066e+00
   7.2563225e+01   7.7765484e+01   4.8278524e+00
   7.2225259e+01   7.7852791e+01   2.9240868e+00
   4.2094555e+01   5.0722519e+01   4.0531616e+01
   4.1480709e+01   6.2897854e+01   2.9876344e+00
   7.2250451e+01   7.7860013e+01   2.9437127e+00
   3.0999688e+01   4.4389764e+01   5.7677375e+01
   3.3855939e+01   4.7163164e+01   4.1449268e+01
   7.3848768e+01   6.9636123e+01   5.6880645e+01
   5.4203776e+01   5.4965197e+01   6.1850706e+01
   5.2240374e+01   5.9853991e+01   5.7847124e+01
   6.9345110e+01   6.9664524e+01   5.2635410e+01
   1.8838783e+01   4.4079947e+01   1.3745846e+01
   4.2562941e+01   4.8459894e+01   6.2268576e+01
   1.8650274e+01   4.5689738e+01   5.2402172e+00
   2.2260281e+01   4.8132725e+01   1.1154268e+01
   4.2349640e+01   5.8447547e+01   4.1967701e+01
   2.2959013e+01   4.3438625e+01   3.7133149e+01
   7.6465654e+01   7.6769517e+01   2.5894997e+01
   7.3647638e+01   6.7076836e+01   5.9585112e+01
   2.4222380e+01   5.0444059e+01   9.7712052e+00
   2.4879495e+01   4.3248107e+01   4.6365711e+01
   3.7128049e+01   4.8521401e+01   6.1618496e+01
   7.5108217e+01   6.9526206e+01   5.7696604e+01
   2.5747310e+01   4.3561421e+01   4.6133947e+01
   2.8148958e+01   4.2929135e+01   6.1451873e+01
   7.1968790e+01   7.7630233e+01   4.1031711e+00
   3.8429175e+01   4.7122346e+01   6.2267905e+01
   2.8078643e+01   4.2936783e+01   6.1112894e+01
   5.8589985e+01   6.5824785e+01   4.9793416e+01
   5.1817765e+01   6.5385148e+01   3.2427222e+01
   4.3139878e+01   4.8975173e+01   6.2233697e+01
   1.9139292e+01   4.5247442e+01   9.0081401e+00
   2.8362007e+01   4.2904742e+01   6.2374659e+01
   6.1060337e+01   7.3483704e+01   3.2072848e+00
   6.4282205e+01   5.9557508e+01   6.1560776e+01
   3.7257920e+01   4.6585402e+01   6.2288666e+01
   2.3556784e+01   5.0371741e+01   7.2730469e+00
   6.8905894e+01   6.5299575e+01   5.9612451e+01
   6.2169449e+01   7.3772285e+01   4.5749679e+00
   2.7273962e+01   4.3102243e+01   5.5862150e+01
   5.2028654e+01   5.2717315e+01   6.2116810e+01
   6.5552464e+01   6.5327492e+01   5.8351051e+01
   4.8235699e+01   6.6834828e+01   9.2004217e+00
   7.7790616e+01   7.0370965e+01   5.7845544e+01
   1.8512310e+01   4.4755854e+01   8.4847669e+00
   5.6052990e+01   7.1241424e+01   4.0543838e+00
   4.5638709e+01   4.9797721e+01   6.2228977e+01
   2.8547960e+01   4.3150343e+01   6.2168843e+01
   1.9502012e+01   4.6884504e+01   4.1918776e+00
   6.8665272e+01   7.4642206e+01   1.8704143e+01
   2.7509442e+01   4.3153407e+01   5.6816610e+01
   2.0498894e+01   4.3700429e+01   2.4100732e+01
   2.3575966e+01   4.3372497e+01   4.0070616e+01
   5.7495037e+01   5.5665570e+01   6.1944315e+01
   2.3355030e+01   4.3390975e+01   3.8943835e+01
   5.7659249e+01   6.3995655e+01   5.4523292e+01
   8.0193166e+01   7.4830248e+01   4.8875531e+01
   6.6082197e+01   7.5501654e+01   3.2427988e+00
   4.5778562e+01   4.9832292e+01   6.2228460e+01
   4.4497336e+01   5.0248126e+01   6.2115883e+01
   5.7016513e+01   6.6828995e+01   4.0036223e+01
   2.3994629e+01   4.3393401e+01   3.9045526e+01
   2.3451548e+01   5.1190968e+01   3.2926729e+00
   5.2013799e+01   5.2688608e+01   6.2117607e+01
   3.5745379e+01   4.6482480e+01   6.2227732e+01
   2.0284528e+01   4.3796724e+01   2.1158883e+01
   5.8171899e+01   5.5853512e+01   6.1943797e+01
   2.7172562e+01   4.3054349e+01   5.5667740e+01
   1.8537438e+01   4.4269186e+01   1.1309161e+01
   2.8776788e+01   4.3361565e+01   6.2113089e+01
   7.3746598e+01   7.4799580e+01   3.3772068e+01
   6.1862427e+01   7.3845291e+01   2.9482820e+00
   3.2927021e+01   4.8295249e+01   5.7929934e+01
   2.4442390e+01   4.4519454e+01   3.5613098e+01
   7.6104748e+01   7.3382528e+01   4.8674020e+01
   7.3141711e+01   6.5626124e+01   6.0352754e+01
   7.4524753e+01   7.7167144e+01   1.6151044e+01
   6.0376560e+01   6.6048635e+01   5.2029783e+01
   4.6410612e+01   5.1403992e+01   6.2022388e+01
   2.8452853e+01   4.2987533e+01   6.2342127e+01
   2.2240027e+01   4.4433217e+01   2.5818871e+01
   2.9752982e+01   4.3438098e+01   6.2364514e+01
   5.1485226e+01   5.2764513e+01   6.2095413e+01
   7.3198333e+01   7.7641643e+01   7.7908563e+00
   2.4891914e+01   4.3270465e+01   4.6584714e+01
   2.0884651e+01   4.3645341e+01   2.5406608e+01
   2.5434718e+01   4.3182512e+01   4.8913284e+01
   2.8261872e+01   4.2985770e+01   6.1483949e+01
   2.5545181e+01   5.3105235e+01   3.2899611e+00
   2.3858310e+01   4.3254715e+01   4.0276729e+01
   5.8247446e+01   5.7158157e+01   6.1649606e+01
   4.7298172e+01   6.5549847e+01   1.4841914e+01
   1.9787552e+01   4.3817536e+01   1.9940739e+01
   2.3063527e+01   4.3354474e+01   3.6221089e+01
   5.1774888e+01   6.5409571e+01   3.2113309e+01
   6.3845612e+01   7.1979793e+01   2.4601513e+01
   3.3811285e+01   5.0503842e+01   5.1793564e+01
   2.9721261e+01   5.6475389e+01   3.1162228e+00
   2.5061386e+01   4.3166248e+01   4.5353727e+01
   2.8295061e+01   4.2910859e+01   6.2086247e+01
   2.6127502e+01   4.3136183e+01   5.2229311e+01
   7.5990262e+01   7.6976433e+01   2.2472606e+01
   2.2074416e+01   4.3487384e+01   3.2168221e+01
   2.8141676e+01   4.2935871e+01   6.1428705e+01
   3.5775509e+01   4.6009841e+01   6.2298277e+01
   2.7072582e+01   4.3004969e+01   5.5440468e+01
   2.6314813e+01   4.3073133e+01   5.2825537e+01
   4.8969538e+01   5.7467806e+01   5.8946957e+01
   5.1202200e+01   6.4498649e+01   3.6168813e+01
   7.6966152e+01   7.3471225e+01   4.9671386e+01
   3.2665827e+01   4.5216260e+01   6.2230066e+01
   2.8033168e+01   4.2927510e+01   6.0842855e+01
   6.7814665e+01   6.1726434e+01   6.1253820e+01
   7.9727914e+01   7.5122554e+01   4.6715018e+01
   2.3671859e+01   4.3402684e+01   3.7643893e+01
   6.1115426e+01   6.3819098e+01   5.7928247e+01
   4.5630419e+01   4.9761014e+01   6.2230843e+01
   4.7307791e+01   5.2271763e+01   6.1886552e+01
   7.4158732e+01   7.5526342e+01   2.9256164e+01
   3.5563576e+01   5.2655230e+01   4.8086454e+01
   2.8314802e+01   5.3328735e+01   1.3721080e+01
   7.3272165e+01   7.4405627e+01   3.5387544e+01
   3.9248279e+01   4.7485466e+01   6.2254254e+01
   2.3252265e+01   4.3753685e+01   3.3470058e+01
   5.4904660e+01   6.7644806e+01   2.7367983e+01
   7.0894022e+01   6.3976741e+01   6.0787354e+01
   2.5459958e+01   4.4036972e+01   4.2485631e+01
   2.6016206e+01   4.3936891e+01   4.5727768e+01
   4.9610902e+01   6.4967180e+01   2.7423292e+01
   5.2687508e+01   5.4237603e+01   6.1893859e+01
   7.5096315e+01   7.3925554e+01   4.3758850e+01
   5.6499798e+01   6.7160832e+01   3.6179484e+01
   7.3712094e+01   7.7474607e+01   1.0914527e+01
   2.4106891e+01   5.1811544e+01   3.2881985e+00
   2.8365149e+01   4.2913342e+01   6.2360908e+01
   2.8703335e+01   4.3085169e+01   6.2364119e+01
   2.8282068e+01   4.2913272e+01   6.2033809e+01
   2.1431221e+01   4.3606043e+01   2.7323477e+01
   2.2366046e+01   4.3454638e+01   3.3650848e+01
   5.8958717e+01   5.7098846e+01   6.1739909e+01
   2.5542521e+01   4.3684420e+01   4.4545333e+01
   2.0596845e+01   4.6170872e+01   1.1576404e+01
   7.9688712e+01   7.5059743e+01   4.6965833e+01
   2.7204471e+01   4.2993960e+01   5.6922453e+01
   2.3169625e+01   4.9356551e+01   9.9599601e+00
   2.5796858e+01   4.3091882e+01   4.9792404e+01
   2.9495444e+01   4.3581677e+01   6.2305312e+01
   2.8140232e+01   4.2929421e+01   6.1385380e+01
   2.2561378e+01   4.3435075e+01   3.3072349e+01
   2.8439708e+01   4.2941394e+01   6.2373272e+01
   2.5165397e+01   4.3147261e+01   4.6316551e+01
   2.8605184e+01   4.3055777e+01   6.2357363e+01
   7.2269636e+01   7.7394614e+01   7.0544213e+00
   7.1036672e+01   7.0152734e+01   5.3205404e+01
   2.1825816e+01   4.9558831e+01   3.4649950e+00
   2.8360116e+01   4.2904415e+01   6.2372746e+01
   2.8105717e+01   4.2934983e+01   6.1266760e+01
   2.0210986e+01   4.5438477e+01   1.2791213e+01
   3.3023413e+01   4.5160369e+01   6.2284816e+01
   1.8870701e+01   4.4282319e+01   1.2492986e+01
   4.3876872e+01   5.0474649e+01   6.2018822e+01
   4.1161318e+01   4.7883807e+01   6.2282827e+01
   2.8348685e+01   4.2905105e+01   6.2319101e+01
   3.1035301e+01   5.7449044e+01   3.0496413e+00
   4.8949998e+01   5.3256841e+01   6.1777869e+01
   1.9614311e+01   4.3932527e+01   1.7663500e+01
   5.6417964e+01   5.8568323e+01   6.0785116e+01
   2.8368412e+01   4.2916024e+01   6.2361495e+01
   6.7856086e+01   7.6192531e+01   3.2111198e+00
   5.2700092e+01   6.9874719e+01   2.9484101e+00
   3.1910494e+01   4.4891103e+01   6.2225007e+01
   4.9605812e+01   6.8404542e+01   2.9767054e+00
   6.4519132e+01   6.5146766e+01   5.8039087e+01
   2.6289658e+01   4.3122582e+01   5.2987032e+01
   4.6326624e+01   6.3878969e+01   2.2641459e+01
   5.9036211e+01   6.3025104e+01   5.7804167e+01
   2.9238183e+01   4.3357491e+01   6.2353451e+01
   7.1787717e+01   6.7312090e+01   5.8821512e+01
   6.1014018e+01   5.7570692e+01   6.1791798e+01
   7.0088120e+01   7.6838210e+01   4.9494650e+00
   2.8546009e+01   4.2963920e+01   6.2369646e+01
   2.2929419e+01   4.7171284e+01   1.7968353e+01
   7.5857086e+01   6.8508210e+01   5.9073275e+01
   7.2175191e+01   7.7803931e+01   3.2107787e+00
   7.8554005e+01   7.6194507e+01   3.6770037e+01
   2.7189298e+01   4.3079459e+01   5.5669992e+01
   2.2670732e+01   4.6834081e+01   1.8152020e+01
   2.4408640e+01   4.3298155e+01   4.4180061e+01
   6.9446297e+01   7.4623160e+01   2.1478972e+01
   3.2310053e+01   4.4598804e+01   6.2326380e+01
   7.5360048e+01   7.2327360e+01   5.1642376e+01
   2.4047979e+01   4.3337950e+01   4.2519598e+01
   4.3122137e+01   6.4015993e+01   9.6079312e+00
   7.7145235e+01   7.4101694e+01   4.7119515e+01
   2.2528905e+01   4.3480403e+01   3.4945646e+01
   6.0573729e+01   7.1067130e+01   2.0706996e+01
   5.1908231e+01   6.9395844e+01   3.7974509e+00
   2.8022999e+01   4.2944121e+01   6.0901061e+01
   5.4222979e+01   6.0425135e+01   5.8396765e+01
   2.0884083e+01   4.3647733e+01   2.6089992e+01
   7.2244076e+01   7.7739511e+01   4.0233225e+00
   2.6813995e+01   4.3049604e+01   5.5272180e+01
   2.4715861e+01   4.3224439e+01   4.5137309e+01
   3.2946121e+01   4.5430598e+01   6.2195424e+01
   4.5364743e+01   5.0694939e+01   6.2091073e+01
   1.9445068e+01   4.5724564e+01   8.4085653e+00
   3.0573187e+01   4.3751747e+01   6.2360640e+01
   7.1546181e+01   7.3528581e+01   3.6905382e+01
   3.1993428e+01   4.4595201e+01   6.2311223e+01
   2.7499676e+01   4.8982376e+01   3.1199823e+01
   2.7264949e+01   4.3001672e+01   5.7330250e+01
   2.7317269e+01   4.3014743e+01   5.7668569e+01
   5.4176492e+01   5.4597028e+01   6.1934720e+01
   4.3583884e+01   4.9006168e+01   6.2248085e+01
   2.4939076e+01   4.3995345e+01   4.0142361e+01
   2.8070867e+01   4.2936610e+01   6.0701955e+01
   3.0754312e+01   5.5432531e+01   1.2834128e+01
   2.7166105e+01   4.3041391e+01   5.7053238e+01
   7.8708820e+01   7.1562470e+01   5.6639477e+01
   7.1208142e+01   7.3921770e+01   3.2952910e+01
   3.9360602e+01   4.7315263e+01   6.2288067e+01
   5.8104276e+01   7.1762220e+01   6.9187233e+00
   3.8452718e+01   4.7173182e+01   6.2259529e+01
   2.8463969e+01   4.2957124e+01   6.2372321e+01
   4.8687210e+01   5.7551408e+01   5.8632876e+01
   2.6429955e+01   4.3129091e+01   5.1695273e+01
   2.7527583e+01   4.2965319e+01   5.7835331e+01
   6.6337173e+01   7.5599413e+01   3.2573739e+00
   2.2883777e+01   4.3405283e+01   3.6280883e+01
   7.3794424e+01   7.7442474e+01   1.1497500e+01
   6.6445550e+01   6.5664507e+01   5.8379172e+01
   3.6693977e+01   6.1244456e+01   2.9893300e+00
   5.7676924e+01   5.9388732e+01   6.0606323e+01
   4.7173968e+01   6.7064074e+01   3.8708390e+00
   3.9298567e+01   5.5339747e+01   4.8049782e+01
   6.3500859e+01   6.2215434e+01   6.0288748e+01
   2.8254450e+01   4.2911275e+01   6.1854653e+01
   2.5185106e+01   4.3246253e+01   4.7976540e+01
   6.8511408e+01   7.6472360e+01   2.9620657e+00
   3.9227806e+01   5.1108070e+01   6.0480138e+01
   7.4753077e+01   7.6162618e+01   2.5708538e+01
   4.8249057e+01   5.7853275e+01   5.7806728e+01
   1.9172955e+01   4.3955138e+01   1.6063185e+01
   2.3730353e+01   4.3342652e+01   4.0687304e+01
   6.7350186e+01   6.1450826e+01   6.1292358e+01
   2.5060863e+01   4.3148752e+01   4.5966952e+01
   3.0426737e+01   4.4175314e+01   6.2230088e+01
   4.5787960e+01   6.4009385e+01   1.9697597e+01
   3.4608014e+01   5.7596909e+01   1.6372691e+01
   5.6147557e+01   5.7918752e+01   6.1058999e+01
   2.6494553e+01   4.3314926e+01   5.0891698e+01
   2.9530846e+01   5.5966859e+01   5.0612217e+00
   2.3866579e+01   4.3259567e+01   4.0086420e+01
   1.9780298e+01   4.3831517e+01   1.9658285e+01
   2.4010598e+01   4.3339441e+01   4.2321282e+01
   4.5035516e+01   6.0166617e+01   4.1532762e+01
   4.6152774e+01   5.5296783e+01   5.9838936e+01
   7.9831486e+01   7.4859871e+01   4.8184686e+01
   3.5859641e+01   4.5766617e+01   6.2326049e+01
   5.4430992e+01   5.3904874e+01   6.2061582e+01
   7.2464404e+01   7.7779350e+01   4.3590754e+00
   7.1156486e+01   7.7462685e+01   2.9576749e+00
   7.6682785e+01   7.2115571e+01   5.3806926e+01
   2.8284297e+01   5.5147508e+01   4.3502009e+00
   2.7215163e+01   4.2996255e+01   5.6957036e+01
   2.4138964e+01   4.3230557e+01   4.1781777e+01
   7.1031377e+01   6.3951201e+01   6.0816256e+01
   7.1295359e+01   6.4154093e+01   6.0766167e+01
   2.8842090e+01   4.3148790e+01   6.2363719e+01
   5.4835684e+01   6.2312874e+01   5.5401372e+01
   5.2612316e+01   6.3902982e+01   4.4638624e+01
   7.7836699e+01   7.0036549e+01   5.8259224e+01
   4.0154438e+01   4.8345680e+01   6.2172219e+01
   3.5281627e+01   4.5570861e+01   6.2331661e+01
   2.6673461e+01   4.3090314e+01   5.4783785e+01
   2.8631115e+01   4.3018047e+01   6.2371322e+01
   2.3803293e+01   4.3320335e+01   3.8898347e+01
   2.2442888e+01   4.3490446e+01   3.4533233e+01
   7.5463486e+01   7.7073310e+01   1.9885735e+01
   2.8572721e+01   5.4550864e+01   8.5098669e+00
   6.8085397e+01   7.6312508e+01   2.9447738e+00
   5.2403524e+01   5.7434313e+01   6.0475731e+01
   7.4291396e+01   7.7331647e+01   1.4024548e+01
   2.1993704e+01   4.9062638e+01   6.2366494e+00
   5.4800894e+01   6.1149685e+01   5.7747586e+01
   4.4787627e+01   5.1164147e+01   6.1926824e+01
   7.9314737e+01   7.3889016e+01   5.1318633e+01
   4.3168124e+01   4.8846834e+01   6.2252451e+01
   7.8486462e+01   7.4667728e+01   4.6743545e+01
   3.8175636e+01   4.6681042e+01   6.2308290e+01
   2.6764683e+01   4.3087254e+01   5.5280157e+01
   4.0178002e+01   4.7911074e+01   6.2237807e+01
   5.4085044e+01   6.9813202e+01   8.1414184e+00
   2.3933386e+01   4.3430132e+01   3.8514485e+01
   2.6586241e+01   4.3108782e+01   5.4469176e+01
   2.3311219e+01   4.3647295e+01   3.4367509e+01
   2.2041867e+01   4.3911470e+01   2.7313356e+01
   7.0946497e+01   7.6750282e+01   8.3331467e+00
   4.2773957e+01   5.7304114e+01   4.9687220e+01
   5.6223318e+01   6.9752994e+01   1.6036971e+01
   2.1986475e+01   4.3551240e+01   2.9618645e+01
   5.8335357e+01   7.0879944e+01   1.4621565e+01
   3.0230547e+01   4.4043950e+01   6.2248946e+01
   6.8914846e+01   7.1921351e+01   4.0817970e+01
   3.6264409e+01   4.5882484e+01   6.2323684e+01
   4.0031471e+01   4.8055089e+01   6.2211913e+01
   6.8173792e+01   7.5703781e+01   8.2602811e+00
   2.8293561e+01   4.2910774e+01   6.2072906e+01
   7.2955097e+01   7.7714645e+01   6.4283199e+00
   1.9443096e+01   4.5612475e+01   8.8396034e+00
   5.3225657e+01   5.9267095e+01   5.9256869e+01
   2.5843278e+01   4.3185846e+01   5.1024192e+01
   2.9199463e+01   4.3254634e+01   6.2368983e+01
   4.0860873e+01   4.8794871e+01   6.2141158e+01
   2.4784355e+01   4.3271398e+01   4.6012303e+01
   8.0178351e+01   7.4458260e+01   5.0374981e+01
   4.2896102e+01   6.4486315e+01   5.7552502e+00
   2.5589946e+01   4.3214708e+01   4.9891256e+01
   6.3719507e+01   7.3458863e+01   1.2269806e+01
   5.2690932e+01   5.3060285e+01   6.2100885e+01
   2.4146766e+01   4.3225188e+01   4.1712432e+01
   4.2627278e+01   4.9882221e+01   6.2047120e+01
   6.5551196e+01   6.1489782e+01   6.1057622e+01
   7.6949549e+01   7.1310684e+01   5.5956505e+01
   2.3528631e+01   4.3354379e+01   3.9606739e+01
   6.9432338e+01   7.6823158e+01   2.9520464e+00
   7.4025748e+01   6.9818088e+01   5.6692084e+01
   2.8860195e+01   4.3380882e+01   6.2211024e+01
   4.9383387e+01   5.1964037e+01   6.2108888e+01
   2.2584301e+01   4.3474923e+01   3.5204341e+01
   5.1841020e+01   5.2625243e+01   6.2120539e+01
   1.9934177e+01   4.5728773e+01   1.0418480e+01
   3.6810516e+01   4.6100969e+01   6.2319957e+01
   2.3148635e+01   4.8763206e+01   1.2444770e+01
   3.1432869e+01   4.4195106e+01   6.2343550e+01
   1.9456678e+01   4.6558085e+01   5.2439911e+00
   2.5400469e+01   4.3136377e+01   4.8119200e+01
   4.0585916e+01   4.9499979e+01   6.1921066e+01
   7.2212952e+01   7.7849554e+01   2.9288891e+00
   2.9434166e+01   4.3697308e+01   6.2221377e+01
   3.1459069e+01   4.4027165e+01   6.2349853e+01
   2.8361754e+01   4.2904493e+01   6.2374568e+01
   2.8359697e+01   4.2904355e+01   6.2370482e+01
   5.8467552e+01   6.6195920e+01   4.7887766e+01
   5.0879143e+01   5.7291893e+01   6.0084654e+01
   7.1328308e+01   7.4231945e+01   3.0919091e+01
   7.5010283e+01   7.7275683e+01   1.6694311e+01
   7.9112377e+01   7.5610066e+01   4.2481804e+01
   2.8317567e+01   4.2909496e+01   6.2183608e+01
   6.7040752e+01   6.9937067e+01   4.7970592e+01
   2.3808161e+01   4.3324505e+01   4.0974450e+01
   2.8362742e+01   4.2904796e+01   6.2374533e+01
   7.2123031e+01   7.7814089e+01   2.9580111e+00
   5.4394022e+01   6.7352630e+01   2.7708300e+01
   2.9769520e+01   4.3411057e+01   6.2364265e+01
   2.8929094e+01   4.3349464e+01   6.2283793e+01
   2.8085141e+01   4.2938824e+01   6.1176428e+01
   3.4385956e+01   4.5368532e+01   6.2321942e+01
   6.1197891e+01   6.3631288e+01   5.8225509e+01
   6.2676773e+01   5.8428451e+01   6.1717120e+01
   6.0527460e+01   5.9549697e+01   6.1089056e+01
   2.3059426e+01   4.3418378e+01   3.7441658e+01
   2.0430761e+01   4.7731727e+01   4.8866866e+00
   3.7947162e+01   5.8513933e+01   2.4461885e+01
   4.9754796e+01   6.6667059e+01   1.5960710e+01
   1.8418059e+01   4.4410222e+01   1.0010193e+01
   2.8115843e+01   4.2936541e+01   6.1310289e+01
   1.8558242e+01   4.5415809e+01   5.9303945e+00
   6.5417641e+01   7.5267876e+01   2.9983304e+00
   7.2059394e+01   7.7774101e+01   3.1119572e+00
   3.0095788e+01   5.1687104e+01   2.9860888e+01
   2.0693345e+01   4.3675882e+01   2.4523978e+01
   4.5506457e+01   5.8047092e+01   5.3367834e+01
   2.0570868e+01   4.7072504e+01   8.0117469e+00
   7.9827644e+01   7.5447098e+01   4.5127672e+01
   2.7212451e+01   4.3010730e+01   5.6036619e+01
   5.2548980e+01   6.0379809e+01   5.7191577e+01
   2.4567403e+01   4.3210074e+01   4.4116366e+01
   3.5377728e+01   4.5526229e+01   6.2327365e+01
   7.2240818e+01   7.7836304e+01   3.1290339e+00
   2.5552689e+01   4.3150640e+01   4.9246638e+01
   7.3086738e+01   7.7509789e+01   8.5612820e+00
   3.5833702e+01   5.1896206e+01   5.2577251e+01
   3.6659213e+01   4.8145862e+01   6.1707513e+01
   8.0027314e+01   7.3311459e+01   5.3837429e+01
   2.8337364e+01   4.2906473e+01   6.2272473e+01
   2.8609970e+01   4.2993415e+01   6.2372894e+01
   2.5878077e+01   4.3134294e+01   5.0948406e+01
   2.7532032e+01   4.3012483e+01   5.8760271e+01
   2.9520450e+01   4.3391475e+01   6.2360740e+01
   2.6438750e+01   4.3460018e+01   5.0057792e+01
   7.5803871e+01   7.4360523e+01   4.2669684e+01
   7.7244582e+01   7.6737470e+01   2.8631073e+01
   7.2247366e+01   7.7859158e+01   2.9359380e+00
   2.4139974e+01   4.3283535e+01   4.2512860e+01
   1.9128496e+01   4.4103915e+01   1.4583580e+01
   4.0854028e+01   5.5389958e+01   5.2649197e+01
   6.2194911e+01   7.3768463e+01   4.6907739e+00
   7.5707220e+01   7.7119294e+01   2.0234068e+01
   2.8976270e+01   4.3124561e+01   6.2369653e+01
   2.8080292e+01   4.2956387e+01   6.0713160e+01
   6.2133803e+01   7.3770650e+01   4.4698391e+00
   7.3180733e+01   7.7643286e+01   7.7248397e+00
   2.7635256e+01   4.2936055e+01   5.8689612e+01
   2.9149432e+01   4.3200023e+01   6.2370198e+01
   6.3095125e+01   7.2147936e+01   2.0643818e+01
   2.0969446e+01   4.4277821e+01   2.0869543e+01
   7.0724294e+01   7.5786729e+01   1.5863811e+01
   1.8958581e+01   4.4028903e+01   1.4589878e+01
   2.7836355e+01   4.2974463e+01   6.0093757e+01
   5.9150201e+01   7.2334324e+01   5.9785018e+00
   5.1342685e+01   5.2484054e+01   6.2121512e+01
   4.3248948e+01   6.4689587e+01   5.7173557e+00
   4.2537785e+01   4.8424409e+01   6.2266059e+01
   3.5174804e+01   4.5448308e+01   6.2328835e+01
   6.2316342e+01   7.4018718e+01   3.0384680e+00
   1.9082556e+01   4.6359748e+01   4.4167581e+00
   7.2215247e+01   7.7846168e+01   2.9599816e+00
   7.8224409e+01   7.6298164e+01   3.5060756e+01
   2.4916337e+01   4.3194321e+01   4.4445690e+01
   4.6871610e+01   6.1332092e+01   4.1002837e+01
   3.7463443e+01   4.7222619e+01   6.2201473e+01
   1.9220458e+01   4.3942597e+01   1.6387537e+01
   2.8349461e+01   4.2904226e+01   6.2311073e+01
   7.2729284e+01   7.7760473e+01   5.3581575e+00
   2.8314959e+01   4.2910711e+01   6.2178731e+01
   2.5868916e+01   4.3186989e+01   5.1162814e+01
   6.4547319e+01   7.1931724e+01   2.7408477e+01
   6.8620472e+01   6.7044321e+01   5.7704634e+01
   7.9325008e+01   7.5897364e+01   4.0947119e+01
   4.7656749e+01   5.3137522e+01   6.1642289e+01
   3.1341460e+01   5.4343228e+01   2.1122072e+01
   3.8114456e+01   4.6827097e+01   6.2296474e+01
   2.8890599e+01   4.3453762e+01   6.2128813e+01
   2.7977020e+01   4.2933249e+01   6.0402947e+01
   6.9799711e+01   7.1711888e+01   4.4564214e+01
   2.2654434e+01   4.3464713e+01   3.5500292e+01
   5.7584759e+01   7.2046172e+01   2.9614594e+00
   7.1528920e+01   7.7586391e+01   3.0692462e+00
   4.7740630e+01   5.1363310e+01   6.2116639e+01
   3.8339750e+01   5.3526705e+01   5.3377059e+01
   2.2461346e+01   4.3442154e+01   3.4105396e+01
   6.3275194e+01   7.4221664e+01   4.5860869e+00
   7.9552675e+01   7.4742704e+01   4.8265755e+01
   2.9172569e+01   4.3412948e+01   6.2314670e+01
   4.5381744e+01   4.9662053e+01   6.2234461e+01
   2.8498853e+01   4.2975516e+01   6.2371407e+01
   2.9648537e+01   4.3559649e+01   6.2345058e+01
   3.1103570e+01   4.3890712e+01   6.2349347e+01
   2.3195940e+01   4.4542698e+01   2.9708189e+01
   7.0559786e+01   7.3252286e+01   3.6061364e+01
   1.9149505e+01   4.4009211e+01   1.5433457e+01
   4.5740730e+01   5.5546288e+01   5.9314262e+01
   5.0234975e+01   5.2700940e+01   6.2037990e+01
   6.3014012e+01   7.2128257e+01   2.0524974e+01
   2.7993828e+01   4.2930250e+01   6.0658129e+01
   5.1697385e+01   6.7856976e+01   1.4388357e+01
   2.4661168e+01   4.3180795e+01   4.4262382e+01
   3.5271184e+01   4.5691602e+01   6.2321941e+01
   1.9224518e+01   4.5733803e+01   7.4676337e+00
   5.6639399e+01   5.5929227e+01   6.1828405e+01
   2.8796935e+01   5.1836895e+01   2.3331432e+01
   7.9478112e+01   7.4185648e+01   5.0474986e+01
   7.7642599e+01   7.6638924e+01   3.0623115e+01
   5.7530010e+01   7.1850274e+01   4.3303073e+00
   4.2842397e+01   5.0494348e+01   6.1901450e+01
   5.8933527e+01   7.2574258e+01   3.3462278e+00
   7.7593739e+01   7.4332029e+01   4.6795142e+01
   3.8850874e+01   4.8856104e+01   6.1860409e+01
   5.3197667e+01   5.3707603e+01   6.2041106e+01
   4.9860514e+01   6.8533752e+01   2.9449406e+00
   3.8625115e+01   6.2296715e+01   3.8389000e+00
   5.3970923e+01   5.9704099e+01   5.9157490e+01
   7.4663223e+01   6.8543349e+01   5.8658071e+01
   3.4034531e+01   4.5962557e+01   6.2179008e+01
   7.9502556e+01   7.3824448e+01   5.1758459e+01
   1.8660542e+01   4.4616961e+01   9.7716870e+00
   7.0508267e+01   7.2123503e+01   4.3793812e+01
   2.6988224e+01   4.3661547e+01   5.1853226e+01
   5.4591637e+01   6.5741715e+01   3.9387850e+01
   3.7927014e+01   6.0229912e+01   1.3875342e+01
   4.1412683e+01   4.7973712e+01   6.2281113e+01
   4.6190295e+01   5.3670210e+01   6.1100881e+01
   4.6496050e+01   5.1029910e+01   6.2100017e+01
   2.7966503e+01   4.2938909e+01   6.0513878e+01
   7.1990500e+01   7.7615621e+01   4.2979825e+00
   6.0266371e+01   6.9426070e+01   3.2404002e+01
   6.1556443e+01   7.2916722e+01   9.3155052e+00
   2.5339957e+01   4.3233444e+01   4.8708528e+01
   2.8358661e+01   4.2904391e+01   6.2365502e+01
   2.1344396e+01   4.4301104e+01   2.2368741e+01
   6.1457436e+01   6.7858782e+01   4.6363126e+01
   7.3567565e+01   7.7584735e+01   9.3805194e+00
   6.3423109e+01   5.9437640e+01   6.1511437e+01
   5.9007974e+01   7.2612581e+01   3.2893057e+00
   2.8175562e+01   4.2925978e+01   6.1570167e+01
   6.1168559e+01   6.9434095e+01   3.5237755e+01
   7.3019135e+01   7.7381875e+01   9.4512226e+00
   2.6436437e+01   4.3059979e+01   5.3385633e+01
   4.1185877e+01   5.7741931e+01   4.1756004e+01
   2.8102344e+01   4.2920748e+01   6.0962856e+01
   4.0976218e+01   4.8002543e+01   6.2269283e+01
