# Supplementary material for: Rethinking Colour Constancy
Source: PLoS One. 2015 Sep 10;10(9):e0135029. doi: 10.1371/journal.pone.0135029 (PMC4565710; doi:10.1371/journal.pone.0135029)
Supplement: S1 Dataset — (ZIP) [file pone.0135029.s002.zip › 5-TransitionMetamerReflectanceData/GtoN_20munsells/targetXYZ_7.txt]

   1.9171604e+01   2.7688575e+01   4.9939897e+01
   3.1767940e+01   4.6959277e+01   1.7378529e+00
   6.1148404e+01   5.3914083e+01   1.9590173e+01
   1.0388486e+01   2.9343574e+01   3.3974328e+00
   6.7297459e+01   6.4612498e+01   2.0261657e+00
   4.3485402e+01   4.6740580e+01   1.9296055e+00
   1.8397803e+01   2.7850658e+01   4.6165364e+01
   4.8386163e+01   4.0587446e+01   4.8853435e+01
   2.9185145e+01   3.1445448e+01   5.0586284e+01
   2.6642969e+01   3.3247240e+01   2.4341541e+01
   6.1602828e+01   6.2531624e+01   1.7185027e+00
   2.6729660e+01   3.0981004e+01   4.6542809e+01
   2.6157103e+01   3.0602680e+01   4.7856314e+01
   5.5990485e+01   5.1009856e+01   1.1840563e+01
   6.7243056e+01   6.4635849e+01   1.7174956e+00
   6.7756211e+01   6.4407494e+01   4.5713076e+00
   5.2241543e+01   5.7984254e+01   1.7205131e+00
   6.2637685e+01   6.0161143e+01   1.7907730e+00
   6.0397652e+01   6.2069295e+01   1.7186902e+00
   2.4572281e+01   2.9913490e+01   4.8338556e+01
   1.8372417e+01   2.7853332e+01   4.6051595e+01
   5.6616532e+01   5.1902310e+01   9.3942144e+00
   2.4340745e+01   3.1490278e+01   3.2924863e+01
   1.4524904e+01   3.1093823e+01   2.9793723e+00
   1.6413669e+01   2.8002602e+01   3.7633465e+01
   3.0173307e+01   3.4034719e+01   3.1707214e+01
   2.3499452e+01   4.0537180e+01   1.7915033e+00
   6.7388511e+01   6.4520160e+01   2.8293283e+00
   1.3784312e+01   3.0477172e+01   3.7039102e+00
   1.1095257e+01   3.0687029e+01   2.3181931e+00
   2.3223148e+01   3.4268253e+01   3.5685439e+00
   6.7362379e+01   6.4586428e+01   2.4156961e+00
   1.8923382e+01   2.7697308e+01   4.9152883e+01
   6.7841965e+01   5.6480909e+01   3.6687059e+01
   1.8721470e+01   2.7768209e+01   4.8045484e+01
   6.7071457e+01   6.4576756e+01   1.7175667e+00
   5.7417655e+01   6.0887397e+01   1.7191420e+00
   4.8218142e+01   4.0372632e+01   4.9608368e+01
   2.9178187e+01   3.1498757e+01   5.0133871e+01
   6.7511606e+01   5.4315950e+01   4.4280013e+01
   6.8026463e+01   6.4299335e+01   6.1881573e+00
   3.0958001e+01   4.3916711e+01   1.7790647e+00
   1.4189572e+01   2.8234615e+01   2.5985792e+01
   2.2419189e+01   2.9949310e+01   4.0677303e+01
   2.0503846e+01   3.0419740e+01   2.8232960e+01
   7.0989827e+01   6.1908989e+01   2.7079849e+01
   6.9127592e+01   6.3626885e+01   1.3275130e+01
   1.5468359e+01   3.3416606e+01   2.0416014e+00
   4.6990718e+01   3.9706618e+01   4.9671240e+01
   6.3056722e+01   6.2921105e+01   1.7181209e+00
   5.1488231e+01   4.2826123e+01   4.5961604e+01
   2.3355696e+01   3.3290376e+01   9.9219175e+00
   2.9875251e+01   4.6241714e+01   1.7382005e+00
   3.2335326e+01   3.4344128e+01   3.7473807e+01
   4.7535665e+01   4.6779024e+01   3.0262483e+00
   6.1744228e+01   4.9933658e+01   4.3531898e+01
   5.2370494e+01   4.8081750e+01   1.3851233e+01
   5.4955111e+01   4.4587760e+01   4.7698735e+01
   6.7181569e+01   6.1656908e+01   1.2471909e+01
   5.6440378e+01   5.9480446e+01   1.7199503e+00
   6.5892641e+01   5.3723464e+01   4.1014070e+01
   7.1134354e+01   6.1489032e+01   2.9278085e+01
   4.5206313e+01   5.5597299e+01   1.7216113e+00
   5.8088989e+01   4.7144657e+01   4.4720551e+01
   3.9089929e+01   5.2074102e+01   1.7236306e+00
   5.6641021e+01   4.5868445e+01   4.6535438e+01
   6.0591781e+01   5.5478636e+01   8.2640911e+00
   6.5004199e+01   6.3825636e+01   1.7180328e+00
   2.0166497e+01   2.7955910e+01   5.0702325e+01
   1.2447929e+01   3.2603975e+01   2.0058355e+00
   1.0823165e+01   2.8603047e+01   8.2209420e+00
   1.9111472e+01   2.7760334e+01   4.9169870e+01
   3.5034889e+01   3.6650204e+01   2.7422816e+01
   5.1247332e+01   5.0015583e+01   2.1873606e+00
   5.5349610e+01   6.0042540e+01   1.7195318e+00
   6.8414450e+01   6.4080636e+01   8.7644348e+00
   6.7167583e+01   6.4611346e+01   1.7175569e+00
   6.0760366e+01   5.6841664e+01   2.5583046e+00
   1.6812805e+01   2.8511790e+01   3.3764794e+01
   6.8541026e+01   6.3977608e+01   9.4357346e+00
   6.8685416e+01   6.2631849e+01   1.5856919e+01
   6.9741548e+01   6.0922330e+01   2.6781865e+01
   6.7250326e+01   6.4634350e+01   1.7476095e+00
   4.9302332e+01   5.7351288e+01   1.7204809e+00
   2.4279617e+01   3.2392239e+01   2.2939386e+01
   1.1238641e+01   2.8531026e+01   1.0350299e+01
   6.7244779e+01   6.4636579e+01   1.7175237e+00
   5.1078793e+01   5.7541736e+01   1.7207020e+00
   6.7227411e+01   6.4626529e+01   1.7175054e+00
   4.6305213e+01   3.9646343e+01   4.7860993e+01
   5.5654903e+01   5.1310435e+01   8.4390526e+00
   5.7942629e+01   5.5843472e+01   1.8987217e+00
   1.3715275e+01   3.3782744e+01   1.9404934e+00
   5.0070971e+01   4.1711701e+01   4.7756983e+01
   1.0791006e+01   3.0156948e+01   2.5416853e+00
   6.7244822e+01   6.4636589e+01   1.7176415e+00
   1.9353161e+01   2.7653388e+01   5.0818517e+01
   6.0340448e+01   4.8493415e+01   4.5785439e+01
   4.7668347e+01   5.2296358e+01   1.7551285e+00
   1.3065738e+01   2.8205300e+01   2.1338191e+01
   2.8103509e+01   3.2399187e+01   3.8915800e+01
   6.5213037e+01   6.2059785e+01   1.8568328e+00
   3.7468616e+01   3.8553924e+01   2.0450858e+01
   2.0507526e+01   2.8836635e+01   4.4247258e+01
   3.9617580e+01   4.6160830e+01   1.8305813e+00
   2.8070968e+01   4.5030412e+01   1.7434256e+00
   6.5834915e+01   6.0775259e+01   9.1045079e+00
   2.2158776e+01   3.4758187e+01   2.3977212e+00
   1.6310290e+01   2.9864996e+01   1.6035186e+01
   3.2619593e+01   3.2917138e+01   5.0145203e+01
   6.5577655e+01   5.5499459e+01   3.1715310e+01
   1.7969536e+01   2.7904405e+01   4.4275807e+01
   6.6822055e+01   6.4302185e+01   1.7191110e+00
   6.7245345e+01   6.4636395e+01   1.7204890e+00
   4.4237966e+01   4.5107037e+01   2.5987047e+00
   3.3515640e+01   3.3294928e+01   5.0150304e+01
   2.7225977e+01   3.3570194e+01   2.3507365e+01
   5.9723383e+01   6.1699693e+01   1.7185592e+00
   3.0388860e+01   3.3865394e+01   3.4173696e+01
   4.7508186e+01   4.5422736e+01   1.0255498e+01
   1.7064049e+01   2.7884787e+01   4.1402564e+01
   5.5004695e+01   5.6362740e+01   1.7481063e+00
   3.9144217e+01   5.0858584e+01   1.7287307e+00
   5.0661243e+01   4.3388676e+01   3.9278751e+01
   6.7791577e+01   6.4394258e+01   4.9872973e+00
   1.3569801e+01   3.3956523e+01   1.9248907e+00
   3.2257738e+01   3.6032299e+01   2.0813687e+01
   2.7360664e+01   3.1072609e+01   4.7909897e+01
   6.9444608e+01   5.6562785e+01   4.1990203e+01
   6.7599042e+01   6.4466013e+01   3.8991615e+00
   6.7416834e+01   6.4522690e+01   2.9581201e+00
   4.7255232e+01   5.4764112e+01   1.7239878e+00
   3.6745307e+01   3.6018141e+01   4.0042461e+01
   6.6807374e+01   6.4018249e+01   1.7603126e+00
   5.5590946e+01   4.4746869e+01   4.8949269e+01
   7.0786544e+01   6.1609125e+01   2.7839279e+01
   6.4950006e+01   6.2960408e+01   1.7243152e+00
   3.1955268e+01   4.0858401e+01   1.9547473e+00
   3.6121868e+01   3.4554111e+01   4.9182067e+01
   6.8924138e+01   6.3040384e+01   1.5286675e+01
   6.7272844e+01   6.4623564e+01   1.8734334e+00
   1.5867318e+01   2.9006430e+01   2.4018603e+01
   6.7199046e+01   6.4620606e+01   1.7175063e+00
   6.1690848e+01   5.1695596e+01   3.4197276e+01
   6.8778368e+01   6.1757724e+01   1.9607172e+01
   2.2349830e+01   3.2454278e+01   1.3909082e+01
   6.6667232e+01   5.9906699e+01   1.7023890e+01
   6.1086210e+01   4.8498786e+01   4.8289605e+01
   3.9809709e+01   3.8187210e+01   3.4099507e+01
   4.8164672e+01   5.5970144e+01   1.7214496e+00
   6.3470476e+01   5.9649169e+01   2.2497996e+00
   1.9398068e+01   2.7668361e+01   5.0819116e+01
   1.6716262e+01   3.7274571e+01   1.8162027e+00
   6.9130954e+01   6.3638592e+01   1.3465231e+01
   1.6589112e+01   2.7919091e+01   3.9263034e+01
   6.8915868e+01   6.3793811e+01   1.1474508e+01
   6.3678149e+01   5.0552802e+01   4.7385289e+01
   5.2603795e+01   4.2964218e+01   4.8879777e+01
   4.7266964e+01   3.9930721e+01   4.9197007e+01
   6.9026088e+01   6.3740752e+01   1.2103898e+01
   4.4916270e+01   3.8537614e+01   5.0270334e+01
   2.2750486e+01   2.8908797e+01   5.0751671e+01
   1.9277497e+01   2.7630697e+01   5.0806466e+01
   5.3251315e+01   5.6877545e+01   1.7260450e+00
   4.7574152e+01   4.2268279e+01   3.4530164e+01
   1.9144206e+01   2.7659436e+01   5.0109773e+01
   5.6720251e+01   5.1848178e+01   1.0209094e+01
   3.4331730e+01   3.3740057e+01   4.9436296e+01
   6.9762937e+01   5.7236380e+01   4.0560481e+01
   6.8928248e+01   6.3792527e+01   1.1518869e+01
   5.9485647e+01   5.4735773e+01   6.7875966e+00
   6.7252963e+01   6.4632796e+01   1.7629806e+00
   3.5815042e+01   3.5139395e+01   4.3796995e+01
   7.0668403e+01   6.2410534e+01   2.3779068e+01
   4.1140611e+01   4.9793477e+01   1.7471928e+00
   2.0073736e+01   2.8645556e+01   4.4520059e+01
   6.6870288e+01   6.3905350e+01   2.2167137e+00
   2.6249059e+01   3.0253974e+01   5.0736726e+01
   1.9237795e+01   2.7634824e+01   5.0642131e+01
   2.1988325e+01   3.3130477e+01   6.4403473e+00
   6.8906089e+01   6.3766407e+01   1.1773487e+01
   1.8372481e+01   3.3784358e+01   2.1906558e+00
   3.9064391e+01   4.6346538e+01   1.8098596e+00
   6.7156827e+01   6.4604756e+01   1.7175013e+00
   1.0688375e+01   2.9322993e+01   3.7464733e+00
   1.0460595e+01   2.8954937e+01   4.8410422e+00
   1.3968169e+01   2.9521469e+01   1.0458662e+01
   6.6099236e+01   6.4224280e+01   1.7177471e+00
   7.0700094e+01   6.0827204e+01   3.0494208e+01
   6.5790380e+01   5.8488637e+01   1.8959828e+01
   2.7589377e+01   4.5732776e+01   1.7363686e+00
   6.6671592e+01   5.7619487e+01   2.6979475e+01
   3.9428477e+01   3.7012311e+01   4.2157268e+01
   6.6820460e+01   6.4346748e+01   1.7183211e+00
   5.8659607e+01   4.6936096e+01   4.7771853e+01
   3.9101385e+01   3.8582601e+01   2.7764060e+01
   2.8361253e+01   3.4748162e+01   1.6309668e+01
   1.3349943e+01   2.8705616e+01   1.6626818e+01
   3.0658900e+01   3.2378446e+01   4.8133714e+01
   6.7590620e+01   5.8889494e+01   2.5586596e+01
   6.2912585e+01   5.1480048e+01   4.0298929e+01
   3.5653359e+01   3.7670965e+01   2.0347200e+01
   6.3123483e+01   6.2999662e+01   1.7180393e+00
   4.0631021e+01   3.6426812e+01   5.0388932e+01
   7.0003195e+01   5.7600451e+01   3.9984812e+01
   6.4710963e+01   6.3668051e+01   1.7178796e+00
   1.5723556e+01   2.8181113e+01   3.3054674e+01
   3.7780090e+01   3.8868670e+01   1.9010782e+01
   2.3420924e+01   3.3435076e+01   8.8701736e+00
   6.0226118e+01   6.1909458e+01   1.7184492e+00
   2.2133009e+01   2.8677809e+01   5.0728681e+01
   6.9678781e+01   6.3270949e+01   1.6438943e+01
   6.9148154e+01   6.2149622e+01   1.9653994e+01
   1.2560063e+01   3.2628051e+01   2.0072902e+00
   6.6265186e+01   5.4164008e+01   4.0479158e+01
   6.3903098e+01   5.2684747e+01   3.8293911e+01
   1.5382432e+01   2.8046143e+01   3.3201890e+01
   5.6995319e+01   6.0721119e+01   1.7192871e+00
   6.7227334e+01   6.4592055e+01   1.7709926e+00
   3.4157865e+01   3.5852454e+01   3.1123561e+01
   6.9158950e+01   6.3616201e+01   1.3674582e+01
   5.8753750e+01   5.2199406e+01   1.7913722e+01
   5.0888176e+01   5.7491039e+01   1.7207345e+00
   3.6254082e+01   3.4421415e+01   5.0569357e+01
   4.9702987e+01   4.3914745e+01   3.1702130e+01
   6.7569212e+01   6.3175808e+01   8.5619322e+00
   6.2836461e+01   5.0879800e+01   4.2869735e+01
   2.3632249e+01   3.3138959e+01   1.2369012e+01
   5.7872898e+01   4.9781924e+01   2.8697436e+01
   1.4603637e+01   2.8201363e+01   2.8265618e+01
   2.5000039e+01   2.9836824e+01   5.0166660e+01
   6.7310499e+01   6.4606535e+01   2.0900556e+00
   1.9325546e+01   2.7640544e+01   5.0819856e+01
   1.1540984e+01   3.1252560e+01   2.1845937e+00
   2.2513466e+01   2.9667584e+01   4.3629569e+01
   6.4400039e+01   6.3596271e+01   1.7180954e+00
   5.3467415e+01   4.3990605e+01   4.6029811e+01
   6.5792905e+01   6.4093358e+01   1.7177220e+00
   6.7237503e+01   6.4634054e+01   1.7174958e+00
   6.9287391e+01   6.3225648e+01   1.5798404e+01
   6.9469414e+01   6.3179968e+01   1.6715315e+01
   7.1124674e+01   5.9686167e+01   3.5999347e+01
   1.4712709e+01   2.8208316e+01   2.8646195e+01
   2.5913544e+01   3.3821083e+01   1.5099893e+01
   6.5067950e+01   6.1655716e+01   1.9343945e+00
   2.6372811e+01   4.4890011e+01   1.7397006e+00
   6.4822639e+01   5.3257969e+01   3.9143048e+01
   3.0217431e+01   4.6068096e+01   1.7407684e+00
   4.1828475e+01   3.7324129e+01   4.8218795e+01
   1.4378519e+01   3.4879478e+01   1.8858705e+00
   7.0190673e+01   6.2674653e+01   2.1316585e+01
   5.6481895e+01   4.5278162e+01   4.9107133e+01
   1.9121024e+01   2.7668423e+01   4.9962866e+01
   5.0718965e+01   4.3478456e+01   3.8900487e+01
   1.9763989e+01   2.8260313e+01   4.7023347e+01
   6.3158817e+01   5.2401389e+01   3.6667855e+01
   6.7433766e+01   6.4545328e+01   2.8167473e+00
   3.4499600e+01   3.6089356e+01   3.0368964e+01
   1.6980415e+01   2.9662097e+01   2.1224588e+01
   2.5144444e+01   3.5590117e+01   2.6967387e+00
   1.5078037e+01   2.8948223e+01   2.1225555e+01
   3.6741532e+01   3.9936455e+01   5.8521168e+00
   1.3639478e+01   2.8221981e+01   2.3648977e+01
   6.7037769e+01   6.4553047e+01   1.7175203e+00
   6.8104979e+01   6.4220146e+01   6.5984981e+00
   6.4394031e+01   6.0593951e+01   2.3357088e+00
   3.2675702e+01   3.4626283e+01   3.6248292e+01
   6.7293631e+01   6.4617760e+01   1.9815886e+00
   1.0833365e+01   3.0345294e+01   2.4369071e+00
   6.5204809e+01   6.3724374e+01   1.7180020e+00
   1.8561434e+01   2.8872535e+01   3.6712945e+01
   2.1733905e+01   2.9886972e+01   3.8678606e+01
   5.6360721e+01   5.9546578e+01   1.7198853e+00
   6.6311517e+01   5.9871789e+01   1.5436028e+01
   3.0526991e+01   4.3801836e+01   1.7778011e+00
   5.6996340e+01   6.0495806e+01   1.7190320e+00
   5.3127442e+01   5.0478009e+01   3.0553478e+00
   3.8032534e+01   4.7554828e+01   1.7633909e+00
   3.8654829e+01   5.2220451e+01   1.7233519e+00
   6.7289445e+01   6.4617353e+01   1.9642952e+00
   6.8859822e+01   6.2915295e+01   1.5529437e+01
   5.0929475e+01   4.8288892e+01   5.8372032e+00
   6.6954378e+01   6.4534020e+01   1.7175804e+00
   6.3532501e+01   5.3767201e+01   3.1345657e+01
   1.0601177e+01   2.9116532e+01   4.3715290e+00
   1.9670533e+01   2.7775851e+01   5.0716790e+01
   1.9284736e+01   2.7628927e+01   5.0827129e+01
   7.0976082e+01   5.9442763e+01   3.6364366e+01
   2.6364946e+01   4.2428367e+01   1.7730473e+00
   7.0465414e+01   6.2623486e+01   2.2109810e+01
   7.0378922e+01   6.2680518e+01   2.1625250e+01
   7.1216676e+01   6.1382669e+01   2.9989689e+01
   7.1264865e+01   6.1106328e+01   3.1218696e+01
   3.8580073e+01   5.2079610e+01   1.7235007e+00
   5.2150022e+01   5.6343393e+01   1.7263726e+00
   3.9672756e+01   3.8575098e+01   3.0309178e+01
   3.4651996e+01   4.2445592e+01   1.9219163e+00
   4.1892796e+01   4.3782634e+01   2.5942706e+00
   5.8044498e+01   5.3385333e+01   7.4440474e+00
   1.9486230e+01   2.7700860e+01   5.0801638e+01
   4.6407168e+01   5.6156153e+01   1.7212427e+00
   2.0369889e+01   2.8255890e+01   4.8887280e+01
   6.7191968e+01   6.4615713e+01   1.7175000e+00
   6.6567570e+01   6.4368905e+01   1.7175441e+00
   4.8110488e+01   4.0920414e+01   4.5917902e+01
   1.0604919e+01   2.9625167e+01   3.0134660e+00
   1.9298932e+01   2.7761507e+01   4.9700029e+01
   6.6943029e+01   6.4514868e+01   1.7175378e+00
   1.8282132e+01   2.8366357e+01   4.0940552e+01
   1.3904729e+01   2.8131912e+01   2.6006257e+01
   1.2186732e+01   2.8213677e+01   1.7496234e+01
   2.0987592e+01   3.0634738e+01   2.7951794e+01
   1.4321696e+01   2.8178562e+01   2.7302621e+01
   1.1682421e+01   3.1370416e+01   2.1675604e+00
   2.1356808e+01   3.4501957e+01   2.3638600e+00
   6.7252000e+01   6.4628547e+01   1.7645172e+00
   3.9275791e+01   3.6177685e+01   4.7837640e+01
   6.7244777e+01   6.4636580e+01   1.7174932e+00
   3.4634367e+01   5.0070106e+01   1.7256097e+00
   1.0416392e+01   2.9470882e+01   3.1543490e+00
   4.3835131e+01   3.8396350e+01   4.7728283e+01
   4.2760613e+01   4.3520762e+01   4.3456083e+00
   4.0608392e+01   4.5416040e+01   1.9139533e+00
   6.8098241e+01   6.4226061e+01   6.5573645e+00
   5.7794735e+01   5.2724840e+01   1.0114006e+01
   1.9315475e+01   2.7637968e+01   5.0821554e+01
   3.4583980e+01   4.0897643e+01   2.1391434e+00
   4.7220989e+01   5.6520132e+01   1.7210035e+00
   5.4355513e+01   5.9633894e+01   1.7196651e+00
   2.7254681e+01   3.4652073e+01   1.2591605e+01
   5.3439607e+01   5.9241693e+01   1.7197178e+00
   2.0755250e+01   2.8540183e+01   4.7789265e+01
   2.0701483e+01   3.0532758e+01   2.7832137e+01
   6.7269715e+01   6.4625814e+01   1.8558503e+00
   5.8630231e+01   6.0391627e+01   1.7194359e+00
   6.1755702e+01   5.7851790e+01   2.4158786e+00
   3.5993941e+01   4.6302381e+01   1.7716581e+00
   6.7966175e+01   6.4142042e+01   6.7579033e+00
   2.8902992e+01   3.6455617e+01   4.5089692e+00
   2.8923585e+01   3.5290657e+01   1.3456434e+01
   6.7297886e+01   6.4256746e+01   3.2907004e+00
   1.7688167e+01   3.2242781e+01   3.0909615e+00
   5.2974241e+01   4.5914955e+01   3.1884574e+01
   3.8701108e+01   4.5021146e+01   1.8733914e+00
   6.6849377e+01   6.0662904e+01   1.4824082e+01
   3.5331603e+01   4.8502192e+01   1.7359114e+00
   5.9707117e+01   6.1797272e+01   1.7187500e+00
   6.7886305e+01   6.4288074e+01   5.7902982e+00
   6.7249995e+01   6.4634279e+01   1.7489590e+00
   6.6467453e+01   6.4299972e+01   1.7175954e+00
   6.5058831e+01   5.1751585e+01   4.6724582e+01
   3.7018969e+01   3.6199653e+01   3.9567625e+01
   6.4828029e+01   6.2929362e+01   1.7236036e+00
   3.3338945e+01   3.8212297e+01   6.0162874e+00
   6.7565686e+01   5.4198888e+01   4.4921288e+01
   2.5765636e+01   4.3094667e+01   1.7574603e+00
   3.2686401e+01   4.8763718e+01   1.7279795e+00
   3.0581877e+01   3.3320550e+01   3.9995830e+01
   2.2261695e+01   2.8972270e+01   4.8784329e+01
   4.6529428e+01   3.9388454e+01   5.0167945e+01
   1.1484691e+01   3.1030432e+01   2.2431651e+00
   5.7971223e+01   6.1113848e+01   1.7191196e+00
   7.1278150e+01   6.0598139e+01   3.3202784e+01
   3.2955363e+01   4.0339744e+01   2.0910441e+00
   1.6561403e+01   2.7661169e+01   3.8041104e+01
   3.3152732e+01   3.3948750e+01   4.3984042e+01
   6.9279528e+01   6.3535513e+01   1.4222686e+01
   2.0537024e+01   4.0615441e+01   1.7683426e+00
   1.1135549e+01   3.0695762e+01   2.3202783e+00
   6.7668776e+01   6.4440461e+01   4.0941578e+00
   1.6503198e+01   3.7062501e+01   1.8208911e+00
   6.5346832e+01   6.3555032e+01   1.7185558e+00
   3.2169712e+01   4.8547389e+01   1.7282817e+00
   6.5880613e+01   6.4143602e+01   1.7177936e+00
   6.8407203e+01   6.4034566e+01   9.0047826e+00
   7.0329293e+01   6.1388796e+01   2.7200343e+01
   3.6883466e+01   4.6799329e+01   1.7689972e+00
   5.1774513e+01   5.6494740e+01   1.7240888e+00
   6.3267917e+01   6.1994319e+01   1.7246125e+00
   5.4319726e+01   5.9600923e+01   1.7195778e+00
   6.9561640e+01   6.1637762e+01   2.3295119e+01
   6.3576810e+01   6.1324445e+01   1.7512787e+00
   6.9889967e+01   6.1027436e+01   2.6982890e+01
   1.5451457e+01   3.1044565e+01   3.9202945e+00
   6.9951067e+01   6.3059789e+01   1.8310560e+01
   6.7253761e+01   6.4632047e+01   1.7733037e+00
   5.6801163e+01   5.9238759e+01   1.7205807e+00
   3.4116302e+01   3.9413678e+01   2.9843900e+00
   5.9915733e+01   4.8411194e+01   4.4671933e+01
   5.7431069e+01   5.5257471e+01   1.9317462e+00
   6.9499925e+01   6.3373577e+01   1.5418576e+01
   6.6188968e+01   6.4172512e+01   1.7176637e+00
   6.5847133e+01   5.5596723e+01   3.2411834e+01
   7.0475415e+01   5.8555435e+01   3.7967385e+01
   1.1282482e+01   2.8534242e+01   1.0476297e+01
   4.6541086e+01   4.0052640e+01   4.6050196e+01
   6.3194205e+01   6.2324231e+01   1.7199079e+00
   2.3429260e+01   4.2820912e+01   1.7504624e+00
   4.9153726e+01   4.8303591e+01   2.3935870e+00
   6.6030686e+01   6.2989659e+01   1.8207377e+00
   2.4684481e+01   3.6015281e+01   2.2992267e+00
   1.9308689e+01   2.7671465e+01   5.0484721e+01
   1.7592766e+01   2.7890837e+01   4.3153892e+01
   4.7724463e+01   4.6142095e+01   6.1228817e+00
   3.7257840e+01   3.6598075e+01   3.7090720e+01
   1.9270813e+01   2.7677949e+01   5.0317010e+01
   1.0481872e+01   2.8842546e+01   5.4362694e+00
   3.5316935e+01   3.7979380e+01   1.5934852e+01
   4.6067108e+01   4.6462759e+01   2.3680303e+00
   4.5047553e+01   5.4606764e+01   1.7221768e+00
   6.7856640e+01   6.1789847e+01   1.5220113e+01
   3.3502296e+01   3.5585542e+01   3.0862074e+01
   3.3486000e+01   4.5978648e+01   1.7580784e+00
   1.2695037e+01   3.2988744e+01   1.9763675e+00
   2.9534304e+01   3.7086531e+01   3.3349959e+00
   1.9306791e+01   2.7684766e+01   5.0362385e+01
   6.9502090e+01   6.3340688e+01   1.6103980e+01
   3.9913038e+01   4.1803098e+01   4.8949321e+00
   6.8314139e+01   5.5055133e+01   4.4035976e+01
   1.9196991e+01   2.7658695e+01   5.0266383e+01
   3.9050017e+01   3.5687813e+01   5.0447555e+01
   1.1161751e+01   3.0496003e+01   2.4169047e+00
   1.8209452e+01   2.7846316e+01   4.5574133e+01
   6.7243581e+01   6.4635476e+01   1.7175039e+00
   1.9118520e+01   2.7835263e+01   4.8616213e+01
   3.1508438e+01   3.3220667e+01   4.4217963e+01
   6.7021894e+01   6.4550716e+01   1.7175333e+00
   2.0763548e+01   3.0353276e+01   3.0039064e+01
   6.9784814e+01   6.1103248e+01   2.6271794e+01
   6.8715097e+01   6.2106247e+01   1.8005701e+01
   1.4041742e+01   3.4580274e+01   1.8965038e+00
   1.8443642e+01   2.9946010e+01   2.4452073e+01
   3.6769406e+01   4.0056953e+01   5.2748073e+00
   6.4195846e+01   5.0993710e+01   4.7151706e+01
   2.3032578e+01   3.1884724e+01   2.2956432e+01
   6.3125817e+01   6.1396796e+01   1.7355369e+00
   1.5407591e+01   2.8046732e+01   3.3293530e+01
   6.7396546e+01   6.4553565e+01   2.6813384e+00
   1.9997452e+01   2.8332476e+01   4.7152955e+01
   6.7244872e+01   6.4636484e+01   1.7180501e+00
   6.7516169e+01   6.4483723e+01   3.4573857e+00
   6.7244961e+01   6.4636524e+01   1.7184488e+00
   3.5065266e+01   3.8126201e+01   1.3526289e+01
   6.9181083e+01   6.1603937e+01   2.1858405e+01
   5.0965016e+01   4.6826629e+01   1.6001394e+01
   3.1335589e+01   3.8453686e+01   2.5703556e+00
   6.7218947e+01   6.4627220e+01   1.7174933e+00
   6.9096688e+01   6.3673869e+01   1.2645497e+01
   4.7255971e+01   3.9868235e+01   4.9547098e+01
   4.0130083e+01   5.1333653e+01   1.7280317e+00
   3.3372308e+01   3.4520087e+01   3.9974140e+01
   6.6002620e+01   6.2898341e+01   1.8301496e+00
   6.7879418e+01   6.4236320e+01   5.9946474e+00
   6.7501185e+01   6.4476080e+01   3.5268360e+00
   1.2795926e+01   2.8193359e+01   2.0346493e+01
   1.2633053e+01   3.2611434e+01   2.0122284e+00
   1.0484587e+01   2.9257269e+01   3.7237151e+00
   7.0932384e+01   5.9119376e+01   3.7387714e+01
   5.2380110e+01   5.7816650e+01   1.7205281e+00
   1.6863324e+01   2.7987248e+01   3.9524980e+01
   6.0408715e+01   6.2071634e+01   1.7186813e+00
   2.1867710e+01   3.2239511e+01   1.4106905e+01
   2.7155435e+01   3.1943444e+01   3.9575342e+01
   4.4596302e+01   5.4540729e+01   1.7220315e+00
   5.8116450e+01   5.3332931e+01   8.1244444e+00
   5.8343934e+01   6.0735431e+01   1.7191977e+00
   4.6368247e+01   5.5700304e+01   1.7213882e+00
   1.0507766e+01   2.9337190e+01   3.5183929e+00
   7.1043058e+01   6.0286952e+01   3.3586178e+01
   6.6372817e+01   6.4309256e+01   1.7175939e+00
   6.8968521e+01   6.3758827e+01   1.1814844e+01
   2.6065074e+01   4.4596458e+01   1.7412153e+00
   6.4175243e+01   5.9704994e+01   5.0606843e+00
   1.9722559e+01   2.7785235e+01   5.0811326e+01
   1.2720210e+01   2.8172405e+01   2.0294592e+01
   4.2004949e+01   5.4041395e+01   1.7224540e+00
   6.7356854e+01   6.4582730e+01   2.3685717e+00
   1.3098227e+01   2.8436116e+01   1.8703453e+01
   2.6742315e+01   3.4802633e+01   9.2546423e+00
   2.0192371e+01   2.8213325e+01   4.8714504e+01
   3.0647019e+01   3.2691621e+01   4.5533450e+01
   2.2857953e+01   3.8491199e+01   1.8605612e+00
   5.5180156e+01   5.4514539e+01   1.8360642e+00
   1.7008358e+01   2.7921094e+01   4.0780058e+01
   6.7284122e+01   6.4616354e+01   1.9434401e+00
   7.0404594e+01   6.1046481e+01   2.8762674e+01
   1.3955706e+01   2.8112511e+01   2.6496462e+01
   5.0942409e+01   5.8177373e+01   1.7201503e+00
   2.9082530e+01   3.1387581e+01   5.0701668e+01
   6.7242042e+01   6.4635208e+01   1.7174915e+00
   4.9486514e+01   4.2402511e+01   4.1338249e+01
   2.9512990e+01   3.1631127e+01   5.0156840e+01
   6.1532325e+01   6.0296781e+01   1.7397750e+00
   1.5783889e+01   2.7976248e+01   3.5512519e+01
   2.2292355e+01   3.1116206e+01   2.8341156e+01
   4.7501603e+01   4.4941723e+01   1.3688744e+01
   6.1884245e+01   6.0368336e+01   1.7438119e+00
   6.9476454e+01   6.3408197e+01   1.5136329e+01
   2.0821963e+01   3.7724247e+01   1.6165614e+01
   1.0362599e+01   2.8731605e+01   5.8633335e+00
   6.9742184e+01   5.7331646e+01   4.0826549e+01
   6.5210404e+01   5.1920247e+01   4.6607280e+01
   7.0363922e+01   6.2352863e+01   2.3497727e+01
   1.3981381e+01   3.2414300e+01   9.5332315e+00
   1.3211057e+01   2.8105162e+01   2.1396558e+01
   1.8701433e+01   2.7669131e+01   4.8161508e+01
   1.9127426e+01   2.7648481e+01   5.0187309e+01
   7.0806332e+01   6.2121644e+01   2.5696916e+01
   5.9630680e+01   6.1735686e+01   1.9569847e+00
   3.2671891e+01   3.3242901e+01   5.0586588e+01
   6.9195829e+01   5.9644528e+01   3.3962211e+01
   6.2100599e+01   4.9341149e+01   4.7941007e+01
   5.9280920e+01   6.1411608e+01   3.2212199e+00
   1.5853579e+01   2.7968548e+01   3.5876813e+01
   1.8534149e+01   2.7682265e+01   4.7500281e+01
   1.8588920e+01   2.7898693e+01   4.6368436e+01
   1.8431967e+01   2.7745227e+01   4.7344726e+01
   5.3239348e+01   4.3228493e+01   4.9675877e+01
   1.7597724e+01   2.7795837e+01   4.3548015e+01
   5.0347905e+01   5.6499311e+01   1.0664639e+01
   1.7363128e+01   2.7857186e+01   4.2723063e+01
   1.8918515e+01   2.7670239e+01   4.9294506e+01
   1.5018682e+01   2.8213414e+01   2.8059787e+01
   7.1029961e+01   5.9563309e+01   3.6279725e+01
   3.9058371e+01   4.2137765e+01   4.5388464e+01
   1.7540241e+01   2.7779699e+01   4.1700260e+01
   1.9085731e+01   2.7652113e+01   5.0011940e+01
   3.3661353e+01   4.1229613e+01   4.0695303e+01
   3.2739615e+01   4.8811233e+01   2.6939949e+00
   6.8735643e+01   6.1203985e+01   2.6618349e+01
   1.9275960e+01   2.7629109e+01   5.0790141e+01
   2.3477300e+01   2.9187524e+01   5.0774978e+01
   1.5186877e+01   2.7908837e+01   3.0574126e+01
   4.3157183e+01   5.4548534e+01   2.1213399e+00
   1.9456954e+01   2.7690574e+01   5.0823815e+01
   1.9278557e+01   2.7628700e+01   5.0803884e+01
   6.3690106e+01   5.1390410e+01   4.6615826e+01
   4.8636325e+01   4.1043670e+01   4.9927841e+01
   2.6105590e+01   3.0657908e+01   5.0651804e+01
   5.4285115e+01   4.4302020e+01   4.9359412e+01
   4.5342651e+01   5.2812823e+01   1.8370751e+01
   2.0417372e+01   2.8992674e+01   4.9720153e+01
   3.3174347e+01   3.3089264e+01   5.0639439e+01
   6.3247650e+01   5.7629921e+01   3.3086822e+01
   6.3342514e+01   6.2826802e+01   4.3197124e+00
   5.0560358e+01   4.8461307e+01   4.3617476e+01
   2.3017918e+01   4.2455705e+01   2.1906310e+00
   1.5206525e+01   2.7888691e+01   3.1162173e+01
   2.2209474e+01   3.7353769e+01   2.3368828e+01
   2.3793500e+01   4.2940464e+01   2.6459562e+00
   3.6562822e+01   3.5935357e+01   5.0207804e+01
   1.8806701e+01   2.7715486e+01   4.8111754e+01
   2.2906674e+01   3.8808908e+01   1.9290745e+01
   2.3647036e+01   3.5618417e+01   3.6198814e+01
   1.6611004e+01   2.7805712e+01   3.8458659e+01
   6.8779277e+01   6.3766475e+01   1.1398136e+01
   1.8702259e+01   2.7709393e+01   4.8468903e+01
   1.9086330e+01   3.5912407e+01   1.7248587e+01
   4.3931466e+01   3.8039163e+01   5.0322638e+01
   6.9105088e+01   6.3365630e+01   1.4656051e+01
   4.3427905e+01   3.8988841e+01   5.0003082e+01
   3.3013227e+01   3.4145463e+01   5.0373328e+01
   4.9601727e+01   5.0902144e+01   3.6459132e+01
   1.8885531e+01   2.7680018e+01   4.9201013e+01
   1.9234523e+01   2.7632936e+01   5.0619538e+01
   1.4076478e+01   2.8090327e+01   2.7372166e+01
   1.5359729e+01   3.2672627e+01   1.4695824e+01
   1.2198969e+01   2.9236935e+01   1.1803646e+01
   6.8065629e+01   6.3703828e+01   1.0077271e+01
   1.8667160e+01   2.7715177e+01   4.8329071e+01
   1.9072216e+01   2.7634041e+01   4.9801570e+01
   5.2622110e+01   5.6274845e+01   1.7796517e+01
   1.8779345e+01   2.7704734e+01   4.8796579e+01
   1.8993450e+01   3.5551733e+01   1.8434444e+01
   1.8944075e+01   3.0127182e+01   4.0457629e+01
   3.9664573e+01   4.5294198e+01   3.8476209e+01
   5.9460245e+01   5.7471144e+01   2.7281361e+01
   1.9252806e+01   2.7633476e+01   5.0704281e+01
   6.7975638e+01   6.4119963e+01   6.9753349e+00
   1.9382395e+01   3.4332801e+01   2.5361192e+01
   5.8902706e+01   5.7084446e+01   2.8051623e+01
   2.1035359e+01   2.8336620e+01   5.0801943e+01
   1.8522701e+01   2.7709429e+01   4.7592405e+01
   1.6152097e+01   2.7947500e+01   3.7255055e+01
   2.2086604e+01   3.1489194e+01   4.6526873e+01
   3.1497774e+01   4.6644301e+01   1.0363378e+01
   3.2636506e+01   3.5775518e+01   4.9375722e+01
   1.4886328e+01   2.8029429e+01   3.1212146e+01
   5.6596839e+01   5.2009562e+01   4.1514682e+01
   1.9508530e+01   2.7842291e+01   5.0723479e+01
   4.1629266e+01   4.8005509e+01   3.2687695e+01
   2.6059977e+01   3.9536910e+01   2.7536948e+01
   6.6876918e+01   6.4064595e+01   4.8062126e+00
   6.9594606e+01   6.3217776e+01   1.6600735e+01
   4.3991062e+01   3.8105069e+01   5.0317394e+01
   1.7864651e+01   2.7786873e+01   4.4794326e+01
   4.6568597e+01   3.9403716e+01   5.0200020e+01
   4.2019210e+01   3.8481257e+01   5.0002877e+01
   1.3168371e+01   2.8120570e+01   2.1062334e+01
   1.5745866e+01   2.7857633e+01   3.3358441e+01
   1.0352108e+01   2.9264175e+01   3.7379869e+00
   5.6152966e+01   6.0360721e+01   1.8344371e+00
   1.9264424e+01   2.7629954e+01   5.0732110e+01
   1.3386904e+01   3.3775220e+01   2.1480321e+00
   1.8953846e+01   2.7638685e+01   4.9227860e+01
   1.9079877e+01   2.7647408e+01   4.9952368e+01
   5.4327075e+01   5.9510786e+01   2.4981979e+00
   6.3353196e+01   6.0040965e+01   2.1667810e+01
   1.5923010e+01   2.8490287e+01   3.1268006e+01
   6.7207927e+01   6.4623577e+01   1.7342195e+00
   2.6304799e+01   3.1844159e+01   5.0149723e+01
   1.8509718e+01   2.7727068e+01   4.7620495e+01
   7.0439972e+01   5.8396801e+01   3.8833447e+01
   1.9191883e+01   2.7637029e+01   5.0439485e+01
   6.8326708e+01   6.3947586e+01   8.9715124e+00
   2.8741615e+01   3.1257934e+01   5.0712771e+01
   5.4212680e+01   5.9568634e+01   1.7629343e+00
   5.2602486e+01   5.8117532e+01   6.6334430e+00
   1.7640991e+01   2.7801751e+01   4.1898967e+01
   1.9266585e+01   2.9465452e+01   4.4360927e+01
   1.8234328e+01   2.7677520e+01   4.5813937e+01
   7.1067240e+01   5.9671714e+01   3.6003742e+01
   4.0546001e+01   3.8349019e+01   4.9817005e+01
   2.3418745e+01   2.9165951e+01   5.0775905e+01
   6.7561432e+01   6.4406836e+01   4.1526010e+00
   5.9830264e+01   6.1652268e+01   3.0635526e+00
   1.9632306e+01   2.7789626e+01   5.0815556e+01
   1.8452458e+01   2.7669627e+01   4.6909850e+01
   2.2533567e+01   4.2088270e+01   2.2045083e+00
   1.9993386e+01   2.8377969e+01   5.0351780e+01
   2.1325463e+01   2.8428909e+01   5.0805143e+01
   1.8592108e+01   2.7706622e+01   4.7914654e+01
   4.2877476e+01   4.1038572e+01   4.8733713e+01
   5.2370563e+01   4.9722309e+01   4.2670046e+01
   1.7151717e+01   2.7760828e+01   4.0682887e+01
   6.1141234e+01   6.2329075e+01   1.9614688e+00
   2.3956527e+01   3.3829435e+01   4.3719688e+01
   1.0725093e+01   2.9035623e+01   6.1402229e+00
   1.1018787e+01   3.0675571e+01   2.3144793e+00
   1.8040394e+01   2.7693746e+01   4.4871159e+01
   6.7223902e+01   6.4570008e+01   2.1629920e+00
   2.0698206e+01   2.8146298e+01   5.0808599e+01
   3.7065529e+01   5.1419673e+01   1.8815989e+00
   1.9387156e+01   2.7722478e+01   5.0784785e+01
   1.9205992e+01   2.7647101e+01   5.0361499e+01
   3.3826497e+01   3.8726654e+01   4.6632239e+01
   1.3616650e+01   3.3067969e+01   5.6548772e+00
   6.9246388e+01   6.3214956e+01   1.5883148e+01
   5.8947607e+01   6.1149761e+01   4.0866830e+00
   1.5390721e+01   2.7875159e+01   3.2028248e+01
   6.9523620e+01   5.7993605e+01   3.9034887e+01
   5.9257996e+01   6.1619776e+01   1.7497278e+00
   2.9295279e+01   3.1678670e+01   5.0688576e+01
   4.6809964e+01   5.3453663e+01   1.8795657e+01
   6.4118714e+01   6.2556269e+01   7.8784076e+00
   2.3646998e+01   2.9304987e+01   5.0780838e+01
   3.1669675e+01   3.7866313e+01   4.6172264e+01
   3.5689152e+01   4.7713584e+01   1.7948587e+01
   1.0753275e+01   2.9775103e+01   3.8464630e+00
   1.6554041e+01   3.1877832e+01   2.3024868e+01
   1.4488014e+01   2.8065234e+01   2.9393748e+01
   5.9755785e+01   5.4490348e+01   3.8496783e+01
   1.9283385e+01   2.7628338e+01   5.0824185e+01
   1.7794285e+01   2.7810420e+01   4.4603345e+01
   4.5631628e+01   3.8924406e+01   5.0246893e+01
   6.7027769e+01   6.4450167e+01   2.5482156e+00
   4.1089370e+01   3.6647913e+01   5.0425200e+01
   2.7227466e+01   4.5517867e+01   1.7509813e+00
   6.2194851e+01   6.2168754e+01   5.6982092e+00
   5.9881312e+01   6.1448423e+01   4.5447389e+00
   3.2886036e+01   4.1366257e+01   3.8731970e+01
   6.7590991e+01   6.1765852e+01   2.1034325e+01
   1.3842139e+01   3.1236184e+01   1.2952674e+01
   1.8498973e+01   2.7687720e+01   4.7359814e+01
   1.9188288e+01   2.8389773e+01   4.7970249e+01
   5.3278412e+01   5.9170420e+01   1.7861346e+00
   3.3449046e+01   3.9250044e+01   4.5387773e+01
   2.8023026e+01   3.1865852e+01   5.0517856e+01
   6.9945721e+01   6.2780539e+01   2.0066813e+01
   4.5864882e+01   5.1832311e+01   2.5163560e+01
   1.9267715e+01   2.7629323e+01   5.0754489e+01
   1.7086959e+01   2.7750644e+01   3.9892060e+01
   1.1630168e+01   2.8295506e+01   1.4212733e+01
   1.1527558e+01   2.8342841e+01   1.3215575e+01
   1.7962577e+01   2.7790177e+01   4.5315173e+01
   1.6701086e+01   2.7855256e+01   3.9406406e+01
   5.2233804e+01   4.3064414e+01   4.9609998e+01
   1.3654073e+01   2.8040910e+01   2.4189731e+01
   6.1013364e+01   6.1389273e+01   7.6716795e+00
   4.2510353e+01   3.7344390e+01   5.0374758e+01
   2.5972837e+01   3.3839001e+01   4.7559424e+01
   1.5119128e+01   3.5737361e+01   1.8564024e+00
   6.7850772e+01   6.4318401e+01   5.3951301e+00
   1.7615353e+01   2.7801296e+01   4.3660023e+01
   5.7166970e+01   5.9183213e+01   1.2075750e+01
   1.9198369e+01   2.7634064e+01   5.0445027e+01
   4.0187904e+01   3.8491500e+01   4.9673139e+01
   6.8570164e+01   5.5429787e+01   4.3648514e+01
   4.8939388e+01   5.7111979e+01   2.9889134e+00
   1.8127835e+01   2.7772432e+01   4.6017431e+01
   1.8301132e+01   2.7705688e+01   4.6493530e+01
   1.7651932e+01   2.7711933e+01   4.2763534e+01
   1.0920301e+01   3.0512718e+01   2.3781170e+00
   1.5146310e+01   2.7892863e+01   3.1007496e+01
   1.7817178e+01   2.7739344e+01   4.4254221e+01
   6.0624922e+01   4.8197524e+01   4.8388039e+01
   6.7103989e+01   6.4591416e+01   1.7176321e+00
   1.7663956e+01   2.7790931e+01   4.3844992e+01
   1.7199473e+01   2.7761137e+01   4.1092341e+01
   1.9319450e+01   2.7651891e+01   5.0821123e+01
   1.9349720e+01   2.7652540e+01   5.0825222e+01
   2.2119861e+01   2.8797064e+01   5.0779983e+01
   6.6067333e+01   6.1787625e+01   1.7430088e+01
   5.5728952e+01   5.4241950e+01   3.4287689e+01
   1.2745245e+01   3.3049762e+01   1.9955040e+00
   6.6256445e+01   6.4143459e+01   2.7323811e+00
   4.7908917e+01   4.6979152e+01   4.4222498e+01
   1.3860532e+01   2.8026647e+01   2.4442714e+01
   3.8448422e+01   4.9127389e+01   1.8771376e+01
   1.2475259e+01   3.2713601e+01   2.0001708e+00
   1.0838296e+01   2.8472636e+01   9.5417911e+00
   6.9366955e+01   6.2106131e+01   2.2844001e+01
   1.9288971e+01   2.7630034e+01   5.0825860e+01
   3.8891356e+01   5.2095157e+01   3.7027981e+00
   1.6718478e+01   2.7835946e+01   3.9311205e+01
   1.2722516e+01   3.2046392e+01   5.3154965e+00
   5.2298087e+01   4.8940367e+01   4.4053998e+01
   4.2783276e+01   4.8814293e+01   3.1865641e+01
   6.7244883e+01   6.4636561e+01   1.7183041e+00
   3.9047289e+01   5.2132016e+01   3.9728445e+00
   1.6836679e+01   2.8399262e+01   3.5946695e+01
   3.5263092e+01   3.3994322e+01   5.0595566e+01
   1.5016513e+01   2.8012471e+01   3.1754812e+01
   3.1261287e+01   4.7819681e+01   3.2428346e+00
   3.6409445e+01   3.4500543e+01   5.0570442e+01
   3.0593784e+01   3.2415164e+01   5.0610239e+01
   6.7260788e+01   6.4625630e+01   1.8134853e+00
   2.2487073e+01   2.9230489e+01   5.0709152e+01
   6.7882662e+01   5.5814467e+01   4.2584820e+01
   1.9370792e+01   2.7660575e+01   5.0824715e+01
   4.0631720e+01   3.8791814e+01   4.9602290e+01
   1.4323113e+01   2.8028655e+01   2.6149902e+01
   3.2506612e+01   3.3122452e+01   5.0603104e+01
   3.1398243e+01   4.0164491e+01   3.9668785e+01
   6.7192468e+01   5.3804956e+01   4.5255666e+01
   2.6908866e+01   3.2150443e+01   5.0130716e+01
   1.3584911e+01   3.4044047e+01   2.0003091e+00
   7.0070795e+01   6.2820463e+01   2.0087014e+01
   1.3578836e+01   2.8054625e+01   2.3370560e+01
   1.5879117e+01   2.7843702e+01   3.4819470e+01
   4.6077430e+01   3.9183339e+01   5.0222827e+01
   1.5049770e+01   2.7901585e+01   3.0352465e+01
   5.7660180e+01   5.4464207e+01   3.6182095e+01
   1.9972115e+01   2.7931431e+01   5.0811686e+01
   1.9525904e+01   2.7713677e+01   5.0820773e+01
   5.6185107e+01   6.0261866e+01   2.6156966e+00
   2.3980713e+01   3.0005689e+01   5.0644272e+01
   1.5579312e+01   2.7985112e+01   3.4547521e+01
   1.4671473e+01   2.7965685e+01   2.9415172e+01
   1.9269853e+01   2.7634026e+01   5.0735481e+01
   5.2201804e+01   4.7994653e+01   4.5446399e+01
   5.8459412e+01   5.3803437e+01   3.8932917e+01
   4.6869765e+01   5.6158021e+01   3.1081190e+00
   4.5963678e+01   5.5959431e+01   1.7226724e+00
   6.7204165e+01   6.4625771e+01   1.7189906e+00
   6.0935257e+01   4.8519050e+01   4.8249567e+01
   1.4182964e+01   2.8084815e+01   2.7901762e+01
   3.8063731e+01   3.6680824e+01   5.0141061e+01
   1.9235791e+01   2.7632921e+01   5.0621217e+01
   5.7723726e+01   5.8124191e+01   1.9668630e+01
   4.6523391e+01   4.3853418e+01   4.7574329e+01
   4.8546874e+01   5.6973866e+01   2.7623388e+00
   1.0292575e+01   2.9186095e+01   3.7712024e+00
   1.0989995e+01   3.0561252e+01   2.5302219e+00
   3.3868866e+01   3.3395646e+01   5.0627276e+01
   1.7435088e+01   2.7732538e+01   4.1411087e+01
   4.0052647e+01   3.6260079e+01   5.0444568e+01
   6.5388911e+01   6.1663992e+01   1.6647846e+01
   3.5975367e+01   4.6268568e+01   2.6340325e+01
   3.1584176e+01   3.2440956e+01   5.0667145e+01
   6.6982133e+01   6.4421716e+01   2.6294992e+00
   1.3682805e+01   2.8043074e+01   2.3766421e+01
   1.0278515e+01   2.9138982e+01   3.8922431e+00
   2.4719536e+01   2.9980893e+01   5.0715404e+01
   1.6427859e+01   2.7875796e+01   3.8108926e+01
   6.1084417e+01   6.2290991e+01   2.0692668e+00
   1.1860294e+01   3.1896275e+01   2.1089290e+00
   5.3521022e+01   4.9872648e+01   4.3308034e+01
   3.4905316e+01   4.7638082e+01   1.5957048e+01
   1.2504379e+01   2.8379207e+01   1.6282488e+01
   4.9497840e+01   5.7188712e+01   4.0705252e+00
   4.6300485e+01   5.6096358e+01   1.8257775e+00
   3.3229576e+01   4.9270221e+01   1.7325983e+00
   6.7145495e+01   6.4599034e+01   1.7532051e+00
   2.9264564e+01   3.3285502e+01   5.0094089e+01
   2.3768164e+01   4.3092032e+01   1.7780996e+00
   1.9393674e+01   2.7666220e+01   5.0822562e+01
   1.9279183e+01   2.7628809e+01   5.0806720e+01
   4.7034070e+01   5.6229381e+01   3.1338570e+00
   1.8277228e+01   2.7701930e+01   4.6356938e+01
   1.7401439e+01   2.7815739e+01   4.2692438e+01
   2.1131227e+01   3.4173601e+01   3.3032376e+01
   1.9858824e+01   2.7840015e+01   5.0818197e+01
   2.2785884e+01   2.9499682e+01   5.0648064e+01
   1.7967953e+01   2.7791852e+01   4.5339832e+01
   2.8643737e+01   4.2895988e+01   2.0046027e+01
   6.4995119e+01   6.3820541e+01   1.7477047e+00
   3.7141311e+01   3.9633160e+01   4.7631163e+01
   1.6952984e+01   3.6246537e+01   7.1299828e+00
   1.2759782e+01   2.8162153e+01   2.0548952e+01
   4.5539150e+01   5.0460836e+01   3.0880982e+01
   3.5392465e+01   4.3671003e+01   3.5946365e+01
   6.7214799e+01   6.4629206e+01   1.7185739e+00
   1.9134248e+01   2.7645101e+01   5.0031685e+01
   6.7119871e+01   6.4588556e+01   1.7583730e+00
   1.7712208e+01   2.7780979e+01   4.4013078e+01
   1.7291936e+01   2.7758219e+01   4.1574066e+01
   1.6417188e+01   2.7865919e+01   3.7958391e+01
   2.7806250e+01   4.0810957e+01   2.7503700e+01
   1.3829144e+01   2.8097224e+01   2.3653844e+01
   2.0788339e+01   2.8176701e+01   5.0806283e+01
   4.3814234e+01   3.8909545e+01   5.0086939e+01
   5.5021431e+01   5.4416224e+01   3.2524626e+01
   5.3066240e+01   4.3538175e+01   4.9524626e+01
   5.3841495e+01   5.3415291e+01   3.4351037e+01
   1.9183928e+01   2.7628940e+01   5.0341708e+01
   6.4521831e+01   6.3344510e+01   3.8259624e+00
   4.7014750e+01   4.0824587e+01   4.9789143e+01
   2.2087034e+01   2.8846011e+01   5.0764791e+01
   3.7236228e+01   5.1542474e+01   1.7241057e+00
   1.7993753e+01   2.8287807e+01   4.2081798e+01
   5.5855945e+01   4.4892672e+01   4.9326592e+01
   1.4205468e+01   2.8015237e+01   2.7406827e+01
   5.0051879e+01   5.5442392e+01   1.6076807e+01
   6.9463991e+01   6.3189678e+01   1.6500172e+01
   6.3183526e+01   6.3108001e+01   1.9821112e+00
   5.1660821e+01   5.3695258e+01   2.9400731e+01
   6.5928625e+01   6.3965715e+01   3.1245491e+00
   1.0872595e+01   3.0370902e+01   2.5928447e+00
   2.4606551e+01   2.9635134e+01   5.0763458e+01
   2.4041634e+01   3.5798731e+01   3.6753392e+01
   2.1401230e+01   2.8615418e+01   5.0759706e+01
   1.9226210e+01   2.7632633e+01   5.0570955e+01
   2.2586425e+01   2.8894766e+01   5.0789276e+01
   1.9284244e+01   2.7629546e+01   5.0823826e+01
   2.0343030e+01   4.0213063e+01   2.9192967e+00
   1.4840611e+01   2.8032132e+01   3.0986533e+01
   6.0022418e+01   6.0643864e+01   1.0085682e+01
   3.1488119e+01   3.2390044e+01   5.0668058e+01
   7.0669821e+01   6.2405982e+01   2.3780080e+01
   6.3435384e+01   6.2959978e+01   3.6591390e+00
   1.9135824e+01   2.7630483e+01   5.0113509e+01
   1.8895660e+01   2.7638250e+01   4.8958548e+01
   1.5072407e+01   2.8012528e+01   3.2063575e+01
   4.1634002e+01   5.3851802e+01   1.7421348e+00
   1.7734664e+01   2.7744354e+01   4.3782882e+01
   1.2986969e+01   2.8157884e+01   2.0056731e+01
   2.4750931e+01   4.0691363e+01   1.7178424e+01
   1.9265487e+01   2.7632090e+01   5.0720114e+01
   1.7484538e+01   2.7842812e+01   4.3258894e+01
   1.0939437e+01   2.8439335e+01   1.0243406e+01
   6.8939568e+01   6.3586997e+01   1.2905632e+01
   5.3410231e+01   5.8548115e+01   6.1040600e+00
   1.9275707e+01   2.7629149e+01   5.0791876e+01
   1.2906890e+01   3.2887001e+01   3.2544728e+00
   3.0547117e+01   4.7652744e+01   1.7413486e+00
   5.5191366e+01   5.8987021e+01   7.9764394e+00
   1.7263865e+01   2.7753295e+01   4.0503895e+01
   2.5528487e+01   3.5510913e+01   4.2039175e+01
   3.8052964e+01   3.6348884e+01   5.0253226e+01
   5.2029428e+01   5.8640095e+01   1.8069588e+00
   2.1405556e+01   2.8674819e+01   5.0754296e+01
   6.6576395e+01   6.4400282e+01   1.7319260e+00
   4.6681789e+01   4.4421518e+01   4.7043288e+01
   5.9790722e+01   6.1830174e+01   1.7498005e+00
   1.7954956e+01   2.8254180e+01   4.1984672e+01
   2.1251247e+01   4.1170472e+01   1.8330680e+00
   6.7036016e+01   6.4517410e+01   2.0585575e+00
   1.9330249e+01   2.7650403e+01   5.0824645e+01
   1.0593428e+01   2.8970894e+01   5.8434563e+00
   1.9525323e+01   2.7714135e+01   5.0821693e+01
   3.7593506e+01   4.3856399e+01   3.9438797e+01
   1.5988124e+01   2.7942712e+01   3.6359084e+01
   6.6668246e+01   5.4107303e+01   4.4638073e+01
   1.9254068e+01   2.7628158e+01   5.0680211e+01
   1.7705318e+01   2.7748326e+01   4.3783737e+01
   2.9297291e+01   3.1519095e+01   5.0705141e+01
   6.7244996e+01   6.4635246e+01   1.7258244e+00
   1.6577566e+01   2.9617741e+01   3.0952304e+01
   5.1253254e+01   4.3254103e+01   4.9349990e+01
   1.9262457e+01   2.7630291e+01   5.0713072e+01
   1.4674171e+01   2.8053648e+01   3.0305202e+01
   5.2435919e+01   5.5341142e+01   2.2704723e+01
   6.5799352e+01   6.4120184e+01   1.7183110e+00
   1.5018980e+01   2.8303269e+01   2.7732200e+01
   5.9372020e+01   6.1670552e+01   1.7206300e+00
   5.1905067e+01   4.8036639e+01   4.5217715e+01
   6.0301983e+01   4.8647515e+01   4.8001631e+01
   3.1141449e+01   4.2772100e+01   2.8829640e+01
   1.2084389e+01   2.8224589e+01   1.6930943e+01
   6.4756829e+01   5.9047091e+01   2.9744383e+01
   1.4365310e+01   2.8072434e+01   2.8780685e+01
   2.6401516e+01   3.5684391e+01   4.3612667e+01
   3.8693986e+01   3.5573539e+01   5.0497361e+01
   6.6585399e+01   6.4152302e+01   3.4966132e+00
   2.4241787e+01   3.0804731e+01   5.0190829e+01
   1.4446302e+01   2.7981350e+01   2.8188897e+01
   1.6177997e+01   2.7825169e+01   3.6303949e+01
   4.7552991e+01   4.0546889e+01   4.9970437e+01
   5.7774484e+01   5.0678885e+01   4.4788955e+01
   1.9342315e+01   2.7859593e+01   5.0258266e+01
   1.8936709e+01   2.7653392e+01   4.9291275e+01
   5.5129822e+01   4.8151086e+01   4.6672620e+01
   1.2536989e+01   2.8180010e+01   1.9323608e+01
   3.4324737e+01   3.4420064e+01   5.0427770e+01
   1.1829039e+01   2.8257528e+01   1.5500402e+01
   1.7997033e+01   2.7696049e+01   4.4683551e+01
   1.7770458e+01   2.7709300e+01   4.3074055e+01
   2.6984130e+01   3.0602671e+01   5.0736106e+01
   1.6429717e+01   2.7926326e+01   3.8510498e+01
   5.1904290e+01   4.5314773e+01   4.8182912e+01
   1.7865625e+01   2.7734472e+01   4.4366447e+01
   1.9866856e+01   2.9283167e+01   4.7208788e+01
   3.2911977e+01   4.9024016e+01   2.0553875e+00
   4.8330600e+01   4.1203300e+01   4.9825600e+01
   1.7553529e+01   2.7791233e+01   4.1665776e+01
   3.1848042e+01   4.7773877e+01   5.4081745e+00
   1.6362709e+01   2.8149061e+01   3.4465122e+01
   1.2556802e+01   3.1877377e+01   5.1674194e+00
   4.0459363e+01   4.7192957e+01   3.3419930e+01
   1.9272889e+01   2.7629019e+01   5.0769999e+01
   6.5823719e+01   6.4127409e+01   1.7249729e+00
   6.7484841e+01   6.3452070e+01   1.0367523e+01
   1.7512010e+01   2.7796429e+01   4.3126251e+01
   1.9040309e+01   2.7643886e+01   4.9707853e+01
   2.3926022e+01   3.0153400e+01   5.0563659e+01
   6.8459375e+01   6.2912089e+01   1.5997214e+01
   1.9289117e+01   2.7629904e+01   5.0825448e+01
   1.9355609e+01   2.7653266e+01   5.0823719e+01
   4.4876788e+01   3.8524536e+01   5.0282477e+01
   1.2162329e+01   3.0846666e+01   6.7415369e+00
   2.3843415e+01   3.5135546e+01   3.8697786e+01
   6.7511039e+01   6.4235695e+01   5.1612776e+00
   1.6754184e+01   2.7807337e+01   3.9241544e+01
   6.7253405e+01   6.4625103e+01   1.8066928e+00
   6.2759897e+01   6.2958955e+01   1.8956157e+00
   6.9572436e+01   6.1504208e+01   2.6635834e+01
   3.9377563e+01   5.2584203e+01   2.3640867e+00
   3.3836889e+01   3.8157224e+01   4.7457302e+01
   6.7124565e+01   6.4595061e+01   1.7323519e+00
   1.7814405e+01   2.8122094e+01   4.1680230e+01
   1.5855854e+01   2.8074027e+01   3.2407835e+01
   2.1075430e+01   2.8303980e+01   5.0806491e+01
   1.8373794e+01   2.7704390e+01   4.6757194e+01
   6.7034853e+01   6.4566022e+01   1.7257650e+00
   6.6720712e+01   6.4434339e+01   1.8416083e+00
   1.8535230e+01   2.7735810e+01   4.7796727e+01
   6.7313839e+01   6.4604284e+01   2.1128006e+00
   1.5712241e+01   2.8045804e+01   3.1830737e+01
   1.9225754e+01   2.7633332e+01   5.0580159e+01
   1.3971582e+01   2.8090819e+01   2.6813949e+01
   1.9283769e+01   2.7628308e+01   5.0826133e+01
   1.4965559e+01   2.8023852e+01   3.1591984e+01
   1.0418382e+01   2.8668228e+01   6.4432210e+00
   6.2133219e+01   6.2278688e+01   4.8633005e+00
   1.1616369e+01   2.9685125e+01   7.8359784e+00
   5.6289961e+01   4.7081899e+01   4.8097895e+01
   1.0856376e+01   3.0340040e+01   2.6147393e+00
   1.8010682e+01   2.8935346e+01   4.0140364e+01
   3.0154921e+01   4.2462721e+01   2.7274386e+01
   6.7310025e+01   6.4458610e+01   3.1774557e+00
   1.9118634e+01   2.7648231e+01   5.0147222e+01
   1.3306991e+01   2.8100895e+01   2.1740611e+01
   2.0322672e+01   2.8007180e+01   5.0813598e+01
   3.6802093e+01   5.1300165e+01   1.7413856e+00
   1.4052816e+01   3.3799975e+01   4.8834021e+00
   1.7962011e+01   2.7731448e+01   4.4855394e+01
   5.7278735e+01   4.8463191e+01   4.7204551e+01
   6.9553634e+01   5.7645980e+01   3.9935418e+01
   1.6146878e+01   2.7821846e+01   3.5775449e+01
   2.3455213e+01   2.9180747e+01   5.0775656e+01
   1.4190516e+01   2.8079812e+01   2.7889000e+01
   6.6808169e+01   6.4478132e+01   1.7583558e+00
   2.3082883e+01   2.9029250e+01   5.0771942e+01
   6.6909798e+01   6.4423639e+01   2.4406381e+00
   6.6867790e+01   6.4485772e+01   1.8544626e+00
   6.6193941e+01   6.4257566e+01   1.7551477e+00
   1.3057888e+01   3.3097880e+01   3.1670993e+00
   5.0942527e+01   5.7718620e+01   4.7191713e+00
   1.7585563e+01   3.6961059e+01   6.6402647e+00
   6.5495389e+01   6.3994392e+01   1.7924872e+00
   5.0133171e+01   5.6937017e+01   7.2469568e+00
   2.6960765e+01   4.0010800e+01   2.8408317e+01
   1.7347209e+01   2.8791667e+01   3.7253095e+01
   7.0971625e+01   6.1592607e+01   2.8673738e+01
   6.6537131e+01   5.9890883e+01   2.9008619e+01
   1.9391381e+01   2.7710438e+01   5.0801169e+01
