# Supplementary material for: Rethinking Colour Constancy
Source: PLoS One. 2015 Sep 10;10(9):e0135029. doi: 10.1371/journal.pone.0135029 (PMC4565710; doi:10.1371/journal.pone.0135029)
Supplement: S1 Dataset — (ZIP) [file pone.0135029.s002.zip › 5-TransitionMetamerReflectanceData/GtoN_20munsells/targetXYZ_8.txt]

   6.3911994e+01   5.7277844e+01   1.2352169e+01
   6.3253627e+01   5.8163418e+01   5.3452034e+00
   1.7147086e+01   2.1451057e+01   6.1716922e+01
   1.7348057e+01   3.4715519e+01   2.6647114e+00
   4.8369324e+01   3.5504199e+01   6.1360085e+01
   6.7062098e+01   5.5636809e+01   3.2733208e+01
   6.3543618e+01   5.8032630e+01   7.3781546e+00
   6.5343433e+01   5.7393028e+01   1.6788436e+01
   3.3183307e+01   2.7879786e+01   6.1619027e+01
   3.2396313e+01   4.5064343e+01   2.6007544e+00
   7.3934006e+00   2.5324214e+01   3.1727471e+00
   2.9031713e+01   3.6347289e+01   2.8039501e+00
   4.0413029e+01   3.2147020e+01   5.4867752e+01
   1.4116820e+01   2.1740674e+01   4.7849637e+01
   5.0849420e+01   4.3704292e+01   1.7427014e+01
   6.2922586e+01   4.8058839e+01   4.8395320e+01
   4.2100549e+01   4.7800320e+01   2.6046266e+00
   6.7697159e+01   5.5906861e+01   3.3187645e+01
   6.8604144e+01   5.3899490e+01   4.5534720e+01
   6.5918021e+01   5.5266281e+01   2.9659158e+01
   6.6425565e+01   5.6528059e+01   2.6095751e+01
   6.4961386e+01   5.4854403e+01   2.7291612e+01
   2.1921714e+01   2.3173356e+01   6.2273600e+01
   4.5338589e+01   4.2737334e+01   3.3388856e+00
   7.8145395e+00   2.2275961e+01   1.5045471e+01
   6.2494860e+01   5.8208720e+01   2.5898186e+00
   5.8537210e+01   4.2879788e+01   5.6634729e+01
   2.4435707e+01   2.4924659e+01   5.5476224e+01
   6.2830348e+01   5.8355484e+01   2.5907168e+00
   4.6402721e+01   3.7287103e+01   4.1412563e+01
   6.2708138e+01   5.7239649e+01   6.4537453e+00
   1.9555633e+01   2.6769072e+01   1.6028062e+01
   1.7270907e+01   2.1402335e+01   6.2612728e+01
   4.6236394e+01   5.1787370e+01   2.5937931e+00
   3.6409831e+01   3.8125227e+01   3.0825260e+00
   6.0229636e+01   5.6180625e+01   2.6096930e+00
   2.4216222e+01   2.4008990e+01   6.2805150e+01
   2.9664602e+01   4.2145342e+01   2.6145381e+00
   2.0345394e+01   2.7261605e+01   1.4419024e+01
   1.7532434e+01   2.1466107e+01   6.2868355e+01
   5.6575793e+01   4.5061986e+01   3.6341948e+01
   6.3689594e+01   5.8073454e+01   7.3492905e+00
   2.7443278e+01   2.5313196e+01   6.2751492e+01
   6.4281680e+01   5.5397199e+01   2.1919580e+01
   6.6317739e+01   5.6900410e+01   2.3567913e+01
   2.1460705e+01   2.8825619e+01   6.0402691e+00
   3.0927209e+01   3.2887190e+01   7.9363050e+00
   2.0812376e+01   2.4610238e+01   4.4429204e+01
   3.7712812e+01   3.7723859e+01   3.7161231e+00
   5.4789791e+01   3.9672284e+01   5.9913001e+01
   4.2330603e+01   4.6517164e+01   2.6230662e+00
   2.0001314e+01   2.2424377e+01   6.2427127e+01
   9.6208698e+00   2.8070265e+01   2.8550119e+00
   1.9387231e+01   2.6984713e+01   1.3218370e+01
   4.5239729e+01   4.3784144e+01   2.9284552e+00
   1.7462340e+01   3.2507629e+01   2.7461851e+00
   3.2631546e+01   3.9048443e+01   2.7281668e+00
   6.4962564e+01   5.7576740e+01   1.4450012e+01
   5.2901355e+01   5.2713118e+01   2.6014869e+00
   5.0877355e+01   4.2003894e+01   2.8803518e+01
   6.4455974e+01   5.7797312e+01   1.1989179e+01
   3.3897256e+01   4.5004316e+01   2.6029348e+00
   6.8294551e+01   5.5063335e+01   3.9160443e+01
   6.7538862e+01   5.5986243e+01   3.2366797e+01
   1.5936696e+01   2.1570719e+01   5.6379986e+01
   5.6449705e+01   5.5797297e+01   2.5911544e+00
   4.8014065e+01   5.2549427e+01   2.5932878e+00
   6.1575759e+01   5.7829402e+01   2.5899848e+00
   3.9526677e+01   3.5473905e+01   2.4435533e+01
   6.3851097e+01   5.7603706e+01   1.0664456e+01
   1.2737525e+01   2.1785099e+01   4.1773987e+01
   5.0237433e+01   4.8489921e+01   2.7046970e+00
   6.3428173e+01   5.8152442e+01   5.8125462e+00
   6.3626598e+01   5.8016783e+01   7.5745206e+00
   5.5991212e+01   5.2665521e+01   2.6581760e+00
   3.7983974e+01   3.6552532e+01   8.9142548e+00
   6.2634840e+01   5.8268975e+01   2.5898064e+00
   1.2724593e+01   2.1956431e+01   3.9813637e+01
   3.6307371e+01   3.6493959e+01   4.5138327e+00
   2.9100194e+01   2.7062957e+01   5.3688672e+01
   6.8602086e+01   5.3742159e+01   4.6187600e+01
   6.4538497e+01   5.3673670e+01   3.0332076e+01
   6.4705025e+01   4.8877791e+01   5.1802903e+01
   4.3173501e+01   3.2957744e+01   5.9380218e+01
   2.3982592e+01   3.0635235e+01   4.0124157e+00
   3.1584403e+01   4.4590640e+01   2.6015757e+00
   1.2457092e+01   2.1788946e+01   4.0624845e+01
   6.0062017e+01   5.4721881e+01   3.0452178e+00
   3.2284513e+01   2.7414739e+01   6.2193174e+01
   2.5564188e+01   2.8340656e+01   2.6441811e+01
   6.2027778e+01   5.8074174e+01   2.5900897e+00
   1.8671959e+01   2.8305084e+01   4.0849223e+00
   1.8486411e+01   2.1814085e+01   6.2870200e+01
   6.5310137e+01   5.7432150e+01   1.6978945e+01
   1.9151494e+01   3.6654045e+01   2.6384350e+00
   6.5650017e+01   5.7260596e+01   1.8618014e+01
   1.6790931e+01   2.1657562e+01   5.8657998e+01
   6.3527010e+01   5.8115051e+01   6.3560590e+00
   5.7274401e+01   5.6290708e+01   2.5910929e+00
   2.7668403e+01   2.6757423e+01   5.1013620e+01
   2.5149920e+01   3.9479252e+01   2.6270455e+00
   2.2774032e+01   3.1762782e+01   3.0651993e+00
   1.7559661e+01   2.1628237e+01   6.1453121e+01
   6.6434151e+01   5.6097047e+01   2.8299878e+01
   5.3883361e+01   4.2004320e+01   4.2436167e+01
   1.2640130e+01   2.1872781e+01   4.0402457e+01
   1.9203464e+01   2.5588224e+01   2.7189004e+01
   2.9344775e+01   3.2157480e+01   7.5427286e+00
   6.0436715e+01   5.7338724e+01   2.5903957e+00
   6.2819592e+01   5.8339556e+01   2.5922670e+00
   2.5295842e+01   2.4600959e+01   6.1412243e+01
   2.7498185e+01   3.0124793e+01   1.7252509e+01
   3.5012051e+01   2.8564705e+01   6.2619318e+01
   1.7994844e+01   2.3553920e+01   4.3917824e+01
   6.4103017e+01   5.5603598e+01   2.0191811e+01
   3.4732408e+01   3.0166987e+01   4.8533586e+01
   5.8393572e+01   4.2150612e+01   5.9782391e+01
   5.8952272e+01   5.6940952e+01   2.5909221e+00
   6.2635984e+01   5.1666167e+01   3.0440879e+01
   6.3735328e+01   5.8028554e+01   7.5288852e+00
   6.3484485e+01   5.5968472e+01   1.5667987e+01
   1.7360243e+01   2.1402769e+01   6.2887743e+01
   5.7926907e+01   5.6541801e+01   2.5909460e+00
   6.6584383e+01   4.9769362e+01   5.5043141e+01
   6.3121185e+01   5.8251470e+01   4.2176411e+00
   6.2058492e+01   5.8060423e+01   2.5898476e+00
   1.1672450e+01   2.1879837e+01   3.6379628e+01
   6.2885939e+01   5.8339919e+01   2.8819464e+00
   1.8570153e+01   2.4477744e+01   3.6586516e+01
   5.1564790e+01   5.3307536e+01   2.5937530e+00
   6.2831787e+01   5.8354083e+01   2.5997310e+00
   6.1264687e+01   5.5669729e+01   5.1771070e+00
   2.7604066e+01   2.8035798e+01   3.8504550e+01
   6.1070763e+01   4.8143787e+01   4.0040939e+01
   1.1126616e+01   3.0009759e+01   2.7570239e+00
   6.4612500e+01   5.7713040e+01   1.2487975e+01
   1.5324632e+01   2.4448398e+01   2.2736933e+01
   4.6010069e+01   5.0081430e+01   2.5985429e+00
   9.4273016e+00   2.2043056e+01   2.4785023e+01
   6.0300615e+01   5.7150296e+01   2.5907243e+00
   4.7837220e+01   3.5140367e+01   6.1758669e+01
   3.4331895e+01   4.1589129e+01   2.6573568e+00
   3.8409049e+01   3.4322719e+01   2.8804901e+01
   3.4078395e+01   2.8311050e+01   6.1338883e+01
   4.7217915e+01   5.0711972e+01   2.5975272e+00
   6.4636666e+01   5.0678157e+01   4.3692545e+01
   1.2917395e+01   2.1822944e+01   4.2064599e+01
   4.8840844e+01   4.9509766e+01   2.6258840e+00
   1.7329773e+01   2.1394453e+01   6.2885345e+01
   4.5061043e+01   5.1258235e+01   2.5941271e+00
   2.5308090e+01   3.3486746e+01   2.9505858e+00
   6.3153036e+01   4.6272855e+01   5.7405557e+01
   1.2451978e+01   2.2241366e+01   3.5497226e+01
   6.8520588e+01   5.4584988e+01   4.2183398e+01
   5.4202787e+01   4.6285764e+01   1.7733408e+01
   5.3854180e+01   3.9007855e+01   6.0254096e+01
   6.6068680e+01   5.6810511e+01   2.3341243e+01
   1.7706401e+01   3.5716673e+01   2.6464567e+00
   9.4317695e+00   2.8117013e+01   2.8447372e+00
   1.4851477e+01   2.5040303e+01   1.4167768e+01
   2.2133300e+01   3.8070480e+01   2.6319985e+00
   6.6228065e+01   5.6728641e+01   2.4306257e+01
   1.0463473e+01   2.9233828e+01   2.7886140e+00
   6.2919607e+01   5.8330588e+01   3.0594597e+00
   5.6613725e+01   5.5481787e+01   2.5923018e+00
   1.7386041e+01   2.1515352e+01   6.1913496e+01
   1.6486744e+01   2.1487205e+01   5.9231284e+01
   5.6141417e+01   4.4935026e+01   3.5101238e+01
   6.2872349e+01   5.8341491e+01   2.8155460e+00
   6.2684813e+01   5.8306094e+01   2.5898067e+00
   5.6283249e+01   4.0594637e+01   6.0278972e+01
   8.1256457e+00   2.3674122e+01   5.2960195e+00
   4.7338928e+01   4.1241693e+01   1.7164710e+01
   2.3284651e+01   2.7053605e+01   2.9602620e+01
   6.5415011e+01   5.6469515e+01   2.2495209e+01
   6.2105516e+01   5.0954183e+01   3.1276863e+01
   6.4947051e+00   2.2630064e+01   7.4818250e+00
   5.4606994e+01   5.5250505e+01   2.5916284e+00
   5.2229417e+01   4.7686394e+01   3.2374220e+00
   1.7309805e+01   2.3689673e+01   3.9721112e+01
   5.1426656e+01   5.3985443e+01   2.5926434e+00
   6.7330614e+01   5.3442758e+01   4.2862684e+01
   4.3310399e+01   5.0148208e+01   2.5954830e+00
   3.1295359e+01   3.3473217e+01   5.7354241e+00
   5.8586786e+01   5.5388620e+01   2.6050966e+00
   1.7333181e+01   2.1413756e+01   6.2703576e+01
   5.1008098e+01   5.3377734e+01   2.5931368e+00
   1.7502919e+01   2.1532131e+01   6.2145008e+01
   6.2849344e+01   5.8349149e+01   2.6957313e+00
   9.6131038e+00   2.1986207e+01   2.6221065e+01
   6.4745613e+01   5.7668957e+01   1.3195770e+01
   2.1075128e+01   2.4258039e+01   4.9131023e+01
   6.4619236e+01   5.7706644e+01   1.2600966e+01
   5.7206082e+01   4.2240811e+01   5.4868482e+01
   6.2835749e+01   5.8341225e+01   2.6760934e+00
   1.7285930e+01   2.1406511e+01   6.2617856e+01
   3.7095074e+01   2.9539073e+01   6.2414699e+01
   1.5306726e+01   2.1632949e+01   5.3509010e+01
   1.1556012e+01   2.5786596e+01   3.7157072e+00
   6.4908366e+01   5.7598844e+01   1.4133453e+01
   6.2723451e+01   5.1803477e+01   3.0219729e+01
   6.2844544e+01   5.8350861e+01   2.6667276e+00
   5.7321198e+01   4.3104635e+01   5.0606917e+01
   4.0438955e+01   3.1741579e+01   5.8090849e+01
   3.6767271e+01   2.9541777e+01   6.1233101e+01
   5.8358153e+01   5.6708736e+01   2.5908958e+00
   1.1699692e+01   2.2030558e+01   3.4765777e+01
   2.6299711e+01   2.9824922e+01   1.4824107e+01
   1.2337160e+01   2.6382254e+01   3.4943176e+00
   6.6385642e+01   5.6925168e+01   2.3262584e+01
   6.8003218e+01   5.1960469e+01   5.1298690e+01
   3.4788499e+01   4.6276627e+01   2.5989628e+00
   1.7535120e+01   2.1465894e+01   6.2878668e+01
   1.7444332e+01   2.1432544e+01   6.2884785e+01
   1.6634968e+01   2.1520664e+01   5.9393003e+01
   9.2491864e+00   2.3717450e+01   6.9705288e+00
   8.4108204e+00   2.6694958e+01   2.9682195e+00
   2.6248369e+01   2.7727694e+01   3.5781646e+01
   9.2933518e+00   2.2186465e+01   2.2465674e+01
   2.2969191e+01   2.3727751e+01   6.0976912e+01
   5.6988074e+01   4.8577058e+01   1.8454603e+01
   4.6155747e+01   4.5578819e+01   2.7513778e+00
   1.6311335e+01   3.4599207e+01   2.6594474e+00
   2.0461642e+01   2.6060006e+01   2.7640797e+01
   1.7439532e+01   2.1980620e+01   5.7828255e+01
   6.7924634e+01   5.5580235e+01   3.5536180e+01
   6.8182866e+01   5.5372977e+01   3.7345556e+01
   4.6879507e+01   3.4676799e+01   6.1270449e+01
   1.7762714e+01   2.1549639e+01   6.2868092e+01
   6.5979096e+01   5.5227396e+01   3.0075256e+01
   1.6608049e+01   3.2299647e+01   2.7403009e+00
   1.1073059e+01   2.1953805e+01   3.2974987e+01
   5.2683475e+01   5.3904781e+01   2.5930938e+00
   6.4983778e+00   2.3072810e+01   5.3193381e+00
   1.8008112e+01   2.2623628e+01   5.3565418e+01
   2.4634153e+01   2.7810526e+01   2.7715574e+01
   6.5610023e+01   5.6112624e+01   2.4828210e+01
   1.4201454e+01   2.1723640e+01   4.8375775e+01
   1.5314033e+01   2.1928001e+01   5.0537286e+01
   4.1222921e+01   3.3487732e+01   4.7904960e+01
   6.8209573e+01   5.5323734e+01   3.7660398e+01
   6.2822037e+01   5.8352771e+01   2.5897214e+00
   2.3264590e+01   2.7232456e+01   2.7632028e+01
   6.4791886e+01   5.7635226e+01   1.3635436e+01
   1.7235274e+01   2.1418331e+01   6.2308252e+01
   6.2791535e+01   5.8318799e+01   2.5907848e+00
   1.7374094e+01   2.3691779e+01   3.9961587e+01
   4.1878711e+01   3.2815529e+01   5.5501151e+01
   1.6061636e+01   2.1918649e+01   5.3386066e+01
   4.3043259e+01   5.0367893e+01   2.5950272e+00
   6.4965084e+01   5.7574960e+01   1.4465635e+01
   6.2709053e+01   5.8271155e+01   2.5901131e+00
   1.8692391e+01   2.1915222e+01   6.2652030e+01
   2.8514521e+01   3.3038961e+01   3.6438535e+00
   8.1071110e+00   2.6427145e+01   2.9922640e+00
   6.2830194e+01   5.8355570e+01   2.5898289e+00
   6.2843668e+01   5.8350701e+01   2.6634692e+00
   3.2017374e+01   2.7246925e+01   6.2646985e+01
   6.2411049e+01   5.8206122e+01   2.5898826e+00
   1.6605214e+01   2.1474094e+01   5.9737332e+01
   6.5256160e+01   4.9055991e+01   5.3142689e+01
   4.4168504e+01   4.6469582e+01   2.6463013e+00
   4.1478320e+01   4.0790120e+01   3.1325679e+00
   2.0232850e+01   2.5116924e+01   3.6842074e+01
   1.9365019e+01   2.8123500e+01   5.2943880e+00
   2.0990484e+01   2.3301172e+01   5.8022242e+01
   6.2829906e+01   5.8355320e+01   2.5897222e+00
   4.2724630e+01   4.6876096e+01   2.6196133e+00
   6.2991222e+01   5.8307246e+01   3.4410817e+00
   6.1346218e+01   5.6964617e+01   2.6127668e+00
   6.5361705e+01   5.7398470e+01   1.6826726e+01
   4.7173379e+01   4.7545045e+01   2.6627576e+00
   3.6984640e+01   3.1266220e+01   4.8360496e+01
   5.2393176e+01   4.8900415e+01   2.8314777e+00
   6.1278540e+01   5.7797472e+01   2.5901913e+00
   6.2746461e+01   5.8325045e+01   2.5897391e+00
   3.1016970e+01   2.6812483e+01   6.2692109e+01
   5.9651320e+01   5.7181249e+01   2.5905092e+00
   1.6600598e+01   2.2069054e+01   5.3868689e+01
   9.0475241e+00   2.2061718e+01   2.2914420e+01
   6.4846467e+01   5.7441207e+01   1.5397346e+01
   6.3030039e+01   5.8204869e+01   4.1926662e+00
   6.5773940e+00   2.3514107e+01   4.2236472e+00
   1.2405526e+01   2.3086394e+01   2.5431799e+01
   5.6236575e+01   5.4684651e+01   2.5958869e+00
   2.3726525e+01   2.3817076e+01   6.2795233e+01
   5.1913437e+01   5.4134126e+01   2.5922832e+00
   6.4514909e+01   5.7759619e+01   1.2098235e+01
   1.7363423e+01   2.1434880e+01   6.2601917e+01
   6.3881019e+01   5.7970674e+01   8.3698007e+00
   9.8679684e+00   2.2023770e+01   2.6835689e+01
   4.1937357e+01   4.1209193e+01   3.0785912e+00
   1.8695393e+01   2.1892051e+01   6.2865931e+01
   4.6707280e+01   3.5461045e+01   5.5451240e+01
   6.2556893e+01   5.8256201e+01   2.5897949e+00
   6.2781903e+01   5.8338008e+01   2.5897354e+00
   6.5880343e+01   5.7205672e+01   2.0356233e+01
   6.3990080e+01   5.7931638e+01   8.9677971e+00
   6.3022934e+01   5.8296458e+01   3.6115583e+00
   1.2927567e+01   3.1545967e+01   2.7145123e+00
   8.1937882e+00   2.3022521e+01   9.3320644e+00
   3.6140755e+01   4.7035167e+01   2.5981472e+00
   5.0835842e+01   5.1159408e+01   2.6108285e+00
   6.2943240e+01   5.8323836e+01   3.1819197e+00
   4.2840611e+01   3.2509971e+01   6.1237519e+01
   2.4623472e+01   2.6467104e+01   4.1372332e+01
   3.6629218e+01   4.0614628e+01   2.7477715e+00
   3.5363361e+01   3.4031047e+01   1.7210748e+01
   1.6141666e+01   2.3197482e+01   4.0179183e+01
   6.7937199e+01   5.2102374e+01   5.0473953e+01
   6.1755026e+01   5.7969564e+01   2.5900370e+00
   2.2322109e+01   3.7115363e+01   2.6509930e+00
   6.0167633e+01   5.6077027e+01   2.6134324e+00
   1.8330150e+01   2.8019539e+01   4.3445710e+00
   6.6786587e+01   5.6725394e+01   2.5754660e+01
   2.7967193e+01   2.6488983e+01   5.4493034e+01
   3.1694911e+01   3.3324775e+01   7.5919757e+00
   6.5768727e+01   5.6792147e+01   2.2403604e+01
   1.7496644e+01   2.1464956e+01   6.2764753e+01
   1.5040777e+01   2.5406411e+01   1.1461258e+01
   6.5127385e+01   5.5040916e+01   2.7248609e+01
   5.9301384e+01   4.3022814e+01   5.8690325e+01
   6.4372493e+01   5.6976963e+01   1.5821590e+01
   2.8550870e+01   2.8847687e+01   3.4717619e+01
   5.9500648e+01   5.7145442e+01   2.5907660e+00
   6.3925244e+01   5.7951594e+01   8.6006448e+00
   6.6704459e+00   2.3971699e+01   3.7149694e+00
   2.5358879e+01   3.0792056e+01   5.1238903e+00
   6.2849317e+01   5.8348156e+01   2.6954699e+00
   5.5210013e+01   4.9586396e+01   4.1121216e+00
   6.6403975e+01   5.0654867e+01   5.0824960e+01
   1.7429783e+01   2.1440257e+01   6.2776791e+01
   6.5284232e+01   4.9817864e+01   4.9955600e+01
   5.3759182e+01   4.2062712e+01   4.1539715e+01
   6.2395365e+01   5.8197115e+01   2.5898678e+00
   2.7170502e+01   2.7935786e+01   3.7644722e+01
   1.8458284e+01   2.4404891e+01   3.6885866e+01
   6.6846112e+01   5.6689975e+01   2.6138950e+01
   9.9170532e+00   2.1986491e+01   2.7485536e+01
   6.5045707e+01   5.4741663e+01   2.8124916e+01
   1.3765468e+01   2.3617922e+01   2.5281074e+01
   1.4564308e+01   2.1867990e+01   4.8229374e+01
   6.9272881e+00   2.2474366e+01   1.0065553e+01
   1.4862483e+01   2.4620352e+01   1.8768830e+01
   2.9742822e+01   3.0207652e+01   2.6600674e+01
   4.3213833e+01   3.6753281e+01   3.1211989e+01
   1.7133940e+01   2.1599367e+01   6.0312260e+01
   1.6924833e+01   2.1435501e+01   6.1129719e+01
   1.7482197e+01   2.1457883e+01   6.2787071e+01
   1.5969237e+01   2.1546437e+01   5.6762488e+01
   3.4772040e+01   4.6345077e+01   2.5989289e+00
   2.9028892e+01   3.2786113e+01   4.3287546e+00
   1.9426547e+01   2.2165249e+01   6.2846558e+01
   1.8398493e+01   3.0189753e+01   3.0176304e+00
   6.2684963e+01   5.8303369e+01   2.5897548e+00
   5.9954961e+01   5.3539755e+01   8.0916253e+00
   6.2079106e+01   5.7933813e+01   2.5904051e+00
   3.6489635e+01   4.5250085e+01   2.6084139e+00
   6.7809930e+01   5.5750440e+01   3.4337017e+01
   4.0361701e+01   4.5831979e+01   2.6203094e+00
   4.4274775e+01   4.7182190e+01   2.6280810e+00
   8.0876308e+00   2.3606719e+01   5.4862929e+00
   1.2475031e+01   2.3844630e+01   1.7014529e+01
   1.1207066e+01   2.4114055e+01   9.6969064e+00
   7.1694928e+00   2.4780173e+01   3.3316058e+00
   1.8423153e+01   2.1842513e+01   6.2380894e+01
   1.6469424e+01   2.1538289e+01   5.8691329e+01
   4.4763694e+01   3.9792818e+01   1.5259586e+01
   6.5533519e+01   5.4875841e+01   2.9663287e+01
   6.7339912e+01   5.5307220e+01   3.5169131e+01
   5.0866270e+01   5.0463268e+01   2.6280939e+00
   1.3760781e+01   2.4232571e+01   1.8278955e+01
   6.2901401e+01   5.8336768e+01   2.9607034e+00
   5.2427993e+01   4.8535093e+01   2.9123038e+00
   3.4368148e+01   2.8330521e+01   6.2187511e+01
   2.0848577e+01   3.7925209e+01   2.6280112e+00
   2.5179892e+01   2.6475803e+01   4.3562690e+01
   1.6435069e+01   2.9125053e+01   3.0738399e+00
   1.2490780e+01   2.2116794e+01   3.7048588e+01
   1.6803994e+01   3.4992159e+01   2.6546803e+00
   1.4770670e+01   2.1955196e+01   4.8093170e+01
   1.2604347e+01   2.2233880e+01   3.6209278e+01
   2.6077693e+01   3.4865056e+01   2.8222762e+00
   6.5664669e+01   5.4912083e+01   3.0064822e+01
   4.5587772e+01   5.0630091e+01   2.5957736e+00
   9.9781945e+00   2.8469678e+01   2.8306214e+00
   6.1355113e+01   5.7613193e+01   2.5903065e+00
   3.8511180e+01   3.1620442e+01   5.1620632e+01
   6.2829714e+01   5.8355420e+01   2.5897167e+00
   3.5923018e+01   3.5681203e+01   6.9233148e+00
   1.9503112e+01   2.5447056e+01   3.0058710e+01
   2.2548767e+01   2.3670856e+01   6.0076314e+01
   6.2476182e+01   5.8118660e+01   2.5906125e+00
   1.9606034e+01   2.5815294e+01   2.6523536e+01
   2.2867488e+01   3.9264705e+01   2.6202848e+00
   7.5354382e+00   2.3255013e+01   6.0774611e+00
   3.6649957e+01   3.6144685e+01   6.5989027e+00
   1.6704062e+01   2.1515459e+01   5.9667334e+01
   6.7442430e+01   5.3180572e+01   4.4359493e+01
   6.6311457e+01   5.6967428e+01   2.3214877e+01
   4.9842351e+01   3.6974503e+01   5.7646209e+01
   6.7615206e+00   2.3194533e+01   5.2258945e+00
   2.7402359e+01   2.7850394e+01   3.9447949e+01
   3.6016377e+01   3.4768286e+01   1.3938879e+01
   6.7181273e+00   2.2523528e+01   8.9960809e+00
   1.9598963e+01   3.1044431e+01   2.9574948e+00
   2.3707034e+01   3.9486912e+01   2.6208281e+00
   1.2741701e+01   2.2348242e+01   3.5502367e+01
   5.3610336e+01   4.2355006e+01   3.9121428e+01
   1.3401557e+01   2.1773354e+01   4.4570722e+01
   4.9516544e+01   4.0797568e+01   3.0657848e+01
   2.6767679e+01   4.1408286e+01   2.6119153e+00
   6.2749322e+01   5.8314546e+01   2.5897411e+00
   4.4233016e+01   5.0608877e+01   2.5950349e+00
   6.1478788e+01   5.7865733e+01   2.5900894e+00
   9.9719191e+00   2.6238138e+01   3.1782685e+00
   6.2829385e+01   5.8315816e+01   2.7473492e+00
   3.1392568e+01   2.9638180e+01   3.9361041e+01
   6.4537343e+01   5.7749120e+01   1.2011918e+01
   1.1136375e+01   2.9697875e+01   2.7746852e+00
   4.3444948e+01   3.2668290e+01   6.2311327e+01
   3.6129188e+01   2.9393140e+01   6.0140513e+01
   6.2830296e+01   5.8355562e+01   2.5903933e+00
   1.1562031e+01   2.1857674e+01   3.6188688e+01
   6.4041910e+01   5.7917423e+01   9.4872341e+00
   4.5308969e+01   4.4672396e+01   2.7970901e+00
   6.6917085e+01   5.3650725e+01   4.0492683e+01
   8.6059795e+00   2.6873619e+01   2.9530000e+00
   6.2749631e+01   5.8311677e+01   2.5897641e+00
   5.6961028e+01   4.5207982e+01   3.7248746e+01
   6.5387680e+01   5.7404230e+01   1.7422405e+01
   7.4601136e+00   2.2294238e+01   1.3508341e+01
   1.3979047e+01   2.2519720e+01   3.8694424e+01
   5.4194687e+01   5.3212465e+01   2.6037906e+00
   5.3402377e+01   4.8093916e+01   3.9460802e+00
   6.3114448e+01   5.8264211e+01   4.1024780e+00
   6.7647687e+01   5.3636529e+01   4.3283997e+01
   1.9758009e+01   2.7124815e+01   1.3363551e+01
   1.7348433e+01   2.1434068e+01   6.2552787e+01
   6.5637035e+01   4.8985961e+01   5.4810925e+01
   3.8355788e+01   4.8165862e+01   2.5971205e+00
   1.7106274e+01   2.1504037e+01   6.1073281e+01
   6.2833890e+01   5.8348491e+01   2.6377200e+00
   6.6840737e+01   5.0115224e+01   5.4568580e+01
   6.5790390e+01   5.7203637e+01   1.9446086e+01
   1.6338507e+01   2.1861019e+01   5.4939768e+01
   1.8964822e+01   3.0482168e+01   3.0060584e+00
   1.7962095e+01   2.1630248e+01   6.2801744e+01
   2.8519133e+01   3.1885721e+01   6.7413603e+00
   3.2587300e+01   4.2895363e+01   2.6183743e+00
   6.6722115e+01   5.6709011e+01   2.5918427e+01
   6.1114760e+01   5.5421684e+01   5.4519443e+00
   6.2000916e+01   5.7381987e+01   2.6520016e+00
   1.2857889e+01   2.3663625e+01   2.0776158e+01
   2.7180419e+01   2.5723865e+01   5.8442057e+01
   6.2600473e+01   5.8170650e+01   2.5910685e+00
   4.1732718e+01   3.5808559e+01   3.1889721e+01
   6.3135366e+01   5.8257743e+01   4.2185954e+00
   6.2849595e+01   5.8347131e+01   2.6955862e+00
   6.2903911e+01   5.8331557e+01   2.9845488e+00
   5.0950955e+01   3.8158758e+01   5.4357203e+01
   6.2688721e+01   5.8306287e+01   2.5897865e+00
   5.8098313e+01   5.6607195e+01   2.5909172e+00
   1.7570083e+01   2.1481176e+01   6.2863891e+01
   2.5126910e+01   2.4993432e+01   5.7460094e+01
   6.2618982e+01   5.5442908e+01   1.3414109e+01
   2.4858339e+01   4.0360499e+01   2.6158221e+00
   6.6699405e+01   5.5304430e+01   3.2745181e+01
   2.5549219e+01   2.4649129e+01   6.1868246e+01
   6.5480665e+01   5.7098549e+01   1.9643210e+01
   1.7402479e+01   2.1417566e+01   6.2886182e+01
   4.5852657e+01   3.4934582e+01   5.5746451e+01
   1.0177835e+01   2.1980628e+01   2.8683286e+01
   1.1142605e+01   2.2434731e+01   2.7474843e+01
   6.3198955e+01   5.8238059e+01   4.5583520e+00
   5.3610341e+01   5.4810093e+01   2.5917948e+00
   6.5829808e+01   5.7187900e+01   1.9860547e+01
   5.1806159e+01   5.4102240e+01   2.5923655e+00
   2.8280159e+01   3.0891000e+01   1.3472226e+01
   6.7782268e+01   5.3458088e+01   4.4567977e+01
   6.0962564e+01   5.7457042e+01   2.5904178e+00
   1.9858568e+01   2.2490248e+01   6.1359420e+01
   3.0814173e+01   3.8069570e+01   2.7386472e+00
   1.9796377e+01   2.3995548e+01   4.6657272e+01
   1.0754933e+01   2.1901596e+01   3.2223146e+01
   2.6293625e+01   4.1191205e+01   2.6124772e+00
   6.6126806e+01   5.6865508e+01   2.3192117e+01
   6.2725808e+01   5.8318228e+01   2.5897430e+00
   6.2951915e+01   5.6775571e+01   9.6022086e+00
   6.5315556e+01   5.7452061e+01   1.6844948e+01
   6.2788737e+01   5.6538323e+01   9.7070685e+00
   2.2022989e+01   2.3268565e+01   6.1793864e+01
   2.9073141e+01   2.6342088e+01   5.9819015e+01
   5.0964669e+01   5.3787903e+01   2.5926352e+00
   2.4113533e+01   2.4149061e+01   6.1241303e+01
   5.6452939e+01   4.0608096e+01   6.0853014e+01
   2.2956175e+01   3.8584037e+01   2.6285930e+00
   2.5045241e+01   4.0772401e+01   2.6127526e+00
   5.3305993e+01   4.7861148e+01   4.4570204e+00
   4.6631886e+01   4.6132413e+01   2.7273825e+00
   5.0737317e+01   3.9360007e+01   6.0361665e+01
   1.0540418e+01   2.1876947e+01   3.0727335e+01
   3.7773786e+01   3.9718524e+01   4.9185728e+01
   1.6938898e+01   2.1431691e+01   6.1157944e+01
   5.1478975e+01   5.3999277e+01   2.6337577e+00
   1.5009096e+01   2.1609727e+01   5.2571646e+01
   4.0466560e+01   4.6715748e+01   1.8890594e+01
   1.1633997e+01   2.1757348e+01   3.5486926e+01
   2.0870783e+01   2.5253980e+01   6.0515891e+01
   1.3257503e+01   2.1728638e+01   4.4468712e+01
   3.1076575e+01   2.6839720e+01   6.2715166e+01
   7.3179973e+00   2.2711872e+01   1.0482423e+01
   1.5547632e+01   2.1536935e+01   5.4844836e+01
   1.7721306e+01   2.2080401e+01   6.2107663e+01
   1.8865031e+01   2.1987046e+01   6.2877970e+01
   1.4141611e+01   2.1575884e+01   4.7720259e+01
   6.2135162e+01   5.8077167e+01   2.8755584e+00
   6.6961404e+01   5.5549146e+01   3.3899934e+01
   3.2758110e+01   4.5261758e+01   2.6587736e+00
   2.1910027e+01   2.4268156e+01   6.2422526e+01
   6.4875400e+01   4.8921566e+01   5.5498081e+01
   1.6046145e+01   2.1445874e+01   5.6303951e+01
   2.4106654e+01   2.6774327e+01   6.1126037e+01
   2.0158302e+01   2.2525974e+01   6.2862400e+01
   5.5490144e+01   4.0257821e+01   6.0900210e+01
   1.7523256e+01   2.1462572e+01   6.2889499e+01
   5.5306157e+01   5.4460373e+01   1.0460750e+01
   6.3533476e+00   2.3036162e+01   5.3227019e+00
   8.3957079e+00   2.6577413e+01   3.9722006e+00
   6.1766749e+01   5.7939432e+01   2.8983306e+00
   3.3190807e+01   4.5455624e+01   2.9228376e+00
   1.5310744e+01   2.1516161e+01   5.3517103e+01
   1.3565560e+01   2.1659169e+01   4.5458699e+01
   6.2624620e+01   5.8286666e+01   2.6031293e+00
   3.6175636e+01   4.7039083e+01   2.8539400e+00
   1.8694574e+01   2.1892011e+01   6.2873660e+01
   4.4759116e+01   4.2287220e+01   5.2156077e+01
   1.7616706e+01   2.1696808e+01   6.2746047e+01
   2.4083689e+01   2.5299069e+01   6.2414143e+01
   3.6492335e+01   3.1990292e+01   6.1573131e+01
   5.9633795e+01   4.8929157e+01   5.1123130e+01
   1.8145622e+01   3.5861751e+01   3.7021272e+00
   1.8264217e+01   2.1731860e+01   6.2875265e+01
   5.4034082e+01   4.1989585e+01   5.9181328e+01
   4.7446693e+01   4.7934867e+01   3.2401171e+01
   7.6343065e+00   2.5523985e+01   3.9359709e+00
   1.4374549e+01   2.1542665e+01   4.8415388e+01
   7.4150144e+00   2.5471823e+01   3.1433550e+00
   1.5427880e+01   2.1515357e+01   5.4126886e+01
   6.4263752e+01   5.7497255e+01   1.3236443e+01
   1.4085080e+01   2.1680177e+01   4.8364799e+01
   5.6545456e+01   4.5125427e+01   5.6584605e+01
   6.1802084e+01   5.7976853e+01   2.7065112e+00
   6.5285385e+00   2.3566685e+01   4.4645961e+00
   1.7696979e+01   2.1543536e+01   6.2887827e+01
   1.3638719e+01   2.8647294e+01   1.8911060e+01
   1.7331848e+01   2.1393735e+01   6.2892299e+01
   1.2800478e+01   2.1757970e+01   4.2287932e+01
   1.1434043e+01   2.1778239e+01   3.3532579e+01
   6.2811596e+01   5.8348535e+01   2.6118481e+00
   1.7335732e+01   2.1397761e+01   6.2891122e+01
   6.3105755e+01   5.8267060e+01   4.0613295e+00
   1.9615950e+01   2.2770437e+01   6.2704459e+01
   6.3445448e+01   5.5342259e+01   2.6984910e+01
   6.0610576e+01   5.2388246e+01   3.8239472e+01
   1.1780194e+01   2.1781551e+01   3.6878426e+01
   1.7329708e+01   2.1393850e+01   6.2882357e+01
   2.2105630e+01   2.3192293e+01   6.2839008e+01
   1.7465037e+01   2.1441393e+01   6.2889981e+01
   5.3970514e+01   5.4377671e+01   7.1458267e+00
   1.7464098e+01   3.5149938e+01   4.6827276e+00
   1.7735558e+01   2.1540330e+01   6.2887186e+01
   1.0133783e+01   2.8972211e+01   2.7988482e+00
   6.1640697e+01   5.7663351e+01   4.6969252e+00
   5.4362020e+01   5.0354550e+01   3.5633898e+01
   3.0617888e+01   4.3895374e+01   3.7803347e+00
   2.4501541e+01   2.4129545e+01   6.2811877e+01
   5.7957304e+01   4.6954657e+01   5.4320381e+01
   1.4963670e+01   2.7083292e+01   3.1234655e+01
   2.7324943e+01   2.5536205e+01   6.2742071e+01
   1.1287614e+01   2.1863167e+01   3.4890785e+01
   1.7326478e+01   2.1394119e+01   6.2867987e+01
   5.3577184e+01   5.4544330e+01   4.8605620e+00
   1.3627347e+01   2.1596677e+01   4.4371170e+01
   1.1911949e+01   3.0800885e+01   2.7521723e+00
   1.1548012e+01   3.0379444e+01   3.0287732e+00
   6.7519426e+01   5.1543124e+01   5.1956048e+01
   5.6773503e+01   4.6255190e+01   5.4799738e+01
   6.6976078e+01   5.0869191e+01   5.3107370e+01
   2.3467051e+01   2.3776436e+01   6.2827598e+01
   4.5138869e+01   5.1249179e+01   3.1062844e+00
   6.6902261e+01   5.1388743e+01   5.1803840e+01
   6.2106263e+01   5.7503465e+01   7.1340118e+00
   4.8810643e+01   4.7987212e+01   3.5609834e+01
   1.3223657e+01   2.1711216e+01   4.4131152e+01
   2.8215982e+01   2.7514800e+01   6.2191109e+01
   2.0309445e+01   2.4383265e+01   6.1399834e+01
   6.2230287e+01   5.6391506e+01   1.5929561e+01
   5.3031721e+01   5.4405722e+01   4.2644705e+00
   1.7333098e+01   2.1394111e+01   6.2893070e+01
   8.3843243e+00   2.4572863e+01   9.9415724e+00
   3.0829687e+01   3.9950726e+01   2.8213159e+01
   5.6958829e+01   5.6168416e+01   2.6700384e+00
   7.9498136e+00   2.2185299e+01   1.6248256e+01
   1.7292019e+01   2.1397527e+01   6.2720961e+01
   2.0317159e+01   2.2508625e+01   6.2857554e+01
   4.0349125e+01   4.4765181e+01   3.0922140e+01
   1.8040456e+01   2.1657982e+01   6.2882127e+01
   3.4172619e+01   4.0833333e+01   3.4261480e+01
   5.9904126e+01   4.8974507e+01   5.1282910e+01
   5.8783639e+01   5.6554581e+01   5.0463773e+00
   4.7453025e+01   3.7336931e+01   6.0897020e+01
   1.7392937e+01   2.1415860e+01   6.2892171e+01
   6.0305374e+01   5.7418824e+01   2.8055138e+00
   6.2199010e+01   5.7783834e+01   5.3326125e+00
   1.0236195e+01   2.1925352e+01   2.9598886e+01
   1.4895433e+01   2.1591015e+01   5.1912866e+01
   1.3002304e+01   2.1725871e+01   4.0284648e+01
   9.9983089e+00   2.5943301e+01   1.2999644e+01
   3.1795831e+01   4.3839664e+01   8.0534929e+00
   5.4954250e+01   4.9220441e+01   4.2901308e+01
   6.9589983e+00   2.4706180e+01   3.3485966e+00
   5.6845691e+01   5.3784043e+01   1.9765162e+01
   3.9805475e+01   4.3977586e+01   3.3820596e+01
   5.3136460e+01   4.9340082e+01   3.8369092e+01
   6.0749126e+01   5.4881278e+01   2.2921276e+01
   6.0954749e+01   5.6256995e+01   1.3422839e+01
   5.7451846e+01   5.3194726e+01   2.5787038e+01
   1.6570683e+01   2.1475165e+01   5.9607636e+01
   2.2897121e+01   2.3753227e+01   6.2795881e+01
   4.5082896e+01   3.3547836e+01   6.2239382e+01
   6.8525473e+01   5.4352991e+01   4.3355447e+01
   1.3111776e+01   2.1632866e+01   4.1958436e+01
   6.8188760e+00   2.2437617e+01   1.0069100e+01
   3.5334730e+01   2.9016132e+01   6.2560864e+01
   3.9365598e+01   3.2432879e+01   6.1939055e+01
   6.2859350e+01   5.8277881e+01   3.3460229e+00
   6.0478704e+01   4.5838428e+01   5.7622920e+01
   5.6394794e+01   4.5578709e+01   5.5771546e+01
   6.2821712e+01   5.8310834e+01   2.9434124e+00
   1.7331166e+01   2.1394064e+01   6.2890403e+01
   7.2567055e+00   2.2530631e+01   1.1003891e+01
   9.0594882e+00   2.2026137e+01   2.3311982e+01
   5.1256032e+01   5.3912754e+01   2.6114716e+00
   2.7144150e+01   3.7762298e+01   2.7501668e+01
   5.0612714e+01   3.6755484e+01   6.1796996e+01
   1.1295549e+01   2.1862532e+01   3.4929039e+01
   4.7844379e+01   4.8157337e+01   3.2142808e+01
   3.1937947e+01   4.2805142e+01   1.4909219e+01
   1.8182637e+01   2.7705140e+01   4.3004223e+01
   1.7342150e+01   2.1397403e+01   6.2892892e+01
   1.7341556e+01   2.1397154e+01   6.2893010e+01
   5.4906522e+01   5.3975530e+01   1.2897941e+01
   1.7333862e+01   2.1394363e+01   6.2892936e+01
   2.5520256e+01   2.4560990e+01   6.2801746e+01
   4.0430043e+01   4.7562081e+01   1.3338847e+01
   6.3252116e+01   5.8149220e+01   5.4185640e+00
   1.7301220e+01   2.1396805e+01   6.2761166e+01
   9.9328953e+00   2.2857061e+01   2.1546363e+01
   1.0469678e+01   2.1866391e+01   2.9936808e+01
   1.4521928e+01   2.1598756e+01   4.8011244e+01
   1.7292965e+01   2.1396285e+01   6.2720174e+01
   6.6019722e+00   2.3923625e+01   3.8585424e+00
   3.6049249e+01   4.5098330e+01   1.4737381e+01
   3.2874356e+01   2.7619112e+01   6.2675616e+01
   5.1783619e+01   3.8141270e+01   6.1366371e+01
   1.7338828e+01   2.1396200e+01   6.2893054e+01
   2.3125756e+01   2.8078118e+01   5.7810243e+01
   9.0355065e+00   2.7703535e+01   2.8722922e+00
   1.5415688e+01   2.1789120e+01   5.1400262e+01
   1.7314249e+01   3.5437420e+01   2.6678747e+00
   1.7538923e+01   2.1468289e+01   6.2889377e+01
   1.4592890e+01   2.1734034e+01   4.7494605e+01
   3.0244155e+01   2.6494389e+01   6.2729592e+01
   8.4131522e+00   2.5246063e+01   8.1211616e+00
   4.8893875e+01   3.5738240e+01   6.1961052e+01
   3.5751372e+01   2.8899369e+01   6.2601724e+01
   6.9551210e+00   2.2487489e+01   1.0188373e+01
   5.2368968e+01   5.2841978e+01   1.3624527e+01
   1.4699106e+01   2.1602411e+01   5.0995296e+01
   2.0061414e+01   3.0257119e+01   3.9116715e+01
   1.7876395e+01   2.2982363e+01   5.9862089e+01
   1.8129160e+01   2.2659066e+01   6.1488742e+01
   1.6668246e+01   3.4927863e+01   2.7082802e+00
   1.7332380e+01   2.1394944e+01   6.2890558e+01
   8.6555998e+00   2.2063450e+01   2.1165378e+01
   1.4700966e+01   2.1529289e+01   5.0162096e+01
   6.7365169e+01   5.6329786e+01   2.9887602e+01
   5.5635368e+01   5.5662179e+01   2.6079665e+00
   6.5717985e+00   2.2569906e+01   8.1633512e+00
   4.0017851e+01   4.8940512e+01   2.8885995e+00
   1.9851847e+01   2.4628485e+01   6.0245234e+01
   2.4413725e+01   2.4101308e+01   6.2814392e+01
   3.2267962e+01   4.5005402e+01   2.6065341e+00
   1.3651353e+01   2.1603956e+01   4.4215593e+01
   9.9850617e+00   2.7996580e+01   5.8151257e+00
   1.7286231e+01   2.1396147e+01   6.2680986e+01
   2.5315397e+01   2.4594008e+01   6.2790888e+01
   6.2373801e+01   5.8007306e+01   4.1066081e+00
   7.2368833e+00   2.5168225e+01   3.2617074e+00
   6.7352974e+01   5.5700709e+01   3.3815895e+01
   2.1476716e+01   2.3293330e+01   6.2779427e+01
   1.7325570e+01   2.1396152e+01   6.2872466e+01
   6.3983970e+00   2.2897137e+01   5.9791750e+00
   6.4822768e+01   5.7494364e+01   1.4740298e+01
   5.7105864e+01   4.9375864e+01   4.6236543e+01
   3.6163820e+01   4.4667646e+01   1.7774198e+01
   4.1497260e+01   3.3798782e+01   6.1666529e+01
   3.4289443e+01   4.5111453e+01   8.6547590e+00
   3.4740079e+01   3.2742348e+01   6.0385140e+01
   6.6351492e+01   5.0208896e+01   5.4072656e+01
   6.4265693e+01   5.7798148e+01   1.0885491e+01
   8.8694467e+00   2.7497329e+01   2.8987261e+00
   7.1948731e+00   2.2295816e+01   1.2545345e+01
   1.8427065e+01   2.1811433e+01   6.2881672e+01
   4.8197963e+01   3.6713495e+01   6.1443667e+01
   3.3821329e+01   3.7365881e+01   4.9860070e+01
   6.2727715e+01   5.8258774e+01   3.1295822e+00
   6.0919059e+01   5.7472913e+01   4.1367035e+00
   2.6773063e+01   2.6658381e+01   6.2319661e+01
   1.7808027e+01   2.1655274e+01   6.2868509e+01
   1.4806247e+01   2.1632730e+01   5.1700071e+01
   1.2171059e+01   2.1802374e+01   3.9258685e+01
   1.1993143e+01   2.1817259e+01   3.8430767e+01
   2.7768214e+01   3.4986485e+01   4.4209193e+01
   1.0259220e+01   2.1894197e+01   2.8153020e+01
   2.7091566e+01   3.3721403e+01   4.7953608e+01
   1.0976523e+01   2.9873011e+01   2.7663667e+00
   2.4993224e+01   2.4324896e+01   6.2806819e+01
   1.7445679e+01   2.1435063e+01   6.2891499e+01
   6.7447467e+00   2.4283347e+01   3.5388013e+00
   2.4060838e+01   2.9527886e+01   5.5668515e+01
   6.6703852e+00   2.3636270e+01   4.9031892e+00
   6.3711134e+01   5.7336959e+01   1.2959575e+01
   4.4028241e+01   3.8936855e+01   5.8085239e+01
   4.3467031e+01   4.2737746e+01   4.8772984e+01
   1.7345426e+01   2.1399424e+01   6.2892946e+01
   1.7327556e+01   2.1393562e+01   6.2868130e+01
   3.3056607e+01   3.7358575e+01   4.8255086e+01
   1.7345152e+01   2.1398396e+01   6.2892834e+01
   6.3956568e+00   2.2811876e+01   6.2636182e+00
   1.0444907e+01   2.1902688e+01   2.8150059e+01
   6.3331576e+01   5.8149510e+01   5.6215218e+00
   6.2082738e+01   5.8072572e+01   2.7649560e+00
   1.2895509e+01   2.1654628e+01   4.0793941e+01
   5.4252002e+01   5.2776143e+01   1.9521530e+01
   6.3419197e+01   5.8038752e+01   6.6703381e+00
   1.5874147e+01   2.1461024e+01   5.5823904e+01
   1.8949242e+01   2.1985276e+01   6.2866434e+01
   1.7330338e+01   2.1394151e+01   6.2886917e+01
   2.2946923e+01   2.9960113e+01   5.1098564e+01
   6.2703641e+01   5.8306346e+01   2.6397303e+00
   2.8670443e+01   4.0554412e+01   1.6824622e+01
   6.4913808e+01   5.7373081e+01   1.5887219e+01
   1.8199639e+01   2.1761548e+01   6.2882619e+01
   1.7317118e+01   2.1394766e+01   6.2824314e+01
   1.7668101e+01   2.1549193e+01   6.2883009e+01
   6.2872378e+01   5.8242868e+01   3.6473486e+00
   1.8094216e+01   2.2160376e+01   6.2543896e+01
   4.8371853e+01   3.5502417e+01   6.1985457e+01
   5.3828459e+01   5.0557253e+01   3.3182149e+01
   7.4570797e+00   2.5341851e+01   3.7142784e+00
   6.6159608e+01   5.6945813e+01   2.2442724e+01
   5.4027704e+01   5.2097869e+01   2.3736218e+01
   2.4915610e+01   4.0686014e+01   2.6649894e+00
   5.6252235e+01   4.7679241e+01   5.0891422e+01
   3.5733236e+01   4.6849819e+01   2.6078878e+00
   8.8375803e+00   2.2046831e+01   2.2074576e+01
   1.3662727e+01   2.1780872e+01   4.2681255e+01
   1.6309998e+01   2.2369559e+01   5.4683625e+01
   8.3994848e+00   2.2092703e+01   1.9746655e+01
   5.9184965e+01   5.6933575e+01   3.3400749e+00
   4.5012264e+01   3.3567878e+01   6.2236152e+01
   1.9155478e+01   3.5397166e+01   9.8614072e+00
   2.0739001e+01   2.2714203e+01   6.2855634e+01
   1.5280215e+01   2.1503715e+01   5.3034924e+01
   5.2017001e+01   5.3835336e+01   5.4441088e+00
   8.5472520e+00   2.7093340e+01   2.9262839e+00
   1.7396735e+01   2.1416213e+01   6.2889700e+01
   6.2884649e+01   5.8196185e+01   4.0504136e+00
   1.7339644e+01   2.1396410e+01   6.2892838e+01
   7.1153828e+00   2.2335510e+01   1.1915227e+01
   1.4238781e+01   2.1673566e+01   4.9101464e+01
   3.2445644e+01   2.7510904e+01   6.2677121e+01
   8.4803125e+00   2.3842104e+01   1.2371432e+01
   8.0955774e+00   2.2126973e+01   1.7964188e+01
   6.3680835e+01   5.7929295e+01   8.1602069e+00
   1.2694025e+01   2.1767731e+01   4.1805921e+01
   1.2205245e+01   2.6770856e+01   2.0008047e+01
   5.7855949e+01   5.5848299e+01   7.5717686e+00
   1.1213019e+01   3.0110727e+01   2.7699157e+00
   5.2116856e+01   5.1057992e+01   2.5445853e+01
   5.4584770e+01   5.4444396e+01   8.3909762e+00
   6.7642891e+01   5.5888789e+01   3.3291581e+01
   6.2223787e+01   5.7821338e+01   5.1200482e+00
   5.5899099e+01   5.2414799e+01   2.6894449e+01
   9.8708316e+00   2.8366213e+01   3.9729956e+00
   1.5195188e+01   2.1550219e+01   5.1532625e+01
   6.1745227e+01   5.6601941e+01   1.3071790e+01
   2.7489606e+01   2.7534711e+01   6.1955981e+01
   2.4110846e+01   2.4338775e+01   6.2763006e+01
   1.7464903e+01   2.1440020e+01   6.2886357e+01
   1.3566696e+01   2.1711923e+01   4.5940774e+01
   1.7331986e+01   2.1393729e+01   6.2892916e+01
   2.7691258e+01   2.5414593e+01   6.2767572e+01
   6.8127860e+01   5.4253496e+01   4.3170973e+01
   1.9952708e+01   3.6821675e+01   5.5627341e+00
   5.2980534e+01   5.4264397e+01   5.1521255e+00
   9.4605720e+00   2.3134016e+01   1.8635074e+01
   2.2764283e+01   2.6401794e+01   6.0615319e+01
   4.8783501e+01   5.2882474e+01   2.6087449e+00
   6.2675050e+01   5.8205404e+01   3.4076467e+00
   1.7061072e+01   2.1420263e+01   6.1699021e+01
   1.4220654e+01   2.4689893e+01   3.6766084e+01
   1.7196188e+01   2.1406354e+01   6.2304858e+01
   1.8399744e+01   2.1930721e+01   6.2857414e+01
   3.6452289e+01   3.4243703e+01   5.9626863e+01
   9.7062262e+00   2.8490160e+01   2.8235995e+00
   1.1191250e+01   2.8458346e+01   9.1415771e+00
   1.2400299e+01   2.1681722e+01   3.9131338e+01
   1.5259337e+01   2.9862548e+01   2.0685240e+01
   2.4441499e+01   2.6547057e+01   6.1565189e+01
   1.3330143e+01   3.1535937e+01   5.3396712e+00
   1.2867223e+01   3.1648901e+01   2.9773828e+00
   6.6686953e+00   2.4092328e+01   3.7080599e+00
   1.1568563e+01   2.1754761e+01   3.4717442e+01
   4.1516813e+01   4.0345117e+01   5.3209337e+01
   4.4215349e+01   3.6171897e+01   6.0839591e+01
   1.7089873e+01   2.1419710e+01   6.1853031e+01
   2.2632081e+01   2.3393651e+01   6.2831583e+01
   6.2660452e+01   5.8283847e+01   2.7146412e+00
   6.7020995e+00   2.4206366e+01   3.5571720e+00
   1.7141506e+01   2.1417149e+01   6.2081119e+01
   6.2996692e+01   5.1760793e+01   4.5917436e+01
   1.1921807e+01   2.1802165e+01   3.7827718e+01
   6.1851929e+01   5.7861214e+01   3.7642208e+00
   5.3814010e+01   3.8928978e+01   6.1313148e+01
   3.3059628e+01   2.9570505e+01   6.2135076e+01
   2.7466045e+01   2.7185045e+01   6.2190291e+01
   5.2003277e+01   5.1940006e+01   1.8817810e+01
   1.6993363e+01   2.1432420e+01   6.1439506e+01
   2.3861111e+01   3.9212826e+01   7.1001527e+00
   1.0006477e+01   2.8209530e+01   5.1235770e+00
   1.7990365e+01   2.1632218e+01   6.2881524e+01
   1.7334578e+01   2.1398960e+01   6.2886688e+01
   4.3851017e+01   3.7379487e+01   5.9739439e+01
   6.2607350e+01   5.8281800e+01   2.5967895e+00
   6.2087668e+01   5.8098216e+01   2.5913787e+00
   4.2163444e+01   4.9677041e+01   4.7415870e+00
   5.3558874e+01   5.4580116e+01   4.5419140e+00
   4.8966910e+01   4.2150613e+01   5.6476064e+01
   4.3120327e+01   4.8570499e+01   1.5193778e+01
   3.2850971e+01   2.9968441e+01   6.1901772e+01
   2.7880135e+01   4.2059965e+01   5.2364047e+00
   2.1833911e+01   3.8448239e+01   3.8905953e+00
   1.0129606e+01   2.1972657e+01   2.6165936e+01
   1.7322974e+01   2.1393990e+01   6.2847975e+01
   3.2305828e+01   3.0351825e+01   6.1491878e+01
   5.4423926e+01   5.3532210e+01   1.4658643e+01
   8.1132756e+00   2.2130961e+01   1.7669072e+01
   1.7575843e+01   2.1481944e+01   6.2888799e+01
   6.2779620e+01   5.8324657e+01   2.7122681e+00
   2.0126832e+01   2.3903610e+01   6.1913840e+01
   2.0577513e+01   2.5430001e+01   5.9702313e+01
   8.8012989e+00   2.6815317e+01   4.9405121e+00
   1.7234442e+01   2.1405064e+01   6.2474293e+01
   5.4208628e+01   5.5102069e+01   2.5957280e+00
   2.4568390e+01   2.7570360e+01   6.0425387e+01
   1.5870164e+01   2.1647814e+01   5.4321275e+01
   3.7235408e+01   3.0718152e+01   6.2292232e+01
   1.7335596e+01   2.1394992e+01   6.2893061e+01
   1.3732775e+01   2.1702629e+01   4.6724179e+01
   2.7718034e+01   4.1300284e+01   9.0085617e+00
   1.6077968e+01   2.1627181e+01   5.5472109e+01
   1.5220178e+01   2.1520169e+01   5.3001719e+01
   1.7401789e+01   2.1418584e+01   6.2891723e+01
   8.8994542e+00   2.6835647e+01   5.2953751e+00
   4.1151584e+01   4.4994501e+01   3.1969475e+01
   6.4381834e+00   2.3328037e+01   4.7496869e+00
   4.1273243e+01   4.9576487e+01   2.6055487e+00
   3.2935108e+01   3.2301438e+01   5.9916905e+01
   2.7850120e+01   4.2295599e+01   3.7448350e+00
   3.2067115e+01   2.7319864e+01   6.2690895e+01
   1.2916274e+01   3.1667618e+01   3.0933603e+00
   6.7745483e+01   5.1675984e+01   5.1817189e+01
   1.7330478e+01   2.1393806e+01   6.2886185e+01
   5.3056878e+01   5.4628875e+01   2.6726421e+00
   6.3139192e+01   5.8041150e+01   5.9244506e+00
   5.4070981e+01   3.9580750e+01   6.1009733e+01
   1.5824262e+01   2.1535866e+01   5.6233195e+01
   2.7136296e+01   2.5357080e+01   6.2766856e+01
   6.3665226e+01   4.6585036e+01   5.8057945e+01
   1.7834615e+01   3.5426413e+01   4.7167395e+00
   4.6833169e+01   3.5052813e+01   6.1970440e+01
   5.2345945e+01   5.2971100e+01   1.2661398e+01
   6.0084074e+01   4.8377204e+01   5.2973490e+01
   4.9617302e+01   5.2984593e+01   4.4017833e+00
   5.5703361e+01   4.7401578e+01   5.1041675e+01
   6.3072378e+01   4.5975630e+01   5.8478948e+01
   1.3567317e+01   2.1919732e+01   4.1725472e+01
   7.7972535e+00   2.6041767e+01   3.0590037e+00
   8.6222845e+00   2.2075246e+01   1.9787106e+01
   6.4898081e+01   5.7419137e+01   1.5504678e+01
   5.8942504e+01   4.2547407e+01   6.0200099e+01
   1.1136020e+01   2.6662799e+01   1.5642703e+01
   1.0982858e+01   2.1831092e+01   3.1045692e+01
   4.7378172e+01   4.5432240e+01   4.5344740e+01
   1.7575688e+01   2.1481494e+01   6.2888816e+01
   5.1738454e+01   3.7575018e+01   6.1622341e+01
   1.7992323e+01   3.1883998e+01   2.2810685e+01
   2.3635920e+01   3.0210313e+01   5.2203140e+01
   1.5440910e+01   2.1575655e+01   5.4577271e+01
   6.1337503e+01   5.7796014e+01   2.7979727e+00
   3.8051134e+01   2.9984473e+01   6.2531992e+01
   1.6237101e+01   2.1431235e+01   5.7493531e+01
   4.0055387e+01   4.5386134e+01   2.6241994e+01
   1.4574770e+01   3.0050050e+01   1.6945622e+01
   1.7251304e+01   2.1397099e+01   6.2470405e+01
   1.0189747e+01   2.2016741e+01   2.6060294e+01
   9.4007267e+00   2.2073379e+01   2.2531713e+01
   1.7357994e+01   2.1405467e+01   6.2892468e+01
   5.0702536e+01   5.3687245e+01   2.5991176e+00
   1.5576376e+01   2.1459961e+01   5.3964810e+01
   2.7233458e+01   2.5232218e+01   6.2776362e+01
   1.6898242e+01   2.1813313e+01   5.9402475e+01
   6.3507937e+00   2.2992902e+01   5.4520693e+00
   1.7326493e+01   2.1391671e+01   6.2866874e+01
   5.1876441e+01   5.2274696e+01   1.6136854e+01
   2.5916659e+01   2.4705682e+01   6.2794810e+01
   8.7287132e+00   2.5905500e+01   7.4917215e+00
   1.7675544e+01   2.1522899e+01   6.2888365e+01
   4.2280908e+01   4.8520821e+01   1.2921566e+01
   1.4186518e+01   2.1554648e+01   4.7581707e+01
   1.2945290e+01   3.1490085e+01   3.9879859e+00
   5.0463856e+01   5.3589183e+01   2.5952850e+00
   1.7332075e+01   2.1393739e+01   6.2893078e+01
   1.4463916e+01   2.5619643e+01   3.4712965e+01
   1.0321134e+01   2.2711850e+01   2.3763792e+01
   6.3173477e+01   5.8160710e+01   5.1212525e+00
   2.2737927e+01   3.5323011e+01   2.4179636e+01
   5.0767761e+01   3.8163690e+01   6.1152530e+01
   1.7182003e+01   2.1413058e+01   6.2017579e+01
   7.7226439e+00   2.5322734e+01   4.9154450e+00
   5.6702901e+01   4.7022842e+01   5.3061016e+01
   4.0456482e+01   3.3115179e+01   6.1813113e+01
   3.6386517e+01   4.6905767e+01   4.4179389e+00
   8.1387801e+00   2.4975041e+01   7.7299236e+00
   2.2713939e+01   2.8474868e+01   5.5846533e+01
   1.7218218e+01   2.1407874e+01   6.2408975e+01
   3.1093816e+01   2.7536117e+01   6.2564373e+01
   5.9955438e+01   5.7317051e+01   2.5962112e+00
   1.7858776e+01   2.1754117e+01   6.2820478e+01
   1.3526459e+01   2.3298110e+01   3.7615624e+01
   3.8817453e+01   4.7094505e+01   1.1155024e+01
   1.0987173e+01   2.1883808e+01   3.3440808e+01
   1.7333181e+01   2.1394136e+01   6.2893087e+01
   1.5028494e+01   2.3872827e+01   4.3487553e+01
   7.9672835e+00   2.2142325e+01   1.7208704e+01
   1.7328474e+01   2.1393943e+01   6.2876290e+01
   1.7699588e+01   2.1684610e+01   6.2810743e+01
   1.6768793e+01   2.1713461e+01   5.8895884e+01
   2.9297801e+01   4.2401050e+01   8.0807574e+00
   4.8368587e+01   4.6258219e+01   4.3596850e+01
   8.9393350e+00   2.7216730e+01   4.1736782e+00
   5.0632154e+01   3.6804367e+01   6.1783794e+01
   2.1978694e+01   3.8330014e+01   5.0644367e+00
   2.6125071e+01   2.6900838e+01   6.1952795e+01
   5.6075615e+01   4.9509248e+01   4.3759832e+01
   1.2190273e+01   2.1721476e+01   3.7115885e+01
   6.2207041e+01   4.5256127e+01   5.8900455e+01
   1.7166849e+01   2.1405047e+01   6.2129556e+01
   3.6885826e+01   3.9591150e+01   4.7850096e+01
   2.9487507e+01   2.7877250e+01   6.2272434e+01
   1.3545125e+01   2.3086192e+01   3.8276477e+01
   6.2807145e+01   5.8347777e+01   2.6077409e+00
   7.1243594e+00   2.2341192e+01   1.1914914e+01
   8.8917649e+00   2.6073797e+01   7.6797534e+00
   2.8429597e+01   4.2015259e+01   7.3595569e+00
   5.7169311e+01   4.3781161e+01   5.8572918e+01
   6.5427461e+01   5.5973203e+01   2.7673271e+01
   6.2746494e+01   5.8313280e+01   2.7118967e+00
   3.7917327e+01   4.7946243e+01   2.6660186e+00
   6.2780703e+01   5.8300386e+01   2.9125471e+00
   1.2056980e+01   2.1714031e+01   3.7436527e+01
   4.0234230e+01   4.5873729e+01   2.3670670e+01
   6.3923086e+01   5.7936080e+01   8.7372380e+00
   3.8292029e+01   3.5072809e+01   5.9655302e+01
   2.3353916e+01   3.9627845e+01   2.9960895e+00
   5.9114157e+01   5.6978830e+01   2.7542843e+00
   1.7551482e+01   2.1488099e+01   6.2888912e+01
   1.7630669e+01   2.1514681e+01   6.2888968e+01
   1.7731070e+01   2.1536204e+01   6.2881490e+01
   1.7248418e+01   2.1399314e+01   6.2517195e+01
   4.7407687e+01   3.5083168e+01   6.2020472e+01
   5.9365422e+01   4.4740193e+01   5.8414699e+01
   1.4253811e+01   2.1705677e+01   4.5904861e+01
   5.6530224e+01   5.5997189e+01   2.7224224e+00
   5.6432860e+01   4.9098625e+01   4.6250282e+01
   1.0377995e+01   2.3154683e+01   2.2842725e+01
   4.9719471e+01   3.6219424e+01   6.1887598e+01
