# Supplementary material for: Rethinking Colour Constancy
Source: PLoS One. 2015 Sep 10;10(9):e0135029. doi: 10.1371/journal.pone.0135029 (PMC4565710; doi:10.1371/journal.pone.0135029)
Supplement: S1 Dataset — (ZIP) [file pone.0135029.s002.zip › 5-TransitionMetamerReflectanceData/GtoN_20munsells/targetXYZ_9.txt]

   5.0432573e+01   4.7734290e+01   3.3392559e+00
   3.6836953e+01   4.2992947e+01   3.3420715e+00
   6.2631109e+01   5.0634015e+01   2.5482835e+01
   6.3304501e+01   4.2968350e+01   6.2437359e+01
   5.9572214e+01   5.2189727e+01   4.0534934e+00
   6.5732302e+01   4.6818721e+01   5.5242659e+01
   6.5443903e+01   4.9960855e+01   3.8998081e+01
   3.2853467e+01   2.4583005e+01   5.7919590e+01
   5.9452769e+01   5.2229920e+01   3.3300104e+00
   5.5797017e+01   4.0278842e+01   4.4323926e+01
   2.3457770e+01   3.5827851e+01   3.3660571e+00
   1.9641519e+01   3.3399722e+01   3.3843520e+00
   6.4844438e+01   5.0259122e+01   3.5309490e+01
   1.6218536e+01   1.6612364e+01   6.8374456e+01
   3.9224990e+01   2.6336225e+01   6.7997304e+01
   4.4565322e+01   4.6364049e+01   3.3362085e+00
   2.7869509e+01   3.3640829e+01   3.4738466e+00
   6.4498484e+01   4.8943291e+01   4.1290596e+01
   4.9525308e+01   4.7446819e+01   3.3390682e+00
   6.2874816e+01   5.1177556e+01   2.2147673e+01
   6.5731631e+01   4.9662323e+01   4.1910446e+01
   6.0533955e+01   4.0251366e+01   6.4255734e+01
   6.6419242e+01   4.7451802e+01   5.5066430e+01
   5.1365822e+01   4.1269620e+01   1.7209264e+01
   6.0154879e+01   5.2019009e+01   7.0529554e+00
   5.6258838e+01   4.9200916e+01   3.4333320e+00
   1.6257048e+01   1.8043420e+01   5.4535751e+01
   1.1985349e+01   2.1056617e+01   7.2567582e+00
   6.3751166e+01   5.0643172e+01   2.9621267e+01
   3.4125043e+01   3.6096559e+01   3.4890595e+00
   2.5671110e+01   2.7460879e+01   5.5688393e+00
   6.1946063e+01   5.1512120e+01   1.7082562e+01
   2.0144954e+01   2.8073755e+01   3.6706671e+00
   5.1465330e+01   4.2691198e+01   9.2289357e+00
   4.6384670e+01   4.5577453e+01   3.3463681e+00
   2.0366592e+01   3.3889134e+01   3.3802123e+00
   2.8997604e+01   2.2662567e+01   5.9627368e+01
   3.1544166e+01   2.7933674e+01   2.2175097e+01
   5.3971397e+01   3.7926718e+01   4.9737061e+01
   5.8833818e+01   5.1898498e+01   3.3309111e+00
   6.2800290e+01   5.0281412e+01   2.7983637e+01
   2.4867574e+01   2.1348673e+01   5.5708787e+01
   5.9373705e+01   5.2116575e+01   3.3772337e+00
   2.2470609e+01   2.5532473e+01   7.0061842e+00
   1.1065104e+01   2.6534567e+01   3.5073775e+00
   5.5282512e+01   3.5890572e+01   6.6630540e+01
   4.8290980e+01   4.7965678e+01   3.3345655e+00
   4.4667094e+01   4.6020166e+01   3.3381538e+00
   2.4476420e+01   3.4570703e+01   3.3948104e+00
   2.9575958e+01   2.6527275e+01   2.6226223e+01
   2.1091319e+01   1.8447384e+01   6.8326006e+01
   5.9450007e+01   5.2228746e+01   3.3304267e+00
   4.6155081e+00   1.9223404e+01   4.8020286e+00
   4.9863240e+01   3.2446257e+01   6.6278922e+01
   1.2658345e+01   2.8209100e+01   3.4577693e+00
   5.9450329e+01   5.2228714e+01   3.3319250e+00
   2.8471879e+01   3.1493155e+01   3.6955521e+00
   6.2976543e+01   4.9598687e+01   3.1906985e+01
   6.4467675e+01   5.0094017e+01   3.5535912e+01
   1.4882663e+01   1.7521373e+01   5.4596705e+01
   1.4854167e+01   1.6814051e+01   6.1606848e+01
   3.1409305e+01   2.5902129e+01   4.0447659e+01
   3.3897525e+01   4.1195289e+01   3.3460147e+00
   5.5842870e+01   5.0922302e+01   3.3318128e+00
   6.5642528e+01   4.7839916e+01   5.0623576e+01
   1.8369323e+01   2.9643304e+01   3.4853283e+00
   5.6626607e+01   3.7475447e+01   6.3199713e+01
   9.2970254e+00   2.5198453e+01   3.5512203e+00
   4.1076209e+01   4.0865897e+01   3.4127010e+00
   2.2458918e+01   2.5715211e+01   6.3542914e+00
   4.2455693e+01   3.7090136e+01   4.7946632e+00
   2.8012067e+01   3.0332070e+01   3.9063467e+00
   4.5328160e+01   3.0396933e+01   6.2297735e+01
   6.2893951e+01   5.0429963e+01   2.7591357e+01
   2.1964964e+01   1.8788451e+01   6.8314223e+01
   3.2125822e+01   3.6013158e+01   3.4456898e+00
   6.2241746e+01   5.1374101e+01   1.8538353e+01
   6.6310367e+01   4.7240208e+01   5.5580923e+01
   5.9400700e+01   5.2152492e+01   3.2972339e+00
   3.8470426e+01   2.7211501e+01   5.8555171e+01
   1.9517489e+01   1.7878083e+01   6.8014720e+01
   6.5387475e+01   4.9969541e+01   3.8766707e+01
   6.0887632e+01   5.1813056e+01   1.0999265e+01
   3.2172365e+01   2.9984871e+01   8.4576701e+00
   2.1838665e+01   1.8741875e+01   6.8295419e+01
   4.3633518e+01   4.6016392e+01   3.3367478e+00
   8.7280873e+00   1.7473874e+01   2.9529340e+01
   2.6643884e+01   3.6754739e+01   3.3678868e+00
   5.5281494e+01   5.0509561e+01   3.3319102e+00
   2.8711375e+01   2.2555260e+01   5.9487030e+01
   3.0505215e+01   2.7916799e+01   1.7537616e+01
   9.4009147e+00   2.0487884e+01   5.8008258e+00
   6.5905440e+01   4.9099868e+01   4.5747823e+01
   3.5281223e+01   4.2073427e+01   3.3439149e+00
   5.0391434e+01   4.4241926e+01   3.5836272e+00
   6.5211997e+01   4.9907027e+01   3.9101635e+01
   2.7389004e+01   2.1117770e+01   6.7082491e+01
   5.9452275e+01   5.2227706e+01   3.3426236e+00
   1.4235309e+01   1.6804692e+01   5.9427890e+01
   6.4595476e+01   4.4267773e+01   6.1728896e+01
   5.9898624e+01   5.2106322e+01   5.6675199e+00
   3.7047234e+01   4.3091872e+01   3.3418909e+00
   2.5159599e+01   2.6669840e+01   7.3949736e+00
   2.3384085e+01   2.6064920e+01   6.5723154e+00
   3.7692518e+01   4.3386451e+01   3.3413031e+00
   6.0309414e+01   5.1971935e+01   8.0339081e+00
   1.9102083e+01   3.3036619e+01   3.3875283e+00
   9.8511519e+00   1.7138656e+01   3.8589365e+01
   1.5711553e+01   1.7346315e+01   5.9425888e+01
   5.9447729e+01   5.2228818e+01   3.3300391e+00
   5.5377328e+01   3.6496196e+01   6.3660827e+01
   5.7807806e+01   5.1516579e+01   3.3309480e+00
   6.6540668e+00   2.2231386e+01   3.7705385e+00
   4.1325529e+01   4.5022799e+01   3.3381856e+00
   6.2323331e+01   4.2010423e+01   6.2953006e+01
   3.7319718e+01   4.3049365e+01   3.3421191e+00
   6.1663663e+01   5.1589509e+01   1.5453408e+01
   4.5632120e+01   3.2729442e+01   4.7269130e+01
   5.7911499e+01   4.8677979e+01   1.1228618e+01
   5.8542120e+01   5.1903954e+01   3.3304196e+00
   6.0324185e+01   5.1991842e+01   8.2967954e+00
   4.8095089e+01   3.6864754e+01   2.9783882e+01
   6.1841807e+01   5.1519128e+01   1.6430177e+01
   5.4606694e+01   5.0454627e+01   3.3321793e+00
   1.6255568e+01   1.7012339e+01   6.4721276e+01
   1.8524215e+01   1.7465376e+01   6.8348167e+01
   5.1281346e+01   4.8548798e+01   3.3360964e+00
   6.4908982e+01   5.0317298e+01   3.5011948e+01
   6.3834502e+01   5.0260916e+01   3.2297295e+01
   2.2468560e+01   2.4721225e+01   1.2380522e+01
   1.5377721e+01   1.8458735e+01   4.6603216e+01
   3.1658468e+01   3.3649305e+01   3.6028134e+00
   5.5058107e+01   5.0621883e+01   3.3319160e+00
   5.7201844e+01   3.7321853e+01   6.6214082e+01
   2.8486025e+01   3.4482326e+01   3.4466213e+00
   6.5779173e+01   4.9699952e+01   4.1759739e+01
   7.4700757e+00   2.3312780e+01   3.6594792e+00
   4.9557279e+01   4.1892640e+01   5.4029804e+00
   6.1868039e+01   5.1523796e+01   1.7049328e+01
   5.9754979e+01   5.2142584e+01   4.9261909e+00
   1.4466524e+01   1.6961911e+01   5.8692019e+01
   5.9486169e+01   5.2220672e+01   3.5156905e+00
   6.1119974e+01   5.1740180e+01   1.2338263e+01
   1.6108882e+01   1.6596996e+01   6.8166856e+01
   5.2447308e+01   4.7896102e+01   3.3575368e+00
   6.4709268e+01   5.0411264e+01   3.3729760e+01
   6.5237619e+01   4.6035213e+01   5.6690621e+01
   5.9026328e+01   4.5705776e+01   3.1158605e+01
   1.5083950e+01   1.6703659e+01   6.3644820e+01
   9.8121889e+00   1.7167417e+01   3.8093752e+01
   6.2761895e+01   5.1217120e+01   2.1667257e+01
   5.9042028e+01   5.2088783e+01   3.3303431e+00
   4.8645285e+01   4.6722243e+01   3.3428804e+00
   6.0107468e+01   5.1768055e+01   8.6868120e+00
   5.0720661e+00   1.8237493e+01   8.1723270e+00
   5.1099937e+00   1.8512363e+01   6.9508846e+00
   2.8347769e+01   3.3433573e+01   3.4965230e+00
   5.7787103e+01   4.1446370e+01   4.6893391e+01
   2.6165871e+01   3.2292813e+01   3.5104984e+00
   4.4522782e+01   2.9513176e+01   6.5160550e+01
   5.9457724e+01   5.2224836e+01   3.3853625e+00
   5.9735540e+01   5.2151480e+01   4.8126981e+00
   5.7392785e+01   5.0730775e+01   3.3462811e+00
   6.0751660e+01   5.1865299e+01   1.0534289e+01
   1.3599890e+01   2.8672882e+01   3.4526115e+00
   6.2664040e+01   5.1242246e+01   2.0923353e+01
   6.6595559e+00   1.7353085e+01   2.1923307e+01
   2.4150348e+01   2.3180541e+01   3.4864904e+01
   2.8778315e+01   2.1622421e+01   6.7745761e+01
   2.0618937e+01   3.0140003e+01   3.5051884e+00
   6.3197551e+01   5.1076270e+01   2.4612615e+01
   5.9449493e+01   5.2228490e+01   3.3300114e+00
   6.6340845e+01   4.8655688e+01   4.9332267e+01
   3.0157247e+01   3.0957945e+01   4.0534466e+00
   1.3162486e+01   1.6867471e+01   5.4850257e+01
   1.5238690e+01   1.7310140e+01   5.8055502e+01
   6.4057428e+01   5.0759409e+01   2.9255250e+01
   1.6134621e+01   1.6679193e+01   6.7431588e+01
   5.9448790e+01   5.2228372e+01   3.3300064e+00
   3.8634697e+01   4.3698679e+01   3.3409260e+00
   5.9618750e+01   5.0888655e+01   1.0052065e+01
   5.9927288e+01   5.2089100e+01   5.9410605e+00
   2.4042159e+01   3.2925013e+01   3.4386707e+00
   6.1747018e+01   5.1547651e+01   1.5699783e+01
   1.8297825e+01   3.2539168e+01   3.3921531e+00
   5.8373870e+01   5.1845418e+01   3.3305341e+00
   5.4341936e+01   4.8976545e+01   3.3526290e+00
   6.6118894e+01   4.9251275e+01   4.5557927e+01
   2.4741517e+01   1.9894780e+01   6.8290122e+01
   2.5797639e+01   3.5602793e+01   3.3829279e+00
   1.0678991e+01   2.0138147e+01   9.6627925e+00
   5.8545076e+01   4.6705886e+01   2.3939538e+01
   5.2370092e+01   4.6455860e+01   3.4358249e+00
   3.9083568e+01   3.7260549e+01   3.6258440e+00
   6.1344919e+01   5.1495305e+01   1.5578350e+01
   6.2884372e+01   5.1209379e+01   2.2548767e+01
   7.5644603e+00   2.3221360e+01   3.6739568e+00
   1.9700321e+01   3.3415321e+01   3.3843182e+00
   1.5276249e+01   1.6684791e+01   6.4467089e+01
   5.9465636e+01   5.2223355e+01   3.4270927e+00
   2.7360352e+01   3.7841355e+01   3.3568822e+00
   2.8724559e+01   2.2405422e+01   6.0847214e+01
   4.1689778e+01   4.4307877e+01   3.3424006e+00
   5.9202395e+01   5.1939367e+01   3.3562472e+00
   4.6275997e+00   1.7976918e+01   8.8269379e+00
   6.3178576e+00   2.1936794e+01   3.8028813e+00
   9.6851904e+00   2.5644897e+01   3.5309895e+00
   6.5376590e+01   4.9958859e+01   3.8823676e+01
   6.1563627e+01   4.1216198e+01   6.3671468e+01
   5.7120537e+01   5.0526860e+01   3.3486402e+00
   2.9670524e+01   3.5711590e+01   3.4195510e+00
   1.7565728e+01   1.7117486e+01   6.8277640e+01
   5.9453904e+01   5.1738246e+01   5.5179114e+00
   6.0900767e+01   5.1836977e+01   1.1519456e+01
   4.2860567e+01   2.8891297e+01   6.3228920e+01
   1.0119426e+01   1.9285623e+01   1.5096879e+01
   5.0239721e+00   1.7996638e+01   9.7239370e+00
   2.7980303e+01   2.2873708e+01   5.3851485e+01
   1.6311524e+01   1.6646546e+01   6.8368594e+01
   1.4189707e+01   1.7163696e+01   5.5638992e+01
   5.9585447e+01   5.2195366e+01   4.0267340e+00
   1.9304792e+01   1.8268742e+01   6.3731927e+01
   6.5055273e+01   4.8661079e+01   4.4697896e+01
   5.9168062e+01   5.2121626e+01   3.3301477e+00
   1.6025149e+01   1.7027038e+01   6.3804021e+01
   6.3482857e+01   5.0824093e+01   2.7346797e+01
   2.3934516e+01   3.0261761e+01   3.5993251e+00
   1.8868037e+01   1.8508970e+01   5.9738079e+01
   4.6575512e+01   4.4932261e+01   3.3622614e+00
   6.0904807e+01   5.1842072e+01   1.1501056e+01
   6.3954226e+01   5.0799560e+01   2.8605712e+01
   5.9917526e+01   5.2090569e+01   5.7957970e+00
   2.8344834e+01   3.8514984e+01   3.3534018e+00
   5.6618715e+01   5.1205178e+01   3.3313830e+00
   6.0078091e+01   4.2211934e+01   5.2974358e+01
   6.0472243e+01   5.1854578e+01   9.9693782e+00
   1.3308504e+01   1.6940618e+01   5.4606650e+01
   5.9002459e+01   5.1803456e+01   3.3436264e+00
   5.1941315e+00   1.7714652e+01   1.2672792e+01
   6.1389509e+01   5.1664560e+01   1.3703281e+01
   6.2853620e+01   4.2338639e+01   6.3524943e+01
   6.6035874e+01   4.7513968e+01   5.3402201e+01
   6.1784948e+01   4.8202055e+01   3.2748218e+01
   5.9484094e+01   5.2219003e+01   3.5068787e+00
   6.2781887e+01   5.0568375e+01   2.6418559e+01
   4.2226622e+01   4.5277642e+01   3.3380390e+00
   5.5332643e+01   5.0608383e+01   3.3314407e+00
   5.9431182e+01   5.2222392e+01   3.3300238e+00
   4.0370608e+01   4.4609704e+01   3.3389971e+00
   6.4280130e+01   5.0252622e+01   3.3971967e+01
   6.9559435e+00   1.7390329e+01   2.2736539e+01
   1.6156834e+01   1.6591278e+01   6.8378794e+01
   4.0286768e+01   3.0972540e+01   3.6981305e+01
   4.0840043e+01   4.4816803e+01   3.3385887e+00
   1.1314630e+01   2.5912802e+01   3.5509556e+00
   1.5304174e+01   2.9102858e+01   3.4586075e+00
   5.9376324e+01   5.2201474e+01   3.3300275e+00
   9.2288053e+00   1.7329922e+01   3.3523179e+01
   5.9706963e+01   5.2170178e+01   4.6837376e+00
   6.5764688e+01   4.9672513e+01   4.1884441e+01
   3.6099155e+01   4.0880612e+01   3.3571728e+00
   6.6090673e+01   4.9390791e+01   4.4673354e+01
   3.9483222e+01   3.7370160e+01   3.6433032e+00
   5.9518666e+01   5.2209217e+01   3.7043133e+00
   2.2978985e+01   1.9627830e+01   6.4441170e+01
   4.8517160e+00   1.9410481e+01   4.6765390e+00
   5.7481426e+01   4.4018074e+01   3.2225724e+01
   5.9779822e+01   5.0592217e+01   1.2212243e+01
   5.9558065e+01   5.2194641e+01   3.9633483e+00
   5.1234086e+01   3.8051519e+01   3.6884052e+01
   1.6003456e+01   1.6684259e+01   6.6932678e+01
   6.3190835e+01   5.0989850e+01   2.5198282e+01
   2.2314754e+01   3.4903580e+01   3.3738992e+00
   5.9447861e+01   5.2226800e+01   3.3300496e+00
   1.4025873e+01   1.6960326e+01   5.7089867e+01
   5.1883560e+01   4.8805547e+01   3.3357737e+00
   5.9459833e+01   5.2221983e+01   3.3865317e+00
   5.9342632e+01   5.2130170e+01   3.3319457e+00
   8.7177333e+00   1.7232805e+01   3.2434813e+01
   6.1224338e+00   1.9265698e+01   5.7597670e+00
   6.5340585e+01   4.6464369e+01   5.5290805e+01
   6.1684409e+01   5.1566189e+01   1.5357833e+01
   1.7429952e+01   1.7109789e+01   6.7850448e+01
   6.0798717e+01   5.1829916e+01   1.0519838e+01
   6.2188682e+01   5.1388205e+01   1.8275502e+01
   6.5806072e+01   4.8964101e+01   4.6088910e+01
   1.6152599e+01   1.6628411e+01   6.7991808e+01
   1.7806092e+01   1.8822028e+01   5.2625089e+01
   4.3868942e+01   3.6402278e+01   1.2744300e+01
   6.0609838e+01   5.1873803e+01   9.5116842e+00
   5.9182106e+01   5.2043896e+01   3.3317255e+00
   5.8326580e+01   5.1821051e+01   3.3305318e+00
   4.5909176e+01   4.6993285e+01   3.3357037e+00
   1.6977221e+01   1.7995199e+01   5.7723935e+01
   6.5199589e+01   5.0137862e+01   3.7101787e+01
   6.1146471e+01   5.1741268e+01   1.2374989e+01
   3.3804094e+01   4.1011571e+01   3.3471480e+00
   4.6881256e+01   3.0468278e+01   6.7640598e+01
   4.8084497e+01   3.1577524e+01   6.5016370e+01
   6.2101487e+01   5.1423471e+01   1.8601289e+01
   5.8966655e+01   3.9108939e+01   6.3801364e+01
   6.1249815e+01   5.1701021e+01   1.2996049e+01
   1.4372403e+01   1.6947492e+01   5.8492059e+01
   3.7947913e+01   4.3499215e+01   3.3410841e+00
   1.8227597e+01   1.7563625e+01   6.6388937e+01
   3.2526291e+01   3.3357129e+01   3.7087533e+00
   6.6088188e+01   4.8830131e+01   4.7640388e+01
   1.9692790e+01   1.7909181e+01   6.8336682e+01
   5.1776465e+01   3.7962302e+01   3.9868507e+01
   3.2305285e+01   2.8903559e+01   1.7078207e+01
   2.2227013e+01   1.8892179e+01   6.8304956e+01
   4.6827436e+01   4.5490847e+01   3.3509945e+00
   1.6557081e+01   1.7220179e+01   6.3842351e+01
   1.9707388e+01   1.9352324e+01   5.4794277e+01
   1.5635470e+01   3.0597411e+01   3.4158635e+00
   3.9876227e+01   4.4397410e+01   3.3395664e+00
   1.8890364e+01   2.3107254e+01   1.2801888e+01
   5.7971950e+01   5.1703198e+01   3.3308119e+00
   6.0165546e+01   5.2022697e+01   7.0905803e+00
   5.7167271e+01   5.1276211e+01   3.3310298e+00
   1.8787356e+01   1.7779131e+01   6.6352122e+01
   4.0207411e+01   3.4869395e+01   7.2715013e+00
   5.9298751e+01   5.2177873e+01   3.3301580e+00
   2.7127516e+01   2.1841877e+01   5.9794846e+01
   6.2437444e+01   4.2204531e+01   6.2511896e+01
   5.9212842e+01   4.9800053e+01   1.2875858e+01
   5.9517561e+01   5.2208730e+01   3.6868513e+00
   1.6362940e+01   1.7222735e+01   6.3130687e+01
   1.9031745e+01   1.7785576e+01   6.7154620e+01
   5.9892887e+01   5.0873014e+01   1.1565049e+01
   2.1634577e+01   2.8706041e+01   3.6686172e+00
   5.9474255e+01   5.2219994e+01   3.4582631e+00
   3.2535775e+01   3.1242242e+01   4.8739360e+00
   6.5934495e+01   4.8867516e+01   4.6967566e+01
   8.4935352e+00   1.7453414e+01   2.8759853e+01
   6.4970957e+00   1.7414053e+01   2.0500668e+01
   6.4997329e+01   5.0122628e+01   3.6814605e+01
   5.1274892e+00   1.7729748e+01   1.2334400e+01
   6.0205792e+00   1.7438605e+01   1.8265857e+01
   1.1702963e+01   2.4771634e+01   3.6686133e+00
   1.6158057e+01   1.6593368e+01   6.8365185e+01
   1.5146398e+01   2.6675727e+01   3.6051310e+00
   1.8806284e+01   1.8261130e+01   6.1935462e+01
   5.9975722e+01   5.2074051e+01   6.1885391e+00
   2.1046775e+01   3.4328379e+01   3.3766904e+00
   1.2956907e+01   1.6881702e+01   5.3891420e+01
   6.0860816e+01   5.1822409e+01   1.0860305e+01
   3.1812617e+01   3.3520894e+01   3.6285200e+00
   5.8288013e+01   5.1813755e+01   3.3305595e+00
   5.6642650e+01   5.1012120e+01   3.3317023e+00
   4.7393838e+01   3.0769644e+01   6.7601679e+01
   1.6112381e+01   1.6661128e+01   6.7528488e+01
   5.9897842e+01   5.2091813e+01   5.7066123e+00
   9.8377561e+00   2.0231545e+01   7.1841599e+00
   4.3943195e+01   3.7205685e+01   7.8568611e+00
   4.7238693e+01   4.1490684e+01   3.7544973e+00
   4.0701010e+01   4.2506082e+01   3.3601880e+00
   3.5384426e+01   3.9652016e+01   3.3749037e+00
   2.7822571e+01   2.9353036e+01   4.3065647e+00
   4.7166242e+01   3.1761742e+01   6.0247227e+01
   4.8395629e+01   3.1534837e+01   6.6454493e+01
   1.5656419e+01   1.7024127e+01   6.2485107e+01
   4.2205827e+01   3.6657658e+01   5.3766392e+00
   2.7079016e+01   3.7026305e+01   3.3660095e+00
   5.2023661e+01   4.9446948e+01   3.3328210e+00
   4.3670141e+01   3.9817915e+01   3.6287684e+00
   6.6415288e+01   4.8116317e+01   5.2057907e+01
   1.6232274e+01   1.6630749e+01   6.8255692e+01
   5.6457849e+01   4.3186508e+01   3.1665300e+01
   5.9437209e+01   5.2216443e+01   3.3304207e+00
   1.1709025e+01   2.7438674e+01   3.4753408e+00
   4.0175537e+01   2.6828448e+01   6.7873318e+01
   5.5450959e+01   3.6053691e+01   6.6373331e+01
   5.9423508e+01   5.2219476e+01   3.3300210e+00
   6.5088476e+01   4.8676369e+01   4.4752596e+01
   6.5352452e+01   4.9745529e+01   4.0536601e+01
   6.6398746e+01   4.8885357e+01   4.8417457e+01
   7.3373704e+00   1.7363135e+01   2.4757448e+01
   6.4314773e+01   5.0624590e+01   3.1017590e+01
   1.8111064e+01   2.7657360e+01   3.6223100e+00
   4.4248090e+01   3.2468366e+01   4.3203127e+01
   4.2037490e+01   3.3918375e+01   2.2001699e+01
   1.1896792e+01   1.8236629e+01   3.4555724e+01
   3.0836901e+01   3.7192457e+01   3.3899878e+00
   1.9452379e+01   2.3320897e+01   1.3020539e+01
   6.2003049e+01   4.4087381e+01   5.2199369e+01
   2.0370288e+01   3.3662514e+01   3.3837137e+00
   4.4431098e+01   3.1705088e+01   4.9437764e+01
   2.6975140e+01   3.3168340e+01   3.4790914e+00
   7.7742302e+00   2.2225734e+01   3.8509135e+00
   2.6603822e+01   2.7688386e+01   6.1741940e+00
   6.2292218e+01   5.1373714e+01   1.8970716e+01
   1.7213203e+01   3.1252212e+01   3.4126739e+00
   6.5654590e+01   4.9195188e+01   4.4464264e+01
   5.8938313e+01   5.1693396e+01   3.3543172e+00
   5.4540630e+01   5.0110267e+01   3.3331266e+00
   3.2273136e+01   3.5974018e+01   3.4501922e+00
   1.5752432e+01   1.6745624e+01   6.5495145e+01
   3.1524204e+01   2.9475273e+01   9.5490684e+00
   6.2058671e+01   5.1457989e+01   1.8137977e+01
   1.9989819e+01   1.8022902e+01   6.8332512e+01
   4.6858088e+00   1.8086326e+01   8.2433116e+00
   4.5773300e+00   1.8506983e+01   6.3261903e+00
   2.2967804e+01   2.5170647e+01   1.0585560e+01
   3.7685366e+01   2.6083800e+01   6.4263197e+01
   5.1963669e+01   4.8828620e+01   3.3357899e+00
   4.2122523e+01   3.3146132e+01   2.8402252e+01
   6.3867349e+01   5.0763977e+01   2.9008038e+01
   5.9322395e+01   5.2185767e+01   3.3301302e+00
   6.0056395e+01   5.1006039e+01   1.1833138e+01
   5.9128470e+01   5.2016090e+01   3.3317203e+00
   5.6309479e+01   5.0985668e+01   3.3312393e+00
   1.6812369e+01   2.1136672e+01   2.3522562e+01
   5.9386257e+01   5.2205894e+01   3.3300319e+00
   1.6812135e+01   2.7070070e+01   3.6300953e+00
   5.9358431e+01   5.2196040e+01   3.3300450e+00
   5.6886726e+01   4.8758054e+01   5.0501190e+00
   2.5207946e+01   2.0306266e+01   6.6333473e+01
   5.1102730e+01   4.6922235e+01   3.3683726e+00
   2.4345497e+01   1.9809700e+01   6.7621460e+01
   5.9323124e+01   5.2108096e+01   3.3326690e+00
   2.1489157e+01   1.9123185e+01   6.3681129e+01
   2.7825764e+01   3.6756302e+01   3.3755033e+00
   1.9314142e+01   3.1938945e+01   3.4138618e+00
   5.6748651e+01   3.7989081e+01   6.0973574e+01
   3.3383868e+01   3.9395847e+01   3.3649086e+00
   1.6187864e+01   1.6603901e+01   6.8358789e+01
   1.6848302e+01   1.6846807e+01   6.8335897e+01
   3.6590048e+01   3.2128333e+01   1.0749031e+01
   3.1686240e+01   2.4140619e+01   5.7169042e+01
   2.3002741e+01   1.9439122e+01   6.6152264e+01
   1.8780985e+01   2.3325330e+01   1.0652998e+01
   4.9085560e+01   4.8160320e+01   3.3339193e+00
   5.5742480e+01   4.8125892e+01   3.6729157e+00
   6.3069757e+01   5.0994212e+01   2.4874450e+01
   1.6032012e+01   2.7517081e+01   3.5631534e+00
   4.5250420e+01   4.6704297e+01   3.3358188e+00
   3.3727859e+01   2.5268552e+01   5.5602389e+01
   5.5065491e+01   4.8226054e+01   3.4514582e+00
   8.1758548e+00   2.4163625e+01   3.6012111e+00
   2.6375541e+01   3.5058567e+01   3.4005968e+00
   2.0032221e+01   2.1934307e+01   2.9364436e+01
   5.9694117e+01   5.2143495e+01   4.8361553e+00
   1.8749648e+01   1.7887729e+01   6.5255028e+01
   2.1394968e+01   2.4930260e+01   7.5321661e+00
   5.0605741e+01   3.3404114e+01   6.3269713e+01
   5.4080653e+01   4.8128145e+01   3.3838986e+00
   5.9779325e+01   5.2132467e+01   5.1145331e+00
   6.6019611e+01   4.9458035e+01   4.4048903e+01
   5.0032575e+00   1.7869183e+01   1.0733268e+01
   2.5276078e+01   3.5171712e+01   3.3878015e+00
   3.6494937e+01   3.6385725e+01   3.5633367e+00
   1.5660282e+01   2.6612287e+01   3.6311256e+00
   5.6762041e+01   5.0538034e+01   3.3408179e+00
   5.0690011e+01   4.4231374e+01   3.6304207e+00
   9.8815138e+00   1.7187984e+01   3.8141424e+01
   1.6277130e+01   1.6702249e+01   6.7696116e+01
   6.0354797e+01   3.9961599e+01   6.4976834e+01
   6.1873037e+01   5.1526094e+01   1.7025222e+01
   4.5629124e+01   4.6873535e+01   3.3357362e+00
   6.0352965e+00   1.9624317e+01   4.9568929e+00
   4.8603816e+00   1.7958227e+01   9.5634590e+00
   6.0755214e+01   5.1808957e+01   1.1030576e+01
   6.4249047e+01   4.5671361e+01   5.4384447e+01
   6.2135453e+01   5.0952331e+01   2.1814426e+01
   5.6179978e+01   5.1038693e+01   3.3314545e+00
   6.4322000e+01   4.3921132e+01   6.2177338e+01
   2.1349225e+01   2.0075159e+01   5.4119280e+01
   5.4229476e+01   5.0302295e+01   3.3321262e+00
   2.6549822e+01   3.5065687e+01   3.4021798e+00
   5.0040613e+01   4.2440124e+01   4.8765832e+00
   4.7507805e+00   1.8773655e+01   5.7341596e+00
   3.3788365e+01   3.0173549e+01   1.3413036e+01
   1.1993040e+01   2.1608741e+01   5.5280049e+00
   1.1107056e+01   1.7064812e+01   4.4486847e+01
   1.6098980e+01   1.6612813e+01   6.7954382e+01
   6.0180179e+01   3.9762889e+01   6.5265444e+01
   1.5627915e+01   1.6701698e+01   6.5489188e+01
   2.4887464e+01   3.2113403e+01   3.4901557e+00
   6.1055318e+01   5.1767597e+01   1.1869526e+01
   5.9290838e+01   5.2172664e+01   3.3301113e+00
   1.3466241e+01   2.0256463e+01   1.8427180e+01
   5.9501232e+01   5.2213457e+01   3.5986063e+00
   6.1270985e+01   5.1584416e+01   1.4413507e+01
   5.4988274e+01   5.0595426e+01   3.3319378e+00
   7.9452573e+00   1.7475461e+01   2.6111550e+01
   6.5477234e+01   4.9809397e+01   4.0248175e+01
   6.6433855e+01   4.7713623e+01   5.3955528e+01
   2.4842519e+01   3.2102021e+01   3.4898008e+00
   6.3572592e+01   5.0940918e+01   2.6396648e+01
   2.7379015e+01   2.5669958e+01   2.4326982e+01
   1.0121996e+01   1.7145546e+01   3.9618252e+01
   6.6034302e+01   4.6881054e+01   5.6090986e+01
   1.6253197e+01   1.6634525e+01   6.8293924e+01
   1.5774576e+01   1.6670874e+01   6.6264781e+01
   3.5186845e+01   3.9776584e+01   3.3710161e+00
   4.0131811e+01   4.1260735e+01   3.3826885e+00
   6.0613916e+01   5.1845861e+01   1.0241214e+01
   1.5936198e+01   1.6612170e+01   6.7410346e+01
   1.4356085e+01   1.6707396e+01   5.9976116e+01
   1.9632213e+01   1.7891922e+01   6.8345623e+01
   1.2990313e+01   2.7142531e+01   1.0415150e+01
   1.3838478e+01   1.6743963e+01   5.7538088e+01
   3.7281910e+01   4.3172519e+01   3.6020310e+00
   2.4382904e+01   1.9864536e+01   6.8297204e+01
   4.7189131e+01   4.4333078e+01   2.7710493e+01
   1.0525600e+01   2.5442104e+01   8.0929174e+00
   1.2758681e+01   1.6809345e+01   5.2139340e+01
   1.1952317e+01   1.6914941e+01   4.8861344e+01
   1.2574923e+01   2.6741447e+01   1.0624938e+01
   5.5700753e+01   4.7864306e+01   2.7392945e+01
   4.8743068e+01   4.4426663e+01   3.1915700e+01
   1.5145640e+01   1.6696649e+01   6.3918310e+01
   3.9159042e+01   2.6446425e+01   6.7992264e+01
   2.2516326e+01   1.9132353e+01   6.8317564e+01
   6.6354048e+01   4.7215441e+01   5.5862617e+01
   2.4491920e+01   3.6464818e+01   3.3639517e+00
   2.8379331e+01   3.7260280e+01   1.2394833e+01
   1.0164453e+01   1.7085359e+01   4.0490268e+01
   1.3648821e+01   2.6681203e+01   1.5392095e+01
   1.0279382e+01   1.7053798e+01   4.0740577e+01
   1.5434119e+01   2.5051544e+01   3.1015369e+01
   1.6289919e+01   1.6723391e+01   6.8334111e+01
   1.6045134e+01   1.6597005e+01   6.7783760e+01
   1.0425564e+01   2.6391727e+01   3.5073862e+00
   5.9488553e+01   5.1643988e+01   8.2427659e+00
   2.5950416e+01   2.9211088e+01   5.2078459e+01
   1.4376213e+01   1.6741026e+01   6.0281196e+01
   4.7011485e+01   4.4022307e+01   2.9456561e+01
   1.7418748e+01   1.7236617e+01   6.8342599e+01
   6.5218241e+01   4.9603309e+01   4.1052107e+01
   1.9586329e+01   1.7876210e+01   6.8345710e+01
   1.6120395e+01   1.6594596e+01   6.8220063e+01
   5.8865101e+01   5.2026004e+01   3.3446659e+00
   3.1441831e+01   2.5082416e+01   6.7553932e+01
   2.0503172e+01   1.8230558e+01   6.8338640e+01
   4.5765476e+01   3.1901851e+01   6.6945415e+01
   1.7028145e+01   1.6915169e+01   6.8373386e+01
   4.1906312e+01   2.8095444e+01   6.7848119e+01
   2.3724357e+01   2.1176607e+01   6.7820858e+01
   1.1786560e+01   1.6973023e+01   4.4902842e+01
   4.4060566e+01   3.5980368e+01   6.2198205e+01
   4.1986287e+01   3.1293703e+01   6.6452449e+01
   2.8019806e+01   2.1829009e+01   6.8158167e+01
   6.2374817e+01   5.1135526e+01   2.1017973e+01
   1.9312611e+01   2.7220495e+01   3.6718722e+01
   1.6159009e+01   1.6594765e+01   6.8377390e+01
   1.6066274e+01   1.6600078e+01   6.7979568e+01
   1.8783184e+01   2.8653894e+01   2.6812255e+01
   1.4707592e+01   1.6717669e+01   6.1828863e+01
   8.5104490e+00   2.4469856e+01   3.8717325e+00
   6.3659313e+00   2.0773457e+01   8.0161132e+00
   1.0612943e+01   1.7051111e+01   4.2696031e+01
   1.0617604e+01   2.3722159e+01   1.5849636e+01
   4.0398087e+01   2.9491393e+01   6.7130146e+01
   5.1114174e+01   4.0485353e+01   5.8658735e+01
   1.3028833e+01   1.6787252e+01   5.2150560e+01
   5.3238296e+01   3.7466086e+01   6.5092322e+01
   1.5833971e+01   1.6623331e+01   6.6955454e+01
   6.5238621e+01   4.9769212e+01   3.9908703e+01
   2.9802563e+01   2.4803978e+01   6.7312677e+01
   1.6185572e+01   1.6601442e+01   6.8379922e+01
   4.2452806e+01   2.8201162e+01   6.7859617e+01
   6.1138556e+01   4.0963149e+01   6.4524584e+01
   7.4159383e+00   2.3346069e+01   3.6638477e+00
   2.3380070e+01   1.9349157e+01   6.8309661e+01
   5.9412884e+01   5.2059996e+01   4.6886687e+00
   4.6141082e+01   3.0110017e+01   6.7689085e+01
   2.5228225e+01   2.0098444e+01   6.8291454e+01
   1.0516989e+01   1.7047650e+01   4.2067032e+01
   1.5131015e+01   1.6714436e+01   6.2680247e+01
   2.9726676e+01   2.2399414e+01   6.8169269e+01
   5.9344958e+01   5.2194966e+01   3.3459610e+00
   2.1335427e+01   2.1047339e+01   6.6939295e+01
   5.2484678e+01   4.9640093e+01   3.3349810e+00
   5.2275265e+01   3.6332727e+01   6.5729760e+01
   2.6129400e+01   2.0825781e+01   6.8235034e+01
   1.1103321e+01   2.1318745e+01   2.7490279e+01
   1.7248084e+01   1.6989186e+01   6.8362855e+01
   1.0298868e+01   1.7233817e+01   3.6649376e+01
   2.4045030e+01   3.3758356e+01   1.8147149e+01
   5.0001116e+01   3.9717755e+01   5.9500552e+01
   5.0989958e+01   4.9043927e+01   3.3823785e+00
   1.0682250e+01   1.6969170e+01   4.0549551e+01
   5.3712786e+01   4.9942474e+01   4.7201716e+00
   4.2910641e+01   3.5415759e+01   6.2300830e+01
   8.0901780e+00   2.1232196e+01   1.4103156e+01
   1.5838834e+01   1.7569784e+01   6.4171449e+01
   5.8670785e+01   4.7003722e+01   4.2180533e+01
   1.6345348e+01   1.6659184e+01   6.8377297e+01
   1.6094034e+01   1.6598510e+01   6.8105336e+01
   1.6252030e+01   1.6626533e+01   6.8379269e+01
   1.4151518e+01   1.6692813e+01   5.8470275e+01
   1.8208736e+01   3.2475056e+01   3.4097606e+00
   3.0492757e+01   2.4097356e+01   6.7800383e+01
   9.5682907e+00   1.7130898e+01   3.7515961e+01
   5.4398824e+00   2.0686085e+01   4.2876882e+00
   1.5759245e+01   1.6621769e+01   6.6573701e+01
   5.0407448e+01   4.8411153e+01   6.5057754e+00
   1.6389937e+01   1.6677368e+01   6.8378826e+01
   2.2785599e+01   3.4230231e+01   1.0538825e+01
   5.4251031e+01   5.0256379e+01   3.8495864e+00
   4.1040898e+01   4.4689035e+01   4.9856772e+00
   4.4889673e+00   1.8232113e+01   7.1980490e+00
   1.6155695e+01   1.6591216e+01   6.8374687e+01
   1.6095237e+01   1.6594390e+01   6.8089096e+01
   1.6659558e+01   1.7558957e+01   6.7311410e+01
   1.6155316e+01   1.6591338e+01   6.8371364e+01
   5.0860580e+01   3.2893929e+01   6.7301512e+01
   5.6083478e+01   4.1845256e+01   6.0311289e+01
   1.5088520e+01   1.6654144e+01   6.3382395e+01
   4.5274140e+01   2.9577750e+01   6.7751746e+01
   6.0179520e+01   4.7146192e+01   4.5180598e+01
   1.7509793e+01   3.1705044e+01   4.9939589e+00
   4.8041011e+00   1.7856526e+01   1.0248209e+01
   1.5701776e+01   1.6615821e+01   6.6239546e+01
   1.6167222e+01   1.6594835e+01   6.8379959e+01
   5.1086082e+01   4.6425792e+01   2.4115384e+01
   1.5513120e+01   1.6655604e+01   6.5542559e+01
   2.0441521e+01   1.8685416e+01   6.8262674e+01
   1.6169441e+01   1.6595167e+01   6.8377828e+01
   9.5251264e+00   1.7129674e+01   3.7230790e+01
   5.5962292e+01   4.8501643e+01   2.3029269e+01
   2.7364346e+01   2.2735329e+01   6.7852384e+01
   4.1559486e+01   3.4543008e+01   6.2767226e+01
   8.8247690e+00   1.7663088e+01   2.8101498e+01
   1.2711961e+01   1.6818291e+01   5.2009984e+01
   7.5381865e+00   2.1699180e+01   1.0048548e+01
   5.9121965e+01   5.0938869e+01   1.3033703e+01
   6.2357669e+01   5.1321183e+01   1.9339183e+01
   4.5024833e+01   3.7500146e+01   5.9719829e+01
   7.2951732e+00   1.7279408e+01   2.5119962e+01
   2.1248185e+01   1.8577779e+01   6.8338279e+01
   5.9340669e+01   5.2194455e+01   3.3400719e+00
   2.4198231e+01   1.9681545e+01   6.8303967e+01
   6.8430940e+00   1.7330131e+01   2.2663906e+01
   4.1030047e+01   4.4808048e+01   4.0928136e+00
   1.4072235e+01   2.1382021e+01   4.1318842e+01
   4.1752070e+01   3.1226028e+01   6.6436524e+01
   1.6095163e+01   1.6593315e+01   6.8053633e+01
   2.4537986e+01   3.6063401e+01   5.9934765e+00
   4.1984320e+01   4.0438992e+01   3.8558933e+01
   5.7880818e+01   5.1667667e+01   3.3663400e+00
   5.9255749e+00   1.7571619e+01   1.6487101e+01
   2.6298276e+01   2.1944010e+01   6.7984474e+01
   2.7638652e+01   2.2826672e+01   6.7860102e+01
   5.9377017e+01   5.2207905e+01   3.3346176e+00
   3.7441391e+01   4.3117625e+01   4.5318983e+00
   1.1617582e+01   1.6879903e+01   4.6450420e+01
   5.4637697e+01   5.0448281e+01   3.4704188e+00
   6.3203099e+01   4.7636122e+01   4.9013074e+01
   1.4708939e+01   1.6710933e+01   6.1797500e+01
   1.4285659e+01   1.6705328e+01   5.9470576e+01
   6.3390180e+01   4.5194228e+01   5.8875597e+01
   6.4147095e+01   5.0486128e+01   3.1692260e+01
   6.5757917e+01   4.6146447e+01   5.8565579e+01
   3.9302803e+01   2.7552105e+01   6.7746141e+01
   5.1128109e+00   1.7747098e+01   1.2226652e+01
   1.4603841e+01   1.6676285e+01   6.0289410e+01
   1.8134023e+01   3.1056221e+01   1.0909411e+01
   6.1225388e+01   5.0188485e+01   2.5577034e+01
   3.1030579e+01   4.0003793e+01   3.9846103e+00
   4.5492215e+01   4.2973557e+01   3.2238765e+01
   4.7740729e+01   3.2779678e+01   6.6875658e+01
   1.6701821e+01   1.6818540e+01   6.8372040e+01
   5.3756360e+01   3.6947489e+01   6.5685139e+01
   1.5300243e+01   1.6639007e+01   6.4331168e+01
   2.0232558e+01   1.8254236e+01   6.8330737e+01
   3.3062233e+01   2.4385564e+01   6.7992927e+01
   4.5784856e+00   1.8035335e+01   8.3363976e+00
   1.4796355e+01   1.6709749e+01   6.2233023e+01
   1.6511689e+01   1.6719274e+01   6.8374399e+01
   2.1875393e+01   3.4602443e+01   5.0233373e+00
   1.5375281e+01   1.6670930e+01   6.4934378e+01
   2.7013988e+01   2.2864397e+01   6.7718972e+01
   1.3039540e+01   1.6873406e+01   5.4264865e+01
   2.0616948e+01   1.8280674e+01   6.8339141e+01
   2.1078890e+01   1.8934092e+01   6.8249977e+01
   1.6123324e+01   1.6593407e+01   6.8230427e+01
   6.2231744e+00   1.7406069e+01   1.9460701e+01
   5.8522218e+01   5.1883796e+01   3.5095111e+00
   5.3000682e+01   4.9733117e+01   4.2092705e+00
   6.1157358e+01   5.1495159e+01   1.4463066e+01
   1.4986467e+01   3.0168095e+01   3.4245296e+00
   4.4644858e+01   2.9293166e+01   6.7773426e+01
   1.7466571e+01   1.7132276e+01   6.8361413e+01
   1.8200704e+01   2.6039190e+01   3.8121210e+01
   2.2316529e+01   2.7883613e+01   4.5734202e+01
   3.1139285e+01   4.0083574e+01   3.8204645e+00
   1.8696694e+01   1.7792506e+01   6.8314439e+01
   5.1598319e+01   4.9291701e+01   3.3342912e+00
   6.0885532e+01   5.0434627e+01   2.2428617e+01
   1.2346350e+01   1.6877187e+01   5.0702530e+01
   4.9625000e+01   4.8272072e+01   5.1820094e+00
   9.9879502e+00   1.7192594e+01   3.5600698e+01
   1.5746548e+01   1.6618236e+01   6.6434763e+01
   5.9114991e+01   5.0896971e+01   1.3353685e+01
   7.7709156e+00   1.9535023e+01   1.7916080e+01
   5.9144590e+01   5.0279309e+01   1.8368795e+01
   1.6154070e+01   1.6592379e+01   6.8370768e+01
   5.3602091e+01   4.9750678e+01   5.9001496e+00
   3.5255165e+01   2.4760873e+01   6.8070040e+01
   4.6646242e+01   3.0460097e+01   6.7640358e+01
   2.8717216e+01   3.8765261e+01   3.9788638e+00
   1.8329719e+01   3.2487816e+01   3.7967450e+00
   3.6511678e+01   4.2843475e+01   3.3558828e+00
   4.5780329e+01   3.5874129e+01   6.3543655e+01
   6.0595645e+01   5.1692546e+01   1.1118834e+01
   3.3215297e+01   4.1218696e+01   3.3842972e+00
   3.0604190e+01   2.2353227e+01   6.8219148e+01
   2.2670788e+01   3.4154711e+01   1.0559604e+01
   4.9154647e+00   1.7800004e+01   1.1080403e+01
   8.8268928e+00   1.8018820e+01   2.7005587e+01
   1.6201071e+01   1.6686040e+01   6.8274582e+01
   1.4387733e+01   1.6668214e+01   5.9443663e+01
   4.9312062e+01   4.7196135e+01   1.2524687e+01
   3.4682622e+01   2.6054692e+01   6.7673400e+01
   3.1940426e+01   3.5824205e+01   3.4703892e+01
   3.1448980e+01   3.8416705e+01   1.5841349e+01
   4.1033250e+01   4.4905916e+01   3.3596166e+00
   3.1992949e+01   2.7610929e+01   6.5878728e+01
   9.2298658e+00   1.7145571e+01   3.5722907e+01
   1.2390782e+01   1.7343533e+01   4.6161007e+01
   5.8003631e+01   5.1714786e+01   3.3475665e+00
   5.9751783e+01   5.2062931e+01   5.6509317e+00
   1.6004636e+01   1.6600307e+01   6.7650630e+01
   4.4561052e+01   4.4907746e+01   1.4687703e+01
   2.8793961e+01   2.1823103e+01   6.8221147e+01
   6.0232278e+01   5.1621655e+01   1.0593184e+01
   5.7853003e+01   5.0403303e+01   1.3559121e+01
   1.4620113e+01   1.6687502e+01   6.1028171e+01
   4.4497128e+01   3.2316375e+01   6.6431864e+01
   6.3395308e+01   5.0741792e+01   2.7513593e+01
   4.0696587e+01   4.2137976e+01   2.2372163e+01
   3.7421973e+01   3.2710018e+01   6.2505887e+01
   5.8897939e+01   5.2039119e+01   3.3359319e+00
   4.0434883e+01   2.6986922e+01   6.7966271e+01
   7.5270502e+00   2.1286278e+01   1.1418247e+01
   3.1631741e+01   4.0067761e+01   5.6279122e+00
   1.6232456e+01   1.6618103e+01   6.8378657e+01
   4.8350952e+01   3.5655833e+01   6.5012809e+01
   2.8694512e+01   2.3826955e+01   6.7601338e+01
   4.4713277e+01   4.3292405e+01   2.7430378e+01
   8.8068046e+00   1.7126606e+01   3.2784060e+01
   9.8331563e+00   1.7419734e+01   3.3619878e+01
   1.3973400e+01   1.6727584e+01   5.7887477e+01
   5.9450151e+01   5.2228842e+01   3.3313384e+00
   2.3853401e+01   2.0424386e+01   6.8149222e+01
   1.2873166e+01   1.6877458e+01   5.3426080e+01
   1.2475078e+01   1.6913893e+01   5.1623689e+01
   7.3470848e+00   1.8437168e+01   1.9004724e+01
   2.7187351e+01   3.3497697e+01   3.1935515e+01
   2.1670415e+01   2.0788152e+01   6.7398681e+01
   5.8966956e+01   5.1937509e+01   4.4030983e+00
   5.8636517e+01   4.9587943e+01   2.2531812e+01
   6.3094182e+01   5.1023596e+01   2.4165755e+01
   2.3518012e+01   1.9490929e+01   6.8312686e+01
   1.1001793e+01   1.9859524e+01   3.2035913e+01
   2.3423073e+01   3.4618326e+01   1.0595471e+01
   6.5716907e+01   4.5833089e+01   5.9315653e+01
   1.9372227e+01   1.7812294e+01   6.8349661e+01
   1.2751329e+01   1.6804088e+01   5.0874454e+01
   6.5265797e+01   4.9964791e+01   3.8569295e+01
   2.6786938e+01   2.8691327e+01   5.6921423e+01
   6.8807566e+00   2.1541020e+01   7.7607594e+00
   3.5850248e+01   4.1939039e+01   7.3552085e+00
   5.2414570e+00   1.8198748e+01   1.0488507e+01
   1.4781791e+01   1.6674074e+01   6.1722358e+01
   1.6027543e+01   1.6598974e+01   6.7777529e+01
   6.2733151e+01   5.1159086e+01   2.1899157e+01
   2.3267093e+01   1.9337773e+01   6.8316352e+01
   6.9676056e+00   2.2430185e+01   5.1064087e+00
   6.4374540e+01   5.0432704e+01   3.2730237e+01
   5.7000891e+00   1.8771824e+01   1.0732139e+01
   4.4697923e+01   4.0182108e+01   4.8313694e+01
   5.9914588e+01   5.2101839e+01   5.7515614e+00
   5.0379717e+01   4.7922293e+01   1.0085823e+01
   1.3454685e+01   1.6836068e+01   5.6141811e+01
   3.7997785e+01   3.1019672e+01   6.5297207e+01
   1.4637427e+01   2.4925721e+01   2.8124869e+01
   5.9462976e+01   5.2221814e+01   3.4025435e+00
   5.7232114e+01   5.1433629e+01   3.3611160e+00
   5.4766526e+01   4.9920249e+01   7.9922512e+00
   6.0012119e+01   4.7142304e+01   4.4792764e+01
   3.1318576e+01   3.4700063e+01   3.9505751e+01
   1.1285079e+01   2.6059863e+01   8.4706511e+00
   2.9943052e+01   2.2063190e+01   6.8226744e+01
   2.2795536e+01   2.0352629e+01   6.8033932e+01
   4.8618027e+01   4.4389336e+01   3.1801240e+01
   5.0794220e+01   4.5493143e+01   3.0396812e+01
   6.4510372e+01   4.4374493e+01   6.1552884e+01
   1.6157398e+01   1.6591341e+01   6.8380259e+01
   1.6345886e+01   2.2049989e+01   4.9381510e+01
   3.0208545e+01   3.7475385e+01   1.7537747e+01
   6.1165011e+01   5.1544437e+01   1.4086275e+01
   5.4820378e+01   4.8398649e+01   2.0202501e+01
   3.2047759e+01   3.9767379e+01   8.9418484e+00
   1.4943312e+01   2.9679718e+01   5.7744108e+00
   4.3177433e+01   2.8835275e+01   6.7771903e+01
   3.6349174e+01   2.5302662e+01   6.8037162e+01
   2.0845998e+01   1.8385785e+01   6.8334122e+01
   1.5636995e+01   1.6675915e+01   6.5367143e+01
   6.4487765e+01   5.0115031e+01   3.5458782e+01
   5.9790953e+01   5.2126447e+01   5.2168315e+00
   1.6922941e+01   1.6969346e+01   6.8359194e+01
   1.5991919e+01   1.6602265e+01   6.7618046e+01
   9.0458808e+00   2.5082731e+01   3.5598253e+00
   1.6188441e+01   1.6602669e+01   6.8380161e+01
   3.8157981e+01   4.3616670e+01   3.3472941e+00
   1.0910374e+01   1.7027330e+01   4.4142347e+01
   1.8709220e+01   1.7541389e+01   6.8351855e+01
   5.0555699e+01   4.0365224e+01   5.8335913e+01
   6.8339169e+00   1.7703815e+01   1.9123116e+01
   1.2973911e+01   2.8503920e+01   3.8442839e+00
   8.4258644e+00   2.4436343e+01   3.6506854e+00
   3.8638667e+01   2.6047106e+01   6.8023659e+01
   4.6494817e+01   3.0257357e+01   6.7678306e+01
   2.9503741e+01   2.1876833e+01   6.8235288e+01
   5.6379384e+01   5.1046232e+01   3.9721571e+00
   3.4142334e+01   4.0124503e+01   1.3928535e+01
   1.6067601e+01   1.6599670e+01   6.7989359e+01
   5.1419797e+01   4.8661372e+01   7.6403404e+00
   2.8615421e+01   3.7421681e+01   1.2206739e+01
   1.4727717e+01   1.6680775e+01   6.1554985e+01
   2.6768276e+01   2.0739171e+01   6.8272748e+01
   7.3392447e+00   1.8741109e+01   1.8132127e+01
   1.8553556e+01   3.1259491e+01   1.1446796e+01
   1.1195097e+01   1.6904275e+01   4.4209116e+01
   1.5463487e+01   1.6694388e+01   6.4323023e+01
   1.7456886e+01   1.7066774e+01   6.8361540e+01
   5.1549222e+01   4.4335386e+01   4.0810949e+01
   1.6454824e+01   1.6698936e+01   6.8375846e+01
   1.5363168e+01   1.6634610e+01   6.4631249e+01
   1.6060627e+01   1.6598853e+01   6.7952287e+01
   1.4096038e+01   1.6783636e+01   5.9137797e+01
   1.6100255e+01   1.6592572e+01   6.8094392e+01
   8.6491515e+00   2.4666441e+01   3.6443881e+00
   1.6163410e+01   1.6593493e+01   6.8380197e+01
   1.7400763e+01   1.8738629e+01   6.6098063e+01
   1.6629592e+01   1.7435640e+01   6.7534470e+01
   2.1232764e+01   2.0484073e+01   6.7463562e+01
   3.7484745e+01   4.2498313e+01   8.8992840e+00
   7.7890535e+00   2.3766685e+01   3.6293168e+00
   1.6297707e+01   1.7133538e+01   6.7326728e+01
   6.3379368e+01   4.2930157e+01   6.3174037e+01
   1.0551263e+01   1.7054097e+01   4.2379854e+01
   5.6260185e+01   5.0938783e+01   4.4635208e+00
   5.1558354e+01   3.3428936e+01   6.7196206e+01
   1.6156836e+01   1.6591804e+01   6.8378610e+01
   2.3899010e+01   3.6100795e+01   3.4275814e+00
   6.0857806e+01   5.1660029e+01   1.2233327e+01
   3.2444595e+01   2.5470294e+01   6.7559613e+01
   5.0421221e+00   1.8831406e+01   7.7553735e+00
   1.6679831e+01   1.6785927e+01   6.8374500e+01
   6.0678087e+01   5.1786925e+01   1.0520455e+01
   3.8293195e+01   4.0731787e+01   2.4190013e+01
   1.1870738e+01   2.1381502e+01   3.0834670e+01
   1.6329804e+01   1.6654514e+01   6.8378686e+01
   6.1011327e+01   4.9130443e+01   3.3325267e+01
   3.1077666e+01   3.4567091e+01   3.9477464e+01
   2.4886745e+01   3.6696245e+01   3.3632947e+00
   1.7048219e+01   1.6931216e+01   6.8373355e+01
   4.5943299e+01   4.6829220e+01   4.6867535e+00
   3.2473082e+01   4.0833299e+01   3.4191621e+00
   1.8236127e+01   1.7426487e+01   6.8360508e+01
   1.2476633e+01   1.6873612e+01   4.8783703e+01
   1.4385758e+01   2.3337514e+01   3.4372240e+01
   1.7318644e+01   1.7017497e+01   6.8367602e+01
   2.3059958e+01   2.4617475e+01   6.2524293e+01
   1.6156289e+01   1.6591458e+01   6.8378218e+01
   2.0333848e+01   1.8797571e+01   6.8231946e+01
   3.9002429e+01   2.6259686e+01   6.8011887e+01
   4.4166339e+01   4.6088724e+01   4.6530910e+00
   4.5101929e+01   4.0745984e+01   4.6090009e+01
   2.5553764e+01   2.0224268e+01   6.8283089e+01
   8.6285204e+00   1.7183313e+01   3.2674223e+01
   7.7312046e+00   1.7443286e+01   2.4393803e+01
   1.6153049e+01   1.6591310e+01   6.8359718e+01
   3.9274039e+01   4.1503515e+01   2.2063405e+01
   5.9639015e+01   5.1906314e+01   6.5912301e+00
   1.6111394e+01   1.6593779e+01   6.8159852e+01
   7.2260419e+00   1.7290764e+01   2.4998073e+01
   1.0879268e+01   1.7029707e+01   4.3991072e+01
   7.9582499e+00   2.2859295e+01   7.7587241e+00
   5.3156024e+00   1.7742186e+01   1.2995034e+01
   5.4500536e+01   5.0414473e+01   3.3360315e+00
   6.6594723e+00   1.7348084e+01   2.1950491e+01
   5.9517408e+01   5.0761390e+01   1.5614925e+01
   5.7131470e+01   3.7281872e+01   6.6234874e+01
   1.4295410e+01   1.6764286e+01   6.0014557e+01
   1.2240781e+01   1.7093582e+01   4.6314932e+01
   3.4799716e+01   2.4583652e+01   6.8074353e+01
   8.2944816e+00   2.4313870e+01   3.6018875e+00
   1.8710493e+01   1.7791900e+01   6.8314843e+01
   1.6064290e+01   1.6594610e+01   6.7906585e+01
   1.6157210e+01   1.6591242e+01   6.8380148e+01
   1.4566524e+01   1.6707132e+01   6.1032742e+01
   5.8172469e+01   5.1778887e+01   3.3309014e+00
   2.0243159e+01   1.9045954e+01   6.8104831e+01
   5.7968520e+01   3.8023640e+01   6.5971606e+01
   3.1425876e+01   3.9676657e+01   7.4416268e+00
   2.5494149e+01   2.0678399e+01   6.8215202e+01
   1.4779352e+01   1.6719666e+01   6.2212113e+01
   5.4871722e+01   5.0556542e+01   3.3349182e+00
   2.2478080e+01   1.9951510e+01   6.8141565e+01
   5.5769214e+01   4.4124717e+01   5.2168064e+01
   6.6357922e+01   4.8221399e+01   5.1717788e+01
   6.5715460e+01   4.9699514e+01   4.1607667e+01
   1.2748188e+01   1.6891746e+01   5.2874164e+01
   5.6895811e+01   4.2531882e+01   5.9410581e+01
   4.1256325e+01   4.4656547e+01   5.9191807e+00
   9.5635157e+00   1.7276001e+01   3.3222065e+01
   3.3609941e+01   4.1328271e+01   4.0160280e+00
   3.1669857e+01   2.3226577e+01   6.8133418e+01
   1.6479720e+01   1.6724536e+01   6.8375480e+01
   1.3786891e+01   1.6811519e+01   5.7724394e+01
   5.7548156e+01   5.1550872e+01   3.3408561e+00
   2.0384776e+01   1.8176608e+01   6.8336426e+01
   1.6113029e+01   1.6593803e+01   6.8176059e+01
   1.6209699e+01   1.6633695e+01   6.8370240e+01
   4.2477217e+01   2.8881205e+01   6.7689580e+01
   6.1122384e+00   1.7506598e+01   1.7682997e+01
   2.4671010e+01   3.1310469e+01   3.5432226e+01
   1.1340434e+01   2.7198934e+01   3.5134253e+00
   9.4504688e+00   1.8299860e+01   2.9158523e+01
   7.1725078e+00   2.1715306e+01   8.4271478e+00
   1.1061408e+01   1.6920110e+01   4.3194264e+01
   1.3454059e+01   1.6841699e+01   5.6193945e+01
   2.3009565e+01   1.9293458e+01   6.8317920e+01
   1.1869862e+01   2.6152385e+01   1.0454376e+01
   3.4602622e+01   2.4129494e+01   6.8135159e+01
   1.6642272e+01   2.2690712e+01   4.7834324e+01
   5.9450497e+01   5.2228081e+01   3.3394207e+00
   4.5604299e+01   3.7478874e+01   6.0427653e+01
   2.6622443e+01   2.1762898e+01   6.8067836e+01
   5.9284257e+01   3.9099481e+01   6.5550876e+01
   1.3800909e+01   1.6811042e+01   5.7796376e+01
   1.3792203e+01   1.6796274e+01   5.7629971e+01
   1.7070760e+01   1.7925771e+01   6.7285434e+01
   5.6625477e+01   5.1205498e+01   3.3912300e+00
   3.1038096e+01   2.6041389e+01   6.6856648e+01
   8.8678080e+00   1.7143283e+01   3.3523299e+01
   1.6484222e+01   1.7033019e+01   6.8100266e+01
   1.6140796e+01   1.6592238e+01   6.8306715e+01
   1.6155823e+01   1.6592548e+01   6.8370741e+01
   1.6181713e+01   1.6600944e+01   6.8380061e+01
   1.2972627e+01   1.6838090e+01   5.3711809e+01
   1.4966447e+01   2.5952658e+01   2.4546365e+01
   4.6037228e+01   3.0000592e+01   6.7706843e+01
   3.2287082e+01   2.3100741e+01   6.8186661e+01
   5.5049287e+01   5.0162825e+01   6.9535796e+00
   6.3266893e+01   4.9646071e+01   3.5682745e+01
   1.6913995e+01   1.7077445e+01   6.8313417e+01
   5.5276414e+01   5.0695475e+01   3.4385645e+00
   3.8887211e+01   4.3836305e+01   4.1844207e+00
   5.9620394e+01   5.1650862e+01   8.5574516e+00
   1.0593582e+01   1.6986841e+01   3.9862670e+01
   4.8954869e+00   1.9808045e+01   4.4049867e+00
   6.3159206e+00   1.7975239e+01   1.5854373e+01
   4.5604367e+01   4.0602049e+01   4.8274573e+01
   1.7181543e+01   1.6966625e+01   6.8368460e+01
   1.4620028e+01   1.6684257e+01   6.1083669e+01
   1.1042246e+01   1.7686914e+01   3.8431326e+01
   1.5156146e+01   1.6648841e+01   6.3646450e+01
   1.2569713e+01   1.6904998e+01   5.2040939e+01
   1.3959483e+01   1.6702116e+01   5.7253019e+01
   1.5985004e+01   1.6598448e+01   6.7478928e+01
   1.4757562e+01   1.6721052e+01   6.0731205e+01
   6.0051257e+01   5.1818064e+01   8.4377609e+00
   6.2471768e+01   5.0332773e+01   2.8150925e+01
   5.6106581e+00   1.9833941e+01   7.4453479e+00
   4.7806066e+01   4.7766759e+01   3.4199315e+00
   8.8475296e+00   1.7167722e+01   3.3783783e+01
   7.0888915e+00   1.7811780e+01   1.9768008e+01
   1.5976662e+01   1.6607265e+01   6.7585476e+01
   5.5122485e+01   3.9041908e+01   6.4239781e+01
   4.5464611e+01   2.9671532e+01   6.7743307e+01
   1.1246106e+01   1.6999083e+01   4.5758233e+01
   1.5081656e+01   1.6691741e+01   6.3566348e+01
   4.6476707e+01   4.7022946e+01   4.9048645e+00
   1.4660370e+01   1.6665230e+01   6.0654373e+01
   7.7637172e+00   2.1101444e+01   1.3101860e+01
   2.7937136e+01   2.1221356e+01   6.8254243e+01
   7.4133006e+00   2.3268840e+01   3.9392157e+00
   8.1070600e+00   1.8691470e+01   2.1777977e+01
   3.2159906e+01   2.7124494e+01   6.6412854e+01
   1.4405920e+01   1.7014103e+01   5.7550632e+01
   2.4315074e+01   2.3605765e+01   6.5926252e+01
   1.3021748e+01   2.1187305e+01   3.7004709e+01
   3.8494876e+01   4.3772244e+01   3.3433994e+00
   4.6678011e+01   4.4246533e+01   2.6680260e+01
   2.2999833e+01   1.9345596e+01   6.8305515e+01
   5.8911757e+01   5.0889929e+01   1.2811955e+01
   3.7307200e+01   4.0054676e+01   2.5534513e+01
   6.2322690e+01   4.1856265e+01   6.4025689e+01
   3.3613778e+01   2.3682079e+01   6.8160775e+01
   1.2668056e+01   1.9010120e+01   4.2860281e+01
