# Supplementary material for: Rethinking Colour Constancy
Source: PLoS One. 2015 Sep 10;10(9):e0135029. doi: 10.1371/journal.pone.0135029 (PMC4565710; doi:10.1371/journal.pone.0135029)
Supplement: S1 Dataset — (ZIP) [file pone.0135029.s002.zip › 5-TransitionMetamerReflectanceData/GtoN_Grey/fiveTr.txt]

   4.2777119e+02   4.5603891e+02   4.9667835e+02   5.2920005e+02   5.5621638e+02
   4.7716057e+02   5.0801948e+02   5.3355093e+02   5.5939132e+02   6.3257885e+02
   4.4883461e+02   4.9543578e+02   5.2888775e+02   5.5594820e+02   6.4612200e+02
   4.9052454e+02   5.2687774e+02   5.5337902e+02   5.9409388e+02   6.5803171e+02
   4.1525167e+02   4.9113231e+02   5.2815393e+02   5.5542362e+02   7.4060399e+02
   4.2937601e+02   4.3190981e+02   4.9128527e+02   5.2817773e+02   5.5544336e+02
   4.2904105e+02   4.4404995e+02   4.9341176e+02   5.2852717e+02   5.5571269e+02
   4.8332092e+02   5.1394184e+02   5.3788090e+02   5.6324094e+02   6.9045764e+02
   4.8972701e+02   5.2495663e+02   5.5041166e+02   5.8275649e+02   6.9184450e+02
   4.1760541e+02   4.8299264e+02   5.1332469e+02   5.3735285e+02   5.6274543e+02
   4.9014252e+02   5.2592856e+02   5.5174928e+02   5.8471297e+02   6.0890087e+02
   4.1708460e+02   4.4602577e+02   4.9461073e+02   5.2875707e+02   5.5588828e+02
   3.9365575e+02   4.7448230e+02   5.0608367e+02   5.3258112e+02   5.5874668e+02
   4.7859086e+02   5.0841407e+02   5.3117963e+02   5.5391703e+02   5.8242084e+02
   4.8939446e+02   5.2063839e+02   5.3021749e+02   5.3859731e+02   5.5896925e+02
   4.2126232e+02   4.8709523e+02   5.1891049e+02   5.4267623e+02   5.6850570e+02
   4.2386240e+02   4.7154188e+02   5.0371031e+02   5.3146929e+02   5.5789144e+02
   4.8809915e+02   5.2142235e+02   5.4562504e+02   5.7277291e+02   7.2685211e+02
   4.2888315e+02   4.8764008e+02   5.1873452e+02   5.4241599e+02   5.6811778e+02
   4.2210924e+02   4.6011346e+02   4.9843039e+02   5.2965488e+02   5.5655454e+02
   4.9087971e+02   5.2699549e+02   5.3292364e+02   5.3420111e+02   5.5576588e+02
   4.1684445e+02   4.2197280e+02   4.9121483e+02   5.2816754e+02   5.5543548e+02
   4.9100683e+02   5.2811884e+02   5.5538207e+02   6.4798796e+02   6.5464075e+02
   4.9100109e+02   5.2810428e+02   5.5535274e+02   5.9815140e+02   5.9865673e+02
   4.4069169e+02   4.9371141e+02   5.2854301e+02   5.5568712e+02   6.4519236e+02
   4.3264987e+02   4.7420893e+02   5.0455562e+02   5.3180166e+02   5.5812484e+02
   3.8042417e+02   4.7013457e+02   5.0335472e+02   5.3133741e+02   5.5780039e+02
   4.4640150e+02   4.9484727e+02   5.2878596e+02   5.5589184e+02   6.5447832e+02
   4.9036727e+02   5.2648603e+02   5.5275755e+02   5.9102106e+02   6.9853077e+02
   4.1770651e+02   4.8060331e+02   5.1083671e+02   5.3543761e+02   5.6105067e+02
   4.9099809e+02   5.2809471e+02   5.5534328e+02   6.3254835e+02   6.4245112e+02
   4.2174762e+02   4.8845351e+02   5.2144497e+02   5.4561403e+02   5.7272016e+02
   4.2798929e+02   4.9186558e+02   5.2825966e+02   5.5549982e+02   6.7172097e+02
   4.4965254e+02   4.9566067e+02   5.2897225e+02   5.5604569e+02   7.1029585e+02
   4.3739205e+02   4.5235524e+02   4.9434007e+02   5.2869045e+02   5.5583279e+02
   4.2889620e+02   4.4659696e+02   4.9396431e+02   5.2862792e+02   5.5578918e+02
   4.2118645e+02   4.2421248e+02   4.9120420e+02   5.2816571e+02   5.5543411e+02
   4.2491248e+02   4.9129217e+02   5.2746702e+02   5.5425880e+02   6.0064975e+02
   4.3193399e+02   4.9189540e+02   5.2726403e+02   5.5382341e+02   5.9618172e+02
   4.1114552e+02   4.3749859e+02   4.9309632e+02   5.2847473e+02   5.5567369e+02
   4.8412675e+02   5.1206733e+02   5.2776338e+02   5.4456439e+02   5.6614598e+02
   4.6561955e+02   5.0086470e+02   5.2987810e+02   5.5611895e+02   6.0411442e+02
   4.2133128e+02   4.8990874e+02   5.2464779e+02   5.4991857e+02   5.8137904e+02
   4.7146902e+02   5.0412805e+02   5.3165759e+02   5.5803322e+02   6.8480106e+02
   3.8345266e+02   4.3280178e+02   4.9240604e+02   5.2835783e+02   5.5558421e+02
   4.2177465e+02   4.8935156e+02   5.2334265e+02   5.4807852e+02   5.7715095e+02
   4.7266713e+02   5.0470852e+02   5.3134566e+02   5.5706546e+02   6.0235276e+02
   4.9098207e+02   5.2805095e+02   5.5524581e+02   5.8962387e+02   5.9032058e+02
   4.6098740e+02   4.9909569e+02   5.2984526e+02   5.5669215e+02   7.1249675e+02
   4.1818121e+02   4.3459744e+02   4.9247977e+02   5.2836863e+02   5.5559222e+02
   4.9086978e+02   5.2776125e+02   5.5480966e+02   6.1119542e+02   6.6243603e+02
   4.5165435e+02   4.9490807e+02   5.2548101e+02   5.5031280e+02   5.8102412e+02
   4.9099554e+02   5.2808917e+02   5.5533470e+02   6.3143647e+02   6.4142591e+02
   4.5837850e+02   4.9816960e+02   5.2956235e+02   5.5646068e+02   6.5088785e+02
   4.7663913e+02   5.0758149e+02   5.3317261e+02   5.5891575e+02   6.1822867e+02
   4.8851913e+02   5.2227434e+02   5.4660729e+02   5.7397171e+02   6.2327515e+02
   4.9067848e+02   5.2725815e+02   5.5387417e+02   5.9048020e+02   6.0009571e+02
   3.8377315e+02   4.5196072e+02   4.9628792e+02   5.2911878e+02   5.5616067e+02
   4.0750665e+02   4.1289318e+02   4.9105823e+02   5.2814439e+02   5.5541747e+02
   4.5842348e+02   4.6191310e+02   4.9235781e+02   5.2832603e+02   5.5555156e+02
   4.2764056e+02   4.9157947e+02   5.2759018e+02   5.5442370e+02   6.0217726e+02
   4.9077125e+02   5.2750301e+02   5.5436228e+02   5.9890819e+02   6.2019639e+02
   3.8354094e+02   3.8782485e+02   4.9101574e+02   5.2813757e+02   5.5541178e+02
   4.9077904e+02   5.2752101e+02   5.5441868e+02   6.0281419e+02   6.5320852e+02
   4.2441359e+02   4.2664392e+02   4.9120542e+02   5.2816608e+02   5.5543440e+02
   4.1471777e+02   4.9017254e+02   5.2576210e+02   5.5161520e+02   5.8644937e+02
   4.7404864e+02   5.0572434e+02   5.3216339e+02   5.5811290e+02   6.1655551e+02
   4.7768833e+02   5.0840541e+02   5.3365208e+02   5.5928686e+02   6.1803562e+02
   3.8659672e+02   4.5149967e+02   4.9615887e+02   5.2908900e+02   5.5613818e+02
   4.2103773e+02   4.8424633e+02   5.1465877e+02   5.3848437e+02   5.6381988e+02
   4.9100784e+02   5.2812256e+02   5.5538666e+02   6.0767212e+02   6.0826997e+02
   4.0615739e+02   4.4660411e+02   4.9487317e+02   5.2881143e+02   5.5593007e+02
   4.9063612e+02   5.2715936e+02   5.5382545e+02   5.9661672e+02   6.4247905e+02
   3.8803260e+02   4.5044418e+02   4.9587019e+02   5.2902395e+02   5.5608968e+02
   4.3551707e+02   4.9281601e+02   5.2841574e+02   5.5561943e+02   6.6601577e+02
   4.6750797e+02   4.8174126e+02   5.0053300e+02   5.2993318e+02   5.5664556e+02
   3.8173284e+02   4.7246887e+02   5.0475450e+02   5.3194317e+02   5.5825754e+02
   4.0717876e+02   4.9104087e+02   5.2812949e+02   5.5539561e+02   6.6300202e+02
   4.2264134e+02   4.4386434e+02   4.9394265e+02   5.2862678e+02   5.5578927e+02
   4.1583919e+02   4.9055053e+02   5.2662577e+02   5.5296296e+02   5.9198077e+02
   4.4939579e+02   4.9559493e+02   5.2896012e+02   5.5603840e+02   7.2253379e+02
   4.9101173e+02   5.2813106e+02   5.5540164e+02   6.6149771e+02   6.9314962e+02
   4.5071346e+02   4.9593671e+02   5.2902047e+02   5.5606952e+02   6.5746305e+02
   4.2042213e+02   4.9125040e+02   5.2805656e+02   5.5524916e+02   6.2917580e+02
   4.1393783e+02   4.9103811e+02   5.2796874e+02   5.5513191e+02   6.2283287e+02
   4.1441537e+02   4.9057717e+02   5.2676294e+02   5.5318584e+02   5.9313710e+02
   4.4395112e+02   4.9428789e+02   5.2853639e+02   5.5557320e+02   6.2399542e+02
   4.2137411e+02   4.9131140e+02   5.2810564e+02   5.5532160e+02   6.3647834e+02
   4.3558280e+02   4.4628187e+02   4.9303977e+02   5.2845800e+02   5.5565854e+02
   4.3023498e+02   4.4648794e+02   4.9379933e+02   5.2859639e+02   5.5576475e+02
   4.3612274e+02   4.9262224e+02   5.2763149e+02   5.5432618e+02   5.9971138e+02
   4.6835697e+02   5.0170420e+02   5.2859583e+02   5.5335665e+02   5.8651332e+02
   4.2897732e+02   4.7799308e+02   5.0770325e+02   5.3340333e+02   5.5936600e+02
   4.2614929e+02   4.9101039e+02   5.2649622e+02   5.5268270e+02   5.9040941e+02
   4.9046323e+02   5.2672569e+02   5.5313488e+02   5.9276078e+02   6.5555210e+02
   4.3789139e+02   4.9069904e+02   5.2228241e+02   5.4642027e+02   5.7378699e+02
   3.9978193e+02   4.9097813e+02   5.2800881e+02   5.5520598e+02   6.2841488e+02
   4.7537039e+02   5.0670759e+02   5.3289805e+02   5.5898494e+02   6.8918520e+02
   4.4803281e+02   4.9429520e+02   5.2625300e+02   5.5169024e+02   5.8518076e+02
   4.6738989e+02   4.6964036e+02   4.9226136e+02   5.2829746e+02   5.5552678e+02
   4.0734641e+02   4.9021745e+02   5.2604375e+02   5.5206048e+02   5.8809563e+02
   4.2088752e+02   4.5494437e+02   4.9686437e+02   5.2925077e+02   5.5625671e+02
   4.0389773e+02   4.5858009e+02   4.9822626e+02   5.2960468e+02   5.5651991e+02
   4.9052154e+02   5.2686989e+02   5.5336546e+02   5.9400381e+02   6.5560577e+02
   4.3670677e+02   4.9240544e+02   5.2681695e+02   5.5298788e+02   5.9110735e+02
   4.7785788e+02   5.0851231e+02   5.3360502e+02   5.5908493e+02   6.1138353e+02
   4.1174369e+02   4.5928114e+02   4.9841829e+02   5.2965628e+02   5.5655744e+02
   3.8343048e+02   4.9100949e+02   5.2812845e+02   5.5539780e+02   6.7576195e+02
   4.1096908e+02   4.5439020e+02   4.9693421e+02   5.2927113e+02   5.5627327e+02
   4.4363340e+02   4.9428040e+02   5.2868317e+02   5.5582332e+02   6.6488798e+02
   4.4356080e+02   4.9426549e+02   5.2867220e+02   5.5580767e+02   6.5675081e+02
   4.2113113e+02   4.5036555e+02   4.9554784e+02   5.2895050e+02   5.5603337e+02
   4.9099555e+02   5.2808822e+02   5.5533384e+02   6.4225008e+02   6.8037721e+02
   4.9087223e+02   5.2776348e+02   5.5477623e+02   5.9957590e+02   6.0929045e+02
   4.4153445e+02   4.8877566e+02   5.1735376e+02   5.4075793e+02   5.6601321e+02
   4.6747491e+02   5.0181566e+02   5.3035290e+02   5.5661793e+02   6.0927383e+02
   4.9094691e+02   5.2796201e+02   5.5512022e+02   6.0762704e+02   6.1555126e+02
   4.8815163e+02   5.2153110e+02   5.4575722e+02   5.7297720e+02   6.9636699e+02
   4.2108913e+02   4.6587233e+02   5.0085775e+02   5.3039677e+02   5.5709939e+02
   4.5952917e+02   4.8802205e+02   5.0982649e+02   5.3415592e+02   5.5974632e+02
   4.9092398e+02   5.2790086e+02   5.5503316e+02   6.1709431e+02   6.5107325e+02
   4.5513495e+02   4.9692347e+02   5.2848295e+02   5.5487841e+02   5.9901868e+02
   4.4531702e+02   4.4657220e+02   4.9129538e+02   5.2817831e+02   5.5544335e+02
   4.8539692e+02   5.1632930e+02   5.3852537e+02   5.6059550e+02   5.8767696e+02
   4.4077094e+02   4.4489569e+02   4.9182728e+02   5.2825860e+02   5.5550538e+02
   4.6300139e+02   4.9971261e+02   5.2944318e+02   5.5574748e+02   6.0256032e+02
   4.7633797e+02   5.0732305e+02   5.3291958e+02   5.5856755e+02   6.1177394e+02
   4.6527165e+02   4.6853648e+02   4.9271641e+02   5.2836650e+02   5.5557759e+02
   4.4843509e+02   4.9534603e+02   5.2890373e+02   5.5599334e+02   6.9235679e+02
   4.0941624e+02   4.8547747e+02   5.1675019e+02   5.4046152e+02   5.6588766e+02
   4.2396168e+02   4.5503503e+02   4.9671490e+02   5.2921287e+02   5.5622780e+02
   4.8898633e+02   5.2329226e+02   5.4805071e+02   5.7713401e+02   6.8829957e+02
   4.8451923e+02   5.1545669e+02   5.3921257e+02   5.6452683e+02   6.5207940e+02
   4.4787098e+02   4.9519862e+02   5.2886106e+02   5.5595073e+02   6.5802366e+02
   4.5300538e+02   4.8572667e+02   5.0970600e+02   5.3427458e+02   5.5991069e+02
   4.3417878e+02   4.3975426e+02   4.9198475e+02   5.2828484e+02   5.5552601e+02
   4.1762136e+02   4.9118716e+02   5.2814559e+02   5.5540343e+02   6.5829618e+02
   4.3178633e+02   4.8889963e+02   5.2050388e+02   5.4436839e+02   5.7072178e+02
   4.8420733e+02   5.1504324e+02   5.3883880e+02   5.6415703e+02   6.5506065e+02
   4.4364787e+02   4.8289673e+02   5.0952067e+02   5.3434574e+02   5.6004601e+02
   4.9076265e+02   5.2748257e+02   5.5435217e+02   6.0145684e+02   6.4317654e+02
   4.1376153e+02   4.5856028e+02   4.9815415e+02   5.2958435e+02   5.5650480e+02
   4.4408759e+02   4.7650286e+02   5.0417170e+02   5.3155250e+02   5.5790204e+02
   4.9002955e+02   5.2562421e+02   5.5089887e+02   5.7748618e+02   5.9058217e+02
   4.3014595e+02   4.3109873e+02   4.9111272e+02   5.2815197e+02   5.5542343e+02
   4.1325410e+02   4.9065781e+02   5.2701280e+02   5.5358899e+02   5.9550294e+02
   4.4057107e+02   4.4507431e+02   4.9190035e+02   5.2827004e+02   5.5551445e+02
   4.4463083e+02   4.5672993e+02   4.9430160e+02   5.2867326e+02   5.5581602e+02
   4.8854212e+02   5.2025692e+02   5.3516881e+02   5.4608962e+02   5.6336898e+02
   4.6667917e+02   5.0146848e+02   5.3038935e+02   5.5683758e+02   6.1795647e+02
   4.7996845e+02   5.1034434e+02   5.3472408e+02   5.5986668e+02   6.0800212e+02
   4.7473019e+02   5.0624757e+02   5.3261804e+02   5.5871399e+02   6.4295138e+02
   4.8462865e+02   5.1560486e+02   5.3935308e+02   5.6467779e+02   6.5442149e+02
   4.1221190e+02   4.2641504e+02   4.9163589e+02   5.2823208e+02   5.5548597e+02
   4.2244709e+02   4.9088243e+02   5.2685372e+02   5.5329230e+02   5.9354260e+02
   4.8096929e+02   4.9316065e+02   5.0204101e+02   5.2965196e+02   5.5635587e+02
   4.4302634e+02   4.9307273e+02   5.2574286e+02   5.5110978e+02   5.8383823e+02
   4.8254056e+02   5.1058042e+02   5.2778516e+02   5.4596124e+02   5.6817578e+02
   3.9689841e+02   4.9062480e+02   5.2711118e+02   5.5375786e+02   5.9675251e+02
   4.1624266e+02   4.9110050e+02   5.2800427e+02   5.5518285e+02   6.2606678e+02
   4.9092706e+02   5.2777386e+02   5.4297750e+02   5.4366180e+02   5.5591177e+02
   4.9001630e+02   5.2562885e+02   5.5134258e+02   5.8443660e+02   6.1879230e+02
   4.3878693e+02   4.9339266e+02   5.2852116e+02   5.5570344e+02   6.8601093e+02
   4.8431210e+02   5.1410037e+02   5.3415226e+02   5.5360314e+02   5.7628407e+02
   4.2190798e+02   4.3770497e+02   4.9284641e+02   5.2843072e+02   5.5563984e+02
   4.8545587e+02   5.1678523e+02   5.4046971e+02   5.6583084e+02   6.4737407e+02
   4.4148392e+02   4.9386281e+02   5.2859796e+02   5.5575365e+02   6.5940679e+02
   4.8696563e+02   5.1926240e+02   5.4308835e+02   5.6904836e+02   6.6120168e+02
   4.2393384e+02   4.4200309e+02   4.9349198e+02   5.2854369e+02   5.5572583e+02
   4.3770619e+02   4.6118503e+02   4.9710307e+02   5.2928310e+02   5.5626938e+02
   4.0719895e+02   4.9104311e+02   5.2813566e+02   5.5540506e+02   6.8951112e+02
   4.9097153e+02   5.2802542e+02   5.5523366e+02   6.2930957e+02   6.7177862e+02
   4.3066745e+02   4.3554592e+02   4.9168914e+02   5.2823974e+02   5.5549176e+02
   4.1998383e+02   4.5031418e+02   4.9558479e+02   5.2895883e+02   5.5604000e+02
   3.8002341e+02   4.8712224e+02   5.1954614e+02   5.4341477e+02   5.6951561e+02
   4.1837647e+02   4.9031576e+02   5.2588385e+02   5.5178920e+02   5.8701804e+02
   4.2827628e+02   4.9188053e+02   5.2821455e+02   5.5542352e+02   6.4081483e+02
   4.6293782e+02   4.9987766e+02   5.3007367e+02   5.5685178e+02   6.6105347e+02
   4.1820050e+02   4.8183519e+02   5.1204360e+02   5.3632857e+02   5.6181972e+02
   4.2186117e+02   4.7745860e+02   5.0791452e+02   5.3355533e+02   5.5950184e+02
   4.3689098e+02   4.8858253e+02   5.1846687e+02   5.4200434e+02   5.6751495e+02
   4.9099966e+02   5.2810077e+02   5.5534352e+02   5.9336098e+02   5.9372524e+02
   4.8734725e+02   5.1985447e+02   5.4321958e+02   5.6749363e+02   5.9865569e+02
   4.3460018e+02   4.4861135e+02   4.9377177e+02   5.2858810e+02   5.5575723e+02
   4.3937403e+02   4.8954227e+02   5.1939040e+02   5.4294739e+02   5.6865461e+02
   4.9098832e+02   5.2807101e+02   5.5530119e+02   6.1116578e+02   6.1431493e+02
   4.7829437e+02   5.0896200e+02   5.3419713e+02   5.6001959e+02   6.9979682e+02
   4.9013286e+02   5.2591307e+02   5.5182795e+02   5.8667375e+02   6.3186874e+02
   4.2932994e+02   4.9160491e+02   5.2719358e+02   5.5375138e+02   5.9590880e+02
   4.9099389e+02   5.2808351e+02   5.5532605e+02   6.3721708e+02   6.5329618e+02
   4.2033557e+02   4.5593752e+02   4.9717325e+02   5.2932701e+02   5.5631325e+02
   4.8622384e+02   5.1799072e+02   5.4170739e+02   5.6727489e+02   6.5205669e+02
   4.3502438e+02   4.6964412e+02   5.0143885e+02   5.3055932e+02   5.5720121e+02
   4.1953911e+02   4.4878772e+02   4.9520231e+02   5.2887786e+02   5.5597949e+02
   4.9095923e+02   5.2799296e+02   5.5518187e+02   6.2635822e+02   6.7770344e+02
   4.8962985e+02   5.2473563e+02   5.5008978e+02   5.8190597e+02   7.6723595e+02
   4.3966581e+02   4.4942569e+02   4.9311366e+02   5.2846753e+02   5.5566461e+02
   4.4967046e+02   4.5711034e+02   4.9321911e+02   5.2847471e+02   5.5566591e+02
   4.9086503e+02   5.2774648e+02   5.5478437e+02   6.0997572e+02   6.5260234e+02
   4.2033938e+02   4.6263413e+02   4.9949584e+02   5.2996294e+02   5.5678080e+02
   4.2691580e+02   4.9174976e+02   5.2824128e+02   5.5548552e+02   6.7203759e+02
   4.7166259e+02   5.0416267e+02   5.3139705e+02   5.5749283e+02   6.1426951e+02
   4.4365937e+02   4.9428190e+02   5.2867565e+02   5.5581030e+02   6.5702769e+02
   4.9074823e+02   5.2729748e+02   5.5010992e+02   5.5469276e+02   5.5999724e+02
   4.1734888e+02   4.2323764e+02   4.9127851e+02   5.2817727e+02   5.5544339e+02
   4.8664504e+02   5.1869984e+02   5.4247095e+02   5.6824198e+02   6.6082601e+02
   4.9101314e+02   5.2813348e+02   5.5540543e+02   6.6450532e+02   6.8343570e+02
   4.2862029e+02   4.8887752e+02   5.2112945e+02   5.4515649e+02   5.7193272e+02
   3.9954397e+02   4.9102294e+02   5.2813446e+02   5.5540564e+02   7.1456242e+02
   4.6682323e+02   5.0154467e+02   5.3043426e+02   5.5689100e+02   6.1928133e+02
   4.3247180e+02   4.9234491e+02   5.2830317e+02   5.5550360e+02   6.4503159e+02
   4.4132427e+02   4.9380413e+02   5.2850621e+02   5.5560901e+02   6.3185234e+02
   4.6556866e+02   5.0100039e+02   5.3041896e+02   5.5708154e+02   6.4870318e+02
   4.1712937e+02   4.9117858e+02   5.2815621e+02   5.5542112e+02   6.8793561e+02
   4.1411972e+02   4.9109759e+02   5.2811672e+02   5.5536745e+02   6.4928188e+02
   4.1396099e+02   4.9021474e+02   5.2589508e+02   5.5182196e+02   5.8717939e+02
   4.1565395e+02   4.9086764e+02   5.2743611e+02   5.5426775e+02   6.0127412e+02
   4.9101404e+02   5.2813707e+02   5.5541136e+02   6.9692946e+02   7.0391861e+02
   4.6894542e+02   5.0270026e+02   5.3104895e+02   5.5755410e+02   6.5095814e+02
   4.8998280e+02   5.2554975e+02   5.5124386e+02   5.8445609e+02   6.2390363e+02
   4.8829709e+02   5.2111249e+02   5.4150528e+02   5.5724308e+02   5.7306448e+02
   4.4910106e+02   4.9551205e+02   5.2892427e+02   5.5599464e+02   6.5392938e+02
   4.9075469e+02   5.2745879e+02   5.5430462e+02   6.0004902e+02   6.3142240e+02
   4.4220332e+02   4.5336994e+02   4.9377741e+02   5.2858125e+02   5.5574909e+02
   4.3174864e+02   4.9224448e+02   5.2825160e+02   5.5543265e+02   6.3558303e+02
   4.2141571e+02   4.9130587e+02   5.2808618e+02   5.5529015e+02   6.3219030e+02
   4.9099511e+02   5.2808728e+02   5.5533136e+02   6.3356687e+02   6.4767186e+02
   4.0387225e+02   4.9102973e+02   5.2813049e+02   5.5539867e+02   6.7069446e+02
   4.8889258e+02   5.2308442e+02   5.4776950e+02   5.7657151e+02   6.8894116e+02
   4.0979784e+02   4.2304840e+02   4.9138614e+02   5.2819482e+02   5.5545741e+02
   4.3529638e+02   4.3955785e+02   4.9177201e+02   5.2825154e+02   5.5550045e+02
   4.4105957e+02   4.9317344e+02   5.2690955e+02   5.5300471e+02   5.9075739e+02
   4.3456043e+02   4.6031297e+02   4.9727844e+02   5.2933235e+02   5.5630799e+02
   4.9100599e+02   5.2811643e+02   5.5537852e+02   6.5018342e+02   6.6610438e+02
   4.9100132e+02   5.2810739e+02   5.5536365e+02   6.3324481e+02   6.3982185e+02
   4.8962519e+02   5.2471401e+02   5.4998739e+02   5.8097641e+02   6.2405117e+02
   4.4931248e+02   4.4953488e+02   4.9107408e+02   5.2814607e+02   5.5541856e+02
   4.9087891e+02   5.2778227e+02   5.5483707e+02   6.0897569e+02   6.3563216e+02
   4.4148803e+02   4.9374468e+02   5.2826192e+02   5.5520519e+02   6.1276808e+02
   4.2943039e+02   4.8766885e+02   5.1867981e+02   5.4235002e+02   5.6802934e+02
   4.7099381e+02   5.0384429e+02   5.3153324e+02   5.5793692e+02   6.6976606e+02
   4.9089704e+02   5.2782964e+02   5.5490646e+02   6.0673022e+02   6.2237987e+02
   3.9558408e+02   4.4482984e+02   4.9451664e+02   5.2873963e+02   5.5587568e+02
   4.1406531e+02   4.3180733e+02   4.9218870e+02   5.2832101e+02   5.5555531e+02
   4.9086911e+02   5.2775483e+02   5.5479471e+02   6.0892530e+02   6.4169428e+02
   4.9095192e+02   5.2797404e+02   5.5515239e+02   6.2495757e+02   7.7991765e+02
   4.3899317e+02   4.9342928e+02   5.2852759e+02   5.5570849e+02   6.9524749e+02
   4.3421593e+02   4.3620072e+02   4.9133910e+02   5.2818544e+02   5.5544923e+02
   4.4180054e+02   4.9387395e+02   5.2847301e+02   5.5554120e+02   6.2624920e+02
   4.9093318e+02   5.2792944e+02   5.5507858e+02   6.1783583e+02   6.4564584e+02
   4.9097464e+02   5.2803502e+02   5.5524883e+02   6.3057284e+02   6.6859102e+02
   3.9254407e+02   4.2977581e+02   4.9206266e+02   5.2830078e+02   5.5553982e+02
   4.0624733e+02   4.2674025e+02   4.9170960e+02   5.2824413e+02   5.5549545e+02
   4.8976497e+02   5.2504004e+02   5.5049417e+02   5.8255124e+02   6.3090132e+02
   4.1247817e+02   4.3941642e+02   4.9343494e+02   5.2853528e+02   5.5572019e+02
   4.4154896e+02   4.7310366e+02   5.0238110e+02   5.3086245e+02   5.5740530e+02
   4.1326394e+02   4.6446972e+02   5.0044784e+02   5.3026608e+02   5.5700569e+02
   4.4407380e+02   4.7299929e+02   5.0183938e+02   5.3064961e+02   5.5724370e+02
   4.6913745e+02   5.0237658e+02   5.2959494e+02   5.5489246e+02   5.9196239e+02
   3.8156992e+02   4.3167509e+02   4.9226908e+02   5.2833374e+02   5.5556493e+02
   4.3640074e+02   4.5788905e+02   4.9616011e+02   5.2906730e+02   5.5611276e+02
   4.9081420e+02   5.2761475e+02   5.5457429e+02   6.0601585e+02   7.4739472e+02
   4.2425470e+02   4.9152525e+02   5.2821448e+02   5.5547196e+02   7.5844477e+02
   4.1458204e+02   4.3793622e+02   4.9313550e+02   5.2848106e+02   5.5567846e+02
   4.9101248e+02   5.2813069e+02   5.5540074e+02   6.6725126e+02   7.2713989e+02
   3.8220254e+02   4.8519226e+02   5.1640324e+02   5.4012722e+02   5.6552754e+02
   4.0691514e+02   4.9097886e+02   5.2796886e+02   5.5514024e+02   6.2376950e+02
   4.5687539e+02   4.9768248e+02   5.2938338e+02   5.5627821e+02   6.3555051e+02
   4.1923798e+02   4.9123756e+02   5.2814191e+02   5.5539080e+02   6.5057787e+02
   4.1363260e+02   4.3010785e+02   4.9201476e+02   5.2829247e+02   5.5553299e+02
   4.3545139e+02   4.7103730e+02   5.0214988e+02   5.3081227e+02   5.5738475e+02
   4.9086773e+02   5.2775280e+02   5.5475729e+02   5.9925023e+02   6.0890478e+02
   4.8496188e+02   5.1570289e+02   5.3797584e+02   5.6028334e+02   5.8830948e+02
   4.8654684e+02   5.1852779e+02   5.4228419e+02   5.6800324e+02   6.5995379e+02
   4.4964187e+02   4.9563424e+02   5.2890085e+02   5.5592916e+02   6.3749153e+02
   4.2826065e+02   4.9132772e+02   5.2677645e+02   5.5309731e+02   5.9224606e+02
   4.9096572e+02   5.2801256e+02   5.5521175e+02   6.2355101e+02   6.4413977e+02
   4.5015413e+02   4.5075824e+02   4.9118368e+02   5.2816131e+02   5.5543006e+02
   4.6140841e+02   4.6147162e+02   4.9104009e+02   5.2814104e+02   5.5541454e+02
   4.8915726e+02   5.2366442e+02   5.4854419e+02   5.7805442e+02   6.4650277e+02
   4.3453365e+02   4.8647737e+02   5.1573110e+02   5.3933168e+02   5.6459171e+02
   3.8503120e+02   4.4060775e+02   4.9371283e+02   5.2858603e+02   5.5575900e+02
   4.9100258e+02   5.2810643e+02   5.5536210e+02   6.3048248e+02   6.3603576e+02
   3.9242070e+02   4.7074296e+02   5.0369584e+02   5.3147932e+02   5.5790714e+02
   4.9057346e+02   5.2700262e+02   5.5356649e+02   5.9464835e+02   6.3700920e+02
   4.4038059e+02   4.9366629e+02   5.2855752e+02   5.5571926e+02   6.5461467e+02
   4.0973897e+02   4.2453109e+02   4.9149749e+02   5.2821144e+02   5.5547013e+02
   4.8944178e+02   5.2429599e+02   5.4938810e+02   5.7959432e+02   6.2664735e+02
   4.3949488e+02   4.9351726e+02   5.2854388e+02   5.5572097e+02   6.8289890e+02
   4.3266636e+02   4.9229061e+02   5.2808858e+02   5.5515405e+02   6.1715708e+02
   4.8793949e+02   5.2110300e+02   5.4522907e+02   5.7213148e+02   6.7157542e+02
   4.9040842e+02   5.2658598e+02   5.5290330e+02   5.9136283e+02   6.4293645e+02
   4.5198061e+02   4.9610237e+02   5.2854060e+02   5.5519339e+02   6.0432271e+02
   4.7128402e+02   5.0385005e+02   5.3099322e+02   5.5685475e+02   6.0309778e+02
   4.9097504e+02   5.2803421e+02   5.5524778e+02   6.3086212e+02   6.7869707e+02
   4.4037226e+02   4.9232151e+02   5.2504236e+02   5.5014577e+02   5.8135922e+02
   4.8992085e+02   5.2540229e+02   5.5097842e+02   5.8315996e+02   6.1607894e+02
   4.2892128e+02   4.9182221e+02   5.2787578e+02   5.5486783e+02   6.1027950e+02
   4.3851205e+02   4.8647218e+02   5.1472066e+02   5.3835224e+02   5.6358100e+02
   4.9043342e+02   5.2664477e+02   5.5296335e+02   5.9067291e+02   6.2224584e+02
   4.3303253e+02   4.3399381e+02   4.9115783e+02   5.2815897e+02   5.5542860e+02
   4.6795232e+02   5.0178663e+02   5.2949323e+02   5.5498242e+02   5.9310962e+02
   4.7568365e+02   5.0648733e+02   5.3128278e+02   5.5570926e+02   5.9017180e+02
   4.6510247e+02   4.7284393e+02   4.9533572e+02   5.2879029e+02   5.5587578e+02
   4.9095735e+02   5.2798633e+02   5.5512870e+02   5.9123820e+02   5.9258579e+02
   4.0828777e+02   4.1414832e+02   4.9107359e+02   5.2814676e+02   5.5541940e+02
   4.3688734e+02   4.8682470e+02   5.1564931e+02   5.3921668e+02   5.6445144e+02
   4.0783303e+02   4.9104481e+02   5.2813282e+02   5.5540042e+02   6.7153762e+02
   4.5407796e+02   4.5538099e+02   4.9141175e+02   5.2819271e+02   5.5545354e+02
   4.9034806e+02   5.2639678e+02   5.5203217e+02   5.7698529e+02   5.8538358e+02
   4.4748496e+02   4.8007521e+02   5.0616549e+02   5.3242192e+02   5.5853274e+02
   4.9094550e+02   5.2795921e+02   5.5512804e+02   6.2277129e+02   7.1465548e+02
   4.3536258e+02   4.9212232e+02   5.2662407e+02   5.5271599e+02   5.9001168e+02
   4.2506892e+02   4.8289313e+02   5.1270662e+02   5.3682022e+02   5.6224164e+02
   4.7341340e+02   5.0525672e+02   5.3179664e+02   5.5765293e+02   6.0907497e+02
   4.2543847e+02   4.2980018e+02   4.9146677e+02   5.2820528e+02   5.5546482e+02
   4.8497427e+02   5.1600060e+02   5.3936470e+02   5.6391118e+02   6.0619664e+02
   4.4933632e+02   4.9541189e+02   5.2846200e+02   5.5521626e+02   6.0681379e+02
   4.5119183e+02   4.9603427e+02   5.2894611e+02   5.5591964e+02   6.2914207e+02
   4.2715509e+02   4.9160572e+02   5.2779360e+02   5.5476161e+02   6.0815627e+02
   4.4713004e+02   4.7760168e+02   5.0432376e+02   5.3158704e+02   5.5791442e+02
   4.9100398e+02   5.2811254e+02   5.5537203e+02   6.3582073e+02   6.4163445e+02
   3.9873757e+02   4.9058125e+02   5.2699757e+02   5.5357476e+02   5.9546221e+02
   4.5475310e+02   4.6382559e+02   4.9432408e+02   5.2865360e+02   5.5579271e+02
   4.6244179e+02   4.6422805e+02   4.9180438e+02   5.2824267e+02   5.5548920e+02
   4.5902299e+02   4.8397559e+02   5.0604710e+02   5.3215484e+02   5.5825707e+02
   4.5517784e+02   4.9601249e+02   5.2586068e+02   5.5065160e+02   5.8153203e+02
   4.8829396e+02   5.2178304e+02   5.4583143e+02   5.7205825e+02   6.0908900e+02
   4.3994151e+02   4.9305865e+02   5.2709271e+02   5.5333446e+02   5.9243619e+02
   4.4737334e+02   4.9505370e+02   5.2877124e+02   5.5582621e+02   6.3558853e+02
   4.9095655e+02   5.2798491e+02   5.5513246e+02   5.9361593e+02   5.9522264e+02
   4.3224440e+02   4.9232893e+02   5.2832911e+02   5.5554838e+02   6.5991914e+02
   4.2012164e+02   4.9124598e+02   5.2807426e+02   5.5527858e+02   6.3184601e+02
   4.6534293e+02   5.0088492e+02   5.3033763e+02   5.5697473e+02   6.3540599e+02
   4.8118099e+02   4.8329426e+02   4.9280486e+02   5.2829092e+02   5.5551354e+02
   4.8817401e+02   5.1291830e+02   5.1833810e+02   5.3261599e+02   5.5749636e+02
   3.9187428e+02   4.1630827e+02   4.9115574e+02   5.2815907e+02   5.5542895e+02
   4.2565056e+02   4.5858929e+02   4.9765999e+02   5.2944553e+02   5.5639885e+02
   4.1501241e+02   4.9112453e+02   5.2814529e+02   5.5541049e+02   6.7364567e+02
   4.1093300e+02   4.9102270e+02   5.2801132e+02   5.5520405e+02   6.2796334e+02
   4.6146054e+02   4.9909149e+02   5.2928383e+02   5.5567078e+02   6.0326280e+02
   4.3564273e+02   4.6839470e+02   5.0068411e+02   5.3030145e+02   5.5701170e+02
   4.6479801e+02   5.0044359e+02   5.2958472e+02   5.5573434e+02   6.0063087e+02
   4.0795422e+02   4.1852001e+02   4.9118654e+02   5.2816416e+02   5.5543333e+02
   4.0254515e+02   4.3661301e+02   4.9298368e+02   5.2845494e+02   5.5565856e+02
   4.8944185e+02   5.2430026e+02   5.4943063e+02   5.7999613e+02   6.3953947e+02
   3.8002385e+02   4.9078123e+02   5.2752781e+02   5.5443344e+02   6.0355698e+02
   4.5766075e+02   4.9778445e+02   5.2901147e+02   5.5558557e+02   6.0613378e+02
   4.8658705e+02   5.1854867e+02   5.4206616e+02   5.6706964e+02   6.1179562e+02
   3.9096830e+02   4.9004966e+02   5.2571066e+02   5.5154993e+02   5.8626048e+02
   4.2582874e+02   4.9152316e+02   5.2788383e+02   5.5492476e+02   6.1287670e+02
   4.9100832e+02   5.2812389e+02   5.5539031e+02   6.5739046e+02   7.1237585e+02
   4.8552186e+02   5.1680939e+02   5.4016626e+02   5.6474714e+02   6.0664018e+02
   4.6239414e+02   4.6562074e+02   4.9247189e+02   5.2833670e+02   5.5555743e+02
   4.6362772e+02   4.9957867e+02   5.2826871e+02   5.5364589e+02   5.8923834e+02
   4.3585602e+02   4.9287485e+02   5.2843607e+02   5.5564357e+02   7.4452783e+02
   4.9036977e+02   5.2646974e+02   5.5239638e+02   5.8182196e+02   5.9233527e+02
   4.6552626e+02   4.8189349e+02   5.0161961e+02   5.3030082e+02   5.5690690e+02
   4.8852988e+02   5.2227447e+02   5.4645413e+02   5.7297970e+02   6.0800118e+02
   4.4796383e+02   4.9522809e+02   5.2888414e+02   5.5598386e+02   7.4922680e+02
   4.9076438e+02   5.2748368e+02   5.5435890e+02   6.0215634e+02   6.5829373e+02
   4.2467164e+02   4.2793742e+02   4.9132204e+02   5.2818389e+02   5.5544834e+02
   4.8948902e+02   5.2440381e+02   5.4953533e+02   5.7987415e+02   6.2426054e+02
   4.5860329e+02   4.9823931e+02   5.2956843e+02   5.5645187e+02   6.4618513e+02
   4.4070092e+02   4.6776766e+02   4.9951013e+02   5.2991545e+02   5.5672277e+02
   4.1220802e+02   4.8769542e+02   5.2048397e+02   5.4448597e+02   5.7102294e+02
   4.0985702e+02   4.3888115e+02   4.9336236e+02   5.2852189e+02   5.5571002e+02
   4.9100986e+02   5.2812717e+02   5.5539477e+02   6.1517951e+02   6.1569731e+02
   4.8785020e+02   5.2091105e+02   5.4491044e+02   5.7132227e+02   6.2624759e+02
   4.1783966e+02   4.3422733e+02   4.9243136e+02   5.2836102e+02   5.5558624e+02
   3.9666001e+02   4.3646180e+02   4.9297032e+02   5.2845258e+02   5.5565679e+02
   4.9064146e+02   5.2717031e+02   5.5383165e+02   5.9599137e+02   6.3007755e+02
   4.1522496e+02   4.5647996e+02   4.9748021e+02   5.2940730e+02   5.5637418e+02
   4.8977087e+02   5.2505765e+02   5.5055622e+02   5.8311105e+02   6.5797242e+02
   4.0829480e+02   4.9103114e+02   5.2808851e+02   5.5532968e+02   6.4274803e+02
   4.4855572e+02   4.9537270e+02   5.2890040e+02   5.5598265e+02   6.5973097e+02
   4.8469359e+02   5.1567821e+02   5.3934743e+02   5.6451726e+02   6.2928493e+02
   4.3373994e+02   4.9066004e+02   5.2369425e+02   5.4839980e+02   5.7759606e+02
   4.3867732e+02   4.5612864e+02   4.9522140e+02   5.2886244e+02   5.5596015e+02
   4.8440473e+02   5.1389774e+02   5.3300264e+02   5.5152252e+02   5.7328925e+02
   4.2073171e+02   4.9129955e+02   5.2815035e+02   5.5539658e+02   6.5018482e+02
   3.8393114e+02   4.9094993e+02   5.2796989e+02   5.5514546e+02   6.2434750e+02
   4.2246109e+02   4.4930367e+02   4.9520048e+02   5.2887663e+02   5.5597805e+02
   4.4757745e+02   4.8943075e+02   5.1633649e+02   5.3961679e+02   5.6471914e+02
   4.8689580e+02   5.1912426e+02   5.4287001e+02   5.6856715e+02   6.3050930e+02
   4.9100793e+02   5.2812237e+02   5.5538142e+02   5.8508299e+02   5.8517459e+02
   4.6954266e+02   5.0207094e+02   5.2795324e+02   5.5203246e+02   5.8238212e+02
   4.9083746e+02   5.2767605e+02   5.5467137e+02   6.0743621e+02   6.5803837e+02
   4.0995577e+02   4.2870388e+02   4.9189933e+02   5.2827417e+02   5.5551910e+02
   4.2811021e+02   4.9174856e+02   5.2790771e+02   5.5493216e+02   6.1231693e+02
   4.4450900e+02   4.6725034e+02   4.9854383e+02   5.2962760e+02   5.5650882e+02
   3.9322680e+02   4.9095227e+02   5.2796551e+02   5.5513808e+02   6.2382048e+02
   4.9099317e+02   5.2808219e+02   5.5532431e+02   6.4003943e+02   6.7804126e+02
   4.2226341e+02   4.9133321e+02   5.2804634e+02   5.5522098e+02   6.2681899e+02
   4.6949338e+02   5.0299942e+02   5.3118409e+02   5.5767521e+02   6.6733753e+02
   4.2920618e+02   4.6521796e+02   4.9991823e+02   5.3007741e+02   5.5685798e+02
   4.3246281e+02   4.5195812e+02   4.9498863e+02   5.2882454e+02   5.5593584e+02
   4.8635212e+02   5.1807352e+02   5.4121075e+02   5.6517926e+02   5.9848614e+02
   4.3501614e+02   4.4218038e+02   4.9229322e+02   5.2833400e+02   5.5556386e+02
   4.9026928e+02   5.2624439e+02   5.5235767e+02   5.8887976e+02   6.3888842e+02
   4.3502599e+02   4.9252859e+02   5.2783077e+02   5.5468125e+02   6.0424715e+02
   4.2744399e+02   4.9086891e+02   5.2584683e+02   5.5164923e+02   5.8632773e+02
   4.8047065e+02   5.1083262e+02   5.3511829e+02   5.6026886e+02   6.1063984e+02
   4.3272798e+02   4.9239020e+02   5.2833551e+02   5.5555057e+02   6.5798920e+02
   4.0100697e+02   4.9102205e+02   5.2811856e+02   5.5538032e+02   6.5462316e+02
   4.2313674e+02   4.9138137e+02   5.2803831e+02   5.5520082e+02   6.2475453e+02
   4.9021111e+02   5.2610311e+02   5.5213209e+02   5.8790640e+02   6.3620354e+02
   4.7584944e+02   4.9657426e+02   5.0973386e+02   5.3287880e+02   5.5849937e+02
   4.6637906e+02   4.6705884e+02   4.9136949e+02   5.2818220e+02   5.5544443e+02
   4.1372820e+02   4.8190005e+02   5.1224229e+02   5.3648926e+02   5.6196537e+02
   4.2403334e+02   4.9086754e+02   5.2655570e+02   5.5280197e+02   5.9103515e+02
   4.7232403e+02   4.7668562e+02   4.9400114e+02   5.2851679e+02   5.5567540e+02
   3.9725929e+02   4.0866367e+02   4.9104753e+02   5.2814241e+02   5.5541577e+02
   3.8454491e+02   4.9085956e+02   5.2773000e+02   5.5476023e+02   6.1040474e+02
   4.2912877e+02   4.8060791e+02   5.0993376e+02   5.3476803e+02   5.6046420e+02
   4.1233015e+02   4.2987150e+02   4.9200628e+02   5.2829168e+02   5.5553274e+02
   4.6954306e+02   5.0292791e+02   5.3083434e+02   5.5702756e+02   6.1186504e+02
   4.9097522e+02   5.2803663e+02   5.5525123e+02   6.2958346e+02   6.5846685e+02
   4.0296663e+02   4.8941249e+02   5.2419709e+02   5.4931019e+02   5.7993395e+02
   3.9785640e+02   4.4455404e+02   4.9446131e+02   5.2872900e+02   5.5586753e+02
   4.8647457e+02   5.1840412e+02   5.4213268e+02   5.6776085e+02   6.4565677e+02
   4.9088899e+02   5.2780976e+02   5.5488410e+02   6.1129919e+02   6.4169323e+02
   4.4553670e+02   4.5547112e+02   4.9373890e+02   5.2856971e+02   5.5573889e+02
   4.3883015e+02   4.8910553e+02   5.1876700e+02   5.4228147e+02   5.6782217e+02
   4.2491807e+02   4.6305912e+02   4.9940284e+02   5.2993022e+02   5.5675468e+02
   4.2851421e+02   4.3687993e+02   4.9214291e+02   5.2831147e+02   5.5554728e+02
   4.7960240e+02   5.1007251e+02   5.3478273e+02   5.6029823e+02   6.2441210e+02
   4.9040167e+02   5.2656681e+02   5.5283567e+02   5.9005550e+02   6.2175144e+02
   4.0789154e+02   4.4477084e+02   4.9447620e+02   5.2873172e+02   5.5586980e+02
   4.6377732e+02   4.9981777e+02   5.2883460e+02   5.5458199e+02   5.9331208e+02
   4.9047445e+02   5.2675082e+02   5.5313481e+02   5.9147399e+02   6.2235414e+02
   4.2902486e+02   4.3813732e+02   4.9231311e+02   5.2833934e+02   5.5556888e+02
   4.7162979e+02   5.0404360e+02   5.3102264e+02   5.5680383e+02   6.0180770e+02
   4.9101116e+02   5.2813092e+02   5.5540089e+02   6.2384009e+02   6.2472227e+02
   4.2363919e+02   4.9073419e+02   5.2629689e+02   5.5239723e+02   5.8927632e+02
   4.6104992e+02   4.9810565e+02   5.2673952e+02   5.5149629e+02   5.8297378e+02
   4.9002006e+02   5.2564429e+02   5.5142445e+02   5.8550860e+02   6.3876925e+02
   3.9074305e+02   4.8726894e+02   5.1981232e+02   5.4371555e+02   5.6992814e+02
   4.5851286e+02   4.7324779e+02   4.9819998e+02   5.2945224e+02   5.5635173e+02
   4.2403639e+02   4.7759512e+02   5.0787572e+02   5.3352632e+02   5.5947577e+02
   4.9095967e+02   5.2799476e+02   5.5518450e+02   6.2598772e+02   6.6358029e+02
   4.3886907e+02   4.9322176e+02   5.2800928e+02   5.5486748e+02   6.0606299e+02
   4.0717919e+02   4.3626274e+02   4.9291088e+02   5.2844285e+02   5.5564959e+02
   4.8899550e+02   5.2330921e+02   5.4807426e+02   5.7718445e+02   7.0050798e+02
   3.9353038e+02   4.8836184e+02   5.2195189e+02   5.4629083e+02   5.7388356e+02
   4.4914824e+02   4.9476160e+02   5.2677232e+02   5.5244962e+02   5.8758618e+02
   4.3973975e+02   4.5007182e+02   4.9327403e+02   5.2849460e+02   5.5568468e+02
   3.8158930e+02   4.9022940e+02   5.2614697e+02   5.5222594e+02   5.8877140e+02
   4.9089684e+02   5.2783091e+02   5.5492204e+02   6.1468872e+02   6.8619622e+02
   4.6247403e+02   4.9968526e+02   5.3000852e+02   5.5679781e+02   6.5604704e+02
   4.2657517e+02   4.9052164e+02   5.2521615e+02   5.5070442e+02   5.8342515e+02
   4.0433081e+02   4.8912114e+02   5.2354073e+02   5.4839137e+02   5.7786169e+02
   3.8470945e+02   4.2474478e+02   4.9156455e+02   5.2822175e+02   5.5547824e+02
   4.9083389e+02   5.2766338e+02   5.5464673e+02   6.0579140e+02   6.4283820e+02
   4.3951562e+02   4.5243776e+02   4.9398193e+02   5.2862103e+02   5.5577988e+02
   4.2256846e+02   4.3063056e+02   4.9176722e+02   5.2825291e+02   5.5550242e+02
   4.9082799e+02   5.2765023e+02   5.5462901e+02   6.0635255e+02   6.5285796e+02
   4.9034333e+02   5.2642557e+02   5.5266340e+02   5.9063020e+02   7.4538450e+02
   4.7186501e+02   5.0430944e+02   5.3153045e+02   5.5767904e+02   6.1854081e+02
   4.2977918e+02   4.3530559e+02   4.9174181e+02   5.2824832e+02   5.5549876e+02
   4.4054036e+02   4.9368090e+02   5.2852474e+02   5.5566164e+02   6.4108916e+02
   4.8498204e+02   5.1609820e+02   5.3981975e+02   5.6516815e+02   6.5697914e+02
   3.9473666e+02   4.8076012e+02   5.1119492e+02   5.3570679e+02   5.6128683e+02
   4.4553806e+02   4.9466432e+02   5.2875989e+02   5.5588262e+02   6.7168750e+02
   4.0487219e+02   4.3548104e+02   4.9279392e+02   5.2842284e+02   5.5563419e+02
   4.3799804e+02   4.9324325e+02   5.2848548e+02   5.5566830e+02   6.5951925e+02
   4.1140136e+02   4.8213218e+02   5.1252052e+02   5.3671091e+02   5.6216574e+02
   4.2996961e+02   4.9172194e+02   5.2732583e+02   5.5395562e+02   5.9735441e+02
   4.6686163e+02   5.0162869e+02   5.3067298e+02   5.5730681e+02   7.7526803e+02
   4.1492566e+02   4.5301661e+02   4.9648509e+02   5.2916302e+02   5.5619272e+02
   4.9089691e+02   5.2701807e+02   5.3225559e+02   5.3348178e+02   5.5571063e+02
   4.4866413e+02   4.9447250e+02   5.2631694e+02   5.5175753e+02   5.8532608e+02
   4.9100495e+02   5.2811330e+02   5.5537317e+02   6.3041889e+02   6.3396665e+02
   4.1455407e+02   4.9103438e+02   5.2792714e+02   5.5506392e+02   6.1975546e+02
   4.7954834e+02   4.7964551e+02   4.9109210e+02   5.2814405e+02   5.5541631e+02
   4.3513141e+02   4.3894025e+02   4.9168740e+02   5.2823872e+02   5.5549062e+02
   4.4371015e+02   4.9428341e+02   5.2865189e+02   5.5577015e+02   6.4553823e+02
   4.8749729e+02   5.2024016e+02   5.4419521e+02   5.7056361e+02   6.5529564e+02
   4.2963697e+02   4.3347432e+02   4.9146729e+02   5.2820575e+02   5.5546530e+02
   4.9100552e+02   5.2811456e+02   5.5537487e+02   6.3169473e+02   6.3621465e+02
   4.8557445e+02   5.1696906e+02   5.4066842e+02   5.6608706e+02   6.5619519e+02
   4.9100611e+02   5.2811730e+02   5.5537825e+02   6.1589074e+02   6.1698472e+02
   4.3193905e+02   4.5858439e+02   4.9703171e+02   5.2927880e+02   5.5627195e+02
   4.6466529e+02   5.0055669e+02   5.3014106e+02   5.5673372e+02   6.2306516e+02
   4.8923451e+02   5.1796176e+02   5.2462228e+02   5.3474695e+02   5.5792867e+02
   4.2681506e+02   4.4681353e+02   4.9423927e+02   5.2868163e+02   5.5583059e+02
   4.6443092e+02   4.9943518e+02   5.2689516e+02   5.5130526e+02   5.8184789e+02
   4.2753021e+02   4.8350547e+02   5.1310306e+02   5.3712127e+02   5.6250371e+02
   4.2973292e+02   4.8772200e+02   5.1871503e+02   5.4238437e+02   5.6806950e+02
   4.5312874e+02   4.9655987e+02   5.2900068e+02   5.5589188e+02   6.2179569e+02
   4.9091877e+02   5.2788409e+02   5.5500747e+02   6.1734013e+02   6.7560602e+02
   4.9100096e+02   5.2810750e+02   5.5536425e+02   6.3552995e+02   6.4302099e+02
   4.8334166e+02   5.1394274e+02   5.3778495e+02   5.6297035e+02   6.2829560e+02
   4.2647167e+02   4.9154212e+02   5.2779076e+02   5.5476657e+02   6.0847233e+02
   4.3058331e+02   4.9212653e+02   5.2824826e+02   5.5544440e+02   6.3927396e+02
   4.6500389e+02   5.0074238e+02   5.3031535e+02   5.5698733e+02   6.4273193e+02
   4.8830217e+02   5.2175382e+02   5.4552500e+02   5.7043130e+02   5.9785357e+02
   4.2986261e+02   4.9133010e+02   5.2635485e+02   5.5240196e+02   5.8903271e+02
   4.6681181e+02   4.9822915e+02   5.2098562e+02   5.4313744e+02   5.6789174e+02
   4.2919522e+02   4.8990013e+02   5.2316738e+02   5.4775682e+02   5.7639979e+02
   5.5798772e+02   5.3161522e+02   5.0411731e+02   4.7334297e+02   4.3151760e+02
   5.9683272e+02   5.5973589e+02   5.3549449e+02   5.1199595e+02   4.8176235e+02
   5.7417842e+02   5.4647904e+02   5.2211886e+02   4.8864660e+02   4.1858391e+02
   5.5606494e+02   5.2899991e+02   4.9583417e+02   4.5551690e+02   4.3388898e+02
   6.5005193e+02   5.5538183e+02   5.2813203e+02   4.9117858e+02   4.1743970e+02
   6.6966804e+02   5.5541813e+02   5.2815547e+02   4.9119528e+02   4.1774840e+02
   5.5708257e+02   5.3042175e+02   5.0115839e+02   4.7157269e+02   4.4305268e+02
   5.7606298e+02   5.4757854e+02   5.2303096e+02   4.8980338e+02   4.2886809e+02
   5.9513590e+02   5.5358581e+02   5.2705254e+02   4.9113454e+02   4.2496182e+02
   6.5356642e+02   5.5561840e+02   5.2842784e+02   4.9295196e+02   4.3636221e+02
   6.1206596e+02   5.5509127e+02   5.2812681e+02   4.9308279e+02   4.3781728e+02
   6.4675386e+02   5.5573810e+02   5.2860776e+02   4.9404655e+02   4.4249220e+02
   6.4775358e+02   5.5545290e+02   5.2823187e+02   4.9187487e+02   4.2817245e+02
   6.7391149e+02   6.2072711e+02   5.5508936e+02   5.2793516e+02   4.9093600e+02
   5.6798761e+02   5.5435321e+02   5.4193575e+02   5.2253263e+02   4.8901462e+02
   5.5547390e+02   5.2822046e+02   4.9161922e+02   4.5911423e+02   4.5735364e+02
   6.3622563e+02   6.2195478e+02   5.5523199e+02   5.2802585e+02   4.9097280e+02
   5.5619890e+02   5.2917216e+02   4.9652874e+02   4.5350973e+02   4.1880371e+02
   5.5592021e+02   5.2880115e+02   4.9484964e+02   4.4920876e+02   4.2674398e+02
   5.9767775e+02   5.8668007e+02   5.5317375e+02   5.2686361e+02   4.9052366e+02
   5.9721572e+02   5.7800628e+02   5.4998887e+02   5.2491556e+02   4.8972401e+02
   5.5679771e+02   5.3007953e+02   5.0041523e+02   4.7550704e+02   4.5607008e+02
   5.5675695e+02   5.3000556e+02   5.0006631e+02   4.7352925e+02   4.5279058e+02
   5.5542882e+02   5.2815954e+02   4.9116867e+02   4.4601255e+02   4.4530895e+02
   5.9075339e+02   5.6883358e+02   5.4556827e+02   5.2208221e+02   4.8848637e+02
   5.9494140e+02   5.5888077e+02   5.3469643e+02   5.1112278e+02   4.8094281e+02
   6.2935193e+02   5.5523722e+02   5.2803918e+02   4.9112067e+02   4.1659653e+02
   7.3110352e+02   5.5540773e+02   5.2813499e+02   4.9101506e+02   3.8930783e+02
   5.9893803e+02   5.5415730e+02   5.2746016e+02   4.9188016e+02   4.3107232e+02
   5.8438072e+02   5.6473974e+02   5.4391351e+02   5.2129612e+02   4.8817370e+02
   5.7608138e+02   5.6983928e+02   5.5158814e+02   5.2647115e+02   4.9039568e+02
   5.5541412e+02   5.2814013e+02   4.9102879e+02   4.0124739e+02   3.9277864e+02
   5.5563038e+02   5.2842325e+02   4.9286304e+02   4.5012656e+02   4.4210841e+02
   5.5542131e+02   5.2814929e+02   4.9109199e+02   4.1843232e+02   4.1567152e+02
   5.5566310e+02   5.2846404e+02   4.9307555e+02   4.4649362e+02   4.3566189e+02
   6.1264685e+02   5.5484454e+02   5.2778371e+02   4.9089672e+02   4.0350417e+02
   5.5570478e+02   5.2852609e+02   4.9351216e+02   4.5696455e+02   4.4838475e+02
   6.4822620e+02   5.9088058e+02   5.5277670e+02   5.2650407e+02   4.9037545e+02
   5.5583943e+02   5.2868432e+02   4.9417825e+02   4.4424948e+02   4.1959037e+02
   5.7804669e+02   5.4848495e+02   5.2361609e+02   4.8923740e+02   4.1465569e+02
   5.5661881e+02   5.2973844e+02   4.9870710e+02   4.5992640e+02   3.8146629e+02
   6.8259680e+02   6.0399173e+02   5.5447259e+02   5.2755271e+02   4.9079004e+02
   5.8418346e+02   5.5139181e+02   5.2609369e+02   4.9447341e+02   4.4901461e+02
   6.1224699e+02   6.0795710e+02   5.5524672e+02   5.2803912e+02   4.9097708e+02
   5.5592517e+02   5.2881690e+02   4.9501005e+02   4.5616040e+02   4.3994801e+02
   6.2685625e+02   6.2324128e+02   5.5536291e+02   5.2810716e+02   4.9100192e+02
   5.6709075e+02   5.4705820e+02   5.3155364e+02   5.1531298e+02   4.8599024e+02
   6.3407061e+02   5.9133903e+02   5.5295217e+02   5.2662227e+02   4.9042294e+02
   5.8067306e+02   5.5494528e+02   5.3366745e+02   5.1233471e+02   4.8263247e+02
   5.8936688e+02   5.6245851e+02   5.4014870e+02   5.1770371e+02   4.8622699e+02
   5.5577442e+02   5.2860969e+02   4.9387756e+02   4.4784826e+02   4.3252423e+02
   6.2698642e+02   6.0313945e+02   5.5463423e+02   5.2766228e+02   4.9083237e+02
   6.0580836e+02   5.7076874e+02   5.4510989e+02   5.2125097e+02   4.8803970e+02
   5.9733422e+02   5.5395448e+02   5.2732574e+02   4.9172473e+02   4.3001400e+02
   6.3169264e+02   6.1101140e+02   5.5494896e+02   5.2785228e+02   4.9090641e+02
   5.5548147e+02   5.2822616e+02   4.9159657e+02   4.2537392e+02   4.0194075e+02
   6.1334448e+02   6.0463403e+02   5.5504038e+02   5.2791588e+02   4.9093000e+02
   6.8147814e+02   5.5639778e+02   5.2944788e+02   4.9765915e+02   4.5671647e+02
   5.5587435e+02   5.2873764e+02   4.9450370e+02   4.4474231e+02   3.8970896e+02
   5.5740422e+02   5.3080511e+02   5.0199110e+02   4.6762067e+02   4.0480475e+02
   6.1922990e+02   6.1318559e+02   5.5523192e+02   5.2802827e+02   4.9097081e+02
   5.5557334e+02   5.4473052e+02   5.4452357e+02   5.2804121e+02   4.9099029e+02
   6.6358664e+02   5.5575415e+02   5.2859373e+02   4.9381635e+02   4.4121553e+02
   5.7987095e+02   5.5364245e+02   5.3201478e+02   5.1044728e+02   4.8093840e+02
   7.0027387e+02   6.1820120e+02   5.5502633e+02   5.2789569e+02   4.9092275e+02
   6.9503270e+02   5.5540784e+02   5.2813888e+02   4.9106371e+02   4.1009155e+02
   6.0219579e+02   5.5433412e+02   5.2746715e+02   4.9076276e+02   3.9548494e+02
   5.5549248e+02   5.2824057e+02   4.9169224e+02   4.3195820e+02   4.2550823e+02
   7.1147583e+02   5.6580781e+02   5.4039432e+02   5.1668168e+02   4.8538179e+02
   6.8483000e+02   5.5556887e+02   5.2834654e+02   4.9238675e+02   4.3267654e+02
   5.5557553e+02   5.2834722e+02   4.9234985e+02   4.3365333e+02   4.1758824e+02
   6.3953778e+02   6.0338677e+02   5.5452309e+02   5.2758845e+02   4.9080340e+02
   5.6613930e+02   5.4124329e+02   5.1853168e+02   4.9406728e+02   4.5927011e+02
   5.5653327e+02   5.2963040e+02   4.9836513e+02   4.6087741e+02   4.2686116e+02
   5.6496914e+02   5.3966886e+02   5.1603898e+02   4.8616704e+02   4.3075672e+02
   6.3063021e+02   5.5523431e+02   5.2802653e+02   4.9098178e+02   3.9939616e+02
   6.7488657e+02   5.6207760e+02   5.3662491e+02   5.1241649e+02   4.8196201e+02
   6.3055037e+02   5.5566097e+02   5.2858507e+02   4.9425963e+02   4.4371086e+02
   5.5547262e+02   5.2821720e+02   4.9157394e+02   4.5235369e+02   4.5042508e+02
   5.5541405e+02   5.2814042e+02   4.9103362e+02   4.0230707e+02   3.8451175e+02
   6.2153732e+02   5.6471982e+02   5.3966431e+02   5.1607385e+02   4.8498753e+02
   6.5348235e+02   5.6319189e+02   5.3785422e+02   5.1392565e+02   4.8331108e+02
   5.5679967e+02   5.3000986e+02   4.9975988e+02   4.6659638e+02   4.3571819e+02
   5.7994043e+02   5.5383480e+02   5.3229139e+02   5.1079763e+02   4.8127510e+02
   5.8428310e+02   5.5115909e+02   5.2567455e+02   4.9219716e+02   4.3812761e+02
   6.1141899e+02   5.5479796e+02   5.2775334e+02   4.9086775e+02   3.8527549e+02
   6.8415838e+02   6.4782555e+02   5.5535961e+02   5.2810445e+02   4.9100080e+02
   5.5569511e+02   5.2851569e+02   4.9347936e+02   4.5874646e+02   4.5071604e+02
   5.5567996e+02   5.2848521e+02   4.9318683e+02   4.4495417e+02   4.3275779e+02
   6.3528865e+02   5.5549148e+02   5.2832942e+02   4.9271296e+02   4.3501847e+02
   6.3085483e+02   5.5574955e+02   5.2870132e+02   4.9483632e+02   4.4648263e+02
   6.2670977e+02   5.5519029e+02   5.2800812e+02   4.9108837e+02   4.1574077e+02
   6.0766755e+02   5.6319904e+02   5.3856535e+02   5.1511506e+02   4.8432472e+02
   5.5614179e+02   5.5547541e+02   5.5474744e+02   5.2812088e+02   4.9100849e+02
   6.1980025e+02   5.7131785e+02   5.4501640e+02   5.2103326e+02   4.8791573e+02
   6.0123660e+02   5.8932597e+02   5.5349626e+02   5.2703117e+02   4.9059053e+02
   5.5602664e+02   5.2894035e+02   4.9549089e+02   4.4911591e+02   4.0751905e+02
   5.5548393e+02   5.2822894e+02   4.9161073e+02   4.2596007e+02   4.1021808e+02
   5.5555549e+02   5.2832422e+02   4.9225176e+02   4.4784700e+02   4.4214229e+02
   5.5541838e+02   5.2814463e+02   4.9105554e+02   4.1147947e+02   4.0432044e+02
   5.5829365e+02   5.3202570e+02   5.0505164e+02   4.7494793e+02   4.3268033e+02
   6.4308413e+02   6.1027753e+02   5.5483915e+02   5.2778186e+02   4.9087796e+02
   5.5541801e+02   5.2814525e+02   4.9106610e+02   4.3598564e+02   4.3566265e+02
   7.0877073e+02   6.0627952e+02   5.5459656e+02   5.2762885e+02   4.9082021e+02
   5.7750878e+02   5.4941798e+02   5.2572759e+02   4.9937133e+02   4.6527719e+02
   6.1683583e+02   6.1656325e+02   5.5540350e+02   5.2813234e+02   4.9101241e+02
   6.2246448e+02   5.9036531e+02   5.5289066e+02   5.2659936e+02   4.9041429e+02
   5.5593217e+02   5.2901352e+02   5.0129426e+02   4.9641642e+02   4.8570284e+02
   6.7687933e+02   5.7906608e+02   5.4894809e+02   5.2394174e+02   4.8928016e+02
   5.5587154e+02   5.2873917e+02   4.9456268e+02   4.5040561e+02   4.3241029e+02
   5.5630021e+02   5.2930663e+02   4.9707484e+02   4.5467560e+02   3.8038607e+02
   5.5618487e+02   5.2915217e+02   4.9643444e+02   4.5264010e+02   4.0990498e+02
   7.1884946e+02   6.1087688e+02   5.5478515e+02   5.2774575e+02   4.9086534e+02
   5.8151801e+02   5.5006220e+02   5.2483583e+02   4.9089116e+02   4.3171098e+02
   5.9598124e+02   5.5410332e+02   5.2768992e+02   4.9433852e+02   4.4580042e+02
   5.5541179e+02   5.2813756e+02   4.9101623e+02   3.9296277e+02   3.8430638e+02
   6.3683531e+02   5.5528534e+02   5.2805766e+02   4.9098347e+02   3.8280564e+02
   6.1040259e+02   5.9714791e+02   5.5445084e+02   5.2757013e+02   4.9079825e+02
   5.7082811e+02   5.5502526e+02   5.4036740e+02   5.2084171e+02   4.8825829e+02
   5.5632619e+02   5.2936908e+02   4.9750680e+02   4.6395991e+02   4.4197184e+02
   5.6296091e+02   5.3770404e+02   5.1398029e+02   4.8604078e+02   4.3919850e+02
   6.1844688e+02   5.8242970e+02   5.5065371e+02   5.2517946e+02   4.8982530e+02
   6.0045744e+02   5.8472063e+02   5.5226727e+02   5.2630114e+02   4.9029785e+02
   5.8729496e+02   5.5363064e+02   5.2879607e+02   5.0190027e+02   4.6864039e+02
   6.3735727e+02   5.5539541e+02   5.2819659e+02   4.9187086e+02   4.2826286e+02
   6.4191430e+02   5.5656665e+02   5.2974276e+02   4.9890598e+02   4.6052348e+02
   5.6981485e+02   5.4601062e+02   5.2565116e+02   5.0615538e+02   4.7775160e+02
   6.5769938e+02   5.9890917e+02   5.5404925e+02   5.2729303e+02   4.9068835e+02
   6.3405823e+02   5.5530544e+02   5.2809348e+02   4.9128785e+02   4.2097095e+02
   6.0662385e+02   5.5460361e+02   5.2763282e+02   4.9082173e+02   3.8002565e+02
   5.5592903e+02   5.2881110e+02   4.9488026e+02   4.4760990e+02   4.2011618e+02
   6.2237490e+02   5.5517858e+02   5.2803507e+02   4.9150688e+02   4.2490247e+02
   5.5662460e+02   5.2974657e+02   4.9873620e+02   4.6000935e+02   3.8072573e+02
   5.6134172e+02   5.4242237e+02   5.3215216e+02   5.1963741e+02   4.8865201e+02
   6.9727567e+02   6.2924604e+02   5.5522822e+02   5.2802179e+02   4.9096937e+02
   5.5579999e+02   5.2865175e+02   4.9418665e+02   4.5631375e+02   4.4457997e+02
   6.4591403e+02   5.5723132e+02   5.3063265e+02   5.0162743e+02   4.6688231e+02
   6.4276800e+02   6.1796431e+02   5.5509695e+02   5.2794159e+02   4.9093918e+02
   5.5549557e+02   5.2824386e+02   4.9170719e+02   4.2703591e+02   4.1083835e+02
   5.8251367e+02   5.7708820e+02   5.5306626e+02   5.2700080e+02   4.9058628e+02
   5.5576020e+02   5.2859862e+02   4.9390035e+02   4.5590103e+02   4.4537021e+02
   6.4170874e+02   5.5536248e+02   5.2813342e+02   4.9134749e+02   4.2189956e+02
   7.4225450e+02   5.5545589e+02   5.2819450e+02   4.9139800e+02   4.2241305e+02
   6.2520535e+02   5.9704498e+02   5.5404635e+02   5.2730647e+02   4.9069482e+02
   5.9123197e+02   5.5284876e+02   5.2658859e+02   4.9091679e+02   4.2450960e+02
   5.9443197e+02   5.5349640e+02   5.2701801e+02   4.9134676e+02   4.2754436e+02
   5.6661303e+02   5.4124120e+02   5.1774109e+02   4.8822364e+02   4.3723496e+02
   5.9882265e+02   5.5670599e+02   5.3117894e+02   5.0473496e+02   4.7279467e+02
   5.6769683e+02   5.4211178e+02   5.1850294e+02   4.8800812e+02   4.3322207e+02
   6.0283309e+02   5.5445577e+02   5.2759477e+02   4.9141417e+02   4.2586008e+02
   5.9647080e+02   5.5372158e+02   5.2708982e+02   4.9062704e+02   4.0175234e+02
   5.6597042e+02   5.4053402e+02   5.1681999e+02   4.8548363e+02   3.9843363e+02
   6.2105972e+02   5.6963088e+02   5.4380761e+02   5.2000592e+02   4.8738465e+02
   6.3545735e+02   5.8958652e+02   5.5255099e+02   5.2636952e+02   4.9032031e+02
   6.4795574e+02   6.0143468e+02   5.5433044e+02   5.2746818e+02   4.9075889e+02
   6.4076250e+02   6.2311924e+02   5.5522177e+02   5.2801897e+02   4.9096757e+02
   5.5547986e+02   5.2823533e+02   4.9190966e+02   4.7576682e+02   4.7448811e+02
   5.6561278e+02   5.4050187e+02   5.1730341e+02   4.9036695e+02   4.4891567e+02
   5.5643208e+02   5.2948541e+02   4.9778071e+02   4.5722391e+02   4.0782827e+02
   7.0027672e+02   6.0726310e+02   5.5464432e+02   5.2765864e+02   4.9083209e+02
   5.5695326e+02   5.3020705e+02   5.0032513e+02   4.6599868e+02   4.2875339e+02
   6.2964412e+02   5.8739903e+02   5.5205521e+02   5.2606164e+02   4.9019369e+02
   6.4959715e+02   6.0878686e+02   5.5475163e+02   5.2772674e+02   4.9085797e+02
   5.5568063e+02   5.2848340e+02   4.9314485e+02   4.3742693e+02   3.8326203e+02
   5.5549017e+02   5.2823727e+02   4.9166419e+02   4.2595388e+02   3.8205162e+02
   6.7753767e+02   5.5553869e+02   5.2830786e+02   4.9215471e+02   4.3064962e+02
   6.0897603e+02   5.5485353e+02   5.2789283e+02   4.9210782e+02   4.3170531e+02
   6.4027591e+02   5.5554069e+02   5.2836854e+02   4.9281750e+02   4.3562443e+02
   5.5562357e+02   5.2841002e+02   4.9273458e+02   4.3901708e+02   4.2662758e+02
   6.3195908e+02   5.5639369e+02   5.2956693e+02   4.9843278e+02   4.5923528e+02
   6.0795391e+02   5.8272736e+02   5.5110694e+02   5.2552462e+02   4.8997595e+02
   5.5681961e+02   5.3003012e+02   4.9979063e+02   4.6570848e+02   4.3258460e+02
   5.5559714e+02   5.2837547e+02   4.9252174e+02   4.3563576e+02   4.2128764e+02
   5.6398867e+02   5.4702559e+02   5.3581078e+02   5.2032787e+02   4.8849799e+02
   6.4169462e+02   5.5532076e+02   5.2808031e+02   4.9099893e+02   3.9823951e+02
   6.4150263e+02   5.9868435e+02   5.5408505e+02   5.2731952e+02   4.9069841e+02
   5.7174223e+02   5.4981558e+02   5.3138626e+02   5.1279036e+02   4.8375331e+02
   5.5967037e+02   5.3377720e+02   5.0832161e+02   4.7836438e+02   4.2609900e+02
   7.3262445e+02   5.5540768e+02   5.2813481e+02   4.9101242e+02   3.8005768e+02
   5.5545948e+02   5.2819838e+02   4.9141908e+02   4.2877475e+02   4.2463630e+02
   6.2976573e+02   5.5531998e+02   5.2814290e+02   4.9177456e+02   4.2752114e+02
   5.5719466e+02   5.3052129e+02   5.0119932e+02   4.6597306e+02   3.8290658e+02
   5.5872561e+02   5.3257771e+02   5.0614973e+02   4.7577317e+02   4.2792248e+02
   5.5545156e+02   5.2818794e+02   4.9134647e+02   4.2286342e+02   4.1297366e+02
   6.3179189e+02   5.5524640e+02   5.2803366e+02   4.9097868e+02   3.9271922e+02
   5.5543815e+02   5.2817102e+02   4.9123962e+02   4.2292337e+02   4.1794745e+02
   6.4005217e+02   6.0160182e+02   5.5437973e+02   5.2750034e+02   4.9076964e+02
   6.1449127e+02   5.7846001e+02   5.4914507e+02   5.2417781e+02   4.8939222e+02
   5.5547167e+02   5.2821353e+02   4.9151390e+02   4.2803020e+02   4.2204537e+02
   6.3656474e+02   5.5762572e+02   5.3120917e+02   5.0318874e+02   4.6987976e+02
   6.2572234e+02   5.5552569e+02   5.2845766e+02   4.9381206e+02   4.4146832e+02
   6.2979681e+02   6.2145206e+02   5.5527838e+02   5.2805504e+02   4.9098270e+02
   5.5555630e+02   5.2832246e+02   4.9219770e+02   4.3107578e+02   3.9497729e+02
   6.5163021e+02   5.7879639e+02   5.4885870e+02   5.2388480e+02   4.8925599e+02
   5.5664232e+02   5.2977069e+02   4.9882175e+02   4.6033865e+02   4.0793365e+02
   6.2364243e+02   5.5516791e+02   5.2800555e+02   4.9122650e+02   4.2030036e+02
   5.5541299e+02   5.2813877e+02   4.9102094e+02   4.0795963e+02   4.0678076e+02
   5.5592110e+02   5.2883215e+02   4.9528036e+02   4.6592472e+02   4.5474141e+02
   6.5466135e+02   5.5561214e+02   5.2841755e+02   4.9288191e+02   4.3593495e+02
   6.5152582e+02   6.0522841e+02   5.5457573e+02   5.2761777e+02   4.9081566e+02
   6.0000567e+02   5.7201203e+02   5.4636073e+02   5.2233148e+02   4.8856944e+02
   6.0681148e+02   5.5466633e+02   5.2770947e+02   4.9129332e+02   4.2366791e+02
   5.5681273e+02   5.3000333e+02   4.9961658e+02   4.6252935e+02   4.1453359e+02
   6.0605140e+02   5.5471680e+02   5.2780471e+02   4.9202953e+02   4.3126069e+02
   5.5541322e+02   5.2813908e+02   4.9102222e+02   4.0591340e+02   4.0149341e+02
   5.5609960e+02   5.2903732e+02   4.9593007e+02   4.5067378e+02   3.9438982e+02
   5.8861183e+02   5.6437814e+02   5.4228551e+02   5.1964360e+02   4.8731402e+02
   6.1330840e+02   5.6438470e+02   5.3955825e+02   5.1607125e+02   4.8500198e+02
   5.5617366e+02   5.2914040e+02   4.9641054e+02   4.5414572e+02   4.2457540e+02
   5.9634142e+02   5.5430383e+02   5.2793839e+02   4.9539121e+02   4.4999804e+02
   5.5541806e+02   5.2814549e+02   4.9106887e+02   4.3950648e+02   4.3919842e+02
   6.9206861e+02   6.2740759e+02   5.5519741e+02   5.2800253e+02   4.9096237e+02
   5.5562779e+02   5.2841531e+02   4.9275743e+02   4.3637918e+02   4.1847553e+02
   6.4778508e+02   6.2352390e+02   5.5519733e+02   5.2800343e+02   4.9096328e+02
   6.7246377e+02   5.5541471e+02   5.2815067e+02   4.9116108e+02   4.1650890e+02
   6.9526210e+02   5.8269991e+02   5.5039153e+02   5.2494313e+02   4.8972125e+02
   5.5964494e+02   5.3383155e+02   5.0865598e+02   4.8172348e+02   4.4259212e+02
   5.5699912e+02   5.3027050e+02   5.0052383e+02   4.6645134e+02   4.2892203e+02
   5.9191786e+02   5.9050623e+02   5.5510151e+02   5.2797310e+02   4.9095267e+02
   5.6041515e+02   5.4123761e+02   5.3183942e+02   5.2021786e+02   4.8897853e+02
   5.6173004e+02   5.3727688e+02   5.1622093e+02   5.0021329e+02   4.7462353e+02
   6.1474085e+02   5.5495512e+02   5.2788040e+02   4.9126379e+02   4.2214230e+02
   5.7129308e+02   5.6324206e+02   5.4909351e+02   5.2562962e+02   4.9010094e+02
   6.1125671e+02   5.5479181e+02   5.2774967e+02   4.9086831e+02   3.8922182e+02
   5.5696159e+02   5.3030004e+02   5.0104642e+02   4.7540825e+02   4.5363400e+02
   5.5718166e+02   5.3051315e+02   5.0121721e+02   4.6712637e+02   4.2510459e+02
   6.0991569e+02   5.5533297e+02   5.2851937e+02   4.9533631e+02   4.4894002e+02
   6.3512270e+02   5.6307516e+02   5.3782476e+02   5.1394769e+02   4.8333888e+02
   5.5557026e+02   5.2834017e+02   4.9230626e+02   4.3201788e+02   3.8605560e+02
   6.3598880e+02   5.5528072e+02   5.2805471e+02   4.9098196e+02   3.8089951e+02
   7.3629597e+02   5.5595254e+02   5.2884351e+02   4.9503667e+02   4.4718697e+02
   5.6965248e+02   5.4516745e+02   5.2380045e+02   5.0272864e+02   4.7336120e+02
   6.4801326e+02   6.1073141e+02   5.5483502e+02   5.2777859e+02   4.9087735e+02
   5.5717480e+02   5.3051711e+02   5.0128735e+02   4.6866629e+02   4.3244400e+02
   5.9368092e+02   5.5563963e+02   5.3038381e+02   5.0384240e+02   4.7158816e+02
   5.9801734e+02   5.5680495e+02   5.3141663e+02   5.0534128e+02   4.7372994e+02
   6.9317873e+02   6.9159966e+02   5.5541187e+02   5.2813737e+02   4.9101282e+02
   6.7396270e+02   6.3271740e+02   5.5527176e+02   5.2804922e+02   4.9098014e+02
   5.5546497e+02   5.2820595e+02   4.9147862e+02   4.4059034e+02   4.3803294e+02
   5.5597650e+02   5.2898246e+02   4.9722528e+02   4.8348110e+02   4.7551593e+02
   6.3596764e+02   6.1778138e+02   5.5513651e+02   5.2796688e+02   4.9094856e+02
   5.5855086e+02   5.3237050e+02   5.0579808e+02   4.7630824e+02   4.3411997e+02
   5.5572212e+02   5.2854329e+02   4.9354211e+02   4.4989749e+02   4.3799304e+02
   5.5555872e+02   5.2832548e+02   4.9221952e+02   4.3281177e+02   4.1792881e+02
   5.5557870e+02   5.2835184e+02   4.9238394e+02   4.3602304e+02   4.2445394e+02
   5.5576057e+02   5.2859214e+02   4.9379003e+02   4.4867057e+02   4.3457864e+02
   6.8111028e+02   5.5598432e+02   5.2889222e+02   4.9529377e+02   4.4822872e+02
   5.5541716e+02   5.2814435e+02   4.9106254e+02   4.1178182e+02   4.0244847e+02
   6.2615094e+02   5.8598457e+02   5.5170064e+02   5.2584138e+02   4.9010301e+02
   6.6008925e+02   5.5566103e+02   5.2847499e+02   4.9317983e+02   4.3765211e+02
   6.2893731e+02   5.5536004e+02   5.2820208e+02   4.9218117e+02   4.3130402e+02
   6.4050101e+02   6.0095407e+02   5.5431930e+02   5.2746326e+02   4.9075486e+02
   6.5842817e+02   5.5634657e+02   5.2939297e+02   4.9748768e+02   4.5613990e+02
   5.9155771e+02   5.5481170e+02   5.2956005e+02   5.0240653e+02   4.6921970e+02
   6.1885987e+02   5.5528262e+02   5.2822874e+02   4.9296852e+02   4.3690940e+02
   6.0933943e+02   6.0362793e+02   5.5512662e+02   5.2796942e+02   4.9095077e+02
   5.5648036e+02   5.2955068e+02   4.9802606e+02   4.5790562e+02   3.8277121e+02
   5.5571319e+02   5.2852602e+02   4.9338568e+02   4.3929337e+02   4.1439432e+02
   6.0114189e+02   5.5452186e+02   5.2779448e+02   4.9309639e+02   4.3860231e+02
   5.5607566e+02   5.2901060e+02   4.9585231e+02   4.5359830e+02   4.2886371e+02
   5.8915488e+02   5.5251359e+02   5.2649765e+02   4.9208610e+02   4.3545762e+02
   5.9467362e+02   5.9163453e+02   5.5482722e+02   5.2781841e+02   4.9089486e+02
   5.8656336e+02   5.5163995e+02   5.2577065e+02   4.9009143e+02   4.0224023e+02
   6.3480942e+02   5.5528618e+02   5.2806524e+02   4.9107390e+02   4.1389307e+02
   7.2745461e+02   5.5593165e+02   5.2881723e+02   4.9491414e+02   4.4666884e+02
   6.1867505e+02   6.1652458e+02   5.5535520e+02   5.2810308e+02   4.9100158e+02
   5.5565477e+02   5.2844984e+02   4.9295259e+02   4.3651532e+02   4.0760343e+02
   6.4422852e+02   6.4418463e+02   5.5541186e+02   5.2813752e+02   4.9101415e+02
   6.3787376e+02   6.1222642e+02   5.5494477e+02   5.2784823e+02   4.9090362e+02
   6.9061712e+02   5.5548611e+02   5.2823946e+02   4.9172327e+02   4.2662062e+02
   5.6646188e+02   5.4108048e+02   5.1753690e+02   4.8767462e+02   4.3471452e+02
   5.5574162e+02   5.2856318e+02   4.9358806e+02   4.4022287e+02   4.1093874e+02
   6.2473034e+02   6.0071794e+02   5.5446000e+02   5.2755799e+02   4.9079255e+02
   5.5561776e+02   5.2846170e+02   4.9510900e+02   4.8807578e+02   4.8358547e+02
   6.0872712e+02   5.8733145e+02   5.5254727e+02   5.2642628e+02   4.9034714e+02
   5.6702287e+02   5.4147726e+02   5.1778352e+02   4.8643188e+02   4.2135039e+02
   5.8608473e+02   5.7070497e+02   5.4812580e+02   5.2407474e+02   4.8939359e+02
   5.5570069e+02   5.2852867e+02   4.9362870e+02   4.6360019e+02   4.5675906e+02
   5.5550743e+02   5.2826092e+02   4.9184053e+02   4.4492134e+02   4.4072789e+02
   6.2586695e+02   6.0978035e+02   5.5498329e+02   5.2787482e+02   4.9091394e+02
   5.5602588e+02   5.2893912e+02   4.9548362e+02   4.4912098e+02   4.0905820e+02
   5.5642818e+02   5.2948811e+02   4.9784075e+02   4.5986125e+02   4.2832621e+02
   6.4170909e+02   6.3438413e+02   5.5536496e+02   5.2810813e+02   4.9100165e+02
   5.5849885e+02   5.3225892e+02   5.0542891e+02   4.7350399e+02   3.8275805e+02
   6.0844116e+02   5.5492631e+02   5.2800692e+02   4.9285112e+02   4.3669163e+02
   6.4320922e+02   5.9822737e+02   5.5402341e+02   5.2728079e+02   4.9068395e+02
   6.7354457e+02   5.5555096e+02   5.2832542e+02   4.9227014e+02   4.3171647e+02
   5.7229479e+02   5.4671634e+02   5.2433225e+02   5.0089521e+02   4.6964619e+02
   5.5583398e+02   5.2872548e+02   4.9490040e+02   4.7056212e+02   4.6289587e+02
   6.1173163e+02   5.7738055e+02   5.4872954e+02   5.2390569e+02   4.8927312e+02
   5.7010460e+02   5.4384174e+02   5.1992377e+02   4.8734740e+02   4.0366347e+02
   5.9470779e+02   5.5351380e+02   5.2700614e+02   4.9110101e+02   4.2474938e+02
   6.4563344e+02   5.5552361e+02   5.2832814e+02   4.9248713e+02   4.3349520e+02
   6.6566932e+02   6.1558940e+02   5.5495808e+02   5.2785352e+02   4.9090655e+02
   5.5791593e+02   5.3150410e+02   5.0379965e+02   4.7179031e+02   4.2471103e+02
   5.5571888e+02   5.2853595e+02   4.9346873e+02   4.4547189e+02   4.3128534e+02
   6.7596688e+02   5.5995437e+02   5.3411985e+02   5.0884052e+02   4.7814884e+02
   6.1184404e+02   6.0883040e+02   5.5529688e+02   5.2806893e+02   4.9098695e+02
   6.2766576e+02   6.0330892e+02   5.5463410e+02   5.2766174e+02   4.9083309e+02
   5.5900341e+02   5.3554172e+02   5.2183222e+02   5.1369587e+02   4.8744617e+02
   5.6694668e+02   5.4153096e+02   5.1802366e+02   4.8840133e+02   4.3729620e+02
   6.6580256e+02   5.5558176e+02   5.2836660e+02   4.9252378e+02   4.3365635e+02
   5.5599208e+02   5.2893692e+02   4.9586276e+02   4.6853568e+02   4.5729955e+02
   5.5871659e+02   5.3255048e+02   5.0604795e+02   4.7484610e+02   4.2071773e+02
   6.4927541e+02   5.5757932e+02   5.3109038e+02   5.0281775e+02   4.6916773e+02
   5.5821786e+02   5.3189130e+02   5.0464130e+02   4.7230620e+02   3.9841857e+02
   6.4311988e+02   5.5532785e+02   5.2808466e+02   4.9099860e+02   3.9273199e+02
   6.2273269e+02   5.5552100e+02   5.2848279e+02   4.9407664e+02   4.4290416e+02
   5.5588498e+02   5.2875152e+02   4.9457432e+02   4.4510271e+02   3.9397055e+02
   6.2281591e+02   5.7789448e+02   5.4867830e+02   5.2380754e+02   4.8922524e+02
   5.9721252e+02   5.5381849e+02   5.2714901e+02   4.9064134e+02   3.9906294e+02
   6.2968460e+02   5.5540049e+02   5.2824854e+02   4.9242649e+02   4.3326310e+02
   5.6222097e+02   5.3679520e+02   5.1267074e+02   4.8279415e+02   4.2436023e+02
   6.1278817e+02   5.5541946e+02   5.2855422e+02   4.9521487e+02   4.4838383e+02
   6.1874516e+02   5.5502918e+02   5.2789740e+02   4.9092224e+02   3.8278815e+02
   6.3568211e+02   5.8530371e+02   5.5138184e+02   5.2561975e+02   4.9001057e+02
   5.5939963e+02   5.3982501e+02   5.3149613e+02   5.2097653e+02   4.8935879e+02
   5.5572107e+02   5.2853816e+02   4.9347049e+02   4.4349212e+02   4.2752183e+02
   5.6952084e+02   5.5842703e+02   5.4549660e+02   5.2413073e+02   4.8956352e+02
   6.2646460e+02   5.5684703e+02   5.3025649e+02   5.0082327e+02   4.6525130e+02
   5.7569704e+02   5.5569007e+02   5.3768002e+02   5.1760553e+02   4.8653600e+02
   6.5320616e+02   5.5618768e+02   5.2918487e+02   4.9666559e+02   4.5329504e+02
   5.7773879e+02   5.5390898e+02   5.3369173e+02   5.1316648e+02   4.8350847e+02
   6.2534477e+02   6.1240174e+02   5.5508772e+02   5.2793912e+02   4.9093835e+02
   5.5932755e+02   5.3997390e+02   5.3194181e+02   5.2132079e+02   4.8944125e+02
   6.8944944e+02   5.6019556e+02   5.3441253e+02   5.0930331e+02   4.7869452e+02
   5.7611045e+02   5.7571806e+02   5.5520208e+02   5.2805238e+02   4.9098280e+02
   5.7875338e+02   5.4903806e+02   5.2426249e+02   4.9189158e+02   4.3973587e+02
   5.5663806e+02   5.2981649e+02   4.9927687e+02   4.6977701e+02   4.4730268e+02
   5.5547823e+02   5.2822251e+02   4.9158019e+02   4.3761477e+02   4.3426261e+02
   5.5655629e+02   5.2968759e+02   4.9872598e+02   4.6661585e+02   4.4187332e+02
   7.0192652e+02   5.7280892e+02   5.4565222e+02   5.2144616e+02   4.8811164e+02
   7.0101421e+02   5.5547707e+02   5.2822748e+02   4.9164497e+02   4.2576720e+02
   5.5543660e+02   5.2816920e+02   4.9122791e+02   4.3751633e+02   4.3631498e+02
   5.5588844e+02   5.2875651e+02   4.9460210e+02   4.4530723e+02   4.0170255e+02
   5.9064472e+02   5.5767765e+02   5.3399920e+02   5.1073256e+02   4.8067049e+02
   6.3938423e+02   5.5553518e+02   5.2836543e+02   4.9282014e+02   4.3565891e+02
   6.9843127e+02   5.5639946e+02   5.2944970e+02   4.9766489e+02   4.5673443e+02
   5.8287284e+02   5.6080091e+02   5.4043125e+02   5.1868661e+02   4.8689708e+02
   5.5729505e+02   5.3070377e+02   5.0191561e+02   4.7181984e+02   4.3959469e+02
   6.2997882e+02   5.5527144e+02   5.2807825e+02   4.9134801e+02   4.2230624e+02
   6.1142990e+02   5.6626767e+02   5.4138586e+02   5.1791766e+02   4.8621327e+02
   5.5550263e+02   5.2825350e+02   4.9177167e+02   4.2916508e+02   4.1915938e+02
   6.4669183e+02   6.4594776e+02   5.5541100e+02   5.2813691e+02   4.9101325e+02
   5.9407746e+02   5.5408493e+02   5.2793766e+02   4.9627921e+02   4.5341269e+02
   5.5549122e+02   5.2823825e+02   4.9167044e+02   4.2608199e+02   3.9444045e+02
   5.9216191e+02   5.9215433e+02   5.5541081e+02   5.2813696e+02   4.9101214e+02
   5.6814228e+02   5.4237093e+02   5.1859822e+02   4.8658927e+02   3.9313924e+02
   5.6007581e+02   5.3426915e+02   5.0909973e+02   4.7890620e+02   4.2199382e+02
   6.4971725e+02   6.1456801e+02   5.5496004e+02   5.2785583e+02   4.9090766e+02
   5.5679864e+02   5.3027808e+02   5.0303956e+02   4.9053853e+02   4.7626862e+02
   5.9529614e+02   5.5357399e+02   5.2701639e+02   4.9080667e+02   4.1927508e+02
   6.2619553e+02   6.1799940e+02   5.5525463e+02   5.2804085e+02   4.9097805e+02
   6.0360535e+02   5.5443663e+02   5.2753015e+02   4.9078649e+02   3.9378568e+02
   7.6655553e+02   6.4640387e+02   5.5534229e+02   5.2809324e+02   4.9099506e+02
   6.0838572e+02   6.0735216e+02   5.5536766e+02   5.2811156e+02   4.9100321e+02
   6.4751543e+02   5.5865136e+02   5.3251871e+02   5.0603169e+02   4.7441361e+02
   5.6004112e+02   5.3446563e+02   5.1009187e+02   4.8669724e+02   4.5487162e+02
   5.5566177e+02   5.2845889e+02   4.9300351e+02   4.3663958e+02   3.8929192e+02
   5.5934812e+02   5.3335183e+02   5.0753229e+02   4.7658592e+02   4.1174317e+02
   5.8206384e+02   5.5881038e+02   5.3839644e+02   5.1699578e+02   4.8595681e+02
   5.8384785e+02   5.5105180e+02   5.2564304e+02   4.9252394e+02   4.4012747e+02
   6.1214003e+02   5.6926668e+02   5.4378453e+02   5.2007148e+02   4.8742972e+02
   6.2964479e+02   6.0653537e+02   5.5478666e+02   5.2775327e+02   4.9086780e+02
   6.3945014e+02   5.9104851e+02   5.5285334e+02   5.2655664e+02   4.9039675e+02
   6.8242835e+02   6.4975244e+02   5.5537021e+02   5.2811104e+02   4.9100346e+02
   5.6232397e+02   5.3700861e+02   5.1314092e+02   4.8539466e+02   4.3935296e+02
   6.5806579e+02   5.7450316e+02   5.4667669e+02   5.2226098e+02   4.8850682e+02
   5.6802431e+02   5.4611661e+02   5.2834183e+02   5.1137263e+02   4.8321847e+02
   5.5563000e+02   5.2842013e+02   4.9281052e+02   4.4395748e+02   4.3396245e+02
   5.5576543e+02   5.2869877e+02   4.9710734e+02   4.8971222e+02   4.8302607e+02
   5.5555388e+02   5.2831961e+02   4.9218333e+02   4.3177437e+02   4.1425821e+02
   5.5566151e+02   5.2845836e+02   4.9299928e+02   4.3660295e+02   3.8478738e+02
   6.2678704e+02   5.5520573e+02   5.2802730e+02   4.9121388e+02   4.1979633e+02
   5.8266487e+02   5.5038824e+02   5.2495722e+02   4.8992579e+02   4.1840685e+02
   6.6223621e+02   5.5539137e+02   5.2812459e+02   4.9101040e+02   3.8689423e+02
   6.1083376e+02   5.5515599e+02   5.2824922e+02   4.9389656e+02   4.4236842e+02
   5.8886659e+02   5.5230353e+02   5.2624249e+02   4.9076966e+02   4.2440962e+02
   6.4276490e+02   6.1808773e+02   5.5510030e+02   5.2794358e+02   4.9094020e+02
   5.5586732e+02   5.2873797e+02   4.9459668e+02   4.5384264e+02   4.3841132e+02
   6.8991932e+02   5.5542063e+02   5.2815544e+02   4.9117713e+02   4.1707592e+02
   6.6145005e+02   6.0620673e+02   5.5460425e+02   5.2763413e+02   4.9082137e+02
   5.7217056e+02   5.6972124e+02   5.5376923e+02   5.2752859e+02   4.9079493e+02
   6.1662398e+02   5.5498146e+02   5.2787283e+02   4.9097826e+02   4.1200251e+02
   5.7966468e+02   5.5006519e+02   5.2569706e+02   4.9720708e+02   4.5950111e+02
   5.5577279e+02   5.2867289e+02   4.9540598e+02   4.8186142e+02   4.7622365e+02
   5.5555229e+02   5.2831710e+02   4.9216572e+02   4.3211453e+02   4.1670798e+02
   7.7171146e+02   5.5552404e+02   5.2828079e+02   4.9194047e+02   4.2860584e+02
   7.0840872e+02   6.0576665e+02   5.5456981e+02   5.2761242e+02   4.9081405e+02
   5.5684307e+02   5.3004297e+02   4.9973773e+02   4.6259313e+02   3.9052855e+02
   6.1149962e+02   5.5480869e+02   5.2776522e+02   4.9093453e+02   4.1147975e+02
   7.0485529e+02   6.6037967e+02   5.5539822e+02   5.2812887e+02   4.9100978e+02
   6.1915125e+02   5.5504489e+02   5.2791182e+02   4.9098767e+02   4.1125319e+02
   5.5547764e+02   5.2822109e+02   4.9156301e+02   4.2485408e+02   3.9925702e+02
   5.5634284e+02   5.2939887e+02   4.9767296e+02   4.6575416e+02   4.4524786e+02
   5.9565854e+02   5.5364543e+02   5.2707348e+02   4.9096762e+02   4.2239291e+02
   6.3294841e+02   5.5549220e+02   5.2834288e+02   4.9285413e+02   4.3593499e+02
   6.9714347e+02   5.5714918e+02   5.3046885e+02   5.0106575e+02   4.6568891e+02
   5.5545641e+02   5.2820727e+02   4.9241707e+02   4.8780468e+02   4.8632329e+02
   5.5629778e+02   5.2934781e+02   4.9754908e+02   4.6771730e+02   4.4987775e+02
   5.5547842e+02   5.2822230e+02   4.9157029e+02   4.2483483e+02   3.8109364e+02
   6.0297769e+02   5.5664460e+02   5.3070324e+02   5.0316960e+02   4.7011478e+02
   5.9634490e+02   5.9579726e+02   5.5533202e+02   5.2809360e+02   4.9099679e+02
   5.5543503e+02   5.2816829e+02   4.9124197e+02   4.5959383e+02   4.5896613e+02
   5.5550496e+02   5.2825611e+02   4.9178680e+02   4.2839131e+02   4.1569971e+02
   5.5755105e+02   5.3100386e+02   5.0251966e+02   4.6868338e+02   4.1016267e+02
   5.8547827e+02   5.5171758e+02   5.2620301e+02   4.9376996e+02   4.4574210e+02
   5.7186478e+02   5.4892774e+02   5.2956047e+02   5.1054209e+02   4.8187708e+02
   6.6689011e+02   5.5553285e+02   5.2830253e+02   4.9213396e+02   4.3045698e+02
   6.1340356e+02   5.6805545e+02   5.4281566e+02   5.1920773e+02   4.8696007e+02
   6.0784466e+02   5.5602721e+02   5.2956819e+02   4.9957881e+02   4.6254502e+02
   7.1223947e+02   5.5734895e+02   5.3073783e+02   5.0182063e+02   4.6724723e+02
   5.7179266e+02   5.4508457e+02   5.2109565e+02   4.8910447e+02   4.3094595e+02
   6.9887255e+02   6.9783171e+02   5.5541202e+02   5.2813757e+02   4.9101358e+02
   5.5542613e+02   5.2815561e+02   4.9113680e+02   4.1560076e+02   3.9319009e+02
   6.1680255e+02   5.5510564e+02   5.2803164e+02   4.9197643e+02   4.2986105e+02
   5.5578324e+02   5.2861734e+02   4.9387711e+02   4.4152833e+02   3.8351759e+02
   5.5555491e+02   5.2832053e+02   4.9218714e+02   4.3228243e+02   4.1666977e+02
   6.0657542e+02   5.6756128e+02   5.4267638e+02   5.1917795e+02   4.8695501e+02
   6.0768182e+02   5.5480490e+02   5.2786662e+02   4.9213367e+02   4.3202630e+02
   5.5730643e+02   5.3067771e+02   5.0166177e+02   4.6744774e+02   4.2037607e+02
   5.5588501e+02   5.2875559e+02   4.9463303e+02   4.4944882e+02   4.2936896e+02
   5.9129557e+02   5.5310333e+02   5.2695396e+02   4.9304640e+02   4.4019420e+02
   5.5680217e+02   5.3000990e+02   4.9974387e+02   4.6617283e+02   4.3448123e+02
   5.5762719e+02   5.3112164e+02   5.0288075e+02   4.7067416e+02   4.2763443e+02
   6.0138610e+02   5.8306037e+02   5.5161788e+02   5.2589376e+02   4.9013035e+02
   5.8713298e+02   5.5187118e+02   5.2598120e+02   4.9082942e+02   4.2646753e+02
   5.5567937e+02   5.2848523e+02   4.9319449e+02   4.4670191e+02   4.3521949e+02
   5.8644965e+02   5.5201789e+02   5.2639627e+02   4.9385368e+02   4.4578026e+02
   5.5546718e+02   5.2820841e+02   4.9148707e+02   4.3549572e+02   4.3237940e+02
   5.8688818e+02   5.5173361e+02   5.2583163e+02   4.9011666e+02   4.0283933e+02
   6.6154130e+02   5.5576977e+02   5.2861464e+02   4.9392992e+02   4.4182757e+02
   6.0538543e+02   5.9770357e+02   5.5474148e+02   5.2774816e+02   4.9086619e+02
   6.8801266e+02   6.4233913e+02   5.5533394e+02   5.2808815e+02   4.9099486e+02
   5.5594021e+02   5.2883976e+02   4.9514464e+02   4.5813933e+02   4.4261205e+02
   5.5933466e+02   5.4283832e+02   5.3660055e+02   5.2369480e+02   4.8989590e+02
   5.5598017e+02   5.2888924e+02   4.9534853e+02   4.5630062e+02   4.3824743e+02
   6.7831181e+02   6.1364049e+02   5.5488815e+02   5.2780973e+02   4.9088829e+02
   5.5665245e+02   5.3077946e+02   5.1496028e+02   5.1133028e+02   4.8863659e+02
   6.0972016e+02   5.5493071e+02   5.2797585e+02   4.9250732e+02   4.3451392e+02
   5.5608776e+02   5.2903860e+02   4.9607354e+02   4.5988465e+02   4.4083769e+02
   6.8858832e+02   5.5540172e+02   5.2813159e+02   4.9101730e+02   3.9740122e+02
   5.7984401e+02   5.4928102e+02   5.2418564e+02   4.8950512e+02   4.1520388e+02
   6.3945928e+02   5.5532422e+02   5.2809229e+02   4.9112363e+02   4.1591797e+02
   5.7073528e+02   5.4428632e+02   5.2031036e+02   4.8756777e+02   4.0760667e+02
   5.7323544e+02   5.4597051e+02   5.2177942e+02   4.8909802e+02   4.2779969e+02
   6.6138408e+02   5.8539761e+02   5.5130634e+02   5.2555422e+02   4.8998091e+02
   6.3035138e+02   6.2222344e+02   5.5528988e+02   5.2806196e+02   4.9098515e+02
   5.6096846e+02   5.3540057e+02   5.1092252e+02   4.8238665e+02   4.3429644e+02
   6.5994083e+02   5.6672258e+02   5.4122279e+02   5.1751522e+02   4.8592689e+02
   6.6057063e+02   5.6542279e+02   5.4005230e+02   5.1633737e+02   4.8514817e+02
   6.5789049e+02   5.5727517e+02   5.3065742e+02   5.0163386e+02   4.6688194e+02
   7.2660059e+02   6.2052242e+02   5.5507425e+02   5.2792558e+02   4.9093378e+02
   6.1936938e+02   5.5513434e+02   5.2802476e+02   4.9170203e+02   4.2724795e+02
   6.3296531e+02   6.3147666e+02   5.5539481e+02   5.2812697e+02   4.9101084e+02
   6.3318023e+02   5.5530665e+02   5.2810083e+02   4.9136302e+02   4.2241043e+02
   5.8407952e+02   5.5657408e+02   5.3455068e+02   5.1261319e+02   4.8270028e+02
   5.5990415e+02   5.3414733e+02   5.0914681e+02   4.8192504e+02   4.4109533e+02
   5.6398599e+02   5.3878924e+02   5.1525451e+02   4.8723585e+02   4.4056058e+02
   6.1122912e+02   5.5621290e+02   5.2971236e+02   4.9980782e+02   4.6303301e+02
   5.8382954e+02   5.5077947e+02   5.2520639e+02   4.8988159e+02   4.0953598e+02
   6.5896803e+02   5.5816601e+02   5.3184816e+02   5.0457944e+02   4.7220230e+02
   5.9132994e+02   5.5285571e+02   5.2658133e+02   4.9078588e+02   4.2264940e+02
   5.8707141e+02   5.7386212e+02   5.4983577e+02   5.2508975e+02   4.8981630e+02
   7.7785701e+02   5.5573219e+02   5.2855062e+02   4.9351709e+02   4.3948086e+02
   5.5933293e+02   5.3349727e+02   5.0828373e+02   4.8332815e+02   4.5004948e+02
   5.6124569e+02   5.3566009e+02   5.1113293e+02   4.8071194e+02   4.0169151e+02
   6.3175923e+02   6.2260547e+02   5.5528304e+02   5.2805778e+02   4.9098369e+02
   5.9783523e+02   5.9408064e+02   5.5485261e+02   5.2782529e+02   4.9089612e+02
   5.8077503e+02   5.6251772e+02   5.4314519e+02   5.2109299e+02   4.8812568e+02
   5.5545965e+02   5.2819831e+02   4.9141511e+02   4.2270780e+02   3.8272955e+02
   5.5584370e+02   5.2869779e+02   4.9430766e+02   4.4472596e+02   4.1825905e+02
   6.4504951e+02   6.2278301e+02   5.5519389e+02   5.2800103e+02   4.9095854e+02
   6.0636676e+02   5.5470153e+02   5.2777253e+02   4.9177512e+02   4.2884184e+02
   5.5554516e+02   5.2830826e+02   4.9211561e+02   4.3201290e+02   4.1804494e+02
   6.4427087e+02   5.6383636e+02   5.3855815e+02   5.1475453e+02   4.8398772e+02
   5.7459604e+02   5.4910304e+02   5.2732706e+02   5.0544929e+02   4.7587290e+02
   5.5679089e+02   5.2997281e+02   4.9951072e+02   4.6212480e+02   4.0868329e+02
   5.6374583e+02   5.3839555e+02   5.1453353e+02   4.8385542e+02   4.0917234e+02
   6.3533858e+02   5.9782298e+02   5.5402379e+02   5.2728467e+02   4.9068634e+02
   7.0236648e+02   5.5756132e+02   5.3102616e+02   5.0258947e+02   4.6872669e+02
   6.5128517e+02   5.6687442e+02   5.4137250e+02   5.1767012e+02   4.8602637e+02
   6.0925292e+02   5.5475253e+02   5.2775047e+02   4.9116643e+02   4.2114685e+02
   5.5799646e+02   5.3174642e+02   5.0490530e+02   4.8065498e+02   4.5369931e+02
   7.0132073e+02   5.5568267e+02   5.2849316e+02   4.9323434e+02   4.3792709e+02
   6.0198928e+02   5.5464513e+02   5.2790682e+02   4.9347964e+02   4.4067171e+02
   6.5751676e+02   5.5542203e+02   5.2817026e+02   4.9135450e+02   4.2176646e+02
   6.2267234e+02   5.5905815e+02   5.3325774e+02   5.0763641e+02   4.7669017e+02
   6.1261052e+02   5.5904005e+02   5.3350377e+02   5.0830690e+02   4.7759673e+02
   5.5928294e+02   5.3387179e+02   5.1081343e+02   4.9529667e+02   4.7252025e+02
   6.2960244e+02   5.5555855e+02   5.2845713e+02   4.9362193e+02   4.4032847e+02
   6.0918222e+02   5.6023446e+02   5.3513199e+02   5.1089117e+02   4.8053880e+02
   5.5708598e+02   5.3039471e+02   5.0092515e+02   4.6793080e+02   4.3224839e+02
   6.4988498e+02   5.6525305e+02   5.3992010e+02   5.1621358e+02   4.8506449e+02
   6.4691656e+02   5.6214504e+02   5.3675104e+02   5.1260948e+02   4.8214842e+02
   6.5719660e+02   5.5545341e+02   5.2821046e+02   4.9161510e+02   4.2545411e+02
   5.6785055e+02   5.4609998e+02   5.2855077e+02   5.1173704e+02   4.8353633e+02
   5.9584583e+02   5.5439357e+02   5.2813499e+02   4.9642784e+02   4.5370857e+02
   6.6685773e+02   6.6669448e+02   5.5541220e+02   5.2813785e+02   4.9101445e+02
   6.6711642e+02   5.5558735e+02   5.2837310e+02   4.9255992e+02   4.3389373e+02
