# Supplementary material for: Rethinking Colour Constancy
Source: PLoS One. 2015 Sep 10;10(9):e0135029. doi: 10.1371/journal.pone.0135029 (PMC4565710; doi:10.1371/journal.pone.0135029)
Supplement: S1 Dataset — (ZIP) [file pone.0135029.s002.zip › 5-TransitionMetamerReflectanceData/GtoN_Grey/targetXYZ.txt]

   6.4597319e+01   6.0326145e+01   3.5101868e+01
   1.6834335e+01   3.1729348e+01   1.4098716e+01
   1.7074114e+01   2.7926029e+01   4.6043919e+01
   2.8199721e+01   4.6635400e+01   6.9603338e+00
   1.9144523e+01   2.6308388e+01   6.9329088e+01
   5.9348209e+01   6.1031849e+01   8.5472558e+00
   6.1711309e+01   6.0734557e+01   2.0091822e+01
   1.0055288e+01   3.0692257e+01   1.0066918e+01
   1.9174164e+01   4.0488039e+01   7.2377711e+00
   6.8216139e+01   5.6949184e+01   6.5507452e+01
   4.1113980e+01   5.0207050e+01   7.0915740e+00
   6.3044062e+01   6.0537041e+01   2.6555406e+01
   6.8672363e+01   5.8829518e+01   6.0606780e+01
   4.9053339e+01   4.9154655e+01   1.3019575e+01
   5.8315848e+01   5.9847964e+01   7.3480446e+00
   6.6270905e+01   5.4282870e+01   6.6650071e+01
   6.7854959e+01   5.9325514e+01   5.5131409e+01
   1.3441281e+01   3.5243799e+01   7.8485638e+00
   6.5736477e+01   5.4545641e+01   6.3457317e+01
   6.5993486e+01   6.0082615e+01   4.2602157e+01
   5.8925124e+01   6.0964576e+01   6.8448611e+00
   5.9223204e+01   6.1037549e+01   7.9254025e+00
   5.7848203e+01   6.0651723e+01   6.8033038e+00
   5.8592002e+01   6.0844854e+01   6.8049863e+00
   1.9109210e+01   2.7785563e+01   5.5152104e+01
   6.7097995e+01   5.9269220e+01   5.2386786e+01
   6.8242663e+01   5.9332229e+01   5.6515501e+01
   1.6088080e+01   2.7275693e+01   4.8890760e+01
   2.5113636e+01   4.4836323e+01   7.0136215e+00
   6.8503786e+01   5.7718156e+01   6.4050692e+01
   5.5290882e+01   5.9626123e+01   6.8060801e+00
   6.4449369e+01   5.2189264e+01   6.7045210e+01
   1.8525313e+01   2.6498530e+01   6.5497469e+01
   1.4246817e+01   2.6984467e+01   4.5072315e+01
   6.2251635e+01   6.0668875e+01   2.3237395e+01
   6.2295869e+01   6.0664830e+01   2.3035403e+01
   5.9193429e+01   6.1039201e+01   7.7879646e+00
   4.5053336e+01   3.8054310e+01   6.6877464e+01
   4.7671180e+01   4.0179040e+01   6.2788081e+01
   6.1379060e+01   6.0739699e+01   1.8234786e+01
   5.6540814e+01   5.6859930e+01   9.5628383e+00
   3.4553037e+01   3.7866876e+01   2.5384237e+01
   5.9668700e+01   4.7664445e+01   6.7708986e+01
   9.9893883e+00   2.8197763e+01   1.9001457e+01
   6.0631737e+01   6.0844971e+01   1.4606294e+01
   6.2165869e+01   4.9904421e+01   6.7372877e+01
   3.4788888e+01   3.9127250e+01   1.7843251e+01
   5.8462082e+01   6.0721245e+01   6.8112220e+00
   1.1692716e+01   2.7406643e+01   3.1012621e+01
   6.0684108e+01   6.0837315e+01   1.4891150e+01
   4.0178216e+01   5.3266705e+01   6.8480978e+00
   5.4677591e+01   4.8414431e+01   4.2350598e+01
   5.5106159e+01   5.9546739e+01   6.8069754e+00
   1.3913417e+01   2.7895094e+01   3.4264509e+01
   2.4479792e+01   3.4815366e+01   1.4490747e+01
   2.6134129e+01   4.0665748e+01   7.6854097e+00
   5.1502739e+01   5.6498580e+01   6.9100640e+00
   6.4611332e+01   6.0307103e+01   3.4596454e+01
   5.9048994e+01   6.1063512e+01   7.1095037e+00
   5.9727092e+01   6.0967123e+01   1.0923391e+01
   4.3618881e+01   3.7453419e+01   6.5612424e+01
   4.5055498e+01   5.4136792e+01   6.8784145e+00
   5.8983784e+01   6.1070402e+01   6.8035799e+00
   3.5525949e+01   5.0773222e+01   6.8766830e+00
   5.9187315e+01   6.1039383e+01   7.7628190e+00
   5.6540938e+01   4.4980054e+01   6.9075142e+01
   2.5618442e+01   3.4878446e+01   1.6603379e+01
   2.4574324e+01   3.5054306e+01   1.3706588e+01
   6.4503179e+01   6.0323699e+01   3.4021840e+01
   6.7807138e+01   5.6472439e+01   6.5397985e+01
   5.8599637e+01   6.0878861e+01   6.8028346e+00
   6.3352292e+01   6.0494402e+01   2.8059822e+01
   3.3108716e+01   4.8945746e+01   6.9230464e+00
   6.4257774e+01   6.0360744e+01   3.2728285e+01
   1.7501554e+01   2.6686951e+01   6.0040555e+01
   6.0498988e+01   6.0341461e+01   1.7629712e+01
   6.8508597e+01   5.9084113e+01   5.8810041e+01
   1.9685156e+01   2.6442802e+01   6.9890451e+01
   6.2285892e+01   6.0636059e+01   2.2814584e+01
   5.2332521e+01   4.2080247e+01   6.9064373e+01
   1.4278947e+01   2.6967070e+01   4.5379095e+01
   5.8570027e+01   6.0922024e+01   6.8016012e+00
   1.4767613e+01   2.7295535e+01   4.3792871e+01
   2.7909439e+01   2.9782818e+01   6.8415332e+01
   3.1506351e+01   3.1157817e+01   6.9450085e+01
   5.1460591e+01   4.1489768e+01   6.9248355e+01
   2.7181754e+01   3.1375878e+01   5.1632410e+01
   2.4625248e+01   2.8497168e+01   6.8164379e+01
   6.1187635e+01   6.0812638e+01   1.7668205e+01
   6.2091867e+01   6.0692000e+01   2.2047847e+01
   4.4222743e+01   3.8667043e+01   5.9436374e+01
   4.7464944e+01   4.6215467e+01   2.2163007e+01
   6.7793920e+01   5.8606342e+01   5.7993080e+01
   5.2935394e+01   4.2964798e+01   6.6220977e+01
   2.7398868e+01   4.6060260e+01   6.9810049e+00
   6.1798052e+01   5.1860964e+01   5.7139200e+01
   2.8629061e+01   2.9893268e+01   7.0002685e+01
   9.6533688e+00   2.8690225e+01   1.5494176e+01
   5.2821127e+01   4.6176520e+01   4.6772547e+01
   5.9353033e+01   6.0991661e+01   9.0447880e+00
   5.5430203e+01   4.4085614e+01   6.9611892e+01
   6.4920772e+01   6.0258780e+01   3.6495410e+01
   6.6092609e+01   6.0075544e+01   4.2758622e+01
   2.8376966e+01   4.6682717e+01   6.9613162e+00
   5.0847626e+01   4.2800198e+01   5.8828754e+01
   2.8547160e+01   3.6882581e+01   1.3581370e+01
   6.6180071e+01   6.0056422e+01   4.3324182e+01
   1.9457694e+01   2.6342687e+01   7.0050409e+01
   6.5098529e+01   6.0230323e+01   3.7261509e+01
   1.5906177e+01   2.6910868e+01   5.2000861e+01
   1.6455456e+01   2.7102799e+01   5.2081685e+01
   6.3851991e+01   6.0423187e+01   3.0791938e+01
   5.5370654e+01   5.9728723e+01   6.8071036e+00
   5.2184927e+01   5.7476816e+01   6.8455954e+00
   6.4281797e+01   5.5715985e+01   5.2677355e+01
   3.0849822e+01   3.6283563e+01   2.3230643e+01
   5.4100134e+01   5.8742585e+01   6.8224004e+00
   1.3610162e+01   3.5374385e+01   7.8280875e+00
   6.7191856e+01   5.9752337e+01   4.9885789e+01
   6.1842145e+01   5.8767934e+01   3.0115366e+01
   4.4947597e+01   5.5352450e+01   6.8302816e+00
   4.0600272e+01   3.9509331e+01   3.8283131e+01
   5.9261241e+01   6.1040571e+01   8.1947580e+00
   4.6097088e+01   4.8579159e+01   9.0171330e+00
   5.9877832e+01   6.0977218e+01   1.1231725e+01
   3.6180367e+01   3.8318800e+01   2.8532923e+01
   2.8348544e+01   3.6506431e+01   1.4720518e+01
   5.9564269e+01   6.0953822e+01   1.0259828e+01
   1.4573954e+01   2.6959682e+01   4.6521767e+01
   6.7538429e+01   5.5495116e+01   6.7621445e+01
   6.4732887e+01   6.0291847e+01   3.5606332e+01
   1.5780551e+01   3.7528858e+01   7.5085456e+00
   1.1790408e+01   3.1803354e+01   9.4402441e+00
   1.5368109e+01   2.7179509e+01   4.7187702e+01
   6.3256026e+01   5.8638620e+01   3.7622831e+01
   6.0018929e+01   6.0934495e+01   1.1818308e+01
   1.9804068e+01   2.6578879e+01   6.9002192e+01
   6.4281367e+01   5.3303585e+01   6.1886641e+01
   1.1259155e+01   3.1472611e+01   9.5983142e+00
   6.5289986e+01   5.8456101e+01   4.7677429e+01
   3.6652773e+01   5.1021966e+01   6.8818612e+00
   6.5984466e+01   6.0090165e+01   4.2238559e+01
   6.5129528e+01   5.9506054e+01   4.3002155e+01
   5.0329774e+01   5.4465474e+01   7.1356703e+00
   5.9120434e+01   6.1056574e+01   7.4585603e+00
   4.9610157e+01   4.0317053e+01   6.9398086e+01
   5.9958289e+01   6.0968371e+01   1.1631443e+01
   6.1739157e+01   6.0724865e+01   2.1080946e+01
   5.7370453e+01   5.8608193e+01   7.6750186e+00
   2.5732051e+01   3.3798580e+01   2.4156126e+01
   3.0686060e+01   3.8349546e+01   1.2105258e+01
   1.3112784e+01   2.9858585e+01   1.6023167e+01
   1.1483588e+01   3.1741603e+01   9.3855194e+00
   5.9691485e+01   6.0967335e+01   1.0124413e+01
   5.0802322e+01   4.1330127e+01   6.7685441e+01
   5.9219297e+01   6.0586089e+01   9.9028281e+00
   5.4861977e+01   4.6754282e+01   5.2385135e+01
   5.5902648e+01   5.5923299e+01   1.0415863e+01
   4.8737398e+01   3.9714447e+01   6.9904240e+01
   2.9679943e+01   3.0419355e+01   6.9187699e+01
   5.8918154e+01   6.0970369e+01   6.8299535e+00
   3.4898409e+01   4.7243709e+01   7.1351488e+00
   1.6686883e+01   2.6703590e+01   5.7046687e+01
   5.2467129e+01   5.2971231e+01   9.5309323e+00
   6.1055398e+01   6.0785190e+01   1.6719246e+01
   1.3070664e+01   3.2737265e+01   8.9851521e+00
   1.6668096e+01   2.6960584e+01   5.4334845e+01
   1.2348152e+01   3.3570218e+01   8.3105551e+00
   6.1782492e+01   6.0700080e+01   2.0325891e+01
   6.4163229e+01   6.0380482e+01   3.3822662e+01
   1.9362326e+01   2.6327106e+01   6.9890534e+01
   5.0286211e+01   5.7717119e+01   6.8150695e+00
   5.9771028e+01   6.0972140e+01   1.0583593e+01
   6.3903109e+01   6.0414831e+01   3.1030404e+01
   6.6269778e+01   5.3750448e+01   6.8609011e+01
   5.6016473e+01   4.4691417e+01   6.8578003e+01
   2.2491735e+01   2.7997335e+01   6.5330662e+01
   1.1791091e+01   2.7689958e+01   2.8637938e+01
   6.8374557e+01   5.7370550e+01   6.4731844e+01
   6.8390967e+01   5.8479421e+01   6.0861720e+01
   6.4685037e+01   5.4944632e+01   5.7372171e+01
   5.8696501e+01   6.0891436e+01   6.8055375e+00
   3.9360079e+01   4.5545990e+01   8.1551259e+00
   6.1887174e+01   6.0716369e+01   2.1184858e+01
   6.3765046e+01   5.4436482e+01   5.5240008e+01
   5.7076667e+01   6.0177390e+01   6.8091684e+00
   9.5605725e+00   2.9199632e+01   1.3270731e+01
   2.9450126e+01   4.5459681e+01   7.0941613e+00
   4.8261212e+01   4.0268607e+01   6.4581492e+01
   5.4845478e+01   5.9500491e+01   6.8075825e+00
   6.5176241e+01   6.0221373e+01   3.7878689e+01
   1.2664625e+01   3.3075017e+01   8.6330715e+00
   6.6195263e+01   5.9803073e+01   4.6081716e+01
   6.3574549e+01   6.0463209e+01   2.9311886e+01
   4.8722222e+01   5.7078993e+01   6.8191453e+00
   1.8538772e+01   4.0014379e+01   7.2727952e+00
   6.1125136e+01   6.0825321e+01   1.7512145e+01
   6.0686114e+01   6.0863791e+01   1.5754101e+01
   4.0387588e+01   5.3255518e+01   6.8494131e+00
   6.6616246e+01   5.9934766e+01   4.6195420e+01
   1.8641378e+01   2.6477959e+01   6.6062177e+01
   2.7209488e+01   3.5210958e+01   1.8804892e+01
   1.6405315e+01   2.7094182e+01   5.1970912e+01
   5.8572166e+01   6.0524959e+01   6.8904906e+00
   5.9294067e+01   6.1026824e+01   8.2592160e+00
   1.2059593e+01   3.3184354e+01   8.4478478e+00
   5.8741416e+01   6.0983865e+01   6.8010744e+00
   6.4192843e+01   5.2662609e+01   6.4100602e+01
   1.9322247e+01   2.6300080e+01   7.0019159e+01
   2.4908025e+01   3.3457948e+01   2.3989462e+01
   2.0658913e+01   2.7595032e+01   6.2494692e+01
   2.3749029e+01   2.9660160e+01   5.4494125e+01
   1.2868010e+01   2.8424749e+01   2.5465034e+01
   1.9193648e+01   2.6351064e+01   6.9080774e+01
   2.1163445e+01   2.7030705e+01   6.9449904e+01
   5.6025633e+01   4.4587842e+01   6.9174793e+01
   4.5068304e+01   3.7717435e+01   6.9193070e+01
   5.8964288e+01   6.1063896e+01   6.8008064e+00
   1.1887121e+01   2.8529451e+01   2.1595322e+01
   3.1968418e+01   4.5977351e+01   7.1466676e+00
   5.4626266e+01   5.5956458e+01   7.7817423e+00
   1.5547414e+01   2.7391497e+01   4.5728653e+01
   3.9990526e+01   5.2151238e+01   6.8839753e+00
   6.1511566e+01   6.0761584e+01   1.9662741e+01
   2.3896779e+01   2.8787294e+01   6.3034401e+01
   2.6428128e+01   2.9214803e+01   6.8150012e+01
   5.4383049e+01   5.9291345e+01   6.8071101e+00
   1.9491051e+01   2.6364262e+01   6.9973597e+01
   1.5467990e+01   3.7233722e+01   7.5434749e+00
   5.9439614e+01   6.1008998e+01   8.9406788e+00
   5.9788085e+01   6.0965620e+01   1.0703892e+01
   5.0250073e+01   4.3081537e+01   5.4614910e+01
   6.4547951e+01   6.0325035e+01   3.5568619e+01
   5.7465525e+01   6.0514113e+01   6.8035855e+00
   5.6438791e+01   6.0072234e+01   6.8051704e+00
   2.9646804e+01   4.4137798e+01   7.2740726e+00
   5.9033747e+01   6.1064455e+01   7.0594018e+00
   4.4403661e+01   5.4720100e+01   6.8445440e+00
   3.4326408e+01   3.4237679e+01   5.4299431e+01
   6.5698973e+01   5.4594782e+01   6.3112756e+01
   1.0155567e+01   2.8187137e+01   1.9469703e+01
   4.9483499e+01   5.6673403e+01   6.8383321e+00
   6.2982802e+01   6.0539597e+01   2.6173634e+01
   6.0347827e+01   6.0880029e+01   1.3256914e+01
   4.2225375e+01   5.3870346e+01   6.8477424e+00
   4.7814843e+01   5.6710475e+01   6.8215719e+00
   1.6620134e+01   2.6699745e+01   5.6845799e+01
   5.9327904e+01   6.1023811e+01   8.4599456e+00
   2.6424626e+01   3.0803628e+01   5.3987637e+01
   4.6525819e+01   5.5973942e+01   6.8273904e+00
   5.0947081e+01   5.7983572e+01   6.8141007e+00
   6.0177272e+01   6.0896936e+01   1.2423292e+01
   5.9786336e+01   6.0955147e+01   1.0569839e+01
   2.7091574e+01   4.3481784e+01   7.2238952e+00
   6.1733442e+01   6.0689081e+01   1.9974073e+01
   6.5384825e+01   5.9754601e+01   4.3063206e+01
   6.7205106e+01   5.9785853e+01   4.9543646e+01
   6.4833219e+01   5.9864932e+01   4.0145637e+01
   4.3265869e+01   4.3497907e+01   2.1340212e+01
   6.0455237e+01   6.0865999e+01   1.3754281e+01
   6.3694381e+01   6.0465356e+01   3.0964067e+01
   3.6432371e+01   5.1470651e+01   6.8659127e+00
   1.8692004e+01   2.6373402e+01   6.7222741e+01
   6.1397591e+01   6.0734504e+01   1.8335976e+01
   5.8716198e+01   6.0976619e+01   6.8012667e+00
   6.7701879e+01   5.5654716e+01   6.7742701e+01
   3.1082947e+01   3.0929157e+01   6.9878447e+01
   1.8641898e+01   2.9517687e+01   3.6148906e+01
   2.0762683e+01   2.6965164e+01   6.8701570e+01
   6.0107126e+01   6.0905797e+01   1.2099750e+01
   6.6309900e+01   5.9705829e+01   4.7118208e+01
   5.2177119e+01   5.7453623e+01   6.8470867e+00
   4.5546112e+01   4.8071269e+01   9.2244112e+00
   1.2027789e+01   3.3089485e+01   8.4903013e+00
   1.9547829e+01   2.8971123e+01   4.5079533e+01
   5.1290861e+01   4.2062703e+01   6.5170558e+01
   5.0239102e+01   5.7562337e+01   6.8168214e+00
   5.9121844e+01   6.1053865e+01   7.5119854e+00
   5.8996029e+01   6.1068709e+01   6.8735957e+00
   1.8799984e+01   3.8941383e+01   7.4447969e+00
   6.6063574e+01   5.6256700e+01   5.8662039e+01
   6.2069922e+01   6.0647056e+01   2.1610045e+01
   5.6559637e+01   6.0103277e+01   6.8045730e+00
   6.8317197e+01   5.9274587e+01   5.7123567e+01
   3.3413873e+01   4.8719737e+01   6.9437644e+00
   1.7382195e+01   2.7112245e+01   5.5470180e+01
   5.9554381e+01   6.0990378e+01   9.4783401e+00
   2.7390390e+01   4.2815495e+01   7.3403857e+00
   1.6556230e+01   2.6725503e+01   5.6353876e+01
   3.3334459e+01   3.2815702e+01   6.2322183e+01
   1.3330109e+01   3.4983305e+01   7.9117101e+00
   2.8838341e+01   4.6297355e+01   6.9992744e+00
   3.7345558e+01   3.7221473e+01   4.2192593e+01
   3.4397203e+01   3.8691098e+01   1.9167128e+01
   5.0976101e+01   5.8000464e+01   6.8139084e+00
   5.7021729e+01   4.7977448e+01   5.5102982e+01
   3.5682328e+01   4.7313193e+01   7.1690235e+00
   3.8033235e+01   3.4680853e+01   6.4911919e+01
   6.5620457e+01   5.6779064e+01   5.4933227e+01
   3.7441326e+01   4.9644027e+01   6.9906292e+00
   5.9141181e+01   6.1049687e+01   7.5589019e+00
   4.2567769e+01   4.2852228e+01   2.2654764e+01
   4.3866765e+01   4.4989544e+01   1.5213382e+01
   6.0213253e+01   6.0755126e+01   1.4411501e+01
   5.7947602e+01   6.0402268e+01   6.8192723e+00
   5.9069315e+01   6.1060961e+01   7.2046619e+00
   6.5689169e+01   5.6355962e+01   5.6681472e+01
   1.9457871e+01   2.6362633e+01   6.9869504e+01
   5.9276932e+01   6.1037694e+01   8.3542905e+00
   5.3924484e+01   5.6987936e+01   7.0253998e+00
   6.4551392e+01   5.9221538e+01   4.1517418e+01
   4.6647259e+01   5.6211465e+01   6.8236696e+00
   5.1925093e+01   4.3329985e+01   5.9979092e+01
   6.7887570e+01   5.7222574e+01   6.3234659e+01
   3.0204951e+01   3.6904037e+01   1.7163685e+01
   5.9476619e+01   6.0998361e+01   9.1353680e+00
   3.2633403e+01   4.0769403e+01   9.2163568e+00
   3.6297534e+01   3.6274591e+01   4.5412984e+01
   2.2821700e+01   3.0473063e+01   4.3200257e+01
   3.9588389e+01   3.5312085e+01   6.5889479e+01
   6.4540265e+01   5.9525327e+01   4.0268847e+01
   5.6931416e+01   6.0274670e+01   6.8042299e+00
   4.9746421e+01   4.0325446e+01   6.9880757e+01
   6.0940542e+01   6.0795709e+01   1.7630329e+01
   5.9338902e+01   6.1014641e+01   8.8300401e+00
   6.2128579e+01   5.9475542e+01   2.9121738e+01
   5.3537676e+01   4.8249605e+01   3.8041416e+01
   3.3743668e+01   4.3632110e+01   7.7737157e+00
   4.9183842e+01   4.2206310e+01   5.5767931e+01
   2.0805481e+01   2.9184426e+01   4.7765790e+01
   5.7717141e+01   6.0290184e+01   6.8193811e+00
   1.8340073e+01   2.6716935e+01   6.2671564e+01
   2.6657391e+01   2.9267653e+01   6.8492595e+01
   1.6951118e+01   2.9958051e+01   2.5730721e+01
   5.9076173e+01   6.1013829e+01   7.5562152e+00
   5.8654838e+01   6.0198552e+01   7.7354205e+00
   5.9164826e+01   6.1047270e+01   7.6479425e+00
   6.5387236e+01   6.0198920e+01   3.9361365e+01
   1.9327161e+01   2.6368040e+01   6.9355924e+01
   2.8795315e+01   2.9994315e+01   6.9709761e+01
   3.5978625e+01   3.7963430e+01   3.0403733e+01
   6.5899104e+01   5.9915825e+01   4.4200348e+01
   3.7285184e+01   3.9208422e+01   2.6354796e+01
   5.9200998e+01   6.1041895e+01   7.8197764e+00
   6.1273400e+01   6.0755897e+01   1.7708731e+01
   2.1983897e+01   4.0752505e+01   7.3403950e+00
   4.3536995e+01   3.6774797e+01   6.9977359e+01
   3.4827311e+01   3.6775416e+01   3.5137303e+01
   3.0043893e+01   4.0373346e+01   8.4737432e+00
   5.6818291e+01   4.5065207e+01   6.9722644e+01
   3.6792904e+01   3.3875546e+01   6.6536240e+01
   5.8204756e+01   6.0790528e+01   6.8028359e+00
   3.2575937e+01   4.0983704e+01   8.9553995e+00
   5.9616145e+01   6.0967130e+01   1.0443903e+01
   4.6334174e+01   4.4547807e+01   2.7713769e+01
   1.7132866e+01   2.6587681e+01   5.9751007e+01
   5.1528318e+01   5.5741635e+01   7.0166043e+00
   6.0852495e+01   6.0193709e+01   2.0013636e+01
   3.4873613e+01   4.4447836e+01   7.6826795e+00
   1.4591355e+01   2.6913727e+01   4.7079780e+01
   3.4446512e+01   5.0290070e+01   6.8814642e+00
   5.9307503e+01   6.1020472e+01   8.3307572e+00
   2.8857757e+01   4.3511492e+01   7.3233550e+00
   1.4832535e+01   2.8264170e+01   3.3981980e+01
   6.4827756e+01   6.0133272e+01   3.8596614e+01
   6.5555632e+01   5.3016087e+01   6.8401595e+01
   6.1665325e+01   6.0698967e+01   1.9631289e+01
   5.8673470e+01   6.0930322e+01   6.8022016e+00
   2.3260419e+01   3.8628053e+01   7.9471912e+00
   6.0633964e+01   6.0844824e+01   1.4647983e+01
   6.1254251e+01   6.0757394e+01   1.7613193e+01
   3.7469682e+01   5.0564883e+01   6.9209372e+00
   6.5487143e+01   6.0171470e+01   3.9463716e+01
   2.0073389e+01   4.0915418e+01   7.2220232e+00
   2.2846827e+01   2.7623317e+01   6.9848020e+01
   1.5071631e+01   2.7152225e+01   4.6377455e+01
   1.9210347e+01   3.4730600e+01   9.3531456e+00
   6.0529476e+01   4.9820112e+01   6.0922220e+01
   6.2862562e+01   6.0585641e+01   2.6624454e+01
   5.3854134e+01   5.4211584e+01   9.4751628e+00
   2.0757950e+01   2.7001748e+01   6.8346983e+01
   3.0798881e+01   3.0789741e+01   7.0030478e+01
   6.3523200e+01   6.0471981e+01   2.9116794e+01
   6.3346917e+01   5.6383267e+01   4.5872019e+01
   1.9974584e+01   3.6378710e+01   8.3400218e+00
   5.8921898e+01   6.1025679e+01   6.8028767e+00
   5.0032245e+01   4.8363076e+01   2.0844375e+01
   3.8107638e+01   5.2208877e+01   6.8583500e+00
   5.9981133e+01   6.0923589e+01   1.1495011e+01
   3.6888051e+01   3.4071578e+01   6.5390044e+01
   6.3918490e+01   6.0286903e+01   3.3818743e+01
   3.1085712e+01   3.0912856e+01   7.0020156e+01
   5.4677897e+01   5.9461646e+01   6.8078974e+00
   2.9000960e+01   3.0290206e+01   6.7889577e+01
   1.0398913e+01   2.8063071e+01   2.1007198e+01
   6.6344868e+01   5.9948760e+01   4.5525328e+01
   6.3013308e+01   6.0553615e+01   2.6917218e+01
   3.8719562e+01   4.4578504e+01   8.5797744e+00
   6.0380297e+01   6.0899016e+01   1.3614647e+01
   2.8251164e+01   4.5514522e+01   7.0469606e+00
   4.1022551e+01   3.6783795e+01   6.0395463e+01
   5.5859023e+01   4.5147749e+01   6.5496514e+01
   2.9056885e+01   3.7674279e+01   1.1773314e+01
   1.8418965e+01   2.6782792e+01   6.2301915e+01
   2.0412537e+01   2.6697246e+01   7.0007318e+01
   3.0055906e+01   3.0765818e+01   6.7602427e+01
   2.8516446e+01   4.5384592e+01   7.0670361e+00
   5.9308082e+01   5.9570029e+01   1.3961818e+01
   5.9104706e+01   6.1047431e+01   7.5196128e+00
   6.8470154e+01   5.7292324e+01   6.5389375e+01
   5.2643916e+01   4.2617481e+01   6.7102014e+01
   5.9441825e+01   6.0888285e+01   9.8833581e+00
   5.9023990e+01   6.1065025e+01   6.9904625e+00
   3.9040230e+01   3.4486659e+01   7.0001135e+01
   6.7739657e+01   5.8076082e+01   5.9682379e+01
   6.0099562e+01   6.0906669e+01   1.2062527e+01
   2.8928120e+01   3.5681817e+01   2.0943699e+01
   5.0939932e+01   5.7959510e+01   6.8138666e+00
   6.0944893e+01   4.8380043e+01   6.9432433e+01
   6.2919567e+01   6.0546811e+01   2.5855091e+01
   1.4141306e+01   3.3799463e+01   8.5219851e+00
   4.3709792e+01   5.4592056e+01   6.8414861e+00
   6.1252100e+01   6.0782617e+01   1.8515382e+01
   6.4194204e+01   5.4831046e+01   5.5640717e+01
   6.6385357e+01   5.9973955e+01   4.5175086e+01
   6.0301239e+01   6.0903755e+01   1.3129689e+01
   2.0944836e+01   3.3901482e+01   1.2354248e+01
   3.7248876e+01   4.9446024e+01   7.0015013e+00
   6.2933156e+01   6.0546484e+01   2.5936783e+01
   4.3183869e+01   4.2513777e+01   2.7559896e+01
   3.7994426e+01   5.0026094e+01   6.9768569e+00
   6.0477249e+01   6.0879977e+01   1.3992413e+01
   3.5308407e+01   3.9235035e+01   1.8828359e+01
   5.8498950e+01   6.0865770e+01   6.8017752e+00
   5.4012235e+01   4.3521344e+01   6.7209699e+01
   5.1296904e+01   4.7679857e+01   3.0765568e+01
   2.5815577e+01   4.3732051e+01   7.1336914e+00
   6.6102489e+01   5.3548664e+01   6.8662981e+01
   6.1622433e+01   6.0457090e+01   2.2715130e+01
   6.8250342e+01   5.8506456e+01   6.0199141e+01
   4.8772722e+01   5.7085504e+01   6.8189965e+00
   3.9076125e+01   3.6242681e+01   5.6916536e+01
   6.1187186e+01   6.0767110e+01   1.7295042e+01
   1.5776988e+01   3.7543782e+01   7.5049716e+00
   6.4307819e+01   5.1547672e+01   6.9094946e+01
   5.0835937e+01   4.4944127e+01   4.5498859e+01
   6.1258678e+01   6.0807274e+01   1.8201549e+01
   5.4954259e+01   4.3717998e+01   6.9792390e+01
   4.1952622e+01   5.4133965e+01   6.8393119e+00
   1.2308159e+01   2.7818101e+01   2.9200450e+01
   5.7944592e+01   4.6657214e+01   6.5845086e+01
   6.2171954e+01   4.9484633e+01   6.9302371e+01
   5.9627723e+01   6.0978815e+01   9.8189960e+00
   3.9850076e+01   5.2713960e+01   6.8589818e+00
   6.1853933e+01   6.0725432e+01   2.1289897e+01
   5.9819143e+01   6.0949128e+01   1.0757234e+01
   3.8027979e+01   5.2082088e+01   6.8612460e+00
   2.4738639e+01   4.4610786e+01   7.0217777e+00
   2.4636396e+01   3.4095210e+01   1.8611485e+01
   5.9853722e+01   6.0964076e+01   1.0978629e+01
   2.0333857e+01   2.8236422e+01   5.5304925e+01
   1.1330275e+01   3.1855902e+01   9.2118336e+00
   6.8686834e+01   5.7590446e+01   6.5250072e+01
   1.5335156e+01   2.6906996e+01   4.9868081e+01
   6.1061314e+01   6.0784901e+01   1.6682056e+01
   1.7363799e+01   2.6869171e+01   5.7803620e+01
   6.8474849e+01   5.7199215e+01   6.5735608e+01
   4.7047388e+01   3.9604855e+01   6.4184893e+01
   1.0534465e+01   2.7752762e+01   2.3953502e+01
   6.4709643e+01   6.0290276e+01   3.5208473e+01
   5.8934531e+01   6.0982262e+01   6.8391646e+00
   5.2573656e+01   4.6119305e+01   4.6032017e+01
   5.7378854e+01   6.0428046e+01   6.8038266e+00
   3.3258315e+01   3.1920230e+01   6.9380669e+01
   5.8989186e+01   6.1067933e+01   6.8456314e+00
   5.9693782e+01   6.0976392e+01   1.0241685e+01
   1.8370918e+01   2.7829488e+01   5.1912123e+01
   1.3483411e+01   3.4506654e+01   8.0895240e+00
   5.9563250e+01   6.1005328e+01   9.5803121e+00
   5.7055179e+01   6.0303800e+01   6.8036135e+00
   1.1695656e+01   3.2307741e+01   8.9297795e+00
   5.8332097e+01   6.0778502e+01   6.8034078e+00
   6.4599313e+01   6.0323802e+01   3.5520657e+01
   2.3121707e+01   3.2382158e+01   2.6536736e+01
   5.8522961e+01   6.0061700e+01   7.3866150e+00
   6.2585389e+01   6.0617103e+01   2.4434984e+01
   5.1304472e+01   4.8378155e+01   2.6667368e+01
   6.7597995e+01   5.7128901e+01   6.2351089e+01
   6.5643196e+01   5.4578783e+01   6.2930653e+01
   2.6301411e+01   3.2183650e+01   4.0792639e+01
   4.3588550e+01   5.4866821e+01   6.8319983e+00
   5.6389632e+01   6.0065913e+01   6.8053415e+00
   1.9310416e+01   3.4232841e+01   1.0054983e+01
   3.9457481e+01   3.5200540e+01   6.6227951e+01
   2.2692276e+01   2.8231367e+01   6.3871215e+01
   1.4458088e+01   2.8947938e+01   2.6136086e+01
   4.1134996e+01   4.7321854e+01   7.7737833e+00
   5.3542382e+01   4.3740362e+01   6.4136167e+01
   5.7939775e+01   5.5299309e+01   2.3500028e+01
   6.1882989e+01   5.0381274e+01   6.4103163e+01
   1.1085861e+01   2.8025811e+01   2.4348621e+01
   3.9514378e+01   4.4306411e+01   6.5893653e+01
   1.4378378e+01   3.5936887e+01   8.9211178e+00
   1.4683794e+01   2.6890094e+01   4.6702146e+01
   5.7351205e+01   6.0368342e+01   7.8234608e+00
   5.8984203e+01   6.0961552e+01   7.8707040e+00
   1.3390364e+01   2.7410213e+01   3.6868794e+01
   1.6173170e+01   3.6808450e+01   1.2573552e+01
   2.8934544e+01   4.6787620e+01   1.0047039e+01
   5.9969737e+01   6.0299898e+01   1.7546899e+01
   4.2788614e+01   5.3013931e+01   1.8913988e+01
   5.9936266e+01   5.9673276e+01   2.3598521e+01
   5.7666222e+01   6.0082265e+01   1.1462305e+01
   3.2642119e+01   3.1591779e+01   7.0026922e+01
   2.1865255e+01   2.9547010e+01   6.9344598e+01
   1.8907792e+01   2.6332472e+01   6.7936428e+01
   2.6287777e+01   2.9156346e+01   7.0039496e+01
   1.3580003e+01   2.7066083e+01   4.1624996e+01
   1.5138953e+01   2.6821169e+01   4.9575176e+01
   2.7733687e+01   3.1757417e+01   6.9890907e+01
   3.2900712e+01   3.5982214e+01   6.9611135e+01
   1.5882421e+01   2.7159161e+01   4.9226725e+01
   1.5342624e+01   2.7151511e+01   4.6724132e+01
   1.9140860e+01   2.6304784e+01   6.9274678e+01
   3.2114652e+01   3.7083454e+01   6.9148040e+01
   3.8130448e+01   4.3688874e+01   6.5387047e+01
   5.0300760e+01   5.7632781e+01   7.7104632e+00
   5.8975783e+01   6.1068432e+01   6.8058623e+00
   3.2619879e+01   4.8453948e+01   1.3413434e+01
   2.8723689e+01   3.5225987e+01   6.9024800e+01
   2.1943912e+01   2.8818530e+01   6.9842230e+01
   1.9288957e+01   2.6291209e+01   7.0018717e+01
   1.7500530e+01   2.6496930e+01   6.1019321e+01
   1.9207768e+01   2.6301533e+01   6.9638849e+01
   1.7058536e+01   2.6550253e+01   5.9014374e+01
   4.0620866e+01   5.3519964e+01   6.9173235e+00
   1.7331222e+01   2.6531824e+01   5.9766076e+01
   5.1141159e+01   4.1810956e+01   6.9843111e+01
   1.5734165e+01   2.6766539e+01   5.2762058e+01
   1.6337285e+01   3.7961948e+01   8.1058798e+00
   1.1878311e+01   2.7345296e+01   3.2328684e+01
   4.3103933e+01   3.6567911e+01   6.9980148e+01
   2.5007906e+01   4.0637382e+01   3.1258818e+01
   2.1972440e+01   2.7588221e+01   7.0041093e+01
   1.5663158e+01   2.6739932e+01   5.1446671e+01
   2.1262140e+01   2.7114908e+01   7.0048894e+01
   2.2055981e+01   3.0520418e+01   6.8142693e+01
   4.6284639e+01   3.9834980e+01   6.9859369e+01
   2.8240409e+01   3.6715151e+01   6.6419505e+01
   3.3062243e+01   3.9045453e+01   6.8216062e+01
   1.6224699e+01   2.6668345e+01   5.4904443e+01
   3.3760672e+01   3.3028134e+01   6.9994715e+01
   4.2969312e+01   4.3259563e+01   6.8979787e+01
   3.1222345e+01   4.7744291e+01   1.2698871e+01
   3.0901480e+01   3.1341397e+01   7.0018130e+01
   1.8607815e+01   2.6385013e+01   6.6826145e+01
   2.4817646e+01   2.9016052e+01   7.0026175e+01
   6.5568502e+01   6.0097732e+01   4.0499939e+01
   1.5313989e+01   2.6818180e+01   5.0767615e+01
   1.0428395e+01   2.7805705e+01   2.3179328e+01
   2.2929836e+01   2.7927435e+01   7.0038733e+01
   1.9315603e+01   2.6317277e+01   7.0044897e+01
   6.1799327e+01   6.0493258e+01   2.2237551e+01
   2.7796173e+01   3.6677819e+01   6.5411060e+01
   3.4263101e+01   3.2293519e+01   7.0022873e+01
   5.8956431e+01   6.1033573e+01   7.0778198e+00
   3.3745880e+01   5.0043580e+01   6.8994546e+00
   1.8493516e+01   2.6393296e+01   6.6234688e+01
   6.7573384e+01   5.5511087e+01   6.7833313e+01
   6.0497554e+01   6.0809766e+01   1.4511151e+01
   1.7732486e+01   2.6501530e+01   6.2625909e+01
   3.9040993e+01   3.5115366e+01   6.9984910e+01
   1.8104430e+01   3.1406902e+01   4.4619037e+01
   1.2519348e+01   2.7233964e+01   3.5226966e+01
   1.1729725e+01   3.1321050e+01   1.5297040e+01
   5.0732393e+01   5.7906719e+01   6.8473097e+00
   6.8396352e+01   5.7169418e+01   6.6011185e+01
   5.4443414e+01   5.7393208e+01   2.4948563e+01
   1.8848615e+01   2.6342746e+01   6.7742258e+01
   1.9284465e+01   2.6291851e+01   6.9999207e+01
   5.4849907e+01   5.0761026e+01   6.7644740e+01
   6.7048426e+01   5.6248737e+01   6.6781650e+01
   1.2697817e+01   2.7320010e+01   3.4758334e+01
   2.7839648e+01   3.6654238e+01   6.5620568e+01
   2.2694620e+01   4.0940964e+01   1.9477925e+01
   3.9863039e+01   5.3172029e+01   6.8504707e+00
   2.1472566e+01   2.7086306e+01   7.0048240e+01
   1.7469491e+01   2.6509621e+01   6.0344590e+01
   1.6910823e+01   2.6581458e+01   5.8370746e+01
   5.4800016e+01   5.8452161e+01   1.6399183e+01
   5.5203389e+01   5.7377011e+01   2.8062492e+01
   4.8929694e+01   5.7085245e+01   7.6018303e+00
   4.6787565e+01   4.7409905e+01   6.7315096e+01
   1.9305277e+01   2.6300097e+01   7.0050952e+01
   5.1402465e+01   4.7169487e+01   6.8932254e+01
   2.8529150e+01   3.1944890e+01   6.9914461e+01
   1.4362763e+01   2.6946370e+01   4.5887828e+01
   1.8603438e+01   2.6387552e+01   6.6801285e+01
   1.8030430e+01   2.6427260e+01   6.3724307e+01
   1.9237258e+01   2.6295658e+01   6.9774229e+01
   1.1130137e+01   2.8178428e+01   2.3870268e+01
   3.5625263e+01   3.3232739e+01   7.0008555e+01
   1.9239122e+01   2.6295663e+01   6.9775992e+01
   4.1627863e+01   3.5785462e+01   6.9989795e+01
   2.4550462e+01   3.6741658e+01   5.1265278e+01
   1.9458605e+01   2.6361081e+01   7.0052355e+01
   4.1193750e+01   3.7924313e+01   6.9856434e+01
   1.9233367e+01   2.6548834e+01   6.8774293e+01
   6.1327695e+01   4.8784511e+01   6.9453886e+01
   1.5619158e+01   2.6754107e+01   5.1790783e+01
   1.3045864e+01   2.7151301e+01   3.8904664e+01
   1.3567094e+01   2.7066356e+01   4.1684258e+01
   3.8724812e+01   3.4339205e+01   7.0004235e+01
   1.9782142e+01   3.9639009e+01   1.4211597e+01
   3.3169105e+01   4.6758722e+01   2.7371998e+01
   1.9294186e+01   2.6288665e+01   7.0042992e+01
   5.3389665e+01   5.8969994e+01   6.8118095e+00
   2.8677572e+01   3.1315017e+01   6.9984267e+01
   2.2936803e+01   3.0800969e+01   6.9058232e+01
   1.4417922e+01   2.6981699e+01   4.4026670e+01
   1.2634142e+01   3.0286889e+01   2.2803868e+01
   4.4488276e+01   4.1062459e+01   6.9650819e+01
   3.1266092e+01   3.4020482e+01   6.9814348e+01
   3.1426974e+01   4.1529967e+01   5.4998417e+01
   5.4590865e+01   5.8900676e+01   1.1518079e+01
   6.2681529e+01   5.8564793e+01   4.5271068e+01
   2.2669072e+01   3.2489419e+01   6.3354457e+01
   4.6278900e+01   3.8449497e+01   6.9947408e+01
   5.2647109e+01   5.8475369e+01   8.5782846e+00
   3.6827065e+01   5.1673203e+01   6.8634558e+00
   1.5003604e+01   2.6851664e+01   4.9068675e+01
   4.7054238e+01   5.6015310e+01   9.9058429e+00
   1.1860425e+01   2.7348769e+01   3.2224922e+01
   2.0467372e+01   2.8255928e+01   6.9229354e+01
   2.8141872e+01   2.9695915e+01   7.0037787e+01
   1.6623404e+01   2.6624046e+01   5.6230912e+01
   6.5016426e+01   5.8606970e+01   5.2925769e+01
   3.0891772e+01   3.1053350e+01   7.0028421e+01
   1.8502468e+01   2.6403580e+01   6.6324132e+01
   2.2408640e+01   2.8866475e+01   6.9909625e+01
   1.6892551e+01   2.6592089e+01   5.7623843e+01
   5.5503999e+01   5.9560348e+01   8.8408388e+00
   5.9448974e+01   6.1006267e+01   8.9929569e+00
   3.7475087e+01   3.5265378e+01   6.9950366e+01
   2.5824886e+01   4.4835757e+01   9.9269909e+00
   2.8632865e+01   4.6405543e+01   1.1258827e+01
   1.3337084e+01   3.1983534e+01   1.9948510e+01
   4.0813831e+01   4.6737852e+01   5.9133355e+01
   1.3023461e+01   3.2560858e+01   1.6456107e+01
   3.4961924e+01   5.0197679e+01   1.0365654e+01
   2.9328766e+01   4.7510924e+01   6.9813785e+00
   1.0721346e+01   3.1906536e+01   9.0018666e+00
   5.2853670e+01   4.8326070e+01   6.8717770e+01
   4.8194841e+01   4.0963908e+01   6.9824263e+01
   4.2845658e+01   3.6801312e+01   6.9970712e+01
   2.7256798e+01   2.9507181e+01   7.0037423e+01
   1.9171215e+01   2.6335698e+01   6.9214757e+01
   1.5521527e+01   3.1349606e+01   3.2321898e+01
   1.2509302e+01   2.7229327e+01   3.5902512e+01
   4.0966090e+01   3.5452519e+01   6.9993629e+01
   1.1734803e+01   2.7469390e+01   3.0126274e+01
   4.7246509e+01   4.1085244e+01   6.9780576e+01
   3.8126214e+01   3.4281801e+01   7.0002131e+01
   1.6840799e+01   2.6628786e+01   5.8343388e+01
   1.8542788e+01   2.6396598e+01   6.6521056e+01
   6.0153513e+01   6.0832200e+01   1.3021724e+01
   3.9816919e+01   5.2231442e+01   1.3826075e+01
   5.6734791e+01   5.9149563e+01   1.6909243e+01
   1.7352246e+01   2.6546776e+01   6.0700935e+01
   5.8616224e+01   5.7139158e+01   4.3667091e+01
   3.7868731e+01   3.7872692e+01   6.9703677e+01
   1.2334765e+01   2.7363590e+01   3.3177736e+01
   1.7567213e+01   2.6525295e+01   6.1807172e+01
   2.1048647e+01   2.8902716e+01   6.9160114e+01
   5.5070318e+01   5.9616164e+01   6.8348640e+00
   4.3259871e+01   3.7352015e+01   6.9950959e+01
   2.3769433e+01   3.2645112e+01   6.7056885e+01
   1.0186890e+01   2.8933144e+01   1.6991040e+01
   5.8975862e+01   6.1069306e+01   6.8014355e+00
   1.8867554e+01   2.6353974e+01   6.8029060e+01
   5.1227423e+01   5.7606978e+01   1.1114766e+01
   1.0688801e+01   2.7688273e+01   2.4990871e+01
   1.0439961e+01   2.8440873e+01   1.9893046e+01
   1.8901068e+01   2.6343430e+01   6.8201762e+01
   5.1267764e+01   5.8125575e+01   6.8236925e+00
   1.9028660e+01   2.6325411e+01   6.8797903e+01
   4.0535979e+01   3.5899666e+01   6.9974123e+01
   4.4536430e+01   4.2055143e+01   6.9494505e+01
   1.8766812e+01   2.6370733e+01   6.7558395e+01
   6.2515126e+01   5.7224916e+01   5.6255601e+01
   5.1499995e+01   5.6445023e+01   2.2515153e+01
   2.3743979e+01   2.8147005e+01   7.0042664e+01
   1.7917869e+01   2.6482161e+01   6.3547582e+01
   6.0065228e+01   4.8404797e+01   6.9445195e+01
   1.1830630e+01   2.7356339e+01   3.2006215e+01
   4.7434772e+01   5.6359475e+01   8.4137015e+00
   1.9288527e+01   2.6289601e+01   7.0015661e+01
   1.6930828e+01   2.6646461e+01   5.6793876e+01
   6.0042876e+01   6.0366052e+01   1.7172568e+01
   4.0780313e+01   3.5581499e+01   6.9988561e+01
   3.8158858e+01   4.0289469e+01   6.9183923e+01
   3.7508297e+01   5.1659198e+01   9.4748618e+00
   1.1480302e+01   2.7457739e+01   2.9795625e+01
   3.7865235e+01   5.1289377e+01   1.3510376e+01
   1.9280145e+01   2.6289603e+01   6.9976007e+01
   1.3970808e+01   2.7005777e+01   4.3856830e+01
   3.1962915e+01   3.7839839e+01   6.8681620e+01
   5.0000262e+01   4.8643808e+01   6.7651290e+01
   1.3796723e+01   2.7027066e+01   4.2577758e+01
   3.4411442e+01   4.6801787e+01   3.2272495e+01
   1.9235094e+01   2.6295232e+01   6.9753443e+01
   2.9058750e+01   3.0070851e+01   7.0035495e+01
   1.7293236e+01   2.6563743e+01   6.0499104e+01
   2.8949019e+01   3.0140692e+01   7.0036122e+01
   5.8981143e+01   6.0980622e+01   7.6841649e+00
   5.9149721e+01   4.6903238e+01   6.9613839e+01
   1.2730379e+01   2.8725588e+01   2.8633184e+01
   1.1675315e+01   2.7494793e+01   2.9703717e+01
   2.0368160e+01   2.6989455e+01   7.0032855e+01
   2.0262145e+01   2.7948124e+01   6.9351123e+01
   1.9612097e+01   2.9208326e+01   6.1370876e+01
   4.2324644e+01   5.4051462e+01   8.9459841e+00
   2.1653797e+01   2.8828606e+01   6.9737542e+01
   3.9765007e+01   5.3124614e+01   6.8538324e+00
   1.5348061e+01   2.7260574e+01   4.6248599e+01
   1.1156290e+01   2.7631466e+01   2.6926097e+01
   4.3872518e+01   5.2082415e+01   3.0963312e+01
   6.2080861e+01   5.4363196e+01   6.6797062e+01
   1.7771844e+01   2.6498670e+01   6.2845931e+01
   5.3060312e+01   5.8840428e+01   6.8118763e+00
   6.3506972e+01   6.0469850e+01   2.8864043e+01
   2.2116716e+01   3.2665186e+01   5.9902575e+01
   3.6584586e+01   3.3565892e+01   7.0008346e+01
   1.1808814e+01   2.7569583e+01   2.9691456e+01
   3.6691268e+01   4.4505346e+01   5.8001327e+01
   4.0285900e+01   4.6281547e+01   5.9981429e+01
   1.9300556e+01   2.6289691e+01   7.0052320e+01
   2.6419189e+01   2.9005769e+01   7.0041400e+01
   1.8786901e+01   2.6348145e+01   6.7566764e+01
   1.8772419e+01   2.6615369e+01   6.5931583e+01
   2.8657576e+01   3.0194567e+01   7.0031536e+01
   1.1273213e+01   2.8294705e+01   2.3971385e+01
   1.6715007e+01   2.6592936e+01   5.7161491e+01
   1.7881964e+01   2.6481217e+01   6.3343771e+01
   1.7722572e+01   2.6499605e+01   6.2531092e+01
   1.6375268e+01   2.6645125e+01   5.5581003e+01
   6.3621307e+01   6.0393080e+01   3.0087187e+01
   1.9225666e+01   2.6296046e+01   6.9723517e+01
   4.6481155e+01   4.1099434e+01   6.9749068e+01
   6.0889780e+01   6.0514324e+01   1.8723240e+01
   5.1320314e+01   5.7377190e+01   1.3498408e+01
   4.1177108e+01   3.6229642e+01   6.9969306e+01
   6.4844800e+01   5.9903950e+01   3.9774816e+01
   3.4716459e+01   4.3655917e+01   5.5603377e+01
   4.6701349e+01   5.4895860e+01   1.8058839e+01
   2.3068422e+01   2.8217283e+01   7.0033032e+01
   1.2318360e+01   2.7261583e+01   3.4859865e+01
   1.6610153e+01   2.6661978e+01   5.7186403e+01
   3.5634754e+01   4.9247437e+01   1.9699137e+01
   1.4367436e+01   2.6929715e+01   4.5399533e+01
   2.5721671e+01   4.3580960e+01   1.6970603e+01
   2.1672291e+01   2.7788300e+01   7.0014244e+01
   2.1689994e+01   4.2452128e+01   7.1694103e+00
   5.2707698e+01   5.8636484e+01   7.3871553e+00
   6.3383519e+01   6.0484392e+01   2.8266713e+01
   2.0586354e+01   2.6862774e+01   7.0048929e+01
   1.7049135e+01   2.6598190e+01   5.9349139e+01
   1.9308438e+01   2.6292979e+01   7.0052890e+01
   3.2724836e+01   3.2005356e+01   7.0016989e+01
   5.9705811e+01   6.0920252e+01   1.0645497e+01
   1.2832904e+01   3.1953850e+01   1.7854681e+01
   1.6358729e+01   2.6691924e+01   5.5961259e+01
   3.4364321e+01   3.3515046e+01   6.9982054e+01
   1.9195026e+01   2.6420512e+01   6.9069046e+01
   3.5200490e+01   3.5723533e+01   6.9833003e+01
   1.1465386e+01   3.2360444e+01   1.0514457e+01
   2.7829026e+01   3.3665118e+01   6.9487112e+01
   1.7839683e+01   2.6499444e+01   6.1948567e+01
   1.8387295e+01   2.6383553e+01   6.5549999e+01
   2.8756332e+01   3.0521709e+01   7.0020613e+01
   1.4373844e+01   2.6944993e+01   4.5938820e+01
   1.2899813e+01   2.7156406e+01   3.7287498e+01
   2.1959122e+01   2.7326538e+01   7.0048610e+01
   9.6778682e+00   2.8402207e+01   1.7091977e+01
   4.0317506e+01   5.1949699e+01   1.7884430e+01
   4.4137139e+01   3.7757773e+01   6.9946291e+01
   6.0280432e+01   6.0803907e+01   1.3786242e+01
   2.2692573e+01   3.4021858e+01   5.6284877e+01
   1.7932917e+01   2.6577077e+01   6.1881256e+01
   4.3480330e+01   4.1830691e+01   6.9450696e+01
   1.2264135e+01   3.3894660e+01   8.2315344e+00
   2.8577537e+01   4.6581383e+01   9.9670647e+00
   5.7939698e+01   5.9800354e+01   1.5155866e+01
   3.5575133e+01   3.2903545e+01   7.0017663e+01
   1.0462650e+01   2.8041398e+01   2.1817916e+01
   1.6566850e+01   2.6622194e+01   5.6686785e+01
   6.8635026e+01   5.8159820e+01   6.3478278e+01
   2.1170325e+01   2.7194992e+01   7.0044059e+01
   3.3991140e+01   3.3107618e+01   6.9995009e+01
   1.9941716e+01   2.7783166e+01   6.8823331e+01
   1.3465311e+01   3.2138124e+01   1.9940299e+01
   6.0453970e+01   6.0715399e+01   1.5280202e+01
   1.7048557e+01   2.6690196e+01   5.7099323e+01
   9.9280334e+00   2.8487433e+01   1.7698525e+01
   6.6116752e+01   5.8697250e+01   5.5499306e+01
   9.7922976e+00   2.8252583e+01   1.8225345e+01
   5.5502179e+01   5.9782964e+01   6.8170500e+00
   5.0172323e+01   5.5715919e+01   2.4061681e+01
   1.5235634e+01   2.6827239e+01   5.0370662e+01
   4.9800880e+01   4.4557664e+01   6.9433852e+01
   2.9902126e+01   4.7857059e+01   6.9550757e+00
   5.1996122e+01   5.7490389e+01   1.4980419e+01
   1.0330486e+01   3.0133866e+01   1.3378397e+01
   4.5500424e+01   5.2937808e+01   3.0298066e+01
   4.4271925e+01   5.5187592e+01   6.8317510e+00
   5.1440500e+01   4.3277495e+01   6.9716726e+01
   2.0046840e+01   2.7610176e+01   6.9489593e+01
   1.6508873e+01   2.6640359e+01   5.6508786e+01
   2.1876565e+01   2.9295528e+01   6.9544347e+01
   5.7119949e+01   5.5719694e+01   5.1017065e+01
   2.5263523e+01   3.3372873e+01   6.8354580e+01
   6.3597915e+01   5.9780829e+01   3.6254224e+01
   2.6589779e+01   3.5210757e+01   6.6905821e+01
   2.6864188e+01   2.9632066e+01   7.0028473e+01
   2.0028367e+01   2.7564793e+01   6.9517785e+01
   6.8686911e+01   5.8063882e+01   6.3867510e+01
   1.9484042e+01   2.6454441e+01   7.0042424e+01
   1.9542697e+01   3.8029444e+01   2.1214971e+01
   1.4569920e+01   2.7125553e+01   4.3517007e+01
   1.8696289e+01   2.6369278e+01   6.7156782e+01
   1.3896694e+01   2.7118798e+01   4.0809159e+01
   6.4764164e+01   5.2076566e+01   6.9010085e+01
   5.9648130e+01   6.0942528e+01   1.0250552e+01
   1.9072926e+01   2.6318141e+01   6.8972112e+01
   1.5198225e+01   2.6829492e+01   5.0178617e+01
   3.4896024e+01   4.1772295e+01   6.5217329e+01
   5.6446013e+01   5.9035350e+01   1.6939769e+01
   6.5621724e+01   6.0114659e+01   4.0522443e+01
   2.8708406e+01   3.5862816e+01   6.8506084e+01
   1.2644729e+01   2.7558211e+01   3.2936819e+01
   5.0875682e+01   5.7719757e+01   8.9735196e+00
   4.8286173e+01   4.7247704e+01   6.8215232e+01
   1.8467128e+01   2.6412945e+01   6.6144810e+01
   1.9475984e+01   2.6356512e+01   7.0052523e+01
   3.3427181e+01   4.5603818e+01   3.6481945e+01
   1.8533386e+01   2.6397750e+01   6.6475380e+01
   1.9302436e+01   2.6291988e+01   7.0052041e+01
   1.1477746e+01   3.2936309e+01   8.4838940e+00
   9.8961830e+00   2.9162380e+01   1.4995160e+01
   3.4597716e+01   3.2599226e+01   7.0018215e+01
   1.8750723e+01   2.7025784e+01   6.4345902e+01
   2.8687187e+01   4.6917472e+01   8.2977895e+00
   2.3961440e+01   2.8291956e+01   7.0041416e+01
   3.4780065e+01   5.0602162e+01   6.8877606e+00
   2.1912893e+01   2.7246602e+01   7.0046143e+01
   1.9959559e+01   2.6620259e+01   7.0049317e+01
   6.6316211e+01   5.7984807e+01   6.0561456e+01
   1.5460024e+01   2.8761709e+01   4.1207136e+01
   1.6989448e+01   2.6606846e+01   5.9066431e+01
   9.5821641e+00   2.8829162e+01   1.4936022e+01
   2.8588220e+01   3.6120349e+01   6.8095281e+01
   2.2804277e+01   4.0670449e+01   2.1433528e+01
   4.7614854e+01   4.6026071e+01   6.8735609e+01
   3.2776578e+01   3.2357464e+01   7.0005794e+01
   4.8572339e+01   4.0794198e+01   6.9850452e+01
   2.1079157e+01   2.6940457e+01   7.0049165e+01
   1.2513160e+01   2.9995280e+01   2.3250235e+01
   6.3243209e+01   5.0953849e+01   6.9163644e+01
   2.2348946e+01   3.1303917e+01   6.6806676e+01
   1.7329677e+01   2.6529003e+01   6.0432729e+01
   1.9154397e+01   2.6497251e+01   6.8555587e+01
   1.7940909e+01   2.6477953e+01   6.3642107e+01
   1.6995524e+01   2.6606394e+01   5.9095815e+01
   4.9118237e+01   5.7081455e+01   8.2903934e+00
   1.9276061e+01   4.0378736e+01   8.4174578e+00
   5.8521779e+01   6.0907378e+01   6.8053345e+00
   4.2969169e+01   5.2543297e+01   2.3496690e+01
   2.4017316e+01   4.3611846e+01   9.9346907e+00
   3.0816599e+01   3.1020198e+01   7.0028778e+01
   1.5882765e+01   2.6710533e+01   5.2771272e+01
   5.9090442e+01   6.1010280e+01   7.7648707e+00
   4.1217778e+01   3.5645132e+01   6.9990138e+01
   2.0173476e+01   2.7147563e+01   6.9978971e+01
   4.3085457e+01   5.4609443e+01   7.2387802e+00
   2.4591066e+01   3.8047221e+01   4.4237614e+01
   1.8909181e+01   2.6508370e+01   6.7118548e+01
   1.7952171e+01   2.6473957e+01   6.3686114e+01
   6.0027097e+01   6.0916353e+01   1.1706545e+01
   4.1963435e+01   3.5958080e+01   6.9987852e+01
   1.1331839e+01   2.7483836e+01   2.9063364e+01
   3.9990059e+01   5.3184525e+01   7.2113754e+00
   1.9808990e+01   2.6472313e+01   7.0051294e+01
   4.4592988e+01   5.5285666e+01   7.1776078e+00
   1.8649036e+01   2.6379704e+01   6.7021098e+01
   1.4793755e+01   2.6968503e+01   4.5584589e+01
   2.9150150e+01   4.7069103e+01   9.1221326e+00
   5.3966539e+01   5.8034564e+01   1.7180832e+01
   6.7459394e+01   5.9664428e+01   5.1528991e+01
   1.9275803e+01   2.6321088e+01   6.9851640e+01
   1.5487882e+01   2.6906439e+01   4.8806188e+01
   1.8643634e+01   2.6380899e+01   6.6997011e+01
   4.3644785e+01   4.8728725e+01   5.6513169e+01
   1.9723143e+01   2.6544139e+01   7.0047239e+01
   1.9160009e+01   2.6304613e+01   6.9303150e+01
   1.8445781e+01   2.6416710e+01   6.6051537e+01
   1.0300188e+01   2.7885365e+01   2.2174994e+01
   2.5142125e+01   4.1397343e+01   2.7449422e+01
   2.3782311e+01   3.2964647e+01   6.6024701e+01
   5.9986637e+01   6.0785205e+01   1.2889119e+01
   4.8852650e+01   4.6985061e+01   6.8540187e+01
   4.5597591e+01   5.0925691e+01   4.7759960e+01
   6.7771631e+01   5.9565996e+01   5.3346163e+01
   1.4340945e+01   3.4598806e+01   1.4255982e+01
   1.9299054e+01   2.6289267e+01   7.0052640e+01
   1.9134397e+01   2.6308450e+01   6.9298218e+01
   4.4313687e+01   5.4494623e+01   1.2518394e+01
   1.6017684e+01   2.6734687e+01   5.4290650e+01
   1.7924630e+01   2.6477159e+01   6.3553984e+01
   4.4739440e+01   4.5074400e+01   6.8537131e+01
   3.9037994e+01   5.1813204e+01   1.4067832e+01
   1.0776411e+01   2.7728520e+01   2.4945034e+01
   1.5393700e+01   2.6777249e+01   5.0777462e+01
   2.8262522e+01   4.4569982e+01   2.1353483e+01
   1.2560957e+01   2.7334328e+01   3.4183204e+01
   1.0874166e+01   2.7858766e+01   2.4322605e+01
   3.3081677e+01   3.5274136e+01   6.9756346e+01
   2.2901969e+01   4.2654999e+01   1.0850583e+01
   1.6934364e+01   2.6567274e+01   5.8401929e+01
   2.5837975e+01   4.1904798e+01   2.7472050e+01
   1.8776925e+01   2.6357497e+01   6.7558574e+01
   2.1927748e+01   4.2625533e+01   7.1682027e+00
   6.1825167e+01   6.0439504e+01   2.2880985e+01
   2.5021886e+01   2.9443921e+01   7.0005959e+01
   2.2908498e+01   2.7629445e+01   7.0046264e+01
   1.5777477e+01   2.6729112e+01   5.1784266e+01
   1.9978311e+01   2.7352198e+01   6.9669942e+01
   1.5293095e+01   2.6790516e+01   4.9596846e+01
   3.6928865e+01   3.3506048e+01   7.0011534e+01
   1.9464064e+01   2.6824184e+01   6.9306930e+01
   4.0745659e+01   5.2404204e+01   1.6017307e+01
   1.5016942e+01   2.6836742e+01   4.7736913e+01
   5.8884370e+01   6.1035254e+01   6.8245292e+00
   1.7420832e+01   3.8918025e+01   8.0738202e+00
   5.4512608e+01   5.9316127e+01   7.6139579e+00
   1.2548005e+01   3.4204078e+01   8.2459516e+00
   1.4602732e+01   3.5373249e+01   1.2179255e+01
   5.6917448e+01   4.5337561e+01   6.9705923e+01
   2.3577380e+01   2.8070022e+01   7.0043427e+01
   1.1347821e+01   2.9457973e+01   2.0019793e+01
   6.6710550e+01   5.4881070e+01   6.8086508e+01
   6.7171240e+01   5.5496941e+01   6.7722035e+01
   6.6981196e+01   5.9333713e+01   5.2924394e+01
   3.2927131e+01   3.1700914e+01   7.0026316e+01
   4.5536640e+01   5.5226471e+01   1.0985381e+01
   1.9968890e+01   2.6557445e+01   7.0051861e+01
   5.2357134e+01   5.8311687e+01   9.0035253e+00
   3.0256660e+01   3.8202038e+01   6.6451381e+01
   1.2448526e+01   2.8866764e+01   2.6866874e+01
   1.3177940e+01   3.0737504e+01   2.3716873e+01
   4.7823494e+01   5.1936298e+01   4.8347484e+01
   1.9836645e+01   4.1008479e+01   7.4463253e+00
   6.7808599e+01   5.8879269e+01   5.8559105e+01
   2.5759216e+01   4.4906719e+01   9.2690284e+00
   2.7143248e+01   3.2754614e+01   6.9640942e+01
   6.1841842e+01   6.0674425e+01   2.0485350e+01
   1.4290314e+01   2.8482592e+01   3.6595390e+01
   9.5938703e+00   2.9748290e+01   1.1673328e+01
   2.4023800e+01   2.8245402e+01   7.0042942e+01
   2.2228453e+01   2.8052212e+01   7.0014928e+01
   2.6945287e+01   3.4030105e+01   6.9004994e+01
   1.8807266e+01   2.6354758e+01   6.7765877e+01
   1.5565407e+01   2.6781157e+01   5.1953810e+01
   2.8703882e+01   3.0067150e+01   7.0034202e+01
   3.7735380e+01   5.1433444e+01   1.1905206e+01
   1.8012603e+01   2.6465345e+01   6.3972230e+01
   6.5010205e+01   5.5239167e+01   6.7142183e+01
   2.4631820e+01   3.4746104e+01   6.1887963e+01
   1.1469333e+01   2.7448587e+01   2.9844637e+01
   1.0128130e+01   3.0882326e+01   1.0026083e+01
   4.1724119e+01   3.6882844e+01   6.9947328e+01
   6.7978663e+01   5.9436260e+01   5.5018158e+01
   6.5626771e+01   5.4425430e+01   6.8131853e+01
   3.8903386e+01   5.2467308e+01   8.6676906e+00
   1.5060715e+01   2.7801909e+01   4.2728341e+01
   6.1464799e+01   6.0693715e+01   1.8981426e+01
   3.6695100e+01   4.9550903e+01   2.1740660e+01
   5.8605380e+01   6.0726178e+01   8.7962128e+00
   5.6389251e+01   5.3646104e+01   6.2400944e+01
   5.0465903e+01   5.0868468e+01   6.3081040e+01
   1.8730647e+01   2.8196007e+01   6.0146641e+01
   5.3262798e+01   5.7293813e+01   2.1340675e+01
   4.8312335e+01   4.9233238e+01   6.5124848e+01
   1.1895958e+01   2.7520728e+01   3.0356097e+01
   6.5897856e+01   5.5079819e+01   6.7681843e+01
   6.6054232e+01   5.6263461e+01   6.6122050e+01
   5.8854729e+01   6.0670886e+01   1.0115181e+01
   2.2297389e+01   3.1200690e+01   6.6974839e+01
   3.4890603e+01   4.6448532e+01   3.6832377e+01
   1.9300814e+01   2.6290036e+01   7.0053007e+01
   6.0529103e+01   6.0722492e+01   1.5470343e+01
