# Supplementary material for: Rethinking Colour Constancy
Source: PLoS One. 2015 Sep 10;10(9):e0135029. doi: 10.1371/journal.pone.0135029 (PMC4565710; doi:10.1371/journal.pone.0135029)
Supplement: S1 Dataset — (ZIP) [file pone.0135029.s002.zip › 5-TransitionMetamerReflectanceData/NtoB_20munsells/fiveTr_1.txt]

   4.6115891e+02   4.6459945e+02   5.0504548e+02   5.1414483e+02   6.1030360e+02
   4.2645879e+02   4.3473598e+02   5.8345024e+02   6.0768564e+02   6.6453010e+02
   4.2154354e+02   4.2965334e+02   5.0102756e+02   5.1169449e+02   6.1031228e+02
   4.2861706e+02   4.3606660e+02   5.4853432e+02   5.5590601e+02   6.1549185e+02
   4.4590732e+02   4.5063664e+02   5.4883111e+02   5.5607151e+02   6.1532640e+02
   4.8492320e+02   4.9926622e+02   5.9997421e+02   6.3082903e+02   6.5307321e+02
   4.5773016e+02   4.5788179e+02   4.8713738e+02   5.0337832e+02   6.0945704e+02
   4.4730782e+02   4.5097598e+02   5.0643189e+02   5.1546566e+02   6.1055175e+02
   4.5127336e+02   4.5573150e+02   5.3963265e+02   5.4625302e+02   6.1368351e+02
   4.7842609e+02   4.8711371e+02   5.4484621e+02   5.4957378e+02   6.1244336e+02
   4.8184193e+02   4.9243350e+02   5.1888887e+02   5.2289229e+02   6.1013148e+02
   4.4046200e+02   4.4540313e+02   5.2463400e+02   5.3153275e+02   6.1212748e+02
   4.7976630e+02   4.8939112e+02   5.8658098e+02   6.0177202e+02   6.3198613e+02
   4.8634466e+02   5.0241604e+02   5.4873913e+02   5.4907965e+02   6.0963672e+02
   4.2923365e+02   4.3605230e+02   5.1839227e+02   5.2583180e+02   6.1160660e+02
   4.2807841e+02   4.3529028e+02   5.1940923e+02   5.2675717e+02   6.1170290e+02
   4.3669079e+02   4.4227109e+02   5.3766598e+02   5.4440868e+02   6.1364247e+02
   4.7798845e+02   4.8648833e+02   5.8670159e+02   6.0497891e+02   6.3764107e+02
   4.6682506e+02   4.7186151e+02   5.6666524e+02   5.7595182e+02   6.1978108e+02
   4.8609725e+02   5.0177642e+02   5.2994952e+02   5.3055442e+02   6.0960728e+02
   4.4701230e+02   4.5167683e+02   5.5993447e+02   5.6866984e+02   6.1827132e+02
   4.3598397e+02   4.4147771e+02   5.2249716e+02   5.2955880e+02   6.1195227e+02
   4.3378589e+02   4.3984224e+02   5.3408265e+02   5.4082612e+02   6.1321713e+02
   4.8609651e+02   5.0185773e+02   5.8694923e+02   5.8858870e+02   6.1163018e+02
   4.6006751e+02   4.6357436e+02   5.0597049e+02   5.1486941e+02   6.1037243e+02
   4.5132136e+02   4.5571821e+02   5.3160179e+02   5.3817537e+02   6.1270302e+02
   4.0850521e+02   4.2953713e+02   5.2348885e+02   5.3056444e+02   6.1213173e+02
   4.8634068e+02   5.0241399e+02   5.9928138e+02   6.0226249e+02   6.1326637e+02
   4.4054545e+02   4.4072553e+02   4.8712293e+02   5.0338542e+02   6.0946159e+02
   4.1400338e+02   4.3046267e+02   5.4308029e+02   5.5011492e+02   6.1454832e+02
   4.3775239e+02   4.4325080e+02   5.6131017e+02   5.7046646e+02   6.1899408e+02
   4.7908460e+02   4.8551034e+02   5.0308483e+02   5.1098203e+02   6.0978848e+02
   4.6896538e+02   4.7444220e+02   5.8105381e+02   5.9713444e+02   6.3377633e+02
   4.4765745e+02   4.5201035e+02   5.2068032e+02   5.2776109e+02   6.1166332e+02
   4.0139545e+02   4.2970128e+02   5.5125662e+02   5.5886623e+02   6.1614322e+02
   4.8661023e+02   5.0304002e+02   6.0850256e+02   6.1761515e+02   6.1860952e+02
   4.8613967e+02   5.0195537e+02   6.0496945e+02   6.2997403e+02   6.3681486e+02
   4.4552761e+02   4.5028671e+02   5.4937897e+02   5.5666259e+02   6.1544528e+02
   4.4249527e+02   4.4413256e+02   4.9203335e+02   5.0602306e+02   6.0974461e+02
   4.0627719e+02   4.2983003e+02   5.5026494e+02   5.5779829e+02   6.1591985e+02
   4.1939570e+02   4.3165169e+02   5.5394080e+02   5.6185027e+02   6.1678272e+02
   4.8613957e+02   5.0195445e+02   5.9398212e+02   5.9661901e+02   6.1300893e+02
   4.4913284e+02   4.5350374e+02   5.2555663e+02   5.3230006e+02   6.1210965e+02
   4.2936943e+02   4.3655542e+02   5.4235425e+02   5.4931013e+02   6.1437934e+02
   4.8649690e+02   5.0270113e+02   5.1873864e+02   5.1897675e+02   6.0946140e+02
   4.6749118e+02   4.7199281e+02   5.1239388e+02   5.1982396e+02   6.1061831e+02
   4.3311261e+02   4.3935999e+02   5.4133086e+02   5.4821179e+02   6.1419305e+02
   4.4620949e+02   4.5093673e+02   5.8398596e+02   6.0880019e+02   6.8270618e+02
   4.3896374e+02   4.4417708e+02   5.3207279e+02   5.3879387e+02   6.1293590e+02
   3.9684999e+02   4.0396816e+02   4.8681180e+02   5.0322975e+02   6.0944406e+02
   4.7659273e+02   4.8440516e+02   5.8814194e+02   6.1341928e+02   6.5552605e+02
   4.5616567e+02   4.6061023e+02   5.6286185e+02   5.7195663e+02   6.1901397e+02
   4.5239716e+02   4.5268570e+02   4.8758193e+02   5.0360443e+02   6.0948310e+02
   4.5426747e+02   4.5849661e+02   5.2200996e+02   5.2888191e+02   6.1167908e+02
   4.7424581e+02   4.8117545e+02   5.5645887e+02   5.6290599e+02   6.1511232e+02
   4.2587140e+02   4.3440504e+02   5.8093382e+02   6.0013831e+02   6.4153378e+02
   4.7925772e+02   4.8849115e+02   5.4867958e+02   5.5335797e+02   6.1268936e+02
   4.8418489e+02   4.9770200e+02   5.9341577e+02   6.0596893e+02   6.2628967e+02
   4.3940628e+02   4.4453897e+02   5.2978701e+02   5.3652176e+02   6.1267525e+02
   4.8602706e+02   5.0167586e+02   5.4418028e+02   5.4482817e+02   6.0977273e+02
   4.8081266e+02   4.9121660e+02   5.7231026e+02   5.7885586e+02   6.1703784e+02
   4.8664942e+02   5.0313143e+02   6.0937638e+02   7.0134113e+02   7.1426229e+02
   4.1112860e+02   4.2405130e+02   4.9453228e+02   5.0756442e+02   6.0992854e+02
   4.2056147e+02   4.3204621e+02   5.7244131e+02   5.8498225e+02   6.2599015e+02
   4.8524099e+02   4.9982712e+02   5.3331665e+02   5.3468384e+02   6.0991639e+02
   4.4743193e+02   4.5207160e+02   5.8325127e+02   6.0591036e+02   6.5228493e+02
   4.3398226e+02   4.3999175e+02   5.3311373e+02   5.3986614e+02   6.1310043e+02
   4.2744125e+02   4.3497661e+02   5.2275368e+02   5.2984456e+02   6.1202467e+02
   4.3310964e+02   4.3941530e+02   5.6031104e+02   5.6930233e+02   6.1868851e+02
   4.5272743e+02   4.5701168e+02   5.2359707e+02   5.3039876e+02   6.1185694e+02
   4.6410928e+02   4.6864561e+02   5.3010387e+02   5.3635919e+02   6.1220470e+02
   4.2616123e+02   4.3411085e+02   5.1971810e+02   5.2704551e+02   6.1173804e+02
   4.4107689e+02   4.4618683e+02   5.6423727e+02   5.7394785e+02   6.2015426e+02
   4.8652940e+02   5.0280954e+02   5.2212051e+02   5.2228878e+02   6.0946066e+02
   4.8254503e+02   4.9438848e+02   5.5462065e+02   5.5808162e+02   6.1214088e+02
   4.6142547e+02   4.6597562e+02   5.8343904e+02   6.0481057e+02   6.4691529e+02
   4.7586936e+02   4.7964902e+02   4.9640665e+02   5.0750755e+02   6.0968727e+02
   4.4450219e+02   4.4837507e+02   5.0690962e+02   5.1587222e+02   6.1060665e+02
   4.0426533e+02   4.2979001e+02   5.7061272e+02   5.8239504e+02   6.2445254e+02
   4.7265289e+02   4.7883228e+02   5.2524124e+02   5.3101295e+02   6.1133023e+02
   3.8505980e+02   4.2919848e+02   5.2316551e+02   5.3026156e+02   6.1210107e+02
   4.5039344e+02   4.5492336e+02   5.6565241e+02   5.7550210e+02   6.2052403e+02
   4.0676667e+02   4.2970045e+02   5.3422519e+02   5.4102768e+02   6.1331464e+02
   4.8664984e+02   5.0313231e+02   6.0194932e+02   6.0204925e+02   6.0955490e+02
   3.8529749e+02   4.2940677e+02   5.3096196e+02   5.3778526e+02   6.1293102e+02
   4.4572550e+02   4.5045328e+02   5.4421149e+02   5.5113637e+02   6.1448642e+02
   3.9993022e+02   4.2881970e+02   5.1495826e+02   5.2282605e+02   6.1134775e+02
   4.8522314e+02   4.9991449e+02   5.9250756e+02   5.9883287e+02   6.1809722e+02
   4.8371113e+02   4.9672435e+02   5.9681520e+02   6.2808601e+02   6.9976142e+02
   4.2046775e+02   4.3199007e+02   5.5205590e+02   5.5972520e+02   6.1630604e+02
   4.3727651e+02   4.4284546e+02   5.6399119e+02   5.7369929e+02   6.2012318e+02
   4.4803384e+02   4.4808376e+02   4.8680584e+02   5.0322291e+02   6.0944186e+02
   4.4401917e+02   4.4882291e+02   5.3655550e+02   5.4320925e+02   6.1341143e+02
   4.3574699e+02   4.4126635e+02   5.2187052e+02   5.2897604e+02   6.1189285e+02
   4.1745824e+02   4.1793737e+02   4.8685911e+02   5.0325436e+02   6.0944699e+02
   4.5912071e+02   4.6359181e+02   5.4863494e+02   5.5558837e+02   6.1489938e+02
   4.2432611e+02   4.3359952e+02   5.5669187e+02   5.6504695e+02   6.1754490e+02
   4.2579065e+02   4.3436035e+02   5.6521805e+02   5.7529974e+02   6.2087546e+02
   4.1707717e+02   4.3108429e+02   5.8307802e+02   6.0642080e+02   6.5658939e+02
   4.3570818e+02   4.4139808e+02   5.3191167e+02   5.3865765e+02   6.1294672e+02
   4.3464546e+02   4.4026701e+02   5.1876975e+02   5.2614234e+02   6.1161216e+02
   3.9179352e+02   4.2965764e+02   5.5823047e+02   5.6690118e+02   6.1808672e+02
   4.1806693e+02   4.3097431e+02   5.2577492e+02   5.3270760e+02   6.1235652e+02
   3.9138003e+02   4.2942659e+02   5.3144357e+02   5.3826459e+02   6.1298633e+02
   4.1643974e+02   4.3062086e+02   5.2615195e+02   5.3306681e+02   6.1239776e+02
   4.8661562e+02   5.0305144e+02   6.0123518e+02   6.0174681e+02   6.1006539e+02
   3.8438916e+02   4.2945029e+02   5.3324592e+02   5.4006036e+02   6.1319844e+02
   4.8417059e+02   4.9767538e+02   5.8313847e+02   5.8849950e+02   6.1655026e+02
   4.8431395e+02   4.9797281e+02   5.9602435e+02   6.1477349e+02   6.3321186e+02
   4.5409228e+02   4.5856472e+02   5.6042495e+02   5.6909341e+02   6.1819339e+02
   4.4215992e+02   4.4692621e+02   5.2276041e+02   5.2975428e+02   6.1192567e+02
   4.6578123e+02   4.6843327e+02   4.9759341e+02   5.0892577e+02   6.0987745e+02
   4.6315650e+02   4.6320876e+02   4.8681622e+02   5.0322142e+02   6.0944027e+02
   4.1588361e+02   4.3083337e+02   5.5504247e+02   5.6313105e+02   6.1709190e+02
   3.8271448e+02   4.2965506e+02   5.6737303e+02   5.7807451e+02   6.2217289e+02
   3.9971035e+02   4.2970980e+02   5.8144073e+02   6.0149543e+02   6.4396268e+02
   4.0989612e+02   4.3006578e+02   5.6727698e+02   5.7794743e+02   6.2210602e+02
   4.7539271e+02   4.8272671e+02   5.8750449e+02   6.1238832e+02   6.5496046e+02
   4.5125625e+02   4.5486102e+02   5.0715786e+02   5.1597613e+02   6.1055985e+02
   4.4313612e+02   4.4808031e+02   5.6124077e+02   5.7030999e+02   6.1885464e+02
   4.2026934e+02   4.3191341e+02   5.4949759e+02   5.5696483e+02   6.1573349e+02
   4.4326680e+02   4.4329785e+02   4.8674307e+02   5.0319236e+02   6.0943874e+02
   4.8664917e+02   5.0313007e+02   6.0895184e+02   6.1156474e+02   6.1207138e+02
   4.5489077e+02   4.5922277e+02   5.3061409e+02   5.3712825e+02   6.1251984e+02
   3.9194177e+02   4.1790446e+02   4.8971155e+02   5.0477906e+02   6.0963168e+02
   4.8661578e+02   5.0301783e+02   5.1471535e+02   5.1479215e+02   6.0943939e+02
   4.5345154e+02   4.5794058e+02   5.8182385e+02   6.0122921e+02   6.4179130e+02
   4.5261645e+02   4.5711533e+02   5.6080168e+02   5.6958541e+02   6.1838973e+02
   4.4014130e+02   4.4324105e+02   4.9853329e+02   5.0995118e+02   6.1011744e+02
   4.5622977e+02   4.6060582e+02   5.3730582e+02   5.4377388e+02   6.1325534e+02
   4.5460318e+02   4.5859346e+02   5.1391359e+02   5.2159928e+02   6.1099727e+02
   4.3506621e+02   4.4094338e+02   5.4010044e+02   5.4691753e+02   6.1399352e+02
   4.3911377e+02   4.4401618e+02   5.1683643e+02   5.2438180e+02   6.1141486e+02
   4.7790484e+02   4.8635883e+02   5.8649909e+02   6.0446893e+02   6.3713298e+02
   4.7543551e+02   4.8278564e+02   5.8193168e+02   5.9611914e+02   6.3020177e+02
   4.4527852e+02   4.5006488e+02   5.5384183e+02   5.6154533e+02   6.1646602e+02
   4.2567889e+02   4.3429975e+02   5.8251581e+02   6.0441147e+02   6.4999272e+02
   4.4634831e+02   4.5084332e+02   5.2372514e+02   5.3061495e+02   6.1196992e+02
   4.8635341e+02   5.0244421e+02   6.0513770e+02   6.1710101e+02   6.2185816e+02
   4.3288739e+02   4.3892719e+02   5.2227243e+02   5.2936783e+02   6.1194986e+02
   4.2722872e+02   4.3518491e+02   5.5565386e+02   5.6381403e+02   6.1721701e+02
   4.5472620e+02   4.5788997e+02   5.0288300e+02   5.1272347e+02   6.1026258e+02
   4.5791758e+02   4.6238667e+02   5.6569654e+02   5.7531435e+02   6.2015144e+02
   4.3406163e+02   4.4018826e+02   5.8336236e+02   6.0711188e+02   6.5883019e+02
   4.3047525e+02   4.3740694e+02   5.8226365e+02   6.0354460e+02   6.4774161e+02
   4.3543800e+02   4.4110684e+02   5.2701276e+02   5.3382785e+02   6.1241230e+02
   4.5356556e+02   4.5363639e+02   4.8687576e+02   5.0325501e+02   6.0944492e+02
   4.1973505e+02   4.3167730e+02   5.3996640e+02   5.4684040e+02   6.1405858e+02
   4.6433816e+02   4.6893971e+02   5.3478608e+02   5.4099420e+02   6.1269058e+02
   4.4105519e+02   4.4425704e+02   4.9969391e+02   5.1070430e+02   6.1018042e+02
   4.8636738e+02   5.0247573e+02   5.9753362e+02   5.9971124e+02   6.1227523e+02
   4.4556148e+02   4.5032841e+02   5.5464462e+02   5.6246375e+02   6.1666930e+02
   4.8592269e+02   4.9690509e+02   4.9961962e+02   5.0492151e+02   6.0946354e+02
   4.4738019e+02   4.4868447e+02   4.9111947e+02   5.0548227e+02   6.0968205e+02
   4.3772296e+02   4.4183139e+02   5.0399065e+02   5.1372791e+02   6.1045641e+02
   4.3277952e+02   4.3915574e+02   5.6416036e+02   5.7395063e+02   6.2027714e+02
   4.5957545e+02   4.6405771e+02   5.4929077e+02   5.5627345e+02   6.1500631e+02
   3.9850018e+02   4.2965926e+02   5.4911158e+02   5.5656462e+02   6.1567441e+02
   4.6497065e+02   4.6971707e+02   5.5093993e+02   5.5780236e+02   6.1504772e+02
   4.5366528e+02   4.5737511e+02   5.0873449e+02   5.1720913e+02   6.1063577e+02
   4.3203772e+02   4.3325709e+02   4.8923316e+02   5.0450141e+02   6.0959298e+02
   4.8659322e+02   5.0300022e+02   6.0888174e+02   6.4505902e+02   6.4650611e+02
   4.6088044e+02   4.6540874e+02   5.5687928e+02   5.6467996e+02   6.1672301e+02
   4.8240312e+02   4.9411909e+02   5.5526928e+02   5.5884383e+02   6.1228353e+02
   4.6253833e+02   4.6317488e+02   4.8872979e+02   5.0412764e+02   6.0952391e+02
   4.1799069e+02   4.3107073e+02   5.3109917e+02   5.3791344e+02   6.1293493e+02
   4.2372011e+02   4.3114891e+02   5.0308998e+02   5.1313923e+02   6.1043985e+02
   4.6122067e+02   4.6164725e+02   4.8802274e+02   5.0379318e+02   6.0949529e+02
   4.8591827e+02   5.0145462e+02   5.7906347e+02   5.8055851e+02   6.1120254e+02
   4.8545458e+02   5.0042068e+02   5.9621728e+02   6.0439756e+02   6.2004741e+02
   4.4083115e+02   4.4596417e+02   5.6475280e+02   5.7458031e+02   6.2040216e+02
   4.0962493e+02   4.2995576e+02   5.4172687e+02   5.4868718e+02   6.1433752e+02
   4.5603373e+02   4.6034382e+02   5.2965937e+02   5.3616309e+02   6.1239277e+02
   4.5887452e+02   4.5930904e+02   4.8807835e+02   5.0383013e+02   6.0950078e+02
   4.6564073e+02   4.7030956e+02   5.2753861e+02   5.3376203e+02   6.1189472e+02
   4.6648449e+02   4.7117869e+02   5.2182566e+02   5.2831763e+02   6.1135134e+02
   4.4968414e+02   4.5410167e+02   5.3065395e+02   5.3725900e+02   6.1262970e+02
   4.3857787e+02   4.4396816e+02   5.8233837e+02   6.0350036e+02   6.4722239e+02
   4.3765589e+02   4.4303771e+02   5.3189530e+02   5.3862694e+02   6.1292782e+02
   4.8302232e+02   4.9529879e+02   5.4929006e+02   5.5231587e+02   6.1143638e+02
   4.5407968e+02   4.5830478e+02   5.2156648e+02   5.2847455e+02   6.1164198e+02
   4.0874270e+02   4.2740464e+02   5.0383127e+02   5.1369375e+02   6.1050132e+02
   4.3338670e+02   4.3410433e+02   4.8819195e+02   5.0394555e+02   6.0952891e+02
   4.2793033e+02   4.3555951e+02   5.3992016e+02   5.4676997e+02   6.1401978e+02
   4.0695922e+02   4.2986896e+02   5.5230267e+02   5.6001081e+02   6.1638739e+02
   4.3570164e+02   4.4107404e+02   5.1669210e+02   5.2428007e+02   6.1142551e+02
   4.8535833e+02   5.0021172e+02   5.8057412e+02   5.8330787e+02   6.1277026e+02
   4.8660812e+02   5.0303467e+02   6.0871592e+02   6.2261877e+02   6.2346033e+02
   4.8037594e+02   4.9042315e+02   5.5411077e+02   5.5861581e+02   6.1303236e+02
   4.8662732e+02   5.0307974e+02   6.0918997e+02   6.5442909e+02   6.5571615e+02
   4.1004341e+02   4.3007775e+02   5.6804069e+02   5.7893697e+02   6.2259440e+02
   4.6693213e+02   4.7195561e+02   5.4656886e+02   5.5303171e+02   6.1412005e+02
   4.6788449e+02   4.7286301e+02   5.2366356e+02   5.2995007e+02   6.1145160e+02
   4.2451338e+02   4.2506564e+02   4.8723374e+02   5.0344879e+02   6.0947091e+02
   4.1739621e+02   4.3113651e+02   5.5425834e+02   5.6221864e+02   6.1687216e+02
   4.5538958e+02   4.5973361e+02   5.3265648e+02   5.3915278e+02   6.1273200e+02
   4.3919811e+02   4.4450817e+02   5.6062828e+02   5.6962330e+02   6.1870959e+02
   4.8653878e+02   5.0285119e+02   5.2859781e+02   5.2873415e+02   6.0946900e+02
   4.5003384e+02   4.5457157e+02   5.8410870e+02   6.0892558e+02   6.7557109e+02
   4.5736100e+02   4.6182037e+02   5.7236527e+02   5.8412551e+02   6.2452222e+02
   4.3910132e+02   4.4440390e+02   5.4909467e+02   5.5643283e+02   6.1549807e+02
   4.4949647e+02   4.5286687e+02   5.0428984e+02   5.1382512e+02   6.1039709e+02
   4.3941852e+02   4.4465027e+02   5.4125581e+02   5.4808613e+02   6.1411831e+02
   4.4877491e+02   4.5330015e+02   5.4109869e+02   5.4781131e+02   6.1394492e+02
   4.4520992e+02   4.4980632e+02   5.2505143e+02   5.3187614e+02   6.1211565e+02
   4.2331103e+02   4.2586772e+02   4.8948181e+02   5.0464628e+02   6.0961319e+02
   4.8425821e+02   4.9785660e+02   5.9061252e+02   5.9936400e+02   6.2153389e+02
   4.4277154e+02   4.4753429e+02   5.2507642e+02   5.3192659e+02   6.1214788e+02
   4.8658230e+02   5.0297424e+02   5.8729639e+02   5.8752510e+02   6.0973278e+02
   4.5714059e+02   4.6159175e+02   5.5876046e+02   5.6703356e+02   6.1749101e+02
   4.8494295e+02   4.9915669e+02   5.3264897e+02   5.3425705e+02   6.0999311e+02
   3.8275386e+02   3.8730256e+02   4.8666496e+02   5.0315333e+02   6.0943412e+02
   4.3490385e+02   4.4056190e+02   5.2169307e+02   5.2881717e+02   6.1188174e+02
   4.4094010e+02   4.4603279e+02   5.4649779e+02   5.5363177e+02   6.1496494e+02
   4.8660505e+02   5.0302713e+02   6.0902738e+02   6.6329949e+02   6.7787005e+02
   4.3849327e+02   4.4389430e+02   5.6444936e+02   5.7424064e+02   6.2031070e+02
   4.5746728e+02   4.6192294e+02   5.5788295e+02   5.6598737e+02   6.1719731e+02
   4.8290794e+02   4.9504480e+02   5.4453152e+02   5.4747441e+02   6.1115078e+02
   4.4384642e+02   4.4874241e+02   5.8136882e+02   6.0069663e+02   6.4174204e+02
   4.5725700e+02   4.6160799e+02   5.3269560e+02   5.3915027e+02   6.1268940e+02
   4.8664913e+02   5.0312977e+02   6.0927297e+02   6.1872693e+02   6.1889670e+02
   4.2043808e+02   4.3187779e+02   5.3704638e+02   5.4384754e+02   6.1365399e+02
   4.2436909e+02   4.2443819e+02   4.8672518e+02   5.0318460e+02   6.0943830e+02
   4.6347480e+02   4.6389438e+02   4.8798724e+02   5.0376494e+02   6.0949046e+02
   4.2872248e+02   4.3614650e+02   5.5097555e+02   5.5852119e+02   6.1601258e+02
   4.7491586e+02   4.8071510e+02   5.0792050e+02   5.1532471e+02   6.1012032e+02
   4.6333067e+02   4.6722938e+02   5.0989734e+02   5.1791608e+02   6.1055828e+02
   4.4965641e+02   4.5399101e+02   5.2416873e+02   5.3098769e+02   6.1196462e+02
   4.8399311e+02   4.9727569e+02   5.5091221e+02   5.5333559e+02   6.1107968e+02
   4.2555337e+02   4.3422772e+02   5.6007044e+02   5.6906073e+02   6.1867625e+02
   3.8476248e+02   4.2963742e+02   5.5475343e+02   5.6280232e+02   6.1702449e+02
   4.8652926e+02   5.0278700e+02   5.1827623e+02   5.1847198e+02   6.0945528e+02
   4.6195774e+02   4.6652450e+02   5.8170265e+02   6.0003701e+02   6.3886826e+02
   3.8449038e+02   4.1890543e+02   4.9032098e+02   5.0511689e+02   6.0967041e+02
   4.4083612e+02   4.4575063e+02   5.2519431e+02   5.3205593e+02   6.1218002e+02
   4.5135758e+02   4.5585312e+02   5.4994554e+02   5.5717257e+02   6.1542026e+02
   4.2920981e+02   4.3531126e+02   5.0828231e+02   5.1709047e+02   6.1078259e+02
   3.8258251e+02   4.1457332e+02   4.8839370e+02   5.0406418e+02   6.0954787e+02
   3.9195774e+02   4.0021635e+02   4.8673585e+02   5.0319020e+02   6.0943890e+02
   4.2248363e+02   4.3238380e+02   5.2241606e+02   5.2954261e+02   6.1200698e+02
   4.8625370e+02   4.9937518e+02   5.0184378e+02   5.0509178e+02   6.0945397e+02
   4.7564874e+02   4.8306640e+02   5.5633973e+02   5.6248660e+02   6.1479034e+02
   3.8872110e+02   4.0775768e+02   4.8711276e+02   5.0338689e+02   6.0946417e+02
   4.6869545e+02   4.7410236e+02   5.5710666e+02   5.6442806e+02   6.1613418e+02
   4.8629780e+02   5.0231725e+02   6.0681803e+02   6.5074305e+02   7.2755662e+02
   4.2869762e+02   4.3615281e+02   5.7204219e+02   5.8435171e+02   6.2552552e+02
   4.8665494e+02   5.0314315e+02   6.0452294e+02   6.0458360e+02   6.0950056e+02
   4.3072945e+02   4.3077737e+02   4.8674120e+02   5.0319243e+02   6.0943893e+02
   4.5195342e+02   4.5646087e+02   5.8144816e+02   6.0042213e+02   6.4068275e+02
   4.4201301e+02   4.4701368e+02   5.4611063e+02   5.5320590e+02   6.1487772e+02
   4.5259921e+02   4.5710060e+02   5.8430664e+02   6.0942426e+02   7.2210339e+02
   4.6064660e+02   4.6506485e+02   5.3240661e+02   5.3877250e+02   6.1256168e+02
   3.8292658e+02   4.2956303e+02   5.4170914e+02   5.4867064e+02   6.1433827e+02
   4.7925904e+02   4.8833360e+02   5.3315463e+02   5.3753719e+02   6.1127050e+02
   3.8758217e+02   3.9222207e+02   4.8667171e+02   5.0315635e+02   6.0943450e+02
   4.5899221e+02   4.6348144e+02   5.8413171e+02   6.0774871e+02   6.5536872e+02
   4.8493546e+02   4.9929075e+02   5.9518505e+02   6.0587854e+02   6.2338024e+02
   4.8656331e+02   5.0293003e+02   5.9634211e+02   5.9695441e+02   6.1022614e+02
   4.5132114e+02   4.5581500e+02   5.4896831e+02   5.5613025e+02   6.1522361e+02
   3.9512700e+02   4.2843651e+02   5.1159883e+02   5.1990988e+02   6.1106940e+02
   4.1979607e+02   4.3170462e+02   5.4083303e+02   5.4774057e+02   6.1418661e+02
   4.3581161e+02   4.4162278e+02   5.7806228e+02   5.9388749e+02   6.3326420e+02
   4.1099951e+02   4.3015760e+02   5.6094515e+02   5.7015197e+02   6.1905674e+02
   4.4855429e+02   4.5286447e+02   5.2075911e+02   5.2782138e+02   6.1165845e+02
   4.6519558e+02   4.6974759e+02   5.2362437e+02   5.3007000e+02   6.1155409e+02
   4.4699463e+02   4.5164523e+02   5.4976808e+02   5.5705703e+02   6.1549374e+02
   4.2641082e+02   4.3470925e+02   5.6992752e+02   5.8140168e+02   6.2382856e+02
   4.4456669e+02   4.4935939e+02   5.4060016e+02   5.4734856e+02   6.1394914e+02
   4.8508753e+02   4.9962128e+02   5.7954264e+02   5.8263470e+02   6.1318871e+02
   4.3593689e+02   4.4059260e+02   5.0693840e+02   5.1597084e+02   6.1066049e+02
   4.1443847e+02   4.3058088e+02   5.5260582e+02   5.6034386e+02   6.1645371e+02
   4.4988580e+02   4.5442746e+02   5.8078923e+02   5.9901670e+02   6.3878096e+02
   4.7391743e+02   4.8049218e+02   5.2659726e+02   5.3213452e+02   6.1135009e+02
   4.2439147e+02   4.3336599e+02   5.2686900e+02   5.3373989e+02   6.1245494e+02
   4.8664153e+02   5.0311100e+02   5.3140753e+02   5.3142456e+02   6.0943871e+02
   4.3568979e+02   4.4104252e+02   5.1616154e+02   5.2381153e+02   6.1138052e+02
   4.1815816e+02   4.1817606e+02   4.8666531e+02   5.0315338e+02   6.0943411e+02
   4.6627966e+02   4.7119305e+02   5.4607967e+02   5.5255258e+02   6.1408571e+02
   4.5416283e+02   4.5863650e+02   5.8004134e+02   5.9709543e+02   6.3597601e+02
   4.1606755e+02   4.3085589e+02   5.5126731e+02   5.5887104e+02   6.1613376e+02
   4.5134506e+02   4.5151346e+02   4.8718704e+02   5.0341000e+02   6.0946216e+02
   4.8657304e+02   5.0295263e+02   5.6983349e+02   5.6996943e+02   6.0956373e+02
   4.3224935e+02   4.3299493e+02   4.8817816e+02   5.0393949e+02   6.0952859e+02
   4.4692642e+02   4.5142639e+02   5.2685790e+02   5.3356808e+02   6.1227363e+02
   4.6722572e+02   4.7210618e+02   5.2511577e+02   5.3136339e+02   6.1160741e+02
   4.1345137e+02   4.3045219e+02   5.6095888e+02   5.7016671e+02   6.1905865e+02
   4.8411841e+02   4.9730845e+02   5.2878426e+02   5.3104152e+02   6.1010648e+02
   4.1717878e+02   4.2987704e+02   5.1061113e+02   5.1906467e+02   6.1098358e+02
   4.2543437e+02   4.2547713e+02   4.8670369e+02   5.0317286e+02   6.0943675e+02
   4.3688884e+02   4.4251803e+02   5.8368196e+02   6.0821452e+02   6.7010456e+02
   4.4384596e+02   4.4872497e+02   5.5070773e+02   5.5810536e+02   6.1575985e+02
   4.7418179e+02   4.8110159e+02   5.8742945e+02   6.1385632e+02   6.9360384e+02
   4.5281283e+02   4.5509410e+02   4.9614241e+02   5.0833735e+02   6.0992274e+02
   4.3550617e+02   4.4137127e+02   5.8127922e+02   6.0078010e+02   6.4228883e+02
   4.7300408e+02   4.7956166e+02   5.6338871e+02   5.7116396e+02   6.1732846e+02
   4.8631454e+02   5.0235357e+02   6.0310488e+02   6.1039610e+02   6.1744897e+02
   4.3640026e+02   4.4152770e+02   5.1380235e+02   5.2173205e+02   6.1117930e+02
   4.7757548e+02   4.8569491e+02   5.3500994e+02   5.3979270e+02   6.1166064e+02
   4.7624627e+02   4.8382754e+02   5.4097749e+02   5.4607939e+02   6.1240417e+02
   4.5341095e+02   4.5758335e+02   5.1852546e+02   5.2570256e+02   6.1138681e+02
   4.8481732e+02   4.9892169e+02   5.3601582e+02   5.3769714e+02   6.1011441e+02
   4.2833099e+02   4.3570612e+02   5.2992997e+02   5.3673101e+02   6.1277081e+02
   4.8544610e+02   5.0014602e+02   5.2348044e+02   5.2482182e+02   6.0969750e+02
   4.2123164e+02   4.3222574e+02   5.4398888e+02   5.5106797e+02   6.1468287e+02
   4.2757091e+02   4.2764971e+02   4.8676567e+02   5.0320534e+02   6.0944070e+02
   4.7685775e+02   4.8478958e+02   5.6781494e+02   5.7542243e+02   6.1774378e+02
   4.5031295e+02   4.5460766e+02   5.2266754e+02   5.2956477e+02   6.1180992e+02
   4.1630067e+02   4.2610174e+02   4.9606969e+02   5.0848881e+02   6.1001818e+02
   4.6983053e+02   4.7551396e+02   5.6439413e+02   5.7285136e+02   6.1833408e+02
   4.5666127e+02   4.6111003e+02   5.8331593e+02   6.0516003e+02   6.4872257e+02
   4.8662971e+02   5.0308462e+02   6.0696172e+02   6.0856576e+02   6.1109167e+02
   4.5330483e+02   4.5779442e+02   5.6110349e+02   5.6993015e+02   6.1847110e+02
   4.8390262e+02   4.9711828e+02   5.9721804e+02   6.2831264e+02   6.6657586e+02
   4.0573318e+02   4.2886841e+02   5.1395160e+02   5.2194152e+02   6.1126156e+02
   4.5011886e+02   4.5465473e+02   5.8192766e+02   6.0174578e+02   6.4296446e+02
   4.8605268e+02   5.0134601e+02   5.1443817e+02   5.1543629e+02   6.0951259e+02
   4.6671849e+02   4.6688113e+02   4.8713707e+02   5.0336103e+02   6.0945228e+02
   4.5602715e+02   4.6007077e+02   5.1569512e+02   5.2313612e+02   6.1111264e+02
   4.8397002e+02   4.9715567e+02   5.3962453e+02   5.4187396e+02   6.1052091e+02
   4.5254885e+02   4.5335568e+02   4.8939169e+02   5.0452396e+02   6.0957742e+02
   4.4371270e+02   4.4389330e+02   4.8716873e+02   5.0340684e+02   6.0946364e+02
   4.7513359e+02   4.8212663e+02   5.2811278e+02   5.3341991e+02   6.1137196e+02
   4.0782524e+02   4.2993721e+02   5.7145486e+02   5.8357850e+02   6.2514376e+02
   4.5397124e+02   4.5577508e+02   4.9359403e+02   5.0682657e+02   6.0978720e+02
   4.4452484e+02   4.4923693e+02   5.3035844e+02   5.3703453e+02   6.1267803e+02
   4.2535869e+02   4.3411346e+02   5.5396372e+02   5.6185971e+02   6.1676187e+02
   4.7283004e+02   4.7928822e+02   5.4446149e+02   5.5022470e+02   6.1326307e+02
   4.4729992e+02   4.5194485e+02   5.5957695e+02   5.6823963e+02   6.1813807e+02
   4.2901321e+02   4.2956705e+02   4.8756176e+02   5.0361796e+02   6.0949101e+02
   4.1893744e+02   4.3153699e+02   5.8315451e+02   6.0668470e+02   6.5775989e+02
   4.4894333e+02   4.5336418e+02   5.2892618e+02   5.3556763e+02   6.1245754e+02
   4.2642863e+02   4.3462380e+02   5.3876397e+02   5.4558734e+02   6.1386416e+02
   4.8133042e+02   4.9174500e+02   5.2493566e+02   5.2880426e+02   6.1046526e+02
   4.3059650e+02   4.3105530e+02   4.8748684e+02   5.0357831e+02   6.0948596e+02
   4.7968769e+02   4.8915215e+02   5.4040172e+02   5.4464784e+02   6.1174633e+02
   4.2104415e+02   4.2110578e+02   4.8670038e+02   5.0317152e+02   6.0943638e+02
   4.8602282e+02   5.0130343e+02   5.1518980e+02   5.1619496e+02   6.0952039e+02
   4.3230335e+02   4.3261848e+02   4.8727612e+02   5.0346835e+02   6.0947257e+02
   4.8549539e+02   5.0046835e+02   5.4311556e+02   5.4424952e+02   6.1001705e+02
   4.1125365e+02   4.1890410e+02   4.8923577e+02   5.0451762e+02   6.0960071e+02
   4.2742583e+02   4.3504173e+02   5.2597006e+02   5.3287049e+02   6.1235024e+02
   4.7268833e+02   4.7908549e+02   5.4127966e+02   5.4693490e+02   6.1287470e+02
   4.5365904e+02   4.5773130e+02   5.1543370e+02   5.2295360e+02   6.1113141e+02
   4.5039789e+02   4.5471480e+02   5.2409569e+02   5.3090802e+02   6.1194622e+02
   4.2546738e+02   4.3403142e+02   5.3360143e+02   5.4038826e+02   6.1320767e+02
   4.7227295e+02   4.7861845e+02   5.8657670e+02   6.1200957e+02   6.6198936e+02
   4.4528010e+02   4.4992682e+02   5.2914499e+02   5.3583099e+02   6.1253661e+02
   4.8651606e+02   5.0282080e+02   6.0811418e+02   6.3638484e+02   6.3868935e+02
   4.2099885e+02   4.2150851e+02   4.8702617e+02   5.0334099e+02   6.0945771e+02
   4.3523795e+02   4.3590186e+02   4.8816792e+02   5.0393040e+02   6.0952672e+02
   4.8649086e+02   5.0276017e+02   5.5848744e+02   5.5869063e+02   6.0959172e+02
   4.8568589e+02   5.0093297e+02   5.9401129e+02   5.9901419e+02   6.1619393e+02
   4.8665205e+02   5.0313769e+02   6.0935804e+02   6.2269498e+02   6.2278307e+02
   4.7742377e+02   4.8562553e+02   5.8702483e+02   6.0701831e+02   6.4092358e+02
   4.2641157e+02   4.3390148e+02   5.1307581e+02   5.2115186e+02   6.1116356e+02
   4.5866261e+02   4.6168974e+02   5.0163969e+02   5.1177115e+02   6.1015095e+02
   4.6798888e+02   4.7322056e+02   5.4777713e+02   5.5424089e+02   6.1423996e+02
   4.5892168e+02   4.6332205e+02   5.3486473e+02   5.4125582e+02   6.1288801e+02
   4.5572422e+02   4.6013467e+02   5.4377856e+02   5.5050026e+02   6.1417643e+02
   4.6985845e+02   4.7554937e+02   5.8607042e+02   6.1178523e+02   6.7694210e+02
   4.6303103e+02   4.6763796e+02   5.8497070e+02   6.1023804e+02   6.8103681e+02
   4.5351339e+02   4.5796869e+02   5.4482112e+02   5.5165341e+02   6.1440738e+02
   4.8657981e+02   5.0296869e+02   6.0875078e+02   6.4307361e+02   6.4467237e+02
   4.8659137e+02   5.0299553e+02   6.0814920e+02   6.1734577e+02   6.1872074e+02
   4.3681649e+02   4.3742928e+02   4.8815468e+02   5.0392155e+02   6.0952529e+02
   4.4722075e+02   4.5187464e+02   5.7423193e+02   5.8726547e+02   6.2707288e+02
   4.8486407e+02   4.9879012e+02   5.2275468e+02   5.2463269e+02   6.0979921e+02
   4.4527762e+02   4.5007455e+02   5.8367124e+02   6.0763802e+02   6.5956583e+02
   4.6123440e+02   4.6570976e+02   5.3758005e+02   5.4391813e+02   6.1313495e+02
   4.8523175e+02   4.9980531e+02   5.3321198e+02   5.3458709e+02   6.0991725e+02
   4.3820231e+02   4.4351864e+02   5.3265581e+02   5.3938179e+02   6.1301120e+02
   4.8594816e+02   5.0151017e+02   5.5171309e+02   5.5247977e+02   6.0993722e+02
   4.1841785e+02   4.1883123e+02   4.8685932e+02   5.0325386e+02   6.0944681e+02
   4.6998238e+02   4.7549008e+02   5.2754972e+02   5.3347776e+02   6.1168689e+02
   4.8629920e+02   5.0230438e+02   5.4390188e+02   5.4427953e+02   6.0962750e+02
   4.3335100e+02   4.3950279e+02   5.3534901e+02   5.4208459e+02   6.1337445e+02
   4.1129097e+02   4.3017119e+02   5.5371116e+02   5.6159630e+02   6.1673819e+02
   4.4204617e+02   4.4707327e+02   5.6183556e+02   5.7104642e+02   6.1911178e+02
   4.6010878e+02   4.6462308e+02   5.7044562e+02   5.8130561e+02   6.2277176e+02
   4.4383237e+02   4.4872445e+02   5.5832246e+02   5.6681232e+02   6.1780463e+02
   4.0951400e+02   4.1589702e+02   4.8813135e+02   5.0392341e+02   6.0953029e+02
   4.2828996e+02   4.3587591e+02   5.6249483e+02   5.7197912e+02   6.1959974e+02
   4.3731901e+02   4.4259443e+02   5.2195575e+02   5.2904467e+02   6.1189057e+02
   4.5503562e+02   4.5949037e+02   5.7484170e+02   5.8788970e+02   6.2716074e+02
   4.5534827e+02   4.5963795e+02   5.2750228e+02   5.3405526e+02   6.1218633e+02
   4.2340671e+02   4.3318304e+02   5.7154393e+02   5.8367121e+02   6.2515348e+02
   4.8503517e+02   4.9926031e+02   5.2624266e+02   5.2787646e+02   6.0983330e+02
   4.6228423e+02   4.6246424e+02   4.8721335e+02   5.0340637e+02   6.0945816e+02
   4.6707841e+02   4.7214084e+02   5.5075951e+02   5.5747517e+02   6.1485452e+02
   4.8260240e+02   4.9452006e+02   5.8641757e+02   5.9620687e+02   6.2327430e+02
   4.0656839e+02   4.0803366e+02   4.8677491e+02   5.0321005e+02   6.0944143e+02
   4.4932035e+02   4.5387724e+02   5.8407095e+02   6.0884732e+02   6.7377576e+02
   4.5434986e+02   4.5863683e+02   5.2583351e+02   5.3247325e+02   6.1204209e+02
   4.8154492e+02   4.9253771e+02   5.8374111e+02   5.9357221e+02   6.2315147e+02
   4.2528161e+02   4.3369827e+02   5.2193813e+02   5.2909009e+02   6.1195234e+02
   4.5412610e+02   4.5854886e+02   5.4041977e+02   5.4701177e+02   6.1372273e+02
   4.1134200e+02   4.3018952e+02   5.5925204e+02   5.6811164e+02   6.1843234e+02
   4.8078040e+02   4.9114907e+02   5.5934174e+02   5.6417514e+02   6.1367637e+02
   4.2177930e+02   4.3229160e+02   5.3118574e+02   5.3799273e+02   6.1293614e+02
   4.6269071e+02   4.6726989e+02   5.5227432e+02   5.5935279e+02   6.1546717e+02
   4.6842308e+02   4.7377596e+02   5.6441586e+02   5.7305064e+02   6.1857167e+02
   4.4558234e+02   4.5035712e+02   5.8383227e+02   6.0824332e+02   6.6450406e+02
   4.8616891e+02   5.0146491e+02   5.1125558e+02   5.1228766e+02   6.0948515e+02
   4.5720178e+02   4.6145790e+02   5.2467467e+02   5.3132338e+02   6.1186963e+02
   4.5190603e+02   4.5641414e+02   5.7943956e+02   5.9598839e+02   6.3485494e+02
   4.0940164e+02   4.2997079e+02   5.4562234e+02   5.5282056e+02   6.1498749e+02
   4.2064290e+02   4.3186251e+02   5.3109737e+02   5.3790750e+02   6.1292916e+02
   4.2399635e+02   4.3326643e+02   5.3181189e+02   5.3861228e+02   6.1300178e+02
   4.5426968e+02   4.5435397e+02   4.8691732e+02   5.0327542e+02   6.0944719e+02
   4.8653113e+02   5.0285542e+02   6.0846416e+02   6.5783348e+02   6.7820388e+02
   4.5820985e+02   4.6257938e+02   5.3283278e+02   5.3926385e+02   6.1267891e+02
   4.7046212e+02   4.7619097e+02   5.3518420e+02   5.4098466e+02   6.1238798e+02
   4.6097808e+02   4.6488605e+02   5.1112545e+02   5.1903634e+02   6.1068485e+02
   4.7501877e+02   4.8221958e+02   5.7627324e+02   5.8709759e+02   6.2357392e+02
   4.3293181e+02   4.3926869e+02   5.5664007e+02   5.6493769e+02   6.1745436e+02
   4.1540816e+02   4.2447151e+02   4.9354268e+02   5.0697317e+02   6.0986721e+02
   4.6357761e+02   4.6810315e+02   5.3258338e+02   5.3884696e+02   6.1248239e+02
   4.5106014e+02   4.5531339e+02   5.2107233e+02   5.2807211e+02   6.1164951e+02
   4.5071692e+02   4.5502122e+02   5.2364285e+02   5.3047611e+02   6.1189678e+02
   4.8457469e+02   4.9852281e+02   5.9889803e+02   6.2958019e+02   6.5516517e+02
   4.4025017e+02   4.4543977e+02   5.6106082e+02   5.7013384e+02   6.1885163e+02
   4.8586039e+02   5.0127752e+02   5.3951650e+02   5.4030883e+02   6.0979066e+02
   4.3078146e+02   4.3122049e+02   4.8745936e+02   5.0356421e+02   6.0948428e+02
   4.2908659e+02   4.3610036e+02   5.2347781e+02   5.3051816e+02   6.1208912e+02
   4.5169616e+02   4.5502045e+02   5.0409863e+02   5.1365234e+02   6.1036451e+02
   4.1086308e+02   4.2758015e+02   5.0372688e+02   5.1361705e+02   6.1049391e+02
   4.6681027e+02   4.7164399e+02   5.2671176e+02   5.3289739e+02   6.1176895e+02
   4.3768228e+02   4.4309209e+02   5.3501441e+02   5.4172175e+02   6.1329654e+02
   4.6020253e+02   4.6039559e+02   4.8726780e+02   5.0343644e+02   6.0946191e+02
   4.8251484e+02   4.9425074e+02   5.4097084e+02   5.4407788e+02   6.1106112e+02
   4.3782633e+02   4.4308703e+02   5.2485704e+02   5.3176403e+02   6.1217310e+02
   4.1300180e+02   4.3039557e+02   5.6879741e+02   5.7992934e+02   6.2310060e+02
   4.2399937e+02   4.3329986e+02   5.3397044e+02   5.4075733e+02   6.1325773e+02
   4.3097089e+02   4.3777193e+02   5.7300522e+02   5.8574214e+02   6.2639772e+02
   4.5462262e+02   4.5902126e+02   5.3817663e+02   5.4469778e+02   6.1340845e+02
   4.8495381e+02   4.9933125e+02   5.9235312e+02   5.9974936e+02   6.1954898e+02
   4.6608289e+02   4.7078028e+02   5.2527381e+02   5.3157870e+02   6.1166881e+02
   4.7172997e+02   4.7792078e+02   5.6669909e+02   5.7532371e+02   6.1889477e+02
   4.2193846e+02   4.3256041e+02   5.6759158e+02   5.7833057e+02   6.2225931e+02
   4.5806067e+02   4.6253289e+02   5.7130266e+02   5.8258693e+02   6.2359166e+02
   4.2110493e+02   4.3222552e+02   5.5505662e+02   5.6313817e+02   6.1708078e+02
   4.2400016e+02   4.2465579e+02   4.8731226e+02   5.0348966e+02   6.0947601e+02
   3.9336691e+02   4.2964394e+02   5.5169105e+02   5.5933933e+02   6.1624460e+02
   4.3666692e+02   4.4221596e+02   5.3369567e+02   5.4042473e+02   6.1314749e+02
   4.4928748e+02   4.5384519e+02   5.6483367e+02   5.7451896e+02   6.2017335e+02
   4.2208394e+02   4.3230450e+02   5.2573819e+02   5.3266601e+02   6.1234408e+02
   4.2312071e+02   4.3303008e+02   5.5102494e+02   5.5859537e+02   6.1605672e+02
   4.5611916e+02   4.6043322e+02   5.3003660e+02   5.3653243e+02   6.1242993e+02
   4.4863046e+02   4.4882503e+02   4.8724865e+02   5.0344323e+02   6.0946671e+02
   4.3964647e+02   4.4471982e+02   5.2746403e+02   5.3423502e+02   6.1242377e+02
   4.0777089e+02   4.2839958e+02   5.0925499e+02   5.1793281e+02   6.1088512e+02
   4.2854702e+02   4.3397249e+02   5.0228979e+02   5.1255450e+02   6.1037895e+02
   4.6423535e+02   4.6887362e+02   5.4173391e+02   5.4807795e+02   6.1355546e+02
   4.1858439e+02   4.3114135e+02   5.2716668e+02   5.3404034e+02   6.1250064e+02
   4.7718638e+02   4.8504286e+02   5.3056241e+02   5.3546383e+02   6.1135796e+02
   4.3205312e+02   4.3856920e+02   5.5109845e+02   5.5863434e+02   6.1601081e+02
   4.2222617e+02   4.3238715e+02   5.2678959e+02   5.3366841e+02   6.1245295e+02
   4.5930241e+02   4.6379781e+02   5.8451594e+02   6.0922798e+02   6.6417407e+02
   4.5422654e+02   4.5516703e+02   4.8987021e+02   5.0476446e+02   6.0959793e+02
   4.7924267e+02   4.8850840e+02   5.9028061e+02   6.1771131e+02   6.6741697e+02
   4.4525737e+02   4.5005399e+02   5.6157974e+02   5.7068425e+02   6.1892841e+02
   4.1040164e+02   4.1745917e+02   4.8863264e+02   5.0419154e+02   6.0956247e+02
   4.8399693e+02   4.9731295e+02   5.9751618e+02   6.2918672e+02   6.8793319e+02
   4.8443621e+02   4.9823063e+02   5.9862258e+02   6.3023839e+02   6.6138202e+02
   4.4931289e+02   4.5357468e+02   5.1981344e+02   5.2694306e+02   6.1156190e+02
   4.7173050e+02   4.7676520e+02   5.0838591e+02   5.1610249e+02   6.1025286e+02
   4.3814241e+02   4.4354406e+02   5.4300379e+02   5.4993897e+02   6.1440351e+02
   4.8233969e+02   4.9034872e+02   5.0163563e+02   5.0889861e+02   6.0962788e+02
   3.8792526e+02   4.2783207e+02   5.0772548e+02   5.1667565e+02   6.1077285e+02
   4.7573552e+02   4.8317209e+02   5.5107351e+02   5.5673345e+02   6.1380854e+02
   4.8547512e+02   5.0046753e+02   5.9085246e+02   5.9532966e+02   6.1562202e+02
   4.1523555e+02   4.3067764e+02   5.4537626e+02   5.5255383e+02   6.1493744e+02
   4.3840501e+02   4.4376919e+02   5.4240528e+02   5.4930425e+02   6.1430647e+02
   4.4238167e+02   4.4736923e+02   5.5169830e+02   5.5919275e+02   6.1600830e+02
   4.3530771e+02   4.3612953e+02   4.8856310e+02   5.0413896e+02   6.0955076e+02
   4.2419071e+02   4.3354552e+02   5.7005162e+02   5.8158352e+02   6.2394540e+02
   4.4496236e+02   4.4534473e+02   4.8776922e+02   5.0371093e+02   6.0949815e+02
   4.1649607e+02   4.3085153e+02   5.3864419e+02   5.4548590e+02   6.1387729e+02
   4.8594445e+02   5.0142296e+02   5.3132554e+02   5.3206752e+02   6.0966622e+02
   4.6673598e+02   4.7151419e+02   5.2406803e+02   5.3040555e+02   6.1153515e+02
   4.6733453e+02   4.6802936e+02   4.8879499e+02   5.0411117e+02   6.0951469e+02
   4.8554187e+02   5.0054468e+02   5.3809825e+02   5.3918175e+02   6.0989934e+02
   4.1954022e+02   4.3118462e+02   5.1948685e+02   5.2685077e+02   6.1173340e+02
   4.6709449e+02   4.7207013e+02   5.3428989e+02   5.4035788e+02   6.1250480e+02
   4.3484474e+02   4.4082946e+02   5.7387846e+02   5.8699867e+02   6.2721667e+02
   4.7361751e+02   4.8036104e+02   5.8320490e+02   5.9984758e+02   6.3496867e+02
   4.2433435e+02   4.3352820e+02   5.4021078e+02   5.4708295e+02   6.1407932e+02
   4.8627235e+02   5.0225826e+02   6.0443590e+02   6.1718738e+02   6.2283741e+02
   4.2215492e+02   4.3242380e+02   5.3007714e+02   5.3689452e+02   6.1281004e+02
   4.2459296e+02   4.3372983e+02   5.5678071e+02   5.6515153e+02   6.1757129e+02
   4.2627510e+02   4.3442079e+02   5.2985458e+02   5.3666435e+02   6.1277166e+02
   4.5335430e+02   4.5783227e+02   5.5222786e+02   5.5958864e+02   6.1585243e+02
   4.7505697e+02   4.8224667e+02   5.5144011e+02   5.5724687e+02   6.1399154e+02
   4.0776301e+02   4.2984305e+02   5.4165835e+02   5.4861561e+02   6.1432784e+02
   4.8644020e+02   5.0264288e+02   5.6074450e+02   5.6102473e+02   6.0965905e+02
   4.1407995e+02   4.2182047e+02   4.9077589e+02   5.0537032e+02   6.0969728e+02
   4.5128051e+02   4.5559706e+02   5.2490235e+02   5.3165244e+02   6.1200935e+02
   4.4118523e+02   4.4628429e+02   5.6242826e+02   5.7177240e+02   6.1936910e+02
   4.4956699e+02   4.5409086e+02   5.4696321e+02   5.5401526e+02   6.1488442e+02
   4.4355752e+02   4.4620069e+02   4.9687602e+02   5.0888044e+02   6.1001103e+02
   6.0889952e+02   5.8404327e+02   5.2184505e+02   5.2165021e+02   4.2963599e+02
   6.4511948e+02   6.3870373e+02   6.0423660e+02   5.8250176e+02   4.2965316e+02
   6.3039158e+02   5.9836752e+02   5.0199200e+02   4.9094877e+02   4.2241926e+02
   6.0956353e+02   5.8442624e+02   4.7425703e+02   4.7240188e+02   4.2648614e+02
   6.6086100e+02   6.3359592e+02   5.9515960e+02   5.7865732e+02   4.2965395e+02
   6.1285007e+02   5.8747905e+02   5.3581533e+02   5.3435120e+02   4.2960361e+02
   6.0846239e+02   5.8364121e+02   4.3371568e+02   4.2456239e+02   3.9086688e+02
   6.0840185e+02   5.8360234e+02   4.4697168e+02   4.4671043e+02   4.2917759e+02
   6.0842470e+02   5.8361681e+02   4.3259968e+02   4.2479395e+02   4.1713862e+02
   6.6540563e+02   6.1859505e+02   5.7053421e+02   5.6130789e+02   4.2964925e+02
   6.0837886e+02   5.8358661e+02   4.2995466e+02   4.1846246e+02   4.1731248e+02
   6.0965712e+02   5.8465690e+02   5.1368491e+02   5.1316393e+02   4.2956354e+02
   6.2620095e+02   6.1133020e+02   5.9193870e+02   5.7817876e+02   4.2965440e+02
   6.0961903e+02   5.8483613e+02   5.4728094e+02   5.4678212e+02   4.2964785e+02
   6.0855188e+02   5.8370368e+02   4.4083554e+02   4.3713156e+02   4.2173656e+02
   6.0995550e+02   5.8521314e+02   5.5074369e+02   5.5006731e+02   4.2964820e+02
   6.1191465e+02   5.8801482e+02   5.6802865e+02   5.6571878e+02   4.2965232e+02
   6.1074711e+02   5.8555099e+02   5.1611254e+02   5.1519997e+02   4.2952373e+02
   6.1805117e+02   5.9022165e+02   4.8868673e+02   4.7972885e+02   4.1022648e+02
   6.3856779e+02   6.0343105e+02   5.1686915e+02   5.0946869e+02   4.2828319e+02
   6.8558644e+02   6.7781814e+02   6.0829767e+02   5.8356354e+02   4.2965317e+02
   6.1139802e+02   5.8628976e+02   5.3570927e+02   5.3468072e+02   4.2961879e+02
   6.7367148e+02   6.1020679e+02   5.1359218e+02   5.0375215e+02   4.2697666e+02
   6.1313532e+02   5.8719987e+02   5.0222142e+02   4.9958168e+02   4.2862109e+02
   6.0839720e+02   5.8359846e+02   4.3080805e+02   4.1720802e+02   4.0865509e+02
   6.3064328e+02   6.0924559e+02   5.8231479e+02   5.7192036e+02   4.2965455e+02
   6.9926220e+02   6.4595804e+02   6.0270427e+02   5.8189924e+02   4.2965318e+02
   6.4643794e+02   6.0757906e+02   5.2654511e+02   5.1970698e+02   4.2909084e+02
   6.0851002e+02   5.8367559e+02   4.5437255e+02   4.5372136e+02   4.2834297e+02
   6.0880281e+02   5.8387341e+02   4.5189769e+02   4.4934915e+02   4.2327777e+02
   6.9880646e+02   6.1111246e+02   5.2172621e+02   5.1372338e+02   4.2864637e+02
   6.1031610e+02   5.8539892e+02   5.3929092e+02   5.3859885e+02   4.2963626e+02
   6.1757196e+02   5.9145280e+02   5.4238923e+02   5.3962114e+02   4.2959752e+02
   6.4608028e+02   6.1556671e+02   5.7394041e+02   5.6449364e+02   4.2965282e+02
   6.0860475e+02   5.8374442e+02   4.6818421e+02   4.6773282e+02   4.2880430e+02
   6.0930125e+02   5.8420679e+02   4.5625227e+02   4.5221985e+02   4.1408271e+02
   6.0854328e+02   5.8371649e+02   4.9251554e+02   4.9237652e+02   4.2957155e+02
   6.0838663e+02   5.8359270e+02   4.8075024e+02   4.8073525e+02   4.2963623e+02
   6.0841209e+02   5.8360788e+02   4.3146362e+02   4.1898055e+02   4.0254621e+02
   6.7042352e+02   6.1169100e+02   5.2981552e+02   5.2273386e+02   4.2918340e+02
   6.1515694e+02   5.8847073e+02   4.9404468e+02   4.8888571e+02   4.2593748e+02
   6.0839881e+02   5.8360445e+02   5.1465160e+02   5.1464143e+02   4.2965143e+02
   6.2270625e+02   6.0861111e+02   5.9288673e+02   5.7903054e+02   4.2965432e+02
   6.5192263e+02   6.1259094e+02   5.5411911e+02   5.4707365e+02   4.2960416e+02
   6.1511971e+02   5.8897051e+02   5.2291119e+02   5.2073267e+02   4.2946112e+02
   6.0855449e+02   5.8380794e+02   5.6116898e+02   5.6105737e+02   4.2965294e+02
   6.7727132e+02   6.1296762e+02   5.4028922e+02   5.3350356e+02   4.2945364e+02
   6.1026786e+02   5.8524939e+02   5.2784546e+02   5.2719074e+02   4.2961400e+02
   6.0839761e+02   5.8359921e+02   4.3757774e+02   4.3677739e+02   4.2845013e+02
   6.0844474e+02   5.8367885e+02   5.6460207e+02   5.6455075e+02   4.2965312e+02
   6.0862992e+02   5.8380430e+02   5.1767736e+02   5.1757528e+02   4.2964112e+02
   6.1019696e+02   5.8481197e+02   4.6578610e+02   4.6146699e+02   4.1011690e+02
   6.5773058e+02   6.1135519e+02   5.3547905e+02   5.2876363e+02   4.2935999e+02
   6.3140028e+02   6.2708198e+02   6.0412664e+02   5.8262130e+02   4.2965321e+02
   6.0838264e+02   5.8358906e+02   4.3250179e+02   4.3127188e+02   4.2815604e+02
   6.1455299e+02   5.8862510e+02   5.2677132e+02   5.2480134e+02   4.2952137e+02
   6.0839656e+02   5.8359805e+02   4.3080625e+02   4.1825685e+02   4.1179518e+02
   6.3603485e+02   6.0658044e+02   5.6143909e+02   5.5461424e+02   4.2963708e+02
   6.2415201e+02   5.9674271e+02   5.4763310e+02   5.4332096e+02   4.2959871e+02
   6.2999456e+02   6.0224211e+02   5.6000551e+02   5.5398863e+02   4.2963607e+02
   6.0878842e+02   5.8402253e+02   5.5077368e+02   5.5058801e+02   4.2965182e+02
   6.0928759e+02   5.8440924e+02   5.2983498e+02   5.2951141e+02   4.2963644e+02
   6.0893762e+02   5.8457084e+02   5.7260605e+02   5.7198273e+02   4.2965318e+02
   6.2158855e+02   6.0401581e+02   5.8804180e+02   5.7680701e+02   4.2965410e+02
   6.1771757e+02   5.9164095e+02   5.4401271e+02   5.4115810e+02   4.2960414e+02
   6.5811353e+02   6.1133410e+02   5.3474593e+02   5.2801393e+02   4.2934160e+02
   6.2829136e+02   5.9848058e+02   5.2950269e+02   5.2463682e+02   4.2935021e+02
   6.0849234e+02   5.8423245e+02   5.8149635e+02   5.8092179e+02   4.2965294e+02
   6.2882284e+02   5.9880004e+02   5.2916048e+02   5.2419960e+02   4.2933601e+02
   6.0853270e+02   5.8369124e+02   4.5748237e+02   4.5688401e+02   4.2842618e+02
   6.9659948e+02   6.1153611e+02   5.2616662e+02   5.1873979e+02   4.2900986e+02
   6.1797547e+02   5.9335960e+02   5.6403116e+02   5.5984387e+02   4.2964824e+02
   6.1687393e+02   5.8983477e+02   5.0327402e+02   4.9885559e+02   4.2788531e+02
   6.0899551e+02   5.8400289e+02   4.5542669e+02   4.5258989e+02   4.2205417e+02
   6.0839665e+02   5.8359875e+02   4.4095427e+02   4.4052670e+02   4.2896042e+02
   6.1667520e+02   5.8925368e+02   4.8610228e+02   4.7773899e+02   3.8407495e+02
   6.3420465e+02   6.1106320e+02   5.8013948e+02   5.7002895e+02   4.2965466e+02
   6.0846409e+02   5.8365870e+02   5.0873928e+02   5.0869715e+02   4.2964294e+02
   6.0867241e+02   5.8383053e+02   5.0719756e+02   5.0705197e+02   4.2961377e+02
   6.0895499e+02   5.8410987e+02   5.2924269e+02   5.2903536e+02   4.2964211e+02
   6.0863140e+02   5.8381697e+02   5.2856053e+02   5.2846835e+02   4.2964789e+02
   6.1302412e+02   5.8685812e+02   4.8415549e+02   4.7921932e+02   4.2253733e+02
   6.4537147e+02   6.0532952e+02   5.0383618e+02   4.8986764e+02   4.1921618e+02
   6.1133642e+02   5.8600681e+02   5.1545045e+02   5.1431937e+02   4.2948116e+02
   6.0838162e+02   5.8358881e+02   4.7016801e+02   4.7015397e+02   4.2962973e+02
   6.3469473e+02   6.2576221e+02   5.9996038e+02   5.8119464e+02   4.2965385e+02
   6.2067072e+02   6.1373487e+02   6.0089869e+02   5.8209243e+02   4.2965352e+02
   6.1099232e+02   5.8556918e+02   4.9259015e+02   4.9045957e+02   4.2827449e+02
   6.8320716e+02   6.8199284e+02   6.0836293e+02   5.8358023e+02   4.2965314e+02
   6.0859034e+02   5.8374398e+02   4.7996978e+02   4.7970610e+02   4.2934389e+02
   6.1000786e+02   6.0728775e+02   6.0560094e+02   5.8349387e+02   4.2965316e+02
   6.1105096e+02   5.8551038e+02   4.8193934e+02   4.7887384e+02   4.2553472e+02
   6.5129190e+02   6.0798756e+02   5.1359674e+02   5.0424937e+02   4.2717578e+02
   6.1106145e+02   5.8584284e+02   5.2107986e+02   5.2012248e+02   4.2956163e+02
   6.0892829e+02   5.8396059e+02   4.6193654e+02   4.6033954e+02   4.2606012e+02
   6.0911987e+02   5.8497551e+02   5.7415681e+02   5.7325050e+02   4.2965319e+02
   7.2811956e+02   6.1279643e+02   5.3679189e+02   5.2995963e+02   4.2938260e+02
   6.1536986e+02   5.9097067e+02   5.6349280e+02   5.6018049e+02   4.2964912e+02
   6.0867010e+02   5.8378909e+02   4.6740284e+02   4.6679587e+02   4.2847769e+02
   6.0872148e+02   5.8390138e+02   5.3033465e+02   5.3020944e+02   4.2964698e+02
   6.0839825e+02   5.8359978e+02   4.3792419e+02   4.3715917e+02   4.2848649e+02
   6.0838724e+02   5.8359931e+02   5.5894949e+02   5.5894197e+02   4.2965311e+02
   7.3739661e+02   6.1619465e+02   5.5915305e+02   5.5152141e+02   4.2962457e+02
   6.1575665e+02   5.8931505e+02   5.1692607e+02   5.1435351e+02   4.2928422e+02
   6.1040408e+02   5.8540440e+02   5.3222533e+02   5.3153036e+02   4.2962236e+02
   6.0841991e+02   5.8361392e+02   4.3333553e+02   4.2844343e+02   4.2239355e+02
   6.2933055e+02   6.0142410e+02   5.5742008e+02   5.5171321e+02   4.2963008e+02
   6.1310376e+02   5.8709644e+02   4.9587252e+02   4.9250250e+02   4.2772035e+02
   6.4679550e+02   6.1171409e+02   5.5868527e+02   5.5149779e+02   4.2962605e+02
   6.2279425e+02   5.9435495e+02   5.1889466e+02   5.1446684e+02   4.2906646e+02
   6.0884484e+02   5.8390147e+02   4.5030882e+02   4.4702546e+02   4.2068695e+02
   6.1254010e+02   5.8694574e+02   5.1750056e+02   5.1597640e+02   4.2945673e+02
   6.0838110e+02   5.8358827e+02   4.6459654e+02   4.6458039e+02   4.2962223e+02
   6.4967116e+02   6.1072627e+02   5.4618398e+02   5.3963585e+02   4.2954414e+02
   6.0842759e+02   5.8361994e+02   4.5621052e+02   4.5599135e+02   4.2921890e+02
   6.5498744e+02   6.1061671e+02   5.3304644e+02   5.2632617e+02   4.2930085e+02
   6.0997629e+02   5.8485919e+02   5.0091075e+02   4.9994369e+02   4.2927615e+02
   6.1132750e+02   5.8563998e+02   4.7688366e+02   4.7264864e+02   4.2094150e+02
   6.0865985e+02   5.8377875e+02   4.6226958e+02   4.6146890e+02   4.2801131e+02
   6.1495591e+02   5.9920774e+02   5.9093754e+02   5.7983813e+02   4.2965371e+02
   6.1491915e+02   5.8908154e+02   5.3405527e+02   5.3203219e+02   4.2957164e+02
   6.0844414e+02   5.8362906e+02   4.3292174e+02   4.2289426e+02   3.9810578e+02
   6.4297004e+02   6.2662961e+02   5.9476016e+02   5.7870866e+02   4.2965419e+02
   6.1938459e+02   5.9268230e+02   5.3795435e+02   5.3479709e+02   4.2955670e+02
   6.0889683e+02   5.8395269e+02   4.7162899e+02   4.7072777e+02   4.2810755e+02
   6.0891293e+02   5.8394622e+02   4.4804680e+02   4.4325935e+02   4.0763544e+02
   6.1497962e+02   5.8911994e+02   5.3370531e+02   5.3167128e+02   4.2956890e+02
   6.5886973e+02   6.5858511e+02   6.0832195e+02   5.8357014e+02   4.2965307e+02
   6.8944961e+02   6.1088332e+02   5.1970211e+02   5.1138212e+02   4.2838519e+02
   6.1612243e+02   5.8888561e+02   4.8547903e+02   4.7751173e+02   4.0677019e+02
   6.1015205e+02   5.8538054e+02   5.4922614e+02   5.4849755e+02   4.2964679e+02
   6.5802034e+02   6.1204615e+02   5.4113997e+02   5.3446715e+02   4.2947218e+02
   6.1278231e+02   5.8658878e+02   4.7772603e+02   4.7158339e+02   3.8915814e+02
   6.2563203e+02   6.2091980e+02   6.0338203e+02   5.8254423e+02   4.2965343e+02
   6.0845124e+02   5.8365623e+02   5.3521218e+02   5.3518364e+02   4.2965223e+02
   6.7502238e+02   6.1108666e+02   5.2299124e+02   5.1518558e+02   4.2877884e+02
   6.4445342e+02   6.0744676e+02   5.3355649e+02   5.2725566e+02   4.2933981e+02
   6.2381479e+02   5.9734365e+02   5.5706564e+02   5.5226999e+02   4.2963356e+02
   6.6061667e+02   6.1472349e+02   5.5668698e+02   5.4931376e+02   4.2961532e+02
   6.0912203e+02   5.8409005e+02   4.6041277e+02   4.5803520e+02   4.2358993e+02
   6.0837504e+02   5.8358408e+02   4.2975270e+02   4.0834391e+02   4.0633487e+02
   6.2889139e+02   6.2829938e+02   6.0778653e+02   5.8347200e+02   4.2965307e+02
   7.4279474e+02   6.4996925e+02   6.0431255e+02   5.8244277e+02   4.2965306e+02
   6.2253894e+02   5.9504960e+02   5.3901824e+02   5.3520151e+02   4.2954366e+02
   6.0877358e+02   5.8395307e+02   5.3273659e+02   5.3259387e+02   4.2964691e+02
   6.6043507e+02   6.1544535e+02   5.6030294e+02   5.5265280e+02   4.2962924e+02
   6.7225230e+02   6.1119304e+02   5.2452508e+02   5.1692844e+02   4.2890627e+02
   6.1287823e+02   5.8688684e+02   4.9214394e+02   4.8844160e+02   4.2695545e+02
   6.1087679e+02   5.8563436e+02   5.1366099e+02   5.1266883e+02   4.2947833e+02
   6.3840093e+02   6.2297590e+02   5.9390971e+02   5.7842000e+02   4.2965431e+02
   6.0837965e+02   5.8358710e+02   4.3003440e+02   4.2158903e+02   4.2069673e+02
   6.3565779e+02   6.0537695e+02   5.5583772e+02   5.4953431e+02   4.2962021e+02
   6.6333470e+02   6.2064216e+02   5.7641888e+02   5.6613734e+02   4.2965357e+02
   6.2508864e+02   5.9529003e+02   5.0406625e+02   4.9608840e+02   4.2599702e+02
   6.0838807e+02   5.8359284e+02   4.4241632e+02   4.4219479e+02   4.2927755e+02
   6.2097290e+02   5.9364125e+02   5.3251655e+02   5.2904662e+02   4.2948630e+02
   6.8061591e+02   6.0922825e+02   5.0309878e+02   4.8665670e+02   3.9279020e+02
   6.1813791e+02   5.9036664e+02   4.9122672e+02   4.8293070e+02   4.1955289e+02
   6.1060417e+02   5.9472255e+02   5.9148923e+02   5.8184311e+02   4.2965311e+02
   6.3150897e+02   6.0083862e+02   5.3547972e+02   5.3029957e+02   4.2944108e+02
   6.0906591e+02   5.8407669e+02   4.7391968e+02   4.7283127e+02   4.2791046e+02
   6.2541259e+02   5.9835616e+02   5.5525498e+02   5.5028484e+02   4.2962709e+02
   6.4660340e+02   6.0810937e+02   5.3163856e+02   5.2513503e+02   4.2928084e+02
   6.0837717e+02   5.8358534e+02   4.2982390e+02   4.0836256e+02   4.0448543e+02
   6.2621018e+02   5.9757803e+02   5.3805426e+02   5.3359811e+02   4.2951075e+02
   6.0894491e+02   5.8403327e+02   4.9417227e+02   4.9372850e+02   4.2941171e+02
   6.0874548e+02   5.8389879e+02   5.1400625e+02   5.1385359e+02   4.2962809e+02
   6.3102403e+02   6.0035427e+02   5.3248617e+02   5.2734406e+02   4.2938886e+02
   6.4511189e+02   6.0640918e+02   5.1850913e+02   5.1074820e+02   4.2838102e+02
   6.1831084e+02   5.9200755e+02   5.4171044e+02   5.3877809e+02   4.2958970e+02
   6.1008349e+02   5.8506676e+02   5.2424978e+02   5.2364289e+02   4.2960702e+02
   6.0973197e+02   5.8475164e+02   5.2093568e+02   5.2043638e+02   4.2960576e+02
   6.2130695e+02   5.9355800e+02   5.2440150e+02   5.2066649e+02   4.2933744e+02
   6.3233222e+02   5.9962637e+02   5.0545729e+02   4.9549811e+02   4.2494113e+02
   6.1375735e+02   5.8973441e+02   5.6642808e+02   5.6342053e+02   4.2965137e+02
   6.3116078e+02   6.3008102e+02   6.0734976e+02   5.8337744e+02   4.2965305e+02
   6.0841987e+02   5.8381406e+02   5.8076122e+02   5.8056075e+02   4.2965328e+02
   7.0961605e+02   6.9265618e+02   6.0827311e+02   5.8355690e+02   4.2965303e+02
   6.0862950e+02   5.8375418e+02   4.4003039e+02   4.3387617e+02   3.9077223e+02
   6.2482543e+02   5.9645494e+02   5.3530472e+02   5.3110625e+02   4.2948572e+02
   6.1054895e+02   5.8546994e+02   5.2600278e+02   5.2524125e+02   4.2960157e+02
   6.3525578e+02   6.1178255e+02   5.7998836e+02   5.6982821e+02   4.2965462e+02
   6.0837263e+02   5.8358246e+02   4.2965403e+02   3.8274544e+02   3.8002860e+02
   6.0855476e+02   5.8377507e+02   5.5027925e+02   5.5019865e+02   4.2965282e+02
   6.0890774e+02   5.8418012e+02   5.5540919e+02   5.5514693e+02   4.2965225e+02
   6.0845500e+02   5.8363808e+02   4.3855558e+02   4.3621294e+02   4.2564267e+02
   6.1113180e+02   5.8657493e+02   5.5808066e+02   5.5677498e+02   4.2964971e+02
   6.1259748e+02   5.9779313e+02   5.9246242e+02   5.8117916e+02   4.2965377e+02
   6.2357205e+02   5.9547227e+02   5.3304742e+02   5.2907623e+02   4.2946562e+02
   6.0843304e+02   5.8362244e+02   4.3326791e+02   4.2646881e+02   4.1844665e+02
   6.0863813e+02   5.8376162e+02   4.4273591e+02   4.3849743e+02   4.1887930e+02
   6.1494336e+02   5.8908039e+02   5.3327320e+02   5.3125350e+02   4.2956621e+02
   6.5490634e+02   6.1508838e+02   5.6276960e+02   5.5489223e+02   4.2963628e+02
   6.2434677e+02   5.9453859e+02   4.9736647e+02   4.8697138e+02   4.2032193e+02
   7.5617240e+02   6.1589294e+02   5.5766414e+02   5.5013861e+02   4.2961888e+02
   6.3124122e+02   6.0357289e+02   5.6288133e+02   5.5634353e+02   4.2964135e+02
   6.3575804e+02   6.0109437e+02   5.0129821e+02   4.8787804e+02   4.1740976e+02
   6.0845280e+02   5.8363672e+02   4.4731623e+02   4.4661007e+02   4.2831944e+02
   6.2066540e+02   5.9527309e+02   5.6066958e+02   5.5620536e+02   4.2964265e+02
   6.1171461e+02   5.8601659e+02   4.8679655e+02   4.8348318e+02   4.2637340e+02
   6.1483910e+02   5.8800395e+02   4.8279928e+02   4.7545166e+02   3.8923238e+02
   6.1096855e+02   5.8697641e+02   5.6804825e+02   5.6624174e+02   4.2965271e+02
   6.0951682e+02   5.8441699e+02   4.7948768e+02   4.7804577e+02   4.2778212e+02
   6.2044056e+02   5.9677869e+02   5.7150045e+02   5.6553732e+02   4.2965256e+02
   6.0944143e+02   5.8440107e+02   4.8926163e+02   4.8826741e+02   4.2893411e+02
   6.1186249e+02   5.8661429e+02   5.3177136e+02   5.3062350e+02   4.2959978e+02
   7.1063495e+02   6.0955084e+02   5.0467642e+02   4.8955421e+02   4.1756266e+02
   6.6269749e+02   6.0876139e+02   5.0299922e+02   4.8667996e+02   4.0075182e+02
   6.0844199e+02   5.8363219e+02   4.7402001e+02   4.7391367e+02   4.2949717e+02
   6.5837085e+02   6.2436535e+02   5.8465018e+02   5.7228997e+02   4.2965432e+02
   6.0874084e+02   5.8382977e+02   4.4339732e+02   4.3791979e+02   3.8005464e+02
   6.1119909e+02   5.8746520e+02   5.7041071e+02   5.6822546e+02   4.2965305e+02
   6.0928868e+02   5.8440467e+02   5.2851505e+02   5.2819210e+02   4.2963475e+02
   6.0837415e+02   5.8358354e+02   4.3046591e+02   4.3032925e+02   4.2950839e+02
   6.1328120e+02   5.8734080e+02   5.0529797e+02   5.0288904e+02   4.2886060e+02
   6.2000958e+02   5.9403927e+02   5.5327089e+02   5.4946860e+02   4.2962915e+02
   6.0851895e+02   5.8368163e+02   4.4424472e+02   4.4241135e+02   4.2600171e+02
   6.2707032e+02   6.2158113e+02   6.0261926e+02   5.8229627e+02   4.2965343e+02
   6.6101667e+02   6.0973769e+02   5.1445371e+02   5.0503053e+02   4.2730165e+02
   6.1385380e+02   5.8732839e+02   4.8065965e+02   4.7387391e+02   3.9800161e+02
   6.1308300e+02   5.8783819e+02   5.4313668e+02   5.4154244e+02   4.2962523e+02
   6.0853770e+02   5.8369433e+02   4.5401485e+02   4.5321185e+02   4.2801283e+02
   6.6457895e+02   6.0888008e+02   5.0300302e+02   4.8663111e+02   3.9610133e+02
   6.3134429e+02   6.0083924e+02   5.3696565e+02   5.3180081e+02   4.2946618e+02
   6.0867143e+02   5.8378932e+02   4.6655342e+02   4.6591087e+02   4.2839305e+02
   6.0931506e+02   5.8438586e+02   5.1720641e+02   5.1683530e+02   4.2960668e+02
   6.1797518e+02   5.9036749e+02   4.9452254e+02   4.8736277e+02   4.2379408e+02
   6.0846476e+02   5.8368002e+02   5.5047630e+02   5.5043542e+02   4.2965283e+02
   6.0866320e+02   5.8377698e+02   4.4109027e+02   4.3516588e+02   3.8541016e+02
   6.0914823e+02   5.8410826e+02   4.6124436e+02   4.5890734e+02   4.2375457e+02
   6.1051756e+02   5.8592052e+02   5.5702135e+02   5.5600371e+02   4.2964989e+02
   6.1720348e+02   5.8976612e+02   4.9172691e+02   4.8435778e+02   4.2206097e+02
   6.1136113e+02   5.8757831e+02   5.6972719e+02   5.6753319e+02   4.2965298e+02
   6.0993723e+02   5.8496762e+02   5.2795576e+02   5.2741136e+02   4.2962094e+02
   6.0896505e+02   5.8409204e+02   5.1822918e+02   5.1799740e+02   4.2962656e+02
   6.2338331e+02   6.0153810e+02   5.7931423e+02   5.7093418e+02   4.2965441e+02
   6.2523779e+02   5.9520203e+02   4.9989531e+02   4.9015530e+02   4.2295647e+02
   6.0865436e+02   6.0692717e+02   6.0664005e+02   5.8357362e+02   4.2965319e+02
   6.0838046e+02   5.8358788e+02   4.4847178e+02   4.4842254e+02   4.2956187e+02
   6.9856708e+02   6.1504422e+02   5.5393497e+02   5.4667360e+02   4.2960064e+02
   6.1273563e+02   5.8663302e+02   4.8196438e+02   4.7693096e+02   4.2108399e+02
   6.0879072e+02   5.8386486e+02   4.4823070e+02   4.4465030e+02   4.1990331e+02
   6.0963778e+02   5.8657426e+02   5.7896010e+02   5.7679701e+02   4.2965326e+02
   6.0872890e+02   5.8392357e+02   5.3845595e+02   5.3832386e+02   4.2964957e+02
   6.0960465e+02   5.8470786e+02   5.3292738e+02   5.3249512e+02   4.2963526e+02
   6.7202869e+02   6.1065079e+02   5.1882827e+02   5.1037470e+02   4.2825371e+02
   6.1173951e+02   5.8590541e+02   4.7663822e+02   4.7176816e+02   4.1780656e+02
   6.4147260e+02   6.0518095e+02   5.2269351e+02   5.1578508e+02   4.2889628e+02
   6.1335397e+02   5.8796067e+02   5.3919009e+02   5.3756351e+02   4.2961171e+02
   6.0875187e+02   5.8389469e+02   5.0592662e+02   5.0573368e+02   4.2959745e+02
   6.0837710e+02   5.8358550e+02   4.5115650e+02   4.5113841e+02   4.2961828e+02
   6.0847885e+02   5.8368007e+02   5.3062693e+02   5.3058868e+02   4.2965116e+02
   6.1161062e+02   5.8660746e+02   5.4367146e+02   5.4251442e+02   4.2963448e+02
   6.2457277e+02   5.9792729e+02   5.5711999e+02   5.5218247e+02   4.2963307e+02
   6.1291724e+02   5.8751795e+02   5.3506563e+02   5.3358547e+02   4.2959986e+02
   6.2161768e+02   5.9643585e+02   5.6369656e+02   5.5862285e+02   4.2964613e+02
   6.0849382e+02   5.8369118e+02   5.2715975e+02   5.2711688e+02   4.2965054e+02
   6.0848307e+02   5.8368012e+02   5.2319645e+02   5.2315585e+02   4.2964993e+02
   6.2584838e+02   5.9742523e+02   5.3970031e+02   5.3530074e+02   4.2953138e+02
   6.5302282e+02   6.1046651e+02   5.3585826e+02   5.2925043e+02   4.2937457e+02
   6.1758000e+02   5.9116643e+02   5.3479620e+02   5.3209129e+02   4.2954783e+02
   6.0838173e+02   5.8358812e+02   4.3004216e+02   4.1219207e+02   4.0728747e+02
   6.0852087e+02   5.8368300e+02   4.4847497e+02   4.4730385e+02   4.2729375e+02
   6.4675236e+02   6.0762577e+02   5.2576789e+02   5.1884367e+02   4.2904944e+02
   6.1544888e+02   5.8909425e+02   5.1708914e+02   5.1461542e+02   4.2930555e+02
   6.0866120e+02   5.8377795e+02   4.4901016e+02   4.4678894e+02   4.2459691e+02
   6.3074248e+02   6.0034829e+02   5.3507179e+02   5.2998614e+02   4.2943890e+02
   6.0854802e+02   5.8381197e+02   5.6372125e+02   5.6360104e+02   4.2965293e+02
   6.0858333e+02   5.8372375e+02   4.3948074e+02   4.3399136e+02   4.1453920e+02
   6.0909512e+02   5.8474405e+02   5.7104153e+02   5.7032941e+02   4.2965326e+02
   6.2289788e+02   5.9515284e+02   5.3609336e+02   5.3222905e+02   4.2951102e+02
   6.2644096e+02   5.9656510e+02   5.1455342e+02   5.0886825e+02   4.2848575e+02
   6.1337604e+02   5.8757069e+02   5.1741907e+02   5.1561592e+02   4.2941590e+02
   6.0847564e+02   5.8365161e+02   4.3680560e+02   4.3250374e+02   4.2182848e+02
   6.1031312e+02   5.8518337e+02   5.1286511e+02   5.1207430e+02   4.2950598e+02
   6.1715556e+02   5.9155244e+02   5.5104795e+02   5.4806824e+02   4.2962972e+02
   6.5338498e+02   6.0744632e+02   5.0252718e+02   4.8639052e+02   3.8324086e+02
   6.1004195e+02   5.8505710e+02   5.2790501e+02   5.2732556e+02   4.2961865e+02
   6.1909012e+02   6.0207830e+02   5.8892297e+02   5.7781158e+02   4.2965392e+02
   6.0841882e+02   5.8363016e+02   5.4806149e+02   5.4804224e+02   4.2965295e+02
   6.3532040e+02   6.0167846e+02   5.1443125e+02   5.0699591e+02   4.2797088e+02
   6.4574651e+02   6.0837767e+02   5.3774494e+02   5.3142163e+02   4.2942732e+02
   6.0876407e+02   5.8384611e+02   4.4477106e+02   4.3987042e+02   4.1155458e+02
   6.0899199e+02   5.8399918e+02   4.4955915e+02   4.4482663e+02   4.0550913e+02
   6.1279453e+02   5.8663992e+02   4.8013655e+02   4.7457667e+02   4.1765973e+02
   6.4905508e+02   6.1065181e+02   5.4711708e+02   5.4055807e+02   4.2955428e+02
   6.1387451e+02   5.8734373e+02   4.8076374e+02   4.7398217e+02   4.0176556e+02
   7.0282984e+02   6.1299454e+02   5.3932570e+02   5.3251879e+02   4.2943531e+02
   6.3636783e+02   6.0134612e+02   5.0086370e+02   4.8693657e+02   4.1473491e+02
   6.0839890e+02   5.8360001e+02   4.3443914e+02   4.3265004e+02   4.2720702e+02
   6.6928915e+02   6.1014617e+02   5.1387538e+02   5.0415672e+02   4.2708135e+02
   6.3380833e+02   6.0042716e+02   5.0584228e+02   4.9564553e+02   4.2487814e+02
   6.2642552e+02   6.1469459e+02   5.9570291e+02   5.7988914e+02   4.2965403e+02
   6.0854353e+02   5.8373522e+02   5.2554289e+02   5.2548036e+02   4.2964882e+02
   6.0969107e+02   5.8578515e+02   5.7307760e+02   5.7171500e+02   4.2965338e+02
   6.4588164e+02   6.0711255e+02   5.2351873e+02   5.1638875e+02   4.2891310e+02
   6.0900999e+02   5.8404441e+02   4.7688251e+02   4.7597893e+02   4.2841808e+02
   6.2677812e+02   5.9593585e+02   4.9624696e+02   4.8384452e+02   4.0890746e+02
   6.0897134e+02   5.8398543e+02   4.4943928e+02   4.4482280e+02   4.0960559e+02
   6.2997684e+02   5.9960579e+02   5.3065391e+02   5.2558504e+02   4.2935890e+02
   6.0842261e+02   5.8361628e+02   4.4928210e+02   4.4892693e+02   4.2897750e+02
   6.0838981e+02   5.8359406e+02   4.5277163e+02   4.5269113e+02   4.2949638e+02
   6.0871362e+02   5.8389577e+02   5.3132292e+02   5.3120116e+02   4.2964739e+02
   6.0840383e+02   5.8361831e+02   5.5749435e+02   5.5747847e+02   4.2965307e+02
   6.0882704e+02   5.8389539e+02   4.6568405e+02   4.6465020e+02   4.2752302e+02
   6.0851279e+02   5.8367744e+02   4.4322299e+02   4.4122706e+02   4.2573295e+02
   6.1378653e+02   5.8754001e+02   4.9403167e+02   4.8991441e+02   4.2688855e+02
   6.0843161e+02   5.8362291e+02   4.6274802e+02   4.6259159e+02   4.2934922e+02
   6.1908007e+02   6.1788732e+02   6.0705122e+02   5.8340125e+02   4.2965292e+02
   6.1378171e+02   5.9064862e+02   5.7271797e+02   5.6885654e+02   4.2965325e+02
   6.1173042e+02   5.9021415e+02   5.8073314e+02   5.7619417e+02   4.2965318e+02
   6.2120857e+02   5.9367656e+02   5.2928060e+02   5.2570878e+02   4.2943744e+02
   6.1789208e+02   6.1702678e+02   6.0743449e+02   5.8346502e+02   4.2965295e+02
   6.1362125e+02   5.9113714e+02   5.7594318e+02   5.7158193e+02   4.2965351e+02
   6.0873700e+02   5.8385957e+02   4.8578919e+02   4.8541191e+02   4.2933292e+02
   6.1665814e+02   5.8949405e+02   4.9487415e+02   4.8878848e+02   4.2519987e+02
   6.1656546e+02   5.8919341e+02   4.8641616e+02   4.7825843e+02   4.0953607e+02
   7.3156104e+02   7.1469588e+02   6.0831668e+02   5.8356829e+02   4.2965314e+02
   6.0946999e+02   5.8437662e+02   4.7789654e+02   4.7640105e+02   4.2759107e+02
   6.0838223e+02   5.8358889e+02   4.3109568e+02   4.2834349e+02   4.2651069e+02
   6.1716390e+02   5.8958879e+02   4.8687411e+02   4.7824351e+02   3.9065312e+02
   6.5827514e+02   6.1382420e+02   5.5341422e+02   5.4629092e+02   4.2959870e+02
   6.3939636e+02   6.0671021e+02   5.4954542e+02   5.4335909e+02   4.2958339e+02
   6.5729909e+02   6.1173678e+02   5.3950330e+02   5.3282652e+02   4.2944431e+02
   6.1349516e+02   5.8837085e+02   5.4901111e+02   5.4716027e+02   4.2963579e+02
   6.1233439e+02   5.8695872e+02   5.2963615e+02   5.2834491e+02   4.2958298e+02
   6.0902757e+02   5.8403287e+02   4.6613802e+02   4.6467298e+02   4.2650423e+02
   6.0925908e+02   5.8575077e+02   5.7842208e+02   5.7684172e+02   4.2965322e+02
   6.2161379e+02   5.9405783e+02   5.3162437e+02   5.2801353e+02   4.2946676e+02
   6.6930724e+02   6.1045600e+02   5.1734638e+02   5.0861294e+02   4.2798662e+02
   6.1681394e+02   5.8935022e+02   4.8638075e+02   4.7795816e+02   3.9892291e+02
   6.0848124e+02   5.8365449e+02   4.3507253e+02   4.2795051e+02   4.1305965e+02
   6.3500595e+02   6.0259673e+02   5.3167298e+02   5.2603646e+02   4.2934152e+02
   6.0869303e+02   5.8397861e+02   5.6127876e+02   5.6108293e+02   4.2965281e+02
   6.3409049e+02   6.1043329e+02   5.7895180e+02   5.6914864e+02   4.2965457e+02
   6.4527036e+02   6.2723710e+02   5.9403259e+02   5.7828037e+02   4.2965428e+02
   6.6108337e+02   6.0875857e+02   5.0407380e+02   4.8875762e+02   4.1595212e+02
   6.0851701e+02   5.8368040e+02   4.4972775e+02   4.4871673e+02   4.2761978e+02
   6.1088336e+02   5.8802884e+02   5.7680914e+02   5.7391693e+02   4.2965320e+02
   6.2704143e+02   5.9620088e+02   4.9809051e+02   4.8650116e+02   4.1826615e+02
   6.1047747e+02   5.8505782e+02   4.7518343e+02   4.7198807e+02   4.2345465e+02
   6.1938760e+02   5.9117837e+02   4.9087044e+02   4.8139400e+02   4.1362034e+02
   6.1189945e+02   5.8679922e+02   5.4093113e+02   5.3972667e+02   4.2962754e+02
   6.3427459e+02   6.0250758e+02   5.3611764e+02   5.3062781e+02   4.2943699e+02
   6.5591593e+02   6.1010869e+02   5.2621806e+02   5.1898667e+02   4.2903436e+02
   6.1013930e+02   5.8497574e+02   4.9894697e+02   4.9779489e+02   4.2915457e+02
   6.1263166e+02   5.8778518e+02   5.5337195e+02   5.5165788e+02   4.2964350e+02
   6.9640698e+02   6.5864968e+02   6.0701104e+02   5.8322876e+02   4.2965307e+02
   6.0842486e+02   5.8361673e+02   4.3220678e+02   4.2220186e+02   4.1123933e+02
   6.0929352e+02   5.8445910e+02   5.3918122e+02   5.3884433e+02   4.2964467e+02
   6.5957367e+02   6.1126152e+02   5.3220119e+02   5.2534846e+02   4.2927031e+02
   6.1004938e+02   5.8509070e+02   5.3152198e+02   5.3094272e+02   4.2962625e+02
   6.2000261e+02   5.9319593e+02   5.3889009e+02   5.3558884e+02   4.2955961e+02
   6.0845959e+02   5.8578285e+02   5.8524683e+02   5.8309694e+02   4.2965318e+02
   6.0868577e+02   5.8384245e+02   5.0816766e+02   5.0802061e+02   4.2961581e+02
   6.2852382e+02   6.1362339e+02   5.9202046e+02   5.7800367e+02   4.2965438e+02
   6.0840239e+02   5.8361262e+02   5.4700606e+02   5.4699427e+02   4.2965304e+02
   6.5410491e+02   6.4690512e+02   6.0555305e+02   5.8284819e+02   4.2965309e+02
   6.4261181e+02   6.0902790e+02   5.5410112e+02   5.4742238e+02   4.2960811e+02
   6.0876675e+02   5.8384848e+02   4.4619046e+02   4.4199811e+02   4.1703744e+02
   6.3424208e+02   6.2551901e+02   6.0008621e+02   5.8125433e+02   4.2965360e+02
   7.3166742e+02   6.1198998e+02   5.2935791e+02   5.2220298e+02   4.2916177e+02
   6.2199082e+02   6.2175558e+02   6.0812519e+02   5.8354534e+02   4.2965296e+02
   6.4260511e+02   6.0716501e+02   5.3915966e+02   5.3300086e+02   4.2945998e+02
   6.2161877e+02   5.9430570e+02   5.3714840e+02   5.3351675e+02   4.2953223e+02
   6.1854644e+02   5.9154538e+02   5.2399559e+02   5.2091966e+02   4.2939250e+02
   6.0850242e+02   5.8384289e+02   5.7413555e+02   5.7396093e+02   4.2965315e+02
   6.0856465e+02   5.8371129e+02   4.3894288e+02   4.3350091e+02   4.1566746e+02
   6.5613593e+02   6.1224922e+02   5.4526520e+02   5.3857751e+02   4.2953010e+02
   6.1574675e+02   5.9262257e+02   5.7257290e+02   5.6791119e+02   4.2965287e+02
   6.8852801e+02   6.1491957e+02   5.5348014e+02   5.4625380e+02   4.2959798e+02
   6.0848125e+02   5.8369264e+02   5.4586174e+02   5.4581798e+02   4.2965241e+02
   6.0920438e+02   5.8427700e+02   5.1149157e+02   5.1113412e+02   4.2958074e+02
   6.0842387e+02   5.8361709e+02   4.3803597e+02   4.3649524e+02   4.2720566e+02
   6.0867695e+02   5.8378837e+02   4.4591176e+02   4.4262221e+02   4.2158228e+02
   6.0984541e+02   5.8457084e+02   4.6174994e+02   4.5733086e+02   4.0124173e+02
   6.0838547e+02   5.8359057e+02   4.3020615e+02   4.1143508e+02   3.8005987e+02
   6.0891972e+02   5.8408150e+02   5.3051734e+02   5.3032237e+02   4.2964371e+02
   6.0844041e+02   5.8362703e+02   4.3295792e+02   4.2391893e+02   4.1140489e+02
   6.0844516e+02   5.8367249e+02   5.6109632e+02   5.6105174e+02   4.2965307e+02
   6.0847369e+02   5.8364897e+02   4.3447214e+02   4.2647895e+02   4.0902229e+02
   6.2512486e+02   5.9686263e+02   5.3883735e+02   5.3455959e+02   4.2952608e+02
   6.0837460e+02   5.8358365e+02   4.2973081e+02   4.1798907e+02   4.1769199e+02
   6.0837402e+02   5.8358321e+02   4.2966892e+02   4.0453689e+02   4.0399893e+02
   6.1619945e+02   5.9007888e+02   5.3412667e+02   5.3177187e+02   4.2955742e+02
   6.1128068e+02   5.8638779e+02   5.4697862e+02   5.4588909e+02   4.2964088e+02
   6.4848034e+02   6.0969757e+02   5.4081735e+02   5.3438749e+02   4.2947596e+02
   6.0947034e+02   5.8432116e+02   4.5954901e+02   4.5579198e+02   4.1638361e+02
   6.0844147e+02   5.8362851e+02   4.3525897e+02   4.3119059e+02   4.2302627e+02
   6.1014960e+02   5.8507720e+02   5.1718340e+02   5.1649582e+02   4.2956568e+02
   6.0865931e+02   5.8395320e+02   5.6332872e+02   5.6313631e+02   4.2965292e+02
   6.2927510e+02   5.9772928e+02   5.0191306e+02   4.9127225e+02   4.2287172e+02
   6.0884625e+02   5.8390344e+02   4.5777963e+02   4.5600663e+02   4.2552212e+02
   7.0484543e+02   6.1507124e+02   5.5391499e+02   5.4665238e+02   4.2960058e+02
   6.4730286e+02   6.0846344e+02   5.3269301e+02   5.2621593e+02   4.2930848e+02
   6.0931313e+02   5.8437814e+02   5.1525496e+02   5.1487969e+02   4.2959725e+02
   6.0838640e+02   5.8359114e+02   4.3025888e+02   4.1251240e+02   4.0123926e+02
   6.0839053e+02   5.8359523e+02   4.7352767e+02   4.7350045e+02   4.2961272e+02
   6.6037076e+02   6.0856654e+02   5.0303347e+02   4.8683846e+02   4.0556359e+02
   6.4386456e+02   6.1281813e+02   5.6870965e+02   5.6026767e+02   4.2964805e+02
   6.0896483e+02   5.8398204e+02   4.5376951e+02   4.5074225e+02   4.2122976e+02
   6.2614899e+02   5.9699899e+02   5.2829032e+02   5.2373022e+02   4.2934884e+02
   6.1273387e+02   5.8655627e+02   4.7761728e+02   4.7151761e+02   3.9769485e+02
   6.2487677e+02   6.1691316e+02   5.9985329e+02   5.8153246e+02   4.2965336e+02
   6.4309498e+02   6.0770105e+02   5.4205983e+02   5.3588630e+02   4.2950293e+02
   6.1100314e+02   5.8553381e+02   4.8791393e+02   4.8537091e+02   4.2746133e+02
   7.4771614e+02   6.2199007e+02   5.7770280e+02   5.6708468e+02   4.2965408e+02
   6.1043659e+02   5.8551560e+02   5.4001180e+02   5.3927735e+02   4.2963637e+02
   6.0841565e+02   5.8361041e+02   4.3160554e+02   4.1935202e+02   3.9980057e+02
   6.0844468e+02   5.8364996e+02   5.3520407e+02   5.3517810e+02   4.2965214e+02
   6.0914626e+02   5.8410821e+02   4.6249571e+02   4.6032598e+02   4.2438672e+02
   6.1747331e+02   5.9111694e+02   5.3573901e+02   5.3304588e+02   4.2955623e+02
   6.0855064e+02   5.8370165e+02   4.3845718e+02   4.3295885e+02   4.1601439e+02
   6.0857110e+02   5.8378039e+02   5.4384599e+02   5.4376739e+02   4.2965205e+02
   6.0861823e+02   5.8385489e+02   5.5437528e+02   5.5425674e+02   4.2965268e+02
   6.3601001e+02   6.0197701e+02   5.1358046e+02   5.0582508e+02   4.2775307e+02
   6.8707815e+02   6.1251525e+02   5.3575572e+02   5.2892433e+02   4.2935958e+02
   6.3814613e+02   6.0496294e+02   5.3977648e+02   5.3392736e+02   4.2948161e+02
   6.3365054e+02   6.3323317e+02   6.0800521e+02   5.8350726e+02   4.2965320e+02
   6.3167506e+02   6.0119732e+02   5.3919848e+02   5.3398168e+02   4.2949689e+02
   6.1148467e+02   5.8650594e+02   5.4405437e+02   5.4293086e+02   4.2963582e+02
   6.1087116e+02   5.8572578e+02   5.2498083e+02   5.2411281e+02   4.2959009e+02
   6.1808096e+02   5.9172681e+02   5.3935565e+02   5.3649485e+02   4.2957709e+02
   6.2915916e+02   5.9894426e+02   5.2798456e+02   5.2292075e+02   4.2930170e+02
   6.3859608e+02   6.0399936e+02   5.2504274e+02   5.1865374e+02   4.2907937e+02
   6.1184214e+02   5.8673301e+02   5.3999484e+02   5.3881305e+02   4.2962571e+02
   6.4477177e+02   6.1007883e+02   5.5438661e+02   5.4757787e+02   4.2960824e+02
   6.1672549e+02   5.9044899e+02   5.3296695e+02   5.3049035e+02   4.2954223e+02
   6.2370019e+02   5.9803497e+02   5.6325670e+02   5.5782353e+02   4.2964452e+02
   6.7016473e+02   6.2162067e+02   5.7781727e+02   5.6720595e+02   4.2965419e+02
   6.0960745e+02   5.8441755e+02   4.6345089e+02   4.6013276e+02   4.1978784e+02
   6.8275530e+02   6.1228257e+02   5.3384962e+02   5.2698416e+02   4.2931151e+02
   6.1030779e+02   5.8544262e+02   5.4347063e+02   5.4274949e+02   4.2964139e+02
   6.6277400e+02   6.1220210e+02   5.3784134e+02   5.3109450e+02   4.2940913e+02
   6.4635125e+02   6.1126709e+02   5.5731731e+02   5.5024340e+02   4.2962101e+02
   6.0837888e+02   5.8358785e+02   5.3084215e+02   5.3084016e+02   4.2965280e+02
   6.6497794e+02   6.2213740e+02   5.7935638e+02   5.6840771e+02   4.2965426e+02
   6.1232503e+02   5.8727567e+02   5.4597322e+02   5.4455742e+02   4.2963509e+02
   6.8256681e+02   6.1115737e+02   5.2296073e+02   5.1514030e+02   4.2877420e+02
   6.0846715e+02   5.8364432e+02   4.3390877e+02   4.2493227e+02   3.8024523e+02
   6.1216346e+02   5.8849357e+02   5.6997455e+02   5.6731797e+02   4.2965282e+02
   6.1413023e+02   5.8751760e+02   4.8126436e+02   4.7431005e+02   3.8877603e+02
   6.0847881e+02   5.8365508e+02   4.6122603e+02   4.6091537e+02   4.2903756e+02
   6.8995499e+02   6.2231044e+02   5.7875832e+02   5.6791612e+02   4.2965431e+02
   6.0837654e+02   5.8358555e+02   5.3053175e+02   5.3053083e+02   4.2965307e+02
   6.0973661e+02   5.8451741e+02   4.6808335e+02   4.6530816e+02   4.2265145e+02
   6.7669336e+02   6.1748123e+02   5.6571775e+02   5.5725890e+02   4.2964197e+02
   6.4188472e+02   6.1469506e+02   5.7700669e+02   5.6712531e+02   4.2965427e+02
   6.3445409e+02   6.0309114e+02   5.4212062e+02   5.3660191e+02   4.2952361e+02
   6.0869234e+02   5.8379704e+02   4.4205127e+02   4.3636736e+02   3.9917480e+02
   6.5257490e+02   6.0735545e+02   5.0327985e+02   4.8788266e+02   4.1386722e+02
   6.0846807e+02   5.8364766e+02   4.6132658e+02   4.6105106e+02   4.2910918e+02
   6.1635597e+02   5.9017887e+02   5.3342874e+02   5.3104297e+02   4.2955040e+02
   6.1655823e+02   5.8924056e+02   4.8818753e+02   4.8049041e+02   4.1777925e+02
   6.5295409e+02   6.1116896e+02   5.4225511e+02   5.3569041e+02   4.2949272e+02
   6.5103973e+02   6.1412416e+02   5.6301275e+02   5.5519296e+02   4.2963724e+02
   6.0962854e+02   5.8442471e+02   4.5918111e+02   4.5473087e+02   3.9377560e+02
   6.1515055e+02   5.9066494e+02   5.6244125e+02   5.5931811e+02   4.2964835e+02
   6.5824325e+02   6.1688441e+02   5.6729164e+02   5.5867018e+02   4.2964500e+02
   6.2323355e+02   6.0334108e+02   5.8400389e+02   5.7409844e+02   4.2965417e+02
   6.4851226e+02   6.0806744e+02   5.2400284e+02   5.1678789e+02   4.2892826e+02
   6.4640741e+02   6.4620159e+02   6.0826867e+02   5.8355824e+02   4.2965305e+02
   6.4336695e+02   6.0779051e+02   5.4172976e+02   5.3554186e+02   4.2949773e+02
   6.2468078e+02   5.9568388e+02   5.2111670e+02   5.1643242e+02   4.2913109e+02
   6.0938214e+02   5.8426142e+02   4.5816164e+02   4.5435230e+02   4.1610769e+02
   6.8680743e+02   6.1224412e+02   5.3329663e+02   5.2640719e+02   4.2929585e+02
   6.0862925e+02   5.8375669e+02   4.5757328e+02   4.5661395e+02   4.2761955e+02
   6.2960709e+02   6.0047159e+02   5.4654290e+02   5.4144022e+02   4.2957787e+02
   6.1861052e+02   5.9066560e+02   4.9085286e+02   4.8204072e+02   4.1725746e+02
   6.1588988e+02   5.8871964e+02   4.8480301e+02   4.7687948e+02   3.9227183e+02
   6.1014754e+02   5.8785966e+02   5.8052872e+02   5.7738312e+02   4.2965307e+02
   6.8801536e+02   6.1287017e+02   5.3882869e+02   5.3202754e+02   4.2942629e+02
   6.1855331e+02   5.9466272e+02   5.6943107e+02   5.6436489e+02   4.2965157e+02
   6.1507604e+02   5.8992021e+02   5.5310250e+02   5.5061019e+02   4.2963852e+02
   6.0868182e+02   5.8379177e+02   4.4839156e+02   4.4584068e+02   4.2370087e+02
   6.0837419e+02   5.8358357e+02   4.2968072e+02   3.9802208e+02   3.9181536e+02
   6.3339075e+02   6.0105881e+02   5.2157794e+02   5.1542424e+02   4.2894254e+02
   6.1040686e+02   5.8854080e+02   5.8136702e+02   5.7768198e+02   4.2965300e+02
   6.0837456e+02   5.8358352e+02   4.2971163e+02   4.1359360e+02   4.1319715e+02
   6.1245835e+02   5.8707422e+02   5.3069688e+02   5.2936730e+02   4.2958652e+02
   6.1255958e+02   5.8916721e+02   5.7177288e+02   5.6865513e+02   4.2965292e+02
   6.0838856e+02   5.8359321e+02   4.3604215e+02   4.3537824e+02   4.2873229e+02
   6.1096600e+02   5.8556892e+02   4.9488104e+02   4.9294179e+02   4.2856122e+02
   6.2864807e+02   6.0302628e+02   5.6953083e+02   5.6229336e+02   4.2965068e+02
   6.1018263e+02   5.8480557e+02   4.6648121e+02   4.6237535e+02   4.1382538e+02
   6.7906082e+02   6.1118256e+02   5.2350191e+02   5.1575854e+02   4.2882331e+02
   6.3858566e+02   6.0352071e+02   5.1813030e+02   5.1092270e+02   4.2846746e+02
   6.4639005e+02   6.1209114e+02   5.6130363e+02   5.5386824e+02   4.2963369e+02
   6.0896483e+02   5.8419349e+02   5.4854930e+02   5.4829975e+02   4.2965098e+02
   6.2128971e+02   6.0509354e+02   5.9013023e+02   5.7795212e+02   4.2965434e+02
   6.0840702e+02   5.8360585e+02   4.5452287e+02   4.5437011e+02   4.2935739e+02
   6.3657464e+02   6.3559978e+02   6.0758850e+02   5.8341278e+02   4.2965313e+02
   6.4303762e+02   6.0459494e+02   5.0544554e+02   4.9296692e+02   4.2259035e+02
   6.0992506e+02   5.8467743e+02   4.7451199e+02   4.7210649e+02   4.2531567e+02
   6.7963149e+02   6.0921887e+02   5.0308377e+02   4.8663088e+02   3.8409161e+02
   6.4816751e+02   6.1079386e+02   5.5030452e+02   5.4361962e+02   4.2958184e+02
   6.0956416e+02   5.8438423e+02   4.6049423e+02   4.5665641e+02   4.1558030e+02
   6.1420259e+02   5.9076941e+02   5.7083496e+02   5.6709084e+02   4.2965247e+02
   6.2174846e+02   5.9415539e+02   5.3170788e+02   5.2807107e+02   4.2946655e+02
   6.0837473e+02   5.8358408e+02   5.1374633e+02   5.1374572e+02   4.2965292e+02
