# Supplementary material for: Rethinking Colour Constancy
Source: PLoS One. 2015 Sep 10;10(9):e0135029. doi: 10.1371/journal.pone.0135029 (PMC4565710; doi:10.1371/journal.pone.0135029)
Supplement: S1 Dataset — (ZIP) [file pone.0135029.s002.zip › 5-TransitionMetamerReflectanceData/NtoB_20munsells/fiveTr_10.txt]

   4.2081621e+02   4.2110515e+02   4.7457426e+02   5.2360491e+02   6.2734434e+02
   4.7448520e+02   5.2355226e+02   5.7179688e+02   5.7184518e+02   6.2738280e+02
   4.3751292e+02   4.5163245e+02   5.1500639e+02   5.4087716e+02   6.3768584e+02
   4.3825425e+02   4.5274231e+02   5.2749178e+02   5.5200131e+02   6.4708017e+02
   4.1681641e+02   4.3102116e+02   4.8160484e+02   5.2515079e+02   6.2851838e+02
   4.5968704e+02   4.7402174e+02   5.3738575e+02   5.6130184e+02   6.6031663e+02
   3.8975574e+02   4.2549090e+02   4.7851534e+02   5.2441490e+02   6.2798666e+02
   4.1015962e+02   4.4189477e+02   5.1977241e+02   5.4503700e+02   6.4115568e+02
   4.7447900e+02   5.2343973e+02   6.0738808e+02   6.0887691e+02   6.2921484e+02
   4.7447966e+02   5.2345078e+02   6.0652601e+02   6.0779639e+02   6.2894363e+02
   4.7271938e+02   5.0325382e+02   5.1816956e+02   5.3421073e+02   6.3021662e+02
   4.6583142e+02   4.7866890e+02   4.9827609e+02   5.2873181e+02   6.2969858e+02
   4.7442240e+02   5.2243978e+02   6.0199184e+02   6.1021706e+02   6.4038303e+02
   4.7444638e+02   5.2081384e+02   5.2440195e+02   5.2707014e+02   6.2747583e+02
   4.7446105e+02   5.2311840e+02   6.0999226e+02   6.1687588e+02   6.3652009e+02
   4.6612021e+02   4.8437679e+02   5.3226624e+02   5.5390654e+02   6.4359544e+02
   4.5046875e+02   4.6369862e+02   5.3596318e+02   5.6058994e+02   6.6661501e+02
   4.6471757e+02   4.6732867e+02   4.7823935e+02   5.2402002e+02   6.2758988e+02
   4.7438272e+02   5.2178127e+02   6.0199954e+02   6.1707594e+02   6.7275859e+02
   4.7438179e+02   5.2175544e+02   5.9499687e+02   6.0187853e+02   6.4005592e+02
   4.5626306e+02   4.5759055e+02   4.7641185e+02   5.2386645e+02   6.2752423e+02
   4.1461513e+02   4.3965851e+02   5.0021362e+02   5.3163227e+02   6.3246187e+02
   4.7438049e+02   5.2174180e+02   6.0081351e+02   6.1418762e+02   6.5559459e+02
   4.3048048e+02   4.4756375e+02   5.3132755e+02   5.5615777e+02   6.5421854e+02
   4.4899987e+02   4.5767837e+02   4.9170182e+02   5.2771130e+02   6.2987259e+02
   4.7032441e+02   4.9477406e+02   5.2382826e+02   5.4273126e+02   6.3449396e+02
   4.2055650e+02   4.4364020e+02   5.3335239e+02   5.5846593e+02   6.6325283e+02
   4.1197608e+02   4.4249012e+02   5.3338101e+02   5.5852544e+02   6.6416723e+02
   4.1788017e+02   4.4311087e+02   5.3273574e+02   5.5780163e+02   6.5988677e+02
   4.5993055e+02   4.7409541e+02   5.2774796e+02   5.5088365e+02   6.4306524e+02
   4.2390913e+02   4.4460904e+02   5.3432762e+02   5.5952414e+02   6.8951585e+02
   4.7442594e+02   5.2250396e+02   5.9466585e+02   5.9839583e+02   6.3360517e+02
   4.7447438e+02   5.2335468e+02   5.8709260e+02   5.8758735e+02   6.2808472e+02
   4.7448687e+02   5.2358257e+02   6.0379721e+02   6.0383339e+02   6.2738011e+02
   4.7411913e+02   5.1800799e+02   5.6875794e+02   5.7592652e+02   6.3658549e+02
   4.7254381e+02   5.0464687e+02   5.3140193e+02   5.4565108e+02   6.3365063e+02
   4.3311616e+02   4.4926534e+02   5.3475917e+02   5.5987714e+02   6.9767701e+02
   4.2125472e+02   4.2990587e+02   4.7925084e+02   5.2457309e+02   6.2809800e+02
   4.7448728e+02   5.2358781e+02   6.2732279e+02   6.7308221e+02   6.7350602e+02
   4.5620974e+02   4.6861010e+02   5.1182852e+02   5.3764812e+02   6.3466648e+02
   4.7448701e+02   5.2358599e+02   6.2516400e+02   6.2554758e+02   6.2773260e+02
   4.3793217e+02   4.5138890e+02   5.0881399e+02   5.3635443e+02   6.3487361e+02
   4.2230054e+02   4.4411649e+02   5.3451312e+02   5.5974532e+02   7.1887978e+02
   4.0321300e+02   4.1636076e+02   4.7538364e+02   5.2376166e+02   6.2747395e+02
   4.5596801e+02   4.6808810e+02   5.0939242e+02   5.3597115e+02   6.3379127e+02
   4.2521022e+02   4.4498019e+02   5.3036757e+02   5.5520396e+02   6.5263307e+02
   4.7414689e+02   5.1832486e+02   5.6174389e+02   5.6763233e+02   6.3321394e+02
   4.0847702e+02   4.3097530e+02   4.8266243e+02   5.2542900e+02   6.2871708e+02
   4.4595824e+02   4.5885874e+02   5.1730500e+02   5.4244467e+02   6.3831293e+02
   4.7429153e+02   5.2036797e+02   5.7135859e+02   5.7570374e+02   6.3274477e+02
   4.7161688e+02   5.0137604e+02   5.5335462e+02   5.7272377e+02   6.8586985e+02
   4.5793329e+02   4.6464482e+02   4.8629550e+02   5.2581969e+02   6.2865717e+02
   4.7360745e+02   5.1281159e+02   5.6093392e+02   5.7271507e+02   6.4229330e+02
   4.7448600e+02   5.2356793e+02   6.2687726e+02   6.6477955e+02   6.8486855e+02
   4.7043560e+02   4.7294938e+02   4.7750034e+02   5.2376988e+02   6.2742991e+02
   4.3059865e+02   4.4769882e+02   5.3453050e+02   5.5966778e+02   6.8547510e+02
   4.2523617e+02   4.3529104e+02   4.8319871e+02   5.2554461e+02   6.2877916e+02
   4.5165117e+02   4.5987390e+02   4.9054366e+02   5.2724952e+02   6.2955992e+02
   4.5335677e+02   4.6545933e+02   5.1012535e+02   5.3664984e+02   6.3432767e+02
   4.3465795e+02   4.5003103e+02   5.2417963e+02   5.4884048e+02   6.4398973e+02
   4.6373182e+02   4.7934442e+02   5.1987754e+02   5.4286000e+02   6.3668543e+02
   4.2853394e+02   4.4265273e+02   4.9581820e+02   5.2962161e+02   6.3125798e+02
   4.5119073e+02   4.6416397e+02   5.2520415e+02   5.4921222e+02   6.4300767e+02
   4.4215998e+02   4.5562430e+02   5.1941115e+02   5.4433740e+02   6.3988445e+02
   4.7186452e+02   4.8603340e+02   4.9181129e+02   5.2503872e+02   6.2792247e+02
   4.7442538e+02   5.2235675e+02   5.4699012e+02   5.4813278e+02   6.2788964e+02
   4.7431646e+02   5.2012853e+02   5.3994871e+02   5.4301591e+02   6.2847571e+02
   4.7394522e+02   5.1067886e+02   5.1785372e+02   5.2939897e+02   6.2837459e+02
   4.2950874e+02   4.3092202e+02   4.7555805e+02   5.2378879e+02   6.2749194e+02
   4.6988693e+02   4.8339788e+02   4.9347391e+02   5.2610746e+02   6.2840830e+02
   4.1063083e+02   4.4213634e+02   5.2444693e+02   5.4929679e+02   6.4491922e+02
   4.7447026e+02   5.2328188e+02   6.0850841e+02   6.1213171e+02   6.3196649e+02
   4.4950325e+02   4.5556156e+02   4.8462009e+02   5.2565226e+02   6.2870060e+02
   4.6907023e+02   4.8187843e+02   4.9328103e+02   5.2631052e+02   6.2853108e+02
   4.3670869e+02   4.4150649e+02   4.8029814e+02   5.2476254e+02   6.2820934e+02
   4.4106384e+02   4.5500290e+02   5.2784806e+02   5.5228128e+02   6.4717485e+02
   4.3483328e+02   4.4993451e+02   5.1903434e+02   5.4420383e+02   6.4013236e+02
   4.1673795e+02   4.4296418e+02   5.3344974e+02   5.5858978e+02   6.6447322e+02
   4.5166925e+02   4.6476592e+02   5.2942188e+02   5.5341255e+02   6.4717629e+02
   4.7365831e+02   5.1307673e+02   5.5146589e+02   5.6114350e+02   6.3562077e+02
   4.3163492e+02   4.4800071e+02   5.2297326e+02   5.4776504e+02   6.4313381e+02
   4.7446471e+02   5.1642791e+02   5.1694652e+02   5.2404185e+02   6.2737597e+02
   4.3690581e+02   4.3697476e+02   4.7455694e+02   5.2360070e+02   6.2734057e+02
   4.6985883e+02   4.9464606e+02   5.4707724e+02   5.6809935e+02   6.6371055e+02
   4.7448457e+02   5.2354251e+02   6.1591004e+02   6.1701078e+02   6.2861494e+02
   4.6904089e+02   4.6910910e+02   4.7457168e+02   5.2359419e+02   6.2733421e+02
   4.7294577e+02   4.8449476e+02   4.8729613e+02   5.2413782e+02   6.2756823e+02
   4.7424349e+02   5.1966255e+02   5.8899246e+02   5.9981920e+02   6.5439468e+02
   4.7420902e+02   5.1918414e+02   5.8879813e+02   6.0108946e+02   7.6289499e+02
   4.4892749e+02   4.5501734e+02   4.8463974e+02   5.2566900e+02   6.2871820e+02
   4.7127076e+02   4.9985770e+02   5.4956393e+02   5.6868513e+02   6.5493970e+02
   4.5061612e+02   4.6321613e+02   5.1654105e+02   5.4161831e+02   6.3745178e+02
   4.5634282e+02   4.6404272e+02   4.8898452e+02   5.2660139e+02   6.2910304e+02
   4.7442708e+02   5.2252588e+02   5.8728894e+02   5.8961664e+02   6.3108624e+02
   4.7444313e+02   5.2280143e+02   5.8731315e+02   5.8902134e+02   6.3004167e+02
   4.3839983e+02   4.5301508e+02   5.3464667e+02   5.5961926e+02   6.6863589e+02
   4.1739765e+02   4.4306142e+02   5.3378254e+02   5.5895571e+02   6.6854305e+02
   4.7446973e+02   5.2326827e+02   6.0297885e+02   6.0507028e+02   6.3030511e+02
   4.7006407e+02   4.9296898e+02   5.1707176e+02   5.3750712e+02   6.3247428e+02
   4.7442968e+02   5.2256845e+02   5.7857590e+02   5.8021782e+02   6.2953484e+02
   4.4930860e+02   4.6170380e+02   5.1314847e+02   5.3905249e+02   6.3595750e+02
   4.1595266e+02   4.2447396e+02   4.7696848e+02   5.2407881e+02   6.2772555e+02
   3.9964840e+02   4.4148744e+02   5.1693261e+02   5.4266261e+02   6.3934761e+02
   4.5255677e+02   4.6577537e+02   5.3406196e+02   5.5830783e+02   6.5500153e+02
   4.2934475e+02   4.4344969e+02   4.9714353e+02   5.3016211e+02   6.3155571e+02
   4.7446093e+02   5.2311168e+02   5.8628295e+02   5.8727072e+02   6.2883416e+02
   4.1737443e+02   4.1941098e+02   4.7490927e+02   5.2366881e+02   6.2739727e+02
   4.7440532e+02   5.2215760e+02   6.0512832e+02   6.2101473e+02   6.9278306e+02
   4.7439123e+02   5.2192182e+02   6.0300551e+02   6.1827591e+02   6.6998649e+02
   3.8923898e+02   4.4142621e+02   5.1648253e+02   5.4230039e+02   6.3908455e+02
   4.7442332e+02   4.7524818e+02   4.7531482e+02   5.2358914e+02   6.2733098e+02
   4.7448408e+02   5.2266554e+02   5.2343438e+02   5.2434896e+02   6.2734114e+02
   4.1974520e+02   4.2232038e+02   4.7528304e+02   5.2374054e+02   6.2745524e+02
   4.7434651e+02   5.2119448e+02   5.9697482e+02   6.0896384e+02   6.5417473e+02
   4.7405773e+02   5.1725352e+02   5.8161834e+02   5.9402552e+02   6.7263409e+02
   3.9551200e+02   4.1407335e+02   4.7513412e+02   5.2371291e+02   6.2743418e+02
   4.5638784e+02   4.6856903e+02   5.0961122e+02   5.3608477e+02   6.3382043e+02
   4.7390875e+02   5.1560520e+02   5.7625729e+02   5.8912145e+02   6.6163290e+02
   4.6999639e+02   4.9512201e+02   5.4818514e+02   5.6933288e+02   7.0407252e+02
   4.7384833e+02   5.0110958e+02   5.0412406e+02   5.2522304e+02   6.2776969e+02
   4.4649382e+02   4.5980963e+02   5.3043947e+02   5.5474953e+02   6.4981906e+02
   4.5390869e+02   4.6618091e+02   5.1170305e+02   5.3772690e+02   6.3488182e+02
   4.7337677e+02   5.1105581e+02   5.6657260e+02   5.8200275e+02   6.7471295e+02
   4.7243969e+02   5.0260261e+02   5.2114539e+02   5.3709838e+02   6.3118040e+02
   3.9685562e+02   4.4091423e+02   5.1089494e+02   5.3804399e+02   6.3623906e+02
   4.0451391e+02   4.4221901e+02   5.3418436e+02   5.5942353e+02   6.9328386e+02
   3.9440379e+02   3.9716177e+02   4.7449672e+02   5.2359008e+02   6.2733238e+02
   4.1954904e+02   4.3758676e+02   4.9112730e+02   5.2792309e+02   6.3030967e+02
   4.7448009e+02   5.2345762e+02   5.8421297e+02   5.8446594e+02   6.2768745e+02
   4.1752510e+02   4.1843341e+02   4.7466147e+02   5.2362138e+02   6.2735806e+02
   4.7443960e+02   5.2246274e+02   5.3924801e+02   5.4026115e+02   6.2764790e+02
   4.3784855e+02   4.5259232e+02   5.3474236e+02   5.5974293e+02   6.7173554e+02
   4.5589864e+02   4.6555461e+02   4.9552982e+02   5.2878931e+02   6.3021928e+02
   4.3929523e+02   4.5189247e+02   5.0457042e+02   5.3368180e+02   6.3333364e+02
   4.4105526e+02   4.5513178e+02   5.3382986e+02   5.5862663e+02   6.5983657e+02
   4.7414876e+02   5.1837588e+02   5.6528354e+02   5.7151589e+02   6.3432144e+02
   4.5259244e+02   4.6559816e+02   5.2546285e+02   5.4937113e+02   6.4297345e+02
   4.4197655e+02   4.5052486e+02   4.8936616e+02   5.2713013e+02   6.2967450e+02
   4.7366519e+02   5.1185128e+02   5.3273059e+02   5.4237396e+02   6.3080174e+02
   4.6715565e+02   4.8698272e+02   5.4154540e+02   5.6380961e+02   6.5745640e+02
   4.7340803e+02   5.1128576e+02   5.6718127e+02   5.8258057e+02   6.9565237e+02
   4.3028113e+02   4.4535489e+02   5.0356042e+02   5.3327207e+02   6.3328406e+02
   4.3677436e+02   4.4619794e+02   4.8940230e+02   5.2722438e+02   6.2978977e+02
   4.7253785e+02   5.0560740e+02   5.4620524e+02   5.6093939e+02   6.4063935e+02
   4.7446669e+02   5.2275461e+02   5.3027841e+02   5.3105063e+02   6.2742944e+02
   4.4852317e+02   4.5449538e+02   4.8435252e+02   5.2560486e+02   6.2868447e+02
   4.3808814e+02   4.5233346e+02   5.1968530e+02   5.4468989e+02   6.4036612e+02
   4.3029241e+02   4.3116194e+02   4.7516203e+02   5.2371364e+02   6.2743176e+02
   4.2762245e+02   4.3044565e+02   4.7648912e+02   5.2397211e+02   6.2763740e+02
   4.7446617e+02   5.2320860e+02   6.1926044e+02   6.3948091e+02   6.7861473e+02
   4.7161590e+02   5.0048685e+02   5.3255918e+02   5.4894336e+02   6.3614165e+02
   4.6676859e+02   4.8587349e+02   5.3464274e+02   5.5610881e+02   6.4529484e+02
   4.6017629e+02   4.7403260e+02   5.1941449e+02   5.4314261e+02   6.3743624e+02
   4.7448547e+02   5.2355723e+02   6.1164245e+02   6.1210584e+02   6.2787355e+02
   4.2893405e+02   4.4676826e+02   5.3437161e+02   5.5951614e+02   6.7860068e+02
   4.3697768e+02   4.4574731e+02   4.8784153e+02   5.2674727e+02   6.2950015e+02
   4.2547281e+02   4.2600361e+02   4.7475033e+02   5.2363771e+02   6.2737089e+02
   4.7359629e+02   5.1274999e+02   5.6741177e+02   5.8101110e+02   6.5285246e+02
   4.4103337e+02   4.5202892e+02   4.9763748e+02   5.3018299e+02   6.3139189e+02
   4.6687848e+02   4.8608117e+02   5.3360667e+02   5.5495054e+02   6.4409229e+02
   4.5228354e+02   4.6222446e+02   4.9686277e+02   5.2949114e+02   6.3070310e+02
   4.2927338e+02   4.4658452e+02   5.2201998e+02   5.4692780e+02   6.4248584e+02
   4.4672680e+02   4.5716620e+02   4.9812491e+02   5.3023633e+02   6.3127206e+02
   4.5457741e+02   4.6763907e+02   5.2521999e+02   5.4899330e+02   6.4240170e+02
   4.6328672e+02   4.7905678e+02   5.2754204e+02   5.5001346e+02   6.4154295e+02
   4.7363800e+02   5.1309685e+02   5.7080693e+02   5.8526622e+02   6.7870430e+02
   4.7434689e+02   5.1939045e+02   5.2913791e+02   5.3291262e+02   6.2794220e+02
   4.6781190e+02   4.8344777e+02   5.0240716e+02   5.2990182e+02   6.2999315e+02
   4.6008897e+02   4.6136078e+02   4.7631458e+02   5.2382603e+02   6.2748863e+02
   4.4591560e+02   4.5694298e+02   5.0073431e+02   5.3146370e+02   6.3194195e+02
   4.4058628e+02   4.5440929e+02   5.2185186e+02   5.4653894e+02   6.4168685e+02
   4.7446387e+02   5.2285706e+02   5.3370502e+02   5.3437762e+02   6.2745831e+02
   4.3234260e+02   4.4840078e+02   5.2189387e+02   5.4676609e+02   6.4225284e+02
   4.3108213e+02   4.4254560e+02   4.9071269e+02   5.2771419e+02   6.3012981e+02
   4.3556184e+02   4.4251901e+02   4.8344728e+02   5.2554711e+02   6.2874725e+02
   4.6638278e+02   4.6791838e+02   4.7659405e+02   5.2379159e+02   6.2745270e+02
   4.7447486e+02   5.2333620e+02   5.4786180e+02   5.4809835e+02   6.2744560e+02
   4.6328294e+02   4.7909906e+02   5.2867940e+02   5.5116305e+02   6.4243563e+02
   4.7418269e+02   5.1874885e+02   5.5736551e+02   5.6233389e+02   6.3158705e+02
   4.4293831e+02   4.5636801e+02   5.2101166e+02   5.4571299e+02   6.4088648e+02
   4.3711838e+02   4.5200959e+02   5.3283581e+02   5.5765398e+02   6.5729277e+02
   4.7149322e+02   4.9896361e+02   5.2364178e+02   5.4099175e+02   6.3309706e+02
   4.7393604e+02   5.1588910e+02   5.7367268e+02   5.8504945e+02   6.4881232e+02
   4.7353873e+02   5.0261475e+02   5.0798715e+02   5.2685161e+02   6.2817337e+02
   4.6000111e+02   4.7417206e+02   5.2723519e+02   5.5035733e+02   6.4261173e+02
   4.2562469e+02   4.4386253e+02   5.0916645e+02   5.3678036e+02   6.3536878e+02
   4.7448708e+02   5.2358629e+02   6.0346206e+02   6.0347348e+02   6.2734669e+02
   4.7414356e+02   5.1831614e+02   5.8520211e+02   5.9723413e+02   6.7084283e+02
   4.4961638e+02   4.5717272e+02   4.8837866e+02   5.2666107e+02   6.2928168e+02
   4.7419353e+02   5.1898063e+02   5.8162902e+02   5.9037025e+02   6.4407497e+02
   4.3214592e+02   4.4849447e+02   5.2828811e+02   5.5295137e+02   6.4869954e+02
   4.6268427e+02   4.7696805e+02   5.1237831e+02   5.3722863e+02   6.3382165e+02
   4.4355615e+02   4.5724884e+02   5.3262750e+02   5.5721916e+02   6.5483451e+02
   3.9662835e+02   4.4205446e+02   5.3015146e+02   5.5504696e+02   6.5265404e+02
   4.3741425e+02   4.5202251e+02   5.2481629e+02   5.4938584e+02   6.4436290e+02
   4.7448713e+02   5.2358319e+02   5.3803340e+02   5.3803805e+02   6.2733181e+02
   4.7386621e+02   5.1302422e+02   5.2903228e+02   5.3790527e+02   6.2964064e+02
   4.5228788e+02   4.6553749e+02   5.3643297e+02   5.6101012e+02   6.6900813e+02
   4.6863730e+02   4.9092809e+02   5.4541090e+02   5.6743368e+02   6.8914187e+02
   4.7392761e+02   5.1553605e+02   5.4961332e+02   5.5697957e+02   6.3264805e+02
   4.3567391e+02   4.4952683e+02   5.0739713e+02   5.3547424e+02   6.3442491e+02
   4.2412847e+02   4.2651361e+02   4.7564734e+02   5.2380966e+02   6.2751010e+02
   4.5217864e+02   4.5481089e+02   4.7838900e+02   5.2423373e+02   6.2778593e+02
   3.9300316e+02   4.4170159e+02   5.2099483e+02   5.4611758e+02   6.4203949e+02
   4.7442694e+02   5.2252331e+02   5.7122088e+02   5.7264204e+02   6.2892051e+02
   4.4222930e+02   4.5611505e+02   5.3354420e+02   5.5827122e+02   6.5814566e+02
   4.6314315e+02   4.6777921e+02   4.8161816e+02   5.2459906e+02   6.2792261e+02
   4.3543420e+02   4.3911939e+02   4.7858164e+02   5.2438469e+02   6.2794120e+02
   4.1635802e+02   4.3776827e+02   4.9309497e+02   5.2862932e+02   6.3073852e+02
   4.0075211e+02   4.1319844e+02   4.7500541e+02   5.2368807e+02   6.2741391e+02
   4.7245047e+02   5.0451732e+02   5.3496931e+02   5.4933561e+02   6.3509371e+02
   4.3448223e+02   4.5018446e+02   5.3483590e+02   5.5993430e+02   6.9675319e+02
   4.7407496e+02   5.1745658e+02   5.6655178e+02   5.7404626e+02   6.3655615e+02
   4.0894426e+02   4.1736114e+02   4.7537369e+02   5.2375955e+02   6.2747217e+02
   4.7448547e+02   5.2355841e+02   6.2635746e+02   6.4344695e+02   6.4535913e+02
   4.7194173e+02   5.0285234e+02   5.5514267e+02   5.7410576e+02   7.6990595e+02
   4.7389548e+02   5.1547025e+02   5.7569718e+02   5.8854739e+02   6.6004686e+02
   4.5359140e+02   4.6644341e+02   5.2064481e+02   5.4487082e+02   6.3935317e+02
   4.7028900e+02   4.9491696e+02   5.2615221e+02   5.4484589e+02   6.3545241e+02
   4.1394168e+02   4.4267292e+02   5.3431702e+02   5.5956093e+02   7.0653356e+02
   4.4699496e+02   4.5934084e+02   5.1111845e+02   5.3766456e+02   6.3527269e+02
   3.8127808e+02   4.3575357e+02   4.9054382e+02   5.2774487e+02   6.3021858e+02
   4.7448568e+02   5.2356148e+02   6.2639384e+02   6.4175787e+02   6.4339248e+02
   4.4288198e+02   4.5661367e+02   5.3045556e+02   5.5491431e+02   6.5060866e+02
   4.2050862e+02   4.4354439e+02   5.2986440e+02   5.5471143e+02   6.5189609e+02
   4.4927318e+02   4.4940116e+02   4.7465658e+02   5.2361471e+02   6.2735068e+02
   4.3261672e+02   4.4863960e+02   5.2349464e+02   5.4823384e+02   6.4351688e+02
   4.6056693e+02   4.7526375e+02   5.3872512e+02   5.6274603e+02   6.7129794e+02
   4.7411566e+02   5.1796274e+02   5.7932599e+02   5.8923251e+02   6.4685014e+02
   4.4416264e+02   4.5783172e+02   5.3537899e+02   5.6024556e+02   6.7250779e+02
   4.7424120e+02   5.1963326e+02   5.8942342e+02   6.0069305e+02   6.5743931e+02
   4.4378993e+02   4.4730087e+02   4.7930893e+02   5.2449227e+02   6.2799758e+02
   4.3081287e+02   4.4782855e+02   5.3475907e+02   5.5992167e+02   7.1310367e+02
   4.6939945e+02   4.9277149e+02   5.3455811e+02   5.5409306e+02   6.4144241e+02
   4.7446013e+02   5.2309528e+02   6.0181376e+02   6.0474545e+02   6.3170158e+02
   4.3820509e+02   4.4600250e+02   4.8606287e+02   5.2622235e+02   6.2916579e+02
   4.5504572e+02   4.6805529e+02   5.2309622e+02   5.4696516e+02   6.4074383e+02
   4.4644482e+02   4.5987288e+02   5.3619452e+02   5.6108513e+02   7.5517284e+02
   4.7446380e+02   5.2316320e+02   5.9292211e+02   5.9414813e+02   6.2931769e+02
   4.3936562e+02   4.3970758e+02   4.7486162e+02   5.2365401e+02   6.2738302e+02
   4.5766631e+02   4.7144506e+02   5.3768158e+02   5.6195674e+02   6.6951099e+02
   4.4637915e+02   4.5981137e+02   5.3604070e+02   5.6090891e+02   7.0790670e+02
   4.4207113e+02   4.5438477e+02   5.0604777e+02   5.3448127e+02   6.3368935e+02
   4.7101130e+02   4.9884402e+02   5.5084505e+02   5.7094652e+02   6.7430084e+02
   4.1976184e+02   4.4344699e+02   5.3256362e+02   5.5760524e+02   6.5901774e+02
   4.7309285e+02   5.0503312e+02   5.1768798e+02   5.3284840e+02   6.2965015e+02
   3.9716319e+02   4.4009276e+02   5.0534010e+02   5.3440559e+02   6.3405296e+02
   4.7432771e+02   5.2089902e+02   5.9490287e+02   6.0604222e+02   6.5271058e+02
   4.3016706e+02   4.4382975e+02   4.9674035e+02   5.2998347e+02   6.3144704e+02
   4.2228980e+02   4.2537560e+02   4.7578603e+02   5.2383747e+02   6.2753256e+02
   4.7448597e+02   5.2356672e+02   6.2007652e+02   6.2100009e+02   6.2839037e+02
   4.7448020e+02   5.2346224e+02   6.2447125e+02   6.5114092e+02   6.8181771e+02
   4.4870783e+02   4.6137665e+02   5.1674946e+02   5.4187925e+02   6.3775691e+02
   4.7189302e+02   5.0254115e+02   5.4971197e+02   5.6723890e+02   6.4897204e+02
   4.2084629e+02   4.2877968e+02   4.7847095e+02   5.2439698e+02   6.2796687e+02
   4.7448443e+02   5.2354102e+02   5.6111081e+02   5.6116301e+02   6.2737220e+02
   4.2782023e+02   4.3503110e+02   4.8094548e+02   5.2496152e+02   6.2837018e+02
   4.7448594e+02   5.2356384e+02   6.2678295e+02   6.6365407e+02   6.8685278e+02
   4.2950420e+02   4.4701149e+02   5.3131314e+02   5.5615763e+02   6.5429461e+02
   4.3061461e+02   4.4769475e+02   5.3381712e+02   5.5887168e+02   6.6453319e+02
   4.7097520e+02   4.9732095e+02   5.2622318e+02   5.4403300e+02   6.3463507e+02
   4.6002074e+02   4.7116388e+02   5.0003649e+02   5.3034450e+02   6.3077066e+02
   4.7448391e+02   5.2352914e+02   6.1469859e+02   6.1593799e+02   6.2879060e+02
   4.1151790e+02   4.2844063e+02   4.8002709e+02   5.2476440e+02   6.2824417e+02
   4.6913937e+02   4.9115035e+02   5.2331460e+02   5.4340128e+02   6.3538387e+02
   4.7448493e+02   5.2354934e+02   6.2646359e+02   6.6112185e+02   7.0126970e+02
   4.7397866e+02   5.1627967e+02   5.5840324e+02   5.6604078e+02   6.3473616e+02
   4.7419079e+02   5.1876458e+02   5.5235322e+02   5.5695967e+02   6.3063000e+02
   4.7448641e+02   5.2357359e+02   6.2700975e+02   6.6961657e+02   7.0412867e+02
   4.5303444e+02   4.6631460e+02   5.3687375e+02   5.6147017e+02   6.8045070e+02
   3.9275596e+02   4.3869351e+02   4.9897244e+02   5.3105874e+02   6.3214903e+02
   4.7447266e+02   5.2332537e+02   5.8737835e+02   5.8794123e+02   6.2819510e+02
   4.1631845e+02   4.4287409e+02   5.3183835e+02   5.5682941e+02   6.5659311e+02
   4.3960846e+02   4.5397559e+02   5.3501250e+02   5.5999567e+02   6.7646697e+02
   4.5202257e+02   4.6526930e+02   5.3671603e+02   5.6136247e+02   6.8335199e+02
   4.6244788e+02   4.7245448e+02   4.9393468e+02   5.2771131e+02   6.2944324e+02
   4.4329918e+02   4.5706432e+02   5.3489857e+02   5.5973509e+02   6.6554933e+02
   4.2660515e+02   4.4276255e+02   5.0019902e+02   5.3157127e+02   6.3237075e+02
   4.2608906e+02   4.2943388e+02   4.7661748e+02   5.2399927e+02   6.2765935e+02
   4.2664921e+02   4.4314033e+02   5.0193301e+02   5.3243656e+02   6.3285646e+02
   4.2538472e+02   4.2679294e+02   4.7522059e+02   5.2372668e+02   6.2744313e+02
   4.7139340e+02   5.0040503e+02   5.5193686e+02   5.7146239e+02   6.6574112e+02
   4.7448329e+02   5.2351009e+02   5.5069254e+02   5.5076827e+02   6.2737168e+02
   4.7436467e+02   5.2126957e+02   5.4722576e+02   5.4937939e+02   6.2844440e+02
   4.2277073e+02   4.2812845e+02   4.7725353e+02   5.2413279e+02   6.2776459e+02
   4.6650822e+02   4.8454266e+02   5.2164291e+02   5.4348149e+02   6.3637549e+02
   3.8041331e+02   4.3763705e+02   4.9535308e+02   5.2951058e+02   6.3126578e+02
   4.2195234e+02   4.4388441e+02   5.2890124e+02   5.5370313e+02   6.5020655e+02
   4.2479482e+02   4.4488614e+02   5.3286416e+02   5.5789852e+02   6.5987388e+02
   4.5445866e+02   4.6755931e+02   5.2661076e+02   5.5035348e+02   6.4357987e+02
   4.3265199e+02   4.4101278e+02   4.8479222e+02   5.2592872e+02   6.2901076e+02
   4.7447841e+02   5.2342937e+02   6.2316181e+02   6.4228479e+02   6.5217523e+02
   4.4509706e+02   4.4538768e+02   4.7484826e+02   5.2364832e+02   6.2737735e+02
   4.4059026e+02   4.5348942e+02   5.0885084e+02   5.3631319e+02   6.3476603e+02
   4.1698232e+02   4.4301288e+02   5.3423512e+02   5.5946115e+02   6.9230055e+02
   4.0647431e+02   4.3651863e+02   4.9191019e+02   5.2821171e+02   6.3049924e+02
   4.3439843e+02   4.4999852e+02   5.2893115e+02   5.5356911e+02   6.4942028e+02
   4.4104928e+02   4.5508711e+02   5.3180986e+02   5.5642304e+02   6.5355605e+02
   4.4695685e+02   4.6033489e+02   5.3588837e+02   5.6070354e+02   6.8010539e+02
   4.7438199e+02   5.2176395e+02   6.0072227e+02   6.1372441e+02   6.5394563e+02
   4.7446829e+02   5.2324432e+02   5.8370914e+02   5.8436716e+02   6.2826117e+02
   4.2938866e+02   4.4701566e+02   5.3451943e+02   5.5967514e+02   6.9056338e+02
   4.2470086e+02   4.4487821e+02   5.3410735e+02   5.5927114e+02   6.7328417e+02
   4.4436549e+02   4.4585133e+02   4.7640186e+02   5.2391961e+02   6.2758440e+02
   4.5520642e+02   4.6856353e+02   5.3563843e+02   5.5984703e+02   6.5826565e+02
   4.7428479e+02   5.2026139e+02   5.9152946e+02   6.0218740e+02   6.5297913e+02
   4.7410301e+02   5.1693797e+02   5.3915346e+02   5.4488346e+02   6.2971204e+02
   4.2586518e+02   4.4250229e+02   5.0047840e+02   5.3171248e+02   6.3245625e+02
   4.3277980e+02   4.4853184e+02   5.1868274e+02   5.4394474e+02   6.4000793e+02
   4.7402933e+02   5.1692147e+02   5.7842538e+02   5.8990306e+02   6.5311848e+02
   4.7447970e+02   5.2345204e+02   6.0875385e+02   6.1030932e+02   6.2927343e+02
   4.4497186e+02   4.5832749e+02   5.2573792e+02   5.5003294e+02   6.4441053e+02
   4.7294086e+02   5.0112038e+02   5.1004267e+02   5.2900250e+02   6.2883752e+02
   4.0896499e+02   4.4230960e+02   5.3265074e+02   5.5772801e+02   6.5976554e+02
   3.9025967e+02   3.9167784e+02   4.7448970e+02   5.2358894e+02   6.2733113e+02
   4.7433398e+02   5.1738983e+02   5.2305778e+02   5.2878699e+02   6.2780526e+02
   4.3421642e+02   4.4990788e+02   5.3025293e+02   5.5494648e+02   6.5161026e+02
   4.7440673e+02   5.2217144e+02   6.0008808e+02   6.0859553e+02   6.4179305e+02
   4.4828630e+02   4.5329469e+02   4.8238047e+02   5.2512964e+02   6.2839274e+02
   4.7432808e+02   5.2090923e+02   5.9666071e+02   6.1023916e+02   6.8138082e+02
   4.7446886e+02   5.2325431e+02   6.1452243e+02   6.2224408e+02   6.3759803e+02
   4.7087972e+02   4.9828141e+02   5.4796045e+02   5.6750480e+02   6.5436222e+02
   4.2939555e+02   4.4494028e+02   5.0415132e+02   5.3361520e+02   6.3348780e+02
   4.6221711e+02   4.6391909e+02   4.7693493e+02   5.2388978e+02   6.2752299e+02
   4.2783702e+02   4.4513439e+02   5.1168854e+02   5.3852940e+02   6.3641788e+02
   4.2985165e+02   4.3383889e+02   4.7798017e+02   5.2427404e+02   6.2786652e+02
   4.6311084e+02   4.7914844e+02   5.4042857e+02   5.6422970e+02   7.6372512e+02
   4.0524627e+02   4.3732017e+02   4.9407775e+02   5.2901014e+02   6.3097336e+02
   4.6189531e+02   4.7679138e+02   5.2519754e+02   5.4805620e+02   6.4043183e+02
   4.7447078e+02   5.2328904e+02   5.9704569e+02   5.9819618e+02   6.2912379e+02
   4.6917484e+02   4.9231454e+02   5.3935528e+02   5.5950969e+02   6.4652748e+02
   4.3770596e+02   4.5249039e+02   5.3512633e+02   5.6018243e+02   7.0500182e+02
   4.5801368e+02   4.7186003e+02   5.3697741e+02   5.6107550e+02   6.6110941e+02
   4.2732561e+02   4.2749005e+02   4.7458375e+02   5.2360624e+02   6.2734531e+02
   4.2252348e+02   4.4414243e+02   5.3265985e+02   5.5769333e+02   6.5920677e+02
   4.7431461e+02   5.2069932e+02   5.9520939e+02   6.0800313e+02   6.6408987e+02
   4.3184148e+02   4.4843869e+02   5.3409237e+02   5.5915522e+02   6.6691298e+02
   4.4134251e+02   4.5298436e+02   5.0117511e+02   5.3181246e+02   6.3226343e+02
   4.7436413e+02   5.2147981e+02   5.8906430e+02   5.9437106e+02   6.3683644e+02
   4.7413960e+02   5.1669976e+02   5.3301592e+02   5.3896539e+02   6.2900866e+02
   4.6871809e+02   4.9040650e+02   5.2815339e+02   5.4818579e+02   6.3811096e+02
   4.2232857e+02   4.4250498e+02   5.0744506e+02   5.3566662e+02   6.3473413e+02
   4.7443591e+02   5.2244834e+02   5.4148016e+02   5.4251061e+02   6.2770307e+02
   4.3145504e+02   4.4789767e+02   5.2316782e+02   5.4794882e+02   6.4330423e+02
   4.2834797e+02   4.4620429e+02   5.2481875e+02   5.4955865e+02   6.4494431e+02
   4.4240959e+02   4.4312949e+02   4.7537095e+02   5.2374099e+02   6.2744996e+02
   4.7448710e+02   5.2358602e+02   5.6309473e+02   5.6309714e+02   6.2733243e+02
   4.2572290e+02   4.4512947e+02   5.2856623e+02   5.5332724e+02   6.4953137e+02
   4.4931734e+02   4.6168037e+02   5.1276474e+02   5.3876449e+02   6.3578536e+02
   4.7415019e+02   5.1840133e+02   5.8577668e+02   5.9799194e+02   7.0969898e+02
   4.6713448e+02   4.8692373e+02   5.4119258e+02   5.6338662e+02   6.5625280e+02
   4.2885968e+02   4.4662684e+02   5.2985238e+02   5.5462202e+02   6.5143217e+02
   4.2056354e+02   4.4366129e+02   5.3430535e+02   5.5952346e+02   6.9590466e+02
   4.0490848e+02   4.4222339e+02   5.3401785e+02   5.5923772e+02   6.7768275e+02
   4.5364397e+02   4.6651723e+02   5.2109733e+02   5.4526765e+02   6.3963283e+02
   4.2585721e+02   4.4394629e+02   5.0908832e+02   5.3672551e+02   6.3533317e+02
   4.7447606e+02   5.2338661e+02   6.0686347e+02   6.0881808e+02   6.2983231e+02
   4.3400272e+02   4.3783413e+02   4.7851749e+02   5.2437625e+02   6.2793694e+02
   4.1559813e+02   4.4277995e+02   5.3146645e+02   5.5642947e+02   6.5552016e+02
   4.6011605e+02   4.6016655e+02   4.7455722e+02   5.2359680e+02   6.2733634e+02
   4.6606178e+02   4.8449665e+02   5.3980234e+02   5.6230149e+02   6.5536174e+02
   4.6142275e+02   4.7136448e+02   4.9443503e+02   5.2798598e+02   6.2961315e+02
   4.6249921e+02   4.7770668e+02   5.2515249e+02   5.4789027e+02   6.4017175e+02
   4.2674855e+02   4.4405266e+02   5.0705822e+02   5.3538720e+02   6.3453016e+02
   4.5588794e+02   4.6759550e+02   5.0623515e+02   5.3395997e+02   6.3276949e+02
   4.7400915e+02   5.0960468e+02   5.1460123e+02   5.2747742e+02   6.2806270e+02
   4.4011036e+02   4.5375928e+02   5.1651802e+02   5.4200646e+02   6.3833492e+02
   4.3467791e+02   4.5003208e+02   5.2382504e+02   5.4850457e+02   6.4367608e+02
   4.7448698e+02   5.2358275e+02   5.4806289e+02   5.4806808e+02   6.2733328e+02
   4.3828807e+02   4.5289955e+02   5.3305836e+02   5.5786506e+02   6.5773447e+02
   4.3818522e+02   4.5252280e+02   5.2240698e+02   5.4710788e+02   6.4228459e+02
   3.8025973e+02   4.4195195e+02   5.2740357e+02   5.5221208e+02   6.4824387e+02
   4.4032947e+02   4.5455978e+02   5.3518322e+02   5.6016685e+02   6.8362323e+02
   4.7448613e+02   5.2357026e+02   6.2694528e+02   6.6953949e+02   7.1548007e+02
   4.5091336e+02   4.6297021e+02   5.0992480e+02   5.3665114e+02   6.3448040e+02
   4.7393169e+02   4.8382204e+02   4.8471456e+02   5.2373704e+02   6.2739626e+02
   4.6148243e+02   4.7633019e+02   5.2883254e+02   5.5172073e+02   6.4341201e+02
   4.7437187e+02   5.2159842e+02   5.9433758e+02   6.0151204e+02   6.4086013e+02
   4.7442423e+02   5.2247757e+02   6.0815798e+02   6.2415848e+02   6.6564017e+02
   4.4560282e+02   4.5879183e+02   5.2289039e+02   5.4730998e+02   6.4196260e+02
   4.1393880e+02   4.3282161e+02   4.8431088e+02   5.2586723e+02   6.2901297e+02
   4.5574455e+02   4.6141742e+02   4.8403055e+02   5.2535259e+02   6.2843863e+02
   4.6792957e+02   4.8883201e+02   5.3848888e+02   5.5960834e+02   6.4825650e+02
   4.7447685e+02   5.2337108e+02   5.4623101e+02   5.4643194e+02   6.2742144e+02
   4.0110397e+02   4.4215039e+02   5.3296411e+02   5.5807536e+02   6.6144022e+02
   4.4910048e+02   4.6137507e+02   5.1166991e+02   5.3796904e+02   6.3533213e+02
   4.6855376e+02   4.9069027e+02   5.4521420e+02   5.6726696e+02   6.8145403e+02
   4.6717882e+02   4.8191733e+02   5.0135532e+02   5.2964497e+02   6.2995731e+02
   4.2308677e+02   4.2847129e+02   4.7736720e+02   5.2415619e+02   6.2778243e+02
   4.5199403e+02   4.6305093e+02   5.0256070e+02   5.3213715e+02   6.3205334e+02
   4.7446976e+02   5.2303468e+02   5.3366009e+02   5.3416972e+02   6.2742550e+02
   4.6008426e+02   4.7457105e+02   5.3779606e+02   5.6171882e+02   6.6188271e+02
   4.3786442e+02   4.4004977e+02   4.7697245e+02   5.2404655e+02   6.2768703e+02
   4.7419074e+02   4.8094473e+02   4.8133740e+02   5.2363331e+02   6.2735154e+02
   4.7201660e+02   5.0283396e+02   5.4136033e+02   5.5714446e+02   6.3969342e+02
   4.4584579e+02   4.5863967e+02   5.1533584e+02   5.4088208e+02   6.3729904e+02
   4.4399561e+02   4.5744782e+02   5.2521303e+02   5.4956302e+02   6.4405195e+02
   4.6305001e+02   4.7887172e+02   5.3277084e+02   5.5548325e+02   6.4666394e+02
   4.3261431e+02   4.4869334e+02   5.2504700e+02   5.4971176e+02   6.4493440e+02
   4.4406791e+02   4.5684698e+02   5.1247180e+02   5.3875803e+02   6.3606902e+02
   4.7237317e+02   5.0282175e+02   5.2407918e+02   5.3962295e+02   6.3197094e+02
   4.5178382e+02   4.6497829e+02   5.3386410e+02   5.5814600e+02   6.5487556e+02
   4.2786281e+02   4.4517507e+02   5.1196306e+02   5.3872986e+02   6.3654445e+02
   4.7448578e+02   5.2356294e+02   5.8999170e+02   5.9005279e+02   6.2742389e+02
   4.7440508e+02   5.2107813e+02   5.3140532e+02   5.3367613e+02   6.2773365e+02
   4.1272553e+02   4.4254136e+02   5.3310691e+02   5.5822283e+02   6.6212307e+02
   4.0817370e+02   4.0836781e+02   4.7449490e+02   5.2358964e+02   6.2733193e+02
   4.5955778e+02   4.7381118e+02   5.3547274e+02   5.5912262e+02   6.5389753e+02
   3.9721658e+02   4.3215696e+02   4.8439898e+02   5.2589664e+02   6.2903773e+02
   4.7423569e+02   5.1955322e+02   5.9002202e+02   6.0211022e+02   6.7182398e+02
   4.2040457e+02   4.3692984e+02   4.8914735e+02   5.2727079e+02   6.2990816e+02
   4.7448703e+02   5.2358350e+02   6.2723319e+02   6.8408785e+02   7.0265452e+02
   4.7382406e+02   5.1470613e+02   5.5890599e+02   5.6824587e+02   6.3722914e+02
   4.7292505e+02   5.0801481e+02   5.5644324e+02   5.7168727e+02   6.4806507e+02
   4.6846971e+02   4.9041966e+02   5.4346938e+02   5.6515793e+02   6.5794873e+02
   4.5209561e+02   4.5218393e+02   4.7460893e+02   5.2360648e+02   6.2734424e+02
   4.7083767e+02   4.9261026e+02   5.0780559e+02   5.3079786e+02   6.2987570e+02
   3.9871582e+02   4.4215296e+02   5.3381540e+02   5.5901424e+02   6.7041671e+02
   3.9250647e+02   4.3680245e+02   4.9297582e+02   5.2859785e+02   6.3073205e+02
   4.7439629e+02   5.2200726e+02   5.8798207e+02   5.9165728e+02   6.3349623e+02
   4.2533827e+02   4.4193666e+02   4.9893049e+02   5.3098571e+02   6.3205096e+02
   4.4238788e+02   4.5240417e+02   4.9438032e+02   5.2884241e+02   6.3063500e+02
   4.6901571e+02   4.9168007e+02   5.3528546e+02   5.5522089e+02   6.4265191e+02
   4.3394102e+02   4.3407355e+02   4.7460639e+02   5.2360974e+02   6.2734790e+02
   4.7425212e+02   5.1978604e+02   5.9133471e+02   6.0381148e+02   7.5116277e+02
   3.8010950e+02   4.3236745e+02   4.8472115e+02   5.2598575e+02   6.2909794e+02
   4.7448167e+02   5.2346834e+02   5.4430090e+02   5.4441182e+02   6.2737494e+02
   4.7310340e+02   5.0895378e+02   5.4861042e+02   5.6132558e+02   6.3862185e+02
   4.7357698e+02   5.1254603e+02   5.5907200e+02   5.7069842e+02   6.4113911e+02
   4.7212868e+02   5.0085175e+02   5.1945211e+02   5.3647220e+02   6.3120117e+02
   4.7444708e+02   5.2287094e+02   5.7245734e+02   5.7343260e+02   6.2844790e+02
   4.6929776e+02   4.9287063e+02   5.4625831e+02   5.6778645e+02   6.6904943e+02
   4.7447847e+02   5.2343124e+02   6.2163821e+02   6.3300006e+02   6.4121505e+02
   4.3070642e+02   4.4774173e+02   5.3346893e+02   5.5848546e+02   6.6189681e+02
   4.7425713e+02   5.1723357e+02   5.2695211e+02   5.3258390e+02   6.2820194e+02
   4.7099181e+02   4.9812343e+02   5.3421721e+02   5.5172831e+02   6.3824537e+02
   4.3148869e+02   4.4789238e+02   5.2251213e+02   5.4734303e+02   6.4277102e+02
   4.2606252e+02   4.4467439e+02   5.1566345e+02   5.4157671e+02   6.3844833e+02
   4.3047714e+02   4.4221494e+02   4.9087236e+02   5.2777309e+02   6.3016943e+02
   4.4563662e+02   4.5900433e+02   5.2887329e+02   5.5316244e+02   6.4775089e+02
   4.5550831e+02   4.6582006e+02   4.9843332e+02   5.2998362e+02   6.3082033e+02
   4.4034046e+02   4.5436548e+02   5.2636429e+02   5.5081154e+02   6.4559876e+02
   4.7448274e+02   5.2350772e+02   6.2545072e+02   6.5343956e+02   6.6682077e+02
   4.2924974e+02   4.4693952e+02   5.3448972e+02   5.5964387e+02   6.8793022e+02
   4.5378517e+02   4.5957615e+02   4.8423721e+02   5.2545568e+02   6.2852602e+02
   4.4299414e+02   4.5385729e+02   4.9832124e+02   5.3043207e+02   6.3147935e+02
   4.6720200e+02   4.8713252e+02   5.4331998e+02   5.6599890e+02   6.7886516e+02
   4.4087532e+02   4.4123426e+02   4.7489838e+02   5.2365986e+02   6.2738692e+02
   4.6835670e+02   4.8987028e+02   5.3594867e+02   5.5648605e+02   6.4436310e+02
   4.7421734e+02   5.1847478e+02   5.3885881e+02   5.4331970e+02   6.2902634e+02
   4.5523597e+02   4.6859574e+02   5.3565022e+02   5.5985767e+02   6.5828439e+02
   4.7422232e+02   5.1937378e+02   5.8289671e+02   5.9124385e+02   6.4336292e+02
   4.4359251e+02   4.5117254e+02   4.8722649e+02   5.2646684e+02   6.2926244e+02
   4.6338410e+02   4.7498510e+02   4.9811801e+02   5.2911270e+02   6.3001996e+02
   4.5027393e+02   4.6343005e+02   5.3169558e+02   5.5588766e+02   6.5091759e+02
   4.3351910e+02   4.4923746e+02   5.2364311e+02   5.4835610e+02   6.4359124e+02
   4.7069286e+02   4.9751466e+02   5.4532739e+02   5.6456567e+02   6.4981970e+02
   4.3171750e+02   4.4827473e+02   5.3008474e+02   5.5481890e+02   6.5158553e+02
   4.6109468e+02   4.7592758e+02   5.3415479e+02   5.5740631e+02   6.5008780e+02
   4.3880779e+02   4.5326873e+02   5.3129545e+02   5.5593789e+02   6.5291720e+02
   4.2615771e+02   4.4539678e+02   5.3199670e+02   5.5693878e+02   6.5649379e+02
   4.5576600e+02   4.6910191e+02   5.3182049e+02   5.5561146e+02   6.4922095e+02
   4.5385109e+02   4.6710220e+02   5.3358333e+02   5.5768607e+02   6.5323089e+02
   4.7448679e+02   5.2357907e+02   6.2705180e+02   6.4738261e+02   6.4805157e+02
   3.8015890e+02   4.0492870e+02   4.7459946e+02   5.2360970e+02   6.2734891e+02
   4.7441051e+02   5.2224408e+02   6.0546256e+02   6.2067220e+02   6.6129971e+02
   4.7444603e+02   5.2284365e+02   5.6410350e+02   5.6497484e+02   6.2810846e+02
   4.6718654e+02   4.8673219e+02   5.3219089e+02   5.5329413e+02   6.4248033e+02
   4.7424600e+02   5.1752392e+02   5.2898645e+02   5.3432450e+02   6.2833674e+02
   4.7446020e+02   5.2274314e+02   5.3351244e+02   5.3428890e+02   6.2747667e+02
   4.2670533e+02   4.4568561e+02   5.3455106e+02   5.5974695e+02   7.0818907e+02
   4.7402930e+02   5.1691973e+02   5.7760252e+02   5.8872974e+02   6.5074219e+02
   4.6176840e+02   4.7704380e+02   5.3976515e+02   5.6376277e+02   7.7970376e+02
   4.7434362e+02   5.2092014e+02   5.4738498e+02   5.4986645e+02   6.2864087e+02
   3.8849478e+02   4.2887504e+02   4.8089886e+02   5.2498025e+02   6.2840220e+02
   4.6766447e+02   4.8731087e+02   5.2353235e+02   5.4459656e+02   6.3659666e+02
   4.7419940e+02   5.1905979e+02   5.8476038e+02   5.9459119e+02   6.4912868e+02
   4.1656935e+02   4.3223440e+02   4.8302983e+02   5.2552006e+02   6.2877532e+02
   4.7286827e+02   5.0761675e+02   5.5251845e+02   5.6704238e+02   6.4362027e+02
   4.1847782e+02   4.2111208e+02   4.7517314e+02   5.2371942e+02   6.2743842e+02
   4.7446078e+02   5.2310931e+02   6.0038994e+02   6.0281890e+02   6.3110264e+02
   3.9709200e+02   4.4214489e+02   5.3376983e+02   5.5896375e+02   6.6950054e+02
   4.7442830e+02   5.2253998e+02   5.9295342e+02   5.9611025e+02   6.3267284e+02
   4.7445469e+02   5.2300534e+02   6.1524332e+02   6.3225706e+02   6.6004992e+02
   4.7386908e+02   5.1520302e+02   5.7358506e+02   5.8600739e+02   6.5346951e+02
   4.4022417e+02   4.5426811e+02   5.2626971e+02   5.5072157e+02   6.4551313e+02
   4.6073855e+02   4.7538136e+02   5.3290347e+02   5.5612163e+02   6.4838083e+02
   4.0797660e+02   4.4230940e+02   5.3422340e+02   5.5946495e+02   6.9820256e+02
   4.2260443e+02   4.4417346e+02   5.3299733e+02   5.5806231e+02   6.6080041e+02
   4.7448283e+02   5.2350619e+02   6.2017873e+02   6.2410503e+02   6.3186643e+02
   4.2728105e+02   4.4566546e+02   5.2438890e+02   5.4915930e+02   6.4457803e+02
   4.1882206e+02   4.4322676e+02   5.3100943e+02   5.5592805e+02   6.5427690e+02
   4.2021339e+02   4.4348042e+02   5.2998398e+02   5.5483762e+02   6.5212372e+02
   4.7447245e+02   5.2332302e+02   6.0902611e+02   6.1229662e+02   6.3146227e+02
   4.5792273e+02   4.7072024e+02   5.1330780e+02   5.3858321e+02   6.3503335e+02
   4.7446033e+02   5.2310298e+02   6.1446728e+02   6.2648317e+02   6.4503461e+02
   4.3973693e+02   4.5189496e+02   5.0239669e+02   5.3247526e+02   6.3266393e+02
   4.2963944e+02   4.3476804e+02   4.7914715e+02   5.2453084e+02   6.2805747e+02
   4.2586434e+02   4.4519644e+02   5.2891279e+02   5.5368311e+02   6.5005950e+02
   4.6430732e+02   4.8044727e+02   5.2199347e+02   5.4455732e+02   6.3755069e+02
   6.0499989e+02   5.9657036e+02   5.3456693e+02   5.0859986e+02   4.4063205e+02
   6.7244431e+02   6.2772362e+02   5.2455865e+02   4.7921837e+02   4.2664131e+02
   6.6331755e+02   6.3170628e+02   5.3187445e+02   5.0073983e+02   4.3911988e+02
   6.0409509e+02   5.9822102e+02   5.4319934e+02   5.1917107e+02   4.4160505e+02
   5.9049543e+02   5.8413451e+02   5.4096152e+02   5.1845782e+02   4.4158292e+02
   6.3874846e+02   6.3796037e+02   5.5881307e+02   5.3364533e+02   4.4212122e+02
   5.6140088e+02   5.3659420e+02   4.6254151e+02   4.4926863e+02   3.8238263e+02
   6.3444002e+02   6.1671571e+02   5.2439901e+02   4.8070975e+02   4.2868798e+02
   5.7056698e+02   5.7009311e+02   5.5901107e+02   5.3415940e+02   4.4213243e+02
   5.6211988e+02   5.3779230e+02   4.7865394e+02   4.7043069e+02   4.3423953e+02
   5.6655656e+02   5.4551577e+02   5.0188332e+02   4.8740110e+02   4.3732311e+02
   5.8625035e+02   5.7249741e+02   5.1542195e+02   4.7958933e+02   4.2829229e+02
   6.0772391e+02   5.9471984e+02   5.2094910e+02   4.7633740e+02   4.2093954e+02
   5.6000036e+02   5.3481091e+02   4.4735427e+02   4.3112438e+02   4.1568210e+02
   5.6003626e+02   5.3485919e+02   4.4883126e+02   4.3640827e+02   4.2528850e+02
   5.9087114e+02   5.8484760e+02   5.4201840e+02   5.1947801e+02   4.4163727e+02
   5.6025555e+02   5.3514111e+02   4.5495153e+02   4.4724677e+02   4.3180762e+02
   5.6061300e+02   5.3559772e+02   4.5709783e+02   4.4618186e+02   4.2509984e+02
   5.7783982e+02   5.6896579e+02   5.3892025e+02   5.1967316e+02   4.4168964e+02
   5.9779855e+02   5.9577916e+02   5.5449957e+02   5.3025201e+02   4.4203962e+02
   5.9301620e+02   5.8225314e+02   5.2348207e+02   4.9300285e+02   4.3704053e+02
   5.7426911e+02   5.5588148e+02   5.0523948e+02   4.7653876e+02   4.2639417e+02
   5.6006200e+02   5.3489273e+02   4.4993995e+02   4.3935628e+02   4.2822245e+02
   6.0627709e+02   6.0050646e+02   5.4458217e+02   5.2049512e+02   4.4167391e+02
   6.1262737e+02   5.9966713e+02   5.2460917e+02   4.8692403e+02   4.3394026e+02
   5.9181050e+02   5.7913488e+02   5.1731780e+02   4.7779125e+02   4.2514772e+02
   5.6024925e+02   5.3513369e+02   4.5756521e+02   4.5199132e+02   4.3489206e+02
   5.9731487e+02   5.8500733e+02   5.1816306e+02   4.7413267e+02   3.8431938e+02
   5.5972524e+02   5.3993928e+02   5.3988778e+02   5.3439887e+02   4.4213753e+02
   5.6022299e+02   5.3509856e+02   4.5101020e+02   4.3719279e+02   4.1925874e+02
   5.6782907e+02   5.5660759e+02   5.4080119e+02   5.2547203e+02   4.4194988e+02
   6.1171132e+02   6.0512093e+02   5.4445655e+02   5.2004860e+02   4.4164860e+02
   5.8968958e+02   5.7650445e+02   5.1609291e+02   4.7669250e+02   4.2304638e+02
   6.4407391e+02   6.3291631e+02   5.4542797e+02   5.2032417e+02   4.4165732e+02
   6.5443387e+02   6.2977213e+02   5.3118099e+02   4.9938204e+02   4.3878962e+02
   5.8971630e+02   5.7626155e+02   5.1530699e+02   4.7405961e+02   4.0736783e+02
   5.8444916e+02   5.6960012e+02   5.1269570e+02   4.7456789e+02   4.1670522e+02
   5.7174582e+02   5.5173958e+02   4.9976697e+02   4.7199104e+02   4.1564261e+02
   5.6098456e+02   5.3606799e+02   4.5952042e+02   4.4685607e+02   4.1670620e+02
   5.7422259e+02   5.6384169e+02   5.3728252e+02   5.1967548e+02   4.4171447e+02
   6.0989419e+02   6.0942108e+02   5.5877800e+02   5.3366143e+02   4.4212172e+02
   5.6010498e+02   5.3928924e+02   5.3664964e+02   5.3211511e+02   4.4212432e+02
   5.5971765e+02   5.3444571e+02   4.4216703e+02   3.9890058e+02   3.8045547e+02
   6.3539249e+02   6.1682742e+02   5.2355301e+02   4.7694278e+02   4.2217721e+02
   6.1564982e+02   6.1083334e+02   5.4959260e+02   5.2522331e+02   4.4187746e+02
   5.9108806e+02   5.9102191e+02   5.5955601e+02   5.3432872e+02   4.4213554e+02
   5.6487990e+02   5.5241136e+02   5.4123390e+02   5.2764817e+02   4.4201804e+02
   5.8167161e+02   5.6604475e+02   5.1116954e+02   4.7526219e+02   4.2078490e+02
   5.6035627e+02   5.3526928e+02   4.5265034e+02   4.3895285e+02   4.1731194e+02
   6.0214079e+02   6.0116008e+02   5.5734968e+02   5.3252489e+02   4.4209636e+02
   5.7353484e+02   5.5510899e+02   5.0570300e+02   4.7906497e+02   4.2980859e+02
   6.0309068e+02   6.0284299e+02   5.5914917e+02   5.3398886e+02   4.4212859e+02
   5.7664564e+02   5.6251380e+02   5.2152309e+02   5.0171767e+02   4.3979035e+02
   6.0924778e+02   5.9855462e+02   5.2935088e+02   4.9939036e+02   4.3885133e+02
   5.9077371e+02   5.8736794e+02   5.5051551e+02   5.2730291e+02   4.4195480e+02
   5.5977678e+02   5.3453977e+02   4.8306098e+02   4.8287952e+02   4.4203246e+02
   5.8993825e+02   5.8044091e+02   5.2969361e+02   5.0536078e+02   4.4020628e+02
   6.8549938e+02   6.5797845e+02   5.5761612e+02   5.3254531e+02   4.4209654e+02
   6.4185758e+02   6.3401024e+02   5.4979416e+02   5.2504717e+02   4.4186887e+02
   6.0489472e+02   5.9870387e+02   5.4245595e+02   5.1828833e+02   4.4155372e+02
   5.6057568e+02   5.3555144e+02   4.5857054e+02   4.4988448e+02   4.2978755e+02
   5.6179867e+02   5.3711552e+02   4.6663928e+02   4.5441964e+02   4.1909394e+02
   6.1259722e+02   5.9856598e+02   5.2175433e+02   4.7689758e+02   4.2236076e+02
   5.6212728e+02   5.3754205e+02   4.6845747e+02   4.5568437e+02   4.1548609e+02
   6.3294993e+02   6.3288520e+02   5.5962484e+02   5.3436380e+02   4.4213617e+02
   5.5991670e+02   5.3470383e+02   4.5236543e+02   4.4879213e+02   4.3779147e+02
   5.6032539e+02   5.3523422e+02   4.6044231e+02   4.5558249e+02   4.3586367e+02
   5.7104710e+02   5.6990771e+02   5.5798205e+02   5.3370849e+02   4.4212386e+02
   5.6054636e+02   5.4428123e+02   5.4162696e+02   5.3249181e+02   4.4211770e+02
   6.1935799e+02   6.0359301e+02   5.2197030e+02   4.7441934e+02   3.9729265e+02
   6.7281655e+02   6.2708765e+02   5.2372284e+02   4.7527183e+02   4.1502793e+02
   6.2396253e+02   6.0951693e+02   5.2640835e+02   4.8937667e+02   4.3523210e+02
   5.8035294e+02   5.6567205e+02   5.1520147e+02   4.8695831e+02   4.3472029e+02
   6.0842566e+02   6.0177012e+02   5.4287224e+02   5.1849997e+02   4.4156400e+02
   6.3822015e+02   6.1933993e+02   5.2482800e+02   4.8187388e+02   4.2994714e+02
   6.0912706e+02   5.9580723e+02   5.2112115e+02   4.7618614e+02   4.2041447e+02
   5.5988710e+02   5.3466305e+02   4.4517297e+02   4.2548176e+02   3.9187720e+02
   6.2871599e+02   6.2867306e+02   5.5964811e+02   5.3438484e+02   4.4213666e+02
   5.8342742e+02   5.7350231e+02   5.3171337e+02   5.1044407e+02   4.4097212e+02
   5.6036104e+02   5.3527625e+02   4.5416638e+02   4.4337050e+02   4.2625778e+02
   5.5974439e+02   5.5023462e+02   5.5018531e+02   5.3442116e+02   4.4213754e+02
   5.7383502e+02   5.6573301e+02   5.4358599e+02   5.2478591e+02   4.4189924e+02
   5.7297188e+02   5.6025487e+02   5.3140455e+02   5.1511816e+02   4.4150175e+02
   5.7817647e+02   5.6404604e+02   5.1964082e+02   4.9754684e+02   4.3881288e+02
   5.6126906e+02   5.3649599e+02   4.6991866e+02   4.6289339e+02   4.3317775e+02
   5.7659429e+02   5.6563121e+02   5.3333475e+02   5.1502569e+02   4.4144631e+02
   6.2015929e+02   6.1968832e+02   5.5882403e+02   5.3367625e+02   4.4212192e+02
   5.6912778e+02   5.5848909e+02   5.4100520e+02   5.2490526e+02   4.4192662e+02
   5.5975655e+02   5.3449672e+02   4.4380849e+02   4.3678363e+02   4.3467282e+02
   5.6594819e+02   5.5155828e+02   5.3546567e+02   5.2318931e+02   4.4191945e+02
   5.7802134e+02   5.7500580e+02   5.5368370e+02   5.3083569e+02   4.4205901e+02
   5.9033128e+02   5.8731496e+02   5.5171359e+02   5.2832168e+02   4.4198642e+02
   7.0950636e+02   6.4090140e+02   5.4489573e+02   5.1960534e+02   4.4161775e+02
   7.5735464e+02   7.3985844e+02   5.5970361e+02   5.3443244e+02   4.4213770e+02
   5.6031302e+02   5.3524272e+02   4.6785617e+02   4.6503335e+02   4.3880951e+02
   6.4899689e+02   6.2353006e+02   5.2343974e+02   4.7460442e+02   4.0547227e+02
   5.6138352e+02   5.4450279e+02   5.3875669e+02   5.3005093e+02   4.4208867e+02
   5.6070870e+02   5.3572515e+02   4.6146842e+02   4.5373841e+02   4.3141436e+02
   6.2034593e+02   6.1637527e+02   5.5161457e+02   5.2709562e+02   4.4194276e+02
   5.6241639e+02   5.4366495e+02   5.3150364e+02   5.2422312e+02   4.4201376e+02
   5.9725365e+02   5.8522469e+02   5.1892289e+02   4.7701036e+02   4.2317460e+02
   5.6176203e+02   5.6153376e+02   5.5946979e+02   5.3441853e+02   4.4213747e+02
   5.5986248e+02   5.3463375e+02   4.5072544e+02   4.4741846e+02   4.3821500e+02
   5.5978739e+02   5.3453571e+02   4.4358658e+02   4.2486531e+02   4.1994150e+02
   6.3599702e+02   6.1813776e+02   5.2510463e+02   4.8317939e+02   4.3116741e+02
   5.6045294e+02   5.3539177e+02   4.5350261e+02   4.3932412e+02   4.1065413e+02
   5.6030134e+02   5.3519732e+02   4.5146933e+02   4.3634146e+02   3.9713724e+02
   5.6183696e+02   5.3715375e+02   4.6586680e+02   4.5260011e+02   3.8791444e+02
   5.6199563e+02   5.3737784e+02   4.6824518e+02   4.5613079e+02   4.2012033e+02
   5.8740465e+02   5.8735127e+02   5.5958974e+02   5.3435718e+02   4.4213614e+02
   5.7262197e+02   5.5446336e+02   5.0796462e+02   4.8498688e+02   4.3456382e+02
   5.6083579e+02   5.3618817e+02   4.8515528e+02   4.8192474e+02   4.4026105e+02
   6.5775579e+02   6.5681796e+02   5.5942423e+02   5.3418435e+02   4.4213243e+02
   5.6220617e+02   5.3763794e+02   4.6845407e+02   4.5517136e+02   4.0563837e+02
   6.1644156e+02   6.0237912e+02   5.2427828e+02   4.8458823e+02   4.3236791e+02
   5.9531565e+02   5.8822184e+02   5.3738236e+02   5.1367351e+02   4.4123088e+02
   5.7186347e+02   5.5547945e+02   5.1814616e+02   5.0186502e+02   4.4003541e+02
   5.9246289e+02   5.8666525e+02   5.4247313e+02   5.1969130e+02   4.4164576e+02
   5.6054383e+02   5.3550953e+02   4.5658338e+02   4.4604888e+02   4.2621989e+02
   6.5424904e+02   6.4423807e+02   5.5300285e+02   5.2819901e+02   4.4197762e+02
   5.5996780e+02   5.3476740e+02   4.4655773e+02   4.2851851e+02   3.8243330e+02
   5.6321525e+02   5.3990705e+02   4.9182089e+02   4.8267637e+02   4.3765729e+02
   5.7744304e+02   5.7001800e+02   5.4322993e+02   5.2342435e+02   4.4184165e+02
   6.3525265e+02   6.3507441e+02   5.5948632e+02   5.3424254e+02   4.4213383e+02
   5.8279942e+02   5.8081776e+02   5.5544136e+02   5.3163810e+02   4.4207678e+02
   6.6275259e+02   6.3024492e+02   5.2933831e+02   4.9499250e+02   4.3751958e+02
   5.5992990e+02   5.3472102e+02   4.4661557e+02   4.3227431e+02   4.2321473e+02
   6.0565955e+02   6.0161415e+02   5.4966121e+02   5.2563411e+02   4.4189377e+02
   5.6018688e+02   5.3508340e+02   4.6933396e+02   4.6728606e+02   4.3984541e+02
   6.1674969e+02   6.0269712e+02   5.2449399e+02   4.8520067e+02   4.3280502e+02
   6.3331330e+02   6.1598482e+02   5.2449001e+02   4.8123852e+02   4.2929250e+02
   6.2169047e+02   6.1667437e+02   5.4933881e+02   5.2482676e+02   4.4186164e+02
   5.6003613e+02   5.5755552e+02   5.5719983e+02   5.3439816e+02   4.4213710e+02
   5.8981093e+02   5.7737828e+02   5.1846982e+02   4.8334154e+02   4.3182850e+02
   6.0832721e+02   6.0518869e+02   5.5288633e+02   5.2853167e+02   4.4198953e+02
   5.8862690e+02   5.8144852e+02   5.3888360e+02   5.1664995e+02   4.4147875e+02
   5.5978591e+02   5.3453431e+02   4.5146040e+02   4.5012964e+02   4.4057591e+02
   5.5976421e+02   5.3451081e+02   4.7045597e+02   4.7025144e+02   4.4193465e+02
   5.7742360e+02   5.6250927e+02   5.1717267e+02   4.9431053e+02   4.3795584e+02
   5.5981297e+02   5.4721971e+02   5.4700770e+02   5.3431720e+02   4.4213643e+02
   6.2535489e+02   6.0934561e+02   5.2366324e+02   4.7965328e+02   4.2737280e+02
   6.0774183e+02   5.9954081e+02   5.3719931e+02   5.1177444e+02   4.4101855e+02
   5.9539200e+02   5.9454877e+02   5.5758144e+02   5.3280244e+02   4.4210306e+02
   5.5974132e+02   5.3447600e+02   4.4260755e+02   4.1702792e+02   4.1259955e+02
   5.6018750e+02   5.3505080e+02   4.4990186e+02   4.3406265e+02   3.8378793e+02
   5.5998460e+02   5.3483323e+02   4.7580397e+02   4.7484018e+02   4.4134240e+02
   6.0674979e+02   5.9889505e+02   5.3775693e+02   5.1257516e+02   4.4110376e+02
   5.8853663e+02   5.7784290e+02   5.2561259e+02   4.9973465e+02   4.3909089e+02
   5.5974863e+02   5.3448492e+02   4.4271051e+02   4.1430067e+02   3.8011424e+02
   5.8567288e+02   5.7819215e+02   5.3920919e+02   5.1768615e+02   4.4155230e+02
   5.9793322e+02   5.9688926e+02   5.5712087e+02   5.3239781e+02   4.4209368e+02
   5.6172495e+02   5.6112175e+02   5.5906705e+02   5.3437891e+02   4.4213677e+02
   5.6073358e+02   5.4092226e+02   5.3534674e+02   5.2966473e+02   4.4209978e+02
   5.6010983e+02   5.3495356e+02   4.5469260e+02   4.4917914e+02   4.3509071e+02
   5.6019701e+02   5.3604510e+02   5.2237077e+02   5.2105247e+02   4.4209959e+02
   7.2091362e+02   7.1348287e+02   5.5966447e+02   5.3439781e+02   4.4213688e+02
   7.5400391e+02   6.3883354e+02   5.4195521e+02   5.1605147e+02   4.4138962e+02
   5.6007419e+02   5.3490657e+02   4.4859094e+02   4.3327625e+02   4.1684978e+02
   5.5972284e+02   5.3445245e+02   4.4229216e+02   4.2436344e+02   4.2392700e+02
   5.5999885e+02   5.3481013e+02   4.4772380e+02   4.3330945e+02   4.2171076e+02
   5.6004302e+02   5.3486569e+02   4.4794850e+02   4.3172344e+02   4.1323672e+02
   6.2117500e+02   6.0750193e+02   5.2722317e+02   4.9216189e+02   4.3651044e+02
   5.6105735e+02   5.3618100e+02   4.6518818e+02   4.5711110e+02   4.3087665e+02
   5.8705138e+02   5.7288029e+02   5.1388946e+02   4.7373393e+02   3.8803742e+02
   5.5998415e+02   5.3709924e+02   5.3358531e+02   5.3115544e+02   4.4212658e+02
   5.5976142e+02   5.3450323e+02   4.5921383e+02   4.5884256e+02   4.4169812e+02
   5.6733465e+02   5.4607638e+02   4.9821392e+02   4.8055775e+02   4.3363611e+02
   6.3870483e+02   6.2465648e+02   5.3550287e+02   5.0750094e+02   4.4043441e+02
   6.0867865e+02   6.0720896e+02   5.5669977e+02   5.3190274e+02   4.4208154e+02
   6.4030054e+02   6.3263671e+02   5.4940162e+02   5.2465441e+02   4.4185399e+02
   5.5976041e+02   5.3450142e+02   4.4757497e+02   4.4579750e+02   4.4016441e+02
   5.5974413e+02   5.3448004e+02   4.5199208e+02   4.5150126e+02   4.4156219e+02
   5.6248588e+02   5.4073107e+02   5.1690927e+02   5.1180579e+02   4.4174936e+02
   5.6548186e+02   5.4224186e+02   4.8393850e+02   4.6576557e+02   3.8031104e+02
   5.6002852e+02   5.3484930e+02   4.5143004e+02   4.4446933e+02   4.3339721e+02
   6.0739164e+02   6.0738786e+02   5.5970862e+02   5.3443733e+02   4.4213773e+02
   5.8738817e+02   5.8285329e+02   5.4783149e+02   5.2536714e+02   4.4189270e+02
   5.6005363e+02   5.4424978e+02   5.4322416e+02   5.3371041e+02   4.4213060e+02
   5.7079725e+02   5.5537315e+02   5.2426227e+02   5.0977018e+02   4.4113897e+02
   7.2918846e+02   6.3675400e+02   5.3890249e+02   5.1208050e+02   4.4102797e+02
   5.7393689e+02   5.5926480e+02   5.2279313e+02   5.0558393e+02   4.4053311e+02
   5.6236963e+02   5.3816490e+02   4.7996377e+02   4.7119324e+02   4.3400658e+02
   5.9852778e+02   5.9616858e+02   5.5357011e+02   5.2943642e+02   4.4201692e+02
   5.6410859e+02   5.4087374e+02   4.8835091e+02   4.7614691e+02   4.3369964e+02
   6.7568804e+02   6.2762367e+02   5.2434841e+02   4.7828084e+02   4.2505153e+02
   5.6591359e+02   5.4859943e+02   5.2647330e+02   5.1616264e+02   4.4172487e+02
   5.6686639e+02   5.5458827e+02   5.3939052e+02   5.2514455e+02   4.4195074e+02
   6.4514812e+02   6.2336048e+02   5.2547097e+02   4.8364136e+02   4.3154118e+02
   6.1592985e+02   6.1225531e+02   5.5222766e+02   5.2775635e+02   4.4196472e+02
   5.7293629e+02   5.5827140e+02   5.2423285e+02   5.0802439e+02   4.4088348e+02
   5.8236308e+02   5.6765057e+02   5.1394571e+02   4.8130938e+02   4.3050332e+02
   5.9678227e+02   5.9133875e+02   5.4343869e+02   5.2011413e+02   4.4166154e+02
   5.6062610e+02   5.3583039e+02   4.8247623e+02   4.7975850e+02   4.4032432e+02
   5.6147869e+02   5.3669518e+02   4.6341366e+02   4.5044094e+02   4.1098931e+02
   5.6002262e+02   5.3483840e+02   4.4746530e+02   4.3029653e+02   4.0354394e+02
   5.5971871e+02   5.3444696e+02   4.4218299e+02   4.0130336e+02   3.8359530e+02
   6.1232015e+02   6.1166865e+02   5.5847243e+02   5.3339402e+02   4.4211596e+02
   5.6060368e+02   5.3558488e+02   4.5592297e+02   4.4331799e+02   4.1976325e+02
   5.6015120e+02   5.3500772e+02   4.5150869e+02   4.4123367e+02   4.2817253e+02
   6.1039769e+02   5.9986887e+02   5.3084613e+02   5.0197895e+02   4.3944993e+02
   5.6161349e+02   5.3687783e+02   4.6565110e+02   4.5386228e+02   4.2114669e+02
   6.0370268e+02   5.9132122e+02   5.1997838e+02   4.7514247e+02   4.1582109e+02
   6.2385262e+02   6.1966880e+02   5.5163221e+02   5.2706191e+02   4.4194146e+02
   6.0059530e+02   5.8831976e+02   5.1906383e+02   4.7420625e+02   3.8972617e+02
   5.6784559e+02   5.4810831e+02   5.0767926e+02   4.9304264e+02   4.3864029e+02
   5.9524298e+02   5.8319064e+02   5.1873388e+02   4.7841545e+02   4.2603648e+02
   6.4769432e+02   6.2800707e+02   5.3231323e+02   5.0181279e+02   4.3936778e+02
   5.6389624e+02   5.4700834e+02   5.3269649e+02   5.2320861e+02   4.4196030e+02
   7.2703092e+02   7.2311104e+02   5.5970100e+02   5.3443016e+02   4.4213755e+02
   5.8261402e+02   5.7067346e+02   5.2448719e+02   5.0151440e+02   4.3958812e+02
   5.6093057e+02   5.3599747e+02   4.5843097e+02   4.4484036e+02   3.9352674e+02
   5.7654689e+02   5.7446195e+02   5.5581865e+02   5.3227146e+02   4.4209306e+02
   5.5987250e+02   5.3464770e+02   4.4759860e+02   4.4054400e+02   4.3387441e+02
   6.2513549e+02   6.2237858e+02   5.5473990e+02   5.2999151e+02   4.4203123e+02
   6.2044764e+02   6.0553412e+02   5.2411104e+02   4.8272051e+02   4.3081991e+02
   6.2138014e+02   6.0997057e+02   5.3326201e+02   5.0479093e+02   4.3999055e+02
   6.4040069e+02   6.1975602e+02   5.2355952e+02   4.7618217e+02   4.1985975e+02
   5.5972361e+02   5.3445349e+02   4.4655937e+02   4.4616033e+02   4.4171137e+02
   5.6164752e+02   5.3691520e+02   4.6513112e+02   4.5257216e+02   4.1630624e+02
   5.6017126e+02   5.3503269e+02   4.5589614e+02   4.5028600e+02   4.3489112e+02
   6.4633030e+02   6.4142839e+02   5.5521743e+02   5.3034290e+02   4.4204065e+02
   5.5974390e+02   5.3447948e+02   4.4268300e+02   4.2012238e+02   4.1707973e+02
   5.8775009e+02   5.7499707e+02   5.1817763e+02   4.8484642e+02   4.3302765e+02
   5.7715485e+02   5.6782065e+02   5.3803306e+02   5.1913434e+02   4.4166904e+02
   5.7519550e+02   5.6050071e+02   5.2098394e+02   5.0225307e+02   4.3994444e+02
   5.5987279e+02   5.3464650e+02   4.4528424e+02   4.2881351e+02   4.2034171e+02
   5.9036723e+02   5.8284603e+02   5.3691079e+02   5.1414146e+02   4.4128710e+02
   5.7130946e+02   5.6242829e+02   5.4346355e+02   5.2561371e+02   4.4193372e+02
   5.6464172e+02   5.5618557e+02   5.4839067e+02   5.3114217e+02   4.4207981e+02
   5.5996376e+02   5.3477926e+02   4.6798747e+02   4.6685429e+02   4.4086037e+02
   5.9795060e+02   5.9320835e+02   5.4598434e+02   5.2254335e+02   4.4177467e+02
   5.7241452e+02   5.5289925e+02   5.0160432e+02   4.7371485e+02   4.2183123e+02
   5.6728384e+02   5.5522112e+02   5.3942793e+02   5.2489813e+02   4.4194131e+02
   5.6166196e+02   5.3730936e+02   4.8248674e+02   4.7657704e+02   4.3776418e+02
   6.2946060e+02   6.1425218e+02   5.2671906e+02   4.8942363e+02   4.3524142e+02
   5.7161303e+02   5.5857747e+02   5.3193263e+02   5.1642800e+02   4.4159742e+02
   5.5985355e+02   5.3462099e+02   4.4477859e+02   4.2660442e+02   4.1706608e+02
   5.6048179e+02   5.3549274e+02   4.7154747e+02   4.6842316e+02   4.3880962e+02
   5.5974247e+02   5.3447731e+02   4.4261891e+02   4.1593041e+02   4.1028924e+02
   5.6156313e+02   5.3680148e+02   4.6383360e+02   4.5059332e+02   3.8005007e+02
   5.5996921e+02   5.3477267e+02   4.4788703e+02   4.3605801e+02   4.2702514e+02
   5.5983370e+02   5.3476243e+02   5.1547818e+02   5.1520904e+02   4.4212099e+02
   5.5971614e+02   5.3444362e+02   4.4214392e+02   4.2068286e+02   4.2065814e+02
   5.8689089e+02   5.7941105e+02   5.3868726e+02   5.1685276e+02   4.4149773e+02
   5.7947401e+02   5.6280151e+02   5.0871068e+02   4.7309629e+02   4.0274571e+02
   6.0879260e+02   5.9700980e+02   5.2526468e+02   4.9008471e+02   4.3564701e+02
   6.4287093e+02   6.2120120e+02   5.2381956e+02   4.7710617e+02   4.2255634e+02
   5.8851638e+02   5.7973443e+02   5.3312517e+02   5.1031078e+02   4.4091617e+02
   5.7263149e+02   5.6448852e+02   5.4427237e+02   5.2568517e+02   4.4193031e+02
   6.2086667e+02   6.1862441e+02   5.5533149e+02   5.3057107e+02   4.4204701e+02
   5.8404059e+02   5.7211949e+02   5.2352632e+02   4.9907423e+02   4.3901478e+02
   6.2143702e+02   6.0534809e+02   5.2217082e+02   4.7441314e+02   3.9050757e+02
   5.5997251e+02   5.3477502e+02   4.4691169e+02   4.3050987e+02   4.1634061e+02
   6.0198370e+02   5.9622137e+02   5.4302810e+02   5.1916354e+02   4.4160616e+02
   5.7407801e+02   5.6245024e+02   5.3366646e+02   5.1657228e+02   4.4156924e+02
   5.9781499e+02   5.8566885e+02   5.1868719e+02   4.7557050e+02   4.1876436e+02
   5.6376002e+02   5.4608450e+02   5.3071233e+02   5.2192249e+02   4.4194310e+02
   5.5975134e+02   5.3450097e+02   4.7810204e+02   4.7795485e+02   4.4203032e+02
   5.8524579e+02   5.8367288e+02   5.5614025e+02   5.3200286e+02   4.4208523e+02
   5.6118806e+02   5.3632677e+02   4.6141459e+02   4.4890768e+02   4.1702788e+02
   6.0211165e+02   5.9051284e+02   5.2148463e+02   4.8176841e+02   4.3009885e+02
   6.7760934e+02   6.3631432e+02   5.3878015e+02   5.1192358e+02   4.4101106e+02
   5.7896758e+02   5.7100549e+02   5.4079811e+02   5.2095941e+02   4.4174048e+02
   5.5997158e+02   5.3543586e+02   5.2433862e+02   5.2350761e+02   4.4212016e+02
   6.0299832e+02   5.9137051e+02   5.2175340e+02   4.8208955e+02   4.3039719e+02
   6.1729628e+02   6.1715987e+02   5.5945923e+02   5.3422580e+02   4.4213341e+02
   6.6024501e+02   6.5646267e+02   5.5866167e+02   5.3349933e+02   4.4211808e+02
   6.3966114e+02   6.2032798e+02   5.2513861e+02   4.8288975e+02   4.3090631e+02
   6.9659632e+02   6.9613529e+02   5.5971246e+02   5.3444040e+02   4.4213786e+02
   5.7408965e+02   5.5965826e+02   5.2359835e+02   5.0640460e+02   4.4064207e+02
   5.5980472e+02   5.3455963e+02   4.4509863e+02   4.3652831e+02   4.3259222e+02
   5.6060106e+02   5.3558024e+02   4.5524959e+02   4.4147344e+02   4.1085932e+02
   5.6438424e+02   5.4069878e+02   4.8059960e+02   4.6475536e+02   4.1697641e+02
   6.5562907e+02   6.3013037e+02   5.3128512e+02   4.9958622e+02   4.3884090e+02
   5.8123331e+02   5.6622648e+02   5.1345747e+02   4.8179539e+02   4.3105934e+02
   5.7701239e+02   5.6328665e+02   5.2275819e+02   5.0307380e+02   4.4003010e+02
   5.5980850e+02   5.3456488e+02   4.6092172e+02   4.6026222e+02   4.4135748e+02
   6.2980179e+02   6.2296222e+02   5.4694081e+02   5.2217799e+02   4.4174977e+02
   5.6209335e+02   5.3760605e+02   4.7361007e+02   4.6409849e+02   4.3007890e+02
   5.8638114e+02   5.7228622e+02   5.1430350e+02   4.7615790e+02   4.2219469e+02
   5.6575645e+02   5.5309555e+02   5.3981311e+02   5.2618002e+02   4.4198304e+02
   6.0975410e+02   6.0228547e+02   5.4095476e+02   5.1618317e+02   4.4141229e+02
   6.6093110e+02   6.2659529e+02   5.2391041e+02   4.7635888e+02   4.2040085e+02
   7.0357157e+02   6.4453473e+02   5.4915074e+02   5.2428964e+02   4.4183905e+02
   6.8201967e+02   6.6194944e+02   5.5858265e+02   5.3342589e+02   4.4211659e+02
   5.6485071e+02   5.4151554e+02   4.8435682e+02   4.6855655e+02   4.2478429e+02
   6.9516283e+02   6.2750993e+02   5.2401309e+02   4.7667903e+02   4.2137381e+02
   5.8945409e+02   5.8191067e+02   5.3721224e+02   5.1467985e+02   4.4133424e+02
   5.5972979e+02   5.3446141e+02   4.4245614e+02   4.2464403e+02   4.2374631e+02
   5.5996705e+02   5.3476667e+02   4.4655082e+02   4.2854518e+02   3.9748949e+02
   6.0799988e+02   5.9525898e+02   5.2183695e+02   4.7962309e+02   4.2750940e+02
   5.6206627e+02   5.3757401e+02   4.7368430e+02   4.6432271e+02   4.3038528e+02
   5.5973001e+02   5.3446147e+02   4.4238570e+02   4.1028044e+02   3.9738074e+02
   5.6537605e+02   5.6246378e+02   5.5604080e+02   5.3346467e+02   4.4212029e+02
   6.0063285e+02   5.9838052e+02   5.5390045e+02   5.2964898e+02   4.4202275e+02
   5.5987541e+02   5.3465011e+02   4.4538584e+02   4.2933434e+02   4.2112492e+02
   5.6321923e+02   5.5354749e+02   5.4747156e+02   5.3155679e+02   4.4209098e+02
   7.1428612e+02   6.3347176e+02   5.3353236e+02   5.0383600e+02   4.3978799e+02
   5.6946612e+02   5.5515472e+02   5.3036336e+02   5.1647775e+02   4.4163984e+02
   5.5974906e+02   5.3449322e+02   4.7840432e+02   4.7829588e+02   4.4205907e+02
   5.8793469e+02   5.7764683e+02   5.2760045e+02   5.0317066e+02   4.3983316e+02
   5.7435700e+02   5.5560804e+02   5.0361092e+02   4.7291149e+02   4.1592191e+02
   5.5989126e+02   5.3467153e+02   4.4949989e+02   4.4436933e+02   4.3607397e+02
   5.5999685e+02   5.3480772e+02   4.5294716e+02   4.4818998e+02   4.3622051e+02
   5.6049294e+02   5.3544425e+02   4.5503250e+02   4.4297306e+02   4.2240048e+02
   5.6136629e+02   5.3656249e+02   4.6445508e+02   4.5349733e+02   4.2419705e+02
   6.1638183e+02   6.1593018e+02   5.5886650e+02   5.3372021e+02   4.4212290e+02
   6.6955503e+02   6.5245912e+02   5.5574747e+02   5.3081801e+02   4.4205342e+02
   5.8211531e+02   5.6676604e+02   5.1190711e+02   4.7647504e+02   4.2378083e+02
   5.6818247e+02   5.4670609e+02   4.9495188e+02   4.7356918e+02   4.2623172e+02
   5.6025070e+02   5.5605486e+02   5.5540114e+02   5.3430282e+02   4.4213574e+02
   6.0217873e+02   6.0121805e+02   5.5740227e+02   5.3256798e+02   4.4209736e+02
   6.1432243e+02   5.9967070e+02   5.2147255e+02   4.7473142e+02   4.1103530e+02
   6.0643284e+02   6.0132734e+02   5.4677903e+02   5.2276139e+02   4.4178019e+02
   6.1037572e+02   5.9903825e+02   5.2798773e+02   4.9628685e+02   4.3799912e+02
   5.9349974e+02   5.8399667e+02   5.2822298e+02   5.0176632e+02   4.3949030e+02
   6.0978242e+02   6.0377205e+02   5.4548049e+02   5.2124070e+02   4.4170949e+02
   6.2101654e+02   6.1316881e+02   5.4244503e+02   5.1732616e+02   4.4148538e+02
   6.2744523e+02   6.2614055e+02   5.5750714e+02   5.3249759e+02   4.4209548e+02
   6.4957110e+02   6.4938138e+02   5.5959995e+02   5.3434084e+02   4.4213574e+02
   5.8697255e+02   5.7747931e+02   5.3126703e+02   5.0856024e+02   4.4071153e+02
   6.3769567e+02   6.1932613e+02   5.2536385e+02   4.8392451e+02   4.3178120e+02
   6.2755190e+02   6.1735879e+02   5.3815206e+02   5.1166809e+02   4.4098974e+02
   6.6663951e+02   6.3410312e+02   5.3570788e+02   5.0747200e+02   4.4042511e+02
   6.3556656e+02   6.3532599e+02   5.5941035e+02   5.3417582e+02   4.4213236e+02
   5.6039529e+02   5.3531841e+02   4.5291730e+02   4.3883882e+02   4.1374941e+02
   5.9353459e+02   5.9280183e+02   5.5786221e+02   5.3304761e+02   4.4210864e+02
   6.2210088e+02   6.1737641e+02   5.5006275e+02   5.2554633e+02   4.4188855e+02
   5.7620244e+02   5.5814379e+02   5.0541969e+02   4.7246231e+02   3.8784161e+02
   6.4185786e+02   6.4155253e+02   5.5941032e+02   5.3417430e+02   4.4213234e+02
   6.4726858e+02   6.4672738e+02   5.5932039e+02   5.3409340e+02   4.4213069e+02
   5.6077306e+02   5.4732854e+02   5.4484068e+02   5.3287265e+02   4.4211855e+02
   5.7019440e+02   5.5110496e+02   5.0656897e+02   4.8712280e+02   4.3615139e+02
   5.7620122e+02   5.6423422e+02   5.3034896e+02   5.1228570e+02   4.4124219e+02
   6.8243202e+02   6.6183044e+02   5.5855623e+02   5.3340194e+02   4.4211599e+02
   5.8910685e+02   5.8187811e+02   5.3848155e+02   5.1611775e+02   4.4144165e+02
   5.7960554e+02   5.6311837e+02   5.0926115e+02   4.7424594e+02   4.1774445e+02
   6.5457553e+02   6.4562868e+02   5.5413237e+02   5.2929049e+02   4.4201085e+02
   5.8795331e+02   5.7449580e+02   5.1576124e+02   4.7814560e+02   4.2608397e+02
   5.6071468e+02   5.3573476e+02   4.6218800e+02   4.5487958e+02   4.3211568e+02
   5.7739063e+02   5.7504274e+02   5.5518543e+02   5.3183125e+02   4.4208277e+02
   5.9243114e+02   5.7970602e+02   5.1709471e+02   4.7626726e+02   4.2166780e+02
   6.7517161e+02   6.3550235e+02   5.3754851e+02   5.1020374e+02   4.4080888e+02
   5.8709096e+02   5.8698789e+02   5.5947528e+02   5.3428000e+02   4.4213448e+02
   5.6061148e+02   5.3566324e+02   4.7137533e+02   4.6769597e+02   4.3811694e+02
   5.7878341e+02   5.6198682e+02   5.0865470e+02   4.7442257e+02   4.1911556e+02
   6.2306186e+02   6.1316158e+02   5.3765210e+02   5.1119558e+02   4.4093895e+02
   6.0429429e+02   5.9509395e+02   5.3124306e+02   5.0371188e+02   4.3982425e+02
   5.6310969e+02   5.4456402e+02   5.2984416e+02   5.2207281e+02   4.4196558e+02
   5.8941394e+02   5.8895487e+02   5.5860712e+02   5.3365582e+02   4.4212182e+02
   6.0024956e+02   5.9245977e+02   5.3514320e+02   5.1009659e+02   4.4083993e+02
   6.2379503e+02   6.0868650e+02   5.2488710e+02   4.8454543e+02   4.3229830e+02
   6.1460245e+02   5.9987465e+02   5.2148346e+02   4.7462788e+02   4.0931678e+02
   5.7345253e+02   5.6061494e+02   5.3043081e+02   5.1392136e+02   4.4141531e+02
   6.1842433e+02   6.1647649e+02   5.5592838e+02   5.3113200e+02   4.4206189e+02
   6.3384889e+02   6.3317911e+02   5.5879104e+02   5.3362986e+02   4.4212096e+02
   6.2938855e+02   6.2831989e+02   5.5801765e+02   5.3294815e+02   4.4210592e+02
   5.8849865e+02   5.8196037e+02   5.4110726e+02   5.1897989e+02   4.4161575e+02
   5.5976325e+02   5.3450911e+02   4.7027242e+02   4.7007215e+02   4.4193758e+02
   6.0780217e+02   5.9509847e+02   5.2179571e+02   4.7957712e+02   4.2744907e+02
   5.9357706e+02   5.8694131e+02   5.3927289e+02   5.1609931e+02   4.4142842e+02
   6.6954716e+02   6.4527957e+02   5.5052182e+02   5.2571287e+02   4.4189338e+02
   5.9005324e+02   5.8320684e+02   5.3942554e+02   5.1692174e+02   4.4149219e+02
   6.2415990e+02   6.2411773e+02   5.5964277e+02   5.3438059e+02   4.4213658e+02
   5.5975384e+02   5.3449278e+02   4.4314547e+02   4.3029324e+02   4.2856567e+02
   5.5994716e+02   5.3474463e+02   4.5836902e+02   4.5628785e+02   4.3958267e+02
   6.7597933e+02   6.2901859e+02   5.2635760e+02   4.8608518e+02   4.3330925e+02
   5.6093003e+02   5.3608472e+02   4.7165339e+02   4.6666604e+02   4.3649713e+02
   5.9127873e+02   5.9124959e+02   5.5964544e+02   5.3439262e+02   4.4213678e+02
   5.5997200e+02   5.4607813e+02   5.4544823e+02   5.3403626e+02   4.4213334e+02
   5.9636952e+02   5.9630814e+02   5.5956578e+02   5.3432954e+02   4.4213555e+02
   5.6030241e+02   5.3823515e+02   5.3256563e+02   5.2923745e+02   4.4211198e+02
   6.1395779e+02   6.0532102e+02   5.3930793e+02   5.1389103e+02   4.4122273e+02
   5.9629650e+02   5.8806031e+02   5.3289313e+02   5.0790163e+02   4.4056143e+02
   6.3919095e+02   6.3081896e+02   5.4761973e+02   5.2279043e+02   4.4177641e+02
   6.3469554e+02   6.1668707e+02   5.2406171e+02   4.7930456e+02   4.2682167e+02
   5.6259449e+02   5.3826018e+02   4.7471899e+02   4.6344134e+02   4.2696094e+02
   6.5098347e+02   6.2439060e+02   5.2371224e+02   4.7583419e+02   4.1840330e+02
   6.2800696e+02   6.2062533e+02   5.4524980e+02   5.2035374e+02   4.4166050e+02
   6.2232476e+02   6.1390157e+02   5.4123586e+02   5.1581027e+02   4.4137766e+02
   6.5225698e+02   6.4098647e+02   5.5050537e+02   5.2572298e+02   4.4189395e+02
   5.6363245e+02   5.3986629e+02   4.8198939e+02   4.6946589e+02   4.2956440e+02
   6.2087957e+02   6.1051922e+02   5.3597422e+02   5.0898713e+02   4.4066252e+02
   5.9888219e+02   5.9746853e+02   5.5616399e+02   5.3160477e+02   4.4207443e+02
   5.5986030e+02   5.3463110e+02   4.5080771e+02   4.4759844e+02   4.3832976e+02
   6.0032883e+02   5.9137280e+02   5.3058577e+02   5.0350712e+02   4.3980098e+02
   5.5989389e+02   5.3467537e+02   4.4683135e+02   4.3643668e+02   4.2972013e+02
   6.2287494e+02   6.0675560e+02   5.2262370e+02   4.7596853e+02   4.1926297e+02
   6.3138849e+02   6.2215640e+02   5.4214432e+02   5.1664879e+02   4.4143650e+02
   5.6143739e+02   5.3664448e+02   4.6337962e+02   4.5073341e+02   4.1529603e+02
   6.9324909e+02   6.3183284e+02   5.3085868e+02   4.9854653e+02   4.3857094e+02
   5.9376814e+02   5.8775208e+02   5.4151642e+02   5.1850499e+02   4.4157943e+02
   5.7221524e+02   5.5326749e+02   5.0457169e+02   4.7976422e+02   4.3091071e+02
   6.4377399e+02   6.2875870e+02   5.3785024e+02   5.1082607e+02   4.4088765e+02
   5.5977512e+02   5.3452067e+02   4.5786589e+02   4.5732131e+02   4.4149133e+02
   5.5986675e+02   5.3463684e+02   4.4482676e+02   4.2472470e+02   4.0373335e+02
   5.7018701e+02   5.5110122e+02   5.0660193e+02   4.8719046e+02   4.3618243e+02
   6.0170589e+02   5.9686718e+02   5.4609956e+02   5.2236173e+02   4.4176448e+02
   6.3181055e+02   6.1657700e+02   5.2783715e+02   4.9234699e+02   4.3656244e+02
   5.5971771e+02   5.3444569e+02   4.5648352e+02   4.5646513e+02   4.4211627e+02
   5.6072911e+02   5.3582671e+02   4.7209677e+02   4.6802107e+02   4.3774716e+02
   5.7640862e+02   5.7127315e+02   5.4933845e+02   5.2820879e+02   4.4199250e+02
   6.0078370e+02   5.9980626e+02   5.5730451e+02   5.3250525e+02   4.4209595e+02
   5.5976489e+02   5.3450737e+02   4.4350878e+02   4.3171203e+02   4.2953767e+02
   5.9130342e+02   5.7855042e+02   5.1714664e+02   4.7788560e+02   4.2535737e+02
   6.2446378e+02   6.0992001e+02   5.2636552e+02   4.8915715e+02   4.3511937e+02
   5.6102639e+02   5.3612945e+02   4.6263506e+02   4.5293677e+02   4.2758923e+02
   6.4969336e+02   6.3042840e+02   5.3554378e+02   5.0733763e+02   4.4040582e+02
   6.1454230e+02   6.0183709e+02   5.2685827e+02   4.9264073e+02   4.3672749e+02
   5.6169179e+02   5.3697270e+02   4.6547971e+02   4.5292712e+02   4.1644528e+02
   6.2116858e+02   6.2084522e+02   5.5912494e+02   5.3393571e+02   4.4212751e+02
   6.3147331e+02   6.1372304e+02   5.2295862e+02   4.7490169e+02   4.1203583e+02
   5.5976527e+02   5.3450775e+02   4.5343270e+02   4.5271043e+02   4.4128956e+02
   5.6350774e+02   5.3980656e+02   4.8368537e+02   4.7212672e+02   4.3204409e+02
   7.7861116e+02   7.4905436e+02   5.5970971e+02   5.3443775e+02   4.4213766e+02
   5.6002100e+02   5.3489406e+02   4.7766807e+02   4.7662991e+02   4.4134263e+02
   6.0211987e+02   5.9657557e+02   5.4380515e+02   5.1997775e+02   4.4164972e+02
   5.6138315e+02   5.3974393e+02   5.2578359e+02   5.2153526e+02   4.4203000e+02
   6.4181348e+02   6.2157683e+02   5.2528592e+02   4.8323053e+02   4.3120114e+02
   6.2739063e+02   6.1480948e+02   5.3206365e+02   5.0221785e+02   4.3946944e+02
   6.2262907e+02   6.2184168e+02   5.5832363e+02   5.3323419e+02   4.4211236e+02
   5.6081909e+02   5.3585609e+02   4.5734082e+02   4.4359789e+02   3.8401155e+02
   6.3308823e+02   6.2341150e+02   5.4184739e+02   5.1624513e+02   4.4140719e+02
   5.9667555e+02   5.8536961e+02   5.2105933e+02   4.8428641e+02   4.3236311e+02
   6.0689707e+02   5.9785408e+02   5.3356423e+02   5.0691801e+02   4.4037803e+02
   5.6108313e+02   5.3626621e+02   4.7046774e+02   4.6452010e+02   4.3492009e+02
   5.9314088e+02   5.8036660e+02   5.1687861e+02   4.7457186e+02   4.1316368e+02
   5.5973143e+02   5.3446369e+02   4.5212890e+02   4.5186353e+02   4.4182755e+02
   5.6003344e+02   5.3489837e+02   4.7480838e+02   4.7364804e+02   4.4112449e+02
   5.7357368e+02   5.5526282e+02   5.0619573e+02   4.7991672e+02   4.3063620e+02
   5.8359205e+02   5.8002725e+02   5.5149528e+02   5.2874080e+02   4.4200117e+02
   7.5802972e+02   6.2868572e+02   5.2538357e+02   4.8248133e+02   4.3051038e+02
   6.3023573e+02   6.2861454e+02   5.5716288e+02   5.3218070e+02   4.4208795e+02
   5.9775001e+02   5.8578859e+02   5.1919691e+02   4.7749881e+02   4.2421855e+02
   5.6991935e+02   5.5967749e+02   5.4131692e+02   5.2473187e+02   4.4191688e+02
   5.6014417e+02   5.3499707e+02   4.4972978e+02   4.3509931e+02   4.1769567e+02
   5.6023835e+02   5.3511795e+02   4.5098592e+02   4.3656752e+02   4.1601571e+02
   5.6010995e+02   5.3495198e+02   4.4891977e+02   4.3296180e+02   4.1039235e+02
   6.0158962e+02   5.9001746e+02   5.2138515e+02   4.8178819e+02   4.3012744e+02
   6.1112334e+02   5.9729655e+02   5.2123318e+02   4.7547536e+02   4.1735873e+02
   6.1920516e+02   6.0476388e+02   5.2473914e+02   4.8525072e+02   4.3282631e+02
   5.8912598e+02   5.7554400e+02   5.1506176e+02   4.7415212e+02   4.1007995e+02
   6.4014441e+02   6.1994316e+02   5.2405590e+02   4.7850978e+02   4.2550759e+02
   5.9766685e+02   5.9444457e+02   5.5092736e+02   5.2718816e+02   4.4194847e+02
   5.9288664e+02   5.9258597e+02   5.5896742e+02   5.3389051e+02   4.4212670e+02
   5.7856567e+02   5.7833921e+02   5.5927840e+02   5.3419604e+02   4.4213306e+02
   5.8567692e+02   5.7136702e+02   5.1387822e+02   4.7602130e+02   4.2196244e+02
   5.5989002e+02   5.3466743e+02   4.4529624e+02   4.2641476e+02   4.1041129e+02
   5.6015284e+02   5.3500913e+02   4.5024777e+02   4.3686946e+02   4.2171954e+02
   6.3267322e+02   6.2985383e+02   5.5542957e+02   5.3058905e+02   4.4204739e+02
   5.5971888e+02   5.3444749e+02   4.4258244e+02   4.4061865e+02   4.4014149e+02
   5.6128172e+02   5.3646283e+02   4.6530364e+02   4.5571195e+02   4.2786648e+02
   5.6235742e+02   5.3802215e+02   4.7649002e+02   4.6683959e+02   4.3119283e+02
   5.8790099e+02   5.7902656e+02   5.3310255e+02   5.1047997e+02   4.4093964e+02
   5.9004997e+02   5.7919466e+02   5.2424114e+02   4.9639174e+02   4.3819756e+02
   5.8255097e+02   5.8230869e+02   5.5921528e+02   5.3413020e+02   4.4213172e+02
   6.2283981e+02   6.0653277e+02   5.2229243e+02   4.7441813e+02   3.8823550e+02
   5.8223055e+02   5.6657676e+02   5.1089918e+02   4.7344964e+02   4.0442552e+02
   5.6050277e+02   5.3550581e+02   4.6984703e+02   4.6644365e+02   4.3824454e+02
   5.5981911e+02   5.3457782e+02   4.4726189e+02   4.4249286e+02   4.3673063e+02
   5.6278574e+02   5.3852487e+02   4.7560497e+02   4.6387674e+02   4.2647033e+02
   6.3571927e+02   6.3448961e+02   5.5811580e+02   5.3302445e+02   4.4210767e+02
   6.3438399e+02   6.3348985e+02   5.5849712e+02   5.3336753e+02   4.4211526e+02
   5.6735132e+02   5.4540726e+02   4.9280322e+02   4.7270444e+02   4.2601129e+02
   6.3373314e+02   6.1837605e+02   5.2873113e+02   4.9451595e+02   4.3737384e+02
   5.9639047e+02   5.9493684e+02   5.5599051e+02   5.3152037e+02   4.4207257e+02
   5.6022013e+02   5.3521790e+02   4.8183579e+02   4.8031287e+02   4.4113412e+02
   5.6364463e+02   5.3959970e+02   4.7649037e+02   4.6141573e+02   3.9615527e+02
   5.6193429e+02   5.3741310e+02   4.7387462e+02   4.6515381e+02   4.3157572e+02
   5.5971560e+02   5.3444303e+02   4.4214128e+02   4.1159335e+02   4.1154347e+02
   6.2513088e+02   6.1733062e+02   5.4339802e+02   5.1831589e+02   4.4154644e+02
   6.6711464e+02   6.5374270e+02   5.5657877e+02   5.3159333e+02   4.4207331e+02
   6.3348807e+02   6.3344842e+02   5.5966084e+02   5.3439524e+02   4.4213691e+02
   6.2532876e+02   6.2513501e+02   5.5938350e+02   5.3415638e+02   4.4213202e+02
   6.4794027e+02   6.4764641e+02   5.5951320e+02   5.3426434e+02   4.4213422e+02
   5.6012576e+02   5.3497913e+02   4.6166152e+02   4.5878844e+02   4.3857986e+02
   5.6090556e+02   5.4551284e+02   5.4207418e+02   5.3202446e+02   4.4211023e+02
   6.5584962e+02   6.5581382e+02   5.5970260e+02   5.3443146e+02   4.4213765e+02
   6.1760513e+02   6.0313392e+02   5.2393914e+02   4.8304592e+02   4.3112595e+02
   5.6330511e+02   5.3913101e+02   4.7490910e+02   4.6044917e+02   4.0750310e+02
   5.6036954e+02   5.3528741e+02   4.5476384e+02   4.4470571e+02   4.2772337e+02
   6.2476106e+02   6.2415260e+02   5.5866181e+02   5.3352690e+02   4.4211889e+02
   6.9987291e+02   6.5750403e+02   5.5734318e+02   5.3229463e+02   4.4209062e+02
   5.6696184e+02   5.4748910e+02   5.1221322e+02   5.0050128e+02   4.4024476e+02
   5.6064316e+02   5.3569114e+02   4.6996436e+02   4.6594285e+02   4.3747999e+02
   5.6215650e+02   5.4687747e+02   5.3994154e+02   5.2951992e+02   4.4207259e+02
   5.9741189e+02   5.8896300e+02   5.3216189e+02   5.0661790e+02   4.4036228e+02
   7.0424596e+02   6.6299876e+02   5.5855203e+02   5.3339730e+02   4.4211584e+02
   5.6713925e+02   5.4997106e+02   5.2404255e+02   5.1280031e+02   4.4151101e+02
   5.6230695e+02   5.3790132e+02   4.7464035e+02   4.6458696e+02   4.2953723e+02
   5.6221473e+02   5.3786408e+02   4.7718298e+02   4.6825548e+02   4.3267482e+02
   5.6982255e+02   5.6297037e+02   5.4848324e+02   5.2923945e+02   4.4202946e+02
   5.6074829e+02   5.3932812e+02   5.3112095e+02   5.2700675e+02   4.4208890e+02
   5.8622664e+02   5.7185919e+02   5.1353862e+02   4.7403754e+02   4.1091746e+02
   5.6035739e+02   5.3527844e+02   4.6205992e+02   4.5756178e+02   4.3640469e+02
   6.2843099e+02   6.2739981e+02   5.5803039e+02   5.3296138e+02   4.4210621e+02
   5.6463738e+02   5.4102600e+02   4.8100770e+02   4.6441168e+02   4.0935552e+02
   6.4465489e+02   6.2273017e+02   5.2482510e+02   4.8122636e+02   4.2925411e+02
   6.1247156e+02   6.1230282e+02   5.5939564e+02   5.3417539e+02   4.4213248e+02
   6.2095225e+02   6.1948760e+02   5.5692133e+02   5.3200121e+02   4.4208375e+02
