# Supplementary material for: Rethinking Colour Constancy
Source: PLoS One. 2015 Sep 10;10(9):e0135029. doi: 10.1371/journal.pone.0135029 (PMC4565710; doi:10.1371/journal.pone.0135029)
Supplement: S1 Dataset — (ZIP) [file pone.0135029.s002.zip › 5-TransitionMetamerReflectanceData/NtoB_20munsells/fiveTr_11.txt]

   4.3968452e+02   4.6247610e+02   5.3265901e+02   5.6699578e+02   7.2938536e+02
   4.5853339e+02   4.8686043e+02   5.3913616e+02   5.7089725e+02   6.7343081e+02
   4.3908329e+02   4.4166703e+02   4.6718440e+02   5.3126364e+02   6.2153953e+02
   4.3842996e+02   4.6097254e+02   5.1821162e+02   5.5168097e+02   6.3635125e+02
   4.5107637e+02   4.7355724e+02   5.2652095e+02   5.5843684e+02   6.4138191e+02
   4.6501796e+02   5.3103194e+02   6.2093658e+02   6.3305634e+02   6.3353690e+02
   4.4899351e+02   4.7128207e+02   5.3430149e+02   5.6805108e+02   6.9734485e+02
   4.6291166e+02   4.6809321e+02   4.7042428e+02   5.3115016e+02   6.2139110e+02
   4.6251981e+02   4.8476719e+02   4.9137221e+02   5.3277759e+02   6.2229871e+02
   4.6478925e+02   5.2350509e+02   5.5258941e+02   5.6065680e+02   6.2621457e+02
   4.3736698e+02   4.5812579e+02   5.0061707e+02   5.3971908e+02   6.2771317e+02
   4.5408646e+02   4.7737613e+02   5.1894508e+02   5.5046524e+02   6.3343601e+02
   3.8299196e+02   4.3218675e+02   4.7148513e+02   5.3190378e+02   6.2222522e+02
   4.3114174e+02   4.5157454e+02   4.9079367e+02   5.3608001e+02   6.2552224e+02
   4.3888888e+02   4.3963724e+02   4.6562215e+02   5.3110221e+02   6.2136634e+02
   4.2427731e+02   4.5358292e+02   5.3136952e+02   5.6604315e+02   7.1577783e+02
   4.0819535e+02   4.0993296e+02   4.6507915e+02   5.3105051e+02   6.2131060e+02
   4.5966413e+02   4.6538702e+02   4.7120118e+02   5.3131330e+02   6.2153737e+02
   4.1890728e+02   4.4941092e+02   4.9911028e+02   5.3942280e+02   6.2787641e+02
   4.6500822e+02   5.3064038e+02   6.1119624e+02   6.2211619e+02   6.3414313e+02
   4.2565655e+02   4.3804941e+02   4.7303644e+02   5.3210422e+02   6.2241299e+02
   4.5315726e+02   4.7677553e+02   5.3567572e+02   5.6889963e+02   6.8589616e+02
   4.6481527e+02   5.2450350e+02   5.8071745e+02   5.9570206e+02   6.5000479e+02
   4.1215733e+02   4.5135704e+02   5.2294948e+02   5.5671984e+02   6.4260228e+02
   4.4693954e+02   4.6901548e+02   5.3350157e+02   5.6734221e+02   6.6910419e+02
   4.1010612e+02   4.2095045e+02   4.6625112e+02   5.3119062e+02   6.2146688e+02
   4.0632189e+02   4.1125782e+02   4.6519351e+02   5.3106360e+02   6.2132553e+02
   4.6006650e+02   4.7723542e+02   4.8645263e+02   5.3280692e+02   6.2247999e+02
   4.1845999e+02   4.5033713e+02   5.0443143e+02   5.4212733e+02   6.2971228e+02
   4.6501594e+02   5.3095077e+02   6.1927988e+02   6.3800883e+02   6.4155828e+02
   4.4754286e+02   4.6771711e+02   5.0547374e+02   5.4162371e+02   6.2835633e+02
   4.6501010e+02   5.2796694e+02   5.2928068e+02   5.3233017e+02   6.2136744e+02
   4.3639116e+02   4.5995593e+02   5.3206111e+02   5.6645780e+02   6.8452179e+02
   4.6500363e+02   5.2953178e+02   5.3520371e+02   5.3669212e+02   6.2144704e+02
   4.6168848e+02   4.8940016e+02   5.0284955e+02   5.3636688e+02   6.2400055e+02
   4.4764791e+02   4.6601535e+02   4.9633893e+02   5.3727339e+02   6.2574196e+02
   4.6500590e+02   5.3055121e+02   6.0519779e+02   6.1115619e+02   6.2830175e+02
   4.6500517e+02   5.3052174e+02   5.8029835e+02   5.8130086e+02   6.2246324e+02
   4.3720917e+02   4.5917665e+02   5.0811892e+02   5.4394821e+02   6.3051058e+02
   4.5520509e+02   4.6278205e+02   4.7361504e+02   5.3166680e+02   6.2186038e+02
   4.4703976e+02   4.6910546e+02   5.3292311e+02   5.6659588e+02   6.6052209e+02
   4.3633146e+02   4.5987891e+02   5.3055833e+02   5.6458967e+02   6.5665342e+02
   4.6443301e+02   5.1236296e+02   5.2462530e+02   5.4139958e+02   6.2429207e+02
   4.4145397e+02   4.4610902e+02   4.6936360e+02   5.3149230e+02   6.2177477e+02
   4.6501418e+02   5.3087925e+02   6.1855370e+02   6.4683926e+02   6.5663244e+02
   4.6500769e+02   5.3061432e+02   6.0225004e+02   6.0566163e+02   6.2565106e+02
   4.2818661e+02   4.5498659e+02   5.2778569e+02   5.6164120e+02   6.4996530e+02
   4.6443694e+02   5.1481419e+02   5.3414413e+02   5.4886045e+02   6.2612894e+02
   4.3206479e+02   4.3563172e+02   4.6741251e+02   5.3131190e+02   6.2159372e+02
   4.6501092e+02   5.3073507e+02   5.5967205e+02   5.6003238e+02   6.2152215e+02
   4.6500838e+02   5.3064734e+02   6.0592022e+02   6.1097484e+02   6.2716011e+02
   4.6496480e+02   5.2869052e+02   5.4861958e+02   5.5105861e+02   6.2225437e+02
   4.5054032e+02   4.7313432e+02   5.3459271e+02   5.6813880e+02   6.7463233e+02
   4.0227119e+02   4.5130734e+02   5.3041191e+02   5.6499375e+02   6.6381128e+02
   4.5613618e+02   4.8132522e+02   5.2821101e+02   5.5884777e+02   6.4020851e+02
   4.6500145e+02   5.3037448e+02   5.6711062e+02   5.6800976e+02   6.2203238e+02
   4.2160154e+02   4.5277777e+02   5.2848985e+02   5.6259510e+02   6.5262112e+02
   4.6425259e+02   5.1423125e+02   5.5199702e+02   5.7007846e+02   6.3694225e+02
   4.6501769e+02   5.3102073e+02   6.2094338e+02   6.6610460e+02   6.8820494e+02
   3.9373299e+02   4.3279247e+02   4.7192641e+02   5.3196996e+02   6.2229225e+02
   4.6501280e+02   5.3082600e+02   5.8889216e+02   5.8946893e+02   6.2208968e+02
   4.6495844e+02   5.2879703e+02   5.9832051e+02   6.1617393e+02   6.5352884e+02
   4.2713765e+02   4.5390529e+02   5.1480839e+02   5.4921878e+02   6.3485099e+02
   4.5734503e+02   4.8409010e+02   5.3833731e+02   5.7067262e+02   7.7999936e+02
   4.6501034e+02   5.3045557e+02   5.3937002e+02   5.3994549e+02   6.2139492e+02
   4.3197595e+02   4.5701503e+02   5.2874365e+02   5.6262494e+02   6.5172900e+02
   4.1277092e+02   4.5137260e+02   5.2231767e+02   5.5609326e+02   6.4184275e+02
   4.6496112e+02   5.2761279e+02   5.3836551e+02   5.4169612e+02   6.2194616e+02
   4.1956554e+02   4.5128881e+02   5.1010734e+02   5.4574341e+02   6.3227793e+02
   4.6498086e+02   5.2960414e+02   6.0415169e+02   6.2573812e+02   6.7286802e+02
   4.6471633e+02   5.2050955e+02   5.3943503e+02   5.4945981e+02   6.2477870e+02
   4.2535617e+02   4.5382620e+02   5.2726710e+02   5.6111985e+02   6.4911298e+02
   4.5934620e+02   4.8906852e+02   5.4038523e+02   5.7186230e+02   7.4427811e+02
   4.3015273e+02   4.5550924e+02   5.1707938e+02   5.5105080e+02   6.3629553e+02
   4.3730944e+02   4.5661953e+02   4.9409443e+02   5.3701898e+02   6.2600474e+02
   4.6496382e+02   5.2504512e+02   5.2965447e+02   5.3548582e+02   6.2173786e+02
   3.9299056e+02   4.3141927e+02   4.7092855e+02   5.3182171e+02   6.2214091e+02
   4.3292683e+02   4.5721931e+02   5.1903485e+02   5.5266935e+02   6.3761538e+02
   4.6499376e+02   5.3007796e+02   5.9292477e+02   5.9634085e+02   6.2625174e+02
   4.3912148e+02   4.5257923e+02   4.8058472e+02   5.3325015e+02   6.2335355e+02
   4.1941546e+02   4.5166379e+02   5.1439420e+02   5.4899230e+02   6.3481554e+02
   4.6398344e+02   5.1148594e+02   5.5752866e+02   5.8117116e+02   6.6397594e+02
   4.3935142e+02   4.6220559e+02   5.3240302e+02   5.6669632e+02   6.8240634e+02
   4.2913839e+02   4.3637816e+02   4.6974049e+02   5.3161645e+02   6.2191646e+02
   4.2666005e+02   4.4230060e+02   4.7734653e+02   5.3281939e+02   6.2308041e+02
   4.3754604e+02   4.3836753e+02   4.6566360e+02   5.3110801e+02   6.2137288e+02
   4.5186098e+02   4.5488664e+02   4.6815384e+02   5.3127086e+02   6.2153195e+02
   4.2511211e+02   4.2593764e+02   4.6531463e+02   5.3107670e+02   6.2133953e+02
   4.2655662e+02   4.5437851e+02   5.3116012e+02   5.6573215e+02   6.7266615e+02
   4.6430442e+02   5.1505986e+02   5.6005804e+02   5.8041599e+02   6.4869509e+02
   4.2974891e+02   4.5565506e+02   5.2476332e+02   5.5832182e+02   6.4422316e+02
   4.2559862e+02   4.4267250e+02   4.7847730e+02   5.3304329e+02   6.2328078e+02
   4.6466255e+02   5.2025794e+02   5.4647381e+02   5.5728781e+02   6.2691361e+02
   4.6497448e+02   5.2815267e+02   5.3773685e+02   5.4055203e+02   6.2178216e+02
   4.6254361e+02   5.0142365e+02   5.4779110e+02   5.7599766e+02   7.7057296e+02
   4.6497726e+02   5.2945341e+02   5.9614858e+02   6.0418929e+02   6.3322589e+02
   4.2033733e+02   4.5256701e+02   5.3101854e+02   5.6566817e+02   6.7720838e+02
   4.6499861e+02   5.2966933e+02   5.3905786e+02   5.4039800e+02   6.2152841e+02
   4.4993335e+02   4.7204416e+02   5.2411771e+02   5.5618060e+02   6.3915371e+02
   4.2769263e+02   4.2822829e+02   4.6526501e+02   5.3107047e+02   6.2133261e+02
   4.5041828e+02   4.7296920e+02   5.3401677e+02   5.6742689e+02   6.6214285e+02
   4.4433632e+02   4.6641970e+02   5.2947073e+02   5.6266406e+02   6.4930038e+02
   4.4723151e+02   4.6883882e+02   5.2007968e+02   5.5266052e+02   6.3629165e+02
   4.4250936e+02   4.6020665e+02   4.9216907e+02   5.3612255e+02   6.2526792e+02
   4.4149900e+02   4.6389387e+02   5.2979380e+02   5.6330871e+02   6.5146100e+02
   4.5359356e+02   4.7694256e+02   5.2348161e+02   5.5481989e+02   6.3704971e+02
   4.5151086e+02   4.7409112e+02   5.2569819e+02   5.5750248e+02   6.4021656e+02
   4.6496611e+02   5.2907533e+02   5.8693174e+02   5.9203288e+02   6.2861528e+02
   3.8347332e+02   4.1087331e+02   4.6528515e+02   5.3107498e+02   6.2133848e+02
   4.3000050e+02   4.5587089e+02   5.2734231e+02   5.6107910e+02   6.4866688e+02
   3.9982318e+02   4.5125969e+02   5.2925438e+02   5.6359299e+02   6.5600472e+02
   4.5036451e+02   4.5614072e+02   4.7126601e+02   5.3157377e+02   6.2182216e+02
   4.3450536e+02   4.5867491e+02   5.3191363e+02   5.6637443e+02   6.9203642e+02
   4.4092041e+02   4.5000946e+02   4.7444648e+02   5.3215298e+02   6.2241067e+02
   4.2810287e+02   4.3157065e+02   4.6689266e+02   5.3125797e+02   6.2153726e+02
   4.6484610e+02   5.2112495e+02   5.2999140e+02   5.3939365e+02   6.2266101e+02
   4.4828548e+02   4.7024256e+02   5.2628071e+02   5.5862698e+02   6.4223854e+02
   4.5572725e+02   4.8082044e+02   5.3349446e+02   5.6521316e+02   6.4936708e+02
   4.6162876e+02   4.6582440e+02   4.6939504e+02   5.3116639e+02   6.2140912e+02
   4.6497873e+02   5.2945505e+02   5.5847252e+02   5.6029604e+02   6.2243042e+02
   4.6480401e+02   4.7323598e+02   4.7350891e+02   5.3106555e+02   6.2131920e+02
   4.4502829e+02   4.4829119e+02   4.6815417e+02   5.3133299e+02   6.2160697e+02
   4.6376400e+02   5.0948864e+02   5.5556301e+02   5.8041821e+02   7.1219804e+02
   4.6497362e+02   5.2887973e+02   5.4529571e+02   5.4745531e+02   6.2198291e+02
   4.6501765e+02   5.3102125e+02   6.2090502e+02   6.5196187e+02   6.5342153e+02
   4.5347444e+02   4.7161793e+02   4.9388331e+02   5.3579133e+02   6.2454258e+02
   4.6426510e+02   4.9860241e+02   5.0258139e+02   5.3295025e+02   6.2210797e+02
   4.5112845e+02   4.6424102e+02   4.8221787e+02   5.3308434e+02   6.2298544e+02
   4.6498877e+02   5.2989126e+02   6.0294515e+02   6.1600515e+02   6.3870579e+02
   4.5553090e+02   4.7975804e+02   5.2008894e+02   5.5107009e+02   6.3356599e+02
   4.6501807e+02   5.3103885e+02   6.2087641e+02   6.2411748e+02   6.2456696e+02
   4.3766470e+02   4.4241194e+02   4.6904549e+02   5.3148282e+02   6.2177022e+02
   4.3025312e+02   4.5573827e+02   5.2034238e+02   5.5396065e+02   6.3902696e+02
   4.4019079e+02   4.6287805e+02   5.3245442e+02   5.6669976e+02   6.7650623e+02
   4.6499816e+02   5.3023658e+02   5.6235549e+02   5.6336202e+02   6.2198792e+02
   4.6486382e+02   5.2582896e+02   5.8554661e+02   6.0055383e+02   6.5239483e+02
   4.6500842e+02   5.3064985e+02   5.8690373e+02   5.8785168e+02   6.2258414e+02
   4.4771124e+02   4.6844454e+02   5.0948812e+02   5.4413397e+02   6.2993129e+02
   4.6501476e+02   5.3090584e+02   5.9730637e+02   5.9794266e+02   6.2217768e+02
   3.8969924e+02   4.1986490e+02   4.6625057e+02   5.3119110e+02   6.2146815e+02
   4.2485683e+02   4.3543906e+02   4.7103018e+02   5.3180985e+02   6.2211939e+02
   4.6501450e+02   5.3089297e+02   6.0517214e+02   6.0677577e+02   6.2318290e+02
   4.6499179e+02   5.3000279e+02   5.9235900e+02   5.9591279e+02   6.2646491e+02
   4.4134231e+02   4.5017272e+02   4.7418670e+02   5.3210805e+02   6.2236687e+02
   4.6483945e+02   5.1834977e+02   5.2429684e+02   5.3635985e+02   6.2236222e+02
   4.6501758e+02   5.3101575e+02   5.7617380e+02   5.7621911e+02   6.2134875e+02
   4.3565192e+02   4.4689218e+02   4.7594210e+02   5.3247024e+02   6.2272825e+02
   4.6456849e+02   5.1916431e+02   5.7023227e+02   5.8989988e+02   7.3153471e+02
   4.1390900e+02   4.4560399e+02   4.8838123e+02   5.3552378e+02   6.2525429e+02
   4.5922423e+02   4.8847647e+02   5.3408061e+02   5.6375565e+02   6.4402118e+02
   4.6180702e+02   4.8038467e+02   4.8695607e+02   5.3242423e+02   6.2217732e+02
   4.6424905e+02   5.1415264e+02   5.5099177e+02   5.6884620e+02   6.3604706e+02
   4.1960179e+02   4.5209245e+02   5.2105169e+02   5.5482941e+02   6.4031657e+02
   4.1792752e+02   4.2537522e+02   4.6684621e+02   5.3126219e+02   6.2154423e+02
   4.3416893e+02   4.5843756e+02   5.3112278e+02   5.6540102e+02   6.6168623e+02
   4.6488371e+02   5.2427986e+02   5.3654850e+02   5.4301624e+02   6.2270776e+02
   4.6169294e+02   4.9620477e+02   5.2822320e+02   5.5427492e+02   6.3310675e+02
   4.6482115e+02   5.2332574e+02   5.4129318e+02   5.4877136e+02   6.2381453e+02
   4.5059820e+02   4.5132186e+02   4.6575030e+02   5.3109512e+02   6.2135671e+02
   4.1875052e+02   4.1905509e+02   4.6506847e+02   5.3104888e+02   6.2130884e+02
   4.4541604e+02   4.6750685e+02   5.3259901e+02   5.6638774e+02   6.6071336e+02
   4.2484492e+02   4.5100920e+02   4.9964031e+02   5.3960327e+02   6.2794141e+02
   4.3860362e+02   4.5512613e+02   4.8661354e+02   5.3466651e+02   6.2441295e+02
   4.6399019e+02   5.1043112e+02   5.3697570e+02   5.5537579e+02   6.2994808e+02
   4.5734604e+02   4.8409086e+02   5.3827704e+02   5.7058870e+02   7.1411228e+02
   4.5980316e+02   4.9008866e+02   5.3328328e+02   5.6223258e+02   6.4164042e+02
   4.3362840e+02   4.5796354e+02   5.2650627e+02   5.6001172e+02   6.4642624e+02
   4.6435538e+02   5.1575198e+02   5.6168481e+02   5.8192046e+02   6.5039051e+02
   4.4646929e+02   4.6363018e+02   4.9175340e+02   5.3575864e+02   6.2488659e+02
   4.6489437e+02   5.2674302e+02   5.7445940e+02   5.8173147e+02   6.2986371e+02
   4.4629229e+02   4.6650572e+02   5.0548023e+02   5.4173970e+02   6.2851965e+02
   4.4614826e+02   4.6671265e+02   5.0789427e+02   5.4322469e+02   6.2947313e+02
   4.3959007e+02   4.4201679e+02   4.6707811e+02   5.3125035e+02   6.2152529e+02
   4.5609565e+02   4.8146599e+02   5.3313661e+02   5.6460600e+02   6.4792598e+02
   4.3698934e+02   4.4559256e+02   4.7302294e+02   5.3200697e+02   6.2229270e+02
   4.6335074e+02   5.0448706e+02   5.2834049e+02   5.5023950e+02   6.2906478e+02
   3.9734959e+02   4.2963989e+02   4.6977468e+02   5.3165767e+02   6.2197041e+02
   4.6317327e+02   5.0493993e+02   5.4520348e+02   5.6963226e+02   6.4359584e+02
   4.1695465e+02   4.4666385e+02   4.9028501e+02   5.3608910e+02   6.2564682e+02
   4.6447743e+02   5.1759765e+02   5.6699122e+02   5.8738228e+02   6.6748354e+02
   4.4476885e+02   4.6691417e+02   5.3326535e+02   5.6730496e+02   6.8240542e+02
   4.3010034e+02   4.5602592e+02   5.3115843e+02   5.6562114e+02   6.6644529e+02
   3.9769372e+02   4.5128991e+02   5.3080901e+02   5.6548423e+02   6.7342128e+02
   4.6481580e+02   5.2452056e+02   5.7809101e+02   5.9125812e+02   6.4238784e+02
   4.6501622e+02   5.3096053e+02   5.7735173e+02   5.7749322e+02   6.2145386e+02
   4.5566536e+02   4.7787567e+02   5.0563413e+02   5.4045645e+02   6.2690364e+02
   4.4329834e+02   4.6554852e+02   5.3286794e+02   5.6695433e+02   6.7230085e+02
   4.6212770e+02   4.9696887e+02   5.2091984e+02   5.4684781e+02   6.2861282e+02
   4.6501754e+02   5.3101830e+02   6.2079694e+02   6.4524752e+02   6.4642285e+02
   4.6307465e+02   5.0283934e+02   5.2830172e+02   5.5115133e+02   6.2986688e+02
   4.6248350e+02   4.9684299e+02   5.1417317e+02   5.4127974e+02   6.2588932e+02
   4.6469730e+02   5.2011465e+02   5.3947729e+02   5.4986876e+02   6.2498805e+02
   4.6434522e+02   5.1562924e+02   5.6397811e+02   5.8570990e+02   7.0936366e+02
   4.6501346e+02   5.3082903e+02   5.5335829e+02   5.5358754e+02   6.2140720e+02
   3.8932809e+02   4.5120946e+02   5.2838932e+02   5.6256762e+02   6.5290211e+02
   4.6493921e+02   5.2753294e+02   5.4553378e+02   5.4905440e+02   6.2252754e+02
   3.8820242e+02   4.1926352e+02   4.6613957e+02   5.3117758e+02   6.2145301e+02
   4.3386555e+02   4.4263227e+02   4.7240700e+02   5.3195140e+02   6.2224738e+02
   4.6398885e+02   5.0831213e+02   5.2496077e+02   5.4456265e+02   6.2595166e+02
   4.5958756e+02   4.8967876e+02   5.3800299e+02   5.6833411e+02   6.5167685e+02
   4.6004515e+02   4.9010652e+02   5.2441125e+02   5.5263499e+02   6.3312455e+02
   4.6500254e+02   5.2553019e+02   5.2687829e+02   5.3232005e+02   6.2141654e+02
   4.6501806e+02   5.3103359e+02   6.2060104e+02   6.2506917e+02   6.2581831e+02
   4.2192203e+02   4.5251589e+02   5.1959416e+02   5.5344303e+02   6.3878668e+02
   4.2163200e+02   4.3554225e+02   4.7221776e+02   5.3199477e+02   6.2230932e+02
   4.6495131e+02   5.2856508e+02   5.7441339e+02   5.7846435e+02   6.2571526e+02
   4.6494029e+02   5.2818911e+02   5.8158650e+02   5.8764885e+02   6.2936491e+02
   4.4525679e+02   4.6736693e+02   5.3306539e+02   5.6699665e+02   6.6706465e+02
   3.9772803e+02   4.0689068e+02   4.6512421e+02   5.3105557e+02   6.2131662e+02
   4.5571252e+02   4.8004410e+02   5.1985661e+02   5.5080020e+02   6.3333028e+02
   4.4264359e+02   4.6488354e+02   5.2967977e+02   5.6307432e+02   6.5062310e+02
   4.6466431e+02   5.2069449e+02   5.5265067e+02   5.6385177e+02   6.2889214e+02
   4.6448219e+02   5.1767286e+02   5.6728302e+02   5.8772936e+02   6.7745804e+02
   4.5535859e+02   4.7085533e+02   4.8643444e+02   5.3356847e+02   6.2315001e+02
   4.6500466e+02   5.1891649e+02   5.1930522e+02   5.3137746e+02   6.2136437e+02
   4.5309063e+02   4.5505019e+02   4.6702642e+02   5.3117464e+02   6.2143555e+02
   4.2905657e+02   4.5512841e+02   5.2050399e+02   5.5414738e+02   6.3928288e+02
   4.6491729e+02   5.2247684e+02   5.2822055e+02   5.3645561e+02   6.2205350e+02
   4.2907393e+02   4.5547092e+02   5.2995417e+02   5.6417804e+02   6.5682223e+02
   4.6501713e+02   5.3099627e+02   6.2054456e+02   6.6042516e+02   6.7990462e+02
   4.6360665e+02   4.7502038e+02   4.7706519e+02   5.3127531e+02   6.2146924e+02
   4.1708390e+02   4.4730037e+02   4.9209687e+02   5.3668293e+02   6.2605543e+02
   4.3362421e+02   4.5698778e+02   5.1028313e+02   5.4557477e+02   6.3181531e+02
   4.6440994e+02   5.1651445e+02   5.6065218e+02   5.7931650e+02   6.4421447e+02
   4.6501758e+02   5.3101821e+02   5.8548605e+02   5.8554280e+02   6.2137379e+02
   4.6459162e+02   5.1289486e+02   5.2109015e+02   5.3780274e+02   6.2316192e+02
   4.6482051e+02   5.2463230e+02   5.8316379e+02   6.0003848e+02   6.8118681e+02
   4.3804941e+02   4.4161386e+02   4.6798534e+02   5.3135708e+02   6.2163874e+02
   4.6127600e+02   4.7261084e+02   4.7783184e+02   5.3162103e+02   6.2173447e+02
   4.4480697e+02   4.6693890e+02   5.3276311e+02   5.6666416e+02   6.6354007e+02
   4.0989868e+02   4.1324610e+02   4.6521814e+02   5.3106677e+02   6.2132907e+02
   4.5834673e+02   4.8638918e+02   5.3885657e+02   5.7066478e+02   6.6936013e+02
   4.6501799e+02   5.3103512e+02   5.8676346e+02   5.8678240e+02   6.2132701e+02
   4.6408529e+02   5.1252478e+02   5.5913191e+02   5.8242030e+02   6.7089766e+02
   4.4797539e+02   4.6574396e+02   4.9407357e+02   5.3642199e+02   6.2521998e+02
   4.6498017e+02   5.2955967e+02   5.9677668e+02   6.0465118e+02   6.3283328e+02
   4.6356301e+02   5.0717192e+02   5.3867789e+02   5.5969663e+02   6.3354029e+02
   4.1491812e+02   4.5104390e+02   5.1379292e+02   5.4853529e+02   6.3448028e+02
   4.0312565e+02   4.4725205e+02   4.9448233e+02   5.3756536e+02   6.2667334e+02
   4.3916302e+02   4.6154291e+02   5.1816677e+02   5.5159935e+02   6.3622118e+02
   4.3374800e+02   4.5797666e+02   5.2461569e+02   5.5802202e+02   6.4349876e+02
   4.3833800e+02   4.6141227e+02   5.3250663e+02   5.6689785e+02   7.7099137e+02
   4.2835394e+02   4.5420486e+02   5.1198393e+02   5.4697001e+02   6.3304235e+02
   4.4450267e+02   4.4597948e+02   4.6638599e+02   5.3116500e+02   6.2143256e+02
   4.4691210e+02   4.6885921e+02   5.2860521e+02   5.6136604e+02   6.4632899e+02
   4.5164042e+02   4.7284299e+02   5.0903036e+02   5.4332163e+02   6.2903356e+02
   3.9646141e+02   4.2306045e+02   4.6701188e+02   5.3128670e+02   6.2157293e+02
   4.6047103e+02   4.9253610e+02   5.4072063e+02   5.7089512e+02   6.5713415e+02
   4.4359883e+02   4.6558976e+02   5.2473126e+02   5.5753307e+02   6.4175322e+02
   4.6499477e+02   5.3012354e+02   6.0346899e+02   6.1383086e+02   6.3435956e+02
   4.6493699e+02   5.2806186e+02   5.9161735e+02   6.0328911e+02   6.4114905e+02
   4.0768893e+02   4.5077962e+02   5.1572786e+02   5.5014457e+02   6.3585468e+02
   4.6498329e+02   4.6549317e+02   4.6552837e+02   5.3104349e+02   6.2130294e+02
   4.6486973e+02   5.2277521e+02   5.3271037e+02   5.4059092e+02   6.2262524e+02
   4.3650770e+02   4.5859572e+02   5.0752870e+02   5.4359530e+02   6.3030325e+02
   4.3876290e+02   4.6083989e+02   5.1271442e+02   5.4712718e+02   6.3268900e+02
   4.6501620e+02   5.3096330e+02   5.8588088e+02   5.8606618e+02   6.2154008e+02
   4.3412671e+02   4.5834982e+02   5.2875434e+02   5.6254167e+02   6.5120946e+02
   4.6501799e+02   5.3103229e+02   6.2112750e+02   6.6749173e+02   6.7435542e+02
   3.9530001e+02   4.2358027e+02   4.6716807e+02   5.3130670e+02   6.2159510e+02
   4.2889057e+02   4.4574300e+02   4.8073264e+02   5.3347910e+02   6.2363267e+02
   4.6485266e+02   5.2551126e+02   5.6633028e+02   5.7399483e+02   6.2855792e+02
   4.6437673e+02   5.1606636e+02   5.6456650e+02   5.8596917e+02   6.7899551e+02
   4.4207283e+02   4.6404410e+02   5.2029944e+02   5.5333261e+02   6.3750730e+02
   4.6492791e+02   5.2778726e+02   5.8666221e+02   5.9555811e+02   6.3528588e+02
   4.5908805e+02   4.8590449e+02   5.1308375e+02   5.4388192e+02   6.2820272e+02
   4.6497553e+02   5.2940557e+02   5.6748007e+02   5.6973349e+02   6.2321883e+02
   4.4365587e+02   4.6366062e+02   5.0284304e+02   5.4049102e+02   6.2790547e+02
   4.3349715e+02   4.4542859e+02   4.7609141e+02   5.3252520e+02   6.2278882e+02
   4.5040448e+02   4.7240700e+02   5.2023670e+02   5.5237917e+02   6.3557854e+02
   4.2451659e+02   4.3462672e+02   4.7050866e+02   5.3173776e+02   6.2204585e+02
   4.6403879e+02   5.1185465e+02   5.5036101e+02   5.7042284e+02   6.3916316e+02
   4.6193821e+02   4.8918022e+02   5.0100721e+02   5.3548649e+02   6.2357137e+02
   4.2157176e+02   4.2583016e+02   4.6630983e+02   5.3119420e+02   6.2146910e+02
   4.0558269e+02   4.5135333e+02   5.3035590e+02   5.6492237e+02   6.6309724e+02
   4.6441243e+02   5.1652753e+02   5.5898181e+02   5.7693014e+02   6.4119152e+02
   4.6492182e+02   5.2652064e+02   5.4175330e+02   5.4619601e+02   6.2256365e+02
   4.4376696e+02   4.4396609e+02   4.6519976e+02   5.3105909e+02   6.2131978e+02
   3.9898400e+02   4.4659650e+02   4.9242976e+02   5.3682491e+02   6.2617413e+02
   4.5833798e+02   4.8516711e+02   5.1994046e+02   5.4973587e+02   6.3189701e+02
   4.6457970e+02   5.1935874e+02   5.6703298e+02   5.8449664e+02   6.4671539e+02
   3.9872702e+02   4.5129789e+02   5.3096624e+02   5.6567866e+02   6.8927845e+02
   4.6283550e+02   5.0287631e+02   5.4397024e+02   5.6949262e+02   6.4490142e+02
   4.6494719e+02   5.2831779e+02   5.5821193e+02   5.6136046e+02   6.2331683e+02
   4.4762184e+02   4.6955443e+02   5.2724511e+02   5.5974700e+02   6.4379909e+02
   3.8311469e+02   4.0893552e+02   4.6520248e+02   5.3106486e+02   6.2132730e+02
   4.3062070e+02   4.5631903e+02   5.3172411e+02   5.6630901e+02   7.1996204e+02
   4.3726610e+02   4.3733449e+02   4.6507044e+02   5.3104815e+02   6.2130819e+02
   3.8631711e+02   4.5065497e+02   5.1601891e+02   5.5039692e+02   6.3608376e+02
   4.0779314e+02   4.5102117e+02   5.1974016e+02   5.5365353e+02   6.3913433e+02
   4.5171043e+02   4.7457154e+02   5.3125964e+02   5.6369953e+02   6.4875428e+02
   3.8181251e+02   4.0269107e+02   4.6507019e+02   5.3104927e+02   6.2130958e+02
   4.6500338e+02   5.3045541e+02   6.1281136e+02   6.3829723e+02   7.4771614e+02
   4.1749631e+02   4.2459210e+02   4.6663522e+02   5.3123623e+02   6.2151598e+02
   3.8008979e+02   4.4723554e+02   4.9463497e+02   5.3762489e+02   6.2671515e+02
   4.6469307e+02   5.1486407e+02   5.2251592e+02   5.3755388e+02   6.2292126e+02
   4.6501786e+02   5.3102928e+02   5.9341385e+02   5.9346111e+02   6.2136869e+02
   4.5377531e+02   4.7770094e+02   5.3526190e+02   5.6816746e+02   6.6154643e+02
   4.6501799e+02   5.3103157e+02   5.4199375e+02   5.4200520e+02   6.2130471e+02
   4.6495626e+02   5.2873086e+02   5.7019885e+02   5.7359706e+02   6.2454236e+02
   4.1656331e+02   4.2475425e+02   4.6680637e+02   5.3125787e+02   6.2153991e+02
   4.2324006e+02   4.2349552e+02   4.6509205e+02   5.3105125e+02   6.2131131e+02
   4.6315251e+02   5.0311370e+02   5.2719364e+02   5.4986568e+02   6.2916154e+02
   4.6491213e+02   5.2727764e+02   5.8827114e+02   6.0025361e+02   6.4219481e+02
   4.3668108e+02   4.6016748e+02   5.3230705e+02   5.6675106e+02   7.4345161e+02
   3.8333747e+02   4.1497049e+02   4.6558783e+02   5.3111091e+02   6.2137879e+02
   3.8001183e+02   4.4674011e+02   4.9296682e+02   5.3701395e+02   6.2630349e+02
   4.2906569e+02   4.5512883e+02   5.2042034e+02   5.5406905e+02   6.3920020e+02
   4.6483276e+02   5.2497223e+02   5.8012790e+02   5.9341087e+02   6.4368537e+02
   4.6501559e+02   5.3093529e+02   6.1880576e+02   6.3557325e+02   6.3955639e+02
   4.6493382e+02   5.2780733e+02   5.5548673e+02   5.5905161e+02   6.2339774e+02
   4.4689626e+02   4.6897474e+02   5.3366479e+02   5.6755571e+02   6.7821760e+02
   4.6501784e+02   5.3102855e+02   6.2104175e+02   6.5490456e+02   6.5618544e+02
   4.6482993e+02   5.2489655e+02   5.7067115e+02   5.8016736e+02   6.3217803e+02
   4.6446586e+02   5.1740680e+02   5.6589487e+02   5.8593937e+02   6.5712657e+02
   4.4891018e+02   4.5815793e+02   4.7577227e+02   5.3214050e+02   6.2232422e+02
   4.5934893e+02   4.7154340e+02   4.7956747e+02   5.3200055e+02   6.2202542e+02
   4.6359540e+02   5.0807158e+02   5.5163737e+02   5.7596686e+02   6.5154492e+02
   4.4564822e+02   4.6026591e+02   4.8475193e+02   5.3392016e+02   6.2372092e+02
   4.5961364e+02   4.8845274e+02   5.2069589e+02   5.4956495e+02   6.3134335e+02
   4.5662136e+02   4.7974363e+02   5.0704439e+02   5.4098778e+02   6.2707310e+02
   4.4200806e+02   4.4274843e+02   4.6567633e+02   5.3110406e+02   6.2136840e+02
   4.6500369e+02   5.3034756e+02   5.4907282e+02   5.4979539e+02   6.2156537e+02
   4.6414704e+02   5.1319614e+02   5.6022580e+02   5.8327593e+02   6.9390176e+02
   4.5938911e+02   4.8918520e+02   5.4020531e+02   5.7156428e+02   6.7803334e+02
   4.4177151e+02   4.6411451e+02   5.2936636e+02   5.6277783e+02   6.5020267e+02
   4.6469366e+02   5.2162682e+02   5.7527538e+02   5.9341802e+02   6.7754029e+02
   4.1263120e+02   4.4100442e+02   4.8003425e+02   5.3342033e+02   6.2362942e+02
   4.6354494e+02   4.7250903e+02   4.7440598e+02   5.3120747e+02   6.2142708e+02
   4.6463735e+02   5.2046480e+02   5.7260579e+02   5.9131278e+02   6.6928434e+02
   4.4628558e+02   4.5330005e+02   4.7254564e+02   5.3179724e+02   6.2205126e+02
   4.6493459e+02   5.2798867e+02   5.9506399e+02   6.1371876e+02   6.7215116e+02
   4.2504057e+02   4.5361731e+02   5.2427874e+02   5.5794140e+02   6.4394733e+02
   4.6498946e+02   5.2991167e+02   6.0042663e+02   6.0921584e+02   6.3310490e+02
   4.6464815e+02   5.1832581e+02   5.3521171e+02   5.4702349e+02   6.2476864e+02
   4.6430145e+02   5.1357487e+02   5.3676566e+02   5.5265428e+02   6.2777241e+02
   4.6497431e+02   5.2936791e+02   5.6984962e+02   5.7229117e+02   6.2353783e+02
   4.0898140e+02   4.5074171e+02   5.1469451e+02   5.4928333e+02   6.3512069e+02
   4.1995375e+02   4.5241133e+02   5.2798297e+02   5.6202354e+02   6.5131845e+02
   4.4227622e+02   4.6460389e+02   5.3144768e+02   5.6526101e+02   6.5703769e+02
   4.6500700e+02   4.6813356e+02   4.6814532e+02   5.3104332e+02   6.2130256e+02
   4.4094486e+02   4.6146269e+02   5.0375536e+02   5.4114488e+02   6.2846791e+02
   4.6477767e+02   5.2355051e+02   5.7492364e+02   5.8854608e+02   6.4189001e+02
   4.6316776e+02   5.0378821e+02   5.3125267e+02   5.5369198e+02   6.3101076e+02
   4.6347873e+02   5.0723975e+02   5.5300834e+02   5.7883636e+02   6.9568593e+02
   4.6437683e+02   5.1209523e+02   5.2578076e+02   5.4267048e+02   6.2472661e+02
   4.6373972e+02   5.0827619e+02   5.3643266e+02   5.5637678e+02   6.3118021e+02
   4.6464913e+02   5.2069541e+02   5.6814825e+02   5.8390892e+02   6.4281671e+02
   4.4195190e+02   4.6434432e+02   5.3243097e+02   5.6652654e+02   6.6612833e+02
   4.5702289e+02   4.8295280e+02   5.2721698e+02   5.5740546e+02   6.3835372e+02
   4.6493329e+02   5.2796345e+02   5.8433655e+02   5.9170371e+02   6.3206175e+02
   4.6403361e+02   5.1184141e+02   5.5139835e+02   5.7183440e+02   6.4062033e+02
   4.6495987e+02   5.2884958e+02   5.9919346e+02   6.1870396e+02   6.6251877e+02
   4.6494945e+02   5.2819241e+02   5.5042913e+02   5.5342871e+02   6.2263838e+02
   4.6209323e+02   4.9739122e+02   5.2433835e+02   5.4987123e+02   6.3019220e+02
   4.6186585e+02   4.9725136e+02   5.3130751e+02   5.5711766e+02   6.3487871e+02
   4.1160462e+02   4.5157343e+02   5.3084937e+02   5.6551756e+02   6.7383654e+02
   4.2374758e+02   4.5262289e+02   5.1367808e+02   5.4836557e+02   6.3424021e+02
   4.4023224e+02   4.4670456e+02   4.7116515e+02   5.3171894e+02   6.2200365e+02
   4.6501512e+02   5.3091544e+02   5.9743724e+02   5.9803495e+02   6.2212361e+02
   3.8811168e+02   4.2344041e+02   4.6713611e+02   5.3130257e+02   6.2159028e+02
   4.5510920e+02   4.7985997e+02   5.3668143e+02   5.6956300e+02   6.9745653e+02
   4.3260432e+02   4.3408590e+02   4.6598766e+02   5.3114753e+02   6.2141652e+02
   4.2600709e+02   4.5016187e+02   4.9431040e+02   5.3739150e+02   6.2646977e+02
   4.1188274e+02   4.3103250e+02   4.7030154e+02   5.3172880e+02   6.2204312e+02
   4.6492368e+02   5.2762973e+02   5.9298111e+02   6.0986210e+02   6.5697327e+02
   4.6459429e+02   5.1820928e+02   5.3993070e+02   5.5208342e+02   6.2614316e+02
   4.4573484e+02   4.5075730e+02   4.7009182e+02   5.3152678e+02   6.2179855e+02
   4.6501764e+02   5.3102146e+02   6.2096914e+02   6.7301285e+02   7.6977666e+02
   4.6307002e+02   5.0422537e+02   5.4351094e+02   5.6790473e+02   6.4197194e+02
   4.6487554e+02   5.2597211e+02   5.5555543e+02   5.6119717e+02   6.2485615e+02
   4.1923352e+02   4.2675301e+02   4.6717196e+02   5.3130236e+02   6.2158765e+02
   4.4146166e+02   4.6393613e+02   5.3292944e+02   5.6719941e+02   7.5939827e+02
   4.6501206e+02   5.3078129e+02   5.5722459e+02   5.5751629e+02   6.2146443e+02
   4.6282541e+02   4.7010227e+02   4.7272696e+02   5.3121996e+02   6.2144329e+02
   4.5601528e+02   4.8096349e+02   5.2554502e+02   5.5612338e+02   6.3753921e+02
   4.4241882e+02   4.6046291e+02   4.9332176e+02   5.3651621e+02   6.2551883e+02
   4.6497942e+02   5.2955449e+02   5.7152364e+02   5.7374382e+02   6.2345573e+02
   4.6495167e+02   5.2855513e+02   5.9250629e+02   6.0245794e+02   6.3732740e+02
   4.6488614e+02   5.2647309e+02   5.8873301e+02   6.0514220e+02   6.6087794e+02
   4.1783787e+02   4.5177264e+02   5.2014448e+02   5.5399039e+02   6.3942445e+02
   4.3226335e+02   4.5725955e+02   5.3168604e+02   5.6619426e+02   6.8698125e+02
   4.6463790e+02   5.1697122e+02   5.3065182e+02   5.4356004e+02   6.2418017e+02
   4.6479811e+02   5.2399255e+02   5.6089670e+02   5.6972841e+02   6.2856985e+02
   4.3334522e+02   4.3396522e+02   4.6542761e+02   5.3108635e+02   6.2134968e+02
   3.8087836e+02   4.5081879e+02   5.1872990e+02   5.5274641e+02   6.3823431e+02
   4.6496348e+02   5.2897629e+02   6.0011850e+02   6.2043973e+02   6.8117909e+02
   4.2901174e+02   4.5547644e+02   5.3143611e+02   5.6600562e+02   6.8439637e+02
   4.2872683e+02   4.2875228e+02   4.6503087e+02   5.3104455e+02   6.2130405e+02
   4.0082668e+02   4.3381928e+02   4.7270666e+02   5.3209018e+02   6.2241274e+02
   4.3764799e+02   4.3902084e+02   4.6611039e+02   5.3115383e+02   6.2142246e+02
   4.4497988e+02   4.6709988e+02   5.3273087e+02   5.6660419e+02   6.6277546e+02
   4.4682837e+02   4.6871341e+02   5.2672546e+02   5.5928258e+02   6.4335408e+02
   4.6103077e+02   4.6473194e+02   4.6887246e+02   5.3116393e+02   6.2140906e+02
   4.1046849e+02   4.2951570e+02   4.6944898e+02   5.3161031e+02   6.2191941e+02
   4.6486536e+02   5.2587901e+02   5.8317497e+02   5.9589787e+02   6.4343388e+02
   4.1430495e+02   4.1450514e+02   4.6503591e+02   5.3104525e+02   6.2130459e+02
   4.4067905e+02   4.6299694e+02   5.2317731e+02   5.5619410e+02   6.4060027e+02
   4.5751507e+02   4.8445025e+02   5.3812797e+02   5.7027251e+02   6.7112148e+02
   4.6430727e+02   5.1243344e+02   5.3009090e+02   5.4661622e+02   6.2594001e+02
   4.6312147e+02   5.0477606e+02   5.5012367e+02   5.7678810e+02   6.6399901e+02
   4.4941368e+02   4.6073196e+02   4.7903865e+02   5.3260585e+02   6.2268141e+02
   4.6501047e+02   5.1610191e+02   5.1625366e+02   5.3116685e+02   6.2133006e+02
   4.4957130e+02   4.7189037e+02   5.3175283e+02   5.6473352e+02   6.5201215e+02
   4.6500554e+02   5.3053871e+02   5.6953175e+02   5.7025909e+02   6.2192386e+02
   4.6458367e+02   4.7103733e+02   4.7155221e+02   5.3107432e+02   6.2132685e+02
   4.6496059e+02   5.2885898e+02   5.9573954e+02   6.0771464e+02   6.4010996e+02
   4.6498118e+02   5.2960956e+02   5.8219509e+02   5.8521161e+02   6.2508515e+02
   4.6353279e+02   5.0560860e+02   5.2800965e+02   5.4922494e+02   6.2836005e+02
   4.2432498e+02   4.2801573e+02   4.6645516e+02   5.3120998e+02   6.2148564e+02
   4.5911911e+02   4.8820154e+02   5.3431498e+02   5.6413603e+02   6.4464469e+02
   4.6481787e+02   5.2166142e+02   5.3379449e+02   5.4266628e+02   6.2315047e+02
   4.2202360e+02   4.5284631e+02   5.2735526e+02   5.6127707e+02   6.4960500e+02
   4.6476383e+02   5.2321440e+02   5.7909557e+02   5.9640378e+02   6.7149581e+02
   4.2437858e+02   4.3099874e+02   4.6803839e+02   5.3140711e+02   6.2169847e+02
   4.1599789e+02   4.5193205e+02   5.3100894e+02   5.6569437e+02   6.8399323e+02
   4.5958828e+02   4.8974704e+02   5.3983012e+02   5.7081693e+02   6.6095163e+02
   4.3088369e+02   4.5643939e+02   5.3068008e+02   5.6499923e+02   6.6035127e+02
   4.6480491e+02   5.2395349e+02   5.5376206e+02   5.6147547e+02   6.2615363e+02
   3.8277296e+02   4.5126712e+02   5.3068704e+02   5.6533473e+02   6.6883113e+02
   4.3945820e+02   4.4030133e+02   4.6570729e+02   5.3111009e+02   6.2137493e+02
   4.6420757e+02   5.0849215e+02   5.1951433e+02   5.3953772e+02   6.2412214e+02
   4.6200413e+02   4.9834779e+02   5.3750461e+02   5.6381845e+02   6.4042697e+02
   4.6489483e+02   5.2640876e+02   5.5168661e+02   5.5659516e+02   6.2385687e+02
   4.1257864e+02   4.4634283e+02   4.9060420e+02   5.3620467e+02   6.2573788e+02
   4.6498998e+02   5.2993499e+02   5.6628317e+02   5.6775546e+02   6.2248605e+02
   4.4128426e+02   4.6378308e+02   5.3276158e+02   5.6700169e+02   6.9981056e+02
   4.6499699e+02   5.2962974e+02   5.3969612e+02   5.4107345e+02   6.2155393e+02
   4.2490998e+02   4.5378460e+02   5.3129844e+02   5.6594216e+02   6.9786009e+02
   3.9183846e+02   4.2712731e+02   4.6848165e+02   5.3148010e+02   6.2178240e+02
   4.4194656e+02   4.6432974e+02   5.3198549e+02   5.6596452e+02   6.6080903e+02
   4.6501810e+02   5.3103658e+02   6.2119782e+02   6.6985817e+02   6.7525720e+02
   4.6039376e+02   4.6471236e+02   4.6956582e+02   5.3120882e+02   6.2144864e+02
   4.6499624e+02   5.3017637e+02   6.0524686e+02   6.1756417e+02   6.3686482e+02
   4.5225682e+02   4.7383549e+02   5.1037948e+02   5.4413175e+02   6.2946309e+02
   4.0846678e+02   4.1208786e+02   4.6518733e+02   5.3106271e+02   6.2132486e+02
   4.1116068e+02   4.5151272e+02   5.2945287e+02   5.6381649e+02   6.5677633e+02
   4.4615934e+02   4.6822220e+02   5.3278378e+02   5.6653310e+02   6.6097902e+02
   4.0230882e+02   4.2354117e+02   4.6712017e+02   5.3130043e+02   6.2158797e+02
   4.2755144e+02   4.4824053e+02   4.8683042e+02   5.3498779e+02   6.2480237e+02
   4.3604424e+02   4.5971225e+02   5.3201775e+02   5.6642310e+02   6.8348739e+02
   4.2654517e+02   4.5430508e+02   5.2853163e+02   5.6255251e+02   6.5217897e+02
   4.5379669e+02   4.7774307e+02   5.3561079e+02   5.6861549e+02   6.6604513e+02
   4.2414133e+02   4.3952055e+02   4.7525026e+02   5.3246887e+02   6.2276585e+02
   4.3196638e+02   4.5682868e+02   5.2324505e+02   5.5670714e+02   6.4199278e+02
   4.6494171e+02   5.2822904e+02   5.9626898e+02   6.1552470e+02   7.0308929e+02
   4.3211083e+02   4.5584369e+02   5.0844283e+02   5.4436343e+02   6.3101034e+02
   4.6420894e+02   4.8757226e+02   4.8979423e+02   5.3163925e+02   6.2162890e+02
   4.3577651e+02   4.5906927e+02   5.1887534e+02   5.5240574e+02   6.3719321e+02
   4.6461221e+02   5.1997546e+02   5.7136781e+02   5.9020286e+02   6.6342116e+02
   4.6299534e+02   5.0395323e+02   5.4817297e+02   5.7460472e+02   6.5443200e+02
   4.6500085e+02   5.3035201e+02   6.0360060e+02   6.1087855e+02   6.3019807e+02
   4.5252543e+02   4.7581670e+02   5.3459051e+02   5.6767006e+02   6.6044431e+02
   4.2374894e+02   4.5342110e+02   5.3130676e+02   5.6597463e+02   7.0732473e+02
   4.4856791e+02   4.5251627e+02   4.6908445e+02   5.3139010e+02   6.2165693e+02
   4.6496431e+02   5.2900213e+02   6.0021931e+02   6.2044879e+02   6.7158793e+02
   4.5782938e+02   4.8490993e+02   5.3198485e+02   5.6227934e+02   6.4324945e+02
   4.3289442e+02   4.3786334e+02   4.6860225e+02   5.3145390e+02   6.2174363e+02
   4.1915639e+02   4.5120883e+02   5.1003380e+02   5.4569551e+02   6.3224660e+02
   4.6491652e+02   5.2040154e+02   5.2451577e+02   5.3479665e+02   6.2193430e+02
   4.6500842e+02   5.2877507e+02   5.3101006e+02   5.3324343e+02   6.2138446e+02
   4.6484795e+02   5.2538634e+02   5.8026418e+02   5.9256211e+02   6.4111392e+02
   4.4465132e+02   4.4590050e+02   4.6617364e+02   5.3114498e+02   6.2141157e+02
   4.5475730e+02   4.7926879e+02   5.3614828e+02   5.6898750e+02   6.6732623e+02
   4.4676127e+02   4.6867267e+02   5.2752469e+02   5.6016184e+02   6.4456297e+02
   4.5199415e+02   4.6697825e+02   4.8604504e+02   5.3381489e+02   6.2344234e+02
   4.6478338e+02   5.2369337e+02   5.6870260e+02   5.7965026e+02   6.3371879e+02
   4.6499666e+02   5.3020116e+02   6.0889294e+02   6.2923764e+02   6.5229972e+02
   4.2112136e+02   4.4663005e+02   4.8820825e+02   5.3544047e+02   6.2517196e+02
   4.2308634e+02   4.3727258e+02   4.7331374e+02   5.3215879e+02   6.2247017e+02
   4.6499588e+02   5.3015564e+02   6.0221199e+02   6.1043736e+02   6.3178337e+02
   4.2213856e+02   4.5297317e+02   5.3095684e+02   5.6556661e+02   6.7095386e+02
   4.4122474e+02   4.4468087e+02   4.6816531e+02   5.3136024e+02   6.2163975e+02
   4.2339363e+02   4.5290768e+02   5.1966177e+02   5.5348456e+02   6.3879458e+02
   4.6475431e+02   5.2298847e+02   5.7865690e+02   5.9619116e+02   6.9887418e+02
   4.3932215e+02   4.6218318e+02   5.3243181e+02   5.6673502e+02   6.8796201e+02
   4.6501643e+02   5.3097222e+02   5.7506885e+02   5.7518352e+02   6.2141717e+02
   4.6436181e+02   5.1585880e+02   5.6431948e+02   5.8589868e+02   7.0137634e+02
   4.6406977e+02   5.1078402e+02   5.3411218e+02   5.5203671e+02   6.2834256e+02
   4.5450572e+02   4.7696263e+02   5.1008328e+02   5.4347310e+02   6.2877926e+02
   3.9942718e+02   4.5010065e+02   5.0968612e+02   5.4550096e+02   6.3216085e+02
   3.8432126e+02   4.5112621e+02   5.2582803e+02   5.5969267e+02   6.4693936e+02
   4.6159499e+02   4.9686231e+02   5.4400816e+02   5.7337956e+02   6.6434648e+02
   4.2485130e+02   4.4836756e+02   4.8994230e+02   5.3592115e+02   6.2548713e+02
   4.3077737e+02   4.5640376e+02   5.3167230e+02   5.6623832e+02   7.0680418e+02
   4.2613914e+02   4.5398808e+02   5.2372012e+02   5.5735289e+02   6.4311764e+02
   4.6501751e+02   5.3101175e+02   6.2025534e+02   6.3150182e+02   6.3284914e+02
   4.4861758e+02   4.6966941e+02   5.1181712e+02   5.4567901e+02   6.3086580e+02
   4.6499760e+02   5.1743343e+02   5.1792518e+02   5.3145128e+02   6.2138593e+02
   4.2916139e+02   4.5472016e+02   5.1332076e+02   5.4797437e+02   6.3379192e+02
   4.6425498e+02   5.1348584e+02   5.4036307e+02   5.5665584e+02   6.2944701e+02
   3.8036593e+02   4.3143134e+02   4.7094757e+02   5.3182436e+02   6.2214407e+02
   4.3669456e+02   4.6015507e+02   5.3131690e+02   5.6550549e+02   6.6110438e+02
   4.4674165e+02   4.6629270e+02   5.0171260e+02   5.3968869e+02   6.2722785e+02
   4.5874059e+02   4.6544357e+02   4.7241388e+02   5.3142548e+02   6.2163266e+02
   4.6501340e+02   5.3066915e+02   5.3947051e+02   5.3983703e+02   6.2136048e+02
   4.3948390e+02   4.6075867e+02   5.0692358e+02   5.4306613e+02   6.2980019e+02
   4.3595430e+02   4.4049242e+02   4.6864733e+02   5.3144505e+02   6.2173241e+02
   4.6491026e+02   5.2722670e+02   5.8018312e+02   5.8805719e+02   6.3201704e+02
   4.4152969e+02   4.6339039e+02   5.1684816e+02   5.5031146e+02   6.3494159e+02
   5.9074822e+02   5.7148355e+02   5.1987112e+02   4.6515232e+02   4.1476228e+02
   5.6593903e+02   5.3118724e+02   4.7401185e+02   4.7391761e+02   4.5120726e+02
   5.7538467e+02   5.4670404e+02   4.9998942e+02   4.6226642e+02   3.8115882e+02
   5.6598778e+02   5.3125136e+02   4.5219819e+02   4.3008262e+02   4.2824136e+02
   5.6631234e+02   5.3169752e+02   4.5585117e+02   4.3056426e+02   4.1361720e+02
   6.0014892e+02   5.9164495e+02   5.4699057e+02   5.1516070e+02   4.5060393e+02
   5.8464296e+02   5.6230991e+02   5.1469857e+02   4.6519627e+02   4.1808295e+02
   5.6628935e+02   5.3210986e+02   5.0301936e+02   5.0175766e+02   4.5107021e+02
   5.6653506e+02   5.3200694e+02   4.5852587e+02   4.3704754e+02   4.2299591e+02
   5.7836273e+02   5.5977112e+02   5.3058797e+02   5.0785084e+02   4.5005165e+02
   5.9607179e+02   5.8739255e+02   5.4630547e+02   5.1520696e+02   4.5061188e+02
   5.7939812e+02   5.5460933e+02   5.1022925e+02   4.7056012e+02   4.3283223e+02
   6.4058799e+02   6.2156943e+02   5.4176764e+02   5.0423023e+02   4.4930867e+02
   5.6671271e+02   5.3225059e+02   4.5983601e+02   4.3664194e+02   4.1168091e+02
   5.9332190e+02   5.7501247e+02   5.2159296e+02   4.6571434e+02   4.1870460e+02
   5.6592472e+02   5.3116367e+02   4.5128579e+02   3.9888425e+02   3.9695713e+02
   6.5730014e+02   6.2111424e+02   5.3220063e+02   4.7391673e+02   4.3517602e+02
   5.6772664e+02   5.3368406e+02   4.6783323e+02   4.4575252e+02   3.9629336e+02
   6.4518481e+02   6.3311295e+02   5.5518917e+02   5.2147006e+02   4.5095532e+02
   7.2504918e+02   6.3909362e+02   5.5364696e+02   5.1972602e+02   4.5087127e+02
   6.8609533e+02   6.2115635e+02   5.3107871e+02   4.6542828e+02   4.1309791e+02
   6.0466435e+02   5.8828652e+02   5.2725866e+02   4.7188655e+02   4.3292675e+02
   5.7284361e+02   5.4212658e+02   4.9265418e+02   4.6057028e+02   4.0476169e+02
   6.6490340e+02   6.2081641e+02   5.3111877e+02   4.6597423e+02   4.1823611e+02
   5.6610706e+02   5.3142156e+02   4.6163349e+02   4.5879901e+02   4.4833303e+02
   6.8317218e+02   6.8209729e+02   5.6591366e+02   5.3115450e+02   4.5127815e+02
   6.2985674e+02   6.2097438e+02   5.5365363e+02   5.2009862e+02   4.5089105e+02
   5.9868276e+02   5.8543736e+02   5.3337005e+02   4.9621248e+02   4.4774012e+02
   5.6964944e+02   5.3693753e+02   4.8305617e+02   4.6272860e+02   4.3215874e+02
   6.6178524e+02   6.5254622e+02   5.6365549e+02   5.2931103e+02   4.5123123e+02
   5.6669541e+02   5.3222971e+02   4.6034363e+02   4.4044358e+02   4.2558756e+02
   5.9522926e+02   5.7757329e+02   5.2282731e+02   4.6675769e+02   4.2310495e+02
   5.6648422e+02   5.3193814e+02   4.5869998e+02   4.4093288e+02   4.3019770e+02
   5.7481259e+02   5.4660548e+02   5.0241475e+02   4.7055575e+02   4.3454949e+02
   5.6738797e+02   5.3319824e+02   4.6555939e+02   4.4382278e+02   4.1389481e+02
   7.0014603e+02   6.4112496e+02   5.5565277e+02   5.2184955e+02   4.5097200e+02
   7.7226890e+02   6.8153119e+02   5.6561575e+02   5.3091439e+02   4.5127237e+02
   5.6671141e+02   5.5013483e+02   5.4846477e+02   5.3014881e+02   4.5125973e+02
   5.6598637e+02   5.3145758e+02   5.1931346e+02   5.1902604e+02   4.5126963e+02
   6.0105104e+02   6.0076489e+02   5.6540823e+02   5.3081817e+02   4.5126998e+02
   5.6604841e+02   5.3133472e+02   4.5479890e+02   4.4744537e+02   4.4358149e+02
   5.6702356e+02   5.6674201e+02   5.6562949e+02   5.3115005e+02   4.5127799e+02
   6.2634864e+02   6.0434589e+02   5.2961243e+02   4.6498107e+02   3.8025178e+02
   6.0263128e+02   5.8609354e+02   5.2611051e+02   4.6879029e+02   4.2811317e+02
   5.9917949e+02   5.8200925e+02   5.2419204e+02   4.6480373e+02   3.8246446e+02
   6.0009493e+02   5.8504991e+02   5.2872200e+02   4.8291847e+02   4.4258483e+02
   5.7061026e+02   5.4656739e+02   5.2912167e+02   5.1579885e+02   4.5087669e+02
   5.6721586e+02   5.3295433e+02   4.6425854e+02   4.4248070e+02   4.1493111e+02
   5.6614260e+02   5.3146324e+02   4.5391558e+02   4.2643552e+02   4.1333299e+02
   5.8758485e+02   5.6767412e+02   5.1922754e+02   4.7195662e+02   4.3354459e+02
   6.0813241e+02   5.9200043e+02   5.2968660e+02   4.7954466e+02   4.4029843e+02
   5.6638376e+02   5.3179563e+02   4.5658202e+02   4.3157101e+02   4.1115170e+02
   6.5375876e+02   6.2984020e+02   5.4596541e+02   5.1044763e+02   4.5015867e+02
   5.6642780e+02   5.3186011e+02   4.5918595e+02   4.4573609e+02   4.3612272e+02
   5.9739177e+02   5.8048660e+02   5.2447098e+02   4.6997139e+02   4.3033517e+02
   5.7541951e+02   5.4760001e+02   5.0334055e+02   4.6988111e+02   4.3341550e+02
   7.1359147e+02   6.2195917e+02   5.3170819e+02   4.7016455e+02   4.3024455e+02
   6.3859752e+02   6.1570516e+02   5.3374049e+02   4.8342451e+02   4.4273855e+02
   5.7030843e+02   5.4348987e+02   5.2112390e+02   5.0964173e+02   4.5056325e+02
   5.9049410e+02   5.7158564e+02   5.2062452e+02   4.6917284e+02   4.2930377e+02
   6.0900594e+02   5.9123437e+02   5.2703957e+02   4.6507378e+02   4.0847013e+02
   6.6276972e+02   6.2740509e+02   5.3992062e+02   5.0016839e+02   4.4855530e+02
   5.8861392e+02   5.8237840e+02   5.5367823e+02   5.2323096e+02   4.5103657e+02
   5.6606820e+02   5.3136184e+02   4.5313424e+02   4.2748565e+02   4.2180860e+02
   5.9921337e+02   5.8236446e+02   5.2478579e+02   4.6795554e+02   4.2637688e+02
   5.6698567e+02   5.3266405e+02   4.6703821e+02   4.5553756e+02   4.3846660e+02
   5.6610720e+02   5.3141626e+02   4.5378605e+02   4.3187138e+02   4.2692794e+02
   5.6791123e+02   5.3397462e+02   4.6999692e+02   4.4992916e+02   4.2321571e+02
   5.6725993e+02   5.3348275e+02   4.8324476e+02   4.7675505e+02   4.4735478e+02
   6.0116209e+02   5.8584025e+02   5.2825211e+02   4.8021984e+02   4.4084657e+02
   5.7202526e+02   5.4066393e+02   4.8966948e+02   4.5955328e+02   3.8414305e+02
   6.1257049e+02   5.9400971e+02   5.2778634e+02   4.6552668e+02   4.1528671e+02
   6.2358522e+02   6.1753406e+02   5.5702814e+02   5.2361079e+02   4.5104552e+02
   5.9158927e+02   5.8186157e+02   5.4455028e+02   5.1454934e+02   4.5057089e+02
   5.6666574e+02   5.3218760e+02   4.5972993e+02   4.3815260e+02   4.2149042e+02
   6.1370597e+02   6.0813315e+02   5.5721230e+02   5.2406679e+02   4.5106367e+02
   5.6592669e+02   5.3116667e+02   4.5131339e+02   4.0583303e+02   4.0386136e+02
   6.2813777e+02   6.0789985e+02   5.3264277e+02   4.8124809e+02   4.4142679e+02
   5.9016074e+02   5.7162527e+02   5.2147646e+02   4.7337104e+02   4.3508158e+02
   5.6701509e+02   5.3420128e+02   5.0905953e+02   5.0561564e+02   4.5086657e+02
   6.2399046e+02   6.0454381e+02   5.3235845e+02   4.8151786e+02   4.4161245e+02
   6.2927460e+02   6.0670176e+02   5.2998834e+02   4.6581854e+02   4.1732547e+02
   6.1773367e+02   5.9810830e+02   5.2891505e+02   4.6752577e+02   4.2485101e+02
   5.6622866e+02   5.3158365e+02   4.5512535e+02   4.3159393e+02   4.2233312e+02
   5.7582005e+02   5.5090413e+02   5.1354301e+02   4.8870978e+02   4.4622246e+02
   6.3612899e+02   6.2968492e+02   5.5882280e+02   5.2513626e+02   4.5110189e+02
   5.6593773e+02   5.3118167e+02   4.5144996e+02   4.1142456e+02   4.0675453e+02
   5.6756484e+02   5.3354496e+02   4.7181348e+02   4.5857877e+02   4.3693111e+02
   6.8024340e+02   6.2214125e+02   5.3205130e+02   4.7254782e+02   4.3356834e+02
   5.6732588e+02   5.3312505e+02   4.6661373e+02   4.4900948e+02   4.2909500e+02
   5.7089379e+02   5.4586854e+02   5.2547990e+02   5.1246909e+02   4.5070532e+02
   6.1533012e+02   6.0653550e+02   5.5151375e+02   5.1841824e+02   4.5080453e+02
   6.1724230e+02   6.1668925e+02   5.6514645e+02   5.3057961e+02   4.5126411e+02
   5.6615544e+02   5.3148231e+02   4.5427198e+02   4.3050974e+02   4.2319526e+02
   5.6596458e+02   5.3121922e+02   4.5338390e+02   4.4952508e+02   4.4731942e+02
   5.8279507e+02   5.5965096e+02   5.1332257e+02   4.6725348e+02   4.2635678e+02
   5.6653579e+02   5.3217696e+02   4.7789591e+02   4.7443185e+02   4.4886080e+02
   5.6597491e+02   5.3123206e+02   4.5187980e+02   4.1572331e+02   3.9978727e+02
   5.7088004e+02   5.3869853e+02   4.8510317e+02   4.5799311e+02   4.0930700e+02
   5.6605815e+02   5.3134659e+02   4.5288646e+02   4.2256266e+02   4.0960896e+02
   5.8491640e+02   5.6889630e+02   5.3135046e+02   5.0276954e+02   4.4922104e+02
   6.6020843e+02   6.5818417e+02   5.6554717e+02   5.3086091e+02   4.5127097e+02
   5.6875914e+02   5.3600555e+02   4.8669819e+02   4.7338430e+02   4.4300036e+02
   6.5993644e+02   6.2162216e+02   5.3234533e+02   4.7465408e+02   4.3596603e+02
   5.6623323e+02   5.3169207e+02   4.7873975e+02   4.7707240e+02   4.5020126e+02
   6.1356441e+02   5.9669435e+02   5.3164032e+02   4.8353913e+02   4.4285376e+02
   6.2708953e+02   6.0708605e+02   5.3262001e+02   4.8148567e+02   4.4158479e+02
   6.8477814e+02   6.2109697e+02   5.3103174e+02   4.6503781e+02   3.9753046e+02
   6.6366461e+02   6.2109544e+02   5.3145482e+02   4.6861095e+02   4.2739591e+02
   6.6020562e+02   6.2566310e+02   5.3767016e+02   4.9488023e+02   4.4730459e+02
   5.6801550e+02   5.3417065e+02   4.7220374e+02   4.5450372e+02   4.2998493e+02
   7.1790723e+02   6.2188834e+02   5.3162408e+02   4.6955788e+02   4.2922910e+02
   5.6603341e+02   5.3131402e+02   4.5273485e+02   4.2789020e+02   4.2393980e+02
   6.0551059e+02   5.8838933e+02   5.2628534e+02   4.6529678e+02   4.1321029e+02
   5.8691631e+02   5.6765845e+02   5.2102831e+02   4.7941012e+02   4.4058472e+02
   6.2074628e+02   6.1855857e+02   5.6274859e+02   5.2869138e+02   4.5121412e+02
   5.7034060e+02   5.3788326e+02   4.8370393e+02   4.5903828e+02   4.2288296e+02
   5.6686575e+02   5.3246221e+02   4.6115267e+02   4.3811085e+02   4.0501723e+02
   6.2541200e+02   6.0497071e+02   5.3136111e+02   4.7640302e+02   4.3767651e+02
   5.7155729e+02   5.6208043e+02   5.5400402e+02   5.2806467e+02   4.5120483e+02
   5.8504311e+02   5.6480989e+02   5.1952307e+02   4.7942022e+02   4.4068513e+02
   5.9164900e+02   5.7273194e+02   5.2048933e+02   4.6528047e+02   4.1574816e+02
   5.8970126e+02   5.6992678e+02   5.1900221e+02   4.6455984e+02   3.8055625e+02
   5.6592372e+02   5.3116250e+02   4.6327212e+02   4.6327124e+02   4.5127745e+02
   6.9795258e+02   6.3698014e+02   5.5164419e+02   5.1748039e+02   4.5074702e+02
   5.6620461e+02   5.3155113e+02   4.5751976e+02   4.4853424e+02   4.4162859e+02
   5.6592442e+02   5.3117840e+02   5.2921385e+02   5.2919832e+02   4.5127817e+02
   6.2754558e+02   6.0791418e+02   5.3337266e+02   4.8430625e+02   4.4322993e+02
   5.6609612e+02   5.3139953e+02   4.5338402e+02   4.2558532e+02   4.1573728e+02
   6.8656411e+02   6.2849868e+02   5.4061746e+02   5.0154899e+02   4.4882781e+02
   5.8874665e+02   5.7477573e+02   5.3432902e+02   5.0395813e+02   4.4936836e+02
   5.7933796e+02   5.6957342e+02   5.4960873e+02   5.2277783e+02   4.5103059e+02
   6.2309593e+02   6.0466112e+02   5.3376467e+02   4.8703208e+02   4.4454473e+02
   5.7867766e+02   5.6383731e+02   5.3954891e+02   5.1573965e+02   4.5071100e+02
   5.6594982e+02   5.3123022e+02   5.0168839e+02   5.0159607e+02   4.5126241e+02
   6.0880721e+02   6.0364860e+02   5.5727219e+02   5.2431792e+02   4.5107301e+02
   5.6898313e+02   5.3572251e+02   4.7828701e+02   4.5837938e+02   4.2917405e+02
   6.2216867e+02   6.1366966e+02   5.5273730e+02   5.1936430e+02   4.5085434e+02
   5.6778091e+02   5.3376313e+02   4.6820075e+02   4.4611589e+02   3.8190962e+02
   5.6773791e+02   5.3370028e+02   4.6790521e+02   4.4581763e+02   3.9149557e+02
   7.3257209e+02   6.4711759e+02   5.5982107e+02   5.2594865e+02   4.5112937e+02
   6.1937284e+02   6.1368170e+02   5.5728372e+02   5.2395323e+02   4.5105888e+02
   5.6601154e+02   5.3128243e+02   4.5231959e+02   4.1946749e+02   4.0535182e+02
   6.4112161e+02   6.1911647e+02   5.3698191e+02   4.9381360e+02   4.4700390e+02
   6.2201171e+02   6.0113692e+02   5.2916139e+02   4.6519037e+02   4.0992670e+02
   5.6793106e+02   5.3424781e+02   4.7742347e+02   4.6505471e+02   4.4001079e+02
   6.2597200e+02   6.0593125e+02   5.3217087e+02   4.7998397e+02   4.4055132e+02
   6.0361818e+02   5.8680652e+02   5.2595747e+02   4.6634190e+02   4.2101266e+02
   5.6878667e+02   5.3557739e+02   4.8016755e+02   4.6350958e+02   4.3575999e+02
   5.6665088e+02   5.3216809e+02   4.5985698e+02   4.3959895e+02   4.2505083e+02
   6.1146641e+02   5.9400976e+02   5.2906723e+02   4.7406837e+02   4.3545740e+02
   7.1455410e+02   7.1304182e+02   5.6591439e+02   5.3115501e+02   4.5127813e+02
   5.8753975e+02   5.7186368e+02   5.3027519e+02   4.9880283e+02   4.4843839e+02
   5.6870432e+02   5.3530141e+02   4.7735046e+02   4.5886169e+02   4.3119468e+02
   5.7019531e+02   5.3766830e+02   4.8337112e+02   4.5942780e+02   4.2476111e+02
   5.6597910e+02   5.3123776e+02   4.5192736e+02   4.1603124e+02   3.9557266e+02
   5.8640426e+02   5.6822738e+02   5.2412570e+02   4.8823908e+02   4.4536948e+02
   5.6778863e+02   5.3378152e+02   4.6860872e+02   4.4742531e+02   4.1750855e+02
   5.6613955e+02   5.3146170e+02   4.5457860e+02   4.3712789e+02   4.3222783e+02
   6.6192487e+02   6.6008052e+02   5.6565238e+02   5.3094517e+02   4.5127300e+02
   5.7238245e+02   5.4767659e+02   5.2240234e+02   5.0728834e+02   4.5022263e+02
   5.6633329e+02   5.3172775e+02   4.5628338e+02   4.3312814e+02   4.2140482e+02
   6.1833710e+02   6.0042955e+02   5.3235449e+02   4.8384945e+02   4.4300762e+02
   6.3072444e+02   6.0787900e+02   5.3019871e+02   4.6654155e+02   4.2130824e+02
   5.7745749e+02   5.6174228e+02   5.3877133e+02   5.1596034e+02   4.5073590e+02
   5.7375895e+02   5.5129024e+02   5.2641368e+02   5.0907987e+02   4.5032129e+02
   6.0800953e+02   5.9817420e+02   5.4623355e+02   5.1321181e+02   4.5044227e+02
   5.6837807e+02   5.3465457e+02   4.7213236e+02   4.4971501e+02   3.8094875e+02
   5.6690088e+02   5.3252148e+02   4.6363094e+02   4.4797670e+02   4.3254176e+02
   5.6599186e+02   5.3125516e+02   4.5208230e+02   4.1727216e+02   3.8143366e+02
   5.6665150e+02   5.3217448e+02   4.6242079e+02   4.4998220e+02   4.3716707e+02
   5.6606685e+02   5.3136054e+02   4.5329605e+02   4.3191134e+02   4.2810599e+02
   5.6910621e+02   5.3579605e+02   4.7669426e+02   4.5354277e+02   4.1360582e+02
   6.4463821e+02   6.4348074e+02   5.6517183e+02   5.3056382e+02   4.5126366e+02
   5.7340545e+02   5.4313803e+02   4.9447106e+02   4.6103230e+02   4.0047023e+02
   6.0692208e+02   5.8952603e+02   5.2655853e+02   4.6490671e+02   3.9694940e+02
   5.7466155e+02   5.4559898e+02   4.9896553e+02   4.6379935e+02   4.2225700e+02
   6.1008626e+02   5.9210788e+02   5.2728872e+02   4.6527121e+02   4.1240195e+02
   6.4160104e+02   6.1606524e+02   5.3212913e+02   4.7539943e+02   4.3672200e+02
   6.2659771e+02   6.1447756e+02   5.4701452e+02   5.1259377e+02   4.5037929e+02
   5.7494363e+02   5.4594854e+02   4.9901200e+02   4.6234513e+02   4.1117687e+02
   6.8320506e+02   6.3763348e+02   5.5247009e+02   5.1842644e+02   4.5080187e+02
   5.7196232e+02   5.5300643e+02   5.3816692e+02   5.2031178e+02   4.5099343e+02
   5.6660486e+02   5.3210014e+02   4.5873420e+02   4.3458975e+02   3.8068420e+02
   6.0174645e+02   5.8488689e+02   5.2525284e+02   4.6558082e+02   4.1660253e+02
   5.7388302e+02   5.4476346e+02   4.9956291e+02   4.6898530e+02   4.3326117e+02
   6.0827512e+02   6.0749264e+02   5.6474134e+02   5.3031476e+02   4.5125746e+02
   5.6592428e+02   5.3116342e+02   4.5142857e+02   4.5049003e+02   4.5033664e+02
   5.6668029e+02   5.3220993e+02   4.6071797e+02   4.4291984e+02   4.2954757e+02
   5.6592419e+02   5.3116308e+02   4.5128582e+02   3.9235586e+02   3.8289530e+02
   5.6898477e+02   5.3733178e+02   4.9755610e+02   4.8599827e+02   4.4761129e+02
   5.7236564e+02   5.5547576e+02   5.4165643e+02   5.2200912e+02   4.5103944e+02
   5.6618491e+02   5.3152367e+02   4.5476627e+02   4.3306992e+02   4.2633338e+02
   6.6854631e+02   6.4361217e+02   5.5814576e+02   5.2435281e+02   4.5107321e+02
   6.8554426e+02   6.4170141e+02   5.5625432e+02   5.2246647e+02   4.5099861e+02
   5.9042503e+02   5.7204481e+02   5.2176164e+02   4.7380292e+02   4.3554778e+02
   6.0943216e+02   6.0338797e+02   5.5566649e+02   5.2283876e+02   4.5101571e+02
   5.9096484e+02   5.7172913e+02   5.1990907e+02   4.6465097e+02   4.0160343e+02
   6.1574479e+02   6.1561790e+02   5.6574642e+02   5.3103100e+02   4.5127510e+02
   5.6627312e+02   5.3164268e+02   4.5537940e+02   4.2926118e+02   4.1013415e+02
   5.6596646e+02   5.3322244e+02   5.3229246e+02   5.3025534e+02   4.5127554e+02
   5.6912923e+02   5.3582070e+02   4.7660405e+02   4.5308144e+02   4.0157051e+02
   5.8748741e+02   5.7535337e+02   5.4007823e+02   5.1148845e+02   4.5032494e+02
   6.0113608e+02   6.0079157e+02   5.6530310e+02   5.3074731e+02   4.5126820e+02
   5.7502706e+02   5.7447117e+02   5.6517784e+02   5.3094311e+02   4.5127321e+02
   5.6747827e+02   5.3333597e+02   4.6689907e+02   4.4707038e+02   4.2363913e+02
   5.6997984e+02   5.4694036e+02   5.3309717e+02   5.1957711e+02   4.5101674e+02
   5.6694475e+02   5.3257173e+02   4.6181568e+02   4.3885319e+02   3.8241398e+02
   6.2672286e+02   6.0684834e+02   5.3269060e+02   4.8189572e+02   4.4184767e+02
   6.0769612e+02   5.9841320e+02   5.4747170e+02   5.1466721e+02   4.5056191e+02
   5.6952255e+02   5.4569510e+02   5.3240027e+02   5.1982501e+02   4.5103747e+02
   6.1046475e+02   5.9442039e+02   5.3140904e+02   4.8436528e+02   4.4330894e+02
   5.6618451e+02   5.3152352e+02   4.5500917e+02   4.3595662e+02   4.2999493e+02
   6.6332150e+02   6.4928033e+02   5.6202739e+02   5.2793368e+02   4.5119198e+02
   5.8698494e+02   5.6613025e+02   5.1730751e+02   4.6673918e+02   4.2402958e+02
   5.6688717e+02   5.4029990e+02   5.3537535e+02   5.2684093e+02   4.5122492e+02
   5.9737908e+02   5.7993601e+02   5.2344644e+02   4.6477560e+02   3.8650630e+02
   6.3020603e+02   6.0748201e+02   5.3014708e+02   4.6645009e+02   4.2091907e+02
   5.6760253e+02   5.3353224e+02   4.6877990e+02   4.5101459e+02   4.2890025e+02
   5.7065750e+02   5.3907857e+02   4.9090930e+02   4.6981495e+02   4.3754349e+02
   5.7528420e+02   5.6043534e+02   5.4265455e+02   5.2035139e+02   4.5095735e+02
   6.3619982e+02   6.1482294e+02   5.3458386e+02   4.8694557e+02   4.4448900e+02
   5.6598550e+02   5.3124662e+02   4.5200890e+02   4.1686716e+02   3.9883108e+02
   5.6682414e+02   5.3724710e+02   5.2980625e+02   5.2416631e+02   4.5121217e+02
   5.6603719e+02   5.3131763e+02   4.5261950e+02   4.2056114e+02   3.8311895e+02
   5.6855557e+02   5.3493581e+02   4.7348072e+02   4.5131345e+02   4.1433349e+02
   6.8261565e+02   6.5895301e+02   5.6459136e+02   5.3008191e+02   4.5125146e+02
   5.7205367e+02   5.4071589e+02   4.8978899e+02   4.5961086e+02   3.9719931e+02
   5.7186347e+02   5.4068933e+02   4.9127492e+02   4.6385794e+02   4.2815620e+02
   5.6595625e+02   5.3120709e+02   4.5168292e+02   4.1889628e+02   4.1573234e+02
   6.2474499e+02   6.0366475e+02   5.3017217e+02   4.6999227e+02   4.3003578e+02
   5.6855849e+02   5.4422890e+02   5.3391197e+02   5.2237215e+02   4.5111880e+02
   6.2480495e+02   6.1226029e+02   5.4584384e+02   5.1118026e+02   4.5024106e+02
   5.7206519e+02   5.6264886e+02   5.5384479e+02   5.2779551e+02   4.5119724e+02
   5.6974900e+02   5.6053464e+02   5.5512874e+02   5.2916005e+02   4.5123309e+02
   5.6848412e+02   5.3481806e+02   4.7283652e+02   4.5039169e+02   4.0554980e+02
   6.3070277e+02   6.1003410e+02   5.3302550e+02   4.8210523e+02   4.4197141e+02
   5.7493809e+02   5.5688046e+02   5.3611858e+02   5.1595233e+02   4.5076888e+02
   6.3190621e+02   6.1700283e+02   5.4370847e+02   5.0777817e+02   4.4983741e+02
   5.6777006e+02   5.3822389e+02   5.2308400e+02   5.1654728e+02   4.5106069e+02
   6.4602612e+02   6.1763073e+02   5.3166945e+02   4.7180295e+02   4.3262400e+02
   6.2901176e+02   6.1569118e+02   5.4549357e+02   5.1046852e+02   4.5016418e+02
   6.2443721e+02   6.0753506e+02   5.3724265e+02   4.9645078e+02   4.4773105e+02
   5.6596453e+02   5.3121836e+02   4.5177567e+02   4.1779958e+02   4.1273989e+02
   5.6837683e+02   5.3470113e+02   4.7356973e+02   4.5366537e+02   4.2571653e+02
   6.5536529e+02   6.1996610e+02   5.3135561e+02   4.6837535e+02   4.2687637e+02
   5.6616380e+02   5.3149252e+02   4.5417020e+02   4.2713423e+02   4.1370158e+02
   5.7785605e+02   5.5109454e+02   5.0521185e+02   4.6321597e+02   3.9967412e+02
   6.4119572e+02   6.1983108e+02   5.3816000e+02   4.9681620e+02   4.4780949e+02
   6.0602277e+02   5.8905290e+02   5.2683364e+02   4.6783313e+02   4.2587872e+02
   6.8661163e+02   6.2285538e+02   5.3275767e+02   4.7673152e+02   4.3792433e+02
   5.9162268e+02   5.8077237e+02   5.4161824e+02   5.1147862e+02   4.5030721e+02
   6.0202618e+02   6.0083042e+02   5.6374172e+02   5.2966223e+02   4.5124059e+02
   5.6733711e+02   5.3842906e+02   5.2817297e+02   5.2154198e+02   4.5116297e+02
   5.6596384e+02   5.3121957e+02   4.6132089e+02   4.6070093e+02   4.5064943e+02
   6.1353717e+02   6.0620638e+02   5.5404645e+02   5.2108862e+02   4.5093976e+02
   6.4971947e+02   6.2092074e+02   5.3419521e+02   4.8404555e+02   4.4307196e+02
   5.7638603e+02   5.5005232e+02   5.0775278e+02   4.7573167e+02   4.3896121e+02
   5.6701857e+02   5.3267654e+02   4.6258790e+02   4.4033324e+02   4.1319195e+02
   5.6758653e+02   5.3351247e+02   4.6889692e+02   4.5158420e+02   4.2980677e+02
   6.1272140e+02   5.9579613e+02   5.3098240e+02   4.8156124e+02   4.4167796e+02
   5.6671109e+02   5.3224708e+02   4.5973492e+02   4.3607838e+02   3.9122160e+02
   5.6712945e+02   5.3283029e+02   4.6336460e+02   4.4077906e+02   3.8295453e+02
   6.1601292e+02   5.9655511e+02   5.2828381e+02   4.6499049e+02   4.0216726e+02
   5.6977196e+02   5.3843721e+02   4.9603431e+02   4.8108193e+02   4.4538402e+02
   5.7180678e+02   5.4053230e+02   4.9067633e+02   4.6304508e+02   4.2672096e+02
   6.5982514e+02   6.3656413e+02   5.5271520e+02   5.1872555e+02   4.5081868e+02
   5.6619336e+02   5.3155650e+02   4.6670185e+02   4.6412489e+02   4.4869341e+02
   5.9759020e+02   5.9527155e+02   5.6142717e+02   5.2814574e+02   4.5119862e+02
   5.6636454e+02   5.3178261e+02   4.6304419e+02   4.5680893e+02   4.4462893e+02
   5.6605722e+02   5.3134722e+02   4.5312191e+02   4.3072179e+02   4.2691847e+02
   5.7022177e+02   5.3766732e+02   4.8298183e+02   4.5839888e+02   4.2173876e+02
   6.2945299e+02   6.2403027e+02   5.5879949e+02   5.2518559e+02   4.5110372e+02
   7.1329206e+02   6.6790509e+02   5.6538091e+02   5.3072465e+02   4.5126770e+02
   5.6593632e+02   5.3117978e+02   4.5144694e+02   4.2492558e+02   4.2440396e+02
   5.6602962e+02   5.5689652e+02   5.5674894e+02   5.3111001e+02   4.5127714e+02
   5.6628467e+02   5.3166741e+02   4.6138695e+02   4.5527799e+02   4.4474408e+02
   6.2454962e+02   6.0307423e+02   5.2954974e+02   4.6591723e+02   4.1812904e+02
   5.6682962e+02   5.3241866e+02   4.6224507e+02   4.4468460e+02   4.2964551e+02
   6.0934927e+02   5.9870546e+02   5.4485628e+02   5.1138854e+02   4.5026984e+02
   6.3124254e+02   6.0828968e+02   5.3027009e+02   4.6678814e+02   4.2228366e+02
   5.6627928e+02   5.3751316e+02   5.3497386e+02   5.2885184e+02   4.5125811e+02
   5.6671330e+02   5.3225037e+02   4.5976414e+02   4.3616325e+02   4.0089780e+02
   5.8338750e+02   5.6306366e+02   5.2030237e+02   4.8488046e+02   4.4401505e+02
   5.6732953e+02   5.3320965e+02   4.7135669e+02   4.6005816e+02   4.3936854e+02
   6.0108895e+02   5.8446315e+02   5.2552698e+02   4.6830150e+02   4.2712280e+02
   5.6750670e+02   5.3336689e+02   4.6635129e+02   4.4439722e+02   4.0977640e+02
   5.9219162e+02   5.9080250e+02   5.6328779e+02   5.2957184e+02   4.5123852e+02
   5.7871328e+02   5.6062623e+02   5.3153470e+02   5.0848178e+02   4.5011363e+02
   5.6633627e+02   5.3173336e+02   4.5766388e+02   4.4298577e+02   4.3478482e+02
   7.3746911e+02   6.7977152e+02   5.6560873e+02   5.3090879e+02   4.5127213e+02
   6.1858198e+02   6.0052555e+02   5.3218863e+02   4.8312064e+02   4.4260179e+02
   5.8367297e+02   5.7174424e+02   5.4269228e+02   5.1572154e+02   4.5067774e+02
   5.6824230e+02   5.3453208e+02   4.7390023e+02   4.5596546e+02   4.3024133e+02
   5.7033189e+02   5.3813417e+02   4.8637863e+02   4.6425296e+02   4.3217246e+02
   5.6626864e+02   5.3163998e+02   4.5622057e+02   4.3843433e+02   4.3112941e+02
   6.7362385e+02   6.5467420e+02   5.6365549e+02   5.2930800e+02   4.5123102e+02
   5.8078401e+02   5.5618358e+02   5.1016997e+02   4.6478889e+02   4.1828083e+02
   5.6652539e+02   5.3205150e+02   4.6943047e+02   4.6452544e+02   4.4641560e+02
   6.4151535e+02   6.1513818e+02   5.3114766e+02   4.6921710e+02   4.2863178e+02
   6.7443752e+02   6.2623159e+02   5.3738969e+02   4.9404553e+02   4.4706718e+02
   5.6844197e+02   5.3478804e+02   4.7356225e+02   4.5288417e+02   4.2328682e+02
   6.0091868e+02   5.9258342e+02   5.4753202e+02   5.1561254e+02   4.5063539e+02
   5.7172787e+02   5.4018488e+02   4.8883269e+02   4.5981562e+02   4.1500340e+02
   6.0470616e+02   6.0285022e+02   5.6272791e+02   5.2888608e+02   4.5121948e+02
   6.1426176e+02   5.9796325e+02   5.3336566e+02   4.8896877e+02   4.4537148e+02
   6.5351215e+02   6.2303140e+02   5.3560923e+02   4.8899508e+02   4.4533646e+02
   6.0750098e+02   5.9007313e+02   5.2681590e+02   4.6571430e+02   4.1725033e+02
   5.9098771e+02   5.7774564e+02   5.3525461e+02   5.0387017e+02   4.4933588e+02
   5.6594483e+02   5.3119195e+02   4.5701265e+02   4.5639840e+02   4.5064866e+02
   5.7831403e+02   5.5433164e+02   5.1349215e+02   4.8197879e+02   4.4289543e+02
   5.6972427e+02   5.3739507e+02   4.8701818e+02   4.6876666e+02   4.3812721e+02
   5.7931017e+02   5.5364809e+02   5.0778309e+02   4.6380751e+02   4.1074317e+02
   5.8817010e+02   5.7091540e+02   5.2543622e+02   4.8852402e+02   4.4543364e+02
   6.1016609e+02   5.9404361e+02   5.3102540e+02   4.8318767e+02   4.4267088e+02
   5.6878619e+02   5.6813004e+02   5.6519736e+02   5.3108415e+02   4.5127651e+02
   5.8967015e+02   5.8900118e+02   5.6469659e+02   5.3047200e+02   4.5126149e+02
   5.6611351e+02   5.3142267e+02   4.5352460e+02   4.2428478e+02   4.0360149e+02
   5.6594122e+02   5.3118905e+02   4.6803968e+02   4.6789404e+02   4.5114067e+02
   6.0668808e+02   5.8933337e+02   5.2650385e+02   4.6489923e+02   3.9472176e+02
   5.7840120e+02   5.7767132e+02   5.6484428e+02   5.3075902e+02   4.5126868e+02
   5.8002015e+02   5.7909957e+02   5.6451457e+02   5.3058568e+02   4.5126443e+02
   6.4548984e+02   6.1764582e+02   5.3191957e+02   4.7346298e+02   4.3467064e+02
   6.3727067e+02   6.2201596e+02   5.4601273e+02   5.1084705e+02   4.5020338e+02
   5.8280663e+02   5.6300351e+02   5.2220715e+02   4.9011366e+02   4.4619597e+02
   5.6815753e+02   5.4646366e+02   5.3962307e+02   5.2584806e+02   4.5118141e+02
   6.1481737e+02   5.9564597e+02   5.2808435e+02   4.6493748e+02   3.8000318e+02
   5.6635142e+02   5.3175147e+02   4.5630472e+02   4.3164325e+02   4.1541309e+02
   5.6595309e+02   5.3120256e+02   4.5162902e+02   4.1268802e+02   3.9836047e+02
   5.6609934e+02   5.3140539e+02   4.5371601e+02   4.3226782e+02   4.2765531e+02
   5.6632392e+02   5.3171385e+02   4.5601596e+02   4.3122954e+02   4.1591913e+02
   5.8317549e+02   5.6015963e+02   5.1352746e+02   4.6652906e+02   4.2428378e+02
   5.6592457e+02   5.3116364e+02   4.5137911e+02   4.5012790e+02   4.5002430e+02
   6.2779834e+02   6.1821619e+02   5.5185365e+02   5.1821673e+02   4.5079156e+02
   5.9645449e+02   5.7885052e+02   5.2302877e+02   4.6475654e+02   3.8313618e+02
   5.6933929e+02   5.3632744e+02   4.8041820e+02   4.5987015e+02   4.2960606e+02
   6.6943538e+02   6.6703416e+02   5.6580246e+02   5.3106538e+02   4.5127600e+02
   5.6699617e+02   5.3739761e+02   5.2851504e+02   5.2277207e+02   4.5119357e+02
   6.4840151e+02   6.1762692e+02   5.3080844e+02   4.6505327e+02   4.0140212e+02
   6.9558353e+02   6.3672470e+02   5.5137738e+02   5.1717255e+02   4.5072829e+02
   5.6604229e+02   5.3132649e+02   4.5290693e+02   4.2995603e+02   4.2641001e+02
   6.3403939e+02   6.3383188e+02   5.6571520e+02   5.3099982e+02   4.5127431e+02
   5.8015042e+02   5.5713783e+02   5.1486666e+02   4.8001454e+02   4.4147262e+02
   6.0178628e+02   5.9333413e+02   5.4737633e+02   5.1531290e+02   4.5061354e+02
   5.6602261e+02   5.3129921e+02   4.5471574e+02   4.4895058e+02   4.4527525e+02
   5.9813758e+02   5.8310478e+02   5.2861106e+02   4.8454832e+02   4.4348779e+02
   5.6634902e+02   5.4470069e+02   5.4340292e+02   5.3018863e+02   4.5126368e+02
   5.8901132e+02   5.7174834e+02   5.2493921e+02   4.8602862e+02   4.4435602e+02
   5.6593465e+02   5.3117777e+02   4.5148263e+02   4.3673322e+02   4.3645179e+02
   6.1389330e+02   5.9531803e+02   5.2853928e+02   4.6889348e+02   4.2815259e+02
   6.0876508e+02   5.9732413e+02   5.4245055e+02   5.0834321e+02   4.4992485e+02
   5.8834868e+02   5.6801195e+02   5.1809961e+02   4.6522519e+02   4.1645616e+02
   5.6714337e+02   5.3288013e+02   4.6704490e+02   4.5326618e+02   4.3538463e+02
   5.6605045e+02   5.3133803e+02   4.5370775e+02   4.4092879e+02   4.3786544e+02
   5.7308820e+02   5.7176874e+02   5.6423298e+02   5.3074410e+02   4.5126851e+02
   6.3650006e+02   6.3239085e+02   5.6170866e+02   5.2772766e+02   4.5118584e+02
   5.6823050e+02   5.4417586e+02   5.3538600e+02   5.2376754e+02   4.5114985e+02
   5.9867239e+02   5.8274925e+02   5.2659492e+02   4.7702195e+02   4.3838867e+02
   5.6592570e+02   5.3116512e+02   4.5133358e+02   4.4328228e+02   4.4322024e+02
   5.9568310e+02   5.7880174e+02   5.2440774e+02   4.7300534e+02   4.3447160e+02
   6.3439453e+02   6.1161142e+02   5.3172133e+02   4.7484969e+02   4.3618798e+02
   6.1756415e+02   5.9815646e+02   5.2917204e+02   4.6930848e+02   4.2890627e+02
   6.1726807e+02   6.1289316e+02   5.5936598e+02   5.2590615e+02   4.5112833e+02
   5.6708512e+02   5.3278471e+02   4.6538066e+02   4.4968427e+02   4.3240058e+02
   6.4730105e+02   6.3626104e+02   5.5733429e+02   5.2361389e+02   4.5104519e+02
   6.5703623e+02   6.5431420e+02   5.6517854e+02   5.3056391e+02   4.5126368e+02
   5.6599377e+02   5.3125762e+02   4.5210235e+02   4.1753022e+02   3.9520910e+02
   5.6743775e+02   5.3327979e+02   4.6680986e+02   4.4754177e+02   4.2530905e+02
   5.6592775e+02   5.3129804e+02   5.2992710e+02   5.2979297e+02   4.5127805e+02
   6.4788272e+02   6.4743720e+02   5.6569402e+02   5.3098001e+02   4.5127389e+02
   7.0306335e+02   6.2118368e+02   5.3103714e+02   4.6503382e+02   3.9622715e+02
   5.7378334e+02   5.7161087e+02   5.6305954e+02   5.3038020e+02   4.5125980e+02
   5.7330217e+02   5.5040104e+02   5.2607303e+02   5.0939389e+02   4.5036903e+02
   5.8336903e+02   5.6963162e+02   5.3854845e+02   5.1203555e+02   4.5040088e+02
   5.7050434e+02   5.3805567e+02   4.8334320e+02   4.5699040e+02   3.8319790e+02
   5.7770277e+02   5.5127748e+02   5.0636233e+02   4.6711339e+02   4.2794466e+02
   5.8037259e+02   5.5740135e+02   5.1483270e+02   4.7933396e+02   4.4098227e+02
   5.6786424e+02   5.5272026e+02   5.4892517e+02   5.2900507e+02   4.5123495e+02
   5.6605860e+02   5.3134771e+02   4.5292133e+02   4.2382508e+02   4.1458578e+02
   6.2083529e+02   6.0414917e+02   5.3629059e+02   4.9486141e+02   4.4732122e+02
   5.7054909e+02   5.3879927e+02   4.8980659e+02   4.6864219e+02   4.3661643e+02
   6.2091272e+02   6.0048931e+02   5.2926217e+02   4.6688373e+02   4.2273805e+02
   6.0183825e+02   6.0042604e+02   5.6331877e+02   5.2936669e+02   4.5123270e+02
   6.1978255e+02   6.1597509e+02   5.6026356e+02   5.2664298e+02   4.5115235e+02
   5.9217631e+02   5.9205549e+02   5.6570040e+02   5.3103157e+02   4.5127511e+02
   5.9526584e+02   5.8610575e+02   5.4506499e+02   5.1409479e+02   4.5052911e+02
   6.8236376e+02   6.2163973e+02   5.3154544e+02   4.6906471e+02   4.2832031e+02
   5.7375284e+02   5.5943554e+02   5.4502389e+02   5.2282730e+02   4.5105332e+02
   5.8508106e+02   5.6762250e+02   5.2712431e+02   4.9603356e+02   4.4786400e+02
   5.6686220e+02   5.3245907e+02   4.6132896e+02   4.3921065e+02   4.1696073e+02
   6.2780510e+02   6.2312412e+02   5.5965720e+02   5.2599477e+02   4.5113114e+02
   5.9204493e+02   5.8910695e+02   5.6017910e+02   5.2756334e+02   4.5118194e+02
   5.6700549e+02   5.3265743e+02   4.6240189e+02   4.3983307e+02   4.0925946e+02
   5.6610759e+02   5.3141683e+02   4.5492978e+02   4.4332964e+02   4.3896379e+02
   6.0330766e+02   5.9160982e+02   5.3876728e+02   5.0403054e+02   4.4930872e+02
   5.9194594e+02   5.7310668e+02   5.2062613e+02   4.6503688e+02   4.1289041e+02
   6.0284268e+02   5.8653085e+02   5.2661936e+02   4.7110975e+02   4.3190733e+02
   5.8141555e+02   5.5813219e+02   5.1341883e+02   4.7240216e+02   4.3470438e+02
   5.6665480e+02   5.3217702e+02   4.6178627e+02   4.4794687e+02   4.3530817e+02
   5.6672120e+02   5.3227641e+02   4.6387801e+02   4.5240150e+02   4.3841041e+02
   5.6593013e+02   5.3117128e+02   4.5135644e+02   4.1228338e+02   4.1097000e+02
   5.6598698e+02   5.3124891e+02   4.5202986e+02   4.1694974e+02   3.9547581e+02
   5.6593538e+02   5.3117877e+02   4.5147363e+02   4.3304137e+02   4.3273063e+02
   5.6673785e+02   5.3228920e+02   4.6093745e+02   4.4185692e+02   4.2709407e+02
   5.7959800e+02   5.5448802e+02   5.0922069e+02   4.6689818e+02   4.2656791e+02
   5.6716041e+02   5.3288155e+02   4.6453918e+02   4.4507495e+02   4.2514686e+02
   5.6713172e+02   5.3888426e+02   5.3102274e+02   5.2393363e+02   4.5119428e+02
   5.7500031e+02   5.5635042e+02   5.3462369e+02   5.1473807e+02   4.5070100e+02
   5.6643898e+02   5.3430034e+02   5.2573932e+02   5.2278706e+02   4.5123172e+02
   5.9005305e+02   5.7085274e+02   5.2009743e+02   4.6821882e+02   4.2748765e+02
   5.6893986e+02   5.3753078e+02   5.0020236e+02   4.8945102e+02   4.4841689e+02
   5.6710957e+02   5.3299803e+02   4.7531910e+02   4.6779428e+02   4.4471941e+02
   5.6592873e+02   5.3116938e+02   4.5637193e+02   4.5619358e+02   4.5109661e+02
   5.6596384e+02   5.3121807e+02   4.5209268e+02   4.3936743e+02   4.3832816e+02
   6.2535637e+02   6.2495189e+02   5.6540619e+02   5.3076507e+02   4.5126865e+02
   5.7167345e+02   5.4039754e+02   4.9091426e+02   4.6430541e+02   4.2931410e+02
   6.1930082e+02   6.1597075e+02   5.6100474e+02   5.2728112e+02   4.5117236e+02
   6.1601867e+02   5.9728142e+02   5.2945529e+02   4.7229667e+02   4.3335288e+02
   5.8254821e+02   5.6333188e+02   5.2414360e+02   4.9416890e+02   4.4745886e+02
   5.9966970e+02   5.9949167e+02   5.6559966e+02   5.3094973e+02   4.5127317e+02
   5.6974639e+02   5.3744041e+02   4.8718228e+02   4.6889597e+02   4.3819642e+02
   5.9890378e+02   5.9880186e+02   5.6573867e+02   5.3104247e+02   4.5127539e+02
   5.9620472e+02   5.8440238e+02   5.3762877e+02   5.0471669e+02   4.4944117e+02
   6.2750462e+02   6.0665522e+02   5.3152649e+02   4.7630724e+02   4.3758601e+02
   6.1163785e+02   6.0684129e+02   5.5833309e+02   5.2514802e+02   4.5110279e+02
   5.9381022e+02   5.8048909e+02   5.3395064e+02   5.0019463e+02   4.4865481e+02
   5.9155349e+02   5.7645775e+02   5.2972875e+02   4.9397575e+02   4.4721135e+02
   5.8784639e+02   5.7275507e+02   5.3172661e+02   5.0085224e+02   4.4883981e+02
   6.0004708e+02   5.8427219e+02   5.2705968e+02   4.7699461e+02   4.3834616e+02
   5.6833905e+02   5.3463024e+02   4.7297018e+02   4.5255104e+02   4.2372054e+02
   5.6693624e+02   5.3933927e+02   5.3335930e+02   5.2578564e+02   4.5121598e+02
   5.9886885e+02   5.8424375e+02   5.2964656e+02   4.8694231e+02   4.4461088e+02
   5.6611042e+02   5.5356580e+02   5.5325579e+02   5.3101471e+02   4.5127552e+02
   6.0392371e+02   5.9326868e+02   5.4196518e+02   5.0853129e+02   4.4995427e+02
   5.8875408e+02   5.7959607e+02   5.4696595e+02   5.1768750e+02   4.5078018e+02
   5.6844063e+02   5.4043429e+02   5.2482098e+02   5.1638698e+02   4.5100815e+02
   6.4669934e+02   6.2012669e+02   5.3455799e+02   4.8566874e+02   4.4389485e+02
   6.6099907e+02   6.3536492e+02   5.5113116e+02   5.1691061e+02   4.5071200e+02
   5.6968237e+02   5.3673995e+02   4.7999184e+02   4.5607729e+02   4.1797524e+02
   5.8890281e+02   5.8737920e+02   5.6307585e+02   5.2955391e+02   4.5123806e+02
   5.6980320e+02   5.4427577e+02   5.2724635e+02   5.1565586e+02   4.5090756e+02
   5.6592859e+02   5.3116944e+02   4.5135188e+02   4.2645724e+02   4.2626680e+02
   5.7094506e+02   5.3912470e+02   4.8822531e+02   4.6375813e+02   4.3005392e+02
   5.6685940e+02   5.3245347e+02   4.6110700e+02   4.3808933e+02   4.0639572e+02
   5.6712784e+02   5.3415082e+02   5.0370277e+02   4.9966301e+02   4.5057491e+02
   5.6872252e+02   5.4011929e+02   5.2101697e+02   5.1264617e+02   4.5085946e+02
   5.8046219e+02   5.5554466e+02   5.0942605e+02   4.6376942e+02   3.9520491e+02
   6.5696326e+02   6.5112333e+02   5.6399719e+02   5.2959763e+02   4.5123889e+02
   6.3255382e+02   6.2571649e+02   5.5740069e+02   5.2381679e+02   4.5105347e+02
   5.8267149e+02   5.8070866e+02   5.6274646e+02   5.2966491e+02   4.5124109e+02
   5.9846499e+02   5.9773116e+02   5.6456863e+02   5.3027552e+02   4.5125645e+02
   6.6467188e+02   6.2472441e+02   5.3566827e+02   4.8892869e+02   4.4530872e+02
   5.7017497e+02   5.3764632e+02   4.8341963e+02   4.5968658e+02   4.2546925e+02
   6.0036562e+02   5.8751485e+02   5.3468104e+02   4.9797466e+02   4.4814714e+02
   5.6689434e+02   5.3428980e+02   5.1425373e+02   5.1111088e+02   4.5104695e+02
   6.0868561e+02   5.9098071e+02   5.2697865e+02   4.6511458e+02   4.0969402e+02
   5.7397072e+02   5.7062588e+02   5.6146603e+02   5.2987766e+02   4.5124767e+02
   6.0354470e+02   5.9936495e+02   5.5790097e+02   5.2511609e+02   4.5110188e+02
   5.7458075e+02   5.5845498e+02   5.4075862e+02   5.1961025e+02   4.5093514e+02
   5.8138574e+02   5.5805105e+02   5.1329526e+02   4.7214217e+02   4.3440496e+02
   5.6592892e+02   5.3407534e+02   5.3399922e+02   5.3109044e+02   4.5127793e+02
   5.6792453e+02   5.3402362e+02   4.7132576e+02   4.5340409e+02   4.2926664e+02
   6.4929193e+02   6.4788208e+02   5.6524111e+02   5.3061740e+02   4.5126503e+02
   5.6624551e+02   5.3176016e+02   4.8430221e+02   4.8280616e+02   4.5054641e+02
   6.6778031e+02   6.2132600e+02   5.3147417e+02   4.6865517e+02   4.2749008e+02
   5.8231739e+02   5.5890689e+02   5.1279936e+02   4.6729029e+02   4.2656918e+02
   5.7584111e+02   5.4926756e+02   5.0750676e+02   4.7717184e+02   4.4022523e+02
   5.6601691e+02   5.3129125e+02   4.5391812e+02   4.4642172e+02   4.4349320e+02
   5.6594163e+02   5.3118735e+02   4.5153787e+02   4.2811337e+02   4.2753329e+02
   6.1727300e+02   6.1207216e+02   5.5805667e+02   5.2472655e+02   4.5108763e+02
   5.6640577e+02   5.3182528e+02   4.5676447e+02   4.3152807e+02   4.0401204e+02
   5.6652931e+02   5.3199568e+02   4.5800050e+02   4.3346039e+02   3.8806798e+02
   5.6718738e+02   5.3315413e+02   4.7682808e+02   4.6919732e+02   4.4501805e+02
   5.8991323e+02   5.8204049e+02   5.4961088e+02   5.1972338e+02   4.5088421e+02
   6.4233110e+02   6.1586512e+02   5.3149430e+02   4.7138523e+02   4.3206440e+02
   6.1604241e+02   6.1328258e+02   5.6185785e+02   5.2802794e+02   4.5119499e+02
   5.9916514e+02   5.8231993e+02   5.2478614e+02   4.6805076e+02   4.2660764e+02
   5.8945656e+02   5.7457024e+02   5.3132061e+02   4.9885018e+02   4.4842194e+02
   6.0504098e+02   5.9069435e+02   5.3211225e+02   4.8955671e+02   4.4563290e+02
   5.6854400e+02   5.3511803e+02   4.7795392e+02   4.6134618e+02   4.3459187e+02
   5.6592424e+02   5.3116329e+02   4.5128923e+02   4.3713005e+02   4.3711548e+02
   5.8962416e+02   5.7040576e+02   5.2014645e+02   4.6963063e+02   4.3013441e+02
   5.6599524e+02   5.3126158e+02   4.5228854e+02   4.2948688e+02   4.2733492e+02
   6.1012076e+02   5.9774893e+02   5.4077123e+02   5.0567316e+02   4.4955468e+02
   5.6639126e+02   5.3181502e+02   4.6173479e+02   4.5385412e+02   4.4276878e+02
   5.6612794e+02   5.3145054e+02   4.6156505e+02   4.5836178e+02   4.4794059e+02
   6.3252058e+02   6.2318071e+02   5.5365223e+02   5.2004027e+02   4.5088798e+02
   6.4907300e+02   6.4380874e+02   5.6288688e+02   5.2868184e+02   4.5121374e+02
   5.6592818e+02   5.3116874e+02   4.5133465e+02   4.1952729e+02   4.1920627e+02
   6.9655682e+02   6.4411288e+02   5.5806844e+02   5.2427202e+02   4.5107017e+02
   5.6948739e+02   5.3640068e+02   4.7867269e+02   4.5467723e+02   4.1147823e+02
   6.0701196e+02   6.0692380e+02   5.6579174e+02   5.3106982e+02   4.5127612e+02
   5.6866009e+02   5.4793027e+02   5.4019590e+02   5.2531954e+02   4.5116412e+02
   6.2369801e+02   6.0237029e+02   5.2936097e+02   4.6521552e+02   4.1036537e+02
   5.7183315e+02   5.4574926e+02   5.1874318e+02   5.0448265e+02   4.4996657e+02
   7.1375861e+02   6.5052107e+02   5.6165854e+02   5.2760725e+02   4.5118221e+02
   6.0855757e+02   5.9169321e+02   5.2843042e+02   4.7354031e+02   4.3489329e+02
   5.7744633e+02   5.5072437e+02   5.0558932e+02   4.6623774e+02   4.2617352e+02
   6.3186564e+02   6.3150132e+02   5.6553074e+02   5.3085648e+02   4.5127089e+02
   6.7310780e+02   6.2100535e+02   5.3105276e+02   4.6527961e+02   4.1076716e+02
