# Supplementary material for: Rethinking Colour Constancy
Source: PLoS One. 2015 Sep 10;10(9):e0135029. doi: 10.1371/journal.pone.0135029 (PMC4565710; doi:10.1371/journal.pone.0135029)
Supplement: S1 Dataset — (ZIP) [file pone.0135029.s002.zip › 5-TransitionMetamerReflectanceData/NtoB_20munsells/fiveTr_12.txt]

   4.3165264e+02   4.5540780e+02   5.3067554e+02   5.5479275e+02   6.5939121e+02
   4.3011148e+02   4.5347742e+02   5.1002013e+02   5.3678521e+02   6.3809475e+02
   4.4374228e+02   4.4844638e+02   4.7098193e+02   5.2259431e+02   6.2898193e+02
   4.2153653e+02   4.4888628e+02   5.0071691e+02   5.3141880e+02   6.3497493e+02
   4.4292605e+02   4.6281721e+02   5.1213140e+02   5.3776407e+02   6.3795412e+02
   4.1108655e+02   4.4608375e+02   4.9453980e+02   5.2878955e+02   6.3345968e+02
   4.3827588e+02   4.5055227e+02   4.8037202e+02   5.2428589e+02   6.3033486e+02
   4.4316723e+02   4.6326691e+02   5.1515109e+02   5.4004091e+02   6.3941226e+02
   4.5722480e+02   4.7800333e+02   5.0461024e+02   5.3116160e+02   6.3290618e+02
   4.4081688e+02   4.6119196e+02   5.1436539e+02   5.3956990e+02   6.3931100e+02
   4.6621287e+02   5.2145215e+02   6.1597216e+02   6.3290864e+02   6.7748141e+02
   4.0074396e+02   4.4639748e+02   4.9670290e+02   5.2966070e+02   6.3399143e+02
   4.6488571e+02   5.0557490e+02   5.3292776e+02   5.4537069e+02   6.3453434e+02
   4.3885828e+02   4.5701684e+02   4.9615198e+02   5.2899523e+02   6.3317318e+02
   4.6552653e+02   5.0580276e+02   5.1337991e+02   5.2758611e+02   6.2969224e+02
   4.6623941e+02   5.2201475e+02   6.2782103e+02   6.6164924e+02   6.7554675e+02
   4.1320741e+02   4.4977053e+02   5.1909354e+02   5.4397071e+02   6.4382398e+02
   4.4005550e+02   4.6124921e+02   5.3104156e+02   5.5481489e+02   6.5676899e+02
   4.6455957e+02   5.0241514e+02   5.2373344e+02   5.3827319e+02   6.3301419e+02
   4.6404418e+02   4.7538968e+02   4.7867094e+02   5.2247276e+02   6.2872581e+02
   4.4678975e+02   4.6625053e+02   5.1111380e+02   5.3675693e+02   6.3699195e+02
   4.2732630e+02   4.5195384e+02   5.0836013e+02   5.3572527e+02   6.3750770e+02
   4.6316724e+02   4.9731548e+02   5.4995812e+02   5.6901692e+02   6.7563924e+02
   4.6623104e+02   5.2183643e+02   6.1174361e+02   6.1481917e+02   6.3239900e+02
   4.6616899e+02   5.2056588e+02   5.7080495e+02   5.7272129e+02   6.3074399e+02
   4.4744734e+02   4.6761404e+02   5.2254287e+02   5.4591896e+02   6.4319373e+02
   4.6599665e+02   5.1753843e+02   5.7456933e+02   5.8102390e+02   6.3849968e+02
   4.1083033e+02   4.3211951e+02   4.7260586e+02   5.2300254e+02   6.2939065e+02
   4.6485974e+02   5.0642380e+02   5.5660029e+02   5.7143025e+02   6.5088600e+02
   4.6611524e+02   5.1901798e+02   5.3913316e+02   5.4175402e+02   6.2948987e+02
   4.6622061e+02   5.2161032e+02   6.0446858e+02   6.0778462e+02   6.3314657e+02
   4.6146940e+02   4.9109302e+02   5.4505522e+02   5.6557784e+02   6.7066473e+02
   4.4556019e+02   4.6494364e+02   5.0960536e+02   5.3580570e+02   6.3655393e+02
   4.4723693e+02   4.6743075e+02   5.2317219e+02   5.4651093e+02   6.4372763e+02
   4.3932420e+02   4.4990106e+02   4.7797843e+02   5.2377124e+02   6.2995126e+02
   4.5359407e+02   4.7504130e+02   5.2852901e+02   5.5080307e+02   6.4607459e+02
   4.6623975e+02   5.2202533e+02   5.8399453e+02   5.8402386e+02   6.2851623e+02
   4.6364652e+02   4.7717041e+02   4.8139190e+02   5.2273711e+02   6.2885960e+02
   4.5800957e+02   4.8248153e+02   5.3933176e+02   5.6113484e+02   6.6104839e+02
   4.3631476e+02   4.5845858e+02   5.3301913e+02   5.5712530e+02   6.9062877e+02
   4.6582186e+02   5.1507773e+02   5.7399340e+02   5.8401195e+02   6.4730689e+02
   4.1676949e+02   4.1961205e+02   4.6667135e+02   5.2209923e+02   6.2853217e+02
   4.5137446e+02   4.6545668e+02   4.8703870e+02   5.2531117e+02   6.3063800e+02
   4.6622829e+02   5.2177558e+02   5.9134244e+02   5.9202463e+02   6.2959040e+02
   4.4781266e+02   4.6193365e+02   4.8694283e+02   5.2551558e+02   6.3089153e+02
   4.1462669e+02   4.4882818e+02   5.0696255e+02   5.3494437e+02   6.3718657e+02
   4.6597436e+02   5.1719089e+02   5.8659524e+02   5.9792617e+02   6.9328958e+02
   4.6561095e+02   5.1265960e+02   5.6288954e+02   5.7326675e+02   6.4263436e+02
   4.6620945e+02   5.2138157e+02   5.7883161e+02   5.7987184e+02   6.2991790e+02
   4.2619039e+02   4.5258492e+02   5.2517169e+02   5.4936634e+02   6.4926214e+02
   4.6608429e+02   5.1899904e+02   5.7189125e+02   5.7593413e+02   6.3380636e+02
   4.5496640e+02   4.7712515e+02   5.3139142e+02   5.5344979e+02   6.4838448e+02
   4.6622138e+02   5.2121563e+02   5.2989424e+02   5.3064644e+02   6.2858723e+02
   4.2345277e+02   4.5186055e+02   5.3162244e+02   5.5597754e+02   6.7324222e+02
   4.6515934e+02   5.0730006e+02   5.3106957e+02   5.4246289e+02   6.3316731e+02
   4.6579320e+02   4.6902849e+02   4.6951317e+02   5.2205695e+02   6.2848483e+02
   4.6623890e+02   5.2200442e+02   6.1172665e+02   6.1224753e+02   6.2910671e+02
   4.2667572e+02   4.5172465e+02   5.0867891e+02   5.3594791e+02   6.3766448e+02
   4.6493264e+02   5.0696781e+02   5.6149613e+02   5.7735349e+02   6.8889619e+02
   4.2038728e+02   4.2937584e+02   4.6952136e+02   5.2250514e+02   6.2892683e+02
   4.3954113e+02   4.6089507e+02   5.3372915e+02   5.5773106e+02   7.1591535e+02
   4.2796497e+02   4.5350878e+02   5.3247575e+02   5.5681540e+02   7.6535068e+02
   4.6433490e+02   5.0315801e+02   5.5624349e+02   5.7354934e+02   6.9146929e+02
   4.1901849e+02   4.4016315e+02   4.7981022e+02   5.2438578e+02   6.3052374e+02
   4.5933986e+02   4.8533095e+02   5.4156635e+02   5.6311086e+02   6.6858519e+02
   4.4705167e+02   4.6731258e+02   5.2494526e+02   5.4817522e+02   6.4527489e+02
   4.5178055e+02   4.7283254e+02   5.3578642e+02   5.5881201e+02   6.6325649e+02
   4.0769584e+02   4.1140278e+02   4.6639225e+02   5.2206145e+02   6.2849431e+02
   4.6597022e+02   5.1712687e+02   5.8529406e+02   5.9594495e+02   6.5903622e+02
   4.5037358e+02   4.6699019e+02   4.9479570e+02   5.2779916e+02   6.3196446e+02
   4.6623892e+02   5.2200303e+02   6.2686689e+02   6.3914350e+02   6.4168919e+02
   4.3315212e+02   4.5630640e+02   5.3021808e+02   5.5426489e+02   6.5731888e+02
   4.5092510e+02   4.7142801e+02   5.2373392e+02   5.4661888e+02   6.4309110e+02
   4.6481829e+02   5.0617608e+02   5.6035248e+02   5.7656953e+02   7.0142068e+02
   4.5673334e+02   4.5836438e+02   4.6797129e+02   5.2215405e+02   6.2857045e+02
   4.3582363e+02   4.5268583e+02   4.8903281e+02   5.2659981e+02   6.3187920e+02
   4.6624012e+02   5.2203149e+02   5.8322699e+02   5.8324460e+02   6.2849883e+02
   4.3913229e+02   4.6052704e+02   5.3131589e+02   5.5515587e+02   6.5810013e+02
   4.2755885e+02   4.5332076e+02   5.3212296e+02   5.5644414e+02   6.9001015e+02
   4.2514130e+02   4.4544272e+02   4.8584692e+02   5.2587539e+02   6.3155940e+02
   3.8001562e+02   4.4836116e+02   5.0757823e+02   5.3535759e+02   6.3747785e+02
   4.6508999e+02   5.0727877e+02   5.3607566e+02   5.4749464e+02   6.3465408e+02
   4.2217511e+02   4.5149823e+02   5.3073802e+02   5.5505451e+02   6.6273610e+02
   4.3454707e+02   4.3790772e+02   4.6877789e+02   5.2236504e+02   6.2878608e+02
   4.6438111e+02   5.0127874e+02   5.2279420e+02   5.3798486e+02   6.3312003e+02
   4.5127726e+02   4.5974531e+02   4.7654049e+02   5.2319467e+02   6.2938461e+02
   4.5378025e+02   4.7553335e+02   5.3703775e+02   5.5983213e+02   6.6606932e+02
   4.2757754e+02   4.5270086e+02   5.1542684e+02   5.4085800e+02   6.4105713e+02
   4.3018897e+02   4.5430149e+02   5.2161873e+02   5.4598418e+02   6.4521674e+02
   4.6328533e+02   4.9691867e+02   5.3005509e+02   5.4674515e+02   6.3758022e+02
   4.5833378e+02   4.8007951e+02   5.0568241e+02   5.3143079e+02   6.3286518e+02
   4.2559096e+02   4.5234046e+02   5.2435885e+02   5.4860187e+02   6.4832464e+02
   4.6622476e+02   5.2170212e+02   6.1958442e+02   6.3498271e+02   6.5249328e+02
   4.5166066e+02   4.6973990e+02   5.0068716e+02   5.3011486e+02   6.3300641e+02
   4.2308148e+02   4.4095275e+02   4.7938023e+02   5.2426953e+02   6.3042475e+02
   4.6579335e+02   5.1472251e+02   5.7342442e+02   5.8379348e+02   6.4823290e+02
   4.6615810e+02   5.2011990e+02   5.4410151e+02   5.4582168e+02   6.2929700e+02
   4.2667409e+02   4.3276523e+02   4.6962004e+02   5.2250787e+02   6.2892622e+02
   4.5213938e+02   4.5900392e+02   4.7423486e+02   5.2285204e+02   6.2913291e+02
   4.2503357e+02   4.5211049e+02   5.2323287e+02   5.4755681e+02   6.4713053e+02
   4.6611409e+02   5.1952315e+02   5.9725497e+02   6.0983807e+02   6.6928285e+02
   4.6188809e+02   4.9244970e+02   5.4638026e+02   5.6671724e+02   7.0455455e+02
   3.8052774e+02   4.2532694e+02   4.6905324e+02   5.2244357e+02   6.2887242e+02
   4.4695527e+02   4.6744660e+02   5.3379133e+02   5.5725013e+02   6.6124570e+02
   4.4625841e+02   4.6428677e+02   5.0072239e+02   5.3060968e+02   6.3365752e+02
   4.2013167e+02   4.4938960e+02   5.0555634e+02   5.3405447e+02   6.3659426e+02
   4.6593944e+02   5.1531449e+02   5.3274574e+02   5.3842742e+02   6.3023892e+02
   4.5372394e+02   4.7331638e+02   5.0631157e+02   5.3281778e+02   6.3411884e+02
   3.8314004e+02   4.4927399e+02   5.1773039e+02   5.4285119e+02   6.4291283e+02
   4.4330500e+02   4.4394871e+02   4.6683761e+02   5.2210454e+02   6.2853486e+02
   4.3242135e+02   4.5442402e+02   5.0670960e+02   5.3454477e+02   6.3661609e+02
   4.6623969e+02   5.2202119e+02   6.0227919e+02   6.0238766e+02   6.2863654e+02
   4.6602147e+02   5.1792977e+02   5.8931245e+02   6.0049985e+02   6.6919037e+02
   4.6255582e+02   4.9391886e+02   5.2837830e+02   5.4621368e+02   6.3806482e+02
   4.6623312e+02   5.2188036e+02   6.2267353e+02   6.3461889e+02   6.4352902e+02
   4.4208894e+02   4.6300218e+02   5.3411927e+02   5.5799938e+02   7.0711873e+02
   4.6622187e+02   5.2163868e+02   5.6530174e+02   5.6577125e+02   6.2892862e+02
   4.6582856e+02   5.0328281e+02   5.0628837e+02   5.2390980e+02   6.2892380e+02
   4.6623603e+02   5.2194413e+02   5.6267362e+02   5.6278185e+02   6.2856925e+02
   4.2927367e+02   4.4280914e+02   4.7811615e+02   5.2395010e+02   6.3015551e+02
   3.8041215e+02   4.4966291e+02   5.2735034e+02   5.5164482e+02   6.5324559e+02
   4.2754360e+02   4.4649599e+02   4.8592746e+02   5.2586994e+02   6.3153678e+02
   4.1538082e+02   4.4988298e+02   5.1757855e+02   5.4270222e+02   6.4273750e+02
   4.4376129e+02   4.5237537e+02   4.7600659e+02   5.2332706e+02   6.2957489e+02
   4.4792270e+02   4.6721782e+02   5.0977501e+02   5.3573114e+02   6.3628887e+02
   4.2179903e+02   4.3692726e+02   4.7505553e+02   5.2341314e+02   6.2973955e+02
   4.4720134e+02   4.6679417e+02   5.1269078e+02   5.3786784e+02   6.3760482e+02
   4.6620761e+02   5.2134266e+02   6.1412928e+02   6.3045666e+02   6.7579854e+02
   4.6624013e+02   5.2203114e+02   5.6463313e+02   5.6464445e+02   6.2848408e+02
   4.4907126e+02   4.6940804e+02   5.2577305e+02   5.4875554e+02   6.4539634e+02
   4.5489753e+02   4.7565255e+02   5.1119651e+02   5.3577957e+02   6.3544386e+02
   4.6616618e+02   5.2051053e+02   6.0247577e+02   6.1450459e+02   6.5218058e+02
   4.1493796e+02   4.5033753e+02   5.3135930e+02   5.5576697e+02   6.7206145e+02
   4.6564629e+02   5.1126107e+02   5.2932507e+02   5.3812938e+02   6.3117080e+02
   4.0230420e+02   4.4889215e+02   5.1189397e+02   5.3831968e+02   6.3945261e+02
   4.6604822e+02   5.1745205e+02   5.3574711e+02   5.3968064e+02   6.2980559e+02
   4.6319828e+02   4.9745395e+02   5.5026722e+02   5.6934086e+02   6.9315850e+02
   4.4864333e+02   4.5500712e+02   4.7341740e+02   5.2283528e+02   6.2915423e+02
   4.6623612e+02   5.2194293e+02   5.9697083e+02   5.9732842e+02   6.2904368e+02
   4.2109842e+02   4.5125703e+02   5.3143825e+02   5.5580917e+02   6.7062781e+02
   4.0600034e+02   4.4266581e+02   4.8585021e+02   5.2594825e+02   6.3165952e+02
   4.6579977e+02   5.1299388e+02   5.2955936e+02   5.3708337e+02   6.3060076e+02
   4.1376504e+02   4.2708091e+02   4.6928794e+02   5.2247588e+02   6.2890130e+02
   4.0706766e+02   4.3907034e+02   4.7990872e+02   5.2442879e+02   6.3056922e+02
   4.3297587e+02   4.5272776e+02   4.9557498e+02   5.2895883e+02   6.3333623e+02
   4.3769479e+02   4.5937704e+02   5.2915343e+02   5.5297861e+02   6.5337112e+02
   4.6616538e+02   5.2042637e+02   5.5347192e+02   5.5501974e+02   6.2957359e+02
   4.1757854e+02   4.4193077e+02   4.8285956e+02   5.2512916e+02   6.3107476e+02
   4.4210435e+02   4.4348138e+02   4.6750266e+02   5.2218131e+02   6.2860818e+02
   4.4666819e+02   4.6612450e+02   5.1101197e+02   5.3669463e+02   6.3696742e+02
   4.4308235e+02   4.6386047e+02   5.3343676e+02   5.5719052e+02   6.6528595e+02
   4.4164003e+02   4.6254552e+02   5.3058978e+02   5.5424680e+02   6.5484298e+02
   4.6612535e+02   5.1972883e+02   5.9797800e+02   6.1012712e+02   6.5957031e+02
   4.2281323e+02   4.2410201e+02   4.6662408e+02   5.2209157e+02   6.2852387e+02
   4.0882100e+02   4.1612244e+02   4.6675489e+02   5.2211094e+02   6.2854449e+02
   4.5892740e+02   4.8437295e+02   5.3990657e+02   5.6134883e+02   6.5922401e+02
   4.2281041e+02   4.4836474e+02   4.9671609e+02   5.2959889e+02   6.3388411e+02
   4.1739218e+02   4.3321088e+02   4.7275397e+02   5.2302104e+02   6.2940363e+02
   4.6286474e+02   4.9581746e+02   5.4066266e+02   5.5842454e+02   6.4578402e+02
   4.6623883e+02   5.2193465e+02   5.2726300e+02   5.2736235e+02   6.2848262e+02
   4.6291920e+02   4.9608411e+02   5.4199812e+02   5.5983892e+02   6.4706727e+02
   4.5939053e+02   4.8523181e+02   5.3408107e+02   5.5464062e+02   6.4677608e+02
   4.4354214e+02   4.6374565e+02   5.1752656e+02   5.4189631e+02   6.4068914e+02
   4.4281822e+02   4.6342948e+02   5.2545351e+02   5.4898693e+02   6.4687988e+02
   4.3902362e+02   4.6003378e+02   5.1884026e+02   5.4323354e+02   6.4214840e+02
   4.3163720e+02   4.5380861e+02   5.0567847e+02   5.3393931e+02   6.3628035e+02
   4.5870703e+02   4.5881802e+02   4.6635719e+02   5.2204716e+02   6.2847862e+02
   4.1243209e+02   4.4984814e+02   5.2207427e+02   5.4659508e+02   6.4635779e+02
   4.6606034e+02   5.1523556e+02   5.2232603e+02   5.2845179e+02   6.2912055e+02
   4.6609191e+02   5.1912560e+02   5.9100664e+02   5.9938507e+02   6.4690627e+02
   4.6621488e+02   5.2148997e+02   5.9736566e+02   5.9950056e+02   6.3201444e+02
   4.6242903e+02   4.9313749e+02   5.2472803e+02   5.4300707e+02   6.3664089e+02
   4.4287803e+02   4.6236496e+02   5.0817352e+02   5.3503070e+02   6.3632642e+02
   4.6609338e+02   5.1914776e+02   5.9513419e+02   6.0715582e+02   6.6907007e+02
   4.6613961e+02   5.1999270e+02   5.9577308e+02   6.0386745e+02   6.4492268e+02
   4.4122193e+02   4.6175883e+02   5.1813674e+02   5.4253477e+02   6.4140950e+02
   4.2117875e+02   4.5127901e+02   5.3161846e+02   5.5600086e+02   6.7615559e+02
   4.6607526e+02   5.1652478e+02   5.2604314e+02   5.3090037e+02   6.2922305e+02
   4.6553968e+02   5.0744672e+02   5.1702546e+02   5.2952140e+02   6.3000485e+02
   4.6605018e+02   5.1840077e+02   5.9134564e+02   6.0257036e+02   6.6691412e+02
   4.2937793e+02   4.4782771e+02   4.8686373e+02   5.2610508e+02   6.3167242e+02
   4.6614202e+02   5.1509102e+02   5.1814656e+02   5.2473903e+02   6.2874296e+02
   4.3342259e+02   4.5652220e+02   5.3233660e+02   5.5650388e+02   6.7179757e+02
   4.4573057e+02   4.6629833e+02   5.3476171e+02   5.5841847e+02   6.8645295e+02
   3.8136885e+02   4.1226616e+02   4.6659772e+02   5.2208978e+02   6.2852332e+02
   4.6623878e+02   5.2200219e+02   6.1810498e+02   6.1920220e+02   6.2981761e+02
   4.6505644e+02   4.9870953e+02   5.0590848e+02   5.2603678e+02   6.2963081e+02
   4.6614490e+02   5.2010216e+02   6.0104692e+02   6.1491201e+02   6.7890925e+02
   4.6623289e+02   5.2187320e+02   6.0131351e+02   6.0216321e+02   6.2979266e+02
   4.1011554e+02   4.2495036e+02   4.6866435e+02   5.2238449e+02   6.2881423e+02
   4.6597655e+02   5.1722606e+02   5.8228670e+02   5.9135215e+02   6.4809738e+02
   4.1141210e+02   4.4857715e+02   5.0691583e+02   5.3492468e+02   6.3718806e+02
   4.6623804e+02   5.2198730e+02   6.2685937e+02   6.4740868e+02   6.5174920e+02
   4.2321568e+02   4.5178239e+02   5.3110127e+02   5.5542521e+02   6.6510114e+02
   4.4494883e+02   4.6533684e+02   5.2506510e+02   5.4846367e+02   6.4595535e+02
   4.6511276e+02   5.0828741e+02   5.6362195e+02   5.7884076e+02   6.7894452e+02
   4.6452207e+02   4.6611493e+02   4.6786816e+02   5.2206816e+02   6.2849349e+02
   4.4835520e+02   4.6379509e+02   4.9070514e+02   5.2656223e+02   6.3143861e+02
   4.3543196e+02   4.3711736e+02   4.6749625e+02   5.2219511e+02   6.2862346e+02
   4.6612902e+02   5.1980418e+02   5.8672861e+02   5.9155825e+02   6.3727781e+02
   4.4159823e+02   4.6146725e+02   5.1007903e+02   5.3638439e+02   6.3722191e+02
   4.3099279e+02   4.5318083e+02   5.0396641e+02   5.3296794e+02   6.3571988e+02
   4.2163034e+02   4.5138820e+02   5.3181211e+02   5.5620382e+02   6.8857758e+02
   4.6623393e+02   5.2189650e+02   6.1631370e+02   6.1975842e+02   6.3285938e+02
   4.5463001e+02   4.5481346e+02   4.6643001e+02   5.2205447e+02   6.2848536e+02
   4.1010257e+02   4.2149693e+02   4.6762568e+02   5.2223311e+02   6.2866638e+02
   4.4256759e+02   4.6317691e+02   5.2445701e+02   5.4805885e+02   6.4595717e+02
   4.6605813e+02   5.1853929e+02   5.8935418e+02   5.9862434e+02   6.5051817e+02
   4.4156914e+02   4.6253902e+02   5.3314156e+02   5.5697513e+02   6.6544169e+02
   4.1952553e+02   4.5094326e+02   5.3168865e+02   5.5609179e+02   6.8282432e+02
   4.5142867e+02   4.7177238e+02   5.1851255e+02   5.4195755e+02   6.3961393e+02
   4.2528921e+02   4.4970418e+02   4.9922260e+02   5.3066741e+02   6.3448211e+02
   4.6610196e+02   5.1930539e+02   5.9068145e+02   5.9829028e+02   6.4445955e+02
   4.6618193e+02   5.2082500e+02   6.0727387e+02   6.2237582e+02   6.8036059e+02
   4.2076251e+02   4.5111647e+02   5.2865394e+02   5.5291099e+02   6.5546849e+02
   4.6623261e+02   5.2186909e+02   6.1974050e+02   6.2672668e+02   6.3731679e+02
   4.5326433e+02   4.7328588e+02   5.0998232e+02   5.3523211e+02   6.3539388e+02
   4.3787635e+02   4.5793667e+02   5.0526335e+02   5.3348191e+02   6.3574310e+02
   4.6622814e+02   5.2176613e+02   5.5643518e+02   5.5670804e+02   6.2867897e+02
   4.5569730e+02   4.7789157e+02   5.2293371e+02   5.4501278e+02   6.4072135e+02
   4.5736585e+02   4.8125417e+02   5.3821313e+02   5.6010724e+02   6.5860222e+02
   4.0795762e+02   4.2009740e+02   4.6738617e+02   5.2219923e+02   6.2863293e+02
   4.5608242e+02   4.6402388e+02   4.7576313e+02   5.2289272e+02   6.2910771e+02
   4.1733153e+02   4.5057244e+02   5.3017130e+02   5.5450362e+02   6.6053850e+02
   4.3801577e+02   4.5969122e+02   5.3242412e+02   5.5640131e+02   6.6451579e+02
   4.6606112e+02   5.1831083e+02   5.4644756e+02   5.4978067e+02   6.3039692e+02
   4.1114319e+02   4.4938015e+02   5.1490196e+02   5.4058703e+02   6.4111208e+02
   4.2918145e+02   4.3303233e+02   4.6855245e+02   5.2234965e+02   6.2877433e+02
   4.5729910e+02   4.8100039e+02   5.3321282e+02   5.5467066e+02   6.4846685e+02
   4.1627003e+02   4.5028046e+02   5.2446793e+02   5.4879811e+02   6.4886960e+02
   4.3387516e+02   4.5680308e+02   5.3197608e+02   5.5609837e+02   6.6552530e+02
   4.6129626e+02   4.9015933e+02   5.3305745e+02   5.5221915e+02   6.4288240e+02
   4.2603596e+02   4.5018094e+02   5.0022510e+02   5.3112815e+02   6.3474231e+02
   4.6031167e+02   4.8774996e+02   5.4271178e+02   5.6381424e+02   6.6596848e+02
   4.6623881e+02   5.2200186e+02   6.2064377e+02   6.2230599e+02   6.3041026e+02
   4.4672121e+02   4.6497553e+02   5.0215854e+02   5.3128986e+02   6.3398112e+02
   4.6611048e+02   5.1655969e+02   5.2326528e+02   5.2823999e+02   6.2898133e+02
   4.1636208e+02   4.4856537e+02   5.0397370e+02   5.3316157e+02   6.3607490e+02
   4.6517974e+02   5.0855658e+02   5.4732717e+02   5.5865215e+02   6.3830581e+02
   3.9803700e+02   4.4948177e+02   5.2156029e+02   5.4614736e+02   6.4593219e+02
   4.4496475e+02   4.6541585e+02   5.2717453e+02   5.5051147e+02   6.4817798e+02
   4.3218895e+02   4.5379619e+02   5.0339607e+02   5.3262137e+02   6.3547519e+02
   4.2746414e+02   4.3602709e+02   4.7179344e+02   5.2283432e+02   6.2922623e+02
   4.6623840e+02   5.2199303e+02   6.2658825e+02   6.3993183e+02   6.4303546e+02
   4.5479477e+02   4.7703563e+02   5.3815065e+02   5.6087250e+02   6.8272940e+02
   3.9987666e+02   4.4941577e+02   5.1988879e+02   5.4467121e+02   6.4449336e+02
   4.6615845e+02   5.2036379e+02   6.0300518e+02   6.1746403e+02   6.8839580e+02
   4.6614953e+02   5.2018299e+02   5.9616409e+02   6.0360354e+02   6.4307791e+02
   4.6355723e+02   4.9899795e+02   5.4676086e+02   5.6412316e+02   6.5000308e+02
   4.4944011e+02   4.7003732e+02   5.3422804e+02   5.5744628e+02   6.5969050e+02
   4.6518061e+02   5.0879698e+02   5.6043285e+02   5.7420565e+02   6.5055576e+02
   4.2385865e+02   4.5197093e+02   5.3128725e+02   5.5561408e+02   6.6671160e+02
   4.6621413e+02   5.2147832e+02   6.0602044e+02   6.1125949e+02   6.3588869e+02
   4.6619011e+02   5.2097859e+02   6.0084212e+02   6.0700083e+02   6.3869221e+02
   4.4162968e+02   4.6220973e+02   5.2038247e+02   5.4442131e+02   6.4280371e+02
   4.6615078e+02   5.1997712e+02   5.4456107e+02   5.4640609e+02   6.2938521e+02
   4.4790992e+02   4.6817022e+02   5.2507673e+02   5.4821715e+02   6.4514023e+02
   4.6620761e+02   5.2133884e+02   6.0457124e+02   6.1038550e+02   6.3702705e+02
   4.4124244e+02   4.6117515e+02   5.1014539e+02   5.3644901e+02   6.3728663e+02
   4.6616004e+02   5.2039398e+02   6.0324925e+02   6.1777098e+02   6.8976990e+02
   4.5003344e+02   4.5084213e+02   4.6706287e+02   5.2211399e+02   6.2854165e+02
   4.2921119e+02   4.5394352e+02   5.2599585e+02   5.5009895e+02   6.5003302e+02
   3.9698083e+02   4.0899204e+02   4.6641234e+02   5.2206419e+02   6.2849728e+02
   4.0894089e+02   4.4572532e+02   4.9366343e+02   5.2846105e+02   6.3326300e+02
   4.4143939e+02   4.6236429e+02   5.3010900e+02   5.5375970e+02   6.5391023e+02
   4.1458454e+02   4.4887542e+02   5.0734692e+02   5.3518845e+02   6.3734023e+02
   4.6622765e+02   5.2176567e+02   6.2116638e+02   6.3782291e+02   6.5359628e+02
   4.6579954e+02   4.6978282e+02   4.7027627e+02   5.2206192e+02   6.2848761e+02
   4.6597156e+02   5.1634485e+02   5.3798153e+02   5.4278783e+02   6.3045716e+02
   4.6623587e+02   5.2193753e+02   6.0796171e+02   6.0898924e+02   6.2980762e+02
   4.5656920e+02   4.7957925e+02   5.2873531e+02   5.5027713e+02   6.4439856e+02
   4.3412509e+02   4.5663729e+02   5.2098603e+02   5.4529937e+02   6.4428370e+02
   4.6623813e+02   5.2198941e+02   5.9051498e+02   5.9064157e+02   6.2867574e+02
   4.4431505e+02   4.6471167e+02   5.2368994e+02   5.4722288e+02   6.4486065e+02
   4.3852262e+02   4.5938902e+02   5.1443030e+02   5.3973284e+02   6.3961119e+02
   4.6320872e+02   4.9321063e+02   5.1061283e+02   5.3134671e+02   6.3174951e+02
   4.6624036e+02   5.2203785e+02   6.2730514e+02   6.2852218e+02   6.2973460e+02
   4.4579214e+02   4.5781109e+02   4.8195353e+02   5.2440705e+02   6.3028747e+02
   4.2896009e+02   4.5306632e+02   5.1189706e+02   5.3814524e+02   6.3903764e+02
   4.3134377e+02   4.5514338e+02   5.2734080e+02   5.5137336e+02   6.5169439e+02
   4.6495224e+02   5.0425939e+02   5.2089271e+02   5.3472480e+02   6.3166375e+02
   4.4577069e+02   4.6609754e+02   5.2507668e+02   5.4840977e+02   6.4574936e+02
   4.6288607e+02   4.8269637e+02   4.9097085e+02   5.2422370e+02   6.2949566e+02
   4.4766533e+02   4.6590218e+02   5.0228023e+02   5.3128065e+02   6.3390765e+02
   4.6618387e+02   5.1707231e+02   5.1978444e+02   5.2451766e+02   6.2865228e+02
   4.6594700e+02   5.1673904e+02   5.6048717e+02   5.6612995e+02   6.3420691e+02
   4.5276491e+02   4.7369885e+02   5.2301073e+02   5.4567987e+02   6.4195047e+02
   4.2232712e+02   4.4857414e+02   4.9821483e+02   5.3024602e+02   6.3427035e+02
   4.6012120e+02   4.8496015e+02   5.1221158e+02   5.3480606e+02   6.3396202e+02
   4.2055021e+02   4.4899836e+02   5.0256887e+02   5.3237000e+02   6.3555909e+02
   4.4061925e+02   4.4209146e+02   4.6752947e+02   5.2218804e+02   6.2861560e+02
   4.2880568e+02   4.5350838e+02   5.1980603e+02   5.4441861e+02   6.4384861e+02
   4.6566109e+02   5.1276465e+02   5.4385876e+02   5.5171770e+02   6.3348170e+02
   4.6577990e+02   5.1115820e+02   5.2170231e+02   5.3103910e+02   6.2991407e+02
   4.6623927e+02   5.2201393e+02   5.8652370e+02   5.8657891e+02   6.2855882e+02
   4.6609339e+02   5.1769338e+02   5.3030051e+02   5.3407844e+02   6.2930265e+02
   4.6294763e+02   4.9623844e+02   5.4320702e+02   5.6118442e+02   6.4850175e+02
   4.5673418e+02   4.5757410e+02   4.6712670e+02   5.2209688e+02   6.2852205e+02
   4.6622236e+02   5.2165401e+02   6.1982516e+02   6.3915458e+02   7.3624398e+02
   4.6396020e+02   5.0082838e+02   5.4233480e+02   5.5796267e+02   6.4263587e+02
   4.6521259e+02   5.0906448e+02   5.6409943e+02   5.7864945e+02   6.6089383e+02
   4.2338228e+02   4.4793973e+02   4.9439796e+02   5.2867352e+02   6.3332912e+02
   4.1464137e+02   4.5032285e+02   5.3194361e+02   5.5639394e+02   7.2421793e+02
   4.2943450e+02   4.5413217e+02   5.2862539e+02   5.5273578e+02   6.5431098e+02
   4.6623748e+02   5.2197482e+02   5.7397172e+02   5.7406261e+02   6.2858375e+02
   4.6615006e+02   5.2017101e+02   5.5982192e+02   5.6179935e+02   6.3020990e+02
   4.6598951e+02   5.1742743e+02   5.8429010e+02   5.9371754e+02   6.5059184e+02
   4.6622734e+02   5.2175808e+02   6.2076582e+02   6.3645597e+02   6.5176463e+02
   4.6615089e+02   5.1976847e+02   5.3885296e+02   5.4083966e+02   6.2920102e+02
   4.4016454e+02   4.5924158e+02   5.0223985e+02   5.3171708e+02   6.3461628e+02
   4.6610826e+02   5.1934011e+02   5.5479612e+02   5.5740573e+02   6.3050555e+02
   4.1542090e+02   4.5036956e+02   5.3071201e+02   5.5507887e+02   6.6368182e+02
   4.6621627e+02   5.2152397e+02   6.1620457e+02   6.3103748e+02   6.5453311e+02
   4.6622943e+02   5.2180251e+02   6.2052872e+02   6.3246977e+02   6.4458033e+02
   4.3519913e+02   4.5371705e+02   4.9373665e+02   5.2819664e+02   6.3283798e+02
   4.4911668e+02   4.5532960e+02   4.7324591e+02   5.2280271e+02   6.2912506e+02
   4.2021439e+02   4.5042405e+02   5.1512678e+02   5.4072091e+02   6.4113519e+02
   4.6623923e+02   5.2201375e+02   6.1825284e+02   6.1902653e+02   6.2941583e+02
   4.2007606e+02   4.2066453e+02   4.6636480e+02   5.2205740e+02   6.2848990e+02
   4.6498137e+02   4.9610205e+02   5.0250977e+02   5.2514377e+02   6.2944843e+02
   4.6589165e+02   5.1599497e+02   5.8148865e+02   5.9276313e+02   6.6175921e+02
   4.6623545e+02   5.2193222e+02   6.2575252e+02   6.5084566e+02   6.6695651e+02
   4.2830039e+02   4.5359051e+02   5.2925345e+02   5.5340953e+02   6.5596488e+02
   4.3026429e+02   4.5445918e+02   5.2479888e+02   5.4891856e+02   6.4839763e+02
   4.3032414e+02   4.5302110e+02   5.0539340e+02   5.3380424e+02   6.3624240e+02
   4.6079765e+02   4.8654777e+02   5.1214055e+02   5.3437717e+02   6.3360446e+02
   4.0005929e+02   4.4980095e+02   5.3145644e+02   5.5589457e+02   6.7859351e+02
   4.4411676e+02   4.6112813e+02   4.9506369e+02   5.2832645e+02   6.3258107e+02
   4.4091433e+02   4.5595121e+02   4.8724252e+02   5.2591445e+02   6.3134326e+02
   4.4020977e+02   4.6139644e+02   5.3214823e+02   5.5598589e+02   6.6061740e+02
   4.6591102e+02   5.1615978e+02   5.5541496e+02   5.6106076e+02   6.3350970e+02
   4.5416020e+02   4.7593659e+02   5.3143751e+02   5.5368259e+02   6.4908543e+02
   4.1803386e+02   4.5065071e+02   5.2948468e+02   5.5378801e+02   6.5794753e+02
   4.5927772e+02   4.8463070e+02   5.2689445e+02   5.4739650e+02   6.4097388e+02
   4.3065984e+02   4.5439345e+02   5.1800778e+02   5.4285242e+02   6.4245396e+02
   4.6616343e+02   5.1938329e+02   5.3025690e+02   5.3261464e+02   6.2892301e+02
   4.0983996e+02   4.4933727e+02   5.1520126e+02   5.4082297e+02   6.4129671e+02
   4.6562135e+02   5.0415246e+02   5.0935204e+02   5.2551639e+02   6.2928708e+02
   4.5256715e+02   4.7364916e+02   5.2826381e+02   5.5072365e+02   6.4635349e+02
   4.3531999e+02   4.5172433e+02   4.8734603e+02   5.2611707e+02   6.3159191e+02
   4.4257791e+02   4.6342050e+02   5.3371272e+02   5.5752529e+02   6.7058509e+02
   4.3189930e+02   4.4333256e+02   4.7659016e+02   5.2362419e+02   6.2988643e+02
   4.6603087e+02   5.1808101e+02   5.9015085e+02   6.0150858e+02   6.8132636e+02
   4.6622770e+02   5.2176608e+02   6.0760077e+02   6.1036222e+02   6.3216080e+02
   4.6340449e+02   4.9428842e+02   5.1175202e+02   5.3179291e+02   6.3182346e+02
   4.3381253e+02   4.3396582e+02   4.6634435e+02   5.2205340e+02   6.2848577e+02
   4.3269108e+02   4.5413474e+02   5.0357119e+02   5.3270316e+02   6.3550637e+02
   4.3151710e+02   4.5156432e+02   4.9445243e+02   5.2856171e+02   6.3313972e+02
   4.0580202e+02   4.0670032e+02   4.6626187e+02   5.2204411e+02   6.2847646e+02
   4.3662535e+02   4.5821079e+02   5.1833843e+02   5.4292374e+02   6.4211832e+02
   4.6424304e+02   5.0255593e+02   5.5025363e+02   5.6630439e+02   6.4915830e+02
   4.6614229e+02   5.2005069e+02   5.8011767e+02   5.8350251e+02   6.3358522e+02
   4.6623931e+02   5.2201341e+02   6.2783034e+02   6.6564849e+02   7.7941144e+02
   3.8595251e+02   4.0084561e+02   4.6627641e+02   5.2204603e+02   6.2847855e+02
   4.4391996e+02   4.6459545e+02   5.3262929e+02   5.5625617e+02   6.5942905e+02
   4.4066787e+02   4.6169994e+02   5.2915991e+02   5.5282761e+02   6.5244240e+02
   3.8033201e+02   4.4869759e+02   5.1043841e+02   5.3728012e+02   6.3873482e+02
   4.3725601e+02   4.5619499e+02   4.9794353e+02   5.2980102e+02   6.3368087e+02
   4.4656677e+02   4.5939472e+02   4.8373674e+02   5.2478072e+02   6.3050100e+02
   4.5111654e+02   4.7201828e+02   5.3627428e+02   5.5946714e+02   6.7547869e+02
   3.9463494e+02   4.1413341e+02   4.6673153e+02   5.2210813e+02   6.2854199e+02
   4.6540140e+02   5.1066407e+02   5.6590007e+02   5.7922693e+02   6.5478444e+02
   4.6476522e+02   5.0567169e+02   5.4951007e+02   5.6326494e+02   6.4317190e+02
   4.6346998e+02   4.9636082e+02   5.1927412e+02   5.3701242e+02   6.3352810e+02
   4.3749299e+02   4.3809885e+02   4.6672192e+02   5.2209736e+02   6.2852893e+02
   4.0963400e+02   4.3421359e+02   4.7441078e+02   5.2331792e+02   6.2966874e+02
   4.4446914e+02   4.6502452e+02   5.2951514e+02   5.5293507e+02   6.5162665e+02
   4.6391481e+02   5.0086629e+02   5.5343606e+02   5.7145160e+02   6.7514352e+02
   4.3857069e+02   4.5977179e+02   5.2078903e+02   5.4494152e+02   6.4356298e+02
   4.5948420e+02   4.8371684e+02   5.1303905e+02   5.3570658e+02   6.3451811e+02
   4.6611574e+02   5.1955158e+02   5.9689657e+02   6.0878754e+02   6.5974316e+02
   4.2729631e+02   4.3590553e+02   4.7177667e+02   5.2283289e+02   6.2922492e+02
   4.6624029e+02   5.2203513e+02   6.1807281e+02   6.1823274e+02   6.2866554e+02
   4.6607338e+02   4.8017102e+02   4.8045001e+02   5.2208984e+02   6.2849880e+02
   4.6619736e+02   5.2112988e+02   5.6614452e+02   5.6721800e+02   6.2957034e+02
   4.2009383e+02   4.2043562e+02   4.6631163e+02   5.2205052e+02   6.2848275e+02
   4.3589921e+02   4.5814053e+02   5.3159196e+02   5.5560583e+02   6.6119626e+02
   4.6481830e+02   5.0616412e+02   5.5869049e+02   5.7436835e+02   6.5799483e+02
   4.4234307e+02   4.6297061e+02   5.2415332e+02   5.4778858e+02   6.4572248e+02
   4.6623355e+02   5.2039665e+02   5.2148366e+02   5.2310159e+02   6.2849940e+02
   4.5980568e+02   4.8643396e+02   5.4139675e+02   5.6259035e+02   6.6122154e+02
   4.0581557e+02   4.3318083e+02   4.7365848e+02   5.2318603e+02   6.2955448e+02
   4.3050041e+02   4.5475689e+02   5.3090816e+02   5.5507212e+02   6.6086373e+02
   4.6596378e+02   5.1703274e+02   5.8365505e+02   5.9368645e+02   6.5335028e+02
   4.6622676e+02   5.2174481e+02   5.8823774e+02   5.8888187e+02   6.2951605e+02
   4.6209776e+02   4.9269661e+02   5.3356317e+02   5.5192369e+02   6.4184896e+02
   4.5013854e+02   4.6773736e+02   4.9897194e+02   5.2948871e+02   6.3282009e+02
   4.5137070e+02   4.7231515e+02   5.3550057e+02   5.5856284e+02   6.6249302e+02
   4.1877232e+02   4.5080924e+02   5.3146012e+02   5.5585312e+02   6.7306631e+02
   4.5382949e+02   4.7476366e+02   5.1700740e+02   5.4036917e+02   6.3816284e+02
   4.6617927e+02   5.2076795e+02   5.6855846e+02   5.7015016e+02   6.3021568e+02
   4.5151883e+02   4.7148524e+02   5.1331544e+02   5.3787380e+02   6.3708112e+02
   4.4035018e+02   4.4076842e+02   4.6659420e+02   5.2208053e+02   6.2851173e+02
   4.5690206e+02   4.8037966e+02   5.3586887e+02   5.5765944e+02   6.5326304e+02
   4.3343845e+02   4.3432221e+02   4.6683983e+02   5.2211501e+02   6.2854588e+02
   4.6624040e+02   5.2203883e+02   6.2758412e+02   6.2865076e+02   6.2956938e+02
   4.5558452e+02   4.5951266e+02   4.7057375e+02   5.2237319e+02   6.2874901e+02
   4.6623517e+02   5.2192272e+02   6.0948474e+02   6.1085365e+02   6.3022112e+02
   4.6623886e+02   5.2200229e+02   5.8783750e+02   5.8791957e+02   6.2860374e+02
   4.6606068e+02   5.1857950e+02   5.9197171e+02   6.0306766e+02   6.6289421e+02
   4.6623905e+02   5.2200812e+02   6.2696999e+02   6.3824636e+02   6.4052764e+02
   4.6623412e+02   5.2190103e+02   6.2251254e+02   6.3223001e+02   6.4045040e+02
   4.4604420e+02   4.6650022e+02   5.3027060e+02   5.5358622e+02   6.5220492e+02
   4.6274491e+02   4.7293984e+02   4.7783190e+02   5.2260079e+02   6.2881957e+02
   4.6621007e+02   5.1051973e+02   5.1091573e+02   5.2235050e+02   6.2852188e+02
   4.6539834e+02   5.0940518e+02   5.3288899e+02   5.4290058e+02   6.3267970e+02
   4.3355786e+02   4.5652252e+02   5.2859549e+02   5.5257711e+02   6.5340453e+02
   4.6466302e+02   5.0514668e+02   5.5851258e+02   5.7499966e+02   6.6964142e+02
   4.6113956e+02   4.8490536e+02   5.0337564e+02   5.2910109e+02   6.3146599e+02
   4.0084355e+02   4.4951483e+02   5.2198626e+02   5.4652925e+02   6.4632680e+02
   4.3835787e+02   4.3847151e+02   4.6633229e+02   5.2205154e+02   6.2848389e+02
   4.6238143e+02   4.8899473e+02   5.0603149e+02   5.2961197e+02   6.3139951e+02
   4.1531745e+02   4.2446025e+02   4.6810010e+02   5.2230017e+02   6.2873096e+02
   4.6617359e+02   5.2065503e+02   5.8822358e+02   5.9137306e+02   6.3391628e+02
   4.3454155e+02   4.5349909e+02   4.9459269e+02   5.2853575e+02   6.3305122e+02
   4.3923837e+02   4.5883141e+02   5.0422224e+02   5.3282670e+02   6.3529255e+02
   4.6623887e+02   5.2200217e+02   5.9896681e+02   5.9912740e+02   6.2872700e+02
   4.2061866e+02   4.5079227e+02   5.2019146e+02   5.4487834e+02   6.4454768e+02
   4.4474204e+02   4.6497345e+02   5.2047409e+02   5.4429449e+02   6.4231509e+02
   4.6622753e+02   5.2175989e+02   6.1909045e+02   6.3011964e+02   6.4374514e+02
   4.6623981e+02   5.2202295e+02   6.2318697e+02   6.2445128e+02   6.2987774e+02
   4.3246980e+02   4.5585323e+02   5.2888648e+02   5.5291415e+02   6.5422366e+02
   4.6086920e+02   4.8930222e+02   5.4408061e+02   5.6500417e+02   6.7750597e+02
   4.6622642e+02   5.2173665e+02   5.9354930e+02   5.9442782e+02   6.2994367e+02
   4.5075815e+02   4.7158943e+02   5.3637605e+02   5.5963732e+02   6.9560507e+02
   4.6622151e+02   5.2163351e+02   5.7657119e+02   5.7717370e+02   6.2925951e+02
   4.5784751e+02   4.7306989e+02   4.8779075e+02   5.2481371e+02   6.3007938e+02
   4.5084201e+02   4.5106460e+02   4.6646856e+02   5.2206040e+02   6.2849145e+02
   4.6594445e+02   5.1674328e+02   5.8403137e+02   5.9490769e+02   6.6052739e+02
   4.3188977e+02   4.3204496e+02   4.6633705e+02   5.2205300e+02   6.2848510e+02
   4.0324631e+02   4.3305968e+02   4.7361314e+02   5.2317838e+02   6.2954837e+02
   4.3499404e+02   4.5680625e+02   5.1379785e+02   5.3939170e+02   6.3961459e+02
   4.6592823e+02   5.1650779e+02   5.8341576e+02   5.9451286e+02   6.6284938e+02
   4.3724648e+02   4.5895927e+02   5.2602876e+02   5.4985076e+02   6.4877079e+02
   4.4279166e+02   4.6273292e+02   5.1252637e+02   5.3806385e+02   6.3815280e+02
   4.6617258e+02   5.2056927e+02   5.5307117e+02   5.5447839e+02   6.2945191e+02
   4.6549424e+02   5.1064561e+02   5.3687276e+02   5.4603828e+02   6.3302729e+02
   4.6623178e+02   5.2185364e+02   6.2195889e+02   6.3409986e+02   6.4417446e+02
   4.5519937e+02   4.7676724e+02   5.1753493e+02   5.4051522e+02   6.3798028e+02
   4.3552749e+02   4.5784978e+02   5.2996251e+02   5.5390944e+02   6.5580133e+02
   4.4029983e+02   4.5733414e+02   4.9296760e+02   5.2774041e+02   6.3241888e+02
   4.6318101e+02   4.9691518e+02   5.3624637e+02   5.5314788e+02   6.4116873e+02
   4.6619247e+02   5.1851438e+02   5.2218539e+02   5.2552747e+02   6.2865572e+02
   4.6624007e+02   5.0217948e+02   5.0218231e+02   5.2204268e+02   6.2847403e+02
   4.6624019e+02   5.2203420e+02   6.2830729e+02   6.6873061e+02   6.7562709e+02
   4.1625090e+02   4.5007401e+02   5.1948211e+02   5.4429142e+02   6.4408081e+02
   4.4579146e+02   4.6602016e+02   5.2237864e+02   5.4591260e+02   6.4345880e+02
   4.6621681e+02   5.2153474e+02   6.1331263e+02   6.2322577e+02   6.4328419e+02
   4.2512372e+02   4.5237066e+02   5.3135233e+02   5.5566396e+02   6.6674971e+02
   4.6622684e+02   5.2174742e+02   6.2157128e+02   6.4180836e+02   6.7571153e+02
   4.6621045e+02   5.2140026e+02   5.8784394e+02   5.8922733e+02   6.3075337e+02
   4.4859132e+02   4.6904558e+02   5.3095333e+02   5.5404505e+02   6.5206118e+02
   4.4833379e+02   4.6872741e+02   5.2909135e+02   5.5214969e+02   6.4935919e+02
   4.3073227e+02   4.5492024e+02   5.3252053e+02   5.5679118e+02   7.0671665e+02
   4.3365426e+02   4.3431945e+02   4.6669301e+02   5.2209640e+02   6.2852805e+02
   4.3152422e+02   4.5071192e+02   4.9146579e+02   5.2748892e+02   6.3250292e+02
   4.6594290e+02   5.1671879e+02   5.7640802e+02   5.8456934e+02   6.4283769e+02
   4.2762255e+02   4.5242729e+02   5.1169066e+02   5.3802313e+02   6.3899918e+02
   4.6618308e+02   5.2083867e+02   6.0083076e+02   6.0801026e+02   6.4067262e+02
   4.3722102e+02   4.5886406e+02   5.2364361e+02   5.4758536e+02   6.4620236e+02
   4.5332008e+02   4.7445531e+02   5.2337917e+02   5.4591942e+02   6.4199476e+02
   4.6558618e+02   5.1242348e+02   5.7083200e+02   5.8362407e+02   6.5852912e+02
   4.6170815e+02   4.8983653e+02   5.1665382e+02   5.3703400e+02   6.3440256e+02
   4.6381013e+02   5.0033361e+02   5.5306521e+02   5.7130699e+02   6.9428862e+02
   4.6623757e+02   5.2197841e+02   6.2690232e+02   6.5541199e+02   6.7021408e+02
   4.6601184e+02   5.1777868e+02   5.8619494e+02   5.9569696e+02   6.5161555e+02
   4.1608062e+02   4.5044334e+02   5.3093764e+02   5.5531374e+02   6.6544538e+02
   4.6622535e+02   5.2102041e+02   5.2574283e+02   5.2671171e+02   6.2854749e+02
   4.4856392e+02   4.6765682e+02   5.0804845e+02   5.3452530e+02   6.3555534e+02
   4.5825144e+02   4.8297691e+02   5.4030395e+02   5.6218310e+02   6.6736768e+02
   4.6509569e+02   5.0786326e+02   5.4569625e+02   5.5735235e+02   6.3813886e+02
   4.6585804e+02   5.1554551e+02   5.8094100e+02   5.9287542e+02   7.4661468e+02
   4.6614328e+02   5.2006814e+02   5.6817571e+02   5.7062479e+02   6.3120954e+02
   4.1140376e+02   4.3370920e+02   4.7385332e+02   5.2321762e+02   6.2958047e+02
   4.6600801e+02   5.1771369e+02   5.8857275e+02   5.9986481e+02   6.7910536e+02
   4.6607208e+02   5.1877218e+02   5.9311576e+02   6.0455822e+02   6.6638740e+02
   4.6624056e+02   5.2203935e+02   6.2814097e+02   6.3041054e+02   6.3076627e+02
   4.6526728e+02   5.0951203e+02   5.6494228e+02   5.7926831e+02   6.6084099e+02
   4.6433316e+02   5.0267858e+02   5.3925849e+02   5.5358935e+02   6.3900161e+02
   4.6506268e+02   5.0781266e+02   5.5323493e+02   5.6607547e+02   6.4329744e+02
   4.6621342e+02   5.2146212e+02   5.8851837e+02   5.8981329e+02   6.3060278e+02
   4.2111694e+02   4.3602451e+02   4.7437644e+02   5.2329366e+02   6.2963886e+02
   4.6589918e+02   5.1609977e+02   5.8259388e+02   5.9417935e+02   6.8875477e+02
   4.3613408e+02   4.5724949e+02   5.1004249e+02   5.3661213e+02   6.3771250e+02
   4.2588975e+02   4.5062310e+02   5.0297032e+02   5.3252403e+02   6.3557877e+02
   4.6621859e+02   5.2157417e+02   6.1801949e+02   6.3541682e+02   6.6596519e+02
   4.6586408e+02   5.1562072e+02   5.7721596e+02   5.8742232e+02   6.4999623e+02
   4.6599820e+02   5.1756314e+02   5.8472332e+02   5.9403045e+02   6.5021962e+02
   4.4225352e+02   4.6314749e+02   5.3428407e+02   5.5816752e+02   7.2670306e+02
   4.4132514e+02   4.4254294e+02   4.6732801e+02   5.2216287e+02   6.2859112e+02
   3.8444106e+02   4.4783685e+02   5.0397688e+02   5.3319025e+02   6.3612923e+02
   4.5882033e+02   4.7417933e+02   4.8741669e+02   5.2457435e+02   6.2991492e+02
   4.6491522e+02   5.0623307e+02   5.3870887e+02   5.5089960e+02   6.3625491e+02
   4.1627707e+02   4.2094680e+02   4.6700864e+02   5.2214535e+02   6.2857823e+02
   4.1377236e+02   4.5020923e+02   5.3028221e+02   5.5463553e+02   6.6131340e+02
   4.0210376e+02   4.4940725e+02   5.1937450e+02   5.4422618e+02   6.4408686e+02
   4.6581577e+02   5.1500164e+02   5.7902833e+02   5.9108687e+02   6.8432717e+02
   4.5740750e+02   4.8120721e+02   5.3359948e+02   5.5503897e+02   6.4884825e+02
   4.4107254e+02   4.4220894e+02   4.6724429e+02   5.2215377e+02   6.2858256e+02
   4.6618774e+02   5.2093635e+02   5.8132446e+02   5.8326324e+02   6.3131765e+02
   5.5911966e+02   5.3553644e+02   4.6787001e+02   4.4736481e+02   3.9346192e+02
   5.6406039e+02   5.4262659e+02   4.8781134e+02   4.6377427e+02   4.2738966e+02
   5.6330493e+02   5.4153500e+02   4.8578799e+02   4.6307980e+02   4.2766442e+02
   6.2410406e+02   6.1223482e+02   5.2809737e+02   4.9459054e+02   4.4582038e+02
   6.6740181e+02   6.2821966e+02   5.2231994e+02   4.6837590e+02   4.2334663e+02
   5.5657251e+02   5.3230203e+02   5.0244284e+02   5.0202531e+02   4.4970855e+02
   5.5657432e+02   5.3215797e+02   4.5142078e+02   4.2200040e+02   4.0383039e+02
   5.6623645e+02   5.4554266e+02   4.9097183e+02   4.6143037e+02   3.8846077e+02
   5.5810897e+02   5.3418708e+02   4.6258875e+02   4.4176876e+02   4.0746926e+02
   5.8161543e+02   5.7049705e+02   5.2161713e+02   4.9565927e+02   4.4639096e+02
   6.5762982e+02   6.3566044e+02   5.3575690e+02   5.0824302e+02   4.4844642e+02
   5.8900261e+02   5.7671588e+02   5.1481879e+02   4.6927855e+02   4.2704327e+02
   6.2811277e+02   6.1351161e+02   5.2350837e+02   4.7902818e+02   4.3826424e+02
   5.5642657e+02   5.3196501e+02   4.5015234e+02   4.2670142e+02   4.2574847e+02
   5.7786840e+02   5.7039164e+02   5.3728471e+02   5.1704324e+02   4.4929516e+02
   5.5961014e+02   5.4094213e+02   5.2463122e+02   5.1764822e+02   4.4957611e+02
   5.6358365e+02   5.4718311e+02   5.2227282e+02   5.1112337e+02   4.4916384e+02
   6.4865982e+02   6.4716935e+02   5.5528541e+02   5.3088901e+02   4.4975571e+02
   5.8685867e+02   5.7373541e+02   5.1298956e+02   4.6568640e+02   4.0193096e+02
   6.2173453e+02   6.1020508e+02   5.2826213e+02   4.9528200e+02   4.4601601e+02
   6.2366963e+02   6.2159152e+02   5.5230850e+02   5.2811588e+02   4.4968508e+02
   5.5872985e+02   5.3512824e+02   4.7242224e+02   4.6098130e+02   4.3757359e+02
   6.1571491e+02   6.0978522e+02   5.4249295e+02   5.1796614e+02   4.4929163e+02
   6.1449788e+02   6.0702139e+02   5.3802432e+02   5.1254793e+02   4.4891354e+02
   6.8966257e+02   6.3705238e+02   5.3511461e+02   5.0720633e+02   4.4831241e+02
   5.9681462e+02   5.9246700e+02   5.4266703e+02   5.1927819e+02   4.4936711e+02
   5.5688851e+02   5.5472275e+02   5.5416842e+02   5.3185518e+02   4.4977779e+02
   5.5639245e+02   5.3191981e+02   4.4978618e+02   4.4343471e+02   4.4342685e+02
   7.0200516e+02   6.3630546e+02   5.3377410e+02   5.0500222e+02   4.4799810e+02
   6.4404038e+02   6.4134222e+02   5.5355669e+02   5.2924279e+02   4.4971524e+02
   5.5649710e+02   5.3205850e+02   4.5108884e+02   4.3419594e+02   4.3217861e+02
   6.3328863e+02   6.1621991e+02   5.2172401e+02   4.6812128e+02   4.2257019e+02
   5.5967977e+02   5.3629616e+02   4.7064360e+02   4.5029619e+02   4.1221876e+02
   5.6030753e+02   5.4548330e+02   5.3403089e+02   5.2358197e+02   4.4965080e+02
   5.5692079e+02   5.4810384e+02   5.4721493e+02   5.3152673e+02   4.4977336e+02
   6.0493062e+02   6.0046522e+02   5.4372562e+02   5.1984357e+02   4.4938905e+02
   5.5916013e+02   5.3582332e+02   4.7666075e+02   4.6542779e+02   4.3926531e+02
   5.5835100e+02   5.3451067e+02   4.6411434e+02   4.4388852e+02   4.1414001e+02
   6.2486772e+02   6.1600513e+02   5.3606875e+02   5.0936289e+02   4.4858738e+02
   6.1107886e+02   6.0731665e+02   5.4755579e+02   5.2361131e+02   4.4954296e+02
   5.7045158e+02   5.6962612e+02   5.5500909e+02   5.3123071e+02   4.4976481e+02
   6.1501420e+02   6.0822499e+02   5.4004741e+02   5.1505191e+02   4.4911174e+02
   6.4523089e+02   6.4251993e+02   5.5374685e+02   5.2942430e+02   4.4971982e+02
   6.3116850e+02   6.1450012e+02   5.2146442e+02   4.6701548e+02   4.1703594e+02
   6.0230022e+02   5.9087435e+02   5.1847603e+02   4.6771616e+02   4.2170640e+02
   6.2703012e+02   6.1104291e+02   5.2112209e+02   4.6620653e+02   3.9325085e+02
   5.8638577e+02   5.7558740e+02   5.2041360e+02   4.8944244e+02   4.4437610e+02
   5.8157845e+02   5.6703844e+02   5.1000723e+02   4.6556623e+02   4.1031590e+02
   5.5643069e+02   5.3197029e+02   4.5118078e+02   4.4701550e+02   4.4551706e+02
   6.1152602e+02   5.9832160e+02   5.1974184e+02   4.6674357e+02   4.1539435e+02
   5.5781462e+02   5.3444145e+02   4.9296026e+02   4.8914557e+02   4.4853769e+02
   5.6756659e+02   5.4781758e+02   4.9573570e+02   4.6642446e+02   4.2771743e+02
   6.2483118e+02   6.1019782e+02   5.2254884e+02   4.7536968e+02   4.3499226e+02
   5.5785431e+02   5.3384999e+02   4.6117579e+02   4.4054233e+02   4.1459059e+02
   6.1990161e+02   6.0598810e+02   5.2238788e+02   4.7629630e+02   4.3593582e+02
   5.5640064e+02   5.3193061e+02   4.4989535e+02   4.3577265e+02   4.3561061e+02
   5.7611311e+02   5.6868681e+02   5.3848403e+02   5.1867204e+02   4.4937972e+02
   5.6795984e+02   5.5578534e+02   5.3054271e+02   5.1515359e+02   4.4928427e+02
   5.5671675e+02   5.3234754e+02   4.5291324e+02   4.3010447e+02   4.2191493e+02
   5.6346621e+02   5.4166319e+02   4.8515682e+02   4.6118657e+02   4.2305727e+02
   5.9538320e+02   5.8493921e+02   5.1942247e+02   4.7873122e+02   4.3827164e+02
   5.8137243e+02   5.7715823e+02   5.4566302e+02   5.2382899e+02   4.4956327e+02
   5.5863585e+02   5.5857097e+02   5.5632059e+02   5.3191166e+02   4.4977878e+02
   5.5642888e+02   5.3196697e+02   4.5010860e+02   4.1240056e+02   4.0048855e+02
   5.7719063e+02   5.6121330e+02   5.0699625e+02   4.6632301e+02   4.2061351e+02
   5.9028904e+02   5.8465011e+02   5.3851920e+02   5.1556832e+02   4.4917158e+02
   5.9279245e+02   5.9264955e+02   5.5600597e+02   5.3161576e+02   4.4977237e+02
   5.5647019e+02   5.3202251e+02   4.5065732e+02   4.3001363e+02   4.2830608e+02
   5.8938274e+02   5.8779863e+02   5.5199286e+02   5.2844722e+02   4.4969623e+02
   5.5651873e+02   5.3925178e+02   5.3875421e+02   5.3153145e+02   4.4977572e+02
   6.3695545e+02   6.1917812e+02   5.2248988e+02   4.7207682e+02   4.3098251e+02
   5.5664799e+02   5.3225726e+02   4.5526515e+02   4.4867431e+02   4.4272270e+02
   5.6301746e+02   5.4687188e+02   5.2457061e+02   5.1373992e+02   4.4932682e+02
   7.2048777e+02   6.7012740e+02   5.5569552e+02   5.3126852e+02   4.4976431e+02
   6.2714344e+02   6.2708244e+02   5.5628380e+02   5.3182133e+02   4.4977679e+02
   5.5639355e+02   5.3192162e+02   4.7284184e+02   4.7283568e+02   4.4977381e+02
   5.5641052e+02   5.3194370e+02   4.5387751e+02   4.5329266e+02   4.4917624e+02
   6.2057044e+02   6.0702182e+02   5.2325325e+02   4.7986893e+02   4.3893562e+02
   5.5650372e+02   5.3206603e+02   4.5084179e+02   4.2217441e+02   4.1621151e+02
   5.9943018e+02   5.9575533e+02   5.4536327e+02   5.2185932e+02   4.4947865e+02
   5.7744789e+02   5.6142745e+02   5.0677342e+02   4.6491596e+02   3.9418664e+02
   5.5726585e+02   5.3307065e+02   4.5718674e+02   4.3521025e+02   4.1458345e+02
   5.5792179e+02   5.4766358e+02   5.4478129e+02   5.3043638e+02   4.4975762e+02
   6.8035072e+02   6.6967129e+02   5.5606003e+02   5.3161021e+02   4.4977200e+02
   5.9887824e+02   5.9883538e+02   5.5627975e+02   5.3182691e+02   4.4977693e+02
   6.4473764e+02   6.3853392e+02   5.4934053e+02   5.2505343e+02   4.4959129e+02
   5.6647067e+02   5.4588555e+02   4.9150123e+02   4.6162643e+02   3.9996551e+02
   5.7788014e+02   5.7215976e+02   5.4244823e+02   5.2170524e+02   4.4949511e+02
   5.7982346e+02   5.7963808e+02   5.5598802e+02   5.3165537e+02   4.4977338e+02
   5.5679963e+02   5.3245432e+02   4.5336509e+02   4.2764651e+02   3.8481599e+02
   5.6196334e+02   5.4883678e+02   5.3532303e+02   5.2289565e+02   4.4961478e+02
   6.1932581e+02   6.0459284e+02   5.2080477e+02   4.6798454e+02   4.2223919e+02
   6.5373176e+02   6.2684626e+02   5.2281075e+02   4.7200657e+02   4.3085633e+02
   6.0721178e+02   6.0008901e+02   5.3577539e+02   5.1014127e+02   4.4868691e+02
   5.5666770e+02   5.3228063e+02   4.5223656e+02   4.2465536e+02   3.8225185e+02
   6.1635122e+02   6.0410995e+02   5.2485892e+02   4.8683983e+02   4.4306042e+02
   5.5767823e+02   5.3362086e+02   4.6132234e+02   4.4474538e+02   4.2866938e+02
   5.5657968e+02   5.3216776e+02   4.5196046e+02   4.3415987e+02   4.3064084e+02
   5.5738907e+02   5.3323447e+02   4.5823962e+02   4.3742915e+02   4.1895656e+02
   5.6925494e+02   5.5156677e+02   5.0464980e+02   4.7924915e+02   4.4054535e+02
   5.7249166e+02   5.5666553e+02   5.1013951e+02   4.8385626e+02   4.4267685e+02
   6.1747415e+02   6.0485124e+02   5.2439427e+02   4.8499375e+02   4.4217839e+02
   5.5705439e+02   5.3279009e+02   4.5544749e+02   4.3165443e+02   3.9128161e+02
   5.6140583e+02   5.3873409e+02   4.7868694e+02   4.5783089e+02   4.2328557e+02
   6.2672895e+02   6.1078682e+02   5.2110495e+02   4.6621666e+02   3.9774508e+02
   5.5639639e+02   5.3192476e+02   4.4981328e+02   4.0147336e+02   3.9218050e+02
   5.5759704e+02   5.3350815e+02   4.5942575e+02   4.3798024e+02   4.1090304e+02
   6.2507766e+02   6.1376176e+02   5.2975105e+02   4.9837132e+02   4.4677178e+02
   6.1653556e+02   6.0463394e+02   5.2584846e+02   4.8981450e+02   4.4426851e+02
   5.5788600e+02   5.3389226e+02   4.6141206e+02   4.4094879e+02   4.1562123e+02
   5.6199094e+02   5.3972877e+02   4.8289622e+02   4.6329906e+02   4.3077608e+02
   5.7022128e+02   5.5360350e+02   5.0872039e+02   4.8496597e+02   4.4344951e+02
   6.3176702e+02   6.2944661e+02   5.5250317e+02   5.2826193e+02   4.4968912e+02
   6.4997398e+02   6.4986891e+02   5.5632576e+02   5.3185810e+02   4.4977761e+02
   6.2116431e+02   6.1891000e+02   5.5160030e+02   5.2745688e+02   4.4966634e+02
   6.4510515e+02   6.2306369e+02   5.2191461e+02   4.6701221e+02   4.1683553e+02
   5.5869886e+02   5.3497284e+02   4.6579190e+02   4.4521436e+02   3.9977048e+02
   5.5647895e+02   5.3203395e+02   4.5247716e+02   4.4780181e+02   4.4489800e+02
   6.1350653e+02   6.0837656e+02   5.4433136e+02   5.2012598e+02   4.4939993e+02
   6.6716150e+02   6.6630512e+02   5.5631561e+02   5.3184841e+02   4.4977726e+02
   5.8107881e+02   5.7478776e+02   5.3950022e+02   5.1835368e+02   4.4934767e+02
   5.7207416e+02   5.5481049e+02   5.0445301e+02   4.7247349e+02   4.3421100e+02
   5.5689890e+02   5.4464146e+02   5.4350780e+02   5.3125219e+02   4.4977077e+02
   7.0236599e+02   6.3140835e+02   5.2579652e+02   4.8531096e+02   4.4228352e+02
   5.5817662e+02   5.3442287e+02   4.7346843e+02   4.6553362e+02   4.4215799e+02
   6.6082198e+02   6.6016224e+02   5.5624289e+02   5.3178118e+02   4.4977589e+02
   7.2359384e+02   6.3576721e+02   5.3267572e+02   5.0304592e+02   4.4767951e+02
   5.5655360e+02   5.3213363e+02   4.5725186e+02   4.5458958e+02   4.4697245e+02
   5.8149256e+02   5.8089931e+02   5.5505493e+02   5.3100671e+02   4.4975905e+02
   5.6082961e+02   5.3800596e+02   4.7820247e+02   4.5990942e+02   4.2947332e+02
   5.9851105e+02   5.8979042e+02   5.2591829e+02   4.9501582e+02   4.4602167e+02
   5.6384625e+02   5.4329480e+02   4.9540889e+02   4.7670393e+02   4.4080994e+02
   6.2403669e+02   6.1769478e+02   5.4229540e+02   5.1746961e+02   4.4926197e+02
   6.2414517e+02   6.1999416e+02   5.4771136e+02   5.2351383e+02   4.4953798e+02
   6.6051080e+02   6.2828980e+02   5.2300480e+02   4.7285777e+02   4.3202126e+02
   6.1013459e+02   6.0088618e+02   5.3019151e+02   5.0105074e+02   4.4735194e+02
   5.6506214e+02   5.4598894e+02   5.0324317e+02   4.8545260e+02   4.4457044e+02
   5.5815292e+02   5.3424555e+02   4.6285675e+02   4.4211360e+02   4.0853067e+02
   5.8956528e+02   5.8176349e+02   5.3067305e+02   5.0623650e+02   4.4826618e+02
   6.6611171e+02   6.2957367e+02   5.2395884e+02   4.7785789e+02   4.3727075e+02
   5.6409107e+02   5.4909520e+02   5.2669395e+02   5.1459927e+02   4.4933533e+02
   6.2136904e+02   6.0637561e+02   5.2097092e+02   4.6788015e+02   4.2180899e+02
   5.5866494e+02   5.3505137e+02   4.7272134e+02   4.6185648e+02   4.3840013e+02
   6.1005104e+02   6.0282585e+02   5.3716891e+02   5.1174301e+02   4.4884349e+02
   5.7933901e+02   5.6684926e+02   5.1778083e+02   4.9029180e+02   4.4486423e+02
   5.5639758e+02   5.3192656e+02   4.4989734e+02   4.4273961e+02   4.4260903e+02
   5.5691524e+02   5.3261365e+02   4.6026118e+02   4.5412690e+02   4.4308932e+02
   5.5852124e+02   5.3596141e+02   4.9995398e+02   4.9494027e+02   4.4865270e+02
   6.3118302e+02   6.1719425e+02   5.2592348e+02   4.8757042e+02   4.4334447e+02
   5.5851364e+02   5.3475108e+02   4.6728876e+02   4.5197243e+02   4.3061211e+02
   5.7719663e+02   5.7708421e+02   5.5616204e+02   5.3177836e+02   4.4977596e+02
   5.7267513e+02   5.5806055e+02   5.1528518e+02   4.9322432e+02   4.4606721e+02
   5.5641259e+02   5.3194639e+02   4.5002901e+02   4.3182993e+02   4.3141875e+02
   6.5079666e+02   6.4686893e+02   5.5360758e+02   5.2928313e+02   4.4971636e+02
   5.5758639e+02   5.3349658e+02   4.5985977e+02   4.4048882e+02   4.2251769e+02
   6.8953450e+02   6.3636697e+02   5.3400846e+02   5.0540367e+02   4.4805868e+02
   6.3272494e+02   6.2360663e+02   5.3841080e+02   5.1236085e+02   4.4888929e+02
   5.6543881e+02   5.4445842e+02   4.8971848e+02   4.6200854e+02   4.1866154e+02
   5.5653411e+02   5.3212213e+02   4.7065550e+02   4.6998281e+02   4.4918268e+02
   5.8656685e+02   5.8565836e+02   5.5405773e+02   5.3017096e+02   4.4973954e+02
   5.5963018e+02   5.5808512e+02   5.5458886e+02   5.3162295e+02   4.4977352e+02
   5.5790648e+02   5.3399266e+02   4.6990211e+02   4.6180865e+02   4.4125684e+02
   5.5828206e+02   5.3450234e+02   4.7064122e+02   4.6067094e+02   4.3906208e+02
   6.0571391e+02   6.0352238e+02   5.5095146e+02   5.2706023e+02   4.4965562e+02
   6.6539942e+02   6.3099194e+02   5.2600643e+02   4.8612786e+02   4.4268019e+02
   5.5640421e+02   5.3193495e+02   4.4988668e+02   4.0627772e+02   3.9096578e+02
   5.9995929e+02   5.9665791e+02   5.4663337e+02   5.2310239e+02   4.4952631e+02
   6.6429707e+02   6.2961170e+02   5.2416468e+02   4.7884275e+02   4.3808142e+02
   5.5707935e+02   5.3282565e+02   4.5598623e+02   4.3468554e+02   4.2074075e+02
   5.7093073e+02   5.5251100e+02   5.0016164e+02   4.6547228e+02   4.2202311e+02
   6.0690357e+02   6.0205494e+02   5.4339916e+02   5.1938818e+02   4.4936685e+02
   6.4648304e+02   6.4627835e+02   5.5622512e+02   5.3176543e+02   4.4977551e+02
   5.5762267e+02   5.5019359e+02   5.4828987e+02   5.3120002e+02   4.4976776e+02
   5.5950405e+02   5.3605393e+02   4.6966125e+02   4.4906892e+02   3.8588608e+02
   5.5691402e+02   5.3260675e+02   4.5446795e+02   4.3108216e+02   4.1590727e+02
   5.8338641e+02   5.6954767e+02   5.1166228e+02   4.6768466e+02   4.2360143e+02
   5.5735287e+02   5.3319758e+02   4.6304084e+02   4.5417743e+02   4.3985539e+02
   5.8409748e+02   5.7028161e+02   5.1158237e+02   4.6583736e+02   4.1203583e+02
   6.7284542e+02   6.6762994e+02   5.5610988e+02   5.3165673e+02   4.4977317e+02
   5.5784478e+02   5.3383555e+02   4.6092098e+02   4.3957166e+02   3.8073941e+02
   5.6076869e+02   5.4637618e+02   5.3420665e+02   5.2323306e+02   4.4963804e+02
   5.5774856e+02   5.3370870e+02   4.6037468e+02   4.3907057e+02   4.0802161e+02
   6.0757953e+02   6.0743138e+02   5.5606983e+02   5.3164080e+02   4.4977282e+02
   5.7346326e+02   5.5601777e+02   5.0305429e+02   4.6521455e+02   4.1790654e+02
   6.5641375e+02   6.4706280e+02   5.5078936e+02   5.2650816e+02   4.4963778e+02
   5.5666723e+02   5.3228334e+02   4.5307757e+02   4.3726040e+02   4.3242826e+02
   6.0799673e+02   5.9678793e+02   5.2221983e+02   4.8062918e+02   4.3956030e+02
   5.5751683e+02   5.3340578e+02   4.5989451e+02   4.4235592e+02   4.2714135e+02
   6.8853510e+02   6.2826675e+02   5.2203700e+02   4.6628023e+02   4.0117516e+02
   6.3519874e+02   6.1734562e+02   5.2152015e+02   4.6621959e+02   3.8803985e+02
   5.5662849e+02   5.3223127e+02   4.5211112e+02   4.2874954e+02   4.2236173e+02
   6.4242495e+02   6.2637320e+02   5.2968323e+02   4.9721024e+02   4.4648850e+02
   5.5641089e+02   5.3194413e+02   4.5041627e+02   4.4599526e+02   4.4531122e+02
   6.3835281e+02   6.3422192e+02   5.5055339e+02   5.2632074e+02   4.4963226e+02
   6.7238859e+02   6.6718064e+02   5.5608826e+02   5.3163676e+02   4.4977267e+02
   6.0015023e+02   5.8923944e+02   5.1907790e+02   4.7286748e+02   4.3234544e+02
   5.5802291e+02   5.3424478e+02   4.7477418e+02   4.6795225e+02   4.4368866e+02
   6.8240491e+02   6.3338184e+02   5.2912180e+02   4.9538837e+02   4.4601867e+02
   6.6982035e+02   6.2802666e+02   5.2202780e+02   4.6628673e+02   4.0204198e+02
   5.5676301e+02   5.3240956e+02   4.5370280e+02   4.3506815e+02   4.2843657e+02
   5.5640301e+02   5.3193387e+02   4.4992295e+02   4.3310106e+02   4.3288020e+02
   6.3241754e+02   6.1940657e+02   5.2884335e+02   4.9570171e+02   4.4611473e+02
   5.8881670e+02   5.7654562e+02   5.1488704e+02   4.6988483e+02   4.2825695e+02
   5.6632808e+02   5.4802103e+02   5.0554511e+02   4.8655536e+02   4.4468697e+02
   5.7174845e+02   5.5559851e+02   5.0940348e+02   4.8366071e+02   4.4266418e+02
   6.2018617e+02   6.0523887e+02   5.2071735e+02   4.6693164e+02   4.1665179e+02
   6.5962728e+02   6.2893476e+02   5.2394724e+02   4.7791025e+02   4.3731640e+02
   5.8867369e+02   5.7600609e+02   5.1388610e+02   4.6587866e+02   4.0797137e+02
   6.1219931e+02   6.1072596e+02   5.5325049e+02   5.2908553e+02   4.4971160e+02
   6.2855535e+02   6.1232936e+02   5.2121193e+02   4.6620402e+02   3.8717282e+02
   5.8452265e+02   5.8302134e+02   5.5267379e+02   5.2917626e+02   4.4971576e+02
   5.5716338e+02   5.3293667e+02   4.5664620e+02   4.3564068e+02   4.2066451e+02
   6.1144319e+02   6.1049929e+02   5.5438815e+02   5.3013355e+02   4.4973789e+02
   6.2252903e+02   6.2161116e+02   5.5461565e+02   5.3029656e+02   4.4974166e+02
   6.0459367e+02   6.0260277e+02   5.5127225e+02   5.2737949e+02   4.4966497e+02
   6.2514826e+02   6.1544017e+02   5.3393586e+02   5.0613295e+02   4.4817482e+02
   5.5898062e+02   5.3536595e+02   4.6821724e+02   4.4989769e+02   4.2361874e+02
   6.4259340e+02   6.2177898e+02   5.2182951e+02   4.6681349e+02   4.1503514e+02
   5.5779798e+02   5.3492860e+02   5.0636840e+02   5.0338913e+02   4.4935052e+02
   5.5640245e+02   5.3193298e+02   4.5024703e+02   4.4703448e+02   4.4654448e+02
   6.0923610e+02   5.9697488e+02   5.2038028e+02   4.7191155e+02   4.3091660e+02
   5.6524629e+02   5.4431790e+02   4.9035136e+02   4.6399927e+02   4.2566152e+02
   5.6146462e+02   5.3922734e+02   4.8468198e+02   4.6824665e+02   4.3687120e+02
   5.9351087e+02   5.8261990e+02   5.1822561e+02   4.7631989e+02   4.3625639e+02
   5.5924456e+02   5.3575620e+02   4.7101887e+02   4.5482180e+02   4.2966888e+02
   5.5661769e+02   5.3472060e+02   5.3208069e+02   5.2946405e+02   4.4977035e+02
   5.7119535e+02   5.6541236e+02   5.4510939e+02   5.2521864e+02   4.4962068e+02
   5.7766225e+02   5.6910292e+02   5.3397697e+02   5.1389902e+02   4.4910909e+02
   5.5639370e+02   5.3192166e+02   4.6597168e+02   4.6596223e+02   4.4976943e+02
   5.8185901e+02   5.7191602e+02   5.2613063e+02   5.0284466e+02   4.4783164e+02
   5.9837702e+02   5.9227791e+02   5.3630427e+02   5.1181298e+02   4.4886445e+02
   5.5654505e+02   5.3212172e+02   4.5562293e+02   4.5218421e+02   4.4615782e+02
   6.2883658e+02   6.2011872e+02   5.3776858e+02   5.1159704e+02   4.4881918e+02
   7.0493856e+02   6.6875581e+02   5.5574785e+02   5.3131789e+02   4.4976540e+02
   6.1448331e+02   6.1162315e+02   5.5010434e+02   5.2608726e+02   4.4962589e+02
   5.8142572e+02   5.6708687e+02   5.1060803e+02   4.6807327e+02   4.2513406e+02
   5.6272351e+02   5.4079239e+02   4.8516704e+02   4.6430914e+02   4.3065076e+02
   5.9137437e+02   5.7952342e+02   5.1581336e+02   4.6956397e+02   4.2746942e+02
   6.6205784e+02   6.2931042e+02   5.2403890e+02   4.7829247e+02   4.3763515e+02
   6.0824132e+02   5.9570210e+02   5.1920512e+02   4.6619480e+02   4.0562110e+02
   6.9105007e+02   6.8613069e+02   5.5634020e+02   5.3187121e+02   4.4977778e+02
   6.4985086e+02   6.2891050e+02   5.2785900e+02   4.9228419e+02   4.4509269e+02
   5.6184080e+02   5.3994169e+02   4.8767242e+02   4.7132763e+02   4.3879058e+02
   5.9344996e+02   5.8747088e+02   5.3667687e+02   5.1298607e+02   4.4897650e+02
   6.3152530e+02   6.1605402e+02   5.2333116e+02   4.7754690e+02   4.3703417e+02
   5.5725203e+02   5.3880238e+02   5.3462061e+02   5.2845406e+02   4.4975106e+02
   5.5651134e+02   5.3207672e+02   4.5099560e+02   4.2665959e+02   4.2308051e+02
   5.6097122e+02   5.4393674e+02   5.2629444e+02   5.1729264e+02   4.4951908e+02
   6.1538231e+02   6.0518879e+02   5.3028634e+02   5.0051490e+02   4.4723795e+02
   5.5654707e+02   5.4583395e+02   5.4553415e+02   5.3176245e+02   4.4977693e+02
   6.9562853e+02   6.8715084e+02   5.5631275e+02   5.3184557e+02   4.4977743e+02
   5.5788429e+02   5.3389095e+02   4.6153229e+02   4.4151021e+02   4.1847074e+02
   5.5671280e+02   5.3234297e+02   4.5293649e+02   4.3088349e+02   4.2343861e+02
   5.5694032e+02   5.3291706e+02   4.9290655e+02   4.9143183e+02   4.4932973e+02
   5.5657223e+02   5.3256362e+02   5.2045145e+02   5.1990267e+02   4.4976452e+02
   6.2406835e+02   6.2395328e+02   5.5617815e+02   5.3172642e+02   4.4977474e+02
   5.9078445e+02   5.8609898e+02   5.4181155e+02   5.1902446e+02   4.4936109e+02
   5.7763146e+02   5.7300202e+02   5.4554084e+02   5.2427851e+02   4.4958236e+02
   6.0378398e+02   6.0340122e+02   5.5545635e+02   5.3112031e+02   4.4976115e+02
   6.3780369e+02   6.2210136e+02   5.2659207e+02   4.8910485e+02   4.4396130e+02
   5.5691783e+02   5.3261007e+02   4.5435309e+02   4.2968374e+02   3.8355109e+02
   5.5639957e+02   5.3192892e+02   4.4984276e+02   4.0360701e+02   3.8039416e+02
   5.7586572e+02   5.6192355e+02   5.1497898e+02   4.8869147e+02   4.4444891e+02
   6.4288629e+02   6.2215385e+02   5.2208989e+02   4.6854241e+02   4.2391466e+02
   6.5160099e+02   6.5098853e+02   5.5603279e+02   5.3158652e+02   4.4977149e+02
   5.8653199e+02   5.7655322e+02   5.2349189e+02   4.9586443e+02   4.4635855e+02
   5.5727383e+02   5.3308412e+02   4.5820244e+02   4.4089033e+02   4.2821661e+02
   5.5726854e+02   5.3307287e+02   4.5705875e+02   4.3425817e+02   3.9552523e+02
   6.0861149e+02   6.0239912e+02   5.3978857e+02   5.1509750e+02   4.4911812e+02
   5.9373992e+02   5.9115513e+02   5.4870042e+02   5.2540613e+02   4.4960739e+02
   5.8062265e+02   5.8058631e+02   5.5631310e+02   5.3186741e+02   4.4977777e+02
   6.0943934e+02   5.9757426e+02   5.2142848e+02   4.7676088e+02   4.3643685e+02
   5.6014794e+02   5.3692783e+02   4.7249883e+02   4.5149839e+02   3.8303047e+02
   5.6050786e+02   5.4088903e+02   5.1554407e+02   5.0827842e+02   4.4916438e+02
   5.6644520e+02   5.6412525e+02   5.5287808e+02   5.3045717e+02   4.4974962e+02
   6.4181524e+02   6.2501658e+02   5.2758190e+02   4.9181996e+02   4.4494232e+02
   6.1900297e+02   6.1069680e+02   5.3649049e+02   5.1024294e+02   4.4868729e+02
   5.6406271e+02   5.4258543e+02   4.8740652e+02   4.6301478e+02   4.2587084e+02
   5.5678613e+02   5.3243657e+02   4.5324566e+02   4.2736999e+02   3.8017544e+02
   5.5639943e+02   5.3192979e+02   4.6985141e+02   4.6981694e+02   4.4974792e+02
   6.2339650e+02   6.2044327e+02   5.5035778e+02   5.2622508e+02   4.4962947e+02
   6.6181597e+02   6.3352306e+02   5.3078607e+02   4.9931915e+02   4.4696293e+02
   5.6615796e+02   5.4543668e+02   4.9085467e+02   4.6149182e+02   4.0597545e+02
   5.5684622e+02   5.3251935e+02   4.5437421e+02   4.3501307e+02   4.2683445e+02
   6.0848701e+02   5.9853642e+02   5.2647009e+02   4.9333160e+02   4.4548763e+02
   5.6473129e+02   5.4649019e+02   5.0936858e+02   4.9502180e+02   4.4719165e+02
   6.5491729e+02   6.4678536e+02   5.5120113e+02   5.2692367e+02   4.4965017e+02
   6.4383428e+02   6.2246476e+02   5.2190512e+02   4.6713885e+02   4.1780753e+02
   6.1907970e+02   6.1580554e+02   5.4920276e+02   5.2511877e+02   4.4959444e+02
   6.5084835e+02   6.3085066e+02   5.3081423e+02   4.9950748e+02   4.4700454e+02
   7.1124117e+02   6.2844492e+02   5.2209599e+02   4.6667292e+02   4.1328573e+02
   5.5650082e+02   5.3206330e+02   4.5110467e+02   4.3349521e+02   4.3138333e+02
   5.5659149e+02   5.3219862e+02   4.6876326e+02   4.6774188e+02   4.4879256e+02
   6.1290761e+02   5.9932701e+02   5.1981924e+02   4.6617616e+02   4.0197629e+02
   6.0020581e+02   5.9187337e+02   5.2776743e+02   4.9835516e+02   4.4682871e+02
   5.5669337e+02   5.3259159e+02   5.0579697e+02   5.0512406e+02   4.4968729e+02
   5.5640332e+02   5.3193377e+02   4.4987910e+02   4.0583229e+02   3.8762370e+02
   6.1668532e+02   6.0225140e+02   5.2026486e+02   4.6627436e+02   4.0659895e+02
   5.5686981e+02   5.3254807e+02   4.5408084e+02   4.3032776e+02   4.1554094e+02
   6.8347785e+02   6.7623407e+02   5.5625774e+02   5.3179444e+02   4.4977613e+02
   7.1144060e+02   6.2857321e+02   5.2222340e+02   4.6757686e+02   4.2024606e+02
   6.0223971e+02   5.9153066e+02   5.2024466e+02   4.7614977e+02   4.3593605e+02
   7.0949431e+02   6.3010886e+02   5.2396567e+02   4.7779653e+02   4.3721727e+02
   5.5681624e+02   5.3247975e+02   4.5520014e+02   4.4221696e+02   4.3530067e+02
   6.4348613e+02   6.2610018e+02   5.2791725e+02   4.9267856e+02   4.4522361e+02
   7.7405826e+02   6.3028789e+02   5.2406442e+02   4.7824889e+02   4.3759726e+02
   6.0635758e+02   5.9871725e+02   5.3328824e+02   5.0672458e+02   4.4827726e+02
   5.5663463e+02   5.3223965e+02   4.5231809e+02   4.3166374e+02   4.2661854e+02
   7.4552096e+02   7.2926377e+02   5.5636245e+02   5.3189196e+02   4.4977823e+02
   5.5664372e+02   5.3225914e+02   4.6344272e+02   4.6145801e+02   4.4772384e+02
   5.7402149e+02   5.6969167e+02   5.4739865e+02   5.2627005e+02   4.4964477e+02
   5.5649610e+02   5.3205713e+02   4.5634070e+02   4.5437211e+02   4.4772398e+02
   5.9641517e+02   5.9138067e+02   5.4013929e+02   5.1653464e+02   4.4922174e+02
   5.8246528e+02   5.6844903e+02   5.1134794e+02   4.6846835e+02   4.2595824e+02
   5.6147478e+02   5.4033892e+02   4.9706050e+02   4.8472018e+02   4.4554763e+02
   5.5679533e+02   5.3247749e+02   4.6798451e+02   4.6576609e+02   4.4756523e+02
   6.0400523e+02   6.0386775e+02   5.5606229e+02   5.3163869e+02   4.4977279e+02
   7.3638598e+02   6.3751025e+02   5.3543385e+02   5.0769683e+02   4.4837661e+02
   5.5662023e+02   5.3224704e+02   4.7176703e+02   4.7073869e+02   4.4889358e+02
   6.4283316e+02   6.4187619e+02   5.5538027e+02   5.3098103e+02   4.4975787e+02
   5.7039906e+02   5.5695884e+02   5.2320761e+02   5.0630886e+02   4.4852256e+02
   5.6475956e+02   5.5258566e+02   5.3413743e+02   5.2010352e+02   4.4951496e+02
   6.1945166e+02   6.0461811e+02   5.2068151e+02   4.6714159e+02   4.1823660e+02
   5.5670194e+02   5.3647884e+02   5.3430834e+02   5.3001549e+02   4.4976866e+02
   6.3214190e+02   6.1555383e+02   5.2192170e+02   4.6970094e+02   4.2693204e+02
   5.7811892e+02   5.6317645e+02   5.0989890e+02   4.7290375e+02   4.3359387e+02
   6.6481851e+02   6.2989742e+02   5.2449407e+02   4.8028708e+02   4.3918985e+02
   5.6049040e+02   5.3740949e+02   4.7423386e+02   4.5338707e+02   4.1494267e+02
   6.2982828e+02   6.2792646e+02   5.5305837e+02   5.2880138e+02   4.4970377e+02
   6.3234157e+02   6.1578482e+02   5.2203928e+02   4.7038343e+02   4.2828037e+02
   5.9611445e+02   5.9603523e+02   5.5618121e+02   5.3174903e+02   4.4977514e+02
   6.7016615e+02   6.6993441e+02   5.5637902e+02   5.3190717e+02   4.4977865e+02
   6.1706911e+02   6.0697973e+02   5.3112324e+02   5.0190248e+02   4.4749935e+02
   5.7681002e+02   5.7515621e+02   5.5292455e+02   5.2971987e+02   4.4973042e+02
   5.8275793e+02   5.6852691e+02   5.1070401e+02   4.6543840e+02   4.0019196e+02
   5.5640352e+02   5.3193509e+02   4.6254909e+02   4.6245090e+02   4.4967800e+02
   6.0905419e+02   5.9912494e+02   5.2696763e+02   4.9439891e+02   4.4580154e+02
   5.9382696e+02   5.9381469e+02   5.5635868e+02   5.3189264e+02   4.4977825e+02
   5.8342323e+02   5.6941220e+02   5.1119028e+02   4.6580246e+02   4.1214116e+02
   6.4546576e+02   6.2993910e+02   5.3370718e+02   5.0509400e+02   4.4801450e+02
   5.7717329e+02   5.7551407e+02   5.5287372e+02   5.2966615e+02   4.4972899e+02
   5.6106227e+02   5.3819308e+02   4.7630742e+02   4.5455373e+02   4.1060731e+02
   5.5923471e+02   5.3579088e+02   4.7282722e+02   4.5867544e+02   4.3377474e+02
   5.7493723e+02   5.6810399e+02   5.4077204e+02   5.2098010e+02   4.4947674e+02
   5.8609580e+02   5.7855207e+02   5.3326240e+02   5.1056030e+02   4.4878408e+02
   6.2858337e+02   6.1991782e+02   5.3779411e+02   5.1163914e+02   4.4882330e+02
   5.5686144e+02   5.3253961e+02   4.5531106e+02   4.4076337e+02   4.3328061e+02
   5.5689449e+02   5.3258259e+02   4.5467789e+02   4.3445003e+02   4.2498579e+02
   6.2710400e+02   6.2645497e+02   5.5520997e+02   5.3083866e+02   4.4975452e+02
   6.1345733e+02   6.0018483e+02   5.2075471e+02   4.7121844e+02   4.2982925e+02
   5.8796195e+02   5.7885281e+02   5.2627542e+02   5.0011610e+02   4.4727876e+02
   6.1726121e+02   6.0283965e+02   5.2055400e+02   4.6770756e+02   4.2119709e+02
   5.7350888e+02   5.5866468e+02   5.1340670e+02   4.8874689e+02   4.4461405e+02
   5.9407572e+02   5.9351453e+02   5.5483732e+02   5.3066666e+02   4.4975088e+02
   5.5647534e+02   5.3202952e+02   4.5131898e+02   4.4194699e+02   4.4012808e+02
   5.5685030e+02   5.3252195e+02   4.5386241e+02   4.2931312e+02   4.1149149e+02
   6.7037744e+02   6.3227223e+02   5.2763389e+02   4.9136751e+02   4.4478074e+02
   5.5648677e+02   5.3204958e+02   4.6590450e+02   4.6531247e+02   4.4918235e+02
   5.8333954e+02   5.7034380e+02   5.1407250e+02   4.7607497e+02   4.3643165e+02
   5.5749033e+02   5.3340188e+02   4.6665536e+02   4.5942648e+02   4.4197036e+02
   5.5679123e+02   5.3244587e+02   4.5358846e+02   4.3129643e+02   4.2188072e+02
   5.5639942e+02   5.3652124e+02   5.3652072e+02   5.3192824e+02   4.4977875e+02
   6.1440177e+02   6.0256216e+02   5.2486237e+02   4.8737728e+02   4.4330191e+02
   6.7177903e+02   6.3320193e+02   5.2910734e+02   4.9536276e+02   4.4601189e+02
   5.5882376e+02   5.3518166e+02   4.6926850e+02   4.5410239e+02   4.3112562e+02
   5.5865095e+02   5.3492133e+02   4.6662606e+02   4.4860928e+02   4.2451173e+02
   5.5655905e+02   5.3213988e+02   4.5258783e+02   4.4268451e+02   4.3933502e+02
   5.9826379e+02   5.8862165e+02   5.2243635e+02   4.8628286e+02   4.4291062e+02
   6.0514312e+02   5.9323729e+02   5.1870733e+02   4.6609331e+02   3.9873509e+02
   5.9449716e+02   5.8407095e+02   5.1949909e+02   4.7978967e+02   4.3909914e+02
   5.9893238e+02   5.8800713e+02   5.1870062e+02   4.7240495e+02   4.3176550e+02
   6.3355607e+02   6.2720118e+02   5.4496721e+02   5.2040793e+02   4.4941007e+02
   6.2628110e+02   6.1063089e+02   5.2138520e+02   4.6825085e+02   4.2308028e+02
   5.5712072e+02   5.3288126e+02   4.5668216e+02   4.3771439e+02   4.2585811e+02
   5.7625182e+02   5.6569062e+02   5.2810672e+02   5.0821212e+02   4.4862425e+02
   5.6179674e+02   5.4482878e+02   5.2428228e+02   5.1471602e+02   4.4940993e+02
   5.5643679e+02   5.3197842e+02   4.5026980e+02   4.2753730e+02   4.2637592e+02
   5.5815875e+02   5.3425324e+02   4.6287217e+02   4.4207834e+02   4.0682905e+02
   5.8180553e+02   5.7218239e+02   5.2741387e+02   5.0465891e+02   4.4810935e+02
   6.0774453e+02   6.0447297e+02   5.4842121e+02   5.2457557e+02   4.4957736e+02
   5.5645106e+02   5.3896411e+02   5.3872489e+02   5.3173157e+02   4.4977741e+02
   5.5690223e+02   5.3259293e+02   4.5687530e+02   4.4617784e+02   4.3785306e+02
   6.2530892e+02   6.0981577e+02   5.2135320e+02   4.6845102e+02   4.2374177e+02
   5.5698192e+02   5.3527327e+02   5.2883434e+02   5.2591267e+02   4.4975217e+02
   6.0076864e+02   6.0066352e+02   5.5611792e+02   5.3169058e+02   4.4977389e+02
   5.5766695e+02   5.3366221e+02   4.6906052e+02   4.6200641e+02   4.4235987e+02
   6.1086678e+02   5.9831256e+02   5.2069984e+02   4.7249559e+02   4.3171045e+02
   6.0414755e+02   6.0401686e+02   5.5608149e+02   5.3165527e+02   4.4977308e+02
   5.8741498e+02   5.8410329e+02   5.4705699e+02   5.2437094e+02   4.4957647e+02
   5.7529000e+02   5.6105158e+02   5.1429696e+02   4.8806497e+02   4.4424913e+02
   6.4017876e+02   6.2049495e+02   5.2181226e+02   4.6714003e+02   4.1784648e+02
   5.5640063e+02   5.3193079e+02   4.4988910e+02   4.3331886e+02   4.3315161e+02
   5.6389028e+02   5.4323347e+02   4.9450348e+02   4.7521683e+02   4.3983525e+02
   6.0044066e+02   5.9018382e+02   5.2098043e+02   4.8027030e+02   4.3936710e+02
   5.9851008e+02   5.9827746e+02   5.5577634e+02   5.3141123e+02   4.4976774e+02
   5.8392369e+02   5.7547909e+02   5.3086185e+02   5.0830895e+02   4.4855963e+02
   5.5843509e+02   5.3462077e+02   4.6438150e+02   4.4366199e+02   3.9705272e+02
   5.6270721e+02   5.4185600e+02   4.9565559e+02   4.7996871e+02   4.4314058e+02
   5.8821795e+02   5.7996788e+02   5.2957127e+02   5.0511658e+02   4.4811906e+02
   5.5987683e+02   5.3728450e+02   4.8661849e+02   4.7618573e+02   4.4367594e+02
   5.7502100e+02   5.6039706e+02   5.1299056e+02   4.8573075e+02   4.4332106e+02
   6.0252164e+02   5.9607337e+02   5.3586561e+02   5.1073958e+02   4.4875451e+02
   6.1966983e+02   6.0478977e+02   5.2067358e+02   4.6696089e+02   4.1691152e+02
   6.1693889e+02   6.1643960e+02   5.5537225e+02   5.3100557e+02   4.4975841e+02
   5.5897688e+02   5.3550030e+02   4.7420794e+02   4.6258120e+02   4.3785709e+02
   5.8208822e+02   5.8046218e+02   5.5256619e+02   5.2920244e+02   4.4971669e+02
   6.0951631e+02   5.9682531e+02   5.1962051e+02   4.6757424e+02   4.2083719e+02
   5.6409989e+02   5.5824496e+02   5.4767792e+02   5.2855937e+02   4.4971272e+02
   6.0479142e+02   5.9679415e+02   5.3098047e+02   5.0325408e+02   4.4775844e+02
   5.5665288e+02   5.3388146e+02   5.2923691e+02   5.2746925e+02   4.4976748e+02
   6.2144106e+02   6.1678221e+02   5.4597464e+02   5.2170122e+02   4.4946746e+02
   5.5826317e+02   5.3440100e+02   4.6465632e+02   4.4715545e+02   4.2606233e+02
   5.7029609e+02   5.5150018e+02   4.9876745e+02   4.6413463e+02   4.1586361e+02
   6.5580093e+02   6.2668697e+02   5.2208855e+02   4.6715760e+02   4.1787794e+02
   5.7809483e+02   5.6337581e+02   5.1063422e+02   4.7504317e+02   4.3587844e+02
   5.6203971e+02   5.4463833e+02   5.2179240e+02   5.1226928e+02   4.4929148e+02
   5.5639378e+02   5.3192140e+02   4.5139524e+02   4.5130710e+02   4.4968798e+02
   5.5639474e+02   5.3192272e+02   4.4981234e+02   4.3841066e+02   4.3836914e+02
   5.5819472e+02   5.3438133e+02   4.7033250e+02   4.6070683e+02   4.3944034e+02
   6.3189372e+02   6.1506787e+02   5.2151904e+02   4.6715984e+02   4.1807947e+02
   5.5666825e+02   5.3228400e+02   4.5257349e+02   4.3108205e+02   4.2498260e+02
   6.0937502e+02   6.0908512e+02   5.5576683e+02   5.3137360e+02   4.4976681e+02
   6.3635037e+02   6.2038133e+02   5.2509157e+02   4.8410501e+02   4.4166680e+02
   5.8784568e+02   5.7531459e+02   5.1437204e+02   4.6950578e+02   4.2760633e+02
   5.5719567e+02   5.3300088e+02   4.6519367e+02   4.5940270e+02   4.4355530e+02
   5.5639458e+02   5.3192318e+02   4.4979888e+02   4.3466740e+02   4.3463877e+02
   5.5802385e+02   5.3408209e+02   4.6354697e+02   4.4684977e+02   4.2803019e+02
   5.8819149e+02   5.7989408e+02   5.2939841e+02   5.0487762e+02   4.4808463e+02
   6.6374868e+02   6.5597822e+02   5.5438942e+02   5.3002955e+02   4.4973490e+02
   6.1527960e+02   6.0120700e+02   5.2020086e+02   4.6683429e+02   4.1602584e+02
   6.5736424e+02   6.2858576e+02   5.2398777e+02   4.7816565e+02   4.3753135e+02
   5.5639247e+02   5.3191970e+02   4.5000748e+02   4.5000085e+02   4.4977228e+02
   6.2415699e+02   6.2347800e+02   5.5511135e+02   5.3075243e+02   4.4975255e+02
   6.0343868e+02   5.9460878e+02   5.2706140e+02   4.9596976e+02   4.4624679e+02
   5.5735330e+02   5.3318584e+02   4.5777035e+02   4.3580727e+02   4.1226936e+02
   6.0451183e+02   6.0018554e+02   5.4402003e+02   5.2017982e+02   4.4940479e+02
   5.8175377e+02   5.8164791e+02   5.5615568e+02   5.3175901e+02   4.4977554e+02
   6.3540188e+02   6.3539544e+02   5.5638364e+02   5.3191164e+02   4.4977876e+02
   5.6081424e+02   5.3791260e+02   4.7674259e+02   4.5704511e+02   4.2477394e+02
   6.1191917e+02   6.0173942e+02   5.2832857e+02   4.9697265e+02   4.4646914e+02
   5.5659135e+02   5.3219549e+02   4.6738679e+02   4.6626673e+02   4.4866423e+02
   6.0222533e+02   5.9919598e+02   5.4766416e+02   5.2401617e+02   4.4955876e+02
   5.8929134e+02   5.7874009e+02   5.2012835e+02   4.8620873e+02   4.4299901e+02
   5.5703718e+02   5.3276735e+02   4.5531015e+02   4.3141326e+02   3.8681350e+02
   6.5235739e+02   6.2570980e+02   5.2195052e+02   4.6642839e+02   4.0908091e+02
   5.5725366e+02   5.3305312e+02   4.5694997e+02   4.3407157e+02   3.8463275e+02
   5.8777028e+02   5.8441587e+02   5.4683779e+02   5.2414214e+02   4.4956865e+02
   5.5769156e+02   5.3372053e+02   4.7086165e+02   4.6443374e+02   4.4332118e+02
   5.6233384e+02   5.3999732e+02   4.8108082e+02   4.5811132e+02   4.1782257e+02
   6.1134663e+02   5.9923764e+02   5.2205740e+02   4.7849792e+02   4.3791351e+02
   6.1557143e+02   6.0250135e+02   5.2241904e+02   4.7819439e+02   4.3764091e+02
   5.5680649e+02   5.3246696e+02   4.5512925e+02   4.4229953e+02   4.3550789e+02
   6.2457633e+02   6.2297995e+02   5.5332432e+02   5.2907549e+02   4.4971093e+02
   5.5663345e+02   5.3223791e+02   4.5458491e+02   4.4722972e+02   4.4191971e+02
   5.5748733e+02   5.3336645e+02   4.5965977e+02   4.4201957e+02   4.2701396e+02
   7.3083947e+02   6.3479959e+02   5.3105002e+02   4.9982915e+02   4.4706962e+02
   6.3368988e+02   6.2326805e+02   5.3581843e+02   5.0869823e+02   4.4850630e+02
   5.8654633e+02   5.8244522e+02   5.4487650e+02   5.2249365e+02   4.4951137e+02
   6.1683205e+02   6.0456352e+02   5.2501063e+02   4.8720106e+02   4.4321754e+02
   5.5657733e+02   5.3245943e+02   5.1585300e+02   5.1539041e+02   4.4975593e+02
   5.9197823e+02   5.8033699e+02   5.1633128e+02   4.7085023e+02   4.2972517e+02
   6.3702768e+02   6.3671281e+02   5.5597976e+02   5.3154071e+02   4.4977052e+02
   5.5848516e+02   5.3468850e+02   4.6472961e+02   4.4424469e+02   4.0935496e+02
   5.5665781e+02   5.3227103e+02   4.5310628e+02   4.3831106e+02   4.3365474e+02
   5.5640203e+02   5.3193238e+02   4.4992169e+02   4.3639648e+02   4.3620314e+02
   5.6417232e+02   5.5493959e+02   5.4143500e+02   5.2525558e+02   4.4964392e+02
   5.5713521e+02   5.3290049e+02   4.5684785e+02   4.3817420e+02   4.2635333e+02
   5.5649275e+02   5.3205137e+02   4.5072299e+02   4.2076448e+02   4.1395071e+02
   6.7954828e+02   6.3018617e+02   5.2429997e+02   4.7937710e+02   4.3850102e+02
   5.5652964e+02   5.3209963e+02   4.5103517e+02   4.2063022e+02   4.0724423e+02
   6.1596432e+02   6.0370626e+02   5.2461942e+02   4.8616488e+02   4.4275444e+02
   5.8205582e+02   5.6864364e+02   5.1321565e+02   4.7548367e+02   4.3595843e+02
   5.8560437e+02   5.7463850e+02   5.2015327e+02   4.8950334e+02   4.4441468e+02
   6.2174265e+02   6.2170635e+02   5.5632295e+02   5.3185755e+02   4.4977757e+02
   5.9247493e+02   5.8371601e+02   5.2585305e+02   4.9731758e+02   4.4664255e+02
   5.6238488e+02   5.4695671e+02   5.2841744e+02   5.1755273e+02   4.4948630e+02
   5.5643752e+02   5.3197833e+02   4.5018755e+02   4.1306657e+02   3.8958371e+02
   5.6475356e+02   5.4351952e+02   4.8854908e+02   4.6242739e+02   4.2261017e+02
   5.5712965e+02   5.3288957e+02   4.5603095e+02   4.3264482e+02   3.9723197e+02
   5.6578433e+02   5.5296695e+02   5.3111285e+02   5.1704172e+02   4.4940161e+02
   5.8448748e+02   5.7120336e+02   5.1293274e+02   4.7019729e+02   4.2916730e+02
   6.4209777e+02   6.2174107e+02   5.2208816e+02   4.6865931e+02   4.2427035e+02
   5.5664568e+02   5.5280018e+02   5.5248826e+02   5.3185710e+02   4.4977777e+02
   6.5232339e+02   6.3344138e+02   5.3465485e+02   5.0656482e+02   4.4822641e+02
   5.9202515e+02   5.8519637e+02   5.3361180e+02   5.0953102e+02   4.4865416e+02
   5.5949025e+02   5.3606299e+02   4.7082356e+02   4.5237833e+02   4.2411864e+02
   5.5793850e+02   5.5782128e+02   5.5626565e+02   5.3190940e+02   4.4977875e+02
   5.5974550e+02   5.3683405e+02   4.8182046e+02   4.7035929e+02   4.4108098e+02
   5.5640553e+02   5.3193674e+02   4.4989603e+02   4.0665455e+02   3.9073694e+02
   5.5641156e+02   5.3194513e+02   4.4998662e+02   4.2544379e+02   4.2485027e+02
   6.0011565e+02   5.9857487e+02   5.5211558e+02   5.2823514e+02   4.4968928e+02
   6.1673396e+02   6.1111679e+02   5.4342675e+02   5.1900838e+02   4.4934537e+02
   5.5678820e+02   5.3246912e+02   4.6828985e+02   4.6615904e+02   4.4766549e+02
   5.9978367e+02   5.9154526e+02   5.2804918e+02   4.9902893e+02   4.4697678e+02
   5.6560205e+02   5.4462352e+02   4.8954459e+02   4.6099791e+02   4.0231750e+02
   6.2321829e+02   6.2146374e+02   5.5295409e+02   5.2873170e+02   4.4970195e+02
   6.2455853e+02   6.2237434e+02   5.5213095e+02   5.2794067e+02   4.4968008e+02
   6.0712726e+02   6.0613793e+02   5.5417227e+02   5.2996828e+02   4.4973386e+02
   5.5685449e+02   5.3252677e+02   4.5382996e+02   4.2868346e+02   3.9684139e+02
   5.9646867e+02   5.8513572e+02   5.1710793e+02   4.6790454e+02   4.2273975e+02
