# Supplementary material for: Rethinking Colour Constancy
Source: PLoS One. 2015 Sep 10;10(9):e0135029. doi: 10.1371/journal.pone.0135029 (PMC4565710; doi:10.1371/journal.pone.0135029)
Supplement: S1 Dataset — (ZIP) [file pone.0135029.s002.zip › 5-TransitionMetamerReflectanceData/NtoB_20munsells/fiveTr_13.txt]

   4.4111233e+02   4.6677478e+02   5.2287913e+02   5.4582362e+02   6.4543478e+02
   4.5056872e+02   4.7792114e+02   5.3516726e+02   5.5670243e+02   6.5622964e+02
   4.6130127e+02   5.2070866e+02   6.1964384e+02   6.3742363e+02   6.7986816e+02
   4.4635936e+02   4.7198697e+02   5.2343803e+02   5.4574525e+02   6.4418864e+02
   4.6123676e+02   5.1824488e+02   5.2852782e+02   5.3105360e+02   6.2968773e+02
   4.6131888e+02   5.2107167e+02   6.2557737e+02   6.3084691e+02   6.3516293e+02
   4.4774286e+02   4.7382556e+02   5.2895665e+02   5.5082473e+02   6.4871041e+02
   4.5100812e+02   4.7802749e+02   5.2122528e+02   5.4284830e+02   6.4080749e+02
   4.6125076e+02   5.1971202e+02   5.7475631e+02   5.7672192e+02   6.3188759e+02
   3.8023873e+02   4.5138092e+02   4.9657650e+02   5.2907482e+02   6.3520580e+02
   4.5740294e+02   4.9133588e+02   5.1682315e+02   5.3600805e+02   6.3488475e+02
   4.4986886e+02   4.6530129e+02   4.7981695e+02   5.2292817e+02   6.3060557e+02
   3.8052973e+02   4.5284068e+02   5.0436582e+02   5.3286174e+02   6.3752785e+02
   4.6053598e+02   5.0976833e+02   5.3754081e+02   5.4651320e+02   6.3410082e+02
   4.6130011e+02   5.2068277e+02   5.8527030e+02   5.8610644e+02   6.3056083e+02
   4.6128983e+02   5.2020361e+02   5.3503804e+02   5.3584536e+02   6.2945968e+02
   4.6120126e+02   5.1873035e+02   5.5538853e+02   5.5766993e+02   6.3110723e+02
   4.3808231e+02   4.6444204e+02   5.2712656e+02   5.5006886e+02   6.5090779e+02
   4.6130316e+02   5.2060937e+02   5.3659064e+02   5.3703856e+02   6.2937200e+02
   4.6115176e+02   5.1792909e+02   5.9370285e+02   6.0498181e+02   6.9177185e+02
   4.6101843e+02   5.1588966e+02   5.8504674e+02   5.9602363e+02   7.4747035e+02
   4.2579579e+02   4.5735338e+02   5.2846876e+02   5.5198528e+02   6.5698629e+02
   4.5892843e+02   4.9923474e+02   5.3332877e+02   5.4828831e+02   6.3858911e+02
   3.9321569e+02   4.5460631e+02   5.2977259e+02   5.5350101e+02   6.6525926e+02
   4.3821842e+02   4.6459970e+02   5.2905244e+02   5.5201062e+02   6.5392665e+02
   4.1868364e+02   4.5458371e+02   5.1015752e+02   5.3646940e+02   6.3979926e+02
   4.5338688e+02   4.7921467e+02   5.0304402e+02   5.2943502e+02   6.3329313e+02
   4.3353276e+02   4.4623687e+02   4.7216019e+02   5.2236058e+02   6.3045476e+02
   4.6131913e+02   5.2106330e+02   5.3722324e+02   5.3727052e+02   6.2925032e+02
   4.6132052e+02   5.2110620e+02   6.2896891e+02   6.6839678e+02   6.8275094e+02
   4.1891866e+02   4.5510964e+02   5.1612616e+02   5.4093775e+02   6.4309689e+02
   4.2997467e+02   4.3331361e+02   4.6329505e+02   5.2130698e+02   6.2943657e+02
   4.4516413e+02   4.7100507e+02   5.3400764e+02   5.5651976e+02   6.6262007e+02
   4.6074161e+02   5.0873343e+02   5.1881182e+02   5.2934814e+02   6.3071110e+02
   4.5795474e+02   4.7056210e+02   4.7488875e+02   5.2159483e+02   6.2957568e+02
   4.2782524e+02   4.5365988e+02   4.9151149e+02   5.2699820e+02   6.3376472e+02
   4.6132024e+02   5.2110127e+02   6.2232386e+02   6.2311564e+02   6.3013587e+02
   4.5876141e+02   4.8945494e+02   4.9952354e+02   5.2513176e+02   6.3078133e+02
   4.6085658e+02   5.1356619e+02   5.4797975e+02   5.5455105e+02   6.3412937e+02
   4.5911929e+02   4.9840945e+02   5.1898416e+02   5.3517536e+02   6.3357419e+02
   4.2420438e+02   4.5689536e+02   5.3121874e+02   5.5486194e+02   7.0366068e+02
   4.5217026e+02   4.7924521e+02   5.1382076e+02   5.3657041e+02   6.3684476e+02
   4.4396357e+02   4.6974983e+02   5.3395503e+02   5.5662099e+02   6.6557095e+02
   4.5645231e+02   4.9033063e+02   5.4507289e+02   5.6498392e+02   7.3226739e+02
   4.6132067e+02   5.2110921e+02   6.2874390e+02   6.3674098e+02   6.3738289e+02
   4.5255426e+02   4.8125274e+02   5.3772642e+02   5.5883480e+02   6.5909956e+02
   4.4534240e+02   4.4746322e+02   4.6328121e+02   5.2125192e+02   6.2937576e+02
   4.6132014e+02   5.2109111e+02   5.4136300e+02   5.4138531e+02   6.2924485e+02
   4.2084408e+02   4.2668738e+02   4.6308120e+02   5.2129726e+02   6.2942843e+02
   4.4196966e+02   4.6688314e+02   5.1203494e+02   5.3689662e+02   6.3870246e+02
   4.6075224e+02   5.1254364e+02   5.5405401e+02   5.6194097e+02   6.3699696e+02
   4.6116465e+02   5.1758306e+02   5.3842355e+02   5.4141308e+02   6.3045139e+02
   4.5920941e+02   5.0143724e+02   5.5440836e+02   5.7126255e+02   6.6912672e+02
   4.4463464e+02   4.4648615e+02   4.6300630e+02   5.2123525e+02   6.2935898e+02
   4.1137682e+02   4.5461932e+02   5.2133185e+02   5.4534652e+02   6.4728561e+02
   4.1882194e+02   4.5494776e+02   5.1399242e+02   5.3927690e+02   6.4181713e+02
   4.2046613e+02   4.5567522e+02   5.2189619e+02   5.4579008e+02   6.4759276e+02
   4.4279684e+02   4.6661190e+02   5.0387283e+02   5.3160443e+02   6.3559915e+02
   4.5857690e+02   4.9782302e+02   5.3704045e+02   5.5280359e+02   6.4158361e+02
   3.9521162e+02   4.5265150e+02   5.0307627e+02   5.3214886e+02   6.3708388e+02
   4.3888553e+02   4.6520885e+02   5.3266989e+02   5.5574144e+02   6.6791466e+02
   4.6131409e+02   5.2097370e+02   6.2562209e+02   6.4951999e+02   6.9835106e+02
   4.4900448e+02   4.6602738e+02   4.8259906e+02   5.2351547e+02   6.3097990e+02
   4.6048640e+02   5.0573585e+02   5.1617206e+02   5.2906256e+02   6.3095068e+02
   4.4359351e+02   4.6931071e+02   5.3094425e+02   5.5346837e+02   6.5451189e+02
   3.8158416e+02   4.3351968e+02   4.6826531e+02   5.2193983e+02   6.3009290e+02
   4.2618693e+02   4.3359064e+02   4.6522306e+02   5.2152448e+02   6.2966399e+02
   4.2841410e+02   4.4478110e+02   4.7418447e+02   5.2274797e+02   6.3081531e+02
   3.8234022e+02   4.5418986e+02   5.1832374e+02   5.4276587e+02   6.4479975e+02
   4.6130525e+02   5.2079011e+02   6.2137596e+02   6.4053095e+02   6.9914389e+02
   4.5736676e+02   4.9299856e+02   5.3621658e+02   5.5384707e+02   6.4433680e+02
   3.8166460e+02   4.3178218e+02   4.6712624e+02   5.2178644e+02   6.2993935e+02
   4.6131864e+02   5.2106808e+02   6.2570570e+02   6.3171320e+02   6.3599603e+02
   4.4803489e+02   4.7230084e+02   5.0591276e+02   5.3215204e+02   6.3531847e+02
   4.5978600e+02   5.0483362e+02   5.5821115e+02   5.7369198e+02   6.6176953e+02
   4.5485990e+02   4.8602931e+02   5.4219954e+02   5.6286505e+02   7.0352824e+02
   4.5563386e+02   4.8587512e+02   5.1358482e+02   5.3495353e+02   6.3513949e+02
   4.3330097e+02   4.4094653e+02   4.6704316e+02   5.2169667e+02   6.2983284e+02
   4.3443874e+02   4.6195024e+02   5.3222795e+02   5.5555981e+02   6.8215507e+02
   4.5286669e+02   4.8184782e+02   5.3899798e+02   5.6014558e+02   6.6438286e+02
   4.1127132e+02   4.2035497e+02   4.6234434e+02   5.2122276e+02   6.2935049e+02
   4.1162555e+02   4.2943037e+02   4.6546160e+02   5.2157428e+02   6.2972103e+02
   4.5589641e+02   4.8831603e+02   5.3219639e+02   5.5111671e+02   6.4398660e+02
   4.5575226e+02   4.8829738e+02   5.4306327e+02   5.6321818e+02   6.6914188e+02
   4.3645581e+02   4.3873690e+02   4.6305623e+02   5.2126798e+02   6.2939455e+02
   4.2374896e+02   4.5672205e+02   5.2952694e+02   5.5311408e+02   6.6102833e+02
   4.3041210e+02   4.3557342e+02   4.6457279e+02   5.2143865e+02   6.2957331e+02
   4.4806644e+02   4.7443380e+02   5.3672025e+02   5.5899633e+02   7.2454265e+02
   4.5409969e+02   4.8423169e+02   5.3754436e+02   5.5792006e+02   6.5397419e+02
   4.6116020e+02   5.1807208e+02   5.9410848e+02   6.0516732e+02   6.6625547e+02
   4.4816825e+02   4.5718719e+02   4.7069490e+02   5.2183415e+02   6.2989844e+02
   4.6128369e+02   5.2025617e+02   5.4544312e+02   5.4620926e+02   6.2963281e+02
   4.3404874e+02   4.5539045e+02   4.8648385e+02   5.2528578e+02   6.3257279e+02
   4.4667298e+02   4.5866523e+02   4.7435535e+02   5.2231002e+02   6.3028490e+02
   4.6130593e+02   5.2080403e+02   6.1821659e+02   6.2810374e+02   6.4344205e+02
   4.6108528e+02   5.1686968e+02   5.8127582e+02   5.8871947e+02   6.4394509e+02
   4.2843376e+02   4.3423127e+02   4.6467720e+02   5.2145654e+02   6.2959258e+02
   4.3640575e+02   4.6327364e+02   5.3059940e+02   5.5372715e+02   6.5874531e+02
   4.3351205e+02   4.6132826e+02   5.3147751e+02   5.5481116e+02   6.6655137e+02
   4.3935204e+02   4.6557502e+02   5.3222406e+02   5.5522813e+02   6.6293522e+02
   4.3701884e+02   4.4043862e+02   4.6400497e+02   5.2135401e+02   6.2948371e+02
   4.6116372e+02   5.1652030e+02   5.2826156e+02   5.3221087e+02   6.3003645e+02
   4.6128766e+02   5.2030217e+02   5.4187317e+02   5.4258858e+02   6.2954455e+02
   4.6132079e+02   5.2081987e+02   5.2099415e+02   5.2128994e+02   6.2923661e+02
   4.4268785e+02   4.6843982e+02   5.3121244e+02   5.5385028e+02   6.5581409e+02
   4.2240842e+02   4.2784186e+02   4.6319762e+02   5.2130802e+02   6.2943929e+02
   4.4910620e+02   4.7574669e+02   5.3319897e+02   5.5496493e+02   6.5394261e+02
   4.6111452e+02   5.1708778e+02   5.4739316e+02   5.5095596e+02   6.3150222e+02
   4.6056666e+02   5.0993130e+02   5.3606391e+02   5.4490884e+02   6.3365503e+02
   4.4726961e+02   4.5013665e+02   4.6408474e+02   5.2129608e+02   6.2941865e+02
   4.3395209e+02   4.6161211e+02   5.3142419e+02   5.5473170e+02   6.6530353e+02
   4.6084450e+02   5.1096901e+02   5.2344171e+02   5.3194413e+02   6.3089264e+02
   4.1301688e+02   4.3402567e+02   4.6819306e+02   5.2192423e+02   6.3007510e+02
   4.6106169e+02   5.1525501e+02   5.3215578e+02   5.3707160e+02   6.3073844e+02
   4.2007903e+02   4.5097436e+02   4.9056634e+02   5.2680080e+02   6.3374726e+02
   4.6041572e+02   5.0901399e+02   5.4221022e+02   5.5193379e+02   6.3596409e+02
   3.8946799e+02   3.9475329e+02   4.6132865e+02   5.2111738e+02   6.2923689e+02
   4.6126146e+02   5.1992094e+02   6.0747373e+02   6.2183066e+02   6.7396953e+02
   3.8567024e+02   4.5365596e+02   5.1094555e+02   5.3707773e+02   6.4032534e+02
   4.4818542e+02   4.7295936e+02   5.0900734e+02   5.3405057e+02   6.3627968e+02
   4.5771810e+02   4.9459753e+02   5.4665171e+02   5.6520461e+02   6.6014441e+02
   4.2196885e+02   4.5620005e+02   5.2766552e+02   5.5124265e+02   6.5565829e+02
   4.6078522e+02   5.1301299e+02   5.7507215e+02   5.8699012e+02   6.6532334e+02
   4.5833420e+02   4.9022695e+02   5.0357343e+02   5.2704961e+02   6.3145347e+02
   4.6012960e+02   5.0535456e+02   5.2614596e+02   5.3811315e+02   6.3324939e+02
   4.3494832e+02   4.6088588e+02   5.0715288e+02   5.3404413e+02   6.3760603e+02
   4.6059526e+02   5.1107970e+02   5.6771545e+02   5.7974005e+02   6.5331393e+02
   4.3557194e+02   4.6273264e+02   5.3285071e+02   5.5616193e+02   7.4277556e+02
   4.6056090e+02   5.1019477e+02   5.4058255e+02   5.4935236e+02   6.3464578e+02
   4.6131528e+02   5.2099760e+02   5.7551166e+02   5.7568059e+02   6.2945381e+02
   4.1352111e+02   4.5443094e+02   5.1503056e+02   5.4011314e+02   6.4251654e+02
   4.2144661e+02   4.5471197e+02   5.0665573e+02   5.3413184e+02   6.3820283e+02
   4.6020316e+02   5.0618866e+02   5.2842126e+02   5.3978520e+02   6.3350460e+02
   4.6130632e+02   5.2080994e+02   5.9232380e+02   5.9313471e+02   6.3062042e+02
   4.6094622e+02   5.1491900e+02   5.7576736e+02   5.8494940e+02   6.4724015e+02
   4.5467146e+02   4.8531848e+02   5.3290625e+02   5.5266845e+02   6.4642882e+02
   4.5972951e+02   5.0438498e+02   5.5112312e+02   5.6511316e+02   6.4652584e+02
   4.2867488e+02   4.5853136e+02   5.2785919e+02   5.5128152e+02   6.5487647e+02
   4.3399906e+02   4.3538709e+02   4.6225613e+02   5.2119988e+02   6.2932356e+02
   4.2361536e+02   4.4944047e+02   4.8442854e+02   5.2497576e+02   6.3253436e+02
   4.4474387e+02   4.5927139e+02   4.7783004e+02   5.2290596e+02   6.3074497e+02
   4.2447877e+02   4.5347073e+02   4.9541222e+02   5.2848838e+02   6.3472180e+02
   4.3753996e+02   4.6336045e+02   5.1317766e+02   5.3807271e+02   6.3994847e+02
   4.6101614e+02   5.1585920e+02   5.8491257e+02   5.9588474e+02   7.2819223e+02
   4.4395768e+02   4.6517367e+02   4.9252430e+02   5.2658015e+02   6.3289300e+02
   4.5982740e+02   5.0429540e+02   5.3476917e+02   5.4715535e+02   6.3635828e+02
   4.6130955e+02   5.2087581e+02   6.1676442e+02   6.2274129e+02   6.3733439e+02
   4.6060838e+02   5.1117505e+02   5.6056144e+02   5.7087258e+02   6.4296005e+02
   4.6131948e+02   5.2107750e+02   5.3991955e+02   5.3995359e+02   6.2924810e+02
   4.4748131e+02   4.7348785e+02   5.2851260e+02   5.5041989e+02   6.4835310e+02
   4.1834915e+02   4.5523397e+02   5.2021770e+02   5.4432366e+02   6.4612716e+02
   4.6109260e+02   5.1508653e+02   5.2750034e+02   5.3262363e+02   6.3031869e+02
   4.1864284e+02   4.5325925e+02   5.0091210e+02   5.3098081e+02   6.3629928e+02
   4.6130333e+02   5.2074918e+02   5.8334578e+02   5.8401395e+02   6.3024476e+02
   4.5902225e+02   4.9802224e+02   5.1937418e+02   5.3567354e+02   6.3380107e+02
   4.4962868e+02   4.7654068e+02   5.3557185e+02   5.5738613e+02   6.5950598e+02
   4.6132093e+02   5.2111618e+02   6.2922446e+02   6.8043508e+02   6.8167859e+02
   4.2200899e+02   4.5618572e+02   5.2679752e+02   5.5037282e+02   6.5391337e+02
   3.9345707e+02   4.1029509e+02   4.6154618e+02   5.2113973e+02   6.2926161e+02
   4.3253188e+02   4.6072118e+02   5.3181467e+02   5.5521737e+02   6.7690678e+02
   4.5655116e+02   4.8989794e+02   5.2772181e+02   5.4614507e+02   6.4019760e+02
   4.5739938e+02   4.9278416e+02   5.3046202e+02   5.4792629e+02   6.4045257e+02
   4.1191098e+02   4.5242893e+02   5.0006785e+02   5.3060685e+02   6.3611595e+02
   4.6117577e+02   5.1834107e+02   5.9250823e+02   6.0105150e+02   6.4920729e+02
   4.3632372e+02   4.6316786e+02   5.2865727e+02   5.5173379e+02   6.5399503e+02
   4.4984372e+02   4.7689072e+02   5.3742340e+02   5.5937927e+02   6.8642850e+02
   4.5927018e+02   5.0171303e+02   5.5078471e+02   5.6649798e+02   6.5140007e+02
   4.6130995e+02   5.2088590e+02   5.7798225e+02   5.7832785e+02   6.2971330e+02
   4.6117595e+02   5.1835150e+02   5.6991548e+02   5.7338095e+02   6.3361399e+02
   4.6117259e+02   5.1789254e+02   5.4158356e+02   5.4435372e+02   6.3054716e+02
   4.4932689e+02   4.7608793e+02   5.3453155e+02   5.5633506e+02   6.5673920e+02
   4.6114349e+02   5.1779189e+02   5.9303212e+02   6.0419459e+02   6.9591736e+02
   4.1542118e+02   4.4123689e+02   4.7444753e+02   5.2287689e+02   6.3095855e+02
   4.0812305e+02   4.5239458e+02   5.0076118e+02   5.3095094e+02   6.3633645e+02
   4.3750139e+02   4.3843996e+02   4.6204540e+02   5.2117715e+02   6.2929946e+02
   4.1250778e+02   4.5412203e+02   5.1207153e+02   5.3787069e+02   6.4085835e+02
   4.5444547e+02   4.8272748e+02   5.1029870e+02   5.3325143e+02   6.3472966e+02
   4.5786216e+02   4.9323264e+02   5.1904914e+02   5.3721714e+02   6.3511109e+02
   4.6071407e+02   5.1223708e+02   5.6241347e+02   5.7198144e+02   6.4218607e+02
   4.5104933e+02   4.7701828e+02   5.1040445e+02   5.3442215e+02   6.3599691e+02
   4.2057271e+02   4.5596573e+02   5.3094832e+02   5.5463827e+02   6.9611818e+02
   3.9356078e+02   4.5308506e+02   5.0599990e+02   5.3381600e+02   6.3812634e+02
   4.5591275e+02   4.8835799e+02   5.3214753e+02   5.5105348e+02   6.4392252e+02
   4.6083577e+02   5.1353431e+02   5.5933813e+02   5.6706042e+02   6.3793420e+02
   4.6007316e+02   5.0463187e+02   5.2393942e+02   5.3648304e+02   6.3295473e+02
   4.1825627e+02   4.5496839e+02   5.1551090e+02   5.4045957e+02   6.4272878e+02
   4.6055687e+02   5.1036315e+02   5.4476677e+02   5.5366486e+02   6.3578821e+02
   4.2588704e+02   4.4665770e+02   4.7825078e+02   5.2351239e+02   6.3145308e+02
   4.6129577e+02   5.2039602e+02   5.3616385e+02   5.3679931e+02   6.2942521e+02
   4.2751889e+02   4.5810044e+02   5.3162888e+02   5.5521372e+02   7.1881774e+02
   4.6132096e+02   5.2111438e+02   6.2917838e+02   6.6937969e+02   6.7116409e+02
   4.5666538e+02   4.9082893e+02   5.3918473e+02   5.5783142e+02   6.4945400e+02
   4.5617777e+02   4.8949942e+02   5.4384646e+02   5.6376998e+02   6.6915976e+02
   4.2356661e+02   4.4006565e+02   4.7132078e+02   5.2233973e+02   6.3046429e+02
   4.1765573e+02   4.4905146e+02   4.8647544e+02   5.2558154e+02   6.3298097e+02
   4.6131787e+02   4.8794453e+02   4.8795331e+02   5.2111910e+02   6.2923675e+02
   4.2147601e+02   4.5616120e+02   5.3085364e+02   5.5452644e+02   6.8244161e+02
   4.5050219e+02   4.7286546e+02   4.9547900e+02   5.2686916e+02   6.3253169e+02
   3.9940826e+02   4.0938435e+02   4.6149068e+02   5.2113410e+02   6.2925533e+02
   4.2476443e+02   4.5120776e+02   4.8774215e+02   5.2587128e+02   6.3311504e+02
   4.1215593e+02   4.3806642e+02   4.7154303e+02   5.2240852e+02   6.3053987e+02
   4.6124551e+02   5.1961030e+02   5.9139791e+02   5.9538491e+02   6.3671634e+02
   4.4907870e+02   4.7579765e+02   5.3709714e+02   5.5919919e+02   7.0209344e+02
   4.5891318e+02   4.9989041e+02   5.5281201e+02   5.7018200e+02   6.7355950e+02
   4.5959873e+02   5.0300139e+02   5.3609433e+02   5.4923241e+02   6.3764686e+02
   4.3648037e+02   4.6019996e+02   4.9696382e+02   5.2872279e+02   6.3446759e+02
   4.6119871e+02   5.1875282e+02   5.8599133e+02   5.9081274e+02   6.3827085e+02
   4.0792785e+02   4.5476454e+02   5.3044704e+02   5.5418963e+02   6.7675687e+02
   4.6131564e+02   5.2100360e+02   6.1832739e+02   6.2151762e+02   6.3332432e+02
   4.4104113e+02   4.6605662e+02   5.1186599e+02   5.3685228e+02   6.3878229e+02
   4.5078266e+02   4.7831157e+02   5.3793975e+02   5.5970029e+02   6.7805505e+02
   4.6076771e+02   5.1270952e+02   5.5412847e+02   5.6187504e+02   6.3683021e+02
   3.8763953e+02   4.5325261e+02   5.0732681e+02   5.3463926e+02   6.3865488e+02
   4.6112898e+02   5.1751649e+02   5.5937061e+02   5.6305794e+02   6.3276822e+02
   4.2715656e+02   4.5657454e+02   5.0719248e+02   5.3436173e+02   6.3819714e+02
   4.6131004e+02   5.2081115e+02   5.3757419e+02   5.3784391e+02   6.2932240e+02
   4.6112136e+02   5.1741409e+02   5.6253048e+02   5.6655448e+02   6.3347722e+02
   4.2376000e+02   4.5627980e+02   5.1730478e+02   5.4181093e+02   6.4367761e+02
   4.2153959e+02   4.2358065e+02   4.6185897e+02   5.2117023e+02   6.2929330e+02
   4.3318142e+02   4.5727539e+02   4.9393268e+02   5.2769181e+02   6.3402417e+02
   4.6128678e+02   5.2041693e+02   6.1436583e+02   6.3007727e+02   6.8907865e+02
   4.5200761e+02   4.8021104e+02   5.3421934e+02   5.5523369e+02   6.5195591e+02
   4.4218692e+02   4.6804085e+02   5.3445642e+02   5.5736410e+02   7.6836602e+02
   4.3368766e+02   4.4189831e+02   4.6762237e+02   5.2176185e+02   6.2989670e+02
   4.1189593e+02   4.5492116e+02   5.2989514e+02   5.5360842e+02   6.6575116e+02
   4.6131681e+02   5.2102795e+02   6.0411945e+02   6.0470174e+02   6.3007652e+02
   4.6017165e+02   5.0743616e+02   5.5355142e+02   5.6573577e+02   6.4381787e+02
   4.5085327e+02   4.7553663e+02   5.0392995e+02   5.3054691e+02   6.3416094e+02
   4.6119250e+02   5.1703633e+02   5.2765841e+02   5.3120342e+02   6.2987969e+02
   4.6128436e+02   5.1984548e+02   5.3084909e+02   5.3197298e+02   6.2945921e+02
   4.6121387e+02   5.1902160e+02   5.9988931e+02   6.1268505e+02   6.7302225e+02
   4.6009875e+02   5.0612698e+02   5.3499212e+02   5.4630949e+02   6.3541064e+02
   4.5686797e+02   4.9098913e+02   5.2957781e+02   5.4763536e+02   6.4080679e+02
   4.2939705e+02   4.4960962e+02   4.8034738e+02   5.2390065e+02   6.3171757e+02
   4.3846995e+02   4.6489155e+02   5.3333519e+02   5.5648632e+02   7.1255440e+02
   4.6123738e+02   5.1937890e+02   5.5205003e+02   5.5367337e+02   6.3037884e+02
   4.6130951e+02   5.2087764e+02   5.8908570e+02   5.8961986e+02   6.3012049e+02
   4.3265869e+02   4.6017049e+02   5.1511576e+02   5.3981572e+02   6.4161069e+02
   3.9771558e+02   4.5460323e+02   5.2920651e+02   5.5291856e+02   6.6169765e+02
   4.2855952e+02   4.5657208e+02   5.0285186e+02   5.3180768e+02   6.3659083e+02
   3.9938466e+02   4.2823088e+02   4.6514593e+02   5.2153897e+02   6.2968531e+02
   4.5245743e+02   4.8105053e+02   5.3647132e+02   5.5748899e+02   6.5555796e+02
   4.4089571e+02   4.6681286e+02   5.3030347e+02   5.5308166e+02   6.5500878e+02
   4.6113345e+02   5.1762635e+02   5.9219236e+02   6.0320577e+02   6.8850742e+02
   4.1610755e+02   4.5521604e+02   5.2773868e+02   5.5137892e+02   6.5635565e+02
   4.3283026e+02   4.6090607e+02   5.3186511e+02   5.5525641e+02   6.7705154e+02
   4.5883167e+02   4.9946651e+02   5.5119989e+02   5.6837698e+02   6.5992288e+02
   4.4751966e+02   4.7339053e+02   5.2460315e+02   5.4663771e+02   6.4462939e+02
   4.3092689e+02   4.5978112e+02   5.3164023e+02   5.5510381e+02   6.7963384e+02
   4.4463313e+02   4.6948704e+02   5.1289294e+02   5.3726072e+02   6.3857662e+02
   4.6106581e+02   4.9625637e+02   4.9744120e+02   5.2164568e+02   6.2940114e+02
   4.2285011e+02   4.2519200e+02   4.6203400e+02   5.2118746e+02   6.2931158e+02
   4.3797550e+02   4.5254685e+02   4.7617706e+02   5.2288684e+02   6.3085390e+02
   4.6130023e+02   5.2068502e+02   6.1303451e+02   6.2055016e+02   6.4020734e+02
   4.6132079e+02   5.2111146e+02   6.2905440e+02   6.4765581e+02   6.4807184e+02
   4.6104000e+02   5.1619769e+02   5.7545475e+02   5.8257756e+02   6.4140525e+02
   4.5801964e+02   4.9543139e+02   5.3658822e+02   5.5332078e+02   6.4290634e+02
   4.6075164e+02   5.1216909e+02   5.4233842e+02   5.4972696e+02   6.3381504e+02
   4.6096977e+02   5.1522594e+02   5.7800023e+02   5.8736996e+02   6.4914512e+02
   4.6132095e+02   5.2111486e+02   6.2914818e+02   6.3924909e+02   6.3937675e+02
   4.5074034e+02   4.7823972e+02   5.3762509e+02   5.5935710e+02   6.6931847e+02
   4.2268633e+02   4.3952380e+02   4.7109488e+02   5.2231100e+02   6.3043898e+02
   4.5478409e+02   4.8535230e+02   5.2833698e+02   5.4796087e+02   6.4257146e+02
   4.4441089e+02   4.4829764e+02   4.6492901e+02   5.2138593e+02   6.2951155e+02
   4.6124593e+02   5.1962136e+02   6.0342641e+02   6.1593910e+02   6.5624723e+02
   4.6127826e+02   5.2024577e+02   6.0553951e+02   6.1357835e+02   6.4192972e+02
   4.2182732e+02   4.3471843e+02   4.6737152e+02   5.2179866e+02   6.2994479e+02
   4.2636796e+02   4.5749315e+02   5.2592495e+02   5.4943190e+02   6.5198856e+02
   4.5071537e+02   4.7820834e+02   5.3798226e+02   5.5976890e+02   6.8419590e+02
   4.2661452e+02   4.5771185e+02   5.3069991e+02   5.5426211e+02   6.6780149e+02
   4.2191021e+02   4.2836328e+02   4.6356439e+02   5.2134830e+02   6.2948181e+02
   4.5880709e+02   4.9936783e+02   5.5264672e+02   5.7028786e+02   7.1462809e+02
   4.1580783e+02   4.3924545e+02   4.7230389e+02   5.2252106e+02   6.3064114e+02
   4.6096814e+02   5.1412095e+02   5.3412133e+02   5.3990368e+02   6.3138168e+02
   4.5856014e+02   4.6631244e+02   4.6928687e+02   5.2129603e+02   6.2938053e+02
   4.6064183e+02   5.1152890e+02   5.7026315e+02   5.8253512e+02   6.5817133e+02
   4.4413298e+02   4.6994428e+02   5.3507042e+02   5.5780297e+02   7.2971646e+02
   4.3892902e+02   4.4220051e+02   4.6401568e+02   5.2134575e+02   6.2947454e+02
   4.1539245e+02   4.4245519e+02   4.7592363e+02   5.2313714e+02   6.3118128e+02
   4.5767365e+02   4.9408943e+02   5.3620169e+02   5.5342894e+02   6.4354531e+02
   4.2274802e+02   4.3857412e+02   4.7019187e+02   5.2217968e+02   6.3031533e+02
   4.2696932e+02   4.4755227e+02   4.7892152e+02   5.2363524e+02   6.3154075e+02
   4.3849791e+02   4.6491354e+02   5.3333001e+02   5.5647897e+02   7.1140171e+02
   4.6052682e+02   5.1044422e+02   5.6931438e+02   5.8266282e+02   6.9805377e+02
   4.5269076e+02   4.5291626e+02   4.6154738e+02   5.2112635e+02   6.2924559e+02
   4.5889614e+02   4.9924843e+02   5.3585276e+02   5.5089514e+02   6.3990391e+02
   4.4462303e+02   4.6679709e+02   4.9627941e+02   5.2789246e+02   6.3351876e+02
   4.2605690e+02   4.5707234e+02   5.1811985e+02   5.4242526e+02   6.4409808e+02
   4.5749651e+02   4.9379615e+02   5.4744901e+02   5.6656226e+02   7.0065168e+02
   4.5811225e+02   4.9499943e+02   5.2584757e+02   5.4265649e+02   6.3714920e+02
   4.5702279e+02   4.8813135e+02   5.0808723e+02   5.3043264e+02   6.3293701e+02
   4.5074221e+02   4.7674932e+02   5.1174158e+02   5.3542968e+02   6.3656602e+02
   4.5089699e+02   4.7483137e+02   5.0069233e+02   5.2892327e+02   6.3341638e+02
   4.5678060e+02   4.6280103e+02   4.6750204e+02   5.2131016e+02   6.2940521e+02
   4.3266916e+02   4.3417598e+02   4.6229106e+02   5.2120466e+02   6.2932844e+02
   4.6093903e+02   5.1342177e+02   5.3134106e+02   5.3769237e+02   6.3127392e+02
   4.3607070e+02   4.3652028e+02   4.6164274e+02   5.2114400e+02   6.2926441e+02
   4.6127670e+02   5.2004451e+02   5.4173757e+02   5.4267665e+02   6.2964262e+02
   4.5124089e+02   4.5508588e+02   4.6518988e+02   5.2132322e+02   6.2943845e+02
   4.1616172e+02   4.5015829e+02   4.8986914e+02   5.2660225e+02   6.3364668e+02
   4.1514876e+02   4.1522081e+02   4.6132790e+02   5.2111739e+02   6.2923667e+02
   4.1820248e+02   4.2865246e+02   4.6443080e+02   5.2144880e+02   6.2958856e+02
   4.6127136e+02   5.2010449e+02   5.9729604e+02   6.0124906e+02   6.3631940e+02
   4.6128549e+02   5.2038853e+02   5.7110325e+02   5.7203992e+02   6.3035192e+02
   4.0172771e+02   4.0763399e+02   4.6142167e+02   5.2112683e+02   6.2924710e+02
   4.6125240e+02   5.1974608e+02   6.0567218e+02   6.1988559e+02   6.8079587e+02
   4.1705944e+02   4.5397657e+02   5.0689373e+02   5.3432277e+02   6.3838643e+02
   4.3199878e+02   4.5563591e+02   4.9077380e+02   5.2663467e+02   6.3344572e+02
   4.4898396e+02   4.6624818e+02   4.8306175e+02   5.2361113e+02   6.3103460e+02
   4.4879475e+02   4.6815103e+02   4.8767987e+02   5.2468697e+02   6.3162365e+02
   4.4488238e+02   4.7072121e+02   5.3481232e+02   5.5742509e+02   6.7473051e+02
   4.3544208e+02   4.6030605e+02   5.0112491e+02   5.3065604e+02   6.3560330e+02
   4.5985741e+02   4.6421842e+02   4.6572087e+02   5.2116275e+02   6.2927557e+02
   3.9617223e+02   4.3406370e+02   4.6863153e+02   5.2199033e+02   6.3014304e+02
   4.6056768e+02   5.1009144e+02   5.3801567e+02   5.4677011e+02   6.3403740e+02
   4.6128393e+02   5.1980498e+02   5.3047071e+02   5.3163405e+02   6.2945860e+02
   4.6082349e+02   5.1299186e+02   5.4303341e+02   5.4981015e+02   6.3343482e+02
   4.6131538e+02   5.2098852e+02   5.4973305e+02   5.4985247e+02   6.2930706e+02
   4.6109258e+02   5.1501980e+02   5.2712013e+02   5.3231096e+02   6.3029844e+02
   4.6016336e+02   5.0745360e+02   5.6086521e+02   5.7483894e+02   6.5507617e+02
   4.6122669e+02   5.1926101e+02   5.7373608e+02   5.7626467e+02   6.3264124e+02
   4.2402900e+02   4.5683999e+02   5.3109402e+02   5.5473427e+02   6.9079264e+02
   4.6131507e+02   5.2099122e+02   5.9450970e+02   5.9488346e+02   6.2986656e+02
   4.0931342e+02   4.5183098e+02   4.9773119e+02   5.2955128e+02   6.3548401e+02
   4.3348014e+02   4.3662989e+02   4.6347738e+02   5.2131605e+02   6.2944530e+02
   4.3904724e+02   4.4574984e+02   4.6717120e+02   5.2165601e+02   6.2978540e+02
   4.6045522e+02   5.0969602e+02   5.5348445e+02   5.6378266e+02   6.4037724e+02
   4.3362140e+02   4.6139878e+02   5.3148729e+02   5.5481543e+02   6.6644952e+02
   4.2431987e+02   4.4220191e+02   4.7325434e+02   5.2263558e+02   6.3073075e+02
   4.6128087e+02   5.1689208e+02   5.1901306e+02   5.2306307e+02   6.2935588e+02
   3.9592036e+02   4.5432107e+02   5.2081570e+02   5.4490458e+02   6.4686289e+02
   4.2991558e+02   4.4804209e+02   4.7745548e+02   5.2329783e+02   6.3125681e+02
   4.0104934e+02   4.1509319e+02   4.6185472e+02   5.2117173e+02   6.2929647e+02
   4.3604335e+02   4.6301858e+02   5.3074885e+02   5.5390505e+02   6.5952719e+02
   4.4000571e+02   4.6526972e+02   5.1273992e+02   5.3757563e+02   6.3935725e+02
   4.3558203e+02   4.6246322e+02   5.2277226e+02   5.4611094e+02   6.4663942e+02
   4.6131930e+02   5.2108666e+02   6.2724946e+02   6.3452084e+02   6.3706017e+02
   4.1822547e+02   4.4628285e+02   4.8087650e+02   5.2414746e+02   6.3197223e+02
   4.5558434e+02   4.8768170e+02   5.3686152e+02   5.5624957e+02   6.4928570e+02
   4.6118638e+02   4.6379651e+02   4.6393208e+02   5.2111894e+02   6.2923791e+02
   4.6132102e+02   5.2111431e+02   6.2913023e+02   6.4281076e+02   6.4298541e+02
   4.1884785e+02   4.5538393e+02   5.2197982e+02   5.4588289e+02   6.4774889e+02
   4.1822403e+02   4.4886022e+02   4.8583688e+02   5.2540130e+02   6.3285793e+02
   4.6098605e+02   5.1511538e+02   5.4567324e+02   5.5083282e+02   6.3253872e+02
   4.2985651e+02   4.5921002e+02   5.3179839e+02   5.5531462e+02   7.0852753e+02
   4.3217123e+02   4.5740481e+02   4.9703840e+02   5.2893996e+02   6.3477950e+02
   4.5631194e+02   4.8989732e+02   5.4423300e+02   5.6410378e+02   6.7193124e+02
   4.6126147e+02   5.1978802e+02   5.4602193e+02   5.4720242e+02   6.2987747e+02
   4.5240124e+02   4.7964117e+02   5.1393669e+02   5.3658616e+02   6.3679732e+02
   4.5925299e+02   4.9778592e+02   5.1383452e+02   5.3126198e+02   6.3234287e+02
   4.4336568e+02   4.4437761e+02   4.6222990e+02   5.2118195e+02   6.2930437e+02
   4.3070487e+02   4.4876608e+02   4.7786891e+02   5.2336202e+02   6.3130005e+02
   4.0578507e+02   4.5471421e+02   5.3053700e+02   5.5428673e+02   6.8191283e+02
   4.6129605e+02   5.2060256e+02   6.1433953e+02   6.2507842e+02   6.4621547e+02
   4.6024990e+02   4.6910465e+02   4.7033391e+02   5.2120776e+02   6.2930423e+02
   4.5487130e+02   4.8527881e+02   5.2406210e+02   5.4391625e+02   6.3994799e+02
   4.6077878e+02   5.1293993e+02   5.6622809e+02   5.7570602e+02   6.4366480e+02
   4.0944913e+02   4.5478532e+02   5.2929876e+02   5.5300239e+02   6.6196005e+02
   4.3125939e+02   4.5992791e+02   5.2983685e+02   5.5320731e+02   6.5921323e+02
   4.3387020e+02   4.6083437e+02   5.1372793e+02   5.3868950e+02   6.4070611e+02
   4.6118623e+02   5.1852340e+02   5.9703402e+02   6.0927769e+02   7.2246582e+02
   4.5922038e+02   5.0150346e+02   5.5508092e+02   5.7209621e+02   7.3300971e+02
   4.4177716e+02   4.6496840e+02   4.9975788e+02   5.2961026e+02   6.3462100e+02
   4.4982104e+02   4.7592048e+02   5.1633839e+02   5.3910934e+02   6.3876748e+02
   4.6089795e+02   5.1150412e+02   5.2310046e+02   5.3124289e+02   6.3070159e+02
   4.3769011e+02   4.6426302e+02   5.3224241e+02   5.5537307e+02   6.6615731e+02
   4.1486763e+02   4.5517127e+02   5.3084603e+02   5.5458094e+02   7.0340173e+02
   4.5999784e+02   5.0616214e+02   5.5180634e+02   5.6463802e+02   6.4429575e+02
   4.3915499e+02   4.6537670e+02   5.3043193e+02   5.5335973e+02   6.5642422e+02
   3.8025241e+02   4.1951373e+02   4.6246833e+02   5.2123643e+02   6.2936625e+02
   4.6119661e+02   5.1830936e+02   5.4058978e+02   5.4299369e+02   6.3030101e+02
   4.4670082e+02   4.7263257e+02   5.3092753e+02   5.5302773e+02   6.5218626e+02
   4.2299223e+02   4.3509264e+02   4.6732061e+02   5.2178843e+02   6.2993358e+02
   4.4973439e+02   4.7645198e+02   5.2771851e+02   5.4917005e+02   6.4613147e+02
   4.3792864e+02   4.6295138e+02   5.0649834e+02   5.3347317e+02   6.3706032e+02
   4.1248015e+02   4.5012415e+02   4.9073879e+02   5.2689963e+02   6.3384673e+02
   4.3560409e+02   4.6275242e+02   5.3272373e+02   5.5602380e+02   7.1170661e+02
   4.6032090e+02   5.0851484e+02   5.5007851e+02   5.6083136e+02   6.3988522e+02
   4.3619228e+02   4.6107029e+02   5.0254185e+02   5.3133989e+02   6.3594951e+02
   4.1892098e+02   4.5294279e+02   4.9903396e+02   5.3008634e+02   6.3575604e+02
   4.0558287e+02   4.4403146e+02   4.7886105e+02   5.2372735e+02   6.3166832e+02
   4.2693726e+02   4.5784459e+02   5.3093399e+02   5.5449806e+02   6.7099739e+02
   4.1797626e+02   4.5389819e+02   5.0543901e+02   5.3343271e+02   6.3781487e+02
   4.6061025e+02   5.1122350e+02   5.6863902e+02   5.8077390e+02   6.5491175e+02
   4.1933610e+02   4.4412369e+02   4.7738241e+02   5.2339558e+02   6.3138664e+02
   4.6023558e+02   5.0302351e+02   5.1358407e+02   5.2853154e+02   6.3105811e+02
   4.5951003e+02   5.0313265e+02   5.5615540e+02   5.7233534e+02   6.6407389e+02
   4.0959288e+02   4.2205481e+02   4.6281165e+02   5.2127284e+02   6.2940404e+02
   4.3808194e+02   4.5351050e+02   4.7751481e+02   5.2311257e+02   6.3102263e+02
   4.6121548e+02   5.1905085e+02   5.9049940e+02   5.9582093e+02   6.3973096e+02
   4.4981225e+02   4.7680437e+02   5.3551885e+02   5.5728341e+02   6.5887283e+02
   4.4465308e+02   4.4609234e+02   4.6262679e+02   5.2120729e+02   6.2933027e+02
   4.3817391e+02   4.6404824e+02   5.1598487e+02   5.4020018e+02   6.4136709e+02
   4.3822174e+02   4.6253565e+02   5.0224704e+02   5.3107190e+02   6.3566741e+02
   4.4764032e+02   4.7337823e+02   5.2117278e+02   5.4350774e+02   6.4216075e+02
   4.2817079e+02   4.5834404e+02   5.2969172e+02   5.5317340e+02   6.6013613e+02
   4.4833562e+02   4.4835717e+02   4.6134166e+02   5.2111772e+02   6.2923689e+02
   4.6057657e+02   5.0949765e+02   5.3088731e+02   5.4006660e+02   6.3271909e+02
   4.6129953e+02   5.2067131e+02   5.9202375e+02   5.9318921e+02   6.3124126e+02
   4.4498563e+02   4.4532854e+02   4.6163048e+02   5.2113747e+02   6.2925745e+02
   4.5237086e+02   4.5706622e+02   4.6608017e+02   5.2135648e+02   6.2946539e+02
   4.5294567e+02   4.8178562e+02   5.3169108e+02   5.5222278e+02   6.4735898e+02
   4.5624631e+02   4.6310229e+02   4.6839642e+02   5.2136928e+02   6.2945448e+02
   4.6127125e+02   5.2004270e+02   5.5073399e+02   5.5173850e+02   6.2988580e+02
   4.4460253e+02   4.7026651e+02   5.2827274e+02   5.5060161e+02   6.4966907e+02
   3.9489878e+02   4.5461403e+02   5.2997660e+02   5.5371126e+02   6.6728688e+02
   4.3577567e+02   4.6279634e+02   5.2930465e+02   5.5243035e+02   6.5556225e+02
   4.5011468e+02   4.5896519e+02   4.7061003e+02   5.2175875e+02   6.2981713e+02
   4.5970323e+02   5.0428618e+02   5.5556775e+02   5.7070006e+02   6.5424653e+02
   4.2307253e+02   4.5555223e+02   5.1031923e+02   5.3652666e+02   6.3974743e+02
   4.3872507e+02   4.6452377e+02   5.1670148e+02   5.4072866e+02   6.4168180e+02
   4.6122007e+02   5.1775452e+02   5.2810001e+02   5.3104257e+02   6.2976105e+02
   4.5491845e+02   4.8608374e+02   5.3869502e+02   5.5871713e+02   6.5407925e+02
   4.5899774e+02   5.0031088e+02   5.5255047e+02   5.6957824e+02   6.6242399e+02
   4.6109750e+02   5.1705956e+02   5.7680533e+02   5.8289533e+02   6.3936583e+02
   4.5892565e+02   4.9678920e+02   5.1562760e+02   5.3308710e+02   6.3306866e+02
   4.6129208e+02   5.2052084e+02   6.0522546e+02   6.1020014e+02   6.3655380e+02
   4.3567397e+02   4.4023377e+02   4.6481225e+02   5.2143922e+02   6.2957202e+02
   4.2792478e+02   4.3829242e+02   4.6793547e+02   5.2184531e+02   6.2998573e+02
   4.5445488e+02   4.8417850e+02   5.2151600e+02   5.4186602e+02   6.3895337e+02
   4.1784655e+02   4.5197280e+02   4.9536718e+02   5.2854682e+02   6.3483589e+02
   4.1296658e+02   4.5499015e+02   5.2976457e+02   5.5346945e+02   6.6453264e+02
   4.6131451e+02   5.2098185e+02   6.2577628e+02   6.4954281e+02   6.7635128e+02
   4.6106342e+02   4.9534257e+02   4.9647107e+02   5.2159957e+02   6.2939185e+02
   4.1365535e+02   4.3488186e+02   4.6875663e+02   5.2200109e+02   6.3015042e+02
   4.4997051e+02   4.7433962e+02   5.0394721e+02   5.3073121e+02   6.3436613e+02
   4.6010094e+02   5.0699564e+02   5.6066259e+02   5.7500483e+02   6.5708763e+02
   4.6111590e+02   5.1735032e+02   5.8700066e+02   5.9539338e+02   6.4897500e+02
   4.3978267e+02   4.6350799e+02   5.0077757e+02   5.3023572e+02   6.3509826e+02
   4.2468999e+02   4.5662408e+02   5.1849177e+02   5.4276138e+02   6.4445713e+02
   4.6126256e+02   5.1993755e+02   5.8296128e+02   5.8509686e+02   6.3260504e+02
   4.2756550e+02   4.5768555e+02   5.1839997e+02   5.4261764e+02   6.4417888e+02
   4.5884960e+02   4.9819408e+02   5.2619529e+02   5.4172691e+02   6.3603867e+02
   4.1209484e+02   4.4164657e+02   4.7530222e+02   5.2303281e+02   6.3109665e+02
   4.3820654e+02   4.6065301e+02   4.9358009e+02   5.2733396e+02   6.3361327e+02
   4.2704031e+02   4.5604388e+02   5.0372894e+02   5.3232273e+02   6.3695208e+02
   4.1545311e+02   4.5522470e+02   5.3076483e+02   5.5449290e+02   6.9281405e+02
   4.6125558e+02   5.1979862e+02   6.0156737e+02   6.1006820e+02   6.4444283e+02
   4.1254851e+02   4.5159394e+02   4.9593218e+02   5.2879615e+02   6.3501546e+02
   4.6072489e+02   5.1097036e+02   5.3127393e+02   5.3943171e+02   6.3219542e+02
   4.0490431e+02   4.0825451e+02   4.6140003e+02   5.2112471e+02   6.2924469e+02
   4.6120291e+02   5.1881810e+02   5.9678877e+02   6.0689107e+02   6.5297202e+02
   4.3586537e+02   4.3605258e+02   4.6145290e+02   5.2112773e+02   6.2924773e+02
   4.3404271e+02   4.6138721e+02   5.2177980e+02   5.4529665e+02   6.4603403e+02
   4.3970905e+02   4.6513214e+02   5.1403193e+02   5.3857478e+02   6.4005540e+02
   4.5550708e+02   4.8698520e+02   5.2684114e+02   5.4609786e+02   6.4091062e+02
   4.4360799e+02   4.6893220e+02   5.1977100e+02   5.4282317e+02   6.4249323e+02
   4.4625426e+02   4.7179967e+02   5.2187484e+02   5.4434502e+02   6.4309507e+02
   4.2312510e+02   4.5646346e+02   5.2640158e+02   5.4996422e+02   6.5312157e+02
   4.5324594e+02   4.5742224e+02   4.6554829e+02   5.2131014e+02   6.2942054e+02
   3.8862703e+02   4.5350912e+02   5.0950027e+02   5.3607445e+02   6.3961936e+02
   4.5260952e+02   4.7943419e+02   5.1007166e+02   5.3376521e+02   6.3536913e+02
   4.5068534e+02   4.7800257e+02   5.3170769e+02   5.5300315e+02   6.4983453e+02
   4.3095270e+02   4.4176174e+02   4.6930164e+02   5.2199950e+02   6.3013106e+02
   4.6131503e+02   5.2098790e+02   5.9942766e+02   5.9996650e+02   6.3011438e+02
   4.0720527e+02   4.5467840e+02   5.2778419e+02   5.5145800e+02   6.5676824e+02
   4.5934754e+02   5.0217364e+02   5.5311166e+02   5.6907396e+02   6.5529368e+02
   4.5090870e+02   4.5300279e+02   4.6342809e+02   5.2122607e+02   6.2934470e+02
   4.3760793e+02   4.4927165e+02   4.7219804e+02   5.2229326e+02   6.3037386e+02
   4.6132110e+02   5.2111641e+02   6.2916219e+02   6.3032441e+02   6.3040075e+02
   4.2330370e+02   4.5501063e+02   5.0533054e+02   5.3330626e+02   6.3765047e+02
   4.5252677e+02   4.8124692e+02   5.3981005e+02   5.6124207e+02   7.6646468e+02
   4.6110704e+02   5.1574080e+02   5.3014015e+02   5.3468478e+02   6.3039312e+02
   4.3206803e+02   4.6044243e+02   5.3185480e+02   5.5528156e+02   6.8294945e+02
   4.4614334e+02   4.7210537e+02   5.3557921e+02   5.5807636e+02   6.9293391e+02
   4.1414695e+02   4.5389475e+02   5.0862159e+02   5.3545651e+02   6.3915261e+02
   4.4554003e+02   4.7138258e+02   5.3277548e+02   5.5514932e+02   6.5715459e+02
   4.6127276e+02   5.2013411e+02   6.0106812e+02   6.0662803e+02   6.3860116e+02
   4.2514792e+02   4.5692284e+02   5.2190778e+02   5.4572342e+02   6.4729749e+02
   4.3647450e+02   4.6335215e+02   5.3193653e+02   5.5512909e+02   6.6570537e+02
   4.6092533e+02   5.1465546e+02   5.7943834e+02   5.9033847e+02   6.6002699e+02
   4.4808948e+02   4.7021998e+02   4.9609037e+02   5.2744786e+02   6.3302193e+02
   4.5626661e+02   4.8977384e+02   5.4470494e+02   5.6472934e+02   7.3724460e+02
   4.6003987e+02   5.0470082e+02   5.2583985e+02   5.3820198e+02   6.3341225e+02
   4.2005943e+02   4.5585815e+02   5.3072201e+02   5.5440827e+02   6.7857664e+02
   4.6044272e+02   5.0969216e+02   5.6413707e+02   5.7674425e+02   6.5227072e+02
   4.6131060e+02   5.1968446e+02   5.2151319e+02   5.2290424e+02   6.2927430e+02
   4.2375683e+02   4.5675030e+02   5.3064671e+02   5.5427151e+02   6.7021259e+02
   4.5890665e+02   4.9985361e+02   5.5251378e+02   5.6981712e+02   6.6725732e+02
   4.5753490e+02   4.9346689e+02   5.3383372e+02   5.5116431e+02   6.4222241e+02
   4.2674632e+02   4.4727512e+02   4.7864466e+02   5.2358096e+02   6.3150041e+02
   4.6130285e+02   5.2074138e+02   5.8777871e+02   5.8856374e+02   6.3054404e+02
   4.6125079e+02   5.1971479e+02   6.0533844e+02   6.1948506e+02   6.7781841e+02
   4.6070041e+02   5.1210468e+02   5.6411965e+02   5.7412649e+02   6.4394316e+02
   4.4915275e+02   4.7563207e+02   5.2764322e+02   5.4922442e+02   6.4642274e+02
   4.3487322e+02   4.6176075e+02   5.1785174e+02   5.4187963e+02   6.4296619e+02
   3.8371849e+02   4.3683685e+02   4.7083283e+02   5.2230787e+02   6.3044898e+02
   4.2341978e+02   4.5645575e+02   5.2358488e+02   5.4728352e+02   6.4922702e+02
   4.4882479e+02   4.5084752e+02   4.6329256e+02   5.2123216e+02   6.2935343e+02
   4.5739188e+02   4.9339571e+02   5.4597616e+02   5.6488926e+02   6.6182193e+02
   4.3138907e+02   4.5485187e+02   4.8948790e+02   5.2624486e+02   6.3322880e+02
   4.6126026e+02   5.1989302e+02   5.8081636e+02   5.8289191e+02   6.3236011e+02
   4.4843331e+02   4.7491351e+02   5.3668924e+02   5.5888614e+02   6.9599964e+02
   4.6102561e+02   5.1486778e+02   5.3356498e+02   5.3877613e+02   6.3102827e+02
   4.5963826e+02   5.0386163e+02   5.5350674e+02   5.6838649e+02   6.5110950e+02
   4.5428707e+02   4.6348207e+02   4.7106228e+02   5.2161602e+02   6.2965681e+02
   4.6074538e+02   5.1247815e+02   5.5450098e+02   5.6250863e+02   6.3725577e+02
   4.4580487e+02   4.6913875e+02   5.0193267e+02   5.3028423e+02   6.3462158e+02
   4.0401231e+02   4.4585765e+02   4.8174478e+02   5.2438407e+02   6.3216734e+02
   4.5769773e+02   4.9233432e+02   5.1698398e+02   5.3581562e+02   6.3466521e+02
   5.9243006e+02   5.8120011e+02   5.1519585e+02   4.6362085e+02   4.2533612e+02
   5.8114804e+02   5.6933701e+02   5.1566480e+02   4.8246507e+02   4.4670876e+02
   6.0906556e+02   5.9730193e+02   5.1941707e+02   4.6767826e+02   4.3284047e+02
   6.2041178e+02   6.1269810e+02   5.3560403e+02   5.0961790e+02   4.5352727e+02
   7.1474837e+02   6.6556856e+02   5.5366555e+02   5.2993177e+02   4.5460063e+02
   5.5965300e+02   5.3764303e+02   4.7728358e+02   4.5205526e+02   4.2298926e+02
   5.5518017e+02   5.3155234e+02   4.5849298e+02   4.4273907e+02   4.3796554e+02
   5.5484402e+02   5.3110513e+02   4.5539214e+02   4.2872452e+02   4.2701818e+02
   5.5590929e+02   5.3251483e+02   4.6165487e+02   4.3594277e+02   4.2048181e+02
   5.9487651e+02   5.8411150e+02   5.1627794e+02   4.6544110e+02   4.2937999e+02
   5.8242625e+02   5.6887834e+02   5.1015832e+02   4.6050073e+02   3.9091924e+02
   5.5515922e+02   5.3152145e+02   4.5724829e+02   4.2566151e+02   4.0715180e+02
   5.5476045e+02   5.3099329e+02   4.5476078e+02   4.0779640e+02   3.9507744e+02
   5.5605644e+02   5.3270667e+02   4.6217068e+02   4.3489858e+02   4.0572766e+02
   5.5535923e+02   5.3179022e+02   4.5929410e+02   4.3983928e+02   4.3333301e+02
   5.5669365e+02   5.3355430e+02   4.6523582e+02   4.3919562e+02   4.1029514e+02
   6.4490003e+02   6.2360275e+02   5.2092680e+02   4.6171303e+02   4.1309270e+02
   5.9070602e+02   5.7939699e+02   5.1504284e+02   4.6605037e+02   4.3066560e+02
   5.5476373e+02   5.3099810e+02   4.5485946e+02   4.3678364e+02   4.3646206e+02
   6.3210584e+02   6.2548533e+02   5.4156564e+02   5.1707700e+02   4.5412411e+02
   6.6651302e+02   6.6339360e+02   5.5434561e+02   5.3058918e+02   4.5461612e+02
   5.6402270e+02   5.5151045e+02   5.2963061e+02   5.1592542e+02   4.5423557e+02
   5.5476448e+02   5.3099932e+02   4.5503589e+02   4.4678812e+02   4.4634388e+02
   5.6576238e+02   5.5028068e+02   5.1481553e+02   4.9911292e+02   4.5260361e+02
   5.6075921e+02   5.4601908e+02   5.2774601e+02   5.1693331e+02   4.5433637e+02
   5.5747029e+02   5.3637066e+02   5.0447973e+02   4.9875722e+02   4.5364083e+02
   6.2953014e+02   6.1444589e+02   5.2125842e+02   4.6834120e+02   4.3367821e+02
   5.5514826e+02   5.3196890e+02   5.1016284e+02   5.0926114e+02   4.5454110e+02
   5.7982416e+02   5.6744532e+02   5.1428673e+02   4.8052976e+02   4.4565063e+02
   5.5510277e+02   5.3144711e+02   4.5693359e+02   4.2562753e+02   4.1355529e+02
   5.5482885e+02   5.3108379e+02   4.5519903e+02   4.1526865e+02   3.9611694e+02
   6.5186760e+02   6.2625682e+02   5.2101017e+02   4.6144368e+02   4.0704042e+02
   5.8784074e+02   5.8161984e+02   5.3450989e+02   5.1175926e+02   4.5378240e+02
   5.8068855e+02   5.7164088e+02   5.2673864e+02   5.0408580e+02   4.5295813e+02
   5.5511269e+02   5.3150871e+02   4.7182917e+02   4.6991638e+02   4.5300890e+02
   6.7369375e+02   6.3477535e+02   5.2909941e+02   4.9666091e+02   4.5140058e+02
   5.5473911e+02   5.3096532e+02   4.6209662e+02   4.6209020e+02   4.5461818e+02
   6.3645158e+02   6.2287270e+02   5.2756003e+02   4.9343850e+02   4.5059210e+02
   6.0705222e+02   6.0323321e+02   5.4448162e+02   5.2104765e+02   4.5432070e+02
   6.8009824e+02   6.7931956e+02   5.5472338e+02   5.3095006e+02   4.5462430e+02
   6.2791025e+02   6.1953952e+02   5.3576336e+02   5.0955551e+02   4.5351716e+02
   5.7663065e+02   5.6842272e+02   5.3257534e+02   5.1263127e+02   4.5390746e+02
   5.5476125e+02   5.3099480e+02   4.5524346e+02   4.5092297e+02   4.5029400e+02
   5.5774166e+02   5.3496989e+02   4.6956130e+02   4.4378966e+02   3.9950438e+02
   5.5482733e+02   5.3108182e+02   4.5518714e+02   4.1498608e+02   3.8189730e+02
   6.4158579e+02   6.3843674e+02   5.5082278e+02   5.2717993e+02   4.5452870e+02
   5.8827244e+02   5.8777338e+02   5.5333850e+02   5.2985804e+02   4.5459956e+02
   5.5604794e+02   5.3270215e+02   4.6316343e+02   4.4241046e+02   4.3042419e+02
   5.9883345e+02   5.9208558e+02   5.3100066e+02   5.0488627e+02   4.5296630e+02
   5.8313305e+02   5.7105257e+02   5.1407919e+02   4.7503134e+02   4.4165158e+02
   6.1739133e+02   6.0439998e+02   5.2133606e+02   4.7368798e+02   4.3988314e+02
   6.6778485e+02   6.2869906e+02   5.2110173e+02   4.6139453e+02   4.0449736e+02
   5.7823176e+02   5.6761458e+02   5.2227770e+02   4.9880240e+02   4.5212548e+02
   5.8949771e+02   5.8048366e+02   5.2267462e+02   4.9241412e+02   4.5046384e+02
   5.5483432e+02   5.3109213e+02   4.5528702e+02   4.2465549e+02   4.2237046e+02
   6.5797324e+02   6.2825524e+02   5.2159662e+02   4.6609514e+02   4.3002989e+02
   6.6761345e+02   6.6615942e+02   5.5460435e+02   5.3083682e+02   4.5462180e+02
   6.3168287e+02   6.3150507e+02   5.5444455e+02   5.3068868e+02   4.5461837e+02
   5.5571462e+02   5.3225430e+02   4.6036256e+02   4.3192128e+02   3.8458576e+02
   5.5490115e+02   5.3118145e+02   4.5588695e+02   4.3328044e+02   4.3120336e+02
   6.8050592e+02   6.3562920e+02   5.3032892e+02   4.9945775e+02   4.5199204e+02
   5.5887292e+02   5.3653490e+02   4.7413425e+02   4.4876661e+02   4.1794215e+02
   6.0466336e+02   5.9569747e+02   5.2443559e+02   4.8999419e+02   4.4958320e+02
   6.1631495e+02   6.1575141e+02   5.5352131e+02   5.2984065e+02   4.5459871e+02
   5.5506544e+02   5.3142012e+02   4.6682539e+02   4.6441703e+02   4.5227561e+02
   6.1844668e+02   6.1721417e+02   5.5200737e+02   5.2841165e+02   4.5456268e+02
   6.2828160e+02   6.1329909e+02   5.2102524e+02   4.6713553e+02   4.3185682e+02
   5.5813073e+02   5.5784586e+02   5.5440346e+02   5.3090809e+02   4.5462354e+02
   5.6704997e+02   5.6704138e+02   5.5472483e+02   5.3095822e+02   4.5462436e+02
   6.5587050e+02   6.3370718e+02   5.3050573e+02   4.9991680e+02   4.5208200e+02
   7.4818890e+02   6.2968192e+02   5.2153903e+02   4.6514772e+02   4.2817544e+02
   5.5959245e+02   5.3757436e+02   4.7739265e+02   4.5284001e+02   4.2532374e+02
   5.5492485e+02   5.3121296e+02   4.5599323e+02   4.3090709e+02   4.2825425e+02
   6.9328863e+02   6.5300075e+02   5.4993911e+02   5.2625345e+02   4.5450166e+02
   7.0977380e+02   6.2946777e+02   5.2142217e+02   4.6417970e+02   4.2586399e+02
   6.5441503e+02   6.3138038e+02   5.2703530e+02   4.9128338e+02   4.4993419e+02
   5.5475085e+02   5.3098065e+02   4.5470410e+02   4.0504667e+02   3.9044180e+02
   5.8087663e+02   5.7098386e+02   5.2321490e+02   4.9865072e+02   4.5205323e+02
   5.7967785e+02   5.7321586e+02   5.3666649e+02   5.1587576e+02   4.5410364e+02
   5.5507467e+02   5.3142036e+02   4.6250828e+02   4.5827080e+02   4.5034233e+02
   6.1534501e+02   6.0796055e+02   5.3591308e+02   5.1032634e+02   4.5360431e+02
   6.1267807e+02   6.0221112e+02   5.2522003e+02   4.9004481e+02   4.4957171e+02
   5.5976663e+02   5.5271337e+02   5.4500071e+02   5.2797184e+02   4.5457042e+02
   5.5473852e+02   5.3096455e+02   4.5462766e+02   3.9620052e+02   3.9490685e+02
   5.6476040e+02   5.4534901e+02   4.9392035e+02   4.6603669e+02   4.3609339e+02
   6.2554618e+02   6.1709513e+02   5.3473936e+02   5.0814119e+02   4.5335745e+02
   5.9843889e+02   5.9402241e+02   5.4022888e+02   5.1685111e+02   4.5412326e+02
   6.7528208e+02   6.3725536e+02   5.3314444e+02   5.0487421e+02   4.5291629e+02
   6.4228341e+02   6.3900011e+02   5.5074676e+02   5.2710258e+02   4.5452658e+02
   6.1588330e+02   6.0827302e+02   5.3536711e+02   5.0953365e+02   4.5352141e+02
   6.1508354e+02   6.0183725e+02   5.1982489e+02   4.6583037e+02   4.2970626e+02
   7.5093682e+02   6.2955232e+02   5.2141474e+02   4.6408020e+02   4.2558916e+02
   5.5503490e+02   5.3135940e+02   4.5684810e+02   4.3435792e+02   4.3072677e+02
   5.8747749e+02   5.7662024e+02   5.1674869e+02   4.7797351e+02   4.4369860e+02
   6.6327573e+02   6.5888576e+02   5.5374394e+02   5.3001005e+02   4.5460257e+02
   5.5533900e+02   5.3175863e+02   4.5828445e+02   4.2795009e+02   3.9143118e+02
   5.5664277e+02   5.3349635e+02   4.6595646e+02   4.4431232e+02   4.2834166e+02
   6.4311922e+02   6.4279911e+02   5.5439665e+02   5.3064068e+02   4.5461731e+02
   5.7202365e+02   5.6787118e+02   5.4614943e+02   5.2553177e+02   4.5449532e+02
   5.5506081e+02   5.3139420e+02   4.5804694e+02   4.4594173e+02   4.4207409e+02
   5.5662249e+02   5.3345870e+02   4.6487659e+02   4.3856413e+02   4.0537924e+02
   6.0418104e+02   6.0360758e+02   5.5326396e+02   5.2965423e+02   4.5459422e+02
   6.1719022e+02   6.0644428e+02   5.2658629e+02   4.9285738e+02   4.5045022e+02
   6.4280862e+02   6.2760605e+02   5.2923140e+02   4.9736029e+02   4.5156140e+02
   5.8028997e+02   5.6654754e+02   5.0991339e+02   4.6515058e+02   4.2995364e+02
   5.9628485e+02   5.8937645e+02   5.3001811e+02   5.0384891e+02   4.5282223e+02
   5.7458517e+02   5.6610575e+02   5.3296700e+02   5.1374344e+02   4.5400025e+02
   6.4541896e+02   6.3161071e+02   5.3455159e+02   5.0735697e+02   4.5325531e+02
   6.5264957e+02   6.3255840e+02   5.3019433e+02   4.9929475e+02   4.5196151e+02
   6.6054454e+02   6.6047198e+02   5.5472160e+02   5.3094844e+02   4.5462428e+02
   5.7697782e+02   5.6239106e+02   5.0843906e+02   4.6798502e+02   4.3475471e+02
   5.9363357e+02   5.8677103e+02   5.3023563e+02   5.0480197e+02   4.5297239e+02
   5.7332389e+02   5.5701889e+02   5.0381642e+02   4.6284943e+02   4.2691132e+02
   5.9356695e+02   5.8870834e+02   5.3838185e+02   5.1525603e+02   4.5403265e+02
   6.5710341e+02   6.3329425e+02   5.2922414e+02   4.9703904e+02   4.5148679e+02
   6.3342153e+02   6.3339188e+02   5.5469164e+02   5.3092044e+02   4.5462362e+02
   5.5788454e+02   5.3518057e+02   4.7073335e+02   4.4689370e+02   4.2260317e+02
   6.1968178e+02   6.1056488e+02   5.3167866e+02   5.0349927e+02   4.5272254e+02
   7.7996137e+02   6.3377050e+02   5.2675370e+02   4.9024346e+02   4.4958787e+02
   5.5763042e+02   5.3488254e+02   4.7190776e+02   4.5352364e+02   4.3434359e+02
   7.5561722e+02   6.9610807e+02   5.5442681e+02   5.3066607e+02   4.5461791e+02
   6.9161591e+02   6.4483185e+02   5.4321153e+02   5.1886199e+02   4.5421662e+02
   6.1880666e+02   6.0613904e+02   5.2239439e+02   4.7833400e+02   4.4361730e+02
   5.5474323e+02   5.3097175e+02   4.7694335e+02   4.7692410e+02   4.5461188e+02
   5.6469170e+02   5.5245171e+02   5.2964875e+02   5.1550095e+02   4.5420671e+02
   7.4166061e+02   6.8620817e+02   5.5433864e+02   5.3058140e+02   4.5461594e+02
   6.3667775e+02   6.1895499e+02   5.2067483e+02   4.6139102e+02   4.0544095e+02
   5.9865302e+02   5.9749441e+02   5.5136982e+02   5.2802966e+02   4.5455327e+02
   6.1515416e+02   6.0989524e+02   5.4190744e+02   5.1788379e+02   4.5417131e+02
   5.5641693e+02   5.3319273e+02   4.6478916e+02   4.4280475e+02   4.2789551e+02
   5.5504743e+02   5.3589974e+02   5.3398789e+02   5.2931628e+02   4.5461505e+02
   6.8431298e+02   6.5468984e+02   5.5097991e+02   5.2730449e+02   4.5453208e+02
   6.4605116e+02   6.3010339e+02   5.3082453e+02   5.0073189e+02   4.5223648e+02
   5.9889906e+02   5.8806072e+02   5.1687016e+02   4.6268584e+02   4.2170190e+02
   5.5543947e+02   5.3189236e+02   4.5891714e+02   4.3001211e+02   4.1282852e+02
   5.5663128e+02   5.3347280e+02   4.6506404e+02   4.3951625e+02   4.1596475e+02
   6.3395633e+02   6.2076700e+02   5.2682004e+02   4.9155368e+02   4.5003061e+02
   5.5534251e+02   5.3177652e+02   4.6284294e+02   4.5511139e+02   4.4665162e+02
   6.4818314e+02   6.4282911e+02   5.4961122e+02   5.2594073e+02   4.5449217e+02
   5.5683523e+02   5.3374924e+02   4.6623546e+02   4.4203962e+02   4.2167412e+02
   5.7627022e+02   5.6326548e+02   5.1421287e+02   4.8515331e+02   4.4821206e+02
   6.0282435e+02   5.9345324e+02   5.2205932e+02   4.8336373e+02   4.4681202e+02
   6.0372710e+02   5.9256349e+02   5.1774384e+02   4.6175864e+02   4.1560936e+02
   5.7178937e+02   5.6091538e+02   5.2719731e+02   5.0905481e+02   4.5365793e+02
   6.5492292e+02   6.5008904e+02   5.5192632e+02   5.2824564e+02   4.5455800e+02
   5.5541073e+02   5.3185710e+02   4.5907479e+02   4.3428439e+02   4.2574115e+02
   5.7776716e+02   5.6457376e+02   5.1257430e+02   4.7899065e+02   4.4478805e+02
   5.5491183e+02   5.3119461e+02   4.5576051e+02   4.2277339e+02   4.1672564e+02
   5.6024568e+02   5.3850158e+02   4.7956039e+02   4.5434640e+02   4.2572873e+02
   6.7021383e+02   6.3068459e+02   5.2308757e+02   4.7564911e+02   4.4153962e+02
   5.5537544e+02   5.3181151e+02   4.5961681e+02   4.4174872e+02   4.3521338e+02
   5.9910732e+02   5.9667837e+02   5.4734099e+02   5.2426300e+02   4.5444159e+02
   5.6533523e+02   5.5081540e+02   5.2027734e+02   5.0608422e+02   4.5351373e+02
   5.5504433e+02   5.3137246e+02   4.5710556e+02   4.3780777e+02   4.3429211e+02
   6.1822779e+02   6.1674659e+02   5.5144292e+02   5.2787784e+02   4.5454840e+02
   5.5549988e+02   5.3197298e+02   4.5930877e+02   4.3131519e+02   4.1646869e+02
   5.9583076e+02   5.9121413e+02   5.3917591e+02   5.1589522e+02   4.5406977e+02
   6.9447196e+02   6.4104062e+02   5.3846010e+02   5.1284371e+02   4.5382630e+02
   6.2821632e+02   6.2791254e+02   5.5418010e+02   5.3044151e+02   4.5461273e+02
   5.5780400e+02   5.3507091e+02   4.7047854e+02   4.4689893e+02   4.2340735e+02
   6.2054066e+02   6.0712231e+02   5.2139928e+02   4.7260638e+02   4.3880715e+02
   6.7078311e+02   6.6642915e+02   5.5441502e+02   5.3065555e+02   4.5461758e+02
   6.5012989e+02   6.3175629e+02   5.3045669e+02   4.9989322e+02   4.5207850e+02
   6.5785863e+02   6.3458620e+02   5.3123131e+02   5.0138063e+02   4.5235148e+02
   5.5479656e+02   5.3104157e+02   4.5500427e+02   4.1739159e+02   4.1362397e+02
   5.5648153e+02   5.3357869e+02   4.7937695e+02   4.7274361e+02   4.5004885e+02
   5.8717286e+02   5.7480607e+02   5.1267097e+02   4.6092156e+02   4.0855723e+02
   6.0748626e+02   6.0648694e+02   5.5237533e+02   5.2882552e+02   4.5457362e+02
   6.8942014e+02   6.2910979e+02   5.2118588e+02   4.6207333e+02   4.1681448e+02
   7.6910099e+02   6.6256011e+02   5.5308920e+02   5.2937178e+02   4.5458702e+02
   5.7008836e+02   5.5939570e+02   5.2931180e+02   5.1212019e+02   4.5393422e+02
   5.9537230e+02   5.8552820e+02   5.1874653e+02   4.7640990e+02   4.4239508e+02
   5.5476567e+02   5.3100037e+02   4.5479987e+02   4.1272275e+02   4.0949834e+02
   5.6634740e+02   5.5908222e+02   5.4138622e+02   5.2359750e+02   4.5445592e+02
   5.5801870e+02   5.3534830e+02   4.7064830e+02   4.4484040e+02   4.0031321e+02
   5.9896856e+02   5.9881674e+02   5.5431356e+02   5.3060057e+02   4.5461639e+02
   5.5868849e+02   5.3845115e+02   5.0443848e+02   4.9631172e+02   4.5311268e+02
   5.5486166e+02   5.3114445e+02   4.7122024e+02   4.7057872e+02   4.5408270e+02
   6.2028425e+02   6.0583002e+02   5.1974474e+02   4.6126410e+02   3.9463339e+02
   5.7844491e+02   5.6424663e+02   5.0909862e+02   4.6665732e+02   4.3266421e+02
   5.6889079e+02   5.5152918e+02   5.0139832e+02   4.6936178e+02   4.3804795e+02
   5.8262712e+02   5.7363437e+02   5.2596750e+02   5.0210770e+02   4.5263853e+02
   5.8970629e+02   5.8416378e+02   5.3632697e+02   5.1349219e+02   4.5391681e+02
   5.5961894e+02   5.3758093e+02   4.7689348e+02   4.5115166e+02   4.2026078e+02
   5.5508505e+02   5.3235326e+02   5.2245198e+02   5.2126973e+02   4.5460265e+02
   5.7022294e+02   5.5267176e+02   4.9994288e+02   4.6128658e+02   4.2455966e+02
   6.5555931e+02   6.5513077e+02   5.5455458e+02   5.3078942e+02   4.5462070e+02
   6.7618480e+02   6.3710310e+02   5.3286496e+02   5.0438477e+02   4.5284362e+02
   6.2823050e+02   6.1347603e+02   5.2132391e+02   4.6920669e+02   4.3487637e+02
   5.7353506e+02   5.6797538e+02   5.4214122e+02   5.2223330e+02   4.5439482e+02
   6.0061373e+02   5.9839428e+02   5.4804836e+02   5.2489786e+02   4.5446201e+02
   5.8175853e+02   5.8118208e+02   5.5335275e+02   5.2996181e+02   4.5460216e+02
   5.6473038e+02   5.4472380e+02   4.8994459e+02   4.5681076e+02   4.1424747e+02
   6.2073943e+02   6.0686118e+02   5.2070362e+02   4.6823751e+02   4.3356943e+02
   5.5911800e+02   5.3687050e+02   4.7490112e+02   4.4906930e+02   4.1564846e+02
   6.1344259e+02   6.1300364e+02   5.5377867e+02   5.3008651e+02   4.5460453e+02
   5.9172199e+02   5.8239970e+02   5.2085463e+02   4.8634932e+02   4.4831280e+02
   6.0259110e+02   5.9469929e+02   5.2743078e+02   4.9770257e+02   4.5169234e+02
   5.5474295e+02   5.3097036e+02   4.5811735e+02   4.5801476e+02   4.5451971e+02
   6.3608104e+02   6.1871287e+02   5.2082232e+02   4.6291816e+02   4.2174137e+02
   6.0269631e+02   5.9934795e+02   5.4453544e+02   5.2128171e+02   4.5433131e+02
   7.1634200e+02   6.2917353e+02   5.2111493e+02   4.6133074e+02   3.9347966e+02
   6.3366443e+02   6.2418184e+02   5.3548790e+02   5.0899679e+02   4.5345393e+02
   5.5598360e+02   5.3261537e+02   4.6244046e+02   4.3954631e+02   4.2698556e+02
   5.5717283e+02   5.3735885e+02   5.1921946e+02   5.1411196e+02   4.5439620e+02
   5.5696949e+02   5.3392325e+02   4.6638907e+02   4.4030341e+02   3.8010176e+02
   6.6425237e+02   6.5364780e+02   5.5141863e+02   5.2774213e+02   4.5454433e+02
   5.5609467e+02   5.3400056e+02   5.0870513e+02   5.0590324e+02   4.5430015e+02
   6.0341188e+02   5.9916487e+02   5.4158576e+02   5.1804647e+02   4.5418400e+02
   5.7308718e+02   5.6301920e+02   5.2884081e+02   5.1015366e+02   4.5374024e+02
   6.6379244e+02   6.3099110e+02   5.2392412e+02   4.7987050e+02   4.4460715e+02
   5.8684915e+02   5.7514206e+02   5.1442501e+02   4.7013107e+02   4.3665697e+02
   5.8407164e+02   5.7209332e+02   5.1415938e+02   4.7380446e+02   4.4054994e+02
   5.7016802e+02   5.5734330e+02   5.2099722e+02   5.0289124e+02   4.5297424e+02
   7.1055016e+02   6.3023308e+02   5.2217956e+02   4.6998740e+02   4.3582858e+02
   5.6486253e+02   5.4512600e+02   4.9171815e+02   4.6071168e+02   4.2835328e+02
   5.5694819e+02   5.3389917e+02   4.6658031e+02   4.4176355e+02   4.1883468e+02
   5.5541085e+02   5.3185358e+02   4.5869613e+02   4.2886255e+02   3.9740284e+02
   6.4537937e+02   6.2642039e+02   5.2436312e+02   4.8237471e+02   4.4615735e+02
   5.5477166e+02   5.3594549e+02   5.3575434e+02   5.3080222e+02   4.5462366e+02
   6.1297533e+02   6.1025819e+02   5.4839886e+02   5.2495227e+02   4.5446256e+02
   5.8963444e+02   5.8870749e+02   5.5207323e+02   5.2880964e+02   4.5457414e+02
   6.1686092e+02   6.1679356e+02   5.5459488e+02   5.3083308e+02   4.5462171e+02
   7.7413921e+02   7.7062544e+02   5.5473705e+02   5.3096281e+02   4.5462455e+02
   6.2177589e+02   6.0717486e+02   5.1990736e+02   4.6159178e+02   4.1207897e+02
   6.5159465e+02   6.3731438e+02   5.3935387e+02   5.1407785e+02   4.5392531e+02
   5.5475350e+02   5.3098576e+02   4.6669193e+02   4.6658466e+02   4.5452086e+02
   6.1507004e+02   6.1431845e+02   5.5308562e+02   5.2943865e+02   4.5458894e+02
   5.9441412e+02   5.8330741e+02   5.1545630e+02   4.6127944e+02   4.1145748e+02
   5.8009938e+02   5.6612177e+02   5.0928365e+02   4.6299791e+02   4.2521154e+02
   5.5479775e+02   5.3104269e+02   4.5500077e+02   4.1346062e+02   4.0314779e+02
   5.5476765e+02   5.3100361e+02   4.5485898e+02   4.3138424e+02   4.3097870e+02
   6.4568625e+02   6.2504008e+02   5.2216344e+02   4.7117944e+02   4.3723913e+02
   5.5728460e+02   5.3434861e+02   4.6771415e+02   4.4182917e+02   3.8163625e+02
   5.5489810e+02   5.3121046e+02   4.7671845e+02   4.7606851e+02   4.5418705e+02
   6.3256866e+02   6.1621931e+02   5.2064567e+02   4.6251741e+02   4.1993358e+02
   5.5639797e+02   5.3317243e+02   4.6543944e+02   4.4643377e+02   4.3274056e+02
   5.5622956e+02   5.3294158e+02   4.6366292e+02   4.4064430e+02   4.2614438e+02
   6.3753913e+02   6.3547113e+02   5.5177006e+02   5.2811814e+02   4.5455471e+02
   5.5879605e+02   5.3644945e+02   4.7441629e+02   4.5046053e+02   4.2432223e+02
   5.5544048e+02   5.3190083e+02   4.6162801e+02   4.5000355e+02   4.4233956e+02
   5.9507183e+02   5.8788077e+02   5.2876188e+02   5.0208912e+02   4.5254788e+02
   5.5557388e+02   5.3208422e+02   4.6367771e+02   4.5370780e+02   4.4419642e+02
   6.1685308e+02   6.0780918e+02   5.3138325e+02   5.0321631e+02   4.5268087e+02
   5.5591478e+02   5.3252924e+02   4.6348418e+02   4.4720010e+02   4.3666409e+02
   5.6603860e+02   5.4654553e+02   4.9235874e+02   4.5708966e+02   3.8924726e+02
   5.5479606e+02   5.3104137e+02   4.5520339e+02   4.4000994e+02   4.3928550e+02
   6.5359602e+02   6.3656355e+02   5.3676454e+02   5.1056331e+02   4.5361717e+02
   5.5538310e+02   5.3182045e+02   4.5887627e+02   4.3364053e+02   4.2510959e+02
   5.6870478e+02   5.5221357e+02   5.0542516e+02   4.7873513e+02   4.4557425e+02
   5.5528309e+02   5.3168829e+02   4.5832371e+02   4.3360312e+02   4.2657775e+02
   6.8572100e+02   6.8311120e+02   5.5470758e+02   5.3093501e+02   4.5462400e+02
   5.5474103e+02   5.3096814e+02   4.6413504e+02   4.6410813e+02   4.5459780e+02
   6.5010477e+02   6.2714394e+02   5.2264218e+02   4.7372483e+02   4.3984495e+02
   5.5510539e+02   5.3145308e+02   4.5796157e+02   4.4272983e+02   4.3864803e+02
   5.5478002e+02   5.3101898e+02   4.5488555e+02   4.1101987e+02   3.9420466e+02
   5.8951364e+02   5.8080017e+02   5.2385886e+02   4.9496868e+02   4.5115008e+02
   6.2008121e+02   6.0602382e+02   5.2027963e+02   4.6567340e+02   4.2936354e+02
   6.8691899e+02   6.6191824e+02   5.5337915e+02   5.2965486e+02   4.5459395e+02
   5.8637328e+02   5.7464339e+02   5.1445074e+02   4.7107491e+02   4.3773462e+02
   6.3525899e+02   6.1883302e+02   5.2163932e+02   4.6940718e+02   4.3512035e+02
   7.0727721e+02   6.2917137e+02   5.2115634e+02   4.6175235e+02   4.1346504e+02
   6.2018255e+02   6.1766903e+02   5.4897301e+02   5.2543637e+02   4.5447738e+02
   5.5474063e+02   5.3096732e+02   4.5464317e+02   4.3347946e+02   4.3345063e+02
   6.4609552e+02   6.2414527e+02   5.2094269e+02   4.6164197e+02   4.1205081e+02
   6.7750413e+02   6.4046775e+02   5.3793481e+02   5.1213973e+02   4.5376551e+02
   5.5569780e+02   5.3223281e+02   4.6030328e+02   4.3206953e+02   4.0787098e+02
   5.7520751e+02   5.6277926e+02   5.1740830e+02   4.9292791e+02   4.5089676e+02
   6.5785556e+02   6.2991550e+02   5.2354937e+02   4.7824257e+02   4.4349765e+02
   6.6285301e+02   6.5877664e+02   5.5378232e+02   5.3004722e+02   4.5460358e+02
   5.7732656e+02   5.6421754e+02   5.1312964e+02   4.8109490e+02   4.4611872e+02
   6.4534710e+02   6.2451244e+02   5.2170915e+02   4.6810728e+02   4.3330428e+02
   5.5475057e+02   5.3158435e+02   5.3097941e+02   5.3036611e+02   4.5462398e+02
   6.1346027e+02   6.0256717e+02   5.2444645e+02   4.8751705e+02   4.4864204e+02
   6.9904998e+02   6.6604303e+02   5.5388293e+02   5.3014263e+02   4.5460578e+02
   5.5517555e+02   5.3154534e+02   4.5752764e+02   4.3029868e+02   4.2302866e+02
   6.1780768e+02   6.0458096e+02   5.2104213e+02   4.7186195e+02   4.3805255e+02
   6.4084291e+02   6.2173871e+02   5.2115359e+02   4.6456689e+02   4.2689501e+02
   6.3200798e+02   6.1569105e+02   5.2049517e+02   4.6136826e+02   4.0469774e+02
   5.5546651e+02   5.3193117e+02   4.5945387e+02   4.3535052e+02   4.2662451e+02
   5.7478621e+02   5.6620386e+02   5.3249070e+02   5.1319729e+02   4.5396196e+02
   6.0989084e+02   5.9756090e+02   5.1872300e+02   4.6217189e+02   4.1851025e+02
   5.5474423e+02   5.3097220e+02   4.5473108e+02   4.4737817e+02   4.4726575e+02
   6.1730927e+02   6.0500989e+02   5.2273729e+02   4.8028887e+02   4.4493865e+02
   5.5815305e+02   5.5780725e+02   5.5433011e+02   5.3089388e+02   4.5462329e+02
   5.8080911e+02   5.6765106e+02   5.1149493e+02   4.7003667e+02   4.3691526e+02
   5.5647297e+02   5.3326643e+02   4.6489334e+02   4.4214547e+02   4.2626362e+02
   5.5474992e+02   5.3097948e+02   4.5469876e+02   4.0465631e+02   3.8828825e+02
   5.5487965e+02   5.3115102e+02   4.5551928e+02   4.1812878e+02   3.9934915e+02
   6.4574652e+02   6.2489644e+02   5.2195397e+02   4.6977513e+02   4.3557547e+02
   5.5546152e+02   5.3313730e+02   5.1805454e+02   5.1621830e+02   4.5455419e+02
   5.6414213e+02   5.4408351e+02   4.9017021e+02   4.6014393e+02   4.2819391e+02
   5.9395437e+02   5.9271930e+02   5.5100887e+02   5.2781200e+02   4.5454774e+02
   6.5356020e+02   6.2702573e+02   5.2130831e+02   4.6399623e+02   4.2536496e+02
   6.4367686e+02   6.2632349e+02   5.2566385e+02   4.8730853e+02   4.4851104e+02
   5.9784690e+02   5.8703439e+02   5.1664198e+02   4.6285722e+02   4.2244718e+02
   6.4428525e+02   6.2513774e+02   5.2317051e+02   4.7712017e+02   4.4269320e+02
   5.5604214e+02   5.3774248e+02   5.3098004e+02   5.2520997e+02   4.5457689e+02
   6.1064383e+02   6.0092190e+02   5.2613936e+02   4.9295856e+02   4.5049574e+02
   6.3642358e+02   6.3568874e+02   5.5369237e+02   5.2997184e+02   4.5460167e+02
   5.5596062e+02   5.3272492e+02   4.7418285e+02   4.6847520e+02   4.4986048e+02
   5.7054302e+02   5.5399323e+02   5.0397087e+02   4.7125371e+02   4.3955414e+02
   5.5584552e+02   5.3242983e+02   4.6123973e+02   4.3476231e+02   4.1821745e+02
   5.9024729e+02   5.8079173e+02   5.2076968e+02   4.8719389e+02   4.4867492e+02
   6.5611882e+02   6.5066581e+02   5.5179080e+02   5.2811197e+02   4.5455444e+02
   5.9097253e+02   5.8074274e+02   5.1802088e+02   4.7825610e+02   4.4381164e+02
   6.0227796e+02   5.9591711e+02   5.3341299e+02   5.0796889e+02   4.5335979e+02
   5.5884495e+02   5.4020123e+02   5.1683088e+02   5.0955082e+02   4.5411041e+02
   5.5536656e+02   5.3181459e+02   4.6432514e+02   4.5784310e+02   4.4802161e+02
   6.1143286e+02   5.9934158e+02   5.2007885e+02   4.6995298e+02   4.3592845e+02
   5.5561705e+02   5.3382441e+02   5.2058553e+02   5.1820460e+02   4.5455708e+02
   6.0259806e+02   6.0257732e+02   5.5468342e+02   5.3091633e+02   4.5462345e+02
   5.6675953e+02   5.4765833e+02   4.9420674e+02   4.5889774e+02   4.2040090e+02
   5.5480022e+02   5.3306666e+02   5.3219046e+02   5.3013427e+02   4.5462244e+02
   5.5852095e+02   5.3613835e+02   4.7532060e+02   4.5535294e+02   4.3314591e+02
   6.0761167e+02   6.0295520e+02   5.4202043e+02   5.1832377e+02   4.5419614e+02
   5.8525513e+02   5.7964731e+02   5.3778886e+02   5.1586955e+02   4.5408628e+02
   5.5761820e+02   5.4796570e+02   5.4265381e+02   5.2827200e+02   4.5458250e+02
   6.5739838e+02   6.5709350e+02   5.5463020e+02   5.3086132e+02   4.5462226e+02
   5.5544565e+02   5.3220115e+02   4.8975698e+02   4.8770616e+02   4.5389638e+02
   5.6494464e+02   5.4590725e+02   4.9605406e+02   4.6964311e+02   4.3981364e+02
   5.5587733e+02   5.3246937e+02   4.6122624e+02   4.3334148e+02   3.9549580e+02
   5.5533464e+02   5.3275560e+02   5.1760415e+02   5.1608507e+02   4.5456431e+02
   5.5893362e+02   5.3686543e+02   4.7936704e+02   4.6173817e+02   4.3856153e+02
   5.8153059e+02   5.7394287e+02   5.3190422e+02   5.1031673e+02   4.5368152e+02
   5.5826229e+02   5.4736195e+02   5.4013487e+02   5.2684454e+02   4.5455943e+02
   6.1642650e+02   6.1218377e+02   5.4468969e+02   5.2098820e+02   4.5431646e+02
   6.0428941e+02   5.9363849e+02   5.1919336e+02   4.7020971e+02   4.3630928e+02
   5.5757666e+02   5.4324684e+02   5.3504482e+02   5.2508866e+02   4.5454547e+02
   5.6714309e+02   5.5852522e+02   5.3768936e+02   5.2067584e+02   4.5436886e+02
   6.0591813e+02   5.9538605e+02   5.2042602e+02   4.7527549e+02   4.4137072e+02
   5.5637421e+02   5.3312748e+02   4.6370078e+02   4.3693166e+02   3.9275835e+02
   5.8051973e+02   5.6928126e+02   5.1810240e+02   4.8902808e+02   4.4954389e+02
   6.8255660e+02   6.2911709e+02   5.2123268e+02   4.6253032e+02   4.1985157e+02
   5.9243473e+02   5.8462682e+02   5.2656411e+02   4.9901773e+02   4.5200917e+02
   5.5738615e+02   5.3520701e+02   4.8737253e+02   4.7944152e+02   4.5074136e+02
   5.9314352e+02   5.9275706e+02   5.5361808e+02   5.3003792e+02   4.5460368e+02
   5.7185582e+02   5.5497981e+02   5.0216203e+02   4.6239057e+02   4.2648521e+02
   5.7216108e+02   5.5527199e+02   5.0200715e+02   4.6078673e+02   4.2125941e+02
   5.5477021e+02   5.3100623e+02   4.5482448e+02   4.1062057e+02   4.0269159e+02
   6.0746413e+02   5.9564886e+02   5.1841814e+02   4.6238467e+02   4.1985982e+02
   5.5982500e+02   5.3786170e+02   4.7743277e+02   4.5116182e+02   4.1828103e+02
   6.0253868e+02   5.9909051e+02   5.4416267e+02   5.2090100e+02   4.5431584e+02
   6.0297386e+02   5.9770068e+02   5.3776539e+02   5.1357621e+02   4.5390238e+02
   5.5573724e+02   5.3228725e+02   4.6072754e+02   4.3463028e+02   4.2061694e+02
   5.5806577e+02   5.3541662e+02   4.7096564e+02   4.4557165e+02   4.1338886e+02
   5.5814951e+02   5.3552699e+02   4.7114481e+02   4.4528477e+02   3.9644467e+02
   6.2300702e+02   6.1096063e+02   5.2480023e+02   4.8652749e+02   4.4821492e+02
   5.8162077e+02   5.7664909e+02   5.4086981e+02   5.1960725e+02   4.5427941e+02
   5.7640081e+02   5.6257456e+02   5.1117080e+02   4.7749780e+02   4.4388510e+02
   5.5586881e+02   5.3255154e+02   4.7128070e+02   4.6505919e+02   4.4884135e+02
   6.2164326e+02   6.1278303e+02   5.3263964e+02   5.0501652e+02   4.5294950e+02
   6.2788283e+02   6.1293878e+02   5.2096952e+02   4.6688355e+02   4.3144970e+02
   6.1735458e+02   6.1521855e+02   5.4992312e+02   5.2641614e+02   4.5450709e+02
   5.5565726e+02   5.3219551e+02   4.6410745e+02   4.5362864e+02   4.4363262e+02
   5.6075399e+02   5.4663157e+02   5.2964427e+02   5.1843782e+02   4.5437768e+02
   6.7863152e+02   6.2977282e+02   5.2190931e+02   4.6812913e+02   4.3332199e+02
   5.9304976e+02   5.8879675e+02   5.4072829e+02   5.1792416e+02   4.5418578e+02
   5.6516458e+02   5.5328095e+02   5.3021073e+02   5.1567838e+02   4.5420708e+02
   5.5541418e+02   5.3186164e+02   4.5909600e+02   4.3433974e+02   4.2578291e+02
   5.5986782e+02   5.3790089e+02   4.7720819e+02   4.5012181e+02   4.0394584e+02
   5.5670694e+02   5.3359963e+02   4.6776855e+02   4.5074704e+02   4.3559900e+02
   5.6865983e+02   5.5656168e+02   5.2556677e+02   5.0917658e+02   4.5372243e+02
   6.1350431e+02   6.0215663e+02   5.2319775e+02   4.8326283e+02   4.4670520e+02
   5.6525425e+02   5.5125850e+02   5.2263020e+02   5.0863056e+02   4.5375657e+02
   5.9009899e+02   5.8244973e+02   5.2794289e+02   5.0221282e+02   4.5259443e+02
   6.1220418e+02   6.0720469e+02   5.4218602e+02   5.1831819e+02   4.5419458e+02
   5.6343930e+02   5.4561290e+02   5.0592865e+02   4.8959708e+02   4.5096331e+02
   5.6687478e+02   5.5589762e+02   5.3125281e+02   5.1557848e+02   4.5417873e+02
   5.5485522e+02   5.3112037e+02   4.5586198e+02   4.4236115e+02   4.4090155e+02
   5.6678041e+02   5.4765605e+02   4.9405735e+02   4.5839501e+02   4.1755865e+02
   5.6192378e+02   5.4115234e+02   4.8718173e+02   4.6330568e+02   4.3541948e+02
   5.5707636e+02   5.3407165e+02   4.6708826e+02   4.4212703e+02   4.1763139e+02
   5.8321352e+02   5.8002775e+02   5.4614300e+02   5.2415235e+02   4.5444435e+02
   5.6561287e+02   5.4608339e+02   4.9244512e+02   4.5926323e+02   4.2387972e+02
   5.5553815e+02   5.3203737e+02   4.6374741e+02   4.5440466e+02   4.4488811e+02
   6.3037978e+02   6.1692395e+02   5.2424100e+02   4.8334072e+02   4.4670252e+02
   6.0278187e+02   6.0160494e+02   5.5146285e+02   5.2804779e+02   4.5455345e+02
   6.2537848e+02   6.1535240e+02   5.3051478e+02   5.0093530e+02   4.5228385e+02
   5.9680872e+02   5.8587982e+02   5.1613637e+02   4.6126041e+02   4.1010194e+02
   5.6281233e+02   5.4351042e+02   4.9734352e+02   4.7781426e+02   4.4658003e+02
   6.4239095e+02   6.4216323e+02   5.5448511e+02   5.3072474e+02   4.5461918e+02
   5.5504709e+02   5.3146723e+02   4.8252744e+02   4.8151874e+02   4.5408902e+02
   6.5526530e+02   6.4249449e+02   5.4444516e+02   5.2031921e+02   4.5428492e+02
   5.5844541e+02   5.3596702e+02   4.7328192e+02   4.5004515e+02   4.2567351e+02
   5.9947855e+02   5.9085101e+02   5.2354977e+02   4.8949722e+02   4.4944009e+02
   5.5483388e+02   5.3109231e+02   4.5691068e+02   4.5215998e+02   4.4983427e+02
   6.1478051e+02   6.0126639e+02   5.1918963e+02   4.6123136e+02   3.9263949e+02
   6.1127364e+02   6.0567453e+02   5.4027415e+02   5.1608655e+02   4.5407061e+02
   6.0026640e+02   6.0026048e+02   5.5472210e+02   5.3095025e+02   4.5462432e+02
   6.4658869e+02   6.4499467e+02   5.5329639e+02   5.2958307e+02   4.5459235e+02
   5.6081452e+02   5.3922996e+02   4.8023262e+02   4.5238382e+02   4.1353949e+02
   6.4180899e+02   6.3971666e+02   5.5225258e+02   5.2857798e+02   4.5456678e+02
   5.5676623e+02   5.3365085e+02   4.6552621e+02   4.3937880e+02   4.0565962e+02
   5.5496749e+02   5.3127353e+02   4.6031098e+02   4.5617296e+02   4.5041471e+02
   5.8093042e+02   5.7492546e+02   5.3771801e+02   5.1664390e+02   4.5414159e+02
   6.2648082e+02   6.1584935e+02   5.2925099e+02   4.9822979e+02   4.5175734e+02
   5.6916960e+02   5.5101396e+02   4.9765277e+02   4.5845494e+02   3.9513489e+02
   5.5542833e+02   5.3188166e+02   4.5972210e+02   4.4012994e+02   4.3301669e+02
   5.5623977e+02   5.3764164e+02   5.2938195e+02   5.2382040e+02   4.5456406e+02
   6.0575217e+02   6.0562090e+02   5.5442851e+02   5.3068976e+02   4.5461840e+02
   6.2070935e+02   6.0685780e+02   5.2073808e+02   4.6847880e+02   4.3391414e+02
   6.5930787e+02   6.2793108e+02   5.2106461e+02   4.6131999e+02   3.8555736e+02
   5.6083802e+02   5.3924922e+02   4.8012387e+02   4.5190731e+02   3.9785542e+02
   5.9630198e+02   5.8967945e+02   5.3120347e+02   5.0567819e+02   4.5308375e+02
   5.5553538e+02   5.3201930e+02   4.5946804e+02   4.3116736e+02   4.1388552e+02
   6.4093557e+02   6.4009997e+02   5.5375882e+02   5.3003232e+02   4.5460319e+02
   5.5481343e+02   5.3106464e+02   4.5555166e+02   4.4453244e+02   4.4349945e+02
   5.6492918e+02   5.4506479e+02   4.9077691e+02   4.5804376e+02   4.2113275e+02
   5.8486321e+02   5.7407372e+02   5.1784012e+02   4.8407371e+02   4.4741716e+02
   5.5635494e+02   5.3313057e+02   4.6699710e+02   4.5263357e+02   4.3910273e+02
   5.6564215e+02   5.4712228e+02   4.9838976e+02   4.7209145e+02   4.4168611e+02
   6.6252365e+02   6.2833356e+02   5.2108271e+02   4.6134358e+02   3.9870924e+02
   5.7746573e+02   5.6452704e+02   5.1364554e+02   4.8217278e+02   4.4671546e+02
   6.5982221e+02   6.3016530e+02   5.2344518e+02   4.7767779e+02   4.4309403e+02
   5.9471349e+02   5.9117549e+02   5.4318915e+02   5.2037266e+02   4.5429730e+02
   5.6536223e+02   5.5155948e+02   5.2323722e+02   5.0915804e+02   4.5379803e+02
   6.2979775e+02   6.2958392e+02   5.5436408e+02   5.3061356e+02   4.5461663e+02
   5.5545914e+02   5.3191981e+02   4.5917757e+02   4.3232988e+02   4.2103352e+02
   5.5572914e+02   5.3231171e+02   4.6697186e+02   4.5908956e+02   4.4662877e+02
   6.0913901e+02   6.0855390e+02   5.5339098e+02   5.2974461e+02   4.5459638e+02
   6.8061673e+02   6.3326007e+02   5.2642972e+02   4.8925189e+02   4.4924093e+02
   6.2758525e+02   6.2610243e+02   5.5184232e+02   5.2821590e+02   4.5455751e+02
   6.0039955e+02   5.9485364e+02   5.3619202e+02   5.1188111e+02   4.5376543e+02
   5.5567325e+02   5.3220114e+02   4.6020254e+02   4.3220216e+02   4.1207193e+02
   6.5687452e+02   6.5635871e+02   5.5454481e+02   5.3078005e+02   4.5462043e+02
   6.5337206e+02   6.3086716e+02   5.2668369e+02   4.9025104e+02   4.4959286e+02
   6.5608049e+02   6.2804685e+02   5.2175359e+02   4.6741670e+02   4.3224818e+02
   5.5880904e+02   5.3721681e+02   4.8701903e+02   4.7441245e+02   4.4742645e+02
   6.7798903e+02   6.6494182e+02   5.5400976e+02   5.3026566e+02   4.5460850e+02
   6.3499580e+02   6.1931477e+02   5.2259562e+02   4.7525710e+02   4.4123544e+02
   5.5599488e+02   5.3263155e+02   4.6280207e+02   4.4166900e+02   4.2990605e+02
   6.1459644e+02   6.0144569e+02   5.1975535e+02   4.6569911e+02   4.2946533e+02
   5.6073138e+02   5.3922107e+02   4.8144039e+02   4.5634451e+02   4.2798922e+02
   5.5481958e+02   5.3107327e+02   4.5746265e+02   4.5440711e+02   4.5154497e+02
   5.5726970e+02   5.3433309e+02   4.6788064e+02   4.4289613e+02   4.1698470e+02
   6.0618693e+02   6.0560321e+02   5.5334786e+02   5.2971885e+02   4.5459578e+02
   6.4726028e+02   6.2461091e+02   5.2092975e+02   4.6131677e+02   3.9008572e+02
   5.5613182e+02   5.3280601e+02   4.6252053e+02   4.3526584e+02   3.8093855e+02
   5.6330094e+02   5.4267242e+02   4.8650856e+02   4.5505719e+02   3.8086511e+02
   6.2671120e+02   6.2189701e+02   5.4442618e+02   5.2050998e+02   4.5429461e+02
   6.5230482e+02   6.2731174e+02   5.2200004e+02   4.6944931e+02   4.3515160e+02
   5.5644072e+02   5.3321627e+02   4.6402604e+02   4.3741291e+02   4.0197046e+02
   5.5692661e+02   5.4091723e+02   5.3309152e+02   5.2489020e+02   4.5455477e+02
   6.2101174e+02   6.0650732e+02   5.1984930e+02   4.6162590e+02   4.1263459e+02
   5.9054141e+02   5.8099581e+02   5.2037124e+02   4.8586534e+02   4.4812426e+02
   5.8735262e+02   5.7511172e+02   5.1296266e+02   4.6209403e+02   4.2043002e+02
   6.3859098e+02   6.2296553e+02   5.2485224e+02   4.8476213e+02   4.4740597e+02
   5.5869853e+02   5.3638485e+02   4.7583869e+02   4.5535509e+02   4.3257489e+02
   6.4055983e+02   6.3727198e+02   5.5042440e+02   5.2678590e+02   4.5451733e+02
   5.9166879e+02   5.8044257e+02   5.1522757e+02   4.6524921e+02   4.2915826e+02
   5.7596658e+02   5.7310161e+02   5.4818827e+02   5.2651200e+02   4.5451786e+02
   5.5518767e+02   5.3155899e+02   4.5741222e+02   4.2603202e+02   4.0583864e+02
   6.0106416e+02   5.9473493e+02   5.3320874e+02   5.0783761e+02   4.5334646e+02
   5.9403074e+02   5.8374397e+02   5.1749315e+02   4.7263613e+02   4.3910487e+02
   5.5485383e+02   5.3111779e+02   4.5539822e+02   4.2248391e+02   4.1883523e+02
   6.3141390e+02   6.1791131e+02   5.2462997e+02   4.8466599e+02   4.4736793e+02
   5.5505727e+02   5.3138932e+02   4.5738239e+02   4.4038712e+02   4.3681819e+02
   6.3183164e+02   6.1602308e+02   5.2106224e+02   4.6619945e+02   4.3026527e+02
   5.9571648e+02   5.8671537e+02   5.2148676e+02   4.8548440e+02   4.4789456e+02
   5.5575633e+02   5.3278917e+02   4.9251312e+02   4.8973775e+02   4.5375619e+02
   5.6962655e+02   5.6918055e+02   5.5396400e+02   5.3055856e+02   4.5461612e+02
   6.2384562e+02   6.2219416e+02   5.5135619e+02   5.2776399e+02   4.5454530e+02
   5.7126519e+02   5.6830732e+02   5.4895291e+02   5.2753734e+02   4.5454725e+02
   6.4592702e+02   6.2945160e+02   5.2961914e+02   4.9815923e+02   4.5173176e+02
   5.5475547e+02   5.3118084e+02   5.2863989e+02   5.2843613e+02   4.5462385e+02
   5.5541221e+02   5.3200159e+02   4.7857903e+02   4.7601108e+02   4.5295221e+02
   5.8382477e+02   5.8150915e+02   5.4857080e+02   5.2617618e+02   4.5450470e+02
   6.6587642e+02   6.3068016e+02   5.2332543e+02   4.7696469e+02   4.4256844e+02
   5.5474123e+02   5.3096859e+02   4.7008864e+02   4.7007277e+02   4.5461088e+02
   6.5040954e+02   6.3477430e+02   5.3592338e+02   5.0937128e+02   4.5349232e+02
   5.6142158e+02   5.4032038e+02   4.8474183e+02   4.6048239e+02   4.3268266e+02
   6.0006422e+02   5.9312543e+02   5.3047453e+02   5.0382152e+02   4.5280585e+02
   5.5478662e+02   5.3102884e+02   4.5503184e+02   4.3419211e+02   4.3357152e+02
   5.8093965e+02   5.6782727e+02   5.1160109e+02   4.7016043e+02   4.3704598e+02
   6.3476513e+02   6.1861471e+02   5.2178215e+02   4.7046905e+02   4.3644152e+02
   5.5516784e+02   5.3153254e+02   4.5728329e+02   4.2548825e+02   4.0052761e+02
   7.3030612e+02   6.6030956e+02   5.5262954e+02   5.2892364e+02   4.5457571e+02
   5.8685966e+02   5.7464496e+02   5.1309233e+02   4.6396451e+02   4.2673217e+02
   5.5476822e+02   5.3100511e+02   4.5957855e+02   4.5898948e+02   4.5402205e+02
   7.0495776e+02   6.5490619e+02   5.5086542e+02   5.2718955e+02   4.5452875e+02
   6.2380820e+02   6.0933244e+02   5.2063084e+02   4.6620338e+02   4.3031115e+02
   5.5581248e+02   5.4043014e+02   5.3692704e+02   5.2836929e+02   4.5459801e+02
   6.4652718e+02   6.3655889e+02   5.4240723e+02   5.1796107e+02   4.5417118e+02
   6.5834071e+02   6.2794029e+02   5.2121786e+02   4.6282578e+02   4.2126785e+02
   5.5473936e+02   5.3096559e+02   4.5462854e+02   3.9831327e+02   3.9726613e+02
   5.9371614e+02   5.8513923e+02   5.2316053e+02   4.9122176e+02   4.5005890e+02
   5.5497913e+02   5.3128462e+02   4.5624687e+02   4.2685975e+02   4.2169789e+02
   6.1441109e+02   6.0098000e+02   5.1914892e+02   4.6123857e+02   3.9703205e+02
   5.5728990e+02   5.3437037e+02   4.6855105e+02   4.4577968e+02   4.2554802e+02
   5.5590064e+02   5.3251717e+02   4.6467091e+02   4.5172717e+02   4.4078023e+02
   5.5498454e+02   5.3129108e+02   4.5622966e+02   4.2466113e+02   4.1740633e+02
   5.5715501e+02   5.3426931e+02   4.7204586e+02   4.5782372e+02   4.4002921e+02
   5.5560267e+02   5.3210703e+02   4.5977192e+02   4.3102074e+02   4.0436670e+02
   5.5556208e+02   5.3206414e+02   4.6275007e+02   4.5128536e+02   4.4250455e+02
   5.5499434e+02   5.3130421e+02   4.5631046e+02   4.2575557e+02   4.1935402e+02
   5.5611099e+02   5.3309057e+02   4.8123140e+02   4.7645141e+02   4.5169234e+02
   5.9380217e+02   5.8652416e+02   5.2847547e+02   5.0195517e+02   4.5253150e+02
   5.5529820e+02   5.3170862e+02   4.5849590e+02   4.3490167e+02   4.2817673e+02
   5.5489718e+02   5.3117620e+02   4.5622562e+02   4.4192345e+02   4.3998427e+02
