# Supplementary material for: Rethinking Colour Constancy
Source: PLoS One. 2015 Sep 10;10(9):e0135029. doi: 10.1371/journal.pone.0135029 (PMC4565710; doi:10.1371/journal.pone.0135029)
Supplement: S1 Dataset — (ZIP) [file pone.0135029.s002.zip › 5-TransitionMetamerReflectanceData/NtoB_20munsells/fiveTr_14.txt]

   4.5582415e+02   5.1938351e+02   6.0374602e+02   6.1788162e+02   6.7416962e+02
   4.5585702e+02   4.9870602e+02   4.9895514e+02   5.2109555e+02   6.2891725e+02
   4.5301166e+02   4.9368153e+02   5.1124356e+02   5.3082610e+02   6.3229069e+02
   3.8013571e+02   4.5854705e+02   5.0613922e+02   5.3384249e+02   6.3778728e+02
   4.2164105e+02   4.6153465e+02   5.2769855e+02   5.5115119e+02   6.5402937e+02
   4.4009990e+02   4.7215379e+02   5.2730588e+02   5.4953426e+02   6.4775249e+02
   4.2454696e+02   4.6111853e+02   5.0780996e+02   5.3469504e+02   6.3804528e+02
   4.5584826e+02   5.1881746e+02   5.2766198e+02   5.2958053e+02   6.2917152e+02
   3.8725989e+02   4.6001069e+02   5.2944086e+02   5.5307003e+02   6.5979609e+02
   4.5468876e+02   5.0672771e+02   5.4456593e+02   5.5592384e+02   6.3824060e+02
   4.5583534e+02   5.1959832e+02   6.0583831e+02   6.2046325e+02   7.0154912e+02
   4.5575681e+02   5.1473032e+02   5.2040668e+02   5.2609627e+02   6.2934966e+02
   4.5590168e+02   5.2091765e+02   6.2758504e+02   6.5925506e+02   7.5314191e+02
   4.1925371e+02   4.4343595e+02   4.6942930e+02   5.2227612e+02   6.3024071e+02
   4.2906174e+02   4.5773525e+02   4.8599154e+02   5.2525164e+02   6.3239624e+02
   4.5543267e+02   5.1212764e+02   5.3036965e+02   5.3759423e+02   6.3119608e+02
   4.2136712e+02   4.6157141e+02   5.3190301e+02   5.5550746e+02   7.1141155e+02
   4.5590159e+02   5.2091644e+02   5.9984940e+02   6.0008560e+02   6.2925957e+02
   4.4592031e+02   4.7798086e+02   5.1069898e+02   5.3453944e+02   6.3577492e+02
   4.5368476e+02   5.0099396e+02   5.5477097e+02   5.7194567e+02   6.9325504e+02
   4.2729733e+02   4.5542484e+02   4.8268452e+02   5.2448642e+02   6.3193807e+02
   4.3590319e+02   4.4954239e+02   4.6764805e+02   5.2185374e+02   6.2979337e+02
   4.5589626e+02   5.2080647e+02   6.2489871e+02   6.4863131e+02   7.1333546e+02
   4.5589603e+02   5.2079533e+02   5.6307990e+02   5.6327510e+02   6.2906229e+02
   4.5589083e+02   5.2068850e+02   5.6552759e+02   5.6585370e+02   6.2920765e+02
   4.2921617e+02   4.6425555e+02   5.2790188e+02   5.5109761e+02   6.5282038e+02
   4.0528305e+02   4.2991557e+02   4.6041537e+02   5.2133502e+02   6.2927916e+02
   4.3057850e+02   4.5127248e+02   4.7358030e+02   5.2270212e+02   6.3057879e+02
   4.4054854e+02   4.7006405e+02   5.0156063e+02   5.3012392e+02   6.3436054e+02
   4.5446547e+02   5.0513090e+02   5.4224697e+02   5.5445428e+02   6.3847239e+02
   4.5438391e+02   5.0194441e+02   5.1852270e+02   5.3302910e+02   6.3207690e+02
   4.5408213e+02   5.0307518e+02   5.5088439e+02   5.6563043e+02   6.4769750e+02
   4.1688828e+02   4.6072718e+02   5.2829440e+02   5.5183038e+02   6.5580435e+02
   4.4513679e+02   4.7550282e+02   5.0326049e+02   5.3025706e+02   6.3387052e+02
   4.5395836e+02   5.0195951e+02   5.3826750e+02   5.5201227e+02   6.3886735e+02
   4.2903452e+02   4.4483934e+02   4.6742307e+02   5.2194879e+02   6.2990602e+02
   4.1413531e+02   4.6051505e+02   5.3071764e+02   5.5434849e+02   6.6652218e+02
   4.5587251e+02   5.2032265e+02   6.1524067e+02   6.3162352e+02   6.9759453e+02
   4.2690649e+02   4.6321649e+02   5.2852995e+02   5.5184262e+02   6.5460916e+02
   4.3398973e+02   4.6693210e+02   5.2242401e+02   5.4558672e+02   6.4525427e+02
   4.3115822e+02   4.6541986e+02   5.3233566e+02   5.5558749e+02   6.6767299e+02
   4.5589302e+02   5.2073748e+02   6.0335749e+02   6.0481717e+02   6.3103528e+02
   4.5501579e+02   5.0956925e+02   5.6818103e+02   5.8201848e+02   7.1096400e+02
   4.2780652e+02   4.6366018e+02   5.3098946e+02   5.5434076e+02   6.6167218e+02
   4.1064293e+02   4.5662986e+02   4.9460710e+02   5.2826498e+02   6.3443322e+02
   4.5563710e+02   5.1627247e+02   5.6716134e+02   5.7271171e+02   6.3589698e+02
   4.5170467e+02   4.6736059e+02   4.7213611e+02   5.2147313e+02   6.2929403e+02
   4.5519451e+02   5.1084056e+02   5.4558655e+02   5.5406181e+02   6.3515808e+02
   4.5554740e+02   5.1504324e+02   5.7927666e+02   5.8915265e+02   6.5133219e+02
   4.5588995e+02   5.2035239e+02   5.2839421e+02   5.2895410e+02   6.2895982e+02
   4.4599156e+02   4.7923573e+02   5.2270720e+02   5.4403440e+02   6.4116711e+02
   4.5577703e+02   5.1851887e+02   5.9733146e+02   6.0912175e+02   6.6112812e+02
   4.5332021e+02   4.7688909e+02   4.8111963e+02   5.2181906e+02   6.2940442e+02
   4.5588703e+02   5.1996351e+02   5.2518788e+02   5.2613542e+02   6.2896125e+02
   4.2995091e+02   4.6475664e+02   5.3302501e+02   5.5639897e+02   7.6300990e+02
   4.5589513e+02   5.2077939e+02   5.8660640e+02   5.8698969e+02   6.2949294e+02
   4.5571617e+02   5.1748678e+02   5.9092948e+02   6.0090704e+02   6.5570149e+02
   4.4837461e+02   4.5851757e+02   4.6598296e+02   5.2135124e+02   6.2925628e+02
   4.3051794e+02   4.6505968e+02   5.3264074e+02   5.5595392e+02   6.7850267e+02
   4.5494095e+02   5.0893802e+02   5.6251217e+02   5.7533408e+02   6.5066771e+02
   4.5586906e+02   5.1918273e+02   5.2524720e+02   5.2690435e+02   6.2904394e+02
   4.5560828e+02   5.1586603e+02   5.7419976e+02   5.8131361e+02   6.4056216e+02
   4.3728994e+02   4.4390603e+02   4.6129026e+02   5.2130246e+02   6.2923635e+02
   4.5550987e+02   5.1431078e+02   5.4787750e+02   5.5370000e+02   6.3303464e+02
   4.5501705e+02   5.0725844e+02   5.2407288e+02   5.3493112e+02   6.3172685e+02
   4.0467501e+02   4.5430146e+02   4.8772415e+02   5.2599840e+02   6.3306979e+02
   4.5568895e+02   5.1704557e+02   5.6444718e+02   5.6883076e+02   6.3381150e+02
   4.3744978e+02   4.6988789e+02   5.3473111e+02   5.5762109e+02   7.1391754e+02
   4.4864494e+02   4.8354740e+02   5.2021046e+02   5.4089636e+02   6.3827587e+02
   4.4683333e+02   4.8116073e+02   5.3960182e+02   5.6108327e+02   6.9280742e+02
   4.5459609e+02   4.8711535e+02   4.9089523e+02   5.2217834e+02   6.2941398e+02
   4.5588627e+02   5.2059744e+02   5.9398544e+02   5.9508141e+02   6.3075004e+02
   4.3379177e+02   4.6711537e+02   5.3381807e+02   5.5698794e+02   7.4615297e+02
   3.9799082e+02   4.3559095e+02   4.6400365e+02   5.2167411e+02   6.2964088e+02
   4.5583607e+02   5.1960943e+02   6.0398801e+02   6.1591665e+02   6.5191637e+02
   4.4591460e+02   4.7970410e+02   5.3865466e+02   5.6031711e+02   6.7721365e+02
   4.1390350e+02   4.2963145e+02   4.5989571e+02   5.2128647e+02   6.2922548e+02
   4.5493532e+02   5.0890692e+02   5.6666157e+02   5.8071120e+02   6.8214893e+02
   4.4438416e+02   4.6844962e+02   4.8492850e+02   5.2398047e+02   6.3102720e+02
   4.1954260e+02   4.5988843e+02   5.0782714e+02   5.3480847e+02   6.3825847e+02
   4.4528947e+02   4.7589919e+02   5.0414502e+02   5.3069237e+02   6.3404801e+02
   4.2620175e+02   4.5184014e+02   4.7731662e+02   5.2339634e+02   6.3117333e+02
   4.5579694e+02   5.1888061e+02   5.7591899e+02   5.7892421e+02   6.3318104e+02
   4.5549611e+02   5.1439570e+02   5.8059371e+02   5.9225547e+02   7.3521324e+02
   4.5168009e+02   4.9256867e+02   5.4668713e+02   5.6610103e+02   6.7950827e+02
   4.1416484e+02   4.2008428e+02   4.5665737e+02   5.2102743e+02   6.2894364e+02
   4.1301839e+02   4.5736683e+02   4.9712961e+02   5.2924990e+02   6.3500195e+02
   4.1688332e+02   4.2721529e+02   4.5848559e+02   5.2116775e+02   6.2909659e+02
   4.1910346e+02   4.5664035e+02   4.9172960e+02   5.2717939e+02   6.3373430e+02
   4.2320462e+02   4.6029346e+02   5.0461012e+02   5.3279250e+02   6.3694428e+02
   4.5274462e+02   4.9658565e+02   5.4971419e+02   5.6802869e+02   6.6746072e+02
   4.5590055e+02   5.2089575e+02   6.2594422e+02   6.3868151e+02   6.4346641e+02
   4.5563907e+02   5.1630416e+02   5.7666849e+02   5.8368738e+02   6.4093592e+02
   4.5585089e+02   5.1875447e+02   5.2659699e+02   5.2859068e+02   6.2914346e+02
   4.3255478e+02   4.6555774e+02   5.1436605e+02   5.3899589e+02   6.4032441e+02
   4.4491802e+02   4.7268895e+02   4.9402875e+02   5.2640630e+02   6.3215614e+02
   3.9508860e+02   4.2056460e+02   4.5722141e+02   5.2107152e+02   6.2899324e+02
   4.5590233e+02   5.2092894e+02   6.2405405e+02   6.2743133e+02   6.3274395e+02
   4.1084700e+02   4.6017286e+02   5.2602136e+02   5.4960511e+02   6.5195824e+02
   4.3264632e+02   4.6633531e+02   5.3249853e+02   5.5566033e+02   6.6596027e+02
   4.5317209e+02   4.9675219e+02   5.2276708e+02   5.3912183e+02   6.3494459e+02
   4.5582197e+02   5.1932316e+02   5.6148554e+02   5.6325970e+02   6.3054402e+02
   4.5500245e+02   5.0782442e+02   5.2852229e+02   5.3877072e+02   6.3247579e+02
   4.5575549e+02   5.1814769e+02   5.7894894e+02   5.8348108e+02   6.3607876e+02
   4.5068649e+02   4.8908593e+02   5.3220030e+02   5.5088893e+02   6.4316987e+02
   4.5316469e+02   4.9844518e+02   5.5150085e+02   5.6927715e+02   6.6702913e+02
   4.3312367e+02   4.6666113e+02   5.3332661e+02   5.5651276e+02   6.8979680e+02
   4.5588245e+02   5.2052322e+02   6.1871462e+02   6.3624734e+02   6.7194644e+02
   4.5564710e+02   5.1526459e+02   5.3281660e+02   5.3760080e+02   6.3040148e+02
   4.5583121e+02   5.1951060e+02   5.9601816e+02   6.0141866e+02   6.3898493e+02
   4.3667205e+02   4.6922588e+02   5.3406093e+02   5.5698450e+02   6.7574823e+02
   4.3832434e+02   4.7030054e+02   5.2261192e+02   5.4535366e+02   6.4422102e+02
   4.5590336e+02   5.2094877e+02   5.4547991e+02   5.4549999e+02   6.2889146e+02
   3.8896435e+02   4.4699163e+02   4.7477775e+02   5.2309463e+02   6.3099137e+02
   4.3724716e+02   4.6968804e+02   5.3338317e+02   5.5619407e+02   6.6313238e+02
   4.3078685e+02   4.5304160e+02   4.7587395e+02   5.2304648e+02   6.3085359e+02
   4.5582048e+02   5.1891364e+02   5.3822554e+02   5.3999850e+02   6.2954034e+02
   4.2905533e+02   4.4334849e+02   4.6602164e+02   5.2179879e+02   6.2975614e+02
   4.5559596e+02   5.1420672e+02   5.3042203e+02   5.3606019e+02   6.3049053e+02
   3.8559818e+02   4.5918529e+02   5.1190166e+02   5.3769521e+02   6.4033169e+02
   3.8066061e+02   4.1817560e+02   4.5681978e+02   5.2104042e+02   6.2895901e+02
   4.5566171e+02   5.1663852e+02   5.8795698e+02   5.9848367e+02   6.6161173e+02
   4.5587769e+02   5.0123983e+02   5.0140349e+02   5.2106264e+02   6.2890453e+02
   4.4711001e+02   4.6192686e+02   4.7106131e+02   5.2174504e+02   6.2958625e+02
   4.5431067e+02   5.0452418e+02   5.5935634e+02   5.7534105e+02   7.0137133e+02
   4.5456760e+02   5.0362529e+02   5.2136442e+02   5.3460926e+02   6.3226706e+02
   3.9932311e+02   4.4432326e+02   4.7161723e+02   5.2260630e+02   6.3056084e+02
   4.5587856e+02   5.2043995e+02   6.0575940e+02   6.1040673e+02   6.3552313e+02
   4.0525066e+02   4.1979822e+02   4.5699712e+02   5.2105379e+02   6.2897384e+02
   4.3616385e+02   4.5730394e+02   4.7712580e+02   5.2306163e+02   6.3077703e+02
   4.4227928e+02   4.6995220e+02   4.9430490e+02   5.2688745e+02   6.3262286e+02
   4.5580426e+02   5.1901375e+02   6.0106030e+02   6.1461818e+02   6.8759795e+02
   4.5506524e+02   5.0603066e+02   5.1722850e+02   5.2964992e+02   6.3071457e+02
   4.5561969e+02   5.1571830e+02   5.4585567e+02   5.5039015e+02   6.3171499e+02
   4.5481045e+02   5.0746143e+02   5.4126213e+02   5.5188883e+02   6.3626277e+02
   4.5145949e+02   4.9181716e+02   5.4496565e+02   5.6426020e+02   6.6083389e+02
   4.5590202e+02   5.2092398e+02   6.2765688e+02   6.5626463e+02   6.6598704e+02
   4.5589499e+02   5.2077526e+02   5.9086475e+02   5.9134583e+02   6.2967306e+02
   4.3535474e+02   4.6821778e+02   5.3412484e+02   5.5718295e+02   7.1647587e+02
   4.5333968e+02   4.9919264e+02   5.4796980e+02   5.6447806e+02   6.5060659e+02
   4.5564279e+02   5.1486070e+02   5.3010736e+02   5.3523480e+02   6.3025297e+02
   4.1989154e+02   4.6125768e+02   5.3173282e+02   5.5535426e+02   7.0342362e+02
   4.5563662e+02   5.1626995e+02   5.8568047e+02   5.9574261e+02   6.5666985e+02
   4.5589440e+02   5.2073547e+02   5.4623618e+02   5.4644710e+02   6.2899162e+02
   4.3298298e+02   4.4132387e+02   4.6198778e+02   5.2139377e+02   6.2933394e+02
   4.4045477e+02   4.7270440e+02   5.3444490e+02   5.5690859e+02   6.6222645e+02
   4.5585557e+02   5.1998610e+02   6.0645507e+02   6.1680288e+02   6.4615071e+02
   4.4181709e+02   4.7406530e+02   5.3048716e+02   5.5249384e+02   6.5068628e+02
   4.2467983e+02   4.6187565e+02   5.1558051e+02   5.4029241e+02   6.4185438e+02
   4.3635817e+02   4.6695888e+02   5.0384342e+02   5.3172969e+02   6.3559282e+02
   4.5590143e+02   5.2091034e+02   6.2639406e+02   6.3861338e+02   6.4256442e+02
   3.9197995e+02   4.3427950e+02   4.6312504e+02   5.2158631e+02   6.2954817e+02
   4.4818287e+02   4.8110423e+02   5.0852924e+02   5.3241949e+02   6.3431439e+02
   4.3588080e+02   4.6345820e+02   4.9036842e+02   5.2615844e+02   6.3267285e+02
   4.5575088e+02   5.1806095e+02   5.9548870e+02   6.0762344e+02   7.6403763e+02
   4.3437547e+02   4.5938295e+02   4.8282611e+02   5.2425807e+02   6.3162427e+02
   4.5581626e+02   5.1907637e+02   5.4662365e+02   5.4830630e+02   6.2983759e+02
   4.2010214e+02   4.5998388e+02   5.0776049e+02   5.3475718e+02   6.3821458e+02
   4.5348409e+02   4.5873115e+02   4.6111686e+02   5.2103374e+02   6.2894421e+02
   4.3383485e+02   4.6194003e+02   4.8997409e+02   5.2616072e+02   6.3276960e+02
   4.5212038e+02   4.9401154e+02   5.4301979e+02   5.6100633e+02   6.5071607e+02
   4.3187416e+02   4.6295863e+02   4.9839896e+02   5.2935974e+02   6.3461592e+02
   4.2536029e+02   4.5816308e+02   4.9157531e+02   5.2701530e+02   6.3353788e+02
   4.5499932e+02   5.0942567e+02   5.6476491e+02   5.7766762e+02   6.5333490e+02
   4.3041976e+02   4.6492428e+02   5.2907112e+02   5.5222512e+02   6.5453615e+02
   4.4600977e+02   4.7658417e+02   5.0294636e+02   5.2990433e+02   6.3358660e+02
   4.2352673e+02   4.3700389e+02   4.6294458e+02   5.2153780e+02   6.2949028e+02
   4.1269933e+02   4.3988871e+02   4.6697286e+02   5.2199134e+02   6.2996608e+02
   4.2440365e+02   4.2904432e+02   4.5774561e+02   5.2110320e+02   6.2902472e+02
   4.5580245e+02   5.1786217e+02   5.2989965e+02   5.3258988e+02   6.2945284e+02
   4.5589888e+02   5.2086018e+02   6.2460441e+02   6.3655495e+02   6.4324831e+02
   4.2153125e+02   4.5778867e+02   4.9409613e+02   5.2798192e+02   6.3417459e+02
   4.4221348e+02   4.7445326e+02   5.2834364e+02   5.5023084e+02   6.4772206e+02
   4.1953260e+02   4.5913956e+02   5.0255510e+02   5.3173865e+02   6.3639964e+02
   4.1953245e+02   4.5452871e+02   4.8561617e+02   5.2535332e+02   6.3260519e+02
   4.4228184e+02   4.7474804e+02   5.3625059e+02   5.5855424e+02   6.7397797e+02
   4.2105311e+02   4.5842054e+02   4.9719719e+02   5.2920085e+02   6.3489006e+02
   4.5253564e+02   4.7246209e+02   4.7712286e+02   5.2167691e+02   6.2938055e+02
   4.3124454e+02   4.3525100e+02   4.5841340e+02   5.2113739e+02   6.2906071e+02
   4.3282779e+02   4.6520236e+02   5.0875577e+02   5.3494708e+02   6.3771049e+02
   4.3339685e+02   4.6671771e+02   5.2803474e+02   5.5096754e+02   6.5162073e+02
   4.2207023e+02   4.5217964e+02   4.7992282e+02   5.2396838e+02   6.3163483e+02
   4.4055563e+02   4.4863228e+02   4.6309294e+02   5.2138322e+02   6.2931756e+02
   4.2862460e+02   4.4216687e+02   4.6517089e+02   5.2171750e+02   6.2967438e+02
   4.2470532e+02   4.6219011e+02   5.2161182e+02   5.4532422e+02   6.4610473e+02
   4.3086935e+02   4.6524101e+02   5.3178367e+02   5.5501713e+02   6.6322143e+02
   4.5590319e+02   5.2094819e+02   6.2436100e+02   6.2627885e+02   6.3104052e+02
   4.5274102e+02   4.9632708e+02   5.4038504e+02   5.5702365e+02   6.4481400e+02
   4.5582630e+02   5.1942480e+02   6.0313422e+02   6.1587462e+02   6.5627999e+02
   4.4971463e+02   4.8572721e+02   5.1952324e+02   5.3978813e+02   6.3727094e+02
   4.5570582e+02   5.1235382e+02   5.1688969e+02   5.2488543e+02   6.2936635e+02
   4.2869649e+02   4.5253853e+02   4.7674767e+02   5.2324424e+02   6.3103159e+02
   4.1498008e+02   4.5858863e+02   5.0270838e+02   5.3186364e+02   6.3653015e+02
   4.4603161e+02   4.7988783e+02   5.3903201e+02   5.6071507e+02   7.0564103e+02
   4.5517349e+02   5.1096821e+02   5.6855314e+02   5.8080173e+02   6.5425268e+02
   4.5584087e+02   5.1968492e+02   5.6194545e+02   5.6334362e+02   6.3019033e+02
   4.5198870e+02   4.9363964e+02   5.4746926e+02   5.6661974e+02   6.7585085e+02
   4.5582090e+02   5.1932159e+02   6.0284497e+02   6.1624460e+02   6.6164942e+02
   4.5565891e+02   5.1659803e+02   5.7691897e+02   5.8353239e+02   6.4005228e+02
   4.3873175e+02   4.4375098e+02   4.6005056e+02   5.2120737e+02   6.2913521e+02
   4.2814858e+02   4.4435328e+02   4.6740926e+02   5.2195812e+02   6.2991701e+02
   4.0316873e+02   4.6003256e+02   5.2821896e+02   5.5181359e+02   6.5612864e+02
   4.2880047e+02   4.6416243e+02   5.3278132e+02   5.5619893e+02   7.2492924e+02
   4.2743149e+02   4.6275806e+02   5.1350684e+02   5.3860171e+02   6.4047922e+02
   4.2061858e+02   4.2159820e+02   4.5612183e+02   5.2098648e+02   6.2889839e+02
   4.3627589e+02   4.6074336e+02   4.8297073e+02   5.2419308e+02   6.3152305e+02
   4.4520337e+02   4.7705322e+02   5.1119425e+02   5.3506064e+02   6.3617626e+02
   4.5462731e+02   4.9983802e+02   5.0909965e+02   5.2671232e+02   6.3046419e+02
   4.5560796e+02   5.1428226e+02   5.2971728e+02   5.3530895e+02   6.3038669e+02
   4.5587319e+02   4.9530088e+02   4.9543413e+02   5.2102799e+02   6.2890017e+02
   4.5552068e+02   5.1470206e+02   5.8066033e+02   5.9175305e+02   6.6205427e+02
   4.2225887e+02   4.5872457e+02   4.9729091e+02   5.2921837e+02   6.3487753e+02
   4.0652868e+02   4.2134554e+02   4.5728903e+02   5.2107629e+02   6.2899841e+02
   4.5417476e+02   4.8087988e+02   4.8426607e+02   5.2179229e+02   6.2933151e+02
   4.5542779e+02   5.1349993e+02   5.5595542e+02   5.6307259e+02   6.3596740e+02
   4.5583899e+02   5.1957507e+02   5.4974695e+02   5.5103834e+02   6.2969059e+02
   4.3909703e+02   4.7030899e+02   5.1215946e+02   5.3676758e+02   6.3811065e+02
   4.5590260e+02   5.2093530e+02   6.2085298e+02   6.2235147e+02   6.3063693e+02
   4.2686518e+02   4.4554650e+02   4.6916379e+02   5.2218037e+02   6.3013470e+02
   4.0285549e+02   4.5982177e+02   5.2174141e+02   5.4564191e+02   6.4695972e+02
   4.5551035e+02   5.1457008e+02   5.7922954e+02   5.8994367e+02   6.5621902e+02
   4.5536424e+02   5.1283157e+02   5.5906849e+02   5.6730410e+02   6.3821952e+02
   4.3212643e+02   4.6601838e+02   5.3303846e+02   5.5627654e+02   6.8339819e+02
   4.5184236e+02   4.5825091e+02   4.6227883e+02   5.2109878e+02   6.2900955e+02
   4.2412542e+02   4.4503036e+02   4.6972903e+02   5.2227988e+02   6.3023579e+02
   4.4034235e+02   4.7211021e+02   5.2053961e+02   5.4325385e+02   6.4216555e+02
   4.5590371e+02   5.2095756e+02   6.1533969e+02   6.1560342e+02   6.2920153e+02
   4.5590352e+02   5.2095431e+02   6.2848922e+02   6.7134344e+02   7.2955729e+02
   4.3498764e+02   4.5390460e+02   4.7344256e+02   5.2255904e+02   6.3041552e+02
   4.5585470e+02   5.1996938e+02   6.0456802e+02   6.1323251e+02   6.4284707e+02
   4.5311339e+02   4.6372089e+02   4.6656391e+02   5.2114819e+02   6.2904383e+02
   4.2065394e+02   4.6124170e+02   5.2526308e+02   5.4878217e+02   6.5040966e+02
   4.2790720e+02   4.3342111e+02   4.5891395e+02   5.2118394e+02   6.2911114e+02
   4.5349831e+02   4.9905630e+02   5.3030250e+02   5.4526109e+02   6.3688810e+02
   4.2618265e+02   4.5699068e+02   4.8725392e+02   5.2567852e+02   6.3272350e+02
   4.5360473e+02   5.0056923e+02   5.5320606e+02   5.7017702e+02   6.6141149e+02
   4.1864637e+02   4.3149769e+02   4.6038945e+02   5.2132377e+02   6.2926447e+02
   4.0958471e+02   4.5932277e+02   5.1121799e+02   5.3718634e+02   6.3994679e+02
   4.5559647e+02   5.1570032e+02   5.8515916e+02   5.9633499e+02   7.6017774e+02
   4.2569559e+02   4.3720797e+02   4.6239519e+02   5.2147806e+02   6.2942618e+02
   4.3261715e+02   4.6624154e+02   5.2922121e+02   5.5223663e+02   6.5391261e+02
   3.9184619e+02   4.0214230e+02   4.5594318e+02   5.2097368e+02   6.2888484e+02
   4.0748933e+02   4.3265149e+02   4.6194001e+02   5.2147139e+02   6.2942545e+02
   4.5489654e+02   5.0742232e+02   5.3209630e+02   5.4250737e+02   6.3349158e+02
   4.5580832e+02   5.1908344e+02   5.9754052e+02   6.0601297e+02   6.4601789e+02
   4.5513957e+02   5.1065354e+02   5.6706150e+02   5.7922758e+02   6.5232196e+02
   4.5170891e+02   4.8886524e+02   5.0908598e+02   5.3086971e+02   6.3278272e+02
   4.2292116e+02   4.4777236e+02   4.7320860e+02   5.2277318e+02   6.3068496e+02
   4.5179082e+02   4.8956196e+02   5.1071687e+02   5.3180267e+02   6.3309014e+02
   4.5499548e+02   5.0875983e+02   5.3884972e+02   5.4844020e+02   6.3459016e+02
   4.3045720e+02   4.4911534e+02   4.7104088e+02   5.2235762e+02   6.3028342e+02
   4.5589109e+02   5.2070015e+02   6.2238429e+02   6.4271897e+02   6.8058005e+02
   4.5568580e+02   5.1700385e+02   5.9017814e+02   6.0123272e+02   6.8212813e+02
   4.1350436e+02   4.3957122e+02   4.6664717e+02   5.2195205e+02   6.2992569e+02
   4.1421372e+02   4.3578397e+02   4.6366531e+02   5.2163184e+02   6.2959386e+02
   4.4729180e+02   4.8060849e+02   5.1486156e+02   5.3716894e+02   6.3677065e+02
   4.5589490e+02   5.2076488e+02   5.5379892e+02   5.5399535e+02   6.2902051e+02
   4.5485594e+02   5.0657662e+02   5.2757691e+02   5.3864242e+02   6.3274117e+02
   4.3455193e+02   4.6759014e+02   5.3147397e+02   5.5442062e+02   6.5820933e+02
   4.5363968e+02   4.9851683e+02   5.2057545e+02   5.3643231e+02   6.3365358e+02
   4.1972264e+02   4.4211301e+02   4.6806567e+02   5.2210226e+02   6.3007181e+02
   4.1897021e+02   4.2310461e+02   4.5680952e+02   5.2103719e+02   6.2895426e+02
   4.3415459e+02   4.6608542e+02   5.0883083e+02   5.3490655e+02   6.3757376e+02
   4.5470208e+02   5.0713749e+02   5.6345093e+02   5.7834153e+02   6.9506377e+02
   4.4833304e+02   4.8390404e+02   5.4132484e+02   5.6243808e+02   7.2118279e+02
   4.4957844e+02   4.7925363e+02   4.9471943e+02   5.2555283e+02   6.3127753e+02
   4.2464109e+02   4.5962595e+02   4.9837569e+02   5.2963097e+02   6.3505833e+02
   4.2150873e+02   4.5880319e+02   4.9852592e+02   5.2976356e+02   6.3520680e+02
   4.4995575e+02   4.8436197e+02   5.0819759e+02   5.3145873e+02   6.3349839e+02
   4.5586238e+02   5.2012220e+02   6.1220553e+02   6.2797550e+02   7.3480471e+02
   4.4689048e+02   4.5669117e+02   4.6552262e+02   5.2138078e+02   6.2929318e+02
   4.5476191e+02   5.0757283e+02   5.6398431e+02   5.7860021e+02   6.7297845e+02
   4.5557572e+02   4.5682824e+02   4.5715470e+02   5.2097294e+02   6.2888362e+02
   4.5550801e+02   4.6619874e+02   4.6661291e+02   5.2099930e+02   6.2890622e+02
   4.1456881e+02   4.4903756e+02   4.7685627e+02   5.2342784e+02   6.3125408e+02
   4.1582186e+02   4.5931556e+02   5.0720882e+02   5.3445347e+02   6.3809429e+02
   4.4107875e+02   4.7336387e+02   5.3491356e+02   5.5731329e+02   6.6339241e+02
   4.5590286e+02   5.2084824e+02   5.2446147e+02   5.2457865e+02   6.2888807e+02
   4.5550481e+02   5.1450124e+02   5.6782474e+02   5.7558250e+02   6.3998259e+02
   3.8012786e+02   4.6003141e+02   5.3044446e+02   5.5410590e+02   6.6526774e+02
   4.5590338e+02   5.2087637e+02   5.2366433e+02   5.2375538e+02   6.2888558e+02
   4.2989765e+02   4.4725774e+02   4.6933200e+02   5.2215693e+02   6.3010287e+02
   4.5585884e+02   5.2004401e+02   5.6537261e+02   5.6643753e+02   6.2997048e+02
   4.5446427e+02   4.7769947e+02   4.8004941e+02   5.2143605e+02   6.2916498e+02
   4.5556945e+02   5.1533243e+02   5.8034458e+02   5.9008873e+02   6.5135497e+02
   4.5471133e+02   5.0479139e+02   5.2266277e+02   5.3512482e+02   6.3220885e+02
   4.2271317e+02   4.6115793e+02   5.1360496e+02   5.3881518e+02   6.4086772e+02
   4.5507445e+02   5.1007191e+02   5.6750598e+02   5.8049381e+02   6.5776088e+02
   4.1644906e+02   4.2989828e+02   4.5979384e+02   5.2127589e+02   6.2921348e+02
   4.3432335e+02   4.6694484e+02   5.1776415e+02   5.4154605e+02   6.4193145e+02
   4.4926387e+02   4.7803279e+02   4.9301455e+02   5.2512904e+02   6.3114835e+02
   4.5192195e+02   4.6170762e+02   4.6572988e+02   5.2118785e+02   6.2908726e+02
   4.5589772e+02   5.2083252e+02   5.9999685e+02   6.0060612e+02   6.2986193e+02
   4.2988283e+02   4.3019111e+02   4.5606729e+02   5.2098164e+02   6.2889304e+02
   4.5519401e+02   5.1039977e+02   5.3755699e+02   5.4598003e+02   6.3330970e+02
   4.5541821e+02   5.1206326e+02   5.3115607e+02   5.3841450e+02   6.3134117e+02
   4.3853122e+02   4.7054679e+02   5.2403421e+02   5.4662905e+02   6.4530179e+02
   4.5590337e+02   5.2095279e+02   6.2841398e+02   6.6223194e+02   6.6967883e+02
   4.5588019e+02   5.2047494e+02   5.7072943e+02   5.7136597e+02   6.2961408e+02
   4.4116094e+02   4.7345806e+02   5.3520254e+02   5.5761280e+02   6.6540655e+02
   4.5589169e+02   5.2070849e+02   6.1386809e+02   6.1868596e+02   6.3529151e+02
   4.5588998e+02   5.2067315e+02   6.1303509e+02   6.1811154e+02   6.3569131e+02
   4.0325939e+02   4.6010367e+02   5.3116138e+02   5.5485047e+02   6.7994768e+02
   4.1515936e+02   4.6057896e+02   5.2957181e+02   5.5315524e+02   6.5964975e+02
   4.5500349e+02   4.9786327e+02   5.0298371e+02   5.2368262e+02   6.2968027e+02
   4.4310083e+02   4.7577607e+02   5.3717477e+02   5.5941101e+02   7.1724260e+02
   4.0721356e+02   4.1787419e+02   4.5664722e+02   5.2102713e+02   6.2894401e+02
   4.5045147e+02   4.8883140e+02   5.4314649e+02   5.6314219e+02   6.6281601e+02
   4.4477551e+02   4.7773699e+02   5.2768450e+02   5.4900949e+02   6.4542842e+02
   4.5590008e+02   5.2088253e+02   6.2330492e+02   6.2962664e+02   6.3638239e+02
   3.9539768e+02   4.5855156e+02   5.0607424e+02   5.3380216e+02   6.3776044e+02
   4.5479764e+02   5.0779868e+02   5.5784263e+02   5.7057335e+02   6.4681893e+02
   4.5586914e+02   5.2024997e+02   5.9435801e+02   5.9658809e+02   6.3274963e+02
   4.5583506e+02   5.1959206e+02   5.7647861e+02   5.7848440e+02   6.3169044e+02
   4.3351160e+02   4.6690028e+02   5.3245221e+02   5.5554502e+02   6.6386873e+02
   4.1318740e+02   4.5996232e+02   5.1721394e+02   5.4175256e+02   6.4330858e+02
   4.5569811e+02   5.1719656e+02   5.9073364e+02   6.0157183e+02   6.6595638e+02
   4.5441988e+02   5.0521204e+02   5.5999619e+02   5.7560300e+02   6.7001074e+02
   4.4828806e+02   4.8050209e+02   5.0503486e+02   5.3035303e+02   6.3340449e+02
   4.5563008e+02   5.1599011e+02   5.5010708e+02   5.5457496e+02   6.3215520e+02
   3.9496792e+02   4.5480301e+02   4.8928922e+02   5.2646554e+02   6.3336470e+02
   4.5586847e+02   5.2023462e+02   5.6434474e+02   5.6517992e+02   6.2970171e+02
   4.5452914e+02   5.0571118e+02   5.4676826e+02   5.5902221e+02   6.4045648e+02
   4.4082812e+02   4.7296280e+02   5.2954140e+02   5.5168758e+02   6.5006074e+02
   4.5515918e+02   5.0931066e+02   5.2981786e+02   5.3904591e+02   6.3216572e+02
   4.5566140e+02   5.1663585e+02   5.7514349e+02   5.8132119e+02   6.3874682e+02
   4.4185009e+02   4.6623327e+02   4.8522056e+02   5.2430733e+02   6.3134847e+02
   4.5590242e+02   5.2092841e+02   5.5174849e+02   5.5178869e+02   6.2890715e+02
   4.5589813e+02   5.2084326e+02   6.1185418e+02   6.1369066e+02   6.3120110e+02
   4.4187522e+02   4.4669362e+02   4.6015508e+02   5.2118565e+02   6.2911110e+02
   4.5555546e+02   4.7677128e+02   4.7730956e+02   5.2106327e+02   6.2894047e+02
   4.4447708e+02   4.7742846e+02   5.3047697e+02   5.5191338e+02   6.4850841e+02
   4.5580516e+02   5.1888073e+02   5.4794695e+02   5.4983142e+02   6.3001463e+02
   4.1124306e+02   4.5995733e+02   5.1962125e+02   5.4375692e+02   6.4506692e+02
   4.0743168e+02   4.6014283e+02   5.2940461e+02   5.5302113e+02   6.5951135e+02
   4.4140091e+02   4.6503462e+02   4.8350908e+02   5.2396424e+02   6.3117785e+02
   4.4367488e+02   4.7617428e+02   5.2590068e+02   5.4754937e+02   6.4459152e+02
   4.4459023e+02   4.7718553e+02   5.2164805e+02   5.4345381e+02   6.4123138e+02
   4.2731237e+02   4.2740518e+02   4.5594350e+02   5.2097349e+02   6.2888460e+02
   4.4255314e+02   4.7507856e+02   5.3644356e+02   5.5871265e+02   6.7575214e+02
   4.4919350e+02   4.8467341e+02   5.2036005e+02   5.4076112e+02   6.3798302e+02
   4.1180658e+02   4.4531963e+02   4.7236646e+02   5.2270585e+02   6.3064708e+02
   4.4428468e+02   4.7709695e+02   5.2857561e+02   5.5002251e+02   6.4659746e+02
   4.3121733e+02   4.5919834e+02   4.8679858e+02   5.2538185e+02   6.3241595e+02
   4.4629638e+02   4.7642981e+02   5.0081956e+02   5.2880922e+02   6.3306433e+02
   4.5590387e+02   5.2096438e+02   6.2871591e+02   6.6765789e+02   6.7295853e+02
   4.5590343e+02   5.2095294e+02   6.2846229e+02   6.6989646e+02   7.2312361e+02
   4.1211549e+02   4.4973589e+02   4.7819332e+02   5.2368567e+02   6.3146106e+02
   4.3066776e+02   4.4234399e+02   4.6425054e+02   5.2160906e+02   6.2956029e+02
   4.5571764e+02   5.1739530e+02   5.5245908e+02   5.5574577e+02   6.3139465e+02
   4.5584319e+02   4.9931109e+02   4.9964698e+02   5.2114408e+02   6.2892896e+02
   4.1934091e+02   4.6084879e+02   5.2131838e+02   5.4517743e+02   6.4625096e+02
   3.9717500e+02   4.5900038e+02   5.0980300e+02   5.3621280e+02   6.3930332e+02
   4.4539011e+02   4.7557051e+02   5.0215911e+02   5.2964534e+02   6.3355814e+02
   4.5254495e+02   4.9576460e+02   5.4948645e+02   5.6815503e+02   6.9681942e+02
   4.5514815e+02   5.0784686e+02   5.2164037e+02   5.3232420e+02   6.3106766e+02
   4.4224478e+02   4.7004070e+02   4.9471845e+02   5.2703922e+02   6.3269883e+02
   4.5580908e+02   4.8740943e+02   4.8766569e+02   5.2104753e+02   6.2891579e+02
   4.1272616e+02   4.6042916e+02   5.3172117e+02   5.5541564e+02   7.7964307e+02
   4.5522893e+02   5.1129995e+02   5.4977488e+02   5.5818406e+02   6.3616286e+02
   4.1233609e+02   4.6038129e+02   5.3073004e+02   5.5437305e+02   6.6710387e+02
   4.5477426e+02   5.0732876e+02   5.4422481e+02   5.5514924e+02   6.3756457e+02
   4.5589337e+02   5.2074286e+02   6.1332269e+02   6.1724392e+02   6.3399856e+02
   4.5574345e+02   5.1687917e+02   5.3234666e+02   5.3583354e+02   6.2985328e+02
   4.5585477e+02   5.1996878e+02   6.0369184e+02   6.1153115e+02   6.4151487e+02
   3.8315725e+02   4.4593815e+02   4.7348032e+02   5.2288700e+02   6.3081259e+02
   4.5552140e+02   5.1470876e+02   5.7766946e+02   5.8755907e+02   6.5032765e+02
   4.5466548e+02   5.0687657e+02   5.6321257e+02   5.7828574e+02   7.7733305e+02
   3.8005603e+02   4.0316698e+02   4.5596025e+02   5.2097518e+02   6.2888639e+02
   4.2944399e+02   4.4250855e+02   4.6505933e+02   5.2169827e+02   6.2965394e+02
   4.5116748e+02   4.8918111e+02   5.1780893e+02   5.3743488e+02   6.3554282e+02
   4.5281948e+02   4.9691596e+02   5.5065591e+02   5.6904518e+02   7.1262870e+02
   4.5481353e+02   5.0795835e+02   5.6485567e+02   5.7934099e+02   6.8364456e+02
   4.5575072e+02   5.1757868e+02   5.3967543e+02   5.4254670e+02   6.3012496e+02
   4.2974587e+02   4.6461986e+02   5.3165706e+02   5.5494813e+02   6.6375284e+02
   4.5134444e+02   4.7398623e+02   4.8102984e+02   5.2226526e+02   6.2973520e+02
   4.5457631e+02   5.0620476e+02   5.5582050e+02   5.6937933e+02   6.4789972e+02
   4.2340349e+02   4.6210242e+02   5.3215148e+02   5.5572418e+02   7.2501803e+02
   4.2642640e+02   4.6311358e+02   5.3235465e+02   5.5584586e+02   7.1063550e+02
   4.5576364e+02   5.1490463e+02   5.2051032e+02   5.2604628e+02   6.2933260e+02
   4.5558910e+02   5.1560103e+02   5.8193863e+02   5.9177828e+02   6.5283744e+02
   4.5122972e+02   4.9110105e+02   5.4503434e+02   5.6462919e+02   6.6531481e+02
   3.9559055e+02   4.5905150e+02   5.1035016e+02   5.3659039e+02   6.3956025e+02
   4.3789861e+02   4.5487047e+02   4.7200123e+02   5.2227408e+02   6.3014819e+02
   4.2342482e+02   4.4032207e+02   4.6559213e+02   5.2180047e+02   6.2976425e+02
   4.0899673e+02   4.1486799e+02   4.5626611e+02   5.2099803e+02   6.2891182e+02
   4.5462186e+02   5.0657074e+02   5.6257615e+02   5.7775116e+02   7.0924345e+02
   4.5589993e+02   5.2086962e+02   5.4552273e+02   5.4561348e+02   6.2892688e+02
   4.5441629e+02   5.0518967e+02   5.6010462e+02   5.7576563e+02   6.7546808e+02
   4.1639081e+02   4.3841156e+02   4.6542701e+02   5.2181075e+02   6.2977987e+02
   4.5476498e+02   5.0756619e+02   5.5883312e+02   5.7203754e+02   6.4888085e+02
   4.3708488e+02   4.6941094e+02   5.2783194e+02   5.5043285e+02   6.4980992e+02
   4.3302122e+02   4.5118981e+02   4.7164920e+02   5.2237750e+02   6.3028352e+02
   4.5053008e+02   4.8906038e+02   5.4393261e+02   5.6402485e+02   6.7048099e+02
   4.1575288e+02   4.6068263e+02   5.3161881e+02   5.5528404e+02   7.0854483e+02
   4.5582221e+02   5.1934148e+02   5.9992134e+02   6.0912998e+02   6.4652722e+02
   4.3015511e+02   4.6332031e+02   5.0627863e+02   5.3352602e+02   6.3707248e+02
   4.4204391e+02   4.4659478e+02   4.5992202e+02   5.2117138e+02   6.2909589e+02
   4.5571777e+02   5.1745310e+02   5.5671906e+02   5.6011612e+02   6.3189354e+02
   4.5371587e+02   5.0086488e+02   5.4207720e+02   5.5673233e+02   6.4209358e+02
   4.3982471e+02   4.7191822e+02   5.2835424e+02   5.5062520e+02   6.4911007e+02
   4.5555394e+02   5.1512879e+02   5.8272296e+02   5.9389037e+02   6.7343471e+02
   4.5586387e+02   5.1955201e+02   5.3019764e+02   5.3145541e+02   6.2911947e+02
   4.2649917e+02   4.6240720e+02   5.1392978e+02   5.3895789e+02   6.4078898e+02
   4.5550830e+02   5.1454734e+02   5.8107267e+02   5.9266060e+02   7.2666902e+02
   4.4189125e+02   4.7328571e+02   5.1418032e+02   5.3790171e+02   6.3833750e+02
   4.5589646e+02   5.2080884e+02   6.0661547e+02   6.0803072e+02   6.3077631e+02
   4.5428991e+02   5.0388225e+02   5.3903057e+02   5.5174184e+02   6.3788218e+02
   4.1859887e+02   4.5853809e+02   5.0001653e+02   5.3048768e+02   6.3567564e+02
   4.4628263e+02   4.5371889e+02   4.6307677e+02   5.2126928e+02   6.2919048e+02
   3.8662431e+02   4.6005146e+02   5.3125309e+02   5.5495188e+02   6.8875373e+02
   4.2805218e+02   4.5983177e+02   4.9371265e+02   5.2767914e+02   6.3384721e+02
   4.5428496e+02   5.0436419e+02   5.5899013e+02   5.7498759e+02   6.8133959e+02
   4.5370425e+02   4.9737536e+02   5.1412509e+02   5.3158571e+02   6.3217797e+02
   4.1780678e+02   4.6092576e+02   5.3186379e+02   5.5552374e+02   7.7996589e+02
   4.5207233e+02   4.9301336e+02   5.2731244e+02   5.4472018e+02   6.3824861e+02
   4.3071163e+02   4.3096553e+02   4.5604571e+02   5.2097998e+02   6.2889134e+02
   4.5577695e+02   5.1852567e+02   5.7095819e+02   5.7407287e+02   6.3286215e+02
   4.4501987e+02   4.7829497e+02   5.3403887e+02   5.5550905e+02   6.5320447e+02
   4.0903281e+02   4.5046243e+02   4.7958412e+02   5.2397387e+02   6.3168405e+02
   4.2190282e+02   4.2871254e+02   4.5827335e+02   5.2114606e+02   6.2907185e+02
   4.4590274e+02   4.7933013e+02   5.2717291e+02   5.4819911e+02   6.4422956e+02
   4.2907166e+02   4.5571700e+02   4.8168417e+02   5.2420870e+02   6.3171945e+02
   3.8129305e+02   4.1949471e+02   4.5702897e+02   5.2105657e+02   6.2897736e+02
   4.5579037e+02   5.1311113e+02   5.1579086e+02   5.2330430e+02   6.2914420e+02
   4.5574457e+02   5.1796204e+02   5.8119007e+02   5.8641370e+02   6.3780744e+02
   4.4580686e+02   4.7078806e+02   4.8679744e+02   5.2421750e+02   6.3105718e+02
   4.4119915e+02   4.7307790e+02   5.2232525e+02   5.4471503e+02   6.4304430e+02
   4.3292521e+02   4.6644569e+02   5.2945366e+02   5.5245285e+02   6.5421658e+02
   4.4471319e+02   4.5708479e+02   4.6800308e+02   5.2162238e+02   6.2952384e+02
   4.2644141e+02   4.6274723e+02   5.2018864e+02   5.4401049e+02   6.4474517e+02
   4.5510746e+02   5.1036472e+02   5.6824984e+02   5.8114086e+02   6.5821164e+02
   4.5581801e+02   5.1926978e+02   6.0305360e+02   6.1733089e+02   7.4268540e+02
   4.1667098e+02   4.6078378e+02   5.3177288e+02   5.5543940e+02   7.2611130e+02
   4.5348660e+02   4.9895396e+02   5.2979181e+02   5.4480348e+02   6.3672538e+02
   4.2478408e+02   4.3505483e+02   4.6117311e+02   5.2137598e+02   6.2931793e+02
   4.1669404e+02   4.2405723e+02   4.5739076e+02   5.2108230e+02   6.2900317e+02
   4.3714298e+02   4.6908175e+02   5.1852187e+02   5.4191977e+02   6.4179978e+02
   4.5568938e+02   5.1706788e+02   5.7335010e+02   5.7861746e+02   6.3665663e+02
   4.3494115e+02   4.3842807e+02   4.5841162e+02   5.2112468e+02   6.2904666e+02
   4.0969299e+02   4.5136421e+02   4.8107815e+02   5.2429829e+02   6.3192103e+02
   4.4869964e+02   4.8148419e+02   5.0620525e+02   5.3084814e+02   6.3353063e+02
   4.0221814e+02   4.4972063e+02   4.7862948e+02   5.2378521e+02   6.3154553e+02
   4.5580409e+02   5.1888841e+02   5.4954183e+02   5.5145360e+02   6.3010214e+02
   4.2127706e+02   4.4913592e+02   4.7554657e+02   5.2315941e+02   6.3101698e+02
   4.5116328e+02   4.9090307e+02   5.4526456e+02   5.6499227e+02   6.7160258e+02
   4.5590373e+02   5.2095782e+02   6.2847063e+02   6.5071389e+02   6.5191894e+02
   4.4554161e+02   4.7905932e+02   5.3459792e+02   5.5595346e+02   6.5350650e+02
   4.5468217e+02   5.0450479e+02   5.2215544e+02   5.3482759e+02   6.3218009e+02
   4.1626278e+02   4.6073091e+02   5.3140064e+02   5.5504860e+02   6.8405400e+02
   4.5573508e+02   4.8310412e+02   4.8345349e+02   5.2105836e+02   6.2892720e+02
   4.5549775e+02   5.1441542e+02   5.8052080e+02   5.9210959e+02   7.0034581e+02
   4.5372036e+02   5.0106963e+02   5.4813361e+02   5.6358999e+02   6.4757854e+02
   4.5588582e+02   5.2058954e+02   6.2007383e+02   6.3864941e+02   6.8333488e+02
   4.5067723e+02   4.8897239e+02   5.3060350e+02   5.4926686e+02   6.4208591e+02
   4.5084975e+02   4.8770713e+02   5.1397952e+02   5.3477796e+02   6.3456577e+02
   4.1616285e+02   4.1939773e+02   4.5634366e+02   5.2100310e+02   6.2891723e+02
   4.4467890e+02   4.7723476e+02   5.2047525e+02   5.4240718e+02   6.4051142e+02
   4.5566692e+02   5.1669957e+02   5.6302347e+02   5.6768300e+02   6.3395701e+02
   4.5570987e+02   5.1739058e+02   5.8040115e+02   5.8648020e+02   6.3955059e+02
   4.5568147e+02   5.1694036e+02   5.8018735e+02   5.8700025e+02   6.4130286e+02
   3.9790658e+02   4.5999559e+02   5.2813547e+02   5.5173181e+02   6.5595429e+02
   4.5496807e+02   5.0914064e+02   5.5976686e+02   5.7174682e+02   6.4591114e+02
   4.5590266e+02   5.2093563e+02   5.7641889e+02   5.7647016e+02   6.2894812e+02
   4.4775076e+02   4.8272872e+02   5.3841688e+02   5.5931622e+02   6.5807158e+02
   4.5589589e+02   5.2079809e+02   6.2462098e+02   6.4738975e+02   6.7764060e+02
   4.3265017e+02   4.6563994e+02   5.1466251e+02   5.3921869e+02   6.4046887e+02
   4.5581439e+02   5.1920150e+02   6.0245890e+02   6.1648579e+02   7.0467277e+02
   4.2348531e+02   4.4975403e+02   4.7558395e+02   5.2314068e+02   6.3099103e+02
   4.5443588e+02   5.0525696e+02   5.5419490e+02   5.6809935e+02   6.4777344e+02
   4.4055382e+02   4.7283323e+02   5.3583706e+02   5.5840641e+02   7.0730842e+02
   4.5590139e+02   5.2090911e+02   5.7992625e+02   5.8002539e+02   6.2901990e+02
   4.5543563e+02   5.1367569e+02   5.7790263e+02   5.8963646e+02   6.6891297e+02
   4.5457845e+02   5.0626745e+02   5.6156973e+02   5.7672466e+02   6.6828909e+02
   4.5167823e+02   4.6326044e+02   4.6759154e+02   5.2126491e+02   6.2915062e+02
   4.5575566e+02   5.1815333e+02   5.8425230e+02   5.8964161e+02   6.3885718e+02
   4.5476003e+02   4.6035278e+02   4.6149484e+02   5.2100435e+02   6.2891416e+02
   4.5587283e+02   5.2028178e+02   5.5066260e+02   5.5130804e+02   6.2928910e+02
   4.2148709e+02   4.5858251e+02   4.9749403e+02   5.2931793e+02   6.3494991e+02
   4.4424489e+02   4.7244029e+02   4.9563900e+02   5.2708602e+02   6.3253258e+02
   4.4216822e+02   4.5510768e+02   4.6828497e+02   5.2174045e+02   6.2965061e+02
   4.5572255e+02   5.0540631e+02   5.0699890e+02   5.2205196e+02   6.2910684e+02
   4.5568559e+02   5.1700799e+02   5.8516928e+02   5.9326215e+02   6.4663759e+02
   4.5176643e+02   4.9093966e+02   5.1772548e+02   5.3683492e+02   6.3500069e+02
   3.8029418e+02   4.5964512e+02   5.1887656e+02   5.4314647e+02   6.4457035e+02
   4.5411126e+02   4.5950678e+02   4.6128166e+02   5.2102017e+02   6.2893004e+02
   4.5588715e+02   5.2061984e+02   5.8622201e+02   5.8691739e+02   6.2999351e+02
   4.4009164e+02   4.7216196e+02   5.2779596e+02   5.5002408e+02   6.4830161e+02
   4.0745995e+02   4.2008317e+02   4.5700069e+02   5.2105389e+02   6.2897360e+02
   4.5589497e+02   5.2077831e+02   5.9619932e+02   5.9685624e+02   6.2995969e+02
   4.1695948e+02   4.6080353e+02   5.3114016e+02   5.5476658e+02   6.7169025e+02
   4.5505208e+02   4.9140016e+02   4.9448144e+02   5.2215870e+02   6.2932983e+02
   4.3647198e+02   4.5118999e+02   4.6894517e+02   5.2197458e+02   6.2990270e+02
   4.5351664e+02   4.9973300e+02   5.3891672e+02   5.5385401e+02   6.4089665e+02
   3.9471221e+02   4.2072363e+02   4.5725537e+02   5.2107406e+02   6.2899618e+02
   4.5589271e+02   5.2067805e+02   5.4151588e+02   5.4177293e+02   6.2898749e+02
   4.5359978e+02   5.0052870e+02   5.5202763e+02   5.6868902e+02   6.5638924e+02
   4.4367918e+02   4.5160324e+02   4.6330687e+02   5.2133817e+02   6.2926592e+02
   3.9960159e+02   4.6007120e+02   5.3096124e+02   5.5464277e+02   6.7270418e+02
   4.5541886e+02   5.1311649e+02   5.4477319e+02   5.5141297e+02   6.3324982e+02
   5.5587157e+02   5.3232568e+02   4.6256137e+02   4.2692303e+02   4.1680146e+02
   5.7199993e+02   5.5703920e+02   5.1016159e+02   4.8287796e+02   4.5308156e+02
   6.2420786e+02   6.2360100e+02   5.5413935e+02   5.3050843e+02   4.6003298e+02
   6.8506281e+02   6.2954004e+02   5.2179924e+02   4.6527891e+02   4.3730723e+02
   5.6636360e+02   5.4707840e+02   4.9408400e+02   4.5840705e+02   4.3281313e+02
   5.6280057e+02   5.4216335e+02   4.8817447e+02   4.6033364e+02   4.3833149e+02
   5.5619879e+02   5.3275854e+02   4.6393988e+02   4.2868580e+02   4.0843974e+02
   6.4673282e+02   6.3006120e+02   5.3055942e+02   5.0025973e+02   4.5761227e+02
   6.6424961e+02   6.3050988e+02   5.2345711e+02   4.7703313e+02   4.4861644e+02
   6.3132893e+02   6.3130480e+02   5.5529511e+02   5.3157824e+02   4.6005620e+02
   5.7027142e+02   5.5240224e+02   4.9901175e+02   4.5549048e+02   4.2392521e+02
   6.1080545e+02   6.0926647e+02   5.5178591e+02   5.2837617e+02   4.5998187e+02
   6.7498039e+02   6.7292511e+02   5.5526588e+02   5.3155015e+02   4.6005556e+02
   5.5849087e+02   5.5670881e+02   5.5323702e+02   5.3126473e+02   4.6005100e+02
   5.5989546e+02   5.3842238e+02   4.8581293e+02   4.6909338e+02   4.4912701e+02
   5.6417019e+02   5.4425715e+02   4.9200276e+02   4.6322899e+02   4.4035927e+02
   7.2852229e+02   7.0218379e+02   5.5512290e+02   5.3141507e+02   4.6005279e+02
   5.6190823e+02   5.4077152e+02   4.8479935e+02   4.5633550e+02   4.3462182e+02
   6.2802073e+02   6.1230019e+02   5.2020481e+02   4.5685927e+02   4.1871673e+02
   5.8458033e+02   5.7565683e+02   5.2599838e+02   5.0158156e+02   4.5799870e+02
   5.5665786e+02   5.3338050e+02   4.6644312e+02   4.3990311e+02   4.3074367e+02
   6.8058990e+02   6.3676685e+02   5.3274546e+02   5.0426460e+02   4.5828229e+02
   5.5564671e+02   5.3202805e+02   4.6154951e+02   4.2544138e+02   4.1979511e+02
   6.3693120e+02   6.2387882e+02   5.2954716e+02   4.9838476e+02   4.5724964e+02
   5.5538329e+02   5.3167938e+02   4.6034265e+02   4.3672819e+02   4.3632872e+02
   5.5594975e+02   5.3243247e+02   4.6320063e+02   4.3546484e+02   4.3044486e+02
   6.7155910e+02   6.6779827e+02   5.5509966e+02   5.3139328e+02   4.6005221e+02
   5.5533494e+02   5.3161514e+02   4.6005740e+02   3.9643254e+02   3.9627687e+02
   5.7835714e+02   5.6535698e+02   5.1326779e+02   4.7996038e+02   4.5115355e+02
   5.6275788e+02   5.4206023e+02   4.8770716e+02   4.5934610e+02   4.3724954e+02
   6.3328863e+02   6.2438084e+02   5.3729843e+02   5.1168093e+02   4.5916761e+02
   5.5564479e+02   5.3362934e+02   5.2831547e+02   5.2652156e+02   4.6004387e+02
   6.6202580e+02   6.3305512e+02   5.2775446e+02   4.9324754e+02   4.5602214e+02
   5.5537936e+02   5.3167411e+02   4.6027639e+02   4.2245693e+02   4.2156478e+02
   5.5543587e+02   5.3174961e+02   4.6071899e+02   4.4135464e+02   4.4054672e+02
   5.5564720e+02   5.3202854e+02   4.6153378e+02   4.2430499e+02   4.1750367e+02
   6.5106613e+02   6.2711234e+02   5.2239068e+02   4.7092194e+02   4.4365425e+02
   5.7207547e+02   5.5690563e+02   5.0919767e+02   4.8056886e+02   4.5193504e+02
   6.6486188e+02   6.2819806e+02   5.2095756e+02   4.5611374e+02   4.0979150e+02
   5.6586741e+02   5.4612245e+02   4.9159549e+02   4.5263428e+02   4.2013863e+02
   5.5533523e+02   5.3161571e+02   4.6005917e+02   4.2041080e+02   4.2039962e+02
   6.2728372e+02   6.1274021e+02   5.2154925e+02   4.6966280e+02   4.4246779e+02
   5.5539073e+02   5.3168825e+02   4.6031296e+02   4.1079656e+02   3.8101941e+02
   5.5945942e+02   5.3727769e+02   4.7739237e+02   4.5129485e+02   4.3320813e+02
   5.6604666e+02   5.5362906e+02   5.2868725e+02   5.1435703e+02   4.5957521e+02
   5.8871480e+02   5.7970189e+02   5.2354141e+02   4.9499515e+02   4.5664543e+02
   6.2757210e+02   6.1222797e+02   5.2055894e+02   4.6109841e+02   4.3107689e+02
   5.5825871e+02   5.4652675e+02   5.4004051e+02   5.2769924e+02   4.6000203e+02
   6.1798724e+02   6.1723649e+02   5.5370977e+02   5.3012139e+02   4.6002419e+02
   5.7183690e+02   5.6101035e+02   5.2831117e+02   5.1065556e+02   4.5924804e+02
   5.5946191e+02   5.4477115e+02   5.3217832e+02   5.2225676e+02   4.5991903e+02
   5.7707703e+02   5.6167342e+02   5.0621163e+02   4.5638800e+02   4.2260773e+02
   5.7815899e+02   5.7026705e+02   5.3345263e+02   5.1336592e+02   4.5939093e+02
   6.6166800e+02   6.3826263e+02   5.3678425e+02   5.1065377e+02   4.5906833e+02
   5.5566401e+02   5.3204936e+02   4.6156583e+02   4.2133044e+02   3.8118224e+02
   5.5872570e+02   5.3733801e+02   4.9345153e+02   4.8398266e+02   4.5668687e+02
   6.4391402e+02   6.3531250e+02   5.4379920e+02   5.1972794e+02   4.5968538e+02
   5.5916603e+02   5.3703571e+02   4.7950857e+02   4.6014605e+02   4.4315166e+02
   5.6201283e+02   5.4147323e+02   4.9019643e+02   4.6833794e+02   4.4666738e+02
   5.8369017e+02   5.7089721e+02   5.1221382e+02   4.6549990e+02   4.3843416e+02
   5.9069097e+02   5.8109487e+02   5.2053439e+02   4.8631349e+02   4.5388131e+02
   5.6189272e+02   5.4058783e+02   4.8297613e+02   4.5005952e+02   4.2365128e+02
   5.9318654e+02   5.9245738e+02   5.5321721e+02   5.2987190e+02   4.6001884e+02
   5.6187118e+02   5.4056961e+02   4.8305335e+02   4.5056559e+02   4.2510218e+02
   6.4838853e+02   6.3777997e+02   5.4325384e+02   5.1906498e+02   4.5965460e+02
   5.5533917e+02   5.3162096e+02   4.6048697e+02   4.5960588e+02   4.5917769e+02
   6.4584153e+02   6.2436327e+02   5.2147281e+02   4.6404621e+02   4.3563511e+02
   5.5574995e+02   5.3239558e+02   4.9437616e+02   4.9324486e+02   4.5975946e+02
   5.5536775e+02   5.3165854e+02   4.6022153e+02   4.2392347e+02   4.2335300e+02
   5.6890229e+02   5.5069476e+02   4.9806966e+02   4.5878970e+02   4.3185548e+02
   5.5562119e+02   5.3199407e+02   4.6142382e+02   4.2497377e+02   4.1960932e+02
   6.2608120e+02   6.1167335e+02   5.2146014e+02   4.6949980e+02   4.4230639e+02
   6.8568923e+02   6.3586118e+02   5.3114555e+02   5.0123596e+02   4.5778689e+02
   6.2044930e+02   6.0750308e+02   5.2243225e+02   4.7742225e+02   4.4892750e+02
   5.5724306e+02   5.3416395e+02   4.6818936e+02   4.3665014e+02   4.1828070e+02
   6.6169064e+02   6.2886432e+02   5.2186333e+02   4.6611461e+02   4.3836955e+02
   5.5839516e+02   5.3592888e+02   4.7720970e+02   4.6002493e+02   4.4462645e+02
   6.7605046e+02   6.2861471e+02   5.2101040e+02   4.5661475e+02   4.1654661e+02
   5.5599377e+02   5.3248940e+02   4.6322111e+02   4.3132425e+02   4.2419393e+02
   6.4795505e+02   6.2576388e+02   5.2207844e+02   4.6891385e+02   4.4165839e+02
   5.5534459e+02   5.3162768e+02   4.6010240e+02   4.0304549e+02   3.9303707e+02
   6.0414543e+02   6.0259099e+02   5.5115727e+02   5.2788558e+02   4.5996932e+02
   5.6213873e+02   5.4282401e+02   5.0013369e+02   4.8431144e+02   4.5531032e+02
   5.5805500e+02   5.3526978e+02   4.7109255e+02   4.3956194e+02   4.1561172e+02
   5.6168240e+02   5.5198141e+02   5.4014612e+02   5.2537181e+02   4.5994513e+02
   5.5533535e+02   5.3161559e+02   4.6005917e+02   3.9507854e+02   3.9381882e+02
   5.6713694e+02   5.4810739e+02   4.9499219e+02   4.5726778e+02   4.3043439e+02
   6.1828339e+02   6.1398666e+02   5.4525927e+02   5.2168175e+02   4.5976961e+02
   6.0820871e+02   5.9605520e+02   5.1835287e+02   4.5786614e+02   4.2369287e+02
   5.5667945e+02   5.3339957e+02   4.6588400e+02   4.3189764e+02   3.8011806e+02
   5.5735432e+02   5.3433480e+02   4.6968451e+02   4.4564701e+02   4.3396321e+02
   5.5555722e+02   5.3191552e+02   4.6278550e+02   4.5497292e+02   4.5223559e+02
   5.7918771e+02   5.7037399e+02   5.2943724e+02   5.0853775e+02   4.5897283e+02
   5.5644642e+02   5.3345287e+02   4.8590307e+02   4.8221141e+02   4.5835603e+02
   5.6207452e+02   5.4178662e+02   4.9221781e+02   4.7184621e+02   4.4920581e+02
   5.6361696e+02   5.4348052e+02   4.9106514e+02   4.6346158e+02   4.4100104e+02
   5.5575296e+02   5.3222348e+02   4.7145402e+02   4.6853950e+02   4.5756126e+02
   6.1956660e+02   6.0812489e+02   5.2568443e+02   4.8996267e+02   4.5505328e+02
   5.5622055e+02   5.3278804e+02   4.6404977e+02   4.2929127e+02   4.1244327e+02
   7.0966880e+02   6.8466653e+02   5.5508471e+02   5.3137926e+02   4.6005187e+02
   6.3231175e+02   6.1902894e+02   5.2593319e+02   4.8899144e+02   4.5470139e+02
   5.5541567e+02   5.3172194e+02   4.6044390e+02   4.2070800e+02   4.1857443e+02
   5.9211426e+02   5.8054483e+02   5.1462351e+02   4.5786160e+02   4.2451526e+02
   5.6009442e+02   5.3811841e+02   4.7845428e+02   4.4876659e+02   4.2739567e+02
   6.1107725e+02   6.0183498e+02   5.2865012e+02   4.9882029e+02   4.5736760e+02
   5.6526109e+02   5.6074029e+02   5.4807994e+02   5.2835135e+02   4.5999311e+02
   5.6233515e+02   5.5748132e+02   5.4829109e+02   5.2910131e+02   4.6001109e+02
   5.6229864e+02   5.4858984e+02   5.2984715e+02   5.1801312e+02   4.5978032e+02
   6.6695989e+02   6.2885079e+02   5.2145963e+02   4.6204336e+02   4.3259387e+02
   5.9797263e+02   5.8683764e+02   5.1614161e+02   4.5564197e+02   3.9574438e+02
   5.5566602e+02   5.3205476e+02   4.6173380e+02   4.3098611e+02   4.2766257e+02
   6.5553503e+02   6.5141110e+02   5.5314849e+02   5.2952425e+02   4.6000991e+02
   5.5730891e+02   5.3428659e+02   4.7023747e+02   4.4948336e+02   4.3834859e+02
   7.3553907e+02   7.0573426e+02   5.5513993e+02   5.3143092e+02   4.6005307e+02
   6.2708931e+02   6.1148657e+02   5.2012470e+02   4.5655197e+02   4.1636845e+02
   6.2831931e+02   6.1991950e+02   5.3646895e+02   5.1065919e+02   4.5907370e+02
   5.5614554e+02   5.3269351e+02   4.6417371e+02   4.3747913e+02   4.3130935e+02
   5.5561741e+02   5.3198851e+02   4.6137555e+02   4.2215194e+02   4.1289908e+02
   6.5902727e+02   6.3367117e+02   5.2966459e+02   4.9811778e+02   4.5718805e+02
   5.7160110e+02   5.5411096e+02   5.0020393e+02   4.5352904e+02   3.8000027e+02
   6.2157815e+02   6.1968523e+02   5.5121174e+02   5.2774304e+02   4.5996493e+02
   5.5544628e+02   5.3177146e+02   4.6575130e+02   4.6415253e+02   4.5851062e+02
   5.5533525e+02   5.3161553e+02   4.6006019e+02   4.3178170e+02   4.3177610e+02
   5.5545203e+02   5.3228178e+02   5.2601997e+02   5.2542363e+02   4.6005135e+02
   5.9136922e+02   5.8130540e+02   5.1876032e+02   4.8017406e+02   4.5088565e+02
   5.9143463e+02   5.9141058e+02   5.5526661e+02   5.3156033e+02   4.6005595e+02
   5.5677129e+02   5.3352579e+02   4.6636025e+02   4.3391749e+02   4.1728231e+02
   5.5629072e+02   5.3361487e+02   5.0379426e+02   5.0166959e+02   4.5972473e+02
   5.8811847e+02   5.7740207e+02   5.1730333e+02   4.7883177e+02   4.5013828e+02
   5.5665718e+02   5.3352601e+02   4.7443330e+02   4.6664787e+02   4.5345760e+02
   6.2460046e+02   6.0950579e+02   5.2017617e+02   4.5901131e+02   4.2679362e+02
   5.7946898e+02   5.6493337e+02   5.0812840e+02   4.5690789e+02   4.2355992e+02
   5.6451821e+02   5.4568594e+02   4.9856985e+02   4.7571942e+02   4.5058049e+02
   6.2043356e+02   6.1551980e+02   5.4369966e+02   5.1992005e+02   4.5969602e+02
   7.5046481e+02   7.5010889e+02   5.5533419e+02   5.3161413e+02   4.6005692e+02
   6.6043808e+02   6.2797918e+02   5.2114245e+02   4.5868272e+02   4.2579306e+02
   6.2425852e+02   6.1549173e+02   5.3416161e+02   5.0744293e+02   4.5872311e+02
   5.5538354e+02   5.3167967e+02   4.6029802e+02   4.2319388e+02   4.2228376e+02
   5.5614833e+02   5.3957638e+02   5.3641508e+02   5.2914133e+02   4.6003597e+02
   5.5556592e+02   5.3192265e+02   4.6137795e+02   4.3724072e+02   4.3538632e+02
   5.8770661e+02   5.7648599e+02   5.1583947e+02   4.7385542e+02   4.4667412e+02
   7.5013708e+02   6.3334809e+02   5.2644230e+02   4.8921144e+02   4.5476348e+02
   5.5555245e+02   5.3190284e+02   4.6108441e+02   4.2200540e+02   4.1582817e+02
   6.0447356e+02   5.9312837e+02   5.1791441e+02   4.5916138e+02   4.2745836e+02
   6.0275722e+02   5.9188499e+02   5.1818327e+02   4.6390688e+02   4.3568232e+02
   6.9899452e+02   6.3096979e+02   5.2326853e+02   4.7584930e+02   4.4778703e+02
   6.4238721e+02   6.2283288e+02   5.2162172e+02   4.6606114e+02   4.3831702e+02
   5.5593663e+02   5.3241249e+02   4.6288828e+02   4.2870963e+02   4.1994123e+02
   6.0299813e+02   5.9854827e+02   5.4141929e+02   5.1803688e+02   4.5961303e+02
   6.1707090e+02   6.1640105e+02   5.5389728e+02   5.3029904e+02   4.6002820e+02
   6.1907102e+02   6.1855709e+02   5.5421971e+02   5.3059316e+02   4.6003481e+02
   6.6535609e+02   6.2822365e+02   5.2095277e+02   4.5603188e+02   4.0711764e+02
   6.6332020e+02   6.2912817e+02   5.2196747e+02   4.6696400e+02   4.3940976e+02
   5.6795172e+02   5.6791323e+02   5.5527233e+02   5.3158597e+02   4.6005634e+02
   5.8811642e+02   5.8474081e+02   5.4513649e+02   5.2301302e+02   4.5982766e+02
   7.1880138e+02   6.3749507e+02   5.3347837e+02   5.0553105e+02   4.5846461e+02
   5.5549690e+02   5.3183429e+02   4.6233882e+02   4.5561809e+02   4.5332329e+02
   5.7528566e+02   5.6456226e+02   5.2527259e+02   5.0529960e+02   4.5865154e+02
   5.7421156e+02   5.7074542e+02   5.4781356e+02   5.2674748e+02   4.5994767e+02
   5.6475673e+02   5.4529390e+02   4.9431543e+02   4.6626321e+02   4.4309654e+02
   5.6085397e+02   5.6069591e+02   5.5513563e+02   5.3156431e+02   4.6005609e+02
   6.1553782e+02   6.0176586e+02   5.1930418e+02   4.5829676e+02   4.2492923e+02
   7.1001982e+02   6.3309783e+02   5.2620802e+02   4.8843953e+02   4.5448883e+02
   5.7710704e+02   5.6383285e+02   5.1308962e+02   4.8145098e+02   4.5203013e+02
   5.5858290e+02   5.3605828e+02   4.7473529e+02   4.5085347e+02   4.3528870e+02
   6.0856370e+02   6.0102267e+02   5.3309021e+02   5.0696254e+02   4.5867831e+02
   5.6456891e+02   5.4578807e+02   4.9882376e+02   4.7605475e+02   4.5076112e+02
   6.5522778e+02   6.4067017e+02   5.4267959e+02   5.1834859e+02   4.5961966e+02
   5.5632649e+02   5.3334801e+02   4.9025086e+02   4.8725686e+02   4.5901473e+02
   5.6044823e+02   5.4485893e+02   5.2743320e+02   5.1775975e+02   4.5981402e+02
   5.8105695e+02   5.7276293e+02   5.3024245e+02   5.0880834e+02   4.5898542e+02
   5.8066754e+02   5.6972937e+02   5.1978157e+02   4.9278228e+02   4.5620390e+02
   5.5653726e+02   5.3321108e+02   4.6538503e+02   4.3200408e+02   4.1485862e+02
   5.8831656e+02   5.7952853e+02   5.2467424e+02   4.9748873e+02   4.5720411e+02
   5.5711450e+02   5.3398909e+02   4.6768534e+02   4.3579935e+02   4.1730762e+02
   6.9724299e+02   6.2872299e+02   5.2097289e+02   4.5602752e+02   4.0690035e+02
   6.3645456e+02   6.1942963e+02   5.2161163e+02   4.6731180e+02   4.3985102e+02
   5.8804183e+02   5.7933862e+02   5.2517224e+02   4.9855562e+02   4.5742166e+02
   6.0313367e+02   6.0258625e+02   5.5389010e+02   5.3035386e+02   4.6002953e+02
   5.5557237e+02   5.3192851e+02   4.6115904e+02   4.2028737e+02   4.0890960e+02
   6.1162767e+02   6.1014127e+02   5.5197240e+02   5.2854117e+02   4.5998599e+02
   5.6301084e+02   5.4278287e+02   4.9115919e+02   4.6628181e+02   4.4415466e+02
   6.3658549e+02   6.3528463e+02   5.5347225e+02   5.2985601e+02   4.6001788e+02
   5.5581554e+02   5.3225047e+02   4.6227541e+02   4.2499032e+02   4.1185856e+02
   5.5901719e+02   5.3662165e+02   4.7512992e+02   4.4693762e+02   4.2843796e+02
   6.7620803e+02   6.2890324e+02   5.2127583e+02   4.5988178e+02   4.2867473e+02
   5.6509865e+02   5.4945000e+02   5.1682355e+02   5.0306500e+02   4.5866886e+02
   5.7580982e+02   5.6141882e+02   5.0987843e+02   4.7477005e+02   4.4798728e+02
   5.6648627e+02   5.4882464e+02   5.0279720e+02   4.7872928e+02   4.5175335e+02
   5.5725486e+02   5.3417612e+02   4.6810166e+02   4.3537206e+02   4.0678807e+02
   6.6765266e+02   6.2854577e+02   5.2114171e+02   4.5838739e+02   4.2492528e+02
   5.8359404e+02   5.7020418e+02   5.1067745e+02   4.5689159e+02   4.2238099e+02
   5.8730560e+02   5.7843728e+02   5.2483838e+02   4.9830886e+02   4.5738013e+02
   6.1144780e+02   6.0118467e+02   5.2535079e+02   4.9075856e+02   4.5533292e+02
   5.5698746e+02   5.3675631e+02   5.2280961e+02   5.1869646e+02   4.5995177e+02
   6.1356746e+02   6.0011029e+02   5.1884941e+02   4.5579827e+02   3.8756383e+02
   5.5676653e+02   5.3353575e+02   4.6767141e+02   4.4655179e+02   4.3774919e+02
   6.8393368e+02   6.2897885e+02   5.2127282e+02   4.5981025e+02   4.2852288e+02
   5.7202353e+02   5.5857106e+02   5.1709505e+02   4.9619074e+02   4.5726257e+02
   6.1261561e+02   5.9999224e+02   5.1988114e+02   4.6628580e+02   4.3870536e+02
   5.7346469e+02   5.5680427e+02   5.0285316e+02   4.5623196e+02   4.2395579e+02
   6.0706527e+02   5.9720500e+02   5.2340149e+02   4.8606159e+02   4.5364441e+02
   6.3641590e+02   6.2718666e+02   5.3829532e+02   5.1295778e+02   4.5927583e+02
   6.8562567e+02   6.2864973e+02   5.2096088e+02   4.5590401e+02   3.8131566e+02
   5.5581162e+02   5.3225940e+02   4.6467332e+02   4.5471006e+02   4.5008374e+02
   5.7036083e+02   5.5280135e+02   5.0032247e+02   4.6013913e+02   4.3331508e+02
   6.0234103e+02   5.9206593e+02   5.1945425e+02   4.7232188e+02   4.4510286e+02
   5.7632375e+02   5.7140960e+02   5.4351029e+02   5.2311880e+02   4.5984390e+02
   6.4570323e+02   6.2361589e+02   5.2075012e+02   4.5589972e+02   3.9127932e+02
   6.7508775e+02   6.5004098e+02   5.4889849e+02   5.2526743e+02   4.5989287e+02
   5.7686263e+02   5.6286291e+02   5.1067826e+02   4.7499870e+02   4.4806736e+02
   5.7922421e+02   5.6513622e+02   5.0946480e+02   4.6467093e+02   4.3776246e+02
   7.0364044e+02   6.3967966e+02   5.3705378e+02   5.1101347e+02   4.5910245e+02
   6.6537990e+02   6.5738895e+02   5.5355861e+02   5.2991844e+02   4.6001923e+02
   6.2602633e+02   6.1053994e+02   5.2002061e+02   4.5610331e+02   4.1060556e+02
   5.8676328e+02   5.7591806e+02   5.1732507e+02   4.8054438e+02   4.5119126e+02
   6.1004025e+02   5.9846673e+02   5.2057600e+02   4.7265864e+02   4.4533941e+02
   5.5965235e+02   5.3750532e+02   4.7717281e+02   4.4822133e+02   4.2806454e+02
   5.5683534e+02   5.3360951e+02   4.6651866e+02   4.3311853e+02   4.0749177e+02
   5.6046116e+02   5.6024886e+02   5.5507078e+02   5.3155192e+02   4.6005576e+02
   5.9510475e+02   5.8610795e+02   5.2184447e+02   4.8699546e+02   4.5409968e+02
   6.6641532e+02   6.4129259e+02   5.4033840e+02   5.1539813e+02   4.5945158e+02
   6.0627895e+02   6.0382253e+02   5.4898504e+02   5.2579598e+02   4.5991096e+02
   6.2738376e+02   6.1492437e+02   5.2547762e+02   4.8805784e+02   4.5436991e+02
   6.0421378e+02   5.9724448e+02   5.3239768e+02   5.0639820e+02   4.5861340e+02
   5.5551457e+02   5.3185426e+02   4.6112627e+02   4.3850139e+02   4.3709312e+02
   5.5534599e+02   5.3162987e+02   4.6012460e+02   4.3518760e+02   4.3508711e+02
   5.8126768e+02   5.6769954e+02   5.1051266e+02   4.6358949e+02   4.3613964e+02
   6.1571143e+02   6.1210455e+02   5.4691150e+02   5.2349311e+02   4.5983632e+02
   6.2236151e+02   6.0811123e+02   5.2074416e+02   4.6589486e+02   4.3816208e+02
   5.5595175e+02   5.4413493e+02   5.4276463e+02   5.3081003e+02   4.6004768e+02
   6.1507486e+02   6.0188409e+02   5.2010981e+02   4.6601337e+02   4.3835153e+02
   6.0598888e+02   5.9423541e+02   5.1788630e+02   4.5651377e+02   4.1710119e+02
   5.5909518e+02   5.3706877e+02   4.8137466e+02   4.6473716e+02   4.4702188e+02
   5.5634325e+02   5.3299921e+02   4.6878759e+02   4.5827482e+02   4.4973459e+02
   5.6948531e+02   5.6865443e+02   5.5390603e+02   5.3088595e+02   4.6004267e+02
   5.9714053e+02   5.8690325e+02   5.1811525e+02   4.7087046e+02   4.4384854e+02
   6.1185305e+02   6.0320886e+02   5.3132217e+02   5.0374995e+02   4.5822968e+02
   6.1938457e+02   6.1086306e+02   5.3390598e+02   5.0731330e+02   4.5871062e+02
   6.1112013e+02   6.1047482e+02   5.5390557e+02   5.3032720e+02   4.6002892e+02
   5.5561477e+02   5.3198729e+02   4.6153767e+02   4.3330933e+02   4.3084144e+02
   5.5533872e+02   5.3162001e+02   4.6007640e+02   4.0248006e+02   3.9976551e+02
   6.0024357e+02   5.8923994e+02   5.1708471e+02   4.5922596e+02   4.2772779e+02
   5.5963957e+02   5.4335725e+02   5.2718658e+02   5.1843580e+02   4.5985071e+02
   5.5977293e+02   5.3784377e+02   4.8029618e+02   4.5799686e+02   4.4002053e+02
   5.6404898e+02   5.4357135e+02   4.8793317e+02   4.5168142e+02   4.2152459e+02
   5.7155689e+02   5.5737215e+02   5.1411841e+02   4.9162414e+02   4.5621543e+02
   5.9226093e+02   5.8177720e+02   5.1733461e+02   4.7351751e+02   4.4628308e+02
   6.1224922e+02   6.0817710e+02   5.4541917e+02   5.2200335e+02   4.5978278e+02
   5.9509279e+02   5.9364875e+02   5.5098528e+02   5.2792760e+02   4.5997115e+02
   5.9578317e+02   5.8458475e+02   5.1556920e+02   4.5583339e+02   4.1060074e+02
   6.1807365e+02   6.0612805e+02   5.2406380e+02   4.8492772e+02   4.5311986e+02
   6.3655553e+02   6.2063968e+02   5.2332083e+02   4.7818779e+02   4.4940172e+02
   5.9378127e+02   5.8530206e+02   5.2401798e+02   4.9341380e+02   4.5619724e+02
   5.6243481e+02   5.4264279e+02   4.9551539e+02   4.7640207e+02   4.5175387e+02
   6.5733431e+02   6.2730517e+02   5.2094880e+02   4.5648947e+02   4.1535299e+02
   5.5574667e+02   5.3216168e+02   4.6212047e+02   4.3131744e+02   4.2721094e+02
   6.7339751e+02   6.4167513e+02   5.4035137e+02   5.1540924e+02   4.5945223e+02
   5.7058569e+02   5.6040913e+02   5.3162167e+02   5.1451301e+02   4.5952281e+02
   5.7136685e+02   5.5394663e+02   5.0056703e+02   4.5639693e+02   4.2575253e+02
   6.2695193e+02   6.2277739e+02   5.4657005e+02   5.2296003e+02   4.5981662e+02
   5.5548381e+02   5.3181156e+02   4.6074833e+02   4.1765778e+02   4.0817230e+02
   5.5553093e+02   5.3187870e+02   4.6217405e+02   4.5294258e+02   4.5082248e+02
   5.8530315e+02   5.7395553e+02   5.1610874e+02   4.7847861e+02   4.4999169e+02
   6.7693984e+02   6.2859173e+02   5.2097819e+02   4.5618291e+02   4.1123793e+02
   5.5592632e+02   5.3240159e+02   4.6317895e+02   4.3717520e+02   4.3257623e+02
   6.4982782e+02   6.3126300e+02   5.3023090e+02   4.9950142e+02   4.5746749e+02
   6.2090702e+02   6.1006832e+02   5.2761759e+02   4.9500747e+02   4.5650746e+02
   5.5841729e+02   5.3611997e+02   4.8024757e+02   4.6622935e+02   4.4922024e+02
   5.5534338e+02   5.3162624e+02   4.6012423e+02   4.4441229e+02   4.4433648e+02
   5.5761296e+02   5.3502980e+02   4.8017997e+02   4.7020758e+02   4.5298355e+02
   5.5928628e+02   5.3695300e+02   4.7506407e+02   4.4256594e+02   3.9961630e+02
   5.9497823e+02   5.8503493e+02   5.1867961e+02   4.7606184e+02   4.4817366e+02
   5.7400041e+02   5.5741063e+02   5.0296731e+02   4.5408141e+02   4.0036564e+02
   5.6151627e+02   5.4293042e+02   5.0822275e+02   4.9697550e+02   4.5822226e+02
   5.5592340e+02   5.3239411e+02   4.6278823e+02   4.2734457e+02   4.1636737e+02
   5.6704363e+02   5.6218637e+02   5.4690366e+02   5.2733305e+02   4.5996927e+02
   5.9608138e+02   5.8489437e+02   5.1563611e+02   4.5566582e+02   4.0450940e+02
   5.7666566e+02   5.6179673e+02   5.0797751e+02   4.6607662e+02   4.3976158e+02
   5.7241397e+02   5.6837573e+02   5.4703527e+02   5.2645041e+02   4.5994201e+02
   6.5840153e+02   6.4645070e+02   5.4811300e+02   5.2444743e+02   4.5986685e+02
   5.6406348e+02   5.4408227e+02   4.9165366e+02   4.6284871e+02   4.4002244e+02
   5.7889958e+02   5.6463402e+02   5.0904822e+02   4.6376960e+02   4.3662823e+02
   6.5360566e+02   6.2710547e+02   5.2155708e+02   4.6379349e+02   4.3526336e+02
   6.5254771e+02   6.3944298e+02   5.4256504e+02   5.1822064e+02   4.5961325e+02
   5.5684624e+02   5.3363867e+02   4.6755091e+02   4.4351902e+02   4.3403071e+02
   5.9668184e+02   5.8969504e+02   5.3034984e+02   5.0449144e+02   4.5837410e+02
   6.0325532e+02   5.9279290e+02   5.1935382e+02   4.7090483e+02   4.4380264e+02
   5.5755298e+02   5.3458252e+02   4.6923149e+02   4.3711928e+02   4.1209379e+02
   5.6266859e+02   5.4433852e+02   5.0612201e+02   4.9210283e+02   4.5722042e+02
   6.2381017e+02   6.1326510e+02   5.2918005e+02   4.9839026e+02   4.5726060e+02
   5.5564539e+02   5.3202794e+02   4.6173838e+02   4.3516162e+02   4.3257305e+02
   5.5538955e+02   5.3168779e+02   4.6039235e+02   4.3859806e+02   4.3816281e+02
   5.8555114e+02   5.7617545e+02   5.2358262e+02   4.9690561e+02   4.5711175e+02
   5.8398783e+02   5.7061760e+02   5.1067462e+02   4.5539066e+02   4.1062619e+02
   6.3933665e+02   6.3048499e+02   5.4078900e+02   5.1611933e+02   4.5949828e+02
   5.5545957e+02   5.3178381e+02   4.6188833e+02   4.5544005e+02   4.5359343e+02
   5.5569075e+02   5.3208472e+02   4.6169285e+02   4.2212873e+02   4.0393662e+02
   6.6060045e+02   6.5674755e+02   5.5416344e+02   5.3050317e+02   4.6003274e+02
   5.5710234e+02   5.3401380e+02   4.7005044e+02   4.5194155e+02   4.4155202e+02
   7.6078915e+02   6.3386005e+02   5.2727845e+02   4.9180895e+02   4.5560563e+02
   5.6570411e+02   5.5197283e+02   5.2438014e+02   5.1061536e+02   4.5935820e+02
   6.7561162e+02   6.6333686e+02   5.5444523e+02   5.3077147e+02   4.6003865e+02
   6.2255130e+02   6.0758252e+02   5.1979819e+02   4.5639699e+02   4.1497385e+02
   5.5755321e+02   5.5648324e+02   5.5413645e+02   5.3147274e+02   4.6005446e+02
   6.4206265e+02   6.2179152e+02   5.2067443e+02   4.5598334e+02   4.0558009e+02
   6.1878259e+02   6.0426415e+02   5.1942736e+02   4.5594765e+02   4.0681477e+02
   6.3453938e+02   6.1797976e+02   5.2131585e+02   4.6535453e+02   4.3743563e+02
   5.8783698e+02   5.7901172e+02   5.2475488e+02   4.9788505e+02   4.5728998e+02
   6.5914329e+02   6.2859573e+02   5.2192690e+02   4.6677545e+02   4.3918206e+02
   5.5552511e+02   5.3188782e+02   4.6860550e+02   4.6687858e+02   4.5845197e+02
   6.6594751e+02   6.6449610e+02   5.5516246e+02   5.3145272e+02   4.6005353e+02
   6.9447495e+02   6.4332788e+02   5.4207615e+02   5.1757934e+02   4.5957981e+02
   6.2490020e+02   6.2424341e+02   5.5404270e+02   5.3041660e+02   4.6003086e+02
   5.9161707e+02   5.7985046e+02   5.1416205e+02   4.5553602e+02   4.0343859e+02
   5.5533813e+02   5.3161926e+02   4.6007252e+02   4.0907651e+02   4.0859256e+02
   5.6775745e+02   5.4919340e+02   4.9703375e+02   4.6076623e+02   4.3533514e+02
   5.5812496e+02   5.5168711e+02   5.4757436e+02   5.3018860e+02   4.6003446e+02
   5.5765742e+02   5.3473689e+02   4.7011315e+02   4.4163244e+02   4.2665375e+02
   5.5908259e+02   5.3675880e+02   4.7639691e+02   4.5154099e+02   4.3458956e+02
   6.8340895e+02   6.2863693e+02   5.2096160e+02   4.5592410e+02   3.9779709e+02
   5.9152652e+02   5.8796178e+02   5.4403599e+02   5.2166567e+02   4.5977742e+02
   5.8820851e+02   5.7950695e+02   5.2509579e+02   4.9833444e+02   4.5737641e+02
   5.5768536e+02   5.3559048e+02   4.9095183e+02   4.8396580e+02   4.5741061e+02
   5.5632586e+02   5.3292766e+02   4.6447167e+02   4.2976489e+02   4.0896990e+02
   6.1690442e+02   6.0677358e+02   5.2872868e+02   4.9815257e+02   4.5722146e+02
   6.0311138e+02   5.9622959e+02   5.3226791e+02   5.0634608e+02   4.5860882e+02
   5.5650355e+02   5.3316392e+02   4.6517769e+02   4.3072144e+02   3.9167216e+02
   6.8254755e+02   6.6459728e+02   5.5448289e+02   5.3080736e+02   4.6003955e+02
   5.7295788e+02   5.5628584e+02   5.0296717e+02   4.5909960e+02   4.3073618e+02
   6.1356941e+02   6.0023609e+02   5.1907360e+02   4.5820469e+02   4.2468088e+02
   5.5575896e+02   5.3217763e+02   4.6212091e+02   4.2904153e+02   4.2373619e+02
   5.7197342e+02   5.5609834e+02   5.0636746e+02   4.7358553e+02   4.4753106e+02
   5.6805871e+02   5.4995267e+02   4.9905261e+02   4.6541088e+02   4.4082295e+02
   6.8374911e+02   6.4790627e+02   5.4698716e+02   5.2322519e+02   4.5982511e+02
   6.1095397e+02   5.9825650e+02   5.1879548e+02   4.5858420e+02   4.2585094e+02
   5.6298300e+02   5.4204926e+02   4.8518106e+02   4.4949753e+02   4.1470812e+02
   5.5679211e+02   5.3386386e+02   4.8045824e+02   4.7442003e+02   4.5619755e+02
   6.2879268e+02   6.1287977e+02   5.2017319e+02   4.5594511e+02   4.0487900e+02
   5.5650171e+02   5.4089664e+02   5.3695042e+02   5.2865058e+02   4.6002818e+02
   5.5576356e+02   5.3221593e+02   4.6793630e+02   4.6342504e+02   4.5573166e+02
   6.5060952e+02   6.2557523e+02   5.2088746e+02   4.5662632e+02   4.1670213e+02
   5.8016357e+02   5.6574472e+02   5.0831304e+02   4.5511147e+02   4.1065727e+02
   5.6596542e+02   5.4620533e+02   4.9142474e+02   4.5133235e+02   3.9023829e+02
   5.5558244e+02   5.3211676e+02   4.9936957e+02   4.9875413e+02   4.5993867e+02
   6.0176700e+02   5.9334303e+02   5.2543533e+02   4.9360586e+02   4.5619907e+02
   7.5343579e+02   7.3987522e+02   5.5532230e+02   5.3160307e+02   4.6005674e+02
   6.0812022e+02   6.0531530e+02   5.4835736e+02   5.2513412e+02   4.5989066e+02
   6.8909236e+02   6.2869095e+02   5.2098007e+02   4.5614696e+02   4.1053032e+02
   6.4598065e+02   6.2374058e+02   5.2075546e+02   4.5589760e+02   3.8865512e+02
   5.6337368e+02   5.4257329e+02   4.8593624e+02   4.4928152e+02   3.8320853e+02
   6.2400934e+02   6.2283289e+02   5.5298343e+02   5.2941837e+02   4.6000757e+02
   5.9620274e+02   5.9066685e+02   5.3627894e+02   5.1266489e+02   4.5927756e+02
   5.8879687e+02   5.7865221e+02   5.1908588e+02   4.8371425e+02   4.5278039e+02
   5.5768555e+02   5.3476432e+02   4.6974678e+02   4.3796586e+02   4.1452892e+02
   6.2368721e+02   6.0869499e+02   5.2007325e+02   4.5858425e+02   4.2566223e+02
   5.9219861e+02   5.8779437e+02   5.4091232e+02   5.1841527e+02   4.5964033e+02
   5.5582085e+02   5.3226076e+02   4.6254206e+02   4.3379424e+02   4.2957232e+02
   5.5959896e+02   5.3750042e+02   4.7829499e+02   4.5318436e+02   4.3520650e+02
   6.3277548e+02   6.1777417e+02   5.2277050e+02   4.7587989e+02   4.4783126e+02
   5.5747857e+02   5.3801684e+02   5.2330870e+02   5.1825863e+02   4.5992377e+02
   5.5650753e+02   5.3324898e+02   4.7077657e+02   4.6113003e+02   4.5091199e+02
   5.9374257e+02   5.8247722e+02   5.1530077e+02   4.5886994e+02   4.2717593e+02
   6.3544000e+02   6.1785511e+02   5.2046550e+02   4.5588035e+02   3.8405110e+02
   5.7468028e+02   5.6038389e+02   5.1089048e+02   4.7985457e+02   4.5132309e+02
   5.5610756e+02   5.3943418e+02   5.3638551e+02   5.2922007e+02   4.6003698e+02
   5.5919377e+02   5.3685000e+02   4.7530858e+02   4.4527407e+02   4.2416484e+02
   5.5738820e+02   5.3436559e+02   4.6893192e+02   4.3917172e+02   4.2387263e+02
   6.4246445e+02   6.2607228e+02   5.2681863e+02   4.9103627e+02   4.5537444e+02
   6.2893532e+02   6.1349375e+02   5.2079241e+02   4.6271630e+02   4.3370346e+02
   5.5976504e+02   5.3807274e+02   4.8348688e+02   4.6544997e+02   4.4659370e+02
   6.6918287e+02   6.5379762e+02   5.5161195e+02   5.2801996e+02   4.5997184e+02
   5.5538542e+02   5.3168224e+02   4.6036146e+02   4.3763401e+02   4.3722633e+02
   6.6275268e+02   6.2801392e+02   5.2093954e+02   4.5596770e+02   4.0391497e+02
   5.5533801e+02   5.4975270e+02   5.4975266e+02   5.3161928e+02   4.6005732e+02
   5.8285900e+02   5.6962788e+02   5.1120200e+02   4.6249295e+02   4.3443348e+02
   5.7677630e+02   5.7053210e+02   5.3954916e+02   5.1963405e+02   4.5972157e+02
   5.6476403e+02   5.4451880e+02   4.8901342e+02   4.5050905e+02   3.8257803e+02
   5.5541014e+02   5.3290294e+02   5.3108570e+02   5.2984942e+02   4.6005414e+02
   5.8569184e+02   5.7286184e+02   5.1188368e+02   4.5763253e+02   4.2456116e+02
   6.2163265e+02   6.2101767e+02   5.5406792e+02   5.3044631e+02   4.6003164e+02
   6.3582246e+02   6.2073127e+02   5.2435130e+02   4.8287675e+02   4.5212276e+02
   6.2570873e+02   6.2300940e+02   5.4976970e+02   5.2630003e+02   4.5992450e+02
   5.6026924e+02   5.4604449e+02   5.3182454e+02   5.2122885e+02   4.5988824e+02
   5.5618388e+02   5.3541050e+02   5.2702536e+02   5.2381203e+02   4.6001800e+02
   5.5620851e+02   5.3277726e+02   4.6442754e+02   4.3729341e+02   4.3061976e+02
   5.5589071e+02   5.3234933e+02   4.6258856e+02   4.2507451e+02   4.0076497e+02
   5.9616384e+02   5.9312349e+02   5.4566424e+02   5.2292074e+02   4.5982026e+02
   6.9354254e+02   6.2869589e+02   5.2096295e+02   4.5590496e+02   3.8503828e+02
   5.5539681e+02   5.3169718e+02   4.6035708e+02   4.2142101e+02   4.1999873e+02
   5.5533438e+02   5.3161444e+02   4.6005709e+02   4.4131770e+02   4.4131747e+02
   6.0270963e+02   5.9499029e+02   5.2872575e+02   5.0043417e+02   4.5769477e+02
   5.5772207e+02   5.3489831e+02   4.7309573e+02   4.5485403e+02   4.4202328e+02
   5.5534410e+02   5.3162721e+02   4.6013817e+02   4.4741457e+02   4.4732742e+02
   6.4718887e+02   6.3660870e+02   5.4247394e+02   5.1813831e+02   4.5960930e+02
   6.3399240e+02   6.2774397e+02   5.4376964e+02   5.1978361e+02   4.5968859e+02
   6.5869304e+02   6.2776724e+02   5.2117363e+02   4.5917606e+02   4.2708347e+02
   5.5752630e+02   5.3455077e+02   4.6930769e+02   4.3851994e+02   4.2051609e+02
   5.6026125e+02   5.3835242e+02   4.7896345e+02   4.4915394e+02   4.2752631e+02
   5.6089530e+02   5.4056363e+02   4.9495325e+02   4.7996920e+02   4.5415456e+02
   5.5538066e+02   5.3167541e+02   4.6026877e+02   4.1078517e+02   4.0188693e+02
   6.5164325e+02   6.2889260e+02   5.2462239e+02   4.8283949e+02   4.5209356e+02
   6.9634997e+02   6.9262824e+02   5.5530497e+02   5.3158670e+02   4.6005638e+02
   6.5048568e+02   6.2579224e+02   5.2114796e+02   4.5983133e+02   4.2858043e+02
   5.5587786e+02   5.3233278e+02   4.6254175e+02   4.2525726e+02   4.0766566e+02
   5.5884492e+02   5.4214973e+02   5.2813231e+02   5.2010943e+02   4.5990186e+02
   5.5958180e+02   5.3742824e+02   4.7736932e+02   4.4988298e+02   4.3093318e+02
   5.6105353e+02   5.4022632e+02   4.8955610e+02   4.7087647e+02   4.4925913e+02
   6.4206499e+02   6.2201083e+02   5.2090636e+02   4.5886085e+02   4.2631081e+02
   6.2133201e+02   6.0714538e+02   5.2056830e+02   4.6506712e+02   4.3710700e+02
   5.6326932e+02   5.4315637e+02   4.9166477e+02   4.6630278e+02   4.4400005e+02
   6.5045471e+02   6.4911654e+02   5.5442776e+02   5.3075879e+02   4.6003849e+02
   6.9576471e+02   6.8109076e+02   5.5517468e+02   5.3146385e+02   4.6005371e+02
   5.8238903e+02   5.6880120e+02   5.1032095e+02   4.5894995e+02   4.2840762e+02
   5.8509845e+02   5.8388656e+02   5.5215759e+02   5.2919875e+02   4.6000384e+02
   6.1595327e+02   6.0213660e+02   5.1942799e+02   4.5911479e+02   4.2714550e+02
   5.5651426e+02   5.3317795e+02   4.6522013e+02   4.3078362e+02   3.8023032e+02
   6.0280894e+02   5.9280057e+02   5.2036556e+02   4.7650497e+02   4.4839394e+02
   5.6733964e+02   5.5437059e+02   5.2500715e+02   5.1002663e+02   4.5927607e+02
   5.5546487e+02   5.3178702e+02   4.6067132e+02   4.1950470e+02   4.1455640e+02
   5.5581120e+02   5.3224433e+02   4.6223340e+02   4.2389077e+02   3.9537143e+02
   5.8822611e+02   5.7646177e+02   5.1426944e+02   4.6538505e+02   4.3804920e+02
   6.2104906e+02   6.1192338e+02   5.3238436e+02   5.0474725e+02   4.5836706e+02
   5.6835576e+02   5.4978647e+02   4.9662077e+02   4.5638632e+02   4.2783411e+02
   5.6102197e+02   5.5793832e+02   5.5122740e+02   5.3044195e+02   4.6003612e+02
   6.4502556e+02   6.2368523e+02   5.2113394e+02   4.6069594e+02   4.3029770e+02
   6.4717213e+02   6.2842041e+02   5.2681958e+02   4.9083350e+02   4.5530799e+02
   5.7445091e+02   5.7426884e+02   5.5497063e+02   5.3139731e+02   4.6005256e+02
   6.6011565e+02   6.3320303e+02   5.2848365e+02   4.9522027e+02   4.5653618e+02
   5.5535911e+02   5.3164700e+02   4.6017122e+02   4.0676438e+02   3.9108854e+02
   5.6931031e+02   5.5589486e+02   5.2049540e+02   5.0348934e+02   4.5855243e+02
   5.5948915e+02   5.3769786e+02   4.8315292e+02   4.6617362e+02   4.4752222e+02
   5.5542482e+02   5.3173488e+02   4.6060395e+02   4.3821506e+02   4.3749496e+02
   5.5770312e+02   5.3478557e+02   4.6972078e+02   4.3728880e+02   3.9922912e+02
   5.5547062e+02   5.3179445e+02   4.6069707e+02   4.1932573e+02   4.1387977e+02
   6.1711169e+02   6.0322641e+02   5.1982731e+02   4.6186194e+02   4.3243060e+02
   6.2073086e+02   6.0876304e+02   5.2463522e+02   4.8631888e+02   4.5370536e+02
   6.6979584e+02   6.2960708e+02   5.2208765e+02   4.6784509e+02   4.4045636e+02
   5.6281809e+02   5.4180781e+02   4.8465713e+02   4.4878442e+02   4.0497643e+02
   5.9831882e+02   5.9670412e+02   5.5059414e+02   5.2749814e+02   4.5995937e+02
   5.5561646e+02   5.3201874e+02   4.6913820e+02   4.6670666e+02   4.5781160e+02
   6.0630674e+02   5.9960039e+02   5.3465337e+02   5.0942643e+02   4.5896451e+02
   6.0559282e+02   5.9483824e+02   5.1987161e+02   4.7184153e+02   4.4464261e+02
   5.5536826e+02   5.3165945e+02   4.6028393e+02   4.4166671e+02   4.4139522e+02
   6.4642083e+02   6.2511772e+02   5.2204640e+02   4.6885854e+02   4.4160042e+02
   6.4730481e+02   6.3567950e+02   5.4081582e+02   5.1607672e+02   4.5949506e+02
   6.0259976e+02   5.9183164e+02   5.1835827e+02   4.6537902e+02   4.3767079e+02
   5.5832058e+02   5.3618032e+02   4.8371938e+02   4.7243031e+02   4.5294331e+02
   5.5543985e+02   5.3175308e+02   4.6053743e+02   4.1414550e+02   3.8462513e+02
   5.5542136e+02   5.3173010e+02   4.6051782e+02   4.3110992e+02   4.3027540e+02
   5.5848477e+02   5.3614416e+02   4.7911328e+02   4.6362676e+02   4.4725473e+02
   5.5568398e+02   5.3207888e+02   4.6184665e+02   4.3205971e+02   4.2877753e+02
   5.7748520e+02   5.7029563e+02   5.3623216e+02   5.1633389e+02   4.5957196e+02
   5.7154620e+02   5.5461787e+02   5.0247422e+02   4.6300635e+02   4.3693182e+02
   5.5593114e+02   5.3241340e+02   4.6433896e+02   4.4954984e+02   4.4498610e+02
   6.0255991e+02   5.9456265e+02   5.2752336e+02   4.9807346e+02   4.5723908e+02
   5.5714862e+02   5.4646668e+02   5.4281599e+02   5.2961425e+02   4.6003023e+02
   6.1440441e+02   6.0077392e+02   5.1898055e+02   4.5617072e+02   4.1268869e+02
   7.1060551e+02   6.4480659e+02   5.4360649e+02   5.1942111e+02   4.5967082e+02
   5.5937172e+02   5.3731987e+02   4.7991394e+02   4.5976735e+02   4.4243966e+02
   6.8944952e+02   6.8523632e+02   5.5528893e+02   5.3157169e+02   4.6005593e+02
   5.6255599e+02   5.4145781e+02   4.8413630e+02   4.4892024e+02   4.1377233e+02
   5.5574557e+02   5.3216169e+02   4.6256305e+02   4.4232339e+02   4.3928488e+02
   5.5595356e+02   5.3246228e+02   4.6679780e+02   4.5849705e+02   4.5186339e+02
   6.2593992e+02   6.1584697e+02   5.3103058e+02   5.0200593e+02   4.5793261e+02
   6.2888990e+02   6.2273644e+02   5.4229032e+02   5.1811894e+02   4.5961005e+02
   5.9988008e+02   5.9145687e+02   5.2486019e+02   4.9285989e+02   4.5600495e+02
   5.5593651e+02   5.3241053e+02   4.6280509e+02   4.2612947e+02   4.0934705e+02
   5.9695380e+02   5.8583261e+02   5.1593642e+02   4.5621099e+02   4.1545641e+02
   5.5772837e+02   5.3534025e+02   4.8366015e+02   4.7480215e+02   4.5478914e+02
   5.5747396e+02   5.3447302e+02   4.6888366e+02   4.3623561e+02   3.8857433e+02
   6.2216275e+02   6.1155709e+02   5.2856344e+02   4.9715116e+02   4.5700099e+02
   6.2642563e+02   6.1513718e+02   5.2802157e+02   4.9542174e+02   4.5660094e+02
   5.5690094e+02   5.3424847e+02   4.8853917e+02   4.8362282e+02   4.5805139e+02
   6.7197430e+02   6.2894186e+02   5.2138176e+02   4.6112026e+02   4.3104551e+02
   5.5591870e+02   5.3335568e+02   5.1797353e+02   5.1650102e+02   4.6000124e+02
   5.7219405e+02   5.7155125e+02   5.5412469e+02   5.3093239e+02   4.6004330e+02
   6.6793977e+02   6.5821549e+02   5.5359093e+02   5.2994936e+02   4.6002002e+02
   5.7535578e+02   5.7528868e+02   5.5519803e+02   5.3153118e+02   4.6005530e+02
   5.6168420e+02   5.4028617e+02   4.8227928e+02   4.4909599e+02   4.2147599e+02
   5.6046365e+02   5.4212129e+02   5.1449217e+02   5.0592281e+02   4.5924828e+02
   5.6587129e+02   5.4753093e+02   4.9980689e+02   4.7427347e+02   4.4924687e+02
   5.5534057e+02   5.3162267e+02   4.6008396e+02   4.1992778e+02   4.1978331e+02
   5.6097552e+02   5.4267327e+02   5.1262194e+02   5.0316579e+02   4.5897677e+02
   5.5536543e+02   5.3165498e+02   4.6019604e+02   4.0765837e+02   3.8819955e+02
   7.0757754e+02   6.2877232e+02   5.2096745e+02   4.5592039e+02   3.9658161e+02
   6.1835640e+02   6.0998298e+02   5.3422323e+02   5.0785784e+02   4.5877740e+02
   5.5579680e+02   5.3222695e+02   4.6224666e+02   4.2714566e+02   4.1957314e+02
   6.6511967e+02   6.2858015e+02   5.2130036e+02   4.6032747e+02   4.2957892e+02
   5.6085528e+02   5.4379943e+02   5.2043077e+02   5.1129387e+02   4.5956083e+02
   5.8283018e+02   5.7773345e+02   5.4091546e+02   5.1971563e+02   4.5971053e+02
   6.0646898e+02   6.0105532e+02   5.3952581e+02   5.1559579e+02   4.5947504e+02
   5.5668540e+02   5.3340933e+02   4.6597354e+02   4.3282028e+02   4.1404968e+02
   5.7012688e+02   5.5220163e+02   4.9881526e+02   4.5544056e+02   4.2389628e+02
   5.5533834e+02   5.3161966e+02   4.6007444e+02   4.0060537e+02   3.9680618e+02
   5.6019673e+02   5.4767672e+02   5.3601767e+02   5.2398750e+02   4.5993414e+02
   5.5663558e+02   5.3334184e+02   4.6574944e+02   4.3216850e+02   4.1143831e+02
   6.1032392e+02   5.9795845e+02   5.1908492e+02   4.6202819e+02   4.3276286e+02
   6.1590489e+02   6.1237236e+02   5.4710137e+02   5.2368748e+02   4.5984290e+02
   6.6957352e+02   6.4820631e+02   5.4770088e+02   5.2399891e+02   4.5985188e+02
