# Supplementary material for: Rethinking Colour Constancy
Source: PLoS One. 2015 Sep 10;10(9):e0135029. doi: 10.1371/journal.pone.0135029 (PMC4565710; doi:10.1371/journal.pone.0135029)
Supplement: S1 Dataset — (ZIP) [file pone.0135029.s002.zip › 5-TransitionMetamerReflectanceData/NtoB_20munsells/fiveTr_15.txt]

   4.1360329e+02   4.5886502e+02   5.1866711e+02   5.3970881e+02   6.3878816e+02
   4.2477861e+02   4.3276329e+02   4.6072400e+02   5.1737039e+02   6.2716033e+02
   4.5469234e+02   4.9974890e+02   5.5920683e+02   5.7393509e+02   6.5130107e+02
   4.5692229e+02   5.1694656e+02   6.2458649e+02   6.4343411e+02   6.4847252e+02
   4.1349044e+02   4.2729136e+02   4.5986501e+02   5.1730464e+02   6.2710584e+02
   4.3745769e+02   4.6812138e+02   5.2079018e+02   5.4065886e+02   6.3794625e+02
   4.5692328e+02   5.1696229e+02   6.2532152e+02   6.5418562e+02   6.6478003e+02
   3.9152725e+02   4.5849803e+02   5.2003776e+02   5.4089359e+02   6.3954655e+02
   4.4536502e+02   4.7419600e+02   5.0332100e+02   5.2704361e+02   6.3111482e+02
   3.8089758e+02   4.2886832e+02   4.6101028e+02   5.1742073e+02   6.2720899e+02
   4.4118445e+02   4.7135111e+02   5.1841483e+02   5.3824206e+02   6.3621313e+02
   4.3171247e+02   4.6417261e+02   5.2123507e+02   5.4145905e+02   6.3903633e+02
   4.5657167e+02   5.1248598e+02   5.9023273e+02   6.0259835e+02   7.1427097e+02
   4.5669551e+02   5.1387856e+02   5.7115583e+02   5.7493588e+02   6.3171553e+02
   4.5588559e+02   5.0632631e+02   5.4263127e+02   5.5058817e+02   6.3222306e+02
   4.4284261e+02   4.7269278e+02   5.1295405e+02   5.3368522e+02   6.3396955e+02
   4.4709076e+02   4.4717577e+02   4.5700672e+02   5.1704199e+02   6.2687277e+02
   4.4990536e+02   4.8450763e+02   5.4472438e+02   5.6243321e+02   6.4975758e+02
   4.5342768e+02   4.9441248e+02   5.5690120e+02   5.7403950e+02   6.6854142e+02
   4.5634543e+02   5.1028578e+02   5.7869861e+02   5.8900619e+02   6.4828214e+02
   4.5316983e+02   4.9171709e+02   5.1852748e+02   5.3390987e+02   6.3151017e+02
   4.5681959e+02   5.1545106e+02   6.0510471e+02   6.2097155e+02   6.6775382e+02
   4.5692799e+02   5.1703711e+02   6.2674192e+02   6.3187937e+02   6.3202863e+02
   4.3764746e+02   4.4871840e+02   4.6658377e+02   5.1781968e+02   6.2752670e+02
   4.3631387e+02   4.5055780e+02   4.6955790e+02   5.1818734e+02   6.2780938e+02
   4.2716783e+02   4.4131116e+02   4.6617914e+02   5.1792921e+02   6.2763265e+02
   4.2173090e+02   4.5992860e+02   5.1697994e+02   5.3824540e+02   6.3783258e+02
   4.5158368e+02   4.6083368e+02   4.6625447e+02   5.1734330e+02   6.2710369e+02
   4.5540687e+02   4.7450634e+02   4.7673685e+02   5.1741333e+02   6.2706772e+02
   3.8008783e+02   4.4007715e+02   4.6865592e+02   5.1833338e+02   6.2797352e+02
   4.4395248e+02   4.7514852e+02   5.4197570e+02   5.6133899e+02   6.5457399e+02
   4.5685867e+02   5.1599273e+02   5.9910891e+02   6.0365034e+02   6.3430537e+02
   4.3773315e+02   4.6377354e+02   4.9060106e+02   5.2255511e+02   6.3005237e+02
   4.5280163e+02   4.9207585e+02   5.4288964e+02   5.5788025e+02   6.4152276e+02
   4.5648816e+02   5.1137744e+02   5.4422480e+02   5.4870965e+02   6.2962150e+02
   4.4447439e+02   4.7582017e+02   5.4254115e+02   5.6189232e+02   6.5521903e+02
   4.0339657e+02   4.1087856e+02   4.5712952e+02   5.1705633e+02   6.2688604e+02
   4.5692546e+02   5.1699717e+02   6.1454505e+02   6.1532370e+02   6.2777571e+02
   4.3599844e+02   4.6668538e+02   5.1476005e+02   5.3584440e+02   6.3573853e+02
   4.5224306e+02   4.9022968e+02   5.3868782e+02   5.5390200e+02   6.3980084e+02
   4.4878986e+02   4.8179513e+02   5.2552724e+02   5.4277507e+02   6.3649609e+02
   4.5656677e+02   5.1242605e+02   5.6317401e+02   5.6789095e+02   6.3197986e+02
   3.9282878e+02   4.3722541e+02   4.6629431e+02   5.1801520e+02   6.2771569e+02
   4.4120770e+02   4.7204904e+02   5.4336678e+02   5.6356135e+02   6.6977580e+02
   4.3009574e+02   4.6299780e+02   5.1582300e+02   5.3705466e+02   6.3682346e+02
   4.5670003e+02   5.1392429e+02   5.9547714e+02   6.0800226e+02   6.5876540e+02
   4.4939561e+02   4.8257544e+02   5.2031642e+02   5.3791216e+02   6.3427150e+02
   4.5466331e+02   4.9958714e+02   5.5594822e+02   5.6984750e+02   6.4609167e+02
   4.2580932e+02   4.6054418e+02   5.0941813e+02   5.3243536e+02   6.3481840e+02
   4.5133381e+02   4.8756750e+02   5.3446230e+02   5.5022566e+02   6.3866118e+02
   4.4547879e+02   4.4627615e+02   4.5764317e+02   5.1707230e+02   6.2689918e+02
   4.2039313e+02   4.5951814e+02   5.1497951e+02   5.3667361e+02   6.3704962e+02
   4.5672329e+02   5.1420582e+02   5.9759569e+02   6.1163739e+02   6.8268915e+02
   4.5663647e+02   5.1319576e+02   5.7661863e+02   5.8197834e+02   6.3499199e+02
   4.5538964e+02   5.0227496e+02   5.2820425e+02   5.3836374e+02   6.3083443e+02
   4.5688510e+02   5.1638058e+02   6.1449264e+02   6.3039368e+02   6.5395516e+02
   4.5690805e+02   5.1672584e+02   6.1874879e+02   6.3143981e+02   6.4378700e+02
   4.5625049e+02   5.0837621e+02   5.3000245e+02   5.3653312e+02   6.2911207e+02
   4.3708538e+02   4.6830427e+02   5.4222290e+02   5.6272549e+02   6.8124160e+02
   4.4311811e+02   4.6996782e+02   4.9595820e+02   5.2396107e+02   6.3025531e+02
   4.5692051e+02   5.1691981e+02   6.0756593e+02   6.0865379e+02   6.2822903e+02
   4.3765637e+02   4.6874388e+02   5.3998559e+02   5.5999123e+02   6.5645152e+02
   4.3791371e+02   4.6796447e+02   5.1222344e+02   5.3373411e+02   6.3458995e+02
   4.4632760e+02   4.7795643e+02   5.2671531e+02   5.4466790e+02   6.3821577e+02
   4.2979253e+02   4.6338174e+02   5.3123153e+02   5.5110896e+02   6.4603655e+02
   4.4749218e+02   4.8012816e+02   5.4388215e+02   5.6258252e+02   6.5315849e+02
   4.2551927e+02   4.6042562e+02   5.0926529e+02   5.3234051e+02   6.3478449e+02
   4.5692568e+02   5.1699850e+02   5.5067598e+02   5.5071106e+02   6.2689267e+02
   4.3629147e+02   4.4725878e+02   4.6617969e+02   5.1780457e+02   6.2751824e+02
   4.5677971e+02   5.1291071e+02   5.1958005e+02   5.2324501e+02   6.2719068e+02
   4.5692007e+02   5.1691262e+02   6.1097116e+02   6.1263228e+02   6.2884892e+02
   3.8148871e+02   4.5894223e+02   5.3903056e+02   5.5994009e+02   6.7013074e+02
   4.4671348e+02   4.7262253e+02   4.9199935e+02   5.2199330e+02   6.2925271e+02
   4.5685785e+02   5.1598482e+02   6.0827509e+02   6.2155756e+02   6.4913056e+02
   4.5692769e+02   5.1703063e+02   6.2668814e+02   6.5388332e+02   6.5459462e+02
   4.5392663e+02   4.9551016e+02   5.2986315e+02   5.4296249e+02   6.3360452e+02
   3.8186700e+02   4.2611312e+02   4.5982745e+02   5.1730488e+02   6.2710723e+02
   4.4564983e+02   4.7695265e+02   5.2532532e+02   5.4353139e+02   6.3784134e+02
   4.3210245e+02   4.4561329e+02   4.6748541e+02   5.1802349e+02   6.2770070e+02
   4.5630434e+02   5.0992165e+02   5.8196778e+02   5.9444777e+02   7.2521236e+02
   4.5316589e+02   4.9213243e+02   5.2222621e+02   5.3701508e+02   6.3239705e+02
   4.5690663e+02   5.1670546e+02   6.2022740e+02   6.4013618e+02   6.5834342e+02
   4.4997990e+02   4.8468464e+02   5.4634875e+02   5.6436914e+02   6.5253399e+02
   4.3311989e+02   4.6542536e+02   5.3662001e+02   5.5662527e+02   6.5189071e+02
   4.3683215e+02   4.6759503e+02   5.1998979e+02   5.4002659e+02   6.3769808e+02
   4.2674741e+02   4.6209487e+02   5.3969993e+02   5.6042668e+02   6.6675621e+02
   4.4041512e+02   4.4916563e+02   4.6478171e+02   5.1759396e+02   6.2734090e+02
   4.5538894e+02   5.0195026e+02   5.2515151e+02   5.3563742e+02   6.3032146e+02
   4.3429041e+02   4.6626380e+02   5.4186965e+02   5.6256361e+02   7.3387344e+02
   4.4264365e+02   4.7359503e+02   5.4306868e+02   5.6293513e+02   6.6074405e+02
   4.5687767e+02   4.7671440e+02   4.7679240e+02   5.1705295e+02   6.2687727e+02
   3.9991662e+02   4.5794272e+02   5.1091994e+02   5.3369671e+02   6.3570225e+02
   4.5678925e+02   5.1373144e+02   5.2306327e+02   5.2591212e+02   6.2724603e+02
   4.4738696e+02   4.7998261e+02   5.4581263e+02   5.6498914e+02   6.5920554e+02
   3.8673165e+02   3.8893911e+02   4.5692972e+02   5.1703893e+02   6.2687040e+02
   4.1308914e+02   4.4749284e+02   4.7644098e+02   5.1959569e+02   6.2887837e+02
   4.5593661e+02   5.0624474e+02   5.3391407e+02   5.4173053e+02   6.3047819e+02
   4.2667857e+02   4.5445828e+02   4.8346973e+02   5.2102783e+02   6.2965098e+02
   4.5671302e+02   4.8344922e+02   4.8391283e+02   5.1716649e+02   6.2692023e+02
   4.5249684e+02   4.6329532e+02   4.6786130e+02   5.1736495e+02   6.2710801e+02
   4.5678663e+02   5.1501240e+02   5.7428178e+02   5.7689493e+02   6.3030308e+02
   3.8865239e+02   4.5888716e+02   5.3466494e+02   5.5512974e+02   6.5218067e+02
   4.5691463e+02   5.1682797e+02   5.9604761e+02   5.9671872e+02   6.2791978e+02
   4.4436462e+02   4.6864717e+02   4.8816985e+02   5.2120139e+02   6.2912730e+02
   4.5691568e+02   5.1684319e+02   5.9339935e+02   5.9391260e+02   6.2769464e+02
   4.0459655e+02   4.5901336e+02   5.3872908e+02   5.5958767e+02   6.6567702e+02
   4.5252233e+02   4.6514913e+02   4.6985295e+02   5.1745946e+02   6.2716201e+02
   4.4902216e+02   4.8108699e+02   5.1234764e+02   5.3177172e+02   6.3216194e+02
   4.5692807e+02   5.1703822e+02   6.2686099e+02   6.7691226e+02   6.7760705e+02
   4.0186045e+02   4.5891113e+02   5.3371190e+02   5.5411709e+02   6.5069408e+02
   4.3438585e+02   4.6279446e+02   4.9565356e+02   5.2462602e+02   6.3107716e+02
   4.2036918e+02   4.6022118e+02   5.3877128e+02   5.5952865e+02   6.6320442e+02
   4.4263262e+02   4.7355576e+02   5.4071133e+02   5.6012062e+02   6.5336132e+02
   4.5603191e+02   5.0730114e+02   5.4032356e+02   5.4753972e+02   6.3118133e+02
   4.4490481e+02   4.7549553e+02   5.1695694e+02   5.3644579e+02   6.3476676e+02
   4.0035513e+02   4.0047080e+02   4.5692896e+02   5.1703878e+02   6.2687014e+02
   4.5634298e+02   5.1026337e+02   5.8263228e+02   5.9482225e+02   6.7204929e+02
   4.5674845e+02   5.1451632e+02   5.9406098e+02   6.0221560e+02   6.4291836e+02
   4.4934220e+02   4.8320240e+02   5.3574604e+02   5.5271740e+02   6.4148093e+02
   4.5520014e+02   5.0227462e+02   5.5045841e+02   5.6158176e+02   6.3812729e+02
   4.5474219e+02   5.0000569e+02   5.6321554e+02   5.7901484e+02   6.8797017e+02
   4.5498613e+02   5.0117949e+02   5.5416385e+02   5.6664359e+02   6.4189910e+02
   4.1211317e+02   4.5222976e+02   4.8475649e+02   5.2153111e+02   6.3002254e+02
   4.3773367e+02   4.5729255e+02   4.7698216e+02   5.1921766e+02   6.2845230e+02
   4.1229931e+02   4.5759842e+02   5.0520106e+02   5.2994006e+02   6.3389889e+02
   4.5671259e+02   5.1395238e+02   5.4798648e+02   5.5056474e+02   6.2853050e+02
   4.1181875e+02   4.5925501e+02   5.3930965e+02   5.6023597e+02   6.7609041e+02
   4.5644411e+02   5.1017356e+02   5.3017193e+02   5.3547672e+02   6.2856723e+02
   4.5648108e+02   4.7136280e+02   4.7191700e+02   5.1710714e+02   6.2691052e+02
   4.5632815e+02   5.1013208e+02   5.8210843e+02   5.9426487e+02   6.6742370e+02
   4.4522095e+02   4.7678154e+02   5.4055212e+02   5.5936740e+02   6.5032394e+02
   4.5528133e+02   5.0192924e+02   5.3122199e+02   5.4146666e+02   6.3161784e+02
   4.1042885e+02   4.2241816e+02   4.5845051e+02   5.1717389e+02   6.2699113e+02
   4.5690339e+02   5.1659914e+02   5.4033199e+02   5.4068581e+02   6.2702125e+02
   4.2144602e+02   4.6033063e+02   5.3098837e+02   5.5113045e+02   6.4682040e+02
   4.1376032e+02   4.5938844e+02   5.3914059e+02   5.6002811e+02   6.6988292e+02
   4.5692592e+02   5.1699789e+02   5.4212352e+02   5.4215680e+02   6.2688519e+02
   4.5403355e+02   4.8671852e+02   4.9649894e+02   5.2079112e+02   6.2807035e+02
   4.3369854e+02   4.6586069e+02   5.4140172e+02   5.6204522e+02   6.8386734e+02
   3.8068919e+02   4.3114666e+02   4.6222853e+02   5.1754564e+02   6.2731760e+02
   4.4934587e+02   4.8294897e+02   5.2843932e+02   5.4530847e+02   6.3742077e+02
   4.3607874e+02   4.6751191e+02   5.4000282e+02   5.6017352e+02   6.5798880e+02
   4.4894133e+02   4.8111313e+02   5.1357402e+02   5.3270183e+02   6.3250344e+02
   4.4483646e+02   4.7513273e+02   5.1378265e+02   5.3396266e+02   6.3377000e+02
   4.3388904e+02   4.5189233e+02   4.7316558e+02   5.1874654e+02   6.2821486e+02
   4.5675900e+02   5.1465634e+02   5.7374329e+02   5.7677681e+02   6.3087113e+02
   4.1277613e+02   4.5480598e+02   4.9164401e+02   5.2364269e+02   6.3107923e+02
   4.3524590e+02   4.6646720e+02   5.2089067e+02   5.4092883e+02   6.3836515e+02
   4.5675336e+02   5.1458413e+02   5.7236677e+02   5.7537615e+02   6.3073473e+02
   4.3925764e+02   4.7004772e+02   5.3400209e+02   5.5326586e+02   6.4610527e+02
   3.9503474e+02   4.5704534e+02   5.0365248e+02   5.2906873e+02   6.3353385e+02
   4.5692811e+02   5.1703715e+02   6.2683990e+02   6.8823623e+02   6.9377678e+02
   4.5682616e+02   5.1554057e+02   5.8179702e+02   5.8425049e+02   6.3049946e+02
   4.2030980e+02   4.5932143e+02   5.1250068e+02   5.3476272e+02   6.3609121e+02
   4.5369370e+02   4.9328602e+02   5.1718819e+02   5.3226411e+02   6.3081741e+02
   4.5642193e+02   5.1099293e+02   5.8230458e+02   5.9291331e+02   6.5159236e+02
   4.5676989e+02   5.1479246e+02   6.0079919e+02   6.1589055e+02   6.8716560e+02
   4.5692612e+02   5.1700569e+02   6.2137962e+02   6.2322667e+02   6.2888003e+02
   4.1988534e+02   4.5829990e+02   5.0415059e+02   5.2926424e+02   6.3352317e+02
   4.5517019e+02   5.0222432e+02   5.6649549e+02   5.8166290e+02   7.3167963e+02
   4.3776421e+02   4.6725933e+02   5.0685092e+02   5.3009076e+02   6.3306022e+02
   4.4936126e+02   4.8344561e+02   5.4743766e+02   5.6609500e+02   6.5771753e+02
   4.5620198e+02   5.0905213e+02   5.7873747e+02   5.9104330e+02   6.6136707e+02
   3.8046617e+02   4.5893424e+02   5.3836175e+02   5.5917651e+02   6.6289339e+02
   4.3834523e+02   4.4329965e+02   4.6098411e+02   5.1731893e+02   6.2711334e+02
   3.9810085e+02   4.1991859e+02   4.5810959e+02   5.1714368e+02   6.2696523e+02
   4.3754316e+02   4.6804649e+02   5.1773471e+02   5.3808709e+02   6.3664007e+02
   4.4219972e+02   4.7269329e+02   5.2461405e+02   5.4352797e+02   6.3867446e+02
   4.1155110e+02   4.5060885e+02   4.8154686e+02   5.2070953e+02   6.2956458e+02
   4.5538570e+02   5.0344345e+02   5.6805326e+02   5.8271154e+02   6.7616318e+02
   4.4170218e+02   4.7205409e+02   5.2191499e+02   5.4116074e+02   6.3754315e+02
   4.5613496e+02   5.0846208e+02   5.5712406e+02   5.6477946e+02   6.3483110e+02
   4.5627288e+02   5.0964745e+02   5.6755046e+02   5.7569761e+02   6.3818681e+02
   4.5692533e+02   5.1699124e+02   5.4567708e+02   5.4571624e+02   6.2689104e+02
   4.1205837e+02   4.5752091e+02   5.0475674e+02   5.2967962e+02   6.3378270e+02
   4.5676271e+02   5.1451989e+02   5.4359468e+02   5.4564067e+02   6.2796149e+02
   4.3145938e+02   4.6323276e+02   5.0934275e+02   5.3215385e+02   6.3441060e+02
   4.5141048e+02   4.5206584e+02   4.5757675e+02   5.1705570e+02   6.2688439e+02
   4.2518270e+02   4.5366058e+02   4.8297873e+02   5.2093642e+02   6.2962010e+02
   4.1376686e+02   4.5282267e+02   4.8586184e+02   5.2182799e+02   6.3017634e+02
   4.5241419e+02   4.9100792e+02   5.5436975e+02   5.7231739e+02   6.8882469e+02
   4.5649965e+02   5.1174815e+02   5.8764923e+02   5.9991269e+02   7.7046531e+02
   4.5692731e+02   5.1702621e+02   6.2664757e+02   6.8022609e+02   7.2322902e+02
   4.5099616e+02   4.8264711e+02   5.0299023e+02   5.2519312e+02   6.2971504e+02
   4.5520574e+02   5.0241992e+02   5.6672872e+02   5.8181294e+02   7.1424213e+02
   4.1527837e+02   4.2782222e+02   4.5994006e+02   5.1731080e+02   6.2711106e+02
   4.3450949e+02   4.6520423e+02   5.0972289e+02   5.3222712e+02   6.3423043e+02
   4.3962640e+02   4.6204052e+02   4.8263556e+02   5.2025341e+02   6.2893872e+02
   4.2871118e+02   4.6293990e+02   5.3755232e+02   5.5790608e+02   6.5542471e+02
   4.5679564e+02   5.0018110e+02   5.0101906e+02   5.1753260e+02   6.2695986e+02
   4.5243348e+02   4.9078389e+02   5.3809174e+02   5.5308173e+02   6.3913572e+02
   4.1933690e+02   4.5882861e+02   5.0912875e+02   5.3237278e+02   6.3495687e+02
   4.5685311e+02   5.1591652e+02   5.8807839e+02   5.9037174e+02   6.3063182e+02
   4.5276606e+02   4.9150176e+02   5.3088068e+02   5.4539593e+02   6.3543596e+02
   4.5655346e+02   5.1230035e+02   5.8323549e+02   5.9170769e+02   6.4373841e+02
   4.2137152e+02   4.6032466e+02   5.3153511e+02   5.5170257e+02   6.4739465e+02
   4.5669548e+02   5.1387526e+02   5.7956173e+02   5.8444609e+02   6.3445028e+02
   4.5671434e+02   5.1263652e+02   5.2368037e+02   5.2739269e+02   6.2745683e+02
   4.3870863e+02   4.5054135e+02   4.6757021e+02   5.1789774e+02   6.2758281e+02
   4.3428213e+02   4.6600918e+02   5.2726073e+02   5.4684643e+02   6.4208893e+02
   4.5690388e+02   4.8077140e+02   4.8081527e+02   5.1704940e+02   6.2687490e+02
   4.2273582e+02   4.6068411e+02   5.3275425e+02   5.5295679e+02   6.4866684e+02
   4.5626624e+02   5.0919852e+02   5.4083823e+02   5.4680198e+02   6.3029451e+02
   4.5484123e+02   4.9981694e+02   5.3389281e+02   5.4516541e+02   6.3315117e+02
   4.5303713e+02   4.9258442e+02   5.3484970e+02   5.4904390e+02   6.3663545e+02
   4.3697887e+02   4.3741063e+02   4.5724659e+02   5.1705969e+02   6.2688854e+02
   4.3844620e+02   4.5586103e+02   4.7410030e+02   5.1872622e+02   6.2814869e+02
   4.4878767e+02   4.5854659e+02   4.6668619e+02   5.1749035e+02   6.2722579e+02
   4.5673481e+02   5.1403217e+02   5.3904291e+02   5.4142480e+02   6.2793118e+02
   4.2413535e+02   4.6111589e+02   5.3479459e+02   5.5507699e+02   6.5129123e+02
   4.4396215e+02   4.5854506e+02   4.7167247e+02   5.1815063e+02   6.2770933e+02
   4.4920918e+02   4.8252905e+02   5.2506785e+02   5.4218809e+02   6.3608192e+02
   4.5423057e+02   4.9598860e+02   5.2192543e+02   5.3534745e+02   6.3127999e+02
   4.2471093e+02   4.3799292e+02   4.6439060e+02   5.1774274e+02   6.2747964e+02
   4.5690632e+02   5.1669796e+02   6.1717437e+02   6.2770435e+02   6.4091612e+02
   4.1006012e+02   4.5905692e+02   5.3200208e+02   5.5230043e+02   6.4837832e+02
   4.2820635e+02   4.6273546e+02   5.4061231e+02   5.6144301e+02   7.0657045e+02
   4.4308325e+02   4.7410732e+02   5.4337282e+02   5.6321449e+02   6.6118002e+02
   4.5079802e+02   4.8637942e+02   5.3886052e+02   5.5523549e+02   6.4205488e+02
   4.5690440e+02   5.1667142e+02   6.1120319e+02   6.1652670e+02   6.3362085e+02
   4.5527846e+02   5.0276950e+02   5.5508005e+02   5.6670126e+02   6.4059467e+02
   4.2606129e+02   4.6085004e+02   5.1166308e+02   5.3401130e+02   6.3555272e+02
   4.5124883e+02   4.8694468e+02   5.2626970e+02   5.4223869e+02   6.3520868e+02
   4.3533370e+02   4.3825343e+02   4.5903884e+02   5.1718976e+02   6.2700164e+02
   4.5692442e+02   5.1697994e+02   6.2403857e+02   6.3180630e+02   6.3535668e+02
   4.5690470e+02   5.1667699e+02   6.2015745e+02   6.4206379e+02   6.9991706e+02
   4.5653822e+02   5.1153826e+02   5.3548637e+02   5.3976657e+02   6.2862184e+02
   4.2006646e+02   4.5340923e+02   4.8537481e+02   5.2164614e+02   6.3004945e+02
   3.9100763e+02   4.4763686e+02   4.7725283e+02   5.1977065e+02   6.2900044e+02
   4.0852475e+02   4.4877325e+02   4.7871628e+02   5.2006497e+02   6.2918268e+02
   4.3146725e+02   4.6445225e+02   5.4058287e+02   5.6122412e+02   6.6914646e+02
   4.0458470e+02   4.4846925e+02   4.7839441e+02   5.2000112e+02   6.2914514e+02
   4.5629873e+02   4.5960622e+02   4.6023593e+02   5.1705112e+02   6.2687986e+02
   4.4115433e+02   4.5969752e+02   4.7655309e+02   5.1896834e+02   6.2823858e+02
   4.5691760e+02   5.1673297e+02   5.2554760e+02   5.2581391e+02   6.2690481e+02
   4.5692398e+02   5.1697197e+02   6.0171210e+02   6.0203506e+02   6.2734515e+02
   4.4273186e+02   4.4435125e+02   4.5835284e+02   5.1711744e+02   6.2693877e+02
   4.5688280e+02   5.1634853e+02   5.8654854e+02   5.8784264e+02   6.2891082e+02
   3.8558363e+02   4.5263640e+02   4.8651470e+02   5.2203945e+02   6.3030623e+02
   4.3951570e+02   4.6880716e+02   5.0755554e+02   5.3036665e+02   6.3301178e+02
   4.5657415e+02   5.1246035e+02   5.5576925e+02   5.5982871e+02   6.3048249e+02
   4.5686659e+02   5.1611122e+02   6.0748510e+02   6.1791143e+02   6.4242207e+02
   4.4597572e+02   4.6769952e+02   4.8270534e+02   5.1971424e+02   6.2842687e+02
   3.9005117e+02   4.5895079e+02   5.3939586e+02   5.6036270e+02   6.8803053e+02
   3.9803815e+02   4.5884474e+02   5.3132832e+02   5.5160925e+02   6.4768247e+02
   4.4406399e+02   4.6988915e+02   4.9243825e+02   5.2254138e+02   6.2965889e+02
   4.5685128e+02   5.1588795e+02   5.9561875e+02   5.9941907e+02   6.3325016e+02
   4.5098959e+02   4.7819177e+02   4.9137816e+02   5.2080709e+02   6.2847141e+02
   4.5692654e+02   5.0975654e+02   5.0978360e+02   5.1706171e+02   6.2687188e+02
   4.2011191e+02   4.5941508e+02   5.1426742e+02   5.3611996e+02   6.3677374e+02
   4.5692638e+02   5.1701119e+02   6.2569794e+02   6.3555346e+02   6.3717055e+02
   4.5663655e+02   5.1319896e+02   5.7344506e+02   5.7831802e+02   6.3369605e+02
   4.4942640e+02   4.8314364e+02   5.2938707e+02   5.4619357e+02   6.3780364e+02
   4.2682025e+02   4.6207816e+02   5.3602602e+02   5.5631581e+02   6.5283053e+02
   4.5679444e+02   5.1510771e+02   5.9622827e+02   6.0338989e+02   6.3999250e+02
   4.1082814e+02   4.2382859e+02   4.5881813e+02   5.1720766e+02   6.2702090e+02
   4.5648382e+02   5.0949319e+02   5.2159099e+02   5.2776719e+02   6.2788671e+02
   4.5690924e+02   5.1674402e+02   6.1961206e+02   6.3385367e+02   6.4590363e+02
   4.4901732e+02   4.8244232e+02   5.3102791e+02   5.4798387e+02   6.3890001e+02
   4.2948163e+02   4.4903096e+02   4.7289551e+02   5.1881504e+02   6.2829425e+02
   4.5448547e+02   4.9759803e+02   5.2676825e+02   5.3916421e+02   6.3202592e+02
   4.5395387e+02   4.9645462e+02   5.5722909e+02   5.7336809e+02   6.5623455e+02
   4.5692146e+02   5.1693400e+02   6.2408016e+02   6.4052861e+02   6.4574630e+02
   4.5691436e+02   5.1682333e+02   5.6363073e+02   5.6385413e+02   6.2707907e+02
   4.5615913e+02   4.7670858e+02   4.7792055e+02   5.1726716e+02   6.2698267e+02
   4.4142503e+02   4.6320652e+02   4.8203735e+02   5.1999206e+02   6.2874835e+02
   4.5691375e+02   5.1681362e+02   6.0107843e+02   6.0212608e+02   6.2844670e+02
   4.5692719e+02   5.1702411e+02   6.2658938e+02   6.6779546e+02   6.8392340e+02
   4.4702155e+02   4.7939472e+02   5.4376786e+02   5.6261936e+02   6.5380282e+02
   4.2275567e+02   4.6054050e+02   5.2625067e+02   5.4638652e+02   6.4281942e+02
   4.3416905e+02   4.3451237e+02   4.5715308e+02   5.1705491e+02   6.2688402e+02
   4.4157243e+02   4.4322212e+02   4.5834485e+02   5.1712095e+02   6.2694174e+02
   4.5532255e+02   5.0307794e+02   5.6721828e+02   5.8188588e+02   6.6718636e+02
   4.0102827e+02   4.5877153e+02   5.2744953e+02   5.4767978e+02   6.4413467e+02
   4.3479716e+02   4.6632667e+02   5.2594225e+02   5.4555758e+02   6.4117399e+02
   4.5691644e+02   5.1685890e+02   5.7490207e+02   5.7513484e+02   6.2715665e+02
   4.1407213e+02   4.5918406e+02   5.2664283e+02   5.4686847e+02   6.4342334e+02
   4.5601575e+02   5.0759550e+02   5.7341846e+02   5.8552927e+02   6.5281538e+02
   4.3822821e+02   4.6917738e+02   5.3632377e+02   5.5585343e+02   6.4921911e+02
   4.5681654e+02   5.1539285e+02   5.6048877e+02   5.6209833e+02   6.2833151e+02
   4.4869658e+02   4.7980445e+02   5.0786811e+02   5.2885644e+02   6.3124515e+02
   4.4283801e+02   4.4685291e+02   4.6050282e+02   5.1724489e+02   6.2704876e+02
   4.3782733e+02   4.6891261e+02   5.4255747e+02   5.6304879e+02   6.9349717e+02
   4.5343689e+02   4.9444420e+02   5.5662925e+02   5.7366131e+02   6.6403636e+02
   4.3915572e+02   4.6781891e+02   5.0295992e+02   5.2769834e+02   6.3198396e+02
   4.2719863e+02   4.3158355e+02   4.5912776e+02   5.1722031e+02   6.2702918e+02
   4.2517248e+02   4.5970974e+02   5.0445267e+02   5.2933156e+02   6.3343707e+02
   4.1237851e+02   4.4770494e+02   4.7682064e+02   5.1967032e+02   6.2892820e+02
   4.3308900e+02   4.6541681e+02   5.3745690e+02   5.5754349e+02   6.5339753e+02
   4.5690508e+02   5.1668112e+02   5.7721411e+02   5.7770324e+02   6.2751041e+02
   4.5686581e+02   5.1609799e+02   5.7835808e+02   5.7969648e+02   6.2870923e+02
   3.9481762e+02   4.2288084e+02   4.5879758e+02   5.1720701e+02   6.2702111e+02
   3.8146004e+02   4.0414089e+02   4.5699622e+02   5.1704462e+02   6.2687571e+02
   4.5649910e+02   5.1174478e+02   5.8489031e+02   5.9522738e+02   6.5146857e+02
   4.3382376e+02   4.5106569e+02   4.7217406e+02   5.1860152e+02   6.2811774e+02
   4.5683853e+02   5.1555952e+02   5.4146539e+02   5.4265663e+02   6.2742919e+02
   4.5692749e+02   5.1702860e+02   6.2668219e+02   6.8290656e+02   7.1930110e+02
   3.9678852e+02   4.2980936e+02   4.6147169e+02   5.1746733e+02   6.2724951e+02
   4.2621636e+02   4.6109118e+02   5.1397034e+02   5.3575163e+02   6.3639175e+02
   4.1813438e+02   4.5781057e+02   5.0282202e+02   5.2854380e+02   6.3322605e+02
   4.3873869e+02   4.6970327e+02   5.4292934e+02   5.6338876e+02   7.0400537e+02
   4.1604783e+02   4.2698615e+02   4.5950944e+02   5.1726979e+02   6.2707477e+02
   4.5686454e+02   5.1608037e+02   5.8115855e+02   5.8268575e+02   6.2903375e+02
   4.1166055e+02   4.5924226e+02   5.3900726e+02   5.5988688e+02   6.6834482e+02
   4.0511450e+02   4.5015588e+02   4.8113085e+02   5.2062018e+02   6.2951897e+02
   3.8908164e+02   4.5879460e+02   5.2978172e+02   5.5001409e+02   6.4613126e+02
   4.5597763e+02   4.6316204e+02   4.6413173e+02   5.1708396e+02   6.2690379e+02
   4.4865838e+02   4.8189865e+02   5.3419602e+02   5.5139211e+02   6.4104986e+02
   4.1673453e+02   4.2860097e+02   4.6014521e+02   5.1732969e+02   6.2712709e+02
   4.5096208e+02   4.8696144e+02   5.5024589e+02   5.6851563e+02   6.6028819e+02
   4.3740737e+02   4.6783292e+02   5.1590730e+02   5.3663152e+02   6.3595900e+02
   4.5689862e+02   5.1658467e+02   6.1867152e+02   6.3925251e+02   6.9608405e+02
   4.5651690e+02   5.1192453e+02   5.7371641e+02   5.8027756e+02   6.3676642e+02
   4.5198870e+02   4.8950225e+02   5.3916402e+02   5.5464801e+02   6.4052150e+02
   4.3059634e+02   4.6395695e+02   5.4082742e+02   5.6157132e+02   6.8775001e+02
   3.8344318e+02   4.3964255e+02   4.6827880e+02   5.1828047e+02   6.2793143e+02
   4.5610195e+02   5.0823917e+02   5.6259903e+02   5.7132497e+02   6.3774539e+02
   3.8575111e+02   4.5753177e+02   5.0731938e+02   5.3126679e+02   6.3453970e+02
   4.2265628e+02   4.6074643e+02   5.3832150e+02   5.5897033e+02   6.5999874e+02
   4.1767351e+02   4.3561089e+02   4.6423405e+02   5.1775203e+02   6.2749116e+02
   4.5684756e+02   5.1583927e+02   6.0890724e+02   6.2582271e+02   6.9610800e+02
   4.5255758e+02   4.9145254e+02   5.5415157e+02   5.7183462e+02   6.6512132e+02
   4.1579139e+02   4.3985658e+02   4.6777944e+02   5.1819542e+02   6.2785857e+02
   4.5691950e+02   5.1690217e+02   5.9507083e+02   5.9547216e+02   6.2750411e+02
   4.5684497e+02   4.6812243e+02   4.6821297e+02   5.1704663e+02   6.2687519e+02
   4.0095125e+02   4.5882122e+02   5.2952049e+02   5.4974610e+02   6.4588130e+02
   4.4023404e+02   4.7104120e+02   5.3924032e+02   5.5881833e+02   6.5261411e+02
   4.3902501e+02   4.6995815e+02   5.4281117e+02   5.6320712e+02   6.7955031e+02
   3.9929491e+02   4.4468795e+02   4.7337400e+02   5.1906149e+02   6.2851940e+02
   4.5359100e+02   4.9502030e+02   5.5694305e+02   5.7377407e+02   6.6202959e+02
   4.1178389e+02   4.2412789e+02   4.5885422e+02   5.1721086e+02   6.2702376e+02
   4.5676437e+02   4.8112525e+02   4.8143022e+02   5.1711382e+02   6.2690181e+02
   4.5118808e+02   4.8042331e+02   4.9567311e+02   5.2205172e+02   6.2881073e+02
   4.5685849e+02   5.1599250e+02   6.0436382e+02   6.1293998e+02   6.3957208e+02
   4.4709581e+02   4.7952713e+02   5.4551865e+02   5.6473416e+02   6.5898950e+02
   4.4726533e+02   4.7978476e+02   5.4509310e+02   5.6414397e+02   6.5686176e+02
   4.5689412e+02   5.1637409e+02   5.3471349e+02   5.3525668e+02   6.2703852e+02
   4.5692425e+02   5.1697782e+02   6.2429687e+02   6.3343184e+02   6.3684869e+02
   4.4987678e+02   4.6808111e+02   4.7699714e+02   5.1831924e+02   6.2765311e+02
   4.3086461e+02   4.6406177e+02   5.3690326e+02   5.5707930e+02   6.5324260e+02
   4.3354228e+02   4.6575631e+02   5.4130813e+02   5.6194439e+02   6.7931000e+02
   4.3408007e+02   4.6600758e+02   5.3330017e+02   5.5301653e+02   6.4713947e+02
   4.5692700e+02   5.1702214e+02   5.8516387e+02   5.8519413e+02   6.2691462e+02
   4.5097004e+02   4.8625475e+02   5.2607917e+02   5.4223841e+02   6.3534867e+02
   4.2133498e+02   4.3392479e+02   4.6242555e+02   5.1754723e+02   6.2731461e+02
   4.2871052e+02   4.4279605e+02   4.6678387e+02   5.1798569e+02   6.2767648e+02
   4.3849833e+02   4.6900281e+02   5.2119284e+02   5.4090797e+02   6.3793171e+02
   4.5692611e+02   5.1700664e+02   6.2626922e+02   6.6571398e+02   7.4047663e+02
   4.5682986e+02   5.1559225e+02   6.0597528e+02   6.2145331e+02   6.6029463e+02
   4.3590169e+02   4.4328527e+02   4.6279579e+02   5.1748904e+02   6.2725915e+02
   4.4105494e+02   4.7169576e+02   5.3106639e+02   5.4996023e+02   6.4292503e+02
   4.5511050e+02   5.0189785e+02   5.6463806e+02   5.7941303e+02   6.5953862e+02
   4.3994591e+02   4.6802263e+02   5.0041124e+02   5.2630346e+02   6.3138247e+02
   4.3059835e+02   4.6393684e+02   5.3884033e+02   5.5924775e+02   6.5824467e+02
   4.3424475e+02   4.6622067e+02   5.4063006e+02   5.6107483e+02   6.6321954e+02
   4.2708106e+02   4.5515668e+02   4.8461139e+02   5.2131406e+02   6.2979642e+02
   4.3978537e+02   4.7001608e+02   5.1848848e+02   5.3847297e+02   6.3653046e+02
   4.5691189e+02   5.1678666e+02   5.7874515e+02   5.7910528e+02   6.2735392e+02
   4.5545001e+02   4.8018468e+02   4.8297301e+02   5.1773654e+02   6.2717116e+02
   4.0576718e+02   4.5898216e+02   5.3478776e+02   5.5525304e+02   6.5233715e+02
   4.1395827e+02   4.5051216e+02   4.8106365e+02   5.2058392e+02   6.2948648e+02
   4.5690088e+02   5.1661748e+02   6.0698087e+02   6.1090078e+02   6.3198994e+02
   4.2471642e+02   4.3818504e+02   4.6453928e+02   5.1775966e+02   6.2749348e+02
   4.4622038e+02   4.6264907e+02   4.7435765e+02   5.1833052e+02   6.2776867e+02
   4.5378903e+02   4.9325713e+02   5.1515966e+02   5.3062712e+02   6.3036031e+02
   4.5676832e+02   5.1476810e+02   5.9460868e+02   6.0214189e+02   6.4124249e+02
   4.5679513e+02   5.1457393e+02   5.3156494e+02   5.3355218e+02   6.2742619e+02
   4.4197502e+02   4.6171122e+02   4.7863595e+02   5.1926990e+02   6.2837576e+02
   4.0694988e+02   4.1132881e+02   4.5708731e+02   5.1705257e+02   6.2688275e+02
   4.5628078e+02   5.0944731e+02   5.4439139e+02   5.5030204e+02   6.3074597e+02
   4.5679838e+02   5.1503860e+02   5.4543955e+02   5.4707235e+02   6.2779816e+02
   4.3479940e+02   4.5294731e+02   4.7376124e+02   5.1880959e+02   6.2824742e+02
   4.3143977e+02   4.4359151e+02   4.6599999e+02   5.1786121e+02   6.2757214e+02
   4.2096014e+02   4.5044294e+02   4.7929199e+02   5.2012837e+02   6.2919110e+02
   4.3148917e+02   4.6436210e+02   5.3308090e+02   5.5295875e+02   6.4758172e+02
   4.4871736e+02   4.7542271e+02   4.9266995e+02   5.2180268e+02   6.2900855e+02
   4.5254204e+02   4.9087040e+02   5.3213126e+02   5.4685086e+02   6.3619046e+02
   4.4228645e+02   4.7302689e+02   5.3258441e+02   5.5135488e+02   6.4358741e+02
   4.5673934e+02   5.1346874e+02   5.2785927e+02   5.3076857e+02   6.2752366e+02
   4.2477153e+02   4.6121212e+02   5.2943331e+02   5.4945824e+02   6.4509622e+02
   4.2890936e+02   4.5340938e+02   4.7969823e+02   5.2007578e+02   6.2909152e+02
   4.5691536e+02   4.9495313e+02   4.9500911e+02   5.1706463e+02   6.2687650e+02
   4.5613766e+02   5.0809678e+02   5.3985232e+02   5.4653499e+02   6.3068634e+02
   4.3302369e+02   4.3706101e+02   4.5964624e+02   5.1724646e+02   6.2705027e+02
   3.9094347e+02   4.3224167e+02   4.6287550e+02   5.1761441e+02   6.2737702e+02
   4.4770855e+02   4.7995922e+02   5.2500415e+02   5.4267444e+02   6.3682486e+02
   4.5421801e+02   4.9755600e+02   5.5538451e+02   5.7034628e+02   6.4893895e+02
   4.5615903e+02   5.0713383e+02   5.2548364e+02   5.3297459e+02   6.2889085e+02
   4.5686366e+02   5.1606800e+02   5.7865328e+02   5.8005070e+02   6.2879922e+02
   4.5614646e+02   5.0860288e+02   5.7829339e+02   5.9109102e+02   6.7851827e+02
   4.2743206e+02   4.5070778e+02   4.7648849e+02   5.1946659e+02   6.2873955e+02
   3.8942395e+02   4.2846650e+02   4.6081320e+02   5.1740115e+02   6.2719200e+02
   4.0419599e+02   4.5881140e+02   5.2776760e+02   5.4798907e+02   6.4437675e+02
   4.5665074e+02   5.1335838e+02   5.7353606e+02   5.7821634e+02   6.3339197e+02
   4.1658680e+02   4.5891593e+02   5.1458880e+02   5.3641152e+02   6.3698252e+02
   4.5077164e+02   4.7083546e+02   4.7950762e+02   5.1852253e+02   6.2770256e+02
   4.2572819e+02   4.6165520e+02   5.3561549e+02   5.5590998e+02   6.5234651e+02
   4.5392818e+02   4.9500701e+02   5.2392842e+02   5.3754718e+02   6.3206136e+02
   4.2740288e+02   4.6235225e+02   5.3839431e+02   5.5890217e+02   6.5843041e+02
   4.5691364e+02   5.1681079e+02   6.1466523e+02   6.1931432e+02   6.3264134e+02
   4.5407494e+02   4.9647214e+02   5.3586840e+02   5.4861605e+02   6.3527508e+02
   4.5691918e+02   5.1689828e+02   5.7125307e+02   5.7142087e+02   6.2705923e+02
   4.0869805e+02   4.3449053e+02   4.6415559e+02   5.1775470e+02   6.2749603e+02
   4.4943372e+02   4.7357221e+02   4.8658306e+02   5.2002498e+02   6.2834677e+02
   4.5688883e+02   5.1643378e+02   6.0141421e+02   6.0453966e+02   6.3159374e+02
   4.3831308e+02   4.6931589e+02   5.4147381e+02   5.6167592e+02   6.6145488e+02
   4.3738455e+02   4.6847438e+02   5.3636426e+02   5.5598725e+02   6.4967995e+02
   4.5669438e+02   5.1386137e+02   5.8957360e+02   5.9723031e+02   6.4213957e+02
   4.5685217e+02   5.1590180e+02   5.8069897e+02   5.8248479e+02   6.2940508e+02
   4.5682388e+02   5.1504204e+02   5.3160468e+02   5.3321885e+02   6.2731163e+02
   4.5255069e+02   4.8974121e+02   5.1800050e+02   5.3409122e+02   6.3184137e+02
   4.4360601e+02   4.7475157e+02   5.4509080e+02   5.6521312e+02   7.2142055e+02
   4.3179825e+02   4.6386020e+02   5.1423807e+02   5.3571735e+02   6.3604219e+02
   4.5334652e+02   4.9410166e+02   5.5453285e+02   5.7108302e+02   6.5484748e+02
   4.3236883e+02   4.3480554e+02   4.5848044e+02   5.1715570e+02   6.2697219e+02
   4.5661708e+02   5.1288494e+02   5.5161996e+02   5.5515742e+02   6.2957193e+02
   4.1288176e+02   4.2825660e+02   4.6033507e+02   5.1735043e+02   6.2714648e+02
   4.3592540e+02   4.6741675e+02   5.4177065e+02   5.6229601e+02   6.7444096e+02
   3.8525550e+02   4.5851099e+02   5.2048272e+02   5.4127630e+02   6.3978102e+02
   4.2575211e+02   4.6066825e+02   5.1089134e+02   5.3346186e+02   6.3530317e+02
   4.5692693e+02   5.1701966e+02   6.2647419e+02   6.5964822e+02   6.6320744e+02
   4.5679845e+02   5.1516682e+02   5.7796805e+02   5.8063372e+02   6.3065614e+02
   4.5654850e+02   4.9594554e+02   4.9781361e+02   5.1796032e+02   6.2707727e+02
   4.5674686e+02   5.1404971e+02   5.3526594e+02   5.3765818e+02   6.2773412e+02
   4.4648768e+02   4.7862685e+02   5.4653994e+02   5.6623042e+02   6.7916069e+02
   4.3346172e+02   4.5474947e+02   4.7763091e+02   5.1951060e+02   6.2869654e+02
   4.5588797e+02   5.0666815e+02   5.7380892e+02   5.8725196e+02   6.7014681e+02
   4.4363858e+02   4.7446798e+02   5.2819050e+02   5.4667017e+02   6.4011383e+02
   4.3911225e+02   4.5136922e+02   4.6810242e+02   5.1794371e+02   6.2761551e+02
   4.4437535e+02   4.7406119e+02   5.0950619e+02   5.3097902e+02   6.3268083e+02
   4.5544237e+02   5.0376728e+02   5.6227248e+02   5.7483171e+02   6.4611815e+02
   4.5688409e+02   5.1636418e+02   5.9417424e+02   5.9609952e+02   6.3003340e+02
   4.5312691e+02   4.6999143e+02   4.7478412e+02   5.1769537e+02   6.2726337e+02
   4.5249856e+02   4.9125008e+02   5.5196806e+02   5.6906977e+02   6.5465209e+02
   4.3329941e+02   4.6543617e+02   5.3062809e+02   5.5027507e+02   6.4478433e+02
   4.3009292e+02   4.5544107e+02   4.8223010e+02   5.2062291e+02   6.2937791e+02
   4.4466409e+02   4.7608873e+02   5.4452390e+02   5.6425281e+02   6.6285341e+02
   4.5360686e+02   4.8982543e+02   5.0551260e+02   5.2473688e+02   6.2903558e+02
   4.2604877e+02   4.5912917e+02   4.9917476e+02   5.2654608e+02   6.3220481e+02
   4.5683079e+02   5.1560374e+02   5.8947425e+02   5.9268118e+02   6.3228636e+02
   4.5337060e+02   4.9329471e+02   5.2767624e+02   5.4165138e+02   6.3367435e+02
   4.0869828e+02   4.5787028e+02   5.0879021e+02   5.3221494e+02   6.3497183e+02
   4.4090062e+02   4.7063224e+02   5.1247865e+02   5.3360111e+02   6.3419503e+02
   4.4929743e+02   4.8333127e+02   5.4837691e+02   5.6730706e+02   6.6312044e+02
   4.5665963e+02   5.1345197e+02   5.9329417e+02   6.0524230e+02   6.5889951e+02
   4.2998509e+02   4.6360295e+02   5.3883053e+02   5.5927152e+02   6.5859068e+02
   4.3277382e+02   4.6432276e+02   5.1246631e+02   5.3430345e+02   6.3530047e+02
   4.5653389e+02   5.1078544e+02   5.2691065e+02   5.3185851e+02   6.2809000e+02
   4.3195832e+02   4.4742583e+02   4.6939204e+02   5.1826481e+02   6.2788645e+02
   4.3881534e+02   4.4225148e+02   4.5970599e+02   5.1722194e+02   6.2703002e+02
   4.2221493e+02   4.6065313e+02   5.4012742e+02   5.6106862e+02   7.2077918e+02
   4.5686533e+02   5.1608813e+02   5.9982325e+02   6.0420294e+02   6.3389446e+02
   4.1854957e+02   4.5975386e+02   5.2975011e+02   5.4990334e+02   6.4581002e+02
   3.9168324e+02   4.5845997e+02   5.1915174e+02   5.4014395e+02   6.3909900e+02
   4.5680522e+02   5.1522442e+02   5.5615791e+02   5.5778612e+02   6.2821204e+02
   4.4855879e+02   4.8156480e+02   5.2948549e+02   5.4664380e+02   6.3841305e+02
   4.5678928e+02   5.1504515e+02   5.7733446e+02   5.8011468e+02   6.3079907e+02
   4.0814243e+02   4.3399280e+02   4.6384026e+02   5.1771914e+02   6.2746593e+02
   4.4452174e+02   4.6310745e+02   4.7726220e+02   5.1885477e+02   6.2808718e+02
   3.9634208e+02   4.4442441e+02   4.7308220e+02   5.1901229e+02   6.2848482e+02
   4.5683964e+02   5.1480023e+02   5.2408724e+02   5.2602287e+02   6.2712945e+02
   4.5690886e+02   5.1673921e+02   5.7189421e+02   5.7225452e+02   6.2728811e+02
   4.0871493e+02   4.5650549e+02   4.9954973e+02   5.2692632e+02   6.3256622e+02
   4.5691927e+02   5.1682878e+02   5.2955750e+02   5.2973250e+02   6.2690585e+02
   4.5631408e+02   5.1000733e+02   5.8193855e+02   5.9424158e+02   6.7513270e+02
   4.3614647e+02   4.6714490e+02   5.2159221e+02   5.4147222e+02   6.3855362e+02
   4.3358796e+02   4.6476136e+02   5.1149915e+02   5.3353812e+02   6.3488772e+02
   4.2820783e+02   4.6227873e+02   5.2042210e+02   5.4092073e+02   6.3901406e+02
   4.5666653e+02   5.1353971e+02   5.8557591e+02   5.9234365e+02   6.3961743e+02
   4.5505498e+02   4.9057482e+02   4.9814664e+02   5.2033050e+02   6.2778669e+02
   4.4221027e+02   4.4369894e+02   4.5822492e+02   5.1711180e+02   6.2693384e+02
   4.2092681e+02   4.6026320e+02   5.3354064e+02   5.5382299e+02   6.4986056e+02
   4.5692495e+02   5.1698759e+02   6.2579828e+02   6.5437243e+02   6.6020971e+02
   4.2659177e+02   4.6203521e+02   5.3991702e+02   5.6068761e+02   6.7044487e+02
   4.2246642e+02   4.6068406e+02   5.3728229e+02   5.5781774e+02   6.5653630e+02
   4.4694196e+02   4.5879535e+02   4.6881987e+02   5.1772781e+02   6.2740214e+02
   4.1728656e+02   4.1873115e+02   4.5712894e+02   5.1705590e+02   6.2688573e+02
   4.3983536e+02   4.5205444e+02   4.6822365e+02   5.1793656e+02   6.2760630e+02
   4.3694844e+02   4.6815487e+02   5.3842280e+02   5.5828960e+02   6.5328197e+02
   4.5692815e+02   5.1703807e+02   6.2685770e+02   6.9388164e+02   6.9681473e+02
   4.5681315e+02   5.1509914e+02   5.3790277e+02   5.3945835e+02   6.2749168e+02
   4.3849432e+02   4.6829679e+02   5.1066770e+02   5.3255599e+02   6.3402259e+02
   4.5552053e+02   5.0329010e+02   5.3098135e+02   5.4052128e+02   6.3105362e+02
   4.5191775e+02   4.8866055e+02   5.2566830e+02   5.4121720e+02   6.3446788e+02
   3.8958702e+02   4.5894151e+02   5.3860495e+02   5.5945218e+02   6.6469668e+02
   4.3496411e+02   4.6668265e+02   5.3761563e+02   5.5757534e+02   6.5282820e+02
   4.4230124e+02   4.7074818e+02   5.0318153e+02   5.2746016e+02   6.3160607e+02
   4.0100353e+02   4.5885068e+02   5.3085928e+02   5.5111935e+02   6.4717767e+02
   4.5656299e+02   5.1207243e+02   5.4145896e+02   5.4537750e+02   6.2895920e+02
   4.4353510e+02   4.7466516e+02   5.4511206e+02   5.6525573e+02   7.7342633e+02
   4.1806029e+02   4.2740463e+02   4.5944114e+02   5.1726200e+02   6.2706729e+02
   4.2804777e+02   4.6265611e+02   5.3998670e+02   5.6070764e+02   6.6844233e+02
   4.5681791e+02   5.1542622e+02   5.9137560e+02   5.9539999e+02   6.3391480e+02
   4.2762807e+02   4.2948607e+02   4.5780345e+02   5.1710857e+02   6.2693119e+02
   4.3643287e+02   4.6535254e+02   5.0114608e+02   5.2698400e+02   6.3190535e+02
   4.1556363e+02   4.1701903e+02   4.5708516e+02   5.1705261e+02   6.2688241e+02
   4.5692735e+02   5.1702520e+02   6.2662537e+02   6.7652884e+02   7.1710380e+02
   4.3350289e+02   4.4640022e+02   4.6731815e+02   5.1797984e+02   6.2766326e+02
   4.3647600e+02   4.6753334e+02   5.2578774e+02   5.4527913e+02   6.4075168e+02
   4.5657386e+02   5.0738636e+02   5.1244654e+02   5.2116552e+02   6.2733766e+02
   6.0620188e+02   5.9619519e+02   5.2390910e+02   4.9801245e+02   4.5611116e+02
   5.7993516e+02   5.6885723e+02   5.2430777e+02   5.0843243e+02   4.5788634e+02
   6.5493722e+02   6.2623125e+02   5.1868883e+02   4.7168032e+02   4.4316097e+02
   6.6797887e+02   6.2638817e+02   5.1703091e+02   4.5714894e+02   4.1008524e+02
   5.6076722e+02   5.3974568e+02   4.5913492e+02   4.5256563e+02   4.5237845e+02
   5.8203708e+02   5.7297807e+02   5.3202106e+02   5.1611954e+02   4.5840055e+02
   6.8961403e+02   6.5779090e+02   5.5825904e+02   5.3754356e+02   4.5892423e+02
   6.1296817e+02   6.0503101e+02   5.3862305e+02   5.1843758e+02   4.5843204e+02
   6.3359200e+02   6.3334011e+02   5.6036156e+02   5.3940073e+02   4.5894613e+02
   5.6095402e+02   5.3996614e+02   4.5983855e+02   4.2054740e+02   4.1357710e+02
   5.6229627e+02   5.4157912e+02   4.6840875e+02   4.5405156e+02   4.4432326e+02
   5.6678759e+02   5.4729904e+02   4.8300251e+02   4.6086443e+02   4.4032932e+02
   6.6126717e+02   6.3830563e+02   5.4133386e+02   5.2057121e+02   4.5851360e+02
   5.6087289e+02   5.3986974e+02   4.5946927e+02   4.1483905e+02   3.9718605e+02
   5.7733806e+02   5.6565557e+02   5.2456638e+02   5.1010247e+02   4.5807574e+02
   5.6879775e+02   5.4964563e+02   4.8399425e+02   4.5120785e+02   4.2147548e+02
   5.8628771e+02   5.7230773e+02   5.0571708e+02   4.5602757e+02   4.1122622e+02
   7.2241177e+02   6.2693667e+02   5.1715138e+02   4.5821616e+02   4.2035541e+02
   5.6945507e+02   5.5065589e+02   4.8697367e+02   4.5722248e+02   4.3272715e+02
   5.9400302e+02   5.8691588e+02   5.3434006e+02   5.1559037e+02   4.5831607e+02
   6.6511587e+02   6.5863563e+02   5.5942679e+02   5.3858495e+02   4.5893690e+02
   6.1003492e+02   5.9649912e+02   5.1453061e+02   4.6220341e+02   4.3147241e+02
   5.6399903e+02   5.5148399e+02   5.4259483e+02   5.3369584e+02   4.5890576e+02
   5.6829845e+02   5.4898024e+02   4.8269945e+02   4.4992500e+02   4.1821128e+02
   5.6201301e+02   5.4372735e+02   5.3226544e+02   5.2924822e+02   4.5891321e+02
   5.6222435e+02   5.4189125e+02   4.9065409e+02   4.8718153e+02   4.5772996e+02
   5.6078726e+02   5.3977057e+02   4.6221224e+02   4.6144381e+02   4.5819486e+02
   5.6218493e+02   5.4147996e+02   4.7040045e+02   4.6047994e+02   4.4939582e+02
   5.6389575e+02   5.4357447e+02   4.7500744e+02   4.5828390e+02   4.4302697e+02
   6.2036067e+02   6.0766334e+02   5.2393709e+02   4.9521066e+02   4.5544286e+02
   5.6087622e+02   5.3987366e+02   4.5948219e+02   4.1478727e+02   3.8344636e+02
   6.0927212e+02   5.9569786e+02   5.1392908e+02   4.5814535e+02   4.2113501e+02
   5.9669506e+02   5.8726885e+02   5.2198909e+02   4.9718243e+02   4.5600380e+02
   5.6514267e+02   5.4715965e+02   5.1217799e+02   5.0644617e+02   4.5832496e+02
   5.7665054e+02   5.6047987e+02   4.9992313e+02   4.6531661e+02   4.3893775e+02
   6.1837381e+02   6.1804198e+02   5.6004441e+02   5.3914651e+02   4.5894339e+02
   5.6576820e+02   5.4575711e+02   4.7637580e+02   4.4594052e+02   4.1843961e+02
   5.6517535e+02   5.4502427e+02   4.7471500e+02   4.4482220e+02   4.1938161e+02
   6.1411231e+02   6.1154420e+02   5.5496589e+02   5.3476124e+02   4.5888564e+02
   6.2664792e+02   6.1082728e+02   5.1813568e+02   4.7375289e+02   4.4504096e+02
   6.4733155e+02   6.4687364e+02   5.6037871e+02   5.3941176e+02   4.5894617e+02
   5.8411853e+02   5.7171266e+02   5.1264109e+02   4.8574357e+02   4.5292465e+02
   5.6759376e+02   5.4810154e+02   4.8154375e+02   4.5099362e+02   4.2516178e+02
   5.6102340e+02   5.4004822e+02   4.6015107e+02   4.2294386e+02   4.1637529e+02
   5.9334049e+02   5.8107671e+02   5.1058294e+02   4.6374690e+02   4.3452443e+02
   5.8005929e+02   5.6924270e+02   5.2551853e+02   5.0978919e+02   4.5800653e+02
   5.6131320e+02   5.4039287e+02   4.6202681e+02   4.4110770e+02   4.3717453e+02
   5.6151732e+02   5.4065816e+02   4.6697729e+02   4.5936241e+02   4.5143736e+02
   6.4636914e+02   6.4559634e+02   5.6007208e+02   5.3914988e+02   4.5894330e+02
   6.4766231e+02   6.2266573e+02   5.1690777e+02   4.5796664e+02   4.1906839e+02
   6.0981869e+02   5.9957840e+02   5.2641041e+02   5.0200316e+02   4.5682461e+02
   5.9153127e+02   5.8538832e+02   5.3940147e+02   5.2145072e+02   4.5857630e+02
   5.7807385e+02   5.7149621e+02   5.4434866e+02   5.2858191e+02   4.5878856e+02
   5.6075957e+02   5.3973663e+02   4.5913682e+02   4.5659504e+02   4.5640737e+02
   5.6217540e+02   5.4141187e+02   4.6571130e+02   4.4252815e+02   4.3364919e+02
   5.6136581e+02   5.4045389e+02   4.6181969e+02   4.3275387e+02   4.2728984e+02
   6.0794727e+02   6.0231306e+02   5.4463145e+02   5.2520345e+02   4.5867877e+02
   5.6087882e+02   5.3987685e+02   4.5949451e+02   4.1550570e+02   4.0313228e+02
   5.6082569e+02   5.4020522e+02   5.3568644e+02   5.3526440e+02   4.5894786e+02
   5.9114456e+02   5.9071957e+02   5.5961736e+02   5.3892497e+02   4.5894111e+02
   5.6075612e+02   5.3973240e+02   4.5897936e+02   4.5126792e+02   4.5123768e+02
   5.6075775e+02   5.5516418e+02   5.5515812e+02   5.3972740e+02   4.5894959e+02
   5.8656289e+02   5.7926994e+02   5.3700177e+02   5.1999150e+02   4.5853752e+02
   5.6548285e+02   5.4548593e+02   4.7749293e+02   4.5329820e+02   4.3438861e+02
   6.7355718e+02   6.5260412e+02   5.5613487e+02   5.3560430e+02   4.5889780e+02
   5.7251034e+02   5.5782930e+02   5.1520568e+02   5.0235841e+02   4.5744037e+02
   6.1995104e+02   6.0443378e+02   5.1628241e+02   4.6576689e+02   4.3666865e+02
   5.8703305e+02   5.8551630e+02   5.5678981e+02   5.3695543e+02   4.5891778e+02
   5.6208767e+02   5.4130186e+02   4.6455267e+02   4.3313913e+02   4.1818062e+02
   5.6120660e+02   5.4026330e+02   4.6090706e+02   4.2340638e+02   4.0392590e+02
   5.8410928e+02   5.7387414e+02   5.2463900e+02   5.0687701e+02   4.5766677e+02
   5.7143606e+02   5.5349651e+02   4.9246790e+02   4.6335259e+02   4.3880538e+02
   5.6578291e+02   5.4577155e+02   4.7633436e+02   4.4556530e+02   4.1593404e+02
   5.8843208e+02   5.8840357e+02   5.6067943e+02   5.3967966e+02   4.5894910e+02
   5.9426148e+02   5.9246334e+02   5.5549731e+02   5.3567895e+02   4.5890008e+02
   6.1529282e+02   6.0020947e+02   5.1467010e+02   4.5677923e+02   3.9744543e+02
   5.7581755e+02   5.6138540e+02   5.1042522e+02   4.9136177e+02   4.5524738e+02
   6.2447030e+02   6.1594346e+02   5.3914254e+02   5.1849761e+02   4.5842898e+02
   5.9638277e+02   5.8421711e+02   5.1101896e+02   4.5929905e+02   4.2608745e+02
   5.9414657e+02   5.8254268e+02   5.1252763e+02   4.7200550e+02   4.4397425e+02
   5.6233485e+02   5.4159022e+02   4.6534831e+02   4.3293401e+02   3.9593089e+02
   5.6081691e+02   5.4089691e+02   5.3948740e+02   5.3836737e+02   4.5894853e+02
   6.2998678e+02   6.2995525e+02   5.6069985e+02   5.3968478e+02   4.5894917e+02
   6.2264908e+02   6.2261469e+02   5.6068668e+02   5.3967457e+02   4.5894910e+02
   6.0894234e+02   6.0536673e+02   5.5183042e+02   5.3204084e+02   4.5883921e+02
   6.1579401e+02   6.1574945e+02   5.6066011e+02   5.3965380e+02   4.5894891e+02
   7.6507173e+02   7.0926160e+02   5.6057298e+02   5.3957530e+02   4.5894800e+02
   5.9267641e+02   5.7991709e+02   5.0915491e+02   4.5625344e+02   4.0131195e+02
   5.7820062e+02   5.6655337e+02   5.2350935e+02   5.0841061e+02   4.5791429e+02
   5.6432138e+02   5.4398690e+02   4.7258596e+02   4.4506589e+02   4.2619669e+02
   6.3711042e+02   6.1759700e+02   5.1696360e+02   4.6174769e+02   4.3035348e+02
   6.2259454e+02   6.1162542e+02   5.3069636e+02   5.0755216e+02   4.5757541e+02
   6.8381308e+02   6.2723626e+02   5.1770923e+02   4.6383870e+02   4.3375066e+02
   6.0650489e+02   5.9358122e+02   5.1351040e+02   4.5865771e+02   4.2332928e+02
   6.2124275e+02   6.0532049e+02   5.1603830e+02   4.6282730e+02   4.3232381e+02
   6.5728826e+02   6.5220271e+02   5.5836714e+02   5.3764592e+02   4.5892556e+02
   5.7880519e+02   5.7511198e+02   5.5235790e+02   5.3441933e+02   4.5888574e+02
   6.2235529e+02   6.2082895e+02   5.5760812e+02   5.3704028e+02   4.5891785e+02
   5.9214625e+02   5.7935091e+02   5.0903739e+02   4.5709279e+02   4.1804325e+02
   5.7041257e+02   5.5179879e+02   4.8782481e+02   4.5437835e+02   4.2650625e+02
   5.9364138e+02   5.8102632e+02   5.0957522e+02   4.5629497e+02   4.0002137e+02
   5.9082520e+02   5.8767296e+02   5.5129633e+02   5.3242693e+02   4.5884938e+02
   5.6132912e+02   5.4114568e+02   5.2380182e+02   5.2276171e+02   4.5892259e+02
   5.6171117e+02   5.4086273e+02   4.6362691e+02   4.3932493e+02   4.3270988e+02
   6.4393335e+02   6.4280548e+02   5.5958406e+02   5.3872993e+02   4.5893850e+02
   6.4744080e+02   6.3996655e+02   5.5264870e+02   5.3235505e+02   4.5884373e+02
   5.6401294e+02   5.4359277e+02   4.7095794e+02   4.4010497e+02   3.9122598e+02
   5.6151294e+02   5.4080444e+02   4.8456910e+02   4.8248099e+02   4.5794628e+02
   6.0075619e+02   5.8986027e+02   5.1622571e+02   4.7972067e+02   4.4947809e+02
   5.7589825e+02   5.6160485e+02   5.1119751e+02   4.9263124e+02   4.5555713e+02
   6.2170514e+02   6.0984592e+02   5.2736655e+02   5.0211664e+02   4.5681540e+02
   5.6094752e+02   5.3995980e+02   4.6003270e+02   4.3768246e+02   4.3619005e+02
   6.0701808e+02   5.9411392e+02   5.1392855e+02   4.6136461e+02   4.3006262e+02
   5.7937276e+02   5.6435854e+02   5.0361362e+02   4.6884306e+02   4.4221735e+02
   6.0441836e+02   5.9179978e+02   5.1287296e+02   4.5660860e+02   3.8464564e+02
   6.1884142e+02   6.0361086e+02   5.1637847e+02   4.6728403e+02   4.3859554e+02
   5.6134075e+02   5.4042493e+02   4.6180165e+02   4.3487495e+02   4.3018239e+02
   5.6649882e+02   5.4687403e+02   4.8163530e+02   4.5891518e+02   4.3874735e+02
   5.7064178e+02   5.5387034e+02   5.0245427e+02   4.8541044e+02   4.5415866e+02
   6.2091864e+02   6.0467038e+02   5.1535842e+02   4.5681265e+02   3.8054212e+02
   6.2340142e+02   6.0673747e+02   5.1560460e+02   4.5683796e+02   3.9201594e+02
   5.7321499e+02   5.5571594e+02   4.9423681e+02   4.6085855e+02   4.3469235e+02
   5.6105060e+02   5.4008201e+02   4.6062657e+02   4.3939730e+02   4.3720017e+02
   6.0206530e+02   6.0172808e+02   5.5986594e+02   5.3904237e+02   4.5894222e+02
   5.9288813e+02   5.9141193e+02   5.5656546e+02   5.3657684e+02   4.5891252e+02
   5.8441599e+02   5.7097662e+02   5.0801410e+02   4.7184628e+02   4.4439854e+02
   5.6107903e+02   5.4011442e+02   4.6043879e+02   4.2680281e+02   4.2206875e+02
   5.7032388e+02   5.5204160e+02   4.9072264e+02   4.6339739e+02   4.3955950e+02
   6.4831363e+02   6.4418462e+02   5.5709092e+02   5.3649931e+02   4.5891038e+02
   5.6259420e+02   5.4206389e+02   4.7551656e+02   4.6716671e+02   4.5203820e+02
   6.2023098e+02   6.2005199e+02   5.6037616e+02   5.3941925e+02   4.5894624e+02
   5.9797783e+02   5.8694594e+02   5.1481376e+02   4.7688093e+02   4.4770611e+02
   6.3843930e+02   6.2607988e+02   5.3612009e+02   5.1441492e+02   4.5819578e+02
   5.7759866e+02   5.6803655e+02   5.3405756e+02   5.1975157e+02   4.5857441e+02
   6.0747557e+02   5.9852409e+02   5.3016635e+02   5.0827092e+02   4.5768228e+02
   5.6961469e+02   5.5282884e+02   5.0467447e+02   4.9077673e+02   4.5581996e+02
   5.6462385e+02   5.4433661e+02   4.7282103e+02   4.4194207e+02   3.9119444e+02
   6.7120774e+02   6.7098327e+02   5.6074279e+02   5.3972007e+02   4.5894951e+02
   5.8932719e+02   5.8605314e+02   5.5104390e+02   5.3233722e+02   4.5884831e+02
   5.6079542e+02   5.3978309e+02   4.6952274e+02   4.6925486e+02   4.5871473e+02
   5.6750656e+02   5.4793780e+02   4.8061534e+02   4.4784261e+02   4.0420249e+02
   7.6002020e+02   6.2735579e+02   5.1759128e+02   4.6265698e+02   4.3187242e+02
   5.6148133e+02   5.4059035e+02   4.6234334e+02   4.3384578e+02   4.2769496e+02
   5.6204396e+02   5.4132494e+02   4.7109845e+02   4.6299203e+02   4.5135933e+02
   5.6207903e+02   5.4128934e+02   4.6440420e+02   4.3146955e+02   4.0311867e+02
   7.4471350e+02   6.9199735e+02   5.6041616e+02   5.3944120e+02   4.5894649e+02
   5.7226215e+02   5.5808694e+02   5.1932093e+02   5.0750835e+02   4.5798442e+02
   6.0928246e+02   6.0925216e+02   5.6068727e+02   5.3967692e+02   4.5894905e+02
   5.6460791e+02   5.4436266e+02   4.7420277e+02   4.4927396e+02   4.3168210e+02
   5.6516498e+02   5.4570535e+02   4.8781499e+02   4.7599241e+02   4.5267530e+02
   6.1095479e+02   5.9730432e+02   5.1488943e+02   4.6389000e+02   4.3412711e+02
   5.7575074e+02   5.5872206e+02   4.9585505e+02   4.5435241e+02   4.1483270e+02
   6.6716652e+02   6.2877154e+02   5.2030319e+02   4.7986145e+02   4.4931728e+02
   5.6453823e+02   5.4427348e+02   4.7390142e+02   4.4875510e+02   4.3121340e+02
   5.6284882e+02   5.4219889e+02   4.6721229e+02   4.3605990e+02   4.1146729e+02
   5.6259294e+02   5.4496147e+02   5.3153972e+02   5.2773309e+02   4.5889460e+02
   6.1162430e+02   5.9760312e+02   5.1451616e+02   4.6011031e+02   4.2733132e+02
   6.2993362e+02   6.2360968e+02   5.4721418e+02   5.2719364e+02   4.5872917e+02
   5.7362884e+02   5.6124395e+02   5.2683937e+02   5.1453941e+02   4.5842036e+02
   6.1025897e+02   5.9639668e+02   5.1394647e+02   4.5683264e+02   4.0723419e+02
   5.6790802e+02   5.4883277e+02   4.8613096e+02   4.6287020e+02   4.4101473e+02
   5.7520237e+02   5.5827498e+02   4.9663983e+02   4.6000137e+02   4.3239080e+02
   6.0409117e+02   5.9932522e+02   5.4585550e+02   5.2663846e+02   4.5871901e+02
   5.9537365e+02   5.8665176e+02   5.2576908e+02   5.0419186e+02   4.5722371e+02
   6.0561163e+02   6.0220132e+02   5.5139108e+02   5.3174900e+02   4.5883381e+02
   5.6308989e+02   5.4250579e+02   4.6932802e+02   4.4650272e+02   4.3387788e+02
   5.8429644e+02   5.8230155e+02   5.5587709e+02   5.3642609e+02   4.5891129e+02
   6.0258197e+02   5.9018375e+02   5.1248002e+02   4.5676985e+02   4.0951947e+02
   5.7119245e+02   5.5891723e+02   5.3131664e+02   5.2023976e+02   4.5865269e+02
   6.8869517e+02   6.4976645e+02   5.5384994e+02   5.3345756e+02   4.5886353e+02
   6.2957145e+02   6.2540376e+02   5.5242026e+02   5.3224357e+02   4.5884196e+02
   5.8588239e+02   5.8574417e+02   5.6041584e+02   5.3951033e+02   4.5894733e+02
   6.1692057e+02   6.0204360e+02   5.1610878e+02   4.6695942e+02   4.3821863e+02
   6.1418125e+02   5.9940913e+02   5.1460301e+02   4.5759905e+02   4.1768471e+02
   5.6827977e+02   5.4920657e+02   4.8560332e+02   4.5969233e+02   4.3725271e+02
   6.0160014e+02   5.8969140e+02   5.1333566e+02   4.6498112e+02   4.3591566e+02
   6.4703805e+02   6.2246380e+02   5.1695408e+02   4.5861523e+02   4.2218906e+02
   5.6796507e+02   5.4857877e+02   4.8234925e+02   4.5119172e+02   4.2443554e+02
   5.6141543e+02   5.4051812e+02   4.6370156e+02   4.5056497e+02   4.4552586e+02
   6.7576863e+02   6.7198779e+02   5.6062792e+02   5.3962254e+02   4.5894850e+02
   6.5897702e+02   6.2806083e+02   5.2039983e+02   4.8041173e+02   4.4965146e+02
   6.4514385e+02   6.2704161e+02   5.2809141e+02   5.0216046e+02   4.5680147e+02
   6.2214769e+02   6.0569197e+02   5.1548478e+02   4.5682258e+02   3.8336404e+02
   5.6158106e+02   5.4070394e+02   4.6245966e+02   4.2764001e+02   3.9787533e+02
   6.0582750e+02   5.9308866e+02   5.1348278e+02   4.5947609e+02   4.2592240e+02
   5.7789553e+02   5.6770573e+02   5.3104518e+02   5.1666189e+02   4.5845956e+02
   5.6127791e+02   5.4035890e+02   4.6401410e+02   4.5504429e+02   4.4993439e+02
   5.7431327e+02   5.6353014e+02   5.3287664e+02   5.2003221e+02   4.5861086e+02
   6.1168595e+02   6.1152278e+02   5.6040595e+02   5.3945054e+02   4.5894678e+02
   5.6079403e+02   5.3977743e+02   4.5913640e+02   4.2204407e+02   4.2124951e+02
   5.6210355e+02   5.4132271e+02   4.6480073e+02   4.3577669e+02   4.2468686e+02
   6.3139250e+02   6.2026441e+02   5.3431178e+02   5.1225573e+02   4.5803604e+02
   6.1126501e+02   6.0160156e+02   5.3047182e+02   5.0825426e+02   4.5767277e+02
   5.6242958e+02   5.4170708e+02   4.6604007e+02   4.3740165e+02   4.2458301e+02
   5.7149870e+02   5.6385879e+02   5.4591777e+02   5.3162138e+02   4.5885474e+02
   5.9094019e+02   5.8260900e+02   5.2945052e+02   5.1051556e+02   4.5796711e+02
   5.8378986e+02   5.7989918e+02   5.5063508e+02   5.3255827e+02   4.5885443e+02
   5.6411619e+02   5.4372444e+02   4.7149762e+02   4.4184161e+02   4.1862607e+02
   6.2820704e+02   6.1790726e+02   5.3492575e+02   5.1316206e+02   4.5810911e+02
   5.6105547e+02   5.4008607e+02   4.6028548e+02   4.2278412e+02   4.1455541e+02
   5.6136776e+02   5.4232623e+02   5.3459518e+02   5.3247226e+02   4.5893407e+02
   6.4257789e+02   6.2057737e+02   5.1705378e+02   4.6080874e+02   4.2849466e+02
   5.6573664e+02   5.4572139e+02   4.7636579e+02   4.4626200e+02   4.2016816e+02
   5.7804798e+02   5.6947102e+02   5.3750263e+02   5.2274732e+02   4.5865785e+02
   6.0781350e+02   5.9796308e+02   5.2626237e+02   5.0208884e+02   4.5684511e+02
   5.6813193e+02   5.4874391e+02   4.8207035e+02   4.4867800e+02   4.0338694e+02
   5.6119550e+02   5.4025288e+02   4.6109075e+02   4.3298146e+02   4.2917106e+02
   5.9346275e+02   5.8097111e+02   5.0992437e+02   4.5929725e+02   4.2640333e+02
   5.9342320e+02   5.8253464e+02   5.1529730e+02   4.8293225e+02   4.5138255e+02
   5.6832664e+02   5.4906186e+02   4.8332039e+02   4.5213374e+02   4.2576199e+02
   6.0039434e+02   5.9147285e+02   5.2550431e+02   5.0237606e+02   4.5692236e+02
   6.3750622e+02   6.2184862e+02   5.2579344e+02   4.9779591e+02   4.5599489e+02
   6.8390809e+02   6.2988140e+02   5.2170249e+02   4.8534937e+02   4.5215537e+02
   6.3191361e+02   6.3039384e+02   5.5818406e+02   5.3751672e+02   4.5892398e+02
   5.6727337e+02   5.5221014e+02   5.2606869e+02   5.1815280e+02   4.5867645e+02
   6.0813541e+02   5.9822030e+02   5.2626790e+02   5.0204164e+02   4.5683643e+02
   5.9250003e+02   5.8330577e+02   5.2419633e+02   5.0274300e+02   4.5703529e+02
   6.3995544e+02   6.3918664e+02   5.5982770e+02   5.3894305e+02   4.5894107e+02
   6.1103102e+02   5.9698116e+02   5.1405384e+02   4.5671080e+02   3.8063050e+02
   5.6100439e+02   5.4002821e+02   4.6101501e+02   4.4928850e+02   4.4709637e+02
   5.6075753e+02   5.3973403e+02   4.5896746e+02   4.0293278e+02   4.0076002e+02
   6.5995877e+02   6.2595783e+02   5.1723190e+02   4.5968513e+02   4.2573045e+02
   6.0851436e+02   5.9540730e+02   5.1450282e+02   4.6382677e+02   4.3407781e+02
   6.7783614e+02   6.2664986e+02   5.1709294e+02   4.5771681e+02   4.1721980e+02
   5.6079049e+02   5.3977488e+02   4.6263126e+02   4.6185263e+02   4.5818609e+02
   6.4205926e+02   6.2002915e+02   5.1666947e+02   4.5694909e+02   4.0205714e+02
   6.0754488e+02   5.9764132e+02   5.2574195e+02   5.0122261e+02   4.5670203e+02
   6.2612509e+02   6.1019425e+02   5.1774937e+02   4.7179035e+02   4.4332503e+02
   5.6144461e+02   5.4054824e+02   4.6248705e+02   4.3904350e+02   4.3413349e+02
   5.6109866e+02   5.4013835e+02   4.6061819e+02   4.3154824e+02   4.2835310e+02
   5.6176516e+02   5.4092349e+02   4.6342802e+02   4.3347927e+02   4.2412692e+02
   5.6169068e+02   5.4375278e+02   5.3626141e+02   5.3297851e+02   4.5892839e+02
   5.6102807e+02   5.4005331e+02   4.6015110e+02   4.2089989e+02   4.0939328e+02
   5.6164588e+02   5.4085317e+02   4.7150925e+02   4.6636626e+02   4.5434203e+02
   5.6096727e+02   5.3998236e+02   4.5993464e+02   4.2545345e+02   4.2208238e+02
   6.0974034e+02   6.0134799e+02   5.3467386e+02   5.1396651e+02   4.5818299e+02
   5.6089440e+02   5.3989616e+02   4.5960173e+02   4.2472431e+02   4.2244456e+02
   5.6257420e+02   5.4192003e+02   4.6976091e+02   4.5518107e+02   4.4421425e+02
   6.8099688e+02   6.2737113e+02   5.1789494e+02   4.6542705e+02   4.3605985e+02
   6.8173024e+02   6.2694856e+02   5.1739105e+02   4.6084584e+02   4.2852819e+02
   5.8778602e+02   5.8557533e+02   5.5470440e+02   5.3535258e+02   4.5889629e+02
   5.8600501e+02   5.7233627e+02   5.0681297e+02   4.6299120e+02   4.3410369e+02
   5.9662388e+02   5.8486380e+02   5.1219455e+02   4.6632295e+02   4.3784651e+02
   6.3444600e+02   6.1678802e+02   5.1830516e+02   4.7235706e+02   4.4380632e+02
   5.6094436e+02   5.3995438e+02   4.5978239e+02   4.1822965e+02   4.0525480e+02
   5.6198677e+02   5.4469207e+02   5.3657955e+02   5.3260885e+02   4.5892246e+02
   6.0777508e+02   5.9446989e+02   5.1351334e+02   4.5666488e+02   3.8046325e+02
   5.9958724e+02   5.8789932e+02   5.1321289e+02   4.6730462e+02   4.3894062e+02
   5.7220932e+02   5.6542965e+02   5.4753271e+02   5.3247871e+02   4.5886535e+02
   5.6290841e+02   5.4264804e+02   4.8312953e+02   4.7667459e+02   4.5518985e+02
   6.0442417e+02   5.9308818e+02   5.1651363e+02   4.7809615e+02   4.4840539e+02
   5.8943486e+02   5.7991090e+02   5.2422553e+02   5.0399033e+02   4.5724615e+02
   5.6124639e+02   5.4031013e+02   4.6107003e+02   4.2381526e+02   3.9791636e+02
   6.5377440e+02   6.3033150e+02   5.2793512e+02   5.0168796e+02   4.5671947e+02
   5.6102297e+02   5.4007058e+02   4.6910479e+02   4.6727682e+02   4.5726780e+02
   5.6100722e+02   5.4002938e+02   4.6009658e+02   4.2446458e+02   4.1984064e+02
   5.7147444e+02   5.6866197e+02   5.5608701e+02   5.3760710e+02   4.5892821e+02
   5.6109164e+02   5.4013521e+02   4.6262674e+02   4.5460828e+02   4.5090231e+02
   5.6301778e+02   5.4282260e+02   4.8435194e+02   4.7789603e+02   4.5539685e+02
   5.6286156e+02   5.4225075e+02   4.6978310e+02   4.5190429e+02   4.4039991e+02
   5.6136867e+02   5.4045408e+02   4.6158485e+02   4.2544717e+02   3.9998793e+02
   5.9947774e+02   5.8739196e+02   5.1206944e+02   4.6002639e+02   4.2764424e+02
   6.2472725e+02   6.1393558e+02   5.3199509e+02   5.0933560e+02   4.5777034e+02
   7.3244460e+02   6.3326172e+02   5.2850440e+02   5.0262795e+02   4.5687281e+02
   6.0570647e+02   5.9967249e+02   5.4161940e+02   5.2222723e+02   4.5858673e+02
   6.1338263e+02   6.0281742e+02   5.2848761e+02   5.0499004e+02   4.5726498e+02
   6.2405598e+02   6.0746326e+02   5.1593757e+02   4.5958355e+02   4.2568539e+02
   5.6201919e+02   5.4445667e+02   5.3544496e+02   5.3173210e+02   4.5891950e+02
   5.7101273e+02   5.5248286e+02   4.8810174e+02   4.5155902e+02   4.0815934e+02
   5.6076079e+02   5.3973817e+02   4.5899769e+02   4.3936191e+02   4.3930019e+02
   5.9279256e+02   5.8010060e+02   5.0934995e+02   4.5728071e+02   4.1904188e+02
   5.7867410e+02   5.6600842e+02   5.1687738e+02   4.9926146e+02   4.5673160e+02
   6.5658027e+02   6.4870818e+02   5.5623285e+02   5.3570282e+02   4.5889925e+02
   5.8912446e+02   5.7794636e+02   5.1549832e+02   4.8752919e+02   4.5341595e+02
   5.6080855e+02   5.3979471e+02   4.5922701e+02   4.3000647e+02   4.2946716e+02
   6.3556862e+02   6.1641953e+02   5.1665292e+02   4.5934832e+02   4.2484233e+02
   5.6080608e+02   5.3979320e+02   4.6126994e+02   4.5949454e+02   4.5718203e+02
   5.6080581e+02   5.3979494e+02   4.6588241e+02   4.6534033e+02   4.5842944e+02
   5.6124339e+02   5.4055714e+02   5.0248216e+02   5.0164681e+02   4.5880705e+02
   5.6076357e+02   5.3974403e+02   4.8686995e+02   4.8684433e+02   4.5893960e+02
   6.5556444e+02   6.2498865e+02   5.1694054e+02   4.5692785e+02   3.9111043e+02
   5.6203297e+02   5.4123535e+02   4.6423463e+02   4.3123381e+02   4.0522727e+02
   5.6907588e+02   5.5038797e+02   4.8845450e+02   4.6310873e+02   4.4018818e+02
   6.7603110e+02   6.7432349e+02   5.6070044e+02   5.3968409e+02   4.5894918e+02
   5.6735384e+02   5.4790308e+02   4.8252275e+02   4.5620833e+02   4.3429241e+02
   6.3354681e+02   6.1734538e+02   5.2069190e+02   4.8355837e+02   4.5136974e+02
   5.6084930e+02   5.3984224e+02   4.5937117e+02   4.1640640e+02   4.1111612e+02
   5.6167087e+02   5.5466251e+02   5.5324036e+02   5.3917453e+02   4.5894565e+02
   6.2870743e+02   6.2837491e+02   5.6015709e+02   5.3923096e+02   4.5894425e+02
   5.9230275e+02   5.8733184e+02   5.4420243e+02   5.2604009e+02   4.5871094e+02
   6.4240885e+02   6.3081195e+02   5.4162525e+02   5.2102512e+02   4.5853252e+02
   5.9639789e+02   5.9087238e+02   5.4140741e+02   5.2283027e+02   4.5861452e+02
   5.6216930e+02   5.4308127e+02   5.2484125e+02   5.2243863e+02   4.5888705e+02
   6.0895172e+02   6.0548756e+02   5.5215453e+02   5.3233119e+02   4.5884470e+02
   5.8771056e+02   5.8689613e+02   5.5862006e+02   5.3826025e+02   4.5893356e+02
   5.6215469e+02   5.4140258e+02   4.6735503e+02   4.5214952e+02   4.4330983e+02
   6.6383704e+02   6.4042966e+02   5.4421984e+02   5.2378300e+02   4.5862913e+02
   6.1884866e+02   6.1615385e+02   5.5470231e+02   5.3446230e+02   4.5888075e+02
   5.7176941e+02   5.6263911e+02   5.4163819e+02   5.2846495e+02   4.5880603e+02
   5.6119842e+02   5.4025626e+02   4.6107848e+02   4.3213959e+02   4.2811400e+02
   6.2729966e+02   6.2009920e+02   5.4403785e+02   5.2390774e+02   4.5863544e+02
   6.0405963e+02   5.9209927e+02   5.1434726e+02   4.6790064e+02   4.3953616e+02
   7.2931820e+02   6.5524076e+02   5.5688973e+02   5.3629662e+02   4.5890765e+02
   5.8528526e+02   5.7146348e+02   5.0642494e+02   4.6326360e+02   4.3459792e+02
   5.6076223e+02   5.3973949e+02   4.5898751e+02   4.0194445e+02   3.9117829e+02
   5.9876377e+02   5.8676663e+02   5.1207418e+02   4.6153753e+02   4.3069383e+02
   5.6703658e+02   5.4733731e+02   4.7947835e+02   4.4713840e+02   4.0481274e+02
   7.2816292e+02   6.3886490e+02   5.3980237e+02   5.1874132e+02   4.5843471e+02
   5.7214432e+02   5.5426249e+02   4.9238331e+02   4.5999609e+02   4.3418347e+02
   5.6310611e+02   5.4250346e+02   4.6803414e+02   4.3679526e+02   4.0166730e+02
   5.6761173e+02   5.4813673e+02   4.8175204e+02   4.5166329e+02   4.2666989e+02
   5.6075325e+02   5.3972908e+02   4.6673822e+02   4.6673624e+02   4.5894780e+02
   6.4978706e+02   6.4659986e+02   5.5829999e+02   5.3759084e+02   4.5892492e+02
   7.3652226e+02   6.7251725e+02   5.6006969e+02   5.3914281e+02   4.5894320e+02
   5.6135753e+02   5.4044150e+02   4.6156232e+02   4.2610986e+02   4.1143855e+02
   5.9523058e+02   5.8304643e+02   5.1082110e+02   4.6072342e+02   4.2940411e+02
   5.9095161e+02   5.8755645e+02   5.5042493e+02   5.3170017e+02   4.5883630e+02
   5.7647659e+02   5.6002475e+02   4.9862566e+02   4.6163311e+02   4.3426164e+02
   6.1529211e+02   6.0032845e+02   5.1491483e+02   4.5911780e+02   4.2450403e+02
   5.8312753e+02   5.6844591e+02   5.0387165e+02   4.5791880e+02   4.2487102e+02
   5.7757160e+02   5.6255964e+02   5.0489942e+02   4.7685596e+02   4.4890042e+02
   6.1426033e+02   6.1261380e+02   5.5713292e+02   5.3667586e+02   4.5891314e+02
   5.7923351e+02   5.7188634e+02   5.4096374e+02   5.2546175e+02   4.5871963e+02
   6.0549970e+02   5.9588467e+02   5.2515271e+02   5.0056317e+02   4.5659569e+02
   5.6393879e+02   5.4540283e+02   5.1382152e+02   5.0959402e+02   4.5857457e+02
   5.6375812e+02   5.4338003e+02   4.7390889e+02   4.5638632e+02   4.4174210e+02
   5.7934345e+02   5.6948588e+02   5.3089822e+02   5.1591909e+02   4.5841281e+02
   5.6089133e+02   5.3990406e+02   4.6836229e+02   4.6736328e+02   4.5802039e+02
   5.6231872e+02   5.4158330e+02   4.6647198e+02   4.4439286e+02   4.3503856e+02
   5.6091517e+02   5.3992196e+02   4.6029506e+02   4.4852974e+02   4.4709222e+02
   6.0614765e+02   5.9764963e+02   5.3109647e+02   5.0972759e+02   4.5783666e+02
   6.7388327e+02   6.2752637e+02   5.1819802e+02   4.6781005e+02   4.3908880e+02
   5.7819215e+02   5.6301369e+02   5.0360750e+02   4.7191349e+02   4.4519585e+02
   5.6340493e+02   5.5232835e+02   5.4622395e+02   5.3604528e+02   4.5892359e+02
   5.7185904e+02   5.5364959e+02   4.9014673e+02   4.5392632e+02   4.2249275e+02
   5.6380859e+02   5.4349822e+02   4.7569336e+02   4.6051749e+02   4.4502003e+02
   5.6084708e+02   5.3983986e+02   4.5936464e+02   4.1652074e+02   4.1146305e+02
   5.6447616e+02   5.4420138e+02   4.7386946e+02   4.4933480e+02   4.3219811e+02
   7.0296782e+02   6.3571639e+02   5.3407383e+02   5.1144405e+02   4.5796007e+02
   5.6296848e+02   5.4234478e+02   4.6781872e+02   4.3839686e+02   4.2109306e+02
   5.8242925e+02   5.7296738e+02   5.2986650e+02   5.1368930e+02   4.5826491e+02
   5.6076931e+02   5.3974796e+02   4.5901695e+02   4.0441702e+02   3.9015662e+02
   5.7982358e+02   5.6442209e+02   5.0182643e+02   4.6087914e+02   4.3205066e+02
   5.6082255e+02   5.4011211e+02   5.3450630e+02   5.3417451e+02   4.5894781e+02
   6.1512053e+02   6.0091317e+02   5.1647679e+02   4.7057909e+02   4.4226241e+02
   7.1255771e+02   6.3370517e+02   5.2965425e+02   5.0467663e+02   4.5718372e+02
   5.6075532e+02   5.3973131e+02   4.5904665e+02   4.5809233e+02   4.5799519e+02
   5.7351548e+02   5.5690525e+02   4.9951232e+02   4.7346392e+02   4.4738248e+02
   5.8099301e+02   5.7174572e+02   5.3197053e+02   5.1642113e+02   4.5842217e+02
   5.6077169e+02   5.3975085e+02   4.5903669e+02   4.2309316e+02   4.2276837e+02
   5.8207607e+02   5.6726105e+02   5.0354121e+02   4.6021187e+02   4.3034131e+02
   6.1656273e+02   6.1310760e+02   5.5279025e+02   5.3274421e+02   4.5885180e+02
   5.7255628e+02   5.5458608e+02   4.9147709e+02   4.5477640e+02   4.2394876e+02
   5.6890107e+02   5.4994559e+02   4.8602842e+02   4.5749423e+02   4.3377031e+02
   7.2368945e+02   6.2788300e+02   5.1826184e+02   4.6815868e+02   4.3950116e+02
   5.6075594e+02   5.3973212e+02   4.5895828e+02   3.9755577e+02   3.9408628e+02
   6.6626056e+02   6.6580020e+02   5.6070542e+02   5.3968862e+02   4.5894925e+02
   5.6212953e+02   5.4135290e+02   4.6486796e+02   4.3550711e+02   4.2387037e+02
   7.2001413e+02   6.2706529e+02   5.1730578e+02   4.5986354e+02   4.2620969e+02
   6.1199853e+02   5.9771421e+02   5.1420022e+02   4.5672444e+02   3.8593653e+02
   6.0046484e+02   5.9841774e+02   5.5486000e+02   5.3494915e+02   4.5888890e+02
   5.9154152e+02   5.8333723e+02   5.2977120e+02   5.1075212e+02   4.5798428e+02
   6.0992550e+02   6.0910278e+02   5.5890940e+02   5.3822736e+02   4.5893267e+02
   6.1553553e+02   6.0961368e+02   5.4582697e+02   5.2609729e+02   4.5870187e+02
   6.0913113e+02   6.0881740e+02   5.6005315e+02   5.3916961e+02   4.5894360e+02
   5.7277139e+02   5.5872508e+02   5.1907982e+02   5.0683419e+02   4.5790599e+02
   5.7549265e+02   5.7547865e+02   5.6072816e+02   5.3971720e+02   4.5894949e+02
   5.6095436e+02   5.3996795e+02   4.6007899e+02   4.3804539e+02   4.3651316e+02
   5.7739612e+02   5.7679657e+02   5.5955892e+02   5.3908167e+02   4.5894290e+02
   5.7538180e+02   5.6298782e+02   5.2383251e+02   5.1040164e+02   4.5813583e+02
   5.6123177e+02   5.4040236e+02   4.8292140e+02   4.8154768e+02   4.5823736e+02
   5.8452570e+02   5.7011705e+02   5.0456788e+02   4.5621268e+02   4.1589006e+02
   6.3473658e+02   6.1586669e+02   5.1662900e+02   4.5948790e+02   4.2527117e+02
   5.7372408e+02   5.6776120e+02   5.4865229e+02   5.3281572e+02   4.5886769e+02
   5.9186072e+02   5.7905214e+02   5.0899176e+02   4.5766824e+02   4.2126179e+02
   5.6079982e+02   5.4108646e+02   5.4023160e+02   5.3891051e+02   4.5894882e+02
   6.3636106e+02   6.2067552e+02   5.2456802e+02   4.9501430e+02   4.5536763e+02
   6.0775400e+02   5.9984687e+02   5.3515211e+02   5.1472337e+02   4.5823588e+02
   5.6076807e+02   5.3974720e+02   4.6066732e+02   4.5999066e+02   4.5827556e+02
   6.1729084e+02   6.0803708e+02   5.3527988e+02   5.1414318e+02   4.5818749e+02
   5.6518726e+02   5.4644706e+02   5.0014735e+02   4.9214303e+02   4.5703470e+02
   5.9200485e+02   5.9156029e+02   5.5954802e+02   5.3886606e+02   4.5894036e+02
   5.6724481e+02   5.4781444e+02   4.8297968e+02   4.5824557e+02   4.3692944e+02
   5.6192892e+02   5.4112999e+02   4.6614173e+02   4.5086063e+02   4.4317462e+02
   6.0588009e+02   5.9705007e+02   5.2931060e+02   5.0725572e+02   4.5757064e+02
   6.2788787e+02   6.1186953e+02   5.1819292e+02   4.7362609e+02   4.4492926e+02
   5.6264998e+02   5.4197009e+02   4.6699869e+02   4.3980268e+02   4.2716563e+02
   5.8741422e+02   5.7368395e+02   5.0639242e+02   4.5584903e+02   3.8222592e+02
   5.6084033e+02   5.3983146e+02   4.5932565e+02   4.1288402e+02   3.9009574e+02
   5.9266866e+02   5.9232275e+02   5.5980777e+02   5.3905000e+02   4.5894234e+02
   6.2542744e+02   6.0931742e+02   5.1718935e+02   4.6862932e+02   4.4013312e+02
   5.9916951e+02   5.9851000e+02   5.5895083e+02   5.3834170e+02   4.5893428e+02
   5.9328238e+02   5.9252313e+02   5.5863567e+02   5.3816980e+02   4.5893236e+02
   6.4300691e+02   6.4001541e+02   5.5729485e+02   5.3669380e+02   4.5891318e+02
   5.7472262e+02   5.6109540e+02   5.1780307e+02   5.0374253e+02   4.5750924e+02
   5.6248739e+02   5.4178433e+02   4.6716687e+02   4.4515282e+02   4.3506106e+02
   5.6349729e+02   5.4303527e+02   4.7232869e+02   4.5384820e+02   4.4016309e+02
   5.9147918e+02   5.8414602e+02   5.3399363e+02   5.1570289e+02   4.5833057e+02
   6.1934200e+02   6.1676496e+02   5.5496596e+02   5.3469697e+02   4.5888430e+02
   6.2701925e+02   6.0976976e+02   5.1591234e+02   4.5685735e+02   3.9006805e+02
   6.0734072e+02   5.9438351e+02   5.1403256e+02   4.6174665e+02   4.3074598e+02
   6.3603674e+02   6.2214238e+02   5.2956792e+02   5.0506479e+02   4.5724671e+02
   6.0285689e+02   6.0244405e+02   5.5968635e+02   5.3889752e+02   4.5894049e+02
   7.5471527e+02   6.4780681e+02   5.5172569e+02   5.3143768e+02   4.5882578e+02
   5.6094137e+02   5.3995037e+02   4.5976294e+02   4.1744041e+02   3.8084606e+02
   5.6992162e+02   5.5148506e+02   4.8980789e+02   4.6277952e+02   4.3917016e+02
   6.5528488e+02   6.5441952e+02   5.6036042e+02   5.3939526e+02   4.5894611e+02
   6.1081281e+02   6.0096120e+02   5.2919708e+02   5.0642641e+02   4.5745830e+02
   5.6182096e+02   5.4098579e+02   4.6341070e+02   4.2957688e+02   3.8473924e+02
   6.2319237e+02   6.1252663e+02   5.3188210e+02   5.0926041e+02   4.5776403e+02
   7.3855018e+02   6.9269445e+02   5.6043044e+02   5.3945349e+02   4.5894670e+02
   6.0063716e+02   5.9061467e+02   5.1995500e+02   4.9091158e+02   4.5435664e+02
   5.6523158e+02   5.4508448e+02   4.7464275e+02   4.4371958e+02   4.0892553e+02
   5.6427881e+02   5.4422204e+02   4.7986278e+02   4.6642907e+02   4.4844476e+02
   5.6229763e+02   5.4156902e+02   4.6751414e+02   4.5061353e+02   4.4137016e+02
   7.2712704e+02   6.2777461e+02   5.1811814e+02   4.6710045e+02   4.3822695e+02
   5.9666984e+02   5.9612329e+02   5.5925754e+02   5.3860424e+02   4.5893728e+02
   5.7016644e+02   5.5137930e+02   4.8640258e+02   4.5073551e+02   3.9280590e+02
   5.6410336e+02   5.4377529e+02   4.7389593e+02   4.5327670e+02   4.3788284e+02
   5.6736222e+02   5.5223397e+02   5.2543170e+02   5.1748394e+02   4.5865847e+02
   5.8773443e+02   5.7491899e+02   5.0934504e+02   4.6995754e+02   4.4240939e+02
   6.2012826e+02   6.0401340e+02   5.1527214e+02   4.5681602e+02   3.9349330e+02
   5.6323613e+02   5.4268594e+02   4.7004827e+02   4.4791007e+02   4.3490972e+02
   6.1391888e+02   6.0295977e+02   5.2726009e+02   5.0286584e+02   4.5695175e+02
   7.4534343e+02   7.1730297e+02   5.6065831e+02   5.3964842e+02   4.5894877e+02
   5.6155746e+02   5.5285035e+02   5.5139659e+02   5.3904215e+02   4.5894502e+02
   5.6200098e+02   5.4120174e+02   4.6440796e+02   4.3536373e+02   4.2499959e+02
   6.3725979e+02   6.1810329e+02   5.1756102e+02   4.6670094e+02   4.3777060e+02
   5.6150671e+02   5.4076135e+02   4.8054430e+02   4.7814358e+02   4.5751261e+02
   5.6077618e+02   5.3975598e+02   4.5904676e+02   4.0590382e+02   3.8710708e+02
   5.7782415e+02   5.6265129e+02   5.0390070e+02   4.7363182e+02   4.4664401e+02
   5.6091235e+02   5.3991776e+02   4.5974406e+02   4.3124768e+02   4.2978242e+02
   6.4805891e+02   6.2275883e+02   5.1684367e+02   4.5716520e+02   4.1070101e+02
   5.6092999e+02   5.3994267e+02   4.6204031e+02   4.5732906e+02   4.5423189e+02
   5.9409299e+02   5.9352400e+02   5.5916493e+02   5.3855998e+02   4.5893692e+02
   5.7034730e+02   5.5185719e+02   4.8898035e+02   4.5849892e+02   4.3357385e+02
   5.8625505e+02   5.7233912e+02   5.0593711e+02   4.5746084e+02   4.2212233e+02
   5.6096319e+02   5.3997812e+02   4.6000107e+02   4.3223366e+02   4.3038609e+02
   5.8880767e+02   5.7588168e+02   5.0874374e+02   4.6479227e+02   4.3634713e+02
   6.9685960e+02   6.2712931e+02   5.1750728e+02   4.6194363e+02   4.3064651e+02
   6.2015283e+02   6.0463774e+02   5.1636471e+02   4.6620413e+02   4.3723760e+02
   5.6158419e+02   5.4071442e+02   4.6365746e+02   4.4505499e+02   4.3955300e+02
   5.6207616e+02   5.4193494e+02   5.0362274e+02   5.0145511e+02   4.5858762e+02
   5.8176651e+02   5.7365530e+02   5.3634804e+02   5.2055948e+02   4.5857584e+02
   6.5527252e+02   6.5295716e+02   5.5960496e+02   5.3874294e+02   4.5893882e+02
   5.6079733e+02   5.3978118e+02   4.5917942e+02   4.3289171e+02   4.3251608e+02
   5.7777260e+02   5.6189447e+02   5.0071755e+02   4.6411171e+02   4.3718329e+02
   5.6115720e+02   5.4020570e+02   4.6070908e+02   4.2341525e+02   4.1097278e+02
   5.9341167e+02   5.8324634e+02   5.1866071e+02   4.9176020e+02   4.5470208e+02
   6.9483650e+02   6.9189139e+02   5.6072946e+02   5.3970902e+02   4.5894943e+02
   6.2414493e+02   6.2216013e+02   5.5674740e+02   5.3626589e+02   4.5890746e+02
   6.1080696e+02   5.9710806e+02   5.1467907e+02   4.6245046e+02   4.3186995e+02
   5.6129689e+02   5.4042154e+02   4.7127924e+02   4.6818144e+02   4.5626085e+02
   6.6068215e+02   6.3253446e+02   5.2964683e+02   5.0471320e+02   4.5718986e+02
   5.6091793e+02   5.3992303e+02   4.5966854e+02   4.1720028e+02   4.0391517e+02
   5.6113118e+02   5.4282721e+02   5.3943292e+02   5.3663660e+02   4.5894265e+02
   6.1228531e+02   6.0644903e+02   5.4552965e+02   5.2591566e+02   4.5869770e+02
   6.4665913e+02   6.2235311e+02   5.1700301e+02   4.5921910e+02   4.2435914e+02
   7.3091281e+02   6.4325801e+02   5.4657677e+02   5.2629726e+02   4.5870385e+02
   6.0254810e+02   5.9572706e+02   5.3668943e+02   5.1704372e+02   4.5837507e+02
   5.8253308e+02   5.7105696e+02   5.1915453e+02   4.9991008e+02   4.5673097e+02
   6.1368659e+02   6.0455447e+02   5.3448146e+02   5.1340517e+02   4.5813864e+02
   6.0921980e+02   6.0804265e+02   5.5807159e+02   5.3752742e+02   4.5892438e+02
   6.4460348e+02   6.2136990e+02   5.1686231e+02   4.5825933e+02   4.2065804e+02
   5.6373455e+02   5.4485195e+02   5.1033722e+02   5.0620401e+02   4.5846698e+02
   5.7624353e+02   5.6272807e+02   5.1565540e+02   4.9953393e+02   4.5687003e+02
   5.6086830e+02   5.3986497e+02   4.5945882e+02   4.1861722e+02   4.1401853e+02
   5.6144453e+02   5.4055294e+02   4.6388679e+02   4.5073801e+02   4.4551007e+02
   5.7704190e+02   5.7351602e+02   5.5326652e+02   5.3526305e+02   4.5889812e+02
   5.6344826e+02   5.4319386e+02   4.7899798e+02   4.6864007e+02   4.5114845e+02
   6.7268422e+02   6.3000309e+02   5.2222003e+02   4.8718946e+02   4.5289898e+02
   5.6395185e+02   5.4353358e+02   4.7135202e+02   4.4367359e+02   4.2553086e+02
   5.7200577e+02   5.5444102e+02   4.9464902e+02   4.6675896e+02   4.4214676e+02
   5.9690106e+02   5.8518924e+02   5.1238619e+02   4.6691406e+02   4.3856026e+02
   6.1331632e+02   5.9876989e+02   5.1451726e+02   4.5793591e+02   4.1987249e+02
   5.6118082e+02   5.4044970e+02   5.0202898e+02   5.0129056e+02   4.5882085e+02
   6.2612158e+02   6.0931311e+02   5.1628158e+02   4.6119732e+02   4.2939473e+02
   6.3613086e+02   6.1661601e+02   5.1644588e+02   4.5689231e+02   3.8730782e+02
   5.6407939e+02   5.4367615e+02   4.7124996e+02   4.4087400e+02   4.1288579e+02
   5.9333965e+02   5.8142656e+02   5.1162846e+02   4.6919285e+02   4.4131871e+02
   5.6173660e+02   5.4233249e+02   5.2712660e+02   5.2520039e+02   4.5891176e+02
   6.1491539e+02   5.9994802e+02   5.1466721e+02   4.5724677e+02   4.1425800e+02
   7.0237135e+02   6.2920773e+02   5.2032805e+02   4.7989320e+02   4.4933578e+02
   6.3555891e+02   6.3433419e+02   5.5893882e+02   5.3817535e+02   4.5893195e+02
   5.9459940e+02   5.8223070e+02   5.1027493e+02   4.5857792e+02   4.2415983e+02
   5.7488986e+02   5.5757497e+02   4.9451484e+02   4.5345527e+02   3.8318127e+02
   6.3735625e+02   6.2618176e+02   5.3844818e+02   5.1733552e+02   4.5836922e+02
   5.6125372e+02   5.4032251e+02   4.6155374e+02   4.3783546e+02   4.3411755e+02
   5.6084627e+02   5.3984015e+02   4.6000587e+02   4.5200276e+02   4.5092868e+02
   5.6079590e+02   5.3977966e+02   4.5918653e+02   4.3566304e+02   4.3531399e+02
   5.9937301e+02   5.8787131e+02   5.1369142e+02   4.7017234e+02   4.4210654e+02
   6.0074110e+02   5.9054373e+02   5.1916820e+02   4.8880370e+02   4.5366413e+02
   6.3010388e+02   6.2859421e+02   5.5806216e+02   5.3741340e+02   4.5892277e+02
   6.5109678e+02   6.2387296e+02   5.1696997e+02   4.5795130e+02   4.1894934e+02
   6.5888103e+02   6.3459671e+02   5.3491838e+02   5.1261990e+02   4.5805960e+02
   6.4646184e+02   6.2470504e+02   5.2076484e+02   4.8249877e+02   4.5082354e+02
   6.0999007e+02   6.0163081e+02   5.3502014e+02   5.1436648e+02   4.5820985e+02
   6.2227418e+02   6.1043285e+02   5.2765840e+02   5.0258904e+02   4.5689092e+02
   6.0729931e+02   5.9523294e+02   5.1642786e+02   4.7575237e+02   4.4676159e+02
   5.6096672e+02   5.4008621e+02   5.0067750e+02   5.0029388e+02   4.5887846e+02
