# Supplementary material for: Rethinking Colour Constancy
Source: PLoS One. 2015 Sep 10;10(9):e0135029. doi: 10.1371/journal.pone.0135029 (PMC4565710; doi:10.1371/journal.pone.0135029)
Supplement: S1 Dataset — (ZIP) [file pone.0135029.s002.zip › 5-TransitionMetamerReflectanceData/NtoB_20munsells/fiveTr_16.txt]

   4.6536896e+02   5.0530481e+02   5.7187932e+02   5.7260714e+02   6.2831379e+02
   4.6030728e+02   4.8622306e+02   5.6436177e+02   5.7531087e+02   6.4681451e+02
   4.6521692e+02   5.0436588e+02   5.7053135e+02   5.7202935e+02   6.2928735e+02
   4.6531934e+02   5.0499115e+02   5.8036861e+02   5.8164297e+02   6.2927845e+02
   4.2822519e+02   4.5302596e+02   5.3443192e+02   5.4623658e+02   6.3910070e+02
   4.4634070e+02   4.4671576e+02   4.6585894e+02   5.0619226e+02   6.2739705e+02
   4.6545937e+02   5.0588814e+02   6.0922684e+02   6.1123880e+02   6.2991904e+02
   4.2639038e+02   4.3152835e+02   4.6819025e+02   5.0665939e+02   6.2763291e+02
   4.5759586e+02   4.8042685e+02   5.3173050e+02   5.4088452e+02   6.3360150e+02
   4.6471402e+02   5.0151992e+02   5.5263734e+02   5.5536268e+02   6.2989152e+02
   4.5645957e+02   4.7711154e+02   5.0805712e+02   5.2064379e+02   6.3005801e+02
   4.6530527e+02   5.0490561e+02   5.8745152e+02   5.8918468e+02   6.3033085e+02
   4.6111242e+02   4.8802387e+02   5.3515549e+02   5.4258686e+02   6.3245974e+02
   4.2085354e+02   4.5071729e+02   5.4662505e+02   5.5933203e+02   6.4642462e+02
   4.1185540e+02   4.4931395e+02   5.2449327e+02   5.3676644e+02   6.3621148e+02
   4.3215715e+02   4.5479287e+02   5.1835463e+02   5.3104215e+02   6.3420189e+02
   4.6536628e+02   5.0528790e+02   6.1629976e+02   6.3466892e+02   6.9168050e+02
   4.2359736e+02   4.5142914e+02   5.4919142e+02   5.6224658e+02   6.4887286e+02
   4.5302798e+02   4.7376445e+02   5.6249475e+02   5.7639961e+02   6.6882741e+02
   4.5802924e+02   4.8140740e+02   5.4810949e+02   5.5769083e+02   6.3827620e+02
   3.9756246e+02   4.3443359e+02   4.7416791e+02   5.0803976e+02   6.2828795e+02
   4.6256880e+02   4.8910690e+02   5.0535482e+02   5.1561235e+02   6.2846052e+02
   4.6544984e+02   5.0582611e+02   6.1624467e+02   6.2178424e+02   6.3443874e+02
   4.4481582e+02   4.4773354e+02   4.6835280e+02   5.0657698e+02   6.2758077e+02
   4.2880694e+02   4.5320739e+02   5.2831751e+02   5.4019303e+02   6.3698343e+02
   4.6546820e+02   5.0593237e+02   5.3560193e+02   5.3572778e+02   6.2743128e+02
   4.3081400e+02   4.3681582e+02   4.6974245e+02   5.0695485e+02   6.2777288e+02
   4.5124400e+02   4.6964093e+02   5.0373674e+02   5.1870039e+02   6.3026198e+02
   4.2598681e+02   4.5214017e+02   5.3814905e+02   5.5008794e+02   6.4081970e+02
   4.6545092e+02   5.0582770e+02   5.5002288e+02   5.5022101e+02   6.2752555e+02
   4.4182495e+02   4.6198677e+02   5.2510418e+02   5.3666638e+02   6.3510235e+02
   4.6546474e+02   5.0592372e+02   5.9501066e+02   5.9547658e+02   6.2814001e+02
   4.3194180e+02   4.5503417e+02   5.3573779e+02   5.4745324e+02   6.3937194e+02
   4.3819847e+02   4.5915126e+02   5.2837618e+02   5.3993805e+02   6.3634717e+02
   4.2293988e+02   4.4578156e+02   4.8795388e+02   5.1230207e+02   6.2978467e+02
   3.8000492e+02   4.4915212e+02   5.3331961e+02   5.4529373e+02   6.3910298e+02
   4.3019678e+02   4.5163022e+02   4.9844674e+02   5.1690473e+02   6.3087876e+02
   4.5850724e+02   4.7249196e+02   4.8406315e+02   5.0885508e+02   6.2807940e+02
   4.5030669e+02   4.7027222e+02   5.3371198e+02   5.4428656e+02   6.3618525e+02
   4.1692358e+02   4.4889553e+02   5.0825271e+02   5.2326823e+02   6.3254181e+02
   4.1079577e+02   4.3420732e+02   4.7363243e+02   5.0790297e+02   6.2822564e+02
   4.6341625e+02   4.9565030e+02   5.7704570e+02   5.8642858e+02   6.4696164e+02
   4.2147954e+02   4.5088941e+02   5.5629250e+02   5.7091298e+02   7.0674621e+02
   4.6124289e+02   4.6155694e+02   4.6582243e+02   5.0615824e+02   6.2737862e+02
   4.2010950e+02   4.3568192e+02   4.7363348e+02   5.0788338e+02   6.2821035e+02
   4.6473780e+02   4.6554334e+02   4.6631288e+02   5.0615197e+02   6.2737588e+02
   4.1793294e+02   4.2840968e+02   4.6874008e+02   5.0679028e+02   6.2770086e+02
   4.6421460e+02   4.9908423e+02   5.8417890e+02   5.9275441e+02   6.4649227e+02
   4.6481535e+02   5.0208998e+02   5.6897381e+02   5.7219469e+02   6.3159546e+02
   4.0947704e+02   4.4849953e+02   5.1020852e+02   5.2473310e+02   6.3292877e+02
   4.0890816e+02   4.4696403e+02   4.9914072e+02   5.1750060e+02   6.3119068e+02
   4.6543980e+02   4.8467819e+02   4.8481816e+02   5.0619270e+02   6.2738072e+02
   4.6549704e+02   5.0613700e+02   6.2533877e+02   6.2611669e+02   6.2819068e+02
   4.0302877e+02   4.4916957e+02   5.3077962e+02   5.4275070e+02   6.3817051e+02
   4.0006820e+02   4.4932351e+02   5.5222770e+02   5.6595154e+02   6.5403463e+02
   4.6021806e+02   4.8538967e+02   5.2313107e+02   5.3163125e+02   6.3104050e+02
   4.2931535e+02   4.4078679e+02   4.7476392e+02   5.0809137e+02   6.2828378e+02
   4.1671551e+02   4.4946465e+02   5.1618428e+02   5.2947351e+02   6.3411231e+02
   4.2490127e+02   4.5144900e+02   5.2082504e+02   5.3333344e+02   6.3505839e+02
   4.3126654e+02   4.5392502e+02   5.1204469e+02   5.2591084e+02   6.3293828e+02
   4.2812606e+02   4.4298200e+02   4.7859402e+02   5.0910893e+02   6.2869226e+02
   4.5664756e+02   4.7906197e+02   5.5548802e+02   5.6662073e+02   6.4386443e+02
   4.5463879e+02   4.7597502e+02   5.6352396e+02   5.7726094e+02   6.6766266e+02
   4.4131420e+02   4.6164542e+02   5.2987715e+02   5.4122592e+02   6.3646489e+02
   4.2006961e+02   4.5054390e+02   5.4484919e+02   5.5737135e+02   6.4500335e+02
   4.2791776e+02   4.4033222e+02   4.7520055e+02   5.0821401e+02   6.2833898e+02
   4.4338161e+02   4.6361607e+02   5.4972450e+02   5.6203674e+02   6.4586112e+02
   4.6549703e+02   5.0613610e+02   6.2728353e+02   7.0147820e+02   7.1856336e+02
   4.5296929e+02   4.7361080e+02   5.4170707e+02   5.5214822e+02   6.3815818e+02
   4.4486263e+02   4.5330265e+02   4.7515538e+02   5.0785249e+02   6.2810581e+02
   4.6548237e+02   5.0604023e+02   6.1110109e+02   6.1206631e+02   6.2853630e+02
   4.6545139e+02   5.0583662e+02   6.1342440e+02   6.1724687e+02   6.3216074e+02
   4.3540831e+02   4.5722553e+02   5.3385564e+02   5.4544786e+02   6.3835997e+02
   4.2278352e+02   4.3608096e+02   4.7317030e+02   5.0776019e+02   6.2815275e+02
   4.3114711e+02   4.5445648e+02   5.2831576e+02   5.4013269e+02   6.3685707e+02
   4.5845556e+02   4.8191577e+02   5.2911703e+02   5.3805083e+02   6.3274498e+02
   4.2676376e+02   4.5155828e+02   5.1015281e+02   5.2455729e+02   6.3273404e+02
   4.2615096e+02   4.5227704e+02   5.5179238e+02   5.6527124e+02   6.5220261e+02
   4.0711460e+02   4.4923208e+02   5.2989450e+02   5.4188361e+02   6.3786578e+02
   4.3461091e+02   4.5362486e+02   4.9500420e+02   5.1503328e+02   6.3034113e+02
   4.6487636e+02   5.0213675e+02   5.3064345e+02   5.3287573e+02   6.2831052e+02
   4.5785637e+02   4.6352464e+02   4.7185582e+02   5.0674195e+02   6.2759431e+02
   4.1760978e+02   4.3172479e+02   4.7087085e+02   5.0724879e+02   6.2792274e+02
   4.6526146e+02   5.0449500e+02   5.3099716e+02   5.3195837e+02   6.2775531e+02
   4.4943714e+02   4.6460816e+02   4.8944968e+02   5.1178366e+02   6.2907468e+02
   3.8512707e+02   4.2588723e+02   4.6855827e+02   5.0676017e+02   6.2768944e+02
   4.3949904e+02   4.6030036e+02   5.3995172e+02   5.5154660e+02   6.4040812e+02
   4.3350545e+02   4.5611098e+02   5.5704079e+02   5.7153733e+02   6.7830629e+02
   4.3058674e+02   4.5434117e+02   5.4852411e+02   5.6131228e+02   6.4741576e+02
   4.6477066e+02   5.0163168e+02   5.3448002e+02   5.3695965e+02   6.2861937e+02
   3.9987467e+02   4.4920250e+02   5.3473641e+02   5.4670803e+02   6.3966370e+02
   4.6549657e+02   5.0613440e+02   6.2724892e+02   6.7013065e+02   6.7653248e+02
   4.6545149e+02   5.0583729e+02   5.9111518e+02   5.9163362e+02   6.2822877e+02
   4.3279374e+02   4.5541867e+02   5.2699060e+02   5.3882067e+02   6.3636493e+02
   4.4278479e+02   4.6308267e+02   5.4851747e+02   5.6069593e+02   6.4500123e+02
   4.4511237e+02   4.6002173e+02   4.8790665e+02   5.1154701e+02   6.2918522e+02
   4.4435759e+02   4.6451316e+02   5.5927476e+02   5.7364868e+02   6.8349578e+02
   4.4097066e+02   4.6110724e+02   5.1919625e+02   5.3139230e+02   6.3379678e+02
   4.6537972e+02   5.0537017e+02   5.5904651e+02   5.5957196e+02   6.2789518e+02
   4.6071715e+02   4.8696502e+02   5.3376633e+02   5.4148425e+02   6.3247755e+02
   4.6487000e+02   4.7171754e+02   4.7248962e+02   5.0622719e+02   6.2739682e+02
   4.4604338e+02   4.6524008e+02   5.1193553e+02   5.2507409e+02   6.3194127e+02
   4.2568316e+02   4.5178614e+02   5.2329702e+02   5.3555945e+02   6.3567518e+02
   4.6011272e+02   4.7983511e+02   4.9449201e+02   5.1171989e+02   6.2841054e+02
   4.6546901e+02   5.0595170e+02   6.0170984e+02   6.0238574e+02   6.2840158e+02
   4.4647777e+02   4.4718167e+02   4.6618265e+02   5.0623668e+02   6.2741831e+02
   4.2608094e+02   4.5211305e+02   5.3281000e+02   5.4465545e+02   6.3859203e+02
   4.5597087e+02   4.7797785e+02   5.5665104e+02   5.6824752e+02   6.4565644e+02
   4.5189917e+02   4.7232284e+02   5.6182562e+02   5.7581043e+02   6.6867445e+02
   4.2800854e+02   4.5210403e+02   5.1033112e+02   5.2466687e+02   6.3273276e+02
   4.6538196e+02   5.0538775e+02   6.1713284e+02   6.3517329e+02   6.6375619e+02
   4.6512358e+02   4.8496277e+02   4.8591233e+02   5.0648984e+02   6.2742931e+02
   4.2085177e+02   4.5073894e+02   5.5296298e+02   5.6676553e+02   6.5501782e+02
   4.3957058e+02   4.6042210e+02   5.5491421e+02   5.6850440e+02   6.5435541e+02
   4.1076321e+02   4.4956368e+02   5.5495247e+02   5.6927825e+02   6.6319307e+02
   4.6437583e+02   4.9899430e+02   5.2035275e+02   5.2445232e+02   6.2838903e+02
   4.6205028e+02   4.9095419e+02   5.6722432e+02   5.7684588e+02   6.4393139e+02
   4.5298622e+02   4.6290445e+02   4.7799063e+02   5.0806331e+02   6.2805601e+02
   4.4382760e+02   4.6402558e+02   5.5346848e+02   5.6642430e+02   6.4988805e+02
   3.9159837e+02   4.3971560e+02   4.8039770e+02   5.0976732e+02   6.2898036e+02
   4.6541006e+02   5.0556753e+02   5.7077299e+02   5.7126935e+02   6.2798724e+02
   4.2742235e+02   4.3906765e+02   4.7407501e+02   5.0794448e+02   6.2822574e+02
   4.5684126e+02   4.7923362e+02   5.3623971e+02   5.4559488e+02   6.3495831e+02
   4.5929941e+02   4.8389926e+02   5.4915585e+02   5.5824656e+02   6.3767024e+02
   4.3369330e+02   4.5623094e+02   5.5725625e+02   5.7180411e+02   6.9819519e+02
   4.4391709e+02   4.6411533e+02   5.5897088e+02   5.7330502e+02   6.7331330e+02
   4.1165125e+02   4.4941427e+02   5.2989610e+02   5.4187769e+02   6.3784885e+02
   4.6535489e+02   5.0521565e+02   5.8375933e+02   5.8490827e+02   6.2917482e+02
   4.6535802e+02   5.0523590e+02   6.1548355e+02   6.3292757e+02   6.6484282e+02
   4.2893531e+02   4.3843190e+02   4.7247532e+02   5.0755638e+02   6.2805248e+02
   4.6521681e+02   5.0415337e+02   5.2779734e+02   5.2897563e+02   6.2776907e+02
   4.5989177e+02   4.8523697e+02   5.5831237e+02   5.6836382e+02   6.4195963e+02
   4.6523395e+02   5.0442921e+02   5.4520540e+02   5.4620784e+02   6.2807473e+02
   4.4468371e+02   4.6454529e+02   5.2606581e+02   5.3737435e+02   6.3501383e+02
   4.2230863e+02   4.3229122e+02   4.7018742e+02   5.0708762e+02   6.2784228e+02
   4.5875090e+02   4.8230556e+02   5.2372994e+02   5.3285807e+02   6.3169159e+02
   4.4812363e+02   4.6800817e+02   5.3959527e+02   5.5053540e+02   6.3866775e+02
   4.6546759e+02   5.0594272e+02   6.2323549e+02   6.3773902e+02   6.4486568e+02
   4.5795417e+02   4.8100065e+02   5.2930570e+02   5.3841383e+02   6.3297242e+02
   4.4593619e+02   4.6519198e+02   5.1266760e+02   5.2566626e+02   6.3207635e+02
   4.3531842e+02   4.5621656e+02   5.0866841e+02   5.2321532e+02   6.3215602e+02
   4.5330353e+02   4.7411951e+02   5.5641187e+02   5.6868392e+02   6.4795707e+02
   4.6276067e+02   4.9301046e+02   5.3705861e+02   5.4300992e+02   6.3137657e+02
   4.6532824e+02   5.0504698e+02   5.9846786e+02   6.0156791e+02   6.3258657e+02
   4.6549710e+02   5.0613818e+02   6.2730658e+02   6.8431642e+02   6.9688426e+02
   4.6215555e+02   4.9127767e+02   5.7639485e+02   5.8864409e+02   7.2181427e+02
   4.3496320e+02   4.5705791e+02   5.5638884e+02   5.7063276e+02   6.6279458e+02
   4.2449673e+02   4.2453738e+02   4.6551147e+02   5.0614576e+02   6.2737383e+02
   4.5285922e+02   4.7349048e+02   5.4480990e+02   5.5547810e+02   6.3954731e+02
   4.6511947e+02   5.0369849e+02   5.3970230e+02   5.4108249e+02   6.2819114e+02
   4.5813118e+02   4.8137115e+02   5.3135626e+02   5.4033786e+02   6.3331321e+02
   4.6114017e+02   4.6412925e+02   4.6863878e+02   5.0631580e+02   6.2743663e+02
   4.4938955e+02   4.5896465e+02   4.7737999e+02   5.0814923e+02   6.2814879e+02
   4.6549193e+02   5.0610341e+02   5.9421250e+02   5.9429156e+02   6.2750316e+02
   4.1512383e+02   4.4932886e+02   5.1695119e+02   5.3011504e+02   6.3429362e+02
   4.6519021e+02   5.0420525e+02   5.7031044e+02   5.7193616e+02   6.2944723e+02
   4.3060217e+02   4.5383305e+02   5.1707690e+02   5.3001914e+02   6.3399471e+02
   3.8872266e+02   4.2460907e+02   4.6807238e+02   5.0665807e+02   6.2763826e+02
   4.0189352e+02   4.4900292e+02   5.2344647e+02   5.3581389e+02   6.3594459e+02
   4.3586322e+02   4.5766777e+02   5.5689916e+02   5.7124063e+02   6.6606635e+02
   4.6317835e+02   4.7204917e+02   4.7512440e+02   5.0657830e+02   6.2749597e+02
   4.5322068e+02   4.5973243e+02   4.7298203e+02   5.0711819e+02   6.2776100e+02
   4.2333049e+02   4.5135498e+02   5.4985849e+02   5.6303116e+02   6.4970669e+02
   4.5924488e+02   4.8383210e+02   5.6794050e+02   5.8070641e+02   6.6056939e+02
   4.4579328e+02   4.6551169e+02   5.2379206e+02   5.3518514e+02   6.3432625e+02
   4.6309819e+02   4.7461968e+02   4.7827163e+02   5.0684080e+02   6.2754980e+02
   4.5779053e+02   4.8082128e+02   5.3437957e+02   5.4343295e+02   6.3410776e+02
   4.5921595e+02   4.8375922e+02   5.5786615e+02   5.6826555e+02   6.4267418e+02
   3.8118523e+02   4.1991248e+02   4.6678553e+02   5.0639438e+02   6.2750456e+02
   4.3937351e+02   4.4914878e+02   4.7605866e+02   5.0822061e+02   6.2829003e+02
   4.5676840e+02   4.5725107e+02   4.6600695e+02   5.0618531e+02   6.2739127e+02
   4.2417736e+02   4.5160059e+02   5.4878229e+02   5.6176108e+02   6.4836468e+02
   4.1561042e+02   4.4927906e+02   5.1499092e+02   5.2849950e+02   6.3386117e+02
   4.4897926e+02   4.4969912e+02   4.6622409e+02   5.0623521e+02   6.2741713e+02
   4.1244256e+02   4.2311184e+02   4.6720786e+02   5.0647743e+02   6.2754601e+02
   4.6540272e+02   5.0551955e+02   5.9785334e+02   5.9950374e+02   6.3007471e+02
   4.5778187e+02   4.6077836e+02   4.6871853e+02   5.0641391e+02   6.2748184e+02
   4.6547616e+02   5.0599915e+02   5.9940988e+02   5.9982598e+02   6.2803070e+02
   4.6404710e+02   4.9825515e+02   5.4954176e+02   5.5381843e+02   6.3121179e+02
   4.6514866e+02   5.0395977e+02   6.0458686e+02   6.1874620e+02   6.5672534e+02
   4.6457651e+02   5.0073967e+02   5.4333450e+02   5.4627095e+02   6.2946733e+02
   4.5852119e+02   4.8218822e+02   5.3577566e+02   5.4456103e+02   6.3409402e+02
   4.1262207e+02   4.4968060e+02   5.5590853e+02   5.7048948e+02   6.8569121e+02
   4.2448233e+02   4.5171494e+02   5.5635760e+02   5.7094797e+02   6.9659622e+02
   4.2871228e+02   4.3179153e+02   4.6726389e+02   5.0646979e+02   6.2753832e+02
   4.6547325e+02   5.0597045e+02   5.3855754e+02   5.3865999e+02   6.2742691e+02
   4.6538801e+02   5.0542628e+02   5.7518950e+02   5.7586732e+02   6.2829725e+02
   4.5824933e+02   4.8186189e+02   5.6678065e+02   5.7985676e+02   6.6294992e+02
   4.6505777e+02   5.0343022e+02   5.9323496e+02   5.9871910e+02   6.3775772e+02
   4.6314124e+02   4.6750113e+02   4.7007822e+02   5.0630655e+02   6.2742698e+02
   4.3049414e+02   4.5344272e+02   5.1145453e+02   5.2546892e+02   6.3285723e+02
   4.6546359e+02   5.0589392e+02   5.3216667e+02   5.3231559e+02   6.2743282e+02
   4.6480402e+02   5.0202743e+02   5.9731363e+02   6.1062936e+02   6.9740885e+02
   4.5911217e+02   4.8336046e+02   5.3601284e+02   5.4455327e+02   6.3384584e+02
   4.6543266e+02   5.0570398e+02   5.4706509e+02   5.4733011e+02   6.2756357e+02
   4.2191578e+02   4.3232768e+02   4.7033232e+02   5.0712034e+02   6.2785876e+02
   4.6532609e+02   5.0492980e+02   5.3130116e+02   5.3201348e+02   6.2765653e+02
   4.3544085e+02   4.5737995e+02   5.5731647e+02   5.7179643e+02   6.7802835e+02
   4.6456133e+02   5.0004442e+02   5.2160323e+02   5.2513728e+02   6.2829093e+02
   4.3997383e+02   4.6060975e+02   5.3364800e+02   5.4503570e+02   6.3781263e+02
   4.6465188e+02   5.0116268e+02   5.4706255e+02   5.4985562e+02   6.2958465e+02
   4.5751895e+02   4.8054609e+02   5.6666320e+02   5.8012316e+02   6.8857092e+02
   4.6370079e+02   4.9609771e+02   5.2387249e+02   5.2903269e+02   6.2914952e+02
   4.5844738e+02   4.8178690e+02   5.2537309e+02   5.3449535e+02   6.3207363e+02
   3.8638693e+02   4.4928926e+02   5.5088939e+02   5.6435321e+02   6.5174277e+02
   4.6495489e+02   5.0285264e+02   5.7285799e+02   5.7570026e+02   6.3139685e+02
   4.1774964e+02   4.2206530e+02   4.6636794e+02   5.0630922e+02   6.2745896e+02
   4.2236022e+02   4.4541777e+02   4.8745358e+02   5.1212070e+02   6.2973334e+02
   3.9728268e+02   4.1680572e+02   4.6626914e+02   5.0629196e+02   6.2745138e+02
   4.4016862e+02   4.6090038e+02   5.5815127e+02   5.7257188e+02   6.7669780e+02
   4.6155328e+02   4.8906180e+02   5.2927227e+02   5.3652702e+02   6.3124343e+02
   4.5572910e+02   4.7759268e+02   5.5401455e+02   5.6517175e+02   6.4349337e+02
   4.3243269e+02   4.5427700e+02   5.0803707e+02   5.2286046e+02   6.3217855e+02
   4.5350456e+02   4.5980235e+02   4.7270509e+02   5.0706194e+02   6.2773920e+02
   4.6548340e+02   5.0602213e+02   5.2193268e+02   5.2201283e+02   6.2738863e+02
   4.6499216e+02   5.0258023e+02   5.2281754e+02   5.2497919e+02   6.2792450e+02
   4.6426338e+02   4.9931381e+02   5.7171804e+02   5.7718652e+02   6.3573135e+02
   4.3143957e+02   4.5433141e+02   5.1752462e+02   5.3036836e+02   6.3405447e+02
   4.3487655e+02   4.3531459e+02   4.6581072e+02   5.0619607e+02   6.2739941e+02
   4.2367380e+02   4.5146851e+02   5.5577692e+02   5.7021921e+02   6.6807918e+02
   4.4997627e+02   4.7005308e+02   5.5902518e+02   5.7262666e+02   6.5661126e+02
   4.6544362e+02   5.0578554e+02   6.2187643e+02   6.4231040e+02   6.5850053e+02
   4.5708755e+02   4.7218611e+02   4.8710701e+02   5.0997635e+02   6.2835360e+02
   4.3703564e+02   4.5807082e+02   5.1961075e+02   5.3193775e+02   6.3419498e+02
   4.6180223e+02   4.8603972e+02   5.0226687e+02   5.1445567e+02   6.2849751e+02
   4.6538574e+02   5.0541196e+02   6.1665500e+02   6.3256516e+02   6.5391130e+02
   3.8887045e+02   4.0634536e+02   4.6561132e+02   5.0616605e+02   6.2738446e+02
   3.9014284e+02   4.4911681e+02   5.3072947e+02   5.4270341e+02   6.3815852e+02
   4.4506290e+02   4.6500544e+02   5.3278750e+02   5.4385412e+02   6.3684757e+02
   4.6536007e+02   5.0524870e+02   5.7307577e+02   5.7387016e+02   6.2842969e+02
   4.2322997e+02   4.5133205e+02   5.5160477e+02   5.6509930e+02   6.5222228e+02
   4.4138592e+02   4.6189806e+02   5.5832857e+02   5.7270708e+02   6.7309526e+02
   4.6513506e+02   5.0387769e+02   5.9414238e+02   5.9898423e+02   6.3625953e+02
   4.4903334e+02   4.6852916e+02   5.1840238e+02   5.3010949e+02   6.3276860e+02
   4.2320211e+02   4.5131643e+02   5.4915632e+02   5.6221176e+02   6.4886224e+02
   4.5952360e+02   4.8442322e+02   5.6173653e+02   5.7275799e+02   6.4572915e+02
   4.6520424e+02   5.0428768e+02   5.9428050e+02   5.9823671e+02   6.3443527e+02
   4.3259193e+02   4.5553922e+02   5.5645001e+02   5.7082158e+02   6.6636445e+02
   4.2173323e+02   4.5052381e+02   5.2026362e+02   5.3287667e+02   6.3498950e+02
   3.9226617e+02   4.4843418e+02   5.1184640e+02   5.2600385e+02   6.3325436e+02
   4.5655563e+02   4.7889421e+02   5.5045883e+02   5.6079419e+02   6.4053297e+02
   4.6540894e+02   5.0555965e+02   6.0256302e+02   6.0494571e+02   6.3092121e+02
   4.4943116e+02   4.6634331e+02   4.9598573e+02   5.1457639e+02   6.2964028e+02
   4.6529414e+02   5.0483731e+02   6.1176935e+02   6.2846151e+02   6.7386591e+02
   4.0068246e+02   4.4818276e+02   5.0869249e+02   5.2361798e+02   6.3266288e+02
   4.3377146e+02   4.5594201e+02   5.2279067e+02   5.3489541e+02   6.3516996e+02
   4.6549028e+02   5.0609234e+02   6.0839285e+02   6.0875017e+02   6.2782252e+02
   4.0119747e+02   4.0942243e+02   4.6566593e+02   5.0617538e+02   6.2738981e+02
   4.4379572e+02   4.4429730e+02   4.6596889e+02   5.0621178e+02   6.2740637e+02
   4.5637533e+02   4.5713556e+02   4.6630133e+02   5.0621270e+02   6.2740339e+02
   4.6519782e+02   5.0425069e+02   5.6965803e+02   5.7123314e+02   6.2934216e+02
   4.6371032e+02   4.9682174e+02   5.5561024e+02   5.6081704e+02   6.3306907e+02
   4.3693854e+02   4.5549771e+02   4.9607093e+02   5.1545444e+02   6.3037489e+02
   4.2013752e+02   4.4143972e+02   4.8067577e+02   5.0981529e+02   6.2898070e+02
   4.4207645e+02   4.6239531e+02   5.3768168e+02   5.4900056e+02   6.3901898e+02
   4.6523014e+02   5.0441023e+02   5.4653948e+02   5.4755869e+02   6.2811775e+02
   4.2179367e+02   4.5090935e+02   5.4198745e+02   5.5425600e+02   6.4301805e+02
   4.4296037e+02   4.6324712e+02   5.5144022e+02   5.6407354e+02   6.4768733e+02
   4.6471582e+02   5.0156019e+02   5.9570789e+02   6.0845566e+02   6.7973767e+02
   4.1480803e+02   4.4981637e+02   5.4363840e+02   5.5608852e+02   6.4425008e+02
   4.3545998e+02   4.4562500e+02   4.7550158e+02   5.0817555e+02   6.2829587e+02
   4.5285274e+02   4.7351815e+02   5.5275961e+02   5.6439419e+02   6.4450011e+02
   4.5322841e+02   4.7402775e+02   5.6156082e+02   5.7516104e+02   6.5957364e+02
   4.2759022e+02   4.5286773e+02   5.5623681e+02   5.7072303e+02   6.7213572e+02
   4.2031735e+02   4.3195170e+02   4.7049099e+02   5.0715946e+02   6.2787857e+02
   4.1099766e+02   4.1836613e+02   4.6622121e+02   5.0628188e+02   6.2744556e+02
   4.1550991e+02   4.4993024e+02   5.5603095e+02   5.7063231e+02   6.9511503e+02
   4.5817705e+02   4.6682347e+02   4.7578322e+02   5.0724471e+02   6.2773547e+02
   4.3469563e+02   4.5620713e+02   5.1403804e+02   5.2739756e+02   6.3316674e+02
   4.3933000e+02   4.6023766e+02   5.5700979e+02   5.7117167e+02   6.6178384e+02
   4.3463811e+02   4.5374703e+02   4.9546800e+02   5.1525275e+02   6.3039203e+02
   4.6312955e+02   4.7000363e+02   4.7288002e+02   5.0644714e+02   6.2746539e+02
   4.6167437e+02   4.6720009e+02   4.7149240e+02   5.0648300e+02   6.2748621e+02
   4.1814860e+02   4.4992978e+02   5.2411992e+02   5.3639684e+02   6.3605593e+02
   4.3571394e+02   4.3620467e+02   4.6586049e+02   5.0620397e+02   6.2740339e+02
   4.4296140e+02   4.4794507e+02   4.7049474e+02   5.0697163e+02   6.2776208e+02
   4.2008656e+02   4.5058557e+02   5.5632807e+02   5.7097596e+02   7.1808671e+02
   4.6406208e+02   4.9831994e+02   5.4913937e+02   5.5337589e+02   6.3112424e+02
   4.3673896e+02   4.5799226e+02   5.2461721e+02   5.3646605e+02   6.3543828e+02
   4.5585287e+02   4.7776480e+02   5.4881718e+02   5.5918670e+02   6.4010792e+02
   4.6543488e+02   5.0572907e+02   5.7885050e+02   5.7928163e+02   6.2799789e+02
   3.9511046e+02   4.4918582e+02   5.3485550e+02   5.4682838e+02   6.3971570e+02
   4.5918082e+02   4.7248358e+02   4.8255619e+02   5.0836799e+02   6.2795977e+02
   4.4396258e+02   4.6394747e+02   5.2888993e+02   5.4011198e+02   6.3585523e+02
   4.0594361e+02   4.1427762e+02   4.6591346e+02   5.0622300e+02   6.2741525e+02
   4.4965415e+02   4.6912631e+02   5.1702305e+02   5.2888687e+02   6.3243032e+02
   4.0569390e+02   4.3583573e+02   4.7543082e+02   5.0835536e+02   6.2842318e+02
   4.6103548e+02   4.8800527e+02   5.4787901e+02   5.5580483e+02   6.3546830e+02
   4.6194652e+02   4.8990226e+02   5.2256517e+02   5.2993067e+02   6.3015565e+02
   4.3722885e+02   4.5282798e+02   4.8615666e+02   5.1131862e+02   6.2932567e+02
   4.0446337e+02   4.4877502e+02   5.1619326e+02   5.2950898e+02   6.3416095e+02
   4.6357059e+02   4.9627060e+02   5.8353906e+02   5.9500587e+02   6.9560034e+02
   4.2937307e+02   4.3727144e+02   4.7107901e+02   5.0724389e+02   6.2790944e+02
   4.6399421e+02   4.9807816e+02   5.8709015e+02   5.9858438e+02   7.1744445e+02
   3.8051120e+02   4.3802768e+02   4.7812195e+02   5.0908232e+02   6.2872058e+02
   4.3668813e+02   4.3695710e+02   4.6570471e+02   5.0617732e+02   6.2738979e+02
   4.5490334e+02   4.7472458e+02   5.0739186e+02   5.2053746e+02   6.3022777e+02
   4.3802331e+02   4.5848365e+02   5.1273724e+02   5.2621115e+02   6.3272251e+02
   4.1043803e+02   4.2068094e+02   4.6669339e+02   5.0637480e+02   6.2749355e+02
   4.6536893e+02   5.0512757e+02   5.2256009e+02   5.2321357e+02   6.2751790e+02
   4.5658503e+02   4.7897072e+02   5.6112299e+02   5.7355519e+02   6.5087301e+02
   4.3043258e+02   4.5305032e+02   5.0750530e+02   5.2254118e+02   6.3216461e+02
   4.6521770e+02   5.0436971e+02   6.0335133e+02   6.1280948e+02   6.4269767e+02
   4.3905281e+02   4.4538395e+02   4.7158032e+02   5.0724145e+02   6.2789155e+02
   3.8233677e+02   4.2397746e+02   4.6786191e+02   5.0661420e+02   6.2761616e+02
   4.5616234e+02   4.7820325e+02   5.4190387e+02   5.5166454e+02   6.3696875e+02
   4.6278850e+02   4.9266726e+02   5.2436372e+02   5.3074214e+02   6.2985511e+02
   4.4819716e+02   4.6740099e+02   5.1303656e+02   5.2576349e+02   6.3190409e+02
   4.4516118e+02   4.6517160e+02   5.3990625e+02   5.5113002e+02   6.3942068e+02
   4.6525070e+02   5.0454783e+02   5.5008400e+02   5.5106448e+02   6.2815302e+02
   4.6243154e+02   4.9182292e+02   5.3314981e+02   5.3953235e+02   6.3114928e+02
   4.6305054e+02   4.9416556e+02   5.4554017e+02   5.5131512e+02   6.3235417e+02
   4.1607721e+02   4.2589314e+02   4.6782725e+02   5.0660191e+02   6.2760786e+02
   4.6549099e+02   5.0609677e+02   6.1979104e+02   6.2102442e+02   6.2881009e+02
   4.4793083e+02   4.6789300e+02   5.6042715e+02   5.7470715e+02   6.8609175e+02
   4.6535760e+02   5.0523315e+02   6.1461692e+02   6.3002319e+02   6.5432646e+02
   4.3644255e+02   4.5807348e+02   5.5779944e+02   5.7235952e+02   7.1433837e+02
   4.6411274e+02   4.9839081e+02   5.3718874e+02   5.4112397e+02   6.2976521e+02
   4.1858922e+02   4.5016869e+02   5.3303461e+02   5.4496615e+02   6.3888546e+02
   4.4150906e+02   4.4223590e+02   4.6615103e+02   5.0624379e+02   6.2742302e+02
   4.6532262e+02   5.0501296e+02   6.0731371e+02   6.1584111e+02   6.3984924e+02
   4.2929388e+02   4.5348677e+02   5.3042709e+02   5.4221723e+02   6.3762009e+02
   4.6520130e+02   5.0427090e+02   5.9080621e+02   5.9396826e+02   6.3303375e+02
   4.6267426e+02   4.9262987e+02   5.3350404e+02   5.3962296e+02   6.3098714e+02
   4.3914768e+02   4.5321231e+02   4.8352602e+02   5.1035521e+02   6.2900746e+02
   4.2621026e+02   4.3770772e+02   4.7330388e+02   5.0777095e+02   6.2815242e+02
   4.6549622e+02   5.0613110e+02   6.2719266e+02   6.6859367e+02   6.7667327e+02
   3.8840631e+02   4.3173164e+02   4.7193006e+02   5.0750224e+02   6.2804551e+02
   4.3338673e+02   4.5310505e+02   4.9632796e+02   5.1571501e+02   6.3053143e+02
   3.9000168e+02   4.4728876e+02   5.0206239e+02   5.1921031e+02   6.3160210e+02
   4.3345532e+02   4.5222492e+02   4.9240342e+02   5.1388702e+02   6.3008817e+02
   3.8067200e+02   4.3497494e+02   4.7470919e+02   5.0817456e+02   6.2834705e+02
   4.5766693e+02   4.8024839e+02   5.2172454e+02   5.3143380e+02   6.3170333e+02
   4.5461927e+02   4.7253907e+02   4.9764207e+02   5.1467098e+02   6.2930648e+02
   4.4648997e+02   4.6349584e+02   4.9601685e+02   5.1485861e+02   6.2985707e+02
   4.2738895e+02   4.5228700e+02   5.1802589e+02   5.3088442e+02   6.3432423e+02
   4.1387929e+02   4.4812057e+02   5.0440031e+02   5.2065739e+02   6.3192697e+02
   4.6331737e+02   4.9472832e+02   5.2761212e+02   5.3309636e+02   6.2978212e+02
   4.5376339e+02   4.7466423e+02   5.4146811e+02   5.5174739e+02   6.3778665e+02
   4.6407023e+02   4.9841978e+02   5.6755798e+02   5.7314827e+02   6.3520191e+02
   4.2235147e+02   4.2623952e+02   4.6678825e+02   5.0638793e+02   6.2749823e+02
   4.0910720e+02   4.1377994e+02   4.6578005e+02   5.0619693e+02   6.2740107e+02
   4.6501380e+02   5.0274035e+02   5.2347032e+02   5.2553128e+02   6.2791907e+02
   4.6509549e+02   4.9852563e+02   5.0251902e+02   5.0910009e+02   6.2752832e+02
   4.5879301e+02   4.7029720e+02   4.7990503e+02   5.0787858e+02   6.2787207e+02
   4.4370011e+02   4.6384037e+02   5.3900533e+02   5.5028006e+02   6.3930037e+02
   4.2990126e+02   4.5305994e+02   5.1066990e+02   5.2487943e+02   6.3273387e+02
   4.0974245e+02   4.4946943e+02   5.4317033e+02   5.5559693e+02   6.4398563e+02
   4.6495680e+02   5.0286019e+02   5.9713779e+02   6.0683585e+02   6.4726932e+02
   4.3060657e+02   4.5429770e+02   5.3944386e+02   5.5135658e+02   6.4114829e+02
   4.6494331e+02   5.0275049e+02   5.5045763e+02   5.5248320e+02   6.2907237e+02
   4.5035186e+02   4.7047911e+02   5.6146248e+02   5.7565241e+02   6.9149537e+02
   4.6385907e+02   4.9748487e+02   5.8028416e+02   5.8916679e+02   6.4638068e+02
   4.6448666e+02   5.0017584e+02   5.3625733e+02   5.3941793e+02   6.2914850e+02
   4.5165333e+02   4.7176219e+02   5.2835916e+02   5.3887025e+02   6.3447581e+02
   4.6523021e+02   5.0444477e+02   5.6886624e+02   5.7025844e+02   6.2907718e+02
   4.1343058e+02   4.3762798e+02   4.7693158e+02   5.0874091e+02   6.2857985e+02
   4.6491666e+02   5.0263766e+02   5.9749904e+02   6.0851498e+02   6.5143716e+02
   4.6136760e+02   4.7573908e+02   4.8289164e+02   5.0792957e+02   6.2779638e+02
   4.4005585e+02   4.6072009e+02   5.3775393e+02   5.4919213e+02   6.3934225e+02
   4.3262587e+02   4.5540192e+02   5.3203770e+02   5.4372122e+02   6.3794825e+02
   4.3409056e+02   4.3869419e+02   4.6907319e+02   5.0679880e+02   6.2769604e+02
   4.5740173e+02   4.7975086e+02   5.2070826e+02   5.3061278e+02   6.3161055e+02
   4.6526619e+02   5.0466380e+02   5.8346835e+02   5.8527737e+02   6.3026127e+02
   4.6525685e+02   5.0460777e+02   5.9105457e+02   5.9367195e+02   6.3198853e+02
   4.6147259e+02   4.8926626e+02   5.7322199e+02   5.8542822e+02   6.6265041e+02
   4.2530152e+02   4.4384931e+02   4.8205068e+02   5.1021093e+02   6.2910138e+02
   4.4837358e+02   4.5649456e+02   4.7505175e+02   5.0770183e+02   6.2801569e+02
   4.6522779e+02   5.0416018e+02   5.2452977e+02   5.2575800e+02   6.2770195e+02
   4.6548445e+02   5.0605376e+02   6.2602987e+02   6.5651567e+02   6.7268829e+02
   4.4891323e+02   4.6243077e+02   4.8487411e+02   5.1024778e+02   6.2873823e+02
   4.3579812e+02   4.5727702e+02   5.2241481e+02   5.3447916e+02   6.3494458e+02
   4.6213921e+02   4.9075274e+02   5.2852860e+02   5.3531544e+02   6.3076533e+02
   4.6549698e+02   5.0613653e+02   6.1106903e+02   6.1112853e+02   6.2744383e+02
   4.3033726e+02   4.5416710e+02   5.4174551e+02   5.5383724e+02   6.4238104e+02
   4.0264194e+02   4.4935169e+02   5.5563755e+02   5.7016067e+02   6.7345955e+02
   4.6518649e+02   5.0379008e+02   5.2152756e+02   5.2301760e+02   6.2769898e+02
   4.3180235e+02   4.5506295e+02   5.5691046e+02   5.7144335e+02   6.8525657e+02
   4.6317409e+02   4.9471857e+02   5.6608614e+02   5.7359880e+02   6.3853010e+02
   4.3223077e+02   4.4384503e+02   4.7626767e+02   5.0842145e+02   6.2840847e+02
   4.1705284e+02   4.2673589e+02   4.6805873e+02   5.0664874e+02   6.2763139e+02
   4.5982441e+02   4.8502320e+02   5.4618014e+02   5.5477289e+02   6.3611207e+02
   4.3826653e+02   4.5937508e+02   5.4385916e+02   5.5581060e+02   6.4266628e+02
   4.6444759e+02   4.9943368e+02   5.2137908e+02   5.2522019e+02   6.2837854e+02
   4.1772611e+02   4.2662317e+02   4.6791627e+02   5.0661864e+02   6.2761604e+02
   4.2724959e+02   4.5256339e+02   5.3204502e+02   5.4386543e+02   6.3826745e+02
   4.6035715e+02   4.8586221e+02   5.2667202e+02   5.3482558e+02   6.3150560e+02
   4.5633254e+02   4.7855953e+02   5.5966054e+02   5.7185401e+02   6.4891411e+02
   4.6502099e+02   5.0322009e+02   5.9708877e+02   6.0539884e+02   6.4357891e+02
   4.3214875e+02   4.5197935e+02   4.9469662e+02   5.1496917e+02   6.3038254e+02
   4.6228540e+02   4.9131673e+02   5.3174565e+02   5.3829971e+02   6.3107782e+02
   4.6542647e+02   5.0567381e+02   5.7092734e+02   5.7133321e+02   6.2787564e+02
   4.2580920e+02   4.5208117e+02   5.3876240e+02   5.5073942e+02   6.4112211e+02
   4.6049987e+02   4.8613924e+02   5.2494506e+02   5.3313166e+02   6.3118153e+02
   4.6522157e+02   5.0439384e+02   5.7547328e+02   5.7712114e+02   6.2971043e+02
   4.6265789e+02   4.8940502e+02   5.0545389e+02   5.1558154e+02   6.2843943e+02
   4.6493967e+02   5.0275985e+02   5.6140989e+02   5.6376128e+02   6.2993527e+02
   4.5314534e+02   4.6072011e+02   4.7443315e+02   5.0736492e+02   6.2784413e+02
   4.3828591e+02   4.5875929e+02   5.1394913e+02   5.2717687e+02   6.3293584e+02
   4.2755083e+02   4.5256930e+02   5.2534430e+02   5.3741521e+02   6.3617075e+02
   4.4443267e+02   4.6438385e+02   5.2960594e+02   5.4076826e+02   6.3599332e+02
   4.4815597e+02   4.6811926e+02   5.5915987e+02   5.7306672e+02   6.6010160e+02
   4.6132671e+02   4.8846724e+02   5.3026756e+02   5.3765885e+02   6.3152842e+02
   4.6481722e+02   5.0209855e+02   5.9754020e+02   6.1090646e+02   6.9153508e+02
   4.4310305e+02   4.6288580e+02   5.1761012e+02   5.2992391e+02   6.3327427e+02
   4.4086256e+02   4.6145682e+02   5.5472522e+02   5.6818398e+02   6.5334229e+02
   4.4155890e+02   4.6203186e+02   5.5198532e+02   5.6482547e+02   6.4880457e+02
   4.3883841e+02   4.5985360e+02   5.5531006e+02   5.6904360e+02   6.5569686e+02
   4.5603367e+02   4.7808789e+02   5.6460170e+02   5.7814092e+02   6.6630360e+02
   4.6517575e+02   5.0408727e+02   5.4841346e+02   5.4964443e+02   6.2832122e+02
   4.2239957e+02   4.4028692e+02   4.7812618e+02   5.0903355e+02   6.2868276e+02
   4.1930224e+02   4.5000164e+02   5.2011595e+02   5.3276905e+02   6.3499244e+02
   4.2625614e+02   4.5182224e+02   5.1777619e+02   5.3069635e+02   6.3430318e+02
   4.6371639e+02   4.9685125e+02   5.5651290e+02   5.6179237e+02   6.3325776e+02
   4.0693337e+02   4.3903097e+02   4.7923038e+02   5.0940410e+02   6.2884312e+02
   4.3245177e+02   4.3245276e+02   4.6549860e+02   5.0614313e+02   6.2737277e+02
   4.6509412e+02   5.0343608e+02   5.3118023e+02   5.3272441e+02   6.2801385e+02
   4.4945515e+02   4.6514121e+02   4.9114313e+02   5.1243984e+02   6.2921345e+02
   4.3428683e+02   4.5555281e+02   5.0892952e+02   5.2344417e+02   6.3224878e+02
   4.0988037e+02   4.4907518e+02   5.1990694e+02   5.3262440e+02   6.3500931e+02
   4.6544657e+02   5.0576467e+02   5.2981786e+02   5.3004743e+02   6.2745388e+02
   4.4277893e+02   4.4373114e+02   4.6638646e+02   5.0627706e+02   6.2743905e+02
   4.6528427e+02   5.0462678e+02   5.2936797e+02   5.3026830e+02   6.2769742e+02
   4.1142314e+02   4.1240323e+02   4.6556209e+02   5.0615547e+02   6.2737912e+02
   4.6548667e+02   5.0606793e+02   6.1810633e+02   6.1965395e+02   6.2923079e+02
   4.4306413e+02   4.6324033e+02   5.3565476e+02   5.4686399e+02   6.3809927e+02
   4.6497575e+02   5.0218526e+02   5.1791333e+02   5.2049150e+02   6.2781982e+02
   4.2659077e+02   4.3981286e+02   4.7541381e+02   5.0828013e+02   6.2837009e+02
   4.6478467e+02   5.0192445e+02   5.9183677e+02   5.9982239e+02   6.4442788e+02
   4.3770942e+02   4.5408695e+02   4.8865610e+02   5.1220793e+02   6.2956173e+02
   4.3699859e+02   4.5847112e+02   5.5681926e+02   5.7107522e+02   6.6350101e+02
   4.6170529e+02   4.8954061e+02   5.3066373e+02   5.3775366e+02   6.3134376e+02
   4.6547952e+02   5.0602086e+02   6.2512008e+02   6.4424845e+02   6.4950105e+02
   4.1519487e+02   4.2706410e+02   4.6842479e+02   5.0672688e+02   6.2767027e+02
   4.5660032e+02   4.5661076e+02   4.6550903e+02   5.0614437e+02   6.2737292e+02
   4.1998779e+02   4.2055319e+02   4.6561713e+02   5.0616542e+02   6.2738423e+02
   4.3854189e+02   4.5962909e+02   5.5770615e+02   5.7211415e+02   6.7201376e+02
   4.2960723e+02   4.5377259e+02   5.4115520e+02   5.5322158e+02   6.4211461e+02
   4.4804308e+02   4.5300733e+02   4.7088510e+02   5.0694075e+02   6.2773020e+02
   4.0270572e+02   4.2211350e+02   4.6725181e+02   5.0648766e+02   6.2755205e+02
   3.8052807e+02   4.4920978e+02   5.3814191e+02   5.5021073e+02   6.4118905e+02
   4.6543676e+02   5.0570430e+02   5.3303259e+02   5.3329434e+02   6.2748298e+02
   4.4749246e+02   4.6744384e+02   5.5310662e+02   5.6562781e+02   6.4774391e+02
   4.6430578e+02   4.9934091e+02   5.3935377e+02   5.4287612e+02   6.2964861e+02
   4.5423862e+02   4.7533397e+02   5.4312083e+02   5.5341701e+02   6.3825280e+02
   3.8484046e+02   4.3918792e+02   4.7966228e+02   5.0953893e+02   6.2889580e+02
   4.3456780e+02   4.5679770e+02   5.5722631e+02   5.7172483e+02   6.8050325e+02
   4.6433365e+02   4.9964747e+02   5.8679374e+02   5.9580706e+02   6.4868820e+02
   4.4687419e+02   4.4693793e+02   4.6555976e+02   5.0615125e+02   6.2737630e+02
   4.6422788e+02   4.9912613e+02   5.5756178e+02   5.6179543e+02   6.3200281e+02
   4.3376049e+02   4.5602263e+02   5.2663914e+02   5.3845778e+02   6.3620168e+02
   4.4257745e+02   4.6285532e+02   5.4040824e+02   5.5185512e+02   6.4013469e+02
   4.2753496e+02   4.5281566e+02   5.4667051e+02   5.5927794e+02   6.4603657e+02
   4.3216501e+02   4.4262380e+02   4.7471654e+02   5.0804219e+02   6.2825471e+02
   4.4274957e+02   4.6110870e+02   5.0155458e+02   5.1812530e+02   6.3070707e+02
   4.6526894e+02   5.0468024e+02   6.0235873e+02   6.0898467e+02   6.3771468e+02
   4.1824193e+02   4.5014487e+02   5.3527508e+02   5.4721110e+02   6.3978134e+02
   4.3481693e+02   4.3562107e+02   4.6607555e+02   5.0624134e+02   6.2742238e+02
   4.5786425e+02   4.7997696e+02   5.1261465e+02   5.2366197e+02   6.3032946e+02
   4.2426382e+02   4.4684879e+02   4.8976372e+02   5.1298682e+02   6.2997346e+02
   4.2405784e+02   4.5140953e+02   5.3112550e+02   5.4299847e+02   6.3806798e+02
   3.9048227e+02   4.4908525e+02   5.2894068e+02   5.4096836e+02   6.3756827e+02
   4.5702980e+02   4.7932300e+02   5.2613574e+02   5.3567867e+02   6.3267398e+02
   4.1903477e+02   4.2903520e+02   4.6889218e+02   5.0682075e+02   6.2771574e+02
   4.1369934e+02   4.4976403e+02   5.5602286e+02   5.7063138e+02   6.9816641e+02
   4.1870034e+02   4.4706277e+02   4.9543095e+02   5.1554799e+02   6.3068801e+02
   4.6546385e+02   5.0591796e+02   6.2273732e+02   6.3692969e+02   6.4475401e+02
   4.1418428e+02   4.4980484e+02   5.5582329e+02   5.7037345e+02   6.7775798e+02
   4.2150567e+02   4.5086779e+02   5.4686748e+02   5.5959881e+02   6.4661305e+02
   4.3627212e+02   4.5489406e+02   4.9551108e+02   5.1521136e+02   6.3033888e+02
   4.4362887e+02   4.6385712e+02   5.5938841e+02   5.7386407e+02   7.3202244e+02
   4.2208663e+02   4.5103702e+02   5.5574628e+02   5.7020545e+02   6.6883753e+02
   4.2768960e+02   4.5257555e+02   5.2308113e+02   5.3532544e+02   6.3554935e+02
   4.4937998e+02   4.5351570e+02   4.6995098e+02   5.0676177e+02   6.2765103e+02
   4.1782249e+02   4.4968176e+02   5.1782577e+02   5.3082990e+02   6.3446855e+02
   4.1007499e+02   4.4268686e+02   4.8510686e+02   5.1133316e+02   6.2951798e+02
   4.4604918e+02   4.6600014e+02   5.4071850e+02   5.5192901e+02   6.3960584e+02
   4.6547270e+02   5.0597599e+02   5.8665864e+02   5.8688578e+02   6.2773777e+02
   4.4377265e+02   4.6370279e+02   5.2510844e+02   5.3654732e+02   6.3488535e+02
   4.5867453e+02   4.8267559e+02   5.6815271e+02   5.8141497e+02   6.8688544e+02
   4.2275690e+02   4.5063585e+02   5.1633809e+02   5.2955190e+02   6.3406661e+02
   4.2639455e+02   4.5138573e+02   5.0983978e+02   5.2432983e+02   6.3268686e+02
   4.5358419e+02   4.6164994e+02   4.7513407e+02   5.0746451e+02   6.2786943e+02
   4.1522108e+02   4.4123887e+02   4.8164170e+02   5.1014730e+02   6.2910869e+02
   4.1987264e+02   4.2199729e+02   4.6598864e+02   5.0623544e+02   6.2742040e+02
   4.6305040e+02   4.9367950e+02   5.2633677e+02   5.3224853e+02   6.2987016e+02
   4.3571350e+02   4.5745737e+02   5.3591345e+02   5.4750072e+02   6.3910529e+02
   4.5406319e+02   4.7484649e+02   5.2728272e+02   5.3745110e+02   6.3369959e+02
   4.4186628e+02   4.6230609e+02   5.5833077e+02   5.7267131e+02   6.6990031e+02
   4.3391867e+02   4.5618402e+02   5.2986852e+02   5.4154193e+02   6.3715012e+02
   4.6547141e+02   5.0596791e+02   6.2463980e+02   6.4901304e+02   6.6037816e+02
   4.4349900e+02   4.6366044e+02   5.3900666e+02   5.5029583e+02   6.3933656e+02
   4.6381381e+02   4.6505424e+02   4.6676938e+02   5.0617151e+02   6.2738276e+02
   4.2912444e+02   4.3619883e+02   4.7027954e+02   5.0707634e+02   6.2783202e+02
   4.3206758e+02   4.5516325e+02   5.4160226e+02   5.5363150e+02   6.4214430e+02
   4.1586656e+02   4.4052099e+02   4.8041021e+02   5.0975080e+02   6.2896497e+02
   4.3079620e+02   4.5447971e+02   5.5664840e+02   5.7114690e+02   6.7567911e+02
   4.2999170e+02   4.3857999e+02   4.7193021e+02   5.0742503e+02   6.2799171e+02
   4.3514823e+02   4.3849896e+02   4.6811466e+02   5.0660823e+02   6.2760365e+02
   4.6095632e+02   4.8786222e+02   5.7279308e+02   5.8555638e+02   7.5129167e+02
   5.7138234e+02   5.5673001e+02   4.5350725e+02   4.3919274e+02   4.3337752e+02
   5.7371768e+02   5.5927043e+02   4.6949811e+02   4.5950787e+02   4.3817384e+02
   6.3267943e+02   6.1472830e+02   5.0513000e+02   4.6535196e+02   3.9393961e+02
   7.0269690e+02   6.5078673e+02   5.6391411e+02   5.5052013e+02   4.4928581e+02
   5.7112730e+02   5.5648076e+02   4.7606833e+02   4.7550674e+02   4.4889517e+02
   6.3626618e+02   6.1742223e+02   5.0589155e+02   4.6791515e+02   4.2448250e+02
   5.7095421e+02   5.5627874e+02   4.5018282e+02   4.3770080e+02   4.3655148e+02
   6.2027064e+02   6.1948173e+02   5.6910015e+02   5.5485743e+02   4.4929738e+02
   6.5988187e+02   6.2622780e+02   5.0606979e+02   4.6552213e+02   4.0057551e+02
   5.7200098e+02   5.5784995e+02   5.2190061e+02   5.2109640e+02   4.4926377e+02
   5.7152220e+02   5.5687532e+02   4.5317290e+02   4.2860384e+02   4.0821904e+02
   5.7109168e+02   5.5650178e+02   5.1561887e+02   5.1545640e+02   4.4928791e+02
   6.7558846e+02   6.3595636e+02   5.3725576e+02   5.2501746e+02   4.4899660e+02
   6.4269096e+02   6.4264682e+02   5.7081735e+02   5.5614879e+02   4.4929992e+02
   5.8725305e+02   5.8317812e+02   5.5958959e+02   5.4888252e+02   4.4928203e+02
   6.2698324e+02   6.1110741e+02   5.0709301e+02   4.7537819e+02   4.3588698e+02
   6.7972824e+02   6.4136144e+02   5.5152984e+02   5.3938981e+02   4.4922144e+02
   6.3616610e+02   6.3602425e+02   5.7066062e+02   5.5602908e+02   4.4929963e+02
   6.0171262e+02   6.0134024e+02   5.6989159e+02   5.5551827e+02   4.4929859e+02
   5.7401725e+02   5.5957075e+02   4.6761781e+02   4.5409967e+02   4.3281486e+02
   6.2321955e+02   6.0945180e+02   5.1372446e+02   4.9391828e+02   4.4568702e+02
   6.2246779e+02   6.2113951e+02   5.6801326e+02   5.5400518e+02   4.4929543e+02
   6.0989275e+02   5.9674386e+02   5.0219709e+02   4.6637376e+02   4.2129302e+02
   6.3257975e+02   6.2904652e+02   5.6401767e+02   5.5070337e+02   4.4928658e+02
   5.8062006e+02   5.6729361e+02   4.8392477e+02   4.6476470e+02   4.3142170e+02
   6.3083024e+02   6.2827218e+02   5.6589328e+02   5.5226036e+02   4.4929124e+02
   5.7090830e+02   5.5623052e+02   4.5567492e+02   4.5516374e+02   4.4876610e+02
   6.4959443e+02   6.4922051e+02   5.7059561e+02   5.5597700e+02   4.4929947e+02
   6.8846549e+02   6.3747850e+02   5.4156132e+02   5.2956115e+02   4.4909128e+02
   5.8120611e+02   5.6778725e+02   4.8207661e+02   4.5895140e+02   4.1539359e+02
   5.7341008e+02   5.5888799e+02   4.6202002e+02   4.4157635e+02   4.0127774e+02
   5.7181557e+02   5.5797383e+02   5.3914751e+02   5.3819635e+02   4.4929009e+02
   5.7101200e+02   5.5633938e+02   4.5039695e+02   4.3079340e+02   4.2876233e+02
   5.7299664e+02   5.5846048e+02   4.6521565e+02   4.5479726e+02   4.3724561e+02
   5.7395988e+02   5.5970787e+02   4.7930972e+02   4.7299476e+02   4.4461448e+02
   5.7883150e+02   5.6680338e+02   5.1394517e+02   5.0883765e+02   4.4875457e+02
   5.7348874e+02   5.7165822e+02   5.6858302e+02   5.5577591e+02   4.4929947e+02
   5.7188540e+02   5.5742741e+02   4.9088420e+02   4.8952719e+02   4.4882228e+02
   6.2877789e+02   6.1173371e+02   5.0480854e+02   4.6528951e+02   3.8009810e+02
   5.7105651e+02   5.5638499e+02   4.5045151e+02   4.1965818e+02   4.0259225e+02
   5.7951403e+02   5.6884723e+02   5.3101468e+02   5.2601412e+02   4.4915758e+02
   6.1743014e+02   6.0910881e+02   5.4346334e+02   5.3222749e+02   4.4914197e+02
   5.7106891e+02   5.5649622e+02   5.2490766e+02   5.2475573e+02   4.4929446e+02
   5.7418261e+02   5.5972934e+02   4.6535797e+02   4.4647883e+02   4.1920437e+02
   5.7086964e+02   5.5618993e+02   4.4930974e+02   3.9323022e+02   3.8027958e+02
   6.2303953e+02   6.1228746e+02   5.3186066e+02   5.1979449e+02   4.4886224e+02
   5.7087459e+02   5.5619515e+02   4.4944827e+02   4.4412156e+02   4.4396194e+02
   6.7338269e+02   6.3164184e+02   5.2107573e+02   5.0503351e+02   4.4771997e+02
   5.7104570e+02   5.5637499e+02   4.5522614e+02   4.5267803e+02   4.4662575e+02
   5.7988446e+02   5.6625060e+02   4.7957058e+02   4.5706676e+02   4.0681922e+02
   5.7204621e+02   5.5742951e+02   4.5594314e+02   4.3327721e+02   3.9870641e+02
   5.7099166e+02   5.5631696e+02   4.5005516e+02   4.1689254e+02   3.9947707e+02
   6.5561560e+02   6.4373932e+02   5.6072944e+02   5.4781153e+02   4.4927577e+02
   5.7745280e+02   5.6602321e+02   5.3028891e+02   5.2622026e+02   4.4918338e+02
   5.7515696e+02   5.6079934e+02   4.6823956e+02   4.4867931e+02   4.1294208e+02
   6.2095682e+02   6.0523187e+02   5.0391362e+02   4.6524509e+02   4.0595402e+02
   5.7263706e+02   5.5810148e+02   4.6881548e+02   4.6282252e+02   4.4297897e+02
   5.8258708e+02   5.7011319e+02   4.9360444e+02   4.7818328e+02   4.4181522e+02
   5.7099406e+02   5.5632132e+02   4.5914811e+02   4.5821925e+02   4.4831787e+02
   5.7232517e+02   5.6703902e+02   5.6468011e+02   5.5530067e+02   4.4929873e+02
   6.1770478e+02   6.1741255e+02   5.7022998e+02   5.5571476e+02   4.4929906e+02
   5.9146652e+02   5.8350893e+02   5.3382806e+02   5.2526478e+02   4.4906634e+02
   5.8585017e+02   5.7412356e+02   4.9874507e+02   4.8246639e+02   4.4323536e+02
   5.7170926e+02   5.5707536e+02   4.5507161e+02   4.3771665e+02   4.2858456e+02
   5.7120548e+02   5.5654191e+02   4.5139057e+02   4.2498889e+02   4.1419882e+02
   5.9886162e+02   5.9197033e+02   5.3998373e+02   5.3016851e+02   4.4912521e+02
   6.1525908e+02   6.0071655e+02   5.0303908e+02   4.6548512e+02   4.1417908e+02
   5.8666913e+02   5.8051783e+02   5.5154639e+02   5.4257793e+02   4.4925600e+02
   6.3060292e+02   6.1397634e+02   5.0715376e+02   4.7458432e+02   4.3504343e+02
   6.5692970e+02   6.5671090e+02   5.7078320e+02   5.5612202e+02   4.4929973e+02
   5.7101834e+02   5.5634613e+02   4.5208746e+02   4.4680071e+02   4.4376886e+02
   5.9763615e+02   5.9735426e+02   5.7013307e+02   5.5570378e+02   4.4929898e+02
   5.7096175e+02   5.5629359e+02   4.7523713e+02   4.7502766e+02   4.4914437e+02
   5.9571156e+02   5.8887220e+02   5.4048599e+02   5.3106902e+02   4.4914303e+02
   5.7214920e+02   5.5754061e+02   4.5677784e+02   4.3624490e+02   4.1970142e+02
   5.7348643e+02   5.5897106e+02   4.6241220e+02   4.4228717e+02   4.1078320e+02
   5.7089236e+02   5.5621427e+02   4.6424585e+02   4.6413799e+02   4.4918853e+02
   6.2523847e+02   6.0908279e+02   5.0522326e+02   4.6872288e+02   4.2687136e+02
   5.7086848e+02   5.5618859e+02   4.4930436e+02   3.9258875e+02   3.8916243e+02
   5.7173776e+02   5.5739914e+02   5.1521354e+02   5.1458940e+02   4.4925110e+02
   6.0679337e+02   5.9434397e+02   5.0135572e+02   4.6591961e+02   4.1994297e+02
   5.7161287e+02   5.5733535e+02   5.2618253e+02   5.2562358e+02   4.4928204e+02
   5.7088613e+02   5.5620717e+02   4.4960530e+02   4.4256129e+02   4.4222278e+02
   5.7103602e+02   5.5640439e+02   5.0089010e+02   5.0072514e+02   4.4926680e+02
   5.7088229e+02   5.5620324e+02   4.5003897e+02   4.4797977e+02   4.4722546e+02
   7.0121297e+02   6.2923461e+02   5.1090776e+02   4.8388041e+02   4.4182019e+02
   6.1652101e+02   6.0517595e+02   5.2483794e+02   5.1192054e+02   4.4847692e+02
   6.3155360e+02   6.2354028e+02   5.5027979e+02   5.3845134e+02   4.4921395e+02
   5.9056243e+02   5.7852898e+02   4.9293110e+02   4.6268340e+02   3.9602296e+02
   5.9191135e+02   5.8266223e+02   5.2051441e+02   5.1079767e+02   4.4854851e+02
   5.8205497e+02   5.7101465e+02   5.1771677e+02   5.1132996e+02   4.4876753e+02
   5.7147751e+02   5.5682778e+02   4.5288784e+02   4.2764205e+02   3.8819523e+02
   6.6864530e+02   6.6840522e+02   5.7084925e+02   5.5617344e+02   4.4929986e+02
   5.8416618e+02   5.7418295e+02   5.2618619e+02   5.1946683e+02   4.4901020e+02
   5.7395807e+02   5.5966131e+02   4.7713918e+02   4.7016847e+02   4.4354554e+02
   5.8499509e+02   5.7215230e+02   4.8722263e+02   4.6082924e+02   4.0675700e+02
   6.1143966e+02   6.0841898e+02   5.6326573e+02   5.5033736e+02   4.4928549e+02
   6.0357482e+02   5.9197546e+02   5.0159742e+02   4.6980021e+02   4.3022495e+02
   6.2667003e+02   6.1886197e+02   5.4838884e+02   5.3674753e+02   4.4919674e+02
   6.1005123e+02   6.0524427e+02   5.5717234e+02   5.4526068e+02   4.4926445e+02
   6.4987334e+02   6.3085338e+02   5.3305898e+02   5.2049662e+02   4.4887213e+02
   6.1204685e+02   6.0829319e+02   5.6108379e+02   5.4853541e+02   4.4927911e+02
   5.7888145e+02   5.7241697e+02   5.5686984e+02   5.4862994e+02   4.4928464e+02
   5.7177774e+02   5.5745816e+02   5.1559848e+02   5.1494571e+02   4.4925058e+02
   6.6359982e+02   6.2665588e+02   5.0616508e+02   4.6588311e+02   4.1269265e+02
   5.8263635e+02   5.8256338e+02   5.7073157e+02   5.5612479e+02   4.4929973e+02
   6.2419359e+02   6.1251330e+02   5.2722403e+02   5.1426156e+02   4.4861511e+02
   6.2320401e+02   6.1224845e+02   5.3080765e+02   5.1857524e+02   4.4881922e+02
   5.7592048e+02   5.6183674e+02   4.7751045e+02   4.6558274e+02   4.3806497e+02
   5.7091478e+02   5.5623701e+02   4.4959727e+02   4.1798317e+02   4.1552881e+02
   5.8155679e+02   5.6849047e+02   4.8691734e+02   4.6833716e+02   4.3479981e+02
   5.8299049e+02   5.7702615e+02   5.5522982e+02   5.4632570e+02   4.4927483e+02
   6.2314548e+02   6.2053176e+02   5.6495473e+02   5.5154507e+02   4.4928918e+02
   5.7542697e+02   5.6835371e+02   5.5888064e+02   5.5130893e+02   4.4929256e+02
   6.3004136e+02   6.1883414e+02   5.3433139e+02   5.2227595e+02   4.4893275e+02
   5.8811863e+02   5.7835257e+02   5.2038539e+02   5.1186192e+02   4.4867085e+02
   6.4656864e+02   6.3165232e+02   5.4202926e+02   5.3014261e+02   4.4910262e+02
   6.3128137e+02   6.1825319e+02   5.2576638e+02   5.1214662e+02   4.4846583e+02
   5.9945226e+02   5.9161389e+02   5.3215838e+02   5.2215809e+02   4.4897331e+02
   5.7185440e+02   5.5722888e+02   4.5725466e+02   4.4493916e+02   4.3510760e+02
   6.1282564e+02   6.0373592e+02   5.3671924e+02   5.2564034e+02   4.4902811e+02
   6.6151912e+02   6.3608989e+02   5.4050045e+02   5.2847651e+02   4.4907109e+02
   6.4642689e+02   6.2466444e+02   5.1153354e+02   4.8631149e+02   4.4300043e+02
   5.7173783e+02   5.5710537e+02   4.5674313e+02   4.4513159e+02   4.3610746e+02
   7.2953280e+02   6.2756937e+02   5.0656189e+02   4.6761884e+02   4.2320422e+02
   5.7103131e+02   5.5636001e+02   4.5602320e+02   4.5404031e+02   4.4722329e+02
   5.7792782e+02   5.6421735e+02   4.8144417e+02   4.6692553e+02   4.3661274e+02
   5.7093909e+02   5.5626462e+02   4.6595857e+02   4.6569322e+02   4.4903160e+02
   5.8728186e+02   5.7808272e+02   5.2833429e+02   5.2069522e+02   4.4900524e+02
   5.7090640e+02   5.5622838e+02   4.4954884e+02   4.1801457e+02   4.1603106e+02
   5.7222679e+02   5.5762225e+02   4.5698318e+02   4.3562588e+02   4.1467877e+02
   6.6041346e+02   6.2645235e+02   5.0638473e+02   4.6709614e+02   4.2134095e+02
   5.8343232e+02   5.8333817e+02   5.7068683e+02   5.5610136e+02   4.4929954e+02
   6.3396350e+02   6.2119797e+02   5.3099317e+02   5.1838571e+02   4.4880318e+02
   5.7147422e+02   5.5682439e+02   4.5287940e+02   4.2769583e+02   4.0072128e+02
   6.2156113e+02   6.0575049e+02   5.0403222e+02   4.6540815e+02   4.1047551e+02
   5.7829916e+02   5.6799845e+02   5.3872417e+02   5.3379394e+02   4.4922693e+02
   5.7218977e+02   5.5758341e+02   4.5689017e+02   4.3595280e+02   4.1765787e+02
   5.7729757e+02   5.6360773e+02   4.8351438e+02   4.7173031e+02   4.4075619e+02
   5.7094755e+02   5.5627503e+02   4.6915863e+02   4.6892014e+02   4.4907509e+02
   5.7390833e+02   5.6088236e+02   5.2906043e+02   5.2692876e+02   4.4923904e+02
   5.7117486e+02   5.5652174e+02   4.6866972e+02   4.6772587e+02   4.4837954e+02
   6.1293580e+02   6.0215044e+02   5.2445394e+02   5.1179735e+02   4.4847874e+02
   5.7437951e+02   5.5994024e+02   4.6555929e+02   4.4550436e+02   3.8679740e+02
   5.8109966e+02   5.6880736e+02   4.9928827e+02   4.8852980e+02   4.4608298e+02
   5.7541444e+02   5.6480243e+02   5.4603144e+02   5.4175769e+02   4.4927365e+02
   6.5752991e+02   6.5265555e+02   5.6849867e+02   5.5432452e+02   4.4929613e+02
   5.7101674e+02   5.5653871e+02   5.4441014e+02   5.4419235e+02   4.4929879e+02
   5.8455259e+02   5.7708901e+02   5.4648241e+02   5.3874748e+02   4.4923631e+02
   6.0235984e+02   5.9060534e+02   4.9963461e+02   4.6433134e+02   3.8009288e+02
   6.2021990e+02   6.0704389e+02   5.1485665e+02   4.9664327e+02   4.4635905e+02
   6.5898737e+02   6.2768453e+02   5.0980974e+02   4.8075260e+02   4.3996005e+02
   5.8056639e+02   5.6844399e+02   5.0404859e+02   4.9563850e+02   4.4749334e+02
   5.8907951e+02   5.8020289e+02   5.2852327e+02   5.2038816e+02   4.4898368e+02
   6.5601466e+02   6.4252767e+02   5.5862738e+02   5.4595811e+02   4.4926710e+02
   6.2248009e+02   6.0664777e+02   5.0453201e+02   4.6711550e+02   4.2256689e+02
   6.0678383e+02   5.9693879e+02   5.2124967e+02   5.0849998e+02   4.4822774e+02
   5.7833346e+02   5.6779553e+02   5.3646245e+02   5.3168911e+02   4.4921358e+02
   5.7933535e+02   5.6618114e+02   4.8870670e+02   4.7560106e+02   4.4166252e+02
   5.9616166e+02   5.8573985e+02   5.0459317e+02   4.8389722e+02   4.4280497e+02
   5.7086934e+02   5.5618984e+02   4.6330782e+02   4.6329683e+02   4.4928856e+02
   6.5758929e+02   6.2680591e+02   5.0808613e+02   4.7471109e+02   4.3499413e+02
   6.8230896e+02   6.2926865e+02   5.1133025e+02   4.8511123e+02   4.4243274e+02
   5.7115466e+02   5.5648797e+02   4.5104245e+02   4.2241654e+02   4.0481919e+02
   6.1123155e+02   5.9773088e+02   5.0235751e+02   4.6588077e+02   4.1864699e+02
   6.2687936e+02   6.2685595e+02   5.7082167e+02   5.5615275e+02   4.4929987e+02
   5.8342714e+02   5.7378442e+02   5.3132553e+02   5.2489788e+02   4.4910878e+02
   5.9082573e+02   5.8532114e+02   5.5146381e+02   5.4180445e+02   4.4924909e+02
   5.7227748e+02   5.5767831e+02   4.5814328e+02   4.4104321e+02   4.2755277e+02
   5.7110247e+02   5.5644976e+02   4.7392150e+02   4.7337189e+02   4.4886214e+02
   5.7245799e+02   5.5787398e+02   4.6170496e+02   4.5079864e+02   4.3656594e+02
   5.7299965e+02   5.6020673e+02   5.4130488e+02   5.3922824e+02   4.4928105e+02
   6.0220125e+02   5.9183637e+02   5.0867447e+02   4.8905051e+02   4.4455321e+02
   5.9686519e+02   5.8940003e+02   5.3520246e+02   5.2568182e+02   4.4905513e+02
   5.7209249e+02   5.5748089e+02   4.5668644e+02   4.3711479e+02   4.2287839e+02
   5.7417043e+02   5.6089325e+02   5.2030060e+02   5.1807113e+02   4.4917927e+02
   5.7088351e+02   5.5649928e+02   5.5568946e+02   5.5539264e+02   4.4929985e+02
   5.7297632e+02   5.5842497e+02   4.6110631e+02   4.4323222e+02   4.2455635e+02
   5.8254973e+02   5.6938695e+02   4.8487067e+02   4.6173914e+02   4.2335750e+02
   6.2945836e+02   6.2244702e+02   5.5292322e+02   5.4093060e+02   4.4923552e+02
   6.2975305e+02   6.1253832e+02   5.0495334e+02   4.6558144e+02   4.1088789e+02
   5.7921250e+02   5.6727289e+02   5.1375819e+02   5.0841772e+02   4.4871592e+02
   7.0075935e+02   6.3347204e+02   5.2753553e+02   5.1377361e+02   4.4856195e+02
   5.7822668e+02   5.6573881e+02   5.0732338e+02   5.0163073e+02   4.4834668e+02
   5.7281214e+02   5.5825755e+02   4.6393642e+02   4.5321253e+02   4.3682806e+02
   5.7191674e+02   5.5773837e+02   5.2266804e+02   5.2191982e+02   4.4926827e+02
   5.7088775e+02   5.5621088e+02   4.8037548e+02   4.8034041e+02   4.4927850e+02
   5.9452720e+02   5.8305291e+02   4.9671674e+02   4.6618153e+02   4.2478694e+02
   5.8078398e+02   5.6761986e+02   4.8622646e+02   4.6871939e+02   4.3573392e+02
   5.8656524e+02   5.7733778e+02   5.2934628e+02   5.2194548e+02   4.4903642e+02
   5.9119283e+02   5.7948528e+02   4.9540962e+02   4.6820662e+02   4.3006093e+02
   5.7093037e+02   5.5625382e+02   4.4994855e+02   4.3743748e+02   4.3659021e+02
   6.2839167e+02   6.2761760e+02   5.6937342e+02   5.5504807e+02   4.4929775e+02
   5.7157242e+02   5.5692801e+02   4.5341903e+02   4.2879583e+02   3.9136885e+02
   5.7197415e+02   5.5735302e+02   4.5557379e+02   4.3264797e+02   3.8515431e+02
   5.7390595e+02   5.5968343e+02   4.8108096e+02   4.7538240e+02   4.4543428e+02
   5.7330112e+02   5.5877057e+02   4.6156908e+02   4.4099624e+02   3.8944442e+02
   5.7147684e+02   5.5682974e+02   4.5430715e+02   4.4064199e+02   4.3394285e+02
   6.5231636e+02   6.2605661e+02   5.0930946e+02   4.7940210e+02   4.3902029e+02
   5.7172931e+02   5.5709598e+02   4.5475533e+02   4.3466773e+02   4.2368110e+02
   5.9292003e+02   5.9254695e+02   5.6990340e+02   5.5558909e+02   4.4929872e+02
   5.7096039e+02   5.5628439e+02   4.4986461e+02   4.1499726e+02   3.9610628e+02
   6.0695888e+02   6.0183905e+02   5.5453872e+02   5.4306624e+02   4.4925214e+02
   6.4469617e+02   6.4336239e+02   5.6945909e+02   5.5509497e+02   4.4929783e+02
   6.0710173e+02   6.0014214e+02   5.4445767e+02   5.3376664e+02   4.4916708e+02
   6.2615893e+02   6.0964050e+02   5.0472094e+02   4.6607849e+02   4.1710975e+02
   5.8697457e+02   5.7798476e+02   5.3096099e+02   5.2346113e+02   4.4906018e+02
   5.8732861e+02   5.7842852e+02   5.3121284e+02   5.2361672e+02   4.4906036e+02
   6.2662031e+02   6.1766810e+02   5.4310083e+02   5.3155290e+02   4.4912886e+02
   5.7511161e+02   5.6075420e+02   4.6846374e+02   4.4967565e+02   4.1951684e+02
   5.7235234e+02   5.7194666e+02   5.7040864e+02   5.5614277e+02   4.4929980e+02
   5.7137935e+02   5.5672617e+02   4.5265558e+02   4.3126156e+02   4.2353296e+02
   6.2920547e+02   6.1420514e+02   5.1215919e+02   4.8955550e+02   4.4431981e+02
   6.0396376e+02   6.0331718e+02   5.6923377e+02   5.5504072e+02   4.4929770e+02
   5.7150953e+02   5.5686357e+02   4.5343245e+02   4.3249042e+02   4.2337688e+02
   6.3329144e+02   6.1978865e+02   5.2601925e+02   5.1238665e+02   4.4848109e+02
   5.7232797e+02   5.5796684e+02   4.9108350e+02   4.8913572e+02   4.4861055e+02
   6.0993067e+02   5.9998234e+02   5.2596653e+02   5.1391909e+02   4.4862785e+02
   6.1190020e+02   5.9824203e+02   5.0254207e+02   4.6608182e+02   4.1960928e+02
   5.8983782e+02   5.7973473e+02   5.1307212e+02   5.0223790e+02   4.4777878e+02
   6.0915523e+02   6.0364371e+02   5.5399079e+02   5.4247351e+02   4.4924813e+02
   5.7137234e+02   5.5671703e+02   4.5231094e+02   4.2648469e+02   4.0603495e+02
   5.7219863e+02   5.5759939e+02   4.6205840e+02   4.5371349e+02   4.3989604e+02
   5.7100833e+02   5.5633543e+02   4.5314828e+02   4.4988411e+02   4.4585458e+02
   6.2837572e+02   6.1140725e+02   5.0477283e+02   4.6529080e+02   3.9177969e+02
   6.2601938e+02   6.0945938e+02   5.0453335e+02   4.6526452e+02   3.9753914e+02
   5.9257492e+02   5.8582928e+02   5.4259707e+02   5.3356350e+02   4.4917882e+02
   6.4175184e+02   6.2956033e+02   5.4468378e+02   5.3285459e+02   4.4914643e+02
   6.1525877e+02   6.0797884e+02   5.4799784e+02   5.3673181e+02   4.4919864e+02
   5.7430067e+02   5.6181483e+02   5.3473048e+02   5.3213750e+02   4.4925211e+02
   5.7707929e+02   5.6345857e+02   4.8585400e+02   4.7557403e+02   4.4294198e+02
   6.3616233e+02   6.1714816e+02   5.0538695e+02   4.6553915e+02   4.0803986e+02
   6.2571382e+02   6.1271997e+02   5.2036601e+02   5.0513250e+02   4.4777295e+02
   6.0192119e+02   5.9129779e+02   5.0631289e+02   4.8392569e+02   4.4251979e+02
   5.7122500e+02   5.5669432e+02   5.1707727e+02   5.1681618e+02   4.4928319e+02
   6.1735167e+02   6.1546065e+02   5.6651585e+02   5.5285279e+02   4.4929271e+02
   6.0701364e+02   5.9873644e+02   5.3491700e+02   5.2420351e+02   4.4900384e+02
   5.7556104e+02   5.7082935e+02   5.6354516e+02   5.5367044e+02   4.4929594e+02
   5.7177692e+02   5.5714799e+02   4.5922818e+02   4.5149712e+02   4.4068117e+02
   6.5014412e+02   6.2910004e+02   5.2506477e+02   5.1077581e+02   4.4834364e+02
   7.1205309e+02   6.3629822e+02   5.3733070e+02   5.2509157e+02   4.4899822e+02
   5.7529316e+02   5.6431824e+02   5.4409992e+02   5.4016460e+02   4.4926972e+02
   6.5110485e+02   6.3849081e+02   5.5518958e+02   5.4282715e+02   4.4924881e+02
   6.6512996e+02   6.4546352e+02   5.5962268e+02   5.4683108e+02   4.4927126e+02
   6.2396805e+02   6.1706255e+02   5.5112223e+02   5.3937882e+02   4.4922277e+02
   6.4170126e+02   6.3597261e+02   5.6227465e+02   5.4918512e+02   4.4928131e+02
   6.2524140e+02   6.2518905e+02   5.7076320e+02   5.5610887e+02   4.4929971e+02
   5.7089189e+02   5.5621331e+02   4.4955739e+02   4.3739593e+02   4.3706370e+02
   6.6327691e+02   6.6320603e+02   5.7085597e+02   5.5617870e+02   4.4929982e+02
   5.7165849e+02   5.5770037e+02   5.3949235e+02   5.3867866e+02   4.4929187e+02
   6.4235606e+02   6.2656553e+02   5.3024829e+02   5.1730908e+02   4.4875507e+02
   5.7155636e+02   5.5691378e+02   4.5405239e+02   4.3597668e+02   4.2802279e+02
   6.5369142e+02   6.5126307e+02   5.6938186e+02   5.5502923e+02   4.4929775e+02
   6.9316272e+02   6.3376653e+02   5.2882586e+02   5.1536531e+02   4.4865567e+02
   6.3599005e+02   6.1702330e+02   5.0534736e+02   4.6538890e+02   3.9527356e+02
   5.7549773e+02   5.6158327e+02   4.8417634e+02   4.7626892e+02   4.4432822e+02
   5.7089484e+02   5.5621595e+02   4.4945940e+02   4.0847100e+02   3.9526892e+02
   5.7087973e+02   5.5620428e+02   5.1313543e+02   5.1312692e+02   4.4929914e+02
   6.2447180e+02   6.2325272e+02   5.6832394e+02   5.5424145e+02   4.4929597e+02
   5.7087241e+02   5.5654935e+02   5.5634403e+02   5.5598686e+02   4.4929996e+02
   6.4356619e+02   6.2137726e+02   5.0594191e+02   4.6660461e+02   4.1931634e+02
   5.7554505e+02   5.6124975e+02   4.7045692e+02   4.5273119e+02   4.2455223e+02
   5.7204613e+02   5.5815091e+02   5.3278499e+02   5.3182650e+02   4.4928098e+02
   5.7095424e+02   5.5634983e+02   5.3712872e+02   5.3704166e+02   4.4929880e+02
   5.7986983e+02   5.6625421e+02   4.7991175e+02   4.5797146e+02   4.1751642e+02
   5.7192802e+02   5.5784853e+02   5.2803560e+02   5.2724037e+02   4.4927693e+02
   6.4348896e+02   6.2162383e+02   5.0659046e+02   4.6964314e+02   4.2830845e+02
   6.7267997e+02   6.3143115e+02   5.2024727e+02   5.0375104e+02   4.4754236e+02
   5.7683213e+02   5.6368017e+02   4.9901052e+02   4.9271587e+02   4.4764833e+02
   5.7850617e+02   5.6469427e+02   4.7814663e+02   4.5855734e+02   4.2496330e+02
   6.1353500e+02   6.0446291e+02   5.3748642e+02   5.2639459e+02   4.4904291e+02
   5.9198240e+02   5.8119590e+02   5.0284902e+02   4.8373869e+02   4.4305261e+02
   5.7088202e+02   5.5620274e+02   4.4938672e+02   4.0552578e+02   3.9342317e+02
   6.4298991e+02   6.3069201e+02   5.4591990e+02   5.3407199e+02   4.4916343e+02
   6.6225767e+02   6.3300778e+02   5.2918122e+02   5.1582327e+02   4.4868027e+02
   5.7092356e+02   5.5624640e+02   4.4973717e+02   4.3006659e+02   4.2925421e+02
   6.4804052e+02   6.4803644e+02   5.7086471e+02   5.5618551e+02   4.4929985e+02
   6.4428884e+02   6.3765224e+02   5.6167201e+02   5.4865887e+02   4.4927916e+02
   6.5193250e+02   6.2454729e+02   5.0594690e+02   4.6546993e+02   3.8580589e+02
   6.2746066e+02   6.2395901e+02   5.6302050e+02   5.4990809e+02   4.4928389e+02
   5.7108889e+02   5.5642030e+02   4.5189346e+02   4.4251781e+02   4.3944373e+02
   5.7320425e+02   5.5867411e+02   4.6341228e+02   4.4877357e+02   4.3088608e+02
   6.2250813e+02   6.1172492e+02   5.3141318e+02   5.1930938e+02   4.4884619e+02
   5.7141341e+02   5.5677462e+02   4.6627972e+02   4.6421796e+02   4.4718064e+02
   5.7573006e+02   5.6147396e+02   4.7177963e+02   4.5514973e+02   4.2795506e+02
   6.5949590e+02   6.5260783e+02   5.6777943e+02   5.5374055e+02   4.4929488e+02
   5.7176276e+02   5.5713006e+02   4.5457501e+02   4.3179368e+02   4.1411015e+02
   5.7314182e+02   5.5915292e+02   5.0503542e+02   5.0308680e+02   4.4896789e+02
   5.7148898e+02   5.5684234e+02   4.5470435e+02   4.4231716e+02   4.3545956e+02
   6.7212010e+02   6.6011549e+02   5.6932443e+02   5.5497972e+02   4.4929756e+02
   6.0464897e+02   5.9301288e+02   5.0264205e+02   4.7225371e+02   4.3339030e+02
   5.8130952e+02   5.7147969e+02   5.3408063e+02   5.2829865e+02   4.4916379e+02
   5.7086958e+02   5.5618998e+02   4.4941091e+02   4.4812872e+02   4.4801678e+02
   5.7200937e+02   5.6294718e+02   5.5976787e+02   5.5417293e+02   4.4929820e+02
   5.7384305e+02   5.5963189e+02   4.8211676e+02   4.7681191e+02   4.4588641e+02
   5.8340949e+02   5.7496266e+02   5.4160939e+02   5.3467147e+02   4.4921016e+02
   6.2050688e+02   6.0924339e+02   5.2754288e+02   5.1486537e+02   4.4865569e+02
   6.2284983e+02   6.1643989e+02   5.5274762e+02   5.4089383e+02   4.4923555e+02
   5.7129779e+02   5.5734235e+02   5.4778209e+02   5.4702084e+02   4.4929761e+02
   5.7097978e+02   5.5630637e+02   4.5938908e+02   4.5858967e+02   4.4845463e+02
   5.7095673e+02   5.5646016e+02   5.4866879e+02   5.4847686e+02   4.4929953e+02
   5.7183066e+02   5.5756121e+02   5.1848567e+02   5.1779068e+02   4.4925958e+02
   6.7338005e+02   6.3531290e+02   5.3525267e+02   5.2284258e+02   4.4894089e+02
   6.0538913e+02   6.0324966e+02   5.6519527e+02   5.5200072e+02   4.4929046e+02
   5.8809360e+02   5.7882912e+02   5.2618074e+02   5.1818835e+02   4.4893589e+02
   6.3444832e+02   6.1618705e+02   5.0573030e+02   4.6765461e+02   4.2375050e+02
   5.7587825e+02   5.6317157e+02   5.1879068e+02   5.1552529e+02   4.4908931e+02
   5.9650843e+02   5.8711778e+02   5.1554639e+02   5.0311653e+02   4.4772918e+02
   5.7207307e+02   5.5746043e+02   4.5661701e+02   4.3717728e+02   4.2330221e+02
   5.7086686e+02   5.5618719e+02   4.4930004e+02   3.9788849e+02   3.9785202e+02
   5.8671824e+02   5.7833463e+02   5.3688949e+02   5.2935146e+02   4.4914519e+02
   5.7456045e+02   5.6015986e+02   4.6821381e+02   4.5240164e+02   4.2876888e+02
   5.7095724e+02   5.5628184e+02   4.4994956e+02   4.2770760e+02   4.2617198e+02
   5.7715841e+02   5.6495171e+02   5.2014308e+02   5.1620401e+02   4.4906551e+02
   7.1592032e+02   6.3629216e+02   5.3722567e+02   5.2497763e+02   4.4899558e+02
   6.6110149e+02   6.3564658e+02   5.3927689e+02   5.2719640e+02   4.4904519e+02
   5.7121765e+02   5.5655591e+02   4.5593853e+02   4.5140271e+02   4.4441978e+02
   5.7918169e+02   5.6545570e+02   4.7874969e+02   4.5754408e+02   4.1936730e+02
   5.9503453e+02   5.8398411e+02   4.9961339e+02   4.7336311e+02   4.3559380e+02
   5.8521806e+02   5.7265861e+02   4.9015362e+02   4.6715081e+02   4.3108342e+02
   6.4793201e+02   6.2325362e+02   5.0597621e+02   4.6609336e+02   4.1546850e+02
   5.7090038e+02   5.5622244e+02   4.5935544e+02   4.5912288e+02   4.4905406e+02
   6.1005365e+02   6.0270447e+02   5.4499402e+02   5.3409672e+02   4.4916992e+02
   6.0077410e+02   5.9033879e+02   5.0695562e+02   4.8603673e+02   4.4349700e+02
   6.5272908e+02   6.5265281e+02   5.7082252e+02   5.5615274e+02   4.4929989e+02
   5.7259643e+02   5.5918426e+02   5.3617001e+02   5.3467316e+02   4.4927764e+02
   5.9289589e+02   5.8111216e+02   4.9472552e+02   4.6321342e+02   4.0107740e+02
   5.7281077e+02   5.5824833e+02   4.6093719e+02   4.4469644e+02   4.2835187e+02
   5.7186762e+02   5.5724023e+02   4.5501974e+02   4.3173075e+02   3.8521657e+02
   7.3509829e+02   6.3016159e+02   5.1349123e+02   4.9077114e+02   4.4464247e+02
   5.8285199e+02   5.6996958e+02   4.8816327e+02   4.6798025e+02   4.3355382e+02
   5.7462894e+02   5.6218061e+02   5.3280331e+02   5.3011643e+02   4.4924095e+02
   5.7097721e+02   5.5630208e+02   4.4997858e+02   4.1707502e+02   4.0688136e+02
   6.3753027e+02   6.3750070e+02   5.7082624e+02   5.5615595e+02   4.4929986e+02
   5.9796062e+02   5.9753712e+02   5.6975274e+02   5.5544820e+02   4.4929849e+02
   5.8918424e+02   5.7731948e+02   4.9446446e+02   4.6930537e+02   4.3226144e+02
   5.7102946e+02   5.5635762e+02   4.5284452e+02   4.4862456e+02   4.4484633e+02
   6.0363201e+02   5.9598311e+02   5.3599092e+02   5.2563506e+02   4.4903935e+02
   5.7101582e+02   5.5638637e+02   5.0896049e+02   5.0884488e+02   4.4928528e+02
   5.7366448e+02   5.5922410e+02   4.7036036e+02   4.6122551e+02   4.3942987e+02
   5.7956177e+02   5.6588096e+02   4.7908501e+02   4.5699741e+02   4.1236536e+02
   5.7129682e+02   5.5683120e+02   5.2334069e+02   5.2302763e+02   4.4928752e+02
   5.7425324e+02   5.5980602e+02   4.6552790e+02   4.4646296e+02   4.1803696e+02
   7.1416276e+02   6.2944322e+02   5.1131353e+02   4.8503745e+02   4.4239682e+02
   5.7106635e+02   5.5650927e+02   5.2925351e+02   5.2909532e+02   4.4929581e+02
   7.1996858e+02   6.7790272e+02   5.7038309e+02   5.5580867e+02   4.4929911e+02
   6.5891828e+02   6.4299058e+02   5.5785909e+02   5.4525849e+02   4.4926347e+02
   6.0234995e+02   6.0155065e+02   5.6874047e+02   5.5470396e+02   4.4929699e+02
   6.2419220e+02   6.2266516e+02   5.6764702e+02   5.5370732e+02   4.4929484e+02
   6.0620129e+02   5.9390458e+02   5.0127680e+02   4.6618934e+02   4.2126505e+02
   5.7269849e+02   5.5928561e+02   5.3479746e+02   5.3327574e+02   4.4927416e+02
   6.1177551e+02   6.1177537e+02   5.7086715e+02   5.5618746e+02   4.4929995e+02
   6.2063735e+02   6.0495915e+02   5.0385350e+02   4.6518554e+02   4.0296666e+02
   5.7086935e+02   5.5618938e+02   4.4943889e+02   4.4843699e+02   4.4829718e+02
   7.0371531e+02   6.2748340e+02   5.0659520e+02   4.6781294e+02   4.2382964e+02
   5.7117723e+02   5.5685548e+02   5.4260247e+02   5.4221227e+02   4.4929744e+02
   6.3528119e+02   6.2433681e+02   5.4130673e+02   5.2954751e+02   4.4909373e+02
   5.9626763e+02   5.9619282e+02   5.7067591e+02   5.5606412e+02   4.4929966e+02
   6.4598653e+02   6.2743939e+02   5.2543421e+02   5.1131912e+02   4.4839025e+02
   6.0142420e+02   5.9458071e+02   5.4099854e+02   5.3088274e+02   4.4913228e+02
   5.7392060e+02   5.5944850e+02   4.6523033e+02   4.4825233e+02   4.2597575e+02
   5.7450857e+02   5.6455588e+02   5.5199726e+02   5.4715242e+02   4.4928730e+02
   5.7343203e+02   5.5892101e+02   4.6426289e+02   4.4932695e+02   4.3031696e+02
   5.8660119e+02   5.7837449e+02   5.3837812e+02   5.3079681e+02   4.4916234e+02
   5.7108170e+02   5.6380243e+02   5.6336116e+02   5.5596552e+02   4.4929968e+02
   6.1592840e+02   6.1021495e+02   5.5481576e+02   5.4295898e+02   4.4925080e+02
   5.7493256e+02   5.6056342e+02   4.6855389e+02   4.5108125e+02   4.2467662e+02
   6.8168451e+02   6.2736104e+02   5.0658214e+02   4.6779153e+02   4.2376689e+02
   5.7305862e+02   5.6564795e+02   5.6091196e+02   5.5370348e+02   4.4929713e+02
   5.7447692e+02   5.6235958e+02   5.3813486e+02   5.3522815e+02   4.4926052e+02
   5.7133858e+02   5.5684974e+02   5.1606169e+02   5.1572019e+02   4.4927562e+02
   5.9702090e+02   5.8679010e+02   5.0654268e+02   4.8740266e+02   4.4418574e+02
   6.5056144e+02   6.2478397e+02   5.0736985e+02   4.7221983e+02   4.3215118e+02
   5.9687487e+02   5.9684861e+02   5.7080098e+02   5.5614460e+02   4.4929988e+02
   5.7087981e+02   5.5620856e+02   5.3288597e+02   5.3287564e+02   4.4929973e+02
   5.9385227e+02   5.8616088e+02   5.3400915e+02   5.2497717e+02   4.4905197e+02
   5.8892163e+02   5.8214073e+02   5.4558974e+02   5.3697611e+02   4.4921666e+02
   6.0065940e+02   5.9212451e+02   5.2611334e+02   5.1528709e+02   4.4873709e+02
   6.6346548e+02   6.4322387e+02   5.5667382e+02   5.4416703e+02   4.4925720e+02
   5.7128649e+02   5.5662644e+02   4.5180496e+02   4.2479387e+02   3.9354691e+02
   5.7442242e+02   5.6020765e+02   4.7846569e+02   4.7081609e+02   4.4320679e+02
   7.3438397e+02   6.2735861e+02   5.0614179e+02   4.6549761e+02   3.8044398e+02
   5.8594716e+02   5.8127872e+02   5.5824277e+02   5.4805885e+02   4.4927968e+02
   6.1536984e+02   6.0681724e+02   5.4151581e+02   5.3039586e+02   4.4911458e+02
   5.7562584e+02   5.6142743e+02   4.7454803e+02   4.6139462e+02   4.3514178e+02
   5.7611692e+02   5.6220448e+02   4.8173324e+02   4.7161300e+02   4.4174894e+02
   6.3949951e+02   6.2566998e+02   5.3408579e+02   5.2178701e+02   4.4891490e+02
   6.1389748e+02   6.0416400e+02   5.3345638e+02   5.2211349e+02   4.4894286e+02
   5.7112087e+02   5.5645389e+02   4.5107675e+02   4.2953300e+02   4.2553871e+02
   5.9719343e+02   5.8671551e+02   5.0444420e+02   4.8281975e+02   4.4221711e+02
   6.0106664e+02   5.8942935e+02   4.9922838e+02   4.6456549e+02   4.1185597e+02
   6.0119750e+02   5.8956810e+02   4.9937018e+02   4.6489443e+02   4.1554983e+02
   6.0605633e+02   5.9584659e+02   5.1630629e+02   5.0173147e+02   4.4740608e+02
   6.4511247e+02   6.2207024e+02   5.0591459e+02   4.6620723e+02   4.1660630e+02
   5.7151805e+02   5.5687210e+02   4.5331547e+02   4.3063273e+02   4.1908727e+02
   5.7115477e+02   5.5652827e+02   4.8566963e+02   4.8523009e+02   4.4909985e+02
   6.3369748e+02   6.3269789e+02   5.6919220e+02   5.5489877e+02   4.4929739e+02
   6.2933744e+02   6.2594806e+02   5.6364226e+02   5.5041252e+02   4.4928562e+02
   6.6735910e+02   6.3739705e+02   5.4269794e+02   5.3073627e+02   4.4911187e+02
   6.2260393e+02   6.1862855e+02   5.6093200e+02   5.4820435e+02   4.4927754e+02
   6.2038224e+02   6.0740399e+02   5.1624732e+02   4.9915523e+02   4.4686207e+02
   5.7086799e+02   5.5618804e+02   4.6627880e+02   4.6627829e+02   4.4929935e+02
   5.7706364e+02   5.6801056e+02   5.4992995e+02   5.4413102e+02   4.4927522e+02
   6.0680048e+02   6.0163177e+02   5.5420498e+02   5.4277675e+02   4.4925025e+02
   5.7279815e+02   5.5823197e+02   4.5962475e+02   4.3915481e+02   4.1416060e+02
   5.7464124e+02   5.6069763e+02   4.8842517e+02   4.8283072e+02   4.4673146e+02
   6.2621429e+02   6.1197075e+02   5.1340901e+02   4.9281612e+02   4.4536466e+02
   5.7090441e+02   5.5622601e+02   4.4952285e+02   4.1182480e+02   4.0587985e+02
   6.4797784e+02   6.2393055e+02   5.0745782e+02   4.7282242e+02   4.3291717e+02
   5.7090312e+02   5.5622456e+02   4.4951672e+02   4.1196716e+02   4.0652698e+02
   5.7122316e+02   5.5666143e+02   5.0799728e+02   5.0771445e+02   4.4926152e+02
   5.7100255e+02   5.5639459e+02   5.2509936e+02   5.2499776e+02   4.4929636e+02
   6.4931241e+02   6.4908783e+02   5.7070169e+02   5.5605915e+02   4.4929969e+02
   6.3467137e+02   6.3031217e+02   5.6262439e+02   5.4952096e+02   4.4928257e+02
   5.8632358e+02   5.7371679e+02   4.8919824e+02   4.6241298e+02   4.1843626e+02
   6.0283703e+02   5.9527853e+02   5.3613095e+02   5.2586262e+02   4.4904523e+02
   5.7097780e+02   5.5642597e+02   5.4228102e+02   5.4214164e+02   4.4929900e+02
   6.0638165e+02   5.9418093e+02   5.0200725e+02   4.6866976e+02   4.2802850e+02
   6.3077114e+02   6.1986574e+02   5.3676274e+02   5.2487815e+02   4.4899902e+02
   5.7380440e+02   5.5997113e+02   5.0272043e+02   5.0001329e+02   4.4876824e+02
   5.9152215e+02   5.8280750e+02   5.2670797e+02   5.1781629e+02   4.4889490e+02
   6.1814745e+02   6.0353262e+02   5.0581535e+02   4.7436489e+02   4.3508939e+02
   5.7514924e+02   5.6123732e+02   4.8618656e+02   4.7942320e+02   4.4559098e+02
   6.3137387e+02   6.1901297e+02   5.2964766e+02   5.1686761e+02   4.4874198e+02
   6.3302689e+02   6.2134681e+02   5.3537304e+02   5.2332621e+02   4.4895979e+02
   5.8231970e+02   5.8031685e+02   5.6689541e+02   5.5420508e+02   4.4929603e+02
   6.3634120e+02   6.3613831e+02   5.7057260e+02   5.5596176e+02   4.4929943e+02
   5.7395376e+02   5.5984445e+02   4.8655814e+02   4.8178502e+02   4.4691932e+02
   6.5490173e+02   6.2593949e+02   5.0728674e+02   4.7154422e+02   4.3123079e+02
   5.7306123e+02   5.6077495e+02   5.4566491e+02   5.4310266e+02   4.4928626e+02
   6.1092200e+02   5.9744311e+02   5.0206425e+02   4.6493852e+02   4.0695774e+02
   6.9742611e+02   6.8319611e+02   5.7071602e+02   5.5606935e+02   4.4929963e+02
   5.8198313e+02   5.6899651e+02   4.8762223e+02   4.6874757e+02   4.3495108e+02
   5.7353328e+02   5.6467442e+02   5.5737969e+02   5.5156117e+02   4.4929452e+02
   5.7133569e+02   5.5668086e+02   4.5308679e+02   4.3828432e+02   4.3291691e+02
   5.7415163e+02   5.6751737e+02   5.6111784e+02   5.5314059e+02   4.4929574e+02
   5.7236055e+02   5.5776640e+02   4.5832669e+02   4.4037161e+02   4.2569216e+02
   5.7231833e+02   5.5772067e+02   4.5765173e+02   4.3759133e+02   4.2024029e+02
   6.2178619e+02   6.2176475e+02   5.7082343e+02   5.5615453e+02   4.4929990e+02
   6.2168586e+02   6.0937799e+02   5.2164538e+02   5.0729173e+02   4.4804084e+02
   5.7145565e+02   5.5680719e+02   4.5337014e+02   4.3474725e+02   4.2765205e+02
   7.2388178e+02   6.2773621e+02   5.0692203e+02   4.6932794e+02   4.2758138e+02
   6.2510216e+02   6.1667459e+02   5.4490708e+02   5.3337341e+02   4.4915593e+02
   5.9647495e+02   5.8662876e+02   5.1029763e+02   4.9482160e+02   4.4633240e+02
   5.8469361e+02   5.7557109e+02   5.3381005e+02   5.2696011e+02   4.4912607e+02
   5.7177757e+02   5.5717255e+02   4.6824117e+02   4.6522786e+02   4.4623119e+02
   5.7767760e+02   5.6656243e+02   5.3298778e+02   5.2872070e+02   4.4919910e+02
   5.7130148e+02   5.5698949e+02   5.3729053e+02   5.3686488e+02   4.4929453e+02
   5.7358568e+02   5.5909184e+02   4.6554275e+02   4.5167577e+02   4.3212997e+02
   5.7288686e+02   5.5975886e+02   5.3781317e+02   5.3602347e+02   4.4927683e+02
   5.7185479e+02   5.5722796e+02   4.5514611e+02   4.3319954e+02   4.1705000e+02
   5.7144179e+02   5.5679691e+02   4.6179695e+02   4.5848164e+02   4.4573512e+02
   6.3062236e+02   6.1359630e+02   5.0601487e+02   4.7004482e+02   4.2920913e+02
   5.8855443e+02   5.7643929e+02   4.9260358e+02   4.6598355e+02   4.2724420e+02
   5.7590050e+02   5.6165128e+02   4.7147078e+02   4.5351807e+02   4.2433376e+02
   7.1571853e+02   6.2785217e+02   5.0722083e+02   4.7070867e+02   4.2997951e+02
   5.7876879e+02   5.6494353e+02   4.7733624e+02   4.5560526e+02   4.0297367e+02
   5.7131976e+02   5.5681243e+02   5.1376295e+02   5.1343464e+02   4.4927115e+02
   6.1891900e+02   6.1027813e+02   5.4211133e+02   5.3082534e+02   4.4911988e+02
   6.9418589e+02   6.3718000e+02   5.4052688e+02   5.2848568e+02   4.4907111e+02
   6.0383055e+02   5.9199006e+02   5.0059269e+02   4.6608618e+02   4.2140838e+02
   5.7159248e+02   5.5694938e+02   4.5356439e+02   4.2939866e+02   4.0830708e+02
   5.7105739e+02   5.5664605e+02   5.4514109e+02   5.4485369e+02   4.4929859e+02
   6.0526555e+02   5.9463091e+02   5.1070734e+02   4.9202656e+02   4.4539457e+02
   5.7088524e+02   5.5620616e+02   4.5277507e+02   4.5233590e+02   4.4884108e+02
   5.7089833e+02   5.5654019e+02   5.5502016e+02   5.5469618e+02   4.4929979e+02
   5.8240354e+02   5.6935344e+02   4.8643407e+02   4.6553534e+02   4.3078370e+02
   5.7213252e+02   5.5752392e+02   4.5713322e+02   4.3877335e+02   4.2552802e+02
   5.7111620e+02   5.5644917e+02   4.5528570e+02   4.5172018e+02   4.4550361e+02
   6.3678726e+02   6.2645431e+02   5.4568187e+02   5.3391052e+02   4.4916174e+02
   5.7100448e+02   5.5633158e+02   4.5093732e+02   4.4130491e+02   4.3933787e+02
   5.7316610e+02   5.5864158e+02   4.6524183e+02   4.5376798e+02   4.3579368e+02
   6.3872915e+02   6.2175384e+02   5.1665730e+02   4.9826464e+02   4.4662303e+02
   6.6361606e+02   6.4190834e+02   5.5429304e+02   5.4196575e+02   4.4924250e+02
   6.0952540e+02   6.0126879e+02   5.3848113e+02   5.2768640e+02   4.4907140e+02
   6.2423129e+02   6.0853288e+02   5.0602513e+02   4.7239640e+02   4.3269729e+02
   6.5630158e+02   6.2985748e+02   5.2016083e+02   5.0369349e+02   4.4753688e+02
   6.4194727e+02   6.3969503e+02   5.6803779e+02   5.5396901e+02   4.4929544e+02
   5.7101021e+02   5.5633777e+02   4.5042836e+02   4.3200805e+02   4.3008486e+02
   7.2223784e+02   7.1430273e+02   5.7080601e+02   5.5613980e+02   4.4929983e+02
   5.7120773e+02   5.5849200e+02   5.5581310e+02   5.5382323e+02   4.4929900e+02
   6.1793590e+02   6.1291206e+02   5.5733206e+02   5.4516356e+02   4.4926364e+02
   6.1526265e+02   6.0780085e+02   5.4712991e+02   5.3590010e+02   4.4918967e+02
   5.7161048e+02   5.5696809e+02   4.5363439e+02   4.2923711e+02   3.9377994e+02
   6.0124899e+02   5.9273189e+02   5.2660252e+02   5.1574733e+02   4.4875574e+02
   6.2347447e+02   6.0940099e+02   5.1225104e+02   4.9067291e+02   4.4473481e+02
   5.8975416e+02   5.7800722e+02   4.9529066e+02   4.7029422e+02   4.3330518e+02
   5.9265483e+02   5.9240807e+02   5.7023906e+02   5.5580090e+02   4.4929926e+02
   5.7329643e+02   5.5876563e+02   4.6157716e+02   4.4108411e+02   4.0415149e+02
   6.2097036e+02   6.1758356e+02   5.6241033e+02   5.4946900e+02   4.4928252e+02
   5.7157114e+02   5.5692948e+02   4.5470129e+02   4.3983782e+02   4.3229812e+02
   5.7521624e+02   5.6341950e+02   5.3728714e+02   5.3399176e+02   4.4925001e+02
   6.0188969e+02   5.9347606e+02   5.2801010e+02   5.1725664e+02   4.4881608e+02
   5.7104695e+02   5.5638554e+02   4.7154545e+02   4.7107308e+02   4.4889034e+02
   6.8298884e+02   6.8073307e+02   5.7083122e+02   5.5615942e+02   4.4929984e+02
   5.7858072e+02   5.6644018e+02   5.1302827e+02   5.0796778e+02   4.4872231e+02
   5.7341543e+02   5.5911925e+02   4.8085333e+02   4.7609955e+02   4.4612764e+02
   5.9380697e+02   5.8594687e+02   5.3253040e+02   5.2347650e+02   4.4902329e+02
   6.2383289e+02   6.2286444e+02   5.6885845e+02   5.5466040e+02   4.4929692e+02
   6.1080270e+02   6.0147281e+02   5.3234222e+02   5.2113971e+02   4.4892058e+02
