# Supplementary material for: Rethinking Colour Constancy
Source: PLoS One. 2015 Sep 10;10(9):e0135029. doi: 10.1371/journal.pone.0135029 (PMC4565710; doi:10.1371/journal.pone.0135029)
Supplement: S1 Dataset — (ZIP) [file pone.0135029.s002.zip › 5-TransitionMetamerReflectanceData/NtoB_20munsells/fiveTr_17.txt]

   4.6059678e+02   4.7995870e+02   5.7324917e+02   5.8795827e+02   6.8322546e+02
   4.0965059e+02   4.4545977e+02   5.2247869e+02   5.3380452e+02   6.3014776e+02
   4.3370983e+02   4.5257977e+02   5.2957258e+02   5.4025076e+02   6.3127510e+02
   4.1466062e+02   4.4609480e+02   5.3822029e+02   5.4915258e+02   6.3405186e+02
   4.6889932e+02   5.0467163e+02   6.2144229e+02   6.2370543e+02   6.2591436e+02
   4.4663595e+02   4.6310124e+02   5.6714419e+02   5.8264541e+02   7.6753787e+02
   4.6836538e+02   5.0167112e+02   5.3364085e+02   5.3525490e+02   6.2432487e+02
   4.2135027e+02   4.4659171e+02   5.1479760e+02   5.2715171e+02   6.2869057e+02
   4.4418182e+02   4.5279505e+02   4.8065316e+02   5.0761149e+02   6.2452862e+02
   4.6832416e+02   5.0151608e+02   5.3845816e+02   5.4012490e+02   6.2451731e+02
   4.6750521e+02   4.9787098e+02   5.7989208e+02   5.8659064e+02   6.3436086e+02
   4.6890338e+02   5.0469530e+02   6.2350051e+02   6.2521441e+02   6.2532061e+02
   4.5898507e+02   4.7386256e+02   4.9742494e+02   5.1300911e+02   6.2502736e+02
   4.3147346e+02   4.3266441e+02   4.6973664e+02   5.0488603e+02   6.2368147e+02
   4.0127628e+02   4.4496273e+02   5.1479428e+02   5.2719865e+02   6.2875639e+02
   4.6875086e+02   5.0384381e+02   5.8820756e+02   5.8941052e+02   6.2548059e+02
   4.6807851e+02   5.0039672e+02   5.5024206e+02   5.5260426e+02   6.2547573e+02
   4.1831638e+02   4.4664478e+02   5.6233511e+02   5.7734021e+02   6.5659984e+02
   4.4902184e+02   4.6536066e+02   5.5073584e+02   5.6176414e+02   6.3694487e+02
   4.5911766e+02   4.7729315e+02   5.2945029e+02   5.3819543e+02   6.2859950e+02
   4.3865331e+02   4.5629876e+02   5.6069791e+02   5.7466524e+02   6.4866583e+02
   4.4967658e+02   4.5926061e+02   4.8341133e+02   5.0826603e+02   6.2460445e+02
   4.6456550e+02   4.8438314e+02   5.0163617e+02   5.1330949e+02   6.2458690e+02
   4.6868097e+02   5.0346555e+02   6.1248270e+02   6.3400398e+02   7.0041319e+02
   4.6811343e+02   5.0059937e+02   5.9117279e+02   5.9832116e+02   6.3624989e+02
   4.4940284e+02   4.6518518e+02   5.1544820e+02   5.2677131e+02   6.2768213e+02
   4.1939921e+02   4.4311875e+02   4.9398925e+02   5.1336935e+02   6.2608087e+02
   4.6884889e+02   5.0438317e+02   5.5139751e+02   5.5158468e+02   6.2374958e+02
   4.6546228e+02   4.9069828e+02   5.8185398e+02   5.9560523e+02   6.7245776e+02
   4.3889290e+02   4.5566296e+02   5.1124141e+02   5.2388958e+02   6.2770401e+02
   4.2920026e+02   4.4960609e+02   5.1682613e+02   5.2873863e+02   6.2890331e+02
   4.3490879e+02   4.5309234e+02   5.1796885e+02   5.2956523e+02   6.2891914e+02
   3.8645018e+02   4.3730394e+02   4.8314561e+02   5.0891508e+02   6.2504092e+02
   4.6871775e+02   5.0363819e+02   5.4417171e+02   5.4476346e+02   6.2398130e+02
   4.3626315e+02   4.5374366e+02   5.1228517e+02   5.2481017e+02   6.2795993e+02
   4.2214632e+02   4.4741400e+02   5.4430997e+02   5.5562659e+02   6.3626686e+02
   4.5419100e+02   4.7078521e+02   5.3693734e+02   5.4641318e+02   6.3107993e+02
   4.3445727e+02   4.5289265e+02   5.2119821e+02   5.3238952e+02   6.2951258e+02
   4.5412937e+02   4.7061588e+02   5.2988452e+02   5.3941729e+02   6.2958420e+02
   4.3933789e+02   4.4270738e+02   4.7230828e+02   5.0545104e+02   6.2389082e+02
   4.3635762e+02   4.5399990e+02   5.1552628e+02   5.2748183e+02   6.2846083e+02
   4.1975086e+02   4.4032693e+02   4.8595366e+02   5.0992539e+02   6.2529609e+02
   4.6867669e+02   5.0344065e+02   6.0400148e+02   6.1105091e+02   6.3289197e+02
   4.4475772e+02   4.6138832e+02   5.5806879e+02   5.7095005e+02   6.4341510e+02
   4.6704986e+02   4.9602239e+02   5.7838146e+02   5.8622998e+02   6.3653214e+02
   4.2253618e+02   4.4712001e+02   5.1963346e+02   5.3121526e+02   6.2951806e+02
   4.6842030e+02   4.7256397e+02   4.7313571e+02   5.0474426e+02   6.2361616e+02
   4.3546620e+02   4.4245988e+02   4.7608726e+02   5.0645858e+02   6.2424405e+02
   4.4759043e+02   4.6399619e+02   5.6688943e+02   5.8217761e+02   6.6950687e+02
   4.0317802e+02   4.4502663e+02   5.1559396e+02   5.2786067e+02   6.2889061e+02
   4.6784004e+02   4.9922168e+02   5.4145803e+02   5.4420870e+02   6.2533476e+02
   4.3469416e+02   4.5292518e+02   5.1737230e+02   5.2906834e+02   6.2882641e+02
   4.4247926e+02   4.5935215e+02   5.4600818e+02   5.5692713e+02   6.3570186e+02
   3.9132266e+02   4.4495578e+02   5.1531911e+02   5.2763461e+02   6.2884658e+02
   4.4048371e+02   4.5670334e+02   5.0864733e+02   5.2185113e+02   6.2728432e+02
   3.8815103e+02   4.4558572e+02   5.4912549e+02   5.6103383e+02   6.3890348e+02
   4.6702330e+02   4.9591954e+02   5.7729596e+02   5.8491937e+02   6.3585252e+02
   4.2560314e+02   4.4832375e+02   5.2839673e+02   5.3926890e+02   6.3126980e+02
   4.2531231e+02   4.3565005e+02   4.7623727e+02   5.0659595e+02   6.2431041e+02
   4.6038724e+02   4.7960754e+02   5.7310485e+02   5.8786797e+02   6.9478337e+02
   4.2930050e+02   4.5003743e+02   5.3226492e+02   5.4298866e+02   6.3209886e+02
   4.6077316e+02   4.7979109e+02   5.2283024e+02   5.3152438e+02   6.2723459e+02
   4.5946379e+02   4.7785920e+02   5.3052838e+02   5.3916171e+02   6.2869847e+02
   3.9765669e+02   4.4556003e+02   5.4128816e+02   5.5244152e+02   6.3517251e+02
   3.8336550e+02   4.2938386e+02   4.7447730e+02   5.0614070e+02   6.2416484e+02
   4.6759478e+02   4.9748527e+02   5.2006628e+02   5.2392706e+02   6.2451123e+02
   4.2291169e+02   4.4766025e+02   5.5338363e+02   5.6595966e+02   6.4167628e+02
   4.6889875e+02   5.0466933e+02   6.2331770e+02   6.6659369e+02   6.7955154e+02
   4.3941861e+02   4.4845675e+02   4.8028027e+02   5.0762914e+02   6.2457729e+02
   4.6868690e+02   4.9837199e+02   5.0050235e+02   5.0631578e+02   6.2366517e+02
   4.6750898e+02   4.9268399e+02   5.0117626e+02   5.1002754e+02   6.2397478e+02
   4.3572283e+02   4.5403531e+02   5.3773919e+02   5.4835689e+02   6.3329698e+02
   4.6792726e+02   4.9972921e+02   5.9664506e+02   6.1241798e+02   6.6275464e+02
   4.6472014e+02   4.8860931e+02   5.6570498e+02   5.7472919e+02   6.3614867e+02
   4.3865293e+02   4.5534980e+02   5.0965391e+02   5.2267755e+02   6.2749448e+02
   4.3203898e+02   4.5131383e+02   5.1959211e+02   5.3103377e+02   6.2930349e+02
   4.6889323e+02   5.0463742e+02   6.1253199e+02   6.1326249e+02   6.2442247e+02
   4.4903362e+02   4.6539275e+02   5.6750450e+02   5.8288260e+02   6.8888219e+02
   4.6823639e+02   5.0115211e+02   5.4852462e+02   5.5047238e+02   6.2506261e+02
   4.6829301e+02   5.0133942e+02   5.3668391e+02   5.3844524e+02   6.2450439e+02
   4.6431039e+02   4.8720426e+02   5.3071834e+02   5.3750087e+02   6.2712728e+02
   4.2729890e+02   4.4104694e+02   4.8217897e+02   5.0848109e+02   6.2488413e+02
   4.6876806e+02   5.0393455e+02   5.5974563e+02   5.6024466e+02   6.2408148e+02
   4.4612129e+02   4.4730845e+02   4.7018371e+02   5.0494305e+02   6.2369864e+02
   4.1347975e+02   4.4555230e+02   5.1792241e+02   5.2979276e+02   6.2927572e+02
   4.5672136e+02   4.6381340e+02   4.7865011e+02   5.0646721e+02   6.2408295e+02
   4.2202246e+02   4.3819665e+02   4.8110843e+02   5.0815351e+02   6.2480447e+02
   4.6474082e+02   4.8866610e+02   5.7967976e+02   5.9359149e+02   6.7063463e+02
   4.2526535e+02   4.4842484e+02   5.6159641e+02   5.7628993e+02   6.5342812e+02
   4.1053490e+02   4.2074799e+02   4.7024299e+02   5.0502298e+02   6.2373956e+02
   4.6854785e+02   5.0276141e+02   6.0798314e+02   6.2804978e+02   7.4795969e+02
   4.6889497e+02   5.0464644e+02   6.2259410e+02   6.3538682e+02   6.3681607e+02
   4.4219018e+02   4.5882527e+02   5.2289001e+02   5.3364766e+02   6.2943183e+02
   4.0533420e+02   4.4326236e+02   4.9987773e+02   5.1650006e+02   6.2671618e+02
   4.6873254e+02   5.0374337e+02   5.7566942e+02   5.7653982e+02   6.2473624e+02
   4.6627697e+02   4.9324216e+02   5.6343435e+02   5.7011583e+02   6.3165388e+02
   4.6890105e+02   5.0468203e+02   6.2346044e+02   6.7637539e+02   6.9892923e+02
   4.6802484e+02   5.0018151e+02   5.9815496e+02   6.1499331e+02   6.8799075e+02
   4.3839706e+02   4.5228576e+02   4.9200656e+02   5.1209814e+02   6.2563167e+02
   4.6876682e+02   5.0388180e+02   5.3451288e+02   5.3496793e+02   6.2380558e+02
   4.2915038e+02   4.5001769e+02   5.3713086e+02   5.4789206e+02   6.3343823e+02
   4.6080224e+02   4.8023169e+02   5.4336969e+02   5.5182935e+02   6.3088478e+02
   4.5468730e+02   4.7130533e+02   5.3180218e+02   5.4122106e+02   6.2987504e+02
   4.4881973e+02   4.6518297e+02   5.6743302e+02   5.8280771e+02   6.8625411e+02
   4.5407383e+02   4.6979511e+02   5.1070141e+02   5.2246085e+02   6.2665030e+02
   4.3216612e+02   4.4922088e+02   4.9781626e+02   5.1512982e+02   6.2631575e+02
   4.2295193e+02   4.3105246e+02   4.7306247e+02   5.0573209e+02   6.2400875e+02
   4.6618790e+02   4.9295161e+02   5.7490996e+02   5.8394347e+02   6.3846854e+02
   4.6332236e+02   4.8516828e+02   5.6087310e+02   5.7024459e+02   6.3557832e+02
   4.4309233e+02   4.5153774e+02   4.8012678e+02   5.0748174e+02   6.2450540e+02
   4.0666329e+02   4.3137575e+02   4.7591535e+02   5.0654531e+02   6.2430593e+02
   4.4702727e+02   4.6332314e+02   5.3292081e+02   5.4299373e+02   6.3110576e+02
   4.3485654e+02   4.5342697e+02   5.3648061e+02   5.4709372e+02   6.3297984e+02
   4.6354802e+02   4.8563046e+02   5.4792597e+02   5.5549726e+02   6.3053917e+02
   4.3810957e+02   4.5522653e+02   5.1386709e+02   5.2604297e+02   6.2812604e+02
   4.3590716e+02   4.3836324e+02   4.7107724e+02   5.0518307e+02   6.2379477e+02
   4.3566264e+02   4.4046169e+02   4.7345164e+02   5.0576297e+02   6.2400727e+02
   4.0226352e+02   4.4566183e+02   5.6375853e+02   5.7925883e+02   6.6963534e+02
   4.6846530e+02   5.0219563e+02   5.3348689e+02   5.3483708e+02   6.2419638e+02
   4.6719011e+02   4.9657350e+02   5.8913393e+02   6.0195566e+02   6.5511977e+02
   4.5319446e+02   4.6944702e+02   5.2482015e+02   5.3468779e+02   6.2878846e+02
   3.8057875e+02   4.4553297e+02   5.4066559e+02   5.5177186e+02   6.3493938e+02
   4.5106257e+02   4.6743164e+02   5.6776728e+02   5.8297528e+02   6.6823028e+02
   4.5663884e+02   4.7392670e+02   5.5057785e+02   5.6061788e+02   6.3485110e+02
   4.0025396e+02   4.4564445e+02   5.6205549e+02   5.7702152e+02   6.5598755e+02
   4.4987279e+02   4.6578997e+02   5.1895069e+02   5.2968953e+02   6.2816620e+02
   4.6456379e+02   4.8758045e+02   5.2300518e+02   5.3002964e+02   6.2616385e+02
   4.3656808e+02   4.5473152e+02   5.6477235e+02   5.8009275e+02   6.6517986e+02
   4.6889478e+02   5.0464667e+02   5.6992308e+02   5.6996345e+02   6.2365154e+02
   4.6479059e+02   4.8123917e+02   4.9203086e+02   5.0879089e+02   6.2418574e+02
   4.5758566e+02   4.6327525e+02   4.7635582e+02   5.0591019e+02   6.2394495e+02
   3.8143041e+02   3.8173498e+02   4.6890361e+02   5.0469624e+02   6.2360573e+02
   3.8266294e+02   3.8309021e+02   4.6890361e+02   5.0469651e+02   6.2360554e+02
   4.6884180e+02   5.0434742e+02   5.6994080e+02   5.7022498e+02   6.2393028e+02
   4.6871487e+02   5.0364699e+02   6.0493183e+02   6.1133781e+02   6.3180646e+02
   4.0348917e+02   4.2925780e+02   4.7430093e+02   5.0609051e+02   6.2414622e+02
   4.5068191e+02   4.6697491e+02   5.4118103e+02   5.5120025e+02   6.3281926e+02
   4.6878249e+02   5.0397018e+02   5.3380200e+02   5.3420839e+02   6.2377835e+02
   4.3056148e+02   4.4788810e+02   4.9603905e+02   5.1424128e+02   6.2617166e+02
   4.5700505e+02   4.5883868e+02   4.7109160e+02   5.0500569e+02   6.2370554e+02
   4.2240758e+02   4.2430945e+02   4.6952876e+02   5.0484498e+02   6.2366661e+02
   4.4100585e+02   4.5815536e+02   5.6484928e+02   5.7993238e+02   6.6021339e+02
   4.4208413e+02   4.5832394e+02   5.1250133e+02   5.2476047e+02   6.2773427e+02
   4.6885013e+02   5.0439303e+02   5.9474109e+02   5.9536626e+02   6.2457697e+02
   4.3077835e+02   4.5099497e+02   5.5830377e+02   5.7193358e+02   6.4635307e+02
   4.2849858e+02   4.4961740e+02   5.3131041e+02   5.4205349e+02   6.3188542e+02
   4.5399607e+02   4.6061710e+02   4.7792022e+02   5.0644014e+02   6.2411292e+02
   4.1406787e+02   4.2935900e+02   4.7378513e+02   5.0594343e+02   6.2409099e+02
   4.2154297e+02   4.4607509e+02   5.0789412e+02   5.2172941e+02   6.2764218e+02
   4.6831130e+02   5.0156088e+02   6.0212155e+02   6.1971268e+02   6.6205656e+02
   4.5657925e+02   4.7347831e+02   5.2267393e+02   5.3227719e+02   6.2798043e+02
   4.6762657e+02   4.9746458e+02   5.1793919e+02   5.2195959e+02   6.2440793e+02
   4.1345493e+02   4.4560886e+02   5.1944385e+02   5.3109655e+02   6.2955063e+02
   4.4948424e+02   4.5702263e+02   4.7936384e+02   5.0702698e+02   6.2431539e+02
   4.3593291e+02   4.5425555e+02   5.5051136e+02   5.6225763e+02   6.3872148e+02
   4.3225728e+02   4.4047010e+02   4.7674129e+02   5.0668063e+02   6.2432444e+02
   4.6870908e+02   5.0361346e+02   5.6266751e+02   5.6342108e+02   6.2436047e+02
   4.5791913e+02   4.7028759e+02   4.8986113e+02   5.0981872e+02   6.2465447e+02
   4.6571976e+02   4.9083582e+02   5.2325705e+02   5.2936309e+02   6.2570677e+02
   4.4941139e+02   4.6551536e+02   5.2625078e+02   5.3635916e+02   6.2946942e+02
   4.4178344e+02   4.5879407e+02   5.5871739e+02   5.7197754e+02   6.4492420e+02
   4.4477749e+02   4.5788575e+02   4.9284967e+02   5.1220984e+02   6.2550618e+02
   4.1668304e+02   4.4586528e+02   5.1741082e+02   5.2935153e+02   6.2917147e+02
   4.4351559e+02   4.6026905e+02   5.5064822e+02   5.6205768e+02   6.3785858e+02
   4.6887193e+02   5.0451557e+02   6.2165996e+02   6.5388667e+02   6.7954894e+02
   4.3517257e+02   4.5369209e+02   5.4270384e+02   5.5365626e+02   6.3502244e+02
   4.6569343e+02   4.9139085e+02   5.7764676e+02   5.8862827e+02   6.4479579e+02
   4.0718591e+02   4.2920563e+02   4.7416222e+02   5.0605109e+02   6.2413180e+02
   4.0772736e+02   4.4399286e+02   5.0390468e+02   5.1902174e+02   6.2717908e+02
   4.6842882e+02   5.0214699e+02   5.6424038e+02   5.6601986e+02   6.2548677e+02
   4.6881002e+02   5.0416833e+02   5.6286690e+02   5.6323870e+02   6.2397687e+02
   4.6827421e+02   5.0115733e+02   5.3104524e+02   5.3290606e+02   6.2436052e+02
   4.6654035e+02   4.9387202e+02   5.3400945e+02   5.3882505e+02   6.2614371e+02
   4.6457690e+02   4.8822870e+02   5.7841186e+02   5.9185302e+02   6.5814316e+02
   4.1173325e+02   4.2538668e+02   4.7176166e+02   5.0540605e+02   6.2389000e+02
   4.6736643e+02   4.9725426e+02   5.5234038e+02   5.5620663e+02   6.2702109e+02
   4.6823789e+02   5.0120007e+02   6.0120947e+02   6.1917663e+02   7.0097442e+02
   4.1578137e+02   4.2325166e+02   4.7052141e+02   5.0508998e+02   6.2376559e+02
   4.1865984e+02   4.4646280e+02   5.2819539e+02   5.3913386e+02   6.3132609e+02
   4.6689230e+02   4.9541891e+02   5.8822125e+02   6.0197701e+02   6.6905100e+02
   4.2681834e+02   4.4902753e+02   5.6467593e+02   5.8032157e+02   7.7960150e+02
   4.5046530e+02   4.6655350e+02   5.2548509e+02   5.3556162e+02   6.2922025e+02
   4.6727992e+02   4.9689782e+02   5.5201647e+02   5.5602698e+02   6.2713448e+02
   4.4448674e+02   4.6113490e+02   5.5228838e+02   5.6390765e+02   6.3868029e+02
   4.3165134e+02   4.5067600e+02   5.1151863e+02   5.2432445e+02   6.2799074e+02
   4.6869272e+02   5.0352719e+02   5.8029047e+02   5.8152791e+02   6.2532248e+02
   4.6859514e+02   5.0300871e+02   5.7578421e+02   5.7731441e+02   6.2562214e+02
   4.4948484e+02   4.6583774e+02   5.6755020e+02   5.8289026e+02   6.7918217e+02
   4.4460311e+02   4.6103864e+02   5.2793828e+02   5.3826372e+02   6.3023891e+02
   4.6060888e+02   4.7997924e+02   5.7044443e+02   5.8393504e+02   6.5153377e+02
   4.5002657e+02   4.6629804e+02   5.3930189e+02   5.4925512e+02   6.3236242e+02
   4.3767400e+02   4.5553780e+02   5.5285200e+02   5.6493961e+02   6.4009698e+02
   4.1323188e+02   4.4565313e+02   5.2133966e+02   5.3276729e+02   6.2991152e+02
   4.6886860e+02   5.0449798e+02   6.1146380e+02   6.1370052e+02   6.2612457e+02
   4.5466533e+02   4.7121822e+02   5.2829611e+02   5.3781540e+02   6.2920744e+02
   4.2238018e+02   4.3071941e+02   4.7301445e+02   5.0572097e+02   6.2400517e+02
   4.4253995e+02   4.5388615e+02   4.8629247e+02   5.0960895e+02   6.2503590e+02
   4.5698010e+02   4.7438163e+02   5.4864543e+02   5.5842628e+02   6.3395174e+02
   4.3359513e+02   4.3541261e+02   4.7032704e+02   5.0501786e+02   6.2373237e+02
   4.5058055e+02   4.6688434e+02   5.4321204e+02   5.5338171e+02   6.3348749e+02
   4.6885244e+02   5.0440657e+02   5.9680048e+02   5.9750215e+02   6.2466293e+02
   4.4010274e+02   4.5467161e+02   4.9643900e+02   5.1415981e+02   6.2598196e+02
   4.4144403e+02   4.5851453e+02   5.6284317e+02   5.7726683e+02   6.5226090e+02
   4.2392786e+02   4.2566356e+02   4.6956100e+02   5.0485155e+02   6.2366876e+02
   4.6819134e+02   5.0097393e+02   5.9948417e+02   6.1495374e+02   6.5381983e+02
   4.5189331e+02   4.6809884e+02   5.2879179e+02   5.3858947e+02   6.2967690e+02
   4.3137671e+02   4.4791096e+02   4.9403093e+02   5.1323564e+02   6.2596470e+02
   4.6855843e+02   5.0281461e+02   5.6530108e+02   5.6664943e+02   6.2505549e+02
   4.2746675e+02   4.4906942e+02   5.2760132e+02   5.3847752e+02   6.3104657e+02
   4.6100591e+02   4.6329915e+02   4.7160380e+02   5.0500034e+02   6.2369410e+02
   4.2435421e+02   4.2632595e+02   4.6969611e+02   5.0488326e+02   6.2368169e+02
   4.6886237e+02   5.0446247e+02   6.2094707e+02   6.4779236e+02   6.5756420e+02
   4.4111155e+02   4.5809251e+02   5.3233083e+02   5.4270856e+02   6.3149071e+02
   4.1797412e+02   4.4615611e+02   5.2036779e+02   5.3188873e+02   6.2970067e+02
   4.6185270e+02   4.7802073e+02   4.9698572e+02   5.1206522e+02   6.2472213e+02
   4.6886144e+02   5.0445381e+02   5.4911051e+02   5.4925283e+02   6.2370843e+02
   4.1355737e+02   4.4567735e+02   5.2122535e+02   5.3266452e+02   6.2988858e+02
   4.0671433e+02   4.3364244e+02   4.7815927e+02   5.0721617e+02   6.2452928e+02
   4.6501687e+02   4.8922213e+02   5.3694597e+02   5.4314588e+02   6.2753076e+02
   4.6885360e+02   5.0389348e+02   5.0826490e+02   5.0894025e+02   6.2362682e+02
   4.0242691e+02   4.4515401e+02   5.1856113e+02   5.3034839e+02   6.2940818e+02
   4.1370417e+02   4.4610030e+02   5.5948441e+02   5.7367027e+02   6.4938477e+02
   4.0078458e+02   4.4511153e+02   5.1786587e+02   5.2975815e+02   6.2928489e+02
   4.4253177e+02   4.5909356e+02   5.2191369e+02   5.3274388e+02   6.2923015e+02
   4.4246654e+02   4.4252630e+02   4.6896280e+02   5.0470853e+02   6.2361017e+02
   4.5682088e+02   4.7419856e+02   5.6829719e+02   5.8249374e+02   6.5417884e+02
   4.3757934e+02   4.5511504e+02   5.2127631e+02   5.3236609e+02   6.2939190e+02
   4.6780300e+02   4.9911144e+02   5.4805949e+02   5.5098784e+02   6.2583378e+02
   3.8168350e+02   4.4559835e+02   5.5473822e+02   5.6768369e+02   6.4314538e+02
   4.6631748e+02   4.9338118e+02   5.8462660e+02   5.9776103e+02   6.5950906e+02
   4.4166883e+02   4.5819129e+02   5.1664242e+02   5.2821330e+02   6.2838779e+02
   4.2682885e+02   4.4889103e+02   5.3380769e+02   5.4457715e+02   6.3257533e+02
   4.5864570e+02   4.7668670e+02   5.3633706e+02   5.4509790e+02   6.2998936e+02
   4.6802423e+02   5.0018044e+02   5.7250887e+02   5.7610807e+02   6.2831745e+02
   4.3673733e+02   4.3824145e+02   4.7023382e+02   5.0498795e+02   6.2372003e+02
   4.6613959e+02   4.9260783e+02   5.3812245e+02   5.4332290e+02   6.2686457e+02
   4.1646153e+02   4.4633534e+02   5.4386832e+02   5.5518724e+02   6.3616379e+02
   4.6672195e+02   4.7453239e+02   4.7764486e+02   5.0519540e+02   6.2370551e+02
   4.1094303e+02   4.2861982e+02   4.7357592e+02   5.0588893e+02   6.2407190e+02
   4.6346873e+02   4.7804886e+02   4.9009762e+02   5.0867197e+02   6.2425176e+02
   4.2077574e+02   4.2235091e+02   4.6933258e+02   5.0479886e+02   6.2364732e+02
   4.4081604e+02   4.5799986e+02   5.6170614e+02   5.7583733e+02   6.4993780e+02
   4.2230310e+02   4.2349806e+02   4.6927688e+02   5.0478490e+02   6.2364183e+02
   4.3459493e+02   4.3748580e+02   4.7135749e+02   5.0525480e+02   6.2382262e+02
   4.6858173e+02   5.0293851e+02   6.0761381e+02   6.2448689e+02   6.5107477e+02
   4.6884447e+02   5.0436189e+02   5.8635109e+02   5.8678644e+02   6.2426563e+02
   4.2523284e+02   4.4792665e+02   5.1830069e+02   5.3003951e+02   6.2923833e+02
   4.6816312e+02   5.0083857e+02   5.9999840e+02   6.1741480e+02   6.7596920e+02
   4.0616153e+02   4.0764735e+02   4.6894517e+02   5.0470639e+02   6.2360975e+02
   4.3213091e+02   4.5175493e+02   5.4676657e+02   5.5814362e+02   6.3699439e+02
   4.3286804e+02   4.5223375e+02   5.5728983e+02   5.7057144e+02   6.4477216e+02
   4.1068517e+02   4.1310787e+02   4.6907566e+02   5.0473801e+02   6.2362296e+02
   4.2849838e+02   4.3800938e+02   4.7691147e+02   5.0676738e+02   6.2436180e+02
   4.6878339e+02   5.0392677e+02   5.2543735e+02   5.2589440e+02   6.2372754e+02
   4.3922476e+02   4.4480808e+02   4.7500073e+02   5.0611897e+02   6.2412190e+02
   4.3316190e+02   4.5242335e+02   5.6334972e+02   5.7835281e+02   6.5752335e+02
   4.3277579e+02   4.3406167e+02   4.6986246e+02   5.0491325e+02   6.2369188e+02
   4.1776306e+02   4.4628969e+02   5.2665543e+02   5.3766452e+02   6.3098651e+02
   4.4928102e+02   4.4962180e+02   4.6927781e+02   5.0476226e+02   6.2363026e+02
   4.6734329e+02   4.9672712e+02   5.2685853e+02   5.3073649e+02   6.2502100e+02
   4.1163282e+02   4.4576339e+02   5.3165427e+02   5.4251849e+02   6.3220169e+02
   4.3668551e+02   4.5478667e+02   5.4768877e+02   5.5902739e+02   6.3710029e+02
   4.6850579e+02   5.0243878e+02   5.3596688e+02   5.3718216e+02   6.2419451e+02
   4.6664861e+02   4.9450051e+02   5.5508782e+02   5.6025848e+02   6.2870471e+02
   4.2756656e+02   4.4718284e+02   5.0058404e+02   5.1679421e+02   6.2668189e+02
   4.6214878e+02   4.6330958e+02   4.7023023e+02   5.0482445e+02   6.2364295e+02
   4.6817807e+02   5.0090940e+02   5.8070003e+02   5.8468159e+02   6.2949738e+02
   4.3352546e+02   4.3911895e+02   4.7394555e+02   5.0590831e+02   6.2406146e+02
   4.2517269e+02   4.2638385e+02   4.6940916e+02   5.0481506e+02   6.2365384e+02
   4.3182856e+02   4.3187299e+02   4.6893369e+02   5.0470331e+02   6.2360830e+02
   4.3856190e+02   4.3992532e+02   4.7016261e+02   5.0496675e+02   6.2371134e+02
   4.6224611e+02   4.8293183e+02   5.7519780e+02   5.8968683e+02   6.9085857e+02
   4.4407427e+02   4.6058801e+02   5.2916558e+02   5.3947747e+02   6.3054133e+02
   4.2873448e+02   4.4282419e+02   4.8406200e+02   5.0913510e+02   6.2505657e+02
   4.5363889e+02   4.6939577e+02   5.1181627e+02   5.2338596e+02   6.2682413e+02
   4.6678495e+02   4.9502113e+02   5.7290611e+02   5.8007171e+02   6.3424244e+02
   4.6403670e+02   4.8681889e+02   5.5271433e+02   5.6030589e+02   6.3143476e+02
   4.3719747e+02   4.3945558e+02   4.7098284e+02   5.0515602e+02   6.2378379e+02
   4.6878360e+02   5.0402364e+02   6.1686366e+02   6.4039633e+02   6.6466956e+02
   4.6544230e+02   4.9044996e+02   5.3771146e+02   5.4357286e+02   6.2734563e+02
   4.4414198e+02   4.5268524e+02   4.8051522e+02   5.0756964e+02   6.2451798e+02
   4.6882641e+02   5.0424075e+02   5.3866870e+02   5.3892159e+02   6.2373731e+02
   4.1377002e+02   4.4554231e+02   5.1709825e+02   5.2909881e+02   6.2913019e+02
   4.3038236e+02   4.5037766e+02   5.2051362e+02   5.3187814e+02   6.2952399e+02
   4.6857492e+02   5.0290193e+02   6.0360383e+02   6.1400948e+02   6.3816339e+02
   4.6890113e+02   5.0468212e+02   6.2345806e+02   6.7300430e+02   6.8799090e+02
   4.6692701e+02   4.9553258e+02   5.5756851e+02   5.6253326e+02   6.2867387e+02
   4.6434561e+02   4.8733232e+02   5.3218029e+02   5.3891578e+02   6.2729281e+02
   4.2897968e+02   4.5003151e+02   5.6291933e+02   5.7792955e+02   6.5718286e+02
   4.2912984e+02   4.2933403e+02   4.6902105e+02   5.0472294e+02   6.2361661e+02
   4.4790158e+02   4.5209076e+02   4.7401052e+02   5.0573010e+02   6.2396373e+02
   4.2828497e+02   4.2836622e+02   4.6894694e+02   5.0470664e+02   6.2360962e+02
   4.6639065e+02   4.9246311e+02   5.1608953e+02   5.2228289e+02   6.2489589e+02
   4.4151752e+02   4.5838437e+02   5.2935507e+02   5.3978033e+02   6.3078027e+02
   4.6747860e+02   4.9776008e+02   5.8453039e+02   5.9267206e+02   6.3847544e+02
   4.6582386e+02   4.9179199e+02   5.6882741e+02   5.7705287e+02   6.3533127e+02
   4.6873917e+02   5.0377856e+02   5.9953630e+02   6.0236386e+02   6.2781675e+02
   4.3369974e+02   4.5262343e+02   5.3304316e+02   5.4367030e+02   6.3211593e+02
   3.9793916e+02   4.1321445e+02   4.6935343e+02   5.0480554e+02   6.2365128e+02
   4.6847556e+02   5.0227119e+02   5.3536527e+02   5.3666789e+02   6.2422301e+02
   4.6250886e+02   4.8289194e+02   5.2196924e+02   5.3014440e+02   6.2670119e+02
   4.4220620e+02   4.5915438e+02   5.6273212e+02   5.7707098e+02   6.5165529e+02
   4.0941098e+02   4.4490011e+02   5.1139811e+02   5.2442691e+02   6.2820409e+02
   4.0197880e+02   4.4533281e+02   5.2446980e+02   5.3565021e+02   6.3056573e+02
   4.1627085e+02   4.2035827e+02   4.6961629e+02   5.0486843e+02   6.2367639e+02
   4.5587254e+02   4.7278604e+02   5.3331173e+02   5.4255741e+02   6.2997712e+02
   4.3108220e+02   4.5089577e+02   5.2527049e+02   5.3621207e+02   6.3043923e+02
   4.6640391e+02   4.9289705e+02   5.2084588e+02   5.2644913e+02   6.2519533e+02
   4.2958625e+02   4.5034265e+02   5.5872253e+02   5.7250060e+02   6.4710981e+02
   4.2960589e+02   4.4965959e+02   5.1372392e+02   5.2615594e+02   6.2838217e+02
   4.4749744e+02   4.6372981e+02   5.3029975e+02   5.4038187e+02   6.3047393e+02
   3.8240726e+02   3.9760875e+02   4.6892582e+02   5.0470173e+02   6.2360776e+02
   4.5912308e+02   4.7756484e+02   5.6327237e+02   5.7518493e+02   6.4206938e+02
   4.6495986e+02   4.8218096e+02   4.9335945e+02   5.0918688e+02   6.2420901e+02
   4.4425913e+02   4.6079102e+02   5.3179052e+02   5.4202366e+02   6.3110578e+02
   4.4800823e+02   4.6435672e+02   5.4563230e+02   5.5618050e+02   6.3478283e+02
   4.6703685e+02   4.9581127e+02   5.3962103e+02   5.4372235e+02   6.2617666e+02
   4.6828293e+02   5.0141953e+02   5.9180964e+02   5.9770470e+02   6.3366298e+02
   4.2615235e+02   4.2716978e+02   4.6936933e+02   5.0480548e+02   6.2364983e+02
   4.4637994e+02   4.6252273e+02   5.2193701e+02   5.3256496e+02   6.2895675e+02
   4.6709819e+02   4.6789756e+02   4.6976030e+02   5.0472485e+02   6.2361297e+02
   4.6883445e+02   5.0430611e+02   6.1024517e+02   6.1421801e+02   6.2818978e+02
   4.3356544e+02   4.5254405e+02   5.3359165e+02   5.4422415e+02   6.3226317e+02
   4.3186617e+02   4.5131987e+02   5.2362100e+02   5.3466152e+02   6.3007681e+02
   4.3629889e+02   4.5400836e+02   5.1664140e+02   5.2841112e+02   6.2864442e+02
   4.5360281e+02   4.6955493e+02   5.1482997e+02   5.2586547e+02   6.2721621e+02
   4.4338844e+02   4.5921977e+02   5.0939571e+02   5.2227618e+02   6.2724078e+02
   4.2822665e+02   4.4028670e+02   4.8018820e+02   5.0779128e+02   6.2468124e+02
   4.1933886e+02   4.4641743e+02   5.2126984e+02   5.3268182e+02   6.2986248e+02
   4.6863549e+02   5.0313479e+02   5.3456982e+02   5.3542813e+02   6.2399052e+02
   3.9874203e+02   4.0861711e+02   4.6907204e+02   5.0473766e+02   6.2362274e+02
   4.6795456e+02   4.9982056e+02   5.5129988e+02   5.5395812e+02   6.2579955e+02
   4.6889028e+02   5.0462051e+02   6.2015190e+02   6.2441583e+02   6.2809466e+02
   4.2698635e+02   4.4890048e+02   5.2992032e+02   5.4072143e+02   6.3159271e+02
   4.6885688e+02   5.0443183e+02   6.0696116e+02   6.0873811e+02   6.2573732e+02
   4.6889978e+02   5.0467467e+02   6.2123855e+02   6.2302538e+02   6.2543926e+02
   4.4728506e+02   4.6366495e+02   5.4491659e+02   5.5545702e+02   6.3461243e+02
   4.5967264e+02   4.7843057e+02   5.5857050e+02   5.6924020e+02   6.3764875e+02
   4.6888502e+02   5.0459071e+02   6.2200840e+02   6.4014062e+02   6.4297137e+02
   4.5766466e+02   4.7536998e+02   5.5896478e+02   5.7032970e+02   6.3927564e+02
   4.6274616e+02   4.8389765e+02   5.5033621e+02   5.5848354e+02   6.3177092e+02
   4.6339685e+02   4.8510505e+02   5.3379066e+02   5.4101880e+02   6.2794842e+02
   4.4628253e+02   4.6277017e+02   5.5823650e+02   5.7104524e+02   6.4319306e+02
   4.6430524e+02   4.7178846e+02   4.7809119e+02   5.0564490e+02   6.2381246e+02
   4.5358535e+02   4.7019320e+02   5.6884716e+02   5.8407203e+02   6.7717577e+02
   4.4797523e+02   4.6363283e+02   5.1249909e+02   5.2442684e+02   6.2737325e+02
   4.6459110e+02   4.8807207e+02   5.3704100e+02   5.4354595e+02   6.2780417e+02
   4.2461593e+02   4.4795208e+02   5.2717033e+02   5.3810188e+02   6.3101254e+02
   4.4706283e+02   4.6223257e+02   5.0635384e+02   5.1984971e+02   6.2666706e+02
   4.3926786e+02   4.5677595e+02   5.6254020e+02   5.7700753e+02   6.5238117e+02
   4.1967277e+02   4.4687910e+02   5.5641962e+02   5.6971983e+02   6.4473041e+02
   4.2840612e+02   4.2914175e+02   4.6931435e+02   5.0479152e+02   6.2364388e+02
   4.2566803e+02   4.4851166e+02   5.4210892e+02   5.5322555e+02   6.3526219e+02
   4.3235176e+02   4.4966628e+02   4.9961244e+02   5.1612431e+02   6.2649343e+02
   4.2558775e+02   4.4853720e+02   5.5741648e+02   5.7091950e+02   6.4566201e+02
   4.6535410e+02   4.8982001e+02   5.2472563e+02   5.3104201e+02   6.2600764e+02
   4.6278280e+02   4.8392495e+02   5.4348517e+02   5.5118808e+02   6.2997400e+02
   4.6722418e+02   4.9671042e+02   5.9059913e+02   6.0493296e+02   6.9536331e+02
   4.4016261e+02   4.5723742e+02   5.2657255e+02   5.3716177e+02   6.3027934e+02
   4.4095308e+02   4.5035905e+02   4.8139924e+02   5.0795262e+02   6.2465197e+02
   4.6884333e+02   5.0435493e+02   5.9564273e+02   5.9639936e+02   6.2476356e+02
   4.5013359e+02   4.6586311e+02   5.1452895e+02   5.2594350e+02   6.2749130e+02
   4.6879434e+02   5.0408294e+02   6.1757093e+02   6.4274030e+02   7.0941175e+02
   4.6883445e+02   5.0430083e+02   5.5084815e+02   5.5108368e+02   6.2378407e+02
   4.2824915e+02   4.2866375e+02   4.6912808e+02   5.0474829e+02   6.2362661e+02
   4.3657292e+02   4.5473525e+02   5.6548757e+02   5.8107325e+02   7.3609919e+02
   4.3498531e+02   4.5361957e+02   5.6487577e+02   5.8031061e+02   6.7103973e+02
   4.3338490e+02   4.5153942e+02   5.0893276e+02   5.2230141e+02   6.2757540e+02
   4.4659973e+02   4.4662838e+02   4.6893351e+02   5.0470194e+02   6.2360786e+02
   4.6483859e+02   4.8890113e+02   5.5368485e+02   5.6075981e+02   6.3088453e+02
   4.4860787e+02   4.6482687e+02   5.3241963e+02   5.4239049e+02   6.3082111e+02
   4.5177059e+02   4.6734296e+02   5.1138736e+02   5.2323850e+02   6.2693665e+02
   4.6889998e+02   5.0467560e+02   6.2339484e+02   6.8360317e+02   7.3805278e+02
   4.5695883e+02   4.7384091e+02   5.1861835e+02   5.2861266e+02   6.2733332e+02
   4.6880396e+02   5.0411635e+02   5.4130335e+02   5.4162397e+02   6.2379089e+02
   4.4920503e+02   4.4928268e+02   4.6898816e+02   5.0471111e+02   6.2361127e+02
   4.4847700e+02   4.6471347e+02   5.3350688e+02   5.4348430e+02   6.3108394e+02
   4.1956269e+02   4.4669117e+02   5.3187602e+02   5.4271106e+02   6.3220468e+02
   4.2924280e+02   4.3404376e+02   4.7233938e+02   5.0552146e+02   6.2392624e+02
   4.1162286e+02   4.4594437e+02   5.6386003e+02   5.7938029e+02   6.7176209e+02
   4.3207723e+02   4.3445687e+02   4.7069695e+02   5.0510835e+02   6.2376799e+02
   4.6181284e+02   4.8158039e+02   5.2209863e+02   5.3052493e+02   6.2689547e+02
   4.6723968e+02   4.9644447e+02   5.3143451e+02   5.3533575e+02   6.2537919e+02
   4.4682081e+02   4.6113352e+02   4.9989261e+02   5.1568914e+02   6.2602303e+02
   4.2260674e+02   4.4755379e+02   5.4714181e+02   5.5872505e+02   6.3760687e+02
   4.6881955e+02   5.0422177e+02   5.6313292e+02   5.6346863e+02   6.2394236e+02
   4.2976349e+02   4.3585232e+02   4.7361315e+02   5.0584865e+02   6.2404511e+02
   4.6515268e+02   4.8961524e+02   5.3763610e+02   5.4373440e+02   6.2753347e+02
   4.6767160e+02   4.9858406e+02   5.9419387e+02   6.0949005e+02   6.7429409e+02
   4.6765811e+02   4.9174667e+02   4.9817989e+02   5.0846360e+02   6.2388954e+02
   4.2769842e+02   4.4937276e+02   5.4570227e+02   5.5706936e+02   6.3672451e+02
   4.3013970e+02   4.5064231e+02   5.6060694e+02   5.7489259e+02   6.5036949e+02
   4.4026827e+02   4.5756167e+02   5.6316129e+02   5.7775424e+02   6.5362894e+02
   4.4996326e+02   4.6606712e+02   5.2644900e+02   5.3650450e+02   6.2945039e+02
   4.5122288e+02   4.6759478e+02   5.5995941e+02   5.7271811e+02   6.4341828e+02
   4.5637203e+02   4.7336835e+02   5.2960647e+02   5.3885317e+02   6.2917276e+02
   4.6890301e+02   5.0469307e+02   6.2351127e+02   6.3312479e+02   6.3324332e+02
   4.4142013e+02   4.5842346e+02   5.3992958e+02   5.5044419e+02   6.3354469e+02
   4.5106821e+02   4.6742876e+02   5.5610298e+02   5.6791927e+02   6.3987518e+02
   4.1178838e+02   4.4576794e+02   5.3129772e+02   5.4216493e+02   6.3211065e+02
   4.6182354e+02   4.8197305e+02   5.3715141e+02   5.4502889e+02   6.2913955e+02
   4.6799807e+02   5.0005727e+02   5.9783608e+02   6.1459386e+02   6.9509051e+02
   4.5372940e+02   4.6988588e+02   5.1898423e+02   5.2936088e+02   6.2778601e+02
   3.8035959e+02   4.0521690e+02   4.6900348e+02   5.0472078e+02   6.2361590e+02
   4.4707429e+02   4.6350730e+02   5.6225599e+02   5.7606095e+02   6.4845262e+02
   4.6873953e+02   4.9855235e+02   5.0018133e+02   5.0593951e+02   6.2365017e+02
   4.6256208e+02   4.8355941e+02   5.7549743e+02   5.8985836e+02   6.7349799e+02
   4.1898736e+02   4.4673209e+02   5.4927890e+02   5.6116818e+02   6.3887822e+02
   4.5151464e+02   4.6788081e+02   5.4975104e+02   5.6041123e+02   6.3591899e+02
   4.5832300e+02   4.7569719e+02   5.1741425e+02   5.2734399e+02   6.2697646e+02
   4.3434521e+02   4.5318949e+02   5.6502020e+02   5.8053658e+02   6.8656665e+02
   4.5630897e+02   4.7350855e+02   5.5852497e+02   5.7009814e+02   6.3970076e+02
   4.6231185e+02   4.8306027e+02   5.7471277e+02   5.8890073e+02   6.6283001e+02
   4.5647280e+02   4.7339182e+02   5.2463433e+02   5.3409990e+02   6.2830613e+02
   4.2230842e+02   4.4604840e+02   5.0590737e+02   5.2031632e+02   6.2737173e+02
   4.3178977e+02   4.5152946e+02   5.4256766e+02   5.5360275e+02   6.3517910e+02
   4.2935231e+02   4.5019630e+02   5.4855758e+02   5.6021153e+02   6.3809583e+02
   4.5347062e+02   4.6975671e+02   5.2474850e+02   5.3459151e+02   6.2874182e+02
   4.3291173e+02   4.4464397e+02   4.8248249e+02   5.0850496e+02   6.2486302e+02
   4.0019130e+02   4.4561635e+02   5.4885929e+02   5.6072841e+02   6.3874093e+02
   4.3779902e+02   4.5564148e+02   5.5784868e+02   5.7108778e+02   6.4468690e+02
   4.6874280e+02   5.0379981e+02   5.7543225e+02   5.7624656e+02   6.2465792e+02
   4.6887783e+02   5.0417838e+02   5.0752181e+02   5.0797376e+02   6.2361612e+02
   4.6856228e+02   4.6871310e+02   4.6905679e+02   5.0469766e+02   6.2360590e+02
   4.6888236e+02   5.0457523e+02   5.5804099e+02   5.5811827e+02   6.2367706e+02
   4.6888224e+02   5.0457546e+02   6.2167855e+02   6.3807446e+02   6.4127345e+02
   4.4272187e+02   4.5121152e+02   4.8013126e+02   5.0749402e+02   6.2451229e+02
   4.1482288e+02   4.4574383e+02   5.1965634e+02   5.3127720e+02   6.2958421e+02
   4.5284584e+02   4.5349884e+02   4.6965076e+02   5.0481642e+02   6.2364840e+02
   4.4053673e+02   4.5777249e+02   5.5891261e+02   5.7229843e+02   6.4547042e+02
   4.6752136e+02   4.9770833e+02   5.3486286e+02   5.3824688e+02   6.2532846e+02
   4.6513892e+02   4.8757726e+02   5.0881720e+02   5.1763529e+02   6.2484671e+02
   4.0065111e+02   4.4559781e+02   5.4438992e+02   5.5577391e+02   6.3645457e+02
   4.3405156e+02   4.5092054e+02   5.0048474e+02   5.1658999e+02   6.2654548e+02
   4.2911494e+02   4.3278384e+02   4.7139091e+02   5.0528486e+02   6.2383712e+02
   4.0908138e+02   4.2439891e+02   4.7150586e+02   5.0534109e+02   6.2386563e+02
   4.6885498e+02   5.0391723e+02   5.0829528e+02   5.0895030e+02   6.2362605e+02
   4.0560852e+02   4.4546061e+02   5.2770276e+02   5.3868932e+02   6.3126622e+02
   4.4391599e+02   4.6053544e+02   5.3594536e+02   5.4620085e+02   6.3215735e+02
   4.6800793e+02   4.7191271e+02   4.7296259e+02   5.0477801e+02   6.2362415e+02
   4.3203021e+02   4.5172156e+02   5.5676655e+02   5.6993138e+02   6.4426634e+02
   4.6492441e+02   4.8916646e+02   5.8030974e+02   5.9426170e+02   6.8214934e+02
   4.3359795e+02   4.5251428e+02   5.2998882e+02   5.4065586e+02   6.3137615e+02
   4.6818806e+02   5.0095784e+02   6.0037489e+02   6.1794574e+02   6.7794460e+02
   4.4461542e+02   4.6126087e+02   5.5826250e+02   5.7120693e+02   6.4366399e+02
   4.0063174e+02   4.4561269e+02   5.4725948e+02   5.5892385e+02   6.3784811e+02
   4.6395912e+02   4.7014596e+02   4.7646209e+02   5.0546015e+02   6.2378308e+02
   4.1009810e+02   4.2446215e+02   4.7148122e+02   5.0533411e+02   6.2386283e+02
   3.9131339e+02   3.9274776e+02   4.6890624e+02   5.0469726e+02   6.2360602e+02
   4.6798060e+02   4.9992582e+02   5.4816470e+02   5.5071135e+02   6.2552658e+02
   4.6889355e+02   5.0464020e+02   6.2302336e+02   6.6484604e+02   7.1699126e+02
   4.4959544e+02   4.6490114e+02   5.0863256e+02   5.2131728e+02   6.2676775e+02
   4.5913933e+02   4.7759169e+02   5.6578795e+02   5.7834360e+02   6.4510920e+02
   4.6884774e+02   5.0438022e+02   6.0528344e+02   6.0707464e+02   6.2581035e+02
   4.4770765e+02   4.5334588e+02   4.7612320e+02   5.0623139e+02   6.2411733e+02
   4.1935082e+02   4.4681516e+02   5.5530352e+02   5.6832782e+02   6.4352965e+02
   4.0549623e+02   4.4565863e+02   5.4388199e+02   5.5522432e+02   6.3622551e+02
   4.6848475e+02   5.0224568e+02   5.2956876e+02   5.3090776e+02   6.2409403e+02
   4.4487758e+02   4.6110861e+02   5.2009254e+02   5.3100574e+02   6.2874850e+02
   4.0879957e+02   4.4034206e+02   4.8888323e+02   5.1111770e+02   6.2560417e+02
   4.5757353e+02   4.7496398e+02   5.2783606e+02   5.3694111e+02   6.2864456e+02
   4.6304764e+02   4.8396099e+02   5.2139327e+02   5.2939026e+02   6.2648555e+02
   4.3578677e+02   4.5406138e+02   5.3583419e+02   5.4641243e+02   6.3274475e+02
   4.2165473e+02   4.2436706e+02   4.6977131e+02   5.0490343e+02   6.2369006e+02
   4.6889989e+02   5.0467546e+02   6.1824441e+02   6.1886545e+02   6.2429413e+02
   4.6880371e+02   5.0413567e+02   6.1699901e+02   6.3556595e+02   6.4829159e+02
   4.4858157e+02   4.4968544e+02   4.7013868e+02   5.0492224e+02   6.2368933e+02
   4.5920399e+02   4.7765526e+02   5.4863714e+02   5.5792591e+02   6.3312184e+02
   4.6470221e+02   4.8803614e+02   5.2516955e+02   5.3193510e+02   6.2633287e+02
   4.1650611e+02   4.4621414e+02   5.3169102e+02   5.4254163e+02   6.3218498e+02
   4.6218376e+02   4.8229766e+02   5.2281380e+02   5.3104144e+02   6.2689068e+02
   4.6876945e+02   5.0394573e+02   6.0964434e+02   6.1734369e+02   6.3300414e+02
   4.1797646e+02   4.4225633e+02   4.9188163e+02   5.1239102e+02   6.2587856e+02
   4.6849544e+02   5.0248783e+02   5.9833726e+02   6.0507963e+02   6.3421071e+02
   4.2842323e+02   4.4909193e+02   5.1439824e+02   5.2673594e+02   6.2851750e+02
   4.4135049e+02   4.5383016e+02   4.8912148e+02   5.1075323e+02   6.2530387e+02
   4.3365259e+02   4.5204090e+02   5.1329816e+02   5.2571095e+02   6.2820269e+02
   4.6885598e+02   5.0442664e+02   5.9099726e+02   5.9144191e+02   6.2429453e+02
   4.3540183e+02   4.3546235e+02   4.6895090e+02   5.0470684e+02   6.2360956e+02
   3.8570714e+02   4.4486047e+02   5.1382383e+02   5.2639736e+02   6.2859725e+02
   4.5920177e+02   4.7768961e+02   5.6586551e+02   5.7841931e+02   6.4514047e+02
   4.4822508e+02   4.6418894e+02   5.1932026e+02   5.3012884e+02   6.2836599e+02
   4.6887527e+02   5.0453518e+02   6.1860500e+02   6.2462435e+02   6.3022781e+02
   4.4061581e+02   4.5665183e+02   5.0703340e+02   5.2067015e+02   6.2707448e+02
   4.2190170e+02   4.2339508e+02   4.6935982e+02   5.0480485e+02   6.2365009e+02
   4.6883864e+02   5.0430807e+02   5.3636943e+02   5.3658660e+02   6.2370847e+02
   4.6872759e+02   5.0371656e+02   6.1441082e+02   6.3695123e+02   6.9886102e+02
   4.6820887e+02   5.0105711e+02   5.9794253e+02   6.1013853e+02   6.4504945e+02
   4.2897895e+02   4.3197982e+02   4.7086175e+02   5.0515630e+02   6.2378773e+02
   4.6432275e+02   4.6876827e+02   4.7415710e+02   5.0515368e+02   6.2371790e+02
   4.1445959e+02   4.2619628e+02   4.7187813e+02   5.0543430e+02   6.2390036e+02
   4.4836257e+02   4.6453979e+02   5.2906073e+02   5.3912713e+02   6.3012806e+02
   4.6882690e+02   5.0426398e+02   6.1015784e+02   6.1454807e+02   6.2870142e+02
   4.6835834e+02   5.0169266e+02   5.3862082e+02   5.4019960e+02   6.2447122e+02
   4.1718887e+02   4.4647912e+02   5.6107640e+02   5.7570719e+02   6.5273270e+02
   4.4198674e+02   4.5879348e+02   5.3038580e+02   5.4075658e+02   6.3097379e+02
   4.5643976e+02   4.5901344e+02   4.7202817e+02   5.0516349e+02   6.2375457e+02
   4.3198720e+02   4.5149844e+02   5.2898449e+02   5.3972513e+02   6.3121311e+02
   4.1012359e+02   4.1722822e+02   4.6956732e+02   5.0485759e+02   6.2367248e+02
   4.6823443e+02   5.0115268e+02   5.5121620e+02   5.5320480e+02   6.2520904e+02
   7.0440391e+02   6.3473034e+02   5.5162492e+02   5.4053237e+02   4.4553169e+02
   5.8033441e+02   5.6479152e+02   5.0574435e+02   5.0541901e+02   4.4555507e+02
   5.8586599e+02   5.7453419e+02   5.5150044e+02   5.4691894e+02   4.4558884e+02
   6.0399428e+02   5.9582570e+02   5.5473522e+02   5.4539238e+02   4.4556861e+02
   6.3771589e+02   6.2056243e+02   5.3511311e+02   5.2425988e+02   4.4528440e+02
   6.1491569e+02   6.0028524e+02   5.1871859e+02   5.0662891e+02   4.4432000e+02
   5.9051914e+02   5.7861649e+02   5.2984470e+02   5.2466779e+02   4.4542914e+02
   5.8000233e+02   5.6433316e+02   4.4686559e+02   4.3850758e+02   4.3700012e+02
   5.7995136e+02   5.6427799e+02   4.4668163e+02   4.4497217e+02   4.4388233e+02
   6.6950769e+02   6.4817957e+02   5.7359340e+02   5.5941400e+02   4.4560596e+02
   5.8060286e+02   5.6525059e+02   5.2487439e+02   5.2443971e+02   4.4559210e+02
   5.8062700e+02   5.6529626e+02   5.2611313e+02   5.2565888e+02   4.4559282e+02
   5.9601687e+02   5.9428733e+02   5.7657713e+02   5.6241091e+02   4.4560851e+02
   6.4711390e+02   6.2038856e+02   5.0754679e+02   4.8019546e+02   4.3528230e+02
   5.7997824e+02   5.6436697e+02   5.5298947e+02   5.5292654e+02   4.4560958e+02
   5.9397496e+02   5.7992456e+02   4.8941081e+02   4.6670823e+02   4.2191974e+02
   5.8023665e+02   5.6465253e+02   5.0020834e+02   4.9991560e+02   4.4554403e+02
   5.8067707e+02   5.6519295e+02   4.9377466e+02   4.9288786e+02   4.4532528e+02
   5.8878718e+02   5.7505244e+02   4.9984442e+02   4.9105405e+02   4.4306197e+02
   5.7996443e+02   5.6429202e+02   4.4600345e+02   4.3383294e+02   4.3327867e+02
   6.3147304e+02   6.1682165e+02   5.3853705e+02   5.2806481e+02   4.4536982e+02
   6.0442821e+02   5.9138733e+02   5.0787897e+02   4.9257409e+02   4.4206113e+02
   5.8402215e+02   5.6864699e+02   4.7029445e+02   4.5608822e+02   4.2462437e+02
   6.6815010e+02   6.2717785e+02   5.2165742e+02   5.0775259e+02   4.4432674e+02
   5.9357077e+02   5.9191766e+02   5.7684885e+02   5.6268232e+02   4.4560880e+02
   5.9266177e+02   5.8094623e+02   5.2698106e+02   5.2101749e+02   4.4535055e+02
   5.8073020e+02   5.6512158e+02   4.6166744e+02   4.5734047e+02   4.4059909e+02
   6.5482537e+02   6.2392969e+02   5.1249756e+02   4.9231618e+02   4.4135078e+02
   5.8301534e+02   5.6771959e+02   4.7786854e+02   4.7124123e+02   4.3997521e+02
   5.8047654e+02   5.6484461e+02   4.5483401e+02   4.4827712e+02   4.3796227e+02
   5.9819643e+02   5.8824643e+02   5.4055530e+02   5.3317116e+02   4.4548521e+02
   6.1712785e+02   6.0622973e+02   5.5012983e+02   5.4015697e+02   4.4553295e+02
   6.3578201e+02   6.2014492e+02   5.3981922e+02   5.2924942e+02   4.4539017e+02
   6.0759722e+02   6.0127177e+02   5.6502604e+02   5.5369348e+02   4.4559584e+02
   5.9338467e+02   5.8381409e+02   5.4783149e+02   5.4107382e+02   4.4555508e+02
   5.8157791e+02   5.6601922e+02   4.5880844e+02   4.4426237e+02   4.2384440e+02
   6.0902656e+02   5.9815742e+02   5.4141210e+02   5.3247551e+02   4.4545868e+02
   5.8721939e+02   5.7281936e+02   4.9025858e+02   4.7996005e+02   4.4021026e+02
   6.7150966e+02   6.2710514e+02   5.2068635e+02   5.0638156e+02   4.4416476e+02
   5.8119513e+02   5.6561438e+02   4.5901126e+02   4.4906873e+02   4.3296395e+02
   5.9729927e+02   5.8368705e+02   4.9439182e+02   4.7190050e+02   4.3010656e+02
   5.8114219e+02   5.6555732e+02   4.5731667e+02   4.4526945e+02   4.2980517e+02
   5.7995025e+02   5.6427656e+02   4.4626657e+02   4.4375649e+02   4.4308559e+02
   6.0913259e+02   5.9575300e+02   5.1682897e+02   5.0518415e+02   4.4420734e+02
   5.7994561e+02   5.6427162e+02   4.5321449e+02   4.5311159e+02   4.4549587e+02
   5.9318301e+02   5.8281787e+02   5.4139072e+02   5.3513630e+02   4.4551698e+02
   5.8178267e+02   5.6623371e+02   4.5892666e+02   4.4213436e+02   4.0861054e+02
   6.3963251e+02   6.2220323e+02   5.3760913e+02   5.2686752e+02   4.4534227e+02
   5.9610316e+02   5.8975573e+02   5.6347729e+02   5.5369630e+02   4.4559681e+02
   7.0613334e+02   6.7514018e+02   5.7961306e+02   5.6402207e+02   4.4560949e+02
   5.8162272e+02   5.6606614e+02   4.5867749e+02   4.4327768e+02   4.2095161e+02
   5.8202784e+02   5.7030379e+02   5.6150621e+02   5.5757098e+02   4.4560628e+02
   5.8530024e+02   5.7060048e+02   4.8960274e+02   4.8197611e+02   4.4187003e+02
   6.2437875e+02   6.1565963e+02   5.6047794e+02   5.4913308e+02   4.4558234e+02
   5.7997094e+02   5.6429895e+02   4.4870938e+02   4.4744615e+02   4.4426993e+02
   5.8349496e+02   5.6805590e+02   4.6730250e+02   4.5194364e+02   4.1870790e+02
   6.3465243e+02   6.1367088e+02   5.0640091e+02   4.7865581e+02   4.3411821e+02
   6.3299524e+02   6.1341340e+02   5.1029326e+02   4.8907772e+02   4.4032175e+02
   6.0787944e+02   5.9930930e+02   5.5535764e+02   5.4557069e+02   4.4556863e+02
   5.8083821e+02   5.6570468e+02   5.3372206e+02   5.3309187e+02   4.4559595e+02
   5.8079104e+02   5.6518658e+02   4.6157677e+02   4.5684459e+02   4.4008847e+02
   6.1126457e+02   5.9958795e+02   5.3843252e+02   5.2928607e+02   4.4540980e+02
   5.7993875e+02   5.6426417e+02   4.4561531e+02   3.9336419e+02   3.8961930e+02
   6.3044950e+02   6.1407870e+02   5.2677214e+02   5.1508421e+02   4.4495944e+02
   5.8112560e+02   5.6607169e+02   5.2928719e+02   5.2851354e+02   4.4558601e+02
   5.9755323e+02   5.8463629e+02   5.0192145e+02   4.8616095e+02   4.4045620e+02
   5.8135137e+02   5.6585385e+02   4.7392136e+02   4.7046678e+02   4.4247443e+02
   5.8004323e+02   5.6437830e+02   4.6139670e+02   4.6084692e+02   4.4499694e+02
   5.7999402e+02   5.6432919e+02   4.7833630e+02   4.7822793e+02   4.4553331e+02
   5.8168252e+02   5.6619369e+02   4.7161690e+02   4.6679944e+02   4.4065490e+02
   6.3823444e+02   6.2782388e+02   5.6279116e+02   5.5083061e+02   4.4558796e+02
   5.8095476e+02   5.6578637e+02   5.2690368e+02   5.2624171e+02   4.4558608e+02
   5.8019195e+02   5.6453814e+02   4.4826510e+02   4.2990833e+02   4.2385568e+02
   5.8229702e+02   5.6686297e+02   4.7259599e+02   4.6626017e+02   4.3900400e+02
   6.0847791e+02   5.9926714e+02   5.5233231e+02   5.4280290e+02   4.4555372e+02
   6.2343014e+02   6.0780266e+02   5.2382740e+02   5.1207046e+02   4.4478207e+02
   5.8932706e+02   5.7474858e+02   4.8323113e+02   4.6449173e+02   4.2354582e+02
   5.8759791e+02   5.7615720e+02   5.4492403e+02   5.4027534e+02   4.4556463e+02
   6.1023270e+02   5.9876382e+02   5.3835151e+02   5.2930924e+02   4.4541163e+02
   6.2669806e+02   6.2666885e+02   5.7989528e+02   5.6423338e+02   4.4560964e+02
   5.8081841e+02   5.6573486e+02   5.3743958e+02   5.3678061e+02   4.4559929e+02
   6.3069443e+02   6.1667809e+02   5.4112907e+02   5.3074917e+02   4.4541769e+02
   5.8647881e+02   5.7176523e+02   4.8485130e+02   4.7362265e+02   4.3745885e+02
   6.5933775e+02   6.4188887e+02   5.6887767e+02   5.5572746e+02   4.4560015e+02
   5.8272881e+02   5.6738111e+02   4.7629009e+02   4.6989772e+02   4.3984428e+02
   5.8092616e+02   5.6576626e+02   5.2859355e+02   5.2794928e+02   4.4558902e+02
   6.1327346e+02   5.9716506e+02   5.0193954e+02   4.7489433e+02   4.3123124e+02
   5.9833306e+02   5.9828533e+02   5.7985110e+02   5.6421619e+02   4.4560960e+02
   5.7995011e+02   5.6851841e+02   5.6847385e+02   5.6423042e+02   4.4560958e+02
   5.8230454e+02   5.6678409e+02   4.6150905e+02   4.4490662e+02   3.9720252e+02
   5.8030761e+02   5.6466361e+02   4.5029762e+02   4.3821473e+02   4.3170354e+02
   5.9298366e+02   5.8376741e+02   5.5093877e+02   5.4393684e+02   4.4556921e+02
   6.1560775e+02   5.9897397e+02   5.0295806e+02   4.7627256e+02   4.3254321e+02
   5.7996213e+02   5.6428954e+02   4.4609913e+02   4.3767227e+02   4.3708161e+02
   5.8073010e+02   5.6544316e+02   5.2558051e+02   5.2506141e+02   4.4558955e+02
   6.5281771e+02   6.2115254e+02   5.0448194e+02   4.6894795e+02   4.0453868e+02
   5.8611223e+02   5.7134692e+02   4.8456197e+02   4.7392352e+02   4.3793474e+02
   5.9688620e+02   5.8812934e+02   5.5072960e+02   5.4288894e+02   4.4556040e+02
   6.1144133e+02   6.0053714e+02   5.4479164e+02   5.3553546e+02   4.4549272e+02
   5.8123322e+02   5.6565182e+02   4.5571331e+02   4.3807579e+02   4.0773843e+02
   6.1203935e+02   6.1197981e+02   5.7984406e+02   5.6420181e+02   4.4560959e+02
   6.4895919e+02   6.2450589e+02   5.2528951e+02   5.1266700e+02   4.4478492e+02
   6.1754429e+02   6.0423399e+02   5.3530994e+02   5.2551872e+02   4.4533184e+02
   6.1338789e+02   6.0287747e+02   5.4982811e+02   5.4014121e+02   4.4553382e+02
   6.0837793e+02   5.9339103e+02   4.9946674e+02   4.7174430e+02   4.2733586e+02
   5.8873221e+02   5.7891198e+02   5.5401867e+02   5.4786662e+02   4.4558661e+02
   6.1922490e+02   6.0686894e+02   5.4275231e+02   5.3293370e+02   4.4545630e+02
   5.8271326e+02   5.6726355e+02   4.6950735e+02   4.6021166e+02   4.3430865e+02
   5.8077061e+02   5.6516020e+02   4.5319516e+02   4.3708135e+02   4.2289366e+02
   6.8295817e+02   6.7828821e+02   5.7987169e+02   5.6421454e+02   4.4560947e+02
   5.8631964e+02   5.7449927e+02   5.4596870e+02   5.4177439e+02   4.4557442e+02
   5.8089531e+02   5.6529193e+02   4.5349033e+02   4.3513317e+02   4.1018168e+02
   6.7928910e+02   6.4231505e+02   5.6721969e+02   5.5436231e+02   4.4559737e+02
   6.4701703e+02   6.4473355e+02   5.7829074e+02   5.6304005e+02   4.4560907e+02
   5.8202777e+02   5.6681426e+02   4.9153079e+02   4.8880735e+02   4.4457923e+02
   7.0435447e+02   6.5676364e+02   5.7748068e+02   5.6240703e+02   4.4560862e+02
   6.0439245e+02   5.9008803e+02   4.9659519e+02   4.6782718e+02   4.1545139e+02
   6.1707033e+02   6.0041716e+02   5.0557555e+02   4.8226152e+02   4.3730559e+02
   5.7993959e+02   5.6426504e+02   4.4561716e+02   4.2385264e+02   4.2382930e+02
   6.3820594e+02   6.2419240e+02   5.5101658e+02   5.4021083e+02   4.4553017e+02
   6.0923034e+02   5.9467749e+02   5.0456008e+02   4.8366791e+02   4.3844958e+02
   6.7457664e+02   6.4875063e+02   5.7379550e+02   5.5957032e+02   4.4560613e+02
   6.4327839e+02   6.4248515e+02   5.7925909e+02   5.6376661e+02   4.4560944e+02
   6.2140100e+02   6.0437442e+02   5.1026517e+02   4.9136881e+02   4.4127387e+02
   6.2436015e+02   6.0992853e+02   5.3305143e+02   5.2261807e+02   4.4525390e+02
   5.8498961e+02   5.7171843e+02   5.3357047e+02   5.3063539e+02   4.4553760e+02
   5.8109209e+02   5.6550173e+02   4.5482488e+02   4.3697594e+02   4.0960185e+02
   5.8120244e+02   5.6561875e+02   4.5547106e+02   4.3760594e+02   3.9985376e+02
   6.0490690e+02   5.9816292e+02   5.6197166e+02   5.5147731e+02   4.4559047e+02
   5.8509579e+02   5.6986439e+02   4.7396413e+02   4.5915511e+02   4.2503417e+02
   5.8128228e+02   5.6570633e+02   4.5802767e+02   4.4554329e+02   4.2886823e+02
   5.9308000e+02   5.7969401e+02   4.9810583e+02   4.8395709e+02   4.4019098e+02
   6.6737715e+02   6.3348344e+02   5.4932870e+02   5.3838655e+02   4.4551235e+02
   5.9331430e+02   5.7962785e+02   4.9383904e+02   4.7655719e+02   4.3591663e+02
   5.8013012e+02   5.6447204e+02   4.5863640e+02   4.5732859e+02   4.4413320e+02
   6.3770655e+02   6.1492914e+02   5.0429086e+02   4.7082901e+02   4.2233300e+02
   6.4584178e+02   6.2333533e+02   5.2580921e+02   5.1336520e+02   4.4483623e+02
   5.9384045e+02   5.8418047e+02   5.4647403e+02   5.3972387e+02   4.4554675e+02
   5.8014983e+02   5.6451958e+02   4.8447715e+02   4.8413946e+02   4.4543356e+02
   5.8070363e+02   5.6508766e+02   4.5226611e+02   4.3400812e+02   4.1642481e+02
   5.8003818e+02   5.6845887e+02   5.6806220e+02   5.6396247e+02   4.4560964e+02
   5.8928122e+02   5.7677500e+02   5.2447616e+02   5.1967322e+02   4.4537185e+02
   5.8006595e+02   5.6440069e+02   4.4679181e+02   4.1947453e+02   4.0283086e+02
   6.1223068e+02   6.0691509e+02   5.6933745e+02   5.5674935e+02   4.4560225e+02
   6.6256682e+02   6.2361429e+02   5.0683247e+02   4.7711194e+02   4.3245998e+02
   6.1518236e+02   5.9948125e+02   5.0875029e+02   4.9013548e+02   4.4099974e+02
   6.3922191e+02   6.1563028e+02   5.0385854e+02   4.6875764e+02   3.8867233e+02
   6.8486205e+02   6.2942861e+02   5.3156973e+02   5.1998112e+02   4.4515215e+02
   5.9790796e+02   5.8604466e+02   5.1740772e+02   5.0884561e+02   4.4473787e+02
   5.8205951e+02   5.6652711e+02   4.6068837e+02   4.4479594e+02   4.1677111e+02
   6.5761550e+02   6.5448586e+02   5.7892192e+02   5.6350850e+02   4.4560943e+02
   5.9767368e+02   5.8841559e+02   5.4676298e+02   5.3916772e+02   4.4553727e+02
   5.8055916e+02   5.6493820e+02   4.6198193e+02   4.5874175e+02   4.4192625e+02
   5.8524081e+02   5.7586947e+02   5.6225098e+02   5.5588034e+02   4.4560261e+02
   5.8085254e+02   5.6525282e+02   4.6180214e+02   4.5679418e+02   4.3974270e+02
   6.1338152e+02   6.0918168e+02   5.7213585e+02   5.5875739e+02   4.4560516e+02
   6.7497648e+02   6.4160341e+02   5.6635983e+02   5.5365410e+02   4.4559589e+02
   6.6585724e+02   6.2326493e+02   5.0522704e+02   4.7125904e+02   4.2312970e+02
   6.0455557e+02   6.0339601e+02   5.7782497e+02   5.6293341e+02   4.4560885e+02
   5.8512611e+02   5.7171621e+02   5.2999542e+02   5.2705883e+02   4.4551609e+02
   5.7995214e+02   5.6427938e+02   4.6963061e+02   4.6958948e+02   4.4556939e+02
   5.9248784e+02   5.7821354e+02   4.8677001e+02   4.6422247e+02   4.0991505e+02
   5.8127030e+02   5.6569076e+02   4.5588222e+02   4.3810979e+02   3.8563930e+02
   5.7998891e+02   5.6433309e+02   5.1093879e+02   5.1090208e+02   4.4560525e+02
   6.5177027e+02   6.5051582e+02   5.7931025e+02   5.6380067e+02   4.4560943e+02
   6.0020375e+02   5.8643584e+02   4.9511368e+02   4.6944934e+02   4.2479909e+02
   5.7994145e+02   5.6426702e+02   4.4583067e+02   4.4407750e+02   4.4385394e+02
   6.4583849e+02   6.2615421e+02   5.4060085e+02   5.2984863e+02   4.4539832e+02
   6.7069441e+02   6.2837125e+02   5.2740353e+02   5.1506048e+02   4.4493478e+02
   6.5601931e+02   6.2212224e+02   5.0514723e+02   4.7133747e+02   4.2340711e+02
   6.7894533e+02   6.2428247e+02   5.0723105e+02   4.7826554e+02   4.3355819e+02
   5.8046055e+02   5.6617124e+02   5.5970212e+02   5.5834260e+02   4.4560855e+02
   5.9285375e+02   5.8289951e+02   5.4565689e+02   5.3922584e+02   4.4554572e+02
   5.8808722e+02   5.8080836e+02   5.6537863e+02   5.5682341e+02   4.4560276e+02
   6.0227328e+02   6.0218823e+02   5.7978227e+02   5.6417158e+02   4.4560964e+02
   6.0483026e+02   5.9047232e+02   4.9694895e+02   4.6828499e+02   4.1835235e+02
   6.0597350e+02   5.9748230e+02   5.5420183e+02   5.4471630e+02   4.4556476e+02
   5.8141594e+02   5.6584982e+02   4.6031945e+02   4.5001942e+02   4.3229879e+02
   5.9920973e+02   5.9470966e+02   5.6953509e+02   5.5768599e+02   4.4560346e+02
   6.0124880e+02   5.9183335e+02   5.4507856e+02   5.3697608e+02   4.4551559e+02
   5.8042527e+02   5.6484182e+02   4.8148557e+02   4.8064425e+02   4.4507973e+02
   6.3288083e+02   6.1388381e+02   5.1344301e+02   4.9570840e+02   4.4235524e+02
   5.8958876e+02   5.7910127e+02   5.4770154e+02   5.4206215e+02   4.4556651e+02
   6.2901298e+02   6.1544540e+02   5.4186233e+02   5.3155058e+02   4.4543111e+02
   6.4157413e+02   6.1725388e+02   5.0504705e+02   4.7276702e+02   4.2687963e+02
   5.8031813e+02   5.6468315e+02   4.6644077e+02   4.6508647e+02   4.4414186e+02
   6.2302963e+02   6.0475583e+02   5.0515166e+02   4.7863173e+02   4.3437948e+02
   5.8556337e+02   5.7316801e+02   5.4310389e+02   5.3949397e+02   4.4557002e+02
   6.1834575e+02   6.0152868e+02   5.0681415e+02   4.8467030e+02   4.3862384e+02
   5.8016821e+02   5.6451225e+02   4.5211823e+02   4.4803702e+02   4.4108090e+02
   5.9008425e+02   5.7836818e+02   5.3359868e+02   5.2856923e+02   4.4547509e+02
   5.8186457e+02   5.6738133e+02   5.3762588e+02   5.3626480e+02   4.4558787e+02
   6.3511528e+02   6.1810073e+02   5.3045746e+02   5.1920615e+02   4.4513674e+02
   6.1571763e+02   5.9862435e+02   5.0062723e+02   4.6913711e+02   4.1828226e+02
   5.8059049e+02   5.6496548e+02   4.5126185e+02   4.3162684e+02   4.1013197e+02
   6.3458106e+02   6.2525532e+02   5.6316339e+02   5.5119950e+02   4.4558922e+02
   5.8111506e+02   5.6552817e+02   4.5615337e+02   4.4194910e+02   4.2583604e+02
   5.7999285e+02   5.6432788e+02   4.7836534e+02   4.7825975e+02   4.4553550e+02
   5.9777269e+02   5.8763325e+02   5.3874273e+02   5.3149829e+02   4.4546797e+02
   5.8681127e+02   5.7178507e+02   4.7684560e+02   4.5878602e+02   4.0719597e+02
   5.8226037e+02   5.6673731e+02   4.6128601e+02   4.4463889e+02   3.8515425e+02
   5.8035015e+02   5.6470848e+02   4.4971752e+02   4.3198731e+02   4.2307824e+02
   6.3870796e+02   6.2094734e+02   5.3380004e+02   5.2282174e+02   4.4524676e+02
   5.7993949e+02   5.6426493e+02   4.4561731e+02   4.3463044e+02   4.3462001e+02
   5.8017025e+02   5.6484405e+02   5.5293764e+02   5.5259052e+02   4.4560878e+02
   5.9414558e+02   5.8725282e+02   5.6198305e+02   5.5291354e+02   4.4559557e+02
   6.6034279e+02   6.3131280e+02   5.4396989e+02   5.3312727e+02   4.4544959e+02
   6.3669792e+02   6.2063009e+02   5.3916283e+02   5.2854942e+02   4.4537677e+02
   5.8028285e+02   5.6473419e+02   5.1079108e+02   5.1054164e+02   4.4557964e+02
   5.8080797e+02   5.6532048e+02   4.8721676e+02   4.8591670e+02   4.4501673e+02
   6.1341530e+02   5.9957057e+02   5.2301239e+02   5.1225398e+02   4.4483861e+02
   6.1353178e+02   6.0647940e+02   5.6459205e+02   5.5300599e+02   4.4559445e+02
   6.6638415e+02   6.2892064e+02   5.3095958e+02   5.1929549e+02   4.4512824e+02
   5.9616416e+02   5.9204076e+02   5.7078640e+02   5.5881302e+02   4.4560513e+02
   6.2209205e+02   6.0438351e+02   5.0692129e+02   4.8353385e+02   4.3790516e+02
   6.9376364e+02   6.2808452e+02   5.2470242e+02   5.1174825e+02   4.4470865e+02
   6.1045051e+02   5.9470352e+02   4.9875811e+02   4.6778080e+02   4.0394634e+02
   6.0608849e+02   5.9488136e+02   5.3341853e+02   5.2478395e+02   4.4534093e+02
   5.8074252e+02   5.6513853e+02   4.6364252e+02   4.5993782e+02   4.4140841e+02
   5.8165531e+02   5.6694370e+02   5.3352782e+02   5.3238275e+02   4.4558373e+02
   6.1659481e+02   6.1417648e+02   5.7577087e+02   5.6133360e+02   4.4560790e+02
   6.6962966e+02   6.2843593e+02   5.2789394e+02   5.1565389e+02   4.4496777e+02
   6.3190851e+02   6.1574118e+02   5.3018274e+02   5.1902218e+02   4.4513342e+02
   6.1652917e+02   5.9986153e+02   5.0445382e+02   4.7976646e+02   4.3557717e+02
   6.8809383e+02   6.2918321e+02   5.3031514e+02   5.1852999e+02   4.4509872e+02
   5.9111772e+02   5.8157425e+02   5.5161084e+02   5.4503561e+02   4.4557552e+02
   5.9690477e+02   5.8656348e+02   5.3690660e+02   5.2989100e+02   4.4545197e+02
   5.8289260e+02   5.7322812e+02   5.6530029e+02   5.5921895e+02   4.4560645e+02
   5.8026548e+02   5.6486139e+02   5.4197714e+02   5.4169354e+02   4.4560678e+02
   5.7994759e+02   5.6427357e+02   4.4569444e+02   4.0524489e+02   3.9419016e+02
   6.2415381e+02   6.0494371e+02   5.0238053e+02   4.6925274e+02   4.1649693e+02
   6.1808547e+02   6.0244532e+02   5.1624825e+02   5.0264605e+02   4.4377710e+02
   5.8548171e+02   5.7039912e+02   4.7789541e+02   4.6500315e+02   4.3174842e+02
   5.8023126e+02   5.6469378e+02   5.2236805e+02   5.2217559e+02   4.4560034e+02
   5.8139290e+02   5.6582155e+02   4.5680261e+02   4.3977688e+02   4.1276550e+02
   6.1882279e+02   6.0544896e+02   5.3596142e+02   5.2609323e+02   4.4534178e+02
   5.8005035e+02   5.6438544e+02   4.4724560e+02   4.3509872e+02   4.3279540e+02
   5.8073798e+02   5.6512314e+02   4.5228164e+02   4.3294090e+02   3.8866309e+02
   5.8059300e+02   5.6499768e+02   4.7078962e+02   4.6896603e+02   4.4383085e+02
   5.8390471e+02   5.6986735e+02   5.2572902e+02   5.2340389e+02   4.4551378e+02
   5.8007512e+02   5.6441251e+02   4.5971011e+02   4.5888241e+02   4.4467482e+02
   5.8081155e+02   5.6539657e+02   5.0112919e+02   5.0030546e+02   4.4543044e+02
   5.8529003e+02   5.8311777e+02   5.7694943e+02   5.6336992e+02   4.4560917e+02
   6.1323152e+02   5.9672322e+02   4.9960119e+02   4.6791359e+02   3.9550510e+02
   5.8148484e+02   5.6610422e+02   4.8502908e+02   4.8259326e+02   4.4429619e+02
   6.1030038e+02   6.0327227e+02   5.6372193e+02   5.5249113e+02   4.4559322e+02
   5.8025151e+02   5.6460266e+02   4.5054691e+02   4.4162019e+02   4.3557734e+02
   7.2234868e+02   6.2368011e+02   5.0495928e+02   4.6999357e+02   4.1821674e+02
   6.3498818e+02   6.2269130e+02   5.5401665e+02   5.4304772e+02   4.4555152e+02
   5.9068177e+02   5.8352348e+02   5.6336739e+02   5.5470605e+02   4.4559955e+02
   5.8192551e+02   5.6639410e+02   4.6341365e+02   4.5279979e+02   4.3174376e+02
   5.8012526e+02   5.6446493e+02   4.4738494e+02   4.2359946e+02   4.1392864e+02
   7.2490512e+02   6.2388539e+02   5.0546385e+02   4.7198490e+02   4.2498705e+02
   5.8067177e+02   5.6505458e+02   4.5710122e+02   4.5040542e+02   4.3765583e+02
   5.8020838e+02   5.6455561e+02   4.5417093e+02   4.5081766e+02   4.4183677e+02
   5.8667408e+02   5.7171316e+02   4.7870381e+02   4.6297058e+02   4.2667273e+02
   5.8138304e+02   5.6596310e+02   4.8235732e+02   4.7991074e+02   4.4407215e+02
   6.5240127e+02   6.3023919e+02   5.4702704e+02   5.3621399e+02   4.4548977e+02
   6.0572242e+02   5.9523375e+02   5.3963171e+02   5.3108953e+02   4.4544466e+02
   6.2779043e+02   6.0803874e+02   5.0361929e+02   4.7178611e+02   4.2538448e+02
   6.8150894e+02   6.2373862e+02   5.0560070e+02   4.7257397e+02   4.2626994e+02
   6.3614197e+02   6.1608275e+02   5.1337256e+02   4.9523410e+02   4.4222283e+02
   6.6118183e+02   6.2427426e+02   5.0954615e+02   4.8503961e+02   4.3838218e+02
   6.0648990e+02   6.0062070e+02   5.6610110e+02   5.5459508e+02   4.4559786e+02
   5.9705191e+02   5.8450261e+02   5.0688878e+02   4.9483551e+02   4.4295263e+02
   5.9715792e+02   5.8515354e+02   5.1540460e+02   5.0669929e+02   4.4457049e+02
   5.8005258e+02   5.6439260e+02   4.7046910e+02   4.7015194e+02   4.4530674e+02
   6.4232670e+02   6.4202993e+02   5.7967499e+02   5.6407205e+02   4.4560944e+02
   6.2514872e+02   6.2479575e+02   5.7940326e+02   5.6388671e+02   4.4560953e+02
   5.8001745e+02   5.6434962e+02   4.4752929e+02   4.4133028e+02   4.3913979e+02
   6.5119650e+02   6.2069671e+02   5.0442390e+02   4.6888854e+02   3.9986534e+02
   5.7998839e+02   5.6431815e+02   4.4683223e+02   4.4036323e+02   4.3895847e+02
   5.8017580e+02   5.6452060e+02   4.5197758e+02   4.4762003e+02   4.4077151e+02
   5.8059233e+02   5.6496766e+02   4.5130396e+02   4.3187116e+02   4.1204773e+02
   5.8140616e+02   5.6597782e+02   4.8095941e+02   4.7833578e+02   4.4384319e+02
   5.8092282e+02   5.6543420e+02   4.8319863e+02   4.8157636e+02   4.4465956e+02
   5.8235404e+02   5.7968841e+02   5.7683143e+02   5.6375339e+02   4.4560946e+02
   6.7905311e+02   6.6694071e+02   5.7950691e+02   5.6394393e+02   4.4560945e+02
   6.1801095e+02   6.0712844e+02   5.5048160e+02   5.4042349e+02   4.4553483e+02
   6.1033666e+02   5.9842982e+02   5.3467968e+02   5.2557098e+02   4.4534591e+02
   5.8647214e+02   5.7363796e+02   5.3236577e+02   5.2877855e+02   4.4551045e+02
   6.2733108e+02   6.1864602e+02   5.6146579e+02   5.4990045e+02   4.4558513e+02
   6.0434014e+02   5.9357639e+02   5.3488184e+02   5.2653236e+02   4.4537769e+02
   5.8013875e+02   5.6448057e+02   4.5494574e+02   4.5275220e+02   4.4317372e+02
   6.2242225e+02   6.0581971e+02   5.1501248e+02   4.9996897e+02   4.4330446e+02
   5.8739325e+02   5.7257735e+02   4.8085344e+02   4.6498998e+02   4.2832259e+02
   6.0429807e+02   5.9974205e+02   5.6955361e+02   5.5730908e+02   4.4560277e+02
   5.7994394e+02   5.6427436e+02   5.4317159e+02   5.4316632e+02   4.4560951e+02
   5.8201917e+02   5.6741143e+02   5.3109701e+02   5.2976893e+02   4.4557311e+02
   6.4473231e+02   6.2406328e+02   5.3257831e+02   5.2133813e+02   4.4520133e+02
   5.8013264e+02   5.6447428e+02   4.4892178e+02   4.4007631e+02   4.3601034e+02
   6.6687470e+02   6.6070277e+02   5.7916511e+02   5.6368898e+02   4.4560930e+02
   5.8006472e+02   5.6439965e+02   4.4682145e+02   4.2144397e+02   4.1347181e+02
   5.8011761e+02   5.6447005e+02   4.7501911e+02   4.7461311e+02   4.4528283e+02
   5.7997707e+02   5.6432505e+02   5.3097844e+02   5.3095166e+02   4.4560899e+02
   5.8695665e+02   5.7194860e+02   4.7710601e+02   4.5882710e+02   3.8438809e+02
   6.5032768e+02   6.2525497e+02   5.2682421e+02   5.1450239e+02   4.4490632e+02
   6.8746101e+02   6.2416359e+02   5.0669278e+02   4.7647473e+02   4.3178848e+02
   5.8514738e+02   5.7121343e+02   5.1704709e+02   5.1392478e+02   4.4535269e+02
   6.2822816e+02   6.2746487e+02   5.7883285e+02   5.6347271e+02   4.4560928e+02
   5.8613916e+02   5.7152157e+02   4.8838146e+02   4.7915537e+02   4.4042975e+02
   5.9005034e+02   5.7843415e+02   5.3500757e+02   5.2994817e+02   4.4548801e+02
   5.8148063e+02   5.6591543e+02   4.5759968e+02   4.4146163e+02   4.1831497e+02
   6.5202672e+02   6.2742940e+02   5.3526953e+02   5.2416304e+02   4.4527728e+02
   5.8081707e+02   5.6520824e+02   4.5293518e+02   4.3430746e+02   4.1018752e+02
   5.8071269e+02   5.6537578e+02   5.2053647e+02   5.2003356e+02   4.4558202e+02
   6.4444857e+02   6.2539912e+02   5.4015955e+02   5.2941451e+02   4.4539073e+02
   5.8002413e+02   5.6435727e+02   4.6131204e+02   4.6086049e+02   4.4510635e+02
   5.8388723e+02   5.6885248e+02   4.8537130e+02   4.7909656e+02   4.4185091e+02
   5.9866171e+02   5.8816708e+02   5.3487643e+02   5.2752352e+02   4.4541339e+02
   5.9182694e+02   5.7918858e+02   5.1403604e+02   5.0728773e+02   4.4478371e+02
   5.8167911e+02   5.6612403e+02   4.5832179e+02   4.4132525e+02   4.0571062e+02
   5.8728961e+02   5.7243650e+02   4.8021334e+02   4.6406484e+02   4.2709023e+02
   6.7906506e+02   6.2888349e+02   5.2920331e+02   5.1721834e+02   4.4504401e+02
   5.8761718e+02   5.7499510e+02   5.2998866e+02   5.2593269e+02   4.4547487e+02
   5.7997164e+02   5.6429992e+02   4.4693035e+02   4.4321246e+02   4.4182638e+02
   5.9167960e+02   5.7764168e+02   4.8999962e+02   4.7218600e+02   4.3283073e+02
   6.2595444e+02   6.2397300e+02   5.7681314e+02   5.6200125e+02   4.4560839e+02
   6.1478011e+02   5.9918451e+02   5.0871591e+02   4.9020163e+02   4.4103228e+02
   6.6449556e+02   6.2297746e+02   5.0470506e+02   4.6918959e+02   4.1079945e+02
   5.7993901e+02   5.6426424e+02   4.4561427e+02   4.2704276e+02   4.2703243e+02
   5.8003201e+02   5.6448464e+02   5.5114444e+02   5.5101584e+02   4.4560926e+02
   5.8101444e+02   5.6541848e+02   4.5421881e+02   4.3585141e+02   3.8266997e+02
   6.8098347e+02   6.5355255e+02   5.7645177e+02   5.6162031e+02   4.4560804e+02
   5.8114960e+02   5.8078048e+02   5.7954553e+02   5.6423405e+02   4.4560960e+02
   6.1746976e+02   6.0105273e+02   5.0804334e+02   4.8782236e+02   4.4008418e+02
   6.2178673e+02   6.0836114e+02   5.3739283e+02   5.2736067e+02   4.4536314e+02
   6.1960664e+02   6.0855042e+02   5.4997445e+02   5.3986401e+02   4.4553010e+02
   5.8035486e+02   5.6471401e+02   4.4992784e+02   4.3343054e+02   4.2532546e+02
   6.0604441e+02   5.9679921e+02   5.4966284e+02   5.4063526e+02   4.4554030e+02
   5.7994230e+02   5.6426796e+02   4.4564242e+02   4.0228137e+02   3.9699565e+02
   6.0377326e+02   5.9352607e+02   5.3922549e+02   5.3094224e+02   4.4544616e+02
   5.8043783e+02   5.6480367e+02   4.5126140e+02   4.3793214e+02   4.2959870e+02
   6.5682629e+02   6.3212556e+02   5.4933337e+02   5.3842140e+02   4.4551287e+02
   6.4670123e+02   6.2915202e+02   5.5143910e+02   5.4047857e+02   4.4553189e+02
   5.8751173e+02   5.7279697e+02   4.8274534e+02   4.6805875e+02   4.3193576e+02
   6.1091057e+02   6.0360990e+02   5.6298941e+02   5.5186305e+02   4.4559154e+02
   5.8591995e+02   5.7776119e+02   5.6509138e+02   5.5743960e+02   4.4560395e+02
   5.8168327e+02   5.6613744e+02   4.6280551e+02   4.5317855e+02   4.3334344e+02
   5.8214183e+02   5.6968510e+02   5.5814754e+02   5.5493980e+02   4.4560488e+02
   5.7994524e+02   5.6427176e+02   4.7459316e+02   4.7457665e+02   4.4559628e+02
   6.1968916e+02   6.0491548e+02   5.2631936e+02   5.1537112e+02   4.4500023e+02
   6.9973904e+02   6.2766239e+02   5.2236065e+02   5.0868790e+02   4.4442770e+02
   5.8642593e+02   5.7285741e+02   5.1763264e+02   5.1385175e+02   4.4530490e+02
   5.8895066e+02   5.7673199e+02   5.3032701e+02   5.2573174e+02   4.4545758e+02
   5.9794395e+02   5.9372757e+02   5.7041692e+02   5.5839561e+02   4.4560447e+02
   6.1086219e+02   5.9500943e+02   4.9892399e+02   4.6790451e+02   4.0780786e+02
   5.7993817e+02   5.6426352e+02   4.4560971e+02   3.9586002e+02   3.9578159e+02
   5.8469328e+02   5.6936494e+02   4.7084371e+02   4.5415630e+02   3.9388378e+02
   5.7999665e+02   5.6432706e+02   4.4638816e+02   4.3183681e+02   4.3060413e+02
   6.6171991e+02   6.4825717e+02   5.7455993e+02   5.6017076e+02   4.4560676e+02
   6.2695135e+02   6.0719275e+02   5.0286760e+02   4.6948779e+02   4.1752069e+02
   5.9468078e+02   5.8402285e+02   5.3570019e+02   5.2923603e+02   4.4545373e+02
   5.9117521e+02   5.7979521e+02   5.3499759e+02   5.2956633e+02   4.4547707e+02
   6.1597481e+02   6.0413697e+02   5.4402352e+02   5.3441458e+02   4.4547718e+02
   5.8419721e+02   5.6882423e+02   4.6985744e+02   4.5428494e+02   4.1859392e+02
   6.6554401e+02   6.3123942e+02   5.4150832e+02   5.3063897e+02   4.4541031e+02
   6.0450396e+02   5.9536172e+02   5.4893973e+02   5.4014576e+02   4.4553766e+02
   5.8416678e+02   5.7047258e+02   5.3150473e+02   5.2901069e+02   4.4553950e+02
   6.2440114e+02   6.1809849e+02   5.6760102e+02   5.5502866e+02   4.4559886e+02
   5.8726165e+02   5.8048646e+02   5.6751632e+02   5.5843726e+02   4.4560493e+02
   6.0338153e+02   5.9218854e+02   5.2907685e+02   5.2061521e+02   4.4525820e+02
   6.4030770e+02   6.1671985e+02   5.0540294e+02   4.7426648e+02   4.2929332e+02
   5.8123378e+02   5.6598392e+02   5.0807525e+02   5.0709952e+02   4.4546361e+02
   5.7996735e+02   5.6429569e+02   4.6228278e+02   4.6213878e+02   4.4545075e+02
   6.1345354e+02   6.0031330e+02   5.2991422e+02   5.2015329e+02   4.4520753e+02
   6.1160364e+02   5.9653138e+02   5.0576546e+02   4.8514918e+02   4.3909546e+02
   5.8044555e+02   5.7266673e+02   5.7164296e+02   5.6373149e+02   4.4560944e+02
   5.8003109e+02   5.6439428e+02   5.1526435e+02   5.1520078e+02   4.4560426e+02
   5.7994557e+02   5.6427151e+02   4.4567926e+02   4.0605774e+02   4.0160252e+02
   5.8367336e+02   5.6846220e+02   4.7908139e+02   4.7133225e+02   4.3910512e+02
   6.2788620e+02   6.1235194e+02   5.2899145e+02   5.1785132e+02   4.4509409e+02
   5.9008220e+02   5.8141700e+02   5.5787187e+02   5.5064699e+02   4.4559211e+02
   5.8047899e+02   5.6484717e+02   4.5076002e+02   4.3303591e+02   4.2163740e+02
   5.8326919e+02   5.6886937e+02   5.2140732e+02   5.1940698e+02   4.4549944e+02
   5.8576880e+02   5.8501827e+02   5.7890124e+02   5.6395731e+02   4.4560951e+02
   5.7999812e+02   5.6432764e+02   4.4616482e+02   4.1447196e+02   3.9283917e+02
   5.8993296e+02   5.7551413e+02   4.8537397e+02   4.6719495e+02   4.2800360e+02
   6.1741240e+02   6.0013275e+02   5.0241368e+02   4.7355280e+02   4.2921217e+02
   5.8133197e+02   5.6603040e+02   4.9752227e+02   4.9602266e+02   4.4521437e+02
   5.8244203e+02   5.6797143e+02   5.2961799e+02   5.2806946e+02   4.4556168e+02
   5.8020721e+02   5.6457306e+02   4.7479252e+02   4.7417366e+02   4.4510322e+02
   6.3559341e+02   6.1343157e+02   5.0360349e+02   4.6878502e+02   4.0435464e+02
   5.8060345e+02   5.6498157e+02   4.5341462e+02   4.4220889e+02   4.3192982e+02
   5.8608280e+02   5.7108141e+02   4.7876915e+02   4.6481035e+02   4.3044245e+02
   6.3262475e+02   6.1153612e+02   5.0377022e+02   4.7041700e+02   4.2124018e+02
   6.6422461e+02   6.2926111e+02   5.3324235e+02   5.2188158e+02   4.4521353e+02
   5.8000666e+02   5.6433720e+02   4.4626023e+02   4.1802718e+02   4.1177411e+02
   5.8035393e+02   5.6472755e+02   4.6908593e+02   4.6784465e+02   4.4432841e+02
   6.0552080e+02   5.9618158e+02   5.4849718e+02   5.3962805e+02   4.4553316e+02
   6.9063909e+02   6.2678037e+02   5.1785317e+02   5.0211194e+02   4.4355249e+02
   6.7773043e+02   6.2724556e+02   5.2088810e+02   5.0666276e+02   4.4419901e+02
   5.8957615e+02   5.7714025e+02   5.2455995e+02   5.1964128e+02   4.4536654e+02
   6.1734381e+02   5.9992801e+02   5.0159416e+02   4.7104904e+02   4.2463377e+02
   7.3145492e+02   6.3558829e+02   5.5363583e+02   5.4239855e+02   4.4554619e+02
   5.8256536e+02   5.6706360e+02   4.6357818e+02   4.4860020e+02   4.2074064e+02
   6.5118695e+02   6.3481253e+02   5.6163989e+02   5.4971603e+02   4.4558411e+02
   5.8020539e+02   5.6455173e+02   4.4814653e+02   4.2635980e+02   4.1606016e+02
   6.1258103e+02   6.0348061e+02   5.5652649e+02   5.4624054e+02   4.4557132e+02
   6.4319891e+02   6.2496869e+02   5.4118981e+02   5.3049698e+02   4.4541003e+02
   6.5321325e+02   6.2947746e+02   5.4293350e+02   5.3213725e+02   4.4543517e+02
   6.1282486e+02   6.0323429e+02   5.5435527e+02   5.4428529e+02   4.4556136e+02
   5.7994619e+02   5.6427243e+02   4.4574933e+02   4.3457293e+02   4.3438307e+02
   5.8206688e+02   5.6653326e+02   4.6033690e+02   4.4360024e+02   3.9931448e+02
   5.7996888e+02   5.6429689e+02   4.4727870e+02   4.4477761e+02   4.4306096e+02
   5.9355232e+02   5.8217331e+02   5.2931191e+02   5.2313915e+02   4.4537850e+02
   5.7995314e+02   5.6427993e+02   4.5782976e+02   4.5772401e+02   4.4549070e+02
   6.2074177e+02   6.1245200e+02   5.6114752e+02   5.4983370e+02   4.4558509e+02
   5.9224491e+02   5.8156370e+02   5.4023633e+02   5.3428713e+02   4.4551360e+02
   6.6618822e+02   6.2935288e+02   5.3305122e+02   5.2166512e+02   4.4520679e+02
   6.0223306e+02   5.9105229e+02   5.2811339e+02   5.1978777e+02   4.4524250e+02
   5.8703683e+02   5.7455756e+02   5.3502593e+02   5.3111880e+02   4.4552045e+02
   6.7932279e+02   6.2400901e+02   5.0639905e+02   4.7547500e+02   4.3066312e+02
   6.5825467e+02   6.2227354e+02   5.0457018e+02   4.6888356e+02   3.8622893e+02
   5.8102601e+02   5.6755501e+02   5.5917740e+02   5.5700313e+02   4.4560738e+02
   5.9305806e+02   5.8134127e+02   5.2598077e+02   5.1985359e+02   4.4532265e+02
   6.1878655e+02   6.0995954e+02   5.5926668e+02   5.4829390e+02   4.4557973e+02
   5.8834643e+02   5.7587883e+02   5.2903565e+02   5.2467082e+02   4.4545363e+02
   5.9401591e+02   5.8418885e+02   5.4484687e+02   5.3817556e+02   4.4553671e+02
   6.2568143e+02   6.1507640e+02   5.5398872e+02   5.4327363e+02   4.4555359e+02
   5.8039883e+02   5.6476124e+02   4.5235070e+02   4.4346778e+02   4.3530465e+02
   6.2852586e+02   6.1379255e+02   5.3462495e+02   5.2407279e+02   4.4528607e+02
   5.8022578e+02   5.6457517e+02   4.4950795e+02   4.3799346e+02   4.3268459e+02
   5.7993918e+02   5.6426455e+02   4.6765940e+02   4.6765723e+02   4.4560732e+02
   5.8526290e+02   5.8142172e+02   5.7444747e+02   5.6247704e+02   4.4560853e+02
   6.2521004e+02   6.0925039e+02   5.2342441e+02   5.1141792e+02   4.4472647e+02
   5.8336341e+02   5.6793807e+02   4.6904187e+02   4.5655126e+02   4.2860224e+02
   6.1284809e+02   6.0193048e+02   5.4667635e+02   5.3722906e+02   4.4550905e+02
   5.9791384e+02   5.8691037e+02   5.2904090e+02   5.2170133e+02   4.4531709e+02
   5.8151446e+02   5.6629508e+02   5.0206006e+02   5.0063013e+02   4.4530760e+02
   5.9199862e+02   5.8043653e+02   5.3065229e+02   5.2498707e+02   4.4541917e+02
   6.2035340e+02   6.0202588e+02   5.0148125e+02   4.6849804e+02   4.0916719e+02
   5.8401181e+02   5.6887413e+02   4.8064566e+02   4.7272346e+02   4.3935417e+02
   5.8118836e+02   5.6578110e+02   4.8808709e+02   4.8626331e+02   4.4480533e+02
   6.2720686e+02   6.0836414e+02   5.0678290e+02   4.8156826e+02   4.3655491e+02
   6.3177521e+02   6.2201064e+02   5.6028292e+02   5.4877594e+02   4.4558090e+02
   5.8048062e+02   5.6518494e+02   5.3779587e+02   5.3737804e+02   4.4560328e+02
   5.8094162e+02   5.6628455e+02   5.4853315e+02   5.4749083e+02   4.4560448e+02
   5.8079712e+02   5.6550060e+02   5.2121096e+02   5.2065661e+02   4.4558047e+02
   5.8918545e+02   5.8709432e+02   5.7641969e+02   5.6276773e+02   4.4560889e+02
   6.5514654e+02   6.2177654e+02   5.0469534e+02   4.6960628e+02   4.1574252e+02
   5.8060968e+02   5.6498583e+02   4.5136313e+02   4.3155706e+02   4.0509792e+02
   5.7996952e+02   5.6429767e+02   4.4607835e+02   4.3364371e+02   4.3297701e+02
   5.8254870e+02   5.6710565e+02   4.7076609e+02   4.6284234e+02   4.3655066e+02
   6.6086227e+02   6.2797370e+02   5.2865443e+02   5.1659595e+02   4.4501610e+02
   5.8746633e+02   5.7262863e+02   4.8029808e+02   4.6372707e+02   4.2610961e+02
   5.9509460e+02   5.8665045e+02   5.5364980e+02   5.4580891e+02   4.4557485e+02
   6.1082483e+02   6.0188358e+02   5.5594274e+02   5.4584987e+02   4.4556964e+02
   5.9433429e+02   5.8030827e+02   4.8967474e+02   4.6656332e+02   4.2091757e+02
   7.3311854e+02   6.2739395e+02   5.2023222e+02   5.0569744e+02   4.4407721e+02
   5.8034842e+02   5.6476115e+02   4.8566164e+02   4.8502561e+02   4.4529821e+02
   6.2152084e+02   6.0609259e+02   5.2311670e+02   5.1137919e+02   4.4473604e+02
   5.8002074e+02   5.6441503e+02   5.4166723e+02   5.4159508e+02   4.4560871e+02
   5.8025292e+02   5.6764997e+02   5.6597059e+02   5.6287786e+02   4.4560921e+02
   6.6597734e+02   6.2952393e+02   5.3390686e+02   5.2260710e+02   4.4523421e+02
   5.8002495e+02   5.6435779e+02   4.4720974e+02   4.3828813e+02   4.3632305e+02
   5.8006953e+02   5.6442419e+02   4.8669964e+02   4.8650201e+02   4.4551991e+02
   5.8133463e+02   5.6594365e+02   4.8676636e+02   4.8465616e+02   4.4459574e+02
   5.8755666e+02   5.7287443e+02   4.8333393e+02   4.6894487e+02   4.3279244e+02
   5.9073207e+02   5.9016659e+02   5.7900166e+02   5.6385820e+02   4.4560943e+02
   5.8766917e+02   5.7579107e+02   5.4005147e+02   5.3567735e+02   4.4554299e+02
   6.1391111e+02   6.0208562e+02   5.4169177e+02   5.3229529e+02   4.4545165e+02
   5.8107758e+02   5.6549249e+02   4.6147001e+02   4.5482983e+02   4.3763113e+02
   5.8050570e+02   5.6488747e+02   4.6601834e+02   4.6390054e+02   4.4328407e+02
   5.8004111e+02   5.6437484e+02   4.4921663e+02   4.4553966e+02   4.4172062e+02
   6.0120842e+02   5.9988809e+02   5.7735170e+02   5.6270028e+02   4.4560887e+02
   5.8636604e+02   5.7598939e+02   5.5588356e+02   5.5041566e+02   4.4559448e+02
   5.8019572e+02   5.6466982e+02   5.3054584e+02   5.3036783e+02   4.4560486e+02
   5.8187470e+02   5.6700076e+02   5.2164875e+02   5.2044403e+02   4.4554642e+02
   5.9374895e+02   5.9359303e+02   5.7965949e+02   5.6412869e+02   4.4560951e+02
   5.8358971e+02   5.6973803e+02   5.3330020e+02   5.3107317e+02   4.4555546e+02
   5.8335824e+02   5.8320451e+02   5.7975293e+02   5.6422845e+02   4.4560957e+02
   5.8780958e+02   5.7663753e+02   5.4665342e+02   5.4176739e+02   4.4556967e+02
   5.8007938e+02   5.6441735e+02   4.5977307e+02   4.5891798e+02   4.4464387e+02
   5.8318949e+02   5.6773450e+02   4.6695606e+02   4.5286795e+02   4.2415540e+02
   5.8118601e+02   5.6560380e+02   4.5717310e+02   4.4423336e+02   4.2821446e+02
   5.8058906e+02   5.6497113e+02   4.6245148e+02   4.5918098e+02   4.4190113e+02
   6.1608780e+02   6.0448319e+02   5.4560102e+02   5.3593968e+02   4.4549430e+02
   6.0242169e+02   5.9166779e+02   5.3289993e+02   5.2480175e+02   4.4535362e+02
   5.9479946e+02   5.9330769e+02   5.7709668e+02   5.6275925e+02   4.4560889e+02
   6.2315277e+02   6.1069784e+02   5.4414480e+02   5.3407118e+02   4.4546897e+02
   5.9532535e+02   5.8446855e+02   5.3250347e+02   5.2590301e+02   4.4540694e+02
   5.9227600e+02   5.8119747e+02   5.3589342e+02   5.3009561e+02   4.4547562e+02
   5.8101947e+02   5.6587240e+02   5.2626895e+02   5.2556697e+02   4.4558357e+02
   5.8363444e+02   5.7015234e+02   5.3994299e+02   5.3747157e+02   4.4557540e+02
   5.8475200e+02   5.6943566e+02   4.7126240e+02   4.5484210e+02   4.1221096e+02
   6.4938466e+02   6.2111369e+02   5.0732647e+02   4.7934826e+02   4.3456982e+02
   6.0160135e+02   5.8975991e+02   5.1947588e+02   5.1019967e+02   4.4478410e+02
   6.0870825e+02   5.9404609e+02   5.0249283e+02   4.7930613e+02   4.3565739e+02
   5.8417785e+02   5.8333122e+02   5.7886499e+02   5.6401229e+02   4.4560944e+02
   5.8134638e+02   5.6582553e+02   4.7103871e+02   4.6708346e+02   4.4156476e+02
   5.8198055e+02   5.6663643e+02   4.8157623e+02   4.7797686e+02   4.4319736e+02
   5.8383592e+02   5.6841860e+02   4.6796465e+02   4.5165134e+02   4.0484838e+02
   5.8349852e+02   5.7019361e+02   5.4357920e+02   5.4100400e+02   4.4558451e+02
   6.0757847e+02   5.9666343e+02   5.3882150e+02   5.3006841e+02   4.4542730e+02
   5.8506765e+02   5.6982503e+02   4.7360304e+02   4.5854151e+02   4.2393196e+02
   6.5483473e+02   6.2574921e+02   5.2240817e+02   5.0886488e+02   4.4445018e+02
   5.8109288e+02   5.6550470e+02   4.5683645e+02   4.4452320e+02   4.2945055e+02
   5.8630323e+02   5.7266617e+02   5.1664633e+02   5.1290214e+02   4.4528097e+02
   6.3252117e+02   6.2714299e+02   5.7156427e+02   5.5798065e+02   4.4560421e+02
