# Supplementary material for: Rethinking Colour Constancy
Source: PLoS One. 2015 Sep 10;10(9):e0135029. doi: 10.1371/journal.pone.0135029 (PMC4565710; doi:10.1371/journal.pone.0135029)
Supplement: S1 Dataset — (ZIP) [file pone.0135029.s002.zip › 5-TransitionMetamerReflectanceData/NtoB_20munsells/fiveTr_18.txt]

   4.3757380e+02   4.5259181e+02   5.7138399e+02   5.8697225e+02   6.5796688e+02
   4.6790995e+02   4.8771394e+02   5.1119098e+02   5.1797454e+02   6.2167195e+02
   4.7133109e+02   5.0043474e+02   6.0283237e+02   6.1320423e+02   6.3409873e+02
   4.5986648e+02   4.6413713e+02   4.7797782e+02   5.0371036e+02   6.2087084e+02
   4.1776746e+02   4.2189101e+02   4.7281541e+02   5.0273276e+02   6.2070785e+02
   4.3675725e+02   4.5180476e+02   5.2909172e+02   5.3822251e+02   6.2655503e+02
   4.5423236e+02   4.6772894e+02   5.5672282e+02   5.6673814e+02   6.3260025e+02
   4.5187263e+02   4.5736294e+02   4.8023766e+02   5.0470626e+02   6.2112546e+02
   4.4795143e+02   4.6126863e+02   5.2849418e+02   5.3724141e+02   6.2589686e+02
   4.5983089e+02   4.7419701e+02   5.2773761e+02   5.3549406e+02   6.2466381e+02
   4.1086222e+02   4.4258588e+02   5.3777122e+02   5.4711564e+02   6.2864367e+02
   4.3717807e+02   4.5223386e+02   5.4083168e+02   5.5003185e+02   6.2888261e+02
   4.6705234e+02   4.8687749e+02   5.3751087e+02   5.4298122e+02   6.2406042e+02
   4.3769521e+02   4.3795791e+02   4.7204838e+02   5.0249557e+02   6.2063608e+02
   4.6733877e+02   4.8773020e+02   5.8540483e+02   6.0095931e+02   6.6977995e+02
   4.7178718e+02   5.0242326e+02   6.2058247e+02   6.2547653e+02   6.2551222e+02
   4.4605393e+02   4.5970248e+02   5.6345129e+02   5.7565219e+02   6.3885039e+02
   4.2963715e+02   4.4695766e+02   5.1916858e+02   5.2914136e+02   6.2522210e+02
   4.7177781e+02   5.0238112e+02   6.1305602e+02   6.1371650e+02   6.2131205e+02
   4.6686527e+02   4.8629763e+02   5.3010152e+02   5.3577465e+02   6.2337550e+02
   4.4132621e+02   4.4354511e+02   4.7440799e+02   5.0314214e+02   6.2081395e+02
   4.0467888e+02   4.4205021e+02   5.2021794e+02   5.3019235e+02   6.2552347e+02
   4.4142508e+02   4.5566300e+02   5.7272184e+02   5.8875502e+02   6.7271027e+02
   4.4060507e+02   4.4632619e+02   4.7944180e+02   5.0472543e+02   6.2120563e+02
   4.3563740e+02   4.5114584e+02   5.4361083e+02   5.5303937e+02   6.2968671e+02
   4.3361294e+02   4.4975777e+02   5.4272297e+02   5.5214104e+02   6.2952799e+02
   4.3357283e+02   4.4953260e+02   5.2557164e+02   5.3491601e+02   6.2608384e+02
   4.6972151e+02   4.9418456e+02   5.2951494e+02   5.3297824e+02   6.2204101e+02
   4.5828617e+02   4.7193969e+02   5.1815376e+02   5.2690616e+02   6.2368111e+02
   4.3487838e+02   4.3606712e+02   4.7286777e+02   5.0272885e+02   6.2070344e+02
   4.1903209e+02   4.4349490e+02   5.3873549e+02   5.4808440e+02   6.2882779e+02
   4.4236246e+02   4.5506663e+02   5.0436378e+02   5.1695355e+02   6.2316196e+02
   4.5061513e+02   4.6371215e+02   5.2129861e+02   5.3035612e+02   6.2468912e+02
   4.7178581e+02   5.0241757e+02   6.2055265e+02   6.4796396e+02   6.4813989e+02
   4.7062191e+02   4.9763459e+02   5.9932155e+02   6.1918795e+02   6.7272506e+02
   4.4105750e+02   4.5500489e+02   5.2035253e+02   5.2992748e+02   6.2506483e+02
   4.0327787e+02   4.2123795e+02   4.7372075e+02   5.0301483e+02   6.2079242e+02
   4.6266085e+02   4.6493962e+02   4.7481829e+02   5.0292377e+02   6.2071502e+02
   4.3019604e+02   4.4765391e+02   5.4605398e+02   5.5576822e+02   6.3063797e+02
   4.7177247e+02   5.0235707e+02   6.1999717e+02   6.4588424e+02   6.4746766e+02
   4.6802871e+02   4.8950956e+02   5.6199450e+02   5.6829714e+02   6.2760518e+02
   4.6458003e+02   4.8188238e+02   5.7897704e+02   5.9316357e+02   6.5149260e+02
   4.6714842e+02   4.8726234e+02   5.7699828e+02   5.8748166e+02   6.3802059e+02
   4.3045344e+02   4.4778069e+02   5.4213632e+02   5.5157534e+02   6.2948133e+02
   4.4209200e+02   4.5479610e+02   5.0406845e+02   5.1675873e+02   6.2314316e+02
   4.4801995e+02   4.6152044e+02   5.7367008e+02   5.8966263e+02   6.7221799e+02
   4.5507607e+02   4.6863170e+02   5.7474746e+02   5.9034468e+02   6.6068116e+02
   4.7176002e+02   5.0230041e+02   6.1970041e+02   6.6069928e+02   7.4195132e+02
   4.7173177e+02   5.0217325e+02   6.1841283e+02   6.4313632e+02   6.4856745e+02
   4.6137179e+02   4.7659794e+02   5.4417468e+02   5.5179376e+02   6.2699466e+02
   4.2151173e+02   4.4017117e+02   4.9286442e+02   5.1063545e+02   6.2247453e+02
   4.2465068e+02   4.4481218e+02   5.2461517e+02   5.3414621e+02   6.2610655e+02
   3.8350078e+02   4.2396088e+02   4.7484271e+02   5.0336845e+02   6.2089422e+02
   4.3023008e+02   4.4758427e+02   5.3417640e+02   5.4335795e+02   6.2767322e+02
   4.6990878e+02   4.9478423e+02   5.2852252e+02   5.3179947e+02   6.2188430e+02
   4.4498022e+02   4.4753054e+02   4.7500404e+02   5.0327906e+02   6.2084423e+02
   4.7172462e+02   5.0214029e+02   6.0391908e+02   6.0525342e+02   6.2227434e+02
   4.7138888e+02   5.0066585e+02   5.5232414e+02   5.5324556e+02   6.2133324e+02
   4.7173916e+02   5.0220609e+02   6.0092588e+02   6.0162787e+02   6.2158244e+02
   4.5759846e+02   4.6999038e+02   5.0435795e+02   5.1593063e+02   6.2243418e+02
   4.6047496e+02   4.7238149e+02   4.9759953e+02   5.1135471e+02   6.2180293e+02
   4.5288514e+02   4.6030397e+02   4.8435862e+02   5.0611223e+02   6.2136321e+02
   4.4596327e+02   4.5910027e+02   5.1510895e+02   5.2519893e+02   6.2417535e+02
   4.1572365e+02   4.4270534e+02   5.2082150e+02   5.3071929e+02   6.2559215e+02
   4.7134529e+02   5.0049513e+02   6.0569495e+02   6.2074218e+02   6.4087947e+02
   4.3974874e+02   4.4093812e+02   4.7305886e+02   5.0277007e+02   6.2071342e+02
   4.7161412e+02   5.0165048e+02   5.9006383e+02   5.9119260e+02   6.2229324e+02
   3.9197013e+02   4.4234140e+02   5.4395672e+02   5.5366123e+02   6.3027154e+02
   4.3699513e+02   4.5203031e+02   5.3303147e+02   5.4208075e+02   6.2723935e+02
   4.5387958e+02   4.6731692e+02   5.4230141e+02   5.5079425e+02   6.2789743e+02
   4.7136223e+02   5.0056648e+02   5.8771984e+02   5.9007315e+02   6.2420418e+02
   4.6983833e+02   4.7914837e+02   4.8225814e+02   5.0322272e+02   6.2071042e+02
   4.3008744e+02   4.4757879e+02   5.4332843e+02   5.5285413e+02   6.2982143e+02
   4.1463620e+02   4.4274122e+02   5.2727402e+02   5.3670867e+02   6.2660690e+02
   4.7065171e+02   4.9774601e+02   5.9963283e+02   6.1974909e+02   6.8824023e+02
   4.6053716e+02   4.7540610e+02   5.5018639e+02   5.5836667e+02   6.2865840e+02
   4.1208244e+02   4.3205192e+02   4.8042759e+02   5.0530307e+02   6.2139734e+02
   4.1620766e+02   4.2311753e+02   4.7351148e+02   5.0294699e+02   6.2077113e+02
   4.3234782e+02   4.4898561e+02   5.7202178e+02   5.8815498e+02   6.8370696e+02
   4.6631705e+02   4.7414314e+02   4.8238430e+02   5.0415995e+02   6.2086353e+02
   4.2591254e+02   4.4557793e+02   5.5742095e+02   5.6888365e+02   6.3598051e+02
   4.2636776e+02   4.4577418e+02   5.7140144e+02   5.8740129e+02   6.6610291e+02
   4.7174053e+02   5.0221284e+02   6.1885913e+02   6.4752226e+02   6.5340266e+02
   4.0224696e+02   4.4241580e+02   5.5042998e+02   5.6071982e+02   6.3254021e+02
   4.6623123e+02   4.8515584e+02   5.8260907e+02   5.9757368e+02   6.5858152e+02
   4.0425767e+02   4.4207559e+02   5.2130274e+02   5.3116786e+02   6.2568420e+02
   4.7164046e+02   5.0176310e+02   5.5705482e+02   5.5742614e+02   6.2093618e+02
   4.3328010e+02   4.4958936e+02   5.6578996e+02   5.7926040e+02   6.4363196e+02
   4.4641138e+02   4.4959460e+02   4.7603992e+02   5.0355310e+02   6.2090858e+02
   4.2933666e+02   4.3391439e+02   4.7555001e+02   5.0355520e+02   6.2093617e+02
   4.3205021e+02   4.4872948e+02   5.4037185e+02   5.4965971e+02   6.2897445e+02
   4.3719099e+02   4.5230555e+02   5.7089418e+02   5.8627300e+02   6.5541851e+02
   4.4347071e+02   4.5701202e+02   5.1828657e+02   5.2802697e+02   6.2468643e+02
   3.8995089e+02   4.4209012e+02   5.2483715e+02   5.3441910e+02   6.2623192e+02
   4.3248337e+02   4.4904005e+02   5.4718920e+02   5.5695978e+02   6.3092656e+02
   4.3703098e+02   4.5218745e+02   5.7206232e+02   5.8801057e+02   6.6573478e+02
   4.5485752e+02   4.6369253e+02   4.8823567e+02   5.0749961e+02   6.2153932e+02
   4.7085626e+02   4.9852502e+02   6.0156087e+02   6.2249322e+02   6.9759185e+02
   4.1944119e+02   4.4342307e+02   5.2747278e+02   5.3688370e+02   6.2661616e+02
   4.3106934e+02   4.4807384e+02   5.3415700e+02   5.4332471e+02   6.2764751e+02
   4.4009558e+02   4.4455291e+02   4.7738573e+02   5.0404703e+02   6.2104696e+02
   4.6043667e+02   4.7490685e+02   5.2218360e+02   5.3019464e+02   6.2389505e+02
   4.3757784e+02   4.3851806e+02   4.7273903e+02   5.0268690e+02   6.2069071e+02
   3.9276157e+02   4.3950436e+02   4.9779267e+02   5.1328612e+02   6.2293635e+02
   4.2991725e+02   4.4750118e+02   5.4713950e+02   5.5695435e+02   6.3100771e+02
   4.4746253e+02   4.4971480e+02   4.7472984e+02   5.0317755e+02   6.2081346e+02
   4.7133677e+02   5.0045546e+02   5.6032500e+02   5.6147933e+02   6.2169409e+02
   4.2406612e+02   4.4434504e+02   5.1622174e+02   5.2668228e+02   6.2489992e+02
   4.4229680e+02   4.5638872e+02   5.5454213e+02   5.6496428e+02   6.3324387e+02
   4.6247230e+02   4.6457158e+02   4.7456805e+02   5.0288364e+02   6.2070804e+02
   4.4925614e+02   4.6250494e+02   5.2730683e+02   5.3602435e+02   6.2562700e+02
   4.6469437e+02   4.6470940e+02   4.7180591e+02   5.0242631e+02   6.2061568e+02
   4.2317120e+02   4.4458275e+02   5.4826938e+02   5.5827020e+02   6.3157743e+02
   4.3172385e+02   4.4835265e+02   5.2615275e+02   5.3549883e+02   6.2622317e+02
   4.6912504e+02   4.9254201e+02   5.4374306e+02   5.4777145e+02   6.2345665e+02
   4.5485841e+02   4.6832051e+02   5.3885406e+02   5.4709404e+02   6.2705408e+02
   4.3481601e+02   4.3599351e+02   4.7285447e+02   5.0272493e+02   6.2070233e+02
   4.1585375e+02   4.1648412e+02   4.7187496e+02   5.0244970e+02   6.2062365e+02
   4.5930387e+02   4.7323250e+02   5.1803747e+02   5.2666577e+02   6.2356202e+02
   4.7172122e+02   4.7499094e+02   4.7506814e+02   5.0243011e+02   6.2061619e+02
   4.4322221e+02   4.4372083e+02   4.7236475e+02   5.0257359e+02   6.2065748e+02
   4.6088007e+02   4.7467665e+02   5.0855286e+02   5.1851996e+02   6.2249752e+02
   4.2568797e+02   4.4523515e+02   5.2614857e+02   5.3557763e+02   6.2633626e+02
   4.2641215e+02   4.4577075e+02   5.5049856e+02   5.6070131e+02   6.3236161e+02
   4.5378438e+02   4.6711555e+02   5.3087189e+02   5.3920199e+02   6.2580189e+02
   4.7084049e+02   4.9846448e+02   6.0144287e+02   6.2243020e+02   7.2014735e+02
   4.3480443e+02   4.4914483e+02   5.0426189e+02   5.1711290e+02   6.2334612e+02
   4.4554339e+02   4.5914364e+02   5.3510896e+02   5.4386520e+02   6.2717716e+02
   4.4158335e+02   4.4172282e+02   4.7194017e+02   5.0246385e+02   6.2062662e+02
   4.5745585e+02   4.7093777e+02   5.1857283e+02   5.2737078e+02   6.2380953e+02
   4.2376848e+02   4.4477180e+02   5.4794257e+02   5.5790821e+02   6.3144877e+02
   4.7065947e+02   4.9770243e+02   5.4274959e+02   5.4490825e+02   6.2197002e+02
   4.4192151e+02   4.5595677e+02   5.3347767e+02   5.4237826e+02   6.2709558e+02
   4.1452884e+02   4.4297247e+02   5.6094946e+02   5.7337574e+02   6.3899058e+02
   4.7142007e+02   5.0081111e+02   5.7956117e+02   5.8106033e+02   6.2262301e+02
   4.6814810e+02   4.6970072e+02   4.7359709e+02   5.0257442e+02   6.2064150e+02
   4.6277833e+02   4.6551159e+02   4.7546837e+02   5.0303946e+02   6.2073541e+02
   4.7167831e+02   5.0188664e+02   5.2750977e+02   5.2778833e+02   6.2069946e+02
   4.5450180e+02   4.6493074e+02   4.9417411e+02   5.1024402e+02   6.2191333e+02
   4.2046520e+02   4.4206861e+02   5.0301207e+02   5.1645573e+02   6.2338969e+02
   4.4174862e+02   4.5578197e+02   5.3109814e+02   5.4003409e+02   6.2668219e+02
   4.6700812e+02   4.6968690e+02   4.7509404e+02   5.0278561e+02   6.2067798e+02
   4.7127296e+02   5.0019242e+02   6.0073327e+02   6.0953299e+02   6.3264183e+02
   4.3158073e+02   4.4849407e+02   5.5378303e+02   5.6440937e+02   6.3363379e+02
   4.3902964e+02   4.5363818e+02   5.3806299e+02   5.4708913e+02   6.2815139e+02
   4.3487965e+02   4.5017711e+02   5.1658097e+02   5.2682476e+02   6.2476044e+02
   3.8153304e+02   4.2525983e+02   4.7547429e+02   5.0357050e+02   6.2095076e+02
   3.8039881e+02   4.4238527e+02   5.7125496e+02   5.8734473e+02   6.7024757e+02
   4.1445233e+02   4.4251211e+02   5.1907352e+02   5.2916842e+02   6.2534450e+02
   4.1317117e+02   4.4265826e+02   5.3032605e+02   5.3967389e+02   6.2714156e+02
   4.7175961e+02   5.0066959e+02   5.0142589e+02   5.0311824e+02   6.2062101e+02
   4.0840961e+02   4.4253987e+02   5.4750528e+02   5.5749004e+02   6.3141762e+02
   4.6662070e+02   4.8602123e+02   5.8136776e+02   5.9478675e+02   6.4862235e+02
   4.7160630e+02   5.0161543e+02   6.0646196e+02   6.1222851e+02   6.2734030e+02
   4.6533916e+02   4.8114989e+02   5.0480203e+02   5.1453534e+02   6.2175902e+02
   3.9565082e+02   4.3360333e+02   4.8306418e+02   5.0634535e+02   6.2164462e+02
   4.4046993e+02   4.5487640e+02   5.7253612e+02   5.8853248e+02   6.6910434e+02
   4.2808551e+02   4.4627376e+02   5.2434930e+02   5.3386085e+02   6.2601590e+02
   4.7006564e+02   4.8195672e+02   4.8531924e+02   5.0353114e+02   6.2073151e+02
   4.5475842e+02   4.6829081e+02   5.7422484e+02   5.8957700e+02   6.5723219e+02
   4.4055547e+02   4.5494598e+02   5.6989160e+02   5.8464441e+02   6.5049444e+02
   4.3461429e+02   4.3772298e+02   4.7483633e+02   5.0330888e+02   6.2086499e+02
   4.6927409e+02   4.9307927e+02   5.7220239e+02   5.7826873e+02   6.2870740e+02
   4.3062832e+02   4.4696790e+02   5.0936945e+02   5.2096517e+02   6.2396369e+02
   4.2503563e+02   4.4524424e+02   5.6445410e+02   5.7771903e+02   6.4251457e+02
   4.6908641e+02   4.9195875e+02   5.2224809e+02   5.2672304e+02   6.2193098e+02
   4.3439826e+02   4.4985152e+02   5.1674672e+02   5.2697716e+02   6.2479455e+02
   4.7174587e+02   5.0223591e+02   5.5759338e+02   5.5770061e+02   6.2070818e+02
   4.2519934e+02   4.4060146e+02   4.9018396e+02   5.0931212e+02   6.2222647e+02
   4.5767031e+02   4.7151074e+02   5.3372909e+02   5.4165200e+02   6.2581386e+02
   4.4857005e+02   4.6204747e+02   5.6611722e+02   5.7885227e+02   6.4116330e+02
   4.7001856e+02   4.9312597e+02   5.0706193e+02   5.1257098e+02   6.2105566e+02
   4.7021038e+02   4.9614038e+02   5.9478200e+02   6.1004687e+02   6.4927702e+02
   4.7128086e+02   5.0021533e+02   5.5506697e+02   5.5624059e+02   6.2160970e+02
   4.2151206e+02   4.2991394e+02   4.7621155e+02   5.0379328e+02   6.2100682e+02
   4.7074039e+02   4.9807474e+02   5.6093876e+02   5.6340844e+02   6.2303900e+02
   4.3298716e+02   4.3348194e+02   4.7219750e+02   5.0253985e+02   6.2064902e+02
   4.0842141e+02   4.2595268e+02   4.7559872e+02   5.0360862e+02   6.2096064e+02
   4.7028221e+02   4.9599137e+02   5.2474713e+02   5.2770203e+02   6.2151584e+02
   4.4576009e+02   4.5924141e+02   5.2751357e+02   5.3639188e+02   6.2588053e+02
   4.2407662e+02   4.2410215e+02   4.7179721e+02   5.0242666e+02   6.2061636e+02
   4.2398971e+02   4.4483476e+02   5.4559920e+02   5.5535486e+02   6.3064858e+02
   4.7125152e+02   4.9997761e+02   5.3176194e+02   5.3293398e+02   6.2108273e+02
   4.3659072e+02   4.4786907e+02   4.9086870e+02   5.0944754e+02   6.2216898e+02
   4.3501617e+02   4.4389199e+02   4.8353446e+02   5.0635978e+02   6.2159126e+02
   4.4563478e+02   4.5931995e+02   5.5504150e+02   5.6539080e+02   6.3312445e+02
   4.4177467e+02   4.5579159e+02   5.3016180e+02   5.3911883e+02   6.2652213e+02
   4.6408452e+02   4.8099801e+02   5.8048697e+02   5.9623115e+02   6.9789139e+02
   4.6893628e+02   4.9206550e+02   5.7232987e+02   5.7896095e+02   6.2963086e+02
   4.7137074e+02   5.0054632e+02   5.3882629e+02   5.3973016e+02   6.2108757e+02
   4.6798352e+02   4.8911547e+02   5.3113478e+02   5.3611003e+02   6.2302347e+02
   4.6871145e+02   4.9115317e+02   5.3206782e+02   5.3647534e+02   6.2274961e+02
   4.4933547e+02   4.5349586e+02   4.7781217e+02   5.0401567e+02   6.2100319e+02
   4.7145798e+02   5.0097287e+02   6.0966099e+02   6.2895715e+02   6.4767027e+02
   4.7127107e+02   5.0018418e+02   5.9347187e+02   5.9758219e+02   6.2693333e+02
   4.3765129e+02   4.5147123e+02   5.0640824e+02   5.1857330e+02   6.2349664e+02
   4.2960516e+02   4.4735267e+02   5.5651968e+02   5.6772367e+02   6.3524459e+02
   4.5999964e+02   4.7464504e+02   5.4920298e+02   5.5741600e+02   6.2853370e+02
   4.7096296e+02   4.9891459e+02   5.5019163e+02   5.5193793e+02   6.2193506e+02
   4.2611641e+02   4.4564146e+02   5.4895835e+02   5.5899544e+02   6.3177030e+02
   4.1957950e+02   4.4351478e+02   5.3127559e+02   5.4058221e+02   6.2728286e+02
   4.7177620e+02   5.0237357e+02   6.2004936e+02   6.3863927e+02   6.3962708e+02
   4.6805791e+02   4.8136853e+02   4.9007442e+02   5.0570014e+02   6.2095461e+02
   4.3916110e+02   4.5381863e+02   5.5763817e+02   5.6881018e+02   6.3527606e+02
   4.5491024e+02   4.6807291e+02   5.1951807e+02   5.2845102e+02   6.2414498e+02
   4.1315808e+02   4.4274546e+02   5.3718808e+02   5.4651832e+02   6.2850542e+02
   4.6872271e+02   4.9125583e+02   5.3571881e+02   5.4006242e+02   6.2302784e+02
   4.4836353e+02   4.6184117e+02   5.5632481e+02   5.6675417e+02   6.3341648e+02
   4.2160742e+02   4.4379497e+02   5.2160879e+02   5.3140407e+02   6.2567594e+02
   4.6518407e+02   4.8245073e+02   5.1974443e+02   5.2678776e+02   6.2285814e+02
   4.3941849e+02   4.5397562e+02   5.4221282e+02   5.5144342e+02   6.2911673e+02
   4.6927295e+02   4.9307315e+02   5.9151111e+02   6.0854120e+02   6.9520892e+02
   4.5071898e+02   4.6383432e+02   5.2214779e+02   5.3112269e+02   6.2479586e+02
   4.7171604e+02   5.0210137e+02   5.6019093e+02   5.6038504e+02   6.2079097e+02
   4.2904406e+02   4.4674009e+02   5.2301487e+02   5.3261084e+02   6.2579358e+02
   4.6006744e+02   4.7476901e+02   5.7756336e+02   5.9353795e+02   7.3722340e+02
   4.6871323e+02   4.9134941e+02   5.4602806e+02   5.5051009e+02   6.2402428e+02
   4.6772855e+02   4.6867209e+02   4.7290444e+02   5.0252264e+02   6.2063330e+02
   4.4802633e+02   4.6150728e+02   5.5067795e+02   5.6020911e+02   6.3100704e+02
   4.4956618e+02   4.5255128e+02   4.7592198e+02   5.0347089e+02   6.2087873e+02
   4.4781583e+02   4.5975787e+02   5.0274019e+02   5.1560210e+02   6.2281737e+02
   4.5981949e+02   4.5989073e+02   4.7187875e+02   5.0243962e+02   6.2061935e+02
   4.5500186e+02   4.6852687e+02   5.4913852e+02   5.5800733e+02   6.2954060e+02
   4.1896671e+02   4.4316812e+02   5.2052227e+02   5.3043929e+02   6.2553371e+02
   4.6931836e+02   4.9321428e+02   5.7612318e+02   5.8290642e+02   6.3035931e+02
   4.2967335e+02   4.4693964e+02   5.1805491e+02   5.2817864e+02   6.2506871e+02
   4.6836879e+02   4.9044282e+02   5.8052089e+02   5.9052323e+02   6.3768106e+02
   4.3897466e+02   4.4648052e+02   4.8224317e+02   5.0578446e+02   6.2144720e+02
   4.6342234e+02   4.7862346e+02   5.0967305e+02   5.1881348e+02   6.2230934e+02
   4.4332523e+02   4.5322918e+02   4.9013006e+02   5.0890613e+02   6.2198849e+02
   4.5498611e+02   4.6657590e+02   5.0042834e+02   5.1364726e+02   6.2230164e+02
   4.6030119e+02   4.6244704e+02   4.7466849e+02   5.0295630e+02   6.2072841e+02
   4.1473760e+02   4.3208192e+02   4.8007627e+02   5.0516551e+02   6.2136248e+02
   4.2017115e+02   4.4300494e+02   5.1209657e+02   5.2323762e+02   6.2439886e+02
   4.5537305e+02   4.6893568e+02   5.5074994e+02   5.5971717e+02   6.2998452e+02
   4.4819155e+02   4.6150516e+02   5.2899547e+02   5.3771728e+02   6.2595883e+02
   4.7134433e+02   5.0048711e+02   5.6108347e+02   5.6224074e+02   6.2170851e+02
   4.5600703e+02   4.6965206e+02   5.5267121e+02   5.6179381e+02   6.3052365e+02
   4.6570076e+02   4.8394557e+02   5.4132995e+02   5.4752350e+02   6.2512693e+02
   4.6009627e+02   4.7473300e+02   5.4089955e+02   5.4857900e+02   6.2663686e+02
   4.7146150e+02   5.0098737e+02   5.6824062e+02   5.6923206e+02   6.2169039e+02
   4.6877855e+02   4.9040303e+02   5.1359004e+02   5.1927436e+02   6.2158243e+02
   4.2014021e+02   4.2026262e+02   4.7181891e+02   5.0243321e+02   6.2061802e+02
   4.0316968e+02   4.4199875e+02   5.1941743e+02   5.2948229e+02   6.2540932e+02
   4.4158670e+02   4.5299633e+02   4.9543515e+02   5.1158581e+02   6.2243333e+02
   4.6698871e+02   4.8684588e+02   5.5160250e+02   5.5761161e+02   6.2615026e+02
   4.3776728e+02   4.5273838e+02   5.7144151e+02   5.8704652e+02   6.5821721e+02
   4.7114435e+02   4.9962312e+02   5.4465849e+02   5.4600425e+02   6.2148284e+02
   4.4701626e+02   4.6054489e+02   5.4641876e+02   5.5562761e+02   6.2971570e+02
   4.7115987e+02   4.9970053e+02   5.4833717e+02   5.4968973e+02   6.2157701e+02
   4.4905825e+02   4.6251836e+02   5.6650600e+02   5.7931676e+02   6.4150426e+02
   4.2307463e+02   4.4457940e+02   5.6045665e+02   5.7271107e+02   6.3838720e+02
   4.2675571e+02   4.4453133e+02   5.0570412e+02   5.1827954e+02   6.2361541e+02
   4.7069714e+02   4.9791642e+02   5.6697240e+02   5.6981977e+02   6.2380450e+02
   4.2339498e+02   4.2910305e+02   4.7481587e+02   5.0334336e+02   6.2088203e+02
   4.3701836e+02   4.5199480e+02   5.2902664e+02   5.3815271e+02   6.2653484e+02
   4.4090892e+02   4.5522558e+02   5.5526580e+02   5.6588666e+02   6.3374292e+02
   4.7178656e+02   5.0242026e+02   5.3546821e+02   5.3547015e+02   6.2061634e+02
   4.4724373e+02   4.6058663e+02   5.2745438e+02   5.3626816e+02   6.2578221e+02
   4.4253469e+02   4.4449679e+02   4.7414324e+02   5.0305962e+02   6.2079028e+02
   4.6587659e+02   4.8440269e+02   5.8282884e+02   5.9853363e+02   7.0308093e+02
   4.7173950e+02   5.0220849e+02   6.0931558e+02   6.1129925e+02   6.2282802e+02
   4.5026232e+02   4.6338968e+02   5.2233276e+02   5.3131832e+02   6.2485179e+02
   4.3799930e+02   4.5288965e+02   5.4846683e+02   5.5821234e+02   6.3108581e+02
   4.4411220e+02   4.5797546e+02   5.5712768e+02   5.6796420e+02   6.3442378e+02
   4.3062247e+02   4.4790797e+02   5.4828559e+02   5.5819157e+02   6.3138363e+02
   4.7156566e+02   5.0143793e+02   6.1357276e+02   6.3949525e+02   6.6539196e+02
   4.6986158e+02   4.9375151e+02   5.1348960e+02   5.1796074e+02   6.2127440e+02
   4.7161649e+02   5.0154574e+02   5.2184581e+02   5.2232948e+02   6.2071644e+02
   4.2354701e+02   4.4457291e+02   5.3227166e+02   5.4154029e+02   6.2742936e+02
   4.7161607e+02   5.0165914e+02   5.7198090e+02   5.7255703e+02   6.2128195e+02
   4.7117685e+02   4.9979835e+02   6.0454880e+02   6.2380441e+02   6.5125113e+02
   4.6471997e+02   4.7504487e+02   4.8804353e+02   5.0616414e+02   6.2111602e+02
   4.5006282e+02   4.6348748e+02   5.6000676e+02   5.7112322e+02   6.3532791e+02
   4.5078354e+02   4.6407301e+02   5.3315373e+02   5.4165411e+02   6.2643934e+02
   4.3502892e+02   4.3732001e+02   4.7398808e+02   5.0305437e+02   6.2079483e+02
   4.7156773e+02   5.0144709e+02   6.1379371e+02   6.4093603e+02   7.7442767e+02
   4.7165430e+02   5.0182748e+02   5.9088011e+02   5.9179026e+02   6.2196584e+02
   4.5964504e+02   4.6659999e+02   4.8291530e+02   5.0516131e+02   6.2110334e+02
   4.7156197e+02   5.0142113e+02   5.9587869e+02   5.9806266e+02   6.2384234e+02
   4.7141307e+02   5.0078135e+02   5.7368941e+02   5.7495986e+02   6.2216871e+02
   4.4922628e+02   4.5074899e+02   4.7375580e+02   5.0290607e+02   6.2074207e+02
   4.2125771e+02   4.4141304e+02   4.9815064e+02   5.1344631e+02   6.2293315e+02
   4.4180076e+02   4.5597559e+02   5.6122281e+02   5.7313946e+02   6.3758573e+02
   4.5830210e+02   4.7225213e+02   5.3068454e+02   5.3857780e+02   6.2527502e+02
   4.2651141e+02   4.4576922e+02   5.4128614e+02   5.5072064e+02   6.2935809e+02
   4.6929758e+02   4.9314853e+02   5.9024292e+02   6.0482864e+02   6.5206102e+02
   4.1924127e+02   4.4262029e+02   5.0980030e+02   5.2141492e+02   6.2412792e+02
   4.3065795e+02   4.3077704e+02   4.7187340e+02   5.0244823e+02   6.2062252e+02
   4.6417826e+02   4.8113248e+02   5.5045202e+02   5.5770051e+02   6.2745358e+02
   4.6260389e+02   4.7711590e+02   5.0788968e+02   5.1763585e+02   6.2227201e+02
   4.7057121e+02   4.9744606e+02   5.8035310e+02   5.8492721e+02   6.2713607e+02
   4.7172189e+02   5.0212889e+02   6.1840085e+02   6.5223448e+02   6.8149719e+02
   4.5409438e+02   4.5607129e+02   4.7444807e+02   5.0302262e+02   6.2076064e+02
   4.3980884e+02   4.5432870e+02   5.5342184e+02   5.6374013e+02   6.3293175e+02
   4.4954180e+02   4.6292388e+02   5.4060423e+02   5.4929113e+02   6.2798112e+02
   4.1119075e+02   4.4241622e+02   5.2526047e+02   5.3480891e+02   6.2628846e+02
   4.5772160e+02   4.7154116e+02   5.3128097e+02   5.3923373e+02   6.2543617e+02
   4.6115007e+02   4.7632543e+02   5.7810592e+02   5.9397994e+02   7.0252216e+02
   4.3257125e+02   4.4912103e+02   5.5718832e+02   5.6846818e+02   6.3550204e+02
   4.4275270e+02   4.5679184e+02   5.7291994e+02   5.8896486e+02   6.7508494e+02
   4.0340037e+02   4.4210816e+02   5.2297288e+02   5.3268449e+02   6.2593803e+02
   4.1669202e+02   4.4318842e+02   5.4784641e+02   5.5784548e+02   6.3150318e+02
   4.7154162e+02   5.0133334e+02   6.0962789e+02   6.2273439e+02   6.3669166e+02
   4.4796985e+02   4.6146022e+02   5.5373698e+02   5.6371085e+02   6.3223027e+02
   4.0952937e+02   4.1801277e+02   4.7271156e+02   5.0270291e+02   6.2069994e+02
   4.6733668e+02   4.8761126e+02   5.4063465e+02   5.4598649e+02   6.2428286e+02
   4.6113190e+02   4.7114262e+02   4.9005815e+02   5.0761142e+02   6.2138458e+02
   4.5938832e+02   4.5995551e+02   4.7252577e+02   5.0255751e+02   6.2064599e+02
   4.2473766e+02   4.4483655e+02   5.2430492e+02   5.3385506e+02   6.2605681e+02
   4.5281534e+02   4.6626447e+02   5.5943880e+02   5.7017152e+02   6.3439445e+02
   4.7178711e+02   5.0242310e+02   6.2055323e+02   6.2213249e+02   6.2219800e+02
   4.6539619e+02   4.8343036e+02   5.7525005e+02   5.8684105e+02   6.4040146e+02
   4.1372109e+02   4.4289859e+02   5.6842160e+02   5.8321471e+02   6.5027280e+02
   4.4109004e+02   4.5538286e+02   5.6212846e+02   5.7428832e+02   6.3845544e+02
   4.5545083e+02   4.6893534e+02   5.3566351e+02   5.4380641e+02   6.2640476e+02
   4.6996081e+02   4.9528229e+02   5.8404014e+02   5.9134707e+02   6.3248992e+02
   4.1653047e+02   4.3869903e+02   4.9157041e+02   5.1002033e+02   6.2237892e+02
   4.5191589e+02   4.6534069e+02   5.7421015e+02   5.9002864e+02   6.6466627e+02
   4.7178545e+02   5.0241600e+02   6.2055226e+02   6.6296607e+02   6.6381742e+02
   4.2068851e+02   4.3601769e+02   4.8366800e+02   5.0655864e+02   6.2168015e+02
   4.7175216e+02   5.0226488e+02   6.1234437e+02   6.1460883e+02   6.2306857e+02
   4.2474380e+02   4.4472682e+02   5.2005380e+02   5.2998200e+02   6.2541810e+02
   4.7171056e+02   5.0207786e+02   6.1654300e+02   6.3105182e+02   6.3685555e+02
   4.3341243e+02   4.4772127e+02   5.0089644e+02   5.1492053e+02   6.2305461e+02
   4.3751710e+02   4.3755956e+02   4.7182897e+02   5.0243546e+02   6.2061859e+02
   4.2693271e+02   4.2965587e+02   4.7348309e+02   5.0292648e+02   6.2076302e+02
   4.4542090e+02   4.5894548e+02   5.2787509e+02   5.3675529e+02   6.2595612e+02
   3.9246013e+02   4.4228303e+02   5.3658934e+02   5.4592242e+02   6.2839355e+02
   4.5193178e+02   4.6529333e+02   5.4039726e+02   5.4892150e+02   6.2769849e+02
   3.8963774e+02   4.2704021e+02   4.7652545e+02   5.0391372e+02   6.2104507e+02
   4.6512034e+02   4.8232875e+02   5.1969833e+02   5.2676985e+02   6.2286717e+02
   4.1581688e+02   4.2723064e+02   4.7564222e+02   5.0361826e+02   6.2096146e+02
   4.4277932e+02   4.5650738e+02   5.2195075e+02   5.3131242e+02   6.2521438e+02
   4.5411024e+02   4.6728840e+02   5.2153172e+02   5.3032700e+02   6.2446160e+02
   4.6335635e+02   4.7841573e+02   5.0883159e+02   5.1816855e+02   6.2225500e+02
   4.7147839e+02   5.0105655e+02   5.5988444e+02   5.6068671e+02   6.2135279e+02
   4.0124473e+02   4.2508286e+02   4.7532232e+02   5.0352160e+02   6.2093713e+02
   4.4358612e+02   4.5578307e+02   5.0154613e+02   5.1502337e+02   6.2286948e+02
   4.6909102e+02   4.9252470e+02   5.7771804e+02   5.8536923e+02   6.3211794e+02
   4.3589112e+02   4.5136936e+02   5.6527351e+02   5.7849538e+02   6.4259040e+02
   4.2900261e+02   4.4661986e+02   5.1945070e+02   5.2939836e+02   6.2527248e+02
   4.2119893e+02   4.2626795e+02   4.7382256e+02   5.0303870e+02   6.2079645e+02
   4.6044080e+02   4.7263322e+02   4.9904604e+02   5.1217140e+02   6.2188659e+02
   4.7171523e+02   5.0209891e+02   6.1817692e+02   6.5127945e+02   6.7760526e+02
   4.6562498e+02   4.8360128e+02   5.2912992e+02   5.3539678e+02   6.2367366e+02
   4.4932490e+02   4.4999416e+02   4.7262818e+02   5.0262478e+02   6.2066937e+02
   4.5546846e+02   4.6906122e+02   5.7259756e+02   5.8698776e+02   6.4952710e+02
   4.7143793e+02   5.0088703e+02   6.0637619e+02   6.1877909e+02   6.3622135e+02
   4.5550661e+02   4.6909861e+02   5.5909088e+02   5.6944059e+02   6.3355882e+02
   4.3049500e+02   4.4786153e+02   5.6472902e+02   5.7796392e+02   6.4248541e+02
   4.1413078e+02   4.4286065e+02   5.4027488e+02   5.4971495e+02   6.2923232e+02
   4.2050400e+02   4.2742711e+02   4.7471915e+02   5.0331874e+02   6.2087649e+02
   4.7167557e+02   5.0192201e+02   6.1633294e+02   6.3925303e+02   6.4872149e+02
   4.7137791e+02   5.0063217e+02   5.6952587e+02   5.7080298e+02   6.2203229e+02
   4.1154571e+02   4.1417224e+02   4.7203269e+02   5.0249752e+02   6.2063795e+02
   4.6861127e+02   4.9112430e+02   5.7931383e+02   5.8838461e+02   6.3529163e+02
   4.6355350e+02   4.7875061e+02   5.0896930e+02   5.1821992e+02   6.2224120e+02
   4.2432652e+02   4.4497267e+02   5.5195260e+02   5.6238109e+02   6.3302824e+02
   4.6308188e+02   4.7931279e+02   5.6648022e+02   5.7666096e+02   6.3477267e+02
   4.3162651e+02   4.4808521e+02   5.1797929e+02   5.2808177e+02   6.2502060e+02
   4.3584031e+02   4.5133394e+02   5.6611313e+02   5.7959659e+02   6.4376473e+02
   4.6850054e+02   4.9079718e+02   5.5780406e+02   5.6315734e+02   6.2601509e+02
   4.7070139e+02   4.9793272e+02   5.9998551e+02   6.2002724e+02   6.6971340e+02
   4.1601331e+02   4.4313590e+02   5.6458873e+02   5.7797203e+02   6.4297446e+02
   4.7174170e+02   4.7229571e+02   4.7234238e+02   5.0242497e+02   6.2061563e+02
   4.4837785e+02   4.5064164e+02   4.7477176e+02   5.0317836e+02   6.2081201e+02
   4.2647819e+02   4.2741880e+02   4.7229071e+02   5.0257101e+02   6.2065881e+02
   4.6666281e+02   4.8066624e+02   4.9411777e+02   5.0793497e+02   6.2118194e+02
   4.1866161e+02   4.2310901e+02   4.7307086e+02   5.0280969e+02   6.2073069e+02
   4.3176153e+02   4.4855305e+02   5.4079684e+02   5.5011767e+02   6.2909057e+02
   4.7147156e+02   5.0094619e+02   5.3159807e+02   5.3232344e+02   6.2089540e+02
   4.5609360e+02   4.6975380e+02   5.5384131e+02   5.6313209e+02   6.3094626e+02
   4.1838448e+02   4.4221912e+02   5.0741511e+02   5.1959952e+02   6.2385914e+02
   4.7013955e+02   4.9589486e+02   5.7666851e+02   5.8175121e+02   6.2767470e+02
   4.5167841e+02   4.6509783e+02   5.7119229e+02   5.8552426e+02   6.4864770e+02
   4.1519079e+02   4.4025491e+02   4.9795713e+02   5.1336268e+02   6.2293700e+02
   3.9092064e+02   4.4239173e+02   5.7006857e+02   5.8560825e+02   6.5646465e+02
   4.7176081e+02   5.0230393e+02   6.1788016e+02   6.2459168e+02   6.2768309e+02
   4.0977627e+02   4.2443780e+02   4.7474591e+02   5.0333591e+02   6.2088411e+02
   4.1991332e+02   4.4362456e+02   5.3426359e+02   5.4354603e+02   6.2785336e+02
   4.7165376e+02   5.0182385e+02   5.6373862e+02   5.6412627e+02   6.2098962e+02
   4.6831332e+02   4.9028828e+02   5.8682805e+02   6.0121750e+02   6.5360825e+02
   4.2777675e+02   4.4639951e+02   5.5331738e+02   5.6393068e+02   6.3356530e+02
   4.4858258e+02   4.6113702e+02   5.0894060e+02   5.2004343e+02   6.2336057e+02
   4.6955631e+02   4.9395574e+02   5.9029244e+02   6.0345264e+02   6.4662621e+02
   4.2771496e+02   4.3283300e+02   4.7567315e+02   5.0360055e+02   6.2095004e+02
   4.5976517e+02   4.7422353e+02   5.3536698e+02   5.4299329e+02   6.2575555e+02
   3.9004609e+02   4.4239069e+02   5.7017977e+02   5.8576924e+02   6.5707153e+02
   4.6635937e+02   4.8431778e+02   5.1294527e+02   5.2038153e+02   6.2209208e+02
   4.3664746e+02   4.5146956e+02   5.1765032e+02   5.2769482e+02   6.2485277e+02
   4.1182161e+02   4.3294822e+02   4.8153776e+02   5.0573307e+02   6.2149998e+02
   4.6617510e+02   4.8501253e+02   5.5386328e+02   5.6050564e+02   6.2718215e+02
   4.2146546e+02   4.2223321e+02   4.7203134e+02   5.0249606e+02   6.2063687e+02
   4.5219962e+02   4.6548673e+02   5.3155053e+02   5.3998198e+02   6.2605301e+02
   3.8583669e+02   4.2466195e+02   4.7516890e+02   5.0347288e+02   6.2092383e+02
   4.0745702e+02   4.4177333e+02   5.1299256e+02   5.2400500e+02   6.2454624e+02
   4.7077295e+02   4.9812583e+02   5.4141722e+02   5.4338143e+02   6.2179363e+02
   4.3262059e+02   4.4915996e+02   5.7202271e+02   5.8814585e+02   6.8094842e+02
   4.4969456e+02   4.6215715e+02   5.0831849e+02   5.1950110e+02   6.2324224e+02
   4.0607424e+02   4.4250575e+02   5.7149335e+02   5.8769311e+02   6.9791810e+02
   3.9313086e+02   4.4195523e+02   5.1974551e+02   5.2977356e+02   6.2545825e+02
   4.4076238e+02   4.5509290e+02   5.4969099e+02   5.5945937e+02   6.3133479e+02
   4.4398236e+02   4.5782136e+02   5.4329404e+02   5.5243036e+02   6.2909971e+02
   4.3679935e+02   4.5198954e+02   5.4773736e+02   5.5745276e+02   6.3090347e+02
   4.5088827e+02   4.6426772e+02   5.4595518e+02   5.5490219e+02   6.2917489e+02
   4.5596213e+02   4.6961670e+02   5.7524603e+02   5.9095937e+02   6.6335170e+02
   4.7171478e+02   5.0209698e+02   6.1817163e+02   6.5144368e+02   6.8406832e+02
   4.7174557e+02   5.0223452e+02   5.7386313e+02   5.7401385e+02   6.2079341e+02
   4.1128434e+02   4.2052109e+02   4.7318867e+02   5.0284878e+02   6.2074312e+02
   4.1737505e+02   4.3492914e+02   4.8322209e+02   5.0639124e+02   6.2164739e+02
   4.4644146e+02   4.5988319e+02   5.2959521e+02   5.3838445e+02   6.2616785e+02
   4.4353674e+02   4.5734043e+02   5.3236250e+02   5.4121567e+02   6.2680571e+02
   4.4905477e+02   4.6156429e+02   5.0862385e+02   5.1977293e+02   6.2330496e+02
   4.5754333e+02   4.7120858e+02   5.2466801e+02   5.3288650e+02   6.2454862e+02
   4.7075483e+02   4.9813576e+02   6.0038075e+02   6.2033434e+02   6.6429643e+02
   4.1831326e+02   4.4330756e+02   5.3308003e+02   5.4237298e+02   6.2763307e+02
   4.7177912e+02   5.0238658e+02   5.7637092e+02   5.7640314e+02   6.2065475e+02
   4.5652502e+02   4.7025136e+02   5.5198098e+02   5.6095064e+02   6.3017504e+02
   4.0224138e+02   4.1962649e+02   4.7327526e+02   5.0287672e+02   6.2075219e+02
   4.6286490e+02   4.6307926e+02   4.7205687e+02   5.0246413e+02   6.2062417e+02
   4.5609560e+02   4.6968220e+02   5.3802246e+02   5.4613241e+02   6.2674308e+02
   4.2678833e+02   4.4567098e+02   5.2482023e+02   5.3431720e+02   6.2611000e+02
   4.4834930e+02   4.6183556e+02   5.7069225e+02   5.8518072e+02   6.4928314e+02
   4.5471574e+02   4.6778251e+02   5.1695683e+02   5.2624526e+02   6.2385963e+02
   4.4845192e+02   4.6192635e+02   5.5657045e+02   5.6704096e+02   6.3353272e+02
   4.6850561e+02   4.9082367e+02   5.8826700e+02   6.0379600e+02   6.6143589e+02
   4.5072929e+02   4.6414452e+02   5.7445760e+02   5.9059487e+02   7.2462841e+02
   4.5693702e+02   4.7075853e+02   5.7138855e+02   5.8494715e+02   6.4534289e+02
   4.2085564e+02   4.3776920e+02   4.8689602e+02   5.0789098e+02   6.2196487e+02
   4.5574219e+02   4.6884289e+02   5.1588199e+02   5.2522413e+02   6.2365849e+02
   4.3487870e+02   4.5028063e+02   5.1959082e+02   5.2941517e+02   6.2516259e+02
   4.2290821e+02   4.2415848e+02   4.7225936e+02   5.0256359e+02   6.2065699e+02
   4.5872482e+02   4.7293133e+02   5.4623419e+02   5.5443918e+02   6.2805742e+02
   4.4406222e+02   4.4418291e+02   4.7192688e+02   5.0245943e+02   6.2062538e+02
   4.7135113e+02   5.0051977e+02   5.8406020e+02   5.8613788e+02   6.2361633e+02
   4.7010015e+02   4.9575678e+02   5.9570424e+02   6.1449792e+02   7.2780710e+02
   4.1993294e+02   4.4351085e+02   5.2673347e+02   5.3617394e+02   6.2649054e+02
   4.5217437e+02   4.6560472e+02   5.6258513e+02   5.7407633e+02   6.3674568e+02
   4.3158894e+02   4.4818272e+02   5.2206918e+02   5.3170834e+02   6.2559968e+02
   4.2716189e+02   4.4576277e+02   5.2160795e+02   5.3135540e+02   6.2561418e+02
   4.7154895e+02   5.0136440e+02   5.6525518e+02   5.6595018e+02   6.2131744e+02
   4.5820310e+02   4.7211093e+02   5.2956742e+02   5.3749908e+02   6.2512977e+02
   4.6233441e+02   4.7739784e+02   5.1511166e+02   5.2358144e+02   6.2290670e+02
   4.7127703e+02   4.9863953e+02   5.0755507e+02   5.1019412e+02   6.2075640e+02
   4.5182193e+02   4.6497739e+02   5.2380300e+02   5.3257171e+02   6.2494256e+02
   4.1626172e+02   4.3155334e+02   4.7922775e+02   5.0484609e+02   6.2128300e+02
   4.3930264e+02   4.5390942e+02   5.4798393e+02   5.5764551e+02   6.3083458e+02
   4.6052052e+02   4.7442836e+02   5.1100884e+02   5.2052456e+02   6.2274016e+02
   4.5592279e+02   4.6957186e+02   5.7308659e+02   5.8762162e+02   6.5056284e+02
   4.6215439e+02   4.7778016e+02   5.4329008e+02   5.5068939e+02   6.2661841e+02
   4.7151996e+02   5.0122721e+02   5.4979011e+02   5.5041580e+02   6.2106252e+02
   4.7177036e+02   5.0234739e+02   6.2000307e+02   6.5652957e+02   6.6094814e+02
   4.2916380e+02   4.4452797e+02   4.9790743e+02   5.1322768e+02   6.2285036e+02
   4.2224612e+02   4.4428149e+02   5.4281059e+02   5.5239212e+02   6.2984392e+02
   4.1089589e+02   4.1633116e+02   4.7235297e+02   5.0259407e+02   6.2066715e+02
   4.1232420e+02   4.3980363e+02   4.9722401e+02   5.1295920e+02   6.2287746e+02
   4.1760575e+02   4.1828296e+02   4.7190942e+02   5.0246050e+02   6.2062626e+02
   4.2853585e+02   4.3050652e+02   4.7313272e+02   5.0281838e+02   6.2073089e+02
   4.2239215e+02   4.4435293e+02   5.4904834e+02   5.5913037e+02   6.3187991e+02
   4.6636843e+02   4.8545570e+02   5.8370178e+02   5.9945921e+02   7.2101062e+02
   4.1584264e+02   4.4263221e+02   5.1824496e+02   5.2844870e+02   6.2522506e+02
   4.3821766e+02   4.5290045e+02   5.2903494e+02   5.3812936e+02   6.2649056e+02
   4.4539758e+02   4.5886524e+02   5.2437779e+02   5.3344054e+02   6.2543323e+02
   4.7176527e+02   5.0232437e+02   6.1959974e+02   6.4065454e+02   6.4260213e+02
   4.6847573e+02   4.9065994e+02   5.4422354e+02   5.4884439e+02   6.2399978e+02
   4.6047030e+02   4.7401153e+02   5.0767013e+02   5.1791363e+02   6.2246497e+02
   4.4002931e+02   4.4219980e+02   4.7423309e+02   5.0310045e+02   6.2080393e+02
   4.4475062e+02   4.4484828e+02   4.7190055e+02   5.0245292e+02   6.2062347e+02
   4.3637756e+02   4.5168853e+02   5.4858653e+02   5.5838950e+02   6.3122360e+02
   4.2549322e+02   4.4541893e+02   5.7184865e+02   5.8808618e+02   7.2428394e+02
   4.2460759e+02   4.4497715e+02   5.3607675e+02   5.4533912e+02   6.2817090e+02
   4.2155357e+02   4.4400436e+02   5.3333028e+02   5.4260524e+02   6.2765464e+02
   4.6506395e+02   4.8271767e+02   5.4414286e+02   5.5070690e+02   6.2582149e+02
   4.5913286e+02   4.7341551e+02   5.3913441e+02   5.4690142e+02   6.2649072e+02
   4.2204678e+02   4.4410517e+02   5.3099967e+02   5.4029775e+02   6.2721031e+02
   4.6825756e+02   4.8229800e+02   4.9114424e+02   5.0595430e+02   6.2096198e+02
   4.2935544e+02   4.4722514e+02   5.7121024e+02   5.8704377e+02   6.6143427e+02
   4.3873870e+02   4.5345706e+02   5.4628353e+02   5.5581433e+02   6.3031353e+02
   4.1949132e+02   4.4342468e+02   5.2701587e+02   5.3644531e+02   6.2654042e+02
   4.6330949e+02   4.7966346e+02   5.5258899e+02   5.6028653e+02   6.2837214e+02
   4.2878851e+02   4.4692361e+02   5.7154324e+02   5.8755317e+02   6.6690355e+02
   4.1522046e+02   4.4304603e+02   5.6367480e+02   5.7680444e+02   6.4185124e+02
   4.7154857e+02   5.0135971e+02   5.5735074e+02   5.5794544e+02   6.2113739e+02
   4.4187772e+02   4.5591987e+02   5.3348875e+02   5.4239074e+02   6.2709996e+02
   3.9261552e+02   4.1767325e+02   4.7291130e+02   5.0276466e+02   6.2071898e+02
   4.2151352e+02   4.4413878e+02   5.7029983e+02   5.8586417e+02   6.5687311e+02
   4.7110401e+02   4.9452617e+02   4.9918048e+02   5.0568375e+02   6.2073448e+02
   4.6583746e+02   4.8432174e+02   5.8281763e+02   5.9856927e+02   7.1777200e+02
   4.7145008e+02   5.0075331e+02   5.2287970e+02   5.2376641e+02   6.2082116e+02
   4.2343033e+02   4.3288887e+02   4.7824474e+02   5.0447250e+02   6.2118295e+02
   4.7177871e+02   5.0238492e+02   6.2033555e+02   6.7549755e+02   7.7939000e+02
   4.4918841e+02   4.6230392e+02   5.2055182e+02   5.2976121e+02   6.2468158e+02
   4.2032568e+02   4.4384895e+02   5.6891122e+02   5.8387605e+02   6.5144854e+02
   4.6456868e+02   4.6538853e+02   4.7281587e+02   5.0256137e+02   6.2064272e+02
   4.4765402e+02   4.4890947e+02   4.7337545e+02   5.0282004e+02   6.2072157e+02
   4.2607163e+02   4.4560906e+02   5.4561709e+02   5.5535360e+02   6.3061326e+02
   4.5119738e+02   4.5380078e+02   4.7538355e+02   5.0330052e+02   6.2083342e+02
   4.5341828e+02   4.6671650e+02   5.2936537e+02   5.3775852e+02   6.2560626e+02
   4.6864370e+02   4.9121520e+02   5.8920232e+02   6.0561087e+02   7.1744078e+02
   5.8995836e+02   5.7454550e+02   5.3089216e+02   5.2975607e+02   4.4235163e+02
   6.0087599e+02   5.8534124e+02   4.9094064e+02   4.7429956e+02   4.3018157e+02
   5.8798387e+02   5.7172543e+02   4.5603005e+02   4.5523639e+02   4.4145176e+02
   7.5108017e+02   6.2514809e+02   5.2786325e+02   5.1753817e+02   4.4186144e+02
   5.8923220e+02   5.7303687e+02   4.5624676e+02   4.4292902e+02   4.1645986e+02
   6.4482693e+02   6.2150553e+02   5.3917152e+02   5.3003991e+02   4.4218913e+02
   5.8864859e+02   5.7242740e+02   4.5100525e+02   4.3552591e+02   4.0623966e+02
   5.8930361e+02   5.7312253e+02   4.6403256e+02   4.5782858e+02   4.3422330e+02
   5.8932062e+02   5.7312738e+02   4.5642265e+02   4.4234214e+02   3.9647056e+02
   6.4958342e+02   6.1756589e+02   5.0247219e+02   4.7324661e+02   4.1964244e+02
   5.9029600e+02   5.7413418e+02   4.6276972e+02   4.4978074e+02   4.1367765e+02
   6.0444415e+02   5.8959719e+02   5.1101639e+02   5.0269573e+02   4.4099463e+02
   5.9623105e+02   5.8226314e+02   5.2785297e+02   5.2408782e+02   4.4223601e+02
   6.1986417e+02   5.9992079e+02   4.9996019e+02   4.7644309e+02   4.2855525e+02
   5.9055682e+02   5.7479974e+02   4.9430117e+02   4.9132300e+02   4.4134697e+02
   6.4465445e+02   6.4121997e+02   5.8540911e+02   5.6996525e+02   4.4238502e+02
   5.9163314e+02   5.7552642e+02   4.6852740e+02   4.5502435e+02   4.0197326e+02
   5.8868681e+02   5.7284359e+02   5.3743343e+02   5.3693819e+02   4.4237707e+02
   6.0396484e+02   5.9276373e+02   5.5644358e+02   5.4953046e+02   4.4236294e+02
   6.0505082e+02   5.9127500e+02   5.3100840e+02   5.2501105e+02   4.4217599e+02
   5.9062422e+02   5.7449833e+02   4.6793378e+02   4.5825761e+02   4.2835602e+02
   5.8788869e+02   5.7162429e+02   4.8559879e+02   4.8559030e+02   4.4238088e+02
   5.8792190e+02   5.7165911e+02   4.4524638e+02   4.4291871e+02   4.3988405e+02
   5.9160275e+02   5.7556368e+02   4.7296359e+02   4.6309698e+02   4.2944785e+02
   6.0353611e+02   5.8762838e+02   4.9137692e+02   4.7166267e+02   4.2511271e+02
   6.2374978e+02   6.0566384e+02   5.2838886e+02   5.1965270e+02   4.4198390e+02
   5.9066306e+02   5.7944048e+02   5.7069315e+02   5.6549438e+02   4.4238450e+02
   5.9798265e+02   5.8418090e+02   5.2727469e+02   5.2293000e+02   4.4220266e+02
   6.2854772e+02   6.2324364e+02   5.8054421e+02   5.6677250e+02   4.4238497e+02
   6.8054361e+02   6.2393964e+02   5.2159932e+02   5.1001652e+02   4.4136715e+02
   5.8802860e+02   5.7177672e+02   4.6714518e+02   4.6668145e+02   4.4186747e+02
   5.9019709e+02   5.7432129e+02   4.8917111e+02   4.8604722e+02   4.4095369e+02
   6.5412475e+02   6.2751264e+02   5.5244530e+02   5.4289387e+02   4.4232700e+02
   6.1008578e+02   5.9604670e+02   5.4016291e+02   5.3338624e+02   4.4226451e+02
   6.1258000e+02   5.9756029e+02   5.3535027e+02   5.2827679e+02   4.4219653e+02
   5.8793956e+02   5.7167791e+02   4.4768550e+02   4.4609237e+02   4.4062932e+02
   5.9427091e+02   5.7860234e+02   4.8384053e+02   4.7321920e+02   4.3354254e+02
   5.8808145e+02   5.7182976e+02   4.4733603e+02   4.4040477e+02   4.3439989e+02
   5.8941493e+02   5.7334551e+02   4.7916576e+02   4.7627152e+02   4.4014292e+02
   5.9152094e+02   5.7544916e+02   4.7112001e+02   4.6031519e+02   4.2662654e+02
   5.9081948e+02   5.7632428e+02   5.4828199e+02   5.4633236e+02   4.4237294e+02
   6.4408004e+02   6.2599155e+02   5.6102134e+02   5.5088731e+02   4.4236311e+02
   6.5112673e+02   6.1892468e+02   5.0635213e+02   4.8377636e+02   4.3412340e+02
   6.4410248e+02   6.1992713e+02   5.3101372e+02   5.2143612e+02   4.4200524e+02
   5.8792929e+02   5.7166755e+02   4.6387153e+02   4.6369044e+02   4.4217695e+02
   6.1324307e+02   5.9754007e+02   5.2916039e+02   5.2175617e+02   4.4207781e+02
   5.8858408e+02   5.7237201e+02   4.6550331e+02   4.6291217e+02   4.3926920e+02
   6.5065777e+02   6.1911958e+02   5.0805010e+02   4.8781649e+02   4.3633079e+02
   6.5560903e+02   6.2568214e+02   5.4202316e+02   5.3277999e+02   4.4222842e+02
   5.9081561e+02   5.7554374e+02   5.2430706e+02   5.2275251e+02   4.4231283e+02
   6.1617366e+02   6.1579469e+02   5.8739790e+02   5.7133634e+02   4.4238510e+02
   6.1872807e+02   6.1850778e+02   5.8759421e+02   5.7144685e+02   4.4238515e+02
   6.2141970e+02   6.1815624e+02   5.8321932e+02   5.6868430e+02   4.4238507e+02
   5.9179387e+02   5.7640697e+02   5.0544329e+02   5.0258232e+02   4.4183263e+02
   5.8791028e+02   5.7164668e+02   4.4309195e+02   4.3488595e+02   4.3395157e+02
   6.2262168e+02   6.2232680e+02   5.8752196e+02   5.7139841e+02   4.4238524e+02
   5.9949798e+02   5.9254891e+02   5.7484818e+02   5.6477172e+02   4.4238398e+02
   7.5819306e+02   7.2555481e+02   5.8784768e+02   5.7159385e+02   4.4238517e+02
   6.2067658e+02   6.0231492e+02   5.1857479e+02   5.0859626e+02   4.4134735e+02
   6.7514984e+02   6.7442779e+02   5.8786752e+02   5.7160709e+02   4.4238510e+02
   6.4919859e+02   6.3396551e+02   5.7373557e+02   5.6131029e+02   4.4238221e+02
   6.1912248e+02   6.0253277e+02   5.3415182e+02   5.2628345e+02   4.4214911e+02
   6.7568854e+02   6.2712350e+02   5.4120311e+02   5.3188903e+02   4.4221487e+02
   5.8810302e+02   5.8323108e+02   5.8291000e+02   5.7152217e+02   4.4238523e+02
   6.2941344e+02   6.0783698e+02   5.0763496e+02   4.8976015e+02   4.3737392e+02
   6.0673063e+02   5.9681216e+02   5.6515315e+02   5.5646571e+02   4.4237620e+02
   6.5486692e+02   6.2703702e+02   5.4958772e+02   5.4021792e+02   4.4230777e+02
   5.8805619e+02   5.7205828e+02   5.6082464e+02   5.6055338e+02   4.4238488e+02
   6.2694685e+02   6.1462188e+02   5.6367521e+02   5.5363082e+02   4.4237060e+02
   5.8801953e+02   5.7176344e+02   4.4493841e+02   4.3360953e+02   4.2974397e+02
   6.4278728e+02   6.1987832e+02   5.3496949e+02   5.2573931e+02   4.4211048e+02
   5.9735957e+02   5.8366279e+02   5.3036449e+02   5.2628159e+02   4.4224627e+02
   5.8788341e+02   5.7161780e+02   4.4238922e+02   3.8935455e+02   3.8383871e+02
   6.7489361e+02   6.2796667e+02   5.4553056e+02   5.3621525e+02   4.4226973e+02
   6.1069304e+02   6.0072494e+02   5.6720383e+02   5.5762380e+02   4.4237797e+02
   6.0750179e+02   5.9404401e+02   5.4090921e+02   5.3449961e+02   4.4227969e+02
   6.0779392e+02   5.9560827e+02   5.5317712e+02   5.4600930e+02   4.4235017e+02
   6.3207075e+02   6.1189888e+02   5.2516447e+02   5.1530045e+02   4.4178674e+02
   5.8877739e+02   5.7256494e+02   4.5806741e+02   4.5164959e+02   4.3391154e+02
   5.8803452e+02   5.7177783e+02   4.4431218e+02   4.2268199e+02   4.0740256e+02
   6.3895835e+02   6.2435842e+02   5.6528267e+02   5.5461417e+02   4.4237269e+02
   5.8821097e+02   5.7210886e+02   5.3349155e+02   5.3329365e+02   4.4238055e+02
   5.9787412e+02   5.8444503e+02   5.3421445e+02   5.2997592e+02   4.4227508e+02
   5.9295994e+02   5.7725044e+02   4.8409357e+02   4.7593429e+02   4.3631308e+02
   5.9466419e+02   5.8088466e+02   5.3769915e+02   5.3442097e+02   4.4232388e+02
   5.8801620e+02   5.7180413e+02   5.2305872e+02   5.2298118e+02   4.4238142e+02
   5.8862276e+02   5.7247573e+02   4.8210565e+02   4.8089148e+02   4.4160066e+02
   6.2852470e+02   6.1614887e+02   5.6414854e+02   5.5396168e+02   4.4237138e+02
   6.3061614e+02   6.1296358e+02   5.4091012e+02   5.3227789e+02   4.4222852e+02
   7.5120140e+02   7.1255161e+02   5.8778767e+02   5.7155331e+02   4.4238524e+02
   5.9898578e+02   5.8483386e+02   5.1868832e+02   5.1356985e+02   4.4196557e+02
   5.9128318e+02   5.7517381e+02   4.6857916e+02   4.5665725e+02   4.2188962e+02
   5.8868839e+02   5.7247034e+02   4.5177679e+02   4.3765162e+02   4.1784681e+02
   5.8800001e+02   5.7175378e+02   4.8076859e+02   4.8056933e+02   4.4225211e+02
   5.9435377e+02   5.9328282e+02   5.8646594e+02   5.7120371e+02   4.4238506e+02
   5.8932146e+02   5.7313071e+02   4.5828358e+02   4.4722116e+02   4.2495613e+02
   6.0962816e+02   5.9496674e+02   5.3155145e+02   5.2479694e+02   4.4215200e+02
   6.3144905e+02   6.2015699e+02   5.6900897e+02   5.5784572e+02   4.4237828e+02
   6.0594351e+02   5.9386793e+02   5.5166513e+02   5.4490471e+02   4.4234670e+02
   5.8898700e+02   5.7308408e+02   5.1651586e+02   5.1585317e+02   4.4233199e+02
   6.7174090e+02   6.7072296e+02   5.8785300e+02   5.7159740e+02   4.4238520e+02
   6.1255980e+02   5.9532318e+02   5.0516420e+02   4.9073651e+02   4.3827540e+02
   6.2018418e+02   6.0065150e+02   5.0400016e+02   4.8519331e+02   4.3564475e+02
   6.3698215e+02   6.1614608e+02   5.3166370e+02   5.2238707e+02   4.4203716e+02
   5.9264638e+02   5.7967581e+02   5.5668863e+02   5.5315054e+02   4.4237672e+02
   5.8807063e+02   5.7181746e+02   4.4519621e+02   4.2985019e+02   4.2363995e+02
   5.9324821e+02   5.7945831e+02   5.4451762e+02   5.4157650e+02   4.4235645e+02
   5.9772568e+02   5.8641039e+02   5.5769250e+02   5.5208805e+02   4.4237147e+02
   5.9183191e+02   5.7676924e+02   5.2164964e+02   5.1958171e+02   4.4226731e+02
   6.7059423e+02   6.2714509e+02   5.4183487e+02   5.3253069e+02   4.4222419e+02
   5.8788876e+02   5.7162332e+02   4.4246069e+02   4.0407300e+02   3.8649162e+02
   5.8814738e+02   5.7202424e+02   5.3656123e+02   5.3639556e+02   4.4238228e+02
   5.9774984e+02   5.8497266e+02   5.4411166e+02   5.3964315e+02   4.4233562e+02
   6.1138292e+02   5.9806990e+02   5.4934474e+02   5.4204275e+02   4.4233007e+02
   5.8790498e+02   5.7164081e+02   4.4274715e+02   4.2636933e+02   4.2550820e+02
   5.9155274e+02   5.7545433e+02   4.6919135e+02   4.5670508e+02   4.1947649e+02
   5.9334756e+02   5.7752110e+02   4.7980986e+02   4.6900350e+02   4.3133149e+02
   6.0230629e+02   5.8887064e+02   5.3222179e+02   5.2684116e+02   4.4221580e+02
   7.0235046e+02   6.2371592e+02   5.1933758e+02   5.0703747e+02   4.4104675e+02
   5.8836570e+02   5.7213149e+02   4.5813015e+02   4.5490129e+02   4.3838151e+02
   5.8824340e+02   5.8562935e+02   5.8519575e+02   5.7154854e+02   4.4238524e+02
   7.0223209e+02   6.2511022e+02   5.2842261e+02   5.1820209e+02   4.4188856e+02
   5.8788598e+02   5.7162055e+02   4.4243423e+02   4.3380402e+02   4.3373826e+02
   5.8812219e+02   5.7195328e+02   5.2371752e+02   5.2357866e+02   4.4237879e+02
   5.8872203e+02   5.7281587e+02   5.2863885e+02   5.2816290e+02   4.4236902e+02
   5.8798438e+02   5.7172557e+02   4.4399289e+02   4.2854016e+02   4.2500280e+02
   5.8876838e+02   5.7388982e+02   5.6317396e+02   5.6173913e+02   4.4238432e+02
   5.9418129e+02   5.7974686e+02   5.2546022e+02   5.2242607e+02   4.4224749e+02
   5.8866190e+02   5.7312550e+02   5.5447786e+02   5.5372720e+02   4.4238323e+02
   6.0199668e+02   5.8926012e+02   5.4185975e+02   5.3642016e+02   4.4230653e+02
   5.8881707e+02   5.7260372e+02   4.5244697e+02   4.3738127e+02   3.8164522e+02
   6.0612906e+02   5.8968510e+02   4.9265222e+02   4.7123956e+02   4.2260392e+02
   6.1872903e+02   6.1705497e+02   5.8561276e+02   5.7024297e+02   4.4238516e+02
   6.0401216e+02   5.9626098e+02   5.7224534e+02   5.6220035e+02   4.4238256e+02
   5.8870252e+02   5.7248415e+02   4.5148760e+02   4.3616663e+02   4.0463412e+02
   5.9667524e+02   5.8269725e+02   5.2636588e+02   5.2242393e+02   4.4221165e+02
   5.9197405e+02   5.7709720e+02   5.2741403e+02   5.2532697e+02   4.4230501e+02
   5.9696232e+02   5.9138601e+02   5.7860441e+02   5.6752939e+02   4.4238489e+02
   5.9998903e+02   5.8628087e+02   5.2706789e+02   5.2212687e+02   4.4217003e+02
   6.2204251e+02   6.0567565e+02   5.4034530e+02   5.3226448e+02   4.4223527e+02
   6.1070423e+02   5.9301907e+02   4.9420333e+02   4.6992333e+02   4.1072244e+02
   5.8978638e+02   5.8868145e+02   5.8666525e+02   5.7148294e+02   4.4238520e+02
   5.8791389e+02   5.7165058e+02   4.4293399e+02   4.2854077e+02   4.2748081e+02
   6.5322190e+02   6.3667184e+02   5.7518874e+02   5.6244008e+02   4.4238309e+02
   5.8798765e+02   5.7360727e+02   5.7269877e+02   5.7079783e+02   4.4238515e+02
   5.8827085e+02   5.7202831e+02   4.4711840e+02   4.2921682e+02   3.9982218e+02
   5.8791894e+02   5.7165594e+02   4.4528057e+02   4.4317935e+02   4.4013341e+02
   5.9261891e+02   5.7660281e+02   4.7329642e+02   4.6038644e+02   4.2098349e+02
   5.8807792e+02   5.7182523e+02   4.5257635e+02   4.5023819e+02   4.3957609e+02
   5.9032113e+02   5.7416737e+02   4.6455545e+02   4.5339874e+02   4.2413826e+02
   6.0361769e+02   5.9034816e+02   5.3584725e+02   5.3017586e+02   4.4224745e+02
   6.5083914e+02   6.4904962e+02   5.8708884e+02   5.7109068e+02   4.4238523e+02
   5.8808404e+02   5.7189570e+02   5.2101161e+02   5.2089354e+02   4.4237875e+02
   5.8941444e+02   5.7323485e+02   4.6329532e+02   4.5611350e+02   4.3265382e+02
   6.5186061e+02   6.1864748e+02   5.0419384e+02   4.7818740e+02   4.2929691e+02
   5.8857682e+02   5.7235358e+02   4.5546330e+02   4.4894950e+02   4.3390965e+02
   6.0359196e+02   6.0106078e+02   5.8400481e+02   5.6968748e+02   4.4238496e+02
   5.9056201e+02   5.7503653e+02   5.1308160e+02   5.1147618e+02   4.4220486e+02
   5.8790947e+02   5.7164550e+02   4.4277892e+02   4.2298806e+02   4.2164300e+02
   5.8814984e+02   5.7190212e+02   4.4650603e+02   4.3303008e+02   4.2567835e+02
   5.9686498e+02   5.8537975e+02   5.5750649e+02   5.5218450e+02   4.4237205e+02
   5.9885186e+02   5.8347130e+02   4.9114225e+02   4.7732386e+02   4.3360782e+02
   5.8789169e+02   5.7162648e+02   4.4250007e+02   4.0725056e+02   4.0036064e+02
   6.1269057e+02   5.9827223e+02   5.4196732e+02   5.3484497e+02   4.4227509e+02
   6.6290257e+02   6.2485712e+02   5.3096599e+02   5.2111867e+02   4.4198940e+02
   5.9586672e+02   5.8004531e+02   4.8067760e+02   4.6476681e+02   4.1771736e+02
   6.3646289e+02   6.2028606e+02   5.5711429e+02   5.4752304e+02   4.4235164e+02
   5.8834643e+02   5.7210976e+02   4.4830897e+02   4.3286421e+02   4.1847801e+02
   5.9071652e+02   5.7456768e+02   4.6462472e+02   4.5130562e+02   4.0556890e+02
   5.8794373e+02   5.7169159e+02   4.8966678e+02   4.8958588e+02   4.4235257e+02
   5.8865535e+02   5.7254307e+02   4.8928792e+02   4.8824944e+02   4.4194618e+02
   5.8788899e+02   5.7162374e+02   4.4245485e+02   4.0546442e+02   4.0007670e+02
   6.1285004e+02   5.9885083e+02   5.4617136e+02   5.3889446e+02   4.4230881e+02
   5.8859674e+02   5.7265957e+02   5.3141056e+02   5.3099743e+02   4.4237374e+02
   5.8788971e+02   5.7162599e+02   4.9717967e+02   4.9717240e+02   4.4238322e+02
   6.6600539e+02   6.6312619e+02   5.8762851e+02   5.7144762e+02   4.4238525e+02
   5.9576160e+02   5.7990370e+02   4.7981985e+02   4.6339303e+02   3.8618613e+02
   5.8789348e+02   5.7162860e+02   4.4775821e+02   4.4748367e+02   4.4208478e+02
   5.8789437e+02   5.7162946e+02   4.4256645e+02   4.2528097e+02   4.2480876e+02
   6.1888426e+02   6.0217950e+02   5.3253198e+02   5.2461364e+02   4.4211895e+02
   5.9884091e+02   5.8735167e+02   5.5549368e+02   5.4980913e+02   4.4236638e+02
   5.8801162e+02   5.7175467e+02   4.5010924e+02   4.4785442e+02   4.3977525e+02
   5.8991817e+02   5.7375844e+02   4.6493691e+02   4.5625844e+02   4.3008873e+02
   5.9146473e+02   5.7592555e+02   4.9939240e+02   4.9605772e+02   4.4149949e+02
   6.1751506e+02   6.0196306e+02   5.4109958e+02   5.3344133e+02   4.4225453e+02
   6.0432114e+02   6.0402005e+02   5.8747730e+02   5.7142363e+02   4.4238526e+02
   6.1226078e+02   6.0322087e+02   5.7118211e+02   5.6052084e+02   4.4238154e+02
   6.5387020e+02   6.3015345e+02   5.6162482e+02   5.5130107e+02   4.4236422e+02
   6.1529052e+02   5.9837922e+02   5.2006252e+02   5.1127798e+02   4.4161962e+02
   6.0433459e+02   5.9038294e+02   5.2690473e+02   5.2088048e+02   4.4210864e+02
   6.5177362e+02   6.1863706e+02   5.0424473e+02   4.7833520e+02   4.2946520e+02
   6.1349584e+02   5.9575951e+02   5.0257226e+02   4.8550309e+02   4.3619232e+02
   5.9026227e+02   5.7547364e+02   5.4786388e+02   5.4624607e+02   4.4237491e+02
   5.9256120e+02   5.8421796e+02   5.7491578e+02   5.6684038e+02   4.4238490e+02
   6.9892232e+02   6.2635132e+02   5.3599828e+02   5.2652192e+02   4.4212073e+02
   5.8802171e+02   5.7179646e+02   5.0516313e+02   5.0505506e+02   4.4236573e+02
   6.4151499e+02   6.2161757e+02   5.4923610e+02   5.4008524e+02   4.4230777e+02
   5.8874678e+02   5.7284251e+02   5.2757490e+02   5.2708462e+02   4.4236731e+02
   6.2811861e+02   6.1040037e+02   5.3719282e+02   5.2865154e+02   4.4217584e+02
   6.5965454e+02   6.2485027e+02   5.3310917e+02   5.2349024e+02   4.4205401e+02
   6.2939024e+02   6.0734973e+02   5.0456552e+02   4.8310090e+02   4.3402969e+02
   5.8994973e+02   5.7378987e+02   4.6474729e+02   4.5576804e+02   4.2949975e+02
   5.8852324e+02   5.7253324e+02   5.2814098e+02   5.2777542e+02   4.4237243e+02
   5.8801054e+02   5.7175348e+02   4.4437164e+02   4.2910156e+02   4.2480146e+02
   5.9896908e+02   5.8557157e+02   5.3323186e+02   5.2869510e+02   4.4225668e+02
   5.9880624e+02   5.8523418e+02   5.3042310e+02   5.2590890e+02   4.4222991e+02
   6.4184251e+02   6.1428693e+02   5.0162207e+02   4.7190636e+02   4.1055173e+02
   7.1611985e+02   6.2487068e+02   5.2646014e+02   5.1589308e+02   4.4178550e+02
   5.9620437e+02   5.8369528e+02   5.5008197e+02   5.4569832e+02   4.4235963e+02
   5.8840909e+02   5.7217687e+02   4.5681113e+02   4.5271905e+02   4.3729112e+02
   6.3977607e+02   6.3633143e+02   5.8481375e+02   5.6957850e+02   4.4238507e+02
   6.3711673e+02   6.1195440e+02   5.0228964e+02   4.7511673e+02   4.2517865e+02
   5.9193012e+02   5.7957772e+02   5.6321113e+02   5.5907446e+02   4.4238147e+02
   6.1309998e+02   6.0141157e+02   5.6149642e+02   5.5277103e+02   4.4236917e+02
   5.8791396e+02   5.7166251e+02   5.2855977e+02   5.2854184e+02   4.4238459e+02
   5.8913040e+02   5.7510977e+02   5.6592384e+02   5.6360804e+02   4.4238430e+02
   6.6455544e+02   6.2018549e+02   5.0293463e+02   4.7370082e+02   4.2097564e+02
   6.4962798e+02   6.2969926e+02   5.6448144e+02   5.5378537e+02   4.4237067e+02
   6.6380288e+02   6.2884621e+02   5.5134627e+02   5.4181475e+02   4.4231939e+02
   6.3030425e+02   6.1038156e+02   5.2362416e+02   5.1363320e+02   4.4169607e+02
   5.8924030e+02   5.7361736e+02   5.3491025e+02   5.3411477e+02   4.4236834e+02
   5.8910281e+02   5.7341265e+02   5.3430294e+02   5.3358883e+02   4.4236931e+02
   7.1926301e+02   6.2058347e+02   5.0245081e+02   4.7189350e+02   4.0496609e+02
   6.0075922e+02   6.0066389e+02   5.8774822e+02   5.7156013e+02   4.4238520e+02
   6.1684392e+02   6.0026196e+02   5.2897427e+02   5.2107303e+02   4.4204715e+02
   5.8806900e+02   5.7181496e+02   4.4485585e+02   4.2595244e+02   4.1612400e+02
   6.1272636e+02   5.9779875e+02   5.3676067e+02   5.2967174e+02   4.4221551e+02
   5.8855936e+02   5.7241170e+02   4.8449282e+02   4.8345149e+02   4.4180444e+02
   5.8790926e+02   5.8705746e+02   5.8703017e+02   5.7161642e+02   4.4238521e+02
   5.8844018e+02   5.7227595e+02   4.8545754e+02   4.8462061e+02   4.4194873e+02
   5.9051441e+02   5.7621095e+02   5.5373753e+02   5.5164526e+02   4.4237859e+02
   6.2396274e+02   6.1352089e+02   5.6873662e+02   5.5789256e+02   4.4237852e+02
   6.3866338e+02   6.2643580e+02   5.7111484e+02   5.5934572e+02   4.4238044e+02
   6.0886374e+02   5.9305418e+02   5.1113280e+02   5.0141129e+02   4.4069123e+02
   5.8867822e+02   5.7246049e+02   4.5243305e+02   4.4019436e+02   4.2397871e+02
   6.5817907e+02   6.2451024e+02   5.3238418e+02   5.2271242e+02   4.4203444e+02
   6.8500442e+02   6.2307537e+02   5.1556582e+02   5.0162048e+02   4.4025140e+02
   6.1667608e+02   6.0134123e+02   5.4149659e+02   5.3392518e+02   4.4226082e+02
   5.9335892e+02   5.7749083e+02   4.7851960e+02   4.6699372e+02   4.2931405e+02
   6.4928509e+02   6.3194564e+02   5.6998725e+02   5.5831674e+02   4.4237887e+02
   6.2734180e+02   6.0807989e+02   5.2363573e+02   5.1389368e+02   4.4172200e+02
   5.9868428e+02   5.8868549e+02   5.6457543e+02   5.5750306e+02   4.4237837e+02
   5.8828910e+02   5.7219691e+02   5.2698835e+02   5.2675363e+02   4.4237671e+02
   5.9135810e+02   5.7725020e+02   5.5055105e+02   5.4816650e+02   4.4237369e+02
   6.1712102e+02   6.0047082e+02   5.2896236e+02   5.2102502e+02   4.4204499e+02
   6.0527797e+02   6.0519485e+02   5.8777551e+02   5.7156551e+02   4.4238522e+02
   7.3916166e+02   6.2191825e+02   5.0763141e+02   4.8620117e+02   4.3548645e+02
   6.0131946e+02   5.8718861e+02   5.1905599e+02   5.1320525e+02   4.4190343e+02
   5.9656088e+02   5.8325433e+02   5.3902998e+02   5.3507962e+02   4.4231720e+02
   5.9194863e+02   5.7930775e+02   5.6147820e+02   5.5766671e+02   4.4238077e+02
   5.9458006e+02   5.7866555e+02   4.7741149e+02   4.6191602e+02   4.0180532e+02
   5.8789217e+02   5.7162749e+02   4.6635512e+02   4.6632541e+02   4.4235205e+02
   5.8897801e+02   5.7277454e+02   4.5818949e+02   4.5017931e+02   4.3136106e+02
   5.8794992e+02   5.7177260e+02   5.5838371e+02   5.5829603e+02   4.4238505e+02
   5.8964435e+02   5.7346998e+02   4.6269828e+02   4.5377085e+02   4.2959043e+02
   6.4439690e+02   6.2006721e+02   5.3106628e+02   5.2148613e+02   4.4200621e+02
   5.8940091e+02   5.7336816e+02   4.8374080e+02   4.8136012e+02   4.4091734e+02
   6.0346594e+02   5.9118838e+02   5.4739453e+02   5.4138710e+02   4.4233298e+02
   5.8959737e+02   5.7342098e+02   4.6255105e+02   4.5379220e+02   4.2991205e+02
   5.8821012e+02   5.7258849e+02   5.6394858e+02   5.6328806e+02   4.4238487e+02
   5.9046459e+02   5.7520606e+02   5.2999167e+02   5.2861319e+02   4.4234152e+02
   5.9054306e+02   5.7438728e+02   4.6370030e+02   4.5028635e+02   3.9294483e+02
   5.9417971e+02   5.7847687e+02   4.8293634e+02   4.7205195e+02   4.3277957e+02
   6.1962053e+02   5.9942076e+02   4.9768752e+02   4.7081346e+02   4.0791676e+02
   6.3373784e+02   6.1017568e+02   5.0373242e+02   4.7992812e+02   4.3141996e+02
   5.8929557e+02   5.7311885e+02   4.6532053e+02   4.5974489e+02   4.3522813e+02
   5.9362000e+02   5.8069130e+02   5.5354129e+02   5.4982193e+02   4.4237167e+02
   6.5224801e+02   6.2152344e+02   5.2151651e+02   5.1008564e+02   4.4138113e+02
   5.9026456e+02   5.7495494e+02   5.3072525e+02   5.2943803e+02   4.4234654e+02
   6.0265085e+02   5.8750566e+02   5.0013602e+02   4.8770921e+02   4.3804010e+02
   5.8799120e+02   5.7175256e+02   4.9641864e+02   4.9630385e+02   4.4235308e+02
   6.0131357e+02   5.8792354e+02   5.3241625e+02   5.2727293e+02   4.4222677e+02
   6.3399747e+02   6.1413164e+02   5.3148590e+02   5.2232550e+02   4.4203876e+02
   5.9091418e+02   5.7498862e+02   4.8065148e+02   4.7516966e+02   4.3803558e+02
   5.8939772e+02   5.7321400e+02   4.6178494e+02   4.5365942e+02   4.3106283e+02
   5.9478966e+02   5.7900065e+02   4.8071331e+02   4.6727389e+02   4.2700435e+02
   5.8796062e+02   5.7172739e+02   5.2461082e+02   5.2456551e+02   4.4238319e+02
   6.6492693e+02   6.4403362e+02   5.8000472e+02   5.6612861e+02   4.4238467e+02
   6.5705260e+02   6.2060903e+02   5.0828320e+02   4.8803577e+02   4.3640505e+02
   6.2638015e+02   6.0505493e+02   5.0408974e+02   4.8299348e+02   4.3406504e+02
   6.0183692e+02   5.8628840e+02   4.9229637e+02   4.7551847e+02   4.3099908e+02
   6.3148886e+02   6.1154806e+02   5.2582921e+02   5.1610357e+02   4.4182809e+02
   5.9175983e+02   5.7570230e+02   4.7175727e+02   4.6057638e+02   4.2592843e+02
   6.3492191e+02   6.1031287e+02   5.0098472e+02   4.7188564e+02   4.1237782e+02
   6.0182943e+02   5.8804456e+02   5.2612390e+02   5.2065590e+02   4.4212595e+02
   5.8855220e+02   5.7244898e+02   4.9744844e+02   4.9676520e+02   4.4220077e+02
   5.8886465e+02   5.7399862e+02   5.6219270e+02   5.6074760e+02   4.4238401e+02
   6.3634117e+02   6.1661156e+02   5.3771121e+02   5.2878837e+02   4.4217182e+02
   5.8978194e+02   5.7360319e+02   4.5946681e+02   4.4581008e+02   3.9749542e+02
   5.8858958e+02   5.7247243e+02   4.9111070e+02   4.9022190e+02   4.4204377e+02
   5.8853883e+02   5.7232748e+02   4.6693396e+02   4.6474746e+02   4.3982310e+02
   6.3223338e+02   6.1196006e+02   5.2469495e+02   5.1474642e+02   4.4175646e+02
   6.3244932e+02   6.1001454e+02   5.0783128e+02   4.8953213e+02   4.3723228e+02
   5.9571823e+02   5.8373523e+02   5.5574243e+02   5.5099146e+02   4.4237110e+02
   5.8814798e+02   5.7202440e+02   5.3634214e+02   5.3617665e+02   4.4238222e+02
   6.6363853e+02   6.6244803e+02   5.8775004e+02   5.7152899e+02   4.4238515e+02
   5.8879185e+02   5.7258960e+02   4.6461712e+02   4.6096690e+02   4.3789539e+02
   5.9201533e+02   5.7604341e+02   4.7574709e+02   4.6616489e+02   4.3122000e+02
   5.8921428e+02   5.7301750e+02   4.5572018e+02   4.4163086e+02   4.0655160e+02
   6.0692845e+02   5.9020714e+02   4.9219116e+02   4.6932938e+02   4.1183281e+02
   5.9363519e+02   5.7776648e+02   4.7842110e+02   4.6616873e+02   4.2776771e+02
   5.9313770e+02   5.8070687e+02   5.5910706e+02   5.5503765e+02   4.4237805e+02
   6.1104899e+02   5.9932255e+02   5.5934308e+02   5.5113418e+02   4.4236548e+02
   5.8816354e+02   5.7191863e+02   4.6162317e+02   4.6027775e+02   4.4078427e+02
   5.8863987e+02   5.7241784e+02   4.5090599e+02   4.3534990e+02   4.0513993e+02
   5.8921878e+02   5.7354384e+02   5.3184722e+02   5.3109355e+02   4.4236465e+02
   5.8803961e+02   5.7178473e+02   4.4773723e+02   4.4302427e+02   4.3704325e+02
   5.9349769e+02   5.7753591e+02   4.7539034e+02   4.6137481e+02   4.1780582e+02
   6.1733287e+02   6.0245039e+02   5.4646286e+02   5.3869699e+02   4.4230427e+02
   6.1712918e+02   5.9878348e+02   5.0750101e+02   4.9306526e+02   4.3877234e+02
   5.8939056e+02   5.7320024e+02   4.5705735e+02   4.4330608e+02   4.0996021e+02
   5.8796695e+02   5.7170721e+02   4.4412729e+02   4.3375786e+02   4.3124484e+02
   5.8815737e+02   5.7191041e+02   4.5748954e+02   4.5559358e+02   4.4008469e+02
   5.9246448e+02   5.7970130e+02   5.5892868e+02   5.5522479e+02   4.4237870e+02
   6.9536998e+02   6.2562017e+02   5.3175454e+02   5.2195901e+02   4.4201257e+02
   6.1264414e+02   5.9438908e+02   4.9510168e+02   4.7022344e+02   4.1110738e+02
   6.0625370e+02   5.9556890e+02   5.6110274e+02   5.5325059e+02   4.4237071e+02
   5.8811689e+02   5.7215916e+02   5.5889869e+02   5.5859062e+02   4.4238476e+02
   6.1543907e+02   6.0052393e+02   5.4288294e+02   5.3542932e+02   4.4227757e+02
   5.8965242e+02   5.7347693e+02   4.6220109e+02   4.5279783e+02   4.2863652e+02
   5.8880071e+02   5.8073000e+02   5.7890924e+02   5.7070078e+02   4.4238517e+02
   5.8788819e+02   5.7162779e+02   5.5123010e+02   5.5122476e+02   4.4238516e+02
   6.0660574e+02   5.9199776e+02   5.2263502e+02   5.1579348e+02   4.4194514e+02
   6.4973758e+02   6.3711289e+02   5.7785568e+02   5.6454274e+02   4.4238419e+02
   5.8788295e+02   5.7161756e+02   5.3082822e+02   5.3082808e+02   4.4238514e+02
   5.8788701e+02   5.7162232e+02   4.8902930e+02   4.8902318e+02   4.4238264e+02
   6.1348920e+02   5.9918031e+02   5.4462223e+02   5.3733232e+02   4.4229638e+02
   5.9278911e+02   5.7698481e+02   4.8107755e+02   4.7206984e+02   4.3435881e+02
   6.0240002e+02   5.9249431e+02   5.6368778e+02   5.5597804e+02   4.4237576e+02
   5.8837038e+02   5.7238066e+02   5.3919688e+02   5.3888441e+02   4.4238078e+02
   6.1336992e+02   5.9727193e+02   5.2454956e+02   5.1670274e+02   4.4192917e+02
   5.9583109e+02   5.8738667e+02   5.7205608e+02   5.6380873e+02   4.4238364e+02
   5.8892241e+02   5.7271740e+02   4.5925490e+02   4.5251862e+02   4.3339572e+02
   5.8873089e+02   5.7251546e+02   4.5296658e+02   4.4087983e+02   4.2405134e+02
   5.8812051e+02   5.7198144e+02   5.3589546e+02   5.3574736e+02   4.4238262e+02
   6.1681654e+02   6.1678645e+02   5.8784457e+02   5.7159512e+02   4.4238509e+02
   6.2806388e+02   6.1150087e+02   5.4490613e+02   5.3637621e+02   4.4227763e+02
   6.1498144e+02   5.9776279e+02   5.1470850e+02   5.0471597e+02   4.4099295e+02
   5.8896505e+02   5.7277093e+02   4.6431280e+02   4.5980982e+02   4.3673544e+02
   6.2789233e+02   6.1191021e+02   5.4816996e+02   5.3955022e+02   4.4230617e+02
   5.9067764e+02   5.7455243e+02   4.6789965e+02   4.5797993e+02   4.2780910e+02
   5.9173222e+02   5.7564942e+02   4.7016781e+02   4.5783470e+02   4.2091113e+02
   5.9875998e+02   5.8544105e+02   5.3478920e+02   5.3029042e+02   4.4227232e+02
   6.2076306e+02   6.0529896e+02   5.4572585e+02   5.3766952e+02   4.4229370e+02
   5.8789281e+02   5.7162760e+02   4.4251255e+02   4.0641440e+02   3.8624961e+02
   5.9541678e+02   5.8948069e+02   5.7831160e+02   5.6769905e+02   4.4238502e+02
   6.4125692e+02   6.1396295e+02   5.0148597e+02   4.7161314e+02   3.9987660e+02
   6.5284420e+02   6.2414668e+02   5.3722046e+02   5.2790432e+02   4.4214969e+02
   6.5983989e+02   6.3920009e+02   5.7591754e+02   5.6298645e+02   4.4238354e+02
   6.1117164e+02   5.9728359e+02   5.4394983e+02   5.3696150e+02   4.4229559e+02
   5.8791394e+02   5.7165072e+02   4.5916712e+02   4.5899033e+02   4.4217757e+02
   5.8850482e+02   5.7227607e+02   4.4960126e+02   4.3339006e+02   4.0342751e+02
   7.0613964e+02   6.2051770e+02   5.0241615e+02   4.7180264e+02   3.9575171e+02
   5.9839530e+02   5.8469435e+02   5.2859193e+02   5.2415599e+02   4.4221361e+02
   5.8794650e+02   5.7168556e+02   4.4394135e+02   4.3546945e+02   4.3339632e+02
   5.8872936e+02   5.7259918e+02   4.8245676e+02   4.8108093e+02   4.4150801e+02
   5.8813383e+02   5.7188321e+02   4.4553245e+02   4.2611077e+02   4.0675913e+02
   6.3180841e+02   6.2590565e+02   5.8014154e+02   5.6643812e+02   4.4238492e+02
   5.8867800e+02   5.7245825e+02   4.5123004e+02   4.3571492e+02   3.9661907e+02
   6.0224105e+02   5.9371081e+02   5.6951672e+02   5.6048524e+02   4.4238099e+02
   6.0145198e+02   5.8816578e+02   5.3408923e+02   5.2890896e+02   4.4224413e+02
   6.1786107e+02   6.1550053e+02   5.8465193e+02   5.6965564e+02   4.4238520e+02
   6.3912789e+02   6.1931192e+02   5.4392499e+02   5.3497230e+02   4.4225887e+02
   6.0986625e+02   5.9261636e+02   4.9568701e+02   4.7407039e+02   4.2692293e+02
   5.8800222e+02   5.7175089e+02   4.7235683e+02   4.7206507e+02   4.4211171e+02
   6.2097828e+02   6.0844926e+02   5.6110371e+02   5.5177273e+02   4.4236661e+02
   6.2522102e+02   6.0842476e+02   5.4056784e+02   5.3225023e+02   4.4223216e+02
   6.2897221e+02   6.1152611e+02   5.4016852e+02   5.3161763e+02   4.4222062e+02
   7.6430571e+02   6.2103441e+02   5.0387599e+02   4.7641180e+02   4.2685725e+02
   5.8789240e+02   5.7400993e+02   5.7394496e+02   5.7156121e+02   4.4238525e+02
   5.8788800e+02   5.7162290e+02   4.5401323e+02   4.5396193e+02   4.4232659e+02
   5.8797529e+02   5.7171522e+02   4.4359278e+02   4.2135506e+02   4.1374406e+02
   6.2905183e+02   6.2171843e+02   5.7710149e+02   5.6423046e+02   4.4238441e+02
   6.5007363e+02   6.2479498e+02   5.4561636e+02   5.3642050e+02   4.4227313e+02
   5.8939484e+02   5.7409572e+02   5.4654500e+02   5.4549061e+02   4.4237770e+02
   5.9239058e+02   5.7644282e+02   4.7634237e+02   4.6607053e+02   4.3032491e+02
   6.2240208e+02   6.0145943e+02   4.9882658e+02   4.7189731e+02   4.1725827e+02
   5.8800990e+02   5.7175281e+02   4.5288020e+02   4.5144911e+02   4.4068244e+02
   6.5706338e+02   6.2745313e+02   5.4932780e+02   5.3995623e+02   4.4230543e+02
   5.9132252e+02   5.7570906e+02   4.9615500e+02   4.9256346e+02   4.4123461e+02
   6.1494986e+02   6.0690831e+02   5.7425899e+02   5.6265123e+02   4.4238343e+02
   6.8587547e+02   6.2091340e+02   5.0412849e+02   4.7723361e+02   4.2803401e+02
   6.1747496e+02   5.9874397e+02   5.0435107e+02   4.8709731e+02   4.3669450e+02
   5.8795677e+02   5.7171669e+02   5.1468404e+02   5.1463824e+02   4.4238096e+02
   6.3342850e+02   6.1205526e+02   5.1849666e+02   5.0702286e+02   4.4110074e+02
   6.5955425e+02   6.2531498e+02   5.3598786e+02   5.2655855e+02   4.4212241e+02
   6.1510112e+02   5.9965933e+02   5.3693940e+02   5.2955975e+02   4.4220933e+02
   6.3348748e+02   6.3286399e+02   5.8725087e+02   5.7121365e+02   4.4238512e+02
   6.4515170e+02   6.2132003e+02   5.3710611e+02   5.2791445e+02   4.4215194e+02
   6.3069967e+02   6.1410491e+02   5.4751697e+02   5.3879081e+02   4.4229893e+02
   5.9422196e+02   5.8015235e+02   5.3402520e+02   5.3100008e+02   4.4230909e+02
   6.0972550e+02   5.9496574e+02   5.3056052e+02   5.2374663e+02   4.4213325e+02
   7.0174526e+02   6.2454734e+02   5.2484634e+02   5.1400312e+02   4.4167799e+02
   5.8963305e+02   5.7412783e+02   5.3240419e+02   5.3143035e+02   4.4235943e+02
   6.1224156e+02   5.9949436e+02   5.5466965e+02   5.4681223e+02   4.4235198e+02
   6.0078375e+02   5.8735108e+02   5.3164466e+02   5.2661975e+02   4.4222284e+02
   5.8788042e+02   5.7161458e+02   5.1388688e+02   5.1388662e+02   4.4238524e+02
   6.4169883e+02   6.2157322e+02   5.4849519e+02   5.3937817e+02   4.4230193e+02
   5.9137889e+02   5.7525871e+02   4.6753390e+02   4.5409967e+02   4.0360264e+02
   5.8805653e+02   5.7180305e+02   4.4742713e+02   4.4165631e+02   4.3579946e+02
   5.8809817e+02   5.7194783e+02   5.3611379e+02   5.3597919e+02   4.4238267e+02
   6.0928537e+02   5.9515691e+02   5.3728720e+02   5.3066057e+02   4.4223594e+02
   5.9133951e+02   5.7570788e+02   4.9489723e+02   4.9113259e+02   4.4108088e+02
   5.8981325e+02   5.7368389e+02   4.6984523e+02   4.6416171e+02   4.3545975e+02
   5.8811062e+02   5.7195935e+02   5.3340955e+02   5.3327168e+02   4.4238195e+02
   5.8873390e+02   5.8712697e+02   5.8618351e+02   5.7152422e+02   4.4238533e+02
   5.8878409e+02   5.7257131e+02   4.5371456e+02   4.4217275e+02   4.2513304e+02
   6.0188976e+02   5.8873116e+02   5.3617001e+02   5.3086274e+02   4.4226154e+02
   5.8791893e+02   5.7165581e+02   4.4498507e+02   4.4258066e+02   4.3980675e+02
   6.4625527e+02   6.4463091e+02   5.8690613e+02   5.7097218e+02   4.4238517e+02
   6.0126932e+02   5.9239091e+02   5.6830330e+02   5.5976253e+02   4.4238030e+02
   5.9239315e+02   5.7815153e+02   5.4130302e+02   5.3886714e+02   4.4235318e+02
   6.0116383e+02   5.8595415e+02   4.9634796e+02   4.8296280e+02   4.3633803e+02
   6.0846395e+02   5.9136419e+02   4.9299999e+02   4.6945051e+02   4.0891591e+02
   6.1630502e+02   6.0034817e+02   5.3442966e+02   5.2688812e+02   4.4216603e+02
   5.8819191e+02   5.7194731e+02   4.4844859e+02   4.3970733e+02   4.3183776e+02
   6.3007597e+02   6.0711465e+02   5.0081998e+02   4.7328637e+02   4.2130319e+02
   5.9129633e+02   5.7517174e+02   4.6717604e+02   4.5372857e+02   4.0076879e+02
   5.8792155e+02   5.7165852e+02   4.4292743e+02   4.2169812e+02   4.1941674e+02
   5.9463807e+02   5.7872805e+02   4.7758188e+02   4.6207216e+02   4.0526207e+02
   5.8829816e+02   5.7208201e+02   4.7343286e+02   4.7246011e+02   4.4148792e+02
   5.8855581e+02   5.7276070e+02   5.4689579e+02   5.4639451e+02   4.4238183e+02
   5.8891186e+02   5.7270595e+02   4.5879626e+02   4.5181830e+02   4.3302142e+02
   5.8809533e+02   5.7187042e+02   4.8585820e+02   4.8554255e+02   4.4222767e+02
   6.3830185e+02   6.1236075e+02   5.0121042e+02   4.7151310e+02   3.8007254e+02
   5.9704511e+02   5.8357041e+02   5.3507048e+02   5.3106225e+02   4.4228884e+02
   7.1121465e+02   6.2115631e+02   5.0462030e+02   4.7859982e+02   4.2967096e+02
   6.1778662e+02   6.0222591e+02   5.4149632e+02   5.3380909e+02   4.4225834e+02
   5.8824059e+02   5.7199894e+02   4.4834537e+02   4.3755390e+02   4.2893827e+02
   5.9539096e+02   5.8036539e+02   5.0065205e+02   4.9412175e+02   4.4057933e+02
   6.3263900e+02   6.3109486e+02   5.8622912e+02   5.7055145e+02   4.4238519e+02
   6.3468223e+02   6.1033959e+02   5.0170242e+02   4.7411327e+02   4.2313339e+02
   5.8872603e+02   5.7258329e+02   4.7979036e+02   4.7827363e+02   4.4128344e+02
   6.6640511e+02   6.2607572e+02   5.3683920e+02   5.2742189e+02   4.4213899e+02
   6.0458127e+02   5.9018819e+02   5.2003917e+02   5.1338231e+02   4.4186074e+02
   6.1767153e+02   6.1503276e+02   5.8424244e+02   5.6940205e+02   4.4238522e+02
   5.9238317e+02   5.7833225e+02   5.4499553e+02   5.4240625e+02   4.4236171e+02
   5.9062111e+02   5.7552027e+02   5.3433092e+02   5.3283508e+02   4.4235095e+02
   6.3588573e+02   6.1088865e+02   5.0095975e+02   4.7148212e+02   3.9836650e+02
   6.1268651e+02   5.9808549e+02   5.4013894e+02   5.3302932e+02   4.4225654e+02
   6.0776854e+02   6.0274376e+02   5.7988875e+02   5.6707233e+02   4.4238487e+02
   5.9015511e+02   5.7399235e+02   4.6299208e+02   4.5118673e+02   4.2171355e+02
   5.8796337e+02   5.7170363e+02   4.6055813e+02   4.6015168e+02   4.4190836e+02
   6.1052567e+02   5.9803312e+02   5.5418422e+02   5.4656905e+02   4.4235146e+02
   6.0417241e+02   5.9145373e+02   5.4329687e+02   5.3737514e+02   4.4230835e+02
   5.8803656e+02   5.7187171e+02   5.4326979e+02   5.4316040e+02   4.4238416e+02
   5.8865531e+02   5.7247927e+02   4.7424243e+02   4.7247596e+02   4.4076260e+02
   5.8795295e+02   5.7171155e+02   5.1454162e+02   5.1449774e+02   4.4238114e+02
   5.8986647e+02   5.7370359e+02   4.6446378e+02   4.5569490e+02   4.2989765e+02
   6.5360751e+02   6.1973293e+02   5.0723308e+02   4.8573591e+02   4.3527711e+02
   6.4520803e+02   6.1584721e+02   5.0185176e+02   4.7193801e+02   4.1018142e+02
   5.9992726e+02   5.8496578e+02   4.9951839e+02   4.8889567e+02   4.3877379e+02
   5.8813763e+02   5.7195752e+02   5.1390660e+02   5.1374694e+02   4.4236936e+02
   6.2229608e+02   6.0863293e+02   5.5674634e+02   5.4779695e+02   4.4235410e+02
   5.8912277e+02   5.7314547e+02   4.9792913e+02   4.9669004e+02   4.4205312e+02
   5.8870315e+02   5.7382192e+02   5.6389145e+02   5.6246024e+02   4.4238431e+02
   6.3466053e+02   6.1472027e+02   5.3240966e+02   5.2329660e+02   4.4206224e+02
   5.8802928e+02   5.8181888e+02   5.8157625e+02   5.7152518e+02   4.4238521e+02
   6.4478994e+02   6.2606158e+02   5.6005476e+02   5.5001628e+02   4.4236044e+02
   5.8791133e+02   5.7164782e+02   4.4624017e+02   4.4505959e+02   4.4112985e+02
   6.6169095e+02   6.2463709e+02   5.3032621e+02   5.2041391e+02   4.4196761e+02
   6.4122185e+02   6.1443663e+02   5.0342441e+02   4.7745261e+02   4.2859673e+02
   5.8857161e+02   5.7315965e+02   5.5932146e+02   5.5845778e+02   4.4238422e+02
   5.8789167e+02   5.7162727e+02   4.7434111e+02   4.7432166e+02   4.4236871e+02
   5.8788496e+02   5.7161955e+02   4.4245337e+02   4.3412545e+02   4.3403511e+02
   6.0110146e+02   5.8773956e+02   5.3281723e+02   5.2772862e+02   4.4223321e+02
   5.8799236e+02   5.7233451e+02   5.6932124e+02   5.6870555e+02   4.4238524e+02
   5.8791439e+02   5.7166244e+02   5.2643426e+02   5.2641579e+02   4.4238437e+02
   5.8864470e+02   5.7258039e+02   5.0262661e+02   5.0198966e+02   4.4225150e+02
   6.1395183e+02   5.9979397e+02   5.4677958e+02   5.3935072e+02   4.4231129e+02
   5.8788723e+02   5.7162188e+02   4.4272239e+02   4.4031155e+02   4.3994486e+02
   5.8797202e+02   5.7171264e+02   4.4392972e+02   4.3045118e+02   4.2769482e+02
   6.0998622e+02   5.9513167e+02   5.3009079e+02   5.2321547e+02   4.4212206e+02
   6.2097953e+02   6.0311103e+02   5.2487299e+02   5.1598610e+02   4.4185792e+02
   5.9041648e+02   5.7426218e+02   4.6416851e+02   4.5206642e+02   4.2040054e+02
   5.8807704e+02   5.7182443e+02   4.5304874e+02   4.5087376e+02   4.3976379e+02
   5.8788402e+02   5.7161857e+02   4.4240257e+02   4.2557758e+02   4.2553453e+02
   5.8919259e+02   5.7328383e+02   5.0704409e+02   5.0609898e+02   4.4222875e+02
   5.8938040e+02   5.7319174e+02   4.5874310e+02   4.4773177e+02   4.2500248e+02
   5.9137969e+02   5.7809606e+02   5.5911710e+02   5.5600697e+02   4.4238004e+02
   5.8857265e+02   5.7239038e+02   4.7483683e+02   4.7329560e+02   4.4101988e+02
   6.1988732e+02   6.0431689e+02   5.4417246e+02   5.3623902e+02   4.4228121e+02
   6.0118370e+02   5.8779899e+02   5.3246537e+02   5.2735399e+02   4.4222860e+02
   5.8955429e+02   5.7405159e+02   5.3437098e+02   5.3341260e+02   4.4236361e+02
   5.8826408e+02   5.7213006e+02   5.1608503e+02   5.1585105e+02   4.4236603e+02
   6.2479489e+02   6.1058603e+02   5.5546834e+02   5.4648851e+02   4.4234823e+02
   6.3503569e+02   6.1554418e+02   5.3639047e+02   5.2748452e+02   4.4214928e+02
   5.8843638e+02   5.7775611e+02   5.7614258e+02   5.7053400e+02   4.4238529e+02
   5.8953961e+02   5.7410212e+02   5.3813500e+02   5.3714736e+02   4.4236924e+02
   5.8797116e+02   5.7171169e+02   4.4393172e+02   4.3068815e+02   4.2798408e+02
   5.8827665e+02   5.7203642e+02   4.4774823e+02   4.3304430e+02   4.2177953e+02
   5.9606296e+02   5.8026651e+02   4.8136162e+02   4.6559102e+02   4.2026178e+02
   5.9118870e+02   5.7619168e+02   5.3113192e+02   5.2940469e+02   4.4233399e+02
   6.3817462e+02   6.1943033e+02   5.4784165e+02   5.3883967e+02   4.4229782e+02
   6.1705341e+02   6.0086408e+02   5.3381054e+02   5.2616422e+02   4.4215193e+02
   5.9096909e+02   5.7647066e+02   5.4694179e+02   5.4497216e+02   4.4237088e+02
   6.3607526e+02   6.1173809e+02   5.0413037e+02   4.8035617e+02   4.3174014e+02
   6.1920028e+02   6.1904170e+02   5.8767513e+02   5.7149468e+02   4.4238524e+02
   6.4743834e+02   6.2106645e+02   5.2923040e+02   5.1936812e+02   4.4193814e+02
   6.2474187e+02   6.0467498e+02   5.1102763e+02   4.9705858e+02   4.3955993e+02
