# Supplementary material for: Rethinking Colour Constancy
Source: PLoS One. 2015 Sep 10;10(9):e0135029. doi: 10.1371/journal.pone.0135029 (PMC4565710; doi:10.1371/journal.pone.0135029)
Supplement: S1 Dataset — (ZIP) [file pone.0135029.s002.zip › 5-TransitionMetamerReflectanceData/NtoB_20munsells/fiveTr_19.txt]

   4.5503915e+02   4.6931485e+02   5.7083272e+02   5.9551143e+02   6.4079365e+02
   4.2013469e+02   4.4437934e+02   5.3416481e+02   5.4723797e+02   6.1182015e+02
   4.3525108e+02   4.5157698e+02   5.5553650e+02   5.7217438e+02   6.2050197e+02
   4.5131878e+02   4.6515239e+02   5.2759331e+02   5.3968263e+02   6.0921919e+02
   3.8072836e+02   4.4283784e+02   5.2729773e+02   5.4037143e+02   6.1028399e+02
   4.6603340e+02   4.8525406e+02   5.1814466e+02   5.2814953e+02   6.0595650e+02
   4.5609964e+02   4.6004832e+02   4.7769651e+02   5.0878922e+02   6.0402624e+02
   4.7189820e+02   5.0712367e+02   6.0195874e+02   6.3638425e+02   6.4020539e+02
   4.0694909e+02   4.4248540e+02   5.1450549e+02   5.2890484e+02   6.0801474e+02
   4.3145267e+02   4.4877424e+02   5.2430808e+02   5.3736192e+02   6.0949291e+02
   4.2622170e+02   4.4601725e+02   5.2229498e+02   5.3556844e+02   6.0921260e+02
   4.5678680e+02   4.7089688e+02   5.2115681e+02   5.3312970e+02   6.0768098e+02
   4.5644227e+02   4.6803965e+02   4.9791633e+02   5.1610084e+02   6.0517913e+02
   4.5346321e+02   4.5356912e+02   4.7211986e+02   5.0767702e+02   6.0376762e+02
   4.6864955e+02   4.9263657e+02   5.2443224e+02   5.3183389e+02   6.0574678e+02
   4.7186602e+02   5.0686644e+02   5.3355359e+02   5.3406366e+02   6.0390864e+02
   4.5444552e+02   4.6837399e+02   5.2622327e+02   5.3810717e+02   6.0871690e+02
   4.3849507e+02   4.4395827e+02   4.7869278e+02   5.0941023e+02   6.0424167e+02
   4.5750230e+02   4.7224149e+02   5.6205431e+02   5.7933136e+02   6.2267717e+02
   4.4314677e+02   4.5746097e+02   5.2413412e+02   5.3684780e+02   6.0907415e+02
   4.7190782e+02   5.0718038e+02   6.0230295e+02   6.5078135e+02   6.5977915e+02
   4.7193087e+02   5.0729098e+02   5.3603181e+02   5.3626774e+02   6.0383681e+02
   4.3139449e+02   4.4900666e+02   5.4134920e+02   5.5484445e+02   6.1372628e+02
   4.3615616e+02   4.5147800e+02   5.1369568e+02   5.2796272e+02   6.0763093e+02
   4.3539906e+02   4.3735135e+02   4.7383424e+02   5.0811087e+02   6.0389589e+02
   4.6415527e+02   4.8174154e+02   5.2281228e+02   5.3310071e+02   6.0690557e+02
   4.7161574e+02   5.0510741e+02   5.2341371e+02   5.2509681e+02   6.0403766e+02
   4.7176514e+02   5.0587233e+02   5.1843026e+02   5.1972455e+02   6.0388865e+02
   4.2075444e+02   4.3206358e+02   4.7857429e+02   5.0950093e+02   6.0428980e+02
   4.4590442e+02   4.6009940e+02   5.3589173e+02   5.4838737e+02   6.1140671e+02
   4.6464710e+02   4.8303196e+02   5.3440180e+02   5.4416619e+02   6.0850033e+02
   4.6827459e+02   4.9221816e+02   5.6696065e+02   5.7905807e+02   6.1666791e+02
   4.4946188e+02   4.5145272e+02   4.7458690e+02   5.0820932e+02   6.0391128e+02
   4.7147791e+02   5.0478998e+02   5.9616366e+02   6.2873859e+02   6.4459624e+02
   4.7195786e+02   5.0747964e+02   5.6958051e+02   5.6976453e+02   6.0391390e+02
   4.3435470e+02   4.5098151e+02   5.7058052e+02   5.9823022e+02   6.5315108e+02
   4.5117926e+02   4.5169542e+02   4.7264584e+02   5.0778333e+02   6.0379682e+02
   4.6962150e+02   4.9673640e+02   5.8587733e+02   6.1824715e+02   6.9287380e+02
   4.1824242e+02   4.2316923e+02   4.7335494e+02   5.0801253e+02   6.0387106e+02
   4.5184108e+02   4.6593855e+02   5.7291007e+02   6.0208949e+02   6.9997805e+02
   4.3628283e+02   4.5230046e+02   5.6191890e+02   5.8145733e+02   6.2668135e+02
   4.4334210e+02   4.5792508e+02   5.4855064e+02   5.6277782e+02   6.1591957e+02
   4.2019488e+02   4.3505362e+02   4.8230648e+02   5.1074856e+02   6.0460580e+02
   4.4153862e+02   4.5639835e+02   5.5476844e+02   5.7083456e+02   6.1949733e+02
   4.7055095e+02   5.0023785e+02   5.3977355e+02   5.4399419e+02   6.0566978e+02
   4.4901521e+02   4.4952691e+02   4.7261702e+02   5.0778312e+02   6.0379764e+02
   4.2177117e+02   4.3236253e+02   4.7848868e+02   5.0947093e+02   6.0428125e+02
   4.7194669e+02   5.0741110e+02   6.0080741e+02   6.0558157e+02   6.0903802e+02
   4.7114028e+02   5.0310242e+02   5.9358165e+02   6.2990282e+02   6.6718838e+02
   4.6285083e+02   4.7678396e+02   5.0062032e+02   5.1653683e+02   6.0496060e+02
   4.2217445e+02   4.2843511e+02   4.7496648e+02   5.0844613e+02   6.0399770e+02
   4.6854755e+02   4.9223056e+02   5.2294503e+02   5.3057191e+02   6.0565719e+02
   4.5521470e+02   4.6933008e+02   5.3238440e+02   5.4410405e+02   6.0980658e+02
   4.7124113e+02   5.0359496e+02   5.8478610e+02   5.9290789e+02   6.1424835e+02
   4.4071314e+02   4.5573103e+02   5.6990395e+02   5.9594795e+02   6.4528868e+02
   4.1867704e+02   4.4371589e+02   5.1918118e+02   5.3281665e+02   6.0873346e+02
   4.7190977e+02   5.0719315e+02   5.8859737e+02   5.8978150e+02   6.0516130e+02
   4.5007869e+02   4.5189502e+02   4.7436981e+02   5.0815512e+02   6.0389628e+02
   4.6693428e+02   4.8842567e+02   5.5643964e+02   5.6725593e+02   6.1304800e+02
   4.7192658e+02   5.0729166e+02   5.6001522e+02   5.6031361e+02   6.0396795e+02
   4.5400683e+02   4.6792146e+02   5.2674155e+02   5.3864226e+02   6.0884525e+02
   4.4087081e+02   4.5555468e+02   5.2503404e+02   5.3778476e+02   6.0933843e+02
   4.4709889e+02   4.6111929e+02   5.3086193e+02   5.4316660e+02   6.1016263e+02
   4.2408309e+02   4.4525128e+02   5.2351214e+02   5.3672154e+02   6.0946108e+02
   4.6414212e+02   4.7338338e+02   4.8608083e+02   5.1034307e+02   6.0420093e+02
   4.7177916e+02   5.0525819e+02   5.1205522e+02   5.1397005e+02   6.0384350e+02
   4.2593053e+02   4.3240884e+02   4.7650816e+02   5.0886719e+02   6.0411498e+02
   4.3595333e+02   4.4213136e+02   4.7917736e+02   5.0958802e+02   6.0429194e+02
   4.4287971e+02   4.5721008e+02   5.2339651e+02   5.3616869e+02   6.0895439e+02
   4.6359012e+02   4.8126192e+02   5.5192591e+02   5.6385564e+02   6.1354826e+02
   4.4130827e+02   4.5574994e+02   5.1920872e+02   5.3242426e+02   6.0831142e+02
   4.6299337e+02   4.7934257e+02   5.1578412e+02   5.2734492e+02   6.0625268e+02
   4.3167296e+02   4.4924802e+02   5.6279718e+02   5.8307650e+02   6.2825937e+02
   4.2332965e+02   4.4538984e+02   5.5895649e+02   5.7735523e+02   6.2406849e+02
   4.1755909e+02   4.4401700e+02   5.4368338e+02   5.5763224e+02   6.1480039e+02
   4.6696287e+02   4.8851945e+02   5.7933828e+02   6.0778120e+02   6.5322132e+02
   4.7039024e+02   4.9975900e+02   5.7929209e+02   5.9062201e+02   6.1805890e+02
   4.2390475e+02   4.4424227e+02   5.0808297e+02   5.2382185e+02   6.0705262e+02
   4.4869390e+02   4.6274899e+02   5.4010254e+02   5.5276775e+02   6.1235229e+02
   4.4032222e+02   4.4145931e+02   4.7320493e+02   5.0793990e+02   6.0384486e+02
   3.9408198e+02   4.4267039e+02   5.2106613e+02   5.3453194e+02   6.0909193e+02
   4.2771823e+02   4.4251640e+02   4.9165587e+02   5.1430292e+02   6.0535986e+02
   4.1960089e+02   4.4419140e+02   5.2983796e+02   5.4283100e+02   6.1078589e+02
   4.7196449e+02   5.0751850e+02   5.9528813e+02   5.9600620e+02   6.0459590e+02
   4.5395100e+02   4.6813812e+02   5.7240391e+02   5.9989655e+02   6.5170217e+02
   4.3655821e+02   4.5249899e+02   5.6904773e+02   5.9437763e+02   6.4259522e+02
   4.4177097e+02   4.5597030e+02   5.1527787e+02   5.2908259e+02   6.0769331e+02
   4.7197835e+02   5.0760232e+02   5.6859108e+02   5.6864173e+02   6.0380255e+02
   4.5823685e+02   4.7289666e+02   5.2841838e+02   5.3978214e+02   6.0870295e+02
   4.3145886e+02   4.3541039e+02   4.7544430e+02   5.0854942e+02   6.0402251e+02
   4.1651928e+02   4.3677032e+02   4.8636611e+02   5.1223302e+02   6.0495649e+02
   4.4024201e+02   4.5499464e+02   5.2305003e+02   5.3594714e+02   6.0900246e+02
   4.2196050e+02   4.2472476e+02   4.7300637e+02   5.0791776e+02   6.0384185e+02
   4.7195413e+02   5.0745716e+02   6.0300526e+02   6.3226403e+02   6.3353631e+02
   4.4459873e+02   4.5901829e+02   5.4554689e+02   5.5910728e+02   6.1454472e+02
   4.7086339e+02   5.0181212e+02   5.9055233e+02   6.1760156e+02   6.3983250e+02
   4.3122358e+02   4.3285694e+02   4.7326750e+02   5.0797542e+02   6.0385766e+02
   4.2348456e+02   4.4515801e+02   5.2753406e+02   5.4053698e+02   6.1025509e+02
   3.8704422e+02   4.4300890e+02   5.3671596e+02   5.4995554e+02   6.1256318e+02
   4.6995997e+02   4.9661662e+02   5.1719608e+02   5.2365936e+02   6.0470266e+02
   4.7060747e+02   5.0062400e+02   5.5103539e+02   5.5551151e+02   6.0663288e+02
   4.2067655e+02   4.4417358e+02   5.2041244e+02   5.3389758e+02   6.0893145e+02
   4.3993449e+02   4.4828045e+02   4.8415518e+02   5.1116920e+02   6.0464470e+02
   4.1427528e+02   4.2477390e+02   4.7463615e+02   5.0836344e+02   6.0397584e+02
   4.3031275e+02   4.3156266e+02   4.7290143e+02   5.0788292e+02   6.0383033e+02
   4.5614622e+02   4.7052146e+02   5.4263297e+02   5.5489143e+02   6.1227025e+02
   3.8117891e+02   4.4313491e+02   5.6475293e+02   5.8671599e+02   6.3229921e+02
   4.6507820e+02   4.8414505e+02   5.7147203e+02   5.9076582e+02   6.2879124e+02
   4.2491936e+02   4.4470213e+02   5.0903261e+02   5.2451214e+02   6.0716732e+02
   4.7193689e+02   5.0735392e+02   6.0283720e+02   6.5700220e+02   6.7562384e+02
   4.6462259e+02   4.8322351e+02   5.6449047e+02   5.7984755e+02   6.2042965e+02
   4.2044705e+02   4.4443454e+02   5.3322613e+02   5.4627474e+02   6.1158073e+02
   4.4675755e+02   4.6079990e+02   5.3063706e+02   5.4295873e+02   6.1013699e+02
   4.5359626e+02   4.6775798e+02   5.5693855e+02   5.7275911e+02   6.1938966e+02
   4.1954904e+02   4.4409843e+02   5.2613922e+02   5.3922865e+02   6.1000570e+02
   4.7187975e+02   5.0701564e+02   5.9449261e+02   5.9765036e+02   6.0761009e+02
   4.2466613e+02   4.4505665e+02   5.1429657e+02   5.2866286e+02   6.0791462e+02
   4.7190645e+02   5.0701049e+02   5.2040397e+02   5.2086534e+02   6.0381306e+02
   4.3451522e+02   4.4421609e+02   4.8481186e+02   5.1150537e+02   6.0474731e+02
   4.4279228e+02   4.5734267e+02   5.3483242e+02   5.4743562e+02   6.1133671e+02
   4.1233450e+02   4.4123780e+02   5.0195283e+02   5.1978697e+02   6.0638335e+02
   4.5379489e+02   4.6748459e+02   5.1898005e+02   5.3150910e+02   6.0760301e+02
   4.0833620e+02   4.1147243e+02   4.7215593e+02   5.0769605e+02   6.0377456e+02
   4.6810250e+02   4.9150926e+02   5.4009620e+02   5.4781708e+02   6.0785443e+02
   3.9133283e+02   4.1021440e+02   4.7227426e+02   5.0772744e+02   6.0378471e+02
   4.7176232e+02   5.0631746e+02   5.5037831e+02   5.5131762e+02   6.0427686e+02
   4.4316288e+02   4.5734554e+02   5.1958305e+02   5.3267706e+02   6.0829604e+02
   4.7042272e+02   4.8624811e+02   4.9022470e+02   5.0910417e+02   6.0391138e+02
   4.3159641e+02   4.4918824e+02   5.5353635e+02   5.6956679e+02   6.1933056e+02
   4.2393480e+02   4.4517282e+02   5.2255348e+02   5.3583126e+02   6.0928545e+02
   3.8033681e+02   4.0065675e+02   4.7203114e+02   5.0766327e+02   6.0376466e+02
   4.6651231e+02   4.8738025e+02   5.7149119e+02   5.8889737e+02   6.2555762e+02
   4.4494791e+02   4.5936870e+02   5.6501168e+02   5.8591343e+02   6.2995014e+02
   4.3471791e+02   4.5119646e+02   5.4875695e+02   5.6339572e+02   6.1656591e+02
   4.2113658e+02   4.4477609e+02   5.6645434e+02   5.8967658e+02   6.3585270e+02
   4.6931608e+02   4.9562798e+02   5.8486538e+02   6.1677086e+02   6.7856571e+02
   4.3460849e+02   4.5094574e+02   5.3025085e+02   5.4303037e+02   6.1061238e+02
   4.7130354e+02   5.0389021e+02   5.5962787e+02   5.6258446e+02   6.0595965e+02
   4.7193108e+02   5.0727343e+02   5.3012386e+02   5.3037314e+02   6.0382037e+02
   4.5735593e+02   4.7164924e+02   5.2299975e+02   5.3475260e+02   6.0790840e+02
   4.3875290e+02   4.5396399e+02   5.3042868e+02   5.4308942e+02   6.1050433e+02
   4.3513241e+02   4.5124387e+02   5.2722377e+02   5.4004298e+02   6.0996059e+02
   4.6098343e+02   4.7700672e+02   5.4682905e+02   5.5871841e+02   6.1262564e+02
   4.6235777e+02   4.7921044e+02   5.7574606e+02   6.0497773e+02   6.6677366e+02
   4.4866315e+02   4.5371987e+02   4.7937362e+02   5.0942658e+02   6.0420663e+02
   4.7010634e+02   4.9860233e+02   5.7843581e+02   5.9073622e+02   6.1929743e+02
   4.2179130e+02   4.4476368e+02   5.3284097e+02   5.4587070e+02   6.1147206e+02
   4.7165289e+02   5.0573066e+02   5.8807576e+02   5.9293457e+02   6.0988713e+02
   4.4649059e+02   4.6074813e+02   5.7118272e+02   5.9834400e+02   6.5017090e+02
   4.6840848e+02   4.9263038e+02   5.7015987e+02   5.8337376e+02   6.1882959e+02
   4.3981703e+02   4.5488273e+02   5.3544127e+02   5.4818454e+02   6.1164676e+02
   4.7198464e+02   5.0764053e+02   6.0372519e+02   6.6433231e+02   6.6506507e+02
   3.8079610e+02   3.8130470e+02   4.7198655e+02   5.0765161e+02   6.0376092e+02
   4.3010563e+02   4.4821453e+02   5.3693473e+02   5.5003103e+02   6.1240462e+02
   4.6306760e+02   4.7979697e+02   5.2165443e+02   5.3239731e+02   6.0695752e+02
   4.6140868e+02   4.7750216e+02   5.3377170e+02   5.4453999e+02   6.0918343e+02
   4.2864161e+02   4.3075283e+02   4.7342508e+02   5.0802075e+02   6.0387151e+02
   4.7175901e+02   5.0065259e+02   5.0270367e+02   5.0919656e+02   6.0381315e+02
   4.1782087e+02   4.4405737e+02   5.4393060e+02   5.5791044e+02   6.1489248e+02
   4.3481073e+02   4.5094953e+02   5.2394180e+02   5.3694243e+02   6.0934120e+02
   4.1297910e+02   4.1340625e+02   4.7202745e+02   5.0766256e+02   6.0376406e+02
   4.0111672e+02   4.4152845e+02   5.0603839e+02   5.2244473e+02   6.0685469e+02
   4.3944337e+02   4.5464034e+02   5.4109399e+02   5.5432630e+02   6.1330722e+02
   4.5949847e+02   4.7279348e+02   5.0408073e+02   5.1931617e+02   6.0546345e+02
   4.4213248e+02   4.5690848e+02   5.6618773e+02   5.8821414e+02   6.3277548e+02
   4.5906334e+02   4.7425885e+02   5.5341391e+02   5.6713344e+02   6.1593463e+02
   4.2721143e+02   4.4643384e+02   5.2179200e+02   5.3509256e+02   6.0910865e+02
   4.3332268e+02   4.5000533e+02   5.2618074e+02   5.3908909e+02   6.0980522e+02
   4.5569071e+02   4.7005531e+02   5.7356150e+02   6.0274716e+02   6.8073888e+02
   4.3467800e+02   4.3547919e+02   4.7268768e+02   5.0782388e+02   6.0381210e+02
   4.3625231e+02   4.5218484e+02   5.3836205e+02   5.5142525e+02   6.1260972e+02
   4.5675878e+02   4.7123204e+02   5.3985431e+02   5.5174670e+02   6.1136299e+02
   4.2642635e+02   4.2930003e+02   4.7367940e+02   5.0809137e+02   6.0389307e+02
   4.0834764e+02   4.4331910e+02   5.6720955e+02   5.9125265e+02   6.3824028e+02
   4.3822759e+02   4.5368019e+02   5.4101990e+02   5.5428758e+02   6.1334527e+02
   4.7195772e+02   5.0747807e+02   6.0308713e+02   6.3277706e+02   6.3392635e+02
   4.7198171e+02   5.0761912e+02   5.3073355e+02   5.3075505e+02   6.0376597e+02
   4.3969949e+02   4.5465710e+02   5.2728067e+02   5.3996269e+02   6.0981313e+02
   4.3246831e+02   4.3389346e+02   4.7316332e+02   5.0794685e+02   6.0384874e+02
   4.2570474e+02   4.3792136e+02   4.8347455e+02   5.1113076e+02   6.0468918e+02
   3.9449278e+02   4.4297314e+02   5.3349243e+02   5.4658797e+02   6.1170371e+02
   4.6590814e+02   4.8490307e+02   5.1718781e+02   5.2740743e+02   6.0588905e+02
   4.3626371e+02   4.3662498e+02   4.7231884e+02   5.0773173e+02   6.0378487e+02
   4.6312608e+02   4.6965528e+02   4.8155579e+02   5.0932034e+02   6.0406826e+02
   4.6983830e+02   4.9698524e+02   5.2870568e+02   5.3434889e+02   6.0547417e+02
   4.2270231e+02   4.4507571e+02   5.3665816e+02   5.4983340e+02   6.1246222e+02
   4.7180441e+02   5.0655102e+02   5.4647930e+02   5.4721558e+02   6.0412349e+02
   4.0737827e+02   4.1950329e+02   4.7329749e+02   5.0800095e+02   6.0386870e+02
   4.2054114e+02   4.4459684e+02   5.4788367e+02   5.6257819e+02   6.1654770e+02
   4.1018818e+02   4.4331873e+02   5.4191798e+02   5.5566636e+02   6.1419115e+02
   4.3476085e+02   4.5122384e+02   5.4836632e+02   5.6291178e+02   6.1637800e+02
   4.0154457e+02   4.4301958e+02   5.3431027e+02   5.4742569e+02   6.1191088e+02
   4.4467680e+02   4.5894658e+02   5.3116822e+02   5.4359976e+02   6.1037540e+02
   4.0496249e+02   4.3362762e+02   4.8281052e+02   5.1094891e+02   6.0466208e+02
   4.2478406e+02   4.4568521e+02   5.3187013e+02   5.4484851e+02   6.1120102e+02
   4.5865714e+02   4.7298562e+02   5.1581075e+02   5.2826795e+02   6.0676316e+02
   4.0896152e+02   4.4292279e+02   5.2279932e+02   5.3612057e+02   6.0939995e+02
   4.1692167e+02   4.1982115e+02   4.7254758e+02   5.0779878e+02   6.0380621e+02
   4.6989927e+02   4.9778980e+02   5.8107376e+02   5.9686362e+02   6.2500699e+02
   4.6896161e+02   4.9395689e+02   5.3126030e+02   5.3802784e+02   6.0622435e+02
   4.6977574e+02   4.9731790e+02   5.7436164e+02   5.8579177e+02   6.1726767e+02
   4.5141025e+02   4.6549473e+02   5.6256027e+02   5.8117977e+02   6.2508365e+02
   4.2755374e+02   4.4700546e+02   5.5327956e+02   5.6931981e+02   6.1932072e+02
   4.3716838e+02   4.5292116e+02   5.5015045e+02   5.6504448e+02   6.1712739e+02
   4.7197947e+02   5.0760879e+02   6.0306422e+02   6.0712711e+02   6.0791777e+02
   4.2347169e+02   4.4451583e+02   5.1240121e+02   5.2713820e+02   6.0764347e+02
   3.9320796e+02   4.4236694e+02   5.1473708e+02   5.2909958e+02   6.0805430e+02
   4.1577744e+02   4.2176064e+02   4.7326452e+02   5.0798957e+02   6.0386465e+02
   4.5447260e+02   4.6741574e+02   5.0760944e+02   5.2231500e+02   6.0611573e+02
   4.6798415e+02   4.9134822e+02   5.8159039e+02   6.1252618e+02   6.9823596e+02
   4.1072431e+02   4.4292191e+02   5.2035893e+02   5.3388310e+02   6.0895889e+02
   4.5610755e+02   4.6957518e+02   5.1160812e+02   5.2515704e+02   6.0645551e+02
   4.3617011e+02   4.5218315e+02   5.4626758e+02   5.6031508e+02   6.1537370e+02
   4.2942033e+02   4.4746692e+02   5.1965903e+02   5.3312986e+02   6.0870338e+02
   4.4238697e+02   4.4538865e+02   4.7565966e+02   5.0853466e+02   6.0400802e+02
   4.6224781e+02   4.7891762e+02   5.4024483e+02   5.5109223e+02   6.1036743e+02
   4.6038636e+02   4.7610497e+02   5.4588613e+02   5.5779003e+02   6.1246834e+02
   4.0321062e+02   4.2440753e+02   4.7510406e+02   5.0849669e+02   6.0401586e+02
   4.4052247e+02   4.5557660e+02   5.6771512e+02   5.9125844e+02   6.3690284e+02
   4.2248532e+02   4.3101544e+02   4.7689478e+02   5.0898913e+02   6.0415086e+02
   4.3801447e+02   4.5358553e+02   5.6118521e+02   5.8022343e+02   6.2562528e+02
   4.3014036e+02   4.4707329e+02   5.0797554e+02   5.2366144e+02   6.0697130e+02
   4.5153253e+02   4.6534410e+02   5.2632535e+02   5.3844770e+02   6.0897125e+02
   4.2653732e+02   4.3070545e+02   4.7466530e+02   5.0835495e+02   6.0397009e+02
   4.7135892e+02   5.0418202e+02   5.8314808e+02   5.8938104e+02   6.1146689e+02
   4.7198345e+02   5.0763303e+02   5.9939696e+02   5.9961137e+02   6.0399960e+02
   4.3410824e+02   4.5081682e+02   5.6745152e+02   5.9118865e+02   6.3740267e+02
   4.4871181e+02   4.6259781e+02   5.2763427e+02   5.3989306e+02   6.0941024e+02
   4.7116702e+02   5.0287521e+02   5.3089402e+02   5.3374060e+02   6.0458645e+02
   4.2722771e+02   4.3605123e+02   4.7963967e+02   5.0981195e+02   6.0436390e+02
   4.3359056e+02   4.4568153e+02   4.9022220e+02   5.1359676e+02   6.0518798e+02
   4.5398998e+02   4.6781806e+02   5.2313678e+02   5.3524560e+02   6.0823500e+02
   4.6417710e+02   4.8172610e+02   5.2158247e+02   5.3197436e+02   6.0674273e+02
   4.3918913e+02   4.5440502e+02   5.3744404e+02   5.5033411e+02   6.1221487e+02
   4.7198551e+02   5.0764565e+02   6.0374238e+02   7.2698297e+02   7.6734377e+02
   4.4783181e+02   4.6134065e+02   5.1479177e+02   5.2839500e+02   6.0736232e+02
   4.7179061e+02   5.0645374e+02   5.4239850e+02   5.4317919e+02   6.0409467e+02
   4.4415396e+02   4.5866313e+02   5.5845080e+02   5.7579818e+02   6.2208902e+02
   4.7197422e+02   5.0757696e+02   6.0113089e+02   6.0270261e+02   6.0549454e+02
   4.3625992e+02   4.5228622e+02   5.6755586e+02   5.9126575e+02   6.3734062e+02
   4.6595106e+02   4.8385224e+02   5.0858185e+02   5.2055083e+02   6.0514350e+02
   4.7174813e+02   5.0383358e+02   5.0823365e+02   5.1150599e+02   6.0383706e+02
   4.6167123e+02   4.7788710e+02   5.3268845e+02   5.4337468e+02   6.0892973e+02
   4.4038438e+02   4.5515546e+02   5.2488244e+02   5.3765939e+02   6.0932959e+02
   4.7092378e+02   5.0207806e+02   5.6035104e+02   5.6471084e+02   6.0717379e+02
   4.3239227e+02   4.4943224e+02   5.2751450e+02   5.4038794e+02   6.1009522e+02
   3.9411293e+02   4.1917534e+02   4.7339009e+02   5.0802564e+02   6.0387644e+02
   4.7166995e+02   5.0582201e+02   5.9883725e+02   6.4065823e+02   6.6479141e+02
   4.5890124e+02   4.6065321e+02   4.7432575e+02   5.0804185e+02   6.0385317e+02
   4.7191850e+02   5.0724321e+02   6.0239808e+02   6.4116216e+02   6.4465783e+02
   4.5729635e+02   4.7198667e+02   5.7301925e+02   6.0029036e+02   6.5048886e+02
   4.3031066e+02   4.4823786e+02   5.3055240e+02   5.4342764e+02   6.1079598e+02
   4.2764325e+02   4.4706245e+02   5.6569418e+02   5.8813599e+02   6.3367722e+02
   4.2117268e+02   4.4472972e+02   5.4441791e+02   5.5844314e+02   6.1504865e+02
   4.7196174e+02   5.0750109e+02   6.0238320e+02   6.0991970e+02   6.1157539e+02
   4.5102194e+02   4.6474788e+02   5.2297909e+02   5.3533722e+02   6.0842958e+02
   4.6508665e+02   4.8416246e+02   5.7154516e+02   5.9089450e+02   6.2891356e+02
   4.4078898e+02   4.5556599e+02   5.2881912e+02   5.4142439e+02   6.1007877e+02
   4.5221797e+02   4.6599882e+02   5.2407146e+02   5.3626888e+02   6.0852808e+02
   4.0751076e+02   4.2498320e+02   4.7525568e+02   5.0853837e+02   6.0402772e+02
   4.4077822e+02   4.5578362e+02   5.7171677e+02   6.0069862e+02   6.8049506e+02
   4.7188182e+02   5.0702915e+02   5.7177497e+02   5.7246861e+02   6.0438503e+02
   4.7132327e+02   5.0399858e+02   5.9350425e+02   6.1656012e+02   6.3183893e+02
   4.7186553e+02   5.0691233e+02   5.4660887e+02   5.4710717e+02   6.0400518e+02
   4.3712326e+02   4.5271687e+02   5.3076843e+02   5.4348279e+02   6.1064220e+02
   3.9157567e+02   4.4278916e+02   5.2506420e+02   5.3824781e+02   6.0983667e+02
   4.6805861e+02   4.9127073e+02   5.3534705e+02   5.4300396e+02   6.0721245e+02
   4.7010506e+02   4.9779257e+02   5.2403441e+02   5.2951299e+02   6.0500978e+02
   4.6515619e+02   4.8427698e+02   5.5317596e+02   5.6457499e+02   6.1316683e+02
   4.6874652e+02   4.9270025e+02   5.2068854e+02   5.2832034e+02   6.0539157e+02
   4.7197737e+02   5.0759570e+02   5.5802077e+02   5.5806476e+02   6.0379019e+02
   4.6708137e+02   4.8842626e+02   5.3101750e+02   5.3949288e+02   6.0712705e+02
   4.3609156e+02   4.5134264e+02   5.1235480e+02   5.2688106e+02   6.0743996e+02
   4.2994495e+02   4.4689003e+02   5.0734759e+02   5.2321355e+02   6.0689596e+02
   4.0993592e+02   4.4334810e+02   5.4852642e+02   5.6341707e+02   6.1692358e+02
   4.7103822e+02   5.0251457e+02   5.4455950e+02   5.4770922e+02   6.0536135e+02
   4.2541521e+02   4.2683785e+02   4.7267598e+02   5.0782908e+02   6.0381482e+02
   4.2033136e+02   4.4335047e+02   5.0908963e+02   5.2459252e+02   6.0720698e+02
   4.7138676e+02   4.7140794e+02   4.7200803e+02   5.0765157e+02   6.0376090e+02
   4.7198476e+02   5.0764109e+02   6.0372717e+02   6.7012311e+02   6.7201574e+02
   4.6506969e+02   4.8398776e+02   5.4053306e+02   5.5035690e+02   6.0951247e+02
   4.4480683e+02   4.4791006e+02   4.7592590e+02   5.0857667e+02   6.0401501e+02
   4.7086057e+02   5.0180294e+02   5.8125368e+02   5.9070109e+02   6.1568034e+02
   4.7192842e+02   5.0730199e+02   5.5890655e+02   5.5918725e+02   6.0395230e+02
   4.4621254e+02   4.5941138e+02   5.0887625e+02   5.2380345e+02   6.0666191e+02
   4.5878766e+02   4.7372242e+02   5.3384941e+02   5.4513228e+02   6.0965194e+02
   4.5962991e+02   4.7449302e+02   5.1993322e+02   5.3162869e+02   6.0720627e+02
   4.4762129e+02   4.6075205e+02   5.0937266e+02   5.2409819e+02   6.0666246e+02
   4.7092695e+02   5.0210223e+02   5.9148378e+02   6.2196563e+02   6.4606506e+02
   4.7190229e+02   5.0707901e+02   5.2987562e+02   5.3025179e+02   6.0384993e+02
   4.2394719e+02   4.4478543e+02   5.1395625e+02   5.2839066e+02   6.0786939e+02
   3.9329337e+02   4.4290286e+02   5.2976385e+02   5.4279224e+02   6.1081529e+02
   4.7160082e+02   5.0544599e+02   5.8965037e+02   5.9615713e+02   6.1215140e+02
   4.4385099e+02   4.5840108e+02   5.6902428e+02   5.9362796e+02   6.4020512e+02
   4.4824241e+02   4.6212147e+02   5.2644199e+02   5.3877390e+02   6.0921741e+02
   4.2605182e+02   4.4636117e+02   5.5849620e+02   5.7663285e+02   6.2352111e+02
   4.3804596e+02   4.4231777e+02   4.7688871e+02   5.0889893e+02   6.0411114e+02
   4.5643011e+02   4.7092301e+02   5.5833607e+02   5.7424787e+02   6.1976010e+02
   3.8077183e+02   3.8202874e+02   4.7198669e+02   5.0765157e+02   6.0376071e+02
   4.3785518e+02   4.5345988e+02   5.5835609e+02   5.7603640e+02   6.2267326e+02
   4.5916486e+02   4.7441665e+02   5.7184412e+02   5.9621124e+02   6.4011220e+02
   4.1321650e+02   4.4265322e+02   5.1235902e+02   5.2715508e+02   6.0768429e+02
   4.7198593e+02   5.0764863e+02   6.0373513e+02   6.1129171e+02   6.1132202e+02
   4.6359771e+02   4.8130634e+02   5.7170643e+02   5.9277723e+02   6.3227688e+02
   4.6087291e+02   4.7688064e+02   5.5680995e+02   5.7109484e+02   6.1723670e+02
   4.3030468e+02   4.4821472e+02   5.2947791e+02   5.4235448e+02   6.1055922e+02
   4.5952403e+02   4.7443169e+02   5.2212999e+02   5.3362308e+02   6.0753466e+02
   4.5608268e+02   4.7051404e+02   5.6466677e+02   5.8371124e+02   6.2626165e+02
   4.6612580e+02   4.8644581e+02   5.6172289e+02   5.7481784e+02   6.1672419e+02
   4.2514508e+02   4.4570067e+02   5.2623885e+02   5.3927947e+02   6.0997367e+02
   4.5406760e+02   4.6799806e+02   5.2734933e+02   5.3922191e+02   6.0894849e+02
   4.2694030e+02   4.4587332e+02   5.1288739e+02   5.2749156e+02   6.0768042e+02
   4.3180505e+02   4.4933052e+02   5.6649984e+02   5.8945160e+02   6.3514624e+02
   4.2445529e+02   4.4568272e+02   5.4076003e+02   5.5429915e+02   6.1368921e+02
   4.3455642e+02   4.5111415e+02   5.6081366e+02   5.7982202e+02   6.2551004e+02
   4.6306035e+02   4.8035863e+02   5.5619224e+02   5.6944657e+02   6.1583528e+02
   4.2660807e+02   4.3094853e+02   4.7482188e+02   5.0839710e+02   6.0398197e+02
   4.3731201e+02   4.5302686e+02   5.4969131e+02   5.6446581e+02   6.1688670e+02
   4.4688409e+02   4.6098249e+02   5.3532524e+02   5.4774390e+02   6.1119677e+02
   4.4149011e+02   4.5613064e+02   5.2811257e+02   5.4070626e+02   6.0990359e+02
   4.7082828e+02   5.0165300e+02   5.8928891e+02   6.1106169e+02   6.3237981e+02
   4.3587261e+02   4.5194588e+02   5.4156384e+02   5.5496919e+02   6.1363367e+02
   4.7046057e+02   4.9977568e+02   5.3647094e+02   5.4087232e+02   6.0553140e+02
   4.4020692e+02   4.5520834e+02   5.3657150e+02   5.4936185e+02   6.1192507e+02
   4.4985597e+02   4.6395086e+02   5.7263200e+02   6.0177104e+02   6.9721629e+02
   4.7165488e+02   5.0573598e+02   5.6294559e+02   5.6462252e+02   6.0503754e+02
   4.4020623e+02   4.5532185e+02   5.6667459e+02   5.8926089e+02   6.3424517e+02
   4.6903074e+02   4.9463975e+02   5.8404732e+02   6.1573430e+02   6.9171641e+02
   4.3259199e+02   4.4425285e+02   4.8818705e+02   5.1279473e+02   6.0503299e+02
   4.7174035e+02   5.0621426e+02   5.9821805e+02   6.1722022e+02   6.2478344e+02
   3.9452876e+02   4.4314855e+02   5.7049230e+02   5.9878184e+02   6.5860340e+02
   4.3963172e+02   4.5486021e+02   5.6067132e+02   5.7935310e+02   6.2487349e+02
   4.2155891e+02   4.3255782e+02   4.7877735e+02   5.0956196e+02   6.0430541e+02
   4.6997177e+02   4.9781736e+02   5.3795604e+02   5.4324025e+02   6.0610930e+02
   4.7173540e+02   5.0618567e+02   5.9960815e+02   6.3997411e+02   6.5402208e+02
   4.2469953e+02   4.4396574e+02   5.0391923e+02   5.2096275e+02   6.0654983e+02
   4.7198456e+02   5.0763936e+02   6.0372046e+02   6.5682903e+02   6.5712598e+02
   4.5856898e+02   4.7322807e+02   5.2453333e+02   5.3601841e+02   6.0801735e+02
   4.7137694e+02   4.8408792e+02   4.8528216e+02   5.0799711e+02   6.0380143e+02
   4.7196895e+02   5.0754600e+02   6.0341251e+02   6.5222569e+02   6.5393820e+02
   4.1430318e+02   4.1733364e+02   4.7238956e+02   5.0775694e+02   6.0379360e+02
   4.4085758e+02   4.5268788e+02   4.9545939e+02   5.1578667e+02   6.0550678e+02
   4.3099487e+02   4.4884149e+02   5.6580589e+02   5.8821493e+02   6.3362244e+02
   4.7096731e+02   5.0228745e+02   5.9124908e+02   6.1827978e+02   6.3928355e+02
   4.6986794e+02   4.7288519e+02   4.7529529e+02   5.0780507e+02   6.0378774e+02
   4.1951980e+02   4.3110148e+02   4.7803720e+02   5.0933769e+02   6.0424714e+02
   4.1479404e+02   4.2362492e+02   4.7407185e+02   5.0820877e+02   6.0393010e+02
   4.6464669e+02   4.8256775e+02   5.2081450e+02   5.3110976e+02   6.0655284e+02
   4.7189218e+02   5.0708947e+02   5.7698211e+02   5.7773420e+02   6.0451051e+02
   4.5629413e+02   4.7073814e+02   5.4994056e+02   5.6332825e+02   6.1493560e+02
   4.5971454e+02   4.7518570e+02   5.7333003e+02   5.9975790e+02   6.4683290e+02
   4.4334884e+02   4.4686159e+02   4.7641775e+02   5.0871890e+02   6.0405495e+02
   4.2740410e+02   4.3902285e+02   4.8389279e+02   5.1126603e+02   6.0471716e+02
   4.7011712e+02   4.9713775e+02   5.1641005e+02   5.2273299e+02   6.0460502e+02
   4.7192875e+02   5.0730430e+02   5.9627271e+02   5.9851283e+02   6.0640364e+02
   3.8517455e+02   4.4278460e+02   5.2511823e+02   5.3829867e+02   6.0984725e+02
   4.7185883e+02   5.0681957e+02   5.3347925e+02   5.3401929e+02   6.0391726e+02
   4.5748643e+02   4.7222361e+02   5.7144445e+02   5.9605820e+02   6.4073177e+02
   4.2915510e+02   4.4772538e+02   5.3956043e+02   5.5290589e+02   6.1320722e+02
   4.6815308e+02   4.9184976e+02   5.8185927e+02   6.1256611e+02   6.6754133e+02
   4.6027550e+02   4.7599914e+02   5.7026738e+02   5.9222431e+02   6.3366100e+02
   4.4991959e+02   4.6342307e+02   5.1612754e+02   5.2938139e+02   6.0744187e+02
   4.7186768e+02   5.0691504e+02   5.4221650e+02   5.4269958e+02   6.0396391e+02
   4.5995981e+02   4.7465635e+02   5.1463240e+02   5.2707518e+02   6.0648636e+02
   3.8651067e+02   4.3996970e+02   4.9794195e+02   5.1747766e+02   6.0598863e+02
   4.6823772e+02   4.9085269e+02   5.1737337e+02   5.2595516e+02   6.0530703e+02
   4.5981385e+02   4.7464859e+02   5.1779612e+02   5.2974703e+02   6.0689849e+02
   4.3195925e+02   4.4929201e+02   5.3539373e+02   5.4835810e+02   6.1193353e+02
   4.7166187e+02   5.0577968e+02   5.8000741e+02   5.8290599e+02   6.0692603e+02
   4.7016742e+02   4.9884476e+02   5.8793962e+02   6.2093435e+02   6.6950530e+02
   4.0993271e+02   4.1186520e+02   4.7211419e+02   5.0768458e+02   6.0377097e+02
   4.7186605e+02   5.0693401e+02   5.6282300e+02   5.6346059e+02   6.0422907e+02
   4.7194924e+02   5.0742680e+02   6.0275151e+02   6.2422701e+02   6.2561047e+02
   4.2044708e+02   4.4438370e+02   5.3033535e+02   5.4332356e+02   6.1089083e+02
   4.6015875e+02   4.7566867e+02   5.3621314e+02   5.4730278e+02   6.0991493e+02
   4.2950156e+02   4.4715873e+02   5.1287371e+02   5.2744247e+02   6.0764377e+02
   4.2529647e+02   4.2547140e+02   4.7206387e+02   5.0767124e+02   6.0376670e+02
   4.7179341e+02   5.0641182e+02   5.3368765e+02   5.3448590e+02   6.0399690e+02
   4.1611979e+02   4.4376047e+02   5.3666528e+02   5.4987971e+02   6.1251783e+02
   4.6290138e+02   4.6301298e+02   4.7212584e+02   5.0766939e+02   6.0376486e+02
   4.5660653e+02   4.7113582e+02   5.5849204e+02   5.7443292e+02   6.1983005e+02
   4.5724672e+02   4.7192280e+02   5.6141562e+02   5.7846317e+02   6.2213815e+02
   4.7195387e+02   5.0745612e+02   5.9049895e+02   5.9110023e+02   6.0445982e+02
   4.5216295e+02   4.6562785e+02   5.1525870e+02   5.2849866e+02   6.0718649e+02
   4.2895087e+02   4.4764484e+02   5.4269845e+02   5.5640674e+02   6.1426560e+02
   4.6107301e+02   4.6971845e+02   4.8626685e+02   5.1081570e+02   6.0432587e+02
   4.7197370e+02   5.0757394e+02   5.8779261e+02   5.8797795e+02   6.0397446e+02
   4.5038689e+02   4.6447014e+02   5.6765406e+02   5.8995703e+02   6.3372730e+02
   4.4692395e+02   4.6068247e+02   5.1923608e+02   5.3219661e+02   6.0806478e+02
   4.7193064e+02   5.0722557e+02   5.2276462e+02   5.2306311e+02   6.0380255e+02
   4.2873487e+02   4.4756644e+02   5.4852411e+02   5.6326238e+02   6.1668926e+02
   4.7066919e+02   4.9649819e+02   5.0567018e+02   5.1389276e+02   6.0409860e+02
   4.6782296e+02   4.8914184e+02   5.1325130e+02   5.2290556e+02   6.0511612e+02
   4.7196075e+02   5.0749613e+02   6.0327635e+02   6.6334510e+02   7.0900480e+02
   4.3787130e+02   4.5347433e+02   5.6024027e+02   5.7880548e+02   6.2458326e+02
   4.6639721e+02   4.8709685e+02   5.6495701e+02   5.7892237e+02   6.1865389e+02
   4.6071854e+02   4.6791276e+02   4.8323375e+02   5.0996501e+02   6.0420023e+02
   4.7006835e+02   4.9720141e+02   5.1854122e+02   5.2461802e+02   6.0472473e+02
   4.4710921e+02   4.6129198e+02   5.4927524e+02   5.6343804e+02   6.1591182e+02
   4.4307191e+02   4.5762798e+02   5.3881414e+02   5.5166316e+02   6.1239053e+02
   4.5945567e+02   4.7470315e+02   5.3893429e+02   5.5031509e+02   6.1067091e+02
   4.7197976e+02   5.0761036e+02   6.0363436e+02   6.8830342e+02   7.2666302e+02
   4.7126868e+02   5.0369615e+02   5.5332169e+02   5.5604810e+02   6.0551981e+02
   4.0253427e+02   4.2710483e+02   4.7659955e+02   5.0892202e+02   6.0413741e+02
   4.1897930e+02   4.3361017e+02   4.8087561e+02   5.1025967e+02   6.0448649e+02
   4.3807356e+02   4.5363175e+02   5.6191851e+02   5.8136084e+02   6.2649846e+02
   4.7187288e+02   5.0697704e+02   6.0117938e+02   6.2602390e+02   6.2989796e+02
   4.2173038e+02   4.4492994e+02   5.7100191e+02   6.0000695e+02   7.0797737e+02
   4.4082646e+02   4.5579469e+02   5.4875776e+02   5.6316089e+02   6.1620873e+02
   4.2471553e+02   4.4363456e+02   5.0184365e+02   5.1965623e+02   6.0632444e+02
   4.3962700e+02   4.5475134e+02   5.3721020e+02   5.5006689e+02   6.1212900e+02
   4.0208461e+02   4.4054503e+02   5.0028421e+02   5.1879714e+02   6.0621719e+02
   4.2961485e+02   4.4806094e+02   5.7050580e+02   5.9835671e+02   6.5455457e+02
   4.6997447e+02   4.9799507e+02   5.4809936e+02   5.5377239e+02   6.0724128e+02
   4.0950496e+02   4.2573038e+02   4.7554889e+02   5.0862003e+02   6.0405118e+02
   4.3229862e+02   4.4939470e+02   5.2857968e+02   5.4142933e+02   6.1031896e+02
   4.6991982e+02   4.9786739e+02   5.8549953e+02   6.1062900e+02   6.3995147e+02
   3.8115100e+02   4.1668840e+02   4.7294049e+02   5.0790445e+02   6.0383957e+02
   4.2106977e+02   4.4123094e+02   4.9585003e+02   5.1634381e+02   6.0576544e+02
   4.3120143e+02   4.4776490e+02   5.0858560e+02   5.2408757e+02   6.0703215e+02
   4.7145616e+02   5.0467965e+02   5.7858557e+02   5.8283252e+02   6.0846365e+02
   4.6811284e+02   4.9172898e+02   5.8184396e+02   6.1283313e+02   6.9202376e+02
   4.3053998e+02   4.4832710e+02   5.2835697e+02   5.4124586e+02   6.1031422e+02
   4.7189817e+02   5.0505723e+02   5.0728430e+02   5.0966832e+02   6.0378770e+02
   4.7018844e+02   4.9821663e+02   5.2551178e+02   5.3073969e+02   6.0505026e+02
   4.4605625e+02   4.6013912e+02   5.2920517e+02   5.4157450e+02   6.0988511e+02
   4.7124110e+02   5.0359025e+02   5.9105483e+02   6.0715087e+02   6.2438085e+02
   4.7195942e+02   5.0748727e+02   6.0247690e+02   6.1169964e+02   6.1327512e+02
   3.9516658e+02   4.4210573e+02   5.1132001e+02   5.2634310e+02   6.0754687e+02
   4.3760143e+02   4.5324586e+02   5.4980662e+02   5.6459832e+02   6.1692741e+02
   4.2419638e+02   4.4532944e+02   5.2494876e+02   5.3806947e+02   6.0973261e+02
   4.4215501e+02   4.5641761e+02   5.1798813e+02   5.3134524e+02   6.0808666e+02
   4.7196210e+02   5.0750453e+02   6.0329478e+02   6.5955219e+02   6.6700577e+02
   4.3150297e+02   4.4914584e+02   5.7077771e+02   5.9896444e+02   6.5733777e+02
   4.5636602e+02   4.7061713e+02   5.2987358e+02   5.4145102e+02   6.0918746e+02
   4.5967119e+02   4.7502873e+02   5.4097053e+02   5.5250032e+02   6.1115632e+02
   4.4973001e+02   4.6375361e+02   5.4056996e+02   5.5321328e+02   6.1239994e+02
   4.6994374e+02   4.9727677e+02   5.2627613e+02   5.3186288e+02   6.0524183e+02
   4.3676572e+02   4.5264694e+02   5.6199633e+02   5.8155499e+02   6.2673133e+02
   4.6552710e+02   4.8507617e+02   5.5545970e+02   5.6716595e+02   6.1387756e+02
   4.4666819e+02   4.6088553e+02   5.4966770e+02   5.6395232e+02   6.1614153e+02
   4.6065183e+02   4.6686978e+02   4.8137123e+02   5.0947606e+02   6.0412042e+02
   4.1171986e+02   4.4345685e+02   5.5012993e+02   5.6541613e+02   6.1772894e+02
   4.4786993e+02   4.6201174e+02   5.4960971e+02   5.6379615e+02   6.1598898e+02
   4.7177132e+02   5.0639098e+02   5.8389733e+02   5.8628494e+02   6.0650993e+02
   4.5511156e+02   4.6933143e+02   5.4286017e+02   5.5526809e+02   6.1249441e+02
   4.7119659e+02   5.0138817e+02   5.1240758e+02   5.1690063e+02   6.0407055e+02
   4.7198378e+02   5.0627044e+02   5.0638614e+02   5.0776067e+02   6.0376168e+02
   3.9716916e+02   4.4314735e+02   5.5649515e+02   5.7388556e+02   6.2192604e+02
   4.6084317e+02   4.7666218e+02   5.3496044e+02   5.4587640e+02   6.0952554e+02
   4.2287366e+02   4.4428464e+02   5.1183845e+02   5.2669491e+02   6.0756689e+02
   4.3692152e+02   4.5276246e+02   5.7067457e+02   5.9825461e+02   6.5268555e+02
   4.7066511e+02   5.0093079e+02   5.8679118e+02   6.0403113e+02   6.2714304e+02
   4.2195789e+02   4.4465239e+02   5.2534972e+02   5.3846626e+02   6.0983171e+02
   4.3471707e+02   4.5098994e+02   5.2865950e+02   5.4145184e+02   6.1026814e+02
   4.7175910e+02   5.0596253e+02   5.2127894e+02   5.2244616e+02   6.0391401e+02
   4.5656868e+02   4.7087540e+02   5.3070132e+02   5.4224523e+02   6.0932085e+02
   4.3906845e+02   4.4905196e+02   4.8781987e+02   5.1252076e+02   6.0493335e+02
   4.2397629e+02   4.4494203e+02   5.1641399e+02   5.3043264e+02   6.0824864e+02
   4.3771039e+02   4.5271133e+02   5.1533117e+02   5.2926532e+02   6.0783196e+02
   4.2079960e+02   4.4468765e+02   5.5787812e+02   5.7580155e+02   6.2305632e+02
   4.4717363e+02   4.6137878e+02   5.6894922e+02   5.9304192e+02   6.3862572e+02
   4.1522560e+02   4.4376617e+02   5.5131348e+02   5.6689814e+02   6.1835330e+02
   3.9198235e+02   4.4198276e+02   5.1010572e+02   5.2540069e+02   6.0737878e+02
   4.1177153e+02   4.1435632e+02   4.7223060e+02   5.0771571e+02   6.0378077e+02
   4.7071121e+02   5.0080202e+02   5.3393913e+02   5.3786518e+02   6.0514083e+02
   4.3110219e+02   4.4854445e+02   5.2357213e+02   5.3667859e+02   6.0936302e+02
   4.0510275e+02   4.2799084e+02   4.7715511e+02   5.0908468e+02   6.0418227e+02
   4.4713121e+02   4.6133601e+02   5.6036263e+02   5.7834668e+02   6.2352577e+02
   4.1202612e+02   4.1838349e+02   4.7279905e+02   5.0786574e+02   6.0382709e+02
   4.3994705e+02   4.4556287e+02   4.7919479e+02   5.0954188e+02   6.0427041e+02
   4.4867956e+02   4.6281435e+02   5.7190675e+02   5.9989974e+02   6.5500634e+02
   4.3371942e+02   4.5055847e+02   5.7119336e+02   5.9994077e+02   6.6605801e+02
   4.0687809e+02   4.4327334e+02   5.6221859e+02   5.8246700e+02   6.2811187e+02
   4.3430549e+02   4.3459054e+02   4.7222866e+02   5.0771061e+02   6.0377856e+02
   4.0148103e+02   4.3382558e+02   4.8317112e+02   5.1107831e+02   6.0469362e+02
   3.9410333e+02   4.4312716e+02   5.5192159e+02   5.6769500e+02   6.1873739e+02
   4.6417473e+02   4.8236023e+02   5.6421543e+02   5.7977058e+02   6.2063708e+02
   4.5463431e+02   4.6814217e+02   5.1425412e+02   5.2745831e+02   6.0688901e+02
   4.4031331e+02   4.5521888e+02   5.3103402e+02   5.4364669e+02   6.1057102e+02
   4.7078468e+02   5.0145827e+02   5.9023176e+02   6.1834434e+02   6.4210731e+02
   3.9462019e+02   4.4234933e+02   5.1442992e+02   5.2884619e+02   6.0800696e+02
   4.1055635e+02   4.4340710e+02   5.5825289e+02   5.7640582e+02   6.2352263e+02
   4.4977884e+02   4.6377352e+02   5.3753045e+02   5.4989271e+02   6.1153142e+02
   4.1689369e+02   4.4398014e+02   5.5837676e+02   5.7656343e+02   6.2359881e+02
   4.5534433e+02   4.6965802e+02   5.7256750e+02   5.9986222e+02   6.5063615e+02
   3.8051424e+02   4.1294801e+02   4.7249009e+02   5.0778437e+02   6.0380278e+02
   4.7179145e+02   5.0650421e+02   6.0034399e+02   6.3937074e+02   6.4922683e+02
   4.7144294e+02   5.0460704e+02   5.9356672e+02   6.1064386e+02   6.2457670e+02
   4.2945612e+02   4.4546733e+02   4.9983406e+02   5.1840118e+02   6.0607807e+02
   4.2486998e+02   4.4571251e+02   5.3165512e+02   5.4462738e+02   6.1114889e+02
   4.7197845e+02   5.0760275e+02   6.0309917e+02   6.0805719e+02   6.0881289e+02
   4.1999320e+02   4.2744658e+02   4.7502645e+02   5.0846557e+02   6.0400416e+02
   4.6181068e+02   4.7767767e+02   5.1936900e+02   5.3069327e+02   6.0685210e+02
   4.4235439e+02   4.4255913e+02   4.7221400e+02   5.0770324e+02   6.0377593e+02
   4.5065445e+02   4.5140091e+02   4.7293764e+02   5.0784526e+02   6.0381395e+02
   4.2553096e+02   4.4563014e+02   5.1920632e+02   5.3278567e+02   6.0868242e+02
   4.2832872e+02   4.4739275e+02   5.6435992e+02   5.8579747e+02   6.3100155e+02
   4.3107585e+02   4.3205540e+02   4.7272801e+02   5.0783806e+02   6.0381684e+02
   4.5497524e+02   4.6920675e+02   5.4745233e+02   5.6050856e+02   6.1413347e+02
   6.6293986e+02   6.1017308e+02   5.4306161e+02   5.3011774e+02   4.4290014e+02
   6.0012007e+02   5.7114172e+02   5.3456933e+02   5.3445347e+02   4.4313289e+02
   6.1748281e+02   6.1696410e+02   5.9951786e+02   5.7082157e+02   4.4313543e+02
   6.3073173e+02   6.1944959e+02   5.8988479e+02   5.6701928e+02   4.4313563e+02
   6.0337564e+02   5.7614532e+02   5.4296059e+02   5.4015539e+02   4.4310381e+02
   6.7339021e+02   6.0404280e+02   5.0944488e+02   4.7856132e+02   4.2959278e+02
   6.0102382e+02   5.7188350e+02   4.5796343e+02   4.4549115e+02   4.2294784e+02
   6.0076860e+02   5.7165241e+02   4.5511803e+02   4.4214833e+02   4.2259206e+02
   6.0241045e+02   5.7314956e+02   4.6974667e+02   4.5839739e+02   4.2634064e+02
   7.0225536e+02   6.1049857e+02   5.4188557e+02   5.2886243e+02   4.4287331e+02
   6.0025405e+02   5.7118182e+02   4.5860000e+02   4.5616322e+02   4.4021711e+02
   7.4533854e+02   7.3583051e+02   5.9998548e+02   5.7093492e+02   4.4313539e+02
   6.0414689e+02   5.7735740e+02   5.4588400e+02   5.4240474e+02   4.4310540e+02
   6.0012409e+02   5.7106092e+02   4.4658369e+02   4.3605373e+02   4.3122496e+02
   6.2488621e+02   5.9031109e+02   5.0121897e+02   4.7199604e+02   4.1901948e+02
   6.0227416e+02   5.7455380e+02   5.4175737e+02   5.3977863e+02   4.4311138e+02
   6.4892833e+02   6.0973995e+02   5.5234599e+02   5.3927712e+02   4.4303672e+02
   6.2537398e+02   5.9070397e+02   5.0193026e+02   4.7339414e+02   4.2337191e+02
   7.5256372e+02   6.1461953e+02   5.5698366e+02   5.4308193e+02   4.4306940e+02
   6.1605859e+02   5.8756340e+02   5.3421419e+02   5.2638040e+02   4.4290622e+02
   6.0064716e+02   5.7192783e+02   5.3155660e+02   5.3100502e+02   4.4312039e+02
   6.5891907e+02   6.0802034e+02   5.3451591e+02   5.2120886e+02   4.4266617e+02
   6.0085026e+02   5.9699749e+02   5.9609092e+02   5.7084444e+02   4.4313547e+02
   6.0013657e+02   5.7162958e+02   5.6543970e+02   5.6486279e+02   4.4313527e+02
   6.0501609e+02   5.8212896e+02   5.6714238e+02   5.5963743e+02   4.4313088e+02
   6.3578059e+02   6.0765338e+02   5.6582456e+02   5.5140683e+02   4.4311376e+02
   6.0151736e+02   5.7236277e+02   4.6869076e+02   4.6151788e+02   4.3406013e+02
   6.3811436e+02   6.0230712e+02   5.3883341e+02   5.2688938e+02   4.4284390e+02
   6.0524134e+02   5.7814439e+02   5.3896670e+02   5.3519638e+02   4.4307156e+02
   6.1616449e+02   5.8471120e+02   4.9883206e+02   4.7788866e+02   4.3197677e+02
   6.0199361e+02   5.7376788e+02   5.2990912e+02   5.2833644e+02   4.4308579e+02
   6.5730870e+02   6.0375552e+02   5.1172406e+02   4.8572625e+02   4.3544878e+02
   6.0070639e+02   5.7159429e+02   4.5337662e+02   4.3781820e+02   4.0343830e+02
   6.0422986e+02   6.0196427e+02   5.9773718e+02   5.7072264e+02   4.4313537e+02
   6.0652798e+02   5.8408586e+02   5.6730634e+02   5.5886949e+02   4.4313000e+02
   6.0038136e+02   5.7134330e+02   4.7790404e+02   4.7679458e+02   4.4230724e+02
   6.2131223e+02   5.9129912e+02   5.3210446e+02   5.2271329e+02   4.4279851e+02
   6.4399079e+02   6.4396285e+02   5.9997872e+02   5.7093273e+02   4.4313550e+02
   6.0078952e+02   5.7219183e+02   5.3581473e+02   5.3511289e+02   4.4312184e+02
   6.0116240e+02   5.7200805e+02   4.5918561e+02   4.4664394e+02   4.2221944e+02
   6.0199064e+02   5.7300312e+02   4.8337435e+02   4.7874228e+02   4.4003214e+02
   6.1568546e+02   5.9277499e+02   5.6688999e+02   5.5529471e+02   4.4312384e+02
   6.0881844e+02   5.7858227e+02   4.8592749e+02   4.6590383e+02   3.8828729e+02
   6.2385741e+02   5.8957370e+02   5.0023810e+02   4.7056974e+02   4.0311017e+02
   6.0617779e+02   5.7789151e+02   5.1547375e+02   5.1087679e+02   4.4266076e+02
   6.0004702e+02   5.7102208e+02   5.3052791e+02   5.3048007e+02   4.4313411e+02
   6.0081992e+02   5.7205480e+02   5.1935846e+02   5.1865178e+02   4.4309120e+02
   6.6915809e+02   6.0377091e+02   5.0869416e+02   4.7613754e+02   4.2626380e+02
   6.2685893e+02   5.9550708e+02   5.3622008e+02   5.2576325e+02   4.4284289e+02
   7.6990722e+02   6.0932504e+02   5.3571778e+02   5.2235794e+02   4.4270170e+02
   6.2730256e+02   5.9257505e+02   5.0709980e+02   4.8458199e+02   4.3551204e+02
   6.3056720e+02   6.0478245e+02   5.6785886e+02   5.5342673e+02   4.4311981e+02
   6.0363689e+02   5.7669355e+02   5.4586724e+02   5.4271712e+02   4.4310874e+02
   6.2735865e+02   5.9208408e+02   5.0360878e+02   4.7590621e+02   4.2770421e+02
   6.1610904e+02   5.8706488e+02   5.2840592e+02   5.2034659e+02   4.4278221e+02
   6.0308050e+02   5.7440075e+02   4.9954110e+02   4.9537981e+02   4.4203599e+02
   6.2395761e+02   5.9424704e+02   5.4163555e+02   5.3172978e+02   4.4295912e+02
   6.9752374e+02   6.1090566e+02   5.4380193e+02   5.3078484e+02   4.4291251e+02
   6.6105720e+02   6.1533211e+02   5.6165297e+02   5.4716774e+02   4.4309539e+02
   6.1135318e+02   5.8467356e+02   5.4387069e+02   5.3726037e+02   4.4305321e+02
   6.0171811e+02   5.7251446e+02   4.6526072e+02   4.5435442e+02   4.2674577e+02
   6.6179936e+02   6.1065937e+02   5.4563390e+02   5.3265183e+02   4.4294687e+02
   6.0425597e+02   5.7610225e+02   5.1852615e+02   5.1525517e+02   4.4289146e+02
   6.3533532e+02   6.0163710e+02   5.4345231e+02   5.3179073e+02   4.4294273e+02
   6.0071614e+02   5.7160311e+02   4.5348215e+02   4.3794838e+02   4.0297624e+02
   6.0020729e+02   5.7115602e+02   4.7386547e+02   4.7314670e+02   4.4250455e+02
   6.0081850e+02   5.7180837e+02   4.8108690e+02   4.7904508e+02   4.4173816e+02
   6.0070933e+02   5.7161773e+02   4.6683754e+02   4.6324955e+02   4.3888869e+02
   6.3028015e+02   6.0134435e+02   5.5721643e+02   5.4496533e+02   4.4308513e+02
   6.0117631e+02   5.7249702e+02   5.1760259e+02   5.1658295e+02   4.4306127e+02
   6.6014720e+02   6.1824260e+02   5.6884358e+02   5.5288535e+02   4.4311797e+02
   6.0002817e+02   5.7097131e+02   4.4497869e+02   4.3985296e+02   4.3774530e+02
   6.0723268e+02   6.0538026e+02   5.9828360e+02   5.7069266e+02   4.4313554e+02
   6.2841368e+02   6.1636948e+02   5.8867538e+02   5.6653088e+02   4.4313549e+02
   6.0226296e+02   5.7303989e+02   4.7094899e+02   4.6123573e+02   4.3030043e+02
   6.3839518e+02   6.0133849e+02   5.3151111e+02   5.1903120e+02   4.4261042e+02
   6.1300435e+02   5.8186325e+02   4.9174518e+02   4.6820921e+02   4.0512877e+02
   6.0326372e+02   5.7566074e+02   5.3669433e+02   5.3414397e+02   4.4308598e+02
   6.2962495e+02   5.9855183e+02   5.4501090e+02   5.3399783e+02   4.4298231e+02
   6.0021862e+02   5.7128403e+02   5.3106081e+02   5.3086679e+02   4.4313007e+02
   6.3309540e+02   6.1060603e+02   5.7588722e+02   5.5879935e+02   4.4313046e+02
   6.3132387e+02   5.9846971e+02   5.3747789e+02   5.2631324e+02   4.4284281e+02
   6.8952387e+02   6.5343198e+02   5.9796420e+02   5.7018365e+02   4.4313566e+02
   6.0005390e+02   5.7106316e+02   5.4874406e+02   5.4866736e+02   4.4313505e+02
   6.3974661e+02   6.0435663e+02   5.4594665e+02   5.3379469e+02   4.4297127e+02
   6.0270475e+02   5.7340689e+02   4.7043358e+02   4.5803215e+02   4.2341403e+02
   6.0006927e+02   5.7105081e+02   5.2619775e+02   5.2613154e+02   4.4313295e+02
   7.3186904e+02   6.2193391e+02   5.7392511e+02   5.5652376e+02   4.4312685e+02
   6.1822569e+02   5.9032496e+02   5.4399995e+02   5.3531047e+02   4.4301709e+02
   6.1895627e+02   5.9013196e+02   5.3759190e+02   5.2890704e+02   4.4293144e+02
   6.0049090e+02   5.7320222e+02   5.6674553e+02   5.6486582e+02   4.4313484e+02
   6.0982584e+02   5.8427707e+02   5.5188315e+02   5.4508551e+02   4.4309853e+02
   6.4403046e+02   6.0003283e+02   5.0773771e+02   4.7709653e+02   4.2809994e+02
   6.0740616e+02   5.7974222e+02   5.2948479e+02   5.2482185e+02   4.4296709e+02
   6.0293968e+02   5.7520441e+02   5.3583535e+02   5.3351609e+02   4.4308763e+02
   6.0001952e+02   5.7096306e+02   4.4474540e+02   4.4033523e+02   4.3851838e+02
   6.3638193e+02   6.0156632e+02   5.3963361e+02   5.2788034e+02   4.4286770e+02
   6.3573276e+02   5.9678806e+02   5.0712727e+02   4.7926686e+02   4.3095876e+02
   6.0240614e+02   5.7461451e+02   5.3885305e+02   5.3684320e+02   4.4310375e+02
   6.3426589e+02   5.9691603e+02   5.1223388e+02   4.9221683e+02   4.3858392e+02
   6.4284756e+02   6.0449369e+02   5.3905869e+02   5.2672584e+02   4.4283459e+02
   6.0003207e+02   5.7097486e+02   4.5572830e+02   4.5524365e+02   4.4258208e+02
   6.0035978e+02   5.7127868e+02   4.5420454e+02   4.4830278e+02   4.3582776e+02
   6.0039280e+02   5.7130689e+02   4.4942298e+02   4.3195465e+02   3.8165108e+02
   6.0001045e+02   5.7100775e+02   5.6256449e+02   5.6250904e+02   4.4313535e+02
   6.6537778e+02   6.1781134e+02   5.6692216e+02   5.5136076e+02   4.4311313e+02
   6.5622432e+02   6.0844772e+02   5.3872961e+02   5.2577691e+02   4.4280324e+02
   6.3169612e+02   5.9542980e+02   5.1082282e+02   4.9034191e+02   4.3799151e+02
   6.6145913e+02   6.0949329e+02   5.4049506e+02   5.2752977e+02   4.4284445e+02
   6.4724786e+02   6.3593272e+02   5.9404624e+02   5.6862078e+02   4.4313578e+02
   6.0822313e+02   5.8363881e+02   5.5777569e+02   5.5083459e+02   4.4311714e+02
   6.0004253e+02   5.7099641e+02   4.9216422e+02   4.9207494e+02   4.4310427e+02
   6.0134735e+02   5.7268915e+02   5.1566414e+02   5.1449603e+02   4.4303351e+02
   6.5767765e+02   6.0763205e+02   5.3336144e+02   5.1995924e+02   4.4262088e+02
   6.0017127e+02   5.7110232e+02   4.4613250e+02   4.2554124e+02   3.9968637e+02
   6.3399507e+02   6.0128673e+02   5.4574443e+02   5.3414281e+02   4.4298008e+02
   6.0006233e+02   5.7101519e+02   4.8453460e+02   4.8437703e+02   4.4305246e+02
   5.9999441e+02   5.7093956e+02   4.4322677e+02   4.3237884e+02   4.3224594e+02
   5.9999831e+02   5.7094321e+02   4.4326930e+02   4.1990349e+02   4.1924657e+02
   6.1395053e+02   5.8303088e+02   4.9694883e+02   4.7728361e+02   4.3202938e+02
   6.0297690e+02   5.7480565e+02   5.2303320e+02   5.2076006e+02   4.4301913e+02
   6.8478052e+02   6.1767481e+02   5.6573941e+02   5.5039416e+02   4.4310974e+02
   6.0005579e+02   5.9312040e+02   5.9304859e+02   5.7092196e+02   4.4313535e+02
   6.0146025e+02   5.7404711e+02   5.5511199e+02   5.5315438e+02   4.4313028e+02
   6.0202483e+02   5.7277458e+02   4.6466321e+02   4.5058258e+02   3.8002969e+02
   6.0813570e+02   5.7866001e+02   4.9474516e+02   4.8212859e+02   4.3720141e+02
   6.5790521e+02   6.0318238e+02   5.0894750e+02   4.7768901e+02   4.2859415e+02
   6.8726681e+02   6.0822434e+02   5.3091407e+02   5.1693706e+02   4.4248385e+02
   6.0014242e+02   5.7133192e+02   5.5708291e+02   5.5681580e+02   4.4313509e+02
   6.7917449e+02   6.0497585e+02   5.1318375e+02   4.8888773e+02   4.3700713e+02
   6.3975977e+02   5.9823100e+02   5.0621516e+02   4.7418169e+02   4.2297575e+02
   6.2417268e+02   5.9380149e+02   5.3693181e+02   5.2702887e+02   4.4287791e+02
   6.1201690e+02   5.8576586e+02   5.4803623e+02   5.4088002e+02   4.4307501e+02
   6.0023618e+02   5.7136081e+02   5.4112246e+02   5.4088352e+02   4.4313263e+02
   6.0234935e+02   5.7313873e+02   4.7253326e+02   4.6336091e+02   4.3173725e+02
   6.1619425e+02   5.8508632e+02   5.0231638e+02   4.8460371e+02   4.3661164e+02
   6.0012152e+02   5.7116763e+02   5.4236646e+02   5.4223498e+02   4.4313398e+02
   6.0004390e+02   5.7099096e+02   4.7493378e+02   4.7476616e+02   4.4299802e+02
   6.0206810e+02   5.7293956e+02   4.7537684e+02   4.6847243e+02   4.3607347e+02
   6.0007208e+02   5.7101209e+02   4.5602532e+02   4.5508254e+02   4.4205021e+02
   6.0085556e+02   5.7179469e+02   4.7384462e+02   4.7089819e+02   4.4034021e+02
   6.2586804e+02   5.9424481e+02   5.3109699e+02   5.2057740e+02   4.4271357e+02
   6.5184707e+02   6.0227767e+02   5.0904596e+02   4.7895260e+02   4.3014962e+02
   6.2036087e+02   5.9146577e+02   5.3977203e+02   5.3068986e+02   4.4295322e+02
   6.1545673e+02   6.1036869e+02   5.9528591e+02   5.6973581e+02   4.4313588e+02
   6.9873020e+02   6.1915700e+02   5.6890732e+02   5.5286622e+02   4.4311793e+02
   6.1205390e+02   5.8331045e+02   5.2110992e+02   5.1395582e+02   4.4261868e+02
   6.0838171e+02   5.9288831e+02   5.8199754e+02   5.6620106e+02   4.4313471e+02
   6.2379145e+02   5.9535352e+02   5.4989851e+02   5.3953925e+02   4.4304887e+02
   6.0005213e+02   5.7099371e+02   4.4481690e+02   4.3408290e+02   4.3167713e+02
   6.0372201e+02   5.7548183e+02   5.1706429e+02   5.1412100e+02   4.4288936e+02
   6.0004329e+02   5.7103561e+02   5.4603203e+02   5.4597424e+02   4.4313510e+02
   6.1285983e+02   5.8488816e+02   5.3289833e+02   5.2609669e+02   4.4292500e+02
   6.0449920e+02   5.7549135e+02   4.9002284e+02   4.8152554e+02   4.3865089e+02
   6.0182653e+02   5.7362078e+02   5.3288393e+02   5.3141199e+02   4.4309803e+02
   6.1215684e+02   5.8449364e+02   5.3506683e+02   5.2849133e+02   4.4296322e+02
   5.9999637e+02   5.7094170e+02   4.4323472e+02   4.2505748e+02   4.2479092e+02
   6.2721093e+02   5.9168819e+02   5.0181309e+02   4.7086429e+02   3.8395887e+02
   6.0046114e+02   5.7424440e+02   5.7046887e+02   5.6750506e+02   4.4313508e+02
   6.1802169e+02   5.8633664e+02   5.0254770e+02   4.8309755e+02   4.3552011e+02
   6.4230968e+02   6.1359945e+02   5.7055062e+02   5.5456959e+02   4.4312271e+02
   6.2588306e+02   5.9530878e+02   5.3973652e+02   5.2948554e+02   4.4291834e+02
   6.0616265e+02   5.7691734e+02   4.9085026e+02   4.7967914e+02   4.3687732e+02
   6.0376086e+02   5.7467106e+02   4.8475476e+02   4.7623928e+02   4.3708098e+02
   6.3815794e+02   6.0305727e+02   5.4317531e+02   5.3124778e+02   4.4293097e+02
   6.2842346e+02   6.0289798e+02   5.6703160e+02   5.5305286e+02   4.4311862e+02
   6.7311067e+02   6.0655246e+02   5.2232845e+02   5.0593829e+02   4.4147134e+02
   6.2747846e+02   5.9635726e+02   5.3958921e+02   5.2904976e+02   4.4290680e+02
   5.9999378e+02   5.7093910e+02   4.4335662e+02   4.4009483e+02   4.3984960e+02
   6.1443892e+02   5.8720149e+02   5.4302899e+02   5.3546082e+02   4.4302880e+02
   6.4495198e+02   6.0617259e+02   5.4324978e+02   5.3082802e+02   4.4291872e+02
   6.0350505e+02   5.7607473e+02   5.3881775e+02   5.3606297e+02   4.4309034e+02
   6.1669335e+02   5.9310675e+02   5.6513832e+02   5.5377345e+02   4.4312077e+02
   6.0990899e+02   5.9690061e+02   5.8590315e+02   5.6731044e+02   4.4313501e+02
   6.0895136e+02   6.0886255e+02   5.9991031e+02   5.7092373e+02   4.4313554e+02
   6.0007666e+02   5.7101818e+02   4.6437440e+02   4.6389751e+02   4.4259668e+02
   6.0232417e+02   5.7410756e+02   5.2663497e+02   5.2481817e+02   4.4306395e+02
   6.0055513e+02   5.7145876e+02   4.5813140e+02   4.5224254e+02   4.3568031e+02
   6.0076832e+02   5.7165060e+02   4.5405743e+02   4.3864846e+02   3.9901201e+02
   6.3527085e+02   5.9671746e+02   5.0786431e+02   4.8149233e+02   4.3297331e+02
   6.0239529e+02   5.7311839e+02   4.6822020e+02   4.5555342e+02   4.2137134e+02
   6.0324955e+02   5.7535352e+02   5.2972468e+02   5.2730724e+02   4.4305556e+02
   6.0020145e+02   5.7113119e+02   4.4679967e+02   4.2859769e+02   4.1622065e+02
   6.0164742e+02   5.8057006e+02   5.7601297e+02   5.6765736e+02   4.4313521e+02
   6.2248295e+02   5.8957790e+02   5.0601388e+02   4.8593570e+02   4.3658586e+02
   6.0628966e+02   5.7965807e+02   5.4378924e+02   5.3928512e+02   4.4308453e+02
   6.3152221e+02   6.0023680e+02   5.4803505e+02   5.3662243e+02   4.4301344e+02
   6.0836044e+02   5.8194868e+02   5.4509076e+02   5.3955292e+02   4.4307752e+02
   6.3376586e+02   5.9568107e+02   5.0595409e+02   4.7718027e+02   4.2875269e+02
   6.0026026e+02   5.7118749e+02   4.5795697e+02   4.5529240e+02   4.3993694e+02
   5.9999302e+02   5.7093962e+02   5.4172962e+02   5.4172812e+02   4.4313550e+02
   6.0762689e+02   5.8114920e+02   5.4465277e+02   5.3946585e+02   4.4307965e+02
   6.2786299e+02   5.9436257e+02   5.2061409e+02   5.0779448e+02   4.4187384e+02
   6.7689277e+02   6.1760469e+02   5.6573142e+02   5.5039334e+02   4.4310964e+02
   6.9542981e+02   6.0376848e+02   5.0802874e+02   4.7353299e+02   4.1973588e+02
   6.0131719e+02   5.7214410e+02   4.5935675e+02   4.4493447e+02   3.8256112e+02
   6.1015558e+02   5.7969135e+02   4.8856545e+02   4.6777944e+02   4.1695161e+02
   6.0003521e+02   5.7098992e+02   4.9856283e+02   4.9850129e+02   4.4312026e+02
   6.0001362e+02   5.7095701e+02   4.4350659e+02   4.1263413e+02   4.0118641e+02
   6.3052755e+02   6.0403427e+02   5.6593453e+02   5.5197844e+02   4.4311555e+02
   6.0643383e+02   5.7881861e+02   5.2977099e+02   5.2557770e+02   4.4298914e+02
   6.0712025e+02   5.7721861e+02   4.8300469e+02   4.6485012e+02   4.1214315e+02
   6.0811633e+02   5.8354445e+02   5.5787746e+02   5.5096908e+02   4.4311746e+02
   6.0200676e+02   5.7275910e+02   4.6461068e+02   4.5061411e+02   4.0498789e+02
   6.1788311e+02   5.8710593e+02   5.1257461e+02   5.0068540e+02   4.4114448e+02
   6.8374852e+02   6.6549805e+02   5.9963572e+02   5.7080837e+02   4.4313552e+02
   6.0006154e+02   5.7100233e+02   4.4483957e+02   4.3220627e+02   4.2949024e+02
   6.7259145e+02   6.0363521e+02   5.0801605e+02   4.7364485e+02   4.2019294e+02
   6.4555669e+02   6.0309528e+02   5.2398559e+02   5.0920755e+02   4.4191225e+02
   6.6957600e+02   6.0686741e+02   5.2450852e+02   5.0900227e+02   4.4185935e+02
   6.0088676e+02   5.7175808e+02   4.5541018e+02   4.4048650e+02   4.0743430e+02
   6.0464459e+02   5.7737664e+02   5.3744964e+02   5.3404674e+02   4.4307097e+02
   6.0043780e+02   5.7135064e+02   4.5373997e+02   4.4578059e+02   4.3297716e+02
   6.4719187e+02   6.0543567e+02   5.3505895e+02   5.2222144e+02   4.4270778e+02
   6.1285800e+02   5.8356378e+02   5.1523310e+02   5.0689525e+02   4.4211146e+02
   6.0585477e+02   5.7638998e+02   4.8479646e+02   4.7128160e+02   4.3132011e+02
   6.0015332e+02   5.7119048e+02   5.3287016e+02   5.3272829e+02   4.4313211e+02
   6.9542299e+02   6.9109331e+02   5.9997397e+02   5.7093077e+02   4.4313545e+02
   6.0347621e+02   5.7467331e+02   4.9413615e+02   4.8845234e+02   4.4100077e+02
   6.0121785e+02   6.0116381e+02   5.9993752e+02   5.7093570e+02   4.4313542e+02
   6.4537154e+02   6.1192324e+02   5.6330340e+02   5.4886142e+02   4.4310367e+02
   6.0011549e+02   5.7105331e+02   4.6004039e+02   4.5905953e+02   4.4199372e+02
   6.1129254e+02   5.8201526e+02   5.0996201e+02   5.0103842e+02   4.4155376e+02
   6.0633547e+02   5.8304810e+02   5.6457194e+02   5.5706316e+02   4.4312793e+02
   6.0150029e+02   5.7317838e+02   5.3324243e+02   5.3200726e+02   4.4310503e+02
   6.0013795e+02   5.7108236e+02   4.7072213e+02   4.7015671e+02   4.4258457e+02
   6.0205849e+02   5.7280571e+02   4.6503724e+02   4.5114882e+02   4.0918296e+02
   6.0014804e+02   5.7111856e+02   4.9170912e+02   4.9143212e+02   4.4303596e+02
   6.7406220e+02   6.0409400e+02   5.0961165e+02   4.7907604e+02   4.3016537e+02
   7.2851803e+02   6.2015393e+02   5.7073050e+02   5.5420681e+02   4.4312161e+02
   6.0021112e+02   5.7116195e+02   4.7517195e+02   4.7447497e+02   4.4256040e+02
   6.5569375e+02   6.0761852e+02   5.3496691e+02   5.2177314e+02   4.4268706e+02
   6.4294801e+02   6.0015269e+02   5.1005375e+02   4.8404240e+02   4.3458409e+02
   6.0200617e+02   5.7277660e+02   4.6716256e+02   4.5600170e+02   4.2624428e+02
   6.0470965e+02   5.9739035e+02   5.9240034e+02   5.6997777e+02   4.4313533e+02
   6.0962096e+02   5.8235412e+02   5.3633750e+02   5.3066923e+02   4.4300573e+02
   6.6102229e+02   6.0810807e+02   5.3375721e+02   5.2033804e+02   4.4263409e+02
   6.3297097e+02   6.2328280e+02   5.9189387e+02   5.6787087e+02   4.4313577e+02
   6.3880028e+02   6.2861698e+02   5.9270229e+02   5.6811825e+02   4.4313586e+02
   6.0013900e+02   5.7111785e+02   5.0091757e+02   5.0072654e+02   4.4309333e+02
   6.1731640e+02   6.1296694e+02   5.9595737e+02   5.6986399e+02   4.4313568e+02
   6.0008606e+02   5.7102501e+02   4.5375492e+02   4.5229959e+02   4.4145462e+02
   6.0791390e+02   5.8186652e+02   5.4840469e+02   5.4278624e+02   4.4309359e+02
   6.4537661e+02   6.0254146e+02   5.2054198e+02   5.0438782e+02   4.4128290e+02
   6.0018106e+02   5.7126519e+02   5.4093917e+02   5.4075430e+02   4.4313327e+02
   6.1849406e+02   5.8734399e+02   5.1009930e+02   4.9647204e+02   4.4033680e+02
   6.0185669e+02   5.7268724e+02   4.7100375e+02   4.6328214e+02   4.3364144e+02
   6.0235355e+02   5.7309504e+02   4.6925424e+02   4.5782012e+02   4.2594641e+02
   6.0060254e+02   5.7149936e+02   4.5212412e+02   4.3603270e+02   3.8600599e+02
   6.2564896e+02   5.9406973e+02   5.3081356e+02   5.2031819e+02   4.4270661e+02
   6.0114882e+02   5.7241222e+02   5.1263110e+02   5.1158400e+02   4.4301864e+02
   6.2520088e+02   5.9081191e+02   5.0321376e+02   4.7707349e+02   4.2949685e+02
   6.0002685e+02   5.7096982e+02   4.5561708e+02   4.5519407e+02   4.4265316e+02
   6.0346873e+02   5.7406525e+02   4.7224743e+02   4.5750605e+02   3.8220951e+02
   6.3275283e+02   5.9491017e+02   5.0439701e+02   4.7323946e+02   4.2121645e+02
   6.0284398e+02   5.7353095e+02   4.7095242e+02   4.5825191e+02   4.2261862e+02
   6.0008153e+02   5.7102174e+02   4.6041212e+02   4.5972648e+02   4.4234285e+02
   6.0803347e+02   5.7811277e+02   4.8706256e+02   4.6990265e+02   4.2701457e+02
   6.0057722e+02   5.7147722e+02   4.5203553e+02   4.3654089e+02   4.1376616e+02
   6.0213159e+02   5.7311609e+02   4.8200117e+02   4.7673356e+02   4.3929331e+02
   6.2654057e+02   5.9434453e+02   5.2813328e+02   5.1712286e+02   4.4258325e+02
   6.0005851e+02   5.8669262e+02   5.8659326e+02   5.7089266e+02   4.4313547e+02
   6.0110053e+02   5.7195445e+02   4.6036903e+02   4.5016104e+02   4.2836806e+02
   6.0155011e+02   5.7235809e+02   4.6303190e+02   4.5119475e+02   4.2402999e+02
   6.0170109e+02   5.7295096e+02   5.0162789e+02   4.9949057e+02   4.4265421e+02
   6.0055627e+02   5.9693914e+02   5.9634377e+02   5.7088001e+02   4.4313548e+02
   6.0083288e+02   5.7512807e+02   5.6947798e+02   5.6593853e+02   4.4313472e+02
   6.6406084e+02   6.0326975e+02   5.0755515e+02   4.7221890e+02   4.0953793e+02
   6.4008585e+02   6.2377460e+02   5.8724474e+02   5.6537917e+02   4.4313519e+02
   6.0006834e+02   5.7134045e+02   5.6576034e+02   5.6541943e+02   4.4313541e+02
   6.0441208e+02   5.7493357e+02   4.7671839e+02   4.6181908e+02   4.1907192e+02
   6.0202951e+02   5.7469524e+02   5.5075326e+02   5.4851671e+02   4.4312502e+02
   6.0097928e+02   5.7241403e+02   5.3185276e+02   5.3103381e+02   4.4311355e+02
   6.0053377e+02   5.7143881e+02   4.5384710e+02   4.4386514e+02   4.2981966e+02
   6.7462768e+02   6.0610012e+02   5.1959618e+02   5.0170318e+02   4.4077305e+02
   6.0279692e+02   5.7350384e+02   4.7166355e+02   4.5979450e+02   4.2577281e+02
   6.0005797e+02   5.7103696e+02   5.2890801e+02   5.2885135e+02   4.4313355e+02
   6.0021166e+02   5.7115786e+02   4.7243046e+02   4.7165048e+02   4.4241053e+02
   6.1407509e+02   5.8290668e+02   4.9489940e+02   4.7293712e+02   4.2689268e+02
   6.0272961e+02   5.7343290e+02   4.7078061e+02   4.5854235e+02   4.2416626e+02
   6.0139358e+02   5.7304877e+02   5.3418870e+02   5.3301645e+02   4.4310887e+02
   6.4386675e+02   5.9964812e+02   5.0632461e+02   4.7242135e+02   4.1477232e+02
   6.0000210e+02   5.7094651e+02   4.4331186e+02   4.0856603e+02   3.9529836e+02
   6.0004227e+02   5.7099794e+02   4.9626457e+02   4.9618586e+02   4.4311377e+02
   6.0012658e+02   5.7107316e+02   4.7283497e+02   4.7236708e+02   4.4271041e+02
   6.1718135e+02   5.8503313e+02   4.9603989e+02   4.7011368e+02   4.1542324e+02
   6.1641892e+02   5.8887348e+02   5.4380676e+02   5.3561726e+02   4.4302469e+02
   6.0004646e+02   5.7098828e+02   4.4657136e+02   4.4283796e+02   4.3910628e+02
   6.0014988e+02   5.7112678e+02   4.9699024e+02   4.9675264e+02   4.4307192e+02
   6.5204855e+02   6.0800662e+02   5.4094595e+02   5.2819777e+02   4.4286212e+02
   5.9999151e+02   5.7093695e+02   4.4313688e+02   3.8525214e+02   3.8086961e+02
   6.5353746e+02   6.0833225e+02   5.4076788e+02   5.2796793e+02   4.4285645e+02
   6.2842971e+02   5.9690074e+02   5.3903703e+02   5.2833819e+02   4.4289127e+02
   6.0375411e+02   5.7789908e+02   5.5593263e+02   5.5179973e+02   4.4312393e+02
   6.5286667e+02   6.0561985e+02   5.2717513e+02   5.1277612e+02   4.4222668e+02
   6.6389660e+02   6.1019304e+02   5.4284135e+02   5.2988896e+02   4.4289541e+02
   6.2189876e+02   6.0043145e+02   5.7362560e+02   5.5855479e+02   4.4312972e+02
   6.0078294e+02   5.7166430e+02   4.5434120e+02   4.3926602e+02   4.1018799e+02
   6.1221244e+02   6.0018908e+02   5.8755917e+02   5.6751275e+02   4.4313534e+02
   6.6974535e+02   6.1224436e+02   5.5022954e+02   5.3701157e+02   4.4300983e+02
   6.0113915e+02   5.7271406e+02   5.3579237e+02   5.3480128e+02   4.4311602e+02
   6.0277957e+02   5.7493981e+02   5.3442275e+02   5.3224848e+02   4.4308524e+02
   6.0259430e+02   5.7351303e+02   4.8040661e+02   4.7341725e+02   4.3737482e+02
   6.0008376e+02   5.7106203e+02   5.1659785e+02   5.1651502e+02   4.4312918e+02
   6.0812989e+02   6.0511514e+02   5.9718636e+02   5.7048694e+02   4.4313563e+02
   6.0220942e+02   5.7552810e+02   5.5640062e+02   5.5354017e+02   4.4312866e+02
   6.1847908e+02   5.8639576e+02   5.0038271e+02   4.7811410e+02   4.3167919e+02
   6.0610111e+02   5.7640506e+02   4.8144474e+02   4.6487366e+02   4.1978609e+02
   6.5439389e+02   6.0549381e+02   5.2451353e+02   5.0931738e+02   4.4190410e+02
   7.1511932e+02   6.5032508e+02   5.9696414e+02   5.6978838e+02   4.4313550e+02
   6.0131095e+02   5.7217481e+02   4.6828694e+02   4.6201743e+02   4.3536385e+02
   6.0080115e+02   5.7217729e+02   5.3347276e+02   5.3278194e+02   4.4311927e+02
   6.2118425e+02   5.9353065e+02   5.5022287e+02   5.4034260e+02   4.4305772e+02
   6.2952026e+02   5.9611617e+02   5.2757431e+02   5.1584301e+02   4.4250330e+02
   6.0053341e+02   5.8690903e+02   5.8609806e+02   5.7056987e+02   4.4313543e+02
   6.0790661e+02   5.7785556e+02   4.8444929e+02   4.6544731e+02   4.0992607e+02
   6.5767746e+02   6.0368100e+02   5.1117062e+02   4.8420589e+02   4.3451641e+02
   5.9999272e+02   5.7093804e+02   4.4315632e+02   3.9860094e+02   3.9060854e+02
   6.2088351e+02   6.2014713e+02   5.9931662e+02   5.7075707e+02   4.4313558e+02
   6.0368302e+02   5.7928953e+02   5.6395318e+02   5.5836780e+02   4.4313032e+02
   6.0030045e+02   5.7220518e+02   5.6477600e+02   5.6374754e+02   4.4313494e+02
   6.3884057e+02   5.9924768e+02   5.1409799e+02   4.9453816e+02   4.3922271e+02
   6.0491144e+02   5.7737221e+02   5.3194845e+02   5.2853547e+02   4.4303551e+02
   6.6750875e+02   6.0717156e+02   5.2658995e+02   5.1171603e+02   4.4212870e+02
   6.3398877e+02   5.9632527e+02   5.0908181e+02   4.8522849e+02   4.3556028e+02
   6.0138418e+02   5.7258161e+02   5.0041933e+02   4.9858876e+02   4.4270218e+02
   6.3373216e+02   6.3259191e+02   5.9917636e+02   5.7067679e+02   4.4313537e+02
   6.0537157e+02   5.9089805e+02   5.8357708e+02   5.6773850e+02   4.4313498e+02
   6.0468924e+02   5.7560407e+02   4.8855472e+02   4.7928118e+02   4.3762339e+02
   6.0298814e+02   5.7373605e+02   4.7519632e+02   4.6483083e+02   4.3076392e+02
   6.5730237e+02   6.1553302e+02   5.6353289e+02   5.4873293e+02   4.4310299e+02
   6.1174379e+02   5.8395806e+02   5.3292036e+02   5.2651406e+02   4.4294026e+02
   6.2178080e+02   5.9171697e+02   5.3291349e+02   5.2344499e+02   4.4281297e+02
   6.3618909e+02   6.0164683e+02   5.4076419e+02   5.2904128e+02   4.4289196e+02
   6.0200006e+02   5.9115079e+02   5.8861969e+02   5.7008463e+02   4.4313521e+02
   6.0760134e+02   5.8051798e+02   5.3786772e+02   5.3298988e+02   4.4304040e+02
   6.1631515e+02   5.8912050e+02   5.4639044e+02   5.3806659e+02   4.4304685e+02
   6.0008958e+02   5.7103089e+02   4.6530663e+02   4.6479189e+02   4.4255978e+02
   6.6276517e+02   6.0807214e+02   5.3278246e+02   5.1921636e+02   4.4258960e+02
   6.0064218e+02   5.7153862e+02   4.5844364e+02   4.5174377e+02   4.3447492e+02
   6.6551813e+02   6.0822299e+02   5.3269122e+02   5.1908471e+02   4.4258360e+02
   6.4328216e+02   5.9941266e+02   5.0610657e+02   4.7193654e+02   4.0881453e+02
   6.3877609e+02   6.0774510e+02   5.6093590e+02   5.4730277e+02   4.4309686e+02
   6.4517846e+02   6.0870488e+02   5.5365236e+02   5.4061085e+02   4.4305012e+02
   6.0078967e+02   5.7167302e+02   4.5867814e+02   4.5040179e+02   4.3200405e+02
   6.9961153e+02   6.0869901e+02   5.3313173e+02   5.1952618e+02   4.4260019e+02
   6.1109178e+02   5.8071150e+02   4.9308796e+02   4.7454734e+02   4.3050365e+02
   6.0082233e+02   5.7171005e+02   4.6340675e+02   4.5791681e+02   4.3623174e+02
   6.0006223e+02   5.7100270e+02   4.4462627e+02   4.2850763e+02   4.2522604e+02
   6.0017936e+02   5.7339516e+02   5.7148246e+02   5.6913998e+02   4.4313541e+02
   6.0013202e+02   5.7106785e+02   4.4602868e+02   4.3101673e+02   4.2535683e+02
   6.0505686e+02   5.7788431e+02   5.3812316e+02   5.3447490e+02   4.4306938e+02
   6.5570949e+02   6.0269640e+02   5.0812681e+02   4.7520575e+02   4.2460846e+02
   5.9999287e+02   5.7093828e+02   4.4316300e+02   4.2105338e+02   4.2094258e+02
   6.4198369e+02   6.0549038e+02   5.4624426e+02   5.3392015e+02   4.4297196e+02
   6.5226942e+02   6.4604958e+02   5.9790810e+02   5.7018166e+02   4.4313548e+02
   6.0543929e+02   5.7855386e+02   5.4163059e+02   5.3767058e+02   4.4308198e+02
   6.0085018e+02   5.7172586e+02   4.5536377e+02   4.4113533e+02   4.1654373e+02
   6.0566643e+02   5.7767044e+02   5.2189491e+02   5.1792397e+02   4.4290107e+02
   6.6435367e+02   6.1008823e+02   5.4223063e+02   5.2927130e+02   4.4288271e+02
   6.0592241e+02   5.7699566e+02   4.9708525e+02   4.8858624e+02   4.4014177e+02
   6.0167846e+02   5.7348172e+02   5.3539933e+02   5.3398800e+02   4.4310646e+02
   6.0012310e+02   5.7105949e+02   4.5382841e+02   4.5181143e+02   4.4077613e+02
   6.1511283e+02   5.8789998e+02   5.4433168e+02   5.3648479e+02   4.4303629e+02
   6.0333669e+02   5.7545371e+02   5.2958259e+02   5.2711105e+02   4.4305283e+02
   6.0004033e+02   5.7098379e+02   4.6515593e+02   4.6489618e+02   4.4284580e+02
   6.0180969e+02   5.7259961e+02   4.6616740e+02   4.5544401e+02   4.2724001e+02
   6.4910111e+02   6.3389261e+02   5.9191572e+02   5.6762494e+02   4.4313578e+02
   7.2255436e+02   6.0848764e+02   5.3155652e+02   5.1767691e+02   4.4251969e+02
   6.0253237e+02   5.7524341e+02   5.4737054e+02   5.4494471e+02   4.4311846e+02
   6.0001511e+02   5.7095850e+02   4.4353036e+02   4.1324527e+02   4.0362840e+02
   6.1354715e+02   5.8641691e+02   5.4261126e+02   5.3534305e+02   4.4303085e+02
   6.0111936e+02   5.9343247e+02   5.9215833e+02   5.7064579e+02   4.4313545e+02
   6.4458180e+02   6.0711645e+02   5.4828570e+02   5.3572385e+02   4.4299631e+02
   6.6374284e+02   6.2283332e+02   5.7647722e+02   5.5833736e+02   4.4312976e+02
   6.0546410e+02   5.7996898e+02   5.5473793e+02   5.4961810e+02   4.4311777e+02
   6.2477299e+02   5.9270346e+02   5.2326456e+02   5.1195044e+02   4.4229639e+02
   6.3900922e+02   5.9774304e+02   5.0530715e+02   4.7157662e+02   3.8482663e+02
   6.3806631e+02   6.2983634e+02   5.9416740e+02   5.6877047e+02   4.4313582e+02
   6.0003287e+02   5.7097536e+02   4.4404972e+02   4.2838502e+02   4.2648626e+02
   6.0042119e+02   5.7133563e+02   4.5105616e+02   4.3834632e+02   4.2573774e+02
   6.8119121e+02   6.1422179e+02   5.5644234e+02   5.4262267e+02   4.4306581e+02
   6.2965244e+02   5.9703447e+02   5.3429879e+02   5.2327176e+02   4.4277386e+02
   6.0000405e+02   5.7095012e+02   4.7828534e+02   4.7825121e+02   4.4311083e+02
   6.5972417e+02   6.0940341e+02   5.4092528e+02   5.2799461e+02   4.4285553e+02
   6.3861616e+02   6.1466044e+02   5.7628284e+02   5.5874073e+02   4.4313035e+02
   6.1783448e+02   5.9027565e+02   5.4597865e+02   5.3727254e+02   4.4303707e+02
   6.0022299e+02   5.7115120e+02   4.4717012e+02   4.2945772e+02   4.1693240e+02
   6.7712527e+02   6.0454214e+02   5.1130343e+02   4.8395021e+02   4.3431179e+02
   6.0022588e+02   5.7764359e+02   5.7680816e+02   5.7027745e+02   4.4313533e+02
   6.0182150e+02   5.7269615e+02   4.7396947e+02   4.6754091e+02   4.3628573e+02
   6.0045060e+02   5.7451838e+02   5.7116840e+02   5.6791076e+02   4.4313515e+02
   6.0030696e+02   5.7143128e+02   5.3364744e+02   5.3337039e+02   4.4312917e+02
   6.3612369e+02   6.0586343e+02   5.6006761e+02   5.4678668e+02   4.4309448e+02
   6.2186408e+02   5.9732319e+02   5.6505366e+02   5.5257661e+02   4.4311736e+02
   6.5438907e+02   6.0956319e+02   5.4560539e+02   5.3275035e+02   4.4294955e+02
   6.2971710e+02   5.9854642e+02   5.4461077e+02   5.3360075e+02   4.4297667e+02
   6.0040622e+02   5.7155953e+02   5.2996035e+02   5.2960952e+02   4.4312485e+02
   6.0551027e+02   5.7603316e+02   4.8283224e+02   4.6896854e+02   4.2937502e+02
   6.0000953e+02   5.7098945e+02   5.5877519e+02   5.5873831e+02   4.4313537e+02
   6.6348092e+02   6.0420097e+02   5.1125331e+02   4.8405496e+02   4.3439560e+02
   6.4207302e+02   6.0745277e+02   5.5424479e+02   5.4130762e+02   4.4305690e+02
   6.0155697e+02   5.7236357e+02   4.6286154e+02   4.5076117e+02   4.2313527e+02
   6.0082712e+02   5.7170721e+02   4.5924317e+02   4.5103946e+02   4.3209150e+02
   6.6749582e+02   6.0345576e+02   5.0775237e+02   4.7279266e+02   4.1578930e+02
   5.9999164e+02   5.7093702e+02   4.4755793e+02   4.4753476e+02   4.4311067e+02
   6.1257488e+02   5.8539341e+02   5.4073022e+02   5.3384669e+02   4.4302066e+02
   6.2096571e+02   5.8988665e+02   5.2011094e+02   5.0930259e+02   4.4212707e+02
   6.0050687e+02   5.7141421e+02   4.5396924e+02   4.4479049e+02   4.3111276e+02
   6.8342211e+02   6.0420648e+02   5.0976235e+02   4.7947370e+02   4.3058145e+02
   6.3513128e+02   5.9962959e+02   5.3059382e+02   5.1839238e+02   4.4259457e+02
   7.2530799e+02   6.0439515e+02   5.0996026e+02   4.7995085e+02   4.3105502e+02
   6.2642405e+02   5.9422682e+02   5.2773953e+02   5.1669768e+02   4.4256515e+02
   6.0300213e+02   5.7367068e+02   4.7146715e+02   4.5838791e+02   4.2143903e+02
   6.0181744e+02   5.7268562e+02   4.7347817e+02   4.6691434e+02   4.3596726e+02
   6.0573704e+02   5.7949893e+02   5.4842937e+02   5.4386043e+02   4.4310338e+02
   6.0956380e+02   5.8182208e+02   5.3028595e+02   5.2467958e+02   4.4293721e+02
   6.4267029e+02   6.2671193e+02   5.8864206e+02   5.6607867e+02   4.4313540e+02
   6.4887192e+02   6.0657248e+02   5.3824612e+02   5.2552236e+02   4.4280030e+02
   6.0115265e+02   5.7269089e+02   5.3352394e+02   5.3255150e+02   4.4311243e+02
   6.6350865e+02   6.0679224e+02   5.2554535e+02   5.1042274e+02   4.4200998e+02
   6.3299527e+02   5.9892203e+02   5.3379349e+02   5.2222216e+02   4.4273424e+02
   6.2832992e+02   5.9471959e+02   5.2136937e+02   5.0864755e+02   4.4196129e+02
   6.0197076e+02   5.7278154e+02   4.7053333e+02   4.6202001e+02   4.3227331e+02
   6.0010954e+02   5.7104685e+02   4.5211819e+02   4.4982106e+02   4.4046791e+02
   7.4929721e+02   6.0377938e+02   5.0771753e+02   4.7223953e+02   4.0939706e+02
   6.7531712e+02   6.0353429e+02   5.0758255e+02   4.7199039e+02   3.9508002e+02
   7.1770042e+02   6.1897500e+02   5.6832063e+02   5.5241101e+02   4.4311652e+02
   6.1093314e+02   5.8452673e+02   5.4587552e+02   5.3927439e+02   4.4306788e+02
   6.0096304e+02   5.7311083e+02   5.5550619e+02   5.5410864e+02   4.4313200e+02
   6.0023572e+02   5.7169651e+02   5.6079502e+02   5.6023589e+02   4.4313489e+02
   6.0828896e+02   5.8414068e+02   5.5989214e+02   5.5255929e+02   4.4312043e+02
   6.3437600e+02   6.2570865e+02   5.9308767e+02   5.6836556e+02   4.4313586e+02
   6.3043472e+02   6.0342577e+02   5.6432469e+02   5.5074835e+02   4.4311165e+02
   6.2411194e+02   5.9343228e+02   5.3412223e+02   5.2416326e+02   4.4281783e+02
   6.0288365e+02   5.7508846e+02   5.3477845e+02   5.3252431e+02   4.4308481e+02
   6.6278884e+02   6.1930408e+02   5.7050891e+02   5.5409925e+02   4.4312142e+02
   6.0002251e+02   5.7098416e+02   5.3000929e+02   5.2998284e+02   4.4313456e+02
   6.0019843e+02   5.7113010e+02   4.4810194e+02   4.3743400e+02   4.3047714e+02
   6.0012945e+02   5.7106363e+02   4.4544129e+02   4.2350741e+02   3.9269259e+02
   6.2459401e+02   6.1222329e+02   5.8800038e+02   5.6641202e+02   4.4313532e+02
   6.0008997e+02   5.9534586e+02   5.9524064e+02   5.7092271e+02   4.4313548e+02
   6.1746077e+02   5.8882047e+02   5.3611832e+02   5.2786707e+02   4.4292218e+02
   6.0002381e+02   5.7096770e+02   4.6349627e+02   4.6330463e+02   4.4291914e+02
   6.3449989e+02   5.9598034e+02   5.0576964e+02   4.7611316e+02   4.2723148e+02
   6.0313488e+02   5.7391410e+02   4.7740158e+02   4.6757910e+02   4.3273375e+02
   6.2056930e+02   6.0334415e+02   5.8134552e+02   5.6341484e+02   4.4313432e+02
   6.0787583e+02   5.8025905e+02   5.3054740e+02   5.2568284e+02   4.4297059e+02
   6.4445040e+02   6.1481064e+02   5.7085297e+02   5.5469927e+02   4.4312285e+02
   6.3984878e+02   5.9871231e+02   5.0834841e+02   4.8061580e+02   4.3206111e+02
   6.0134811e+02   5.7374696e+02   5.5393691e+02   5.5218133e+02   4.4313007e+02
   6.2168831e+02   5.9810813e+02   5.6796525e+02   5.5474846e+02   4.4312271e+02
   6.2592560e+02   5.9436187e+02   5.3178665e+02   5.2131010e+02   4.4273529e+02
   5.9999466e+02   5.7093988e+02   4.6415463e+02   4.6413813e+02   4.4311694e+02
   6.0161792e+02   5.7243138e+02   4.6603806e+02   4.5654674e+02   4.2985117e+02
   6.2898317e+02   6.1287402e+02   5.8404012e+02   5.6406887e+02   4.4313458e+02
   6.2096470e+02   5.9817903e+02   5.6983935e+02   5.5619180e+02   4.4312571e+02
   6.1916318e+02   5.8669256e+02   4.9924259e+02   4.7455374e+02   4.2739945e+02
   6.6156527e+02   6.1119432e+02   5.4792831e+02   5.3488703e+02   4.4298175e+02
   6.0002808e+02   5.7097119e+02   4.4421487e+02   4.3399533e+02   4.3247963e+02
   6.1719012e+02   5.8590389e+02   5.0379191e+02   4.8638452e+02   4.3731929e+02
   6.0000422e+02   5.7095268e+02   4.9991613e+02   4.9989909e+02   4.4313159e+02
   6.0181207e+02   5.7363720e+02   5.3425371e+02   5.3276384e+02   4.4310157e+02
   6.2912841e+02   5.9617297e+02   5.3000721e+02   5.1871218e+02   4.4263224e+02
   6.0014261e+02   5.7107823e+02   4.4683214e+02   4.3557374e+02   4.3021175e+02
   6.0001396e+02   5.7095799e+02   4.5934330e+02   4.5915490e+02   4.4291852e+02
   6.0477862e+02   5.7525514e+02   4.7780361e+02   4.6243209e+02   4.1842986e+02
   6.0054335e+02   5.7316291e+02   5.6567432e+02   5.6386790e+02   4.4313465e+02
   6.0888065e+02   5.8151038e+02   5.3458067e+02   5.2925915e+02   4.4299775e+02
   6.3466608e+02   6.0066547e+02   5.3960095e+02   5.2803608e+02   4.4287353e+02
   6.0024170e+02   5.7116951e+02   4.5210034e+02   4.4682361e+02   4.3681428e+02
   6.3249236e+02   5.9750952e+02   5.2497804e+02   5.1223997e+02   4.4225306e+02
   6.8208478e+02   6.1992905e+02   5.7068617e+02   5.5418973e+02   4.4312160e+02
   6.0168234e+02   5.7358873e+02   5.3892075e+02   5.3745445e+02   4.4311297e+02
   6.0085753e+02   5.7174188e+02   4.6337487e+02   4.5761447e+02   4.3584127e+02
   6.1011275e+02   5.8159164e+02   5.1954058e+02   5.1311765e+02   4.4262467e+02
   6.0171409e+02   5.7347771e+02   5.3332980e+02   5.3193313e+02   4.4310117e+02
   6.0296470e+02   5.7379024e+02   4.7826785e+02   4.6936389e+02   4.3443714e+02
   6.3696843e+02   6.0739300e+02   5.6308176e+02   5.4916087e+02   4.4310553e+02
   6.0279298e+02   5.7346264e+02   4.6923506e+02   4.5514589e+02   4.0883951e+02
   6.0022808e+02   5.7115718e+02   4.4788389e+02   4.3410683e+02   4.2584948e+02
   6.1973745e+02   5.9200024e+02   5.4745948e+02   5.3817170e+02   4.4304159e+02
   6.1263214e+02   5.8165227e+02   4.9205634e+02   4.6961522e+02   4.2021147e+02
   6.0399449e+02   5.7624868e+02   5.2999254e+02   5.2711572e+02   4.4304063e+02
   6.4277450e+02   6.1265895e+02   5.6802341e+02   5.5268311e+02   4.4311753e+02
   6.0004774e+02   5.7098931e+02   4.5290221e+02   4.5196210e+02   4.4205458e+02
   6.3221154e+02   6.2130809e+02   5.9058111e+02   5.6729685e+02   4.4313572e+02
   6.0011003e+02   5.7502872e+02   5.7433106e+02   5.7032408e+02   4.4313548e+02
   6.0486771e+02   5.8095523e+02   5.6375449e+02   5.5734721e+02   4.4312882e+02
   6.2878698e+02   5.9824298e+02   5.4642662e+02   5.3547828e+02   4.4300212e+02
   6.6622727e+02   6.0352105e+02   5.0810765e+02   4.7414727e+02   4.2186002e+02
   6.3435715e+02   6.0350441e+02   5.5552966e+02   5.4303944e+02   4.4307199e+02
   6.5811422e+02   6.1480663e+02   5.6125624e+02   5.4687465e+02   4.4309379e+02
   6.4431077e+02   6.0804865e+02   5.5257036e+02   5.3968193e+02   4.4304144e+02
   6.3260364e+02   5.9824595e+02   5.3036270e+02   5.1850596e+02   4.4260845e+02
   6.0030467e+02   5.7122783e+02   4.5238870e+02   4.4586979e+02   4.3516103e+02
   6.0260714e+02   5.7487370e+02   5.3846293e+02   5.3631881e+02   4.4310029e+02
   6.0008288e+02   5.7588591e+02   5.7544666e+02   5.7056731e+02   4.4313538e+02
   6.2984502e+02   6.1608231e+02   5.8700646e+02   5.6561458e+02   4.4313511e+02
   6.0055903e+02   5.7146003e+02   4.5164839e+02   4.3549478e+02   4.0607395e+02
