# Supplementary material for: Rethinking Colour Constancy
Source: PLoS One. 2015 Sep 10;10(9):e0135029. doi: 10.1371/journal.pone.0135029 (PMC4565710; doi:10.1371/journal.pone.0135029)
Supplement: S1 Dataset — (ZIP) [file pone.0135029.s002.zip › 5-TransitionMetamerReflectanceData/NtoB_20munsells/fiveTr_2.txt]

   4.3137387e+02   4.3577727e+02   5.6977338e+02   5.8786326e+02   6.1999153e+02
   4.9483192e+02   5.1040373e+02   5.9956179e+02   6.6944079e+02   6.7083625e+02
   4.8071176e+02   4.8643732e+02   5.7960539e+02   6.0787785e+02   6.3819803e+02
   4.7889698e+02   4.8398196e+02   5.5991842e+02   5.7093465e+02   6.0819153e+02
   4.3803670e+02   4.4135417e+02   5.2954231e+02   5.3850199e+02   6.0243376e+02
   4.9467427e+02   5.1003032e+02   5.9801353e+02   6.1035930e+02   6.1242097e+02
   4.7320851e+02   4.7330149e+02   4.9518769e+02   5.1059183e+02   5.9960270e+02
   4.3358782e+02   4.3752136e+02   5.3689763e+02   5.4598393e+02   6.0345833e+02
   4.9479581e+02   5.1031770e+02   5.9938483e+02   6.6319919e+02   6.6858548e+02
   4.5256029e+02   4.5539372e+02   5.7641849e+02   6.0323646e+02   6.3654216e+02
   4.9483268e+02   5.1040471e+02   5.9956329e+02   7.0478686e+02   7.1211278e+02
   4.1425951e+02   4.2689033e+02   5.3742306e+02   5.4656790e+02   6.0358449e+02
   4.2911828e+02   4.3085118e+02   5.0020104e+02   5.1360944e+02   5.9989686e+02
   4.7698698e+02   4.8156705e+02   5.4933823e+02   5.5834825e+02   6.0482603e+02
   4.5399319e+02   4.5558933e+02   5.0551080e+02   5.1717262e+02   6.0017537e+02
   4.8496400e+02   4.9259931e+02   5.5488396e+02   5.6290328e+02   6.0470370e+02
   4.4223286e+02   4.4509522e+02   5.2324343e+02   5.3237259e+02   6.0170881e+02
   4.0119535e+02   4.2593947e+02   5.6783121e+02   5.8463401e+02   6.1759906e+02
   4.5941928e+02   4.6217212e+02   5.4245511e+02   5.5168869e+02   6.0416190e+02
   4.3791435e+02   4.4031911e+02   5.0875780e+02   5.1977337e+02   6.0045046e+02
   4.6752475e+02   4.7055359e+02   5.3819574e+02   5.4688020e+02   6.0323340e+02
   4.2409441e+02   4.3069243e+02   5.6282727e+02   5.7699145e+02   6.1277106e+02
   4.5787000e+02   4.5795247e+02   4.9525235e+02   5.1064256e+02   5.9960963e+02
   4.1784056e+02   4.2798667e+02   5.7631806e+02   6.0374723e+02   6.3794498e+02
   4.3217694e+02   4.3453104e+02   5.0473668e+02   5.1670905e+02   6.0017893e+02
   4.4068487e+02   4.4388082e+02   5.4002206e+02   5.4924205e+02   6.0394015e+02
   4.7811190e+02   4.8285655e+02   5.3933548e+02   5.4730893e+02   6.0288220e+02
   4.4545808e+02   4.4795219e+02   5.1529516e+02   5.2519588e+02   6.0094619e+02
   4.2399435e+02   4.3063030e+02   5.5813915e+02   5.7061239e+02   6.0972482e+02
   4.8035899e+02   4.8594801e+02   5.8062590e+02   6.1452878e+02   6.5116098e+02
   4.4872219e+02   4.5070190e+02   5.0899652e+02   5.1990393e+02   6.0043414e+02
   4.8885907e+02   4.9855314e+02   5.3724462e+02   5.4234631e+02   6.0127086e+02
   4.6890702e+02   4.7212338e+02   5.4029390e+02   5.4904167e+02   6.0351926e+02
   4.9367653e+02   5.0781657e+02   5.8829420e+02   5.9586961e+02   6.0833892e+02
   4.8766146e+02   4.9684468e+02   5.7740783e+02   5.9233195e+02   6.1710077e+02
   4.2692456e+02   4.2821944e+02   4.9791644e+02   5.1219935e+02   5.9976433e+02
   4.3967239e+02   4.4277799e+02   5.2585994e+02   5.3487698e+02   6.0200015e+02
   3.8198812e+02   4.2547686e+02   5.3333401e+02   5.4236582e+02   6.0298412e+02
   4.3971307e+02   4.4307725e+02   5.7833468e+02   6.1376856e+02   6.8641150e+02
   4.3042867e+02   4.3285283e+02   5.0406331e+02   5.1622525e+02   6.0013683e+02
   4.4213894e+02   4.4528540e+02   5.4783528e+02   5.5786502e+02   6.0565226e+02
   4.3500188e+02   4.3884368e+02   5.5800538e+02   5.7038090e+02   6.0957932e+02
   4.6007263e+02   4.6036185e+02   4.9634432e+02   5.1123939e+02   5.9966021e+02
   4.0076855e+02   4.2577415e+02   5.4171283e+02   5.5117489e+02   6.0435300e+02
   4.2090408e+02   4.2911866e+02   5.7416076e+02   5.9711154e+02   6.2913628e+02
   4.9363888e+02   5.0741414e+02   5.2923477e+02   5.3091149e+02   5.9988888e+02
   4.4842333e+02   4.5132991e+02   5.6969628e+02   5.8749497e+02   6.1948078e+02
   4.9432632e+02   5.0923519e+02   5.7215853e+02   5.7338645e+02   6.0056451e+02
   4.5625045e+02   4.5903385e+02   5.7164323e+02   5.9082651e+02   6.2213356e+02
   4.7428071e+02   4.7842306e+02   5.7099948e+02   5.8799676e+02   6.1853578e+02
   4.6155793e+02   4.6439241e+02   5.7879831e+02   6.1466060e+02   7.3109323e+02
   4.2380533e+02   4.3050481e+02   5.5122582e+02   5.6187014e+02   6.0678311e+02
   4.6476449e+02   4.6555205e+02   4.9915465e+02   5.1282928e+02   5.9978443e+02
   4.3717436e+02   4.3967655e+02   5.0931257e+02   5.2021850e+02   6.0049345e+02
   4.5106844e+02   4.5130660e+02   4.9604947e+02   5.1108988e+02   5.9965153e+02
   4.6577631e+02   4.6873580e+02   5.7566888e+02   5.9969732e+02   6.3104130e+02
   4.3997856e+02   4.4300309e+02   5.2340014e+02   5.3253244e+02   6.0173563e+02
   4.8622172e+02   4.9454651e+02   5.8224451e+02   6.0971226e+02   6.3590715e+02
   4.1258466e+02   4.2678777e+02   5.7486138e+02   5.9905489e+02   6.3147340e+02
   4.2722752e+02   4.3228324e+02   5.2804939e+02   5.3706005e+02   6.0229042e+02
   4.5598932e+02   4.5877389e+02   5.7037987e+02   5.8847969e+02   6.2009853e+02
   4.9474304e+02   5.1019321e+02   5.9890645e+02   6.1917308e+02   6.2008449e+02
   4.3304158e+02   4.3703976e+02   5.3556843e+02   5.4461159e+02   6.0325900e+02
   4.7126469e+02   4.7473226e+02   5.3569684e+02   5.4411931e+02   6.0275157e+02
   4.5186628e+02   4.5384173e+02   5.0973909e+02   5.2047086e+02   6.0047333e+02
   4.2840079e+02   4.3336944e+02   5.4465330e+02   5.5437399e+02   6.0494419e+02
   4.1896926e+02   4.2671393e+02   5.1177008e+02   5.2226322e+02   6.0071024e+02
   4.7983554e+02   4.8500760e+02   5.3468387e+02   5.4230157e+02   6.0217311e+02
   4.3929779e+02   4.4267840e+02   5.4956320e+02   5.5985266e+02   6.0616937e+02
   4.7759277e+02   4.8216778e+02   5.3587637e+02   5.4379490e+02   6.0246625e+02
   4.7028388e+02   4.7374914e+02   5.7932346e+02   6.1540734e+02   7.2287971e+02
   4.6344326e+02   4.6617396e+02   5.3258919e+02   5.4126341e+02   6.0256035e+02
   4.2710613e+02   4.3251084e+02   5.5683242e+02   5.6886048e+02   6.0903826e+02
   4.3756622e+02   4.4056692e+02   5.1659128e+02   5.2637942e+02   6.0108922e+02
   4.4022810e+02   4.4324319e+02   5.2401496e+02   5.3311100e+02   6.0179903e+02
   4.3391583e+02   4.3791945e+02   5.6210907e+02   5.7594148e+02   6.1215766e+02
   4.7334667e+02   4.7715914e+02   5.3494413e+02   5.4321712e+02   6.0257068e+02
   4.5912472e+02   4.6176467e+02   5.3052179e+02   5.3927409e+02   6.0237214e+02
   4.9481670e+02   5.1036626e+02   5.5495884e+02   5.5499355e+02   5.9960775e+02
   4.5772822e+02   4.5774287e+02   4.9491079e+02   5.1045697e+02   5.9959328e+02
   4.9453030e+02   5.0969939e+02   5.8852398e+02   5.9058030e+02   6.0172867e+02
   4.8474266e+02   4.9229834e+02   5.7598195e+02   5.9279590e+02   6.1948134e+02
   4.5619285e+02   4.5890625e+02   5.3947652e+02   5.4849778e+02   6.0367653e+02
   4.3538378e+02   4.3868756e+02   5.1890921e+02   5.2842376e+02   6.0130531e+02
   4.4784076e+02   4.5070349e+02   5.4062189e+02   5.4983672e+02   6.0398605e+02
   4.8978504e+02   5.0041161e+02   5.8507152e+02   6.0878993e+02   6.2951759e+02
   4.1394691e+02   4.2704018e+02   5.7824895e+02   6.1379065e+02   7.4094337e+02
   4.9030449e+02   5.0132633e+02   5.8019689e+02   5.9305325e+02   6.1468497e+02
   4.5033129e+02   4.5307649e+02   5.3727517e+02   5.4626043e+02   6.0339753e+02
   4.0852225e+02   4.2614570e+02   5.4248705e+02   5.5202566e+02   6.0450762e+02
   4.9436118e+02   5.0931121e+02   5.9711324e+02   6.3000458e+02   6.3444226e+02
   4.7499244e+02   4.7925665e+02   5.7921046e+02   6.1156324e+02   6.4758050e+02
   4.9103741e+02   5.0225408e+02   5.3290462e+02   5.3680870e+02   6.0057286e+02
   4.1906894e+02   4.2758946e+02   5.1986368e+02   5.2931929e+02   6.0142586e+02
   4.2160677e+02   4.2916867e+02   5.3266765e+02   5.4168092e+02   6.0288152e+02
   4.9476631e+02   5.1024855e+02   5.9919043e+02   6.3460868e+02   6.3539646e+02
   4.2486357e+02   4.3035283e+02   5.1757690e+02   5.2728224e+02   6.0120516e+02
   4.5537505e+02   4.5816368e+02   5.7800767e+02   6.1050589e+02   6.4950852e+02
   3.9152997e+02   3.9405116e+02   4.9485858e+02   5.1042951e+02   5.9959118e+02
   3.8416271e+02   4.0119230e+02   4.9502676e+02   5.1052439e+02   5.9960084e+02
   4.9396206e+02   5.0842623e+02   5.9535627e+02   6.2632389e+02   6.3344467e+02
   3.9895656e+02   4.2576297e+02   5.4283013e+02   5.5240366e+02   6.0458060e+02
   4.8497043e+02   4.9263987e+02   5.7193849e+02   5.8543451e+02   6.1380648e+02
   4.7903089e+02   4.8416367e+02   5.7571526e+02   5.9613764e+02   6.2496764e+02
   4.4617973e+02   4.4644519e+02   4.9608537e+02   5.1111507e+02   5.9965571e+02
   4.3841504e+02   4.4152602e+02   5.2134750e+02   5.3063045e+02   6.0153143e+02
   4.7565702e+02   4.8002621e+02   5.5851334e+02   5.6963334e+02   6.0810487e+02
   4.9462623e+02   5.0991452e+02   5.5701527e+02   5.5736336e+02   5.9978176e+02
   4.3365725e+02   4.3767380e+02   5.5002965e+02   5.6042617e+02   6.0635352e+02
   4.3199653e+02   4.3629795e+02   5.6718834e+02   5.8349755e+02   6.1672454e+02
   4.1919305e+02   4.2830039e+02   5.4083905e+02   5.5020707e+02   6.0417359e+02
   4.2217207e+02   4.2946086e+02   5.3349290e+02   5.4251600e+02   6.0299326e+02
   4.2635929e+02   4.3062774e+02   5.1030573e+02   5.2104815e+02   6.0058740e+02
   4.3928168e+02   4.3934627e+02   4.9509236e+02   5.1055993e+02   5.9960342e+02
   4.7975770e+02   4.8512760e+02   5.7858868e+02   6.0430972e+02   6.3400714e+02
   4.9249681e+02   5.0539809e+02   5.8981637e+02   6.1166400e+02   6.2543216e+02
   4.9000659e+02   5.0080010e+02   5.8360436e+02   6.0184194e+02   6.2253461e+02
   4.5313150e+02   4.5438336e+02   5.0253221e+02   5.1506671e+02   5.9999808e+02
   4.3130921e+02   4.3572242e+02   5.7773835e+02   6.1036329e+02   6.5052396e+02
   4.7976461e+02   4.8335468e+02   5.0917058e+02   5.1906969e+02   6.0014133e+02
   4.4101486e+02   4.4387728e+02   5.2054488e+02   5.2987658e+02   6.0144199e+02
   4.7047631e+02   4.7382479e+02   5.3471136e+02   5.4315272e+02   6.0265080e+02
   4.5002562e+02   4.5267805e+02   5.2837670e+02   5.3725952e+02   6.0221841e+02
   4.6664040e+02   4.6950079e+02   5.3136486e+02   5.3994264e+02   6.0234365e+02
   4.9454792e+02   5.0973749e+02   5.9814445e+02   6.4044600e+02   6.4431364e+02
   4.6075406e+02   4.6358197e+02   5.7453173e+02   5.9704502e+02   6.2827069e+02
   4.6377510e+02   4.6404117e+02   4.9618802e+02   5.1114422e+02   5.9965011e+02
   4.8747456e+02   4.9653839e+02   5.8374749e+02   6.1373581e+02   6.3951405e+02
   4.9462529e+02   5.0991767e+02   5.9813564e+02   6.1903383e+02   6.2099448e+02
   4.4017296e+02   4.4349225e+02   5.6811997e+02   5.8495974e+02   6.1768320e+02
   4.6024059e+02   4.6306113e+02   5.7871850e+02   6.1436326e+02   6.8289623e+02
   4.3064677e+02   4.3476566e+02   5.2339451e+02   5.3256575e+02   6.0176608e+02
   4.3733004e+02   4.4091775e+02   5.7331486e+02   5.9485734e+02   6.2653907e+02
   4.4515740e+02   4.4820933e+02   5.7640633e+02   6.0355391e+02   6.3726905e+02
   4.4212801e+02   4.4516484e+02   5.3327452e+02   5.4222135e+02   6.0289121e+02
   4.1519136e+02   4.1797287e+02   4.9650055e+02   5.1136831e+02   5.9968524e+02
   4.3262646e+02   4.3656496e+02   5.2835176e+02   5.3734305e+02   6.0231131e+02
   4.6352230e+02   4.6639172e+02   5.7776024e+02   6.0804318e+02   6.4334686e+02
   3.9822639e+02   4.2589408e+02   5.7447351e+02   5.9797960e+02   6.3017261e+02
   4.5317743e+02   4.5579132e+02   5.2654627e+02   5.3543035e+02   6.0198293e+02
   4.1357656e+02   4.2681711e+02   5.4101814e+02   5.5040816e+02   6.0421348e+02
   4.2514135e+02   4.3112348e+02   5.3675472e+02   5.4586166e+02   6.0346362e+02
   4.9160611e+02   5.0336675e+02   5.3451049e+02   5.3797918e+02   6.0051580e+02
   4.1568208e+02   4.2716076e+02   5.3518156e+02   5.4424835e+02   6.0323991e+02
   4.6897618e+02   4.7227940e+02   5.7773795e+02   6.0659147e+02   6.4017014e+02
   4.7837997e+02   4.8285515e+02   5.2424551e+02   5.3224685e+02   6.0123512e+02
   4.4042347e+02   4.4371376e+02   5.5888366e+02   5.7152189e+02   6.1000245e+02
   4.2688865e+02   4.3193060e+02   5.2385754e+02   5.3301230e+02   6.0182362e+02
   4.7825506e+02   4.8311686e+02   5.4815136e+02   5.5686541e+02   6.0441599e+02
   4.0408514e+02   4.2591916e+02   5.4572975e+02   5.5559333e+02   6.0523339e+02
   4.3879817e+02   4.4209392e+02   5.3237598e+02   5.4133149e+02   6.0278910e+02
   4.0098900e+02   4.2577868e+02   5.4173588e+02   5.5120031e+02   6.0435753e+02
   4.3546282e+02   4.3915752e+02   5.3927368e+02   5.4846617e+02   6.0383926e+02
   4.3209646e+02   4.3593337e+02   5.2158783e+02   5.3087886e+02   6.0157549e+02
   4.5438723e+02   4.5716770e+02   5.4842571e+02   5.5839641e+02   6.0563940e+02
   3.9637248e+02   4.2522775e+02   5.2610995e+02   5.3518513e+02   6.0208722e+02
   4.3863348e+02   4.4201342e+02   5.3860742e+02   5.4774261e+02   6.0370854e+02
   4.1901204e+02   4.2768304e+02   5.2188294e+02   5.3117877e+02   6.0162764e+02
   4.2419850e+02   4.3074629e+02   5.6023267e+02   5.7342588e+02   6.1095518e+02
   4.9309298e+02   5.0639043e+02   5.3664865e+02   5.3879509e+02   6.0018727e+02
   4.9338175e+02   5.0719274e+02   5.9344454e+02   6.2541821e+02   6.3618024e+02
   4.0345006e+02   4.2400406e+02   5.1251619e+02   5.2289596e+02   6.0077614e+02
   4.7791243e+02   4.8273105e+02   5.5971562e+02   5.7085898e+02   6.0829701e+02
   4.8002852e+02   4.8546441e+02   5.5275962e+02   5.6178388e+02   6.0529901e+02
   4.6100090e+02   4.6302769e+02   5.1029161e+02   5.2080854e+02   6.0045567e+02
   4.9483123e+02   5.1040148e+02   5.9945304e+02   6.0480596e+02   6.0496436e+02
   4.0923983e+02   4.2629806e+02   5.5112722e+02   5.6176880e+02   6.0677346e+02
   4.3754796e+02   4.4109005e+02   5.4994633e+02   5.6030721e+02   6.0629972e+02
   4.6189919e+02   4.6473697e+02   5.6955951e+02   5.8683324e+02   6.1858482e+02
   4.9412908e+02   5.0879216e+02   5.9521089e+02   6.1452508e+02   6.2043693e+02
   4.6858566e+02   4.7175766e+02   5.3965457e+02   5.4837087e+02   6.0342612e+02
   4.6660169e+02   4.6961696e+02   5.5786217e+02   5.6957831e+02   6.0869188e+02
   4.0498439e+02   4.2485638e+02   5.1792221e+02   5.2759866e+02   6.0124867e+02
   4.8124307e+02   4.8716154e+02   5.5473738e+02   5.6388978e+02   6.0564354e+02
   4.4704906e+02   4.4719337e+02   4.9551718e+02   5.1079509e+02   5.9962564e+02
   4.4351040e+02   4.4663890e+02   5.6101007e+02   5.7434579e+02   6.1125965e+02
   4.8227552e+02   4.8828514e+02   5.3030978e+02   5.3753434e+02   6.0154127e+02
   4.8297944e+02   4.8969056e+02   5.7578610e+02   5.9385802e+02   6.2128862e+02
   4.1562771e+02   4.2670670e+02   5.2296784e+02   5.3219067e+02   6.0174272e+02
   4.9482950e+02   5.1039776e+02   5.9947961e+02   6.0834502e+02   6.0848197e+02
   4.6956592e+02   4.7294238e+02   5.7217485e+02   5.9092810e+02   6.2149736e+02
   4.5718382e+02   4.5964501e+02   5.2108660e+02   5.3022835e+02   6.0138367e+02
   4.5973656e+02   4.6254584e+02   5.6116659e+02   5.7425476e+02   6.1090231e+02
   4.9467439e+02   5.1003173e+02   5.8637065e+02   5.8725771e+02   6.0048593e+02
   4.6993032e+02   4.7055726e+02   4.9770724e+02   5.1194288e+02   5.9970608e+02
   4.7281568e+02   4.7598853e+02   5.1581249e+02   5.2508809e+02   6.0071371e+02
   4.6910269e+02   4.7242145e+02   5.7746330e+02   6.0529018e+02   6.3818201e+02
   4.6057903e+02   4.6311161e+02   5.2247723e+02   5.3146485e+02   6.0148286e+02
   4.4730776e+02   4.5012690e+02   5.3367008e+02   5.4258228e+02   6.0290562e+02
   4.3918432e+02   4.4231147e+02   5.2467004e+02   5.3373970e+02   6.0187346e+02
   4.4252471e+02   4.4558151e+02   5.3641037e+02   5.4543169e+02   6.0333453e+02
   4.9483758e+02   5.1041746e+02   5.9831570e+02   5.9831884e+02   5.9959308e+02
   4.6839548e+02   4.7160075e+02   5.4994952e+02   5.5974425e+02   6.0563342e+02
   3.8539778e+02   4.2576397e+02   5.4838633e+02   5.5858973e+02   6.0593762e+02
   4.5949245e+02   4.6191177e+02   5.1877079e+02   5.2809657e+02   6.0114675e+02
   4.1680744e+02   4.2558584e+02   5.0998061e+02   5.2079682e+02   6.0057022e+02
   4.7526778e+02   4.7957495e+02   5.6067110e+02   5.7252623e+02   6.0925408e+02
   4.6114626e+02   4.6397752e+02   5.7873349e+02   6.1430621e+02   6.7439079e+02
   4.9204713e+02   5.0405102e+02   5.2950672e+02   5.3271681e+02   6.0023608e+02
   4.9463769e+02   5.0994683e+02   5.8213503e+02   5.8295226e+02   6.0034449e+02
   4.3983585e+02   4.4287102e+02   5.2328491e+02   5.3242488e+02   6.0172402e+02
   4.2181561e+02   4.2950120e+02   5.5185897e+02   5.6263414e+02   6.0700346e+02
   4.5385318e+02   4.5661520e+02   5.4164966e+02   5.5089385e+02   6.0410195e+02
   4.9471935e+02   5.1013751e+02   5.7144564e+02   5.7173512e+02   5.9981023e+02
   4.4085233e+02   4.4098927e+02   4.9540543e+02   5.1073549e+02   5.9962070e+02
   4.4731541e+02   4.5017060e+02   5.3739778e+02   5.4641653e+02   6.0344701e+02
   4.6943148e+02   4.7001938e+02   4.9757486e+02   5.1187458e+02   5.9970157e+02
   4.4756303e+02   4.5031968e+02   5.2939529e+02   5.3829301e+02   6.0235854e+02
   4.5439144e+02   4.5715695e+02   5.4462520e+02   5.5414485e+02   6.0470103e+02
   4.5345109e+02   4.5604261e+02   5.2542447e+02   5.3434694e+02   6.0185958e+02
   4.9482663e+02   5.1039054e+02   5.9953464e+02   6.8400543e+02   7.0040642e+02
   4.4319365e+02   4.4610027e+02   5.2688116e+02   5.3584383e+02   6.0209583e+02
   4.5218859e+02   4.5486769e+02   5.3105490e+02   5.3989875e+02   6.0251938e+02
   3.8257399e+02   4.2567881e+02   5.4190262e+02   5.5138432e+02   6.0439136e+02
   4.4029117e+02   4.4344313e+02   5.3229671e+02   5.4124337e+02   6.0277095e+02
   4.5883125e+02   4.6162457e+02   5.7797452e+02   6.0989913e+02   6.4763446e+02
   4.2922192e+02   4.2974057e+02   4.9621465e+02   5.1119978e+02   5.9966723e+02
   4.5419087e+02   4.5700080e+02   5.7783359e+02   6.0963325e+02   6.4745263e+02
   4.2614462e+02   4.3189610e+02   5.7131559e+02   5.9073072e+02   6.2253093e+02
   4.7093723e+02   4.7433507e+02   5.3388936e+02   5.4229698e+02   6.0253139e+02
   4.4704399e+02   4.4999733e+02   5.6236388e+02   5.7615846e+02   6.1212805e+02
   4.4315540e+02   4.4629812e+02   5.7446870e+02   5.9762939e+02   6.2949676e+02
   4.3376656e+02   4.3480436e+02   4.9866357e+02   5.1264475e+02   5.9980425e+02
   4.6098356e+02   4.6364589e+02   5.2985091e+02   5.3857527e+02   6.0226638e+02
   4.9479724e+02   5.1029935e+02   5.2631455e+02   5.2638853e+02   5.9959918e+02
   4.9244734e+02   5.0530044e+02   5.9172829e+02   6.3419461e+02   6.8428534e+02
   4.0732763e+02   4.2578302e+02   5.3118283e+02   5.4019434e+02   6.0269569e+02
   4.4494704e+02   4.4776490e+02   5.2565533e+02   5.3464725e+02   6.0195000e+02
   4.3389187e+02   4.3784424e+02   5.4419293e+02   5.5384757e+02   6.0481503e+02
   4.6614050e+02   4.6906908e+02   5.4270967e+02   5.5179413e+02   6.0404701e+02
   4.4178793e+02   4.4478716e+02   5.2945288e+02   5.3839288e+02   6.0240462e+02
   4.4535820e+02   4.4558851e+02   4.9589900e+02   5.1101096e+02   5.9964629e+02
   4.6830280e+02   4.7149685e+02   5.5007975e+02   5.5989805e+02   6.0567475e+02
   4.8712946e+02   4.9595273e+02   5.5585500e+02   5.6307212e+02   6.0416961e+02
   4.2655595e+02   4.3149144e+02   5.1865643e+02   5.2822677e+02   6.0130177e+02
   4.6875887e+02   4.7203527e+02   5.7626327e+02   6.0099272e+02   6.3236018e+02
   4.6183143e+02   4.6464209e+02   5.4837313e+02   5.5819460e+02   6.0545519e+02
   4.9124374e+02   5.0302016e+02   5.8178870e+02   5.9368199e+02   6.1362004e+02
   4.3940420e+02   4.4272855e+02   5.4079675e+02   5.5009334e+02   6.0409041e+02
   4.0832197e+02   4.1568524e+02   4.9733311e+02   5.1185643e+02   5.9973359e+02
   4.4707546e+02   4.4774595e+02   4.9831575e+02   5.1241074e+02   5.9977451e+02
   4.5876800e+02   4.6151539e+02   5.4372094e+02   5.5308529e+02   6.0442886e+02
   4.1121423e+02   4.2657346e+02   5.7795367e+02   6.1191003e+02   6.5618097e+02
   4.1519563e+02   4.2730439e+02   5.7821037e+02   6.1353964e+02   6.8128289e+02
   4.4964699e+02   4.5250232e+02   5.7591713e+02   6.0165352e+02   6.3441323e+02
   4.5669332e+02   4.5911499e+02   5.1949846e+02   5.2878525e+02   6.0123914e+02
   4.6814610e+02   4.7118388e+02   5.3225067e+02   5.4077654e+02   6.0241345e+02
   4.4172575e+02   4.4485338e+02   5.4070972e+02   5.4998343e+02   6.0405815e+02
   4.7030164e+02   4.7076952e+02   4.9690181e+02   5.1149801e+02   5.9967192e+02
   4.8818035e+02   4.9769674e+02   5.7332755e+02   5.8478466e+02   6.1140066e+02
   4.1514289e+02   4.1543695e+02   4.9497854e+02   5.1049721e+02   5.9959797e+02
   4.7846024e+02   4.8305161e+02   5.2736053e+02   5.3520912e+02   6.0151176e+02
   4.3723027e+02   4.4082603e+02   5.7681572e+02   6.0550016e+02   6.4047685e+02
   4.1509624e+02   4.2042464e+02   4.9904820e+02   5.1289407e+02   5.9983326e+02
   4.9138467e+02   5.0328090e+02   5.7432850e+02   5.8177131e+02   6.0670855e+02
   4.0564538e+02   4.2548456e+02   5.2662581e+02   5.3568369e+02   6.0214460e+02
   4.5352830e+02   4.5554248e+02   5.1011474e+02   5.2075691e+02   6.0049157e+02
   4.4253217e+02   4.4534440e+02   5.2159956e+02   5.3084138e+02   6.0153941e+02
   4.4178009e+02   4.4483884e+02   5.3373856e+02   5.4269356e+02   6.0295602e+02
   4.9481861e+02   5.1037244e+02   5.9949902e+02   6.7866684e+02   7.0199111e+02
   4.2020523e+02   4.2807835e+02   5.2026736e+02   5.2968616e+02   6.0146404e+02
   4.6206919e+02   4.6208196e+02   4.9490009e+02   5.1045066e+02   5.9959254e+02
   4.4478164e+02   4.4785521e+02   5.7602829e+02   6.0221882e+02   6.3534850e+02
   4.4934916e+02   4.5188912e+02   5.2098171e+02   5.3021881e+02   6.0143848e+02
   4.8773189e+02   4.9695905e+02   5.7981406e+02   5.9746745e+02   6.2137220e+02
   4.9475243e+02   5.1021613e+02   5.7278927e+02   5.7300582e+02   5.9976147e+02
   4.2159974e+02   4.2911457e+02   5.3063558e+02   5.3963867e+02   6.0261571e+02
   4.8650100e+02   4.9315980e+02   5.1336017e+02   5.2111123e+02   6.0012695e+02
   4.6740301e+02   4.7006139e+02   5.1857106e+02   5.2774224e+02   6.0103136e+02
   4.7671626e+02   4.8128218e+02   5.7970004e+02   6.1316327e+02   6.5060977e+02
   4.7262927e+02   4.7645988e+02   5.5846608e+02   5.6993190e+02   6.0847498e+02
   4.6061483e+02   4.6158037e+02   5.0048105e+02   5.1367458e+02   5.9986220e+02
   4.2041692e+02   4.2849338e+02   5.2781880e+02   5.3684354e+02   6.0227421e+02
   4.0415345e+02   4.2291211e+02   5.0814810e+02   5.1933763e+02   6.0043378e+02
   4.6435732e+02   4.6725536e+02   5.7299646e+02   5.9317260e+02   6.2403929e+02
   4.3797429e+02   4.4130724e+02   5.3017803e+02   5.3913376e+02   6.0251193e+02
   4.5365358e+02   4.5616400e+02   5.2151619e+02   5.3066933e+02   6.0145746e+02
   4.4064046e+02   4.4383693e+02   5.3958930e+02   5.4877569e+02   6.0386363e+02
   4.9429032e+02   5.0913555e+02   5.5313878e+02   5.5396315e+02   5.9999791e+02
   4.1922755e+02   4.2087685e+02   4.9651472e+02   5.1137606e+02   5.9968559e+02
   4.2680260e+02   4.3231952e+02   5.7511428e+02   5.9971724e+02   6.3225548e+02
   4.5383641e+02   4.5665436e+02   5.6431944e+02   5.7878433e+02   6.1345564e+02
   3.8186786e+02   4.2583291e+02   5.7622363e+02   6.0342179e+02   6.3748459e+02
   4.3772406e+02   4.4111271e+02   5.3248786e+02   5.4145001e+02   6.0280939e+02
   4.2484126e+02   4.2614796e+02   4.9729735e+02   5.1183200e+02   5.9972927e+02
   4.0625539e+02   4.2562699e+02   5.2899034e+02   5.3801315e+02   6.0242269e+02
   4.4000064e+02   4.4108114e+02   4.9991606e+02   5.1340997e+02   5.9987155e+02
   4.4231870e+02   4.4538430e+02   5.3656580e+02   5.4559433e+02   6.0336001e+02
   4.4700066e+02   4.4704665e+02   4.9505021e+02   5.1053513e+02   5.9960110e+02
   4.5143925e+02   4.5426483e+02   5.7836284e+02   6.1313189e+02   6.6048558e+02
   4.9175805e+02   5.0346896e+02   5.2905124e+02   5.3250751e+02   6.0027650e+02
   4.9400122e+02   5.0851486e+02   5.7398469e+02   5.7609985e+02   6.0135042e+02
   4.7349707e+02   4.7749565e+02   5.7747452e+02   6.0380255e+02   6.3527960e+02
   4.6930355e+02   4.7240747e+02   5.2781555e+02   5.3631804e+02   6.0187917e+02
   4.5282055e+02   4.5484500e+02   5.1023020e+02   5.2085691e+02   6.0050402e+02
   4.4998947e+02   4.5282098e+02   5.5409847e+02   5.6520465e+02   6.0758074e+02
   4.9439107e+02   5.0937808e+02   5.9560682e+02   6.0733144e+02   6.1244731e+02
   4.3381719e+02   4.3385508e+02   4.9495990e+02   5.1048587e+02   5.9959662e+02
   4.7226014e+02   4.7382383e+02   5.0226107e+02   5.1462087e+02   5.9989599e+02
   4.6297697e+02   4.6580338e+02   5.4791095e+02   5.5764492e+02   6.0530095e+02
   4.5613134e+02   4.5863492e+02   5.2292310e+02   5.3194602e+02   6.0157455e+02
   4.7542596e+02   4.7941551e+02   5.2616181e+02   5.3433956e+02   6.0152643e+02
   4.4936043e+02   4.5222169e+02   5.5732927e+02   5.6933078e+02   6.0902468e+02
   4.9176658e+02   5.0399313e+02   5.7913558e+02   5.8789550e+02   6.0894695e+02
   3.8593681e+02   4.2544653e+02   5.3229066e+02   5.4130998e+02   6.0284273e+02
   4.6015333e+02   4.6294487e+02   5.4787197e+02   5.5766830e+02   6.0536647e+02
   4.3026137e+02   4.3411270e+02   5.1571374e+02   5.2563480e+02   6.0103009e+02
   4.0054994e+02   4.0165709e+02   4.9487649e+02   5.1043948e+02   5.9959208e+02
   4.8363714e+02   4.9065430e+02   5.8153927e+02   6.1340121e+02   6.4454905e+02
   4.6289346e+02   4.6301843e+02   4.9545655e+02   5.1074893e+02   5.9961761e+02
   4.5755963e+02   4.6031794e+02   5.4923974e+02   5.5926701e+02   6.0579980e+02
   4.5345035e+02   4.5346602e+02   4.9491472e+02   5.1045985e+02   5.9959375e+02
   4.9361829e+02   5.0750225e+02   5.3536235e+02   5.3696624e+02   5.9999718e+02
   4.3426857e+02   4.3810421e+02   5.3702671e+02   5.4611459e+02   6.0347535e+02
   4.1393591e+02   4.2688736e+02   5.4093025e+02   5.5031147e+02   6.0419615e+02
   4.8601445e+02   4.9342778e+02   5.2291951e+02   5.2955882e+02   6.0067177e+02
   4.3956937e+02   4.4241517e+02   5.1652520e+02   5.2631161e+02   6.0107675e+02
   4.3879311e+02   4.4201849e+02   5.2789716e+02   5.3686617e+02   6.0223440e+02
   4.6871445e+02   4.7197592e+02   5.5620685e+02   5.6732157e+02   6.0779055e+02
   4.9421792e+02   5.0891241e+02   5.3957084e+02   5.4042260e+02   5.9984784e+02
   4.6087213e+02   4.6370168e+02   5.7245380e+02   5.9225681e+02   6.2331350e+02
   4.3311367e+02   4.3722645e+02   5.5462113e+02   5.6601489e+02   6.0800176e+02
   4.4957409e+02   4.5243302e+02   5.7340609e+02   5.9479366e+02   6.2624851e+02
   4.4746123e+02   4.5040138e+02   5.6666531e+02   5.8246319e+02   6.1584623e+02
   4.6397279e+02   4.6685671e+02   5.7819794e+02   6.1034188e+02   6.4801991e+02
   4.7666530e+02   4.8122132e+02   5.7935375e+02   6.1100854e+02   6.4557593e+02
   4.4859202e+02   4.5149150e+02   5.7804808e+02   6.1137139e+02   6.5266624e+02
   4.5879799e+02   4.6159127e+02   5.6754542e+02   5.8360093e+02   6.1633934e+02
   4.8967924e+02   5.0023108e+02   5.6688945e+02   5.7445589e+02   6.0579744e+02
   4.3077965e+02   4.3181654e+02   4.9812514e+02   5.1232168e+02   5.9977502e+02
   4.4314836e+02   4.4572791e+02   5.1541044e+02   5.2531249e+02   6.0096652e+02
   4.4855372e+02   4.5102213e+02   5.1747971e+02   5.2708901e+02   6.0111911e+02
   4.3426104e+02   4.3792942e+02   5.2656519e+02   5.3558295e+02   6.0209932e+02
   4.6534454e+02   4.6820730e+02   5.3955669e+02   5.4839081e+02   6.0351066e+02
   4.3066787e+02   4.3263602e+02   5.0191577e+02   5.1473058e+02   5.9999978e+02
   4.6063217e+02   4.6345899e+02   5.7253506e+02   5.9243888e+02   6.2350158e+02
   4.8974224e+02   5.0033803e+02   5.8720769e+02   6.2623841e+02   6.8167036e+02
   4.4409491e+02   4.4698331e+02   5.2743819e+02   5.3638234e+02   6.0215351e+02
   4.2515357e+02   4.3087747e+02   5.2561000e+02   5.3468873e+02   6.0201669e+02
   4.4798024e+02   4.5077700e+02   5.3352910e+02   5.4243331e+02   6.0288072e+02
   4.9376167e+02   5.0150652e+02   5.0388880e+02   5.1163977e+02   5.9962232e+02
   4.8994141e+02   5.0068684e+02   5.8051235e+02   5.9448748e+02   6.1632931e+02
   4.8523396e+02   4.9303721e+02   5.7123664e+02   5.8414053e+02   6.1285820e+02
   4.9466696e+02   5.1001350e+02   5.9856021e+02   6.2666063e+02   6.2825868e+02
   4.2721237e+02   4.2772813e+02   4.9598025e+02   5.1106573e+02   5.9965413e+02
   4.9443318e+02   5.0947544e+02   5.9767855e+02   6.4360137e+02   6.5033801e+02
   4.9417067e+02   5.0888517e+02   5.9664247e+02   6.4361904e+02   6.5611171e+02
   4.9382650e+02   5.0813658e+02   5.7719307e+02   5.8009291e+02   6.0220763e+02
   4.4598327e+02   4.4846440e+02   5.1562764e+02   5.2548367e+02   6.0097211e+02
   4.6990801e+02   4.7332568e+02   5.7920612e+02   6.1479547e+02   6.6652013e+02
   4.5891429e+02   4.5924914e+02   4.9660459e+02   5.1138739e+02   5.9967381e+02
   4.7961930e+02   4.8190308e+02   5.0271064e+02   5.1456766e+02   5.9985219e+02
   4.5547973e+02   4.5826802e+02   5.7282410e+02   5.9329036e+02   6.2453938e+02
   4.4651493e+02   4.4911622e+02   5.1976902e+02   5.2913218e+02   6.0133977e+02
   4.2447338e+02   4.2773157e+02   5.0242425e+02   5.1508408e+02   6.0003615e+02
   4.4746483e+02   4.5023664e+02   5.3025393e+02   5.3914646e+02   6.0246325e+02
   3.8872637e+02   4.2572296e+02   5.4420785e+02   5.5391180e+02   6.0487848e+02
   4.4574626e+02   4.4836529e+02   5.1904376e+02   5.2848653e+02   6.0127595e+02
   4.7304934e+02   4.7696473e+02   5.7729874e+02   6.0331654e+02   6.3472092e+02
   4.3353663e+02   4.3461356e+02   4.9879434e+02   5.1272487e+02   5.9981201e+02
   4.6286721e+02   4.6554694e+02   5.2972772e+02   5.3841569e+02   6.0222373e+02
   4.9468107e+02   5.1004739e+02   5.9884996e+02   6.5940180e+02   7.0956878e+02
   4.6720648e+02   4.6923515e+02   5.0859709e+02   5.1933691e+02   6.0028887e+02
   4.3381200e+02   4.3707055e+02   5.1411202e+02   5.2422459e+02   6.0088403e+02
   3.8953164e+02   4.1191589e+02   4.9649664e+02   5.1136682e+02   5.9968559e+02
   4.1673471e+02   4.2724632e+02   5.2883108e+02   5.3785087e+02   6.0239879e+02
   4.5722132e+02   4.6000156e+02   5.6309098e+02   5.7697009e+02   6.1235259e+02
   4.6364295e+02   4.6624888e+02   5.2405660e+02   5.3288359e+02   6.0160101e+02
   4.4189012e+02   4.4497739e+02   5.3692669e+02   5.4597073e+02   6.0341817e+02
   4.5746099e+02   4.6023402e+02   5.5590647e+02   5.6735208e+02   6.0816149e+02
   4.5219237e+02   4.5500780e+02   5.5168750e+02   5.6221460e+02   6.0666346e+02
   4.4236437e+02   4.4541080e+02   5.3488140e+02   5.4385631e+02   6.0311174e+02
   4.3342969e+02   4.3363092e+02   4.9549134e+02   5.1078584e+02   5.9962628e+02
   4.2105916e+02   4.2125353e+02   4.9505532e+02   5.1054056e+02   5.9960237e+02
   4.2886959e+02   4.3378171e+02   5.7825740e+02   6.1366173e+02   6.9026752e+02
   4.7296825e+02   4.7686002e+02   5.5757918e+02   5.6873468e+02   6.0801958e+02
   4.4778077e+02   4.5047318e+02   5.2577603e+02   5.3474060e+02   6.0194404e+02
   4.6932149e+02   4.7265146e+02   5.5338812e+02   5.6376676e+02   6.0665248e+02
   4.9391758e+02   5.0813190e+02   5.3268590e+02   5.3396796e+02   5.9986729e+02
   3.9982789e+02   4.2589945e+02   5.5773076e+02   5.7008297e+02   6.0953884e+02
   3.8845856e+02   4.2582730e+02   5.5772751e+02   5.7007954e+02   6.0953852e+02
   4.3080607e+02   4.3530756e+02   5.6504634e+02   5.8014497e+02   6.1456738e+02
   4.7519687e+02   4.7940920e+02   5.4177481e+02   5.5022635e+02   6.0345733e+02
   4.9460330e+02   5.0986639e+02   5.9848985e+02   6.5511704e+02   6.7427282e+02
   4.4180998e+02   4.4500349e+02   5.6832605e+02   5.8528454e+02   6.1789997e+02
   4.9065632e+02   5.0195334e+02   5.7963070e+02   5.9123184e+02   6.1284533e+02
   4.3649647e+02   4.3728325e+02   4.9799878e+02   5.1223941e+02   5.9976497e+02
   4.9464737e+02   5.0996821e+02   5.6418438e+02   5.6456047e+02   5.9983123e+02
   4.9450235e+02   5.0963456e+02   5.7618436e+02   5.7715078e+02   6.0041328e+02
   4.9400121e+02   5.0851147e+02   5.9467066e+02   6.1458562e+02   6.2127598e+02
   4.5366769e+02   4.5381473e+02   4.9557215e+02   5.1082127e+02   5.9962634e+02
   3.9582267e+02   4.1615615e+02   4.9851495e+02   5.1256765e+02   5.9980291e+02
   4.2979963e+02   4.3449899e+02   5.6897176e+02   5.8650050e+02   6.1892357e+02
   4.5832238e+02   4.6110843e+02   5.7803404e+02   6.1030999e+02   6.4868806e+02
   4.7739450e+02   4.8182741e+02   5.3059337e+02   5.3851122e+02   6.0188378e+02
   4.4533773e+02   4.4833797e+02   5.4501832e+02   5.5468005e+02   6.0491205e+02
   3.9329346e+02   4.2458306e+02   5.1747027e+02   5.2720326e+02   6.0120770e+02
   4.0948719e+02   4.1136024e+02   4.9527823e+02   5.1066702e+02   5.9961534e+02
   4.5890005e+02   4.6169524e+02   5.6996704e+02   5.8765626e+02   6.1933894e+02
   4.9481681e+02   5.1036772e+02   5.9895264e+02   6.0232367e+02   6.0300166e+02
   4.5623066e+02   4.5780918e+02   5.0559351e+02   5.1721376e+02   6.0017064e+02
   4.1488818e+02   4.2723621e+02   5.7630931e+02   6.0372409e+02   6.3791851e+02
   4.9382955e+02   5.0811798e+02   5.5358537e+02   5.5504123e+02   6.0033406e+02
   4.3295886e+02   4.3596080e+02   5.1004762e+02   5.2082304e+02   6.0055752e+02
   4.9394864e+02   5.0829399e+02   5.3936312e+02   5.4054743e+02   5.9995073e+02
   4.9359503e+02   5.0764555e+02   5.8439766e+02   5.8990782e+02   6.0551548e+02
   4.7758242e+02   4.8186505e+02   5.2372341e+02   5.3184197e+02   6.0122238e+02
   4.3896461e+02   4.4197555e+02   5.1951107e+02   5.2894588e+02   6.0135035e+02
   4.9417201e+02   5.0888827e+02   5.9670105e+02   6.4695581e+02   6.7795047e+02
   4.8511089e+02   4.9284920e+02   5.8129154e+02   6.0800623e+02   6.3497563e+02
   4.1952510e+02   4.2855681e+02   5.7084863e+02   5.8986020e+02   6.2176067e+02
   4.4261227e+02   4.4566796e+02   5.3659060e+02   5.4561768e+02   6.0336162e+02
   4.3044584e+02   4.3467900e+02   5.2624610e+02   5.3528789e+02   6.0207542e+02
   4.4720396e+02   4.5015255e+02   5.7841601e+02   6.1383843e+02   6.7719336e+02
   4.7223901e+02   4.7599467e+02   5.5650364e+02   5.6743330e+02   6.0762375e+02
   4.7336806e+02   4.7734384e+02   5.7304944e+02   5.9205978e+02   6.2209694e+02
   4.5952339e+02   4.6139346e+02   5.0860774e+02   5.1948923e+02   6.0034893e+02
   4.8311612e+02   4.8976422e+02   5.4279369e+02   5.5011112e+02   6.0283617e+02
   4.2315220e+02   4.3019398e+02   5.7592953e+02   6.0231266e+02   6.3580912e+02
   4.8989514e+02   5.0059746e+02   5.6235237e+02   5.6882173e+02   6.0420601e+02
   4.3878125e+02   4.4223760e+02   5.7830968e+02   6.1365298e+02   6.7594371e+02
   4.2435025e+02   4.3077691e+02   5.4668927e+02   5.5665431e+02   6.0545252e+02
   4.2480689e+02   4.3060700e+02   5.2369868e+02   5.3286641e+02   6.0181019e+02
   4.1480835e+02   4.2696932e+02   5.3562719e+02   5.4470872e+02   6.0330665e+02
   4.3604060e+02   4.3928582e+02   5.1937962e+02   5.2884126e+02   6.0134765e+02
   4.3872264e+02   4.3954249e+02   4.9841028e+02   5.1248364e+02   5.9978681e+02
   4.2148094e+02   4.2937589e+02   5.6330473e+02   5.7766929e+02   6.1315555e+02
   4.1572637e+02   4.2724108e+02   5.3852442e+02   5.4771874e+02   6.0376400e+02
   4.0054743e+02   4.2439776e+02   5.1533216e+02   5.2532606e+02   6.0101679e+02
   4.9202683e+02   5.0438030e+02   5.4558083e+02   5.4875814e+02   6.0091465e+02
   4.5627708e+02   4.5886112e+02   5.2752790e+02   5.3634970e+02   6.0205995e+02
   4.4411605e+02   4.4691684e+02   5.2295150e+02   5.3208740e+02   6.0166873e+02
   4.9441095e+02   5.0942227e+02   5.9577598e+02   6.0761946e+02   6.1252544e+02
   4.4614416e+02   4.4876405e+02   5.1979805e+02   5.2916119e+02   6.0134459e+02
   4.4888099e+02   4.5170986e+02   5.4126956e+02   5.5053512e+02   6.0409445e+02
   4.3707726e+02   4.4058519e+02   5.3791861e+02   5.4702868e+02   6.0360400e+02
   4.5516289e+02   4.5794450e+02   5.5485826e+02   5.6607668e+02   6.0777693e+02
   4.9318783e+02   5.0679512e+02   5.8077898e+02   5.8644589e+02   6.0529582e+02
   4.9336404e+02   5.0713454e+02   5.5547791e+02   5.5757289e+02   6.0074156e+02
   4.5243543e+02   4.5525967e+02   5.5535216e+02   5.6674589e+02   6.0804855e+02
   4.7005456e+02   4.7349015e+02   5.6417865e+02   5.7785903e+02   6.1227816e+02
   4.0824694e+02   4.2618032e+02   5.4697844e+02   5.5699606e+02   6.0555020e+02
   4.1184825e+02   4.2632475e+02   5.3277764e+02   5.4180021e+02   6.0290548e+02
   4.2687724e+02   4.2698826e+02   4.9506313e+02   5.1054434e+02   5.9960245e+02
   4.4504827e+02   4.4694139e+02   5.0686617e+02   5.1825728e+02   6.0029695e+02
   4.9314167e+02   5.0217811e+02   5.0684769e+02   5.1322281e+02   5.9966174e+02
   4.5453065e+02   4.5709324e+02   5.2503676e+02   5.3396314e+02   6.0180826e+02
   4.9008388e+02   5.0093435e+02   5.8745147e+02   6.2469116e+02   6.5423833e+02
   4.0671666e+02   4.2428917e+02   5.1296833e+02   5.2327914e+02   6.0081343e+02
   4.5965828e+02   4.6220724e+02   5.2409775e+02   5.3299812e+02   6.0165593e+02
   4.5092054e+02   4.5108215e+02   4.9564585e+02   5.1086455e+02   5.9963114e+02
   4.5038047e+02   4.5305690e+02   5.3084799e+02   5.3971082e+02   6.0251115e+02
   4.2700572e+02   4.3202638e+02   5.2435069e+02   5.3347994e+02   6.0187613e+02
   4.4161441e+02   4.4435498e+02   5.1796466e+02   5.2756208e+02   6.0119747e+02
   4.2279473e+02   4.2983651e+02   5.3683188e+02   5.4594570e+02   6.0348032e+02
   4.6306939e+02   4.6592692e+02   5.7278667e+02   5.9282198e+02   6.2376371e+02
   4.5240468e+02   4.5456341e+02   5.1227248e+02   5.2254196e+02   6.0066118e+02
   4.1190134e+02   4.2667492e+02   5.7803040e+02   6.1239614e+02   6.5871200e+02
   4.3855110e+02   4.4176304e+02   5.2609643e+02   5.3511058e+02   6.0203105e+02
   4.0208473e+02   4.0342303e+02   4.9490482e+02   5.1045536e+02   5.9959380e+02
   4.1064975e+02   4.2622951e+02   5.3564445e+02   5.4472854e+02   6.0331162e+02
   4.9042231e+02   5.0153574e+02   5.7576117e+02   5.8545202e+02   6.0958615e+02
   4.2279724e+02   4.2287873e+02   4.9494710e+02   5.1047949e+02   5.9959608e+02
   4.9451560e+02   5.0966422e+02   5.9240609e+02   5.9608138e+02   6.0355505e+02
   4.4890059e+02   4.5161043e+02   5.2924048e+02   5.3812716e+02   6.0232937e+02
   4.3534219e+02   4.3909075e+02   5.4431429e+02   5.5397372e+02   6.0483369e+02
   4.5491346e+02   4.5752584e+02   5.2860990e+02   5.3743682e+02   6.0219822e+02
   4.5799298e+02   4.6077651e+02   5.6876971e+02   5.8566006e+02   6.1783463e+02
   4.6811941e+02   4.7131540e+02   5.6863690e+02   5.8486847e+02   6.1678980e+02
   4.6593370e+02   4.6890343e+02   5.6888602e+02   5.8546305e+02   6.1736229e+02
   4.2297182e+02   4.3010187e+02   5.7440235e+02   5.9774376e+02   6.2985806e+02
   4.1529637e+02   4.2391814e+02   5.0572739e+02   5.1746453e+02   6.0025857e+02
   4.9481814e+02   5.1037070e+02   5.9926638e+02   6.0596595e+02   6.0635796e+02
   4.1600325e+02   4.2673465e+02   5.2173150e+02   5.3104115e+02   6.0161454e+02
   4.1077735e+02   4.2641107e+02   5.4481655e+02   5.5457834e+02   6.0501368e+02
   4.4058073e+02   4.4386107e+02   5.7761418e+02   6.0933782e+02   6.4756332e+02
   4.7086687e+02   4.7441109e+02   5.7524248e+02   5.9763464e+02   6.2809534e+02
   4.5632171e+02   4.5635725e+02   4.9501522e+02   5.1051406e+02   5.9959861e+02
   3.9971529e+02   4.2548018e+02   5.3102860e+02   5.4004070e+02   6.0267686e+02
   4.5986746e+02   4.6268195e+02   5.7112145e+02   5.8967318e+02   6.2097723e+02
   4.5158013e+02   4.5437236e+02   5.4615784e+02   5.5588182e+02   6.0510079e+02
   4.2285692e+02   4.2959778e+02   5.2580099e+02   5.3487627e+02   6.0204117e+02
   4.5949158e+02   4.6199301e+02   5.2195836e+02   5.3100138e+02   6.0144439e+02
   4.9467068e+02   5.1000197e+02   5.4128264e+02   5.4152511e+02   5.9966705e+02
   4.1447724e+02   4.1854673e+02   4.9734641e+02   5.1186406e+02   5.9973394e+02
   4.5464263e+02   4.5741438e+02   5.4745425e+02   5.5729692e+02   6.0537536e+02
   4.4176241e+02   4.4179053e+02   4.9495671e+02   5.1048395e+02   5.9959621e+02
   4.4427678e+02   4.4737475e+02   5.6180818e+02   5.7542736e+02   6.1178944e+02
   4.4232105e+02   4.4327731e+02   4.9965097e+02   5.1323838e+02   5.9985391e+02
   4.9480388e+02   5.1033309e+02   5.4306166e+02   5.4311245e+02   5.9960712e+02
   3.9460224e+02   4.1253926e+02   4.9668319e+02   5.1147517e+02   5.9969626e+02
   3.8105197e+02   4.2532041e+02   5.2911943e+02   5.3814210e+02   6.0243939e+02
   4.9393141e+02   5.0834892e+02   5.5778280e+02   5.5919456e+02   6.0040241e+02
   4.2125481e+02   4.2907697e+02   5.3615656e+02   5.4524944e+02   6.0337899e+02
   4.9083949e+02   5.0226640e+02   5.5980061e+02   5.6503540e+02   6.0298393e+02
   3.9001217e+02   4.2056703e+02   5.0335353e+02   5.1573901e+02   6.0010165e+02
   4.3805986e+02   4.4153220e+02   5.4438975e+02   5.5404120e+02   6.0483282e+02
   4.4509025e+02   4.4784244e+02   5.2278114e+02   5.3192156e+02   6.0164569e+02
   4.7009650e+02   4.7319068e+02   5.2326546e+02   5.3192751e+02   6.0140435e+02
   4.4654753e+02   4.4901133e+02   5.1585200e+02   5.2567673e+02   6.0098869e+02
   6.1379877e+02   5.7825051e+02   4.2745677e+02   4.2019666e+02   4.1567111e+02
   6.5059427e+02   6.1150884e+02   5.8027397e+02   5.6547527e+02   4.2583311e+02
   6.1508694e+02   5.7917525e+02   4.8489985e+02   4.8306118e+02   4.2303768e+02
   6.3063215e+02   5.8978267e+02   5.0498463e+02   4.9394844e+02   4.1417759e+02
   6.1832355e+02   5.8152045e+02   4.8987963e+02   4.8421278e+02   4.1477712e+02
   6.2577479e+02   5.9002529e+02   5.5421525e+02   5.4854816e+02   4.2578052e+02
   6.5727981e+02   6.5312415e+02   6.1279007e+02   5.7809777e+02   4.2583201e+02
   6.5194295e+02   5.9993158e+02   5.3360221e+02   5.2496709e+02   4.2514948e+02
   6.6842635e+02   6.0219131e+02   5.3895112e+02   5.3001240e+02   4.2535950e+02
   6.1397810e+02   5.7836908e+02   4.7118142e+02   4.7075433e+02   4.2478524e+02
   6.2049724e+02   5.8356715e+02   5.0807720e+02   5.0385010e+02   4.2392028e+02
   6.1475923e+02   5.7887569e+02   4.7134484e+02   4.6913724e+02   4.1810802e+02
   6.3042667e+02   5.9096461e+02   5.2784435e+02   5.2175509e+02   4.2518546e+02
   6.1594151e+02   5.8025261e+02   5.3013453e+02   5.2907568e+02   4.2575396e+02
   6.6868429e+02   6.0451480e+02   5.5402158e+02   5.4437737e+02   4.2571528e+02
   6.3619103e+02   5.9924533e+02   5.6677517e+02   5.5694786e+02   4.2581424e+02
   6.1590270e+02   5.8189011e+02   5.6729869e+02   5.6480614e+02   4.2583102e+02
   6.1781363e+02   5.8144874e+02   5.0604641e+02   5.0329645e+02   4.2453476e+02
   6.2226285e+02   5.8540292e+02   5.2472501e+02   5.2098090e+02   4.2538511e+02
   6.1587300e+02   5.8087492e+02   5.5602685e+02   5.5452649e+02   4.2582445e+02
   6.1496163e+02   5.7956569e+02   5.4770543e+02   5.4699179e+02   4.2582172e+02
   6.1414467e+02   5.7846490e+02   4.5741266e+02   4.5572907e+02   4.1939612e+02
   6.1397855e+02   5.7844328e+02   5.3997998e+02   5.3987505e+02   4.2582878e+02
   6.1432809e+02   5.7857680e+02   4.5681363e+02   4.5410383e+02   4.0602185e+02
   6.1404507e+02   5.7840294e+02   4.5288100e+02   4.5122837e+02   4.1966602e+02
   6.3645942e+02   5.9389544e+02   5.2446939e+02   5.1683932e+02   4.2472069e+02
   6.1418658e+02   5.7849139e+02   4.5934948e+02   4.5769096e+02   4.1951673e+02
   6.1851868e+02   5.9125004e+02   5.8362924e+02   5.7335203e+02   4.2583232e+02
   6.9939200e+02   6.0391377e+02   5.4931478e+02   5.4003599e+02   4.2564412e+02
   6.2364698e+02   5.8663777e+02   5.2995181e+02   5.2585533e+02   4.2548479e+02
   6.1596789e+02   5.8028976e+02   5.3099262e+02   5.2992042e+02   4.2575736e+02
   6.5767116e+02   6.0346628e+02   5.5277492e+02   5.4338935e+02   4.2570234e+02
   6.3129899e+02   5.9161025e+02   5.2986896e+02   5.2366774e+02   4.2525629e+02
   6.1379507e+02   5.7824871e+02   4.4816237e+02   4.4811066e+02   4.2569526e+02
   6.1398095e+02   5.7836180e+02   4.4245057e+02   4.3904802e+02   3.9877702e+02
   6.4160193e+02   6.2904678e+02   6.0421727e+02   5.7667061e+02   4.2583229e+02
   6.8186606e+02   5.9943411e+02   5.1037577e+02   4.9487083e+02   3.9545910e+02
   6.1476750e+02   5.7935914e+02   5.4817524e+02   5.4756713e+02   4.2582390e+02
   6.1384083e+02   5.7827700e+02   4.5127926e+02   4.5090673e+02   4.2475617e+02
   6.1392924e+02   5.7833087e+02   4.4176868e+02   4.3909337e+02   4.1589762e+02
   6.1416325e+02   5.7849038e+02   4.7142243e+02   4.7058409e+02   4.2366209e+02
   6.5542995e+02   6.0226113e+02   5.4740157e+02   5.3851345e+02   4.2561722e+02
   6.2937585e+02   5.9235248e+02   5.5193781e+02   5.4554970e+02   4.2575168e+02
   6.4081642e+02   5.9619216e+02   5.2988900e+02   5.2204287e+02   4.2505207e+02
   6.7435774e+02   6.0112429e+02   5.2856883e+02   5.1908690e+02   4.2471787e+02
   6.1392023e+02   5.7832393e+02   4.3833250e+02   4.3440019e+02   3.8455677e+02
   6.2380169e+02   5.8546092e+02   4.9785500e+02   4.8851105e+02   4.0521410e+02
   6.4841555e+02   6.0279206e+02   5.5942936e+02   5.4972987e+02   4.2577309e+02
   7.0343145e+02   5.9968089e+02   5.1213531e+02   4.9785015e+02   4.1494117e+02
   6.1394593e+02   6.0059832e+02   6.0044546e+02   5.7820824e+02   4.2583238e+02
   6.5288438e+02   5.9842681e+02   5.1555867e+02   5.0389507e+02   4.2103381e+02
   6.1418550e+02   5.7868558e+02   5.4546810e+02   5.4522939e+02   4.2582777e+02
   6.1737232e+02   5.8206886e+02   5.4692613e+02   5.4496874e+02   4.2579908e+02
   6.3394094e+02   5.9327866e+02   5.3273987e+02   5.2610595e+02   4.2531758e+02
   6.1576167e+02   5.7955887e+02   4.7654886e+02   4.7277931e+02   4.0380762e+02
   6.2110953e+02   5.8357907e+02   4.9379858e+02   4.8573614e+02   3.8107264e+02
   6.4910700e+02   5.9961219e+02   5.3677175e+02   5.2838522e+02   4.2531553e+02
   6.2704747e+02   5.8881182e+02   5.2701621e+02   5.2178107e+02   4.2526500e+02
   6.1379361e+02   5.7824785e+02   4.6711921e+02   4.6710850e+02   4.2580380e+02
   6.1430521e+02   6.0553163e+02   6.0500531e+02   5.7818245e+02   4.2583220e+02
   6.7947872e+02   6.0029631e+02   5.1970314e+02   5.0867531e+02   4.2283563e+02
   6.2917655e+02   5.9152414e+02   5.4533895e+02   5.3947114e+02   4.2568405e+02
   6.9311810e+02   6.4565784e+02   6.0844075e+02   5.7734876e+02   4.2583176e+02
   7.6018526e+02   7.0775746e+02   6.1368192e+02   5.7822826e+02   4.2583245e+02
   6.3381687e+02   5.9391877e+02   5.4121885e+02   5.3455983e+02   4.2557312e+02
   6.1431293e+02   5.7929983e+02   5.6761150e+02   5.6683742e+02   4.2583208e+02
   6.5588630e+02   5.9874079e+02   5.1368601e+02   5.0094118e+02   4.1904949e+02
   6.4824575e+02   6.0150017e+02   5.5299941e+02   5.4400795e+02   4.2571421e+02
   6.2276976e+02   5.8866923e+02   5.6213078e+02   5.5652980e+02   4.2581607e+02
   6.6097793e+02   6.0052940e+02   5.2723855e+02   5.1771381e+02   4.2459686e+02
   6.9063447e+02   6.0128375e+02   5.2914565e+02   5.1970108e+02   4.2476915e+02
   6.5924271e+02   6.3823529e+02   6.0519318e+02   5.7670461e+02   4.2583223e+02
   6.1495342e+02   5.8036051e+02   5.6681969e+02   5.6532582e+02   4.2583120e+02
   6.1408865e+02   5.7849697e+02   5.1085228e+02   5.1066893e+02   4.2577734e+02
   6.1394204e+02   5.7840895e+02   5.4204953e+02   5.4196211e+02   4.2583002e+02
   6.1513997e+02   5.7952377e+02   5.3067451e+02   5.2999438e+02   4.2578445e+02
   6.6181123e+02   6.0133363e+02   5.3421742e+02   5.2526225e+02   4.2514614e+02
   6.1412576e+02   5.7890775e+02   5.6683015e+02   5.6634530e+02   4.2583227e+02
   6.1478198e+02   5.7895882e+02   4.8478646e+02   4.8337646e+02   4.2377545e+02
   6.1402684e+02   5.7840326e+02   4.7324589e+02   4.7275279e+02   4.2469667e+02
   6.2860903e+02   5.9006692e+02   5.3110616e+02   5.2558712e+02   4.2537406e+02
   6.2105112e+02   5.8433144e+02   5.2008565e+02   5.1658588e+02   4.2525248e+02
   6.2994397e+02   5.8952766e+02   5.0709911e+02   4.9742400e+02   4.1901686e+02
   6.2148676e+02   5.8423103e+02   5.0614310e+02   5.0098393e+02   4.2304913e+02
   6.1563105e+02   5.7955824e+02   4.8511027e+02   4.8251594e+02   4.2156676e+02
   6.2091907e+02   5.8456292e+02   5.2931584e+02   5.2615303e+02   4.2556201e+02
   6.1645461e+02   5.8100650e+02   5.4301330e+02   5.4159725e+02   4.2579682e+02
   6.4539947e+02   5.9826340e+02   5.3403974e+02   5.2589450e+02   4.2522061e+02
   6.3216762e+02   5.9188261e+02   5.2672021e+02   5.2016774e+02   4.2506344e+02
   6.1382757e+02   5.7826916e+02   4.6225211e+02   4.6211694e+02   4.2545383e+02
   6.1788945e+02   5.8437777e+02   5.6637121e+02   5.6246736e+02   4.2582878e+02
   7.2821542e+02   6.2636130e+02   5.9456902e+02   5.7311389e+02   4.2583394e+02
   6.4440236e+02   5.9868582e+02   5.4127277e+02   5.3323159e+02   4.2549896e+02
   6.1389153e+02   5.7830842e+02   4.4938046e+02   4.4849581e+02   4.2315441e+02
   6.5285841e+02   6.0096763e+02   5.4121950e+02   5.3261522e+02   4.2546386e+02
   6.1813541e+02   5.8221517e+02   5.3000963e+02   5.2797937e+02   4.2567365e+02
   6.1620848e+02   5.8130293e+02   5.5658682e+02   5.5484700e+02   4.2582400e+02
   6.1390797e+02   5.7831791e+02   4.4150585e+02   4.3916332e+02   4.1818475e+02
   6.1383099e+02   5.7827081e+02   4.3995955e+02   4.3898250e+02   4.2342750e+02
   6.2928486e+02   6.2917190e+02   6.1368718e+02   5.7823554e+02   4.2583222e+02
   6.1382699e+02   5.7828641e+02   5.4303446e+02   5.4301186e+02   4.2583161e+02
   6.4798997e+02   5.9981338e+02   5.4125730e+02   5.3293069e+02   4.2548173e+02
   6.1443114e+02   5.7864293e+02   4.6079407e+02   4.5831482e+02   4.1171090e+02
   6.7246269e+02   6.0566723e+02   5.5877298e+02   5.4859977e+02   4.2576199e+02
   6.1472939e+02   5.7952688e+02   5.5779087e+02   5.5702170e+02   4.2582908e+02
   6.8292372e+02   6.5852390e+02   6.1261001e+02   5.7806378e+02   4.2583241e+02
   6.1506005e+02   5.7952175e+02   5.3763027e+02   5.3696106e+02   4.2580542e+02
   6.9687840e+02   6.0237125e+02   5.3852748e+02   5.2953368e+02   4.2533856e+02
   6.9190968e+02   6.0603582e+02   5.5959552e+02   5.4929259e+02   4.2576801e+02
   6.1383275e+02   5.7827099e+02   4.3199733e+02   4.2768280e+02   4.1505560e+02
   6.1379113e+02   5.7824631e+02   4.9450269e+02   4.9450045e+02   4.2583073e+02
   6.1469181e+02   5.7880910e+02   4.6466302e+02   4.6183611e+02   3.9341606e+02
   6.4702602e+02   6.0918972e+02   5.7849980e+02   5.6445405e+02   4.2583201e+02
   6.1632537e+02   5.8000932e+02   4.8279063e+02   4.7898553e+02   4.1592619e+02
   6.1749267e+02   5.8164101e+02   5.2989104e+02   5.2813843e+02   4.2569566e+02
   6.6289511e+02   6.0104752e+02   5.3093406e+02   5.2176000e+02   4.2493448e+02
   6.1379672e+02   5.7824943e+02   4.2935598e+02   4.2777607e+02   4.2350292e+02
   6.2952885e+02   5.9001691e+02   5.2095067e+02   5.1457181e+02   4.2467458e+02
   6.1379869e+02   5.7825097e+02   4.4728605e+02   4.4718300e+02   4.2556220e+02
   6.1379561e+02   5.7824895e+02   4.3021672e+02   4.2915011e+02   4.2417034e+02
   6.9314984e+02   6.7875559e+02   6.1368731e+02   5.7822899e+02   4.2583235e+02
   6.1387432e+02   5.7829552e+02   4.3476149e+02   4.3015054e+02   3.9375668e+02
   6.2186451e+02   5.8473383e+02   5.1403492e+02   5.0984900e+02   4.2460474e+02
   6.2505013e+02   5.9163686e+02   5.6734859e+02   5.5988892e+02   4.2582297e+02
   7.0322864e+02   6.0157752e+02   5.3147531e+02   5.2221906e+02   4.2495742e+02
   6.3116447e+02   5.9658132e+02   5.6861787e+02   5.5924107e+02   4.2582110e+02
   6.1645955e+02   5.8009439e+02   4.8239666e+02   4.7832870e+02   4.1364596e+02
   6.1393907e+02   5.7833884e+02   4.6185500e+02   4.6131809e+02   4.2422750e+02
   6.1453031e+02   5.7950835e+02   5.6456306e+02   5.6368431e+02   4.2583128e+02
   6.1401077e+02   5.7847020e+02   5.3700572e+02   5.3688571e+02   4.2582726e+02
   6.2199703e+02   5.8586273e+02   5.3890854e+02   5.3528443e+02   4.2568365e+02
   6.4444054e+02   6.4364889e+02   6.1337150e+02   5.7818989e+02   4.2583213e+02
   6.3732675e+02   5.9992657e+02   5.6697695e+02   5.5694535e+02   4.2581422e+02
   6.2247207e+02   5.8454215e+02   4.9586758e+02   4.8705985e+02   3.8317481e+02
   6.1387706e+02   5.7829933e+02   4.5303590e+02   4.5248224e+02   4.2416642e+02
   7.1616214e+02   6.0251736e+02   5.3912256e+02   5.3011623e+02   4.2536110e+02
   6.1566023e+02   5.8067513e+02   5.5710568e+02   5.5569514e+02   4.2582587e+02
   6.2234948e+02   5.8731191e+02   5.5441266e+02   5.4985345e+02   4.2579499e+02
   6.1475663e+02   5.8576238e+02   5.8339805e+02   5.7646866e+02   4.2583238e+02
   6.1425564e+02   5.7854264e+02   4.6731465e+02   4.6607893e+02   4.2184445e+02
   6.1965857e+02   5.8315404e+02   5.1720640e+02   5.1422133e+02   4.2521279e+02
   6.4998806e+02   5.9763513e+02   5.1317138e+02   5.0075432e+02   4.1910449e+02
   6.7358286e+02   6.0435106e+02   5.5266804e+02   5.4312231e+02   4.2569769e+02
   6.5513807e+02   6.1807958e+02   5.8779486e+02   5.6987327e+02   4.2583378e+02
   6.3232304e+02   6.0203983e+02   5.8089547e+02   5.6754237e+02   4.2583343e+02
   6.1431650e+02   5.7857023e+02   4.5747179e+02   4.5495345e+02   4.1121873e+02
   6.5190696e+02   5.9948578e+02   5.2930445e+02   5.2038985e+02   4.2486383e+02
   6.3308588e+02   5.9930957e+02   5.7324943e+02   5.6228672e+02   4.2582842e+02
   6.1586258e+02   5.8015503e+02   5.2835948e+02   5.2734222e+02   4.2574661e+02
   6.1383530e+02   5.7827312e+02   4.3761628e+02   4.3609942e+02   4.2216674e+02
   6.4921494e+02   6.4909781e+02   6.1374481e+02   5.7823893e+02   4.2583228e+02
   6.1846792e+02   5.8452415e+02   5.6284727e+02   5.5912945e+02   4.2582495e+02
   6.1877183e+02   5.8697887e+02   5.7308950e+02   5.6711743e+02   4.2583199e+02
   6.1381460e+02   5.7826040e+02   4.3605526e+02   4.3499234e+02   4.2356821e+02
   6.1378893e+02   5.7824479e+02   4.2652834e+02   4.2648609e+02   4.2578673e+02
   6.3407329e+02   5.9349366e+02   5.3459788e+02   5.2796404e+02   4.2538383e+02
   6.1580064e+02   5.7966200e+02   4.8368012e+02   4.8074662e+02   4.2016473e+02
   6.4497777e+02   6.0912949e+02   5.7994516e+02   5.6555373e+02   4.2583301e+02
   6.1931348e+02   5.8338846e+02   5.3400037e+02   5.3146268e+02   4.2568175e+02
   6.1876166e+02   6.1846003e+02   6.1347485e+02   5.7823197e+02   4.2583208e+02
   6.1387265e+02   5.7829568e+02   4.3770683e+02   4.3495232e+02   4.1765086e+02
   6.1420769e+02   5.7873041e+02   5.4853396e+02   5.4826418e+02   4.2582865e+02
   6.8800931e+02   5.9967129e+02   5.1254137e+02   4.9854970e+02   4.1611660e+02
   6.5611375e+02   5.9841188e+02   5.0982554e+02   4.9459188e+02   3.8574558e+02
   6.1578889e+02   5.8031651e+02   5.4198769e+02   5.4091987e+02   4.2580288e+02
   6.1380195e+02   5.7825280e+02   4.4957778e+02   4.4946890e+02   4.2553846e+02
   6.1426113e+02   5.7860230e+02   4.9142094e+02   4.9087275e+02   4.2532959e+02
   6.4675906e+02   5.9842381e+02   5.3140750e+02   5.2301087e+02   4.2506398e+02
   6.2391435e+02   5.8684270e+02   5.3022631e+02   5.2604912e+02   4.2548308e+02
   6.1379037e+02   5.7824557e+02   4.2592018e+02   4.0020022e+02   3.8047472e+02
   6.1378936e+02   5.7824512e+02   4.2703915e+02   4.2689231e+02   4.2566555e+02
   6.1525927e+02   5.7937507e+02   4.9567851e+02   4.9419179e+02   4.2468633e+02
   6.1496930e+02   5.7902451e+02   4.7390848e+02   4.7147177e+02   4.1788303e+02
   6.1390425e+02   5.7831552e+02   4.4146492e+02   4.3917111e+02   4.1846065e+02
   6.1379997e+02   5.7825079e+02   4.2717092e+02   4.1469626e+02   3.9368523e+02
   6.3007400e+02   5.9078390e+02   5.2828070e+02   5.2229842e+02   4.2521860e+02
   6.4041274e+02   5.9613881e+02   5.3111609e+02   5.2338891e+02   4.2513113e+02
   6.1378954e+02   5.7824527e+02   4.2587843e+02   3.9973548e+02   3.9508333e+02
   6.1424014e+02   5.7931697e+02   5.7003448e+02   5.6918969e+02   4.2583198e+02
   6.1962600e+02   5.8426824e+02   5.4676098e+02   5.4378372e+02   4.2577743e+02
   6.1453378e+02   5.7889375e+02   5.1766313e+02   5.1725134e+02   4.2576125e+02
   6.1534061e+02   5.7925503e+02   4.7281466e+02   4.6945301e+02   3.8085041e+02
   6.1379617e+02   5.7824889e+02   4.2671549e+02   4.1498889e+02   4.1003963e+02
   6.1392620e+02   5.7833015e+02   4.5878473e+02   4.5819994e+02   4.2403976e+02
   7.0551268e+02   6.0075170e+02   5.2342400e+02   5.1316254e+02   4.2393360e+02
   6.8028694e+02   6.0042749e+02   5.2102991e+02   5.1032516e+02   4.2330757e+02
   6.1413563e+02   5.7845818e+02   4.5189211e+02   4.4943033e+02   4.1313821e+02
   6.1383188e+02   5.7827081e+02   4.3452159e+02   4.3216295e+02   4.2046004e+02
   6.3759063e+02   5.9395689e+02   5.1808733e+02   5.0935610e+02   4.2346164e+02
   6.2224505e+02   5.8828801e+02   5.6260922e+02   5.5712440e+02   4.2581776e+02
   6.3764112e+02   5.9416715e+02   5.2081797e+02   5.1252037e+02   4.2411842e+02
   6.1403269e+02   5.7839403e+02   4.4554101e+02   4.4246530e+02   4.0486019e+02
   6.1861045e+02   5.8235802e+02   5.1970821e+02   5.1728482e+02   4.2544098e+02
   6.6594798e+02   6.0055223e+02   5.2465774e+02   5.1469337e+02   4.2420558e+02
   6.1500156e+02   5.7935530e+02   5.2603484e+02   5.2541606e+02   4.2577331e+02
   6.1379017e+02   5.7824565e+02   4.4196730e+02   4.4196221e+02   4.2582001e+02
   7.0713066e+02   6.0233893e+02   5.3794475e+02   5.2893804e+02   4.2531299e+02
   6.4608224e+02   5.9810257e+02   5.3019526e+02   5.2178160e+02   4.2499307e+02
   6.4934646e+02   5.9945111e+02   5.3466260e+02   5.2622664e+02   4.2521992e+02
   6.2124388e+02   5.8890047e+02   5.7024911e+02   5.6362798e+02   4.2582906e+02
   6.1672815e+02   5.8262819e+02   5.6435668e+02   5.6155643e+02   4.2582882e+02
   6.3193036e+02   5.9236989e+02   5.3529334e+02   5.2906646e+02   4.2544085e+02
   6.1380632e+02   5.7825566e+02   4.5084135e+02   4.5071317e+02   4.2547817e+02
   6.1463631e+02   5.7911678e+02   5.3941991e+02   5.3896212e+02   4.2581658e+02
   6.1379308e+02   5.7824720e+02   4.2643677e+02   4.1465598e+02   4.1160077e+02
   6.4893100e+02   5.9943388e+02   5.3550333e+02   5.2711531e+02   4.2526171e+02
   6.8287448e+02   6.0120655e+02   5.2870911e+02   5.1922472e+02   4.2472847e+02
   6.1956586e+02   5.8565857e+02   5.6231835e+02   5.5808425e+02   4.2582202e+02
   6.1677413e+02   5.8104553e+02   5.3212907e+02   5.3069224e+02   4.2573840e+02
   6.5143728e+02   6.0402751e+02   5.6113607e+02   5.5103162e+02   4.2578236e+02
   6.1491878e+02   5.7922572e+02   5.1773989e+02   5.1711996e+02   4.2572491e+02
   6.2261690e+02   5.8662134e+02   5.4345767e+02   5.3952027e+02   4.2572388e+02
   6.1379014e+02   5.7824549e+02   4.2591143e+02   4.1400676e+02   4.1365097e+02
   6.7971556e+02   6.2889674e+02   5.9714143e+02   5.7417666e+02   4.2583340e+02
   6.1479418e+02   5.7928715e+02   5.4044167e+02   5.3989706e+02   4.2581518e+02
   6.1379141e+02   5.7824638e+02   4.2620129e+02   4.1894067e+02   4.1803793e+02
   6.1614313e+02   5.8072194e+02   5.4399706e+02   5.4270724e+02   4.2580312e+02
   6.3032370e+02   5.8985114e+02   5.0929072e+02   5.0032735e+02   4.2079960e+02
   6.1500677e+02   5.7924764e+02   5.0849160e+02   5.0770941e+02   4.2554532e+02
   7.1087098e+02   6.6169701e+02   6.1289482e+02   5.7810648e+02   4.2583216e+02
   6.1993429e+02   5.8276255e+02   4.9344476e+02   4.8660408e+02   4.1392405e+02
   6.5401161e+02   5.9944626e+02   5.2472484e+02   5.1512583e+02   4.2430705e+02
   6.4207883e+02   6.0266996e+02   5.6835148e+02   5.5746385e+02   4.2581600e+02
   6.1675322e+02   5.8090496e+02   5.2598942e+02   5.2453810e+02   4.2568860e+02
   6.2655325e+02   6.1122017e+02   5.9855401e+02   5.7595855e+02   4.2583342e+02
   6.1390645e+02   5.7831889e+02   4.6373242e+02   4.6335821e+02   4.2474485e+02
   6.3884228e+02   5.9846378e+02   5.5650544e+02   5.4802096e+02   4.2576197e+02
   6.7811929e+02   6.0223402e+02   5.3810459e+02   5.2912755e+02   4.2532208e+02
   6.3263542e+02   5.9077902e+02   5.0441781e+02   4.9199432e+02   3.8420044e+02
   6.4422063e+02   5.9773826e+02   5.3268411e+02   5.2459476e+02   4.2516444e+02
   6.2501169e+02   5.9112952e+02   5.6516696e+02   5.5818964e+02   4.2581852e+02
   6.1938241e+02   5.8485509e+02   5.5724276e+02   5.5371101e+02   4.2581407e+02
   6.1668834e+02   5.8077156e+02   5.2138729e+02   5.1993331e+02   4.2563310e+02
   6.1383273e+02   5.7827028e+02   4.3075207e+02   4.2420952e+02   3.8724344e+02
   6.4274130e+02   5.9956580e+02   5.5277622e+02   5.4424608e+02   4.2572038e+02
   6.1558442e+02   5.8045863e+02   5.5435302e+02   5.5310099e+02   4.2582408e+02
   6.1556710e+02   5.7992318e+02   5.3105282e+02   5.3016873e+02   4.2577131e+02
   7.4021638e+02   6.1926525e+02   5.8687336e+02   5.6915452e+02   4.2583364e+02
   6.7283013e+02   6.0058074e+02   5.2334127e+02   5.1311934e+02   4.2393195e+02
   6.1392705e+02   5.7833791e+02   4.7463705e+02   4.7436311e+02   4.2525941e+02
   6.3382163e+02   5.9315928e+02   5.3200864e+02   5.2536849e+02   4.2529057e+02
   6.1581017e+02   5.9775793e+02   5.9559225e+02   5.7747636e+02   4.2583269e+02
   6.3492553e+02   5.9195132e+02   5.0552792e+02   4.9262001e+02   3.9686082e+02
   6.1644895e+02   5.8104905e+02   5.4462002e+02   5.4316345e+02   4.2580128e+02
   6.2266559e+02   5.8535717e+02   5.1581359e+02   5.1144462e+02   4.2471630e+02
   6.1551226e+02   5.8022089e+02   5.4983754e+02   5.4875299e+02   4.2581961e+02
   6.1380115e+02   5.7825158e+02   4.2735921e+02   4.1567698e+02   3.9856258e+02
   6.8240966e+02   6.0723936e+02   5.6409566e+02   5.5307607e+02   4.2579500e+02
   6.3335216e+02   5.9238089e+02   5.2461435e+02   5.1763517e+02   4.2485879e+02
   6.1649494e+02   5.8073456e+02   5.2914702e+02   5.2784019e+02   4.2572705e+02
   6.1400447e+02   5.7845121e+02   5.3015627e+02   5.3004487e+02   4.2582432e+02
   6.1398171e+02   5.7836648e+02   4.6430007e+02   4.6370536e+02   4.2404676e+02
   6.1466809e+02   5.7900910e+02   5.1745488e+02   5.1696887e+02   4.2574668e+02
   6.1637601e+02   5.8067764e+02   5.3187992e+02   5.3062237e+02   4.2574883e+02
   6.4331801e+02   6.0275048e+02   5.6674159e+02   5.5609915e+02   4.2581074e+02
   6.1770688e+02   5.9552920e+02   5.9089674e+02   5.7605342e+02   4.2583254e+02
   6.4206324e+02   6.3461739e+02   6.0867512e+02   5.7751132e+02   4.2583171e+02
   6.2919041e+02   5.9023747e+02   5.2811938e+02   5.2234878e+02   4.2523924e+02
   6.2311786e+02   5.8686475e+02   5.4123447e+02   5.3720427e+02   4.2569465e+02
   6.1955631e+02   5.8344055e+02   5.2951672e+02   5.2689226e+02   4.2561540e+02
   6.3887688e+02   6.2318266e+02   6.0050479e+02   5.7577784e+02   4.2583293e+02
   6.1423389e+02   5.7852706e+02   4.6640466e+02   4.6516324e+02   4.2177153e+02
   6.1974247e+02   5.8398176e+02   5.3921510e+02   5.3642142e+02   4.2572478e+02
   6.7315013e+02   6.3246141e+02   6.0017270e+02   5.7525965e+02   4.2583250e+02
   6.8940647e+02   6.1222522e+02   5.7627972e+02   5.6232492e+02   4.2582917e+02
   6.1383929e+02   5.7827749e+02   4.6846161e+02   4.6833804e+02   4.2551003e+02
   6.3836600e+02   5.9376547e+02   5.1036430e+02   4.9891101e+02   4.1851304e+02
   6.9565521e+02   6.0372366e+02   5.4823210e+02   5.3903031e+02   4.2562438e+02
   6.1381433e+02   5.7825973e+02   4.2949119e+02   4.2361715e+02   4.1434336e+02
   6.3133086e+02   5.9174241e+02   5.3146699e+02   5.2531657e+02   4.2532149e+02
   6.1821041e+02   5.8302649e+02   5.4913394e+02   5.4668463e+02   4.2579884e+02
   6.1438680e+02   5.7879090e+02   5.2459145e+02   5.2428245e+02   4.2579998e+02
   6.1725324e+02   5.8161451e+02   5.3729812e+02   5.3559250e+02   4.2575856e+02
   6.1480195e+02   5.7888230e+02   4.6646326e+02   4.6359201e+02   3.8222690e+02
   6.1464688e+02   5.7915618e+02   5.4245834e+02   5.4197658e+02   4.2581992e+02
   6.1422468e+02   5.7851971e+02   4.6512076e+02   4.6382154e+02   4.2144463e+02
   6.1379172e+02   5.7824650e+02   4.2641752e+02   4.1937197e+02   4.1796857e+02
   6.8285456e+02   6.0384248e+02   5.4928902e+02   5.4002476e+02   4.2564390e+02
   6.1404012e+02   5.7839927e+02   4.4809306e+02   4.4559451e+02   4.1438770e+02
   6.3268246e+02   5.9225772e+02   5.2806997e+02   5.2148462e+02   4.2512862e+02
   6.1771529e+02   5.8233103e+02   5.4508208e+02   5.4300650e+02   4.2578913e+02
   6.6763864e+02   6.0318674e+02   5.4650012e+02   5.3743303e+02   4.2558972e+02
   6.2934936e+02   5.9228219e+02   5.5149161e+02   5.4515128e+02   4.2574800e+02
   6.1737942e+02   5.8092846e+02   4.9407948e+02   4.9025572e+02   4.2190051e+02
   6.6543593e+02   6.0098959e+02   5.2918022e+02   5.1982210e+02   4.2478588e+02
   6.1395235e+02   5.7834700e+02   4.6166032e+02   4.6106744e+02   4.2404045e+02
   6.1462482e+02   5.8452453e+02   5.8205618e+02   5.7630404e+02   4.2583275e+02
   6.5822815e+02   5.9907131e+02   5.1425439e+02   5.0164495e+02   4.1954919e+02
   6.3956064e+02   5.9571803e+02   5.3027652e+02   5.2261882e+02   4.2509723e+02
   6.2364600e+02   5.8830878e+02   5.5387877e+02   5.4891101e+02   4.2578749e+02
   6.1489190e+02   5.7953313e+02   5.5006558e+02   5.4934592e+02   4.2582482e+02
   6.1379774e+02   5.7825021e+02   4.5054504e+02   4.5047921e+02   4.2565296e+02
   6.3983031e+02   5.9587656e+02   5.3082537e+02   5.2315951e+02   4.2512384e+02
   6.1387776e+02   5.7833322e+02   5.3480076e+02   5.3475349e+02   4.2583001e+02
   6.1463018e+02   5.7998096e+02   5.6871655e+02   5.6743376e+02   4.2583211e+02
   6.1486028e+02   5.7928840e+02   5.3372545e+02   5.3317390e+02   4.2580185e+02
   6.1412204e+02   5.7844908e+02   4.4926361e+02   4.4628085e+02   3.9026403e+02
   6.1853379e+02   5.8253913e+02   5.2906291e+02   5.2686203e+02   4.2564755e+02
   6.4760074e+02   5.9897510e+02   5.3449949e+02   5.2618320e+02   4.2522448e+02
   6.1525897e+02   5.7979282e+02   5.4268769e+02   5.4187733e+02   4.2581228e+02
   6.1394065e+02   5.7833888e+02   4.5745844e+02   4.5675466e+02   4.2363370e+02
   6.1381994e+02   5.7826930e+02   4.9773821e+02   4.9770883e+02   4.2581398e+02
   6.4981583e+02   6.0232839e+02   5.5521168e+02   5.4591782e+02   4.2573667e+02
   6.3108895e+02   5.9620986e+02   5.6740924e+02   5.5833239e+02   4.2581860e+02
   6.1386673e+02   5.7831989e+02   5.3086701e+02   5.3082659e+02   4.2582946e+02
   6.1531939e+02   5.8047070e+02   5.6121367e+02   5.5981048e+02   4.2582927e+02
   6.1391328e+02   5.7836601e+02   5.3205102e+02   5.3198643e+02   4.2582828e+02
   6.1379499e+02   5.7824841e+02   4.2732832e+02   4.2304402e+02   4.2062236e+02
   6.1379386e+02   5.7824779e+02   4.3017620e+02   4.2941945e+02   4.2467283e+02
   6.1437608e+02   5.7860638e+02   4.5759706e+02   4.5480632e+02   3.9145241e+02
   6.1562398e+02   5.8044926e+02   5.5296253e+02   5.5172548e+02   4.2582247e+02
   6.1380829e+02   5.7825638e+02   4.3036671e+02   4.2723717e+02   4.2039291e+02
   6.2567565e+02   5.9483782e+02   5.7629744e+02   5.6620404e+02   4.2583172e+02
   6.1422326e+02   5.7851166e+02   4.5307441e+02   4.5026553e+02   3.9906565e+02
   6.1457117e+02   5.7898983e+02   5.3046242e+02   5.3006303e+02   4.2580412e+02
   6.6162383e+02   6.2651595e+02   5.9564829e+02   5.7362975e+02   4.2583383e+02
   6.1380369e+02   5.7839276e+02   5.7665233e+02   5.7651137e+02   4.2583245e+02
   6.1548165e+02   5.7935489e+02   4.7406465e+02   4.7056286e+02   3.8028768e+02
   6.5410739e+02   6.0237087e+02   5.4967665e+02   5.4068341e+02   4.2565986e+02
   6.3265156e+02   5.9250361e+02   5.3168985e+02   5.2526831e+02   4.2530160e+02
   6.1795332e+02   5.8355505e+02   5.5955903e+02   5.5656661e+02   4.2582165e+02
   6.1403768e+02   5.7839708e+02   4.4564286e+02   4.4251905e+02   4.0070759e+02
   6.9856385e+02   6.0143838e+02   5.3035618e+02   5.2101515e+02   4.2487266e+02
   6.1599971e+02   5.7972915e+02   4.7793772e+02   4.7389860e+02   3.9805402e+02
   7.0184769e+02   6.7512645e+02   6.1359315e+02   5.7821435e+02   4.2583238e+02
   7.0523075e+02   6.1042975e+02   5.7246659e+02   5.5951593e+02   4.2582311e+02
   6.6171903e+02   6.0350475e+02   5.5049401e+02   5.4123032e+02   4.2566755e+02
   6.1383994e+02   5.7827534e+02   4.3309205e+02   4.2925758e+02   4.1576706e+02
   6.1396184e+02   5.7835425e+02   4.6502267e+02   4.6451029e+02   4.2432616e+02
   6.1659473e+02   5.8025733e+02   4.8738242e+02   4.8364082e+02   4.1975374e+02
   6.1427583e+02   5.7854396e+02   4.5469596e+02   4.5187107e+02   3.8962612e+02
   6.9411288e+02   6.0440401e+02   5.5219985e+02   5.4266964e+02   4.2569037e+02
   6.2794776e+02   6.0115387e+02   5.8528249e+02   5.7080287e+02   4.2583387e+02
   6.1401139e+02   5.7838122e+02   4.4564219e+02   4.4285184e+02   4.1202035e+02
   6.1384577e+02   5.7829232e+02   5.0910402e+02   5.0906792e+02   4.2582047e+02
   6.2273214e+02   5.8607843e+02   5.3211911e+02   5.2834471e+02   4.2556019e+02
   6.4442317e+02   6.0239006e+02   5.6368297e+02   5.5358220e+02   4.2579862e+02
   6.2796765e+02   6.0220577e+02   5.8689518e+02   5.7158987e+02   4.2583370e+02
   6.1379795e+02   5.7825003e+02   4.2773900e+02   4.2281898e+02   4.1938043e+02
   6.1418373e+02   5.7866357e+02   5.4151578e+02   5.4129426e+02   4.2582612e+02
   6.1984505e+02   5.8284481e+02   4.9853242e+02   4.9295965e+02   4.2088642e+02
   6.4568871e+02   6.0011198e+02   5.4914715e+02   5.4067957e+02   4.2566606e+02
   6.5736277e+02   6.4676265e+02   6.1040625e+02   5.7772320e+02   4.2583203e+02
   6.1402872e+02   5.7839368e+02   4.5887330e+02   4.5785123e+02   4.2245763e+02
   6.1860466e+02   5.8295270e+02   5.3947757e+02   5.3715320e+02   4.2574678e+02
   6.1975416e+02   5.8412161e+02   5.4193397e+02   5.3909184e+02   4.2574660e+02
   6.1378988e+02   5.7824531e+02   4.3093982e+02   4.3083739e+02   4.2567205e+02
   6.7752787e+02   6.1789201e+02   5.8541774e+02   5.6832602e+02   4.2583377e+02
   6.1674755e+02   5.8609639e+02   5.7807714e+02   5.7196463e+02   4.2583283e+02
   6.6907653e+02   6.0536593e+02   5.5784831e+02   5.4779692e+02   4.2575446e+02
   6.1771461e+02   5.8200019e+02   5.3578904e+02   5.3389087e+02   4.2573904e+02
   6.7383968e+02   6.0496822e+02   5.5568405e+02   5.4585977e+02   4.2573362e+02
   6.1977482e+02   5.8514479e+02   5.5617503e+02   5.5254482e+02   4.2581041e+02
   6.2429888e+02   5.8697732e+02   5.2749892e+02   5.2312559e+02   4.2539050e+02
   6.1566614e+02   5.7948789e+02   4.7564426e+02   4.7195752e+02   3.9786859e+02
   6.1408613e+02   5.7842704e+02   4.4796661e+02   4.4495762e+02   4.0277713e+02
   6.2104098e+02   5.8644754e+02   5.5696601e+02   5.5270897e+02   4.2580797e+02
   6.1400582e+02   5.7837779e+02   4.4467190e+02   4.4169298e+02   4.0941650e+02
   6.1582970e+02   5.8016250e+02   5.3092414e+02   5.2991618e+02   4.2576149e+02
   6.1382771e+02   5.7831879e+02   5.6575114e+02   5.6569724e+02   4.2583223e+02
   6.1923589e+02   5.8216626e+02   4.9001235e+02   4.8320117e+02   3.8257826e+02
   6.1936294e+02   5.8353417e+02   5.3667652e+02   5.3406981e+02   4.2570903e+02
   6.1620050e+02   5.8049513e+02   5.3059867e+02   5.2941899e+02   4.2574729e+02
   6.3335985e+02   5.9673324e+02   5.6327599e+02   5.5464534e+02   4.2580511e+02
   6.6978059e+02   6.0268204e+02   5.4249690e+02   5.3353146e+02   4.2548372e+02
   6.1379338e+02   5.7824756e+02   4.4058849e+02   4.4049606e+02   4.2562312e+02
   6.1396508e+02   5.8036624e+02   5.7889568e+02   5.7688285e+02   4.2583213e+02
   6.7224021e+02   5.9938090e+02   5.1065107e+02   4.9541188e+02   4.0686619e+02
   6.1417709e+02   5.7863289e+02   5.3558397e+02   5.3537735e+02   4.2582273e+02
   6.2651814e+02   5.8795783e+02   5.1668747e+02   5.1088974e+02   4.2434044e+02
   6.1740231e+02   5.8169610e+02   5.3523387e+02   5.3347888e+02   4.2574208e+02
   6.1510264e+02   5.8511217e+02   5.8144601e+02   5.7539106e+02   4.2583243e+02
   6.2492025e+02   5.8743882e+02   5.2809204e+02   5.2353879e+02   4.2538696e+02
   6.1397511e+02   5.7855962e+02   5.6339858e+02   5.6317981e+02   4.2583200e+02
   7.0869111e+02   5.9953292e+02   5.1045853e+02   4.9495354e+02   3.9906181e+02
   6.1403985e+02   5.7839981e+02   4.5342226e+02   4.5186180e+02   4.2015606e+02
   6.4199241e+02   6.0078432e+02   5.6109078e+02   5.5167669e+02   4.2578778e+02
   6.1394189e+02   5.7833920e+02   4.4815080e+02   4.4666573e+02   4.2095655e+02
   6.1382348e+02   5.7827737e+02   5.2874637e+02   5.2872891e+02   4.2583073e+02
   6.1745666e+02   5.8142191e+02   5.2128282e+02   5.1946338e+02   4.2557718e+02
   6.1506458e+02   5.7955303e+02   5.3976918e+02   5.3908718e+02   4.2580935e+02
   6.7646607e+02   6.6604771e+02   6.1348356e+02   5.7819854e+02   4.2583206e+02
   6.3909942e+02   5.9380845e+02   5.0697946e+02   4.9328556e+02   3.8616971e+02
   6.1897928e+02   5.8315574e+02   5.3579375e+02   5.3335580e+02   4.2570899e+02
   6.5668893e+02   6.2243870e+02   5.9241767e+02   5.7224953e+02   4.2583434e+02
   6.1572274e+02   5.8010378e+02   5.3364127e+02   5.3267332e+02   4.2577746e+02
   6.1537851e+02   5.8288322e+02   5.7568817e+02   5.7198541e+02   4.2583287e+02
   6.1757155e+02   5.8089910e+02   4.8541854e+02   4.8011075e+02   4.0496530e+02
   6.1401724e+02   5.7855246e+02   5.5615344e+02   5.5596864e+02   4.2583163e+02
   6.1468860e+02   5.7901857e+02   5.1572931e+02   5.1522814e+02   4.2572885e+02
   6.1477593e+02   5.8005949e+02   5.6674944e+02   5.6545960e+02   4.2583147e+02
   6.1379899e+02   5.7825061e+02   4.2713659e+02   4.1696471e+02   4.1079748e+02
   6.8320353e+02   6.0005675e+02   5.1687928e+02   5.0500382e+02   4.2142223e+02
   6.4642763e+02   6.0739880e+02   5.7550878e+02   5.6239102e+02   4.2582971e+02
   6.4494122e+02   5.9722997e+02   5.2451231e+02   5.1562591e+02   4.2445176e+02
   7.7018459e+02   6.0404419e+02   5.4939728e+02   5.4008971e+02   4.2564501e+02
   6.1384463e+02   5.7876321e+02   5.7686829e+02   5.7637701e+02   4.2583236e+02
   6.1439092e+02   5.7886452e+02   5.3902556e+02   5.3869855e+02   4.2582095e+02
   6.1389139e+02   5.7832544e+02   4.9742640e+02   4.9732917e+02   4.2577014e+02
   6.1727141e+02   5.8187802e+02   5.4476419e+02   5.4290598e+02   4.2579259e+02
   6.1389314e+02   5.7836489e+02   5.4752891e+02   5.4746259e+02   4.2583156e+02
   6.2021261e+02   5.8294783e+02   4.9316513e+02   4.8592933e+02   4.1093248e+02
   6.1559005e+02   5.7948578e+02   4.8035801e+02   4.7741712e+02   4.1864600e+02
   6.1660253e+02   5.8022757e+02   4.8495079e+02   4.8097113e+02   4.1718643e+02
   6.9208452e+02   6.0297934e+02   5.4331364e+02   5.3429404e+02   4.2550585e+02
   6.2297998e+02   5.8752991e+02   5.5142114e+02   5.4688485e+02   4.2577846e+02
   6.1581937e+02   5.7979502e+02   4.9553010e+02   4.9347308e+02   4.2416195e+02
   6.1382648e+02   5.7957665e+02   5.7909238e+02   5.7778416e+02   4.2583236e+02
   6.1502118e+02   5.7965890e+02   5.4909762e+02   5.4832027e+02   4.2582261e+02
   6.4506493e+02   6.1595065e+02   5.8939006e+02   5.7108099e+02   4.2583424e+02
   6.1881635e+02   5.9712950e+02   5.9140668e+02   5.7572945e+02   4.2583301e+02
   6.2644584e+02   5.9182163e+02   5.6268055e+02   5.5575637e+02   4.2581146e+02
   6.6571097e+02   6.6283803e+02   6.1357020e+02   5.7821210e+02   4.2583201e+02
   6.1408344e+02   5.7851240e+02   5.2333363e+02   5.2318029e+02   4.2581510e+02
   6.1441745e+02   5.7901945e+02   5.5254812e+02   5.5210228e+02   4.2582875e+02
   6.2752838e+02   5.9089503e+02   5.5035138e+02   5.4455540e+02   4.2574709e+02
   6.3034340e+02   5.9379696e+02   5.5777575e+02   5.5058657e+02   4.2578643e+02
   6.1379721e+02   5.7825501e+02   5.5323041e+02   5.5322462e+02   4.2583224e+02
   6.2925082e+02   5.8944909e+02   5.1326894e+02   5.0590118e+02   4.2306164e+02
   6.2226312e+02   5.8794145e+02   5.6017635e+02   5.5507286e+02   4.2581273e+02
   6.1434392e+02   5.7859462e+02   4.6521960e+02   4.6356500e+02   4.1976087e+02
   6.1379235e+02   5.7824685e+02   4.2638256e+02   4.1574426e+02   4.1342464e+02
   6.3152876e+02   5.9228068e+02   5.3713878e+02   5.3097956e+02   4.2549947e+02
   6.1824220e+02   5.8286421e+02   5.4542051e+02   5.4309336e+02   4.2578484e+02
   6.3458890e+02   5.9179766e+02   5.0554263e+02   4.9279967e+02   4.0414057e+02
   6.4987012e+02   5.9953623e+02   5.3425498e+02   5.2577099e+02   4.2519633e+02
   6.1650164e+02   5.8185035e+02   5.5942529e+02   5.5732186e+02   4.2582500e+02
   6.2430387e+02   5.8690054e+02   5.2581531e+02   5.2139740e+02   4.2532916e+02
   6.1379831e+02   5.7825044e+02   4.5455868e+02   4.5450615e+02   4.2568763e+02
   6.1746362e+02   5.8231018e+02   5.4999395e+02   5.4785778e+02   4.2580712e+02
   6.1440389e+02   5.7889621e+02   5.4179233e+02   5.4144823e+02   4.2582321e+02
   6.4607735e+02   6.0086680e+02   5.5325901e+02   5.4439653e+02   4.2572018e+02
   6.1472091e+02   5.7882828e+02   4.6514149e+02   4.6230045e+02   3.8419807e+02
   6.3918019e+02   5.9581748e+02   5.3323192e+02   5.2576792e+02   4.2525465e+02
   6.5599784e+02   6.1665282e+02   5.8575113e+02   5.6866992e+02   4.2583389e+02
   6.1515098e+02   5.7912260e+02   4.7102684e+02   4.6788648e+02   3.9805703e+02
   6.1678827e+02   5.8076479e+02   5.1532878e+02   5.1371474e+02   4.2546513e+02
   6.7003538e+02   6.0257890e+02   5.4167350e+02   5.3271712e+02   4.2545750e+02
   6.1432546e+02   5.7873452e+02   5.2437181e+02   5.2409409e+02   4.2580274e+02
   6.1390620e+02   5.7841584e+02   5.5903774e+02   5.5893035e+02   4.2583209e+02
   6.2927974e+02   5.9036480e+02   5.2924138e+02   5.2349392e+02   4.2528565e+02
   6.1400466e+02   5.7845271e+02   5.3100964e+02   5.3089809e+02   4.2582482e+02
   6.7662517e+02   6.4020144e+02   6.0548436e+02   5.7674352e+02   4.2583211e+02
   6.1379135e+02   5.7824600e+02   4.2613306e+02   4.0634948e+02   3.8252104e+02
   6.5660530e+02   6.0090532e+02   5.3518708e+02   5.2640263e+02   4.2521003e+02
   6.1430197e+02   5.7869851e+02   5.1963745e+02   5.1936196e+02   4.2579171e+02
   6.2497797e+02   5.8623425e+02   4.9888045e+02   4.8891263e+02   3.9234405e+02
   6.1388618e+02   5.7835498e+02   5.4643764e+02   5.4637767e+02   4.2583135e+02
   6.2281366e+02   5.8578212e+02   5.2425082e+02   5.2029689e+02   4.2533949e+02
   6.1536013e+02   5.7965916e+02   5.2424127e+02   5.2344751e+02   4.2574563e+02
   6.1497711e+02   5.7935207e+02   5.2836122e+02   5.2776552e+02   4.2578280e+02
   6.1466949e+02   5.7906911e+02   5.2845286e+02   5.2800856e+02   4.2579604e+02
   6.4202752e+02   5.9609566e+02   5.2310235e+02   5.1440269e+02   4.2432727e+02
   6.7245721e+02   6.0121880e+02   5.2968129e+02   5.2032234e+02   4.2482255e+02
   6.1868302e+02   5.8344935e+02   5.4828972e+02   5.4566681e+02   4.2579201e+02
   6.8438226e+02   6.1844115e+02   5.8607205e+02   5.6870549e+02   4.2583376e+02
   6.2108266e+02   6.1732644e+02   6.0984109e+02   5.7799383e+02   4.2583161e+02
   6.1819424e+02   5.8267668e+02   5.4222788e+02   5.4003639e+02   4.2577002e+02
   6.8358979e+02   5.9992569e+02   5.1543085e+02   5.0298626e+02   4.2034238e+02
   6.1696780e+02   5.8053535e+02   4.8845704e+02   4.8433298e+02   4.1932126e+02
   6.1517010e+02   5.7918862e+02   4.7860992e+02   4.7618205e+02   4.2003245e+02
   6.1405688e+02   5.7841047e+02   4.5580472e+02   4.5438081e+02   4.2083609e+02
   6.1386446e+02   5.7829496e+02   4.7234317e+02   4.7218168e+02   4.2546442e+02
   6.1379632e+02   5.7825222e+02   5.3595409e+02   5.3595032e+02   4.2583199e+02
   6.2164116e+02   5.9228789e+02   5.7894803e+02   5.6935486e+02   4.2583246e+02
   6.6907681e+02   5.9934063e+02   5.1078561e+02   4.9568312e+02   4.0883950e+02
   6.1406060e+02   5.7841204e+02   4.4933030e+02   4.4692969e+02   4.1476998e+02
   7.0197028e+02   6.0854303e+02   5.6775326e+02   5.5596924e+02   4.2581031e+02
   6.7367406e+02   6.0939017e+02   5.7050955e+02   5.5809157e+02   4.2581850e+02
   6.1408769e+02   5.7842912e+02   4.5356461e+02   4.5172096e+02   4.1853220e+02
   6.3098551e+02   5.9241883e+02   5.4263017e+02   5.3648715e+02   4.2562717e+02
   6.4973810e+02   5.9919055e+02   5.3117355e+02   5.2253511e+02   4.2502057e+02
   6.1394299e+02   5.7836524e+02   4.9628737e+02   4.9613474e+02   4.2572883e+02
   6.1415420e+02   5.7846977e+02   4.5385442e+02   4.5162762e+02   4.1537659e+02
   6.1386892e+02   5.7829437e+02   4.5178828e+02   4.5123754e+02   4.2418194e+02
   6.1407290e+02   5.7841962e+02   4.5026194e+02   4.4794766e+02   4.1539000e+02
   6.1748532e+02   5.8202309e+02   5.4303713e+02   5.4113765e+02   4.2578334e+02
   6.4268101e+02   5.9799878e+02   5.4083081e+02   5.3296164e+02   4.2549607e+02
   6.2042695e+02   5.8803239e+02   5.7009387e+02   5.6392321e+02   4.2582963e+02
   6.7605950e+02   6.0241885e+02   5.3976132e+02   5.3079792e+02   4.2538859e+02
   6.1598901e+02   5.8024838e+02   5.2698363e+02   5.2589343e+02   4.2573250e+02
   6.1626925e+02   5.8032316e+02   5.1409458e+02   5.1272464e+02   4.2549042e+02
   6.1407354e+02   5.7849985e+02   5.2125145e+02   5.2110110e+02   4.2581241e+02
   6.1466153e+02   5.7907683e+02   5.3080474e+02   5.3036061e+02   4.2580109e+02
   6.1506238e+02   5.7932966e+02   5.1478895e+02   5.1407802e+02   4.2567109e+02
   6.7409369e+02   6.0812448e+02   5.6709404e+02   5.5547758e+02   4.2580792e+02
   6.1514783e+02   5.7913452e+02   4.7311575e+02   4.7021549e+02   4.1348874e+02
   6.1393885e+02   5.7833559e+02   4.3970116e+02   4.3599872e+02   3.9621309e+02
   6.7554107e+02   6.3063127e+02   5.9867428e+02   5.7474155e+02   4.2583297e+02
   6.2161940e+02   5.9100387e+02   5.7583661e+02   5.6742064e+02   4.2583192e+02
   6.2247093e+02   5.8521643e+02   5.1567470e+02   5.1137638e+02   4.2472550e+02
   6.7204487e+02   6.2481835e+02   5.9343591e+02   5.7263142e+02   4.2583416e+02
   6.6334426e+02   6.0513374e+02   5.5799935e+02   5.4797578e+02   4.2575656e+02
   6.1477749e+02   5.7896806e+02   4.8722780e+02   4.8590199e+02   4.2420020e+02
   6.2151746e+02   5.8742290e+02   5.6118875e+02   5.5623262e+02   4.2581654e+02
   6.5808364e+02   6.0181293e+02   5.4133185e+02   5.3253693e+02   4.2545608e+02
   6.1628135e+02   5.9539170e+02   5.9252457e+02   5.7695593e+02   4.2583258e+02
   6.1872156e+02   5.8196001e+02   4.9622008e+02   4.9131174e+02   4.2100534e+02
   6.1527433e+02   5.7952382e+02   5.1707314e+02   5.1626070e+02   4.2568184e+02
   6.1393773e+02   5.7836780e+02   5.0712973e+02   5.0702913e+02   4.2579340e+02
