# Supplementary material for: Rethinking Colour Constancy
Source: PLoS One. 2015 Sep 10;10(9):e0135029. doi: 10.1371/journal.pone.0135029 (PMC4565710; doi:10.1371/journal.pone.0135029)
Supplement: S1 Dataset — (ZIP) [file pone.0135029.s002.zip › 5-TransitionMetamerReflectanceData/NtoB_20munsells/fiveTr_20.txt]

   4.3217854e+02   4.4442190e+02   5.1467752e+02   5.2591587e+02   6.0337386e+02
   4.7316366e+02   4.9215362e+02   5.8372501e+02   6.0575041e+02   6.2999501e+02
   4.7527564e+02   4.9756845e+02   5.2190483e+02   5.2531732e+02   6.0126724e+02
   4.4473622e+02   4.5472123e+02   5.2251119e+02   5.3257200e+02   6.0402259e+02
   4.1831058e+02   4.1956682e+02   4.7732124e+02   5.0436047e+02   6.0070821e+02
   4.0470379e+02   4.1736505e+02   4.7823047e+02   5.0469904e+02   6.0077071e+02
   4.6138062e+02   4.7191665e+02   5.7211342e+02   5.9113129e+02   6.2449426e+02
   4.4742371e+02   4.5088040e+02   4.8321075e+02   5.0647234e+02   6.0102859e+02
   4.3264312e+02   4.4539443e+02   5.6868060e+02   5.8781516e+02   6.2415081e+02
   4.6516339e+02   4.7675981e+02   5.2965034e+02   5.3796566e+02   6.0376980e+02
   4.4400013e+02   4.5363724e+02   5.1206047e+02   5.2345239e+02   6.0293853e+02
   4.4286879e+02   4.5319278e+02   5.3073078e+02   5.4056963e+02   6.0518820e+02
   4.0887297e+02   4.1243284e+02   4.7727217e+02   5.0434340e+02   6.0070524e+02
   4.3136826e+02   4.4452431e+02   5.5166944e+02   5.6366322e+02   6.1065153e+02
   4.7588540e+02   5.0019365e+02   5.6959975e+02   5.7317054e+02   6.0368750e+02
   3.8950638e+02   4.3800973e+02   5.5140351e+02   5.6349345e+02   6.1076823e+02
   4.4780038e+02   4.4874127e+02   4.7849523e+02   5.0473141e+02   6.0076650e+02
   4.3408074e+02   4.3706355e+02   4.8064163e+02   5.0559428e+02   6.0091759e+02
   4.4497494e+02   4.5459074e+02   5.1319679e+02   5.2436957e+02   6.0302358e+02
   4.5616182e+02   4.6600101e+02   5.4062741e+02   5.5022634e+02   6.0628465e+02
   4.5374124e+02   4.6289642e+02   5.1207217e+02   5.2307133e+02   6.0268215e+02
   4.2514899e+02   4.4126791e+02   5.7474603e+02   6.0186300e+02   6.4221979e+02
   4.2701356e+02   4.4175197e+02   5.2405044e+02   5.3434734e+02   6.0451675e+02
   4.3586125e+02   4.4761169e+02   5.3899168e+02   5.4922800e+02   6.0685512e+02
   4.2998659e+02   4.3912010e+02   4.9133063e+02   5.1025261e+02   6.0159958e+02
   4.7689303e+02   5.0389065e+02   5.9992869e+02   6.4497949e+02   6.4754384e+02
   4.5204940e+02   4.6169348e+02   5.2706207e+02   5.3661791e+02   6.0433875e+02
   4.2682867e+02   4.4196141e+02   5.4672411e+02   5.5790360e+02   6.0900565e+02
   4.7692591e+02   5.0402071e+02   5.5579314e+02   5.5593548e+02   6.0076939e+02
   4.4644133e+02   4.5656747e+02   5.6310070e+02   5.7831838e+02   6.1670512e+02
   4.2459198e+02   4.4103663e+02   5.5535686e+02   5.6839189e+02   6.1250072e+02
   4.7215581e+02   4.8970235e+02   5.6772196e+02   5.7767521e+02   6.1038663e+02
   4.7542070e+02   4.9864209e+02   5.6683588e+02   5.7125070e+02   6.0427840e+02
   4.2272152e+02   4.4038096e+02   5.7375455e+02   5.9896549e+02   6.3731954e+02
   4.2266596e+02   4.4035159e+02   5.5563645e+02   5.6877206e+02   6.1267617e+02
   4.2881294e+02   4.4301439e+02   5.7571816e+02   6.0524301e+02   6.4960401e+02
   3.9084098e+02   3.9975646e+02   4.7701908e+02   5.0425094e+02   6.0068807e+02
   4.0724253e+02   4.3805577e+02   5.3563653e+02   5.4590743e+02   6.0642025e+02
   4.4774194e+02   4.5511524e+02   4.9622074e+02   5.1241926e+02   6.0173495e+02
   4.1071586e+02   4.3018773e+02   4.8632075e+02   5.0802974e+02   6.0131595e+02
   4.1170784e+02   4.3719329e+02   5.0946100e+02   5.2174416e+02   6.0295586e+02
   4.5245234e+02   4.5579948e+02   4.8320412e+02   5.0637285e+02   6.0099514e+02
   4.3594840e+02   4.4627617e+02   5.0493356e+02   5.1816911e+02   6.0245999e+02
   4.2974898e+02   4.3366596e+02   4.8110662e+02   5.0579935e+02   6.0095435e+02
   4.1696246e+02   4.3789554e+02   5.1037609e+02   5.2245539e+02   6.0303282e+02
   4.6160386e+02   4.7216718e+02   5.5105164e+02   5.6130951e+02   6.0835172e+02
   4.7119069e+02   4.8753536e+02   5.8301130e+02   6.1392288e+02   6.4622398e+02
   4.3560722e+02   4.4127784e+02   4.8579704e+02   5.0769021e+02   6.0123806e+02
   4.6729852e+02   4.7996612e+02   5.2641006e+02   5.3432430e+02   6.0316348e+02
   4.3395358e+02   4.4631379e+02   5.7659448e+02   6.0886147e+02   6.7416240e+02
   4.7691751e+02   5.0398441e+02   5.4734706e+02   5.4749586e+02   6.0075499e+02
   4.6949082e+02   4.8408124e+02   5.4800784e+02   5.5588615e+02   6.0559814e+02
   4.3842612e+02   4.4967869e+02   5.6278164e+02   5.7823833e+02   6.1705633e+02
   4.2886939e+02   4.4087975e+02   5.0136479e+02   5.1583372e+02   6.0225312e+02
   4.5373591e+02   4.6360783e+02   5.7765690e+02   6.1015231e+02   6.6402348e+02
   4.0988498e+02   4.3809170e+02   5.3106678e+02   5.4124588e+02   6.0561377e+02
   3.9398219e+02   4.3790643e+02   5.3640046e+02   5.4669853e+02   6.0657124e+02
   4.4121084e+02   4.5194204e+02   5.7223109e+02   5.9429022e+02   6.3031212e+02
   4.5093220e+02   4.6061472e+02   5.2914796e+02   5.3872192e+02   6.0466769e+02
   4.4530370e+02   4.5538679e+02   5.3120708e+02   5.4097156e+02   6.0518318e+02
   4.5706247e+02   4.6700825e+02   5.5854384e+02   5.7127529e+02   6.1226801e+02
   4.2260341e+02   4.2514995e+02   4.7826942e+02   5.0470835e+02   6.0077081e+02
   4.6827007e+02   4.8193614e+02   5.8140404e+02   6.1600775e+02   7.2784720e+02
   4.2532198e+02   4.4096042e+02   5.2286814e+02   5.3324557e+02   6.0437504e+02
   4.3762727e+02   4.4904199e+02   5.6864675e+02   5.8756699e+02   6.2373622e+02
   4.3067965e+02   4.4409125e+02   5.5273398e+02   5.6498996e+02   6.1111519e+02
   4.3228318e+02   4.4514347e+02   5.5869856e+02   5.7274823e+02   6.1428584e+02
   4.7696138e+02   5.0416393e+02   5.5951278e+02   5.5956484e+02   6.0071865e+02
   4.2511553e+02   4.2757067e+02   4.7858801e+02   5.0482600e+02   6.0079095e+02
   4.6814176e+02   4.8171517e+02   5.8043765e+02   6.1043322e+02   6.4601295e+02
   4.4921454e+02   4.5880270e+02   5.2068421e+02   5.3074220e+02   6.0367621e+02
   3.8615745e+02   4.2737422e+02   4.8351638e+02   5.0683662e+02   6.0113274e+02
   4.7695405e+02   5.0292713e+02   5.0374095e+02   5.0500706e+02   6.0068868e+02
   4.4113836e+02   4.5188162e+02   5.7426785e+02   5.9944221e+02   6.3710727e+02
   4.5631519e+02   4.6605439e+02   5.3025908e+02   5.3953395e+02   6.0455505e+02
   4.7339444e+02   4.9274632e+02   5.8685861e+02   6.2379538e+02   7.2923664e+02
   4.5077247e+02   4.6064454e+02   5.7691515e+02   6.0738777e+02   6.5157505e+02
   4.3086736e+02   4.3096861e+02   4.7707403e+02   5.0426994e+02   6.0069121e+02
   4.3291128e+02   4.4557879e+02   5.7609008e+02   6.0655805e+02   6.5317932e+02
   4.7621123e+02   5.0131917e+02   5.5626278e+02   5.5810004e+02   6.0183300e+02
   4.7654171e+02   5.0247822e+02   5.3933998e+02   5.4029037e+02   6.0103627e+02
   4.7475540e+02   4.9605304e+02   5.2531874e+02   5.2921365e+02   6.0154739e+02
   4.6657249e+02   4.7915194e+02   5.6834838e+02   5.8280932e+02   6.1648732e+02
   4.2068172e+02   4.3975705e+02   5.5414148e+02   5.6686987e+02   6.1192918e+02
   4.4739257e+02   4.5743745e+02   5.6092839e+02   5.7522918e+02   6.1492352e+02
   4.3432287e+02   4.4657899e+02   5.6966639e+02   5.8951410e+02   6.2566089e+02
   4.5725036e+02   4.6643832e+02   5.1147892e+02   5.2237318e+02   6.0251102e+02
   4.6712385e+02   4.8002495e+02   5.7880554e+02   6.0478517e+02   6.3791938e+02
   4.4321804e+02   4.5366469e+02   5.5679687e+02   5.6984608e+02   6.1261793e+02
   4.2081110e+02   4.2459875e+02   4.7870458e+02   5.0487371e+02   6.0080059e+02
   4.6715189e+02   4.7995713e+02   5.3917560e+02   5.4716404e+02   6.0469771e+02
   4.7573277e+02   4.9962472e+02   5.4836701e+02   5.5090654e+02   6.0198631e+02
   4.3413220e+02   4.3421200e+02   4.7706647e+02   5.0426715e+02   6.0069122e+02
   4.7629042e+02   5.0136453e+02   5.2681742e+02   5.2836266e+02   6.0100969e+02
   4.1379613e+02   4.3749746e+02   5.1046852e+02   5.2253574e+02   6.0304661e+02
   4.3628576e+02   4.4799875e+02   5.5425514e+02   5.6678594e+02   6.1164183e+02
   4.5965132e+02   4.6963915e+02   5.2872671e+02   5.3776586e+02   6.0414619e+02
   4.2257673e+02   4.4018234e+02   5.3464951e+02   5.4485700e+02   6.0619087e+02
   4.7644951e+02   5.0203888e+02   5.3020900e+02   5.3138906e+02   6.0097982e+02
   4.7686708e+02   5.0373756e+02   5.2760100e+02   5.2788333e+02   6.0074310e+02
   4.7453805e+02   4.9590602e+02   5.8925889e+02   6.2694032e+02   6.6361759e+02
   4.2023089e+02   4.3964473e+02   5.5595015e+02   5.6920078e+02   6.1287333e+02
   3.8830439e+02   3.9514101e+02   4.7699461e+02   5.0424243e+02   6.0068652e+02
   4.1616265e+02   4.3852893e+02   5.2414244e+02   5.3449090e+02   6.0458281e+02
   4.1111570e+02   4.3832997e+02   5.4518384e+02   5.5623757e+02   6.0864790e+02
   4.7110011e+02   4.8687434e+02   5.2570301e+02   5.3231490e+02   6.0249127e+02
   4.5116265e+02   4.6102476e+02   5.6027669e+02   5.7409784e+02   6.1409401e+02
   4.2693741e+02   4.4200049e+02   5.4447593e+02   5.5537679e+02   6.0835043e+02
   4.6532564e+02   4.7714805e+02   5.3977795e+02   5.4822213e+02   6.0512168e+02
   4.4597268e+02   4.5576640e+02   5.1983667e+02   5.3009025e+02   6.0367795e+02
   4.3048321e+02   4.4373275e+02   5.2719368e+02   5.3731912e+02   6.0491158e+02
   4.7554557e+02   4.9799245e+02   5.1536253e+02   5.1896470e+02   6.0103934e+02
   4.7583229e+02   5.0001041e+02   5.8804831e+02   5.9906767e+02   6.1444594e+02
   4.3792990e+02   4.4095786e+02   4.8128683e+02   5.0582548e+02   6.0095109e+02
   4.2265096e+02   4.3695524e+02   4.9660549e+02   5.1305448e+02   6.0195842e+02
   4.6895415e+02   4.8314597e+02   5.8173255e+02   6.1581930e+02   6.6341214e+02
   4.7413015e+02   4.9450640e+02   5.3569143e+02   5.4003703e+02   6.0228983e+02
   4.4980112e+02   4.5957217e+02   5.3265517e+02   5.4226652e+02   6.0523343e+02
   4.5713038e+02   4.6706446e+02   5.5071742e+02   5.6142294e+02   6.0883093e+02
   4.7449042e+02   4.9576697e+02   5.7710901e+02   5.8657349e+02   6.1125891e+02
   4.3088527e+02   4.3185265e+02   4.7792197e+02   5.0457268e+02   6.0074543e+02
   4.3503939e+02   4.4671806e+02   5.2127207e+02   5.3165727e+02   6.0407113e+02
   4.3848103e+02   4.4915887e+02   5.1554130e+02   5.2655039e+02   6.0338074e+02
   3.8940905e+02   4.3801459e+02   5.5296339e+02   5.6542386e+02   6.1143562e+02
   4.4098480e+02   4.5175443e+02   5.7689176e+02   6.0942574e+02   6.9501615e+02
   4.4769877e+02   4.5744788e+02   5.2398588e+02   5.3385699e+02   6.0411490e+02
   4.6345215e+02   4.7021578e+02   4.9211245e+02   5.0945155e+02   6.0122478e+02
   4.2688413e+02   4.4053154e+02   5.0619451e+02   5.1920450e+02   6.0263090e+02
   4.2959785e+02   4.3059590e+02   4.7787697e+02   5.0455720e+02   6.0074287e+02
   4.2361294e+02   4.4068652e+02   5.7101324e+02   5.9242386e+02   6.2887771e+02
   4.5742927e+02   4.6738905e+02   5.5413960e+02   5.6555615e+02   6.1005624e+02
   4.7513831e+02   4.9701802e+02   5.2014288e+02   5.2385394e+02   6.0125506e+02
   4.7573853e+02   4.9969177e+02   5.9256473e+02   6.2392570e+02   6.3868090e+02
   4.2385785e+02   4.4077443e+02   5.7024189e+02   5.9088628e+02   6.2726358e+02
   4.3064774e+02   4.4367538e+02   5.2064606e+02   5.3115120e+02   6.0405079e+02
   4.7112838e+02   4.8740337e+02   5.6816561e+02   5.7935338e+02   6.1204296e+02
   4.7164624e+02   4.8830073e+02   5.3459527e+02   5.4077567e+02   6.0308842e+02
   4.3910806e+02   4.3921612e+02   4.7712003e+02   5.0428428e+02   6.0069359e+02
   4.5158621e+02   4.6131199e+02   5.3283716e+02   5.4237176e+02   6.0517891e+02
   4.6618666e+02   4.7817469e+02   5.2448817e+02   5.3276042e+02   6.0311229e+02
   4.3289949e+02   4.4546666e+02   5.3733611e+02   5.4752581e+02   6.0657720e+02
   4.6590275e+02   4.7787143e+02   5.2995989e+02   5.3812686e+02   6.0371559e+02
   4.3662355e+02   4.4826480e+02   5.7525436e+02   6.0290987e+02   6.4353863e+02
   4.6358410e+02   4.7366848e+02   5.1021133e+02   5.2071988e+02   6.0213162e+02
   3.8010943e+02   3.8332856e+02   4.7698030e+02   5.0423717e+02   6.0068533e+02
   4.0450442e+02   4.3800061e+02   5.3728812e+02   5.4762080e+02   6.0674572e+02
   4.6786197e+02   4.8123969e+02   5.7922687e+02   6.0523453e+02   6.3783109e+02
   4.4205680e+02   4.5255073e+02   5.3615302e+02   5.4610775e+02   6.0612277e+02
   4.2518445e+02   4.3983035e+02   5.0684440e+02   5.1969687e+02   6.0269313e+02
   4.5186773e+02   4.6122869e+02   5.1616057e+02   5.2664997e+02   6.0311890e+02
   4.2637934e+02   4.4179365e+02   5.7603739e+02   6.0677375e+02   6.5472390e+02
   4.6802679e+02   4.8151872e+02   5.8068694e+02   6.1219233e+02   6.5033658e+02
   4.7630541e+02   5.0167236e+02   5.8318823e+02   5.8754085e+02   6.0538222e+02
   4.6692486e+02   4.7970693e+02   5.8059783e+02   6.1457896e+02   6.7070259e+02
   4.7691823e+02   4.9652296e+02   4.9683278e+02   5.0444193e+02   6.0069065e+02
   4.2883732e+02   4.4302797e+02   5.7463090e+02   6.0135912e+02   6.4115551e+02
   4.5843829e+02   4.5852218e+02   4.7711749e+02   5.0427415e+02   6.0069086e+02
   4.4903191e+02   4.5893542e+02   5.4383502e+02   5.5413258e+02   6.0747692e+02
   4.4748866e+02   4.5690767e+02   5.1365584e+02   5.2467376e+02   6.0300746e+02
   4.2838953e+02   4.4179508e+02   5.1046119e+02   5.2245495e+02   6.0299372e+02
   4.6860423e+02   4.8252049e+02   5.7931529e+02   6.0416522e+02   6.3559791e+02
   4.7681177e+02   5.0357228e+02   5.8932923e+02   5.9120798e+02   6.0270434e+02
   3.8401392e+02   4.3754523e+02   5.2073427e+02   5.3133992e+02   6.0415937e+02
   4.7185617e+02   4.8853358e+02   5.2597971e+02   5.3218399e+02   6.0235532e+02
   4.3084195e+02   4.4420895e+02   5.7657984e+02   6.0907512e+02   7.3222481e+02
   4.1138349e+02   4.3822771e+02   5.3350870e+02   5.4372263e+02   6.0602723e+02
   4.1892722e+02   4.3868342e+02   5.1602021e+02   5.2718159e+02   6.0359940e+02
   4.7050055e+02   4.8605847e+02   5.5120240e+02   5.5889513e+02   6.0584724e+02
   4.5481242e+02   4.6468303e+02   5.7673326e+02   6.0531964e+02   6.4516697e+02
   4.4028348e+02   4.4644844e+02   4.8882855e+02   5.0894024e+02   6.0139417e+02
   4.5717252e+02   4.6676255e+02   5.2045376e+02   5.3012051e+02   6.0333979e+02
   4.5509780e+02   4.6469621e+02   5.2409991e+02   5.3362472e+02   6.0384028e+02
   4.3224632e+02   4.4510978e+02   5.5383400e+02   5.6634295e+02   6.1157387e+02
   4.6991296e+02   4.8475931e+02   5.3663048e+02   5.4363227e+02   6.0375306e+02
   4.3091944e+02   4.4421326e+02   5.4540952e+02   5.5636801e+02   6.0854576e+02
   4.3868651e+02   4.4938801e+02   5.1696628e+02   5.2777224e+02   6.0352625e+02
   4.7697720e+02   5.0422732e+02   5.3282109e+02   5.3282652e+02   6.0068680e+02
   4.7291399e+02   4.9152648e+02   5.8493942e+02   6.1405195e+02   6.4081077e+02
   4.4806873e+02   4.5802184e+02   5.4308941e+02   5.5335888e+02   6.0734643e+02
   3.9816945e+02   4.3763477e+02   5.2257424e+02   5.3302760e+02   6.0439102e+02
   4.3564043e+02   4.4679590e+02   5.1283151e+02   5.2428878e+02   6.0314881e+02
   4.7676372e+02   5.0338304e+02   5.6263475e+02   5.6329222e+02   6.0113077e+02
   4.7085708e+02   4.8599372e+02   5.1779716e+02   5.2516420e+02   6.0198669e+02
   4.7490627e+02   4.8463616e+02   4.8861122e+02   5.0552000e+02   6.0077078e+02
   4.5123392e+02   4.6059397e+02   5.1607006e+02   5.2660095e+02   6.0313102e+02
   4.7359804e+02   4.9305323e+02   5.3556665e+02   5.4039807e+02   6.0250342e+02
   4.4273330e+02   4.4300625e+02   4.7737741e+02   5.0436869e+02   6.0070806e+02
   4.7418265e+02   4.9479312e+02   5.4553599e+02   5.5002857e+02   6.0297803e+02
   4.2297802e+02   4.4021723e+02   5.2877143e+02   5.3893825e+02   6.0521229e+02
   4.6470846e+02   4.7608088e+02   5.2893988e+02   5.3734600e+02   6.0373984e+02
   4.7677124e+02   5.0340599e+02   5.5328229e+02   5.5380382e+02   6.0097602e+02
   4.7610261e+02   5.0094487e+02   5.9408350e+02   6.2307656e+02   6.3407598e+02
   4.0685324e+02   4.3747178e+02   5.1564857e+02   5.2688207e+02   6.0357609e+02
   4.4977958e+02   4.5737195e+02   4.9796419e+02   5.1330720e+02   6.0179880e+02
   4.6360742e+02   4.7477016e+02   5.5754313e+02   5.6894968e+02   6.1044521e+02
   4.6331711e+02   4.7418039e+02   5.3090744e+02   5.3951030e+02   6.0411829e+02
   4.7387612e+02   4.9402841e+02   5.7658996e+02   5.8741562e+02   6.1306376e+02
   4.1878927e+02   4.1930975e+02   4.7712300e+02   5.0428859e+02   6.0069514e+02
   4.2478278e+02   4.3348424e+02   4.8561836e+02   5.0769597e+02   6.0125708e+02
   4.4157401e+02   4.5224512e+02   5.6801636e+02   5.8628870e+02   6.2242562e+02
   4.5141161e+02   4.6127461e+02   5.7757842e+02   6.1056444e+02   7.2472316e+02
   4.5843531e+02   4.6848224e+02   5.6545248e+02   5.8062230e+02   6.1700504e+02
   4.3375534e+02   4.3380469e+02   4.7703248e+02   5.0425527e+02   6.0068864e+02
   4.3887590e+02   4.5004086e+02   5.6132623e+02   5.7617448e+02   6.1585211e+02
   4.4008084e+02   4.4910927e+02   5.0126053e+02   5.1558312e+02   6.0214968e+02
   4.4485517e+02   4.5513979e+02   5.5824044e+02   5.7171729e+02   6.1335192e+02
   4.7694807e+02   5.0411056e+02   6.0042437e+02   6.6661793e+02   6.9631774e+02
   4.5423551e+02   4.6410539e+02   5.7730402e+02   6.0814476e+02   6.5247873e+02
   4.3920031e+02   4.5022185e+02   5.3878233e+02   5.4893176e+02   6.0672387e+02
   4.2480603e+02   4.4112741e+02   5.5975838e+02   5.7431408e+02   6.1520185e+02
   4.3866314e+02   4.4967009e+02   5.2906015e+02   5.3902103e+02   6.0504611e+02
   3.8008513e+02   4.3750448e+02   5.1968412e+02   5.3039127e+02   6.0403214e+02
   4.0658502e+02   4.3797336e+02   5.3167248e+02   5.4185626e+02   6.0571629e+02
   4.4858944e+02   4.5854935e+02   5.5307781e+02   5.6485205e+02   6.1044991e+02
   4.2728594e+02   4.4211094e+02   5.3735195e+02   5.4761297e+02   6.0666546e+02
   3.8502784e+02   3.9194993e+02   4.7698958e+02   5.0424023e+02   6.0068590e+02
   4.5321939e+02   4.6303205e+02   5.4139029e+02   5.5124447e+02   6.0665037e+02
   4.1580669e+02   4.3872142e+02   5.3681576e+02   5.4711560e+02   6.0663483e+02
   4.2801182e+02   4.4210973e+02   5.1914961e+02   5.2983369e+02   6.0389901e+02
   4.7178460e+02   4.7819927e+02   4.8586169e+02   5.0590180e+02   6.0082928e+02
   4.7688676e+02   5.0383409e+02   5.3084040e+02   5.3106504e+02   6.0074052e+02
   4.5950248e+02   4.6077215e+02   4.7914357e+02   5.0484516e+02   6.0076960e+02
   4.3429908e+02   4.3612183e+02   4.7911520e+02   5.0500584e+02   6.0081945e+02
   4.7692779e+02   5.0402924e+02   5.7481548e+02   5.7504750e+02   6.0088567e+02
   4.3537842e+02   4.4710256e+02   5.2726564e+02   5.3731711e+02   6.0485002e+02
   4.7696362e+02   5.0417286e+02   6.0025840e+02   6.0747799e+02   6.0800463e+02
   4.7684335e+02   5.0369454e+02   5.9830416e+02   6.0930859e+02   6.1240560e+02
   4.5765861e+02   4.6762653e+02   5.5145459e+02   5.6224829e+02   6.0901956e+02
   4.7693131e+02   5.0404403e+02   5.9650600e+02   5.9829657e+02   6.0255507e+02
   4.5870601e+02   4.6878021e+02   5.6868189e+02   5.8571784e+02   6.2036864e+02
   4.2530801e+02   4.3894448e+02   5.0089141e+02   5.1556365e+02   6.0223664e+02
   4.1116487e+02   4.1140262e+02   4.7700141e+02   5.0424448e+02   6.0068670e+02
   4.7696744e+02   5.0418839e+02   6.0058169e+02   6.5724777e+02   6.5814472e+02
   4.2351428e+02   4.2611348e+02   4.7842926e+02   5.0476738e+02   6.0078131e+02
   3.9448849e+02   4.3734233e+02   5.1597388e+02   5.2716406e+02   6.0361327e+02
   4.5773258e+02   4.6772372e+02   5.7559163e+02   6.0045128e+02   6.3610224e+02
   4.1758673e+02   4.3910702e+02   5.6123062e+02   5.7642068e+02   6.1639867e+02
   4.5037746e+02   4.6026131e+02   5.6377475e+02   5.7901733e+02   6.1684943e+02
   4.7192435e+02   4.8916413e+02   5.6398677e+02   5.7314045e+02   6.0882284e+02
   4.3869145e+02   4.4989303e+02   5.6355070e+02   5.7933112e+02   6.1770882e+02
   4.3263396e+02   4.4538730e+02   5.7629240e+02   6.0752324e+02   6.5727164e+02
   4.7641566e+02   5.0207210e+02   5.9661244e+02   6.4173876e+02   6.6079772e+02
   4.6997445e+02   4.8482658e+02   5.3376183e+02   5.4072717e+02   6.0343241e+02
   4.4101613e+02   4.5163505e+02   5.3244131e+02   5.4233678e+02   6.0551209e+02
   4.1609303e+02   4.3554810e+02   4.9752231e+02   5.1358962e+02   6.0203075e+02
   4.7663266e+02   5.0287986e+02   5.9596232e+02   6.0925045e+02   6.1550868e+02
   4.7696142e+02   5.0239037e+02   5.0278643e+02   5.0460120e+02   6.0068748e+02
   4.7689942e+02   5.0391594e+02   5.6454905e+02   5.6481015e+02   6.0086811e+02
   4.3398808e+02   4.4565749e+02   5.1408825e+02   5.2538197e+02   6.0329350e+02
   4.0236426e+02   4.1542923e+02   4.7791161e+02   5.0457928e+02   6.0074915e+02
   4.5646853e+02   4.6544361e+02   5.0920280e+02   5.2061563e+02   6.0236104e+02
   4.3782309e+02   4.4900054e+02   5.2942658e+02   5.3940022e+02   6.0511883e+02
   4.5088615e+02   4.6055325e+02   5.2809342e+02   5.3768191e+02   6.0452492e+02
   4.4766345e+02   4.5767862e+02   5.5323130e+02   5.6508983e+02   6.1058037e+02
   4.7677745e+02   5.0343660e+02   5.9686164e+02   6.0601750e+02   6.1082555e+02
   4.2021425e+02   4.3954675e+02   5.3870855e+02   5.4909693e+02   6.0700652e+02
   4.7697760e+02   5.0422897e+02   5.9840348e+02   5.9854121e+02   6.0082552e+02
   4.3564342e+02   4.4738055e+02   5.3247079e+02   5.4248113e+02   6.0564328e+02
   4.5847940e+02   4.5884004e+02   4.7757885e+02   5.0440084e+02   6.0070923e+02
   4.7658118e+02   5.0253761e+02   5.2806503e+02   5.2899605e+02   6.0088891e+02
   4.7345120e+02   4.9102368e+02   5.1057883e+02   5.1742114e+02   6.0127803e+02
   4.2945600e+02   4.4337684e+02   5.6784580e+02   5.8646343e+02   6.2304925e+02
   4.7422483e+02   4.9499775e+02   5.8329399e+02   5.9876773e+02   6.2056190e+02
   4.7632733e+02   5.0174857e+02   5.9541914e+02   6.2515911e+02   6.3406489e+02
   4.7674671e+02   5.0332002e+02   5.9159864e+02   5.9501163e+02   6.0451550e+02
   4.5096544e+02   4.6083342e+02   5.7541665e+02   6.0153904e+02   6.3918050e+02
   4.7583818e+02   5.0003156e+02   5.8719368e+02   5.9711278e+02   6.1301153e+02
   4.0221274e+02   4.2731368e+02   4.8335474e+02   5.0676830e+02   6.0112158e+02
   3.9793390e+02   4.0466180e+02   4.7707272e+02   5.0427096e+02   6.0069181e+02
   4.3486842e+02   4.4693746e+02   5.4716877e+02   5.5829027e+02   6.0898041e+02
   4.4028113e+02   4.5101519e+02   5.3111559e+02   5.4101874e+02   6.0531903e+02
   4.5521810e+02   4.6509477e+02   5.7289946e+02   5.9416309e+02   6.2870246e+02
   4.7472533e+02   4.9646545e+02   5.8982170e+02   6.2843177e+02   6.8611208e+02
   4.1126025e+02   4.3235816e+02   4.9013402e+02   5.0975457e+02   6.0155954e+02
   4.4253346e+02   4.5291853e+02   5.3221349e+02   5.4206610e+02   6.0543115e+02
   4.4226932e+02   4.5283763e+02   5.6879859e+02   5.8759078e+02   6.2351461e+02
   4.7298188e+02   4.9012559e+02   5.1215738e+02   5.1908945e+02   6.0140027e+02
   4.7541642e+02   4.9840809e+02   5.3408992e+02   5.3695584e+02   6.0160820e+02
   4.7697211e+02   5.0420694e+02   6.0061765e+02   6.4297520e+02   6.4316238e+02
   4.5939950e+02   4.6955494e+02   5.5777877e+02   5.6997656e+02   6.1146732e+02
   4.3825225e+02   4.4953172e+02   5.5630350e+02   5.6936747e+02   6.1261311e+02
   4.3735814e+02   4.3819807e+02   4.7805770e+02   5.0461143e+02   6.0075091e+02
   4.2732089e+02   4.4194318e+02   5.2577837e+02   5.3598969e+02   6.0474707e+02
   4.0833924e+02   4.3821047e+02   5.5028381e+02   5.6213416e+02   6.1032581e+02
   4.4820738e+02   4.5016724e+02   4.8026745e+02   5.0535019e+02   6.0086233e+02
   4.2202798e+02   4.3938130e+02   5.1416040e+02   5.2556698e+02   6.0339107e+02
   4.7217092e+02   4.8973606e+02   5.8487251e+02   6.2034822e+02   6.6756547e+02
   4.4465908e+02   4.5478834e+02   5.2990685e+02   5.3970160e+02   6.0500907e+02
   3.8161503e+02   4.3782499e+02   5.3188153e+02   5.4207054e+02   6.0575499e+02
   4.4795986e+02   4.4804847e+02   4.7711814e+02   5.0428079e+02   6.0069266e+02
   4.4918406e+02   4.5910210e+02   5.4944693e+02   5.6045320e+02   6.0907834e+02
   4.7445488e+02   4.9563583e+02   5.5491898e+02   5.5962235e+02   6.0377410e+02
   4.4709309e+02   4.5715533e+02   5.5638251e+02   5.6911979e+02   6.1212415e+02
   4.5778946e+02   4.6649648e+02   5.0581413e+02   5.1796271e+02   6.0207726e+02
   4.5153650e+02   4.6132002e+02   5.3873915e+02   5.4845887e+02   6.0620428e+02
   4.6411007e+02   4.7547781e+02   5.7899365e+02   6.1010182e+02   6.5102342e+02
   4.1284576e+02   4.1674547e+02   4.7757786e+02   5.0445461e+02   6.0072581e+02
   4.7013613e+02   4.8536853e+02   5.7887713e+02   5.9987848e+02   6.2876830e+02
   4.4315414e+02   4.4352106e+02   4.7752053e+02   5.0441621e+02   6.0071628e+02
   4.3116574e+02   4.4426479e+02   5.3354879e+02   5.4365064e+02   6.0590412e+02
   4.1272927e+02   4.3503146e+02   4.9719474e+02   5.1341102e+02   6.0201252e+02
   4.5618666e+02   4.6609411e+02   5.7065530e+02   5.8951375e+02   6.2395590e+02
   4.3765036e+02   4.3833066e+02   4.7785552e+02   5.0453922e+02   6.0073854e+02
   4.0651855e+02   4.3579550e+02   5.0210458e+02   5.1640369e+02   6.0235510e+02
   4.7476123e+02   4.9613532e+02   5.2713009e+02   5.3093489e+02   6.0161811e+02
   4.1394693e+02   4.3579875e+02   4.9973921e+02   5.1489476e+02   6.0218229e+02
   3.9960888e+02   4.3806526e+02   5.7348607e+02   5.9836346e+02   6.3655679e+02
   4.1950072e+02   4.3361342e+02   4.8990015e+02   5.0962822e+02   6.0153723e+02
   4.7693665e+02   5.0406504e+02   5.7323782e+02   5.7341664e+02   6.0083623e+02
   4.3211958e+02   4.4419420e+02   5.1181628e+02   5.2350386e+02   6.0308964e+02
   4.7672445e+02   5.0323142e+02   5.9625949e+02   6.0612296e+02   6.1174786e+02
   4.0103132e+02   4.0359915e+02   4.7701912e+02   5.0425078e+02   6.0068799e+02
   4.4432762e+02   4.5467028e+02   5.6990185e+02   5.8940383e+02   6.2503416e+02
   4.1667668e+02   4.1785820e+02   4.7722495e+02   5.0432587e+02   6.0070175e+02
   4.3620218e+02   4.3700248e+02   4.7795271e+02   5.0457636e+02   6.0074528e+02
   4.5779442e+02   4.6743742e+02   5.2108089e+02   5.3064961e+02   6.0337579e+02
   4.1854446e+02   4.3191112e+02   4.8704058e+02   5.0833261e+02   6.0135702e+02
   4.4390380e+02   4.5370084e+02   5.1465472e+02   5.2564688e+02   6.0318825e+02
   4.7533204e+02   4.9835506e+02   5.9159300e+02   6.2982073e+02   6.5604992e+02
   4.5689449e+02   4.6504339e+02   5.0169982e+02   5.1519987e+02   6.0185100e+02
   4.4992415e+02   4.5982730e+02   5.7746265e+02   6.1040570e+02   7.3871871e+02
   4.6554489e+02   4.7659907e+02   5.1237015e+02   5.2213930e+02   6.0215986e+02
   4.0622942e+02   4.3755668e+02   5.1758595e+02   5.2854538e+02   6.0378850e+02
   3.9971107e+02   4.0662479e+02   4.7712669e+02   5.0429051e+02   6.0069549e+02
   4.6653251e+02   4.7908953e+02   5.7508411e+02   5.9480351e+02   6.2624734e+02
   4.2911445e+02   4.4293538e+02   5.2771372e+02   5.3784449e+02   6.0500280e+02
   4.2161975e+02   4.4000823e+02   5.5006994e+02   5.6183951e+02   6.1019026e+02
   3.9899375e+02   4.3806046e+02   5.6448910e+02   5.8117862e+02   6.1932439e+02
   4.7628597e+02   5.0159989e+02   5.9590931e+02   6.4135997e+02   7.0033157e+02
   4.5516195e+02   4.5564370e+02   4.7777741e+02   5.0447034e+02   6.0072116e+02
   4.5689432e+02   4.6287310e+02   4.9079599e+02   5.0931815e+02   6.0130272e+02
   4.2443672e+02   4.4098717e+02   5.6238630e+02   5.7799776e+02   6.1725385e+02
   4.3700267e+02   4.3840905e+02   4.7880328e+02   5.0488188e+02   6.0079736e+02
   4.4714295e+02   4.5682855e+02   5.1971976e+02   5.2994550e+02   6.0363234e+02
   4.4003615e+02   4.4129883e+02   4.7873468e+02   5.0484679e+02   6.0079020e+02
   3.9985534e+02   4.3783019e+02   5.3005679e+02   5.4024744e+02   6.0545666e+02
   4.6730189e+02   4.8007585e+02   5.3103347e+02   5.3886691e+02   6.0364008e+02
   4.1289095e+02   4.3824609e+02   5.2780206e+02   5.3801465e+02   6.0510234e+02
   4.4436369e+02   4.5470262e+02   5.7319758e+02   5.9628183e+02   6.3247749e+02
   3.9841223e+02   4.3792083e+02   5.3625287e+02   5.4654551e+02   6.0654215e+02
   4.7695466e+02   5.0413719e+02   6.0048187e+02   6.7501224e+02   7.3619171e+02
   4.2452056e+02   4.2536808e+02   4.7744812e+02   5.0440527e+02   6.0071622e+02
   4.7311549e+02   4.9202789e+02   5.6241323e+02   5.6993691e+02   6.0686477e+02
   4.7658731e+02   5.0270882e+02   5.9517210e+02   6.0722959e+02   6.1443871e+02
   4.3187957e+02   4.3198344e+02   4.7708223e+02   5.0427279e+02   6.0069176e+02
   4.7697746e+02   5.0422841e+02   5.6935060e+02   5.6935867e+02   6.0069144e+02
   4.7403859e+02   4.9447377e+02   5.8648520e+02   6.1213021e+02   6.3406834e+02
   3.8923671e+02   4.3803386e+02   5.6989419e+02   5.9033569e+02   6.2683384e+02
   4.7313605e+02   4.9204182e+02   5.5127229e+02   5.5713911e+02   6.0434776e+02
   4.0051934e+02   4.0950009e+02   4.7725774e+02   5.0433819e+02   6.0070447e+02
   4.5598368e+02   4.6577655e+02   5.3590742e+02   5.4526549e+02   6.0542504e+02
   4.1672679e+02   4.3868560e+02   5.2725396e+02   5.3746986e+02   6.0501366e+02
   4.3475513e+02   4.4656591e+02   5.2342891e+02   5.3365956e+02   6.0434455e+02
   4.5027747e+02   4.5816573e+02   4.9991749e+02   5.1443073e+02   6.0190267e+02
   4.2199104e+02   4.3342391e+02   4.8777505e+02   5.0864640e+02   6.0139926e+02
   4.7316758e+02   4.9216380e+02   5.8642756e+02   6.2290503e+02   6.8097917e+02
   4.4303179e+02   4.5295506e+02   5.1534989e+02   5.2627298e+02   6.0327684e+02
   4.7675987e+02   5.0336839e+02   5.6516854e+02   5.6587865e+02   6.0119489e+02
   4.7607680e+02   5.0085810e+02   5.8627628e+02   5.9348919e+02   6.0931225e+02
   4.1405752e+02   4.3839478e+02   5.2929741e+02   5.3948825e+02   6.0532690e+02
   4.7411176e+02   4.9467825e+02   5.8810851e+02   6.2403811e+02   6.5590085e+02
   4.5026677e+02   4.5031735e+02   4.7706012e+02   5.0426137e+02   6.0068932e+02
   4.6762457e+02   4.7799166e+02   5.0092250e+02   5.1336294e+02   6.0141011e+02
   4.0320680e+02   4.1776015e+02   4.7835661e+02   5.0474686e+02   6.0077939e+02
   4.5254212e+02   4.6222901e+02   5.2947710e+02   5.3897125e+02   6.0464064e+02
   4.7635574e+02   5.0185182e+02   5.6540352e+02   5.6730916e+02   6.0210429e+02
   4.5297584e+02   4.6283874e+02   5.5516508e+02   5.6720768e+02   6.1099857e+02
   4.6600160e+02   4.7292102e+02   4.9092364e+02   5.0862303e+02   6.0111407e+02
   4.1406872e+02   4.3853636e+02   5.3860139e+02   5.4900040e+02   6.0700669e+02
   4.1840722e+02   4.1937996e+02   4.7724175e+02   5.0433143e+02   6.0070283e+02
   4.3364330e+02   4.4355611e+02   4.9859485e+02   5.1407514e+02   6.0203468e+02
   4.3451385e+02   4.4640311e+02   5.2396893e+02   5.3417497e+02   6.0441846e+02
   4.4092255e+02   4.5170183e+02   5.6189737e+02   5.7689648e+02   6.1617070e+02
   4.2787524e+02   4.4251507e+02   5.6426706e+02   5.8069432e+02   6.1886676e+02
   4.2320948e+02   4.4048702e+02   5.4401189e+02   5.5489455e+02   6.0826518e+02
   4.5229359e+02   4.5568143e+02   4.8329614e+02   5.0641132e+02   6.0100089e+02
   3.8900507e+02   4.3773551e+02   5.2723191e+02   5.3746421e+02   6.0502775e+02
   4.7665998e+02   5.0298657e+02   5.8430254e+02   5.8659978e+02   6.0306662e+02
   4.6004274e+02   4.6887498e+02   5.0537761e+02   5.1746062e+02   6.0197155e+02
   4.3920744e+02   4.5031116e+02   5.7335093e+02   5.9711683e+02   6.3396108e+02
   4.2475948e+02   4.4108400e+02   5.4940285e+02   5.6102389e+02   6.0991700e+02
   4.5118900e+02   4.5742303e+02   4.9171969e+02   5.0999801e+02   6.0143931e+02
   4.0971958e+02   4.2316724e+02   4.8008402e+02   5.0542051e+02   6.0089766e+02
   4.7657258e+02   5.0256174e+02   5.3404654e+02   5.3495839e+02   6.0095281e+02
   4.6206503e+02   4.7271679e+02   5.4568627e+02   5.5518440e+02   6.0680446e+02
   4.7670544e+02   5.0315828e+02   5.9694730e+02   6.1110317e+02   6.1609876e+02
   4.3021219e+02   4.3796539e+02   4.8787048e+02   5.0863958e+02   6.0138510e+02
   4.2617248e+02   4.4166820e+02   5.4819267e+02   5.5959430e+02   6.0948434e+02
   4.1875028e+02   4.3932150e+02   5.7622906e+02   6.0794280e+02   6.6237426e+02
   4.0209454e+02   4.3800401e+02   5.4121505e+02   5.5186275e+02   6.0761475e+02
   4.3339927e+02   4.4577446e+02   5.3362602e+02   5.4369683e+02   6.0588095e+02
   4.3337826e+02   4.4565615e+02   5.2720349e+02   5.3728870e+02   6.0487328e+02
   4.3266100e+02   4.4471062e+02   5.1398152e+02   5.2531104e+02   6.0329745e+02
   4.4424286e+02   4.5378584e+02   5.1104144e+02   5.2261432e+02   6.0284130e+02
   4.0633474e+02   4.3816828e+02   5.6069292e+02   5.7569182e+02   6.1602417e+02
   4.7590199e+02   5.0024813e+02   5.8936519e+02   6.0161576e+02   6.1598913e+02
   4.7668058e+02   5.0294430e+02   5.2792175e+02   5.2863745e+02   6.0083874e+02
   4.7693694e+02   5.0404528e+02   5.2746860e+02   5.2757807e+02   6.0070726e+02
   4.7376622e+02   4.9372865e+02   5.8690763e+02   6.1878483e+02   6.4495285e+02
   4.5992835e+02   4.7017533e+02   5.6970562e+02   5.8718349e+02   6.2130921e+02
   4.2052606e+02   4.3973043e+02   5.6455248e+02   5.8122339e+02   6.1929873e+02
   4.7659595e+02   5.0274247e+02   5.9716604e+02   6.2516409e+02   6.3080459e+02
   4.7639965e+02   5.0031277e+02   5.0856418e+02   5.1140647e+02   6.0078693e+02
   4.3600578e+02   4.3715885e+02   4.7839185e+02   5.0473411e+02   6.0077243e+02
   4.6132539e+02   4.7172833e+02   5.3599374e+02   5.4489759e+02   6.0501801e+02
   4.2719257e+02   4.4217449e+02   5.7616828e+02   6.0734055e+02   6.5723875e+02
   4.4589765e+02   4.5480422e+02   5.0572136e+02   5.1848381e+02   6.0237472e+02
   4.6464362e+02   4.7623722e+02   5.5907635e+02   5.7070757e+02   6.1089697e+02
   4.7398193e+02   4.9431691e+02   5.8799192e+02   6.2535797e+02   6.7893835e+02
   4.2336224e+02   4.2653696e+02   4.7879049e+02   5.0490446e+02   6.0080540e+02
   4.5261915e+02   4.6244629e+02   5.4454845e+02   5.5473711e+02   6.0743202e+02
   4.5644774e+02   4.6612748e+02   5.2619667e+02   5.3554035e+02   6.0402360e+02
   4.2637291e+02   4.4151342e+02   5.2675619e+02   5.3693708e+02   6.0489164e+02
   3.8728999e+02   4.3407164e+02   4.9579661e+02   5.1265130e+02   6.0192638e+02
   4.7593513e+02   5.0013531e+02   5.3135612e+02   5.3344711e+02   6.0126546e+02
   4.5100186e+02   4.6076791e+02   5.3615348e+02   5.4578952e+02   6.0575444e+02
   4.5201733e+02   4.6175065e+02   5.3335484e+02   5.4287640e+02   6.0523881e+02
   4.1646472e+02   4.3890931e+02   5.4998943e+02   5.6176696e+02   6.1019425e+02
   4.4553721e+02   4.5575564e+02   5.7603017e+02   6.0467265e+02   6.4602617e+02
   4.3910775e+02   4.4989379e+02   5.2217613e+02   5.3240834e+02   6.0411260e+02
   4.6441486e+02   4.7591339e+02   5.7413787e+02   5.9408264e+02   6.2646066e+02
   4.7297138e+02   4.9115851e+02   5.2545911e+02   5.3098356e+02   6.0206092e+02
   4.4360697e+02   4.4374906e+02   4.7718843e+02   5.0430509e+02   6.0069700e+02
   4.5311442e+02   4.6297744e+02   5.5494692e+02   5.6692294e+02   6.1088374e+02
   4.7062101e+02   4.8633947e+02   5.6463799e+02   5.7508840e+02   6.1044476e+02
   4.6533419e+02   4.7726060e+02   5.7990248e+02   6.1356077e+02   6.6841870e+02
   4.7661269e+02   5.0278965e+02   5.5057088e+02   5.5144750e+02   6.0113810e+02
   4.7652676e+02   5.0235511e+02   5.3134910e+02   5.3235939e+02   6.0095116e+02
   4.7320139e+02   4.8258243e+02   4.8979899e+02   5.0652852e+02   6.0085062e+02
   4.7603034e+02   5.0060706e+02   5.4140797e+02   5.4331262e+02   6.0146679e+02
   4.6519099e+02   4.7704028e+02   5.5832280e+02   5.6956676e+02   6.1034344e+02
   4.4597222e+02   4.5573626e+02   5.1883980e+02   5.2920088e+02   6.0356863e+02
   4.4547264e+02   4.5560856e+02   5.3763828e+02   5.4754457e+02   6.0627859e+02
   4.5895260e+02   4.6020649e+02   4.7912324e+02   5.0484640e+02   6.0077058e+02
   4.3021137e+02   4.4379050e+02   5.4832905e+02   5.5970357e+02   6.0946178e+02
   4.5641175e+02   4.6632855e+02   5.7795470e+02   6.1061461e+02   6.6445498e+02
   4.4132970e+02   4.4187930e+02   4.7775595e+02   5.0449896e+02   6.0073086e+02
   4.7190696e+02   4.8600478e+02   5.0400980e+02   5.1374046e+02   6.0123452e+02
   4.7004716e+02   4.8518186e+02   5.5764000e+02   5.6671547e+02   6.0787016e+02
   4.4482316e+02   4.5490201e+02   5.2772476e+02   5.3754289e+02   6.0469174e+02
   4.3720337e+02   4.4863627e+02   5.4019970e+02   5.5051247e+02   6.0708552e+02
   4.3909137e+02   4.5021682e+02   5.7677888e+02   6.0914789e+02   6.7536532e+02
   4.2186256e+02   4.3972387e+02   5.2319172e+02   5.3357067e+02   6.0443718e+02
   4.7669837e+02   5.0313169e+02   5.9849089e+02   6.4866207e+02   6.6573553e+02
   4.4893678e+02   4.5889115e+02   5.7719835e+02   6.0930028e+02   6.6151423e+02
   4.3838365e+02   4.4110189e+02   4.8083140e+02   5.0564392e+02   6.0092189e+02
   4.7697418e+02   5.0421556e+02   6.0063638e+02   6.4408952e+02   6.4423504e+02
   4.7687577e+02   5.0382255e+02   5.9967557e+02   6.3224484e+02   6.3411643e+02
   4.7481138e+02   4.9672674e+02   5.8614768e+02   6.0284256e+02   6.2220920e+02
   4.3105404e+02   4.4434347e+02   5.7055006e+02   5.9131339e+02   6.2752844e+02
   4.5747399e+02   4.6742784e+02   5.5056217e+02   5.6120963e+02   6.0874274e+02
   4.1088843e+02   4.3809597e+02   5.2825940e+02   5.3846827e+02   6.0517379e+02
   3.8910874e+02   4.3803258e+02   5.7589622e+02   6.0652016e+02   6.5443509e+02
   4.2645283e+02   4.4181568e+02   5.5512919e+02   5.6807896e+02   6.1235135e+02
   4.7697242e+02   5.0420847e+02   6.0050322e+02   6.0816817e+02   6.0839316e+02
   4.2997422e+02   4.3353133e+02   4.8070519e+02   5.0563743e+02   6.0092757e+02
   4.2778010e+02   4.3953443e+02   4.9777049e+02   5.1367007e+02   6.0201569e+02
   4.4765840e+02   4.5768590e+02   5.6200075e+02   5.7670203e+02   6.1569713e+02
   4.7697163e+02   5.0420550e+02   5.9728009e+02   5.9763417e+02   6.0104789e+02
   4.1952172e+02   4.2753618e+02   4.8122648e+02   5.0587455e+02   6.0097219e+02
   3.9651752e+02   4.1832608e+02   4.7856706e+02   5.0482682e+02   6.0079400e+02
   4.0116186e+02   4.3788332e+02   5.3237406e+02   5.4256882e+02   6.0583649e+02
   4.7609568e+02   5.0066250e+02   5.2849412e+02   5.3036528e+02   6.0112678e+02
   3.8649068e+02   4.3739018e+02   5.1707159e+02   5.2810585e+02   6.0373381e+02
   4.4804114e+02   4.5121147e+02   4.8264079e+02   5.0624153e+02   6.0099374e+02
   4.5914044e+02   4.6920336e+02   5.4180283e+02   5.5127257e+02   6.0627657e+02
   4.7164144e+02   4.8161221e+02   4.9275118e+02   5.0809657e+02   6.0096809e+02
   4.7522392e+02   4.9801337e+02   5.7359256e+02   5.7965942e+02   6.0665983e+02
   4.3464420e+02   4.4653959e+02   5.2589776e+02   5.3600931e+02   6.0467248e+02
   4.5035551e+02   4.6009831e+02   5.3231451e+02   5.4189810e+02   6.0515538e+02
   4.7645176e+02   5.0202713e+02   5.2871419e+02   5.2990954e+02   6.0096023e+02
   3.9336593e+02   3.9508755e+02   4.7698431e+02   5.0423865e+02   6.0068575e+02
   4.3807894e+02   4.4908692e+02   5.2325826e+02   5.3343768e+02   6.0426715e+02
   4.4353556e+02   4.5367306e+02   5.2412155e+02   5.3412020e+02   6.0425428e+02
   4.7695848e+02   5.0415141e+02   5.5517503e+02   5.5523070e+02   6.0071752e+02
   4.3467629e+02   4.4670533e+02   5.3487979e+02   5.4495951e+02   6.0607825e+02
   4.5206018e+02   4.6192599e+02   5.7011989e+02   5.8909642e+02   6.2407890e+02
   4.3120964e+02   4.4443260e+02   5.5597120e+02   5.6909999e+02   6.1268946e+02
   4.0344194e+02   4.3798411e+02   5.3754142e+02   5.4788673e+02   6.0679787e+02
   4.7696510e+02   5.0417900e+02   5.5515568e+02   5.5519353e+02   6.0070730e+02
   4.6949023e+02   4.8264147e+02   5.1011551e+02   5.1925489e+02   6.0170201e+02
   4.6738942e+02   4.8045038e+02   5.5968865e+02   5.7059179e+02   6.1011705e+02
   4.3620202e+02   4.4782855e+02   5.3527104e+02   5.4533388e+02   6.0611750e+02
   4.2310565e+02   4.2408620e+02   4.7745409e+02   5.0440750e+02   6.0071653e+02
   4.3360915e+02   4.4596458e+02   5.3724798e+02   5.4742253e+02   6.0654620e+02
   4.5868525e+02   4.6152119e+02   4.8214084e+02   5.0583255e+02   6.0089825e+02
   4.6754829e+02   4.8070410e+02   5.5626712e+02   5.6620456e+02   6.0861018e+02
   4.5736358e+02   4.6655061e+02   5.1138219e+02   5.2228642e+02   6.0249903e+02
   4.4458118e+02   4.5467061e+02   5.2696587e+02   5.3680891e+02   6.0459529e+02
   4.0602903e+02   4.0711822e+02   4.7702210e+02   5.0425252e+02   6.0068846e+02
   4.2751419e+02   4.4210154e+02   5.2882200e+02   5.3895434e+02   6.0518437e+02
   4.7529785e+02   4.9824493e+02   5.8973372e+02   6.1295212e+02   6.2906443e+02
   4.7593168e+02   5.0035054e+02   5.9398018e+02   6.3371699e+02   6.5371973e+02
   4.7575872e+02   4.9976258e+02   5.8076308e+02   5.8722993e+02   6.0778809e+02
   4.5393574e+02   4.6314672e+02   5.1298025e+02   5.2381581e+02   6.0275461e+02
   4.0461145e+02   4.3811923e+02   5.5768512e+02   5.7157153e+02   6.1394740e+02
   4.7688994e+02   5.0387864e+02   5.9994837e+02   6.5809061e+02   6.7710388e+02
   4.7645770e+02   5.0222588e+02   5.9503143e+02   6.1220336e+02   6.1987921e+02
   4.6897944e+02   4.7103461e+02   4.7997235e+02   5.0483076e+02   6.0074981e+02
   4.3268157e+02   4.3522532e+02   4.7987203e+02   5.0529965e+02   6.0086970e+02
   6.0878807e+02   5.7637817e+02   4.3814237e+02   4.0852834e+02   4.0480674e+02
   6.1237567e+02   5.9968333e+02   5.9614295e+02   5.7545521e+02   4.3802789e+02
   6.0928540e+02   5.7693410e+02   5.3650013e+02   5.3620314e+02   4.3802139e+02
   6.6517634e+02   6.0773490e+02   5.5478571e+02   5.4394746e+02   4.3796639e+02
   6.4331037e+02   5.9879723e+02   5.2313343e+02   5.1256021e+02   4.3714321e+02
   6.1165764e+02   6.1057167e+02   6.0770620e+02   5.7633661e+02   4.3802769e+02
   6.1499811e+02   5.8067370e+02   4.8014039e+02   4.6764870e+02   4.1351874e+02
   6.0916774e+02   5.7664194e+02   4.6472369e+02   4.6328122e+02   4.3608802e+02
   6.0882145e+02   5.7640108e+02   4.5265978e+02   4.5229372e+02   4.3754560e+02
   6.1652227e+02   5.9372078e+02   5.8339451e+02   5.7071420e+02   4.3802765e+02
   6.0878496e+02   5.7637620e+02   4.4112952e+02   4.4101286e+02   4.3790154e+02
   6.0892307e+02   5.7647034e+02   4.5079099e+02   4.4907318e+02   4.3575699e+02
   6.1108396e+02   5.7791544e+02   4.6615321e+02   4.5730428e+02   4.1914727e+02
   6.7753579e+02   6.1545177e+02   5.7513089e+02   5.6031641e+02   4.3802407e+02
   6.4504336e+02   5.9734303e+02   5.0395615e+02   4.8047243e+02   4.2404246e+02
   6.2093905e+02   5.8888834e+02   5.5175234e+02   5.4579914e+02   4.3799239e+02
   6.1063999e+02   5.7771290e+02   4.7568819e+02   4.7151439e+02   4.3346242e+02
   6.1173305e+02   5.7931536e+02   5.3098765e+02   5.2944344e+02   4.3797591e+02
   6.3196507e+02   5.9528090e+02   5.4058000e+02   5.3273207e+02   4.3786839e+02
   6.3845756e+02   5.9813079e+02   5.3563414e+02   5.2686606e+02   4.3775196e+02
   6.1015102e+02   5.7775861e+02   5.2799834e+02   5.2725015e+02   4.3799750e+02
   6.2249537e+02   5.8812449e+02   5.2821362e+02   5.2246257e+02   4.3775794e+02
   6.1968073e+02   5.8411049e+02   4.8872001e+02   4.7246554e+02   4.1542751e+02
   6.3270333e+02   5.9558734e+02   5.3948005e+02   5.3152743e+02   4.3784955e+02
   6.1981199e+02   5.8640320e+02   5.3245674e+02   5.2767731e+02   4.3786470e+02
   6.1604308e+02   5.8220993e+02   5.0249260e+02   4.9643551e+02   4.3632027e+02
   6.8360624e+02   6.0475800e+02   5.3685587e+02   5.2663884e+02   4.3771718e+02
   6.7784210e+02   6.0428216e+02   5.3378970e+02   5.2343075e+02   4.3763277e+02
   6.0988053e+02   5.7711136e+02   4.5488982e+02   4.4457267e+02   3.8299446e+02
   6.1048162e+02   5.7769917e+02   4.8571844e+02   4.8311946e+02   4.3639534e+02
   6.0988600e+02   5.7885022e+02   5.6797540e+02   5.6613840e+02   4.3802700e+02
   6.1637826e+02   5.8363305e+02   5.3398034e+02   5.3043320e+02   4.3792472e+02
   6.1231298e+02   5.7990350e+02   5.3285493e+02   5.3103876e+02   4.3797367e+02
   6.7469120e+02   6.0052347e+02   5.0441602e+02   4.7772670e+02   4.1384747e+02
   6.1033279e+02   6.0675726e+02   6.0519700e+02   5.7629451e+02   4.3802753e+02
   6.0933983e+02   5.7677077e+02   4.6951554e+02   4.6793767e+02   4.3606634e+02
   6.1639416e+02   5.8986364e+02   5.7579161e+02   5.6670558e+02   4.3802741e+02
   6.2036737e+02   6.1647170e+02   6.0473834e+02   5.7588629e+02   4.3802750e+02
   6.5711942e+02   6.2957362e+02   5.9453669e+02   5.7202287e+02   4.3802841e+02
   6.0952205e+02   5.7687461e+02   4.5341690e+02   4.4575461e+02   4.2497916e+02
   6.0914270e+02   5.7661710e+02   4.4508144e+02   4.3219843e+02   3.9265982e+02
   6.2111623e+02   5.9054006e+02   5.6173721e+02   5.5449941e+02   4.3801523e+02
   6.0882601e+02   5.7640381e+02   4.3909728e+02   4.2381478e+02   4.2049795e+02
   6.1759459e+02   5.8254889e+02   4.8491792e+02   4.6997831e+02   4.0381288e+02
   6.4031577e+02   5.9840580e+02   5.3073103e+02   5.2149879e+02   4.3761170e+02
   6.2868808e+02   5.9697169e+02   5.6451643e+02   5.5481397e+02   4.3801465e+02
   6.1407443e+02   5.8141640e+02   5.2963157e+02   5.2703584e+02   4.3792822e+02
   6.5326578e+02   6.0629229e+02   5.5538021e+02   5.4470990e+02   4.3797196e+02
   6.1113875e+02   5.7842210e+02   5.0681335e+02   5.0509805e+02   4.3769451e+02
   6.0933262e+02   5.7674596e+02   4.4820515e+02   4.3667281e+02   4.0550181e+02
   6.7737473e+02   6.0484045e+02   5.3772867e+02   5.2754385e+02   4.3773818e+02
   6.1002366e+02   5.7791084e+02   5.4758071e+02   5.4674308e+02   4.3802148e+02
   6.0880098e+02   5.7638704e+02   4.3855567e+02   4.2606116e+02   4.2489096e+02
   6.1077869e+02   5.7991375e+02   5.6476974e+02   5.6234800e+02   4.3802611e+02
   6.1029723e+02   5.7738640e+02   4.5883319e+02   4.4887557e+02   3.8047745e+02
   6.0909237e+02   5.9023094e+02   5.8981365e+02   5.7616097e+02   4.3802749e+02
   6.1161476e+02   5.7949117e+02   5.4195580e+02   5.4034773e+02   4.3800582e+02
   6.1205524e+02   5.7856346e+02   4.7009969e+02   4.6001167e+02   4.0787078e+02
   6.0897470e+02   5.7650561e+02   4.4372463e+02   4.3531430e+02   4.2691811e+02
   6.1785579e+02   5.8395469e+02   5.1363705e+02   5.0863623e+02   4.3732875e+02
   6.0941112e+02   5.7680124e+02   4.5826529e+02   4.5435593e+02   4.3227230e+02
   6.1220607e+02   5.7990314e+02   5.3639757e+02   5.3457596e+02   4.3798739e+02
   6.2010947e+02   5.8590202e+02   5.1885250e+02   5.1332685e+02   4.3751294e+02
   6.0897185e+02   5.7650202e+02   4.4211004e+02   4.2782090e+02   4.1201484e+02
   6.2127032e+02   5.8844698e+02   5.4483516e+02   5.3929688e+02   4.3795987e+02
   6.1346843e+02   5.8089702e+02   5.3049000e+02   5.2815685e+02   4.3794407e+02
   6.3789133e+02   5.9825329e+02   5.3910844e+02   5.3042463e+02   4.3782040e+02
   6.1059939e+02   5.7783149e+02   4.9016238e+02   4.8772838e+02   4.3685720e+02
   6.0921677e+02   5.7687322e+02   5.3939122e+02   5.3912717e+02   4.3802327e+02
   6.2486858e+02   5.9024861e+02   5.3495321e+02   5.2868245e+02   4.3783961e+02
   6.1033883e+02   5.7804185e+02   5.3557401e+02   5.3469351e+02   4.3800745e+02
   6.1102489e+02   5.7827217e+02   5.0094126e+02   4.9892199e+02   4.3748670e+02
   6.5759368e+02   6.0536665e+02   5.4696908e+02   5.3685658e+02   4.3790003e+02
   6.0962461e+02   5.7726168e+02   5.3142084e+02   5.3095000e+02   4.3801263e+02
   6.5390223e+02   6.2448348e+02   5.9040578e+02   5.7007230e+02   4.3802858e+02
   6.1990404e+02   5.8423281e+02   4.8844201e+02   4.7160950e+02   3.8954092e+02
   6.1481301e+02   5.8208718e+02   5.2994004e+02   5.2703014e+02   4.3791715e+02
   6.6215553e+02   6.0063180e+02   5.0712355e+02   4.8472355e+02   4.2855354e+02
   6.0919122e+02   5.7681263e+02   5.3221291e+02   5.3198110e+02   4.3802065e+02
   6.7547592e+02   6.0048024e+02   5.0414145e+02   4.7696970e+02   3.9308729e+02
   6.2082538e+02   5.8738802e+02   5.3550595e+02   5.3036587e+02   4.3788675e+02
   6.0888612e+02   5.7644530e+02   4.5652418e+02   4.5582828e+02   4.3709714e+02
   6.9733501e+02   6.6675987e+02   6.0836853e+02   5.7629004e+02   4.3802750e+02
   6.0899753e+02   5.7652390e+02   4.6418649e+02   4.6336578e+02   4.3694372e+02
   6.0894010e+02   5.7656522e+02   5.4311719e+02   5.4301405e+02   4.3802637e+02
   6.1185881e+02   5.7849000e+02   4.7346259e+02   4.6567105e+02   4.2637298e+02
   6.4789012e+02   5.9798544e+02   5.0328087e+02   4.7786600e+02   4.1674563e+02
   6.1293725e+02   6.1280083e+02   6.0864729e+02   5.7636832e+02   4.3802747e+02
   6.3100179e+02   6.1383106e+02   5.9243291e+02   5.7190946e+02   4.3802869e+02
   6.5940771e+02   6.0760191e+02   5.5626313e+02   5.4534536e+02   4.3797575e+02
   6.0947216e+02   5.7706385e+02   5.2423779e+02   5.2384853e+02   4.3800776e+02
   6.2984340e+02   6.0021207e+02   5.7263121e+02   5.6062984e+02   4.3802440e+02
   6.0923742e+02   5.7677679e+02   5.0247048e+02   5.0208115e+02   4.3793515e+02
   6.3573978e+02   5.9761516e+02   5.4276983e+02   5.3431100e+02   4.3788195e+02
   6.1049622e+02   5.7899517e+02   5.5941751e+02   5.5780313e+02   4.3802500e+02
   6.5874251e+02   6.0142330e+02   5.1587865e+02   5.0168904e+02   4.3557094e+02
   6.1544135e+02   5.8107908e+02   4.8310551e+02   4.7132272e+02   4.2352258e+02
   6.4546424e+02   6.0139759e+02   5.3991295e+02   5.3049881e+02   4.3781057e+02
   6.3853754e+02   6.0077134e+02   5.5459145e+02   5.4497001e+02   4.3797629e+02
   6.3400697e+02   5.9278490e+02   4.9991307e+02   4.7724978e+02   4.1851727e+02
   6.1064499e+02   5.7801505e+02   5.0746946e+02   5.0613634e+02   4.3778118e+02
   6.2020043e+02   5.8738426e+02   5.4226711e+02   5.3718246e+02   4.3794960e+02
   6.1076934e+02   5.7778910e+02   4.7453723e+02   4.6984436e+02   4.3251189e+02
   6.2070277e+02   5.8716604e+02   5.3353043e+02   5.2845446e+02   4.3786587e+02
   6.1484269e+02   5.8057829e+02   4.8023985e+02   4.6814997e+02   4.1762745e+02
   6.0947865e+02   5.7741769e+02   5.5637637e+02   5.5574588e+02   4.3802594e+02
   6.6250434e+02   6.6081485e+02   6.0859424e+02   5.7633733e+02   4.3802734e+02
   6.1771649e+02   5.8495532e+02   5.3724429e+02   5.3312555e+02   4.3793418e+02
   6.1179153e+02   5.7962024e+02   5.4040116e+02   5.3873174e+02   4.3800177e+02
   6.2473128e+02   6.0384848e+02   5.8740122e+02   5.7038255e+02   4.3802833e+02
   6.3495794e+02   5.9578441e+02   5.2915424e+02   5.2055634e+02   4.3760628e+02
   6.1738686e+02   5.8554168e+02   5.4915911e+02   5.4468390e+02   4.3799514e+02
   6.0914291e+02   5.7689749e+02   5.5425649e+02   5.5394685e+02   4.3802660e+02
   6.6259380e+02   6.0448264e+02   5.3822258e+02   5.2812395e+02   4.3775265e+02
   6.2311825e+02   5.9222226e+02   5.6195859e+02   5.5409039e+02   4.3801376e+02
   6.0922505e+02   5.7667506e+02   4.4797116e+02   4.3868710e+02   4.2267643e+02
   6.1054048e+02   5.7754684e+02   4.6082860e+02   4.5096280e+02   3.8636254e+02
   6.0924878e+02   5.7684405e+02   5.2462010e+02   5.2435528e+02   4.3801431e+02
   6.1190334e+02   5.7898809e+02   5.0222828e+02   4.9957888e+02   4.3734850e+02
   6.1662557e+02   5.8645049e+02   5.6211493e+02   5.5652566e+02   4.3802006e+02
   6.4874076e+02   6.4865229e+02   6.0874922e+02   5.7636882e+02   4.3802754e+02
   6.0963304e+02   5.7913772e+02   5.7246030e+02   5.7017243e+02   4.3802741e+02
   6.1061255e+02   5.7774315e+02   4.8026216e+02   4.7689017e+02   4.3509619e+02
   6.2395197e+02   5.9910834e+02   5.8068294e+02   5.6709404e+02   4.3802782e+02
   6.3536857e+02   5.9384665e+02   5.0398589e+02   4.8491744e+02   4.2969001e+02
   6.1025828e+02   5.7741462e+02   4.7146413e+02   4.6752289e+02   4.3296681e+02
   6.3355938e+02   5.9709901e+02   5.4804312e+02   5.3965613e+02   4.3794101e+02
   6.0885930e+02   5.7642703e+02   4.5761436e+02   4.5714867e+02   4.3740700e+02
   6.0884924e+02   5.7642023e+02   4.4971193e+02   4.4880133e+02   4.3686335e+02
   6.0880858e+02   5.7639440e+02   4.7616681e+02   4.7611150e+02   4.3797813e+02
   6.1129057e+02   5.7827163e+02   4.8393425e+02   4.7991282e+02   4.3501313e+02
   6.2354816e+02   5.8894062e+02   5.2960123e+02   5.2359128e+02   4.3776836e+02
   6.4465292e+02   5.9886297e+02   5.1913794e+02   5.0744987e+02   4.3659986e+02
   6.2052183e+02   6.0633690e+02   5.9483299e+02   5.7378548e+02   4.3802842e+02
   6.4145689e+02   5.9585863e+02   5.0157660e+02   4.7631984e+02   3.9935555e+02
   6.0912166e+02   5.7660579e+02   4.5785605e+02   4.5576025e+02   4.3509052e+02
   6.1260725e+02   5.8119615e+02   5.5430781e+02   5.5163873e+02   4.3801824e+02
   6.0878498e+02   5.7637622e+02   4.3850776e+02   4.3711264e+02   4.3660524e+02
   6.1163069e+02   5.7827372e+02   4.6795142e+02   4.5804055e+02   4.0567986e+02
   6.1287575e+02   5.7937334e+02   4.8369574e+02   4.7696456e+02   4.3230388e+02
   6.6590785e+02   6.0442028e+02   5.3649674e+02   5.2632026e+02   4.3771040e+02
   6.0883947e+02   5.7641333e+02   4.5240126e+02   4.5185505e+02   4.3730509e+02
   6.1619573e+02   5.8318637e+02   5.2777903e+02   5.2426264e+02   4.3787131e+02
   6.6408076e+02   6.0428449e+02   5.3617458e+02   5.2600167e+02   4.3770319e+02
   6.5221063e+02   5.9887936e+02   5.0334144e+02   4.7679302e+02   3.9926893e+02
   6.2637845e+02   5.9681825e+02   5.7022754e+02   5.5958966e+02   4.3802259e+02
   6.0878335e+02   5.7637514e+02   4.3805424e+02   4.1808408e+02   4.1793590e+02
   6.1074234e+02   5.7768019e+02   4.6238269e+02   4.5253353e+02   3.9762974e+02
   6.1392432e+02   5.8000973e+02   4.8110439e+02   4.7143318e+02   4.2691886e+02
   6.1562422e+02   5.8491740e+02   5.5862174e+02   5.5401826e+02   4.3801753e+02
   6.2770575e+02   6.0291040e+02   5.8203876e+02   5.6711864e+02   4.3802811e+02
   6.3407557e+02   5.9272771e+02   4.9921809e+02   4.7561039e+02   3.9339407e+02
   6.3521700e+02   5.9860083e+02   5.5192344e+02   5.4295372e+02   4.3796491e+02
   6.7731969e+02   6.0514043e+02   5.3970936e+02   5.2955176e+02   4.3778130e+02
   6.6466683e+02   6.0037419e+02   5.0474223e+02   4.7884226e+02   4.1938164e+02
   6.0994062e+02   5.7715640e+02   4.6059375e+02   4.5433545e+02   4.2777585e+02
   6.3951617e+02   6.1589470e+02   5.8778088e+02   5.6911899e+02   4.3802838e+02
   6.2844620e+02   5.9161515e+02   5.2182821e+02   5.1383628e+02   4.3737320e+02
   6.1474536e+02   5.8225664e+02   5.3544942e+02   5.3251544e+02   4.3795430e+02
   6.1922705e+02   5.8937356e+02   5.6447572e+02   5.5733684e+02   4.3802012e+02
   7.0562935e+02   6.0685435e+02   5.4866245e+02   5.3828906e+02   4.3791536e+02
   6.1547013e+02   5.8101707e+02   4.8117759e+02   4.6825410e+02   4.1313633e+02
   6.8015272e+02   6.0054161e+02   5.0428496e+02   4.7731726e+02   4.0984789e+02
   6.7604661e+02   6.6471398e+02   6.0840246e+02   5.7629781e+02   4.3802745e+02
   6.1130600e+02   5.7839294e+02   4.9207522e+02   4.8893439e+02   4.3662190e+02
   6.0959456e+02   5.7692309e+02   4.5357695e+02   4.4516496e+02   4.2265017e+02
   6.3736899e+02   6.3438282e+02   6.0656088e+02   5.7598052e+02   4.3802747e+02
   6.0923972e+02   5.7668337e+02   4.4682520e+02   4.3488490e+02   4.0779273e+02
   6.1992939e+02   5.8979241e+02   5.6332820e+02   5.5617713e+02   4.3801822e+02
   6.5945930e+02   6.0452570e+02   5.4041959e+02   5.3039763e+02   4.3779983e+02
   6.1440172e+02   5.8095147e+02   5.0243340e+02   4.9773069e+02   4.3675544e+02
   6.0902610e+02   5.7653911e+02   4.4334150e+02   4.3063038e+02   4.1598275e+02
   6.0893106e+02   5.7647382e+02   4.4115883e+02   4.2496218e+02   3.9952176e+02
   6.0892289e+02   5.7650455e+02   5.1067411e+02   5.1058028e+02   4.3801410e+02
   6.0984942e+02   5.7718356e+02   4.7974690e+02   4.7776508e+02   4.3636220e+02
   6.1228836e+02   5.7947598e+02   5.1424480e+02   5.1220104e+02   4.3778654e+02
   6.0882426e+02   5.7642309e+02   5.3951258e+02   5.3948683e+02   4.3802714e+02
   6.1608484e+02   5.8926711e+02   5.7509099e+02   5.6641592e+02   4.3802739e+02
   6.3276335e+02   6.0558891e+02   5.7981823e+02   5.6507887e+02   4.3802778e+02
   6.0895561e+02   5.7649290e+02   4.4411352e+02   4.3740419e+02   4.2941942e+02
   6.0915622e+02   5.7705830e+02   5.6191715e+02   5.6144966e+02   4.3802699e+02
   6.1007532e+02   5.7726287e+02   4.6682107e+02   4.6235110e+02   4.3149647e+02
   6.1791992e+02   5.8486538e+02   5.3264311e+02   5.2853193e+02   4.3789287e+02
   6.1189818e+02   5.7850133e+02   4.7259265e+02   4.6432771e+02   4.2455098e+02
   6.4620008e+02   6.0278261e+02   5.4785364e+02   5.3818230e+02   4.3791830e+02
   6.0901729e+02   6.0391039e+02   6.0368467e+02   5.7635559e+02   4.3802714e+02
   6.1392916e+02   5.8492965e+02   5.6887865e+02   5.6329047e+02   4.3802595e+02
   6.1614811e+02   5.8325904e+02   5.3028610e+02   5.2683627e+02   4.3789740e+02
   6.0881962e+02   5.7642289e+02   5.4860787e+02   5.4858093e+02   4.3802723e+02
   6.1037458e+02   5.7832688e+02   5.4780496e+02   5.4674379e+02   4.3801999e+02
   6.6333052e+02   6.0523686e+02   5.4275229e+02   5.3265704e+02   4.3783912e+02
   6.1154949e+02   5.7914180e+02   5.3091949e+02   5.2946293e+02   4.3797867e+02
   6.1352156e+02   5.7979775e+02   4.8304267e+02   4.7492481e+02   4.3043261e+02
   6.2485765e+02   5.9328046e+02   5.6044356e+02   5.5238820e+02   4.3800962e+02
   6.0901010e+02   5.7652929e+02   4.4365643e+02   4.3302309e+02   4.2249417e+02
   6.1359338e+02   5.7970067e+02   4.7804567e+02   4.6770456e+02   4.2243806e+02
   6.0996211e+02   5.7716603e+02   4.5618017e+02   4.4645245e+02   4.1312144e+02
   6.1781824e+02   5.8282419e+02   4.8733508e+02   4.7344090e+02   4.2287050e+02
   6.1916608e+02   5.8621786e+02   5.3788588e+02   5.3323851e+02   4.3792548e+02
   6.7237060e+02   6.1201665e+02   5.6785185e+02   5.5492100e+02   4.3801436e+02
   6.1176523e+02   5.7846684e+02   4.7575221e+02   4.6893084e+02   4.2953871e+02
   6.1473336e+02   6.1388764e+02   6.0792608e+02   5.7631816e+02   4.3802752e+02
   6.0929358e+02   5.7672081e+02   4.4842341e+02   4.3822649e+02   4.1901277e+02
   6.5912878e+02   6.0864177e+02   5.6023185e+02   5.4881977e+02   4.3799407e+02
   6.3707650e+02   5.9708318e+02   5.3183688e+02   5.2309609e+02   4.3766889e+02
   6.8802521e+02   6.0393212e+02   5.3077976e+02   5.2014949e+02   4.3752345e+02
   6.1084492e+02   5.7774819e+02   4.6316654e+02   4.5335404e+02   4.0350379e+02
   6.1375230e+02   5.8245004e+02   5.5421452e+02   5.5093149e+02   4.3801555e+02
   6.4643614e+02   6.0178070e+02   5.4042156e+02   5.3093926e+02   4.3781713e+02
   6.6394231e+02   6.0949235e+02   5.6152968e+02   5.4985789e+02   4.3799833e+02
   6.0920364e+02   5.9823296e+02   5.9781361e+02   5.7627494e+02   4.3802750e+02
   6.0883931e+02   5.7641221e+02   4.3922935e+02   4.1876897e+02   4.0458112e+02
   6.4303180e+02   6.0128800e+02   5.4560532e+02   5.3626653e+02   4.3789841e+02
   6.2464948e+02   5.9086029e+02   5.4377962e+02   5.3737848e+02   4.3793657e+02
   6.4285928e+02   6.0186704e+02   5.4984142e+02   5.4027166e+02   4.3794027e+02
   6.3439487e+02   5.9705777e+02   5.4408795e+02   5.3577430e+02   4.3790160e+02
   6.0896876e+02   5.7650151e+02   4.5352719e+02   4.5184685e+02   4.3573235e+02
   6.1468239e+02   5.8164029e+02   5.2040203e+02   5.1732944e+02   4.3780319e+02
   6.0887969e+02   5.7644112e+02   4.4303503e+02   4.3841571e+02   4.3249506e+02
   6.8779498e+02   6.0727668e+02   5.5110808e+02   5.4055520e+02   4.3793852e+02
   6.8350753e+02   6.0271371e+02   5.2099641e+02   5.0854030e+02   4.3666724e+02
   6.1747945e+02   5.8908772e+02   5.7023696e+02   5.6241576e+02   4.3802527e+02
   6.0901286e+02   5.7653133e+02   4.5441260e+02   4.5247489e+02   4.3537354e+02
   6.1271272e+02   5.8004883e+02   5.2452007e+02   5.2249156e+02   4.3792073e+02
   6.1191501e+02   5.8108612e+02   5.6160612e+02   5.5869522e+02   4.3802427e+02
   6.9043930e+02   6.1588979e+02   5.7577123e+02   5.6076567e+02   4.3802468e+02
   6.1099176e+02   5.7784843e+02   4.6466768e+02   4.5524108e+02   4.1364698e+02
   6.1301528e+02   5.8106392e+02   5.4548458e+02   5.4306545e+02   4.3800433e+02
   6.4680991e+02   5.9840439e+02   5.0821979e+02   4.8932812e+02   4.3173713e+02
   6.1043983e+02   5.7822977e+02   5.4043389e+02   5.3946389e+02   4.3801294e+02
   6.3124837e+02   5.9143559e+02   4.9932219e+02   4.7823610e+02   4.2225524e+02
   6.2431827e+02   5.8726828e+02   4.9422658e+02   4.7555149e+02   4.1966914e+02
   6.2342249e+02   5.8897921e+02   5.3141760e+02   5.2550071e+02   4.3780223e+02
   6.1443843e+02   5.8371600e+02   5.5893201e+02   5.5487037e+02   4.3801941e+02
   6.1016462e+02   5.7730950e+02   4.6341481e+02   4.5730628e+02   4.2815406e+02
   6.1015909e+02   5.7731938e+02   4.6687567e+02   4.6211667e+02   4.3099931e+02
   6.0882103e+02   5.7640072e+02   4.3919725e+02   4.2799083e+02   4.2573907e+02
   6.7239622e+02   6.2042428e+02   5.8333528e+02   5.6588374e+02   4.3802778e+02
   6.2269783e+02   5.8921419e+02   5.4131281e+02   5.3551002e+02   4.3792712e+02
   6.1107080e+02   5.7926460e+02   5.5141537e+02   5.4979155e+02   4.3801986e+02
   6.3363279e+02   5.9488523e+02   5.2669999e+02   5.1809424e+02   4.3752855e+02
   6.0974732e+02   5.7716211e+02   4.9007465e+02   4.8878200e+02   4.3742815e+02
   6.7910302e+02   6.0053302e+02   5.0427316e+02   4.7729240e+02   4.0947887e+02
   6.1163010e+02   5.7861891e+02   4.9086089e+02   4.8714254e+02   4.3621538e+02
   6.5229364e+02   6.5196160e+02   6.0867853e+02   5.7635480e+02   4.3802744e+02
   6.9939034e+02   6.0472519e+02   5.3619624e+02   5.2593979e+02   4.3769999e+02
   6.3231299e+02   6.0209581e+02   5.7313253e+02   5.6060260e+02   4.3802428e+02
   6.0918902e+02   5.7679767e+02   5.2874072e+02   5.2851281e+02   4.3801891e+02
   6.1048322e+02   6.1011198e+02   6.0841245e+02   5.7636661e+02   4.3802754e+02
   6.3985739e+02   6.0349239e+02   5.6382190e+02   5.5273980e+02   4.3800880e+02
   6.1019543e+02   5.7823875e+02   5.5199037e+02   5.5092115e+02   4.3802310e+02
   6.1228531e+02   5.7975791e+02   5.2823192e+02   5.2643057e+02   4.3795389e+02
   6.0904382e+02   5.7664813e+02   5.2894142e+02   5.2879382e+02   4.3802203e+02
   6.0999261e+02   5.7751133e+02   5.1657775e+02   5.1585232e+02   4.3796184e+02
   7.4826039e+02   6.0861712e+02   5.5610072e+02   5.4505626e+02   4.3797351e+02
   6.2345322e+02   5.8933717e+02   5.3605856e+02   5.3015093e+02   4.3786750e+02
   6.2536208e+02   5.9735757e+02   5.7413346e+02   5.6259910e+02   4.3802582e+02
   6.4910056e+02   6.0181236e+02   5.3459604e+02   5.2483302e+02   4.3768431e+02
   7.6363290e+02   6.0732547e+02   5.5050457e+02   5.3998030e+02   4.3793295e+02
   6.0888980e+02   5.7644701e+02   4.4076399e+02   4.2788040e+02   4.2122051e+02
   7.1070520e+02   6.0682690e+02   5.4840263e+02   5.3804052e+02   4.3791252e+02
   6.4949463e+02   6.0110982e+02   5.2774311e+02   5.1732034e+02   4.3742282e+02
   6.0976689e+02   6.0179594e+02   6.0086965e+02   5.7623248e+02   4.3802756e+02
   6.0905049e+02   5.7661668e+02   5.0638797e+02   5.0618595e+02   4.3798916e+02
   6.3452264e+02   6.3342593e+02   6.0791105e+02   5.7623180e+02   4.3802748e+02
   6.1578242e+02   5.8287137e+02   5.2856013e+02   5.2522825e+02   4.3788769e+02
   6.2608864e+02   5.9291911e+02   5.5257477e+02   5.4516660e+02   4.3798389e+02
   6.0924667e+02   5.7687886e+02   5.3385477e+02   5.3358587e+02   4.3802072e+02
   6.3567670e+02   6.0516145e+02   5.7507867e+02   5.6155775e+02   4.3802565e+02
   6.1757480e+02   5.8453106e+02   5.3177059e+02   5.2778520e+02   4.3788915e+02
   6.3366516e+02   5.9464924e+02   5.2366683e+02   5.1469205e+02   4.3736342e+02
   7.1779384e+02   6.7416990e+02   6.0848500e+02   5.7631326e+02   4.3802733e+02
   6.1639839e+02   5.8290498e+02   5.1611890e+02   5.1206931e+02   4.3758155e+02
   6.0892245e+02   5.7655179e+02   5.4638957e+02   5.4629223e+02   4.3802661e+02
   6.0886155e+02   5.7642785e+02   4.3994986e+02   4.2524423e+02   4.1933428e+02
   6.1665216e+02   5.8185813e+02   4.8316017e+02   4.6897477e+02   3.9450683e+02
   6.8733875e+02   6.0179280e+02   5.1267287e+02   4.9591644e+02   4.3410986e+02
   6.2223714e+02   5.8639805e+02   4.9904120e+02   4.8592847e+02   4.3214274e+02
   6.0904877e+02   5.7665800e+02   5.3092335e+02   5.3077157e+02   4.3802263e+02
   6.1238814e+02   5.8190030e+02   5.6319566e+02   5.5972212e+02   4.3802433e+02
   6.5961787e+02   6.2269125e+02   5.8721583e+02   5.6824611e+02   4.3802830e+02
   6.1346074e+02   5.7955378e+02   4.7576953e+02   4.6466316e+02   4.1228854e+02
   6.5196818e+02   6.0650664e+02   5.5756144e+02   5.4669383e+02   4.3798391e+02
   6.9773777e+02   6.9325507e+02   6.0876335e+02   5.7637102e+02   4.3802740e+02
   6.0970565e+02   5.7699727e+02   4.5608104e+02   4.4870266e+02   4.2527098e+02
   6.5121602e+02   5.9885588e+02   5.0429286e+02   4.7947311e+02   4.2161807e+02
   6.7336807e+02   6.0558219e+02   5.4275969e+02   5.3260758e+02   4.3783771e+02
   6.0884837e+02   5.7641986e+02   4.6054945e+02   4.6023195e+02   4.3760721e+02
   6.1576275e+02   5.8122121e+02   4.8159857e+02   4.6830123e+02   4.0982149e+02
   6.1852488e+02   5.8511225e+02   5.2798575e+02   5.2357605e+02   4.3782787e+02
   6.0880344e+02   5.7639321e+02   5.0301240e+02   5.0299521e+02   4.3802341e+02
   6.0883607e+02   5.7641144e+02   4.6087039e+02   4.6062010e+02   4.3769790e+02
   6.2179044e+02   5.8873298e+02   5.4355596e+02   5.3793193e+02   4.3794926e+02
   6.0994000e+02   5.7718292e+02   4.6901776e+02   4.6557222e+02   4.3333450e+02
   6.1182746e+02   5.7843065e+02   4.7081538e+02   4.6191170e+02   4.2105095e+02
   6.2708179e+02   5.9215554e+02   5.3947074e+02   5.3259540e+02   4.3788090e+02
   6.0889079e+02   5.7652164e+02   5.5067219e+02   5.5058729e+02   4.3802720e+02
   6.1511238e+02   5.8266941e+02   5.3711844e+02   5.3400192e+02   4.3795933e+02
   6.2433779e+02   5.9011942e+02   5.3801921e+02   5.3184224e+02   4.3788315e+02
   6.0895820e+02   5.7650312e+02   4.7238398e+02   4.7195156e+02   4.3756733e+02
   6.1815143e+02   5.8297629e+02   4.8618604e+02   4.7100691e+02   4.1295764e+02
   6.1210750e+02   5.8004360e+02   5.4336534e+02   5.4146848e+02   4.3800540e+02
   6.3289370e+02   6.2958074e+02   6.0593497e+02   5.7589457e+02   4.3802756e+02
   6.1061631e+02   5.7759698e+02   4.6146797e+02   4.5164440e+02   4.0125548e+02
   6.6331057e+02   6.0337804e+02   5.2974931e+02   5.1909632e+02   4.3748474e+02
   6.2674424e+02   5.9134736e+02   5.3261690e+02   5.2585804e+02   4.3778274e+02
   6.0884298e+02   5.7641597e+02   4.4598235e+02   4.4450267e+02   4.3623036e+02
   6.5615263e+02   6.0399912e+02   5.3985725e+02   5.2991067e+02   4.3779157e+02
   6.0918207e+02   5.7851618e+02   5.7480026e+02   5.7289891e+02   4.3802744e+02
   6.0888010e+02   5.7644124e+02   4.4789940e+02   4.4614696e+02   4.3580422e+02
   6.0885060e+02   5.7642110e+02   4.5208738e+02   4.5139631e+02   4.3711237e+02
   6.2111074e+02   5.8774222e+02   5.3750277e+02   5.3223236e+02   4.3790435e+02
   6.1388352e+02   5.8111542e+02   5.2574595e+02   5.2318587e+02   4.3790149e+02
   6.1345235e+02   5.8062746e+02   5.2183283e+02   5.1940951e+02   4.3787166e+02
   6.1475092e+02   5.8047873e+02   4.7916319e+02   4.6667149e+02   4.0526838e+02
   6.1116929e+02   5.7928598e+02   5.4934223e+02   5.4775035e+02   4.3801805e+02
   6.8825350e+02   6.1956374e+02   5.8184021e+02   5.6493205e+02   4.3802753e+02
   7.4032254e+02   6.0269243e+02   5.1947014e+02   5.0646198e+02   4.3638217e+02
   6.6077341e+02   6.1661620e+02   5.7843155e+02   5.6272501e+02   4.3802641e+02
   6.0886807e+02   5.7643299e+02   4.4734646e+02   4.4566612e+02   4.3592884e+02
   6.0976925e+02   5.8107403e+02   5.7682748e+02   5.7272806e+02   4.3802768e+02
   6.1018211e+02   5.7801408e+02   5.4379254e+02   5.4291456e+02   4.3801812e+02
   6.1173172e+02   5.7834107e+02   4.6837055e+02   4.5835313e+02   3.9774515e+02
   6.6663282e+02   6.0075483e+02   5.0663158e+02   4.8337606e+02   4.2727414e+02
   6.1236224e+02   5.7877156e+02   4.7127321e+02   4.6085565e+02   3.8990517e+02
   6.1221800e+02   5.7885602e+02   4.8047828e+02   4.7402719e+02   4.3172984e+02
   6.1178945e+02   5.7844662e+02   4.7353209e+02   4.6595708e+02   4.2694047e+02
   6.0879665e+02   5.7642468e+02   5.7052722e+02   5.7048494e+02   4.3802734e+02
   6.2702817e+02   5.9035367e+02   5.1590365e+02   5.0741639e+02   4.3686955e+02
   6.2202989e+02   5.8577147e+02   4.9186369e+02   4.7426063e+02   4.1820808e+02
   6.0890376e+02   5.7649403e+02   5.2049633e+02   5.2042572e+02   4.3802280e+02
   6.1217045e+02   5.7934332e+02   5.1216731e+02   5.1009081e+02   4.3774036e+02
   6.0915683e+02   5.7678492e+02   5.3463512e+02   5.3441579e+02   4.3802220e+02
   6.2012636e+02   5.8863136e+02   5.5514959e+02   5.4911621e+02   4.3800399e+02
   6.1285572e+02   5.8057780e+02   5.3791927e+02   5.3577685e+02   4.3798537e+02
   6.0898975e+02   5.7651401e+02   4.4245862e+02   4.2851115e+02   4.1225375e+02
   6.7326098e+02   6.1733851e+02   5.7854253e+02   5.6274098e+02   4.3802633e+02
   6.1641944e+02   5.8526886e+02   5.5522144e+02   5.5060799e+02   4.3801148e+02
   6.0982768e+02   5.7808536e+02   5.6032730e+02   5.5922904e+02   4.3802611e+02
   7.3106920e+02   7.1490493e+02   6.0873416e+02   5.7636486e+02   4.3802744e+02
   6.2896429e+02   5.9045494e+02   5.0118077e+02   4.8368566e+02   4.2954284e+02
   6.0990987e+02   5.7713396e+02   4.5891663e+02   4.5188035e+02   4.2592173e+02
   6.0949118e+02   5.7685411e+02   4.5325058e+02   4.4581109e+02   4.2561085e+02
   6.0926505e+02   5.7672468e+02   4.7220838e+02   4.7099385e+02   4.3668787e+02
   6.2202821e+02   5.8800496e+02   5.3142832e+02   5.2591870e+02   4.3782094e+02
   6.0904214e+02   5.7655185e+02   4.4727233e+02   4.4165978e+02   4.3039815e+02
   6.0920707e+02   6.0128942e+02   6.0088974e+02   5.7631227e+02   4.3802754e+02
   6.0878339e+02   5.7637543e+02   4.3804383e+02   3.9518585e+02   3.8130755e+02
   6.4823745e+02   6.0173645e+02   5.3586060e+02   5.2620435e+02   4.3771869e+02
   6.3099125e+02   6.1519257e+02   5.9385232e+02   5.7248833e+02   4.3802846e+02
   6.0938151e+02   5.7696872e+02   5.2287061e+02   5.2253013e+02   4.3800857e+02
   6.3669127e+02   5.9692975e+02   5.3214845e+02   5.2348069e+02   4.3768034e+02
   6.4029530e+02   5.9759978e+02   5.2266090e+02   5.1240235e+02   4.3714970e+02
   6.0903943e+02   5.7667960e+02   5.4196084e+02   5.4179826e+02   4.3802551e+02
   6.4497780e+02   5.9888738e+02   5.1830432e+02   5.0631924e+02   4.3644349e+02
   6.0928497e+02   5.7691759e+02   5.3343305e+02   5.3314457e+02   4.3801987e+02
   6.0894121e+02   5.7648059e+02   4.4135504e+02   4.2540292e+02   3.9568536e+02
   6.1106940e+02   5.7874737e+02   5.3410227e+02   5.3285897e+02   4.3799512e+02
   7.1309693e+02   6.0702415e+02   5.4934033e+02   5.3891758e+02   4.3792205e+02
   6.0920265e+02   5.7704011e+02   5.5781360e+02   5.5740167e+02   4.3802675e+02
   6.0933926e+02   5.7675587e+02   4.6191654e+02   4.5934580e+02   4.3439272e+02
   6.0878326e+02   5.7637520e+02   4.3803944e+02   3.9978947e+02   3.9779300e+02
   6.2752723e+02   5.9286678e+02   5.4370908e+02   5.3663454e+02   4.3792308e+02
   6.1080653e+02   5.7822266e+02   5.1477350e+02   5.1356622e+02   4.3789631e+02
   6.0895938e+02   5.7649868e+02   4.6612229e+02   4.6552328e+02   4.3725957e+02
   6.1410359e+02   5.8151785e+02   5.3168831e+02   5.2907517e+02   4.3794086e+02
   6.1834800e+02   5.8448406e+02   5.1740411e+02   5.1254037e+02   4.3752972e+02
   6.0918628e+02   5.7664809e+02   4.4633296e+02   4.3500451e+02   4.1621634e+02
   6.4924763e+02   6.1635517e+02   5.8212929e+02   5.6541511e+02   4.3802777e+02
   6.0887803e+02   5.7644646e+02   4.7600274e+02   4.7579635e+02   4.3784177e+02
   6.0903577e+02   5.7655027e+02   4.6409376e+02   4.6311500e+02   4.3672835e+02
   6.5773571e+02   6.0497197e+02   5.4458854e+02   5.3454627e+02   4.3786931e+02
   6.0942992e+02   5.7681208e+02   4.4986034e+02   4.3914207e+02   4.1288172e+02
   6.1363905e+02   5.7978721e+02   4.7997837e+02   4.7040705e+02   4.2638793e+02
   6.0938740e+02   5.7678610e+02   4.5945656e+02   4.5608085e+02   4.3310577e+02
   6.2001354e+02   5.8647326e+02   5.3097746e+02   5.2610575e+02   4.3784339e+02
   6.4400129e+02   5.9935675e+02   5.2633172e+02   5.1617172e+02   4.3738148e+02
   6.0948304e+02   5.7684858e+02   4.5400495e+02   4.4729915e+02   4.2721730e+02
   6.2370785e+02   5.8898906e+02   5.2870819e+02   5.2262034e+02   4.3774779e+02
   6.1219171e+02   5.8168621e+02   5.6344220e+02   5.6006520e+02   4.3802487e+02
   6.7895809e+02   6.0595121e+02   5.4453095e+02   5.3432843e+02   4.3786458e+02
   6.0929745e+02   5.7764597e+02   5.6797017e+02   5.6700276e+02   4.3802735e+02
   6.1143427e+02   5.7842893e+02   4.8782532e+02   4.8399930e+02   4.3579632e+02
   6.3729186e+02   5.9615510e+02   5.2083404e+02   5.1070702e+02   4.3702705e+02
   6.0903916e+02   5.7654726e+02   4.4330355e+02   4.2960439e+02   4.0754521e+02
   6.1375312e+02   5.7975372e+02   4.7633065e+02   4.6474200e+02   4.0104173e+02
   6.0887861e+02   5.7643862e+02   4.4007562e+02   4.2224425e+02   4.0677378e+02
   6.2541591e+02   6.0113553e+02   5.8222790e+02   5.6763767e+02   4.3802804e+02
   6.0883052e+02   5.7640791e+02   4.6192189e+02   4.6171114e+02   4.3775311e+02
   6.3350357e+02   5.9629065e+02   5.4178012e+02   5.3366351e+02   4.3787735e+02
   6.1139203e+02   5.8470251e+02   5.7792075e+02   5.7122034e+02   4.3802798e+02
   6.2845266e+02   5.9934130e+02   5.7299257e+02   5.6113807e+02   4.3802470e+02
   6.2330864e+02   6.2318780e+02   6.0866531e+02   5.7636080e+02   4.3802743e+02
   6.0883936e+02   5.7641363e+02   4.5822999e+02   4.5790059e+02   4.3758998e+02
   6.8655747e+02   6.0066742e+02   5.0483142e+02   4.7873586e+02   4.1890272e+02
   6.0939935e+02   5.7706990e+02   5.3815715e+02   5.3778867e+02   4.3802095e+02
   6.1501801e+02   5.8252110e+02   5.3580583e+02   5.3275144e+02   4.3795303e+02
   6.1515961e+02   5.8231956e+02   5.2815534e+02   5.2507104e+02   4.3789569e+02
   6.6813436e+02   6.0055557e+02   5.0516271e+02   4.7977912e+02   4.2181383e+02
   6.2010218e+02   6.1884444e+02   6.0746274e+02   5.7623334e+02   4.3802735e+02
   6.0904908e+02   5.8822923e+02   5.8782390e+02   5.7613314e+02   4.3802750e+02
   6.2310933e+02   5.9982624e+02   5.8333596e+02   5.6870003e+02   4.3802813e+02
   6.9029815e+02   6.0575189e+02   5.4298767e+02   5.3280940e+02   4.3784072e+02
   6.0879463e+02   5.7638278e+02   4.3852575e+02   4.3080736e+02   4.3010245e+02
   6.7664426e+02   6.2043655e+02   5.8325597e+02   5.6582887e+02   4.3802768e+02
   6.9043847e+02   6.1070082e+02   5.6381392e+02   5.5168689e+02   4.3800500e+02
   6.0888351e+02   5.7644389e+02   4.4216880e+02   4.3582905e+02   4.3050693e+02
   6.5095106e+02   6.0540276e+02   5.5410918e+02   5.4365011e+02   4.3796526e+02
   6.3922550e+02   6.3226506e+02   6.0363951e+02   5.7534081e+02   4.3802767e+02
   6.2034831e+02   5.9135785e+02   5.6842176e+02   5.5993794e+02   4.3802305e+02
   6.1100375e+02   5.7863446e+02   5.3146938e+02   5.3028029e+02   4.3798953e+02
   6.2879254e+02   6.0056020e+02   5.7548107e+02   5.6281220e+02   4.3802619e+02
   6.0878322e+02   5.7637511e+02   4.3980878e+02   4.3979515e+02   4.3801325e+02
   6.1587309e+02   5.8449008e+02   5.5292552e+02   5.4873338e+02   4.3800862e+02
   6.1900108e+02   5.9197276e+02   5.7444668e+02   5.6471904e+02   4.3802663e+02
   6.0911652e+02   6.0157027e+02   6.0125664e+02   5.7632897e+02   4.3802758e+02
   6.0879005e+02   5.7637959e+02   4.3820291e+02   4.1879573e+02   4.1787981e+02
   6.6274286e+02   6.0063599e+02   5.0692139e+02   4.8421843e+02   4.2810972e+02
   6.1063805e+02   5.7763435e+02   4.6700005e+02   4.6044434e+02   4.2740595e+02
   6.3157065e+02   5.9860573e+02   5.6314304e+02   5.5322325e+02   4.3801077e+02
   6.1439524e+02   5.8085317e+02   4.9861340e+02   4.9311231e+02   4.3615733e+02
   6.0969701e+02   5.7704930e+02   4.7577623e+02   4.7375466e+02   4.3603513e+02
   6.0890070e+02   5.7657010e+02   5.5864121e+02   5.5851760e+02   4.3802738e+02
   7.5850919e+02   6.4751361e+02   6.0421029e+02   5.7534297e+02   4.3802754e+02
   6.4320950e+02   5.9678947e+02   5.0396404e+02   4.8117741e+02   4.2529630e+02
   6.1273340e+02   5.8037858e+02   5.3552100e+02   5.3346341e+02   4.3797832e+02
   6.1293205e+02   5.7919431e+02   4.7469207e+02   4.6448051e+02   4.1822424e+02
   6.9042781e+02   6.0455737e+02   5.3525058e+02   5.2495425e+02   4.3767481e+02
   6.1094156e+02   5.7805539e+02   4.8699083e+02   4.8379969e+02   4.3612480e+02
   6.0897886e+02   5.7658144e+02   5.2972080e+02   5.2960942e+02   4.3802363e+02
   6.0880477e+02   5.7638964e+02   4.3866187e+02   4.2565475e+02   4.2416316e+02
   6.0975404e+02   5.7754575e+02   5.4496622e+02   5.4433218e+02   4.3802162e+02
   6.3695032e+02   5.9922846e+02   5.5008935e+02   5.4108197e+02   4.3795022e+02
   6.0878511e+02   5.7637625e+02   4.3807717e+02   4.0150166e+02   3.8706514e+02
   6.1418101e+02   5.8395130e+02   5.6256453e+02   5.5809773e+02   4.3802253e+02
   6.0911170e+02   5.7679864e+02   5.4797770e+02   5.4774202e+02   4.3802605e+02
   6.1536091e+02   5.8109925e+02   4.8493778e+02   4.7417855e+02   4.2746009e+02
   6.0884945e+02   5.7641991e+02   4.3975389e+02   4.2606915e+02   4.2153391e+02
   6.1950193e+02   5.8484612e+02   5.0462873e+02   4.9650715e+02   4.3582851e+02
   6.1720941e+02   5.8226472e+02   4.8419262e+02   4.6954326e+02   3.9701786e+02
   6.0883620e+02   5.7641154e+02   4.4073913e+02   4.3532897e+02   4.3199735e+02
   6.0881047e+02   5.7639341e+02   4.3868774e+02   4.2172475e+02   4.1923665e+02
   6.1824399e+02   5.9822413e+02   5.8772328e+02   5.7192506e+02   4.3802803e+02
   6.0896474e+02   5.7650171e+02   4.6511717e+02   4.6446187e+02   4.3717403e+02
   6.3042823e+02   6.1603283e+02   5.9517341e+02   5.7302223e+02   4.3802829e+02
   6.1052474e+02   5.8048464e+02   5.7048692e+02   5.6736591e+02   4.3802729e+02
   6.1704955e+02   5.8381815e+02   5.2608088e+02   5.2219665e+02   4.3783152e+02
   6.2394982e+02   5.9227878e+02   5.5872942e+02   5.5115646e+02   4.3800680e+02
   6.1976056e+02   5.8715587e+02   5.4392619e+02   5.3891562e+02   4.3796233e+02
   6.1139667e+02   5.7861780e+02   5.0528885e+02   5.0329895e+02   4.3760116e+02
   6.1644943e+02   6.1640979e+02   6.0874271e+02   5.7637161e+02   4.3802750e+02
   6.0987045e+02   5.7710750e+02   4.5836068e+02   4.5125642e+02   4.2575777e+02
   6.1135457e+02   5.7904399e+02   5.3497132e+02   5.3357394e+02   4.3799351e+02
   6.1845338e+02   5.8327091e+02   4.8792798e+02   4.7327918e+02   4.2146102e+02
   6.4408266e+02   5.9997744e+02   5.3187198e+02   5.2232811e+02   4.3762489e+02
   6.0955433e+02   5.7790313e+02   5.6471575e+02   5.6362343e+02   4.3802693e+02
   6.3388478e+02   6.1322257e+02   5.8919351e+02   5.7021549e+02   4.3802865e+02
   6.4615553e+02   6.0756683e+02   5.6734552e+02   5.5505095e+02   4.3801493e+02
   6.5800404e+02   5.9974981e+02   5.0377536e+02   4.7686388e+02   3.8016827e+02
   6.2785192e+02   5.9206566e+02   5.3257594e+02   5.2555114e+02   4.3777012e+02
   6.1072560e+02   5.7767490e+02   4.6376094e+02   4.5502801e+02   4.1946955e+02
   6.1278817e+02   5.7914752e+02   4.7669753e+02   4.6772442e+02   4.2543324e+02
   6.4470567e+02   6.0047603e+02   5.3439680e+02   5.2494144e+02   4.3769412e+02
   7.2198082e+02   6.0479030e+02   5.3605283e+02   5.2577331e+02   4.3769540e+02
   6.9500962e+02   6.0843360e+02   5.5594400e+02   5.4493563e+02   4.3797272e+02
   6.4008474e+02   5.9998005e+02   5.4502448e+02   5.3598213e+02   4.3789752e+02
   6.1025581e+02   5.7736598e+02   4.6210357e+02   4.5484341e+02   4.2518968e+02
   6.0884056e+02   5.7641430e+02   4.5197982e+02   4.5139105e+02   4.3725052e+02
   6.4937802e+02   6.0303496e+02   5.4323919e+02   5.3354274e+02   4.3785772e+02
   6.1008903e+02   5.7799674e+02   5.4794386e+02   5.4705640e+02   4.3802154e+02
   6.1266730e+02   5.7901503e+02   4.7412026e+02   4.6436351e+02   4.2004612e+02
   6.5671976e+02   6.0548453e+02   5.4832933e+02   5.3817390e+02   4.3791532e+02
   6.0896308e+02   5.7656035e+02   5.2664115e+02   5.2653835e+02   4.3802308e+02
   6.1663776e+02   5.8219935e+02   4.9073758e+02   4.8029321e+02   4.3105905e+02
   6.0935428e+02   5.7676218e+02   4.5439432e+02   4.4928346e+02   4.3033639e+02
   6.1418586e+02   5.8204231e+02   5.4192705e+02   5.3911759e+02   4.3798772e+02
   6.0980499e+02   5.7706193e+02   4.5435787e+02   4.4428215e+02   4.1100728e+02
   6.0890934e+02   5.7646503e+02   4.6838878e+02   4.6801746e+02   4.3757174e+02
   6.2742907e+02   5.9355514e+02   5.5027020e+02   5.4278192e+02   4.3796981e+02
   6.0975793e+02   5.7703172e+02   4.5560491e+02   4.4733618e+02   4.2252851e+02
   6.1148168e+02   6.0638662e+02   6.0372562e+02   5.7617201e+02   4.3802765e+02
   6.0914314e+02   5.7667906e+02   4.9366297e+02   4.9324076e+02   4.3786929e+02
   6.4890815e+02   6.0654257e+02   5.6100410e+02   5.4979582e+02   4.3799847e+02
   6.1049391e+02   5.7789609e+02   5.0865757e+02   5.0747797e+02   4.3782515e+02
   6.1646460e+02   5.8569682e+02   5.5822398e+02   5.5329246e+02   4.3801593e+02
   6.2362725e+02   5.8985982e+02   5.4096458e+02   5.3491732e+02   4.3791844e+02
   6.1274916e+02   5.7998398e+02   5.2030810e+02   5.1817213e+02   4.3787624e+02
   6.5276685e+02   6.0426455e+02   5.4574923e+02   5.3582837e+02   4.3788823e+02
   6.0990253e+02   5.7753185e+02   5.2991009e+02   5.2928969e+02   4.3800584e+02
   6.1037673e+02   5.7777254e+02   5.0549304e+02   5.0427099e+02   4.3777527e+02
   6.0895288e+02   5.7655587e+02   5.3062714e+02   5.3052987e+02   4.3802428e+02
   6.3898993e+02   6.0741837e+02   5.7540387e+02   5.6146427e+02   4.3802563e+02
   6.0952086e+02   5.7718193e+02   5.3535127e+02   5.3492176e+02   4.3801776e+02
   6.1202532e+02   5.7991062e+02   5.4204827e+02   5.4023440e+02   4.3800332e+02
   6.1053258e+02   5.8345710e+02   5.7829659e+02   5.7233020e+02   4.3802784e+02
   6.2188417e+02   5.8674658e+02   5.1004041e+02   5.0221455e+02   4.3647545e+02
   6.0900141e+02   5.7656258e+02   4.9617949e+02   4.9594134e+02   4.3795114e+02
   6.0975162e+02   5.7748914e+02   5.4102477e+02   5.4043806e+02   4.3801938e+02
   6.3165506e+02   5.9950192e+02   5.6646855e+02   5.5580943e+02   4.3801658e+02
   6.0879612e+02   5.7638396e+02   4.3858663e+02   4.3076938e+02   4.2997339e+02
