# Supplementary material for: Rethinking Colour Constancy
Source: PLoS One. 2015 Sep 10;10(9):e0135029. doi: 10.1371/journal.pone.0135029 (PMC4565710; doi:10.1371/journal.pone.0135029)
Supplement: S1 Dataset — (ZIP) [file pone.0135029.s002.zip › 5-TransitionMetamerReflectanceData/NtoB_20munsells/fiveTr_3.txt]

   4.5843335e+02   4.5949988e+02   4.9261400e+02   5.2086172e+02   5.7841064e+02
   4.8905060e+02   5.1909848e+02   5.7770384e+02   6.6687917e+02   7.1305592e+02
   4.3041051e+02   4.3797776e+02   5.2651893e+02   5.4804287e+02   5.8556264e+02
   4.4777662e+02   4.4802938e+02   4.8982362e+02   5.1969977e+02   5.7815288e+02
   4.3061423e+02   4.3707789e+02   5.1080803e+02   5.3260439e+02   5.8125651e+02
   4.6609063e+02   4.7197856e+02   5.5526388e+02   6.1093576e+02   6.3545212e+02
   4.2106031e+02   4.3273617e+02   5.2165836e+02   5.4279906e+02   5.8402279e+02
   4.1198754e+02   4.1883400e+02   4.9130031e+02   5.2038590e+02   5.7833127e+02
   4.4426620e+02   4.4996931e+02   5.5533628e+02   6.2032927e+02   6.7367291e+02
   4.6352105e+02   4.6890063e+02   5.3758722e+02   5.6136058e+02   5.8981191e+02
   4.8690987e+02   5.0941656e+02   5.6773411e+02   6.3453921e+02   6.9387692e+02
   4.5758142e+02   4.6284842e+02   5.5289600e+02   5.9757160e+02   6.1884439e+02
   4.8890920e+02   5.1819427e+02   5.7657537e+02   6.4982669e+02   6.5665155e+02
   4.8896085e+02   5.1852199e+02   5.7681411e+02   6.1588293e+02   6.1729470e+02
   4.4958080e+02   4.5436845e+02   5.1957526e+02   5.4034800e+02   5.8315691e+02
   4.6079505e+02   4.6615311e+02   5.5473280e+02   6.0846261e+02   6.3248785e+02
   4.0658923e+02   4.3108293e+02   5.3553977e+02   5.5961555e+02   5.8967913e+02
   4.3329956e+02   4.3379854e+02   4.9007630e+02   5.1982174e+02   5.7818615e+02
   4.8790781e+02   5.1314594e+02   5.6858606e+02   5.9620463e+02   6.0367370e+02
   4.8187126e+02   4.9615346e+02   5.5690447e+02   5.9482250e+02   6.1125495e+02
   4.7749666e+02   4.8766988e+02   5.4940343e+02   5.7906948e+02   5.9812925e+02
   4.8902952e+02   5.1895938e+02   5.7750027e+02   6.3507133e+02   6.3604654e+02
   3.9839130e+02   4.3024780e+02   5.2105111e+02   5.4219262e+02   5.8386224e+02
   4.6623586e+02   4.7215324e+02   5.5607073e+02   6.2149881e+02   6.9573131e+02
   4.8848613e+02   5.1478417e+02   5.3223065e+02   5.3635131e+02   5.7893198e+02
   4.7207264e+02   4.7789856e+02   5.1075186e+02   5.3113108e+02   5.8043608e+02
   4.4254283e+02   4.4837867e+02   5.5472904e+02   6.1266150e+02   6.3967977e+02
   4.5127353e+02   4.5151925e+02   4.8983769e+02   5.1970132e+02   5.7815203e+02
   4.0827793e+02   4.3141038e+02   5.5515192e+02   6.2016048e+02   6.8708034e+02
   4.5625889e+02   4.6131309e+02   5.3256164e+02   5.5489737e+02   5.8752353e+02
   4.8883031e+02   5.1771333e+02   5.6720819e+02   5.7210999e+02   5.8197213e+02
   4.8808986e+02   5.1392786e+02   5.7185401e+02   6.4043576e+02   6.6560210e+02
   4.8908994e+02   5.1935816e+02   5.7801677e+02   6.0803285e+02   6.0809799e+02
   4.5767847e+02   4.6293548e+02   5.4933658e+02   5.8535607e+02   6.0481854e+02
   4.8841310e+02   5.1544272e+02   5.7238876e+02   6.0503942e+02   6.1067371e+02
   4.8506716e+02   5.0392977e+02   5.6358584e+02   6.2199191e+02   6.4120001e+02
   4.8908247e+02   5.1930930e+02   5.7796977e+02   6.8150444e+02   7.0702345e+02
   4.3863841e+02   4.4480124e+02   5.3826668e+02   5.6349304e+02   5.9121459e+02
   4.8895323e+02   5.1847103e+02   5.7691871e+02   6.5360336e+02   6.6172484e+02
   4.8435036e+02   5.0172122e+02   5.4274596e+02   5.5871394e+02   5.8587386e+02
   4.4739648e+02   4.4857288e+02   4.9275814e+02   5.2100148e+02   5.7846348e+02
   4.2173795e+02   4.3365355e+02   5.4190405e+02   5.6989524e+02   5.9441920e+02
   4.7974045e+02   4.9176557e+02   5.5609002e+02   5.9723892e+02   6.1527833e+02
   4.0218196e+02   4.2750938e+02   5.0437242e+02   5.2777505e+02   5.8009299e+02
   4.8896248e+02   5.1852890e+02   5.7690920e+02   6.2708955e+02   6.2861314e+02
   4.6324699e+02   4.6858860e+02   5.3658623e+02   5.5991555e+02   5.8923314e+02
   4.2769532e+02   4.3622794e+02   5.2829175e+02   5.5015356e+02   5.8623965e+02
   4.6959019e+02   4.7594438e+02   5.2780864e+02   5.4798218e+02   5.8486529e+02
   4.6199991e+02   4.6693292e+02   5.2249644e+02   5.4286682e+02   5.8364537e+02
   4.0434505e+02   4.3125098e+02   5.5368252e+02   6.0448236e+02   6.2838525e+02
   4.8906491e+02   5.1908575e+02   5.3333837e+02   5.3362587e+02   5.7812984e+02
   4.3271242e+02   4.4011407e+02   5.5354602e+02   6.0312002e+02   6.2651196e+02
   4.1350318e+02   4.2400090e+02   4.9538408e+02   5.2238401e+02   5.7881979e+02
   4.8571793e+02   5.0573449e+02   5.6234763e+02   5.9795747e+02   6.1094039e+02
   4.7247249e+02   4.8020390e+02   5.5629996e+02   6.1487764e+02   6.4044192e+02
   4.5096454e+02   4.5315056e+02   4.9716443e+02   5.2314162e+02   5.7894219e+02
   4.3370337e+02   4.3982662e+02   5.1416791e+02   5.3551590e+02   5.8198865e+02
   4.7559572e+02   4.8467213e+02   5.5568992e+02   6.0305812e+02   6.2371611e+02
   3.9544207e+02   4.0704727e+02   4.8944044e+02   5.1954706e+02   5.7811807e+02
   4.7615203e+02   4.8373665e+02   5.1406535e+02   5.3314103e+02   5.8073525e+02
   4.2456839e+02   4.3359941e+02   5.1380161e+02   5.3524479e+02   5.8194706e+02
   3.8006764e+02   4.2567559e+02   5.0016905e+02   5.2504311e+02   5.7944951e+02
   4.8900791e+02   5.1881131e+02   5.6418623e+02   5.6548647e+02   5.7899976e+02
   4.8431646e+02   5.0057223e+02   5.2730323e+02   5.4094743e+02   5.8147388e+02
   4.6780307e+02   4.7381028e+02   5.3231306e+02   5.5372045e+02   5.8676277e+02
   4.4282279e+02   4.4863298e+02   5.5407815e+02   6.0625699e+02   6.3035605e+02
   4.8728844e+02   5.0954963e+02   5.3212055e+02   5.4050425e+02   5.8022338e+02
   4.8883080e+02   5.1772017e+02   5.7600444e+02   6.4802479e+02   6.5677462e+02
   4.8860700e+02   5.1644872e+02   5.7454841e+02   6.4684829e+02   6.7113984e+02
   4.1709837e+02   4.2700392e+02   4.9871140e+02   5.2417738e+02   5.7924323e+02
   4.6766695e+02   4.6855124e+02   4.9171688e+02   5.2038419e+02   5.7828786e+02
   4.3645741e+02   4.4299434e+02   5.4104179e+02   5.6816065e+02   5.9344701e+02
   4.8722885e+02   5.0869138e+02   5.2658543e+02   5.3538950e+02   5.7968865e+02
   4.0932688e+02   4.2030195e+02   4.9267647e+02   5.2103597e+02   5.7849325e+02
   4.3996858e+02   4.4592168e+02   5.3540613e+02   5.5919610e+02   5.8939141e+02
   4.8909550e+02   5.1939412e+02   5.7807666e+02   6.5708835e+02   6.5710385e+02
   4.7322086e+02   4.8109009e+02   5.4068574e+02   5.6447079e+02   5.9055769e+02
   4.3549537e+02   4.4158995e+02   5.1861945e+02   5.3965459e+02   5.8308555e+02
   4.5323958e+02   4.5325541e+02   4.8914260e+02   5.1941427e+02   5.7808319e+02
   4.1808176e+02   4.3186744e+02   5.2193038e+02   5.4309215e+02   5.8411142e+02
   4.5366680e+02   4.5892552e+02   5.4864123e+02   5.8376806e+02   6.0350354e+02
   4.8900042e+02   5.1877408e+02   5.7717282e+02   6.1627190e+02   6.1728744e+02
   4.4956467e+02   4.5471973e+02   5.3204113e+02   5.5446802e+02   5.8749462e+02
   4.2195219e+02   4.3381908e+02   5.5083589e+02   5.9142609e+02   6.1203424e+02
   4.8856270e+02   5.1621042e+02   5.7417228e+02   6.3412709e+02   6.4102124e+02
   4.8905007e+02   5.1908423e+02   5.5864234e+02   5.5913494e+02   5.7838214e+02
   4.8826655e+02   5.1439531e+02   5.4500997e+02   5.5023909e+02   5.8026357e+02
   4.2189427e+02   4.3381413e+02   5.5516448e+02   6.2013286e+02   6.7902135e+02
   4.4474824e+02   4.5036664e+02   5.4427551e+02   5.7404627e+02   5.9663445e+02
   4.8886035e+02   5.1789986e+02   5.7623502e+02   6.5351395e+02   7.0617962e+02
   4.0811223e+02   4.3137249e+02   5.4918391e+02   5.8640248e+02   6.0646630e+02
   4.0402827e+02   4.3100748e+02   5.3599471e+02   5.6026858e+02   5.8994747e+02
   4.8662094e+02   5.0842644e+02   5.5809941e+02   5.7728526e+02   5.9186687e+02
   4.6825386e+02   4.7445293e+02   5.3568789e+02   5.5808588e+02   5.8830380e+02
   4.8391994e+02   5.0097269e+02   5.6221387e+02   6.2580418e+02   6.5388845e+02
   4.3111077e+02   4.3855247e+02   5.2859263e+02   5.5049006e+02   5.8633243e+02
   4.6144101e+02   4.6179622e+02   4.9017450e+02   5.1981638e+02   5.7817347e+02
   4.8855027e+02   5.1614492e+02   5.7409209e+02   6.3352808e+02   6.4037793e+02
   4.3486142e+02   4.4144377e+02   5.2764413e+02   5.4930700e+02   5.8593510e+02
   4.3342197e+02   4.3383554e+02   4.8990767e+02   5.1974775e+02   5.7816771e+02
   4.8511217e+02   5.0382897e+02   5.4683435e+02   5.6294559e+02   5.8685124e+02
   4.3731353e+02   4.4243443e+02   5.1009073e+02   5.3195979e+02   5.8106889e+02
   4.8865513e+02   5.1656088e+02   5.5052127e+02   5.5392367e+02   5.7974356e+02
   4.4267213e+02   4.4331849e+02   4.9087210e+02   5.2016230e+02   5.7826737e+02
   4.1353716e+02   4.3187646e+02   5.5514163e+02   6.1998267e+02   6.7068325e+02
   4.3786310e+02   4.4424323e+02   5.5213322e+02   5.9584834e+02   6.1728658e+02
   4.4469903e+02   4.4970008e+02   5.1785412e+02   5.3879264e+02   5.8278530e+02
   4.3892049e+02   4.4486151e+02   5.2896328e+02   5.5084538e+02   5.8639739e+02
   4.7170277e+02   4.7890054e+02   5.3415706e+02   5.5544962e+02   5.8713922e+02
   4.5925389e+02   4.6447011e+02   5.3974207e+02   5.6509363e+02   5.9157739e+02
   4.2527960e+02   4.2663248e+02   4.9064055e+02   5.2007885e+02   5.7825214e+02
   4.3756936e+02   4.4399897e+02   5.5433836e+02   6.0908239e+02   6.3428161e+02
   4.8844482e+02   5.1560580e+02   5.7139376e+02   5.9415722e+02   5.9939727e+02
   4.1921870e+02   4.3205837e+02   5.2029138e+02   5.4140288e+02   5.8362757e+02
   4.6366309e+02   4.6918422e+02   5.5586366e+02   6.2078683e+02   6.6457302e+02
   4.8448989e+02   5.0241076e+02   5.6237390e+02   6.1552263e+02   6.3270424e+02
   4.2712128e+02   4.3558023e+02   5.2146355e+02   5.4256834e+02   5.8394154e+02
   4.8897268e+02   5.1844796e+02   5.4196778e+02   5.4291129e+02   5.7838142e+02
   4.8905762e+02   5.1914386e+02   5.7721479e+02   5.8723858e+02   5.8796160e+02
   4.5601022e+02   4.6125016e+02   5.5240366e+02   5.9563326e+02   6.1656419e+02
   4.8899142e+02   5.1871404e+02   5.7722362e+02   6.5918551e+02   6.9447997e+02
   4.2997406e+02   4.3761299e+02   5.2498526e+02   5.4633461e+02   5.8503791e+02
   4.1923240e+02   4.2461603e+02   4.9350817e+02   5.2143686e+02   5.7858977e+02
   4.8907380e+02   5.1925074e+02   5.7788053e+02   6.2972653e+02   6.3000369e+02
   4.3761361e+02   4.4398845e+02   5.4442002e+02   5.7454236e+02   5.9703518e+02
   4.5182956e+02   4.5706980e+02   5.4214410e+02   5.6967232e+02   5.9401125e+02
   4.7217196e+02   4.7218692e+02   4.8913094e+02   5.1940736e+02   5.7808136e+02
   4.0807224e+02   4.1674613e+02   4.9092548e+02   5.2021394e+02   5.7828828e+02
   4.1739732e+02   4.2464346e+02   4.9460563e+02   5.2198482e+02   5.7872298e+02
   4.8847980e+02   5.1576112e+02   5.6334128e+02   5.7146482e+02   5.8411248e+02
   4.8903782e+02   5.1900646e+02   5.6242978e+02   5.6320091e+02   5.7859616e+02
   4.3552748e+02   4.4230468e+02   5.4772087e+02   5.8213356e+02   6.0246099e+02
   4.3440553e+02   4.4144570e+02   5.5523657e+02   6.2031014e+02   6.9073883e+02
   4.2777055e+02   4.3634268e+02   5.3036024e+02   5.5270151e+02   5.8707547e+02
   4.2742649e+02   4.2823218e+02   4.9019646e+02   5.1987858e+02   5.7820153e+02
   4.3916875e+02   4.4537165e+02   5.5132008e+02   5.9271002e+02   6.1341840e+02
   3.8211014e+02   4.3099458e+02   5.4069167e+02   5.6775658e+02   5.9333926e+02
   4.6834479e+02   4.7472740e+02   5.4777758e+02   5.7956121e+02   5.9959799e+02
   4.3817318e+02   4.4449274e+02   5.4821571e+02   5.8337039e+02   6.0345581e+02
   4.2888578e+02   4.3712655e+02   5.3284565e+02   5.5588831e+02   5.8819330e+02
   3.8221527e+02   3.9207099e+02   4.8911660e+02   5.1940456e+02   5.7808112e+02
   4.1967914e+02   4.2145492e+02   4.9023232e+02   5.1989753e+02   5.7820706e+02
   4.1281948e+02   4.2852902e+02   5.0529935e+02   5.2841694e+02   5.8024623e+02
   4.5336076e+02   4.5864200e+02   5.5344342e+02   6.0085626e+02   6.2311388e+02
   4.7474388e+02   4.8340552e+02   5.5708107e+02   6.2007620e+02   6.5153755e+02
   4.3784585e+02   4.4365539e+02   5.2087036e+02   5.4185802e+02   5.8368846e+02
   4.5029405e+02   4.5561973e+02   5.5076032e+02   5.9020633e+02   6.1022663e+02
   4.5783232e+02   4.6203898e+02   5.1140646e+02   5.3263329e+02   5.8105774e+02
   4.7322473e+02   4.8117029e+02   5.4586527e+02   5.7380071e+02   5.9532908e+02
   4.4868308e+02   4.5380461e+02   5.2924916e+02   5.5098775e+02   5.8633573e+02
   3.8191991e+02   4.3111210e+02   5.5072766e+02   5.9112731e+02   6.1171031e+02
   4.1924905e+02   4.3284667e+02   5.4196637e+02   5.7002386e+02   5.9449307e+02
   4.8775634e+02   5.1215859e+02   5.4496092e+02   5.5251510e+02   5.8140954e+02
   4.4210665e+02   4.4797974e+02   5.5343740e+02   6.0192364e+02   6.2482531e+02
   4.1885253e+02   4.2417376e+02   4.9322427e+02   5.2129786e+02   5.7855602e+02
   4.4771317e+02   4.4824795e+02   4.9067294e+02   5.2006355e+02   5.7824055e+02
   3.9104979e+02   4.0973617e+02   4.8971467e+02   5.1966855e+02   5.7814947e+02
   4.8876071e+02   5.1730865e+02   5.7546844e+02   6.3791269e+02   6.4317724e+02
   4.4464933e+02   4.5020387e+02   5.3753362e+02   5.6220950e+02   5.9058701e+02
   4.1469638e+02   4.1472920e+02   4.8910456e+02   5.1939939e+02   5.7807978e+02
   4.1826012e+02   4.3086810e+02   5.1130541e+02   5.3307232e+02   5.8139983e+02
   4.4671939e+02   4.4775894e+02   4.9223901e+02   5.2076524e+02   5.7840859e+02
   4.4079779e+02   4.4676154e+02   5.4395928e+02   5.7353959e+02   5.9637348e+02
   4.3927046e+02   4.4518657e+02   5.2968462e+02   5.5172711e+02   5.8668189e+02
   3.8003160e+02   4.3106715e+02   5.4559704e+02   5.7731625e+02   5.9898818e+02
   3.9518843e+02   4.3089693e+02   5.3546520e+02   5.5951215e+02   5.8963833e+02
   4.3479567e+02   4.4086034e+02   5.1600594e+02   5.3719590e+02   5.8242489e+02
   4.8906906e+02   5.1700371e+02   5.1774704e+02   5.2010025e+02   5.7809350e+02
   4.6027806e+02   4.6089034e+02   4.9101850e+02   5.2016399e+02   5.7825207e+02
   4.8447310e+02   5.0236813e+02   5.6263829e+02   6.2031594e+02   6.3977631e+02
   4.1677497e+02   4.3009264e+02   5.0888202e+02   5.3110210e+02   5.8090250e+02
   4.8610471e+02   5.0687153e+02   5.6353949e+02   6.0014681e+02   6.1281829e+02
   4.6485556e+02   4.7021789e+02   5.2890455e+02   5.4980876e+02   5.8561457e+02
   4.5367528e+02   4.5892988e+02   5.4777313e+02   5.8147397e+02   6.0163657e+02
   4.6388536e+02   4.6943022e+02   5.5539806e+02   6.1417469e+02   6.4093003e+02
   4.4708691e+02   4.5228327e+02   5.2908742e+02   5.5083150e+02   5.8630711e+02
   4.8905403e+02   5.1911959e+02   5.7745824e+02   5.9492114e+02   5.9543029e+02
   4.3715608e+02   4.4301814e+02   5.1975588e+02   5.4074569e+02   5.8337941e+02
   4.8791003e+02   5.1067058e+02   5.2280031e+02   5.3023575e+02   5.7894022e+02
   4.3476037e+02   4.3882388e+02   5.0129189e+02   5.2566474e+02   5.7956619e+02
   4.4734980e+02   4.5279409e+02   5.5381980e+02   6.0382811e+02   6.2713299e+02
   4.4169005e+02   4.4555615e+02   5.0420753e+02   5.2751898e+02   5.7997456e+02
   4.8794870e+02   5.1331511e+02   5.7075861e+02   6.1955792e+02   6.2794686e+02
   4.5428158e+02   4.5954397e+02   5.5463585e+02   6.0944053e+02   6.3421984e+02
   4.8908815e+02   5.1934686e+02   5.7801695e+02   6.7369006e+02   6.7918219e+02
   4.1694363e+02   4.3134544e+02   5.1808809e+02   5.3925151e+02   5.8302891e+02
   3.9200600e+02   4.3114257e+02   5.5469408e+02   6.1410673e+02   6.4278513e+02
   4.6914360e+02   4.7579469e+02   5.5561870e+02   6.1185742e+02   6.3633758e+02
   4.5688486e+02   4.6214458e+02   5.5560168e+02   6.2065547e+02   6.6985376e+02
   4.2937392e+02   4.3765675e+02   5.4582511e+02   5.7769816e+02   5.9920010e+02
   4.7559380e+02   4.8467458e+02   5.5727257e+02   6.2009226e+02   6.5091971e+02
   4.8116896e+02   4.9406056e+02   5.3415333e+02   5.5155466e+02   5.8475250e+02
   4.4414404e+02   4.4850586e+02   5.0901705e+02   5.3101705e+02   5.8079803e+02
   4.3503786e+02   4.4193126e+02   5.5065518e+02   5.9057554e+02   6.1093635e+02
   4.8458508e+02   5.0265010e+02   5.6002088e+02   5.9585100e+02   6.1008979e+02
   4.3197517e+02   4.3363074e+02   4.9244821e+02   5.2090632e+02   5.7845463e+02
   4.3408013e+02   4.4111921e+02   5.4276924e+02   5.7138900e+02   5.9516857e+02
   3.9077274e+02   4.1506244e+02   4.9084284e+02   5.2017654e+02   5.7827901e+02
   3.8002856e+02   4.3113085e+02   5.5503230e+02   6.1853276e+02   6.5528241e+02
   4.1777953e+02   4.3229856e+02   5.3342818e+02   5.5671864e+02   5.8853272e+02
   4.3568746e+02   4.4245900e+02   5.5484805e+02   6.1492314e+02   6.4413814e+02
   4.0439892e+02   4.3125819e+02   5.5515136e+02   6.2016754e+02   6.8881226e+02
   4.8379872e+02   5.0067023e+02   5.6131614e+02   6.1286856e+02   6.3039648e+02
   4.5329683e+02   4.5832196e+02   5.2925342e+02   5.5084816e+02   5.8621661e+02
   4.0055065e+02   4.0287628e+02   4.8915159e+02   5.1942002e+02   5.7808525e+02
   4.8753001e+02   5.1163462e+02   5.6958920e+02   6.3528760e+02   6.5696938e+02
   4.8909367e+02   5.1938296e+02   5.7804215e+02   5.9075154e+02   5.9078241e+02
   4.7145154e+02   4.7198087e+02   4.9042082e+02   5.1984969e+02   5.7817175e+02
   4.1492416e+02   4.1599188e+02   4.8940971e+02   5.1953324e+02   5.7811433e+02
   4.1421409e+02   4.2971231e+02   5.0939153e+02   5.3151062e+02   5.8100694e+02
   4.6329748e+02   4.6877945e+02   5.5391146e+02   6.0156055e+02   6.2353848e+02
   4.2731108e+02   4.3637682e+02   5.4908612e+02   5.8601315e+02   6.0601727e+02
   4.1861201e+02   4.3269024e+02   5.4266189e+02   5.7133943e+02   5.9520950e+02
   4.3747177e+02   4.4391644e+02   5.5428103e+02   6.0855247e+02   6.3353798e+02
   4.8081490e+02   4.9389016e+02   5.5501079e+02   5.9042326e+02   6.0685371e+02
   4.8829717e+02   5.1413279e+02   5.3664040e+02   5.4145866e+02   5.7943895e+02
   4.4238975e+02   4.4245250e+02   4.8925862e+02   5.1946464e+02   5.7809606e+02
   4.4225951e+02   4.4804796e+02   5.4142067e+02   5.6870194e+02   5.9366419e+02
   4.1447582e+02   4.1767258e+02   4.9014340e+02   5.1985902e+02   5.7819776e+02
   4.5598975e+02   4.5601402e+02   4.8916848e+02   5.1942438e+02   5.7808552e+02
   4.8874734e+02   5.1722958e+02   5.7544153e+02   6.4984796e+02   6.7691202e+02
   4.2359425e+02   4.3449891e+02   5.5356751e+02   6.0354952e+02   6.2714203e+02
   4.2543555e+02   4.3537007e+02   5.5513177e+02   6.1953569e+02   6.6169361e+02
   4.2754133e+02   4.3653549e+02   5.5403906e+02   6.0699772e+02   6.3157223e+02
   4.3054249e+02   4.3476981e+02   4.9928499e+02   5.2447451e+02   5.7929988e+02
   4.1661085e+02   4.3235702e+02   5.5516418e+02   6.2025193e+02   7.0415954e+02
   4.2364578e+02   4.3441788e+02   5.4125118e+02   5.6869108e+02   5.9378908e+02
   4.0417444e+02   4.3123083e+02   5.5042866e+02   5.9013904e+02   6.1056111e+02
   4.0478308e+02   4.3119338e+02   5.4458273e+02   5.7514023e+02   5.9753359e+02
   4.8903135e+02   5.1883805e+02   5.3756140e+02   5.3809251e+02   5.7820861e+02
   4.2220432e+02   4.3359779e+02   5.3149569e+02   5.5417131e+02   5.8759937e+02
   4.1825509e+02   4.3269951e+02   5.5514866e+02   6.2001050e+02   6.7149917e+02
   4.1998920e+02   4.3307249e+02   5.4277887e+02   5.7155587e+02   5.9532853e+02
   4.8672303e+02   5.0876195e+02   5.5874911e+02   5.7810552e+02   5.9219424e+02
   4.3268408e+02   4.3917442e+02   5.1627077e+02   5.3746275e+02   5.8250543e+02
   3.8065045e+02   4.3112865e+02   5.5446162e+02   6.1141880e+02   6.3805972e+02
   4.8884436e+02   5.1780220e+02   5.7599507e+02   6.2899823e+02   6.3190069e+02
   4.1409594e+02   4.3192886e+02   5.5000209e+02   5.8878594e+02   6.0903370e+02
   4.8139799e+02   4.8938292e+02   5.0449766e+02   5.2489939e+02   5.7897121e+02
   4.8889391e+02   5.1810509e+02   5.7511097e+02   5.9154412e+02   5.9389790e+02
   4.8885413e+02   5.1708879e+02   5.3065240e+02   5.3271433e+02   5.7841201e+02
   4.8901508e+02   5.1758516e+02   5.2134566e+02   5.2303918e+02   5.7813934e+02
   4.3830175e+02   4.4434483e+02   5.2978832e+02   5.5187043e+02   5.8673669e+02
   4.8714423e+02   5.1022085e+02   5.6739048e+02   6.1070761e+02   6.2162248e+02
   4.8852476e+02   5.1601397e+02   5.7299652e+02   6.0356295e+02   6.0843850e+02
   4.6682454e+02   4.7264353e+02   5.3375561e+02   5.5570397e+02   5.8749707e+02
   4.6461168e+02   4.6997504e+02   5.3024307e+02   5.5146045e+02   5.8614434e+02
   4.2321627e+02   4.3350266e+02   5.2019317e+02   5.4129043e+02   5.8358816e+02
   4.2747530e+02   4.3628696e+02   5.3506436e+02   5.5888440e+02   5.8934909e+02
   3.8009187e+02   4.2800739e+02   5.0637830e+02   5.2919685e+02   5.8043848e+02
   4.5229030e+02   4.5325834e+02   4.9221871e+02   5.2072858e+02   5.7839225e+02
   4.8127331e+02   4.9482079e+02   5.5248467e+02   5.8185976e+02   5.9903368e+02
   4.7106963e+02   4.7832603e+02   5.5659841e+02   6.2225356e+02   7.3598330e+02
   4.2721103e+02   4.3629916e+02   5.4650036e+02   5.7926532e+02   6.0033518e+02
   4.5289026e+02   4.5816466e+02   5.4896741e+02   5.8471906e+02   6.0437304e+02
   4.4129944e+02   4.4715342e+02   5.3881787e+02   5.6431731e+02   5.9155707e+02
   4.8853479e+02   5.1605649e+02   5.6575027e+02   5.7468721e+02   5.8516207e+02
   4.6138301e+02   4.6557361e+02   5.1037178e+02   5.3165568e+02   5.8077300e+02
   4.8879798e+02   5.1730695e+02   5.4487886e+02   5.4704993e+02   5.7891192e+02
   4.5171134e+02   4.5638124e+02   5.1790824e+02   5.3868688e+02   5.8267869e+02
   4.8907256e+02   5.1924195e+02   5.7632152e+02   5.7896678e+02   5.8064501e+02
   4.0045899e+02   4.3051047e+02   5.2493918e+02   5.4635701e+02   5.8508539e+02
   4.8893284e+02   5.1831693e+02   5.5980582e+02   5.6165105e+02   5.7925489e+02
   4.8316328e+02   4.9912423e+02   5.5903001e+02   5.9954753e+02   6.1587805e+02
   4.4291402e+02   4.4871940e+02   5.5533340e+02   6.2052464e+02   7.0691776e+02
   4.6273771e+02   4.6817920e+02   5.5420065e+02   6.0350714e+02   6.2605438e+02
   4.8341585e+02   4.9452667e+02   5.0859628e+02   5.2634072e+02   5.7911742e+02
   4.5107089e+02   4.5599582e+02   5.2442304e+02   5.4536620e+02   5.8456242e+02
   4.8497589e+02   5.0368583e+02   5.6378003e+02   6.2962463e+02   6.9002826e+02
   4.8167800e+02   4.9570614e+02   5.5409636e+02   5.8554009e+02   6.0171717e+02
   4.2353679e+02   4.3439365e+02   5.4291992e+02   5.7180393e+02   5.9546032e+02
   4.0220988e+02   4.3120409e+02   5.5286124e+02   5.9968991e+02   6.2216656e+02
   4.0262635e+02   4.3053971e+02   5.2491360e+02   5.4632876e+02   5.8507658e+02
   4.6798037e+02   4.7429650e+02   5.5559087e+02   6.1290375e+02   6.3813567e+02
   4.8903147e+02   5.1897116e+02   5.7752775e+02   6.4299909e+02   6.4431695e+02
   4.6591159e+02   4.7153891e+02   5.3285015e+02   5.5463118e+02   5.8715820e+02
   4.4634293e+02   4.5186426e+02   5.5371567e+02   6.0324901e+02   6.2642330e+02
   4.3179405e+02   4.3941725e+02   5.5482793e+02   6.1502883e+02   6.4446256e+02
   4.5441548e+02   4.5860263e+02   5.1114417e+02   5.3251909e+02   5.8107310e+02
   4.2784867e+02   4.3669127e+02   5.4758243e+02   5.8192236e+02   6.0235020e+02
   4.8858183e+02   5.1631230e+02   5.7352432e+02   6.0569347e+02   6.1025761e+02
   4.7312897e+02   4.8060312e+02   5.2808320e+02   5.4768161e+02   5.8457906e+02
   4.1327134e+02   4.3154538e+02   5.3369247e+02   5.5707998e+02   5.8867443e+02
   4.2048899e+02   4.3204769e+02   5.1531355e+02   5.3664214e+02   5.8232086e+02
   4.3846581e+02   4.4476784e+02   5.5437506e+02   6.0935496e+02   6.3465436e+02
   4.8906088e+02   5.1916781e+02   5.7420113e+02   5.7595721e+02   5.7969050e+02
   4.8870056e+02   5.1655753e+02   5.4021955e+02   5.4294237e+02   5.7893472e+02
   3.8053642e+02   4.2872216e+02   5.0932566e+02   5.3146455e+02   5.8099902e+02
   4.3215882e+02   4.3969244e+02   5.5470097e+02   6.1344884e+02   6.4135920e+02
   4.3679849e+02   4.4276265e+02   5.2071517e+02   5.4171317e+02   5.8365403e+02
   4.8839975e+02   5.1355728e+02   5.2598599e+02   5.3107723e+02   5.7875002e+02
   4.8239251e+02   4.9728723e+02   5.5300121e+02   5.8084298e+02   5.9779170e+02
   4.2492435e+02   4.3372436e+02   5.1331815e+02   5.3480790e+02   5.8183333e+02
   4.8904430e+02   5.1905668e+02   5.7755460e+02   6.1170125e+02   6.1228214e+02
   4.4286474e+02   4.4814436e+02   5.2117308e+02   5.4209334e+02   5.8371676e+02
   4.7213586e+02   4.7974857e+02   5.5632939e+02   6.1598257e+02   6.4255219e+02
   4.5579998e+02   4.6100624e+02   5.4529589e+02   5.7561435e+02   5.9740822e+02
   4.5096111e+02   4.5611855e+02   5.3440988e+02   5.5754520e+02   5.8859735e+02
   4.5998846e+02   4.6531536e+02   5.5442905e+02   6.0605211e+02   6.2941032e+02
   4.5365861e+02   4.5531609e+02   4.9477951e+02   5.2191372e+02   5.7865812e+02
   4.8635542e+02   5.0761620e+02   5.6049589e+02   5.8527585e+02   5.9759213e+02
   4.4898032e+02   4.5436049e+02   5.5526893e+02   6.1837609e+02   6.5287494e+02
   4.8296310e+02   4.9865783e+02   5.6049708e+02   6.1374998e+02   6.3252110e+02
   4.8721291e+02   5.1046654e+02   5.6855417e+02   6.3393361e+02   6.5735814e+02
   4.2262033e+02   4.3291733e+02   5.1584833e+02   5.3713024e+02   5.8244717e+02
   4.8832492e+02   5.1336724e+02   5.2745038e+02   5.3267748e+02   5.7888373e+02
   4.8264945e+02   4.9499149e+02   5.1510940e+02   5.3141883e+02   5.7999502e+02
   4.5302801e+02   4.5824690e+02   5.4120813e+02   5.6793219e+02   5.9309708e+02
   4.3832515e+02   4.4456578e+02   5.4110254e+02   5.6823086e+02   5.9346636e+02
   4.4684467e+02   4.5124608e+02   5.1126789e+02   5.3279387e+02   5.8121769e+02
   4.3930709e+02   4.4549817e+02   5.5320126e+02   6.0079112e+02   6.2340207e+02
   4.4806960e+02   4.5285121e+02   5.1826584e+02   5.3911563e+02   5.8283816e+02
   4.3985299e+02   4.4587889e+02   5.3936182e+02   5.6523822e+02   5.9199452e+02
   4.6760042e+02   4.7367518e+02   5.3805784e+02   5.6157881e+02   5.8972166e+02
   4.8209413e+02   4.9569082e+02   5.2950387e+02   5.4545940e+02   5.8295794e+02
   4.8192702e+02   4.9629122e+02   5.6032908e+02   6.2580306e+02   6.7176601e+02
   4.8907779e+02   5.1927812e+02   5.7789189e+02   6.1015457e+02   6.1035597e+02
   4.5885129e+02   4.6408907e+02   5.4283691e+02   5.7055103e+02   5.9430326e+02
   4.4725474e+02   4.4726958e+02   4.8913703e+02   5.1941302e+02   5.7808330e+02
   4.7865284e+02   4.8931484e+02   5.3489234e+02   5.5409825e+02   5.8598640e+02
   4.8644438e+02   5.0790617e+02   5.6267847e+02   5.9203842e+02   6.0326139e+02
   4.8886163e+02   5.1790548e+02   5.7359157e+02   5.8508265e+02   5.8874687e+02
   4.7513581e+02   4.8236155e+02   5.1431943e+02   5.3357846e+02   5.8087406e+02
   4.4535275e+02   4.5096098e+02   5.5243808e+02   5.9673776e+02   6.1822674e+02
   4.4562600e+02   4.4986403e+02   5.0877301e+02   5.3080155e+02   5.8073525e+02
   4.3176229e+02   4.3225154e+02   4.8999011e+02   5.1978480e+02   5.7817728e+02
   4.4520027e+02   4.5082349e+02   5.5311542e+02   5.9994809e+02   6.2217524e+02
   4.8870133e+02   5.1696713e+02   5.7478728e+02   6.1727550e+02   6.2086025e+02
   4.4648920e+02   4.5172248e+02   5.2867356e+02   5.5034143e+02   5.8615773e+02
   4.6173301e+02   4.6191970e+02   4.8965422e+02   5.1961105e+02   5.7812753e+02
   4.5154987e+02   4.5260249e+02   4.9252703e+02   5.2087247e+02   5.7842671e+02
   4.3469534e+02   4.4164803e+02   5.4813942e+02   5.8325821e+02   6.0339599e+02
   4.8876059e+02   5.1729124e+02   5.6429150e+02   5.6913062e+02   5.8166800e+02
   4.5859897e+02   4.6388612e+02   5.5359085e+02   6.0086284e+02   6.2290031e+02
   4.3076562e+02   4.3865494e+02   5.5197072e+02   5.9542157e+02   6.1684563e+02
   3.9600129e+02   4.3052790e+02   5.2592807e+02   5.4745411e+02   5.8542351e+02
   4.8829412e+02   5.1486341e+02   5.7277104e+02   6.3804845e+02   6.5085735e+02
   4.3192005e+02   4.3951236e+02   5.5495686e+02   6.1669900e+02   6.4848725e+02
   4.3366893e+02   4.3418279e+02   4.9012074e+02   5.1984116e+02   5.7819078e+02
   3.9624090e+02   4.3064749e+02   5.2838496e+02   5.5032710e+02   5.8632886e+02
   4.4550654e+02   4.5086426e+02   5.3037173e+02   5.5245702e+02   5.8686018e+02
   4.3330680e+02   4.4056566e+02   5.5029936e+02   5.8947678e+02   6.0970683e+02
   4.2191626e+02   4.3381902e+02   5.5419483e+02   6.0856038e+02   6.3373681e+02
   4.2921657e+02   4.3736419e+02   5.3359426e+02   5.5687809e+02   5.8856006e+02
   4.0605267e+02   4.3130023e+02   5.5190610e+02   5.9538865e+02   6.1689008e+02
   4.4761584e+02   4.5304013e+02   5.5188300e+02   5.9432758e+02   6.1522105e+02
   4.8193986e+02   4.9631649e+02   5.5955885e+02   6.1297516e+02   6.3258315e+02
   4.2447197e+02   4.3405206e+02   5.1979463e+02   5.4088700e+02   5.8347134e+02
   4.5104571e+02   4.5601012e+02   5.2576130e+02   5.4683450e+02   5.8500299e+02
   4.7439949e+02   4.8288648e+02   5.5253154e+02   5.9022501e+02   6.0854105e+02
   4.5958833e+02   4.6489458e+02   5.5146124e+02   5.9167673e+02   6.1159866e+02
   4.8881293e+02   5.1761645e+02   5.7503517e+02   6.0074818e+02   6.0336209e+02
   4.3936273e+02   4.4519153e+02   5.2693923e+02   5.4841960e+02   5.8562542e+02
   4.1253947e+02   4.3140931e+02   5.3227371e+02   5.5520434e+02   5.8798101e+02
   4.5494406e+02   4.5624267e+02   4.9343458e+02   5.2126485e+02   5.7850913e+02
   4.6606639e+02   4.7154956e+02   5.2655653e+02   5.4697006e+02   5.8470954e+02
   4.8873942e+02   5.1717202e+02   5.6448454e+02   5.6968979e+02   5.8196905e+02
   4.7185981e+02   4.7634220e+02   5.0356673e+02   5.2608123e+02   5.7938510e+02
   4.2801381e+02   4.2813949e+02   4.8926732e+02   5.1946979e+02   5.7809779e+02
   4.1440795e+02   4.3079438e+02   5.1694033e+02   5.3817014e+02   5.8273633e+02
   4.8906033e+02   5.1916197e+02   5.7778271e+02   6.6519779e+02   6.7930708e+02
   4.0623771e+02   4.3112350e+02   5.3773640e+02   5.6288801e+02   5.9105888e+02
   3.9266921e+02   4.1342074e+02   4.9038230e+02   5.1996741e+02   5.7822609e+02
   4.8849924e+02   5.1575095e+02   5.5298804e+02   5.5768348e+02   5.8066414e+02
   4.1108480e+02   4.3131802e+02   5.3423950e+02   5.5781728e+02   5.8896011e+02
   4.3380802e+02   4.4097519e+02   5.5524370e+02   6.2046376e+02   7.3184116e+02
   4.7865054e+02   4.8917795e+02   5.3202964e+02   5.5056305e+02   5.8490112e+02
   4.2116925e+02   4.2205521e+02   4.8973275e+02   5.1967463e+02   5.7815032e+02
   4.5326858e+02   4.5744227e+02   5.1071943e+02   5.3220004e+02   5.8100811e+02
   4.7599297e+02   4.8528453e+02   5.5631603e+02   6.0712728e+02   6.2847597e+02
   4.8750660e+02   5.1154464e+02   5.6924064e+02   6.2526906e+02   6.3718891e+02
   4.1795966e+02   4.2824586e+02   5.0107076e+02   5.2558828e+02   5.7957180e+02
   4.8905118e+02   5.1903734e+02   5.4143419e+02   5.4178832e+02   5.7818746e+02
   4.1356093e+02   4.3187918e+02   5.5497325e+02   6.1766401e+02   6.5178002e+02
   4.7136773e+02   4.7845776e+02   5.3415939e+02   5.5552067e+02   5.8718633e+02
   4.7121005e+02   4.7802950e+02   5.2739715e+02   5.4726333e+02   5.8457081e+02
   4.1959816e+02   4.2224148e+02   4.9089646e+02   5.2019791e+02   5.7828301e+02
   4.4838809e+02   4.5349730e+02   5.2832628e+02   5.4987274e+02   5.8598366e+02
   4.1082465e+02   4.3082711e+02   5.2336127e+02   5.4463172e+02   5.8456521e+02
   4.8709793e+02   5.0868578e+02   5.3019801e+02   5.3912025e+02   5.8017030e+02
   4.8901209e+02   5.1884840e+02   5.7700292e+02   5.9827656e+02   5.9918096e+02
   4.4292096e+02   4.4872313e+02   5.5424092e+02   6.0764290e+02   6.3217240e+02
   4.3533164e+02   4.4189072e+02   5.3013319e+02   5.5234100e+02   5.8691469e+02
   4.6662476e+02   4.7092872e+02   5.0801966e+02   5.2954734e+02   5.8020536e+02
   4.1208622e+02   4.3167019e+02   5.4879220e+02   5.8528879e+02   6.0534443e+02
   4.2408091e+02   4.3470683e+02   5.5139841e+02   5.9337092e+02   6.1436594e+02
   4.8899579e+02   5.1874320e+02   5.7719550e+02   6.2784701e+02   6.2902142e+02
   4.7871733e+02   4.8986111e+02   5.5749896e+02   6.1011737e+02   6.3115392e+02
   4.8902566e+02   5.1893671e+02   5.7731908e+02   6.0635447e+02   6.0713674e+02
   4.5933684e+02   4.6368841e+02   5.1281915e+02   5.3378464e+02   5.8131646e+02
   4.3765787e+02   4.4259978e+02   5.0893499e+02   5.3103336e+02   5.8083703e+02
   4.2581462e+02   4.2957848e+02   4.9483219e+02   5.2208832e+02   5.7874390e+02
   4.8702075e+02   5.0603438e+02   5.1677614e+02   5.2780947e+02   5.7896421e+02
   4.8706647e+02   5.0995058e+02   5.6807575e+02   6.3167859e+02   6.5180041e+02
   4.8896404e+02   5.1854051e+02   5.7668075e+02   6.0581291e+02   6.0723478e+02
   4.4845530e+02   4.5384420e+02   5.5183738e+02   5.9409771e+02   6.1491687e+02
   4.4746251e+02   4.5264072e+02   5.2936316e+02   5.5115970e+02   5.8640769e+02
   4.8900464e+02   5.1551637e+02   5.1702038e+02   5.2079036e+02   5.7812504e+02
   4.8905601e+02   5.1913417e+02   5.7759746e+02   6.0164050e+02   6.0206324e+02
   4.8778965e+02   5.1263691e+02   5.6252815e+02   5.7778637e+02   5.8972787e+02
   4.3071471e+02   4.3847697e+02   5.3738411e+02   5.6223941e+02   5.9072504e+02
   4.0314573e+02   4.3122908e+02   5.5509780e+02   6.1942755e+02   6.6110538e+02
   4.2360275e+02   4.3450693e+02   5.5482577e+02   6.1547491e+02   6.4559264e+02
   4.2749980e+02   4.3155301e+02   4.9666513e+02   5.2303132e+02   5.7896650e+02
   3.9299467e+02   4.2947568e+02   5.1355931e+02   5.3505967e+02   5.8191668e+02
   4.1107293e+02   4.3121765e+02   5.3122839e+02   5.5385557e+02   5.8750370e+02
   4.7373305e+02   4.8195087e+02   5.5703154e+02   6.2252215e+02   6.8235903e+02
   4.5780981e+02   4.6304407e+02   5.4486708e+02   5.7457696e+02   5.9668774e+02
   4.3998843e+02   4.4500857e+02   5.1246636e+02   5.3392742e+02   5.8155113e+02
   4.8547315e+02   4.8826891e+02   4.9260755e+02   5.1988363e+02   5.7815547e+02
   4.1956925e+02   4.3268654e+02   5.3129148e+02   5.5392005e+02   5.8751706e+02
   4.5594570e+02   4.6105534e+02   5.3603801e+02   5.5958870e+02   5.8930050e+02
   4.2646241e+02   4.3589226e+02   5.4945414e+02   5.8707712e+02   6.0712937e+02
   4.5291703e+02   4.5788890e+02   5.2685900e+02   5.4801121e+02   5.8533331e+02
   4.5291313e+02   4.5797964e+02   5.3087117e+02   5.5286701e+02   5.8688689e+02
   4.3935297e+02   4.4138777e+02   4.9480173e+02   5.2202856e+02   5.7871641e+02
   4.4920106e+02   4.5447544e+02   5.3893389e+02   5.6427082e+02   5.9142498e+02
   4.3020291e+02   4.3421025e+02   4.9831893e+02   5.2392364e+02   5.7917229e+02
   4.5227899e+02   4.5755472e+02   5.4788777e+02   5.8186274e+02   6.0197428e+02
   4.8909365e+02   5.1938384e+02   5.7227195e+02   5.7233095e+02   5.7813044e+02
   4.7675567e+02   4.8290233e+02   5.0557106e+02   5.2669040e+02   5.7940688e+02
   4.8861182e+02   5.1470169e+02   5.2526271e+02   5.2941314e+02   5.7853902e+02
   4.2335344e+02   4.2503320e+02   4.9070001e+02   5.2010707e+02   5.7825971e+02
   4.3489772e+02   4.4005541e+02   5.0750378e+02   5.2994731e+02   5.8058160e+02
   4.2264875e+02   4.3410843e+02   5.5517181e+02   6.2020291e+02   6.8911054e+02
   4.8892000e+02   5.1826340e+02   5.7639339e+02   6.1192212e+02   6.1376500e+02
   4.8906128e+02   5.1916858e+02   5.7716629e+02   5.8546327e+02   5.8625723e+02
   4.8820347e+02   5.1166750e+02   5.2130329e+02   5.2804285e+02   5.7867775e+02
   4.3351276e+02   4.3911469e+02   5.0900895e+02   5.3112923e+02   5.8087650e+02
   4.8767232e+02   5.1031239e+02   5.2649088e+02   5.3411508e+02   5.7936156e+02
   4.0429838e+02   4.2315513e+02   4.9589068e+02   5.2264817e+02   5.7888438e+02
   4.8636235e+02   5.0765475e+02   5.6347302e+02   5.9652396e+02   6.0818654e+02
   4.7803447e+02   4.8864312e+02   5.5650878e+02   6.0367931e+02   6.2373631e+02
   4.3955889e+02   4.4000806e+02   4.9019064e+02   5.1986724e+02   5.7819643e+02
   4.8878983e+02   5.1747769e+02   5.7533956e+02   6.1297969e+02   6.1595018e+02
   4.3824209e+02   4.4444863e+02   5.3762374e+02   5.6249468e+02   5.9078081e+02
   4.8898349e+02   5.1866333e+02   5.7631847e+02   5.9199272e+02   5.9340774e+02
   3.8767028e+02   4.3097177e+02   5.3929578e+02   5.6539404e+02   5.9219268e+02
   4.6875380e+02   4.7528242e+02   5.5337379e+02   5.9677220e+02   6.1713795e+02
   4.3655060e+02   4.4293169e+02   5.3249349e+02   5.5533682e+02   5.8794804e+02
   4.7186357e+02   4.7938394e+02   5.5670672e+02   6.2223150e+02   6.9544631e+02
   4.5418606e+02   4.5905608e+02   5.2415968e+02   5.4498219e+02   5.8439983e+02
   4.7875550e+02   4.8926085e+02   5.3014790e+02   5.4828256e+02   5.8423984e+02
   4.8460351e+02   5.0193147e+02   5.3465493e+02   5.4838011e+02   5.8292630e+02
   4.3298235e+02   4.3367621e+02   4.9046133e+02   5.1999281e+02   5.7822916e+02
   4.3465536e+02   4.3695462e+02   4.9463385e+02   5.2196439e+02   5.7870690e+02
   4.5610543e+02   4.6011398e+02   5.0945447e+02   5.3110723e+02   5.8071101e+02
   4.8897593e+02   5.1861575e+02   5.7698551e+02   6.2060706e+02   6.2187929e+02
   4.8217148e+02   4.9682741e+02   5.5776632e+02   5.9768834e+02   6.1445088e+02
   4.4544928e+02   4.4664631e+02   4.9264963e+02   5.2096036e+02   5.7845636e+02
   4.4111342e+02   4.4702114e+02   5.4171156e+02   5.6925791e+02   5.9396332e+02
   4.8904351e+02   5.1905287e+02   5.7764639e+02   6.6509207e+02   7.0823948e+02
   4.6117695e+02   4.6630741e+02   5.3052261e+02   5.5205502e+02   5.8643939e+02
   4.8885811e+02   5.1723550e+02   5.3226180e+02   5.3421644e+02   5.7843521e+02
   4.8900820e+02   5.1882252e+02   5.7706850e+02   6.0267639e+02   6.0359296e+02
   4.1582928e+02   4.3218808e+02   5.4888793e+02   5.8554629e+02   6.0559139e+02
   4.8909224e+02   5.1937546e+02   5.7526188e+02   5.7546817e+02   5.7827098e+02
   4.8370244e+02   5.0025333e+02   5.4699017e+02   5.6623633e+02   5.8896694e+02
   4.6817436e+02   4.7439428e+02   5.3796350e+02   5.6134694e+02   5.8959499e+02
   4.3244905e+02   4.3727781e+02   5.0315332e+02   5.2688615e+02   5.7985517e+02
   4.3301590e+02   4.4035163e+02   5.5426451e+02   6.0873044e+02   6.3386242e+02
   4.3335016e+02   4.3781685e+02   5.0215840e+02   5.2622722e+02   5.7969979e+02
   4.8865833e+02   5.1605405e+02   5.3541138e+02   5.3847804e+02   5.7881931e+02
   4.8240727e+02   4.9369231e+02   5.1185085e+02   5.2908062e+02   5.7961211e+02
   4.6183717e+02   4.6186642e+02   4.8918188e+02   5.1942869e+02   5.7808640e+02
   4.3101408e+02   4.3846747e+02   5.2814492e+02   5.4994814e+02   5.8615956e+02
   4.3416776e+02   4.4092905e+02   5.2897238e+02   5.5092094e+02   5.8645453e+02
   4.8890572e+02   5.1817387e+02   5.7630204e+02   6.1391412e+02   6.1586406e+02
   4.5434824e+02   4.5926949e+02   5.2606476e+02   5.4706617e+02   5.8501925e+02
   4.8867182e+02   5.1680371e+02   5.7495351e+02   6.4854985e+02   6.9163020e+02
   4.2440401e+02   4.3486848e+02   5.5507422e+02   6.1878212e+02   6.5633823e+02
   4.7566003e+02   4.8475791e+02   5.5293391e+02   5.9057532e+02   6.0868008e+02
   4.5137576e+02   4.5236201e+02   4.9228689e+02   5.2076406e+02   5.7840185e+02
   4.2620420e+02   4.3232626e+02   5.0187332e+02   5.2607787e+02   5.7967808e+02
   4.5795980e+02   4.6323950e+02   5.5564423e+02   6.2082760e+02   6.7649761e+02
   3.9747926e+02   4.3102678e+02   5.4063075e+02   5.6765019e+02   5.9328531e+02
   4.6888898e+02   4.7502761e+02   5.2725946e+02   5.4744834e+02   5.8473882e+02
   4.8904227e+02   5.1904204e+02   5.7763117e+02   6.6263347e+02   6.7879868e+02
   4.4059774e+02   4.4622622e+02   5.2506775e+02   5.4630049e+02   5.8496258e+02
   4.3304409e+02   4.4034570e+02   5.4766830e+02   5.8205256e+02   6.0241797e+02
   4.3365727e+02   4.4032527e+02   5.2330907e+02   5.4447290e+02   5.8446391e+02
   4.3231154e+02   4.3978776e+02   5.4907529e+02   5.8589038e+02   6.0585454e+02
   4.3387732e+02   4.4078622e+02   5.3232213e+02   5.5514801e+02   5.8789785e+02
   4.5279797e+02   4.5809022e+02   5.5449470e+02   6.0841716e+02   6.3287038e+02
   4.4107443e+02   4.4176646e+02   4.9090926e+02   5.2018172e+02   5.7827313e+02
   4.8316389e+02   4.8428823e+02   4.9073167e+02   5.1970228e+02   5.7813117e+02
   4.3504630e+02   4.3966545e+02   5.0430881e+02   5.2764902e+02   5.8002847e+02
   4.8905871e+02   5.1915039e+02   5.7776877e+02   6.6856184e+02   7.1118976e+02
   4.7236101e+02   4.8005109e+02   5.5580419e+02   6.0931168e+02   6.3215806e+02
   4.5452936e+02   4.5944562e+02   5.2603960e+02   5.4703213e+02   5.8500568e+02
   4.1942786e+02   4.2631100e+02   4.9578282e+02   5.2258441e+02   5.7886595e+02
   4.7169498e+02   4.7914611e+02   5.5284054e+02   5.9309549e+02   6.1229586e+02
   4.6727812e+02   4.7325418e+02   5.3675442e+02   5.5971185e+02   5.8898401e+02
   4.3106969e+02   4.3887805e+02   5.5322223e+02   6.0128023e+02   6.2415440e+02
   3.9251432e+02   3.9956283e+02   4.8915624e+02   5.1942219e+02   5.7808570e+02
   4.8890356e+02   5.1816134e+02   5.7625925e+02   6.1247171e+02   6.1445613e+02
   4.8896770e+02   5.1856185e+02   5.7703763e+02   6.5876628e+02   7.5455217e+02
   4.2016630e+02   4.3197029e+02   5.1562311e+02   5.3692927e+02   5.8239778e+02
   4.5302861e+02   4.5448329e+02   4.9397104e+02   5.2153309e+02   5.7857440e+02
   4.4145212e+02   4.4739338e+02   5.5426170e+02   6.0799173e+02   6.3268056e+02
   6.2080425e+02   5.5545799e+02   4.5776948e+02   4.5337249e+02   4.1801611e+02
   6.4473068e+02   5.7956619e+02   5.4234120e+02   5.2385395e+02   4.3042772e+02
   6.3530898e+02   5.7125990e+02   5.2769598e+02   5.1290222e+02   4.2968376e+02
   6.6995909e+02   5.9889178e+02   5.7762827e+02   5.4582446e+02   4.3106958e+02
   6.2037084e+02   5.5517557e+02   4.3338138e+02   4.2593649e+02   4.2127014e+02
   6.5200497e+02   5.7985711e+02   5.3512570e+02   5.1515332e+02   4.2970964e+02
   6.2373735e+02   5.6265072e+02   5.4324234e+02   5.3684207e+02   4.3101747e+02
   6.9161484e+02   5.9417136e+02   5.6963237e+02   5.4178716e+02   4.3101335e+02
   6.3462807e+02   5.7168300e+02   5.3200052e+02   5.1783279e+02   4.3017211e+02
   6.2121272e+02   5.5578701e+02   4.7252899e+02   4.6870858e+02   4.2342081e+02
   6.2061623e+02   5.5533451e+02   4.4846381e+02   4.4271600e+02   4.0429921e+02
   6.4685277e+02   5.9058293e+02   5.6902762e+02   5.4270688e+02   4.3102841e+02
   6.5317453e+02   6.0729965e+02   5.8921413e+02   5.5043939e+02   4.3110992e+02
   6.2226313e+02   5.5880360e+02   5.3388050e+02   5.3063202e+02   4.3101462e+02
   6.2985327e+02   5.7007473e+02   5.4217823e+02   5.3015942e+02   4.3079766e+02
   6.4979958e+02   5.8140071e+02   5.4293544e+02   5.2336170e+02   4.3038188e+02
   6.6997065e+02   6.5081226e+02   6.1776553e+02   5.5498077e+02   4.3113066e+02
   6.2412055e+02   5.5843985e+02   4.9139876e+02   4.8107574e+02   4.1802192e+02
   6.2070067e+02   5.5607785e+02   5.3880978e+02   5.3798885e+02   4.3111543e+02
   6.7754642e+02   5.8594275e+02   5.4976171e+02   5.2802435e+02   4.3060412e+02
   6.3848735e+02   6.1283615e+02   5.9916469e+02   5.5337472e+02   4.3112491e+02
   6.3713070e+02   5.7276241e+02   5.2953847e+02   5.1387902e+02   4.2974859e+02
   6.2047397e+02   5.5536733e+02   5.2328709e+02   5.2308792e+02   4.3111767e+02
   6.6344490e+02   5.8076474e+02   5.3269562e+02   5.1127902e+02   4.2911353e+02
   6.2670790e+02   5.9077426e+02   5.8529222e+02   5.5278731e+02   4.3112139e+02
   6.2540056e+02   5.6289546e+02   5.3107816e+02   5.2418646e+02   4.3076987e+02
   7.4127735e+02   5.9398447e+02   5.6903288e+02   5.4141471e+02   4.3100681e+02
   6.5171514e+02   5.9676455e+02   5.7722464e+02   5.4617128e+02   4.3107308e+02
   6.2743529e+02   5.7268261e+02   5.5749284e+02   5.4297783e+02   4.3104401e+02
   6.6100741e+02   6.1037748e+02   5.9077800e+02   5.5073255e+02   4.3111159e+02
   7.7454219e+02   5.8974931e+02   5.5978442e+02   5.3565688e+02   4.3087936e+02
   6.7048086e+02   5.9229311e+02   5.6622270e+02   5.3990605e+02   4.3097885e+02
   6.2045790e+02   5.5583129e+02   5.4981692e+02   5.4918121e+02   4.3112905e+02
   6.2041893e+02   5.5520766e+02   4.4562484e+02   4.4377569e+02   4.2788789e+02
   6.3310964e+02   5.7067509e+02   5.3250459e+02   5.1926622e+02   4.3030286e+02
   6.2267830e+02   5.6206089e+02   5.4857726e+02   5.4252021e+02   4.3107633e+02
   6.3543012e+02   6.0126707e+02   5.9052835e+02   5.5206432e+02   4.3111922e+02
   6.2319845e+02   5.5752179e+02   4.8646997e+02   4.7784793e+02   4.1663486e+02
   6.2271607e+02   5.6660189e+02   5.5919274e+02   5.4885269e+02   4.3110460e+02
   6.3508806e+02   5.8681238e+02   5.7193363e+02   5.4642818e+02   4.3107547e+02
   6.3131448e+02   6.3058379e+02   6.1976919e+02   5.5514541e+02   4.3113128e+02
   6.7406653e+02   5.9235008e+02   5.6623425e+02   5.3989318e+02   4.3097852e+02
   6.5307063e+02   5.8470921e+02   5.5105910e+02   5.2994037e+02   4.3069269e+02
   6.7945337e+02   5.8407291e+02   5.4359033e+02   5.2249961e+02   4.3030548e+02
   6.5090365e+02   5.7569548e+02   5.1811119e+02   4.9055317e+02   4.1518512e+02
   6.2041614e+02   5.5520592e+02   4.4981788e+02   4.4870968e+02   4.2914061e+02
   6.4816372e+02   5.8802514e+02   5.6289014e+02   5.3904922e+02   4.3096286e+02
   6.2592422e+02   5.6714800e+02   5.4791437e+02   5.3798236e+02   4.3099540e+02
   6.3025496e+02   5.6790820e+02   5.3050825e+02   5.1926896e+02   4.3038909e+02
   6.2266954e+02   5.5966756e+02   5.3579780e+02   5.3180470e+02   4.3100526e+02
   6.5873151e+02   5.7748007e+02   5.2038202e+02   4.9286465e+02   4.1975185e+02
   6.2057189e+02   5.5530736e+02   4.5431658e+02   4.5164405e+02   4.2533222e+02
   6.2037340e+02   5.5517789e+02   4.5076459e+02   4.5044257e+02   4.3056945e+02
   6.2036064e+02   5.5519923e+02   5.4691181e+02   5.4687984e+02   4.3113124e+02
   6.5608465e+02   5.8806550e+02   5.5879163e+02   5.3553938e+02   4.3087796e+02
   6.5503051e+02   6.3096857e+02   6.0829182e+02   5.5421097e+02   4.3112766e+02
   6.3824918e+02   5.8466564e+02   5.6457223e+02   5.4196643e+02   4.3101803e+02
   6.2129823e+02   5.5650219e+02   5.1704592e+02   5.1557141e+02   4.3095674e+02
   6.4562431e+02   6.1886810e+02   6.0104083e+02   5.5340926e+02   4.3112487e+02
   6.2044687e+02   5.5523413e+02   4.7130408e+02   4.7087769e+02   4.3049237e+02
   6.2794050e+02   6.1343097e+02   6.0651611e+02   5.5467081e+02   4.3112951e+02
   6.2107956e+02   5.6478825e+02   5.6219145e+02   5.5296113e+02   4.3112446e+02
   6.5179502e+02   5.7731540e+02   5.2443239e+02   5.0172114e+02   4.2654343e+02
   6.2622755e+02   5.9153102e+02   5.8656243e+02   5.5311105e+02   4.3112289e+02
   6.7009138e+02   5.8224907e+02   5.3748068e+02   5.1640607e+02   4.2981160e+02
   6.2035706e+02   5.5516685e+02   4.3152519e+02   4.1956944e+02   4.1815794e+02
   6.2144216e+02   5.5590593e+02   4.6915342e+02   4.6363527e+02   3.8121042e+02
   6.2136585e+02   5.5715970e+02   5.3240754e+02   5.3060943e+02   4.3106311e+02
   6.2223057e+02   5.5681127e+02   4.8738719e+02   4.8180975e+02   4.2557107e+02
   6.3072156e+02   5.6863086e+02   5.3214796e+02   5.2052736e+02   4.3043716e+02
   6.2050166e+02   5.5625041e+02   5.5114521e+02   5.5010000e+02   4.3112841e+02
   6.2054617e+02   5.5597882e+02   5.4635191e+02   5.4560547e+02   4.3112602e+02
   6.2134033e+02   5.5590197e+02   4.7499831e+02   4.7093177e+02   4.2367114e+02
   6.2037460e+02   5.5517856e+02   4.4527587e+02   4.4466738e+02   4.3014430e+02
   6.2095708e+02   5.5655350e+02   5.3615307e+02   5.3489969e+02   4.3109862e+02
   6.4471866e+02   5.7907485e+02   5.4055598e+02   5.2219136e+02   4.3033286e+02
   6.2039617e+02   5.5523329e+02   5.2107776e+02   5.2100831e+02   4.3112575e+02
   6.2699349e+02   5.7514565e+02   5.6344523e+02   5.4642298e+02   4.3107754e+02
   6.8572173e+02   5.8463353e+02   5.4538092e+02   5.2413590e+02   4.3040465e+02
   6.9442996e+02   5.8256676e+02   5.3798095e+02   5.1681427e+02   4.2985034e+02
   6.3184605e+02   5.6922820e+02   5.3035512e+02   5.1794250e+02   4.3025759e+02
   6.6533304e+02   5.8193186e+02   5.3686142e+02   5.1584811e+02   4.2975437e+02
   6.2035962e+02   5.5516864e+02   4.3309936e+02   4.3032641e+02   4.2794562e+02
   6.5103272e+02   5.7980844e+02   5.3584071e+02   5.1608370e+02   4.2981717e+02
   6.2889412e+02   5.7639979e+02   5.6199421e+02   5.4446107e+02   4.3105628e+02
   6.2035500e+02   5.5516569e+02   4.5586800e+02   4.5584850e+02   4.3109707e+02
   6.3039532e+02   5.6593506e+02   5.1705903e+02   5.0446064e+02   4.2849472e+02
   6.2077636e+02   5.8547314e+02   5.8504563e+02   5.5496047e+02   4.3113086e+02
   6.2251988e+02   5.5795485e+02   5.1482019e+02   5.1159821e+02   4.3062095e+02
   6.2496861e+02   5.5924068e+02   4.9390927e+02   4.8194857e+02   4.1575286e+02
   6.8355617e+02   5.8504055e+02   5.4675110e+02   5.2538873e+02   4.3047416e+02
   6.4845650e+02   5.9582861e+02   5.7706586e+02   5.4635572e+02   4.3107512e+02
   6.2203399e+02   5.5874659e+02   5.3726770e+02   5.3407396e+02   4.3104733e+02
   6.2057173e+02   5.5530955e+02   4.6058872e+02   4.5890187e+02   4.2777367e+02
   6.2084568e+02   5.5548567e+02   4.5919610e+02   4.5486712e+02   4.1826838e+02
   7.3772242e+02   5.8603637e+02   5.4943217e+02   5.2764513e+02   4.3058548e+02
   7.1140616e+02   5.8347260e+02   5.4103208e+02   5.1994213e+02   4.3012401e+02
   6.2042425e+02   5.5521073e+02   4.4093288e+02   4.3703152e+02   4.2413142e+02
   6.5339072e+02   5.8859588e+02   5.6124795e+02   5.3743145e+02   4.3092610e+02
   6.2035361e+02   5.5516474e+02   4.3125477e+02   4.2647295e+02   4.2628904e+02
   6.2051994e+02   5.5636039e+02   5.5113241e+02   5.4998242e+02   4.3112799e+02
   6.2644011e+02   5.9334207e+02   5.8836369e+02   5.5329270e+02   4.3112390e+02
   6.4411623e+02   6.1389906e+02   5.9751397e+02   5.5283529e+02   4.3112265e+02
   6.2055483e+02   5.5529723e+02   4.5840428e+02   4.5660441e+02   4.2751214e+02
   6.2052151e+02   5.5550910e+02   5.3118006e+02   5.3086589e+02   4.3111899e+02
   6.2563112e+02   5.6400753e+02   5.3613637e+02   5.2856960e+02   4.3085232e+02
   6.2259862e+02   5.6039022e+02   5.4175336e+02   5.3719585e+02   4.3104739e+02
   6.2276419e+02   5.7380676e+02   5.6962172e+02   5.5214403e+02   4.3111826e+02
   6.2040683e+02   5.5534039e+02   5.4208334e+02   5.4192435e+02   4.3112940e+02
   6.2203030e+02   5.5675385e+02   4.9150716e+02   4.8694064e+02   4.2795340e+02
   6.2045990e+02   5.5523437e+02   4.5005060e+02   4.4817968e+02   4.2757208e+02
   6.8390494e+02   5.8485279e+02   5.4613254e+02   5.2482667e+02   4.3044385e+02
   6.2176268e+02   5.9718648e+02   5.9604057e+02   5.5487796e+02   4.3113051e+02
   6.4123701e+02   5.7705401e+02   5.3864218e+02   5.2141598e+02   4.3031005e+02
   6.2371357e+02   5.6192143e+02   5.3974801e+02   5.3390578e+02   4.3098941e+02
   6.2185759e+02   5.5750985e+02   5.2398170e+02   5.2168982e+02   4.3096756e+02
   6.4015052e+02   5.8114928e+02   5.5401331e+02   5.3464181e+02   4.3086419e+02
   6.5840009e+02   5.9395382e+02   5.7080367e+02   5.4270751e+02   4.3102832e+02
   6.4312660e+02   5.8260803e+02   5.5402884e+02   5.3386779e+02   4.3083834e+02
   6.2093559e+02   5.5665948e+02   5.3903591e+02   5.3769607e+02   4.3110482e+02
   6.8268865e+02   5.7808006e+02   5.1998163e+02   4.9071084e+02   4.1463105e+02
   6.5760768e+02   6.4743565e+02   6.1761086e+02   5.5497765e+02   4.3113085e+02
   6.5709938e+02   5.9132906e+02   5.6598639e+02   5.4009903e+02   4.3098286e+02
   6.4161584e+02   5.7950066e+02   5.4684809e+02   5.2864887e+02   4.3066223e+02
   6.2039213e+02   5.5518967e+02   4.3798034e+02   4.3435541e+02   4.2558885e+02
   6.2607397e+02   5.7284351e+02   5.6118609e+02   5.4608836e+02   4.3107636e+02
   6.2564431e+02   5.7507506e+02   5.6603514e+02   5.4851612e+02   4.3109545e+02
   6.2172551e+02   6.0770433e+02   6.0641820e+02   5.5505459e+02   4.3113124e+02
   6.2048366e+02   5.5920912e+02   5.5811233e+02   5.5412249e+02   4.3112960e+02
   6.2075867e+02   5.5543056e+02   4.5971870e+02   4.5632372e+02   4.2277907e+02
   6.2279541e+02   5.6186195e+02   5.4698923e+02   5.4114380e+02   4.3106708e+02
   6.2048535e+02   6.1787370e+02   6.1774331e+02   5.5516332e+02   4.3113135e+02
   6.2058857e+02   5.5535987e+02   4.7874163e+02   4.7788833e+02   4.3015526e+02
   6.2698563e+02   5.6708533e+02   5.4265819e+02   5.3282893e+02   4.3090136e+02
   6.4697202e+02   5.9214870e+02   5.7182140e+02   5.4410209e+02   4.3104799e+02
   6.2069961e+02   5.8159465e+02   5.8118726e+02   5.5494227e+02   4.3113063e+02
   6.3343038e+02   5.7213192e+02   5.3794872e+02   5.2420417e+02   4.3054333e+02
   6.3326452e+02   5.7627637e+02   5.5271339e+02   5.3630643e+02   4.3092030e+02
   6.2091718e+02   5.5632618e+02   5.3254205e+02   5.3149457e+02   4.3109362e+02
   6.4664865e+02   5.9211431e+02   5.7194043e+02   5.4419967e+02   4.3104944e+02
   6.2164169e+02   5.5607127e+02   4.7230157e+02   4.6650299e+02   4.0744620e+02
   6.7590393e+02   5.8469533e+02   5.4580757e+02   5.2456376e+02   4.3042973e+02
   6.2037811e+02   5.5518098e+02   4.4118003e+02   4.3992443e+02   4.2922993e+02
   6.2081020e+02   5.5620091e+02   5.3524181e+02   5.3430183e+02   4.3110512e+02
   6.2515522e+02   5.9361136e+02   5.8970477e+02   5.5376858e+02   4.3112588e+02
   6.2213406e+02   5.6103760e+02   5.4905473e+02   5.4381905e+02   4.3109036e+02
   6.5003682e+02   5.8167898e+02   5.4367982e+02   5.2400463e+02   4.3041778e+02
   6.3233919e+02   5.7055312e+02   5.3479698e+02   5.2195163e+02   4.3046305e+02
   6.3438302e+02   6.2018468e+02   6.0808570e+02   5.5452599e+02   4.3112912e+02
   6.4348272e+02   5.7909855e+02   5.4247908e+02   5.2430549e+02   4.3045750e+02
   6.2117913e+02   5.5571786e+02   4.6636263e+02   4.6156257e+02   4.1509987e+02
   6.7265167e+02   5.7779407e+02   5.1917740e+02   4.8908273e+02   3.9197455e+02
   6.6834190e+02   6.0765365e+02   5.8791507e+02   5.4976796e+02   4.3110522e+02
   6.4541117e+02   5.7536735e+02   5.2363117e+02   5.0270324e+02   4.2706758e+02
   6.2379763e+02   5.6769667e+02   5.5763506e+02   5.4661477e+02   4.3108832e+02
   6.2035395e+02   5.5516510e+02   4.5339579e+02   4.5338840e+02   4.3111844e+02
   6.2035902e+02   5.5516783e+02   4.3159220e+02   4.1098092e+02   3.8383588e+02
   6.2182782e+02   5.5720052e+02   5.1720182e+02   5.1495821e+02   4.3085847e+02
   6.2092070e+02   5.5554107e+02   4.6348381e+02   4.5965896e+02   4.2120745e+02
   6.3074167e+02   5.7595818e+02   5.5730745e+02   5.4070513e+02   4.3100595e+02
   6.6527905e+02   6.0489874e+02   5.8537638e+02   5.4891296e+02   4.3109880e+02
   6.3150983e+02   5.9038384e+02   5.8052227e+02   5.5041274e+02   4.3110877e+02
   6.3260591e+02   5.7439659e+02   5.4870076e+02   5.3368918e+02   4.3086343e+02
   6.2098490e+02   5.5557520e+02   4.6036519e+02   4.5517765e+02   4.0354605e+02
   6.2074177e+02   5.5542481e+02   4.6371709e+02   4.6117224e+02   4.2570847e+02
   6.2037944e+02   5.5518083e+02   4.3398482e+02   4.2544349e+02   4.1821760e+02
   6.2260788e+02   5.5696103e+02   4.8262802e+02   4.7511337e+02   4.1603440e+02
   6.2184892e+02   5.5756895e+02   5.2545386e+02   5.2313869e+02   4.3098264e+02
   6.2036012e+02   5.5516919e+02   4.5257367e+02   4.5248098e+02   4.3096768e+02
   6.6862516e+02   5.8500118e+02   5.4719815e+02   5.2588840e+02   4.3050122e+02
   6.4628060e+02   6.4246497e+02   6.1857787e+02   5.5505998e+02   4.3113115e+02
   6.2036551e+02   5.5517263e+02   4.3856547e+02   4.3759204e+02   4.2976146e+02
   6.7561156e+02   6.0071290e+02   5.8003194e+02   5.4683895e+02   4.3108055e+02
   6.7281775e+02   5.8596309e+02   5.4999475e+02   5.2824548e+02   4.3061447e+02
   6.2059025e+02   5.5531928e+02   4.5477894e+02   4.5196913e+02   4.2493775e+02
   6.6700619e+02   5.7765079e+02   5.1905866e+02   4.8905243e+02   3.8717715e+02
   7.5376808e+02   5.8526328e+02   5.4694049e+02   5.2546836e+02   4.3047710e+02
   6.2222039e+02   5.5876251e+02   5.3418718e+02   5.3097579e+02   4.3101888e+02
   6.3564866e+02   5.8522356e+02   5.6857219e+02   5.4477572e+02   4.3105708e+02
   7.3194926e+02   5.8621182e+02   5.4999952e+02   5.2812080e+02   4.3060762e+02
   6.2580274e+02   5.7348079e+02   5.6300047e+02   5.4715081e+02   4.3108548e+02
   6.2052106e+02   5.5545412e+02   5.2470963e+02   5.2442876e+02   4.3111390e+02
   6.2036013e+02   5.5516921e+02   4.5991921e+02   4.5986628e+02   4.3103724e+02
   6.7707501e+02   5.8199651e+02   5.3617160e+02   5.1493125e+02   4.2964293e+02
   6.2036048e+02   5.5516978e+02   4.6930575e+02   4.6927173e+02   4.3107780e+02
   6.2274772e+02   5.6827784e+02   5.6192092e+02   5.4994388e+02   4.3110857e+02
   6.2094122e+02   5.5555686e+02   4.6441341e+02   4.6065321e+02   4.2156354e+02
   6.2073565e+02   5.5541209e+02   4.5358174e+02   4.4845495e+02   4.1100289e+02
   6.2287814e+02   5.5891098e+02   5.2419854e+02   5.2054127e+02   4.3085888e+02
   6.2043145e+02   5.5521575e+02   4.5575087e+02   4.5491792e+02   4.2959656e+02
   6.3072378e+02   5.6936056e+02   5.3568832e+02   5.2384309e+02   4.3058004e+02
   6.2063212e+02   5.5534904e+02   4.6058027e+02   4.5841261e+02   4.2660730e+02
   6.2075140e+02   5.5542440e+02   4.5807995e+02   4.5432653e+02   4.2143061e+02
   6.3916208e+02   5.7558536e+02   5.3696359e+02   5.2056206e+02   4.3027726e+02
   6.2035899e+02   5.5516765e+02   4.3157738e+02   4.1080279e+02   3.8148824e+02
   6.5078753e+02   5.7959217e+02   5.3521488e+02   5.1546229e+02   4.2975159e+02
   6.2281208e+02   5.6055750e+02   5.4047726e+02   5.3577044e+02   4.3103166e+02
   6.8074388e+02   5.8006921e+02   5.2839506e+02   5.0543913e+02   4.2774582e+02
   6.3411088e+02   5.6993803e+02   5.2500584e+02   5.1071212e+02   4.2942899e+02
   6.2061087e+02   5.6411286e+02   5.6314113e+02   5.5433752e+02   4.3112919e+02
   6.2232959e+02   5.5665609e+02   4.7884602e+02   4.7146156e+02   3.8252424e+02
   6.8100661e+02   6.0982521e+02   5.8968705e+02   5.5031567e+02   4.3110897e+02
   6.8549633e+02   5.7806277e+02   5.1986857e+02   4.9044037e+02   4.1362795e+02
   6.2061168e+02   5.5538688e+02   4.8104818e+02   4.8018202e+02   4.3022699e+02
   6.2099500e+02   5.5671206e+02   5.3761831e+02   5.3622852e+02   4.3109944e+02
   6.5796854e+02   5.8017631e+02   5.3228112e+02   5.1117926e+02   4.2911053e+02
   6.2041391e+02   5.5520297e+02   4.3757779e+02   4.3116486e+02   4.1907826e+02
   6.2178371e+02   5.5781714e+02   5.3140083e+02   5.2899193e+02   4.3102976e+02
   6.7203844e+02   5.8510283e+02   5.4729404e+02   5.2593462e+02   4.3050330e+02
   6.6533449e+02   5.8809772e+02   5.5672626e+02   5.3363333e+02   4.3082088e+02
   6.3984343e+02   5.7775264e+02   5.4386203e+02   5.2666306e+02   4.3058800e+02
   6.2699875e+02   5.6458568e+02   5.2984275e+02   5.2140157e+02   4.3061460e+02
   6.2254301e+02   5.8305323e+02   5.8062005e+02   5.5386006e+02   4.3112641e+02
   6.4939682e+02   6.3650674e+02   6.1387596e+02   5.5473578e+02   4.3112979e+02
   6.2263714e+02   5.6210205e+02   5.4900941e+02   5.4290262e+02   4.3107900e+02
   6.3306017e+02   5.7195333e+02   5.3840386e+02   5.2482977e+02   4.3057519e+02
   6.2267773e+02   5.5701074e+02   4.8264202e+02   4.7488671e+02   4.1422949e+02
   6.2402801e+02   5.6187447e+02   5.3660885e+02   5.3077921e+02   4.3094223e+02
   6.5428345e+02   5.8939401e+02   5.6272272e+02   5.3830230e+02   4.3094588e+02
   6.2035554e+02   5.5516617e+02   4.4499213e+02   4.4491936e+02   4.3101668e+02
   6.3459740e+02   5.7512981e+02   5.4605451e+02   5.3059936e+02   4.3076506e+02
   6.2045529e+02   5.5522910e+02   4.3961539e+02   4.3234721e+02   4.0880303e+02
   6.5811009e+02   5.8373695e+02   5.4532802e+02   5.2458666e+02   4.3043678e+02
   6.5977469e+02   5.8348451e+02   5.4383604e+02   5.2311308e+02   4.3034973e+02
   6.3630889e+02   5.7114099e+02   5.2376449e+02   5.0779282e+02   4.2881259e+02
   6.2905352e+02   5.6996179e+02   5.4479963e+02   5.3286278e+02   4.3087325e+02
   6.3569070e+02   5.9706159e+02   5.8576107e+02   5.5091449e+02   4.3111192e+02
   6.2926464e+02   5.6876108e+02   5.3920854e+02   5.2804420e+02   4.3074871e+02
   6.6469910e+02   6.2182552e+02   5.9993749e+02   5.5294964e+02   4.3112274e+02
   6.8910191e+02   5.8889245e+02   5.5799528e+02   5.3443165e+02   4.3084484e+02
   6.2099318e+02   5.5560193e+02   4.6731892e+02   4.6384016e+02   4.2295293e+02
   6.2576823e+02   5.8580793e+02   5.8027067e+02   5.5229760e+02   4.3111950e+02
   6.6845430e+02   5.7787942e+02   5.1980444e+02   4.9063136e+02   4.1443743e+02
   6.3030715e+02   5.6865769e+02   5.3412491e+02   5.2270062e+02   4.3054529e+02
   6.2126938e+02   6.0088751e+02   6.0014469e+02   5.5502822e+02   4.3113089e+02
   6.2110922e+02   5.5610430e+02   5.0803818e+02   5.0673563e+02   4.3081901e+02
   6.2107563e+02   5.5565137e+02   4.6637072e+02   4.6220537e+02   4.1985894e+02
   6.2259915e+02   6.2215114e+02   6.1993396e+02   5.5516103e+02   4.3113153e+02
   6.5694378e+02   5.8182184e+02   5.3918024e+02   5.1878715e+02   4.3004658e+02
   6.2067551e+02   5.5537358e+02   4.5180195e+02   4.4675820e+02   4.1370411e+02
   6.3050588e+02   5.7119244e+02   5.4402294e+02   5.3123786e+02   4.3081779e+02
   6.2081370e+02   5.5546420e+02   4.5816333e+02   4.5380207e+02   4.1820891e+02
   6.3721490e+02   5.7625202e+02   5.4384862e+02   5.2762546e+02   4.3064317e+02
   6.2041655e+02   5.5527478e+02   5.2470822e+02   5.2460125e+02   4.3112475e+02
   6.3626310e+02   5.7138334e+02   5.2520984e+02   5.0953704e+02   4.2914943e+02
   6.2166251e+02   5.9010455e+02   5.8895597e+02   5.5470909e+02   4.3112953e+02
   6.2255000e+02   5.5691724e+02   4.8254475e+02   4.7521367e+02   4.1705469e+02
   6.2684911e+02   5.7332164e+02   5.6027176e+02   5.4499490e+02   4.3106553e+02
   6.2131541e+02   5.6232742e+02   5.5754476e+02   5.5080539e+02   4.3111889e+02
   6.2059965e+02   5.5535346e+02   4.7391008e+02   4.7287764e+02   4.2966504e+02
   6.2076474e+02   5.5546511e+02   4.7140289e+02   4.6951655e+02   4.2798355e+02
   6.2045710e+02   5.5523258e+02   4.4543572e+02   4.4239840e+02   4.2522573e+02
   6.4022085e+02   5.7922432e+02   5.4820384e+02   5.3018230e+02   4.3072495e+02
   6.2171554e+02   5.5817327e+02   5.3743583e+02   5.3474756e+02   4.3106366e+02
   6.5653186e+02   6.1321411e+02   5.9368444e+02   5.5161224e+02   4.3111665e+02
   6.2079927e+02   5.5545335e+02   4.5601374e+02   4.5105956e+02   4.1260188e+02
   6.2038709e+02   5.5518671e+02   4.5505836e+02   4.5468078e+02   4.3045920e+02
   6.3408914e+02   5.6964132e+02   5.2343307e+02   5.0892095e+02   4.2913549e+02
   6.7189999e+02   5.8842340e+02   5.5710989e+02   5.3383469e+02   4.3082676e+02
   6.2230656e+02   5.5666496e+02   4.7974292e+02   4.7264506e+02   4.1327418e+02
   6.2069276e+02   5.5543511e+02   4.7671053e+02   4.7538013e+02   4.2944445e+02
   6.2041118e+02   5.5520307e+02   4.5954940e+02   4.5907958e+02   4.3027293e+02
   6.3828156e+02   5.7337438e+02   5.2930932e+02   5.1304586e+02   4.2961837e+02
   7.3189122e+02   5.8530357e+02   5.4710633e+02   5.2562346e+02   4.3048566e+02
   6.2038197e+02   5.5518349e+02   4.5001343e+02   4.4952004e+02   4.3027443e+02
   6.2058535e+02   5.5552624e+02   5.2013628e+02   5.1976307e+02   4.3109884e+02
   6.2156827e+02   5.5726854e+02   5.2795928e+02   5.2599007e+02   4.3102685e+02
   6.2076641e+02   5.5544000e+02   4.6306267e+02   4.6024094e+02   4.2487316e+02
   6.2069284e+02   5.8990241e+02   5.8959968e+02   5.5504638e+02   4.3113102e+02
   6.8626207e+02   5.8451534e+02   5.4497766e+02   5.2376466e+02   4.3038310e+02
   6.2391949e+02   5.5985482e+02   5.1953662e+02   5.1452384e+02   4.3055884e+02
   7.4183088e+02   5.8707583e+02   5.5261423e+02   5.3024245e+02   4.3069854e+02
   6.2470394e+02   5.6212764e+02   5.3194944e+02   5.2577555e+02   4.3083607e+02
   6.2072511e+02   5.5545106e+02   4.7473544e+02   4.7320546e+02   4.2896252e+02
   6.4668252e+02   5.7982400e+02   5.4068992e+02   5.2184790e+02   4.3030185e+02
   6.2042234e+02   5.8078867e+02   5.8070514e+02   5.5511768e+02   4.3113118e+02
   6.2052221e+02   6.1127999e+02   6.1111208e+02   5.5515639e+02   4.3113147e+02
   6.2694361e+02   5.6708034e+02   5.4284549e+02   5.3301999e+02   4.3090578e+02
   6.2074786e+02   5.5541942e+02   4.5332303e+02   4.4790576e+02   3.8512313e+02
   6.2532900e+02   5.6311689e+02   5.3312752e+02   5.2618585e+02   4.3081657e+02
   6.2101188e+02   5.5559406e+02   4.6126862e+02   4.5616190e+02   4.0759078e+02
   6.2049042e+02   5.5551469e+02   5.3736251e+02   5.3704623e+02   4.3112442e+02
   6.2055505e+02   5.5549697e+02   5.2268690e+02   5.2235767e+02   4.3110774e+02
   6.2150169e+02   5.5597590e+02   4.7200227e+02   4.6679471e+02   4.1604273e+02
   6.5574055e+02   6.0195561e+02   5.8314134e+02   5.4830927e+02   4.3109391e+02
   6.5993306e+02   5.8763819e+02   5.5646911e+02   5.3361426e+02   4.3082105e+02
   6.6558505e+02   6.5561053e+02   6.1916918e+02   5.5508216e+02   4.3113099e+02
   6.4937646e+02   5.7506359e+02   5.1691542e+02   4.8873917e+02   3.9683160e+02
   6.2070696e+02   5.5594234e+02   5.3397422e+02   5.3326828e+02   4.3110955e+02
   6.4472847e+02   6.2160746e+02   6.0368352e+02   5.5381972e+02   4.3112634e+02
   6.2067177e+02   5.5545460e+02   4.8491130e+02   4.8391347e+02   4.3029454e+02
   6.3650294e+02   5.6920716e+02   5.1227959e+02   4.9014170e+02   4.1790856e+02
   6.2440596e+02   5.6890360e+02   5.5810203e+02   5.4614683e+02   4.3108253e+02
   6.7757607e+02   5.8517699e+02   5.4732360e+02   5.2592510e+02   4.3050257e+02
   6.2400671e+02   5.6224063e+02   5.3899803e+02   5.3288762e+02   4.3096939e+02
   6.3933007e+02   5.7310426e+02   5.2526349e+02   5.0783224e+02   4.2870683e+02
   6.2582611e+02   5.6619885e+02   5.4501772e+02   5.3584910e+02   4.3096855e+02
   6.2341551e+02   5.6411559e+02   5.5066156e+02   5.4287798e+02   4.3106896e+02
   6.2036651e+02   5.5517330e+02   4.4337009e+02   4.4289434e+02   4.3037710e+02
   6.3567727e+02   6.0891787e+02   5.9740680e+02   5.5327495e+02   4.3112485e+02
   6.3409253e+02   5.7328163e+02   5.4061814e+02   5.2625266e+02   4.3061711e+02
   6.8387711e+02   6.2207522e+02   5.9979225e+02   5.5289496e+02   4.3112247e+02
   6.5899452e+02   5.8390583e+02   5.4554040e+02   5.2472037e+02   4.3044351e+02
   6.2051303e+02   5.5529663e+02   4.7827417e+02   4.7768544e+02   4.3045713e+02
   6.9130370e+02   5.8824843e+02   5.5628105e+02   5.3314811e+02   4.3080459e+02
   6.2114566e+02   5.5572205e+02   4.7028810e+02   4.6650693e+02   4.2259501e+02
   6.3846499e+02   5.7828364e+02   5.4820791e+02   5.3075913e+02   4.3075103e+02
   6.2326463e+02   5.6007971e+02   5.3140253e+02   5.2698083e+02   4.3092720e+02
   6.5324916e+02   6.1901902e+02   5.9904175e+02   5.5288404e+02   4.3112258e+02
   6.3111875e+02   5.7327945e+02   5.4918820e+02   5.3490687e+02   4.3090025e+02
   6.2066679e+02   5.5536734e+02   4.5080805e+02   4.4537228e+02   4.0875305e+02
   6.6060865e+02   5.9217028e+02   5.6691397e+02   5.4048827e+02   4.3099018e+02
   6.9785676e+02   5.8098154e+02   5.3183148e+02   5.0987551e+02   4.2883842e+02
   6.3139092e+02   5.7755069e+02   5.5960926e+02   5.4175360e+02   4.3101974e+02
   6.3225989e+02   5.6796805e+02   5.2127276e+02   5.0781585e+02   4.2903832e+02
   6.2194974e+02   5.5736170e+02   5.1736797e+02   5.1495081e+02   4.3083927e+02
   6.2916159e+02   5.7025123e+02   5.4542303e+02   5.3327919e+02   4.3088101e+02
   6.2042299e+02   5.5530457e+02   5.3016721e+02   5.3003806e+02   4.3112607e+02
   6.6112979e+02   5.9974380e+02   5.7939837e+02   5.4670264e+02   4.3107894e+02
   6.5018289e+02   5.8714809e+02   5.5948389e+02   5.3658692e+02   4.3090673e+02
   6.2072131e+02   5.7114003e+02   5.7039688e+02   5.5461770e+02   4.3112945e+02
   6.2041957e+02   5.5520825e+02   4.5735255e+02   4.5673276e+02   4.2999078e+02
   6.2035355e+02   5.5516833e+02   5.5440143e+02   5.5439784e+02   4.3113139e+02
   6.7455905e+02   5.7820894e+02   5.2074224e+02   4.9244859e+02   4.1893123e+02
   6.2074914e+02   5.5965906e+02   5.5657714e+02   5.5223503e+02   4.3112578e+02
   6.2912874e+02   5.7968137e+02   5.6759828e+02   5.4691617e+02   4.3108054e+02
   6.2150398e+02   5.5615450e+02   4.8396125e+02   4.8032306e+02   4.2723618e+02
   6.4178483e+02   5.8832976e+02   5.6841267e+02   5.4320561e+02   4.3103604e+02
   6.2068045e+02   5.5570988e+02   5.2361649e+02   5.2308288e+02   4.3109496e+02
   6.7680280e+02   5.8797200e+02   5.5574407e+02   5.3278004e+02   4.3079250e+02
   6.3417453e+02   6.2433593e+02   6.1210311e+02   5.5478649e+02   4.3112990e+02
   6.2345453e+02   5.5828307e+02   4.9912071e+02   4.9226690e+02   4.2770238e+02
   6.2248237e+02   5.5844431e+02   5.2513503e+02   5.2196819e+02   4.3091537e+02
   6.2035425e+02   5.5516516e+02   4.3120392e+02   4.1167326e+02   4.1092984e+02
   6.2036259e+02   5.5517033e+02   4.3263378e+02   4.2642439e+02   4.2377430e+02
   6.6657441e+02   5.8277125e+02   5.3977697e+02   5.1888958e+02   4.3004424e+02
   6.2042057e+02   5.5554842e+02   5.4870587e+02   5.4834427e+02   4.3112997e+02
   6.4704635e+02   5.8912408e+02   5.6604051e+02   5.4104674e+02   4.3100108e+02
   6.2915839e+02   5.7762019e+02   5.6386933e+02   5.4523304e+02   4.3106406e+02
   6.2244405e+02   5.5779801e+02   5.1312918e+02   5.0994512e+02   4.3055508e+02
   6.2677844e+02   5.6691348e+02   5.4298711e+02   5.3328749e+02   4.3091317e+02
   6.5171894e+02   5.8239565e+02   5.4467248e+02   5.2465266e+02   4.3044954e+02
   6.7508702e+02   6.6323868e+02   6.1992208e+02   5.5513420e+02   4.3113145e+02
   6.2275111e+02   5.5713839e+02   4.8492943e+02   4.7743435e+02   4.1943593e+02
   6.2158967e+02   5.9939757e+02   5.9839733e+02   5.5495416e+02   4.3113068e+02
   6.9056645e+02   5.8304682e+02   5.3978686e+02   5.1872332e+02   4.3002620e+02
   6.2107472e+02   5.5647654e+02   5.2846498e+02   5.2724931e+02   4.3107046e+02
   6.4800570e+02   5.8484784e+02   5.5515381e+02   5.3376480e+02   4.3083048e+02
   6.2036297e+02   5.5517375e+02   4.8616809e+02   4.8613759e+02   4.3110895e+02
   6.2061941e+02   5.5533690e+02   4.4918001e+02   4.4377755e+02   4.1196581e+02
   6.2277919e+02   5.6143815e+02   5.4536744e+02   5.3990261e+02   4.3106018e+02
   6.3638463e+02   5.7485261e+02   5.4061357e+02   5.2513179e+02   4.3054672e+02
   6.2741381e+02   6.2348911e+02   6.1678070e+02   5.5507534e+02   4.3113106e+02
   7.2835312e+02   6.3582754e+02   6.0998928e+02   5.5432594e+02   4.3112805e+02
   6.2476678e+02   5.6182396e+02   5.2908002e+02   5.2299185e+02   4.3077596e+02
   6.2042818e+02   5.5521310e+02   4.4047122e+02   4.3600579e+02   4.2287071e+02
   6.2037540e+02   5.5517908e+02   4.3997431e+02   4.3860479e+02   4.2911193e+02
   7.0250399e+02   5.8413028e+02   5.4345820e+02   5.2231940e+02   4.3029257e+02
   6.2035370e+02   5.5516501e+02   4.4676196e+02   4.4674651e+02   4.3110633e+02
   6.9197455e+02   5.8556116e+02   5.4831434e+02   5.2675691e+02   4.3054370e+02
   6.5995550e+02   6.0782429e+02   5.8859788e+02   5.5007574e+02   4.3110732e+02
   6.2396446e+02   6.1193158e+02   6.0855959e+02   5.5495459e+02   4.3113032e+02
   6.4853414e+02   5.8126685e+02   5.4372296e+02   5.2429814e+02   4.3043788e+02
   6.2061358e+02   5.5533734e+02   4.6101268e+02   4.5904426e+02   4.2711615e+02
   6.2298678e+02   5.5984765e+02   5.3300137e+02   5.2882758e+02   4.3096248e+02
   6.3180412e+02   5.7779995e+02   5.5939393e+02   5.4142008e+02   4.3101434e+02
   6.3003383e+02   6.0984902e+02   6.0172346e+02   5.5420532e+02   4.3112831e+02
   6.2799405e+02   5.7161540e+02   5.5340727e+02   5.3999081e+02   4.3100551e+02
   6.2686451e+02   5.8626550e+02   5.7966888e+02   5.5172870e+02   4.3111637e+02
   6.2607001e+02   5.6033615e+02   4.9721589e+02   4.8351558e+02   4.1543787e+02
   6.2037245e+02   5.5520323e+02   5.3046643e+02   5.3043090e+02   4.3112995e+02
   7.1946597e+02   6.0389855e+02   5.8376135e+02   5.4823931e+02   4.3109331e+02
   6.2036630e+02   5.5517323e+02   4.6257441e+02   4.6248680e+02   4.3097795e+02
   6.3546061e+02   5.7363984e+02   5.3818876e+02   5.2335115e+02   4.3047599e+02
   6.2375096e+02   5.6057818e+02   5.2979049e+02   5.2484845e+02   4.3086992e+02
   6.5014577e+02   5.8938795e+02   5.6474203e+02   5.3992354e+02   4.3097988e+02
   6.2090026e+02   5.5552098e+02   4.5978638e+02   4.5514904e+02   4.1561473e+02
   6.2037334e+02   5.5518134e+02   4.7839407e+02   4.7832064e+02   4.3104969e+02
   6.4579584e+02   6.0729835e+02   5.9135368e+02   5.5136976e+02   4.3111558e+02
   6.2038126e+02   5.5522143e+02   5.3053367e+02   5.3048118e+02   4.3112922e+02
   6.2725496e+02   5.6908107e+02   5.4866634e+02   5.3729571e+02   4.3097231e+02
   6.7323031e+02   6.1497476e+02   5.9410364e+02   5.5160352e+02   4.3111652e+02
   6.2668590e+02   5.6750614e+02   5.4571564e+02   5.3555650e+02   4.3095212e+02
   6.2815361e+02   5.8560855e+02   5.7746602e+02   5.5068761e+02   4.3111063e+02
   6.2498084e+02   5.6044737e+02   5.1176300e+02   5.0480840e+02   4.2948426e+02
   6.2972650e+02   5.6850842e+02   5.3600964e+02   5.2485264e+02   4.3063992e+02
   6.2072979e+02   5.5604972e+02   5.3601143e+02   5.3521091e+02   4.3111077e+02
   6.2560301e+02   5.7310625e+02   5.6278181e+02   5.4722489e+02   4.3108634e+02
   6.7599295e+02   5.8576994e+02   5.4926614e+02   5.2761822e+02   4.3058543e+02
   6.3356030e+02   6.2837389e+02   6.1620902e+02   5.5499654e+02   4.3113077e+02
   6.2571025e+02   5.8326384e+02   5.7726181e+02   5.5172750e+02   4.3111647e+02
   6.3030324e+02   5.6840794e+02   5.3289356e+02   5.2154797e+02   4.3049687e+02
   6.2822927e+02   5.7905541e+02   5.6795610e+02   5.4754788e+02   4.3108639e+02
   6.2134223e+02   5.5593649e+02   4.7765641e+02   4.7385584e+02   4.2538440e+02
   6.2089718e+02   5.5640272e+02   5.3563692e+02   5.3451650e+02   4.3110091e+02
   6.5638944e+02   5.9066429e+02   5.6478798e+02   5.3942810e+02   4.3096956e+02
   6.2062042e+02   5.5533942e+02   4.5692482e+02   4.5422390e+02   4.2520533e+02
   6.6457622e+02   6.1214431e+02   5.9202325e+02   5.5105942e+02   4.3111354e+02
   6.2061395e+02   5.5536900e+02   4.7542123e+02   4.7436543e+02   4.2973565e+02
   6.2273214e+02   5.5703386e+02   4.8219325e+02   4.7414206e+02   4.0888271e+02
   6.2043113e+02   5.5529607e+02   5.2359972e+02   5.2347105e+02   4.3112271e+02
   7.0704835e+02   5.8196153e+02   5.3552638e+02   5.1413045e+02   4.2953779e+02
   6.2854943e+02   5.9895723e+02   5.9267662e+02   5.5340567e+02   4.3112502e+02
   6.2108188e+02   5.5673725e+02   5.3462622e+02   5.3320359e+02   4.3108796e+02
   6.4268863e+02   5.8199080e+02   5.5288389e+02   5.3311431e+02   4.3081670e+02
   6.2041835e+02   5.5526557e+02   5.1940997e+02   5.1930390e+02   4.3112174e+02
   6.2802146e+02   5.6935010e+02   5.4659954e+02   5.3508611e+02   4.3092887e+02
   6.2076970e+02   5.5885032e+02   5.5481824e+02   5.5127334e+02   4.3112472e+02
   6.3430983e+02   5.7989246e+02   5.5975104e+02   5.4051647e+02   4.3099698e+02
   6.2780437e+02   5.6383715e+02   5.1822227e+02   5.0860545e+02   4.2955760e+02
   6.2045981e+02   5.5523439e+02   4.5080309e+02   4.4906302e+02   4.2782743e+02
   6.2106143e+02   5.5563755e+02   4.6532653e+02   4.6099673e+02   4.1874917e+02
   6.2091458e+02   5.5585138e+02   5.0620899e+02   5.0518963e+02   4.3086291e+02
   6.2445989e+02   5.6319776e+02   5.4046450e+02   5.3360861e+02   4.3096597e+02
   6.4287546e+02   5.7256405e+02   5.1460480e+02   4.8824333e+02   3.8590306e+02
   6.2041779e+02   5.5520686e+02   4.5080683e+02   4.4976733e+02   4.2924806e+02
   6.2060799e+02   5.5533824e+02   4.6512961e+02   4.6361641e+02   4.2824082e+02
   7.0323413e+02   6.0407836e+02   5.8403844e+02   5.4835437e+02   4.3109449e+02
   6.2317412e+02   5.6011235e+02   5.3286986e+02   5.2846447e+02   4.3094941e+02
   6.2078787e+02   5.5544885e+02   4.5928669e+02   4.5551820e+02   4.2127104e+02
   6.2751221e+02   5.6185077e+02   5.0150455e+02   4.8636072e+02   4.1862308e+02
   6.2089783e+02   5.5552452e+02   4.6265965e+02   4.5881699e+02   4.2105303e+02
   6.6326279e+02   5.8552704e+02   5.4958354e+02   5.2806336e+02   4.3060743e+02
   6.2050516e+02   5.5528451e+02   4.7544241e+02   4.7482756e+02   4.3034367e+02
   6.2499786e+02   5.6532132e+02   5.4611747e+02   5.3760014e+02   4.3100299e+02
   6.2036168e+02   5.5517015e+02   4.6172098e+02   4.6166031e+02   4.3102501e+02
   6.2803887e+02   5.6801439e+02   5.4149405e+02   5.3096089e+02   4.3084491e+02
   6.2258625e+02   5.5700354e+02   4.8450452e+02   4.7746754e+02   4.2056003e+02
   6.2053955e+02   5.5528659e+02   4.5538294e+02   4.5328029e+02   4.2687742e+02
   6.2062636e+02   5.5534507e+02   4.6035213e+02   4.5820043e+02   4.2664582e+02
   6.3297666e+02   5.6853339e+02   5.2153762e+02   5.0753543e+02   4.2893677e+02
   6.2055458e+02   5.6327485e+02   5.6243456e+02   5.5443871e+02   4.3112961e+02
   6.2093075e+02   5.5554081e+02   4.6015879e+02   4.5537501e+02   4.1394288e+02
   6.2326770e+02   5.9899825e+02   5.9668200e+02   5.5462986e+02   4.3112961e+02
   6.4106938e+02   5.8069684e+02   5.5143214e+02   5.3245004e+02   4.3079885e+02
   6.4155584e+02   5.8177493e+02   5.5378728e+02   5.3408614e+02   4.3084684e+02
   6.2084027e+02   5.5554233e+02   4.7555929e+02   4.7359181e+02   4.2835983e+02
   6.2182146e+02   5.5624143e+02   4.7555696e+02   4.6955234e+02   4.1470524e+02
   6.2268036e+02   5.6030424e+02   5.4033765e+02   5.3584080e+02   4.3103604e+02
   6.2071624e+02   5.5540153e+02   4.5747984e+02   4.5390781e+02   4.2222715e+02
   6.4709933e+02   5.7686293e+02   5.2795405e+02   5.0794527e+02   4.2855312e+02
   6.5767193e+02   5.8007449e+02   5.3201974e+02   5.1089819e+02   4.2906204e+02
   6.2494466e+02   5.6397776e+02   5.4082439e+02   5.3335903e+02   4.3095075e+02
   6.5226308e+02   5.8220485e+02   5.4358503e+02   5.2358933e+02   4.3038919e+02
   6.3726669e+02   5.7251878e+02   5.2796017e+02   5.1208102e+02   4.2951580e+02
   6.3581060e+02   6.0290734e+02   5.9198146e+02   5.5231334e+02   4.3112036e+02
   6.7502685e+02   5.9154624e+02   5.6449180e+02   5.3883717e+02   4.3095685e+02
   6.2335520e+02   5.5770796e+02   4.8819324e+02   4.7941539e+02   4.1889550e+02
   6.2503136e+02   5.5932090e+02   4.9437012e+02   4.8238272e+02   4.1672196e+02
   6.3121426e+02   5.6759995e+02   5.2401795e+02   5.1179833e+02   4.2972216e+02
   6.2375328e+02   5.7817939e+02   5.7353982e+02   5.5212236e+02   4.3111813e+02
   6.2235973e+02   5.5940899e+02   5.3798577e+02   5.3422350e+02   4.3103583e+02
   6.2151270e+02   5.5598772e+02   4.7237221e+02   4.6717616e+02   4.1665043e+02
   6.3244621e+02   5.7334067e+02   5.4563294e+02   5.3136692e+02   4.3080332e+02
   6.2179662e+02   5.5634996e+02   4.8201149e+02   4.7719687e+02   4.2462791e+02
   6.3637078e+02   5.7282833e+02   5.3202292e+02   5.1689501e+02   4.3006116e+02
   6.2297821e+02   5.5908216e+02   5.2475626e+02   5.2095856e+02   4.3085772e+02
   6.2704762e+02   5.8562781e+02   5.7867943e+02   5.5143624e+02   4.3111496e+02
   6.8740660e+02   5.8715144e+02   5.5325407e+02   5.3082355e+02   4.3072165e+02
   6.5848308e+02   5.9760491e+02   5.7675230e+02   5.4562298e+02   4.3106724e+02
   6.4020929e+02   5.9651963e+02   5.8226730e+02   5.4924146e+02   4.3110073e+02
   6.2051270e+02   5.5526665e+02   4.4304009e+02   4.3643547e+02   3.9729729e+02
   6.2585635e+02   5.6357292e+02   5.3182881e+02   5.2441369e+02   4.3075446e+02
   6.2173635e+02   5.5734959e+02   5.2426588e+02   5.2213847e+02   4.3098344e+02
   6.5148342e+02   5.8295582e+02   5.4670531e+02   5.2650438e+02   4.3054382e+02
   6.2039559e+02   6.0320950e+02   6.0317289e+02   5.5515955e+02   4.3113125e+02
   6.2065435e+02   5.5536006e+02   4.5210371e+02   4.4755529e+02   4.1793943e+02
   6.7231430e+02   5.9763937e+02   5.7571812e+02   5.4493756e+02   4.3105933e+02
   6.2363413e+02   5.9343298e+02   5.9075936e+02   5.5423758e+02   4.3112809e+02
   6.2047829e+02   5.5524391e+02   4.4092358e+02   4.3377706e+02   3.9828796e+02
   6.7345730e+02   5.8038738e+02   5.2998874e+02   5.0766309e+02   4.2835165e+02
   6.8993611e+02   5.7835371e+02   5.2097021e+02   4.9276100e+02   4.1942142e+02
   6.7115652e+02   5.8750822e+02   5.5465101e+02   5.3197911e+02   4.3076489e+02
   6.2043797e+02   5.5525560e+02   4.9493444e+02   4.9472427e+02   4.3103381e+02
   6.2035781e+02   5.5516859e+02   4.8312658e+02   4.8311168e+02   4.3111845e+02
   6.2275229e+02   5.5754783e+02   4.9652832e+02   4.9084085e+02   4.2799871e+02
   6.2450456e+02   5.5872171e+02   4.9130507e+02   4.7988444e+02   4.1035085e+02
   6.4110548e+02   5.8457346e+02   5.6119461e+02   5.3929628e+02   4.3097010e+02
   6.2067673e+02   5.5537361e+02   4.5102034e+02   4.4553273e+02   4.0630084e+02
   6.2171020e+02   5.9894189e+02   5.9784257e+02   5.5492431e+02   4.3113072e+02
   6.2650860e+02   6.0329207e+02   5.9847491e+02   5.5426523e+02   4.3112845e+02
   6.2980342e+02   5.7722804e+02   5.6190755e+02   5.4388068e+02   4.3104872e+02
   6.3777850e+02   6.0121435e+02   5.8911666e+02   5.5147180e+02   4.3111553e+02
   6.2059500e+02   5.9596418e+02   5.9576430e+02   5.5511193e+02   4.3113137e+02
   6.2945468e+02   5.6665971e+02   5.2745901e+02   5.1682403e+02   4.3027912e+02
   6.2105093e+02   5.5566575e+02   4.7135352e+02   4.6814302e+02   4.2484672e+02
   6.3132211e+02   5.6901033e+02   5.3145883e+02   5.1942274e+02   4.3036174e+02
   6.2528417e+02   5.6549004e+02   5.4519258e+02   5.3655975e+02   4.3098622e+02
   6.8457083e+02   6.4160639e+02   6.1368709e+02   5.5466376e+02   4.3112948e+02
   6.2050448e+02   5.5526347e+02   4.5084746e+02   4.4836141e+02   4.2607218e+02
   6.2130595e+02   5.5627933e+02   5.0412849e+02   5.0232520e+02   4.3057751e+02
   6.7894474e+02   5.7865095e+02   5.2240932e+02   4.9571203e+02   4.2276764e+02
   6.2389592e+02   5.6625048e+02   5.5410321e+02   5.4446817e+02   4.3107458e+02
   6.3129202e+02   5.7058846e+02   5.3885128e+02   5.2632086e+02   4.3065874e+02
   6.2151845e+02   5.6005919e+02   5.5096882e+02   5.4647670e+02   4.3110756e+02
   6.2258260e+02   5.6068893e+02   5.4356678e+02   5.3875097e+02   4.3105730e+02
   6.5881933e+02   5.8303399e+02   5.4263243e+02   5.2204583e+02   4.3028325e+02
   6.2294769e+02   5.5816875e+02   5.0847612e+02   5.0417781e+02   4.3000327e+02
   6.5105885e+02   5.8411974e+02   5.5068177e+02   5.2988161e+02   4.3069262e+02
   6.2456004e+02   5.6190448e+02   5.3171552e+02   5.2571876e+02   4.3084171e+02
