# Supplementary material for: Rethinking Colour Constancy
Source: PLoS One. 2015 Sep 10;10(9):e0135029. doi: 10.1371/journal.pone.0135029 (PMC4565710; doi:10.1371/journal.pone.0135029)
Supplement: S1 Dataset — (ZIP) [file pone.0135029.s002.zip › 5-TransitionMetamerReflectanceData/NtoB_20munsells/fiveTr_4.txt]

   4.2319106e+02   4.2843836e+02   5.4126787e+02   5.7309115e+02   6.0225329e+02
   5.0278615e+02   5.2360002e+02   5.7087049e+02   5.9900400e+02   6.1335152e+02
   4.6739414e+02   4.6953818e+02   5.5091127e+02   5.9527242e+02   6.2435194e+02
   4.2590832e+02   4.2872023e+02   5.1587096e+02   5.4108806e+02   5.8892351e+02
   4.3659515e+02   4.3894086e+02   5.3191526e+02   5.5862156e+02   5.9487604e+02
   4.8733063e+02   4.9295511e+02   5.4105646e+02   5.6919274e+02   5.9889469e+02
   5.0236279e+02   5.1156274e+02   5.1603033e+02   5.3451227e+02   5.8681395e+02
   4.9154738e+02   4.9807826e+02   5.2993056e+02   5.5260819e+02   5.9174863e+02
   5.0426731e+02   5.3177496e+02   5.6312510e+02   5.6330535e+02   5.8645342e+02
   5.0395904e+02   5.2972592e+02   5.8256205e+02   6.4604129e+02   6.9418796e+02
   4.9933539e+02   5.1036321e+02   5.2969935e+02   5.4734968e+02   5.8946502e+02
   4.3307579e+02   4.3606468e+02   5.5361916e+02   6.1136356e+02   6.5966534e+02
   4.7330964e+02   4.7548408e+02   5.2528808e+02   5.5008142e+02   5.9152493e+02
   4.1721709e+02   4.2485512e+02   5.2808960e+02   5.5388692e+02   5.9307387e+02
   4.6257302e+02   4.6304508e+02   5.0778880e+02   5.3427819e+02   5.8699059e+02
   4.4353230e+02   4.4411000e+02   5.0818386e+02   5.3462226e+02   5.8710178e+02
   4.4867838e+02   4.5068700e+02   5.4314718e+02   5.7645886e+02   6.0453611e+02
   5.0423930e+02   5.3158084e+02   5.8580184e+02   6.6204969e+02   7.0048212e+02
   4.1813829e+02   4.1974745e+02   5.0615568e+02   5.3315698e+02   5.8671141e+02
   4.6545881e+02   4.6751739e+02   5.5186964e+02   5.9916582e+02   6.2977993e+02
   4.8341985e+02   4.8802318e+02   5.5489956e+02   6.1136796e+02   6.5245019e+02
   5.0352261e+02   5.2702811e+02   5.5754453e+02   5.6431959e+02   5.8953579e+02
   4.8551800e+02   4.9073235e+02   5.4885432e+02   5.8546970e+02   6.1152114e+02
   4.1917883e+02   4.2649955e+02   5.5358460e+02   6.1123519e+02   6.5897352e+02
   5.0428041e+02   5.3187201e+02   5.8633043e+02   6.2395703e+02   6.2399986e+02
   5.0420612e+02   5.3107486e+02   5.4307201e+02   5.4390139e+02   5.8649413e+02
   5.0409007e+02   5.3056524e+02   5.8370447e+02   6.2289001e+02   6.2632278e+02
   4.6130257e+02   4.6330312e+02   5.5393723e+02   6.1273415e+02   7.4910050e+02
   5.0190865e+02   5.2000775e+02   5.5937730e+02   5.7892796e+02   5.9871184e+02
   4.3833450e+02   4.4001160e+02   5.1816040e+02   5.4317664e+02   5.8953053e+02
   4.3390689e+02   4.3528312e+02   5.1216905e+02   5.3782297e+02   5.8798513e+02
   4.5122543e+02   4.5317360e+02   5.4432793e+02   5.7877083e+02   6.0641684e+02
   4.8681683e+02   4.9224598e+02   5.4025756e+02   5.6805957e+02   5.9834458e+02
   4.7144215e+02   4.7382128e+02   5.3893476e+02   5.6828205e+02   5.9912118e+02
   4.4906679e+02   4.5111475e+02   5.5286160e+02   6.0509706e+02   6.4009244e+02
   5.0358092e+02   5.2751811e+02   5.6896980e+02   5.7938209e+02   5.9380949e+02
   4.2991223e+02   4.3186068e+02   5.1442188e+02   5.3978482e+02   5.8854250e+02
   4.2074806e+02   4.2720179e+02   5.4854658e+02   5.8900300e+02   6.1698686e+02
   4.1134298e+02   4.1502090e+02   5.0624421e+02   5.3321995e+02   5.8672915e+02
   4.2431946e+02   4.2754715e+02   5.1583564e+02   5.4105771e+02   5.8891569e+02
   5.0428081e+02   5.3181751e+02   5.3367645e+02   5.3374605e+02   5.8636414e+02
   4.5070581e+02   4.5269994e+02   5.5291009e+02   6.0534461e+02   6.4054155e+02
   4.4138043e+02   4.4151377e+02   5.0505474e+02   5.3239695e+02   5.8650142e+02
   4.6127627e+02   4.6327659e+02   5.5390781e+02   6.1247129e+02   6.7779801e+02
   5.0424654e+02   5.3163669e+02   5.8580056e+02   6.1717290e+02   6.1785131e+02
   5.0426857e+02   5.2988370e+02   5.3045771e+02   5.3244890e+02   5.8637495e+02
   4.0347399e+02   4.2321082e+02   5.4161367e+02   5.7373589e+02   6.0269010e+02
   4.3389448e+02   4.3679694e+02   5.5371504e+02   6.1221061e+02   6.7834602e+02
   5.0408191e+02   5.3051292e+02   5.8382101e+02   6.3865443e+02   6.4435222e+02
   4.7731489e+02   4.8052841e+02   5.5448888e+02   6.1310058e+02   6.8167686e+02
   4.3624243e+02   4.3850616e+02   5.2828201e+02   5.5407856e+02   5.9312179e+02
   4.0893630e+02   4.2298762e+02   5.3030752e+02   5.5661054e+02   5.9409904e+02
   4.9746000e+02   5.0883204e+02   5.5229932e+02   5.8108705e+02   6.0430414e+02
   5.0368436e+02   5.2809363e+02   5.7346047e+02   5.8625127e+02   5.9681081e+02
   3.9269673e+02   4.2303924e+02   5.4201046e+02   5.7447099e+02   6.0319265e+02
   4.1847204e+02   4.2555633e+02   5.3077671e+02   5.5719719e+02   5.9432573e+02
   4.6202420e+02   4.6354095e+02   5.2245798e+02   5.4731571e+02   5.9073173e+02
   4.2372616e+02   4.2603360e+02   5.1046667e+02   5.3642816e+02   5.8760407e+02
   4.4597269e+02   4.4772166e+02   5.2574494e+02   5.5106246e+02   5.9203688e+02
   4.4288868e+02   4.4296162e+02   5.0472026e+02   5.3217423e+02   5.8644081e+02
   4.2834145e+02   4.2887709e+02   5.0610239e+02   5.3311758e+02   5.8669971e+02
   5.0423615e+02   5.3155723e+02   5.8576020e+02   6.6293795e+02   7.5381036e+02
   4.2083559e+02   4.2703244e+02   5.3809091e+02   5.6764433e+02   5.9909914e+02
   4.1994757e+02   4.2354688e+02   5.1157041e+02   5.3733432e+02   5.8785606e+02
   4.1783648e+02   4.2551716e+02   5.3459418e+02   5.6234622e+02   5.9650344e+02
   4.2461789e+02   4.2671913e+02   5.1037012e+02   5.3634958e+02   5.8758205e+02
   5.0158407e+02   5.1796302e+02   5.4349908e+02   5.5752645e+02   5.9092333e+02
   4.2549319e+02   4.2959954e+02   5.3180087e+02   5.5850618e+02   5.9484744e+02
   4.1927739e+02   4.2643501e+02   5.4427495e+02   5.7888429e+02   6.0664286e+02
   4.5382887e+02   4.5582805e+02   5.5385004e+02   6.1259333e+02   7.2357056e+02
   5.0428085e+02   5.3187249e+02   5.8633047e+02   6.2130879e+02   6.2134981e+02
   5.0218296e+02   5.2110305e+02   5.6960973e+02   6.0879206e+02   6.2651673e+02
   4.2835944e+02   4.3191710e+02   5.3930143e+02   5.6961621e+02   6.0016326e+02
   4.7072808e+02   4.7316778e+02   5.5378979e+02   6.0966294e+02   6.4973618e+02
   4.1826817e+02   4.2595200e+02   5.4169645e+02   5.7387986e+02   6.0278164e+02
   5.0364713e+02   5.2789409e+02   5.7567583e+02   5.9346329e+02   6.0243348e+02
   5.0416216e+02   5.3105087e+02   5.8484348e+02   6.5372213e+02   6.7408889e+02
   4.1618508e+02   4.2537207e+02   5.4979258e+02   5.9263225e+02   6.2130473e+02
   4.1634582e+02   4.1703561e+02   5.0482441e+02   5.3224631e+02   5.8646155e+02
   4.4118544e+02   4.4209361e+02   5.1054626e+02   5.3647006e+02   5.8760579e+02
   4.1540449e+02   4.2517302e+02   5.5365532e+02   6.1188711e+02   6.6633018e+02
   5.0428218e+02   5.3188321e+02   5.8633771e+02   5.9346253e+02   5.9348546e+02
   5.0362209e+02   5.2774249e+02   5.7914275e+02   6.2800136e+02   6.3931601e+02
   4.9319085e+02   5.0146150e+02   5.4297761e+02   5.6920270e+02   5.9814929e+02
   5.0222548e+02   5.2127592e+02   5.6656288e+02   5.9309259e+02   6.0921746e+02
   4.2658431e+02   4.3062316e+02   5.4100952e+02   5.7261763e+02   6.0194301e+02
   4.3511025e+02   4.3787629e+02   5.5372648e+02   6.1228315e+02   6.8787371e+02
   4.4403692e+02   4.4618368e+02   5.4211658e+02   5.7453896e+02   6.0316862e+02
   4.5824356e+02   4.5994927e+02   5.2972394e+02   5.5566743e+02   5.9362254e+02
   5.0354692e+02   5.2732849e+02   5.7866270e+02   6.3179592e+02   6.4666755e+02
   5.0421389e+02   5.3139715e+02   5.8126250e+02   5.8503933e+02   5.8972212e+02
   4.6798815e+02   4.7016258e+02   5.4692338e+02   5.8406892e+02   6.1111422e+02
   4.5680458e+02   4.5876920e+02   5.5344681e+02   6.0889910e+02   6.4837130e+02
   5.0376663e+02   5.2855981e+02   5.8043048e+02   6.2982813e+02   6.3954879e+02
   4.3952594e+02   4.4077076e+02   5.1316326e+02   5.3866290e+02   5.8821489e+02
   5.0084290e+02   5.1656148e+02   5.6024697e+02   5.8795006e+02   6.0724236e+02
   4.3129362e+02   4.3237115e+02   5.0929058e+02   5.3548950e+02   5.8734357e+02
   5.0179782e+02   5.1968428e+02   5.6950406e+02   6.2586043e+02   6.7410948e+02
   4.5876007e+02   4.6072484e+02   5.5332234e+02   6.0778626e+02   6.4541228e+02
   3.8023801e+02   4.2321641e+02   5.5229265e+02   6.0236403e+02   6.3539095e+02
   5.0407178e+02   5.3044489e+02   5.7601099e+02   5.8142454e+02   5.9076336e+02
   4.7392565e+02   4.7671850e+02   5.4993830e+02   5.9142486e+02   6.1920023e+02
   4.2105541e+02   4.2733368e+02   5.4637387e+02   5.8353628e+02   6.1096068e+02
   4.4857975e+02   4.5063941e+02   5.5251124e+02   6.0305493e+02   6.3638409e+02
   5.0428142e+02   5.3188252e+02   5.8635476e+02   6.5536638e+02   6.5541364e+02
   5.0427857e+02   5.3185476e+02   5.8628164e+02   6.1142078e+02   6.1151808e+02
   4.6622522e+02   4.6828294e+02   5.4666047e+02   5.8354018e+02   6.1062109e+02
   4.1942158e+02   4.2656769e+02   5.4884172e+02   5.8981895e+02   6.1794314e+02
   4.4339700e+02   4.4551731e+02   5.3909453e+02   5.6918339e+02   5.9988234e+02
   5.0303191e+02   5.2471180e+02   5.7521702e+02   6.3079275e+02   6.5651266e+02
   4.9660686e+02   5.0739826e+02   5.5949511e+02   6.0941424e+02   6.3863943e+02
   4.5103192e+02   4.5226552e+02   5.1654462e+02   5.4162364e+02   5.8904387e+02
   4.7864432e+02   4.8204729e+02   5.5403016e+02   6.0827858e+02   6.4495134e+02
   4.3109785e+02   4.3287797e+02   5.1400985e+02   5.3941895e+02   5.8843676e+02
   4.6348081e+02   4.6513109e+02   5.2618159e+02   5.5137708e+02   5.9205457e+02
   3.8448688e+02   4.2192562e+02   5.2669306e+02   5.5224171e+02   5.9249101e+02
   4.3086183e+02   4.3383218e+02   5.3319446e+02   5.6035916e+02   5.9561663e+02
   4.0939290e+02   4.2059898e+02   5.1525099e+02   5.4053853e+02   5.8876843e+02
   5.0339562e+02   5.2652098e+02   5.7658864e+02   6.1220934e+02   6.2312836e+02
   4.9666722e+02   5.0721497e+02   5.4607405e+02   5.7078109e+02   5.9812419e+02
   5.0423575e+02   5.3155730e+02   5.8575764e+02   6.6035547e+02   6.7830645e+02
   4.6441196e+02   4.6463463e+02   5.0583461e+02   5.3289894e+02   5.8662781e+02
   4.1159784e+02   4.2088736e+02   5.1461723e+02   5.3997181e+02   5.8860367e+02
   4.5780066e+02   4.5785675e+02   5.0466854e+02   5.3213664e+02   5.8642912e+02
   4.4442665e+02   4.4645252e+02   5.3438675e+02   5.6195235e+02   5.9627461e+02
   4.7482796e+02   4.7775579e+02   5.5432654e+02   6.1293749e+02   6.8022859e+02
   4.3582452e+02   4.3794514e+02   5.2371024e+02   5.4884200e+02   5.9132080e+02
   5.0427484e+02   5.3182829e+02   5.6586697e+02   5.6597278e+02   5.8642205e+02
   4.6369300e+02   4.6571306e+02   5.5376504e+02   6.1088073e+02   6.5497601e+02
   4.8735490e+02   4.9067538e+02   5.1574854e+02   5.3971725e+02   5.8826510e+02
   4.1688915e+02   4.1969985e+02   5.0735382e+02   5.3402041e+02   5.8694690e+02
   5.0004116e+02   5.1443771e+02   5.6475339e+02   6.2041279e+02   6.5814407e+02
   4.9625315e+02   4.9685991e+02   5.0524770e+02   5.3223467e+02   5.8643888e+02
   4.6245296e+02   4.6433570e+02   5.3714484e+02   5.6580784e+02   5.9796853e+02
   4.7129782e+02   4.7376574e+02   5.4851213e+02   5.8777829e+02   6.1504670e+02
   4.0671472e+02   4.2067455e+02   5.1676009e+02   5.4190849e+02   5.8917182e+02
   4.1496206e+02   4.2504815e+02   5.5365541e+02   6.1189022e+02   6.6640746e+02
   5.0404567e+02   5.3028126e+02   5.8063242e+02   5.9351227e+02   5.9848290e+02
   5.0404373e+02   5.3026555e+02   5.8344315e+02   6.4444660e+02   6.5497892e+02
   4.8377333e+02   4.8807538e+02   5.3503597e+02   5.6104044e+02   5.9528582e+02
   4.2394151e+02   4.2458205e+02   5.0567174e+02   5.3282008e+02   5.8661892e+02
   4.4536402e+02   4.4753291e+02   5.5374242e+02   6.1209131e+02   6.6859480e+02
   4.1242595e+02   4.1256242e+02   5.0434492e+02   5.3192814e+02   5.8637394e+02
   4.5556943e+02   4.5753917e+02   5.5381754e+02   6.1217443e+02   6.6787571e+02
   4.4515859e+02   4.4733320e+02   5.5248430e+02   6.0300975e+02   6.3634951e+02
   4.8518195e+02   4.8965612e+02   5.3080642e+02   5.5535164e+02   5.9302962e+02
   4.5155127e+02   4.5332571e+02   5.3174516e+02   5.5829887e+02   5.9469012e+02
   4.6396525e+02   4.6579210e+02   5.3276249e+02   5.5946136e+02   5.9508013e+02
   5.0164408e+02   5.1914833e+02   5.6892804e+02   6.2476242e+02   6.6215354e+02
   4.1331698e+02   4.2307184e+02   5.2306646e+02   5.4818111e+02   5.9112365e+02
   4.7243099e+02   4.7500164e+02   5.4589733e+02   5.8132513e+02   6.0834823e+02
   4.6856340e+02   4.7023487e+02   5.2198253e+02   5.4670043e+02   5.9049067e+02
   4.0981413e+02   4.2394041e+02   5.5092607e+02   5.9645353e+02   6.2639250e+02
   4.3114812e+02   4.3344526e+02   5.1972427e+02   5.4471555e+02   5.9000598e+02
   4.7228814e+02   4.7487648e+02   5.5136612e+02   5.9635054e+02   6.2561017e+02
   4.2823230e+02   4.2831014e+02   5.0452770e+02   5.3204840e+02   5.8640690e+02
   4.2572199e+02   4.2598800e+02   5.0494699e+02   5.3232770e+02   5.8648374e+02
   4.7812282e+02   4.8124996e+02   5.3798740e+02   5.6622461e+02   5.9787525e+02
   4.7124345e+02   4.7371825e+02   5.5074096e+02   5.9429354e+02   6.2291344e+02
   4.4422475e+02   4.4564331e+02   5.1728489e+02   5.4233600e+02   5.8927007e+02
   5.0385669e+02   5.2909462e+02   5.8108180e+02   6.2254782e+02   6.2934470e+02
   4.4665111e+02   4.4845139e+02   5.2838901e+02   5.5415326e+02   5.9312045e+02
   5.0420004e+02   5.3130467e+02   5.8174397e+02   5.8682286e+02   5.9099557e+02
   4.6510147e+02   4.6673052e+02   5.2452281e+02   5.4948727e+02   5.9141442e+02
   3.9168122e+02   4.2090830e+02   5.2000275e+02   5.4501554e+02   5.9011162e+02
   4.2821184e+02   4.3189400e+02   5.4517043e+02   5.8075366e+02   6.0830277e+02
   4.3854505e+02   4.3888058e+02   5.0615075e+02   5.3314666e+02   5.8670572e+02
   5.0419116e+02   5.3125107e+02   5.8520300e+02   6.5594887e+02   6.7802850e+02
   5.0382621e+02   5.2890944e+02   5.8097011e+02   6.2928846e+02   6.3781403e+02
   4.1974569e+02   4.2580089e+02   5.2602553e+02   5.5146506e+02   5.9221743e+02
   4.0751165e+02   4.2320761e+02   5.3541893e+02   5.6355089e+02   5.9705960e+02
   5.0408314e+02   5.3052102e+02   5.8350965e+02   6.1815660e+02   6.2153231e+02
   4.7973647e+02   4.8317346e+02   5.3966877e+02   5.6869288e+02   5.9909852e+02
   5.0413565e+02   5.3087380e+02   5.8448128e+02   6.4174581e+02   6.4658423e+02
   4.5342276e+02   4.5528777e+02   5.3581304e+02   5.6393827e+02   5.9713600e+02
   4.0336873e+02   4.1577307e+02   5.0871287e+02   5.3505024e+02   5.8722848e+02
   4.5231663e+02   4.5431563e+02   5.5347829e+02   6.0944162e+02   6.5020188e+02
   4.9764689e+02   5.0929648e+02   5.6134106e+02   6.1865348e+02   6.7790037e+02
   4.1802124e+02   4.2556864e+02   5.3419417e+02   5.6177604e+02   5.9624832e+02
   4.6928356e+02   4.7139138e+02   5.3358338e+02   5.6040615e+02   5.9541162e+02
   4.3844254e+02   4.3846065e+02   5.0437724e+02   5.3194924e+02   5.8637979e+02
   5.0356944e+02   5.2746276e+02   5.7602437e+02   5.9781722e+02   6.0717053e+02
   4.1294132e+02   4.2424016e+02   5.3908382e+02   5.6927425e+02   5.9998918e+02
   5.0414625e+02   5.3094460e+02   5.8403258e+02   6.0795362e+02   6.1057461e+02
   4.3321621e+02   4.3572406e+02   5.2724316e+02   5.5285184e+02   5.9268623e+02
   4.7063216e+02   4.7293381e+02   5.3837817e+02   5.6743537e+02   5.9868713e+02
   4.6624788e+02   4.6800908e+02   5.2799372e+02   5.5343286e+02   5.9274424e+02
   4.9847752e+02   5.1092983e+02   5.6216237e+02   6.1748183e+02   6.5369364e+02
   4.4087748e+02   4.4291782e+02   5.3014592e+02   5.5634113e+02   5.9395756e+02
   4.3651043e+02   4.3902840e+02   5.4004884e+02   5.7087329e+02   6.0085762e+02
   4.3734400e+02   4.3885072e+02   5.1535867e+02   5.4060559e+02   5.8877253e+02
   5.0418544e+02   5.3120952e+02   5.8512057e+02   6.5243719e+02   6.6053840e+02
   5.0420249e+02   5.3132807e+02   5.8534015e+02   6.5611894e+02   6.7001380e+02
   4.3402772e+02   4.3536277e+02   5.1189156e+02   5.3758840e+02   5.8791962e+02
   4.4581370e+02   4.4771519e+02   5.3092948e+02   5.5729729e+02   5.9431440e+02
   4.3819393e+02   4.4070025e+02   5.5104194e+02   5.9673868e+02   6.2670954e+02
   4.1875443e+02   4.2611828e+02   5.4053493e+02   5.7178922e+02   6.0143501e+02
   5.0276733e+02   5.2337593e+02   5.5852953e+02   5.7145194e+02   5.9341664e+02
   4.3529463e+02   4.3803560e+02   5.5248862e+02   6.0323949e+02   6.3684172e+02
   4.9905051e+02   5.0920691e+02   5.2667716e+02   5.4486619e+02   5.8897229e+02
   4.3085687e+02   4.3374379e+02   5.3063142e+02   5.5699096e+02   5.9423153e+02
   4.4706228e+02   4.4914803e+02   5.5077757e+02   5.9561966e+02   6.2514155e+02
   4.1718301e+02   4.1724471e+02   5.0433421e+02   5.3192108e+02   5.8637210e+02
   4.7170529e+02   4.7403286e+02   5.3498407e+02   5.6224861e+02   5.9616760e+02
   4.4353282e+02   4.4572454e+02   5.4661177e+02   5.8396682e+02   6.1132221e+02
   4.4134258e+02   4.4334741e+02   5.2989582e+02   5.5602736e+02   5.9383603e+02
   4.2513167e+02   4.2922833e+02   5.2903766e+02   5.5502577e+02   5.9348783e+02
   5.0392933e+02   5.2930178e+02   5.5329733e+02   5.5638131e+02   5.8747085e+02
   4.4472773e+02   4.4667403e+02   5.3107739e+02   5.5749313e+02   5.9439616e+02
   4.6454292e+02   4.6631081e+02   5.2961109e+02   5.5542492e+02   5.9348473e+02
   4.2644732e+02   4.2999905e+02   5.2625492e+02   5.5171902e+02   5.9229944e+02
   4.5211392e+02   4.5380979e+02   5.2828490e+02   5.5398438e+02   5.9303563e+02
   4.2772616e+02   4.3155509e+02   5.4856234e+02   5.8902145e+02   6.1699531e+02
   4.3411020e+02   4.3660758e+02   5.2904352e+02   5.5500968e+02   5.9346891e+02
   4.4814943e+02   4.5002969e+02   5.3319660e+02   5.6026542e+02   5.9552530e+02
   5.0330402e+02   5.2604936e+02   5.7507110e+02   6.0425818e+02   6.1600629e+02
   3.8500102e+02   4.2295721e+02   5.4054171e+02   5.7180985e+02   6.0145335e+02
   5.0120346e+02   5.1768719e+02   5.6654850e+02   6.1094140e+02   6.3253251e+02
   3.9546398e+02   4.2147398e+02   5.2300024e+02   5.4811201e+02   5.9110286e+02
   4.2658058e+02   4.2688209e+02   5.0511253e+02   5.3243885e+02   5.8651416e+02
   4.6098253e+02   4.6243273e+02   5.2089805e+02   5.4572444e+02   5.9023474e+02
   4.5988869e+02   4.6187035e+02   5.5372028e+02   6.1091937e+02   6.5549405e+02
   4.7461696e+02   4.7751154e+02   5.5251590e+02   6.0068408e+02   6.3169054e+02
   3.8276420e+02   4.2306820e+02   5.4387370e+02   5.7808366e+02   6.0595867e+02
   4.1976070e+02   4.2600244e+02   5.2852608e+02   5.5441138e+02   5.9326461e+02
   4.7124304e+02   4.7372971e+02   5.5412956e+02   6.1252673e+02   6.6762039e+02
   4.3956671e+02   4.4127100e+02   5.1942004e+02   5.4439049e+02   5.8989470e+02
   4.8228008e+02   4.8644180e+02   5.4480726e+02   5.7751721e+02   6.0456466e+02
   4.3306212e+02   4.3568271e+02   5.2985260e+02   5.5600925e+02   5.9384779e+02
   5.0407938e+02   5.3036091e+02   5.5468108e+02   5.5654806e+02   5.8705605e+02
   4.2441796e+02   4.2651214e+02   5.1018766e+02   5.3620365e+02   5.8754185e+02
   4.9687072e+02   5.0783826e+02   5.5631207e+02   5.9283914e+02   6.1649126e+02
   4.3214105e+02   4.3475028e+02   5.2731692e+02   5.5294169e+02   5.9271958e+02
   4.4543797e+02   4.4558195e+02   5.0517950e+02   5.3247904e+02   5.8652325e+02
   4.2281322e+02   4.2836419e+02   5.5371206e+02   6.1235164e+02   7.0990547e+02
   4.7112036e+02   4.7358642e+02   5.5143677e+02   5.9678518e+02   6.2623964e+02
   4.3011608e+02   4.3297904e+02   5.2743711e+02   5.5308959e+02   5.9277545e+02
   4.3389274e+02   4.3416013e+02   5.0550468e+02   5.3270325e+02   5.8658584e+02
   4.9229107e+02   5.0032377e+02   5.5144700e+02   5.8704565e+02   6.1189879e+02
   5.0415588e+02   5.3100969e+02   5.7168327e+02   5.7387704e+02   5.8790518e+02
   4.5087547e+02   4.5262119e+02   5.3028882e+02   5.5644960e+02   5.9396180e+02
   4.7848466e+02   4.8186307e+02   5.5445567e+02   6.1201328e+02   6.5767556e+02
   4.9112497e+02   4.9860068e+02   5.5436374e+02   5.9755824e+02   6.2479869e+02
   4.7039433e+02   4.7195142e+02   5.1778592e+02   5.4253222e+02   5.8922267e+02
   4.4727642e+02   4.4936013e+02   5.5196963e+02   6.0042051e+02   6.3202419e+02
   4.7202043e+02   4.7416674e+02   5.2779155e+02   5.5300277e+02   5.9252631e+02
   3.9242024e+02   4.2325747e+02   5.5359158e+02   6.1133399e+02   6.5978207e+02
   5.0426668e+02   5.3177438e+02   5.8615525e+02   6.6750539e+02   6.8207209e+02
   4.3842446e+02   4.4080051e+02   5.3826179e+02   5.6785444e+02   5.9917807e+02
   4.1324496e+02   4.2368514e+02   5.2890967e+02   5.5488159e+02   5.9344147e+02
   4.6896998e+02   4.7037168e+02   5.1658068e+02   5.4146803e+02   5.8892596e+02
   3.9411813e+02   3.9575881e+02   5.0430401e+02   5.3190126e+02   5.8636671e+02
   4.4186033e+02   4.4404015e+02   5.4042300e+02   5.7149575e+02   6.0120758e+02
   4.4829381e+02   4.5028865e+02   5.4096338e+02   5.7239197e+02   6.0172582e+02
   4.3016268e+02   4.3303659e+02   5.2783734e+02   5.5356489e+02   5.9294555e+02
   4.1486849e+02   4.2375076e+02   5.2490831e+02   5.5020409e+02   5.9179257e+02
   4.7055665e+02   4.7298284e+02   5.5401614e+02   6.1168665e+02   6.5831490e+02
   4.3928564e+02   4.4055390e+02   5.1332644e+02   5.3880471e+02   5.8825499e+02
   5.0405338e+02   5.3033302e+02   5.8195880e+02   6.0015449e+02   6.0426261e+02
   4.6474181e+02   4.6508139e+02   5.0669883e+02   5.3348943e+02   5.8678176e+02
   5.0302389e+02   5.2467426e+02   5.7468823e+02   6.2042027e+02   6.3554242e+02
   4.5151522e+02   4.5176232e+02   5.0603718e+02   5.3305669e+02   5.8667687e+02
   5.0347621e+02   5.0741073e+02   5.0847527e+02   5.3215518e+02   5.8641309e+02
   4.5297360e+02   4.5303154e+02   5.0467635e+02   5.3214316e+02   5.8643145e+02
   5.0396171e+02   5.2973456e+02   5.8177348e+02   6.1224120e+02   6.1751079e+02
   5.0417365e+02   5.2129984e+02   5.2196205e+02   5.3244696e+02   5.8642209e+02
   4.1399660e+02   4.2125063e+02   5.1341113e+02   5.3890849e+02   5.8829896e+02
   4.3540345e+02   4.3813519e+02   5.5340418e+02   6.0947750e+02   6.5073092e+02
   4.3604322e+02   4.3869034e+02   5.4923011e+02   5.9084545e+02   6.1909646e+02
   4.0230620e+02   4.2338088e+02   5.5180117e+02   6.0002650e+02   6.3156763e+02
   4.5096511e+02   4.5289882e+02   5.4233555e+02   5.7486989e+02   6.0335700e+02
   5.0383491e+02   5.1922196e+02   5.2146962e+02   5.3371210e+02   5.8658712e+02
   4.9969191e+02   5.1357580e+02   5.6125792e+02   5.9862441e+02   6.2070763e+02
   4.2470462e+02   4.2932877e+02   5.3957363e+02   5.7009377e+02   6.0043635e+02
   4.2842470e+02   4.3211337e+02   5.5235560e+02   6.0261129e+02   6.3577907e+02
   4.3964657e+02   4.4199296e+02   5.4176646e+02   5.7392593e+02   6.0276836e+02
   4.6440775e+02   4.6642595e+02   5.4818153e+02   5.8739589e+02   6.1479239e+02
   4.9570701e+02   5.0169588e+02   5.1714581e+02   5.3900282e+02   5.8791130e+02
   4.4321075e+02   4.4538101e+02   5.4317946e+02   5.7658303e+02   6.0466505e+02
   5.0379089e+02   5.2870192e+02   5.8089548e+02   6.4210140e+02   6.9608233e+02
   4.3639573e+02   4.3688884e+02   5.0688446e+02   5.3366886e+02   5.8684764e+02
   3.9365372e+02   3.9486081e+02   5.0429637e+02   5.3189647e+02   5.8636529e+02
   4.5137272e+02   4.5307718e+02   5.2880347e+02   5.5461737e+02   5.9327064e+02
   4.1069029e+02   4.2350405e+02   5.3375790e+02   5.6116742e+02   5.9598339e+02
   4.3811925e+02   4.3958717e+02   5.1520458e+02   5.4046551e+02   5.8873117e+02
   5.0355970e+02   5.2740095e+02   5.7886854e+02   6.3576869e+02   6.5573584e+02
   5.0425180e+02   5.3151288e+02   5.4132508e+02   5.4169860e+02   5.8641038e+02
   4.1073075e+02   4.2403410e+02   5.4775916e+02   5.8696238e+02   6.1463111e+02
   5.0343389e+02   5.2672931e+02   5.7569252e+02   6.0197838e+02   6.1265073e+02
   5.0427876e+02   5.3186326e+02   5.8628714e+02   6.0250825e+02   6.0258278e+02
   4.2930029e+02   4.3280347e+02   5.5100382e+02   5.9668507e+02   6.2667606e+02
   5.0415385e+02   5.3098863e+02   5.8456454e+02   6.2658155e+02   6.2906598e+02
   4.2581254e+02   4.2877016e+02   5.1685652e+02   5.4198738e+02   5.8918914e+02
   5.0427227e+02   5.3181260e+02   5.8622577e+02   6.7101896e+02   6.8647578e+02
   4.7208501e+02   4.7434694e+02   5.3107961e+02   5.5700205e+02   5.9399177e+02
   3.8012378e+02   3.8982709e+02   5.0431394e+02   5.3190775e+02   5.8636826e+02
   4.8712065e+02   4.9292167e+02   5.5472528e+02   6.0497568e+02   6.3685197e+02
   4.6655581e+02   4.6743658e+02   5.1134188e+02   5.3699104e+02   5.8769992e+02
   4.7800079e+02   4.8130537e+02   5.5448873e+02   6.1265530e+02   6.6338866e+02
   4.5152531e+02   4.5351363e+02   5.5284433e+02   6.0488754e+02   6.3964671e+02
   4.6549486e+02   4.6701027e+02   5.2135474e+02   5.4612357e+02   5.9033300e+02
   5.0425439e+02   5.3168400e+02   5.8519571e+02   5.9256777e+02   5.9362495e+02
   4.5311112e+02   4.5387874e+02   5.1048411e+02   5.3638559e+02   5.8756762e+02
   4.4694253e+02   4.4697906e+02   5.0451276e+02   5.3203719e+02   5.8640337e+02
   5.0167281e+02   5.1924252e+02   5.6812396e+02   6.1267479e+02   6.3307708e+02
   4.4826081e+02   4.5024998e+02   5.4039879e+02   5.7139120e+02   6.0111319e+02
   4.4513089e+02   4.4731001e+02   5.5368661e+02   6.1159262e+02   6.6101928e+02
   5.0141251e+02   5.1823835e+02   5.5661152e+02   5.7672565e+02   5.9824671e+02
   4.4780478e+02   4.4988208e+02   5.5367472e+02   6.1136020e+02   6.5895792e+02
   4.1327255e+02   4.2403034e+02   5.3339922e+02   5.6066866e+02   5.9576603e+02
   4.2606846e+02   4.2861740e+02   5.1425473e+02   5.3964171e+02   5.8850369e+02
   5.0384694e+02   5.2904182e+02   5.7676413e+02   5.8995044e+02   5.9800292e+02
   4.4223716e+02   4.4437029e+02   5.3813318e+02   5.6762434e+02   5.9904214e+02
   4.3847798e+02   4.4069270e+02   5.3090363e+02   5.5730644e+02   5.9434062e+02
   4.3752508e+02   4.3946804e+02   5.2244430e+02   5.4747930e+02   5.9087293e+02
   5.0426173e+02   5.3173274e+02   5.8586059e+02   6.0177524e+02   6.0226238e+02
   4.1388689e+02   4.2345182e+02   5.2485582e+02   5.5014564e+02   5.9177332e+02
   4.3165835e+02   4.3441820e+02   5.2983528e+02   5.5599226e+02   5.9384383e+02
   4.5265234e+02   4.5457008e+02   5.3974707e+02   5.7019498e+02   6.0039249e+02
   4.3339490e+02   4.3634613e+02   5.5253587e+02   6.0353032e+02   6.3736779e+02
   4.7122080e+02   4.7361003e+02   5.4094775e+02   5.7174424e+02   6.0106676e+02
   4.6733156e+02   4.6827593e+02   5.1187622e+02   5.3741831e+02   5.8781170e+02
   3.8581270e+02   4.0276409e+02   5.0462426e+02   5.3211326e+02   5.8642515e+02
   4.3007589e+02   4.3240242e+02   5.1845231e+02   5.4347551e+02   5.8963028e+02
   4.2210385e+02   4.2638417e+02   5.1841396e+02   5.4344950e+02   5.8962826e+02
   4.2400917e+02   4.2897270e+02   5.4348729e+02   5.7729522e+02   6.0528944e+02
   4.5002402e+02   4.5201692e+02   5.4728609e+02   5.8552177e+02   6.1291236e+02
   4.5398767e+02   4.5594597e+02   5.4481896e+02   5.7974322e+02   6.0724963e+02
   4.6259347e+02   4.6431033e+02   5.2881016e+02   5.5448715e+02   5.9315483e+02
   4.2899131e+02   4.3205482e+02   5.2780232e+02   5.5352615e+02   5.9293338e+02
   5.0369649e+02   5.2815549e+02   5.7945403e+02   6.1965946e+02   6.2811972e+02
   4.7686531e+02   4.7700853e+02   5.0492879e+02   5.3227976e+02   5.8646137e+02
   4.3678433e+02   4.3728002e+02   5.0695502e+02   5.3371971e+02   5.8686138e+02
   5.0426652e+02   5.3177682e+02   5.8595020e+02   5.9877189e+02   5.9915864e+02
   4.1265568e+02   4.2446427e+02   5.5251821e+02   6.0356703e+02   6.3749623e+02
   4.5196341e+02   4.5395815e+02   5.5367969e+02   6.1117678e+02   6.5749804e+02
   4.1468643e+02   4.1763963e+02   5.0658398e+02   5.3346081e+02   5.8679470e+02
   4.4678466e+02   4.4888825e+02   5.5376969e+02   6.1226993e+02   6.7659735e+02
   3.8098595e+02   4.2311735e+02   5.4587733e+02   5.8238657e+02   6.0984459e+02
   4.5133681e+02   4.5133743e+02   5.0428643e+02   5.3188948e+02   5.8636313e+02
   5.0188677e+02   5.1996180e+02   5.6128256e+02   5.8300677e+02   6.0129314e+02
   4.1980940e+02   4.2602947e+02   5.2855934e+02   5.5445157e+02   5.9327945e+02
   4.9875383e+02   5.1149787e+02   5.6192949e+02   6.1130255e+02   6.3872480e+02
   5.0250410e+02   5.2136396e+02   5.4426619e+02   5.5510742e+02   5.8959955e+02
   4.2244152e+02   4.2714502e+02   5.2362963e+02   5.4878324e+02   5.9131708e+02
   5.0051187e+02   5.1561662e+02   5.5898468e+02   5.8665430e+02   6.0648816e+02
   5.0048460e+02   5.1325593e+02   5.3219998e+02   5.4822386e+02   5.8939756e+02
   5.0427116e+02   5.3180793e+02   5.8205365e+02   5.8273105e+02   5.8696723e+02
   4.4847800e+02   4.4848271e+02   5.0431264e+02   5.3190679e+02   5.8636816e+02
   5.0423016e+02   5.3151730e+02   5.8565307e+02   6.3947150e+02   6.4102966e+02
   5.0424716e+02   5.3163508e+02   5.8588479e+02   6.4491688e+02   6.4628492e+02
   5.0234766e+02   5.2174832e+02   5.7095527e+02   6.1555692e+02   6.3364491e+02
   4.9582776e+02   5.0490238e+02   5.3369944e+02   5.5464664e+02   5.9193809e+02
   4.2910241e+02   4.3265546e+02   5.5362576e+02   6.1149640e+02   6.6090138e+02
   3.8005903e+02   3.8116364e+02   5.0428344e+02   5.3188776e+02   5.8636280e+02
   5.0426852e+02   5.2676610e+02   5.2698243e+02   5.3209068e+02   5.8637390e+02
   4.5100021e+02   4.5279859e+02   5.3279845e+02   5.5969856e+02   5.9527109e+02
   5.0321060e+02   5.2557971e+02   5.7609604e+02   6.2565934e+02   6.4135607e+02
   4.4103890e+02   4.4306089e+02   5.2985202e+02   5.5597483e+02   5.9381705e+02
   4.5630522e+02   4.5823167e+02   5.4456562e+02   5.7916941e+02   6.0671611e+02
   4.4441115e+02   4.4597244e+02   5.1993697e+02   5.4488423e+02   5.9003642e+02
   4.5579694e+02   4.5763416e+02   5.3626547e+02   5.6458472e+02   5.9742695e+02
   4.1700627e+02   4.2565446e+02   5.5171284e+02   5.9962529e+02   6.3093777e+02
   4.5389335e+02   4.5573753e+02   5.3487782e+02   5.6256183e+02   5.9649852e+02
   4.9019116e+02   4.9722028e+02   5.5414633e+02   5.9799859e+02   6.2564672e+02
   3.8910124e+02   4.2324311e+02   5.5358391e+02   6.1126677e+02   6.5927018e+02
   4.3475985e+02   4.3574999e+02   5.0962760e+02   5.3574957e+02   5.8741291e+02
   5.0394936e+02   5.2963815e+02   5.6552798e+02   5.6967619e+02   5.8880313e+02
   4.4265335e+02   4.4483199e+02   5.4288145e+02   5.7600933e+02   6.0423230e+02
   4.4900729e+02   4.4979559e+02   5.1044188e+02   5.3636599e+02   5.8756843e+02
   5.0423359e+02   5.3150860e+02   5.5721459e+02   5.5770304e+02   5.8656099e+02
   5.0413870e+02   5.3084958e+02   5.6078290e+02   5.6232986e+02   5.8709425e+02
   4.5576060e+02   4.5737065e+02   5.2601206e+02   5.5128628e+02   5.9207114e+02
   4.6469486e+02   4.6670266e+02   5.4517798e+02   5.8022987e+02   6.0754729e+02
   4.6402688e+02   4.6573999e+02   5.2799026e+02   5.5347738e+02   5.9277953e+02
   5.0196805e+02   5.1994433e+02   5.5200511e+02   5.6671892e+02   5.9314424e+02
   5.0427638e+02   5.3184537e+02   5.8628604e+02   6.6561356e+02   6.6768754e+02
   4.7752313e+02   4.8019382e+02   5.2705007e+02   5.5182935e+02   5.9203580e+02
   4.2234557e+02   4.2237770e+02   5.0433845e+02   5.3192320e+02   5.8637260e+02
   4.3409784e+02   4.3613079e+02   5.1941516e+02   5.4440229e+02   5.8990633e+02
   5.0298491e+02   5.2232219e+02   5.3737603e+02   5.4648786e+02   5.8798688e+02
   5.0279573e+02   5.2363148e+02   5.7297008e+02   6.1380718e+02   6.2894707e+02
   5.0426826e+02   5.3178716e+02   5.8604797e+02   6.0262363e+02   6.0293593e+02
   4.2550894e+02   4.2920709e+02   5.2426608e+02   5.4947778e+02   5.9154404e+02
   4.3369572e+02   4.3535329e+02   5.1452991e+02   5.3987386e+02   5.8856485e+02
   4.4087750e+02   4.4318771e+02   5.4939450e+02   5.9127869e+02   6.1958163e+02
   4.6029485e+02   4.6199382e+02   5.2864502e+02   5.5432384e+02   5.9311188e+02
   4.5567400e+02   4.5574970e+02   5.0480143e+02   5.3222396e+02   5.8645262e+02
   4.1849168e+02   4.2453581e+02   5.2009073e+02   5.4509894e+02   5.9013417e+02
   4.2809013e+02   4.3150495e+02   5.3201829e+02   5.5878601e+02   5.9495947e+02
   4.3387374e+02   4.3427972e+02   5.0618081e+02   5.3317004e+02   5.8671278e+02
   4.5436465e+02   4.5546725e+02   5.1446712e+02   5.3974326e+02   5.8849250e+02
   5.0321313e+02   5.2561065e+02   5.7173716e+02   5.9228943e+02   6.0420566e+02
   3.9117290e+02   4.2309507e+02   5.4410370e+02   5.7854650e+02   6.0635595e+02
   4.5264426e+02   4.5464660e+02   5.5327207e+02   6.0781067e+02   6.4566111e+02
   4.3190213e+02   4.3441019e+02   5.2458120e+02   5.4981393e+02   5.9164840e+02
   4.4245437e+02   4.4275442e+02   5.0614999e+02   5.3314335e+02   5.8670376e+02
   4.7378571e+02   4.7643447e+02   5.3889486e+02   5.6805847e+02   5.9894896e+02
   3.8521068e+02   4.2287740e+02   5.3870399e+02   5.6864600e+02   5.9964701e+02
   4.6429741e+02   4.6602247e+02   5.2820724e+02   5.5373036e+02   5.9286720e+02
   4.3386092e+02   4.3675503e+02   5.5057061e+02   5.9507859e+02   6.2450194e+02
   4.2346883e+02   4.2708758e+02   5.1681737e+02   5.4195372e+02   5.8918054e+02
   5.0036246e+02   5.0934163e+02   5.1905545e+02   5.3786542e+02   5.8748352e+02
   4.1577715e+02   4.1581593e+02   5.0430862e+02   5.3190430e+02   5.8636745e+02
   5.0427131e+02   5.3181077e+02   5.7562113e+02   5.7587380e+02   5.8655809e+02
   3.9389727e+02   4.2251939e+02   5.3235528e+02   5.5925506e+02   5.9516802e+02
   4.4438973e+02   4.4631888e+02   5.3008743e+02   5.5624843e+02   5.9391141e+02
   5.0428125e+02   5.3187819e+02   5.7245497e+02   5.7247773e+02   5.8637895e+02
   4.4020455e+02   4.4078512e+02   5.0780559e+02   5.3434270e+02   5.8702853e+02
   4.3463081e+02   4.3608680e+02   5.1313070e+02   5.3864517e+02   5.8821465e+02
   4.5497902e+02   4.5695611e+02   5.5380685e+02   6.1212190e+02   6.6681417e+02
   4.4661758e+02   4.4872347e+02   5.5222177e+02   6.0162456e+02   6.3397309e+02
   3.9509256e+02   4.2313674e+02   5.4477953e+02   5.7994579e+02   6.0759412e+02
   4.0235485e+02   4.0326073e+02   5.0434488e+02   5.3192843e+02   5.8637409e+02
   4.5678929e+02   4.5875365e+02   5.5338439e+02   6.0840881e+02   6.4702832e+02
   4.5759921e+02   4.5760173e+02   5.0430031e+02   5.3189849e+02   5.8636568e+02
   4.6037379e+02   4.6236250e+02   5.5327619e+02   6.0731036e+02   6.4426215e+02
   5.0219510e+02   5.2107478e+02   5.5975374e+02   5.7762061e+02   5.9741950e+02
   4.2236880e+02   4.2258593e+02   5.0466605e+02   5.3214046e+02   5.8643238e+02
   4.1115558e+02   4.2417444e+02   5.5361773e+02   6.1156003e+02   6.6177659e+02
   4.8896414e+02   4.9512986e+02   5.4003430e+02   5.6692055e+02   5.9757357e+02
   5.0419797e+02   5.3129516e+02   5.6934982e+02   5.7064533e+02   5.8718537e+02
   3.9087022e+02   4.2324891e+02   5.5358367e+02   6.1126308e+02   6.5924037e+02
   4.2719705e+02   4.3009753e+02   5.1954059e+02   5.4454105e+02   5.8995648e+02
   4.9851662e+02   5.1098206e+02   5.5827532e+02   5.9377750e+02   6.1636235e+02
   4.5905401e+02   4.6077370e+02   5.3017895e+02   5.5621967e+02   5.9382604e+02
   4.2337032e+02   4.2357218e+02   5.0467550e+02   5.3214699e+02   5.8643413e+02
   4.1735489e+02   4.2564517e+02   5.4310366e+02   5.7655509e+02   6.0470991e+02
   5.0403531e+02   5.3021695e+02   5.8007203e+02   5.9199866e+02   5.9739792e+02
   3.8962029e+02   4.2323633e+02   5.5275636e+02   6.0499787e+02   6.4016021e+02
   5.0367256e+02   5.2492145e+02   5.3339698e+02   5.4006566e+02   5.8699732e+02
   4.6885626e+02   4.7087823e+02   5.3146382e+02   5.5762265e+02   5.9427985e+02
   4.3833347e+02   4.3861294e+02   5.0581531e+02   5.3291409e+02   5.8664253e+02
   4.5697309e+02   4.5885479e+02   5.3980545e+02   5.7022799e+02   6.0037781e+02
   5.0350255e+02   5.2708480e+02   5.7660094e+02   6.0435186e+02   6.1459885e+02
   4.2881658e+02   4.3236052e+02   5.4443174e+02   5.7918027e+02   6.0688755e+02
   4.3381856e+02   4.3650690e+02   5.3453459e+02   5.6222232e+02   5.9642638e+02
   4.9105128e+02   4.9837954e+02   5.4741997e+02   5.7893218e+02   6.0463587e+02
   3.8054434e+02   3.8067284e+02   5.0428250e+02   5.3188686e+02   5.8636257e+02
   4.3223877e+02   4.3502410e+02   5.3246942e+02   5.5937266e+02   5.9519656e+02
   4.4193420e+02   4.4414580e+02   5.4377054e+02   5.7775933e+02   6.0561663e+02
   4.4634341e+02   4.4823121e+02   5.3135178e+02   5.5783398e+02   5.9452636e+02
   4.8941418e+02   4.9610875e+02   5.5612581e+02   6.1138761e+02   6.4902755e+02
   5.0372590e+02   5.2833409e+02   5.7824155e+02   6.0179014e+02   6.0987458e+02
   5.0391962e+02   5.2948135e+02   5.8216109e+02   6.4534536e+02   7.6338435e+02
   5.0351908e+02   5.2362344e+02   5.3234402e+02   5.4018233e+02   5.8711276e+02
   4.4473215e+02   4.4671438e+02   5.3263092e+02   5.5952653e+02   5.9522771e+02
   5.0396906e+02   5.2870912e+02   5.4038118e+02   5.4352439e+02   5.8682871e+02
   5.0412273e+02   5.3078299e+02   5.8436817e+02   6.5156804e+02   6.7327798e+02
   4.5903663e+02   4.6081924e+02   5.3311923e+02   5.6003223e+02   5.9536011e+02
   5.0428035e+02   5.3136244e+02   5.3170611e+02   5.3222949e+02   5.8636476e+02
   4.6603431e+02   4.6781622e+02   5.2893426e+02   5.5456607e+02   5.9315428e+02
   4.5994152e+02   4.6190932e+02   5.4905046e+02   5.8988726e+02   6.1776915e+02
   4.6329402e+02   4.6418186e+02   5.1176126e+02   5.3736476e+02   5.8781002e+02
   4.5202703e+02   4.5398329e+02   5.4470287e+02   5.7953329e+02   6.0708139e+02
   4.7531432e+02   4.7798544e+02   5.3246201e+02   5.5859124e+02   5.9455904e+02
   4.5132132e+02   4.5235434e+02   5.1360152e+02   5.3900175e+02   5.8829108e+02
   4.4683441e+02   4.4892078e+02   5.4908361e+02   5.9028897e+02   6.1838369e+02
   4.7173127e+02   4.7425551e+02   5.5093212e+02   5.9487631e+02   6.2367163e+02
   4.9804180e+02   5.0348800e+02   5.1346808e+02   5.3575762e+02   5.8716088e+02
   4.4967009e+02   4.5161814e+02   5.4012489e+02   5.7089307e+02   6.0081160e+02
   5.0425126e+02   5.3166515e+02   5.8593298e+02   6.3861509e+02   6.3951121e+02
   4.6527836e+02   4.6725502e+02   5.4030453e+02   5.7089912e+02   6.0067369e+02
   4.5883125e+02   4.5964158e+02   5.1110424e+02   5.3685737e+02   5.8768424e+02
   4.2247963e+02   4.2791324e+02   5.3719166e+02   5.6622965e+02   5.9835885e+02
   5.0427320e+02   5.3182054e+02   5.8624122e+02   6.9567446e+02   7.5965981e+02
   4.5093664e+02   4.5292594e+02   5.5257122e+02   6.0330201e+02   6.3678219e+02
   4.3902301e+02   4.4139625e+02   5.4041000e+02   5.7149320e+02   6.0121642e+02
   4.5705524e+02   4.5901036e+02   5.5020018e+02   5.9342780e+02   6.2209922e+02
   5.0307743e+02   5.2482739e+02   5.5996059e+02   5.7113065e+02   5.9253838e+02
   3.9867287e+02   4.0942771e+02   5.0549897e+02   5.3270276e+02   5.8658750e+02
   5.0123750e+02   5.1779849e+02   5.6768095e+02   6.2404403e+02   6.7153503e+02
   5.0365887e+02   5.2654871e+02   5.4058471e+02   5.4587197e+02   5.8730077e+02
   4.1608745e+02   4.1901447e+02   5.0711020e+02   5.3384144e+02   5.8689848e+02
   4.5778039e+02   4.5974007e+02   5.5221664e+02   6.0119817e+02   6.3310840e+02
   5.0424050e+02   5.3159063e+02   5.8582132e+02   6.6357804e+02   7.2561269e+02
   4.9447397e+02   5.0365860e+02   5.4812360e+02   5.7715239e+02   6.0252614e+02
   4.7141587e+02   4.7387364e+02   5.4552800e+02   5.8059338e+02   6.0771538e+02
   4.2503826e+02   4.2962192e+02   5.4365424e+02   5.7762310e+02   6.0555676e+02
   4.6800855e+02   4.7012097e+02   5.4017302e+02   5.7055807e+02   6.0043625e+02
   5.0375934e+02   5.2852306e+02   5.8061772e+02   6.4165178e+02   7.0994139e+02
   4.5011910e+02   4.5075787e+02   5.0913794e+02   5.3533828e+02   5.8728868e+02
   4.3821334e+02   4.4064836e+02   5.4165029e+02   5.7372262e+02   6.0263672e+02
   4.6790194e+02   4.6988534e+02   5.3320797e+02   5.5994886e+02   5.9523876e+02
   4.1464920e+02   4.2433440e+02   5.3238138e+02   5.5928671e+02   5.9517884e+02
   4.2413665e+02   4.2874509e+02   5.3257429e+02   5.5953420e+02   5.9527599e+02
   4.7648041e+02   4.7959013e+02   5.5262619e+02   6.0070552e+02   6.3159377e+02
   4.1459168e+02   4.2389741e+02   5.2715841e+02   5.5278224e+02   5.9267850e+02
   4.5052789e+02   4.5236854e+02   5.3454349e+02   5.6212077e+02   5.9632069e+02
   4.9833325e+02   5.1062809e+02   5.6091573e+02   6.0719585e+02   6.3330093e+02
   5.0385781e+02   5.2898599e+02   5.5873872e+02   5.6284446e+02   5.8825879e+02
   4.5771406e+02   4.5964179e+02   5.4510560e+02   5.8027848e+02   6.0768929e+02
   4.4443470e+02   4.4488035e+02   5.0722366e+02   5.3390738e+02   5.8690894e+02
   4.2002661e+02   4.2688328e+02   5.5316698e+02   6.0782559e+02   6.4610721e+02
   3.9190366e+02   3.9993914e+02   5.0444090e+02   5.3199172e+02   5.8639170e+02
   4.5072699e+02   4.5265299e+02   5.4112659e+02   5.7265434e+02   6.0187623e+02
   4.8866162e+02   4.9391701e+02   5.2800533e+02   5.5132819e+02   5.9152145e+02
   4.8618101e+02   4.9166689e+02   5.5491311e+02   6.0767963e+02   6.4192926e+02
   4.4199107e+02   4.4409865e+02   5.3596121e+02   5.6426922e+02   5.9735048e+02
   5.0318996e+02   5.2547568e+02   5.7626443e+02   6.3359096e+02   6.6753974e+02
   6.1243648e+02   5.5372279e+02   4.4919689e+02   4.4896728e+02   4.2240912e+02
   6.1460607e+02   5.6110775e+02   5.4853971e+02   5.4200182e+02   4.2310992e+02
   6.5280173e+02   6.1723677e+02   5.9125080e+02   5.4950785e+02   4.2318378e+02
   6.1755562e+02   6.1374358e+02   6.0867137e+02   5.5359606e+02   4.2322846e+02
   6.1356238e+02   5.5619874e+02   5.3280605e+02   5.3057632e+02   4.2306186e+02
   6.3713065e+02   5.8181651e+02   5.4099445e+02   5.1998837e+02   4.2103016e+02
   6.2881646e+02   5.8596782e+02   5.6600955e+02   5.4152662e+02   4.2299106e+02
   6.1723852e+02   5.8829116e+02   5.8365696e+02   5.5171753e+02   4.2321036e+02
   6.4576637e+02   5.9289074e+02   5.6226695e+02   5.3575875e+02   4.2271794e+02
   6.1770823e+02   5.6416225e+02   5.3915704e+02   5.3034678e+02   4.2268191e+02
   6.1575620e+02   5.6117113e+02   5.3964966e+02   5.3319102e+02   4.2289869e+02
   6.1278590e+02   5.5446243e+02   5.2884148e+02   5.2815090e+02   4.2316375e+02
   6.3031608e+02   5.9557217e+02   5.8004404e+02   5.4733647e+02   4.2314622e+02
   6.3414938e+02   5.7689989e+02   5.2840900e+02   5.0727088e+02   4.1478016e+02
   6.1661592e+02   5.6864025e+02   5.5737310e+02   5.4446763e+02   4.2310428e+02
   6.1262606e+02   5.5385592e+02   4.5891413e+02   4.5728025e+02   4.1215967e+02
   6.1266713e+02   5.5388997e+02   4.6468509e+02   4.6324978e+02   4.1508209e+02
   6.7167249e+02   5.9945677e+02   5.6879600e+02   5.3886699e+02   4.2288020e+02
   6.2247386e+02   5.6640601e+02   5.2063773e+02   5.0714536e+02   4.1739633e+02
   6.2584356e+02   5.7157191e+02   5.3136512e+02   5.1593618e+02   4.2062914e+02
   6.2537683e+02   5.7521858e+02   5.4691971e+02   5.3039615e+02   4.2243463e+02
   6.1247883e+02   5.5375199e+02   4.4618688e+02   4.4498075e+02   4.1803791e+02
   6.1302842e+02   5.5420406e+02   4.7465627e+02   4.7214594e+02   4.0278339e+02
   6.1254407e+02   5.5379770e+02   4.5422600e+02   4.5289394e+02   4.1610618e+02
   6.6397155e+02   5.9443617e+02   5.5866933e+02   5.3208505e+02   4.2245872e+02
   6.1252282e+02   5.5378199e+02   4.4655007e+02   4.4448566e+02   4.0700398e+02
   6.1276491e+02   5.5401926e+02   4.7992702e+02   4.7871784e+02   4.2012470e+02
   6.1763915e+02   5.6247553e+02   5.3081261e+02   5.2299713e+02   4.2232400e+02
   6.5439990e+02   6.0408716e+02   5.7798926e+02   5.4413079e+02   4.2307383e+02
   6.2545759e+02   5.7281422e+02   5.3810268e+02   5.2277743e+02   4.2174441e+02
   6.3627697e+02   5.8569844e+02   5.5438516e+02   5.3178262e+02   4.2245923e+02
   6.1265160e+02   5.5387255e+02   4.5779201e+02   4.5582398e+02   3.8083857e+02
   6.2671727e+02   5.7039231e+02   5.2206475e+02   5.0453531e+02   4.1253600e+02
   6.2937751e+02   5.9258272e+02   5.7665477e+02   5.4626322e+02   4.2312289e+02
   6.1823752e+02   5.6414906e+02   5.3548820e+02   5.2658857e+02   4.2246814e+02
   6.2063872e+02   5.6517878e+02   5.2458178e+02   5.1347609e+02   4.2066771e+02
   6.1243613e+02   5.5372107e+02   4.2806228e+02   4.2230577e+02   3.9137751e+02
   6.1242213e+02   5.5371281e+02   4.7130316e+02   4.7130301e+02   4.2322915e+02
   6.2161651e+02   5.8033349e+02   5.6712885e+02   5.4510778e+02   4.2309699e+02
   6.7174818e+02   5.8887350e+02   5.4173160e+02   5.1670676e+02   4.2007554e+02
   6.2428073e+02   5.7937676e+02   5.6039149e+02   5.4033979e+02   4.2295529e+02
   6.1244200e+02   5.5372644e+02   4.4011636e+02   4.3931458e+02   4.2063226e+02
   6.1604429e+02   5.5870612e+02   5.1585908e+02   5.1017137e+02   4.2119369e+02
   6.1248247e+02   5.9940579e+02   5.9935611e+02   5.5370515e+02   4.2322988e+02
   6.1242817e+02   5.5371717e+02   4.4936073e+02   4.4926169e+02   4.2288373e+02
   6.1352181e+02   5.7019219e+02   5.6789036e+02   5.5201094e+02   4.2321364e+02
   6.2784823e+02   5.7365408e+02   5.3305585e+02   5.1629739e+02   4.2056947e+02
   6.6412999e+02   5.9687738e+02   5.6422383e+02   5.3602150e+02   4.2273072e+02
   6.2183417e+02   5.6720778e+02   5.2888611e+02   5.1670648e+02   4.2116689e+02
   6.8065507e+02   5.9161354e+02   5.5016354e+02   5.2494325e+02   4.2170197e+02
   6.1430742e+02   5.5907472e+02   5.4316378e+02   5.3845228e+02   4.2308172e+02
   6.1389821e+02   5.5703151e+02   5.3479590e+02   5.3183049e+02   4.2303506e+02
   6.1285413e+02   5.5476909e+02   5.3446518e+02   5.3350605e+02   4.2317213e+02
   6.4480339e+02   5.9247818e+02   5.6204654e+02   5.3572818e+02   4.2271596e+02
   6.1664982e+02   5.5854203e+02   5.0334523e+02   4.9428620e+02   3.9983959e+02
   6.5098025e+02   5.8397294e+02   5.3063506e+02   5.0423182e+02   3.9812046e+02
   6.7794168e+02   6.5421558e+02   6.1061568e+02   5.5351201e+02   4.2322821e+02
   6.1242284e+02   5.5371311e+02   4.2345552e+02   4.0527579e+02   3.9875734e+02
   6.1245207e+02   5.5377483e+02   5.2816244e+02   5.2810506e+02   4.2322405e+02
   6.1334189e+02   5.9061983e+02   5.8981065e+02   5.5344463e+02   4.2322736e+02
   6.2626609e+02   5.7573984e+02   5.4596022e+02   5.2910192e+02   4.2232265e+02
   6.1242203e+02   5.5371273e+02   4.4701190e+02   4.4700709e+02   4.2321367e+02
   6.1251036e+02   5.5377406e+02   4.5086967e+02   4.4963853e+02   4.1720779e+02
   6.1273843e+02   5.5394731e+02   4.6740913e+02   4.6578042e+02   4.1337922e+02
   6.1290587e+02   5.5479198e+02   5.3182052e+02   5.3084385e+02   4.2315496e+02
   7.0695344e+02   5.9998018e+02   5.6939222e+02   5.3917164e+02   4.2289421e+02
   6.5182479e+02   5.8535111e+02   5.3504612e+02   5.1007024e+02   4.1673976e+02
   6.1773467e+02   5.6736809e+02   5.5029306e+02   5.3892204e+02   4.2296903e+02
   6.1247851e+02   5.5375025e+02   4.3847655e+02   4.3579078e+02   3.8917400e+02
   6.1264966e+02   5.5387127e+02   4.5770091e+02   4.5573560e+02   3.8787983e+02
   6.2853873e+02   5.9044520e+02   5.7426710e+02   5.4550971e+02   4.2310589e+02
   6.2040710e+02   5.6573817e+02   5.2934994e+02   5.1856824e+02   4.2160384e+02
   6.5701487e+02   5.9146595e+02   5.5239605e+02   5.2727366e+02   4.2199538e+02
   6.4182517e+02   5.9030632e+02   5.5957907e+02   5.3446281e+02   4.2264016e+02
   6.1253993e+02   5.5380408e+02   4.7012323e+02   4.6957254e+02   4.2133780e+02
   6.2491177e+02   6.1486094e+02   6.0309962e+02   5.5300922e+02   4.2322332e+02
   6.1311546e+02   5.5428865e+02   4.7640887e+02   4.7363643e+02   3.8224202e+02
   6.1268739e+02   5.5390082e+02   4.6197438e+02   4.6017407e+02   4.0909002e+02
   6.2202969e+02   5.8197729e+02   5.6915788e+02   5.4575142e+02   4.2311160e+02
   6.1247928e+02   5.5397629e+02   5.4470046e+02   5.4445622e+02   4.2322559e+02
   6.1259560e+02   5.5461910e+02   5.4671712e+02   5.4587817e+02   4.2321920e+02
   6.2406938e+02   5.8020608e+02   5.6253398e+02   5.4162840e+02   4.2299919e+02
   6.1605788e+02   5.7147507e+02   5.6380545e+02   5.4792465e+02   4.2316028e+02
   6.1243454e+02   5.5372956e+02   5.0633778e+02   5.0631389e+02   4.2321736e+02
   6.1976604e+02   5.6430440e+02   5.2533399e+02   5.1519516e+02   4.2118781e+02
   6.1242314e+02   5.5371354e+02   4.4686511e+02   4.4684040e+02   4.2314775e+02
   6.1455968e+02   5.5834784e+02   5.3531608e+02   5.3120368e+02   4.2295464e+02
   6.1348918e+02   6.1157429e+02   6.1051425e+02   5.5369950e+02   4.2322987e+02
   6.1808967e+02   5.7241738e+02   5.6034701e+02   5.4449481e+02   4.2309324e+02
   6.1312067e+02   5.9704399e+02   5.9646613e+02   5.5359931e+02   4.2322914e+02
   6.1261151e+02   5.5409179e+02   5.2735543e+02   5.2700046e+02   4.2319254e+02
   6.1313205e+02   5.8125706e+02   5.8042671e+02   5.5328270e+02   4.2322632e+02
   6.4361205e+02   5.8317837e+02   5.3550011e+02   5.1223761e+02   4.1842700e+02
   6.1253155e+02   5.5378786e+02   4.4681359e+02   4.4463134e+02   3.9595717e+02
   6.1253961e+02   5.5379374e+02   4.4828022e+02   4.4623582e+02   4.0476776e+02
   6.1332746e+02   5.5675074e+02   5.4356972e+02   5.4084702e+02   4.2316146e+02
   6.1250652e+02   5.5377063e+02   4.4413120e+02   4.4200326e+02   4.0665462e+02
   6.1245868e+02   5.5373647e+02   4.3449837e+02   4.3141505e+02   4.0377402e+02
   6.2037797e+02   5.6704607e+02   5.3603639e+02   5.2486656e+02   4.2220269e+02
   6.1301728e+02   5.5542425e+02   5.3916212e+02   5.3762603e+02   4.2317035e+02
   6.1440659e+02   5.5576783e+02   4.9232614e+02   4.8667074e+02   3.8013597e+02
   6.1265096e+02   5.7032283e+02   5.6986142e+02   5.5338231e+02   4.2322670e+02
   6.1245968e+02   5.5373887e+02   4.4376549e+02   4.4277885e+02   4.1940410e+02
   6.1995923e+02   5.7275116e+02   5.5592811e+02   5.4042451e+02   4.2298019e+02
   6.1243244e+02   5.5371941e+02   4.3067701e+02   4.2879117e+02   4.1875746e+02
   6.1243075e+02   5.5752111e+02   5.5744181e+02   5.5363693e+02   4.2322966e+02
   6.7146813e+02   5.8681946e+02   5.3444579e+02   5.0810734e+02   4.1443842e+02
   6.6293585e+02   6.6246219e+02   6.1238097e+02   5.5370844e+02   4.2322974e+02
   6.7254462e+02   5.9754027e+02   5.6509269e+02   5.3652109e+02   4.2275959e+02
   6.1965524e+02   5.6390103e+02   5.2353892e+02   5.1348174e+02   4.2085739e+02
   6.5295672e+02   5.8654505e+02   5.3854992e+02   5.1403312e+02   4.1916848e+02
   6.1248577e+02   5.5375703e+02   4.5499822e+02   4.5434428e+02   4.2057158e+02
   6.1256832e+02   5.5381413e+02   4.5386377e+02   4.5224036e+02   4.1269025e+02
   6.1867742e+02   5.6340228e+02   5.2806316e+02   5.1917547e+02   4.2189397e+02
   6.1242326e+02   5.5371342e+02   4.4497243e+02   4.4494332e+02   4.2313540e+02
   7.0250912e+02   5.9851636e+02   5.6670143e+02   5.3751221e+02   4.2281379e+02
   6.1257495e+02   5.5382934e+02   4.6897661e+02   4.6824479e+02   4.2044915e+02
   6.3900907e+02   5.8564525e+02   5.5025346e+02   5.2784225e+02   4.2209507e+02
   6.1480378e+02   5.5702871e+02   5.1381683e+02   5.0990375e+02   4.2174266e+02
   6.1273573e+02   5.5405868e+02   4.9290093e+02   4.9205163e+02   4.2226931e+02
   6.8856210e+02   6.1019494e+02   5.8293551e+02   5.4613492e+02   4.2312314e+02
   6.3623914e+02   5.8242606e+02   5.4467142e+02   5.2373148e+02   4.2163137e+02
   6.1339742e+02   5.6015573e+02   5.5441223e+02   5.4833654e+02   4.2319372e+02
   6.1247307e+02   5.8619662e+02   5.8614774e+02   5.5369279e+02   4.2322964e+02
   6.2837663e+02   5.7439692e+02   5.3441407e+02   5.1735715e+02   4.2077285e+02
   6.1301087e+02   5.5418331e+02   4.7377599e+02   4.7128738e+02   3.8599252e+02
   6.4445762e+02   5.8636748e+02   5.4551318e+02   5.2249820e+02   4.2138776e+02
   6.2138957e+02   5.8976788e+02   5.8102379e+02   5.4980636e+02   4.2318640e+02
   6.1264165e+02   5.5393812e+02   4.8826038e+02   4.8759042e+02   4.2227659e+02
   6.4977108e+02   6.4271925e+02   6.0950071e+02   5.5340435e+02   4.2322683e+02
   6.2818191e+02   5.8793286e+02   5.7052755e+02   5.4396850e+02   4.2306719e+02
   6.1278126e+02   5.5467078e+02   5.3656739e+02   5.3570154e+02   4.2318809e+02
   6.2229388e+02   5.8199654e+02   5.6877987e+02   5.4547164e+02   4.2310540e+02
   6.3400530e+02   5.7611933e+02   5.2541470e+02   5.0327878e+02   3.9697527e+02
   6.1314444e+02   5.5620334e+02   5.4338994e+02   5.4115005e+02   4.2317448e+02
   6.3554330e+02   6.1329662e+02   5.9466672e+02   5.5108152e+02   4.2320487e+02
   6.1350288e+02   5.5610177e+02   5.3312627e+02   5.3098541e+02   4.2307365e+02
   6.6584652e+02   6.6168147e+02   6.1211222e+02   5.5367968e+02   4.2322936e+02
   6.1331490e+02   5.7829901e+02   5.7713797e+02   5.5302694e+02   4.2322375e+02
   6.4663914e+02   5.8921416e+02   5.5220218e+02   5.2805195e+02   4.2209415e+02
   6.1243195e+02   5.5371982e+02   4.5528992e+02   4.5518958e+02   4.2286407e+02
   6.1317076e+02   5.6310462e+02   5.6021275e+02   5.5121851e+02   4.2321166e+02
   6.8202391e+02   5.8838227e+02   5.3973493e+02   5.1444206e+02   4.1928027e+02
   6.1300928e+02   5.5438272e+02   4.9584552e+02   4.9434842e+02   4.2173354e+02
   6.1665511e+02   5.5936624e+02   5.1491464e+02   5.0826236e+02   4.2044929e+02
   6.3467169e+02   6.2753190e+02   6.0685314e+02   5.5320173e+02   4.2322489e+02
   6.7164019e+02   5.9170662e+02   5.5069833e+02   5.2545561e+02   4.2176998e+02
   6.4366164e+02   5.8819481e+02   5.5209852e+02   5.2841634e+02   4.2213842e+02
   6.2043177e+02   5.8541338e+02   5.7638785e+02   5.4893713e+02   4.2317322e+02
   6.1521479e+02   5.6130149e+02   5.4469707e+02   5.3812602e+02   4.2303052e+02
   6.1430588e+02   5.6419146e+02   5.5726592e+02   5.4768380e+02   4.2317254e+02
   6.2342310e+02   5.7527645e+02   5.5266162e+02   5.3584828e+02   4.2277698e+02
   6.1253810e+02   5.5379353e+02   4.5380584e+02   4.5251167e+02   4.1641333e+02
   6.1257751e+02   5.5382039e+02   4.5334889e+02   4.5156567e+02   4.0965252e+02
   6.4852309e+02   5.9169832e+02   5.5744495e+02   5.3199271e+02   4.2245628e+02
   6.3471718e+02   6.1773171e+02   5.9876499e+02   5.5199549e+02   4.2321436e+02
   6.5759636e+02   5.8908097e+02   5.4489250e+02   5.2038260e+02   4.2096882e+02
   6.1243820e+02   5.5372591e+02   4.7280079e+02   4.7273069e+02   4.2302907e+02
   7.0053767e+02   5.9600952e+02   5.6144883e+02   5.3399001e+02   4.2260075e+02
   6.1279412e+02   6.0924452e+02   6.0888703e+02   5.5370417e+02   4.2322968e+02
   6.7032414e+02   5.9184468e+02   5.5116998e+02   5.2588018e+02   4.2182484e+02
   7.2773855e+02   6.2066494e+02   5.9213409e+02   5.4962880e+02   4.2318537e+02
   6.4104916e+02   5.8322267e+02   5.3939149e+02   5.1718014e+02   4.2035861e+02
   6.1246748e+02   5.8096742e+02   5.8091420e+02   5.5368519e+02   4.2322959e+02
   6.3360171e+02   5.8862324e+02   5.6502312e+02   5.3962032e+02   4.2291608e+02
   6.1242783e+02   5.5371588e+02   4.2542374e+02   4.1676656e+02   4.0335073e+02
   6.3544969e+02   5.7900639e+02   5.3399056e+02   5.1328419e+02   4.1921104e+02
   6.1369400e+02   5.6376141e+02   5.5903867e+02   5.4962972e+02   4.2319610e+02
   6.2010361e+02   5.6797459e+02   5.4136980e+02   5.2973616e+02   4.2253072e+02
   6.1265023e+02   5.5415318e+02   5.2611191e+02   5.2569085e+02   4.2318155e+02
   6.1411788e+02   5.5994744e+02   5.4851954e+02   5.4293299e+02   4.2313657e+02
   6.3435850e+02   6.3224165e+02   6.1083364e+02   5.5358471e+02   4.2322885e+02
   6.1251651e+02   5.5377726e+02   4.4475586e+02   4.4251369e+02   3.8089268e+02
   6.1245950e+02   5.5381031e+02   5.3491341e+02   5.3482461e+02   4.2322481e+02
   6.1259672e+02   5.5394034e+02   5.0461481e+02   5.0426669e+02   4.2302765e+02
   6.1423528e+02   5.5766919e+02   5.3465929e+02   5.3113681e+02   4.2298790e+02
   6.5064601e+02   5.9334180e+02   5.6021106e+02   5.3384607e+02   4.2259360e+02
   6.1242595e+02   5.5371570e+02   4.6169508e+02   4.6166717e+02   4.2312989e+02
   6.1243590e+02   5.5372102e+02   4.2816030e+02   4.2263868e+02   4.0235921e+02
   6.3002847e+02   5.7858639e+02   5.4523227e+02   5.2659204e+02   4.2203881e+02
   6.2817122e+02   5.7156228e+02   5.2216724e+02   5.0328953e+02   4.0783856e+02
   6.1377343e+02   5.5577215e+02   5.1729575e+02   5.1505072e+02   4.2266962e+02
   6.1663196e+02   5.6500219e+02   5.4851621e+02   5.3898487e+02   4.2299730e+02
   6.1276571e+02   5.5396050e+02   4.6492292e+02   4.6292540e+02   3.9324583e+02
   6.7047337e+02   5.8710932e+02   5.3556491e+02   5.0956180e+02   4.1612416e+02
   6.1244115e+02   5.5372706e+02   4.6584225e+02   4.6573633e+02   4.2285430e+02
   6.1888898e+02   5.8364097e+02   5.7604914e+02   5.4954974e+02   4.2318295e+02
   6.4078085e+02   5.9074368e+02   5.6165165e+02   5.3606184e+02   4.2273756e+02
   6.3442588e+02   5.8424607e+02   5.5330432e+02   5.3147053e+02   4.2244130e+02
   6.1364158e+02   5.5498750e+02   4.9138820e+02   4.8787824e+02   4.1698898e+02
   6.4090199e+02   5.8350454e+02   5.4059185e+02   5.1848013e+02   4.2067088e+02
   6.1350772e+02   5.5821810e+02   5.4821724e+02   5.4412306e+02   4.2316895e+02
   6.1277492e+02   5.8105854e+02   5.8064551e+02   5.5349916e+02   4.2322791e+02
   6.1243532e+02   5.5372196e+02   4.3870333e+02   4.3809903e+02   4.2139326e+02
   6.1242426e+02   5.5371468e+02   4.7417829e+02   4.7416870e+02   4.2320438e+02
   6.1335314e+02   5.5454069e+02   4.8096605e+02   4.7770838e+02   3.8874028e+02
   7.6883529e+02   5.9446158e+02   5.5752816e+02   5.3103206e+02   4.2236841e+02
   6.1503546e+02   5.5678811e+02   5.0206510e+02   4.9631682e+02   4.1708484e+02
   6.1691806e+02   5.6033890e+02   5.2194397e+02   5.1519692e+02   4.2176063e+02
   6.2827047e+02   5.8502872e+02   5.6495917e+02   5.4115366e+02   4.2297799e+02
   6.2119207e+02   5.6745959e+02   5.3357121e+02   5.2187722e+02   4.2188973e+02
   6.1298924e+02   5.5504244e+02   5.3364236e+02   5.3244240e+02   4.2315052e+02
   6.1685011e+02   5.6624523e+02   5.5102737e+02   5.4041640e+02   4.2302350e+02
   6.1671260e+02   5.9059753e+02   5.8675598e+02   5.5226293e+02   4.2321546e+02
   6.1838706e+02   5.7815072e+02   5.6926702e+02   5.4787427e+02   4.2315485e+02
   6.1242502e+02   5.5371469e+02   4.3329365e+02   4.3295692e+02   4.2243967e+02
   6.1395633e+02   5.5546468e+02   4.9773251e+02   4.9394343e+02   4.1897473e+02
   6.2866380e+02   6.1739714e+02   6.0239035e+02   5.5279308e+02   4.2322197e+02
   6.1468958e+02   5.5890335e+02   5.3764111e+02   5.3305278e+02   4.2297608e+02
   6.1385590e+02   5.6438567e+02   5.5935218e+02   5.4941091e+02   4.2319216e+02
   6.1436650e+02   5.5788871e+02   5.3442593e+02   5.3071118e+02   4.2296629e+02
   6.7481009e+02   6.5525899e+02   6.1088725e+02   5.5354364e+02   4.2322803e+02
   6.1248300e+02   5.5375347e+02   4.3940102e+02   4.3680930e+02   3.9042993e+02
   6.2282983e+02   5.7225517e+02   5.4542679e+02   5.3084449e+02   4.2251322e+02
   6.1249228e+02   5.5376504e+02   4.6655656e+02   4.6618484e+02   4.2185621e+02
   6.1253249e+02   5.5379069e+02   4.5949160e+02   4.5864418e+02   4.1948127e+02
   6.1244317e+02   5.5372753e+02   4.4424911e+02   4.4371934e+02   4.2137440e+02
   6.3756544e+02   5.8547506e+02   5.5185938e+02   5.2948708e+02   4.2226159e+02
   6.2202470e+02   5.6873049e+02   5.3527846e+02   5.2273149e+02   4.2191422e+02
   7.3836145e+02   6.4598857e+02   6.0777588e+02   5.5315539e+02   4.2322429e+02
   6.7138550e+02   5.8718305e+02   5.3577940e+02   5.0982176e+02   4.1637550e+02
   6.1653978e+02   5.6207355e+02   5.3766691e+02   5.3047367e+02   4.2276437e+02
   6.1276678e+02   5.5396518e+02   4.6649544e+02   4.6463782e+02   4.0890472e+02
   6.9087768e+02   5.8935257e+02   5.4292139e+02   5.1791650e+02   4.2040282e+02
   6.1709804e+02   5.6534393e+02   5.4720176e+02   5.3746454e+02   4.2294721e+02
   6.2659680e+02   5.7437250e+02   5.4016316e+02   5.2392477e+02   4.2183255e+02
   6.1298981e+02   5.5422100e+02   4.8052383e+02   4.7854036e+02   4.1716050e+02
   6.1249189e+02   5.5386395e+02   5.2977023e+02   5.2963109e+02   4.2321771e+02
   6.3819970e+02   5.9363584e+02   5.7003262e+02   5.4146976e+02   4.2298733e+02
   6.1255514e+02   5.5394041e+02   5.2076558e+02   5.2053577e+02   4.2319096e+02
   6.4337363e+02   6.0381738e+02   5.8177672e+02   5.4640491e+02   4.2312842e+02
   6.1333436e+02   5.5514264e+02   5.1800537e+02   5.1646075e+02   4.2288474e+02
   6.1296243e+02   5.5421039e+02   4.8220329e+02   4.8039191e+02   4.1855752e+02
   6.1243001e+02   5.5371794e+02   4.2871836e+02   4.2619712e+02   4.1808032e+02
   6.2127150e+02   5.6819690e+02   5.3654809e+02   5.2451482e+02   4.2211897e+02
   6.2214528e+02   5.6534643e+02   5.1563426e+02   5.0122309e+02   4.0755175e+02
   6.1278745e+02   5.6266757e+02   5.6122275e+02   5.5247248e+02   4.2322158e+02
   6.5331493e+02   5.9753960e+02   5.6799134e+02   5.3878199e+02   4.2287628e+02
   6.5879943e+02   5.8693757e+02   5.3701737e+02   5.1174116e+02   4.1791511e+02
   6.5944679e+02   5.8939447e+02   5.4527544e+02   5.2065956e+02   4.2101923e+02
   6.5749132e+02   5.9544323e+02   5.6232972e+02   5.3491995e+02   4.2266356e+02
   6.1554283e+02   5.5829371e+02   5.1889150e+02   5.1397738e+02   4.2197637e+02
   6.1437116e+02   5.5823208e+02   5.3719135e+02   5.3317780e+02   4.2300601e+02
   6.2660297e+02   6.1071906e+02   5.9838711e+02   5.5231582e+02   4.2321777e+02
   6.1271498e+02   5.5392006e+02   4.6202175e+02   4.6004109e+02   3.8939721e+02
   6.1253594e+02   5.5379417e+02   4.6217633e+02   4.6141503e+02   4.2002792e+02
   6.1268443e+02   5.5406337e+02   5.0673340e+02   5.0623532e+02   4.2297317e+02
   6.1403955e+02   5.5727148e+02   5.3442471e+02   5.3125097e+02   4.2301132e+02
   6.1242519e+02   5.5371492e+02   4.3345150e+02   4.3316353e+02   4.2255237e+02
   6.1271002e+02   5.5391770e+02   4.6273525e+02   4.6085248e+02   4.0645320e+02
   6.1282669e+02   5.5401220e+02   4.6768940e+02   4.6562642e+02   3.9062683e+02
   6.3714321e+02   5.8133700e+02   5.3929866e+02   5.1827164e+02   4.2068369e+02
   6.7684461e+02   5.9169194e+02   5.5048196e+02   5.2523894e+02   4.2174084e+02
   6.6547384e+02   5.9440043e+02   5.5841608e+02   5.3186892e+02   4.2244079e+02
   6.1243087e+02   5.5371784e+02   4.2655184e+02   4.1964464e+02   4.0364228e+02
   6.1931159e+02   5.6445596e+02   5.2956343e+02   5.1993332e+02   4.2188584e+02
   6.4132160e+02   5.9588178e+02   5.7159660e+02   5.4184866e+02   4.2300130e+02
   6.1248519e+02   5.5375613e+02   4.4353959e+02   4.4185100e+02   4.1452469e+02
   6.4812128e+02   5.9650014e+02   5.6835372e+02   5.3935417e+02   4.2290234e+02
   6.2860776e+02   5.8309381e+02   5.6031337e+02   5.3836093e+02   4.2286717e+02
   6.4099156e+02   6.2830327e+02   6.0380144e+02   5.5273153e+02   4.2322109e+02
   6.1461069e+02   5.6046970e+02   5.4630703e+02   5.4036565e+02   4.2308984e+02
   7.0799934e+02   6.0281659e+02   5.7403621e+02   5.4179289e+02   4.2300041e+02
   6.1246913e+02   5.7831264e+02   5.7825272e+02   5.5367798e+02   4.2322984e+02
   6.8168428e+02   5.9935374e+02   5.6842561e+02   5.3861576e+02   4.2286819e+02
   6.1286540e+02   5.5414498e+02   4.8564307e+02   4.8423229e+02   4.2063034e+02
   6.1267466e+02   5.5390042e+02   4.6729874e+02   4.6599676e+02   4.1673302e+02
   6.1277630e+02   5.7392168e+02   5.7335802e+02   5.5333578e+02   4.2322605e+02
   6.1245879e+02   5.5373641e+02   4.3467946e+02   4.3164734e+02   4.0475074e+02
   6.1251026e+02   5.5377722e+02   4.6524170e+02   4.6474358e+02   4.2130361e+02
   6.1816754e+02   5.6088673e+02   5.1261722e+02   5.0327793e+02   4.1697558e+02
   6.1249048e+02   5.5376019e+02   4.4630359e+02   4.4487349e+02   4.1640289e+02
   6.1257892e+02   5.5382084e+02   4.5179442e+02   4.4977148e+02   3.8684514e+02
   6.1287563e+02   5.6535060e+02   5.6399209e+02   5.5260894e+02   4.2322110e+02
   6.1257705e+02   5.5398980e+02   5.2275013e+02   5.2247789e+02   4.2319025e+02
   6.2335130e+02   5.9944755e+02   5.9049367e+02   5.5135328e+02   4.2320731e+02
   6.2084767e+02   5.6475130e+02   5.2035474e+02   5.0864735e+02   4.1888576e+02
   6.2079558e+02   5.7038522e+02   5.4675669e+02   5.3341289e+02   4.2270092e+02
   6.3748575e+02   6.0099339e+02   5.8169006e+02   5.4690410e+02   4.2313870e+02
   6.5966218e+02   5.8768901e+02   5.3941330e+02   5.1444432e+02   4.1930352e+02
   6.1244781e+02   5.5373108e+02   4.5849618e+02   4.5828657e+02   4.2244021e+02
   6.1326622e+02   5.7807498e+02   5.7696590e+02   5.5305360e+02   4.2322388e+02
   6.2108482e+02   5.6643892e+02   5.2901680e+02   5.1755361e+02   4.2138787e+02
   6.1807004e+02   5.6367568e+02   5.3424129e+02   5.2566153e+02   4.2243228e+02
   6.2528140e+02   5.8478848e+02   5.6898121e+02   5.4427704e+02   4.2307581e+02
   6.1242659e+02   5.5371532e+02   4.2509834e+02   4.1602026e+02   4.0523470e+02
   6.1355911e+02   5.5712746e+02   5.4199614e+02   5.3896899e+02   4.2313422e+02
   6.2610444e+02   5.6999829e+02   5.2268298e+02   5.0593508e+02   4.1490716e+02
   6.1732717e+02   5.6358842e+02   5.3912993e+02   5.3076350e+02   4.2272180e+02
   6.1296341e+02   5.5416538e+02   4.7642306e+02   4.7426395e+02   4.1391269e+02
   6.1251986e+02   5.5377983e+02   4.4548179e+02   4.4329244e+02   4.0027979e+02
   6.1703363e+02   5.6084448e+02   5.2506439e+02   5.1819851e+02   4.2206452e+02
   6.1281223e+02   5.5437064e+02   5.2062086e+02   5.1995284e+02   4.2311400e+02
   6.1352298e+02   5.6088989e+02   5.5506850e+02   5.4832966e+02   4.2319137e+02
   6.4515304e+02   5.8679920e+02   5.4615522e+02   5.2297528e+02   4.2145819e+02
   6.1459409e+02   5.6060734e+02   5.4694213e+02   5.4086987e+02   4.2309682e+02
   6.1242322e+02   5.5371341e+02   4.3009646e+02   4.2985138e+02   4.2275445e+02
   6.8397939e+02   6.0375918e+02   5.7551994e+02   5.4259965e+02   4.2302800e+02
   6.1806489e+02   6.0945810e+02   6.0412598e+02   5.5338658e+02   4.2322765e+02
   6.5373003e+02   5.8838036e+02   5.4440840e+02   5.2019408e+02   4.2094127e+02
   7.2070271e+02   6.0813852e+02   5.8058887e+02   5.4508391e+02   4.2309846e+02
   6.1579808e+02   5.5796509e+02   5.0888760e+02   5.0282924e+02   4.1924653e+02
   6.1243073e+02   5.5371910e+02   4.6268142e+02   4.6262586e+02   4.2302999e+02
   6.1245268e+02   5.5373427e+02   4.5455648e+02   4.5423189e+02   4.2200839e+02
   6.3160271e+02   5.8240520e+02   5.5329229e+02   5.3238079e+02   4.2252116e+02
   6.4766396e+02   5.8319352e+02   5.3073570e+02   5.0511020e+02   4.0824800e+02
   6.1324870e+02   5.6680551e+02   5.6459597e+02   5.5195001e+02   4.2321454e+02
   6.2268835e+02   5.6928357e+02   5.3465955e+02   5.2162520e+02   4.2175830e+02
   6.1457007e+02   5.9006003e+02   5.8814287e+02   5.5301807e+02   4.2322303e+02
   6.3098196e+02   5.9643504e+02   5.8063038e+02   5.4742385e+02   4.2314801e+02
   6.2641592e+02   5.7576741e+02   5.4560996e+02   5.2873029e+02   4.2229030e+02
   6.1245317e+02   5.5374596e+02   4.8991423e+02   4.8982310e+02   4.2311672e+02
   6.2927991e+02   5.8230249e+02   5.5731637e+02   5.3613856e+02   4.2275898e+02
   6.1900765e+02   5.7042967e+02   5.5344148e+02   5.3970110e+02   4.2296918e+02
   6.1681584e+02   5.5891712e+02   5.0633912e+02   4.9780517e+02   4.1345266e+02
   6.5912102e+02   5.9488702e+02   5.6061919e+02   5.3365157e+02   4.2257806e+02
   6.9363566e+02   5.9196962e+02   5.5106337e+02   5.2571717e+02   4.2180215e+02
   6.3954541e+02   5.8270337e+02   5.3989863e+02   5.1813194e+02   4.2061206e+02
   6.3808951e+02   6.1424118e+02   5.9408242e+02   5.5081235e+02   4.2320185e+02
   6.1568102e+02   5.5757444e+02   5.0398549e+02   4.9721853e+02   4.1600370e+02
   6.2875876e+02   5.8945889e+02   5.7244351e+02   5.4466441e+02   4.2308552e+02
   6.3564895e+02   5.9918950e+02   5.8059273e+02   5.4670820e+02   4.2313444e+02
   6.1819980e+02   5.6237287e+02   5.2523612e+02   5.1692014e+02   4.2172122e+02
   6.1667118e+02   5.6136244e+02   5.3240626e+02   5.2564928e+02   4.2256867e+02
   6.3495643e+02   6.0533521e+02   5.8812497e+02   5.4933851e+02   4.2318209e+02
   6.1411053e+02   5.5810033e+02   5.4001341e+02   5.3613452e+02   4.2306755e+02
   6.1250207e+02   5.5376829e+02   4.4788176e+02   4.4644657e+02   4.1594077e+02
   6.2439456e+02   5.9246785e+02   5.8147243e+02   5.4908614e+02   4.2317567e+02
   6.4308298e+02   6.3018037e+02   6.0420520e+02   5.5276563e+02   4.2322114e+02
   6.3162512e+02   5.8721527e+02   5.6461995e+02   5.3991398e+02   4.2292887e+02
   6.6538873e+02   5.9311316e+02   5.5511856e+02   5.2926416e+02   4.2220436e+02
   6.1843237e+02   5.6094582e+02   5.1022426e+02   4.9979566e+02   4.1246587e+02
   6.4650244e+02   6.4173937e+02   6.1016178e+02   5.5348549e+02   4.2322748e+02
   6.2725669e+02   5.7640053e+02   5.4526590e+02   5.2798478e+02   4.2221372e+02
   6.1329724e+02   5.5448398e+02   4.8030011e+02   4.7717509e+02   4.0164690e+02
   6.4350123e+02   6.0780515e+02   5.8593912e+02   5.4797514e+02   4.2315937e+02
   6.3319414e+02   5.8644098e+02   5.6067997e+02   5.3708841e+02   4.2280009e+02
   6.7729766e+02   6.2170539e+02   5.9315811e+02   5.4997581e+02   4.2319053e+02
   6.2342264e+02   5.9063218e+02   5.8003754e+02   5.4894612e+02   4.2317343e+02
   6.3027525e+02   5.7717629e+02   5.3964126e+02   5.2143659e+02   4.2140919e+02
   6.1293512e+02   5.5416355e+02   4.7926910e+02   4.7739891e+02   4.1732210e+02
   6.3289441e+02   5.7704797e+02   5.3219470e+02   5.1248268e+02   4.1898900e+02
   6.1291042e+02   5.5415523e+02   4.8107194e+02   4.7939779e+02   4.1872376e+02
   6.1344202e+02   5.5745098e+02   5.4573261e+02   5.4235167e+02   4.2316258e+02
   6.1377698e+02   5.5671616e+02   5.3396226e+02   5.3127795e+02   4.2304233e+02
   6.3838313e+02   5.7886189e+02   5.2736685e+02   5.0357812e+02   3.8923896e+02
   6.4882258e+02   5.9176653e+02   5.5741994e+02   5.3194335e+02   4.2245209e+02
   6.1255998e+02   5.5381034e+02   4.5999765e+02   4.5896768e+02   4.1834066e+02
   6.1312615e+02   5.5528692e+02   5.3250770e+02   5.3109077e+02   4.2312502e+02
   6.1242344e+02   5.5371363e+02   4.3782082e+02   4.3774085e+02   4.2300919e+02
   6.1246156e+02   5.5378057e+02   5.2045784e+02   5.2038872e+02   4.2321783e+02
   6.1242802e+02   5.5371614e+02   4.2558005e+02   4.1719769e+02   4.0304864e+02
   6.1243007e+02   5.5371844e+02   4.4221649e+02   4.4196950e+02   4.2244059e+02
   6.1246440e+02   5.5374969e+02   4.7712651e+02   4.7696187e+02   4.2283395e+02
   6.1246522e+02   5.5374280e+02   4.5134441e+02   4.5077502e+02   4.2097451e+02
   6.2476772e+02   5.6812539e+02   5.1865648e+02   5.0202923e+02   4.0579598e+02
   6.5788247e+02   6.0241573e+02   5.7494851e+02   5.4249146e+02   4.2302425e+02
   6.3989808e+02   5.8096597e+02   5.3296157e+02   5.1038523e+02   4.1736673e+02
   7.3769302e+02   6.1384993e+02   5.8626481e+02   5.4748311e+02   4.2314973e+02
   6.1273331e+02   5.5393417e+02   4.6309529e+02   4.6109621e+02   3.8145052e+02
   6.1244726e+02   5.5377246e+02   5.3240731e+02   5.3235347e+02   4.2322634e+02
   6.2119386e+02   5.6588656e+02   5.2524226e+02   5.1358412e+02   4.2059833e+02
   6.2535092e+02   5.7129699e+02   5.3211733e+02   5.1708435e+02   4.2091055e+02
   6.1409908e+02   6.0773553e+02   6.0612791e+02   5.5363679e+02   4.2322922e+02
   6.1455134e+02   5.6030513e+02   5.4617774e+02   5.4037382e+02   4.2309233e+02
   6.3212605e+02   5.8019592e+02   5.4567279e+02   5.2608281e+02   4.2195876e+02
   6.2346607e+02   5.7565222e+02   5.5353122e+02   5.3642476e+02   4.2280299e+02
   6.1242289e+02   5.5371312e+02   4.2362161e+02   4.1118649e+02   4.0848123e+02
   6.1266323e+02   5.5388757e+02   4.6488555e+02   4.6348967e+02   4.1550973e+02
   6.2898106e+02   5.7800766e+02   5.4592956e+02   5.2766725e+02   4.2215751e+02
   6.5274455e+02   5.9174755e+02   5.5506072e+02   5.2974738e+02   4.2225650e+02
   6.1896181e+02   5.6293891e+02   5.2254347e+02   5.1326424e+02   4.2095706e+02
   6.1288570e+02   5.5411601e+02   4.7855677e+02   4.7682498e+02   4.1781892e+02
   6.7668508e+02   6.1819226e+02   5.9025898e+02   5.4901387e+02   4.2317648e+02
   6.2386982e+02   5.6746232e+02   5.1934115e+02   5.0397410e+02   4.1311869e+02
   6.5031518e+02   5.8930108e+02   5.4956162e+02   5.2535950e+02   4.2177410e+02
   6.1422468e+02   5.5554667e+02   4.9091922e+02   4.8561437e+02   3.8004378e+02
   6.8537263e+02   6.3221005e+02   6.0060001e+02   5.5193619e+02   4.2321317e+02
   6.1671174e+02   5.6225085e+02   5.3719304e+02   5.2985013e+02   4.2272932e+02
   6.2596933e+02   5.7988077e+02   5.5808830e+02   5.3809247e+02   4.2286224e+02
   6.1277500e+02   5.5438036e+02   5.2563466e+02   5.2499348e+02   4.2315341e+02
   6.8841258e+02   6.3264220e+02   6.0085823e+02   5.5199126e+02   4.2321355e+02
   6.1304745e+02   5.5540880e+02   5.3784433e+02   5.3631945e+02   4.2316167e+02
   6.7839187e+02   6.0208499e+02   5.7313188e+02   5.4132691e+02   4.2298353e+02
   6.3908671e+02   5.7948161e+02   5.2857110e+02   5.0498306e+02   4.0941944e+02
   6.4176174e+02   5.8229260e+02   5.3494002e+02   5.1211234e+02   4.1841105e+02
   6.7735276e+02   5.8863850e+02   5.4072494e+02   5.1556525e+02   4.1970778e+02
   6.1488217e+02   5.5989447e+02   5.4129223e+02   5.3590099e+02   4.2301087e+02
   6.7200228e+02   5.8798375e+02   5.3863597e+02   5.1324606e+02   4.1873998e+02
   6.2098016e+02   5.8951651e+02   5.8113846e+02   5.4996347e+02   4.2318818e+02
   6.2019296e+02   5.6702961e+02   5.3697524e+02   5.2588138e+02   4.2228675e+02
   6.1294039e+02   5.5989044e+02   5.5685430e+02   5.5088248e+02   4.2321376e+02
   6.1780361e+02   5.6358945e+02   5.3574513e+02   5.2730300e+02   4.2253836e+02
   6.1337577e+02   5.5850657e+02   5.5057383e+02   5.4613535e+02   4.2318428e+02
   6.1247564e+02   5.5375026e+02   4.5173560e+02   4.5105459e+02   4.2043206e+02
   6.1352882e+02   5.5561608e+02   5.2315035e+02   5.2128385e+02   4.2294595e+02
   6.5861803e+02   5.8557932e+02   5.3212739e+02   5.0537979e+02   4.0854383e+02
   6.1244840e+02   5.5372983e+02   4.3282153e+02   4.2980279e+02   4.1073588e+02
   6.2705553e+02   5.8545678e+02   5.6758200e+02   5.4293974e+02   4.2303732e+02
   6.1601566e+02   5.5787711e+02   5.0307853e+02   4.9535559e+02   4.1250587e+02
   6.2213939e+02   5.7549081e+02   5.5646057e+02   5.3918520e+02   4.2292327e+02
   6.1244460e+02   5.5372838e+02   4.4074523e+02   4.3990132e+02   4.2042045e+02
   6.2856272e+02   6.2196590e+02   6.0655288e+02   5.5325634e+02   4.2322553e+02
   6.1243411e+02   5.5371979e+02   4.2755806e+02   4.2145158e+02   3.9819201e+02
   6.1255267e+02   5.5383451e+02   4.8205476e+02   4.8161773e+02   4.2234399e+02
   6.3762153e+02   5.9581416e+02   5.7426083e+02   5.4369539e+02   4.2305961e+02
   6.8163419e+02   5.9234267e+02   5.5228205e+02   5.2679617e+02   4.2193484e+02
   6.1245644e+02   5.5373503e+02   4.3445324e+02   4.3151132e+02   4.0788824e+02
   6.1243722e+02   5.5372820e+02   4.8802487e+02   4.8797896e+02   4.2316764e+02
   6.2982163e+02   5.7310147e+02   5.2384862e+02   5.0417020e+02   4.1013959e+02
   6.2867615e+02   5.7455749e+02   5.3410824e+02   5.1686055e+02   4.2065013e+02
   6.7648288e+02   6.1729742e+02   5.8949571e+02   5.4874352e+02   4.2317202e+02
   6.1940400e+02   5.6491431e+02   5.3145285e+02   5.2163544e+02   4.2203011e+02
   6.1362212e+02   5.8338865e+02   5.8206995e+02   5.5308228e+02   4.2322415e+02
   6.3419375e+02   5.8315319e+02   5.5060547e+02   5.2944320e+02   4.2227278e+02
   6.1351707e+02   5.5512940e+02   5.0607391e+02   5.0396012e+02   4.2198164e+02
   6.3467288e+02   6.2800790e+02   6.0725173e+02   5.5324388e+02   4.2322534e+02
   6.3270348e+02   5.7828047e+02   5.3756740e+02   5.1826572e+02   4.2078913e+02
   6.3053983e+02   5.8006549e+02   5.4874940e+02   5.2929145e+02   4.2228565e+02
   6.3381926e+02   5.9082721e+02   5.6910733e+02   5.4180961e+02   4.2299975e+02
   6.2126715e+02   5.9503308e+02   5.8747605e+02   5.5118659e+02   4.2320411e+02
   7.1432044e+02   6.0674963e+02   5.7906437e+02   5.4436691e+02   4.2307957e+02
   6.1249706e+02   5.5378152e+02   4.8069172e+02   4.8043387e+02   4.2267943e+02
   6.1302247e+02   5.5482749e+02   5.2547161e+02   5.2440157e+02   4.2309790e+02
   6.1937844e+02   5.7182663e+02   5.5553009e+02   5.4067035e+02   4.2299277e+02
   6.2188500e+02   5.7719848e+02   5.6072303e+02   5.4184446e+02   4.2301087e+02
   6.1260969e+02   5.5384639e+02   4.6218288e+02   4.6092887e+02   4.1675017e+02
   6.2485611e+02   5.7737522e+02   5.5448131e+02   5.3627006e+02   4.2278551e+02
   7.2195274e+02   6.0303644e+02   5.7428824e+02   5.4191881e+02   4.2300513e+02
   6.1293851e+02   5.5414573e+02   4.7650134e+02   4.7444390e+02   4.1484693e+02
   6.2365853e+02   5.7092777e+02   5.3743382e+02   5.2342725e+02   4.2189441e+02
   6.4052521e+02   5.8649825e+02   5.5078505e+02   5.2794504e+02   4.2209980e+02
   6.1373153e+02   5.5707015e+02   5.3845574e+02   5.3546450e+02   4.2309204e+02
   6.5704217e+02   6.1033236e+02   5.8433619e+02   5.4686255e+02   4.2313822e+02
   6.1247635e+02   5.5375429e+02   4.6868815e+02   4.6842664e+02   4.2232631e+02
   6.4315854e+02   6.4103294e+02   6.1128231e+02   5.5360568e+02   4.2322839e+02
   6.1295890e+02   5.5426816e+02   4.8941354e+02   4.8781086e+02   4.2086312e+02
   6.2517432e+02   5.7802289e+02   5.5536648e+02   5.3670051e+02   4.2280373e+02
   6.1990620e+02   5.6495189e+02   5.2824801e+02   5.1799005e+02   4.2159332e+02
   6.1246111e+02   5.5373963e+02   4.4173829e+02   4.4045811e+02   4.1823065e+02
   6.1456592e+02   5.5596452e+02   4.9348653e+02   4.8754704e+02   3.9084282e+02
   6.1246310e+02   5.5374332e+02   4.6663078e+02   4.6641350e+02   4.2245112e+02
   6.1377896e+02   5.5506254e+02   4.8870792e+02   4.8454986e+02   4.1135383e+02
   6.1556483e+02   5.5759352e+02   5.0685465e+02   5.0088667e+02   4.1868873e+02
   6.1242296e+02   5.5371347e+02   4.4584688e+02   4.4582517e+02   4.2315900e+02
   6.5419070e+02   5.8706198e+02   5.3960207e+02   5.1506931e+02   4.1957175e+02
   6.1611732e+02   5.5793121e+02   5.0222399e+02   4.9404975e+02   4.0836527e+02
   6.2458508e+02   5.7994862e+02   5.6100802e+02   5.4053785e+02   4.2296191e+02
   6.1277430e+02   5.5397928e+02   4.6920428e+02   4.6752106e+02   4.1345012e+02
   6.1411897e+02   5.5604727e+02   5.1160754e+02   5.0869920e+02   4.2199210e+02
   6.6092867e+02   5.9265836e+02   5.5459322e+02   5.2893660e+02   4.2217249e+02
   6.2943550e+02   5.7875031e+02   5.4720100e+02   5.2851071e+02   4.2222818e+02
   6.1256200e+02   5.5404468e+02   5.3273588e+02   5.3243556e+02   4.2320950e+02
   6.2457410e+02   5.7403501e+02   5.4556633e+02   5.2979897e+02   4.2240662e+02
   6.1242338e+02   5.5371364e+02   4.4898285e+02   4.4895934e+02   4.2314850e+02
   6.2379197e+02   5.7441827e+02   5.4918093e+02   5.3310395e+02   4.2263217e+02
   6.1257537e+02   5.5381852e+02   4.5158054e+02   4.4956210e+02   3.9601783e+02
   6.3150990e+02   5.7723935e+02   5.3658851e+02   5.1783812e+02   4.2073876e+02
   6.4841343e+02   6.3060650e+02   6.0251931e+02   5.5242933e+02   4.2321787e+02
   6.1479867e+02   5.5642563e+02   4.9940324e+02   4.9374364e+02   4.1570240e+02
   6.7043430e+02   6.7009119e+02   6.1241224e+02   5.5371171e+02   4.2322964e+02
   6.2998998e+02   5.7870373e+02   5.4571454e+02   5.2702182e+02   4.2208225e+02
   6.1722613e+02   5.6142822e+02   5.2759918e+02   5.2043687e+02   4.2221159e+02
   6.3628187e+02   5.8124521e+02   5.4061159e+02   5.1989355e+02   4.2102577e+02
   6.1575380e+02   6.0790353e+02   6.0474904e+02   5.5352782e+02   4.2322877e+02
   6.2124092e+02   5.6588582e+02   5.2493884e+02   5.1322118e+02   4.2049619e+02
   6.3743779e+02   6.0668325e+02   5.8793277e+02   5.4907103e+02   4.2317770e+02
   6.3885798e+02   6.1121083e+02   5.9119851e+02   5.4997829e+02   4.2319088e+02
   6.4285823e+02   5.8723969e+02   5.5012007e+02   5.2692436e+02   4.2198122e+02
   6.1383337e+02   5.9216106e+02   5.9094878e+02   5.5334269e+02   4.2322666e+02
   6.5051728e+02   5.8538646e+02   5.3619707e+02   5.1165887e+02   4.1794705e+02
   6.1710262e+02   5.6428506e+02   5.4348670e+02   5.3461063e+02   4.2286589e+02
   6.1252263e+02   5.5378269e+02   4.5348217e+02   4.5234164e+02   4.1766056e+02
   6.1244372e+02   5.5372648e+02   4.3120451e+02   4.2768619e+02   4.0954013e+02
   6.1264995e+02   5.7459301e+02   5.7424284e+02   5.5348452e+02   4.2322794e+02
   6.7139748e+02   5.8950911e+02   5.4388018e+02   5.1898704e+02   4.2066187e+02
   6.1260696e+02   5.5419980e+02   5.3570301e+02   5.3526101e+02   4.2320660e+02
   6.1242202e+02   5.5371287e+02   4.2326545e+02   3.9365806e+02   3.8098617e+02
   6.4792121e+02   5.8396333e+02   5.3331954e+02   5.0858357e+02   4.1534644e+02
   6.2139617e+02   5.6768089e+02   5.3355731e+02   5.2168287e+02   4.2185522e+02
   6.4684014e+02   5.9982762e+02   5.7465672e+02   5.4288514e+02   4.2303671e+02
   6.1246672e+02   5.5374192e+02   4.3603516e+02   4.3304286e+02   3.8253073e+02
   7.1684335e+02   5.9174494e+02   5.5016747e+02   5.2488964e+02   4.2169324e+02
   6.3503005e+02   5.7853914e+02   5.3306200e+02   5.1243457e+02   4.1884504e+02
   6.2654270e+02   5.8448228e+02   5.6655227e+02   5.4261533e+02   4.2302781e+02
   6.5043097e+02   5.9141799e+02   5.5550535e+02   5.3030225e+02   4.2231048e+02
   6.1273620e+02   5.5433223e+02   5.2715481e+02   5.2657201e+02   4.2316756e+02
   6.3201259e+02   6.1068765e+02   5.9464887e+02   5.5128042e+02   4.2320742e+02
   6.1378632e+02   5.5540249e+02   5.0331164e+02   5.0047977e+02   4.2116073e+02
   6.1273269e+02   5.5551279e+02   5.4856088e+02   5.4687959e+02   4.2321312e+02
   6.1288866e+02   5.5472919e+02   5.3101432e+02   5.3008728e+02   4.2315446e+02
   7.1150555e+02   6.1613112e+02   5.8832982e+02   5.4829470e+02   4.2316466e+02
   6.1253777e+02   5.5380121e+02   4.6904826e+02   4.6849466e+02   4.2122574e+02
   6.3232317e+02   5.9594171e+02   5.7881818e+02   5.4652338e+02   4.2313015e+02
   6.1257254e+02   5.5407328e+02   5.3303594e+02   5.3270917e+02   4.2320837e+02
   6.1717275e+02   5.6358104e+02   5.4015481e+02   5.3180621e+02   4.2276956e+02
   6.1650975e+02   5.6678306e+02   5.5378049e+02   5.4255119e+02   4.2307260e+02
   6.1245095e+02   5.5373114e+02   4.3238470e+02   4.2878869e+02   3.9519672e+02
   6.1242208e+02   5.5371296e+02   4.2365397e+02   4.2178324e+02   4.2126812e+02
   6.3799248e+02   5.7873887e+02   5.2762050e+02   5.0414306e+02   4.0542169e+02
