# Supplementary material for: Rethinking Colour Constancy
Source: PLoS One. 2015 Sep 10;10(9):e0135029. doi: 10.1371/journal.pone.0135029 (PMC4565710; doi:10.1371/journal.pone.0135029)
Supplement: S1 Dataset — (ZIP) [file pone.0135029.s002.zip › 5-TransitionMetamerReflectanceData/NtoB_20munsells/fiveTr_5.txt]

   4.5276490e+02   4.5299228e+02   5.0154185e+02   5.4289539e+02   5.8044290e+02
   4.5287407e+02   4.5499675e+02   5.1773251e+02   5.5839351e+02   5.8811480e+02
   4.5049533e+02   4.5268175e+02   5.1895152e+02   5.5999782e+02   5.8898779e+02
   4.7323405e+02   4.7710590e+02   5.3879845e+02   6.1597393e+02   6.7838549e+02
   5.0032985e+02   5.4199632e+02   5.7989996e+02   6.7574777e+02   7.0360630e+02
   4.3667363e+02   4.4013153e+02   5.3265424e+02   5.8698678e+02   6.0973595e+02
   4.9966324e+02   5.3047513e+02   5.4383400e+02   5.5776461e+02   5.8375992e+02
   4.6060848e+02   4.6337329e+02   5.3808543e+02   6.1259784e+02   6.4970396e+02
   4.9765550e+02   5.1909904e+02   5.4501144e+02   5.7981557e+02   5.9770602e+02
   4.4551434e+02   4.4773298e+02   5.1671631e+02   5.5723603e+02   5.8753563e+02
   4.1371465e+02   4.2663427e+02   5.3307594e+02   5.8836709e+02   6.1148378e+02
   5.0028011e+02   5.4099278e+02   5.7807644e+02   6.1906112e+02   6.2097520e+02
   4.3818592e+02   4.4145077e+02   5.3035038e+02   5.8072035e+02   6.0314211e+02
   5.0003710e+02   5.3710822e+02   5.7041537e+02   5.9832671e+02   6.0515716e+02
   4.6209122e+02   4.6487224e+02   5.3834012e+02   6.1520646e+02   6.6383108e+02
   4.4749830e+02   4.4753450e+02   5.0051177e+02   5.4221574e+02   5.8012729e+02
   4.9095715e+02   5.0245608e+02   5.4305025e+02   6.1847092e+02   6.9307125e+02
   4.2277508e+02   4.2979000e+02   5.3481957e+02   5.9416696e+02   6.1895125e+02
   5.0032899e+02   5.4196337e+02   5.7984398e+02   6.6356662e+02   6.6770395e+02
   4.4150328e+02   4.4464466e+02   5.3801356e+02   6.1377188e+02   6.5494531e+02
   4.6397209e+02   4.6663460e+02   5.3014191e+02   5.7950960e+02   6.0186551e+02
   4.9921999e+02   5.2635286e+02   5.4095624e+02   5.5956166e+02   5.8517425e+02
   4.4473612e+02   4.4728304e+02   5.2186593e+02   5.6430724e+02   5.9142535e+02
   4.9975056e+02   5.3365314e+02   5.6491489e+02   5.9530856e+02   6.0510450e+02
   4.1043175e+02   4.2629258e+02   5.3751124e+02   6.0926968e+02   6.4228644e+02
   4.3553423e+02   4.3922306e+02   5.3741192e+02   6.0802573e+02   6.3975523e+02
   4.4090219e+02   4.4118050e+02   5.0155718e+02   5.4291802e+02   5.8045756e+02
   4.9674323e+02   5.0320916e+02   5.0856668e+02   5.4420275e+02   5.8089277e+02
   4.5180785e+02   4.5457399e+02   5.3799052e+02   6.1271706e+02   6.5051099e+02
   4.9964952e+02   5.3088266e+02   5.4610981e+02   5.6027245e+02   5.8447766e+02
   4.9840412e+02   5.2144041e+02   5.3962186e+02   5.6463390e+02   5.8817495e+02
   5.0022791e+02   5.4002236e+02   5.7664604e+02   6.3405591e+02   6.3897080e+02
   4.0962606e+02   4.2606017e+02   5.3423483e+02   5.9211148e+02   6.1626090e+02
   5.0033456e+02   5.4209635e+02   5.8005254e+02   5.8878024e+02   5.8879734e+02
   4.8598599e+02   4.9400423e+02   5.3895190e+02   6.0114323e+02   6.2664147e+02
   4.9522235e+02   5.1145888e+02   5.4548567e+02   6.0148793e+02   6.2359536e+02
   4.5219359e+02   4.5496627e+02   5.3820317e+02   6.1507333e+02   6.6415655e+02
   4.9918055e+02   5.2851388e+02   5.5744913e+02   5.9024368e+02   6.0315800e+02
   4.6051846e+02   4.6317751e+02   5.3214947e+02   5.8491930e+02   6.0715532e+02
   5.0011765e+02   5.3823839e+02   5.7354211e+02   6.1623484e+02   6.2219469e+02
   4.6868947e+02   4.7188466e+02   5.3820956e+02   6.1175838e+02   6.4678508e+02
   4.3779918e+02   4.4078512e+02   5.2269824e+02   5.6569746e+02   5.9226431e+02
   4.9940267e+02   5.3037369e+02   5.6107799e+02   5.9704484e+02   6.0940919e+02
   5.0031635e+02   5.4145916e+02   5.5145061e+02   5.5223044e+02   5.8024318e+02
   5.0027611e+02   5.3893455e+02   5.4352983e+02   5.4690431e+02   5.8038209e+02
   4.7102080e+02   4.7443634e+02   5.3485452e+02   5.9224856e+02   6.1588451e+02
   4.5311438e+02   4.5586748e+02   5.3685818e+02   6.0305713e+02   6.3137318e+02
   5.0028380e+02   5.4107451e+02   5.7787551e+02   6.0334367e+02   6.0517606e+02
   4.2316771e+02   4.2382147e+02   5.0132447e+02   5.4276549e+02   5.8038823e+02
   4.6147234e+02   4.6424876e+02   5.3837177e+02   6.1569817e+02   6.9214791e+02
   4.9260920e+02   5.0551246e+02   5.4192984e+02   5.9863868e+02   6.2134092e+02
   4.6042026e+02   4.6318602e+02   5.3834421e+02   6.1557583e+02   6.7697917e+02
   4.1295950e+02   4.2669067e+02   5.3778142e+02   6.1193670e+02   6.4866717e+02
   4.6963797e+02   4.7293685e+02   5.3761800e+02   6.0599531e+02   6.3549849e+02
   5.0032810e+02   5.4195766e+02   5.7980982e+02   6.2200584e+02   6.2227919e+02
   5.0013104e+02   5.3252694e+02   5.3644928e+02   5.4631065e+02   5.8075530e+02
   4.3140808e+02   4.3571839e+02   5.3812134e+02   6.1544800e+02   7.0403504e+02
   4.3373682e+02   4.3706114e+02   5.2115051e+02   5.6330422e+02   5.9088205e+02
   4.5814470e+02   4.6039495e+02   5.2101239e+02   5.6277513e+02   5.9047199e+02
   4.7941686e+02   4.8446850e+02   5.3583778e+02   5.9330379e+02   6.1684752e+02
   4.3095516e+02   4.3435040e+02   5.1747846e+02   5.5826854e+02   5.8811720e+02
   4.5338723e+02   4.5598237e+02   5.2935978e+02   5.7810436e+02   6.0080155e+02
   4.4795298e+02   4.5074156e+02   5.3368432e+02   5.8989368e+02   6.1328748e+02
   4.9499753e+02   5.0984074e+02   5.3508606e+02   5.7214980e+02   5.9411278e+02
   4.7612913e+02   4.7990780e+02   5.2423675e+02   5.6670992e+02   5.9251051e+02
   5.0025391e+02   5.4045893e+02   5.6632419e+02   5.7041426e+02   5.8269152e+02
   4.7131880e+02   4.7463411e+02   5.3008851e+02   5.7874384e+02   6.0108087e+02
   4.3835148e+02   4.4039765e+02   5.1146420e+02   5.5136266e+02   5.8455352e+02
   5.0027155e+02   5.4024546e+02   5.5165560e+02   5.5396709e+02   5.8065231e+02
   4.4764115e+02   4.4867982e+02   5.0625769e+02   5.4646380e+02   5.8214086e+02
   4.5607157e+02   4.5878745e+02   5.3753044e+02   6.0779869e+02   6.3900319e+02
   4.4793674e+02   4.5079621e+02   5.3789597e+02   6.1203496e+02   6.4853500e+02
   4.9918989e+02   5.2832546e+02   5.5370145e+02   5.7924852e+02   5.9447193e+02
   4.1737397e+02   4.2760580e+02   5.3500921e+02   5.9491153e+02   6.1993540e+02
   4.4882373e+02   4.5165442e+02   5.3818606e+02   6.1520436e+02   6.6744245e+02
   5.0029667e+02   5.4132000e+02   5.7664229e+02   5.8509756e+02   5.8786529e+02
   4.3595948e+02   4.3951629e+02   5.3359391e+02   5.8983294e+02   6.1329034e+02
   4.7464841e+02   4.7873673e+02   5.3719883e+02   6.0140684e+02   6.2821547e+02
   5.0022859e+02   5.3969420e+02   5.5666759e+02   5.6022301e+02   5.8147758e+02
   4.3728881e+02   4.4077728e+02   5.3649176e+02   6.0154332e+02   6.2922385e+02
   4.5930753e+02   4.6000220e+02   5.0434077e+02   5.4488703e+02   5.8136406e+02
   4.5723872e+02   4.5974070e+02   5.2769371e+02   5.7439203e+02   5.9788576e+02
   4.3212092e+02   4.3626934e+02   5.3580056e+02   5.9816669e+02   6.2436106e+02
   4.9051022e+02   5.0154062e+02   5.4078931e+02   6.0052617e+02   6.2469981e+02
   5.0033423e+02   5.4208445e+02   5.8004008e+02   6.1248939e+02   6.1252218e+02
   4.1075080e+02   4.2585007e+02   5.2882964e+02   5.7732058e+02   6.0029914e+02
   4.2350161e+02   4.2565845e+02   5.0424392e+02   5.4490952e+02   5.8140824e+02
   4.9840271e+02   5.1700157e+02   5.2714632e+02   5.5239197e+02   5.8362460e+02
   5.0033113e+02   5.4201256e+02   5.7986077e+02   6.0133289e+02   6.0149933e+02
   5.0021872e+02   5.3985444e+02   5.6748386e+02   5.7387703e+02   5.8449549e+02
   5.0028346e+02   5.4106715e+02   5.7139643e+02   5.7537289e+02   5.8318858e+02
   4.2510438e+02   4.2511624e+02   5.0035566e+02   5.4211518e+02   5.8008052e+02
   5.0018356e+02   5.3926775e+02   5.7489744e+02   6.0980346e+02   6.1449775e+02
   4.4047257e+02   4.4331195e+02   5.2423939e+02   5.6823018e+02   5.9380177e+02
   3.9271069e+02   4.1634151e+02   5.0422167e+02   5.4489827e+02   5.8140559e+02
   5.0033423e+02   5.4208947e+02   5.7029147e+02   5.7032955e+02   5.8010066e+02
   4.3690995e+02   4.3724590e+02   5.0165926e+02   5.4299140e+02   5.8049293e+02
   4.5240782e+02   4.5320861e+02   5.0496611e+02   5.4540585e+02   5.8162273e+02
   4.0742160e+02   4.2578155e+02   5.3256777e+02   5.8687860e+02   6.0966142e+02
   4.8089297e+02   4.8658883e+02   5.3957739e+02   6.1641883e+02   6.7294762e+02
   5.0024832e+02   5.4026534e+02   5.6215820e+02   5.6570368e+02   5.8192405e+02
   4.1457269e+02   4.2695620e+02   5.3624325e+02   6.0046215e+02   6.2767841e+02
   4.5512979e+02   4.5747862e+02   5.2303789e+02   5.6600362e+02   5.9236315e+02
   5.0025893e+02   5.4060469e+02   5.7647666e+02   5.9652740e+02   5.9919292e+02
   4.9949956e+02   5.2862982e+02   5.4196904e+02   5.5781960e+02   5.8413418e+02
   4.9912102e+02   5.2722693e+02   5.4824982e+02   5.7013282e+02   5.8950784e+02
   4.0083457e+02   4.2253456e+02   5.1306834e+02   5.5314209e+02   5.8547002e+02
   5.0026935e+02   5.4077960e+02   5.7792668e+02   6.5104738e+02   6.6201931e+02
   4.5934690e+02   4.6005367e+02   5.0441789e+02   5.4494582e+02   5.8139176e+02
   4.6172488e+02   4.6349401e+02   5.1298025e+02   5.5272531e+02   5.8514530e+02
   4.4910332e+02   4.5185269e+02   5.3384912e+02   5.9039409e+02   6.1390773e+02
   3.9482919e+02   4.2514494e+02   5.2870558e+02   5.7705033e+02   6.0008531e+02
   5.0019153e+02   5.3940006e+02   5.7577760e+02   6.4460371e+02   6.5836690e+02
   4.2783186e+02   4.3285953e+02   5.3531384e+02   5.9607577e+02   6.2147078e+02
   4.6073186e+02   4.6318335e+02   5.2496303e+02   5.6910089e+02   5.9422267e+02
   4.9220276e+02   4.9304765e+02   5.0166731e+02   5.4257431e+02   5.8026931e+02
   4.9874157e+02   5.2050080e+02   5.3191847e+02   5.5467914e+02   5.8417079e+02
   4.9901593e+02   5.2730417e+02   5.5628439e+02   5.9083072e+02   6.0432887e+02
   4.8232831e+02   4.8861190e+02   5.3911028e+02   6.0863742e+02   6.3864843e+02
   4.9910043e+02   5.2127393e+02   5.2995591e+02   5.5138101e+02   5.8291643e+02
   5.0029580e+02   5.4127710e+02   5.6772718e+02   5.6991151e+02   5.8150930e+02
   4.4023811e+02   4.4034232e+02   5.0077161e+02   5.4238787e+02   5.8020857e+02
   4.4573741e+02   4.4865855e+02   5.3594329e+02   5.9852546e+02   6.2477530e+02
   4.6890792e+02   4.6894341e+02   5.0050190e+02   5.4220313e+02   5.8011998e+02
   4.5526450e+02   4.5791421e+02   5.3319907e+02   5.8816935e+02   6.1102768e+02
   3.9031157e+02   3.9196765e+02   5.0034676e+02   5.4210918e+02   5.8007774e+02
   4.4075319e+02   4.4335350e+02   5.1990597e+02   5.6142343e+02   5.8980742e+02
   4.9996669e+02   5.3615790e+02   5.7100588e+02   6.3108893e+02   6.4363878e+02
   4.6487800e+02   4.6773589e+02   5.3845990e+02   6.1592560e+02   7.3714478e+02
   3.9351821e+02   4.2562419e+02   5.3644337e+02   6.0154752e+02   6.2930974e+02
   5.0033092e+02   5.4201993e+02   5.7990606e+02   6.0941403e+02   6.0956998e+02
   4.9927162e+02   5.2701264e+02   5.4208835e+02   5.6026843e+02   5.8531482e+02
   4.0520175e+02   4.0654903e+02   5.0048577e+02   5.4220090e+02   5.8012128e+02
   4.3258848e+02   4.3347174e+02   5.0342250e+02   5.4427274e+02   5.8110027e+02
   4.2049080e+02   4.2246633e+02   5.0286071e+02   5.4386227e+02   5.8090831e+02
   3.8071662e+02   3.9077656e+02   5.0036295e+02   5.4211988e+02   5.8008245e+02
   4.1468131e+02   4.2600756e+02   5.2263412e+02   5.6568768e+02   5.9229153e+02
   4.8134225e+02   4.8659933e+02   5.2741585e+02   5.7117422e+02   5.9511237e+02
   4.9888615e+02   5.2648361e+02   5.5747775e+02   6.0081968e+02   6.1630890e+02
   4.9888163e+02   5.2622656e+02   5.5342924e+02   5.8482235e+02   5.9936212e+02
   5.0023252e+02   5.4010828e+02   5.7678962e+02   6.3495793e+02   6.3985922e+02
   4.4846277e+02   4.5108675e+02   5.2782183e+02   5.7486689e+02   5.9830951e+02
   4.9829976e+02   5.2263121e+02   5.5023264e+02   5.8592615e+02   6.0155845e+02
   4.3053780e+02   4.3440757e+02   5.2286274e+02   5.6601283e+02   5.9246856e+02
   4.1816616e+02   4.2794486e+02   5.3781817e+02   6.1230005e+02   6.4975495e+02
   5.0017056e+02   5.3906928e+02   5.7528703e+02   6.4473639e+02   6.6261764e+02
   4.7994465e+02   4.8246155e+02   5.0954173e+02   5.4852602e+02   5.8297853e+02
   4.3566955e+02   4.3933360e+02   5.3697682e+02   6.0458246e+02   6.3394917e+02
   4.1086282e+02   4.2059604e+02   5.0695428e+02   5.4712402e+02   5.8249098e+02
   4.4583041e+02   4.4875103e+02   5.3622925e+02   5.9991431e+02   6.2674432e+02
   4.9814274e+02   5.1277088e+02   5.1998833e+02   5.4817893e+02   5.8226511e+02
   4.3448977e+02   4.3765197e+02   5.2009748e+02   5.6174335e+02   5.9000100e+02
   4.5070149e+02   4.5341611e+02   5.3481570e+02   5.9367782e+02   6.1815859e+02
   4.9863829e+02   5.2494299e+02   5.5761182e+02   6.1865873e+02   6.3928523e+02
   4.8510131e+02   4.9168750e+02   5.2559984e+02   5.6660149e+02   5.9211065e+02
   5.0032073e+02   5.1438579e+02   5.1442415e+02   5.4212997e+02   5.8008340e+02
   4.6102019e+02   4.6366176e+02   5.3116348e+02   5.8221587e+02   6.0434325e+02
   4.2801082e+02   4.3305499e+02   5.3809358e+02   6.1522968e+02   6.7336933e+02
   4.9172012e+02   5.0368148e+02   5.3993366e+02   5.9314421e+02   6.1465682e+02
   5.0029188e+02   5.4120980e+02   5.7860731e+02   6.5051958e+02   6.5617641e+02
   4.5399467e+02   4.5670075e+02   5.3489515e+02   5.9384692e+02   6.1834211e+02
   4.4203048e+02   4.4316800e+02   5.0627396e+02   5.4650074e+02   5.8216738e+02
   4.8082112e+02   4.8590078e+02   5.2751882e+02   5.7152906e+02   5.9537003e+02
   3.9997123e+02   4.2295053e+02   5.1445811e+02   5.5470101e+02   5.8626809e+02
   4.6388792e+02   4.6671061e+02   5.3841128e+02   6.1563157e+02   6.7594268e+02
   4.3078653e+02   4.3519246e+02   5.3760746e+02   6.0994451e+02   6.4362636e+02
   4.7412413e+02   4.7740470e+02   5.2105292e+02   5.6201316e+02   5.8985986e+02
   4.8167825e+02   4.8632958e+02   5.1994353e+02   5.5937047e+02   5.8827237e+02
   4.9988003e+02   5.3511423e+02   5.6698687e+02   5.9558814e+02   6.0421655e+02
   4.9900707e+02   5.2662574e+02   5.4934008e+02   5.7353686e+02   5.9152678e+02
   4.8470860e+02   4.9163005e+02   5.3102165e+02   5.7705547e+02   5.9914852e+02
   4.9009598e+02   5.0089708e+02   5.4251737e+02   6.1822692e+02   7.0103550e+02
   5.0023682e+02   5.4018620e+02   5.7664544e+02   6.1607140e+02   6.1928662e+02
   4.4474724e+02   4.4759086e+02   5.2990853e+02   5.7955570e+02   6.0208451e+02
   4.3287781e+02   4.3348497e+02   5.0241989e+02   5.4353326e+02   5.8074972e+02
   4.3835658e+02   4.4040948e+02   5.1152028e+02   5.5142088e+02   5.8458224e+02
   4.1357676e+02   4.1563262e+02   5.0129867e+02   5.4274893e+02   5.8038107e+02
   4.9837721e+02   5.2238851e+02   5.4500923e+02   5.7310932e+02   5.9242370e+02
   4.4909584e+02   4.5191253e+02   5.3799194e+02   6.1298361e+02   6.5152372e+02
   4.4358629e+02   4.4656307e+02   5.3334837e+02   5.8894085e+02   6.1211601e+02
   4.3890903e+02   4.4228076e+02   5.3793210e+02   6.1300156e+02   6.5188376e+02
   4.0894252e+02   4.2615773e+02   5.3806213e+02   6.1506667e+02   6.6793205e+02
   3.9616069e+02   4.2565442e+02   5.3680766e+02   6.0372508e+02   6.3268018e+02
   4.4700550e+02   4.4966567e+02   5.2760245e+02   5.7444065e+02   5.9799919e+02
   5.0014950e+02   5.3077284e+02   5.3346260e+02   5.4499115e+02   5.8059468e+02
   5.0032708e+02   5.4193088e+02   5.7978255e+02   6.4114660e+02   6.4166928e+02
   4.8348842e+02   4.8994309e+02   5.3204782e+02   5.8010978e+02   6.0171299e+02
   4.5423662e+02   4.5425743e+02   5.0044168e+02   5.4216963e+02   5.8010564e+02
   5.0004166e+02   5.3685863e+02   5.5932410e+02   5.6914172e+02   5.8524454e+02
   4.6312204e+02   4.6536838e+02   5.1983606e+02   5.6094224e+02   5.8941621e+02
   4.5970995e+02   4.6245992e+02   5.3812140e+02   6.1314669e+02   6.5158299e+02
   4.4289802e+02   4.4593457e+02   5.3528107e+02   5.9569526e+02   6.2088218e+02
   4.3404367e+02   4.3426491e+02   5.0109804e+02   5.4260811e+02   5.8031281e+02
   4.3808075e+02   4.4140470e+02   5.3212111e+02   5.8544056e+02   6.0794293e+02
   4.8752840e+02   4.8938331e+02   5.0419625e+02   5.4405062e+02   5.8090127e+02
   4.5100002e+02   4.5371961e+02   5.3523323e+02   5.9525609e+02   6.2022360e+02
   4.7051495e+02   4.7393981e+02   5.3865498e+02   6.1596250e+02   6.9622010e+02
   5.0020530e+02   5.3961869e+02   5.6650005e+02   5.7309272e+02   5.8447589e+02
   4.1304317e+02   4.1390884e+02   5.0068460e+02   5.4233265e+02   5.8018350e+02
   4.9679562e+02   5.1609770e+02   5.4739504e+02   5.9549492e+02   6.1449363e+02
   5.0026426e+02   5.3779153e+02   5.4152611e+02   5.4604043e+02   5.8039858e+02
   3.9329077e+02   4.0836480e+02   5.0114277e+02   5.4264270e+02   5.8033094e+02
   4.0262933e+02   4.2144482e+02   5.1019820e+02   5.5013529e+02   5.8397112e+02
   4.9870433e+02   5.2464542e+02   5.4845222e+02   5.7594425e+02   5.9354779e+02
   4.3838016e+02   4.4172507e+02   5.3399515e+02   5.9110865e+02   6.1489410e+02
   5.0032954e+02   5.4197842e+02   5.7979720e+02   6.0404066e+02   6.0427429e+02
   4.2497782e+02   4.2696989e+02   5.0453457e+02   5.4513501e+02   5.8151638e+02
   4.9408092e+02   5.0847801e+02   5.4090840e+02   5.8894844e+02   6.0858433e+02
   4.4944862e+02   4.5218632e+02   5.3400186e+02   5.9088786e+02   6.1452955e+02
   4.5362174e+02   4.5606522e+02   5.2471367e+02   5.6885089e+02   5.9412323e+02
   4.9477569e+02   5.1028212e+02   5.4406547e+02   5.9754131e+02   6.1883096e+02
   5.0025708e+02   5.4054121e+02   5.7711620e+02   6.1057792e+02   6.1335424e+02
   5.0012556e+02   5.3835477e+02   5.7422014e+02   6.4164151e+02   6.5758584e+02
   4.1809699e+02   4.2668895e+02   5.2002996e+02   5.6170445e+02   5.9000074e+02
   4.1644602e+02   4.1723362e+02   5.0081572e+02   5.4242067e+02   5.8022544e+02
   4.7834938e+02   4.8215609e+02   5.2006303e+02   5.6011600e+02   5.8875151e+02
   4.6839562e+02   4.7055906e+02   5.1497722e+02   5.5474176e+02   5.8611180e+02
   4.2121204e+02   4.2514795e+02   5.0704905e+02   5.4719970e+02   5.8252524e+02
   4.2071048e+02   4.2890567e+02   5.3791880e+02   6.1337854e+02   6.5357078e+02
   4.7364770e+02   4.7734180e+02   5.3003379e+02   5.7829616e+02   6.0065184e+02
   4.4779839e+02   4.5016406e+02   5.2078290e+02   5.6262042e+02   5.9044825e+02
   4.3740227e+02   4.3991417e+02   5.1538478e+02   5.5570824e+02   5.8676172e+02
   4.5415564e+02   4.5671139e+02   5.2849577e+02   5.7617316e+02   5.9926101e+02
   4.4553654e+02   4.4743309e+02   5.1278219e+02   5.5271602e+02   5.8521153e+02
   4.1265641e+02   4.2663399e+02   5.3771859e+02   6.1128020e+02   6.4686992e+02
   4.7435227e+02   4.7487929e+02   5.0242077e+02   5.4338995e+02   5.8064890e+02
   4.5038276e+02   4.5300491e+02   5.3029444e+02   5.8036879e+02   6.0275752e+02
   4.2064462e+02   4.2887941e+02   5.3799309e+02   6.1420811e+02   6.5781878e+02
   4.2504436e+02   4.2519799e+02   5.0060370e+02   5.4227839e+02   5.8015768e+02
   4.9148671e+02   5.0219856e+02   5.2974026e+02   5.6884567e+02   5.9287885e+02
   4.6847410e+02   4.7164868e+02   5.3857360e+02   6.1598242e+02   7.1572111e+02
   4.6140634e+02   4.6395228e+02   5.2761032e+02   5.7408049e+02   5.9761247e+02
   4.4843275e+02   4.5020122e+02   5.1234250e+02   5.5221885e+02   5.8495353e+02
   4.5914113e+02   4.6188281e+02   5.3834691e+02   6.1581951e+02   7.6060427e+02
   4.9985215e+02   5.3477922e+02   5.6926223e+02   6.3500700e+02   6.5708453e+02
   4.0808862e+02   4.2602262e+02   5.3638119e+02   6.0120239e+02   6.2878580e+02
   4.9012042e+02   4.9425112e+02   5.0827105e+02   5.4615664e+02   5.8178822e+02
   4.2685843e+02   4.2924309e+02   5.0692730e+02   5.4708852e+02   5.8246803e+02
   4.4947029e+02   4.5220036e+02   5.3365672e+02   5.8976404e+02   6.1310878e+02
   4.2049643e+02   4.2784140e+02   5.2149915e+02   5.6388882e+02   5.9123631e+02
   5.0032578e+02   5.4190351e+02   5.7972872e+02   6.3360554e+02   6.3406542e+02
   4.1859888e+02   4.2771473e+02   5.2947203e+02   5.7875728e+02   6.0147616e+02
   4.4902222e+02   4.5153315e+02   5.2504594e+02   5.6953058e+02   5.9458185e+02
   4.2760710e+02   4.2768905e+02   5.0052109e+02   5.4222376e+02   5.8013172e+02
   4.8845355e+02   4.9779053e+02   5.3670448e+02   5.8856689e+02   6.0978561e+02
   4.6151795e+02   4.6425132e+02   5.3547749e+02   5.9569629e+02   6.2065438e+02
   4.4695468e+02   4.4983194e+02   5.3687889e+02   6.0352027e+02   6.3218049e+02
   4.7059059e+02   4.7402513e+02   5.3863638e+02   6.1570817e+02   6.6943288e+02
   5.0032000e+02   5.4178500e+02   5.7950587e+02   6.2504728e+02   6.2564860e+02
   4.4754559e+02   4.5042208e+02   5.3821505e+02   6.1564149e+02   7.2674566e+02
   4.1790914e+02   4.2787195e+02   5.3806748e+02   6.1508598e+02   6.6828280e+02
   4.3869325e+02   4.4197967e+02   5.3267793e+02   5.8702861e+02   6.0977637e+02
   4.1704161e+02   4.1911571e+02   5.0191489e+02   5.4317872e+02   5.8058447e+02
   4.1150661e+02   4.1766588e+02   5.0342966e+02   5.4428938e+02   5.8111295e+02
   4.2547420e+02   4.2698940e+02   5.0353273e+02   5.4436252e+02   5.8114545e+02
   4.3300159e+02   4.3700646e+02   5.3528947e+02   5.9591394e+02   6.2123166e+02
   5.0025369e+02   5.4009255e+02   5.5529799e+02   5.5808343e+02   5.8104800e+02
   4.5869822e+02   4.6039434e+02   5.1253298e+02   5.5229871e+02   5.8494969e+02
   4.6085777e+02   4.6362903e+02   5.3834923e+02   6.1555852e+02   6.7513341e+02
   5.0033174e+02   5.4203550e+02   5.6659840e+02   5.6675065e+02   5.8016614e+02
   4.9962421e+02   5.3026166e+02   5.4432343e+02   5.5871582e+02   5.8410745e+02
   4.9947746e+02   5.2676628e+02   5.3698806e+02   5.5372818e+02   5.8310257e+02
   4.6425158e+02   4.6534999e+02   5.0691806e+02   5.4687754e+02   5.8229700e+02
   5.0033237e+02   5.4204089e+02   5.7991060e+02   5.9715929e+02   5.9728490e+02
   4.1574602e+02   4.2197986e+02   5.0655704e+02   5.4678269e+02   5.8232213e+02
   4.9659519e+02   5.1539282e+02   5.4678758e+02   5.9504199e+02   6.1416763e+02
   4.3725504e+02   4.3786088e+02   5.0284428e+02   5.4383745e+02   5.8089202e+02
   4.6155283e+02   4.6427964e+02   5.3507899e+02   5.9413564e+02   6.1860848e+02
   4.5644417e+02   4.5916747e+02   5.3817259e+02   6.1420673e+02   6.5636651e+02
   4.2230671e+02   4.2964375e+02   5.3777479e+02   6.1179478e+02   6.4822891e+02
   4.8924639e+02   4.9336745e+02   5.0873019e+02   5.4664080e+02   5.8201116e+02
   5.0033244e+02   5.4204495e+02   5.7991374e+02   5.9598019e+02   5.9610287e+02
   4.4003555e+02   4.4247356e+02   5.1653003e+02   5.5705620e+02   5.8745760e+02
   5.0025406e+02   5.3973404e+02   5.5065653e+02   5.5356713e+02   5.8076174e+02
   4.5713265e+02   4.5976398e+02   5.3275510e+02   5.8679529e+02   6.0933783e+02
   4.9939017e+02   5.3020193e+02   5.5916500e+02   5.8946466e+02   6.0158181e+02
   4.9958548e+02   5.3203252e+02   5.6576561e+02   6.3078005e+02   6.5391337e+02
   4.5828355e+02   4.5863847e+02   5.0227867e+02   5.4339059e+02   5.8066882e+02
   4.2024358e+02   4.2869728e+02   5.3756722e+02   6.0974239e+02   6.4324646e+02
   5.0021399e+02   5.0773922e+02   5.0792690e+02   5.4218123e+02   5.8010310e+02
   4.1583370e+02   4.2729236e+02   5.3758498e+02   6.0994282e+02   6.4368975e+02
   3.8676339e+02   4.0461195e+02   5.0071902e+02   5.4235598e+02   5.8019486e+02
   4.4254772e+02   4.4272642e+02   5.0115708e+02   5.4264456e+02   5.8032874e+02
   4.0377142e+02   4.2529821e+02   5.2873080e+02   5.7710462e+02   6.0012785e+02
   4.9733702e+02   5.1839144e+02   5.5222395e+02   6.2352762e+02   7.0580601e+02
   4.3304944e+02   4.3700740e+02   5.3367734e+02   5.9013567e+02   6.1368468e+02
   4.0900101e+02   4.0965390e+02   5.0045789e+02   5.4218251e+02   5.8011239e+02
   4.9934105e+02   5.2986389e+02   5.6133663e+02   6.0216731e+02   6.1574483e+02
   4.2908262e+02   4.2960915e+02   5.0175775e+02   5.4306425e+02   5.8052876e+02
   4.9534696e+02   5.0224331e+02   5.1007333e+02   5.4548947e+02   5.8142242e+02
   4.9878632e+02   5.2113996e+02   5.3295226e+02   5.5528948e+02   5.8432912e+02
   4.4608915e+02   4.4898933e+02   5.3585071e+02   5.9808165e+02   6.2415068e+02
   4.3838717e+02   4.3840279e+02   5.0039734e+02   5.4214220e+02   5.8009328e+02
   4.4150128e+02   4.4197737e+02   5.0253303e+02   5.4360548e+02   5.8078083e+02
   4.4276026e+02   4.4309702e+02   5.0192340e+02   5.4317045e+02   5.8057558e+02
   4.6440463e+02   4.6457622e+02   5.0122858e+02   5.4266782e+02   5.8033223e+02
   4.1386838e+02   4.1744281e+02   5.0229778e+02   5.4345280e+02   5.8071455e+02
   5.0032621e+02   5.4191786e+02   5.7976987e+02   6.6670452e+02   6.8289659e+02
   4.1652572e+02   4.1679721e+02   5.0049511e+02   5.4220682e+02   5.8012401e+02
   4.2183314e+02   4.2522935e+02   5.0619505e+02   5.4647558e+02   5.8216965e+02
   4.3106353e+02   4.3106868e+02   5.0034979e+02   5.4211121e+02   5.8007864e+02
   4.0864081e+02   4.0924664e+02   5.0043916e+02   5.4216999e+02   5.8010651e+02
   4.9974003e+02   5.3354528e+02   5.6509509e+02   5.9705106e+02   6.0707884e+02
   4.9969190e+02   5.3304732e+02   5.6424610e+02   5.9603054e+02   6.0635340e+02
   4.4322869e+02   4.4630374e+02   5.3818583e+02   6.1562706e+02   7.7999910e+02
   4.5191618e+02   4.5468700e+02   5.3824695e+02   6.1560962e+02   7.0551471e+02
   3.8511918e+02   3.8773681e+02   5.0034485e+02   5.4210806e+02   5.8007715e+02
   5.0023620e+02   5.3267687e+02   5.3448793e+02   5.4402257e+02   5.8036780e+02
   4.4000967e+02   4.4273542e+02   5.2103848e+02   5.6308865e+02   5.9074351e+02
   4.3601508e+02   4.3918121e+02   5.2331382e+02   5.6671580e+02   5.9288028e+02
   4.2459995e+02   4.3067498e+02   5.3201302e+02   5.8525758e+02   6.0778124e+02
   4.6187427e+02   4.6321930e+02   5.0891456e+02   5.4865762e+02   5.8316249e+02
   5.0016957e+02   5.3905863e+02   5.7528066e+02   6.4581053e+02   6.7510477e+02
   4.0863812e+02   4.2604336e+02   5.3584646e+02   5.9851890e+02   6.2489809e+02
   4.9910344e+02   5.2803446e+02   5.5972032e+02   6.0551558e+02   6.2066478e+02
   4.5914611e+02   4.6168476e+02   5.2846560e+02   5.7595562e+02   5.9904745e+02
   4.5476969e+02   4.5708407e+02   5.2207385e+02   5.6447247e+02   5.9146623e+02
   4.4898340e+02   4.5170066e+02   5.3207640e+02   5.8511192e+02   6.0750281e+02
   4.3201734e+02   4.3546286e+02   5.1984575e+02   5.6139800e+02   5.8981426e+02
   4.9967939e+02   5.3291997e+02   5.6426310e+02   5.9702757e+02   6.0755101e+02
   4.9900655e+02   5.2423826e+02   5.3833122e+02   5.5868837e+02   5.8520219e+02
   5.0031589e+02   5.2258385e+02   5.2269775e+02   5.4221104e+02   5.8010269e+02
   4.5014161e+02   4.5282492e+02   5.3260160e+02   5.8657897e+02   6.0916317e+02
   4.9988399e+02   5.3514588e+02   5.6616247e+02   5.9139099e+02   6.0021068e+02
   4.4207372e+02   4.4502675e+02   5.3050108e+02   5.8104328e+02   6.0341713e+02
   4.7864065e+02   4.8306465e+02   5.2731506e+02   5.7170183e+02   5.9557184e+02
   4.2153861e+02   4.2188185e+02   5.0076332e+02   5.4238500e+02   5.8020825e+02
   5.0031519e+02   5.4168249e+02   5.7905145e+02   5.9940215e+02   6.0018209e+02
   3.8824819e+02   4.2391812e+02   5.1913321e+02   5.6045945e+02   5.8931810e+02
   4.7843426e+02   4.8272864e+02   5.2603235e+02   5.6936900e+02   5.9407720e+02
   5.0017282e+02   5.3909831e+02   5.7192494e+02   5.8793322e+02   5.9366043e+02
   4.5358072e+02   4.5626470e+02   5.3325764e+02   5.8840347e+02   6.1134140e+02
   4.9789513e+02   5.1872670e+02   5.3764103e+02   5.6522695e+02   5.8892173e+02
   4.7763106e+02   4.8182122e+02   5.2702690e+02   5.7136455e+02   5.9537949e+02
   4.9944694e+02   5.3076574e+02   5.6255293e+02   6.0330462e+02   6.1639829e+02
   4.9737826e+02   5.0670984e+02   5.1223366e+02   5.4522147e+02   5.8125922e+02
   4.0919925e+02   4.2618221e+02   5.3809692e+02   6.1545856e+02   7.1404877e+02
   4.3694762e+02   4.3812180e+02   5.0553471e+02   5.4591105e+02   5.8188531e+02
   5.0026436e+02   5.2826811e+02   5.2899465e+02   5.4285998e+02   5.8022920e+02
   4.4478157e+02   4.4769284e+02   5.3265243e+02   5.8685140e+02   6.0952859e+02
   5.0005759e+02   5.3736074e+02   5.7217431e+02   6.1448362e+02   6.2152543e+02
   4.5982024e+02   4.6254950e+02   5.3653927e+02   6.0076045e+02   6.2777641e+02
   4.5971265e+02   4.6244702e+02   5.3702318e+02   6.0358434e+02   6.3206335e+02
   4.9947544e+02   5.2312462e+02   5.2973859e+02   5.4910924e+02   5.8204314e+02
   4.2651010e+02   4.3166496e+02   5.2792071e+02   5.7531165e+02   5.9872410e+02
   4.9891443e+02   5.2277569e+02   5.3552845e+02   5.5672357e+02   5.8466533e+02
   4.6319960e+02   4.6360566e+02   5.0253086e+02   5.4354825e+02   5.8073638e+02
   4.1886525e+02   4.2784187e+02   5.3001353e+02   5.8002849e+02   6.0257049e+02
   3.8081316e+02   4.2276885e+02   5.1422709e+02   5.5443777e+02   5.8613290e+02
   4.4055642e+02   4.4377127e+02   5.3809167e+02   6.1470732e+02   6.6112207e+02
   4.8157042e+02   4.8243814e+02   5.0288310e+02   5.4355294e+02   5.8070632e+02
   5.0028718e+02   5.4111830e+02   5.7847331e+02   6.5613837e+02   7.0838269e+02
   4.5242061e+02   4.5515004e+02   5.3525715e+02   5.9529582e+02   6.2025926e+02
   4.5220484e+02   4.5222725e+02   5.0045092e+02   5.4217557e+02   5.8010846e+02
   4.9847113e+02   5.2282423e+02   5.4473093e+02   5.7171242e+02   5.9150624e+02
   4.5617552e+02   4.5867713e+02   5.2760607e+02   5.7424471e+02   5.9778589e+02
   4.2015813e+02   4.2470706e+02   5.0763348e+02   5.4771371e+02   5.8277846e+02
   4.9954716e+02   5.3164253e+02   5.6187994e+02   5.9340513e+02   6.0453106e+02
   4.9588921e+02   5.1305326e+02   5.4350622e+02   5.8868218e+02   6.0720416e+02
   4.9752552e+02   5.1919383e+02   5.5280175e+02   6.2264912e+02   6.5835311e+02
   4.4382071e+02   4.4441854e+02   5.0329711e+02   5.4416108e+02   5.8104148e+02
   4.2487969e+02   4.2508730e+02   5.0069371e+02   5.4233865e+02   5.8018625e+02
   4.2644855e+02   4.3164176e+02   5.2825818e+02   5.7603251e+02   5.9927475e+02
   5.0012517e+02   5.3814859e+02   5.6100012e+02   5.6875630e+02   5.8429017e+02
   4.5763681e+02   4.5838638e+02   5.0469154e+02   5.4516437e+02   5.8149814e+02
   4.9129142e+02   5.0221019e+02   5.3239756e+02   5.7401732e+02   5.9618291e+02
   4.5482177e+02   4.5745909e+02   5.3228824e+02   5.8554034e+02   6.0792272e+02
   4.3671683e+02   4.3768650e+02   5.0445035e+02   5.4505338e+02   5.8147125e+02
   4.5981971e+02   4.6028404e+02   5.0291370e+02   5.4383319e+02   5.8087195e+02
   4.2426036e+02   4.2990453e+02   5.2234981e+02   5.6521299e+02   5.9200347e+02
   5.0030529e+02   5.4148885e+02   5.7787094e+02   5.8889814e+02   5.9061382e+02
   3.8034076e+02   4.2530100e+02   5.3117935e+02   5.8301136e+02   6.0538112e+02
   4.7512278e+02   4.7832833e+02   5.1838368e+02   5.5833058e+02   5.8787376e+02
   4.7445290e+02   4.7846932e+02   5.3561958e+02   5.9426466e+02   6.1839766e+02
   5.0033279e+02   5.4199981e+02   5.4872991e+02   5.4884421e+02   5.8009035e+02
   4.4502299e+02   4.4633479e+02   5.0769967e+02   5.4770788e+02   5.8275185e+02
   4.3829467e+02   4.4037211e+02   5.1170058e+02   5.5160904e+02   5.8467556e+02
   4.9919128e+02   5.2649210e+02   5.4217739e+02   5.6116289e+02   5.8575696e+02
   4.3500160e+02   4.3741781e+02   5.1251163e+02   5.5248657e+02   5.8511896e+02
   4.9975255e+02   5.3367119e+02   5.6754194e+02   6.2392235e+02   6.3712058e+02
   4.5218398e+02   4.5493524e+02   5.3671658e+02   6.0226082e+02   6.3016236e+02
   4.9840578e+02   5.2356750e+02   5.5637082e+02   6.1937316e+02   6.4196528e+02
   4.6897209e+02   4.7182333e+02   5.2513019e+02   5.6897748e+02   5.9404459e+02
   4.9966487e+02   5.3277893e+02   5.6610135e+02   6.1638586e+02   6.2858704e+02
   5.0033061e+02   5.4200424e+02   5.7984567e+02   6.0220154e+02   6.0238327e+02
   4.4375007e+02   4.4676664e+02   5.3561714e+02   5.9709854e+02   6.2279939e+02
   4.5477859e+02   4.5720679e+02   5.2495358e+02   5.6924910e+02   5.9436572e+02
   4.2319039e+02   4.2928151e+02   5.2217442e+02   5.6493708e+02   5.9184256e+02
   5.0022782e+02   5.3944693e+02   5.5363166e+02   5.5717187e+02   5.8120840e+02
   4.5762873e+02   4.5773761e+02   5.0091120e+02   5.4247089e+02   5.8024442e+02
   4.9942789e+02   5.3059829e+02   5.6250861e+02   6.0455508e+02   6.1789863e+02
   4.9957844e+02   5.3195623e+02   5.6496370e+02   6.1427622e+02   6.2702604e+02
   4.5595578e+02   4.5863325e+02   5.3499655e+02   5.9413886e+02   6.1869912e+02
   3.9585146e+02   4.2409376e+02   5.1993921e+02   5.6158304e+02   5.8993748e+02
   4.9977339e+02   5.3389956e+02   5.6766155e+02   6.1962018e+02   6.3123730e+02
   4.9976054e+02   5.3310167e+02   5.5373888e+02   5.6801680e+02   5.8660357e+02
   5.0030506e+02   5.3882116e+02   5.4084392e+02   5.4421062e+02   5.8020383e+02
   4.4845458e+02   4.5119735e+02   5.3231157e+02   5.8579017e+02   6.0827009e+02
   4.3290443e+02   4.3667290e+02   5.2758209e+02   5.7456685e+02   5.9814925e+02
   4.7330077e+02   4.7718484e+02   5.3880771e+02   6.1603680e+02   6.8689812e+02
   4.9984113e+02   5.3464835e+02   5.6913288e+02   6.3673351e+02   6.8484089e+02
   4.2823815e+02   4.3294858e+02   5.2945576e+02   5.7868240e+02   6.0139998e+02
   4.3368801e+02   4.3729892e+02   5.2642507e+02   5.7227672e+02   5.9647409e+02
   4.3415448e+02   4.3759564e+02   5.2416619e+02   5.6815887e+02   5.9377504e+02
   4.3906774e+02   4.4197166e+02   5.2292979e+02   5.6606104e+02   5.9247692e+02
   3.9160630e+02   4.2464048e+02   5.2393452e+02   5.6784107e+02   5.9360501e+02
   4.9818327e+02   5.2228706e+02   5.5398787e+02   6.0431371e+02   6.2268464e+02
   4.4536954e+02   4.4828264e+02   5.3430304e+02   5.9201499e+02   6.1601995e+02
   4.4118858e+02   4.4317728e+02   5.1245587e+02   5.5239495e+02   5.8506186e+02
   4.3687363e+02   4.4010588e+02   5.2652484e+02   5.7244049e+02   5.9658137e+02
   4.2664606e+02   4.3203133e+02   5.3480872e+02   5.9410281e+02   6.1885925e+02
   4.9920305e+02   5.2881966e+02   5.6203880e+02   6.2940083e+02   6.6280315e+02
   4.9616770e+02   5.0942154e+02   5.2261808e+02   5.5355871e+02   5.8460769e+02
   5.0024379e+02   5.4031357e+02   5.7720329e+02   6.5092331e+02   6.8819656e+02
   5.0029228e+02   5.4121196e+02   5.7856291e+02   6.3461504e+02   6.3676609e+02
   5.0033357e+02   5.4207592e+02   5.7960347e+02   5.8131003e+02   5.8176596e+02
   4.4444516e+02   4.4743692e+02   5.3585432e+02   5.9815141e+02   6.2426344e+02
   5.0033416e+02   5.4208017e+02   5.8003790e+02   6.5358269e+02   6.5372508e+02
   4.3704276e+02   4.3720388e+02   5.0096105e+02   5.4251484e+02   5.8026854e+02
   4.6122017e+02   4.6131838e+02   5.0084713e+02   5.4242606e+02   5.8022298e+02
   4.9665366e+02   5.1495934e+02   5.4084012e+02   5.7738859e+02   5.9681745e+02
   4.5147199e+02   4.5302688e+02   5.1088655e+02   5.5067889e+02   5.8418359e+02
   4.4713508e+02   4.4765072e+02   5.0300121e+02   5.4393634e+02   5.8093315e+02
   5.0033212e+02   5.4203434e+02   5.6986630e+02   5.7007224e+02   5.8021573e+02
   5.0030176e+02   5.4141689e+02   5.7845723e+02   5.9978034e+02   6.0101108e+02
   4.3406238e+02   4.3684992e+02   5.1493194e+02   5.5519674e+02   5.8650329e+02
   4.7312436e+02   4.7667451e+02   5.2873097e+02   5.7550607e+02   5.9847964e+02
   4.2950651e+02   4.3031848e+02   5.0267202e+02   5.4371875e+02   5.8083846e+02
   4.9772228e+02   5.2002992e+02   5.5256055e+02   6.0927614e+02   6.2972472e+02
   4.9994960e+02   5.3593834e+02   5.6939294e+02   6.0422584e+02   6.1287968e+02
   4.4088696e+02   4.4406318e+02   5.3743435e+02   6.0801781e+02   6.3968634e+02
   4.9986892e+02   5.3496096e+02   5.6912458e+02   6.2197385e+02   6.3284713e+02
   4.9666246e+02   5.1582706e+02   5.5027349e+02   6.2245213e+02   7.2035571e+02
   4.9976736e+02   5.3383909e+02   5.6802229e+02   6.3278680e+02   6.5368264e+02
   4.9929792e+02   5.2861035e+02   5.4922254e+02   5.6918325e+02   5.8864223e+02
   4.3725432e+02   4.4074811e+02   5.3661769e+02   6.0225851e+02   6.3031536e+02
   5.0001097e+02   5.3437006e+02   5.4469309e+02   5.5363384e+02   5.8192758e+02
   4.6388994e+02   4.6670181e+02   5.3765062e+02   6.0777075e+02   6.3871956e+02
   4.4860308e+02   4.4999799e+02   5.0894969e+02   5.4882330e+02   5.8328785e+02
   4.2212859e+02   4.2892736e+02   5.2477677e+02   5.6928349e+02   5.9450341e+02
   4.6148875e+02   4.6369124e+02   5.1923278e+02   5.6016232e+02   5.8900626e+02
   5.0029345e+02   5.4123952e+02   5.7866520e+02   6.5633874e+02   6.8002800e+02
   4.1936947e+02   4.2738263e+02   5.2181949e+02   5.6438835e+02   5.9152613e+02
   4.4183806e+02   4.4495745e+02   5.3779658e+02   6.1139716e+02   6.4693712e+02
   4.0870657e+02   4.2572058e+02   5.3012388e+02   5.8030884e+02   6.0282392e+02
   4.8728783e+02   4.9584533e+02   5.3568492e+02   5.8693527e+02   6.0806091e+02
   4.9631817e+02   5.1461331e+02   5.4810849e+02   6.0583600e+02   6.2802052e+02
   5.0014705e+02   5.3870709e+02   5.7339370e+02   6.0148958e+02   6.0670311e+02
   4.9072022e+02   4.9825294e+02   5.1663586e+02   5.5266148e+02   5.8464660e+02
   4.7811104e+02   4.8268222e+02   5.3257576e+02   5.8371996e+02   6.0537382e+02
   4.4923148e+02   4.4943646e+02   5.0137687e+02   5.4278759e+02   5.8039414e+02
   4.9315731e+02   5.0677616e+02   5.4480468e+02   6.1893143e+02   6.6463483e+02
   4.9645304e+02   5.1507657e+02   5.4891180e+02   6.1062163e+02   6.3409852e+02
   4.8538655e+02   4.9137618e+02   5.2016522e+02   5.5866895e+02   5.8778580e+02
   4.3842562e+02   4.4043768e+02   5.1121518e+02   5.5110493e+02   5.8442604e+02
   5.0018806e+02   5.3935222e+02   5.7572011e+02   6.4645495e+02   6.6928241e+02
   4.0572264e+02   4.2584100e+02   5.3583377e+02   5.9846176e+02   6.2481909e+02
   4.3503914e+02   4.3506548e+02   5.0042658e+02   5.4216114e+02   5.8010214e+02
   4.7931816e+02   4.8440015e+02   5.3775606e+02   6.0204823e+02   6.2881951e+02
   4.9339434e+02   5.0643494e+02   5.3487404e+02   5.7547411e+02   5.9677429e+02
   5.0017208e+02   5.3907981e+02   5.7531113e+02   6.4587412e+02   6.7516242e+02
   3.8828352e+02   4.2425747e+02   5.2119159e+02   5.6343312e+02   5.9098108e+02
   4.4266882e+02   4.4576048e+02   5.3815487e+02   6.1531513e+02   6.7408636e+02
   4.8643825e+02   4.9478302e+02   5.4089281e+02   6.1722179e+02   6.7632693e+02
   4.0901649e+02   4.2616323e+02   5.3803294e+02   6.1472995e+02   6.6223888e+02
   4.2840207e+02   4.2849661e+02   5.0056575e+02   5.4225302e+02   5.8014571e+02
   5.0032748e+02   5.4190753e+02   5.5788713e+02   5.5816747e+02   5.8017947e+02
   4.3680631e+02   4.3695832e+02   5.0091760e+02   5.4248615e+02   5.8025526e+02
   4.9869903e+02   5.2516728e+02   5.5440460e+02   5.9204928e+02   6.0665727e+02
   4.1398120e+02   4.1505242e+02   5.0082577e+02   5.4242719e+02   5.8022825e+02
   4.2687095e+02   4.3165425e+02   5.2362072e+02   5.6727842e+02   5.9324275e+02
   4.4896611e+02   4.5077314e+02   5.1285662e+02   5.5276703e+02   5.8522624e+02
   4.4462152e+02   4.4742094e+02   5.2821197e+02   5.7575761e+02   5.9900653e+02
   4.2830985e+02   4.3299901e+02   5.2939962e+02   5.7855362e+02   6.0129182e+02
   4.3817801e+02   4.3888768e+02   5.0340216e+02   5.4424980e+02   5.8108704e+02
   4.3490224e+02   4.3863210e+02   5.3527939e+02   5.9584445e+02   6.2112954e+02
   4.5564871e+02   4.5590884e+02   5.0173133e+02   5.4301934e+02   5.8049879e+02
   4.1737977e+02   4.1821589e+02   5.0092661e+02   5.4249496e+02   5.8026031e+02
   4.7241954e+02   4.7604909e+02   5.3457984e+02   5.9104868e+02   6.1428914e+02
   4.3044907e+02   4.3394003e+02   5.1767645e+02   5.5851786e+02   5.8825107e+02
   4.3926692e+02   4.4153505e+02   5.1389847e+02   5.5399063e+02   5.8587414e+02
   5.0033385e+02   5.4173925e+02   5.4253789e+02   5.4290565e+02   5.8007987e+02
   4.6101883e+02   4.6349582e+02   5.2559904e+02   5.7023885e+02   5.9494279e+02
   4.6431072e+02   4.6712849e+02   5.3711127e+02   6.0360145e+02   6.3197406e+02
   4.7691112e+02   4.8137355e+02   5.3681354e+02   5.9849144e+02   6.2393097e+02
   5.0007888e+02   5.3769183e+02   5.7092443e+02   5.9544625e+02   6.0172019e+02
   4.3477243e+02   4.3821755e+02   5.2598826e+02   5.7144187e+02   5.9589199e+02
   4.9966592e+02   5.3229932e+02   5.5485054e+02   5.7174085e+02   5.8855551e+02
   5.0033344e+02   5.4207669e+02   5.7876402e+02   5.7932652e+02   5.8062222e+02
   5.0032474e+02   5.4188842e+02   5.7971976e+02   6.6066745e+02   6.6470155e+02
   4.2124950e+02   4.2189239e+02   5.0113323e+02   5.4263479e+02   5.8032635e+02
   4.0426947e+02   4.2267191e+02   5.1308705e+02   5.5316197e+02   5.8547972e+02
   4.4836201e+02   4.5119033e+02   5.3676576e+02   6.0274915e+02   6.3096612e+02
   4.9973338e+02   5.3302449e+02   5.5566693e+02   5.7159263e+02   5.8817760e+02
   4.3121108e+02   4.3373379e+02   5.1075854e+02   5.5066691e+02   5.8422012e+02
   5.0033647e+02   5.4210161e+02   5.8006733e+02   5.8127539e+02   5.8128162e+02
   4.9834530e+02   5.2302070e+02   5.5207968e+02   5.9103369e+02   6.0648911e+02
   3.8730847e+02   4.2562652e+02   5.3696934e+02   6.0482734e+02   6.3441974e+02
   3.8678042e+02   4.2499225e+02   5.2733582e+02   5.7414260e+02   5.9786133e+02
   5.0001116e+02   5.2881188e+02   5.3271076e+02   5.4630111e+02   5.8094986e+02
   6.2920785e+02   6.0437111e+02   5.9416293e+02   5.3615869e+02   4.2558499e+02
   6.9849402e+02   5.9319964e+02   5.6734727e+02   5.2368260e+02   4.2458826e+02
   6.4658401e+02   5.9908237e+02   5.7991245e+02   5.3077595e+02   4.2527165e+02
   6.5305463e+02   5.7766211e+02   5.4062739e+02   5.0030760e+02   3.9317903e+02
   6.1656422e+02   5.4093330e+02   5.1786483e+02   5.1439100e+02   4.2505484e+02
   6.1552555e+02   5.3810608e+02   4.4146142e+02   4.4119319e+02   4.2501279e+02
   6.1562788e+02   5.3818704e+02   4.4740133e+02   4.4458125e+02   4.0920151e+02
   6.1592018e+02   5.3846078e+02   4.6978935e+02   4.6723667e+02   4.1319423e+02
   7.0952503e+02   6.0798815e+02   5.8549657e+02   5.3209499e+02   4.2536306e+02
   6.2326899e+02   5.5255663e+02   5.2108258e+02   5.0162665e+02   4.1688466e+02
   6.8557652e+02   6.2559511e+02   5.9916577e+02   5.3599146e+02   4.2557618e+02
   6.1592262e+02   5.3856218e+02   4.8089752e+02   4.7890848e+02   4.2161808e+02
   6.6385886e+02   5.8359938e+02   5.5039440e+02   5.1083300e+02   4.2152496e+02
   6.1894512e+02   5.4426773e+02   5.0860711e+02   4.9756922e+02   4.1792689e+02
   6.1733264e+02   5.6292448e+02   5.5952172e+02   5.3535557e+02   4.2555233e+02
   6.9331882e+02   5.9085454e+02   5.6341322e+02   5.2123294e+02   4.2425283e+02
   6.2202098e+02   5.6244629e+02   5.4873702e+02   5.2575591e+02   4.2491320e+02
   6.6518464e+02   5.8167868e+02   5.4636813e+02   5.0646324e+02   4.1882293e+02
   6.5876793e+02   5.7885760e+02   5.4139571e+02   5.0038097e+02   3.9645136e+02
   6.5841671e+02   5.9152684e+02   5.6590622e+02   5.2315720e+02   4.2452201e+02
   6.1807152e+02   5.4980495e+02   5.3783391e+02   5.2616715e+02   4.2516353e+02
   6.3766717e+02   5.9285990e+02   5.7640226e+02   5.3050409e+02   4.2525069e+02
   6.7652685e+02   5.8608168e+02   5.5472471e+02   5.1460670e+02   4.2288121e+02
   6.2851554e+02   5.8495605e+02   5.7283593e+02   5.3144970e+02   4.2531786e+02
   6.4831168e+02   6.3009720e+02   6.0522664e+02   5.3712877e+02   4.2562497e+02
   6.1566294e+02   5.3982893e+02   5.3518744e+02   5.3344278e+02   4.2563321e+02
   6.1717523e+02   5.4699102e+02   5.3672943e+02   5.2782512e+02   4.2532757e+02
   6.1570187e+02   5.6505159e+02   5.6474999e+02   5.3787688e+02   4.2565579e+02
   6.1768825e+02   5.5272655e+02   5.4502294e+02   5.3075099e+02   4.2537085e+02
   6.5254407e+02   6.2609922e+02   6.0126868e+02   5.3649331e+02   4.2559856e+02
   6.2497378e+02   5.6313115e+02   5.4327663e+02   5.1925763e+02   4.2412721e+02
   6.1594704e+02   5.4619496e+02   5.4346484e+02   5.3542234e+02   4.2560283e+02
   6.1597336e+02   5.3850288e+02   4.6931592e+02   4.6638200e+02   3.9099258e+02
   6.1602863e+02   5.3857220e+02   4.7191635e+02   4.6881981e+02   4.0578593e+02
   6.1968807e+02   5.6896349e+02   5.6261510e+02   5.3338189e+02   4.2544522e+02
   6.1570174e+02   5.3824596e+02   4.5370633e+02   4.5095235e+02   3.9454718e+02
   6.4395417e+02   6.3393439e+02   6.0965195e+02   5.3763650e+02   4.2564535e+02
   6.1558661e+02   5.3815527e+02   4.5455238e+02   4.5359813e+02   4.2257515e+02
   6.1551987e+02   5.3810174e+02   4.3132338e+02   4.3127732e+02   4.2558944e+02
   6.9159034e+02   5.8973309e+02   5.6143143e+02   5.1989363e+02   4.2403916e+02
   6.1596911e+02   5.3854375e+02   4.7462668e+02   4.7206543e+02   4.1709748e+02
   6.3211023e+02   5.7796649e+02   5.5855849e+02   5.2385664e+02   4.2462568e+02
   6.3967694e+02   5.7498581e+02   5.4437983e+02   5.0968182e+02   4.2109889e+02
   6.1552326e+02   5.3810435e+02   4.3990788e+02   4.3970062e+02   4.2518939e+02
   6.2007631e+02   5.5503345e+02   5.4035895e+02   5.2371585e+02   4.2484468e+02
   6.1562889e+02   5.6738645e+02   5.6722455e+02   5.3798507e+02   4.2565977e+02
   6.1584313e+02   5.3837132e+02   4.6442878e+02   4.6183733e+02   4.0908156e+02
   6.1694713e+02   5.5037493e+02   5.4435533e+02   5.3227880e+02   4.2546602e+02
   6.3037031e+02   5.6246722e+02   5.2973326e+02   5.0040779e+02   4.1003840e+02
   6.1552882e+02   5.3811002e+02   4.6914685e+02   4.6908813e+02   4.2551486e+02
   6.2207854e+02   5.5445896e+02   5.3164839e+02   5.1417721e+02   4.2352063e+02
   6.1605669e+02   5.3862284e+02   4.7431897e+02   4.7123383e+02   4.1194744e+02
   6.1552413e+02   5.3810511e+02   4.3542206e+02   4.3492405e+02   4.2466347e+02
   6.1615423e+02   5.6520071e+02   5.6414722e+02   5.3731234e+02   4.2563373e+02
   6.2628633e+02   5.8740769e+02   5.7800811e+02   5.3360199e+02   4.2545345e+02
   6.5490707e+02   5.9232633e+02   5.6794312e+02   5.2454640e+02   4.2469278e+02
   6.1555460e+02   5.3812943e+02   4.4674151e+02   4.4578632e+02   4.2285113e+02
   6.1667774e+02   5.4302352e+02   5.2937715e+02   5.2422602e+02   4.2533843e+02
   6.1552504e+02   5.3810591e+02   4.5661507e+02   4.5655187e+02   4.2548260e+02
   6.1804921e+02   5.6744487e+02   5.6348679e+02   5.3515641e+02   4.2553865e+02
   6.1564120e+02   5.3832630e+02   5.0017696e+02   4.9971698e+02   4.2540565e+02
   6.1632539e+02   5.4309064e+02   5.3399177e+02   5.2895124e+02   4.2548098e+02
   6.3340625e+02   5.9917370e+02   5.8655484e+02   5.3419112e+02   4.2548620e+02
   6.5582649e+02   5.9809213e+02   5.7612370e+02   5.2863885e+02   4.2510314e+02
   6.1590890e+02   5.3844720e+02   4.6917358e+02   4.6665068e+02   4.1297787e+02
   6.1559442e+02   5.3816125e+02   4.4723504e+02   4.4526707e+02   4.1843890e+02
   6.1690485e+02   5.4074854e+02   5.0592237e+02   5.0125026e+02   4.2324831e+02
   6.2078389e+02   5.6033162e+02   5.4813504e+02   5.2696008e+02   4.2503815e+02
   6.1834663e+02   5.5797064e+02   5.5094084e+02   5.3172712e+02   4.2538258e+02
   6.1553369e+02   5.3811152e+02   4.3042417e+02   4.2530854e+02   4.1410113e+02
   6.1869867e+02   5.4853968e+02   5.3104258e+02   5.2010182e+02   4.2476743e+02
   6.6137045e+02   5.8039806e+02   5.4417680e+02   5.0397364e+02   4.1592373e+02
   6.1667991e+02   5.3949929e+02   4.8566605e+02   4.8024188e+02   3.9322845e+02
   6.1647129e+02   5.4204472e+02   5.2792196e+02   5.2374219e+02   4.2538013e+02
   6.1578457e+02   5.3832218e+02   4.6379206e+02   4.6160252e+02   4.1525561e+02
   6.1562619e+02   5.3981627e+02   5.3637534e+02   5.3464845e+02   4.2564252e+02
   6.1639272e+02   5.4071940e+02   5.2010404e+02   5.1701712e+02   4.2524818e+02
   6.1557575e+02   5.3814558e+02   4.4128890e+02   4.3853580e+02   4.1495484e+02
   6.2297783e+02   5.5545400e+02   5.3116041e+02   5.1238296e+02   4.2299321e+02
   6.1553199e+02   5.3811078e+02   4.3398314e+02   4.3222093e+02   4.2192102e+02
   6.1616429e+02   5.3873673e+02   4.7547589e+02   4.7185223e+02   3.8122674e+02
   6.1948715e+02   5.4609287e+02   5.1507952e+02   5.0363419e+02   4.2106594e+02
   6.1581386e+02   5.3835352e+02   4.6645833e+02   4.6432872e+02   4.1621629e+02
   6.3471779e+02   5.6735323e+02   5.3378087e+02   5.0081064e+02   4.0974303e+02
   6.1925039e+02   5.4524650e+02   5.1219537e+02   5.0098218e+02   4.1992141e+02
   6.1552968e+02   5.5216041e+02   5.5212616e+02   5.3807004e+02   4.2566299e+02
   6.1555961e+02   5.3813354e+02   4.5000293e+02   4.4920577e+02   4.2322957e+02
   6.1563970e+02   5.3822549e+02   4.7562354e+02   4.7495186e+02   4.2423019e+02
   6.1812531e+02   5.5123703e+02   5.4052988e+02   5.2759974e+02   4.2521689e+02
   6.2573838e+02   5.8759108e+02   5.7871436e+02   5.3393495e+02   4.2547249e+02
   6.5051640e+02   5.9699491e+02   5.7601315e+02   5.2888535e+02   4.2512365e+02
   6.2031033e+02   5.7572182e+02   5.7002838e+02   5.3447304e+02   4.2550029e+02
   6.2145720e+02   6.0717850e+02   6.0199490e+02   5.3760532e+02   4.2564499e+02
   6.3429927e+02   5.8814635e+02   5.7226780e+02   5.2959773e+02   4.2518111e+02
   6.1553099e+02   5.3811066e+02   4.4947836e+02   4.4924611e+02   4.2501593e+02
   6.1978610e+02   5.5749195e+02   5.4600678e+02   5.2733978e+02   4.2509942e+02
   6.3166569e+02   5.9559725e+02   5.8373732e+02   5.3376514e+02   4.2546295e+02
   6.1920081e+02   5.4864019e+02   5.2824537e+02   5.1674578e+02   4.2439444e+02
   6.1552916e+02   5.3810848e+02   4.2970022e+02   4.2527516e+02   4.1767725e+02
   6.1553991e+02   5.3811759e+02   4.4458727e+02   4.4392039e+02   4.2382520e+02
   6.1568757e+02   5.3824128e+02   4.6299413e+02   4.6155641e+02   4.2051432e+02
   6.2644455e+02   5.5765347e+02   5.2637133e+02   5.0205865e+02   4.1578032e+02
   6.3372092e+02   5.6614547e+02   5.3250433e+02   5.0009888e+02   4.0560285e+02
   6.1715765e+02   5.4510547e+02   5.3172132e+02   5.2451456e+02   4.2524414e+02
   6.1560019e+02   5.3816764e+02   4.5991672e+02   4.5911756e+02   4.2307724e+02
   6.3367029e+02   5.6596969e+02   5.3217524e+02   4.9969335e+02   3.9742551e+02
   6.1554284e+02   5.3812008e+02   4.4160472e+02   4.4052716e+02   4.2277626e+02
   6.7719254e+02   5.8103901e+02   5.4454860e+02   5.0397371e+02   4.1589804e+02
   6.1552161e+02   5.3810318e+02   4.3966818e+02   4.3954166e+02   4.2537808e+02
   6.2399662e+02   5.5763427e+02   5.3359284e+02   5.1299682e+02   4.2302164e+02
   6.1563313e+02   5.3820151e+02   4.6729047e+02   4.6651050e+02   4.2329887e+02
   6.2317965e+02   5.6444600e+02   5.4962864e+02   5.2499186e+02   4.2482181e+02
   6.8673468e+02   6.6322554e+02   6.1500089e+02   5.3805678e+02   4.2566246e+02
   6.1600342e+02   5.4307097e+02   5.3778189e+02   5.3278543e+02   4.2557219e+02
   6.2948723e+02   6.2150771e+02   6.0849766e+02   5.3771307e+02   4.2564855e+02
   6.2774345e+02   5.6489699e+02   5.4081970e+02   5.1457708e+02   4.2314762e+02
   6.2297465e+02   5.6511410e+02   5.5117999e+02   5.2600318e+02   4.2491377e+02
   6.6467565e+02   6.5806181e+02   6.1483992e+02   5.3804414e+02   4.2566168e+02
   6.4133428e+02   5.7990816e+02   5.5281074e+02   5.1646220e+02   4.2339313e+02
   6.1924024e+02   5.7229028e+02   5.6734728e+02   5.3474078e+02   4.2551556e+02
   6.1562052e+02   5.3859660e+02   5.2634172e+02   5.2581775e+02   4.2563280e+02
   6.1605640e+02   6.0162924e+02   6.0120274e+02   5.3804739e+02   4.2566217e+02
   6.2004629e+02   6.0256278e+02   5.9896648e+02   5.3757056e+02   4.2564365e+02
   6.1762215e+02   5.4621403e+02   5.3136820e+02   5.2296369e+02   4.2510757e+02
   6.1584244e+02   5.3855189e+02   4.8900957e+02   4.8753364e+02   4.2399573e+02
   6.1939795e+02   5.4942893e+02   5.2955631e+02   5.1739157e+02   4.2441920e+02
   6.1552039e+02   5.3810204e+02   4.2582473e+02   4.0955520e+02   4.0771781e+02
   6.8680111e+02   6.0113425e+02   5.7851873e+02   5.2939815e+02   4.2516639e+02
   6.1645804e+02   5.3921881e+02   4.8444320e+02   4.8000878e+02   4.1330927e+02
   6.2167831e+02   5.7167894e+02   5.6300457e+02   5.3184664e+02   4.2534915e+02
   6.9478072e+02   6.7382306e+02   6.1536167e+02   5.3808778e+02   4.2566345e+02
   6.2053968e+02   5.5152781e+02   5.2983883e+02   5.1532670e+02   4.2395725e+02
   6.2319452e+02   5.9111446e+02   5.8498227e+02   5.3576804e+02   4.2556476e+02
   6.1559127e+02   5.4387291e+02   5.4322910e+02   5.3746806e+02   4.2565364e+02
   6.1552405e+02   5.3810452e+02   4.2794648e+02   4.2377352e+02   4.2000992e+02
   6.1558662e+02   5.3815522e+02   4.5137453e+02   4.5018052e+02   4.2166377e+02
   6.1552563e+02   5.3814827e+02   5.3073041e+02   5.3068319e+02   4.2566227e+02
   6.1568931e+02   5.3823616e+02   4.5260649e+02   4.4982134e+02   3.9048392e+02
   6.1742717e+02   5.5127815e+02   5.4369576e+02   5.3078546e+02   4.2538874e+02
   6.7808987e+02   5.8844428e+02   5.5918553e+02   5.1827360e+02   4.2374681e+02
   6.3859281e+02   6.1934582e+02   6.0094398e+02   5.3669841e+02   4.2560749e+02
   6.1552175e+02   5.3810322e+02   4.5770961e+02   4.5768952e+02   4.2560673e+02
   6.1619815e+02   5.3882190e+02   4.7877243e+02   4.7517883e+02   4.1284364e+02
   6.1552264e+02   5.3810374e+02   4.4135651e+02   4.4122555e+02   4.2535190e+02
   6.1579610e+02   5.3834035e+02   4.6697646e+02   4.6502536e+02   4.1778831e+02
   6.1584955e+02   5.3837545e+02   4.6414049e+02   4.6145620e+02   4.0543807e+02
   6.5860676e+02   5.8444687e+02   5.5290898e+02   5.1346778e+02   4.2253623e+02
   6.1819877e+02   5.4466042e+02   5.1960593e+02   5.1152806e+02   4.2401563e+02
   7.0505730e+02   5.9179588e+02   5.6497389e+02   5.2221893e+02   4.2439569e+02
   6.1575669e+02   5.3829237e+02   4.5881641e+02   4.5625706e+02   4.0855188e+02
   6.3884354e+02   5.7073452e+02   5.3600713e+02   5.0029582e+02   4.0414821e+02
   6.1561269e+02   5.4031406e+02   5.3803233e+02   5.3580990e+02   4.2564667e+02
   6.2041199e+02   5.5954880e+02   5.4778245e+02   5.2729017e+02   4.2507262e+02
   6.2015236e+02   5.5256612e+02   5.3440366e+02   5.1961662e+02   4.2450966e+02
   6.1567006e+02   5.3824900e+02   4.7329938e+02   4.7242444e+02   4.2350326e+02
   6.2938394e+02   5.7909996e+02   5.6359332e+02   5.2762345e+02   4.2501496e+02
   6.2355861e+02   5.6297020e+02   5.4619867e+02   5.2264326e+02   4.2458523e+02
   6.1554313e+02   5.3811978e+02   4.3834273e+02   4.3669973e+02   4.2138795e+02
   6.3775259e+02   6.0493243e+02   5.8986120e+02   5.3454610e+02   4.2550625e+02
   6.2084503e+02   5.6761131e+02   5.5886188e+02   5.3125007e+02   4.2531716e+02
   6.2519123e+02   5.5809365e+02   5.3123825e+02   5.0921670e+02   4.2165830e+02
   6.2067611e+02   5.5811636e+02   5.4449547e+02   5.2519163e+02   4.2491617e+02
   6.3179599e+02   5.6386595e+02   5.3040641e+02   4.9945041e+02   3.9380742e+02
   6.1601539e+02   5.3868225e+02   4.8224025e+02   4.7984289e+02   4.2088191e+02
   6.1557743e+02   5.3814770e+02   4.4754333e+02   4.4607298e+02   4.2083968e+02
   6.1960786e+02   5.5214582e+02   5.3579223e+02   5.2161065e+02   4.2473775e+02
   7.3035617e+02   6.1505188e+02   5.9119222e+02   5.3396479e+02   4.2547502e+02
   6.1552635e+02   5.3826948e+02   5.3606243e+02   5.3589410e+02   4.2566256e+02
   6.2442544e+02   5.5400812e+02   5.2160935e+02   4.9988540e+02   4.1298982e+02
   6.2124735e+02   5.7003144e+02   5.6145874e+02   5.3171924e+02   4.2534387e+02
   6.1586132e+02   5.4073946e+02   5.3337953e+02   5.3072236e+02   4.2558455e+02
   6.5775850e+02   6.1023463e+02   5.8840416e+02   5.3323179e+02   4.2543349e+02
   6.6187868e+02   5.7923360e+02   5.4162271e+02   5.0038074e+02   3.9555658e+02
   6.1711416e+02   5.4487144e+02   5.3136639e+02   5.2438174e+02   4.2524904e+02
   6.1773767e+02   5.5662433e+02   5.5072466e+02   5.3271239e+02   4.2544263e+02
   6.2328470e+02   5.5874872e+02   5.3835823e+02   5.1769745e+02   4.2399279e+02
   6.1852424e+02   5.5967502e+02   5.5290846e+02   5.3208387e+02   4.2539432e+02
   6.2223794e+02   5.6637469e+02   5.5459719e+02   5.2830883e+02   4.2510668e+02
   6.1573773e+02   5.4026152e+02   5.3458495e+02   5.3240643e+02   4.2561616e+02
   6.1552024e+02   5.3810207e+02   4.6039860e+02   4.6039263e+02   4.2564711e+02
   6.1761546e+02   5.5404209e+02   5.4734601e+02   5.3182505e+02   4.2541346e+02
   6.1571142e+02   5.3825408e+02   4.5458040e+02   4.5183726e+02   3.9924521e+02
   6.2440293e+02   5.7326450e+02   5.6127508e+02   5.2937637e+02   4.2517105e+02
   6.3097479e+02   6.0262462e+02   5.9148353e+02   5.3552913e+02   4.2555569e+02
   6.1706642e+02   6.0952951e+02   6.0806845e+02   5.3803736e+02   4.2566166e+02
   6.4488679e+02   5.8181163e+02   5.5369705e+02   5.1617781e+02   4.2331606e+02
   6.2013568e+02   5.6038753e+02   5.4988697e+02   5.2863369e+02   4.2516736e+02
   6.1553820e+02   5.3811495e+02   4.3179785e+02   4.2733906e+02   4.1403490e+02
   6.1557322e+02   5.3814218e+02   4.3851506e+02   4.3482837e+02   4.0510043e+02
   7.1590107e+02   6.0115606e+02   5.7841857e+02   5.2932786e+02   4.2516082e+02
   6.3936366e+02   5.8357494e+02   5.6094785e+02   5.2274299e+02   4.2447490e+02
   6.1617943e+02   5.3882831e+02   4.8020664e+02   4.7685264e+02   4.1602116e+02
   6.1564235e+02   5.9832301e+02   5.9822726e+02   5.3808518e+02   4.2566346e+02
   6.1571904e+02   5.3837423e+02   4.8783133e+02   4.8690758e+02   4.2460007e+02
   6.5370968e+02   6.3054510e+02   6.0413500e+02   5.3693730e+02   4.2561709e+02
   6.1553164e+02   5.3930562e+02   5.3878243e+02   5.3757665e+02   4.2566172e+02
   6.1573390e+02   5.3829744e+02   4.7003820e+02   4.6868192e+02   4.2150957e+02
   6.4703336e+02   6.1918212e+02   5.9755443e+02   5.3587432e+02   4.2557098e+02
   6.8063557e+02   5.9124065e+02   5.6417307e+02   5.2175012e+02   4.2432915e+02
   6.6896787e+02   5.9213744e+02   5.6593045e+02   5.2291201e+02   4.2448928e+02
   6.1552008e+02   5.3810181e+02   4.2573709e+02   4.0062116e+02   3.9274192e+02
   6.5952039e+02   5.7931860e+02   5.4221797e+02   5.0149723e+02   4.1010077e+02
   6.3538322e+02   5.8709236e+02   5.6983832e+02   5.2834114e+02   4.2507648e+02
   6.1587931e+02   5.3870861e+02   4.9699479e+02   4.9553927e+02   4.2463681e+02
   6.1951318e+02   5.4507475e+02   5.0855919e+02   4.9560827e+02   4.1346626e+02
   6.1555934e+02   5.3813135e+02   4.3651286e+02   4.3279746e+02   4.1112931e+02
   6.1571904e+02   5.3830633e+02   4.7558674e+02   4.7446618e+02   4.2310804e+02
   6.1578295e+02   5.3833515e+02   4.6859890e+02   4.6687384e+02   4.1946967e+02
   6.1555592e+02   5.3813165e+02   4.6175150e+02   4.6142441e+02   4.2470195e+02
   6.3047440e+02   5.6926150e+02   5.4481248e+02   5.1547246e+02   4.2327419e+02
   6.3397377e+02   5.9411989e+02   5.8038582e+02   5.3246755e+02   4.2538524e+02
   6.3893726e+02   5.7071648e+02   5.3585957e+02   5.0001487e+02   3.9599359e+02
   6.1655174e+02   5.4368535e+02   5.3320429e+02   5.2754922e+02   4.2542023e+02
   6.1553820e+02   5.3811633e+02   4.5447402e+02   4.5421103e+02   4.2490345e+02
   6.2853980e+02   5.7244597e+02   5.5384042e+02   5.2301305e+02   4.2454419e+02
   6.1604651e+02   5.3862191e+02   4.7508548e+02   4.7210284e+02   4.1410447e+02
   6.2662551e+02   5.6259167e+02   5.3831801e+02   5.1367489e+02   4.2297731e+02
   6.2792778e+02   6.2323536e+02   6.1131301e+02   5.3790428e+02   4.2565601e+02
   7.0763737e+02   6.6551989e+02   6.1505052e+02   5.3806033e+02   4.2566224e+02
   6.6897570e+02   6.5868516e+02   6.1474009e+02   5.3803520e+02   4.2566109e+02
   6.3344517e+02   5.6690764e+02   5.3474104e+02   5.0327604e+02   4.1589299e+02
   6.3541376e+02   5.7718325e+02   5.5340187e+02   5.1911160e+02   4.2393986e+02
   6.1556015e+02   5.3813130e+02   4.3589215e+02   4.3174046e+02   4.0445230e+02
   6.1552537e+02   5.5180725e+02   5.5178697e+02   5.3808274e+02   4.2566351e+02
   6.1578264e+02   5.3831522e+02   4.6068542e+02   4.5814008e+02   4.0899919e+02
   6.4304643e+02   6.1068029e+02   5.9234955e+02   5.3482455e+02   4.2552084e+02
   6.1551980e+02   5.3810140e+02   4.2703973e+02   4.2699566e+02   4.2561285e+02
   6.1552065e+02   5.3810242e+02   4.7483803e+02   4.7483406e+02   4.2565584e+02
   6.1722869e+02   5.5853657e+02   5.5459439e+02   5.3460823e+02   4.2552649e+02
   6.1859122e+02   5.4311278e+02   5.0334296e+02   4.9221481e+02   4.1048539e+02
   6.1586071e+02   6.0151069e+02   6.0123979e+02   5.3806706e+02   4.2566287e+02
   6.4859465e+02   5.7870852e+02   5.4509898e+02   5.0721585e+02   4.1950006e+02
   6.2683627e+02   5.6063477e+02   5.3323182e+02   5.0892459e+02   4.2132605e+02
   6.1602479e+02   5.3856257e+02   4.7122611e+02   4.6810672e+02   3.9217724e+02
   6.1552374e+02   5.3813080e+02   5.3049744e+02   5.3046779e+02   4.2566290e+02
   6.2661452e+02   5.6469688e+02   5.4277759e+02   5.1720363e+02   4.2374112e+02
   6.1553207e+02   5.3813293e+02   5.1249118e+02   5.1245027e+02   4.2565403e+02
   6.1623903e+02   5.3886845e+02   4.7907834e+02   4.7529437e+02   4.1113236e+02
   6.1609998e+02   5.3901164e+02   4.9459143e+02   4.9217833e+02   4.2352651e+02
   6.5599296e+02   5.8094604e+02   5.4653972e+02   5.0739776e+02   4.1958896e+02
   6.1553159e+02   5.4635427e+02   5.4628470e+02   5.3803380e+02   4.2566250e+02
   6.8128072e+02   6.0964166e+02   5.8703902e+02   5.3264913e+02   4.2539840e+02
   6.6413897e+02   5.8449068e+02   5.5215469e+02   5.1249289e+02   4.2219505e+02
   6.1552130e+02   5.3810268e+02   4.2959989e+02   4.2902336e+02   4.2480964e+02
   6.2019668e+02   5.6139627e+02   5.5132056e+02   5.2915847e+02   4.2519860e+02
   6.6186533e+02   6.0007951e+02   5.7782806e+02   5.2921892e+02   4.2515208e+02
   6.1552254e+02   5.3810332e+02   4.2663705e+02   4.1850117e+02   4.1548915e+02
   6.1552743e+02   5.6781059e+02   5.6780002e+02   5.3809428e+02   4.2566371e+02
   6.9300514e+02   5.8669955e+02   5.5575969e+02   5.1544178e+02   4.2311028e+02
   6.4729509e+02   5.7568563e+02   5.3940631e+02   5.0036045e+02   4.0047924e+02
   6.3816212e+02   5.8470700e+02   5.6383489e+02   5.2470333e+02   4.2471421e+02
   6.3658889e+02   5.8264193e+02   5.6176941e+02   5.2401294e+02   4.2463586e+02
   6.7440569e+02   5.9659468e+02   5.7272016e+02   5.2668847e+02   4.2492219e+02
   6.1559778e+02   5.3822137e+02   4.9211322e+02   4.9177718e+02   4.2537041e+02
   6.1682032e+02   5.4552830e+02   5.3579765e+02   5.2833931e+02   4.2538920e+02
   6.1699477e+02   5.4008017e+02   4.9103198e+02   4.8446077e+02   4.1027829e+02
   6.1607159e+02   5.4007464e+02   5.2304307e+02   5.2086607e+02   4.2545564e+02
   6.5349099e+02   5.7925848e+02   5.4387872e+02   5.0464338e+02   4.1693447e+02
   6.1689712e+02   5.4198183e+02   5.2019677e+02   5.1557145e+02   4.2497517e+02
   6.1587921e+02   5.3840263e+02   4.6517546e+02   4.6239871e+02   3.9288715e+02
   6.1553193e+02   5.3815386e+02   5.2394289e+02   5.2388682e+02   4.2565988e+02
   6.1768934e+02   5.4925800e+02   5.3868061e+02   5.2759165e+02   4.2525858e+02
   6.2623006e+02   5.5838395e+02   5.2903185e+02   5.0546000e+02   4.1945595e+02
   6.1552897e+02   5.3810929e+02   4.6236743e+02   4.6228614e+02   4.2543443e+02
   6.1559973e+02   5.3816874e+02   4.6311044e+02   4.6243670e+02   4.2357631e+02
   6.2399168e+02   5.5495281e+02   5.2620666e+02   5.0604383e+02   4.2034829e+02
   6.2365675e+02   5.7631278e+02   5.6660138e+02   5.3165180e+02   4.2533259e+02
   6.1556059e+02   5.3813191e+02   4.3606164e+02   4.3197899e+02   4.0568901e+02
   7.3034466e+02   5.8027078e+02   5.4254399e+02   5.0101416e+02   4.0711790e+02
   6.1593651e+02   5.3846851e+02   4.6883483e+02   4.6609937e+02   4.0850168e+02
   6.3676588e+02   5.8991432e+02   5.7296640e+02   5.2933215e+02   4.2515999e+02
   6.6401641e+02   5.9161510e+02   5.6533981e+02   5.2262386e+02   4.2445117e+02
   6.1555272e+02   5.3812554e+02   4.3419999e+02   4.2961103e+02   4.0123242e+02
   6.5045723e+02   5.7967449e+02   5.4613682e+02   5.0791992e+02   4.1997940e+02
   6.5805074e+02   6.0585032e+02   5.8457214e+02   5.3193356e+02   4.2535251e+02
   6.1566943e+02   5.3822936e+02   4.6528040e+02   4.6414843e+02   4.2190415e+02
   6.2437356e+02   5.5353807e+02   5.2021189e+02   4.9814023e+02   4.0523211e+02
   6.1579168e+02   5.3832169e+02   4.6024859e+02   4.5754584e+02   3.9813728e+02
   6.2554200e+02   5.8233578e+02   5.7239490e+02   5.3241215e+02   4.2538182e+02
   6.1552159e+02   5.3811584e+02   5.3111616e+02   5.3110179e+02   4.2566318e+02
   6.2172534e+02   5.5159567e+02   5.2448030e+02   5.0834989e+02   4.2200063e+02
   6.2115656e+02   5.4955524e+02   5.1986036e+02   5.0473084e+02   4.2058852e+02
   6.1774336e+02   5.4658348e+02   5.3158914e+02   5.2280950e+02   4.2507913e+02
   6.1829903e+02   5.4953733e+02   5.3600941e+02   5.2449111e+02   4.2506454e+02
   6.2362152e+02   5.7418021e+02   5.6371051e+02   5.3075559e+02   4.2527242e+02
   6.1585824e+02   5.3839522e+02   4.6750834e+02   4.6516517e+02   4.1431078e+02
   6.1561646e+02   5.3817927e+02   4.5375197e+02   4.5230324e+02   4.2043692e+02
   6.6518568e+02   5.9616068e+02   5.7240255e+02   5.2659381e+02   4.2491247e+02
   6.6056500e+02   5.9834193e+02   5.7574492e+02   5.2831282e+02   4.2507433e+02
   6.4270839e+02   5.7335689e+02   5.3787914e+02   5.0039499e+02   4.0354011e+02
   6.1571396e+02   5.3825745e+02   4.5714727e+02   4.5480974e+02   4.1318388e+02
   6.1761023e+02   5.4398470e+02   5.2252136e+02   5.1570643e+02   4.2472436e+02
   6.1638997e+02   5.3933284e+02   4.9131709e+02   4.8746851e+02   4.2090365e+02
   6.1566844e+02   5.3825251e+02   4.7489457e+02   4.7405102e+02   4.2374731e+02
   6.1600868e+02   5.3864656e+02   4.8009686e+02   4.7762057e+02   4.1999207e+02
   6.1555333e+02   5.4245090e+02   5.4204758e+02   5.3769967e+02   4.2565911e+02
   6.1691295e+02   5.6440204e+02   5.6196574e+02   5.3622164e+02   4.2558927e+02
   6.5622190e+02   5.9987026e+02   5.7829502e+02   5.2957455e+02   4.2518056e+02
   6.1552383e+02   5.3810436e+02   4.2775767e+02   4.2297168e+02   4.1922164e+02
   6.9456363e+02   6.2860745e+02   6.0120383e+02   5.3638749e+02   4.2559368e+02
   6.6507177e+02   6.1723017e+02   5.9328983e+02   5.3461518e+02   4.2550931e+02
   6.6422048e+02   5.8101550e+02   5.4509473e+02   5.0495483e+02   4.1726825e+02
   6.1573184e+02   5.3827230e+02   4.5831060e+02   4.5594742e+02   4.1264792e+02
   6.1665694e+02   5.4515269e+02   5.3622320e+02   5.2914936e+02   4.2542898e+02
   6.1552760e+02   5.5264335e+02   5.5261874e+02   5.3807922e+02   4.2566324e+02
   6.5611433e+02   6.4788745e+02   6.1327084e+02   5.3791444e+02   4.2565661e+02
   6.9088109e+02   6.1962079e+02   5.9479455e+02   5.3498684e+02   4.2552855e+02
   6.1555568e+02   5.3814293e+02   4.7996142e+02   4.7978210e+02   4.2535878e+02
   6.5334197e+02   6.0956181e+02   5.8854435e+02   5.3337507e+02   4.2544182e+02
   6.1566509e+02   5.3825572e+02   4.7684219e+02   4.7604514e+02   4.2402885e+02
   6.4117122e+02   5.7756165e+02   5.4825862e+02   5.1273086e+02   4.2234101e+02
   6.3514745e+02   5.6762349e+02   5.3377530e+02   5.0038246e+02   4.0696191e+02
   6.1625692e+02   5.4858085e+02   5.4499906e+02   5.3461214e+02   4.2556624e+02
   6.3404760e+02   5.7299662e+02   5.4694004e+02   5.1486538e+02   4.2305956e+02
   6.1562085e+02   5.3818271e+02   4.5384270e+02   4.5233446e+02   4.2014454e+02
   6.1559284e+02   5.3816943e+02   4.7020117e+02   4.6974001e+02   4.2446766e+02
   6.1553049e+02   5.3811159e+02   4.6966470e+02   4.6959583e+02   4.2549217e+02
   7.6121443e+02   7.0112411e+02   6.1539414e+02   5.3809019e+02   4.2566336e+02
   6.1678923e+02   5.7345328e+02   5.7192830e+02   5.3712984e+02   4.2562532e+02
   6.2805802e+02   5.9187695e+02   5.8195045e+02   5.3405066e+02   4.2547807e+02
   6.1575067e+02   5.8914221e+02   5.8895749e+02   5.3803804e+02   4.2566148e+02
   6.1559104e+02   5.7084017e+02   5.7074596e+02   5.3803998e+02   4.2566163e+02
   6.8547156e+02   6.0476019e+02   5.8256519e+02   5.3104219e+02   4.2529123e+02
   6.2814096e+02   5.7128613e+02   5.5242677e+02   5.2243448e+02   4.2447777e+02
   6.1587778e+02   5.3840113e+02   4.6504479e+02   4.6226132e+02   3.8167997e+02
   6.2623356e+02   5.9849710e+02   5.9051444e+02   5.3598213e+02   4.2557604e+02
   6.1935948e+02   5.6100697e+02   5.5275374e+02   5.3083109e+02   4.2531338e+02
   6.1552413e+02   5.3810476e+02   4.3389367e+02   4.3327393e+02   4.2447357e+02
   6.8884867e+02   5.8497013e+02   5.5241818e+02   5.1249596e+02   4.2219329e+02
   6.1566575e+02   6.0493127e+02   6.0480184e+02   5.3809167e+02   4.2566345e+02
   6.1699306e+02   5.4001753e+02   4.8979185e+02   4.8313556e+02   3.9163191e+02
   6.2340114e+02   5.6604437e+02   5.5187911e+02   5.2594767e+02   4.2490185e+02
   6.1555937e+02   5.3813384e+02   4.5746019e+02   4.5700298e+02   4.2426803e+02
   6.2099075e+02   5.6026998e+02   5.4750195e+02   5.2637018e+02   4.2498960e+02
   6.1607530e+02   5.3904689e+02   4.9801121e+02   4.9580293e+02   4.2411661e+02
   6.1555537e+02   5.3815917e+02   4.9419598e+02   4.9404725e+02   4.2554989e+02
   6.1585988e+02   5.3839690e+02   4.6756442e+02   4.6521720e+02   4.1428269e+02
   6.1677734e+02   5.4354970e+02   5.3022075e+02   5.2455697e+02   4.2532234e+02
   6.4703353e+02   5.8197166e+02   5.5263582e+02   5.1481442e+02   4.2296054e+02
   6.1582622e+02   5.3835679e+02   4.6410484e+02   4.6160726e+02   4.1117437e+02
   6.1879053e+02   6.1063611e+02   6.0751672e+02   5.3795849e+02   4.2565833e+02
   6.2059180e+02   5.8072941e+02   5.7557493e+02   5.3526176e+02   4.2554082e+02
   6.1554884e+02   5.4688184e+02   5.4671744e+02   5.3794142e+02   4.2566054e+02
   6.2323135e+02   5.7128379e+02   5.6011970e+02   5.2974329e+02   4.2520303e+02
   6.1584806e+02   5.3839802e+02   4.6982351e+02   4.6773492e+02   4.1766520e+02
   6.1593532e+02   5.3847998e+02   4.7065931e+02   4.6805911e+02   4.1359985e+02
   6.2013606e+02   5.5998207e+02   5.4923086e+02   5.2834484e+02   4.2514939e+02
   6.1564736e+02   5.3831806e+02   4.9644614e+02   4.9592575e+02   4.2530807e+02
   6.1558274e+02   5.3815129e+02   4.4248907e+02   4.3979576e+02   4.1458832e+02
   6.1762317e+02   5.4128600e+02   4.9770116e+02   4.8924292e+02   4.1257657e+02
   6.1921303e+02   5.4534163e+02   5.1316130e+02   5.0222107e+02   4.2063480e+02
   7.0611051e+02   6.0731566e+02   5.8490939e+02   5.3188884e+02   4.2534936e+02
   6.1930829e+02   5.4473370e+02   5.0818813e+02   4.9581558e+02   4.1464127e+02
   6.1552861e+02   5.3810865e+02   4.5291049e+02   4.5277198e+02   4.2526703e+02
   6.1554611e+02   5.3812424e+02   4.6499422e+02   4.6479302e+02   4.2509133e+02
   6.1680630e+02   5.4309536e+02   5.2804920e+02   5.2274643e+02   4.2527691e+02
   6.1552104e+02   5.3810266e+02   4.3846873e+02   4.3837803e+02   4.2546409e+02
   6.1703967e+02   5.4073875e+02   5.0197912e+02   4.9639336e+02   4.2174948e+02
   6.8384830e+02   5.8045645e+02   5.4323303e+02   5.0216552e+02   4.1222961e+02
   6.1555153e+02   5.3944597e+02   5.3816847e+02   5.3682051e+02   4.2565824e+02
   6.6538622e+02   5.9013111e+02   5.6266882e+02   5.2088496e+02   4.2419982e+02
   6.2482319e+02   5.9723224e+02   5.9024537e+02   5.3616879e+02   4.2558390e+02
   6.1579227e+02   5.5249672e+02   5.5158306e+02   5.3726089e+02   4.2563858e+02
   6.1656945e+02   5.7693355e+02   5.7580210e+02   5.3745474e+02   4.2563858e+02
   6.2079678e+02   5.5924466e+02   5.4622095e+02   5.2595981e+02   4.2496678e+02
   6.1557827e+02   5.3816468e+02   4.7730735e+02   4.7699162e+02   4.2506474e+02
   6.1563338e+02   5.3819267e+02   4.5432267e+02   4.5267378e+02   4.1941998e+02
   6.8935951e+02   5.7989306e+02   5.4199809e+02   5.0034355e+02   3.8706463e+02
   6.3041102e+02   5.6320549e+02   5.3145928e+02   5.0256677e+02   4.1530789e+02
   6.6779963e+02   5.8209489e+02   5.4702768e+02   5.0715000e+02   4.1938117e+02
   6.1596253e+02   5.3854397e+02   4.7530172e+02   4.7280519e+02   4.1794010e+02
   6.1580674e+02   5.3835769e+02   4.6893341e+02   4.6706719e+02   4.1874875e+02
   6.2298159e+02   5.5947434e+02   5.4076972e+02   5.1982071e+02   4.2429252e+02
   6.1556583e+02   5.3813891e+02   4.5729252e+02   4.5675993e+02   4.2401732e+02
   6.2393621e+02   5.6749369e+02   5.5325945e+02   5.2616052e+02   4.2491294e+02
   6.1553434e+02   5.3811313e+02   4.4712214e+02   4.4674532e+02   4.2462798e+02
   6.1576419e+02   5.3838361e+02   4.8074674e+02   4.7954070e+02   4.2343110e+02
   6.1650039e+02   5.4596877e+02   5.3925661e+02   5.3141690e+02   4.2548884e+02
   6.2098711e+02   5.6161280e+02   5.4975948e+02   5.2747926e+02   4.2506868e+02
   6.1722431e+02   5.5253177e+02   5.4648995e+02   5.3237591e+02   4.2545178e+02
   6.1565668e+02   5.5445280e+02   5.5406172e+02   5.3774676e+02   4.2565278e+02
   6.1655890e+02   5.4686133e+02   5.4054732e+02   5.3184328e+02   4.2548994e+02
   6.1559989e+02   5.3816405e+02   4.4314719e+02   4.3999285e+02   4.0592148e+02
   6.1584831e+02   5.5435167e+02   5.5340122e+02   5.3723608e+02   4.2563571e+02
   6.1552333e+02   5.3810365e+02   4.2659430e+02   4.1299437e+02   4.0201752e+02
   6.7418403e+02   5.8435563e+02   5.5137496e+02   5.1158249e+02   4.2184038e+02
   6.3888881e+02   5.7878806e+02   5.5283422e+02   5.1729953e+02   4.2358394e+02
   6.3133304e+02   5.6495939e+02   5.3385817e+02   5.0437942e+02   4.1762721e+02
   6.1552150e+02   5.3810279e+02   4.3133547e+02   4.3089067e+02   4.2492450e+02
   6.7942562e+02   5.9362516e+02   5.6814939e+02   5.2418562e+02   4.2464942e+02
   6.2400750e+02   5.6193812e+02   5.4318199e+02   5.2024556e+02   4.2429584e+02
   6.1621862e+02   5.5386148e+02   5.5172531e+02   5.3614183e+02   4.2559903e+02
   6.2857641e+02   5.6110074e+02   5.3019392e+02   5.0340903e+02   4.1697555e+02
   6.3169677e+02   5.6390008e+02   5.3067048e+02   4.9994275e+02   4.0609002e+02
   6.2341480e+02   5.5247760e+02   5.2020634e+02   5.0023252e+02   4.1464959e+02
   6.1553914e+02   5.3811692e+02   4.3985806e+02   4.3873610e+02   4.2280407e+02
   6.1585821e+02   5.3866370e+02   4.9622376e+02   4.9483940e+02   4.2464497e+02
   6.1568992e+02   5.3823906e+02   4.5791404e+02   4.5597678e+02   4.1725231e+02
   6.1856875e+02   5.4903188e+02   5.3319914e+02   5.2197976e+02   4.2490083e+02
   6.1797051e+02   5.5305914e+02   5.4448690e+02   5.2990592e+02   4.2532190e+02
   6.1594200e+02   5.3847746e+02   4.6947476e+02   4.6675943e+02   4.1016303e+02
   6.1653841e+02   5.4570099e+02   5.3842679e+02   5.3084312e+02   4.2547467e+02
   6.1607962e+02   5.3862830e+02   4.7298617e+02   4.6966760e+02   3.8487017e+02
   6.2232607e+02   5.5745919e+02   5.3823602e+02   5.1890114e+02   4.2422264e+02
   6.3499114e+02   5.6730266e+02   5.3325589e+02   4.9981479e+02   3.9801352e+02
   6.1575327e+02   5.3828849e+02   4.5772915e+02   4.5501958e+02   3.9930022e+02
   6.1684018e+02   5.7975152e+02   5.7844234e+02   5.3741075e+02   4.2563690e+02
   6.6092269e+02   5.7930904e+02   5.4193607e+02   5.0093851e+02   4.0674419e+02
   6.1980647e+02   5.4541923e+02   5.0822135e+02   4.9417456e+02   4.0567873e+02
   6.1553385e+02   5.3811092e+02   4.2947331e+02   4.2202591e+02   3.9812186e+02
   6.1552421e+02   5.3810462e+02   4.2829044e+02   4.2464185e+02   4.2055508e+02
   6.4923150e+02   6.1022006e+02   5.9001467e+02   5.3394692e+02   4.2547455e+02
   6.2565986e+02   5.5584707e+02   5.2333219e+02   4.9964833e+02   4.1110133e+02
   6.1556945e+02   5.3813859e+02   4.3753384e+02   4.3359031e+02   3.9865467e+02
   6.2068347e+02   5.7311501e+02   5.6632569e+02   5.3344168e+02   4.2544510e+02
   6.2845715e+02   5.7022142e+02   5.4999625e+02   5.2070589e+02   4.2424740e+02
   6.1553665e+02   5.3811755e+02   4.7100995e+02   4.7090593e+02   4.2541565e+02
   6.4291295e+02   6.1553082e+02   5.9612510e+02   5.3569593e+02   4.2556289e+02
   6.4481978e+02   6.3958256e+02   6.1285355e+02   5.3790161e+02   4.2565610e+02
   6.2181591e+02   5.6502355e+02   5.5334605e+02   5.2817219e+02   4.2510250e+02
   6.1687344e+02   5.3985877e+02   4.8935879e+02   4.8321151e+02   4.0933577e+02
   6.1554485e+02   5.3812164e+02   4.4304993e+02   4.4206286e+02   4.2289367e+02
   6.1569814e+02   5.5194597e+02   5.5132320e+02   5.3752756e+02   4.2564704e+02
   6.1563627e+02   5.3819347e+02   4.4739953e+02   4.4436778e+02   3.8242300e+02
   6.2048113e+02   5.8125627e+02   5.7628602e+02   5.3542035e+02   4.2554867e+02
   6.3436813e+02   5.7283562e+02   5.4618556e+02   5.1405798e+02   4.2283376e+02
   6.1565801e+02   5.3821188e+02   4.5205527e+02   4.4968895e+02   4.1348558e+02
   6.3015579e+02   5.7076395e+02   5.4824502e+02   5.1832180e+02   4.2385206e+02
   6.2993108e+02   5.7548504e+02   5.5708108e+02   5.2407279e+02   4.2465788e+02
   6.1552321e+02   5.3810430e+02   4.4227176e+02   4.4212070e+02   4.2529076e+02
   6.3147801e+02   5.8827738e+02   5.7470731e+02   5.3119994e+02   4.2530119e+02
   6.1554341e+02   5.4312283e+02   5.4287998e+02   5.3786144e+02   4.2566058e+02
   6.1559647e+02   5.3816266e+02   4.4766761e+02   4.4573626e+02   4.1854076e+02
   6.1618286e+02   5.3977515e+02   5.1423707e+02   5.1208381e+02   4.2516139e+02
   7.3117969e+02   5.8006023e+02   5.4209816e+02   5.0034518e+02   3.8625049e+02
   6.1552567e+02   5.3810631e+02   4.5448772e+02   4.5440600e+02   4.2543414e+02
   6.4375470e+02   6.2409325e+02   6.0235136e+02   5.3679499e+02   4.2561172e+02
   6.1785612e+02   5.5128326e+02   5.4182158e+02   5.2888656e+02   4.2529034e+02
   6.3667576e+02   6.0654899e+02   5.9178364e+02   5.3507277e+02   4.2553349e+02
   6.1602014e+02   5.7025445e+02   5.6957295e+02   5.3764835e+02   4.2564632e+02
   6.5857490e+02   6.1473572e+02   5.9186776e+02   5.3426758e+02   4.2549140e+02
   6.6525969e+02   6.1104789e+02   5.8846630e+02   5.3316915e+02   4.2542960e+02
   6.1559871e+02   5.3817663e+02   4.7135109e+02   4.7086699e+02   4.2445454e+02
   6.1567180e+02   5.3823217e+02   4.6582482e+02   4.6470017e+02   4.2196656e+02
   6.2329373e+02   5.5552711e+02   5.3028450e+02   5.1113142e+02   4.2260276e+02
   6.1584701e+02   5.3837145e+02   4.6341660e+02   4.6065042e+02   3.8736691e+02
   6.1666710e+02   5.4105754e+02   5.1662262e+02   5.1292578e+02   4.2491108e+02
   6.2002174e+02   5.4813897e+02   5.2100072e+02   5.0846916e+02   4.2258933e+02
   6.3285977e+02   5.9015544e+02   5.7613314e+02   5.3134213e+02   4.2531110e+02
   6.1552371e+02   5.3810476e+02   4.5139918e+02   4.5133092e+02   4.2547090e+02
   6.9070961e+02   6.0292243e+02   5.8057275e+02   5.3026032e+02   4.2523407e+02
   6.1565414e+02   5.3868584e+02   5.2470243e+02   5.2407618e+02   4.2561878e+02
   6.1677684e+02   5.4214808e+02   5.2345120e+02   5.1892333e+02   4.2517593e+02
   6.2315996e+02   5.5842684e+02   5.3798200e+02   5.1758092e+02   4.2398481e+02
   6.1616066e+02   6.1259440e+02   6.1195848e+02   5.3809006e+02   4.2566379e+02
   6.1553622e+02   5.3811517e+02   4.5719906e+02   4.5699886e+02   4.2507640e+02
   6.3985793e+02   5.7137101e+02   5.3630161e+02   4.9997793e+02   3.8026247e+02
   6.1660534e+02   5.4135469e+02   5.2089508e+02   5.1709554e+02   4.2516649e+02
   6.1782365e+02   5.5344109e+02   5.4567292e+02   5.3073234e+02   4.2536222e+02
   6.1568235e+02   5.3823191e+02   4.5544943e+02   4.5324234e+02   4.1508923e+02
   6.4929238e+02   6.0130874e+02   5.8165492e+02   5.3123355e+02   4.2530437e+02
   6.1552037e+02   5.3810195e+02   4.2575785e+02   4.1105728e+02   4.1038001e+02
   6.2307812e+02   5.6177391e+02   5.4509502e+02   5.2249921e+02   4.2458550e+02
   6.1589609e+02   5.6347499e+02   5.6280321e+02   5.3758402e+02   4.2564449e+02
   6.1915522e+02   5.5036383e+02   5.3351288e+02   5.2093286e+02   4.2474900e+02
   6.6431667e+02   5.8704068e+02   5.5706827e+02   5.1674275e+02   4.2342825e+02
   6.1569382e+02   5.3830901e+02   4.8189853e+02   4.8105457e+02   4.2426081e+02
   6.1838295e+02   5.4306390e+02   5.0553957e+02   4.9569132e+02   4.1769248e+02
   6.2392951e+02   5.6993866e+02   5.5707807e+02   5.2796738e+02   4.2506411e+02
   6.3345304e+02   5.6706507e+02   5.3509590e+02   5.0369491e+02   4.1650405e+02
   6.2300267e+02   5.7839913e+02   5.7013393e+02   5.3297373e+02   4.2541624e+02
   6.2405386e+02   5.7160869e+02   5.5934203e+02   5.2884379e+02   4.2513214e+02
   6.3441581e+02   5.7821304e+02   5.5637813e+02   5.2153941e+02   4.2432119e+02
   6.8950462e+02   6.1430503e+02   5.9072989e+02   5.3384109e+02   4.2546824e+02
   6.1552014e+02   5.3810171e+02   4.3936512e+02   4.3934978e+02   4.2562990e+02
   6.2643697e+02   5.6283975e+02   5.3929927e+02   5.1467500e+02   4.2323491e+02
   6.6728682e+02   6.6124853e+02   6.1511132e+02   5.3806711e+02   4.2566252e+02
   6.2667005e+02   5.5808251e+02   5.2695953e+02   5.0239276e+02   4.1618854e+02
   6.1556331e+02   5.3813632e+02   4.4498197e+02   4.4358047e+02   4.2131925e+02
   6.1552581e+02   5.3817786e+02   5.3361699e+02   5.3354022e+02   4.2566243e+02
   6.3915779e+02   6.0584875e+02   5.8999418e+02   5.3447098e+02   4.2550272e+02
   6.1678003e+02   5.4256157e+02   5.2583354e+02   5.2098827e+02   4.2523923e+02
   6.1677927e+02   5.4364685e+02   5.3056084e+02   5.2481346e+02   4.2532749e+02
   6.1551987e+02   5.3810175e+02   4.2689576e+02   4.2644090e+02   4.2514416e+02
   6.1566051e+02   5.3821469e+02   4.5563183e+02   4.5374905e+02   4.1792354e+02
   6.1565716e+02   5.3824770e+02   4.7690095e+02   4.7614782e+02   4.2413162e+02
   6.1626764e+02   5.4422953e+02   5.3755958e+02   5.3142170e+02   4.2551979e+02
   6.1584801e+02   5.3838989e+02   4.6824436e+02   4.6604837e+02   4.1605451e+02
   6.1555238e+02   5.3812761e+02   4.4816815e+02   4.4740375e+02   4.2338380e+02
   6.1740996e+02   5.4339252e+02   5.2170762e+02   5.1551225e+02   4.2477763e+02
   6.1611720e+02   5.3904023e+02   4.9471918e+02   4.9223821e+02   4.2347266e+02
   6.5427141e+02   6.0034780e+02   5.7924443e+02   5.3005031e+02   4.2521788e+02
   6.2582351e+02   5.8250866e+02   5.7232202e+02   5.3227788e+02   4.2537285e+02
   6.5770355e+02   6.3308517e+02   6.0516483e+02   5.3705542e+02   4.2562171e+02
   6.2083058e+02   5.8279544e+02   5.7764286e+02   5.3546559e+02   4.2555111e+02
   6.1558765e+02   5.3818492e+02   4.8302084e+02   4.8269639e+02   4.2518880e+02
   6.1644516e+02   5.5339276e+02   5.5042381e+02   5.3536200e+02   4.2557127e+02
   6.1563566e+02   5.3819291e+02   4.4745410e+02   4.4444907e+02   3.9817860e+02
   6.1585231e+02   5.3852385e+02   4.8518922e+02   4.8361848e+02   4.2336978e+02
   6.9573357e+02   6.0259333e+02   5.8018267e+02   5.3009746e+02   4.2522148e+02
