# Supplementary material for: Rethinking Colour Constancy
Source: PLoS One. 2015 Sep 10;10(9):e0135029. doi: 10.1371/journal.pone.0135029 (PMC4565710; doi:10.1371/journal.pone.0135029)
Supplement: S1 Dataset — (ZIP) [file pone.0135029.s002.zip › 5-TransitionMetamerReflectanceData/NtoB_20munsells/fiveTr_6.txt]

   4.8262705e+02   5.0013668e+02   5.2022062e+02   5.6859686e+02   5.9249317e+02
   4.7180429e+02   4.8069829e+02   5.2936427e+02   6.1484768e+02   7.2300238e+02
   4.3893608e+02   4.4604922e+02   5.2770673e+02   6.1352078e+02   6.8919006e+02
   4.5462896e+02   4.6067088e+02   5.2801246e+02   6.1379549e+02   6.8300349e+02
   4.8782808e+02   5.4811268e+02   5.6622568e+02   5.6634040e+02   5.8091724e+02
   4.8768871e+02   5.4057893e+02   5.6028659e+02   5.7600199e+02   5.8949614e+02
   4.5289889e+02   4.5687326e+02   5.0290859e+02   5.5741674e+02   5.8653288e+02
   4.8782854e+02   5.4815345e+02   5.8082582e+02   6.1827758e+02   6.1830601e+02
   4.3496891e+02   4.3674444e+02   4.9139744e+02   5.4993424e+02   5.8197908e+02
   4.0969555e+02   4.3274694e+02   5.2675629e+02   6.0640982e+02   6.4007819e+02
   4.8738679e+02   4.8916385e+02   4.8964908e+02   5.4820366e+02   5.8087548e+02
   4.1646298e+02   4.3165087e+02   5.0921525e+02   5.6455061e+02   5.9115303e+02
   4.4033174e+02   4.4725178e+02   5.2773000e+02   6.1359423e+02   7.0212280e+02
   4.4552124e+02   4.5115147e+02   5.1339687e+02   5.6995868e+02   5.9470648e+02
   3.8775585e+02   4.3245303e+02   5.2750255e+02   6.1278011e+02   6.6230672e+02
   4.8780731e+02   5.2501255e+02   5.2528496e+02   5.4848690e+02   5.8096941e+02
   4.8782709e+02   5.4803881e+02   5.8063662e+02   6.8418218e+02   7.4414139e+02
   4.8372552e+02   5.0590389e+02   5.3432750e+02   5.9778167e+02   6.2113398e+02
   4.8655398e+02   5.2076079e+02   5.4214474e+02   5.8651837e+02   6.0375231e+02
   4.8782737e+02   5.4804373e+02   5.8064210e+02   6.5599138e+02   6.5708874e+02
   4.4815615e+02   4.5436078e+02   5.2784752e+02   6.1360118e+02   6.7844057e+02
   4.8720790e+02   5.2961391e+02   5.5399488e+02   6.0025629e+02   6.1661858e+02
   4.7744906e+02   4.8956815e+02   5.2543684e+02   5.8766743e+02   6.0996742e+02
   4.8670356e+02   5.2310850e+02   5.4901532e+02   6.1383883e+02   6.3684386e+02
   4.8780675e+02   5.4658671e+02   5.7645675e+02   5.9182113e+02   5.9492381e+02
   4.4268405e+02   4.4915851e+02   5.2313906e+02   5.9036842e+02   6.1506783e+02
   4.8458824e+02   5.0947796e+02   5.3891540e+02   6.1866757e+02   6.8344453e+02
   4.8781803e+02   5.4735725e+02   5.7946825e+02   6.4077972e+02   6.4316844e+02
   4.7171870e+02   4.8056516e+02   5.2911905e+02   6.1245292e+02   6.5240992e+02
   4.2060015e+02   4.3445119e+02   5.2545322e+02   5.9917222e+02   6.2763534e+02
   4.8642164e+02   5.2034771e+02   5.4690538e+02   6.1887795e+02   6.4923889e+02
   4.8489043e+02   5.0390727e+02   5.1394134e+02   5.5701846e+02   5.8548512e+02
   4.2933267e+02   4.3676781e+02   5.0713639e+02   5.6200023e+02   5.8949266e+02
   4.1079223e+02   4.1675642e+02   4.8914324e+02   5.4880222e+02   5.8126615e+02
   4.1749497e+02   4.3351449e+02   5.2300600e+02   5.9052376e+02   6.1544380e+02
   4.7872955e+02   4.9175582e+02   5.2306122e+02   5.8014028e+02   6.0177643e+02
   4.3790582e+02   4.4504270e+02   5.2449540e+02   5.9493022e+02   6.2132553e+02
   4.2525993e+02   4.2808361e+02   4.9102361e+02   5.4975715e+02   5.8187281e+02
   4.2926705e+02   4.3800930e+02   5.1672504e+02   5.7595330e+02   5.9944164e+02
   4.4997390e+02   4.5610348e+02   5.2775315e+02   6.1231133e+02   6.5617975e+02
   4.8781965e+02   5.4745850e+02   5.7965720e+02   6.5088846e+02   6.5510819e+02
   4.6178014e+02   4.6801557e+02   5.2808615e+02   6.1195887e+02   6.5292848e+02
   4.8160259e+02   4.9173722e+02   5.0436325e+02   5.5420842e+02   5.8418344e+02
   4.8782760e+02   5.4811679e+02   5.8076556e+02   6.4629972e+02   6.4650428e+02
   4.4492698e+02   4.5022186e+02   5.0971200e+02   5.6481790e+02   5.9122797e+02
   4.8777672e+02   5.4476304e+02   5.7507976e+02   6.2213262e+02   6.2762671e+02
   4.8751796e+02   5.3582332e+02   5.6312553e+02   6.2942709e+02   6.5513086e+02
   4.8512677e+02   4.9904275e+02   5.0520094e+02   5.5182630e+02   5.8276723e+02
   4.1091969e+02   4.3262214e+02   5.2311105e+02   5.9085947e+02   6.1590016e+02
   4.6994031e+02   4.7292848e+02   4.9576940e+02   5.5170293e+02   5.8294055e+02
   4.3019138e+02   4.3568467e+02   4.9995293e+02   5.5538978e+02   5.8538049e+02
   4.5914297e+02   4.5941334e+02   4.8856453e+02   5.4847691e+02   5.8104746e+02
   4.4283616e+02   4.4912144e+02   5.1954144e+02   5.8124267e+02   6.0411653e+02
   4.8709666e+02   5.1093335e+02   5.1404363e+02   5.5118188e+02   5.8227124e+02
   4.5403483e+02   4.5999108e+02   5.2502131e+02   5.9575554e+02   6.2220248e+02
   3.8197496e+02   4.3245168e+02   5.2756781e+02   6.1341401e+02   6.9857549e+02
   4.5538316e+02   4.5876052e+02   4.9995084e+02   5.5499408e+02   5.8502968e+02
   4.3893947e+02   4.4599580e+02   5.2611366e+02   6.0171194e+02   6.3153492e+02
   4.7638281e+02   4.8804093e+02   5.3048950e+02   6.1470318e+02   6.6254219e+02
   4.6133950e+02   4.6754452e+02   5.2787318e+02   6.1015203e+02   6.4709800e+02
   4.8574438e+02   5.1407618e+02   5.3544178e+02   5.8280368e+02   6.0170197e+02
   4.8705630e+02   5.2700889e+02   5.4880779e+02   5.8900072e+02   6.0447942e+02
   4.8776725e+02   5.4430604e+02   5.7342153e+02   6.0286944e+02   6.0861930e+02
   4.8781518e+02   5.4717640e+02   5.7082337e+02   5.7391582e+02   5.8305392e+02
   4.8746391e+02   5.3092604e+02   5.4135915e+02   5.6230750e+02   5.8588509e+02
   4.6274252e+02   4.6748214e+02   5.0720357e+02   5.6105301e+02   5.8864831e+02
   4.5115549e+02   4.5690274e+02   5.1925888e+02   5.8023085e+02   6.0302442e+02
   4.8778490e+02   5.4217730e+02   5.4744544e+02   5.5418044e+02   5.8174774e+02
   4.8780638e+02   5.4654719e+02   5.7813742e+02   6.3927660e+02   6.4387492e+02
   4.8782773e+02   5.4807122e+02   5.7392622e+02   5.7433153e+02   5.8117618e+02
   4.8782645e+02   5.4799221e+02   5.8053287e+02   6.2646452e+02   6.2679677e+02
   4.8777252e+02   5.4449353e+02   5.6537251e+02   5.7402915e+02   5.8608630e+02
   4.8371816e+02   5.0579215e+02   5.3362909e+02   5.9498391e+02   6.1751855e+02
   4.2154944e+02   4.3486359e+02   5.2740345e+02   6.1164747e+02   6.5441645e+02
   4.4048569e+02   4.4701816e+02   5.1933699e+02   5.8087401e+02   6.0377776e+02
   4.5891617e+02   4.6500375e+02   5.2756187e+02   6.0835725e+02   6.4294618e+02
   4.8745559e+02   5.1672178e+02   5.1933673e+02   5.5100719e+02   5.8208207e+02
   4.8632455e+02   5.1789315e+02   5.3710847e+02   5.7896075e+02   5.9788590e+02
   4.1564281e+02   4.3198143e+02   5.1176843e+02   5.6795483e+02   5.9343574e+02
   4.8727266e+02   5.3006208e+02   5.4954697e+02   5.8102632e+02   5.9668012e+02
   4.6818887e+02   4.7544946e+02   5.2349524e+02   5.8831970e+02   6.1163884e+02
   4.3114221e+02   4.3868363e+02   5.1105787e+02   5.6686262e+02   5.9265996e+02
   4.6196085e+02   4.6734880e+02   5.1288355e+02   5.6827515e+02   5.9332776e+02
   4.8668578e+02   5.2094764e+02   5.3820861e+02   5.7513860e+02   5.9454869e+02
   4.3435628e+02   4.4152513e+02   5.1419730e+02   5.7152242e+02   5.9590834e+02
   4.8352176e+02   5.0547214e+02   5.3636710e+02   6.1499382e+02   6.5072852e+02
   4.8759319e+02   5.3660407e+02   5.5206771e+02   5.6988685e+02   5.8800121e+02
   4.8782728e+02   5.4805225e+02   5.7584508e+02   5.7651992e+02   5.8142993e+02
   4.4197425e+02   4.4532302e+02   4.9784254e+02   5.5376640e+02   5.8434492e+02
   4.8780118e+02   5.4622069e+02   5.7758974e+02   6.3575393e+02   6.4051447e+02
   4.4833810e+02   4.5447110e+02   5.2584410e+02   5.9971971e+02   6.2815737e+02
   4.8780502e+02   4.9896298e+02   4.9900635e+02   5.4818842e+02   5.8086678e+02
   4.8776932e+02   5.2680402e+02   5.2767393e+02   5.4921042e+02   5.8120839e+02
   4.5014267e+02   4.5549752e+02   5.1320243e+02   5.6948114e+02   5.9432697e+02
   4.2213547e+02   4.3145319e+02   5.0190542e+02   5.5699023e+02   5.8638695e+02
   4.4611402e+02   4.5241900e+02   5.2697368e+02   6.0630618e+02   6.3942194e+02
   4.8781953e+02   5.4745839e+02   5.7964635e+02   6.4449923e+02   6.4710578e+02
   4.6449203e+02   4.7097618e+02   5.2610152e+02   5.9824164e+02   6.2540163e+02
   4.8681128e+02   5.2211011e+02   5.3843141e+02   5.7323537e+02   5.9309805e+02
   4.4179369e+02   4.4193171e+02   4.8814093e+02   5.4831144e+02   5.8094783e+02
   4.1555153e+02   4.1594079e+02   4.8793289e+02   5.4821868e+02   5.8088877e+02
   4.7314864e+02   4.8265947e+02   5.2921740e+02   6.1069162e+02   6.4649269e+02
   4.8674176e+02   5.1928240e+02   5.3206318e+02   5.6579595e+02   5.8911768e+02
   4.7568925e+02   4.7874654e+02   4.9397419e+02   5.5038026e+02   5.8213384e+02
   4.8119259e+02   4.9825134e+02   5.3062179e+02   5.9661720e+02   6.2084844e+02
   4.6528391e+02   4.6991849e+02   5.0524374e+02   5.5889088e+02   5.8729827e+02
   4.6657915e+02   4.7080880e+02   5.0229024e+02   5.5624343e+02   5.8567706e+02
   4.8773817e+02   5.2953188e+02   5.3124720e+02   5.5026142e+02   5.8150884e+02
   3.9593510e+02   4.3241934e+02   5.2649857e+02   6.0465989e+02   6.3681574e+02
   4.8688260e+02   5.1997056e+02   5.3114283e+02   5.6312980e+02   5.8765378e+02
   4.7000763e+02   4.7812985e+02   5.2765984e+02   6.0306553e+02   6.3244321e+02
   4.4543154e+02   4.4603847e+02   4.8932780e+02   5.4885845e+02   5.8129433e+02
   4.4694820e+02   4.4954934e+02   4.9575583e+02   5.5235905e+02   5.8346067e+02
   4.8782857e+02   5.4815997e+02   5.8083999e+02   6.5788691e+02   6.5798736e+02
   4.4503826e+02   4.5140347e+02   5.2555379e+02   5.9870181e+02   6.2668903e+02
   4.6181246e+02   4.6717713e+02   5.1270642e+02   5.6803226e+02   5.9316519e+02
   4.5620583e+02   4.5664566e+02   4.8903649e+02   5.4869164e+02   5.8118237e+02
   4.8782549e+02   5.4786747e+02   5.8034367e+02   6.5670340e+02   6.5980815e+02
   4.4222460e+02   4.4519308e+02   4.9640964e+02   5.5282376e+02   5.8376169e+02
   4.6981867e+02   4.7720392e+02   5.1770554e+02   5.7481750e+02   5.9791126e+02
   4.8770667e+02   5.3851174e+02   5.4675506e+02   5.5831156e+02   5.8323999e+02
   4.8770445e+02   5.3505048e+02   5.3969657e+02   5.5388512e+02   5.8235529e+02
   4.8781517e+02   5.4715666e+02   5.7796438e+02   5.9284560e+02   5.9491832e+02
   4.8742372e+02   5.2536797e+02   5.3156375e+02   5.5607189e+02   5.8387377e+02
   4.5150742e+02   4.5730565e+02   5.2037036e+02   5.8271590e+02   6.0550614e+02
   4.6536057e+02   4.7166372e+02   5.1949785e+02   5.7931423e+02   6.0186200e+02
   4.8690695e+02   5.2538578e+02   5.5028056e+02   6.0428598e+02   6.2344680e+02
   4.6414292e+02   4.7043826e+02   5.2314515e+02   5.8840417e+02   6.1195131e+02
   3.9074936e+02   4.3238333e+02   5.2610878e+02   6.0239478e+02   6.3286546e+02
   4.3417722e+02   4.4218742e+02   5.2760176e+02   6.1293165e+02   6.6295968e+02
   4.3479502e+02   4.4238865e+02   5.2137340e+02   5.8587065e+02   6.0933251e+02
   4.3264613e+02   4.3982135e+02   5.1107003e+02   5.6685896e+02   5.9265209e+02
   4.6702030e+02   4.6725445e+02   4.8842830e+02   5.4839780e+02   5.8099521e+02
   4.8782689e+02   5.4801882e+02   5.8059892e+02   6.5319663e+02   6.5415746e+02
   4.8572365e+02   4.9807450e+02   5.0235971e+02   5.5034302e+02   5.8199035e+02
   4.8780157e+02   5.4627415e+02   5.7247356e+02   5.8044246e+02   5.8716103e+02
   4.1538475e+02   4.1925629e+02   4.8918224e+02   5.4882050e+02   5.8127770e+02
   4.8545289e+02   5.1347495e+02   5.4103165e+02   6.1168432e+02   6.3875554e+02
   4.2951080e+02   4.3862662e+02   5.2359940e+02   5.9219852e+02   6.1765419e+02
   4.3710527e+02   4.4409356e+02   5.1908939e+02   5.8043501e+02   6.0338032e+02
   4.8717837e+02   5.2927858e+02   5.5522417e+02   6.1625172e+02   6.3614925e+02
   4.4479621e+02   4.5111735e+02   5.2374530e+02   5.9211617e+02   6.1738309e+02
   4.8729845e+02   5.2977341e+02   5.4608438e+02   5.7333296e+02   5.9163795e+02
   4.5307065e+02   4.5478895e+02   4.9291419e+02   5.5063125e+02   5.8238213e+02
   4.8779835e+02   5.4603966e+02   5.7512554e+02   5.9121028e+02   5.9517947e+02
   4.2972224e+02   4.3729380e+02   5.0855933e+02   5.6366098e+02   5.9055151e+02
   4.4586011e+02   4.5161410e+02   5.1528271e+02   5.7301476e+02   5.9696520e+02
   3.8299445e+02   4.1878502e+02   4.9069604e+02   5.4959633e+02   5.8177470e+02
   4.8767154e+02   5.4000095e+02   5.6067172e+02   5.7863730e+02   5.9131899e+02
   4.0002378e+02   4.2942922e+02   5.0524946e+02   5.6008040e+02   5.8831719e+02
   4.8540382e+02   5.1264956e+02   5.3671948e+02   5.9020275e+02   6.0990104e+02
   4.8659252e+02   5.2119743e+02   5.4271774e+02   5.8712069e+02   6.0424993e+02
   4.5779002e+02   4.6245665e+02   5.0764884e+02   5.6184607e+02   5.8920222e+02
   4.1114625e+02   4.3289052e+02   5.2743961e+02   6.1213433e+02   6.5707545e+02
   4.1517961e+02   4.2293735e+02   4.9169585e+02   5.5013113e+02   5.8211225e+02
   4.5149234e+02   4.5193502e+02   4.8903073e+02   5.4870382e+02   5.8119323e+02
   4.2573886e+02   4.3432041e+02   5.0617425e+02   5.6098158e+02   5.8886219e+02
   4.2780353e+02   4.3770855e+02   5.2664982e+02   6.0537822e+02   6.3803369e+02
   4.8780426e+02   5.4639543e+02   5.7794468e+02   6.4964937e+02   6.6347059e+02
   4.3403075e+02   4.4118954e+02   5.1342090e+02   5.7028203e+02   5.9501039e+02
   4.5045904e+02   4.5657082e+02   5.2779244e+02   6.1259905e+02   6.5783762e+02
   4.4094072e+02   4.4757074e+02   5.2235395e+02   5.8822985e+02   6.1227097e+02
   4.3047247e+02   4.3722015e+02   5.0530037e+02   5.6004624e+02   5.8827064e+02
   4.8469541e+02   5.0960754e+02   5.3648074e+02   5.9759173e+02   6.2008676e+02
   4.6697283e+02   4.7404236e+02   5.2724075e+02   6.0273969e+02   6.3219345e+02
   4.8782535e+02   5.4787531e+02   5.8030826e+02   6.2152805e+02   6.2206066e+02
   4.8665462e+02   5.2075564e+02   5.3846160e+02   5.7614317e+02   5.9527133e+02
   4.1111025e+02   4.3128874e+02   5.1118774e+02   5.6715287e+02   5.9288978e+02
   4.8329708e+02   5.0137809e+02   5.1839628e+02   5.6475177e+02   5.8999451e+02
   4.8774418e+02   5.3618549e+02   5.3969214e+02   5.5241429e+02   5.8187157e+02
   4.2535587e+02   4.2644256e+02   4.8890256e+02   5.4868008e+02   5.8118624e+02
   4.5181713e+02   4.5215665e+02   4.8874593e+02   5.4857405e+02   5.8111168e+02
   4.1959092e+02   4.3395954e+02   5.2223716e+02   5.8834160e+02   6.1255757e+02
   4.8117760e+02   4.8140854e+02   4.8817078e+02   5.4823850e+02   5.8089651e+02
   4.3634712e+02   4.3660594e+02   4.8832465e+02   5.4839856e+02   5.8100413e+02
   4.8727276e+02   5.2350634e+02   5.3122175e+02   5.5811731e+02   5.8491629e+02
   4.8067809e+02   4.9693330e+02   5.3033563e+02   5.9739084e+02   6.2208209e+02
   4.5117016e+02   4.5691537e+02   5.1922869e+02   5.8016529e+02   6.0296211e+02
   4.5038759e+02   4.5647214e+02   5.2683561e+02   6.0478002e+02   6.3649941e+02
   4.0244663e+02   4.1913883e+02   4.9072489e+02   5.4961120e+02   5.8178409e+02
   3.8172084e+02   4.3244775e+02   5.2749305e+02   6.1268645e+02   6.6130542e+02
   4.8753395e+02   5.3614230e+02   5.6101920e+02   5.9792286e+02   6.1018207e+02
   4.8705178e+02   5.2644920e+02   5.4580591e+02   5.8112485e+02   5.9774286e+02
   4.3981054e+02   4.4155442e+02   4.9198450e+02   5.5023132e+02   5.8216088e+02
   4.1295032e+02   4.3289001e+02   5.2411296e+02   5.9403542e+02   6.2019859e+02
   4.5050574e+02   4.5051186e+02   4.8784474e+02   5.4817672e+02   5.8086140e+02
   4.5726616e+02   4.6333311e+02   5.2808149e+02   6.1371198e+02   6.7031289e+02
   4.6187128e+02   4.6206133e+02   4.8833309e+02   5.4837466e+02   5.8098319e+02
   4.6477087e+02   4.6639651e+02   4.9250875e+02   5.5022750e+02   5.8209820e+02
   4.8779686e+02   5.2767010e+02   5.2816347e+02   5.4876084e+02   5.8105037e+02
   4.8113379e+02   4.9807125e+02   5.3034484e+02   5.9572810e+02   6.1969454e+02
   4.5372191e+02   4.5442089e+02   4.8974059e+02   5.4902303e+02   5.8139049e+02
   4.2169365e+02   4.2306018e+02   4.8877596e+02   5.4862037e+02   5.8114831e+02
   4.8752356e+02   5.3593981e+02   5.6268122e+02   6.1616211e+02   6.3059450e+02
   4.8284124e+02   5.0209076e+02   5.2673659e+02   5.7969345e+02   6.0062015e+02
   4.8734292e+02   5.3190224e+02   5.5535879e+02   5.9428103e+02   6.0834220e+02
   4.8781909e+02   5.4741835e+02   5.7958680e+02   6.4839046e+02   6.5207364e+02
   4.2894246e+02   4.2925865e+02   4.8824670e+02   5.4836466e+02   5.8098288e+02
   4.5596536e+02   4.5654873e+02   4.8944496e+02   5.4887623e+02   5.8129718e+02
   4.8761961e+02   5.3859055e+02   5.6670933e+02   6.3422425e+02   6.7441290e+02
   4.3091061e+02   4.3299596e+02   4.9140780e+02   5.4995161e+02   5.8199285e+02
   4.4794039e+02   4.5412812e+02   5.2705435e+02   6.0666188e+02   6.4005236e+02
   4.8421293e+02   5.0702535e+02   5.3096575e+02   5.8383696e+02   6.0377696e+02
   4.6831493e+02   4.7587507e+02   5.2876682e+02   6.1379272e+02   6.6199075e+02
   4.4474880e+02   4.5121604e+02   5.2780944e+02   6.1377988e+02   7.6456034e+02
   4.3289950e+02   4.4122001e+02   5.2760021e+02   6.1301826e+02   6.6434631e+02
   4.2328299e+02   4.3551172e+02   5.2719036e+02   6.0967657e+02   6.4749247e+02
   4.8702785e+02   5.2713083e+02   5.5351038e+02   6.2499889e+02   6.6552598e+02
   4.8577436e+02   5.1539559e+02   5.4280364e+02   6.1645847e+02   6.4726826e+02
   4.7840446e+02   4.9093285e+02   5.2169558e+02   5.7763943e+02   5.9966065e+02
   4.4628828e+02   4.4767003e+02   4.9153436e+02   5.4995508e+02   5.8198006e+02
   4.4802509e+02   4.5408590e+02   5.2360049e+02   5.9147610e+02   6.1646096e+02
   4.5183621e+02   4.5790864e+02   5.2751311e+02   6.0970000e+02   6.4663657e+02
   4.2150231e+02   4.3485120e+02   5.2749489e+02   6.1253099e+02   6.5968997e+02
   4.8662858e+02   5.2196023e+02   5.4540397e+02   5.9472951e+02   6.1293538e+02
   4.8780706e+02   5.4658925e+02   5.7788485e+02   6.1300701e+02   6.1567216e+02
   4.3443635e+02   4.4144618e+02   5.1284287e+02   5.6937646e+02   5.9437403e+02
   4.4252831e+02   4.4278133e+02   4.8841975e+02   5.4843851e+02   5.8102871e+02
   4.2620779e+02   4.3675870e+02   5.2509489e+02   5.9756902e+02   6.2524162e+02
   4.4145599e+02   4.4623219e+02   5.0442772e+02   5.5905327e+02   5.8761728e+02
   4.8777986e+02   5.4494366e+02   5.7569105e+02   6.4592012e+02   6.8860919e+02
   4.8641227e+02   5.2001410e+02   5.4478685e+02   6.0035007e+02   6.2063408e+02
   4.1403914e+02   4.2989617e+02   5.0398523e+02   5.5884995e+02   5.8755057e+02
   4.8779430e+02   5.4577605e+02   5.7691914e+02   6.3981423e+02   6.4701693e+02
   4.8767071e+02   5.2844149e+02   5.3124459e+02   5.5163716e+02   5.8199906e+02
   4.7939702e+02   4.7946283e+02   4.8793477e+02   5.4819455e+02   5.8087149e+02
   4.2142971e+02   4.2335848e+02   4.8918160e+02   5.4881805e+02   5.8127524e+02
   3.9391636e+02   3.9841176e+02   4.8786173e+02   5.4818490e+02   5.8086699e+02
   4.8775675e+02   5.1151378e+02   5.1179781e+02   5.4842972e+02   5.8097623e+02
   4.3358789e+02   4.3777164e+02   4.9762518e+02   5.5369618e+02   5.8432137e+02
   4.8743321e+02   5.3388031e+02   5.6069084e+02   6.2548826e+02   6.4792374e+02
   4.7672613e+02   4.8867301e+02   5.3066752e+02   6.1531284e+02   6.8373133e+02
   4.8781461e+02   5.4709568e+02   5.7663239e+02   5.8601074e+02   5.8925115e+02
   3.8971119e+02   4.3218030e+02   5.2285919e+02   5.9012370e+02   6.1492436e+02
   4.8763809e+02   5.3915504e+02   5.6743626e+02   6.3440929e+02   6.6418581e+02
   4.8141818e+02   4.9907806e+02   5.3294689e+02   6.0889713e+02   6.3918541e+02
   4.3004302e+02   4.3288429e+02   4.9272718e+02   5.5068367e+02   5.8245270e+02
   4.8193576e+02   5.0025970e+02   5.3115857e+02   5.9560957e+02   6.1924455e+02
   4.8711762e+02   5.2744051e+02   5.4675268e+02   5.8096994e+02   5.9736884e+02
   4.1521021e+02   4.2449887e+02   4.9320656e+02   5.5098645e+02   5.8264998e+02
   4.8769282e+02   5.4101140e+02   5.6884341e+02   6.0831627e+02   6.1777117e+02
   3.9670346e+02   4.3230345e+02   5.2441548e+02   5.9510293e+02   6.2170671e+02
   4.3053271e+02   4.3924169e+02   5.2215456e+02   5.8798825e+02   6.1204496e+02
   4.2256139e+02   4.2456021e+02   4.8941029e+02   5.4893070e+02   5.8134752e+02
   4.8214131e+02   5.0112459e+02   5.3393364e+02   6.1059273e+02   6.4183494e+02
   4.7033323e+02   4.7851964e+02   5.2656585e+02   5.9753471e+02   6.2398992e+02
   4.8747181e+02   5.3286922e+02   5.4708893e+02   5.6858660e+02   5.8835002e+02
   4.5845818e+02   4.5925286e+02   4.9007283e+02   5.4914839e+02   5.8146156e+02
   4.8771370e+02   5.4177335e+02   5.6546828e+02   5.8413614e+02   5.9378872e+02
   4.2746926e+02   4.3054878e+02   4.9228030e+02   5.5043863e+02   5.8230106e+02
   4.7648933e+02   4.8821303e+02   5.3021225e+02   6.1140955e+02   6.4721497e+02
   4.5612036e+02   4.5670587e+02   4.8945314e+02   5.4887876e+02   5.8129834e+02
   4.8385486e+02   5.0105034e+02   5.1361638e+02   5.5866570e+02   5.8650404e+02
   4.3988037e+02   4.4628737e+02   5.1626068e+02   5.7489730e+02   5.9852081e+02
   4.8782654e+02   5.4791737e+02   5.5976376e+02   5.6012495e+02   5.8097684e+02
   4.8779126e+02   5.4528347e+02   5.6116803e+02   5.6618245e+02   5.8308837e+02
   4.8270919e+02   5.0273081e+02   5.3390373e+02   6.0428879e+02   6.3102562e+02
   4.5108901e+02   4.5475502e+02   5.0116106e+02   5.5602857e+02   5.8569391e+02
   4.5528759e+02   4.6132591e+02   5.2805316e+02   6.1401935e+02   7.6110695e+02
   4.5202118e+02   4.5202437e+02   4.8783763e+02   5.4817318e+02   5.8085909e+02
   4.3364140e+02   4.4173924e+02   5.2651070e+02   6.0421984e+02   6.3588918e+02
   4.8607346e+02   5.1718954e+02   5.4235892e+02   5.9977973e+02   6.2083196e+02
   4.0378410e+02   4.3255175e+02   5.2750475e+02   6.1279579e+02   6.6248038e+02
   4.2659278e+02   4.3706957e+02   5.2749660e+02   6.1237699e+02   6.5838372e+02
   4.8778393e+02   5.4521166e+02   5.7469535e+02   6.0009869e+02   6.0451590e+02
   4.5978034e+02   4.6554484e+02   5.1915003e+02   5.7934929e+02   6.0204196e+02
   4.8687253e+02   5.2504207e+02   5.5070672e+02   6.1207715e+02   6.3315046e+02
   4.8766008e+02   5.3986910e+02   5.6632597e+02   6.0012017e+02   6.0999176e+02
   4.8745096e+02   5.3407479e+02   5.5732083e+02   5.9196589e+02   6.0467642e+02
   4.8507280e+02   5.1162821e+02   5.4033757e+02   6.1941019e+02   7.2125674e+02
   4.3586577e+02   4.3742788e+02   4.9105678e+02   5.4975120e+02   5.8186338e+02
   4.7308204e+02   4.8238424e+02   5.2620728e+02   5.9422762e+02   6.1912567e+02
   4.6019054e+02   4.6587299e+02   5.1749379e+02   5.7607968e+02   5.9920995e+02
   4.8782849e+02   5.4813968e+02   5.7162251e+02   5.7171643e+02   5.8092274e+02
   4.8772312e+02   5.4195302e+02   5.6136362e+02   5.7417547e+02   5.8783587e+02
   4.8581122e+02   5.1359234e+02   5.3190273e+02   5.7486412e+02   5.9548819e+02
   4.0731941e+02   4.3217696e+02   5.2002019e+02   5.8282703e+02   6.0591161e+02
   3.9092473e+02   4.3241163e+02   5.2662955e+02   6.0552941e+02   6.3839307e+02
   4.7725641e+02   4.8963577e+02   5.3040738e+02   6.1047818e+02   6.4458879e+02
   4.3325824e+02   4.3397652e+02   4.8908601e+02   5.4876245e+02   5.8123764e+02
   4.8476742e+02   5.0962867e+02   5.3464975e+02   5.9023575e+02   6.1059427e+02
   3.8058128e+02   4.3244930e+02   5.2752749e+02   6.1302408e+02   6.6600865e+02
   4.8782817e+02   5.4810052e+02   5.8074031e+02   6.8056344e+02   7.0159142e+02
   3.9734443e+02   4.3199551e+02   5.2015008e+02   5.8313661e+02   6.0625294e+02
   4.2660125e+02   4.3536310e+02   5.0897047e+02   5.6419488e+02   5.9090600e+02
   4.8747722e+02   5.3406227e+02   5.5253806e+02   5.7707324e+02   5.9275380e+02
   4.8677997e+02   5.2382291e+02   5.4851004e+02   6.0227068e+02   6.2161852e+02
   4.7920896e+02   4.9300664e+02   5.2520764e+02   5.8460512e+02   6.0608804e+02
   4.8764269e+02   5.3929579e+02   5.6688580e+02   6.1454398e+02   6.2574980e+02
   4.8371352e+02   5.0421365e+02   5.2482457e+02   5.7317653e+02   5.9529784e+02
   4.2404445e+02   4.3475505e+02   5.1343718e+02   5.7042912e+02   5.9514791e+02
   4.8734050e+02   5.3150721e+02   5.5218004e+02   5.8405930e+02   5.9854863e+02
   4.2384167e+02   4.3444813e+02   5.1191039e+02   5.6812252e+02   5.9354063e+02
   4.8782866e+02   5.4804828e+02   5.4869885e+02   5.4882257e+02   5.8085917e+02
   4.5025474e+02   4.5617623e+02   5.2230104e+02   5.8762510e+02   6.1132509e+02
   4.8612202e+02   5.1735522e+02   5.4128184e+02   5.9392346e+02   6.1335726e+02
   4.8679892e+02   5.2418768e+02   5.5009652e+02   6.1488097e+02   6.3775981e+02
   4.1476222e+02   4.3170715e+02   5.1100295e+02   5.6689402e+02   5.9271197e+02
   4.8629291e+02   4.8714706e+02   4.8876021e+02   5.4822515e+02   5.8088778e+02
   4.8274695e+02   4.8331813e+02   4.8860351e+02   5.4829928e+02   5.8093043e+02
   4.8753171e+02   5.3575674e+02   5.5659491e+02   5.8242147e+02   5.9572640e+02
   4.7767343e+02   4.9016665e+02   5.2726860e+02   5.9290513e+02   6.1675787e+02
   4.8782737e+02   5.4804511e+02   5.8064554e+02   6.6078361e+02   6.6278218e+02
   4.1842776e+02   4.2978240e+02   5.0094455e+02   5.5621317e+02   5.8590706e+02
   4.3097963e+02   4.3951540e+02   5.2142284e+02   5.8608100e+02   6.0961366e+02
   4.3697334e+02   4.4414864e+02   5.2205165e+02   5.8755971e+02   6.1143219e+02
   4.8588620e+02   5.1603389e+02   5.4264275e+02   6.0856981e+02   6.3283937e+02
   4.5825920e+02   4.6434549e+02   5.2808761e+02   6.1343717e+02   6.6347801e+02
   4.8780025e+02   5.2525843e+02   5.2562904e+02   5.4860183e+02   5.8100913e+02
   4.3960685e+02   4.4552705e+02   5.1089313e+02   5.6649812e+02   5.9237631e+02
   4.1747232e+02   4.3060158e+02   5.0415497e+02   5.5900348e+02   5.8764376e+02
   4.8782890e+02   5.4816833e+02   5.8084895e+02   5.8715131e+02   5.8715789e+02
   4.7573538e+02   4.8590089e+02   5.1942034e+02   5.7541171e+02   5.9807581e+02
   4.7969100e+02   4.7979247e+02   4.8799017e+02   5.4820695e+02   5.8087866e+02
   4.0923374e+02   4.3199665e+02   5.1713689e+02   5.7683384e+02   6.0021073e+02
   4.8769308e+02   5.4103298e+02   5.6954578e+02   6.2064298e+02   6.3084880e+02
   3.8002691e+02   4.3162001e+02   5.1664464e+02   5.7592454e+02   5.9945349e+02
   3.9467177e+02   4.1377950e+02   4.8902764e+02   5.4874587e+02   5.8123027e+02
   4.8728793e+02   5.3069163e+02   5.5242925e+02   5.8789408e+02   6.0211397e+02
   4.1180194e+02   4.3285337e+02   5.2558618e+02   5.9982353e+02   6.2865879e+02
   4.5385531e+02   4.5976648e+02   5.2370918e+02   5.9137238e+02   6.1619214e+02
   4.8287701e+02   5.0282438e+02   5.3071356e+02   5.8985944e+02   6.1132228e+02
   4.5045190e+02   4.5656786e+02   5.2792277e+02   6.1389227e+02   7.5060082e+02
   4.8709202e+02   5.2513788e+02   5.3909800e+02   5.6863353e+02   5.8985545e+02
   4.2807926e+02   4.3791137e+02   5.2761552e+02   6.1346881e+02   6.9931144e+02
   4.3349908e+02   4.4143476e+02   5.2216547e+02   5.8795170e+02   6.1197564e+02
   4.4349402e+02   4.4927365e+02   5.1326963e+02   5.6982553e+02   5.9463101e+02
   4.8782629e+02   5.4796493e+02   5.7928764e+02   5.8349179e+02   5.8488370e+02
   4.7363345e+02   4.8342778e+02   5.2972921e+02   6.1482827e+02   6.7826545e+02
   4.8782615e+02   5.4794738e+02   5.7406471e+02   5.7501668e+02   5.8161449e+02
   4.8771881e+02   5.2916656e+02   5.3120180e+02   5.5066233e+02   5.8164804e+02
   4.4632016e+02   4.5250926e+02   5.2417415e+02   5.9341157e+02   6.1911015e+02
   4.8580026e+02   5.1546801e+02   5.4217290e+02   6.0817226e+02   6.3251899e+02
   4.8575569e+02   5.1519295e+02   5.4201577e+02   6.0867704e+02   6.3334205e+02
   4.8782114e+02   5.4755882e+02   5.7975849e+02   6.2639027e+02   6.2751935e+02
   4.5866054e+02   4.6431433e+02   5.1785721e+02   5.7690064e+02   5.9992197e+02
   4.2227016e+02   4.2310779e+02   4.8842272e+02   5.4844977e+02   5.8103823e+02
   4.8760895e+02   5.2742255e+02   5.3109183e+02   5.5275118e+02   5.8243947e+02
   4.5353042e+02   4.5516528e+02   4.9263547e+02   5.5047482e+02   5.8228500e+02
   4.8782683e+02   5.4800632e+02   5.8054320e+02   6.1779127e+02   6.1807857e+02
   4.8778584e+02   5.4527633e+02   5.7232473e+02   5.8616740e+02   5.9213191e+02
   4.2890615e+02   4.3841731e+02   5.2760408e+02   6.1331634e+02   6.7473842e+02
   4.8761766e+02   5.3852443e+02   5.6662218e+02   6.3411188e+02   6.7287648e+02
   4.4578266e+02   4.5214538e+02   5.2778720e+02   6.1340494e+02   6.6940229e+02
   4.8763601e+02   5.3709527e+02   5.4918336e+02   5.6409524e+02   5.8543719e+02
   4.0826352e+02   4.3264968e+02   5.2638027e+02   6.0391607e+02   6.3548338e+02
   4.4861810e+02   4.5473289e+02   5.2560507e+02   5.9863816e+02   6.2652003e+02
   4.2456900e+02   4.2880627e+02   4.9286015e+02   5.5077344e+02   5.8251261e+02
   4.4171276e+02   4.4459491e+02   4.9600344e+02   5.5257257e+02   5.8360782e+02
   4.8395826e+02   5.0687539e+02   5.3596539e+02   6.0388737e+02   6.2944392e+02
   4.4774744e+02   4.4830030e+02   4.8926501e+02   5.4882246e+02   5.8127027e+02
   4.2716627e+02   4.3734530e+02   5.2665507e+02   6.0543528e+02   6.3814362e+02
   4.8757099e+02   5.3719285e+02   5.6491190e+02   6.3277273e+02   6.7903245e+02
   4.8754931e+02   5.3525768e+02   5.5051988e+02   5.6996573e+02   5.8842152e+02
   4.8740675e+02   5.3334123e+02   5.6024191e+02   6.2962871e+02   7.2999116e+02
   4.2514479e+02   4.2796615e+02   4.9097994e+02   5.4973431e+02   5.8185826e+02
   4.5449579e+02   4.6028506e+02   5.2118883e+02   5.8448046e+02   6.0741168e+02
   4.6510160e+02   4.7176905e+02   5.2794688e+02   6.0883005e+02   6.4344961e+02
   4.0685413e+02   4.2602660e+02   4.9697229e+02   5.5333100e+02   5.8411510e+02
   4.8782513e+02   5.4786743e+02   5.8026536e+02   6.1473010e+02   6.1527292e+02
   4.5414614e+02   4.5999290e+02   5.2230895e+02   5.8736862e+02   6.1090726e+02
   4.7288857e+02   4.7945338e+02   5.0638120e+02   5.5887121e+02   5.8714112e+02
   4.5757935e+02   4.6364466e+02   5.2784388e+02   6.1125524e+02   6.5088992e+02
   4.3290933e+02   4.3608129e+02   4.9434104e+02   5.5161500e+02   5.8303050e+02
   4.8223342e+02   5.0136168e+02   5.3375659e+02   6.0797622e+02   6.3700285e+02
   4.2112275e+02   4.3289587e+02   5.0922791e+02   5.6454999e+02   5.9114741e+02
   4.8656557e+02   5.1163145e+02   5.1829410e+02   5.5521453e+02   5.8424500e+02
   4.2541733e+02   4.3132878e+02   4.9689575e+02   5.5325265e+02   5.8405748e+02
   4.8770507e+02   5.4138769e+02   5.6394612e+02   5.8159138e+02   5.9235804e+02
   4.8529870e+02   5.1202569e+02   5.3583558e+02   5.8871498e+02   6.0826060e+02
   4.8614712e+02   5.1706641e+02   5.3875954e+02   5.8565900e+02   6.0375919e+02
   4.2549954e+02   4.2671939e+02   4.8906657e+02   5.4875976e+02   5.8123738e+02
   4.8645188e+02   5.1992529e+02   5.4213280e+02   5.8897812e+02   6.0663277e+02
   4.8782185e+02   5.3294564e+02   5.3312366e+02   5.4838112e+02   5.8091303e+02
   4.8782815e+02   5.4810336e+02   5.8074480e+02   6.7733522e+02   6.9288682e+02
   4.0703641e+02   4.0712707e+02   4.8783495e+02   5.4817276e+02   5.8085903e+02
   4.2029755e+02   4.3441397e+02   5.2655940e+02   6.0495669e+02   6.3731965e+02
   4.3633464e+02   4.3840323e+02   4.9238643e+02   5.5046789e+02   5.8231206e+02
   4.5533226e+02   4.5605881e+02   4.8985176e+02   5.4906638e+02   5.8141545e+02
   4.1679293e+02   4.3355369e+02   5.2595545e+02   6.0155521e+02   6.3144713e+02
   3.8040349e+02   3.9635527e+02   4.8787018e+02   5.4818922e+02   5.8086968e+02
   4.5330011e+02   4.5936834e+02   5.2798009e+02   6.1381353e+02   6.9389896e+02
   4.5998887e+02   4.6422264e+02   5.0442868e+02   5.5848698e+02   5.8712039e+02
   4.5352889e+02   4.5901443e+02   5.1557002e+02   5.7315137e+02   5.9697606e+02
   4.1959973e+02   4.2467492e+02   4.9149446e+02   5.5001749e+02   5.8203920e+02
   4.8773751e+02   5.4285643e+02   5.7261787e+02   6.4082321e+02   6.7834425e+02
   4.8775908e+02   5.4384242e+02   5.7404323e+02   6.4289063e+02   6.7797302e+02
   4.6424393e+02   4.7056491e+02   5.2333538e+02   5.8891157e+02   6.1261596e+02
   4.8772024e+02   5.4211416e+02   5.7086948e+02   6.1506278e+02   6.2341085e+02
   4.8776636e+02   5.4386473e+02   5.6079913e+02   5.6857854e+02   5.8454878e+02
   3.9129338e+02   4.2632814e+02   4.9798314e+02   5.5401879e+02   5.8454497e+02
   4.4804546e+02   4.5407813e+02   5.2294049e+02   5.8951041e+02   6.1385098e+02
   4.4139612e+02   4.4412670e+02   4.9539330e+02   5.5219726e+02   5.8337680e+02
   4.4262156e+02   4.4336610e+02   4.8963583e+02   5.4901325e+02   5.8139365e+02
   4.8780899e+02   5.4428796e+02   5.4826094e+02   5.5252895e+02   5.8128505e+02
   4.5664320e+02   4.6250791e+02   5.2274025e+02   5.8830568e+02   6.1206768e+02
   4.4971781e+02   4.5586194e+02   5.2786687e+02   6.1349219e+02   6.6965393e+02
   4.8776133e+02   5.4392999e+02   5.6628160e+02   5.7745642e+02   5.8811387e+02
   4.8277894e+02   5.0273791e+02   5.3220203e+02   5.9544581e+02   6.1865504e+02
   4.8739843e+02   5.3315333e+02   5.5979369e+02   6.2378781e+02   6.4524974e+02
   4.5411202e+02   4.5462352e+02   4.8921007e+02   5.4877719e+02   5.8123719e+02
   4.7918907e+02   4.9305579e+02   5.2596864e+02   5.8662315e+02   6.0841473e+02
   4.4090818e+02   4.4765784e+02   5.2510027e+02   5.9707400e+02   6.2438767e+02
   4.8782815e+02   5.4808407e+02   5.5758339e+02   5.5769311e+02   5.8088576e+02
   4.1024940e+02   4.3214542e+02   5.1792952e+02   5.7834703e+02   6.0152608e+02
   4.0980892e+02   4.2644830e+02   4.9727401e+02   5.5353136e+02   5.8423961e+02
   4.8780963e+02   5.4525904e+02   5.5093625e+02   5.5427636e+02   5.8135101e+02
   4.8723867e+02   5.2868203e+02   5.4507140e+02   5.7362742e+02   5.9206566e+02
   4.8665603e+02   5.2183183e+02   5.4312613e+02   5.8655991e+02   6.0352016e+02
   4.8782621e+02   5.4794941e+02   5.8045000e+02   6.2379852e+02   6.2420464e+02
   4.8781997e+02   5.4749825e+02   5.7961932e+02   6.2090631e+02   6.2208969e+02
   4.0652769e+02   4.1293964e+02   4.8856388e+02   5.4851970e+02   5.8108407e+02
   4.4698147e+02   4.5319179e+02   5.2623356e+02   6.0171635e+02   6.3138204e+02
   4.6065819e+02   4.6283855e+02   4.9459384e+02   5.5143081e+02   5.8283692e+02
   4.8782355e+02   5.4776554e+02   5.7985212e+02   5.9937436e+02   6.0011400e+02
   4.6428403e+02   4.7061035e+02   5.2331120e+02   5.8883557e+02   6.1251409e+02
   4.3322041e+02   4.3905919e+02   5.0395163e+02   5.5872041e+02   5.8744166e+02
   3.8672826e+02   4.3237096e+02   5.2597294e+02   6.0169062e+02   6.3168681e+02
   4.8782801e+02   5.4809284e+02   5.8072583e+02   6.6076500e+02   6.6194243e+02
   4.8771893e+02   5.4204250e+02   5.7116382e+02   6.2598973e+02   6.3611148e+02
   4.8782230e+02   5.4766525e+02   5.6864629e+02   5.6989704e+02   5.8162248e+02
   4.4955733e+02   4.5570875e+02   5.2788185e+02   6.1367166e+02   6.8358798e+02
   4.5763570e+02   4.6370693e+02   5.2800604e+02   6.1282680e+02   6.5803970e+02
   4.8779921e+02   5.1835141e+02   5.1856958e+02   5.4840189e+02   5.8095267e+02
   4.8704523e+02   5.2563529e+02   5.4250687e+02   5.7483376e+02   5.9346808e+02
   4.8781751e+02   5.3160896e+02   5.3185863e+02   5.4846949e+02   5.8094130e+02
   4.8781580e+02   5.4717445e+02   5.7919792e+02   6.5379354e+02   6.6448004e+02
   4.2789398e+02   4.3730986e+02   5.1873769e+02   5.7987301e+02   6.0289665e+02
   4.7713473e+02   4.7727098e+02   4.8806474e+02   5.4823533e+02   5.8089583e+02
   4.1345478e+02   4.3002307e+02   5.0468784e+02   5.5951992e+02   5.8796682e+02
   4.3726888e+02   4.4460666e+02   5.2714868e+02   6.0857773e+02   6.4441692e+02
   4.8782022e+02   5.4753158e+02   5.7932039e+02   5.9978685e+02   6.0091499e+02
   4.8782835e+02   5.4798316e+02   5.4971167e+02   5.4990720e+02   5.8086577e+02
   4.4390921e+02   4.4994434e+02   5.1683651e+02   5.7581476e+02   5.9923414e+02
   4.8782411e+02   5.4191257e+02   5.4236404e+02   5.4867378e+02   5.8092458e+02
   4.8780149e+02   5.4603270e+02   5.6313772e+02   5.6713126e+02   5.8279926e+02
   4.4947586e+02   4.5561169e+02   5.2726629e+02   6.0807120e+02   6.4285590e+02
   4.3133079e+02   4.4004818e+02   5.2725799e+02   6.0991679e+02   6.4806358e+02
   4.8780467e+02   5.4644213e+02   5.7737351e+02   6.0578832e+02   6.0874325e+02
   4.8782511e+02   5.4786960e+02   5.8034741e+02   6.5570425e+02   6.5842408e+02
   4.8782853e+02   5.4813680e+02   5.8079559e+02   6.2418228e+02   6.2424396e+02
   4.8766555e+02   5.3523889e+02   5.4192457e+02   5.5655830e+02   5.8315450e+02
   4.8664098e+02   5.2172181e+02   5.4325246e+02   5.8731591e+02   6.0431224e+02
   4.8257492e+02   5.0103268e+02   5.2493634e+02   5.7678909e+02   5.9830751e+02
   4.8782838e+02   5.4812709e+02   5.8078449e+02   6.6951497e+02   6.7236888e+02
   4.8759182e+02   5.2943789e+02   5.3434907e+02   5.5438127e+02   5.8292112e+02
   4.7784994e+02   4.7932565e+02   4.9042597e+02   5.4891304e+02   5.8128631e+02
   4.8520747e+02   5.1159069e+02   5.3564150e+02   5.8909509e+02   6.0880631e+02
   4.8524438e+02   5.0977952e+02   5.2679417e+02   5.7014600e+02   5.9275936e+02
   4.6929724e+02   4.7052641e+02   4.9087308e+02   5.4936038e+02   5.8156770e+02
   4.1788488e+02   4.3341342e+02   5.2045585e+02   5.8383586e+02   6.0702628e+02
   4.8715826e+02   5.2859687e+02   5.5078287e+02   5.9017314e+02   6.0514473e+02
   4.8780128e+02   5.4620622e+02   5.7718114e+02   6.1194983e+02   6.1522023e+02
   3.9802314e+02   4.1463847e+02   4.8920496e+02   5.4883374e+02   5.8128697e+02
   4.8768590e+02   5.3827382e+02   5.4815566e+02   5.6058003e+02   5.8397002e+02
   4.8523117e+02   5.0688540e+02   5.1830615e+02   5.5984432e+02   5.8692236e+02
   4.8781981e+02   5.4749851e+02   5.7972960e+02   6.5544707e+02   6.6294597e+02
   4.8773686e+02   5.4246523e+02   5.6062945e+02   5.7156467e+02   5.8639807e+02
   4.8273590e+02   4.9750684e+02   5.1162863e+02   5.5852129e+02   5.8653046e+02
   4.8782220e+02   5.4767062e+02   5.7789654e+02   5.8349936e+02   5.8602992e+02
   4.7008817e+02   4.7825556e+02   5.2799332e+02   6.0510257e+02   6.3580892e+02
   4.5542180e+02   4.5583327e+02   4.8894849e+02   5.4865492e+02   5.8116011e+02
   4.5889750e+02   4.6496378e+02   5.2691478e+02   6.0373916e+02   6.3434053e+02
   4.8776704e+02   5.4425120e+02   5.7464477e+02   6.4377722e+02   6.7485739e+02
   4.8053190e+02   4.9654435e+02   5.3003625e+02   5.9664981e+02   6.2111299e+02
   4.8634573e+02   5.1964280e+02   5.4606943e+02   6.1518685e+02   6.4142163e+02
   4.1346091e+02   4.2120030e+02   4.9080620e+02   5.4965176e+02   5.8180884e+02
   4.8484552e+02   5.0570450e+02   5.1834838e+02   5.6098090e+02   5.8760550e+02
   4.8770340e+02   5.4144954e+02   5.6881669e+02   6.0169457e+02   6.1036538e+02
   4.4133837e+02   4.4808250e+02   5.2646232e+02   6.0344405e+02   6.3440724e+02
   4.1295667e+02   4.2127388e+02   4.9097315e+02   5.4974116e+02   5.8186557e+02
   4.4584634e+02   4.5208353e+02   5.2425870e+02   5.9371965e+02   6.1953602e+02
   4.8781675e+02   5.4727914e+02   5.7878690e+02   6.0043314e+02   6.0196039e+02
   4.6979851e+02   4.7742928e+02   5.2072891e+02   5.8085188e+02   6.0310386e+02
   4.8559944e+02   5.0476562e+02   5.1199096e+02   5.5426823e+02   5.8396987e+02
   4.1765147e+02   4.2130053e+02   4.8962097e+02   5.4903860e+02   5.8141725e+02
   4.1470085e+02   4.3097948e+02   5.0756182e+02   5.6255787e+02   5.8986747e+02
   4.4158520e+02   4.4816682e+02   5.2302448e+02   5.9007988e+02   6.1470137e+02
   4.2537171e+02   4.3624326e+02   5.2330045e+02   5.9134173e+02   6.1651776e+02
   4.2552509e+02   4.2619048e+02   4.8847597e+02   5.4847473e+02   5.8105420e+02
   4.5597872e+02   4.6031663e+02   5.0549150e+02   5.5967122e+02   5.8788726e+02
   4.2420487e+02   4.3511266e+02   5.1583329e+02   5.7440403e+02   5.9819474e+02
   4.1835037e+02   4.2626867e+02   4.9406995e+02   5.5149536e+02   5.8296723e+02
   4.1189348e+02   4.3296447e+02   5.2753349e+02   6.1304474e+02   6.6633199e+02
   3.9021788e+02   4.0745758e+02   4.8818311e+02   5.4833764e+02   5.8096633e+02
   4.8745711e+02   5.2964452e+02   5.3858767e+02   5.6002075e+02   5.8510706e+02
   3.8614250e+02   4.1921645e+02   4.9090852e+02   5.4970884e+02   5.8184625e+02
   4.8780437e+02   5.0942893e+02   5.0950972e+02   5.4823707e+02   5.8088863e+02
   4.4424330e+02   4.5073686e+02   5.2716588e+02   6.0800615e+02   6.4291958e+02
   4.8776433e+02   5.4417033e+02   5.7185174e+02   5.9299512e+02   5.9891608e+02
   4.8775043e+02   5.4343685e+02   5.7325451e+02   6.2954548e+02   6.3850281e+02
   4.1677425e+02   4.3222642e+02   5.1202821e+02   5.6832472e+02   5.9368987e+02
   4.8543480e+02   5.0787081e+02   5.1911105e+02   5.5996862e+02   5.8693992e+02
   4.8782884e+02   5.4815456e+02   5.8083064e+02   6.4290317e+02   6.4295098e+02
   4.8773588e+02   5.4278217e+02   5.7181955e+02   6.1426976e+02   6.2182042e+02
   4.2572661e+02   4.2994748e+02   4.9350961e+02   5.5114832e+02   5.8274646e+02
   4.7817018e+02   4.9136198e+02   5.2991679e+02   6.0350599e+02   6.3179663e+02
   3.8601494e+02   4.2183094e+02   4.9264390e+02   5.5066685e+02   5.8245127e+02
   4.3333417e+02   4.3361095e+02   4.8830130e+02   5.4838907e+02   5.8099834e+02
   4.3835996e+02   4.4158370e+02   4.9622028e+02   5.5273891e+02   5.8371838e+02
   6.1364696e+02   5.4708061e+02   5.4679662e+02   5.2729738e+02   4.3244006e+02
   6.7458594e+02   5.9711102e+02   5.7329419e+02   5.1523590e+02   4.3144784e+02
   6.2272456e+02   5.4817983e+02   5.2196843e+02   4.8785563e+02   4.1433183e+02
   6.1470229e+02   5.2903958e+02   4.7790479e+02   4.6979659e+02   3.8206549e+02
   6.1355980e+02   5.2759190e+02   4.3382803e+02   4.2099347e+02   4.1505028e+02
   7.6475823e+02   5.8135595e+02   5.4894180e+02   4.8942289e+02   4.1524039e+02
   6.5512426e+02   6.0916466e+02   5.8703447e+02   5.2194991e+02   4.3210761e+02
   6.2308137e+02   5.6269233e+02   5.4748919e+02   5.1197956e+02   4.3101122e+02
   6.1363725e+02   5.2767154e+02   4.5874805e+02   4.5750445e+02   4.3027500e+02
   6.6972937e+02   5.8147352e+02   5.4955309e+02   4.9109109e+02   4.1954945e+02
   6.1408119e+02   5.2958592e+02   5.0991073e+02   5.0703511e+02   4.3194018e+02
   6.8002749e+02   5.9794149e+02   5.7427654e+02   5.1578722e+02   4.3151802e+02
   6.2428328e+02   5.6583012e+02   5.5031070e+02   5.1234384e+02   4.3105467e+02
   6.1355494e+02   5.2759120e+02   4.7746281e+02   4.7741734e+02   4.3240398e+02
   6.1617359e+02   5.3310588e+02   5.0069147e+02   4.8646244e+02   4.2362257e+02
   6.1356047e+02   5.2759202e+02   4.3371044e+02   4.1743912e+02   3.9991181e+02
   6.4649039e+02   5.9479222e+02   5.7410093e+02   5.1684015e+02   4.3164179e+02
   6.3997144e+02   5.7947024e+02   5.5489862e+02   5.0507396e+02   4.2932883e+02
   6.3393129e+02   6.3184567e+02   6.1201787e+02   5.2747493e+02   4.3244664e+02
   6.2256165e+02   5.7343324e+02   5.6301163e+02   5.1962087e+02   4.3191929e+02
   6.1358822e+02   5.2763019e+02   4.7121118e+02   4.7089914e+02   4.3202220e+02
   6.3462550e+02   6.0088090e+02   5.8659678e+02   5.2315644e+02   4.3219323e+02
   6.1657182e+02   5.4576676e+02   5.3582811e+02   5.1662535e+02   4.3179987e+02
   6.2661787e+02   5.5625345e+02   5.3053140e+02   4.8978317e+02   4.1824823e+02
   6.1397979e+02   5.2803858e+02   4.6652138e+02   4.6243381e+02   4.2353177e+02
   6.7114676e+02   6.2571135e+02   5.9812893e+02   5.2521341e+02   4.3232357e+02
   6.1516158e+02   5.2993192e+02   4.8459820e+02   4.7440070e+02   3.9845767e+02
   6.1417169e+02   5.3927620e+02   5.3601665e+02   5.2414271e+02   4.3233351e+02
   6.1359273e+02   5.2762626e+02   4.4429136e+02   4.4179136e+02   4.2841937e+02
   6.2192738e+02   5.6635405e+02   5.5448032e+02   5.1673299e+02   4.3164886e+02
   6.3158002e+02   5.6314567e+02   5.3592053e+02   4.8801527e+02   4.0918288e+02
   6.1574772e+02   5.3120355e+02   4.9099613e+02   4.7793762e+02   3.8641688e+02
   6.1372645e+02   5.2775789e+02   4.4971392e+02   4.4398990e+02   4.1714428e+02
   6.4694103e+02   5.7597515e+02   5.4512669e+02   4.8778446e+02   3.8338770e+02
   6.1392557e+02   5.7079287e+02   5.7035105e+02   5.2728671e+02   4.3243687e+02
   6.1398023e+02   5.3187392e+02   5.2524282e+02   5.2065336e+02   4.3232379e+02
   6.1498251e+02   5.2957617e+02   4.8231430e+02   4.7297428e+02   4.0292346e+02
   6.1952111e+02   5.4081854e+02   5.1274238e+02   4.8636820e+02   4.1379924e+02
   6.9282903e+02   5.9822842e+02   5.7456622e+02   5.1593235e+02   4.3153600e+02
   6.1459601e+02   5.3655104e+02   5.2912600e+02   5.1961233e+02   4.3217937e+02
   6.6493574e+02   5.8051349e+02   5.4826673e+02   4.8884215e+02   4.1276515e+02
   6.2961033e+02   5.6142971e+02   5.3540926e+02   4.9084160e+02   4.1982439e+02
   6.4390582e+02   5.7564039e+02   5.4610094e+02   4.9159177e+02   4.2047422e+02
   6.2922599e+02   6.2672008e+02   6.1142777e+02   5.2745412e+02   4.3244550e+02
   6.3779295e+02   5.7860655e+02   5.5511516e+02   5.0626609e+02   4.2967895e+02
   6.6643678e+02   5.8895445e+02   5.6166844e+02   5.0702131e+02   4.2986983e+02
   6.1560682e+02   5.6249158e+02   5.5936178e+02   5.2492534e+02   4.3231025e+02
   6.1449143e+02   5.3460631e+02   5.2588611e+02   5.1822054e+02   4.3216391e+02
   6.1416427e+02   5.3360488e+02   5.2700160e+02   5.2058587e+02   4.3228137e+02
   6.1876632e+02   5.6250072e+02   5.5437792e+02   5.2010775e+02   4.3197641e+02
   6.1357643e+02   5.2761102e+02   4.6280265e+02   4.6249883e+02   4.3195430e+02
   6.1360668e+02   5.2764051e+02   4.5740085e+02   4.5651203e+02   4.3092491e+02
   6.3274212e+02   5.7539182e+02   5.5451609e+02   5.0849428e+02   4.3025755e+02
   6.1362514e+02   5.7166509e+02   5.7157862e+02   5.2752511e+02   4.3244917e+02
   6.1496348e+02   5.2953296e+02   4.8194911e+02   4.7268057e+02   3.9596773e+02
   6.1380631e+02   5.2783669e+02   4.5407564e+02   4.4858751e+02   4.1634921e+02
   6.7674838e+02   6.4242155e+02   6.0781007e+02   5.2694468e+02   4.3241896e+02
   6.1469117e+02   5.3471578e+02   5.2420959e+02   5.1619672e+02   4.3205416e+02
   6.1355252e+02   5.2758610e+02   4.4158831e+02   4.4126547e+02   4.3200479e+02
   6.5258702e+02   6.4705267e+02   6.1180693e+02   5.2741677e+02   4.3244358e+02
   6.6548878e+02   5.8496650e+02   5.5532700e+02   5.0021799e+02   4.2747508e+02
   6.1366075e+02   5.2769061e+02   4.4345941e+02   4.3582370e+02   3.8034585e+02
   6.4654705e+02   5.8778384e+02   5.6407093e+02   5.1077224e+02   4.3072780e+02
   6.6719143e+02   6.2398302e+02   5.9702972e+02   5.2495360e+02   4.3230843e+02
   7.1806082e+02   6.0140596e+02   5.7824897e+02   5.1788589e+02   4.3175331e+02
   6.1354933e+02   5.2758281e+02   4.3314704e+02   4.3189628e+02   4.3115484e+02
   6.1354915e+02   5.2758252e+02   4.3250662e+02   4.0077098e+02   3.8656044e+02
   6.3976113e+02   5.8311075e+02   5.6060919e+02   5.0996099e+02   4.3056794e+02
   6.5115667e+02   5.8271623e+02   5.5432257e+02   5.0071059e+02   4.2770483e+02
   6.3651182e+02   5.8556459e+02   5.6650489e+02   5.1469124e+02   4.3137510e+02
   6.1612625e+02   5.6745264e+02   5.6408818e+02   5.2498702e+02   4.3231128e+02
   6.4966208e+02   5.8593849e+02   5.5990988e+02   5.0690346e+02   4.2984084e+02
   6.2228727e+02   5.6070264e+02   5.4581428e+02   5.1193641e+02   4.3101831e+02
   6.1597942e+02   5.3617118e+02   5.1727003e+02   5.0577561e+02   4.3074445e+02
   6.1538799e+02   5.4783241e+02   5.4257244e+02   5.2210105e+02   4.3217679e+02
   6.1463567e+02   5.2896152e+02   4.7778001e+02   4.7012429e+02   4.1257665e+02
   6.1603552e+02   5.4189339e+02   5.3120687e+02   5.1566836e+02   4.3179272e+02
   6.1385621e+02   5.2788606e+02   4.5603266e+02   4.5039820e+02   4.1419498e+02
   6.1393961e+02   5.4260969e+02   5.4108209e+02   5.2598981e+02   4.3239157e+02
   6.2699310e+02   5.7952784e+02   5.6629424e+02   5.1828416e+02   4.3179286e+02
   6.1534545e+02   5.3321873e+02   5.1085923e+02   5.0208782e+02   4.3051480e+02
   6.1495979e+02   5.3571276e+02   5.2439318e+02   5.1519193e+02   4.3194906e+02
   6.1683466e+02   5.4320790e+02   5.3032313e+02   5.1293150e+02   4.3146515e+02
   6.1819216e+02   5.3722757e+02   5.0664007e+02   4.8387084e+02   3.9418711e+02
   6.1453216e+02   5.3736955e+02   5.3104488e+02   5.2082260e+02   4.3221890e+02
   6.2261323e+02   5.8988885e+02   5.8275625e+02   5.2454135e+02   4.3228267e+02
   6.7054238e+02   6.2823907e+02   5.9982896e+02   5.2560139e+02   4.3234619e+02
   6.1380871e+02   6.1179281e+02   6.1153236e+02   5.2757897e+02   4.3245191e+02
   6.1354899e+02   5.2758256e+02   4.5021151e+02   4.5020084e+02   4.3243527e+02
   6.5430009e+02   5.8306152e+02   5.5391414e+02   4.9951384e+02   4.2714190e+02
   6.1360492e+02   5.2763830e+02   4.4451912e+02   4.4135679e+02   4.2713102e+02
   6.1371281e+02   5.3993636e+02   5.3914179e+02   5.2675501e+02   4.3242460e+02
   7.2299705e+02   6.3059610e+02   6.0105363e+02   5.2584639e+02   4.3235988e+02
   6.1538416e+02   5.6359848e+02   5.6089380e+02   5.2536344e+02   4.3233470e+02
   6.2561842e+02   5.5694592e+02   5.3347598e+02   4.9612659e+02   4.2560855e+02
   6.1636693e+02   5.3885266e+02   5.2278934e+02   5.0907234e+02   4.3110419e+02
   6.1354885e+02   5.2758218e+02   4.5816223e+02   4.5815907e+02   4.3244678e+02
   6.8081837e+02   6.4196459e+02   6.0755126e+02   5.2691073e+02   4.3241720e+02
   6.1862699e+02   5.3903888e+02   5.1085058e+02   4.8766372e+02   4.1954766e+02
   6.5998391e+02   5.8234698e+02   5.5166246e+02   4.9537384e+02   4.2453703e+02
   6.1544025e+02   5.3327447e+02   5.0992930e+02   5.0069553e+02   4.3022089e+02
   6.1481562e+02   5.2936040e+02   4.8197518e+02   4.7368656e+02   4.1710585e+02
   6.1408724e+02   5.3180437e+02   5.2324987e+02   5.1860399e+02   4.3226860e+02
   6.1386230e+02   5.3709032e+02   5.3504215e+02   5.2544130e+02   4.3239079e+02
   6.1400146e+02   5.2803491e+02   4.6117924e+02   4.5534312e+02   4.0953400e+02
   6.1561730e+02   5.5262457e+02   5.4796055e+02   5.2296374e+02   4.3220824e+02
   6.4876862e+02   5.8529490e+02   5.5923342e+02   5.0645730e+02   4.2972061e+02
   6.2426480e+02   5.5810124e+02   5.3803986e+02   5.0346595e+02   4.2901028e+02
   6.2047870e+02   5.8706974e+02   5.8129072e+02   5.2494310e+02   4.3230723e+02
   6.4316921e+02   5.8503882e+02   5.6147202e+02   5.0960680e+02   4.3049172e+02
   6.1425568e+02   5.2860677e+02   4.8083032e+02   4.7616738e+02   4.2679704e+02
   6.1357807e+02   5.2773524e+02   5.1350942e+02   5.1332023e+02   4.3243226e+02
   6.1850961e+02   5.4060324e+02   5.1626615e+02   4.9528587e+02   4.2662690e+02
   6.8716524e+02   5.9166225e+02   5.6551518e+02   5.1003443e+02   4.3057869e+02
   6.1412277e+02   5.4211729e+02   5.3978492e+02   5.2512502e+02   4.3235817e+02
   6.6272598e+02   5.8009112e+02   5.4777601e+02   4.8803990e+02   4.0496150e+02
   6.1460071e+02   5.4470955e+02   5.4109970e+02   5.2380702e+02   4.3228709e+02
   6.4404025e+02   6.3230179e+02   6.0670192e+02   5.2690227e+02   4.3241669e+02
   6.1791904e+02   5.3699950e+02   5.0711634e+02   4.8582631e+02   4.1749375e+02
   6.1452561e+02   5.2902108e+02   4.8248456e+02   4.7619082e+02   4.2430528e+02
   6.1500998e+02   5.3529348e+02   5.2281706e+02   5.1388883e+02   4.3186671e+02
   6.1384738e+02   5.5016918e+02   5.4942747e+02   5.2686416e+02   4.3241985e+02
   6.1364735e+02   5.2768006e+02   4.4517454e+02   4.3991912e+02   4.2157534e+02
   6.1417133e+02   5.3289961e+02   5.2521856e+02   5.1946689e+02   4.3226199e+02
   6.4822862e+02   5.7752527e+02   5.4702949e+02   4.9075349e+02   4.1897542e+02
   6.1738207e+02   5.3571163e+02   5.0491343e+02   4.8554042e+02   4.1876913e+02
   6.1415719e+02   5.2821332e+02   4.6619991e+02   4.6020673e+02   4.0836234e+02
   6.3792515e+02   5.7472172e+02   5.4871742e+02   4.9958053e+02   4.2721642e+02
   6.1617688e+02   5.3701878e+02   5.1865003e+02   5.0627657e+02   4.3075289e+02
   6.2648001e+02   5.5509914e+02   5.2864308e+02   4.8713535e+02   3.8316983e+02
   6.1606874e+02   5.4157712e+02   5.3046336e+02   5.1515220e+02   4.3175336e+02
   6.2454197e+02   5.5454885e+02   5.3098453e+02   4.9535788e+02   4.2519923e+02
   6.2474257e+02   5.5345380e+02   5.2851444e+02   4.9155959e+02   4.2160057e+02
   6.2066152e+02   5.8665808e+02   5.8066566e+02   5.2478723e+02   4.3229791e+02
   6.1360828e+02   5.2764184e+02   4.5537837e+02   4.5429948e+02   4.3061461e+02
   6.1388366e+02   5.2794611e+02   4.6753839e+02   4.6455501e+02   4.2684466e+02
   6.1703087e+02   5.4423875e+02   5.3150756e+02   5.1313697e+02   4.3146140e+02
   6.1420183e+02   5.3672873e+02   5.3223885e+02   5.2283748e+02   4.3230759e+02
   6.1439564e+02   5.6884553e+02   5.6780536e+02   5.2683362e+02   4.3241342e+02
   6.2153196e+02   5.6984791e+02   5.5961907e+02   5.1917997e+02   4.3188378e+02
   6.1392016e+02   5.8114617e+02   5.8080940e+02   5.2741817e+02   4.3244380e+02
   6.1397786e+02   5.2802897e+02   4.6527479e+02   4.6092594e+02   4.2245484e+02
   6.7318192e+02   6.1963817e+02   5.9385234e+02   5.2407796e+02   4.3225442e+02
   6.1355722e+02   5.3592647e+02   5.3586228e+02   5.2751619e+02   4.3245035e+02
   6.2890345e+02   5.8173123e+02   5.6739707e+02   5.1786723e+02   4.3175113e+02
   6.1355021e+02   5.2758327e+02   4.3264483e+02   4.1607252e+02   4.1486061e+02
   6.3188388e+02   6.0092516e+02   5.8816396e+02   5.2390460e+02   4.3224315e+02
   6.4806104e+02   6.4466947e+02   6.1220417e+02   5.2746020e+02   4.3244587e+02
   6.1780618e+02   5.4182320e+02   5.2303514e+02   5.0477249e+02   4.3004798e+02
   6.5545179e+02   5.7894533e+02   5.4705145e+02   4.8794148e+02   4.0243172e+02
   6.1356451e+02   5.2759801e+02   4.4422065e+02   4.4334316e+02   4.3113098e+02
   6.5765663e+02   6.0579088e+02   5.8380691e+02   5.2064152e+02   4.3200511e+02
   6.1386646e+02   5.3987294e+02   5.3831800e+02   5.2595413e+02   4.3239732e+02
   6.4015900e+02   6.1275193e+02   5.9395608e+02   5.2465899e+02   4.3229088e+02
   6.1397300e+02   5.2800452e+02   4.6014466e+02   4.5430030e+02   4.0962251e+02
   6.2095320e+02   5.9423793e+02   5.8867140e+02   5.2580096e+02   4.3235694e+02
   6.3322084e+02   5.6525697e+02   5.3761694e+02   4.8813768e+02   4.0974925e+02
   6.3331856e+02   5.7243683e+02   5.4921866e+02   5.0352835e+02   4.2885462e+02
   6.1412031e+02   5.2824706e+02   4.7205017e+02   4.6759670e+02   4.2392092e+02
   6.1423001e+02   5.2830181e+02   4.6783643e+02   4.6161764e+02   3.9555269e+02
   6.1356185e+02   5.2759499e+02   4.3622180e+02   4.3239198e+02   4.2769310e+02
   6.1495602e+02   5.2951593e+02   4.8180084e+02   4.7256212e+02   3.8065894e+02
   6.1396193e+02   5.2799158e+02   4.5922080e+02   4.5314951e+02   3.8106599e+02
   6.1361624e+02   5.2764876e+02   4.4201435e+02   4.3632998e+02   4.2180511e+02
   7.0928036e+02   5.8375272e+02   5.5284487e+02   4.9630611e+02   4.2523466e+02
   6.5891139e+02   6.3109178e+02   6.0223727e+02   5.2612147e+02   4.3237500e+02
   6.1426496e+02   5.2853421e+02   4.7793973e+02   4.7293191e+02   4.2512402e+02
   6.1397231e+02   5.2800646e+02   4.6102749e+02   4.5554211e+02   4.1493170e+02
   6.1356110e+02   5.2759411e+02   4.3534338e+02   4.3022467e+02   4.2612636e+02
   6.2033201e+02   5.4285323e+02   5.1558621e+02   4.8711417e+02   4.1479246e+02
   6.5064805e+02   5.8107961e+02   5.5188912e+02   4.9763352e+02   4.2611772e+02
   6.1372258e+02   5.2775574e+02   4.5697884e+02   4.5412119e+02   4.2690161e+02
   6.6405591e+02   5.8792878e+02   5.6016692e+02   5.0569145e+02   4.2950024e+02
   6.2292958e+02   5.5204659e+02   5.2943991e+02   4.9729188e+02   4.2657923e+02
   6.3414123e+02   5.6652745e+02   5.3876381e+02   4.8871654e+02   4.1321685e+02
   6.1362402e+02   5.2765513e+02   4.4119832e+02   4.3384558e+02   4.1566712e+02
   6.2175443e+02   5.7257902e+02   5.6285912e+02   5.2012206e+02   4.3196305e+02
   6.1405973e+02   5.2812924e+02   4.6765765e+02   4.6303644e+02   4.2167898e+02
   6.1455888e+02   5.2879274e+02   4.7529414e+02   4.6788610e+02   3.8931907e+02
   6.2613528e+02   5.5501487e+02   5.2903227e+02   4.8868205e+02   4.1520804e+02
   6.1728194e+02   5.3608626e+02   5.0708937e+02   4.8886388e+02   4.2331375e+02
   6.2639775e+02   5.5853072e+02   5.3504330e+02   4.9648905e+02   4.2577912e+02
   6.2394602e+02   5.5045908e+02   5.2417238e+02   4.8735486e+02   4.1006671e+02
   6.2623150e+02   5.5468199e+02   5.2826798e+02   4.8719307e+02   4.0043801e+02
   6.4487402e+02   6.3491484e+02   6.0811401e+02   5.2705739e+02   4.3242506e+02
   6.1418953e+02   5.2839679e+02   4.7595137e+02   4.7133306e+02   4.2517226e+02
   6.1405989e+02   5.6068618e+02   5.5987567e+02   5.2689568e+02   4.3241769e+02
   6.5824696e+02   5.7973353e+02   5.4776549e+02   4.8873008e+02   4.1219958e+02
   6.1355007e+02   5.2758351e+02   4.3856173e+02   4.3836671e+02   4.3220310e+02
   6.1819407e+02   5.5014968e+02   5.3803534e+02   5.1414266e+02   4.3146380e+02
   6.2894544e+02   6.1732063e+02   6.0342913e+02   5.2679382e+02   4.3241133e+02
   6.1876640e+02   5.4053423e+02   5.1489177e+02   4.9254939e+02   4.2477057e+02
   6.4614142e+02   5.7733927e+02   5.4766347e+02   4.9293330e+02   4.2222287e+02
   6.2249107e+02   5.5840177e+02   5.4179597e+02   5.0911946e+02   4.3051211e+02
   6.2323140e+02   6.2174058e+02   6.1218039e+02   5.2752435e+02   4.3244907e+02
   6.6908681e+02   5.8773737e+02   5.5959847e+02   5.0499497e+02   4.2929038e+02
   6.1469756e+02   5.2947364e+02   4.8704535e+02   4.7997294e+02   4.2533885e+02
   6.3114745e+02   5.6281966e+02   5.3587017e+02   4.8872339e+02   4.1377323e+02
   6.1849501e+02   5.4367133e+02   5.2458499e+02   5.0409348e+02   4.2975313e+02
   6.2014226e+02   5.9501535e+02   5.9007579e+02   5.2612275e+02   4.3237526e+02
   6.1441826e+02   5.6064336e+02   5.5926105e+02   5.2639513e+02   4.3239203e+02
   6.2307589e+02   5.5627841e+02   5.3705932e+02   5.0458912e+02   4.2940501e+02
   6.1388251e+02   5.3171631e+02   5.2644175e+02   5.2208069e+02   4.3235972e+02
   6.6250512e+02   5.8380235e+02   5.5369619e+02   4.9818038e+02   4.2642857e+02
   6.4942957e+02   6.4650598e+02   6.1250980e+02   5.2748715e+02   4.3244709e+02
   6.1357860e+02   5.2802868e+02   5.2338181e+02   5.2291156e+02   4.3244251e+02
   6.7947264e+02   5.8061046e+02   5.4803977e+02   4.8788431e+02   3.9815253e+02
   6.2426565e+02   5.5116016e+02   5.2495330e+02   4.8759343e+02   4.1139338e+02
   6.1369743e+02   5.2772952e+02   4.4830334e+02   4.4275854e+02   4.1899040e+02
   6.1359016e+02   5.2762209e+02   4.3854824e+02   4.3177204e+02   4.2108183e+02
   6.1879494e+02   5.6977741e+02   5.6320524e+02   5.2250306e+02   4.3214931e+02
   6.1368493e+02   5.2774612e+02   4.7135142e+02   4.7028136e+02   4.3092298e+02
   6.6431203e+02   5.9702552e+02   5.7349203e+02   5.1544340e+02   4.3147491e+02
   6.8078027e+02   6.6440747e+02   6.1315849e+02   5.2754239e+02   4.3244989e+02
   6.1385511e+02   5.8349577e+02   5.8323003e+02   5.2746458e+02   4.3244614e+02
   6.1372353e+02   5.2779015e+02   4.7109285e+02   4.6970984e+02   4.3041813e+02
   6.1383227e+02   5.2786154e+02   4.5422300e+02   4.4821773e+02   4.0936390e+02
   6.9381305e+02   6.1168836e+02   5.8778690e+02   5.2203147e+02   4.3211327e+02
   6.2157390e+02   5.4600056e+02   5.1981023e+02   4.8854367e+02   4.1764714e+02
   6.1611225e+02   5.6331079e+02   5.5949221e+02   5.2436410e+02   4.3227630e+02
   6.1402852e+02   5.2806328e+02   4.6186688e+02   4.5592099e+02   4.0570793e+02
   6.4689990e+02   6.4555821e+02   6.1301235e+02   5.2753480e+02   4.3244959e+02
   6.1761998e+02   6.1208742e+02   6.0816291e+02   5.2745689e+02   4.3244565e+02
   6.1384187e+02   5.2787136e+02   4.5502827e+02   4.4920347e+02   4.1223979e+02
   6.3083187e+02   5.7557531e+02   5.5670552e+02   5.1120458e+02   4.3082244e+02
   6.1357477e+02   5.2760776e+02   4.3861001e+02   4.3458896e+02   4.2678402e+02
   6.1394233e+02   5.2797457e+02   4.5979879e+02   4.5427193e+02   4.1464334e+02
   6.1372453e+02   5.2912597e+02   5.2122983e+02   5.1953163e+02   4.3238700e+02
   6.1717651e+02   5.3466630e+02   5.0149947e+02   4.8224985e+02   3.8012508e+02
   6.1371033e+02   5.2774382e+02   4.5675353e+02   4.5405689e+02   4.2729792e+02
   6.1675802e+02   5.4274530e+02   5.2973437e+02   5.1277539e+02   4.3145958e+02
   6.1376386e+02   5.2887101e+02   5.1690338e+02   5.1536947e+02   4.3233881e+02
   6.3888701e+02   6.0358564e+02   5.8711810e+02   5.2286278e+02   4.3217325e+02
   6.9536471e+02   5.8271929e+02   5.5126262e+02   4.9382430e+02   4.2313662e+02
   6.6297359e+02   5.8004811e+02   5.4768800e+02   4.8782547e+02   3.8500463e+02
   6.7744668e+02   5.9394174e+02   5.6893931e+02   5.1252360e+02   4.3104379e+02
   6.3273237e+02   5.6446883e+02   5.3684273e+02   4.8758581e+02   3.9410933e+02
   6.1360116e+02   5.7097561e+02   5.7091476e+02   5.2754180e+02   4.3244998e+02
   6.1363410e+02   5.4036910e+02   5.3997244e+02   5.2717005e+02   4.3243833e+02
   6.3907046e+02   6.0348348e+02   5.8694293e+02   5.2279320e+02   4.3216845e+02
   6.1355938e+02   5.2759290e+02   4.4643723e+02   4.4598024e+02   4.3176049e+02
   6.5790998e+02   5.9638893e+02   5.7330728e+02   5.1552442e+02   4.3148497e+02
   6.1380583e+02   5.2783600e+02   4.5352909e+02   4.4778482e+02   4.1398901e+02
   6.2324603e+02   6.2166914e+02   6.1210012e+02   5.2752091e+02   4.3244872e+02
   6.2886367e+02   5.5905104e+02   5.3229786e+02   4.8735335e+02   3.8004673e+02
   6.1433446e+02   5.2847434e+02   4.7201547e+02   4.6584095e+02   4.1474809e+02
   6.1363710e+02   5.2767237e+02   4.6010708e+02   4.5897261e+02   4.3047595e+02
   6.2946302e+02   5.6039510e+02   5.3383450e+02   4.8863056e+02   4.1378145e+02
   6.1366117e+02   5.2769808e+02   4.6179607e+02   4.6047569e+02   4.3015902e+02
   6.2984335e+02   5.7871196e+02   5.6229124e+02   5.1501452e+02   4.3142115e+02
   6.1949543e+02   5.4045918e+02   5.1180325e+02   4.8511181e+02   3.8498580e+02
   6.3748752e+02   6.3741667e+02   6.1350453e+02   5.2757878e+02   4.3245175e+02
   6.1367682e+02   5.2770692e+02   4.4485906e+02   4.3765926e+02   4.0512381e+02
   6.1417033e+02   5.2842609e+02   4.7824758e+02   4.7392157e+02   4.2667108e+02
   6.4538570e+02   5.7796594e+02   5.4907234e+02   4.9555969e+02   4.2471488e+02
   6.1356579e+02   5.2759931e+02   4.3980494e+02   4.3783619e+02   4.2974726e+02
   6.1811487e+02   5.3944826e+02   5.1458798e+02   4.9479152e+02   4.2658306e+02
   6.1357345e+02   5.2760538e+02   4.3612130e+02   4.2809583e+02   4.2049875e+02
   6.3006884e+02   5.6582736e+02   5.4216499e+02   4.9925284e+02   4.2715571e+02
   6.1356968e+02   5.3250087e+02   5.3222860e+02   5.2730103e+02   4.3244766e+02
   6.4191416e+02   6.1016740e+02   5.9132293e+02   5.2387795e+02   4.3224183e+02
   6.2515623e+02   5.6553504e+02   5.4856712e+02   5.1038667e+02   4.3070474e+02
   6.4546999e+02   6.4343399e+02   6.1264482e+02   5.2750338e+02   4.3244787e+02
   6.1372371e+02   5.2775358e+02   4.4804461e+02   4.4128930e+02   4.0084089e+02
   6.3461050e+02   5.7666476e+02   5.5471917e+02   5.0756777e+02   4.3002907e+02
   6.8711884e+02   6.0535676e+02   5.8246394e+02   5.1989481e+02   4.3194181e+02
   6.1808185e+02   5.3694561e+02   5.0612204e+02   4.8370567e+02   3.8605009e+02
   6.4406910e+02   5.9996077e+02   5.8117897e+02   5.2033869e+02   4.3197947e+02
   6.4585334e+02   6.2761260e+02   6.0273108e+02   5.2632618e+02   4.3238628e+02
   6.1748913e+02   5.6992806e+02   5.6509867e+02   5.2395776e+02   4.3224706e+02
   6.3674849e+02   6.1890273e+02   6.0013796e+02   5.2607744e+02   4.3237306e+02
   6.1447162e+02   5.2874060e+02   4.7668189e+02   4.7007002e+02   4.1888767e+02
   6.1355196e+02   5.2835534e+02   5.2805024e+02   5.2727408e+02   4.3245123e+02
   6.1355126e+02   5.2758478e+02   4.3846347e+02   4.3805892e+02   4.3193455e+02
   6.1870090e+02   5.4346192e+02   5.2325084e+02   5.0224183e+02   4.2922226e+02
   6.2438190e+02   5.5184910e+02   5.2608760e+02   4.8898529e+02   4.1702412e+02
   6.1796687e+02   5.5733013e+02   5.4905784e+02   5.1940772e+02   4.3193498e+02
   7.0559563e+02   6.5155577e+02   6.1100939e+02   5.2731878e+02   4.3243858e+02
   6.4322007e+02   5.8222282e+02   5.5712196e+02   5.0593282e+02   4.2957737e+02
   6.5948326e+02   5.7970158e+02   5.4753132e+02   4.8800466e+02   4.0423534e+02
   6.2023384e+02   5.4227758e+02   5.1439000e+02   4.8574827e+02   4.0370819e+02
   6.3456415e+02   5.7021499e+02   5.4435138e+02   4.9681385e+02   4.2569925e+02
   6.6376063e+02   5.9007229e+02   5.6359548e+02   5.0872894e+02   4.3029317e+02
   6.2026482e+02   5.4242380e+02   5.1467744e+02   4.8604634e+02   4.0853479e+02
   6.1354978e+02   5.2758305e+02   4.3295928e+02   4.2943311e+02   4.2880088e+02
   6.1595371e+02   5.4310411e+02   5.3368498e+02   5.1721203e+02   4.3189648e+02
   6.1423621e+02   5.2831209e+02   4.6817803e+02   4.6200548e+02   4.0475610e+02
   6.1393738e+02   5.3931573e+02   5.3730342e+02   5.2547213e+02   4.3238209e+02
   6.1383559e+02   5.2786470e+02   4.5434129e+02   4.4831637e+02   4.0869140e+02
   6.1411727e+02   5.2827721e+02   4.7408489e+02   4.6984751e+02   4.2538026e+02
   6.2375814e+02   5.5037975e+02   5.2437748e+02   4.8825232e+02   4.1499996e+02
   6.2077697e+02   5.4458863e+02   5.1862677e+02   4.8973045e+02   4.2051073e+02
   6.1360090e+02   5.2763312e+02   4.3985884e+02   4.3341999e+02   4.2101158e+02
   6.1357128e+02   5.2760530e+02   4.6072854e+02   4.6045180e+02   4.3199248e+02
   6.2228467e+02   5.5565418e+02   5.3753971e+02   5.0632290e+02   4.2990097e+02
   6.1695707e+02   5.5813026e+02   5.5206814e+02   5.2178122e+02   4.3211450e+02
   6.1743220e+02   5.3998832e+02   5.1992848e+02   5.0311257e+02   4.2976006e+02
   6.1533371e+02   5.3051571e+02   4.8939644e+02   4.7862646e+02   4.1846660e+02
   6.1970604e+02   6.0631052e+02   6.0111334e+02   5.2705273e+02   4.3242517e+02
   6.1359249e+02   5.2763348e+02   4.6962293e+02   4.6926425e+02   4.3192655e+02
   6.2935289e+02   5.6608037e+02   5.4350933e+02   5.0160011e+02   4.2819529e+02
   6.8319479e+02   6.2400001e+02   5.9683810e+02   5.2488985e+02   4.3230467e+02
   6.1935577e+02   5.4273610e+02   5.1874700e+02   4.9509386e+02   4.2615074e+02
   6.2543814e+02   5.5318811e+02   5.2678085e+02   4.8700564e+02   3.8578732e+02
   6.1559360e+02   5.8141793e+02   5.7956823e+02   5.2664471e+02   4.3240352e+02
   6.1375226e+02   5.2778412e+02   4.5339684e+02   4.4887281e+02   4.2188575e+02
   6.1697980e+02   5.7918060e+02   5.7594449e+02   5.2571811e+02   4.3235219e+02
   6.2925769e+02   5.6289169e+02   5.3834983e+02   4.9563806e+02   4.2503848e+02
   6.2238847e+02   5.7775661e+02   5.6871721e+02   5.2149511e+02   4.3207193e+02
   6.1356495e+02   5.2759842e+02   4.4370588e+02   4.4273234e+02   4.3099221e+02
   6.3355713e+02   6.2780928e+02   6.0911690e+02   5.2724944e+02   4.3243498e+02
   6.1532261e+02   5.4306426e+02   5.3617135e+02   5.2015369e+02   4.3210053e+02
   6.1385917e+02   5.3281153e+02   5.2900660e+02   5.2359414e+02   4.3237597e+02
   6.2060064e+02   5.5891882e+02   5.4615511e+02   5.1432010e+02   4.3139033e+02
   6.1651017e+02   5.3816474e+02   5.1995736e+02   5.0625395e+02   4.3064927e+02
   6.1355922e+02   5.2869038e+02   5.2805507e+02   5.2693835e+02   4.3244928e+02
   6.2255022e+02   5.8616272e+02   5.7851456e+02   5.2376542e+02   4.3223351e+02
   6.2404308e+02   5.5988036e+02   5.4146629e+02   5.0668826e+02   4.2992228e+02
   6.1404379e+02   5.2809142e+02   4.6469697e+02   4.5948104e+02   4.1795785e+02
   6.7389600e+02   6.3428115e+02   6.0347810e+02   5.2631473e+02   4.3238562e+02
   6.1516788e+02   5.5055650e+02   5.4655460e+02   5.2355159e+02   4.3224980e+02
   6.1383012e+02   5.2815738e+02   4.9048282e+02   4.8874520e+02   4.3146467e+02
   6.1480765e+02   5.2923224e+02   4.7961780e+02   4.7103826e+02   3.8033743e+02
   6.4438526e+02   5.7468216e+02   5.4432025e+02   4.8793797e+02   4.0386939e+02
   6.1416438e+02   5.2874310e+02   4.8941001e+02   4.8559168e+02   4.2990060e+02
   6.1487848e+02   5.4474899e+02   5.4018402e+02   5.2277133e+02   4.3223394e+02
   6.1403725e+02   5.3517835e+02   5.3110624e+02   5.2328783e+02   4.3234026e+02
   6.2819253e+02   5.6824310e+02   5.4852483e+02   5.0733410e+02   4.3000630e+02
   6.4334940e+02   5.7400725e+02   5.4381272e+02   4.8775871e+02   3.8192232e+02
   6.2110862e+02   5.7564425e+02   5.6748830e+02   5.2188872e+02   4.3210196e+02
   6.1417973e+02   5.3890904e+02   5.3548486e+02   5.2396932e+02   4.3232920e+02
   6.2272324e+02   5.5064245e+02   5.2711419e+02   4.9496649e+02   4.2518722e+02
   6.3298534e+02   6.1544162e+02   5.9947143e+02   5.2610212e+02   4.3237432e+02
   6.1770704e+02   5.4555330e+02   5.3151389e+02   5.1144832e+02   4.3119269e+02
   6.1375993e+02   5.2787626e+02   4.7736188e+02   4.7587917e+02   4.3077051e+02
   6.1653122e+02   6.0073689e+02   5.9844010e+02   5.2722678e+02   4.3243420e+02
   6.1361962e+02   5.9068264e+02   5.9062775e+02   5.2756524e+02   4.3245129e+02
   6.2096627e+02   5.4593636e+02   5.2131004e+02   4.9271444e+02   4.2382667e+02
   6.6060790e+02   5.8510124e+02   5.5598431e+02   5.0132897e+02   4.2796606e+02
   6.1807444e+02   5.4079212e+02   5.1895385e+02   4.9994101e+02   4.2868603e+02
   6.2448990e+02   5.5186866e+02   5.2592369e+02   4.8842060e+02   4.1512800e+02
   6.1699204e+02   5.4276894e+02   5.2880072e+02   5.1153756e+02   4.3129445e+02
   6.1364028e+02   5.2776255e+02   4.8843452e+02   4.8785579e+02   4.3210282e+02
   6.1755385e+02   5.4624935e+02   5.3332320e+02   5.1293043e+02   4.3138319e+02
   6.1586258e+02   5.3728824e+02   5.2174854e+02   5.0995047e+02   4.3132884e+02
   6.7315184e+02   6.2685662e+02   5.9888116e+02   5.2538674e+02   4.3233383e+02
   6.4876452e+02   6.2689834e+02   6.0136924e+02   5.2604643e+02   4.3237092e+02
   6.3641296e+02   5.7087269e+02   5.4369324e+02   4.9397904e+02   4.2343547e+02
   6.2529496e+02   5.5518182e+02   5.3078420e+02   4.9333142e+02   4.2344135e+02
   6.5784153e+02   5.8060620e+02   5.4921416e+02   4.9159189e+02   4.2039548e+02
   6.1514593e+02   5.3029916e+02   4.8985848e+02   4.8021965e+02   4.2240653e+02
   6.1460152e+02   5.3023646e+02   5.0041598e+02   4.9453285e+02   4.3022586e+02
   6.1355440e+02   5.2758950e+02   4.7315328e+02   4.7311037e+02   4.3239753e+02
   6.1386791e+02   5.3153212e+02   5.2623742e+02   5.2206945e+02   4.3236312e+02
   6.7816650e+02   5.9926960e+02   5.7592492e+02   5.1670701e+02   4.3162701e+02
   6.1466377e+02   5.3775009e+02   5.3085103e+02   5.2017975e+02   4.3218278e+02
   6.1388459e+02   5.2791498e+02   4.5746670e+02   4.5192662e+02   4.1491129e+02
   6.4875876e+02   5.8948993e+02   5.6581027e+02   5.1162946e+02   4.3088853e+02
   6.4142188e+02   5.7285356e+02   5.4314001e+02   4.8817107e+02   4.0833875e+02
   6.1566862e+02   5.3212811e+02   4.9945284e+02   4.8772009e+02   4.2587144e+02
   6.1447982e+02   5.2866892e+02   4.7387003e+02   4.6685994e+02   4.0385440e+02
   6.1355750e+02   5.2759693e+02   4.8228581e+02   4.8222880e+02   4.3240347e+02
   6.6344750e+02   5.8011016e+02   5.4774547e+02   4.8789622e+02   3.9943879e+02
   6.6263641e+02   5.8303742e+02   5.5245948e+02   4.9634811e+02   4.2526777e+02
   6.1586040e+02   5.8308206e+02   5.8103863e+02   5.2661400e+02   4.3240183e+02
   6.2194960e+02   5.7416105e+02   5.6467939e+02   5.2056415e+02   4.3199906e+02
   6.1359726e+02   5.2763442e+02   4.6532655e+02   4.6485992e+02   4.3169258e+02
   6.2298041e+02   5.4881056e+02   5.2275468e+02   4.8821928e+02   4.1548886e+02
   6.2048939e+02   5.5485707e+02   5.4000038e+02   5.1103578e+02   4.3092882e+02
   6.3824857e+02   5.7071143e+02   5.4192078e+02   4.8908539e+02   4.1443785e+02
   6.6516316e+02   5.8163674e+02   5.5002122e+02   4.9216188e+02   4.2120847e+02
   6.1722085e+02   5.3520098e+02   5.0366530e+02   4.8474089e+02   4.1765189e+02
   7.1335742e+02   6.2708821e+02   5.9884425e+02   5.2536504e+02   4.3233242e+02
   6.1381156e+02   5.2784525e+02   4.5880937e+02   4.5496673e+02   4.2400677e+02
   6.1354908e+02   5.2758249e+02   4.3347284e+02   4.3297796e+02   4.3193299e+02
   6.1871658e+02   5.6848987e+02   5.6176496e+02   5.2223427e+02   4.3213111e+02
   6.1356513e+02   5.2759860e+02   4.3993048e+02   4.3808354e+02   4.2991808e+02
   6.1546707e+02   5.3957916e+02   5.2956214e+02   5.1652734e+02   4.3192287e+02
   6.2173991e+02   5.8561551e+02   5.7857020e+02   5.2405335e+02   4.3225221e+02
   6.1391236e+02   5.2794070e+02   4.5739200e+02   4.5133945e+02   4.0140229e+02
   6.3091525e+02   5.6478664e+02   5.3939992e+02   4.9451555e+02   4.2407785e+02
   6.2244715e+02   5.4739762e+02   5.2088745e+02   4.8713327e+02   4.1093155e+02
   6.2175807e+02   6.0848870e+02   6.0137665e+02   5.2692788e+02   4.3241865e+02
   6.1373459e+02   5.2776436e+02   4.4864014e+02   4.4192022e+02   3.8151390e+02
   6.5030473e+02   6.0692201e+02   5.8613722e+02   5.2178726e+02   4.3209509e+02
   6.1356043e+02   5.2765782e+02   5.1629761e+02   5.1620806e+02   4.3244563e+02
   6.1386142e+02   5.2790814e+02   4.6456955e+02   4.6132888e+02   4.2598915e+02
   6.1699617e+02   5.4331843e+02   5.2988494e+02   5.1222801e+02   4.3137102e+02
   6.1358716e+02   5.2762180e+02   4.6141270e+02   4.6095663e+02   4.3169387e+02
   6.1389347e+02   5.2792149e+02   4.5651055e+02   4.5039414e+02   3.8569874e+02
   6.1366967e+02   5.2770277e+02   4.4932745e+02   4.4539165e+02   4.2464037e+02
   6.1943688e+02   5.4056145e+02   5.1230457e+02   4.8610161e+02   4.1284542e+02
   7.0601366e+02   6.0535068e+02   5.8238652e+02   5.1984637e+02   4.3193784e+02
   6.2655731e+02   5.5529781e+02   5.2888465e+02   4.8732427e+02   4.0413716e+02
   6.1354901e+02   5.2758232e+02   4.3302510e+02   4.3230568e+02   4.3171158e+02
   6.3040999e+02   6.2163528e+02   6.0613145e+02   5.2702926e+02   4.3242348e+02
   6.2207190e+02   5.5108407e+02   5.2949628e+02   4.9940432e+02   4.2768728e+02
   6.1363973e+02   5.2768882e+02   4.6992603e+02   4.6918727e+02   4.3135894e+02
   6.1857473e+02   5.4294741e+02   5.2249800e+02   5.0189870e+02   4.2915099e+02
   6.9528658e+02   5.9214429e+02   5.6619906e+02   5.1053656e+02   4.3068027e+02
   6.1418533e+02   5.3238050e+02   5.2354060e+02   5.1824303e+02   4.3223641e+02
   6.2224254e+02   5.5118489e+02   5.2929366e+02   4.9877580e+02   4.2739271e+02
   6.1750132e+02   5.3616118e+02   5.0609016e+02   4.8648782e+02   4.2007386e+02
   6.1649717e+02   5.4595160e+02   5.3638175e+02   5.1707598e+02   4.3183648e+02
   6.1365018e+02   5.4461958e+02   5.4427503e+02   5.2723428e+02   4.3243831e+02
   6.1365642e+02   5.5234000e+02   5.5210104e+02   5.2735638e+02   4.3244167e+02
   6.7975042e+02   6.0911986e+02   5.8580376e+02   5.2127521e+02   4.3205576e+02
   6.5017487e+02   6.1657204e+02   5.9361303e+02   5.2421609e+02   4.3226336e+02
   6.3443327e+02   6.2368491e+02   6.0511977e+02   5.2684799e+02   4.3241421e+02
   6.2326887e+02   5.4978213e+02   5.2415727e+02   4.8941832e+02   4.1861873e+02
   6.1467179e+02   5.9616009e+02   5.9530629e+02   5.2740030e+02   4.3244314e+02
   6.1366338e+02   5.2769322e+02   4.4370096e+02   4.3615923e+02   3.9786668e+02
   6.1377870e+02   5.2780781e+02   4.5113110e+02   4.4465789e+02   3.8693947e+02
   6.6492000e+02   6.0840649e+02   5.8548249e+02   5.2119773e+02   4.3204989e+02
   6.2241506e+02   5.4720732e+02   5.2054263e+02   4.8671348e+02   4.0636918e+02
   6.2344341e+02   5.6329551e+02   5.4781370e+02   5.1176442e+02   4.3097084e+02
   6.2050593e+02   5.6083467e+02   5.4911535e+02   5.1588404e+02   4.3157358e+02
   6.1379412e+02   5.7563228e+02   5.7538301e+02   5.2743421e+02   4.3244458e+02
   6.1358232e+02   5.2761592e+02   4.4443636e+02   4.4257430e+02   4.2952761e+02
   6.1768953e+02   5.4866545e+02   5.3706344e+02   5.1468252e+02   4.3155225e+02
   6.1475753e+02   5.3110957e+02   5.0586838e+02   4.9958596e+02   4.3070658e+02
   6.5626015e+02   5.9757751e+02   5.7505288e+02   5.1657262e+02   4.3161168e+02
   6.1359106e+02   5.5661690e+02   5.5653988e+02   5.2751226e+02   4.3244881e+02
   6.1370844e+02   5.2971608e+02   5.2468859e+02   5.2243891e+02   4.3240450e+02
   6.1355592e+02   5.2758989e+02   4.6475792e+02   4.6468477e+02   4.3233415e+02
   6.1358729e+02   5.2762104e+02   4.4461284e+02   4.4251829e+02   4.2911826e+02
   6.1426256e+02   5.2834701e+02   4.6884187e+02   4.6261129e+02   4.0404999e+02
   6.1562005e+02   5.3883229e+02   5.2717488e+02   5.1458546e+02   4.3178429e+02
   6.1356777e+02   5.2759858e+02   4.3446006e+02   4.2028533e+02   3.8001114e+02
   6.2495169e+02   5.6709929e+02   5.5123877e+02   5.1223457e+02   4.3103053e+02
   6.2544089e+02   5.8394653e+02   5.7340459e+02   5.2144898e+02   4.3206852e+02
   6.4303643e+02   5.7424977e+02   5.4437811e+02   4.8910633e+02   4.1428730e+02
   6.1360622e+02   5.3323084e+02   5.3258225e+02   5.2691179e+02   4.3243971e+02
   6.2761822e+02   5.8862903e+02   5.7731834e+02   5.2187153e+02   4.3210054e+02
   6.4611045e+02   6.1843874e+02   5.9605163e+02   5.2495839e+02   4.3230873e+02
   6.2282397e+02   6.1816238e+02   6.0911112e+02   5.2738260e+02   4.3244175e+02
   6.1466712e+02   5.2919960e+02   4.8241428e+02   4.7516984e+02   4.2188148e+02
   6.1791888e+02   5.4452233e+02   5.2871221e+02   5.0900211e+02   4.3082050e+02
   6.1732409e+02   5.8235586e+02   5.7897824e+02   5.2585455e+02   4.3236031e+02
   6.1403770e+02   5.2807184e+02   4.6191820e+02   4.5587533e+02   3.8028640e+02
   6.2563865e+02   5.7361309e+02   5.5960254e+02   5.1612780e+02   4.3156587e+02
   6.7376395e+02   5.9689299e+02   5.7302907e+02   5.1508346e+02   4.3142786e+02
   6.1501292e+02   5.3885979e+02   5.3072435e+02   5.1875990e+02   4.3208662e+02
   6.5956821e+02   5.9889712e+02   5.7620709e+02   5.1705948e+02   4.3166637e+02
   6.1544906e+02   5.3230162e+02   5.0350748e+02   4.9349716e+02   4.2863392e+02
   6.2788936e+02   5.5937434e+02   5.3421017e+02   4.9242076e+02   4.2218130e+02
   6.2467334e+02   5.5174844e+02   5.2535429e+02   4.8699010e+02   4.0131760e+02
   6.4794640e+02   5.9343539e+02   5.7176859e+02   5.1540491e+02   4.3146931e+02
   6.1442010e+02   5.2857569e+02   4.7261267e+02   4.6585696e+02   4.0437677e+02
   6.3535048e+02   5.7508622e+02   5.5155772e+02   5.0433279e+02   4.2910976e+02
   6.4014078e+02   5.7909727e+02   5.5418917e+02   5.0430876e+02   4.2908772e+02
   6.2147881e+02   5.8669231e+02   5.8000880e+02   5.2440549e+02   4.3227444e+02
   6.2096892e+02   5.4487740e+02   5.1877324e+02   4.8922793e+02   4.1956511e+02
   6.2278930e+02   5.4929242e+02   5.2417505e+02   4.9089345e+02   4.2124086e+02
   7.7619967e+02   6.3846922e+02   6.0557046e+02   5.2663550e+02   4.3240252e+02
   6.1357633e+02   5.2761153e+02   4.6339981e+02   4.6310186e+02   4.3196343e+02
   6.1355105e+02   5.2758415e+02   4.3270311e+02   4.0858917e+02   3.9614575e+02
   6.1422294e+02   5.2909653e+02   4.9508567e+02   4.9112182e+02   4.3053617e+02
   6.7277168e+02   5.9835239e+02   5.7486999e+02   5.1614686e+02   4.3156174e+02
   6.1489029e+02   5.2958644e+02   4.8440365e+02   4.7593209e+02   4.1983631e+02
   6.1475352e+02   5.2915008e+02   4.7915533e+02   4.7087392e+02   4.0761282e+02
   6.1368809e+02   5.2772101e+02   4.5023498e+02   4.4607521e+02   4.2380138e+02
   6.2092831e+02   5.4432462e+02   5.1753391e+02   4.8760097e+02   4.1555023e+02
   6.9980157e+02   5.9246416e+02   5.6665591e+02   5.1086889e+02   4.3074525e+02
   6.1426696e+02   5.2937964e+02   4.9872862e+02   4.9460516e+02   4.3085684e+02
   6.1355406e+02   5.3061947e+02   5.3050035e+02   5.2746096e+02   4.3245058e+02
   6.1569165e+02   5.3268878e+02   5.0307898e+02   4.9178146e+02   4.2769204e+02
   6.1364543e+02   5.2767635e+02   4.4278709e+02   4.3550072e+02   4.1266615e+02
   6.2464801e+02   5.8704870e+02   5.7781641e+02   5.2291970e+02   4.3217651e+02
   6.2352662e+02   5.4941631e+02   5.2289366e+02   4.8667718e+02   3.8014882e+02
   6.2162933e+02   5.8000379e+02   5.7225255e+02   5.2276974e+02   4.3216569e+02
   6.3016080e+02   5.6098920e+02   5.3398186e+02   4.8743732e+02   3.8002649e+02
   6.1418796e+02   5.7473994e+02   5.7407766e+02   5.2717317e+02   4.3243102e+02
   6.2649531e+02   5.9122520e+02   5.8124864e+02   5.2322123e+02   4.3219699e+02
   6.2013983e+02   5.4996341e+02   5.3228115e+02   5.0634752e+02   4.3005580e+02
   6.2975302e+02   5.6062081e+02   5.3385540e+02   4.8806267e+02   4.1048023e+02
   6.2278168e+02   6.0080077e+02   5.9388785e+02   5.2611705e+02   4.3237541e+02
   6.1999362e+02   5.5321218e+02   5.3841488e+02   5.1091673e+02   4.3093405e+02
   6.1377308e+02   5.5985824e+02   5.5949511e+02   5.2727087e+02   4.3243688e+02
   6.2293052e+02   5.6367057e+02   5.4917531e+02   5.1310489e+02   4.3118635e+02
   6.1370952e+02   5.3471600e+02   5.3328769e+02   5.2610280e+02   4.3241871e+02
   6.1695186e+02   5.3411184e+02   5.0021524e+02   4.8183972e+02   3.9768106e+02
   6.1985445e+02   5.4141145e+02   5.1326819e+02   4.8569233e+02   4.0699717e+02
   6.1529457e+02   5.3023842e+02   4.8660681e+02   4.7581157e+02   4.0849342e+02
   6.2324825e+02   5.4996082e+02   5.2456730e+02   4.9008182e+02   4.1987712e+02
   6.2562010e+02   6.0735611e+02   5.9773148e+02   5.2628432e+02   4.3238470e+02
   7.1692122e+02   6.7826833e+02   6.1335346e+02   5.2756171e+02   4.3245099e+02
   6.2695813e+02   6.0563588e+02   5.9541783e+02   5.2585491e+02   4.3236092e+02
   6.3509114e+02   6.2447428e+02   6.0535720e+02   5.2686278e+02   4.3241509e+02
   6.1437678e+02   5.3648087e+02   5.3059915e+02   5.2131924e+02   4.3225403e+02
   6.4191774e+02   5.7419456e+02   5.4498067e+02   4.9110822e+02   4.1971653e+02
   6.3923210e+02   5.7326774e+02   5.4531098e+02   4.9382797e+02   4.2324436e+02
   6.3065408e+02   5.8487927e+02   5.7006610e+02   5.1833325e+02   4.3179731e+02
   6.1376709e+02   5.4824734e+02   5.4765308e+02   5.2699224e+02   4.3242632e+02
   6.1357082e+02   5.2760434e+02   4.5204840e+02   4.5153511e+02   4.3159527e+02
   6.2928893e+02   5.7566556e+02   5.5843033e+02   5.1319111e+02   4.3116184e+02
   6.2035233e+02   5.9807632e+02   5.9296403e+02   5.2636652e+02   4.3238884e+02
   7.1816582e+02   6.3671689e+02   6.0464442e+02   5.2649746e+02   4.3239522e+02
   6.1532112e+02   5.3033552e+02   4.8742310e+02   4.7655114e+02   4.1233117e+02
   6.1356412e+02   5.2759644e+02   4.3465748e+02   4.2493656e+02   4.1927021e+02
