# Supplementary material for: Rethinking Colour Constancy
Source: PLoS One. 2015 Sep 10;10(9):e0135029. doi: 10.1371/journal.pone.0135029 (PMC4565710; doi:10.1371/journal.pone.0135029)
Supplement: S1 Dataset — (ZIP) [file pone.0135029.s002.zip › 5-TransitionMetamerReflectanceData/NtoB_20munsells/fiveTr_7.txt]

   4.9151873e+02   5.0750436e+02   5.3760484e+02   5.7128961e+02   6.2260983e+02
   4.9622844e+02   5.2878620e+02   5.6171588e+02   5.8273282e+02   6.2318609e+02
   4.9440432e+02   5.1758175e+02   5.5649993e+02   5.9446789e+02   6.5545006e+02
   4.3290115e+02   4.3786800e+02   5.3761785e+02   5.8408069e+02   6.4578027e+02
   4.4134997e+02   4.4526257e+02   5.3864429e+02   5.8605549e+02   6.5224340e+02
   4.3908081e+02   4.4279791e+02   5.2367757e+02   5.6313971e+02   6.1951751e+02
   4.8456180e+02   4.9429856e+02   5.4247320e+02   5.8803425e+02   6.5283198e+02
   4.7202015e+02   4.7646682e+02   5.3138904e+02   5.7238085e+02   6.2686190e+02
   4.4129748e+02   4.4151300e+02   4.9802666e+02   5.4276764e+02   6.0634865e+02
   4.1418188e+02   4.1470238e+02   4.9741863e+02   5.4248988e+02   6.0618910e+02
   4.9312889e+02   5.1000674e+02   5.2879642e+02   5.5823963e+02   6.1357134e+02
   4.1174599e+02   4.2737293e+02   5.2481806e+02   5.6459965e+02   6.2068186e+02
   4.3388076e+02   4.3798580e+02   5.1966982e+02   5.5873520e+02   6.1638534e+02
   4.5787019e+02   4.6113972e+02   5.3128495e+02   5.7297967e+02   6.2792793e+02
   4.1535404e+02   4.2873142e+02   5.3941513e+02   5.8782348e+02   6.7560838e+02
   4.4116123e+02   4.4509331e+02   5.3907754e+02   5.8695381e+02   6.5710131e+02
   4.9643505e+02   5.2660327e+02   5.3703749e+02   5.5296375e+02   6.0891719e+02
   4.4523237e+02   4.4887236e+02   5.3507627e+02   5.7925273e+02   6.3612221e+02
   4.9645673e+02   5.3044556e+02   5.5387484e+02   5.6857721e+02   6.1358324e+02
   4.9721908e+02   5.4238815e+02   6.0600666e+02   6.1972818e+02   6.1986618e+02
   4.5761457e+02   4.6032259e+02   5.1707092e+02   5.5600251e+02   6.1432767e+02
   4.3670371e+02   4.4112448e+02   5.3960496e+02   5.8811505e+02   7.5224066e+02
   4.5727252e+02   4.6063844e+02   5.3650407e+02   5.8154300e+02   6.3971324e+02
   4.2869692e+02   4.2933328e+02   4.9864268e+02   5.4306523e+02   6.0652345e+02
   4.6129448e+02   4.6447281e+02   5.2615217e+02   5.6583691e+02   6.2133106e+02
   4.5626437e+02   4.5963520e+02   5.3689410e+02   5.8230417e+02   6.4122370e+02
   3.8775119e+02   4.0237631e+02   4.9741774e+02   5.4248950e+02   6.0618893e+02
   4.9601613e+02   5.1816787e+02   5.2530542e+02   5.4858316e+02   6.0829055e+02
   4.3443775e+02   4.3881424e+02   5.2635449e+02   5.6645523e+02   6.2213354e+02
   4.9448847e+02   5.1789281e+02   5.5440691e+02   5.8886288e+02   6.3894494e+02
   4.3304332e+02   4.3717079e+02   5.1818723e+02   5.5727308e+02   6.1535937e+02
   4.3931656e+02   4.4331101e+02   5.3264264e+02   5.7534985e+02   6.3086905e+02
   4.9721922e+02   5.4239641e+02   5.9126667e+02   5.9127632e+02   6.0614660e+02
   4.9536800e+02   5.2265047e+02   5.6241407e+02   5.9831563e+02   6.6445351e+02
   4.1778778e+02   4.2856135e+02   5.2420463e+02   5.6384962e+02   6.2010628e+02
   4.9661281e+02   5.3256884e+02   5.7739705e+02   6.0878380e+02   6.6232069e+02
   4.4899429e+02   4.4915065e+02   4.9788745e+02   5.4270019e+02   6.0630808e+02
   4.4153233e+02   4.4431013e+02   5.1295278e+02   5.5248127e+02   6.1214240e+02
   4.3451083e+02   4.3456504e+02   4.9737768e+02   5.4247046e+02   6.0617736e+02
   4.0158320e+02   4.2638913e+02   5.2161956e+02   5.6085821e+02   6.1794359e+02
   4.4130877e+02   4.4523446e+02   5.3938597e+02   5.8759808e+02   6.6378712e+02
   4.8874707e+02   4.8915661e+02   4.9787234e+02   5.4256388e+02   6.0621673e+02
   4.8936173e+02   5.0252956e+02   5.3407306e+02   5.6941424e+02   6.2197276e+02
   4.6256876e+02   4.6605239e+02   5.3856182e+02   5.8533688e+02   6.4843733e+02
   4.9453524e+02   5.1737719e+02   5.4433841e+02   5.7191656e+02   6.2046538e+02
   4.9710217e+02   5.3970085e+02   5.9432548e+02   6.2980728e+02   6.8199518e+02
   4.2660357e+02   4.3320822e+02   5.3946232e+02   5.8789085e+02   6.8114586e+02
   4.6673610e+02   4.6979343e+02   5.1868317e+02   5.5730614e+02   6.1507635e+02
   4.3692142e+02   4.3755445e+02   4.9939836e+02   5.4343235e+02   6.0673373e+02
   4.9589688e+02   5.2619578e+02   5.6410388e+02   5.9291247e+02   6.3734917e+02
   4.2322153e+02   4.3116699e+02   5.3265552e+02   5.7546307e+02   6.3109601e+02
   3.8972878e+02   4.2668039e+02   5.2540535e+02   5.6532601e+02   6.2125750e+02
   4.9683222e+02   5.3528339e+02   5.8299108e+02   6.1527534e+02   7.3171434e+02
   4.9721857e+02   5.4239138e+02   6.0608180e+02   6.3942665e+02   6.3952837e+02
   4.9709761e+02   5.1023749e+02   5.1050201e+02   5.4254047e+02   6.0619149e+02
   4.9721767e+02   5.4234799e+02   6.0243467e+02   6.0373146e+02   6.0758956e+02
   4.9639067e+02   5.2328538e+02   5.3078327e+02   5.4954198e+02   6.0823150e+02
   4.9718483e+02   5.4061588e+02   5.4656797e+02   5.4841314e+02   6.0634532e+02
   4.9721784e+02   5.3985251e+02   5.3999432e+02   5.4254184e+02   6.0614170e+02
   3.9129969e+02   4.1259603e+02   4.9885458e+02   5.4317169e+02   6.0658836e+02
   4.1101697e+02   4.2797825e+02   5.3728852e+02   5.8351074e+02   6.4445223e+02
   4.9669200e+02   5.3055907e+02   5.4150791e+02   5.5374981e+02   6.0854109e+02
   4.3742113e+02   4.4159608e+02   5.3163889e+02   5.7381240e+02   6.2910499e+02
   4.9711791e+02   5.4002492e+02   5.9483961e+02   6.2531363e+02   6.4563020e+02
   4.1560917e+02   4.2586129e+02   5.1070001e+02   5.5068620e+02   6.1105877e+02
   4.5432744e+02   4.5776162e+02   5.3975776e+02   5.8812688e+02   6.8591733e+02
   4.1526824e+02   4.1844977e+02   4.9894893e+02   5.4321769e+02   6.0661430e+02
   4.4187603e+02   4.4541995e+02   5.2544112e+02   5.6525864e+02   6.2110800e+02
   4.9668210e+02   5.3335361e+02   5.7753342e+02   6.0412870e+02   6.4292384e+02
   4.9648859e+02   5.3098365e+02   5.5686712e+02   5.7184619e+02   6.1481599e+02
   4.6195630e+02   4.6463026e+02   5.1575117e+02   5.5471488e+02   6.1342885e+02
   3.8733359e+02   4.0553630e+02   4.9761986e+02   5.4258263e+02   6.0624375e+02
   4.3122364e+02   4.3653952e+02   5.3902822e+02   5.8695097e+02   6.5747804e+02
   4.0596660e+02   4.2663149e+02   5.2237983e+02   5.6171178e+02   6.1855367e+02
   4.9717301e+02   5.4126158e+02   5.8202314e+02   5.8490758e+02   6.0901953e+02
   4.5394862e+02   4.5662017e+02   5.1597956e+02   5.5504892e+02   6.1373342e+02
   4.9696655e+02   5.3647234e+02   5.5220747e+02   5.5887122e+02   6.0830274e+02
   4.6057750e+02   4.6392687e+02   5.3269098e+02   5.7504648e+02   6.3016314e+02
   4.9719298e+02   5.4170496e+02   5.6262621e+02   5.6354256e+02   6.0655266e+02
   4.4512229e+02   4.4706445e+02   5.0704168e+02   5.4789807e+02   6.0932242e+02
   4.9154910e+02   5.0641517e+02   5.2943726e+02   5.6122172e+02   6.1577718e+02
   4.8899912e+02   4.9826573e+02   5.1545131e+02   5.5082502e+02   6.1031291e+02
   4.2773507e+02   4.2969640e+02   5.0183744e+02   5.4473116e+02   6.0749053e+02
   3.8049251e+02   4.2741720e+02   5.3894306e+02   5.8684212e+02   6.5699558e+02
   3.8869041e+02   4.2684172e+02   5.2738284e+02   5.6784338e+02   6.2340006e+02
   4.4959925e+02   4.4966732e+02   4.9750889e+02   5.4252811e+02   6.0620964e+02
   4.9655699e+02   5.3196604e+02   5.7606067e+02   6.0670528e+02   6.5571170e+02
   4.7351356e+02   4.7752418e+02   5.1840422e+02   5.5665874e+02   6.1448583e+02
   4.1207728e+02   4.2816642e+02   5.3908379e+02   5.8713015e+02   6.5923783e+02
   4.2763612e+02   4.2845450e+02   4.9891564e+02   5.4319848e+02   6.0660130e+02
   4.9361575e+02   5.1442236e+02   5.5397540e+02   5.9413337e+02   6.6558535e+02
   4.3573631e+02   4.4028332e+02   5.3957432e+02   5.8806057e+02   7.1419310e+02
   4.9579586e+02   5.2066805e+02   5.3262223e+02   5.5391655e+02   6.1005443e+02
   4.4150994e+02   4.4321083e+02   5.0498933e+02   5.4657364e+02   6.0855201e+02
   4.0796366e+02   4.2608185e+02   5.1730692e+02   5.5647540e+02   6.1484529e+02
   4.9718846e+02   5.4160489e+02   6.0092916e+02   6.2639036e+02   6.3388615e+02
   4.2312798e+02   4.3059418e+02   5.2297454e+02   5.6238254e+02   6.1902273e+02
   4.9720613e+02   5.4204688e+02   5.9433661e+02   5.9648741e+02   6.0872838e+02
   4.3559188e+02   4.3620171e+02   4.9917752e+02   5.4332375e+02   6.0667151e+02
   4.9721832e+02   5.4237217e+02   5.7748420e+02   5.7753584e+02   6.0617928e+02
   4.9720498e+02   5.4204037e+02   5.7908670e+02   5.7984369e+02   6.0681703e+02
   4.7808870e+02   4.8428393e+02   5.4105973e+02   5.8838577e+02   6.6101051e+02
   4.2587492e+02   4.3266268e+02   5.3497115e+02   5.7923562e+02   6.3627686e+02
   4.9537872e+02   5.1556393e+02   5.2523060e+02   5.5056218e+02   6.0924099e+02
   4.8694842e+02   4.9854333e+02   5.4291683e+02   5.8667230e+02   6.4606534e+02
   4.3866221e+02   4.4284846e+02   5.3893799e+02   5.8669404e+02   6.5550572e+02
   4.9677401e+02   5.3283212e+02   5.4667723e+02   5.5696233e+02   6.0888700e+02
   4.9234935e+02   5.1025789e+02   5.4629181e+02   5.8325537e+02   6.3454499e+02
   4.2871462e+02   4.3428502e+02   5.2809981e+02   5.6876942e+02   6.2419464e+02
   4.9697404e+02   5.3740813e+02   5.8785889e+02   6.2068311e+02   6.7681165e+02
   4.9721719e+02   5.4234977e+02   6.0549615e+02   6.1717991e+02   6.1787102e+02
   4.3279793e+02   4.3781637e+02   5.3952797e+02   5.8798896e+02   6.9979745e+02
   4.3355659e+02   4.3822443e+02   5.3033193e+02   5.7190783e+02   6.2710926e+02
   3.9891104e+02   3.9908774e+02   4.9722361e+02   5.4240073e+02   6.0613690e+02
   4.5039824e+02   4.5386903e+02   5.3969409e+02   5.8809040e+02   6.8977093e+02
   4.9046976e+02   4.9138280e+02   4.9855926e+02   5.4269716e+02   6.0628016e+02
   4.9686747e+02   5.3581131e+02   5.7031577e+02   5.8205720e+02   6.1636430e+02
   4.7550515e+02   4.8075468e+02   5.3303559e+02   5.7439050e+02   6.2875585e+02
   4.2572986e+02   4.3253628e+02   5.3360304e+02   5.7697489e+02   6.3300317e+02
   4.9689103e+02   5.3610386e+02   5.8410058e+02   6.1288676e+02   6.4852322e+02
   4.9720399e+02   5.4035487e+02   5.4229877e+02   5.4437409e+02   6.0620824e+02
   4.9678175e+02   5.3460074e+02   5.8141918e+02   6.1306026e+02   6.6556045e+02
   4.9721954e+02   5.4239840e+02   5.8900156e+02   5.8900372e+02   6.0613824e+02
   4.3011617e+02   4.3416556e+02   5.1294132e+02   5.5251838e+02   6.1220090e+02
   4.3958320e+02   4.4337743e+02   5.2694664e+02   5.6717790e+02   6.2272555e+02
   4.2078995e+02   4.2989972e+02   5.2881832e+02   5.6978885e+02   6.2513769e+02
   4.9719471e+02   5.2964106e+02   5.2995945e+02   5.4270621e+02   6.0619487e+02
   4.6333606e+02   4.6491281e+02   5.0558904e+02   5.4680679e+02   6.0860252e+02
   4.4991727e+02   4.5208143e+02   5.0999471e+02   5.5001837e+02   6.1056558e+02
   4.9633552e+02   5.2760291e+02   5.4270740e+02   5.5826437e+02   6.1047491e+02
   4.7649482e+02   4.7904933e+02   5.0615102e+02   5.4678941e+02   6.0848682e+02
   4.5841837e+02   4.6175579e+02   5.3407939e+02   5.7733141e+02   6.3306452e+02
   4.4936120e+02   4.5285522e+02   5.3921413e+02   5.8709898e+02   6.5758996e+02
   4.5811926e+02   4.6151942e+02   5.3829309e+02   5.8497483e+02   6.4757414e+02
   4.8403217e+02   4.9341854e+02   5.4269507e+02   5.8893448e+02   6.5898633e+02
   4.4775737e+02   4.5093648e+02   5.2347226e+02   5.6281791e+02   6.1922088e+02
   4.7973475e+02   4.8661289e+02   5.4100499e+02   5.8768839e+02   6.5452231e+02
   4.2646315e+02   4.2648172e+02   4.9725064e+02   5.4241267e+02   6.0614372e+02
   4.8480546e+02   4.9468860e+02   5.4176792e+02   5.8635721e+02   6.4658884e+02
   4.4121859e+02   4.4515265e+02   5.3953177e+02   5.8790793e+02   6.7513915e+02
   4.9527664e+02   4.9762298e+02   4.9982649e+02   5.4261821e+02   6.0623686e+02
   4.3548075e+02   4.3799383e+02   5.0748457e+02   5.4824119e+02   6.0955037e+02
   4.4349987e+02   4.4395964e+02   4.9909724e+02   5.4327765e+02   6.0664119e+02
   4.9452361e+02   5.1814481e+02   5.5759270e+02   5.9622654e+02   7.1901712e+02
   4.2366172e+02   4.3112438e+02   5.2701540e+02   5.6734512e+02   6.2294050e+02
   4.4328729e+02   4.4707714e+02   5.3723213e+02   5.8321752e+02   6.4348653e+02
   4.9720372e+02   5.4200471e+02   6.0381164e+02   6.5200816e+02   7.3989245e+02
   4.7338955e+02   4.7833126e+02   5.3846909e+02   5.8409746e+02   6.4391976e+02
   4.9705179e+02   5.3820296e+02   5.5431185e+02   5.5911283e+02   6.0776674e+02
   4.4833256e+02   4.4841973e+02   4.9758785e+02   5.4256388e+02   6.0623030e+02
   4.2460151e+02   4.3000293e+02   5.1141346e+02   5.5125212e+02   6.1140426e+02
   4.0741779e+02   4.2768893e+02   5.3749765e+02   5.8392057e+02   6.4548988e+02
   4.4634010e+02   4.4979429e+02   5.2979071e+02   5.7101112e+02   6.2613272e+02
   4.8618090e+02   4.8620697e+02   4.9726679e+02   5.4241250e+02   6.0614253e+02
   4.4458360e+02   4.4806383e+02   5.2718839e+02   5.6744587e+02   6.2292029e+02
   4.9711690e+02   5.4000717e+02   5.9534101e+02   6.3141037e+02   6.7817913e+02
   4.9721357e+02   5.4224234e+02   6.0479155e+02   6.2658221e+02   6.2826014e+02
   4.3166766e+02   4.3648618e+02   5.2577998e+02   5.6574682e+02   6.2155621e+02
   4.5611423e+02   4.5951820e+02   5.3933701e+02   5.8718368e+02   6.5753117e+02
   4.4634274e+02   4.4995823e+02   5.3763111e+02   5.8394614e+02   6.4517478e+02
   4.4580159e+02   4.4947592e+02   5.3969256e+02   5.8817743e+02   7.3897487e+02
   4.9721656e+02   5.4232719e+02   6.0569236e+02   6.6736988e+02   7.5241395e+02
   4.9719289e+02   5.3796717e+02   5.3933717e+02   5.4378301e+02   6.0624032e+02
   4.9556862e+02   5.2078780e+02   5.3644318e+02   5.5801820e+02   6.1176892e+02
   4.3314102e+02   4.3800416e+02   5.3471221e+02   5.7875933e+02   6.3549433e+02
   4.9704251e+02   5.1401242e+02   5.1455170e+02   5.4276403e+02   6.0626974e+02
   4.5430313e+02   4.5695621e+02   5.1582746e+02   5.5490615e+02   6.1363642e+02
   4.9714483e+02   5.4060014e+02   5.9746457e+02   6.3456667e+02   6.6483363e+02
   4.4426455e+02   4.4756089e+02   5.2203147e+02   5.6119671e+02   6.1808646e+02
   4.9697772e+02   5.3745948e+02   5.8647268e+02   6.1110404e+02   6.3892047e+02
   4.9717838e+02   5.4138188e+02   6.0076271e+02   6.4245160e+02   7.4828474e+02
   4.1822545e+02   4.1930157e+02   4.9797945e+02   5.4275037e+02   6.0634132e+02
   4.5476232e+02   4.5817136e+02   5.3845102e+02   5.8539671e+02   6.4912456e+02
   4.9698769e+02   5.3766286e+02   5.7414922e+02   5.8350510e+02   6.1481368e+02
   4.6803424e+02   4.6841595e+02   4.9884454e+02   5.4310780e+02   6.0652257e+02
   4.7161926e+02   4.7199500e+02   4.9861414e+02   5.4298758e+02   6.0645277e+02
   4.2574315e+02   4.3266172e+02   5.3799424e+02   5.8487021e+02   6.4814374e+02
   4.9704741e+02   5.3865694e+02   5.9002691e+02   6.1640000e+02   6.4061411e+02
   4.3896676e+02   4.4312168e+02   5.3913131e+02   5.8709276e+02   6.5825779e+02
   4.5416685e+02   4.5759198e+02   5.3872520e+02   5.8597211e+02   6.5130644e+02
   4.4182648e+02   4.4400933e+02   5.0814980e+02   5.4869147e+02   6.0980371e+02
   4.6524662e+02   4.6875939e+02   5.3351860e+02   5.7616442e+02   6.3136263e+02
   4.1264864e+02   4.2815773e+02   5.3611338e+02   5.8128302e+02   6.3979880e+02
   4.9405999e+02   5.1421453e+02   5.3568620e+02   5.6316185e+02   6.1567916e+02
   4.5501771e+02   4.5836742e+02   5.3484061e+02   5.7867420e+02   6.3504098e+02
   4.9719389e+02   5.4163449e+02   5.5737439e+02   5.5826052e+02   6.0643542e+02
   4.6993381e+02   4.7296935e+02   5.1392037e+02   5.5285012e+02   6.1211257e+02
   4.4955364e+02   4.5217050e+02   5.1465591e+02   5.5390565e+02   6.1301994e+02
   4.5362766e+02   4.5707533e+02   5.3960272e+02   5.8781609e+02   6.6550922e+02
   4.6556792e+02   4.6909701e+02   5.3320195e+02   5.7564307e+02   6.3071798e+02
   4.7595837e+02   4.8151864e+02   5.4063915e+02   5.8805595e+02   6.5926771e+02
   4.9721938e+02   5.4239492e+02   6.0611044e+02   6.7929709e+02   6.8268188e+02
   4.2783055e+02   4.3297137e+02   5.1776925e+02   5.5689112e+02   6.1510970e+02
   4.6226256e+02   4.6561150e+02   5.3157606e+02   5.7328425e+02   6.2815248e+02
   4.2843563e+02   4.3442904e+02   5.3950499e+02   5.8797112e+02   6.9964002e+02
   4.7314592e+02   4.7529659e+02   5.0584957e+02   5.4675000e+02   6.0849770e+02
   4.4250510e+02   4.4627695e+02   5.3421514e+02   5.7785065e+02   6.3407351e+02
   4.5649786e+02   4.5901556e+02   5.1433876e+02   5.5354753e+02   6.1272880e+02
   4.9721439e+02   5.4228245e+02   5.8780476e+02   5.8818460e+02   6.0656323e+02
   4.3405461e+02   4.3805541e+02   5.1854853e+02   5.5761835e+02   6.1559646e+02
   4.9669710e+02   5.3353815e+02   5.7934823e+02   6.1119944e+02   6.7725091e+02
   4.9693377e+02   5.3678925e+02   5.7442568e+02   5.8592832e+02   6.1732746e+02
   4.9670107e+02   5.2557369e+02   5.3089619e+02   5.4751768e+02   6.0746128e+02
   4.4106077e+02   4.4451186e+02   5.2211642e+02   5.6131885e+02   6.1819470e+02
   4.9711741e+02   5.3523949e+02   5.3844490e+02   5.4563350e+02   6.0652612e+02
   4.4575811e+02   4.4942670e+02   5.3902696e+02   5.8677796e+02   6.5567463e+02
   4.9721702e+02   5.4232739e+02   6.0536533e+02   6.2086640e+02   6.2173554e+02
   4.9695024e+02   5.3706396e+02   5.7114386e+02   5.8062915e+02   6.1424383e+02
   4.4439676e+02   4.4786196e+02   5.2641627e+02   5.6645631e+02   6.2206919e+02
   4.2400411e+02   4.3173682e+02   5.3891596e+02   5.8675712e+02   6.5628856e+02
   4.9721890e+02   5.4238675e+02   6.0605936e+02   6.6954114e+02   6.7337512e+02
   4.0506211e+02   4.0517913e+02   4.9722881e+02   5.4240300e+02   6.0613805e+02
   4.4133808e+02   4.4171223e+02   4.9864809e+02   5.4306189e+02   6.0651823e+02
   4.9721940e+02   5.4239306e+02   6.0525637e+02   6.0599493e+02   6.0688933e+02
   4.3391911e+02   4.3812663e+02   5.2138444e+02   5.6054920e+02   6.1767909e+02
   4.1124808e+02   4.2264949e+02   5.0551919e+02   5.4695207e+02   6.0880489e+02
   4.3825434e+02   4.4017199e+02   5.0523522e+02   5.4673785e+02   6.0865461e+02
   4.3848897e+02   4.4270262e+02   5.3950773e+02   5.8789040e+02   6.7519566e+02
   4.3026767e+02   4.3579287e+02   5.3936542e+02   5.8766474e+02   6.6646413e+02
   4.5594327e+02   4.5907184e+02   5.2635318e+02   5.6621272e+02   6.2172782e+02
   4.9610724e+02   5.2760289e+02   5.5659386e+02   5.7659583e+02   6.1941562e+02
   4.5925260e+02   4.6229999e+02   5.2346776e+02   5.6263040e+02   6.1894960e+02
   4.9703226e+02   5.3837070e+02   5.8759028e+02   6.0714545e+02   6.3100252e+02
   4.9721963e+02   5.4239504e+02   5.5639401e+02   5.5639849e+02   6.0613711e+02
   4.9706093e+02   5.3893799e+02   5.6704997e+02   5.7233899e+02   6.0958384e+02
   4.3465857e+02   4.3913729e+02   5.2993833e+02   5.7133224e+02   6.2653503e+02
   4.4013098e+02   4.4408081e+02   5.3460156e+02   5.7851482e+02   6.3506243e+02
   4.1476621e+02   4.1961455e+02   5.0012312e+02   5.4381215e+02   6.0696046e+02
   4.0413438e+02   4.2181394e+02   5.0552659e+02   5.4695793e+02   6.0880939e+02
   4.9513390e+02   5.1249794e+02   5.2040408e+02   5.4830609e+02   6.0850002e+02
   4.1807153e+02   4.2918841e+02   5.3360336e+02   5.7699452e+02   6.3305060e+02
   4.9720114e+02   5.4115620e+02   5.4546844e+02   5.4673763e+02   6.0623883e+02
   4.2243927e+02   4.2523785e+02   5.0123325e+02   5.4440092e+02   6.0730069e+02
   4.4998487e+02   4.5125023e+02   5.0353262e+02   5.4565621e+02   6.0799613e+02
   4.4607245e+02   4.4964880e+02   5.3439576e+02   5.7810092e+02   6.3437984e+02
   3.8033454e+02   3.8255843e+02   4.9722094e+02   5.4239943e+02   6.0613622e+02
   4.9576902e+02   5.2525321e+02   5.6299337e+02   5.9273981e+02   6.3823391e+02
   4.9251674e+02   5.1079620e+02   5.4789717e+02   5.8583206e+02   6.3834867e+02
   3.9357031e+02   3.9641364e+02   4.9724524e+02   5.4241040e+02   6.0614245e+02
   4.9623648e+02   5.2892265e+02   5.6697049e+02   5.9217142e+02   6.3283519e+02
   4.8641741e+02   4.9759609e+02   5.4352653e+02   5.8854176e+02   6.5329766e+02
   4.4699364e+02   4.5034516e+02   5.2741519e+02   5.6771549e+02   6.2313393e+02
   4.7156892e+02   4.7419483e+02   5.0942407e+02   5.4920152e+02   6.0990022e+02
   4.3448494e+02   4.3920906e+02   5.3914266e+02   5.8716317e+02   6.5906111e+02
   4.9713434e+02   5.4040969e+02   5.8560375e+02   5.9194881e+02   6.1355229e+02
   4.9709199e+02   5.3948811e+02   5.9236982e+02   6.1771268e+02   6.3779956e+02
   4.9719981e+02   5.4186605e+02   5.6276538e+02   5.6346919e+02   6.0645513e+02
   4.9496216e+02   5.2034332e+02   5.5978565e+02   5.9711064e+02   6.7056799e+02
   4.3751541e+02   4.3757304e+02   4.9741143e+02   5.4248567e+02   6.0618607e+02
   4.9045068e+02   5.0556136e+02   5.4415716e+02   5.8386505e+02   6.3742750e+02
   4.9016004e+02   4.9723790e+02   5.0877226e+02   5.4630923e+02   6.0801320e+02
   4.3560152e+02   4.3988863e+02   5.2830375e+02   5.6901185e+02   6.2438105e+02
   4.3897146e+02   4.4311765e+02   5.3855680e+02   5.8590568e+02   6.5168475e+02
   4.9721673e+02   5.4231941e+02   6.0555139e+02   6.3827873e+02   6.3934002e+02
   4.9719682e+02   5.3488972e+02   5.3549847e+02   5.4300399e+02   6.0620918e+02
   4.7126829e+02   4.7546759e+02   5.2880095e+02   5.6877379e+02   6.2356026e+02
   4.3461147e+02   4.3931837e+02   5.3929654e+02   5.8748447e+02   6.6263381e+02
   4.9721927e+02   5.4239431e+02   6.0606182e+02   6.1524411e+02   6.1532347e+02
   4.4670314e+02   4.5022716e+02   5.3347508e+02   5.7659304e+02   6.3232853e+02
   4.9594568e+02   5.2657229e+02   5.6777003e+02   6.0182507e+02   7.0730807e+02
   4.9545495e+02   5.2315747e+02   5.6058626e+02   5.9222477e+02   6.3988128e+02
   4.6291695e+02   4.6627524e+02   5.3130167e+02   5.7285215e+02   6.2767969e+02
   4.5207695e+02   4.5439028e+02   5.1159694e+02   5.5126987e+02   6.1131856e+02
   4.9721139e+02   5.4220064e+02   6.0491705e+02   6.5682028e+02   6.8996322e+02
   4.4784078e+02   4.5035429e+02   5.1274741e+02   5.5226378e+02   6.1197090e+02
   4.1606670e+02   4.2484955e+02   5.0739779e+02   5.4821001e+02   6.0955300e+02
   4.9631411e+02   5.1899088e+02   5.2438038e+02   5.4705703e+02   6.0769506e+02
   4.9699967e+02   5.3773995e+02   5.6233813e+02   5.6876544e+02   6.0968588e+02
   4.7982895e+02   4.8647894e+02   5.3345400e+02   5.7411314e+02   6.2806641e+02
   4.9150870e+02   5.0689316e+02   5.3287946e+02   5.6522351e+02   6.1826768e+02
   4.2910308e+02   4.3491212e+02   5.3950020e+02   5.8795679e+02   6.9458720e+02
   4.2997802e+02   4.3010370e+02   4.9751452e+02   5.4253331e+02   6.0621406e+02
   4.4895103e+02   4.5123368e+02   5.1075108e+02   5.5061658e+02   6.1093507e+02
   4.9594256e+02   5.2655258e+02   5.6757906e+02   6.0126238e+02   6.6384866e+02
   4.6434185e+02   4.6783735e+02   5.3523323e+02   5.7901942e+02   6.3527139e+02
   4.9720707e+02   5.2867628e+02   5.2882555e+02   5.4254235e+02   6.0616531e+02
   4.8440331e+02   4.9348066e+02   5.3206550e+02   5.7034010e+02   6.2385077e+02
   4.9690570e+02   5.3633126e+02   5.8259751e+02   6.0417194e+02   6.3426548e+02
   4.6019674e+02   4.6347488e+02   5.2995722e+02   5.7098511e+02   6.2589192e+02
   4.3342599e+02   4.3832560e+02   5.3915775e+02   5.8720399e+02   6.5948157e+02
   4.6968960e+02   4.7368754e+02   5.3050112e+02   5.7130076e+02   6.2591541e+02
   4.9721969e+02   5.4239471e+02   5.9433774e+02   5.9436294e+02   6.0616595e+02
   4.9684752e+02   5.3049768e+02   5.3709880e+02   5.4905247e+02   6.0745485e+02
   4.9711794e+02   5.4003494e+02   5.9539996e+02   6.3111960e+02   6.6567475e+02
   4.9692342e+02   5.3659635e+02   5.8307296e+02   6.0406155e+02   6.3337936e+02
   4.6212970e+02   4.6545783e+02   5.3083707e+02   5.7219794e+02   6.2702949e+02
   4.8910899e+02   5.0212883e+02   5.3501538e+02   5.7098531e+02   6.2334512e+02
   4.6266060e+02   4.6493447e+02   5.1111685e+02   5.5074619e+02   6.1091102e+02
   4.9721588e+02   5.4229359e+02   6.0400669e+02   6.1004498e+02   6.1237642e+02
   4.9704223e+02   5.3859682e+02   5.7964521e+02   5.8904178e+02   6.1621874e+02
   4.4401920e+02   4.4717691e+02   5.1911558e+02   5.5811620e+02   6.1589803e+02
   4.8388833e+02   4.9317570e+02   5.4253760e+02   5.8869829e+02   6.5731815e+02
   4.3306600e+02   4.3798742e+02   5.3678912e+02   5.8247633e+02   6.4204437e+02
   4.5726491e+02   4.5754540e+02   4.9850268e+02   5.4297689e+02   6.0646051e+02
   4.6142318e+02   4.6487249e+02   5.3770384e+02   5.8368283e+02   6.4395268e+02
   4.9721661e+02   5.4231880e+02   6.0563460e+02   6.6339764e+02   6.9271310e+02
   4.9721937e+02   5.4239782e+02   6.0612815e+02   6.4489507e+02   6.4491366e+02
   4.0789990e+02   4.1876285e+02   5.0139050e+02   5.4449037e+02   6.0735609e+02
   4.6209944e+02   4.6214188e+02   4.9740518e+02   5.4247901e+02   6.0618043e+02
   4.9720150e+02   5.4193607e+02   6.0330857e+02   6.4300367e+02   6.5115492e+02
   4.4604213e+02   4.4969627e+02   5.3922149e+02   5.8717837e+02   6.5849065e+02
   4.5448259e+02   4.5791340e+02   5.3976788e+02   5.8814390e+02   6.8944306e+02
   4.2327591e+02   4.3127158e+02   5.3494781e+02   5.7920480e+02   6.3623877e+02
   4.9470177e+02   5.1900491e+02   5.5838185e+02   5.9644710e+02   6.7526684e+02
   4.9721029e+02   5.4218527e+02   5.8974803e+02   5.9057412e+02   6.0708377e+02
   4.4233310e+02   4.4326997e+02   5.0117837e+02   5.4434924e+02   6.0725776e+02
   4.2436642e+02   4.3192821e+02   5.3912860e+02   5.8719822e+02   6.5972575e+02
   4.7510071e+02   4.7673590e+02   5.0286287e+02   5.4498864e+02   6.0751663e+02
   4.5234385e+02   4.5535942e+02   5.2198270e+02   5.6105155e+02   6.1791051e+02
   4.7011108e+02   4.7411219e+02   5.2876288e+02   5.6881727e+02   6.2364495e+02
   4.9698186e+02   5.3752243e+02   5.8728244e+02   6.1503926e+02   6.4464397e+02
   4.9716254e+02   5.4104681e+02   5.8542952e+02   5.8951919e+02   6.1075373e+02
   4.0550578e+02   4.1501433e+02   4.9937741e+02   5.4343117e+02   6.0673926e+02
   4.3733611e+02   4.4167823e+02   5.3939744e+02   5.8766972e+02   6.6575332e+02
   4.2621496e+02   4.3244122e+02   5.2501482e+02   5.6481996e+02   6.2083344e+02
   4.0294089e+02   4.2635031e+02   5.2102851e+02   5.6021109e+02   6.1748097e+02
   4.9073920e+02   5.0602143e+02   5.4107507e+02   5.7785601e+02   6.2922192e+02
   4.9435882e+02   5.1737833e+02   5.5642624e+02   5.9470137e+02   6.5756156e+02
   4.6360963e+02   4.6714435e+02   5.3994419e+02   5.8816049e+02   6.7093411e+02
   4.3673074e+02   4.4108478e+02   5.3586201e+02   5.8072679e+02   6.3865851e+02
   4.2903226e+02   4.3025168e+02   5.0018742e+02   5.4384035e+02   6.0697300e+02
   4.0084179e+02   4.2061603e+02   5.0399239e+02   5.4599912e+02   6.0824141e+02
   4.9330692e+02   5.1336021e+02   5.5315257e+02   5.9394257e+02   6.7444161e+02
   4.9407881e+02   5.1615267e+02   5.5425492e+02   5.9161911e+02   6.4681061e+02
   3.8706863e+02   4.2739601e+02   5.3803777e+02   5.8499208e+02   6.4861607e+02
   4.9716790e+02   5.4112346e+02   5.9961891e+02   6.3935670e+02   6.7889062e+02
   4.9721923e+02   5.4239715e+02   6.0612514e+02   6.9254387e+02   6.9558032e+02
   3.8217407e+02   3.8510518e+02   4.9722319e+02   5.4240038e+02   6.0613665e+02
   4.8874667e+02   5.0132058e+02   5.3391575e+02   5.6983589e+02   6.2249717e+02
   4.9720764e+02   5.4210734e+02   5.8723584e+02   5.8816286e+02   6.0717794e+02
   4.9721760e+02   5.4234137e+02   5.9815145e+02   5.9871244e+02   6.0679753e+02
   4.4772624e+02   4.5129914e+02   5.3964434e+02   5.8803982e+02   6.8496661e+02
   4.2837793e+02   4.3438887e+02   5.3954736e+02   5.8806068e+02   7.2701201e+02
   4.9701083e+02   5.3806583e+02   5.7298413e+02   5.8103398e+02   6.1320122e+02
   4.9710016e+02   5.3972605e+02   5.6958267e+02   5.7389970e+02   6.0917412e+02
   4.7048415e+02   4.7384756e+02   5.1670615e+02   5.5528466e+02   6.1366022e+02
   4.4015995e+02   4.4356633e+02   5.1975634e+02   5.5878939e+02   6.1639690e+02
   4.9592677e+02   5.2527923e+02   5.4670785e+02   5.6588381e+02   6.1430016e+02
   4.4018726e+02   4.4192578e+02   5.0477095e+02   5.4644138e+02   6.0847686e+02
   4.3169896e+02   4.3195766e+02   4.9790332e+02   5.4271282e+02   6.0631823e+02
   4.1425041e+02   4.1563888e+02   4.9778753e+02   5.4266053e+02   6.0628910e+02
   4.4145090e+02   4.4535849e+02   5.3876636e+02   5.8630525e+02   6.5335788e+02
   4.3114585e+02   4.3641706e+02   5.3599126e+02   5.8100422e+02   6.3920620e+02
   4.9098797e+02   5.0669785e+02   5.4280850e+02   5.8030688e+02   6.3195629e+02
   4.2853328e+02   4.3449499e+02   5.3930516e+02   5.8754906e+02   6.6408024e+02
   4.1699270e+02   4.2777393e+02   5.1855187e+02   5.5766248e+02   6.1566245e+02
   4.7811407e+02   4.8354214e+02   5.2426815e+02   5.6228049e+02   6.1816859e+02
   4.4861156e+02   4.5209734e+02   5.3630739e+02   5.8138174e+02   6.3965507e+02
   4.4519757e+02   4.4862244e+02   5.2665239e+02   5.6674823e+02   6.2230964e+02
   4.4034110e+02   4.4084834e+02   4.9911105e+02   5.4328717e+02   6.0664816e+02
   4.3824535e+02   4.4113233e+02   5.1154458e+02   5.5131914e+02   6.1141691e+02
   4.9607783e+02   5.1451542e+02   5.1897947e+02   5.4573148e+02   6.0737733e+02
   4.9720469e+02   5.2879986e+02   5.2897146e+02   5.4256356e+02   6.0616917e+02
   4.3326127e+02   4.3788602e+02   5.2777010e+02   5.6830178e+02   6.2375545e+02
   4.1641751e+02   4.2895704e+02   5.3944317e+02   5.8788101e+02   6.8258626e+02
   4.6855407e+02   4.7238034e+02   5.3042898e+02   5.7128221e+02   6.2594197e+02
   4.1945979e+02   4.2948593e+02   5.3052360e+02   5.7223756e+02   6.2749273e+02
   4.5675107e+02   4.6011844e+02   5.3670066e+02   5.8192532e+02   6.4046265e+02
   4.9720672e+02   5.4206717e+02   6.0398385e+02   6.4091488e+02   6.4580465e+02
   4.9720000e+02   5.4190809e+02   6.0323495e+02   6.4671288e+02   6.5950844e+02
   4.9633732e+02   5.2736538e+02   5.4172334e+02   5.5739312e+02   6.1022147e+02
   3.9842194e+02   3.9916698e+02   4.9723420e+02   5.4240549e+02   6.0613971e+02
   4.1014691e+02   4.2778724e+02   5.3462192e+02   5.7867393e+02   6.3544246e+02
   4.9705668e+02   5.3882321e+02   5.8982718e+02   6.1275371e+02   6.3509231e+02
   4.2466379e+02   4.3188782e+02   5.3215282e+02   5.7467036e+02   6.3014931e+02
   4.6180219e+02   4.6488995e+02   5.2354058e+02   5.6265432e+02   6.1892701e+02
   4.9654264e+02   5.2477522e+02   5.3156281e+02   5.4894501e+02   6.0792458e+02
   4.4509439e+02   4.4813860e+02   5.1813212e+02   5.5714870e+02   6.1521655e+02
   3.8267754e+02   3.8437790e+02   4.9722134e+02   5.4239967e+02   6.0613608e+02
   4.3070770e+02   4.3145921e+02   4.9918253e+02   5.4332884e+02   6.0667603e+02
   4.9637925e+02   5.1676599e+02   5.2070940e+02   5.4553036e+02   6.0723457e+02
   4.4670049e+02   4.4977263e+02   5.2021334e+02   5.5920844e+02   6.1665226e+02
   4.4032799e+02   4.4118981e+02   5.0056842e+02   5.4402777e+02   6.0707448e+02
   4.5661006e+02   4.6001632e+02   5.3962287e+02   5.8777080e+02   6.6372727e+02
   4.7283686e+02   4.7769575e+02   5.4068084e+02   5.8878238e+02   7.3968012e+02
   4.1051974e+02   4.2787136e+02   5.3579867e+02   5.8071254e+02   6.3875815e+02
   4.3640616e+02   4.4084772e+02   5.3850581e+02   5.8582871e+02   6.5143291e+02
   4.9721913e+02   5.4238588e+02   6.0587811e+02   6.1285386e+02   6.1312975e+02
   4.6161712e+02   4.6450537e+02   5.1928603e+02   5.5804774e+02   6.1567063e+02
   4.2581737e+02   4.3272659e+02   5.3900778e+02   5.8694076e+02   6.5753865e+02
   4.9405484e+02   5.1557212e+02   5.4561635e+02   5.7591819e+02   6.2433286e+02
   4.9719761e+02   5.4183745e+02   6.0266092e+02   6.3767306e+02   6.4505854e+02
   4.6685408e+02   4.7041704e+02   5.2961937e+02   5.7023272e+02   6.2502782e+02
   3.8001445e+02   3.9612904e+02   4.9728553e+02   5.4242893e+02   6.0615331e+02
   4.5594336e+02   4.5614223e+02   4.9811743e+02   5.4280047e+02   6.0636221e+02
   4.9663896e+02   5.3285946e+02   5.7771978e+02   6.0821125e+02   6.5559207e+02
   4.3040551e+02   4.3589374e+02   5.3899634e+02   5.8689073e+02   6.5706636e+02
   4.9720859e+02   5.4212658e+02   6.0448367e+02   6.5436296e+02   6.8972576e+02
   4.7045178e+02   4.7480647e+02   5.4038912e+02   5.8850305e+02   6.8270832e+02
   3.8500990e+02   4.2661983e+02   5.2482508e+02   5.6461110e+02   6.2069414e+02
   4.9721776e+02   5.4235933e+02   6.0589118e+02   6.7474781e+02   7.2171473e+02
   4.5921358e+02   4.6255596e+02   5.3354535e+02   5.7644544e+02   6.3189386e+02
   4.9714120e+02   5.4052399e+02   5.9702006e+02   6.3191707e+02   6.5430436e+02
   4.9189797e+02   5.0610530e+02   5.2443570e+02   5.5594508e+02   6.1269426e+02
   4.5870653e+02   4.6182899e+02   5.2578081e+02   5.6543741e+02   6.2105635e+02
   4.6843472e+02   4.7231869e+02   5.3306723e+02   5.7524171e+02   6.3012631e+02
   4.1535450e+02   4.2826834e+02   5.2836539e+02   5.6916350e+02   6.2457769e+02
   4.7770058e+02   4.8344546e+02   5.3148347e+02   5.7169683e+02   6.2584152e+02
   4.3003416e+02   4.3551663e+02   5.3489843e+02   5.7909275e+02   6.3603041e+02
   4.0600488e+02   4.2748002e+02   5.3405034e+02   5.7773037e+02   6.3406636e+02
   4.9721564e+02   5.4229523e+02   6.0061839e+02   6.0224200e+02   6.0803468e+02
   4.3588137e+02   4.3919219e+02   5.1353263e+02   5.5300764e+02   6.1250221e+02
   4.9710324e+02   5.3972539e+02   5.9388489e+02   6.2456307e+02   6.4697705e+02
   4.3796178e+02   4.4181047e+02   5.2408297e+02   5.6363122e+02   6.1988512e+02
   4.2170655e+02   4.3016678e+02   5.2664680e+02   5.6687494e+02   6.2253473e+02
   4.4886470e+02   4.5238528e+02   5.3968107e+02   5.8809451e+02   6.9581197e+02
   4.3097299e+02   4.3365799e+02   5.0605308e+02   5.4728195e+02   6.0898757e+02
   4.9718662e+02   5.4134369e+02   5.5438928e+02   5.5556744e+02   6.0645590e+02
   3.9138101e+02   4.2538407e+02   5.1571384e+02   5.5499886e+02   6.1385265e+02
   4.2831791e+02   4.3430238e+02   5.3732431e+02   5.8353739e+02   6.4444515e+02
   4.7003979e+02   4.7029115e+02   4.9819194e+02   5.4280978e+02   6.0635826e+02
   4.7754051e+02   4.7762338e+02   4.9745516e+02   5.4248812e+02   6.0618273e+02
   4.9719177e+02   5.4170662e+02   6.0197733e+02   6.3662520e+02   6.4542185e+02
   4.2979407e+02   4.3543054e+02   5.3948121e+02   5.8791228e+02   6.8305235e+02
   4.9605437e+02   5.2742231e+02   5.6902646e+02   6.0270001e+02   7.2828846e+02
   4.5340546e+02   4.5578420e+02   5.1223765e+02   5.5178452e+02   6.1162997e+02
   4.6990451e+02   4.7379179e+02   5.2671532e+02   5.6614903e+02   6.2136573e+02
   4.9721891e+02   5.4238203e+02   6.0603090e+02   7.0105641e+02   7.3235439e+02
   4.9720507e+02   5.3334651e+02   5.3363901e+02   5.4268777e+02   6.0617681e+02
   4.9721925e+02   5.4239725e+02   5.7232664e+02   5.7232946e+02   6.0613791e+02
   4.6422950e+02   4.6454771e+02   4.9864704e+02   5.4303032e+02   6.0648430e+02
   4.2557551e+02   4.2749695e+02   5.0080853e+02   5.4416993e+02   6.0716561e+02
   4.4159812e+02   4.4542391e+02   5.3453458e+02   5.7838798e+02   6.3485775e+02
   4.1825050e+02   4.2051716e+02   4.9903776e+02   5.4326116e+02   6.0663940e+02
   4.5115802e+02   4.5459197e+02   5.3735873e+02   5.8332345e+02   6.4352822e+02
   4.9315177e+02   5.1282091e+02   5.5171625e+02   5.9129570e+02   6.5001581e+02
   4.2765431e+02   4.3234794e+02   5.1347792e+02   5.5298713e+02   6.1250954e+02
   4.6145815e+02   4.6382724e+02   5.1213286e+02   5.5159025e+02   6.1143889e+02
   4.5735687e+02   4.5883652e+02   5.0516176e+02   5.4659882e+02   6.0851373e+02
   4.7862088e+02   4.8463919e+02   5.3081925e+02   5.7054816e+02   6.2470820e+02
   4.6071422e+02   4.6411628e+02   5.3531148e+02   5.7930597e+02   6.3583906e+02
   4.9646879e+02   5.2445631e+02   5.3194524e+02   5.4964460e+02   6.0815945e+02
   4.6288200e+02   4.6442797e+02   5.0540874e+02   5.4669991e+02   6.0854370e+02
   4.9717776e+02   5.4096291e+02   5.5197120e+02   5.5354239e+02   6.0648547e+02
   4.6085812e+02   4.6431965e+02   5.3922427e+02   5.8677636e+02   6.5442979e+02
   4.5663532e+02   4.6004366e+02   5.3979873e+02   5.8814464e+02   6.8217593e+02
   4.9268046e+02   5.1136981e+02   5.5058637e+02   5.9087691e+02   6.5032088e+02
   4.5762603e+02   4.6100873e+02   5.3746481e+02   5.8335713e+02   6.4337308e+02
   4.9718555e+02   5.4155500e+02   5.8008324e+02   5.8200904e+02   6.0793492e+02
   4.9697641e+02   5.3747258e+02   5.7845449e+02   5.9039145e+02   6.1907420e+02
   4.9721101e+02   5.4218355e+02   6.0481393e+02   6.5623401e+02   6.9196678e+02
   4.9719925e+02   5.4188086e+02   6.0280279e+02   6.3518877e+02   6.4139417e+02
   4.9669012e+02   5.3345796e+02   5.7748235e+02   6.0336032e+02   6.4128308e+02
   4.8517264e+02   4.9476721e+02   5.3226262e+02   5.7020926e+02   6.2360974e+02
   4.4182216e+02   4.4571823e+02   5.3958730e+02   5.8801719e+02   6.9242484e+02
   3.9621589e+02   4.2743046e+02   5.3820000e+02   5.8531859e+02   6.4974288e+02
   4.9699813e+02   5.3440981e+02   5.4126262e+02   5.4940272e+02   6.0712801e+02
   4.3120616e+02   4.3272058e+02   5.0162381e+02   5.4460876e+02   6.0741716e+02
   4.4384132e+02   4.4763544e+02   5.3962530e+02   5.8806718e+02   7.0218937e+02
   4.9718052e+02   5.4139651e+02   5.9802953e+02   6.1181781e+02   6.2156873e+02
   4.2792636e+02   4.3400145e+02   5.3611639e+02   5.8125125e+02   6.3968718e+02
   4.5270983e+02   4.5601131e+02   5.3054388e+02   5.7200198e+02   6.2701477e+02
   4.6634647e+02   4.6887053e+02   5.1247133e+02   5.5176071e+02   6.1148905e+02
   4.1281614e+02   4.2826480e+02   5.3872608e+02   5.8638737e+02   6.5422769e+02
   4.2349193e+02   4.2499322e+02   4.9935431e+02   5.4341758e+02   6.0672944e+02
   4.3019183e+02   4.3543740e+02   5.2883923e+02   5.6978881e+02   6.2511091e+02
   4.2130123e+02   4.2984477e+02   5.2445525e+02   5.6414775e+02   6.2032670e+02
   4.5439445e+02   4.5444408e+02   4.9743618e+02   5.4249440e+02   6.0618974e+02
   4.3190875e+02   4.3704671e+02   5.3680491e+02   5.8251513e+02   6.4213523e+02
   4.6293888e+02   4.6299226e+02   4.9745313e+02   5.4249953e+02   6.0619149e+02
   4.9653453e+02   5.3110338e+02   5.5280030e+02   5.6631680e+02   6.1235094e+02
   4.3816497e+02   4.3968208e+02   5.0322782e+02   5.4551387e+02   6.0793700e+02
   4.0535190e+02   4.2700380e+02   5.2675630e+02   5.6702816e+02   6.2268117e+02
   3.8625443e+02   4.1549748e+02   5.0005467e+02   5.4377712e+02   6.0694147e+02
   4.3039126e+02   4.3584721e+02   5.3718161e+02   5.8324913e+02   6.4374246e+02
   4.2092095e+02   4.2445504e+02   5.0180771e+02   5.4471890e+02   6.0748652e+02
   4.9721880e+02   5.4238626e+02   6.0602343e+02   6.2792445e+02   6.2806410e+02
   4.9708184e+02   5.3929974e+02   5.9291291e+02   6.2635732e+02   6.5771695e+02
   4.9667490e+02   5.2836072e+02   5.3632744e+02   5.5041582e+02   6.0799040e+02
   4.9319339e+02   5.1008654e+02   5.2844316e+02   5.5779949e+02   6.1331586e+02
   4.9559180e+02   5.2206429e+02   5.4088570e+02   5.6204771e+02   6.1336550e+02
   4.7091960e+02   4.7535260e+02   5.3984227e+02   5.8727275e+02   6.5553025e+02
   4.9687669e+02   5.3593850e+02   5.7613834e+02   5.9086144e+02   6.2192970e+02
   4.3722461e+02   4.4158146e+02   5.3953565e+02   5.8796334e+02   6.8673286e+02
   4.3448737e+02   4.3764859e+02   5.1091930e+02   5.5082740e+02   6.1112023e+02
   4.9720046e+02   5.4189694e+02   5.9568558e+02   5.9944166e+02   6.1065047e+02
   4.4657691e+02   4.4993385e+02   5.2697347e+02   5.6714515e+02   6.2263855e+02
   4.1547038e+02   4.1594971e+02   4.9743175e+02   5.4249581e+02   6.0619254e+02
   4.9436554e+02   5.1741918e+02   5.5683092e+02   5.9571918e+02   6.8153729e+02
   4.6569315e+02   4.6840680e+02   5.1491285e+02   5.5387346e+02   6.1283323e+02
   4.9422998e+02   4.9508957e+02   4.9823854e+02   5.4251624e+02   6.0619092e+02
   4.4486938e+02   4.4726932e+02   5.1046663e+02   5.5042026e+02   6.1083533e+02
   4.4057911e+02   4.4180505e+02   5.0225958e+02   5.4494992e+02   6.0760615e+02
   4.0771534e+02   4.2776265e+02   5.3937881e+02   5.8775232e+02   6.7076268e+02
   4.3382072e+02   4.3860887e+02   5.3667364e+02   5.8225178e+02   6.4158290e+02
   4.9673937e+02   5.3405674e+02   5.8035409e+02   6.1217011e+02   6.7246278e+02
   4.4618908e+02   4.4808063e+02   5.0700950e+02   5.4787086e+02   6.0930282e+02
   4.2421578e+02   4.3181190e+02   5.3744091e+02   5.8378292e+02   6.4508702e+02
   4.9721803e+02   5.4235588e+02   5.6042063e+02   5.6047366e+02   6.0615649e+02
   4.6150911e+02   4.6498771e+02   5.3986425e+02   5.8809755e+02   6.7011513e+02
   4.5163510e+02   4.5346445e+02   5.0749617e+02   5.4817284e+02   6.0945838e+02
   4.9642912e+02   5.2889882e+02   5.4486485e+02   5.5931457e+02   6.1053138e+02
   4.5051061e+02   4.5397919e+02   5.3965516e+02   5.8800486e+02   6.7572080e+02
   4.4386274e+02   4.4758412e+02   5.3497979e+02   5.7910735e+02   6.3591620e+02
   4.4831074e+02   4.5185703e+02   5.3972880e+02   5.8820739e+02   7.4819778e+02
   4.9707438e+02   5.3914875e+02   5.9063947e+02   6.1268219e+02   6.3357167e+02
   4.3877184e+02   4.3916378e+02   4.9861164e+02   5.4304573e+02   6.0650995e+02
   4.7106981e+02   4.7554128e+02   5.4039679e+02   5.8843788e+02   6.7291419e+02
   4.2427975e+02   4.3183659e+02   5.3708876e+02   5.8309964e+02   6.4344524e+02
   4.1524467e+02   4.2561756e+02   5.1021801e+02   5.5030574e+02   6.1082364e+02
   5.8858626e+02   5.4403558e+02   5.3561356e+02   5.3128316e+02   4.2733118e+02
   5.8808147e+02   5.3955900e+02   4.3538550e+02   4.3025533e+02   4.1116569e+02
   5.8814895e+02   5.3985640e+02   5.1375249e+02   5.1336768e+02   4.2736376e+02
   6.1352308e+02   6.0674214e+02   5.8190901e+02   5.3719349e+02   4.2736170e+02
   6.1010932e+02   5.7983098e+02   5.3767892e+02   5.0436686e+02   4.2110374e+02
   5.9038989e+02   5.5129335e+02   5.3685447e+02   5.2602747e+02   4.2701209e+02
   5.8859147e+02   5.4031441e+02   4.7238214e+02   4.6840706e+02   4.0071190e+02
   5.8838267e+02   5.3996917e+02   4.6357557e+02   4.6011877e+02   3.8664593e+02
   5.9006187e+02   5.5229133e+02   5.4141007e+02   5.2968553e+02   4.2715103e+02
   5.9806364e+02   5.6123257e+02   5.2189355e+02   4.9598767e+02   4.0916590e+02
   5.8824477e+02   5.5663947e+02   5.5600421e+02   5.3902967e+02   4.2742238e+02
   5.8816976e+02   5.3967694e+02   4.4844502e+02   4.4482728e+02   4.0640846e+02
   5.8806506e+02   5.3953710e+02   4.3098833e+02   4.2242936e+02   3.8380528e+02
   6.5657534e+02   6.3837074e+02   5.8194441e+02   5.3649667e+02   4.2733692e+02
   6.0853755e+02   5.7650459e+02   5.3232970e+02   4.9735268e+02   4.0888484e+02
   5.8818009e+02   5.4018515e+02   5.2466938e+02   5.2400272e+02   4.2739247e+02
   5.9439163e+02   5.5816137e+02   5.3099695e+02   5.1353560e+02   4.2554064e+02
   5.8845020e+02   5.4026593e+02   4.8557643e+02   4.8332281e+02   4.2463078e+02
   6.1327791e+02   5.9069921e+02   5.5769949e+02   5.2335290e+02   4.2648262e+02
   5.9008376e+02   5.7184384e+02   5.6838539e+02   5.3792048e+02   4.2738620e+02
   6.0885368e+02   5.9629046e+02   5.7379205e+02   5.3396808e+02   4.2723189e+02
   6.4704726e+02   6.1849544e+02   5.6710820e+02   5.2707713e+02   4.2680850e+02
   6.0074781e+02   5.7435724e+02   5.4740171e+02   5.2035952e+02   4.2620959e+02
   6.4843306e+02   6.0758937e+02   5.5051281e+02   5.1105432e+02   4.2412190e+02
   5.9789361e+02   5.6143744e+02   5.2335525e+02   4.9861142e+02   4.1670247e+02
   5.8805904e+02   5.3953084e+02   4.3139949e+02   4.2713638e+02   4.2044296e+02
   6.0445442e+02   6.0108370e+02   5.8459972e+02   5.3852111e+02   4.2740404e+02
   5.8810744e+02   5.3959310e+02   4.3961723e+02   4.3496031e+02   3.8551198e+02
   6.1021043e+02   5.8659253e+02   5.5388630e+02   5.2114557e+02   4.2624789e+02
   5.8805115e+02   5.3952875e+02   5.2875048e+02   5.2874088e+02   4.2743319e+02
   5.8809033e+02   5.3957318e+02   4.5043631e+02   4.4944375e+02   4.2488332e+02
   5.8804958e+02   5.3951877e+02   4.2744648e+02   3.9071417e+02   3.8021481e+02
   6.0050160e+02   5.6963352e+02   5.3668238e+02   5.1095070e+02   4.2446376e+02
   6.3772057e+02   6.0953921e+02   5.6122437e+02   5.2275007e+02   4.2641057e+02
   6.0306138e+02   5.7000026e+02   5.2902018e+02   4.9822767e+02   4.1385732e+02
   6.0121578e+02   5.7864519e+02   5.5529292e+02   5.2573680e+02   4.2672112e+02
   5.9011171e+02   5.4784694e+02   5.2855341e+02   5.2051407e+02   4.2685859e+02
   6.4433697e+02   6.2785964e+02   5.7815816e+02   5.3446479e+02   4.2725572e+02
   6.1090741e+02   5.9679109e+02   5.7210208e+02   5.3286261e+02   4.2717891e+02
   6.9102196e+02   6.4388119e+02   5.8342243e+02   5.3724459e+02   4.2736316e+02
   6.0610147e+02   5.7915098e+02   5.4496311e+02   5.1492298e+02   4.2530941e+02
   5.8831372e+02   5.4681487e+02   5.4454853e+02   5.3740007e+02   4.2740265e+02
   6.0515731e+02   5.7252364e+02   5.2987130e+02   4.9681912e+02   4.0647290e+02
   5.8806287e+02   5.3995214e+02   5.3790803e+02   5.3747709e+02   4.2743138e+02
   5.8804996e+02   5.3951913e+02   4.2751405e+02   4.0358521e+02   3.9920940e+02
   6.3003487e+02   6.1719942e+02   5.7717039e+02   5.3419574e+02   4.2724348e+02
   6.2769315e+02   6.0656232e+02   5.6694282e+02   5.2790436e+02   4.2687271e+02
   5.8806168e+02   5.4897846e+02   5.4890360e+02   5.3945271e+02   4.2743241e+02
   6.0209529e+02   5.6808001e+02   5.2678059e+02   4.9599334e+02   3.9043082e+02
   7.1923160e+02   6.1161603e+02   5.5163251e+02   5.1186595e+02   4.2438159e+02
   5.8805041e+02   5.3951993e+02   4.5573839e+02   4.5572769e+02   4.2740844e+02
   6.2325666e+02   5.9819623e+02   5.5813435e+02   5.2168571e+02   4.2629514e+02
   5.9305600e+02   5.6200993e+02   5.4667959e+02   5.2726170e+02   4.2691804e+02
   5.8808976e+02   5.3961479e+02   4.9681023e+02   4.9661754e+02   4.2732871e+02
   5.8846656e+02   5.4011239e+02   4.6944381e+02   4.6615247e+02   4.1258311e+02
   5.8804962e+02   5.3951871e+02   4.2743954e+02   3.8893171e+02   3.8535207e+02
   6.2236255e+02   5.9573310e+02   5.5432897e+02   5.1842000e+02   4.2586126e+02
   6.1011448e+02   5.9024676e+02   5.6170004e+02   5.2698417e+02   4.2680448e+02
   6.0487241e+02   5.9072378e+02   5.7024830e+02   5.3290174e+02   4.2718050e+02
   5.9198133e+02   5.5314827e+02   5.3052808e+02   5.1767880e+02   4.2637759e+02
   5.8804980e+02   5.3951920e+02   4.5917516e+02   4.5917239e+02   4.2742725e+02
   6.0074694e+02   5.8565039e+02   5.6847797e+02   5.3309504e+02   4.2719092e+02
   6.2016568e+02   5.9092468e+02   5.4656531e+02   5.1094803e+02   4.2414213e+02
   6.4680973e+02   6.2236250e+02   5.7178172e+02   5.3040277e+02   4.2704200e+02
   5.9069395e+02   5.7917870e+02   5.7570123e+02   5.3848795e+02   4.2740344e+02
   6.6868170e+02   6.5986633e+02   5.8754585e+02   5.3928187e+02   4.2742691e+02
   5.8833085e+02   5.3992817e+02   4.7033078e+02   4.6817419e+02   4.2138383e+02
   5.8813847e+02   5.3963625e+02   4.4666421e+02   4.4348748e+02   4.1535085e+02
   6.3511757e+02   5.9741875e+02   5.4082127e+02   4.9773848e+02   4.0730288e+02
   5.9021114e+02   5.9002809e+02   5.8786428e+02   5.3950936e+02   4.2743333e+02
   6.0194939e+02   5.7500848e+02   5.4551275e+02   5.1794759e+02   4.2588336e+02
   5.8806760e+02   5.3960755e+02   5.2331872e+02   5.2322938e+02   4.2742747e+02
   5.9376029e+02   5.5250808e+02   5.1328222e+02   4.9462264e+02   4.1269560e+02
   6.0688881e+02   5.7485408e+02   5.3182211e+02   4.9818306e+02   4.1278829e+02
   6.3108246e+02   6.0244513e+02   5.5635433e+02   5.1893998e+02   4.2593214e+02
   6.2705309e+02   5.9236284e+02   5.3909244e+02   4.9715577e+02   3.9764810e+02
   6.9696518e+02   6.5495074e+02   5.8664000e+02   5.3884724e+02   4.2741422e+02
   5.8804965e+02   5.3951887e+02   4.3447861e+02   4.3445589e+02   4.2739849e+02
   6.1768391e+02   5.9123019e+02   5.5165131e+02   5.1698159e+02   4.2563735e+02
   6.2081483e+02   6.0842509e+02   5.7649142e+02   5.3423518e+02   4.2724560e+02
   5.9563219e+02   5.5735021e+02   5.2084837e+02   5.0008293e+02   4.1958505e+02
   5.9363440e+02   5.8459171e+02   5.7777973e+02   5.3796677e+02   4.2738746e+02
   6.4848954e+02   6.1591877e+02   5.6304698e+02   5.2380739e+02   4.2651953e+02
   5.9920871e+02   5.8075521e+02   5.6343281e+02   5.3133152e+02   4.2709945e+02
   7.4421115e+02   6.1034945e+02   5.4953276e+02   5.0920875e+02   4.2342107e+02
   5.8868065e+02   5.4047528e+02   4.7489272e+02   4.7052443e+02   3.8339832e+02
   5.9038423e+02   5.6164960e+02   5.5532723e+02   5.3491851e+02   4.2729317e+02
   6.4237950e+02   6.3962356e+02   5.8682096e+02   5.3895917e+02   4.2741778e+02
   5.8958652e+02   5.5586206e+02   5.5002275e+02   5.3471380e+02   4.2730339e+02
   6.2711929e+02   5.9684683e+02   5.4977330e+02   5.1280005e+02   4.2468587e+02
   6.0070388e+02   5.6846214e+02   5.3278900e+02   5.0650474e+02   4.2278310e+02
   5.8904615e+02   5.4121060e+02   4.8282393e+02   4.7699180e+02   3.9174817e+02
   5.8838248e+02   5.3999212e+02   4.6879899e+02   4.6612544e+02   4.1814832e+02
   5.9262497e+02   5.5511257e+02   5.3228171e+02   5.1784875e+02   4.2630788e+02
   5.8805599e+02   5.3952736e+02   4.4082948e+02   4.4040179e+02   4.2658616e+02
   6.0344457e+02   5.7015001e+02   5.2824904e+02   4.9635989e+02   4.0250284e+02
   5.8811875e+02   5.3960847e+02   4.4147635e+02   4.3710997e+02   3.8941692e+02
   5.8821116e+02   5.3973168e+02   4.5200695e+02   4.4847804e+02   3.9347573e+02
   6.1903849e+02   5.8629891e+02   5.3677782e+02   4.9701991e+02   3.9768843e+02
   5.8834510e+02   5.4158332e+02   5.3095954e+02   5.2895890e+02   4.2736344e+02
   6.5338584e+02   6.0428563e+02   5.4236382e+02   4.9785794e+02   4.0777067e+02
   6.6830369e+02   6.6081433e+02   5.8764619e+02   5.3932936e+02   4.2742848e+02
   5.8805655e+02   5.3952756e+02   4.3017762e+02   4.2492997e+02   4.1974186e+02
   5.9897449e+02   5.6451091e+02   5.2815816e+02   5.0321537e+02   4.2114147e+02
   5.8825331e+02   5.4056872e+02   5.2529791e+02   5.2424852e+02   4.2737094e+02
   6.2263241e+02   5.9420322e+02   5.5044179e+02   5.1450330e+02   4.2512884e+02
   5.8812587e+02   5.3961936e+02   4.4446814e+02   4.4109918e+02   4.1452411e+02
   6.2218562e+02   5.8988624e+02   5.4051611e+02   5.0196537e+02   4.1871755e+02
   5.8806570e+02   5.3954022e+02   4.4886938e+02   4.4842722e+02   4.2639169e+02
   5.8926199e+02   5.5097774e+02   5.4401129e+02   5.3323621e+02   4.2728654e+02
   5.8806058e+02   5.3953316e+02   4.4618509e+02   4.4579300e+02   4.2656658e+02
   6.0269587e+02   5.6899730e+02   5.2740483e+02   4.9606416e+02   3.8727949e+02
   5.9018659e+02   5.4566657e+02   5.1514824e+02   5.0793350e+02   4.2567163e+02
   5.9825384e+02   5.9252103e+02   5.8151580e+02   5.3807537e+02   4.2739029e+02
   5.8805283e+02   5.3953413e+02   5.2319221e+02   5.2317704e+02   4.2743265e+02
   5.8809006e+02   5.3957265e+02   4.4608434e+02   4.4456731e+02   4.2356480e+02
   5.8843400e+02   5.4207534e+02   5.3088639e+02   5.2841519e+02   4.2734195e+02
   6.0398468e+02   5.7242301e+02   5.3288078e+02   5.0286639e+02   4.2029459e+02
   5.8805232e+02   5.3952242e+02   4.4635784e+02   4.4626727e+02   4.2723873e+02
   5.9832478e+02   5.8030878e+02   5.6444187e+02   5.3217220e+02   4.2714528e+02
   6.3613382e+02   6.0861423e+02   5.6126190e+02   5.2288812e+02   4.2642599e+02
   5.8805016e+02   5.3951928e+02   4.2752991e+02   4.0299751e+02   3.9524723e+02
   5.8805353e+02   5.3952457e+02   4.6873802e+02   4.6870751e+02   4.2736836e+02
   5.8983940e+02   5.4617917e+02   5.2446357e+02   5.1776695e+02   4.2679813e+02
   5.9683862e+02   5.8039520e+02   5.6734174e+02   5.3399358e+02   4.2723413e+02
   5.8934483e+02   5.4836761e+02   5.3810178e+02   5.2979232e+02   4.2721572e+02
   6.5472572e+02   6.1504420e+02   5.5940726e+02   5.2044747e+02   4.2613520e+02
   5.9413411e+02   5.5534642e+02   5.2288025e+02   5.0595118e+02   4.2355375e+02
   6.6289969e+02   6.4433187e+02   5.8412190e+02   5.3761027e+02   4.2737549e+02
   5.9468568e+02   5.5682249e+02   5.2475814e+02   5.0685380e+02   4.2375612e+02
   6.1055171e+02   5.7899978e+02   5.3449395e+02   4.9922410e+02   4.1488859e+02
   5.9045573e+02   5.4916063e+02   5.2986144e+02   5.2066927e+02   4.2680326e+02
   6.1457721e+02   5.8462266e+02   5.4085455e+02   5.0612036e+02   4.2208722e+02
   5.9343218e+02   5.5152020e+02   5.1120363e+02   4.9263889e+02   3.9241925e+02
   5.8810318e+02   5.3958781e+02   4.3947719e+02   4.3507877e+02   4.0926922e+02
   5.9545737e+02   5.6667052e+02   5.4718155e+02   5.2468670e+02   4.2669670e+02
   5.9169393e+02   5.5206597e+02   5.2910125e+02   5.1708690e+02   4.2637178e+02
   5.8805625e+02   5.3952763e+02   4.5505805e+02   4.5494957e+02   4.2717813e+02
   6.2230374e+02   5.8896584e+02   5.3799549e+02   4.9738349e+02   4.0521340e+02
   5.8805278e+02   5.3952287e+02   4.3374321e+02   4.3303732e+02   4.2632081e+02
   5.9571576e+02   5.8723147e+02   5.7817320e+02   5.3761907e+02   4.2737596e+02
   5.9139840e+02   5.5651572e+02   5.4283239e+02   5.2765370e+02   4.2700051e+02
   5.8859710e+02   5.4907224e+02   5.4546530e+02   5.3622854e+02   4.2737267e+02
   5.8809395e+02   5.3957904e+02   4.6097375e+02   4.6046221e+02   4.2615239e+02
   5.9117117e+02   5.5329793e+02   5.3661656e+02   5.2406515e+02   4.2686043e+02
   5.8820463e+02   5.4059216e+02   5.2976159e+02   5.2871816e+02   4.2739477e+02
   6.1189612e+02   5.8240361e+02   5.4053938e+02   5.0709492e+02   4.2264319e+02
   5.8809345e+02   5.3957666e+02   4.4112849e+02   4.3824084e+02   4.1959775e+02
   5.8805051e+02   5.3951986e+02   4.3150411e+02   4.3116998e+02   4.2697306e+02
   6.5175583e+02   6.1815506e+02   5.6469496e+02   5.2507955e+02   4.2664017e+02
   5.8875166e+02   5.4137385e+02   5.0526642e+02   5.0246406e+02   4.2632525e+02
   6.2447905e+02   5.9065039e+02   5.3877682e+02   4.9777222e+02   4.0844343e+02
   5.8846839e+02   5.4010306e+02   4.6782552e+02   4.6429293e+02   4.0013418e+02
   5.8809561e+02   5.3959043e+02   4.7362003e+02   4.7329891e+02   4.2683976e+02
   6.3352820e+02   5.9640799e+02   5.4032074e+02   4.9718184e+02   3.9466369e+02
   5.8959416e+02   5.4644387e+02   5.2924387e+02   5.2258269e+02   4.2702621e+02
   5.9188249e+02   5.5527413e+02   5.3733360e+02   5.2313281e+02   4.2675204e+02
   6.0644568e+02   5.9100332e+02   5.6849902e+02   5.3173884e+02   4.2711873e+02
   5.8805005e+02   5.3951939e+02   4.3263285e+02   4.3249334e+02   4.2723114e+02
   5.8863877e+02   5.6554458e+02   5.6430340e+02   5.3880884e+02   4.2741430e+02
   5.8891797e+02   5.6269785e+02   5.6058290e+02   5.3815006e+02   4.2739641e+02
   5.8805011e+02   5.3951952e+02   4.3350804e+02   4.3337620e+02   4.2723501e+02
   6.5320843e+02   6.0664754e+02   5.4668865e+02   5.0557370e+02   4.2156332e+02
   6.3180778e+02   6.2640813e+02   5.8422450e+02   5.3780681e+02   4.2738200e+02
   5.8805924e+02   5.3953175e+02   4.4846438e+02   4.4818972e+02   4.2680162e+02
   6.1945973e+02   5.9669048e+02   5.6055493e+02   5.2428915e+02   4.2657067e+02
   5.9049372e+02   5.4948994e+02   5.3064933e+02   5.2120144e+02   4.2682013e+02
   6.6174365e+02   6.0673911e+02   5.4469227e+02   5.0196227e+02   4.1847716e+02
   6.1741810e+02   5.8929905e+02   5.4747078e+02   5.1285617e+02   4.2473458e+02
   6.4986053e+02   6.0881646e+02   5.5186447e+02   5.1259386e+02   4.2460412e+02
   6.2856506e+02   6.2842731e+02   5.8795439e+02   5.3947903e+02   4.2743279e+02
   6.1894562e+02   5.9647576e+02   5.6089748e+02   5.2464170e+02   4.2660355e+02
   6.2441429e+02   5.9971245e+02   5.5952676e+02   5.2268143e+02   4.2640586e+02
   5.8827218e+02   5.3981638e+02   4.5965016e+02   4.5681085e+02   4.1519126e+02
   6.0009972e+02   5.7635060e+02   5.5340914e+02   5.2510862e+02   4.2667623e+02
   5.9024123e+02   5.7747626e+02   5.7445308e+02   5.3852691e+02   4.2740458e+02
   6.1341579e+02   5.8828987e+02   5.5215349e+02   5.1868467e+02   4.2591795e+02
   7.0695321e+02   6.2473661e+02   5.6944818e+02   5.2857197e+02   4.2692065e+02
   5.8827784e+02   5.3989963e+02   4.7860527e+02   4.7716443e+02   4.2500046e+02
   5.8818468e+02   5.3969740e+02   4.5146695e+02   4.4838863e+02   4.1391292e+02
   6.1741894e+02   5.9189403e+02   5.5362171e+02   5.1890502e+02   4.2594046e+02
   5.8808182e+02   5.3956148e+02   4.5149486e+02   4.5079348e+02   4.2565932e+02
   6.4028644e+02   6.0130588e+02   5.4434928e+02   5.0311695e+02   4.1973099e+02
   6.3988411e+02   6.1843046e+02   5.7116801e+02   5.3015760e+02   4.2702651e+02
   5.9059594e+02   5.4842741e+02   5.2544203e+02   5.1653492e+02   4.2654036e+02
   5.9474161e+02   5.5480792e+02   5.1630656e+02   4.9605338e+02   4.1441239e+02
   6.1511043e+02   5.9546790e+02   5.6447303e+02   5.2781751e+02   4.2686639e+02
   5.8835582e+02   5.3993066e+02   4.6242483e+02   4.5905957e+02   4.0437487e+02
   5.8837388e+02   5.4133627e+02   5.2761140e+02   5.2582260e+02   4.2734411e+02
   6.1654353e+02   6.0422998e+02   5.7617759e+02   5.3437261e+02   4.2725141e+02
   5.8812640e+02   5.3961965e+02   4.4394764e+02   4.4035143e+02   4.1267752e+02
   6.0205434e+02   5.6888649e+02   5.2921499e+02   4.9998774e+02   4.1747767e+02
   5.8806033e+02   5.3953260e+02   4.3474630e+02   4.3283919e+02   4.2400659e+02
   5.9266717e+02   5.6372699e+02   5.5120035e+02   5.3018095e+02   4.2707566e+02
   5.9422839e+02   5.5560094e+02   5.2320994e+02   5.0611208e+02   4.2359005e+02
   5.8836123e+02   5.3994611e+02   4.6522108e+02   4.6226340e+02   4.1460728e+02
   5.8806608e+02   5.4174780e+02   5.4128003e+02   5.3905780e+02   4.2743138e+02
   5.9301604e+02   5.6874648e+02   5.5810701e+02   5.3284482e+02   4.2719259e+02
   5.8829178e+02   5.3983999e+02   4.5815507e+02   4.5474106e+02   3.9510052e+02
   5.8903955e+02   5.4748705e+02   5.3892156e+02   5.3137528e+02   4.2727389e+02
   5.8818456e+02   5.3969634e+02   4.4961987e+02   4.4598251e+02   3.9895791e+02
   5.9547397e+02   5.6269791e+02   5.3818258e+02   5.1806633e+02   4.2609171e+02
   6.0960637e+02   5.8851572e+02   5.5903507e+02   5.2527295e+02   4.2666568e+02
   5.8880455e+02   5.4071479e+02   4.7806455e+02   4.7313777e+02   3.8261408e+02
   6.7279167e+02   6.2311220e+02   5.6791624e+02   5.2745814e+02   4.2683795e+02
   5.8807498e+02   5.3955133e+02   4.3578095e+02   4.3199658e+02   4.1866804e+02
   6.1804601e+02   5.9604011e+02   5.6137496e+02   5.2515949e+02   4.2665077e+02
   6.6605229e+02   6.1336068e+02   5.5502953e+02   5.1581034e+02   4.2538584e+02
   5.9288064e+02   5.5037680e+02   5.1020493e+02   4.9313718e+02   4.1085689e+02
   5.8808498e+02   5.3956474e+02   4.3851246e+02   4.3516406e+02   4.1873298e+02
   6.2201930e+02   5.9831893e+02   5.6005424e+02   5.2346995e+02   4.2648917e+02
   6.0520664e+02   6.0286124e+02   5.8578125e+02   5.3885456e+02   4.2741415e+02
   5.9514394e+02   5.5763190e+02   5.2485175e+02   5.0603869e+02   4.2333961e+02
   6.7665343e+02   6.2936344e+02   5.7425000e+02   5.3187695e+02   4.2712778e+02
   5.8805331e+02   5.3952348e+02   4.3031319e+02   4.2783348e+02   4.2403373e+02
   5.9412542e+02   5.5666560e+02   5.2775020e+02   5.1098188e+02   4.2506832e+02
   6.1874545e+02   6.0415567e+02   5.7370771e+02   5.3288106e+02   4.2718136e+02
   5.8830221e+02   5.4550534e+02   5.4279435e+02   5.3695119e+02   4.2740066e+02
   5.8812641e+02   5.4783453e+02   5.4728101e+02   5.3901388e+02   4.2742608e+02
   7.3785778e+02   6.0615918e+02   5.4245190e+02   4.9733855e+02   3.9932006e+02
   5.8877678e+02   5.4694016e+02   5.4034260e+02   5.3324582e+02   4.2732505e+02
   5.9234475e+02   5.8318254e+02   5.7789949e+02   5.3829300e+02   4.2739807e+02
   6.0457562e+02   5.7167080e+02   5.2911789e+02   4.9626194e+02   3.8343020e+02
   5.9500439e+02   5.5650437e+02   5.2151271e+02   5.0239883e+02   4.2155750e+02
   5.8818748e+02   5.3970039e+02   4.4987167e+02   4.4624016e+02   3.9670801e+02
   5.8817131e+02   5.3972494e+02   4.7891231e+02   4.7815541e+02   4.2625977e+02
   5.8810996e+02   5.3959842e+02   4.4432667e+02   4.4164882e+02   4.1931701e+02
   6.4636478e+02   6.0971603e+02   5.5518748e+02   5.1645401e+02   4.2551474e+02
   5.8805463e+02   5.3952551e+02   4.3835462e+02   4.3790029e+02   4.2658072e+02
   6.1319044e+02   5.9788031e+02   5.7104648e+02   5.3201828e+02   4.2713484e+02
   5.8849027e+02   5.4883985e+02   5.4589344e+02   5.3683075e+02   4.2738576e+02
   5.9330394e+02   5.6727874e+02   5.5507723e+02   5.3128218e+02   4.2711930e+02
   5.8826027e+02   5.3980173e+02   4.6055807e+02   4.5802159e+02   4.1790343e+02
   5.9121053e+02   5.6094742e+02   5.5164861e+02   5.3236861e+02   4.2719421e+02
   5.8844086e+02   5.4006043e+02   4.6691253e+02   4.6347424e+02   4.0532867e+02
   5.9637229e+02   5.8160822e+02   5.6987961e+02   5.3508324e+02   4.2728102e+02
   5.8831533e+02   5.3987335e+02   4.6013658e+02   4.5683409e+02   4.0621472e+02
   5.8806202e+02   5.7024947e+02   5.7022805e+02   5.3950916e+02   4.2743348e+02
   5.8812501e+02   5.3961824e+02   4.4460334e+02   4.4132669e+02   4.1526812e+02
   5.9141435e+02   5.8953512e+02   5.8609776e+02   5.3936181e+02   4.2742949e+02
   5.8862876e+02   5.4321434e+02   5.3156129e+02   5.2801583e+02   4.2729952e+02
   5.8837708e+02   5.3996577e+02   4.6478044e+02   4.6159208e+02   4.1136789e+02
   6.3503287e+02   5.9785937e+02   5.4189462e+02   4.9987984e+02   4.1527280e+02
   5.8806269e+02   5.3955605e+02   5.0566012e+02   5.0560678e+02   4.2741595e+02
   6.2443036e+02   5.9233946e+02   5.4304840e+02   5.0501081e+02   4.2129598e+02
   5.9204444e+02   5.5196646e+02   5.2584991e+02   5.1344588e+02   4.2590302e+02
   6.1101739e+02   5.8608169e+02   5.5124808e+02   5.1864249e+02   4.2591894e+02
   5.8856422e+02   5.7768272e+02   5.7700710e+02   5.3932971e+02   4.2742811e+02
   6.2705123e+02   5.9746633e+02   5.5126222e+02   5.1441119e+02   4.2509803e+02
   6.1202844e+02   5.9023755e+02   5.5870220e+02   5.2441841e+02   4.2658710e+02
   6.1566152e+02   5.9496918e+02   5.6274322e+02   5.2656553e+02   4.2676989e+02
   5.8878837e+02   5.4841900e+02   5.4299524e+02   5.3448419e+02   4.2733858e+02
   5.8804999e+02   5.3951934e+02   4.8123498e+02   4.8123328e+02   4.2743152e+02
   6.0472256e+02   5.7186329e+02   5.2923809e+02   4.9627438e+02   3.8172286e+02
   5.8809945e+02   5.3964751e+02   5.0126168e+02   5.0104652e+02   4.2734020e+02
   6.2025863e+02   5.8816195e+02   5.3939473e+02   5.0102733e+02   4.1756608e+02
   6.3153739e+02   6.1914949e+02   5.7794744e+02   5.3459306e+02   4.2726108e+02
   5.8818777e+02   5.3970152e+02   4.5156894e+02   4.4844184e+02   4.1326618e+02
   6.3492142e+02   6.0590492e+02   5.5823361e+02   5.2030880e+02   4.2612054e+02
   5.9281769e+02   5.5927506e+02   5.4202830e+02   5.2471739e+02   4.2678331e+02
   5.9378394e+02   5.5274140e+02   5.1419047e+02   4.9588632e+02   4.1563969e+02
   5.8837455e+02   5.4244994e+02   5.3457026e+02   5.3173626e+02   4.2736852e+02
   6.4258846e+02   6.2582317e+02   5.7720070e+02   5.3392103e+02   4.2723136e+02
   6.1886723e+02   5.8621810e+02   5.3688251e+02   4.9733915e+02   4.0550574e+02
   6.1884170e+02   5.8669874e+02   5.3816881e+02   4.9971863e+02   4.1536904e+02
   7.0010899e+02   6.1170002e+02   5.5189701e+02   5.1219571e+02   4.2448288e+02
   6.1040213e+02   5.8211983e+02   5.4289108e+02   5.1064473e+02   4.2411998e+02
   5.9869344e+02   5.6338195e+02   5.2592957e+02   5.0072667e+02   4.1915976e+02
   5.8807051e+02   5.3954432e+02   4.3231674e+02   4.2507661e+02   3.8265072e+02
   5.8805949e+02   5.3971987e+02   5.3638384e+02   5.3618527e+02   4.2743196e+02
   5.8820585e+02   5.4066522e+02   5.3052275e+02   5.2940766e+02   4.2739574e+02
   6.1050189e+02   5.9951068e+02   5.7642041e+02   5.3501351e+02   4.2727813e+02
   5.8931450e+02   5.5270852e+02   5.4654317e+02   5.3414540e+02   4.2730139e+02
   6.0307880e+02   5.9810680e+02   5.8261318e+02   5.3798657e+02   4.2738736e+02
   5.8818697e+02   5.3969982e+02   4.5003478e+02   4.4646811e+02   4.0405237e+02
   6.0842604e+02   5.8868062e+02   5.6129213e+02   5.2712578e+02   4.2681643e+02
   5.8816070e+02   5.3966451e+02   4.4704261e+02   4.4322491e+02   3.9301076e+02
   5.8829404e+02   5.3984332e+02   4.5842694e+02   4.5504341e+02   4.0111195e+02
   6.7394150e+02   6.1462297e+02   5.5658477e+02   5.1745619e+02   4.2569090e+02
   6.0614235e+02   6.0150064e+02   5.8338653e+02   5.3806869e+02   4.2739004e+02
   5.8807349e+02   5.3955055e+02   4.4836218e+02   4.4767053e+02   4.2576160e+02
   6.0167798e+02   5.9232013e+02   5.7692655e+02   5.3624854e+02   4.2732675e+02
   5.9682511e+02   5.5893017e+02   5.2003670e+02   4.9600996e+02   4.1124585e+02
   5.8907176e+02   5.4127531e+02   4.8358522e+02   4.7768956e+02   4.0493172e+02
   6.3560172e+02   6.2480213e+02   5.8030541e+02   5.3580750e+02   4.2731117e+02
   5.8863739e+02   5.4050386e+02   4.8036355e+02   4.7676873e+02   4.1988613e+02
   5.9619882e+02   5.5921182e+02   5.2440173e+02   5.0342983e+02   4.2182557e+02
   5.9926566e+02   5.9714819e+02   5.8580084e+02   5.3902251e+02   4.2741910e+02
   5.9573416e+02   5.6172634e+02   5.3446738e+02   5.1455125e+02   4.2558242e+02
   6.3505963e+02   6.1092764e+02   5.6555361e+02   5.2637084e+02   4.2675253e+02
   6.0215743e+02   5.6819111e+02   5.2689016e+02   4.9607435e+02   3.9809308e+02
   5.9259091e+02   5.6788372e+02   5.5792699e+02   5.3317829e+02   4.2720949e+02
   6.5041958e+02   6.0817885e+02   5.5052244e+02   5.1096178e+02   4.2408928e+02
   5.8811031e+02   5.4015950e+02   5.3339134e+02   5.3276736e+02   4.2742095e+02
   6.3344755e+02   6.1458450e+02   5.7151729e+02   5.3062291e+02   4.2705524e+02
   6.2092247e+02   6.1377149e+02   5.8176935e+02   5.3686130e+02   4.2734990e+02
   6.2680931e+02   5.9218049e+02   5.3900314e+02   4.9708768e+02   3.9033978e+02
   6.0431350e+02   5.8652433e+02   5.6388318e+02   5.2976038e+02   4.2700242e+02
   5.8811041e+02   5.3959888e+02   4.4314601e+02   4.4001806e+02   4.1738019e+02
   5.8830334e+02   5.3985865e+02   4.6078808e+02   4.5775663e+02   4.1287907e+02
   6.5359426e+02   6.2375101e+02   5.7081349e+02   5.2963724e+02   4.2699323e+02
   6.0588103e+02   5.7361664e+02   5.3097749e+02   4.9785286e+02   4.1198476e+02
   5.8836757e+02   5.4096926e+02   5.2334823e+02   5.2188415e+02   4.2732455e+02
   6.4279144e+02   6.1129336e+02   5.5985018e+02   5.2125808e+02   4.2623906e+02
   6.0504012e+02   5.8130530e+02   5.5228230e+02   5.2175040e+02   4.2633267e+02
   6.5211946e+02   6.2382489e+02   5.7133770e+02   5.3001657e+02   4.2701785e+02
   6.2343577e+02   5.9878234e+02   5.5903710e+02   5.2242167e+02   4.2637813e+02
   6.4619072e+02   6.2358936e+02   5.7331737e+02   5.3144010e+02   4.2710370e+02
   5.9606904e+02   5.5862772e+02   5.2305041e+02   5.0200627e+02   4.2095768e+02
   6.0107296e+02   5.7031443e+02   5.3649241e+02   5.1017124e+02   4.2419686e+02
   6.0357773e+02   5.7087496e+02   5.2983129e+02   4.9881682e+02   4.1507884e+02
   5.8819656e+02   5.5572180e+02   5.5521349e+02   5.3911983e+02   4.2742465e+02
   6.0951070e+02   5.9011479e+02   5.6238628e+02   5.2756715e+02   4.2684928e+02
   5.8808158e+02   5.3955857e+02   4.3486594e+02   4.2917631e+02   4.0410153e+02
   5.9538049e+02   5.6732258e+02   5.4875755e+02   5.2578097e+02   4.2677544e+02
   5.8849720e+02   5.4017652e+02   4.7192774e+02   4.6861183e+02   4.1535387e+02
   5.8810801e+02   5.3959596e+02   4.4348476e+02   4.4060253e+02   4.1860452e+02
   5.8815852e+02   5.3966267e+02   4.4861711e+02   4.4539284e+02   4.1380641e+02
   5.9581125e+02   5.6027146e+02   5.2990647e+02   5.1016856e+02   4.2462011e+02
   6.4856760e+02   6.3302039e+02   5.8051509e+02   5.3576866e+02   4.2730940e+02
   5.8873166e+02   5.8836519e+02   5.8768000e+02   5.3951248e+02   4.2743346e+02
   5.8805068e+02   5.3951990e+02   4.2768087e+02   4.0841848e+02   4.0327610e+02
   6.7013965e+02   6.1453070e+02   5.5655191e+02   5.1742888e+02   4.2568661e+02
   5.8823431e+02   5.3976672e+02   4.6012716e+02   4.5785530e+02   4.1958974e+02
   6.0899747e+02   5.7684105e+02   5.3217648e+02   4.9659884e+02   3.9056832e+02
   5.8932514e+02   5.4434534e+02   5.2270045e+02   5.1775482e+02   4.2694141e+02
   6.0513061e+02   5.7965508e+02   5.4836219e+02   5.1853058e+02   4.2593275e+02
   6.3511749e+02   5.9903158e+02   5.4444471e+02   5.0419738e+02   4.2065320e+02
   5.8834068e+02   5.3991021e+02   4.6203604e+02   4.5877368e+02   4.0855727e+02
   6.3359305e+02   6.1174409e+02   5.6792241e+02   5.2819078e+02   4.2689354e+02
   6.3461693e+02   6.0216418e+02   5.5178680e+02   5.1377489e+02   4.2493406e+02
   6.2769661e+02   5.9790659e+02   5.5131728e+02   5.1434664e+02   4.2508217e+02
   5.8811998e+02   5.3961160e+02   4.4409184e+02   4.4085319e+02   4.1592862e+02
   5.8806225e+02   5.3953443e+02   4.3109544e+02   4.2447727e+02   4.1462738e+02
   5.8811051e+02   5.3959958e+02   4.4557724e+02   4.4318480e+02   4.2042877e+02
   6.2614375e+02   5.9723828e+02   5.5207219e+02   5.1542706e+02   4.2532475e+02
   5.8809138e+02   5.4026071e+02   5.3644447e+02   5.3571248e+02   4.2742611e+02
   5.8805102e+02   5.3952051e+02   4.2773353e+02   4.0807017e+02   3.9874639e+02
   5.8819367e+02   5.5096665e+02   5.5021817e+02   5.3887864e+02   4.2742171e+02
   5.8806348e+02   5.3953737e+02   4.5023583e+02   4.4989335e+02   4.2662745e+02
   6.3180244e+02   6.0642133e+02   5.6226712e+02   5.2405024e+02   4.2654513e+02
   5.8915673e+02   5.6140553e+02   5.5852452e+02   5.3752588e+02   4.2737927e+02
   5.8826654e+02   5.3980995e+02   4.6037644e+02   4.5773314e+02   4.1705871e+02
   5.8833748e+02   5.3990378e+02   4.6100980e+02   4.5760140e+02   3.9071078e+02
   5.8827305e+02   5.3982091e+02   4.6220277e+02   4.5973687e+02   4.1855844e+02
   5.8806046e+02   5.3953245e+02   4.3127609e+02   4.2597982e+02   4.1825162e+02
   5.8811636e+02   5.6531185e+02   5.6517308e+02   5.3944075e+02   4.2743147e+02
   5.8835673e+02   5.3996131e+02   4.6972031e+02   4.6733073e+02   4.2012607e+02
   5.9424365e+02   5.5462698e+02   5.1914806e+02   5.0127265e+02   4.2115052e+02
   5.8808890e+02   5.3960460e+02   4.9204991e+02   4.9184787e+02   4.2728865e+02
   5.8817902e+02   5.3982777e+02   4.9726356e+02   4.9665017e+02   4.2709968e+02
   6.2897601e+02   5.9459219e+02   5.4180415e+02   5.0149860e+02   4.1804029e+02
   6.1731588e+02   5.9740350e+02   5.6496466e+02   5.2778649e+02   4.2686370e+02
   6.0413093e+02   5.7197477e+02   5.3122066e+02   5.0028819e+02   4.1754737e+02
   5.9245847e+02   5.6896721e+02   5.5980587e+02   5.3399013e+02   4.2724310e+02
   6.1664243e+02   6.0100967e+02   5.7172851e+02   5.3198689e+02   4.2713348e+02
   5.9534358e+02   5.8630790e+02   5.7752578e+02   5.3753987e+02   4.2737355e+02
   5.8993659e+02   5.4854853e+02   5.3291221e+02   5.2443199e+02   4.2701839e+02
   6.0353195e+02   5.7954732e+02   5.5179777e+02   5.2207703e+02   4.2637474e+02
   5.8828659e+02   5.3983299e+02   4.5785675e+02   4.5444343e+02   3.9747860e+02
   5.8892933e+02   5.4363421e+02   5.2692477e+02   5.2287490e+02   4.2717759e+02
   6.2689655e+02   5.9953912e+02   5.5586168e+02   5.1905849e+02   4.2595166e+02
   6.1483663e+02   6.0721701e+02   5.8112876e+02   5.3680927e+02   4.2734839e+02
   5.9051401e+02   5.4786680e+02   5.2379915e+02   5.1528302e+02   4.2646118e+02
   5.8965868e+02   5.5543200e+02   5.4906692e+02   5.3421864e+02   4.2728921e+02
   5.8806945e+02   5.3954592e+02   4.6275945e+02   4.6255192e+02   4.2694062e+02
   5.8805633e+02   5.3952739e+02   4.3348699e+02   4.3190333e+02   4.2482024e+02
   5.9678741e+02   5.6534039e+02   5.3934463e+02   5.1739104e+02   4.2594343e+02
   5.8818674e+02   5.3970164e+02   4.5698821e+02   4.5492813e+02   4.2074816e+02
   5.8805165e+02   5.3952139e+02   4.3929122e+02   4.3913227e+02   4.2713752e+02
   5.8895736e+02   5.5208434e+02   5.4752941e+02   5.3556447e+02   4.2734349e+02
   6.3430174e+02   6.2453395e+02   5.8092986e+02   5.3615718e+02   4.2732435e+02
   5.8942247e+02   5.6216204e+02   5.5867576e+02   5.3714583e+02   4.2736682e+02
   6.7019010e+02   6.3760045e+02   5.8039492e+02   5.3562964e+02   4.2730375e+02
   5.8864414e+02   5.4047141e+02   4.7795807e+02   4.7407386e+02   4.1712396e+02
   5.9723471e+02   5.9665331e+02   5.8744417e+02   5.3940656e+02   4.2743049e+02
   5.8814634e+02   5.3964598e+02   4.4611496e+02   4.4248436e+02   4.0977739e+02
   5.8806306e+02   5.3953585e+02   4.3322449e+02   4.2976364e+02   4.2103378e+02
   6.6575016e+02   6.1018007e+02   5.5008240e+02   5.1001497e+02   4.2374260e+02
   6.3832001e+02   6.1439227e+02   5.6735598e+02   5.2755203e+02   4.2684575e+02
   5.8806954e+02   5.3954311e+02   4.3214580e+02   4.2476779e+02   3.8652064e+02
   5.8805228e+02   5.3952233e+02   4.2987833e+02   4.2756927e+02   4.2441121e+02
   6.0284101e+02   5.7052382e+02   5.3116831e+02   5.0178061e+02   4.1945417e+02
   5.9431735e+02   5.6444705e+02   5.4670200e+02   5.2565517e+02   4.2678931e+02
   5.8805902e+02   5.3953093e+02   4.3470811e+02   4.3302515e+02   4.2446827e+02
   5.8826145e+02   5.3995508e+02   4.8990329e+02   4.8876875e+02   4.2646096e+02
   6.4645196e+02   6.0728219e+02   5.5113487e+02   5.1192316e+02   4.2440483e+02
   5.9073892e+02   5.5260675e+02   5.3772194e+02   5.2578056e+02   4.2697030e+02
   5.8844698e+02   5.4027744e+02   4.8680800e+02   4.8459109e+02   4.2491473e+02
   5.8815176e+02   5.3965393e+02   4.4919299e+02   4.4635696e+02   4.1706266e+02
   5.9429117e+02   5.7010886e+02   5.5690047e+02   5.3119686e+02   4.2710693e+02
   5.8812719e+02   5.3962045e+02   4.4359714e+02   4.3980822e+02   4.1060873e+02
   6.0039095e+02   5.6560560e+02   5.2568306e+02   4.9723990e+02   4.1222220e+02
   5.8813522e+02   5.3963247e+02   4.4835507e+02   4.4577056e+02   4.1898371e+02
   6.0010566e+02   5.6914093e+02   5.3678891e+02   5.1146863e+02   4.2463011e+02
   5.8811142e+02   5.3959870e+02   4.4054892e+02   4.3615436e+02   4.0475826e+02
   5.8805256e+02   5.3952264e+02   4.5476056e+02   4.5471229e+02   4.2732123e+02
   5.8809415e+02   5.3957509e+02   4.3721138e+02   4.3205161e+02   3.8293056e+02
   6.0856149e+02   5.7637216e+02   5.3192672e+02   4.9659500e+02   3.9358762e+02
   6.3719216e+02   6.3363421e+02   5.8603439e+02   5.3861096e+02   4.2740742e+02
   5.9436839e+02   5.5538202e+02   5.2137550e+02   5.0369182e+02   4.2248871e+02
   6.1713125e+02   6.0750277e+02   5.7921077e+02   5.3582874e+02   4.2731199e+02
   5.9539929e+02   5.5638452e+02   5.1850077e+02   4.9739030e+02   4.1630974e+02
   6.0956726e+02   6.0956192e+02   5.8804505e+02   5.3951739e+02   4.2743353e+02
   5.9338455e+02   5.5186092e+02   5.1329215e+02   4.9587512e+02   4.1633356e+02
   5.8822287e+02   5.3974800e+02   4.5463267e+02   4.5153747e+02   4.1264288e+02
   5.8810922e+02   5.3961482e+02   4.7586054e+02   4.7545848e+02   4.2675995e+02
   5.8899201e+02   5.4129908e+02   4.8844534e+02   4.8328856e+02   4.2013779e+02
   6.0205164e+02   5.6971696e+02   5.3154215e+02   5.0327353e+02   4.2078259e+02
   5.8815502e+02   5.3965757e+02   4.4725276e+02   4.4368858e+02   4.1008887e+02
   5.8879787e+02   5.4070155e+02   4.7790943e+02   4.7301164e+02   3.8334317e+02
   6.0795481e+02   5.8939698e+02   5.6343879e+02   5.2857735e+02   4.2692247e+02
   5.8844950e+02   5.4019647e+02   4.8016129e+02   4.7772807e+02   4.2308263e+02
   5.8922149e+02   5.4631044e+02   5.3359663e+02   5.2719287e+02   4.2718611e+02
   5.8875125e+02   5.4957821e+02   5.4513718e+02   5.3548252e+02   4.2735381e+02
   5.8806810e+02   5.3954209e+02   4.3310261e+02   4.2809131e+02   4.1639643e+02
   5.9602808e+02   5.6828229e+02   5.4859739e+02   5.2504129e+02   4.2671245e+02
   6.1488849e+02   5.8439163e+02   5.3965951e+02   5.0429373e+02   4.2093447e+02
   6.0787396e+02   5.8437554e+02   5.5331117e+02   5.2146160e+02   4.2629094e+02
   5.9189597e+02   5.4857434e+02   5.1013327e+02   4.9657313e+02   4.1970293e+02
   5.8805326e+02   5.3952402e+02   4.6560132e+02   4.6556931e+02   4.2736074e+02
   6.6532443e+02   6.6332743e+02   5.8794408e+02   5.3946964e+02   4.2743243e+02
   6.2985777e+02   6.1501365e+02   5.7504586e+02   5.3297074e+02   4.2718544e+02
   5.8806219e+02   5.3953567e+02   4.5417746e+02   4.5395753e+02   4.2691231e+02
   5.8829655e+02   5.3984883e+02   4.6011420e+02   4.5704376e+02   4.1226580e+02
   6.3296139e+02   6.0646282e+02   5.6110562e+02   5.2300441e+02   4.2643867e+02
   5.9044969e+02   5.9019212e+02   5.8778833e+02   5.3950393e+02   4.2743341e+02
   6.2963368e+02   5.9838306e+02   5.4971667e+02   5.1224766e+02   4.2452194e+02
   5.8880866e+02   5.4195872e+02   5.1459481e+02   5.1180053e+02   4.2688982e+02
   6.0437766e+02   5.8783131e+02   5.6613461e+02   5.3095999e+02   4.2707519e+02
   6.2111923e+02   5.9077735e+02   5.4455038e+02   5.0818100e+02   4.2305441e+02
   5.8928292e+02   5.4472083e+02   5.2590131e+02   5.2076268e+02   4.2704786e+02
   6.0244664e+02   5.6903661e+02   5.2832319e+02   4.9800757e+02   4.1349281e+02
   5.8807356e+02   5.3954824e+02   4.3303321e+02   4.2637802e+02   3.9865883e+02
   6.3398524e+02   6.1710638e+02   5.7389483e+02   5.3211875e+02   4.2714114e+02
   5.8806984e+02   5.3954347e+02   4.3224167e+02   4.2503548e+02   4.0021779e+02
   5.8806637e+02   5.3956018e+02   4.9895236e+02   4.9887682e+02   4.2739696e+02
   6.1348404e+02   5.8454827e+02   5.4280389e+02   5.0910281e+02   4.2351854e+02
   5.8805597e+02   5.3953402e+02   4.9761207e+02   4.9758268e+02   4.2741861e+02
   6.2929553e+02   6.2912119e+02   5.8793200e+02   5.3946951e+02   4.2743229e+02
   5.8812661e+02   5.3961967e+02   4.4320433e+02   4.3925128e+02   4.0813008e+02
   6.2208142e+02   5.8872716e+02   5.3774804e+02   4.9701867e+02   3.9076943e+02
   6.3136392e+02   6.0281395e+02   5.5671977e+02   5.1925593e+02   4.2597751e+02
   5.9383212e+02   5.5318485e+02   5.1587700e+02   4.9813254e+02   4.1881288e+02
   5.8828386e+02   5.4229362e+02   5.3647205e+02   5.3375807e+02   4.2739101e+02
   5.9221942e+02   5.7086840e+02   5.6296159e+02   5.3519310e+02   4.2728992e+02
   5.9611793e+02   5.5734109e+02   5.1795499e+02   4.9462850e+02   4.0124999e+02
   6.0667982e+02   5.8253865e+02   5.5160294e+02   5.2053991e+02   4.2618665e+02
   5.8809853e+02   5.3958366e+02   4.4353404e+02   4.4115093e+02   4.2081224e+02
   5.8823276e+02   5.3976430e+02   4.5968480e+02   4.5736889e+02   4.1933858e+02
   5.8807240e+02   5.3954824e+02   4.3583472e+02   4.3245540e+02   4.2004766e+02
   6.3951550e+02   6.0898598e+02   5.5888974e+02   5.2056648e+02   4.2615281e+02
   6.5907225e+02   6.1017788e+02   5.5098270e+02   5.1123623e+02   4.2417903e+02
   6.1314808e+02   5.8097459e+02   5.3432900e+02   4.9676343e+02   3.8359478e+02
   5.9604193e+02   5.6053889e+02   5.2956263e+02   5.0945115e+02   4.2438568e+02
   7.4866579e+02   6.5366411e+02   5.8627283e+02   5.3866793e+02   4.2740871e+02
   6.0013361e+02   5.6580145e+02   5.2727949e+02   5.0012394e+02   4.1810415e+02
   5.8805028e+02   5.3951964e+02   4.3384238e+02   4.3367838e+02   4.2718262e+02
   5.8813708e+02   5.3963515e+02   4.5234579e+02   4.5053051e+02   4.2191853e+02
   6.0218257e+02   5.8565107e+02   5.6603087e+02   5.3151628e+02   4.2710761e+02
   5.8811767e+02   5.3960840e+02   4.4320535e+02   4.3971953e+02   4.1463091e+02
   6.3299390e+02   5.9858699e+02   5.4590989e+02   5.0680390e+02   4.2231415e+02
   5.9095128e+02   5.7387668e+02   5.6922890e+02   5.3748704e+02   4.2737144e+02
   6.1037318e+02   5.8660968e+02   5.5363358e+02   5.2088681e+02   4.2621663e+02
   6.1751584e+02   5.8684436e+02   5.4100952e+02   5.0490148e+02   4.2130447e+02
   5.8808944e+02   5.4032146e+02   5.3696693e+02   5.3617361e+02   4.2742632e+02
   6.0029207e+02   5.7823703e+02   5.5663075e+02   5.2708613e+02   4.2682704e+02
   5.8836845e+02   5.7350744e+02   5.7303114e+02   5.3933668e+02   4.2742861e+02
   5.8805017e+02   5.3951954e+02   4.4541423e+02   4.4539980e+02   4.2740327e+02
   6.4188422e+02   6.4015304e+02   5.8728206e+02   5.3917199e+02   4.2742369e+02
   5.8805393e+02   5.3955882e+02   5.3148133e+02   5.3144256e+02   4.2743267e+02
   5.9481211e+02   5.6623421e+02   5.4849261e+02   5.2621154e+02   4.2681487e+02
   5.9864286e+02   5.6510295e+02   5.3125989e+02   5.0741872e+02   4.2337202e+02
   5.8970501e+02   5.4267979e+02   4.9164286e+02   4.8297925e+02   3.9667140e+02
   6.1127871e+02   5.7921623e+02   5.3352884e+02   4.9689489e+02   4.0225533e+02
   5.8921681e+02   5.4163334e+02   4.8708339e+02   4.8063600e+02   4.1236713e+02
   6.0323547e+02   5.7798289e+02   5.4898838e+02   5.2005551e+02   4.2614768e+02
   5.8808822e+02   5.3956932e+02   4.3991799e+02   4.3694742e+02   4.1962382e+02
   6.2503588e+02   6.0346658e+02   5.6544483e+02   5.2710900e+02   4.2681168e+02
   5.8838950e+02   5.4002190e+02   4.7181753e+02   4.6929426e+02   4.2037535e+02
   6.3687648e+02   6.0958489e+02   5.6203655e+02   5.2348276e+02   4.2648803e+02
   6.7099011e+02   6.1569704e+02   5.5820366e+02   5.1913224e+02   4.2595355e+02
   5.9123927e+02   5.5028017e+02   5.2649714e+02   5.1585894e+02   4.2634587e+02
   5.9954158e+02   5.6982797e+02   5.4047958e+02   5.1549040e+02   4.2554814e+02
   5.8805301e+02   5.3953187e+02   5.1629004e+02   5.1627546e+02   4.2743160e+02
   5.8809934e+02   5.3958489e+02   4.4456929e+02   4.4240859e+02   4.2145524e+02
   5.8811915e+02   5.3960888e+02   4.4153593e+02   4.3718614e+02   3.9398180e+02
   6.8518496e+02   6.0650349e+02   5.4332148e+02   4.9921592e+02   4.1354013e+02
   6.0655994e+02   5.7411210e+02   5.3062883e+02   4.9645339e+02   3.9180223e+02
   5.9275530e+02   5.6666978e+02   5.5566604e+02   5.3210395e+02   4.2716215e+02
   6.1968324e+02   5.8745519e+02   5.3859249e+02   4.9996699e+02   4.1582451e+02
   6.3498440e+02   6.0666306e+02   5.5936626e+02   5.2133419e+02   4.2624978e+02
   5.8838047e+02   5.4008206e+02   4.8012179e+02   4.7811596e+02   4.2402329e+02
   6.3587295e+02   6.3368750e+02   5.8679481e+02   5.3896207e+02   4.2741767e+02
   5.8806332e+02   5.3953673e+02   4.3638758e+02   4.3455722e+02   4.2392693e+02
   5.8819084e+02   5.3970549e+02   4.5111725e+02   4.4778351e+02   4.1033798e+02
   5.8864432e+02   5.4043285e+02   4.7555157e+02   4.7149105e+02   4.1228969e+02
   5.9048565e+02   5.4810131e+02   5.2525934e+02   5.1666425e+02   4.2657476e+02
   5.8818317e+02   5.6156327e+02   5.6123071e+02   5.3930266e+02   4.2742828e+02
   5.9476009e+02   5.6749537e+02   5.5109271e+02   5.2778736e+02   4.2691440e+02
