# Supplementary material for: Rethinking Colour Constancy
Source: PLoS One. 2015 Sep 10;10(9):e0135029. doi: 10.1371/journal.pone.0135029 (PMC4565710; doi:10.1371/journal.pone.0135029)
Supplement: S1 Dataset — (ZIP) [file pone.0135029.s002.zip › 5-TransitionMetamerReflectanceData/NtoB_20munsells/fiveTr_8.txt]

   4.5025995e+02   4.5045857e+02   4.8905483e+02   5.3283517e+02   6.2193592e+02
   4.8851267e+02   5.3265848e+02   6.2152836e+02   6.6613413e+02   6.7963747e+02
   4.8512324e+02   4.8579574e+02   4.8933278e+02   5.3274645e+02   6.2186986e+02
   4.8643519e+02   5.1414094e+02   5.5617257e+02   5.7761919e+02   6.4737705e+02
   4.5018735e+02   4.5605436e+02   5.3548983e+02   5.6784705e+02   6.5478669e+02
   3.8987315e+02   4.1759352e+02   4.9097496e+02   5.3347109e+02   6.2235486e+02
   4.3201725e+02   4.3416288e+02   4.9264858e+02   5.3404602e+02   6.2270242e+02
   4.8851355e+02   5.3266644e+02   5.9669877e+02   5.9674465e+02   6.2190056e+02
   3.9913407e+02   4.3206256e+02   5.3485377e+02   5.6738750e+02   6.5495063e+02
   4.5870713e+02   4.6433143e+02   5.2690127e+02   5.5740236e+02   6.3784960e+02
   4.5061431e+02   4.5640461e+02   5.3223964e+02   5.6373441e+02   6.4578873e+02
   4.8024547e+02   4.8953071e+02   5.0684434e+02   5.3845174e+02   6.2448122e+02
   4.5902867e+02   4.6345829e+02   5.0841585e+02   5.4155201e+02   6.2673949e+02
   4.6422833e+02   4.7042137e+02   5.3514985e+02   5.6681702e+02   6.5017964e+02
   4.8848689e+02   5.3222300e+02   6.1484823e+02   6.4085823e+02   7.0169927e+02
   4.3934942e+02   4.4066886e+02   4.9166568e+02   5.3368623e+02   6.2247354e+02
   4.8850466e+02   5.3251611e+02   5.8879661e+02   5.8921403e+02   6.2240787e+02
   4.4112563e+02   4.4740363e+02   5.2539009e+02   5.5621983e+02   6.3732493e+02
   4.8832070e+02   5.2968704e+02   5.8851902e+02   5.9752016e+02   6.3618294e+02
   4.3527489e+02   4.4254543e+02   5.2788946e+02   5.5890520e+02   6.4014403e+02
   4.2642266e+02   4.3516502e+02   5.1180694e+02   5.4431030e+02   6.2871970e+02
   4.8824491e+02   5.2867213e+02   5.7535858e+02   5.8223818e+02   6.2993400e+02
   4.8793104e+02   5.2501125e+02   5.6684436e+02   5.7769958e+02   6.3324140e+02
   4.5893971e+02   4.6476786e+02   5.3515924e+02   5.6713501e+02   6.5171557e+02
   4.8851394e+02   5.3267677e+02   6.2183634e+02   7.4665823e+02   7.4877007e+02
   4.6355720e+02   4.6410483e+02   4.9007374e+02   5.3311093e+02   6.2208870e+02
   4.3163944e+02   4.3256353e+02   4.9011142e+02   5.3317619e+02   6.2215969e+02
   4.8838063e+02   5.2899663e+02   5.3807127e+02   5.4164638e+02   6.2241386e+02
   4.2983423e+02   4.2994799e+02   4.8868019e+02   5.3272744e+02   6.2187041e+02
   4.8850429e+02   5.3251373e+02   6.1797404e+02   6.3368475e+02   6.3959871e+02
   4.4861230e+02   4.5346880e+02   5.1149362e+02   5.4389144e+02   6.2827300e+02
   4.5570899e+02   4.5586609e+02   4.8895470e+02   5.3280246e+02   6.2191404e+02
   4.8851259e+02   5.3265615e+02   6.1267215e+02   6.1319609e+02   6.2240273e+02
   4.8326516e+02   5.0251135e+02   5.4229287e+02   5.6804740e+02   6.4295804e+02
   4.8145165e+02   4.9762161e+02   5.3888886e+02   5.6604094e+02   6.4245237e+02
   4.3889510e+02   4.3993293e+02   4.9091557e+02   5.3343353e+02   6.2231758e+02
   4.8846068e+02   5.1929963e+02   5.1985656e+02   5.3314522e+02   6.2193120e+02
   4.3971861e+02   4.4231003e+02   4.9558858e+02   5.3514444e+02   6.2334574e+02
   4.8835994e+02   5.3025358e+02   5.7796028e+02   5.8237441e+02   6.2701229e+02
   4.0318573e+02   4.0634148e+02   4.8866548e+02   5.3272367e+02   6.2186821e+02
   3.9623465e+02   4.3180959e+02   5.2863472e+02   5.5982654e+02   6.4137673e+02
   4.0079158e+02   4.3118745e+02   5.1871113e+02   5.4995773e+02   6.3249615e+02
   4.3672500e+02   4.4391426e+02   5.3665674e+02   5.6963840e+02   6.7218485e+02
   4.8762293e+02   5.2208727e+02   5.7292472e+02   5.9172259e+02   7.5055181e+02
   4.7036889e+02   4.7452152e+02   5.0106693e+02   5.3699149e+02   6.2408654e+02
   4.4763924e+02   4.5362395e+02   5.3678356e+02   5.6962788e+02   6.6624057e+02
   4.7887448e+02   4.9188821e+02   5.3819168e+02   5.6722582e+02   6.4599361e+02
   4.7036379e+02   4.7830081e+02   5.3929484e+02   5.7163472e+02   7.1007420e+02
   4.4590117e+02   4.5189305e+02   5.3048545e+02   5.6171130e+02   6.4316090e+02
   4.6687745e+02   4.7366659e+02   5.3869089e+02   5.7130806e+02   7.2732969e+02
   4.4942072e+02   4.5529886e+02   5.3438599e+02   5.6645312e+02   6.5103332e+02
   4.3565793e+02   4.4305467e+02   5.3618634e+02   5.6901432e+02   6.6232374e+02
   4.3795121e+02   4.4492487e+02   5.3586779e+02   5.6856371e+02   6.5909306e+02
   4.8829438e+02   5.2932344e+02   5.6738192e+02   5.7204341e+02   6.2592122e+02
   3.8199654e+02   4.2891374e+02   5.0606717e+02   5.4044338e+02   6.2644859e+02
   3.8719828e+02   4.1312723e+02   4.8965095e+02   5.3303329e+02   6.2207235e+02
   4.3772266e+02   4.4411136e+02   5.1844150e+02   5.4961563e+02   6.3212050e+02
   4.0722972e+02   4.3225029e+02   5.3525274e+02   5.6789976e+02   6.5689115e+02
   4.4514344e+02   4.5011710e+02   5.1038544e+02   5.4313578e+02   6.2787340e+02
   4.3192062e+02   4.4004021e+02   5.3014347e+02   5.6148257e+02   6.4321953e+02
   4.2383425e+02   4.3471524e+02   5.2018696e+02   5.5127520e+02   6.3341274e+02
   4.4450943e+02   4.5036537e+02   5.2235218e+02   5.5316170e+02   6.3462833e+02
   4.8693330e+02   5.1659913e+02   5.4946564e+02   5.6597434e+02   6.3345919e+02
   4.6400158e+02   4.7021190e+02   5.3809697e+02   5.7076428e+02   6.7856133e+02
   4.2952225e+02   4.3146345e+02   4.9169173e+02   5.3370926e+02   6.2249684e+02
   4.3235671e+02   4.3388274e+02   4.9136775e+02   5.3359439e+02   6.2242314e+02
   4.8700295e+02   5.0677416e+02   5.1214135e+02   5.3597760e+02   6.2296663e+02
   4.4373777e+02   4.4983386e+02   5.2732945e+02   5.5820118e+02   6.3920296e+02
   4.7881959e+02   4.9162826e+02   5.3504092e+02   5.6331999e+02   6.4096728e+02
   4.2002310e+02   4.3402490e+02   5.3652508e+02   5.6957356e+02   6.7653477e+02
   4.6503934e+02   4.7125847e+02   5.3060564e+02   5.6116336e+02   6.4139051e+02
   4.3921810e+02   4.4023008e+02   4.9086712e+02   5.3341673e+02   6.2230686e+02
   4.8845394e+02   5.3168829e+02   6.0654524e+02   6.2360901e+02   6.4627015e+02
   4.5036625e+02   4.5190390e+02   4.9323832e+02   5.3420530e+02   6.2276148e+02
   4.8851179e+02   5.3263925e+02   5.9262429e+02   5.9274463e+02   6.2200645e+02
   4.6487308e+02   4.6931254e+02   5.0671000e+02   5.4028958e+02   6.2592406e+02
   4.3944812e+02   4.4580835e+02   5.2229288e+02   5.5316728e+02   6.3472292e+02
   4.8843409e+02   5.1889218e+02   5.1969628e+02   5.3334758e+02   6.2197561e+02
   4.3480460e+02   4.4238558e+02   5.3588909e+02   5.6862751e+02   6.5972364e+02
   4.0604876e+02   4.2187856e+02   4.9328277e+02   5.3429536e+02   6.2286935e+02
   4.2039628e+02   4.3257148e+02   5.1235269e+02   5.4473853e+02   6.2900240e+02
   4.8725835e+02   4.9186709e+02   4.9348101e+02   5.3289083e+02   6.2192995e+02
   4.8850440e+02   5.3003309e+02   5.3073439e+02   5.3336653e+02   6.2186678e+02
   4.8842144e+02   5.3117685e+02   6.0389491e+02   6.2525847e+02   7.7940596e+02
   4.7966128e+02   4.9082545e+02   5.1446922e+02   5.4334782e+02   6.2681020e+02
   4.8840392e+02   5.3088635e+02   5.9377811e+02   6.0108712e+02   6.3294657e+02
   4.7243998e+02   4.8116428e+02   5.3912977e+02   5.7096883e+02   6.6192944e+02
   3.9178760e+02   4.3038278e+02   5.1264834e+02   5.4497694e+02   6.2916779e+02
   4.8841312e+02   5.3104970e+02   5.7195365e+02   5.7439486e+02   6.2420924e+02
   4.2453670e+02   4.3570540e+02   5.3542479e+02   5.6809276e+02   6.5752733e+02
   4.8851045e+02   5.2977774e+02   5.3001894e+02   5.3291282e+02   6.2184834e+02
   4.5144452e+02   4.5730487e+02   5.3733985e+02   5.7029544e+02   7.0156123e+02
   4.8850642e+02   5.3254369e+02   5.9334246e+02   5.9378950e+02   6.2247411e+02
   4.4835008e+02   4.5411623e+02   5.2803239e+02   5.5888364e+02   6.3979147e+02
   4.5165455e+02   4.5191592e+02   4.8924899e+02   5.3289181e+02   6.2197069e+02
   4.8825376e+02   5.2878905e+02   5.8319496e+02   5.9219544e+02   6.3536359e+02
   4.5773137e+02   4.6321314e+02   5.2332014e+02   5.5381935e+02   6.3476886e+02
   3.9266940e+02   4.2466801e+02   4.9672569e+02   5.3566010e+02   6.2369008e+02
   3.8088867e+02   4.0091108e+02   4.8861529e+02   5.3270800e+02   6.2185809e+02
   4.2873081e+02   4.3800707e+02   5.3675128e+02   5.6984203e+02   7.0377442e+02
   4.8850453e+02   5.3251095e+02   6.1540794e+02   6.2296348e+02   6.3023047e+02
   4.2815116e+02   4.2996967e+02   4.9116733e+02   5.3352988e+02   6.2238560e+02
   4.2233317e+02   4.3475371e+02   5.3432698e+02   5.6669228e+02   6.5276584e+02
   3.9087642e+02   3.9784825e+02   4.8855539e+02   5.3268950e+02   6.2184568e+02
   4.8815015e+02   5.2331200e+02   5.3146862e+02   5.4039421e+02   6.2302148e+02
   4.8630306e+02   5.1323358e+02   5.4824964e+02   5.6770088e+02   6.3669475e+02
   4.8849471e+02   5.3235032e+02   6.1503414e+02   6.3157480e+02   6.4210040e+02
   4.8578010e+02   5.0861579e+02   5.2768608e+02   5.4793939e+02   6.2729277e+02
   4.6108332e+02   4.6617066e+02   5.1442920e+02   5.4585840e+02   6.2918820e+02
   4.4500343e+02   4.5121150e+02   5.3709518e+02   5.7010922e+02   7.0343566e+02
   4.2312989e+02   4.3178269e+02   5.0339484e+02   5.3888064e+02   6.2553224e+02
   4.8758065e+02   5.1838884e+02   5.3242164e+02   5.4556106e+02   6.2484003e+02
   4.2970147e+02   4.3863260e+02   5.3662958e+02   5.6966911e+02   6.7852170e+02
   4.8769902e+02   5.2264191e+02   5.5876493e+02   5.7089508e+02   6.3195379e+02
   4.3000427e+02   4.3840216e+02   5.2345661e+02   5.5437896e+02   6.3583905e+02
   4.6496516e+02   4.6502006e+02   4.8866289e+02   5.3271611e+02   6.2186000e+02
   4.6010732e+02   4.6599673e+02   5.3618383e+02   5.6840906e+02   6.5522886e+02
   4.3104636e+02   4.3850018e+02   5.1430538e+02   5.4622393e+02   6.2990107e+02
   4.8846705e+02   5.3189301e+02   5.6589997e+02   5.6692980e+02   6.2262293e+02
   4.8808468e+02   5.2610490e+02   5.4885629e+02   5.5562629e+02   6.2493412e+02
   4.8846702e+02   5.3189505e+02   5.8220427e+02   5.8381763e+02   6.2379220e+02
   4.8696343e+02   5.1666923e+02   5.4765313e+02   5.6366562e+02   6.3211084e+02
   4.8839030e+02   5.3069255e+02   5.6688385e+02   5.6956987e+02   6.2405630e+02
   4.8850633e+02   5.3251749e+02   5.4893191e+02   5.4909644e+02   6.2189020e+02
   4.8836992e+02   5.3040256e+02   5.7302260e+02   5.7656712e+02   6.2545784e+02
   4.6162270e+02   4.6599568e+02   5.0747653e+02   5.4087872e+02   6.2631441e+02
   4.8834933e+02   5.3008986e+02   5.9724224e+02   6.1601539e+02   6.6702132e+02
   4.2188624e+02   4.2261344e+02   4.8903006e+02   5.3283589e+02   6.2194182e+02
   4.0603531e+02   4.3184264e+02   5.2631847e+02   5.5732564e+02   6.3863998e+02
   4.4532099e+02   4.5114268e+02   5.2323159e+02   5.5400430e+02   6.3529522e+02
   4.0553955e+02   4.3217632e+02   5.3492142e+02   5.6747347e+02   6.5524311e+02
   4.3462900e+02   4.3776518e+02   4.9594518e+02   5.3530503e+02   6.2345203e+02
   3.9987634e+02   4.0139623e+02   4.8854135e+02   5.3268548e+02   6.2184301e+02
   4.8851388e+02   5.3267603e+02   6.2181987e+02   6.8081561e+02   6.8315787e+02
   4.3670306e+02   4.4381350e+02   5.3255862e+02   5.6436487e+02   6.4741188e+02
   4.8844498e+02   5.3150327e+02   5.6180650e+02   5.6325378e+02   6.2278973e+02
   4.8850537e+02   5.3252821e+02   6.1713866e+02   6.2751212e+02   6.3334454e+02
   4.8849834e+02   5.2630957e+02   5.2675701e+02   5.3309821e+02   6.2188016e+02
   4.8784865e+02   5.2417283e+02   5.7749308e+02   5.9501362e+02   6.8314076e+02
   4.5462478e+02   4.6018647e+02   5.2629002e+02   5.5689172e+02   6.3755021e+02
   4.4121451e+02   4.4737162e+02   5.2258017e+02   5.5342569e+02   6.3490285e+02
   4.8189000e+02   4.9153072e+02   5.0494198e+02   5.3702172e+02   6.2376771e+02
   4.1892432e+02   4.3367768e+02   5.3469503e+02   5.6717070e+02   6.5417609e+02
   4.3556198e+02   4.4299170e+02   5.3687614e+02   5.6995083e+02   7.0778147e+02
   4.3336994e+02   4.4124483e+02   5.3409825e+02   5.6633487e+02   6.5160157e+02
   4.8557488e+02   5.0878317e+02   5.3262322e+02   5.5288903e+02   6.2942577e+02
   4.8851306e+02   5.3266041e+02   6.2156355e+02   6.6961054e+02   6.9881714e+02
   4.8850377e+02   5.3250383e+02   6.1905696e+02   6.5139594e+02   7.5547170e+02
   4.7538085e+02   4.8463834e+02   5.2148105e+02   5.5035036e+02   6.3115013e+02
   4.8838499e+02   5.3061552e+02   6.0019098e+02   6.2012391e+02   6.8608646e+02
   4.8835344e+02   5.2949028e+02   5.4531700e+02   5.4849559e+02   6.2280991e+02
   4.2289227e+02   4.3281271e+02   5.0820836e+02   5.4178398e+02   6.2721491e+02
   4.3154730e+02   4.3183841e+02   4.8899290e+02   5.3282310e+02   6.2193246e+02
   4.5590318e+02   4.6171312e+02   5.3768059e+02   5.7062140e+02   7.3280231e+02
   4.2933076e+02   4.3835694e+02   5.3513255e+02   5.6768728e+02   6.5570568e+02
   4.8845669e+02   5.3173099e+02   6.0877937e+02   6.3131066e+02   6.8145200e+02
   4.3717114e+02   4.4233576e+02   5.0610353e+02   5.4039122e+02   6.2634602e+02
   4.8807952e+02   5.2562145e+02   5.4457209e+02   5.5157402e+02   6.2438406e+02
   4.6405022e+02   4.6990398e+02   5.2460885e+02   5.5481966e+02   6.3528534e+02
   4.6072878e+02   4.6666247e+02   5.3722379e+02   5.6977578e+02   6.6191592e+02
   4.8820218e+02   5.2516814e+02   5.3470504e+02   5.4189679e+02   6.2300712e+02
   4.5902857e+02   4.6162697e+02   4.9763030e+02   5.3582403e+02   6.2362053e+02
   4.8851111e+02   5.3262701e+02   5.9388700e+02   5.9405915e+02   6.2208129e+02
   4.8256600e+02   5.0075630e+02   5.4588639e+02   5.7406721e+02   6.5703865e+02
   4.8695560e+02   5.1530487e+02   5.3632534e+02   5.5204558e+02   6.2748023e+02
   4.5853079e+02   4.6436936e+02   5.3642746e+02   5.6880557e+02   6.5711398e+02
   4.6449246e+02   4.6998357e+02   5.1671252e+02   5.4754662e+02   6.3012329e+02
   4.8621723e+02   5.1255817e+02   5.4370686e+02   5.6258603e+02   6.3347087e+02
   4.5308924e+02   4.5892774e+02   5.3715511e+02   5.6999159e+02   6.6960818e+02
   4.4929353e+02   4.5447992e+02   5.1571560e+02   5.4717365e+02   6.3030206e+02
   4.7382938e+02   4.8318656e+02   5.3839303e+02   5.6958279e+02   6.5420609e+02
   4.8850524e+02   5.3253073e+02   6.1945405e+02   6.5240309e+02   7.0169499e+02
   3.8967687e+02   3.8997197e+02   4.8851467e+02   5.3267724e+02   6.2183755e+02
   4.2175580e+02   4.3326729e+02   5.1390704e+02   5.4594249e+02   6.2976034e+02
   4.5416130e+02   4.5997386e+02   5.3698021e+02   5.6971790e+02   6.6435028e+02
   4.8782376e+02   5.2118801e+02   5.3531532e+02   5.4608396e+02   6.2444342e+02
   4.4407923e+02   4.4987342e+02   5.2027325e+02   5.5119781e+02   6.3315029e+02
   4.8118052e+02   4.9691406e+02   5.3794099e+02   5.6512213e+02   6.4160901e+02
   4.3323670e+02   4.4119828e+02   5.3682155e+02   5.6990046e+02   7.0511359e+02
   4.8851080e+02   5.3261922e+02   5.9295188e+02   5.9314036e+02   6.2210352e+02
   4.8813292e+02   5.2728433e+02   5.7254973e+02   5.8121060e+02   6.3188087e+02
   4.4478771e+02   4.4534398e+02   4.8994231e+02   5.3311096e+02   6.2211158e+02
   4.7087744e+02   4.7897691e+02   5.3827965e+02   5.7012180e+02   6.5824142e+02
   4.5895367e+02   4.6482324e+02   5.3774491e+02   5.7058465e+02   6.9543793e+02
   4.1337347e+02   4.3250817e+02   5.2919285e+02   5.6045220e+02   6.4209419e+02
   4.6184119e+02   4.6746053e+02   5.2340701e+02   5.5375003e+02   6.3453987e+02
   4.8850950e+02   5.3259891e+02   5.7899425e+02   5.7913295e+02   6.2199136e+02
   4.8848515e+02   5.3217508e+02   5.6209075e+02   5.6270901e+02   6.2223669e+02
   4.8851204e+02   5.3263818e+02   5.4611410e+02   5.4615303e+02   6.2184737e+02
   4.4066206e+02   4.4726453e+02   5.3549580e+02   5.6803944e+02   6.5644329e+02
   4.8818596e+02   5.2791842e+02   5.8519247e+02   5.9802851e+02   6.4504943e+02
   4.7224801e+02   4.8089981e+02   5.3950813e+02   5.7154474e+02   6.7082379e+02
   4.8800909e+02   5.2585879e+02   5.6892884e+02   5.7902902e+02   6.3287462e+02
   4.8843061e+02   5.3131491e+02   6.0319979e+02   6.1990647e+02   6.4698594e+02
   4.5525128e+02   4.6078301e+02   5.2560633e+02   5.5617400e+02   6.3686939e+02
   4.6840232e+02   4.7559163e+02   5.3599475e+02   5.6747077e+02   6.5077491e+02
   4.8820565e+02   5.2817022e+02   5.8336691e+02   5.9415038e+02   6.3921964e+02
   4.8841549e+02   5.3050152e+02   5.4424508e+02   5.4641248e+02   6.2240404e+02
   4.8850486e+02   5.3252275e+02   6.0633134e+02   6.0816531e+02   6.2395931e+02
   4.6932447e+02   4.7618359e+02   5.2085844e+02   5.5077133e+02   6.3195527e+02
   4.6388645e+02   4.6407377e+02   4.8903324e+02   5.3281702e+02   6.2191901e+02
   4.8850509e+02   5.1309795e+02   5.1314053e+02   5.3270727e+02   6.2184539e+02
   4.6508238e+02   4.7137130e+02   5.3290708e+02   5.6393447e+02   6.4491241e+02
   4.8775859e+02   5.2330576e+02   5.7040011e+02   5.8536062e+02   6.4278269e+02
   4.8851327e+02   5.3266596e+02   6.2165400e+02   6.7224046e+02   6.9232518e+02
   4.3972259e+02   4.4647146e+02   5.3675674e+02   5.6973539e+02   6.7425066e+02
   4.5685705e+02   4.6268297e+02   5.3770188e+02   5.7061458e+02   7.1671289e+02
   4.8844351e+02   5.3151626e+02   5.7174446e+02   5.7346901e+02   6.2347359e+02
   4.8772730e+02   5.2301971e+02   5.7465214e+02   5.9270635e+02   6.6941127e+02
   4.3324989e+02   4.4108669e+02   5.3146016e+02   5.6304311e+02   6.4536112e+02
   4.8383209e+02   5.0428136e+02   5.4562310e+02   5.7147347e+02   6.4688455e+02
   4.8586157e+02   5.1135316e+02   5.4912802e+02   5.7063067e+02   6.4066516e+02
   4.2880046e+02   4.3803395e+02   5.3591856e+02   5.6871860e+02   6.6073774e+02
   4.2775732e+02   4.3729755e+02   5.3197985e+02   5.6372108e+02   6.4651447e+02
   4.7011324e+02   4.7040464e+02   4.8921610e+02   5.3285138e+02   6.2193422e+02
   4.8836297e+02   5.3028150e+02   5.9637879e+02   6.1108609e+02   6.4663071e+02
   4.8831507e+02   5.2519401e+02   5.3060479e+02   5.3785452e+02   6.2246678e+02
   4.6262954e+02   4.6834142e+02   5.2469429e+02   5.5498379e+02   6.3550173e+02
   4.8829405e+02   5.2798671e+02   5.4084416e+02   5.4543040e+02   6.2292133e+02
   4.3316904e+02   4.4105620e+02   5.3264161e+02   5.6450356e+02   6.4775031e+02
   4.8041879e+02   4.9533710e+02   5.4244268e+02   5.7181328e+02   6.5432661e+02
   4.2146509e+02   4.3425137e+02   5.2896787e+02   5.6018334e+02   6.4174865e+02
   4.5232220e+02   4.5581937e+02   5.0199277e+02   5.3794294e+02   6.2484633e+02
   4.4327506e+02   4.4961179e+02   5.3600639e+02   5.6866807e+02   6.5907400e+02
   4.0249245e+02   4.1278387e+02   4.8944351e+02   5.3296700e+02   6.2202888e+02
   4.8369624e+02   5.0398262e+02   5.4863315e+02   5.7601525e+02   6.6115464e+02
   4.5801022e+02   4.6366799e+02   5.2851802e+02   5.5916619e+02   6.3966772e+02
   4.5102525e+02   4.5579403e+02   5.1126599e+02   5.4368656e+02   6.2811228e+02
   4.8830236e+02   5.2943396e+02   5.6687056e+02   5.7132166e+02   6.2565504e+02
   4.6496052e+02   4.6834818e+02   5.0073254e+02   5.3707515e+02   6.2422198e+02
   4.5159420e+02   4.5737231e+02   5.3271583e+02   5.6430055e+02   6.4663331e+02
   4.3648530e+02   4.3764456e+02   4.9103211e+02   5.3347570e+02   6.2234595e+02
   4.6968520e+02   4.7738196e+02   5.3919083e+02   5.7160791e+02   7.2218441e+02
   4.8850376e+02   5.3249976e+02   5.9129774e+02   5.9183046e+02   6.2257921e+02
   3.8507198e+02   4.2693651e+02   5.0068177e+02   5.3746768e+02   6.2474018e+02
   4.4487696e+02   4.5109114e+02   5.3670257e+02   5.6957466e+02   6.6661757e+02
   4.2371543e+02   4.2373769e+02   4.8853187e+02   5.3268233e+02   6.2184066e+02
   4.6832277e+02   4.7422033e+02   5.1311653e+02   5.4444042e+02   6.2809895e+02
   3.8416918e+02   4.3082974e+02   5.1589336e+02   5.4756062e+02   6.3084704e+02
   4.8772772e+02   5.2201798e+02   5.4465165e+02   5.5513802e+02   6.2641121e+02
   4.3314848e+02   4.3905477e+02   5.0650643e+02   5.4066035e+02   6.2652201e+02
   4.8835698e+02   5.3020871e+02   5.7984065e+02   5.8469016e+02   6.2778054e+02
   4.3238197e+02   4.4035263e+02   5.2908508e+02   5.6026083e+02   6.4173124e+02
   4.0665592e+02   4.3149582e+02   5.2064386e+02   5.5172338e+02   6.3377973e+02
   4.6433089e+02   4.6450065e+02   4.8898225e+02   5.3280273e+02   6.2191062e+02
   4.7992486e+02   4.9365587e+02   5.3156160e+02   5.5865106e+02   6.3612156e+02
   4.8801433e+02   5.2566753e+02   5.5547975e+02   5.6331295e+02   6.2685637e+02
   4.2792570e+02   4.3686824e+02   5.2016917e+02   5.5124289e+02   6.3336703e+02
   4.2857955e+02   4.3790412e+02   5.3633332e+02   5.6927517e+02   6.6612313e+02
   4.2819769e+02   4.3486349e+02   5.0419170e+02   5.3931521e+02   6.2576849e+02
   4.5131452e+02   4.5705698e+02   5.3090936e+02   5.6210004e+02   6.4342852e+02
   4.2832798e+02   4.3770638e+02   5.3442725e+02   5.6679175e+02   6.5292223e+02
   4.8846020e+02   5.3138780e+02   5.4376958e+02   5.4505939e+02   6.2213719e+02
   3.8589575e+02   4.3206585e+02   5.3644022e+02   5.6947557e+02   6.7300708e+02
   4.8399925e+02   5.0387828e+02   5.3319136e+02   5.5634287e+02   6.3243049e+02
   4.3590537e+02   4.3975012e+02   4.9898700e+02   5.3660872e+02   6.2420384e+02
   4.1158439e+02   4.2787327e+02   5.0122102e+02   5.3773654e+02   6.2489098e+02
   4.4700172e+02   4.4780256e+02   4.9070787e+02   5.3335176e+02   6.2225821e+02
   4.8744630e+02   5.2061642e+02   5.6763713e+02   5.8593214e+02   6.5089706e+02
   4.8776181e+02   5.2276535e+02   5.4922889e+02   5.5940769e+02   6.2733604e+02
   4.8836722e+02   5.3033639e+02   5.9361390e+02   6.0369896e+02   6.3804967e+02
   4.8851317e+02   5.3266612e+02   6.2165017e+02   6.6462383e+02   6.6843152e+02
   4.5553926e+02   4.5557470e+02   4.8861222e+02   5.3270457e+02   6.2185426e+02
   4.8390617e+02   5.0151646e+02   5.2054580e+02   5.4500559e+02   6.2688161e+02
   4.8570416e+02   5.1087891e+02   5.5471263e+02   5.7905228e+02   6.5794334e+02
   4.8849955e+02   5.3243007e+02   6.1789464e+02   6.4744655e+02   7.0224749e+02
   4.8815850e+02   5.2759353e+02   5.6980452e+02   5.7737508e+02   6.2964531e+02
   4.2187536e+02   4.2524287e+02   4.9140789e+02   5.3361626e+02   6.2244270e+02
   4.8783701e+02   5.2398622e+02   5.6081346e+02   5.7171778e+02   6.3115997e+02
   4.8600673e+02   5.1217938e+02   5.5715819e+02   5.8144242e+02   6.9707589e+02
   4.2982382e+02   4.3871396e+02   5.3660802e+02   5.6963893e+02   6.7651428e+02
   4.8849814e+02   5.3241060e+02   5.9226028e+02   5.9310555e+02   6.2303811e+02
   4.8674554e+02   5.1411570e+02   5.3578290e+02   5.5241417e+02   6.2792644e+02
   4.2070858e+02   4.2846427e+02   4.9730096e+02   5.3589725e+02   6.2382196e+02
   4.8787780e+02   5.2034622e+02   5.3105712e+02   5.4256939e+02   6.2382268e+02
   4.3431218e+02   4.4188705e+02   5.3081687e+02   5.6225759e+02   6.4420821e+02
   4.4795488e+02   4.5392513e+02   5.3672369e+02   5.6953884e+02   6.6487228e+02
   4.3309664e+02   4.4002164e+02   5.1389951e+02   5.4588985e+02   6.2967277e+02
   4.2783856e+02   4.3742531e+02   5.3501801e+02   5.6754975e+02   6.5525600e+02
   4.6499889e+02   4.7019733e+02   5.1254097e+02   5.4422842e+02   6.2810233e+02
   4.8847877e+02   5.3205900e+02   5.5969334e+02   5.6041466e+02   6.2226791e+02
   4.6160971e+02   4.6754112e+02   5.3473734e+02   5.6646535e+02   6.4980217e+02
   4.6050859e+02   4.6642250e+02   5.3659965e+02   5.6894127e+02   6.5724336e+02
   4.8846888e+02   5.3192846e+02   5.6894757e+02   5.7000647e+02   6.2272382e+02
   4.2691752e+02   4.2874289e+02   4.9089331e+02   5.3343798e+02   6.2232800e+02
   4.8848265e+02   5.3214889e+02   5.8866001e+02   5.9005151e+02   6.2376126e+02
   4.6574681e+02   4.7225599e+02   5.3735331e+02   5.6957898e+02   6.5847655e+02
   4.0480002e+02   4.3151712e+02   5.2180029e+02   5.5282011e+02   6.3462832e+02
   4.8411042e+02   5.0274609e+02   5.2374373e+02   5.4733343e+02   6.2782768e+02
   4.1741796e+02   4.2079264e+02   4.9014900e+02   5.3319404e+02   6.2217533e+02
   4.8492064e+02   5.0678056e+02   5.3404925e+02   5.5564769e+02   6.3133214e+02
   4.8629131e+02   5.1348073e+02   5.5826217e+02   5.8162655e+02   6.6267152e+02
   4.5623869e+02   4.6204885e+02   5.3738336e+02   5.7019849e+02   6.7193963e+02
   4.3613358e+02   4.4343672e+02   5.3654786e+02   5.6949694e+02   6.6846624e+02
   4.4711811e+02   4.4940935e+02   4.9574333e+02   5.3517013e+02   6.2333404e+02
   4.8823211e+02   5.2849154e+02   5.8870062e+02   6.0281444e+02   6.4959601e+02
   4.2811624e+02   4.3736624e+02   5.2769937e+02   5.5874991e+02   6.4006693e+02
   4.2112376e+02   4.2479347e+02   4.9149167e+02   5.3364564e+02   6.2246175e+02
   4.4699672e+02   4.5123276e+02   5.0564187e+02   5.4002995e+02   6.2606188e+02
   4.4268091e+02   4.4907968e+02   5.3675460e+02   5.6968633e+02   6.6999930e+02
   4.8784612e+02   5.2415275e+02   5.7265824e+02   5.8710846e+02   6.4305549e+02
   4.3789316e+02   4.4165724e+02   4.9948912e+02   5.3683212e+02   6.2432414e+02
   4.8762994e+02   5.1992359e+02   5.3695769e+02   5.4885507e+02   6.2537742e+02
   4.6248430e+02   4.6526366e+02   4.9824146e+02   5.3602402e+02   6.2369517e+02
   4.8781037e+02   5.2380211e+02   5.7573117e+02   5.9277927e+02   6.5725514e+02
   4.7003030e+02   4.7249534e+02   4.9521687e+02   5.3466035e+02   6.2289843e+02
   4.2961661e+02   4.3750954e+02   5.1450351e+02   5.4638945e+02   6.3001695e+02
   4.5031879e+02   4.5578124e+02   5.2141035e+02   5.5216377e+02   6.3372531e+02
   4.1962662e+02   4.2034991e+02   4.8890091e+02   5.3279583e+02   6.2191565e+02
   4.2193604e+02   4.2201889e+02   4.8857019e+02   5.3269399e+02   6.2184832e+02
   4.6216016e+02   4.6754957e+02   5.1831163e+02   5.4900379e+02   6.3115214e+02
   4.6914289e+02   4.7664501e+02   5.3888706e+02   5.7127148e+02   6.7941786e+02
   4.7669553e+02   4.8754455e+02   5.3191512e+02   5.6059131e+02   6.3885521e+02
   4.4708417e+02   4.5308815e+02   5.3606118e+02   5.6866727e+02   6.5854823e+02
   4.2713995e+02   4.3705974e+02   5.3675259e+02   5.6985397e+02   7.0752116e+02
   4.8831012e+02   5.2940688e+02   5.5749251e+02   5.6120319e+02   6.2409649e+02
   4.4333675e+02   4.4633043e+02   4.9794794e+02   5.3610694e+02   6.2388844e+02
   4.5866254e+02   4.6414482e+02   5.2288535e+02   5.5336557e+02   6.3437419e+02
   4.8849090e+02   5.3144338e+02   5.3566989e+02   5.3689489e+02   6.2192530e+02
   4.5663848e+02   4.6231658e+02   5.3023222e+02   5.6115117e+02   6.4198006e+02
   4.8824816e+02   5.2870009e+02   5.6628108e+02   5.7170141e+02   6.2651727e+02
   4.3769340e+02   4.4471811e+02   5.3658158e+02   5.6952386e+02   6.6850549e+02
   4.4104301e+02   4.4297508e+02   4.9371131e+02   5.3441602e+02   6.2291243e+02
   4.2004072e+02   4.3359960e+02   5.2503509e+02   5.5599717e+02   6.3734041e+02
   4.8777471e+02   5.2156591e+02   5.3892845e+02   5.4944314e+02   6.2511831e+02
   4.8845602e+02   5.3171457e+02   5.9321996e+02   5.9666695e+02   6.2682036e+02
   4.4631994e+02   4.4948407e+02   4.9938529e+02   5.3673110e+02   6.2422498e+02
   4.3749637e+02   4.4450590e+02   5.3416679e+02   5.6637849e+02   6.5155956e+02
   4.5724522e+02   4.6305935e+02   5.3642323e+02   5.6885352e+02   6.5760546e+02
   4.8838687e+02   5.3063676e+02   5.9252458e+02   6.0020821e+02   6.3368418e+02
   4.8851369e+02   5.3267570e+02   6.2178705e+02   6.3175972e+02   6.3182149e+02
   4.3817618e+02   4.4479212e+02   5.2436953e+02   5.5522192e+02   6.3647645e+02
   4.8713393e+02   5.1829011e+02   5.6269532e+02   5.8201231e+02   6.4838634e+02
   4.8845613e+02   5.3094760e+02   5.3972498e+02   5.4141657e+02   6.2210605e+02
   4.7170663e+02   4.7498096e+02   4.9721632e+02   5.3531396e+02   6.2321509e+02
   4.8848208e+02   5.1850186e+02   5.1880391e+02   5.3292362e+02   6.2188933e+02
   3.8940493e+02   4.3038272e+02   5.1267800e+02   5.4499980e+02   6.2918207e+02
   4.8849247e+02   5.3231128e+02   5.7669405e+02   5.7730643e+02   6.2248678e+02
   4.4715210e+02   4.5312312e+02   5.3439203e+02   5.6651033e+02   6.5134164e+02
   4.4183184e+02   4.4831120e+02   5.3655574e+02   5.6942969e+02   6.6554453e+02
   4.8847243e+02   5.3198529e+02   6.0581869e+02   6.1539703e+02   6.3348044e+02
   4.6563349e+02   4.7151439e+02   5.1996495e+02   5.5027650e+02   6.3184599e+02
   3.8995704e+02   4.3206397e+02   5.3618039e+02   5.6912482e+02   6.6514775e+02
   4.8248668e+02   5.0034544e+02   5.4098654e+02   5.6750419e+02   6.4324366e+02
   4.1854305e+02   4.3313471e+02   5.2396826e+02   5.5492715e+02   6.3638168e+02
   4.8780450e+02   5.2374628e+02   5.6860523e+02   5.8203406e+02   6.3832754e+02
   4.8851119e+02   5.3262521e+02   6.1790747e+02   6.2168084e+02   6.2591636e+02
   3.9864353e+02   4.3192107e+02   5.3087255e+02   5.6241823e+02   6.4465170e+02
   4.3908360e+02   4.4554763e+02   5.2360134e+02   5.5444813e+02   6.3578878e+02
   4.5727642e+02   4.6307614e+02   5.3550634e+02   5.6764873e+02   6.5329668e+02
   4.8707502e+02   5.1703518e+02   5.4384954e+02   5.5882873e+02   6.2961739e+02
   4.6648833e+02   4.7260410e+02   5.2123207e+02   5.5138565e+02   6.3255483e+02
   4.2871290e+02   4.3067621e+02   4.9154670e+02   5.3365992e+02   6.2246641e+02
   4.8837985e+02   5.3054325e+02   5.6738877e+02   5.7032410e+02   6.2430606e+02
   4.8843236e+02   5.3036912e+02   5.3959483e+02   5.4184680e+02   6.2221318e+02
   4.6109648e+02   4.6658149e+02   5.2100810e+02   5.5148363e+02   6.3288215e+02
   4.8847010e+02   5.3194414e+02   5.7180090e+02   5.7288680e+02   6.2285143e+02
   4.6464644e+02   4.7091370e+02   5.3539424e+02   5.6709606e+02   6.5074399e+02
   4.5572188e+02   4.6151714e+02   5.3679543e+02   5.6941221e+02   6.6109132e+02
   4.8847785e+02   5.3206665e+02   5.9246473e+02   5.9446890e+02   6.2472432e+02
   4.3866355e+02   4.4295813e+02   5.0230866e+02   5.3823185e+02   6.2511197e+02
   4.3876228e+02   4.4382352e+02   5.0678201e+02   5.4079587e+02   6.2656844e+02
   4.8850192e+02   5.3247336e+02   6.1799160e+02   6.4013522e+02   6.4847108e+02
   4.8832348e+02   5.2972169e+02   5.6577600e+02   5.6971417e+02   6.2507020e+02
   4.7983879e+02   4.9017100e+02   5.1077824e+02   5.4080647e+02   6.2558694e+02
   4.8850902e+02   5.3259134e+02   5.6321275e+02   5.6332016e+02   6.2190822e+02
   4.8846556e+02   5.3187313e+02   5.7545555e+02   5.7677168e+02   6.2320538e+02
   4.8850841e+02   5.3257870e+02   5.8638268e+02   5.8661147e+02   6.2213674e+02
   4.8649016e+02   5.1447323e+02   5.5996655e+02   5.8309550e+02   6.7958096e+02
   4.5667641e+02   4.6211014e+02   5.2260512e+02   5.5315586e+02   6.3428497e+02
   4.8530078e+02   5.0575830e+02   5.2205192e+02   5.4432949e+02   6.2618626e+02
   4.0340070e+02   4.2781579e+02   5.0242775e+02   5.3836760e+02   6.2525368e+02
   4.3598595e+02   4.4316317e+02   5.2975809e+02   5.6099870e+02   6.4254875e+02
   4.4904987e+02   4.4915115e+02   4.8878384e+02   5.3275571e+02   6.2188693e+02
   4.0162414e+02   4.1615830e+02   4.9034015e+02   5.3325793e+02   6.2221809e+02
   4.5761441e+02   4.5809392e+02   4.8990025e+02   5.3307702e+02   6.2207727e+02
   4.4033565e+02   4.4662945e+02   5.2331686e+02   5.5415440e+02   6.3551955e+02
   4.1351229e+02   4.2142678e+02   4.9180447e+02   5.3375749e+02   6.2253411e+02
   4.5071110e+02   4.5585343e+02   5.1569238e+02   5.4713055e+02   6.3024613e+02
   4.1345760e+02   4.1531438e+02   4.8896220e+02   5.3281533e+02   6.2192895e+02
   4.0610172e+02   4.3223315e+02   5.3626272e+02   5.6923424e+02   6.6671511e+02
   4.2679563e+02   4.3656806e+02   5.2702130e+02   5.5802796e+02   6.3929594e+02
   4.4988859e+02   4.5432204e+02   5.0805024e+02   5.4148652e+02   6.2685431e+02
   4.8850693e+02   5.3256088e+02   5.7627719e+02   5.7646962e+02   6.2203639e+02
   4.2500320e+02   4.3472590e+02   5.1426792e+02   5.4622000e+02   6.2992913e+02
   4.8114231e+02   4.9711870e+02   5.4489500e+02   5.7453135e+02   6.7671460e+02
   4.2625463e+02   4.3016953e+02   4.9425084e+02   5.3465377e+02   6.2307804e+02
   4.8834002e+02   5.2973826e+02   5.5385356e+02   5.5700930e+02   6.2344310e+02
   4.3839382e+02   4.3974401e+02   4.9168018e+02   5.3369310e+02   6.2247877e+02
   4.8820731e+02   5.2787835e+02   5.5313808e+02   5.5826580e+02   6.2456727e+02
   4.8843438e+02   5.3135795e+02   5.9924598e+02   6.0826456e+02   6.3447326e+02
   4.8847951e+02   5.3192930e+02   5.4757422e+02   5.4833465e+02   6.2207021e+02
   4.8840525e+02   5.3092218e+02   5.6822079e+02   5.7068329e+02   6.2393129e+02
   4.7597220e+02   4.8667370e+02   5.4118549e+02   5.7277251e+02   7.4618286e+02
   4.3705023e+02   4.3773765e+02   4.8999154e+02   5.3313420e+02   6.2213080e+02
   4.8849675e+02   5.3238700e+02   5.8739617e+02   5.8809885e+02   6.2279244e+02
   3.8960036e+02   4.3205211e+02   5.3575195e+02   5.6855405e+02   6.6020744e+02
   4.5329351e+02   4.5912608e+02   5.3700721e+02   5.6978254e+02   6.6561162e+02
   4.8430916e+02   4.8653689e+02   4.9137992e+02   5.3299602e+02   6.2198558e+02
   4.3509854e+02   4.4262542e+02   5.3656049e+02   5.6952537e+02   6.6942129e+02
   4.8719696e+02   5.1869613e+02   5.6026736e+02   5.7794226e+02   6.4166637e+02
   4.8745330e+02   5.0834166e+02   5.1237046e+02   5.3525406e+02   6.2267805e+02
   4.8442610e+02   4.9873100e+02   5.0945780e+02   5.3770877e+02   6.2388032e+02
   4.3489495e+02   4.4198634e+02   5.2153506e+02   5.5248353e+02   6.3424256e+02
   4.5529110e+02   4.6015253e+02   5.1303090e+02   5.4492939e+02   6.2876936e+02
   4.1031691e+02   4.1077232e+02   4.8857408e+02   5.3269528e+02   6.2184943e+02
   4.4093669e+02   4.4732636e+02   5.2807610e+02   5.5904918e+02   6.4019257e+02
   4.8826895e+02   5.2899549e+02   5.8301596e+02   5.9140203e+02   6.3414818e+02
   4.3588049e+02   4.3611042e+02   4.8896476e+02   5.3281323e+02   6.2192574e+02
   4.8070716e+02   4.9383702e+02   5.1934899e+02   5.4656005e+02   6.2827168e+02
   4.3943870e+02   4.4622480e+02   5.3670705e+02   5.6967159e+02   6.7164361e+02
   4.8661651e+02   5.1501550e+02   5.5417098e+02   5.7377085e+02   6.4101275e+02
   4.2988731e+02   4.3484130e+02   4.9945113e+02   5.3684592e+02   6.2435712e+02
   4.6487685e+02   4.6489689e+02   4.8856834e+02   5.3269136e+02   6.2184546e+02
   4.6234061e+02   4.6828287e+02   5.3326914e+02   5.6457765e+02   6.4621242e+02
   4.8850966e+02   5.3217309e+02   5.3406034e+02   5.3456648e+02   6.2185329e+02
   4.0891103e+02   4.1321081e+02   4.8915766e+02   5.3287658e+02   6.2196914e+02
   4.7835347e+02   4.9079407e+02   5.3652123e+02   5.6540522e+02   6.4364656e+02
   4.5900823e+02   4.6488009e+02   5.3780561e+02   5.7066605e+02   7.0793916e+02
   4.8833207e+02   5.2975991e+02   5.5934990e+02   5.6279867e+02   6.2405347e+02
   4.2066704e+02   4.2268537e+02   4.8988895e+02   5.3310886e+02   6.2211972e+02
   4.4625616e+02   4.5226744e+02   5.3283059e+02   5.6456276e+02   6.4738326e+02
   4.2622057e+02   4.3467755e+02   5.0939655e+02   5.4257765e+02   6.2767600e+02
   4.8135517e+02   4.9257079e+02   5.0967199e+02   5.3956758e+02   6.2490835e+02
   4.8848021e+02   5.3210657e+02   6.1113834e+02   6.2735376e+02   6.4301359e+02
   4.8846019e+02   5.2766747e+02   5.2975822e+02   5.3471401e+02   6.2200213e+02
   4.5359112e+02   4.5797264e+02   5.0805302e+02   5.4142961e+02   6.2676656e+02
   4.6522673e+02   4.7157241e+02   5.3420725e+02   5.6554217e+02   6.4746876e+02
   4.6657454e+02   4.7296604e+02   5.2675400e+02   5.5681169e+02   6.3681884e+02
   4.7139163e+02   4.7970555e+02   5.3950484e+02   5.7172895e+02   7.0219260e+02
   4.4449502e+02   4.5074965e+02   5.3709888e+02   5.7012430e+02   7.0757967e+02
   4.6866758e+02   4.7600577e+02   5.3889021e+02   5.7134834e+02   6.9851788e+02
   4.4774310e+02   4.5367465e+02   5.3395126e+02   5.6594028e+02   6.4999026e+02
   4.4809518e+02   4.4830360e+02   4.8907023e+02   5.3284106e+02   6.2194083e+02
   4.8835820e+02   5.1181177e+02   5.1250222e+02   5.3315167e+02   6.2197379e+02
   4.7046157e+02   4.7832826e+02   5.3480972e+02   5.6565285e+02   6.4666045e+02
   4.3923652e+02   4.4008634e+02   4.9046796e+02   5.3328577e+02   6.2222493e+02
   4.5331798e+02   4.5914121e+02   5.3641822e+02   5.6898295e+02   6.5907222e+02
   4.8824367e+02   5.2865689e+02   5.7479152e+02   5.8156551e+02   6.2968611e+02
   4.6716373e+02   4.7332459e+02   5.1948366e+02   5.4972701e+02   6.3139916e+02
   4.2621044e+02   4.2637062e+02   4.8868267e+02   5.3272842e+02   6.2187116e+02
   4.8833840e+02   5.2842302e+02   5.3916089e+02   5.4329125e+02   6.2263747e+02
   4.5052143e+02   4.5592252e+02   5.2020070e+02   5.5102551e+02   6.3288920e+02
   4.2526893e+02   4.3596478e+02   5.3228650e+02   5.6411360e+02   6.4720406e+02
   4.4039897e+02   4.4113514e+02   4.9025033e+02   5.3321394e+02   6.2217929e+02
   4.8813575e+02   5.2730468e+02   5.8615267e+02   6.0236209e+02   6.6545295e+02
   4.5995188e+02   4.6531216e+02   5.1937326e+02   5.5002377e+02   6.3191213e+02
   4.1981402e+02   4.3359750e+02   5.2629965e+02   5.5729371e+02   6.3858256e+02
   3.8011639e+02   4.3206071e+02   5.3634118e+02   5.6934169e+02   6.6882555e+02
   4.6869785e+02   4.7593129e+02   5.3383794e+02   5.6470282e+02   6.4550998e+02
   3.9411900e+02   3.9759210e+02   4.8853853e+02   5.3268461e+02   6.2184204e+02
   4.1638262e+02   4.3319879e+02   5.3664993e+02   5.6975092e+02   6.9999380e+02
   4.4262366e+02   4.4894895e+02   5.3256283e+02   5.6429234e+02   6.4708323e+02
   4.5259100e+02   4.5707923e+02   5.0881435e+02   5.4194818e+02   6.2707797e+02
   4.4617810e+02   4.5046123e+02   5.0559713e+02   5.4001241e+02   6.2606004e+02
   3.8080964e+02   4.1778297e+02   4.9106774e+02   5.3350284e+02   6.2237496e+02
   4.4763784e+02   4.5303414e+02   5.1812717e+02   5.4921989e+02   6.3169620e+02
   4.1397690e+02   4.2663971e+02   4.9780112e+02   5.3611921e+02   6.2395679e+02
   4.6478761e+02   4.7112921e+02   5.3815700e+02   5.7078040e+02   6.7573955e+02
   4.1419130e+02   4.3285931e+02   5.3645985e+02   5.6949537e+02   6.7339282e+02
   4.8846304e+02   5.3183391e+02   5.7015252e+02   5.7137775e+02   6.2290953e+02
   4.2256723e+02   4.3477311e+02   5.3197517e+02   5.6373798e+02   6.4660156e+02
   3.9178528e+02   4.3197512e+02   5.3309171e+02   5.6515476e+02   6.4926556e+02
   4.2813778e+02   4.3031808e+02   4.9178626e+02   5.3374363e+02   6.2251906e+02
   4.8829226e+02   5.2928321e+02   5.9367813e+02   6.1160877e+02   6.8416066e+02
   4.4706294e+02   4.5283578e+02   5.2621339e+02   5.5697621e+02   6.3788942e+02
   4.5117162e+02   4.5703491e+02   5.3721831e+02   5.7013589e+02   6.7981899e+02
   4.5425078e+02   4.5972201e+02   5.2342683e+02   5.5402113e+02   6.3505786e+02
   4.8391817e+02   5.0465182e+02   5.4905991e+02   5.7615599e+02   6.6016689e+02
   4.4246213e+02   4.4775413e+02   5.1154933e+02   5.4401026e+02   6.2842534e+02
   4.8021946e+02   4.8310456e+02   4.9340687e+02   5.3363286e+02   6.2230351e+02
   4.8840686e+02   5.3094907e+02   6.0177756e+02   6.2104055e+02   6.5781088e+02
   4.4188267e+02   4.4769173e+02   5.1724644e+02   5.4854696e+02   6.3133645e+02
   4.8266111e+02   5.0061512e+02   5.3780387e+02   5.6329425e+02   6.3855236e+02
   4.2413072e+02   4.2568437e+02   4.8998026e+02   5.3313733e+02   6.2213735e+02
   4.2661318e+02   4.2663973e+02   4.8854261e+02   5.3268576e+02   6.2184309e+02
   4.5281723e+02   4.5865108e+02   5.3656905e+02   5.6920120e+02   6.6047877e+02
   4.1366156e+02   4.3270728e+02   5.3354529e+02   5.6572009e+02   6.5045560e+02
   4.3559815e+02   4.4236607e+02   5.1840732e+02   5.4960393e+02   6.3213463e+02
   4.8835417e+02   5.3015717e+02   5.9669353e+02   6.1336348e+02   6.5243094e+02
   4.3341146e+02   4.3763438e+02   4.9907544e+02   5.3665917e+02   6.2423996e+02
   4.5377320e+02   4.5959863e+02   5.3723890e+02   5.7008547e+02   6.7160241e+02
   4.8845624e+02   5.3171766e+02   5.6680779e+02   5.6808669e+02   6.2285682e+02
   4.8804620e+02   5.2626267e+02   5.8309094e+02   5.9974890e+02   6.8085421e+02
   4.8834842e+02   5.1079054e+02   5.1145765e+02   5.3311527e+02   6.2196800e+02
   4.2488719e+02   4.2695674e+02   4.9072839e+02   5.3338348e+02   6.2229462e+02
   4.2675190e+02   4.3591320e+02   5.1675504e+02   5.4824525e+02   6.3126599e+02
   4.8562673e+02   5.1055051e+02   5.5371347e+02   5.7787849e+02   6.5409769e+02
   4.8791566e+02   5.2485635e+02   5.7230185e+02   5.8526308e+02   6.3929813e+02
   4.8507890e+02   5.0843813e+02   5.5040383e+02   5.7502326e+02   6.4990411e+02
   4.8807138e+02   5.2644863e+02   5.5953039e+02   5.6706661e+02   6.2733730e+02
   4.5114323e+02   4.5637796e+02   5.1732435e+02   5.4847424e+02   6.3111964e+02
   4.8851336e+02   5.3266768e+02   6.2055378e+02   6.2277098e+02   6.2411518e+02
   4.4601564e+02   4.5206108e+02   5.3340445e+02   5.6528633e+02   6.4874000e+02
   4.6821311e+02   4.6842283e+02   4.8905983e+02   5.3281664e+02   6.2191639e+02
   4.8529618e+02   5.0869439e+02   5.4058218e+02   5.6181190e+02   6.3456248e+02
   4.8846563e+02   5.2791516e+02   5.2991209e+02   5.3462564e+02   6.2198728e+02
   4.8846450e+02   5.2305611e+02   5.2390542e+02   5.3344923e+02   6.2195327e+02
   4.8851313e+02   5.3266299e+02   6.2130612e+02   6.3173008e+02   6.3239172e+02
   4.6082958e+02   4.6677382e+02   5.3763216e+02   5.7033263e+02   6.6903933e+02
   5.7002482e+02   5.3769716e+02   5.3194097e+02   5.3107707e+02   4.3206023e+02
   5.6991230e+02   5.3676123e+02   4.3227613e+02   4.3039499e+02   4.3016636e+02
   6.0128158e+02   5.9690228e+02   5.6160135e+02   5.3133903e+02   4.3190032e+02
   5.8731649e+02   5.6854068e+02   5.2576927e+02   5.0010663e+02   4.2732222e+02
   5.7183131e+02   5.4075066e+02   5.0440272e+02   4.9921976e+02   4.3047984e+02
   5.6994134e+02   5.3679644e+02   4.3426548e+02   4.2123846e+02   4.0591972e+02
   5.7018764e+02   5.3737333e+02   5.0364475e+02   5.0288103e+02   4.3186503e+02
   5.8551777e+02   5.6790000e+02   5.3159263e+02   5.0923219e+02   4.3003371e+02
   5.7389222e+02   5.5208252e+02   5.3855321e+02   5.2599524e+02   4.3179973e+02
   5.6992899e+02   5.3678098e+02   4.3327297e+02   4.1678508e+02   3.8220608e+02
   6.0728634e+02   5.9066295e+02   5.2995524e+02   4.9239438e+02   4.2068747e+02
   6.0983725e+02   6.0216417e+02   5.5670077e+02   5.2693166e+02   4.3170224e+02
   5.7280183e+02   5.4153310e+02   4.9140774e+02   4.8131879e+02   4.2188540e+02
   5.7039178e+02   5.3741615e+02   4.7056456e+02   4.6815005e+02   4.2801995e+02
   5.7392559e+02   5.4337508e+02   4.9361494e+02   4.7998839e+02   4.0997560e+02
   6.1876900e+02   5.9938530e+02   5.3136416e+02   4.9114645e+02   4.1829512e+02
   5.6993091e+02   5.3678318e+02   4.3342304e+02   4.1756251e+02   3.8131421e+02
   6.1866801e+02   5.9919162e+02   5.3106069e+02   4.9035429e+02   4.1626744e+02
   5.7041372e+02   5.3744309e+02   4.7017284e+02   4.6762359e+02   4.2765870e+02
   5.8985564e+02   5.7028818e+02   5.2080079e+02   4.8751460e+02   3.9704009e+02
   5.7009641e+02   5.3699600e+02   4.4569949e+02   4.3985875e+02   4.1736693e+02
   6.0664054e+02   6.0638596e+02   5.6954330e+02   5.3652923e+02   4.3206541e+02
   6.0562911e+02   5.9012296e+02   5.3218810e+02   4.9804894e+02   4.2573760e+02
   5.6993935e+02   5.3679540e+02   4.3682098e+02   4.3288823e+02   4.2684937e+02
   5.8177286e+02   5.7371074e+02   5.5707885e+02   5.3123375e+02   4.3190472e+02
   6.0543231e+02   5.8886166e+02   5.2881563e+02   4.9057373e+02   4.1739809e+02
   5.9578969e+02   5.8598357e+02   5.4798793e+02   5.2100461e+02   4.3134754e+02
   5.7068556e+02   5.3776786e+02   4.6560707e+02   4.6065799e+02   4.1842203e+02
   5.6991278e+02   5.3676203e+02   4.3220174e+02   4.2167939e+02   4.2134396e+02
   5.7214039e+02   5.6483828e+02   5.6184529e+02   5.3591480e+02   4.3205143e+02
   6.0314540e+02   6.0274804e+02   5.6926235e+02   5.3636542e+02   4.3206095e+02
   6.4138200e+02   6.1792579e+02   5.3761931e+02   5.0169226e+02   4.2739341e+02
   5.8237989e+02   5.7666775e+02   5.6096862e+02   5.3306429e+02   4.3196594e+02
   5.7002172e+02   5.3690130e+02   4.5371560e+02   4.5228041e+02   4.2950701e+02
   5.6991896e+02   5.3676952e+02   4.3308000e+02   4.2625573e+02   4.2445757e+02
   6.0357207e+02   6.0356730e+02   5.6990449e+02   5.3675618e+02   4.3207103e+02
   5.6991754e+02   5.5055754e+02   5.5054271e+02   5.3675054e+02   4.3207085e+02
   5.7087915e+02   5.6952331e+02   5.6851478e+02   5.3670689e+02   4.3206995e+02
   5.7665613e+02   5.4930087e+02   5.0766354e+02   4.9071338e+02   4.2415408e+02
   5.8950100e+02   5.8891388e+02   5.6890990e+02   5.3628382e+02   4.3205899e+02
   6.8332741e+02   6.7557801e+02   5.6981175e+02   5.3668732e+02   4.3206945e+02
   5.6994329e+02   5.3680015e+02   4.3640240e+02   4.3118629e+02   4.2488067e+02
   6.4530428e+02   6.2536855e+02   5.4788227e+02   5.1650135e+02   4.3090074e+02
   5.6992071e+02   5.3677251e+02   4.6863932e+02   4.6859379e+02   4.3200158e+02
   5.7584831e+02   5.5758715e+02   5.4267130e+02   5.2635835e+02   4.3176456e+02
   5.7045064e+02   5.6591450e+02   5.6528021e+02   5.3664874e+02   4.3206874e+02
   5.7725958e+02   5.6175057e+02   5.4647257e+02   5.2746016e+02   4.3178522e+02
   6.3466390e+02   6.1122957e+02   5.3240870e+02   4.8998339e+02   4.1466667e+02
   6.4194442e+02   6.1541880e+02   5.3244143e+02   4.8908909e+02   4.0984737e+02
   6.0004072e+02   5.8340353e+02   5.2676498e+02   4.8933898e+02   4.1381580e+02
   5.7063895e+02   5.3794455e+02   4.8522807e+02   4.8254492e+02   4.2980460e+02
   5.8159422e+02   5.7970961e+02   5.6719599e+02   5.3579706e+02   4.3204590e+02
   6.6384905e+02   6.2347822e+02   5.3649624e+02   4.9871970e+02   4.2592341e+02
   6.4661091e+02   6.2533193e+02   5.4679696e+02   5.1516379e+02   4.3073941e+02
   6.1680409e+02   6.1138564e+02   5.6195831e+02   5.3095861e+02   4.3188499e+02
   5.8483847e+02   5.6362613e+02   5.2011983e+02   4.9419066e+02   4.2412154e+02
   6.5813890e+02   6.5572156e+02   5.6935232e+02   5.3635238e+02   4.3206074e+02
   6.2053679e+02   6.1477430e+02   5.6144057e+02   5.3044944e+02   4.3186423e+02
   5.9595618e+02   5.7905512e+02   5.2630365e+02   4.9204396e+02   4.2069622e+02
   5.7784713e+02   5.5075617e+02   5.0602777e+02   4.8495307e+02   4.1117644e+02
   5.9409472e+02   5.7856153e+02   5.3135158e+02   5.0275168e+02   4.2809555e+02
   6.7070280e+02   6.2462618e+02   5.3795058e+02   5.0167261e+02   4.2737419e+02
   7.3116026e+02   6.2944969e+02   5.4545524e+02   5.1326755e+02   4.3046862e+02
   6.2208511e+02   6.0151696e+02   5.3082497e+02   4.8839873e+02   3.8000630e+02
   5.8807686e+02   5.6953188e+02   5.2570957e+02   4.9917397e+02   4.2686131e+02
   6.1401162e+02   6.0060960e+02   5.4460149e+02   5.1444364e+02   4.3066199e+02
   5.7080296e+02   5.4432598e+02   5.3908350e+02   5.3210085e+02   4.3201176e+02
   5.7099098e+02   5.3842422e+02   4.8211279e+02   4.7795433e+02   4.2735533e+02
   5.8661069e+02   5.6542719e+02   5.1829533e+02   4.8775161e+02   4.1047503e+02
   6.8673358e+02   6.2499784e+02   5.3827508e+02   5.0227253e+02   4.2762114e+02
   5.6992698e+02   5.3678037e+02   4.6198114e+02   4.6187048e+02   4.3188733e+02
   5.6992660e+02   5.3678261e+02   4.7657871e+02   4.7651429e+02   4.3199972e+02
   5.7728476e+02   5.5591345e+02   5.3218430e+02   5.1725536e+02   4.3130488e+02
   5.7148149e+02   5.3926480e+02   4.8588769e+02   4.8011280e+02   4.2619772e+02
   5.7806762e+02   5.5125933e+02   5.0697444e+02   4.8586723e+02   4.1484398e+02
   6.7610102e+02   6.3861938e+02   5.5775963e+02   5.2673996e+02   4.3168937e+02
   5.6991409e+02   5.3676322e+02   4.3227445e+02   4.2031790e+02   4.1968008e+02
   5.6992971e+02   5.4313799e+02   5.4302780e+02   5.3666373e+02   4.3207040e+02
   6.4274954e+02   6.2680873e+02   5.5253318e+02   5.2169847e+02   4.3137413e+02
   5.7006677e+02   5.3695851e+02   4.4496520e+02   4.3963813e+02   4.2036001e+02
   5.7098955e+02   5.3819407e+02   4.6969827e+02   4.6394917e+02   4.1304179e+02
   5.6996605e+02   5.3682741e+02   4.3628082e+02   4.2628397e+02   4.1011185e+02
   5.7012947e+02   5.3703783e+02   4.4710583e+02   4.4125991e+02   4.1607913e+02
   6.3543911e+02   6.1989316e+02   5.4841813e+02   5.1738561e+02   4.3099815e+02
   5.8923780e+02   5.7160463e+02   5.2757692e+02   5.0086924e+02   4.2753824e+02
   6.2283363e+02   6.0354872e+02   5.3443565e+02   4.9743535e+02   4.2521012e+02
   5.7248764e+02   5.4067057e+02   4.8468733e+02   4.7479191e+02   3.9783978e+02
   6.1217680e+02   5.9968966e+02   5.4591701e+02   5.1616835e+02   4.3087938e+02
   6.0797187e+02   6.0436138e+02   5.6430586e+02   5.3295895e+02   4.3195906e+02
   5.6992720e+02   5.6681953e+02   5.6680271e+02   5.3675860e+02   4.3207131e+02
   5.6994551e+02   5.3680157e+02   4.3461309e+02   4.2236777e+02   4.0768801e+02
   5.7013384e+02   5.3704214e+02   4.4605495e+02   4.3927555e+02   4.0000020e+02
   5.6991209e+02   5.3676071e+02   4.3207771e+02   3.9712212e+02   3.9582359e+02
   5.7765260e+02   5.5030232e+02   5.0511746e+02   4.8406308e+02   3.8446523e+02
   5.6998766e+02   5.3685649e+02   4.3937789e+02   4.3315752e+02   4.2093453e+02
   5.9547048e+02   5.8853924e+02   5.5557641e+02   5.2741862e+02   4.3173178e+02
   5.6992203e+02   5.3677324e+02   4.3333152e+02   4.2576723e+02   4.2331535e+02
   6.4729800e+02   6.1785034e+02   5.3263093e+02   4.8918400e+02   4.1052054e+02
   6.3103878e+02   6.1621776e+02   5.4746225e+02   5.1643408e+02   4.3089653e+02
   5.7121885e+02   5.3854369e+02   4.7301495e+02   4.6670371e+02   4.1216739e+02
   5.8601596e+02   5.7125539e+02   5.3949631e+02   5.1679078e+02   4.3105490e+02
   5.6995729e+02   5.3682922e+02   4.7812187e+02   4.7793554e+02   4.3187373e+02
   5.6991223e+02   5.3684308e+02   5.3663471e+02   5.3655234e+02   4.3207122e+02
   5.7329804e+02   5.4218560e+02   4.9039782e+02   4.7837052e+02   4.0977520e+02
   5.6993280e+02   5.3693123e+02   5.3100949e+02   5.3085134e+02   4.3206903e+02
   5.6991202e+02   5.3676090e+02   4.3660116e+02   4.3654845e+02   4.3200798e+02
   6.3891672e+02   6.2716834e+02   5.5673295e+02   5.2594346e+02   4.3164706e+02
   5.7508923e+02   5.7163333e+02   5.6568742e+02   5.3592888e+02   4.3205053e+02
   5.7817271e+02   5.7526734e+02   5.6601530e+02   5.3565731e+02   4.3204296e+02
   6.2711284e+02   6.0536176e+02   5.3138640e+02   4.8851540e+02   3.9983450e+02
   5.6991593e+02   5.3676712e+02   4.8094656e+02   4.8093076e+02   4.3205626e+02
   5.7018811e+02   5.3711294e+02   4.4996314e+02   4.4448227e+02   4.1688351e+02
   5.7194920e+02   5.5493397e+02   5.5033033e+02   5.3385565e+02   4.3200939e+02
   5.9278817e+02   5.8706865e+02   5.5864795e+02   5.3004986e+02   4.3185154e+02
   5.7075743e+02   5.6246459e+02   5.6129103e+02   5.3638873e+02   4.3206290e+02
   5.8318688e+02   5.8147487e+02   5.6737291e+02   5.3578146e+02   4.3204565e+02
   5.7712659e+02   5.5080475e+02   5.1202707e+02   4.9591485e+02   4.2698431e+02
   5.7010719e+02   5.3701052e+02   4.4859048e+02   4.4419126e+02   4.2257039e+02
   6.0430435e+02   5.8792466e+02   5.2868944e+02   4.9094410e+02   4.1832114e+02
   5.8463127e+02   5.7437411e+02   5.5157313e+02   5.2702859e+02   4.3172786e+02
   5.8224445e+02   5.6636189e+02   5.4008248e+02   5.1957236e+02   4.3132859e+02
   5.6991178e+02   5.3676056e+02   4.5919010e+02   4.5918928e+02   4.3206971e+02
   5.8782985e+02   5.6867122e+02   5.2389551e+02   4.9648112e+02   4.2541725e+02
   5.7037727e+02   5.3735250e+02   4.5496060e+02   4.4904063e+02   3.9795010e+02
   5.8965550e+02   5.8963810e+02   5.6988238e+02   5.3674664e+02   4.3207101e+02
   6.1895066e+02   6.1483241e+02   5.6404143e+02   5.3250657e+02   4.3194336e+02
   6.0091830e+02   6.0078978e+02   5.6969203e+02   5.3663115e+02   4.3206792e+02
   5.9340946e+02   5.8889194e+02   5.6122023e+02   5.3169696e+02   4.3191545e+02
   6.0630908e+02   5.9859822e+02   5.5518602e+02   5.2587346e+02   4.3164689e+02
   5.7080980e+02   5.3794660e+02   4.6823735e+02   4.6319136e+02   4.1847513e+02
   6.0503153e+02   5.9316427e+02   5.4325129e+02   5.1421247e+02   4.3064534e+02
   6.0486992e+02   5.9836092e+02   5.5747414e+02   5.2792527e+02   4.3175256e+02
   6.2907750e+02   6.1088427e+02   5.3980874e+02   5.0637183e+02   4.2901877e+02
   5.8463304e+02   5.6875674e+02   5.3773841e+02   5.1598285e+02   4.3099780e+02
   7.2252997e+02   6.2847263e+02   5.4391414e+02   5.1123878e+02   4.3012369e+02
   5.9958327e+02   5.8606116e+02   5.3656607e+02   5.0743902e+02   4.2940473e+02
   5.7377003e+02   5.7217977e+02   5.6805893e+02   5.3649480e+02   4.3206470e+02
   7.0406244e+02   6.3225928e+02   5.4982852e+02   5.1856958e+02   4.3111140e+02
   6.3140892e+02   6.3114102e+02   5.6963007e+02   5.3656203e+02   4.3206624e+02
   6.6512662e+02   6.3993585e+02   5.5949796e+02   5.2835302e+02   4.3177038e+02
   6.1803149e+02   5.9962146e+02   5.3340474e+02   4.9639190e+02   4.2451953e+02
   5.9344428e+02   5.8919870e+02   5.6179858e+02   5.3206219e+02   4.3192873e+02
   5.6991432e+02   5.3676370e+02   4.3386561e+02   4.3298700e+02   4.3111209e+02
   5.7654383e+02   5.4927491e+02   5.0852510e+02   4.9225914e+02   4.2532467e+02
   6.8064470e+02   6.2231858e+02   5.3378799e+02   4.9192923e+02   4.1950855e+02
   6.0711417e+02   5.8999777e+02   5.2842633e+02   4.8853875e+02   4.0654522e+02
   5.7231866e+02   5.4677856e+02   5.3434838e+02   5.2580631e+02   4.3186246e+02
   6.2151313e+02   6.0340820e+02   5.3656105e+02   5.0189920e+02   4.2751957e+02
   5.6991764e+02   5.3676842e+02   4.6397709e+02   4.6393925e+02   4.3200881e+02
   5.7186689e+02   5.3958439e+02   4.7953699e+02   4.7127226e+02   3.8845576e+02
   6.4721990e+02   6.2610481e+02   5.4768457e+02   5.1622953e+02   4.3086954e+02
   6.2738757e+02   6.0596575e+02   5.3216886e+02   4.9076209e+02   4.1722506e+02
   6.4669509e+02   6.1813039e+02   5.3348951e+02   4.9178533e+02   4.1928507e+02
   6.1875040e+02   5.9977661e+02   5.3240892e+02   4.9383588e+02   4.2224683e+02
   5.7101040e+02   5.4830684e+02   5.4432539e+02   5.3358825e+02   4.3201899e+02
   5.8399337e+02   5.6649798e+02   5.3365387e+02   5.1255407e+02   4.3061150e+02
   6.1069792e+02   5.9725294e+02   5.4222884e+02   5.1207662e+02   4.3030782e+02
   5.6995276e+02   5.3681412e+02   4.6295759e+02   4.6267940e+02   4.3160671e+02
   5.7239550e+02   5.4347328e+02   5.2023942e+02   5.1412797e+02   4.3153094e+02
   6.0132306e+02   5.8632809e+02   5.3192701e+02   4.9953661e+02   4.2660698e+02
   5.7021986e+02   5.3715226e+02   4.4985301e+02   4.4362888e+02   4.0582102e+02
   5.9278751e+02   5.8292698e+02   5.4870271e+02   5.2237324e+02   4.3144966e+02
   5.7009393e+02   5.3699084e+02   4.4399717e+02   4.3682446e+02   3.8819302e+02
   5.6991664e+02   5.3676681e+02   4.3802987e+02   4.3758369e+02   4.3149632e+02
   5.9564532e+02   5.8748288e+02   5.5246258e+02   5.2488666e+02   4.3159896e+02
   6.6349275e+02   6.6216906e+02   5.6976508e+02   5.3665370e+02   4.3206868e+02
   5.7024650e+02   5.3719098e+02   4.5951955e+02   4.5658919e+02   4.2603973e+02
   6.5084308e+02   6.3367897e+02   5.5667169e+02   5.2575556e+02   4.3163608e+02
   5.6995972e+02   5.3681909e+02   4.3563027e+02   4.2455574e+02   4.0486347e+02
   5.7264690e+02   5.5170415e+02   5.4316732e+02   5.3030848e+02   4.3193123e+02
   5.7343295e+02   5.5191727e+02   5.4028496e+02   5.2767262e+02   4.3185494e+02
   5.6991322e+02   5.3676221e+02   4.4302195e+02   4.4298270e+02   4.3201351e+02
   6.0284730e+02   6.0283009e+02   5.6988374e+02   5.3674360e+02   4.3207074e+02
   6.1090644e+02   5.9334979e+02   5.3007748e+02   4.9095967e+02   4.1809314e+02
   5.7533687e+02   5.5104717e+02   5.2743864e+02   5.1560958e+02   4.3130823e+02
   5.8623499e+02   5.7883210e+02   5.5686075e+02   5.3000690e+02   4.3185343e+02
   5.7063799e+02   5.3776111e+02   4.7221591e+02   4.6869129e+02   4.2590402e+02
   5.8384265e+02   5.6141593e+02   5.1693353e+02   4.9028839e+02   4.2004988e+02
   5.7016851e+02   5.4402339e+02   5.4259058e+02   5.3551525e+02   4.3205738e+02
   5.7000096e+02   5.3687130e+02   4.3846460e+02   4.2944469e+02   3.8666881e+02
   5.7003459e+02   5.3691795e+02   4.5606470e+02   4.5472833e+02   4.2968981e+02
   5.7417529e+02   5.6046221e+02   5.5262705e+02   5.3258290e+02   4.3196654e+02
   5.7004602e+02   5.3692924e+02   4.4140806e+02   4.3359397e+02   4.0302197e+02
   5.7442915e+02   5.4985978e+02   5.2940823e+02   5.1860946e+02   4.3153413e+02
   5.7090260e+02   5.3811908e+02   4.7256266e+02   4.6776691e+02   4.2215795e+02
   6.2825588e+02   6.2787952e+02   5.6947707e+02   5.3645603e+02   4.3206356e+02
   5.6996624e+02   5.3682765e+02   4.3624681e+02   4.2607101e+02   4.0858074e+02
   5.7067632e+02   5.3774588e+02   4.6344028e+02   4.5792033e+02   4.1197490e+02
   5.7001282e+02   5.3688689e+02   4.3954835e+02   4.3136620e+02   4.0946137e+02
   5.9353349e+02   5.9353241e+02   5.6991045e+02   5.3675999e+02   4.3207114e+02
   5.7077353e+02   5.3788287e+02   4.6606796e+02   4.6065290e+02   4.1442221e+02
   5.6996655e+02   5.3915546e+02   5.3820251e+02   5.3584097e+02   4.3206740e+02
   5.8117106e+02   5.6295401e+02   5.3501663e+02   5.1598078e+02   4.3107050e+02
   5.9744810e+02   5.9638387e+02   5.6804435e+02   5.3568530e+02   4.3204280e+02
   5.7086978e+02   5.3802735e+02   4.6859394e+02   4.6327923e+02   4.1661268e+02
   5.7773236e+02   5.5192651e+02   5.1293063e+02   4.9589821e+02   4.2676978e+02
   5.6992092e+02   5.4159235e+02   5.4151808e+02   5.3669224e+02   4.3207083e+02
   6.1122009e+02   5.9669365e+02   5.3945638e+02   5.0836368e+02   4.2956709e+02
   5.9469701e+02   5.7911672e+02   5.3094021e+02   5.0172080e+02   4.2769772e+02
   6.0485117e+02   5.9740457e+02   5.5528704e+02   5.2608643e+02   4.3165891e+02
   5.7426433e+02   5.6628386e+02   5.6020056e+02   5.3484773e+02   4.3202390e+02
   6.8397025e+02   6.2166411e+02   5.3272928e+02   4.8872698e+02   4.0466776e+02
   5.7141810e+02   5.4385570e+02   5.3311300e+02   5.2691620e+02   4.3193213e+02
   6.6655906e+02   6.3320918e+02   5.5188273e+02   5.2083113e+02   4.3130661e+02
   5.7018684e+02   5.3711179e+02   4.5262602e+02   4.4850321e+02   4.2260825e+02
   6.4054118e+02   6.1724407e+02   5.3714641e+02   5.0082732e+02   4.2701471e+02
   5.7747788e+02   5.5185798e+02   5.1463874e+02   4.9880994e+02   4.2800277e+02
   6.2844347e+02   6.1148712e+02   5.4210715e+02   5.0982314e+02   4.2985786e+02
   5.6992082e+02   5.3677172e+02   4.3476852e+02   4.3230408e+02   4.2921284e+02
   5.7014057e+02   5.3705275e+02   4.4921701e+02   4.4435753e+02   4.2066298e+02
   5.8069984e+02   5.6240792e+02   5.3545065e+02   5.1674593e+02   4.3114875e+02
   6.3286319e+02   6.2064079e+02   5.5324584e+02   5.2263467e+02   4.3144216e+02
   5.7004277e+02   5.3692507e+02   4.4123535e+02   4.3337994e+02   4.0363671e+02
   5.8076695e+02   5.6392082e+02   5.3924279e+02   5.1988452e+02   4.3137282e+02
   5.7618761e+02   5.5331796e+02   5.2993190e+02   5.1663866e+02   4.3132049e+02
   5.7004694e+02   5.3693307e+02   4.4407227e+02   4.3887234e+02   4.2127355e+02
   5.7045185e+02   5.3744816e+02   4.5717791e+02   4.5137015e+02   4.0312914e+02
   5.9334279e+02   5.7511865e+02   5.2310630e+02   4.8775431e+02   3.9161888e+02
   5.7006724e+02   5.3695899e+02   4.4496543e+02   4.3962925e+02   4.2032469e+02
   5.7014388e+02   5.3882440e+02   5.3357034e+02   5.3165610e+02   4.3205026e+02
   6.2762692e+02   6.2741027e+02   5.6965797e+02   5.3658340e+02   4.3206671e+02
   5.7017873e+02   5.3714020e+02   4.7363768e+02   4.7241277e+02   4.3040305e+02
   5.6994080e+02   5.3679563e+02   4.3422352e+02   4.2111463e+02   4.0590349e+02
   6.3282847e+02   6.1492755e+02   5.4222572e+02   5.0969534e+02   4.2982735e+02
   5.9202251e+02   5.7706807e+02   5.3431579e+02   5.0803614e+02   4.2963617e+02
   6.0005756e+02   5.8967375e+02   5.4634697e+02   5.1850212e+02   4.3113403e+02
   5.8869636e+02   5.8392857e+02   5.6127903e+02   5.3225641e+02   4.3193658e+02
   6.8474600e+02   6.8373683e+02   5.6990421e+02   5.3675501e+02   4.3207114e+02
   5.8100137e+02   5.6482554e+02   5.4065419e+02   5.2084444e+02   4.3142845e+02
   5.8288294e+02   5.5933937e+02   5.1391843e+02   4.8651893e+02   4.0326662e+02
   6.5486846e+02   6.4158393e+02   5.6296497e+02   5.3135134e+02   4.3189980e+02
   5.9039755e+02   5.8697345e+02   5.6367353e+02   5.3345657e+02   4.3197678e+02
   7.6883326e+02   6.2189638e+02   5.3276609e+02   4.8880383e+02   4.0604673e+02
   5.7030786e+02   5.3729388e+02   4.6879139e+02   4.6670747e+02   4.2842595e+02
   5.6991317e+02   5.3676234e+02   4.4123453e+02   4.4117558e+02   4.3198948e+02
   6.1923313e+02   6.1674545e+02   5.6645893e+02   5.3430546e+02   4.3200278e+02
   5.7005613e+02   5.3694256e+02   4.4206327e+02   4.3447915e+02   4.0469087e+02
   6.3351829e+02   6.3348009e+02   5.6987450e+02   5.3673429e+02   4.3207066e+02
   6.2578771e+02   6.0649426e+02   5.3597070e+02   5.0005541e+02   4.2667971e+02
   5.6991353e+02   5.3676244e+02   4.3237490e+02   4.2814026e+02   4.2773119e+02
   6.8095420e+02   6.5408841e+02   5.6743427e+02   5.3489231e+02   4.3202025e+02
   5.7000377e+02   5.3692751e+02   4.9063589e+02   4.9031817e+02   4.3189763e+02
   5.7061602e+02   5.4154681e+02   5.3459796e+02   5.3023831e+02   4.3201097e+02
   6.2715307e+02   6.1116769e+02   5.4366798e+02   5.1200840e+02   4.3027362e+02
   5.9262677e+02   5.7695578e+02   5.3166000e+02   5.0417114e+02   4.2860109e+02
   5.7625678e+02   5.4771902e+02   5.0166728e+02   4.8296341e+02   4.0143765e+02
   5.7051988e+02   5.3754212e+02   4.6166276e+02   4.5685998e+02   4.1879306e+02
   5.6991497e+02   5.3676448e+02   4.5438740e+02   4.5434890e+02   4.3200780e+02
   5.6998224e+02   5.3685106e+02   4.5727726e+02   4.5659183e+02   4.3087972e+02
   5.7665811e+02   5.4940141e+02   5.0823272e+02   4.9154798e+02   4.2477561e+02
   5.7006558e+02   5.3795919e+02   5.3179064e+02   5.3068817e+02   4.3205605e+02
   6.2251184e+02   6.0487196e+02   5.3827621e+02   5.0467690e+02   4.2852504e+02
   5.7019220e+02   5.3712191e+02   4.6016611e+02   4.5783577e+02   4.2754973e+02
   6.6204930e+02   6.2101098e+02   5.3265347e+02   4.8860284e+02   4.0038129e+02
   6.2330251e+02   6.0870165e+02   5.4541036e+02   5.1445411e+02   4.3065389e+02
   6.2349465e+02   6.0267800e+02   5.3125370e+02   4.8921205e+02   4.1132264e+02
   6.0711791e+02   5.9205310e+02   5.3463203e+02   5.0199686e+02   4.2763444e+02
   7.3874949e+02   6.6551752e+02   5.6916372e+02   5.3620948e+02   4.3205690e+02
   5.8855761e+02   5.7666528e+02   5.4533972e+02   5.2082844e+02   4.3135893e+02
   5.9411840e+02   5.8083430e+02   5.3848999e+02   5.1188931e+02   4.3035061e+02
   5.8473348e+02   5.6237443e+02   5.1619246e+02   4.8712588e+02   4.0712158e+02
   5.7213362e+02   5.5064826e+02   5.4340049e+02   5.3119619e+02   4.3195905e+02
   5.9542376e+02   5.7781536e+02   5.2425168e+02   4.8787236e+02   3.9122829e+02
   6.1223474e+02   6.1210937e+02   5.6974272e+02   5.3665027e+02   4.3206836e+02
   5.7453258e+02   5.4494946e+02   4.9975800e+02   4.8564469e+02   4.2196829e+02
   5.7049886e+02   5.3752375e+02   4.6443131e+02   4.6049157e+02   4.2305384e+02
   5.8052944e+02   5.5647493e+02   5.1495642e+02   4.9323912e+02   4.2427742e+02
   6.1863823e+02   6.1792528e+02   5.6893866e+02   5.3609492e+02   4.3205401e+02
   5.8573581e+02   5.8417259e+02   5.6742732e+02   5.3568760e+02   4.3204316e+02
   6.0751521e+02   5.9266130e+02   5.3560807e+02   5.0348489e+02   4.2818641e+02
   5.7178181e+02   5.3950035e+02   4.8037280e+02   4.7263660e+02   4.1561065e+02
   5.7027923e+02   5.3722803e+02   4.5207613e+02   4.4611559e+02   4.0755903e+02
   6.3385685e+02   6.2600327e+02   5.6048498e+02   5.2941700e+02   4.3181980e+02
   6.5735973e+02   6.4738684e+02   5.6623261e+02   5.3395832e+02   4.3199174e+02
   5.7164954e+02   5.3923550e+02   4.7791284e+02   4.7031931e+02   4.0970455e+02
   5.6992558e+02   5.3896673e+02   5.3871653e+02   5.3651886e+02   4.3207024e+02
   5.7689744e+02   5.5641070e+02   5.3552985e+02   5.2037461e+02   4.3149602e+02
   6.2440606e+02   6.0388428e+02   5.3249872e+02   4.9242661e+02   4.2044509e+02
   5.7502740e+02   5.4737959e+02   5.1213812e+02   5.0057746e+02   4.2919613e+02
   6.4786244e+02   6.1968631e+02   5.3556873e+02   4.9702504e+02   4.2486494e+02
   6.3944474e+02   6.1396236e+02   5.3216407e+02   4.8851310e+02   3.9418210e+02
   5.8307709e+02   5.8130781e+02   5.6729381e+02   5.3575504e+02   4.3204506e+02
   6.0543315e+02   5.9002038e+02   5.3235356e+02   4.9845594e+02   4.2597505e+02
   6.4102733e+02   6.2821197e+02   5.5627600e+02   5.2547305e+02   4.3162043e+02
   7.5790752e+02   7.0604966e+02   5.6977771e+02   5.3666259e+02   4.3206890e+02
   5.8554903e+02   5.6668134e+02   5.2747176e+02   5.0429359e+02   4.2887696e+02
   5.7372233e+02   5.4957900e+02   5.3308733e+02   5.2252912e+02   4.3171329e+02
   5.7425604e+02   5.5101641e+02   5.3399113e+02   5.2240529e+02   4.3168276e+02
   5.7009667e+02   5.3699736e+02   4.5381687e+02   4.5138911e+02   4.2739946e+02
   5.7009747e+02   5.3699595e+02   4.4441456e+02   4.3749117e+02   4.0694298e+02
   5.9437305e+02   5.9435176e+02   5.6987417e+02   5.3674063e+02   4.3207063e+02
   5.7111454e+02   5.3836856e+02   4.7069741e+02   4.6446944e+02   4.0282359e+02
   5.7024345e+02   5.3738271e+02   4.9323922e+02   4.9214023e+02   4.3153174e+02
   5.7056631e+02   5.3761913e+02   4.6635380e+02   4.6237838e+02   4.2308519e+02
   6.8478280e+02   6.2162506e+02   5.3266373e+02   4.8851315e+02   3.8019781e+02
   5.8081213e+02   5.6579082e+02   5.4362354e+02   5.2320943e+02   4.3156317e+02
   5.6993834e+02   5.3679371e+02   4.3543904e+02   4.2935384e+02   4.2387110e+02
   6.5166724e+02   6.1972947e+02   5.3351452e+02   4.9156586e+02   4.1886718e+02
   5.6991684e+02   5.3676684e+02   4.3324367e+02   4.2981370e+02   4.2835178e+02
   6.5718297e+02   6.4122867e+02   5.6198552e+02   5.3053227e+02   4.3186700e+02
   6.1894565e+02   5.9914595e+02   5.3045423e+02   4.8850336e+02   4.0234004e+02
   6.2797945e+02   6.0830767e+02   5.3612452e+02   5.0002384e+02   4.2665732e+02
   7.2453682e+02   7.1270833e+02   5.6985802e+02   5.3672126e+02   4.3207027e+02
   5.8284829e+02   5.6287339e+02   5.2725600e+02   5.0673408e+02   4.2962818e+02
   6.6713373e+02   6.5587041e+02   5.6831105e+02   5.3557002e+02   4.3203959e+02
   5.7021457e+02   5.3748543e+02   5.0783550e+02   5.0703752e+02   4.3190708e+02
   5.8979747e+02   5.8403252e+02   5.5904819e+02   5.3073914e+02   4.3187996e+02
   5.9226030e+02   5.8942787e+02   5.6476374e+02   5.3394753e+02   4.3199227e+02
   5.7126531e+02   5.4175848e+02   5.2689997e+02   5.2249166e+02   4.3189895e+02
   5.7023497e+02   5.3717231e+02   4.5161965e+02   4.4618202e+02   4.1600707e+02
   5.9293851e+02   5.7957842e+02   5.3882975e+02   5.1275651e+02   4.3049660e+02
   6.6338575e+02   6.6311133e+02   5.6988353e+02   5.3674007e+02   4.3207067e+02
   5.6991891e+02   5.3676967e+02   4.4201006e+02   4.4169015e+02   4.3161214e+02
   6.1415965e+02   6.0444079e+02   5.5375146e+02   5.2397332e+02   4.3153416e+02
   5.7042626e+02   5.3742411e+02   4.6213774e+02   4.5823034e+02   4.2300563e+02
   6.0640059e+02   6.0624070e+02   5.6968051e+02   5.3661615e+02   4.3206743e+02
   6.4014094e+02   6.2553284e+02   5.5295644e+02   5.2218021e+02   4.3140957e+02
   5.8763677e+02   5.7865146e+02   5.5296352e+02   5.2706719e+02   4.3172287e+02
   5.6991254e+02   5.3676145e+02   4.5435053e+02   4.5434446e+02   4.3206110e+02
   6.2964442e+02   6.1440522e+02   5.4606420e+02   5.1482986e+02   4.3070063e+02
   5.8157110e+02   5.6088238e+02   5.2669976e+02   5.0743857e+02   4.2984835e+02
   5.7141034e+02   5.4053683e+02   5.1417557e+02   5.1049593e+02   4.3155253e+02
   5.7755199e+02   5.6458497e+02   5.5088504e+02   5.2968989e+02   4.3186236e+02
   6.6806369e+02   6.6553306e+02   5.6976147e+02   5.3665104e+02   4.3206854e+02
   5.7118226e+02   5.3847049e+02   4.7162573e+02   4.6523300e+02   3.9966786e+02
   5.7010902e+02   5.3701039e+02   4.4480482e+02   4.3781255e+02   3.9752818e+02
   5.8476582e+02   5.6670434e+02   5.3102161e+02   5.0920576e+02   4.3005269e+02
   5.6996078e+02   5.3682022e+02   4.3564590e+02   4.2435206e+02   3.9095478e+02
   5.7284448e+02   5.4653559e+02   5.2967271e+02   5.2140754e+02   4.3174012e+02
   5.7937831e+02   5.5924960e+02   5.3209302e+02   5.1497828e+02   4.3103702e+02
   6.1733139e+02   5.9871589e+02   5.3232923e+02   4.9410318e+02   4.2254261e+02
   5.6996157e+02   5.3682281e+02   4.3691853e+02   4.2959476e+02   4.2012292e+02
   5.7061579e+02   5.3772180e+02   4.7127590e+02   4.6777761e+02   4.2567804e+02
   5.7239493e+02   5.4798094e+02   5.3691604e+02   5.2731873e+02   4.3188433e+02
   5.8149597e+02   5.6583981e+02   5.4141156e+02   5.2111871e+02   4.3143815e+02
   5.6993157e+02   5.3678458e+02   4.3360926e+02   4.2017681e+02   4.1163704e+02
   5.7002754e+02   5.3690556e+02   4.4025704e+02   4.3204875e+02   4.0088658e+02
   6.1884082e+02   5.9916938e+02   5.3069549e+02   4.8925190e+02   4.1179511e+02
   5.7059446e+02   5.3763334e+02   4.6064485e+02   4.5483545e+02   3.8027425e+02
   5.7025973e+02   5.3720445e+02   4.5383655e+02   4.4907369e+02   4.1967014e+02
   5.7232962e+02   5.4042510e+02   4.8418476e+02   4.7484306e+02   4.1139189e+02
   5.7028181e+02   5.3723090e+02   4.5188946e+02   4.4577073e+02   3.9630760e+02
   5.7041148e+02   5.3997121e+02   5.3240175e+02   5.2948942e+02   4.3202352e+02
   5.7376376e+02   5.4366964e+02   4.9895812e+02   4.8705696e+02   4.2461418e+02
   5.7116750e+02   5.3889948e+02   4.8962414e+02   4.8516147e+02   4.2891582e+02
   5.6992754e+02   5.3678053e+02   4.3574125e+02   4.3273484e+02   4.2839165e+02
   5.9116813e+02   5.7895205e+02   5.4304508e+02   5.1776159e+02   4.3109919e+02
   5.6992734e+02   5.3678040e+02   4.5099972e+02   4.5075243e+02   4.3166222e+02
   6.1710073e+02   5.9913691e+02   5.3394152e+02   4.9781874e+02   4.2548993e+02
   5.8612230e+02   5.7660404e+02   5.5245434e+02   5.2714838e+02   4.3172953e+02
   5.8761596e+02   5.7543359e+02   5.4520818e+02   5.2109000e+02   4.3138216e+02
   5.6991250e+02   5.3676146e+02   4.3225697e+02   4.2748784e+02   4.2722414e+02
   5.6997669e+02   5.3684346e+02   4.4059760e+02   4.3642877e+02   4.2532984e+02
   6.2153569e+02   6.2149915e+02   5.6986555e+02   5.3672918e+02   4.3207063e+02
   6.6380576e+02   6.2117196e+02   5.3268452e+02   4.8867582e+02   4.0342721e+02
   5.7007058e+02   5.6456202e+02   5.6436674e+02   5.3671904e+02   4.3207038e+02
   5.8757207e+02   5.7785504e+02   5.5130218e+02   5.2588984e+02   4.3166541e+02
   6.4710290e+02   6.1797200e+02   5.3295354e+02   4.9019432e+02   4.1531699e+02
   5.6991281e+02   5.3676134e+02   4.3211069e+02   3.9867377e+02   3.8149410e+02
   6.1213767e+02   5.9985375e+02   5.4644294e+02   5.1676310e+02   4.3094520e+02
   6.2900070e+02   6.1665391e+02   5.5144040e+02   5.2091218e+02   4.3131582e+02
   5.7617052e+02   5.4775665e+02   5.0266844e+02   4.8467061e+02   4.1625048e+02
   5.6996992e+02   5.3683521e+02   4.5596764e+02   4.5534152e+02   4.3099481e+02
   5.7036700e+02   5.6644895e+02   5.6592845e+02   5.3668090e+02   4.3206951e+02
   5.8831824e+02   5.6803029e+02   5.1971152e+02   4.8766569e+02   4.0717848e+02
   6.8304614e+02   6.2939172e+02   5.4573014e+02   5.1362965e+02   4.3052408e+02
   5.7821521e+02   5.7818378e+02   5.6986973e+02   5.3674953e+02   4.3207095e+02
   5.9287455e+02   5.7634597e+02   5.2872017e+02   4.9948900e+02   4.2678952e+02
   5.9020736e+02   5.7660829e+02   5.3956294e+02   5.1471751e+02   4.3078666e+02
   6.7542256e+02   6.6475393e+02   5.6948112e+02   5.3644521e+02   4.3206307e+02
   5.8540483e+02   5.6898044e+02   5.3536904e+02   5.1323886e+02   4.3066973e+02
   5.8556950e+02   5.6384661e+02   5.1750957e+02   4.8811876e+02   4.1345553e+02
   5.6992761e+02   5.3678061e+02   4.5489830e+02   4.5471504e+02   4.3176594e+02
   6.0026225e+02   5.9996760e+02   5.6940292e+02   5.3646251e+02   4.3206348e+02
   5.7033130e+02   5.6954298e+02   5.6911350e+02   5.3674728e+02   4.3207101e+02
   5.6991232e+02   5.3676105e+02   4.3212091e+02   4.2896680e+02   4.2890585e+02
   6.3636851e+02   6.1207970e+02   5.3201056e+02   4.8847397e+02   3.8012069e+02
   6.1210014e+02   6.1141972e+02   5.6898345e+02   5.3614777e+02   4.3205539e+02
   5.7138209e+02   5.3880706e+02   4.7529311e+02   4.6854260e+02   4.1281839e+02
   5.8387502e+02   5.7412194e+02   5.5301143e+02   5.2821759e+02   4.3178288e+02
   5.7009577e+02   5.3699323e+02   4.4408701e+02   4.3692939e+02   3.8042015e+02
   6.2052782e+02   6.1458587e+02   5.6114757e+02   5.3021232e+02   4.3185449e+02
   6.1211008e+02   5.9394732e+02   5.2943090e+02   4.8862945e+02   4.0675441e+02
   5.6995173e+02   5.3681113e+02   4.3856741e+02   4.3486169e+02   4.2674579e+02
   6.0411638e+02   5.8751689e+02   5.2794301e+02   4.8914756e+02   4.1239175e+02
   6.6866373e+02   6.2264908e+02   5.3466651e+02   4.9432205e+02   4.2259486e+02
   5.9245965e+02   5.9141705e+02   5.6807515e+02   5.3580076e+02   4.3204606e+02
   6.3114191e+02   6.2748454e+02   5.6570440e+02   5.3363849e+02   4.3198144e+02
   6.3800942e+02   6.2327677e+02   5.5142314e+02   5.2063148e+02   4.3129243e+02
   6.2330612e+02   6.1627911e+02   5.5963622e+02   5.2888187e+02   4.3179600e+02
   6.0211083e+02   5.9435192e+02   5.5384483e+02   5.2511380e+02   4.3160643e+02
   6.0632175e+02   6.0509193e+02   5.6807592e+02   5.3558367e+02   4.3204010e+02
   5.7041020e+02   5.3742837e+02   4.6858848e+02   4.6592140e+02   4.2713661e+02
   5.6996306e+02   5.3682653e+02   4.4654887e+02   4.4516544e+02   4.2985052e+02
   5.7851597e+02   5.5666195e+02   5.2806259e+02   5.1219465e+02   4.3078438e+02
   5.7006810e+02   5.3698726e+02   4.7489879e+02   4.7419728e+02   4.3119964e+02
   5.6999151e+02   5.3685903e+02   4.3783660e+02   4.2845464e+02   3.8344950e+02
   5.8132457e+02   5.5793061e+02   5.1649105e+02   4.9418151e+02   4.2477417e+02
   5.7652760e+02   5.7633826e+02   5.6967331e+02   5.3670929e+02   4.3207010e+02
   5.9320578e+02   5.9313641e+02   5.6978956e+02   5.3669760e+02   4.3206971e+02
   5.8730451e+02   5.7407741e+02   5.4265607e+02   5.1903049e+02   4.3123306e+02
   5.7122144e+02   5.3879242e+02   4.8316233e+02   4.7818358e+02   4.2638310e+02
   5.8732042e+02   5.6694844e+02   5.2030520e+02   4.9058297e+02   4.1956165e+02
   5.9166621e+02   5.7492507e+02   5.2876924e+02   5.0057729e+02   4.2732133e+02
   5.8567193e+02   5.6384317e+02   5.1705417e+02   4.8700283e+02   3.9859211e+02
   5.7011314e+02   5.3701812e+02   4.5268582e+02   4.4975392e+02   4.2622026e+02
   5.7013540e+02   5.3704460e+02   4.4626762e+02   4.3961124e+02   4.0596794e+02
   5.7820689e+02   5.5292221e+02   5.1424927e+02   4.9681550e+02   4.2704032e+02
   5.7044217e+02   5.3748780e+02   4.7112768e+02   4.6849331e+02   4.2767350e+02
   6.4057531e+02   6.1994629e+02   5.4246957e+02   5.0967525e+02   4.2981865e+02
   6.1179909e+02   5.9538815e+02   5.3424598e+02   4.9991492e+02   4.2668203e+02
   6.1274254e+02   6.0635795e+02   5.5996572e+02   5.2951223e+02   4.3182498e+02
   6.8595805e+02   6.6658224e+02   5.6948807e+02   5.3645017e+02   4.3206327e+02
   5.7009158e+02   5.3699052e+02   4.4849185e+02   4.4443015e+02   4.2368377e+02
   5.7764457e+02   5.6317687e+02   5.4804761e+02   5.2810512e+02   4.3180557e+02
   5.7055626e+02   5.3759085e+02   4.6258279e+02   4.5774374e+02   4.1866899e+02
   5.7935127e+02   5.5352409e+02   5.0915286e+02   4.8610948e+02   4.1263923e+02
   5.7101154e+02   5.3831293e+02   4.7546310e+02   4.7048350e+02   4.2318195e+02
   5.9580958e+02   5.7828773e+02   5.2443862e+02   4.8787688e+02   3.8360899e+02
   6.7301083e+02   6.2150073e+02   5.3266166e+02   4.8853218e+02   3.9180535e+02
   5.7028025e+02   5.3722891e+02   4.5194675e+02   4.4589221e+02   4.0409512e+02
   5.6991544e+02   5.3681795e+02   5.3402218e+02   5.3396699e+02   4.3207097e+02
   6.0579705e+02   6.0449067e+02   5.6792222e+02   5.3548847e+02   4.3203732e+02
   5.7973514e+02   5.7957420e+02   5.6969021e+02   5.3669539e+02   4.3206952e+02
   6.1494277e+02   6.0272227e+02   5.4821237e+02   5.1841372e+02   4.3110826e+02
   5.6993544e+02   5.3679086e+02   4.4601597e+02   4.4533710e+02   4.3102253e+02
   6.1640981e+02   6.0571857e+02   5.5224946e+02   5.2238577e+02   4.3142844e+02
   5.7502253e+02   5.6067501e+02   5.5086746e+02   5.3129531e+02   4.3192706e+02
   6.1249501e+02   6.0375294e+02   5.5533490e+02   5.2554718e+02   4.3162775e+02
   5.7032787e+02   5.3729186e+02   4.5663307e+02   4.5203829e+02   4.2023816e+02
   5.9144904e+02   5.7257488e+02   5.2199123e+02   4.8780382e+02   4.0446902e+02
   5.6992800e+02   5.3678091e+02   4.3433603e+02   4.2838608e+02   4.2474309e+02
   5.7130624e+02   5.3866425e+02   4.7335684e+02   4.6667019e+02   4.0119365e+02
   5.9892793e+02   5.9772145e+02   5.6779746e+02   5.3551075e+02   4.3203775e+02
   5.8098662e+02   5.6870979e+02   5.4948644e+02   5.2712138e+02   4.3174567e+02
   5.7339660e+02   5.5275146e+02   5.4210513e+02   5.2873537e+02   4.3188086e+02
   5.7842245e+02   5.6137462e+02   5.4176201e+02   5.2353751e+02   4.3161023e+02
   5.8970343e+02   5.7769073e+02   5.4434873e+02   5.1952623e+02   4.3125605e+02
   5.7209623e+02   5.3999074e+02   4.8182266e+02   4.7301544e+02   4.0601721e+02
   6.6519896e+02   6.6390951e+02   5.6980430e+02   5.3668230e+02   4.3206921e+02
   5.7042977e+02   5.3742790e+02   4.6183694e+02   4.5783138e+02   4.2261537e+02
   5.7009289e+02   5.3698954e+02   4.4395657e+02   4.3677336e+02   3.8678992e+02
   6.0629976e+02   5.9684269e+02   5.5080798e+02   5.2190240e+02   4.3139850e+02
   5.7624973e+02   5.5272255e+02   5.2752402e+02   5.1445707e+02   4.3115727e+02
   5.6995393e+02   5.3681568e+02   4.6284724e+02   4.6255667e+02   4.3158564e+02
   5.7594883e+02   5.6237572e+02   5.5126037e+02   5.3084044e+02   4.3190832e+02
   6.0039939e+02   5.8365453e+02   5.2647778e+02   4.8828191e+02   4.0492144e+02
   5.7079480e+02   5.3801372e+02   4.7532225e+02   4.7133906e+02   4.2576390e+02
   6.0862094e+02   5.9821809e+02   5.4945231e+02   5.2034486e+02   4.3127929e+02
   5.9522539e+02   5.8319774e+02   5.4176631e+02   5.1502920e+02   4.3078801e+02
   5.6991366e+02   5.4111987e+02   5.4110136e+02   5.3674320e+02   4.3207127e+02
   6.1633139e+02   6.0970477e+02   5.5989689e+02   5.2931445e+02   4.3181617e+02
   5.7007755e+02   5.3893235e+02   5.3552901e+02   5.3345267e+02   4.3205772e+02
   5.7294782e+02   5.4378387e+02   5.1392461e+02   5.0691973e+02   4.3085696e+02
   5.7037647e+02   5.3735146e+02   4.5495332e+02   4.4903479e+02   3.9838730e+02
   6.1837150e+02   6.0157330e+02   5.3813278e+02   5.0511900e+02   4.2867484e+02
   5.7014285e+02   5.3747177e+02   5.1745980e+02   5.1678615e+02   4.3201697e+02
   5.7724691e+02   5.5372716e+02   5.2488392e+02   5.1072532e+02   4.3069049e+02
   5.7063586e+02   5.3787989e+02   4.8139358e+02   4.7859406e+02   4.2907169e+02
   5.7417662e+02   5.4400773e+02   4.9618962e+02   4.8227275e+02   4.1752528e+02
   5.8191991e+02   5.6119123e+02   5.2601816e+02   5.0629599e+02   4.2958240e+02
   6.7641427e+02   6.3365866e+02   5.5205353e+02   5.2100346e+02   4.3132009e+02
   6.0334336e+02   5.8952823e+02   5.3640646e+02   5.0592229e+02   4.2897717e+02
   5.9186630e+02   5.8922233e+02   5.6514917e+02   5.3419406e+02   4.3199993e+02
   6.1608091e+02   6.0230164e+02   5.4484337e+02   5.1448137e+02   4.3066447e+02
   6.1360875e+02   5.9753621e+02   5.3671391e+02   5.0377238e+02   4.2825465e+02
   5.7456746e+02   5.4686659e+02   5.1407093e+02   5.0378615e+02   4.2998827e+02
   5.6995304e+02   5.3681052e+02   4.3506876e+02   4.2299657e+02   3.9011629e+02
   6.0510448e+02   5.8840401e+02   5.2822770e+02   4.8924399e+02   4.1276710e+02
   5.7174724e+02   5.4077336e+02   5.0745462e+02   5.0276472e+02   4.3090010e+02
   6.2695642e+02   6.1697398e+02   5.5519802e+02   5.2472722e+02   4.3157778e+02
   6.1361739e+02   6.0357799e+02   5.5287500e+02   5.2318695e+02   4.3148370e+02
   5.6992002e+02   5.3677018e+02   4.3266214e+02   4.1344803e+02   4.0402656e+02
   5.7533747e+02   5.4609545e+02   4.9948456e+02   4.8276022e+02   4.1250663e+02
   5.7032609e+02   5.3728803e+02   4.5410142e+02   4.4848046e+02   4.1215169e+02
   5.9027756e+02   5.7108715e+02   5.2166896e+02   4.8880495e+02   4.1388366e+02
   5.7248352e+02   5.4985938e+02   5.4046381e+02   5.2919500e+02   4.3191459e+02
   6.7927693e+02   6.4185029e+02   5.6062037e+02   5.2934091e+02   4.3181616e+02
   5.9432951e+02   5.9341754e+02   5.6827511e+02   5.3587300e+02   4.3204796e+02
   5.7538292e+02   5.6761778e+02   5.6004863e+02   5.3442263e+02   4.3201140e+02
   5.6994531e+02   5.3680141e+02   4.3461962e+02   4.2259982e+02   4.0948647e+02
   5.7882615e+02   5.5257299e+02   5.0813221e+02   4.8574059e+02   4.1218161e+02
   5.7008229e+02   5.3698145e+02   4.6118588e+02   4.5987600e+02   4.2972654e+02
   5.7034300e+02   5.3731402e+02   4.5978757e+02   4.5602842e+02   4.2346608e+02
   5.9727794e+02   5.9523606e+02   5.6623345e+02   5.3458935e+02   4.3201139e+02
   6.3086333e+02   6.0988473e+02   5.3488481e+02   4.9697307e+02   4.2486408e+02
   5.7105573e+02   5.3829300e+02   4.7069550e+02   4.6478883e+02   4.1264780e+02
   5.6996087e+02   5.3682252e+02   4.3803596e+02   4.3275866e+02   4.2400412e+02
   5.7033794e+02   5.3731146e+02   4.6217540e+02   4.5898054e+02   4.2535580e+02
   5.8201381e+02   5.6539007e+02   5.3837817e+02   5.1828632e+02   4.3124022e+02
   5.7775145e+02   5.5985260e+02   5.4072481e+02   5.2335893e+02   4.3161381e+02
   6.6668383e+02   6.4658877e+02   5.6445510e+02   5.3254000e+02   4.3194419e+02
   5.9123536e+02   5.7359591e+02   5.2607483e+02   4.9639887e+02   4.2512729e+02
   6.7607425e+02   6.2751984e+02   5.4279134e+02   5.0968720e+02   4.2981569e+02
   5.6994638e+02   5.3680402e+02   4.3634862e+02   4.3046982e+02   4.2370952e+02
   5.6991207e+02   5.3676080e+02   4.3258354e+02   4.3181851e+02   4.3128491e+02
   5.6993008e+02   5.3678243e+02   4.3341707e+02   4.1837670e+02   4.0659412e+02
   6.1420574e+02   5.9576640e+02   5.3041369e+02   4.9038503e+02   4.1650694e+02
   5.7249329e+02   5.4119797e+02   4.9339358e+02   4.8465934e+02   4.2558754e+02
   7.1127679e+02   7.0150722e+02   5.6984581e+02   5.3671217e+02   4.3206993e+02
