# Supplementary material for: Rethinking Colour Constancy
Source: PLoS One. 2015 Sep 10;10(9):e0135029. doi: 10.1371/journal.pone.0135029 (PMC4565710; doi:10.1371/journal.pone.0135029)
Supplement: S1 Dataset — (ZIP) [file pone.0135029.s002.zip › 5-TransitionMetamerReflectanceData/NtoB_20munsells/fiveTr_9.txt]

   4.7857436e+02   5.2376174e+02   6.2445766e+02   6.5689285e+02   7.6540893e+02
   4.7477938e+02   4.9563779e+02   5.1244223e+02   5.3303358e+02   6.2899236e+02
   4.1758618e+02   4.3987264e+02   5.3705397e+02   5.6226473e+02   6.7015603e+02
   4.2977003e+02   4.4424524e+02   5.3773506e+02   5.6300042e+02   7.1121745e+02
   4.2153014e+02   4.2463559e+02   4.7999898e+02   5.2417647e+02   6.2629869e+02
   4.1573146e+02   4.3449894e+02   4.9492156e+02   5.2882228e+02   6.2904390e+02
   4.4910658e+02   4.5966816e+02   5.3870525e+02   5.6368213e+02   6.7711087e+02
   4.7857656e+02   5.2379299e+02   6.1123267e+02   6.1197537e+02   6.2691378e+02
   4.5896185e+02   4.6286483e+02   4.8613451e+02   5.2547320e+02   6.2695913e+02
   4.7851714e+02   5.2264661e+02   5.4177484e+02   5.4285834e+02   6.2644646e+02
   4.1000218e+02   4.3609179e+02   5.0211545e+02   5.3211259e+02   6.3077621e+02
   4.4922661e+02   4.5975809e+02   5.3690019e+02   5.6148817e+02   6.5699341e+02
   4.2416399e+02   4.2636158e+02   4.7982133e+02   5.2413239e+02   6.2626779e+02
   4.3445382e+02   4.4731252e+02   5.3647551e+02   5.6141438e+02   6.6002044e+02
   4.5504674e+02   4.6556269e+02   5.3901490e+02   5.6373807e+02   6.6537195e+02
   4.5826080e+02   4.6868492e+02   5.2591253e+02   5.4925051e+02   6.3965910e+02
   4.1696775e+02   4.3977736e+02   5.3714646e+02   5.6237829e+02   6.7347236e+02
   4.3301174e+02   4.3504791e+02   4.8081921e+02   5.2436656e+02   6.2642061e+02
   4.7702708e+02   5.0949626e+02   5.4955014e+02   5.6219188e+02   6.3695382e+02
   4.3714331e+02   4.3794730e+02   4.7957639e+02   5.2406487e+02   6.2621770e+02
   4.7857352e+02   5.2374931e+02   6.2411617e+02   6.5338528e+02   6.6904634e+02
   4.1221209e+02   4.3876984e+02   5.2231274e+02   5.4684978e+02   6.3959792e+02
   4.7797706e+02   5.1448987e+02   5.3070601e+02   5.3862118e+02   6.2811797e+02
   4.2401428e+02   4.3470753e+02   4.8995752e+02   5.2699865e+02   6.2802729e+02
   4.7856439e+02   5.2347444e+02   5.3624179e+02   5.3657741e+02   6.2614057e+02
   4.1719638e+02   4.3924379e+02   5.2034307e+02   5.4507605e+02   6.3829407e+02
   4.2510872e+02   4.4025794e+02   5.0784146e+02   5.3544730e+02   6.3248058e+02
   4.5172579e+02   4.5214902e+02   4.7927130e+02   5.2397997e+02   6.2615452e+02
   4.7825124e+02   5.1935439e+02   5.7991063e+02   5.8795891e+02   6.3945717e+02
   4.4201701e+02   4.5081787e+02   5.0123698e+02   5.3143189e+02   6.3020062e+02
   4.5417681e+02   4.6457810e+02   5.3243626e+02   5.5624119e+02   6.4654370e+02
   4.6621800e+02   4.7902260e+02   5.2269206e+02   5.4521076e+02   6.3596353e+02
   4.7835882e+02   5.2066878e+02   5.9462762e+02   6.0870743e+02   6.8156107e+02
   4.2141227e+02   4.4067140e+02   5.3438960e+02   5.5915459e+02   6.5399972e+02
   4.6344410e+02   4.7523003e+02   5.3051189e+02   5.5333871e+02   6.4209252e+02
   4.7851559e+02   5.2285628e+02   6.0332725e+02   6.1163498e+02   6.3806139e+02
   4.7745719e+02   5.1231840e+02   5.6048698e+02   5.7297376e+02   6.4126424e+02
   4.4205796e+02   4.5292548e+02   5.2317911e+02   5.4735577e+02   6.3943143e+02
   4.6093848e+02   4.7216320e+02   5.4033689e+02   5.6483783e+02   6.6824388e+02
   4.7819930e+02   5.1732079e+02   5.3413769e+02   5.3978467e+02   6.2766476e+02
   4.7484973e+02   4.9966085e+02   5.3783292e+02   5.5496021e+02   6.3763645e+02
   4.0426089e+02   4.3852610e+02   5.2449940e+02   5.4889787e+02   6.4122693e+02
   4.7857033e+02   5.0915389e+02   5.0921558e+02   5.2388539e+02   6.2607413e+02
   4.5530082e+02   4.5852607e+02   4.8461103e+02   5.2516192e+02   6.2682958e+02
   3.9859638e+02   4.0357455e+02   4.7863974e+02   5.2385528e+02   6.2607612e+02
   4.7857572e+02   5.2378241e+02   6.2442654e+02   6.4275632e+02   6.4605739e+02
   4.6566887e+02   4.7865750e+02   5.3464045e+02   5.5732055e+02   6.4530628e+02
   4.7736113e+02   5.1122659e+02   5.4333584e+02   5.5397918e+02   6.3262258e+02
   4.3245168e+02   4.4578586e+02   5.2998737e+02   5.5428801e+02   6.4601579e+02
   4.5607581e+02   4.6103459e+02   4.8904237e+02   5.2633659e+02   6.2742879e+02
   4.1696146e+02   4.3963003e+02   5.3073282e+02   5.5518661e+02   6.4743897e+02
   4.7788100e+02   5.1492385e+02   5.4186407e+02   5.4951218e+02   6.2989669e+02
   4.7853506e+02   5.2315073e+02   5.9198467e+02   5.9392449e+02   6.2913019e+02
   4.7788804e+02   5.1564103e+02   5.7729778e+02   5.9119181e+02   6.7213689e+02
   4.2303765e+02   4.4112287e+02   5.3226684e+02   5.5681246e+02   6.4966014e+02
   4.7828557e+02   5.1859648e+02   5.3556484e+02   5.4015693e+02   6.2740527e+02
   4.7857601e+02   5.2378762e+02   6.2498809e+02   6.6015247e+02   7.3026726e+02
   4.7857468e+02   5.2358270e+02   5.2796694e+02   5.2821174e+02   6.2608309e+02
   4.7856820e+02   5.2366263e+02   5.9944444e+02   6.0026292e+02   6.2728051e+02
   4.7743911e+02   5.1222164e+02   5.6398904e+02   5.7749462e+02   6.4579804e+02
   4.7836491e+02   5.2075991e+02   5.8786575e+02   5.9549102e+02   6.4022500e+02
   4.5513305e+02   4.6565755e+02   5.3954923e+02   5.6439802e+02   6.8369927e+02
   4.0793767e+02   4.3623064e+02   5.0312089e+02   5.3265328e+02   6.3106087e+02
   4.7855838e+02   5.2350924e+02   6.1439033e+02   6.2268139e+02   6.3667937e+02
   4.7828868e+02   5.1980643e+02   5.7378367e+02   5.7962848e+02   6.3387665e+02
   4.5036692e+02   4.6084253e+02   5.3650386e+02   5.6096908e+02   6.5521709e+02
   4.7857948e+02   5.2384036e+02   6.2604771e+02   7.2593114e+02   7.3816956e+02
   4.7685242e+02   5.0873138e+02   5.6096082e+02   5.7725264e+02   6.5275642e+02
   4.7857413e+02   5.2375680e+02   5.7674248e+02   5.7687103e+02   6.2621840e+02
   4.7854615e+02   5.2332446e+02   6.1636182e+02   6.3641917e+02   6.7268582e+02
   4.4611607e+02   4.5657850e+02   5.2420826e+02   5.4820701e+02   6.3986331e+02
   4.1841015e+02   4.2086521e+02   4.7931089e+02   5.2401221e+02   6.2618605e+02
   4.0378142e+02   4.3889000e+02   5.3725269e+02   5.6252260e+02   6.8217479e+02
   4.2203553e+02   4.3917784e+02   5.0811100e+02   5.3563999e+02   6.3260141e+02
   4.7856641e+02   5.2363891e+02   6.2197958e+02   6.4813715e+02   7.5926744e+02
   4.6244242e+02   4.6773993e+02   4.8950138e+02   5.2625730e+02   6.2728955e+02
   4.3397943e+02   4.4697663e+02   5.3636278e+02   5.6128941e+02   6.5955629e+02
   4.4706183e+02   4.5762462e+02   5.3107773e+02   5.5509718e+02   6.4602406e+02
   4.7857915e+02   5.2383287e+02   6.2569978e+02   6.3713685e+02   6.3766186e+02
   4.7850577e+02   4.8344322e+02   4.8353804e+02   5.2385085e+02   6.2606994e+02
   4.7857901e+02   5.2383268e+02   5.7664226e+02   5.7665589e+02   6.2608224e+02
   4.0593531e+02   4.3849538e+02   5.2293293e+02   5.4742372e+02   6.4005085e+02
   4.7856114e+02   5.2355283e+02   5.7727866e+02   5.7772249e+02   6.2660550e+02
   4.6413197e+02   4.7581713e+02   5.2149986e+02   5.4452660e+02   6.3588739e+02
   4.2474615e+02   4.4183218e+02   5.3744917e+02   5.6270454e+02   6.8847470e+02
   4.3372233e+02   4.4644415e+02   5.2316834e+02   5.4750359e+02   6.3984228e+02
   4.5388529e+02   4.6438277e+02   5.3839481e+02   5.6304818e+02   6.6136063e+02
   4.4207441e+02   4.4423329e+02   4.8186133e+02   5.2459756e+02   6.2655854e+02
   4.1995792e+02   4.3971629e+02   5.1918710e+02   5.4406153e+02   6.3759913e+02
   4.7857585e+02   5.2378592e+02   6.2349027e+02   6.3240928e+02   6.3571266e+02
   4.5900616e+02   4.6203077e+02   4.8413955e+02   5.2498765e+02   6.2670740e+02
   4.3597725e+02   4.4464288e+02   4.9603185e+02   5.2915903e+02   6.2913027e+02
   4.3904750e+02   4.5077088e+02   5.3519474e+02   5.5983320e+02   6.5440890e+02
   4.5246009e+02   4.6283240e+02   5.3123050e+02   5.5503543e+02   6.4537892e+02
   4.1093453e+02   4.3090012e+02   4.8877339e+02   5.2663452e+02   6.2783563e+02
   4.7782224e+02   5.1507554e+02   5.6701865e+02   5.7790080e+02   6.4115072e+02
   4.4276788e+02   4.5387516e+02   5.3668965e+02   5.6147340e+02   6.5860209e+02
   4.5098333e+02   4.5830726e+02   4.9730777e+02   5.2941095e+02   6.2902305e+02
   4.2484891e+02   4.4181892e+02   5.3453561e+02   5.5929691e+02   6.5421456e+02
   4.7807863e+02   5.1358902e+02   5.2276984e+02   5.3178173e+02   6.2720377e+02
   4.7833395e+02   5.2035485e+02   5.9070893e+02   6.0149424e+02   6.4976114e+02
   4.3623246e+02   4.3825449e+02   4.8113036e+02   5.2443636e+02   6.2646352e+02
   4.1426769e+02   4.3779685e+02   5.0906312e+02   5.3629820e+02   6.3298136e+02
   4.5040052e+02   4.6086101e+02   5.3556922e+02   5.5988498e+02   6.5279782e+02
   4.7857816e+02   5.2382235e+02   6.2569066e+02   6.6983312e+02   7.1806302e+02
   4.7857255e+02   5.2373274e+02   6.2244436e+02   6.3528812e+02   6.4074131e+02
   4.7772020e+02   5.1425291e+02   5.7212076e+02   5.8586420e+02   6.5426683e+02
   4.1138232e+02   4.3870615e+02   5.2233469e+02   5.4687097e+02   6.3961578e+02
   4.4620436e+02   4.5696417e+02   5.3808885e+02   5.6304375e+02   6.6710675e+02
   4.1193095e+02   4.3905020e+02   5.3011368e+02   5.5454399e+02   6.4666777e+02
   4.4860498e+02   4.5894559e+02   5.2628440e+02   5.5012098e+02   6.4119838e+02
   4.7759414e+02   5.1330825e+02   5.7212100e+02   5.8729793e+02   7.2147929e+02
   4.7835034e+02   5.2057306e+02   5.7506309e+02   5.7994390e+02   6.3256023e+02
   4.7857550e+02   5.2377694e+02   5.6075545e+02   5.6082615e+02   6.2611984e+02
   4.7849276e+02   5.1839797e+02   5.2129039e+02   5.2651413e+02   6.2626827e+02
   4.7734062e+02   5.1157344e+02   5.6272291e+02   5.7659395e+02   6.4588097e+02
   4.7854143e+02   4.9630237e+02   4.9640722e+02   5.2387939e+02   6.2607713e+02
   4.5538463e+02   4.6580770e+02   5.3262124e+02   5.5637104e+02   6.4652633e+02
   4.7258149e+02   4.7643270e+02   4.8365538e+02   5.2440739e+02   6.2632773e+02
   4.7852634e+02   5.2301560e+02   5.9446181e+02   5.9724434e+02   6.3048357e+02
   4.7852437e+02   5.2298872e+02   5.8814829e+02   5.9010972e+02   6.2908450e+02
   4.7345089e+02   4.9497228e+02   5.3495194e+02   5.5375128e+02   6.3830671e+02
   4.7829130e+02   5.1982646e+02   5.9080056e+02   6.0387476e+02   6.7158523e+02
   4.5477383e+02   4.6528240e+02   5.3884036e+02   5.6353982e+02   6.6387453e+02
   4.4730741e+02   4.4976939e+02   4.8272135e+02   5.2477992e+02   6.2665589e+02
   4.4798422e+02   4.5859143e+02   5.3729871e+02   5.6201709e+02   6.5923207e+02
   4.7796518e+02   5.1633864e+02   5.7928195e+02   5.9296552e+02   6.8736646e+02
   4.7857286e+02   5.2371060e+02   5.4143010e+02   5.4154900e+02   6.2610481e+02
   4.7857736e+02   5.2380315e+02   6.2373260e+02   6.3031102e+02   6.3308041e+02
   4.7857316e+02   5.2374235e+02   6.2371445e+02   6.4643521e+02   6.5314222e+02
   4.6038714e+02   4.7148588e+02   5.4031669e+02   5.6488227e+02   6.7093141e+02
   4.7719981e+02   5.0778811e+02   5.2316323e+02   5.3614823e+02   6.2875402e+02
   4.5644463e+02   4.6689314e+02   5.3167119e+02   5.5527816e+02   6.4512610e+02
   4.7761639e+02   5.1343881e+02   5.6107727e+02   5.7251263e+02   6.3948700e+02
   4.4008955e+02   4.4256845e+02   4.8218217e+02   5.2468502e+02   6.2661659e+02
   4.7686561e+02   5.0844838e+02   5.4461212e+02   5.5736496e+02   6.3523350e+02
   4.6952762e+02   4.7152591e+02   4.8147942e+02   5.2423384e+02   6.2626252e+02
   4.2502468e+02   4.4175507e+02   5.2919534e+02   5.5354290e+02   6.4538764e+02
   4.7857867e+02   5.2383024e+02   6.1300722e+02   6.1321003e+02   6.2629550e+02
   4.2400756e+02   4.3278526e+02   4.8655415e+02   5.2593854e+02   6.2741491e+02
   4.5574540e+02   4.6623383e+02   5.3550502e+02   5.5951749e+02   6.5103355e+02
   4.2342076e+02   4.2820761e+02   4.8158022e+02   5.2457103e+02   6.2656199e+02
   4.6851931e+02   4.8280194e+02   5.2155608e+02   5.4358796e+02   6.3465094e+02
   4.7746978e+02   5.1243710e+02   5.7003924e+02   5.8555374e+02   6.7569461e+02
   4.5775467e+02   4.6812470e+02   5.2565117e+02   5.4903664e+02   6.3955619e+02
   4.4603399e+02   4.4654232e+02   4.7933757e+02   5.2400191e+02   6.2617194e+02
   4.2907517e+02   4.4359389e+02   5.2673265e+02   5.5099113e+02   6.4279645e+02
   4.3049071e+02   4.3499628e+02   4.8360031e+02   5.2508818e+02   6.2688612e+02
   4.6721182e+02   4.6746035e+02   4.7896341e+02   5.2389575e+02   6.2609547e+02
   4.7693207e+02   5.0857020e+02   5.4035424e+02   5.5266352e+02   6.3329313e+02
   4.4994339e+02   4.5873631e+02   5.0540332e+02   5.3350767e+02   6.3103416e+02
   4.5536712e+02   4.6549482e+02   5.2236233e+02   5.4611735e+02   6.3774643e+02
   4.3964667e+02   4.5054174e+02   5.1521076e+02   5.4061060e+02   6.3512578e+02
   4.5475417e+02   4.6526962e+02   5.3943428e+02   5.6427970e+02   6.7845259e+02
   4.5062993e+02   4.6113270e+02   5.3908873e+02   5.6408561e+02   7.0339917e+02
   3.8354867e+02   4.3634596e+02   5.0461227e+02   5.3349802e+02   6.3150697e+02
   4.2729858e+02   4.4255064e+02   5.2352056e+02   5.4790560e+02   6.4029737e+02
   4.4626469e+02   4.5701937e+02   5.3814820e+02   5.6311406e+02   6.6802617e+02
   4.2653812e+02   4.4217079e+02   5.2296531e+02   5.4739531e+02   6.3991092e+02
   4.6184657e+02   4.7317964e+02   5.3344938e+02   5.5669110e+02   6.4570171e+02
   4.3942280e+02   4.4018404e+02   4.7957373e+02   5.2406213e+02   6.2621508e+02
   4.2489308e+02   4.4137927e+02   5.2087468e+02   5.4551411e+02   6.3854007e+02
   4.6112706e+02   4.6264291e+02   4.8113258e+02   5.2431081e+02   6.2633189e+02
   4.7272349e+02   4.9292380e+02   5.3497033e+02   5.5446269e+02   6.3933333e+02
   4.7785476e+02   5.1535402e+02   5.7689614e+02   5.9109951e+02   7.6025371e+02
   4.1447442e+02   4.3840749e+02   5.1390150e+02   5.3981033e+02   6.3495864e+02
   4.7857889e+02   5.2383304e+02   6.2578443e+02   6.4140582e+02   6.4188655e+02
   4.4905162e+02   4.5040210e+02   4.8076930e+02   5.2431030e+02   6.2636476e+02
   4.7358513e+02   4.9434877e+02   5.2331495e+02   5.4240921e+02   6.3269471e+02
   4.0547752e+02   4.3826729e+02   5.1900236e+02   5.4392464e+02   6.3754667e+02
   4.3698033e+02   4.3754846e+02   4.7927197e+02   5.2399549e+02   6.2617121e+02
   4.7857917e+02   5.2383473e+02   6.2593607e+02   7.0059171e+02   7.3678089e+02
   4.7019770e+02   4.8704283e+02   5.4066088e+02   5.6259515e+02   6.4936033e+02
   4.2836064e+02   4.3775128e+02   4.9158133e+02   5.2753377e+02   6.2831178e+02
   4.3960217e+02   4.5121762e+02   5.3544672e+02   5.6010782e+02   6.5500378e+02
   4.4662308e+02   4.5734851e+02   5.3855630e+02   5.6360165e+02   6.8593068e+02
   4.4827606e+02   4.5869213e+02   5.2834192e+02   5.5220822e+02   6.4297001e+02
   4.6099044e+02   4.7221178e+02   5.3919975e+02   5.6340782e+02   6.5841051e+02
   4.2484834e+02   4.2616077e+02   4.7933176e+02   5.2401565e+02   6.2618769e+02
   4.7851020e+02   5.2277698e+02   6.0908424e+02   6.2710705e+02   7.4354384e+02
   4.7857936e+02   5.2383854e+02   6.2601260e+02   7.1723319e+02   7.5987922e+02
   4.5398641e+02   4.6394300e+02   5.1873411e+02   5.4299996e+02   6.3590650e+02
   4.3980570e+02   4.4176184e+02   4.8130962e+02   5.2447043e+02   6.2648150e+02
   4.7791775e+02   4.9536283e+02   4.9719073e+02   5.2450241e+02   6.2626551e+02
   4.5545983e+02   4.6599394e+02   5.3953639e+02   5.6435933e+02   6.7824220e+02
   4.7847808e+02   5.2230760e+02   6.0436848e+02   6.2116943e+02   6.7712401e+02
   4.3797618e+02   4.3801685e+02   4.7862995e+02   5.2385243e+02   6.2607355e+02
   4.5193477e+02   4.6214838e+02   5.2542862e+02   5.4915235e+02   6.4018124e+02
   4.6061894e+02   4.6222685e+02   4.8130771e+02   5.2435051e+02   6.2635522e+02
   4.7548328e+02   5.0253784e+02   5.5558110e+02   5.7511798e+02   6.6960967e+02
   4.2057003e+02   4.4049228e+02   5.3692163e+02   5.6209443e+02   6.6709012e+02
   4.6717219e+02   4.7086947e+02   4.8477529e+02   5.2489615e+02   6.2659334e+02
   4.0995318e+02   4.1550204e+02   4.7921303e+02   5.2398941e+02   6.2617097e+02
   4.7391195e+02   4.9692054e+02   5.5025545e+02   5.7128549e+02   6.6289271e+02
   4.7855082e+02   5.2339187e+02   5.8204567e+02   5.8287109e+02   6.2715380e+02
   4.3281736e+02   4.4337917e+02   5.0064087e+02   5.3126470e+02   6.3023858e+02
   3.8890681e+02   4.3880114e+02   5.3656646e+02   5.6170067e+02   6.6384434e+02
   4.2968491e+02   4.4409013e+02   5.3210516e+02   5.5658052e+02   6.4910771e+02
   4.4979321e+02   4.5896873e+02   5.0834847e+02   5.3535432e+02   6.3195314e+02
   4.6915889e+02   4.8476897e+02   5.3616213e+02   5.5788783e+02   6.4435916e+02
   3.8965133e+02   4.3881419e+02   5.3724837e+02   5.6251883e+02   6.8218240e+02
   4.7855272e+02   5.2341958e+02   6.0001776e+02   6.0211288e+02   6.2920775e+02
   4.3421720e+02   4.4716512e+02   5.3777519e+02   5.6298060e+02   6.9199886e+02
   4.0687997e+02   4.1131540e+02   4.7884107e+02   5.2390225e+02   6.2610985e+02
   4.6367466e+02   4.7563513e+02   5.3320692e+02   5.5616333e+02   6.4467516e+02
   4.7779314e+02   4.9550879e+02   4.9772781e+02   5.2466206e+02   6.2631266e+02
   4.6356279e+02   4.7553911e+02   5.3583220e+02   5.5905056e+02   6.4817080e+02
   4.7857859e+02   5.2382690e+02   6.2577110e+02   6.6863974e+02   6.9309095e+02
   4.7722003e+02   5.1083496e+02   5.6724452e+02   5.8363441e+02   7.1541300e+02
   4.3037881e+02   4.3725736e+02   4.8748970e+02   5.2619445e+02   6.2755067e+02
   4.4337476e+02   4.5427916e+02   5.2962132e+02   5.5368558e+02   6.4477323e+02
   4.2060054e+02   4.4041939e+02   5.3299154e+02   5.5761614e+02   6.5103348e+02
   4.5237933e+02   4.6288213e+02   5.3917835e+02   5.6410455e+02   6.8459338e+02
   4.7779211e+02   5.1203339e+02   5.2581766e+02   5.3575395e+02   6.2806517e+02
   4.1983275e+02   4.2152264e+02   4.7916166e+02   5.2397691e+02   6.2616128e+02
   4.2891264e+02   4.4299428e+02   5.1608831e+02   5.4145664e+02   6.3585636e+02
   4.7846764e+02   5.2215597e+02   5.8570638e+02   5.8924773e+02   6.3163854e+02
   4.6720410e+02   4.8117990e+02   5.3616960e+02   5.5859485e+02   6.4612613e+02
   4.1720956e+02   4.3772330e+02   5.0618374e+02   5.3442445e+02   6.3197598e+02
   4.7857160e+02   5.2371718e+02   6.1798466e+02   6.2267018e+02   6.3157087e+02
   4.7308191e+02   4.9221307e+02   5.1781573e+02   5.3832126e+02   6.3124212e+02
   4.4161317e+02   4.5282346e+02   5.3356976e+02   5.5796160e+02   6.5051797e+02
   4.3177977e+02   4.4542632e+02   5.3382105e+02   5.5842965e+02   6.5210844e+02
   4.6221286e+02   4.7353225e+02   5.2920033e+02   5.5215804e+02   6.4135610e+02
   4.6193511e+02   4.7333730e+02   5.3548790e+02   5.5891003e+02   6.4849339e+02
   4.4793606e+02   4.5853717e+02   5.3665335e+02   5.6125055e+02   6.5660882e+02
   4.2454155e+02   4.4006094e+02   5.0806513e+02   5.3559744e+02   6.3256413e+02
   4.7797356e+02   5.1641728e+02   5.7636448e+02   5.8839406e+02   6.5001566e+02
   4.3763372e+02   4.3775876e+02   4.7873310e+02   5.2387502e+02   6.2608939e+02
   4.6433083e+02   4.7670515e+02   5.3826806e+02   5.6173117e+02   6.5218285e+02
   4.7843731e+02   5.2171893e+02   5.9464238e+02   6.0276057e+02   6.4092315e+02
   4.7855276e+02   5.2341930e+02   5.9966840e+02   6.0169705e+02   6.2912360e+02
   4.4404719e+02   4.4411143e+02   4.7867225e+02   5.2386125e+02   6.2607930e+02
   4.6201899e+02   4.7282702e+02   5.1888436e+02   5.4253839e+02   6.3500784e+02
   4.6447843e+02   4.7590761e+02   5.1583246e+02   5.3977399e+02   6.3329897e+02
   4.5990254e+02   4.6850465e+02   5.0309068e+02   5.3176748e+02   6.2983629e+02
   4.5111766e+02   4.6161564e+02   5.3930212e+02   5.6432700e+02   7.4293134e+02
   4.7857792e+02   5.2381551e+02   5.8077110e+02   5.8081625e+02   6.2612373e+02
   3.9420909e+02   4.2728146e+02   4.8488712e+02   5.2547417e+02   6.2714628e+02
   4.7843474e+02   5.2169144e+02   6.0014151e+02   6.1592686e+02   6.8712024e+02
   4.3998771e+02   4.5155974e+02   5.3778800e+02   5.6287133e+02   6.7081384e+02
   4.5841105e+02   4.6915831e+02   5.4020633e+02   5.6495808e+02   6.9897162e+02
   4.7856702e+02   5.2364612e+02   6.2171738e+02   6.4380218e+02   6.5649089e+02
   4.2773808e+02   4.3210197e+02   4.8261287e+02   5.2483294e+02   6.2672842e+02
   4.1128973e+02   4.2500449e+02   4.8252542e+02   5.2482505e+02   6.2673331e+02
   4.4404711e+02   4.5504231e+02   5.3841168e+02   5.6351509e+02   6.9771991e+02
   4.7094729e+02   4.8882692e+02   5.4560266e+02   5.6833310e+02   6.6528274e+02
   4.7821172e+02   5.1863835e+02   5.4974189e+02   5.5461716e+02   6.2908223e+02
   4.4652146e+02   4.5642313e+02   5.1381548e+02   5.3936258e+02   6.3418235e+02
   4.6184624e+02   4.7325595e+02   5.3720938e+02   5.6089401e+02   6.5173661e+02
   4.5277365e+02   4.6328069e+02   5.3928146e+02   5.6421033e+02   6.9150700e+02
   4.7406614e+02   4.9284335e+02   5.0998471e+02   5.3218321e+02   6.2886309e+02
   4.4519057e+02   4.5588271e+02   5.2868698e+02   5.5266663e+02   6.4362385e+02
   4.2161544e+02   4.2884103e+02   4.8306637e+02   5.2496252e+02   6.2681694e+02
   4.7825104e+02   5.1491518e+02   5.2158413e+02   5.2967015e+02   6.2678797e+02
   4.2257556e+02   4.2401562e+02   4.7924064e+02   5.2399476e+02   6.2617350e+02
   4.7857730e+02   5.2380869e+02   6.0707796e+02   6.0739978e+02   6.2645390e+02
   4.6351644e+02   4.7406286e+02   5.1111562e+02   5.3637950e+02   6.3174590e+02
   4.2791952e+02   4.4322863e+02   5.3729238e+02   5.6248590e+02   6.7227864e+02
   4.1449594e+02   4.3879634e+02   5.1880329e+02   5.4374742e+02   6.3741637e+02
   4.3332551e+02   4.4541910e+02   5.1165590e+02   5.3800772e+02   6.3377497e+02
   4.7855968e+02   5.2352701e+02   6.0067305e+02   6.0230499e+02   6.2846807e+02
   4.1347992e+02   4.2137160e+02   4.8039502e+02   5.2427661e+02   6.2636882e+02
   3.9435503e+02   4.3882313e+02   5.3725946e+02   5.6253206e+02   6.8323183e+02
   4.5299791e+02   4.5774874e+02   4.8832190e+02   5.2619556e+02   6.2739840e+02
   4.4809425e+02   4.5839943e+02   5.2421472e+02   5.4814829e+02   6.3969556e+02
   4.6047522e+02   4.6460966e+02   4.8662387e+02   5.2555824e+02   6.2698442e+02
   4.7746208e+02   5.1205478e+02   5.4699929e+02   5.5729638e+02   6.3332447e+02
   4.7857774e+02   5.2381268e+02   5.9710814e+02   5.9721895e+02   6.2622984e+02
   4.7821799e+02   5.1896345e+02   5.8753773e+02   6.0048255e+02   6.7922844e+02
   4.7725751e+02   5.1104469e+02   5.6162249e+02   5.7574547e+02   6.4576559e+02
   4.7854578e+02   5.2331380e+02   6.1231074e+02   6.2330284e+02   6.4127936e+02
   4.2671820e+02   4.4248136e+02   5.2949778e+02   5.5384340e+02   6.4568635e+02
   4.3162154e+02   4.3337386e+02   4.8037187e+02   5.2425932e+02   6.2635070e+02
   4.7833995e+02   5.2043951e+02   5.8645046e+02   5.9430565e+02   6.4068098e+02
   4.7857864e+02   5.2382691e+02   6.2576973e+02   6.6769916e+02   6.8651215e+02
   4.7700632e+02   5.0891919e+02   5.3963582e+02   5.5165323e+02   6.3280751e+02
   4.7811462e+02   5.1764208e+02   5.5259721e+02   5.5848443e+02   6.3034765e+02
   4.4933413e+02   4.5051646e+02   4.8048933e+02   5.2424650e+02   6.2632427e+02
   4.7810647e+02   5.1770617e+02   5.6195419e+02   5.6884113e+02   6.3293364e+02
   4.5822015e+02   4.6842366e+02   5.2038934e+02   5.4417350e+02   6.3629934e+02
   4.5011036e+02   4.6036337e+02   5.2590591e+02   5.4969247e+02   6.4074703e+02
   4.5601375e+02   4.6424561e+02   5.0210492e+02   5.3146466e+02   6.2984608e+02
   4.7637698e+02   5.0202354e+02   5.1543054e+02   5.3273159e+02   6.2844676e+02
   4.4349884e+02   4.5454510e+02   5.3798487e+02   5.6301036e+02   6.6947926e+02
   4.7728538e+02   5.1123739e+02   5.6788396e+02   5.8405516e+02   6.9956793e+02
   4.7698618e+02   5.0810281e+02   5.3200678e+02   5.4435466e+02   6.3082421e+02
   4.3598151e+02   4.4842789e+02   5.3775800e+02   5.6292638e+02   6.8037044e+02
   4.3287162e+02   4.3312331e+02   4.7883575e+02   5.2389909e+02   6.2610564e+02
   4.1183685e+02   4.3920874e+02   5.3712449e+02   5.6236198e+02   6.7369073e+02
   4.7331128e+02   4.9500466e+02   5.4699778e+02   5.6787225e+02   6.5363726e+02
   4.7854035e+02   5.2322970e+02   5.6800069e+02   5.6876502e+02   6.2680368e+02
   4.7581526e+02   5.0037969e+02   5.1698728e+02   5.3473601e+02   6.2918812e+02
   4.7546888e+02   5.0080842e+02   5.2607430e+02   5.4249789e+02   6.3175236e+02
   4.7769546e+02   5.1405926e+02   5.6667834e+02   5.7873972e+02   6.4371677e+02
   4.3839919e+02   4.4144032e+02   4.8289528e+02   5.2487307e+02   6.2673752e+02
   4.5340451e+02   4.6373356e+02   5.2921506e+02   5.5288358e+02   6.4311074e+02
   4.7857811e+02   5.2381916e+02   6.0485098e+02   6.0502397e+02   6.2628635e+02
   4.2246517e+02   4.2753426e+02   4.8150464e+02   5.2455260e+02   6.2655041e+02
   4.2112801e+02   4.4060950e+02   5.3525123e+02   5.6013046e+02   6.5651854e+02
   4.7799305e+02   5.1660628e+02   5.7229973e+02   5.8254488e+02   6.4205619e+02
   4.7856413e+02   5.2359681e+02   6.2103835e+02   6.4484817e+02   6.6902586e+02
   4.7791949e+02   5.1591716e+02   5.6699522e+02   5.7681890e+02   6.3893428e+02
   4.1886485e+02   4.3480300e+02   4.9416739e+02   5.2852226e+02   6.2887811e+02
   4.0849365e+02   4.1566852e+02   4.7932609e+02   5.2401651e+02   6.2619021e+02
   4.3122737e+02   4.4395676e+02   5.1124659e+02   5.3773533e+02   6.3365529e+02
   4.5657469e+02   4.6507230e+02   5.0361327e+02   5.3223438e+02   6.3018651e+02
   4.5228173e+02   4.6277796e+02   5.3871607e+02   5.6353669e+02   6.6651494e+02
   4.7664121e+02   5.0633306e+02   5.3153523e+02   5.4495776e+02   6.3144060e+02
   4.4449731e+02   4.4542094e+02   4.7994952e+02   5.2413942e+02   6.2626254e+02
   4.7850114e+02   5.2254619e+02   5.5049231e+02   5.5174353e+02   6.2674636e+02
   4.3907632e+02   4.5083326e+02   5.3782613e+02   5.6294065e+02   6.7447836e+02
   4.7117168e+02   4.7727909e+02   4.8767458e+02   5.2517541e+02   6.2666695e+02
   4.0438577e+02   4.3890029e+02   5.3719297e+02   5.6245018e+02   6.7771706e+02
   4.5426292e+02   4.6468000e+02   5.3323322e+02   5.5710181e+02   6.4761699e+02
   4.7825176e+02   5.1906495e+02   5.4837555e+02   5.5282508e+02   6.2861004e+02
   4.7820705e+02   5.1884143e+02   5.7868919e+02   5.8731799e+02   6.4046778e+02
   4.2997074e+02   4.4399676e+02   5.2361606e+02   5.4796905e+02   6.4029603e+02
   4.7852508e+02   5.2199819e+02   5.2955764e+02   5.3125953e+02   6.2627427e+02
   4.2727672e+02   4.4242761e+02   5.2099712e+02   5.4560597e+02   6.3857448e+02
   4.7853718e+02   5.2318272e+02   6.1420707e+02   6.3338449e+02   6.7860376e+02
   4.7857911e+02   5.2383659e+02   6.2594635e+02   6.5510541e+02   6.5565061e+02
   4.7834366e+02   5.2036086e+02   5.5385119e+02   5.5725136e+02   6.2840973e+02
   4.1459568e+02   4.1571198e+02   4.7874993e+02   5.2388080e+02   6.2609425e+02
   4.7835848e+02   5.2066590e+02   5.9279452e+02   6.0425393e+02   6.5173855e+02
   4.4659267e+02   4.4746604e+02   4.7992186e+02   5.2412859e+02   6.2625346e+02
   4.7833728e+02   5.2039216e+02   5.9336323e+02   6.0710095e+02   6.8419995e+02
   4.3726922e+02   4.4750662e+02   5.0496455e+02   5.3353721e+02   6.3134992e+02
   4.3156005e+02   4.4533921e+02   5.3699137e+02   5.6207677e+02   6.6465514e+02
   4.7857101e+02   5.2370302e+02   5.6186040e+02   5.6201604e+02   6.2618832e+02
   4.7809550e+02   5.1762665e+02   5.6996532e+02   5.7819967e+02   6.3701819e+02
   4.7654904e+02   5.0700015e+02   5.4837398e+02   5.6271019e+02   6.3887301e+02
   4.3653041e+02   4.4346787e+02   4.9081133e+02   5.2720972e+02   6.2809343e+02
   4.6934105e+02   4.8300405e+02   5.1109272e+02   5.3519161e+02   6.3065500e+02
   4.7688753e+02   5.0892496e+02   5.6208525e+02   5.7856644e+02   6.5553064e+02
   4.6285270e+02   4.7451049e+02   5.3392091e+02   5.5706333e+02   6.4587838e+02
   4.4046437e+02   4.5193810e+02   5.3745246e+02   5.6245204e+02   6.6471578e+02
   4.3762049e+02   4.4965703e+02   5.3659109e+02   5.6148875e+02   6.5978053e+02
   4.7851895e+02   5.2290571e+02   5.7311259e+02   5.7441269e+02   6.2753542e+02
   4.3149763e+02   4.4506059e+02   5.2685296e+02   5.5108265e+02   6.4281595e+02
   4.7857192e+02   5.2372138e+02   6.1860646e+02   6.2370782e+02   6.3199728e+02
   4.4347810e+02   4.4387594e+02   4.7915685e+02   5.2396535e+02   6.2614898e+02
   3.9976215e+02   4.3884400e+02   5.3711617e+02   5.6235864e+02   6.7409403e+02
   4.7857422e+02   5.2375909e+02   6.2137038e+02   6.2781767e+02   6.3325706e+02
   4.3879647e+02   4.5015813e+02   5.2074604e+02   5.4522512e+02   6.3804479e+02
   4.5311907e+02   4.6344247e+02   5.2899733e+02   5.5267357e+02   6.4295065e+02
   4.7343070e+02   4.7847896e+02   4.8508570e+02   5.2452470e+02   6.2637138e+02
   4.5999853e+02   4.7101236e+02   5.4012152e+02   5.6468209e+02   6.6842952e+02
   4.1665033e+02   4.3844597e+02   5.1168163e+02   5.3813692e+02   6.3398835e+02
   4.7855413e+02   5.2317837e+02   5.3456481e+02   5.3517468e+02   6.2618431e+02
   4.3580589e+02   4.4830074e+02   5.3784627e+02   5.6303758e+02   6.9170058e+02
   4.2774614e+02   4.4294733e+02   5.2856361e+02   5.5286831e+02   6.4461470e+02
   4.4091796e+02   4.5194947e+02   5.2263980e+02   5.4688601e+02   6.3913376e+02
   3.8365819e+02   4.0850984e+02   4.7884992e+02   5.2390419e+02   6.2611112e+02
   4.7856890e+02   5.2367183e+02   6.1767475e+02   6.2401181e+02   6.3363703e+02
   4.7812494e+02   5.1793498e+02   5.8378410e+02   5.9666457e+02   6.6698983e+02
   4.7852998e+02   5.2307535e+02   6.1117227e+02   6.2644121e+02   6.5115504e+02
   4.7844675e+02   5.2185595e+02   5.9905098e+02   6.1126039e+02   6.4891478e+02
   4.3339536e+02   4.3372794e+02   4.7892647e+02   5.2391897e+02   6.2611965e+02
   4.4358065e+02   4.5460511e+02   5.3701640e+02   5.6183735e+02   6.5985873e+02
   4.4925640e+02   4.5978530e+02   5.3681776e+02   5.6138955e+02   6.5668348e+02
   4.7654316e+02   5.0581827e+02   5.3106284e+02   5.4478292e+02   6.3150943e+02
   4.5810958e+02   4.6765660e+02   5.1111018e+02   5.3686118e+02   6.3232983e+02
   4.7838723e+02   5.2043034e+02   5.3988967e+02   5.4291689e+02   6.2713228e+02
   4.2979208e+02   4.4400371e+02   5.2674439e+02   5.5099493e+02   6.4278324e+02
   4.5903232e+02   4.6971199e+02   5.3142586e+02   5.5481582e+02   6.4424495e+02
   4.6808395e+02   4.8199822e+02   5.2116573e+02   5.4337663e+02   6.3462731e+02
   4.2641169e+02   4.4210924e+02   5.2285525e+02   5.4729461e+02   6.3983488e+02
   4.4328505e+02   4.5422273e+02   5.3062858e+02   5.5473964e+02   6.4593366e+02
   4.7855914e+02   5.2220940e+02   5.2488404e+02   5.2647478e+02   6.2612872e+02
   4.1565989e+02   4.2092854e+02   4.7989427e+02   5.2415302e+02   6.2628404e+02
   4.7836365e+02   5.2073164e+02   5.9464065e+02   6.0833490e+02   6.6412085e+02
   4.5598914e+02   4.6163921e+02   4.9113113e+02   5.2698253e+02   6.2774638e+02
   4.2685361e+02   4.2686077e+02   4.7858393e+02   5.2384258e+02   6.2606692e+02
   4.2789538e+02   4.3409740e+02   4.8512349e+02   5.2551590e+02   6.2715413e+02
   4.4625869e+02   4.5695604e+02   5.3426454e+02   5.5858529e+02   6.5104552e+02
   4.4638171e+02   4.4926781e+02   4.8347706e+02   5.2497513e+02   6.2677584e+02
   4.6352748e+02   4.7382212e+02   5.0922530e+02   5.3508867e+02   6.3114757e+02
   4.7852441e+02   5.2264514e+02   5.3778221e+02   5.3886571e+02   6.2635503e+02
   4.7731530e+02   5.1110856e+02   5.4699305e+02   5.5803101e+02   6.3411163e+02
   4.0315820e+02   4.2204908e+02   4.8134760e+02   5.2451863e+02   6.2653321e+02
   4.3938601e+02   4.5100783e+02   5.3331580e+02   5.5773734e+02   6.5034751e+02
   4.4214458e+02   4.4316580e+02   4.8005728e+02   5.2416851e+02   6.2628337e+02
   4.1419191e+02   4.3938064e+02   5.3477067e+02   5.5960547e+02   6.5519784e+02
   4.2905142e+02   4.4304562e+02   5.1572576e+02   5.4116738e+02   6.3567687e+02
   4.5659417e+02   4.6717037e+02   5.3869034e+02   5.6322375e+02   6.6057322e+02
   4.6375946e+02   4.7590366e+02   5.4032673e+02   5.6437609e+02   6.5988136e+02
   4.5664537e+02   4.5818912e+02   4.8123078e+02   5.2436900e+02   6.2637975e+02
   4.5106458e+02   4.5615484e+02   4.8922812e+02   5.2650272e+02   6.2758108e+02
   4.3427045e+02   4.4685679e+02   5.2378603e+02   5.4807239e+02   6.4026927e+02
   4.7836300e+02   5.2066266e+02   5.5752721e+02   5.6080147e+02   6.2860905e+02
   4.6865286e+02   4.8369409e+02   5.3334614e+02   5.5505445e+02   6.4201305e+02
   4.5701140e+02   4.6749597e+02   5.3182360e+02   5.5540194e+02   6.4517660e+02
   4.7710352e+02   5.0066488e+02   5.0707513e+02   5.2739106e+02   6.2700349e+02
   4.0930470e+02   4.3901402e+02   5.3509553e+02   5.5998072e+02   6.5626815e+02
   4.3218833e+02   4.3368764e+02   4.8013739e+02   5.2420225e+02   6.2631219e+02
   4.3783979e+02   4.4728255e+02   5.0103871e+02   5.3140086e+02   6.3025056e+02
   4.4035116e+02   4.5163051e+02   5.2697080e+02   5.5104538e+02   6.4245331e+02
   4.5872965e+02   4.6910956e+02   5.2322539e+02   5.4668352e+02   6.3782430e+02
   4.7385122e+02   4.8075456e+02   4.8764983e+02   5.2482651e+02   6.2648714e+02
   4.7458790e+02   4.9741935e+02   5.2344824e+02   5.4147345e+02   6.3189084e+02
   4.5678424e+02   4.6738638e+02   5.3989059e+02   5.6470334e+02   6.9516998e+02
   4.7856955e+02   5.2368293e+02   6.1283777e+02   6.1584537e+02   6.2960973e+02
   4.3523014e+02   4.4742129e+02   5.2079627e+02   5.4533224e+02   6.3822263e+02
   4.7796415e+02   5.1627363e+02   5.5962661e+02   5.6773442e+02   6.3396385e+02
   4.6827131e+02   4.8304414e+02   5.3519820e+02   5.5717829e+02   6.4409419e+02
   4.7852642e+02   5.2301361e+02   5.9588894e+02   5.9900233e+02   6.3097222e+02
   4.5010709e+02   4.5962784e+02   5.1188179e+02   5.3779616e+02   6.3319441e+02
   4.7403969e+02   4.9713974e+02   5.4239302e+02   5.6122397e+02   6.4317377e+02
   4.5071399e+02   4.6119997e+02   5.3790581e+02   5.6262727e+02   6.6089009e+02
   4.3654849e+02   4.4838835e+02   5.2071349e+02   5.4523752e+02   6.3812245e+02
   4.6019029e+02   4.7111715e+02   5.3289502e+02   5.5628257e+02   6.4559782e+02
   4.2415136e+02   4.4128092e+02   5.2497633e+02   5.4931131e+02   6.4146902e+02
   4.4391209e+02   4.5478280e+02   5.3050985e+02   5.5459669e+02   6.4572226e+02
   4.1753182e+02   4.3984496e+02   5.3604069e+02   5.6106013e+02   6.5993366e+02
   4.4259209e+02   4.5287751e+02   5.1357554e+02   5.3928112e+02   6.3427255e+02
   4.3173824e+02   4.4126663e+02   4.9517640e+02   5.2885623e+02   6.2900526e+02
   4.4854671e+02   4.5889847e+02   5.2656036e+02   5.5039573e+02   6.4142305e+02
   4.5906147e+02   4.6981415e+02   5.3456492e+02   5.5820882e+02   6.4824222e+02
   4.1529063e+02   4.2641600e+02   4.8292590e+02   5.2493023e+02   6.2680016e+02
   4.5988651e+02   4.6845628e+02   5.0291611e+02   5.3167718e+02   6.2979621e+02
   4.7767651e+02   5.1391776e+02   5.6937890e+02   5.8253290e+02   6.4880862e+02
   4.5660396e+02   4.6716796e+02   5.3772922e+02   5.6205443e+02   6.5627490e+02
   4.2114417e+02   4.4042176e+02   5.2799144e+02   5.5232392e+02   6.4417225e+02
   4.1795794e+02   4.3994497e+02   5.3761433e+02   5.6294120e+02   7.3824700e+02
   4.3126533e+02   4.4508499e+02   5.3346032e+02   5.5804010e+02   6.5142461e+02
   4.3446405e+02   4.4733286e+02   5.3733591e+02   5.6244349e+02   6.6766385e+02
   4.2738214e+02   4.4292738e+02   5.3524383e+02   5.6007729e+02   6.5608036e+02
   4.7852292e+02   5.1964035e+02   5.2218866e+02   5.2625590e+02   6.2620923e+02
   4.7849787e+02   5.2257542e+02   5.6183077e+02   5.6325866e+02   6.2723063e+02
   4.7856566e+02   5.1802324e+02   5.1839508e+02   5.2417385e+02   6.2609253e+02
   4.7854454e+02   5.2329402e+02   6.1399039e+02   6.2848300e+02   6.4778296e+02
   4.7661440e+02   5.0752350e+02   5.6185350e+02   5.7967052e+02   6.9812964e+02
   4.7810566e+02   5.1725702e+02   5.4502199e+02   5.5088265e+02   6.2917338e+02
   4.5196985e+02   4.6157582e+02   5.1330760e+02   5.3878801e+02   6.3363484e+02
   4.1646059e+02   4.3970488e+02   5.3718803e+02   5.6242958e+02   6.7537576e+02
   4.3534783e+02   4.4772037e+02   5.2648167e+02   5.5065600e+02   6.4232833e+02
   4.2392572e+02   4.3208425e+02   4.8557400e+02   5.2565426e+02   6.2724425e+02
   4.1873364e+02   4.2671389e+02   4.8233030e+02   5.2476998e+02   6.2669499e+02
   4.3231711e+02   4.4507749e+02   5.1579561e+02   5.4118710e+02   6.3563680e+02
   4.7857769e+02   5.2381278e+02   6.1877918e+02   6.1991131e+02   6.2735598e+02
   4.7856763e+02   5.2365204e+02   6.0439815e+02   6.0586343e+02   6.2795879e+02
   4.5498644e+02   4.6197925e+02   4.9604166e+02   5.2877192e+02   6.2862276e+02
   4.7824071e+02   4.8460315e+02   4.8507888e+02   5.2390193e+02   6.2609062e+02
   4.2339081e+02   4.4134645e+02   5.3748065e+02   5.6275222e+02   6.9686152e+02
   4.7796918e+02   5.1637707e+02   5.7887593e+02   5.9224546e+02   6.6306754e+02
   4.2051106e+02   4.4040069e+02   5.3317408e+02   5.5781637e+02   6.5138708e+02
   4.1941218e+02   4.4022629e+02   5.3745794e+02   5.6274611e+02   7.0168311e+02
   4.6957548e+02   4.8218956e+02   5.0564280e+02   5.3178322e+02   6.2926026e+02
   4.2073970e+02   4.4054110e+02   5.3718859e+02   5.6241469e+02   6.7365125e+02
   4.1728846e+02   4.1814896e+02   4.7876550e+02   5.2388448e+02   6.2609638e+02
   4.3655159e+02   4.4860222e+02   5.2637820e+02   5.5053278e+02   6.4218207e+02
   4.2921040e+02   4.3808223e+02   4.9107100e+02   5.2735216e+02   6.2820845e+02
   4.4472040e+02   4.5227099e+02   4.9659609e+02   5.2925997e+02   6.2907233e+02
   4.3430737e+02   4.3517158e+02   4.7952863e+02   5.2405654e+02   6.2621325e+02
   4.3537129e+02   4.3547720e+02   4.7869709e+02   5.2386742e+02   6.2608396e+02
   4.7857721e+02   5.2380493e+02   6.1982154e+02   6.2161646e+02   6.2806671e+02
   4.3154856e+02   4.3157789e+02   4.7860716e+02   5.2384764e+02   6.2607026e+02
   3.9913096e+02   4.2445836e+02   4.8268417e+02   5.2486856e+02   6.2676305e+02
   4.3896297e+02   4.5074576e+02   5.3805292e+02   5.6321974e+02   6.9740925e+02
   4.7840793e+02   5.2132131e+02   5.9773626e+02   6.1236951e+02   6.6466596e+02
   4.6601093e+02   4.7595163e+02   5.0258328e+02   5.3090838e+02   6.2916003e+02
   4.7856778e+02   5.2365436e+02   6.1997108e+02   6.3158126e+02   6.4016536e+02
   4.5609994e+02   4.6643102e+02   5.2767690e+02   5.5115251e+02   6.4136701e+02
   4.6985153e+02   4.8454555e+02   5.1470564e+02   5.3762143e+02   6.3160927e+02
   4.3796665e+02   4.4922785e+02   5.1585282e+02   5.4114832e+02   6.3549208e+02
   4.4346838e+02   4.5140155e+02   4.9771892e+02   5.2975867e+02   6.2934135e+02
   4.7855340e+02   5.2339904e+02   5.5143320e+02   5.5186426e+02   6.2630258e+02
   4.7857883e+02   5.2383344e+02   6.2589952e+02   6.6610386e+02   6.7019023e+02
   4.7856617e+02   5.2363063e+02   6.1783236e+02   6.2621510e+02   6.3632721e+02
   4.1707681e+02   4.3817509e+02   5.0911718e+02   5.3632978e+02   6.3299225e+02
   4.3050082e+02   4.4466099e+02   5.3639665e+02   5.6138309e+02   6.6048106e+02
   4.6582469e+02   4.7871746e+02   5.2907648e+02   5.5141511e+02   6.4004411e+02
   4.7808689e+02   5.1328384e+02   5.2158998e+02   5.3094653e+02   6.2710290e+02
   4.5645329e+02   4.6702295e+02   5.3878554e+02   5.6335225e+02   6.6133353e+02
   4.7849893e+02   5.2260898e+02   5.8152766e+02   5.8377758e+02   6.2913605e+02
   4.7705413e+02   5.0984994e+02   5.6326955e+02   5.7918462e+02   6.5425456e+02
   4.7832272e+02   5.1843233e+02   5.3102176e+02   5.3579903e+02   6.2704230e+02
   4.7636276e+02   5.0525660e+02   5.3344615e+02   5.4749068e+02   6.3255919e+02
   4.7251782e+02   4.9272600e+02   5.4495133e+02   5.6617027e+02   6.5209820e+02
   4.3055780e+02   4.3962204e+02   4.9271676e+02   5.2792724e+02   6.2851662e+02
   4.2757630e+02   4.4305233e+02   5.3699135e+02   5.6212687e+02   6.6619218e+02
   4.1302143e+02   4.3925953e+02   5.3457303e+02   5.5938465e+02   6.5466161e+02
   4.5633512e+02   4.6691082e+02   5.3980737e+02   5.6463422e+02   6.9348061e+02
   4.7512789e+02   4.9989579e+02   5.2867938e+02   5.4540346e+02   6.3302033e+02
   4.3152547e+02   4.3168798e+02   4.7873366e+02   5.2387622e+02   6.2609020e+02
   4.0190324e+02   4.3746875e+02   5.1099512e+02   5.3765208e+02   6.3373527e+02
   4.2734580e+02   4.4294033e+02   5.3702117e+02   5.6216527e+02   6.6670657e+02
   4.4956442e+02   4.6000605e+02   5.3253570e+02   5.5657174e+02   6.4756380e+02
   4.7020749e+02   4.7231090e+02   4.8156523e+02   5.2422755e+02   6.2625698e+02
   4.4236662e+02   4.5354668e+02   5.3848567e+02   5.6365936e+02   7.6766608e+02
   4.0669971e+02   4.3841005e+02   5.2082695e+02   5.4551720e+02   6.3862640e+02
   4.4939317e+02   4.5089753e+02   4.8104887e+02   5.2437210e+02   6.2640219e+02
   4.1672919e+02   4.3969134e+02   5.3453956e+02   5.5933966e+02   6.5451259e+02
   4.1770630e+02   4.3953964e+02   5.2474393e+02   5.4911633e+02   6.4136913e+02
   4.7825416e+02   5.1911440e+02   5.4894031e+02   5.5336507e+02   6.2865527e+02
   4.7831408e+02   5.1860473e+02   5.3276150e+02   5.3738496e+02   6.2715062e+02
   4.5718659e+02   4.6781817e+02   5.4016858e+02   5.6502076e+02   7.5499174e+02
   4.3792705e+02   4.4966988e+02   5.2640005e+02   5.5052824e+02   6.4212441e+02
   3.8506109e+02   4.3881210e+02   5.3735910e+02   5.6265248e+02   6.9723417e+02
   6.3628478e+02   6.1936020e+02   5.3048126e+02   4.9963590e+02   4.3512937e+02
   6.3515109e+02   6.2303233e+02   5.4128971e+02   5.1613527e+02   4.3794788e+02
   5.7781907e+02   5.6552324e+02   5.3364820e+02   5.1702471e+02   4.3816916e+02
   6.1368084e+02   5.9872038e+02   5.2248359e+02   4.8243524e+02   4.2426261e+02
   5.6414975e+02   5.3909684e+02   4.6414838e+02   4.5680130e+02   4.2672962e+02
   5.7428072e+02   5.7039411e+02   5.5653859e+02   5.3473582e+02   4.3876444e+02
   5.6708722e+02   5.6350803e+02   5.5855782e+02   5.3668245e+02   4.3880080e+02
   5.7371383e+02   5.5393580e+02   5.0461307e+02   4.8366543e+02   4.2975137e+02
   5.8015211e+02   5.6785456e+02   5.3109998e+02   5.1330577e+02   4.3787173e+02
   7.1779186e+02   6.2631372e+02   5.2426799e+02   4.8036704e+02   4.1913469e+02
   6.3793447e+02   6.2845662e+02   5.4867769e+02   5.2444135e+02   4.3843389e+02
   6.0176256e+02   5.9732277e+02   5.5131520e+02   5.2813743e+02   4.3857989e+02
   5.8067653e+02   5.6508425e+02   5.1635178e+02   4.9339021e+02   4.3374180e+02
   6.4633658e+02   6.2485342e+02   5.3040371e+02   4.9900571e+02   4.3493653e+02
   5.7497323e+02   5.5507527e+02   5.0234827e+02   4.7701396e+02   4.1915241e+02
   5.8643465e+02   5.7994962e+02   5.4669108e+02   5.2585702e+02   4.3851224e+02
   5.8150564e+02   5.6940845e+02   5.3055377e+02   5.1205795e+02   4.3773538e+02
   6.4832327e+02   6.2436011e+02   5.2767407e+02   4.9230368e+02   4.3240198e+02
   5.6372071e+02   5.3891994e+02   4.9440382e+02   4.9246093e+02   4.3811834e+02
   6.1542697e+02   6.1351671e+02   5.5932513e+02   5.3468422e+02   4.3875850e+02
   5.6459355e+02   5.3963665e+02   4.6544502e+02   4.5589991e+02   4.1854861e+02
   6.2032492e+02   6.1084684e+02   5.4219233e+02   5.1776543e+02   4.3807448e+02
   6.4791647e+02   6.2200945e+02   5.2380576e+02   4.7928830e+02   4.1362997e+02
   5.9812950e+02   5.8496416e+02   5.1816558e+02   4.7816736e+02   3.9539433e+02
   5.6371133e+02   5.3876319e+02   4.8524543e+02   4.8302496e+02   4.3746487e+02
   6.0340008e+02   5.9413065e+02   5.3465668e+02   5.1012075e+02   4.3734550e+02
   5.6507863e+02   5.4024132e+02   4.6824656e+02   4.5758681e+02   3.8753431e+02
   6.6511762e+02   6.2981878e+02   5.3163298e+02   5.0122498e+02   4.3555124e+02
   5.6302225e+02   5.3778492e+02   5.0332165e+02   5.0309611e+02   4.3876792e+02
   6.1783196e+02   6.1782863e+02   5.6290493e+02   5.3756773e+02   4.3881427e+02
   6.4022685e+02   6.2142775e+02   5.2975882e+02   4.9786455e+02   4.3458780e+02
   6.6298417e+02   6.2536794e+02   5.2393925e+02   4.7916519e+02   4.1253335e+02
   6.0613991e+02   6.0219042e+02   5.5388043e+02   5.3019167e+02   4.3864381e+02
   5.7763230e+02   5.6073348e+02   5.1428091e+02   4.9365673e+02   4.3409517e+02
   5.8443359e+02   5.6888506e+02   5.1360582e+02   4.8280962e+02   4.2641042e+02
   6.4914983e+02   6.3036548e+02   5.3969786e+02   5.1386868e+02   4.3774043e+02
   5.7121506e+02   5.5305306e+02   5.2038123e+02   5.0890234e+02   4.3773745e+02
   6.2935790e+02   6.1097582e+02   5.2306285e+02   4.7906120e+02   4.1209983e+02
   5.6305078e+02   5.3774304e+02   4.4269299e+02   4.2899680e+02   4.1859658e+02
   5.6664176e+02   5.4269799e+02   4.8445699e+02   4.7354667e+02   4.2837156e+02
   6.0177893e+02   5.9996094e+02   5.5857234e+02   5.3427417e+02   4.3874975e+02
   5.9748758e+02   5.8661624e+02   5.2651808e+02   4.9922822e+02   4.3517338e+02
   6.3560988e+02   6.3551111e+02   5.6279129e+02   5.3747581e+02   4.3881264e+02
   6.7170273e+02   6.2568845e+02   5.2382232e+02   4.7858007e+02   3.8486298e+02
   5.6551340e+02   5.4462392e+02   5.2736883e+02   5.2195241e+02   4.3864684e+02
   5.8889635e+02   5.8013320e+02   5.3781465e+02   5.1692143e+02   4.3807082e+02
   6.1446260e+02   6.0331113e+02   5.3577066e+02   5.1017656e+02   4.3732872e+02
   6.6773162e+02   6.2556574e+02   5.2382148e+02   4.7860366e+02   3.9644874e+02
   5.9023969e+02   5.7589747e+02   5.1510379e+02   4.7831971e+02   4.1183674e+02
   5.6332457e+02   5.3807841e+02   4.4847561e+02   4.3667150e+02   4.1374305e+02
   6.5268971e+02   6.5096801e+02   5.6203532e+02   5.3685140e+02   4.3880139e+02
   5.6315061e+02   5.3786739e+02   4.4685160e+02   4.3847199e+02   4.2717031e+02
   5.7462456e+02   5.5437077e+02   5.0080827e+02   4.7502975e+02   3.8063685e+02
   5.7115668e+02   5.5585261e+02   5.3266772e+02   5.2040967e+02   4.3843135e+02
   6.6285616e+02   6.5723650e+02   5.6166558e+02   5.3653963e+02   4.3879567e+02
   5.6754655e+02   5.4624110e+02   5.1287414e+02   5.0539523e+02   4.3773742e+02
   5.6291160e+02   5.3757314e+02   4.3882474e+02   4.0118713e+02   3.9991416e+02
   6.4426039e+02   6.4345727e+02   5.6222716e+02   5.3701290e+02   4.3880436e+02
   5.7147174e+02   5.5389418e+02   5.2275735e+02   5.1107875e+02   4.3792424e+02
   6.5511200e+02   6.2428118e+02   5.2401279e+02   4.7970281e+02   4.1626998e+02
   5.9385928e+02   5.8484376e+02   5.3460012e+02   5.1206777e+02   4.3762141e+02
   6.2712608e+02   6.1322761e+02   5.3234254e+02   5.0378219e+02   4.3618737e+02
   5.7599508e+02   5.5679646e+02   5.0490341e+02   4.7947481e+02   4.2397377e+02
   5.6291226e+02   5.3757397e+02   4.3883857e+02   4.1974906e+02   4.1964617e+02
   5.8032374e+02   5.6301794e+02   5.0945683e+02   4.8008756e+02   4.2308474e+02
   5.7527299e+02   5.6311968e+02   5.3706927e+02   5.2139164e+02   4.3840072e+02
   5.6291419e+02   5.3757631e+02   4.3889883e+02   4.1725432e+02   4.1669989e+02
   5.8623415e+02   5.7798667e+02   5.4109904e+02   5.2091698e+02   4.3830851e+02
   5.8432673e+02   5.6811146e+02   5.1128437e+02   4.7729320e+02   3.8193129e+02
   5.6296753e+02   5.3764298e+02   4.6126942e+02   4.6090947e+02   4.3835238e+02
   6.4013928e+02   6.4011168e+02   5.6288387e+02   5.3755065e+02   4.3881394e+02
   5.8425736e+02   5.7987941e+02   5.5324440e+02   5.3130532e+02   4.3868141e+02
   6.8251965e+02   6.8158746e+02   5.6289982e+02   5.3756338e+02   4.3881418e+02
   6.3765183e+02   6.2196087e+02   5.3469917e+02   5.0709231e+02   4.3682683e+02
   6.1737891e+02   6.0122297e+02   5.2210697e+02   4.7950139e+02   4.1586206e+02
   6.2475883e+02   6.1797027e+02   5.4959743e+02   5.2560417e+02   4.3848308e+02
   5.6292107e+02   5.3758506e+02   4.3960539e+02   4.3474987e+02   4.3380606e+02
   6.6292671e+02   6.3804197e+02   5.4638789e+02   5.2181527e+02   4.3830884e+02
   5.6291132e+02   5.3757277e+02   4.3920601e+02   4.3917281e+02   4.3878084e+02
   5.6394184e+02   5.3882806e+02   4.5724492e+02   4.4650580e+02   3.8320324e+02
   5.9235990e+02   5.8698209e+02   5.4816544e+02   5.2620747e+02   4.3851788e+02
   6.6887721e+02   6.2687100e+02   5.2577662e+02   4.8601359e+02   4.2834443e+02
   5.6457577e+02   5.3960576e+02   4.6406405e+02   4.5363683e+02   4.0507872e+02
   5.6294227e+02   5.3766187e+02   5.2112666e+02   5.2105436e+02   4.3881151e+02
   5.8580526e+02   5.7568003e+02   5.3466489e+02   5.1461427e+02   4.3791842e+02
   6.1173116e+02   5.9689746e+02   5.2132957e+02   4.7932964e+02   4.1515276e+02
   5.7913435e+02   5.6115669e+02   5.0768885e+02   4.7853431e+02   4.1997739e+02
   6.6463727e+02   6.2688829e+02   5.2616216e+02   4.8734044e+02   4.2942603e+02
   5.6311630e+02   5.3782362e+02   4.4431796e+02   4.3162815e+02   4.1848172e+02
   5.6818192e+02   5.5001537e+02   5.2874023e+02   5.1978942e+02   4.3849600e+02
   5.8637359e+02   5.7086930e+02   5.1271884e+02   4.7758347e+02   4.0225606e+02
   6.0653231e+02   6.0311309e+02   5.5540081e+02   5.3150277e+02   4.3868101e+02
   6.2354354e+02   6.1746197e+02   5.5098971e+02   5.2700385e+02   4.3853648e+02
   5.7501597e+02   5.6202416e+02   5.3472853e+02   5.1955471e+02   4.3833141e+02
   5.6403931e+02   5.6000438e+02   5.5866105e+02   5.3730380e+02   4.3881065e+02
   5.6555579e+02   5.5213771e+02   5.4598165e+02   5.3371680e+02   4.3876504e+02
   6.4122129e+02   6.3444203e+02   5.5484292e+02   5.3046986e+02   4.3865052e+02
   6.8322019e+02   6.4094460e+02   5.4902445e+02   5.2463569e+02   4.3844126e+02
   6.2692895e+02   6.1451080e+02   5.3617265e+02   5.0974184e+02   4.3725319e+02
   6.2422581e+02   6.2090292e+02   5.5703213e+02   5.3259967e+02   4.3870949e+02
   5.7239921e+02   5.5683547e+02   5.2958119e+02   5.1673692e+02   4.3825819e+02
   6.4323928e+02   6.4090499e+02   5.6066960e+02   5.3571065e+02   4.3877961e+02
   5.6517631e+02   5.4036859e+02   4.6903380e+02   4.5832379e+02   3.9904164e+02
   5.6315546e+02   5.3787262e+02   4.5463672e+02   4.5186379e+02   4.3504912e+02
   6.2735107e+02   6.2706797e+02   5.6246212e+02   5.3721369e+02   4.3880798e+02
   5.8828724e+02   5.7762696e+02   5.3084921e+02   5.0936972e+02   4.3733706e+02
   5.8322304e+02   5.7347048e+02   5.3770336e+02   5.1858762e+02   4.3820398e+02
   5.6401745e+02   5.3892353e+02   4.5974728e+02   4.5059397e+02   4.2066080e+02
   5.9832592e+02   5.9118306e+02   5.4165374e+02   5.1909958e+02   4.3818012e+02
   6.0253995e+02   5.9243895e+02   5.3087951e+02   5.0493412e+02   4.3649726e+02
   5.6292429e+02   5.3758827e+02   4.3913647e+02   4.1302573e+02   4.0764473e+02
   6.7032566e+02   6.6418641e+02   5.6243240e+02   5.3717809e+02   4.3880741e+02
   5.7110497e+02   5.4902207e+02   4.9374767e+02   4.7287109e+02   3.9160249e+02
   5.9795872e+02   5.8840207e+02   5.3210792e+02   5.0785994e+02   4.3703996e+02
   5.9095286e+02   5.7672427e+02   5.1530489e+02   4.7791461e+02   4.0164289e+02
   5.6324993e+02   5.3798644e+02   4.4687137e+02   4.3421843e+02   4.1116791e+02
   6.0324576e+02   5.9965879e+02   5.5404000e+02   5.3044846e+02   4.3865180e+02
   5.6329229e+02   5.3826563e+02   5.0023174e+02   4.9940568e+02   4.3860953e+02
   6.0916111e+02   5.9721694e+02   5.2861819e+02   4.9957708e+02   4.3518457e+02
   6.2305130e+02   6.1240656e+02   5.3968309e+02   5.1457281e+02   4.3781741e+02
   5.6295385e+02   5.3762484e+02   4.4037332e+02   4.2894768e+02   4.2608583e+02
   5.8294217e+02   5.8233966e+02   5.6172717e+02   5.3691649e+02   4.3880293e+02
   5.6387602e+02   5.4072656e+02   5.2739076e+02   5.2483226e+02   4.3875301e+02
   5.8168458e+02   5.7042843e+02   5.3347575e+02   5.1501006e+02   4.3798881e+02
   5.6316605e+02   5.3788619e+02   4.5027978e+02   4.4529064e+02   4.3204116e+02
   6.6483554e+02   6.6307231e+02   5.6269245e+02   5.3739296e+02   4.3881119e+02
   5.6759571e+02   5.4385518e+02   4.8374658e+02   4.6949489e+02   4.1776390e+02
   6.2138841e+02   6.2127094e+02   5.6270828e+02   5.3741275e+02   4.3881155e+02
   7.0718276e+02   6.3377582e+02   5.3795641e+02   5.1142057e+02   4.3746405e+02
   5.6291775e+02   5.3758058e+02   4.3908913e+02   4.2969064e+02   4.2926924e+02
   6.3223377e+02   6.3075554e+02   5.6080282e+02   5.3584473e+02   4.3878227e+02
   5.7926585e+02   5.6677792e+02   5.3131457e+02   5.1398281e+02   4.3794189e+02
   5.7968652e+02   5.7118015e+02   5.4379792e+02   5.2509311e+02   4.3850303e+02
   5.7064597e+02   5.5238619e+02   5.2134849e+02   5.1047363e+02   4.3791533e+02
   5.6454474e+02   5.3956818e+02   4.6390913e+02   4.5358854e+02   4.0920585e+02
   5.6323440e+02   5.3796989e+02   4.4829396e+02   4.3918936e+02   4.2503619e+02
   6.9836437e+02   6.2629378e+02   5.2438195e+02   4.8084127e+02   4.2057407e+02
   6.5357722e+02   6.4437848e+02   5.5694615e+02   5.3237219e+02   4.3870321e+02
   5.8618430e+02   5.8596582e+02   5.6244420e+02   5.3729670e+02   4.3880956e+02
   5.8737519e+02   5.7218981e+02   5.1332702e+02   4.7760954e+02   3.9251430e+02
   6.0153933e+02   5.9668810e+02   5.5000942e+02   5.2698393e+02   4.3853980e+02
   5.8725192e+02   5.7681932e+02   5.3246669e+02   5.1169357e+02   4.3762790e+02
   5.7608902e+02   5.7497030e+02   5.6103619e+02   5.3674458e+02   4.3880024e+02
   6.0263015e+02   5.9390943e+02   5.3648677e+02   5.1255222e+02   4.3764067e+02
   6.1543070e+02   5.9962729e+02   5.2159330e+02   4.7845554e+02   3.9697275e+02
   6.4689184e+02   6.2910325e+02   5.3914630e+02   5.1318019e+02   4.3766955e+02
   5.6298388e+02   5.3767857e+02   4.8142379e+02   4.8121261e+02   4.3866516e+02
   6.7247922e+02   6.2570347e+02   5.2382367e+02   4.7858356e+02   3.8797256e+02
   6.2078639e+02   6.0733718e+02   5.3127748e+02   5.0252412e+02   4.3591093e+02
   6.5482903e+02   6.2885815e+02   5.3278198e+02   5.0347396e+02   4.3609993e+02
   5.8512557e+02   5.7749591e+02   5.4366267e+02   5.2351864e+02   4.3842680e+02
   5.7830334e+02   5.6789651e+02   5.3935381e+02   5.2190486e+02   4.3839339e+02
   5.6377561e+02   5.3863036e+02   4.5858810e+02   4.5095072e+02   4.2600815e+02
   5.8274112e+02   5.7227662e+02   5.3550120e+02   5.1659930e+02   4.3808937e+02
   6.0485329e+02   5.9406449e+02   5.2947528e+02   5.0211600e+02   4.3586952e+02
   5.6366891e+02   5.3849807e+02   4.5436897e+02   4.4407913e+02   4.1638703e+02
   6.8101590e+02   6.6037608e+02   5.6153134e+02   5.3642524e+02   4.3879352e+02
   5.6374996e+02   5.4097198e+02   5.3105009e+02   5.2823336e+02   4.3877022e+02
   7.3607113e+02   6.4414652e+02   5.5224237e+02   5.2788265e+02   4.3856663e+02
   5.7822517e+02   5.7501026e+02   5.5695866e+02   5.3445013e+02   4.3875702e+02
   7.1277277e+02   6.3856386e+02   5.4558253e+02   5.2089963e+02   4.3825989e+02
   5.7621017e+02   5.5811695e+02   5.1024074e+02   4.8879974e+02   4.3223124e+02
   5.6482264e+02   5.3998280e+02   4.7130615e+02   4.6343998e+02   4.2681314e+02
   5.8444868e+02   5.8229408e+02   5.5837957e+02   5.3481417e+02   4.3876257e+02
   6.8268072e+02   6.4255276e+02   5.5097016e+02   5.2662908e+02   4.3852095e+02
   6.1921069e+02   6.1450806e+02   5.5366562e+02   5.2961730e+02   4.3862539e+02
   5.6329199e+02   5.3803739e+02   4.4749860e+02   4.3468410e+02   3.8013841e+02
   5.9166481e+02   5.9145551e+02   5.6242785e+02   5.3725831e+02   4.3880885e+02
   5.7232596e+02   5.5323085e+02   5.1174989e+02   4.9721255e+02   4.3577361e+02
   5.8900292e+02   5.8148905e+02   5.4214101e+02   5.2123901e+02   4.3831530e+02
   6.4285384e+02   6.3698499e+02   5.5658583e+02   5.3207451e+02   4.3869548e+02
   6.2963793e+02   6.2884738e+02   5.6171894e+02   5.3660896e+02   4.3879689e+02
   6.2214307e+02   6.2033426e+02   5.5968148e+02   5.3493533e+02   4.3876368e+02
   5.7160600e+02   5.5591471e+02   5.3051645e+02   5.1820823e+02   4.3834286e+02
   5.6565928e+02   5.4100822e+02   4.7245950e+02   4.6117061e+02   3.8327292e+02
   5.6291309e+02   5.3757499e+02   4.5867044e+02   4.5865864e+02   4.3879903e+02
   6.7361795e+02   6.6379507e+02   5.6227037e+02   5.3704364e+02   4.3880488e+02
   6.0805900e+02   5.9974452e+02   5.4113293e+02   5.1740475e+02   4.3805872e+02
   5.8312280e+02   5.6649886e+02   5.1037159e+02   4.7714532e+02   3.8596256e+02
   5.6297416e+02   5.3765052e+02   4.4391653e+02   4.4030930e+02   4.3456023e+02
   5.6323290e+02   5.3796771e+02   4.5602295e+02   4.5275604e+02   4.3431401e+02
   6.3777203e+02   6.1741575e+02   5.2422298e+02   4.8200623e+02   4.2324651e+02
   5.6349039e+02   5.3828265e+02   4.5679799e+02   4.5106471e+02   4.3022450e+02
   5.6705828e+02   5.4325691e+02   4.8494256e+02   4.7283836e+02   4.2657893e+02
   6.2803689e+02   6.1024001e+02   5.2357826e+02   4.8137062e+02   4.2202225e+02
   6.5678223e+02   6.5612679e+02   5.6269993e+02   5.3739932e+02   4.3881121e+02
   5.6303741e+02   5.3785725e+02   5.1291000e+02   5.1266789e+02   4.3879045e+02
   5.6339507e+02   5.3816472e+02   4.4986085e+02   4.3856970e+02   4.1496031e+02
   5.6518658e+02   5.4039873e+02   4.7011083e+02   4.5994359e+02   4.1654164e+02
   5.8190245e+02   5.7115786e+02   5.3512167e+02   5.1655391e+02   4.3809397e+02
   5.6343147e+02   5.3820840e+02   4.5013168e+02   4.3835992e+02   4.0715857e+02
   5.6418562e+02   5.3912496e+02   4.6002592e+02   4.4948343e+02   3.8971132e+02
   5.6458344e+02   5.3962650e+02   4.6569368e+02   4.5637418e+02   4.1993149e+02
   5.7059210e+02   5.4859556e+02   4.9529950e+02   4.7659363e+02   4.2427666e+02
   5.9979806e+02   5.9218637e+02   5.4005796e+02   5.1712891e+02   4.3805108e+02
   6.3429468e+02   6.1540056e+02   5.2459661e+02   4.8385857e+02   4.2612338e+02
   5.6403246e+02   5.3939553e+02   4.9335066e+02   4.9060670e+02   4.3774231e+02
   5.6413796e+02   5.3906733e+02   4.5969498e+02   4.4929614e+02   4.0823437e+02
   6.0024322e+02   6.0013925e+02   5.6267209e+02   5.3740214e+02   4.3881130e+02
   5.6394607e+02   5.3883528e+02   4.5796542e+02   4.4793071e+02   4.1546496e+02
   5.6294714e+02   5.3761690e+02   4.4512954e+02   4.4363923e+02   4.3707036e+02
   5.6301227e+02   5.3769566e+02   4.4158069e+02   4.2625235e+02   4.1679349e+02
   5.6297518e+02   5.3765087e+02   4.4083804e+02   4.2727845e+02   4.2241532e+02
   5.8607026e+02   5.8329103e+02   5.5672222e+02   5.3357681e+02   4.3873580e+02
   6.0743905e+02   6.0647669e+02   5.6102435e+02   5.3613455e+02   4.3878805e+02
   6.1366753e+02   6.0253764e+02   5.3533485e+02   5.0966813e+02   4.3725998e+02
   5.6335449e+02   5.3811674e+02   4.5203034e+02   4.4469325e+02   4.2771663e+02
   5.6338716e+02   5.3815401e+02   4.4927105e+02   4.3713555e+02   3.9963472e+02
   6.2244097e+02   6.1824550e+02   5.5494090e+02   5.3073863e+02   4.3865863e+02
   5.6307423e+02   5.3781631e+02   4.8398857e+02   4.8352993e+02   4.3853331e+02
   6.9235171e+02   6.5936780e+02   5.6118573e+02   5.3613247e+02   4.3878793e+02
   5.6299268e+02   5.3767242e+02   4.4144432e+02   4.2900078e+02   4.2346573e+02
   6.2714024e+02   6.0910680e+02   5.2277888e+02   4.7851103e+02   3.8293434e+02
   5.6722482e+02   5.5459725e+02   5.4520535e+02   5.3192202e+02   4.3873040e+02
   5.6565719e+02   5.5187143e+02   5.4525270e+02   5.3331965e+02   4.3876020e+02
   5.6302396e+02   5.3770934e+02   4.4170928e+02   4.2521243e+02   4.1089526e+02
   5.6831464e+02   5.4667753e+02   5.0546456e+02   4.9533835e+02   4.3621884e+02
   6.3849997e+02   6.2391286e+02   5.3796758e+02   5.1178088e+02   4.3751298e+02
   5.6817145e+02   5.4711674e+02   5.1176754e+02   5.0324509e+02   4.3742170e+02
   6.2178542e+02   6.2011156e+02   5.5989926e+02   5.3512213e+02   4.3876768e+02
   5.7315620e+02   5.5929806e+02   5.3442570e+02   5.2044457e+02   4.3839472e+02
   5.6296516e+02   5.3763957e+02   4.4194372e+02   4.3603412e+02   4.3215132e+02
   5.9355441e+02   5.7990855e+02   5.1673999e+02   4.7879445e+02   4.1430880e+02
   6.0479969e+02   5.9687663e+02   5.4050705e+02   5.1700205e+02   4.3803382e+02
   5.6324015e+02   5.3998844e+02   5.3520073e+02   5.3301835e+02   4.3880045e+02
   5.9190076e+02   5.9153265e+02   5.6205449e+02   5.3701075e+02   4.3880447e+02
   5.6531928e+02   5.4149720e+02   4.9676646e+02   4.9122062e+02   4.3684499e+02
   5.6473988e+02   5.3980994e+02   4.6544411e+02   4.5492531e+02   3.8879618e+02
   5.6621172e+02   5.4266261e+02   4.9396785e+02   4.8589586e+02   4.3507524e+02
   6.2103933e+02   6.0715453e+02   5.3013051e+02   5.0035426e+02   4.3535678e+02
   5.6291273e+02   5.3757453e+02   4.3886794e+02   4.2525783e+02   4.2513389e+02
   5.6369837e+02   5.3853513e+02   4.5632033e+02   4.4772053e+02   4.2349575e+02
   5.6315803e+02   5.3787652e+02   4.4714440e+02   4.3894258e+02   4.2739566e+02
   5.8564534e+02   5.7969816e+02   5.4858163e+02   5.2757215e+02   4.3857147e+02
   6.0594974e+02   6.0592711e+02   5.6286736e+02   5.3754030e+02   4.3881370e+02
   5.8220524e+02   5.6624583e+02   5.1340394e+02   4.8559745e+02   4.2939596e+02
   5.6599059e+02   5.4574889e+02   5.2801457e+02   5.2181591e+02   4.3862313e+02
   5.6291154e+02   5.3757299e+02   4.3881971e+02   4.0956984e+02   4.0946021e+02
   5.8178553e+02   5.6990741e+02   5.3111664e+02   5.1252332e+02   4.3777648e+02
   6.2755827e+02   6.0977407e+02   5.2340558e+02   4.8084493e+02   4.2076558e+02
   6.0924093e+02   5.9576260e+02   5.2327261e+02   4.8681923e+02   4.2922626e+02
   7.0404236e+02   6.8715582e+02   5.6277248e+02   5.3745832e+02   4.3881226e+02
   6.3147847e+02   6.2966326e+02   5.6024090e+02   5.3537169e+02   4.3877269e+02
   6.4051158e+02   6.2762860e+02   5.4345545e+02   5.1865598e+02   4.3812792e+02
   6.3116667e+02   6.2284793e+02   5.4796801e+02   5.2380298e+02   4.3840648e+02
   5.6538389e+02   5.4066288e+02   4.7164709e+02   4.6126516e+02   4.1686760e+02
   5.6370268e+02   5.3854661e+02   4.6160350e+02   4.5625903e+02   4.3082724e+02
   5.8611455e+02   5.7051479e+02   5.1252737e+02   4.7749589e+02   3.9263327e+02
   5.6808502e+02   5.4473165e+02   4.8750203e+02   4.7292043e+02   4.2362570e+02
   6.2024378e+02   6.1991040e+02   5.6230851e+02   5.3709705e+02   4.3880592e+02
   5.6568708e+02   5.4400168e+02   5.2153860e+02   5.1650859e+02   4.3854256e+02
   7.7917813e+02   6.9601498e+02   5.6264346e+02   5.3735179e+02   4.3881054e+02
   5.6428918e+02   5.5057888e+02   5.4729700e+02   5.3550801e+02   4.3879100e+02
   5.9414978e+02   5.8060771e+02   5.1697761e+02   4.7878928e+02   4.1408613e+02
   5.8735981e+02   5.7903281e+02   5.4023658e+02   5.1979638e+02   4.3824775e+02
   5.6366901e+02   5.3850920e+02   4.6300747e+02   4.5839463e+02   4.3214315e+02
   5.7056524e+02   5.5174201e+02   5.1844129e+02   5.0756320e+02   4.3764059e+02
   5.6462312e+02   5.3966409e+02   4.6441387e+02   4.5391270e+02   3.9457499e+02
   6.2796826e+02   6.1089830e+02   5.2500007e+02   4.8632835e+02   4.2868180e+02
   5.6520554e+02   5.4053080e+02   4.7513266e+02   4.6680242e+02   4.2759584e+02
   5.6783737e+02   5.4938543e+02   5.2865583e+02   5.2009020e+02   4.3851603e+02
   6.0892279e+02   6.0273141e+02   5.4853786e+02   5.2514257e+02   4.3846781e+02
   6.3034636e+02   6.1290810e+02   5.2529082e+02   4.8683651e+02   4.2908678e+02
   5.8267112e+02   5.8125249e+02   5.6009802e+02   5.3598085e+02   4.3878573e+02
   5.6297800e+02   5.5865377e+02   5.5857374e+02   5.3755569e+02   4.3881398e+02
   5.6366613e+02   5.3849369e+02   4.5363671e+02   4.4247116e+02   3.8590381e+02
   5.6670050e+02   5.5847772e+02   5.5268117e+02   5.3522823e+02   4.3877977e+02
   5.6298565e+02   5.3766263e+02   4.4075949e+02   4.2274912e+02   4.1176877e+02
   5.6398062e+02   5.3889181e+02   4.6402389e+02   4.5773971e+02   4.2911814e+02
   6.9845794e+02   6.2711627e+02   5.2567184e+02   4.8560328e+02   4.2796873e+02
   6.0244738e+02   5.9497203e+02   5.4118977e+02   5.1804814e+02   4.3810835e+02
   5.6291164e+02   5.4224978e+02   5.4224620e+02   5.3756948e+02   4.3881427e+02
   6.7647175e+02   6.6979360e+02   5.6269565e+02   5.3739521e+02   4.3881119e+02
   6.0336814e+02   6.0089675e+02   5.5708386e+02   5.3301393e+02   4.3872044e+02
   6.0677166e+02   5.9714135e+02   5.3546289e+02   5.1067435e+02   4.3740885e+02
   6.4491801e+02   6.2286448e+02   5.2755027e+02   4.9212777e+02   4.3231980e+02
   6.2665754e+02   6.1761703e+02   5.4466222e+02   5.2033800e+02   4.3823208e+02
   6.7514980e+02   6.3388533e+02   5.3862562e+02   5.1233893e+02   4.3757404e+02
   5.6290141e+02   5.3756208e+02   5.3366343e+02   5.3366224e+02   4.3881327e+02
   5.9448743e+02   5.9447757e+02   5.6288824e+02   5.3755730e+02   4.3881397e+02
   5.6295035e+02   5.3762175e+02   4.6321409e+02   4.6299681e+02   4.3853812e+02
   6.2476796e+02   6.2258515e+02   5.5917289e+02   5.3448270e+02   4.3875394e+02
   5.6344317e+02   5.3838405e+02   4.8670554e+02   4.8524632e+02   4.3802949e+02
   5.8671269e+02   5.7597336e+02   5.3166927e+02   5.1098749e+02   4.3755443e+02
   5.6534402e+02   5.4060489e+02   4.7112985e+02   4.6068809e+02   4.1546642e+02
   6.3450470e+02   6.3250649e+02   5.6021228e+02   5.3533825e+02   4.3877202e+02
   5.6507074e+02   5.4033523e+02   4.7385240e+02   4.6572110e+02   4.2735032e+02
   5.7052609e+02   5.5407167e+02   5.2969286e+02   5.1837987e+02   4.3837844e+02
   6.0895372e+02   6.0657948e+02   5.5815963e+02   5.3378630e+02   4.3873850e+02
   5.6381579e+02   5.3869111e+02   4.6391047e+02   4.5865002e+02   4.3105482e+02
   6.3879726e+02   6.1868369e+02   5.2548608e+02   4.8634126e+02   4.2865674e+02
   5.6590283e+02   5.4140215e+02   4.7599835e+02   4.6514748e+02   4.2045890e+02
   6.8650273e+02   6.8287241e+02   5.6287549e+02   5.3754347e+02   4.3881376e+02
   5.6295402e+02   5.3762585e+02   4.4190303e+02   4.3731478e+02   4.3369200e+02
   5.6291632e+02   5.3757880e+02   4.3895132e+02   4.1948435e+02   4.1885000e+02
   5.9304300e+02   5.8095043e+02   5.2245648e+02   4.9367767e+02   4.3335448e+02
   6.7158346e+02   6.3591652e+02   5.4219551e+02   5.1692564e+02   4.3800587e+02
   5.6300565e+02   5.3768748e+02   4.4137399e+02   4.2549319e+02   4.1585015e+02
   5.8083547e+02   5.6335545e+02   5.0844247e+02   4.7682106e+02   3.9692063e+02
   5.6296551e+02   5.3763961e+02   4.4109143e+02   4.3193093e+02   4.2854348e+02
   5.6837637e+02   5.5199905e+02   5.3442631e+02   5.2412101e+02   4.3858490e+02
   5.8522255e+02   5.7597869e+02   5.3823684e+02   5.1844872e+02   4.3818421e+02
   6.0361524e+02   5.9465515e+02   5.3600026e+02   5.1180248e+02   4.3755399e+02
   5.6297510e+02   5.3765133e+02   4.4199083e+02   4.3502204e+02   4.3088720e+02
   5.6477468e+02   5.4212734e+02   5.2145692e+02   5.1783993e+02   4.3863630e+02
   5.8280707e+02   5.7439494e+02   5.4234608e+02   5.2296999e+02   4.3841205e+02
   5.6491504e+02   5.4323655e+02   5.2699403e+02   5.2256308e+02   4.3868312e+02
   6.6134320e+02   6.2583097e+02   5.2487999e+02   4.8289473e+02   4.2471480e+02
   6.1774174e+02   6.0443276e+02   5.3065618e+02   5.0182062e+02   4.3574786e+02
   5.6331535e+02   5.3807729e+02   4.6437598e+02   4.6220865e+02   4.3593786e+02
   6.1022436e+02   6.0478473e+02   5.5109112e+02   5.2751154e+02   4.3855650e+02
   5.6292687e+02   5.3795675e+02   5.3795181e+02   5.3758621e+02   4.3881359e+02
   6.5890108e+02   6.3418951e+02   5.4128416e+02   5.1581501e+02   4.3791821e+02
   5.6388314e+02   5.3891525e+02   4.7875593e+02   4.7564461e+02   4.3610598e+02
   5.6557477e+02   5.4116881e+02   4.8072649e+02   4.7236348e+02   4.3033838e+02
   5.9344708e+02   5.8363836e+02   5.3158903e+02   5.0845184e+02   4.3716069e+02
   5.8054818e+02   5.6732506e+02   5.2705747e+02   5.0868880e+02   4.3736796e+02
   6.4253775e+02   6.2112653e+02   5.2641067e+02   4.8897104e+02   4.3056682e+02
   5.6310982e+02   5.3781769e+02   4.5875535e+02   4.5721827e+02   4.3676988e+02
   5.6329214e+02   5.3804050e+02   4.5191512e+02   4.4568559e+02   4.2980171e+02
   5.7944158e+02   5.7018767e+02   5.4183210e+02   5.2356656e+02   4.3844994e+02
   5.6297760e+02   5.3765509e+02   4.4264277e+02   4.3694357e+02   4.3223275e+02
   5.6402040e+02   5.3892547e+02   4.5883302e+02   4.4882196e+02   4.1519385e+02
   5.6352472e+02   5.3832514e+02   4.5800813e+02   4.5253940e+02   4.3068047e+02
   6.2163133e+02   6.1740368e+02   5.5475740e+02   5.3058204e+02   4.3865413e+02
   5.7989259e+02   5.7088071e+02   5.4219960e+02   5.2372120e+02   4.3845346e+02
   5.9888098e+02   5.8897830e+02   5.3081733e+02   5.0577883e+02   4.3667954e+02
   6.3346091e+02   6.2685540e+02   5.5236067e+02   5.2816984e+02   4.3857739e+02
   5.9014101e+02   5.8419039e+02   5.4680752e+02   5.2530870e+02   4.3848723e+02
   5.6292508e+02   5.3759165e+02   4.7552975e+02   4.7548199e+02   4.3877186e+02
   5.6312768e+02   5.3783892e+02   4.4998225e+02   4.4565047e+02   4.3303642e+02
   5.6983319e+02   5.6125235e+02   5.5025623e+02   5.3285864e+02   4.3873485e+02
   5.6291979e+02   5.3758334e+02   4.4044298e+02   4.3871017e+02   4.3701579e+02
   5.6292046e+02   5.3758394e+02   4.3908143e+02   4.2102542e+02   4.2001407e+02
   5.6351136e+02   5.4591821e+02   5.4370601e+02   5.3586440e+02   4.3880047e+02
   5.8117532e+02   5.7995883e+02   5.6057184e+02   5.3631284e+02   4.3879223e+02
   5.6461921e+02   5.3969607e+02   4.6842554e+02   4.6039988e+02   4.2544406e+02
   5.7886822e+02   5.6759075e+02   5.3601871e+02   5.1871972e+02   4.3824639e+02
   5.6315335e+02   5.4944596e+02   5.4887225e+02   5.3721720e+02   4.3881065e+02
   5.6292416e+02   5.3758869e+02   4.4548994e+02   4.4499874e+02   4.3824719e+02
   5.6291239e+02   5.3757401e+02   4.5317988e+02   4.5317756e+02   4.3881147e+02
   6.3773497e+02   6.2084835e+02   5.3189061e+02   5.0232342e+02   4.3583846e+02
   5.6388833e+02   5.3877173e+02   4.6156449e+02   4.5476933e+02   4.2796210e+02
   5.6358704e+02   5.3839941e+02   4.5426562e+02   4.4518645e+02   4.2249164e+02
   5.9859360e+02   5.9271036e+02   5.4622039e+02   5.2366380e+02   4.3841115e+02
   6.2504974e+02   6.1289519e+02   5.3626011e+02   5.0997519e+02   4.3728742e+02
   5.6366586e+02   5.3849489e+02   4.5465165e+02   4.4474451e+02   4.1878330e+02
   6.0023078e+02   5.8719092e+02   5.1902638e+02   4.7899484e+02   4.1415322e+02
   5.7158241e+02   5.5022544e+02   4.9829547e+02   4.7849564e+02   4.2585857e+02
   5.6675785e+02   5.4322420e+02   4.9080351e+02   4.8083014e+02   4.3267824e+02
   6.2308788e+02   6.0685612e+02   5.2485308e+02   4.8695908e+02   4.2921769e+02
   5.9081293e+02   5.7654628e+02   5.1521374e+02   4.7783856e+02   3.8082150e+02
   5.6392881e+02   5.3881407e+02   4.5784184e+02   4.4788214e+02   4.1623470e+02
   6.0183144e+02   5.8888333e+02   5.1987966e+02   4.8043922e+02   4.2041496e+02
   5.9190876e+02   5.7846489e+02   5.1773326e+02   4.8344288e+02   4.2645375e+02
   6.2564957e+02   6.0981517e+02   5.2687755e+02   4.9225284e+02   4.3241747e+02
   5.6301494e+02   5.3770234e+02   4.6277485e+02   4.6217387e+02   4.3804679e+02
   6.3511135e+02   6.3251345e+02   5.5942260e+02   5.3465318e+02   4.3875757e+02
   6.1965050e+02   6.1147494e+02   5.4549184e+02   5.2149008e+02   4.3829697e+02
   5.6978886e+02   5.5485475e+02   5.3611509e+02   5.2416205e+02   4.3855880e+02
   6.2312793e+02   6.1618343e+02   5.4890945e+02   5.2494906e+02   4.3845676e+02
   5.6334136e+02   5.3810045e+02   4.5165014e+02   4.4418080e+02   4.2753732e+02
   5.6370410e+02   5.3854713e+02   4.6096792e+02   4.5534604e+02   4.3031309e+02
   5.6878994e+02   5.4641770e+02   4.9627836e+02   4.8238735e+02   4.3153997e+02
   5.7688510e+02   5.6073575e+02   5.1926850e+02   5.0194159e+02   4.3638335e+02
   5.8149741e+02   5.7828756e+02   5.5642176e+02   5.3377692e+02   4.3874154e+02
   5.7017483e+02   5.4938370e+02   5.0583016e+02   4.9242488e+02   4.3497639e+02
   6.7679406e+02   6.3836124e+02   5.4576138e+02   5.2110619e+02   4.3827128e+02
   5.8259793e+02   5.8095264e+02   5.5963929e+02   5.3570933e+02   4.3878059e+02
   5.6309267e+02   5.3779625e+02   4.4764336e+02   4.4242939e+02   4.3201316e+02
   5.6292472e+02   5.3758955e+02   4.6002730e+02   4.5993527e+02   4.3869525e+02
   5.7284789e+02   5.5169716e+02   4.9764834e+02   4.7418606e+02   4.0169879e+02
   6.2348688e+02   6.1303941e+02   5.4030136e+02   5.1531785e+02   4.3788389e+02
   5.8411791e+02   5.6783355e+02   5.1113392e+02   4.7727785e+02   3.9119483e+02
   5.6355147e+02   5.3835643e+02   4.5430810e+02   4.4584208e+02   4.2441071e+02
   6.2895565e+02   6.1103272e+02   5.2372330e+02   4.8169177e+02   4.2269107e+02
   5.6347717e+02   5.3826563e+02   4.5180247e+02   4.4166342e+02   4.1952410e+02
   5.6440400e+02   5.4294827e+02   5.3147648e+02   5.2714717e+02   4.3873830e+02
   5.6291177e+02   5.3757319e+02   4.3885444e+02   4.3331733e+02   4.3326795e+02
   6.1222545e+02   6.0636878e+02   5.5043201e+02   5.2681313e+02   4.3853116e+02
   6.5428773e+02   6.2701270e+02   5.2927025e+02   4.9621172e+02   4.3402073e+02
   5.6496104e+02   5.4021485e+02   4.7446723e+02   4.6693666e+02   4.2891081e+02
   6.4480424e+02   6.2121104e+02   5.2456471e+02   4.8251653e+02   4.2412870e+02
   5.6460959e+02   5.4021974e+02   4.9141442e+02   4.8707267e+02   4.3682167e+02
   5.6415228e+02   5.4880271e+02   5.4533894e+02   5.3515820e+02   4.3878922e+02
   5.6316414e+02   5.3797116e+02   4.8857124e+02   4.8789185e+02   4.3849523e+02
   5.6328523e+02   5.3802994e+02   4.4762772e+02   4.3535504e+02   4.1209068e+02
   5.6319092e+02   5.3798808e+02   4.8371996e+02   4.8293083e+02   4.3831673e+02
   5.7681042e+02   5.5774231e+02   5.0480437e+02   4.7752131e+02   4.1865036e+02
   6.0622023e+02   5.9279060e+02   5.2094492e+02   4.8099669e+02   4.2162908e+02
   5.6384145e+02   5.3871384e+02   4.6105661e+02   4.5436310e+02   4.2819128e+02
   6.3863861e+02   6.3862352e+02   5.6289520e+02   5.3755973e+02   4.3881415e+02
   5.6998819e+02   5.6006949e+02   5.4770219e+02   5.3150256e+02   4.3870908e+02
   5.6310634e+02   5.3781042e+02   4.4373947e+02   4.2956131e+02   4.1229313e+02
   5.9873248e+02   5.9805895e+02   5.6133272e+02   5.3644497e+02   4.3879403e+02
   6.1652521e+02   6.0322883e+02   5.2998373e+02   5.0076673e+02   4.3548129e+02
   5.6486136e+02   5.3996480e+02   4.6659658e+02   4.5610884e+02   4.0457710e+02
   5.9641680e+02   5.8950505e+02   5.4242493e+02   5.2018134e+02   4.3824482e+02
   5.6291498e+02   5.3757730e+02   4.3896635e+02   4.2762314e+02   4.2734653e+02
   5.6296772e+02   5.3764251e+02   4.4776566e+02   4.4631501e+02   4.3704861e+02
   5.6316925e+02   5.3791395e+02   4.7220780e+02   4.7124526e+02   4.3779677e+02
   5.8974239e+02   5.7522754e+02   5.1468613e+02   4.7781705e+02   3.9935275e+02
   5.6350909e+02   5.3830372e+02   4.5173103e+02   4.4080551e+02   4.1429771e+02
   5.6368589e+02   5.3855911e+02   4.6907452e+02   4.6579690e+02   4.3454859e+02
   5.8126650e+02   5.7641466e+02   5.5270880e+02   5.3134934e+02   4.3868460e+02
   5.6384600e+02   5.5920621e+02   5.5806235e+02   5.3730959e+02   4.3881061e+02
   6.4932009e+02   6.4808480e+02   5.6214233e+02   5.3694121e+02   4.3880300e+02
   6.8038062e+02   6.3023858e+02   5.3161663e+02   5.0116532e+02   4.3553497e+02
   5.6586042e+02   5.4547545e+02   5.2797715e+02   5.2196580e+02   4.3863104e+02
   5.6336912e+02   5.3813350e+02   4.4968866e+02   4.3880847e+02   4.1806917e+02
   6.1194241e+02   6.0085491e+02   5.3414467e+02   5.0821660e+02   4.3704649e+02
   6.3259664e+02   6.1920309e+02   5.3655047e+02   5.1001163e+02   4.3728699e+02
   6.5876924e+02   6.3050123e+02   5.3442706e+02   5.0623444e+02   4.3666554e+02
   5.6323484e+02   5.3797023e+02   4.5241072e+02   4.4758518e+02   4.3202894e+02
   5.6291186e+02   5.3763328e+02   5.3743413e+02   5.3737412e+02   4.3881422e+02
   6.5338625e+02   6.5254247e+02   5.6251637e+02   5.3724882e+02   4.3880869e+02
   5.6692184e+02   5.4365409e+02   4.9376052e+02   4.8387933e+02   4.3379466e+02
   6.2377737e+02   6.2183940e+02   5.5957837e+02   5.3483784e+02   4.3876159e+02
   6.7205301e+02   6.4805591e+02   5.5630034e+02   5.3176200e+02   4.3868691e+02
   5.6299090e+02   5.3766916e+02   4.4091702e+02   4.2357983e+02   4.1325761e+02
   6.0368285e+02   5.9059242e+02   5.2028827e+02   4.8041779e+02   4.2024859e+02
   5.7384329e+02   5.6153291e+02   5.3828961e+02   5.2314613e+02   4.3847667e+02
   5.6808280e+02   5.6525752e+02   5.5931163e+02   5.3671862e+02   4.3880109e+02
   5.8613218e+02   5.8036292e+02   5.4892312e+02   5.2776186e+02   4.3857714e+02
   6.4818729e+02   6.2199821e+02   5.2364108e+02   4.7857199e+02   3.8808910e+02
   5.6292463e+02   5.3758913e+02   4.4546925e+02   4.4496795e+02   4.3823560e+02
   5.6424064e+02   5.3920524e+02   4.6399497e+02   4.5594207e+02   4.2473977e+02
   5.6336639e+02   5.3813096e+02   4.5230412e+02   4.4502693e+02   4.2777261e+02
   5.6291162e+02   5.3757305e+02   4.3881811e+02   3.8738903e+02   3.8014804e+02
   5.6345490e+02   5.3823861e+02   4.5163291e+02   4.4172922e+02   4.2067738e+02
   5.6414848e+02   5.4107901e+02   5.2465324e+02   5.2186715e+02   4.3872194e+02
   6.0854620e+02   5.9845461e+02   5.3505597e+02   5.0990254e+02   4.3730258e+02
   6.4779900e+02   6.4098897e+02   5.5702173e+02   5.3245500e+02   4.3870552e+02
   5.6430756e+02   5.4994164e+02   5.4640990e+02   5.3525061e+02   4.3878863e+02
   6.4443354e+02   6.2056233e+02   5.2376223e+02   4.7942534e+02   4.1464884e+02
   5.6353213e+02   5.3833369e+02   4.5748872e+02   4.5168804e+02   4.3007814e+02
   5.9929525e+02   5.9927109e+02   5.6285582e+02   5.3753362e+02   4.3881370e+02
   6.5797348e+02   6.2980905e+02   5.3333128e+02   5.0440638e+02   4.3630335e+02
   5.6291162e+02   5.3757310e+02   4.3881463e+02   3.8254296e+02   3.8084959e+02
   5.8905468e+02   5.7857406e+02   5.3109106e+02   5.0936210e+02   4.3732799e+02
   5.7674276e+02   5.5747740e+02   5.0393382e+02   4.7592417e+02   4.0407804e+02
   6.2412419e+02   6.0669717e+02   5.2275914e+02   4.7937712e+02   4.1478256e+02
   5.8327502e+02   5.7073341e+02   5.2716254e+02   5.0724274e+02   4.3710734e+02
   6.6626430e+02   6.6612229e+02   5.6289867e+02   5.3756234e+02   4.3881429e+02
   5.8009464e+02   5.7504626e+02   5.5257327e+02   5.3144576e+02   4.3868810e+02
   5.6307799e+02   5.3777687e+02   4.4353422e+02   4.3099060e+02   4.2036429e+02
   6.0230621e+02   5.9339771e+02   5.3560877e+02   5.1152021e+02   4.3752438e+02
   6.3551447e+02   6.1544206e+02   5.2325569e+02   4.7854285e+02   3.8345856e+02
   5.6324160e+02   5.3929379e+02   5.3194823e+02   5.3046974e+02   4.3879764e+02
   5.6303211e+02   5.3771866e+02   4.4179843e+02   4.2464703e+02   3.8333115e+02
   6.0078885e+02   5.9763275e+02   5.5499440e+02   5.3137107e+02   4.3867810e+02
   6.1164506e+02   6.0504184e+02   5.4833170e+02   5.2479721e+02   4.3845300e+02
   6.1450342e+02   5.9891747e+02   5.2146422e+02   4.7842029e+02   3.8532578e+02
   5.7318691e+02   5.6240728e+02   5.4306093e+02   5.2706542e+02   4.3859385e+02
   6.1622564e+02   6.0027438e+02   5.2180295e+02   4.7887897e+02   4.1110062e+02
   5.6468189e+02   5.3976463e+02   4.6784428e+02   4.5918286e+02   4.2323989e+02
   6.1452336e+02   6.0725738e+02   5.4718031e+02   5.2349624e+02   4.3839600e+02
   6.0494337e+02   6.0323987e+02   5.5921389e+02   5.3472859e+02   4.3875963e+02
   5.9562570e+02   5.9049936e+02   5.4865136e+02   5.2625863e+02   4.3851677e+02
   6.4542896e+02   6.4514337e+02   5.6268903e+02   5.3739153e+02   4.3881107e+02
   5.6336178e+02   5.3815932e+02   4.7098634e+02   4.6921974e+02   4.3681051e+02
   5.6311808e+02   5.3782675e+02   4.5419844e+02   4.5176839e+02   4.3554483e+02
   5.6345839e+02   5.3851074e+02   4.9605330e+02   4.9476227e+02   4.3840651e+02
   5.6456372e+02   5.3961792e+02   4.6738805e+02   4.5915747e+02   4.2460074e+02
   5.6305133e+02   5.3774349e+02   4.4258267e+02   4.2816155e+02   4.1625207e+02
   5.9517173e+02   5.9193856e+02   5.5452093e+02   5.3127765e+02   4.3867649e+02
   5.6372618e+02   5.3856647e+02   4.5450569e+02   4.4348047e+02   3.9989118e+02
   5.7679754e+02   5.6436000e+02   5.3437275e+02   5.1824432e+02   4.3824723e+02
   5.6292913e+02   5.3759492e+02   4.4219043e+02   4.4056110e+02   4.3702889e+02
   5.8032174e+02   5.6289319e+02   5.0897500e+02   4.7903860e+02   4.2071856e+02
   6.3112507e+02   6.2288652e+02   5.4812782e+02   5.2397107e+02   4.3841401e+02
   5.7042953e+02   5.4976410e+02   5.0603206e+02   4.9224462e+02   4.3485272e+02
   6.6572581e+02   6.2813713e+02   5.2830006e+02   4.9361893e+02   4.3299742e+02
   6.3591936e+02   6.1572049e+02   5.2328976e+02   4.7861375e+02   4.0186628e+02
   6.0591586e+02   5.9790584e+02   5.4081774e+02   5.1724465e+02   4.3804983e+02
   6.2123720e+02   6.0660046e+02   5.2811971e+02   4.9605563e+02   4.3401272e+02
   5.6356705e+02   5.3975711e+02   5.2664212e+02   5.2485460e+02   4.3877092e+02
   6.4215958e+02   6.3859975e+02   5.5924954e+02   5.3447983e+02   4.3875375e+02
   5.6293545e+02   5.3760160e+02   4.3943904e+02   4.1695544e+02   4.1109142e+02
   5.6328519e+02   5.3803323e+02   4.5911846e+02   4.5623574e+02   4.3481864e+02
   5.6715199e+02   5.5429813e+02   5.4487494e+02   5.3181665e+02   4.3872934e+02
   5.6292534e+02   5.3759011e+02   4.3946086e+02   4.3047205e+02   4.2951398e+02
   5.7345020e+02   5.6034540e+02   5.3641937e+02   5.2188747e+02   4.3844031e+02
   5.6297508e+02   5.3769565e+02   5.0353755e+02   5.0340729e+02   4.3878803e+02
   5.8582080e+02   5.7065015e+02   5.1413777e+02   4.8207138e+02   4.2521472e+02
   6.0970894e+02   6.0947778e+02   5.6247431e+02   5.3724132e+02   4.3880867e+02
   5.6506267e+02   5.4555381e+02   5.3470824e+02   5.2833408e+02   4.3872345e+02
   5.7265311e+02   5.5440155e+02   5.1616824e+02   5.0261486e+02   4.3680265e+02
   6.0403374e+02   5.9077772e+02   5.1999033e+02   4.7917609e+02   4.1484405e+02
   5.9479166e+02   5.8588975e+02   5.3479726e+02   5.1206352e+02   4.3761607e+02
   6.6605549e+02   6.4707581e+02   5.5595492e+02   5.3144418e+02   4.3867826e+02
   5.7652526e+02   5.7585696e+02   5.6178316e+02   5.3707200e+02   4.3880591e+02
   6.4326713e+02   6.2646970e+02   5.3738241e+02   5.1086827e+02   4.3739729e+02
   6.2944596e+02   6.2907975e+02   5.6236277e+02   5.3713216e+02   4.3880661e+02
   5.8020671e+02   5.6261787e+02   5.0843209e+02   4.7804464e+02   4.1738183e+02
   5.7751542e+02   5.6096972e+02   5.1622238e+02   4.9693627e+02   4.3514452e+02
   5.6296277e+02   5.3763565e+02   4.4040249e+02   4.2581760e+02   4.2153348e+02
   5.7325875e+02   5.6657459e+02   5.5183257e+02   5.3248525e+02   4.3872058e+02
   5.6319301e+02   5.3791803e+02   4.4626923e+02   4.3471894e+02   4.1964903e+02
   6.4132943e+02   6.2627670e+02   5.3943222e+02   5.1364939e+02   4.3771995e+02
