# Supplementary material for: Rethinking Colour Constancy
Source: PLoS One. 2015 Sep 10;10(9):e0135029. doi: 10.1371/journal.pone.0135029 (PMC4565710; doi:10.1371/journal.pone.0135029)
Supplement: S1 Dataset — (ZIP) [file pone.0135029.s002.zip › 5-TransitionMetamerReflectanceData/NtoB_20munsells/targetXYZ_1.txt]

   9.9992386e-01   2.6648829e+00   6.0263199e+00
   1.1477017e+00   1.0473892e-01   5.1685567e+00
   7.2960393e-01   2.7789234e+00   4.3081234e+00
   1.3204921e+00   4.3014994e-01   5.3739415e+00
   1.5191694e+00   5.0145439e-01   6.7619436e+00
   4.1370785e-01   2.7661479e+00   5.1689585e+00
   3.5224635e-01   3.3750323e+00   4.9384291e+00
   1.1479940e+00   2.5537195e+00   6.0263846e+00
   1.5078192e+00   7.4065626e-01   6.8206419e+00
   8.0829675e-01   1.6136772e+00   5.8265917e+00
   6.2536622e-01   2.7333685e+00   5.4281923e+00
   1.5068679e+00   1.3449811e+00   6.3236239e+00
   6.4989136e-01   1.5454480e+00   5.7458238e+00
   3.5126968e-01   3.2843599e+00   4.9579645e+00
   1.2734022e+00   1.7394874e+00   5.1896319e+00
   1.2624006e+00   1.6634547e+00   5.0723872e+00
   1.4831189e+00   7.1440021e-01   6.1542508e+00
   7.2709646e-01   1.2831294e+00   5.8900232e+00
   1.1212933e+00   5.3208939e-01   6.6088354e+00
   3.7192412e-01   3.2477329e+00   4.9876780e+00
   1.4381921e+00   3.0276165e-01   6.7817509e+00
   1.4399271e+00   1.4685407e+00   5.9380372e+00
   1.4425186e+00   8.2181643e-01   5.8723148e+00
   3.5358084e-01   3.1726319e+00   4.9971660e+00
   1.0437159e+00   2.6181677e+00   6.1004383e+00
   1.5081709e+00   1.0161081e+00   6.7469200e+00
   1.1149853e+00   1.3695563e+00   4.1387131e+00
   3.4573188e-01   3.2668854e+00   4.9595324e+00
   3.5237207e-01   3.3745120e+00   4.9197023e+00
   1.1552983e+00   5.2817086e-01   4.4086116e+00
   1.3960488e+00   2.3001923e-01   6.3298785e+00
   5.7449831e-01   3.0053579e+00   5.3035605e+00
   1.0511980e+00   5.9064537e-01   6.5560553e+00
   1.4692950e+00   1.6354579e+00   6.4895428e+00
   1.0847007e+00   3.5201861e-01   4.2203283e+00
   3.3167848e-01   3.3721215e+00   4.9180179e+00
   3.5598164e-01   3.1905204e+00   4.9905170e+00
   1.5195460e+00   4.8773957e-01   6.7635491e+00
   5.8322391e-01   3.1901007e+00   5.1319864e+00
   1.0985667e+00   3.7349134e-01   4.2588605e+00
   1.1522079e+00   3.0238262e-01   4.6594147e+00
   3.5227212e-01   3.1888883e+00   4.9904203e+00
   1.4998422e+00   1.3268141e+00   6.5884606e+00
   1.3511954e+00   5.6399190e-01   5.4384103e+00
   3.4149848e-01   3.3672211e+00   4.9310456e+00
   1.0695549e+00   2.3637660e+00   6.1476041e+00
   1.4274072e+00   6.0004111e-01   5.8537629e+00
   1.3896244e+00   1.9402690e-01   6.7895528e+00
   1.5117685e+00   9.2725630e-01   6.3012151e+00
   3.2926515e-01   3.3855092e+00   4.8694646e+00
   7.8939071e-01   1.1236420e+00   6.0180608e+00
   1.3451222e+00   3.5017894e-01   6.8861627e+00
   3.7452452e-01   3.3590346e+00   4.9587521e+00
   1.4432268e+00   1.5850267e+00   6.6404203e+00
   9.5884709e-01   1.0575893e+00   6.2644340e+00
   1.1379809e+00   1.0465775e-01   5.1169750e+00
   7.6245914e-01   1.6781427e+00   5.7710275e+00
   4.4207543e-01   2.5359830e+00   5.2693602e+00
   1.5146789e+00   1.0398293e+00   6.3116370e+00
   3.7331678e-01   3.1871074e+00   5.0042280e+00
   6.0871060e-01   1.7431184e+00   5.6519493e+00
   3.2929738e-01   3.3876674e+00   4.9118767e+00
   4.7481628e-01   3.0748069e+00   4.0572774e+00
   1.0690267e+00   1.0693179e-01   4.7404610e+00
   4.3154920e-01   3.0125764e+00   5.1053905e+00
   1.3809795e+00   2.0310638e-01   6.7856385e+00
   1.4463034e+00   8.6266664e-01   5.8842922e+00
   1.2843618e+00   1.4303241e+00   5.0475645e+00
   1.3355710e+00   2.2351428e-01   5.9098077e+00
   1.4751114e+00   1.4733503e+00   6.6779802e+00
   1.3080378e+00   1.2278854e+00   6.5365511e+00
   1.2324814e+00   1.6384871e+00   4.8950950e+00
   1.4144809e+00   2.1327763e-01   6.6064483e+00
   3.3972106e-01   3.3670539e+00   4.9274008e+00
   5.7310342e-01   2.2034862e+00   5.4642323e+00
   1.2311733e+00   3.6300220e-01   6.8173687e+00
   5.4193580e-01   3.1374546e+00   5.2950826e+00
   1.1774099e+00   2.5246616e+00   6.0357695e+00
   9.7466945e-01   1.0372086e-01   4.2534625e+00
   1.0749507e+00   1.7648753e+00   6.2489706e+00
   1.0941947e+00   1.3902852e+00   4.0429617e+00
   1.3882445e+00   2.6581561e-01   6.8682858e+00
   1.1300245e+00   7.8393404e-01   4.1958224e+00
   3.3084684e-01   3.3883837e+00   4.9117963e+00
   1.1166269e+00   9.2802317e-01   4.1014234e+00
   1.5320278e+00   5.9361074e-01   6.7419538e+00
   9.9775765e-01   1.9806804e+00   3.9896505e+00
   3.9237059e-01   2.8620998e+00   5.1261887e+00
   4.7038143e-01   2.4030057e+00   5.3307586e+00
   1.1769885e+00   3.4172124e-01   4.7191547e+00
   1.3712239e+00   1.9558809e-01   6.2892270e+00
   3.3787168e-01   3.3860686e+00   4.9174465e+00
   1.5462004e+00   7.8248316e-01   6.6658311e+00
   1.4315778e+00   1.5099636e+00   5.9118734e+00
   3.3279885e-01   3.3838410e+00   4.8760326e+00
   1.3972936e+00   6.2928153e-01   6.8609232e+00
   1.1967621e+00   2.5886973e-01   4.9950270e+00
   1.1571506e+00   1.4574047e-01   5.1099701e+00
   1.0330324e+00   9.3242906e-02   4.5625184e+00
   1.4715929e+00   9.2181660e-01   6.0296629e+00
   1.3805456e+00   1.7242547e+00   5.7709213e+00
   1.0320018e+00   2.1973545e-01   4.2102034e+00
   1.1837404e+00   1.2243018e+00   4.4477792e+00
   1.1175970e+00   9.0499070e-01   4.1091174e+00
   1.1726330e+00   1.2001344e+00   4.3860445e+00
   3.3245840e-01   3.3744941e+00   4.9170004e+00
   1.1162837e+00   8.2378427e-01   4.1172200e+00
   4.4487902e-01   2.5348052e+00   5.2719741e+00
   4.3770617e-01   2.5749028e+00   5.2524302e+00
   1.3918731e+00   3.5834797e-01   6.9183269e+00
   1.5074178e+00   1.4736155e+00   6.4166871e+00
   7.0387973e-01   2.9977378e+00   5.5018508e+00
   3.3698847e-01   3.3859983e+00   4.9195271e+00
   1.1152145e+00   2.7950602e-01   4.5074957e+00
   9.7456416e-01   1.1738625e-01   4.2100026e+00
   9.6821609e-01   9.0392549e-02   4.2292280e+00
   9.9857651e-01   1.1921161e-01   4.3284728e+00
   8.4075571e-01   1.0116126e+00   6.1472919e+00
   1.1586477e+00   2.5284522e+00   6.1425959e+00
   1.4477226e+00   2.6107714e-01   6.7337394e+00
   1.1893335e+00   3.9581701e-01   4.7008994e+00
   3.3471304e-01   3.3882276e+00   4.9133328e+00
   3.3067813e-01   3.3878506e+00   4.9117978e+00
   1.4694866e+00   1.0898231e+00   6.7407864e+00
   3.4794873e-01   3.2741700e+00   4.3396920e+00
   3.3308330e-01   3.3865384e+00   4.9156234e+00
   1.3510710e+00   2.5800876e-01   6.9326395e+00
   1.4071814e+00   3.3898903e-01   6.9279908e+00
   8.4622261e-01   2.9079172e+00   5.3790090e+00
   1.4513299e+00   8.4932834e-01   6.7923977e+00
   1.3182340e+00   2.1476384e+00   6.4541800e+00
   1.4625354e+00   6.3853601e-01   6.0477868e+00
   1.4052497e+00   1.8787187e+00   6.0919889e+00
   7.3077863e-01   1.2725603e+00   5.8969981e+00
   8.3450541e-01   1.0157887e+00   6.1428443e+00
   1.4951565e+00   3.9516501e-01   6.7744741e+00
   1.1357636e+00   1.0390029e-01   5.1007877e+00
   1.5076191e+00   1.4285876e+00   6.5392837e+00
   3.4055860e-01   3.2696949e+00   4.9577230e+00
   1.3896393e+00   1.4746279e+00   5.6442515e+00
   1.2488726e+00   2.8244140e-01   5.2350213e+00
   9.9332142e-01   2.7379458e+00   5.9327309e+00
   1.3092853e+00   3.4686659e-01   6.8978389e+00
   1.3020803e+00   1.2900713e-01   6.0190974e+00
   1.2331387e+00   1.1690411e-01   5.6212596e+00
   1.4602791e+00   1.1801729e+00   5.9541130e+00
   3.4125090e-01   3.3837072e+00   4.9240167e+00
   1.2054104e+00   6.0838463e-01   4.6325199e+00
   1.3017100e+00   1.0395051e+00   6.5749909e+00
   8.9638555e-01   2.8568121e+00   5.4774531e+00
   3.4305868e-01   3.2764837e+00   4.9554675e+00
   1.4881356e+00   3.8195319e-01   6.7775329e+00
   3.5177429e-01   3.3566704e+00   4.9560008e+00
   5.4493695e-01   3.2280457e+00   5.1467980e+00
   1.0306315e+00   2.6541250e+00   5.5152820e+00
   1.3028574e+00   1.7508300e-01   5.8758109e+00
   1.3869681e+00   6.2243875e-01   6.8549949e+00
   1.0945112e+00   3.9774618e-01   4.2059410e+00
   1.2595025e+00   6.9097682e-01   6.6434059e+00
   1.1951379e+00   2.4578736e+00   6.2649643e+00
   4.1995652e-01   3.2944252e+00   4.8036169e+00
   3.3364244e-01   3.3657976e+00   4.9206516e+00
   1.3180686e+00   5.0199132e-01   6.8331607e+00
   5.7891552e-01   2.1665373e+00   5.4806176e+00
   4.1521966e-01   3.3218968e+00   5.0342924e+00
   1.1924333e+00   9.2536491e-01   4.4871110e+00
   8.1238564e-01   2.6825976e+00   4.4358438e+00
   3.8877965e-01   3.3455366e+00   4.9949960e+00
   3.6320985e-01   3.1081864e+00   5.0241078e+00
   3.8147171e-01   2.9406330e+00   5.0925404e+00
   1.4095615e+00   2.0722629e-01   6.5890863e+00
   1.1324809e+00   5.5894968e-01   4.2775875e+00
   1.4524839e+00   1.1472895e+00   6.7146817e+00
   3.9280528e-01   3.3426741e+00   4.9927033e+00
   1.2701074e+00   1.3899285e+00   6.4619613e+00
   1.2229863e+00   1.7393653e+00   6.3687449e+00
   1.5117023e+00   1.0483763e+00   6.6735205e+00
   1.3642960e+00   1.5042370e-01   6.4102371e+00
   1.4940161e+00   9.2968620e-01   6.1807011e+00
   5.5885733e-01   2.3562636e+00   5.4051030e+00
   1.4418833e+00   1.6130044e+00   6.6370814e+00
   7.3320042e-01   2.6441626e+00   3.9269364e+00
   3.8709971e-01   3.3343650e+00   4.8583410e+00
   1.3223055e+00   6.2123557e-01   5.2552583e+00
   1.0879149e+00   3.3044037e-01   4.2718405e+00
   1.3626856e+00   1.8797058e+00   5.8207541e+00
   3.8843500e-01   2.9102351e+00   5.1070220e+00
   3.3279876e-01   3.3716322e+00   4.9182830e+00
   6.8926249e-01   1.7856430e+00   5.6846788e+00
   3.3159559e-01   3.3792439e+00   4.9153214e+00
   9.9641266e-01   1.1507826e-01   4.3316732e+00
   1.2279650e+00   8.3167090e-01   6.5713193e+00
   1.2017280e+00   1.6657930e+00   6.3597238e+00
   3.4454324e-01   3.3699768e+00   4.8503166e+00
   1.1318806e+00   2.9481498e-01   4.5655171e+00
   1.4629176e+00   1.0024761e+00   6.7545446e+00
   1.4205974e+00   2.4642466e-01   6.4624356e+00
   3.3939742e-01   3.3615963e+00   4.9269285e+00
   1.3696519e+00   2.2315612e-01   6.8539248e+00
   1.2979738e+00   3.1118672e-01   6.8952884e+00
   1.4953864e+00   4.5767285e-01   6.4304399e+00
   1.0627741e+00   2.6606595e+00   5.9203513e+00
   1.5155153e+00   6.2750074e-01   6.4184880e+00
   1.5134801e+00   6.8347875e-01   6.7398539e+00
   1.5237823e+00   1.3392991e+00   6.5550557e+00
   4.0092305e-01   3.2840483e+00   4.6485492e+00
   4.3639245e-01   2.5573624e+00   5.2599722e+00
   1.5270290e+00   1.3269775e+00   6.4865797e+00
   3.3363163e-01   3.3611474e+00   4.9222682e+00
   1.3624227e+00   4.1705007e-01   6.8869064e+00
   4.5238481e-01   2.9467267e+00   5.1432506e+00
   3.3028647e-01   3.3909974e+00   4.9076834e+00
   1.4190275e+00   1.5196308e+00   5.8406799e+00
   1.5221160e+00   5.2053511e-01   6.5590693e+00
   3.3194335e-01   3.3699273e+00   4.9187018e+00
   1.3857734e+00   1.9728599e-01   6.4022714e+00
   1.3655095e+00   4.3576290e-01   6.8880845e+00
   5.7006903e-01   2.3641542e+00   5.4115384e+00
   1.4031606e+00   1.8106810e-01   6.7631178e+00
   1.4396389e+00   1.0193906e+00   6.7542671e+00
   3.3076362e-01   3.3878296e+00   4.9117740e+00
   1.2161643e+00   6.9457432e-01   4.6576803e+00
   3.3214682e-01   3.3888277e+00   4.9032072e+00
   3.8300083e-01   3.3471336e+00   4.9825772e+00
   1.3104197e+00   3.7841647e-01   5.3932919e+00
   7.8961041e-01   2.7476231e+00   5.7496095e+00
   1.0950086e+00   2.4479452e+00   6.1648683e+00
   1.4908065e+00   1.4168553e+00   6.5871253e+00
   4.9867197e-01   2.5817805e+00   5.2887787e+00
   1.1870988e+00   2.0504885e-01   5.0873003e+00
   1.0564123e+00   2.8120738e-01   4.2007456e+00
   3.3921988e-01   3.3728387e+00   4.9268534e+00
   1.2165938e+00   3.7215995e-01   6.7913090e+00
   3.5789825e-01   3.2501891e+00   4.2658930e+00
   1.5132898e+00   1.3109585e+00   6.3577216e+00
   1.4861192e+00   5.1870685e-01   6.8757587e+00
   1.0428467e+00   2.4253434e+00   4.9472839e+00
   3.2990965e-01   3.3252809e+00   4.5258397e+00
   3.2957901e-01   3.3883470e+00   4.8881800e+00
   1.2135888e+00   1.4471221e+00   4.6776968e+00
   3.4418509e-01   3.3676162e+00   4.9392627e+00
   8.9863849e-01   1.1697173e+00   6.1120928e+00
   3.2686162e-01   3.3741719e+00   4.7902883e+00
   1.1333750e+00   7.1719099e-01   6.5536428e+00
   3.3994240e-01   3.2474861e+00   4.9664075e+00
   1.1946590e+00   1.2179784e-01   5.4103081e+00
   3.3061520e-01   3.3901671e+00   4.9108343e+00
   3.3307161e-01   3.3881966e+00   4.9043568e+00
   1.3632641e+00   2.4272729e-01   6.9187048e+00
   1.5315372e+00   5.3402601e-01   6.6331059e+00
   1.3541896e+00   2.4604996e-01   6.9310700e+00
   1.3874491e+00   1.0716259e+00   6.7137526e+00
   1.1100674e+00   5.5829230e-01   4.1648931e+00
   7.8292711e-01   1.9368722e+00   5.7138034e+00
   3.3020699e-01   3.3906272e+00   4.9056956e+00
   1.2765032e+00   3.2410328e-01   6.8913909e+00
   4.0386829e-01   2.7661141e+00   5.1668644e+00
   3.3427720e-01   3.3534635e+00   4.9252291e+00
   1.4908235e+00   5.3856362e-01   6.8716439e+00
   9.2500332e-01   2.2210341e+00   3.9386795e+00
   1.2051187e+00   5.8572542e-01   4.6405281e+00
   1.3256217e+00   1.3828629e-01   6.1775562e+00
   1.0395362e+00   1.8051896e-01   4.3511665e+00
   1.4645531e+00   1.6341850e+00   6.5003738e+00
   1.2650857e+00   1.6032365e+00   6.4278118e+00
   1.5054887e+00   4.8836274e-01   6.7607876e+00
   1.1511746e+00   1.2157724e-01   5.1649923e+00
   1.5427331e+00   6.7097815e-01   6.7096922e+00
   4.0150990e-01   2.8198258e+00   5.1458344e+00
   1.1108553e+00   2.5054681e+00   5.5202931e+00
   1.1212865e+00   3.2618986e-01   4.4511511e+00
   1.3685940e+00   2.2265077e-01   6.8486530e+00
   1.0284442e+00   1.7579530e+00   6.1552944e+00
   1.2611323e+00   1.1629514e+00   4.8436361e+00
   3.3167875e-01   3.3870670e+00   4.9129178e+00
   1.3531013e+00   1.9186632e+00   5.8085361e+00
   3.3062294e-01   3.3909631e+00   4.9092080e+00
   1.2450019e+00   8.1902847e-01   6.5881521e+00
   1.3382337e+00   2.6453747e-01   6.9209188e+00
   1.1414891e+00   3.5513186e-01   4.5077924e+00
   3.5568540e-01   3.3727945e+00   4.9354183e+00
   3.3452137e-01   3.3581094e+00   4.9237085e+00
   3.8296310e-01   3.3347291e+00   4.8394600e+00
   1.5188330e+00   1.2373414e+00   6.5788145e+00
   1.2249227e+00   1.5633223e+00   6.3922038e+00
   1.0544626e+00   1.8123814e-01   4.4269050e+00
   5.0894618e-01   2.8193521e+00   5.2371332e+00
   9.6506371e-01   2.2863264e+00   4.2478181e+00
   3.3169372e-01   3.3894712e+00   4.9057637e+00
   1.3392780e+00   1.4062490e-01   6.2576661e+00
   1.5197016e+00   4.5012370e-01   6.7403879e+00
   8.8755176e-01   9.1258891e-01   6.2784122e+00
   7.5991743e-01   3.0289259e+00   5.5430996e+00
   1.3247470e+00   1.3625949e-01   6.1539005e+00
   9.6624846e-01   8.8561374e-01   6.3922564e+00
   3.4370205e-01   3.2549525e+00   4.9634975e+00
   1.3120980e+00   2.0920529e+00   5.8008061e+00
   8.6107166e-01   1.7000156e+00   5.8518292e+00
   9.1687710e-01   1.4551008e+00   6.0085344e+00
   1.4155059e+00   1.8158486e+00   6.5922134e+00
   4.5782084e-01   2.8825983e+00   5.1645782e+00
   1.3312603e+00   9.9668958e-01   5.2193571e+00
   4.1685136e-01   3.1549368e+00   5.0670390e+00
   1.2182444e+00   5.1219527e-01   4.7465487e+00
   3.3333460e-01   3.3873160e+00   4.9000337e+00
   7.8867855e-01   1.1761246e+00   5.9922522e+00
   1.4783819e+00   1.5170655e+00   6.5904048e+00
   5.4623402e-01   3.0061308e+00   4.1511363e+00
   1.0568964e+00   6.8123252e-01   6.5396436e+00
   1.3059959e+00   2.9216092e-01   6.8888673e+00
   3.3170939e-01   3.3801337e+00   4.9148430e+00
   1.3981724e+00   3.4187102e-01   6.9307244e+00
   4.6282119e-01   2.4574982e+00   5.3065262e+00
   9.8597970e-01   2.0549426e+00   4.0160199e+00
   1.3716887e+00   2.2598009e-01   6.8574443e+00
   3.6718263e-01   3.3229057e+00   4.9822038e+00
   3.4751325e-01   3.3760965e+00   4.9328448e+00
   1.3347852e+00   2.0309160e+00   6.4858203e+00
   5.1023375e-01   2.6482715e+00   5.2779718e+00
   4.6024563e-01   3.2942381e+00   5.0691635e+00
   3.5563120e-01   3.3730217e+00   4.9290191e+00
   9.7807964e-01   1.7560999e+00   6.0446633e+00
   9.8245392e-01   1.0207615e-01   4.2966451e+00
   6.4992127e-01   3.1367130e+00   5.3793949e+00
   1.5425805e+00   1.0346611e+00   6.6128558e+00
   1.2286408e+00   3.0956430e-01   5.0637825e+00
   1.0601702e+00   1.1527077e+00   6.3714905e+00
   1.4383802e+00   3.0983399e-01   6.7810967e+00
   3.5580076e-01   3.3575712e+00   4.8350328e+00
   1.0491082e+00   9.4525734e-02   4.6460979e+00
   1.5116227e+00   1.1328062e+00   6.6268137e+00
   1.2951903e+00   6.5096094e-01   5.0953604e+00
   6.7476908e-01   2.4664711e+00   5.5055640e+00
   3.5587370e-01   3.3604976e+00   4.8524605e+00
   7.5373470e-01   1.8487457e+00   5.7137958e+00
   3.3114129e-01   3.3896581e+00   4.9038076e+00
   3.6986100e-01   3.3157353e+00   4.9866037e+00
   3.5157536e-01   3.3685182e+00   4.8780038e+00
   4.0948771e-01   3.0300730e+00   5.0800719e+00
   3.5473456e-01   3.2929301e+00   4.4700799e+00
   1.3033270e+00   1.2218394e+00   5.0806852e+00
   1.0705989e+00   1.2047094e+00   6.3687457e+00
   1.3622868e+00   2.0370044e+00   6.5170015e+00
   1.4889848e+00   1.4262144e+00   6.6155843e+00
   1.2814459e+00   8.2039619e-01   4.9778309e+00
   9.6194477e-01   7.7983822e-01   6.4505779e+00
   1.5375884e+00   1.1018322e+00   6.6082291e+00
   3.3651503e-01   3.3349175e+00   4.9326688e+00
   3.3594585e-01   3.3775874e+00   4.8540827e+00
   3.9249044e-01   3.3354946e+00   4.8924936e+00
   3.4025942e-01   3.3294955e+00   4.9362632e+00
   3.7307066e-01   3.0227111e+00   5.0585507e+00
   3.3074311e-01   3.3893193e+00   4.9114846e+00
   7.5218341e-01   1.2140075e+00   5.9384407e+00
   1.1222958e+00   2.1259343e+00   4.8089654e+00
   9.1692879e-01   2.8032264e+00   5.8510929e+00
   1.1983472e+00   8.4922804e-01   6.5484771e+00
   1.4172054e+00   9.5453233e-01   6.7774393e+00
   1.4519293e+00   6.8208369e-01   6.8392875e+00
   1.0308502e+00   6.3455886e-01   6.5395876e+00
   1.1912891e+00   3.9143022e-01   6.7364200e+00
   1.4837055e+00   6.4003670e-01   6.8858661e+00
   3.3394683e-01   3.3602628e+00   4.9226966e+00
   3.3212761e-01   3.3642805e+00   4.9208778e+00
   3.9309211e-01   3.3360986e+00   4.9006331e+00
   1.3829197e+00   2.0928729e-01   6.7864025e+00
   4.5546755e-01   3.0594050e+00   5.1367295e+00
   1.3977929e+00   1.8883115e-01   6.7887535e+00
   1.3738790e+00   9.0345921e-01   6.7376347e+00
   4.3226530e-01   3.0112536e+00   5.1064865e+00
   1.5018881e+00   8.9811714e-01   6.2386477e+00
   3.7625545e-01   3.1492800e+00   5.0178383e+00
   3.3305537e-01   3.3836962e+00   4.8771732e+00
   1.1621211e+00   1.5258055e+00   6.3659775e+00
   3.5501478e-01   3.2737546e+00   4.9640041e+00
   1.4343140e+00   7.7369754e-01   5.8359778e+00
   1.0934994e+00   3.0258682e-01   4.3503915e+00
   1.4383476e+00   2.4678309e-01   6.6726033e+00
   1.2594809e+00   3.5556014e-01   6.8686660e+00
   1.4691751e+00   3.0789434e-01   6.7561428e+00
   3.3564884e-01   3.3353924e+00   4.6098042e+00
   1.2206373e+00   1.7938597e-01   5.3600800e+00
   1.4498293e+00   1.5090269e+00   6.0301825e+00
   1.3261042e+00   2.7906123e-01   6.9005471e+00
   1.4577895e+00   1.2568056e+00   6.6946190e+00
   1.1075518e+00   1.1188973e-01   4.9416840e+00
   4.4711499e-01   3.0427009e+00   5.1220119e+00
   3.5387249e-01   3.3729823e+00   4.9444849e+00
   1.2098682e+00   7.5960757e-01   6.5809600e+00
   5.1338031e-01   2.1128179e+00   5.4633250e+00
   3.3014673e-01   3.3867909e+00   4.8820159e+00
   1.3712497e+00   2.1696719e-01   6.8266519e+00
   1.4670239e+00   1.3454369e+00   6.6936525e+00
   5.6454515e-01   1.8773521e+00   5.5785576e+00
   1.2433211e+00   1.4823573e+00   4.8544687e+00
   1.4802011e+00   7.4454436e-01   6.8494843e+00
   1.0533819e+00   2.0461637e-01   4.3588323e+00
   6.5027113e-01   1.8063306e+00   5.6515733e+00
   1.2343117e+00   9.2415412e-01   4.7057605e+00
   1.3050384e+00   6.1365499e-01   6.7359543e+00
   1.0915917e+00   6.1209838e-01   6.5667414e+00
   1.3956471e+00   1.9058269e-01   6.7904177e+00
   3.5709270e-01   3.3465044e+00   4.9647439e+00
   1.4234076e+00   1.4391281e+00   6.6551520e+00
   1.3621739e+00   2.4275229e-01   6.9178655e+00
   1.1248459e+00   4.7130611e-01   4.2887559e+00
   1.2193740e+00   9.2734586e-01   4.6273376e+00
   1.2631387e+00   8.9730444e-01   4.8625122e+00
   3.4325965e-01   3.3824554e+00   4.9272086e+00
   3.3474381e-01   3.3403821e+00   4.9302659e+00
   1.4281109e+00   1.0244471e+00   6.7608441e+00
   1.1486828e+00   1.2326618e+00   6.4303463e+00
   1.1722344e+00   2.3656584e+00   6.3107928e+00
   8.5139364e-01   9.8392255e-01   6.1889948e+00
   1.3599380e+00   2.8269237e-01   5.8848805e+00
   4.6886409e-01   3.1185911e+00   4.2029062e+00
   1.3204127e+00   1.1081642e+00   6.5819713e+00
   1.4617665e+00   1.6271750e+00   6.5938533e+00
   1.4852339e+00   1.4570240e+00   6.6217352e+00
   4.3141097e-01   2.6567839e+00   5.2173100e+00
   1.4286257e+00   2.4635379e-01   6.5447446e+00
   3.8579900e-01   3.1468231e+00   5.0261730e+00
   3.5529388e-01   3.3616083e+00   4.8557109e+00
   1.3239221e+00   1.3853829e+00   5.2391756e+00
   1.0566911e+00   2.6758996e+00   5.9938136e+00
   7.3766669e-01   2.6494688e+00   3.9634596e+00
   1.2402519e+00   1.4627314e+00   6.4208987e+00
   1.4946063e+00   8.0111189e-01   6.2140627e+00
   3.5684873e-01   3.3708460e+00   4.9456880e+00
   5.9836796e-01   2.3193943e+00   5.4479383e+00
   1.4782925e+00   1.3205645e+00   6.1131322e+00
   1.0105564e+00   1.1244323e-01   4.4145374e+00
   1.2627663e+00   8.0327968e-01   4.8803367e+00
   1.2438259e+00   1.2763056e-01   5.6782703e+00
   1.4743695e+00   8.0963566e-01   6.8211948e+00
   4.0476719e-01   2.7733002e+00   5.1644895e+00
   1.2529436e+00   1.5252322e+00   6.4237842e+00
   9.9476283e-01   7.7678420e-01   6.4837847e+00
   1.0963809e+00   1.2506923e-01   4.8368845e+00
   1.2901595e+00   3.2281784e-01   6.8986694e+00
   1.1652211e+00   2.8333783e-01   4.7671395e+00
   3.4609941e-01   3.3669839e+00   4.8404461e+00
   1.0782869e+00   3.4264225e-01   4.2026344e+00
   1.4822237e+00   8.4765532e-01   6.1178270e+00
   1.3941508e+00   2.6207717e-01   6.8253053e+00
   1.2283154e+00   1.2295599e+00   4.6804141e+00
   1.2191591e+00   3.6668354e-01   4.9040078e+00
   1.4516835e+00   1.1288703e+00   6.7187592e+00
   3.5961655e-01   3.3704827e+00   4.9390644e+00
   1.5122035e+00   1.1694903e+00   6.3018259e+00
   8.8115660e-01   2.3640646e+00   3.9794775e+00
   8.3925038e-01   2.7228333e+00   4.6999951e+00
   1.2993195e+00   8.5102757e-01   6.6291438e+00
   1.1928030e+00   1.1401801e+00   4.4820550e+00
   8.8433621e-01   1.8046815e+00   5.8565784e+00
   1.3792073e+00   3.8602203e-01   5.7770347e+00
   1.2340625e+00   1.1653886e+00   4.6998068e+00
   1.2706627e+00   3.2809943e-01   6.8864128e+00
   4.8320209e-01   3.2779434e+00   5.1214007e+00
   6.7854573e-01   1.4631829e+00   5.7892555e+00
   1.4408968e+00   2.6992473e-01   6.7862569e+00
   3.4333159e-01   3.3162108e+00   4.5404091e+00
   4.5691487e-01   2.4838940e+00   5.2943086e+00
   4.3706067e-01   2.6141049e+00   5.2362025e+00
   1.4506554e+00   1.7027272e+00   6.5028210e+00
   8.9192257e-01   2.6515728e+00   5.9449509e+00
   1.4972222e+00   5.8016835e-01   6.3154217e+00
   4.6666679e-01   3.1733967e+00   5.1697528e+00
   8.2431412e-01   2.4462051e+00   3.8795288e+00
   9.1909291e-01   1.2541390e+00   6.0943432e+00
   3.8500526e-01   2.9505456e+00   5.0898408e+00
   1.1595890e+00   4.7830172e-01   4.4612776e+00
   1.5016678e+00   5.9528684e-01   6.3366680e+00
   1.5105813e+00   4.2093491e-01   6.6763743e+00
   4.0904015e-01   3.3207793e+00   4.8926643e+00
   1.1191751e+00   1.1719247e-01   4.9939886e+00
   3.8637550e-01   3.3515736e+00   4.9624977e+00
   1.1786123e+00   6.4403710e-01   4.4776250e+00
   3.8271098e-01   3.2025071e+00   5.0091835e+00
   1.2318928e+00   1.6113028e+00   6.3917707e+00
   4.0361377e-01   3.3227575e+00   5.0096857e+00
   4.0824771e-01   3.0615020e+00   5.0697107e+00
   1.1485727e+00   1.6494404e+00   4.4616652e+00
   1.2367480e+00   1.1288139e+00   6.4908581e+00
   1.3164298e+00   1.4092122e-01   6.0986096e+00
   9.1073401e-01   8.7310549e-01   6.3361428e+00
   1.2639747e+00   6.0699863e-01   4.9438733e+00
   3.4382617e-01   3.2383227e+00   4.9702102e+00
   1.2388643e+00   9.7990515e-01   4.7232989e+00
   1.1994532e+00   2.5771974e-01   5.0132285e+00
   1.2925027e+00   9.9674054e-01   5.0103610e+00
   1.4582571e+00   4.9106712e-01   6.9148903e+00
   9.4809541e-01   1.1938701e+00   6.1694253e+00
   1.1271856e+00   5.6032340e-01   4.2500445e+00
   3.4273107e-01   3.3097885e+00   4.9441018e+00
   3.9243702e-01   3.2326053e+00   4.3453229e+00
   1.4915650e+00   1.3813456e+00   6.6610497e+00
   1.4272940e+00   2.3421145e-01   6.6127508e+00
   1.5028158e+00   5.6419705e-01   6.7993177e+00
   8.0310347e-01   2.9862091e+00   5.4597144e+00
   9.5655650e-01   1.2862941e-01   4.2034303e+00
   9.5234351e-01   8.5219226e-02   4.2089982e+00
   4.7228238e-01   2.3768057e+00   4.2087077e+00
   9.3344957e-01   2.6640289e-01   4.7555105e+00
   9.5253790e-01   8.7340883e-02   4.2094541e+00
   9.8762672e-01   2.5510856e-01   4.1867171e+00
   1.1103942e+00   9.8122044e-02   5.0126055e+00
   9.7092615e-01   9.0029361e-02   4.3097902e+00
   1.0291225e+00   9.2476980e-02   4.5987563e+00
   1.0002470e+00   1.7110997e-01   4.2070610e+00
   9.6290825e-01   8.6200071e-02   4.2521413e+00
   9.4789902e-01   2.2441706e-01   4.1892751e+00
   9.5644949e-01   8.8698742e-02   4.2097064e+00
   9.6422566e-01   1.1471507e-01   4.2063513e+00
   1.1354299e+00   1.1349099e-01   5.2072912e+00
   9.6671248e-01   1.1776850e-01   4.2064841e+00
   9.6421385e-01   1.0093488e-01   4.2085664e+00
   9.4945425e-01   3.2051786e-01   4.1772028e+00
   6.5627597e-01   1.4276346e+00   5.6002809e+00
   8.6166695e-01   2.0379575e+00   3.9383398e+00
   9.5504076e-01   8.5738261e-02   4.2090032e+00
   9.7721315e-01   2.0324078e-01   4.1935112e+00
   7.0544808e-01   2.6326475e+00   3.8371645e+00
   8.4378521e-01   6.9065336e-01   4.1286295e+00
   1.0047381e+00   8.8808239e-02   4.4636261e+00
   9.6225741e-01   9.8608667e-02   4.2098129e+00
   9.5775310e-01   8.7661748e-02   4.2090132e+00
   1.0437196e+00   1.5315153e+00   4.0262672e+00
   9.9548192e-01   1.0600393e-01   4.5115865e+00
   1.1265267e+00   1.4884520e-01   5.3582833e+00
   9.6290692e-01   2.0651459e+00   3.9558752e+00
   9.6952374e-01   1.5025523e-01   4.2010257e+00
   1.0195775e+00   3.2175569e-01   4.1823839e+00
   9.8134012e-01   1.3436427e-01   4.2089393e+00
   9.5816432e-01   1.1913230e-01   4.3736405e+00
   1.2819257e+00   2.2107908e-01   6.4806021e+00
   9.4756676e-01   1.1160901e-01   4.2098287e+00
   9.5386087e-01   8.7521051e-02   4.2107138e+00
   1.0341227e+00   9.0887478e-02   4.6136566e+00
   1.0821930e+00   1.4098901e+00   4.0396176e+00
   7.0566366e-01   1.0287794e+00   4.3362162e+00
   9.5443731e-01   8.8216222e-02   4.2085359e+00
   9.5940920e-01   8.9523442e-02   4.2096599e+00
   1.0843459e+00   4.2699621e-01   4.1844641e+00
   9.7825831e-01   5.6745878e-01   4.1473744e+00
   9.5554729e-01   8.7429191e-02   4.2088791e+00
   1.1076501e+00   8.0764948e-01   4.1184969e+00
   9.6700246e-01   2.0087136e-01   4.1939046e+00
   9.8128694e-01   8.9407026e-02   4.3551449e+00
   9.5485396e-01   8.6079968e-02   4.2089749e+00
   9.5462185e-01   1.1086662e-01   4.2057823e+00
   1.1921506e+00   3.4280973e-01   6.6040817e+00
   1.1036392e+00   1.0254662e+00   4.0862894e+00
   9.5294629e-01   8.5336144e-02   4.2090261e+00
   9.6690516e-01   8.6933416e-02   4.2747005e+00
   9.8919168e-01   4.6057149e-01   4.1609248e+00
   9.9890239e-01   8.8621856e-02   4.4351687e+00
   1.0404719e+00   2.6170708e-01   4.2008004e+00
   1.0509564e+00   3.7129654e-01   4.1822101e+00
   1.0378652e+00   2.5826608e-01   4.2002698e+00
   9.5792296e-01   9.4271700e-02   4.2083188e+00
   9.6126907e-01   1.3657843e-01   4.2021818e+00
   9.5499340e-01   8.6505510e-02   4.2090139e+00
   9.6067336e-01   9.1493528e-02   4.2095392e+00
   1.0209651e+00   3.0972611e-01   4.1852844e+00
   1.1026502e+00   1.0679935e+00   4.0805710e+00
   1.0525291e+00   9.6642473e-01   4.0957682e+00
   9.5430260e-01   8.5401827e-02   4.2088701e+00
   1.0519214e+00   9.9915457e-01   4.0918333e+00
   9.8603068e-01   1.0869593e-01   4.4806265e+00
   1.0443405e+00   1.6942758e+00   4.0063381e+00
   9.9477499e-01   1.5445968e-01   4.2064711e+00
   7.7408002e-01   1.1039452e+00   4.0784507e+00
   1.1542787e+00   1.7732875e-01   5.6433790e+00
   9.7532120e-01   8.9195674e-02   4.3257113e+00
   7.3291778e-01   1.2496537e+00   5.9104667e+00
   9.6454181e-01   1.0372647e-01   4.2098869e+00
   9.5341534e-01   9.6500868e-02   4.2072147e+00
   9.5001380e-01   1.2259444e-01   4.2026571e+00
   9.5882987e-01   1.1923291e-01   4.2045596e+00
   9.5640860e-01   1.0104385e-01   4.2068889e+00
   7.6237755e-01   7.6208588e-01   4.9216922e+00
   3.7017621e-01   3.0112698e+00   4.3153569e+00
   9.4575486e-01   3.8134206e-01   4.1684798e+00
   9.5450313e-01   8.6697182e-02   4.2134893e+00
   9.5073141e-01   8.4922163e-02   4.2093896e+00
   9.5897805e-01   8.8176665e-02   4.2092016e+00
   8.4877503e-01   4.7472517e-01   4.2456006e+00
   9.5460011e-01   8.5569451e-02   4.2089871e+00
   9.4387447e-01   1.1926520e-01   4.2466450e+00
   9.5419569e-01   8.5401358e-02   4.2089984e+00
   8.3619685e-01   4.8669744e-01   4.6735014e+00
   7.2187429e-01   2.5116191e+00   3.8529000e+00
   9.6203867e-01   3.0526271e-01   4.1808207e+00
   1.0267485e+00   1.6578940e-01   4.9623399e+00
   9.5506963e-01   8.6685541e-02   4.2090200e+00
   1.1134612e+00   9.7763034e-01   4.0929629e+00
   9.8453010e-01   1.3960471e-01   4.2069143e+00
   9.6242660e-01   1.2853246e-01   4.4405139e+00
   9.5722387e-01   1.0469921e-01   4.2064450e+00
   9.8064279e-01   8.9463648e-02   4.3523875e+00
   9.5462196e-01   8.5711817e-02   4.2089718e+00
   1.0764423e+00   3.4566031e-01   4.1944594e+00
   9.4223795e-01   7.5043148e-01   4.1201324e+00
   9.6963167e-01   1.8332218e-01   4.1958605e+00
   1.0071482e+00   9.1791289e-02   4.4912118e+00
   1.0471161e+00   2.9116424e-01   4.1972926e+00
   7.9258440e-01   7.4551092e-01   4.2114585e+00
   1.0623804e+00   3.3221935e-01   4.1952525e+00
   9.5292605e-01   1.2099987e+00   4.0635130e+00
   1.1994520e+00   1.5667876e-01   5.7415723e+00
   9.5205266e-01   4.7040934e-01   4.1587596e+00
   9.5489848e-01   8.6517957e-02   4.2154022e+00
   1.0958229e+00   5.8769759e-01   4.1565138e+00
   9.6640460e-01   9.3387089e-02   4.3068329e+00
   1.0966189e+00   1.1577690e+00   4.0692539e+00
   9.1281535e-01   3.0456766e-01   4.1797246e+00
   9.1407787e-01   5.3002262e-01   5.5084078e+00
   9.8709900e-01   1.2728423e-01   4.5750316e+00
   9.5376451e-01   8.6302710e-02   4.2093106e+00
   1.0005657e+00   3.5376628e-01   4.1736628e+00
   1.0867949e+00   9.5530960e-02   4.8872240e+00
   9.4961002e-01   8.6026847e-02   4.2095879e+00
   1.0298928e+00   4.2850025e-01   4.1649781e+00
   9.5018769e-01   1.6392907e-01   4.4940857e+00
   1.3681166e+00   1.6913933e-01   6.5993996e+00
   1.0007733e+00   3.6096641e-01   4.1727253e+00
   9.5455645e-01   8.5562359e-02   4.2089481e+00
   9.1099642e-01   2.2272872e+00   3.9270837e+00
   7.4019765e-01   1.1775428e+00   5.8363875e+00
   9.6826779e-01   1.2402769e-01   4.2057970e+00
   1.1033080e+00   7.5964129e-01   4.1259131e+00
   9.7552031e-01   7.3171817e-01   6.4857302e+00
   9.5356969e-01   8.5633464e-02   4.2091535e+00
   9.5517688e-01   8.8811455e-02   4.2085792e+00
   9.8986004e-01   1.9535683e+00   3.9729750e+00
   1.0905292e+00   1.0541335e+00   4.0823021e+00
   1.0369891e+00   2.5882444e-01   4.1990154e+00
   1.0807809e+00   3.8751981e-01   4.1898961e+00
   1.0795619e+00   1.9259208e-01   5.3610074e+00
   9.5967292e-01   8.5833124e-02   4.2348049e+00
   9.5432942e-01   8.5516573e-02   4.2089463e+00
   9.6260207e-01   8.9039801e-02   4.2089411e+00
   1.0467341e+00   4.8546654e-01   4.1586825e+00
   9.5769186e-01   1.0480550e-01   4.2062505e+00
   1.0622100e+00   3.1793111e-01   4.1968152e+00
   1.0183341e+00   1.8237770e+00   3.9908977e+00
   7.7495100e-01   7.4003137e-01   4.3305257e+00
   9.4117643e-01   3.5038855e-01   4.1712595e+00
   9.4865563e-01   8.5637280e-02   4.2096517e+00
   9.6337105e-01   8.6262739e-02   4.2545447e+00
   1.0647548e+00   3.4952230e-01   4.1923980e+00
   9.7152081e-01   1.2185754e-01   4.2093280e+00
   6.2610526e-01   1.8819573e+00   4.0273924e+00
   9.6589879e-01   8.7847067e-02   4.2744319e+00
   1.0365516e+00   6.0902172e-01   4.1400590e+00
   3.2371225e-01   3.3764785e+00   4.9055494e+00
   6.1060645e-01   1.4365572e+00   4.9870317e+00
   9.5400466e-01   8.5542956e-02   4.2089707e+00
   1.0734504e+00   7.7963451e-01   4.1183003e+00
   9.4024981e-01   1.9166917e-01   4.5192871e+00
   1.0462865e+00   2.9417679e-01   4.1958132e+00
   1.0851943e+00   1.1901698e+00   4.0660071e+00
   9.6406878e-01   8.6061018e-02   4.2567488e+00
   1.0600424e+00   5.8714484e-01   4.1448480e+00
   9.3264313e-01   1.7203349e-01   4.2077631e+00
   9.5289548e-01   1.2608096e-01   4.2033249e+00
   1.0677327e+00   8.9650945e-01   4.1026970e+00
   8.9065783e-01   2.1077468e+00   3.9379716e+00
   1.0240873e+00   3.4615872e-01   4.1788419e+00
   9.6309800e-01   2.0948227e-01   4.1929061e+00
   9.5844460e-01   1.9977995e-01   4.1943073e+00
   1.0063282e+00   8.9491587e-01   4.1059968e+00
   5.5033289e-01   2.3447765e+00   3.9873340e+00
   9.7338040e-01   1.1659730e-01   4.2080806e+00
   9.5402220e-01   8.5435652e-02   4.2089351e+00
   9.5451651e-01   8.5531138e-02   4.2090633e+00
   9.5562721e-01   8.5958247e-02   4.2089257e+00
   1.2888600e+00   1.2485183e-01   5.9926275e+00
   1.0554288e+00   6.3953886e-01   4.1366988e+00
   9.6729389e-01   2.3087807e-01   4.1901148e+00
   9.6426340e-01   1.0420682e-01   4.2098661e+00
   9.5461116e-01   8.5549459e-02   4.2093462e+00
   9.5606967e-01   8.9455193e-02   4.2088410e+00
   9.5839536e-01   9.4070830e-02   4.2085340e+00
   1.0415051e+00   9.8276175e-02   4.6854105e+00
   9.7116380e-01   1.2000715e-01   4.2072245e+00
   9.5589709e-01   8.6888102e-02   4.2093434e+00
   1.0488910e+00   6.7635067e-01   4.1311741e+00
   1.0352446e+00   9.3705269e-02   4.6342170e+00
   1.2093812e+00   1.2684742e-01   5.6254175e+00
   1.0001930e+00   3.6564998e-01   4.1717971e+00
   1.0468482e+00   2.7341181e-01   4.2003671e+00
   4.9902347e-01   2.0259477e+00   4.5976440e+00
   1.0855854e+00   3.7543766e-01   4.1916438e+00
   1.0283000e+00   2.2785674e-01   4.2029567e+00
   3.8765249e-01   2.7467806e+00   4.5571559e+00
   9.9975439e-01   9.7944862e-02   4.4873302e+00
   1.0135845e+00   1.9639904e-01   4.2035821e+00
   8.0414745e-01   5.9336046e-01   4.5155453e+00
   8.2738530e-01   1.0114808e+00   6.1363682e+00
   9.6077062e-01   9.6194629e-02   4.2087731e+00
   9.0507617e-01   2.6308109e-01   4.4657103e+00
   9.7888590e-01   1.1999350e-01   4.2087460e+00
   9.0569977e-01   2.5376499e-01   4.2521792e+00
   9.7988503e-01   2.5328111e-01   4.1865694e+00
   3.3942488e-01   3.2742688e+00   4.3552488e+00
   3.2438788e-01   3.3482247e+00   4.8912501e+00
   9.5271764e-01   9.6177859e-02   4.2371679e+00
   9.5480108e-01   9.6016336e-02   4.2096841e+00
   1.3450234e+00   1.4260801e-01   6.3482575e+00
   9.6038028e-01   9.4828265e-02   4.2089573e+00
   9.6096810e-01   1.4022709e-01   4.2017151e+00
   9.5484266e-01   8.5580131e-02   4.2106149e+00
   8.6533685e-01   6.7305939e-01   4.1170449e+00
   1.0287417e+00   2.6149084e-01   4.1968827e+00
   1.0649999e+00   1.0850070e-01   4.8490933e+00
   9.5256704e-01   8.5347675e-02   4.2091499e+00
   7.4177390e-01   2.5475894e+00   3.8502641e+00
   8.9153592e-01   8.8214870e-01   6.2902972e+00
   9.9009652e-01   2.1122566e-01   4.1954944e+00
   1.0054273e+00   1.1005823e-01   4.5802276e+00
   3.2438531e-01   3.3571349e+00   4.9065971e+00
   1.0733514e+00   7.1869141e-01   4.1268786e+00
   9.6576920e-01   1.2855674e-01   4.4616330e+00
   9.5403099e-01   1.7860189e-01   4.1968115e+00
   6.2109400e-01   1.3802858e+00   4.4577193e+00
   9.5529387e-01   8.7500176e-02   4.2088270e+00
   1.3110240e+00   1.3026912e-01   6.1245120e+00
   1.0712279e+00   1.9637483e-01   5.3368868e+00
   9.6803440e-01   1.1473343e-01   4.2073117e+00
   6.2801422e-01   1.3175130e+00   4.7419446e+00
   9.6125292e-01   9.6182751e-02   4.2089214e+00
   9.6498835e-01   1.8071607e-01   4.1965209e+00
   9.5496496e-01   1.4243426e-01   4.2016482e+00
   9.6718235e-01   1.0134795e-01   4.2097377e+00
   5.1746961e-01   2.0356755e+00   4.2709992e+00
   9.5448571e-01   8.5518282e-02   4.2090156e+00
   9.5755838e-01   8.6519356e-02   4.2283826e+00
   1.0936587e+00   4.4608906e-01   4.1827301e+00
   8.0329535e-01   7.2453852e-01   5.2047324e+00
   1.2271707e+00   1.5008267e-01   5.8344962e+00
   9.5407476e-01   8.5771692e-02   4.2090527e+00
   9.5744383e-01   9.8314142e-02   4.2072949e+00
   9.6404044e-01   1.4362723e-01   4.2012488e+00
   8.8546546e-01   2.2851295e+00   3.9143330e+00
   9.3673603e-01   5.8510686e-01   5.8429927e+00
   9.8870942e-01   1.7337374e+00   4.0013641e+00
   9.9142752e-01   2.4373968e-01   4.1896243e+00
   9.4803791e-01   1.3365153e-01   4.2010554e+00
   9.5556250e-01   8.5989823e-02   4.2161963e+00
   9.5535453e-01   9.1299700e-02   4.2081439e+00
   9.7961152e-01   1.7245338e-01   4.1999196e+00
   1.0388127e+00   2.6400703e-01   4.1987725e+00
   9.8828559e-01   2.6594907e-01   4.1853553e+00
   1.0090943e+00   1.7879335e-01   4.2053848e+00
   9.5536367e-01   9.3237577e-02   4.2079987e+00
   9.5508298e-01   9.4094248e-02   4.2078982e+00
   1.0586895e+00   5.3707827e-01   4.1529069e+00
   1.1016268e+00   9.8759719e-01   4.0913364e+00
   1.0196194e+00   4.3725632e-01   4.1631336e+00
   9.7380999e-01   8.6664768e-02   4.3060209e+00
   1.0306409e+00   1.0819250e-01   4.6873840e+00
   1.0341166e+00   1.5923088e+00   4.0191257e+00
   9.4395572e-01   7.2204789e-01   4.1243567e+00
   1.1054031e+00   1.2948583e-01   5.1527643e+00
   1.0717327e+00   7.8167696e-01   4.1179607e+00
   9.5538332e-01   8.7032360e-02   4.2088699e+00
   1.2134372e+00   1.1782891e-01   5.6000241e+00
   9.5561169e-01   8.7457774e-02   4.2090588e+00
   1.0486552e+00   5.6672891e-01   4.1465171e+00
   8.6097467e-01   1.5981157e+00   3.9906239e+00
   9.5031025e-01   5.4297254e-01   4.1491042e+00
   1.0842842e+00   1.0121052e-01   4.9040020e+00
   9.4202447e-01   2.9684888e-01   4.1782302e+00
   1.0149864e+00   2.4038781e-01   4.1972412e+00
   3.3302150e-01   3.2815540e+00   4.9517773e+00
   9.6561208e-01   1.8716005e-01   4.1956483e+00
   9.5707611e-01   8.8803520e-02   4.2094360e+00
   9.5491771e-01   8.6619680e-02   4.2088899e+00
   8.0540882e-01   2.0478226e+00   3.9218730e+00
   1.0961246e+00   8.5269956e-01   4.1099426e+00
   1.3181481e+00   1.4645538e-01   6.2416370e+00
   1.3743405e+00   1.8001286e-01   6.6885672e+00
   8.5932567e-01   7.3874732e-01   5.6970069e+00
   1.0940687e+00   5.6242779e-01   4.1611016e+00
   8.8637978e-01   8.8494022e-01   6.2621373e+00
   1.1096687e+00   8.5219894e-01   4.1115528e+00
   3.7769500e-01   2.8019133e+00   4.7162721e+00
   9.8861898e-01   8.9531799e-02   4.3908496e+00
   7.1677697e-01   2.6093352e+00   3.8406179e+00
   5.4338805e-01   2.4105527e+00   3.9745635e+00
   9.5774205e-01   8.8597045e-02   4.2094927e+00
   9.5559869e-01   9.7550901e-02   4.2073957e+00
   9.5536642e-01   8.7529989e-02   4.2091284e+00
   1.0008033e+00   1.7535825e+00   3.9994970e+00
   9.3353264e-01   1.8682813e-01   4.4229840e+00
   4.7211897e-01   2.2816613e+00   5.2256079e+00
   1.3562729e+00   1.7686564e-01   6.5864869e+00
   1.0604990e+00   9.5907879e-01   4.0959040e+00
   9.7667096e-01   9.3024752e-02   4.3529662e+00
   9.5926352e-01   8.7811836e-02   4.2434108e+00
   9.5719206e-01   1.0326310e-01   4.2065404e+00
   9.5473976e-01   8.5962894e-02   4.2089512e+00
   9.7894336e-01   1.5050931e-01   4.6348012e+00
   1.0660703e+00   1.0738163e-01   4.8480650e+00
   7.5379294e-01   8.4820264e-01   4.2819389e+00
   9.5994851e-01   9.4037452e-02   4.2771888e+00
   9.5519193e-01   8.5929266e-02   4.2088624e+00
   9.6335203e-01   9.8882973e-02   4.2090779e+00
   9.5744328e-01   8.9070454e-02   4.2090159e+00
   1.0306607e+00   7.2079091e-01   4.1268239e+00
   9.5543760e-01   8.6017704e-02   4.2088815e+00
   9.6090081e-01   9.4624822e-02   4.2092154e+00
   9.3658005e-01   1.4417417e-01   4.2384597e+00
   6.6571046e-01   1.2107734e+00   4.3510069e+00
   7.1237722e-01   1.2361101e+00   5.7244384e+00
   9.5745765e-01   8.6608505e-02   4.2089846e+00
   9.1588486e-01   2.5843413e-01   4.5435283e+00
   9.6344333e-01   8.6680114e-02   4.2571852e+00
   7.1213425e-01   1.3131090e+00   5.8637465e+00
   1.0899564e+00   4.4822662e-01   4.1817990e+00
   1.0824600e+00   4.7181619e-01   4.1746503e+00
   1.1042669e+00   8.2577184e-01   4.1152257e+00
   9.9192702e-01   1.8963135e-01   4.2003239e+00
   9.8170530e-01   2.9754323e-01   4.1809391e+00
   9.8955310e-01   1.7923213e-01   4.8196950e+00
   9.5413546e-01   8.5665328e-02   4.2090351e+00
   1.0382306e+00   6.5836870e-01   4.1336276e+00
   8.3970373e-01   2.3821801e+00   3.8905443e+00
   7.2327531e-01   1.2677705e+00   5.8707953e+00
   1.1122181e+00   1.0105332e-01   5.0367274e+00
   1.0722572e+00   1.0219481e+00   4.0872792e+00
   9.5628667e-01   8.8815219e-02   4.2088114e+00
   9.6701269e-01   1.0719388e-01   4.2098473e+00
   9.4963693e-01   8.6308414e-02   4.2096402e+00
   3.2996665e-01   3.2624972e+00   4.4634684e+00
   1.0195906e+00   1.0733593e-01   4.6312914e+00
   9.5759297e-01   8.9891959e-02   4.2090280e+00
   4.5866020e-01   2.2561242e+00   4.6998175e+00
   9.2400079e-01   4.0201279e-01   5.1841546e+00
   6.0048147e-01   1.5887306e+00   5.3556662e+00
   9.8125525e-01   1.9041381e-01   4.1967905e+00
   1.0794370e+00   8.0013490e-01   4.1158514e+00
   1.0423970e+00   1.6433994e+00   4.0125728e+00
   9.0233617e-01   3.3344063e-01   4.1824588e+00
   9.8506511e-01   1.5747048e-01   4.2040758e+00
   9.5625773e-01   8.6354352e-02   4.2089480e+00
   1.0462573e+00   9.2634918e-02   4.6803362e+00
   9.6184416e-01   1.1695278e-01   4.2049609e+00
   1.0952121e+00   1.2288564e+00   4.0606939e+00
   9.6694475e-01   1.6978316e-01   4.1976549e+00
   1.0335366e+00   4.2845008e-01   4.1658921e+00
   9.5439189e-01   8.5445385e-02   4.2090116e+00
   9.5033969e-01   1.2350772e-01   4.2026801e+00
   9.5617685e-01   8.8789778e-02   4.2096971e+00
   9.5477721e-01   8.6239402e-02   4.2089408e+00
   9.5465824e-01   8.5931942e-02   4.2089577e+00
   1.0776454e+00   4.0574129e-01   4.1864452e+00
   1.2696437e+00   1.4710282e-01   6.0171311e+00
   9.5083021e-01   8.4959559e-02   4.2092501e+00
   1.0847703e+00   1.4540360e+00   4.0345129e+00
   9.5465213e-01   8.5622015e-02   4.2088837e+00
   1.0928484e+00   7.7030718e-01   4.1222478e+00
   1.0422709e+00   5.0559642e-01   4.1547516e+00
   9.9632691e-01   7.5372210e-01   4.1238052e+00
   9.5468794e-01   8.5793504e-02   4.2089909e+00
   1.1925515e+00   1.1473650e-01   5.4856372e+00
   1.1005603e+00   6.2818114e-01   4.1502351e+00
   9.6551198e-01   1.0328839e-01   4.2088792e+00
   1.0944483e+00   4.5426469e-01   4.1814433e+00
   9.5540264e-01   8.8292319e-02   4.2086111e+00
   9.4762747e-01   1.8053324e-01   4.1945848e+00
   1.0086719e+00   9.3408433e-02   4.5051306e+00
   1.1831311e+00   1.3327332e-01   5.5363368e+00
   1.2824854e+00   2.9463231e-01   6.8511777e+00
   9.8565553e-01   8.7256541e-02   4.3650800e+00
   9.5871958e-01   1.1512624e-01   4.2050945e+00
   1.0663644e+00   9.4794195e-02   4.7868990e+00
   9.5494697e-01   8.6303342e-02   4.2089514e+00
   1.1131072e+00   9.9884021e-02   5.0348390e+00
   1.0562829e+00   5.4384079e-01   4.1509997e+00
   9.5665493e-01   8.5710885e-02   4.2198954e+00
   9.5550949e-01   8.5595433e-02   4.2138310e+00
   1.0095877e+00   4.0035565e-01   4.1676009e+00
   9.7624563e-01   1.5159218e-01   4.2028995e+00
   1.0976359e+00   7.4167144e-01   4.1277986e+00
   1.2160661e+00   2.4225718e-01   6.2752290e+00
   1.0394055e+00   9.5691119e-02   4.6636341e+00
   9.5315393e-01   2.5848575e-01   4.1863442e+00
   9.5597412e-01   8.8078502e-02   4.2088679e+00
   4.8834342e-01   2.2994862e+00   4.1867673e+00
   1.0560864e+00   1.5382636e-01   5.0518828e+00
   1.0941973e+00   4.4677779e-01   4.1827112e+00
   1.0899481e+00   1.1304555e+00   4.0729020e+00
   9.5176831e-01   1.8332527e-01   4.1955996e+00
   9.8685116e-01   8.7376562e-02   4.3713702e+00
   9.5412096e-01   8.8209767e-02   4.2164149e+00
   3.2379337e-01   3.3305140e+00   4.8457506e+00
   1.0066402e+00   1.8229649e-01   4.2064412e+00
   1.1708751e+00   1.7209330e-01   5.6934110e+00
   1.0412581e+00   9.5000221e-01   4.0985398e+00
   9.7609006e-01   7.2462026e-01   6.4729538e+00
   9.5662096e-01   8.7256755e-02   4.2091149e+00
   1.0919566e+00   6.7103497e-01   4.1390532e+00
   8.3536334e-01   4.9301342e-01   4.3976719e+00
   9.7501972e-01   1.1883005e-01   4.2095968e+00
   9.7037169e-01   1.5155724e-01   4.2010284e+00
   1.0403528e+00   9.1350654e-02   4.6456048e+00
   9.5509986e-01   8.8517652e-02   4.2085207e+00
   1.0542823e+00   1.9692447e-01   5.2507647e+00
   1.0188993e+00   4.1498944e-01   4.1660602e+00
   1.1800020e+00   1.1253735e-01   5.4152081e+00
   9.5622694e-01   9.1192266e-02   4.2084627e+00
   9.5641472e-01   8.9786654e-02   4.2087514e+00
   7.7676507e-01   2.1167436e+00   3.9077506e+00
   1.1079839e+00   1.0304662e+00   4.0855943e+00
   1.0873638e+00   7.0762897e-01   4.1310209e+00
   9.5437642e-01   8.5517460e-02   4.2090181e+00
   1.0737167e+00   6.4742431e-01   4.1380516e+00
   9.7864827e-01   1.6786147e-01   4.2005528e+00
   9.6780292e-01   2.5874639e-01   4.1866861e+00
   1.0228490e+00   3.7249896e-01   4.1736798e+00
   1.0456223e+00   1.0674402e+00   4.0839390e+00
   1.0247116e+00   1.4985076e+00   4.0309509e+00
   9.8087356e-01   1.9377874e-01   4.1960247e+00
   1.0789522e+00   4.0722479e-01   4.1864824e+00
   1.0124954e+00   4.4031562e-01   4.1621067e+00
   1.0164585e+00   1.9348500e-01   4.2045528e+00
   9.6740870e-01   1.1551703e-01   4.2096606e+00
   1.1299897e+00   2.6195549e-01   5.9372383e+00
   1.1039953e+00   1.1414320e+00   4.0712311e+00
   9.6973690e-01   1.3938008e-01   4.2032651e+00
   1.1062535e+00   9.1085049e-01   4.1023143e+00
   1.0687711e+00   3.5664478e-01   4.1927488e+00
   9.5455371e-01   8.5841472e-02   4.2088054e+00
   9.6278956e-01   1.0896197e-01   4.2096811e+00
   9.8421576e-01   1.7833884e-01   4.2000893e+00
   9.8958603e-01   1.9590520e+00   3.9721609e+00
   1.1162530e+00   9.8780680e-02   5.0437850e+00
   9.6370274e-01   9.9224786e-02   4.2088374e+00
   8.7493536e-01   9.1882404e-01   6.2607118e+00
   9.6732456e-01   1.0090348e-01   4.3482575e+00
   9.6569144e-01   1.1193254e-01   4.2097153e+00
   9.5455535e-01   8.5684479e-02   4.2089509e+00
   1.0162576e+00   2.7963236e-01   5.3910864e+00
   1.0312701e+00   2.3393175e-01   4.2032796e+00
   9.7238619e-01   1.1732020e-01   4.2097048e+00
   1.0792379e+00   5.9867948e-01   4.1483349e+00
   1.3201040e+00   1.3485336e-01   6.1907167e+00
   3.3014067e-01   3.2167622e+00   4.6044246e+00
   9.6575921e-01   9.9260105e-02   4.3323206e+00
   1.0102351e+00   4.1788693e-01   4.1651308e+00
   6.6348931e-01   1.2410758e+00   5.2378785e+00
   1.1003132e+00   7.0858305e-01   4.1343324e+00
   1.0437253e+00   2.6635229e-01   4.2008587e+00
   1.3205830e+00   2.6534997e-01   6.8941926e+00
   9.8511182e-01   1.4229034e-01   4.2065062e+00
   1.0196444e+00   2.0889795e-01   4.2048472e+00
   9.6363084e-01   9.5662618e-02   4.2095883e+00
   1.0084839e+00   1.7524414e+00   3.9996694e+00
   9.5447645e-01   8.5539783e-02   4.2089348e+00
   1.0922751e+00   6.8270174e-01   4.1368706e+00
   9.7855386e-01   1.2208874e+00   4.0659458e+00
   1.2374925e+00   2.3094619e-01   6.3210480e+00
   1.1025227e+00   1.1763927e+00   4.0668083e+00
   1.0064303e+00   1.2260723e-01   4.6509611e+00
   1.0669478e+00   4.5372770e-01   4.1723940e+00
   6.0605098e-01   1.4953742e+00   5.1611563e+00
   7.6747054e-01   1.1475392e+00   5.9815622e+00
   9.5461542e-01   8.6310928e-02   4.2089488e+00
   1.1091712e+00   8.7353348e-01   4.1083004e+00
   9.7941538e-01   1.2331471e-01   4.2082024e+00
   9.9974177e-01   1.9566273e-01   4.2015969e+00
   1.1308089e+00   1.3293492e-01   5.2901897e+00
   9.5646519e-01   8.5637519e-02   4.2185710e+00
   9.7509516e-01   1.5825487e+00   4.0194072e+00
   9.5514984e-01   8.6755937e-02   4.2089107e+00
   9.5709112e-01   8.5701003e-02   4.2218622e+00
   9.8342934e-01   2.9202901e-01   4.1817713e+00
   9.6314989e-01   9.7845356e-02   4.2088923e+00
   9.7423633e-01   8.7964840e-02   4.3144565e+00
   8.5966423e-01   4.6295680e-01   4.2090404e+00
   9.9469839e-01   1.5219394e-01   4.2077977e+00
   1.1480387e+00   3.4047499e-01   6.3638859e+00
   1.0001007e+00   1.9126284e+00   3.9789270e+00
   8.9438427e-01   1.9687298e+00   3.9556155e+00
   1.0482238e+00   2.8603721e-01   4.1990572e+00
   9.5937769e-01   9.9133693e-02   4.2079102e+00
   9.5895834e-01   8.9658134e-02   4.2096693e+00
   9.6377626e-01   9.0440473e-02   4.2787525e+00
   9.5425309e-01   8.5518098e-02   4.2089829e+00
   4.3687818e-01   2.8394504e+00   4.0479371e+00
   9.2988886e-01   3.2016997e-01   4.9321318e+00
   3.2428194e-01   3.3770343e+00   4.9143487e+00
   1.0888577e+00   4.9010647e-01   4.1738196e+00
   1.2152032e+00   2.5512075e-01   6.3341876e+00
   9.6615008e-01   1.0394508e-01   4.2086512e+00
   1.0390517e+00   6.6043560e-01   4.1334592e+00
   9.5451812e-01   8.5707010e-02   4.2088976e+00
