# Supplementary material for: Rethinking Colour Constancy
Source: PLoS One. 2015 Sep 10;10(9):e0135029. doi: 10.1371/journal.pone.0135029 (PMC4565710; doi:10.1371/journal.pone.0135029)
Supplement: S1 Dataset — (ZIP) [file pone.0135029.s002.zip › 5-TransitionMetamerReflectanceData/NtoB_20munsells/targetXYZ_10.txt]

   1.6231745e+00   1.0234228e+01   1.5655449e+01
   1.6236032e+00   1.0232759e+01   1.5694092e+01
   4.2843255e+00   4.9278061e+00   1.8738646e+01
   4.4445990e+00   2.8640424e+00   1.9357928e+01
   1.8065837e+00   9.6973169e+00   1.3947001e+01
   3.7361617e+00   2.5603950e+00   1.9813039e+01
   1.6118801e+00   9.9471356e+00   1.4115644e+01
   3.8172904e+00   3.8946430e+00   1.5376699e+01
   1.6224434e+00   1.0209942e+01   1.5698736e+01
   1.6226503e+00   1.0212232e+01   1.5698225e+01
   2.1054001e+00   8.3319793e+00   1.6518249e+01
   2.6221762e+00   8.6206754e+00   1.7363705e+01
   1.6103378e+00   1.0002764e+01   1.5740497e+01
   1.6380286e+00   1.0147614e+01   1.5715374e+01
   1.6209075e+00   1.0145197e+01   1.5712127e+01
   3.1900757e+00   3.9110932e+00   1.8757832e+01
   4.2266099e+00   2.2056406e+00   2.0301161e+01
   1.7664140e+00   1.0082306e+01   1.5831718e+01
   1.6028772e+00   9.8622796e+00   1.5769414e+01
   1.6026870e+00   9.8573253e+00   1.5769868e+01
   1.7367706e+00   1.0141249e+01   1.5798443e+01
   3.0243610e+00   7.4721953e+00   1.4343073e+01
   1.6021374e+00   9.8536217e+00   1.5770958e+01
   4.2787596e+00   2.3010204e+00   1.8191110e+01
   2.9113049e+00   8.8227557e+00   1.7349611e+01
   2.6005463e+00   6.2318421e+00   1.7510624e+01
   3.9779931e+00   2.0192045e+00   1.6544898e+01
   3.8554619e+00   1.9993969e+00   1.5875390e+01
   3.9327579e+00   2.0764336e+00   1.6250989e+01
   3.7902612e+00   3.5474418e+00   1.9571645e+01
   4.0513534e+00   1.9346371e+00   1.7039737e+01
   1.6090750e+00   1.0015594e+01   1.5737983e+01
   1.6203942e+00   1.0192254e+01   1.5702162e+01
   1.6239860e+00   1.0238773e+01   1.5692842e+01
   1.5833450e+00   9.0222938e+00   1.5951230e+01
   2.1067320e+00   7.1106038e+00   1.6727930e+01
   4.3273287e+00   1.9706760e+00   1.8800773e+01
   1.7304330e+00   9.8931334e+00   1.4438981e+01
   1.6240205e+00   1.0239817e+01   1.5692497e+01
   3.8029315e+00   5.9488688e+00   1.9166210e+01
   1.6238186e+00   1.0239378e+01   1.5692751e+01
   4.0503451e+00   6.1272789e+00   1.8372858e+01
   4.0060301e+00   1.9079632e+00   1.6809482e+01
   1.5894495e+00   1.0178734e+01   1.5184621e+01
   3.7244694e+00   6.3864326e+00   1.9013876e+01
   4.1146225e+00   2.3703999e+00   1.7138395e+01
   1.6084450e+00   9.1414309e+00   1.5931847e+01
   1.8133701e+00   9.6020945e+00   1.3593360e+01
   4.3059559e+00   4.6300893e+00   1.9579926e+01
   1.5908641e+00   9.5599295e+00   1.5834395e+01
   2.0636909e+00   5.3032345e+00   1.7279685e+01
   2.3629956e+00   9.4789820e+00   1.6788666e+01
   1.6500779e+00   7.8048460e+00   1.6266672e+01
   1.6224260e+00   1.0235298e+01   1.5693520e+01
   1.6742657e+00   1.0171006e+01   1.5725628e+01
   4.2559133e+00   1.9650358e+00   1.8293358e+01
   2.0126799e+00   9.5639206e+00   1.4435763e+01
   2.7866389e+00   8.9825278e+00   1.7275381e+01
   3.8767260e+00   6.1700117e+00   1.9225423e+01
   4.3930863e+00   3.2864746e+00   1.8761654e+01
   3.4575726e+00   5.0784339e+00   1.8888682e+01
   3.0125893e+00   8.1429723e+00   1.5562689e+01
   4.2529870e+00   3.4562497e+00   2.0009501e+01
   4.3978840e+00   4.1797175e+00   1.9489638e+01
   1.8935911e+00   9.8011171e+00   1.6146539e+01
   1.6297889e+00   1.0050523e+01   1.5736460e+01
   1.6513190e+00   9.7463149e+00   1.5806522e+01
   1.7893806e+00   9.4923580e+00   1.5957143e+01
   1.6508226e+00   1.0169173e+01   1.5430512e+01
   2.1092248e+00   9.4635247e+00   1.6502540e+01
   3.8649397e+00   3.1256417e+00   1.5565077e+01
   1.6214820e+00   1.0178191e+01   1.5705257e+01
   2.3844839e+00   9.5383706e+00   1.6603124e+01
   2.1733887e+00   9.3897411e+00   1.6612716e+01
   2.0069898e+00   9.8333564e+00   1.5562234e+01
   4.4575301e+00   2.8627959e+00   1.9704705e+01
   4.3403418e+00   4.1441063e+00   1.8580158e+01
   3.9102141e+00   1.9991769e+00   1.6176155e+01
   4.2348755e+00   2.9201758e+00   2.0141124e+01
   1.7268525e+00   8.0706197e+00   1.6228458e+01
   4.3090757e+00   3.4404790e+00   1.8161258e+01
   1.6312591e+00   1.0204518e+01   1.5703587e+01
   1.6277058e+00   1.0235662e+01   1.5685997e+01
   2.4693083e+00   4.3056432e+00   1.7948347e+01
   1.6252862e+00   1.0231494e+01   1.5694594e+01
   1.6258081e+00   1.0237821e+01   1.5693471e+01
   1.7412136e+00   1.0066181e+01   1.5885715e+01
   1.5820473e+00   9.3900691e+00   1.5867430e+01
   1.5704285e+00   9.2763598e+00   1.5890995e+01
   2.3900786e+00   9.5323483e+00   1.6587539e+01
   2.1888746e+00   5.1470383e+00   1.7419691e+01
   4.1733276e+00   4.8800624e+00   1.9646325e+01
   2.5743086e+00   9.2077858e+00   1.7083142e+01
   1.6081091e+00   1.0019714e+01   1.5737192e+01
   1.6118909e+00   1.0077522e+01   1.5725353e+01
   4.4080715e+00   2.0536192e+00   1.9572824e+01
   3.9164137e+00   1.9664264e+00   1.6234523e+01
   1.6194093e+00   1.0174509e+01   1.5705576e+01
   2.6235486e+00   6.9938948e+00   1.7454009e+01
   1.6100059e+00   1.0030438e+01   1.5735249e+01
   4.1162108e+00   5.4917446e+00   1.9419846e+01
   1.6212383e+00   1.0065961e+01   1.4743445e+01
   3.7329069e+00   4.4122783e+00   1.5088597e+01
   4.1707010e+00   2.4526485e+00   2.0247262e+01
   3.1303322e+00   7.9645748e+00   1.5827865e+01
   1.6170220e+00   1.0142520e+01   1.5712132e+01
   1.6180243e+00   1.0211751e+01   1.5503633e+01
   1.6107270e+00   9.9446886e+00   1.5753098e+01
   1.6064181e+00   9.8934105e+00   1.5763284e+01
   3.7178309e+00   4.4970114e+00   1.5043514e+01
   1.6242551e+00   1.0239561e+01   1.5692393e+01
   1.6251517e+00   1.0233138e+01   1.5694342e+01
   1.6178173e+00   1.0186418e+01   1.5362499e+01
   1.5979209e+00   9.7354078e+00   1.5795244e+01
   1.5689705e+00   8.8206796e+00   1.5991122e+01
   1.5936180e+00   1.0195927e+01   1.5299463e+01
   3.7123904e+00   6.3628356e+00   1.9004550e+01
   1.5719855e+00   8.4192952e+00   1.6085893e+01
   2.4260348e+00   4.3306311e+00   1.7905673e+01
   1.7584820e+00   9.9168042e+00   1.5929089e+01
   4.3769125e+00   2.6554586e+00   2.0082692e+01
   3.9117389e+00   5.8926621e+00   1.9306672e+01
   1.6392834e+00   7.2953749e+00   1.6401127e+01
   2.1742942e+00   7.8225390e+00   1.6669702e+01
   3.5370704e+00   5.5912756e+00   1.4748413e+01
   3.8076741e+00   1.9131920e+00   1.5685248e+01
   1.6233554e+00   1.0239288e+01   1.5685506e+01
   2.4703164e+00   8.7180385e+00   1.4071237e+01
   1.6222524e+00   1.0213541e+01   1.5697891e+01
   1.6212624e+00   1.0228362e+01   1.5613038e+01
   1.6309728e+00   1.0097447e+01   1.5724701e+01
   4.4011214e+00   2.0356902e+00   1.9498171e+01
   2.9997921e+00   8.4798622e+00   1.7768697e+01
   3.8338727e+00   6.8944631e+00   1.8159883e+01
   4.4277924e+00   2.1788996e+00   1.9871611e+01
   1.5927718e+00   9.1242471e+00   1.5931348e+01
   4.2017511e+00   3.4656012e+00   2.0006021e+01
   2.7930068e+00   9.0170019e+00   1.6822194e+01
   1.8245614e+00   8.4399533e+00   1.6167310e+01
   2.9581209e+00   3.4886404e+00   1.8678029e+01
   1.6320112e+00   7.3491940e+00   1.6383413e+01
   3.5879442e+00   6.9827355e+00   1.6629290e+01
   2.7451760e+00   8.9785111e+00   1.6310996e+01
   1.9944056e+00   6.5088315e+00   1.6823417e+01
   1.6293884e+00   1.0182340e+01   1.5704945e+01
   2.3692545e+00   9.5542545e+00   1.6537115e+01
   4.3894143e+00   4.0685383e+00   1.9043026e+01
   1.6420303e+00   1.0195988e+01   1.5533608e+01
   1.6701408e+00   1.0103787e+01   1.5178726e+01
   1.6174025e+00   1.0161788e+01   1.5708299e+01
   2.3035827e+00   6.2377801e+00   1.7155372e+01
   3.0894962e+00   3.8643742e+00   1.8668453e+01
   3.7377821e+00   4.7935315e+00   1.9267081e+01
   1.6238810e+00   1.0233750e+01   1.5693900e+01
   4.2018619e+00   1.9648609e+00   1.7938450e+01
   2.6245173e+00   9.1475084e+00   1.6184821e+01
   1.6276861e+00   1.0222761e+01   1.5612207e+01
   1.6126109e+00   7.7221504e+00   1.6274874e+01
   3.3940719e+00   7.9851194e+00   1.7614631e+01
   3.0843264e+00   3.9801053e+00   1.8627856e+01
   3.1998980e+00   8.2413587e+00   1.8004296e+01
   4.2230429e+00   3.5730495e+00   1.7629349e+01
   3.3880229e+00   7.9836958e+00   1.7999448e+01
   4.1065567e+00   3.5728030e+00   1.9888128e+01
   3.5209661e+00   3.9291571e+00   1.9192285e+01
   1.5974858e+00   7.7951654e+00   1.6250373e+01
   1.6625024e+00   9.8747650e+00   1.5775085e+01
   2.5939465e+00   8.3756985e+00   1.7316265e+01
   1.7176113e+00   1.0155045e+01   1.5795525e+01
   3.5692572e+00   7.5936075e+00   1.8255633e+01
   4.4302742e+00   3.7362291e+00   1.9434669e+01
   1.6289794e+00   1.0171933e+01   1.5707378e+01
   4.3200057e+00   3.6227464e+00   1.8259160e+01
   2.7127474e+00   8.7994373e+00   1.5569889e+01
   2.2469931e+00   9.5688660e+00   1.5668756e+01
   1.6889377e+00   1.0163964e+01   1.5740143e+01
   1.6250682e+00   1.0201928e+01   1.5701469e+01
   3.5182179e+00   3.7940159e+00   1.9222380e+01
   1.6269230e+00   9.2804802e+00   1.5906821e+01
   4.4150394e+00   3.9170265e+00   1.9624920e+01
   4.4108902e+00   2.2162193e+00   1.9355507e+01
   2.3765431e+00   6.9004338e+00   1.7088612e+01
   1.5765493e+00   8.4958952e+00   1.6068732e+01
   1.8486642e+00   9.6376982e+00   1.6079789e+01
   3.7861631e+00   3.6176478e+00   1.9550806e+01
   3.7482257e+00   5.9580175e+00   1.6222013e+01
   1.6240425e+00   1.0239530e+01   1.5692682e+01
   1.5708377e+00   9.0738226e+00   1.5934945e+01
   2.6619063e+00   9.1842387e+00   1.6993371e+01
   1.5765964e+00   9.2328566e+00   1.5901691e+01
   4.3407270e+00   2.6834012e+00   1.8443948e+01
   3.4132761e+00   6.2607856e+00   1.8697759e+01
   4.4226892e+00   2.3510832e+00   2.0052010e+01
   3.8279595e+00   2.3534556e+00   1.5536203e+01
   4.4303584e+00   3.2259710e+00   1.9155272e+01
   1.6240848e+00   1.0239345e+01   1.5692592e+01
   1.7912401e+00   8.8892696e+00   1.6040944e+01
   4.1566530e+00   2.2277557e+00   2.0300961e+01
   2.6857619e+00   3.7970543e+00   1.8331125e+01
   1.6947372e+00   8.6891431e+00   1.6064329e+01
   3.9503255e+00   6.3629824e+00   1.7954722e+01
   1.6410228e+00   1.0162168e+01   1.5342045e+01
   1.8894711e+00   1.0014177e+01   1.5959489e+01
   3.7978625e+00   3.6779810e+00   1.5236139e+01
   1.6109762e+00   1.0023648e+01   1.5737302e+01
   4.4269780e+00   2.2297391e+00   1.9976632e+01
   1.9575322e+00   9.8900645e+00   1.6147110e+01
   1.8623391e+00   9.9601634e+00   1.5421184e+01
   2.5663748e+00   8.4719787e+00   1.3952113e+01
   1.5989952e+00   1.0204826e+01   1.5374371e+01
   2.1039254e+00   6.8330339e+00   1.6802884e+01
   4.3577115e+00   1.9801986e+00   1.9042975e+01
   1.5874356e+00   8.8996154e+00   1.5979910e+01
   1.5956096e+00   1.0179571e+01   1.5218409e+01
   1.6234501e+00   1.0233778e+01   1.5693914e+01
   1.9723874e+00   5.5564753e+00   1.7134559e+01
   1.5736503e+00   8.3869440e+00   1.6094238e+01
   4.1270574e+00   4.2453742e+00   1.9787528e+01
   2.6011362e+00   5.9592456e+00   1.7563915e+01
   3.8655459e+00   1.9064393e+00   1.6006772e+01
   4.0965855e+00   5.8312721e+00   1.9221697e+01
   2.2955807e+00   8.7783364e+00   1.3347381e+01
   1.6237386e+00   1.0234497e+01   1.5693740e+01
   4.4427487e+00   2.5770519e+00   1.9949038e+01
   3.9988194e+00   2.4090862e+00   1.6450340e+01
   1.6354235e+00   1.0230721e+01   1.5699461e+01
   4.3410100e+00   3.3686288e+00   1.8373596e+01
   3.6577743e+00   2.5376788e+00   1.9762001e+01
   1.5727802e+00   8.9932101e+00   1.5953418e+01
   4.3881610e+00   2.0929035e+00   2.0146473e+01
   1.5824178e+00   9.3837373e+00   1.5869083e+01
   1.9853108e+00   9.9272545e+00   1.5931352e+01
   4.2588215e+00   1.9445530e+00   1.8343087e+01
   2.7028102e+00   4.7996056e+00   1.7989298e+01
   1.6170780e+00   1.0138902e+01   1.5712679e+01
   2.5042674e+00   9.3357902e+00   1.6183267e+01
   4.0730362e+00   3.9052919e+00   1.9779569e+01
   4.3233180e+00   2.0689658e+00   2.0219349e+01
   1.6183916e+00   1.0153397e+01   1.5710009e+01
   1.6468500e+00   1.0217270e+01   1.5676521e+01
   3.8618207e+00   2.3836615e+00   1.9980848e+01
   4.3322321e+00   2.0829117e+00   2.0215386e+01
   3.9215378e+00   6.6764882e+00   1.8561882e+01
   2.2115472e+00   4.8906834e+00   1.7531190e+01
   3.9674769e+00   2.0998451e+00   1.6431725e+01
   2.0141312e+00   8.6748360e+00   1.6351426e+01
   3.2614290e+00   6.6198220e+00   1.4351426e+01
   1.5935081e+00   9.6694491e+00   1.5808528e+01
   3.1290431e+00   8.0252439e+00   1.5948783e+01
   1.6364156e+00   1.0152167e+01   1.5265920e+01
   1.6246877e+00   1.0235961e+01   1.5693528e+01
   1.6182882e+00   1.0212688e+01   1.5697854e+01
   4.2293510e+00   4.7925815e+00   1.9614628e+01
   2.0746015e+00   5.6962155e+00   1.7145135e+01
   1.6956612e+00   9.9538289e+00   1.4554530e+01
   1.6238852e+00   1.0231292e+01   1.5694722e+01
   1.9028148e+00   9.7622516e+00   1.4708143e+01
   1.6220972e+00   1.0234357e+01   1.5693505e+01
   4.2460874e+00   2.2933791e+00   1.7984191e+01
   4.2642316e+00   2.0361393e+00   1.8280786e+01
   2.4722931e+00   6.3220606e+00   1.7323823e+01
   3.0695617e+00   8.0259383e+00   1.7968974e+01
   1.6241206e+00   1.0228323e+01   1.5695065e+01
   1.6961709e+00   9.8277924e+00   1.3971895e+01
   2.8017760e+00   5.7959059e+00   1.7866719e+01
   1.6213834e+00   1.0231228e+01   1.5694338e+01
   1.6344178e+00   8.7027409e+00   1.6039369e+01
   1.6463410e+00   9.3436246e+00   1.5899170e+01
   1.6220237e+00   1.0236275e+01   1.5693182e+01
   4.1196595e+00   2.2186518e+00   2.0287906e+01
   2.8687299e+00   7.6556033e+00   1.3854624e+01
   1.6198692e+00   1.0186182e+01   1.5703472e+01
   3.9172581e+00   2.1709705e+00   1.6107434e+01
   4.4133237e+00   2.0388462e+00   1.9739733e+01
   4.1627923e+00   2.1935513e+00   2.0310173e+01
   2.6233151e+00   8.8625721e+00   1.7230887e+01
   4.4052338e+00   2.1191865e+00   2.0088705e+01
   3.2545337e+00   7.5020384e+00   1.5623133e+01
   1.6674828e+00   1.0094044e+01   1.5114602e+01
   3.3675170e+00   7.2288115e+00   1.5782296e+01
   1.6349449e+00   1.0191375e+01   1.5472587e+01
   2.1273347e+00   5.1569998e+00   1.7374385e+01
   1.6243092e+00   1.0227651e+01   1.5695430e+01
   1.6367277e+00   9.8696185e+00   1.5778823e+01
   1.6722252e+00   1.0046655e+01   1.4894652e+01
   3.1665808e+00   5.2633175e+00   1.8421919e+01
   2.6294586e+00   8.1690917e+00   1.3607930e+01
   4.0363495e+00   2.5326719e+00   1.6617083e+01
   4.0880341e+00   2.0893081e+00   1.7138264e+01
   4.1143824e+00   3.3767031e+00   1.9941458e+01
   2.3004253e+00   9.4347861e+00   1.5421198e+01
   1.6189227e+00   1.0206325e+01   1.5699187e+01
   1.6497905e+00   1.0219336e+01   1.5705401e+01
   4.0640779e+00   6.1531696e+00   1.8657245e+01
   3.9050409e+00   1.9197871e+00   1.6211757e+01
   2.4105654e+00   8.6151958e+00   1.3508238e+01
   4.3953955e+00   2.6278498e+00   1.8877066e+01
   4.4436089e+00   2.3904627e+00   1.9820470e+01
   4.3211154e+00   2.1110197e+00   2.0222590e+01
   1.6031380e+00   9.8587566e+00   1.5769833e+01
   1.6192844e+00   1.0170146e+01   1.5706679e+01
   4.2153400e+00   1.9543438e+00   1.8037399e+01
   4.0744005e+00   1.9609092e+00   1.7152782e+01
   1.7609242e+00   1.0124648e+01   1.5755724e+01
   4.0237384e+00   2.4169865e+00   2.0115920e+01
   1.5888364e+00   9.5276433e+00   1.5838903e+01
   1.6952243e+00   9.1980154e+00   1.5938996e+01
   3.2533660e+00   7.4558046e+00   1.5535115e+01
   4.2874286e+00   4.1852470e+00   1.8206387e+01
   1.5698280e+00   8.7416935e+00   1.6009448e+01
   1.6225017e+00   1.0212384e+01   1.5698209e+01
   4.4170703e+00   3.2233246e+00   1.9906437e+01
   1.9973808e+00   9.1823053e+00   1.6334238e+01
   3.8398492e+00   2.0739474e+00   1.5743142e+01
   1.6238467e+00   1.0239803e+01   1.5690528e+01
   1.6738689e+00   9.9135115e+00   1.5774273e+01
   4.3874061e+00   2.4658375e+00   1.8885390e+01
   1.6085730e+00   9.9466762e+00   1.5751872e+01
   2.2105425e+00   9.7144048e+00   1.6287696e+01
   1.5927123e+00   9.6714292e+00   1.5808369e+01
   1.6279994e+00   1.0175512e+01   1.5706250e+01
   2.2841519e+00   4.9150589e+00   1.7574154e+01
   3.5930429e+00   6.8773520e+00   1.6497369e+01
   1.7365218e+00   1.0131145e+01   1.5819095e+01
   3.9263653e+00   5.4864509e+00   1.6796302e+01
   1.7535318e+00   9.9966402e+00   1.5052637e+01
   3.4170062e+00   2.7168184e+00   1.9470657e+01
   2.5574344e+00   8.3397960e+00   1.3607018e+01
   3.6454493e+00   4.0662573e+00   1.9316610e+01
   1.6196099e+00   1.0178810e+01   1.5704827e+01
   2.6932323e+00   4.3842898e+00   1.8117265e+01
   4.3942491e+00   1.9967622e+00   1.9486706e+01
   3.8492413e+00   2.4643539e+00   1.9941813e+01
   1.6256381e+00   1.0233678e+01   1.5664482e+01
   4.0321012e+00   2.0999077e+00   1.6799855e+01
   1.5910145e+00   9.6247472e+00   1.5817794e+01
   4.2997190e+00   2.0215000e+00   1.8538534e+01
   3.6267224e+00   7.4672852e+00   1.7999120e+01
   1.5984823e+00   9.7975123e+00   1.5782785e+01
   1.7039192e+00   9.3363358e+00   1.5902478e+01
   2.8545818e+00   5.0784285e+00   1.8085547e+01
   3.5830741e+00   6.2655617e+00   1.5634841e+01
   1.6309009e+00   1.0086068e+01   1.5727819e+01
   4.3050922e+00   3.4078984e+00   1.8132138e+01
   4.2114728e+00   3.1277760e+00   1.7540777e+01
   1.6815772e+00   1.0187018e+01   1.5684265e+01
   1.6240542e+00   1.0239508e+01   1.5692652e+01
   4.1340832e+00   2.5934902e+00   1.7169781e+01
   4.1030041e+00   5.5658889e+00   1.9394513e+01
   1.5685131e+00   9.0927470e+00   1.5930530e+01
   2.9660444e+00   3.5044835e+00   1.8679004e+01
   4.2305641e+00   2.4573439e+00   1.7807728e+01
   3.9680728e+00   1.9223951e+00   1.6566806e+01
   3.8111479e+00   1.9301776e+00   1.5688043e+01
   4.1292351e+00   4.1719354e+00   1.9802482e+01
   3.7507775e+00   5.9738598e+00   1.6252960e+01
   1.6219915e+00   1.0199236e+01   1.5700936e+01
   1.8462615e+00   9.9626825e+00   1.5349696e+01
   3.9106301e+00   2.2113440e+00   1.6048214e+01
   1.6275985e+00   1.0236866e+01   1.5696383e+01
   3.1190120e+00   3.3044040e+00   1.8887458e+01
   2.7027953e+00   8.7671252e+00   1.7358632e+01
   3.5946688e+00   4.1398628e+00   1.9242209e+01
   3.6728192e+00   6.3539149e+00   1.6240811e+01
   3.5884628e+00   6.9296248e+00   1.8769361e+01
   1.7643009e+00   9.7081693e+00   1.5917124e+01
   4.3409883e+00   4.6751829e+00   1.9133360e+01
   4.3913665e+00   3.3407738e+00   1.8751774e+01
   1.6240860e+00   1.0239098e+01   1.5692731e+01
   4.4213993e+00   2.2105895e+00   1.9520561e+01
   4.4224708e+00   3.6090891e+00   1.9168606e+01
   3.8308870e+00   2.7006594e+00   1.5441097e+01
   4.4135525e+00   2.0353097e+00   1.9826073e+01
   1.6204004e+00   1.0235031e+01   1.5693418e+01
   3.9522083e+00   6.1412305e+00   1.9227046e+01
   1.6586067e+00   1.0194234e+01   1.5756418e+01
   3.6744253e+00   3.5627942e+00   1.9466533e+01
   1.6012174e+00   9.8234737e+00   1.5777092e+01
   1.6160799e+00   1.0013006e+01   1.5739294e+01
   4.3897267e+00   3.6613231e+00   1.9817070e+01
   1.9413450e+00   9.4505441e+00   1.3648685e+01
   2.2574163e+00   9.6398988e+00   1.6577623e+01
   2.8927494e+00   3.9432046e+00   1.8462434e+01
   1.6249383e+00   1.0208034e+01   1.5699981e+01
   3.8136062e+00   2.0381559e+00   1.5625464e+01
   4.0687117e+00   5.7705370e+00   1.9312488e+01
   2.7018936e+00   3.7728803e+00   1.8354399e+01
   2.6216103e+00   8.4117946e+00   1.7360436e+01
   1.6775065e+00   1.0038336e+01   1.4879006e+01
   3.5517759e+00   7.4200415e+00   1.8591667e+01
   1.6277424e+00   1.0189391e+01   1.5703695e+01
   3.7038857e+00   2.5633624e+00   1.9787361e+01
   1.7722320e+00   1.0078450e+01   1.5559774e+01
   1.6366772e+00   1.0226893e+01   1.5721933e+01
   2.1513113e+00   6.1445161e+00   1.7052001e+01
   4.2626131e+00   4.9967864e+00   1.9473196e+01
   4.4329387e+00   3.2786295e+00   1.9851084e+01
   3.5175266e+00   3.3334553e+00   1.9355556e+01
   4.3494251e+00   3.1341232e+00   1.8429115e+01
   4.2055060e+00   5.5194296e+00   1.9239991e+01
   2.1852574e+00   7.4952710e+00   1.6731400e+01
   4.2024144e+00   2.4438087e+00   2.0254007e+01
   3.9382171e+00   5.4329323e+00   1.6820147e+01
   1.6236940e+00   1.0234796e+01   1.5693660e+01
   1.6442118e+00   1.0012647e+01   1.5742804e+01
   3.8652446e+00   2.0287863e+00   1.5909138e+01
   1.6237311e+00   1.0239398e+01   1.5688018e+01
   3.7667379e+00   2.7084156e+00   1.9789054e+01
   1.8953129e+00   9.4397139e+00   1.3383419e+01
   1.5815828e+00   9.3652295e+00   1.5872801e+01
   2.3447328e+00   8.9486078e+00   1.4061167e+01
   1.6233157e+00   1.0238707e+01   1.5692686e+01
   1.6432602e+00   8.3126955e+00   1.6135937e+01
   1.7951607e+00   6.7074589e+00   1.6644412e+01
   2.7452259e+00   3.8379893e+00   1.8366087e+01
   1.6316998e+00   1.0233574e+01   1.5697399e+01
   2.3525696e+00   8.4617523e+00   1.6961515e+01
   3.8035742e+00   1.9497554e+00   1.5631662e+01
   2.4683037e+00   8.4813095e+00   1.3478637e+01
   1.6023668e+00   9.9101291e+00   1.5759652e+01
   3.1387922e+00   7.6891813e+00   1.5329160e+01
   3.1664247e+00   8.4311542e+00   1.7374881e+01
   2.7597886e+00   4.5808035e+00   1.8118337e+01
   1.6291099e+00   1.0232432e+01   1.5674595e+01
   1.5753910e+00   9.4156512e+00   1.5861513e+01
   1.9116422e+00   9.4082806e+00   1.3351809e+01
   1.6246605e+00   1.0223263e+01   1.5696521e+01
   1.8555355e+00   7.1760432e+00   1.6535114e+01
   1.6693667e+00   7.7685442e+00   1.6283511e+01
   2.2418038e+00   7.7697996e+00   1.6778512e+01
   1.6148190e+00   1.0094799e+01   1.5722453e+01
   2.5720402e+00   4.0534047e+00   1.8131872e+01
   1.6213558e+00   1.0207688e+01   1.5699152e+01
   4.2702507e+00   2.0724443e+00   1.8292054e+01
   1.6915831e+00   9.6887731e+00   1.5821545e+01
   2.4178738e+00   5.6910690e+00   1.7426939e+01
   4.3007903e+00   3.5129619e+00   1.8113892e+01
   4.0049890e+00   4.6956050e+00   1.6713166e+01
   2.7073499e+00   8.7779699e+00   1.5480132e+01
   4.4032209e+00   2.8227198e+00   2.0023345e+01
   3.1860404e+00   8.0985104e+00   1.8071542e+01
   4.4558239e+00   3.0494529e+00   1.9578327e+01
   1.6207046e+00   1.0222665e+01   1.5695941e+01
   4.2108679e+00   1.9559548e+00   1.8007251e+01
   2.3081166e+00   9.6056823e+00   1.6630916e+01
   3.4405603e+00   7.9102820e+00   1.7851416e+01
   2.9228183e+00   3.3917902e+00   1.8684476e+01
   1.6501882e+00   1.0215384e+01   1.5682793e+01
   2.8564786e+00   4.2729743e+00   1.8317519e+01
   1.6719275e+00   9.4843232e+00   1.5868203e+01
   4.0220237e+00   2.4173535e+00   2.0113980e+01
   1.5792608e+00   9.3242347e+00   1.5882140e+01
   2.6277971e+00   9.2517882e+00   1.6705285e+01
   2.7782528e+00   8.4461614e+00   1.7533323e+01
   4.2708019e+00   2.6179052e+00   2.0203177e+01
   4.3653156e+00   3.3554567e+00   1.8547884e+01
   2.3580011e+00   4.9043876e+00   1.7635270e+01
   4.3233549e+00   2.4570926e+00   1.8411832e+01
   3.6705141e+00   2.9705147e+00   1.9633289e+01
   4.4385662e+00   2.4094540e+00   1.9546340e+01
   4.1323477e+00   2.1910467e+00   1.7340509e+01
   4.0272564e+00   2.8142098e+00   1.9992101e+01
   4.1155237e+00   2.5492898e+00   2.0175416e+01
   1.6237329e+00   1.0237974e+01   1.5692862e+01
   1.6164280e+00   1.0232342e+01   1.5612946e+01
   1.6131033e+00   9.9635783e+00   1.5749296e+01
   1.6188791e+00   1.0096751e+01   1.5723084e+01
   3.0546860e+00   4.1903404e+00   1.8537056e+01
   1.6900666e+00   9.6348947e+00   1.5831957e+01
   1.6298415e+00   1.0161774e+01   1.5709689e+01
   4.1253781e+00   1.9291021e+00   1.7499872e+01
   1.5705306e+00   8.7422344e+00   1.6009421e+01
   3.5446135e+00   2.5893891e+00   1.9658305e+01
   1.6392920e+00   9.8081657e+00   1.5793427e+01
   1.7057247e+00   9.7546672e+00   1.3697221e+01
   3.0216714e+00   5.2886388e+00   1.8240213e+01
   1.5774981e+00   9.2507434e+00   1.5897718e+01
   1.8854854e+00   9.5713141e+00   1.3827118e+01
   1.8556597e+00   6.7305326e+00   1.6669157e+01
   1.6166058e+00   1.0193850e+01   1.5397463e+01
   1.6185560e+00   1.0142583e+01   1.5712241e+01
   3.8030045e+00   1.9543049e+00   1.5624986e+01
   1.6102564e+00   1.0023775e+01   1.5736165e+01
   1.6210311e+00   1.0122577e+01   1.5716829e+01
   1.5792016e+00   8.3252290e+00   1.6110607e+01
   4.4553983e+00   3.0606356e+00   1.9562311e+01
   3.7080219e+00   3.0530427e+00   1.9638200e+01
   3.8201416e+00   1.9106095e+00   1.5754326e+01
   4.0313511e+00   2.0644170e+00   1.6819540e+01
   1.6251139e+00   1.0224183e+01   1.5695819e+01
   4.1741218e+00   3.1840824e+00   1.7313410e+01
   3.9601484e+00   2.2698349e+00   1.6294106e+01
   3.9919258e+00   2.3937772e+00   1.6417659e+01
   1.6219966e+00   1.0186606e+01   1.5703651e+01
   3.7575836e+00   5.7492747e+00   1.9145843e+01
   1.6250205e+00   1.0143863e+01   1.5712611e+01
   3.7039534e+00   7.2572554e+00   1.7992753e+01
   1.8179266e+00   9.9081278e+00   1.4947248e+01
   4.1374263e+00   2.5505486e+00   1.7204230e+01
   3.4151989e+00   4.8278968e+00   1.8857372e+01
   3.3815404e+00   5.8108877e+00   1.4612906e+01
   1.6268338e+00   9.8856216e+00   1.3968096e+01
   2.9706767e+00   7.3774636e+00   1.3975624e+01
   3.7350497e+00   3.8997523e+00   1.5166992e+01
   3.6845583e+00   3.8916145e+00   1.5158791e+01
   3.7921610e+00   1.9634281e+00   1.5602776e+01
   4.2483852e+00   2.1111830e+00   2.0301662e+01
   1.6821352e+00   9.6615001e+00   1.3733852e+01
   3.7842609e+00   1.9051178e+00   1.5614195e+01
   3.2870463e+00   2.3606950e+00   1.6145438e+01
   2.7019352e+00   3.8086252e+00   1.4573684e+01
   1.5859405e+00   7.7211339e+00   1.4158510e+01
   1.5293091e+00   9.4565187e+00   1.4813907e+01
   4.1652915e+00   1.9259263e+00   1.7864309e+01
   4.0893311e+00   1.9318861e+00   1.7566580e+01
   3.7057306e+00   3.7329438e+00   1.5195332e+01
   3.9119143e+00   1.9546628e+00   1.7044488e+01
   4.0914401e+00   2.0046597e+00   1.8435588e+01
   3.6515335e+00   3.4381499e+00   1.5247268e+01
   3.8037418e+00   2.3142216e+00   1.5522787e+01
   2.3768842e+00   7.5082403e+00   1.3637373e+01
   1.8217030e+00   5.6384035e+00   1.5160427e+01
   4.0443442e+00   1.9351584e+00   1.7394666e+01
   3.7580087e+00   3.6872773e+00   1.5215858e+01
   2.0122177e+00   8.7956474e+00   1.3342365e+01
   1.5203264e+00   8.4158964e+00   1.4458789e+01
   3.8145713e+00   1.9513806e+00   1.6565628e+01
   1.5622164e+00   9.0344833e+00   1.5941965e+01
   3.7847737e+00   1.8848717e+00   1.5619384e+01
   4.2376390e+00   1.9572382e+00   1.8550821e+01
   3.7187717e+00   2.5195049e+00   1.5453059e+01
   3.7588352e+00   3.7830182e+00   1.5196600e+01
   1.5024190e+00   8.2364543e+00   1.4786301e+01
   3.7738522e+00   3.7832279e+00   1.5200955e+01
   2.8817782e+00   7.5801769e+00   1.3876440e+01
   1.5514172e+00   8.3226349e+00   1.5975992e+01
   1.5500392e+00   7.5916249e+00   1.5697790e+01
   2.0989015e+00   4.9630125e+00   1.6927536e+01
   4.2201211e+00   2.0542037e+00   1.9583518e+01
   3.6362673e+00   3.3110730e+00   1.5273045e+01
   3.7913578e+00   1.9604924e+00   1.5603310e+01
   3.7818486e+00   1.9335517e+00   1.5607981e+01
   3.7898302e+00   1.8841108e+00   1.5645809e+01
   1.5625713e+00   9.9561014e+00   1.4544736e+01
   3.8081582e+00   2.9788073e+00   1.5376450e+01
   3.7856085e+00   1.8944935e+00   1.5617322e+01
   3.7446507e+00   2.2831917e+00   1.5511680e+01
   1.5695687e+00   7.1284712e+00   1.5416777e+01
   4.2830490e+00   1.9746289e+00   1.8965612e+01
   3.7983176e+00   2.0745643e+00   1.5577918e+01
   1.8880612e+00   5.4768964e+00   1.4609923e+01
   3.7883987e+00   1.9275609e+00   1.5610265e+01
   2.9000652e+00   5.3384371e+00   1.4411164e+01
   2.8496393e+00   7.2979071e+00   1.3926778e+01
   3.7901626e+00   2.6357509e+00   1.5445042e+01
   3.7695999e+00   1.8982778e+00   1.5608680e+01
   3.1501334e+00   5.9509361e+00   1.4455178e+01
   3.8029411e+00   2.0796617e+00   1.5578069e+01
   3.8133841e+00   3.0234571e+00   1.5368625e+01
   3.7194163e+00   4.0561675e+00   1.5131544e+01
   3.9241397e+00   1.9957983e+00   1.7573165e+01
   3.9493461e+00   2.1709323e+00   1.9381624e+01
   1.5400751e+00   9.5744718e+00   1.4595301e+01
   3.9107452e+00   2.2240564e+00   1.9607611e+01
   3.7855555e+00   1.8916574e+00   1.5617953e+01
   3.8039444e+00   1.9085705e+00   1.6013796e+01
   3.7573733e+00   1.9594546e+00   1.6388160e+01
   3.7830943e+00   1.9390984e+00   1.5605629e+01
   3.7785796e+00   1.9495901e+00   1.5601154e+01
   1.5976341e+00   9.8986629e+00   1.5740922e+01
   1.5802877e+00   1.0179999e+01   1.5222530e+01
   2.1960338e+00   8.7386895e+00   1.3333715e+01
   1.9947158e+00   6.6383133e+00   1.3709783e+01
   3.7270247e+00   4.0360067e+00   1.5137667e+01
   1.7369231e+00   9.5892266e+00   1.3583093e+01
   1.5325874e+00   9.5130777e+00   1.4869562e+01
   4.0806910e+00   1.9080115e+00   1.7279802e+01
   3.7853718e+00   1.8895855e+00   1.5618471e+01
   3.3806055e+00   4.9616181e+00   1.4831284e+01
   4.0987451e+00   1.9733532e+00   1.8101212e+01
   3.7846912e+00   1.8847406e+00   1.5619377e+01
   3.7146773e+00   2.7304058e+00   1.5404613e+01
   3.5238048e+00   3.7796228e+00   1.5158644e+01
   2.6500855e+00   5.8066487e+00   1.4124170e+01
   3.5473966e+00   2.1084842e+00   1.6594911e+01
   3.5259063e+00   4.0001550e+00   1.5107723e+01
   3.7918706e+00   1.9598307e+00   1.5603497e+01
   3.7113190e+00   2.6037781e+00   1.5432860e+01
   3.8144147e+00   1.8897889e+00   1.5822888e+01
   3.7076574e+00   2.6292213e+00   1.5439206e+01
   3.7814898e+00   2.1998209e+00   1.5542084e+01
   3.7933464e+00   2.5135921e+00   1.5473541e+01
   3.7713381e+00   3.9185992e+00   1.5171839e+01
   3.7858225e+00   1.8852768e+00   1.5619548e+01
   3.6603949e+00   1.9657852e+00   1.5840877e+01
   1.6006240e+00   1.0191515e+01   1.5609933e+01
   3.7706218e+00   2.0517666e+00   1.5576053e+01
   3.8226389e+00   2.0123436e+00   1.7268593e+01
   3.8196621e+00   2.7273686e+00   1.5433118e+01
   3.7418208e+00   2.3220255e+00   1.5522496e+01
   1.5100828e+00   8.9011204e+00   1.4621345e+01
   3.7847912e+00   1.8855164e+00   1.5619316e+01
   3.8088158e+00   1.9025875e+00   1.5957971e+01
   3.8981787e+00   1.8939294e+00   1.6264890e+01
   1.8058985e+00   9.4612368e+00   1.3461043e+01
   4.3585667e+00   1.9873964e+00   1.9466053e+01
   4.3693775e+00   1.9675570e+00   1.9288395e+01
   4.1271469e+00   2.1755643e+00   2.0303515e+01
   3.8543041e+00   2.2042789e+00   1.9159263e+01
   3.7853220e+00   1.8917088e+00   1.5617936e+01
   2.1392451e+00   5.2590082e+00   1.4110376e+01
   3.5152655e+00   2.1581605e+00   1.5433728e+01
   3.7873707e+00   1.9094387e+00   1.5614126e+01
   3.9824712e+00   2.2354812e+00   2.0060927e+01
   1.8710697e+00   9.0906589e+00   1.3405712e+01
   3.5697823e+00   4.7797557e+00   1.4938562e+01
   2.9708479e+00   4.6639309e+00   1.4570546e+01
   3.7147611e+00   3.7181551e+00   1.5200311e+01
   4.0703654e+00   1.9954618e+00   1.8233565e+01
   3.8203237e+00   2.5912948e+00   1.5464425e+01
   4.1763820e+00   1.9202152e+00   1.7860099e+01
   3.0568476e+00   2.8298497e+00   1.5128742e+01
   3.7132797e+00   2.9615484e+00   1.5356099e+01
   3.7866654e+00   1.9035415e+00   1.5615589e+01
   3.7900794e+00   2.1417177e+00   1.5558895e+01
   2.5959470e+00   8.2097498e+00   1.3587135e+01
   4.0516817e+00   1.9165427e+00   1.7221999e+01
   3.8030485e+00   2.9027515e+00   1.5390653e+01
   3.6760975e+00   1.9521278e+00   1.5728301e+01
   1.9092421e+00   9.0419425e+00   1.3376756e+01
   1.7075110e+00   9.6099228e+00   1.3663591e+01
   3.8141814e+00   3.0459299e+00   1.5362829e+01
   3.7844803e+00   1.8861584e+00   1.5618929e+01
   1.7486191e+00   7.9719527e+00   1.3656691e+01
   3.8124714e+00   2.5298672e+00   1.5475721e+01
   3.6353057e+00   4.1555250e+00   1.5094161e+01
   3.7858954e+00   1.8920466e+00   1.5729249e+01
   3.7729420e+00   1.8916739e+00   1.5627059e+01
   2.4704977e+00   5.8772967e+00   1.3987610e+01
   3.7843854e+00   1.8886613e+00   1.5618343e+01
   1.6340607e+00   9.6495757e+00   1.3912620e+01
   3.5299593e+00   5.2687309e+00   1.4809289e+01
   3.7951060e+00   2.0430213e+00   1.5584643e+01
   3.8372076e+00   1.8872731e+00   1.5905088e+01
   4.3401592e+00   1.9521693e+00   1.8977080e+01
   3.7197464e+00   1.9378561e+00   1.5641130e+01
   3.5597132e+00   5.1119509e+00   1.4856730e+01
   2.7985061e+00   6.5615343e+00   1.4075428e+01
   3.8619380e+00   1.8882697e+00   1.6032448e+01
   3.6478548e+00   3.9287595e+00   1.5144362e+01
   3.7974774e+00   2.0853117e+00   1.5575320e+01
   3.7846267e+00   1.8879586e+00   1.5618610e+01
   3.7754692e+00   2.0228094e+00   1.5587435e+01
   3.8343263e+00   1.9337102e+00   1.6451774e+01
   3.7661118e+00   2.0018973e+00   1.5594840e+01
   3.7866167e+00   1.8888431e+00   1.5618679e+01
   3.7060007e+00   4.5789298e+00   1.5018242e+01
   4.2105851e+00   1.9367065e+00   1.8194089e+01
   3.7945125e+00   1.8847901e+00   1.5675750e+01
   4.1184145e+00   1.9265914e+00   1.7645257e+01
   4.2130963e+00   1.9318858e+00   1.8155400e+01
   2.3880059e+00   8.3931646e+00   1.3458253e+01
   3.7353229e+00   2.0624808e+00   1.7315680e+01
   1.5788116e+00   7.9898993e+00   1.6191694e+01
   3.7826454e+00   1.9281852e+00   1.5610454e+01
   3.7788681e+00   1.8893842e+00   1.5658834e+01
   2.4356007e+00   3.9499869e+00   1.4784830e+01
   3.3574597e+00   6.2013778e+00   1.4500088e+01
   3.8029751e+00   2.1427770e+00   1.5563303e+01
   3.8119460e+00   3.0810793e+00   1.5356146e+01
   3.7991669e+00   1.8901885e+00   1.5758904e+01
   3.7840031e+00   1.8871930e+00   1.5658122e+01
   3.6039220e+00   2.6300892e+00   1.5400845e+01
   3.1093808e+00   3.0700543e+00   1.8974865e+01
   3.8984569e+00   1.9267795e+00   1.6643652e+01
   3.7848939e+00   1.8844776e+00   1.5619556e+01
   3.7730141e+00   2.8566155e+00   1.5391977e+01
   3.7824398e+00   1.9069617e+00   1.5612907e+01
   3.3430651e+00   4.0765467e+00   1.5006730e+01
   3.5786716e+00   5.3583378e+00   1.4803498e+01
   3.1240957e+00   4.7400962e+00   1.4712634e+01
   3.2298457e+00   2.4266173e+00   1.6090583e+01
   3.8050826e+00   2.4075775e+00   1.5501294e+01
   2.8644641e+00   2.9559860e+00   1.5502192e+01
   1.5960439e+00   9.9596126e+00   1.4164619e+01
   3.6007814e+00   3.0893114e+00   1.5337905e+01
   3.7194505e+00   2.5173148e+00   1.5456298e+01
   1.8315023e+00   9.4642990e+00   1.3420621e+01
   3.8139504e+00   2.6346763e+00   1.5452928e+01
   3.2481799e+00   4.4455232e+00   1.4869242e+01
   1.6806912e+00   7.1253022e+00   1.3985828e+01
   3.7357070e+00   3.6938365e+00   1.5209321e+01
   3.5562130e+00   2.0885592e+00   1.5469703e+01
   4.1757146e+00   2.1223710e+00   2.0061473e+01
   4.2244799e+00   1.9283788e+00   1.8173911e+01
   3.7921441e+00   1.8842230e+00   1.5658110e+01
   3.7937204e+00   1.9877278e+00   1.5597519e+01
   4.2430539e+00   2.0065729e+00   1.9148285e+01
   4.0488679e+00   1.9460833e+00   1.7549198e+01
   3.0157534e+00   6.9425555e+00   1.4113160e+01
   3.9529162e+00   2.1430652e+00   1.9158989e+01
   1.5348597e+00   9.3652077e+00   1.5333881e+01
   3.8183797e+00   2.7332686e+00   1.5431918e+01
   1.5680982e+00   9.2471545e+00   1.5891488e+01
   2.7734049e+00   4.0986261e+00   1.4454893e+01
   1.5409347e+00   8.6889504e+00   1.4279655e+01
   3.0329743e+00   7.1911132e+00   1.4060216e+01
   3.7227187e+00   2.4989988e+00   1.5478420e+01
   3.7856413e+00   1.8854331e+00   1.5619374e+01
   2.8842304e+00   5.9507605e+00   1.4275721e+01
   4.3596255e+00   2.0489326e+00   2.0172203e+01
   3.7846037e+00   2.0678088e+00   1.5575090e+01
   3.8844106e+00   1.9074363e+00   1.6341711e+01
   3.8121557e+00   2.3631591e+00   1.5514581e+01
   1.7742428e+00   9.3300384e+00   1.3523247e+01
   3.2063932e+00   6.6091766e+00   1.4308666e+01
   1.5620215e+00   1.0043684e+01   1.4828704e+01
   3.7884252e+00   1.8851521e+00   1.5649923e+01
   4.0577158e+00   2.1476014e+00   1.9718856e+01
   3.8292171e+00   1.9414847e+00   1.6519772e+01
   3.8129080e+00   2.3256746e+00   1.5523527e+01
   3.8355322e+00   1.8876601e+00   1.5901497e+01
   1.8354548e+00   7.6835662e+00   1.3602427e+01
   3.6369564e+00   3.4860174e+00   1.5235537e+01
   2.9404737e+00   5.1237392e+00   1.4482617e+01
   4.0073661e+00   1.9068383e+00   1.6916458e+01
   3.5662991e+00   4.6072320e+00   1.4977653e+01
   3.7193423e+00   2.5941522e+00   1.5434842e+01
   3.7625836e+00   2.0705898e+00   1.5564037e+01
   3.7281778e+00   1.9184618e+00   1.5684378e+01
   3.7702020e+00   3.3220166e+00   1.5293928e+01
   1.9752523e+00   5.1670594e+00   1.6136762e+01
   3.7156712e+00   2.5499486e+00   1.5448309e+01
   3.3251271e+00   2.3167373e+00   1.5508731e+01
   2.2022254e+00   8.7873115e+00   1.3326021e+01
   3.5631955e+00   3.5516825e+00   1.5218784e+01
   3.9959871e+00   1.9034159e+00   1.6829557e+01
   3.6097540e+00   2.0047341e+00   1.5784188e+01
   3.8428869e+00   1.8874404e+00   1.5933457e+01
   4.2051928e+00   2.1345782e+00   2.0317472e+01
   4.0368364e+00   1.9226387e+00   1.7215717e+01
   3.7764183e+00   1.9178398e+00   1.5610221e+01
   3.7853752e+00   1.8839506e+00   1.5622644e+01
   3.6334541e+00   4.0872107e+00   1.5108465e+01
   1.6983964e+00   6.7420585e+00   1.6541242e+01
   2.2184110e+00   8.3971508e+00   1.3400486e+01
   1.5621361e+00   9.9901777e+00   1.4485261e+01
   3.4029180e+00   5.1837914e+00   1.4784695e+01
   3.7215258e+00   2.6146152e+00   1.5430579e+01
   3.8124465e+00   2.2957037e+00   1.5529648e+01
   2.7388465e+00   6.2986030e+00   1.4094031e+01
   1.6036494e+00   9.9444320e+00   1.5746303e+01
   4.1365734e+00   1.9217957e+00   1.7684768e+01
   3.7313073e+00   3.8884933e+00   1.5168329e+01
   3.5657760e+00   3.6797748e+00   1.5188249e+01
   1.5127872e+00   9.0072738e+00   1.5162394e+01
   3.7110606e+00   2.5472548e+00   1.5470516e+01
   3.7739007e+00   1.8941974e+00   1.5617975e+01
   3.7933744e+00   2.1125577e+00   1.5567131e+01
   4.1660577e+00   2.0809291e+00   1.9611169e+01
   1.6917909e+00   8.8981574e+00   1.3685651e+01
   3.5672812e+00   5.3866627e+00   1.4794196e+01
   3.6812829e+00   3.3010601e+00   1.5279843e+01
   3.7766667e+00   1.9432844e+00   1.5607718e+01
   1.7093905e+00   8.9137640e+00   1.3645556e+01
   3.7869629e+00   1.9051217e+00   1.5615144e+01
   3.7939436e+00   1.9787728e+00   1.5599617e+01
   1.7901870e+00   9.5085120e+00   1.3481787e+01
   3.7848932e+00   1.8841888e+00   1.5619710e+01
   3.1632556e+00   4.6973181e+00   1.4754058e+01
   3.8634566e+00   1.8976983e+00   1.6134267e+01
   4.3598410e+00   2.0072294e+00   1.9696712e+01
   3.2433233e+00   2.7814465e+00   1.8670039e+01
   2.8953930e+00   7.5505801e+00   1.3891110e+01
   1.7156839e+00   6.9385648e+00   1.3959874e+01
   2.9736692e+00   5.2785361e+00   1.4486507e+01
   3.7715554e+00   1.8952219e+00   1.5691804e+01
   3.7904765e+00   3.4595501e+00   1.5271780e+01
   3.4376885e+00   2.2667347e+00   1.7074870e+01
   1.5143990e+00   7.8396954e+00   1.5009346e+01
   3.7322290e+00   2.4063361e+00   1.5483082e+01
   3.6775176e+00   4.4587486e+00   1.5038056e+01
   1.5670739e+00   1.0096784e+01   1.4753321e+01
   3.8167279e+00   3.1430151e+00   1.5343509e+01
   3.7953267e+00   1.9866455e+00   1.5598140e+01
   2.9465738e+00   2.9779176e+00   1.7332684e+01
   1.5692159e+00   1.0081834e+01   1.4630070e+01
   3.5803104e+00   4.4969042e+00   1.5006235e+01
   3.8048535e+00   1.8858503e+00   1.5735728e+01
   4.1731960e+00   1.9200466e+00   1.7843799e+01
   1.6056818e+00   9.2594447e+00   1.3964066e+01
   3.4319422e+00   2.2636755e+00   1.7006371e+01
   3.8193274e+00   1.8857486e+00   1.5803611e+01
   3.7803187e+00   1.9473384e+00   1.5602249e+01
   3.8086248e+00   2.3877362e+00   1.5506749e+01
   4.0067618e+00   1.9074406e+00   1.6918887e+01
   3.7664400e+00   2.0319693e+00   1.5574936e+01
   3.1654257e+00   6.8761572e+00   1.4215450e+01
   3.5727662e+00   3.3991800e+00   1.5257667e+01
   3.7764217e+00   1.8908911e+00   1.5617132e+01
   3.0106145e+00   6.1354885e+00   1.4320166e+01
   1.8887138e+00   5.6307941e+00   1.6531567e+01
   3.8543653e+00   1.9086598e+00   1.6226084e+01
   3.8235587e+00   1.9190566e+00   1.6228803e+01
   4.1895816e+00   1.9918285e+00   1.8731068e+01
   3.9314726e+00   2.1067937e+00   1.8723102e+01
   3.7917324e+00   1.9553632e+00   1.5604493e+01
   3.8132590e+00   2.2720408e+00   1.5535819e+01
   1.5552799e+00   7.1852795e+00   1.4966196e+01
   2.3561086e+00   4.0440017e+00   1.6168459e+01
   3.7838652e+00   1.8908113e+00   1.5617619e+01
   3.7980497e+00   2.0700970e+00   1.5578916e+01
   1.5690681e+00   9.7529242e+00   1.5545121e+01
   3.7842950e+00   3.3244178e+00   1.5297071e+01
   2.6489839e+00   7.7248686e+00   1.3719234e+01
   2.9508195e+00   6.5720747e+00   1.4171271e+01
   3.7723482e+00   3.5776910e+00   1.5241990e+01
   3.7205044e+00   4.2946960e+00   1.5082850e+01
   3.8003192e+00   2.0823647e+00   1.5577020e+01
   3.7858574e+00   1.8939603e+00   1.5617515e+01
   3.3095959e+00   5.3837760e+00   1.4690997e+01
   1.8485695e+00   9.4037089e+00   1.3407099e+01
   3.5481794e+00   5.3936505e+00   1.4785656e+01
   3.3639617e+00   6.2333506e+00   1.4493236e+01
   3.7872437e+00   1.9101179e+00   1.5614073e+01
   4.3259369e+00   1.9796354e+00   1.9224946e+01
   3.7936918e+00   2.0178741e+00   1.5590225e+01
   3.8165522e+00   2.9422337e+00   1.5385687e+01
   1.8429508e+00   6.0514601e+00   1.6884169e+01
   3.7872177e+00   1.9102839e+00   1.5614053e+01
   3.7881048e+00   1.9183933e+00   1.5612378e+01
   3.7793320e+00   1.9484968e+00   1.5601553e+01
   2.3806526e+00   4.7026274e+00   1.4232934e+01
   3.4256365e+00   4.3174944e+00   1.5004469e+01
   3.7955401e+00   1.9891263e+00   1.5597519e+01
   3.6226868e+00   4.2517905e+00   1.5070724e+01
   1.6356034e+00   6.7638287e+00   1.5882061e+01
   3.8183963e+00   2.4534755e+00   1.5495263e+01
   1.5355595e+00   7.9839140e+00   1.4423369e+01
   3.7868070e+00   2.0129784e+00   1.7099259e+01
   3.7843227e+00   2.1086608e+00   1.5564992e+01
   1.5012066e+00   8.5374031e+00   1.4912211e+01
   3.4958430e+00   5.7205851e+00   1.4685279e+01
   3.7857182e+00   1.8987047e+00   1.5616230e+01
   3.5879214e+00   2.0231033e+00   1.5853820e+01
   1.6536706e+00   6.6033343e+00   1.5808283e+01
   3.5299627e+00   5.4709691e+00   1.4759402e+01
   3.1084971e+00   6.5889551e+00   1.4260734e+01
   3.7182623e+00   2.4720896e+00   1.5489649e+01
   3.7891614e+00   1.9569648e+00   1.5603443e+01
   3.4412464e+00   5.4884228e+00   1.4722437e+01
   1.8831672e+00   9.2216568e+00   1.3390059e+01
   1.5740163e+00   9.7663078e+00   1.5607411e+01
   3.4847053e+00   3.9438184e+00   1.5110660e+01
   3.8104598e+00   2.2316764e+00   1.5544051e+01
   3.7919613e+00   1.9647713e+00   1.5602534e+01
   3.7973275e+00   2.0349328e+00   1.5587424e+01
   3.6883910e+00   3.7786456e+00   1.5182407e+01
   3.7732836e+00   1.8913856e+00   1.5627103e+01
   1.6035258e+00   9.2561321e+00   1.3973001e+01
   3.6391372e+00   4.3301862e+00   1.5057542e+01
   3.8204698e+00   2.9321224e+00   1.5389534e+01
   3.6479237e+00   4.1368632e+00   1.5100840e+01
   3.7853793e+00   1.8899785e+00   1.5618383e+01
   3.8370958e+00   1.8896684e+00   1.5926831e+01
   3.7636111e+00   1.9114165e+00   1.5861408e+01
   1.9879925e+00   9.2657522e+00   1.3300277e+01
   3.5379371e+00   2.0724117e+00   1.6037273e+01
   3.7851758e+00   1.8885890e+00   1.5618575e+01
   3.7835826e+00   1.8988756e+00   1.5615420e+01
   3.7856626e+00   1.8945750e+00   1.5617328e+01
   3.7780383e+00   1.9807627e+00   1.5598798e+01
   3.6162448e+00   4.9105548e+00   1.4921401e+01
   3.3187974e+00   5.7773568e+00   1.4592695e+01
   3.7998034e+00   3.3681294e+00   1.5292537e+01
   1.6240378e+00   9.7746857e+00   1.3964100e+01
   3.4307078e+00   2.3598429e+00   1.7673074e+01
   1.5659872e+00   1.0114035e+01   1.4967799e+01
   3.7711099e+00   3.7648450e+00   1.5203877e+01
   3.6868107e+00   4.5810183e+00   1.5013320e+01
   3.8178536e+00   2.9285480e+00   1.5390082e+01
   3.0699059e+00   2.6931850e+00   1.6704981e+01
   3.4287713e+00   5.8738690e+00   1.4616941e+01
   3.8015180e+00   2.1690589e+00   1.5556358e+01
   3.8066691e+00   1.9021955e+00   1.5944211e+01
   3.0856038e+00   6.5409497e+00   1.4260223e+01
   3.9565639e+00   1.9115495e+00   1.6717960e+01
   1.5594237e+00   9.8729216e+00   1.4930553e+01
   3.7028902e+00   4.4376915e+00   1.5049810e+01
   4.1315556e+00   2.1165948e+00   1.9793982e+01
   2.8323692e+00   7.7153815e+00   1.3815459e+01
   3.6969539e+00   3.9263178e+00   1.5154030e+01
   1.9859194e+00   5.1741266e+00   1.4559620e+01
   3.5156026e+00   5.5852982e+00   1.4728151e+01
   3.7787811e+00   1.8910367e+00   1.5679437e+01
   4.0501368e+00   1.9049849e+00   1.7103365e+01
   2.3838315e+00   4.7002153e+00   1.4232295e+01
   3.7768632e+00   3.3700427e+00   1.5285251e+01
   2.4070491e+00   8.4663321e+00   1.3451228e+01
   3.7846796e+00   1.8841078e+00   1.5621587e+01
   3.5639747e+00   2.0457122e+00   1.5884648e+01
   3.7590801e+00   2.4295813e+00   1.5481076e+01
   3.7988362e+00   2.0764166e+00   1.5577529e+01
   3.8493084e+00   1.8915842e+00   1.6003335e+01
   1.5224208e+00   8.3618545e+00   1.4441526e+01
   2.1809561e+00   8.7679052e+00   1.3326804e+01
   3.9064487e+00   2.0582664e+00   1.8133412e+01
   3.3530138e+00   6.2482198e+00   1.4484900e+01
   2.4056063e+00   8.2350979e+00   1.3500241e+01
   4.0418903e+00   2.1541846e+00   1.9699497e+01
   3.7896586e+00   1.9338600e+00   1.5609179e+01
   1.5857274e+00   1.0061005e+01   1.5432899e+01
   3.7852762e+00   1.8899389e+00   1.5697318e+01
   3.0162108e+00   2.7118719e+00   1.6101831e+01
   3.7853900e+00   1.8846325e+00   1.5619473e+01
   3.7097323e+00   1.9485664e+00   1.5622448e+01
   3.7456458e+00   3.7534305e+00   1.5199094e+01
   3.7376348e+00   2.2412968e+00   1.5544465e+01
   1.8079074e+00   9.4879290e+00   1.3452725e+01
   3.0564160e+00   7.0647934e+00   1.4103169e+01
   3.7955483e+00   2.0050309e+00   1.5593889e+01
   4.3836014e+00   2.0350206e+00   2.0126408e+01
   3.6934319e+00   4.5160267e+00   1.5030833e+01
   1.8139565e+00   8.4423597e+00   1.3519980e+01
   3.2986625e+00   6.1175588e+00   1.4490610e+01
   3.5376467e+00   2.0854013e+00   1.6271769e+01
   1.5294838e+00   8.6692035e+00   1.5663832e+01
   3.7843639e+00   1.8857249e+00   1.5640966e+01
   3.7075674e+00   1.9440027e+00   1.5646804e+01
   1.9043549e+00   5.4875857e+00   1.4470647e+01
   3.7831812e+00   2.4352794e+00   1.5487518e+01
   1.7834485e+00   9.6174974e+00   1.3509677e+01
   3.8025511e+00   2.1167156e+00   1.5569562e+01
   1.5190373e+00   8.9093521e+00   1.4479362e+01
   3.7092027e+00   2.6411147e+00   1.5423977e+01
   4.2364265e+00   1.9467555e+00   1.8425501e+01
   4.2786735e+00   1.9592125e+00   1.8766896e+01
   4.2741369e+00   1.9417814e+00   1.8549217e+01
   1.6915651e+00   8.8730835e+00   1.3686397e+01
   1.5429567e+00   9.6185490e+00   1.5161978e+01
   1.9190286e+00   9.0849438e+00   1.3368118e+01
   1.5475979e+00   8.2502539e+00   1.5919820e+01
   1.5959761e+00   9.8710932e+00   1.4121798e+01
   3.8006167e+00   2.6765087e+00   1.5438767e+01
   3.7886605e+00   1.9359016e+00   1.5608374e+01
   3.7854683e+00   1.9048881e+00   1.5614838e+01
   1.5186879e+00   7.7440499e+00   1.5068336e+01
   4.0674503e+00   1.9085506e+00   1.7222781e+01
   4.1815797e+00   1.9478554e+00   1.8180567e+01
   3.8112147e+00   2.2952787e+00   1.5530003e+01
   3.7851410e+00   1.8842604e+00   1.5625768e+01
   3.8070486e+00   2.0944368e+00   1.7984474e+01
   3.3245442e+00   2.3580271e+00   1.6752272e+01
   3.4077732e+00   5.1369806e+00   1.4798338e+01
   2.5899426e+00   6.9995082e+00   1.3849761e+01
   3.7861574e+00   1.9115504e+00   1.5613470e+01
   1.6059023e+00   9.9707550e+00   1.5742865e+01
   1.6267542e+00   7.2433787e+00   1.6342547e+01
   3.6159638e+00   1.9991188e+00   1.5863301e+01
   3.8434785e+00   1.8995196e+00   1.6064567e+01
   3.3979581e+00   2.4059084e+00   1.7727170e+01
   3.7967327e+00   2.0272145e+00   1.5589181e+01
   3.7940654e+00   1.9915855e+00   1.5596794e+01
   2.4739558e+00   3.7856222e+00   1.6410037e+01
   2.5558581e+00   8.2036497e+00   1.3571103e+01
   3.8004132e+00   2.1755834e+00   1.5554593e+01
   3.6565345e+00   1.9965517e+00   1.5533226e+01
   3.5732624e+00   2.5578333e+00   1.9678881e+01
   3.4183212e+00   2.2468051e+00   1.6753425e+01
   3.7853008e+00   1.8839816e+00   1.5622096e+01
   3.7409478e+00   4.1223682e+00   1.5123167e+01
   3.8088207e+00   2.1838635e+00   1.5555127e+01
   3.7852892e+00   1.8885879e+00   1.5618729e+01
   3.7872985e+00   1.9118961e+00   1.5613736e+01
   3.7865948e+00   1.9014867e+00   1.5615980e+01
   3.7357865e+00   1.9345503e+00   1.5984794e+01
   3.7762589e+00   1.9741019e+00   1.5594210e+01
   3.7849743e+00   1.8850677e+00   1.5619492e+01
   1.7853949e+00   9.2473763e+00   1.3502624e+01
   3.6405833e+00   2.4716142e+00   1.9646309e+01
   4.0512604e+00   1.9734340e+00   1.7887398e+01
   3.7923664e+00   1.9747833e+00   1.5600484e+01
   3.8051845e+00   2.1069295e+00   1.5572200e+01
   3.0935424e+00   3.7810923e+00   1.4762783e+01
   3.5951119e+00   2.0198029e+00   1.5953523e+01
   3.7656261e+00   2.1048948e+00   1.5561147e+01
   3.2541085e+00   6.0038598e+00   1.4498854e+01
   3.7964291e+00   1.9899362e+00   1.5597363e+01
   3.4980341e+00   3.4360567e+00   1.5221655e+01
   3.4027977e+00   2.3151211e+00   1.7151038e+01
   3.3091968e+00   2.3492340e+00   1.6456415e+01
   3.7492026e+00   2.2576109e+00   1.5516405e+01
   3.7694921e+00   2.0633116e+00   1.5581288e+01
   1.5618336e+00   7.8667851e+00   1.5987075e+01
   3.7337377e+00   1.9647402e+00   1.6315772e+01
   3.7972672e+00   2.0335193e+00   1.5587717e+01
   3.2722465e+00   2.8339432e+00   1.9085901e+01
   1.7039609e+00   9.6751392e+00   1.3656585e+01
   3.7872009e+00   1.9098785e+00   1.5614219e+01
   3.8047373e+00   2.1356938e+00   1.5565450e+01
