# Supplementary material for: Rethinking Colour Constancy
Source: PLoS One. 2015 Sep 10;10(9):e0135029. doi: 10.1371/journal.pone.0135029 (PMC4565710; doi:10.1371/journal.pone.0135029)
Supplement: S1 Dataset — (ZIP) [file pone.0135029.s002.zip › 5-TransitionMetamerReflectanceData/NtoB_20munsells/targetXYZ_11.txt]

   6.8692457e+00   2.8996290e+00   3.2793877e+01
   5.2654410e+00   4.3260271e+00   3.1599183e+01
   3.8035707e+00   1.2370774e+01   2.7799607e+01
   6.9227076e+00   5.2596591e+00   3.2067047e+01
   6.3709949e+00   4.4115772e+00   3.2609341e+01
   3.7149183e+00   1.2459865e+01   2.7968202e+01
   6.4251414e+00   3.1833932e+00   3.2950066e+01
   3.7704435e+00   1.2416042e+01   2.8050799e+01
   4.1451002e+00   1.1750287e+01   2.8642882e+01
   3.6887195e+00   1.1368785e+01   2.8220314e+01
   6.1824200e+00   8.8203121e+00   3.0416541e+01
   6.0772944e+00   6.0715357e+00   3.2065430e+01
   3.5677101e+00   1.2090810e+01   2.5029138e+01
   5.3940583e+00   1.0250288e+01   2.8149660e+01
   3.7351180e+00   1.2436997e+01   2.7902021e+01
   6.6657707e+00   2.7371190e+00   2.9906911e+01
   3.7081982e+00   1.2458319e+01   2.7916454e+01
   3.8700060e+00   1.2349507e+01   2.8220482e+01
   5.6847452e+00   8.8733599e+00   2.6994884e+01
   3.7151113e+00   1.2405340e+01   2.7979752e+01
   3.8589847e+00   1.2003868e+01   2.5994571e+01
   6.0580904e+00   3.4764926e+00   3.2715805e+01
   3.5949182e+00   1.1333284e+01   2.8196878e+01
   6.5235739e+00   4.0176216e+00   2.8317218e+01
   6.5746512e+00   3.1328148e+00   3.3012434e+01
   3.6220758e+00   1.2398595e+01   2.7111826e+01
   3.6952930e+00   1.2452507e+01   2.7816664e+01
   4.3131479e+00   1.1710555e+01   2.8940219e+01
   6.0158098e+00   7.8828525e+00   2.7507628e+01
   3.7152998e+00   1.2448756e+01   2.7970610e+01
   6.1837354e+00   8.2440780e+00   3.1536555e+01
   3.7164265e+00   1.2425498e+01   2.7975625e+01
   6.9030400e+00   2.8727832e+00   3.2315669e+01
   3.7151597e+00   1.2393659e+01   2.7983018e+01
   4.5603698e+00   1.0566078e+01   2.9422631e+01
   5.6769377e+00   9.8108059e+00   3.0624225e+01
   3.7072291e+00   1.2389436e+01   2.7982502e+01
   3.7027292e+00   1.2383898e+01   2.7983367e+01
   6.6025061e+00   7.3751616e+00   3.1163218e+01
   4.0609191e+00   1.2198193e+01   2.8428489e+01
   6.5793076e+00   3.2094520e+00   3.2994566e+01
   6.9273161e+00   3.0730524e+00   3.2263022e+01
   3.9337800e+00   1.0699595e+01   2.8442651e+01
   3.9421575e+00   1.2277334e+01   2.7910181e+01
   3.7120245e+00   1.2437504e+01   2.7972691e+01
   3.7058059e+00   1.2397624e+01   2.7980343e+01
   6.8144381e+00   3.3039974e+00   3.0545678e+01
   3.8663897e+00   1.0316431e+01   2.8501559e+01
   3.7493665e+00   1.2348398e+01   2.7399038e+01
   3.7116424e+00   1.2423082e+01   2.7976490e+01
   3.7088955e+00   1.2403720e+01   2.7979564e+01
   3.7111976e+00   1.2217703e+01   2.8028713e+01
   6.3054684e+00   3.2848892e+00   3.2867805e+01
   6.4345135e+00   2.8006443e+00   2.8323630e+01
   5.8143563e+00   4.8737372e+00   3.1986223e+01
   3.7029360e+00   1.2366895e+01   2.7987749e+01
   6.6420920e+00   3.1257417e+00   2.9392042e+01
   3.7348540e+00   9.2969308e+00   2.8719333e+01
   3.7132143e+00   1.2457668e+01   2.7968523e+01
   3.5816031e+00   1.2061512e+01   2.4940783e+01
   3.7090686e+00   1.2428809e+01   2.7974338e+01
   3.6752636e+00   1.2114558e+01   2.8037864e+01
   6.6746826e+00   5.7472008e+00   2.9690758e+01
   5.4652669e+00   4.0179991e+00   3.1902378e+01
   3.7147224e+00   1.2425900e+01   2.7976478e+01
   6.9049901e+00   3.2267744e+00   3.1426842e+01
   6.5270912e+00   4.1354643e+00   2.8325996e+01
   3.7171428e+00   1.2206692e+01   2.8028858e+01
   6.3294009e+00   6.7186413e+00   2.8149327e+01
   3.6925576e+00   1.2245221e+01   2.8011937e+01
   3.7563284e+00   1.1180887e+01   2.8275764e+01
   6.7408754e+00   3.3486876e+00   2.9954567e+01
   5.0872266e+00   4.5446876e+00   3.1366881e+01
   6.8181642e+00   5.3076307e+00   3.0511276e+01
   5.7477789e+00   9.8733947e+00   2.9668478e+01
   3.7263191e+00   1.2224186e+01   2.8019597e+01
   3.5571572e+00   1.2126967e+01   2.5173957e+01
   6.9133115e+00   4.9572983e+00   3.1219508e+01
   3.6953687e+00   1.2316742e+01   2.7996771e+01
   4.7122022e+00   1.1498898e+01   2.8337455e+01
   6.4838938e+00   5.7757410e+00   2.8446346e+01
   3.7027638e+00   8.4004130e+00   2.8946335e+01
   6.8833451e+00   2.9223770e+00   3.2750053e+01
   3.7790544e+00   1.2218203e+01   2.6759284e+01
   4.1570351e+00   1.1678647e+01   2.5995173e+01
   3.7314322e+00   1.2434511e+01   2.7868109e+01
   3.8570445e+00   1.2369923e+01   2.8110592e+01
   3.7062263e+00   1.2447288e+01   2.7832928e+01
   6.7293079e+00   2.7923658e+00   3.0312186e+01
   3.6214724e+00   9.2755868e+00   2.8683057e+01
   6.8749063e+00   3.8249383e+00   3.0785275e+01
   4.2132028e+00   1.1577276e+01   2.5863297e+01
   3.7347789e+00   1.0898151e+01   2.8341597e+01
   3.7166302e+00   1.2266050e+01   2.8014469e+01
   4.2205287e+00   6.3476828e+00   2.9932665e+01
   3.6850214e+00   1.2219853e+01   2.8015967e+01
   6.5824131e+00   2.7542786e+00   2.9291958e+01
   3.7149184e+00   1.2373407e+01   2.7989159e+01
   6.4691477e+00   4.6999517e+00   3.2590291e+01
   3.7089188e+00   1.2449777e+01   2.7862858e+01
   6.3264630e+00   3.3385964e+00   3.2862460e+01
   6.7788671e+00   3.5192054e+00   3.2966680e+01
   6.6372720e+00   5.2441452e+00   3.2539018e+01
   5.5761807e+00   1.0256890e+01   3.0011535e+01
   6.8778355e+00   3.3507929e+00   3.2862037e+01
   6.1527391e+00   5.1946103e+00   3.2315036e+01
   6.3395220e+00   4.5843893e+00   3.2556710e+01
   3.6733921e+00   1.2157427e+01   2.8029098e+01
   3.6822967e+00   1.2447873e+01   2.7723621e+01
   6.8696767e+00   3.4034595e+00   3.0940135e+01
   6.4461274e+00   2.9656956e+00   2.8270988e+01
   4.0236440e+00   1.2242631e+01   2.8254650e+01
   6.9003186e+00   2.8424782e+00   3.2023346e+01
   4.2709861e+00   1.1991030e+01   2.8072274e+01
   3.6923119e+00   1.2370214e+01   2.7264767e+01
   3.7566825e+00   1.1747392e+01   2.8129286e+01
   6.5791077e+00   4.2227921e+00   3.2748991e+01
   5.7989563e+00   4.1312509e+00   3.2207664e+01
   3.7886185e+00   1.2411278e+01   2.8101128e+01
   3.7003157e+00   1.2258124e+01   2.8013998e+01
   3.7239223e+00   1.2451241e+01   2.7977706e+01
   3.8804440e+00   1.2344273e+01   2.8022033e+01
   3.7756301e+00   7.9415974e+00   2.9114821e+01
   3.7124189e+00   1.2258674e+01   2.8018023e+01
   3.7146400e+00   1.2458263e+01   2.7968583e+01
   5.1951439e+00   1.0437586e+01   3.0161705e+01
   3.9436337e+00   1.1869083e+01   2.8357427e+01
   4.6476350e+00   1.1572535e+01   2.9155133e+01
   3.6943294e+00   1.2288486e+01   2.8002639e+01
   5.9137490e+00   6.0717966e+00   3.1857677e+01
   3.7153963e+00   1.2461027e+01   2.7968079e+01
   3.8855022e+00   1.2278882e+01   2.7632860e+01
   6.8689726e+00   4.6467817e+00   3.0704498e+01
   6.8689255e+00   2.9455750e+00   3.2837580e+01
   3.7050775e+00   1.2355128e+01   2.7991577e+01
   3.6161604e+00   1.1588141e+01   2.8144223e+01
   3.7048730e+00   1.2402399e+01   2.7979527e+01
   6.3523394e+00   7.4602079e+00   3.1878886e+01
   3.7109363e+00   1.2440698e+01   2.7972031e+01
   3.6085454e+00   1.2398236e+01   2.7045572e+01
   3.7474375e+00   1.2133249e+01   2.6128597e+01
   3.7109931e+00   1.2438966e+01   2.7972315e+01
   3.6942034e+00   1.2305417e+01   2.7999078e+01
   4.2548263e+00   1.2011145e+01   2.8091949e+01
   3.7801228e+00   1.1812797e+01   2.8120206e+01
   3.7141087e+00   1.2457353e+01   2.7968648e+01
   4.3135715e+00   1.1845155e+01   2.7547114e+01
   3.5436791e+00   1.0180644e+01   2.8446692e+01
   4.8081412e+00   1.0478165e+01   2.5416337e+01
   5.2419759e+00   5.0567089e+00   3.1314544e+01
   4.1453654e+00   1.1880596e+01   2.8673042e+01
   3.7506581e+00   9.3163103e+00   2.8720716e+01
   6.6091797e+00   4.3974078e+00   2.8827235e+01
   3.6332928e+00   1.2368523e+01   2.6970055e+01
   6.9109184e+00   2.9402584e+00   3.1940897e+01
   3.7288938e+00   1.1869580e+01   2.8106238e+01
   4.7758553e+00   7.0250649e+00   3.0199640e+01
   3.7295455e+00   1.1596283e+01   2.8176359e+01
   3.7439786e+00   1.2440279e+01   2.7973903e+01
   3.7114173e+00   1.2458865e+01   2.7935711e+01
   6.6787976e+00   3.1571095e+00   3.3041209e+01
   5.8540774e+00   8.8134528e+00   2.7894603e+01
   5.1977650e+00   1.0879817e+01   2.8993736e+01
   3.9945068e+00   9.1376367e+00   2.8874471e+01
   5.4714333e+00   4.0255134e+00   3.1901422e+01
   5.1424442e+00   5.3878530e+00   3.1104921e+01
   6.9521381e+00   3.6114384e+00   3.1685466e+01
   3.6001587e+00   9.4230258e+00   2.8639317e+01
   5.4386538e+00   1.0417927e+01   3.0133285e+01
   3.6330108e+00   1.1763733e+01   2.8110660e+01
   6.2506831e+00   8.1878571e+00   3.1565119e+01
   6.3718371e+00   7.7096338e+00   3.1786814e+01
   3.8005355e+00   1.2376305e+01   2.7820619e+01
   5.7555555e+00   4.2454763e+00   3.2115137e+01
   4.1278680e+00   1.2054001e+01   2.7600836e+01
   4.2907267e+00   8.6141920e+00   2.9247150e+01
   3.5455315e+00   1.2198857e+01   2.5520830e+01
   4.1165765e+00   7.3058541e+00   2.9513746e+01
   5.0016594e+00   1.0231654e+01   2.5844336e+01
   3.5587927e+00   9.8230406e+00   2.8531229e+01
   6.6995769e+00   3.0407917e+00   3.3070718e+01
   6.8297383e+00   2.8482271e+00   3.1087871e+01
   6.4237862e+00   2.7443983e+00   2.8308935e+01
   3.5949291e+00   1.1337867e+01   2.8196353e+01
   3.7128246e+00   1.2449245e+01   2.7970258e+01
   5.5548453e+00   8.8591878e+00   3.1009399e+01
   6.7729741e+00   3.0193273e+00   3.3046573e+01
   4.6978760e+00   8.2620693e+00   2.9833671e+01
   3.7148982e+00   1.2457957e+01   2.7968716e+01
   4.3800168e+00   8.2800417e+00   2.9424206e+01
   4.5734342e+00   9.4942797e+00   2.9501602e+01
   3.7608393e+00   1.1107362e+01   2.8293960e+01
   3.5794963e+00   9.3582783e+00   2.8648806e+01
   3.7138528e+00   1.2438727e+01   2.7973465e+01
   6.4501235e+00   3.0938235e+00   2.8215278e+01
   3.7122573e+00   1.2103422e+01   2.8056041e+01
   3.6148561e+00   1.2404048e+01   2.7113437e+01
   4.0284995e+00   1.2075942e+01   2.7204320e+01
   4.0980724e+00   9.8310051e+00   2.8771915e+01
   5.1003338e+00   4.8510999e+00   3.1255119e+01
   5.1851933e+00   6.5885789e+00   3.0820976e+01
   3.7189134e+00   1.2392588e+01   2.7982028e+01
   3.7156579e+00   1.2460418e+01   2.7968067e+01
   6.6434379e+00   4.6977917e+00   2.9075308e+01
   3.7430609e+00   1.2051745e+01   2.5671138e+01
   3.6667622e+00   1.2079670e+01   2.8046204e+01
   3.6579257e+00   1.2012779e+01   2.8058753e+01
   6.6788492e+00   3.0906572e+00   3.3056934e+01
   3.7008524e+00   1.2455955e+01   2.7866224e+01
   5.8885124e+00   6.1440683e+00   3.1810579e+01
   6.8447219e+00   3.4132579e+00   3.2928701e+01
   3.6861761e+00   1.0807192e+01   2.8347191e+01
   3.5567812e+00   9.8391732e+00   2.8526808e+01
   4.6681754e+00   1.1359989e+01   2.9324501e+01
   3.7204938e+00   1.2417709e+01   2.7978636e+01
   3.8024909e+00   1.2409393e+01   2.8076499e+01
   6.8368714e+00   4.5954944e+00   3.0437710e+01
   3.7414642e+00   1.2039624e+01   2.8060951e+01
   6.8179954e+00   2.9970588e+00   3.0817470e+01
   3.7132224e+00   1.2454272e+01   2.7969173e+01
   3.8015513e+00   1.2354109e+01   2.8051509e+01
   5.1464052e+00   9.9783216e+00   2.6055568e+01
   6.6800879e+00   6.8424275e+00   3.0777495e+01
   3.6060574e+00   9.6324488e+00   2.8590664e+01
   3.7141387e+00   1.2457668e+01   2.7968660e+01
   3.8866057e+00   1.1258516e+01   2.8300931e+01
   3.5949930e+00   1.1357153e+01   2.8191119e+01
   3.8343588e+00   1.2331705e+01   2.7703714e+01
   3.9528511e+00   1.2199826e+01   2.8256975e+01
   6.7077385e+00   3.1051071e+00   3.3057420e+01
   3.6930908e+00   1.2451319e+01   2.7798058e+01
   5.3031246e+00   4.2840172e+00   3.1647151e+01
   3.7145189e+00   1.2460138e+01   2.7968174e+01
   3.6626405e+00   8.6330043e+00   2.8865737e+01
   5.5241256e+00   1.0151116e+01   3.0382695e+01
   3.6873043e+00   1.2236805e+01   2.8012589e+01
   4.1103053e+00   8.2590663e+00   2.9203229e+01
   6.4014536e+00   5.8926766e+00   2.8012342e+01
   5.2222062e+00   9.6073753e+00   2.5722110e+01
   6.9158873e+00   5.2909750e+00   3.2162874e+01
   6.9604977e+00   3.9304266e+00   3.1636001e+01
   6.8835616e+00   2.8722410e+00   3.2618201e+01
   6.6162043e+00   6.3834830e+00   2.9748521e+01
   3.7840764e+00   1.2412610e+01   2.7978062e+01
   6.6473567e+00   3.7794987e+00   3.2876058e+01
   6.0657290e+00   7.8071058e+00   3.1668982e+01
   3.5730126e+00   1.2357675e+01   2.6614941e+01
   4.8652091e+00   5.0861598e+00   3.0946331e+01
   6.8452245e+00   4.2248773e+00   3.2793425e+01
   3.6990041e+00   1.2324481e+01   2.7995651e+01
   3.6590992e+00   1.1990800e+01   2.8062342e+01
   6.3974393e+00   5.4601262e+00   2.7789826e+01
   3.7147866e+00   1.2461291e+01   2.7967947e+01
   3.7407646e+00   1.1820457e+01   2.8113251e+01
   6.5732631e+00   7.4796973e+00   3.1004474e+01
   6.7846144e+00   6.4363687e+00   3.1766516e+01
   3.7128392e+00   1.2449572e+01   2.7970307e+01
   6.9397001e+00   3.2734497e+00   3.1858269e+01
   3.7141537e+00   1.2459615e+01   2.7968154e+01
   3.5679769e+00   1.2349172e+01   2.6536894e+01
   4.5024847e+00   1.1389950e+01   2.6636052e+01
   3.6261150e+00   1.1559282e+01   2.8156480e+01
   3.5746505e+00   9.4627650e+00   2.8621164e+01
   6.8824086e+00   4.9660103e+00   3.2534288e+01
   3.6499288e+00   1.1941879e+01   2.8072883e+01
   5.2920576e+00   8.1596027e+00   3.0714751e+01
   3.6861302e+00   1.2222532e+01   2.8018148e+01
   6.2266777e+00   8.5875016e+00   3.1301902e+01
   4.2753185e+00   1.1818451e+01   2.7215312e+01
   6.4205577e+00   5.4323369e+00   3.2404478e+01
   3.7213083e+00   1.2164615e+01   2.6175154e+01
   3.8026565e+00   8.7507685e+00   2.8891835e+01
   4.4664550e+00   1.0850748e+01   2.9251922e+01
   3.6686083e+00   1.2397450e+01   2.7324948e+01
   6.4435341e+00   2.8099394e+00   2.8368880e+01
   3.6225703e+00   9.6683085e+00   2.8587651e+01
   3.7174876e+00   1.2033068e+01   2.8072702e+01
   3.7228721e+00   1.2454905e+01   2.7963587e+01
   5.0596631e+00   9.9151500e+00   2.5463562e+01
   5.4999215e+00   6.6935838e+00   3.1187469e+01
   3.5636226e+00   1.0247069e+01   2.8435746e+01
   6.4213536e+00   2.7225421e+00   2.8317665e+01
   4.2308285e+00   6.9063841e+00   2.9730812e+01
   3.6905477e+00   1.2097328e+01   2.8050164e+01
   6.6154671e+00   4.0277780e+00   3.2806406e+01
   3.6912703e+00   1.2451999e+01   2.7794216e+01
   6.8305043e+00   2.7805001e+00   3.1222209e+01
   3.7159178e+00   1.2459147e+01   2.7959173e+01
   6.3796059e+00   5.3938369e+00   2.7665730e+01
   6.4700797e+00   4.6261475e+00   2.8006386e+01
   6.2692140e+00   3.8075584e+00   3.2718428e+01
   3.7073156e+00   1.2458685e+01   2.7915154e+01
   3.6990401e+00   1.2372676e+01   2.7985500e+01
   3.6355187e+00   1.2379525e+01   2.7051416e+01
   5.2229694e+00   9.5825846e+00   2.5681073e+01
   3.8421115e+00   1.1435152e+01   2.8230583e+01
   3.7143700e+00   1.2459273e+01   2.7968331e+01
   6.0028108e+00   3.6089345e+00   3.2628406e+01
   3.7147234e+00   1.2460547e+01   2.7968176e+01
   3.6712352e+00   1.2110502e+01   2.8040486e+01
   3.6267913e+00   1.2370317e+01   2.6950611e+01
   3.7117377e+00   1.2457760e+01   2.7930003e+01
   4.3646043e+00   8.4735660e+00   2.9359762e+01
   3.6428530e+00   1.1853403e+01   2.8090622e+01
   6.8922428e+00   2.8468208e+00   3.2364225e+01
   3.6522806e+00   1.2432446e+01   2.7478656e+01
   5.0961427e+00   9.8356267e+00   2.5495639e+01
   6.8362602e+00   4.6119510e+00   3.0435538e+01
   3.6024145e+00   1.1426109e+01   2.8178120e+01
   3.7142783e+00   1.2446216e+01   2.7971017e+01
   3.6942118e+00   1.2043137e+01   2.8064918e+01
   6.5736631e+00   3.1104768e+00   3.3017872e+01
   3.7143602e+00   1.2459171e+01   2.7968349e+01
   3.6070963e+00   1.1424595e+01   2.8181218e+01
   3.5644631e+00   9.7845428e+00   2.8541574e+01
   4.2955647e+00   1.1990371e+01   2.8496285e+01
   4.1144719e+00   1.2033965e+01   2.8491128e+01
   3.8859176e+00   7.7327693e+00   2.9235150e+01
   4.9813349e+00   1.1210794e+01   2.9335941e+01
   5.2743201e+00   6.9830739e+00   3.0859234e+01
   5.4937569e+00   8.7457871e+00   3.0951241e+01
   3.7410337e+00   1.2436481e+01   2.7927374e+01
   3.7134985e+00   1.2394962e+01   2.7984617e+01
   3.6388503e+00   8.7863019e+00   2.8815839e+01
   5.0899605e+00   4.5802743e+00   3.1350723e+01
   6.8751966e+00   3.4218616e+00   3.2867221e+01
   3.5594063e+00   1.0734257e+01   2.8323603e+01
   4.1076092e+00   1.1407808e+01   2.4669175e+01
   3.7837436e+00   1.2387583e+01   2.8045114e+01
   3.5528733e+00   1.0478782e+01   2.8379874e+01
   4.1256184e+00   1.2146213e+01   2.8199002e+01
   3.6562519e+00   1.1976914e+01   2.8065120e+01
   6.7450715e+00   3.8447348e+00   2.9783939e+01
   3.6944619e+00   1.2291792e+01   2.8001790e+01
   3.7918490e+00   1.0962952e+01   2.8325291e+01
   3.8939934e+00   9.8787669e+00   2.8627730e+01
   3.6829153e+00   1.2212450e+01   2.8019596e+01
   6.3751825e+00   5.6847611e+00   2.7758259e+01
   6.6106617e+00   3.1923258e+00   2.9145585e+01
   6.8330235e+00   3.1576061e+00   3.2961185e+01
   3.7148785e+00   1.2461161e+01   2.7968143e+01
   6.3404724e+00   8.3328834e+00   3.1180593e+01
   3.5840162e+00   1.1146268e+01   2.8236787e+01
   4.3220288e+00   8.1451341e+00   2.9402818e+01
   3.8879972e+00   7.4680882e+00   2.9323292e+01
   3.9484057e+00   1.0507955e+01   2.8493519e+01
   4.0815452e+00   8.6767395e+00   2.9058380e+01
   3.5668633e+00   1.0549258e+01   2.8368166e+01
   6.8263202e+00   3.0162643e+00   3.2968752e+01
   5.6958002e+00   5.2046820e+00   3.1748144e+01
   3.6526000e+00   1.1972669e+01   2.8066780e+01
   3.7868185e+00   8.7029462e+00   2.8898221e+01
   3.6780422e+00   1.2123976e+01   2.8036249e+01
   3.7081381e+00   1.2142542e+01   2.8046374e+01
   4.6974891e+00   7.7839644e+00   2.9921463e+01
   4.6968945e+00   6.8359275e+00   3.0164823e+01
   6.4679683e+00   2.7474015e+00   2.8568556e+01
   6.5563274e+00   5.9608435e+00   2.9013248e+01
   4.0482541e+00   1.2181024e+01   2.7887455e+01
   3.7111827e+00   1.2442146e+01   2.7971568e+01
   3.5676521e+00   1.2350868e+01   2.6546261e+01
   5.8160130e+00   3.6822833e+00   3.2405934e+01
   3.7216075e+00   1.2417481e+01   2.7709543e+01
   5.5111700e+00   9.6920668e+00   2.7508844e+01
   3.5816879e+00   1.2167996e+01   2.5518794e+01
   3.6504911e+00   1.1915373e+01   2.8077445e+01
   3.7853184e+00   1.0719336e+01   2.8390457e+01
   3.9875696e+00   1.2263307e+01   2.8093630e+01
   3.7067882e+00   1.2455449e+01   2.7968597e+01
   4.1764125e+00   7.2456758e+00   2.9574860e+01
   3.6825485e+00   1.1753076e+01   2.8129527e+01
   3.6350109e+00   1.2351527e+01   2.6870021e+01
   6.8233753e+00   2.9307804e+00   3.2949281e+01
   3.7127775e+00   1.2430614e+01   2.7975163e+01
   3.7975842e+00   1.2383999e+01   2.8075383e+01
   5.8518244e+00   5.2418110e+00   3.1937753e+01
   5.6579879e+00   1.0094160e+01   3.0140713e+01
   3.6850126e+00   1.2239336e+01   2.8013661e+01
   3.6682745e+00   1.2074060e+01   2.8045571e+01
   3.6274522e+00   1.1707660e+01   2.8119524e+01
   6.5709629e+00   4.5664383e+00   2.8600414e+01
   6.8713289e+00   2.8202192e+00   3.1579491e+01
   3.8207776e+00   1.1005898e+01   2.8314126e+01
   3.6352638e+00   1.1318856e+01   2.8214352e+01
   3.7179594e+00   1.2443246e+01   2.7862241e+01
   6.4308234e+00   4.8261743e+00   2.7810158e+01
   3.6799168e+00   1.2144402e+01   2.8032076e+01
   6.7941824e+00   2.7912168e+00   3.0848627e+01
   3.7144110e+00   1.2460742e+01   2.7962530e+01
   3.6120034e+00   1.2008216e+01   2.4812177e+01
   3.7460554e+00   1.2415532e+01   2.7812889e+01
   6.6994887e+00   3.1179234e+00   3.3054036e+01
   6.6682384e+00   4.0602929e+00   3.2816652e+01
   3.7913467e+00   1.2413210e+01   2.8113525e+01
   3.5673532e+00   1.2219411e+01   2.5744136e+01
   3.6173960e+00   1.1598806e+01   2.8142608e+01
   3.7130717e+00   1.2460455e+01   2.7954208e+01
   6.9343180e+00   4.3806345e+00   3.2557774e+01
   5.4515485e+00   4.0870020e+00   3.1856009e+01
   3.9428835e+00   1.0127433e+01   2.8579302e+01
   4.0338933e+00   6.9999743e+00   2.9567122e+01
   4.4840603e+00   1.1777590e+01   2.8752878e+01
   3.7181148e+00   1.2441236e+01   2.7973722e+01
   6.4305235e+00   3.5397691e+00   3.2856201e+01
   3.7051708e+00   1.2389297e+01   2.7982957e+01
   3.7286574e+00   1.2447493e+01   2.7983747e+01
   3.6741721e+00   1.2123956e+01   2.8035274e+01
   3.6854445e+00   1.2244742e+01   2.8011511e+01
   4.2329812e+00   8.8864568e+00   2.9121864e+01
   3.6794524e+00   1.2390929e+01   2.7334334e+01
   5.2575790e+00   4.9910395e+00   3.1351749e+01
   3.7501569e+00   1.1608561e+01   2.8164952e+01
   6.6616007e+00   3.3043449e+00   2.9417017e+01
   3.5752980e+00   1.1070492e+01   2.8251284e+01
   3.6682835e+00   1.2306830e+01   2.6752001e+01
   6.5131795e+00   2.7360297e+00   2.8859561e+01
   5.0613651e+00   4.7000625e+00   3.1277796e+01
   6.8570955e+00   2.9284963e+00   3.1250148e+01
   3.6825209e+00   1.1427965e+01   2.8204505e+01
   6.4218600e+00   2.7608001e+00   2.8282960e+01
   3.7405221e+00   1.2433919e+01   2.7907080e+01
   4.0384506e+00   1.0648839e+01   2.8567134e+01
   4.5706252e+00   6.4342725e+00   3.0173191e+01
   3.7003596e+00   1.1876822e+01   2.8107183e+01
   4.9717594e+00   1.0180436e+01   2.5568524e+01
   3.6958739e+00   1.2303729e+01   2.8001238e+01
   6.8374233e+00   2.9471700e+00   3.2932184e+01
   3.7147938e+00   1.2366235e+01   2.7991044e+01
   6.6837438e+00   2.7539244e+00   3.0010494e+01
   3.5466622e+00   1.2275350e+01   2.5977316e+01
   6.8341189e+00   3.0734407e+00   3.2956202e+01
   3.7142152e+00   1.2460233e+01   2.7968032e+01
   3.8170400e+00   1.2394744e+01   2.8153257e+01
   3.7034700e+00   1.2334098e+01   2.7993892e+01
   6.0649201e+00   7.5920091e+00   3.1736375e+01
   3.6961821e+00   1.2452800e+01   2.7823084e+01
   6.4830575e+00   2.9442151e+00   2.8503752e+01
   6.6339325e+00   3.1744878e+00   3.3022745e+01
   3.5726241e+00   1.2351889e+01   2.6576151e+01
   4.9735543e+00   1.0725236e+01   2.6988113e+01
   6.9040803e+00   2.8688733e+00   3.2264703e+01
   6.7614448e+00   3.1671608e+00   3.0224970e+01
   5.9936624e+00   3.5759711e+00   3.2632325e+01
   3.9562314e+00   1.1839094e+01   2.5684296e+01
   6.9290410e+00   4.1337921e+00   3.1216510e+01
   3.6594221e+00   1.2017420e+01   2.8057062e+01
   6.5688453e+00   7.2034332e+00   3.0308226e+01
   3.8556543e+00   1.2221182e+01   2.8185959e+01
   6.9380797e+00   5.0535942e+00   3.1713865e+01
   3.5516245e+00   1.0369287e+01   2.8404523e+01
   4.1050373e+00   6.9054062e+00   2.9645485e+01
   3.7030236e+00   1.2359215e+01   2.7988445e+01
   6.1403878e+00   3.5072374e+00   3.2749220e+01
   6.6557173e+00   2.7410039e+00   2.9819307e+01
   3.9107189e+00   1.2319525e+01   2.8060687e+01
   3.6809344e+00   1.2148790e+01   2.8031097e+01
   5.5151941e+00   4.8005102e+00   3.1662728e+01
   3.8048849e+00   1.2288956e+01   2.7300257e+01
   6.3187509e+00   6.7326889e+00   2.8096743e+01
   3.7515932e+00   1.2077734e+01   2.8056142e+01
   3.7163512e+00   1.2418343e+01   2.7977564e+01
   3.6081162e+00   1.1505765e+01   2.8161622e+01
   3.7729581e+00   1.2420611e+01   2.7976755e+01
   5.8716757e+00   3.6740099e+00   3.2470499e+01
   6.6661501e+00   3.9323066e+00   3.2846154e+01
   4.8447438e+00   1.1253955e+01   2.9513725e+01
   3.5948603e+00   1.1192060e+01   2.8230850e+01
   3.7051126e+00   1.2338231e+01   2.7993463e+01
   4.9152120e+00   1.0518066e+01   2.6087467e+01
   3.8264599e+00   1.1979221e+01   2.5709504e+01
   3.6986773e+00   1.2329021e+01   2.7994259e+01
   6.6246554e+00   2.7755854e+00   2.9553047e+01
   3.8654731e+00   1.2331567e+01   2.7858759e+01
   6.6785693e+00   4.6955222e+00   2.9306598e+01
   3.5714032e+00   1.1023013e+01   2.8261229e+01
   6.8829847e+00   2.9175813e+00   3.2747684e+01
   3.7132177e+00   1.2451087e+01   2.7970037e+01
   3.5765497e+00   9.4127797e+00   2.8634350e+01
   3.9933920e+00   9.4221127e+00   2.8793210e+01
   5.8429804e+00   7.8902776e+00   3.1505620e+01
   6.1632048e+00   6.7802840e+00   2.7239626e+01
   6.4678818e+00   3.5034775e+00   2.8120815e+01
   4.5409885e+00   5.6338325e+00   3.0448626e+01
   5.1456347e+00   1.0309826e+01   2.6826365e+01
   6.8373601e+00   2.7911815e+00   3.1255657e+01
   6.7726481e+00   3.9555713e+00   2.9960781e+01
   3.7151686e+00   1.2457186e+01   2.7968717e+01
   6.3802410e+00   7.0259957e+00   3.2022782e+01
   3.7236063e+00   1.2400171e+01   2.7983685e+01
   6.6883176e+00   6.1004806e+00   3.0035828e+01
   3.8787291e+00   9.6523768e+00   2.8683791e+01
   3.5559222e+00   1.2125655e+01   2.5161148e+01
   6.9156448e+00   2.9802912e+00   3.2338219e+01
   6.0303657e+00   8.9013490e+00   3.1188593e+01
   3.9260512e+00   1.2300853e+01   2.8287428e+01
   3.7146714e+00   1.2439090e+01   2.7973103e+01
   6.5318282e+00   7.6763817e+00   3.1356539e+01
   3.8455092e+00   1.2293949e+01   2.7527138e+01
   3.6397545e+00   1.1845840e+01   2.8092817e+01
   6.8483902e+00   5.6393710e+00   3.2319577e+01
   3.4793430e+00   1.0305206e+01   2.7935549e+01
   6.4005084e+00   2.6965551e+00   2.8293066e+01
   4.3126072e+00   6.0978164e+00   3.0093785e+01
   6.4593010e+00   2.7039630e+00   2.8682748e+01
   6.7584211e+00   2.7637698e+00   3.0795390e+01
   6.2971066e+00   5.4256219e+00   2.7627857e+01
   3.5001547e+00   9.0796708e+00   2.7970713e+01
   6.3242728e+00   2.8530768e+00   2.8184092e+01
   6.6973457e+00   2.8046186e+00   3.0983025e+01
   5.8405334e+00   5.8530597e+00   2.7307080e+01
   6.2818584e+00   5.3708233e+00   2.7636849e+01
   3.5734600e+00   7.6770963e+00   2.5976930e+01
   5.8503627e+00   7.8709705e+00   2.6701311e+01
   6.8478688e+00   2.8372327e+00   3.2064416e+01
   3.4530483e+00   1.0655631e+01   2.7527732e+01
   6.4080241e+00   2.6924757e+00   2.8304017e+01
   3.6497273e+00   1.1906505e+01   2.4613462e+01
   6.6299553e+00   3.0380576e+00   3.3040928e+01
   6.4485997e+00   4.2766649e+00   2.7941508e+01
   6.4410552e+00   4.6236074e+00   2.7859308e+01
   3.6599052e+00   1.2436167e+01   2.7602915e+01
   3.4774551e+00   1.1309596e+01   2.5052540e+01
   4.8080951e+00   4.9880117e+00   3.0867983e+01
   3.6157967e+00   1.2404095e+01   2.7216014e+01
   6.3429968e+00   2.7233137e+00   2.8364813e+01
   6.4069040e+00   2.6935198e+00   2.8296321e+01
   6.4325883e+00   4.5335808e+00   2.7878695e+01
   5.2257238e+00   8.7843923e+00   2.5954989e+01
   5.1858863e+00   3.7455954e+00   2.8756780e+01
   6.4315805e+00   2.9534922e+00   2.8240316e+01
   6.6290109e+00   2.8328339e+00   3.0991376e+01
   3.4108119e+00   1.0848990e+01   2.6894357e+01
   6.5299511e+00   2.7931480e+00   3.0078823e+01
   4.0000892e+00   6.0945880e+00   2.6427250e+01
   6.6840513e+00   2.9670424e+00   3.2654221e+01
   6.4573297e+00   4.2097642e+00   2.7958176e+01
   6.4176230e+00   2.7290372e+00   2.8289329e+01
   6.3988029e+00   2.7631492e+00   2.8275242e+01
   6.4013829e+00   2.7186272e+00   2.8289977e+01
   6.4115108e+00   2.7389656e+00   2.8286438e+01
   6.3755341e+00   2.7115249e+00   2.8407636e+01
   6.4066349e+00   2.6936487e+00   2.8296109e+01
   3.6846285e+00   1.2243581e+01   2.8011712e+01
   3.4264217e+00   1.1354353e+01   2.5966234e+01
   3.5803190e+00   1.1266505e+01   2.8209133e+01
   4.1682170e+00   1.0331455e+01   2.4686784e+01
   6.2039074e+00   4.0612751e+00   2.7947470e+01
   6.7275896e+00   2.9333732e+00   3.2525871e+01
   6.6460499e+00   2.7316330e+00   2.9894488e+01
   3.3975180e+00   9.6462251e+00   2.5297153e+01
   3.9313151e+00   1.0921901e+01   2.4432896e+01
   6.8049931e+00   2.7769314e+00   3.1167938e+01
   6.1795562e+00   6.6066752e+00   2.7272536e+01
   6.3777578e+00   2.7780493e+00   2.9221692e+01
   3.3957280e+00   1.0942278e+01   2.5608366e+01
   3.9206939e+00   6.3113864e+00   2.6498459e+01
   3.5400902e+00   1.2172432e+01   2.5383358e+01
   4.3134385e+00   1.0999816e+01   2.4587399e+01
   6.0307241e+00   4.3257144e+00   2.7765529e+01
   3.3539196e+00   1.0187692e+01   2.5974350e+01
   3.6083788e+00   1.1796507e+01   2.7937531e+01
   5.6015186e+00   8.6569884e+00   2.6274645e+01
   6.4102530e+00   3.8420573e+00   2.8026788e+01
   6.5403732e+00   2.7180517e+00   2.9236069e+01
   3.4122068e+00   1.1162843e+01   2.6321571e+01
   6.0851648e+00   2.8841214e+00   2.8893460e+01
   6.5459721e+00   2.7261839e+00   2.9351898e+01
   6.2565849e+00   3.0839248e+00   3.1567352e+01
   5.8670240e+00   3.1323163e+00   2.7724175e+01
   3.9527977e+00   1.0602200e+01   2.4515120e+01
   5.0414668e+00   4.6148672e+00   3.1298768e+01
   3.5784214e+00   1.1898846e+01   2.7561544e+01
   6.4599169e+00   3.8753494e+00   2.8034116e+01
   6.2382961e+00   5.4288771e+00   2.7607446e+01
   6.7246253e+00   2.8284475e+00   3.1385205e+01
   6.4533251e+00   3.7852021e+00   2.8053523e+01
   6.4128070e+00   2.6929071e+00   2.8331466e+01
   4.1248501e+00   1.1145878e+01   2.4456463e+01
   3.4534857e+00   1.0020733e+01   2.5000925e+01
   6.2149747e+00   3.1587722e+00   2.8038245e+01
   4.1422893e+00   1.1073187e+01   2.4481847e+01
   3.6074372e+00   1.2245505e+01   2.7332094e+01
   3.5054733e+00   1.1950480e+01   2.6411956e+01
   6.6480325e+00   2.7489361e+00   3.0098239e+01
   4.7444419e+00   6.5094646e+00   2.5949961e+01
   6.4565963e+00   3.6127274e+00   2.8094274e+01
   6.4322408e+00   2.6949381e+00   2.8447041e+01
   5.8632105e+00   3.0281932e+00   2.8868114e+01
   3.5927168e+00   1.2014318e+01   2.4811067e+01
   6.2908950e+00   2.9517100e+00   3.0619985e+01
   6.1049048e+00   4.3317905e+00   2.7835779e+01
   6.4008622e+00   4.8445150e+00   2.7798470e+01
   6.4156313e+00   2.7725544e+00   2.8279386e+01
   6.5979566e+00   2.7351347e+00   2.9701893e+01
   6.3932440e+00   2.6982661e+00   2.8316176e+01
   3.4494294e+00   8.6179095e+00   2.6929743e+01
   6.1581644e+00   2.8803672e+00   2.8141638e+01
   6.4935781e+00   2.7011579e+00   2.8813071e+01
   5.3560782e+00   4.1092589e+00   3.1598176e+01
   6.5866378e+00   2.7160430e+00   2.9430511e+01
   5.5722379e+00   7.1056878e+00   2.6754290e+01
   6.4113984e+00   2.7338678e+00   2.8287626e+01
   5.3200915e+00   3.6584936e+00   2.7318662e+01
   3.6882110e+00   1.1854315e+01   2.4536369e+01
   6.2798524e+00   2.7907564e+00   2.8188986e+01
   4.2774339e+00   1.0698596e+01   2.4648920e+01
   4.1430246e+00   1.1112311e+01   2.4473224e+01
   3.7042426e+00   1.2455788e+01   2.7946074e+01
   3.5357151e+00   1.2258784e+01   2.5922316e+01
   5.2310675e+00   9.5363114e+00   2.5708963e+01
   5.9458648e+00   3.1240824e+00   3.0189480e+01
   3.5376222e+00   1.2209772e+01   2.5579193e+01
   6.5027573e+00   2.7119004e+00   2.8984520e+01
   3.5655417e+00   1.1641555e+01   2.7755224e+01
   3.8115890e+00   9.2925958e+00   2.4745371e+01
   6.4370482e+00   3.0427170e+00   2.8220305e+01
   5.2966605e+00   3.9273955e+00   3.0524961e+01
   6.8718133e+00   2.8658727e+00   3.2495280e+01
   3.7669327e+00   1.1536837e+01   2.4417736e+01
   6.3850867e+00   3.0060771e+00   2.8211640e+01
   3.8177900e+00   8.9635632e+00   2.4814862e+01
   3.4734593e+00   1.0438226e+01   2.7833985e+01
   3.5418093e+00   1.0142681e+01   2.8454761e+01
   6.4067014e+00   2.6924359e+00   2.8296539e+01
   6.4033609e+00   5.0822307e+00   2.7745244e+01
   6.3484323e+00   2.7373244e+00   2.8606685e+01
   6.4066702e+00   2.6925980e+00   2.8296320e+01
   4.3749884e+00   1.0828898e+01   2.4667311e+01
   6.5960082e+00   2.7229397e+00   2.9557331e+01
   5.6937727e+00   8.4078556e+00   2.6419660e+01
   5.6841293e+00   7.2045769e+00   2.6806264e+01
   6.3528643e+00   3.7733683e+00   2.8024761e+01
   4.5935892e+00   1.0472494e+01   2.4899927e+01
   6.1808156e+00   4.7813088e+00   2.7749629e+01
   6.4005811e+00   2.7038148e+00   2.8288074e+01
   6.4509897e+00   3.7360264e+00   2.8063404e+01
   5.5792400e+00   3.4518522e+00   2.9973973e+01
   6.4274199e+00   4.6729075e+00   2.7844048e+01
   6.6103198e+00   3.0501265e+00   3.3047971e+01
   6.6273190e+00   3.0404328e+00   3.3048808e+01
   6.4652571e+00   3.4826117e+00   2.8124213e+01
   6.4592136e+00   3.8120437e+00   2.8048278e+01
   6.5376442e+00   2.7075279e+00   2.9098724e+01
   5.1449598e+00   9.6701308e+00   2.5596860e+01
   3.6487077e+00   1.2156922e+01   2.7820589e+01
   5.6253614e+00   3.2045683e+00   2.8162375e+01
   4.0190117e+00   1.1239943e+01   2.4388260e+01
   3.4838017e+00   1.1507259e+01   2.7067545e+01
   5.3868552e+00   3.4599990e+00   2.8441704e+01
   6.6503076e+00   2.8252626e+00   3.1002218e+01
   3.5973683e+00   1.1418952e+01   2.4675843e+01
   6.4070930e+00   2.6935241e+00   2.8296284e+01
   5.3262421e+00   7.8256867e+00   2.6338547e+01
   5.5983713e+00   3.3668594e+00   2.9592725e+01
   5.2893274e+00   3.8817880e+00   3.0265119e+01
   6.5001454e+00   2.7018469e+00   2.8852675e+01
   4.5150948e+00   8.7163968e+00   2.5341649e+01
   6.4610182e+00   3.0524040e+00   3.2340353e+01
   6.4864328e+00   2.7315251e+00   2.9140237e+01
   6.4100867e+00   2.7222391e+00   2.8290063e+01
   5.8764657e+00   4.9457609e+00   2.7517319e+01
   6.7012293e+00   2.7682861e+00   3.0574554e+01
   4.3183322e+00   1.0756706e+01   2.4655167e+01
   3.5670428e+00   1.2227181e+01   2.6881898e+01
   6.1827450e+00   4.6822849e+00   2.7775101e+01
   5.9266968e+00   5.1081961e+00   2.7544411e+01
   6.2545310e+00   5.8929502e+00   2.7494618e+01
   6.3595938e+00   3.2006347e+00   3.2918629e+01
   6.3200388e+00   2.8660300e+00   2.9918738e+01
   6.5190917e+00   2.7042177e+00   2.8969771e+01
   6.2732735e+00   2.8169535e+00   2.9174069e+01
   6.5134605e+00   2.7187381e+00   2.9110966e+01
   5.9840332e+00   3.4384724e+00   3.2308955e+01
   6.4152360e+00   2.7748302e+00   2.8278829e+01
   4.6828898e+00   5.2395155e+00   3.0696590e+01
   3.6184154e+00   1.1719435e+01   2.8096380e+01
   4.2204499e+00   5.8458799e+00   2.8901589e+01
   3.5918026e+00   1.1827932e+01   2.7767153e+01
   3.7259391e+00   1.1750661e+01   2.4476596e+01
   6.2603332e+00   6.1061861e+00   2.7441375e+01
   4.3383799e+00   5.9209488e+00   2.9935733e+01
   6.4190010e+00   4.8855935e+00   2.7794607e+01
   6.2834935e+00   3.7927910e+00   2.8010621e+01
   6.8910331e+00   2.8176563e+00   3.2042809e+01
   3.5198864e+00   1.1425505e+01   2.7557269e+01
   4.1315676e+00   5.6796211e+00   2.6893788e+01
   6.4179853e+00   2.8083259e+00   2.8271411e+01
   6.4062141e+00   2.6924857e+00   2.8295399e+01
   6.5116594e+00   2.8281970e+00   3.0398266e+01
   6.4083958e+00   2.6925705e+00   2.8305727e+01
   5.4927075e+00   3.9984452e+00   2.7129585e+01
   6.3085209e+00   3.6338011e+00   2.8046572e+01
   6.5918179e+00   2.7410854e+00   2.9739577e+01
   6.4628468e+00   3.7530364e+00   2.8063276e+01
   6.4603462e+00   4.0941116e+00   2.7985263e+01
   3.4752642e+00   1.0042278e+01   2.4942764e+01
   6.4461760e+00   3.9945928e+00   2.8003434e+01
   3.5359117e+00   1.0346983e+01   2.8363968e+01
   6.4087311e+00   2.7103352e+00   2.8292599e+01
   6.7540386e+00   2.7562769e+00   3.0688306e+01
   6.4055438e+00   2.7035195e+00   2.8293771e+01
   6.0520605e+00   3.4414302e+00   3.2685908e+01
   6.0876524e+00   5.8925759e+00   2.7428898e+01
   6.4124293e+00   2.7485862e+00   2.8284287e+01
   6.4081449e+00   2.7192039e+00   2.8290377e+01
   6.4279746e+00   2.9843738e+00   3.1590081e+01
   6.2872569e+00   3.6893928e+00   2.8048893e+01
   6.8787323e+00   2.8811457e+00   3.2692126e+01
   4.1761745e+00   1.1068525e+01   2.4499871e+01
   6.3019047e+00   5.5830884e+00   2.7590618e+01
   6.2952534e+00   3.6121356e+00   2.8070085e+01
   4.3351948e+00   1.0548283e+01   2.4722474e+01
   6.5350885e+00   2.7406226e+00   2.9470202e+01
   6.4449245e+00   3.1604506e+00   2.8194663e+01
   3.3905442e+00   9.5997352e+00   2.7036239e+01
   6.3876993e+00   2.9161277e+00   2.8242496e+01
   3.5694708e+00   1.1114926e+01   2.8238515e+01
   3.5712307e+00   1.2225796e+01   2.6936951e+01
   6.1795485e+00   3.0134741e+00   3.0600971e+01
   4.7757894e+00   4.3436160e+00   2.7233523e+01
   6.2829063e+00   3.9649155e+00   2.7963414e+01
   4.5996625e+00   1.0585500e+01   2.4872481e+01
   6.5088136e+00   2.7030930e+00   2.8907921e+01
   6.3765437e+00   2.9655096e+00   2.8235797e+01
   6.5750411e+00   2.7121920e+00   2.9330409e+01
   6.1923276e+00   3.2557234e+00   3.2410707e+01
   6.4231543e+00   2.8431156e+00   2.8264237e+01
   5.0293079e+00   4.6285373e+00   3.1264796e+01
   4.6635279e+00   4.6654259e+00   2.8753362e+01
   6.4511646e+00   2.6980701e+00   2.8575155e+01
   3.5123008e+00   1.1959891e+01   2.5467255e+01
   6.3385680e+00   3.3300657e+00   2.8141338e+01
   6.2039463e+00   6.4088029e+00   2.7336285e+01
   6.3832974e+00   3.0392071e+00   2.8203008e+01
   6.3924551e+00   2.8832314e+00   2.8243810e+01
   6.2953641e+00   3.2315327e+00   3.2791462e+01
   4.1980100e+00   1.1085431e+01   2.4506462e+01
   6.1773592e+00   4.5179183e+00   2.7817189e+01
   6.0484029e+00   7.1448798e+00   2.7045309e+01
   6.2831590e+00   3.3829807e+00   2.8122997e+01
   3.5634976e+00   1.2027224e+01   2.4963745e+01
   6.1770381e+00   6.5733593e+00   2.7278515e+01
   5.3310488e+00   9.1859151e+00   2.5897263e+01
   6.4675781e+00   2.6994837e+00   2.8669788e+01
   5.9771530e+00   3.2191748e+00   3.1014151e+01
   3.5362505e+00   1.2262593e+01   2.6015669e+01
   6.6610954e+00   2.7356897e+00   3.0012172e+01
   3.9853394e+00   7.0533496e+00   2.9492709e+01
   5.3642634e+00   9.2012754e+00   2.5921939e+01
   3.4531310e+00   1.1562426e+01   2.6325806e+01
   3.8061868e+00   1.1694498e+01   2.4362902e+01
   6.1170873e+00   6.0208391e+00   2.7406289e+01
   6.4246268e+00   2.8981708e+00   2.8251339e+01
   6.3485114e+00   3.1407036e+00   2.8193976e+01
   6.3937876e+00   2.6995210e+00   2.8316769e+01
   6.4366775e+00   4.3224387e+00   2.7926759e+01
   4.3640585e+00   1.0967116e+01   2.4626290e+01
   3.9553554e+00   6.7482012e+00   2.5536900e+01
   6.7999501e+00   2.8953826e+00   3.2472619e+01
   6.1468745e+00   3.0106751e+00   3.0406832e+01
   4.1122914e+00   1.0868210e+01   2.4520904e+01
   6.8918179e+00   2.8370557e+00   3.2268205e+01
   6.8419610e+00   2.9168286e+00   3.2895898e+01
   3.6477932e+00   1.2021505e+01   2.8006915e+01
   5.1733476e+00   4.2539704e+00   2.6787929e+01
   4.7251672e+00   4.6177834e+00   2.9105731e+01
   6.4219196e+00   4.8228658e+00   2.7810169e+01
   6.2930817e+00   2.7426444e+00   2.8269367e+01
   6.4334572e+00   3.1126488e+00   2.8202381e+01
   6.2548677e+00   2.7668326e+00   2.8468679e+01
   6.5139237e+00   2.7167611e+00   2.9091215e+01
   5.3746294e+00   3.8726347e+00   3.0788380e+01
   6.4549072e+00   3.6021764e+00   2.8096288e+01
   6.4161033e+00   2.7537111e+00   2.8283698e+01
   6.4182249e+00   2.6945286e+00   2.8377069e+01
   6.4062651e+00   2.6967038e+00   2.8295099e+01
   6.2862448e+00   2.7511749e+00   2.8460026e+01
   3.5924379e+00   1.2169761e+01   2.7273839e+01
   6.4655711e+00   2.8554066e+00   3.0484159e+01
   6.1870324e+00   6.2879136e+00   2.7362134e+01
   3.5558929e+00   1.2220419e+01   2.6739964e+01
   6.4003437e+00   2.7797347e+00   2.8276100e+01
   6.8866517e+00   2.8374269e+00   3.2248422e+01
   4.2527577e+00   8.4452512e+00   2.5186122e+01
   5.8951182e+00   2.9779213e+00   2.8553119e+01
   3.4212966e+00   1.1281772e+01   2.6165664e+01
   6.6827312e+00   2.9914474e+00   3.2877756e+01
   6.4228680e+00   2.9064429e+00   2.8248978e+01
   5.8743174e+00   5.8145232e+00   2.7341130e+01
   6.4348941e+00   2.7642924e+00   2.9310336e+01
   6.4165620e+00   2.7294021e+00   2.8289012e+01
   4.2590558e+00   1.0834816e+01   2.4602062e+01
   6.2191302e+00   5.0009762e+00   2.7706554e+01
   5.8314573e+00   3.1945544e+00   3.0011673e+01
   4.9588960e+00   4.0420423e+00   2.8413132e+01
   6.5233383e+00   2.7552065e+00   2.9593630e+01
   6.4321786e+00   2.9541904e+00   2.8240035e+01
   3.6452004e+00   8.0339242e+00   2.8293611e+01
   6.1506181e+00   2.8124408e+00   2.8204311e+01
   3.5294632e+00   1.2168288e+01   2.5705567e+01
   5.1705919e+00   9.6688483e+00   2.5616569e+01
   6.0335430e+00   3.2329662e+00   3.1418606e+01
   6.3129390e+00   5.3410971e+00   2.7653630e+01
   5.0291789e+00   4.4974180e+00   3.0883909e+01
   6.4309224e+00   3.0089657e+00   2.8226503e+01
   4.7247973e+00   1.0108562e+01   2.5109298e+01
   4.7668237e+00   1.0373132e+01   2.5060154e+01
   3.5426298e+00   1.1712096e+01   2.7444893e+01
   5.6966599e+00   7.3303900e+00   2.6775475e+01
   6.4010175e+00   2.6957810e+00   2.8312790e+01
   4.1679273e+00   7.3453608e+00   2.5310290e+01
   5.0241282e+00   3.9276769e+00   2.7518046e+01
   3.8178523e+00   7.5595471e+00   2.9029316e+01
   4.5465253e+00   8.9175311e+00   2.5319323e+01
   4.2369044e+00   1.0657066e+01   2.4638091e+01
   6.4067177e+00   2.7009953e+00   2.8294341e+01
   6.4139725e+00   2.7835761e+00   2.8276255e+01
   6.6489850e+00   2.7260895e+00   2.9843826e+01
   6.3992216e+00   2.6960570e+00   2.8293274e+01
   3.6181125e+00   1.1709721e+01   2.8104286e+01
   6.4094428e+00   2.7425938e+00   2.8284899e+01
   6.4109751e+00   2.7650788e+00   2.8279802e+01
   3.6252919e+00   1.1911010e+01   2.4674357e+01
   6.1896931e+00   6.5037645e+00   2.7306563e+01
   4.6601729e+00   8.0490567e+00   2.5633783e+01
   6.3701958e+00   3.0821583e+00   2.8194180e+01
   3.6496074e+00   1.1990150e+01   2.8061839e+01
   6.7643386e+00   2.7711763e+00   3.0908237e+01
   6.4608470e+00   2.6975816e+00   2.8614094e+01
   6.5358608e+00   2.7248431e+00   2.9287701e+01
   6.7491197e+00   2.7660504e+00   3.0777355e+01
   3.4586277e+00   8.7142195e+00   2.7238617e+01
   6.4062400e+00   2.6924299e+00   2.8295395e+01
   6.4073536e+00   4.9094552e+00   2.7785931e+01
   3.5649814e+00   1.1028834e+01   2.8258857e+01
   5.4175523e+00   3.5902615e+00   2.9652016e+01
   6.4082270e+00   2.7057061e+00   2.8293706e+01
   6.3650586e+00   3.0313277e+00   2.8220627e+01
   3.6964947e+00   1.2421377e+01   2.7932520e+01
   6.3974216e+00   5.1467214e+00   2.7728714e+01
   6.5050542e+00   2.7139088e+00   2.9016388e+01
   6.4090112e+00   2.7145888e+00   2.8291638e+01
   3.9556240e+00   7.8681585e+00   2.5089290e+01
   6.3069893e+00   5.4092592e+00   2.7635100e+01
   6.3803761e+00   2.7074682e+00   2.8376791e+01
   4.2907585e+00   1.0085213e+01   2.4823253e+01
   6.4012582e+00   2.7493213e+00   2.8280241e+01
   4.3491325e+00   9.2093051e+00   2.5088602e+01
   6.4094339e+00   2.6942231e+00   2.8332353e+01
   3.4749468e+00   1.1781134e+01   2.5873963e+01
   6.0433318e+00   6.9048991e+00   2.7114332e+01
   3.4684007e+00   9.8880685e+00   2.7904085e+01
   6.1184631e+00   2.9152159e+00   2.9393403e+01
   6.4183290e+00   2.7138143e+00   2.8621439e+01
   6.4073131e+00   2.7405337e+00   2.8284743e+01
   6.4434127e+00   3.1901137e+00   2.8187639e+01
   6.3551017e+00   3.2132934e+00   2.8168283e+01
   3.7012908e+00   1.0681388e+01   2.4517561e+01
   6.4064377e+00   2.6926939e+00   2.8299065e+01
   3.4664945e+00   1.0667780e+01   2.4944516e+01
   3.6902928e+00   1.1748913e+01   2.4533747e+01
   3.4896474e+00   1.1855347e+01   2.5713097e+01
   6.4539781e+00   3.4782248e+00   2.8123174e+01
   6.2496140e+00   2.9015845e+00   2.9940394e+01
   6.4585247e+00   3.8812003e+00   2.8033621e+01
   6.4157883e+00   2.7750794e+00   2.8278852e+01
   6.5199850e+00   2.7044548e+00   2.8977427e+01
   6.3916411e+00   2.9758064e+00   3.1334101e+01
   6.4066049e+00   2.6936464e+00   2.8296275e+01
   6.4094823e+00   2.7174003e+00   2.8291149e+01
   3.7055293e+00   1.2457069e+01   2.7950095e+01
   6.4070555e+00   2.7819597e+00   2.8274357e+01
   5.9472367e+00   5.0045880e+00   2.7582230e+01
   6.0751023e+00   5.6195917e+00   2.7498448e+01
   5.5242501e+00   3.9497100e+00   3.1987065e+01
   3.7306918e+00   7.0768511e+00   2.7222405e+01
   3.9014247e+00   7.9342908e+00   2.5055152e+01
   6.3879982e+00   2.8596725e+00   2.8247065e+01
   6.5694042e+00   2.7161332e+00   2.9350794e+01
   5.2091251e+00   9.3990096e+00   2.5733554e+01
   4.8087961e+00   4.2627350e+00   2.7436306e+01
   3.5322275e+00   1.2054857e+01   2.6704828e+01
   6.4276185e+00   2.9398704e+00   2.8242021e+01
   6.4541566e+00   3.3608614e+00   2.8149802e+01
   6.4083917e+00   2.7098190e+00   2.8292612e+01
   6.2422191e+00   5.5821591e+00   2.7570553e+01
   3.5348429e+00   1.2236653e+01   2.5752204e+01
   6.3225278e+00   3.6037309e+00   2.8054771e+01
   5.1089572e+00   7.8882337e+00   2.6128380e+01
   6.7819672e+00   2.8650246e+00   3.2063527e+01
   6.4517863e+00   3.4661450e+00   2.8126228e+01
   6.4328258e+00   3.1916527e+00   2.8183461e+01
   6.8365978e+00   2.8928837e+00   3.2618795e+01
   6.4082872e+00   2.7235796e+00   2.8697261e+01
   5.7822617e+00   7.6567199e+00   2.6723713e+01
   3.4978093e+00   1.0485470e+01   2.8020048e+01
   3.4472142e+00   1.1260561e+01   2.5241610e+01
   3.5171551e+00   8.2637727e+00   2.5480396e+01
   6.3184097e+00   2.8181605e+00   2.9403564e+01
   6.2169765e+00   2.8307907e+00   2.9037065e+01
   6.4183291e+00   2.6935425e+00   2.8364880e+01
   6.5119247e+00   2.7034373e+00   2.8926439e+01
   6.4135861e+00   2.6945759e+00   2.8354492e+01
   6.5782815e+00   2.8400285e+00   3.0837194e+01
   3.5995611e+00   7.6972825e+00   2.7213845e+01
   6.5127801e+00   2.9205721e+00   3.1382201e+01
   6.3698727e+00   3.0382332e+00   2.8217710e+01
   6.1400086e+00   4.6771305e+00   2.7768180e+01
   6.3805779e+00   2.8696455e+00   2.8256701e+01
   3.3577173e+00   1.0141460e+01   2.6337645e+01
   5.5878172e+00   4.0017245e+00   2.7192694e+01
   5.9094103e+00   2.9887651e+00   2.8038551e+01
   6.4054436e+00   2.6933816e+00   2.8301571e+01
   6.4122482e+00   2.6991336e+00   2.8407757e+01
   6.4120450e+00   2.7466331e+00   2.8284831e+01
   4.6747076e+00   4.5985860e+00   2.8552584e+01
   6.4499657e+00   3.2590366e+00   2.8172315e+01
   3.5350349e+00   1.1648051e+01   2.4916328e+01
   4.9647138e+00   7.7202699e+00   2.6027280e+01
   6.4097263e+00   2.7211110e+00   2.8290279e+01
   5.0172500e+00   3.9401440e+00   2.7497604e+01
   6.4083735e+00   2.7085384e+00   2.8292966e+01
   5.7873892e+00   7.3781339e+00   2.6818476e+01
   3.7641563e+00   1.1570669e+01   2.4420469e+01
   6.4534816e+00   3.5996340e+00   2.8095391e+01
   5.4764462e+00   8.0231326e+00   2.6394574e+01
   5.0060856e+00   8.7008835e+00   2.5801133e+01
   5.4709572e+00   7.5882766e+00   2.6527865e+01
   3.7086812e+00   1.0769222e+01   2.4504189e+01
   6.0626203e+00   3.2029490e+00   3.1382326e+01
   6.3826347e+00   2.9538218e+00   2.8235472e+01
   4.4928871e+00   9.8948130e+00   2.5007076e+01
   6.4054670e+00   2.7034037e+00   2.8293272e+01
   6.0383627e+00   6.8172980e+00   2.7138273e+01
   6.3124433e+00   4.7861338e+00   2.7784469e+01
   6.2582223e+00   3.5777422e+00   2.8075200e+01
   4.4957107e+00   1.0774814e+01   2.4755815e+01
   6.3898843e+00   5.2001694e+00   2.7714469e+01
   5.6763361e+00   3.6531840e+00   3.1625358e+01
   6.4200768e+00   2.9053149e+00   2.8248426e+01
   6.2125813e+00   3.9237616e+00   2.7983067e+01
   6.4115625e+00   2.6933713e+00   2.8330493e+01
   4.8500199e+00   4.2779071e+00   2.8677099e+01
   6.8675072e+00   2.8647118e+00   3.2462058e+01
   6.1365602e+00   3.2210817e+00   2.7925695e+01
   6.1756408e+00   3.7769301e+00   2.7979320e+01
   3.7699202e+00   7.9234537e+00   2.9105230e+01
   6.4278108e+00   2.9117321e+00   2.8249352e+01
   6.4568189e+00   3.8409107e+00   2.8042508e+01
   6.4162024e+00   2.8841301e+00   2.8252014e+01
   6.4174975e+00   2.8123346e+00   2.8270194e+01
   4.7653994e+00   1.0391650e+01   2.5051603e+01
   5.2735402e+00   3.8789114e+00   3.0140586e+01
   5.3633626e+00   8.5885450e+00   2.6124464e+01
   6.2809318e+00   3.1110751e+00   2.8136999e+01
   3.6025864e+00   1.1782724e+01   2.7903743e+01
   6.4055289e+00   2.8381272e+00   2.8260050e+01
   6.4488318e+00   3.5951101e+00   2.8094439e+01
   6.2656107e+00   4.0245433e+00   2.7947235e+01
   3.5100903e+00   8.2559567e+00   2.5524674e+01
   6.4065729e+00   2.6935702e+00   2.8296077e+01
   6.0237189e+00   3.0970835e+00   3.0423013e+01
   6.4149574e+00   2.7675762e+00   2.8280489e+01
   6.2817509e+00   2.8078478e+00   2.8150390e+01
   3.5357342e+00   1.2258157e+01   2.5905182e+01
   3.4635598e+00   8.4912017e+00   2.6931067e+01
   4.0674616e+00   6.5717701e+00   2.5519050e+01
   6.3817168e+00   2.7061524e+00   2.8369150e+01
   6.4227514e+00   2.6956711e+00   2.8410959e+01
   6.4562927e+00   3.6756522e+00   2.8078969e+01
   6.8349662e+00   2.7808386e+00   3.1355141e+01
   6.8793252e+00   2.8037498e+00   3.1828048e+01
   5.8835081e+00   3.0322566e+00   2.8017553e+01
   6.3626025e+00   4.4405657e+00   2.7877060e+01
   3.5530481e+00   1.2039696e+01   2.5060627e+01
   6.4400555e+00   3.1405350e+00   2.8198189e+01
   3.4106961e+00   1.1155682e+01   2.6282883e+01
   5.3458765e+00   7.9650714e+00   2.6312358e+01
   4.7411090e+00   9.8415502e+00   2.5207842e+01
   5.5246708e+00   3.3479373e+00   2.8859671e+01
   6.4068819e+00   2.6925020e+00   2.8298462e+01
   3.3526178e+00   1.0044319e+01   2.5838104e+01
   6.4670239e+00   2.7053416e+00   2.8735381e+01
   5.9013220e+00   7.4383521e+00   2.6867414e+01
   6.2684994e+00   2.7698464e+00   2.8600802e+01
   6.3361900e+00   2.7266528e+00   2.8375251e+01
   6.4310303e+00   4.5464161e+00   2.7875671e+01
   6.4367632e+00   3.0457469e+00   2.8219841e+01
   6.4124663e+00   2.6931477e+00   2.8332981e+01
   6.4643440e+00   3.7678763e+00   2.8060015e+01
   5.8553343e+00   3.5730851e+00   3.2259399e+01
   6.4080630e+00   2.7049475e+00   2.8293868e+01
   6.3632079e+00   3.1506949e+00   2.8175708e+01
   3.6504394e+00   1.2187646e+01   2.7797383e+01
   5.7757432e+00   4.9148298e+00   2.7394669e+01
   6.4506991e+00   3.2125635e+00   2.8183493e+01
   3.5606132e+00   1.1363474e+01   2.4752515e+01
   3.7840281e+00   6.9700280e+00   2.7614632e+01
   6.4110739e+00   2.7342436e+00   2.8287537e+01
   3.6748444e+00   1.2442244e+01   2.7728461e+01
