# Supplementary material for: Rethinking Colour Constancy
Source: PLoS One. 2015 Sep 10;10(9):e0135029. doi: 10.1371/journal.pone.0135029 (PMC4565710; doi:10.1371/journal.pone.0135029)
Supplement: S1 Dataset — (ZIP) [file pone.0135029.s002.zip › 5-TransitionMetamerReflectanceData/NtoB_20munsells/targetXYZ_12.txt]

   6.3113369e+00   2.6151248e+00   2.9146888e+01
   5.9365657e+00   5.9941007e+00   2.7807018e+01
   3.4316948e+00   1.0496371e+01   2.6177074e+01
   5.1912472e+00   7.5159768e+00   2.5440680e+01
   6.0761193e+00   5.8616220e+00   2.9958098e+01
   4.6041208e+00   8.3609973e+00   2.3906471e+01
   4.0625969e+00   9.9267069e+00   2.6273404e+01
   6.1631814e+00   5.2961076e+00   3.0161688e+01
   4.8491337e+00   7.9526370e+00   2.8806190e+01
   6.1898747e+00   5.3737354e+00   2.9908728e+01
   3.1533752e+00   1.0535311e+01   2.6103315e+01
   4.7210907e+00   8.0696729e+00   2.3910342e+01
   3.6410875e+00   7.7596109e+00   2.7061400e+01
   5.2598996e+00   8.3422514e+00   2.8073189e+01
   3.4370446e+00   9.8280281e+00   2.6521134e+01
   3.1546040e+00   1.0657031e+01   2.6077116e+01
   5.8605194e+00   4.1682848e+00   2.6012330e+01
   6.3545342e+00   2.7730662e+00   3.0507436e+01
   3.7926534e+00   7.9962221e+00   2.7174806e+01
   3.2963997e+00   1.0517441e+01   2.6230525e+01
   5.8847816e+00   6.1826267e+00   2.9937917e+01
   5.7777634e+00   6.2702908e+00   2.7079348e+01
   3.9587717e+00   5.2124409e+00   2.8153262e+01
   3.1533023e+00   1.0618196e+01   2.6085441e+01
   3.1457351e+00   1.0340620e+01   2.6145883e+01
   6.0881684e+00   4.1800888e+00   3.0490815e+01
   3.1357806e+00   9.6248769e+00   2.6304399e+01
   3.0630321e+00   1.0354040e+01   2.3408555e+01
   3.4428211e+00   6.9835300e+00   2.7171189e+01
   3.1918163e+00   1.0202764e+01   2.6186373e+01
   3.1530874e+00   1.0569534e+01   2.6095637e+01
   4.4081986e+00   4.3487152e+00   2.8893038e+01
   5.8834693e+00   6.4143655e+00   2.9845826e+01
   6.1034273e+00   4.0729091e+00   3.0518724e+01
   3.8848950e+00   1.0099066e+01   2.6177452e+01
   5.6623827e+00   3.8060017e+00   3.0365446e+01
   3.1556627e+00   1.0659714e+01   2.6076848e+01
   3.3789483e+00   1.0445002e+01   2.6421058e+01
   5.0670180e+00   3.5199806e+00   2.9835890e+01
   6.3577080e+00   2.4596647e+00   3.0061665e+01
   3.1487209e+00   9.0105713e+00   2.6454813e+01
   3.1292927e+00   1.0645051e+01   2.5802762e+01
   4.3534836e+00   9.5870050e+00   2.7665022e+01
   3.1534519e+00   1.0605473e+01   2.6088115e+01
   4.4683513e+00   9.5170750e+00   2.7627914e+01
   5.4486540e+00   6.4598916e+00   2.5325032e+01
   3.1295465e+00   9.5305421e+00   2.6323946e+01
   3.2129837e+00   8.4406830e+00   2.6625022e+01
   3.1497003e+00   1.0519166e+01   2.6106675e+01
   6.1563546e+00   3.2460729e+00   2.7769274e+01
   3.1395412e+00   9.9795075e+00   2.6225541e+01
   5.5163448e+00   3.6588884e+00   3.0285499e+01
   3.1637821e+00   1.0596164e+01   2.6091470e+01
   6.0842075e+00   2.4052596e+00   2.7526979e+01
   3.5586734e+00   8.2298431e+00   2.6867621e+01
   3.1629428e+00   1.0657798e+01   2.6085689e+01
   3.1557029e+00   1.0655265e+01   2.6077640e+01
   5.7759890e+00   6.2057105e+00   2.6983471e+01
   3.3717721e+00   7.0150629e+00   2.7125086e+01
   3.0906612e+00   1.0517314e+01   2.4640644e+01
   6.3395867e+00   2.4758600e+00   3.0521914e+01
   6.1836413e+00   2.3563938e+00   2.8343385e+01
   3.5765135e+00   6.2242418e+00   2.7511811e+01
   3.5444056e+00   9.8773918e+00   2.3260740e+01
   4.8384230e+00   3.7185101e+00   2.9527471e+01
   6.1206635e+00   3.8029025e+00   3.0584491e+01
   5.7675700e+00   2.9040981e+00   3.0670497e+01
   3.1401938e+00   1.0656624e+01   2.5949414e+01
   3.1325767e+00   9.5164963e+00   2.6327529e+01
   4.8671680e+00   8.7757653e+00   2.8430169e+01
   3.1561858e+00   1.0655119e+01   2.6077582e+01
   6.3456404e+00   2.6958600e+00   2.9451054e+01
   5.8747777e+00   4.2034993e+00   3.0394876e+01
   3.4096560e+00   6.8416040e+00   2.7202806e+01
   3.2189687e+00   1.0629903e+01   2.6154267e+01
   4.7119841e+00   9.1339554e+00   2.6795854e+01
   3.1556969e+00   1.0661036e+01   2.6076440e+01
   6.3643760e+00   2.7156995e+00   3.0415353e+01
   6.1808034e+00   2.3911642e+00   2.8247877e+01
   4.1756247e+00   9.3753991e+00   2.4491169e+01
   5.3974665e+00   6.3380043e+00   2.4907009e+01
   3.5541040e+00   7.9265781e+00   2.6947205e+01
   6.0600500e+00   2.4950877e+00   2.7311614e+01
   3.2353531e+00   1.0563521e+01   2.5676428e+01
   3.8498562e+00   7.9099070e+00   2.7264522e+01
   3.6975996e+00   1.0291399e+01   2.6631668e+01
   5.5853599e+00   3.0085756e+00   3.0537387e+01
   6.0568353e+00   4.9226079e+00   2.7612269e+01
   6.2489612e+00   3.8477358e+00   2.8493385e+01
   4.1325123e+00   6.3614188e+00   2.7929424e+01
   4.7607766e+00   7.9401979e+00   2.8686307e+01
   6.1383286e+00   3.3597958e+00   2.7636043e+01
   3.1530161e+00   1.0589173e+01   2.6091631e+01
   5.1229071e+00   8.0819369e+00   2.8941154e+01
   3.5987687e+00   9.9179394e+00   2.3722126e+01
   3.1522171e+00   8.9201836e+00   2.6478543e+01
   3.1754114e+00   1.0348590e+01   2.6151982e+01
   3.1492243e+00   1.0516221e+01   2.4917899e+01
   3.5623820e+00   1.0410016e+01   2.6531262e+01
   6.1186837e+00   3.5268637e+00   2.7503153e+01
   3.1397504e+00   1.0095173e+01   2.6197670e+01
   4.3000201e+00   4.5003721e+00   2.8730213e+01
   3.0093583e+00   1.0536528e+01   2.4392794e+01
   6.0980323e+00   2.7585344e+00   3.0832699e+01
   5.4004801e+00   7.8795904e+00   2.9058836e+01
   5.4566661e+00   6.7208106e+00   2.5707915e+01
   3.2662885e+00   9.7043561e+00   2.6317236e+01
   5.2466245e+00   7.3757533e+00   2.9291529e+01
   5.7688598e+00   4.4053102e+00   2.5572352e+01
   3.1848121e+00   1.0644308e+01   2.6062007e+01
   5.8396474e+00   6.6284838e+00   2.8055308e+01
   3.1555851e+00   1.0658785e+01   2.6076847e+01
   3.1339092e+00   9.7139579e+00   2.6282157e+01
   4.3242332e+00   6.0384211e+00   2.8240872e+01
   3.1530962e+00   1.0627519e+01   2.6083377e+01
   6.2933548e+00   2.5223466e+00   3.0774766e+01
   3.1541619e+00   1.0579478e+01   2.6094438e+01
   3.2946609e+00   1.0346894e+01   2.6304008e+01
   3.1557010e+00   1.0643667e+01   2.6080522e+01
   3.6631756e+00   1.0029469e+01   2.4595004e+01
   5.8565239e+00   2.8665875e+00   2.5946736e+01
   4.2538361e+00   9.3795352e+00   2.4929837e+01
   5.8582273e+00   4.4479700e+00   2.6092514e+01
   3.7501906e+00   1.0251993e+01   2.6372545e+01
   5.7758625e+00   6.4720206e+00   2.9825033e+01
   3.2920843e+00   1.0215247e+01   2.3701784e+01
   5.9186081e+00   5.9048006e+00   3.0034035e+01
   3.1533331e+00   1.0511387e+01   2.6108451e+01
   3.1557557e+00   1.0661075e+01   2.6076427e+01
   6.0042951e+00   3.7943622e+00   3.0547542e+01
   5.3287115e+00   6.6716446e+00   2.9521103e+01
   3.1446315e+00   1.0322794e+01   2.6148544e+01
   5.9316281e+00   2.3938245e+00   2.6559419e+01
   3.3916160e+00   9.1223561e+00   2.6520661e+01
   5.6038632e+00   5.5269780e+00   2.5285881e+01
   3.2186824e+00   9.9904520e+00   2.6237638e+01
   3.9456665e+00   5.2256813e+00   2.8138304e+01
   3.5520588e+00   1.0417032e+01   2.6392247e+01
   3.1547111e+00   1.0641710e+01   2.6080375e+01
   6.0312237e+00   2.4094015e+00   2.7172833e+01
   3.9011249e+00   9.3439781e+00   2.2953010e+01
   3.3319338e+00   9.4325342e+00   2.6411317e+01
   3.0477118e+00   1.0526644e+01   2.4501781e+01
   3.4363683e+00   9.8613447e+00   2.2650470e+01
   5.1472485e+00   8.3334659e+00   2.7024444e+01
   6.3801496e+00   2.9238270e+00   3.0160795e+01
   3.1666087e+00   1.0360521e+01   2.6147986e+01
   3.7654731e+00   9.6287069e+00   2.3307967e+01
   3.2148475e+00   1.0621206e+01   2.6022386e+01
   5.8869872e+00   6.1968007e+00   2.9932893e+01
   6.2742622e+00   2.6261219e+00   3.0826032e+01
   6.3292669e+00   2.8742624e+00   3.0646661e+01
   3.1415761e+00   1.0143654e+01   2.6187108e+01
   3.1429116e+00   1.0647366e+01   2.5886677e+01
   3.1088868e+00   1.0641034e+01   2.5674980e+01
   4.9246773e+00   3.7065334e+00   2.9613967e+01
   4.9516871e+00   8.1001948e+00   2.5231041e+01
   3.1196224e+00   1.0348154e+01   2.3645167e+01
   4.1600038e+00   5.4069109e+00   2.8251279e+01
   3.1565766e+00   1.0657565e+01   2.6077397e+01
   4.1321944e+00   5.3783794e+00   2.8235363e+01
   4.9118387e+00   4.2579466e+00   2.9413126e+01
   6.2048464e+00   4.8708922e+00   3.0302454e+01
   6.3068591e+00   3.5617167e+00   3.0581933e+01
   6.3149011e+00   4.5013712e+00   2.9960342e+01
   5.7620331e+00   6.7945985e+00   2.7781273e+01
   3.1592286e+00   1.0661362e+01   2.6080454e+01
   5.8908969e+00   3.6563711e+00   2.6090292e+01
   3.2398644e+00   1.0215436e+01   2.6204292e+01
   3.1382119e+00   1.0001837e+01   2.6218269e+01
   3.1515559e+00   1.0542922e+01   2.6101250e+01
   4.3676272e+00   6.3472998e+00   2.8231553e+01
   5.9137176e+00   6.5872142e+00   2.9651626e+01
   3.1369335e+00   1.0006085e+01   2.6216800e+01
   3.1428355e+00   1.0204917e+01   2.6173622e+01
   6.2715774e+00   4.6866867e+00   3.0149354e+01
   6.0316176e+00   2.3898534e+00   2.7188828e+01
   3.2300218e+00   1.0179541e+01   2.6199421e+01
   3.4482809e+00   9.6200098e+00   2.6533064e+01
   3.1355379e+00   9.8284353e+00   2.6256242e+01
   4.3887624e+00   9.2987618e+00   2.5389140e+01
   3.2011335e+00   1.0460063e+01   2.6142829e+01
   6.3384201e+00   2.4669863e+00   2.9561646e+01
   6.1516352e+00   2.6093140e+00   3.0881286e+01
   3.1157978e+00   1.0647739e+01   2.5761686e+01
   3.1565498e+00   1.0655156e+01   2.6077764e+01
   3.5245948e+00   9.8594033e+00   2.6684473e+01
   3.1400149e+00   1.0228315e+01   2.6168850e+01
   3.1544979e+00   1.0626744e+01   2.6083563e+01
   3.0354242e+00   1.0555395e+01   2.4657258e+01
   3.1339899e+00   9.5425953e+00   2.6322084e+01
   5.4114144e+00   6.4631752e+00   2.5123340e+01
   3.1541372e+00   1.0650960e+01   2.6078528e+01
   6.0821923e+00   2.4614743e+00   2.7477662e+01
   6.2258062e+00   3.6958110e+00   3.0624057e+01
   3.3121963e+00   7.3122057e+00   2.6998844e+01
   3.1688651e+00   1.0654887e+01   2.6095006e+01
   4.7009013e+00   9.1671315e+00   2.8036702e+01
   3.1930112e+00   1.0616096e+01   2.5876085e+01
   3.1375374e+00   1.0159506e+01   2.6183856e+01
   6.0233436e+00   6.2066843e+00   2.9689058e+01
   5.6444674e+00   7.0727864e+00   2.7469399e+01
   6.0401744e+00   2.3712414e+00   2.7259134e+01
   3.1589854e+00   1.0633667e+01   2.6082552e+01
   3.1639263e+00   1.0659305e+01   2.6086449e+01
   3.0628757e+00   1.0602781e+01   2.5152382e+01
   6.3102338e+00   3.6956750e+00   3.0530238e+01
   3.1347908e+00   9.8612133e+00   2.6249174e+01
   6.3145867e+00   2.6004864e+00   3.0706732e+01
   5.9964390e+00   2.3729577e+00   2.6976576e+01
   5.7904605e+00   5.0741774e+00   3.0175605e+01
   5.1837975e+00   7.7603297e+00   2.5868221e+01
   3.1380731e+00   1.0043994e+01   2.6208985e+01
   3.1519613e+00   1.0396570e+01   2.6133491e+01
   6.0349112e+00   2.7350005e+00   2.7048170e+01
   3.1557577e+00   1.0626297e+01   2.6083875e+01
   5.4329529e+00   6.7396329e+00   2.9603880e+01
   5.8241193e+00   6.9677418e+00   2.8866618e+01
   3.1567873e+00   1.0611278e+01   2.6088175e+01
   5.4480566e+00   4.7974033e+00   2.9951479e+01
   5.1697970e+00   3.4651137e+00   2.9974353e+01
   3.0711170e+00   1.0613409e+01   2.5274946e+01
   3.5504835e+00   1.0389718e+01   2.6580147e+01
   5.9689135e+00   2.5362507e+00   2.6714189e+01
   6.3636372e+00   2.5656307e+00   3.0296869e+01
   3.1982026e+00   9.9930254e+00   2.6239640e+01
   5.7451502e+00   4.9454932e+00   2.5685392e+01
   3.1586535e+00   1.0566747e+01   2.5334721e+01
   5.2268628e+00   3.8506348e+00   2.9908468e+01
   5.9529752e+00   3.2906219e+00   2.6444949e+01
   6.3480510e+00   2.5148195e+00   2.9638735e+01
   4.5746983e+00   5.0168645e+00   2.8828986e+01
   5.2696546e+00   7.6163229e+00   2.6096685e+01
   4.6607448e+00   3.9787506e+00   2.9274161e+01
   3.1571775e+00   1.0655345e+01   2.6077713e+01
   5.4621791e+00   7.6811869e+00   2.9193590e+01
   3.2169855e+00   1.0315399e+01   2.6170044e+01
   5.3009035e+00   6.9772014e+00   2.5185750e+01
   3.4571786e+00   7.7768623e+00   2.6930574e+01
   5.8317135e+00   3.7326884e+00   2.5763482e+01
   6.2277228e+00   3.4098926e+00   3.0692098e+01
   5.6434402e+00   7.1820284e+00   2.7681890e+01
   3.2366243e+00   1.0410911e+01   2.4617946e+01
   3.1561335e+00   1.0652953e+01   2.6078128e+01
   5.4724291e+00   3.0503729e+00   3.0438622e+01
   5.8121259e+00   4.0183383e+00   2.5702096e+01
   3.1440812e+00   1.0289610e+01   2.6156017e+01
   3.1442419e+00   1.0249020e+01   2.6164283e+01
   3.9145177e+00   5.6924364e+00   2.7936457e+01
   5.9466646e+00   2.8609686e+00   3.0755870e+01
   3.3237770e+00   7.4867086e+00   2.6948853e+01
   6.0953595e+00   2.4456563e+00   2.7578744e+01
   3.1533258e+00   1.0540981e+01   2.6102075e+01
   3.1475864e+00   1.0428862e+01   2.6125331e+01
   6.2985187e+00   4.3087807e+00   3.0289793e+01
   3.1766501e+00   1.0319935e+01   2.6158774e+01
   6.0731427e+00   3.8267719e+00   3.0566117e+01
   3.1517776e+00   1.0509903e+01   2.6108367e+01
   6.0319456e+00   6.1847345e+00   2.9659518e+01
   3.1447378e+00   1.0296740e+01   2.6154494e+01
   3.1938607e+00   1.0641545e+01   2.6091736e+01
   6.2454103e+00   3.1659709e+00   2.8428644e+01
   3.1357651e+00   1.0655697e+01   2.5921131e+01
   4.5232393e+00   8.4713703e+00   2.3732369e+01
   6.3352460e+00   2.9218430e+00   3.0614582e+01
   5.4684935e+00   6.3911250e+00   2.5355006e+01
   3.1522398e+00   1.0602526e+01   2.6088823e+01
   3.1643966e+00   1.0656437e+01   2.6086402e+01
   3.2404208e+00   9.7420760e+00   2.6304087e+01
   3.1551382e+00   1.0640744e+01   2.6080613e+01
   5.3455021e+00   4.1737353e+00   2.9966378e+01
   6.3326360e+00   4.0219565e+00   2.9316258e+01
   3.1552928e+00   1.0651911e+01   2.6078440e+01
   6.2476024e+00   3.8724746e+00   3.0574490e+01
   6.2185103e+00   5.3031567e+00   2.9669514e+01
   4.0713854e+00   8.5192892e+00   2.7589136e+01
   3.1558829e+00   1.0662456e+01   2.6076226e+01
   4.1624188e+00   9.8909102e+00   2.7038216e+01
   5.9796254e+00   5.6221283e+00   2.7683498e+01
   6.3106088e+00   3.0175998e+00   2.8975805e+01
   3.6666248e+00   8.6546327e+00   2.6917585e+01
   6.1870830e+00   3.7274817e+00   3.0615631e+01
   3.6643362e+00   9.9973074e+00   2.6857017e+01
   5.4262174e+00   7.6932292e+00   2.9197342e+01
   3.1821892e+00   1.0525498e+01   2.6114791e+01
   3.1758862e+00   9.4973956e+00   2.6346495e+01
   5.7309318e+00   4.4606669e+00   3.0267997e+01
   5.0433618e+00   7.8897192e+00   2.5309083e+01
   4.7027846e+00   7.2942576e+00   2.8623376e+01
   5.2867700e+00   7.2203047e+00   2.5482611e+01
   3.2133428e+00   1.0618953e+01   2.5996518e+01
   6.1833588e+00   4.1356233e+00   2.8091260e+01
   3.3264244e+00   8.8504962e+00   2.6564077e+01
   3.3599136e+00   9.6951829e+00   2.6395566e+01
   3.1555275e+00   1.0657231e+01   2.6077309e+01
   3.2148128e+00   1.0177133e+01   2.6192694e+01
   4.1103810e+00   5.3391397e+00   2.8229843e+01
   3.1871976e+00   1.0646657e+01   2.6112309e+01
   3.1442712e+00   1.0575535e+01   2.6094055e+01
   3.8588045e+00   6.2751024e+00   2.7690921e+01
   3.2869239e+00   7.5026706e+00   2.6926762e+01
   4.7995761e+00   8.4086405e+00   2.5080508e+01
   5.9200198e+00   2.3271405e+00   2.6553689e+01
   6.2536464e+00   2.8218371e+00   2.8567631e+01
   3.1552196e+00   1.0648914e+01   2.6079080e+01
   3.1591423e+00   1.0281307e+01   2.6163348e+01
   3.1335988e+00   9.5916382e+00   2.6310715e+01
   3.1522974e+00   1.0600929e+01   2.6089122e+01
   3.1813548e+00   1.0329632e+01   2.6155413e+01
   5.6390287e+00   7.5014570e+00   2.8852138e+01
   3.1730061e+00   1.0132446e+01   2.6201359e+01
   5.9412360e+00   2.4681769e+00   2.6576955e+01
   3.1559892e+00   1.0551940e+01   2.6099997e+01
   3.1544578e+00   1.0611381e+01   2.6087051e+01
   5.0578713e+00   8.5931943e+00   2.7232123e+01
   3.5384687e+00   1.0427827e+01   2.6396690e+01
   5.8746387e+00   4.9258508e+00   2.6428787e+01
   3.1563189e+00   1.0657516e+01   2.6077367e+01
   3.1487089e+00   1.0657930e+01   2.6000371e+01
   3.5048679e+00   9.9745613e+00   2.6653585e+01
   3.1365241e+00   9.2353532e+00   2.6395652e+01
   3.1525724e+00   1.0638539e+01   2.6081107e+01
   6.2172895e+00   2.7283665e+00   2.8327074e+01
   6.2743817e+00   3.3531796e+00   2.8635433e+01
   5.7076701e+00   6.8257511e+00   2.7454141e+01
   4.5881513e+00   7.4777861e+00   2.8449770e+01
   5.8502966e+00   2.3686796e+00   2.6100967e+01
   5.1208658e+00   8.5793634e+00   2.8413022e+01
   4.6128425e+00   9.3780877e+00   2.7305613e+01
   6.3455908e+00   2.6583781e+00   3.0552088e+01
   3.2045653e+00   9.4172858e+00   2.6375364e+01
   5.5968963e+00   3.5534066e+00   3.0382428e+01
   5.9819622e+00   2.6202194e+00   2.6758593e+01
   4.9666241e+00   4.9299725e+00   2.9292880e+01
   6.2098686e+00   4.4824879e+00   2.8442675e+01
   3.1870186e+00   1.0400367e+01   2.6138037e+01
   5.7440632e+00   4.8862947e+00   2.5647003e+01
   3.3798206e+00   1.0103036e+01   2.6439299e+01
   5.7528967e+00   3.7352278e+00   3.0445309e+01
   4.5789096e+00   9.3014811e+00   2.6563304e+01
   6.2864674e+00   2.5800724e+00   3.0802410e+01
   3.6337621e+00   1.0144945e+01   2.5036811e+01
   3.1341321e+00   9.7508830e+00   2.6273668e+01
   3.1542253e+00   1.0603580e+01   2.6088760e+01
   4.0441309e+00   8.4787988e+00   2.7541387e+01
   3.1571502e+00   1.0659181e+01   2.6050926e+01
   5.6670355e+00   7.1606299e+00   2.7810730e+01
   5.0324949e+00   8.4615273e+00   2.6618386e+01
   3.1531958e+00   1.0662230e+01   2.6056263e+01
   6.3101143e+00   4.5330197e+00   2.9595904e+01
   3.6888155e+00   6.2955449e+00   2.7556400e+01
   3.1400464e+00   1.0218569e+01   2.6171272e+01
   3.1471358e+00   1.0654046e+01   2.6077231e+01
   3.1507875e+00   1.0661580e+01   2.6039716e+01
   6.2512027e+00   2.7398425e+00   3.0836296e+01
   6.3520021e+00   3.0077771e+00   3.0513303e+01
   5.5342969e+00   5.8056349e+00   2.5132975e+01
   5.3729647e+00   8.0769843e+00   2.8032523e+01
   4.2764607e+00   9.7672889e+00   2.7257875e+01
   5.8112692e+00   2.8061128e+00   3.0713366e+01
   3.1042019e+00   1.0641944e+01   2.5660024e+01
   3.2365930e+00   7.8942041e+00   2.6787256e+01
   3.5568406e+00   7.0305423e+00   2.7222463e+01
   4.1037089e+00   7.5904444e+00   2.7672353e+01
   3.1697908e+00   1.0645927e+01   2.6003320e+01
   3.1211638e+00   1.0247047e+01   2.3047511e+01
   6.2451890e+00   3.1015106e+00   3.0761546e+01
   3.7226143e+00   5.8035921e+00   2.7758397e+01
   6.3453194e+00   4.1544377e+00   2.9987983e+01
   4.8213101e+00   7.0194226e+00   2.8813094e+01
   3.1401790e+00   1.0101957e+01   2.6196071e+01
   3.2323340e+00   1.0411592e+01   2.4600816e+01
   3.1559109e+00   1.0661894e+01   2.6076276e+01
   3.1707600e+00   1.0648600e+01   2.6101780e+01
   3.1515334e+00   1.0470143e+01   2.6118418e+01
   3.1517200e+00   1.0660178e+01   2.6032640e+01
   6.3674300e+00   2.6007865e+00   2.9963924e+01
   3.4280743e+00   6.8711429e+00   2.7201521e+01
   6.3144928e+00   3.7326714e+00   3.0502410e+01
   3.1592077e+00   1.0644674e+01   2.6081071e+01
   4.7653056e+00   3.8773223e+00   2.9403964e+01
   3.0781563e+00   1.0292171e+01   2.3102964e+01
   6.2785523e+00   2.5686846e+00   2.8888258e+01
   3.1342985e+00   9.4945973e+00   2.6333300e+01
   3.1524528e+00   1.0598260e+01   2.6089671e+01
   4.3994040e+00   5.3596309e+00   2.8519045e+01
   5.1176328e+00   8.2495760e+00   2.8834392e+01
   5.8010205e+00   2.8922789e+00   3.0686471e+01
   5.9847899e+00   2.3949504e+00   2.6886898e+01
   5.5719245e+00   5.5365262e+00   2.9940933e+01
   3.1487893e+00   1.0388768e+01   2.6135981e+01
   5.6742686e+00   6.0141849e+00   2.9918023e+01
   3.1708553e+00   1.0651316e+01   2.6051289e+01
   5.2561179e+00   3.5551392e+00   3.0043131e+01
   3.1644484e+00   1.0640373e+01   2.5933145e+01
   3.1558703e+00   1.0662660e+01   2.6076187e+01
   3.3325802e+00   1.0562862e+01   2.6292336e+01
   3.1552656e+00   1.0637632e+01   2.6081319e+01
   3.1553211e+00   1.0654649e+01   2.6077656e+01
   3.1359012e+00   9.8712989e+00   2.6246759e+01
   3.1556715e+00   1.0656008e+01   2.6077510e+01
   3.1530002e+00   1.0631938e+01   2.6082368e+01
   6.1686935e+00   3.0814451e+00   3.0767695e+01
   3.3513262e+00   1.0472236e+01   2.6281011e+01
   3.1680750e+00   1.0627828e+01   2.6095079e+01
   3.4644402e+00   8.5381063e+00   2.6714839e+01
   6.3573214e+00   2.8982748e+00   2.9482805e+01
   3.4680789e+00   6.6320259e+00   2.7304770e+01
   4.2851892e+00   8.6976297e+00   2.7913928e+01
   5.8386687e+00   3.6626310e+00   2.5795147e+01
   3.1586100e+00   1.0659917e+01   2.6063376e+01
   4.1461962e+00   8.7229022e+00   2.7714732e+01
   3.0696779e+00   1.0582038e+01   2.5022742e+01
   3.1433479e+00   1.0355306e+01   2.6141424e+01
   5.1095643e+00   8.4783112e+00   2.7215358e+01
   5.7635825e+00   7.1670557e+00   2.8952849e+01
   3.1555047e+00   1.0654723e+01   2.6077644e+01
   5.9876111e+00   3.9987706e+00   2.6725831e+01
   6.2034433e+00   4.4004499e+00   3.0453823e+01
   3.1556023e+00   1.0602710e+01   2.6088875e+01
   3.1551084e+00   1.0658945e+01   2.6076720e+01
   6.3365102e+00   2.8412660e+00   2.9271909e+01
   4.5388670e+00   4.1247894e+00   2.9107250e+01
   3.1531643e+00   1.0596948e+01   2.6089986e+01
   5.8350479e+00   2.7685775e+00   3.0733026e+01
   3.1521398e+00   1.0574871e+01   2.6094842e+01
   4.0278728e+00   9.7595920e+00   2.7343817e+01
   3.1656844e+00   1.0657430e+01   2.6079116e+01
   3.1339710e+00   9.4222334e+00   2.6350075e+01
   3.1558425e+00   1.0659413e+01   2.6046153e+01
   3.0706128e+00   1.0294572e+01   2.3081368e+01
   6.1902105e+00   5.3495846e+00   2.9103546e+01
   3.1347563e+00   9.3637828e+00   2.6364151e+01
   6.3812251e+00   3.3166754e+00   2.9994899e+01
   6.0933612e+00   5.7825636e+00   2.9974887e+01
   3.1659484e+00   1.0390044e+01   2.6141151e+01
   3.4114430e+00   8.6059172e+00   2.6666236e+01
   3.1533435e+00   1.0621887e+01   2.6084744e+01
   5.4489966e+00   5.5911037e+00   2.9818170e+01
   6.3739919e+00   2.7755466e+00   2.9862914e+01
   5.0331329e+00   8.7597959e+00   2.7877076e+01
   4.1191513e+00   5.8739662e+00   2.8056573e+01
   3.1790007e+00   1.0534598e+01   2.6110602e+01
   3.1559415e+00   1.0662825e+01   2.6076287e+01
   3.1551526e+00   1.0661401e+01   2.6076399e+01
   5.9036166e+00   4.1061560e+00   2.6245518e+01
   6.1729650e+00   4.1324006e+00   3.0519611e+01
   3.1598494e+00   1.0555916e+01   2.6099453e+01
   6.1231609e+00   2.4493089e+00   2.7776373e+01
   3.1487449e+00   1.0597237e+01   2.6089611e+01
   3.1489285e+00   1.0522116e+01   2.6105657e+01
   6.0238007e+00   3.1369538e+00   3.0715261e+01
   6.0468531e+00   3.3313557e+00   3.0674416e+01
   6.2738484e+00   2.3963399e+00   2.8986152e+01
   3.1625182e+00   1.0646033e+01   2.5969687e+01
   4.8123371e+00   8.8230773e+00   2.6305394e+01
   3.1367749e+00   9.4206814e+00   2.6351369e+01
   5.9329208e+00   5.6468039e+00   2.7387911e+01
   3.1473541e+00   1.0397679e+01   2.6132169e+01
   6.3721792e+00   3.6624588e+00   2.9906698e+01
   5.6846302e+00   4.4582207e+00   3.0234168e+01
   3.1849188e+00   8.3259549e+00   2.6645459e+01
   4.4914050e+00   7.0919641e+00   2.8330803e+01
   3.7533748e+00   5.7023291e+00   2.7817155e+01
   3.1536351e+00   1.0648872e+01   2.6079020e+01
   3.1326950e+00   9.6765683e+00   2.6290879e+01
   5.9484408e+00   2.4442910e+00   2.6632918e+01
   3.1632477e+00   1.0617300e+01   2.6087737e+01
   5.6685217e+00   6.8019874e+00   2.9679947e+01
   5.0198675e+00   3.5095910e+00   2.9788093e+01
   3.4951618e+00   7.6691887e+00   2.6985782e+01
   3.1314587e+00   9.1189077e+00   2.6424380e+01
   3.1463283e+00   1.0232865e+01   2.6170332e+01
   3.1085092e+00   1.0281519e+01   2.3186633e+01
   3.1319978e+00   9.6603351e+00   2.6294147e+01
   3.1354186e+00   9.9167811e+00   2.6236290e+01
   3.1558076e+00   1.0662747e+01   2.6075968e+01
   3.2693537e+00   7.6073055e+00   2.6887045e+01
   3.7760188e+00   6.8092958e+00   2.7452689e+01
   3.4324830e+00   7.4147692e+00   2.7025596e+01
   3.1497479e+00   1.0535989e+01   2.6102740e+01
   3.2430378e+00   1.0256331e+01   2.3694654e+01
   3.1349768e+00   9.2611595e+00   2.6389254e+01
   6.0550012e+00   6.0881540e+00   2.9015891e+01
   5.4406727e+00   7.1853516e+00   2.6340678e+01
   3.1515683e+00   1.0560950e+01   2.6097748e+01
   3.1415233e+00   9.1443225e+00   2.6419052e+01
   3.1334512e+00   9.6247451e+00   2.6303027e+01
   6.2847062e+00   2.5114932e+00   3.0791341e+01
   3.2040322e+00   1.0626529e+01   2.6012267e+01
   5.1953270e+00   6.9624444e+00   2.4589519e+01
   3.9416901e+00   9.8422935e+00   2.7238608e+01
   3.5983429e+00   7.5824622e+00   2.7080231e+01
   3.1102918e+00   1.0630518e+01   2.5596111e+01
   5.9233589e+00   2.5137686e+00   2.6449440e+01
   5.8070452e+00   4.1092303e+00   2.5695127e+01
   3.1417694e+00   8.9829285e+00   2.6459912e+01
   5.2091376e+00   3.8366049e+00   2.9891094e+01
   3.1999315e+00   1.0629296e+01   2.6014143e+01
   3.1459215e+00   1.0419754e+01   2.6127757e+01
   6.0499126e+00   2.6172407e+00   3.0846109e+01
   4.3926515e+00   3.8035991e+00   2.7072396e+01
   4.5284501e+00   3.5947386e+00   2.7219236e+01
   4.5443270e+00   8.2265994e+00   2.3678826e+01
   3.0108689e+00   1.0560098e+01   2.4679437e+01
   5.8066115e+00   2.3630633e+00   2.6042259e+01
   6.0280694e+00   2.3317727e+00   2.7256439e+01
   4.4001482e+00   4.2991571e+00   2.8908084e+01
   6.2728172e+00   2.4942509e+00   3.0606572e+01
   4.5304974e+00   6.7520541e+00   2.4068994e+01
   5.4218250e+00   6.2097685e+00   2.4963088e+01
   2.9720156e+00   8.6732346e+00   2.4519857e+01
   3.3387379e+00   9.7764720e+00   2.2562038e+01
   5.8596296e+00   2.3176850e+00   2.6250881e+01
   5.6444950e+00   4.0900312e+00   2.5616981e+01
   5.7231556e+00   2.9780015e+00   2.5917925e+01
   5.5081965e+00   3.8050843e+00   2.5620649e+01
   5.8396825e+00   2.4286012e+00   2.6051677e+01
   3.1575468e+00   8.4620435e+00   2.6556071e+01
   4.5942004e+00   8.1205529e+00   2.3754489e+01
   5.8452932e+00   2.7583334e+00   2.5971261e+01
   5.2952667e+00   2.6015543e+00   2.6499915e+01
   5.7516324e+00   4.3152322e+00   2.5589538e+01
   5.5944702e+00   5.3189245e+00   2.5293562e+01
   5.3710536e+00   6.4019207e+00   2.4875809e+01
   5.7553198e+00   4.0109762e+00   2.5658380e+01
   5.8333125e+00   2.3178096e+00   2.6077674e+01
   5.8339293e+00   2.3142240e+00   2.6079370e+01
   5.2492586e+00   6.7866751e+00   2.4682695e+01
   5.8443499e+00   2.6210214e+00   2.6005089e+01
   5.8806288e+00   2.3249262e+00   2.6454257e+01
   3.0149431e+00   1.0449975e+01   2.4816244e+01
   5.8291617e+00   2.7026950e+00   3.0454249e+01
   5.7821793e+00   2.8139460e+00   2.5957050e+01
   5.8318772e+00   2.3343759e+00   2.6072833e+01
   5.7765841e+00   3.9570242e+00   2.5675876e+01
   5.1316208e+00   2.7296470e+00   2.6067752e+01
   6.1704225e+00   2.5214656e+00   3.0444368e+01
   5.4723269e+00   5.9569226e+00   2.5061583e+01
   5.8259968e+00   3.3723770e+00   2.5821773e+01
   5.8300872e+00   2.3720770e+00   2.6062553e+01
   5.6790243e+00   4.8473593e+00   2.5443135e+01
   5.8442835e+00   2.5992626e+00   2.6010262e+01
   3.0697472e+00   1.0476770e+01   2.5465730e+01
   3.0025107e+00   9.7207826e+00   2.5098113e+01
   3.1422759e+00   1.0458700e+01   2.6107678e+01
   4.0812004e+00   7.6068630e+00   2.3405090e+01
   3.2086061e+00   7.6978479e+00   2.6623872e+01
   5.8233898e+00   2.3167372e+00   2.6080859e+01
   3.0690922e+00   1.0098746e+01   2.5672943e+01
   5.5287716e+00   2.6848880e+00   2.5692031e+01
   3.8535873e+00   4.7813284e+00   2.6166927e+01
   3.1232786e+00   9.9828258e+00   2.2806025e+01
   6.2491910e+00   2.4654085e+00   3.0141821e+01
   3.1678870e+00   9.8497288e+00   2.2725974e+01
   5.8362233e+00   2.3148957e+00   2.6101403e+01
   5.6776399e+00   3.8144273e+00   2.5687070e+01
   5.5842686e+00   3.9158125e+00   2.5650359e+01
   6.0444383e+00   2.3468091e+00   2.7546561e+01
   4.6457312e+00   3.5908891e+00   2.8108751e+01
   3.2827607e+00   8.8957116e+00   2.2729330e+01
   5.7853918e+00   3.2139814e+00   2.5846202e+01
   5.8338597e+00   2.3146936e+00   2.6078819e+01
   5.8849577e+00   2.3177289e+00   2.6371871e+01
   3.2467630e+00   6.9289396e+00   2.6103997e+01
   5.6506727e+00   4.5718238e+00   2.5502220e+01
   5.8349002e+00   2.3456091e+00   2.6071248e+01
   5.8867486e+00   2.3222926e+00   2.6443553e+01
   5.8320171e+00   2.6871594e+00   2.5984158e+01
   5.8330078e+00   2.3264228e+00   2.6075620e+01
   3.0057944e+00   1.0286978e+01   2.3394799e+01
   5.7957590e+00   2.3350216e+00   2.6258535e+01
   5.5922164e+00   3.6002536e+00   2.5724660e+01
   5.8417500e+00   2.3875230e+00   2.6061709e+01
   5.8344644e+00   2.3248073e+00   2.6076449e+01
   5.8334827e+00   2.3144047e+00   2.6078573e+01
   5.8323077e+00   2.3159361e+00   2.6098444e+01
   3.3950512e+00   9.6213621e+00   2.2580980e+01
   5.9442967e+00   2.3252502e+00   2.6761892e+01
   5.7987138e+00   3.6113886e+00   2.5759806e+01
   3.3702018e+00   6.9653756e+00   2.7131164e+01
   6.2706954e+00   2.4042348e+00   2.9415957e+01
   5.8270614e+00   2.3944249e+00   2.6055801e+01
   5.8364368e+00   2.3483352e+00   2.6070763e+01
   5.8343250e+00   2.3239063e+00   2.6076620e+01
   5.8397137e+00   3.1797958e+00   2.5870474e+01
   4.3562473e+00   4.3648112e+00   2.8813469e+01
   5.7442265e+00   3.4453344e+00   2.5783670e+01
   5.8337984e+00   2.3394422e+00   2.6072466e+01
   6.1741278e+00   2.3544437e+00   2.8273764e+01
   5.7662930e+00   2.9422675e+00   2.5919933e+01
   3.0125225e+00   1.0253659e+01   2.4906412e+01
   3.0075567e+00   1.0362318e+01   2.3403525e+01
   5.4861196e+00   5.7197701e+00   2.5137089e+01
   6.0987845e+00   2.3410378e+00   2.7725577e+01
   3.9323644e+00   8.9761926e+00   2.2969665e+01
   5.9467492e+00   2.4431184e+00   2.8453138e+01
   5.9203342e+00   2.3333156e+00   2.6763094e+01
   6.2237494e+00   2.4169474e+00   2.9371387e+01
   3.8163730e+00   5.4177800e+00   2.3717446e+01
   3.8851913e+00   6.0362981e+00   2.3561977e+01
   3.7924449e+00   9.1646398e+00   2.2852073e+01
   6.2892473e+00   2.3821361e+00   2.9195602e+01
   5.1253047e+00   3.0780899e+00   2.8811333e+01
   3.1407776e+00   1.0454151e+01   2.6097433e+01
   5.8399935e+00   2.3145398e+00   2.6113103e+01
   6.3086221e+00   2.4385220e+00   3.0064776e+01
   4.8151199e+00   7.7365937e+00   2.4061771e+01
   4.1645555e+00   8.6847101e+00   2.3208660e+01
   6.2318887e+00   2.4688537e+00   3.0104051e+01
   4.6865514e+00   3.2872901e+00   2.6851599e+01
   4.0575133e+00   5.6045663e+00   2.3762519e+01
   5.8450199e+00   2.7412382e+00   2.5975767e+01
   5.8343215e+00   2.3208824e+00   2.6077428e+01
   5.8460213e+00   2.8428219e+00   2.5950589e+01
   3.0663367e+00   1.0573486e+01   2.5461008e+01
   6.1630449e+00   2.5627740e+00   3.0861226e+01
   5.8106133e+00   2.3199002e+00   2.6084985e+01
   5.7887941e+00   3.9346552e+00   2.5684903e+01
   5.8343517e+00   2.3219474e+00   2.6076979e+01
   5.6903938e+00   3.9726124e+00   2.5652880e+01
   3.3993501e+00   5.9577921e+00   2.4132231e+01
   5.8310252e+00   2.3440092e+00   2.6070169e+01
   3.8338403e+00   9.3919611e+00   2.2821796e+01
   5.3494676e+00   2.5497324e+00   2.5970553e+01
   5.8348377e+00   2.3293075e+00   2.6075387e+01
   5.1347164e+00   7.1149226e+00   2.4500893e+01
   5.8041971e+00   2.3277459e+00   2.6165154e+01
   5.8333923e+00   2.4033590e+00   2.6055673e+01
   5.0371240e+00   2.9879255e+00   2.7685838e+01
   4.5304411e+00   7.7475495e+00   2.3808728e+01
   4.2853603e+00   4.0957326e+00   2.4489980e+01
   5.7494783e+00   4.4240054e+00   2.5563538e+01
   5.8308518e+00   3.4020173e+00   2.5816309e+01
   3.0291450e+00   1.0325918e+01   2.3194582e+01
   4.9732407e+00   7.2152351e+00   2.4351050e+01
   4.4533827e+00   4.5250788e+00   2.4303789e+01
   6.2613002e+00   2.4992032e+00   3.0611680e+01
   5.2347824e+00   6.0515799e+00   2.4895110e+01
   3.2669066e+00   1.0005463e+01   2.2573748e+01
   5.6019151e+00   3.6679431e+00   2.5717763e+01
   3.0201320e+00   1.0300419e+01   2.4959525e+01
   5.2862718e+00   2.5972196e+00   2.6351761e+01
   5.5581981e+00   5.4463702e+00   2.5244679e+01
   4.1571810e+00   6.8604206e+00   2.3635706e+01
   5.8342153e+00   2.3145688e+00   2.6087487e+01
   5.7302206e+00   2.3593115e+00   2.6315310e+01
   5.4713957e+00   2.8985709e+00   2.5593398e+01
   4.0010890e+00   9.0672612e+00   2.2989808e+01
   5.6424261e+00   2.5393094e+00   2.8077291e+01
   5.8337060e+00   2.3273045e+00   2.6075487e+01
   4.4520322e+00   5.8297626e+00   2.4125693e+01
   5.8457265e+00   2.3162611e+00   2.6164499e+01
   5.8457623e+00   2.6169957e+00   2.6006388e+01
   6.1402427e+00   2.4363240e+00   2.9252056e+01
   5.2719599e+00   6.7176952e+00   2.4718788e+01
   5.5953179e+00   5.4055952e+00   2.5271796e+01
   4.3823153e+00   4.1090987e+00   2.8224433e+01
   5.7926143e+00   2.3327413e+00   2.6055680e+01
   5.8348973e+00   2.4938834e+00   2.6033089e+01
   5.8312535e+00   2.3330481e+00   2.6072769e+01
   5.4485084e+00   2.4828848e+00   2.6199979e+01
   5.3847041e+00   2.5305585e+00   2.6388789e+01
   5.8392450e+00   2.8828264e+00   2.5939125e+01
   3.8951583e+00   9.3076881e+00   2.2872594e+01
   5.8526457e+00   2.3153939e+00   2.6184466e+01
   5.8132626e+00   3.4239089e+00   2.5805864e+01
   3.3301895e+00   9.9322352e+00   2.2539632e+01
   6.1789388e+00   2.3855041e+00   2.8717319e+01
   3.6172313e+00   5.5747155e+00   2.6607191e+01
   5.7705364e+00   4.0402844e+00   2.5655806e+01
   5.8347745e+00   2.3309554e+00   2.6074920e+01
   5.8288979e+00   2.3522992e+00   2.6066491e+01
   5.9448093e+00   2.6734282e+00   3.0806530e+01
   6.1802363e+00   2.3675578e+00   2.8477894e+01
   3.0435161e+00   7.9713148e+00   2.5272533e+01
   5.6665649e+00   2.4037741e+00   2.6620168e+01
   3.1529800e+00   8.0815367e+00   2.6410860e+01
   5.8358426e+00   2.3430829e+00   2.6072177e+01
   6.3336215e+00   2.4646862e+00   3.0527624e+01
   5.7764952e+00   2.8606876e+00   2.5944644e+01
   6.3162449e+00   2.4544939e+00   3.0312829e+01
   5.8352744e+00   2.3439946e+00   2.6071754e+01
   3.4851216e+00   6.1454426e+00   2.6799994e+01
   5.8471331e+00   2.9767119e+00   2.5919562e+01
   5.9110716e+00   2.3412676e+00   2.6844508e+01
   3.4361395e+00   9.3031631e+00   2.2650766e+01
   6.0296560e+00   2.4277646e+00   2.8627667e+01
   3.1431240e+00   1.0656796e+01   2.6035680e+01
   3.1429863e+00   1.0546137e+01   2.6095827e+01
   5.9945899e+00   2.3377429e+00   2.7181840e+01
   4.7344477e+00   7.9645024e+00   2.3930101e+01
   5.8294510e+00   2.3152934e+00   2.6082090e+01
   5.8442920e+00   2.9994450e+00   2.5913727e+01
   5.8359096e+00   2.3452618e+00   2.6071571e+01
   2.9991441e+00   9.4335385e+00   2.3322436e+01
   5.3796729e+00   2.5494578e+00   2.5880007e+01
   4.6119310e+00   8.2414856e+00   2.3737334e+01
   3.1409536e+00   1.0653838e+01   2.6029756e+01
   5.9994798e+00   2.3522385e+00   2.7406591e+01
   5.8395266e+00   2.3153526e+00   2.6121657e+01
   4.6251134e+00   8.1328239e+00   2.3783027e+01
   2.9686024e+00   8.6424918e+00   2.4299460e+01
   4.3942036e+00   4.8070082e+00   2.4183787e+01
   3.9069587e+00   5.9023915e+00   2.3604531e+01
   3.0683015e+00   1.0313703e+01   2.5531849e+01
   3.2692510e+00   9.9968063e+00   2.2572064e+01
   3.1276783e+00   8.6836075e+00   2.6388372e+01
   5.8434849e+00   2.6349204e+00   2.6001074e+01
   3.1434221e+00   1.0478943e+01   2.6111246e+01
   5.8315991e+00   2.5968755e+00   2.6006174e+01
   6.1883000e+00   2.3940158e+00   2.8882501e+01
   5.8412419e+00   2.5117969e+00   2.6031051e+01
   5.8416574e+00   2.4949725e+00   2.6035354e+01
   5.8391786e+00   2.8404124e+00   2.5949313e+01
   5.3056353e+00   6.5300227e+00   2.4795384e+01
   5.7806073e+00   2.5999523e+00   2.9361054e+01
   3.0801988e+00   1.0569575e+01   2.5597967e+01
   5.6523929e+00   2.6896807e+00   2.5835458e+01
   5.8316280e+00   2.3148085e+00   2.6081454e+01
   2.9868619e+00   9.8297204e+00   2.3501659e+01
   4.2378528e+00   4.1131130e+00   2.7122609e+01
   4.6343327e+00   3.2766181e+00   2.5692185e+01
   3.1410641e+00   8.8800062e+00   2.2894860e+01
   5.4627844e+00   2.6491942e+00   2.8086538e+01
   5.8304892e+00   2.3480630e+00   2.6070957e+01
   5.7737757e+00   2.9302998e+00   2.5907966e+01
   5.5445140e+00   4.5335122e+00   2.5480814e+01
   5.8334705e+00   2.3143423e+00   2.6078772e+01
   4.9991549e+00   6.1172112e+00   2.4691615e+01
   5.5406709e+00   5.3363859e+00   2.5267360e+01
   5.8119852e+00   2.3273936e+00   2.6194243e+01
   5.5663316e+00   5.5460554e+00   2.5221659e+01
   5.8391903e+00   2.3811755e+00   2.6062977e+01
   5.8389333e+00   3.0204658e+00   2.5907182e+01
   3.0623009e+00   7.6741263e+00   2.5137365e+01
   4.5341445e+00   3.4817122e+00   2.6645739e+01
   2.9635244e+00   8.9069990e+00   2.4382738e+01
   3.2938192e+00   9.9714176e+00   2.2555314e+01
   3.1161750e+00   1.0009763e+01   2.6118046e+01
   5.8343053e+00   2.3194919e+00   2.6077597e+01
   4.3720034e+00   8.6160281e+00   2.3414168e+01
   4.5471892e+00   3.4510079e+00   2.5265845e+01
   5.5733661e+00   5.0637618e+00   2.5352906e+01
   3.2448926e+00   9.9120609e+00   2.2610697e+01
   5.8253978e+00   2.4303617e+00   2.6052039e+01
   5.9207643e+00   2.3260302e+00   2.6662598e+01
   5.6963379e+00   3.1775694e+00   2.5866451e+01
   4.9453642e+00   7.3505724e+00   2.4288508e+01
   5.8333371e+00   2.3218364e+00   2.6076800e+01
   5.8345355e+00   2.3223063e+00   2.6077247e+01
   6.1899918e+00   2.4685618e+00   2.9903489e+01
   6.0315393e+00   2.3466141e+00   2.7481474e+01
   5.7175008e+00   2.4577740e+00   2.5927079e+01
   5.8250318e+00   2.3577200e+00   2.6068372e+01
   5.8349011e+00   2.3350493e+00   2.6074031e+01
   5.7354127e+00   4.0025796e+00   2.5655804e+01
   5.7811340e+00   3.1200897e+00   2.5866576e+01
   5.8370028e+00   2.3998238e+00   2.6058051e+01
   4.1184807e+00   8.9405275e+00   2.3107927e+01
   6.2354007e+00   2.3673226e+00   2.8739151e+01
   5.8453601e+00   2.3148809e+00   2.6143138e+01
   4.0906652e+00   6.4704100e+00   2.3631443e+01
   3.0001574e+00   1.0494791e+01   2.4610663e+01
   5.8358294e+00   2.3506255e+00   2.6070165e+01
   4.5548069e+00   7.1034189e+00   2.4006988e+01
   6.0265801e+00   2.4032497e+00   2.8271877e+01
   6.3345509e+00   2.4044539e+00   2.9719669e+01
   5.6745181e+00   4.8124756e+00   2.5449647e+01
   5.8244202e+00   3.0779071e+00   2.5888574e+01
   5.8339057e+00   2.3191817e+00   2.6077607e+01
   3.1810615e+00   9.5860612e+00   2.2728165e+01
   5.7686970e+00   2.7825434e+00   3.0705318e+01
   5.5217344e+00   3.3369399e+00   2.5666874e+01
   5.8219356e+00   2.4255980e+00   2.6045372e+01
   4.3325488e+00   8.6506784e+00   2.3369835e+01
   5.5070490e+00   5.7722666e+00   2.5131640e+01
   4.4413082e+00   3.7839519e+00   2.7399035e+01
   6.1664574e+00   2.3528623e+00   2.8216830e+01
   5.8318675e+00   2.3150580e+00   2.6077847e+01
   5.8440191e+00   3.0084591e+00   2.5910763e+01
   4.8862640e+00   7.6903224e+00   2.4137955e+01
   4.3935596e+00   4.2806763e+00   2.8818637e+01
   6.0448593e+00   2.3612507e+00   2.7744898e+01
   4.4271481e+00   8.1744369e+00   2.3588152e+01
   4.8773070e+00   4.3809268e+00   2.4756614e+01
   5.8472789e+00   2.9199039e+00   2.5932852e+01
   3.0582929e+00   1.0561973e+01   2.5380050e+01
   5.8415771e+00   3.1619790e+00   2.5874042e+01
   4.8961204e+00   7.6528262e+00   2.4158536e+01
   3.1029567e+00   1.0641570e+01   2.5701058e+01
   5.8877800e+00   2.3255159e+00   2.6494392e+01
   5.7754639e+00   2.3369758e+00   2.6048001e+01
   3.1272491e+00   1.0158248e+01   2.6136464e+01
   4.7726419e+00   7.4079898e+00   2.4126223e+01
   5.7941972e+00   2.3949674e+00   2.6026187e+01
   5.8514674e+00   2.3153241e+00   2.6177701e+01
   3.1191031e+00   1.0254978e+01   2.6043833e+01
   6.1625608e+00   2.3625018e+00   2.8327042e+01
   5.8350956e+00   2.3279983e+00   2.6075656e+01
   3.0452679e+00   1.0601886e+01   2.5109952e+01
   3.1401398e+00   9.3818357e+00   2.2821144e+01
   3.2659846e+00   1.0014891e+01   2.2575939e+01
   5.8784922e+00   2.3549245e+00   2.6907564e+01
   4.4001100e+00   8.5534770e+00   2.3458707e+01
   3.3001634e+00   9.9849103e+00   2.2555628e+01
   5.3125016e+00   6.2978177e+00   2.4870607e+01
   5.9785357e+00   2.3389973e+00   2.7118054e+01
   5.8357097e+00   2.3177807e+00   2.6078130e+01
   5.7734993e+00   2.3386328e+00   2.6134475e+01
   5.7912941e+00   2.8520931e+00   2.5930859e+01
   5.8176904e+00   2.3231091e+00   2.6149670e+01
   5.6954503e+00   4.4761030e+00   2.5537127e+01
   3.0375505e+00   7.8325665e+00   2.4950813e+01
   4.8396949e+00   3.6354699e+00   2.4860290e+01
   5.7183881e+00   2.3580018e+00   2.6041477e+01
   5.8351306e+00   2.3440173e+00   2.6071726e+01
   5.4021950e+00   6.3159690e+00   2.4917074e+01
   5.7681335e+00   2.3457652e+00   2.6041535e+01
   5.8386401e+00   2.4178825e+00   2.6054208e+01
   5.2116459e+00   4.8668858e+00   2.5167441e+01
   5.7133860e+00   3.2821970e+00   2.5829950e+01
   3.0540515e+00   1.0289561e+01   2.5398279e+01
   5.8311060e+00   2.3584597e+00   2.6069151e+01
   2.9934608e+00   1.0368735e+01   2.4158883e+01
   3.1374762e+00   7.1191981e+00   2.3732483e+01
   3.4340790e+00   9.8224573e+00   2.2547644e+01
   5.5721670e+00   2.8531502e+00   3.0123315e+01
   5.8445935e+00   2.6735411e+00   2.5992164e+01
   2.9922223e+00   1.0338208e+01   2.3915332e+01
   5.8344940e+00   2.3319318e+00   2.6074478e+01
   5.8340305e+00   2.3155495e+00   2.6078653e+01
   5.0399836e+00   7.1614606e+00   2.4419063e+01
   5.8264352e+00   2.5221838e+00   2.6023046e+01
   3.2114489e+00   7.8826618e+00   2.6749803e+01
   5.8310340e+00   2.3153843e+00   2.6081308e+01
   4.5085337e+00   8.0624225e+00   2.3696445e+01
   5.8340027e+00   2.3169784e+00   2.6078158e+01
   3.1622618e+00   7.9825891e+00   2.6436836e+01
   5.2467979e+00   6.7536510e+00   2.4693854e+01
   5.8263848e+00   2.5283074e+00   2.6021384e+01
   5.4725952e+00   2.9709023e+00   3.0252871e+01
   5.2768176e+00   2.6681371e+00   2.7083547e+01
   5.7202561e+00   3.4822698e+00   2.5770530e+01
   5.4446221e+00   5.3098464e+00   2.5232635e+01
   5.5681147e+00   5.5375399e+00   2.5224658e+01
   5.9131528e+00   2.3604129e+00   2.7139443e+01
   6.0824927e+00   2.3663279e+00   2.7993128e+01
   5.8390395e+00   2.4333357e+00   2.6050279e+01
   2.9810809e+00   9.9771091e+00   2.3685131e+01
   4.8491106e+00   6.7591233e+00   2.4381450e+01
   3.0198718e+00   1.0216033e+01   2.5064382e+01
   4.1489935e+00   6.1055345e+00   2.3742803e+01
   5.8371854e+00   2.4464430e+00   2.6046115e+01
   5.8367174e+00   2.3214813e+00   2.6211501e+01
   6.1757854e+00   2.3603905e+00   2.8360165e+01
   4.3047440e+00   8.7422730e+00   2.3315500e+01
   5.8067301e+00   2.3237663e+00   2.6071372e+01
   3.1641197e+00   7.8609587e+00   2.3122397e+01
   5.5714285e+00   2.4238716e+00   2.6299238e+01
   6.0799440e+00   2.3548105e+00   2.7825141e+01
   5.8337264e+00   2.3131014e+00   2.6078673e+01
   3.9699824e+00   8.8915022e+00   2.3013390e+01
   4.6092489e+00   8.2438820e+00   2.3734835e+01
   5.5223367e+00   2.5843007e+00   2.7864732e+01
   5.8461904e+00   2.5558222e+00   2.9265113e+01
   5.8360737e+00   2.3286338e+00   2.6327123e+01
   3.8604088e+00   8.5593316e+00   2.3024733e+01
   3.1231011e+00   9.8963852e+00   2.6213079e+01
   3.3554325e+00   8.7867924e+00   2.2736047e+01
   2.9842396e+00   9.3839138e+00   2.3436668e+01
   5.7988463e+00   3.9124471e+00   2.5693102e+01
   3.0087749e+00   1.0364690e+01   2.4759459e+01
   6.0917109e+00   2.3891699e+00   2.8364432e+01
   5.2864663e+00   5.1798165e+00   2.5174114e+01
   5.6338490e+00   3.3966219e+00   2.5790048e+01
   5.8668876e+00   2.3188284e+00   2.6300568e+01
   6.2677911e+00   2.4998508e+00   3.0650334e+01
   5.1089420e+00   5.9158707e+00   2.4840039e+01
   5.8307148e+00   3.2253046e+00   2.5856776e+01
   5.8334886e+00   2.3198755e+00   2.6077388e+01
   5.8149895e+00   2.3601465e+00   2.6719932e+01
   3.0041769e+00   1.0342157e+01   2.4668304e+01
   5.8215306e+00   2.4214512e+00   2.6055766e+01
   5.8349504e+00   2.3383899e+00   2.6073008e+01
   5.5000633e+00   2.4517682e+00   2.6141567e+01
   3.0013157e+00   9.8507334e+00   2.3348083e+01
   5.8350411e+00   2.3422395e+00   2.6072042e+01
   5.8065010e+00   3.1886245e+00   2.5857757e+01
   4.0608530e+00   6.4068526e+00   2.3613938e+01
   3.0596043e+00   1.0542332e+01   2.5380764e+01
   5.8380198e+00   2.3150161e+00   2.6110619e+01
   4.2514731e+00   4.0759632e+00   2.4597696e+01
   3.3991390e+00   9.0721240e+00   2.2686950e+01
   5.8358337e+00   2.3678274e+00   2.6065784e+01
   5.3223484e+00   5.5606256e+00   2.5094489e+01
   6.2331516e+00   2.5314787e+00   3.0854371e+01
   4.5240068e+00   3.8700658e+00   2.4560742e+01
   5.1648944e+00   6.1583565e+00   2.4814054e+01
   4.9527674e+00   3.0625760e+00   2.5206519e+01
   3.9157102e+00   6.4350016e+00   2.3498489e+01
   5.5057536e+00   5.5732699e+00   2.5186783e+01
   3.0654265e+00   1.0301267e+01   2.5513159e+01
   5.8390394e+00   2.4144184e+00   2.6054823e+01
   5.2114779e+00   2.6570347e+00   2.6339521e+01
   5.8287265e+00   2.5878980e+00   2.6007263e+01
   3.0173341e+00   1.0007320e+01   2.5157873e+01
   5.8048890e+00   2.5552528e+00   2.6005441e+01
   5.1055350e+00   6.8228360e+00   2.4570926e+01
   5.8285448e+00   2.3599103e+00   2.6068965e+01
   5.8169315e+00   3.6879057e+00   2.5747422e+01
   5.9007506e+00   2.5083007e+00   2.9024091e+01
   3.7739815e+00   5.3932137e+00   2.7428901e+01
   3.0625857e+00   1.0602415e+01   2.5365132e+01
   3.2093183e+00   7.1025404e+00   2.3418497e+01
   5.5705420e+00   3.5351700e+00   2.5716309e+01
   5.8334514e+00   2.3141847e+00   2.6078062e+01
   5.8344239e+00   2.3143157e+00   2.6084244e+01
   5.4018292e+00   2.5180823e+00   2.6360987e+01
   3.0613700e+00   1.0478266e+01   2.5373047e+01
   6.0027642e+00   2.3421567e+00   2.7280441e+01
   5.8364423e+00   2.3729680e+00   2.6064660e+01
   3.7297684e+00   9.4298198e+00   2.2764321e+01
   2.9761736e+00   8.5399911e+00   2.4451121e+01
   5.6368213e+00   2.3913569e+00   2.6224959e+01
   5.8344485e+00   2.3141062e+00   2.6083689e+01
   5.8891757e+00   2.4806577e+00   2.8648574e+01
   5.1506772e+00   6.1891036e+00   2.4794591e+01
   5.8436216e+00   2.5281130e+00   2.6027498e+01
   3.0637422e+00   1.0198356e+01   2.5604117e+01
   3.2847583e+00   9.9754433e+00   2.2561140e+01
   5.8339256e+00   2.3141765e+00   2.6078988e+01
   5.8390638e+00   2.4427645e+00   2.6047994e+01
   4.6124013e+00   7.7713099e+00   2.3876404e+01
   6.2966164e+00   2.4132149e+00   2.9662891e+01
   5.7818949e+00   3.8999652e+00   2.5690235e+01
   5.8339696e+00   2.3297710e+00   2.6074990e+01
   5.8339741e+00   2.3150466e+00   2.6078784e+01
   5.2299718e+00   2.9480904e+00   2.8727736e+01
   4.6983906e+00   7.7916688e+00   2.3947517e+01
   5.7762654e+00   2.3355215e+00   2.6057010e+01
   5.8244159e+00   3.2961547e+00   2.5838070e+01
   3.8393913e+00   8.0541932e+00   2.3124196e+01
   6.2840612e+00   2.3802483e+00   2.9145514e+01
   3.1210272e+00   1.0625537e+01   2.5903822e+01
   6.3349757e+00   2.4030501e+00   2.9700897e+01
   5.8047545e+00   3.2214318e+00   2.5849840e+01
   5.4719426e+00   2.4664777e+00   2.5992230e+01
   5.0408670e+00   3.2757593e+00   2.9279272e+01
   3.2880646e+00   9.5280699e+00   2.2623494e+01
   3.2702760e+00   9.6410744e+00   2.2617986e+01
   5.8760547e+00   2.3538470e+00   2.6881532e+01
   5.8432360e+00   2.6388160e+00   2.6000205e+01
   5.8040261e+00   2.3338748e+00   2.6277319e+01
   6.0375788e+00   2.4248883e+00   2.8624314e+01
   4.9278191e+00   7.6205190e+00   2.4187909e+01
   5.4357415e+00   6.0976737e+00   2.5005241e+01
   5.7844768e+00   3.4427207e+00   2.5794066e+01
   3.9617547e+00   8.9498544e+00   2.2993086e+01
   5.8205197e+00   2.3634666e+00   2.6063176e+01
   2.9618187e+00   8.9329355e+00   2.3935266e+01
   5.8360505e+00   2.3555606e+00   2.6069031e+01
   6.1874261e+00   2.5371011e+00   3.0701446e+01
   5.8948316e+00   2.3400392e+00   2.6753677e+01
   5.8365385e+00   2.3150772e+00   2.6105112e+01
   5.7777615e+00   2.8190580e+00   2.5937497e+01
   6.0824739e+00   2.3904846e+00   2.8341230e+01
   5.9387722e+00   2.3240189e+00   2.6719047e+01
   3.3684191e+00   9.8958671e+00   2.2533870e+01
   5.9855676e+00   2.3275507e+00   2.6992569e+01
   3.8790192e+00   9.0326188e+00   2.2927092e+01
   3.1511672e+00   7.7021845e+00   2.3220553e+01
   4.0854509e+00   7.5378075e+00   2.3424434e+01
   5.8342913e+00   2.3208759e+00   2.6077379e+01
   4.6757274e+00   7.2753827e+00   2.4078074e+01
   5.6856977e+00   3.3165099e+00   2.5830054e+01
   5.8975271e+00   2.3186137e+00   2.6443853e+01
   4.4061056e+00   3.9446051e+00   2.7808927e+01
   6.3086113e+00   2.3900946e+00   2.9397153e+01
   5.6474988e+00   3.6075205e+00   2.5744850e+01
   2.9954278e+00   8.1078731e+00   2.4264421e+01
   2.9984699e+00   1.0485385e+01   2.4560955e+01
   5.8333199e+00   2.3174815e+00   2.6077615e+01
   5.3319783e+00   6.5077158e+00   2.4822112e+01
   5.4187776e+00   5.6202440e+00   2.5132983e+01
   5.6226188e+00   2.6800036e+00   2.9205240e+01
   5.8338451e+00   2.3148402e+00   2.6078775e+01
   4.9700118e+00   2.9306373e+00   2.5610882e+01
   5.8541847e+00   2.3154407e+00   2.6193250e+01
   5.8485080e+00   2.3161286e+00   2.6176168e+01
   5.8404698e+00   2.7299818e+00   2.5976144e+01
   5.7730455e+00   4.1338242e+00   2.5635692e+01
   5.7198654e+00   2.3579247e+00   2.6037060e+01
   4.8173641e+00   7.3128778e+00   2.4193342e+01
   4.4996278e+00   4.1247575e+00   2.9031773e+01
   5.8452358e+00   2.6813188e+00   2.5990135e+01
   5.8441611e+00   2.7803860e+00   2.5965689e+01
   5.8409574e+00   2.5294459e+00   2.6026404e+01
   6.2013746e+00   2.3603138e+00   2.8483869e+01
   2.9865492e+00   9.3652967e+00   2.5025826e+01
