# Supplementary material for: Rethinking Colour Constancy
Source: PLoS One. 2015 Sep 10;10(9):e0135029. doi: 10.1371/journal.pone.0135029 (PMC4565710; doi:10.1371/journal.pone.0135029)
Supplement: S1 Dataset — (ZIP) [file pone.0135029.s002.zip › 5-TransitionMetamerReflectanceData/NtoB_20munsells/targetXYZ_13.txt]

   7.5152072e+00   4.1674097e+00   3.7617248e+01
   6.7942875e+00   3.5345415e+00   3.7669418e+01
   4.3564038e+00   1.0689885e+01   3.3436777e+01
   7.2133407e+00   4.3938001e+00   3.7634684e+01
   4.4010700e+00   1.0506932e+01   3.3486879e+01
   4.3608327e+00   1.0772944e+01   3.3418293e+01
   7.1037039e+00   3.7926472e+00   3.7728956e+01
   6.7702609e+00   5.2125068e+00   3.7258973e+01
   4.3554700e+00   1.0464471e+01   3.3488803e+01
   6.0797464e+00   8.1449629e+00   3.1143999e+01
   5.6612241e+00   7.4415161e+00   3.5557090e+01
   5.1491579e+00   1.0214529e+01   3.4250680e+01
   6.5788167e+00   6.9812373e+00   3.1911771e+01
   4.6595561e+00   8.6510322e+00   3.4080498e+01
   4.3587313e+00   1.0685528e+01   3.3437942e+01
   4.3727385e+00   1.0666267e+01   3.3444771e+01
   4.3821093e+00   1.0296001e+01   3.3536774e+01
   7.6157113e+00   3.4433100e+00   3.7516115e+01
   4.3673494e+00   1.0715143e+01   3.3432831e+01
   4.3502474e+00   1.0033167e+01   3.3586577e+01
   4.3499747e+00   9.5225817e+00   3.3712976e+01
   7.4895860e+00   2.9684174e+00   3.5227010e+01
   5.2343196e+00   6.7350766e+00   3.5116506e+01
   7.2107567e+00   2.7103881e+00   3.3370898e+01
   7.6114164e+00   3.2105344e+00   3.7590305e+01
   7.0174981e+00   5.9936573e+00   3.3271279e+01
   6.0046248e+00   8.3881005e+00   3.5980182e+01
   4.7707761e+00   1.0408361e+01   3.2429076e+01
   4.3617480e+00   1.0775944e+01   3.3417860e+01
   4.3599588e+00   1.0780330e+01   3.3416581e+01
   7.2294069e+00   4.8590094e+00   3.3693347e+01
   4.3178689e+00   1.0723904e+01   3.2682920e+01
   7.2772775e+00   3.0606392e+00   3.7980170e+01
   4.6313572e+00   9.7925509e+00   3.3837665e+01
   4.5671994e+00   1.0634923e+01   3.3661822e+01
   6.0598174e+00   8.8477139e+00   3.2847852e+01
   4.3613816e+00   1.0779778e+01   3.3416898e+01
   5.0076336e+00   9.7672275e+00   3.4467608e+01
   4.5032294e+00   9.2276826e+00   3.3846988e+01
   5.2161468e+00   8.1491155e+00   3.4827950e+01
   7.4467711e+00   2.6287480e+00   3.5039388e+01
   6.5210924e+00   6.5983092e+00   3.6819522e+01
   7.3568262e+00   2.9822421e+00   3.8009657e+01
   5.7434459e+00   4.4619730e+00   3.6366760e+01
   4.3608566e+00   1.0781325e+01   3.3416421e+01
   6.5183851e+00   3.6871077e+00   3.7385205e+01
   4.4240994e+00   1.0744285e+01   3.3359168e+01
   4.3613689e+00   1.0779185e+01   3.3416858e+01
   4.2626833e+00   1.0726959e+01   3.2446373e+01
   7.2725000e+00   6.1000751e+00   3.7147750e+01
   4.5002701e+00   8.8589230e+00   3.3943021e+01
   4.4155324e+00   1.0216549e+01   3.3560811e+01
   4.9373184e+00   6.1789476e+00   3.5065105e+01
   4.4155558e+00   1.0749062e+01   3.3360403e+01
   7.2282091e+00   3.9128890e+00   3.3345111e+01
   7.1671613e+00   5.2635580e+00   3.3557488e+01
   7.3547934e+00   3.8555986e+00   3.4154172e+01
   6.8784927e+00   7.5178577e+00   3.6550693e+01
   5.3162770e+00   6.2325689e+00   3.5346800e+01
   6.5046210e+00   7.1916021e+00   3.1803348e+01
   7.5801967e+00   2.8437523e+00   3.7758461e+01
   4.3560522e+00   1.0749252e+01   3.3423382e+01
   5.3454805e+00   1.0030213e+01   3.4532524e+01
   4.7280598e+00   9.6509133e+00   3.3998115e+01
   7.3990192e+00   3.2581319e+00   3.7941372e+01
   4.1023536e+00   1.0529716e+01   3.0043663e+01
   4.2688322e+00   1.0657710e+01   3.1874264e+01
   4.7424642e+00   1.0277973e+01   3.1466292e+01
   7.1359153e+00   4.4217230e+00   3.2926564e+01
   4.3544812e+00   1.0707433e+01   3.3432622e+01
   5.6420991e+00   5.4394741e+00   3.5918840e+01
   4.0888130e+00   1.0576883e+01   3.0348846e+01
   4.3609462e+00   1.0772188e+01   3.3418580e+01
   6.6500900e+00   7.4683214e+00   3.6615884e+01
   4.7293878e+00   6.8590176e+00   3.4690507e+01
   6.0938725e+00   3.9848558e+00   3.6848200e+01
   5.9777974e+00   7.3075641e+00   3.6001934e+01
   4.4687245e+00   1.0609900e+01   3.2420673e+01
   7.6292811e+00   2.7309576e+00   3.7131806e+01
   6.4586396e+00   3.6627198e+00   3.7333176e+01
   4.2609353e+00   1.0749782e+01   3.2642465e+01
   4.1353974e+00   1.0642183e+01   3.1106147e+01
   5.9951246e+00   5.0380488e+00   3.6408729e+01
   5.9189836e+00   4.2618170e+00   3.6592080e+01
   4.3755210e+00   1.0737092e+01   3.3068348e+01
   7.4459491e+00   2.8161575e+00   3.4920281e+01
   4.3336571e+00   1.0684698e+01   3.2411505e+01
   7.0191133e+00   3.0876384e+00   3.7883250e+01
   6.2819168e+00   4.0590244e+00   3.7003495e+01
   4.3514781e+00   1.0068532e+01   3.3578416e+01
   4.7366468e+00   1.0575729e+01   3.3644772e+01
   4.3710998e+00   1.0636012e+01   3.3453214e+01
   5.8474317e+00   9.4364863e+00   3.3680894e+01
   4.9504016e+00   1.0425459e+01   3.3818421e+01
   4.3625839e+00   1.0713852e+01   3.3431906e+01
   4.3544361e+00   9.7741891e+00   3.3650419e+01
   4.2984400e+00   1.0678475e+01   3.2193067e+01
   7.6308318e+00   2.9683908e+00   3.7395442e+01
   7.6290775e+00   2.7829327e+00   3.6936212e+01
   7.5710557e+00   2.9085172e+00   3.7789815e+01
   4.4046819e+00   1.0712102e+01   3.2981345e+01
   4.4350591e+00   1.0291194e+01   3.3546376e+01
   4.3713665e+00   1.0654694e+01   3.3448669e+01
   4.3612150e+00   1.0782484e+01   3.3416242e+01
   7.4463970e+00   3.1760593e+00   3.7935630e+01
   4.2702475e+00   1.0723606e+01   3.2452713e+01
   6.9602473e+00   3.5073414e+00   3.7755212e+01
   4.4202630e+00   1.0014801e+01   3.3615667e+01
   4.6543168e+00   8.7449127e+00   3.4050233e+01
   4.4457774e+00   1.0731361e+01   3.3355229e+01
   7.6325789e+00   2.8014017e+00   3.7020410e+01
   4.5888627e+00   9.7200550e+00   3.3781173e+01
   4.1514776e+00   1.0534945e+01   3.0317631e+01
   4.4699437e+00   9.9528438e+00   3.3638565e+01
   5.8043462e+00   8.9040129e+00   3.1486477e+01
   4.6843071e+00   8.3232176e+00   3.4192014e+01
   4.3596787e+00   1.0782808e+01   3.3407060e+01
   4.3611339e+00   1.0512118e+01   3.3477983e+01
   6.9140179e+00   5.8153194e+00   3.2481276e+01
   6.7681118e+00   6.9858859e+00   3.6842043e+01
   5.4420057e+00   5.1188950e+00   3.5845341e+01
   7.4112998e+00   3.0282384e+00   3.4583399e+01
   4.3966900e+00   8.7854357e+00   3.3921015e+01
   5.1914865e+00   9.3386255e+00   3.4770408e+01
   4.8698047e+00   8.4967641e+00   3.4304305e+01
   7.1952695e+00   6.7482854e+00   3.5986260e+01
   4.4506273e+00   8.2997321e+00   3.4080806e+01
   7.6173875e+00   2.7007776e+00   3.7334109e+01
   4.6374388e+00   8.6374360e+00   3.4072885e+01
   4.3604742e+00   1.0756638e+01   3.3422113e+01
   7.1284812e+00   5.0460941e+00   3.3168168e+01
   6.9012498e+00   6.6391125e+00   3.3342357e+01
   4.8319443e+00   8.4525629e+00   3.4271585e+01
   4.3595457e+00   1.0714203e+01   3.3431453e+01
   4.3711081e+00   9.2834735e+00   3.3779021e+01
   6.2214909e+00   4.5681286e+00   3.6774402e+01
   4.8371701e+00   6.9631980e+00   3.4718722e+01
   7.5558840e+00   3.0907587e+00   3.5786366e+01
   4.3582775e+00   1.0757439e+01   3.3170769e+01
   5.4111952e+00   9.5314156e+00   3.1410041e+01
   5.1877927e+00   1.0226187e+01   3.3979172e+01
   6.2589113e+00   8.3505400e+00   3.2660885e+01
   7.4323401e+00   5.7256879e+00   3.6842417e+01
   4.3522502e+00   9.5156612e+00   3.3715157e+01
   6.1740927e+00   9.0316147e+00   3.5488315e+01
   4.9323983e+00   7.6331402e+00   3.4576943e+01
   4.3662515e+00   1.0731646e+01   3.3428054e+01
   4.4887062e+00   8.3962188e+00   3.4068028e+01
   4.3615725e+00   1.0777326e+01   3.3417588e+01
   7.1270453e+00   3.8189162e+00   3.7730856e+01
   7.2973961e+00   4.1221256e+00   3.3827346e+01
   4.4692351e+00   1.0114932e+01   3.3602557e+01
   6.5020017e+00   7.5541651e+00   3.2395893e+01
   4.3589351e+00   1.0700500e+01   3.3434594e+01
   5.2472631e+00   8.0331173e+00   3.4884065e+01
   6.8898093e+00   3.3688450e+00   3.7765579e+01
   4.3609954e+00   1.0782931e+01   3.3416172e+01
   7.4119187e+00   3.1424386e+00   3.4561671e+01
   4.3289750e+00   1.0775668e+01   3.3197718e+01
   7.6162765e+00   2.7198150e+00   3.6745086e+01
   5.8796437e+00   5.7157096e+00   3.6107342e+01
   5.6701329e+00   5.8659701e+00   3.5825339e+01
   6.3640327e+00   7.6634467e+00   3.1792727e+01
   4.3539552e+00   1.0135355e+01   3.3563313e+01
   7.6376716e+00   3.1896471e+00   3.7328573e+01
   6.8488350e+00   3.2538285e+00   3.7779818e+01
   4.9738244e+00   6.3695969e+00   3.5019385e+01
   4.3595868e+00   1.0731344e+01   3.3427678e+01
   4.3559067e+00   1.0146803e+01   3.3563389e+01
   4.4094893e+00   1.0235824e+01   3.3556980e+01
   6.9284679e+00   3.4159578e+00   3.7767856e+01
   4.3505866e+00   9.9997756e+00   3.3594598e+01
   4.4746377e+00   1.0230572e+01   2.9848683e+01
   6.3841157e+00   7.5558364e+00   3.1715992e+01
   4.3657168e+00   1.0764646e+01   3.3269909e+01
   7.0175419e+00   5.6121667e+00   3.2909614e+01
   6.1010277e+00   7.5439999e+00   3.6161487e+01
   5.5664817e+00   7.3564235e+00   3.5420457e+01
   4.4503587e+00   8.6466765e+00   3.3980641e+01
   6.5550084e+00   7.0283816e+00   3.6763753e+01
   7.3719171e+00   2.6243115e+00   3.4472191e+01
   6.6736757e+00   6.7077467e+00   3.2075803e+01
   5.9921272e+00   5.0483853e+00   3.6402757e+01
   4.4430412e+00   9.0223338e+00   3.3874919e+01
   4.8977917e+00   8.5867935e+00   3.4324079e+01
   7.2027642e+00   4.9712225e+00   3.3587184e+01
   4.6209246e+00   8.5531556e+00   3.4088700e+01
   4.9607452e+00   1.0016184e+01   3.1169021e+01
   4.3700657e+00   1.0687025e+01   3.3439560e+01
   7.5133768e+00   2.6295619e+00   3.5649887e+01
   4.3608577e+00   1.0782484e+01   3.3416093e+01
   5.7781694e+00   4.8919534e+00   3.6237411e+01
   5.8237448e+00   4.4003962e+00   3.6456686e+01
   4.4346688e+00   1.0407406e+01   3.0760343e+01
   5.4458540e+00   9.3200643e+00   3.0822848e+01
   4.3616623e+00   1.0782334e+01   3.3416844e+01
   7.3917198e+00   2.6422477e+00   3.4601451e+01
   5.9431017e+00   8.9927041e+00   3.5589756e+01
   4.3368278e+00   1.0777521e+01   3.3251259e+01
   5.6966551e+00   9.2237376e+00   3.1895629e+01
   4.2720287e+00   1.0383233e+01   2.9809495e+01
   4.3550007e+00   1.0438034e+01   3.3494070e+01
   6.9269787e+00   3.1777683e+00   3.7831334e+01
   5.0407118e+00   5.8968913e+00   3.5240626e+01
   5.0030978e+00   7.2952718e+00   3.4737449e+01
   6.5986346e+00   8.3177711e+00   3.5210778e+01
   4.3496300e+00   1.0232675e+01   3.3541018e+01
   7.2321645e+00   2.6376579e+00   3.3534863e+01
   4.3637442e+00   1.0759086e+01   3.3421703e+01
   7.3021184e+00   6.0932336e+00   3.7086141e+01
   6.7421595e+00   3.3541766e+00   3.7689408e+01
   4.4953957e+00   8.8988329e+00   3.3929887e+01
   6.7433514e+00   6.4780280e+00   3.2186698e+01
   4.3851444e+00   9.9978659e+00   3.3607502e+01
   7.0583255e+00   6.5992406e+00   3.4364034e+01
   4.3648597e+00   1.0741253e+01   3.3426506e+01
   4.3764514e+00   9.9525270e+00   3.3615429e+01
   7.3562419e+00   4.6775816e+00   3.4458093e+01
   4.3240917e+00   1.0766260e+01   3.3089249e+01
   6.3758401e+00   8.6356334e+00   3.4327635e+01
   4.3603073e+00   1.0625618e+01   3.3451878e+01
   6.6257992e+00   3.8509274e+00   3.7438639e+01
   7.4395500e+00   2.8261668e+00   3.7994401e+01
   4.5037908e+00   1.0590892e+01   3.2436102e+01
   7.2601544e+00   2.7073107e+00   3.3674867e+01
   4.3605739e+00   1.0763138e+01   3.3420471e+01
   4.6767696e+00   7.6087940e+00   3.4405489e+01
   6.3183787e+00   7.9866938e+00   3.6300576e+01
   4.4226634e+00   1.0380772e+01   3.3522098e+01
   4.3774703e+00   1.0654241e+01   3.3448136e+01
   4.3539338e+00   1.0298248e+01   3.3525833e+01
   4.8347673e+00   7.9972982e+00   3.4391832e+01
   5.8005882e+00   5.6758006e+00   3.6025216e+01
   5.2374939e+00   9.8916270e+00   3.2040874e+01
   7.5818791e+00   2.7598409e+00   3.7730297e+01
   4.3798156e+00   1.0449468e+01   3.3500576e+01
   4.3593492e+00   1.0729131e+01   3.3428157e+01
   7.4904797e+00   5.2275703e+00   3.6132243e+01
   7.2142590e+00   2.7778533e+00   3.3366042e+01
   6.8511752e+00   7.3352641e+00   3.4252243e+01
   4.1149991e+00   1.0652850e+01   3.1099960e+01
   6.5448523e+00   3.7593835e+00   3.7387167e+01
   7.5288151e+00   3.1811116e+00   3.7837700e+01
   4.3514643e+00   9.9595782e+00   3.3604260e+01
   7.3108565e+00   2.9835580e+00   3.3903252e+01
   7.6196145e+00   2.7225308e+00   3.6808411e+01
   5.0876267e+00   5.8683923e+00   3.5283960e+01
   7.1241295e+00   4.3230346e+00   3.7613265e+01
   7.5919279e+00   2.6981665e+00   3.6396266e+01
   7.1615222e+00   6.0716900e+00   3.7238292e+01
   4.4316006e+00   1.0668946e+01   3.3534394e+01
   4.3221608e+00   1.0761055e+01   3.3032399e+01
   5.1071090e+00   1.0236017e+01   3.3222874e+01
   4.3642516e+00   1.0687901e+01   3.3437803e+01
   4.3609191e+00   1.0781854e+01   3.3416282e+01
   4.3593842e+00   9.6094563e+00   3.3692995e+01
   5.4736868e+00   5.8305204e+00   3.5625098e+01
   4.5596909e+00   9.0274391e+00   3.3924438e+01
   4.3665473e+00   9.3603048e+00   3.3757628e+01
   4.3610875e+00   1.0782674e+01   3.3416117e+01
   6.7510434e+00   3.3711017e+00   3.7690001e+01
   4.4025386e+00   1.0416181e+01   3.0663661e+01
   6.2239565e+00   5.0309261e+00   3.6651406e+01
   4.4916971e+00   1.0706457e+01   3.3345336e+01
   4.3554553e+00   1.0439921e+01   3.3493724e+01
   4.3594043e+00   1.0586083e+01   3.3460630e+01
   4.2370608e+00   1.0574275e+01   3.1034239e+01
   7.5010025e+00   3.3094524e+00   3.5250522e+01
   6.7489653e+00   3.3403477e+00   3.7698471e+01
   7.5010626e+00   2.7181370e+00   3.5444631e+01
   4.2540115e+00   1.0711397e+01   3.2267241e+01
   5.0687425e+00   5.7912682e+00   3.5301752e+01
   4.3487868e+00   1.0347351e+01   2.9946797e+01
   4.5019668e+00   9.6740758e+00   3.3721630e+01
   4.4576927e+00   1.0732222e+01   3.3557201e+01
   4.4321145e+00   8.4051379e+00   3.4042266e+01
   7.3311292e+00   2.8916965e+00   3.8030259e+01
   4.4240574e+00   1.0715424e+01   3.3099874e+01
   4.5683517e+00   1.0141311e+01   2.9817141e+01
   5.5661004e+00   5.6237692e+00   3.5782582e+01
   4.3591981e+00   1.0457502e+01   3.0741137e+01
   5.0455104e+00   9.9760142e+00   3.1415532e+01
   7.5815323e+00   2.7615562e+00   3.7733288e+01
   4.4586535e+00   8.1255678e+00   3.4136642e+01
   4.3655850e+00   1.0780243e+01   3.3412255e+01
   5.2287429e+00   6.5702740e+00   3.5159980e+01
   6.3699099e+00   8.6258868e+00   3.5868427e+01
   7.4193523e+00   4.5552181e+00   3.4881283e+01
   5.4806452e+00   4.9332256e+00   3.5951016e+01
   5.5086882e+00   6.7109013e+00   3.5433185e+01
   5.5817452e+00   8.4663571e+00   3.5387043e+01
   6.6290476e+00   6.7678102e+00   3.6867660e+01
   6.1645671e+00   8.4194965e+00   3.6023231e+01
   4.4713764e+00   1.0729159e+01   3.3554510e+01
   4.3488503e+00   1.0755628e+01   3.3111305e+01
   4.5241941e+00   9.6539333e+00   3.3736815e+01
   4.3624695e+00   1.0774765e+01   3.3346447e+01
   4.3748656e+00   1.0612992e+01   3.3459199e+01
   4.4727976e+00   1.0724572e+01   3.3449693e+01
   5.6882093e+00   8.9689535e+00   3.1028252e+01
   4.3603577e+00   1.0782870e+01   3.3410543e+01
   4.1995902e+00   1.0680648e+01   3.1739933e+01
   4.3584557e+00   1.0553801e+01   3.3467599e+01
   4.3579229e+00   1.0620446e+01   3.3453149e+01
   4.3459881e+00   1.0779733e+01   3.3314925e+01
   4.3588302e+00   1.0470633e+01   3.3487198e+01
   6.8327777e+00   6.5759991e+00   3.2829942e+01
   6.1251585e+00   8.9782067e+00   3.3723527e+01
   5.3730739e+00   9.9996392e+00   3.4576670e+01
   5.6414647e+00   9.6458089e+00   3.4967302e+01
   7.2895318e+00   2.9680581e+00   3.8006603e+01
   6.8600575e+00   7.7206263e+00   3.5489508e+01
   4.3896539e+00   1.0770814e+01   3.3464579e+01
   4.1133023e+00   1.0514164e+01   2.9977283e+01
   4.6453430e+00   8.7024330e+00   3.4057891e+01
   4.3778994e+00   1.0653510e+01   3.3448324e+01
   4.5307288e+00   9.1947714e+00   3.3866327e+01
   4.3624408e+00   1.0760328e+01   3.3421807e+01
   4.4700368e+00   1.0122549e+01   3.3601764e+01
   4.6008466e+00   7.4459774e+00   3.4419127e+01
   4.3547866e+00   1.0359679e+01   3.3513150e+01
   7.4443737e+00   2.6406242e+00   3.5008234e+01
   4.3603477e+00   1.0754920e+01   3.3422290e+01
   6.1904845e+00   7.9935305e+00   3.1446092e+01
   4.3649834e+00   1.0722278e+01   3.2887571e+01
   4.5695117e+00   1.0626651e+01   3.3038499e+01
   4.5922491e+00   8.1645222e+00   3.4185825e+01
   7.6299049e+00   2.7850034e+00   3.6958037e+01
   4.5670051e+00   1.0312571e+01   3.0797100e+01
   4.3810536e+00   1.0688392e+01   3.3445624e+01
   7.1778234e+00   3.9895324e+00   3.3056534e+01
   5.0272383e+00   1.0091872e+01   3.1911621e+01
   4.2923163e+00   1.0765546e+01   3.2933501e+01
   7.6334008e+00   2.9397974e+00   3.7348693e+01
   7.3666659e+00   5.8915011e+00   3.7078389e+01
   7.6293722e+00   3.9787214e+00   3.7020953e+01
   4.3610854e+00   1.0776382e+01   3.3418005e+01
   4.9948358e+00   9.8028974e+00   3.0329490e+01
   6.0228270e+00   4.5759611e+00   3.6577162e+01
   4.3628634e+00   1.0782453e+01   3.3419977e+01
   4.3610485e+00   1.0782542e+01   3.3415993e+01
   7.3257977e+00   3.8319126e+00   3.3955148e+01
   5.4044449e+00   9.3826962e+00   3.0817919e+01
   4.4654459e+00   9.6154227e+00   3.3730479e+01
   7.5677279e+00   2.6567971e+00   3.6161963e+01
   6.5686298e+00   8.2293977e+00   3.4455270e+01
   5.7905984e+00   4.4410757e+00   3.6412113e+01
   4.3770232e+00   1.0550493e+01   3.3475308e+01
   6.4938039e+00   6.6128074e+00   3.6786461e+01
   5.1351937e+00   8.8072308e+00   3.4677863e+01
   4.3855953e+00   1.0763865e+01   3.3354836e+01
   5.0834784e+00   1.0070713e+01   3.2103992e+01
   7.2230300e+00   2.6254826e+00   3.3486442e+01
   4.3664157e+00   1.0670189e+01   3.3442225e+01
   4.4066559e+00   1.0756667e+01   3.3484613e+01
   6.2152074e+00   5.5602525e+00   3.6526710e+01
   4.4166904e+00   8.7954814e+00   3.3926466e+01
   7.2433950e+00   2.7732421e+00   3.3544949e+01
   7.6066354e+00   2.9060713e+00   3.6419932e+01
   7.4613849e+00   5.5189636e+00   3.6289311e+01
   4.3484637e+00   1.0177034e+01   3.3553060e+01
   4.9183742e+00   6.1700346e+00   3.5059421e+01
   6.6889527e+00   8.0827041e+00   3.6110750e+01
   6.8333115e+00   5.8616345e+00   3.7170962e+01
   4.5654153e+00   9.8308589e+00   3.3740394e+01
   7.6059914e+00   2.8397021e+00   3.7609936e+01
   7.2867924e+00   2.6067647e+00   3.3900030e+01
   4.7484080e+00   7.3559061e+00   3.4531162e+01
   7.5859350e+00   3.0906189e+00   3.7727088e+01
   4.2342043e+00   1.0745216e+01   3.2476409e+01
   4.4020031e+00   1.0321527e+01   3.3534003e+01
   7.1822274e+00   3.4837053e+00   3.7835825e+01
   4.2565558e+00   1.0577628e+01   3.1153813e+01
   6.9224707e+00   4.1582632e+00   3.7575280e+01
   7.1491098e+00   6.9371875e+00   3.6390151e+01
   5.7115412e+00   8.8674782e+00   3.0865651e+01
   7.6226132e+00   2.7162700e+00   3.7335765e+01
   4.6638412e+00   7.9678929e+00   3.4285839e+01
   6.9427934e+00   7.5242380e+00   3.5745803e+01
   6.3840297e+00   7.8311494e+00   3.2231442e+01
   4.7053891e+00   9.9381209e+00   2.9483761e+01
   7.5071366e+00   2.6970629e+00   3.5514001e+01
   6.7664898e+00   6.8273439e+00   3.2781270e+01
   4.4442025e+00   8.3325169e+00   3.4068502e+01
   4.7291270e+00   1.0052487e+01   3.0162346e+01
   4.8072390e+00   9.5876048e+00   3.4134632e+01
   4.8308664e+00   6.5110376e+00   3.4875183e+01
   4.2215857e+00   1.0734104e+01   3.2316742e+01
   5.1992705e+00   1.0158659e+01   3.3322496e+01
   4.3530129e+00   1.0305530e+01   3.3524231e+01
   6.8718089e+00   3.3978655e+00   3.7749929e+01
   4.4022751e+00   1.0756887e+01   3.3369291e+01
   7.5023180e+00   5.2225170e+00   3.7087968e+01
   6.9152604e+00   7.6209541e+00   3.6030408e+01
   7.0954050e+00   4.8418022e+00   3.7489683e+01
   7.5406346e+00   2.8585742e+00   3.5733008e+01
   4.3616189e+00   1.0782709e+01   3.3415344e+01
   4.6745409e+00   8.9195169e+00   3.4016546e+01
   4.3588900e+00   1.0682839e+01   3.3438551e+01
   4.3703479e+00   1.0777122e+01   3.3404015e+01
   4.4982889e+00   1.0716048e+01   3.3517280e+01
   6.5106063e+00   4.2571148e+00   3.7196330e+01
   4.5035587e+00   1.0712284e+01   3.3598116e+01
   4.3728218e+00   1.0584328e+01   3.3466545e+01
   7.3445139e+00   3.6233467e+00   3.7855824e+01
   7.2106088e+00   2.6867274e+00   3.3380041e+01
   7.6405815e+00   3.0946622e+00   3.7269211e+01
   4.7022401e+00   1.0597860e+01   3.3683984e+01
   4.7858505e+00   6.7972096e+00   3.4744495e+01
   7.1168577e+00   5.9926359e+00   3.3913256e+01
   7.5078820e+00   5.1109700e+00   3.7188262e+01
   4.4092804e+00   1.0458123e+01   3.3500117e+01
   6.1285358e+00   4.2225765e+00   3.6793422e+01
   5.0223581e+00   5.9966566e+00   3.5190040e+01
   4.3531875e+00   9.8228672e+00   3.3638876e+01
   5.2514025e+00   8.3959176e+00   3.4872097e+01
   4.3598476e+00   1.0648976e+01   3.3446316e+01
   4.4177229e+00   1.0686700e+01   3.2821212e+01
   4.3716478e+00   1.0561812e+01   3.1579373e+01
   6.2794994e+00   5.7953144e+00   3.6570260e+01
   6.1174279e+00   8.3226339e+00   3.1744927e+01
   7.2712227e+00   2.7251501e+00   3.3736187e+01
   4.3570658e+00   1.0751451e+01   3.3422920e+01
   4.4295403e+00   1.0675385e+01   3.3530687e+01
   4.1726709e+00   1.0511314e+01   3.0238838e+01
   6.3993383e+00   7.9054792e+00   3.6351843e+01
   4.6191584e+00   7.3357127e+00   3.4465847e+01
   4.3521845e+00   9.8915258e+00   3.3621360e+01
   6.8049091e+00   7.8804491e+00   3.6068831e+01
   7.3974102e+00   4.4726069e+00   3.4662474e+01
   4.3553135e+00   1.0514782e+01   3.3476740e+01
   7.4588278e+00   4.5261687e+00   3.5188939e+01
   5.2980527e+00   7.1997462e+00   3.5071886e+01
   4.4919324e+00   1.0176961e+01   2.9632562e+01
   6.3707202e+00   8.7692682e+00   3.5101982e+01
   6.8649550e+00   7.1763148e+00   3.4020973e+01
   7.2944788e+00   2.6179790e+00   3.3942062e+01
   4.3565290e+00   1.0481738e+01   3.3483743e+01
   6.0929612e+00   8.2381088e+00   3.1413475e+01
   4.6130462e+00   9.1864928e+00   3.3905185e+01
   4.3497340e+00   1.0780484e+01   3.3339070e+01
   4.3543583e+00   1.0250025e+01   3.3536551e+01
   4.3615190e+00   1.0779642e+01   3.3386821e+01
   7.6203372e+00   4.0912037e+00   3.6718340e+01
   7.4157991e+00   5.6387177e+00   3.7134857e+01
   6.0954688e+00   5.4180232e+00   3.6417896e+01
   7.3686477e+00   4.7891121e+00   3.7581196e+01
   7.2120054e+00   4.6212249e+00   3.7585247e+01
   7.4354683e+00   3.2061405e+00   3.4724584e+01
   4.4733996e+00   1.0729099e+01   3.3505697e+01
   6.8507625e+00   6.0854942e+00   3.2371800e+01
   6.3619344e+00   7.2850411e+00   3.6558640e+01
   6.8061834e+00   3.8610529e+00   3.7586310e+01
   4.5213570e+00   1.0517451e+01   3.1959228e+01
   4.3608756e+00   1.0754472e+01   3.3422277e+01
   7.2354927e+00   2.9586264e+00   3.3436511e+01
   4.9185949e+00   6.3870931e+00   3.4975677e+01
   4.4090884e+00   1.0750781e+01   3.3363306e+01
   4.8491020e+00   1.0433002e+01   3.3017264e+01
   4.3610784e+00   1.0783019e+01   3.3415914e+01
   6.8719653e+00   6.8772947e+00   3.3518881e+01
   6.4896478e+00   3.5328555e+00   3.7418002e+01
   4.4567301e+00   1.0108755e+01   3.3596430e+01
   7.6094263e+00   2.7032946e+00   3.6648821e+01
   7.1906532e+00   2.9992391e+00   3.7966351e+01
   6.8845136e+00   6.2607207e+00   3.2751512e+01
   7.2598761e+00   3.2049323e+00   3.7937415e+01
   4.3563218e+00   1.0559228e+01   3.3466210e+01
   7.4531344e+00   3.8973464e+00   3.4884926e+01
   7.6231994e+00   2.8273102e+00   3.7440052e+01
   4.3694527e+00   9.2103559e+00   3.3797947e+01
   6.1524803e+00   8.7900200e+00   3.5756299e+01
   5.7866640e+00   4.3930662e+00   3.6431558e+01
   4.9042043e+00   8.4058631e+00   3.4361692e+01
   7.3634689e+00   2.6459966e+00   3.4396318e+01
   4.5036690e+00   7.9685586e+00   3.4203612e+01
   4.3665262e+00   1.0755576e+01   3.3424185e+01
   7.4420618e+00   2.6876606e+00   3.4953335e+01
   5.0473213e+00   5.9000733e+00   3.5243686e+01
   5.6167841e+00   5.6878778e+00   3.5815929e+01
   5.0168338e+00   9.9937131e+00   3.1352050e+01
   4.3582012e+00   1.0698050e+01   3.3435141e+01
   4.3586677e+00   1.0463271e+01   3.3488830e+01
   4.4424030e+00   8.5928182e+00   3.3992629e+01
   6.9795075e+00   4.0965710e+00   3.7612826e+01
   7.5679619e+00   4.7818200e+00   3.6696104e+01
   4.1912185e+00   1.0415174e+01   2.9635467e+01
   7.4309100e+00   3.6145497e+00   3.4672192e+01
   4.4141189e+00   1.0749356e+01   3.3367016e+01
   5.5291016e+00   4.9355108e+00   3.5990115e+01
   6.0135740e+00   9.1060166e+00   3.3438714e+01
   4.3542240e+00   1.0503859e+01   3.3479082e+01
   6.9906533e+00   3.1322187e+00   3.7862434e+01
   4.4804456e+00   9.8342989e+00   3.3672215e+01
   4.8310819e+00   6.7600772e+00   3.4785373e+01
   4.6317350e+00   1.0639992e+01   3.3759662e+01
   4.4991592e+00   8.8341287e+00   3.3949217e+01
   6.6134391e+00   7.9323991e+00   3.6365071e+01
   4.9441750e+00   9.7229664e+00   2.9725685e+01
   5.5922531e+00   7.5523501e+00   3.5444885e+01
   4.1334877e+00   9.1957246e+00   3.1949672e+01
   4.9689427e+00   7.6232186e+00   3.0190015e+01
   4.0702817e+00   9.9898554e+00   3.0274428e+01
   6.8390438e+00   6.0011832e+00   3.2388414e+01
   7.2032428e+00   2.6897110e+00   3.3363579e+01
   6.5832372e+00   3.2181281e+00   3.6375900e+01
   7.1793085e+00   2.6053235e+00   3.3918024e+01
   7.2435946e+00   2.5803625e+00   3.3765883e+01
   7.4771971e+00   2.6738633e+00   3.6324436e+01
   4.0749027e+00   9.3631999e+00   3.1118484e+01
   4.4595439e+00   8.0508912e+00   3.4154977e+01
   7.4463811e+00   2.6060798e+00   3.5155457e+01
   7.2191722e+00   2.5730853e+00   3.3531495e+01
   7.6041709e+00   2.6880224e+00   3.7121109e+01
   7.2307704e+00   2.6220172e+00   3.4410431e+01
   7.5284738e+00   2.7511344e+00   3.7588448e+01
   4.2909352e+00   1.0712787e+01   3.3044590e+01
   4.0712031e+00   9.0056920e+00   3.0933753e+01
   7.1997050e+00   2.5735808e+00   3.3446022e+01
   7.0950410e+00   4.6287901e+00   3.2867500e+01
   7.1978998e+00   2.6133843e+00   3.3382604e+01
   6.9929460e+00   3.8770921e+00   3.3038625e+01
   7.1923701e+00   2.5732264e+00   3.3411063e+01
   6.3107755e+00   4.9371877e+00   3.2083856e+01
   7.0424014e+00   3.5555913e+00   3.3137801e+01
   6.8186714e+00   3.2669952e+00   3.2839479e+01
   4.0944501e+00   1.0370973e+01   3.0050500e+01
   7.1537063e+00   2.6741742e+00   3.3336128e+01
   4.8324269e+00   7.5174971e+00   3.0061531e+01
   7.4032004e+00   2.6012654e+00   3.4873904e+01
   7.2809318e+00   2.5788610e+00   3.3918693e+01
   4.3298296e+00   1.0748091e+01   3.3288438e+01
   6.8708238e+00   5.3134056e+00   3.2606393e+01
   6.4426294e+00   6.0914309e+00   3.2079512e+01
   7.0813625e+00   2.6184049e+00   3.3268816e+01
   6.0774360e+00   8.1292039e+00   3.1152944e+01
   7.1960180e+00   2.5713846e+00   3.3393010e+01
   5.8382995e+00   8.4878536e+00   3.0832056e+01
   7.1542689e+00   3.9032536e+00   3.3054872e+01
   7.1963098e+00   2.5729875e+00   3.3392711e+01
   6.8361622e+00   6.0333490e+00   3.2378966e+01
   6.8611871e+00   4.8558010e+00   3.2729751e+01
   7.1946809e+00   2.5732633e+00   3.3418372e+01
   7.3469321e+00   2.8743437e+00   3.8002137e+01
   7.2806795e+00   2.5786770e+00   3.3915073e+01
   7.2010124e+00   3.0271012e+00   3.3278076e+01
   7.1955336e+00   2.6868745e+00   3.3362421e+01
   7.2222553e+00   2.6846954e+00   3.5290644e+01
   6.5544352e+00   6.5892540e+00   3.2021601e+01
   4.4271072e+00   8.0481152e+00   2.9811409e+01
   4.3202743e+00   9.9524330e+00   2.9455136e+01
   4.3405862e+00   1.0772503e+01   3.3338198e+01
   6.1153452e+00   6.4149467e+00   3.1664280e+01
   5.7024790e+00   7.7241416e+00   3.0905889e+01
   7.2474215e+00   2.5793378e+00   3.3769436e+01
   4.0838328e+00   1.0600974e+01   3.0702656e+01
   7.1967581e+00   2.5855655e+00   3.3389620e+01
   7.1971852e+00   2.6019242e+00   3.3385364e+01
   7.5975598e+00   2.6550398e+00   3.6626557e+01
   7.2446093e+00   2.5853278e+00   3.3851775e+01
   6.2653637e+00   7.7411463e+00   3.1432032e+01
   6.9086149e+00   3.0546289e+00   3.7160699e+01
   5.5544660e+00   8.5093057e+00   3.0540445e+01
   7.2001387e+00   2.6974433e+00   3.3361304e+01
   7.0942963e+00   2.6006634e+00   3.3299380e+01
   7.2023645e+00   2.8675274e+00   3.3317971e+01
   4.0779463e+00   1.0403689e+01   3.0370474e+01
   7.1956218e+00   2.5750484e+00   3.3391801e+01
   7.1960875e+00   2.5718557e+00   3.3392745e+01
   6.2920198e+00   7.6671525e+00   3.1478788e+01
   4.1107390e+00   1.0652384e+01   3.1081121e+01
   6.5237753e+00   3.2133982e+00   3.6003795e+01
   7.2702543e+00   2.5875429e+00   3.4006906e+01
   7.2040131e+00   3.1545342e+00   3.3247053e+01
   4.1337707e+00   1.0684125e+01   3.1512741e+01
   5.6833370e+00   8.7839192e+00   3.0592305e+01
   7.2101475e+00   2.5724568e+00   3.3476471e+01
   6.1073417e+00   6.6326841e+00   3.1604808e+01
   6.9874292e+00   4.4822331e+00   3.2873672e+01
   7.1142598e+00   2.5983314e+00   3.3442081e+01
   6.8626007e+00   5.8492693e+00   3.2447769e+01
   5.5693634e+00   8.6559107e+00   3.0515047e+01
   7.1732301e+00   2.7742757e+00   3.3331268e+01
   7.1967573e+00   2.5714696e+00   3.3396480e+01
   5.1499341e+00   4.6262222e+00   3.2051804e+01
   6.7695995e+00   6.2811332e+00   3.2263475e+01
   7.0660914e+00   4.5714938e+00   3.2872477e+01
   6.6005230e+00   6.8931531e+00   3.1959817e+01
   7.2007098e+00   3.0372587e+00   3.3275645e+01
   6.8275922e+00   5.9944860e+00   3.2385949e+01
   4.0748219e+00   1.0210934e+01   3.0855383e+01
   4.1425477e+00   1.0690390e+01   3.1559197e+01
   7.2716854e+00   2.5964114e+00   3.4165028e+01
   4.5878483e+00   8.4225977e+00   2.9676905e+01
   7.2000087e+00   2.6794762e+00   3.3365960e+01
   7.5170855e+00   2.6213296e+00   3.5734765e+01
   7.1726514e+00   2.7436844e+00   3.5814021e+01
   7.1974200e+00   2.6073999e+00   3.3384068e+01
   7.1483435e+00   3.0929525e+00   3.3244376e+01
   7.1508895e+00   2.5941941e+00   3.3614136e+01
   7.5607907e+00   2.7438584e+00   3.7651806e+01
   7.1985376e+00   2.7161201e+00   3.3355832e+01
   5.7895756e+00   8.4223897e+00   3.0798262e+01
   6.1179976e+00   8.0075263e+00   3.1228226e+01
   4.1853408e+00   7.7336833e+00   3.1474409e+01
   6.4867492e+00   6.6906081e+00   3.1937989e+01
   6.8965880e+00   4.6251401e+00   3.2806729e+01
   6.7309308e+00   6.4556712e+00   3.2187851e+01
   6.2504255e+00   7.7544586e+00   3.1417769e+01
   7.1962615e+00   2.5731434e+00   3.3392695e+01
   4.2630574e+00   7.2051499e+00   3.0748330e+01
   6.5339393e+00   6.4939967e+00   3.2036529e+01
   4.5204254e+00   6.4735656e+00   3.2693699e+01
   7.0139797e+00   4.8067914e+00   3.2797637e+01
   6.1009043e+00   8.0726635e+00   3.1191875e+01
   7.1963411e+00   2.5762236e+00   3.3391856e+01
   7.0413435e+00   2.8962947e+00   3.6686154e+01
   6.5081308e+00   7.0229076e+00   3.1848943e+01
   5.6146952e+00   8.9148594e+00   3.0479444e+01
   6.6566517e+00   2.8751172e+00   3.4439945e+01
   7.2039298e+00   2.6070497e+00   3.3384815e+01
   7.1384789e+00   4.3229714e+00   3.2951529e+01
   4.6305870e+00   9.7123456e+00   2.9413337e+01
   7.1948016e+00   2.5722390e+00   3.3391574e+01
   6.9771459e+00   3.9550614e+00   3.3013069e+01
   7.2037731e+00   2.6164067e+00   3.3382373e+01
   4.3343041e+00   1.0674491e+01   3.3342001e+01
   7.1967194e+00   2.9035044e+00   3.3307041e+01
   7.1063422e+00   4.4571631e+00   3.2911579e+01
   7.2400470e+00   2.7213160e+00   3.5855075e+01
   7.1931382e+00   2.6128184e+00   3.3383532e+01
   7.2050506e+00   3.0135594e+00   3.3281955e+01
   6.3411521e+00   7.5339345e+00   3.1561493e+01
   4.1785438e+00   9.6782489e+00   3.2410822e+01
   7.5094964e+00   2.6305559e+00   3.5839215e+01
   7.4783890e+00   2.7448195e+00   3.7272526e+01
   5.6979972e+00   8.6970026e+00   3.0632736e+01
   7.0601581e+00   2.6184897e+00   3.3540949e+01
   7.1998376e+00   3.1953039e+00   3.3236285e+01
   7.3315500e+00   2.7657226e+00   3.6826352e+01
   5.2262566e+00   6.9230209e+00   3.0575582e+01
   5.0321861e+00   9.0171544e+00   2.9942207e+01
   4.2629236e+00   9.9511950e+00   3.3037019e+01
   6.6995639e+00   5.0223652e+00   3.2581922e+01
   7.2028951e+00   2.8917002e+00   3.3312355e+01
   7.3838106e+00   2.6290281e+00   3.5212456e+01
   4.7511446e+00   7.2663208e+00   3.0028913e+01
   7.3089580e+00   2.5857128e+00   3.4167085e+01
   6.3421006e+00   3.3527930e+00   3.5714605e+01
   4.4522454e+00   1.0145469e+01   2.9343483e+01
   7.1928422e+00   2.6222090e+00   3.4248839e+01
   7.1800397e+00   3.3971290e+00   3.3181249e+01
   6.6305552e+00   4.6393036e+00   3.2556367e+01
   7.2266051e+00   2.5961554e+00   3.3962009e+01
   7.2027190e+00   2.9340206e+00   3.3301112e+01
   7.4980054e+00   2.6361895e+00   3.5869224e+01
   7.0381331e+00   4.7188006e+00   3.2827461e+01
   6.9810777e+00   5.4496761e+00   3.2613952e+01
   7.1979980e+00   2.6295291e+00   3.3378427e+01
   7.0377751e+00   2.8847980e+00   3.6572146e+01
   4.2623994e+00   1.0064606e+01   2.9502162e+01
   7.1976541e+00   2.6059300e+00   3.3384386e+01
   6.2889102e+00   7.6645151e+00   3.1477708e+01
   6.3865750e+00   7.4489210e+00   3.1622945e+01
   7.2425397e+00   2.5761361e+00   3.3692962e+01
   6.7297116e+00   2.8708261e+00   3.3004108e+01
   4.3687753e+00   8.6834847e+00   3.3778264e+01
   7.1999387e+00   2.8137281e+00   3.3331045e+01
   4.2609907e+00   1.0753790e+01   3.2753938e+01
   7.2096832e+00   2.7573174e+00   3.3347063e+01
   6.8364518e+00   4.6054704e+00   3.2782303e+01
   4.4735476e+00   9.0794534e+00   2.9533611e+01
   7.2223743e+00   2.5736321e+00   3.3554599e+01
   7.1223501e+00   3.2222469e+00   3.3208108e+01
   7.2759487e+00   2.9128678e+00   3.7984439e+01
   7.1969976e+00   2.6104410e+00   3.3382916e+01
   6.6446550e+00   3.5754683e+00   3.2582181e+01
   7.1576924e+00   2.5866169e+00   3.3347795e+01
   4.3494201e+00   1.0467110e+01   3.3472778e+01
   4.2083417e+00   7.4436841e+00   3.1014998e+01
   4.7393427e+00   5.6696054e+00   3.1070803e+01
   6.3297516e+00   6.4100710e+00   3.1885608e+01
   6.9438073e+00   5.0585456e+00   3.2707226e+01
   6.6718986e+00   3.2040576e+00   3.6789669e+01
   7.1821085e+00   2.6448355e+00   3.3375435e+01
   4.8086056e+00   5.7924267e+00   3.3557426e+01
   7.1969992e+00   2.5908721e+00   3.3388263e+01
   6.5722264e+00   6.9743766e+00   3.1913676e+01
   4.1167277e+00   1.0321371e+01   2.9883467e+01
   7.1064488e+00   3.4858010e+00   3.3140321e+01
   7.1871618e+00   3.3125032e+00   3.3203428e+01
   7.1940189e+00   2.6716393e+00   3.3365614e+01
   5.7001389e+00   4.3983813e+00   3.5955606e+01
   4.0897240e+00   1.0252594e+01   3.0093451e+01
   6.8866007e+00   3.0983951e+00   3.7321940e+01
   7.1983644e+00   2.6686330e+00   3.3368398e+01
   5.2519099e+00   8.3211750e+00   3.0310708e+01
   6.1089609e+00   7.6327413e+00   3.1328607e+01
   7.1947502e+00   2.5714365e+00   3.3390753e+01
   4.1858373e+00   1.0621392e+01   3.2187559e+01
   7.1555021e+00   3.8553459e+00   3.3065891e+01
   4.3544358e+00   1.0780443e+01   3.3403878e+01
   6.8092337e+00   6.1456655e+00   3.2331531e+01
   7.3401123e+00   2.6805113e+00   3.5773286e+01
   7.0634393e+00   3.1401830e+00   3.3218921e+01
   7.5201601e+00   2.7803832e+00   3.7894117e+01
   7.2040283e+00   2.9562169e+00   3.3296264e+01
   7.0438207e+00   2.9056057e+00   3.3179321e+01
   7.1018712e+00   4.3921705e+00   3.2925078e+01
   6.7472996e+00   4.9900127e+00   3.2628600e+01
   4.7617836e+00   9.8556225e+00   2.9469504e+01
   4.1594502e+00   8.5574374e+00   3.0073916e+01
   4.3494886e+00   8.1826973e+00   2.9826941e+01
   6.3997691e+00   5.3590142e+00   3.2184766e+01
   4.1499938e+00   1.0451467e+01   2.9739558e+01
   5.3344055e+00   4.5157801e+00   3.3802543e+01
   7.3737975e+00   2.7780335e+00   3.7169137e+01
   7.5354525e+00   2.6276133e+00   3.5919846e+01
   4.9716145e+00   9.6316168e+00   2.9730118e+01
   7.1959533e+00   2.5755473e+00   3.3392104e+01
   7.1923570e+00   3.3208650e+00   3.3203689e+01
   7.1940759e+00   2.8028140e+00   3.3331889e+01
   7.1967533e+00   2.5858154e+00   3.3389512e+01
   7.1962027e+00   2.5715642e+00   3.3393013e+01
   4.3060863e+00   1.0487575e+01   3.3160154e+01
   7.0188761e+00   5.2064070e+00   3.2695205e+01
   7.1911712e+00   2.5727285e+00   3.3386730e+01
   7.1997490e+00   2.7432543e+00   3.3349459e+01
   4.3112103e+00   9.3968165e+00   3.3458435e+01
   4.2696170e+00   7.6995830e+00   3.2445337e+01
   7.2533516e+00   2.5762164e+00   3.3744950e+01
   7.2074341e+00   2.5739990e+00   3.3488502e+01
   4.1924115e+00   1.0350982e+01   2.9602144e+01
   7.4563675e+00   2.8164424e+00   3.7977875e+01
   7.1510210e+00   2.5993625e+00   3.3348250e+01
   4.2190411e+00   1.0605759e+01   3.2453924e+01
   7.0526262e+00   2.7155401e+00   3.4912383e+01
   7.3281011e+00   2.7038711e+00   3.6037878e+01
   7.2022268e+00   2.9064583e+00   3.3308515e+01
   6.7505064e+00   3.0491382e+00   3.6286022e+01
   7.0628214e+00   2.6234560e+00   3.3692712e+01
   6.3740046e+00   6.9016493e+00   3.1781567e+01
   7.0147511e+00   2.6375516e+00   3.3630027e+01
   6.4857468e+00   7.0462448e+00   3.1826007e+01
   7.0559318e+00   2.6674719e+00   3.4299711e+01
   5.5813468e+00   4.7219929e+00   3.6119972e+01
   7.1976005e+00   2.5759088e+00   3.3480639e+01
   6.8868668e+00   5.8791736e+00   3.2451167e+01
   7.3897353e+00   2.6264932e+00   3.5202131e+01
   5.1093523e+00   5.7412349e+00   3.0638622e+01
   7.3604218e+00   2.6179590e+00   3.4927680e+01
   7.1964545e+00   2.5746850e+00   3.3392345e+01
   7.1952202e+00   2.5716202e+00   3.3391958e+01
   4.3275035e+00   1.0234398e+01   2.9398808e+01
   7.1796866e+00   2.5992008e+00   3.3817739e+01
   7.2377383e+00   2.5747242e+00   3.3646316e+01
   5.8851209e+00   7.4946377e+00   3.1155917e+01
   4.0866027e+00   1.0330577e+01   3.0902975e+01
   7.2021138e+00   2.7213135e+00   3.3355442e+01
   4.1986473e+00   8.4908114e+00   2.9966387e+01
   4.1207288e+00   1.0374882e+01   2.9840030e+01
   4.2956814e+00   1.0765586e+01   3.3008373e+01
   7.1977063e+00   3.2587254e+00   3.3219946e+01
   7.1967668e+00   2.5715622e+00   3.3399015e+01
   4.3003869e+00   1.0720522e+01   3.3107967e+01
   6.9538147e+00   5.5844390e+00   3.2565571e+01
   7.5767960e+00   2.6536637e+00   3.6507101e+01
   5.7601020e+00   6.4783630e+00   3.1234435e+01
   4.6295666e+00   9.9659339e+00   2.9358727e+01
   7.1999409e+00   2.6751929e+00   3.3367240e+01
   4.9147580e+00   7.1675241e+00   3.0210004e+01
   4.0851369e+00   1.0485336e+01   3.0088116e+01
   7.1959675e+00   2.5735254e+00   3.3392401e+01
   5.3747049e+00   8.9116685e+00   3.0267306e+01
   7.2008078e+00   2.6647010e+00   3.3369918e+01
   7.3688596e+00   2.6081618e+00   3.4816941e+01
   4.2216295e+00   1.0047200e+01   2.9576938e+01
   4.1121905e+00   1.0597335e+01   3.1343204e+01
   4.3405309e+00   1.0636429e+01   3.3365695e+01
   7.3708758e+00   2.6335950e+00   3.5225834e+01
   6.8766957e+00   4.7051310e+00   3.2777468e+01
   4.2311673e+00   1.0169234e+01   3.2722303e+01
   7.1954949e+00   2.5718682e+00   3.3398358e+01
   4.7872842e+00   9.5577244e+00   2.9564313e+01
   7.1955152e+00   2.5760579e+00   3.3391499e+01
   4.2206492e+00   7.8058749e+00   3.0260544e+01
   7.2807387e+00   2.7274167e+00   3.6123157e+01
   7.2092640e+00   2.5723925e+00   3.3471134e+01
   7.3160249e+00   2.5829531e+00   3.4154416e+01
   4.1334335e+00   1.0415577e+01   2.9775817e+01
   7.1532145e+00   2.7494020e+00   3.3340640e+01
   5.4532886e+00   4.3280536e+00   3.4019279e+01
   7.1944848e+00   2.9247693e+00   3.3300617e+01
   4.1349804e+00   1.0667894e+01   3.1601538e+01
   5.3724307e+00   9.1815281e+00   3.0197194e+01
   4.1655063e+00   9.6101078e+00   3.2308961e+01
   4.5436972e+00   1.0008429e+01   2.9336881e+01
   7.1760134e+00   2.7726511e+00   3.3348106e+01
   5.7871214e+00   8.3198853e+00   3.0826747e+01
   7.1994324e+00   2.6832312e+00   3.3364861e+01
   6.8509429e+00   2.7342258e+00   3.3132113e+01
   4.6629661e+00   6.0401512e+00   3.0703227e+01
   7.5121820e+00   2.6678510e+00   3.6404132e+01
   5.3137896e+00   8.1731530e+00   3.0400789e+01
   7.2031561e+00   2.9086383e+00   3.3308170e+01
   4.6015503e+00   8.7043530e+00   2.9621929e+01
   6.7334990e+00   6.1598879e+00   3.2278430e+01
   6.9200630e+00   3.5281373e+00   3.3014531e+01
   7.0427354e+00   2.6228253e+00   3.3475195e+01
   4.1341286e+00   9.9782073e+00   2.9826917e+01
   7.1540411e+00   2.7726188e+00   3.3340661e+01
   7.1962791e+00   2.5765381e+00   3.3391632e+01
   5.2907854e+00   4.9365980e+00   3.4860437e+01
   7.1952737e+00   2.5800944e+00   3.3390947e+01
   6.4559144e+00   3.0309462e+00   3.4441767e+01
   7.1099684e+00   4.3588618e+00   3.2935275e+01
   7.0078547e+00   4.5928146e+00   3.2850538e+01
   7.1812840e+00   2.7351057e+00   3.3346032e+01
   7.1966362e+00   2.5828397e+00   3.3390173e+01
   7.0341710e+00   2.7416028e+00   3.3170085e+01
   5.1412817e+00   4.7725876e+00   3.1470518e+01
   7.6111388e+00   2.6704108e+00   3.6911443e+01
   7.1594419e+00   2.7190722e+00   3.3348361e+01
   6.1753274e+00   3.1837232e+00   3.3253825e+01
   6.7802785e+00   5.3574084e+00   3.2548066e+01
   7.1725934e+00   2.8289315e+00   3.3322177e+01
   7.1589490e+00   3.9311156e+00   3.3049960e+01
   4.1390555e+00   9.7476754e+00   2.9832330e+01
   7.1665231e+00   2.8982545e+00   3.3312915e+01
   7.0776387e+00   3.5385984e+00   3.3126171e+01
   4.4092514e+00   9.5927512e+00   2.9464002e+01
   7.6005158e+00   2.7188265e+00   3.7520399e+01
   5.4541720e+00   7.2703672e+00   3.0738466e+01
   4.2218846e+00   1.0738167e+01   3.2434772e+01
   6.1675714e+00   7.1995153e+00   3.1511013e+01
   6.5451415e+00   3.1319243e+00   3.2571646e+01
   7.1971434e+00   2.6701966e+00   3.3367421e+01
   4.6305881e+00   6.1623346e+00   3.2960619e+01
   4.7263588e+00   6.2019001e+00   3.3843979e+01
   7.2276213e+00   2.5739062e+00   3.3585089e+01
   4.2104473e+00   1.0082091e+01   3.2581895e+01
   6.6682533e+00   3.2433964e+00   3.6986330e+01
   7.1504348e+00   3.9152094e+00   3.3050497e+01
   6.9791892e+00   5.1866338e+00   3.2684468e+01
   7.4763955e+00   2.6577389e+00   3.6088964e+01
   7.1900909e+00   2.9204379e+00   3.7624089e+01
   7.2453283e+00   2.9320290e+00   3.7987606e+01
   5.3119159e+00   9.1371893e+00   3.0152162e+01
   7.0843081e+00   3.9590200e+00   3.3022925e+01
   4.6854497e+00   7.0839522e+00   3.0037767e+01
   6.8719303e+00   2.6957053e+00   3.3178229e+01
   6.6001761e+00   6.7925339e+00   3.1989037e+01
   4.0771143e+00   1.0408281e+01   3.0449755e+01
   7.2011446e+00   3.1237030e+00   3.3253386e+01
   6.9969165e+00   2.6448557e+00   3.3652109e+01
   7.0701162e+00   3.4628628e+00   3.3165766e+01
   4.0920089e+00   1.0530104e+01   3.0075938e+01
   7.0814627e+00   4.3493922e+00   3.2930476e+01
   6.9786527e+00   3.9678921e+00   3.3009808e+01
   7.3833782e+00   2.6292628e+00   3.5214741e+01
   6.8026858e+00   3.2431153e+00   3.7700267e+01
   6.8725916e+00   2.7485937e+00   3.4402558e+01
   6.7204409e+00   4.7795933e+00   3.2649983e+01
   5.0342305e+00   9.2747158e+00   2.9880073e+01
   6.7370571e+00   4.5011025e+00   3.2706998e+01
   6.3645550e+00   6.7348884e+00   3.1824063e+01
   7.1147630e+00   4.3741220e+00   3.2933304e+01
   6.0249522e+00   4.6709879e+00   3.1717502e+01
   6.9658226e+00   4.0698682e+00   3.2977649e+01
   7.1933259e+00   2.5803505e+00   3.3542425e+01
   5.3442191e+00   4.9306793e+00   3.5199872e+01
   5.5971123e+00   3.8646433e+00   3.2847427e+01
   7.3686900e+00   2.7924769e+00   3.7303901e+01
   7.1577087e+00   3.3481470e+00   3.3186361e+01
   5.3595863e+00   4.6653158e+00   3.4539125e+01
   7.0166866e+00   2.6347202e+00   3.3588550e+01
   5.0538982e+00   9.4807482e+00   2.9844105e+01
   7.1980104e+00   2.9046026e+00   3.3307167e+01
   6.3541660e+00   7.4451339e+00   3.1594164e+01
   4.3138047e+00   9.5717399e+00   3.3475808e+01
   5.6165167e+00   4.4465042e+00   3.1407430e+01
   7.1970568e+00   2.5979782e+00   3.3386366e+01
   7.1116657e+00   2.6304147e+00   3.3267947e+01
   7.1579563e+00   4.0677004e+00   3.3017494e+01
   6.7956339e+00   2.9889000e+00   3.6115685e+01
   5.5073716e+00   8.4110583e+00   3.0521107e+01
   7.1840076e+00   2.5788818e+00   3.3468072e+01
   4.3422276e+00   1.0333563e+01   3.3506188e+01
   7.0641579e+00   4.7695451e+00   3.2822776e+01
   7.1962251e+00   2.5728924e+00   3.3392736e+01
   7.2003714e+00   2.7287350e+00   3.3353560e+01
   6.5073503e+00   3.4459364e+00   3.7128086e+01
   7.2011649e+00   2.8492235e+00   3.3322778e+01
   7.5385957e+00   2.7587378e+00   3.7728301e+01
   7.1403402e+00   2.5878984e+00   3.3427276e+01
   7.0138734e+00   4.3931277e+00   3.2902993e+01
   6.1769039e+00   7.8339464e+00   3.1326690e+01
   5.1818753e+00   5.5005721e+00   3.5484732e+01
   7.2305770e+00   2.6277250e+00   3.4501929e+01
   7.1676511e+00   2.8203383e+00   3.3337808e+01
   7.1969581e+00   2.6011975e+00   3.3385394e+01
   4.0948750e+00   1.0242881e+01   3.0039968e+01
   4.3514431e+00   1.0767993e+01   3.3416803e+01
   6.5794858e+00   3.4455440e+00   3.7514162e+01
   6.5939622e+00   6.4265418e+00   3.2101024e+01
   7.5222122e+00   2.6391128e+00   3.6030334e+01
   7.1990293e+00   2.6762827e+00   3.3366752e+01
   7.1881690e+00   2.5768042e+00   3.3458658e+01
   5.5394743e+00   4.4725979e+00   3.5167146e+01
   5.0769740e+00   7.9420127e+00   3.0235654e+01
   6.8775796e+00   2.7118872e+00   3.3970113e+01
   5.1151669e+00   5.0004119e+00   3.1174729e+01
   4.3478523e+00   1.0770924e+01   3.3389968e+01
   4.9920001e+00   7.1650809e+00   3.0295658e+01
   4.5879873e+00   1.0006950e+01   2.9338772e+01
   7.1314663e+00   3.9643749e+00   3.3033712e+01
   6.7563996e+00   4.4813596e+00   3.2732392e+01
   7.1974051e+00   2.6102729e+00   3.3383212e+01
   7.4484948e+00   2.6328654e+00   3.5581298e+01
   6.9400901e+00   2.6582971e+00   3.3423424e+01
   7.1991105e+00   2.7070352e+00   3.3358460e+01
   5.5304266e+00   9.0174869e+00   3.0377085e+01
   7.2013448e+00   2.8927503e+00   3.3311872e+01
   6.9096917e+00   5.4713370e+00   3.2578112e+01
   7.5548373e+00   2.6514560e+00   3.6370804e+01
   7.1970228e+00   2.5919178e+00   3.3387909e+01
   5.6038801e+00   8.8969772e+00   3.0482883e+01
   4.0801468e+00   1.0545722e+01   3.0265072e+01
   6.1946521e+00   3.3977884e+00   3.2327871e+01
   7.1996027e+00   2.6503079e+00   3.3373185e+01
   4.4217491e+00   1.0078705e+01   2.9369917e+01
   7.2477121e+00   2.6799751e+00   3.5343418e+01
   4.0768276e+00   1.0203082e+01   3.0908218e+01
   6.1300724e+00   3.4708074e+00   3.5027706e+01
   7.1788750e+00   2.5770348e+00   3.3418593e+01
   7.3372984e+00   2.8151400e+00   3.7390648e+01
   7.1989844e+00   2.7094283e+00   3.3357734e+01
   4.3465687e+00   1.0736009e+01   3.3419379e+01
   7.6181213e+00   2.6950644e+00   3.7285664e+01
   6.0458873e+00   4.0209935e+00   3.6796125e+01
   7.1541470e+00   4.0212172e+00   3.3027587e+01
   4.1241608e+00   1.0451322e+01   2.9820184e+01
   7.5884643e+00   2.7255435e+00   3.7550153e+01
   7.1688893e+00   2.8635043e+00   3.3324623e+01
   4.3005573e+00   1.0471751e+01   3.3129769e+01
   5.2128615e+00   8.2827595e+00   3.0286285e+01
   4.2448541e+00   8.6965478e+00   3.2872757e+01
   5.1680844e+00   9.4031749e+00   2.9971531e+01
   6.4339080e+00   3.0635449e+00   3.4531668e+01
   7.2011835e+00   3.0793908e+00   3.3264926e+01
   4.0831248e+00   9.1049335e+00   3.1230868e+01
   7.1664466e+00   3.0179111e+00   3.3267865e+01
   7.4590000e+00   2.6083729e+00   3.5253462e+01
   6.7237703e+00   6.1663870e+00   3.2270440e+01
   4.2471189e+00   9.1321314e+00   2.9676577e+01
   7.2722878e+00   2.5811188e+00   3.3914476e+01
   5.1621623e+00   9.3745799e+00   2.9970685e+01
   7.2055373e+00   2.5964652e+00   3.3878226e+01
   4.0822303e+00   1.0475489e+01   3.0680047e+01
   5.1904546e+00   8.5908313e+00   3.0193189e+01
   6.9788291e+00   2.8213896e+00   3.3077847e+01
   7.1933619e+00   2.6058141e+00   3.3382731e+01
   7.2012288e+00   2.9489763e+00   3.3297497e+01
   7.1677880e+00   2.8821862e+00   3.3301827e+01
   6.1726138e+00   7.9048240e+00   3.1306783e+01
   7.1958033e+00   2.5743495e+00   3.3392371e+01
   7.0084683e+00   2.6914018e+00   3.3193837e+01
   7.1762431e+00   3.0963610e+00   3.3251984e+01
   4.5385417e+00   1.0059212e+01   2.9328521e+01
   7.1952765e+00   2.5717000e+00   3.3392054e+01
   6.8327595e+00   6.0985600e+00   3.2357791e+01
   5.7793963e+00   3.6845700e+00   3.3614783e+01
   6.4949496e+00   6.7671060e+00   3.1920447e+01
   7.2081100e+00   2.5755841e+00   3.3518373e+01
   4.2225546e+00   7.8236694e+00   3.0239150e+01
   4.1625589e+00   1.0325093e+01   2.9696618e+01
   7.4583446e+00   2.6065958e+00   3.5222351e+01
   7.2085293e+00   2.8105404e+00   3.3333445e+01
   4.1439018e+00   8.6244105e+00   3.1855995e+01
   7.1853713e+00   2.5732080e+00   3.3378574e+01
   7.2057624e+00   3.0289804e+00   3.3278056e+01
   4.0819625e+00   1.0377738e+01   3.0691729e+01
   7.1878176e+00   2.6828828e+00   3.3365294e+01
   7.1162246e+00   4.4780934e+00   3.2909500e+01
   4.1966921e+00   1.0716970e+01   3.2239471e+01
   7.1968634e+00   2.5713768e+00   3.3397227e+01
   5.6246072e+00   8.0372530e+00   3.0741214e+01
   7.3125862e+00   2.5913826e+00   3.4278658e+01
   4.3407874e+00   1.0323526e+01   3.3497848e+01
   7.1073025e+00   2.8173919e+00   3.6297186e+01
   6.9724829e+00   2.6658668e+00   3.3857976e+01
   7.3392050e+00   2.5916540e+00   3.4410274e+01
   6.6117317e+00   2.8256544e+00   3.3571449e+01
   7.5717702e+00   2.6448365e+00   3.6353428e+01
   7.0346017e+00   2.6349687e+00   3.3717986e+01
   7.3330348e+00   2.5924850e+00   3.4394845e+01
   6.8237774e+00   2.8218138e+00   3.2956274e+01
   6.3609316e+00   6.8841704e+00   3.1776199e+01
   7.3367855e+00   2.6189748e+00   3.4835617e+01
   7.1912572e+00   2.5835427e+00   3.3590369e+01
