# Supplementary material for: Rethinking Colour Constancy
Source: PLoS One. 2015 Sep 10;10(9):e0135029. doi: 10.1371/journal.pone.0135029 (PMC4565710; doi:10.1371/journal.pone.0135029)
Supplement: S1 Dataset — (ZIP) [file pone.0135029.s002.zip › 5-TransitionMetamerReflectanceData/NtoB_20munsells/targetXYZ_14.txt]

   5.8367039e+00   1.0663280e+01   4.1880331e+01
   5.8542954e+00   1.1005734e+01   4.1821285e+01
   6.8456351e+00   8.8798959e+00   4.3401346e+01
   8.2048236e+00   6.9192894e+00   4.0496545e+01
   8.8784233e+00   3.2984853e+00   4.2909357e+01
   8.7942462e+00   4.0018877e+00   4.5752126e+01
   8.5106428e+00   6.7254826e+00   4.2321774e+01
   5.8678829e+00   1.0847698e+01   4.1844460e+01
   8.7100926e+00   3.0071814e+00   4.1742774e+01
   6.2762227e+00   7.9860662e+00   4.2820933e+01
   5.8383537e+00   1.0714708e+01   4.1869076e+01
   5.9164534e+00   1.0692462e+01   4.1909363e+01
   5.8305205e+00   1.1014887e+01   4.1800294e+01
   5.7862599e+00   1.0630918e+01   3.8115770e+01
   7.2119978e+00   9.6492420e+00   4.0943621e+01
   6.0522864e+00   9.7198915e+00   4.2186544e+01
   8.8565304e+00   2.8060873e+00   4.2989102e+01
   5.8394323e+00   1.1017946e+01   4.1800412e+01
   8.0770525e+00   7.2301492e+00   4.4973610e+01
   6.4713490e+00   6.3186593e+00   4.3530262e+01
   6.9186397e+00   9.9052875e+00   4.0205958e+01
   6.1341214e+00   1.0772307e+01   4.0891091e+01
   5.8320823e+00   1.0990253e+01   4.1806040e+01
   5.8398707e+00   1.0993039e+01   4.1806145e+01
   5.8393375e+00   1.0968782e+01   4.1811604e+01
   8.9964869e+00   3.4142538e+00   4.4265276e+01
   5.4999211e+00   1.0916499e+01   3.9133566e+01
   6.3569281e+00   1.0503529e+01   4.0144515e+01
   8.1108365e+00   8.1807369e+00   4.4324423e+01
   6.3708277e+00   7.7166754e+00   4.2973798e+01
   6.4915467e+00   9.0201918e+00   4.2835850e+01
   6.4139666e+00   6.9256127e+00   4.3266706e+01
   8.8072053e+00   3.1827063e+00   4.2362541e+01
   7.8660889e+00   8.2608705e+00   4.4488735e+01
   6.5699536e+00   7.2193976e+00   4.3291520e+01
   5.9306039e+00   1.0735786e+01   3.9608372e+01
   8.7709463e+00   2.8840075e+00   4.2222056e+01
   5.8392941e+00   1.0883221e+01   4.1830827e+01
   8.9631449e+00   3.2796603e+00   4.3817869e+01
   8.9912842e+00   4.3485628e+00   4.4997652e+01
   8.9967126e+00   2.9722422e+00   4.4788872e+01
   5.8382245e+00   1.0977045e+01   4.1809386e+01
   5.9784378e+00   8.1721185e+00   4.2596375e+01
   8.9679615e+00   3.0165075e+00   4.4064488e+01
   7.5271075e+00   8.6215305e+00   3.9560784e+01
   5.8529754e+00   9.9221872e+00   4.2061595e+01
   6.0952528e+00   1.0884735e+01   4.2067410e+01
   6.0886161e+00   8.9074406e+00   4.2430052e+01
   5.8513093e+00   9.5860385e+00   4.2144667e+01
   5.8466744e+00   1.0982191e+01   4.1809864e+01
   8.2717602e+00   5.2727665e+00   4.5459772e+01
   5.8348455e+00   1.0455814e+01   4.1927184e+01
   6.1546521e+00   1.0779085e+01   4.2243043e+01
   5.8489545e+00   1.0979204e+01   4.1811824e+01
   8.9746226e+00   2.8601571e+00   4.4557330e+01
   5.8382858e+00   1.0986687e+01   4.1807137e+01
   5.8363622e+00   1.0203429e+01   4.1986390e+01
   6.0371436e+00   1.0923144e+01   4.1802508e+01
   8.9898747e+00   2.9194571e+00   4.4665911e+01
   6.0320417e+00   8.0613624e+00   4.2654814e+01
   5.8586068e+00   1.0925026e+01   4.1826380e+01
   5.8465513e+00   9.8030083e+00   4.2088683e+01
   5.8934235e+00   1.0932569e+01   4.1115887e+01
   5.9660894e+00   9.6709059e+00   4.2167815e+01
   6.2521508e+00   9.2943572e+00   4.2465529e+01
   6.9930525e+00   9.3800316e+00   3.8614335e+01
   5.8536312e+00   1.0125986e+01   4.2012265e+01
   8.8767756e+00   3.0313529e+00   4.5748288e+01
   7.8739313e+00   6.1207419e+00   4.4902372e+01
   8.0734711e+00   3.7162196e+00   4.5671969e+01
   6.1134248e+00   1.0698615e+01   4.2203807e+01
   5.8377309e+00   1.0945308e+01   4.1816415e+01
   8.9713479e+00   2.9256744e+00   4.5301157e+01
   5.4436228e+00   1.0810810e+01   3.7926950e+01
   5.8363871e+00   1.0716253e+01   4.1868253e+01
   8.2071191e+00   3.6157545e+00   4.5820843e+01
   5.5558516e+00   1.0931765e+01   3.9537538e+01
   6.0069676e+00   8.0111800e+00   4.2660453e+01
   7.0001491e+00   1.0086928e+01   4.2940308e+01
   8.4235015e+00   6.6722611e+00   4.1572669e+01
   7.8911992e+00   8.1530640e+00   4.4554571e+01
   6.4725240e+00   1.0263617e+01   3.9407994e+01
   5.8333150e+00   1.0545376e+01   4.1907627e+01
   5.8511781e+00   9.4135840e+00   4.2191041e+01
   7.1143097e+00   4.9792208e+00   4.4494317e+01
   5.7580536e+00   1.1012595e+01   4.1246887e+01
   7.7181166e+00   8.3025214e+00   3.9963822e+01
   5.6415408e+00   1.0968730e+01   4.0285185e+01
   7.4174777e+00   8.9854972e+00   3.9873522e+01
   8.3224204e+00   7.2480265e+00   4.1818787e+01
   6.8056709e+00   5.5875469e+00   4.4039650e+01
   5.8397334e+00   1.1013296e+01   4.1801530e+01
   5.8407809e+00   9.9104643e+00   4.2059827e+01
   5.8672538e+00   1.0862103e+01   4.1841741e+01
   8.8664650e+00   5.6958155e+00   4.4390182e+01
   7.4381398e+00   9.3332423e+00   4.3694818e+01
   5.6798425e+00   1.0998357e+01   4.0745440e+01
   5.8380540e+00   1.1020096e+01   4.1799567e+01
   8.7495128e+00   3.4570283e+00   4.1882567e+01
   8.9969460e+00   3.0105233e+00   4.5076975e+01
   6.8960344e+00   7.6106622e+00   4.3558197e+01
   5.8473958e+00   1.0675457e+01   4.1882079e+01
   6.2412294e+00   9.0143668e+00   4.2503671e+01
   5.8328753e+00   1.0366849e+01   4.1948447e+01
   7.4861186e+00   5.3611388e+00   4.4686928e+01
   6.6658252e+00   5.8882026e+00   4.3825882e+01
   8.9873809e+00   2.9468855e+00   4.5180504e+01
   5.8360735e+00   1.0927530e+01   4.1820495e+01
   5.9501714e+00   1.0195198e+01   4.2020139e+01
   5.8356257e+00   1.0693323e+01   4.1873002e+01
   8.9110006e+00   3.0469656e+00   4.5655526e+01
   8.8725781e+00   4.5339763e+00   4.5494598e+01
   5.8396988e+00   1.1026411e+01   4.1798457e+01
   5.9864554e+00   1.0365204e+01   3.7410882e+01
   8.8980892e+00   3.1444960e+00   4.5699322e+01
   6.5071675e+00   1.0386620e+01   4.0282745e+01
   5.8699354e+00   1.0716055e+01   4.1876252e+01
   5.8595507e+00   1.0779853e+01   3.9625850e+01
   5.9805732e+00   1.0100937e+01   4.2056205e+01
   8.4677256e+00   5.8771956e+00   4.0963067e+01
   5.7177062e+00   1.1008058e+01   4.1015806e+01
   5.8359399e+00   9.9896808e+00   4.2038431e+01
   5.8485591e+00   1.1013993e+01   4.1812160e+01
   6.2392091e+00   1.0808050e+01   4.2022807e+01
   6.2357436e+00   7.0186510e+00   4.3123389e+01
   6.4305600e+00   8.9483247e+00   4.2748214e+01
   5.7724080e+00   1.0525201e+01   3.7321078e+01
   5.8390013e+00   1.0909876e+01   4.1824431e+01
   5.7067219e+00   1.1003918e+01   4.0924623e+01
   6.6899832e+00   1.0382288e+01   4.1423582e+01
   7.6303987e+00   9.1602730e+00   4.3726856e+01
   5.8314905e+00   1.0573115e+01   4.1900303e+01
   6.2254892e+00   9.8202210e+00   4.2391915e+01
   5.9317517e+00   1.0012486e+01   4.2067375e+01
   6.2528352e+00   8.2696948e+00   4.2717439e+01
   7.1908218e+00   4.9371602e+00   4.4568475e+01
   5.8380714e+00   1.1019043e+01   4.1799930e+01
   5.8384451e+00   1.0985837e+01   4.1807254e+01
   8.9449213e+00   2.9707003e+00   4.5518499e+01
   6.6709630e+00   6.1926894e+00   4.3716647e+01
   5.9607348e+00   1.0227874e+01   4.2017217e+01
   8.8328763e+00   2.8086826e+00   4.2776086e+01
   5.8391179e+00   9.8974907e+00   4.2062175e+01
   5.8421508e+00   1.0989674e+01   4.1807381e+01
   5.8377882e+00   1.0902698e+01   4.0589263e+01
   8.7376928e+00   3.2745020e+00   4.5940169e+01
   5.8397389e+00   1.0805602e+01   4.1848294e+01
   8.6722409e+00   3.7823606e+00   4.5877245e+01
   8.8033018e+00   5.2835046e+00   4.2895204e+01
   8.3815188e+00   7.6638226e+00   4.4168908e+01
   5.8399118e+00   1.1016668e+01   4.1800513e+01
   5.4337273e+00   1.0837500e+01   3.8114841e+01
   7.7142552e+00   7.8817626e+00   4.4520249e+01
   7.5920653e+00   9.3570076e+00   4.2779184e+01
   5.8256991e+00   1.0340674e+01   4.1952678e+01
   7.0784816e+00   9.9894956e+00   4.1733879e+01
   5.8650613e+00   1.0687283e+01   4.1884761e+01
   8.4292576e+00   6.6881401e+00   4.1637282e+01
   5.8804390e+00   1.1013612e+01   4.1837643e+01
   7.5701155e+00   9.3500838e+00   4.2394445e+01
   7.0595544e+00   5.4291061e+00   4.4292002e+01
   8.1043891e+00   8.3204940e+00   4.2923119e+01
   7.5290910e+00   9.0480312e+00   4.0796969e+01
   6.0014618e+00   8.1606582e+00   4.2609154e+01
   9.0072247e+00   3.3072215e+00   4.4551391e+01
   7.7667828e+00   8.3875025e+00   4.4415033e+01
   5.6324010e+00   1.0854397e+01   3.9200087e+01
   5.5759448e+00   1.0715801e+01   3.7756465e+01
   5.7311404e+00   1.0988913e+01   4.0897514e+01
   5.8876403e+00   1.0687282e+01   4.1884382e+01
   5.8381559e+00   1.1004629e+01   4.1803267e+01
   7.6313667e+00   8.7234759e+00   4.0468720e+01
   8.6504651e+00   4.0599636e+00   4.5826579e+01
   8.1378552e+00   7.5445143e+00   4.1083307e+01
   6.9690667e+00   9.6069885e+00   3.9255232e+01
   8.5954675e+00   3.2966978e+00   4.6008279e+01
   7.8301784e+00   8.3272345e+00   4.0733650e+01
   6.1355401e+00   1.0809848e+01   4.2098233e+01
   5.7755912e+00   1.0978529e+01   4.1009274e+01
   8.6643440e+00   6.7382897e+00   4.4064801e+01
   9.0109267e+00   3.5393038e+00   4.5087364e+01
   6.5695402e+00   1.0069568e+01   3.8962576e+01
   5.9905653e+00   1.0911701e+01   4.1382391e+01
   5.8113918e+00   1.0803271e+01   3.9594953e+01
   8.9059111e+00   4.2245898e+00   4.3181430e+01
   8.9986457e+00   3.0197831e+00   4.4716856e+01
   5.8384617e+00   1.1024594e+01   4.1798689e+01
   6.9254672e+00   6.0006593e+00   4.3989987e+01
   5.8351240e+00   1.0672207e+01   4.1878171e+01
   7.6852137e+00   6.4915638e+00   4.4649273e+01
   5.9389804e+00   1.0680916e+01   4.1942863e+01
   6.5025568e+00   1.0316907e+01   3.9865649e+01
   8.0895833e+00   7.4997219e+00   4.0679113e+01
   8.1864319e+00   3.6084317e+00   4.5806864e+01
   5.9413633e+00   8.5355869e+00   4.2468016e+01
   5.8448983e+00   1.0754446e+01   4.1862986e+01
   7.0298146e+00   5.1332756e+00   4.4373546e+01
   5.8345848e+00   1.0647600e+01   4.1883577e+01
   5.8382977e+00   9.9840448e+00   4.2041149e+01
   5.8844041e+00   1.0961086e+01   4.1338415e+01
   5.8998474e+00   1.0731942e+01   3.9431178e+01
   8.7214435e+00   3.1584797e+00   4.1761648e+01
   8.9658372e+00   2.8521108e+00   4.4312126e+01
   8.7890205e+00   5.7226928e+00   4.3281779e+01
   5.8184679e+00   1.1025172e+01   4.1652171e+01
   7.0909539e+00   1.0012704e+01   4.2048970e+01
   8.1709377e+00   7.0623587e+00   4.5064783e+01
   6.3278448e+00   9.9899405e+00   4.2577007e+01
   5.9776633e+00   1.0146160e+01   4.2044535e+01
   5.8479961e+00   1.1017438e+01   4.1810926e+01
   5.8539141e+00   9.4960463e+00   4.2168961e+01
   7.8605613e+00   8.3242248e+00   4.0928844e+01
   5.6810273e+00   1.0996845e+01   4.0736904e+01
   6.1030096e+00   1.0796226e+01   4.2203801e+01
   5.9506939e+00   9.3357675e+00   4.2247336e+01
   5.8569427e+00   1.0770639e+01   4.1863358e+01
   8.6467673e+00   6.3893071e+00   4.5074726e+01
   5.8408424e+00   1.1022737e+01   4.1799298e+01
   5.9627631e+00   1.0664797e+01   3.9221106e+01
   8.6979526e+00   4.0911195e+00   4.1530593e+01
   5.8562954e+00   9.4625247e+00   4.2178153e+01
   5.9461372e+00   9.1165313e+00   4.2304345e+01
   8.9931696e+00   2.9359623e+00   4.4994144e+01
   5.9102069e+00   1.0994665e+01   4.1809744e+01
   5.9211469e+00   1.0632423e+01   3.8781311e+01
   8.7524515e+00   4.9925787e+00   4.5534572e+01
   5.8396183e+00   1.1027214e+01   4.1798099e+01
   5.8336178e+00   1.1024277e+01   4.1798314e+01
   6.4500915e+00   1.0553072e+01   4.1001941e+01
   5.8387213e+00   1.0801365e+01   4.1849208e+01
   5.9471431e+00   1.0982346e+01   4.1925287e+01
   8.8574361e+00   3.6153373e+00   4.2681132e+01
   5.7161221e+00   1.0963505e+01   4.0590954e+01
   6.7691973e+00   7.1902842e+00   4.3490222e+01
   7.2349423e+00   9.4992318e+00   4.0475500e+01
   6.5183489e+00   6.2779108e+00   4.3576064e+01
   5.5734733e+00   1.0920112e+01   3.9514657e+01
   8.4718667e+00   6.0149243e+00   4.1113106e+01
   5.8347970e+00   9.7493806e+00   4.2099562e+01
   5.6665221e+00   1.0873122e+01   3.9527826e+01
   9.0132569e+00   3.3659896e+00   4.4985958e+01
   5.8326151e+00   1.1029132e+01   4.1756533e+01
   5.4628001e+00   1.0873447e+01   3.8570685e+01
   6.2649619e+00   8.6878632e+00   4.2604360e+01
   5.8365176e+00   1.0592307e+01   4.1896094e+01
   5.9546474e+00   8.4613219e+00   4.2495858e+01
   7.1149581e+00   8.6158290e+00   4.3780553e+01
   6.1182901e+00   1.0475976e+01   3.8721336e+01
   7.1342491e+00   8.4400520e+00   4.3821190e+01
   6.1933486e+00   8.6433447e+00   4.2566091e+01
   6.1947262e+00   1.0614147e+01   4.0016037e+01
   5.8326330e+00   1.0966294e+01   4.1811475e+01
   5.8362895e+00   1.0082676e+01   4.2015459e+01
   5.5706841e+00   1.0727723e+01   3.7827521e+01
   5.5024977e+00   1.0824202e+01   3.8321639e+01
   8.0093089e+00   6.7193024e+00   4.4981091e+01
   5.8413639e+00   1.0990824e+01   4.1807197e+01
   6.3041792e+00   8.8518031e+00   4.2602919e+01
   8.9842741e+00   3.1971913e+00   4.5357278e+01
   6.7493545e+00   8.1874423e+00   4.3285088e+01
   5.7223857e+00   1.0683831e+01   3.8204184e+01
   5.7558551e+00   1.1009224e+01   4.1206379e+01
   8.6600068e+00   6.7683161e+00   4.4297424e+01
   6.0888779e+00   7.5926106e+00   4.2840468e+01
   7.8258482e+00   3.9447235e+00   4.5391690e+01
   7.0101529e+00   9.6732796e+00   4.3433836e+01
   7.9740390e+00   8.2010867e+00   4.1419783e+01
   7.9251164e+00   8.1512819e+00   4.0942773e+01
   7.4246987e+00   8.2554348e+00   4.4147378e+01
   5.8326844e+00   1.0834508e+01   4.1841339e+01
   6.0464970e+00   1.0914655e+01   4.1745270e+01
   6.0693164e+00   7.6957289e+00   4.2795063e+01
   5.8408194e+00   1.1029651e+01   4.1799250e+01
   5.8553984e+00   1.1022410e+01   4.1815543e+01
   6.2126480e+00   1.0250523e+01   3.7949184e+01
   8.3457577e+00   6.7606354e+00   4.1163736e+01
   8.6934188e+00   3.2877956e+00   4.5962571e+01
   5.8402449e+00   1.1025700e+01   4.1798639e+01
   5.8716880e+00   9.4680087e+00   4.2183201e+01
   8.7058035e+00   2.8911276e+00   4.1767690e+01
   5.8399417e+00   1.1027448e+01   4.1798242e+01
   6.0743155e+00   1.0675243e+01   3.9844609e+01
   5.8396880e+00   1.0826279e+01   4.1844800e+01
   6.0120731e+00   1.0893291e+01   4.2043189e+01
   5.8476624e+00   9.6599393e+00   4.2124435e+01
   6.3757716e+00   9.0041878e+00   4.2665427e+01
   8.7138895e+00   5.6308336e+00   4.2460996e+01
   5.9689672e+00   8.3072618e+00   4.2548994e+01
   5.5768639e+00   1.0935166e+01   3.9667923e+01
   8.9299734e+00   5.1391808e+00   4.4859239e+01
   6.9814837e+00   9.7802513e+00   4.3358094e+01
   5.9626161e+00   1.0970110e+01   4.1879439e+01
   5.8393882e+00   1.0999141e+01   4.1804405e+01
   5.8311308e+00   1.1026821e+01   4.1726972e+01
   6.1214821e+00   9.0488728e+00   4.2405391e+01
   6.0553281e+00   9.6667118e+00   4.2201003e+01
   8.8707655e+00   4.3348694e+00   4.5561520e+01
   5.8389329e+00   1.1025851e+01   4.1798515e+01
   5.8377965e+00   1.0919115e+01   4.1822790e+01
   8.6853338e+00   3.2706929e+00   4.5969866e+01
   5.8431162e+00   1.0972651e+01   4.1810755e+01
   5.8418351e+00   1.0964051e+01   4.1812540e+01
   8.7111731e+00   2.8139244e+00   4.1847632e+01
   8.7857869e+00   3.0194288e+00   4.2263546e+01
   6.1413139e+00   1.0489874e+01   4.2281587e+01
   8.5174312e+00   3.3177266e+00   4.6027965e+01
   5.7443630e+00   1.1012446e+01   4.1182016e+01
   7.4298773e+00   4.5490958e+00   4.4892329e+01
   8.4185033e+00   4.4429193e+00   4.5743943e+01
   5.8379222e+00   1.1009580e+01   4.1801949e+01
   8.2040734e+00   6.9307777e+00   4.0506835e+01
   6.1147958e+00   7.8531622e+00   4.2764048e+01
   5.8358116e+00   1.0865098e+01   4.1834190e+01
   5.8341558e+00   1.0713518e+01   4.1869340e+01
   8.9919631e+00   3.0505420e+00   4.5225046e+01
   8.6793966e+00   4.8907633e+00   4.1657329e+01
   5.8366761e+00   1.0131160e+01   4.2003689e+01
   6.1995669e+00   7.1727015e+00   4.3046501e+01
   7.5779811e+00   8.3856647e+00   4.4297926e+01
   5.9186801e+00   1.0018182e+01   4.2061901e+01
   7.1011046e+00   9.2197858e+00   3.8723893e+01
   5.8405697e+00   1.0870621e+01   4.1834855e+01
   6.3144000e+00   7.6776570e+00   4.2945062e+01
   8.7436998e+00   3.7957671e+00   4.5833528e+01
   6.1708053e+00   9.2103282e+00   4.2394730e+01
   5.8395083e+00   9.9958091e+00   4.2038828e+01
   7.1353474e+00   9.9793528e+00   4.2897751e+01
   5.8398674e+00   1.1022284e+01   4.1799421e+01
   5.8387075e+00   1.1001090e+01   4.1804020e+01
   5.9171395e+00   1.0969547e+01   4.1566048e+01
   5.8741469e+00   1.1001373e+01   4.1834362e+01
   8.4418131e+00   4.0939085e+00   4.5839192e+01
   5.8679756e+00   1.0643784e+01   4.1895966e+01
   8.7043526e+00   4.4565086e+00   4.1655367e+01
   8.7313458e+00   3.0179865e+00   4.1878665e+01
   7.0492919e+00   1.0092161e+01   4.2714790e+01
   8.5306993e+00   4.5230864e+00   4.5753535e+01
   8.4264965e+00   5.2357320e+00   4.5575875e+01
   5.8370583e+00   1.1029278e+01   4.1778536e+01
   8.5725540e+00   3.3113860e+00   4.6014448e+01
   7.7830456e+00   6.2297612e+00   4.4789477e+01
   5.8711558e+00   1.0494193e+01   3.7603765e+01
   8.4686038e+00   4.2738327e+00   4.5803799e+01
   7.3180572e+00   9.6068212e+00   4.1511809e+01
   7.6422124e+00   8.6873729e+00   4.4220303e+01
   5.8390154e+00   1.1028488e+01   4.1798008e+01
   5.8345312e+00   1.1024296e+01   4.1798431e+01
   6.2832701e+00   1.0161432e+01   3.7874288e+01
   5.8389570e+00   1.0836870e+01   4.0012651e+01
   5.8859728e+00   1.0302289e+01   4.1981645e+01
   5.8591124e+00   1.0997057e+01   4.1828780e+01
   8.8116671e+00   4.2087191e+00   4.2360941e+01
   8.3858675e+00   6.2711367e+00   4.0828867e+01
   7.7918431e+00   8.4314700e+00   4.4383599e+01
   6.8593377e+00   5.4373861e+00   4.4135296e+01
   6.1991581e+00   9.6270036e+00   4.2358536e+01
   7.6550378e+00   9.1136879e+00   4.3764330e+01
   5.8577879e+00   1.1008812e+01   4.1823217e+01
   8.7444302e+00   2.7661562e+00   4.2155965e+01
   6.0533106e+00   8.9147464e+00   4.2409750e+01
   8.7540682e+00   2.8759879e+00   4.2105590e+01
   6.2484719e+00   8.1350197e+00   4.2755813e+01
   5.8408653e+00   1.0979413e+01   4.1808983e+01
   5.9098654e+00   1.0482827e+01   4.1937560e+01
   5.8380567e+00   1.0800962e+01   4.1849084e+01
   5.8947671e+00   1.0434512e+01   3.7354855e+01
   5.8566903e+00   9.5009059e+00   4.2168198e+01
   6.0941631e+00   7.5281478e+00   4.2867996e+01
   5.8293864e+00   1.1028759e+01   4.1737389e+01
   5.8317100e+00   1.0809603e+01   3.9744390e+01
   7.3841976e+00   7.2135862e+00   4.4232018e+01
   6.7683374e+00   5.6113944e+00   4.4005414e+01
   6.0487153e+00   7.7835184e+00   4.2755489e+01
   5.8942982e+00   1.0466791e+01   4.1941254e+01
   8.9895496e+00   2.9975093e+00   4.4481211e+01
   6.3328570e+00   1.0631875e+01   4.2360669e+01
   6.2019085e+00   7.5080625e+00   4.2928750e+01
   8.8891693e+00   2.8062508e+00   4.3318214e+01
   8.9368025e+00   2.8393337e+00   4.3832745e+01
   5.9129997e+00   1.0704603e+01   4.1904305e+01
   5.8453329e+00   9.7286001e+00   4.2106472e+01
   7.2408499e+00   4.8116641e+00   4.4652602e+01
   8.4084025e+00   6.1696500e+00   4.0865597e+01
   6.3979502e+00   1.0646155e+01   4.1379509e+01
   5.6955665e+00   1.0775736e+01   3.8815365e+01
   5.7886662e+00   1.1021493e+01   4.1477015e+01
   6.1173189e+00   7.4630974e+00   4.2900563e+01
   5.8406581e+00   1.1013035e+01   4.1801951e+01
   6.1991850e+00   7.1652286e+00   4.3049130e+01
   5.5619739e+00   1.0770763e+01   3.8141423e+01
   6.1134562e+00   7.7740140e+00   4.2789978e+01
   8.9287988e+00   3.7382905e+00   4.5539403e+01
   6.3036873e+00   1.0610267e+01   4.0562064e+01
   7.4029845e+00   4.5396015e+00   4.4874925e+01
   8.7806480e+00   2.7919631e+00   4.2365328e+01
   5.8369749e+00   1.0653612e+01   4.1882124e+01
   8.5305979e+00   7.0890885e+00   4.3316803e+01
   5.9122330e+00   1.0973776e+01   4.1582746e+01
   5.8737120e+00   1.0277252e+01   4.1983113e+01
   6.6219318e+00   6.8064862e+00   4.3467181e+01
   8.8084404e+00   3.8534935e+00   4.5772440e+01
   5.8490379e+00   9.6064946e+00   4.2138711e+01
   5.8586867e+00   1.0889401e+01   4.1832593e+01
   8.7865443e+00   5.6245321e+00   4.3123110e+01
   5.8504979e+00   9.4536004e+00   4.2180140e+01
   8.5412552e+00   6.2099205e+00   4.5291269e+01
   5.8393715e+00   1.0993704e+01   4.1805780e+01
   6.4521337e+00   7.5842133e+00   4.3078370e+01
   7.9689577e+00   7.9212322e+00   4.0719127e+01
   5.9743350e+00   1.0944985e+01   4.1638876e+01
   8.7012581e+00   2.8010204e+00   4.1792686e+01
   7.7338028e+00   8.8367662e+00   4.1557386e+01
   6.2475463e+00   6.9879147e+00   4.3140996e+01
   6.6864880e+00   8.9453498e+00   4.3150834e+01
   8.7964879e+00   2.7755604e+00   4.2547376e+01
   7.1893729e+00   6.4567684e+00   4.4120050e+01
   5.8329240e+00   1.1027281e+01   4.1740020e+01
   5.8357202e+00   1.0464303e+01   4.1927540e+01
   8.3601946e+00   3.8329101e+00   4.5867052e+01
   6.3683973e+00   1.0064571e+01   3.7862100e+01
   5.6891829e+00   1.0975453e+01   4.0573531e+01
   8.2868980e+00   4.6672620e+00   4.5596424e+01
   6.8887735e+00   9.9985348e+00   4.0471359e+01
   5.6969438e+00   1.1003005e+01   4.0870104e+01
   5.8963352e+00   1.0838376e+01   4.1880521e+01
   5.8338055e+00   1.0321669e+01   4.1959098e+01
   7.0042068e+00   1.0009361e+01   4.3043063e+01
   8.7131198e+00   4.7804799e+00   4.5621014e+01
   9.0112962e+00   3.3509312e+00   4.5047533e+01
   6.1727660e+00   1.0845806e+01   4.1796111e+01
   8.9170157e+00   4.4900500e+00   4.3429475e+01
   5.9580547e+00   8.3793194e+00   4.2522228e+01
   5.8286826e+00   1.0633313e+01   4.1886550e+01
   8.7866452e+00   2.7792680e+00   4.2443379e+01
   6.7759309e+00   7.2170490e+00   4.3490540e+01
   5.6448959e+00   1.0904470e+01   3.9708620e+01
   5.7049717e+00   1.0995332e+01   4.0834276e+01
   8.8717956e+00   5.1323428e+00   4.5218518e+01
   5.8395592e+00   1.0106503e+01   4.2012369e+01
   5.8215166e+00   1.0983604e+01   4.1267318e+01
   6.4913743e+00   9.9580608e+00   3.8033076e+01
   7.5604147e+00   8.2916139e+00   4.4292766e+01
   6.2703250e+00   1.0127145e+01   3.7645326e+01
   5.8670057e+00   1.0636934e+01   4.1897636e+01
   6.2345797e+00   1.0345300e+01   3.8562200e+01
   7.2516251e+00   4.7659753e+00   4.4677412e+01
   5.8392258e+00   1.1027096e+01   4.1798075e+01
   8.2944436e+00   3.8648137e+00   4.5812567e+01
   6.3872717e+00   9.0099114e+00   4.2680471e+01
   8.7885003e+00   2.8185979e+00   4.2399907e+01
   5.8658020e+00   1.1005676e+01   4.1836840e+01
   5.8559509e+00   9.4205944e+00   4.2189550e+01
   6.5579916e+00   6.5846678e+00   4.3491621e+01
   5.8350111e+00   1.0942196e+01   4.1816926e+01
   7.4968233e+00   5.4931919e+00   4.4661409e+01
   7.3989580e+00   7.6675149e+00   4.4200622e+01
   5.7931552e+00   1.1019928e+01   4.1483030e+01
   8.4072689e+00   5.4262069e+00   4.5528690e+01
   5.8620481e+00   1.0051463e+01   4.2032951e+01
   5.8350918e+00   1.0181049e+01   4.1992660e+01
   5.8375607e+00   1.0069355e+01   4.2019716e+01
   8.7161805e+00   3.1672957e+00   4.1723889e+01
   6.0475323e+00   8.1548707e+00   4.2631901e+01
   5.8392417e+00   1.1022206e+01   4.1799215e+01
   7.9564545e+00   3.9937279e+00   4.5478138e+01
   5.8338552e+00   1.0988979e+01   4.1806405e+01
   8.8745000e+00   5.6436049e+00   4.4424516e+01
   5.8324861e+00   1.0618315e+01   4.1890167e+01
   6.2915120e+00   1.0352290e+01   3.8899113e+01
   6.2635427e+00   7.3252715e+00   4.3028491e+01
   8.7169986e+00   3.1634945e+00   4.5969189e+01
   5.8390596e+00   1.1016179e+01   4.1800552e+01
   5.8686292e+00   9.2278488e+00   4.2244715e+01
   6.1404063e+00   7.4040225e+00   4.2932221e+01
   6.0069544e+00   1.0949425e+01   4.1952366e+01
   5.8315432e+00   1.0366354e+01   4.1948365e+01
   5.8584901e+00   1.1020743e+01   4.1805299e+01
   5.8473907e+00   1.0902847e+01   4.1829564e+01
   7.8581798e+00   8.2910630e+00   4.0830443e+01
   7.5728127e+00   9.1236507e+00   4.3860228e+01
   6.2084771e+00   1.0810852e+01   4.1644297e+01
   5.9125972e+00   1.0878144e+01   4.1913561e+01
   5.8363463e+00   1.0083866e+01   4.2015925e+01
   7.2483433e+00   7.4655699e+00   4.4040316e+01
   8.6519891e+00   4.5737892e+00   4.1352293e+01
   5.8702731e+00   1.1016981e+01   4.1823450e+01
   5.8375934e+00   1.0950414e+01   4.1815615e+01
   8.7940842e+00   3.9407694e+00   4.5766068e+01
   5.7096306e+00   1.1003900e+01   4.0938101e+01
   5.8382643e+00   1.0986314e+01   4.1807363e+01
   8.7982108e+00   2.8510995e+00   4.2450954e+01
   6.0529129e+00   1.0738583e+01   4.2134745e+01
   6.2100720e+00   1.0736998e+01   4.1006662e+01
   6.7089650e+00   6.7354315e+00   4.3564531e+01
   5.6765489e+00   1.0997497e+01   4.0722082e+01
   5.8431885e+00   1.0984612e+01   4.1808841e+01
   6.5376043e+00   6.3117808e+00   4.3576504e+01
   6.0020741e+00   1.0925555e+01   4.1576736e+01
   8.7082257e+00   2.8347055e+00   4.1813963e+01
   6.0080336e+00   9.4521254e+00   4.2241665e+01
   8.8509714e+00   2.8082614e+00   4.3277776e+01
   6.7621881e+00   6.4627099e+00   3.8903683e+01
   8.6962963e+00   2.8794764e+00   4.1769661e+01
   5.4583181e+00   1.0765556e+01   3.7682011e+01
   6.5299237e+00   5.0119682e+00   4.0912304e+01
   6.9645795e+00   4.1758140e+00   4.0698355e+01
   8.9386047e+00   2.8400296e+00   4.4125932e+01
   7.8470869e+00   7.8301433e+00   3.9922820e+01
   6.1333515e+00   1.0221797e+01   3.7491182e+01
   8.6921571e+00   2.7631083e+00   4.1798448e+01
   6.3584171e+00   5.8905982e+00   4.2144479e+01
   8.6997104e+00   3.1243380e+00   4.1708033e+01
   8.6924610e+00   2.7662111e+00   4.1797634e+01
   8.6888352e+00   2.7804248e+00   4.1792207e+01
   7.5221711e+00   3.6693345e+00   4.0490258e+01
   6.7142296e+00   4.5739688e+00   4.0016399e+01
   8.6971199e+00   2.7822486e+00   4.1794195e+01
   7.2271992e+00   3.8897884e+00   4.1616849e+01
   5.7009087e+00   1.0812057e+01   4.1002104e+01
   7.8345077e+00   6.7692630e+00   4.0239044e+01
   8.6384000e+00   2.8871446e+00   4.3287618e+01
   8.0946785e+00   7.2269008e+00   4.0321871e+01
   8.7888556e+00   2.7870713e+00   4.2680641e+01
   7.7231826e+00   8.0721186e+00   3.9731996e+01
   8.6907573e+00   2.7632366e+00   4.1858891e+01
   8.7311948e+00   2.8164959e+00   4.2817869e+01
   8.6934232e+00   2.7832377e+00   4.1793449e+01
   8.6920425e+00   2.7591814e+00   4.1799879e+01
   6.3931892e+00   7.4941571e+00   3.8323054e+01
   6.9950712e+00   4.1454530e+00   4.0906620e+01
   8.4420803e+00   5.8902530e+00   4.0950545e+01
   8.6855926e+00   2.8138228e+00   4.1787553e+01
   7.3823391e+00   8.7715808e+00   3.9166556e+01
   8.7087090e+00   2.7630940e+00   4.1939352e+01
   8.6790206e+00   2.7675326e+00   4.1873993e+01
   8.8012458e+00   2.7869321e+00   4.2738943e+01
   5.7115759e+00   1.0526540e+01   3.7290375e+01
   6.6164128e+00   6.4972234e+00   3.8717230e+01
   5.7965665e+00   1.1015311e+01   4.1589799e+01
   7.0209024e+00   4.7970378e+00   4.3628772e+01
   8.6921387e+00   2.7591941e+00   4.1800839e+01
   5.6399059e+00   1.0433809e+01   3.7340471e+01
   8.7291589e+00   2.7639347e+00   4.2049888e+01
   7.8591771e+00   3.3336966e+00   4.2693138e+01
   8.4412078e+00   4.3165655e+00   4.1369200e+01
   7.4280822e+00   7.6442225e+00   3.9552574e+01
   5.4537955e+00   1.0704578e+01   3.8818095e+01
   8.6733318e+00   2.9793895e+00   4.1739067e+01
   8.6986168e+00   2.9228209e+00   4.1758884e+01
   8.2831039e+00   5.0513374e+00   4.1101151e+01
   8.6319583e+00   3.3130049e+00   4.1664927e+01
   5.9189105e+00   7.3157713e+00   4.1549412e+01
   8.4025516e+00   5.0234675e+00   4.1171494e+01
   8.4093686e+00   6.1073639e+00   4.0872391e+01
   8.8494703e+00   2.7882008e+00   4.2987124e+01
   7.9855602e+00   3.6257183e+00   4.0805781e+01
   8.6520976e+00   4.4160333e+00   4.1390936e+01
   7.6761576e+00   3.3570725e+00   4.1184701e+01
   7.1110210e+00   4.1742291e+00   4.0043913e+01
   5.5140536e+00   8.3737038e+00   3.8124007e+01
   6.8072947e+00   8.4422667e+00   3.8611366e+01
   7.6514040e+00   3.8182375e+00   4.3993232e+01
   8.6947775e+00   2.9418575e+00   4.1752450e+01
   7.6112789e+00   3.8178876e+00   4.3760093e+01
   8.6424940e+00   4.5325719e+00   4.1361477e+01
   8.6909695e+00   2.7596337e+00   4.1800318e+01
   5.4263024e+00   1.0758533e+01   3.7906826e+01
   8.6121106e+00   2.8691819e+00   4.1680166e+01
   8.7015679e+00   2.7620565e+00   4.1889620e+01
   6.2520496e+00   5.6293304e+00   4.0650672e+01
   8.7840382e+00   2.7845204e+00   4.2622135e+01
   5.6312685e+00   1.0425424e+01   3.7349002e+01
   7.9149323e+00   7.7033235e+00   4.0019775e+01
   6.1564078e+00   9.9665945e+00   3.7560920e+01
   8.8268055e+00   2.9542506e+00   4.4924469e+01
   5.4782689e+00   1.0730757e+01   3.7553126e+01
   7.8605286e+00   3.2031695e+00   4.1312271e+01
   5.7315481e+00   1.1006934e+01   4.1164888e+01
   8.8131697e+00   2.8210317e+00   4.3266608e+01
   5.5982528e+00   1.0599499e+01   3.7342534e+01
   8.6991263e+00   2.7600599e+00   4.1846492e+01
   8.6969466e+00   3.1792805e+00   4.1693307e+01
   7.5278958e+00   4.4937754e+00   4.0110558e+01
   8.7250543e+00   3.0629045e+00   4.5415576e+01
   8.6470327e+00   3.1991814e+00   4.1676977e+01
   8.6923520e+00   2.7592230e+00   4.1801851e+01
   6.5061820e+00   5.1810330e+00   4.1323322e+01
   8.6748939e+00   4.0741728e+00   4.1475375e+01
   5.5971461e+00   1.0324680e+01   4.0392608e+01
   8.9832250e+00   2.8892947e+00   4.4958895e+01
   8.3731828e+00   2.9675469e+00   4.2850804e+01
   8.6308084e+00   2.7787145e+00   4.1794053e+01
   8.1984229e+00   5.7030143e+00   4.0870285e+01
   8.4169873e+00   3.0137944e+00   4.1412412e+01
   7.1679356e+00   4.2752413e+00   3.9940463e+01
   6.7976558e+00   4.4439444e+00   4.0072157e+01
   8.5638898e+00   2.8182441e+00   4.1649415e+01
   7.1297792e+00   8.9622994e+00   3.8825438e+01
   8.9241627e+00   2.8422115e+00   4.4086466e+01
   8.6945771e+00   2.7851467e+00   4.1793010e+01
   7.0598642e+00   9.1639266e+00   3.8691866e+01
   8.7249103e+00   2.7661015e+00   4.2064267e+01
   5.6003212e+00   9.3761239e+00   4.0498628e+01
   7.9449469e+00   3.4435097e+00   4.3819592e+01
   7.7346936e+00   7.8365015e+00   3.9814243e+01
   8.6651476e+00   3.0059798e+00   4.1724088e+01
   8.6704899e+00   2.9296667e+00   4.1745267e+01
   8.5545262e+00   3.7697005e+00   4.1542957e+01
   5.4333790e+00   1.0861453e+01   3.8439813e+01
   5.8271130e+00   9.8601673e+00   4.2053127e+01
   8.7548565e+00   2.7894687e+00   4.2548807e+01
   8.7006764e+00   2.9938530e+00   4.1741475e+01
   8.2617675e+00   2.9637296e+00   4.2223313e+01
   8.6976507e+00   2.7807619e+00   4.1794540e+01
   5.7330797e+00   1.0806224e+01   4.1224723e+01
   8.4020295e+00   6.0720989e+00   4.0879298e+01
   8.6972841e+00   2.8349667e+00   4.2912168e+01
   8.8112696e+00   2.7841294e+00   4.2745278e+01
   7.7139545e+00   8.1476033e+00   3.9695765e+01
   6.5177683e+00   6.1637714e+00   4.3623399e+01
   8.7026915e+00   3.2076150e+00   4.1688021e+01
   8.6556524e+00   2.7709060e+00   4.1755526e+01
   8.6920403e+00   2.7592569e+00   4.1800522e+01
   8.6889804e+00   2.7825265e+00   4.1794627e+01
   6.3374668e+00   8.8237066e+00   3.7997936e+01
   8.6921512e+00   2.7647339e+00   4.1798173e+01
   8.8943536e+00   2.9000915e+00   4.4657737e+01
   8.5621823e+00   3.0089004e+00   4.1609083e+01
   6.2386168e+00   8.6192515e+00   3.7940346e+01
   8.2937727e+00   2.9512343e+00   4.1355782e+01
   5.5438583e+00   1.0713857e+01   3.9761020e+01
   5.8022021e+00   7.7419757e+00   4.1204722e+01
   6.9452802e+00   4.9490784e+00   3.9421098e+01
   8.6557817e+00   4.3665884e+00   4.1402099e+01
   8.6919864e+00   2.7592827e+00   4.1799340e+01
   5.5632681e+00   1.0948306e+01   3.9898213e+01
   8.2589059e+00   6.6351289e+00   4.0624206e+01
   8.7085042e+00   2.7634324e+00   4.1943994e+01
   8.6859847e+00   2.8489954e+00   4.1777353e+01
   8.6862148e+00   2.7793058e+00   4.2084748e+01
   5.9049269e+00   8.7357121e+00   3.7746908e+01
   7.0920436e+00   9.2272702e+00   3.8699597e+01
   8.7802225e+00   2.7782828e+00   4.2511137e+01
   5.5197408e+00   1.0159875e+01   3.9750941e+01
   5.4171864e+00   9.9939286e+00   3.8068895e+01
   6.0525297e+00   1.0299567e+01   3.7442589e+01
   5.4705586e+00   1.0678403e+01   3.7570245e+01
   8.8421535e+00   2.8149105e+00   4.3324986e+01
   8.6073940e+00   4.6373571e+00   4.1326918e+01
   8.6981765e+00   2.9028271e+00   4.1763780e+01
   8.6966057e+00   2.8700267e+00   4.1771886e+01
   5.8085112e+00   1.1017595e+01   4.1664288e+01
   5.5081553e+00   1.0702458e+01   3.7453398e+01
   8.6917605e+00   2.7614614e+00   4.1798606e+01
   8.6552953e+00   3.7776927e+00   4.1538553e+01
   8.1681541e+00   7.0197919e+00   4.0441133e+01
   8.6437231e+00   2.7730908e+00   4.1775753e+01
   8.0222633e+00   5.8041867e+00   4.0687707e+01
   8.6586931e+00   3.2169122e+00   4.1670715e+01
   6.6490987e+00   4.7934190e+00   3.9591198e+01
   8.6915717e+00   2.7626348e+00   4.1798348e+01
   5.5729835e+00   1.0535965e+01   4.0142304e+01
   7.0279572e+00   9.3038043e+00   3.8611590e+01
   6.5195479e+00   7.2880713e+00   3.8499863e+01
   8.0070317e+00   3.1658402e+00   4.2460083e+01
   8.2120413e+00   6.6156130e+00   4.0601801e+01
   6.9503338e+00   4.9659364e+00   3.9408069e+01
   8.6323790e+00   4.6616449e+00   4.1328820e+01
   8.4743000e+00   3.0136199e+00   4.1496324e+01
   8.5651648e+00   3.6241743e+00   4.1583785e+01
   8.2200609e+00   5.7540660e+00   4.0870393e+01
   7.2669132e+00   7.2396302e+00   3.9459183e+01
   8.9235052e+00   2.8746475e+00   4.4495704e+01
   7.5912431e+00   7.3864455e+00   3.9805615e+01
   8.8582554e+00   2.9388384e+00   4.4915526e+01
   5.8110849e+00   1.1022977e+01   4.1668404e+01
   5.5190528e+00   1.0601416e+01   3.7441757e+01
   7.6591364e+00   7.2654940e+00   3.9913537e+01
   8.6956821e+00   2.8935924e+00   4.1765414e+01
   8.8047750e+00   2.7799883e+00   4.2653125e+01
   8.7001563e+00   3.1049739e+00   4.1712883e+01
   6.9077922e+00   4.3659496e+00   3.9903633e+01
   8.6989505e+00   2.9542604e+00   4.1751160e+01
   8.8660755e+00   2.8026085e+00   4.3271687e+01
   8.1649434e+00   3.2299233e+00   4.3771628e+01
   5.5037760e+00   1.0924771e+01   3.9318984e+01
   8.0416283e+00   4.8418993e+00   4.0825525e+01
   6.1382599e+00   7.1764526e+00   3.8239798e+01
   6.8664778e+00   5.4268564e+00   3.9152038e+01
   8.9243041e+00   2.9551545e+00   4.5402493e+01
   5.5809141e+00   1.0961258e+01   4.0047631e+01
   5.7295831e+00   8.3790379e+00   4.1151865e+01
   7.6409489e+00   7.2522297e+00   3.9897453e+01
   7.1764520e+00   8.7647063e+00   3.8940515e+01
   8.6304421e+00   3.1109996e+00   4.1713754e+01
   5.8253044e+00   1.0531917e+01   4.1905233e+01
   8.4253883e+00   2.8957618e+00   4.2371022e+01
   5.5075066e+00   1.0927572e+01   3.9351796e+01
   7.5483797e+00   6.0771646e+00   4.0023909e+01
   5.4743185e+00   1.0269066e+01   3.7613464e+01
   6.0911547e+00   6.5978541e+00   4.1699727e+01
   6.8157320e+00   9.1070340e+00   3.8441409e+01
   8.4901795e+00   5.6534417e+00   4.1035457e+01
   5.8322417e+00   1.1025266e+01   4.1797789e+01
   8.5689327e+00   2.8027159e+00   4.1824458e+01
   6.0763781e+00   5.9798300e+00   4.0095224e+01
   5.7890351e+00   9.7528932e+00   3.7466752e+01
   8.6256786e+00   3.6513886e+00   4.1559997e+01
   5.8240441e+00   1.0974762e+01   4.1800945e+01
   8.7020146e+00   3.5472671e+00   4.1605752e+01
   6.1184453e+00   7.3439902e+00   3.8181122e+01
   5.5833892e+00   7.7249124e+00   3.8433147e+01
   8.4263223e+00   6.0423859e+00   4.0898158e+01
   8.6999788e+00   2.9482595e+00   4.1752783e+01
   5.7921933e+00   1.0800670e+01   4.1604966e+01
   6.3711550e+00   8.4339515e+00   3.8117892e+01
   5.8161416e+00   9.9883540e+00   3.7424015e+01
   8.0257479e+00   3.3546181e+00   4.3768592e+01
   8.9601547e+00   2.9066204e+00   4.5049205e+01
   8.6914164e+00   2.7633858e+00   4.1797914e+01
   6.8659174e+00   8.6346864e+00   3.8626859e+01
   8.5708066e+00   5.2058623e+00   4.1179700e+01
   8.6934119e+00   3.4498346e+00   4.1626559e+01
   6.9915791e+00   9.2256862e+00   3.8593219e+01
   8.1764692e+00   6.6626829e+00   4.0561455e+01
   8.6856989e+00   2.7748407e+00   4.2013603e+01
   8.6920301e+00   2.7602398e+00   4.1815432e+01
   5.5246312e+00   8.0389821e+00   3.8551393e+01
   8.6846628e+00   3.7881622e+00   4.1544844e+01
   5.4718568e+00   1.0494602e+01   3.7629487e+01
   8.6887626e+00   2.7949770e+00   4.1788905e+01
   5.4645760e+00   1.0337409e+01   3.7639345e+01
   5.7173094e+00   1.0265871e+01   4.1284177e+01
   7.6738017e+00   3.4058904e+00   4.0853188e+01
   8.4031534e+00   2.8634137e+00   4.1649400e+01
   8.6874061e+00   2.8185268e+00   4.1781877e+01
   5.6919088e+00   9.5380518e+00   3.7497704e+01
   8.0407195e+00   7.1492426e+00   4.0304890e+01
   8.2463283e+00   6.6347180e+00   4.0617560e+01
   8.6969416e+00   2.8984796e+00   4.1764689e+01
   8.7244634e+00   2.7846216e+00   4.2335431e+01
   8.6949167e+00   2.7596005e+00   4.1818966e+01
   5.5154929e+00   9.9501051e+00   3.9745070e+01
   8.5842890e+00   3.5061137e+00   4.1616869e+01
   7.5744415e+00   3.4524846e+00   4.1369236e+01
   7.2881739e+00   4.3383142e+00   4.3830213e+01
   7.3004933e+00   6.1861838e+00   3.9653412e+01
   5.8698456e+00   9.1382874e+00   3.7639371e+01
   8.6728639e+00   4.0129578e+00   4.1489103e+01
   8.6936200e+00   3.1643898e+00   4.1695638e+01
   5.7963021e+00   9.7062047e+00   4.1866254e+01
   6.7415728e+00   9.4054592e+00   3.8279938e+01
   6.2123663e+00   1.0072387e+01   3.7577693e+01
   7.3334543e+00   8.0348102e+00   3.9335393e+01
   7.2199644e+00   4.4539781e+00   3.9770675e+01
   5.7437510e+00   1.0997443e+01   4.1261749e+01
   8.7678659e+00   2.7971812e+00   4.2719925e+01
   8.5717835e+00   5.2043741e+00   4.1180216e+01
   8.4274214e+00   4.5600320e+00   4.1301645e+01
   6.2098165e+00   6.1467253e+00   4.1659914e+01
   8.6827255e+00   3.8786181e+00   4.1523687e+01
   8.7707417e+00   2.7720293e+00   4.2372335e+01
   8.6502465e+00   2.7769934e+00   4.1860952e+01
   6.2229723e+00   8.3623935e+00   3.7980676e+01
   5.7873610e+00   1.1017480e+01   4.1525754e+01
   8.6938949e+00   2.8136174e+00   4.2607080e+01
   7.8006733e+00   7.9445949e+00   3.9843159e+01
   7.4976087e+00   8.4220958e+00   3.9391403e+01
   7.8427458e+00   3.2888628e+00   4.0978925e+01
   8.6901042e+00   2.7599458e+00   4.1802309e+01
   8.0588341e+00   3.1771387e+00   4.1097987e+01
   8.5558042e+00   3.2659174e+00   4.5993574e+01
   6.0384520e+00   9.2381890e+00   3.7675652e+01
   6.3197069e+00   6.6899870e+00   4.3263613e+01
   7.9928933e+00   4.2902349e+00   4.0744780e+01
   8.8622094e+00   2.8131581e+00   4.3399795e+01
   8.6557825e+00   3.1036103e+00   4.1696945e+01
   5.8221514e+00   9.7300792e+00   4.2025121e+01
   5.6968132e+00   7.3034888e+00   3.8369603e+01
   8.6526052e+00   3.2327731e+00   4.1665031e+01
   8.6982577e+00   3.6650084e+00   4.1577194e+01
   6.7313557e+00   4.5391410e+00   4.0087172e+01
   5.5828498e+00   7.6689737e+00   3.8617644e+01
   5.4259315e+00   1.0791942e+01   3.7953555e+01
   8.6292126e+00   4.6835358e+00   4.1322900e+01
   8.5035727e+00   2.9061579e+00   4.2864900e+01
   8.0527562e+00   6.8281197e+00   4.0417494e+01
   5.6976042e+00   9.8370656e+00   3.7433313e+01
   8.8506588e+00   2.9926883e+00   4.5415966e+01
   7.7506652e+00   4.5906582e+00   4.0371374e+01
   7.7261176e+00   8.0160503e+00   3.9744680e+01
   8.7074136e+00   2.7872188e+00   4.2294973e+01
   8.6894850e+00   2.7637405e+00   4.1861349e+01
   7.5447982e+00   7.2851973e+00   3.9782013e+01
   5.8935835e+00   8.4368807e+00   4.2249468e+01
   8.5838576e+00   5.0599151e+00   4.1220761e+01
   8.6538704e+00   2.7695523e+00   4.1775887e+01
   8.8534605e+00   2.7908049e+00   4.3042728e+01
   8.6977059e+00   2.8815602e+00   4.1769343e+01
   8.2614472e+00   2.9417056e+00   4.1949876e+01
   7.2866878e+00   8.9464441e+00   3.9000463e+01
   8.3223675e+00   4.5753394e+00   4.1227353e+01
   8.6968831e+00   2.8517281e+00   4.1776596e+01
   5.7513183e+00   1.0737058e+01   4.1349359e+01
   8.6906774e+00   2.7677094e+00   4.1796342e+01
   5.8090265e+00   1.0954066e+01   4.1713634e+01
   5.8087391e+00   1.0666292e+01   4.1750859e+01
   5.4554082e+00   1.0652818e+01   3.7688930e+01
   7.6154385e+00   7.3223945e+00   3.9849942e+01
   5.5000997e+00   1.0704907e+01   3.7472543e+01
   8.6310289e+00   2.7825185e+00   4.1721594e+01
   8.6929619e+00   2.7767329e+00   4.1795103e+01
   8.6221967e+00   4.8035152e+00   4.1292332e+01
   8.6964774e+00   2.8897023e+00   4.1767044e+01
   5.8420853e+00   9.3495598e+00   4.2144840e+01
   8.6939757e+00   2.7594754e+00   4.1813364e+01
   6.2993644e+00   5.3968057e+00   4.0114892e+01
   8.6818719e+00   2.8407593e+00   4.1772996e+01
   8.5635321e+00   3.0083444e+00   4.4160018e+01
   7.9044302e+00   3.2623811e+00   4.2504755e+01
   5.8280744e+00   1.1024538e+01   4.1774186e+01
   8.6448790e+00   3.9914972e+00   4.1486531e+01
   7.6454312e+00   7.2963792e+00   3.9889890e+01
   8.1728572e+00   3.3508722e+00   4.1084202e+01
   8.9490190e+00   2.8526038e+00   4.4340928e+01
   7.7005117e+00   7.9894093e+00   3.9731732e+01
   8.1715786e+00   6.6575756e+00   4.0559674e+01
   8.9788957e+00   2.8705875e+00   4.4711704e+01
   8.6971286e+00   2.8478850e+00   4.1777745e+01
   5.9369089e+00   6.5232377e+00   4.0341117e+01
   5.5787871e+00   1.0485360e+01   4.0195446e+01
   8.7858997e+00   2.7978095e+00   4.2819833e+01
   6.2459042e+00   6.4984451e+00   3.8516223e+01
   6.2500692e+00   5.5633599e+00   3.9211495e+01
   8.6934576e+00   3.8503647e+00   4.1532294e+01
   5.5563264e+00   1.0402358e+01   4.0010331e+01
   7.6276464e+00   4.0570357e+00   4.4787129e+01
   8.2973990e+00   3.0471546e+00   4.1343111e+01
   5.8169443e+00   1.0842432e+01   4.1753472e+01
   8.6834717e+00   2.8807817e+00   4.1768939e+01
   8.5562064e+00   2.8058576e+00   4.1650352e+01
   5.7259588e+00   1.0977171e+01   4.1158078e+01
   5.9827816e+00   7.8534683e+00   4.2472113e+01
   7.1925743e+00   4.8017704e+00   4.4618388e+01
   8.6520633e+00   2.8257596e+00   4.1740352e+01
   7.3684173e+00   8.2810466e+00   3.9299573e+01
   8.6927909e+00   2.7607363e+00   4.1799122e+01
   8.6922866e+00   3.5428885e+00   4.1603905e+01
   5.7934562e+00   1.1019653e+01   4.1559055e+01
   5.8245811e+00   1.0976090e+01   4.1803542e+01
   7.6472816e+00   4.1458019e+00   4.5192624e+01
   8.6993249e+00   3.0037034e+00   4.1738694e+01
   8.4437134e+00   5.5252782e+00   4.1050884e+01
   6.6088618e+00   8.4661377e+00   3.8379897e+01
   8.8050850e+00   3.0104473e+00   4.5358608e+01
   5.5678063e+00   1.0708955e+01   3.9976255e+01
   8.5931129e+00   4.5011075e+00   4.1355898e+01
   8.7485104e+00   2.8043545e+00   4.2728739e+01
   7.7579890e+00   3.3745797e+00   4.2294161e+01
   6.0487402e+00   1.0190625e+01   3.7466021e+01
   8.6156112e+00   3.2070728e+00   4.1689998e+01
   8.3442890e+00   2.8938484e+00   4.1521675e+01
   5.5380930e+00   9.5100172e+00   3.9971749e+01
   5.8286533e+00   1.0911761e+01   4.1822540e+01
   6.4746584e+00   6.9428673e+00   3.8497117e+01
   8.6863055e+00   2.8448225e+00   4.1778427e+01
   8.2767986e+00   3.2574233e+00   4.4528967e+01
   8.6933951e+00   2.9729298e+00   4.4463778e+01
   7.2145755e+00   8.9916926e+00   3.8918748e+01
   5.4238502e+00   1.0677582e+01   3.8249590e+01
   7.5204808e+00   3.5621994e+00   4.0640549e+01
   8.7044775e+00   3.1778211e+00   4.1696010e+01
   8.6906936e+00   2.7634653e+00   4.1861748e+01
   5.8190423e+00   1.1017173e+01   4.1729846e+01
   8.6919933e+00   2.7586758e+00   4.1799931e+01
   5.4946012e+00   8.2676265e+00   3.8751502e+01
   8.5692751e+00   4.1048228e+00   4.1442714e+01
   7.3907950e+00   4.4961438e+00   4.4885207e+01
   8.6908543e+00   2.7709004e+00   4.1796648e+01
   5.6525860e+00   8.6638518e+00   4.0703228e+01
   8.6974170e+00   2.8866296e+00   4.1768043e+01
   6.5838274e+00   9.7350276e+00   3.8033075e+01
   8.6982024e+00   3.3957396e+00   4.1641426e+01
   8.6157657e+00   3.4230872e+00   4.1636039e+01
   8.6718603e+00   2.9174194e+00   4.1765203e+01
   8.7053165e+00   2.8412002e+00   4.3032438e+01
   8.9046027e+00   2.8096582e+00   4.3553815e+01
   8.6673043e+00   3.8312170e+00   4.1529289e+01
   5.8322886e+00   1.1025780e+01   4.1796617e+01
   8.7168580e+00   2.7645328e+00   4.2001121e+01
   8.6919587e+00   2.7592442e+00   4.1799336e+01
   7.8239468e+00   7.5029707e+00   4.0002895e+01
   8.0735805e+00   3.0398445e+00   4.1726337e+01
   8.6898692e+00   2.7599301e+00   4.1801689e+01
   8.6266610e+00   4.6962159e+00   4.1319378e+01
   8.6512227e+00   4.4007291e+00   4.1394346e+01
   5.5360565e+00   1.0933293e+01   3.9653535e+01
   8.7447620e+00   2.9902900e+00   4.4878561e+01
   7.8989715e+00   3.4782293e+00   4.3751772e+01
   7.5394705e+00   4.1263676e+00   4.0142389e+01
   8.7217468e+00   2.7630831e+00   4.2001800e+01
   6.5852366e+00   9.7945838e+00   3.8017681e+01
   8.6921864e+00   2.7622497e+00   4.1798669e+01
   5.5020704e+00   1.0896996e+01   3.9345667e+01
   8.8917732e+00   2.8084876e+00   4.3476595e+01
   8.6141850e+00   3.3502973e+00   4.1659196e+01
   7.9201040e+00   3.3491761e+00   4.3149091e+01
   7.3226045e+00   3.9983378e+00   4.0190337e+01
   5.5474709e+00   1.0885058e+01   3.9815603e+01
   5.4507544e+00   1.0501308e+01   3.7766222e+01
   6.8668142e+00   4.4297786e+00   3.9852148e+01
   8.6964187e+00   2.8528147e+00   4.1776439e+01
   8.6932778e+00   2.7756768e+00   4.1795312e+01
   5.6141074e+00   8.2041527e+00   4.0109726e+01
   8.6903559e+00   3.0051388e+00   4.1734551e+01
   5.5278965e+00   1.0529785e+01   3.9731003e+01
   8.9804697e+00   2.8717363e+00   4.4732908e+01
   6.0746799e+00   9.5949852e+00   3.7607426e+01
   8.2818941e+00   4.7676595e+00   4.1156993e+01
   8.7500301e+00   2.7704223e+00   4.2249790e+01
   8.8908047e+00   2.8021158e+00   4.3382030e+01
   5.4699721e+00   8.9174959e+00   3.8015566e+01
   8.1114110e+00   7.0633508e+00   4.0385418e+01
   6.4472413e+00   5.4614919e+00   4.1709047e+01
   8.6814037e+00   2.8347736e+00   4.1774383e+01
   5.4636180e+00   1.0852217e+01   3.8964709e+01
   7.2007006e+00   9.0262121e+00   3.8892407e+01
   8.6912860e+00   2.7784959e+00   4.1793930e+01
   7.5207247e+00   8.5284312e+00   3.9385959e+01
   8.7099562e+00   2.7613883e+00   4.1917779e+01
   7.9709889e+00   5.3853618e+00   4.0694052e+01
   7.5864311e+00   3.5149984e+00   4.0680577e+01
   8.6890409e+00   2.7669823e+00   4.1908127e+01
   8.8732366e+00   3.0123197e+00   4.5704733e+01
   8.7539406e+00   2.7709529e+00   4.2276008e+01
   5.4285574e+00   1.0495563e+01   3.8558145e+01
   6.8536658e+00   9.3224830e+00   3.8418674e+01
   5.5486592e+00   1.0673467e+01   3.7389334e+01
   7.7411119e+00   4.0118191e+00   4.5232795e+01
   8.6938645e+00   3.2203636e+00   4.1681780e+01
   8.6020657e+00   2.7939943e+00   4.1685965e+01
   8.3302967e+00   6.1877311e+00   4.0806799e+01
   5.7570631e+00   9.8883317e+00   3.7427397e+01
   8.6876693e+00   2.7619505e+00   4.1824146e+01
   5.5946481e+00   1.0595956e+01   3.7346089e+01
   8.5837181e+00   5.0729117e+00   4.1217648e+01
   5.4460150e+00   9.9561124e+00   3.7809635e+01
   7.8967729e+00   3.3576470e+00   4.0813621e+01
   8.7575227e+00   2.7680899e+00   4.2249541e+01
   8.7069138e+00   2.7668725e+00   4.1988475e+01
   7.8238345e+00   3.2658506e+00   4.1077767e+01
   8.7490234e+00   2.7913421e+00   4.2546551e+01
   8.4953679e+00   4.5820367e+00   4.1314530e+01
   5.9390791e+00   6.2780187e+00   3.9247553e+01
   8.5513405e+00   2.8107285e+00   4.1905954e+01
   7.6724220e+00   7.7987927e+00   3.9764416e+01
   8.6832397e+00   2.8643415e+00   4.1769165e+01
   5.7670755e+00   1.0547670e+01   4.1548644e+01
   8.6548604e+00   4.4764039e+00   4.1376703e+01
   7.6340947e+00   3.3934235e+00   4.1194357e+01
   8.6923458e+00   2.7638976e+00   4.1798078e+01
   7.7283354e+00   3.9540530e+00   4.4956303e+01
   8.6406389e+00   2.7947637e+00   4.2105855e+01
   8.5095636e+00   2.8197321e+00   4.1690319e+01
   7.9542790e+00   7.5135546e+00   4.0113413e+01
   8.6215686e+00   4.6857530e+00   4.1320918e+01
   7.3105033e+00   8.3043120e+00   3.9228941e+01
   8.8986008e+00   2.8141154e+00   4.3587439e+01
   5.7438156e+00   9.7847306e+00   4.1537617e+01
   8.0599001e+00   3.2505057e+00   4.0984469e+01
   8.9127628e+00   2.9821528e+00   4.5615181e+01
   7.6435289e+00   8.1669083e+00   3.9616543e+01
   7.5299384e+00   8.4132620e+00   3.9427049e+01
   8.3282869e+00   3.1427761e+00   4.1307567e+01
   5.4560243e+00   1.0889752e+01   3.8783458e+01
   8.6585672e+00   2.9056187e+00   4.1758032e+01
   8.6884357e+00   2.8173947e+00   4.1782574e+01
   8.6999246e+00   2.9447204e+00   4.1753759e+01
   8.6917819e+00   2.7667276e+00   4.1797347e+01
   7.7648066e+00   3.7656391e+00   4.4399773e+01
   8.2984858e+00   3.9710923e+00   4.1233554e+01
   6.7511954e+00   5.2441346e+00   3.9224302e+01
   8.6942601e+00   2.7596141e+00   4.1817801e+01
   8.2010312e+00   4.1034485e+00   4.1078749e+01
   8.7135300e+00   2.7617520e+00   4.1941953e+01
   5.8300237e+00   1.1026468e+01   4.1778157e+01
   8.2722564e+00   6.5368941e+00   4.0665208e+01
   8.8212136e+00   2.8012772e+00   4.3037126e+01
   5.4837609e+00   1.0909183e+01   3.9118357e+01
   8.4231704e+00   3.9494217e+00   4.1415560e+01
   8.5912945e+00   4.1941237e+00   4.1426011e+01
   8.5535342e+00   5.0815763e+00   4.1205305e+01
   8.9280028e+00   2.8903677e+00   4.4706753e+01
   6.3733254e+00   5.8573866e+00   4.2172051e+01
   8.6947220e+00   2.7595376e+00   4.1817508e+01
   8.6444621e+00   3.2580212e+00   4.1672081e+01
   8.9484468e+00   2.8848536e+00   4.4739147e+01
   5.4221369e+00   1.0310521e+01   3.8527480e+01
   8.6861723e+00   3.7594312e+00   4.1551826e+01
   8.6968397e+00   3.7321818e+00   4.1560927e+01
