# Supplementary material for: Rethinking Colour Constancy
Source: PLoS One. 2015 Sep 10;10(9):e0135029. doi: 10.1371/journal.pone.0135029 (PMC4565710; doi:10.1371/journal.pone.0135029)
Supplement: S1 Dataset — (ZIP) [file pone.0135029.s002.zip › 5-TransitionMetamerReflectanceData/NtoB_20munsells/targetXYZ_15.txt]

   8.2956762e+00   4.2809003e+00   3.9883303e+01
   5.3095913e+00   9.9407693e+00   3.8429669e+01
   6.1201312e+00   5.8578638e+00   4.1746880e+01
   5.4781248e+00   9.9967847e+00   4.0099568e+01
   5.2488879e+00   9.9564991e+00   3.8309831e+01
   8.5264666e+00   4.3883390e+00   4.3539601e+01
   5.4774105e+00   1.0000515e+01   4.0098645e+01
   8.2550174e+00   4.0395735e+00   3.9536322e+01
   7.5238152e+00   7.5417176e+00   4.2773609e+01
   5.1550546e+00   9.9283010e+00   3.7566609e+01
   8.3302135e+00   4.9649490e+00   4.3697341e+01
   8.6033705e+00   4.1070156e+00   4.2707198e+01
   5.5341510e+00   8.8407265e+00   4.0414543e+01
   5.5146141e+00   9.2181175e+00   4.0307591e+01
   5.8834899e+00   7.7478550e+00   4.0928388e+01
   8.1027755e+00   5.9722353e+00   4.3489302e+01
   5.4803001e+00   1.0019762e+01   4.0091795e+01
   7.3440105e+00   3.7191104e+00   4.3472066e+01
   6.4710886e+00   4.8388398e+00   4.2411643e+01
   5.5895025e+00   8.2657305e+00   4.0602702e+01
   6.7702511e+00   7.0098161e+00   4.2155517e+01
   5.4977605e+00   9.6214089e+00   4.0195688e+01
   5.4790643e+00   1.0020016e+01   4.0094188e+01
   5.7254939e+00   9.8472442e+00   3.9409274e+01
   5.8613253e+00   9.7625941e+00   3.9312825e+01
   5.4336691e+00   9.8113917e+00   3.7684103e+01
   8.3734627e+00   4.6124263e+00   4.0628725e+01
   5.6298036e+00   9.9556047e+00   4.0173966e+01
   5.6086799e+00   9.9278229e+00   4.0213357e+01
   5.2181422e+00   9.7118480e+00   3.5745246e+01
   8.1107739e+00   2.8127657e+00   4.4271957e+01
   5.4883998e+00   9.7584273e+00   4.0159341e+01
   7.2095347e+00   8.5717730e+00   4.1311771e+01
   6.7960587e+00   4.9576985e+00   4.2630931e+01
   5.6486433e+00   8.8254862e+00   4.0470209e+01
   8.0579676e+00   2.8422341e+00   4.4260119e+01
   5.4484072e+00   1.0016060e+01   3.9902028e+01
   5.4794397e+00   1.0010119e+01   4.0096600e+01
   8.4568444e+00   5.3099437e+00   4.3125628e+01
   6.9559060e+00   4.8739945e+00   4.2803166e+01
   7.6310913e+00   4.8630666e+00   4.3424267e+01
   5.5607732e+00   8.8695687e+00   4.0418314e+01
   5.1321126e+00   9.7868494e+00   3.6023427e+01
   8.2902346e+00   2.4623278e+00   4.4274659e+01
   8.4955652e+00   4.9459892e+00   4.2135517e+01
   5.5121059e+00   9.2218571e+00   4.0303135e+01
   7.5164478e+00   5.6399648e+00   4.3172650e+01
   6.1656136e+00   5.8993508e+00   4.1760092e+01
   8.1952601e+00   5.9634831e+00   4.0830545e+01
   7.1687636e+00   4.7373793e+00   4.3023282e+01
   5.4928016e+00   1.0013609e+01   4.0075668e+01
   8.2999739e+00   4.9461121e+00   4.0334788e+01
   5.5080704e+00   9.2960799e+00   4.0282580e+01
   5.5226981e+00   9.0325433e+00   4.0359098e+01
   6.1221575e+00   7.6170466e+00   4.1179022e+01
   5.4893211e+00   9.8579307e+00   4.0134733e+01
   5.4833501e+00   9.9431571e+00   4.0113054e+01
   5.7853934e+00   8.6210829e+00   4.0612200e+01
   8.4849305e+00   2.2562618e+00   4.3991674e+01
   7.3263398e+00   8.2291950e+00   4.2193042e+01
   5.4800184e+00   9.9908940e+00   4.0101306e+01
   8.4944765e+00   2.4296875e+00   4.4023913e+01
   8.3307477e+00   5.8191772e+00   4.3202821e+01
   7.9556588e+00   4.3307509e+00   4.3839007e+01
   8.6140974e+00   2.8060111e+00   4.2604568e+01
   7.7098362e+00   3.2185900e+00   4.3954550e+01
   8.1833098e+00   5.9846165e+00   4.0767499e+01
   5.4798803e+00   1.0012073e+01   4.0096314e+01
   5.6847242e+00   9.8490082e+00   3.9228159e+01
   5.5531375e+00   9.7700791e+00   4.0201804e+01
   5.4805200e+00   9.9893055e+00   4.0101705e+01
   8.2549135e+00   1.9450527e+00   4.0044276e+01
   6.8697782e+00   8.7633271e+00   4.1752529e+01
   5.4945986e+00   9.7585493e+00   4.0160271e+01
   5.4789459e+00   1.0018346e+01   4.0094411e+01
   6.5771214e+00   6.3112324e+00   4.2001203e+01
   5.2117066e+00   9.9564832e+00   3.8133714e+01
   8.0282031e+00   4.4055024e+00   4.3864032e+01
   5.6514647e+00   9.7953830e+00   3.8560899e+01
   5.5930180e+00   8.1672603e+00   4.0635939e+01
   6.7908009e+00   6.5831845e+00   4.2224557e+01
   5.4800457e+00   9.9366205e+00   4.0114452e+01
   7.3120802e+00   3.6646224e+00   4.3466054e+01
   8.6085322e+00   2.4570329e+00   4.3384744e+01
   8.5348117e+00   4.4825464e+00   4.3441901e+01
   8.5078379e+00   2.0535217e+00   4.2124409e+01
   5.6745267e+00   9.8987617e+00   3.9680940e+01
   6.1316138e+00   7.8166988e+00   4.1154943e+01
   8.5424527e+00   2.1442040e+00   4.3653493e+01
   8.2000800e+00   2.6087595e+00   4.4296925e+01
   5.4836613e+00   1.0017042e+01   4.0098565e+01
   8.0166236e+00   5.6105775e+00   3.9080740e+01
   5.5505890e+00   9.7395353e+00   4.0198273e+01
   7.6982676e+00   3.1007910e+00   4.3986981e+01
   5.4786928e+00   1.0020403e+01   4.0091924e+01
   5.7693260e+00   9.3835621e+00   3.6126470e+01
   5.8954310e+00   8.0231333e+00   4.0855492e+01
   6.5635561e+00   8.9932409e+00   3.8404565e+01
   5.5118228e+00   9.9929848e+00   4.0142202e+01
   5.6491385e+00   9.9525557e+00   4.0276842e+01
   5.4975598e+00   9.5104065e+00   4.0225913e+01
   8.2900489e+00   2.2754406e+00   3.9971106e+01
   5.4799081e+00   9.9676502e+00   4.0106871e+01
   6.8344496e+00   8.9587196e+00   4.1503988e+01
   5.4801706e+00   9.9717165e+00   4.0105822e+01
   8.2707260e+00   1.9700907e+00   4.0119030e+01
   5.6886903e+00   9.9308503e+00   4.0336083e+01
   7.4416813e+00   6.7360659e+00   4.2983072e+01
   5.4790515e+00   1.0020291e+01   4.0094120e+01
   8.3017848e+00   2.3583964e+00   3.9993424e+01
   7.5557882e+00   7.9961177e+00   4.1349041e+01
   8.4041884e+00   2.0248226e+00   4.1070092e+01
   8.2288547e+00   2.7490483e+00   4.4270650e+01
   5.8364390e+00   8.0187449e+00   4.0813886e+01
   8.0266584e+00   5.5044351e+00   4.3633122e+01
   5.4789117e+00   1.0020402e+01   4.0093142e+01
   5.5881938e+00   8.2576364e+00   4.0604660e+01
   5.5049439e+00   9.3780249e+00   4.0260045e+01
   7.5134365e+00   4.0744888e+00   4.3502181e+01
   6.0674127e+00   6.6401681e+00   4.1418320e+01
   6.0692561e+00   5.8484095e+00   4.1719740e+01
   6.0947403e+00   6.2931189e+00   4.1561483e+01
   6.3976941e+00   8.8419527e+00   3.6784777e+01
   6.3103865e+00   9.4951497e+00   3.9919013e+01
   7.7860340e+00   6.5378105e+00   3.8917155e+01
   5.5576568e+00   9.3642237e+00   4.0286620e+01
   8.2979633e+00   1.9400427e+00   4.0348694e+01
   5.7030041e+00   8.9423044e+00   4.0470008e+01
   5.5069449e+00   1.0004884e+01   4.0123721e+01
   5.5921594e+00   8.2237377e+00   4.0616759e+01
   8.0086921e+00   3.0559983e+00   4.4196704e+01
   6.1472359e+00   7.3393024e+00   4.1270665e+01
   5.3180914e+00   9.9875825e+00   3.8975837e+01
   5.4888611e+00   9.9410775e+00   4.0115909e+01
   8.4700601e+00   2.6805666e+00   4.1066811e+01
   8.3180314e+00   1.9585134e+00   4.0466166e+01
   5.4799277e+00   1.0012895e+01   4.0095962e+01
   6.1383202e+00   9.2318758e+00   4.1106299e+01
   8.5584854e+00   2.1512607e+00   4.3554393e+01
   5.1111422e+00   9.8975884e+00   3.7039844e+01
   7.5427064e+00   4.6656242e+00   4.3373025e+01
   8.5381281e+00   2.3462458e+00   4.3857267e+01
   7.4833533e+00   6.5421017e+00   4.3048337e+01
   7.9633672e+00   6.0041692e+00   4.3493388e+01
   6.0293105e+00   9.6228691e+00   3.9074753e+01
   5.5023940e+00   9.4189017e+00   4.0250931e+01
   6.9196295e+00   8.2230301e+00   3.7554689e+01
   8.5815319e+00   4.2789995e+00   4.3291918e+01
   5.5034637e+00   9.4007441e+00   4.0255969e+01
   8.4786671e+00   2.9553016e+00   4.4063561e+01
   7.6493035e+00   6.7549295e+00   3.8460235e+01
   5.4789610e+00   1.0019994e+01   4.0094015e+01
   5.4898394e+00   9.6427333e+00   4.0189619e+01
   8.2202566e+00   5.3835931e+00   4.0179565e+01
   6.6245691e+00   7.4027306e+00   4.1918167e+01
   5.5700115e+00   8.4486946e+00   4.0540274e+01
   5.4980004e+00   9.4480136e+00   4.0240948e+01
   5.4802853e+00   1.0012640e+01   4.0095896e+01
   7.8200364e+00   6.7208879e+00   3.9467602e+01
   5.9267305e+00   6.3108527e+00   4.1454138e+01
   8.1183622e+00   6.6610009e+00   4.2819996e+01
   7.3951633e+00   3.4458569e+00   4.3611052e+01
   5.6243307e+00   7.9456242e+00   4.0717379e+01
   8.2616668e+00   1.9929380e+00   4.0033481e+01
   5.5258567e+00   9.9577132e+00   3.9604671e+01
   5.3352421e+00   9.9947849e+00   3.9135693e+01
   8.4816147e+00   4.8755496e+00   4.3433440e+01
   8.3213517e+00   4.1451602e+00   4.3930338e+01
   6.1435099e+00   9.0746625e+00   3.6442826e+01
   5.8660478e+00   6.5874657e+00   4.1311944e+01
   8.3383803e+00   4.4718995e+00   4.3835608e+01
   5.7185405e+00   7.9357552e+00   4.0765704e+01
   5.6218445e+00   8.1244290e+00   4.0661109e+01
   5.4800590e+00   1.0011092e+01   4.0096607e+01
   7.7593716e+00   6.6034496e+00   3.8863001e+01
   5.5427977e+00   9.5183694e+00   4.0240270e+01
   8.2909425e+00   6.0843889e+00   4.2035285e+01
   5.4839892e+00   1.0016652e+01   4.0074644e+01
   6.4856381e+00   9.0172347e+00   3.8061345e+01
   6.4985276e+00   8.7547008e+00   3.6991903e+01
   6.7351670e+00   4.3021883e+00   4.2829157e+01
   5.5422371e+00   8.6422149e+00   4.0475621e+01
   5.4750143e+00   1.0015807e+01   4.0094835e+01
   6.8499582e+00   8.1890117e+00   4.2120161e+01
   5.9188500e+00   6.3554412e+00   4.1431031e+01
   5.2558550e+00   9.9551314e+00   3.8327480e+01
   8.3087268e+00   6.1068451e+00   4.2626419e+01
   6.6732819e+00   9.2209568e+00   4.0746473e+01
   8.5637133e+00   2.2508901e+00   4.2499471e+01
   5.5216117e+00   9.9580473e+00   4.0162958e+01
   6.9165374e+00   4.9932277e+00   4.2730383e+01
   8.0664920e+00   5.9484650e+00   3.9823227e+01
   5.4852581e+00   9.7372131e+00   4.0164652e+01
   6.8754112e+00   5.5898635e+00   4.2518214e+01
   5.5399443e+00   8.7931158e+00   4.0430420e+01
   8.4673466e+00   2.6262336e+00   4.1069286e+01
   5.5110650e+00   9.2106421e+00   4.0307446e+01
   5.5879468e+00   9.5921064e+00   4.0254495e+01
   5.7881786e+00   9.8309637e+00   3.9568823e+01
   8.6307370e+00   3.3792836e+00   4.3360895e+01
   5.4822091e+00   1.0018220e+01   4.0099027e+01
   8.4888210e+00   2.5274271e+00   4.1310709e+01
   5.7445333e+00   8.4136146e+00   4.0638516e+01
   6.2822485e+00   6.7814204e+00   4.1556796e+01
   6.7890385e+00   5.4670054e+00   4.2461706e+01
   5.4766605e+00   1.0015531e+01   4.0027792e+01
   6.1466840e+00   9.6302532e+00   3.9867568e+01
   5.6923286e+00   9.9235501e+00   4.0129789e+01
   5.5585698e+00   9.4594859e+00   4.0259878e+01
   8.5027214e+00   2.3699473e+00   4.1576720e+01
   5.9823066e+00   9.7737001e+00   4.0245215e+01
   7.5667469e+00   4.9993359e+00   4.3328783e+01
   6.5033861e+00   7.1886632e+00   4.1749326e+01
   5.3177345e+00   9.8526585e+00   3.7550268e+01
   5.4852384e+00   9.9369681e+00   4.0114646e+01
   8.3352900e+00   2.5228078e+00   4.0124429e+01
   8.5222353e+00   2.0250304e+00   4.2437156e+01
   8.1636490e+00   2.6358780e+00   4.4300167e+01
   7.2466098e+00   4.2970377e+00   4.3212162e+01
   5.4828664e+00   9.9292074e+00   4.0116569e+01
   5.9980548e+00   6.6245814e+00   4.1375351e+01
   8.2923888e+00   5.5912997e+00   4.1034917e+01
   7.2151773e+00   5.3937537e+00   4.2901544e+01
   5.4679716e+00   9.9854102e+00   3.9650147e+01
   5.4783661e+00   1.0005295e+01   4.0097554e+01
   5.4771576e+00   9.9283221e+00   4.0116327e+01
   5.6471146e+00   9.0228133e+00   4.0412845e+01
   6.5529830e+00   8.8104804e+00   3.7519830e+01
   5.7612495e+00   9.3328285e+00   3.5800329e+01
   5.8980768e+00   9.2502561e+00   3.6049973e+01
   8.5679999e+00   2.1223986e+00   4.3132253e+01
   5.8579821e+00   9.2679504e+00   3.5938791e+01
   5.4850568e+00   1.0017916e+01   4.0095525e+01
   6.2678462e+00   9.5611014e+00   4.0289070e+01
   5.4846444e+00   9.9946759e+00   4.0102119e+01
   5.4794512e+00   1.0003807e+01   4.0097933e+01
   5.4999002e+00   1.0003440e+01   3.9992676e+01
   5.4824186e+00   9.8470800e+00   4.0136967e+01
   6.4766946e+00   8.6902067e+00   3.6635802e+01
   8.0898446e+00   6.6284465e+00   4.3030282e+01
   5.5859444e+00   8.9407204e+00   4.0409552e+01
   5.4908993e+00   9.7895348e+00   4.0152148e+01
   6.4571396e+00   9.3638459e+00   4.1041890e+01
   8.2510642e+00   1.9192315e+00   4.0055716e+01
   8.3076058e+00   2.5788747e+00   3.9914990e+01
   7.0812299e+00   8.6018938e+00   4.1878736e+01
   5.4870061e+00   9.7305728e+00   4.0166236e+01
   6.4447068e+00   9.1197027e+00   4.1448652e+01
   5.4797483e+00   1.0019152e+01   4.0095046e+01
   8.2746957e+00   5.0695712e+00   4.0258189e+01
   5.4787501e+00   1.0013355e+01   4.0095708e+01
   5.5254627e+00   9.0376103e+00   4.0359182e+01
   7.5269898e+00   4.5914582e+00   4.3374989e+01
   8.5414335e+00   2.3201942e+00   4.2077789e+01
   5.4967632e+00   9.5313484e+00   4.0218438e+01
   5.2930305e+00   9.9795890e+00   3.8769667e+01
   5.6950742e+00   9.2815313e+00   4.0416412e+01
   5.4823594e+00   9.9473282e+00   4.0111936e+01
   7.5848775e+00   4.3537440e+00   4.3492852e+01
   5.8909372e+00   9.6022111e+00   3.8175953e+01
   6.4243748e+00   6.9297335e+00   4.1681578e+01
   6.3373369e+00   5.2235848e+00   4.2154290e+01
   5.4787626e+00   9.9938453e+00   4.0100372e+01
   5.4816941e+00   9.9695389e+00   4.0107104e+01
   5.5538112e+00   9.9651242e+00   4.0174620e+01
   6.5998668e+00   9.2916860e+00   4.0851003e+01
   5.4806000e+00   9.9643905e+00   4.0107669e+01
   5.4779875e+00   1.0016347e+01   4.0094948e+01
   7.7712946e+00   3.1421404e+00   4.4029840e+01
   8.4946784e+00   3.2297835e+00   4.1136894e+01
   5.4748233e+00   1.0016762e+01   4.0032410e+01
   5.4937425e+00   1.0002222e+01   3.9952409e+01
   5.8873954e+00   6.5065925e+00   4.1354192e+01
   8.3123391e+00   3.0005907e+00   3.9824475e+01
   8.6223796e+00   3.5616903e+00   4.3397898e+01
   5.4802192e+00   9.9760110e+00   4.0105261e+01
   8.3721305e+00   3.1190482e+00   4.0201986e+01
   5.6813784e+00   7.5833750e+00   4.0861662e+01
   8.5068766e+00   2.7153027e+00   4.4024860e+01
   5.5052906e+00   9.6318019e+00   4.0197832e+01
   7.3519910e+00   7.3074125e+00   4.2821375e+01
   5.5546667e+00   9.9765568e+00   3.9938940e+01
   8.4578484e+00   2.2774264e+00   4.4072662e+01
   6.4724750e+00   4.8520574e+00   4.2406813e+01
   7.8841829e+00   7.2580953e+00   4.2638177e+01
   5.3747015e+00   9.9765743e+00   3.9123681e+01
   7.9354895e+00   6.7226244e+00   4.0304854e+01
   5.7880375e+00   9.3619763e+00   3.6098464e+01
   8.6024973e+00   2.3952408e+00   4.3393541e+01
   5.4809689e+00   9.9314427e+00   4.0115900e+01
   5.4847212e+00   9.7846858e+00   4.0152786e+01
   5.2743973e+00   9.9795733e+00   3.8682461e+01
   5.4670828e+00   1.0018901e+01   4.0021364e+01
   5.5517356e+00   8.6455630e+00   4.0476243e+01
   5.9696074e+00   9.6600294e+00   3.9029698e+01
   5.5145800e+00   9.7421038e+00   4.0173111e+01
   5.4759618e+00   1.0016753e+01   4.0094647e+01
   5.1388174e+00   9.9169703e+00   3.7370727e+01
   8.3745414e+00   5.1907619e+00   4.1206612e+01
   7.7162510e+00   6.9020885e+00   3.9143303e+01
   8.4200595e+00   2.3105409e+00   4.4160140e+01
   5.2818521e+00   9.9650925e+00   3.8557093e+01
   5.4846632e+00   9.7798355e+00   4.0154004e+01
   8.3002923e+00   1.9610304e+00   4.0335525e+01
   6.0763914e+00   9.0985258e+00   3.6205838e+01
   8.3070104e+00   2.7355630e+00   3.9854992e+01
   5.5014813e+00   1.0010990e+01   4.0109397e+01
   7.6262889e+00   4.0292511e+00   4.3621076e+01
   5.2550669e+00   9.9508086e+00   3.8276288e+01
   7.0850320e+00   3.8126142e+00   4.3254931e+01
   8.4492444e+00   5.1727226e+00   4.3339891e+01
   5.4800714e+00   9.9060674e+00   4.0122061e+01
   5.5513902e+00   8.7009645e+00   4.0461337e+01
   7.0085332e+00   4.7361572e+00   4.2891722e+01
   8.5563778e+00   2.0779649e+00   4.2955680e+01
   5.2002402e+00   9.7244011e+00   3.5770552e+01
   5.6909772e+00   7.8039526e+00   4.0794412e+01
   7.8457861e+00   6.2011206e+00   3.8772263e+01
   8.4512070e+00   2.0829369e+00   4.1406567e+01
   5.1924543e+00   9.8490465e+00   3.6923949e+01
   5.4913347e+00   9.7196433e+00   4.0169867e+01
   6.7088155e+00   4.3863141e+00   4.2774952e+01
   5.2706284e+00   9.7456922e+00   3.6295435e+01
   5.4796848e+00   9.9863249e+00   4.0102197e+01
   5.4827731e+00   1.0018741e+01   4.0098363e+01
   8.3128356e+00   2.7648919e+00   3.9883154e+01
   8.3931789e+00   2.6429396e+00   4.4197644e+01
   8.4107980e+00   2.3363552e+00   4.4180098e+01
   5.4954026e+00   9.5299816e+00   3.5680488e+01
   6.4310335e+00   4.9529432e+00   4.2334394e+01
   5.2949751e+00   9.9789413e+00   3.8771058e+01
   5.5009088e+00   1.0004414e+01   4.0128049e+01
   6.5719515e+00   8.8462046e+00   4.1677433e+01
   5.4888322e+00   9.7581977e+00   4.0159612e+01
   7.7392063e+00   3.0640873e+00   4.4032054e+01
   7.7236318e+00   3.1152835e+00   4.4001833e+01
   5.4941940e+00   9.9169866e+00   4.0122635e+01
   5.4784723e+00   1.0004804e+01   4.0097739e+01
   5.9894794e+00   9.7128506e+00   4.0543235e+01
   8.5986282e+00   2.3593105e+00   4.2952897e+01
   8.5608368e+00   2.1510868e+00   4.3527287e+01
   8.6221317e+00   2.7574830e+00   4.3481439e+01
   5.4791742e+00   1.0016315e+01   4.0095154e+01
   7.2680980e+00   5.3257989e+00   4.2963673e+01
   5.2375972e+00   9.8978294e+00   3.7639256e+01
   5.5035742e+00   9.7997122e+00   3.7902276e+01
   8.4961715e+00   4.3799719e+00   4.3658293e+01
   5.4717548e+00   1.0009691e+01   4.0095951e+01
   5.4971491e+00   9.6579622e+00   4.0186247e+01
   5.5353850e+00   9.9172949e+00   3.9223794e+01
   8.3936401e+00   3.3346979e+00   4.4072247e+01
   5.9595551e+00   6.2542325e+00   4.1492227e+01
   7.7194835e+00   7.6098552e+00   4.2466484e+01
   8.5789291e+00   2.2123765e+00   4.2928227e+01
   8.5637249e+00   2.2234314e+00   4.3631279e+01
   6.6627945e+00   8.9125604e+00   3.8618966e+01
   8.4072352e+00   4.8680791e+00   4.3647860e+01
   5.4803184e+00   9.9576696e+00   4.0109498e+01
   5.6824547e+00   9.8688616e+00   4.0407787e+01
   8.3048366e+00   2.2696527e+00   4.0071320e+01
   6.1301136e+00   9.1094462e+00   3.6538649e+01
   5.4829287e+00   9.9156261e+00   4.0119878e+01
   5.3209170e+00   9.8489857e+00   3.7526752e+01
   6.0497115e+00   9.7253394e+00   4.0476715e+01
   6.5765979e+00   7.6757194e+00   4.1837896e+01
   5.5012411e+00   9.4434740e+00   4.0242161e+01
   5.5422934e+00   9.6618923e+00   4.0201948e+01
   6.3740245e+00   9.4781178e+00   4.0522708e+01
   5.4559652e+00   1.0016999e+01   3.9947798e+01
   5.7287581e+00   8.3935871e+00   4.0635452e+01
   5.5268702e+00   9.6138699e+00   4.0210309e+01
   6.0811002e+00   9.6067083e+00   3.9253654e+01
   5.5537646e+00   9.8306049e+00   3.8433047e+01
   6.1002021e+00   9.2354880e+00   3.7028435e+01
   8.6260204e+00   2.6847023e+00   4.3006507e+01
   6.7300949e+00   8.8396578e+00   4.1717894e+01
   6.9221844e+00   5.3920811e+00   4.2619197e+01
   8.3095243e+00   3.2972362e+00   4.4133319e+01
   5.5730503e+00   9.5701227e+00   4.0241253e+01
   8.5307356e+00   2.8835338e+00   4.1551617e+01
   6.3301954e+00   9.2548479e+00   3.8424897e+01
   5.4823759e+00   1.0016258e+01   4.0099207e+01
   5.7975387e+00   8.2016806e+00   4.0733545e+01
   5.4484027e+00   9.9721305e+00   3.9412647e+01
   5.0980418e+00   9.8807650e+00   3.6805076e+01
   7.7837791e+00   4.7344518e+00   4.3609240e+01
   6.2928513e+00   5.4931338e+00   4.2011578e+01
   5.8357805e+00   8.6712941e+00   4.0657756e+01
   5.4850073e+00   9.7771124e+00   4.0154845e+01
   5.6382135e+00   7.8302516e+00   4.0760948e+01
   6.0603777e+00   9.4232922e+00   3.7893217e+01
   5.1643698e+00   9.9331614e+00   3.7661396e+01
   8.3177237e+00   2.9640145e+00   3.9866299e+01
   5.5225066e+00   9.0795151e+00   4.0346811e+01
   8.2352790e+00   4.9921546e+00   3.9909809e+01
   6.0209028e+00   9.6584318e+00   4.0630402e+01
   8.5244882e+00   2.3306846e+00   4.1862388e+01
   6.5916571e+00   6.8096967e+00   4.1921216e+01
   8.5330762e+00   2.1588420e+00   4.2236370e+01
   5.4859091e+00   9.9659662e+00   4.0107731e+01
   6.5058440e+00   6.0637566e+00   4.1992983e+01
   5.4799606e+00   9.9858724e+00   4.0102544e+01
   5.1149739e+00   9.8477316e+00   3.6545706e+01
   6.4027288e+00   9.2874250e+00   4.1205302e+01
   5.4826098e+00   9.8686858e+00   4.0131134e+01
   8.4556246e+00   2.3732290e+00   4.4107193e+01
   8.5341645e+00   2.6649920e+00   4.3940570e+01
   5.5124351e+00   9.2055712e+00   4.0308367e+01
   5.4860948e+00   9.7345946e+00   4.0165457e+01
   5.5287247e+00   9.7347053e+00   4.0178950e+01
   6.9115388e+00   6.8260861e+00   4.2363397e+01
   8.0948007e+00   2.5959025e+00   4.4309643e+01
   8.4722744e+00   5.2647812e+00   4.2418399e+01
   6.5236126e+00   4.8500576e+00   4.2444634e+01
   5.4436568e+00   9.9926802e+00   3.9620835e+01
   5.5852969e+00   9.0865777e+00   4.0370896e+01
   5.2227199e+00   9.9455359e+00   3.8068329e+01
   8.5210912e+00   2.2255387e+00   4.3862419e+01
   8.2599149e+00   3.9687815e+00   3.9547086e+01
   8.2565995e+00   5.7180311e+00   4.0926446e+01
   5.4787459e+00   1.0015502e+01   4.0095180e+01
   5.4936284e+00   9.5472257e+00   4.0215073e+01
   5.5858989e+00   9.8765662e+00   4.0264852e+01
   5.5580823e+00   9.5100630e+00   4.0245316e+01
   7.7964197e+00   2.9109747e+00   4.4126648e+01
   6.3065912e+00   9.4137398e+00   3.9254920e+01
   5.7148611e+00   7.3500443e+00   4.0957664e+01
   8.2164378e+00   3.8488592e+00   4.4028860e+01
   5.8170356e+00   9.8206280e+00   3.9624366e+01
   7.8676917e+00   6.6292456e+00   4.3266689e+01
   5.8836923e+00   6.7176478e+00   4.1272263e+01
   5.4829352e+00   9.8512383e+00   4.0135614e+01
   5.7509597e+00   9.8673194e+00   4.0395595e+01
   6.7550873e+00   4.4301281e+00   4.2791440e+01
   8.6355197e+00   2.9760629e+00   4.3290047e+01
   6.5657489e+00   9.1097982e+00   3.9016822e+01
   8.0150652e+00   2.7554139e+00   4.4270390e+01
   6.4372841e+00   8.5451192e+00   4.1619937e+01
   7.6414521e+00   7.4477590e+00   3.9950451e+01
   5.4896793e+00   9.6584743e+00   4.0185321e+01
   6.7355639e+00   6.1521147e+00   4.2225432e+01
   7.9449418e+00   5.9708732e+00   3.9063347e+01
   8.2090996e+00   5.9241629e+00   4.3412787e+01
   7.3900284e+00   3.3853388e+00   4.3630317e+01
   5.5189436e+00   9.0970080e+00   4.0338573e+01
   8.5714378e+00   2.1946763e+00   4.2796466e+01
   8.4200467e+00   5.5992610e+00   4.2507897e+01
   5.6703767e+00   9.1886341e+00   4.0393741e+01
   5.7574740e+00   9.7400217e+00   3.8584020e+01
   5.5059800e+00   9.9793500e+00   3.9752269e+01
   8.4200271e+00   1.9498815e+00   4.1363851e+01
   5.4867691e+00   9.7821603e+00   4.0153114e+01
   8.4242675e+00   2.7820224e+00   4.0662305e+01
   8.2418215e+00   4.1831847e+00   3.9500389e+01
   5.5140869e+00   9.6069083e+00   4.0207580e+01
   7.6593913e+00   4.4009833e+00   4.3554998e+01
   5.4950409e+00   9.5160185e+00   4.0223412e+01
   5.1114581e+00   9.8560746e+00   3.6614151e+01
   6.2373754e+00   9.5867989e+00   4.0590505e+01
   5.4734816e+00   9.5426526e+00   3.5661245e+01
   5.5252782e+00   9.8285947e+00   4.0161309e+01
   5.4809459e+00   9.9464585e+00   4.0112327e+01
   7.4263222e+00   7.3202492e+00   3.8218713e+01
   5.4834982e+00   9.9956747e+00   4.0101154e+01
   5.5951706e+00   8.1911777e+00   4.0628098e+01
   8.5696486e+00   4.2100522e+00   4.3423862e+01
   8.3845107e+00   5.7870228e+00   4.2594935e+01
   8.5460363e+00   4.1422599e+00   4.1916338e+01
   5.5149520e+00   9.1197185e+00   4.0333043e+01
   5.9595051e+00   9.3989812e+00   4.0854168e+01
   5.4946033e+00   1.0004400e+01   3.9980586e+01
   8.4511904e+00   2.4362692e+00   4.1050654e+01
   5.4778821e+00   1.0007089e+01   4.0097015e+01
   8.5025722e+00   2.0355233e+00   4.2097008e+01
   8.4568929e+00   2.1561642e+00   4.1359151e+01
   5.8008441e+00   9.8713842e+00   4.0180877e+01
   5.4584045e+00   1.0016288e+01   3.9950932e+01
   5.8248248e+00   9.8224668e+00   3.9690807e+01
   8.5309313e+00   2.4962808e+00   4.3927257e+01
   5.4789980e+00   1.0020241e+01   4.0093977e+01
   5.5273208e+00   9.6770260e+00   4.0192782e+01
   8.2566491e+00   6.1001817e+00   4.3166596e+01
   6.0636783e+00   7.6104792e+00   4.1117606e+01
   7.0809090e+00   5.6905470e+00   4.2713880e+01
   8.2602983e+00   1.9756423e+00   4.0043194e+01
   8.5839206e+00   2.4593546e+00   4.3689838e+01
   7.7431572e+00   7.3678620e+00   4.2800005e+01
   8.3111828e+00   2.6260987e+00   3.9918967e+01
   5.6256660e+00   9.0222868e+00   4.0405107e+01
   8.0965891e+00   2.5854752e+00   4.4311063e+01
   5.2970974e+00   9.9670243e+00   3.8649874e+01
   8.5282634e+00   2.0634510e+00   4.2394941e+01
   5.4922262e+00   9.6133123e+00   4.0197140e+01
   5.4319236e+00   1.0003464e+01   3.9686431e+01
   7.8559216e+00   7.4028979e+00   4.2172875e+01
   5.4614673e+00   1.0017262e+01   3.9975077e+01
   5.4759415e+00   1.0015892e+01   4.0094735e+01
   5.6842000e+00   9.8070815e+00   3.8825137e+01
   8.5865623e+00   3.6513553e+00   4.3594528e+01
   5.6331338e+00   9.6928921e+00   4.0332986e+01
   7.2590701e+00   7.0523470e+00   3.7981978e+01
   7.7628274e+00   4.7320834e+00   3.9134115e+01
   5.3706918e+00   9.5746032e+00   3.5637376e+01
   5.4352994e+00   1.0005693e+01   3.9875549e+01
   8.2368774e+00   1.8950844e+00   4.0057170e+01
   8.0540088e+00   4.0321204e+00   3.9488172e+01
   8.2624071e+00   2.0502224e+00   4.0020058e+01
   8.2014920e+00   4.2114988e+00   3.9477390e+01
   8.2429273e+00   1.9159940e+00   4.0049626e+01
   8.3254106e+00   1.9189335e+00   4.0704117e+01
   7.8816132e+00   2.1017425e+00   4.0067920e+01
   6.8998932e+00   3.0246235e+00   3.9197847e+01
   8.2518099e+00   3.9501052e+00   3.9549392e+01
   8.3098863e+00   1.9085531e+00   4.0531219e+01
   7.8295740e+00   4.3740511e+00   3.9281109e+01
   7.1134154e+00   3.3686410e+00   4.2401561e+01
   5.7027950e+00   7.1047658e+00   4.0787715e+01
   5.3195164e+00   9.9906093e+00   3.9052295e+01
   6.5915308e+00   3.5910971e+00   3.9900183e+01
   8.0946696e+00   4.4599575e+00   3.9392359e+01
   8.2516275e+00   1.9739573e+00   4.0037097e+01
   5.1211800e+00   9.1228718e+00   3.7163597e+01
   8.2206576e+00   2.0497807e+00   3.9999084e+01
   7.2896041e+00   3.2466748e+00   4.2941055e+01
   8.2274863e+00   2.0401737e+00   4.0013306e+01
   7.9755863e+00   2.2738300e+00   3.9672435e+01
   8.2330390e+00   1.8982276e+00   4.0060924e+01
   7.8711202e+00   2.1037988e+00   3.9806772e+01
   7.4910407e+00   2.3917420e+00   3.9729042e+01
   7.0962529e+00   7.6152489e+00   3.7639836e+01
   8.3127076e+00   1.9089369e+00   4.0548339e+01
   5.3318350e+00   9.1568231e+00   3.9157819e+01
   7.1875837e+00   6.8135644e+00   3.7970129e+01
   7.9441161e+00   2.8758043e+00   3.9595736e+01
   5.6975343e+00   5.3892542e+00   3.7407660e+01
   8.2456674e+00   1.9334847e+00   4.0045908e+01
   7.8275929e+00   2.6937678e+00   4.3488806e+01
   7.9372990e+00   2.5734828e+00   4.3453217e+01
   8.2743563e+00   2.2542004e+00   3.9969113e+01
   5.5132472e+00   9.2706958e+00   3.5715848e+01
   8.2429118e+00   1.9153396e+00   4.0049655e+01
   6.4606748e+00   6.4932797e+00   3.7122538e+01
   7.2411462e+00   3.1011865e+00   4.2106077e+01
   8.3410014e+00   1.9278941e+00   4.0862278e+01
   5.1703129e+00   7.9889745e+00   3.6881926e+01
   7.8220492e+00   4.6196913e+00   3.9213956e+01
   8.1983787e+00   1.9648430e+00   4.0534524e+01
   8.0402221e+00   1.9982570e+00   3.9937111e+01
   8.2453743e+00   1.9335331e+00   4.0045764e+01
   5.3335993e+00   9.9366760e+00   3.9227663e+01
   7.5117969e+00   6.6717375e+00   3.8351798e+01
   8.2020394e+00   3.5817258e+00   3.9622447e+01
   8.2131323e+00   2.6011544e+00   3.9852899e+01
   8.2381774e+00   1.8941235e+00   4.0053968e+01
   8.1210537e+00   2.0812045e+00   4.1168422e+01
   8.3346539e+00   1.9743458e+00   4.1253649e+01
   8.2720603e+00   3.2197427e+00   3.9722399e+01
   8.3109750e+00   1.9092165e+00   4.0543169e+01
   8.2390605e+00   1.8998775e+00   4.0052246e+01
   8.2458058e+00   1.9454269e+00   4.0042832e+01
   8.2392192e+00   1.8937349e+00   4.0055329e+01
   8.2396275e+00   1.8934794e+00   4.0054315e+01
   8.1614738e+00   3.6822887e+00   3.9591423e+01
   7.3408360e+00   2.6728298e+00   4.0685835e+01
   8.2759198e+00   2.1967095e+00   3.9984941e+01
   7.5563727e+00   4.2335350e+00   3.8958411e+01
   5.1213507e+00   9.3830284e+00   3.6179493e+01
   8.2542920e+00   2.0704247e+00   4.0011557e+01
   8.4621571e+00   2.0721422e+00   4.2710649e+01
   8.4258346e+00   1.9516984e+00   4.1484794e+01
   7.7027282e+00   5.1755165e+00   3.8961442e+01
   6.1792094e+00   4.1643393e+00   3.8263979e+01
   7.8689756e+00   2.6954164e+00   4.3708190e+01
   8.2399855e+00   1.8965419e+00   4.0053646e+01
   8.2637665e+00   2.1676360e+00   3.9988081e+01
   5.4886995e+00   9.4128369e+00   4.0227186e+01
   6.9643410e+00   5.1093621e+00   3.8002911e+01
   8.2166658e+00   4.2480703e+00   3.9471959e+01
   5.2892504e+00   8.3253986e+00   3.8596088e+01
   5.4556472e+00   7.9666076e+00   3.6023689e+01
   8.5496864e+00   2.1059701e+00   4.3407659e+01
   8.2394087e+00   1.8981509e+00   4.0053045e+01
   8.2400943e+00   1.8964708e+00   4.0053754e+01
   8.2402180e+00   1.8971604e+00   4.0053669e+01
   8.2828241e+00   2.4824926e+00   3.9909941e+01
   8.2404661e+00   1.8985718e+00   4.0053413e+01
   8.2469420e+00   1.9061109e+00   4.0052166e+01
   5.6056748e+00   7.9669583e+00   4.0664590e+01
   7.7596067e+00   4.5876081e+00   3.9166424e+01
   7.9258772e+00   2.4182067e+00   4.2534217e+01
   5.1190868e+00   9.7735862e+00   3.7255620e+01
   7.8396998e+00   6.0573847e+00   3.8811566e+01
   5.0818743e+00   9.8496505e+00   3.6501625e+01
   5.2926819e+00   9.0217546e+00   3.8847563e+01
   5.1017314e+00   9.4848735e+00   3.6877340e+01
   8.2600682e+00   2.0420375e+00   4.0021844e+01
   8.2415213e+00   2.1988869e+00   3.9970018e+01
   8.2643561e+00   2.0846441e+00   4.0011535e+01
   5.4970682e+00   7.9009730e+00   3.9954372e+01
   6.6772117e+00   3.7804399e+00   4.1167304e+01
   5.5942386e+00   8.0753671e+00   4.0633447e+01
   8.2624706e+00   2.4036158e+00   3.9923231e+01
   8.2266053e+00   1.9977534e+00   4.0028372e+01
   8.2203214e+00   2.0195237e+00   4.1116718e+01
   8.2495966e+00   1.9632095e+00   4.0039252e+01
   8.2879694e+00   2.4734223e+00   3.9915357e+01
   8.3406592e+00   2.3610130e+00   4.4236689e+01
   8.0776710e+00   2.0731746e+00   3.9815899e+01
   5.9467837e+00   8.1923320e+00   3.6200186e+01
   7.0278275e+00   5.0859097e+00   3.8098696e+01
   7.5384422e+00   6.8209893e+00   3.8329883e+01
   8.2363839e+00   1.9179559e+00   4.0275315e+01
   5.1528339e+00   9.0053723e+00   3.7528694e+01
   5.6266997e+00   5.9734636e+00   3.6833681e+01
   5.5207281e+00   8.9408347e+00   4.0382550e+01
   5.1629760e+00   9.3133892e+00   3.5954681e+01
   8.2922842e+00   1.9705819e+00   4.1020870e+01
   6.9850318e+00   2.9355681e+00   3.9531210e+01
   6.9513194e+00   4.2536606e+00   3.8099169e+01
   5.4904329e+00   9.5945518e+00   4.0202170e+01
   5.4872862e+00   9.6578326e+00   4.0176218e+01
   6.0217937e+00   4.5428866e+00   3.8667131e+01
   8.2271065e+00   1.9310114e+00   4.0355986e+01
   8.2458206e+00   1.9394875e+00   4.0044311e+01
   8.2597068e+00   2.1035512e+00   4.0004539e+01
   5.5859842e+00   6.8094782e+00   3.6403018e+01
   8.3231227e+00   1.9351748e+00   4.0845988e+01
   6.3195044e+00   3.9036264e+00   3.8390369e+01
   8.2678640e+00   2.1266613e+00   4.0001556e+01
   7.7672162e+00   2.2234730e+00   3.9557434e+01
   8.2428518e+00   1.9146522e+00   4.0049751e+01
   5.7466376e+00   8.1320774e+00   3.6062875e+01
   8.1192368e+00   4.9681490e+00   3.9270095e+01
   8.1125472e+00   3.4296921e+00   3.9644229e+01
   7.8504111e+00   5.7933673e+00   3.8899810e+01
   7.2406724e+00   3.9892523e+00   3.8495234e+01
   8.2223677e+00   2.4668070e+00   4.4292758e+01
   8.2397599e+00   1.8940810e+00   4.0054210e+01
   8.2597337e+00   2.4042958e+00   3.9921982e+01
   8.2281837e+00   1.9005099e+00   4.0040212e+01
   7.5944429e+00   3.0626400e+00   4.3862460e+01
   5.1007595e+00   9.8864586e+00   3.6877210e+01
   8.3343402e+00   1.9898984e+00   4.1391166e+01
   7.8918295e+00   2.0900635e+00   3.9712110e+01
   8.5436718e+00   2.0702850e+00   4.3084173e+01
   8.2487491e+00   1.9155615e+00   4.0050088e+01
   7.7608722e+00   4.0062186e+00   3.9273581e+01
   8.2401444e+00   1.8969502e+00   4.0053582e+01
   7.6339886e+00   2.4774867e+00   4.1354112e+01
   7.3103166e+00   2.9012172e+00   3.8784126e+01
   5.0994214e+00   9.1279572e+00   3.6612467e+01
   6.2642905e+00   5.0485351e+00   4.1723241e+01
   5.9499038e+00   9.1694312e+00   3.5988288e+01
   7.6693537e+00   2.4631533e+00   4.1464479e+01
   8.4716990e+00   2.1796608e+00   4.3614977e+01
   8.2201567e+00   2.1151952e+00   3.9993182e+01
   5.2038986e+00   9.2235319e+00   3.8081025e+01
   8.2883484e+00   3.0120605e+00   3.9777598e+01
   7.9845808e+00   3.6928479e+00   3.9548829e+01
   5.4810263e+00   9.2190053e+00   4.0165128e+01
   6.6822735e+00   3.3170898e+00   3.8770068e+01
   5.8717848e+00   4.9939503e+00   3.8819254e+01
   8.2750357e+00   3.0310313e+00   3.9767227e+01
   7.6030371e+00   6.0386545e+00   3.8627180e+01
   8.2796912e+00   2.5030397e+00   3.9903197e+01
   7.9062289e+00   2.2141391e+00   4.1123492e+01
   8.2530299e+00   2.0989069e+00   4.0002998e+01
   5.4969539e+00   8.8287816e+00   4.0216988e+01
   8.1102229e+00   3.0561282e+00   3.9737944e+01
   8.2885957e+00   2.3762570e+00   3.9940478e+01
   8.2867486e+00   2.4791427e+00   3.9913196e+01
   8.2411741e+00   1.9070646e+00   4.0051242e+01
   5.1513606e+00   9.2640441e+00   3.6009013e+01
   5.3808784e+00   9.3599681e+00   3.9523360e+01
   6.6737710e+00   3.3505297e+00   3.9287407e+01
   5.1330700e+00   8.6552781e+00   3.6468918e+01
   5.2742443e+00   9.9191830e+00   3.8792259e+01
   7.1877747e+00   3.1832100e+00   4.2131869e+01
   8.1007110e+00   1.9770807e+00   4.0168291e+01
   8.2410208e+00   1.9008804e+00   4.0052836e+01
   5.9933460e+00   9.1275816e+00   3.6045726e+01
   7.5444663e+00   6.9339613e+00   3.8308714e+01
   5.4900280e+00   9.6274615e+00   4.0192803e+01
   8.5012907e+00   2.0019768e+00   4.2294935e+01
   5.2446264e+00   8.9771661e+00   3.8424949e+01
   8.0478192e+00   3.7738872e+00   3.9551175e+01
   8.1186117e+00   1.9617245e+00   4.0082445e+01
   8.1054187e+00   3.2471158e+00   3.9687512e+01
   8.2424589e+00   1.9123350e+00   4.0050515e+01
   8.2549982e+00   1.8985577e+00   4.0176425e+01
   8.3592493e+00   2.0744342e+00   4.2239452e+01
   8.0447576e+00   5.3301411e+00   3.9144580e+01
   7.8547159e+00   5.8433472e+00   3.8889013e+01
   8.3274344e+00   2.1196552e+00   4.2457434e+01
   8.2059568e+00   2.2745194e+00   3.9933382e+01
   7.9011960e+00   5.1029111e+00   3.9135357e+01
   8.2490994e+00   2.3568556e+00   3.9930044e+01
   8.1749527e+00   2.3797136e+00   4.3544748e+01
   8.0778797e+00   5.1647751e+00   3.9202359e+01
   8.3567498e+00   1.9320793e+00   4.0975941e+01
   8.2353401e+00   1.9570251e+00   4.0036239e+01
   5.1530087e+00   9.8419436e+00   3.7670611e+01
   7.7942390e+00   2.6884153e+00   4.3292091e+01
   8.1604128e+00   3.1356715e+00   3.9717703e+01
   7.5141122e+00   6.6250090e+00   3.8367536e+01
   7.4659929e+00   3.2014282e+00   4.3714545e+01
   8.3019221e+00   1.9512799e+00   4.0890653e+01
   5.3118534e+00   8.0367967e+00   3.8634983e+01
   6.2043183e+00   7.5642581e+00   3.6625277e+01
   7.0750472e+00   3.2716543e+00   4.1816319e+01
   7.5151567e+00   6.4156017e+00   3.8430378e+01
   7.2683727e+00   7.4662718e+00   3.7878592e+01
   6.3817536e+00   8.7830422e+00   3.6527885e+01
   8.2597379e+00   2.0501474e+00   4.0019726e+01
   8.1025908e+00   2.8816938e+00   3.9787470e+01
   7.5119362e+00   6.6368769e+00   3.8361959e+01
   7.5123988e+00   6.0731834e+00   3.8527514e+01
   8.2473465e+00   1.9479801e+00   4.0042755e+01
   5.5024789e+00   9.2532380e+00   4.0293669e+01
   8.1882523e+00   1.9238483e+00   4.0106053e+01
   8.2424058e+00   1.8939583e+00   4.0072393e+01
   5.2101538e+00   9.9415117e+00   3.8206311e+01
   5.1021602e+00   9.0290513e+00   3.6647106e+01
   5.3642202e+00   9.9966060e+00   3.9402124e+01
   8.2316175e+00   1.8990601e+00   4.0059164e+01
   5.4624775e+00   9.9220783e+00   4.0067774e+01
   7.4614465e+00   6.7234163e+00   3.8286914e+01
   5.3858555e+00   9.3383683e+00   3.5686257e+01
   8.2227105e+00   1.9832891e+00   4.0811080e+01
   8.3004382e+00   1.9384691e+00   4.0765759e+01
   8.3847526e+00   2.0283046e+00   4.1967604e+01
   8.2325010e+00   1.9745416e+00   4.0029023e+01
   8.3626177e+00   1.9284300e+00   4.0969581e+01
   7.9949210e+00   2.0387033e+00   3.9764799e+01
   8.2987461e+00   1.9206711e+00   4.0594587e+01
   8.0846000e+00   4.9221908e+00   3.9269078e+01
   8.2796799e+00   1.9112381e+00   4.0415184e+01
   7.8049383e+00   2.1459902e+00   3.9976524e+01
   5.1017314e+00   9.8060157e+00   3.6158617e+01
   5.1548680e+00   9.9263472e+00   3.7642971e+01
   8.2579480e+00   2.1770511e+00   3.9983242e+01
   5.2907292e+00   7.0617646e+00   3.7311757e+01
   5.1827424e+00   8.2700526e+00   3.6322796e+01
   5.4167257e+00   9.4285149e+00   3.5662167e+01
   8.3369016e+00   1.9175959e+00   4.0745772e+01
   8.2302421e+00   1.9966278e+00   4.0021861e+01
   5.5096255e+00   9.1100910e+00   4.0334090e+01
   5.1954310e+00   8.4810122e+00   3.6133820e+01
   8.2109817e+00   2.2370099e+00   3.9945821e+01
   7.7505728e+00   2.3674313e+00   3.9370828e+01
   5.8199899e+00   8.4440710e+00   3.6029543e+01
   7.5715441e+00   5.7866912e+00   3.8667988e+01
   8.4391313e+00   1.9568169e+00   4.1595293e+01
   7.5188469e+00   7.0153233e+00   3.8259091e+01
   8.1639725e+00   1.9361669e+00   3.9958197e+01
   8.3219672e+00   1.9257793e+00   4.0752515e+01
   8.2367571e+00   1.9937159e+00   4.0025756e+01
   8.1634186e+00   1.9369227e+00   4.0084936e+01
   7.7367768e+00   2.3992583e+00   3.9322539e+01
   7.7966619e+00   2.1839669e+00   4.0291245e+01
   8.4632190e+00   1.9730907e+00   4.1857531e+01
   5.2329844e+00   8.5712580e+00   3.8205688e+01
   7.9266317e+00   5.7912923e+00   3.8948469e+01
   7.5848166e+00   6.9000638e+00   3.8347832e+01
   8.2458844e+00   3.6045987e+00   3.9626372e+01
   7.6885373e+00   6.3349532e+00   3.8613728e+01
   5.2264242e+00   9.6206096e+00   3.8294878e+01
   8.2299107e+00   2.0112898e+00   4.0018841e+01
   6.9338389e+00   3.8890407e+00   4.2993384e+01
   8.2391146e+00   1.8944246e+00   4.0061327e+01
   5.4722409e+00   7.9746978e+00   3.9819111e+01
   7.3161499e+00   5.2191385e+00   3.8494366e+01
   8.2743829e+00   2.1884365e+00   3.9986859e+01
   6.5406426e+00   6.9679682e+00   3.7113428e+01
   8.2509522e+00   1.9005841e+00   4.0175968e+01
   5.2325346e+00   9.8123993e+00   3.8392123e+01
   8.2268315e+00   1.9004471e+00   4.0052471e+01
   8.2244908e+00   1.9011337e+00   4.0035838e+01
   8.1853013e+00   2.0193525e+00   3.9969942e+01
   8.2377216e+00   1.8959890e+00   4.0051755e+01
   5.4677863e+00   9.9917473e+00   4.0092262e+01
   8.5381323e+00   2.0639465e+00   4.3004522e+01
   6.4964791e+00   3.6024294e+00   3.8591661e+01
   8.2402474e+00   1.8965936e+00   4.0053775e+01
   6.9271429e+00   3.0920363e+00   4.0101576e+01
   6.2425562e+00   8.8022171e+00   3.6388844e+01
   8.2900437e+00   1.9055092e+00   4.0408770e+01
   8.2370433e+00   1.9065983e+00   4.0049105e+01
   8.2445930e+00   1.9277060e+00   4.0047053e+01
   8.2483519e+00   3.0296970e+00   3.9760519e+01
   8.2526829e+00   3.8699499e+00   3.9568347e+01
   8.2346085e+00   3.4577672e+00   3.9657399e+01
   8.2098361e+00   2.1349699e+00   3.9993073e+01
   8.2823054e+00   2.4564005e+00   3.9916836e+01
   8.2486566e+00   1.9866427e+00   4.0032646e+01
   7.9316533e+00   2.0785968e+00   4.0176134e+01
   8.2838591e+00   3.4753410e+00   3.9666945e+01
   8.2808590e+00   2.2825929e+00   3.9962731e+01
   8.1896951e+00   2.4712767e+00   3.9877684e+01
   8.3129283e+00   1.9517446e+00   4.0946712e+01
   8.2773282e+00   3.4361855e+00   3.9674453e+01
   5.2046278e+00   8.7452176e+00   3.6010814e+01
   8.2767412e+00   2.1452408e+00   3.9997939e+01
   5.3058468e+00   6.9514969e+00   3.7267723e+01
   8.2459131e+00   1.8945474e+00   4.0094599e+01
   5.1694648e+00   8.4986125e+00   3.7531013e+01
   7.6939315e+00   2.9604941e+00   4.3969249e+01
   8.2311742e+00   4.2497579e+00   3.9474635e+01
   6.1595892e+00   4.2740003e+00   3.8983478e+01
   8.4766453e+00   2.2176278e+00   4.3920757e+01
   7.1867114e+00   3.1100480e+00   4.1825766e+01
   8.2396033e+00   1.8935110e+00   4.0054377e+01
   8.2605300e+00   2.0459580e+00   4.0021000e+01
   8.2521056e+00   1.9365424e+00   4.0045621e+01
   8.4386476e+00   1.9717652e+00   4.1728943e+01
   5.2252653e+00   8.2065776e+00   3.7932552e+01
   8.2620527e+00   2.4638840e+00   3.9906964e+01
   5.7251892e+00   5.3011388e+00   3.8213161e+01
   5.2516954e+00   9.3734771e+00   3.8560751e+01
   5.5831654e+00   6.5832338e+00   3.9528517e+01
   6.0917493e+00   5.6520442e+00   3.6936107e+01
   8.2636441e+00   2.1085490e+00   4.0005276e+01
   8.1950542e+00   2.8995710e+00   3.9777175e+01
   7.4166286e+00   6.7561529e+00   3.8233114e+01
   8.0511189e+00   2.6097566e+00   3.9767059e+01
   7.5437762e+00   2.3522048e+00   3.9902983e+01
   8.0347545e+00   3.9310663e+00   3.9508504e+01
   8.2005323e+00   1.9150739e+00   4.0003397e+01
   8.0555546e+00   2.1004778e+00   4.1008614e+01
   8.2066702e+00   1.9126960e+00   4.0088290e+01
   7.9155486e+00   5.5593923e+00   3.9011033e+01
   5.1717433e+00   9.7325120e+00   3.5810153e+01
   5.8173686e+00   5.7697291e+00   3.6851093e+01
   8.2262628e+00   1.9821525e+00   4.0020788e+01
   6.5801795e+00   4.1205257e+00   4.1576167e+01
   7.4959017e+00   2.3959468e+00   3.9598376e+01
   8.2887113e+00   1.9053437e+00   4.0400547e+01
   7.6431510e+00   2.4531071e+00   4.1264471e+01
   8.0255348e+00   5.5167064e+00   3.9082639e+01
   8.3311331e+00   2.1979073e+00   4.3075898e+01
   7.9818980e+00   4.3426314e+00   3.9383354e+01
   8.2506029e+00   1.8953635e+00   4.0125041e+01
   5.5482201e+00   5.9917290e+00   3.8281892e+01
   8.2391948e+00   1.9008139e+00   4.0052234e+01
   5.3176222e+00   9.1096326e+00   3.5770603e+01
   7.6995531e+00   6.6022544e+00   3.8539754e+01
   8.2393002e+00   1.8935329e+00   4.0054037e+01
   6.2033640e+00   4.8254109e+00   3.7372406e+01
   8.0563713e+00   3.9514734e+00   3.9508842e+01
   8.2456940e+00   1.8958254e+00   4.0105654e+01
   5.4839936e+00   6.4080325e+00   3.8462198e+01
   8.2840008e+00   2.4269400e+00   3.9925713e+01
   6.4379992e+00   4.2976314e+00   4.1165665e+01
   6.6507307e+00   3.4634629e+00   3.9795378e+01
   5.1913421e+00   9.7266854e+00   3.5779044e+01
   8.2411421e+00   1.8936550e+00   4.0063911e+01
   8.2401175e+00   1.8962449e+00   4.0053867e+01
   8.3715593e+00   2.0778892e+00   4.2327412e+01
   5.2057898e+00   9.9535676e+00   3.8115624e+01
   5.5007841e+00   9.2920183e+00   4.0280903e+01
   8.2709296e+00   2.2297100e+00   3.9973387e+01
   7.9139474e+00   5.0919545e+00   3.9145920e+01
   8.2531961e+00   1.9969020e+00   4.0031378e+01
   8.2821072e+00   3.1284976e+00   3.9747314e+01
   8.2449540e+00   1.9313678e+00   4.0046184e+01
   7.7280632e+00   4.1027507e+00   3.9218356e+01
   8.2396757e+00   1.8940874e+00   4.0054187e+01
   8.2359140e+00   1.9188916e+00   4.0281785e+01
   8.2419223e+00   1.9300313e+00   4.0045248e+01
   7.8439106e+00   4.1764572e+00   3.9338107e+01
   8.1331839e+00   2.0028911e+00   3.9891585e+01
   5.7069735e+00   6.8174245e+00   4.0604740e+01
   5.2259090e+00   9.8003283e+00   3.8322468e+01
   8.2178148e+00   2.2408087e+00   3.9948235e+01
   5.4420542e+00   7.8645243e+00   3.9560501e+01
   8.2394072e+00   1.8964428e+00   4.0053368e+01
   7.0838587e+00   7.7768633e+00   3.7587891e+01
   8.1058710e+00   4.7807864e+00   3.9312879e+01
   8.2359522e+00   1.8954683e+00   4.0053548e+01
   8.1022974e+00   4.9474894e+00   3.9268762e+01
   7.6596359e+00   3.0113559e+00   3.9151866e+01
   8.2464061e+00   1.9495760e+00   4.0041808e+01
   6.8770918e+00   3.0914118e+00   3.9633794e+01
   7.9870520e+00   2.0452510e+00   4.0200831e+01
   7.7962145e+00   5.9145617e+00   3.8824968e+01
   5.5036560e+00   9.2953994e+00   3.5707381e+01
   8.2368743e+00   2.1509844e+00   4.2268779e+01
   5.7177421e+00   7.2790212e+00   4.0986242e+01
   8.2933446e+00   1.9043319e+00   4.0413102e+01
   8.2451145e+00   1.9376521e+00   4.0044476e+01
   5.2175630e+00   9.4295306e+00   3.5804830e+01
   8.2514741e+00   1.9868484e+00   4.0033592e+01
   8.2514948e+00   1.9962903e+00   4.0031027e+01
   8.2654137e+00   2.1113870e+00   4.0005299e+01
   7.5744622e+00   4.4980984e+00   3.8958077e+01
   8.0154333e+00   2.1242322e+00   4.0999849e+01
   7.6419879e+00   2.2942060e+00   4.0177024e+01
   8.0881515e+00   4.3892297e+00   3.9408227e+01
   8.2791795e+00   2.2634420e+00   3.9967304e+01
   5.4823706e+00   9.7353991e+00   4.0159035e+01
   5.1385269e+00   9.0138275e+00   3.7363939e+01
   7.7076639e+00   6.4919425e+00   3.8585273e+01
   8.2469412e+00   1.9493389e+00   4.0041954e+01
   8.3029392e+00   2.5670949e+00   3.9892870e+01
   8.3412905e+00   1.9171235e+00   4.0762001e+01
   6.3775363e+00   3.7970320e+00   3.8538807e+01
   8.2432640e+00   1.9165657e+00   4.0049601e+01
   7.7615846e+00   6.1018374e+00   3.8742739e+01
   8.5342086e+00   2.0348510e+00   4.2737188e+01
   7.9220585e+00   5.7947076e+00   3.8944759e+01
   8.2481571e+00   1.9145339e+00   4.0050392e+01
   6.7720246e+00   7.5193731e+00   3.7272487e+01
   8.0667615e+00   2.5814245e+00   4.4142981e+01
   7.3940542e+00   2.5640899e+00   3.9250831e+01
   7.9201765e+00   2.0970818e+00   4.0288922e+01
   5.1508774e+00   9.7607991e+00   3.5892882e+01
   8.2486218e+00   1.9680226e+00   4.0037629e+01
   7.0987322e+00   3.6788734e+00   4.3306489e+01
   7.5515824e+00   2.3999390e+00   4.0367742e+01
   8.0914232e+00   2.9245683e+00   3.9774163e+01
   5.4240076e+00   7.2856490e+00   3.6283307e+01
   5.4883584e+00   9.5714953e+00   4.0195667e+01
   7.8378580e+00   2.2376348e+00   4.0936693e+01
   7.5677389e+00   6.6262433e+00   3.8419929e+01
   8.2442551e+00   1.9003606e+00   4.0053205e+01
   8.2364377e+00   1.9076578e+00   4.0048289e+01
   8.3624507e+00   2.0603916e+00   4.2136412e+01
   5.1341196e+00   9.6460044e+00   3.5973830e+01
   8.0626187e+00   2.0583280e+00   3.9796912e+01
   8.2555098e+00   1.8962423e+00   4.0156562e+01
   5.9220035e+00   5.7062947e+00   3.6899187e+01
   8.2677132e+00   1.9140432e+00   4.0382821e+01
   5.4277235e+00   9.9558356e+00   3.9860732e+01
   8.1935704e+00   1.9161237e+00   4.0035191e+01
   8.2489270e+00   1.9704630e+00   4.0037163e+01
   6.4234355e+00   3.8227379e+00   3.9504765e+01
   5.5420820e+00   7.1003806e+00   3.9739280e+01
   8.2707244e+00   1.9205594e+00   4.0458937e+01
   5.2391838e+00   7.4535133e+00   3.6798617e+01
   5.1127569e+00   9.9002845e+00   3.7155480e+01
   5.1319772e+00   9.3779178e+00   3.6106197e+01
   8.1190369e+00   1.9991563e+00   4.0468155e+01
   8.0993585e+00   2.2270205e+00   3.9835432e+01
   8.1471698e+00   3.4879645e+00   3.9634354e+01
   8.2498151e+00   1.9625114e+00   4.0039716e+01
   8.2445883e+00   1.8990232e+00   4.0131373e+01
   5.6165873e+00   5.6093192e+00   3.7528311e+01
   8.3986026e+00   1.9451925e+00   4.1296348e+01
   6.8265733e+00   7.0661917e+00   3.7457009e+01
   8.2399133e+00   1.8948473e+00   4.0054103e+01
   8.2681255e+00   2.1416352e+00   3.9997729e+01
   5.1145229e+00   9.1494748e+00   3.7065794e+01
   8.0934512e+00   1.9853508e+00   3.9884232e+01
   7.6975632e+00   6.5909833e+00   3.8544289e+01
   8.3278808e+00   1.9143445e+00   4.0671470e+01
   8.2370039e+00   1.9181199e+00   4.0045710e+01
   8.2808929e+00   3.1443579e+00   3.9742936e+01
   5.2324469e+00   9.9039723e+00   3.8448316e+01
   8.3018843e+00   3.1413350e+00   3.9748472e+01
   8.1569397e+00   4.3592691e+00   3.9432245e+01
   7.3335456e+00   5.6108227e+00   3.8441429e+01
   8.0725290e+00   5.0475644e+00   3.9231708e+01
   8.2586266e+00   2.0463568e+00   4.0020304e+01
   5.3068983e+00   9.9125302e+00   3.9028232e+01
   8.0161401e+00   2.5823387e+00   3.9709055e+01
   7.3596258e+00   4.8874732e+00   3.8603078e+01
   8.2914214e+00   1.9078490e+00   4.0438458e+01
   8.0940356e+00   1.9809154e+00   4.0169132e+01
   8.2403418e+00   2.1393301e+00   3.9986064e+01
   7.5877313e+00   2.4194560e+00   3.9396973e+01
   6.5186169e+00   8.6254322e+00   3.6698709e+01
   8.0314198e+00   2.3539248e+00   4.2672388e+01
   6.1386879e+00   4.3667705e+00   3.7778993e+01
   5.1964149e+00   8.2846460e+00   3.6230478e+01
   5.3492911e+00   9.3231109e+00   3.9289518e+01
   8.1912655e+00   2.0038727e+00   3.9979225e+01
   5.1465539e+00   9.6302325e+00   3.7518509e+01
   5.4756044e+00   9.8694753e+00   4.0126819e+01
   8.2630792e+00   2.3725750e+00   4.3932649e+01
   5.3174736e+00   7.9341549e+00   3.6131651e+01
   8.2243074e+00   2.0499193e+00   4.0015665e+01
   5.4198545e+00   9.3918244e+00   3.9793349e+01
   5.9543014e+00   9.1722055e+00   3.5990518e+01
   8.2542094e+00   2.0025477e+00   4.0030406e+01
   5.3458090e+00   8.1614246e+00   3.8986786e+01
   6.4481365e+00   4.8381941e+00   4.2399199e+01
   8.1922787e+00   4.4633569e+00   3.9417216e+01
   8.2347381e+00   1.9578709e+00   4.0638671e+01
   8.2221056e+00   1.9049915e+00   4.0081014e+01
   8.2399113e+00   1.8987950e+00   4.0107518e+01
   5.3263498e+00   8.4137826e+00   3.5952941e+01
   6.6202433e+00   7.6789263e+00   3.7043696e+01
   8.2604719e+00   2.0575430e+00   4.0018129e+01
   5.3363447e+00   9.9535569e+00   3.9237276e+01
   8.0662999e+00   5.3070208e+00   3.9159625e+01
   6.1565985e+00   8.9546862e+00   3.6268915e+01
   8.0975276e+00   4.8579690e+00   3.9290457e+01
   7.5673665e+00   6.7638168e+00   3.8373556e+01
   5.6560545e+00   8.6603829e+00   3.5904470e+01
   8.2140511e+00   1.9494183e+00   4.0014663e+01
