# Supplementary material for: Rethinking Colour Constancy
Source: PLoS One. 2015 Sep 10;10(9):e0135029. doi: 10.1371/journal.pone.0135029 (PMC4565710; doi:10.1371/journal.pone.0135029)
Supplement: S1 Dataset — (ZIP) [file pone.0135029.s002.zip › 5-TransitionMetamerReflectanceData/NtoB_20munsells/targetXYZ_16.txt]

   3.1764467e+00   6.4151878e+00   2.6286834e+01
   4.2442838e+00   2.8576517e+00   2.8507167e+01
   3.2147689e+00   6.1957906e+00   2.6384359e+01
   3.1876611e+00   6.3393676e+00   2.6318740e+01
   5.7434546e+00   1.5506863e+00   2.7463932e+01
   3.1599208e+00   6.6098350e+00   2.6202583e+01
   3.1548454e+00   6.5534286e+00   2.6227559e+01
   3.0934515e+00   6.5571555e+00   2.5166029e+01
   4.8089336e+00   3.0989589e+00   2.9012077e+01
   3.3795120e+00   5.6433471e+00   2.6683709e+01
   4.6603090e+00   4.9535183e+00   2.8628427e+01
   3.1900507e+00   6.3179156e+00   2.6328044e+01
   4.2575765e+00   3.7678203e+00   2.8177126e+01
   5.5224655e+00   9.5610525e-01   2.6376586e+01
   5.4182262e+00   2.2647518e+00   2.5275505e+01
   5.7696480e+00   3.0738120e+00   2.8005977e+01
   3.1780177e+00   6.4099976e+00   2.6288586e+01
   5.5638846e+00   8.8283218e-01   2.6796691e+01
   5.0956667e+00   1.5522192e+00   2.9800679e+01
   4.7019197e+00   2.5921178e+00   2.9042315e+01
   3.0034703e+00   6.3829731e+00   2.2831511e+01
   3.7678160e+00   5.8483351e+00   2.7256538e+01
   3.1632543e+00   6.5411656e+00   2.6233894e+01
   3.2775211e+00   6.5717953e+00   2.6221754e+01
   5.7599575e+00   1.9930221e+00   2.7479100e+01
   3.1550184e+00   6.5776879e+00   2.6220495e+01
   3.1920610e+00   6.5246463e+00   2.5221471e+01
   4.9149176e+00   5.0081608e+00   2.8745382e+01
   5.6782733e+00   1.3370318e+00   2.7082068e+01
   3.1598027e+00   6.5483843e+00   2.6232603e+01
   5.8605892e+00   2.5429179e+00   2.9606476e+01
   3.1526045e+00   6.5616123e+00   2.6224037e+01
   5.8520096e+00   1.5338996e+00   2.8340894e+01
   5.9160034e+00   2.1553068e+00   2.9289540e+01
   4.0531021e+00   5.7630736e+00   2.4107443e+01
   5.3831846e+00   1.5238915e+00   2.5153954e+01
   4.9037910e+00   5.0911440e+00   2.6315948e+01
   3.6818614e+00   6.2806416e+00   2.6958795e+01
   5.4805558e+00   2.2377660e+00   2.9782431e+01
   5.0827609e+00   4.1534121e+00   2.4995675e+01
   3.0180301e+00   6.4018592e+00   2.3077136e+01
   3.6357287e+00   4.3479206e+00   2.7360766e+01
   5.4303528e+00   6.4275484e-01   2.6505133e+01
   3.1507002e+00   6.6132701e+00   2.6214758e+01
   3.1173358e+00   6.4053245e+00   2.3589543e+01
   3.1469552e+00   6.6137192e+00   2.6204479e+01
   3.0230377e+00   6.5422370e+00   2.4633341e+01
   3.4539834e+00   5.0201046e+00   2.6964602e+01
   3.3163559e+00   5.6797784e+00   2.6629608e+01
   5.0859893e+00   3.9310081e+00   2.4661812e+01
   4.5342005e+00   4.9796028e+00   2.3842499e+01
   3.1507932e+00   6.6095054e+00   2.6210917e+01
   3.1444995e+00   6.6128873e+00   2.6202570e+01
   5.3937523e+00   1.6992916e+00   2.5166277e+01
   5.2907181e+00   7.2440979e-01   2.5362100e+01
   4.4166065e+00   4.1900117e+00   2.8287890e+01
   3.3695760e+00   6.3793189e+00   2.4587389e+01
   5.3553302e+00   3.2258727e+00   2.5375588e+01
   5.6068336e+00   2.7094061e+00   2.6571114e+01
   5.5777065e+00   3.8169771e+00   2.7539410e+01
   3.5504703e+00   6.2317775e+00   2.4318812e+01
   4.8148038e+00   2.1557989e+00   2.9355199e+01
   4.9474818e+00   1.7199960e+00   2.9639315e+01
   5.8815964e+00   2.1167088e+00   2.9655455e+01
   5.5173928e+00   1.0170217e+00   2.6260704e+01
   3.3509202e+00   6.3611912e+00   2.4338459e+01
   5.7665307e+00   1.2786502e+00   3.0041967e+01
   3.1425309e+00   6.6119718e+00   2.6202470e+01
   5.2681030e+00   2.0982924e+00   2.9728860e+01
   3.6279146e+00   6.4170254e+00   2.6396881e+01
   3.1490088e+00   6.5899647e+00   2.6212383e+01
   3.1584954e+00   6.5417588e+00   2.6232920e+01
   5.9102796e+00   1.7051868e+00   2.8972710e+01
   3.1501470e+00   6.4222193e+00   2.3911238e+01
   5.8313234e+00   2.0259964e+00   2.8025499e+01
   4.6949821e+00   3.4022709e+00   2.8785733e+01
   5.3765737e+00   3.9889366e+00   2.6471749e+01
   5.5959927e+00   8.1854130e-01   2.7213091e+01
   5.4063379e+00   1.7681045e+00   2.5223452e+01
   4.8186255e+00   5.3736842e+00   2.6910868e+01
   3.3557258e+00   5.9940208e+00   2.6561399e+01
   3.3289587e+00   6.5516559e+00   2.6474521e+01
   3.0156044e+00   6.4869525e+00   2.3941391e+01
   3.2278856e+00   6.3595014e+00   2.6343173e+01
   4.3538252e+00   5.8701154e+00   2.7691172e+01
   2.9603153e+00   6.5452713e+00   2.4376051e+01
   5.8974175e+00   1.5065061e+00   2.9629565e+01
   5.7348105e+00   7.8058437e-01   2.8820833e+01
   5.7591455e+00   9.8941629e-01   2.8149324e+01
   3.3841902e+00   5.8410172e+00   2.6627449e+01
   5.3873033e+00   1.4376135e+00   2.5209284e+01
   3.1444935e+00   6.6122413e+00   2.6202936e+01
   3.1559451e+00   6.5409781e+00   2.6232853e+01
   5.8696970e+00   2.1691026e+00   2.8366165e+01
   5.7940375e+00   1.2965095e+00   3.0001469e+01
   4.3909644e+00   5.9010263e+00   2.7457862e+01
   5.6266276e+00   1.0534073e+00   3.0096749e+01
   5.8155366e+00   3.1392225e+00   2.9373890e+01
   3.1788799e+00   6.4405516e+00   2.6279483e+01
   4.3319816e+00   3.6930955e+00   2.8279265e+01
   3.1628300e+00   6.6043451e+00   2.6220285e+01
   5.4921122e+00   4.0992847e+00   2.9353675e+01
   5.6516516e+00   2.4457876e+00   2.6759795e+01
   3.8759452e+00   5.9800296e+00   2.7388605e+01
   3.1517052e+00   6.5683888e+00   2.6221195e+01
   3.1734348e+00   6.6054822e+00   2.6202402e+01
   5.6873307e+00   1.6289423e+00   2.7021403e+01
   4.8775781e+00   2.0221260e+00   2.9467025e+01
   5.1870658e+00   1.4548325e+00   2.9876528e+01
   5.4174447e+00   3.9786121e+00   2.6721377e+01
   3.1743057e+00   6.4337429e+00   2.6278397e+01
   3.1860726e+00   6.5783882e+00   2.6259974e+01
   5.4590033e+00   7.3761738e-01   2.6406128e+01
   5.7823468e+00   9.8870872e-01   2.9728194e+01
   5.2935955e+00   6.4470399e-01   2.5580136e+01
   3.5001755e+00   5.8799335e+00   2.6787958e+01
   3.9292093e+00   3.5480068e+00   2.7944391e+01
   3.6654472e+00   6.3795114e+00   2.6796024e+01
   5.7130977e+00   1.1790896e+00   3.0072910e+01
   3.3098937e+00   6.1354747e+00   2.2415341e+01
   3.1665740e+00   6.4777854e+00   2.6260006e+01
   3.2805637e+00   6.3983817e+00   2.4323810e+01
   4.8963251e+00   2.7644889e+00   2.9214503e+01
   4.5146244e+00   2.8465789e+00   2.8738763e+01
   5.7347391e+00   7.7889921e-01   2.8857459e+01
   5.6467032e+00   1.0418684e+00   3.0088340e+01
   5.4336740e+00   1.7721967e+00   2.5378944e+01
   3.1795778e+00   6.3929165e+00   2.6295945e+01
   3.1830270e+00   6.3988221e+00   2.6293986e+01
   3.2472182e+00   6.4500044e+00   2.4663918e+01
   3.2440710e+00   6.3397166e+00   2.6366297e+01
   4.3525172e+00   2.8082051e+00   2.8610092e+01
   3.2300531e+00   6.2701944e+00   2.6369028e+01
   5.7801094e+00   2.5418784e+00   2.9785194e+01
   3.0629942e+00   6.5068565e+00   2.4397505e+01
   4.6450203e+00   3.8482038e+00   2.8644797e+01
   5.6036448e+00   1.8415591e+00   2.9941344e+01
   3.1507611e+00   6.5655629e+00   2.6222181e+01
   4.7641294e+00   3.3040055e+00   2.8902712e+01
   5.5195696e+00   4.0165940e+00   2.9389117e+01
   5.5299791e+00   4.2383340e+00   2.8164793e+01
   5.1302656e+00   1.6929503e+00   2.9767545e+01
   3.9137136e+00   4.3944224e+00   2.7590760e+01
   3.1886041e+00   6.3536272e+00   2.6313035e+01
   3.1445046e+00   6.6132123e+00   2.6202619e+01
   3.8861551e+00   3.5721310e+00   2.7903362e+01
   5.7625265e+00   8.2870793e-01   2.9079564e+01
   3.1441664e+00   6.6143083e+00   2.6195708e+01
   5.2639069e+00   1.9836418e+00   2.9760019e+01
   3.2697227e+00   6.1552651e+00   2.6434945e+01
   4.7377483e+00   3.2096158e+00   2.8888696e+01
   3.2046771e+00   6.5987195e+00   2.6320456e+01
   3.6989617e+00   6.3703728e+00   2.6657249e+01
   3.1461246e+00   6.6049586e+00   2.6206010e+01
   5.3520905e+00   3.1288156e+00   2.5279697e+01
   3.2216093e+00   6.1586955e+00   2.6401123e+01
   5.7007166e+00   3.2062419e+00   2.7602587e+01
   2.9713881e+00   6.5569576e+00   2.4580907e+01
   5.3662374e+00   2.3685612e+00   2.4999875e+01
   5.7624795e+00   8.3639399e-01   2.9219739e+01
   3.2355711e+00   6.5599564e+00   2.6290201e+01
   3.4460139e+00   6.5091130e+00   2.6547952e+01
   5.5513704e+00   8.5786471e-01   2.6760140e+01
   4.3870167e+00   2.5156611e+00   2.8779186e+01
   5.7199103e+00   2.7973337e+00   2.9731746e+01
   3.2734506e+00   6.5240272e+00   2.6322320e+01
   4.7786048e+00   2.9953819e+00   2.8999745e+01
   4.4572368e+00   2.6276849e+00   2.8779292e+01
   3.0280128e+00   6.5865542e+00   2.5251806e+01
   3.6743939e+00   6.3670707e+00   2.6073695e+01
   3.1588659e+00   6.6105244e+00   2.6216517e+01
   5.5806855e+00   9.0180679e-01   2.6881381e+01
   5.3098915e+00   3.3696230e+00   2.5243294e+01
   3.1732318e+00   6.6056990e+00   2.6206851e+01
   3.0279776e+00   6.5774002e+00   2.5124192e+01
   3.1685363e+00   6.4651505e+00   2.6264712e+01
   3.2336109e+00   6.5875600e+00   2.6320616e+01
   3.1503262e+00   6.5800428e+00   2.6216494e+01
   3.5703612e+00   5.0410751e+00   2.7040408e+01
   3.2354945e+00   6.0982733e+00   2.6427260e+01
   3.4326103e+00   5.5694291e+00   2.6751026e+01
   4.6753549e+00   3.0694140e+00   2.8845333e+01
   5.2983307e+00   6.2085433e-01   2.5680916e+01
   5.4995605e+00   6.6400200e-01   2.6954670e+01
   3.1153798e+00   6.5783625e+00   2.5555363e+01
   3.1531454e+00   6.5827032e+00   2.6217533e+01
   3.1717447e+00   6.4436986e+00   2.6274441e+01
   4.5281042e+00   2.2854342e+00   2.9021986e+01
   3.2518840e+00   5.9730784e+00   2.6483284e+01
   3.1894174e+00   6.5969006e+00   2.6267038e+01
   5.5334661e+00   3.8758795e+00   2.7327290e+01
   3.1569529e+00   6.5750083e+00   2.6222979e+01
   3.3143532e+00   5.6540941e+00   2.6635933e+01
   4.5884658e+00   3.1832273e+00   2.8705525e+01
   3.1658957e+00   6.5244778e+00   2.6244140e+01
   3.0592779e+00   6.5029719e+00   2.4333686e+01
   3.2054588e+00   6.4255994e+00   2.6305334e+01
   5.7546732e+00   8.1603345e-01   2.9156852e+01
   3.4493857e+00   5.9533656e+00   2.6703108e+01
   5.9020566e+00   1.8266866e+00   2.9594120e+01
   3.4064101e+00   5.6161066e+00   2.6714177e+01
   4.6209046e+00   2.1385474e+00   2.9190366e+01
   3.6961793e+00   5.3751347e+00   2.7112724e+01
   4.6940045e+00   3.6689722e+00   2.8737846e+01
   5.3000504e+00   7.6840283e-01   2.5325380e+01
   3.2792817e+00   5.8463917e+00   2.6546439e+01
   3.0875047e+00   6.5963173e+00   2.5668484e+01
   4.0042099e+00   5.7910062e+00   2.3981174e+01
   3.0646336e+00   6.5978750e+00   2.5585405e+01
   5.7364819e+00   9.2479640e-01   2.9795059e+01
   4.1848964e+00   4.1815502e+00   2.7985452e+01
   4.9296603e+00   2.0508267e+00   2.9494784e+01
   5.4508811e+00   4.2674484e+00   2.7561169e+01
   3.4298685e+00   6.5158309e+00   2.6532978e+01
   3.1498239e+00   6.6027756e+00   2.6210374e+01
   3.3171744e+00   6.2179606e+00   2.6484628e+01
   3.4473565e+00   5.0777544e+00   2.6938831e+01
   5.7345819e+00   3.1632557e+00   2.7814654e+01
   3.1484585e+00   6.6090307e+00   2.6137991e+01
   5.4897314e+00   6.7312112e-01   2.6831708e+01
   5.3409153e+00   1.3522054e+00   2.9963871e+01
   3.1545187e+00   6.5269495e+00   2.6237998e+01
   3.8729032e+00   6.1302033e+00   2.7220745e+01
   5.8496821e+00   3.0073612e+00   2.8907820e+01
   3.8367901e+00   5.8325236e+00   2.7344560e+01
   3.1760444e+00   6.4406183e+00   2.6275947e+01
   3.1289915e+00   6.6123921e+00   2.6092899e+01
   5.3845392e+00   1.7017397e+00   2.5114375e+01
   5.7700653e+00   2.0433819e+00   2.9908480e+01
   3.1785868e+00   6.4017673e+00   2.6292638e+01
   5.5309938e+00   7.9879576e-01   2.6752560e+01
   5.7160384e+00   9.6071572e-01   2.9911585e+01
   3.2332897e+00   6.0769812e+00   2.6435431e+01
   5.4896082e+00   3.4828503e+00   2.9534778e+01
   5.5553301e+00   8.8103489e-01   2.6737702e+01
   4.3808822e+00   2.6481570e+00   2.8706941e+01
   3.2158279e+00   6.1726141e+00   2.6392062e+01
   5.7239795e+00   7.7725640e-01   2.8633478e+01
   5.5261115e+00   2.7537387e+00   2.6076712e+01
   5.1154917e+00   3.7397541e+00   2.4567131e+01
   4.8695636e+00   2.2692422e+00   2.9357954e+01
   3.1660760e+00   6.4740874e+00   2.6260654e+01
   4.6740781e+00   5.4933697e+00   2.8223837e+01
   3.1977514e+00   6.3037228e+00   2.6335265e+01
   4.9951724e+00   4.0943743e+00   2.4416799e+01
   5.8639862e+00   2.6022729e+00   2.8467158e+01
   3.1465958e+00   6.6023050e+00   2.6207090e+01
   3.1238884e+00   6.6109722e+00   2.6051924e+01
   3.1635459e+00   6.6078314e+00   2.6189378e+01
   3.1678528e+00   6.6079060e+00   2.6224822e+01
   3.2203051e+00   6.1701371e+00   2.6396338e+01
   3.6320636e+00   4.6966012e+00   2.7214749e+01
   4.9119513e+00   5.3206431e+00   2.7401042e+01
   3.4905961e+00   6.1315908e+00   2.3283682e+01
   5.8601692e+00   1.6807648e+00   2.9851523e+01
   3.2307362e+00   6.2621704e+00   2.6371849e+01
   5.5717439e+00   1.1407519e+00   2.6476532e+01
   5.7628769e+00   1.2087001e+00   3.0026204e+01
   3.3352968e+00   5.5497776e+00   2.6687268e+01
   5.4440357e+00   1.0457545e+00   2.5765418e+01
   3.5766805e+00   6.3717333e+00   2.5566756e+01
   5.2058273e+00   1.7441080e+00   2.9796854e+01
   5.0866246e+00   1.5857550e+00   2.9782388e+01
   5.5802586e+00   7.0035888e-01   2.7500811e+01
   3.0397910e+00   6.4981192e+00   2.4184096e+01
   3.0803776e+00   6.5991041e+00   2.5676352e+01
   5.3305379e+00   6.2415935e-01   2.5876795e+01
   3.4291516e+00   6.4827527e+00   2.6559379e+01
   5.7160924e+00   3.6278671e+00   2.8353633e+01
   5.7601675e+00   9.2666730e-01   2.9707740e+01
   4.8462172e+00   5.3416958e+00   2.6959017e+01
   3.2158505e+00   6.5784562e+00   2.6283573e+01
   3.2402728e+00   6.5780499e+00   2.6350921e+01
   5.4944148e+00   2.3172654e+00   2.5728371e+01
   3.1506248e+00   6.6082705e+00   2.6136440e+01
   3.3849406e+00   6.5290449e+00   2.6205031e+01
   5.3971772e+00   6.3291944e-01   2.6314488e+01
   3.5674389e+00   5.0579841e+00   2.7032225e+01
   5.9011158e+00   2.4680874e+00   2.8991071e+01
   4.9598908e+00   2.2097447e+00   2.9460897e+01
   3.1598019e+00   6.5151368e+00   2.6243812e+01
   5.3839155e+00   1.4303260e+00   2.5193121e+01
   3.5937975e+00   6.3412634e+00   2.6823418e+01
   5.8146528e+00   2.2770623e+00   2.9829717e+01
   3.0989064e+00   6.6057057e+00   2.5857790e+01
   5.4287605e+00   3.6622643e+00   2.9472076e+01
   3.0638816e+00   6.3380308e+00   2.2732325e+01
   4.2375611e+00   3.4116037e+00   2.8271857e+01
   4.0973540e+00   4.7135895e+00   2.7788233e+01
   4.3065058e+00   5.9308374e+00   2.6522812e+01
   5.2587951e+00   3.2114634e+00   2.4821314e+01
   3.5969186e+00   4.4601045e+00   2.7288221e+01
   3.2048224e+00   6.4893033e+00   2.4877385e+01
   3.4977745e+00   4.8108545e+00   2.7079005e+01
   3.1729101e+00   6.2305721e+00   2.2428064e+01
   3.1482122e+00   6.6110355e+00   2.6166115e+01
   4.7803104e+00   4.8928772e+00   2.8728987e+01
   5.6923725e+00   3.8340141e+00   2.8803391e+01
   3.0485665e+00   6.5887966e+00   2.5380047e+01
   3.1901425e+00   6.5090897e+00   2.6276268e+01
   4.7687688e+00   2.0348628e+00   2.9374939e+01
   5.3701956e+00   4.3000925e+00   2.7067728e+01
   3.2165159e+00   6.1934081e+00   2.6383731e+01
   3.4107212e+00   6.4954797e+00   2.5938985e+01
   2.9763873e+00   6.5618843e+00   2.4670494e+01
   4.9612398e+00   2.4608005e+00   2.9377416e+01
   3.9208784e+00   4.9195612e+00   2.7493565e+01
   5.4197596e+00   4.0449823e+00   2.9375059e+01
   5.7529319e+00   1.6973533e+00   3.0000475e+01
   3.2231069e+00   6.2812549e+00   2.6360289e+01
   3.9953511e+00   4.3543613e+00   2.7699857e+01
   3.8280389e+00   4.3875318e+00   2.7500888e+01
   3.0291095e+00   6.5636851e+00   2.4941628e+01
   3.1475505e+00   6.6038562e+00   2.6206583e+01
   5.4467734e+00   1.2003879e+00   3.0045890e+01
   3.1851039e+00   6.3989534e+00   2.6294247e+01
   5.7513034e+00   8.2742284e-01   2.9307306e+01
   3.5731059e+00   5.2431871e+00   2.6979187e+01
   5.5220525e+00   1.5667439e+00   2.5952225e+01
   3.1660703e+00   6.6044463e+00   2.6151737e+01
   3.1890475e+00   6.3445883e+00   2.6316790e+01
   5.7773438e+00   1.8305223e+00   2.7631468e+01
   3.2177826e+00   6.1698126e+00   2.6394044e+01
   3.9403083e+00   4.4538744e+00   2.7605169e+01
   4.1560674e+00   6.0747317e+00   2.6571798e+01
   3.2196260e+00   6.4214028e+00   2.4243065e+01
   3.1444306e+00   6.6113789e+00   2.6203051e+01
   2.9467468e+00   6.4545122e+00   2.3260065e+01
   4.8693453e+00   5.2706436e+00   2.6795368e+01
   4.6646923e+00   4.7370731e+00   2.3909358e+01
   4.6394557e+00   5.5376459e+00   2.6460780e+01
   3.0192338e+00   6.3638021e+00   2.2737768e+01
   4.7811363e+00   3.8472711e+00   2.8854306e+01
   4.4455046e+00   5.5316459e+00   2.8116986e+01
   4.7928769e+00   5.4414415e+00   2.8230245e+01
   5.6244045e+00   3.0566739e+00   2.6927712e+01
   4.8612404e+00   4.5322083e+00   2.4502001e+01
   3.7969789e+00   5.0085789e+00   2.7299360e+01
   5.1998731e+00   2.1831540e+00   2.9652996e+01
   3.4984861e+00   4.9048823e+00   2.7040041e+01
   3.0959678e+00   6.5879210e+00   2.5587966e+01
   3.1135643e+00   6.6085064e+00   2.5968355e+01
   3.3109249e+00   6.2242860e+00   2.6474128e+01
   3.2362142e+00   6.4909004e+00   2.6358531e+01
   3.5254278e+00   6.3954414e+00   2.6670514e+01
   5.8137023e+00   1.6793017e+00   2.9974345e+01
   5.4860591e+00   3.9581441e+00   2.7146912e+01
   5.3970899e+00   1.0557892e+00   2.5477536e+01
   3.2803776e+00   5.8437024e+00   2.6544799e+01
   5.8092728e+00   1.3383576e+00   2.8079328e+01
   3.3165659e+00   5.9090606e+00   2.6548252e+01
   5.2934463e+00   1.3361776e+00   2.9949337e+01
   3.5354940e+00   4.6977273e+00   2.7147442e+01
   3.4677845e+00   5.5632110e+00   2.6784705e+01
   5.3900973e+00   2.6807157e+00   2.9637779e+01
   3.2127515e+00   6.2161352e+00   2.6375781e+01
   3.1755837e+00   6.2813943e+00   2.2822871e+01
   3.2897739e+00   5.7928790e+00   2.6568898e+01
   3.4742637e+00   6.4059653e+00   2.6705838e+01
   5.8944997e+00   1.6162325e+00   2.9659841e+01
   5.8722470e+00   1.7688673e+00   2.8430451e+01
   3.2234178e+00   6.5436861e+00   2.5602131e+01
   4.8064627e+00   3.9016264e+00   2.8890059e+01
   3.2014484e+00   6.2625255e+00   2.6352925e+01
   3.2041086e+00   6.2489780e+00   2.6359010e+01
   4.0220737e+00   3.2603594e+00   2.8156450e+01
   3.7068607e+00   6.0800964e+00   2.4037012e+01
   3.5971304e+00   6.4356327e+00   2.6527882e+01
   3.2399874e+00   6.3807500e+00   2.6357345e+01
   3.1461983e+00   6.5922682e+00   2.6210976e+01
   4.1312268e+00   6.0924973e+00   2.7325704e+01
   5.8806485e+00   2.6773794e+00   2.8797945e+01
   4.0666257e+00   4.4362880e+00   2.7774938e+01
   3.1449347e+00   6.6129560e+00   2.6202590e+01
   5.7947300e+00   1.2391523e+00   2.8040015e+01
   5.2511393e+00   6.1967317e-01   2.5391867e+01
   3.2516736e+00   6.3775341e+00   2.6377333e+01
   5.6983947e+00   7.4993436e-01   2.8462205e+01
   3.7029213e+00   4.2029592e+00   2.7471184e+01
   3.5384106e+00   6.3337120e+00   2.5050038e+01
   3.0293412e+00   6.5583590e+00   2.4872511e+01
   4.4497999e+00   3.0596644e+00   2.8596035e+01
   5.8914849e+00   1.3202578e+00   2.9514824e+01
   3.4824716e+00   5.8901902e+00   2.6757983e+01
   3.0362651e+00   6.5617639e+00   2.4950674e+01
   5.7181487e+00   1.6914734e+00   2.7225040e+01
   4.4029243e+00   3.9761336e+00   2.8297466e+01
   4.8098636e+00   2.0180072e+00   2.9416243e+01
   3.2641073e+00   5.9259778e+00   2.6505724e+01
   4.7459138e+00   5.3758337e+00   2.6409627e+01
   4.0301480e+00   4.3456631e+00   2.7746233e+01
   3.1624497e+00   6.5029028e+00   2.6249267e+01
   5.6727821e+00   1.3075132e+00   2.7058717e+01
   4.3759476e+00   4.1299651e+00   2.8241030e+01
   3.2126653e+00   6.2003625e+00   2.6381410e+01
   3.7535052e+00   5.8621094e+00   2.7233405e+01
   3.2991681e+00   5.8547886e+00   2.6554427e+01
   3.5077891e+00   6.4770780e+00   2.6614462e+01
   5.7294525e+00   3.6974347e+00   2.8898002e+01
   5.7134042e+00   2.2522700e+00   2.7150168e+01
   5.7971460e+00   2.2375106e+00   2.9852037e+01
   5.4475582e+00   1.2364192e+00   3.0037460e+01
   4.2271722e+00   4.0524951e+00   2.8067431e+01
   3.3114796e+00   5.6701868e+00   2.6628243e+01
   5.7468515e+00   3.3770814e+00   2.9521075e+01
   5.7665423e+00   1.0341640e+00   2.9852747e+01
   5.7872159e+00   1.1412499e+00   2.9910712e+01
   5.7839838e+00   9.5631114e-01   2.9646354e+01
   4.8033025e+00   1.9029586e+00   2.9466888e+01
   3.2473436e+00   6.1914771e+00   2.6406355e+01
   3.3772501e+00   6.2398414e+00   2.3504600e+01
   5.4711931e+00   2.7599075e+00   2.5748040e+01
   5.5899572e+00   3.0773068e+00   2.6709395e+01
   3.6266081e+00   4.6912035e+00   2.7212666e+01
   3.2563433e+00   6.1854875e+00   2.2505674e+01
   3.1446544e+00   6.6144922e+00   2.6201739e+01
   3.2843435e+00   6.1906581e+00   2.6440269e+01
   4.4382353e+00   5.7790076e+00   2.7828474e+01
   5.5286237e+00   4.1978269e+00   2.8006051e+01
   5.3532677e+00   2.7652083e+00   2.5068227e+01
   3.1632001e+00   6.5590205e+00   2.6232955e+01
   3.1778123e+00   6.6011542e+00   2.6159274e+01
   3.2205420e+00   6.3931647e+00   2.6328732e+01
   3.1374207e+00   6.6132127e+00   2.6148123e+01
   3.1488246e+00   6.5969989e+00   2.6209438e+01
   5.8396693e+00   1.8099922e+00   2.9902069e+01
   3.3145311e+00   6.2988621e+00   2.6484376e+01
   3.3255413e+00   6.3510369e+00   2.4127249e+01
   3.3202457e+00   5.6318347e+00   2.6647347e+01
   4.4727831e+00   5.7947836e+00   2.6817143e+01
   5.7675237e+00   8.6645824e-01   2.9388081e+01
   4.1526339e+00   4.1655668e+00   2.7947232e+01
   3.1477847e+00   6.5844314e+00   2.6214210e+01
   3.0115381e+00   6.5495023e+00   2.4671322e+01
   3.1449443e+00   6.6145252e+00   2.6202149e+01
   3.1366296e+00   6.6120999e+00   2.6128375e+01
   5.7570152e+00   8.8684525e-01   2.9613641e+01
   5.7741536e+00   1.2518393e+00   2.7861523e+01
   3.3821249e+00   6.5307993e+00   2.6292371e+01
   3.0054415e+00   6.5759334e+00   2.4999989e+01
   5.3773612e+00   1.2640903e+00   2.5223204e+01
   3.1664164e+00   6.5431529e+00   2.6239378e+01
   5.5513707e+00   1.3532580e+00   3.0041425e+01
   3.5159355e+00   5.3681916e+00   2.6887263e+01
   5.1503736e+00   2.1777231e+00   2.9616747e+01
   3.2614901e+00   6.1665893e+00   2.2396338e+01
   5.7478995e+00   7.9859998e-01   2.9015630e+01
   3.4253624e+00   5.1365636e+00   2.6900975e+01
   3.1471988e+00   6.6137253e+00   2.6201953e+01
   3.4953976e+00   5.1175571e+00   2.6953826e+01
   5.8867956e+00   2.2177787e+00   2.8553496e+01
   5.8433830e+00   1.5829672e+00   2.9925201e+01
   5.6814887e+00   1.0111290e+00   2.7450217e+01
   3.4495648e+00   6.3878837e+00   2.5060445e+01
   5.1694292e+00   4.9894166e+00   2.8534805e+01
   3.2017217e+00   6.2656469e+00   2.6351111e+01
   5.5134340e+00   1.4299157e+00   2.5952387e+01
   3.1524398e+00   6.6042422e+00   2.6086968e+01
   4.6234709e+00   4.7064923e+00   2.8607629e+01
   4.2066811e+00   5.6574015e+00   2.4453877e+01
   5.6409776e+00   1.7270540e+00   2.6668351e+01
   5.3828575e+00   1.8419303e+00   2.5080229e+01
   4.8817894e+00   3.3939746e+00   2.9049073e+01
   3.0289674e+00   6.5387119e+00   2.4617387e+01
   5.3086442e+00   6.1991964e-01   2.5749498e+01
   4.4319688e+00   5.2678929e+00   2.4169604e+01
   3.1514644e+00   6.5595140e+00   2.6224645e+01
   5.3174455e+00   6.2666177e-01   2.5781619e+01
   5.5356500e+00   9.5127646e-01   2.6471082e+01
   4.8731163e+00   5.3532728e+00   2.7243656e+01
   5.6466462e+00   1.0200923e+00   3.0080118e+01
   5.4532624e+00   6.6210729e-01   2.6593930e+01
   5.7019874e+00   2.4871005e+00   2.7125048e+01
   3.3328752e+00   6.5510027e+00   2.6289536e+01
   5.4071247e+00   3.0280917e+00   2.5527693e+01
   3.6595357e+00   5.9113472e+00   2.2800371e+01
   5.7094071e+00   1.7017653e+00   2.9997664e+01
   3.1506774e+00   6.5742333e+00   2.6218752e+01
   5.8110397e+00   2.6019597e+00   2.9747292e+01
   4.4645773e+00   2.3723623e+00   2.8919748e+01
   5.4782755e+00   3.2296935e+00   2.6111739e+01
   5.3545478e+00   4.0209981e+00   2.6387011e+01
   3.5287822e+00   6.4629255e+00   2.6648175e+01
   3.4802089e+00   6.0849981e+00   2.2916391e+01
   3.1130068e+00   6.6043650e+00   2.5905198e+01
   3.8618880e+00   4.9339436e+00   2.7402467e+01
   5.9088147e+00   1.5967659e+00   2.9049864e+01
   5.1912415e+00   2.9594197e+00   2.9438019e+01
   5.7078181e+00   9.7759870e-01   2.9957116e+01
   5.8956478e+00   1.9470733e+00   2.8649842e+01
   3.1481423e+00   6.5710338e+00   2.6219657e+01
   5.8204740e+00   1.6720495e+00   2.9966615e+01
   3.1529132e+00   6.6115943e+00   2.6212919e+01
   3.1723593e+00   6.5094256e+00   2.4950874e+01
   5.8438597e+00   1.2743099e+00   2.8439906e+01
   3.4051310e+00   6.1390638e+00   2.2909245e+01
   5.6736316e+00   7.3842635e-01   2.8229072e+01
   3.2507453e+00   6.4672930e+00   2.4858959e+01
   3.2017298e+00   6.5649448e+00   2.5773882e+01
   4.1042750e+00   3.0473003e+00   2.8323944e+01
   5.3010140e+00   6.6959527e-01   2.6169615e+01
   4.8236732e+00   9.9567586e-01   2.5765188e+01
   3.1770829e+00   6.3699230e+00   2.6292286e+01
   5.2968537e+00   7.7836290e-01   2.5320981e+01
   5.1863800e+00   6.4532352e-01   2.5314517e+01
   2.9901275e+00   6.3730090e+00   2.4668649e+01
   5.2431352e+00   6.1234390e-01   2.5496335e+01
   5.2432400e+00   6.3711643e-01   2.5336520e+01
   3.1330338e+00   6.5910366e+00   2.6172685e+01
   5.2125794e+00   7.3599282e-01   2.5304927e+01
   5.5671876e+00   6.8920255e-01   2.7556470e+01
   5.2215903e+00   6.3370548e-01   2.5329896e+01
   5.3605882e+00   2.2002242e+00   2.4990075e+01
   5.2277130e+00   6.0167515e-01   2.5339960e+01
   5.2873679e+00   7.9034503e-01   2.5316028e+01
   3.0864313e+00   6.0168569e+00   2.2748260e+01
   5.3671003e+00   1.2046943e+00   2.5237746e+01
   5.2290772e+00   6.0483760e-01   2.5339569e+01
   5.2348898e+00   6.1821071e-01   2.5338139e+01
   4.9566568e+00   1.0317922e+00   2.6776997e+01
   4.2090705e+00   5.0596003e+00   2.3308434e+01
   5.2537128e+00   6.6238305e-01   2.5333867e+01
   3.1705159e+00   5.5839988e+00   2.5506448e+01
   5.2903513e+00   7.6927103e-01   2.5322017e+01
   4.0474261e+00   2.2306855e+00   2.5721450e+01
   5.2735084e+00   7.1782609e-01   2.5328263e+01
   5.2227082e+00   6.0581946e-01   2.5355653e+01
   5.2297971e+00   6.0628245e-01   2.5339341e+01
   5.3754463e+00   1.7883215e+00   2.5085866e+01
   4.4181148e+00   2.2732105e+00   2.8455879e+01
   5.6924691e+00   9.5027254e-01   2.9887575e+01
   5.2255790e+00   6.4430564e-01   2.5327706e+01
   5.2905034e+00   6.2076332e-01   2.5776106e+01
   4.9985276e+00   8.8331755e-01   2.6120667e+01
   4.7412987e+00   1.1347362e+00   2.4984879e+01
   5.0093840e+00   1.7729601e+00   2.4927010e+01
   5.2295487e+00   6.0770254e-01   2.5339360e+01
   5.1147161e+00   7.9689285e-01   2.5185206e+01
   3.1910695e+00   6.2940750e+00   2.6338214e+01
   5.3741088e+00   6.2612417e-01   2.6209218e+01
   5.2241557e+00   1.2564077e+00   2.5180837e+01
   5.3624153e+00   1.5403470e+00   2.5143244e+01
   5.2253631e+00   6.2198383e-01   2.5334231e+01
   5.4198349e+00   1.0573460e+00   2.9232437e+01
   5.2293761e+00   6.0086206e-01   2.5351582e+01
   5.2975888e+00   2.6785679e+00   2.4877132e+01
   5.2268427e+00   6.0154839e-01   2.5344612e+01
   4.8097467e+00   4.4587837e+00   2.4130698e+01
   5.2128456e+00   6.2355572e-01   2.5437153e+01
   4.6641530e+00   2.0298060e+00   2.9183800e+01
   5.7138982e+00   7.6260785e-01   2.8748893e+01
   5.3330856e+00   6.1738203e-01   2.5954981e+01
   5.3196498e+00   8.7150596e-01   2.5307675e+01
   5.2160957e+00   1.1252135e+00   2.5210429e+01
   5.3533887e+00   1.2008575e+00   2.9677509e+01
   3.2154812e+00   6.0777741e+00   2.6328866e+01
   4.9247216e+00   8.4257318e-01   2.5316378e+01
   3.9645415e+00   2.7098188e+00   2.3798782e+01
   5.2084860e+00   6.1635540e-01   2.5360928e+01
   5.2309562e+00   6.1308417e-01   2.5338346e+01
   5.2330764e+00   6.1334116e-01   2.5338799e+01
   5.2820054e+00   1.7631123e+00   2.5074846e+01
   3.9681485e+00   3.2113020e+00   2.3570546e+01
   5.4190081e+00   7.1596309e-01   2.7040782e+01
   5.4263268e+00   6.4615624e-01   2.6594600e+01
   5.3275652e+00   1.5565102e+00   2.5127343e+01
   3.2034120e+00   5.8458985e+00   2.6092148e+01
   5.2977269e+00   9.3581812e-01   2.5282306e+01
   3.0453178e+00   6.1129237e+00   2.2822609e+01
   5.2280336e+00   6.0239837e-01   2.5339701e+01
   5.2043863e+00   6.1816202e-01   2.5363319e+01
   5.2325474e+00   6.1307584e-01   2.5338670e+01
   5.2121599e+00   6.1657750e-01   2.5330376e+01
   5.3203504e+00   1.4652962e+00   2.5147611e+01
   5.6044488e+00   7.7660328e-01   2.8328405e+01
   5.6484757e+00   9.6105903e-01   2.9746549e+01
   5.2227719e+00   6.0392811e-01   2.5339086e+01
   3.0053443e+00   6.1460870e+00   2.4361606e+01
   5.2281723e+00   6.0074669e-01   2.5345030e+01
   5.2044219e+00   7.3076057e-01   2.5299823e+01
   3.2238622e+00   5.4176260e+00   2.5774421e+01
   5.2216319e+00   6.7520787e-01   2.5321128e+01
   5.2283577e+00   6.0314886e-01   2.5362962e+01
   5.2154724e+00   6.3170315e-01   2.5321797e+01
   5.2256977e+00   6.0255908e-01   2.5346572e+01
   3.5348913e+00   5.9694862e+00   2.2548212e+01
   5.0921863e+00   3.4921246e+00   2.4609448e+01
   5.3593772e+00   1.2321744e+00   2.5228540e+01
   3.7770250e+00   3.8476147e+00   2.7675230e+01
   5.0190141e+00   2.8629765e+00   2.4711819e+01
   5.0372403e+00   2.0676622e+00   2.4904903e+01
   5.5661774e+00   6.8282929e-01   2.7508203e+01
   5.2274093e+00   6.0102472e-01   2.5339873e+01
   5.1883332e+00   1.8301804e+00   2.5048773e+01
   4.7272709e+00   1.1111449e+00   2.5065160e+01
   4.1259952e+00   2.9486639e+00   2.8271570e+01
   5.2930791e+00   7.7761648e-01   2.5320561e+01
   3.1352020e+00   5.1833753e+00   2.4111468e+01
   5.3635317e+00   1.3071033e+00   2.5207321e+01
   5.3301867e+00   9.4588661e-01   2.5292862e+01
   5.3122470e+00   2.6765800e+00   2.4880092e+01
   5.3090975e+00   8.3709104e-01   2.5312097e+01
   5.2633324e+00   7.4449095e-01   2.5319637e+01
   5.2042218e+00   7.3552715e-01   2.5299000e+01
   3.0904716e+00   6.5899687e+00   2.5861270e+01
   5.2278503e+00   6.0213259e-01   2.5339699e+01
   5.1776530e+00   3.3209425e+00   2.4695356e+01
   5.2776335e+00   2.8167202e+00   2.4843506e+01
   4.4771046e+00   1.4082990e+00   2.5338153e+01
   5.2613077e+00   6.0691440e-01   2.5544296e+01
   3.9008544e+00   2.4482850e+00   2.4869525e+01
   5.2806775e+00   8.2066497e-01   2.5306666e+01
   5.2834572e+00   7.4167177e-01   2.5325494e+01
   5.2452991e+00   6.7378685e-01   2.5330155e+01
   5.3291891e+00   2.4407957e+00   2.4934183e+01
   5.0465413e+00   2.5540653e+00   2.4806356e+01
   5.3694867e+00   1.7333745e+00   2.5098358e+01
   5.1089724e+00   3.6115440e+00   2.4590935e+01
   5.2843105e+00   2.1819950e+00   2.4984124e+01
   5.2458667e+00   7.3008125e-01   2.6341125e+01
   5.3404140e+00   2.0232894e+00   2.5025391e+01
   5.3719872e+00   1.8760033e+00   2.5064451e+01
   3.6937255e+00   5.7741781e+00   2.2676387e+01
   5.2375338e+00   7.1446458e-01   2.6194723e+01
   2.9820169e+00   6.5662077e+00   2.4784046e+01
   5.2121879e+00   6.2150781e-01   2.5418757e+01
   4.2400733e+00   1.7770142e+00   2.5169962e+01
   5.2144687e+00   6.1013883e-01   2.5335345e+01
   5.2186736e+00   1.9229473e+00   2.5033418e+01
   5.2554069e+00   6.0588618e-01   2.5509194e+01
   5.6676240e+00   7.8726464e-01   2.8698762e+01
   3.0025142e+00   6.5580583e+00   2.5067805e+01
   5.2280722e+00   6.0271603e-01   2.5339419e+01
   5.2726953e+00   2.8868934e+00   2.4827653e+01
   5.5617503e+00   6.8249636e-01   2.7484859e+01
   3.1949222e+00   6.0959039e+00   2.6193019e+01
   5.2393663e+00   9.5762940e-01   2.5249958e+01
   5.6341110e+00   7.8212263e-01   2.8505894e+01
   4.3045520e+00   1.7183588e+00   2.4661773e+01
   5.2128005e+00   6.1214016e-01   2.5330691e+01
   5.2144616e+00   8.6271896e-01   2.5272778e+01
   5.1719461e+00   6.4368963e-01   2.5308353e+01
   5.0830911e+00   3.4478052e+00   2.4614886e+01
   5.5641666e+00   1.0867632e+00   3.0091881e+01
   4.4127825e+00   2.4464805e+00   2.4106973e+01
   5.2356459e+00   7.4895844e-01   2.5306078e+01
   5.2497907e+00   6.5309218e-01   2.5334810e+01
   5.2271435e+00   6.0585567e-01   2.5338503e+01
   5.2830345e+00   9.9768204e-01   2.5257979e+01
   3.4195312e+00   5.1318309e+00   2.6901877e+01
   4.3695773e+00   4.8227957e+00   2.3546423e+01
   3.3249463e+00   6.0984240e+00   2.2423629e+01
   4.6578480e+00   2.2625583e+00   2.4402696e+01
   5.2222255e+00   2.0235258e+00   2.5011593e+01
   5.3341096e+00   9.3887075e-01   2.5296266e+01
   3.0638957e+00   6.0979399e+00   2.5077504e+01
   4.9534102e+00   3.6283982e+00   2.4468166e+01
   5.2362576e+00   1.0136915e+00   2.5235896e+01
   4.1453399e+00   2.1372578e+00   2.4230629e+01
   3.7660625e+00   4.3546711e+00   2.3098770e+01
   5.2268590e+00   6.0096280e-01   2.5340059e+01
   3.0130720e+00   6.3373494e+00   2.2743646e+01
   3.6152074e+00   5.9032469e+00   2.2603097e+01
   5.4298249e+00   6.3939425e-01   2.6563832e+01
   3.1958392e+00   5.6569642e+00   2.5808998e+01
   5.2276527e+00   6.0156593e-01   2.5339898e+01
   5.2385558e+00   1.5025819e+00   2.5127546e+01
   5.3103044e+00   9.9076020e-01   2.5273383e+01
   5.4368610e+00   7.9212691e-01   2.7649970e+01
   5.1882635e+00   6.3851104e-01   2.5313456e+01
   5.1168869e+00   8.0787498e-01   2.6251997e+01
   5.2258725e+00   6.8807589e-01   2.5316077e+01
   3.9879842e+00   4.5902581e+00   2.3166067e+01
   5.3060290e+00   1.8482028e+00   2.5058728e+01
   5.5443309e+00   7.6857126e-01   2.7991102e+01
   5.1791373e+00   1.0272116e+00   2.5229542e+01
   5.2272846e+00   6.0096374e-01   2.5339869e+01
   5.4572876e+00   8.8768155e-01   2.8378912e+01
   4.1034178e+00   2.5332300e+00   2.7166124e+01
   5.3536250e+00   1.1263364e+00   2.5255635e+01
   3.1520872e+00   6.3096552e+00   2.6079005e+01
   4.9960150e+00   1.8287841e+00   2.4900933e+01
   5.1717500e+00   3.5041303e+00   2.4649052e+01
   4.8773404e+00   1.8114077e+00   2.4744788e+01
   5.0538753e+00   8.5802541e-01   2.6250482e+01
   5.2148057e+00   7.2183540e-01   2.5308749e+01
   5.2241511e+00   6.0412197e-01   2.5335969e+01
   3.3870180e+00   4.3796369e+00   2.5600194e+01
   3.9601576e+00   2.3160917e+00   2.4821808e+01
   5.2297687e+00   1.8107808e+00   2.5059716e+01
   3.4128696e+00   3.9680731e+00   2.4796729e+01
   5.2391309e+00   6.0918801e-01   2.5455374e+01
   5.2403799e+00   6.3154937e-01   2.5337010e+01
   5.5988572e+00   6.9602689e-01   2.7752866e+01
   5.7063242e+00   7.5272573e-01   2.8645696e+01
   4.7601231e+00   1.1349727e+00   2.4895637e+01
   5.7089477e+00   9.3497278e-01   2.9869001e+01
   5.2931398e+00   6.8190030e-01   2.6220678e+01
   3.2397267e+00   6.1344206e+00   2.2406119e+01
   5.5074874e+00   7.1928259e-01   2.7478504e+01
   5.2338709e+00   6.1597968e-01   2.5338324e+01
   5.3111129e+00   6.1319693e-01   2.5822271e+01
   5.3368218e+00   1.0172940e+00   2.5276937e+01
   5.2400040e+00   6.3040919e-01   2.5337125e+01
   5.3487519e+00   1.4065099e+00   2.5172620e+01
   3.1145266e+00   6.2181011e+00   2.5698553e+01
   5.2468614e+00   1.7353018e+00   2.5077686e+01
   5.2500537e+00   1.7397262e+00   2.5076970e+01
   5.3679194e+00   1.6083591e+00   2.5127949e+01
   5.2486957e+00   1.1943708e+00   2.9126476e+01
   5.2274381e+00   6.0136343e-01   2.5339790e+01
   5.4335881e+00   6.7051114e-01   2.6795553e+01
   3.9258387e+00   5.4230134e+00   2.2924320e+01
   5.2399934e+00   6.3101768e-01   2.5336935e+01
   5.4686912e+00   6.8832938e-01   2.7083928e+01
   5.1166929e+00   3.5948948e+00   2.4600065e+01
   5.0658905e+00   8.8260039e-01   2.5119055e+01
   5.1478901e+00   3.1783370e+00   2.4717338e+01
   3.1777245e+00   5.6871636e+00   2.5684925e+01
   4.7154042e+00   3.1323997e+00   2.4309609e+01
   5.3415989e+00   1.0433946e+00   2.5271787e+01
   5.5178546e+00   6.6850301e-01   2.7181415e+01
   5.0836585e+00   7.7257632e-01   2.5846950e+01
   5.2042108e+00   6.1683963e-01   2.5353044e+01
   3.1913975e+00   6.2852271e+00   2.6333394e+01
   3.2000175e+00   6.2282411e+00   2.6344732e+01
   5.3113582e+00   1.2939627e+00   2.5188352e+01
   5.3695620e+00   1.5401524e+00   2.5147545e+01
   5.3555001e+00   1.2861940e+00   2.5209879e+01
   5.2229811e+00   8.1446386e-01   2.5282936e+01
   4.3643376e+00   1.7153326e+00   2.4443680e+01
   3.1449304e+00   6.4194597e+00   2.6128407e+01
   4.8144931e+00   4.2734690e+00   2.4176110e+01
   3.6969071e+00   4.7769741e+00   2.2939384e+01
   5.2194893e+00   6.5204826e-01   2.5325593e+01
   5.2692419e+00   6.9907218e-01   2.5330220e+01
   5.3227687e+00   2.1067056e+00   2.5004998e+01
   5.2415950e+00   6.4573036e-01   2.5334599e+01
   5.1401714e+00   7.1587102e-01   2.5747989e+01
   5.0615754e+00   3.8382821e+00   2.4505516e+01
   5.3634192e+00   2.1942454e+00   2.4991572e+01
   5.2332546e+00   7.6009946e-01   2.5301308e+01
   5.3512036e+00   1.0585382e+00   2.5272567e+01
   5.3289038e+00   9.0779360e-01   2.5301716e+01
   5.3622546e+00   1.1878098e+00   2.5239541e+01
   5.3052799e+00   8.2126611e-01   2.5315012e+01
   5.2281025e+00   6.0270338e-01   2.5339661e+01
   5.2320448e+00   6.0392695e-01   2.5385435e+01
   5.2273311e+00   6.0088228e-01   2.5339823e+01
   5.2257974e+00   6.3609951e-01   2.5329888e+01
   5.2547056e+00   3.0399716e+00   2.4789706e+01
   5.4160199e+00   6.9501374e-01   2.6881558e+01
   5.2407724e+00   6.3229213e-01   2.5337018e+01
   5.2171673e+00   3.3080037e+00   2.4714841e+01
   3.1650737e+00   6.4200952e+00   2.6267282e+01
   4.5530321e+00   1.4262772e+00   2.4599731e+01
   5.2535348e+00   6.0418011e-01   2.5488614e+01
   5.2268715e+00   6.0244218e-01   2.5339340e+01
   5.2491555e+00   6.5456676e-01   2.5334601e+01
   5.2272731e+00   6.0073746e-01   2.5340021e+01
   3.0385872e+00   6.4811402e+00   2.5364545e+01
   5.0254794e+00   1.2653187e+00   2.8326986e+01
   5.2233910e+00   6.8163108e-01   2.5317772e+01
   5.2269738e+00   6.0501615e-01   2.5338569e+01
   4.5504129e+00   2.0342463e+00   2.8553613e+01
   5.2208697e+00   6.9633930e-01   2.5314785e+01
   2.9441272e+00   6.4114437e+00   2.3973712e+01
   4.7447275e+00   4.5796215e+00   2.4035150e+01
   4.7548515e+00   1.7046524e+00   2.4619750e+01
   4.5395695e+00   1.7989716e+00   2.7714151e+01
   5.3445816e+00   1.9606642e+00   2.5039379e+01
   3.8385013e+00   3.9583979e+00   2.3257973e+01
   5.2422097e+00   6.0259117e-01   2.5423993e+01
   5.3686295e+00   1.4643517e+00   2.5167287e+01
   5.2267264e+00   3.2478344e+00   2.4732751e+01
   5.2530831e+00   6.0849143e-01   2.5515418e+01
   5.2272542e+00   6.0070249e-01   2.5339854e+01
   5.3097536e+00   8.3971138e-01   2.5312146e+01
   3.1403325e+00   6.5628537e+00   2.6219689e+01
   5.2964250e+00   7.9442870e-01   2.5318434e+01
   5.2314897e+00   6.2891696e-01   2.5563316e+01
   5.1878493e+00   9.1453368e-01   2.7268256e+01
   5.2895618e+00   2.7293109e+00   2.4864581e+01
   5.1309966e+00   6.7315365e-01   2.5319940e+01
   4.8577116e+00   1.2997579e+00   2.7581022e+01
   5.2571539e+00   6.7106763e-01   2.5333142e+01
   5.6130947e+00   7.2332973e-01   2.8005487e+01
   5.0991709e+00   9.9650245e-01   2.5134423e+01
   5.2701051e+00   6.8290428e-01   2.6122672e+01
   5.2421178e+00   6.3401077e-01   2.5336754e+01
   3.1338656e+00   5.2206393e+00   2.3460362e+01
   5.2437193e+00   1.2544988e+00   2.5181421e+01
   5.2271535e+00   6.0080660e-01   2.5340908e+01
   5.2302888e+00   6.1697672e-01   2.5337670e+01
   4.7756244e+00   1.1258443e+00   2.4844718e+01
   5.2700690e+00   1.0846684e+00   2.5227349e+01
   5.1915875e+00   3.2192349e+00   2.4726222e+01
   5.3598594e+00   1.1258434e+00   2.5255682e+01
   5.2273122e+00   6.1298897e-01   2.5336946e+01
   5.2101622e+00   6.1462737e-01   2.5356312e+01
   5.2273503e+00   6.0323599e-01   2.5339465e+01
   5.2092338e+00   7.3415473e-01   2.5304242e+01
   5.3443984e+00   2.4285394e+00   2.4938760e+01
   5.2747582e+00   7.2275750e-01   2.5327188e+01
   5.1859459e+00   2.1319326e+00   2.4980100e+01
   3.0033757e+00   6.3533895e+00   2.4788183e+01
   5.1429422e+00   1.2767134e+00   2.5156680e+01
   4.7237458e+00   3.5741223e+00   2.4232347e+01
   5.5360396e+00   7.6591232e-01   2.7933941e+01
   5.2272714e+00   6.0066258e-01   2.5340070e+01
   5.2781347e+00   1.3885092e+00   2.5155234e+01
   5.0389420e+00   1.1130104e+00   2.7642118e+01
   5.2709264e+00   6.1298614e-01   2.5630857e+01
   5.1407812e+00   1.4037502e+00   2.5130477e+01
   5.3634736e+00   2.2060234e+00   2.4989086e+01
   5.3686656e+00   1.9890889e+00   2.5037737e+01
   5.1871983e+00   6.4397067e-01   2.5466661e+01
   4.6062487e+00   1.9104146e+00   2.8493801e+01
   3.3228475e+00   4.4226647e+00   2.3506270e+01
   3.6917662e+00   3.0615173e+00   2.5169157e+01
   3.0711097e+00   6.5258323e+00   2.5697040e+01
   5.2220323e+00   6.0473823e-01   2.5343620e+01
   5.3522150e+00   1.4015130e+00   2.5175744e+01
   3.8290893e+00   4.6286343e+00   2.3045600e+01
   5.2276626e+00   6.0157144e-01   2.5339924e+01
   5.2233509e+00   6.9565968e-01   2.5312806e+01
   3.6689057e+00   4.1666872e+00   2.7430079e+01
   5.3540608e+00   8.6270737e-01   2.7732085e+01
   5.6853528e+00   7.3778941e-01   2.8445196e+01
   3.9888581e+00   5.5711747e+00   2.2956369e+01
   3.8130560e+00   2.6700392e+00   2.4932895e+01
   5.2205285e+00   8.6237838e-01   2.5271321e+01
   5.3188507e+00   6.1558025e-01   2.5875210e+01
   5.2276241e+00   6.0148730e-01   2.5339884e+01
   5.2353784e+00   6.1978731e-01   2.5338009e+01
   3.4678621e+00   3.6976749e+00   2.4491088e+01
   5.2003626e+00   6.1924563e-01   2.5353022e+01
   5.3246463e+00   1.9459542e+00   2.5039361e+01
   5.2207814e+00   6.2495773e-01   2.5329483e+01
   4.7997649e+00   9.9331782e-01   2.5556170e+01
   4.6668782e+00   1.9729453e+00   2.9033373e+01
   5.2224758e+00   6.4871322e-01   2.5327487e+01
   5.4322052e+00   1.0676631e+00   2.9350697e+01
   3.6124353e+00   5.9105207e+00   2.2599295e+01
   5.2261377e+00   6.1729599e-01   2.5335322e+01
   5.2352314e+00   6.1207437e-01   2.5338844e+01
   5.3393270e+00   9.6500196e-01   2.5291535e+01
   5.2440109e+00   6.4041169e-01   2.5335973e+01
   5.2558378e+00   6.7092516e-01   2.5333080e+01
   3.2103714e+00   5.3804974e+00   2.5610225e+01
   5.2232168e+00   7.1306997e-01   2.5309117e+01
   5.2272578e+00   6.0065306e-01   2.5340007e+01
   3.2243741e+00   6.0670075e+00   2.6383104e+01
   5.2271439e+00   6.0082118e-01   2.5340791e+01
   2.9716173e+00   6.5584684e+00   2.4692659e+01
   5.2269522e+00   6.1253567e-01   2.5336805e+01
   5.3648182e+00   1.7669638e+00   2.5089113e+01
   5.2285893e+00   6.0378284e-01   2.5339596e+01
   5.0805223e+00   3.7663392e+00   2.4536449e+01
   5.3363335e+00   1.5372117e+00   2.5134243e+01
   5.2626133e+00   1.0181282e+00   2.8246186e+01
   5.2382989e+00   6.9134983e-01   2.5323394e+01
   5.1724660e+00   9.4678938e-01   2.7388669e+01
   5.2813418e+00   1.3147687e+00   2.5172952e+01
   5.2274945e+00   6.0236487e-01   2.5339634e+01
   5.3438036e+00   1.0356152e+00   2.5275197e+01
   5.1263802e+00   1.1680608e+00   2.8377232e+01
   2.9716253e+00   6.5564600e+00   2.4702617e+01
   5.2327135e+00   6.2759575e-01   2.5336233e+01
   5.2250905e+00   7.7901705e-01   2.5291296e+01
   5.2158665e+00   6.6974996e-01   2.5319508e+01
   3.9442655e+00   4.3110098e+00   2.3206419e+01
   2.9458230e+00   6.3902487e+00   2.3197468e+01
   5.2277307e+00   6.0174076e-01   2.5339914e+01
   5.2271943e+00   6.0142940e-01   2.5339731e+01
   5.2897398e+00   1.8411213e+00   2.5058998e+01
   5.3022821e+00   1.1161043e+00   2.5233465e+01
   5.1686012e+00   2.8477018e+00   2.4806579e+01
   5.3466368e+00   1.0070325e+00   2.5283368e+01
   5.4943750e+00   6.5702135e-01   2.6990852e+01
   4.6644934e+00   1.2002066e+00   2.5009787e+01
   3.1430969e+00   6.6136231e+00   2.6202331e+01
   5.2880071e+00   8.0515583e-01   2.5312963e+01
   5.3562282e+00   1.6532337e+00   2.5112977e+01
   4.5823224e+00   1.3146803e+00   2.5907921e+01
   4.4441900e+00   1.5058485e+00   2.4786798e+01
   5.3257023e+00   2.5168607e+00   2.4917352e+01
   5.3129005e+00   2.3663216e+00   2.4948028e+01
   5.3412390e+00   6.3554007e-01   2.6117726e+01
   3.6901967e+00   4.4667444e+00   2.3031511e+01
   3.3984247e+00   5.0256647e+00   2.6653970e+01
   3.3614421e+00   5.0355839e+00   2.6400071e+01
   4.6474267e+00   4.0933940e+00   2.4030169e+01
   3.0643759e+00   6.5024463e+00   2.5617967e+01
   5.5122551e+00   6.8924918e-01   2.7296323e+01
   5.1897209e+00   6.5513161e-01   2.5294697e+01
   5.2420082e+00   6.3578640e-01   2.5336528e+01
   5.2930311e+00   7.7850738e-01   2.5320740e+01
   5.3750707e+00   1.6972379e+00   2.5108320e+01
   5.3160818e+00   8.5373055e-01   2.5310007e+01
   4.5078443e+00   4.6560639e+00   2.3744589e+01
   5.2272041e+00   6.0065932e-01   2.5339871e+01
   5.2486879e+00   7.6642433e-01   2.5307642e+01
   5.3376760e+00   1.0272971e+00   2.5274493e+01
   5.6719966e+00   8.6525827e-01   2.9242971e+01
   4.7525700e+00   1.3194243e+00   2.4761701e+01
   4.1349507e+00   5.1814374e+00   2.3200428e+01
   5.2608836e+00   6.0554242e-01   2.5532623e+01
   2.9579871e+00   6.3568615e+00   2.3068325e+01
   5.2596805e+00   6.0541043e-01   2.5525943e+01
   5.2106827e+00   6.5970536e-01   2.5313232e+01
   5.2260198e+00   6.1469579e-01   2.5336232e+01
   5.2288202e+00   6.0408079e-01   2.5339654e+01
   5.3015617e+00   8.0889990e-01   2.5316679e+01
   3.9051507e+00   3.1912091e+00   2.7353289e+01
   5.3242095e+00   1.9179739e+00   2.5045338e+01
   5.2271042e+00   6.0488096e-01   2.5338793e+01
   3.1203928e+00   5.3681854e+00   2.4484211e+01
   5.3497728e+00   2.1751133e+00   2.4994148e+01
   5.0387305e+00   1.1284107e+00   2.5041601e+01
   5.1928484e+00   2.3187360e+00   2.4939775e+01
   3.0858629e+00   5.7973078e+00   2.2941722e+01
   4.6367859e+00   1.3833535e+00   2.4612129e+01
   5.2433843e+00   3.0575319e+00   2.4782681e+01
   5.3381912e+00   2.3383268e+00   2.4957748e+01
   5.2454877e+00   6.4809369e-01   2.5334675e+01
   5.2298382e+00   6.0662590e-01   2.5339286e+01
   4.8148697e+00   1.1772067e+00   2.4836647e+01
   2.9356596e+00   6.4297133e+00   2.3362789e+01
   5.2289996e+00   6.7397516e-01   2.5322352e+01
   3.2882707e+00   5.6513705e+00   2.6506038e+01
   5.2290189e+00   6.0393321e-01   2.5339563e+01
   3.8671554e+00   2.5297616e+00   2.4788481e+01
   5.2359421e+00   6.4844926e-01   2.5332787e+01
   5.3041968e+00   6.6331364e-01   2.6140016e+01
   5.2375425e+00   6.4220441e-01   2.5334348e+01
   5.4832280e+00   8.0412078e-01   2.7947547e+01
   5.5992234e+00   7.9952771e-01   2.8459940e+01
   5.2276602e+00   6.0152707e-01   2.5339938e+01
   4.9155322e+00   4.0275350e+00   2.4332891e+01
   5.4098819e+00   6.8115579e-01   2.6756724e+01
   2.9441157e+00   6.5244234e+00   2.4073673e+01
   5.3695076e+00   1.4893956e+00   2.5158841e+01
   4.3424672e+00   3.9726313e+00   2.3690814e+01
   5.2573904e+00   1.4483178e+00   2.5139714e+01
   5.0648379e+00   7.2519825e-01   2.5278260e+01
   5.2259614e+00   1.0653331e+00   2.5223287e+01
   5.2260180e+00   6.2243659e-01   2.5333262e+01
   5.0688904e+00   9.6790203e-01   2.6999215e+01
   5.2239012e+00   7.0118200e-01   2.5311430e+01
   5.6101579e+00   7.3655169e-01   2.8081182e+01
   5.1395929e+00   6.7373222e-01   2.5422066e+01
   2.9703985e+00   6.2370788e+00   2.3860117e+01
   3.5810525e+00   3.5804228e+00   2.5651748e+01
   4.9699120e+00   1.3233351e+00   2.8299868e+01
   2.9333435e+00   6.4868095e+00   2.3599908e+01
   4.8326795e+00   1.8224636e+00   2.9475422e+01
   5.2137445e+00   6.7054510e-01   2.5317151e+01
   5.3639866e+00   1.6386303e+00   2.5118465e+01
   5.3740086e+00   1.8773606e+00   2.5064443e+01
   3.2400959e+00   5.2304985e+00   2.5664727e+01
   5.5906158e+00   6.9898718e-01   2.7733955e+01
   5.2270833e+00   6.0679008e-01   2.5338240e+01
   4.1390223e+00   4.6058959e+00   2.3321892e+01
   5.2245062e+00   6.0276254e-01   2.5342742e+01
   5.2273635e+00   6.0140164e-01   2.5339786e+01
   3.9023399e+00   2.5564116e+00   2.5602064e+01
   5.4966958e+00   7.7385483e-01   2.7803608e+01
   5.2007195e+00   6.3160278e-01   2.5440422e+01
   5.3674690e+00   1.4692810e+00   2.5165385e+01
   5.2332908e+00   6.1832715e-01   2.5494991e+01
   5.0144564e+00   9.0757208e-01   2.6356489e+01
   4.4428593e+00   4.9467468e+00   2.3616993e+01
   5.3580065e+00   1.0958000e+00   2.5264445e+01
   5.3429746e+00   1.8259366e+00   2.5068513e+01
   3.0067602e+00   6.0376755e+00   2.3234876e+01
   4.7399069e+00   4.5726477e+00   2.4033536e+01
   5.2523957e+00   6.6311059e-01   2.5333900e+01
   5.2842568e+00   6.2064379e-01   2.5745697e+01
   5.2292672e+00   6.0244199e-01   2.5339834e+01
   5.2284174e+00   6.0798650e-01   2.5338736e+01
   5.3355595e+00   9.5737101e-01   2.5291796e+01
   5.3560802e+00   1.3253300e+00   2.5199015e+01
   5.6113302e+00   7.0148742e-01   2.7848809e+01
   5.1815395e+00   2.8200138e+00   2.4818490e+01
   4.0077961e+00   5.2576778e+00   2.3039373e+01
   3.4420628e+00   3.7830000e+00   2.4233483e+01
   5.2315712e+00   6.1051291e-01   2.5339065e+01
   5.6973233e+00   9.3432753e-01   2.9809927e+01
   5.3046743e+00   8.0993115e-01   2.5316627e+01
   5.3291922e+00   6.9563537e-01   2.6482611e+01
   5.2255567e+00   8.2766873e-01   2.5278868e+01
   5.2163322e+00   2.6894379e+00   2.4860057e+01
   5.1961595e+00   6.2796343e-01   2.5319724e+01
   5.2277343e+00   6.0145320e-01   2.5339855e+01
   4.9959126e+00   1.7555526e+00   2.4911710e+01
   4.8347075e+00   1.0486055e+00   2.4953205e+01
   5.2773498e+00   1.9516310e+00   2.5033838e+01
   5.2446458e+00   6.4243497e-01   2.5335884e+01
   5.2961642e+00   2.4333450e+00   2.4930880e+01
