# Supplementary material for: Rethinking Colour Constancy
Source: PLoS One. 2015 Sep 10;10(9):e0135029. doi: 10.1371/journal.pone.0135029 (PMC4565710; doi:10.1371/journal.pone.0135029)
Supplement: S1 Dataset — (ZIP) [file pone.0135029.s002.zip › 5-TransitionMetamerReflectanceData/NtoB_20munsells/targetXYZ_17.txt]

   3.7176668e+00   1.8685769e+00   2.3965082e+01
   4.3560812e+00   2.2398266e+00   1.9934848e+01
   4.8910566e+00   1.7348749e+00   2.3277235e+01
   4.4387181e+00   1.1130545e+00   2.0484001e+01
   2.3853540e+00   5.9732726e+00   2.1219319e+01
   4.6111263e+00   8.0094429e-01   2.4884370e+01
   2.5387278e+00   5.4878612e+00   2.1492117e+01
   4.3854693e+00   3.1027659e+00   2.0658249e+01
   3.0445323e+00   5.6605195e+00   2.1590464e+01
   2.5463391e+00   5.4139595e+00   2.1518734e+01
   2.6781748e+00   4.5101133e+00   2.1933978e+01
   2.3822483e+00   5.9778259e+00   2.1217068e+01
   3.4320114e+00   5.0638753e+00   2.2807972e+01
   2.3860819e+00   5.9601913e+00   2.0990918e+01
   4.1887226e+00   3.0804120e+00   1.9557964e+01
   2.4147181e+00   5.7809812e+00   2.1303103e+01
   2.6014911e+00   5.1283170e+00   2.1653115e+01
   4.3124618e+00   3.9921325e-01   2.0900989e+01
   4.6664291e+00   1.2032820e+00   2.4855007e+01
   4.0650070e+00   2.7129978e+00   2.4010045e+01
   4.7894924e+00   6.5661252e-01   2.4331776e+01
   3.1615341e+00   5.5850344e+00   2.2044287e+01
   3.0410771e+00   5.2316308e+00   2.2271262e+01
   2.4327750e+00   5.6957926e+00   2.1341977e+01
   2.5524519e+00   5.0646087e+00   2.1641584e+01
   4.5791364e+00   3.3872268e+00   2.4326640e+01
   3.3733026e+00   4.8875774e+00   1.9055763e+01
   2.3971947e+00   5.9138129e+00   2.1247573e+01
   3.0537019e+00   3.2403058e+00   2.2733611e+01
   4.6785501e+00   3.6306535e+00   2.3588072e+01
   4.6495441e+00   2.9182475e+00   2.2072472e+01
   4.8146841e+00   2.8493346e+00   2.3224572e+01
   2.5887818e+00   5.4871588e+00   1.7853642e+01
   2.4348154e+00   5.7748652e+00   2.1318444e+01
   4.6861270e+00   3.4883127e+00   2.3221292e+01
   4.5578736e+00   9.0462416e-01   2.1326315e+01
   4.4458316e+00   1.9098468e+00   2.4543623e+01
   4.8565597e+00   2.4986260e+00   2.3234644e+01
   4.4563784e+00   2.2774662e+00   2.4455346e+01
   2.5323371e+00   5.9069564e+00   2.1029975e+01
   4.7818476e+00   3.1378553e+00   2.3377613e+01
   2.9008666e+00   5.3545426e+00   1.8660392e+01
   2.4342650e+00   5.6903727e+00   2.1344053e+01
   4.7416806e+00   8.6492715e-01   2.4828686e+01
   2.7691993e+00   4.1590335e+00   2.2134736e+01
   4.5169835e+00   2.5645928e+00   2.0987301e+01
   2.3898244e+00   5.9727557e+00   2.1221329e+01
   2.6817238e+00   5.7928665e+00   2.0628516e+01
   4.5868586e+00   8.3979282e-01   2.4891580e+01
   4.2128708e+00   2.9902118e+00   1.9603848e+01
   2.6714743e+00   4.9871862e+00   2.1757517e+01
   4.7999076e+00   2.9129300e+00   2.3170722e+01
   4.8956218e+00   1.1395040e+00   2.4655976e+01
   4.1964074e+00   3.0205266e+00   1.9543508e+01
   4.5784054e+00   3.9042678e+00   2.3611033e+01
   4.3030991e+00   7.0644165e-01   2.0099908e+01
   2.7739652e+00   4.1401178e+00   2.2145988e+01
   4.6622987e+00   1.7419647e+00   2.1649600e+01
   2.4688012e+00   5.7722143e+00   1.9388589e+01
   3.7403785e+00   1.8338813e+00   2.4007288e+01
   4.7759813e+00   1.4983355e+00   2.2434688e+01
   3.8753288e+00   3.3892517e+00   2.3661241e+01
   4.0312178e+00   2.6887360e+00   2.3982680e+01
   4.3505474e+00   9.8041107e-01   2.0064837e+01
   2.2424860e+00   5.8272109e+00   1.8781801e+01
   2.7339445e+00   5.2684765e+00   2.1801192e+01
   4.5060427e+00   6.1748002e-01   2.1486068e+01
   2.3823059e+00   5.9714316e+00   2.1219771e+01
   3.0104961e+00   5.6572798e+00   2.1245190e+01
   2.4211451e+00   5.9256781e+00   2.1283780e+01
   2.6245554e+00   5.6702432e+00   2.1627647e+01
   4.9215094e+00   1.2993401e+00   2.3749192e+01
   2.5940568e+00   4.8826781e+00   2.1733921e+01
   3.1957071e+00   2.9617173e+00   2.2961124e+01
   4.6194871e+00   3.7861071e+00   2.3466947e+01
   4.7838299e+00   2.6388643e+00   2.2749968e+01
   2.3846360e+00   5.9644343e+00   2.1222848e+01
   4.5261956e+00   8.9214402e-01   2.4882703e+01
   2.5628283e+00   5.2824829e+00   2.1572991e+01
   2.5560785e+00   5.3993235e+00   2.1532060e+01
   3.4024505e+00   3.5609559e+00   2.2942341e+01
   2.8417689e+00   5.5457688e+00   1.9505614e+01
   2.4160598e+00   5.8119116e+00   2.1293047e+01
   2.4475323e+00   5.9567396e+00   2.1238209e+01
   4.3255673e+00   2.7321707e+00   2.0012666e+01
   2.7724543e+00   5.7849687e+00   2.1666423e+01
   2.6537602e+00   5.5829668e+00   1.8815212e+01
   3.1699321e+00   2.9329133e+00   2.2955667e+01
   4.4805146e+00   4.4748052e-01   2.1860864e+01
   2.3016276e+00   5.9466839e+00   2.0408464e+01
   2.4572058e+00   5.5352733e+00   2.1414709e+01
   2.3840054e+00   5.9664114e+00   2.1221730e+01
   4.9010718e+00   2.4581256e+00   2.4306017e+01
   3.5588543e+00   4.4753367e+00   1.8721206e+01
   2.4196093e+00   5.7596705e+00   2.1313250e+01
   2.9416194e+00   3.7097441e+00   2.2442907e+01
   2.3817532e+00   5.9743666e+00   2.1218399e+01
   2.5712093e+00   4.9760059e+00   2.1685907e+01
   3.7356820e+00   5.0815299e+00   2.2029408e+01
   2.4229481e+00   5.8431873e+00   2.1288970e+01
   4.7675221e+00   1.2371099e+00   2.2471464e+01
   3.8625447e+00   2.3784714e+00   2.3868777e+01
   4.4166552e+00   2.1904631e+00   2.4433598e+01
   4.5354951e+00   8.8382083e-01   2.4885528e+01
   4.2133276e+00   3.9977241e+00   2.3972460e+01
   3.9527290e+00   4.6788922e+00   2.1538311e+01
   2.3515084e+00   5.8735853e+00   1.9783684e+01
   2.9313733e+00   3.6151692e+00   2.2477491e+01
   3.4283941e+00   2.5427096e+00   2.3312762e+01
   3.0153217e+00   5.6755060e+00   2.1502761e+01
   2.2779433e+00   5.7779043e+00   1.8502479e+01
   4.8083561e+00   1.7964247e+00   2.4703095e+01
   4.9103515e+00   1.3414098e+00   2.3588370e+01
   3.4819337e+00   2.8482791e+00   2.3233634e+01
   4.7575906e+00   3.3423671e+00   2.3599127e+01
   2.4484623e+00   5.9322020e+00   2.0927294e+01
   2.5505069e+00   5.8731164e+00   2.0744507e+01
   4.1698874e+00   3.5953390e-01   2.0179871e+01
   2.5108199e+00   5.5745316e+00   2.1442387e+01
   2.7431382e+00   4.2593464e+00   2.2074201e+01
   4.5077554e+00   2.6179993e+00   2.4444373e+01
   4.3477407e+00   1.0035697e+00   2.0036178e+01
   4.4339837e+00   9.8304259e-01   2.4836733e+01
   4.2130485e+00   1.6670257e+00   2.4418828e+01
   4.1815583e+00   3.8291684e-01   2.0164204e+01
   4.6226564e+00   3.0369979e+00   2.4420868e+01
   3.3535379e+00   4.0599394e+00   2.2804910e+01
   4.7394850e+00   5.5805686e-01   2.4015132e+01
   2.3841345e+00   5.9666828e+00   2.1222025e+01
   2.8239414e+00   5.5771053e+00   2.1894346e+01
   2.6632069e+00   5.8500221e+00   2.1546152e+01
   2.3821749e+00   5.9780278e+00   2.1216901e+01
   2.3821785e+00   5.9780970e+00   2.1216954e+01
   2.3959352e+00   5.8982859e+00   2.1252075e+01
   2.4263537e+00   5.7375981e+00   2.1322998e+01
   2.2483850e+00   5.8329968e+00   1.8867048e+01
   4.6411219e+00   1.5701566e+00   2.4762848e+01
   2.4185374e+00   5.8601979e+00   2.1280552e+01
   3.8058856e+00   4.7887680e+00   2.1066511e+01
   2.4650895e+00   5.9497946e+00   2.1312044e+01
   2.3640533e+00   5.9641715e+00   2.0936748e+01
   4.7475271e+00   6.5504182e-01   2.4579302e+01
   4.7025405e+00   3.5450344e+00   2.3967031e+01
   2.3940123e+00   5.9078433e+00   2.1247205e+01
   4.6760451e+00   5.6450034e-01   2.2944704e+01
   4.7502082e+00   1.5515948e+00   2.2248951e+01
   2.7887983e+00   5.7901423e+00   2.1630734e+01
   2.2835637e+00   5.8501844e+00   1.9206749e+01
   4.1424939e+00   3.8303848e+00   2.0336846e+01
   2.5153450e+00   5.2726440e+00   2.1540397e+01
   4.2566263e+00   2.9947566e+00   2.4123316e+01
   2.7185348e+00   5.3553585e+00   2.1778858e+01
   4.3517091e+00   2.5622031e+00   2.0053227e+01
   2.9240945e+00   5.7256446e+00   2.1661966e+01
   4.8645420e+00   8.5503475e-01   2.3882060e+01
   2.6527221e+00   5.7641141e+00   2.0230863e+01
   2.4294884e+00   5.7391728e+00   2.1325926e+01
   3.2085064e+00   5.3921798e+00   2.2367843e+01
   3.1507695e+00   4.3873666e+00   2.2488962e+01
   4.7070261e+00   2.3432583e+00   2.4584634e+01
   4.7900458e+00   7.6635733e-01   2.4643066e+01
   3.7746084e+00   5.0796839e+00   2.2699104e+01
   4.3571657e+00   2.7950752e+00   2.0229536e+01
   4.8435439e+00   1.0228353e+00   2.4749800e+01
   2.3870718e+00   5.9353019e+00   2.1234808e+01
   4.9032832e+00   1.0995321e+00   2.3708376e+01
   3.0170143e+00   3.3535617e+00   2.2655540e+01
   2.2554227e+00   5.8375969e+00   1.8946072e+01
   3.7744051e+00   4.1659040e+00   1.9054914e+01
   2.4934592e+00   5.4167159e+00   2.1478154e+01
   2.4049380e+00   5.8610316e+00   2.1269761e+01
   2.5660070e+00   5.4422358e+00   2.1532313e+01
   2.9836914e+00   4.2843399e+00   2.2276506e+01
   3.1955599e+00   2.8700243e+00   2.3001352e+01
   2.2716921e+00   5.9081562e+00   1.9787192e+01
   2.7671733e+00   4.5291550e+00   2.1989189e+01
   2.5287980e+00   5.1936511e+00   2.1578400e+01
   2.3100137e+00   5.9401660e+00   2.0363754e+01
   4.4977763e+00   1.7253892e+00   2.0662517e+01
   2.7991337e+00   4.0443748e+00   2.2200354e+01
   4.4908169e+00   4.1671198e-01   2.2133811e+01
   4.6560881e+00   2.4458459e+00   2.4550356e+01
   2.7877215e+00   4.4695146e+00   2.2026956e+01
   4.8067696e+00   1.0039137e+00   2.4802786e+01
   4.5734025e+00   3.5233935e+00   2.2380462e+01
   2.4276797e+00   5.7095024e+00   2.1335250e+01
   2.4494962e+00   5.5936411e+00   2.1388990e+01
   4.5071430e+00   9.1107686e-01   2.4874791e+01
   4.8788579e+00   2.0664409e+00   2.4555184e+01
   3.7224055e+00   1.8783263e+00   2.3962700e+01
   4.6761118e+00   1.6086606e+00   2.4760644e+01
   4.8627694e+00   8.2007649e-01   2.4171338e+01
   4.3758955e+00   2.3595355e+00   2.0087247e+01
   2.3910034e+00   5.9325072e+00   2.1236863e+01
   4.4178963e+00   2.4178126e+00   2.4381807e+01
   2.3451932e+00   5.8748297e+00   1.9765987e+01
   3.4100341e+00   5.4139867e+00   2.1981624e+01
   4.2006469e+00   1.7527486e+00   2.4382521e+01
   2.4116060e+00   5.9480145e+00   2.0949834e+01
   4.6398956e+00   1.4978948e+00   2.4781257e+01
   2.3933976e+00   5.9108791e+00   2.1245975e+01
   3.9977843e+00   4.8243446e+00   2.2633680e+01
   4.7583799e+00   6.9034429e-01   2.4617646e+01
   2.3688530e+00   5.9635006e+00   2.0951017e+01
   2.5384217e+00   5.1449448e+00   2.1602244e+01
   4.5924892e+00   2.2408619e+00   2.4574576e+01
   3.7179903e+00   4.9213736e+00   2.1076292e+01
   2.4620100e+00   5.5587064e+00   2.1408713e+01
   4.7129920e+00   1.8206641e+00   2.1972936e+01
   2.4632334e+00   5.9503259e+00   2.1348718e+01
   2.3672705e+00   5.9604104e+00   2.0902384e+01
   2.3904184e+00   5.9234983e+00   2.1240351e+01
   4.9419959e+00   1.6785440e+00   2.4389051e+01
   4.4273971e+00   2.4700580e+00   2.0424354e+01
   3.2096979e+00   5.2225700e+00   2.2548730e+01
   2.3939258e+00   5.9292129e+00   2.1240478e+01
   4.3782937e+00   2.3718779e+00   2.0105487e+01
   2.3448932e+00   5.6932507e+00   1.8132165e+01
   3.2734744e+00   3.5654541e+00   2.2802910e+01
   2.3937039e+00   5.9609393e+00   2.1237181e+01
   4.2744333e+00   2.6537407e+00   1.9689022e+01
   4.2721456e+00   4.3421846e-01   2.0534270e+01
   4.2593698e+00   2.7320217e+00   1.9656833e+01
   4.8869391e+00   2.5591447e+00   2.4312167e+01
   2.3846995e+00   5.9770875e+00   2.1214147e+01
   4.0668580e+00   1.3836336e+00   2.4429810e+01
   4.8988963e+00   2.5351083e+00   2.3751688e+01
   2.6732018e+00   4.9055202e+00   2.1784393e+01
   4.2476098e+00   5.3613568e-01   2.0115902e+01
   2.9044098e+00   3.6814722e+00   2.2428523e+01
   4.8160394e+00   3.0952271e+00   2.4093702e+01
   4.6996212e+00   1.3833990e+00   2.1957864e+01
   4.1014237e+00   2.3107611e+00   2.4145435e+01
   2.5730345e+00   4.9829119e+00   2.1686567e+01
   2.4216222e+00   5.9510246e+00   2.1038012e+01
   3.0604743e+00   3.9961508e+00   2.2443479e+01
   4.4472821e+00   8.9943360e-01   2.0671461e+01
   2.4545101e+00   5.9184268e+00   2.1253780e+01
   2.2640593e+00   5.8562144e+00   1.9175440e+01
   2.8894224e+00   5.5674590e+00   2.1998682e+01
   2.3629474e+00   5.9684708e+00   2.0991206e+01
   4.7728868e+00   6.9058920e-01   2.4560160e+01
   2.3694855e+00   5.9697798e+00   2.1040477e+01
   2.4526972e+00   5.9250956e+00   2.0859010e+01
   2.4608307e+00   5.5792129e+00   2.1396331e+01
   2.3949477e+00   5.9006162e+00   2.1250498e+01
   4.5615602e+00   2.7250480e+00   2.1361499e+01
   2.5448982e+00   5.1162371e+00   2.1616733e+01
   2.3779576e+00   5.9770926e+00   2.1183495e+01
   4.8217344e+00   9.1456311e-01   2.3177895e+01
   4.7404905e+00   6.1696125e-01   2.3358368e+01
   2.3665844e+00   5.9741122e+00   2.1087747e+01
   2.5647761e+00   5.7513687e+00   1.9688350e+01
   2.4189243e+00   5.8863150e+00   2.1277408e+01
   2.6780631e+00   5.8351817e+00   2.1005501e+01
   4.6921848e+00   5.1510025e-01   2.3422026e+01
   2.3944900e+00   5.9578506e+00   2.0998092e+01
   4.4775128e+00   1.8528549e+00   2.0544620e+01
   2.4000881e+00   5.9723395e+00   2.1225319e+01
   2.8091010e+00   4.9242786e+00   2.1930972e+01
   4.4089148e+00   1.4579716e+00   2.0202275e+01
   4.8970230e+00   9.5882356e-01   2.3990832e+01
   2.4972870e+00   5.5914136e+00   2.1424493e+01
   2.9101019e+00   4.0155454e+00   2.2292662e+01
   3.9515292e+00   4.4578713e+00   2.0798968e+01
   2.4173188e+00   5.9668010e+00   2.1277402e+01
   2.5375049e+00   5.1316401e+00   2.1608931e+01
   2.5424803e+00   5.8564066e+00   2.0531893e+01
   2.3726476e+00   5.9669527e+00   2.1016589e+01
   2.3822496e+00   5.9774731e+00   2.1208465e+01
   2.4290533e+00   5.9534213e+00   2.1102833e+01
   3.5175737e+00   2.1830663e+00   2.3580884e+01
   4.8942474e+00   1.9601104e+00   2.4555636e+01
   3.0045733e+00   5.4648255e+00   1.9822890e+01
   4.2733275e+00   3.8794313e+00   2.4056981e+01
   2.8230070e+00   3.9817892e+00   2.2244754e+01
   3.3820777e+00   2.8973041e+00   2.3127436e+01
   2.4516777e+00   5.9351768e+00   2.0978601e+01
   2.4114428e+00   5.8238669e+00   2.1284812e+01
   3.1958198e+00   3.7062602e+00   2.2677996e+01
   3.0357626e+00   5.6653164e+00   2.1576708e+01
   2.4047571e+00   5.8963008e+00   2.1258484e+01
   4.3125891e+00   2.8260385e+00   2.0007212e+01
   4.7505136e+00   2.5238027e+00   2.2430710e+01
   2.4558612e+00   5.5682661e+00   2.1399900e+01
   2.3816998e+00   5.9743680e+00   2.1218304e+01
   2.8425915e+00   4.1659888e+00   2.2181809e+01
   3.3946620e+00   3.5070325e+00   2.2946830e+01
   4.5788945e+00   4.6380517e-01   2.2566860e+01
   2.3808016e+00   5.9754406e+00   2.1175041e+01
   2.6374151e+00   5.8776028e+00   2.1323329e+01
   2.3815437e+00   5.9772000e+00   2.1200853e+01
   2.9763323e+00   4.9821186e+00   2.2208957e+01
   4.9367388e+00   1.8868046e+00   2.4375499e+01
   2.6819374e+00   4.4859369e+00   2.1946463e+01
   3.0051942e+00   3.4369004e+00   2.2610201e+01
   2.4205997e+00   5.7677504e+00   2.1309427e+01
   4.8923456e+00   1.5050802e+00   2.3333707e+01
   2.3394480e+00   5.9675650e+00   2.0869370e+01
   2.5061076e+00   5.5675443e+00   2.1439144e+01
   3.6515040e+00   3.6992645e+00   2.3262584e+01
   4.7508276e+00   7.1183927e-01   2.4684241e+01
   4.1073648e+00   3.4585999e+00   1.9556180e+01
   4.3452417e+00   2.0407786e+00   1.9828520e+01
   2.3446294e+00   5.9618828e+00   2.0813125e+01
   4.3292403e+00   2.1872192e+00   2.4349909e+01
   4.8157373e+00   2.0620404e+00   2.2686639e+01
   3.0047007e+00   4.7458087e+00   2.2246281e+01
   4.6352406e+00   5.4039895e-01   2.2691606e+01
   4.5827357e+00   3.2676195e+00   2.2045182e+01
   4.7916614e+00   1.9741829e+00   2.4665687e+01
   2.3790727e+00   5.9775226e+00   2.1194981e+01
   3.9019861e+00   1.6984887e+00   2.4207550e+01
   2.8341130e+00   5.5475397e+00   2.1909955e+01
   4.8909344e+00   1.7861694e+00   2.4608698e+01
   4.7431744e+00   1.3192053e+00   2.4838437e+01
   2.8662554e+00   4.4499623e+00   2.2105181e+01
   2.5160552e+00   5.2403508e+00   2.1554919e+01
   2.3739477e+00   5.9679134e+00   2.1035622e+01
   4.7939052e+00   2.6443043e+00   2.4485217e+01
   2.3878895e+00   5.9751882e+00   2.1222352e+01
   2.3986917e+00   5.8882112e+00   2.1256200e+01
   4.8894519e+00   1.4713565e+00   2.3317532e+01
   4.8262244e+00   2.2278224e+00   2.2811285e+01
   4.8070593e+00   3.0141486e+00   2.3407967e+01
   4.3528217e+00   3.5848953e+00   2.4176465e+01
   4.5780422e+00   3.8753106e+00   2.3905945e+01
   2.7397732e+00   5.6282081e+00   1.9582960e+01
   4.4641792e+00   2.3787845e+00   2.0588886e+01
   2.4612122e+00   5.7186388e+00   2.1357052e+01
   2.3645123e+00   5.9742594e+00   2.1078754e+01
   2.6307446e+00   5.0114365e+00   2.1714725e+01
   2.3884143e+00   5.9618744e+00   2.1224502e+01
   4.7030974e+00   1.6352967e+00   2.1923477e+01
   2.3940061e+00   5.9174405e+00   2.1243502e+01
   2.3853809e+00   5.9740437e+00   2.1219102e+01
   4.7739468e+00   1.3163191e+00   2.4832186e+01
   3.8850731e+00   1.8472486e+00   2.4126106e+01
   2.3872805e+00   5.9539076e+00   2.1227509e+01
   4.0587060e+00   1.5778952e+00   2.4350944e+01
   3.5829154e+00   2.5877841e+00   2.3435373e+01
   3.5373010e+00   3.1829029e+00   2.3185497e+01
   4.6962123e+00   9.1054426e-01   2.4871067e+01
   2.5378427e+00   5.8671658e+00   2.1332998e+01
   4.2906190e+00   1.1220061e+00   2.4718250e+01
   4.5578936e+00   3.6550909e+00   2.4213929e+01
   3.3460763e+00   3.4171857e+00   2.2921195e+01
   4.6338910e+00   1.8368871e+00   2.1468328e+01
   4.3667098e+00   4.1998047e+00   2.3840066e+01
   4.7752453e+00   6.4296955e-01   2.4409313e+01
   4.3946440e+00   5.1809898e-01   2.1039156e+01
   2.3770984e+00   5.9691870e+00   2.1068904e+01
   4.6546322e+00   1.0066987e+00   2.1848907e+01
   4.0535118e+00   4.5545315e+00   2.1718089e+01
   4.5285395e+00   5.2909799e-01   2.1907610e+01
   3.2231335e+00   4.1895874e+00   2.2611358e+01
   3.6060325e+00   2.7493733e+00   2.3400093e+01
   2.7336497e+00   4.2838845e+00   2.2059467e+01
   4.9421012e+00   2.0807865e+00   2.4198424e+01
   3.0953850e+00   5.6211966e+00   2.1463529e+01
   2.3954022e+00   5.8989522e+00   2.1251057e+01
   4.5254728e+00   3.5008437e+00   2.4282407e+01
   2.4046277e+00   5.8357745e+00   2.1278783e+01
   2.4012311e+00   5.8973225e+00   2.1255566e+01
   2.3791051e+00   5.9732257e+00   2.1134507e+01
   4.7287563e+00   5.4900087e-01   2.4016237e+01
   4.7165829e+00   5.2757372e-01   2.3753933e+01
   4.5186823e+00   3.7998090e+00   2.2574162e+01
   2.3836885e+00   5.9775865e+00   2.1217426e+01
   3.2492602e+00   3.1636058e+00   2.2915667e+01
   4.7478754e+00   1.8763123e+00   2.4698903e+01
   4.3636578e+00   3.8600304e+00   2.4125115e+01
   2.3769307e+00   5.9710386e+00   2.1218958e+01
   4.1849817e+00   3.3881719e+00   2.4008722e+01
   2.4108953e+00   5.8700194e+00   2.1271095e+01
   2.3862209e+00   5.9767552e+00   2.1218730e+01
   4.7527357e+00   1.8106466e+00   2.4715848e+01
   4.5194214e+00   1.4600208e+00   2.0828160e+01
   2.4074616e+00   5.8962558e+00   2.0309483e+01
   4.2121533e+00   3.6400216e-01   2.0414249e+01
   2.4061509e+00   5.9389020e+00   2.0809115e+01
   3.7439140e+00   3.5836266e+00   2.3426058e+01
   2.8313816e+00   4.7350766e+00   2.1991836e+01
   4.0843155e+00   4.6645221e+00   2.3338864e+01
   4.5532487e+00   8.1164063e-01   2.1413771e+01
   2.4025556e+00   5.8726992e+00   2.1264455e+01
   2.4587007e+00   5.8614818e+00   2.0178280e+01
   3.2484930e+00   3.5975706e+00   2.2767096e+01
   2.6446267e+00   4.6483330e+00   2.1856271e+01
   2.5784154e+00   5.7431843e+00   2.1546724e+01
   4.6962689e+00   8.9663617e-01   2.2249701e+01
   4.6344130e+00   5.1232259e-01   2.2812875e+01
   4.7659883e+00   6.5739276e-01   2.4511442e+01
   4.6826556e+00   2.3455908e+00   2.4578159e+01
   4.4768938e+00   1.0791736e+00   2.4827801e+01
   4.2941235e+00   2.4426325e+00   2.4255865e+01
   2.3822761e+00   5.9772845e+00   2.1217257e+01
   4.9304290e+00   1.3236371e+00   2.4515702e+01
   4.5206064e+00   1.1506676e+00   2.4825051e+01
   4.4102105e+00   1.4817381e+00   2.0204478e+01
   3.7501237e+00   2.7353385e+00   2.3592449e+01
   2.5767375e+00   4.9499596e+00   2.1699290e+01
   4.4192585e+00   3.1761033e+00   2.4284024e+01
   2.3703958e+00   5.9757624e+00   2.1128690e+01
   4.6350719e+00   8.6945040e-01   2.4886332e+01
   2.4114199e+00   5.9389382e+00   2.1267119e+01
   3.4774838e+00   2.2561180e+00   2.3502572e+01
   4.4526331e+00   7.2410066e-01   2.0937386e+01
   4.5571789e+00   1.3432581e+00   2.4793639e+01
   4.0586301e+00   3.6039660e+00   2.3869429e+01
   4.7034808e+00   5.1474626e-01   2.3641330e+01
   4.1666495e+00   1.4482550e+00   2.4466749e+01
   3.5117117e+00   2.1997269e+00   2.3564445e+01
   4.2769002e+00   2.8232694e+00   2.4167445e+01
   4.0729849e+00   4.0141141e+00   2.0321049e+01
   4.8341273e+00   1.0540433e+00   2.3081661e+01
   4.7285907e+00   8.2019102e-01   2.2609642e+01
   4.4898916e+00   2.6373312e+00   2.4423377e+01
   3.0321658e+00   5.5483035e+00   2.0507522e+01
   4.3110296e+00   7.1584108e-01   2.0128947e+01
   4.8114710e+00   6.9307081e-01   2.4203648e+01
   2.4174088e+00   5.7725924e+00   2.1307611e+01
   2.3879993e+00   5.9692660e+00   2.1227169e+01
   2.3823621e+00   5.9780277e+00   2.1217083e+01
   2.3876237e+00   5.9518664e+00   2.1228982e+01
   2.3878123e+00   5.9503584e+00   2.1229153e+01
   3.0160903e+00   5.6740158e+00   2.1483666e+01
   4.3718459e+00   2.5408646e+00   2.0151858e+01
   2.4164474e+00   5.9677568e+00   2.1249238e+01
   4.7997102e+00   7.3139273e-01   2.4531209e+01
   2.7576464e+00   4.8338778e+00   2.1885461e+01
   3.0998418e+00   5.0388229e+00   2.2412819e+01
   4.3410590e+00   8.6648045e-01   2.0105099e+01
   4.1400758e+00   4.5030089e+00   2.2103142e+01
   2.3863432e+00   5.9207393e+00   2.0492662e+01
   2.2639645e+00   5.9147247e+00   1.9829553e+01
   2.3933956e+00   5.9613658e+00   2.1236676e+01
   4.3689652e+00   1.7488022e+00   1.9943490e+01
   4.8963876e+00   1.5521261e+00   2.4653584e+01
   2.3957050e+00   5.9687857e+00   2.1224976e+01
   4.7259508e+00   6.1676940e-01   2.3195554e+01
   3.1404941e+00   3.0062868e+00   2.2902504e+01
   4.8891952e+00   1.7028651e+00   2.3264084e+01
   2.5398568e+00   5.1418031e+00   2.1603866e+01
   4.7433204e+00   8.5641538e-01   2.4823426e+01
   4.3241484e+00   7.6934174e-01   2.0123352e+01
   2.5162849e+00   5.8897319e+00   2.1315428e+01
   2.2673485e+00   5.9153379e+00   1.9853958e+01
   2.3817866e+00   5.9780611e+00   2.1214253e+01
   2.6287544e+00   5.0541712e+00   2.1699511e+01
   2.3802536e+00   5.9635024e+00   2.1222790e+01
   4.3680127e+00   4.0566529e+00   2.4012694e+01
   3.8866613e+00   1.6766458e+00   2.4206694e+01
   2.3960105e+00   5.9055162e+00   2.1248638e+01
   2.7489916e+00   5.8194711e+00   2.1383850e+01
   4.4002442e+00   5.4529553e-01   2.0999145e+01
   4.3542240e+00   8.8591915e-01   2.0158670e+01
   2.5070990e+00   5.6243432e+00   2.1428219e+01
   4.8154650e+00   2.7912949e+00   2.4395895e+01
   2.9518525e+00   5.1861263e+00   1.8107203e+01
   4.1984837e+00   2.6630627e+00   2.4128726e+01
   3.5731963e+00   3.8333833e+00   2.3129803e+01
   4.9245695e+00   1.3868707e+00   2.3735358e+01
   2.3549270e+00   5.9585245e+00   2.0817457e+01
   2.3839366e+00   5.9736252e+00   2.1219070e+01
   2.4090904e+00   5.8504480e+00   2.1273626e+01
   2.4419984e+00   5.9584147e+00   2.1242030e+01
   4.0107406e+00   2.0099117e+00   2.4166946e+01
   3.3377752e+00   3.9680025e+00   2.2793018e+01
   4.4677882e+00   1.4635931e+00   2.0529765e+01
   3.7001304e+00   3.5853989e+00   2.3349920e+01
   2.4160285e+00   5.8066005e+00   2.1292722e+01
   3.2256486e+00   5.0160667e+00   1.8781790e+01
   2.4733739e+00   5.4762086e+00   2.1442606e+01
   4.5643163e+00   3.1836985e+00   2.1821121e+01
   3.5784429e+00   5.2592910e+00   2.2096350e+01
   4.6787719e+00   3.3512285e+00   2.2842733e+01
   2.3926729e+00   5.9156587e+00   2.1243987e+01
   2.3833747e+00   5.9771615e+00   2.1209370e+01
   4.1532400e+00   3.1891924e+00   1.9479643e+01
   3.8805417e+00   1.6848473e+00   2.4198716e+01
   4.6973802e+00   2.9523730e+00   2.4446701e+01
   2.3929673e+00   5.9426218e+00   2.1233017e+01
   4.5112310e+00   4.0508455e+00   2.3518548e+01
   2.3656429e+00   5.9679008e+00   2.0996206e+01
   2.4013690e+00   5.9109056e+00   2.1251559e+01
   2.4237112e+00   5.7535979e+00   2.1316017e+01
   2.5364261e+00   5.1637841e+00   2.1592975e+01
   2.3784030e+00   5.9336882e+00   2.0612648e+01
   2.4697274e+00   5.9282814e+00   2.1295742e+01
   2.2858266e+00   5.9052687e+00   1.9820571e+01
   4.7574836e+00   2.0886167e+00   2.4646197e+01
   2.4001507e+00   5.8783891e+00   2.1260471e+01
   2.5368395e+00   5.4433844e+00   2.1501900e+01
   4.3047291e+00   4.1477050e-01   2.0796078e+01
   4.9323122e+00   1.8235227e+00   2.4435726e+01
   2.5045721e+00   5.9343846e+00   2.1351713e+01
   4.8518561e+00   1.7570016e+00   2.2941166e+01
   2.3325524e+00   5.9627821e+00   2.0769356e+01
   2.5605049e+00   5.2677198e+00   2.1575466e+01
   4.3415270e+00   1.0061831e+00   2.0034666e+01
   4.1311501e+00   4.2405988e-01   2.0096793e+01
   4.2077245e+00   5.4124695e-01   2.0104463e+01
   4.2900706e+00   7.5946906e-01   2.0079174e+01
   4.3174485e+00   2.0168191e+00   1.9784511e+01
   3.8642698e+00   3.4164424e+00   1.9203519e+01
   4.2040295e+00   1.2173826e+00   1.9943639e+01
   4.1763248e+00   3.6132640e-01   2.0327455e+01
   4.1503419e+00   3.5182879e-01   2.0150398e+01
   4.1897960e+00   4.2261250e-01   2.0125681e+01
   4.1489274e+00   4.2590851e-01   2.0113107e+01
   4.1498569e+00   4.2494782e-01   2.0113438e+01
   4.1621968e+00   3.7240532e-01   2.0128933e+01
   2.4237431e+00   5.5231419e+00   1.7915590e+01
   4.1494028e+00   3.5096181e-01   2.0130315e+01
   2.9832460e+00   2.9225219e+00   2.1677602e+01
   4.1297351e+00   4.1021585e-01   2.0097396e+01
   4.0815971e+00   5.0626420e-01   2.0025442e+01
   3.5489049e+00   2.0373782e+00   1.9159272e+01
   4.1642486e+00   3.5430716e-01   2.0229522e+01
   4.3351631e+00   1.6666433e+00   1.9862067e+01
   3.2742547e+00   3.6878296e+00   1.8536866e+01
   4.0127525e+00   1.0371467e+00   2.2984412e+01
   3.9182054e+00   3.8153716e+00   1.9166280e+01
   4.1608499e+00   3.6915382e-01   2.0129319e+01
   4.1874454e+00   1.5096743e+00   1.9878485e+01
   4.0603450e+00   4.7659884e-01   2.0448128e+01
   3.1172772e+00   4.9464141e+00   1.8150011e+01
   3.7049688e+00   9.4151410e-01   2.0070891e+01
   4.1542587e+00   4.3686537e-01   2.0683957e+01
   4.2732652e+00   1.0762043e+00   1.9984981e+01
   4.3229874e+00   9.6806133e-01   2.0036469e+01
   4.3362605e+00   1.5863610e+00   1.9881406e+01
   4.2429309e+00   5.5016109e-01   2.0112791e+01
   4.2559313e+00   7.6506343e-01   2.0063560e+01
   4.4703135e+00   6.2503404e-01   2.3255556e+01
   4.3101025e+00   1.2442447e+00   1.9954292e+01
   3.3442870e+00   1.8148008e+00   1.9254432e+01
   3.8573535e+00   3.9429209e+00   1.9079902e+01
   4.1881700e+00   5.5546784e-01   2.1533390e+01
   2.6967587e+00   3.4262955e+00   1.9824672e+01
   4.3213743e+00   5.5134209e-01   2.2133814e+01
   4.1523763e+00   3.5166792e-01   2.0158836e+01
   3.8078960e+00   3.3083718e+00   1.9163551e+01
   4.1480238e+00   3.5076559e-01   2.0133184e+01
   4.2501052e+00   9.0591120e-01   2.0020688e+01
   4.6935123e+00   6.6092988e-01   2.4509653e+01
   4.3302025e+00   1.7846139e+00   1.9835372e+01
   4.2329371e+00   5.3223356e-01   2.0114042e+01
   4.1520888e+00   3.5288193e-01   2.0130192e+01
   4.5444224e+00   6.3361097e-01   2.3652511e+01
   4.1677501e+00   3.9317534e-01   2.0126085e+01
   3.5477634e+00   1.4516825e+00   1.9440582e+01
   4.2942621e+00   6.9496159e-01   2.0095974e+01
   4.1440693e+00   3.5432801e-01   2.0136898e+01
   4.2946347e+00   9.4190704e-01   2.4034370e+01
   2.3789578e+00   5.4251841e+00   1.8052865e+01
   2.9543264e+00   4.9317209e+00   1.8028807e+01
   4.2967880e+00   7.6966317e-01   2.0079172e+01
   4.1541856e+00   4.1704222e-01   2.0114898e+01
   4.0577941e+00   4.8623979e-01   2.0494086e+01
   4.3106151e+00   1.4521098e+00   1.9904544e+01
   4.1501230e+00   3.4968827e-01   2.0136374e+01
   4.1740554e+00   2.9253438e+00   1.9551590e+01
   4.1537119e+00   4.6019664e-01   2.0105246e+01
   3.0874104e+00   3.3090503e+00   1.8564352e+01
   3.9205099e+00   6.1067816e-01   2.0064926e+01
   4.1322341e+00   3.6647326e-01   2.0147625e+01
   4.1401293e+00   3.6077371e-01   2.0121457e+01
   3.8738401e+00   6.5407720e-01   2.0172676e+01
   4.2752594e+00   6.4519207e-01   2.0102959e+01
   4.1512322e+00   4.5655241e-01   2.0106317e+01
   4.3292177e+00   3.9495473e-01   2.1243396e+01
   3.7950024e+00   7.6338190e-01   2.0255238e+01
   4.3053867e+00   8.5063595e-01   2.0061201e+01
   4.0812021e+00   3.1534450e+00   1.9447375e+01
   3.3105787e+00   2.0890371e+00   2.2054035e+01
   4.2169946e+00   6.5846343e-01   2.0075652e+01
   4.3085763e+00   1.4405918e+00   1.9906622e+01
   4.1491821e+00   3.4990623e-01   2.0130387e+01
   4.1546401e+00   4.0331058e-01   2.0118227e+01
   4.3394340e+00   1.4686138e+00   1.9909319e+01
   3.3290298e+00   1.6322738e+00   1.9716907e+01
   4.2275036e+00   5.0615673e-01   2.0118258e+01
   3.7378269e+00   8.7353180e-01   2.0121909e+01
   4.1523023e+00   4.4479047e-01   2.0108654e+01
   2.4090210e+00   4.7590747e+00   1.8859970e+01
   4.1492969e+00   3.5009048e-01   2.0130328e+01
   4.1490650e+00   3.4973188e-01   2.0130313e+01
   4.6600649e+00   7.4516149e-01   2.4820146e+01
   4.2843295e+00   4.1490487e-01   2.1149126e+01
   4.2539218e+00   7.0291904e-01   2.0080301e+01
   2.4081742e+00   4.8529760e+00   1.8545160e+01
   4.1603139e+00   3.5406650e-01   2.0209683e+01
   4.1496067e+00   4.3820902e-01   2.0110314e+01
   2.3718951e+00   5.9181236e+00   2.1164374e+01
   3.3640347e+00   1.5621803e+00   1.9698677e+01
   4.2718688e+00   7.6995608e-01   2.0069551e+01
   4.3156663e+00   1.1177926e+00   1.9990718e+01
   4.7166456e+00   5.7203631e-01   2.4104574e+01
   4.1494095e+00   3.5026762e-01   2.0130322e+01
   4.1021784e+00   3.2824739e+00   1.9433940e+01
   4.3105611e+00   1.7931899e+00   1.9830858e+01
   4.3157740e+00   9.5331447e-01   2.0037535e+01
   2.4661295e+00   4.4993615e+00   1.9802831e+01
   4.2282459e+00   5.8424919e-01   2.0101541e+01
   4.3312463e+00   1.2906855e+00   1.9950540e+01
   3.8512236e+00   8.1421700e-01   2.1062492e+01
   4.5045801e+00   4.9355431e-01   2.2647461e+01
   4.1496271e+00   3.5024952e-01   2.0130155e+01
   4.2082070e+00   6.0297512e-01   2.0087307e+01
   4.6701272e+00   5.1512985e-01   2.3553138e+01
   4.2442486e+00   5.4398912e-01   2.0114745e+01
   4.1574727e+00   3.6466973e-01   2.0129670e+01
   3.9361676e+00   7.9195636e-01   1.9824202e+01
   4.1655719e+00   3.7470381e-01   2.0129082e+01
   2.6709771e+00   4.2106872e+00   2.1560451e+01
   2.6463292e+00   4.7572264e+00   1.8081916e+01
   4.1495418e+00   3.4968419e-01   2.0133709e+01
   4.3316811e+00   1.0038105e+00   2.0032976e+01
   2.7846431e+00   4.3107987e+00   1.8197264e+01
   4.1885760e+00   4.1976260e-01   2.0125902e+01
   4.1522931e+00   3.5535168e-01   2.0130132e+01
   3.1191760e+00   4.5296127e+00   1.8227861e+01
   4.3005748e+00   2.1069653e+00   1.9762656e+01
   4.1846141e+00   7.1542900e-01   2.0050075e+01
   4.6974960e+00   5.4836067e-01   2.3876240e+01
   4.7320427e+00   5.6706669e-01   2.4147982e+01
   4.2600941e+00   6.0365916e-01   2.0106056e+01
   3.8181874e+00   1.2456752e+00   2.2686880e+01
   4.3392492e+00   5.7432769e-01   2.2350455e+01
   3.1364110e+00   2.7883763e+00   1.8786540e+01
   4.3429582e+00   1.0910969e+00   2.0012046e+01
   2.8904961e+00   2.8567787e+00   1.9053949e+01
   4.1208934e+00   3.7943672e-01   2.0176321e+01
   2.2876576e+00   5.7140984e+00   2.0045421e+01
   4.1227546e+00   3.1956252e+00   1.9466597e+01
   4.2580548e+00   8.0243285e-01   2.0053834e+01
   4.1203641e+00   3.9440391e-01   2.0094227e+01
   4.5863041e+00   4.8269157e-01   2.2968296e+01
   4.1498276e+00   3.5108212e-01   2.0130393e+01
   4.1556615e+00   1.3455943e+00   1.9907814e+01
   4.2995157e+00   3.7210343e-01   2.0971634e+01
   4.2149465e+00   4.7705401e-01   2.0120943e+01
   2.2849135e+00   5.7129792e+00   1.8197063e+01
   3.0756980e+00   4.3479908e+00   1.8240275e+01
   2.4109207e+00   5.7834547e+00   2.1296906e+01
   4.2805480e+00   2.4923341e+00   1.9676278e+01
   3.9487321e+00   2.5271280e+00   1.9487293e+01
   4.5732925e+00   7.0419959e-01   2.4185456e+01
   4.1548574e+00   3.5884154e-01   2.0130130e+01
   4.2751813e+00   8.7014178e-01   2.0042388e+01
   4.0699201e+00   4.4951913e-01   2.0330859e+01
   4.1907440e+00   4.4277401e-01   2.0121394e+01
   4.0531543e+00   4.9648641e-01   2.0529618e+01
   4.1940954e+00   4.3347876e-01   2.0124646e+01
   4.2519658e+00   5.6456720e-01   2.0112905e+01
   2.2437123e+00   5.9047056e+00   1.9842761e+01
   4.1583072e+00   3.6577993e-01   2.0129368e+01
   4.1777589e+00   7.9957876e-01   2.0031273e+01
   4.1463633e+00   3.5207736e-01   2.0128921e+01
   3.2427125e+00   2.6475089e+00   2.2943656e+01
   4.7412314e+00   5.7830581e-01   2.4256741e+01
   4.1475137e+00   3.5846895e-01   2.0127252e+01
   4.1521925e+00   3.5499771e-01   2.0130126e+01
   2.6631401e+00   3.7781914e+00   2.0656889e+01
   4.1496805e+00   3.5005709e-01   2.0136572e+01
   4.3401312e+00   1.5594486e+00   1.9888959e+01
   4.1797174e+00   3.0437183e+00   1.9526733e+01
   2.2445413e+00   5.8775487e+00   1.9812570e+01
   2.3244049e+00   5.6805295e+00   1.8032532e+01
   4.1539532e+00   3.6226651e-01   2.0128986e+01
   4.2524213e+00   7.9717676e-01   2.0052829e+01
   4.1978924e+00   4.5008326e-01   2.0121556e+01
   4.1495964e+00   3.5058222e-01   2.0130395e+01
   2.6319650e+00   4.2482116e+00   2.1290434e+01
   4.2960578e+00   7.8580105e-01   2.0074467e+01
   4.1773360e+00   5.9111783e-01   2.1682086e+01
   4.2011346e+00   4.5079487e-01   2.0122446e+01
   4.2913859e+00   9.8178693e-01   2.0017260e+01
   4.0754641e+00   4.4793519e-01   2.0035486e+01
   3.3283328e+00   4.5502796e+00   1.8409308e+01
   4.2317937e+00   6.7743864e-01   2.0077404e+01
   4.3408876e+00   1.4123788e+00   1.9923262e+01
   2.2521484e+00   5.7218300e+00   1.9318172e+01
   4.0804529e+00   4.1201655e-01   2.0123894e+01
   2.4308698e+00   5.1184975e+00   1.8136829e+01
   4.1991224e+00   6.0381848e-01   2.0082508e+01
   2.7642907e+00   4.7268325e+00   1.8052527e+01
   4.1404873e+00   3.8577040e-01   2.0312392e+01
   4.2180581e+00   1.0361119e+00   1.9982543e+01
   4.1627521e+00   4.6551323e-01   2.0104846e+01
   4.2588350e+00   2.5105409e+00   1.9669296e+01
   2.4663260e+00   4.9850106e+00   2.0907638e+01
   4.5978509e+00   4.6352551e-01   2.2910833e+01
   4.2707173e+00   6.3286210e-01   2.0104530e+01
   4.4583623e+00   5.5029404e-01   2.2766425e+01
   4.1403826e+00   3.6049990e-01   2.0121830e+01
   4.2690781e+00   1.1420248e+00   1.9967537e+01
   3.8814168e+00   1.5728535e+00   2.4127724e+01
   4.6703816e+00   7.3811149e-01   2.4830524e+01
   4.4122534e+00   4.2280561e-01   2.1796848e+01
   4.3055909e+00   2.1568438e+00   1.9752871e+01
   4.1492125e+00   3.4964535e-01   2.0131937e+01
   4.1512912e+00   3.5762691e-01   2.0129308e+01
   4.2324139e+00   5.4036696e-01   2.0112507e+01
   4.3472649e+00   1.3541954e+00   1.9941944e+01
   4.3348761e+00   1.6415976e+00   1.9868201e+01
   4.1389476e+00   4.1008614e-01   2.0109298e+01
   4.0433411e+00   5.3815378e-01   1.9999417e+01
   4.0719228e+00   2.9321620e+00   1.9496515e+01
   4.2527806e+00   5.7344633e-01   2.0111084e+01
   4.2684799e+00   2.5647830e+00   1.9658862e+01
   4.1911715e+00   4.2832063e-01   2.0124596e+01
   2.6852925e+00   4.9199735e+00   1.8008122e+01
   4.0778308e+00   3.4139896e+00   1.9385291e+01
   2.6201718e+00   4.6749746e+00   2.1771708e+01
   4.2781801e+00   1.7048929e+00   1.9845396e+01
   4.0458083e+00   4.8063511e-01   2.0375479e+01
   4.1597590e+00   4.7883911e-01   2.0101223e+01
   4.1725615e+00   3.8953071e-01   2.0128163e+01
   4.1949817e+00   2.9763308e+00   1.9548586e+01
   4.2576969e+00   2.5143168e+00   1.9668167e+01
   2.5239871e+00   4.8054867e+00   1.8145740e+01
   4.2572193e+00   2.6525996e+00   1.9637476e+01
   4.2427344e+00   6.5768282e-01   2.0087975e+01
   4.2620026e+00   1.1997349e+00   1.9952470e+01
   4.1718326e+00   3.9593860e-01   2.0126275e+01
   4.1513112e+00   3.6611135e-01   2.0126916e+01
   4.1631964e+00   3.5121565e-01   2.0206955e+01
   2.4102265e+00   5.3869844e+00   2.0872658e+01
   3.6904115e+00   3.7743644e+00   1.8936629e+01
   3.5164561e+00   1.3664457e+00   2.1072234e+01
   4.1479153e+00   3.8668877e-01   2.0121588e+01
   4.6852354e+00   5.9795439e-01   2.4108103e+01
   4.3167952e+00   1.7575789e+00   1.9839065e+01
   4.2066162e+00   3.7011791e-01   2.0520389e+01
   4.6657342e+00   4.8836181e-01   2.3376227e+01
   4.0336010e+00   4.6510256e-01   2.0084197e+01
   4.1570273e+00   7.7551486e-01   2.0035816e+01
   4.1268336e+00   3.7085933e-01   2.0151098e+01
   4.0960446e+00   5.2368535e-01   2.0037759e+01
   4.1556901e+00   3.6015494e-01   2.0129778e+01
   2.5889733e+00   4.8518157e+00   2.1732036e+01
   3.9437058e+00   6.7053374e-01   1.9875614e+01
   4.2552777e+00   5.8407538e-01   2.0109536e+01
   4.2179469e+00   4.0363000e-01   2.0775362e+01
   2.2946469e+00   5.9503875e+00   2.0468818e+01
   4.3222148e+00   8.9740100e-01   2.0058382e+01
   4.2144553e+00   4.9316826e-01   2.0117517e+01
   4.1220195e+00   6.7634903e-01   2.1868019e+01
   4.3321862e+00   3.8262782e-01   2.1186826e+01
   2.2380886e+00   5.8997457e+00   1.9565819e+01
   4.1359766e+00   4.6816518e-01   2.0783452e+01
   4.1305356e+00   3.9222888e-01   2.0305262e+01
   3.5391082e+00   1.5793296e+00   2.2045569e+01
   3.9382474e+00   6.3937423e-01   1.9869255e+01
   4.3424229e+00   1.1842248e+00   1.9986265e+01
   4.2990871e+00   1.2858281e+00   1.9940655e+01
   2.3044204e+00   5.4646892e+00   1.9689671e+01
   2.2308631e+00   5.8771543e+00   1.9362622e+01
   3.2985661e+00   4.6251198e+00   1.8368229e+01
   2.6890788e+00   5.3742779e+00   1.7857262e+01
   4.2339836e+00   5.2629411e-01   2.0115333e+01
   3.4590972e+00   3.0040050e+00   1.8848937e+01
   3.8821252e+00   2.5678096e+00   1.9403318e+01
   4.1282010e+00   3.6984611e-01   2.0118334e+01
   4.1501399e+00   3.5171298e-01   2.0130124e+01
   4.1512445e+00   3.5378484e-01   2.0130255e+01
   4.1676074e+00   3.6343336e-01   2.0300481e+01
   2.3796921e+00   5.9089162e+00   2.1212429e+01
   4.1636578e+00   3.5855752e-01   2.0252528e+01
   4.1430818e+00   3.8708450e-01   2.0332358e+01
   4.5886501e+00   4.6379571e-01   2.2869037e+01
   3.9281581e+00   6.4223956e-01   1.9883036e+01
   4.0090434e+00   5.5058363e-01   1.9951731e+01
   4.1520140e+00   3.5472470e-01   2.0130163e+01
   4.1518208e+00   3.5351294e-01   2.0130140e+01
   4.3246177e+00   9.6231393e-01   2.0038668e+01
   4.2956305e+00   1.7093197e+00   1.9846686e+01
   4.1935429e+00   8.4519918e-01   2.0021996e+01
   4.2834688e+00   6.7052852e-01   2.0099447e+01
   4.2830886e+00   1.5514509e+00   1.9878173e+01
   4.1345060e+00   3.8178186e-01   2.0259087e+01
   3.5621724e+00   4.0711052e+00   1.8734521e+01
   3.3933132e+00   1.7331353e+00   2.1499270e+01
   4.2074857e+00   4.6195959e-01   2.0121571e+01
   4.1490094e+00   3.4984423e-01   2.0130220e+01
   4.1602661e+00   5.2553140e-01   2.0090560e+01
   4.2897469e+00   2.3202518e+00   1.9715678e+01
   4.2061942e+00   3.8390871e-01   2.0601663e+01
   4.1532386e+00   3.5647336e-01   2.0129949e+01
   4.2831025e+00   3.7202216e-01   2.0893631e+01
   4.1194810e+00   3.8467635e-01   2.0112697e+01
   4.1491467e+00   3.5284091e-01   2.0129692e+01
   3.8877668e+00   1.6013409e+00   2.4243476e+01
   4.1597412e+00   3.0842670e+00   1.9509968e+01
   2.2680689e+00   5.7501662e+00   1.8309561e+01
   4.0903935e+00   1.1123407e+00   1.9926342e+01
   4.1544183e+00   3.5899691e-01   2.0129926e+01
   3.4175584e+00   1.5986353e+00   1.9365007e+01
   4.2215637e+00   9.8488039e-01   1.9994307e+01
   4.6088299e+00   6.1139002e-01   2.3827390e+01
   4.3220983e+00   2.0547748e+00   1.9777037e+01
   4.6564383e+00   5.0188146e-01   2.3411192e+01
   4.1444990e+00   4.5485488e-01   2.0105635e+01
   4.3388662e+00   1.5896755e+00   1.9881427e+01
   4.1352101e+00   3.6336809e-01   2.0144026e+01
   3.6344313e+00   1.1422097e+00   1.9571042e+01
   4.2640383e+00   1.3706954e+00   1.9915161e+01
   3.9250044e+00   2.0632443e+00   1.9554384e+01
   4.7130464e+00   6.4432895e-01   2.4506894e+01
   3.4457982e+00   1.7056649e+00   2.1806948e+01
   4.2315065e+00   2.8003722e+00   1.9599668e+01
   4.1922166e+00   9.9989815e-01   1.9989008e+01
   4.1592579e+00   3.5577563e-01   2.0215510e+01
   2.9378533e+00   2.5859158e+00   1.9801074e+01
   4.1645115e+00   3.7870404e-01   2.0128792e+01
   3.0817044e+00   4.3277837e+00   1.8248960e+01
   2.3454383e+00   5.9532122e+00   2.0982869e+01
   4.1492949e+00   3.4964060e-01   2.0132229e+01
   4.1498923e+00   3.5306415e-01   2.0129910e+01
   4.7184419e+00   5.3530599e-01   2.3898645e+01
   4.1713931e+00   3.8607459e-01   2.0128342e+01
   4.1491304e+00   3.4984014e-01   2.0130327e+01
   2.9391601e+00   4.5519325e+00   1.8118223e+01
   4.3276542e+00   1.6778751e+00   1.9857420e+01
   4.3281015e+00   9.8722981e-01   2.0033114e+01
   4.3962796e+00   4.2400166e-01   2.1727844e+01
   4.3025708e+00   9.0202365e-01   2.0045323e+01
   4.1543871e+00   3.5019776e-01   2.0159556e+01
   4.2936520e+00   1.2704265e+00   1.9942817e+01
   4.3426632e+00   4.3732590e-01   2.1555030e+01
   4.3411934e+00   1.0874897e+00   2.0012667e+01
   4.3339697e+00   1.0002498e+00   2.0034965e+01
   3.2729419e+00   1.7834323e+00   2.0591676e+01
   4.2610141e+00   6.0141429e-01   2.0107433e+01
   4.1891363e+00   4.3191090e-01   2.0123071e+01
   4.0999727e+00   6.3554275e-01   2.1542493e+01
   4.1709370e+00   4.0659462e-01   2.0124338e+01
   4.1478053e+00   3.5097865e-01   2.0129712e+01
   4.1716854e+00   2.7677583e+00   1.9587379e+01
   3.9600095e+00   3.7297050e+00   1.9222118e+01
   4.0850042e+00   1.2740826e+00   1.9887178e+01
   4.1993327e+00   1.0867067e+00   1.9970816e+01
   4.1942001e+00   4.3620308e-01   2.0123739e+01
   2.6030194e+00   4.7016672e+00   2.1677973e+01
   4.1489921e+00   3.4957492e-01   2.0130398e+01
   4.2426309e+00   1.1538608e+00   2.4656243e+01
   4.1902284e+00   3.6038912e-01   2.0386933e+01
   4.1826246e+00   4.0881719e-01   2.0126697e+01
   2.3814437e+00   5.4829790e+00   2.0741101e+01
   4.2507467e+00   1.1756837e+00   1.9956332e+01
   4.2287601e+00   1.0432772e+00   1.9982525e+01
   4.3230105e+00   1.1949573e+00   1.9973287e+01
   4.1639734e+00   1.0655603e+00   2.3902600e+01
   4.3469406e+00   1.5159482e+00   1.9900744e+01
   4.2986483e+00   9.0646674e-01   2.0042275e+01
   4.1746236e+00   6.9234111e-01   2.0054056e+01
   4.2355148e+00   5.2276032e-01   2.0116629e+01
   4.1868854e+00   4.2344735e-01   2.0124336e+01
   4.2298901e+00   1.9628644e+00   1.9784463e+01
   2.2592676e+00   5.6629126e+00   1.8867177e+01
   4.1013810e+00   5.8164604e-01   2.0034872e+01
   4.1441755e+00   3.5443121e-01   2.0134725e+01
   4.2481434e+00   2.2035251e+00   1.9734671e+01
   2.8384540e+00   4.3925967e+00   1.8157705e+01
   4.1515289e+00   3.5398062e-01   2.0130135e+01
   4.1473765e+00   3.6458201e-01   2.0126097e+01
   4.1606089e+00   3.5092309e-01   2.0192992e+01
   3.6237864e+00   1.0711315e+00   2.0048125e+01
   4.2334544e+00   2.6096204e+00   1.9642690e+01
   4.2296576e+00   5.5797073e-01   2.0108249e+01
   4.4745089e+00   4.4511605e-01   2.2220600e+01
   4.1375870e+00   7.7736953e-01   2.0030984e+01
   4.1513223e+00   3.5315169e-01   2.0130217e+01
   4.2312512e+00   3.6023826e-01   2.0580325e+01
   3.1445655e+00   2.2278829e+00   2.1102478e+01
   2.3627964e+00   5.0068750e+00   1.9173632e+01
   4.0448735e+00   6.3741073e-01   1.9958974e+01
   4.1609202e+00   5.7651416e-01   2.0079308e+01
   4.1041420e+00   4.0211699e-01   2.0103415e+01
   2.4115347e+00   5.7184040e+00   2.1256459e+01
   4.2884747e+00   4.6259344e-01   2.1456074e+01
   3.4831208e+00   1.4813236e+00   2.1270105e+01
   2.3152534e+00   5.6220616e+00   2.0248019e+01
   4.3037916e+00   2.2899499e+00   1.9723924e+01
   4.2298148e+00   3.6166598e-01   2.0582042e+01
   4.0727830e+00   4.2081892e-01   2.0097152e+01
   4.3013886e+00   9.2896250e-01   2.0036969e+01
   3.6509740e+00   4.3013984e+00   1.8790167e+01
   3.8705515e+00   3.9187435e+00   1.9097755e+01
   4.1565262e+00   1.3694228e+00   1.9902786e+01
   2.3820213e+00   5.0472957e+00   2.0002694e+01
   4.3407784e+00   9.3767043e-01   2.0051936e+01
   4.4091143e+00   7.8586749e-01   2.3839300e+01
   4.2869196e+00   6.8246460e-01   2.0098162e+01
   4.3760497e+00   3.9662380e-01   2.1475293e+01
   4.2997784e+00   7.6366194e-01   2.0082463e+01
   4.3392578e+00   1.5092117e+00   1.9900873e+01
   4.3448061e+00   1.4111409e+00   1.9926659e+01
   4.3071907e+00   8.2112774e-01   2.0070347e+01
   4.1535106e+00   3.5112873e-01   2.0160597e+01
   4.6904301e+00   7.0681372e-01   2.4753009e+01
   4.1530103e+00   3.5478692e-01   2.0180794e+01
   4.2127451e+00   1.4451733e+00   1.9895968e+01
   4.1466615e+00   3.5182227e-01   2.0132963e+01
   4.2856600e+00   6.6993900e-01   2.0099404e+01
   4.2429867e+00   9.0820856e-01   2.0017558e+01
   4.3015057e+00   2.3126991e+00   1.9718435e+01
   4.2156703e+00   1.9939345e+00   1.9775463e+01
   4.2029398e+00   8.1597288e-01   2.0029808e+01
   2.2476475e+00   5.7848687e+00   1.8526493e+01
   2.3775515e+00   5.9452276e+00   2.1227130e+01
   4.1600458e+00   3.7733035e-01   2.0127511e+01
   4.1764835e+00   1.5934753e+00   1.9857647e+01
   4.2957970e+00   7.1481573e-01   2.0092796e+01
   4.1905030e+00   1.0903602e+00   1.9969944e+01
   4.2586793e+00   8.4406432e-01   2.0042354e+01
   4.3265529e+00   8.8330669e-01   2.0060887e+01
   4.2179154e+00   4.2707699e-01   2.0917453e+01
   4.3162233e+00   2.0000857e+00   1.9787802e+01
   4.2544121e+00   4.0046394e-01   2.0923692e+01
   4.1488493e+00   3.4968474e-01   2.0130264e+01
   4.1602319e+00   3.6917589e-01   2.0128954e+01
   4.0590133e+00   3.2427601e+00   1.9412225e+01
   3.9781888e+00   9.2143636e-01   2.2296702e+01
   4.3173196e+00   1.0564801e+00   2.0009003e+01
   4.2188234e+00   1.7098410e+00   1.9838867e+01
   4.0594777e+00   6.5778894e-01   1.9970487e+01
   4.2158139e+00   1.2776674e+00   1.9931545e+01
   2.4889531e+00   5.2359080e+00   2.1373180e+01
   3.5836959e+00   1.1446610e+00   1.9918960e+01
   4.0022426e+00   6.1978050e-01   1.9945250e+01
   2.5529185e+00   5.1535703e+00   1.7978989e+01
   4.2901092e+00   7.0650254e-01   2.0094201e+01
   4.1523507e+00   3.8225984e-01   2.0122869e+01
   4.1585140e+00   3.8978644e-01   2.0123970e+01
   4.1449209e+00   4.6311033e-01   2.0103757e+01
   4.1578643e+00   3.6600284e-01   2.0129431e+01
   2.3147468e+00   5.9156509e+00   2.0691483e+01
   4.6180562e+00   4.6669987e-01   2.3024821e+01
   4.1678740e+00   3.5532195e-01   2.0252411e+01
   3.8073885e+00   7.9234974e-01   2.0628356e+01
   4.2164230e+00   2.8657260e+00   1.9581105e+01
   3.4545085e+00   1.7363304e+00   2.1976774e+01
   4.2621095e+00   6.9139096e-01   2.0087001e+01
   4.2983524e+00   7.6982936e-01   2.0080408e+01
   2.9817195e+00   2.9787627e+00   2.1790494e+01
   3.8320932e+00   4.0103836e+00   1.9034706e+01
   4.0961623e+00   4.3768634e-01   2.0065289e+01
   4.0562023e+00   3.1889542e+00   1.9422404e+01
   4.1494942e+00   3.5376771e-01   2.0129236e+01
   4.1527271e+00   3.5647675e-01   2.0129832e+01
   4.3118701e+00   2.2173727e+00   1.9740508e+01
   4.1842397e+00   3.6544448e-01   2.0388663e+01
   4.1328363e+00   3.7809066e-01   2.0110272e+01
   3.9761492e+00   6.4817532e-01   1.9919242e+01
   3.2509490e+00   1.8006182e+00   2.0389536e+01
   4.1516626e+00   3.5405038e-01   2.0130115e+01
   4.2121663e+00   7.3437612e-01   2.0051563e+01
   4.3177038e+00   1.2908853e+00   1.9946246e+01
   4.0662438e+00   5.3343916e-01   2.0812645e+01
   4.0512611e+00   4.4233280e-01   2.0151618e+01
   4.1555086e+00   3.6653924e-01   2.0264052e+01
   4.1615899e+00   3.6967732e-01   2.0129415e+01
   4.2102862e+00   5.1699453e-01   2.0111278e+01
   4.1499898e+00   3.7215939e-01   2.0125196e+01
   4.1423048e+00   5.9868264e-01   2.0072432e+01
   4.1498884e+00   3.5106396e-01   2.0130214e+01
   4.1732456e+00   6.2128911e-01   2.0069907e+01
   4.1492073e+00   3.4994354e-01   2.0130298e+01
   4.2192266e+00   6.4191930e-01   2.0081411e+01
   4.1259889e+00   3.7170402e-01   2.0151894e+01
   4.1935426e+00   8.8981949e-01   2.3284887e+01
   4.3786666e+00   5.6010965e-01   2.2452067e+01
   4.0657273e+00   4.5481073e-01   2.0336699e+01
   4.3233528e+00   1.1264437e+00   1.9992197e+01
   4.2680901e+00   1.6339352e+00   1.9859607e+01
   4.1600949e+00   3.6807748e-01   2.0129428e+01
   4.3382131e+00   1.2483889e+00   1.9963817e+01
   4.2410329e+00   1.3662974e+00   1.9914236e+01
   4.2374561e+00   1.0612121e+00   1.9979628e+01
   4.1508205e+00   4.6674037e-01   2.0104065e+01
   4.1787467e+00   5.4625494e-01   2.0089683e+01
   4.1653588e+00   1.1657730e+00   2.4305664e+01
   2.3785043e+00   5.5728103e+00   1.7952630e+01
   3.9949814e+00   2.6802249e+00   1.9496137e+01
   2.5823110e+00   4.3889898e+00   1.8301036e+01
   4.1507939e+00   3.5242103e-01   2.0130120e+01
   3.9203598e+00   5.9449639e-01   2.0139549e+01
   3.8496412e+00   7.5570071e-01   1.9809300e+01
   4.3841907e+00   1.0004082e+00   2.4741036e+01
   4.1804514e+00   5.1351340e-01   2.0099892e+01
   4.3032129e+00   1.3653270e+00   1.9922779e+01
   3.8570236e+00   1.2369955e+00   2.2887023e+01
   3.9632277e+00   3.6928113e+00   1.9236285e+01
   4.3429918e+00   5.4404581e-01   2.2192007e+01
   4.0724887e+00   1.2804711e+00   1.9874418e+01
   4.2010351e+00   4.5064444e-01   2.0123445e+01
