# Supplementary material for: Rethinking Colour Constancy
Source: PLoS One. 2015 Sep 10;10(9):e0135029. doi: 10.1371/journal.pone.0135029 (PMC4565710; doi:10.1371/journal.pone.0135029)
Supplement: S1 Dataset — (ZIP) [file pone.0135029.s002.zip › 5-TransitionMetamerReflectanceData/NtoB_20munsells/targetXYZ_18.txt]

   3.9147514e+00   4.2082278e-01   1.9747426e+01
   2.4658325e+00   4.3000180e+00   1.8319946e+01
   1.9201634e+00   4.7365330e+00   1.7453337e+01
   2.0639374e+00   5.0417358e+00   1.7501771e+01
   1.8016834e+00   5.1329116e+00   1.6758936e+01
   4.0889931e+00   1.5618631e+00   1.9408212e+01
   3.6797646e+00   1.0267541e+00   2.0440680e+01
   2.2705983e+00   4.9586542e+00   1.7674565e+01
   4.0024100e+00   1.7937622e+00   2.0279485e+01
   3.4337539e+00   2.3166788e+00   1.9812092e+01
   3.5344967e+00   9.6351787e-01   1.6014102e+01
   4.0888829e+00   1.0106129e+00   1.9607661e+01
   2.6937815e+00   2.9383470e+00   1.8771966e+01
   1.8461497e+00   5.1519698e+00   1.7218277e+01
   2.5312603e+00   2.5723751e+00   1.8772506e+01
   1.8377614e+00   5.1571094e+00   1.7249426e+01
   3.9006100e+00   6.4292036e-01   2.0470538e+01
   3.8469116e+00   2.3237411e+00   1.7957641e+01
   1.8381674e+00   5.1473819e+00   1.7253828e+01
   2.7289468e+00   3.1299531e+00   1.8759436e+01
   1.9610014e+00   5.1004506e+00   1.7157926e+01
   3.4460442e+00   2.1649907e+00   1.5595014e+01
   3.9315066e+00   4.8546811e-01   2.0220878e+01
   2.2434572e+00   4.9563823e+00   1.7222130e+01
   4.0667984e+00   9.0352208e-01   1.9430507e+01
   4.0337570e+00   9.0582596e-01   1.9108619e+01
   4.0293849e+00   1.7922212e+00   1.8880372e+01
   2.2730131e+00   4.0618764e+00   1.8008988e+01
   3.4672125e+00   2.9374972e+00   1.9771731e+01
   1.8704934e+00   5.1337898e+00   1.7100900e+01
   3.6344739e+00   9.3890468e-01   1.6576389e+01
   3.5890458e+00   3.7144351e+00   1.9191276e+01
   3.8848232e+00   2.4167429e+00   2.0206636e+01
   1.8379523e+00   5.1558629e+00   1.7250148e+01
   2.0451626e+00   4.1845465e+00   1.7744820e+01
   4.0590024e+00   2.3284793e+00   1.9785098e+01
   1.7461253e+00   5.1092223e+00   1.6207876e+01
   1.9249600e+00   5.1141393e+00   1.7340545e+01
   3.9236225e+00   7.7005384e-01   1.8449302e+01
   1.8409088e+00   5.1429562e+00   1.7256314e+01
   2.4725681e+00   2.8868041e+00   1.8597717e+01
   2.8547817e+00   1.8707075e+00   1.9350369e+01
   2.5573096e+00   2.5139483e+00   1.8816305e+01
   3.9448596e+00   8.9000216e-01   1.8477529e+01
   3.5761982e+00   3.7313744e+00   1.9142167e+01
   3.8188730e+00   6.3929262e-01   2.0518952e+01
   3.5478437e+00   9.0240684e-01   2.0384336e+01
   1.8355569e+00   5.1279179e+00   1.7262004e+01
   1.8490661e+00   5.1035308e+00   1.7275032e+01
   3.3019683e+00   1.8175813e+00   1.9835635e+01
   2.5914890e+00   4.3154721e+00   1.5288607e+01
   3.7522166e+00   1.8046106e+00   1.7134978e+01
   1.7236818e+00   5.0779768e+00   1.5752906e+01
   3.9461964e+00   1.1936224e+00   1.8348868e+01
   2.2383068e+00   4.1658195e+00   1.7944655e+01
   2.0105932e+00   5.0895403e+00   1.7300659e+01
   1.8470649e+00   5.0949917e+00   1.7278178e+01
   1.9225178e+00   4.8211606e+00   1.7426356e+01
   1.8455346e+00   5.1097565e+00   1.7271576e+01
   3.1575077e+00   3.9219864e+00   1.9256322e+01
   2.7804524e+00   4.3426832e+00   1.8672406e+01
   2.4850494e+00   4.8321690e+00   1.8049387e+01
   3.9055822e+00   2.8892025e+00   1.9940892e+01
   3.5342952e+00   2.1155768e+00   1.6037797e+01
   1.9238060e+00   4.7516580e+00   1.7447362e+01
   1.8941777e+00   5.1309253e+00   1.7181004e+01
   1.8663795e+00   4.9900754e+00   1.7328637e+01
   3.4812471e+00   7.4945053e-01   1.5845469e+01
   4.0936606e+00   1.3264134e+00   1.9497406e+01
   3.7807226e+00   1.3655443e+00   2.0409491e+01
   1.9088704e+00   4.7614269e+00   1.7440046e+01
   1.9283606e+00   5.1037725e+00   1.7427447e+01
   3.9297251e+00   8.4917462e-01   1.8409184e+01
   3.5690735e+00   1.5606264e+00   1.6081247e+01
   2.0393834e+00   4.2053274e+00   1.7733124e+01
   3.3423257e+00   1.5948437e+00   1.9939365e+01
   1.8503424e+00   4.8950562e+00   1.4710029e+01
   1.7824604e+00   5.1153141e+00   1.6450969e+01
   3.8210180e+00   3.4641074e-01   1.8938709e+01
   2.0529179e+00   5.0102817e+00   1.7529913e+01
   3.6973874e+00   4.3779357e-01   1.7638914e+01
   3.6309611e+00   2.9132261e-01   1.7728518e+01
   1.8463436e+00   5.1116344e+00   1.7271032e+01
   3.4533498e+00   5.6286265e-01   1.5914801e+01
   2.6687723e+00   2.2391400e+00   1.9012234e+01
   3.4586295e+00   2.0635510e+00   1.5610448e+01
   1.8679234e+00   5.0248321e+00   1.7316196e+01
   3.8666472e+00   3.8868213e-01   1.9117244e+01
   2.0594373e+00   5.0636598e+00   1.7315888e+01
   1.8883262e+00   5.0608096e+00   1.6380115e+01
   3.9969577e+00   9.6303613e-01   1.8790484e+01
   3.9117795e+00   4.1643043e-01   1.9694491e+01
   4.0146159e+00   2.5553087e+00   1.9944135e+01
   3.4785743e+00   1.7519973e+00   1.5613590e+01
   3.9882222e+00   7.6251256e-01   1.8922708e+01
   3.9065361e+00   4.0983644e-01   1.9673009e+01
   2.6321826e+00   4.6853449e+00   1.8315441e+01
   2.0055141e+00   4.3551124e+00   1.7651680e+01
   3.6395453e+00   1.5539044e+00   1.6470209e+01
   3.9732000e+00   1.2024201e+00   1.8524263e+01
   2.1118899e+00   5.0172430e+00   1.7090620e+01
   3.3658787e+00   2.7463278e+00   1.9682496e+01
   1.8701885e+00   5.1371138e+00   1.7143089e+01
   2.6513563e+00   4.0218149e+00   1.4550476e+01
   3.9093674e+00   7.3684699e-01   1.8396122e+01
   1.9888510e+00   5.0975874e+00   1.7300828e+01
   1.9258417e+00   4.7602853e+00   1.7450401e+01
   3.6221091e+00   2.5850278e+00   1.6858013e+01
   4.0358061e+00   7.1916743e-01   2.0283884e+01
   1.9202056e+00   5.1181784e+00   1.7341781e+01
   3.9658102e+00   1.9092476e+00   2.0299861e+01
   1.8380999e+00   5.1570401e+00   1.7249779e+01
   3.7013656e+00   6.5753939e-01   1.7186291e+01
   3.9821875e+00   1.7270357e+00   1.8534311e+01
   2.3610221e+00   3.5448796e+00   1.8249038e+01
   3.7335085e+00   1.5093959e+00   2.0307277e+01
   1.8697754e+00   5.1340182e+00   1.7100989e+01
   1.8333491e+00   5.1551544e+00   1.7201398e+01
   3.3999529e+00   2.9997543e+00   1.9692530e+01
   1.8383723e+00   5.1565021e+00   1.7249346e+01
   1.8657522e+00   5.1461022e+00   1.7238493e+01
   3.0925770e+00   3.8000658e+00   1.9252124e+01
   3.7883572e+00   1.6829089e+00   1.7327856e+01
   3.7726826e+00   6.1261787e-01   1.7708254e+01
   3.7975042e+00   1.8144235e+00   2.0298204e+01
   2.0053669e+00   4.3423308e+00   1.7658134e+01
   3.5227391e+00   3.6669195e+00   1.8277568e+01
   4.0640164e+00   1.3722107e+00   2.0321147e+01
   1.8443893e+00   5.1542323e+00   1.7241828e+01
   3.5236802e+00   2.8638145e+00   1.9840679e+01
   3.7184638e+00   6.6982907e-01   1.7272420e+01
   2.0792328e+00   4.3495166e+00   1.7716159e+01
   4.1164273e+00   1.3788994e+00   2.0101024e+01
   3.4317160e+00   3.3151775e-01   1.6321260e+01
   1.8999268e+00   4.8136844e+00   1.7414839e+01
   1.8584653e+00   5.1432763e+00   1.7259941e+01
   1.9409342e+00   5.1025751e+00   1.7346613e+01
   1.8639508e+00   5.0893049e+00   1.7294490e+01
   2.9075228e+00   4.4082471e+00   1.8757019e+01
   3.0636519e+00   3.6967369e+00   1.5743994e+01
   4.1171052e+00   1.5076015e+00   2.0050846e+01
   1.8869265e+00   5.1228968e+00   1.7271932e+01
   1.9295177e+00   4.6864923e+00   1.7478301e+01
   3.9145498e+00   5.7409528e-01   1.8767109e+01
   4.1112418e+00   1.1344269e+00   1.9840972e+01
   3.9447762e+00   2.6200728e+00   1.8899949e+01
   1.7230927e+00   5.0592087e+00   1.5556052e+01
   3.3025896e+00   2.3759748e-01   1.5896018e+01
   3.4942377e+00   2.2807236e+00   1.5917350e+01
   3.5584182e+00   1.3431868e+00   1.6038715e+01
   1.8417243e+00   5.1513983e+00   1.7256441e+01
   3.4928197e+00   6.4876770e-01   1.6006349e+01
   2.6236863e+00   2.3489123e+00   1.8931071e+01
   1.8716227e+00   4.9840928e+00   1.7332054e+01
   2.6402803e+00   4.2596153e+00   1.8572013e+01
   1.9214717e+00   4.7953637e+00   1.4316693e+01
   3.9332778e+00   4.6776793e-01   2.0126064e+01
   3.8528103e+00   1.8462235e+00   1.7742906e+01
   1.9413537e+00   5.0801049e+00   1.7425788e+01
   3.5661755e+00   8.8828355e-01   2.0409195e+01
   3.9396830e+00   4.7810405e-01   2.0134868e+01
   1.9387381e+00   5.0849357e+00   1.6870379e+01
   2.2585973e+00   3.3860513e+00   1.8225538e+01
   3.6193984e+00   3.2615592e+00   1.7804451e+01
   3.6182675e+00   3.2327427e-01   1.7502330e+01
   2.3771958e+00   4.0788777e+00   1.8167026e+01
   3.9393024e+00   2.5997836e+00   1.8828412e+01
   1.8462083e+00   5.1192475e+00   1.7268429e+01
   2.5317191e+00   4.4634607e+00   1.5619605e+01
   3.5768181e+00   1.8453687e+00   2.0057948e+01
   3.8259514e+00   6.8743162e-01   2.0536411e+01
   2.1217387e+00   4.7727518e+00   1.7754531e+01
   2.1103712e+00   3.9072196e+00   1.7900199e+01
   1.9421179e+00   4.7278435e+00   1.7473273e+01
   1.8224113e+00   5.0380204e+00   1.5829759e+01
   2.0369738e+00   4.3039852e+00   1.7696920e+01
   1.8445236e+00   5.1483131e+00   1.7163755e+01
   1.7403520e+00   5.0556296e+00   1.5602904e+01
   2.1647640e+00   4.4231518e+00   1.7808943e+01
   4.0546217e+00   1.8168360e+00   2.0214849e+01
   1.8375692e+00   5.1569741e+00   1.7245799e+01
   3.7353481e+00   7.3754950e-01   1.7292585e+01
   1.9618759e+00   4.8013546e+00   1.7470055e+01
   2.8837625e+00   4.4628844e+00   1.7558065e+01
   2.4172367e+00   4.8029869e+00   1.6880086e+01
   3.9803425e+00   7.8104377e-01   2.0451264e+01
   4.1163794e+00   1.5654802e+00   2.0039021e+01
   2.9032662e+00   1.7784595e+00   1.9448509e+01
   2.3099388e+00   3.2215727e+00   1.8333986e+01
   1.9319689e+00   4.8414601e+00   1.7428012e+01
   2.5658194e+00   3.3948071e+00   1.8518248e+01
   2.4476986e+00   3.6032532e+00   1.8328714e+01
   2.1394338e+00   5.0183234e+00   1.7392556e+01
   1.9032655e+00   4.8505468e+00   1.7398210e+01
   1.9271944e+00   4.6838382e+00   1.7479040e+01
   3.6541986e+00   3.5381631e+00   1.8806084e+01
   3.8252825e+00   4.8763778e-01   1.8361858e+01
   3.3865577e+00   1.5656728e+00   1.9980446e+01
   2.0117197e+00   4.5096757e+00   1.7603421e+01
   3.7750334e+00   6.5420753e-01   1.7649355e+01
   3.6484696e+00   1.2945421e+00   1.6544446e+01
   1.8401992e+00   5.1465151e+00   1.7254528e+01
   2.1245541e+00   4.9063312e+00   1.7695393e+01
   4.0072566e+00   5.9060337e-01   1.9962694e+01
   3.6776632e+00   2.6869748e+00   2.0028455e+01
   3.5570690e+00   9.8948604e-01   1.6124717e+01
   2.4403297e+00   3.5130000e+00   1.8343344e+01
   3.9021738e+00   8.2390204e-01   2.0518715e+01
   3.6482111e+00   2.0553900e+00   1.6634498e+01
   2.9047022e+00   3.3903901e+00   1.8981968e+01
   4.1077211e+00   1.0017561e+00   1.9929399e+01
   2.2559375e+00   3.3750458e+00   1.8225047e+01
   3.8898848e+00   2.3478779e+00   2.0223858e+01
   1.8518786e+00   5.0910281e+00   1.7282055e+01
   3.8741422e+00   1.9667364e+00   1.7915346e+01
   3.2389387e+00   1.2485118e+00   2.0003718e+01
   2.4275212e+00   3.3465759e+00   1.8381427e+01
   1.8518856e+00   5.1482620e+00   1.7257158e+01
   3.9558778e+00   9.4814519e-01   2.0491660e+01
   2.0395236e+00   5.0695116e+00   1.7322798e+01
   3.4406491e+00   3.8675224e+00   1.9308833e+01
   1.8409574e+00   5.1559757e+00   1.7253031e+01
   3.6944359e+00   1.2364996e+00   2.0359094e+01
   3.5780251e+00   2.1488896e+00   1.6294550e+01
   2.2479753e+00   3.4024339e+00   1.8210728e+01
   3.8297037e+00   2.4330916e+00   1.7937780e+01
   2.3887725e+00   2.9618136e+00   1.8504970e+01
   2.4089017e+00   4.8619861e+00   1.7288670e+01
   2.9271875e+00   3.8909301e+00   1.9049967e+01
   2.8899462e+00   4.5284287e+00   1.8148625e+01
   3.1381344e+00   4.0907887e+00   1.9157430e+01
   1.9423941e+00   5.1135819e+00   1.7383350e+01
   1.8575949e+00   4.9076672e+00   1.4849193e+01
   3.4159812e+00   2.9753767e+00   1.6179319e+01
   3.6636900e+00   1.2140600e+00   2.0336929e+01
   3.9973212e+00   1.7659141e+00   2.0295758e+01
   1.9238822e+00   4.7652267e+00   1.7447110e+01
   3.6148761e+00   1.2009130e+00   2.0297697e+01
   2.8639947e+00   2.5260631e+00   1.9070454e+01
   3.4055040e+00   1.7740980e+00   1.9929542e+01
   1.8961718e+00   4.8552133e+00   1.7396567e+01
   2.3705084e+00   4.3680266e+00   1.8170955e+01
   1.8365017e+00   5.1565026e+00   1.7233981e+01
   3.4308478e+00   2.2413955e+00   1.5558562e+01
   3.1695233e+00   4.2438689e+00   1.8428344e+01
   2.6701659e+00   2.6679247e+00   1.8837087e+01
   3.9168253e+00   4.2377131e-01   1.9774796e+01
   1.9776531e+00   4.6575595e+00   1.7525800e+01
   4.0053785e+00   1.0345757e+00   2.0443289e+01
   1.9728057e+00   4.6572548e+00   1.7521629e+01
   3.8116646e+00   6.9982628e-01   2.0549535e+01
   3.5949187e+00   3.6469916e-01   1.7204685e+01
   3.3390019e+00   3.5261918e+00   1.6797151e+01
   2.0320201e+00   4.2504721e+00   1.7715166e+01
   1.8259174e+00   5.0806170e+00   1.6272814e+01
   4.0914696e+00   1.5695156e+00   1.9441108e+01
   4.0341747e+00   6.7486200e-01   2.0156508e+01
   1.8378636e+00   5.1566479e+00   1.7249686e+01
   4.0176351e+00   1.8511772e+00   2.0241201e+01
   1.9550796e+00   5.1079039e+00   1.7211809e+01
   2.7079353e+00   2.1473992e+00   1.9085593e+01
   1.8450138e+00   5.1100437e+00   1.7271555e+01
   3.9067324e+00   2.3214697e+00   2.0225409e+01
   4.0707363e+00   7.9965279e-01   1.9771196e+01
   3.9919239e+00   6.9942635e-01   2.0410949e+01
   3.9261753e+00   7.1139035e-01   1.8550405e+01
   1.8806100e+00   4.9470658e+00   1.7350373e+01
   2.1964924e+00   4.6117847e+00   1.7877388e+01
   1.8774704e+00   5.0721857e+00   1.7317773e+01
   3.7439823e+00   1.2501188e+00   1.7096856e+01
   1.8674645e+00   4.9935713e+00   1.7327782e+01
   1.9541063e+00   4.6094789e+00   1.7519364e+01
   2.2648067e+00   4.8336993e+00   1.7857381e+01
   3.8222369e+00   8.0665173e-01   2.0555966e+01
   3.9213453e+00   1.5936368e+00   2.0399017e+01
   1.9101652e+00   5.1072428e+00   1.6975401e+01
   1.8715435e+00   4.9458686e+00   1.7349471e+01
   1.8597786e+00   5.0280905e+00   1.7310394e+01
   2.2721828e+00   4.9181571e+00   1.7839332e+01
   1.8748848e+00   4.9407814e+00   1.7351892e+01
   1.9026303e+00   4.8094512e+00   1.7417903e+01
   1.9361549e+00   5.1202719e+00   1.7292220e+01
   2.8536601e+00   4.0103669e+00   1.5554527e+01
   3.9792697e+00   5.7684530e-01   2.0252115e+01
   3.5385236e+00   2.0369848e+00   1.9972180e+01
   3.8172670e+00   8.8481948e-01   1.7672589e+01
   2.2541258e+00   3.3884833e+00   1.8216940e+01
   3.3199599e+00   3.1834928e+00   1.5978667e+01
   1.8379409e+00   5.1552881e+00   1.7225243e+01
   3.0121126e+00   2.0617375e+00   1.9409982e+01
   2.9508871e+00   3.9324413e+00   1.9071226e+01
   2.0465528e+00   4.1482883e+00   1.7764584e+01
   1.8484495e+00   5.0930612e+00   1.7279565e+01
   1.9654636e+00   5.1103101e+00   1.7379632e+01
   4.0489800e+00   6.9894444e-01   2.0033371e+01
   3.9550402e+00   1.2686446e+00   2.0473012e+01
   3.5253734e+00   1.7204555e+00   1.5856176e+01
   3.5753516e+00   1.9700922e+00   2.0024424e+01
   3.1665106e+00   1.3658968e+00   1.9908252e+01
   3.9114459e+00   5.0532061e-01   1.8972694e+01
   3.9240926e+00   5.1222874e-01   2.0336691e+01
   3.4739702e+00   1.9125571e+00   1.5631580e+01
   3.5703515e+00   6.4856086e-01   1.6436491e+01
   1.8900572e+00   4.9271647e+00   1.7361124e+01
   3.9342145e+00   8.7123960e-01   2.0499351e+01
   1.7858462e+00   5.1351404e+00   1.6712917e+01
   2.6492621e+00   2.9531377e+00   1.8725670e+01
   2.4888511e+00   4.6802124e+00   1.8165663e+01
   1.8646788e+00   5.1469072e+00   1.7278197e+01
   3.7522948e+00   1.8310462e+00   1.7142494e+01
   3.7257767e+00   9.1608902e-01   2.0529419e+01
   1.8377354e+00   5.1570617e+00   1.7249487e+01
   2.7688824e+00   2.0434331e+00   1.9185000e+01
   3.3815398e+00   2.5705536e-01   1.6274229e+01
   3.9742711e+00   5.4997798e-01   2.0185894e+01
   3.7046459e+00   1.6504846e+00   2.0232125e+01
   2.1456711e+00   3.7533635e+00   1.7990995e+01
   2.4377242e+00   4.3810580e+00   1.4771258e+01
   3.6979766e+00   7.6726186e-01   2.0554005e+01
   1.8380443e+00   5.1555314e+00   1.7250323e+01
   2.0929610e+00   4.7749243e+00   1.5027766e+01
   1.8408867e+00   5.1213209e+00   1.7265618e+01
   3.7073625e+00   2.2113671e+00   1.7056446e+01
   1.8563442e+00   5.0844824e+00   1.7284712e+01
   3.3371982e+00   3.8794599e+00   1.7814664e+01
   1.8389877e+00   5.1564300e+00   1.7244188e+01
   1.8336110e+00   5.1169993e+00   1.6720008e+01
   4.0634112e+00   1.7841678e+00   2.0214456e+01
   3.4948433e+00   1.0080273e+00   1.5783649e+01
   3.8720747e+00   1.3492452e+00   2.0470126e+01
   1.7280776e+00   5.0260735e+00   1.5259441e+01
   2.9115756e+00   3.3849581e+00   1.8993528e+01
   1.7757434e+00   5.0550116e+00   1.5765589e+01
   4.0708058e+00   2.2116648e+00   1.9980060e+01
   3.7429967e+00   2.4930548e+00   2.0127362e+01
   2.9131753e+00   3.9321010e+00   1.9026011e+01
   1.8987475e+00   4.8802096e+00   1.7388590e+01
   1.7276354e+00   5.0639856e+00   1.5625002e+01
   3.4605049e+00   3.9044448e+00   1.9090450e+01
   2.2830036e+00   3.2887322e+00   1.8284735e+01
   3.9164776e+00   4.2774636e-01   1.9526076e+01
   3.8295523e+00   2.2921649e+00   1.7829728e+01
   1.8087751e+00   5.1077466e+00   1.6487426e+01
   2.8298010e+00   4.2745234e+00   1.8761345e+01
   1.8500993e+00   5.0867713e+00   1.7282604e+01
   2.8886962e+00   2.9146269e+00   1.8997289e+01
   1.8796653e+00   5.1423428e+00   1.7267993e+01
   3.5321564e+00   9.2874248e-01   2.0354812e+01
   1.9057660e+00   4.8323136e+00   1.7406990e+01
   3.5906910e+00   1.0429416e+00   2.0345929e+01
   3.7904262e+00   3.6568779e-01   1.8559855e+01
   3.5639189e+00   8.7552596e-01   1.6212828e+01
   1.8031452e+00   5.0830045e+00   1.6185947e+01
   1.8629030e+00   5.0510651e+00   1.7300744e+01
   1.9102809e+00   4.7810023e+00   1.7433182e+01
   1.8208692e+00   5.1515329e+00   1.7092486e+01
   2.3545959e+00   3.0666828e+00   1.8433705e+01
   2.8993465e+00   3.9385509e+00   1.9005404e+01
   3.7036607e+00   5.6067929e-01   1.7371202e+01
   3.0240613e+00   1.6527666e+00   1.9637993e+01
   3.8916926e+00   2.4551988e+00   1.8344564e+01
   3.9119479e+00   4.2034328e-01   1.9519852e+01
   2.4229222e+00   3.1175712e+00   1.8461815e+01
   2.0321534e+00   4.2412150e+00   1.7713496e+01
   3.4262580e+00   2.8830778e-01   1.6424095e+01
   1.8377554e+00   5.1572576e+00   1.7249402e+01
   1.9892239e+00   5.0972853e+00   1.7309446e+01
   1.8337206e+00   5.1458603e+00   1.7078794e+01
   2.3008141e+00   4.7281780e+00   1.7990588e+01
   1.7984263e+00   5.1264985e+00   1.6665020e+01
   3.9879995e+00   9.4608528e-01   1.8736514e+01
   1.9120472e+00   4.9425830e+00   1.7381449e+01
   3.6015980e+00   1.1796377e+00   2.0294719e+01
   3.2138345e+00   3.3794352e+00   1.5778507e+01
   2.1175820e+00   3.8649860e+00   1.7926656e+01
   3.7137685e+00   7.6691000e-01   2.0555988e+01
   2.7442443e+00   4.0159168e+00   1.5003470e+01
   3.3073322e+00   2.4216738e-01   1.5902638e+01
   1.8460144e+00   5.1327563e+00   1.7261634e+01
   1.7438182e+00   5.0811128e+00   1.5881602e+01
   3.6553857e+00   1.1310848e+00   1.6622755e+01
   1.8633041e+00   5.0323919e+00   1.7310446e+01
   2.3988798e+00   2.9374599e+00   1.8520457e+01
   3.7935951e+00   5.4891191e-01   1.7976666e+01
   3.6632985e+00   3.4642133e+00   1.9727837e+01
   2.2152226e+00   3.5247617e+00   1.8130632e+01
   1.8695317e+00   5.0561866e+00   1.6243128e+01
   3.4364071e+00   1.9227453e+00   1.9908777e+01
   3.3068422e+00   2.4173104e-01   1.5901658e+01
   2.6862169e+00   3.9831379e+00   1.8644515e+01
   3.9880496e+00   2.5323776e+00   1.9168590e+01
   1.8928047e+00   4.8551254e+00   1.4604125e+01
   2.7631312e+00   2.4070242e+00   1.9012283e+01
   1.8299459e+00   5.1516740e+00   1.7137479e+01
   3.8696127e+00   1.7224255e+00   2.0370300e+01
   1.7231741e+00   5.0685095e+00   1.5650227e+01
   3.3033780e+00   2.8767956e+00   1.5452582e+01
   2.0573450e+00   4.4285759e+00   1.7670618e+01
   3.8288170e+00   3.4978120e-01   1.8992132e+01
   3.6144394e+00   3.5268562e+00   1.9725102e+01
   3.3196603e+00   2.3819565e-01   1.5995434e+01
   3.4274802e+00   2.2091376e+00   1.5522368e+01
   4.0785726e+00   8.1281099e-01   2.0124241e+01
   4.0838232e+00   1.0533610e+00   2.0349102e+01
   4.0621462e+00   8.0198655e-01   1.9602801e+01
   3.8962514e+00   1.1581448e+00   2.0512784e+01
   3.4991500e+00   9.4820222e-01   2.0319964e+01
   1.8497667e+00   5.0862071e+00   1.7282821e+01
   1.8449371e+00   5.1163549e+00   1.7268553e+01
   1.7738867e+00   5.1232505e+00   1.6507492e+01
   2.0210704e+00   4.7914991e+00   1.4780206e+01
   4.0416937e+00   1.6880761e+00   2.0259449e+01
   4.1025467e+00   1.4670674e+00   2.0210215e+01
   3.6410326e+00   3.4949384e+00   1.9724483e+01
   3.5744086e+00   2.3859453e+00   1.9944457e+01
   2.0233327e+00   4.2801271e+00   1.7692368e+01
   3.6259486e+00   1.1876602e+00   1.6442466e+01
   1.8390972e+00   5.1491393e+00   1.7253141e+01
   3.5907011e+00   1.2460592e+00   2.0260771e+01
   1.7581850e+00   5.1208830e+00   1.6404080e+01
   1.8456893e+00   5.1542151e+00   1.7260492e+01
   3.6660992e+00   1.5955356e+00   2.0210951e+01
   3.8141962e+00   1.7986062e+00   1.7499315e+01
   3.8182261e+00   6.5811346e-01   2.0529819e+01
   3.6504149e+00   2.9064052e+00   1.9984344e+01
   3.8976647e+00   8.2116029e-01   2.0521918e+01
   2.3706807e+00   3.0179366e+00   1.8464510e+01
   3.7345397e+00   7.2163914e-01   2.0560348e+01
   3.4525166e+00   1.0164343e+00   2.0253788e+01
   2.2627800e+00   4.6262307e+00   1.5024646e+01
   3.5761992e+00   3.0304372e+00   1.9884485e+01
   3.9974171e+00   2.3278072e+00   1.8977723e+01
   1.8294813e+00   5.1465814e+00   1.7066094e+01
   3.4869956e+00   1.5290929e+00   2.0072449e+01
   1.8447146e+00   5.1546441e+00   1.7248594e+01
   1.9127145e+00   4.7536513e+00   1.7444866e+01
   2.1206324e+00   3.8352654e+00   1.7940553e+01
   3.6471621e+00   1.6130780e+00   1.6513291e+01
   3.7281911e+00   8.4425535e-01   2.0548520e+01
   3.9480619e+00   2.0703925e+00   1.8430280e+01
   3.7972097e+00   2.0796002e+00   1.7506216e+01
   1.8818958e+00   4.9357159e+00   1.7357727e+01
   3.5446185e+00   2.0941900e+00   1.9965354e+01
   3.1313618e+00   3.4348727e+00   1.9360505e+01
   1.9260111e+00   5.0295350e+00   1.7408938e+01
   3.8641832e+00   2.2424064e+00   2.0253739e+01
   1.8406050e+00   4.9368445e+00   1.5013117e+01
   4.0856618e+00   8.3451139e-01   1.9950441e+01
   3.1811175e+00   3.6227094e+00   1.9387707e+01
   3.5064291e+00   9.5197627e-01   2.0322728e+01
   3.2375208e+00   1.9276953e+00   1.9735230e+01
   1.8960087e+00   4.9316871e+00   1.7368900e+01
   1.8405455e+00   5.1405720e+00   1.7257267e+01
   3.0519135e+00   4.0436364e+00   1.6738678e+01
   3.7003819e+00   8.1367980e-01   1.7018455e+01
   1.8029964e+00   5.1439238e+00   1.6907042e+01
   2.6768883e+00   4.0581638e+00   1.4795860e+01
   1.8325599e+00   5.1545236e+00   1.7187107e+01
   1.8380881e+00   5.1258695e+00   1.6849767e+01
   3.6762144e+00   6.3157498e-01   1.7075206e+01
   2.6477670e+00   2.2741303e+00   1.8983636e+01
   3.4975262e+00   2.3643556e+00   1.5989890e+01
   4.1038896e+00   1.5847913e+00   1.9605953e+01
   4.0495517e+00   2.0524104e+00   2.0153389e+01
   1.8431124e+00   5.1362292e+00   1.7259625e+01
   2.4686704e+00   3.2755244e+00   1.8446492e+01
   3.0947603e+00   3.8315021e+00   1.9240387e+01
   1.9492088e+00   5.1040219e+00   1.7134495e+01
   1.8435763e+00   5.1552770e+00   1.7250157e+01
   4.0529872e+00   7.7232404e-01   1.9552952e+01
   3.5992796e+00   2.8204302e-01   1.7577568e+01
   3.7702110e+00   1.0678699e+00   1.7303172e+01
   3.6932804e+00   1.1838609e+00   1.6822122e+01
   2.9345269e+00   2.3407546e+00   1.9212508e+01
   3.4755832e+00   1.7460367e+00   1.9993819e+01
   3.7052341e+00   1.3196717e+00   1.6859240e+01
   2.1265153e+00   4.8916149e+00   1.7694209e+01
   3.7293603e+00   3.1713837e-01   1.8320538e+01
   4.0896100e+00   8.7197455e-01   1.9866082e+01
   3.6392130e+00   1.5895242e+00   1.6468454e+01
   3.0891252e+00   1.8821568e+00   1.9580761e+01
   3.7090485e+00   3.1054821e-01   1.8201590e+01
   3.4218192e+00   2.9688846e-01   1.6368961e+01
   1.8864520e+00   4.9444796e+00   1.7357430e+01
   4.1166469e+00   1.3775774e+00   2.0097276e+01
   1.7677157e+00   5.1300155e+00   1.6562949e+01
   3.5051919e+00   2.6874416e-01   1.6982011e+01
   1.9269613e+00   5.0444671e+00   1.7406542e+01
   2.7104156e+00   2.1371176e+00   1.9093830e+01
   1.9159778e+00   4.9841710e+00   1.7383773e+01
   1.8901492e+00   4.9719889e+00   1.5563942e+01
   1.8317766e+00   5.1460763e+00   1.7253363e+01
   3.9198713e+00   2.4484514e+00   2.0171560e+01
   3.4802223e+00   2.6953318e-01   1.6824534e+01
   1.8612106e+00   5.1455360e+00   1.7271672e+01
   1.9185197e+00   5.1273187e+00   1.7274987e+01
   3.7913094e+00   7.4892775e-01   1.7624424e+01
   2.0119525e+00   5.0852453e+00   1.7348054e+01
   3.8149384e+00   1.8911918e+00   2.0299117e+01
   2.3470380e+00   3.0767568e+00   1.8423387e+01
   3.3118949e+00   4.0029349e-01   1.5862799e+01
   2.2612721e+00   2.5131749e+00   1.6001754e+01
   3.2908639e+00   2.5139415e-01   1.5983736e+01
   3.3888537e+00   2.4270095e+00   1.5462152e+01
   3.8159388e+00   4.8339414e-01   1.9727290e+01
   3.4766651e+00   1.3292633e+00   1.5694125e+01
   3.8614469e+00   3.8049757e-01   1.9368869e+01
   3.2313288e+00   4.8511476e-01   1.6923100e+01
   3.9156671e+00   4.9947088e-01   2.0284561e+01
   1.7606201e+00   5.0242911e+00   1.6396297e+01
   3.7042041e+00   6.6248498e-01   2.0146369e+01
   2.9637212e+00   2.3165628e+00   1.5163032e+01
   3.3461768e+00   9.3153098e-01   1.5760201e+01
   1.8835076e+00   4.1066005e+00   1.5390820e+01
   3.0885743e+00   7.8019311e-01   1.5612791e+01
   3.2964959e+00   2.3884364e-01   1.5895749e+01
   3.5354028e+00   8.9131825e-01   2.0342738e+01
   3.3021859e+00   2.8123625e-01   1.5887288e+01
   3.4046035e+00   5.0126257e-01   1.5870411e+01
   3.3973961e+00   1.2541455e+00   1.5698844e+01
   3.2323966e+00   7.1762832e-01   1.8017110e+01
   3.2929617e+00   2.3464953e-01   1.5895270e+01
   3.3091625e+00   2.4126566e-01   1.6012244e+01
   3.0140060e+00   9.0478503e-01   1.7473973e+01
   2.2150450e+00   2.8454955e+00   1.6809511e+01
   3.4002226e+00   2.0043942e+00   1.5550245e+01
   3.3034808e+00   2.5075657e-01   1.5895135e+01
   3.3485703e+00   1.0695342e+00   1.5732908e+01
   3.3039309e+00   2.5372688e-01   1.5895725e+01
   3.1742936e+00   3.1474461e+00   1.5205519e+01
   3.2728727e+00   2.6006021e-01   1.5919693e+01
   3.0665774e+00   7.2703742e-01   1.5665881e+01
   3.4715164e+00   7.7519968e-01   1.5830488e+01
   3.4348795e+00   9.4336839e-01   1.5768076e+01
   3.4372066e+00   1.2253558e+00   1.5707552e+01
   3.3062912e+00   2.4421554e-01   1.6015753e+01
   2.6175266e+00   1.4650161e+00   1.6043592e+01
   3.3839624e+00   2.7271131e-01   1.6533515e+01
   3.0925303e+00   5.5058320e-01   1.5846743e+01
   3.1449231e+00   8.8077915e-01   1.8192664e+01
   3.3255020e+00   3.3763873e-01   1.5882062e+01
   3.4274458e+00   5.4102963e-01   1.5870512e+01
   1.9545769e+00   4.6923991e+00   1.4289002e+01
   3.4319432e+00   2.0058373e+00   1.5553791e+01
   3.2878819e+00   2.4155431e-01   1.5909852e+01
   3.3990025e+00   1.6488034e+00   1.5621327e+01
   3.2102182e+00   3.5801481e-01   1.6120832e+01
   2.1531733e+00   4.5013101e+00   1.4223591e+01
   3.4828872e+00   1.1796078e+00   1.5729844e+01
   3.3059624e+00   5.4780259e-01   1.5833011e+01
   3.2948652e+00   2.3463478e-01   1.5895837e+01
   3.2942332e+00   2.3408048e-01   1.5895889e+01
   3.3024174e+00   2.4509199e-01   1.5895822e+01
   3.1524486e+00   9.1511897e-01   1.5624191e+01
   3.3106465e+00   2.3872652e-01   1.6004361e+01
   3.2943150e+00   2.3422294e-01   1.5896006e+01
   3.3139021e+00   2.6613935e-01   1.5894536e+01
   3.2963936e+00   2.3446320e-01   1.5895918e+01
   3.1247558e+00   2.8141105e+00   1.5230393e+01
   3.2936734e+00   2.3345129e-01   1.5895834e+01
   3.3377992e+00   3.1283504e-01   1.5892505e+01
   3.4475711e+00   1.4398233e+00   1.5666345e+01
   3.4864295e+00   1.2363352e+00   1.5716976e+01
   3.2935685e+00   2.3344785e-01   1.5895989e+01
   2.3007551e+00   4.0712297e+00   1.4340141e+01
   3.3736473e+00   3.8519584e-01   1.5885461e+01
   3.4770385e+00   8.6176862e-01   1.5809812e+01
   3.2954867e+00   2.3719851e-01   1.5895576e+01
   3.4102874e+00   4.6720956e-01   1.5879053e+01
   3.4079056e+00   2.6116194e-01   1.6581931e+01
   3.4658701e+00   1.6382849e+00   1.5629304e+01
   3.3621592e+00   9.1351554e-01   1.5763829e+01
   3.2944479e+00   2.3346414e-01   1.5900225e+01
   3.4853400e+00   1.0200605e+00   1.5770253e+01
   3.3666656e+00   3.6815898e-01   1.5887530e+01
   3.4263896e+00   8.6827847e-01   1.5783078e+01
   3.4235931e+00   5.8895619e-01   1.5856145e+01
   3.3261850e+00   2.4952352e+00   1.5430438e+01
   3.3422236e+00   3.9337602e-01   1.7011009e+01
   3.4977293e+00   2.6279483e-01   1.7016945e+01
   3.3964821e+00   4.4534899e-01   1.5881466e+01
   3.2969602e+00   2.5768723e-01   1.5891163e+01
   3.3751383e+00   8.1137774e-01   1.5784969e+01
   2.7233215e+00   1.2311570e+00   1.5724799e+01
   3.3569866e+00   5.8071601e-01   1.5831064e+01
   3.2940715e+00   2.4928049e-01   1.5892672e+01
   3.1985373e+00   3.8778710e-01   1.5810287e+01
   3.4069983e+00   4.5996917e-01   1.5879949e+01
   3.4754970e+00   1.1581049e+00   1.5730992e+01
   3.2986649e+00   2.3538555e-01   1.5896005e+01
   3.2458322e+00   1.5247988e+00   1.5599874e+01
   3.3460000e+00   8.3158057e-01   1.9120898e+01
   3.7817280e+00   3.8725039e-01   1.9030782e+01
   3.2779627e+00   2.5786994e-01   1.5881982e+01
   3.2950587e+00   2.3503284e-01   1.5895782e+01
   3.5961261e+00   4.9432170e-01   1.8755660e+01
   3.4118942e+00   1.3755615e+00   1.5676071e+01
   3.3671741e+00   3.7199305e-01   1.5887911e+01
   3.4190860e+00   5.9631285e-01   1.5852340e+01
   3.2860268e+00   3.9837537e-01   1.5857782e+01
   3.2937593e+00   2.3350136e-01   1.5895951e+01
   2.4583039e+00   3.2791825e+00   1.4585381e+01
   2.1491422e+00   3.9035521e+00   1.4459616e+01
   3.4427563e+00   1.8930910e+00   1.5577269e+01
   3.3408213e+00   3.4343308e-01   1.5886161e+01
   3.4728511e+00   2.7072162e-01   1.6940654e+01
   3.3494589e+00   4.4450217e-01   1.5864061e+01
   3.3710178e+00   4.1313574e-01   1.5880121e+01
   3.2979766e+00   6.9761218e-01   1.5800429e+01
   3.4860207e+00   1.1990287e+00   1.5725720e+01
   3.3054827e+00   2.3457535e-01   1.5958258e+01
   3.2964056e+00   2.4991330e-01   1.5892853e+01
   3.3814723e+00   5.8068648e-01   1.5841312e+01
   3.4389883e+00   6.9705910e-01   1.5834218e+01
   3.3155998e+00   2.3767626e-01   1.6022520e+01
   3.3670604e+00   8.7866704e-01   1.9423483e+01
   2.7455980e+00   1.2759241e+00   1.6751305e+01
   3.3939845e+00   1.0821543e+00   1.5731826e+01
   3.0608574e+00   3.3953182e+00   1.5058626e+01
   3.2811067e+00   3.1867020e-01   1.6310118e+01
   3.2932363e+00   2.3315747e-01   1.5896002e+01
   3.3943632e+00   2.3570275e+00   1.5477985e+01
   3.2949526e+00   2.3376623e-01   1.5904241e+01
   3.2946305e+00   2.6119012e-01   1.5890350e+01
   3.3004159e+00   3.1089327e-01   1.5880442e+01
   3.3931433e+00   2.5346243e-01   1.6472432e+01
   3.3022981e+00   2.4982015e-01   1.5894932e+01
   3.3247380e+00   8.4252188e-01   1.5775438e+01
   3.3033142e+00   2.5752246e-01   1.5893690e+01
   3.4064357e+00   7.3000574e-01   1.5810748e+01
   3.9007816e+00   4.1056509e-01   1.9720282e+01
   2.1626809e+00   3.1218790e+00   1.7022619e+01
   3.2983554e+00   2.3877958e-01   1.5895916e+01
   3.3312566e+00   2.9560405e-01   1.5892874e+01
   3.8744060e+00   3.9025147e-01   1.9483680e+01
   3.3387733e+00   1.0132296e+00   1.5743028e+01
   3.3210378e+00   6.1001298e-01   1.5822238e+01
   3.3037457e+00   2.4887863e-01   1.5895611e+01
   3.3530355e+00   1.2051665e+00   1.5705982e+01
   3.4682044e+00   1.1128815e+00   1.5738375e+01
   2.1663716e+00   3.5379167e+00   1.7874673e+01
   3.2937788e+00   2.3368811e-01   1.5895961e+01
   3.3247760e+00   2.3960277e-01   1.6075902e+01
   3.3305368e+00   2.9771189e-01   1.5893535e+01
   3.2939021e+00   2.3391837e-01   1.5895897e+01
   3.7081101e+00   3.0918499e-01   1.8258596e+01
   3.3085510e+00   2.4069211e-01   1.6006230e+01
   3.1519642e+00   1.0795167e+00   1.8977080e+01
   3.2952139e+00   2.6744685e-01   1.6095731e+01
   3.4630694e+00   6.6543002e-01   1.8982733e+01
   3.4092243e+00   9.7193850e-01   1.5755689e+01
   3.2953093e+00   2.3540482e-01   1.5896002e+01
   3.2938351e+00   2.5942148e-01   1.5890705e+01
   3.2730394e+00   5.0473568e-01   1.7242589e+01
   1.7524001e+00   4.8973274e+00   1.4874982e+01
   3.3690656e+00   3.5889614e-01   1.6949192e+01
   3.2970706e+00   2.3922500e-01   1.5895671e+01
   3.2536546e+00   6.5340930e-01   1.5780418e+01
   3.3257283e+00   2.3857220e-01   1.6075114e+01
   3.5240750e+00   2.8725095e-01   1.7269758e+01
   3.3675014e+00   4.0456714e-01   1.5880778e+01
   2.3483762e+00   2.2230296e+00   1.5441418e+01
   3.3108377e+00   2.3517126e-01   1.5986711e+01
   3.4439125e+00   9.1600222e-01   1.5777681e+01
   3.4339149e+00   2.0706465e+00   1.5541260e+01
   2.8234907e+00   1.6886481e+00   1.8776132e+01
   3.4486913e+00   6.3017400e-01   1.5857667e+01
   3.6895542e+00   3.2441730e-01   1.8252023e+01
   3.6976372e+00   7.3430311e-01   2.0462647e+01
   3.2877542e+00   2.4685869e-01   1.5888807e+01
   3.2184653e+00   4.0234302e-01   1.5811462e+01
   3.3041716e+00   2.3447006e-01   1.5951545e+01
   3.4446744e+00   7.8963387e-01   1.5811691e+01
   3.3003289e+00   2.9109960e-01   1.5884487e+01
   3.2931553e+00   2.3486782e-01   1.5895204e+01
   3.2942482e+00   2.3406959e-01   1.5896018e+01
   2.9654195e+00   1.6622998e+00   1.9579246e+01
   3.2952773e+00   2.3533950e-01   1.5914640e+01
   3.3047599e+00   2.3555545e-01   1.5960102e+01
   3.4377396e+00   1.5509904e+00   1.5644100e+01
   3.3827191e+00   4.5559902e-01   1.5874369e+01
   3.3058271e+00   2.5669154e-01   1.6084009e+01
   3.2900071e+00   5.9320139e-01   1.7761013e+01
   3.0909874e+00   9.2266652e-01   1.5572780e+01
   3.4547776e+00   1.0175061e+00   1.5757169e+01
   3.2941330e+00   2.3406618e-01   1.5896034e+01
   3.3453271e+00   3.2177022e-01   1.5891707e+01
   3.4268906e+00   5.3285629e-01   1.5871774e+01
   3.2043913e+00   2.4648420e+00   1.5371330e+01
   3.3621923e+00   1.4554656e+00   1.5655985e+01
   1.7554006e+00   4.8919333e+00   1.4845674e+01
   2.2319720e+00   3.5116310e+00   1.4575686e+01
   3.3198992e+00   3.2076181e-01   1.5884315e+01
   3.3030754e+00   2.4885913e-01   1.5895620e+01
   3.4784316e+00   1.6092900e+00   1.5635746e+01
   3.2884545e+00   2.5941361e-01   1.5885775e+01
   3.4712680e+00   8.5415985e-01   1.5809891e+01
   3.3000761e+00   3.1756802e-01   1.5879114e+01
   3.4699865e+00   1.3618991e+00   1.5684555e+01
   3.4570342e+00   1.8559264e+00   1.5585808e+01
   1.9892567e+00   4.3475840e+00   1.4415945e+01
   3.3118977e+00   5.9890353e-01   1.7901343e+01
   3.2986623e+00   2.9424840e-01   1.5883811e+01
   3.4171007e+00   2.5858738e-01   1.6612768e+01
   3.3786844e+00   8.9276072e-01   1.5768488e+01
   3.3687011e+00   9.9160223e-01   1.5748815e+01
   1.8411519e+00   4.9549217e+00   1.7111584e+01
   3.3505455e+00   2.5884186e+00   1.5419172e+01
   3.3725412e+00   4.6938779e-01   1.5867005e+01
   3.3097526e+00   3.2797335e-01   1.6499422e+01
   3.2979064e+00   2.4046643e-01   1.5895811e+01
   1.7624184e+00   4.7886643e+00   1.5695301e+01
   3.3250867e+00   2.9431758e-01   1.5891582e+01
   3.4031848e+00   4.6680985e-01   1.5877406e+01
   3.2938650e+00   2.3628066e-01   1.5895369e+01
   3.3026470e+00   2.4998228e-01   1.5894901e+01
   1.7364402e+00   5.0889551e+00   1.6193442e+01
   3.4059564e+00   4.6830461e-01   1.5879130e+01
   3.4765023e+00   8.1257900e-01   1.5822221e+01
   3.2840942e+00   2.6242514e+00   1.5383900e+01
   3.3073446e+00   3.2417412e-01   1.5878369e+01
   3.3059569e+00   3.1818042e-01   1.5879503e+01
   1.8234286e+00   5.1520605e+00   1.7166562e+01
   3.2938814e+00   2.3366219e-01   1.5895955e+01
   3.4001459e+00   1.7711304e+00   1.5597246e+01
   3.5028594e+00   2.6955292e-01   1.7077278e+01
   3.4403270e+00   1.1499322e+00   1.5723231e+01
   3.2137920e+00   3.7868120e-01   1.5821772e+01
   3.2936102e+00   2.3339026e-01   1.5895973e+01
   3.2304938e+00   3.5491671e-01   1.5837611e+01
   3.3231013e+00   3.1041690e-01   1.5888368e+01
   3.3731518e+00   3.7242978e-01   1.5888208e+01
   3.3538700e+00   3.4446163e-01   1.5890453e+01
   2.8949610e+00   2.6473513e+00   1.5030684e+01
   3.6694642e+00   3.8436562e-01   1.8488522e+01
   3.4494923e+00   1.9222599e+00   1.5571989e+01
   2.8230522e+00   3.7728839e+00   1.4755123e+01
   3.4517952e+00   9.8845156e-01   1.5763279e+01
   2.8031984e+00   1.2637080e+00   1.7240273e+01
   3.3632977e+00   3.6449733e-01   1.5888601e+01
   3.2893187e+00   2.5576608e+00   1.5400596e+01
   3.3539299e+00   3.4849296e-01   1.5887979e+01
   3.2966129e+00   2.7445618e-01   1.5888126e+01
   3.3320863e+00   3.4662542e-01   1.5882865e+01
   3.4004768e+00   1.7801418e+00   1.5595598e+01
   3.2937818e+00   2.3359009e-01   1.5895978e+01
   2.0686349e+00   4.6541769e+00   1.4209680e+01
   3.2413560e+00   1.7111753e+00   1.5556897e+01
   3.3714810e+00   6.3158856e-01   1.5823400e+01
   3.3275193e+00   3.0228835e-01   1.5890788e+01
   3.0957245e+00   1.4481276e+00   1.9778649e+01
   3.2923404e+00   2.3501656e-01   1.5897487e+01
   3.4031831e+00   4.3008875e-01   1.7498623e+01
   3.2944029e+00   2.3512009e-01   1.5895779e+01
   3.3724837e+00   5.4696764e-01   1.7953312e+01
   3.4324946e+00   2.0023777e+00   1.5554245e+01
   3.1087782e+00   5.4919424e-01   1.5728723e+01
   3.4137276e+00   6.4178544e-01   1.5837690e+01
   3.3663262e+00   5.3846584e-01   1.7880454e+01
   3.2970424e+00   2.3960062e-01   1.5895572e+01
   3.3150453e+00   4.4788296e-01   1.5853551e+01
   3.7446848e+00   7.0512229e-01   2.0550479e+01
   2.6340018e+00   1.4428881e+00   1.6230809e+01
   2.0186148e+00   4.1758806e+00   1.7596858e+01
   1.8451144e+00   4.5702828e+00   1.4641826e+01
   3.1957624e+00   4.8416252e-01   1.6716733e+01
   3.3530725e+00   3.8724088e-01   1.5880478e+01
   3.1737983e+00   3.1100401e+00   1.5214577e+01
   3.3142303e+00   4.2513495e-01   1.5857924e+01
   2.4971782e+00   2.6009478e+00   1.4832791e+01
   3.2863218e+00   2.5618296e-01   1.5884754e+01
   3.3896921e+00   1.0305164e+00   1.5741576e+01
   3.4408903e+00   1.8813102e+00   1.5579317e+01
   2.9208158e+00   8.4379639e-01   1.5851984e+01
   3.3496622e+00   5.0291098e-01   1.7619386e+01
   2.7183313e+00   1.5224750e+00   1.7487059e+01
   3.2940073e+00   2.4212073e-01   1.5894146e+01
   3.3107374e+00   2.6013163e-01   1.5895364e+01
   2.1590520e+00   4.5254277e+00   1.4214712e+01
   2.0036269e+00   4.2467050e+00   1.4448843e+01
   2.2196467e+00   2.6344229e+00   1.5722194e+01
   3.3439575e+00   2.4166374e+00   1.5453751e+01
   3.1315282e+00   9.2450123e-01   1.8284332e+01
   1.8586140e+00   4.8085944e+00   1.7089780e+01
   3.3497744e+00   1.3621658e+00   1.5673162e+01
   3.2510728e+00   3.7172066e-01   1.5829303e+01
   3.3031632e+00   2.5218285e-01   1.5894559e+01
   3.4754220e+00   1.3909378e+00   1.5679790e+01
   3.8605311e+00   5.7666805e-01   2.0445956e+01
   3.2301429e+00   3.8613401e-01   1.5814972e+01
   3.2066284e+00   3.5118854e-01   1.6043153e+01
   3.3130016e+00   2.5471723e+00   1.5413897e+01
   2.2781157e+00   4.1604319e+00   1.4313849e+01
   3.3657817e+00   4.0759920e-01   1.5879758e+01
   3.2963928e+00   2.5009576e-01   1.5892791e+01
   3.2938434e+00   2.3371417e-01   1.5895894e+01
   3.2129960e+00   3.9548386e-01   1.6344387e+01
   2.8967144e+00   1.0021640e+00   1.6989399e+01
   3.9021088e+00   4.8112676e-01   2.0119135e+01
   2.2601172e+00   3.1997360e+00   1.8037632e+01
   2.8206821e+00   1.3082952e+00   1.7549558e+01
   3.3407567e+00   3.3529151e-01   1.5887658e+01
   3.4122088e+00   4.9834311e-01   1.5873223e+01
   3.2685661e+00   2.8333257e-01   1.6042315e+01
   3.8631307e+00   3.7882454e-01   1.9367587e+01
   3.3061057e+00   3.3742546e-01   1.5875307e+01
   3.3524354e+00   2.6425848e-01   1.6341527e+01
   3.1003750e+00   1.2460479e+00   1.9222229e+01
   3.4541553e+00   8.2605892e-01   1.5806763e+01
   2.5193873e+00   3.4412941e+00   1.4565310e+01
   3.8758723e+00   5.1113091e-01   2.0161911e+01
   3.3606621e+00   2.5041227e-01   1.6301993e+01
   3.2806418e+00   2.8163489e-01   1.6103277e+01
   3.3357882e+00   3.2521476e-01   1.5888410e+01
   3.4461415e+00   1.9987735e+00   1.5556419e+01
   2.1219823e+00   3.6914226e+00   1.7763079e+01
   3.3913655e+00   4.4041501e-01   1.5879144e+01
   3.2963035e+00   2.3916451e-01   1.5895443e+01
   3.4482985e+00   9.1911167e-01   1.5779795e+01
   3.4142738e+00   5.4906916e-01   1.8170002e+01
   3.2942270e+00   2.3479792e-01   1.5895926e+01
   3.2936892e+00   2.3361260e-01   1.5895910e+01
   3.2987952e+00   1.8478094e+00   1.5558522e+01
   3.3164832e+00   2.7296963e-01   1.5894808e+01
   3.2936033e+00   2.3341516e-01   1.5895877e+01
   3.2931678e+00   2.3439953e-01   1.5895413e+01
   3.4464564e+00   8.4226947e-01   1.5798918e+01
   2.7447765e+00   1.1887098e+00   1.6163522e+01
   3.3712204e+00   3.8354508e-01   1.5884936e+01
   3.2990450e+00   2.6067982e-01   1.5891171e+01
   3.3293849e+00   2.0144587e+00   1.5533964e+01
   3.3159651e+00   2.7100724e-01   1.5894127e+01
   3.3381680e+00   4.1909352e-01   1.7128545e+01
   3.6679603e+00   3.9355748e-01   1.8533149e+01
   3.2961423e+00   2.4874042e-01   1.5893266e+01
   3.2936977e+00   2.3349645e-01   1.5895815e+01
   3.4735663e+00   9.6265586e-01   1.5778916e+01
   2.9893353e+00   2.8117342e+00   1.5099737e+01
   3.2158675e+00   4.2597824e-01   1.6525693e+01
   3.4701126e+00   8.4728586e-01   1.5808387e+01
   3.2467662e+00   7.2653673e-01   1.8135060e+01
   3.2963059e+00   9.1207763e-01   1.9176149e+01
   3.3808104e+00   8.3154824e-01   1.5781569e+01
   3.4652835e+00   8.8290370e-01   1.5795699e+01
   3.3134762e+00   2.3538507e-01   1.6000283e+01
   3.3035418e+00   2.4803018e-01   1.5895762e+01
   1.8661507e+00   4.9506884e+00   1.7314029e+01
   3.4758259e+00   1.4892389e+00   1.5659758e+01
   3.3274862e+00   2.9114204e-01   1.5894061e+01
   3.4405155e+00   8.3331834e-01   1.5798301e+01
   3.2909115e+00   2.3884808e-01   1.5912867e+01
   3.8299865e+00   3.5421854e-01   1.9076816e+01
   1.8299039e+00   5.1517141e+00   1.7234437e+01
   3.3580840e+00   1.0428447e+00   1.5738744e+01
   3.3337575e+00   2.4604510e-01   1.6152030e+01
   3.1860291e+00   4.1021274e-01   1.5798563e+01
   3.5908726e+00   2.8209299e-01   1.7560078e+01
   3.3063724e+00   2.5645857e-01   1.5895664e+01
   3.8798348e+00   3.8586275e-01   1.9485064e+01
   3.3420992e+00   3.1623451e-01   1.5891022e+01
   3.3957526e+00   9.6797194e-01   1.5755151e+01
   3.3007940e+00   2.4137027e-01   1.5895967e+01
   3.4777445e+00   1.0492193e+00   1.5759711e+01
   2.0296447e+00   3.4479834e+00   1.6095398e+01
   3.2762792e+00   2.5700249e-01   1.5900973e+01
   3.4215939e+00   5.0525901e-01   1.5874525e+01
   3.4713558e+00   1.1334866e+00   1.5735036e+01
   3.4741723e+00   1.1872074e+00   1.5723903e+01
   1.7264699e+00   5.0296598e+00   1.5286666e+01
   3.2936294e+00   2.3341235e-01   1.5896020e+01
   3.2937374e+00   2.3436130e-01   1.5901955e+01
   3.4152120e+00   2.5106986e-01   1.6564787e+01
   3.3171015e+00   2.7517536e-01   1.5895096e+01
   3.4793942e+00   1.0020427e+00   1.5773872e+01
   3.3108119e+00   2.9362683e-01   1.5887500e+01
   2.8809392e+00   1.0731449e+00   1.7148976e+01
   1.9254341e+00   4.3227321e+00   1.6987556e+01
   3.2927271e+00   2.5557377e-01   1.6017221e+01
   3.4782080e+00   8.7171978e-01   1.5807298e+01
   3.0555615e+00   9.1935502e-01   1.5552363e+01
   3.3284627e+00   2.9236876e-01   1.5893943e+01
   1.7282616e+00   4.9946646e+00   1.5076183e+01
   2.2582987e+00   3.6921592e+00   1.4478918e+01
   3.2928189e+00   2.4511826e-01   1.5893014e+01
   3.0634100e+00   3.1974784e+00   1.5098433e+01
   3.4750085e+00   1.6003472e+00   1.5637334e+01
   3.4442919e+00   1.1854375e+00   1.5717084e+01
   3.2944801e+00   2.3476559e-01   1.5895863e+01
   3.4729839e+00   1.4754713e+00   1.5662097e+01
   3.4739576e+00   8.8117308e-01   1.5800702e+01
   3.3512840e+00   6.3429900e-01   1.5818676e+01
   3.4052044e+00   1.4417587e+00   1.5662848e+01
   3.3010467e+00   2.7721529e+00   1.5360638e+01
   3.3100557e+00   3.6475952e-01   1.5869896e+01
   3.4332659e+00   5.9683008e-01   1.5858138e+01
   3.3839002e+00   1.0401468e+00   1.5739604e+01
   3.2936346e+00   2.3348004e-01   1.5896014e+01
   3.4721350e+00   8.7819612e-01   1.5803707e+01
   3.5826246e+00   8.4741378e-01   2.0399343e+01
   3.3651684e+00   2.6771144e-01   1.6419133e+01
   3.2958558e+00   2.4714577e-01   1.5893268e+01
   3.4299171e+00   1.0508738e+00   1.5742425e+01
   3.0362281e+00   9.2872147e-01   1.5539052e+01
   3.0818149e+00   5.8106293e-01   1.6470763e+01
   3.2959377e+00   2.5036530e-01   1.5892604e+01
   3.2932033e+00   2.3315983e-01   1.5896112e+01
   3.6452865e+00   4.0280790e-01   1.8479273e+01
   3.4017866e+00   9.0289442e-01   1.5769165e+01
   3.3073562e+00   2.4062819e-01   1.6000235e+01
   3.2948971e+00   2.3555985e-01   1.5895924e+01
   3.3460642e+00   3.2459232e-01   1.5890207e+01
   3.3391814e+00   4.3818871e-01   1.5860962e+01
   2.3870625e+00   2.5095022e+00   1.4991961e+01
   2.2325997e+00   3.3435008e+00   1.8065227e+01
   3.4409652e+00   1.3613521e+00   1.5681112e+01
   3.4467999e+00   2.9451748e-01   1.6946767e+01
   1.8198991e+00   4.6352820e+00   1.6364070e+01
   3.6046788e+00   8.3346846e-01   2.0450074e+01
   3.3427537e+00   2.4083498e-01   1.6167657e+01
   3.0796030e+00   1.4596429e+00   1.9718170e+01
   3.2345434e+00   3.1596641e-01   1.5911421e+01
   3.3016349e+00   2.6081573e-01   1.5892145e+01
   3.3524527e+00   4.1745774e-01   1.7188943e+01
   3.2699943e+00   2.8027883e-01   1.5873749e+01
   1.8808842e+00   4.8956347e+00   1.7373932e+01
   3.3719404e+00   7.4948799e-01   1.5797578e+01
   1.7528298e+00   4.9527186e+00   1.4784062e+01
   3.4557248e+00   1.0037301e+00   1.5760748e+01
   3.5136186e+00   3.0446694e-01   1.7313780e+01
   2.8984001e+00   1.5817730e+00   1.5268572e+01
   3.2957753e+00   2.3695209e-01   1.5895951e+01
   1.7786731e+00   4.7558486e+00   1.6028960e+01
   3.1805645e+00   4.0852066e-01   1.5827311e+01
   3.4791874e+00   1.5356585e+00   1.5650568e+01
   3.2486263e+00   1.8979627e+00   1.5521734e+01
   3.3013373e+00   2.4231419e-01   1.5895997e+01
   3.3412920e+00   4.1063077e-01   1.5869818e+01
   3.3199940e+00   4.1616435e-01   1.5860685e+01
   1.8883590e+00   4.8405557e+00   1.7375326e+01
   3.4436275e+00   9.8904414e-01   1.5760003e+01
   3.3054451e+00   2.5225067e-01   1.5895591e+01
   3.5673133e+00   6.3747475e-01   1.9360613e+01
   3.2862261e+00   2.4748242e-01   1.5936439e+01
   3.4302477e+00   5.9393931e-01   1.5857558e+01
   3.4165384e+00   7.4205697e-01   1.5812115e+01
   3.2954835e+00   2.4090160e-01   1.5894803e+01
   3.1854940e+00   3.8752255e-01   1.5925082e+01
   3.2928461e+00   2.4465791e-01   1.5893183e+01
   3.3096944e+00   5.8450990e-01   1.7821191e+01
   2.0460580e+00   4.6222191e+00   1.4230581e+01
   1.8328828e+00   5.0056728e+00   1.7102389e+01
   2.6076990e+00   2.2680177e+00   1.4941721e+01
   3.2903957e+00   2.7479140e-01   1.5885288e+01
   3.4478063e+00   6.0747598e-01   1.5860476e+01
   3.2169798e+00   4.8585270e-01   1.5775177e+01
   3.3015474e+00   2.4810637e-01   1.5894900e+01
   3.4505488e+00   1.8043724e+00   1.5595467e+01
   3.2936657e+00   2.3352445e-01   1.5895971e+01
   3.4342071e+00   5.6526217e-01   1.5867511e+01
   3.3050474e+00   2.3923800e-01   1.5981914e+01
   3.4246375e+00   2.1353214e+00   1.5526930e+01
   1.7635738e+00   4.7990246e+00   1.5052143e+01
   3.3011862e+00   2.4944285e-01   1.5894816e+01
   3.2924289e+00   2.3517478e-01   1.5896303e+01
   3.2953556e+00   2.3390387e-01   1.5906809e+01
   3.3898800e+00   1.0042088e+00   1.5746853e+01
   3.2944143e+00   2.3463321e-01   1.5896007e+01
   3.2938025e+00   2.3668283e-01   1.5895148e+01
   3.2592611e+00   3.8005945e-01   1.5833617e+01
   3.4453111e+00   7.8338904e-01   1.5814221e+01
   3.2942099e+00   2.3415156e-01   1.5902903e+01
   3.3797676e+00   2.5132736e-01   1.6397423e+01
   3.4018970e+00   1.4805917e+00   1.5654798e+01
   3.3319791e+00   2.2623236e+00   1.5481680e+01
   3.5624772e+00   6.8251087e-01   1.9555984e+01
   3.2935687e+00   2.6723845e-01   1.6086943e+01
   3.2946485e+00   2.3359812e-01   1.5901911e+01
   3.2525153e+00   4.6620220e-01   1.5810456e+01
   3.5860487e+00   5.0417674e-01   1.8761333e+01
   3.3262460e+00   3.0477214e-01   1.5889946e+01
   3.1981169e+00   3.7313251e-01   1.5918609e+01
   3.4632191e+00   9.2716698e-01   1.5783029e+01
   3.3891766e+00   1.0226938e+00   1.5743232e+01
   3.3102381e+00   3.4776055e-01   1.5873579e+01
   3.2906953e+00   2.9180684e-01   1.5882255e+01
   3.4542924e+00   6.4512617e-01   1.5853902e+01
   3.4730220e+00   1.4785643e+00   1.5661133e+01
   3.2942207e+00   2.3468794e-01   1.5896073e+01
   3.3109484e+00   3.2703478e-01   1.5878831e+01
   3.3784488e+00   2.5117423e-01   1.6390338e+01
   3.6237944e+00   3.1129977e-01   1.7870456e+01
   2.7565567e+00   1.7266267e+00   1.8430380e+01
   3.3220013e+00   4.8878237e-01   1.5845466e+01
   3.4737843e+00   8.9303576e-01   1.5799421e+01
   3.4404289e+00   1.4186302e+00   1.5669735e+01
   3.3264440e+00   3.4744507e-01   1.5879801e+01
   1.8489237e+00   4.6116588e+00   1.4580631e+01
   3.2940691e+00   2.3388444e-01   1.5896004e+01
   3.4048434e+00   2.2072982e+00   1.5510066e+01
   2.6575192e+00   3.5727814e+00   1.4630360e+01
