# Supplementary material for: Rethinking Colour Constancy
Source: PLoS One. 2015 Sep 10;10(9):e0135029. doi: 10.1371/journal.pone.0135029 (PMC4565710; doi:10.1371/journal.pone.0135029)
Supplement: S1 Dataset — (ZIP) [file pone.0135029.s002.zip › 5-TransitionMetamerReflectanceData/NtoB_20munsells/targetXYZ_19.txt]

   3.7507288e+00   1.0050221e+00   2.1352088e+01
   3.9769193e+00   1.4360184e+00   1.7586300e+01
   4.2293806e+00   6.5775307e-01   2.0416691e+01
   4.1888882e+00   2.3709883e+00   2.1239773e+01
   3.8025251e+00   1.9490229e+00   1.6533706e+01
   2.9917703e+00   4.4171180e+00   1.9545906e+01
   2.1248036e+00   6.3332285e+00   1.7956719e+01
   1.8693064e+00   6.3455120e+00   1.7747837e+01
   3.6436819e+00   3.4303645e+00   1.6310784e+01
   4.2801917e+00   2.3360083e+00   1.9358676e+01
   4.0951232e+00   2.5168852e+00   1.8250542e+01
   3.8646446e+00   3.2100233e+00   2.0803077e+01
   3.1434255e+00   5.3825077e+00   1.9611501e+01
   1.8617554e+00   6.4707666e+00   1.7706649e+01
   2.6217674e+00   4.6528403e+00   1.8989700e+01
   1.8890353e+00   6.3480312e+00   1.7760070e+01
   4.0356491e+00   2.6043151e+00   2.1082048e+01
   2.2162270e+00   6.2640052e+00   1.7502234e+01
   3.6416041e+00   1.2361250e+00   2.1166321e+01
   4.3936128e+00   2.5107497e+00   2.0975550e+01
   1.8667476e+00   6.3587815e+00   1.7742589e+01
   1.8702037e+00   6.4114368e+00   1.7727982e+01
   4.2853720e+00   1.1491311e+00   1.9641780e+01
   4.1878587e+00   3.6434855e+00   1.9829735e+01
   1.9258878e+00   6.4236602e+00   1.7482759e+01
   3.2654718e+00   3.6974024e+00   1.9993723e+01
   1.9593954e+00   6.2066461e+00   1.7871736e+01
   1.9147839e+00   6.3536229e+00   1.7800331e+01
   1.9135258e+00   6.2488187e+00   1.5844826e+01
   4.3548191e+00   1.6467389e+00   2.1309745e+01
   3.2122198e+00   2.9821236e+00   2.0052554e+01
   2.5136299e+00   3.3636401e+00   1.9283494e+01
   1.9957543e+00   6.4116962e+00   1.7767936e+01
   1.9479399e+00   5.7998666e+00   1.7969183e+01
   1.8600493e+00   6.4324701e+00   1.7715345e+01
   4.1067303e+00   4.3005614e-01   2.0298144e+01
   1.8881443e+00   6.4592600e+00   1.7713584e+01
   2.2738270e+00   4.1149315e+00   1.8800871e+01
   1.8192354e+00   6.4339927e+00   1.7076397e+01
   3.9082044e+00   8.4860608e-01   2.1536122e+01
   4.1727252e+00   5.3289047e-01   2.0563897e+01
   4.3465013e+00   1.0505110e+00   2.1344065e+01
   2.0868555e+00   6.0951123e+00   1.5538541e+01
   4.2826776e+00   7.9246357e-01   2.1223413e+01
   2.2125816e+00   5.1409534e+00   1.8381941e+01
   1.8894053e+00   6.4597012e+00   1.7717124e+01
   1.9240489e+00   6.2525132e+00   1.5927288e+01
   1.8606533e+00   6.4146375e+00   1.7721303e+01
   2.0066085e+00   5.4166769e+00   1.8137595e+01
   2.8868963e+00   5.4205523e+00   1.9364565e+01
   1.8494379e+00   6.3835638e+00   1.6699757e+01
   2.6359166e+00   4.7074880e+00   1.9007638e+01
   3.9965569e+00   2.1606248e+00   2.1134466e+01
   1.9847325e+00   5.5268451e+00   1.8088583e+01
   4.1694368e+00   5.4155995e-01   2.1164251e+01
   3.8664754e+00   2.8534923e+00   1.7095864e+01
   1.8672124e+00   6.3623388e+00   1.7741657e+01
   1.9811484e+00   6.4176999e+00   1.7758050e+01
   2.7914981e+00   2.9395497e+00   1.9668867e+01
   1.8679827e+00   6.3922074e+00   1.7732381e+01
   4.0620309e+00   2.5404209e+00   2.1127190e+01
   4.4151446e+00   2.3794441e+00   2.0800382e+01
   4.3278685e+00   1.9925058e+00   2.1250505e+01
   4.0486740e+00   2.3698467e+00   1.7934186e+01
   2.2966815e+00   6.1399039e+00   1.8318717e+01
   1.9038272e+00   6.4004942e+00   1.7787488e+01
   1.9053975e+00   6.3294622e+00   1.6486540e+01
   2.2132164e+00   6.2416553e+00   1.7291381e+01
   4.3910158e+00   2.5840483e+00   2.0937726e+01
   3.2523035e+00   2.2008715e+00   2.0386153e+01
   4.3500368e+00   3.0296956e+00   2.0686762e+01
   3.3112140e+00   4.2294705e+00   2.0071449e+01
   4.0734850e+00   4.5662471e-01   1.9794119e+01
   3.8562113e+00   4.5267041e-01   1.8227402e+01
   3.9034026e+00   9.6213703e-01   1.7435796e+01
   2.6923509e+00   2.7714447e+00   1.9669510e+01
   2.1346593e+00   4.7038405e+00   1.8483854e+01
   3.6347749e+00   4.2144494e+00   1.7291668e+01
   4.2725661e+00   1.5235520e+00   2.1439358e+01
   1.9159777e+00   6.4430753e+00   1.7647158e+01
   3.7582905e+00   2.6149164e+00   1.6404166e+01
   2.8228994e+00   5.5873970e+00   1.6700850e+01
   3.9659990e+00   1.7454252e+00   1.7444852e+01
   1.8584198e+00   6.4409974e+00   1.7711598e+01
   3.8103481e+00   9.4472820e-01   2.1441237e+01
   4.1398870e+00   4.6990125e-01   2.0603613e+01
   4.2650600e+00   3.5150517e+00   2.0595055e+01
   1.8562322e+00   6.4615484e+00   1.7704000e+01
   3.8070839e+00   2.6158121e+00   2.0842637e+01
   1.9494710e+00   6.3706879e+00   1.7073596e+01
   2.2734554e+00   5.8895120e+00   1.5251080e+01
   4.4017261e+00   2.5784723e+00   2.0688062e+01
   1.8414221e+00   6.4447396e+00   1.7301171e+01
   1.8601838e+00   6.4260917e+00   1.7717382e+01
   4.3507764e+00   1.1931843e+00   2.1385739e+01
   2.0569764e+00   5.1345547e+00   1.8269852e+01
   1.8766910e+00   6.4380798e+00   1.7402300e+01
   4.0558897e+00   1.9595882e+00   1.7937478e+01
   3.8054001e+00   1.2714517e+00   1.6700492e+01
   2.3301009e+00   5.5574242e+00   1.8503357e+01
   2.1784469e+00   5.0598711e+00   1.8378441e+01
   3.9267652e+00   2.7109572e+00   1.7358175e+01
   2.6227336e+00   6.0491602e+00   1.8065914e+01
   1.7966163e+00   6.3935347e+00   1.6541722e+01
   1.8645222e+00   6.4482957e+00   1.7456995e+01
   3.9172969e+00   1.7216852e+00   2.1191944e+01
   3.5576003e+00   3.2382184e-01   1.6843486e+01
   2.9349851e+00   2.2122735e+00   2.0094580e+01
   3.7030650e+00   4.1148343e+00   1.7501362e+01
   1.8614228e+00   6.4004912e+00   1.7726816e+01
   3.0127053e+00   2.1472700e+00   2.0189984e+01
   3.9850050e+00   1.4985083e+00   1.7609773e+01
   4.3365497e+00   2.0006910e+00   2.1237069e+01
   3.9224105e+00   1.1060522e+00   2.1458165e+01
   3.9546370e+00   2.0790592e+00   1.7361230e+01
   1.8715916e+00   6.3193506e+00   1.7757909e+01
   3.8939175e+00   3.4859044e+00   1.7733989e+01
   1.8771635e+00   6.4226182e+00   1.7736836e+01
   2.5757924e+00   6.0003817e+00   1.7447010e+01
   4.4162005e+00   1.6375839e+00   2.1164908e+01
   3.1306976e+00   4.7968236e+00   1.5794569e+01
   4.0083948e+00   3.3279368e+00   2.0962551e+01
   1.8428678e+00   6.4684805e+00   1.7586194e+01
   2.6977265e+00   3.7706296e+00   1.9280384e+01
   1.8319198e+00   6.4651120e+00   1.7493900e+01
   1.9114495e+00   6.1985656e+00   1.7818938e+01
   4.3425031e+00   3.0146651e+00   2.0855655e+01
   1.9987278e+00   6.3209548e+00   1.7923899e+01
   4.1739724e+00   6.7248651e-01   1.9760736e+01
   4.0359787e+00   2.4759738e+00   1.7887726e+01
   1.8501523e+00   6.4719251e+00   1.7662778e+01
   2.7547933e+00   2.6245821e+00   1.9781514e+01
   4.1385610e+00   6.6975534e-01   2.1455031e+01
   4.3107336e+00   8.8783374e-01   2.0314142e+01
   3.7430532e+00   3.3544694e-01   1.7908011e+01
   2.3251966e+00   3.9127516e+00   1.8917481e+01
   4.3788966e+00   1.8210995e+00   2.0077327e+01
   2.0032243e+00   5.6461096e+00   1.8055869e+01
   1.8709085e+00   6.4196652e+00   1.7726946e+01
   3.8460649e+00   3.0530304e+00   2.0804981e+01
   4.4263190e+00   1.8638831e+00   2.0669406e+01
   4.3803621e+00   2.0857228e+00   2.0091433e+01
   3.5526988e+00   1.9839331e+00   2.0820211e+01
   3.2274923e+00   1.6866909e+00   2.0654683e+01
   2.2785900e+00   6.2603051e+00   1.7986146e+01
   2.1841318e+00   4.4724513e+00   1.8605092e+01
   4.0184372e+00   1.5299661e+00   1.7789497e+01
   1.9109397e+00   6.0159931e+00   1.7879137e+01
   4.0801149e+00   6.7255550e-01   2.1484549e+01
   2.4800559e+00   3.4141499e+00   1.9239357e+01
   4.4297817e+00   1.5489505e+00   2.0898416e+01
   1.8549362e+00   6.4704953e+00   1.7700554e+01
   1.8546888e+00   6.4732045e+00   1.7699480e+01
   4.2554766e+00   1.3429017e+00   1.9318113e+01
   3.3778344e+00   3.6601434e+00   2.0183328e+01
   3.5614809e+00   2.5474572e+00   2.0647104e+01
   1.8636982e+00   6.4329248e+00   1.7282588e+01
   1.8947952e+00   6.4160011e+00   1.7771997e+01
   3.9057932e+00   9.5214148e-01   1.7460366e+01
   4.3586292e+00   2.4101992e+00   1.9970472e+01
   1.8520597e+00   6.4721391e+00   1.7673271e+01
   3.2912953e+00   4.4050445e+00   1.5803196e+01
   4.4175427e+00   1.2728991e+00   2.0927225e+01
   3.2399718e+00   5.0392607e+00   1.9862710e+01
   4.1728997e+00   5.9255608e-01   2.1290977e+01
   3.6356316e+00   1.5679483e+00   2.1017489e+01
   4.1197525e+00   2.5802668e+00   1.8420670e+01
   4.3422698e+00   2.1648982e+00   1.9771361e+01
   3.7093602e+00   1.0350011e+00   2.1301807e+01
   1.8781913e+00   6.4551125e+00   1.7598828e+01
   4.3921653e+00   1.3453638e+00   2.0432125e+01
   3.8900884e+00   1.8681036e+00   2.1122687e+01
   1.8575415e+00   6.4251430e+00   1.7166226e+01
   3.5736765e+00   3.0559705e-01   1.6995787e+01
   4.4075188e+00   1.2551833e+00   2.0752063e+01
   1.8596282e+00   6.4311629e+00   1.7715349e+01
   1.8560898e+00   6.4685223e+00   1.7701942e+01
   4.4257236e+00   2.1437145e+00   2.0728242e+01
   1.8816078e+00   6.4414653e+00   1.7462450e+01
   2.2589844e+00   6.0463746e+00   1.6081809e+01
   3.8107210e+00   1.4588805e+00   1.6662582e+01
   2.9967391e+00   4.4794413e+00   1.9552355e+01
   1.8670905e+00   6.4648463e+00   1.7659506e+01
   2.1679232e+00   6.2626692e+00   1.8080571e+01
   2.3883268e+00   4.9668530e+00   1.8618899e+01
   4.0384377e+00   1.3059292e+00   1.7985323e+01
   1.9017373e+00   6.2534776e+00   1.7795909e+01
   1.7928254e+00   6.4355546e+00   1.6964788e+01
   3.9247898e+00   8.0043953e-01   1.7782862e+01
   3.8294872e+00   1.0289747e+00   1.6962334e+01
   4.3155331e+00   9.0323128e-01   2.0318384e+01
   3.8149938e+00   1.4066558e+00   1.6703805e+01
   4.3890801e+00   1.9167479e+00   2.1205059e+01
   1.9955727e+00   6.0686462e+00   1.4910126e+01
   4.0962151e+00   1.6128309e+00   1.8222508e+01
   3.6618774e+00   3.8913987e+00   2.0518809e+01
   3.8064092e+00   2.4181508e+00   1.6599307e+01
   1.8349986e+00   6.4576719e+00   1.7418824e+01
   2.2194520e+00   4.3131204e+00   1.8690483e+01
   2.5601621e+00   4.4291466e+00   1.8942805e+01
   2.2486646e+00   4.2326691e+00   1.8740555e+01
   3.9634985e+00   9.0179083e-01   2.1538886e+01
   4.0467121e+00   6.3978242e-01   1.8922761e+01
   4.3232343e+00   8.7151470e-01   2.0656120e+01
   1.8554144e+00   6.4625797e+00   1.7703361e+01
   3.8008822e+00   3.7186321e+00   1.7469837e+01
   3.6301211e+00   3.3994399e+00   1.6212478e+01
   1.8136461e+00   6.4366554e+00   1.7077970e+01
   3.6553881e+00   4.5889778e+00   2.0421457e+01
   2.5401645e+00   3.1910514e+00   1.9376612e+01
   3.7881703e+00   2.7014922e+00   1.6597487e+01
   3.7085053e+00   4.2365508e+00   2.0529364e+01
   4.3522714e+00   1.0039676e+00   2.0496508e+01
   4.1619708e+00   2.8446589e+00   1.8809571e+01
   2.0625885e+00   6.3743599e+00   1.7689767e+01
   3.4674142e+00   2.3682950e+00   2.0588519e+01
   3.6073734e+00   1.9462163e+00   2.0874671e+01
   1.7624884e+00   6.3771751e+00   1.6218827e+01
   4.1745901e+00   5.4839878e-01   2.1146135e+01
   1.8834466e+00   6.3140663e+00   1.6240862e+01
   4.1996371e+00   5.7348813e-01   2.0817372e+01
   3.8213945e+00   4.2548013e+00   1.8436080e+01
   4.1769748e+00   2.4917366e+00   2.1212198e+01
   1.8696262e+00   6.3940636e+00   1.6907066e+01
   1.9629025e+00   5.6597456e+00   1.8029913e+01
   1.8554686e+00   6.4688595e+00   1.7701182e+01
   4.1102760e+00   4.4235775e-01   2.0258050e+01
   4.2804986e+00   2.2931839e+00   2.1236602e+01
   2.0779384e+00   5.7543885e+00   1.8086560e+01
   2.0633388e+00   6.2110344e+00   1.6286170e+01
   2.9155211e+00   5.6956284e+00   1.7692029e+01
   4.0454399e+00   2.8887277e+00   2.1051900e+01
   3.2543865e+00   3.8087579e+00   1.9968745e+01
   4.4251858e+00   1.4358689e+00   2.0849873e+01
   1.8522241e+00   6.4708101e+00   1.7700066e+01
   4.1409242e+00   3.6704883e+00   2.0844101e+01
   1.9069868e+00   6.2461567e+00   1.7801682e+01
   4.2083185e+00   7.5355048e-01   2.1422682e+01
   1.8571293e+00   6.4553355e+00   1.7706233e+01
   4.1395165e+00   4.7269051e-01   2.0563686e+01
   2.8268797e+00   5.1781979e+00   1.9297206e+01
   1.9051948e+00   6.4015599e+00   1.7791606e+01
   3.5389843e+00   2.6380067e+00   2.0596193e+01
   4.4153361e+00   2.3871591e+00   2.0748616e+01
   2.0797315e+00   5.2573862e+00   1.8240165e+01
   4.3230534e+00   2.0279274e+00   1.9621701e+01
   1.7817767e+00   6.4323992e+00   1.6880122e+01
   1.9104295e+00   6.0380111e+00   1.7869874e+01
   1.9521347e+00   6.4282471e+00   1.7805109e+01
   1.8664172e+00   6.3744717e+00   1.7736724e+01
   3.6152080e+00   1.1441605e+00   2.1184716e+01
   4.2661560e+00   1.7513536e+00   1.9255190e+01
   3.9254362e+00   3.8195687e-01   1.8960028e+01
   3.9703047e+00   9.4223214e-01   1.7844916e+01
   1.8578264e+00   6.4362031e+00   1.7713026e+01
   4.1779590e+00   2.8087891e+00   2.1140324e+01
   2.9339064e+00   2.2141438e+00   2.0092742e+01
   4.4289859e+00   2.0254836e+00   2.0876877e+01
   4.1385633e+00   2.7327050e+00   2.1156240e+01
   1.7714401e+00   6.3720917e+00   1.6212759e+01
   4.1641316e+00   5.3579455e-01   2.1169884e+01
   1.8734945e+00   6.3250959e+00   1.7756942e+01
   1.9705148e+00   5.6170327e+00   1.8047209e+01
   1.8860342e+00   6.3251420e+00   1.7763740e+01
   4.4081031e+00   1.8137363e+00   2.0429463e+01
   3.7942091e+00   2.1705014e+00   1.6494008e+01
   2.7161248e+00   3.8923336e+00   1.9262955e+01
   2.3291699e+00   5.3012895e+00   1.8494839e+01
   3.0581365e+00   2.4897815e+00   2.0061331e+01
   2.5883665e+00   4.9179680e+00   1.8925573e+01
   1.8568011e+00   6.4607918e+00   1.7704481e+01
   2.8863658e+00   3.7417464e+00   1.9493723e+01
   4.1427063e+00   3.8069203e+00   1.9758816e+01
   3.7855660e+00   4.3194438e+00   1.8352403e+01
   3.7751333e+00   7.5516856e-01   1.7001329e+01
   2.0917657e+00   5.4834499e+00   1.8173079e+01
   1.8520730e+00   6.4543736e+00   1.7463327e+01
   3.5924172e+00   4.0952701e+00   1.6858375e+01
   1.8547542e+00   6.4731048e+00   1.7699624e+01
   1.8547915e+00   6.4705837e+00   1.7700471e+01
   3.1455877e+00   2.8326850e+00   2.0020886e+01
   2.0869488e+00   6.3689961e+00   1.7784587e+01
   2.0532543e+00   5.1328566e+00   1.8271779e+01
   1.8678385e+00   6.3951744e+00   1.7731322e+01
   3.9776589e+00   4.3136960e+00   2.0494379e+01
   3.7661303e+00   2.2911571e+00   2.0885904e+01
   3.6598832e+00   3.5066513e+00   2.0556176e+01
   3.9636344e+00   4.2823335e+00   2.0556826e+01
   2.0505147e+00   5.1992657e+00   1.8240019e+01
   1.8792954e+00   6.3927523e+00   1.7741001e+01
   3.8650799e+00   3.5260093e+00   1.7611269e+01
   3.8100996e+00   1.7330010e+00   1.6593966e+01
   1.9204504e+00   5.9500299e+00   1.7906214e+01
   4.1447429e+00   6.1479741e-01   2.1415594e+01
   4.2900591e+00   2.3892184e+00   2.1197083e+01
   3.9335070e+00   4.7942681e-01   1.8657675e+01
   2.0993345e+00   6.3276580e+00   1.7442238e+01
   3.7447492e+00   1.2283577e+00   2.1242478e+01
   1.8546722e+00   6.4731810e+00   1.7699343e+01
   4.2244812e+00   6.2546465e-01   2.0788327e+01
   3.4904120e+00   1.3041327e+00   2.1027810e+01
   3.6172035e+00   3.7040698e+00   1.6451618e+01
   1.8547627e+00   6.4724793e+00   1.7699873e+01
   3.1027863e+00   1.8992449e+00   2.0405360e+01
   3.4594329e+00   1.6698021e+00   2.0868309e+01
   4.2644905e+00   1.8361236e+00   1.9232576e+01
   3.6904432e+00   3.2772990e+00   2.0614647e+01
   3.7103234e+00   1.1042907e+00   2.1273226e+01
   2.8533999e+00   2.5763055e+00   1.9867151e+01
   4.0939181e+00   2.0918359e+00   1.8163158e+01
   4.0601446e+00   2.4891542e+00   2.1134618e+01
   3.9132351e+00   3.6733318e+00   1.8058553e+01
   4.0556589e+00   4.1865359e-01   1.9823001e+01
   4.0746619e+00   1.1181299e+00   1.8300261e+01
   4.1605071e+00   5.2593635e-01   2.0326076e+01
   3.2631611e+00   1.9945406e+00   2.0506263e+01
   1.8726651e+00   6.3888960e+00   1.6871631e+01
   4.3305415e+00   8.9103706e-01   2.0675422e+01
   4.3298723e+00   1.7001411e+00   2.1321262e+01
   4.4245591e+00   2.0981308e+00   2.0927451e+01
   2.0597094e+00   5.0989723e+00   1.8286150e+01
   4.3791106e+00   1.1955751e+00   2.0418826e+01
   2.2376756e+00   5.1251197e+00   1.8409810e+01
   4.4288178e+00   1.4966315e+00   2.0957733e+01
   3.9829480e+00   7.7447867e-01   2.1554292e+01
   1.9245295e+00   6.0394247e+00   1.7877474e+01
   4.1786169e+00   5.4894546e-01   2.1114670e+01
   2.3711997e+00   3.7370114e+00   1.9022161e+01
   2.7514454e+00   5.8110831e+00   1.7351669e+01
   1.8956305e+00   6.1291963e+00   1.7832676e+01
   3.5382518e+00   2.8558667e-01   1.6857425e+01
   4.2182110e+00   6.1221161e-01   2.1048129e+01
   1.9322227e+00   6.2411092e+00   1.5875133e+01
   2.3426952e+00   4.7751657e+00   1.8614114e+01
   1.8998712e+00   6.1236335e+00   1.7835221e+01
   3.4498956e+00   4.6352527e+00   1.7122855e+01
   1.8549605e+00   6.4702049e+00   1.7700523e+01
   3.7742348e+00   2.9779064e+00   2.0741474e+01
   1.8958947e+00   6.4364637e+00   1.7765766e+01
   1.8575454e+00   6.4475460e+00   1.7709218e+01
   1.8360768e+00   6.4619237e+00   1.7476021e+01
   3.3404990e+00   5.3927742e+00   1.9057703e+01
   4.0343011e+00   4.1483433e-01   1.9654804e+01
   2.0386603e+00   5.2378023e+00   1.8220772e+01
   1.8794531e+00   6.4515273e+00   1.7709960e+01
   1.8814242e+00   6.2693652e+00   1.5854969e+01
   1.7993970e+00   6.4118730e+00   1.6741718e+01
   3.1930245e+00   3.9461309e+00   1.9864321e+01
   1.8711355e+00   6.3385563e+00   1.7751250e+01
   3.8561645e+00   1.4690669e+00   2.1226955e+01
   3.4517029e+00   1.3567842e+00   2.0982890e+01
   2.1156996e+00   6.3515970e+00   1.7761058e+01
   2.3224592e+00   6.0286863e+00   1.6294648e+01
   2.2925991e+00   5.6557398e+00   1.8443172e+01
   1.8639000e+00   6.3889827e+00   1.7731150e+01
   3.7933247e+00   2.1648046e+00   1.6488994e+01
   1.8911034e+00   6.3408442e+00   1.7763546e+01
   3.6038972e+00   1.1619935e+00   2.1169686e+01
   4.2191744e+00   1.2066291e+00   1.9151015e+01
   2.5153861e+00   3.2708696e+00   1.9322641e+01
   3.4122901e+00   1.4264608e+00   2.0936691e+01
   4.1149773e+00   3.5557046e+00   2.0947884e+01
   1.8865775e+00   6.3336712e+00   1.7761801e+01
   3.5453687e+00   4.0971601e+00   2.0378310e+01
   2.8531729e+00   5.1226377e+00   1.5235106e+01
   2.6527047e+00   4.9879964e+00   1.9036377e+01
   3.6168988e+00   3.7476225e+00   2.0487893e+01
   4.3142457e+00   1.4432280e+00   1.9682269e+01
   1.9104799e+00   6.0288629e+00   1.7874393e+01
   2.1824397e+00   4.5203405e+00   1.8578971e+01
   1.8456299e+00   6.4695164e+00   1.7613386e+01
   1.8804089e+00   6.3096245e+00   1.7765194e+01
   1.8618112e+00   6.4190828e+00   1.7719958e+01
   3.9849303e+00   1.7087211e+00   1.7557180e+01
   3.6605108e+00   2.2908712e+00   2.0806420e+01
   3.9974485e+00   3.6903293e+00   1.8577227e+01
   1.8542509e+00   6.4711168e+00   1.7672305e+01
   1.9093069e+00   6.2742128e+00   1.7796039e+01
   3.9067659e+00   1.2854704e+00   1.7245142e+01
   1.8592375e+00   6.4712388e+00   1.7705798e+01
   3.7324919e+00   1.2367209e+00   2.1230079e+01
   3.6636382e+00   1.2272036e+00   2.1186116e+01
   1.8604147e+00   6.4261184e+00   1.7717584e+01
   4.0124957e+00   3.7120369e+00   2.0910061e+01
   4.2003987e+00   1.0650506e+00   1.9141203e+01
   2.4301851e+00   6.0765263e+00   1.8512197e+01
   1.8567671e+00   6.4543488e+00   1.7706528e+01
   3.9741482e+00   8.1305623e-01   2.1550114e+01
   4.2571934e+00   3.1220550e+00   2.0970931e+01
   1.8708041e+00   6.4327254e+00   1.7725935e+01
   4.1460299e+00   8.2653702e-01   1.9138475e+01
   2.0983388e+00   6.1339536e+00   1.8135064e+01
   2.6677927e+00   5.1758604e+00   1.9070885e+01
   1.8562664e+00   6.4344823e+00   1.7713665e+01
   4.2058905e+00   5.8729018e-01   2.0793811e+01
   2.7933954e+00   2.6227834e+00   1.9807467e+01
   2.3139654e+00   6.1880762e+00   1.8339117e+01
   2.3155706e+00   5.5325011e+00   1.8475307e+01
   4.2553444e+00   1.1173936e+00   2.1462765e+01
   4.4072574e+00   1.4429132e+00   2.1241365e+01
   3.7079322e+00   2.1071199e+00   2.0894207e+01
   1.8516414e+00   6.4616723e+00   1.7703178e+01
   2.0253932e+00   5.6459973e+00   1.8070520e+01
   1.7735935e+00   6.3230820e+00   1.5780714e+01
   1.9926675e+00   6.1560427e+00   1.5506819e+01
   4.1942709e+00   5.6279423e-01   2.0827303e+01
   1.8747796e+00   6.3109364e+00   1.7761811e+01
   3.7428526e+00   3.1325452e-01   1.7993567e+01
   4.3630886e+00   9.8966690e-01   2.1134003e+01
   3.3390741e+00   4.8240667e+00   1.6972645e+01
   4.4276240e+00   1.4548618e+00   2.0902760e+01
   2.9923249e+00   4.9371765e+00   1.5432532e+01
   3.9742389e+00   3.7185842e-01   1.9363401e+01
   2.3213977e+00   4.6210636e+00   1.8642881e+01
   1.7780355e+00   6.3618512e+00   1.6148656e+01
   4.3232164e+00   1.9316771e+00   1.9625863e+01
   2.2209353e+00   4.3281044e+00   1.8681671e+01
   1.7948649e+00   6.4457446e+00   1.7093144e+01
   2.9153650e+00   5.2882207e+00   1.6069356e+01
   3.8836550e+00   4.1964198e+00   1.8698387e+01
   1.9468112e+00   5.7748133e+00   1.7980669e+01
   2.5202778e+00   3.2510865e+00   1.9335489e+01
   4.2698045e+00   1.9334311e+00   1.9259008e+01
   1.8729533e+00   6.4464355e+00   1.7732854e+01
   2.3127313e+00   5.2816577e+00   1.8470958e+01
   4.3534685e+00   2.0952785e+00   2.1195059e+01
   1.9817582e+00   5.5237600e+00   1.8087925e+01
   1.8589767e+00   6.4332307e+00   1.7714314e+01
   3.5167151e+00   3.8252863e+00   1.6071242e+01
   4.3328583e+00   8.9158131e-01   2.0720330e+01
   4.0622266e+00   2.2173259e+00   1.7985927e+01
   4.3241844e+00   3.1896785e+00   2.0726725e+01
   1.8581457e+00   6.4372845e+00   1.7712953e+01
   4.0340194e+00   3.9193104e-01   1.9761013e+01
   3.9284938e+00   2.3904976e+00   2.1009797e+01
   3.6865671e+00   2.0485453e+00   2.0897589e+01
   4.2371754e+00   1.5352017e+00   2.1453238e+01
   2.3664356e+00   5.1212907e+00   1.8566328e+01
   4.1772495e+00   5.3924014e-01   2.0629292e+01
   2.9893857e+00   2.5255430e+00   1.9987699e+01
   4.2622901e+00   1.0910293e+00   2.1452882e+01
   2.2330476e+00   6.2471790e+00   1.8202554e+01
   3.7705688e+00   6.9517245e-01   1.7085582e+01
   4.2324728e+00   1.1276463e+00   2.1489451e+01
   1.8924585e+00   6.1728546e+00   1.7816373e+01
   3.9774501e+00   1.6560059e+00   2.1269769e+01
   2.0371577e+00   6.1856124e+00   1.8020565e+01
   1.8552374e+00   6.4724074e+00   1.7700561e+01
   3.6359314e+00   4.7404409e-01   1.6853763e+01
   3.6081484e+00   2.4222607e+00   2.0728216e+01
   3.7652914e+00   3.7851855e+00   1.7355127e+01
   4.1386264e+00   4.6771261e-01   2.0653718e+01
   2.0852153e+00   4.9437723e+00   1.8361412e+01
   4.0069827e+00   2.1665078e+00   1.7661037e+01
   4.3780709e+00   1.9521038e+00   2.0061529e+01
   1.9183721e+00   6.3233393e+00   1.7804777e+01
   3.9161724e+00   2.3422038e+00   2.1010485e+01
   2.8594665e+00   5.8560975e+00   1.8258349e+01
   3.9341800e+00   3.2165665e+00   1.7712461e+01
   4.2511352e+00   3.4569446e+00   2.0105703e+01
   3.8021637e+00   4.6480148e-01   1.7854167e+01
   4.0677324e+00   7.0148251e-01   2.1502775e+01
   3.7942898e+00   6.5503198e-01   1.7303987e+01
   3.4679143e+00   3.9668861e+00   1.6005730e+01
   1.8391920e+00   6.4664164e+00   1.7543796e+01
   2.1840565e+00   5.3505351e+00   1.8294895e+01
   4.2638347e+00   2.4115681e+00   1.9268354e+01
   1.7856570e+00   6.3019648e+00   1.5658431e+01
   4.1181355e+00   7.9269621e-01   2.1496991e+01
   1.8161800e+00   6.4501370e+00   1.7243744e+01
   2.2696316e+00   6.2490668e+00   1.7661346e+01
   4.0232298e+00   7.3729618e-01   2.1547904e+01
   4.0925690e+00   4.1922694e-01   2.0191282e+01
   3.5970448e+00   3.5815390e-01   1.6960730e+01
   1.8617387e+00   6.4669716e+00   1.7659314e+01
   2.0084364e+00   6.0518089e+00   1.4863915e+01
   3.6973898e+00   6.2181776e-01   1.6832170e+01
   3.0649230e+00   2.0548839e+00   2.0283553e+01
   3.8664699e+00   3.8974588e+00   2.0746677e+01
   4.4329723e+00   1.8441135e+00   2.0874929e+01
   2.0730079e+00   5.0593625e+00   1.8306505e+01
   3.6216361e+00   3.4385004e+00   1.6203201e+01
   3.6531755e+00   4.3473754e-01   1.7057773e+01
   4.2429785e+00   1.6715067e+00   2.1417605e+01
   3.7237178e+00   4.4150186e-01   1.7447360e+01
   3.7312941e+00   1.0172129e+00   2.1327928e+01
   1.8168862e+00   6.4588600e+00   1.7349534e+01
   1.8898715e+00   6.1987067e+00   1.7805443e+01
   1.9455080e+00   5.7544508e+00   1.7986830e+01
   3.3723168e+00   5.0092868e+00   1.7672834e+01
   4.0984451e+00   1.6288900e+00   1.8232013e+01
   1.8557187e+00   6.4611853e+00   1.7703935e+01
   1.8320352e+00   6.3809898e+00   1.6591414e+01
   3.4786707e+00   3.7489352e+00   2.0339831e+01
   1.8661067e+00   6.4678651e+00   1.7691613e+01
   1.9040446e+00   6.4528037e+00   1.7721592e+01
   4.0318560e+00   2.8745910e+00   1.8045086e+01
   3.9553288e+00   4.0164287e-01   1.9095874e+01
   1.8648677e+00   6.4533072e+00   1.7514898e+01
   3.9560457e+00   1.4796858e+00   2.1312305e+01
   3.7984827e+00   1.6951153e+00   1.6590757e+01
   3.5291835e+00   2.9443972e-01   1.6841351e+01
   3.5274468e+00   2.8150955e-01   1.6844111e+01
   3.5363959e+00   2.9999096e-01   1.6844424e+01
   3.5820140e+00   5.0140281e-01   1.6808081e+01
   1.8004731e+00   6.2253957e+00   1.5308362e+01
   3.8949339e+00   5.5219655e-01   2.0044775e+01
   3.9398001e+00   4.9009930e-01   1.9916740e+01
   3.4336534e+00   8.9482977e-01   1.9327603e+01
   3.7996675e+00   1.8044612e+00   1.6565559e+01
   3.5038526e+00   3.4752491e-01   1.7096122e+01
   3.5277232e+00   2.8132376e-01   1.6844061e+01
   3.5933951e+00   5.1592041e-01   1.6809481e+01
   3.6502115e+00   3.1962893e-01   1.7627473e+01
   2.0039823e+00   4.8893180e+00   1.7540650e+01
   3.5663284e+00   4.4309105e-01   1.6816812e+01
   3.7838894e+00   1.1245761e+00   1.6730773e+01
   1.9541594e+00   4.9199725e+00   1.6923932e+01
   3.7840618e+00   9.7321262e-01   1.6767113e+01
   3.6763845e+00   1.4736556e+00   1.6612946e+01
   3.5374981e+00   3.5914070e-01   1.6828503e+01
   3.7459667e+00   2.5772715e+00   1.6398705e+01
   3.5283101e+00   2.8204607e-01   1.6844172e+01
   3.5292030e+00   2.8472005e-01   1.6843915e+01
   3.5749242e+00   3.6665585e-01   1.6838605e+01
   3.6921428e+00   6.2954494e-01   1.6818360e+01
   3.3312346e+00   6.7273680e-01   1.7762436e+01
   3.7682162e+00   1.8784970e+00   1.6542807e+01
   3.6012744e+00   6.6039243e-01   1.6773554e+01
   2.1708899e+00   3.7263851e+00   1.5880611e+01
   3.5550508e+00   5.3182166e-01   1.6794353e+01
   2.1399002e+00   5.8418980e+00   1.4789024e+01
   4.1295956e+00   4.7531631e-01   2.0725925e+01
   3.5257210e+00   2.8081270e-01   1.6844034e+01
   3.5841864e+00   3.8417243e-01   1.6837563e+01
   3.4511030e+00   4.0019942e-01   1.6821452e+01
   3.6874566e+00   1.9331678e+00   1.6522072e+01
   3.5269730e+00   2.8104957e-01   1.6844209e+01
   3.5407643e+00   3.5745228e-01   1.6829275e+01
   3.8860895e+00   5.8572584e-01   2.0182139e+01
   3.1724413e+00   8.6609257e-01   1.6543553e+01
   3.6313495e+00   4.8226797e-01   1.6830186e+01
   2.8233339e+00   2.4176298e+00   1.9913536e+01
   2.1095940e+00   4.7945698e+00   1.8377969e+01
   3.4356643e+00   1.4855676e+00   1.6522093e+01
   3.5278439e+00   2.8805977e-01   1.6842771e+01
   3.5268784e+00   4.4833268e-01   1.6808475e+01
   1.7568735e+00   6.3123508e+00   1.5882300e+01
   3.7337833e+00   1.8234230e+00   1.6548182e+01
   3.7708987e+00   2.4654704e+00   1.6423695e+01
   2.2041545e+00   4.8068666e+00   1.5082224e+01
   3.6669575e+00   5.5819412e-01   1.6825494e+01
   3.5868419e+00   4.9122834e-01   1.6813307e+01
   1.9164058e+00   5.0581974e+00   1.6120049e+01
   3.6235331e+00   1.8871999e+00   1.6525068e+01
   3.2754810e+00   1.1395521e+00   1.6430867e+01
   3.7402510e+00   1.3435894e+00   1.6652457e+01
   3.8021143e+00   1.6491803e+00   1.6602442e+01
   3.7437999e+00   7.9989575e-01   1.6796891e+01
   3.6636594e+00   8.4226336e-01   1.6751381e+01
   3.6070197e+00   7.2029292e-01   1.9493563e+01
   3.7992200e+00   1.5073478e+00   1.6636231e+01
   3.5040487e+00   1.0927779e+00   1.6659842e+01
   3.7725576e+00   1.4752598e+00   1.6633757e+01
   4.1322067e+00   4.7779117e-01   2.0751724e+01
   3.4820796e+00   3.4390284e-01   1.6845289e+01
   3.3702007e+00   5.2782272e-01   1.6709705e+01
   3.4001426e+00   4.6555394e-01   1.7121795e+01
   3.7406502e+00   8.4114145e-01   1.6785145e+01
   3.5211081e+00   5.3293625e-01   1.6787517e+01
   3.6736686e+00   5.8385573e-01   1.6823303e+01
   3.5534996e+00   2.9175079e-01   1.7025943e+01
   3.5268581e+00   2.8149304e-01   1.6844262e+01
   3.5429645e+00   3.0555249e-01   1.6844254e+01
   3.3007253e+00   8.6426971e-01   1.8421071e+01
   3.6911469e+00   2.6855804e+00   1.6369429e+01
   2.5014940e+00   3.2437638e+00   1.9249281e+01
   3.5765790e+00   5.6147563e-01   1.6790270e+01
   3.7616995e+00   1.2917441e+00   1.6673991e+01
   3.5305872e+00   3.0887681e-01   1.6838586e+01
   3.6031149e+00   4.1535091e-01   1.6838227e+01
   3.7517598e+00   1.8521887e+00   1.6544860e+01
   3.5301096e+00   2.8432877e-01   1.6844419e+01
   3.5282922e+00   2.8485597e-01   1.6843671e+01
   3.7817910e+00   1.3771281e+00   1.6661714e+01
   3.4617385e+00   9.6733781e-01   1.9779177e+01
   3.5279121e+00   2.9312619e-01   1.6841770e+01
   3.6297774e+00   4.7219614e-01   1.6833904e+01
   3.7121152e+00   1.0641315e+00   1.6711825e+01
   3.7082884e+00   1.4068346e+00   1.6630012e+01
   3.5335233e+00   2.9163506e-01   1.6843397e+01
   3.6521506e+00   6.4055433e-01   1.6800921e+01
   1.8010666e+00   5.9545164e+00   1.5674613e+01
   3.6011837e+00   1.1043827e+00   1.6681893e+01
   3.5724498e+00   5.4887484e-01   1.6792506e+01
   3.5439603e+00   2.8899692e-01   1.6966656e+01
   3.7677413e+00   1.7764290e+00   1.6563921e+01
   1.8941075e+00   5.5372415e+00   1.5305709e+01
   3.5670449e+00   4.7437142e-01   1.6808885e+01
   2.5535947e+00   4.8839981e+00   1.5054142e+01
   3.7751029e+00   1.9297143e+00   1.6533452e+01
   3.5246487e+00   2.9140659e-01   1.6890340e+01
   3.5761617e+00   3.7670048e-01   1.7600916e+01
   4.0388298e+00   3.9310736e-01   1.9853324e+01
   3.5273013e+00   2.8166290e-01   1.6844017e+01
   3.6947825e+00   6.3924154e-01   1.6817585e+01
   3.7834445e+00   2.0760020e+00   1.6504883e+01
   2.4642112e+00   4.8444065e+00   1.5022333e+01
   3.7927099e+00   1.9154368e+00   1.6539832e+01
   3.5309540e+00   2.9085370e-01   1.6844584e+01
   3.6305958e+00   5.2076406e-01   1.6822370e+01
   3.5207247e+00   2.9713320e-01   1.6834987e+01
   3.5120792e+00   5.8127950e-01   1.6770201e+01
   3.7276707e+00   2.7199582e+00   1.6367131e+01
   3.8309860e+00   3.3142901e-01   1.8545183e+01
   3.7703135e+00   1.3203639e+00   1.6671156e+01
   3.5149354e+00   3.0347795e-01   1.6831550e+01
   3.5305553e+00   2.8194548e-01   1.6865762e+01
   3.5398182e+00   2.8303272e-01   1.6915312e+01
   2.2389277e+00   3.3968924e+00   1.6045640e+01
   3.5419960e+00   7.7363972e-01   1.6743036e+01
   3.7088217e+00   6.7660096e-01   1.6813621e+01
   3.5270098e+00   2.8110915e-01   1.6844013e+01
   3.5557091e+00   3.4714836e-01   1.6837985e+01
   3.9497044e+00   7.9743123e-01   2.1547804e+01
   2.6464535e+00   2.3478755e+00   1.5961093e+01
   1.7839181e+00   6.1994818e+00   1.5495953e+01
   3.6766653e+00   3.1148436e+00   1.6277871e+01
   3.5300665e+00   2.8754205e-01   1.6843713e+01
   2.3195198e+00   5.7239311e+00   1.4799389e+01
   1.8078768e+00   5.8863490e+00   1.6560238e+01
   3.7298756e+00   1.6648146e+00   1.6579264e+01
   3.6694379e+00   7.6698350e-01   1.6774559e+01
   3.5316372e+00   3.0012438e-01   1.6840928e+01
   3.2170039e+00   8.9378852e-01   1.7999684e+01
   2.4047065e+00   3.6277186e+00   1.5447172e+01
   3.5294907e+00   2.9081674e-01   1.6842438e+01
   3.5162248e+00   2.9681037e-01   1.6843589e+01
   3.1651644e+00   8.5180036e-01   1.7223307e+01
   3.5228671e+00   3.0167333e-01   1.6938403e+01
   3.3532522e+00   5.2493614e-01   1.6896791e+01
   3.6810044e+00   2.2622201e+00   1.6454610e+01
   1.8228001e+00   6.0716598e+00   1.5261619e+01
   3.7210889e+00   1.3354568e+00   1.6648570e+01
   3.5290205e+00   2.8545631e-01   1.6844704e+01
   3.6753703e+00   5.8540381e-01   1.6823254e+01
   3.4962303e+00   2.0383571e+00   1.6452115e+01
   3.5433126e+00   3.0591837e-01   1.6843262e+01
   3.7408388e+00   9.8828964e-01   1.6744750e+01
   3.5930309e+00   2.9892268e-01   1.7248831e+01
   3.4934743e+00   1.0300950e+00   1.6664298e+01
   3.5280117e+00   2.8439613e-01   1.6843735e+01
   3.6532610e+00   1.3582869e+00   1.6633927e+01
   2.9048184e+00   1.5567184e+00   1.6264557e+01
   3.5559482e+00   4.8073570e-01   1.6804926e+01
   3.6580344e+00   1.2018275e+00   1.6666009e+01
   3.5334211e+00   2.8234162e-01   1.6881483e+01
   2.0495094e+00   5.1317825e+00   1.8269143e+01
   3.5317976e+00   2.8823345e-01   1.6843684e+01
   2.2941449e+00   3.9001783e+00   1.5400725e+01
   3.6521836e+00   5.2699427e-01   1.6828951e+01
   3.7434953e+00   1.5186787e+00   1.6613475e+01
   2.7235327e+00   1.9350961e+00   1.6190468e+01
   2.9197435e+00   1.3420222e+00   1.6558639e+01
   3.7782102e+00   1.5331206e+00   1.6621956e+01
   3.6703240e+00   5.6784012e-01   1.6824054e+01
   3.2710059e+00   4.4012656e+00   1.5761188e+01
   3.7485922e+00   1.5759587e+00   1.6602261e+01
   3.5280410e+00   2.8178078e-01   1.6853176e+01
   3.6827275e+00   9.7224079e-01   1.6725029e+01
   3.7873130e+00   1.6007328e+00   1.6609358e+01
   3.5809486e+00   5.5154017e-01   1.6794129e+01
   3.6486438e+00   5.2332402e-01   1.6826570e+01
   3.5402116e+00   3.0004451e-01   1.6843618e+01
   3.5269368e+00   2.8104293e-01   1.6844258e+01
   3.5102823e+00   3.0291025e-01   1.6871969e+01
   3.5522769e+00   6.2084271e-01   1.6776793e+01
   3.5485377e+00   4.2614027e-01   1.7737395e+01
   4.1455285e+00   4.9148110e-01   2.0889215e+01
   1.9839906e+00   5.4378884e+00   1.5076095e+01
   3.6059252e+00   8.8718519e-01   2.0228909e+01
   3.5679737e+00   6.7908705e-01   1.6764871e+01
   3.8253026e+00   3.4034919e-01   1.8565089e+01
   3.5358475e+00   2.9359227e-01   1.6843867e+01
   2.3379019e+00   4.3292287e+00   1.5191279e+01
   3.6172717e+00   6.3912191e-01   1.6786218e+01
   3.7642822e+00   1.1757277e+00   1.6706072e+01
   3.6391431e+00   7.0464434e-01   1.6778048e+01
   1.8602264e+00   5.4921334e+00   1.5724879e+01
   3.5081323e+00   3.4912329e-01   1.7127115e+01
   3.5270095e+00   2.8115749e-01   1.6844202e+01
   3.6317326e+00   6.8305940e-01   1.6780524e+01
   3.3335871e+00   3.5490270e+00   1.6000966e+01
   3.7083854e+00   6.7643275e-01   1.6813488e+01
   1.7707180e+00   6.4162849e+00   1.6808713e+01
   4.1095708e+00   6.2687667e-01   2.1454641e+01
   2.6071654e+00   2.7128261e+00   1.9040578e+01
   3.5233170e+00   2.9405312e-01   1.6837824e+01
   3.5800413e+00   2.8720439e-01   1.7127143e+01
   3.6842881e+00   6.0536683e-01   1.6820442e+01
   3.5955204e+00   1.0028622e+00   1.6701637e+01
   2.9479191e+00   2.0451396e+00   1.9904439e+01
   3.6294086e+00   5.1710494e-01   1.6822742e+01
   3.9364678e+00   7.9302468e-01   2.1463209e+01
   3.0561220e+00   3.2425234e+00   1.5791978e+01
   3.5280017e+00   2.8171988e-01   1.6844227e+01
   3.6145766e+00   3.0152076e-01   1.7364229e+01
   1.7677582e+00   6.4012533e+00   1.6758276e+01
   3.4090500e+00   3.9156682e+00   1.5978415e+01
   3.4112284e+00   4.0762617e+00   1.5941172e+01
   4.1337286e+00   5.2176236e-01   2.0999765e+01
   3.5931993e+00   6.4937950e-01   1.6773733e+01
   3.6429180e+00   3.9901809e-01   1.8032492e+01
   3.7487183e+00   2.4164924e+00   1.6431624e+01
   3.3069473e+00   2.4533456e+00   1.6201685e+01
   2.7206289e+00   1.8230820e+00   1.7275764e+01
   3.5297442e+00   2.9944450e-01   1.6840630e+01
   3.5270365e+00   2.8108122e-01   1.6844136e+01
   3.1319654e+00   1.2854696e+00   1.6320404e+01
   3.5269352e+00   2.8102903e-01   1.6844106e+01
   3.7214683e+00   7.2753131e-01   1.6806513e+01
   3.5101193e+00   3.1250475e-01   1.6931662e+01
   3.1389184e+00   2.4701805e+00   1.6020544e+01
   3.5938943e+00   4.0823467e-01   1.6835067e+01
   3.5515024e+00   4.4405066e-01   1.6812023e+01
   3.4953551e+00   3.2165325e-01   1.6852435e+01
   3.9035726e+00   8.0551439e-01   2.1361759e+01
   3.5074758e+00   3.3014990e-01   1.6816209e+01
   1.8156681e+00   6.2057335e+00   1.5218336e+01
   3.6611824e+00   5.4194305e-01   1.6827628e+01
   3.4827817e+00   3.4669046e-01   1.6844793e+01
   3.7511542e+00   2.5045906e+00   1.6414445e+01
   2.0715360e+00   5.6512564e+00   1.4879825e+01
   3.5437796e+00   7.9151386e-01   1.9489597e+01
   3.5298401e+00   2.8502825e-01   1.6843988e+01
   3.6416026e+00   9.9668375e-01   1.6706643e+01
   3.7349472e+00   2.6826704e+00   1.6375850e+01
   3.5307371e+00   2.9362667e-01   1.6844590e+01
   3.5321562e+00   2.9329539e-01   1.6844697e+01
   3.5164219e+00   3.2384980e-01   1.6824790e+01
   3.5304053e+00   2.8567717e-01   1.6844443e+01
   3.5277138e+00   3.0543578e-01   1.6982998e+01
   3.6354387e+00   6.3383039e-01   1.6795623e+01
   3.1870358e+00   4.3814275e+00   1.5697420e+01
   3.5305791e+00   2.9591409e-01   1.6841668e+01
   2.8759219e+00   3.4905408e+00   1.5572354e+01
   3.2574714e+00   7.6452102e-01   1.7703499e+01
   3.4631669e+00   8.7953515e-01   1.9429635e+01
   4.1193241e+00   4.4843289e-01   2.0531046e+01
   3.6765889e+00   2.2800954e+00   1.6450338e+01
   3.5023536e+00   5.5680078e-01   1.6766220e+01
   1.9589638e+00   4.8316298e+00   1.5853197e+01
   3.5250124e+00   2.8999260e-01   1.6884284e+01
   3.5917755e+00   1.1542099e+00   2.1167354e+01
   1.8713261e+00   5.5288629e+00   1.6968971e+01
   3.4541598e+00   1.0024642e+00   1.9873498e+01
   3.5139390e+00   3.0390623e-01   1.6903192e+01
   2.6063134e+00   2.2939508e+00   1.7877391e+01
   4.0542283e+00   4.4162386e-01   2.0187492e+01
   3.1413819e+00   9.0444766e-01   1.6618533e+01
   3.6248079e+00   2.6228213e+00   1.6371817e+01
   3.5271288e+00   2.8121996e-01   1.6844162e+01
   3.6929266e+00   5.6670437e-01   1.9165434e+01
   3.7478664e+00   6.8013693e-01   2.0002463e+01
   3.4084898e+00   7.5800910e-01   1.6628272e+01
   3.5278763e+00   2.8170709e-01   1.6844185e+01
   3.5349306e+00   2.9354533e-01   1.6843242e+01
   1.8293503e+00   6.4227847e+00   1.7525130e+01
   3.5418621e+00   3.1266575e-01   1.6843898e+01
   3.5280822e+00   2.8285737e-01   1.6844098e+01
   3.2390417e+00   1.4109252e+00   2.0009360e+01
   3.5660195e+00   3.8799426e-01   1.6831866e+01
   3.5428316e+00   3.9621822e-01   1.6821401e+01
   3.7451813e+00   4.2679463e-01   1.8660426e+01
   3.0535474e+00   4.8013524e+00   1.5486226e+01
   3.3630745e+00   9.9574941e-01   1.9321678e+01
   3.5279188e+00   2.9013335e-01   1.6842222e+01
   3.4804519e+00   3.4353722e-01   1.6850839e+01
   2.2421532e+00   3.4393814e+00   1.7130613e+01
   3.4317402e+00   9.7484343e-01   1.9639642e+01
   3.5504533e+00   4.2653370e-01   1.6815757e+01
   1.8404261e+00   6.0890584e+00   1.7370922e+01
   3.5537962e+00   2.8399144e-01   1.6986359e+01
   3.5220433e+00   2.9671052e-01   1.6836217e+01
   3.4982582e+00   3.1979590e-01   1.6845394e+01
   2.2438509e+00   3.9263184e+00   1.8372128e+01
   3.6985034e+00   1.0139512e+00   1.6720176e+01
   3.5566370e+00   2.9684147e-01   1.7069140e+01
   3.5123143e+00   3.2909795e-01   1.6819940e+01
   3.7893353e+00   1.8373198e+00   1.6556144e+01
   3.5272635e+00   2.8106734e-01   1.6845681e+01
   3.7896566e+00   1.8617457e+00   1.6550941e+01
   3.7502817e+00   1.6438358e+00   1.6587938e+01
   3.5878014e+00   4.2530874e-01   1.6830421e+01
   3.5517393e+00   3.5856253e+00   1.6133906e+01
   3.7983423e+00   1.7139124e+00   1.6586256e+01
   3.6079716e+00   4.1818329e-01   1.6837294e+01
   4.1174016e+00   4.9531065e-01   2.0777903e+01
   3.5391787e+00   2.9872805e-01   1.6844037e+01
   3.7955091e+00   1.2511143e+00   1.6701463e+01
   3.5465958e+00   3.9039834e-01   1.6822970e+01
   3.5698268e+00   5.5570612e-01   1.6790788e+01
   3.0749660e+00   1.0283625e+00   1.6877071e+01
   3.5263151e+00   3.0165482e-01   1.6839430e+01
   3.5277633e+00   2.8250837e-01   1.6844368e+01
   3.5663830e+00   3.7016030e-01   1.6836024e+01
   2.1102007e+00   4.0450760e+00   1.5781729e+01
   2.9664374e+00   1.8240604e+00   1.9462197e+01
   3.4205218e+00   3.9947861e+00   1.5966955e+01
   3.5333918e+00   2.8701567e-01   1.6844217e+01
   3.3408472e+00   6.2010896e-01   1.7562069e+01
   3.5407375e+00   3.6926106e-01   1.6826980e+01
   3.7290003e+00   9.3223862e-01   1.6754609e+01
   3.6059185e+00   2.8498738e+00   1.6317964e+01
   3.5282292e+00   2.8250364e-01   1.6844114e+01
   2.8789627e+00   2.2191999e+00   1.9857296e+01
   2.0545858e+00   5.9232001e+00   1.4811855e+01
   3.5305900e+00   2.8139960e-01   1.6863125e+01
   3.5273218e+00   2.8158382e-01   1.6844303e+01
   3.5731555e+00   3.6772527e-01   1.6837934e+01
   3.5322756e+00   2.8988097e-01   1.6843519e+01
   2.6690678e+00   4.9402171e+00   1.5120919e+01
   3.5891275e+00   7.9486691e-01   1.6742365e+01
   3.5195920e+00   3.7625144e+00   1.6077789e+01
   2.1785625e+00   5.2209002e+00   1.4951934e+01
   3.4221769e+00   6.7899149e-01   1.6658805e+01
   3.5264183e+00   2.8143931e-01   1.6844034e+01
   3.5371550e+00   2.9600751e-01   1.6843576e+01
   2.8470650e+00   1.5916601e+00   1.6310413e+01
   3.1287816e+00   1.0708949e+00   1.8081539e+01
   3.7279176e+00   7.3883566e-01   1.6805727e+01
   3.6471820e+00   1.2839418e+00   1.6648266e+01
   3.6970897e+00   1.8892307e+00   1.6531625e+01
   3.7702990e+00   1.6799092e+00   1.6585763e+01
   3.5307294e+00   2.8527964e-01   1.6843842e+01
   3.6252496e+00   8.2628238e-01   1.6740998e+01
   3.6990304e+00   9.2919873e-01   1.6743449e+01
   3.5070207e+00   3.0631909e-01   1.6870065e+01
   3.7176966e+00   2.8194186e+00   1.6345452e+01
   3.5615118e+00   4.4850230e-01   1.7918808e+01
   3.7160787e+00   2.8387000e+00   1.6341283e+01
   1.8740581e+00   6.0807203e+00   1.7680091e+01
   3.7343813e+00   7.7884382e-01   1.6798624e+01
   3.7773059e+00   1.0583139e+00   1.6745606e+01
   3.6134940e+00   4.8687936e-01   1.8369937e+01
   3.7261208e+00   2.7928364e+00   1.6351774e+01
   2.3535363e+00   2.9260192e+00   1.6680339e+01
   3.4581279e+00   4.9355558e-01   1.7622720e+01
   3.6240419e+00   3.0133637e-01   1.7408624e+01
   3.5291363e+00   2.8408343e-01   1.6844095e+01
   3.7083750e+00   3.2166484e-01   1.7913071e+01
   3.5984134e+00   6.6410181e-01   1.6771631e+01
   1.7571747e+00   6.2661541e+00   1.6168807e+01
   3.5295202e+00   2.8144186e-01   1.6858310e+01
   3.7840169e+00   1.3796945e+00   1.6662246e+01
   3.5281228e+00   2.8361652e-01   1.6844188e+01
   3.6059512e+00   6.2888359e-01   1.6783980e+01
   4.0534189e+00   5.1184872e-01   2.0568475e+01
   3.5342682e+00   1.1986272e+00   1.6651818e+01
   3.7974469e+00   1.7645188e+00   1.6574383e+01
   2.9552195e+00   1.8476265e+00   1.6053560e+01
   3.5551033e+00   4.4366708e-01   1.6812804e+01
   3.5275777e+00   3.1461664e-01   1.7033320e+01
   3.6889223e+00   9.5542832e-01   1.6732625e+01
   3.5684549e+00   6.9152944e-01   1.6762401e+01
   3.5167686e+00   2.9372147e-01   1.6856259e+01
   3.5577068e+00   7.4245804e-01   1.9343023e+01
   3.5334268e+00   2.9612062e-01   1.6844606e+01
   3.6961739e+00   3.0254699e+00   1.6299810e+01
   3.5715185e+00   4.2390797e-01   1.6824327e+01
   3.5826501e+00   2.8758167e-01   1.7141427e+01
   3.6769383e+00   9.5374049e-01   1.6727525e+01
   3.5281226e+00   2.8229702e-01   1.6844137e+01
   3.7851860e+00   1.2867011e+00   1.6687379e+01
   3.6020866e+00   4.2490768e-01   1.6837382e+01
   3.6097181e+00   4.8870390e-01   1.6823205e+01
   3.4822720e+00   3.0450915e+00   1.6219209e+01
   1.9193837e+00   5.9152073e+00   1.7918004e+01
   3.5306904e+00   2.9003487e-01   1.6844631e+01
   3.5844582e+00   2.9294954e-01   1.7177742e+01
   3.8544289e+00   4.0085057e-01   1.9025616e+01
   3.7793156e+00   9.9011451e-01   1.6763051e+01
   3.7264011e+00   2.1021895e+00   1.6491956e+01
   3.5244444e+00   2.8484425e-01   1.6842434e+01
   3.7933547e+00   1.8709568e+00   1.6549783e+01
   3.6042041e+00   4.1765375e-01   1.6838098e+01
   3.7105791e+00   9.8500960e-01   1.6732797e+01
   3.8444458e+00   3.4650008e-01   1.8687819e+01
   2.0371721e+00   5.9966231e+00   1.4806046e+01
   3.5281874e+00   2.8272046e-01   1.6843990e+01
   3.2045125e+00   7.7689367e-01   1.7228638e+01
   3.5314239e+00   2.8760534e-01   1.6843771e+01
   3.5324183e+00   3.1543666e-01   1.6837447e+01
   3.7364148e+00   7.9324327e-01   1.6795891e+01
   3.6736825e+00   5.7332464e-01   1.6822545e+01
   3.7957134e+00   1.4917666e+00   1.6639075e+01
   3.7619661e+00   1.3147592e+00   1.6668269e+01
   3.5333031e+00   3.3470881e-01   1.6833378e+01
   2.8025996e+00   1.7254289e+00   1.7813587e+01
   3.5273095e+00   2.8174798e-01   1.6844043e+01
   2.0439301e+00   5.9676222e+00   1.4808148e+01
   3.7724967e+00   1.0216666e+00   1.6753211e+01
   3.7728720e+00   6.8190988e-01   2.0133197e+01
   3.6022546e+00   4.9609011e-01   1.8364584e+01
   1.7948392e+00   6.4179057e+00   1.7171168e+01
   3.5270332e+00   2.8117879e-01   1.6845209e+01
   3.6693388e+00   9.7976629e-01   1.6717828e+01
   3.3853042e+00   3.0434016e+00   1.6152218e+01
   3.7008211e+00   4.1862127e-01   1.8409228e+01
   1.8289247e+00   6.1957750e+00   1.5155700e+01
   3.6739416e+00   2.7055280e+00   1.6362983e+01
   1.8495772e+00   6.1887782e+00   1.5088571e+01
   3.6154998e+00   2.6613860e+00   1.6361470e+01
   3.4546691e+00   1.0422033e+00   2.0025817e+01
   3.2095483e+00   7.7171673e-01   1.7276797e+01
   3.6124561e+00   5.5538578e-01   1.6806833e+01
   3.6194152e+00   1.2576112e+00   1.6652369e+01
   3.5383579e+00   3.0644154e-01   1.6844144e+01
   3.7765441e+00   2.0775666e+00   1.6503392e+01
   3.5464067e+00   4.0611037e-01   1.6819746e+01
   3.4693241e+00   3.9083133e+00   1.6016945e+01
   3.7255246e+00   2.2639310e+00   1.6459519e+01
   3.3686360e+00   3.5007133e+00   1.6040251e+01
   3.2845147e+00   7.9081476e-01   1.8006633e+01
   3.5285708e+00   3.1088095e-01   1.7017366e+01
   1.8333170e+00   6.4657082e+00   1.7514593e+01
   1.8470882e+00   6.4521705e+00   1.7691620e+01
   3.6838794e+00   6.0229716e-01   1.6821588e+01
   3.6611783e+00   7.8069283e-01   1.6767025e+01
   3.5465619e+00   3.2501024e-01   1.6840009e+01
   3.5314598e+00   2.8950166e-01   1.6843464e+01
   3.6240859e+00   4.9258583e-01   1.6826190e+01
   3.5308968e+00   2.9167987e-01   1.6844694e+01
   3.6973287e+00   6.4571710e-01   1.6815869e+01
   3.7137539e+00   1.8966399e+00   1.6531704e+01
   3.5713867e+00   5.6000958e-01   1.6790145e+01
   3.6571387e+00   5.4322127e-01   1.6827406e+01
   3.5274106e+00   2.8502566e-01   1.6843204e+01
   3.6977001e+00   3.4044346e-01   1.7962290e+01
   3.7814968e+00   3.1970995e-01   1.8249563e+01
   3.5455790e+00   3.0732492e-01   1.6844033e+01
   3.5271143e+00   2.8115690e-01   1.6844179e+01
   3.6942669e+00   1.4277198e+00   1.6623798e+01
   3.5209490e+00   2.8933443e-01   1.6856888e+01
   1.8426833e+00   5.5672633e+00   1.5992013e+01
   3.0483856e+00   1.1344107e+00   1.7624518e+01
   3.5638793e+00   3.3710801e-01   1.6842852e+01
   3.6098160e+00   1.1021804e+00   1.6682539e+01
   3.6514527e+00   5.2386666e-01   1.6829098e+01
   1.9215231e+00   5.6795411e+00   1.5105647e+01
   3.5542703e+00   3.4619812e-01   1.6837741e+01
   3.6502392e+00   5.1103540e-01   1.6828879e+01
   3.6908609e+00   2.1954819e+00   1.6469294e+01
   3.5263773e+00   2.8179273e-01   1.6845030e+01
   3.4921381e+00   6.9450864e-01   1.8781259e+01
   3.5565038e+00   3.2860757e-01   1.6843156e+01
   3.6337232e+00   4.7273904e-01   1.6832471e+01
   2.0691050e+00   4.1871687e+00   1.6609507e+01
   3.7965718e+00   1.3627716e+00   1.6671759e+01
   3.5659639e+00   2.9177938e-01   1.7083886e+01
   2.4554549e+00   3.7094922e+00   1.5374925e+01
   3.5260099e+00   2.8477462e-01   1.6842486e+01
   3.5567811e+00   4.6720762e-01   1.6808046e+01
   3.6637000e+00   2.5380793e+00   1.6395768e+01
   3.6759860e+00   3.2510699e-01   1.7777845e+01
   3.5235762e+00   2.8680404e-01   1.6858863e+01
   3.1900253e+00   1.5043688e+00   1.9991453e+01
   3.5354782e+00   2.9502531e-01   1.6843168e+01
   3.6322012e+00   1.0178220e+00   1.6701076e+01
   3.7651678e+00   1.7468275e+00   1.6569648e+01
   3.5719019e+00   3.4662944e-01   1.7415295e+01
   3.5087191e+00   3.3162178e+00   1.6173460e+01
   3.6567833e+00   5.4076179e-01   1.6827625e+01
   3.5565300e+00   4.1965238e-01   1.6819068e+01
   3.4603902e+00   5.0231127e-01   1.7680933e+01
   3.4736665e+00   1.8976228e+00   1.6468795e+01
   3.5547035e+00   4.6533805e-01   1.6807981e+01
   3.0421571e+00   1.1048878e+00   1.7322059e+01
   3.7164565e+00   7.0910488e-01   1.6808721e+01
   3.7133790e+00   9.8427362e-01   2.1177239e+01
   3.7849659e+00   3.4920601e-01   1.8419755e+01
   3.7218341e+00   9.8472895e-01   1.6737242e+01
   2.4024412e+00   3.1867331e+00   1.8365826e+01
   3.5754936e+00   7.5379882e-01   1.6750065e+01
   3.6757161e+00   5.8803481e-01   1.6822796e+01
   3.5253665e+00   2.9514348e-01   1.6915110e+01
   3.5334771e+00   2.9737361e-01   1.6844527e+01
   3.5275317e+00   2.8189270e-01   1.6844186e+01
   3.5841815e+00   3.9085025e-01   1.6836137e+01
   3.7587849e+00   1.2067519e+00   1.6694388e+01
   1.7574026e+00   6.3733540e+00   1.6539195e+01
   3.7568225e+00   9.2837185e-01   1.6770225e+01
   3.7457323e+00   8.1051863e-01   1.6795025e+01
   3.7791743e+00   1.0968333e+00   1.6736009e+01
   3.6707137e+00   2.6432983e+00   1.6375071e+01
   3.5994301e+00   3.6371024e-01   1.7636488e+01
   3.5694170e+00   4.9203400e-01   1.6805165e+01
   3.5272967e+00   2.8157616e-01   1.6844057e+01
   3.5483197e+00   3.1369690e-01   1.6843790e+01
   4.0950550e+00   4.3728443e-01   2.0356154e+01
