# Supplementary material for: Rethinking Colour Constancy
Source: PLoS One. 2015 Sep 10;10(9):e0135029. doi: 10.1371/journal.pone.0135029 (PMC4565710; doi:10.1371/journal.pone.0135029)
Supplement: S1 Dataset — (ZIP) [file pone.0135029.s002.zip › 5-TransitionMetamerReflectanceData/NtoB_20munsells/targetXYZ_2.txt]

   8.3886685e-01   1.3673114e-01   3.4859175e+00
   1.6617070e-01   3.7728292e+00   2.5772263e+00
   4.9074152e-01   9.4353362e-01   3.6246577e+00
   5.9807984e-01   9.1123292e-01   3.6849023e+00
   1.1007233e+00   1.2615412e+00   3.7310650e+00
   1.6679663e-01   3.7055976e+00   2.5911719e+00
   1.7804212e-01   3.7606563e+00   2.5981186e+00
   1.0622068e+00   8.8076145e-01   3.5613283e+00
   1.6637295e-01   3.7573084e+00   2.5804272e+00
   9.2647920e-01   2.0030283e-01   4.3491300e+00
   1.6540192e-01   3.7726622e+00   2.5770927e+00
   8.7241017e-01   8.4167288e-01   2.5574242e+00
   3.6066079e-01   3.4939722e+00   2.5684550e+00
   7.3285569e-01   1.0283916e+00   3.7871116e+00
   6.3934974e-01   3.2039613e+00   3.3494212e+00
   4.7638748e-01   1.5971787e+00   3.3974817e+00
   1.0972672e+00   1.7374161e+00   3.8261054e+00
   6.4623152e-01   1.2877116e-01   2.4423113e+00
   1.0565257e+00   8.0150111e-01   4.2481908e+00
   7.4997129e-01   2.9741631e+00   3.2228521e+00
   9.5260937e-01   1.0273499e+00   4.0361814e+00
   7.8494786e-01   1.8229232e-01   3.0013526e+00
   1.8548538e-01   3.7554673e+00   2.6077389e+00
   6.9238789e-01   1.0592986e-01   2.7415073e+00
   5.5577873e-01   3.2306695e+00   2.8072064e+00
   1.1179048e+00   7.8598241e-01   3.9691267e+00
   7.3237217e-01   1.3283943e+00   3.6568653e+00
   9.8052295e-01   2.4398419e+00   3.7408366e+00
   8.2471764e-01   2.5976402e-01   2.9933876e+00
   4.9974804e-01   9.1160358e-01   3.6350264e+00
   7.8015726e-01   2.9704513e+00   3.4879324e+00
   4.0130094e-01   2.4458150e+00   3.0426404e+00
   9.2932406e-01   9.8825246e-01   4.0361937e+00
   1.7342917e-01   3.3227179e+00   2.6806049e+00
   3.0406202e-01   1.8228590e+00   3.1901809e+00
   2.7303226e-01   3.6170718e+00   2.5310193e+00
   1.1005661e+00   1.5261778e+00   3.7547018e+00
   8.3217860e-01   1.0161354e+00   2.3138019e+00
   9.2037163e-01   1.4062329e-01   4.0191503e+00
   5.1379273e-01   3.2707442e+00   2.6975425e+00
   1.1073906e+00   5.6330535e-01   4.1028561e+00
   9.6297653e-01   2.8180070e-01   3.7411340e+00
   2.3316537e-01   3.7029672e+00   2.6870678e+00
   8.2761546e-01   6.9448957e-01   2.3897578e+00
   7.1473961e-01   1.1057644e-01   2.8617062e+00
   2.2157186e-01   3.4883555e+00   2.6630423e+00
   9.3927538e-01   1.9366637e-01   4.2545127e+00
   1.6946403e-01   3.5676629e+00   2.6225334e+00
   8.9379393e-01   2.3030847e-01   4.3164605e+00
   6.5837714e-01   5.8636773e-01   4.0235494e+00
   8.4115876e-01   2.6385945e-01   4.2935489e+00
   8.8839253e-01   4.2888833e-01   2.9735532e+00
   3.3891939e-01   3.5674370e+00   2.8673468e+00
   7.6231402e-01   2.9324418e+00   3.2034311e+00
   2.2402679e-01   3.7157745e+00   2.6587921e+00
   7.8630572e-01   3.2359283e-01   4.1720308e+00
   1.0849385e+00   1.7193343e+00   3.7244738e+00
   3.4553410e-01   1.5886823e+00   3.3073953e+00
   6.6039632e-01   1.0571019e-01   2.5861642e+00
   9.6527809e-01   1.3418743e+00   2.9648722e+00
   9.0071048e-01   2.3385370e-01   4.3173127e+00
   1.6648117e-01   3.7349052e+00   2.5851559e+00
   1.0560537e+00   9.3304830e-01   3.5108722e+00
   8.9758340e-01   1.2035022e+00   3.9618996e+00
   7.9945883e-01   2.9208537e+00   3.5566557e+00
   9.6879491e-01   6.1755367e-01   3.1779608e+00
   6.8928149e-01   2.7236386e+00   2.4581142e+00
   6.9329732e-01   1.5759829e+00   3.5423358e+00
   1.0784694e+00   5.0553068e-01   3.9732961e+00
   7.5226053e-01   1.4152497e+00   3.6639200e+00
   7.1654470e-01   4.2252025e-01   4.0982076e+00
   1.0130764e+00   1.2028231e+00   4.0563781e+00
   8.6309409e-01   2.9080908e-01   3.1306008e+00
   9.7224979e-01   2.3098176e+00   3.4733335e+00
   1.0908283e+00   1.6706907e+00   3.7427383e+00
   9.1690420e-01   2.0863147e-01   3.6866750e+00
   8.6286381e-01   1.2974258e+00   3.9324353e+00
   1.0637156e+00   1.2836756e+00   4.1112116e+00
   1.6688398e-01   3.7671860e+00   2.5784897e+00
   1.6967648e-01   3.7718418e+00   2.5820977e+00
   1.6514932e-01   3.6455987e+00   2.6042830e+00
   3.8338642e-01   1.3876675e+00   3.4233535e+00
   1.0849353e+00   8.6899416e-01   4.2186878e+00
   9.9473467e-01   2.0945496e+00   3.4078920e+00
   1.1253729e+00   7.9170472e-01   4.1678541e+00
   2.4844243e-01   2.2341793e+00   3.0129389e+00
   6.6187410e-01   9.9521475e-02   2.6250013e+00
   2.3855652e-01   2.3563190e+00   2.9702351e+00
   1.1149890e+00   9.1679632e-01   4.1381980e+00
   8.3877831e-01   6.7128102e-01   2.4574197e+00
   1.7037804e-01   3.5790336e+00   2.6191763e+00
   6.3923753e-01   6.0278923e-01   3.9773558e+00
   3.2585194e-01   2.9042095e+00   2.8622236e+00
   8.4773599e-01   1.9944994e+00   2.5520629e+00
   9.2533335e-01   1.0551983e+00   2.7774015e+00
   1.6713379e-01   3.7451801e+00   2.5831145e+00
   8.5725476e-01   2.2055372e+00   2.7477484e+00
   9.0298051e-01   2.1546415e-01   4.3195707e+00
   1.6640927e-01   3.7743634e+00   2.5732657e+00
   1.6813816e-01   3.7657269e+00   2.5491108e+00
   1.7386393e-01   3.4260805e+00   2.6547546e+00
   8.2394436e-01   6.6028884e-01   2.3898098e+00
   3.8697604e-01   1.4279156e+00   3.4063936e+00
   5.2737899e-01   8.1085058e-01   3.6827664e+00
   2.2796071e-01   3.7135634e+00   2.6622098e+00
   1.0558137e+00   1.8866419e+00   3.6256235e+00
   6.9607868e-01   7.6775577e-01   3.9197552e+00
   1.7170206e-01   3.6942610e+00   2.5951905e+00
   1.0225534e+00   4.7745826e-01   3.6464428e+00
   8.6042512e-01   1.5251793e-01   3.5437597e+00
   8.9798115e-01   7.2502268e-01   2.7316512e+00
   9.3021248e-01   1.0132059e+00   2.8112148e+00
   6.9436527e-01   2.8467673e+00   2.6780156e+00
   1.7816880e-01   3.7627117e+00   2.5877365e+00
   5.1239514e-01   8.6275837e-01   3.6536854e+00
   1.9005533e-01   2.9353689e+00   2.7836933e+00
   2.4051886e-01   2.2839731e+00   2.9948427e+00
   5.1813658e-01   3.3769238e+00   3.1449301e+00
   8.3269258e-01   1.1961714e-01   3.4786787e+00
   5.0049589e-01   3.1707629e+00   3.1365879e+00
   1.0582332e+00   1.9603792e+00   3.7081947e+00
   9.1048879e-01   1.2211723e+00   3.9607526e+00
   1.1098496e+00   1.3724544e+00   4.0145594e+00
   9.6908547e-01   1.3070713e+00   3.9730782e+00
   1.6926567e-01   3.6541861e+00   2.6024976e+00
   8.5766958e-01   2.6373169e-01   4.3181237e+00
   2.2271197e-01   3.7115512e+00   2.6710291e+00
   3.1113323e-01   1.7876814e+00   3.2051086e+00
   1.6634920e-01   3.6853149e+00   2.5956753e+00
   9.3690999e-01   1.6940883e-01   4.0378150e+00
   8.6275450e-01   2.5350175e-01   4.3238606e+00
   9.8926375e-01   1.7026693e+00   3.1543808e+00
   9.0214939e-01   1.4104792e-01   3.8878908e+00
   9.4668255e-01   1.6393602e-01   4.2457791e+00
   1.1304003e+00   1.0595111e+00   3.9760303e+00
   2.0742794e-01   3.6903553e+00   2.4622999e+00
   1.0451099e+00   1.3289450e+00   3.3945313e+00
   8.1996297e-01   2.8886823e-01   4.2225471e+00
   6.2952362e-01   1.0484502e-01   2.4336717e+00
   1.1044508e+00   1.5174614e+00   4.0866242e+00
   8.6361943e-01   7.1748713e-01   2.5592555e+00
   9.4976502e-01   8.7341861e-01   2.9501925e+00
   3.0015530e-01   2.9820467e+00   2.8239792e+00
   8.8250272e-01   9.3262625e-01   2.5827252e+00
   7.4158251e-01   3.9009555e-01   4.1178596e+00
   7.2947540e-01   2.0661696e+00   3.4920923e+00
   1.0004207e+00   2.8008749e-01   4.0414707e+00
   9.4429501e-01   1.6610335e+00   2.9002782e+00
   7.0440227e-01   1.1200891e+00   3.6937495e+00
   8.1842894e-01   5.7589731e-01   2.4237433e+00
   1.1103460e+00   1.0970816e+00   3.8129337e+00
   8.2772184e-01   6.9378889e-01   2.3906202e+00
   1.0763443e+00   7.9677945e-01   3.6822534e+00
   9.9573922e-01   1.8552613e+00   3.2552596e+00
   1.0762643e+00   6.0176459e-01   4.2997862e+00
   8.2787208e-01   1.4774510e+00   2.2632768e+00
   1.1083321e+00   8.2812134e-01   3.8724367e+00
   8.6946823e-01   1.8198412e+00   2.5694626e+00
   8.0612445e-01   2.2028151e-01   3.0031987e+00
   2.3799055e-01   3.2887022e+00   2.7139058e+00
   1.8248031e-01   3.2211933e+00   2.7063682e+00
   6.4715418e-01   2.6571566e+00   2.1602400e+00
   6.2478001e-01   8.5420700e-01   3.7407868e+00
   6.2880078e-01   1.1323910e+00   3.6294602e+00
   7.7309371e-01   2.9027532e+00   3.6084603e+00
   1.6643769e-01   3.7724967e+00   2.5772398e+00
   7.9589676e-01   4.2527175e-01   2.4968351e+00
   1.0604876e+00   4.8958727e-01   3.8745889e+00
   8.5115621e-01   2.8970451e-01   4.2807744e+00
   1.6515822e-01   3.4856975e+00   2.6398449e+00
   9.3499152e-01   1.0005324e+00   4.0354877e+00
   8.5996445e-01   4.9015095e-01   4.1466251e+00
   7.5986534e-01   2.1692055e+00   2.2266712e+00
   5.8378260e-01   1.1968649e+00   3.5981745e+00
   1.9985100e-01   3.7418890e+00   2.6229746e+00
   1.0039775e+00   2.5485038e-01   4.2150982e+00
   6.3411763e-01   1.9446389e+00   3.4344105e+00
   4.3016336e-01   1.1762679e+00   3.5364364e+00
   8.5858133e-01   1.7281368e+00   2.4764478e+00
   1.6639436e-01   3.7718283e+00   2.5774256e+00
   7.3209920e-01   4.1365369e-01   4.1102412e+00
   1.0281551e+00   1.9635418e+00   3.9460985e+00
   9.2329584e-01   3.4617057e-01   4.3204610e+00
   1.6582615e-01   3.7054300e+00   2.5912551e+00
   2.6955543e-01   3.6451239e+00   2.7563588e+00
   7.6931654e-01   2.5671001e+00   3.6360957e+00
   7.3916661e-01   3.9340914e-01   4.1159443e+00
   1.0192182e+00   1.8683381e+00   3.9858691e+00
   1.1299279e+00   1.0565410e+00   4.0906397e+00
   1.0916049e+00   1.6171070e+00   3.7188048e+00
   1.1348378e+00   9.2320709e-01   4.0390077e+00
   1.6628772e-01   3.7753804e+00   2.5767424e+00
   9.0220924e-01   7.1659495e-01   4.0982144e+00
   7.9731535e-01   5.0139692e-01   2.3959385e+00
   9.8156814e-01   2.1738062e+00   3.9012941e+00
   6.2697085e-01   2.8702248e+00   2.3715748e+00
   6.8796881e-01   7.1524096e-01   3.9540190e+00
   8.5292304e-01   2.6223019e-01   4.3076549e+00
   2.8999480e-01   3.1630763e+00   2.7786193e+00
   1.6627523e-01   3.6906205e+00   2.5945933e+00
   1.0834267e+00   1.7283418e+00   3.7179502e+00
   8.6704253e-01   4.1054488e-01   2.8893333e+00
   1.1054173e+00   7.8937412e-01   4.2694173e+00
   1.6691786e-01   3.7256004e+00   2.5872749e+00
   1.9339210e-01   3.7472180e+00   2.6058300e+00
   1.1300193e+00   9.0068211e-01   4.1341098e+00
   2.6601277e-01   3.6504499e+00   2.7487083e+00
   1.1252533e+00   1.2977664e+00   4.0321210e+00
   1.0925559e+00   7.0519884e-01   4.2789156e+00
   1.0973410e+00   1.6028499e+00   4.0664819e+00
   1.6587143e-01   3.7702830e+00   2.5776502e+00
   1.1275454e+00   1.4585579e+00   3.9436046e+00
   1.1169693e+00   1.2158063e+00   4.1369821e+00
   8.2292218e-01   6.8850605e-01   2.3694366e+00
   1.1173999e+00   1.1050227e+00   3.8691943e+00
   8.7607067e-01   2.4216856e-01   4.3136474e+00
   2.1568868e-01   3.7053984e+00   2.5592280e+00
   9.1539457e-01   2.0863770e-01   4.3400046e+00
   7.5745224e-01   1.2042950e-01   3.0861110e+00
   9.0365453e-01   1.2678831e+00   3.9456074e+00
   9.8400613e-01   2.4926555e-01   4.2475950e+00
   9.4493732e-01   1.5833978e-01   4.2026216e+00
   3.2514812e-01   3.5786725e+00   2.6661946e+00
   1.0477603e+00   1.3373564e+00   4.1018319e+00
   1.6825300e-01   3.7659715e+00   2.5794402e+00
   1.9409909e-01   2.9213042e+00   2.7879355e+00
   8.4726935e-01   1.1339862e+00   2.3675731e+00
   1.1235905e+00   1.5560683e+00   3.9665481e+00
   1.0546188e+00   6.4164338e-01   3.6346364e+00
   9.6658462e-01   8.6545264e-01   4.0978971e+00
   1.1235478e+00   1.2767074e+00   3.9010059e+00
   2.1898940e-01   3.7229230e+00   2.6488418e+00
   9.0266759e-01   7.1103277e-01   4.0999550e+00
   4.0300467e-01   1.8844126e+00   3.2269363e+00
   8.8508093e-01   2.1068670e+00   2.8220834e+00
   7.4442792e-01   3.8622295e-01   4.1212461e+00
   1.0080151e+00   6.5988733e-01   4.2473284e+00
   2.1634812e-01   2.5871056e+00   2.8911797e+00
   1.1114572e+00   7.5808282e-01   3.9265819e+00
   2.1688130e-01   3.6467950e+00   2.3564538e+00
   3.3284686e-01   3.6008052e+00   2.8107670e+00
   1.0576994e+00   7.5935900e-01   4.2501641e+00
   6.5578681e-01   1.0236510e-01   2.5507107e+00
   6.7572160e-01   1.0235482e-01   2.6617910e+00
   9.2547950e-01   1.8369184e-01   4.2495742e+00
   1.0113580e+00   2.0967041e+00   3.9137869e+00
   9.4739258e-01   1.2854563e+00   3.9628376e+00
   1.1248680e+00   7.6765278e-01   4.0305584e+00
   2.4028095e-01   3.6826154e+00   2.7057440e+00
   2.9652050e-01   1.9232401e+00   3.1470170e+00
   1.6942656e-01   3.7682665e+00   2.5646743e+00
   7.3514811e-01   1.8673679e+00   3.5240392e+00
   9.0061456e-01   1.3497468e-01   3.8797642e+00
   2.7815816e-01   3.5560225e+00   2.3510886e+00
   2.1749284e-01   2.6305384e+00   2.8793751e+00
   8.3781264e-01   1.4383524e+00   2.3092913e+00
   8.1301576e-01   2.8965209e+00   3.6218076e+00
   1.0830321e+00   1.8743266e+00   3.8131344e+00
   1.1274955e+00   1.0355274e+00   3.9602379e+00
   1.6545016e-01   3.7669316e+00   2.5784440e+00
   8.6100905e-01   1.9593242e+00   2.5989464e+00
   1.6904276e-01   3.7723881e+00   2.5813716e+00
   9.4863973e-01   1.6338169e-01   4.2447308e+00
   1.0634514e+00   1.9434126e+00   3.8857170e+00
   2.9784453e-01   1.8315805e+00   3.1841841e+00
   1.6665127e-01   3.7394855e+00   2.5843850e+00
   9.2534511e-01   1.1704694e+00   2.7588929e+00
   4.2404020e-01   3.2114145e+00   3.0375372e+00
   8.8542012e-01   2.2487887e+00   3.7505396e+00
   5.9240575e-01   6.7716686e-01   3.8348250e+00
   7.6357113e-01   6.4570497e-01   4.0674526e+00
   4.0853979e-01   3.4954567e+00   2.9907850e+00
   9.1155040e-01   1.3536636e+00   2.6787372e+00
   5.2676210e-01   3.0056950e+00   2.1258376e+00
   8.0604686e-01   3.0601101e-01   4.2047246e+00
   1.1011091e+00   1.2217600e+00   3.7358145e+00
   1.0631897e+00   1.9142071e+00   3.9915875e+00
   1.1179725e+00   7.9989932e-01   3.9634609e+00
   1.8318073e-01   3.5785856e+00   2.6242606e+00
   2.1196678e-01   3.6896979e+00   2.4823397e+00
   7.6374620e-01   1.1441868e-01   3.1205494e+00
   9.4949394e-01   2.6147320e-01   4.3478527e+00
   6.2816351e-01   1.0283824e-01   2.4188744e+00
   1.1003931e+00   1.0883135e+00   3.7500058e+00
   2.4952829e-01   3.6493663e+00   2.5250507e+00
   8.4359555e-01   1.2701043e+00   2.3366603e+00
   3.9953868e-01   3.5134467e+00   2.8418764e+00
   1.1330268e+00   9.1637007e-01   4.0277688e+00
   1.7685452e-01   3.7649305e+00   2.5912223e+00
   9.2514597e-01   1.9090247e-01   4.3021436e+00
   3.0241229e-01   3.1203151e+00   2.7982319e+00
   1.7278878e-01   3.4445177e+00   2.6515926e+00
   6.6982140e-01   5.4113123e-01   4.0549907e+00
   9.2793887e-01   1.5686576e+00   3.8881663e+00
   8.1897439e-01   2.8861448e+00   3.6205662e+00
   1.0451539e+00   4.2670483e-01   4.2357638e+00
   1.6722439e-01   3.5894227e+00   2.6164363e+00
   1.7139270e-01   3.7691919e+00   2.5784832e+00
   4.1271120e-01   3.4358436e+00   3.0232683e+00
   9.9275666e-01   6.8323866e-01   4.2009611e+00
   1.0547656e+00   1.8079757e+00   3.9845973e+00
   8.1506720e-01   1.8425157e+00   3.7271730e+00
   1.0164613e+00   3.4703028e-01   4.2414330e+00
   2.0636064e-01   2.7287395e+00   2.8467300e+00
   8.3286498e-01   1.0708640e+00   2.3066283e+00
   1.0323692e+00   6.5887471e-01   4.2857118e+00
   8.7456032e-01   2.3784533e+00   3.0008839e+00
   1.6682170e-01   3.7734156e+00   2.5717630e+00
   4.1843612e-01   1.2489890e+00   3.4977344e+00
   1.9306533e-01   3.7462195e+00   2.6224825e+00
   1.0428065e+00   5.9963819e-01   4.2773981e+00
   1.7002990e-01   3.7717032e+00   2.5824776e+00
   2.1725798e-01   3.4286392e+00   2.6711034e+00
   1.0688728e+00   8.7705722e-01   3.6026097e+00
   8.6585851e-01   7.2032459e-01   2.5693214e+00
   5.1103621e-01   2.6458652e+00   3.1661992e+00
   9.8654313e-01   2.3192269e+00   3.5737370e+00
   1.1034933e+00   1.3732455e+00   3.7506999e+00
   8.4524778e-01   5.7157216e-01   4.1115744e+00
   1.9070565e-01   3.5784972e+00   2.6264688e+00
   8.5610935e-01   2.6832444e-01   4.3161862e+00
   9.7744478e-01   3.5569356e-01   3.6218840e+00
   9.2543115e-01   1.8719775e-01   4.2505054e+00
   9.5714446e-01   2.0699738e-01   4.2524032e+00
   8.1435505e-01   2.9451790e-01   4.2117797e+00
   5.9402259e-01   6.7513022e-01   3.8389669e+00
   9.3287006e-01   1.7669223e-01   4.2531774e+00
   8.9085038e-01   2.7112966e-01   4.3142090e+00
   2.7073819e-01   2.2421804e+00   3.0223848e+00
   2.9050039e-01   3.6064381e+00   2.5841980e+00
   9.8215711e-01   2.4252678e+00   3.6970974e+00
   1.0153202e+00   2.2515361e+00   3.8119490e+00
   1.0587269e+00   1.4611903e+00   3.4784061e+00
   9.8278561e-01   9.4677299e-01   4.0910460e+00
   4.3456317e-01   3.3977975e+00   2.6509557e+00
   8.5897499e-01   2.6596005e-01   4.3208358e+00
   2.5399747e-01   2.2258930e+00   3.0166396e+00
   1.1323305e+00   1.4204747e+00   3.9851696e+00
   9.4072966e-01   1.5221542e+00   2.8451371e+00
   1.1272931e+00   1.0657139e+00   4.0929462e+00
   1.8411305e-01   3.7439253e+00   2.6102698e+00
   2.4634414e-01   2.2724297e+00   3.0004228e+00
   3.7935905e-01   1.4638283e+00   3.3864016e+00
   1.6790341e-01   3.7030639e+00   2.5918479e+00
   2.0587077e-01   3.7173065e+00   2.5536984e+00
   1.6858156e-01   3.6074084e+00   2.6128215e+00
   1.6984253e-01   3.5040577e+00   2.6362256e+00
   1.7255472e-01   3.3780805e+00   2.6671902e+00
   9.8591858e-01   2.4113420e+00   3.7492674e+00
   7.2690010e-01   4.1351631e-01   4.1038730e+00
   2.4553646e-01   3.6899736e+00   2.7056961e+00
   3.5488133e-01   3.4672110e+00   2.8938221e+00
   8.9992827e-01   2.2289779e-01   4.3198939e+00
   1.0592930e+00   2.0407549e+00   3.8540004e+00
   4.2577866e-01   3.3671516e+00   2.5121001e+00
   1.1270915e+00   1.2442193e+00   4.0444698e+00
   8.1705119e-01   6.1899805e-01   2.3828617e+00
   1.0518578e+00   2.1034317e+00   3.8390040e+00
   6.7817768e-01   5.2317000e-01   4.0664804e+00
   3.2928838e-01   3.5716110e+00   2.6634905e+00
   1.0200269e+00   1.3583359e+00   4.0334418e+00
   1.6444670e-01   3.7078917e+00   2.5906624e+00
   6.5746488e-01   3.0491652e+00   3.4060594e+00
   8.8683291e-01   2.5262051e+00   3.2343623e+00
   1.9332148e-01   3.6903467e+00   2.3943968e+00
   8.8832527e-01   1.2825554e+00   2.5601854e+00
   9.2676506e-01   2.9821156e-01   4.3108239e+00
   9.9063694e-01   1.7637891e+00   3.9237005e+00
   1.1290343e+00   9.0072209e-01   4.0043030e+00
   9.8792207e-01   4.2836290e-01   4.2989895e+00
   1.0679008e+00   5.0070991e-01   4.3139179e+00
   1.1331386e+00   9.8540198e-01   4.0112197e+00
   1.9318282e-01   3.7424791e+00   2.5852205e+00
   1.7228025e-01   3.7643965e+00   2.5638481e+00
   7.8876564e-01   1.1322208e-01   3.2579801e+00
   7.6574414e-01   6.7602603e-01   4.0606454e+00
   1.1129155e+00   1.5545418e+00   3.9757951e+00
   8.6208036e-01   6.5305710e-01   4.0960347e+00
   2.0733940e-01   3.5256241e+00   2.6455438e+00
   7.1849278e-01   2.6092131e-01   2.4323365e+00
   7.1536059e-01   2.6086756e-01   2.4167268e+00
   8.5113002e-01   1.6681835e-01   3.4305883e+00
   8.1066077e-01   1.1428756e+00   3.8990869e+00
   1.6629932e-01   3.6761349e+00   2.5976208e+00
   9.4734003e-01   1.7409716e-01   4.1212042e+00
   2.2843274e-01   2.4394236e+00   2.9407054e+00
   3.0466711e-01   3.6142235e+00   2.6865990e+00
   1.6931205e-01   3.6988143e+00   2.5936442e+00
   1.6766739e-01   3.6363184e+00   2.6067343e+00
   1.6560008e-01   3.4372308e+00   2.6512562e+00
   2.0194885e-01   3.7397046e+00   2.6332545e+00
   2.3987156e-01   3.5843191e+00   2.2576622e+00
   8.1450889e-01   1.3779324e-01   3.3368456e+00
   8.7924269e-01   2.3753465e-01   4.3098403e+00
   7.6358657e-01   1.6377390e+00   3.6262191e+00
   1.1265576e+00   6.5242055e-01   4.1919063e+00
   7.4512534e-01   2.2107229e+00   2.1846644e+00
   1.7389427e-01   3.7529538e+00   2.5287428e+00
   8.8016499e-01   2.5913321e-01   4.3154354e+00
   1.6700865e-01   3.7667516e+00   2.5785692e+00
   6.2885459e-01   3.2014136e+00   3.3281576e+00
   6.7489578e-01   1.0482809e-01   2.6526280e+00
   1.9717081e-01   3.4247902e+00   2.6647423e+00
   7.5781504e-01   2.8720660e+00   3.0546240e+00
   2.0145804e-01   3.5001881e+00   2.6481810e+00
   1.7439313e-01   3.2947765e+00   2.6880307e+00
   7.4787776e-01   2.0733875e+00   3.5332520e+00
   1.0356600e+00   2.0469775e+00   3.6183759e+00
   1.6785922e-01   3.5038680e+00   2.6361197e+00
   3.7582928e-01   1.4325828e+00   3.3950436e+00
   7.0492274e-01   1.1673591e-01   2.8023559e+00
   1.1355302e+00   9.1641407e-01   4.0463806e+00
   1.0031686e+00   1.4787760e+00   3.1742492e+00
   9.3691215e-01   1.6931756e-01   4.2500145e+00
   7.8812648e-01   6.7055532e-01   4.0679728e+00
   6.7074512e-01   5.4162595e-01   4.0598144e+00
   7.2440364e-01   3.0189771e+00   3.5095482e+00
   5.8757265e-01   1.6240232e+00   3.4836572e+00
   7.3689983e-01   1.1046302e-01   2.9665775e+00
   2.8434227e-01   2.3205224e+00   3.0028878e+00
   9.1569667e-01   1.3807209e-01   3.9786007e+00
   9.2217265e-01   5.5628531e-01   2.9785331e+00
   9.2760913e-01   1.6723673e+00   2.8137714e+00
   8.7729856e-01   9.1368582e-01   2.5607024e+00
   1.0059413e+00   2.0531432e+00   3.4437031e+00
   3.2793757e-01   3.5932494e+00   2.7362525e+00
   7.6006860e-01   1.7408479e-01   2.8886018e+00
   8.7930845e-01   8.0071799e-01   2.6072894e+00
   7.0887502e-01   2.4046279e+00   2.1775778e+00
   2.6921044e-01   2.9616728e+00   2.8120046e+00
   1.0796607e+00   1.4593986e+00   4.0639891e+00
   1.1051138e+00   1.7664356e+00   3.9094082e+00
   1.6721323e-01   3.5971580e+00   2.6145778e+00
   1.0612763e+00   2.0373951e+00   3.8546744e+00
   1.1189582e+00   7.7578609e-01   4.1719944e+00
   1.0928474e+00   8.4910770e-01   3.7649884e+00
   1.0175880e+00   4.3783007e-01   4.3078620e+00
   1.8217592e-01   3.1582540e+00   2.7239270e+00
   2.0856283e-01   3.2709000e+00   2.7059498e+00
   1.0354854e+00   4.0995872e-01   4.3329635e+00
   7.5807104e-01   4.7546816e-01   4.1013251e+00
   8.2176639e-01   5.4163943e-01   2.4726554e+00
   8.6191248e-01   1.0459113e+00   2.4556846e+00
   1.7405262e-01   3.7639335e+00   2.5712491e+00
   7.0907632e-01   3.1102182e+00   3.3616594e+00
   2.0363502e-01   3.7096783e+00   2.6457390e+00
   1.0843483e+00   1.6362465e+00   4.0390949e+00
   2.4909287e-01   2.3037447e+00   2.9881510e+00
   6.6448959e-01   2.6172938e+00   2.1952971e+00
   1.0391657e+00   1.7344772e+00   4.0127588e+00
   2.0504306e-01   3.7357808e+00   2.6316470e+00
   1.1132451e+00   1.2187917e+00   4.0572465e+00
   9.4874507e-01   1.6219025e+00   2.9119084e+00
   1.0227358e+00   2.1921484e+00   3.6811927e+00
   9.3397174e-01   8.6870877e-01   2.8655200e+00
   8.2349622e-01   2.8959552e-01   4.2365909e+00
   8.8326145e-01   2.7194276e+00   3.7033832e+00
   6.5895318e-01   1.0238030e-01   2.5675186e+00
   1.0953112e+00   1.5056377e+00   3.7111801e+00
   1.6719107e-01   3.7719391e+00   2.5680593e+00
   8.5506417e-01   9.1199311e-01   2.4498090e+00
   2.3789167e-01   2.3880568e+00   2.9604312e+00
   1.6959506e-01   3.7699185e+00   2.5716766e+00
   1.6673431e-01   3.6402245e+00   2.6054807e+00
   1.1183407e+00   1.3119185e+00   4.0307746e+00
   1.0667209e+00   6.4129059e-01   3.7120050e+00
   1.0936641e+00   1.3786101e+00   4.0907836e+00
   8.9116398e-01   2.5737558e-01   4.3098434e+00
   7.6682675e-01   3.9276055e-01   4.1305489e+00
   7.9676039e-01   3.4683208e-01   4.1691332e+00
   7.3330828e-01   1.1160324e-01   2.9593077e+00
   4.8608659e-01   3.1651338e+00   2.2815588e+00
   1.6651552e-01   3.7669926e+00   2.5784370e+00
   8.4999764e-01   1.8319032e+00   2.4759360e+00
   8.3885812e-01   6.0235884e-01   2.5043299e+00
   9.2776183e-01   1.4531159e-01   4.0533706e+00
   7.1066945e-01   4.4569101e-01   4.0904883e+00
   1.7463010e-01   3.7668302e+00   2.5897929e+00
   8.3648516e-01   1.1426533e+00   2.3128968e+00
   8.6879218e-01   2.6259056e-01   4.3249090e+00
   1.1009299e+00   6.4777628e-01   4.2606409e+00
   9.2727379e-01   1.5060897e+00   2.7695053e+00
   1.0218105e+00   1.9037153e+00   3.9703855e+00
   1.7270807e-01   3.7189918e+00   2.5902140e+00
   2.2873405e-01   3.6463930e+00   2.4117055e+00
   1.0788479e+00   6.2977934e-01   4.2897088e+00
   1.7197081e-01   3.7695137e+00   2.5827668e+00
   9.9869218e-01   2.4620512e-01   4.2371495e+00
   3.8983093e-01   3.5285170e+00   2.8486083e+00
   1.6757419e-01   3.7636366e+00   2.5794694e+00
   1.9734046e-01   3.6806358e+00   2.3796238e+00
   8.3171126e-01   1.2611998e+00   2.2783384e+00
   1.8920709e-01   3.4456831e+00   2.6565951e+00
   9.2078023e-01   8.9468994e-01   2.7888910e+00
   2.7066212e-01   2.5596819e+00   2.9228539e+00
   3.7740525e-01   3.3102859e+00   2.1170416e+00
   1.0938971e+00   6.4628845e-01   3.8819793e+00
   1.1015817e+00   1.7827002e+00   3.9163348e+00
   8.9754536e-01   1.9109649e+00   3.8081404e+00
   9.8865661e-01   2.3925629e+00   3.7553813e+00
   6.4679141e-01   9.8969604e-02   2.5580516e+00
   6.4344392e-01   1.4130969e-01   2.4191596e+00
   5.4511015e-01   3.6920830e-01   2.6556518e+00
   2.2609560e-01   2.5503543e+00   2.5603206e+00
   4.2581355e-01   1.0219248e+00   3.1682800e+00
   7.2790840e-01   3.5761794e-01   2.4016119e+00
   6.2066831e-01   9.7954743e-02   2.4186351e+00
   8.0163916e-01   1.5017542e+00   2.2500425e+00
   8.2248639e-01   1.1937973e+00   2.2868155e+00
   6.2062710e-01   1.3432129e-01   2.5726584e+00
   4.9153282e-01   1.1590362e+00   2.2878554e+00
   6.6759575e-01   2.8443685e-01   3.4143609e+00
   7.2328813e-01   1.3066742e+00   2.2774176e+00
   6.4217250e-01   2.6514673e-01   2.3982611e+00
   8.0637298e-01   6.0813866e-01   2.3806708e+00
   7.0809266e-01   2.6140891e-01   2.4126611e+00
   6.3074550e-01   1.1592739e-01   2.4183181e+00
   5.2793094e-01   7.7493356e-01   2.3369799e+00
   6.7449870e-01   8.9769962e-01   2.3259353e+00
   6.4182911e-01   1.4619965e-01   2.4161023e+00
   6.3293289e-01   1.3815805e-01   2.4152720e+00
   7.5261456e-01   1.6359251e-01   3.4044866e+00
   6.2149165e-01   1.0644533e-01   2.4176354e+00
   8.8781169e-01   1.9897166e-01   4.2339599e+00
   7.5836209e-01   1.4543168e-01   3.3349498e+00
   6.8686503e-01   1.8449917e+00   2.2199472e+00
   7.4156145e-01   1.7103753e-01   3.3881688e+00
   6.2768718e-01   1.0613582e-01   2.4187681e+00
   8.1858104e-01   7.4320017e-01   2.3591549e+00
   7.0765216e-01   8.0932561e-01   2.3333907e+00
   6.4295024e-01   2.5980733e-01   2.3987101e+00
   8.0564740e-01   6.2976995e-01   2.3766764e+00
   7.4078024e-01   1.2316779e+00   2.2842145e+00
   6.2303645e-01   9.8289724e-02   2.4418684e+00
   9.0472558e-01   1.3548322e-01   3.9661398e+00
   6.1621422e-01   9.7648102e-02   2.4187438e+00
   1.5960385e-01   3.7550929e+00   2.5683334e+00
   6.3078188e-01   1.3112015e-01   2.4159848e+00
   6.4513083e-01   1.0697592e-01   2.5930091e+00
   8.1341036e-01   1.2510788e-01   3.4806595e+00
   6.2300551e-01   1.7032901e-01   2.7271190e+00
   8.1177655e-01   7.7702068e-01   2.3515074e+00
   7.4837174e-01   4.4389142e-01   2.3923915e+00
   7.6086613e-01   1.5817618e+00   2.2438847e+00
   7.5840028e-01   2.0492150e+00   2.1929177e+00
   8.6521660e-01   1.2272767e-01   3.7147372e+00
   2.8720322e-01   1.8886864e+00   3.0746056e+00
   7.6981977e-01   4.4444527e-01   2.3990486e+00
   2.1589338e-01   3.6092683e+00   2.2884711e+00
   6.1906408e-01   9.7092734e-02   2.4187736e+00
   3.8538954e-01   3.1288144e+00   2.1173743e+00
   6.2391657e-01   1.1250213e-01   2.4172630e+00
   6.6171965e-01   2.2087245e-01   2.4079682e+00
   7.6335630e-01   1.1683738e+00   2.2889525e+00
   6.6920280e-01   4.9614552e-01   4.0099720e+00
   3.5586562e-01   1.5167246e+00   3.3465312e+00
   8.0798361e-01   1.2407249e+00   2.2795842e+00
   7.0650990e-01   1.1531674e+00   2.2956907e+00
   6.1955831e-01   9.7989282e-02   2.4232695e+00
   6.1885067e-01   9.7034746e-02   2.4187056e+00
   5.2810535e-01   2.9526971e+00   2.0977485e+00
   7.5258670e-01   5.5986560e-01   2.3722053e+00
   6.2249771e-01   9.9357228e-02   2.4185442e+00
   6.2525261e-01   9.9379207e-02   2.4187996e+00
   7.7181620e-01   7.6540615e-01   2.3413019e+00
   6.2165711e-01   1.0142366e-01   2.4186716e+00
   3.0012135e-01   3.3374431e+00   2.1681831e+00
   7.9461467e-01   5.9281966e-01   2.3804011e+00
   6.8841622e-01   2.2208514e-01   2.4132344e+00
   7.3603303e-01   2.1534667e+00   2.1836154e+00
   7.6759230e-01   1.9985651e+00   2.1977295e+00
   6.1853704e-01   9.8562190e-02   2.4187226e+00
   6.2521487e-01   1.0772284e-01   2.4183635e+00
   6.1550619e-01   1.4561801e-01   2.4125357e+00
   6.2113143e-01   1.0411632e-01   2.4180212e+00
   6.3358685e-01   2.0065130e-01   2.4059697e+00
   8.1061400e-01   1.5212266e+00   2.2475128e+00
   6.2098117e-01   1.0018701e-01   2.4187411e+00
   5.6062699e-01   3.0631147e-01   2.5914214e+00
   6.1659437e-01   1.4485765e-01   2.5804970e+00
   7.3751774e-01   1.0364895e+00   2.3057823e+00
   6.3629122e-01   9.5428749e-01   2.3223620e+00
   2.8830621e-01   2.3748328e+00   2.3434807e+00
   4.4170093e-01   1.3461573e+00   2.2934803e+00
   5.2301787e-01   4.7961786e-01   2.7941639e+00
   6.8806823e-01   6.5210543e-01   2.3522736e+00
   6.5132481e-01   2.0873140e-01   2.4075193e+00
   7.9583817e-01   1.3777681e+00   2.2640881e+00
   7.1564366e-01   1.4667587e+00   2.2599740e+00
   6.2573218e-01   1.0454429e-01   2.4863540e+00
   6.4697267e-01   1.4071145e-01   2.4175633e+00
   6.2561424e-01   1.0703315e-01   2.4193780e+00
   8.0229888e-01   9.3753349e-01   2.3207042e+00
   6.8576419e-01   1.1708821e-01   2.8384936e+00
   8.1379799e-01   1.0149886e+00   2.3112686e+00
   6.6549771e-01   4.3183451e-01   2.3780105e+00
   6.4520986e-01   1.5193343e-01   2.4159573e+00
   7.8216963e-01   1.2101312e-01   3.3115737e+00
   6.7155164e-01   1.0547884e-01   2.7083475e+00
   6.1940878e-01   9.7264178e-02   2.4187129e+00
   6.1979183e-01   9.8905876e-02   2.4185145e+00
   8.0777589e-01   9.7572367e-01   2.3160391e+00
   8.2427787e-01   2.1617564e-01   4.0131985e+00
   7.8721022e-01   4.9109156e-01   2.3954556e+00
   6.2867914e-01   1.1726376e-01   2.4176413e+00
   6.2179550e-01   9.8396147e-02   2.4187849e+00
   6.3365769e-01   1.6514421e-01   2.4106077e+00
   8.2475923e-01   1.2294092e+00   2.2822451e+00
   7.8372875e-01   4.7249112e-01   2.3973958e+00
   7.0231202e-01   1.0460558e-01   2.8512107e+00
   6.1924994e-01   9.7662632e-02   2.4188025e+00
   8.3300821e-01   2.6504786e-01   4.2708335e+00
   6.4905665e-01   1.5072025e-01   2.4187789e+00
   5.2683904e-01   6.0846485e-01   3.2640262e+00
   6.5884302e-01   3.8550543e-01   2.3835832e+00
   7.8655133e-01   1.8042244e+00   2.2174759e+00
   6.2675803e-01   9.8269454e-02   2.4597950e+00
   6.3424971e-01   1.6757033e+00   2.2390283e+00
   6.2673470e-01   9.9195494e-02   2.4640966e+00
   6.2627985e-01   9.8230951e-02   2.4572369e+00
   6.2012577e-01   9.7530435e-02   2.4187617e+00
   8.0033360e-01   1.1288459e-01   3.3580307e+00
   5.5907561e-01   1.2143559e+00   2.2808541e+00
   6.7821620e-01   1.9415444e-01   2.4155898e+00
   7.9506315e-01   1.7832614e+00   2.2193930e+00
   6.8713681e-01   2.1443384e-01   2.4149684e+00
   5.3674138e-01   6.3462855e-01   3.4114447e+00
   6.4649892e-01   1.2541975e-01   2.6924355e+00
   6.2470744e-01   1.0693286e-01   2.4183925e+00
   6.2181712e-01   1.0955572e-01   2.4172167e+00
   7.0615391e-01   4.7466218e-01   2.3743099e+00
   6.1972935e-01   9.7465595e-02   2.4186777e+00
   7.0833098e-01   2.6256514e-01   2.4126577e+00
   3.1994618e-01   1.7171379e+00   3.2388964e+00
   6.5848242e-01   1.1378635e-01   2.6929876e+00
   8.2763875e-01   1.1951531e+00   2.2869674e+00
   6.3868573e-01   1.3833735e-01   2.4165681e+00
   7.0567161e-01   2.9530641e-01   2.4063587e+00
   6.1838473e-01   9.7302691e-02   2.4187745e+00
   6.5854372e-01   1.8462459e-01   3.0089274e+00
   6.1132258e-01   8.6848701e-01   2.3286134e+00
   2.9763683e-01   3.2422744e+00   2.1793004e+00
   8.1107157e-01   6.4610199e-01   2.3752677e+00
   6.2573046e-01   1.1494487e-01   2.4193430e+00
   6.3750950e-01   1.2663763e-01   2.4192349e+00
   8.5350016e-01   1.9589196e-01   4.0546240e+00
   7.6467242e-01   1.8625525e+00   2.2127130e+00
   6.6607571e-01   1.7378672e-01   2.4175165e+00
   6.3987472e-01   2.7395640e-01   2.3973019e+00
   6.8733723e-01   1.0625051e-01   2.7874990e+00
   6.1942229e-01   9.7260351e-02   2.4187337e+00
   6.5780811e-01   1.6373719e-01   2.4162566e+00
   6.3561874e-01   1.1978363e-01   2.4186797e+00
   6.5851153e-01   1.0215211e-01   2.6299149e+00
   6.1935768e-01   9.7224374e-02   2.4188173e+00
   7.6952053e-01   1.0692597e+00   2.3001956e+00
   5.2487127e-01   5.0793944e-01   2.9391451e+00
   6.4320535e-01   1.4040954e-01   2.4191218e+00
   6.8132255e-01   4.4071788e-01   2.3767815e+00
   6.1985603e-01   9.7477921e-02   2.4186591e+00
   7.6075777e-01   1.1364903e-01   3.1734152e+00
   6.2429942e-01   1.1178499e-01   2.4175349e+00
   2.3310418e-01   3.5672154e+00   2.2499414e+00
   1.5891432e-01   3.6649189e+00   2.5978096e+00
   6.4277499e-01   1.8470661e-01   2.4094710e+00
   6.2710270e-01   9.9735920e-02   2.4688094e+00
   5.9331557e-01   1.9632740e-01   2.4383781e+00
   7.8165340e-01   1.6020693e+00   2.2401341e+00
   7.0996543e-01   8.1521165e-01   2.3323910e+00
   6.2334750e-01   9.7378495e-02   2.4384455e+00
   6.1949799e-01   9.7244697e-02   2.4196061e+00
   5.5132945e-01   3.9324054e-01   2.4314543e+00
   6.4487716e-01   3.3133825e-01   3.4092195e+00
   7.7782141e-01   1.2042511e-01   3.2879321e+00
   6.6370041e-01   9.9330110e-02   2.6394319e+00
   7.2600272e-01   1.2626301e+00   2.2821784e+00
   7.7058190e-01   1.4793474e+00   2.2545707e+00
   6.2122485e-01   9.7297129e-02   2.4280311e+00
   6.2106750e-01   1.0024801e-01   2.4186307e+00
   6.8546731e-01   2.9426179e-01   2.4010381e+00
   6.1916587e-01   1.9944705e-01   2.4070428e+00
   7.2571023e-01   3.9804700e-01   4.1108176e+00
   6.4482932e-01   9.8466166e-02   2.5456619e+00
   6.5396147e-01   1.2271457e-01   2.7178820e+00
   6.5008625e-01   2.5929168e+00   2.1357003e+00
   5.7518174e-01   2.8274957e+00   2.1096860e+00
   8.5346799e-01   1.6313385e-01   3.8781751e+00
   6.9262876e-01   1.0509525e-01   2.8072144e+00
   5.3375359e-01   2.3826056e+00   2.1527365e+00
   6.8384586e-01   2.1199004e-01   2.4138009e+00
   6.0882773e-01   2.1923459e+00   2.1788862e+00
   9.1698728e-01   1.4592621e-01   4.0798986e+00
   6.3216378e-01   6.8886554e-01   2.3523567e+00
   6.8164846e-01   2.4372163e+00   2.1532371e+00
   6.2971530e-01   2.1466698e-01   2.4049491e+00
   6.1962454e-01   9.7274848e-02   2.4203588e+00
   8.2502657e-01   1.2692263e+00   2.2768734e+00
   7.7017228e-01   1.6874494e+00   2.2315459e+00
   8.0362240e-01   1.3911296e+00   2.2623029e+00
   6.5346837e-01   1.4682763e-01   2.4176689e+00
   6.4288631e-01   1.3636468e-01   2.4175755e+00
   7.6301957e-01   9.6481989e-01   2.3128546e+00
   6.2823685e-01   1.0048139e-01   2.4782485e+00
   6.2895848e-01   1.3927463e-01   2.4138754e+00
   6.3618258e-01   9.8042618e-02   2.5025681e+00
   8.0545540e-01   1.3253593e+00   2.2696531e+00
   7.6106126e-01   2.0398288e+00   2.1937078e+00
   6.6607390e-01   1.8053126e-01   2.4152477e+00
   6.5286660e-01   3.0547082e-01   2.3931541e+00
   7.6347157e-01   4.1448331e-01   2.4020645e+00
   6.1921355e-01   2.5128964e-01   2.4011267e+00
   7.1215468e-01   4.2339857e-01   2.3848039e+00
   6.2136463e-01   9.7318663e-02   2.4288000e+00
   6.1934147e-01   1.0269149e-01   2.4191696e+00
   6.3075430e-01   1.4460486e-01   2.4133887e+00
   6.2468665e-01   9.7551289e-02   2.4458144e+00
   6.4766122e-01   1.9267709e-01   2.4094307e+00
   3.4094068e-01   2.3065218e+00   2.2448399e+00
   5.9756434e-01   2.9898580e-01   2.3916015e+00
   6.2291353e-01   9.8748289e-02   2.4186899e+00
   3.6821814e-01   1.3079476e+00   3.0546065e+00
   6.8527996e-01   2.3370843e+00   2.1645574e+00
   7.0388538e-01   2.5554649e-01   2.4132671e+00
   6.4558401e-01   3.7946776e-01   2.3857684e+00
   6.2164768e-01   1.0045478e-01   2.4191678e+00
   6.3417042e-01   1.1909853e-01   2.5982727e+00
   7.7055498e-01   4.6291663e-01   2.3954894e+00
   8.2309936e-01   1.2533836e+00   2.2788209e+00
   1.9621885e-01   2.7855599e+00   2.8264568e+00
   7.8727525e-01   1.4545516e+00   2.2560237e+00
   6.8806312e-01   2.1593613e-01   2.4140512e+00
   6.7566593e-01   2.1302989e-01   2.4126146e+00
   6.3332780e-01   4.3115845e-01   2.3803032e+00
   7.3432368e-01   1.0490768e-01   3.0036201e+00
   7.8742337e-01   5.6742114e-01   2.3823520e+00
   6.3961266e-01   1.4420711e-01   2.4159933e+00
   6.3844428e-01   2.3000065e-01   2.4023757e+00
   6.3551311e-01   1.2125013e-01   2.4192989e+00
   6.4694310e-01   2.5866174e+00   2.1363918e+00
   6.1636488e-01   1.2555372e-01   2.5019622e+00
   7.6000669e-01   1.2082898e+00   2.2850050e+00
   6.2013444e-01   9.8232752e-02   2.4188893e+00
   1.8485161e-01   2.9425043e+00   2.7648031e+00
   6.5143403e-01   2.0166429e-01   2.4088090e+00
   5.7893011e-01   1.2574841e+00   2.2792054e+00
   6.3985097e-01   1.5304239e-01   2.4145547e+00
   6.6775990e-01   9.9590388e-02   2.6600376e+00
   7.5329822e-01   3.7038027e-01   2.4062344e+00
   6.9006425e-01   1.6749958e+00   2.2387756e+00
   6.4737929e-01   3.1759942e-01   2.3920035e+00
   6.2157165e-01   1.1432008e-01   2.4166158e+00
   6.4183268e-01   1.3291209e-01   2.7020998e+00
   6.1884309e-01   2.1846976e-01   2.4048325e+00
   6.4807555e-01   2.8070185e-01   2.3960193e+00
   7.1677134e-01   2.8527487e-01   2.4114876e+00
   6.2220494e-01   1.0017389e-01   2.4188388e+00
   6.1778477e-01   9.7369984e-02   2.4185248e+00
   7.2227703e-01   1.2240141e+00   2.2868058e+00
   7.1537590e-01   4.7366639e-01   2.3765936e+00
   6.7763164e-01   5.4766976e-01   2.3644779e+00
   6.1515773e-01   9.8355300e-02   2.4189862e+00
   6.6470883e-01   1.8018175e-01   3.0276065e+00
   6.8649020e-01   3.7766301e-01   2.3862263e+00
   6.1959043e-01   1.0113556e-01   2.4188292e+00
   6.6694837e-01   1.7878748e-01   2.4178113e+00
   6.2112360e-01   1.0675699e-01   2.4689417e+00
   2.7124461e-01   2.9052777e+00   2.2605246e+00
   8.1968410e-01   7.7655130e-01   2.3534423e+00
   6.8129457e-01   1.0161219e-01   2.7353771e+00
   7.4957669e-01   1.1413143e+00   2.2932513e+00
   6.7147230e-01   2.3669566e-01   2.4077965e+00
   6.2377425e-01   1.5898713e-01   2.4114497e+00
   6.5951440e-01   2.7983163e-01   2.3967207e+00
   8.0854512e-01   2.8477770e-01   4.2204405e+00
   6.2931904e-01   1.3489141e-01   2.4148104e+00
   6.7673377e-01   1.7788269e-01   3.0860429e+00
   6.2783089e-01   9.7754063e-02   2.4617691e+00
   8.1780519e-01   7.4264838e-01   2.3590818e+00
   8.5461792e-01   1.4690458e-01   3.7929112e+00
   7.3012524e-01   1.4059159e+00   2.2658278e+00
   6.6663957e-01   2.4559032e-01   2.4049374e+00
   8.1933541e-01   8.3140396e-01   2.3436508e+00
   7.4861015e-01   4.5011612e-01   2.3912286e+00
   4.5299687e-01   8.1197276e-01   2.5744360e+00
   7.6627400e-01   1.9751338e+00   2.2003183e+00
   6.4987240e-01   1.2797318e-01   2.7219882e+00
   6.1919299e-01   9.7934044e-02   2.4189142e+00
   3.1973181e-01   3.3254617e+00   2.1497396e+00
   7.6263309e-01   1.5166475e+00   2.2509801e+00
   7.1593058e-01   3.2519563e-01   2.4039189e+00
   6.3243716e-01   1.3306677e-01   2.4162908e+00
   6.2392678e-01   9.8859037e-02   2.4491648e+00
   7.6747167e-01   1.4844812e+00   2.2541159e+00
   6.2033176e-01   1.0274242e-01   2.4180760e+00
   6.2277388e-01   1.0331391e-01   2.4186875e+00
   6.3126596e-01   1.6788371e-01   2.4100895e+00
   9.3146296e-01   1.6246382e-01   4.2392673e+00
   6.6775041e-01   4.7944333e-01   2.3727017e+00
   8.0058244e-01   1.3796102e+00   2.2637615e+00
   6.3660607e-01   1.6057806e-01   2.4124240e+00
   6.6423982e-01   1.2536934e-01   2.7817846e+00
   6.1804849e-01   1.0343530e-01   2.4185381e+00
   7.9080814e-01   5.4670817e-01   2.3873976e+00
   6.9364152e-01   2.2868593e-01   2.4141145e+00
   6.2016033e-01   1.0318934e-01   2.4179611e+00
   6.3241977e-01   1.2235508e-01   2.4177139e+00
   6.2069251e-01   1.0620423e-01   2.4176261e+00
   6.3587761e-01   9.8324400e-02   2.5026751e+00
   6.2425731e-01   9.7937578e-02   2.4460004e+00
   8.9670706e-01   2.0718821e-01   4.3191305e+00
   6.4067856e-01   1.4894876e-01   2.4154647e+00
   6.5297342e-01   1.0048417e-01   2.5955958e+00
   6.4483678e-01   1.3364589e-01   2.4186116e+00
   9.0879797e-01   1.7924680e-01   4.2269367e+00
   6.2748522e-01   1.5807774e-01   2.4112266e+00
   6.1907179e-01   1.0367057e-01   2.4193333e+00
   6.1943496e-01   9.7321254e-02   2.4188003e+00
   7.0888456e-01   4.2955824e-01   4.0940006e+00
   8.0783543e-01   7.0368281e-01   2.3638927e+00
   7.5501739e-01   1.1826477e+00   2.2883265e+00
   6.5937810e-01   1.7286147e-01   2.4151284e+00
   9.2573941e-01   1.4716838e-01   4.1277718e+00
   7.8305647e-01   1.8849521e+00   2.2090037e+00
   6.5188924e-01   5.4874089e-01   4.0188449e+00
   6.2065573e-01   9.7747538e-02   2.4187728e+00
   6.9109619e-01   2.2296868e-01   2.4157325e+00
   8.1263424e-01   6.9869747e-01   2.3661470e+00
   7.1324614e-01   1.0608085e-01   2.9106275e+00
   6.3641304e-01   1.2924461e-01   2.6556809e+00
   4.8445137e-01   6.8081866e-01   2.9316910e+00
   9.1590152e-01   1.8982208e-01   4.3179521e+00
   8.1375155e-01   6.6134494e-01   2.3730167e+00
   6.3025966e-01   1.1289326e-01   2.4193629e+00
   8.7911550e-01   1.4193588e-01   3.8801914e+00
   6.1844139e-01   1.0661381e-01   2.4176250e+00
   7.0754005e-01   6.8119865e-01   2.3473548e+00
   7.3889687e-01   3.4335216e-01   2.4074217e+00
   6.2896282e-01   1.1086922e-01   2.4192942e+00
   6.4388219e-01   9.8867315e-02   2.5434391e+00
   6.2389221e-01   1.1525786e-01   2.4167908e+00
   3.9155114e-01   1.2319671e+00   2.5257837e+00
   7.9817713e-01   6.7650010e-01   2.3659058e+00
   6.2075082e-01   9.8303933e-02   2.4186450e+00
   6.8540034e-01   1.4174516e-01   2.9677523e+00
   6.7532775e-01   3.2484702e-01   2.3927046e+00
   6.8690835e-01   3.4485741e-01   2.3920752e+00
   6.2038754e-01   9.7357057e-02   2.4244119e+00
   6.3243005e-01   1.2330827e-01   2.4193564e+00
   6.2508689e-01   1.0501944e-01   2.4189553e+00
   7.9165658e-01   5.1318272e-01   2.3930425e+00
   6.6495626e-01   3.2149712e-01   2.3916752e+00
   8.0165895e-01   5.6736998e-01   2.3864103e+00
   6.8104956e-01   2.2895186e-01   2.4114184e+00
   6.9957368e-01   9.4802662e-01   2.3191034e+00
   6.8544840e-01   4.7262579e-01   4.0576292e+00
   9.2864419e-01   1.5625631e-01   4.1914182e+00
   6.8980218e-01   2.4544587e-01   2.4105807e+00
   8.9028223e-01   1.4045370e-01   3.9247239e+00
   6.4133245e-01   2.5026191e-01   2.3998066e+00
   6.1956447e-01   9.7623359e-02   2.4187180e+00
   4.2382121e-01   1.1959833e+00   3.5232358e+00
   6.8212840e-01   3.9560770e-01   2.3826812e+00
   6.4537998e-01   2.8050538e-01   2.3962864e+00
   7.2243154e-01   2.9949149e-01   2.4095657e+00
   8.2229490e-01   9.9781233e-01   2.3155838e+00
   6.2452505e-01   9.8093964e-02   2.4477284e+00
   6.1936940e-01   9.7483416e-02   2.4186776e+00
   1.6636605e-01   3.7188502e+00   2.4981088e+00
   6.2362428e-01   1.2025306e-01   2.4159167e+00
   5.6507218e-01   1.6278034e+00   2.2359359e+00
   6.6147170e-01   3.1122211e-01   2.3927473e+00
   6.1983007e-01   9.9009100e-02   2.4187965e+00
   7.0543978e-01   9.6497391e-01   2.3167088e+00
   6.2084934e-01   9.9995799e-02   2.4186382e+00
   1.6153457e-01   3.7608866e+00   2.5577445e+00
   7.5009861e-01   1.4468289e-01   3.2920068e+00
   7.5100911e-01   3.8362524e-01   2.4038354e+00
   7.4269569e-01   1.2727921e-01   3.1606631e+00
   6.1966469e-01   1.0010470e-01   2.4183163e+00
   6.3660739e-01   5.1929444e-01   2.3703898e+00
   6.3388518e-01   1.5915498e-01   2.4116196e+00
   6.2026645e-01   9.7644667e-02   2.4186521e+00
   1.7237932e-01   3.1807499e+00   2.7138136e+00
   6.7850808e-01   3.9093738e-01   2.3831603e+00
   6.1743212e-01   1.0528257e-01   2.4195313e+00
   6.4122831e-01   2.2399941e-01   2.4032658e+00
   6.2294932e-01   1.0283869e-01   2.4189698e+00
   4.9804436e-01   8.5835255e-01   3.5771919e+00
   6.2178881e-01   1.0269667e-01   2.4185246e+00
   6.1620759e-01   2.2656469e-01   2.4032531e+00
   6.2429549e-01   1.0615621e-01   2.4184575e+00
   6.5297478e-01   9.8986932e-02   2.5870406e+00
   4.1901173e-01   3.1941965e+00   2.0974688e+00
   6.6352514e-01   1.7541334e-01   2.4180062e+00
   6.8411870e-01   2.1642164e+00   2.1839245e+00
   8.2567126e-01   7.4517210e-01   2.3594186e+00
   6.1961017e-01   9.7565480e-02   2.4187671e+00
   6.2620050e-01   1.2780613e-01   2.4152555e+00
   6.1499911e-01   1.1759938e-01   2.4180927e+00
   6.6151558e-01   2.3161208e-01   2.4060492e+00
   6.2059238e-01   1.0097908e-01   2.4185106e+00
   3.6783645e-01   1.3624344e+00   3.1920986e+00
   5.6364698e-01   4.6507585e-01   3.1771528e+00
   4.9860805e-01   6.6968096e-01   3.1405230e+00
   8.2413338e-01   9.6513827e-01   2.3211125e+00
   7.1326995e-01   3.3760748e-01   2.4010790e+00
   5.2561647e-01   5.0360725e-01   2.4438070e+00
   6.1931636e-01   9.7234558e-02   2.4187641e+00
   6.3390672e-01   1.3858211e-01   2.4155545e+00
   6.2436578e-01   1.1060363e-01   2.4195015e+00
   6.2421634e-01   1.0167715e-01   2.4190156e+00
   7.0244573e-01   2.5387057e-01   2.4116772e+00
   6.1969321e-01   9.7413382e-02   2.4186346e+00
   6.2123167e-01   1.2927691e-01   2.4150376e+00
   6.2666101e-01   1.1569843e-01   2.4175600e+00
   7.4065756e-01   4.3705806e-01   2.3910163e+00
   7.3813507e-01   3.6325964e-01   2.4034368e+00
   6.1943432e-01   9.7443193e-02   2.4187207e+00
   4.6152948e-01   2.0268639e+00   2.1875664e+00
   6.9070186e-01   2.3359118e-01   2.4121205e+00
   7.0137352e-01   1.9998113e-01   3.3116858e+00
   6.3238778e-01   9.7898768e-02   2.4839696e+00
   7.6268722e-01   8.6678490e-01   2.3250864e+00
   6.7236061e-01   2.6149887e-01   2.4035396e+00
   1.8758818e-01   2.9119299e+00   2.7338721e+00
   8.0274695e-01   1.4278847e+00   2.2581927e+00
   6.4560513e-01   1.4786515e-01   2.4162537e+00
   6.8841826e-01   1.0153698e+00   2.3119104e+00
   6.2305525e-01   9.8989208e-02   2.4457828e+00
   6.6360353e-01   2.1167025e-01   2.4104999e+00
   6.2646283e-01   1.2495481e-01   2.4158853e+00
   7.9098128e-01   5.7584700e-01   2.3822562e+00
   8.2739702e-01   2.7016918e-01   4.2626186e+00
   7.8040097e-01   1.2981767e+00   2.2737761e+00
   6.3159338e-01   1.2170752e-01   2.4193978e+00
   7.4559576e-01   3.5660581e-01   4.1095515e+00
   6.0792614e-01   5.2279230e-01   2.3677723e+00
   8.2273959e-01   1.0394150e+00   2.3091572e+00
   6.2321888e-01   1.5318223e-01   2.4121019e+00
   6.2046387e-01   9.9527996e-02   2.4186755e+00
   7.3046352e-01   1.1677851e+00   2.2923094e+00
   6.2162700e-01   1.1360948e-01   2.4167136e+00
   6.2000102e-01   9.9069125e-02   2.4186764e+00
   6.3164757e-01   9.7734253e-02   2.4794903e+00
   8.1159462e-01   1.4195984e+00   2.2587568e+00
   6.2062153e-01   1.6239458e-01   2.4112856e+00
   2.6880779e-01   2.0416959e+00   3.0798820e+00
   6.2046886e-01   1.0081399e-01   2.4184319e+00
   6.7295910e-01   9.5975344e-01   2.3190707e+00
   6.3068016e-01   2.5996693e-01   2.3996401e+00
   6.3083222e-01   1.9936242e-01   2.4062411e+00
   6.2786796e-01   1.7271420e-01   2.4095621e+00
   6.5521145e-01   2.1929781e+00   2.1804918e+00
   7.7351479e-01   1.9386907e+00   2.2037311e+00
   6.7591941e-01   2.5430364e-01   2.4055921e+00
   6.3139921e-01   1.2148925e-01   2.4193486e+00
   6.2241514e-01   9.8838958e-02   2.4184848e+00
   6.7125435e-01   2.8193026e-01   2.3992205e+00
   3.5894503e-01   3.3165773e+00   2.1203151e+00
   4.6881206e-01   7.5746751e-01   2.9438140e+00
   5.8813021e-01   3.8381237e-01   3.1289169e+00
   7.3422967e-01   1.4811286e-01   3.2353795e+00
   6.1883302e-01   1.1225481e-01   2.4731783e+00
   6.1941176e-01   9.7626725e-02   2.4186412e+00
   6.3658689e-01   1.1773797e-01   2.4188465e+00
   1.7117421e-01   3.6994566e+00   2.4701755e+00
   8.4470016e-01   1.5020809e-01   3.7649647e+00
   7.2550196e-01   2.9755311e-01   2.4113719e+00
   7.0332502e-01   2.5021506e-01   2.4141487e+00
   7.8006667e-01   1.5365263e-01   3.4818844e+00
   7.6079635e-01   6.6193926e-01   2.3561117e+00
   7.8299106e-01   1.6700231e+00   2.2326751e+00
   6.1242378e-01   1.2833143e-01   2.4187793e+00
   8.2454332e-01   1.6644025e-01   3.7608923e+00
   6.5754223e-01   1.1217653e-01   2.6797448e+00
   8.3451052e-01   1.5213922e-01   3.7280813e+00
   6.6371589e-01   2.4935382e-01   2.4032800e+00
   7.9879938e-01   9.3589362e-01   2.3203080e+00
   6.4956150e-01   1.4160563e-01   2.4178678e+00
   8.2398024e-01   1.1489680e+00   2.2930827e+00
   6.3988821e-01   2.9875178e-01   2.3949037e+00
   6.0424615e-01   4.6292496e-01   2.3742770e+00
   6.2056143e-01   1.3099790e-01   2.4147280e+00
   6.2845334e-01   1.6379435e-01   2.4102984e+00
   6.1285579e-01   2.8443211e-01   2.3961683e+00
   7.2923872e-01   3.0879716e-01   2.4105579e+00
   6.7953699e-01   3.6272198e-01   3.7315973e+00
   8.7598278e-01   1.2647722e-01   3.7845063e+00
   6.1882356e-01   1.0147589e-01   2.4190074e+00
   6.4172876e-01   1.2553070e-01   2.4186638e+00
   5.7829456e-01   1.2398933e+00   2.2810725e+00
   6.1953677e-01   1.0556941e-01   2.4194626e+00
   7.8975721e-01   5.0675050e-01   2.3937242e+00
   5.6135216e-01   3.0975632e-01   2.5444576e+00
   6.8251052e-01   2.1437464e-01   2.4134010e+00
   8.1842730e-01   1.0352656e+00   2.3090984e+00
   6.1980868e-01   9.8234864e-02   2.4188480e+00
   4.1324956e-01   1.0522060e+00   2.5791824e+00
   6.1769061e-01   3.0223847e-01   2.3950527e+00
   6.1623531e-01   1.2275340e-01   2.4152467e+00
