# Supplementary material for: Rethinking Colour Constancy
Source: PLoS One. 2015 Sep 10;10(9):e0135029. doi: 10.1371/journal.pone.0135029 (PMC4565710; doi:10.1371/journal.pone.0135029)
Supplement: S1 Dataset — (ZIP) [file pone.0135029.s002.zip › 5-TransitionMetamerReflectanceData/NtoB_20munsells/targetXYZ_20.txt]

   2.8698112e+00   2.8400606e+00   1.3017871e+01
   1.5828991e+00   2.8554112e+00   1.3174286e+01
   1.4108491e+00   4.4287238e+00   1.2490507e+01
   3.1421202e+00   2.1763131e+00   1.4656784e+01
   1.1174237e+00   5.0491009e+00   1.1841225e+01
   1.0841828e+00   5.0217204e+00   1.1403108e+01
   2.4913577e+00   9.1170378e-01   1.4781010e+01
   1.5025828e+00   4.8822122e+00   1.2357521e+01
   2.8556657e+00   2.8777678e-01   1.3677798e+01
   2.4775327e+00   2.2419234e+00   1.4309053e+01
   2.9331560e+00   3.1710843e+00   1.4285600e+01
   3.1872743e+00   1.5097332e+00   1.4681614e+01
   1.1101329e+00   5.0504691e+00   1.1820686e+01
   2.9597087e+00   5.8128417e-01   1.3404833e+01
   1.2645240e+00   4.2382332e+00   1.2364676e+01
   2.5157894e+00   5.2049623e-01   1.0927024e+01
   1.2087051e+00   5.0196194e+00   1.2021525e+01
   1.2863184e+00   4.9529342e+00   1.1733570e+01
   2.9625522e+00   3.0716501e+00   1.4391702e+01
   2.9175163e+00   1.3053269e+00   1.5010800e+01
   2.7814006e+00   3.2708205e+00   1.4548010e+01
   2.6271257e+00   2.2203133e-01   1.2366763e+01
   2.8658293e+00   1.9039130e+00   1.2320987e+01
   3.1375587e+00   1.0308909e+00   1.4091372e+01
   1.7745625e+00   4.4915883e+00   1.1392970e+01
   1.1339727e+00   4.9848379e+00   1.2001830e+01
   3.0488607e+00   1.9033847e+00   1.4932135e+01
   2.8573612e+00   7.0405949e-01   1.2563062e+01
   1.1309340e+00   5.0168300e+00   1.1989433e+01
   2.9864107e+00   5.0960850e-01   1.5076206e+01
   2.7246707e+00   4.3651196e-01   1.2282128e+01
   1.7115839e+00   2.5384619e+00   1.3415713e+01
   1.3294749e+00   3.9556975e+00   1.2520406e+01
   2.5697883e+00   2.1349929e-01   1.2058589e+01
   2.6779516e+00   4.2232863e-01   1.2039680e+01
   2.7252086e+00   2.3881556e-01   1.2937956e+01
   1.1197757e+00   5.0578383e+00   1.1944922e+01
   2.6021361e+00   1.0738240e+00   1.0927041e+01
   2.2228813e+00   4.2839627e+00   1.3360335e+01
   1.2807245e+00   4.7269593e+00   1.0075461e+01
   2.2930103e+00   3.2972878e+00   1.0526946e+01
   1.4927778e+00   4.8901260e+00   1.2477306e+01
   2.6022117e+00   3.7028056e+00   1.3129997e+01
   1.2500152e+00   4.9356955e+00   1.1400007e+01
   2.3789226e+00   3.2181033e+00   1.0841558e+01
   2.6262622e+00   1.2341681e+00   1.4736707e+01
   1.7951494e+00   2.2305344e+00   1.3609094e+01
   1.5918763e+00   4.7655740e+00   1.1894510e+01
   2.3194816e+00   2.6486077e+00   1.4046370e+01
   2.8849527e+00   2.7851074e-01   1.3916227e+01
   1.1330164e+00   5.0131449e+00   1.1992256e+01
   2.0936232e+00   2.1794005e+00   1.3868049e+01
   3.0054942e+00   3.9966478e-01   1.4531968e+01
   2.2481700e+00   3.9158556e+00   1.1755479e+01
   2.8040135e+00   5.9967322e-01   1.5210015e+01
   2.6137908e+00   1.3261355e+00   1.0929200e+01
   2.5819932e+00   1.0375486e+00   1.0834852e+01
   2.9773949e+00   3.6795507e-01   1.4773942e+01
   3.0752864e+00   1.7313913e+00   1.4931121e+01
   3.1742487e+00   1.5113231e+00   1.4840860e+01
   2.7621943e+00   8.4429856e-01   1.5051384e+01
   1.1302147e+00   5.0212744e+00   1.1618697e+01
   2.0495567e+00   1.6174036e+00   1.4096787e+01
   2.8125565e+00   2.0034144e+00   1.2054307e+01
   2.9596581e+00   3.3745062e-01   1.4428871e+01
   2.9268206e+00   5.4516152e-01   1.3272742e+01
   2.9157980e+00   4.0621789e-01   1.3601516e+01
   1.1250795e+00   5.0444009e+00   1.1976252e+01
   1.1419358e+00   5.0119719e+00   1.1583534e+01
   2.0677198e+00   1.6002056e+00   1.4117706e+01
   3.0557338e+00   2.3963931e+00   1.4739994e+01
   1.1602053e+00   4.8468856e+00   1.0242494e+01
   1.1252798e+00   5.0550994e+00   1.1975338e+01
   2.9763257e+00   3.6270515e-01   1.4768477e+01
   2.9186415e+00   1.7762569e+00   1.4881217e+01
   1.5580687e+00   2.9437564e+00   1.3114632e+01
   2.8717480e+00   5.2528466e-01   1.5166412e+01
   1.1241050e+00   5.0563660e+00   1.1950076e+01
   2.8572421e+00   2.7018720e-01   1.3727497e+01
   1.2423501e+00   4.5001777e+00   1.2248689e+01
   1.1998361e+00   4.7698636e+00   1.2123919e+01
   1.4977627e+00   4.1573625e+00   1.2648137e+01
   2.2030208e+00   1.4031138e+00   1.4357703e+01
   2.6491705e+00   4.5701983e-01   1.1790142e+01
   2.9907300e+00   5.5832778e-01   1.5095481e+01
   2.8995285e+00   2.9824536e-01   1.3978808e+01
   2.6472091e+00   3.3744345e+00   1.4395257e+01
   2.1472111e+00   1.4502090e+00   1.4278585e+01
   3.0724952e+00   5.7139677e-01   1.4919794e+01
   1.1248133e+00   5.0079744e+00   1.1461424e+01
   2.3240806e+00   2.0429422e+00   1.4195913e+01
   1.3283443e+00   4.2468580e+00   1.2407977e+01
   1.1251458e+00   5.0566893e+00   1.1957928e+01
   1.2487506e+00   4.7238407e+00   1.2195554e+01
   2.3480159e+00   3.2076331e+00   1.0665067e+01
   3.0564585e+00   5.5147219e-01   1.4236592e+01
   2.7773782e+00   1.9801136e+00   1.4678981e+01
   2.7853813e+00   1.1401579e+00   1.1890533e+01
   1.2201624e+00   4.7674464e+00   1.2147620e+01
   1.1436388e+00   4.9996381e+00   1.2007168e+01
   1.4289578e+00   3.4530643e+00   1.2796178e+01
   2.6199577e+00   4.0725759e-01   1.1744596e+01
   1.1211820e+00   5.0586542e+00   1.1959312e+01
   2.6499764e+00   1.8707537e+00   1.1128435e+01
   2.6003133e+00   7.1768844e-01   1.1108283e+01
   1.9625465e+00   3.2205797e+00   1.3454474e+01
   2.9269891e+00   6.4577846e-01   1.5173243e+01
   2.8712072e+00   7.7579767e-01   1.2566371e+01
   2.4579219e+00   1.8277125e+00   1.4405925e+01
   3.0951632e+00   2.4360572e+00   1.4640079e+01
   2.9863627e+00   1.6535714e+00   1.2983820e+01
   1.3469449e+00   4.6844950e+00   1.2388203e+01
   1.2640037e+00   4.1912542e+00   1.2382504e+01
   1.3526026e+00   4.9356013e+00   1.1917299e+01
   1.8817769e+00   4.1969884e+00   1.0739300e+01
   1.9970710e+00   1.7367769e+00   1.3984650e+01
   1.5821560e+00   3.6489657e+00   1.2861818e+01
   3.1008715e+00   1.4949846e+00   1.4965774e+01
   2.8339212e+00   1.0394795e+00   1.5027623e+01
   1.4314658e+00   3.4330676e+00   1.2810590e+01
   1.1437565e+00   5.0319130e+00   1.1796002e+01
   3.0716829e+00   2.2030227e+00   1.3694653e+01
   3.0235799e+00   2.7937844e+00   1.3994717e+01
   2.5003746e+00   4.7467953e-01   1.0931593e+01
   2.9738310e+00   3.5566214e-01   1.4757600e+01
   3.1146484e+00   2.0841940e+00   1.4771322e+01
   1.7249407e+00   4.5809776e+00   1.2889129e+01
   2.4103070e+00   3.5804638e+00   1.1713364e+01
   1.1382240e+00   5.0329656e+00   1.1780604e+01
   2.5921237e+00   2.2298233e-01   1.2172235e+01
   2.7926713e+00   9.6007099e-01   1.5022892e+01
   1.4263556e+00   4.4354021e+00   1.2521814e+01
   1.2825314e+00   4.1325050e+00   1.2414177e+01
   2.5985922e+00   2.2629096e-01   1.2203009e+01
   2.9388401e+00   2.2342475e+00   1.2889790e+01
   1.8136102e+00   2.2403744e+00   1.3621387e+01
   1.8988926e+00   2.9444893e+00   1.3433455e+01
   1.1288152e+00   5.0552436e+00   1.1961825e+01
   3.0653769e+00   1.5187371e+00   1.5009788e+01
   2.3984358e+00   2.6725328e+00   1.4156664e+01
   3.0709366e+00   1.0714511e+00   1.3599881e+01
   2.4287702e+00   2.2911988e+00   1.4256178e+01
   2.9390568e+00   3.0834930e-01   1.4295514e+01
   2.3295158e+00   3.6374994e+00   1.3949031e+01
   1.1222597e+00   5.0590675e+00   1.1968899e+01
   2.5913885e+00   9.9981908e-01   1.0896997e+01
   2.0883054e+00   1.5564865e+00   1.4163080e+01
   3.1884948e+00   1.2114779e+00   1.4695239e+01
   2.3951927e+00   3.5273610e+00   1.1509907e+01
   2.9294420e+00   2.8649041e+00   1.4680260e+01
   2.6554666e+00   2.2445164e-01   1.2538986e+01
   2.0773780e+00   1.5819684e+00   1.4136390e+01
   1.2067749e+00   4.5223233e+00   1.2217454e+01
   2.1621822e+00   1.4218204e+00   1.4308177e+01
   1.1275758e+00   5.0524276e+00   1.1979832e+01
   2.7273241e+00   2.4157301e-01   1.2942541e+01
   1.1286824e+00   5.0558582e+00   1.1975567e+01
   3.1022208e+00   1.0382756e+00   1.5074598e+01
   2.9442833e+00   3.0503021e+00   1.4485927e+01
   2.6213838e+00   3.2314076e+00   1.2166817e+01
   2.0265083e+00   1.6766001e+00   1.4042119e+01
   1.1421411e+00   4.9159099e+00   1.2032369e+01
   2.5253949e+00   2.1793887e+00   1.0598457e+01
   1.8799479e+00   3.3566075e+00   1.3326140e+01
   2.7836646e+00   2.4924302e-01   1.3324984e+01
   2.6247301e+00   1.1830370e+00   1.1014204e+01
   2.5701115e+00   2.6652851e+00   1.1162954e+01
   1.9796547e+00   2.3170267e+00   1.3711739e+01
   2.7671513e+00   6.3042357e-01   1.5158658e+01
   1.8306778e+00   4.6348834e+00   1.2468154e+01
   2.8335928e+00   2.5585753e+00   1.4673271e+01
   2.9440217e+00   2.2012988e+00   1.4829454e+01
   2.9658184e+00   5.2576465e-01   1.3583329e+01
   2.0780290e+00   2.5248956e+00   1.3739551e+01
   2.9892742e+00   7.7011200e-01   1.3286394e+01
   3.0583109e+00   2.6535695e+00   1.4064340e+01
   1.1227479e+00   5.0577433e+00   1.1970287e+01
   1.6131241e+00   2.7635890e+00   1.3237183e+01
   3.1216699e+00   1.0449065e+00   1.5046402e+01
   2.5501296e+00   2.0057783e+00   1.0650911e+01
   2.9039813e+00   3.0413495e+00   1.3524899e+01
   1.1538772e+00   4.8852205e+00   1.2049924e+01
   1.9390492e+00   3.6573569e+00   1.3401571e+01
   1.2208748e+00   4.9667797e+00   1.2149394e+01
   2.9390423e+00   2.8642393e+00   1.4656413e+01
   1.6557896e+00   3.4653236e+00   1.3001009e+01
   1.1430920e+00   5.0484081e+00   1.1964231e+01
   1.5616265e+00   3.5231832e+00   1.2878314e+01
   2.7906420e+00   1.5018008e+00   1.1857877e+01
   2.5049380e+00   2.2463506e+00   1.4325757e+01
   1.1567301e+00   4.9009041e+00   1.2046311e+01
   1.2364433e+00   4.3763714e+00   1.2288625e+01
   2.4555952e+00   2.6958771e+00   1.0594700e+01
   2.2864328e+00   4.1981993e+00   1.3551888e+01
   2.4580500e+00   1.2209396e+00   1.4589296e+01
   2.5859220e+00   2.0289619e+00   1.4433780e+01
   1.5043524e+00   3.1494066e+00   1.2985592e+01
   1.1202076e+00   5.0549112e+00   1.1915296e+01
   1.3832201e+00   4.7622444e+00   1.0796704e+01
   2.9849202e+00   3.8913298e-01   1.4799151e+01
   2.8537529e+00   5.3745646e-01   1.5185518e+01
   2.6520589e+00   7.9858371e-01   1.4979135e+01
   1.1239436e+00   5.0576077e+00   1.1961890e+01
   3.0242398e+00   4.2709675e-01   1.4584193e+01
   2.4887982e+00   3.9615428e+00   1.3361116e+01
   3.0502275e+00   5.6488726e-01   1.5028825e+01
   1.1249917e+00   5.0313609e+00   1.1981262e+01
   2.7879579e+00   6.1382461e-01   1.5188423e+01
   3.1837565e+00   1.0721971e+00   1.4511644e+01
   2.6852256e+00   3.3885497e-01   1.2317811e+01
   3.1778362e+00   1.5783161e+00   1.4318004e+01
   2.5107838e+00   2.2824132e+00   1.0578097e+01
   2.6004366e+00   1.2870975e+00   1.0866066e+01
   3.0492550e+00   7.5842766e-01   1.5110924e+01
   2.8963164e+00   1.0343420e+00   1.2560081e+01
   1.1214360e+00   5.0587096e+00   1.1962039e+01
   3.0210251e+00   1.2060331e+00   1.5140344e+01
   2.6666755e+00   1.0263676e+00   1.1283385e+01
   2.8358016e+00   2.3681978e+00   1.2383092e+01
   1.3060395e+00   4.9424068e+00   1.2371321e+01
   1.1398318e+00   5.0047197e+00   1.2001166e+01
   1.2236328e+00   5.0084399e+00   1.2097564e+01
   1.2110366e+00   4.9982187e+00   1.1791080e+01
   1.1287509e+00   5.0145948e+00   1.1988845e+01
   3.1233714e+00   1.6830738e+00   1.3860056e+01
   1.1245258e+00   5.0453966e+00   1.1975395e+01
   1.1398464e+00   4.9428608e+00   1.2020389e+01
   2.8066974e+00   1.0382941e+00   1.5001987e+01
   1.1271912e+00   5.0168258e+00   1.1987628e+01
   2.6256173e+00   7.8862278e-01   1.4962543e+01
   2.1323880e+00   3.9393196e+00   1.1208171e+01
   1.1213670e+00   5.0583651e+00   1.1958053e+01
   1.1238001e+00   5.0486077e+00   1.1973990e+01
   1.1363011e+00   5.0165666e+00   1.1601382e+01
   2.4453462e+00   2.6618762e+00   1.0511500e+01
   2.6579258e+00   7.2943832e-01   1.5021490e+01
   2.5243795e+00   2.9356711e-01   1.1517775e+01
   2.9132064e+00   5.7724460e-01   1.5157868e+01
   1.7503184e+00   2.4914770e+00   1.3464406e+01
   3.0018853e+00   3.9218620e-01   1.4564652e+01
   2.8483617e+00   2.6723684e-01   1.3674871e+01
   1.1924450e+00   4.6020236e+00   1.2177487e+01
   2.0751582e+00   2.6301258e+00   1.3707085e+01
   3.1899811e+00   1.3853569e+00   1.4571987e+01
   1.8216129e+00   4.1392964e+00   1.0231638e+01
   1.1664759e+00   4.7702908e+00   1.2098138e+01
   1.1243465e+00   5.0563341e+00   1.1973584e+01
   1.1336165e+00   4.9925834e+00   1.1999433e+01
   2.9054320e+00   2.9084882e+00   1.3323944e+01
   1.0875283e+00   5.0312171e+00   1.1516001e+01
   2.6029169e+00   3.5465747e+00   1.4314525e+01
   3.1672316e+00   1.5445500e+00   1.4216650e+01
   3.0738735e+00   1.8043095e+00   1.4911872e+01
   3.0627361e+00   7.3684158e-01   1.5086728e+01
   1.1475644e+00   4.8875528e+00   1.2044839e+01
   2.7295303e+00   9.5550893e-01   1.1651074e+01
   1.1224655e+00   5.0573213e+00   1.1970117e+01
   3.1369370e+00   1.3317348e+00   1.3981214e+01
   1.1501056e+00   5.0449540e+00   1.1997301e+01
   1.1966223e+00   4.8510256e+00   1.2102414e+01
   1.5765575e+00   4.4191207e+00   1.2830105e+01
   2.7545337e+00   2.6714615e-01   1.3057224e+01
   1.4565198e+00   3.2994687e+00   1.2887262e+01
   1.2067817e+00   4.5372552e+00   1.2209061e+01
   1.1517208e+00   4.8632462e+00   1.2056610e+01
   2.8684103e+00   5.3225615e-01   1.5171531e+01
   1.2614428e+00   4.1944825e+00   1.2380695e+01
   1.1605897e+00   4.8532450e+00   1.0289599e+01
   1.1171655e+00   5.0563870e+00   1.1915850e+01
   3.0935238e+00   7.4895971e-01   1.4018447e+01
   3.1896379e+00   1.4569588e+00   1.4502682e+01
   2.7525487e+00   6.4860169e-01   1.5139655e+01
   1.4047892e+00   3.5475283e+00   1.2740097e+01
   1.4381387e+00   4.5406551e+00   9.9020110e+00
   3.1885191e+00   1.4155519e+00   1.4678185e+01
   2.9821309e+00   3.9434425e-01   1.4852045e+01
   1.6485533e+00   4.2932214e+00   1.2951316e+01
   1.3910950e+00   4.2087159e+00   1.2485226e+01
   1.1232935e+00   5.0526348e+00   1.1972193e+01
   2.6714878e+00   9.5475152e-01   1.4911614e+01
   3.0640296e+00   5.1936510e-01   1.4500149e+01
   1.1686586e+00   5.0288885e+00   1.1891084e+01
   2.8847902e+00   1.7543968e+00   1.2399664e+01
   2.5503467e+00   5.5577974e-01   1.1051112e+01
   1.3175799e+00   4.9724464e+00   1.2141122e+01
   2.5833571e+00   2.8573280e+00   1.1434082e+01
   1.6978180e+00   2.5152102e+00   1.3411664e+01
   3.1795822e+00   1.5863414e+00   1.4792776e+01
   2.5813987e+00   1.2730933e+00   1.0770329e+01
   1.1299289e+00   5.0555836e+00   1.1972496e+01
   3.0688776e+00   8.7232913e-01   1.5108903e+01
   1.4988937e+00   3.5368448e+00   1.2814604e+01
   3.0376178e+00   6.4333948e-01   1.5080289e+01
   2.4391270e+00   3.7989949e+00   1.4072553e+01
   3.0626190e+00   1.2571193e+00   1.5080837e+01
   2.3451422e+00   1.1065052e+00   1.4565894e+01
   1.1059054e+00   5.0413001e+00   1.1706756e+01
   1.8892562e+00   1.9739452e+00   1.3789990e+01
   1.1514176e+00   5.0446433e+00   1.1967626e+01
   3.0182069e+00   1.2369874e+00   1.3217157e+01
   1.7730389e+00   4.1573026e+00   1.0047659e+01
   2.7179745e+00   6.8363631e-01   1.5097326e+01
   1.1600095e+00   5.0345718e+00   1.1906163e+01
   1.9619130e+00   3.8487335e+00   1.0067701e+01
   1.4981320e+00   4.1020456e+00   1.2653621e+01
   1.9017296e+00   4.0037337e+00   1.0205464e+01
   2.3651461e+00   1.9086648e-01   1.0971554e+01
   1.5014545e+00   4.5541717e+00   1.0284163e+01
   1.1276278e+00   5.0222606e+00   1.1985577e+01
   2.7814136e+00   3.1203443e+00   1.2893749e+01
   1.1534358e+00   4.8436345e+00   1.2064438e+01
   1.1201770e+00   5.0578024e+00   1.1946808e+01
   2.9757890e+00   4.2032548e-01   1.5010233e+01
   1.1177406e+00   5.0519773e+00   1.1872076e+01
   1.1633986e+00   5.0318496e+00   1.1892494e+01
   2.8161516e+00   2.5190429e+00   1.4655500e+01
   1.3654598e+00   4.6940617e+00   1.0314458e+01
   3.0096022e+00   2.9218118e+00   1.4388855e+01
   1.3317504e+00   3.8820868e+00   1.2549202e+01
   2.3092481e+00   4.0363995e+00   1.3839356e+01
   2.8804682e+00   5.0304970e-01   1.5151527e+01
   2.2796356e+00   3.5725621e+00   1.3940337e+01
   2.4939610e+00   2.4970639e+00   1.0627929e+01
   1.1141694e+00   5.0547598e+00   1.1884795e+01
   2.1907323e+00   1.3763565e+00   1.4362964e+01
   2.9445405e+00   1.6050498e+00   1.2736198e+01
   2.7099129e+00   5.7945181e-01   1.1889311e+01
   2.3905400e+00   2.3748427e-01   1.0968356e+01
   1.2067557e+00   4.5049517e+00   1.2224007e+01
   1.1639782e+00   5.0397307e+00   1.2011489e+01
   1.8349060e+00   4.5918749e+00   1.3039387e+01
   2.6524179e+00   2.9463051e-01   1.2273417e+01
   1.2034323e+00   5.0077593e+00   1.1851952e+01
   3.0760669e+00   2.4600917e+00   1.4663934e+01
   1.2151447e+00   5.0109209e+00   1.1942825e+01
   2.5855910e+00   1.3911049e+00   1.0772928e+01
   2.3214526e+00   2.3773948e+00   1.4099475e+01
   2.6320551e+00   1.5587319e+00   1.1003780e+01
   2.9728548e+00   4.1228006e-01   1.5012012e+01
   2.5842897e+00   1.0442945e+00   1.0844372e+01
   1.1193190e+00   5.0353613e+00   1.1978808e+01
   1.1259813e+00   5.0455740e+00   1.1845622e+01
   1.6291973e+00   2.9036929e+00   1.3185506e+01
   1.1716939e+00   4.7342910e+00   1.2114822e+01
   1.1247000e+00   5.0561733e+00   1.1950721e+01
   1.1225864e+00   5.0572868e+00   1.1970173e+01
   1.4834415e+00   3.2148525e+00   1.2939844e+01
   2.3641503e+00   2.0015572e-01   1.0949979e+01
   1.6860134e+00   3.0558436e+00   1.3168333e+01
   1.1088526e+00   5.0508592e+00   1.1818797e+01
   2.9300077e+00   1.4748214e+00   1.4970137e+01
   2.6716435e+00   1.6051951e+00   1.1213485e+01
   3.0889025e+00   2.0042670e+00   1.3697825e+01
   2.3703517e+00   4.0903520e+00   1.3711418e+01
   1.4414832e+00   4.6599196e+00   1.0513835e+01
   1.5890966e+00   2.8582613e+00   1.3173361e+01
   3.0298028e+00   2.8468769e+00   1.4354016e+01
   1.1526361e+00   4.8789840e+00   1.2051373e+01
   1.2325830e+00   4.3568154e+00   1.2298387e+01
   2.6471421e+00   1.4488863e+00   1.1087435e+01
   1.4818809e+00   3.2506604e+00   1.2919320e+01
   1.1266314e+00   5.0569896e+00   1.1971560e+01
   1.8526266e+00   4.3142755e+00   1.3271807e+01
   1.0815086e+00   5.0179133e+00   1.1352004e+01
   3.0441332e+00   1.7414473e+00   1.4987583e+01
   1.2073884e+00   4.5713159e+00   1.2198908e+01
   2.9400104e+00   8.0100701e-01   1.5211512e+01
   1.6063810e+00   4.6665563e+00   1.2730024e+01
   2.6457630e+00   9.5086046e-01   1.1201006e+01
   1.1184684e+00   5.0513949e+00   1.1870535e+01
   2.2472667e+00   4.1015722e+00   1.2363353e+01
   3.0882190e+00   1.9550807e+00   1.3671248e+01
   3.0258119e+00   4.4321692e-01   1.4751691e+01
   2.7245936e+00   2.8595729e-01   1.2774889e+01
   2.7843616e+00   7.7640890e-01   1.2060032e+01
   1.4985793e+00   4.8868183e+00   1.2481115e+01
   2.5750373e+00   1.5995182e+00   1.0708180e+01
   1.1621121e+00   4.7930684e+00   1.2088538e+01
   2.3405124e+00   3.8597081e+00   1.3936641e+01
   2.9727843e+00   3.4063195e-01   1.4622271e+01
   2.7873580e+00   6.1068622e-01   1.2284476e+01
   1.9629432e+00   4.5256035e+00   1.3090692e+01
   1.0932276e+00   4.9653852e+00   1.0895762e+01
   1.1967073e+00   4.8107045e+00   1.2109549e+01
   2.6334665e+00   1.4060575e+00   1.4673285e+01
   1.1575372e+00   4.8290301e+00   1.2071458e+01
   1.5991912e+00   4.6620408e+00   1.1333530e+01
   2.8307074e+00   6.5482482e-01   1.2472165e+01
   2.4862507e+00   1.9831819e-01   1.1612124e+01
   2.5812957e+00   8.5002464e-01   1.0908611e+01
   3.0869906e+00   1.2495787e+00   1.3645126e+01
   3.0764757e+00   1.6725909e+00   1.3537286e+01
   2.8649552e+00   2.9115867e+00   1.3082068e+01
   2.8982302e+00   3.2664817e+00   1.4250539e+01
   2.4376114e+00   2.9309974e-01   1.1036100e+01
   1.2575943e+00   4.2386800e+00   1.2358483e+01
   1.1784108e+00   4.9021080e+00   1.2069350e+01
   1.1304368e+00   5.0365065e+00   1.1983682e+01
   1.5202251e+00   3.0976887e+00   1.3015142e+01
   2.5679723e+00   8.4061591e-01   1.4886855e+01
   2.5454278e+00   2.5328903e-01   1.1787521e+01
   1.1730622e+00   4.7423341e+00   1.2111836e+01
   1.2005007e+00   4.9463677e+00   1.2122556e+01
   1.1831004e+00   5.0192960e+00   1.1864226e+01
   2.6943553e+00   1.6722777e+00   1.4658942e+01
   2.6769448e+00   2.2828335e-01   1.2663867e+01
   2.6794794e+00   3.6991349e+00   1.4007761e+01
   2.3861021e+00   1.2871231e+00   1.4529836e+01
   1.4943278e+00   3.1910560e+00   1.2955704e+01
   1.1416301e+00   5.0058514e+00   1.1520070e+01
   3.0273573e+00   1.0922858e+00   1.5162411e+01
   2.9056849e+00   2.0648075e+00   1.4810714e+01
   2.8634763e+00   1.6684485e+00   1.2270828e+01
   1.6588627e+00   4.2367278e+00   9.7519607e+00
   1.3092525e+00   4.4970832e+00   1.2316213e+01
   3.0756159e+00   1.3488709e+00   1.5034483e+01
   3.0570449e+00   1.5005356e+00   1.5032122e+01
   2.6224991e+00   5.7135893e-01   1.1415334e+01
   2.9613231e+00   4.2641878e-01   1.5057968e+01
   3.1428518e+00   2.1512698e+00   1.4238689e+01
   2.3265112e+00   1.1410312e+00   1.4549438e+01
   1.7446052e+00   3.6378075e+00   1.3092781e+01
   1.1336766e+00   5.0534860e+00   1.1969521e+01
   2.9386435e+00   8.1025430e-01   1.5210399e+01
   1.8762021e+00   2.1349354e+00   1.3709028e+01
   2.2732192e+00   1.2302316e+00   1.4487798e+01
   1.1841143e+00   4.7913427e+00   1.2103546e+01
   1.2059585e+00   4.8001357e+00   1.2122791e+01
   1.3132176e+00   4.8882936e+00   1.2324750e+01
   1.2857878e+00   4.4559266e+00   1.2301121e+01
   2.3604115e+00   1.3576406e+00   1.4492669e+01
   3.0798614e+00   2.5318477e+00   1.4615371e+01
   3.1709618e+00   1.1950745e+00   1.4933198e+01
   1.2240192e+00   5.0085305e+00   1.2093736e+01
   2.9490328e+00   6.7386780e-01   1.3164128e+01
   2.7084150e+00   6.7845409e-01   1.5086726e+01
   1.1620478e+00   5.0380363e+00   1.1952315e+01
   1.6264959e+00   4.4423303e+00   1.2898487e+01
   1.9789213e+00   2.0977376e+00   1.3798077e+01
   3.1732168e+00   1.7426965e+00   1.4762701e+01
   3.1564730e+00   9.9965935e-01   1.4276030e+01
   2.9701307e+00   3.3299687e-01   1.4609715e+01
   2.7369997e+00   1.9647066e+00   1.1622916e+01
   1.1569485e+00   4.8227446e+00   1.2074139e+01
   2.9068594e+00   4.8567523e-01   1.5137571e+01
   1.3298640e+00   4.9499088e+00   1.1931238e+01
   1.1230118e+00   5.0544987e+00   1.1971454e+01
   1.1364866e+00   4.9704284e+00   1.2008319e+01
   1.3853440e+00   3.5891712e+00   1.2713972e+01
   2.8003939e+00   2.6586737e-01   1.3367971e+01
   2.8213640e+00   1.0558716e+00   1.5009231e+01
   2.6163794e+00   1.5226739e+00   1.0922488e+01
   2.3606884e+00   1.8645255e-01   1.0948647e+01
   2.7722348e+00   4.5065963e-01   1.2537271e+01
   1.1233122e+00   5.0530196e+00   1.1972115e+01
   1.2355881e+00   4.9483800e+00   1.1443016e+01
   2.0436584e+00   4.1355955e+00   1.1375427e+01
   2.9779485e+00   5.4722327e-01   1.5104022e+01
   1.1228912e+00   5.0520790e+00   1.1972443e+01
   1.1705622e+00   4.9296920e+00   1.0947564e+01
   1.0771700e+00   5.0114578e+00   1.1267406e+01
   2.5882201e+00   1.2441679e+00   1.0810926e+01
   1.2828439e+00   4.6120838e+00   1.2260034e+01
   2.4667902e+00   2.5492882e+00   1.0527828e+01
   1.4649736e+00   4.9017767e+00   1.2318354e+01
   2.7919223e+00   1.3708804e+00   1.4860533e+01
   1.4394361e+00   4.7636670e+00   1.2555739e+01
   1.3450273e+00   3.8272314e+00   1.2585064e+01
   3.1032425e+00   1.7893912e+00   1.3728259e+01
   3.0893524e+00   1.5236493e+00   1.4968839e+01
   1.2200686e+00   4.7812149e+00   1.2145411e+01
   1.1219985e+00   5.0589536e+00   1.1966410e+01
   3.1415921e+00   2.0453709e+00   1.4137544e+01
   3.1627507e+00   2.0224400e+00   1.4613948e+01
   1.1257312e+00   5.0424395e+00   1.1977227e+01
   3.1189690e+00   1.1963605e+00   1.3877988e+01
   2.8499101e+00   5.7042083e-01   1.5209635e+01
   2.9087852e+00   4.5942454e-01   1.3386223e+01
   2.5886966e+00   9.8900747e-01   1.0887073e+01
   1.1246529e+00   5.0478414e+00   1.1974874e+01
   1.9453235e+00   3.9928099e+00   1.3427887e+01
   2.1924805e+00   1.6025976e+00   1.4234378e+01
   3.1458383e+00   1.1907679e+00   1.4091791e+01
   1.1237543e+00   5.0452638e+00   1.1832503e+01
   3.0913036e+00   1.0809440e+00   1.3729223e+01
   1.3837061e+00   4.9316039e+00   1.2364157e+01
   2.2091875e+00   1.6883910e+00   1.4204441e+01
   2.6402514e+00   3.3845891e+00   1.4386072e+01
   3.1727257e+00   1.7981481e+00   1.4736719e+01
   1.1201301e+00   5.0578804e+00   1.1945778e+01
   2.9004849e+00   1.5143335e+00   1.2480975e+01
   1.3309126e+00   3.8603357e+00   1.2560214e+01
   1.2554593e+00   4.2581816e+00   1.2348305e+01
   1.2747866e+00   4.1463202e+00   1.2407872e+01
   2.8016823e+00   3.1910364e+00   1.4582454e+01
   2.4612303e+00   3.5132524e-01   1.1003175e+01
   1.1327066e+00   4.9816393e+00   1.2003019e+01
   1.1842167e+00   4.6324266e+00   1.2162106e+01
   1.1995019e+00   5.0086766e+00   1.2080744e+01
   1.2313020e+00   4.9751430e+00   1.1669729e+01
   2.3636950e+00   1.8339901e-01   1.1012556e+01
   2.3522656e+00   1.8430269e-01   1.0944709e+01
   2.3565324e+00   2.1351441e-01   1.0938990e+01
   2.5551662e+00   7.4916820e-01   1.0887680e+01
   2.3294868e+00   2.7701847e+00   1.0443278e+01
   2.3508992e+00   1.8250809e-01   1.0944510e+01
   2.0857625e+00   1.4203369e+00   1.3885070e+01
   2.3261250e+00   2.5747469e-01   1.1197833e+01
   2.3556838e+00   1.8987118e-01   1.1010144e+01
   2.3586656e+00   1.9445071e-01   1.0944496e+01
   2.3518160e+00   1.8263161e-01   1.0952374e+01
   2.3827046e+00   2.1060830e-01   1.1248910e+01
   2.5701277e+00   6.2502600e-01   1.4211861e+01
   2.4153477e+00   2.9525227e-01   1.0941148e+01
   1.1262954e+00   4.5491603e+00   1.0761657e+01
   2.4704239e+00   5.0307340e-01   1.0911652e+01
   2.1615791e+00   5.7580313e-01   1.1409656e+01
   2.3822654e+00   4.1861884e-01   1.0903100e+01
   2.5237972e+00   1.0273619e+00   1.0807246e+01
   2.5343295e+00   1.4674264e+00   1.0724074e+01
   2.3637880e+00   3.1279072e-01   1.0921424e+01
   2.4436173e+00   1.2972954e+00   1.0750546e+01
   1.6875137e+00   2.3075797e+00   1.3010087e+01
   2.5257947e+00   1.0978296e+00   1.0793034e+01
   2.4505780e+00   9.2508205e-01   1.0815259e+01
   2.0298640e+00   1.5138899e+00   1.0480151e+01
   2.5643232e+00   1.6416483e+00   1.0695522e+01
   2.5453747e+00   1.9197566e+00   1.0645158e+01
   2.9615773e+00   4.0573297e-01   1.5021730e+01
   2.1745736e+00   5.6223164e-01   1.0881564e+01
   2.3567239e+00   1.9242528e-01   1.0943826e+01
   2.4268207e+00   6.7250740e-01   1.0859884e+01
   2.3896067e+00   4.3665248e-01   1.0900107e+01
   1.0844077e+00   5.0107031e+00   1.1580263e+01
   2.3503479e+00   1.8229548e-01   1.0944344e+01
   2.2928248e+00   2.9450182e-01   1.1146317e+01
   2.3698074e+00   2.1109571e-01   1.0944286e+01
   2.3540118e+00   1.8454409e-01   1.0944314e+01
   2.3517730e+00   1.9052073e-01   1.0945270e+01
   2.6736290e+00   3.3319293e-01   1.3275405e+01
   2.8238165e+00   2.5948991e-01   1.3580398e+01
   2.4451028e+00   3.6557599e-01   1.0932635e+01
   2.4178823e+00   1.9107747e-01   1.1308465e+01
   1.8997724e+00   1.9144645e+00   1.3764355e+01
   2.4996865e+00   1.9132070e+00   1.0643816e+01
   2.4599390e+00   3.9279114e-01   1.0932102e+01
   2.3992246e+00   6.2100734e-01   1.0867751e+01
   2.5473993e+00   7.1546095e-01   1.0892704e+01
   2.2819884e+00   6.0855087e-01   1.0811706e+01
   2.9115468e+00   2.9992789e-01   1.4207112e+01
   2.5666663e+00   1.5679249e+00   1.0709072e+01
   2.3665517e+00   2.3041679e-01   1.0938708e+01
   2.3737046e+00   1.8590936e-01   1.1072938e+01
   2.3678755e+00   2.1180453e-01   1.0942979e+01
   2.8995587e+00   4.8118347e-01   1.5136315e+01
   2.3507830e+00   1.8265641e-01   1.0944297e+01
   2.3852836e+00   3.1556904e-01   1.0924748e+01
   2.5339658e+00   8.0880893e-01   1.4738624e+01
   2.5546065e+00   2.2461113e-01   1.2125044e+01
   2.2327808e+00   1.5038104e+00   1.0616663e+01
   2.4201730e+00   3.0608172e-01   1.1938058e+01
   2.3899264e+00   3.8652883e-01   1.0909808e+01
   2.3152874e+00   1.5923203e+00   1.0661779e+01
   2.6327938e+00   2.2231082e-01   1.2485715e+01
   2.4748021e+00   6.2527285e-01   1.0883297e+01
   2.3965999e+00   5.5701572e-01   1.0878710e+01
   2.5408336e+00   1.2274846e+00   1.0770144e+01
   2.1916715e+00   5.8991796e-01   1.0830957e+01
   2.3559372e+00   2.0620358e-01   1.0940542e+01
   2.4888255e+00   1.0722406e+00   1.0791675e+01
   2.3689685e+00   2.8262608e-01   1.0927102e+01
   2.2444283e+00   6.3106829e-01   1.0786126e+01
   2.5667991e+00   1.0020878e+00   1.0830203e+01
   2.3599294e+00   2.5039352e-01   1.0932190e+01
   2.3517788e+00   1.9514430e-01   1.0945455e+01
   1.7473994e+00   2.3418370e+00   1.3525052e+01
   2.4052055e+00   6.7037151e-01   1.0858971e+01
   1.1970158e+00   4.7377887e+00   1.0105878e+01
   2.3551906e+00   2.1420016e-01   1.0938650e+01
   1.1166211e+00   5.0340995e+00   1.1967829e+01
   2.4650913e+00   8.6505178e-01   1.0827822e+01
   2.3569569e+00   2.0257695e-01   1.1084554e+01
   2.3519400e+00   1.8293819e-01   1.0944312e+01
   2.3374582e+00   2.2417724e-01   1.1089238e+01
   2.3525760e+00   1.8986227e-01   1.0943282e+01
   2.2081989e+00   7.9063791e-01   1.2747667e+01
   1.1116915e+00   4.7160753e+00   1.1500840e+01
   2.3504219e+00   1.8225634e-01   1.0944276e+01
   2.3565995e+00   1.9232667e-01   1.0945551e+01
   2.5475483e+00   7.0111458e-01   1.0896138e+01
   2.3552504e+00   2.6098896e-01   1.0930339e+01
   2.4109204e+00   2.8376780e-01   1.0941445e+01
   2.3313416e+00   2.7335742e-01   1.0912862e+01
   2.5365639e+00   1.0036690e+00   1.0816794e+01
   2.3690123e+00   2.1883353e-01   1.0941915e+01
   1.9176511e+00   3.8070822e+00   9.9669593e+00
   1.8768849e+00   1.5244789e+00   1.2612344e+01
   2.5532001e+00   1.2885193e+00   1.0761303e+01
   2.5310459e+00   6.7045672e-01   1.0896716e+01
   1.2216260e+00   4.0024936e+00   1.1675826e+01
   2.2998707e+00   5.1773922e-01   1.0842331e+01
   2.4645737e+00   6.4245404e-01   1.0875036e+01
   2.1636636e+00   5.9390804e-01   1.1572404e+01
   2.4601572e+00   9.3426563e-01   1.0814321e+01
   2.0509547e+00   1.3942488e+00   1.3580356e+01
   2.3589295e+00   2.0067474e-01   1.0942816e+01
   2.3505462e+00   1.8236741e-01   1.0944144e+01
   2.4413531e+00   6.5765952e-01   1.0864628e+01
   2.3869368e+00   3.3296619e-01   1.0921388e+01
   2.3635564e+00   1.9884326e-01   1.0945192e+01
   2.4738838e+00   1.8798193e+00   1.0647788e+01
   2.4408336e+00   4.4851751e-01   1.0914379e+01
   2.3551708e+00   1.9316836e-01   1.0943462e+01
   2.5657457e+00   1.5154259e+00   1.0719045e+01
   2.4542907e+00   3.8445544e-01   1.0931232e+01
   2.7275154e+00   2.7806491e-01   1.3222890e+01
   2.8584255e+00   5.2548371e-01   1.5168474e+01
   2.3538777e+00   2.3485992e-01   1.0934832e+01
   2.2161469e+00   7.8527361e-01   1.0735185e+01
   2.4120562e+00   3.0198971e-01   1.0937218e+01
   2.3505281e+00   1.8229852e-01   1.0944347e+01
   2.3534984e+00   1.8688078e-01   1.0944228e+01
   2.1427564e+00   5.8084632e-01   1.1044262e+01
   2.3749524e+00   2.1489021e-01   1.0944715e+01
   1.3130689e+00   3.9257118e+00   1.0212400e+01
   2.2196325e+00   4.7944915e-01   1.1545503e+01
   2.5292827e+00   7.9020252e-01   1.0865748e+01
   2.3532294e+00   1.9720607e-01   1.1037407e+01
   2.3683134e+00   1.9587624e-01   1.1101514e+01
   2.3474657e+00   1.8810589e-01   1.0947863e+01
   2.0779016e+00   7.2173253e-01   1.0893503e+01
   2.4586382e+00   1.2877188e+00   1.0752988e+01
   2.1587215e+00   3.2088209e+00   1.0255659e+01
   2.3574959e+00   1.8928592e-01   1.0945264e+01
   1.1980122e+00   4.4931261e+00   1.2198008e+01
   2.3685876e+00   2.4838984e-01   1.1385296e+01
   2.3960456e+00   2.8867928e-01   1.0935582e+01
   2.3514919e+00   1.8275003e-01   1.0951424e+01
   2.6242279e+00   7.2691821e-01   1.4907537e+01
   1.9412909e+00   1.0394792e+00   1.1144256e+01
   2.5608555e+00   1.6621608e+00   1.0691418e+01
   2.3580941e+00   1.9324080e-01   1.1039842e+01
   2.4080454e+00   8.4283228e-01   1.0829791e+01
   2.5591079e+00   1.6871579e+00   1.0687086e+01
   1.1396051e+00   4.8595466e+00   1.2026568e+01
   2.4193224e+00   2.9803949e-01   1.0939665e+01
   2.3524428e+00   1.8250412e-01   1.0954724e+01
   2.8252803e+00   5.6373861e-01   1.5197308e+01
   1.9550975e+00   1.2364458e+00   1.2286136e+01
   2.4138186e+00   3.1821539e-01   1.0934842e+01
   2.3707903e+00   2.1331487e-01   1.0945012e+01
   1.2869078e+00   4.0363728e+00   1.2450803e+01
   2.5304910e+00   7.0970892e-01   1.0886570e+01
   2.5711559e+00   1.4194317e+00   1.0738528e+01
   1.0714262e+00   4.9531395e+00   1.1169755e+01
   2.5139224e+00   4.0913669e-01   1.2920981e+01
   2.3623078e+00   2.0305838e-01   1.0945266e+01
   2.3405608e+00   2.1474310e+00   1.0568104e+01
   2.4131520e+00   5.4576666e-01   1.0882686e+01
   2.4237360e+00   3.1362736e-01   1.0937269e+01
   2.5713403e+00   9.5466420e-01   1.0842999e+01
   2.0396796e+00   1.5121813e+00   1.3811834e+01
   1.0994307e+00   5.0279767e+00   1.1779454e+01
   2.3512434e+00   1.8267734e-01   1.0944254e+01
   2.1477237e+00   7.3254473e-01   1.0766487e+01
   2.7328809e+00   3.4831922e-01   1.3635246e+01
   2.3498094e+00   1.8257756e-01   1.0944281e+01
   2.8718377e+00   2.8088571e-01   1.3918668e+01
   2.4320609e+00   3.3327035e-01   1.0935450e+01
   2.5681713e+00   1.3499825e+00   1.0752112e+01
   2.1047624e+00   1.2313404e+00   1.0578963e+01
   2.6732322e+00   2.3434382e-01   1.2738433e+01
   2.6058557e+00   2.1354283e-01   1.2313265e+01
   2.3479715e+00   2.0688517e-01   1.0937952e+01
   2.2253034e+00   4.1746967e-01   1.0985344e+01
   2.3162906e+00   7.2570999e-01   1.0821679e+01
   2.3510256e+00   1.8457466e-01   1.0943995e+01
   2.3694931e+00   2.1149370e-01   1.0944271e+01
   2.3794421e+00   2.2894201e-01   1.0944717e+01
   2.5086278e+00   2.2048800e-01   1.1886526e+01
   2.3542179e+00   1.8919313e-01   1.0943816e+01
   2.3098093e+00   4.3417730e-01   1.1964303e+01
   2.4374828e+00   8.0323833e-01   1.0836514e+01
   2.2558114e+00   7.9149958e-01   1.3076249e+01
   2.5535611e+00   9.1780421e-01   1.0845787e+01
   2.3505170e+00   1.8235140e-01   1.0943937e+01
   2.3764109e+00   2.2568789e-01   1.0942847e+01
   2.4168411e+00   7.5949482e-01   1.0843683e+01
   2.3509594e+00   1.8368742e-01   1.0944049e+01
   2.3710164e+00   2.4310638e-01   1.0937322e+01
   2.5709837e+00   1.2160931e+00   1.0781256e+01
   2.3803473e+00   4.0540681e-01   1.0905301e+01
   1.9129736e+00   1.1673011e+00   1.1505298e+01
   2.4674922e+00   4.2546152e-01   1.0927354e+01
   2.6182452e+00   2.3179737e-01   1.2464108e+01
   2.0964096e+00   1.1508500e+00   1.3179162e+01
   2.8763560e+00   4.1955125e-01   1.4697488e+01
   1.7080687e+00   1.9791881e+00   1.2361977e+01
   2.4536725e+00   7.0795016e-01   1.0856924e+01
   2.4693337e+00   4.1506077e-01   1.0931856e+01
   2.1248728e+00   7.9313620e-01   1.2101035e+01
   2.3498256e+00   1.8203252e-01   1.0944335e+01
   2.8049346e+00   2.9217164e-01   1.3662945e+01
   2.5262894e+00   5.9272201e-01   1.0912916e+01
   2.5071228e+00   1.7268775e+00   1.0676984e+01
   2.5098236e+00   2.2293126e+00   1.0587572e+01
   2.7983684e+00   5.8276365e-01   1.5157673e+01
   2.4067924e+00   3.1721432e-01   1.0933060e+01
   2.5546866e+00   1.2672253e+00   1.0765816e+01
   2.5189614e+00   5.6199567e-01   1.0916842e+01
   2.3506204e+00   1.8246108e-01   1.0944306e+01
   2.4648155e+00   1.9390216e-01   1.1545195e+01
   2.5505895e+00   9.7906528e-01   1.0829320e+01
   2.4953963e+00   7.3919746e-01   1.0863098e+01
   2.5467536e+00   8.3028655e-01   1.0864748e+01
   2.5333305e+00   9.3122956e-01   1.0832746e+01
   2.3770259e+00   2.1920224e-01   1.1269961e+01
   2.3543583e+00   9.2045857e-01   1.0808401e+01
   2.4281044e+00   2.0362897e-01   1.1419422e+01
   2.5673038e+00   8.6893889e-01   1.0862983e+01
   2.2058414e+00   3.3629417e+00   1.0258266e+01
   2.3906101e+00   2.4607353e-01   1.0942211e+01
   2.3844832e+00   2.2849375e-01   1.1355277e+01
   2.3754802e+00   6.0301830e-01   1.0869977e+01
   2.3801756e+00   2.3741647e-01   1.0941231e+01
   2.4118833e+00   2.8801556e-01   1.0941741e+01
   2.6887751e+00   6.0820998e-01   1.4738256e+01
   2.4012373e+00   3.5019966e-01   1.0923110e+01
   1.3940832e+00   4.2748347e+00   9.8114556e+00
   2.3710654e+00   2.6749501e-01   1.0931271e+01
   1.2457838e+00   3.7518735e+00   1.1327802e+01
   1.4358147e+00   3.0019171e+00   1.2119373e+01
   2.4693037e+00   1.1812965e+00   1.0771475e+01
   2.4041588e+00   2.9515973e-01   1.0936610e+01
   2.4533761e+00   4.5184990e-01   1.2824414e+01
   2.3162342e+00   4.5003877e-01   1.2073020e+01
   2.4017637e+00   1.9031878e-01   1.1228101e+01
   2.3692710e+00   2.2078095e-01   1.0944695e+01
   2.4831214e+00   7.4671603e-01   1.0855989e+01
   2.3802250e+00   2.5847262e-01   1.0937147e+01
   2.4354534e+00   2.0412464e+00   1.0615150e+01
   2.2658874e+00   4.0132320e-01   1.0877900e+01
   1.1003823e+00   5.0280228e+00   1.1791696e+01
   2.1087483e+00   8.0719420e-01   1.0772421e+01
   2.3504709e+00   1.8230586e-01   1.0944244e+01
   2.5623694e+00   1.7019307e+00   1.0684726e+01
   2.4100737e+00   2.8465184e-01   1.0941327e+01
   2.3546406e+00   2.1998910e-01   1.0937610e+01
   2.3505529e+00   1.8231608e-01   1.0944348e+01
   2.4857375e+00   4.6292898e-01   1.0926606e+01
   2.3692131e+00   2.2924585e-01   1.0940184e+01
   2.3833194e+00   5.0185640e-01   1.0888573e+01
   2.3531987e+00   2.0637667e-01   1.0940024e+01
   2.3453292e+00   3.6612404e-01   1.0907300e+01
   2.5591275e+00   7.1826747e-01   1.0894087e+01
   2.4840126e+00   9.6105362e-01   1.0811746e+01
   2.3973874e+00   2.5486139e-01   1.0942790e+01
   2.5412358e+00   1.7320672e+00   1.0678231e+01
   2.5754678e+00   8.9332110e-01   1.0858132e+01
   2.5010438e+00   2.0517424e-01   1.1774027e+01
   2.5723273e+00   9.6510708e-01   1.0840585e+01
   2.4503164e+00   2.4198526e+00   1.0547931e+01
   2.3502498e+00   1.8228987e-01   1.0944373e+01
   2.3424316e+00   2.3257504e-01   1.0928608e+01
   2.3501112e+00   1.8233595e-01   1.0944293e+01
   2.4083568e+00   7.8490579e-01   1.0839825e+01
   2.4970046e+00   5.7967728e-01   1.0903777e+01
   2.3560684e+00   2.1585715e-01   1.0938614e+01
   2.4030931e+00   2.7186966e-01   1.0942681e+01
   2.4325986e+00   8.1004051e-01   1.0834995e+01
   2.3697269e+00   2.3142807e+00   1.0547423e+01
   2.3538244e+00   1.8359143e-01   1.0944134e+01
   2.2951270e+00   1.2477312e+00   1.0712952e+01
   2.3522903e+00   1.8805350e-01   1.0943473e+01
   2.4707871e+00   1.9874116e-01   1.1598207e+01
   1.9873520e+00   1.7345706e+00   1.3969856e+01
   1.6575554e+00   4.2157597e+00   9.7541321e+00
   1.5799313e+00   2.6215479e+00   1.0358850e+01
   2.3534730e+00   2.0456463e-01   1.0940364e+01
   2.3822583e+00   2.3894394e-01   1.0941275e+01
   2.3587310e+00   2.0525324e-01   1.0945195e+01
   2.2810253e+00   1.0992677e+00   1.4236582e+01
   2.5374490e+00   6.5304899e-01   1.0903586e+01
   2.3505476e+00   1.8231054e-01   1.0944204e+01
   2.6457383e+00   3.6762903e-01   1.3333600e+01
   1.0914290e+00   4.7622908e+00   1.0982945e+01
   2.5728157e+00   1.2236501e+00   1.0780099e+01
   2.3494757e+00   1.9505821e-01   1.1006175e+01
   2.0385853e+00   1.5665910e+00   1.3932420e+01
   2.4232639e+00   1.0203233e+00   1.0798944e+01
   2.3496325e+00   1.8635461e-01   1.0942747e+01
   2.3495524e+00   1.9261420e-01   1.0993543e+01
   2.4784251e+00   6.6652333e-01   1.0874316e+01
   2.2595499e+00   4.1086444e-01   1.1531370e+01
   2.3735539e+00   7.6973547e-01   1.3711353e+01
   2.5042175e+00   9.4756631e-01   1.0818587e+01
   2.3519749e+00   1.8615797e-01   1.0944033e+01
   2.4167135e+00   5.3138746e-01   1.0885754e+01
   2.4906398e+00   9.1434664e-01   1.0821873e+01
   2.3303122e+00   2.1939213e-01   1.0985310e+01
   1.8124520e+00   2.0238795e+00   1.3380116e+01
   2.3916046e+00   3.2959371e-01   1.0924287e+01
   2.3494253e+00   1.8252141e-01   1.0944371e+01
   2.8397833e+00   5.3986776e-01   1.5150821e+01
   2.4908809e+00   2.3195715e+00   1.0570018e+01
   2.4875829e+00   1.2811474e+00   1.0754134e+01
   2.3843905e+00   1.9566903e-01   1.1174498e+01
   2.5653753e+00   1.3751892e+00   1.0746350e+01
   2.3518799e+00   1.8424772e-01   1.0944252e+01
   2.3887339e+00   2.0283042e-01   1.1233871e+01
   2.3601638e+00   1.9563571e-01   1.1062570e+01
   2.4692050e+00   8.0629817e-01   1.0839784e+01
   2.3855318e+00   6.9374013e-01   1.0854825e+01
   2.3649358e+00   7.3678472e-01   1.0843992e+01
   2.1678273e+00   1.3673057e+00   1.4267575e+01
   2.3813583e+00   2.6781834e-01   1.0935517e+01
   2.3759637e+00   2.2990901e-01   1.0944472e+01
   2.1298337e+00   3.5413221e+00   1.0167529e+01
   2.3930810e+00   2.5727653e-01   1.0943407e+01
   2.3884152e+00   2.0062897e-01   1.1220332e+01
   2.3538945e+00   1.8679081e-01   1.0944504e+01
   2.3687159e+00   2.4635198e-01   1.0935751e+01
   2.6205130e+00   7.4598963e-01   1.4961454e+01
   1.1521103e+00   4.8123888e+00   1.0264168e+01
   2.5100892e+00   8.6873714e-01   1.4816201e+01
   2.0188237e+00   9.0990253e-01   1.1485621e+01
   2.2000269e+00   7.7857632e-01   1.2644547e+01
   2.3505068e+00   1.8235876e-01   1.0944143e+01
   2.1679017e+00   2.4134168e+00   1.0403137e+01
   1.5400412e+00   2.6872134e+00   1.2500801e+01
   2.3507890e+00   1.9843273e-01   1.0941238e+01
   2.3006699e+00   7.3135264e-01   1.0807667e+01
   2.3549786e+00   2.0818790e-01   1.0939781e+01
   2.4603550e+00   4.4253379e-01   1.0922245e+01
   2.3968860e+00   4.0504000e-01   1.0907567e+01
   2.6506149e+00   2.2602217e-01   1.2589045e+01
   2.3925432e+00   2.5689849e-01   1.0943328e+01
   2.4284971e+00   3.6733025e-01   1.0929236e+01
   2.3613986e+00   2.0331208e-01   1.0942973e+01
   2.3533028e+00   1.8331275e-01   1.0944249e+01
   1.3692168e+00   3.4429283e+00   1.0422721e+01
   2.5945203e+00   4.0513827e-01   1.3290187e+01
   2.6576182e+00   3.2705643e-01   1.3166930e+01
   2.2964081e+00   2.8341243e-01   1.1069617e+01
   2.4618632e+00   1.1023316e+00   1.0785022e+01
   2.5261407e+00   2.3899349e-01   1.2068769e+01
   2.3503252e+00   1.8224591e-01   1.0944350e+01
   2.3530176e+00   1.8245288e-01   1.0957133e+01
   2.5466477e+00   1.6133282e+00   1.0699134e+01
   2.3568746e+00   1.9152785e-01   1.0945315e+01
   2.3537687e+00   2.5461367e-01   1.0931324e+01
   2.5091557e+00   1.6898641e+00   1.0683612e+01
   2.3223060e+00   2.7119789e+00   1.0451254e+01
   2.3538155e+00   1.9505948e-01   1.0942508e+01
   2.1152242e+00   3.2929139e+00   1.0207036e+01
   2.3564597e+00   2.1932848e-01   1.0937923e+01
   2.6188146e+00   2.1564715e-01   1.2385408e+01
   2.3773710e+00   3.4114805e-01   1.0917169e+01
   2.5716341e+00   9.3065956e-01   1.0848700e+01
   2.3553905e+00   1.9248033e-01   1.0943589e+01
   2.3492664e+00   2.9120416e-01   1.1503618e+01
   2.3519653e+00   1.8239607e-01   1.0951910e+01
   2.5080582e+00   8.1066461e-01   1.0851430e+01
   2.3338338e+00   5.0036376e-01   1.0875202e+01
   2.3355076e+00   2.1720746e-01   1.1036658e+01
   2.4034468e+00   5.7917981e-01   1.0874976e+01
   2.3009822e+00   1.4468282e+00   1.0679729e+01
   2.7945519e+00   2.6970104e-01   1.3494719e+01
   2.3738496e+00   2.2555118e-01   1.0944705e+01
   2.3395190e+00   2.0379932e-01   1.0959130e+01
   2.3360396e+00   2.3180256e-01   1.1120992e+01
   2.5683540e+00   1.1082058e+00   1.0805042e+01
   2.8997329e+00   3.1962972e-01   1.4257682e+01
   1.9994776e+00   1.1769817e+00   1.2468752e+01
   2.3863756e+00   3.0019778e-01   1.1742469e+01
   2.4468424e+00   9.9967467e-01   1.0802451e+01
   2.4213065e+00   2.4553163e+00   1.0535704e+01
   2.6049702e+00   3.2426509e-01   1.2906324e+01
   2.4520037e+00   1.3474088e+00   1.0741925e+01
   2.3805956e+00   2.3539499e-01   1.0941806e+01
   2.5731678e+00   1.1312241e+00   1.0801087e+01
   2.3532951e+00   1.8688605e-01   1.0944168e+01
   2.0967288e+00   7.7103212e-01   1.0840564e+01
   2.2676955e+00   2.7578426e+00   1.0414350e+01
   2.7154192e+00   2.3665219e-01   1.2950225e+01
   2.2965649e+00   1.1577993e+00   1.4491399e+01
   2.5276796e+00   2.0220614e-01   1.1885219e+01
   2.3698927e+00   2.1039241e-01   1.0944927e+01
   2.3492872e+00   1.9168505e-01   1.0986703e+01
   2.5294582e+00   1.0058198e+00   1.0813628e+01
   2.3565321e+00   1.9060971e-01   1.0944823e+01
   2.4076122e+00   2.7588757e-01   1.0941725e+01
   2.3504403e+00   1.8228104e-01   1.0944242e+01
   2.3517756e+00   1.9340381e-01   1.1009828e+01
   1.0693212e+00   4.9889602e+00   1.1203700e+01
   2.3581487e+00   2.1813232e-01   1.0938546e+01
   2.4156824e+00   5.5355455e-01   1.0881353e+01
   2.4023804e+00   7.4659907e-01   1.0846309e+01
   1.0703571e+00   4.9375475e+00   1.0893924e+01
   2.3512166e+00   1.8280354e-01   1.0944155e+01
   2.3510405e+00   1.8286449e-01   1.0944308e+01
   2.3692437e+00   2.0595995e-01   1.0945005e+01
   2.5741896e+00   1.2141668e+00   1.0782366e+01
   2.3663015e+00   1.8486895e-01   1.1032249e+01
   2.3697670e+00   2.2131057e-01   1.0944599e+01
   2.5052181e+00   5.0932056e-01   1.0923060e+01
   2.4524264e+00   2.0475433e-01   1.1539829e+01
   2.5502087e+00   7.4594686e-01   1.0886709e+01
   2.3501206e+00   1.8379678e-01   1.0944486e+01
   2.4114745e+00   2.8252518e-01   1.0940077e+01
   2.3750774e+00   3.5789145e-01   1.0913626e+01
   2.3945970e+00   2.5321447e-01   1.0943164e+01
   2.3505854e+00   1.8229964e-01   1.0944878e+01
   2.4266396e+00   3.7767509e-01   1.0926648e+01
   2.3809772e+00   2.2705462e-01   1.0943529e+01
   2.3504368e+00   1.8228864e-01   1.0944387e+01
   2.3633545e+00   1.8376500e-01   1.1012928e+01
   1.1802122e+00   4.7621375e+00   1.0162612e+01
   2.3846998e+00   5.4241288e-01   1.2864407e+01
   2.4754293e+00   4.3513324e-01   1.0928454e+01
   2.0288328e+00   1.2899126e+00   1.0550718e+01
   2.2479335e+00   3.8258755e-01   1.1115321e+01
   2.3518319e+00   1.8497865e-01   1.0944200e+01
   2.3608502e+00   1.8775866e-01   1.0944361e+01
   1.1513105e+00   4.4566750e+00   1.0645590e+01
   2.3953060e+00   4.2873603e-01   1.0902569e+01
   2.2685031e+00   9.9355161e-01   1.3841251e+01
   2.5571942e+00   1.7867663e+00   1.0669455e+01
   2.1372739e+00   6.6505148e-01   1.0862265e+01
   2.3525982e+00   1.9967708e-01   1.0941236e+01
   2.3791045e+00   1.8675896e-01   1.1102938e+01
   2.3631393e+00   2.2461795e-01   1.0938906e+01
   2.5369272e+00   7.7418283e-01   1.0873599e+01
   2.3570442e+00   1.8278375e-01   1.0977902e+01
   2.3946361e+00   2.6610932e-01   1.0939560e+01
   2.3548917e+00   1.9520834e-01   1.0942970e+01
   1.8115528e+00   1.5229992e+00   1.1882747e+01
   2.4451484e+00   1.9615153e-01   1.1463645e+01
   1.9402372e+00   2.0156716e+00   1.0319811e+01
   1.9384263e+00   1.8406149e+00   1.3870820e+01
   2.4053393e+00   1.9420107e-01   1.1263530e+01
   2.3967908e+00   1.8784813e-01   1.1192111e+01
   2.3603891e+00   1.9375279e-01   1.0944877e+01
   2.3367486e+00   2.1790011e-01   1.1050721e+01
   2.3556674e+00   1.9006239e-01   1.0945134e+01
   2.3588448e+00   1.9508622e-01   1.0944128e+01
   2.4035505e+00   9.6983292e-01   1.0806622e+01
   2.4721726e+00   4.4454151e-01   1.0924747e+01
   2.4618842e+00   5.9619671e-01   1.0885707e+01
   2.2628128e+00   6.6596427e-01   1.0786801e+01
   2.3505533e+00   1.8231109e-01   1.0944314e+01
   2.6051604e+00   3.9769178e-01   1.3302315e+01
   2.3807927e+00   3.5184210e-01   1.0915521e+01
   1.6899672e+00   2.0937970e+00   1.2504363e+01
   2.5141656e+00   1.8960831e+00   1.0647366e+01
   2.3572837e+00   1.9385703e-01   1.0943759e+01
   2.3584208e+00   1.9721807e-01   1.0945530e+01
   2.4643818e+00   4.0678168e-01   1.0932410e+01
   1.1285368e+00   4.9568112e+00   1.2012739e+01
   2.4912522e+00   1.3340340e+00   1.0745175e+01
   2.6381911e+00   5.5883830e-01   1.4260361e+01
   2.1195833e+00   9.9077316e-01   1.2805877e+01
   2.5359354e+00   1.6867887e+00   1.0685712e+01
   2.5650803e+00   1.7190676e+00   1.0681781e+01
   2.5531271e+00   7.1922427e-01   1.0893365e+01
   2.5470863e+00   9.7274741e-01   1.0828826e+01
   2.5521990e+00   4.6968993e-01   1.3408918e+01
   2.3586984e+00   1.9355263e-01   1.1044349e+01
   2.5602985e+00   1.1349768e+00   1.0796240e+01
   2.3675316e+00   2.3243749e-01   1.0938776e+01
   2.2671880e+00   9.4108019e-01   1.3664239e+01
   2.5648861e+00   9.4659617e-01   1.0843057e+01
   2.3521281e+00   2.0096710e-01   1.0940996e+01
   1.7071828e+00   1.7755182e+00   1.0930554e+01
   2.5031990e+00   2.9729519e-01   1.2284203e+01
   2.4106056e+00   4.2342030e-01   1.0908644e+01
   2.9190805e+00   3.9092897e-01   1.4741088e+01
   2.3372638e+00   2.0775997e-01   1.0991600e+01
   2.5051835e+00   6.4571646e-01   1.0891167e+01
   2.7186901e+00   3.7877156e-01   1.3736039e+01
   2.3513363e+00   1.8295188e-01   1.0944468e+01
   2.3239596e+00   2.6251367e-01   1.0914517e+01
   2.5143660e+00   5.5546135e-01   1.0916983e+01
   2.3096644e+00   4.8487878e-01   1.0856173e+01
   2.4218670e+00   3.3674846e-01   1.0933352e+01
   2.4884657e+00   7.8575167e-01   1.0848782e+01
   2.3564187e+00   6.9113552e-01   1.0851230e+01
   2.5637787e+00   1.0370028e+00   1.0820534e+01
   2.3624717e+00   2.7986549e-01   1.0927159e+01
   2.2979590e+00   4.8136711e-01   1.0848053e+01
   2.3523755e+00   1.9675303e-01   1.0941707e+01
   2.4039148e+00   2.7402261e-01   1.0942666e+01
   2.3593191e+00   2.3100525e-01   1.0935953e+01
   2.3899369e+00   3.3286041e-01   1.0922528e+01
   2.3550480e+00   1.8838231e-01   1.0944672e+01
   2.0500668e+00   2.1388786e+00   1.0352141e+01
   2.3365603e+00   2.3011969e-01   1.0926806e+01
   2.3626948e+00   2.3146683e-01   1.0937006e+01
   2.4540301e+00   3.7705152e-01   1.0933938e+01
   2.3685295e+00   1.8522539e-01   1.1044603e+01
