# Supplementary material for: Rethinking Colour Constancy
Source: PLoS One. 2015 Sep 10;10(9):e0135029. doi: 10.1371/journal.pone.0135029 (PMC4565710; doi:10.1371/journal.pone.0135029)
Supplement: S1 Dataset — (ZIP) [file pone.0135029.s002.zip › 5-TransitionMetamerReflectanceData/NtoB_20munsells/targetXYZ_3.txt]

   7.1462339e-01   7.0444548e+00   5.4132079e+00
   4.7285615e-01   7.2232075e+00   5.0662940e+00
   2.0411069e+00   2.6216410e+00   6.3264887e+00
   5.3306398e-01   7.2389881e+00   5.1206903e+00
   1.7053500e+00   4.9591033e+00   5.8276442e+00
   1.5686946e+00   9.4612192e-01   7.8033994e+00
   1.8336034e+00   3.2466887e+00   5.3102526e+00
   5.5090745e-01   7.1289620e+00   4.7382163e+00
   1.9087750e+00   5.8495978e-01   7.9928082e+00
   1.9391741e+00   1.8809340e+00   7.7482473e+00
   4.7836227e-01   5.0912622e+00   5.5269617e+00
   1.8104995e+00   8.1997300e-01   8.1243350e+00
   4.6531006e-01   7.0291231e+00   5.0992876e+00
   4.6722763e-01   7.0997081e+00   5.0874481e+00
   2.1034365e+00   3.6548104e+00   7.4123843e+00
   1.7180920e+00   8.0873557e-01   8.0453871e+00
   1.7635328e+00   1.6957763e+00   5.0452034e+00
   5.3914400e-01   7.2197418e+00   5.0553046e+00
   4.5359900e-01   5.9160825e+00   5.3205041e+00
   8.3816807e-01   2.8807158e+00   6.4092512e+00
   1.2148566e+00   2.1709937e+00   6.9246967e+00
   4.7442981e-01   7.1946070e+00   5.0712398e+00
   1.7138096e+00   3.3274847e+00   4.7222579e+00
   1.5564990e+00   9.2758609e-01   7.8004327e+00
   5.4597150e-01   6.7382930e+00   5.1649781e+00
   1.4341959e+00   5.3631056e+00   6.6694788e+00
   1.9138180e+00   5.9193701e-01   7.9155478e+00
   5.3239765e-01   7.2383287e+00   5.1216871e+00
   1.4440846e+00   4.8035231e-01   5.2101486e+00
   2.1209399e+00   2.1618643e+00   7.8627504e+00
   4.7274415e-01   6.9424338e+00   5.1174296e+00
   4.4656461e-01   6.0818038e+00   5.2815590e+00
   4.7905225e-01   7.2796854e+00   5.0569172e+00
   1.8803986e+00   9.8999792e-01   8.1073602e+00
   4.4897045e-01   6.4255428e+00   5.2112246e+00
   5.9081601e-01   4.0315520e+00   5.8888582e+00
   4.7723707e-01   7.2688589e+00   5.0587257e+00
   2.1679776e+00   1.5454656e+00   7.4731686e+00
   4.6762350e-01   7.0889126e+00   5.0891331e+00
   8.8751246e-01   4.3157201e+00   5.9713144e+00
   7.4693183e-01   7.0253312e+00   5.3969127e+00
   1.8032497e+00   1.2090829e+00   5.7273494e+00
   9.7264886e-01   2.3323048e+00   6.6845894e+00
   1.1647750e+00   5.8338279e+00   4.3550895e+00
   4.6961964e-01   7.1020525e+00   5.0869580e+00
   1.9544227e+00   1.9492764e+00   7.7443165e+00
   1.9893631e+00   2.4094954e+00   6.0424190e+00
   1.7872701e+00   2.9679617e+00   7.3537094e+00
   1.9680367e+00   3.3685418e+00   7.4556558e+00
   1.4512645e+00   5.3143927e-01   5.1541259e+00
   4.8294987e-01   7.2557481e+00   5.0611882e+00
   1.7972140e+00   5.7806941e-01   6.9905368e+00
   7.3928549e-01   6.7903876e+00   4.5012290e+00
   5.5951849e-01   4.3915807e+00   5.7647295e+00
   1.3399471e+00   1.3143151e+00   7.5167501e+00
   1.0384715e+00   6.6530075e+00   5.8245272e+00
   1.8934873e+00   4.4364906e+00   6.3113593e+00
   1.1940206e+00   1.6442655e+00   7.1588146e+00
   4.8431229e-01   7.2637817e+00   4.9728247e+00
   1.3555995e+00   5.1207372e+00   6.4433623e+00
   1.7093172e+00   4.4772626e+00   5.3461948e+00
   9.4572633e-01   6.3198072e+00   4.2766896e+00
   4.8008833e-01   7.1751712e+00   5.0761272e+00
   9.4937929e-01   5.0135460e+00   5.8499867e+00
   1.8434756e+00   2.4512390e+00   7.5004926e+00
   1.9221857e+00   6.1672973e-01   7.9295828e+00
   6.6725720e-01   5.9627116e+00   5.3801039e+00
   4.6050407e-01   6.9258598e+00   5.1174069e+00
   4.5069819e-01   6.6462075e+00   5.1681083e+00
   9.2948558e-01   6.4731452e+00   4.5675834e+00
   6.2261953e-01   7.1217976e+00   5.2784477e+00
   2.0964656e+00   1.3208359e+00   7.2863966e+00
   6.8836490e-01   6.1344808e+00   5.3651844e+00
   6.0086507e-01   7.0213990e+00   4.5806522e+00
   2.2061089e+00   1.7797022e+00   7.5452391e+00
   4.7951671e-01   7.2872961e+00   5.0555564e+00
   1.5847811e+00   2.1826808e+00   7.3428133e+00
   2.0417623e+00   3.7326026e+00   6.6617776e+00
   4.8291422e-01   7.2845109e+00   5.0601759e+00
   1.8029181e+00   3.2057930e+00   5.1382896e+00
   1.9551866e+00   9.6955335e-01   8.1346467e+00
   4.7050530e-01   7.1541966e+00   5.0781784e+00
   2.1995401e+00   2.1413640e+00   7.8086021e+00
   1.6312587e+00   6.6530226e-01   5.8057392e+00
   4.5313558e-01   6.5950534e+00   5.1779766e+00
   4.8134986e-01   7.2319668e+00   5.0661573e+00
   5.4989067e-01   6.4685714e+00   5.2294195e+00
   1.5614452e+00   4.8955250e-01   5.8131452e+00
   2.1066718e+00   1.1444622e+00   7.9377488e+00
   4.5984569e-01   6.9642394e+00   5.1106994e+00
   1.5478391e+00   7.4049323e-01   5.1900009e+00
   1.7540734e+00   1.6580629e+00   5.0201739e+00
   5.6694824e-01   5.0174914e+00   5.5820772e+00
   1.8174440e+00   2.1993367e+00   7.5563757e+00
   6.6465429e-01   3.5210628e+00   6.0940199e+00
   2.0652025e+00   2.3862152e+00   6.4631309e+00
   5.4963804e-01   7.2184228e+00   5.1669483e+00
   4.5269001e-01   6.5804975e+00   5.1807592e+00
   2.1378291e+00   2.5060737e+00   6.8847670e+00
   5.2899075e-01   7.2316797e+00   5.0554845e+00
   7.9498461e-01   4.5023585e+00   5.8529389e+00
   1.7763312e+00   5.0831857e+00   6.4076505e+00
   5.1256886e-01   6.8090197e+00   5.1524344e+00
   6.0796469e-01   7.1647617e+00   5.1856374e+00
   1.4736012e+00   4.8286171e-01   5.3541116e+00
   1.9068992e+00   6.6319358e-01   7.5192622e+00
   2.1000233e+00   3.8920268e+00   7.2800494e+00
   2.1990297e+00   2.3790414e+00   7.2988856e+00
   1.7045305e+00   2.5232808e+00   7.3974292e+00
   2.0249446e+00   1.6350056e+00   7.9790587e+00
   5.5578707e-01   7.1786034e+00   4.9621860e+00
   1.8661968e+00   5.7293509e-01   7.4930400e+00
   4.5243643e-01   6.4658272e+00   5.2044118e+00
   1.7915662e+00   3.4440552e+00   5.1590339e+00
   1.6298007e+00   8.4204513e-01   7.8934003e+00
   6.2413111e-01   3.7673910e+00   5.9941078e+00
   1.9233851e+00   3.2828925e+00   5.8009189e+00
   4.9009285e-01   7.1537560e+00   5.0813159e+00
   4.7701858e-01   7.2347600e+00   5.0646124e+00
   1.8441279e+00   8.1751237e-01   8.1142369e+00
   4.6941619e-01   7.1410406e+00   5.0802187e+00
   2.0225690e+00   2.8118713e+00   6.2347960e+00
   6.7386349e-01   6.9538337e+00   4.7032551e+00
   4.7779167e-01   7.2568436e+00   5.0607630e+00
   2.0538830e+00   1.0870570e+00   7.4401094e+00
   2.1002483e+00   1.3574569e+00   8.0589003e+00
   4.8122056e-01   7.2857688e+00   5.0583754e+00
   5.2973844e-01   7.1569816e+00   4.7460603e+00
   7.1990008e-01   6.8597209e+00   4.6207450e+00
   4.7914664e-01   6.5428155e+00   5.1957989e+00
   4.8094370e-01   7.2151311e+00   5.0691096e+00
   1.9592530e+00   8.7324975e-01   7.2733874e+00
   1.8112285e+00   5.2612791e-01   7.2010324e+00
   1.9957329e+00   2.1912359e+00   6.0985551e+00
   5.3522367e-01   7.2107685e+00   4.9953658e+00
   1.9439520e+00   7.0843258e-01   7.6581583e+00
   1.6906488e+00   1.2895140e+00   5.0320055e+00
   1.6406864e+00   1.3935396e+00   7.7017134e+00
   1.9884788e+00   8.6014304e-01   7.5343069e+00
   2.0189370e+00   1.9545321e+00   6.2845236e+00
   4.7944926e-01   7.2861268e+00   5.0486833e+00
   5.2283304e-01   7.2078834e+00   4.9208073e+00
   1.2412441e+00   5.7172717e+00   4.5291289e+00
   1.8659570e+00   7.3886549e-01   8.1618847e+00
   1.2272607e+00   1.5088660e+00   7.2618339e+00
   2.1118257e+00   3.4022543e+00   6.9386563e+00
   1.9444848e+00   8.2236134e-01   8.0916449e+00
   1.7791161e+00   4.9833470e+00   7.0717285e+00
   1.4958810e+00   1.8523330e+00   7.3909807e+00
   2.1987826e+00   2.4082171e+00   7.6990239e+00
   1.4956602e+00   6.5985902e-01   5.0984156e+00
   1.7674596e+00   1.2013767e+00   5.5469703e+00
   5.9576601e-01   6.0626416e+00   5.3324742e+00
   1.9281181e+00   6.3591513e-01   7.8846983e+00
   6.5726984e-01   6.9772937e+00   4.7023158e+00
   5.9526795e-01   7.1801644e+00   5.1987685e+00
   4.9005681e-01   7.2446170e+00   4.9169954e+00
   4.5988899e-01   6.8370300e+00   5.1334202e+00
   2.2077035e+00   1.6407870e+00   7.8432903e+00
   4.7977648e-01   7.2869905e+00   5.0539476e+00
   1.5451104e+00   4.8691529e+00   4.8778122e+00
   7.1084452e-01   7.0651055e+00   5.3481156e+00
   2.1032682e+00   1.1375361e+00   7.7355488e+00
   2.2058087e+00   2.3052243e+00   7.3519891e+00
   1.6005754e+00   9.4672019e-01   5.0725881e+00
   1.7510627e+00   1.7012880e+00   4.9789951e+00
   1.9693083e+00   4.1429477e+00   6.5034745e+00
   4.8252023e-01   7.2729282e+00   5.0590746e+00
   6.0557542e-01   7.1607981e+00   5.2504714e+00
   6.2887528e-01   3.7582762e+00   5.9971848e+00
   1.4336201e+00   5.2308734e+00   4.7504977e+00
   5.3215848e-01   4.6001955e+00   5.6890905e+00
   1.9280374e+00   2.6657207e+00   7.5128267e+00
   1.9719268e+00   1.0174658e+00   8.1289286e+00
   1.6261340e+00   8.6196674e-01   7.8827174e+00
   2.2067241e+00   2.4133745e+00   7.6544178e+00
   4.7620837e-01   7.2290655e+00   5.0654427e+00
   2.0828297e+00   3.5643679e+00   6.8333607e+00
   6.1914399e-01   6.6051338e+00   5.2394734e+00
   1.2597157e+00   6.2111490e+00   5.6480521e+00
   1.9005041e+00   6.6075855e-01   8.0005447e+00
   1.5012190e+00   5.8870879e+00   6.2970637e+00
   4.4944014e-01   5.9454299e+00   5.3116187e+00
   1.8356853e+00   7.0657589e-01   8.1463503e+00
   4.7863754e-01   7.2771858e+00   5.0573665e+00
   1.7327281e+00   3.7818358e+00   4.9995051e+00
   1.4305280e+00   4.9442551e-01   5.1151442e+00
   1.4747475e+00   1.0936061e+00   7.7175471e+00
   1.7861311e+00   7.1196372e-01   8.1311406e+00
   1.8705563e+00   9.6035689e-01   6.5190114e+00
   1.1820050e+00   1.6009487e+00   7.1619184e+00
   1.1721370e+00   3.7265009e+00   6.3643881e+00
   1.7782759e+00   5.2617508e+00   6.7893046e+00
   1.8948969e+00   7.1611622e-01   7.2473752e+00
   6.4240444e-01   3.8527664e+00   5.9761808e+00
   6.7956837e-01   7.0420811e+00   5.0553426e+00
   2.0336813e+00   1.1832070e+00   7.0908721e+00
   5.1945158e-01   7.1629935e+00   4.7205675e+00
   1.4271171e+00   4.8376641e-01   5.1093885e+00
   1.8413947e+00   1.8828336e+00   5.3550303e+00
   1.8329659e+00   5.4462203e-01   7.3174454e+00
   1.4337244e+00   4.7975671e-01   5.1581001e+00
   6.7365833e-01   3.4822466e+00   6.1141377e+00
   2.1675006e+00   2.4493704e+00   7.8220070e+00
   4.8036656e-01   7.2837652e+00   5.0423062e+00
   4.5748821e-01   5.5685078e+00   5.3994067e+00
   4.7938098e-01   7.2849656e+00   5.0560277e+00
   5.4354984e-01   7.2119900e+00   5.1597092e+00
   4.8895351e-01   7.2660062e+00   5.0048224e+00
   1.4385974e+00   5.1560939e+00   4.6769582e+00
   1.6602722e+00   8.9619298e-01   7.9054739e+00
   1.7601681e+00   7.6625724e-01   6.2921842e+00
   1.7477778e+00   1.1501637e+00   5.5166306e+00
   1.8652076e+00   5.7437964e-01   7.4822345e+00
   9.2775586e-01   2.6308284e+00   6.5480125e+00
   5.5719065e-01   6.5454382e+00   5.2089925e+00
   4.9123212e-01   7.2768198e+00   5.0661392e+00
   2.1576390e+00   1.3283177e+00   7.8031116e+00
   5.1335370e-01   7.2142936e+00   4.9005214e+00
   4.8460899e-01   7.2828843e+00   5.0627113e+00
   4.5579026e-01   6.8181729e+00   5.1363829e+00
   1.6076605e+00   5.4892451e-01   5.9517895e+00
   1.6188551e+00   4.9734907e-01   6.1139258e+00
   1.6723625e+00   5.4010750e-01   6.3372738e+00
   1.0793394e+00   6.4198407e+00   5.2063980e+00
   1.4965822e+00   4.8342570e-01   5.4809380e+00
   1.8442346e+00   1.2603882e+00   5.8784930e+00
   1.5109732e+00   6.7502641e-01   5.1433045e+00
   1.6304920e+00   1.0119005e+00   5.1179258e+00
   4.8555743e-01   7.2177447e+00   5.0682180e+00
   1.9018799e+00   2.0689262e+00   5.6143918e+00
   1.5135027e+00   4.8575159e-01   5.5603216e+00
   1.7617821e+00   1.1431633e+00   5.6021064e+00
   5.5506094e-01   5.0730619e+00   5.5620034e+00
   1.9374590e+00   4.0940215e+00   6.2831372e+00
   1.4322374e+00   5.0268484e-01   5.1080437e+00
   4.6322525e-01   6.9447602e+00   5.1143269e+00
   1.5633137e+00   6.9937013e-01   5.3613533e+00
   8.6637797e-01   6.5081025e+00   5.7080633e+00
   4.6579459e-01   7.0121466e+00   5.1029920e+00
   5.0773407e-01   7.0579614e+00   5.0974041e+00
   4.8928687e-01   7.2297699e+00   5.0669418e+00
   2.1918941e+00   2.2893759e+00   7.2559322e+00
   4.6770954e-01   5.2655314e+00   5.4788708e+00
   4.5165955e-01   6.5532212e+00   5.1865727e+00
   1.8691039e+00   2.2869191e+00   7.5603829e+00
   1.9361829e+00   2.5260998e+00   7.5547564e+00
   1.8434808e+00   3.4625987e+00   5.4372909e+00
   1.9794023e+00   1.7547120e+00   6.1571731e+00
   1.2560362e+00   5.5753173e+00   4.3683199e+00
   7.0238544e-01   7.0694153e+00   5.3652597e+00
   9.4703777e-01   2.8504080e+00   6.4816709e+00
   1.3941317e+00   1.1957819e+00   7.6418269e+00
   1.8084836e+00   9.1173267e-01   6.2648066e+00
   1.9604884e+00   9.4336129e-01   8.1421009e+00
   2.1893636e+00   1.5194104e+00   7.7022056e+00
   4.6858813e-01   6.5891195e+00   5.1839867e+00
   1.6785146e+00   5.1660914e+00   6.9465227e+00
   5.0319851e-01   6.9639995e+00   5.1188294e+00
   2.0603607e+00   3.9250059e+00   7.4176046e+00
   4.7813543e-01   7.2557030e+00   5.0610419e+00
   1.7530397e+00   2.7944907e+00   4.8084137e+00
   4.8469485e-01   7.0877016e+00   5.0931631e+00
   7.3497650e-01   3.2735924e+00   6.2166710e+00
   1.9075081e+00   5.7437897e-01   7.9383044e+00
   1.6725569e+00   8.7106426e-01   7.9362369e+00
   8.5819554e-01   6.4187847e+00   5.6898591e+00
   2.1624741e+00   2.9932533e+00   7.6363214e+00
   5.8921326e-01   3.9812794e+00   5.9058956e+00
   8.9407260e-01   2.9090541e+00   6.4308062e+00
   1.8131204e+00   1.1382925e+00   5.8867817e+00
   1.4587313e+00   5.6287999e-01   5.1365592e+00
   1.7548471e+00   2.7979104e+00   4.8177548e+00
   1.5093917e+00   1.0256375e+00   7.7432935e+00
   4.7430514e-01   7.1969877e+00   5.0707553e+00
   1.8984090e+00   2.3295923e+00   7.5720069e+00
   1.9107673e+00   6.5667797e-01   7.9952795e+00
   1.7584639e+00   5.2699987e-01   6.8715391e+00
   1.8125096e+00   4.9982099e+00   7.0716248e+00
   1.7998679e+00   8.4957746e-01   6.3464915e+00
   4.5242839e-01   6.6185970e+00   5.1737026e+00
   1.6473798e+00   3.1549386e+00   7.1390832e+00
   1.8040564e+00   1.8564938e+00   5.1723904e+00
   1.7019818e+00   4.2272411e+00   5.1105165e+00
   1.8811625e+00   5.7717136e-01   7.5946107e+00
   4.7847804e-01   7.2414919e+00   5.0639099e+00
   5.1496265e-01   6.8783947e+00   5.1354493e+00
   1.3888976e+00   5.1641025e+00   4.4392275e+00
   1.7695693e+00   5.3345574e-01   6.9199638e+00
   2.0947364e+00   3.4205514e+00   6.8353266e+00
   5.6490276e-01   6.7794516e+00   5.1679465e+00
   8.7262050e-01   3.1780852e+00   6.3261556e+00
   1.6973954e+00   4.5559801e+00   5.3540100e+00
   4.7514827e-01   7.2153568e+00   5.0677737e+00
   2.1644169e+00   3.3827090e+00   7.3438284e+00
   1.3561473e+00   1.2865815e+00   7.5509926e+00
   1.9860787e+00   1.1925422e+00   8.0680279e+00
   2.1859846e+00   1.9428177e+00   7.9047841e+00
   1.7398818e+00   8.0309973e-01   8.0744898e+00
   8.8252268e-01   6.8678131e+00   5.6668527e+00
   5.5182923e-01   4.8013445e+00   5.6375125e+00
   1.8792279e+00   6.2649212e-01   8.0639480e+00
   7.3017827e-01   3.1688095e+00   6.2494934e+00
   4.6850312e-01   5.3149166e+00   5.4649488e+00
   1.7454623e+00   4.1427070e+00   5.2776514e+00
   5.7182805e-01   6.6994315e+00   5.1831122e+00
   1.0163435e+00   5.7346440e+00   5.9070068e+00
   2.1044515e+00   1.4392689e+00   8.0673126e+00
   2.1247876e+00   1.3268073e+00   7.4813828e+00
   1.8672199e+00   4.9401404e+00   6.9546249e+00
   1.9081134e+00   6.2605818e-01   7.6782450e+00
   2.0825457e+00   3.8447071e+00   7.3083579e+00
   2.1713948e+00   1.4687547e+00   7.6054709e+00
   1.8204052e+00   1.9933849e+00   7.6135930e+00
   1.1196561e+00   4.2510870e+00   6.1880348e+00
   7.9763702e-01   2.8196669e+00   6.4045658e+00
   4.7801199e-01   7.2626705e+00   5.0598391e+00
   1.9837708e+00   1.4038373e+00   8.0307063e+00
   4.8260827e-01   7.2849648e+00   5.0592122e+00
   1.3339069e+00   3.1922221e+00   6.6635494e+00
   5.2458714e-01   4.8235823e+00   5.6209806e+00
   4.6703785e-01   6.9720867e+00   5.1103425e+00
   1.4099901e+00   5.0239114e+00   6.5588207e+00
   1.9416520e+00   7.0106373e-01   7.9960825e+00
   1.7596083e+00   5.3009990e+00   6.7901886e+00
   5.3084585e-01   7.2256895e+00   5.0386585e+00
   1.9288289e+00   6.7066296e-01   7.9981114e+00
   4.5340315e-01   6.7608169e+00   5.1467886e+00
   2.2111118e+00   2.4536713e+00   7.6437395e+00
   5.1567690e-01   7.2523177e+00   5.1127628e+00
   7.2275556e-01   7.0453085e+00   5.3801596e+00
   1.9397131e+00   8.4582913e-01   7.2013201e+00
   4.7743124e-01   6.8638255e+00   5.1329285e+00
   1.7795165e+00   8.0875214e-01   8.1112295e+00
   1.7802058e+00   6.3625955e-01   6.7282145e+00
   1.7557667e+00   2.6687583e+00   4.8156769e+00
   4.4862211e-01   6.2938322e+00   5.2373066e+00
   1.7615049e+00   5.2388898e-01   6.8887496e+00
   5.4283020e-01   7.2166736e+00   5.0606891e+00
   1.7647471e+00   2.3807768e+00   4.8632888e+00
   2.2251563e+00   2.2722228e+00   7.6942339e+00
   1.8707609e+00   7.2541811e-01   7.0561127e+00
   1.5726612e+00   5.2270996e-01   5.8124955e+00
   2.0240512e+00   1.8872560e+00   6.3392156e+00
   1.4876822e+00   6.0651920e-01   5.1708522e+00
   1.9358696e+00   7.4510484e-01   7.9997635e+00
   8.0096874e-01   2.8374118e+00   6.4019944e+00
   1.8536920e+00   3.5240861e+00   5.5169856e+00
   2.1721476e+00   2.8236909e+00   7.6778301e+00
   1.3099667e+00   1.6282983e+00   7.2918375e+00
   1.8008067e+00   9.1790208e-01   8.0769996e+00
   4.6152286e-01   6.9054548e+00   5.1215909e+00
   2.1956717e+00   2.6080032e+00   7.2831625e+00
   1.8033859e+00   1.9871283e+00   5.1225771e+00
   7.8301833e-01   6.9781622e+00   5.5092672e+00
   1.8884915e+00   2.9575246e+00   7.4104440e+00
   4.7672791e-01   6.8378351e+00   5.1378266e+00
   1.1549150e+00   6.1850577e+00   6.2154122e+00
   4.8816066e-01   7.2758479e+00   5.0453957e+00
   1.6897797e+00   3.9628314e+00   4.8763343e+00
   4.7577414e-01   7.2375442e+00   5.0639719e+00
   1.7443634e+00   1.5194691e+00   5.0692443e+00
   5.0605578e-01   7.1968261e+00   4.7930517e+00
   5.1824706e-01   6.6377998e+00   5.1874405e+00
   1.7871449e+00   1.8072174e+00   5.1077167e+00
   1.7953385e+00   5.2129586e-01   7.1347220e+00
   1.3437713e+00   3.3886168e+00   6.6205416e+00
   5.0433672e-01   7.2433857e+00   4.9818530e+00
   1.8101367e+00   5.0549411e+00   7.0621893e+00
   1.1670669e+00   1.6755399e+00   7.1139743e+00
   4.6153410e-01   5.5512134e+00   5.4042038e+00
   1.0576515e+00   6.2233098e+00   4.6120598e+00
   4.8332731e-01   7.2383436e+00   5.0648016e+00
   1.4760112e+00   4.8850421e-01   5.3547794e+00
   1.7185886e+00   2.5006842e+00   7.4227223e+00
   1.7304886e+00   3.1035558e+00   7.2852119e+00
   5.5015203e-01   7.1593544e+00   4.8557368e+00
   2.1964945e+00   2.5043138e+00   7.6610740e+00
   1.7655506e+00   3.0052666e+00   4.8986523e+00
   6.9178702e-01   5.9259243e+00   5.4051261e+00
   4.7266586e-01   7.1709510e+00   5.0754095e+00
   1.9206442e+00   6.1169806e-01   7.9350982e+00
   2.1520715e+00   2.2405402e+00   6.9899241e+00
   1.4645406e+00   5.5558057e+00   6.6116715e+00
   1.5738117e+00   7.6233097e-01   5.2813170e+00
   1.6562319e+00   6.4372813e-01   5.9853215e+00
   4.7190116e-01   7.1482422e+00   5.0792311e+00
   1.0084346e+00   2.0769358e+00   6.8084980e+00
   4.7370234e-01   7.1897613e+00   5.0722274e+00
   1.8125529e+00   4.7835508e+00   7.1510878e+00
   1.7249170e+00   5.2524685e+00   6.3652354e+00
   7.7866065e-01   6.8411547e+00   4.8593396e+00
   6.8943731e-01   6.5687192e+00   5.3572033e+00
   4.7544826e-01   5.2056040e+00   5.4948941e+00
   4.6921709e-01   7.1046535e+00   5.0866496e+00
   1.9339047e+00   7.5507109e-01   8.0299184e+00
   2.2045838e+00   2.3870568e+00   7.6656700e+00
   4.8973232e-01   7.2455201e+00   5.0683118e+00
   4.7624351e-01   7.2320538e+00   5.0650174e+00
   4.8939739e-01   5.8546063e+00   5.3442045e+00
   2.0346488e+00   1.5771290e+00   6.5897355e+00
   1.4334753e+00   4.8184170e-01   5.1474827e+00
   1.5913554e+00   5.0304614e-01   5.9558152e+00
   8.8946138e-01   6.6751293e+00   4.9212278e+00
   1.5490753e+00   4.5082013e+00   4.5494484e+00
   1.7956238e+00   2.0871925e+00   5.0578213e+00
   1.2766895e+00   1.4073964e+00   7.3791672e+00
   1.9653868e+00   1.2502528e+00   8.0714871e+00
   1.9113465e+00   4.7292869e+00   6.7640776e+00
   5.2337611e-01   7.2237524e+00   5.1504433e+00
   1.8647435e+00   2.0857152e+00   5.4154072e+00
   2.1122517e+00   1.8647791e+00   7.9359108e+00
   1.7350542e+00   7.4453276e-01   6.1990733e+00
   2.1631551e+00   2.7090085e+00   7.7531126e+00
   2.1752420e+00   2.2839591e+00   7.8651908e+00
   8.8021616e-01   6.8517119e+00   5.4405048e+00
   2.1635061e+00   1.5695422e+00   7.9353621e+00
   1.0162297e+00   6.5172728e+00   5.1348924e+00
   1.9867670e+00   9.9433643e-01   8.1260187e+00
   4.7945937e-01   7.2852627e+00   5.0560600e+00
   1.0766900e+00   6.1399094e+00   6.0138568e+00
   5.4048435e-01   6.9298999e+00   5.1324165e+00
   5.5618060e-01   7.1742675e+00   4.9450800e+00
   1.6195534e+00   5.4457028e+00   6.0670763e+00
   1.5730428e+00   4.9032788e-01   5.8774618e+00
   4.6747253e-01   7.0452203e+00   5.0968629e+00
   4.7662139e-01   7.2395008e+00   5.0637602e+00
   5.8507824e-01   6.7921577e+00   5.1901072e+00
   1.6746466e+00   5.2314995e+00   6.0302430e+00
   6.4357300e-01   6.3532069e+00   5.2897170e+00
   7.3712862e-01   6.7438219e+00   4.3533735e+00
   5.2149644e-01   4.7606017e+00   5.6377401e+00
   1.0551436e+00   1.9775069e+00   6.8856529e+00
   5.5691342e-01   7.2127174e+00   5.1183146e+00
   4.6074811e-01   6.8745483e+00   5.1267722e+00
   2.1674460e+00   1.5928030e+00   7.4189670e+00
   4.7088362e-01   7.1316608e+00   5.0820804e+00
   1.7126692e+00   1.3974133e+00   5.0195748e+00
   1.5191388e+00   1.1491897e+00   7.7198936e+00
   2.1671860e+00   2.0167388e+00   7.1449541e+00
   1.3657367e+00   1.2551491e+00   7.5779667e+00
   2.1267008e+00   3.0546108e+00   7.6540568e+00
   1.3412383e+00   3.5495050e+00   6.5779448e+00
   9.0298282e-01   4.7045066e+00   5.8735085e+00
   5.6196923e-01   7.1922775e+00   5.0535343e+00
   8.4256815e-01   6.8628303e+00   5.2646866e+00
   1.7141086e+00   5.2534429e+00   6.9343370e+00
   4.6923706e-01   7.1202971e+00   5.0838644e+00
   8.0892588e-01   2.9539461e+00   6.3671622e+00
   7.4359642e-01   7.0330804e+00   5.3912933e+00
   2.1459505e+00   1.2992194e+00   7.7312168e+00
   4.7287638e-01   7.2136758e+00   5.0680000e+00
   2.0293318e+00   2.4247588e+00   7.7290218e+00
   5.0615771e-01   7.0551806e+00   5.0981002e+00
   4.7298423e-01   7.1656568e+00   5.0763013e+00
   1.6006044e+00   7.5927624e-01   5.4274042e+00
   4.7950629e-01   7.2836742e+00   5.0564272e+00
   8.9258717e-01   3.8999776e+00   6.1005695e+00
   1.8038447e+00   2.0285176e+00   7.5965116e+00
   1.3431598e+00   5.9956770e+00   5.5988028e+00
   1.7944902e+00   5.5265046e-01   7.0324790e+00
   1.2968989e+00   6.1124986e+00   5.6111112e+00
   5.2273895e-01   6.8543293e+00   5.1381703e+00
   9.7889692e-01   6.0203126e+00   5.8636156e+00
   4.8512981e-01   7.2822723e+00   5.0644069e+00
   2.0615170e+00   2.4352636e+00   6.4402798e+00
   2.1316452e+00   2.3566652e+00   6.8494003e+00
   4.6587511e-01   7.0254281e+00   5.1001302e+00
   2.1369668e+00   2.8164773e+00   7.7097101e+00
   4.5191743e-01   6.7242314e+00   5.1535171e+00
   1.6029187e+00   4.9723161e-01   6.0224318e+00
   1.2399107e+00   1.7532560e+00   7.1448729e+00
   7.0580401e-01   7.0633285e+00   5.3541995e+00
   1.1693913e+00   6.1365946e+00   4.9933141e+00
   1.7686235e+00   7.2797697e-01   8.1291740e+00
   1.6945912e+00   1.2942913e+00   5.0460195e+00
   1.8075521e+00   2.9913410e+00   7.3523481e+00
   4.7423277e-01   7.2118291e+00   5.0682112e+00
   2.1957313e+00   2.8442752e+00   7.3248285e+00
   1.9166476e+00   8.6441321e-01   7.0070412e+00
   2.0860112e+00   3.0457149e+00   6.6337007e+00
   1.8736547e+00   7.8481666e-01   6.9188552e+00
   2.1298054e+00   2.0213544e+00   6.8966632e+00
   1.8603773e+00   6.9379583e-01   8.1652633e+00
   6.0883006e-01   7.1616418e+00   5.1737744e+00
   5.1015623e-01   7.2387315e+00   5.1032580e+00
   1.4439785e+00   5.8602716e+00   5.8686784e+00
   4.7379101e-01   7.2343816e+00   5.0643314e+00
   1.3513316e+00   1.3204022e+00   7.5271264e+00
   2.1335612e+00   2.8212053e+00   7.7040938e+00
   7.9222189e-01   6.7549273e+00   4.6575586e+00
   1.4282654e+00   1.3754936e+00   7.5838802e+00
   1.8405781e+00   2.0739086e+00   7.6018372e+00
   1.7624035e+00   5.8322938e-01   6.7715127e+00
   4.8011447e-01   7.2834726e+00   5.0396589e+00
   4.6719318e-01   7.0234529e+00   5.1006565e+00
   4.6119262e-01   7.1058301e+00   5.0857360e+00
   1.7065048e+00   4.1768564e+00   5.0986910e+00
   8.2826942e-01   6.9337259e+00   5.5757177e+00
   1.9132594e+00   6.0048003e-01   7.8439460e+00
   1.7200330e+00   6.2530386e-01   7.4044879e+00
   1.6704649e+00   2.7288965e+00   4.7846387e+00
   1.3757767e+00   3.6201394e+00   4.6587855e+00
   1.5879598e+00   9.2944205e-01   5.0739671e+00
   1.4693615e+00   4.8170455e-01   5.3880284e+00
   1.5542122e+00   4.0910640e+00   4.5995032e+00
   1.4737629e+00   8.7567538e-01   5.0481651e+00
   1.6650152e+00   1.2047931e+00   5.0423851e+00
   1.4977114e+00   3.0195477e+00   4.7442805e+00
   1.4074206e+00   7.8185587e-01   6.3997081e+00
   1.8875268e+00   5.6879889e-01   7.8542789e+00
   1.6405249e+00   1.1276566e+00   5.0507373e+00
   1.4929053e+00   6.7077413e-01   5.0972266e+00
   1.4421064e+00   8.2456989e-01   5.0526905e+00
   1.5609472e+00   1.5926509e+00   4.9402431e+00
   1.6906195e+00   2.8771517e+00   4.7660108e+00
   1.4192997e+00   4.8240697e-01   5.1092811e+00
   9.4064936e-01   2.0191331e+00   6.1390139e+00
   1.4223010e+00   5.2701297e-01   5.1012002e+00
   1.7513647e+00   2.4116446e+00   4.8448294e+00
   1.4401581e+00   5.4038085e-01   5.1059328e+00
   1.4237950e+00   3.6648561e+00   4.6550157e+00
   1.4167589e+00   5.1166952e-01   5.1043278e+00
   1.4505806e+00   4.8178408e+00   4.4935311e+00
   1.4569712e+00   5.6677426e-01   5.1038164e+00
   1.4609499e+00   1.5091171e+00   4.9523029e+00
   1.6774782e+00   1.2348027e+00   5.0387596e+00
   1.5791304e+00   9.0628632e-01   5.0759415e+00
   1.5555727e+00   9.5564215e-01   5.0598225e+00
   1.4876160e+00   6.5672350e-01   5.0981863e+00
   1.7476310e+00   1.6853193e+00   4.9712041e+00
   1.6944446e+00   1.3456407e+00   5.0234881e+00
   1.4195313e+00   4.8751314e-01   5.1083858e+00
   1.5274548e+00   5.0056998e-01   5.7661372e+00
   1.5065751e+00   2.7433308e+00   4.7803192e+00
   1.4628391e+00   7.0855024e-01   5.0787710e+00
   1.4638398e+00   5.9512746e-01   5.1026357e+00
   1.0804582e+00   1.6108406e+00   6.4806486e+00
   1.4728868e+00   6.4784713e-01   5.0941634e+00
   1.5679156e+00   8.7930863e-01   5.0772552e+00
   1.4167614e+00   4.7673479e-01   5.1096473e+00
   1.6950261e+00   1.3469778e+00   5.0233052e+00
   1.7344371e+00   2.1587527e+00   4.8833215e+00
   1.7181693e+00   3.1105931e+00   4.7366275e+00
   4.8489281e-01   6.7175953e+00   4.7805038e+00
   1.4809431e+00   4.9812585e-01   5.5360443e+00
   1.6894383e+00   1.3857436e+00   5.0149514e+00
   1.5167285e+00   1.0164076e+00   5.0348347e+00
   1.4703724e+00   2.4670018e+00   4.8194838e+00
   1.4496184e+00   8.6017301e-01   5.0464898e+00
   5.7945833e-01   6.8320886e+00   4.5169891e+00
   1.5814482e+00   5.4972682e-01   6.3120465e+00
   1.4337633e+00   4.8327004e-01   5.2283554e+00
   1.4172366e+00   4.7709809e-01   5.1096349e+00
   1.7289945e+00   1.6724938e+00   4.9706421e+00
   1.4250695e+00   5.0781617e-01   5.1075030e+00
   1.6386595e+00   1.1538030e+00   5.0450153e+00
   1.3931452e+00   8.1042588e-01   5.0579126e+00
   1.4366707e+00   5.3819291e-01   5.1058988e+00
   1.4108296e+00   5.1060528e-01   5.2270431e+00
   1.4227505e+00   4.9285871e-01   5.1086006e+00
   1.4341485e+00   5.2450526e-01   5.1056426e+00
   9.8889345e-01   5.8386341e+00   4.3244557e+00
   1.4518009e+00   5.5391826e-01   5.1046947e+00
   1.6140727e+00   4.0231041e+00   4.6100731e+00
   1.4304700e+00   4.7740514e-01   5.1791580e+00
   1.6221385e+00   8.3707514e-01   7.8946182e+00
   1.4292823e+00   6.7537481e-01   5.0767076e+00
   1.1383551e+00   1.2659614e+00   5.6237072e+00
   1.4960686e+00   2.4061292e+00   4.8259940e+00
   1.4207863e+00   4.9183552e-01   5.1080177e+00
   1.4204352e+00   4.9708143e-01   5.1066862e+00
   1.3671254e+00   8.4292452e-01   6.3314909e+00
   1.4511402e+00   4.8422851e-01   5.3144510e+00
   1.4252013e+00   5.7423272e-01   5.0927539e+00
   1.6527113e+00   2.9342781e+00   4.7547020e+00
   1.4167049e+00   4.8982768e-01   5.1076409e+00
   1.5404386e+00   8.3014882e-01   5.0784540e+00
   1.7341039e+00   2.8910778e+00   4.7695131e+00
   1.6274591e+00   3.9704491e+00   4.6174562e+00
   1.4670756e+00   2.7595857e+00   4.7804996e+00
   1.5979321e+00   4.1018089e+00   4.5991042e+00
   1.4375813e+00   4.7851930e-01   5.2188116e+00
   1.5750248e+00   3.9313958e+00   4.6216089e+00
   1.5675032e+00   9.3476330e-01   5.0664042e+00
   1.4179940e+00   4.7697556e-01   5.1175314e+00
   1.0541802e+00   3.5347357e+00   4.6112633e+00
   1.4204171e+00   4.8325448e-01   5.1094152e+00
   1.3363379e+00   1.2539277e+00   4.9805024e+00
   8.5952486e-01   2.3570385e+00   6.1310744e+00
   1.7416881e+00   2.7278260e+00   4.7943257e+00
   1.5744074e+00   8.9411152e-01   5.0771169e+00
   1.4410996e+00   7.3411330e-01   5.0662379e+00
   1.4866273e+00   5.4818404e-01   5.8464733e+00
   1.6946761e+00   6.3726508e-01   7.3506797e+00
   1.7587891e+00   2.4632055e+00   4.8370533e+00
   1.6881916e+00   3.4864209e+00   4.6828359e+00
   1.5840255e+00   5.0195235e-01   6.0401243e+00
   1.7124813e+00   1.5193454e+00   4.9954496e+00
   1.4184732e+00   4.7650979e-01   5.1170909e+00
   1.4212433e+00   4.9379586e-01   5.1077783e+00
   1.4470976e+00   5.4560107e-01   5.1053009e+00
   1.4485206e+00   5.6219315e-01   5.1046227e+00
   1.5047324e+00   5.4282511e-01   5.9073955e+00
   1.4189198e+00   5.1150383e-01   5.1037399e+00
   1.4863794e+00   1.3266665e+00   4.9746526e+00
   1.4539516e+00   7.6018736e-01   5.0644554e+00
   1.4623433e+00   5.8223165e-01   5.1019602e+00
   1.4179966e+00   4.8329195e-01   5.1086225e+00
   1.1682299e+00   1.2117216e+00   5.2733069e+00
   1.5302567e+00   5.1333633e-01   5.8559424e+00
   1.7385715e+00   2.8000917e+00   4.7833724e+00
   1.4231955e+00   4.8707684e-01   5.1092001e+00
   1.6192396e+00   2.9325548e+00   4.7533270e+00
   1.4683506e+00   9.3388368e-01   5.0355327e+00
   1.4139102e+00   8.9599097e-01   5.0465753e+00
   1.6823631e+00   1.6333120e+00   4.9645720e+00
   1.6455160e+00   1.1352775e+00   5.0506968e+00
   1.6990717e+00   1.7284563e+00   4.9516027e+00
   1.4259058e+00   5.6039905e-01   5.0955168e+00
   5.0610377e-01   7.1386173e+00   4.7384503e+00
   1.4191549e+00   4.8242757e-01   5.1094029e+00
   1.6884169e+00   1.3262792e+00   5.0256758e+00
   1.6799948e+00   2.1438346e+00   4.8730943e+00
   1.5288989e+00   4.9055376e-01   5.7169352e+00
   1.5309690e+00   8.2062958e-01   5.0778427e+00
   1.5150034e+00   7.3602304e-01   5.0887266e+00
   1.4195940e+00   4.8045882e-01   5.1096392e+00
   1.4206452e+00   4.8737528e-01   5.1086596e+00
   1.5978534e+00   6.0873027e-01   6.7255387e+00
   1.4632221e+00   7.3254006e-01   5.0738890e+00
   1.4170863e+00   4.7637034e-01   5.1096855e+00
   1.3822649e+00   5.7281357e-01   5.2467085e+00
   1.5221669e+00   1.2600581e+00   4.9893623e+00
   1.6158858e+00   1.0337797e+00   5.0616732e+00
   1.4208470e+00   4.8399413e-01   5.1092687e+00
   1.5750657e+00   2.2770984e+00   4.8410968e+00
   1.6254004e+00   1.3961652e+00   4.9937821e+00
   1.4239730e+00   5.8694857e-01   5.0912946e+00
   1.6140142e+00   1.0271434e+00   5.0624988e+00
   1.5278826e+00   9.1997191e-01   7.6603171e+00
   1.7357358e+00   2.8318977e+00   4.7784432e+00
   1.4725248e+00   4.8573464e-01   5.4228868e+00
   1.4232493e+00   5.5473487e-01   5.0962803e+00
   1.4389587e+00   5.2661555e-01   5.1064552e+00
   1.4529556e+00   6.5332604e-01   5.0865359e+00
   1.6977643e+00   2.7995936e+00   4.7778554e+00
   1.5371356e+00   2.4185683e+00   4.8226396e+00
   1.4197004e+00   4.9585545e-01   5.1083756e+00
   1.6668248e+00   2.6477129e+00   4.7957000e+00
   1.6202172e+00   7.4738700e-01   7.5183011e+00
   4.6875098e-01   7.2348356e+00   5.0567403e+00
   1.5078420e+00   7.0553087e-01   5.0944919e+00
   1.0158092e+00   5.4447208e+00   4.3707032e+00
   1.4944002e+00   7.3136830e-01   5.0848721e+00
   1.4174698e+00   4.7653860e-01   5.1125947e+00
   1.4480879e+00   4.7806393e-01   5.2659744e+00
   1.3797054e+00   9.8935913e-01   5.0299865e+00
   1.5919438e+00   6.6299190e-01   6.9737501e+00
   1.5988144e+00   1.1287838e+00   5.0387713e+00
   1.5252735e+00   7.5052568e-01   5.0907689e+00
   1.4982554e+00   6.7196194e-01   5.0964882e+00
   1.6113799e+00   1.5138093e+00   4.9662853e+00
   1.7927198e+00   6.8152647e-01   8.0641750e+00
   1.5086332e+00   6.0525585e-01   6.2509509e+00
   1.5038544e+00   4.8453190e-01   5.5672854e+00
   1.2050265e+00   1.3563978e+00   6.7914990e+00
   1.4194563e+00   8.7320654e-01   5.0498076e+00
   1.4216595e+00   4.7867604e-01   5.1447862e+00
   1.7410171e+00   2.6583464e+00   4.8045096e+00
   1.4170192e+00   4.7926450e-01   5.1095817e+00
   1.4470753e+00   4.8097229e-01   5.2767194e+00
   1.5665019e+00   8.6720364e-01   5.0802645e+00
   1.7510809e+00   2.3852179e+00   4.8491511e+00
   1.5918319e+00   5.5599546e-01   6.3974832e+00
   4.6703746e-01   7.2114346e+00   5.0649044e+00
   1.7508319e+00   2.7261821e+00   4.7951631e+00
   1.4419429e+00   8.1228561e-01   5.0544081e+00
   1.5946386e+00   9.7369970e-01   5.0667944e+00
   1.7594982e+00   2.4089683e+00   4.8461432e+00
   1.5247053e+00   7.8344280e-01   5.0830374e+00
   1.4172465e+00   5.2304222e-01   5.1025730e+00
   1.4188290e+00   4.7856611e-01   5.1305049e+00
   1.5778914e+00   4.2666657e+00   4.5761840e+00
   1.4167737e+00   4.7882773e-01   5.1195676e+00
   1.4726582e+00   6.3202952e-01   5.0963672e+00
   1.5712179e+00   6.7006677e-01   6.9009225e+00
   1.8258186e+00   6.0388392e-01   7.7779700e+00
   1.4107161e+00   1.1657604e+00   5.0070223e+00
   1.4598893e+00   5.0255903e-01   5.4639861e+00
   1.5361072e+00   2.1224389e+00   4.8627116e+00
   1.5122398e+00   5.6775500e-01   6.0797904e+00
   1.6485619e+00   6.0728417e-01   6.9619956e+00
   1.5913256e+00   2.9606631e+00   4.7490194e+00
   1.4471904e+00   4.7801279e-01   5.2614151e+00
   1.5581591e+00   4.0210577e+00   4.6092573e+00
   1.4557222e+00   8.0197275e-01   5.0566807e+00
   1.2013251e+00   5.6743570e+00   4.3507081e+00
   1.2915048e+00   3.7088055e+00   4.6368359e+00
   1.4230596e+00   4.9278423e-01   5.1084236e+00
   1.3763511e+00   1.2229521e+00   7.6122090e+00
   1.4968347e+00   6.7753701e-01   5.0966669e+00
   4.9851430e-01   7.1606567e+00   4.7809782e+00
   1.3736655e+00   5.8265225e-01   5.2037405e+00
   1.4260930e+00   5.7351286e-01   5.0928710e+00
   1.4388525e+00   4.7875134e+00   4.4970088e+00
   1.6035404e+00   4.9716999e-01   6.1084796e+00
   1.4329740e+00   7.7037852e-01   5.0619380e+00
   1.7424065e+00   2.6553063e+00   4.8052478e+00
   1.7462387e+00   1.8478074e+00   4.9422058e+00
   1.6581866e+00   2.2980309e+00   4.8452920e+00
   1.4558616e+00   1.8951051e+00   4.8987716e+00
   1.4396135e+00   5.2352438e-01   5.1067763e+00
   1.4178693e+00   4.8894690e-01   5.1087634e+00
   1.4626027e+00   7.0164624e-01   5.0802181e+00
   1.5758675e+00   2.1968224e+00   4.8523013e+00
   1.2110183e+00   1.3815718e+00   6.9102200e+00
   1.4684076e+00   1.0574158e+00   5.0154121e+00
   1.7064646e+00   1.4562127e+00   5.0058554e+00
   1.4210128e+00   4.7726958e-01   5.1333119e+00
   1.6259264e+00   1.7888422e+00   4.9207472e+00
   1.7314143e+00   5.1157776e-01   6.7930607e+00
   1.7245872e+00   2.7961877e+00   4.7819690e+00
   1.7146755e+00   2.9969524e+00   4.7520950e+00
   1.1965501e+00   4.2177462e+00   4.5499172e+00
   1.5583083e+00   1.3965806e+00   4.9737796e+00
   1.4883444e+00   6.4936878e-01   5.0983314e+00
   1.5429667e+00   1.6889970e+00   4.9227417e+00
   1.4428964e+00   5.5606561e-01   5.1046452e+00
   1.7469758e+00   1.7839923e+00   4.9539138e+00
   1.4947662e+00   6.8863888e-01   6.5728670e+00
   1.4635048e+00   5.8475263e-01   5.1027405e+00
   5.0126000e-01   7.1109004e+00   4.7519966e+00
   1.5186615e+00   2.1825450e+00   4.8553615e+00
   1.4193064e+00   4.8099381e-01   5.1094171e+00
   1.3632922e+00   7.7973036e-01   5.0485749e+00
   1.5628080e+00   7.1408780e-01   7.0619625e+00
   1.4170428e+00   4.7640503e-01   5.1098089e+00
   1.6495619e+00   3.5966336e+00   4.6664362e+00
   1.8099607e+00   5.8536113e-01   7.5921633e+00
   1.5751962e+00   1.5662411e+00   4.9475957e+00
   1.7116492e+00   6.2800992e-01   7.3799031e+00
   1.6401084e+00   2.1250524e+00   4.8686625e+00
   1.4171620e+00   4.9402688e-01   5.1069928e+00
   1.2651861e+00   4.0535372e+00   4.5844881e+00
   1.4257673e+00   4.9296643e-01   5.1086012e+00
   1.2046673e+00   1.3348176e+00   6.7229140e+00
   1.5438939e+00   8.7368778e-01   5.0717395e+00
   1.4419875e+00   5.5599364e-01   5.1024696e+00
   1.3950271e+00   5.7034133e-01   5.3726225e+00
   1.4040257e+00   6.2406836e-01   5.6977237e+00
   1.5994831e+00   5.1406606e-01   6.1818386e+00
   1.6756154e+00   1.9760561e+00   4.9001978e+00
   1.4363882e+00   6.8328999e-01   5.0744315e+00
   1.4711020e+00   6.1589914e-01   5.1011316e+00
   1.8006397e+00   6.2422359e-01   7.7799776e+00
   1.4363964e+00   4.8777651e-01   5.2671827e+00
   1.2265075e+00   3.8616610e+00   4.6047690e+00
   1.7475612e+00   1.8335207e+00   4.9450278e+00
   1.3124043e+00   1.2251267e+00   7.1954595e+00
   1.3789798e+00   6.1368903e-01   5.4060484e+00
   1.4342612e+00   4.9550361e-01   5.3000942e+00
   1.4083923e+00   3.8496226e+00   4.6281911e+00
   1.7499022e+00   2.7056067e+00   4.7984191e+00
   1.4438714e+00   4.8629370e-01   5.2932739e+00
   1.4142448e+00   5.5213570e-01   5.0983850e+00
   1.4254339e+00   7.6982046e-01   5.0642984e+00
   1.5301387e+00   6.1319573e-01   6.4044149e+00
   1.4193128e+00   4.8056930e-01   5.1095015e+00
   1.7312868e+00   2.9406176e+00   4.7621412e+00
   1.3503607e+00   1.6109616e+00   4.9395199e+00
   1.7639888e+00   2.1834060e+00   4.8851901e+00
   1.4614456e+00   1.3337740e+00   4.9766063e+00
   1.3838525e+00   6.1981973e-01   5.4992922e+00
   1.6590434e+00   3.0209715e+00   4.7433306e+00
   1.4178693e+00   4.7793026e-01   5.1095878e+00
   1.4172967e+00   4.7664587e-01   5.1097682e+00
   1.5220085e+00   1.2490256e+00   4.9914096e+00
   1.8718670e+00   6.0808568e-01   8.0187216e+00
   1.4720193e+00   1.4024051e+00   4.9655621e+00
   1.7656942e+00   6.9015352e-01   7.9789226e+00
   1.4189857e+00   4.9743639e-01   5.1060285e+00
   1.4162039e+00   5.3654846e-01   5.1006698e+00
   1.4850105e+00   8.7279362e-01   7.2436213e+00
   1.5348017e+00   7.8164470e-01   5.0879397e+00
   1.7424336e+00   1.8422629e+00   4.9423666e+00
   1.4184648e+00   4.7920109e-01   5.1094743e+00
   4.4573320e-01   6.7383250e+00   5.1340687e+00
   1.4218192e+00   5.4163931e-01   5.0987854e+00
   1.4276818e+00   5.2107877e-01   5.1067456e+00
   1.3627889e+00   6.1572408e-01   5.1806767e+00
   4.9502959e-01   5.2913660e+00   4.9027301e+00
   1.5054679e+00   7.6559405e-01   5.0815343e+00
   1.7434715e+00   2.6589353e+00   4.8049479e+00
   1.4716676e+00   9.9174857e-01   5.0261351e+00
   1.2192581e+00   4.5041888e+00   4.5139440e+00
   1.5091571e+00   1.0681372e+00   5.0218093e+00
   1.4787829e+00   7.5897158e-01   5.0744489e+00
   1.4401219e+00   4.8125514e-01   5.2456394e+00
   1.4424064e+00   5.4452182e-01   5.1059180e+00
   1.5989762e+00   2.1231827e+00   4.8635873e+00
   1.4447267e+00   5.5862885e-01   5.1044829e+00
   1.7269172e+00   2.7833181e+00   4.7842424e+00
   1.3937283e+00   5.4201747e-01   5.2077048e+00
   1.7525437e+00   1.8983276e+00   4.9342703e+00
   1.4506250e+00   7.4755701e-01   6.5540292e+00
   1.6635968e+00   1.8889423e+00   4.9123058e+00
   1.4475550e+00   1.0676698e+00   5.0163744e+00
   1.4443181e+00   5.5880094e-01   5.1045616e+00
   1.5950678e+00   1.3930433e+00   4.9846289e+00
   1.8636968e+00   5.8410987e-01   7.8349708e+00
   1.6838844e+00   1.2988869e+00   5.0296532e+00
   1.4034010e+00   5.0699764e+00   4.4541033e+00
   1.6021805e+00   1.0949098e+00   5.0461528e+00
   1.1757763e+00   3.6872818e+00   4.6181841e+00
   1.3775290e+00   1.0284873e+00   5.0242586e+00
   1.5611591e+00   1.3817433e+00   4.9771259e+00
   1.4178184e+00   4.9172082e-01   5.1072249e+00
   1.5692452e+00   8.7527456e-01   5.0793223e+00
   1.7125574e+00   1.5726666e+00   4.9854703e+00
   1.4244614e+00   4.9296678e-01   5.1085643e+00
   1.4445841e+00   4.9813530e-01   5.3657176e+00
   1.4171083e+00   4.7634789e-01   5.1097171e+00
   5.6928551e-01   6.9943763e+00   4.5428846e+00
   1.4278594e+00   5.1158682e-01   5.1064593e+00
   1.5499686e+00   8.3404331e-01   5.0801289e+00
   1.2393768e+00   9.4940737e-01   5.5092725e+00
   1.6274321e+00   1.0856789e+00   5.0549876e+00
   1.4164018e+00   5.7055917e-01   5.0953569e+00
   1.7522169e+00   1.9303280e+00   4.9285052e+00
   1.4155767e+00   4.8647666e-01   5.1088249e+00
   1.0494669e+00   1.7760508e+00   5.0343256e+00
   1.4175380e+00   1.0417208e+00   5.0248711e+00
   1.4214253e+00   4.7659047e-01   5.1315446e+00
   1.4407322e+00   4.7911387e-01   5.2377545e+00
   1.6634000e+00   3.6269296e+00   4.6632232e+00
   1.4185662e+00   4.8356700e-01   5.1089223e+00
   1.6659802e+00   1.2435835e+00   5.0356386e+00
   1.5656825e+00   9.0808214e-01   5.0707623e+00
   1.3217809e+00   1.2468591e+00   4.9750598e+00
   1.5197071e+00   1.2256909e+00   4.9949308e+00
   1.7092857e+00   2.7389347e+00   4.7881156e+00
   1.4180082e+00   4.7753098e-01   5.1097574e+00
   1.1261915e+00   1.4281149e+00   6.3401731e+00
   1.4208894e+00   4.8376998e-01   5.1092949e+00
   1.6655541e+00   3.6685756e+00   4.6577237e+00
   1.4226532e+00   6.4714845e-01   5.0824871e+00
   1.7183703e+00   1.7808318e+00   4.9473641e+00
   1.4154001e+00   4.8085392e-01   5.1113229e+00
   1.8481394e+00   5.6952378e-01   7.6741486e+00
   1.4614821e+00   7.4611831e-01   5.0704232e+00
   1.6159447e+00   2.3340637e+00   4.8350490e+00
   1.4126818e+00   4.7688781e-01   5.1095198e+00
   1.4315203e+00   5.0661710e-01   5.1077264e+00
   1.4443906e+00   1.4635891e+00   4.9611509e+00
   1.6013047e+00   5.0310008e-01   6.1286987e+00
   1.4703500e+00   4.8476171e-01   5.4072198e+00
   1.7183451e+00   3.1402654e+00   4.7322428e+00
   1.4179290e+00   4.7657802e-01   5.1149187e+00
   1.7485862e+00   2.5607564e+00   4.8205749e+00
   1.5009366e+00   6.8938952e-01   5.0957042e+00
   1.4206549e+00   4.8377675e-01   5.1090657e+00
   1.6938173e+00   2.7428293e+00   4.7854377e+00
   1.4989431e+00   5.6197179e-01   5.9816154e+00
   1.4491043e+00   9.7377675e-01   5.0294238e+00
   1.6070757e+00   1.1175965e+00   5.0431900e+00
   1.4305860e+00   5.1018503e-01   5.1079253e+00
   1.5615563e+00   1.0704620e+00   5.0390685e+00
   1.4729627e+00   6.0907379e-01   5.1008985e+00
   7.6414249e-01   2.7803148e+00   5.9481672e+00
   1.4173026e+00   4.8046516e-01   5.1090291e+00
   1.5419257e+00   7.8815330e-01   5.0875980e+00
   1.4192998e+00   4.8069730e-01   5.1439546e+00
   1.5903916e+00   2.4738466e+00   4.8146785e+00
   1.4448089e+00   1.2184050e+00   4.9959600e+00
   1.6848376e+00   1.3298694e+00   5.0240771e+00
   1.7214709e+00   6.5447536e-01   7.5745508e+00
   1.4139401e+00   4.8464205e-01   5.1206240e+00
   1.4748076e+00   6.2622729e-01   5.1005246e+00
   1.4173963e+00   4.8241936e-01   5.1086756e+00
   1.5401993e+00   1.1169166e+00   5.0223295e+00
   1.4738030e+00   6.1749342e-01   5.1010489e+00
   1.5245841e+00   1.1375473e+00   5.0129408e+00
   1.4917889e+00   6.5622093e-01   5.0975739e+00
   1.1569857e+00   2.1336490e+00   4.8092418e+00
   1.5305617e+00   1.9582392e+00   4.8851210e+00
   1.4220642e+00   5.3772275e-01   5.0990265e+00
   1.5219780e+00   7.7669133e-01   5.0835355e+00
   1.7498925e+00   2.4570504e+00   4.8372268e+00
   1.4141431e+00   4.7975535e-01   5.1093428e+00
   1.4742875e+00   6.0930220e-01   5.1009633e+00
   1.5045233e+00   2.2775686e+00   4.8430374e+00
   1.5387172e+00   7.9917280e-01   5.0834870e+00
   1.3282524e+00   8.6620412e-01   6.0607156e+00
   1.4244166e+00   5.6738786e-01   5.0940502e+00
   1.6969416e+00   1.3759298e+00   5.0184890e+00
   1.5734458e+00   5.6525406e-01   6.3642064e+00
   1.4811536e+00   6.4116675e-01   5.0993186e+00
   1.3900695e+00   5.7959978e-01   5.3594934e+00
   1.2453674e+00   1.3962895e+00   7.1963590e+00
   1.4169460e+00   4.9879119e-01   5.1062596e+00
   1.5581173e+00   4.4071987e+00   4.5562444e+00
   1.4447099e+00   5.4113786e-01   5.1059982e+00
   1.4270335e+00   6.0615755e-01   5.0878254e+00
   1.6968638e+00   1.7808593e+00   4.9413116e+00
   1.4161572e+00   4.9831970e-01   5.1064430e+00
   1.5470031e+00   1.2366113e+00   5.0005392e+00
   1.4283146e+00   5.1572378e-01   5.1058642e+00
   1.6300713e+00   1.2006945e+00   5.0336235e+00
   1.1996198e+00   2.7978270e+00   4.7406049e+00
   1.5203586e+00   5.1300286e-01   5.8081322e+00
   1.6009019e+00   7.0887768e-01   7.2405542e+00
   1.3716799e+00   7.0829945e-01   5.0627486e+00
   1.4797303e+00   1.0158103e+00   5.0232418e+00
   4.3728671e-01   6.2306571e+00   5.2477885e+00
   1.4753540e+00   4.9852848e-01   5.5125416e+00
   1.4491477e+00   5.6081276e-01   5.7106015e+00
   1.5374356e+00   7.8102142e-01   5.0882941e+00
   1.4508394e+00   1.0118159e+00   5.0237228e+00
   1.6361483e+00   6.1844753e-01   6.9646080e+00
   6.7402135e-01   3.2671527e+00   5.4872782e+00
   1.6048369e+00   6.5489138e-01   6.9997067e+00
   1.7464348e+00   2.3955794e+00   4.8464041e+00
   1.4002068e+00   5.3707454e-01   5.2494325e+00
   1.4978273e+00   9.6180975e-01   5.0394820e+00
   1.4188417e+00   4.7921449e-01   5.1338125e+00
   1.5347450e+00   1.4256317e+00   4.9632401e+00
   1.1392337e+00   1.3630016e+00   6.2465290e+00
   1.5428761e+00   5.3952467e-01   6.0703011e+00
   1.5128860e+00   5.6581633e-01   6.0727716e+00
   1.1683665e+00   3.8157958e+00   4.5993613e+00
   1.4217933e+00   4.8958895e-01   5.1086719e+00
   1.7349695e+00   6.6406967e-01   7.6918092e+00
   1.4272283e+00   4.9591778e-01   5.1086723e+00
   1.6866060e+00   1.8080554e+00   4.9331719e+00
   1.6904891e+00   1.6921705e+00   4.9559193e+00
   1.3728424e+00   6.6651042e-01   5.6060611e+00
   1.4163519e+00   1.0115968e+00   7.2688462e+00
   1.4535658e+00   7.8676502e-01   5.0590144e+00
   1.6372786e+00   5.9648740e-01   6.8468311e+00
   1.2673327e+00   4.9639041e+00   4.4558609e+00
   1.4274457e+00   4.8257272e+00   4.4908127e+00
   1.4870600e+00   1.0686848e+00   5.0153417e+00
   1.7019059e+00   2.8784202e+00   4.7673121e+00
   1.3667496e+00   3.8834141e+00   4.6207508e+00
   1.4595042e+00   5.8454961e-01   5.1032980e+00
   1.7095820e+00   1.4286421e+00   5.0116603e+00
   1.0338938e+00   1.6941449e+00   6.2309109e+00
   8.4941331e-01   2.3849712e+00   6.0504851e+00
   1.3042435e+00   3.2330865e+00   4.7055960e+00
   1.4652458e+00   5.8798610e-01   5.1018981e+00
   1.4464585e+00   7.7352024e-01   5.0600562e+00
   1.4723383e+00   8.7934563e-01   7.1885443e+00
   1.6030810e+00   1.6517321e+00   4.9391928e+00
   1.2252647e+00   1.0518252e+00   5.8996349e+00
   1.4963895e+00   3.2544403e+00   4.7128960e+00
   1.4138920e+00   1.1783265e+00   5.0048599e+00
   1.4783215e+00   6.2198852e-01   5.1000888e+00
   1.7564338e+00   2.1192419e+00   4.8955883e+00
   1.5910850e+00   9.4118146e-01   5.0726277e+00
   1.5187562e+00   7.3141226e-01   5.0918385e+00
   1.8277289e+00   5.3230120e-01   7.3619628e+00
   1.4685637e+00   1.5624313e+00   4.9438821e+00
   1.4153319e+00   8.5922503e-01   5.0519920e+00
   1.7192644e+00   2.5135412e+00   4.8225848e+00
   1.4172154e+00   4.7653908e-01   5.1096274e+00
   1.7500965e+00   5.7776387e-01   7.2669450e+00
   1.6054032e+00   9.8530546e-01   5.0681419e+00
   1.4324700e+00   5.0939060e-01   5.1077745e+00
   1.7882049e+00   5.2004606e-01   7.1076002e+00
   1.3041199e+00   5.3715914e+00   4.4017147e+00
   5.8381607e-01   6.9874818e+00   4.5144238e+00
   1.7529301e+00   2.0037349e+00   4.9155050e+00
   1.4051316e+00   5.1505474e-01   5.1057022e+00
   1.4163180e+00   4.7833731e-01   5.1109531e+00
   1.1047266e+00   1.5046986e+00   5.1034234e+00
   9.3874356e-01   2.1543492e+00   6.5347305e+00
   1.6700083e+00   1.3360353e+00   5.0189332e+00
   1.8723425e+00   5.8700573e-01   7.8930672e+00
   1.4217954e+00   4.8504926e-01   5.1093323e+00
   1.4286112e+00   5.0703615e-01   5.1080016e+00
   1.5784070e+00   9.7355915e-01   5.0621524e+00
   1.4748826e+00   6.2191741e-01   5.1004519e+00
   1.4181938e+00   4.7827177e-01   5.1097098e+00
   1.4161685e+00   2.5747342e+00   4.8077968e+00
   1.4164931e+00   7.2129934e-01   6.2139630e+00
   1.4867384e+00   2.5654120e+00   4.8050723e+00
   1.5008283e+00   1.0087176e+00   5.0309684e+00
   1.4226109e+00   4.9294111e-01   5.1085819e+00
   1.5714913e+00   5.2816880e-01   6.1366229e+00
   1.3292182e+00   8.7516092e-01   5.0311120e+00
   7.1230905e-01   6.7255891e+00   4.3289998e+00
   1.4926900e+00   7.6837110e-01   5.0772649e+00
   1.5627986e+00   1.9572112e+00   4.8849772e+00
   1.4431042e+00   5.9018189e-01   5.0961288e+00
   1.4559623e+00   7.4075049e-01   5.0692333e+00
   1.7013655e+00   3.1366925e+00   4.7310968e+00
   1.2346581e+00   1.4722046e+00   4.9179169e+00
   1.7290421e+00   2.1503940e+00   4.8835880e+00
   1.4592634e+00   1.3149670e+00   4.9794936e+00
