# Supplementary material for: Rethinking Colour Constancy
Source: PLoS One. 2015 Sep 10;10(9):e0135029. doi: 10.1371/journal.pone.0135029 (PMC4565710; doi:10.1371/journal.pone.0135029)
Supplement: S1 Dataset — (ZIP) [file pone.0135029.s002.zip › 5-TransitionMetamerReflectanceData/NtoB_20munsells/targetXYZ_4.txt]

   1.0501264e+00   1.2376344e+00   2.0027113e+00
   4.1225928e-01   5.4114116e+00   1.4405441e+00
   8.7959805e-01   7.9271477e-01   2.9193037e+00
   1.0785449e+00   4.4776508e+00   1.5969921e+00
   1.2815094e+00   2.1260700e+00   2.4280185e+00
   7.9061399e-01   2.2385037e+00   2.2666889e+00
   6.5934011e-01   6.1083112e+00   1.3568605e+00
   8.4236681e-01   3.5105330e+00   1.9174463e+00
   6.2324406e-01   6.4735397e+00   1.3106459e+00
   5.6305108e-01   6.2382919e+00   1.3394699e+00
   6.7813145e-01   4.6953678e+00   1.5528947e+00
   8.9501869e-01   5.2196193e-01   2.5351796e+00
   1.1629937e+00   3.1378558e+00   2.4290172e+00
   1.1590052e+00   2.5625317e+00   1.6150065e+00
   8.1105913e-01   5.9458908e+00   1.6165543e+00
   8.4780245e-01   5.8670051e+00   1.6193683e+00
   1.1552019e+00   1.1413700e+00   2.9396539e+00
   6.1478185e-01   6.4495102e+00   1.3133136e+00
   7.0638787e-01   6.1916746e+00   1.2970372e+00
   8.8345144e-01   7.2583332e-01   2.9547154e+00
   5.8830164e-01   1.1850180e+00   2.5249872e+00
   5.6107913e-01   6.0126170e+00   1.3772342e+00
   6.6025872e-01   1.6066549e+00   2.4202297e+00
   7.7874317e-01   5.1046114e-01   1.9151640e+00
   6.2453581e-01   6.4816598e+00   1.3094158e+00
   6.2200346e-01   6.4458413e+00   1.3156137e+00
   5.9162251e-01   6.3385004e+00   1.3273236e+00
   8.8684072e-01   6.0538777e-01   3.0546414e+00
   4.1024653e-01   4.9472253e+00   1.5062767e+00
   1.2038293e+00   4.0811572e+00   2.0793077e+00
   1.0063531e+00   5.1611517e+00   1.7080864e+00
   1.1215036e+00   1.0654249e+00   2.9550323e+00
   8.1572529e-01   2.2512489e+00   2.2871481e+00
   1.0848722e+00   1.6554305e+00   2.7655683e+00
   9.6304226e-01   5.9089172e-01   3.0055237e+00
   5.1853006e-01   5.9820750e+00   1.3735883e+00
   1.0566464e+00   4.7439895e+00   1.6502593e+00
   8.8030122e-01   7.4790630e-01   1.9563495e+00
   7.0045200e-01   6.1773502e+00   1.2493151e+00
   1.0741821e+00   4.4836094e+00   1.5761659e+00
   6.2488610e-01   6.4826681e+00   1.3093555e+00
   9.5477142e-01   5.9415578e-01   2.9985693e+00
   6.7074915e-01   6.3656286e+00   1.3675269e+00
   8.9462349e-01   6.0891072e-01   3.0549960e+00
   6.1725724e-01   6.4560943e+00   1.3126608e+00
   6.2465690e-01   6.4763886e+00   1.3100842e+00
   9.5350420e-01   1.2052966e+00   1.5555121e+00
   9.0197349e-01   5.1939304e-01   2.5868416e+00
   5.8940824e-01   6.3320179e+00   1.3280926e+00
   6.9562497e-01   8.7887374e-01   2.7113311e+00
   1.2905286e+00   2.5527886e+00   2.3280006e+00
   1.1156843e+00   2.2905481e+00   1.4707612e+00
   4.1993761e-01   3.2817692e+00   1.7715055e+00
   5.2748249e-01   6.0464070e+00   1.3643804e+00
   9.4084680e-01   1.1743677e+00   1.5351320e+00
   1.1571668e+00   2.2381722e+00   1.6969287e+00
   1.2404574e+00   3.4305713e+00   2.4550452e+00
   9.0206744e-01   5.4648762e+00   1.4395844e+00
   1.3212949e+00   2.9047854e+00   2.5396815e+00
   6.5122653e-01   6.4169056e+00   1.3439146e+00
   7.1550306e-01   6.2007314e+00   1.3559717e+00
   6.0784757e-01   6.4446151e+00   1.3136023e+00
   1.0941267e+00   1.5061907e+00   1.8805131e+00
   9.2259082e-01   5.2653002e+00   1.3625398e+00
   1.1221897e+00   1.8292126e+00   1.7374165e+00
   8.9977614e-01   5.4821551e+00   1.4452831e+00
   5.6722022e-01   5.0784328e+00   1.5067217e+00
   1.1922460e+00   2.1258951e+00   1.9284933e+00
   9.6013825e-01   1.0116589e+00   1.8803798e+00
   9.3631914e-01   5.6906259e-01   3.0822157e+00
   6.2448027e-01   6.4815911e+00   1.3093583e+00
   3.5961399e-01   5.0154242e+00   1.4874310e+00
   1.1171731e+00   1.4045860e+00   2.1345408e+00
   8.0163242e-01   7.2886905e-01   2.8967000e+00
   1.0069016e+00   1.2013633e+00   1.8296516e+00
   5.1630157e-01   6.0148236e+00   1.3677832e+00
   6.0056844e-01   6.3913664e+00   1.3206009e+00
   8.2384461e-01   6.7824877e-01   1.8187886e+00
   6.4806782e-01   6.4001068e+00   1.3004446e+00
   9.5892665e-01   5.4582924e+00   1.7500271e+00
   7.5608742e-01   5.0635044e-01   1.8081299e+00
   6.2480704e-01   6.4828009e+00   1.3092396e+00
   5.1427517e-01   5.9919734e+00   1.3698727e+00
   6.4794171e-01   2.8372142e+00   1.9768095e+00
   3.7554380e-01   5.0635055e+00   1.4844616e+00
   1.0705560e+00   1.2604390e+00   2.0835772e+00
   9.0927501e-01   5.2075233e-01   2.6353706e+00
   1.1853404e+00   1.2050754e+00   2.9054257e+00
   1.2873807e+00   2.4339222e+00   2.7016123e+00
   5.0413887e-01   5.9372762e+00   1.3764873e+00
   6.1373361e-01   6.4321205e+00   1.3156780e+00
   9.5749209e-01   1.0163766e+00   2.8897521e+00
   9.2835253e-01   6.0007176e-01   3.0496580e+00
   5.3590675e-01   6.0968552e+00   1.3569279e+00
   1.0659490e+00   4.9833277e+00   1.8891961e+00
   3.4592612e-01   4.3338084e+00   1.5787699e+00
   8.7236047e-01   5.6733292e+00   1.5053531e+00
   3.3912778e-01   4.7792131e+00   1.5157796e+00
   9.1829755e-01   6.1555128e-01   3.0415675e+00
   7.3261668e-01   5.6071700e-01   1.5764886e+00
   5.8836695e-01   6.3275289e+00   1.3290337e+00
   8.3111146e-01   9.7535642e-01   2.8596041e+00
   9.2841647e-01   8.7530741e-01   1.9582779e+00
   9.7153325e-01   6.0447945e-01   3.0051629e+00
   6.2478174e-01   6.4828843e+00   1.3093410e+00
   6.2397785e-01   6.4796322e+00   1.3095660e+00
   9.8038260e-01   1.0085859e+00   2.9118126e+00
   8.6330098e-01   7.3030390e-01   1.9091591e+00
   1.2401003e+00   1.4500008e+00   2.8390342e+00
   4.3803407e-01   5.5703174e+00   1.4202664e+00
   3.1484597e-01   2.8584927e+00   1.8290545e+00
   1.1723914e+00   4.3831360e+00   2.1669135e+00
   6.8031504e-01   9.4252154e-01   2.6368317e+00
   1.0520279e+00   4.8206581e+00   1.6793404e+00
   1.2511170e+00   2.9049066e+00   2.5487883e+00
   1.1098543e+00   2.7428743e+00   1.3470754e+00
   1.2237844e+00   1.9798357e+00   2.1803911e+00
   9.9885334e-01   4.5872072e+00   1.2573424e+00
   4.7502478e-01   5.8254252e+00   1.3896205e+00
   5.4366159e-01   3.3438453e+00   1.7992803e+00
   6.1490560e-01   6.4472744e+00   1.3136582e+00
   7.0763197e-01   6.2521832e+00   1.4426790e+00
   9.8861660e-01   4.7036489e+00   1.2759715e+00
   6.4738476e-01   6.4258275e+00   1.3448925e+00
   1.3052170e+00   1.8835971e+00   2.7787685e+00
   7.4438253e-01   8.1310492e-01   2.8544758e+00
   1.2702297e+00   3.1777276e+00   2.1910161e+00
   6.2378863e-01   6.4776471e+00   1.3099228e+00
   8.7184693e-01   6.3165109e-01   2.9870149e+00
   8.9133917e-01   4.9570665e+00   1.7816152e+00
   7.5558811e-01   5.9982390e+00   1.2904274e+00
   2.8991780e-01   3.8971341e+00   1.6302450e+00
   6.3905669e-01   6.4190510e+00   1.3318616e+00
   1.2018234e+00   1.6999561e+00   2.8599796e+00
   8.9312106e-01   9.8632058e-01   2.8673255e+00
   1.0275720e+00   4.3145175e+00   1.2562121e+00
   7.5364941e-01   5.0622407e-01   1.7959963e+00
   5.8220818e-01   6.3064929e+00   1.3315006e+00
   5.8067996e-01   6.3028112e+00   1.3316536e+00
   9.5053780e-01   2.4351339e+00   2.3530346e+00
   6.9235141e-01   6.2684415e+00   1.3324526e+00
   9.6093148e-01   5.4502190e-01   3.0027016e+00
   6.2730682e-01   6.4737334e+00   1.3067371e+00
   9.2776721e-01   5.7903195e-01   3.0518757e+00
   9.8213473e-01   5.9582648e-01   2.9982100e+00
   9.6520464e-01   2.9149997e+00   2.2282794e+00
   1.3054308e+00   2.1791469e+00   2.7369985e+00
   1.2317751e+00   2.1279828e+00   2.7298560e+00
   3.3295520e-01   4.6906300e+00   1.5266844e+00
   1.1246080e+00   3.2611770e+00   1.4291933e+00
   9.3349063e-01   1.1633467e+00   2.8410580e+00
   1.1834691e+00   3.5475556e+00   2.3457068e+00
   7.7228948e-01   6.2164748e-01   1.6660377e+00
   1.1859207e+00   3.8059877e+00   1.8642476e+00
   8.2169992e-01   8.6309576e-01   2.8745372e+00
   6.3734720e-01   6.4458311e+00   1.3149615e+00
   6.5786889e-01   6.3813205e+00   1.3219131e+00
   1.0049557e+00   1.9093487e+00   2.5384483e+00
   8.4286424e-01   8.6789135e-01   2.8799848e+00
   1.2049209e+00   4.2424378e+00   2.1943572e+00
   5.5178545e-01   6.1643901e+00   1.3488018e+00
   1.3263886e+00   2.5593473e+00   2.6207867e+00
   6.1176552e-01   6.4225689e+00   1.3170068e+00
   1.2312473e+00   3.1434120e+00   2.4742959e+00
   1.0703675e+00   3.7517036e+00   1.2554916e+00
   9.9726792e-01   9.5663913e-01   2.1828628e+00
   7.3132776e-01   6.1946052e+00   1.4326359e+00
   6.0607429e-01   6.4136494e+00   1.3178879e+00
   5.4559220e-01   6.1407077e+00   1.3515411e+00
   1.1723153e+00   2.8358367e+00   1.6513991e+00
   1.0689746e+00   1.7482969e+00   1.5277758e+00
   5.8556163e-01   6.3314604e+00   1.3279790e+00
   9.4743193e-01   1.8315697e+00   2.4983935e+00
   5.9834089e-01   6.3726616e+00   1.3231015e+00
   1.2756517e+00   1.7757876e+00   2.8936380e+00
   7.8790107e-01   5.7698444e+00   1.1847640e+00
   9.5077604e-01   5.7889365e-01   3.0593646e+00
   2.9497572e-01   3.0991561e+00   1.7698688e+00
   1.1272357e+00   1.8688307e+00   1.7367658e+00
   1.1760836e+00   2.1016881e+00   2.6859634e+00
   6.3046492e-01   6.4689412e+00   1.3154876e+00
   5.0382294e-01   5.9568029e+00   1.3746385e+00
   1.0299373e+00   1.4159596e+00   1.6600820e+00
   5.9942657e-01   6.3806248e+00   1.3221049e+00
   1.2714277e+00   2.6822612e+00   2.1929395e+00
   1.1032186e+00   1.6875475e+00   2.7653203e+00
   1.2310380e+00   2.6914400e+00   2.5695311e+00
   2.8948100e-01   3.3390011e+00   1.7221546e+00
   1.3132295e+00   2.3344696e+00   2.5419660e+00
   1.1807939e+00   1.3533720e+00   2.5739931e+00
   1.1260548e+00   4.5782552e+00   1.9202770e+00
   6.0562274e-01   6.4092320e+00   1.3184107e+00
   6.0870153e-01   6.4222860e+00   1.3168133e+00
   9.9622677e-01   5.2117423e+00   1.6992102e+00
   1.3251677e+00   2.2553412e+00   2.6980815e+00
   9.7423545e-01   6.4101250e-01   2.7589291e+00
   1.0332675e+00   1.2949783e+00   1.8336964e+00
   4.8319983e-01   5.4998090e+00   1.4400951e+00
   9.3144999e-01   5.7202830e-01   2.6362807e+00
   7.0291808e-01   4.8163646e+00   1.5397101e+00
   1.2400117e+00   2.2625243e+00   2.1279748e+00
   1.0012876e+00   6.7618532e-01   2.9872713e+00
   6.2715299e-01   6.4753765e+00   1.3084059e+00
   1.1376849e+00   2.0077643e+00   2.6918983e+00
   1.0920788e+00   8.9509631e-01   2.9338857e+00
   1.3151923e+00   2.3647199e+00   2.5466712e+00
   1.2036512e+00   2.4472847e+00   1.8708544e+00
   6.0345122e-01   6.2855112e+00   1.3408547e+00
   1.3273902e+00   2.2363152e+00   2.7009586e+00
   1.2434108e+00   2.4818888e+00   2.6395456e+00
   1.2085602e+00   2.8074242e+00   1.8432741e+00
   1.3155933e+00   2.5865740e+00   2.6579886e+00
   9.2221615e-01   7.5152930e-01   2.1805510e+00
   1.2813510e+00   2.4555351e+00   2.2904701e+00
   1.3058438e+00   2.0135382e+00   2.7616044e+00
   4.6891083e-01   5.7642413e+00   1.3974804e+00
   9.6959657e-01   1.2915024e+00   1.5182514e+00
   3.1232990e-01   4.4478059e+00   1.5562960e+00
   1.0982635e+00   3.2703605e+00   1.3004034e+00
   6.6617984e-01   6.3557175e+00   1.3263467e+00
   1.2296198e+00   3.6717036e+00   2.4067021e+00
   9.0696372e-01   6.0706137e-01   3.0542290e+00
   7.7677123e-01   8.7810086e-01   2.8554943e+00
   9.0151844e-01   1.0368393e+00   1.5424571e+00
   1.1733355e+00   2.5082872e+00   1.6982529e+00
   7.8991622e-01   7.2633642e-01   2.8919961e+00
   1.2360928e+00   3.8668351e+00   2.1742037e+00
   8.0173518e-01   1.6005582e+00   2.5043168e+00
   1.2686364e+00   2.3565362e+00   2.2493673e+00
   6.1131624e-01   6.3684582e+00   1.3276810e+00
   8.9240934e-01   5.5145303e+00   1.4393685e+00
   3.5349919e-01   3.0002165e+00   1.8115178e+00
   1.2590105e+00   2.6711285e+00   2.1272216e+00
   6.7948496e-01   6.3469734e+00   1.3878293e+00
   8.0118713e-01   5.0644386e-01   2.0542529e+00
   8.3294536e-01   8.3353441e-01   2.8839762e+00
   1.2375096e+00   2.6531351e+00   2.0140776e+00
   6.9198188e-01   6.2952519e+00   1.3707009e+00
   4.8938372e-01   2.2619981e+00   2.0623733e+00
   6.0381254e-01   6.3920925e+00   1.3212109e+00
   1.3106375e+00   2.3410425e+00   2.6793254e+00
   6.7609212e-01   9.2069466e-01   2.6453300e+00
   4.4989041e-01   1.9707885e+00   2.1310135e+00
   1.1112269e+00   4.2480143e+00   2.1684154e+00
   9.8207839e-01   6.2315870e-01   2.9935962e+00
   1.1780048e+00   2.7910094e+00   2.5089808e+00
   7.1218993e-01   5.0699367e-01   1.5850262e+00
   6.2086507e-01   6.4707820e+00   1.3107216e+00
   1.2304652e+00   1.5115715e+00   2.6499095e+00
   1.1371713e+00   2.4589173e+00   1.5277838e+00
   1.0967313e+00   4.4419128e+00   2.1231457e+00
   6.2560957e-01   6.4799869e+00   1.3077169e+00
   1.2047634e+00   1.3337093e+00   2.7862817e+00
   1.1982009e+00   1.3070692e+00   2.9101066e+00
   1.2382902e+00   2.6014917e+00   2.0260244e+00
   1.1423262e+00   2.9906003e+00   1.4980629e+00
   7.9963030e-01   7.1680304e-01   2.8995165e+00
   1.0711319e+00   4.9530908e+00   1.8924024e+00
   5.8249646e-01   6.3114722e+00   1.3307971e+00
   7.5138907e-01   6.1200720e+00   1.5138674e+00
   4.3889831e-01   5.5665717e+00   1.4209367e+00
   7.2702245e-01   6.2154983e+00   1.4600176e+00
   6.3115317e-01   6.4425727e+00   1.3181345e+00
   6.4849299e-01   6.4242307e+00   1.3452930e+00
   5.6493697e-01   6.2400132e+00   1.3391605e+00
   6.2657933e-01   6.4405591e+00   1.3134329e+00
   9.6350815e-01   4.9267409e+00   1.2995633e+00
   9.1738629e-01   5.3458349e-01   2.6417720e+00
   9.8999055e-01   7.2669560e-01   2.6418699e+00
   7.4418984e-01   5.8152193e-01   1.5998504e+00
   1.1611906e+00   1.2082895e+00   2.9253267e+00
   6.3229956e-01   6.3166913e+00   1.3256177e+00
   3.0033826e-01   3.7922370e+00   1.6506855e+00
   1.0905375e+00   1.3786096e+00   2.0211336e+00
   8.5877961e-01   5.6719999e-01   2.2268836e+00
   1.1717358e+00   1.2209768e+00   2.7462250e+00
   9.6874211e-01   9.0257147e-01   2.9507162e+00
   7.7553120e-01   5.2714553e+00   1.5616518e+00
   1.1614051e+00   1.1238695e+00   2.8877714e+00
   5.3532024e-01   6.1128401e+00   1.3547435e+00
   7.6947549e-01   6.0772475e+00   1.4675742e+00
   6.2536442e-01   6.4811893e+00   1.3082186e+00
   1.3133012e+00   2.5196317e+00   2.6462471e+00
   1.0943670e+00   1.9113196e+00   1.5453896e+00
   1.1265031e+00   4.6071560e+00   1.9424657e+00
   5.0388948e-01   5.9461144e+00   1.3753960e+00
   6.2367728e-01   6.4680685e+00   1.3117363e+00
   8.4341003e-01   7.9123839e-01   1.6704209e+00
   4.8578380e-01   5.8583138e+00   1.3864124e+00
   6.2428186e-01   6.4808322e+00   1.3095920e+00
   8.8798654e-01   6.2741123e-01   2.2702666e+00
   6.0125294e-01   6.3852659e+00   1.3213405e+00
   1.1010560e+00   4.3007953e+00   1.6197777e+00
   6.2189056e-01   6.4748442e+00   1.3101815e+00
   1.1668678e+00   2.4111038e+00   2.5992027e+00
   6.2572028e-01   6.4784561e+00   1.3060359e+00
   5.2076030e-01   1.4924993e+00   2.3488924e+00
   9.5219398e-01   5.3552191e+00   1.8487106e+00
   6.8393046e-01   9.0184118e-01   2.6701995e+00
   9.5648742e-01   6.0018016e-01   3.0217032e+00
   1.2011084e+00   3.6204037e+00   2.3548059e+00
   6.1936404e-01   6.4614589e+00   1.3118660e+00
   9.5759428e-01   5.4800446e+00   1.8362687e+00
   6.3898444e-01   6.4485830e+00   1.3294903e+00
   3.3188961e-01   4.7091153e+00   1.5245422e+00
   1.2093564e+00   1.3531159e+00   2.9017632e+00
   9.6264045e-01   5.4661930e-01   3.0025165e+00
   4.1531297e-01   4.7070398e+00   1.5391155e+00
   9.5464920e-01   5.5457883e-01   3.0043883e+00
   1.1096542e+00   1.9489155e+00   1.5986085e+00
   1.0357111e+00   4.7732572e+00   1.5586538e+00
   5.4827170e-01   6.1598089e+00   1.3497453e+00
   1.2486336e+00   1.5312300e+00   2.7673499e+00
   1.3028291e+00   2.2428653e+00   2.5002314e+00
   1.2649703e+00   3.3716400e+00   2.1966839e+00
   6.2073437e-01   6.4665293e+00   1.3111501e+00
   1.1373425e+00   2.9978854e+00   1.4734823e+00
   1.2519191e+00   2.3566109e+00   2.1587031e+00
   1.2162603e+00   1.4231069e+00   2.9532552e+00
   9.1621780e-01   5.6670220e-01   2.5530283e+00
   1.0481874e+00   1.4863792e+00   2.7971125e+00
   9.6824557e-01   5.2644452e+00   1.8762156e+00
   6.3622039e-01   6.4308892e+00   1.2873172e+00
   1.1547857e+00   4.0223263e+00   1.7785852e+00
   1.1177715e+00   4.0255405e+00   1.5818897e+00
   1.0098737e+00   1.0703678e+00   2.0424777e+00
   1.0633551e+00   8.7396574e-01   2.9677818e+00
   1.1112122e+00   1.0441859e+00   3.0257141e+00
   1.2625565e+00   2.5651648e+00   2.6532536e+00
   1.2270406e+00   2.6048498e+00   1.9653619e+00
   5.2394331e-01   6.0451527e+00   1.3632078e+00
   6.5332977e-01   6.3957259e+00   1.3589290e+00
   7.7317163e-01   6.0659590e+00   1.4721060e+00
   6.2171834e-01   6.4714910e+00   1.3107585e+00
   7.5953792e-01   5.5205581e-01   1.7305852e+00
   9.4584663e-01   5.6911216e-01   3.0443168e+00
   7.2029397e-01   6.1231331e+00   1.2750784e+00
   9.5445812e-01   5.4749139e-01   2.9979294e+00
   8.5829949e-01   9.0219567e-01   1.5535424e+00
   6.2515859e-01   6.4826633e+00   1.3096084e+00
   3.8785242e-01   4.9049441e+00   1.5085722e+00
   1.1736092e+00   2.5041443e+00   1.7005395e+00
   2.8990429e-01   3.4331520e+00   1.7058982e+00
   5.7459494e-01   5.5377430e+00   1.4471796e+00
   1.1806890e+00   3.1790360e+00   1.7023439e+00
   3.4977588e-01   4.1944035e+00   1.5992623e+00
   6.4037833e-01   4.8879444e+00   1.5173573e+00
   6.2273585e-01   6.4748982e+00   1.3103067e+00
   6.2676615e-01   6.4787672e+00   1.3119281e+00
   6.1557537e-01   6.4435729e+00   1.3141808e+00
   6.1832689e-01   6.4561399e+00   1.3125639e+00
   3.7118559e-01   5.1163978e+00   1.4748956e+00
   7.2140629e-01   3.8081260e+00   1.7606704e+00
   8.4454991e-01   5.1557342e-01   2.2666563e+00
   6.2495090e-01   6.4831366e+00   1.3091566e+00
   6.2484818e-01   6.4759781e+00   1.3098854e+00
   1.2980511e+00   2.0632205e+00   2.7485226e+00
   4.6046997e-01   5.6966970e+00   1.4053905e+00
   1.3143408e+00   2.3693337e+00   2.5375635e+00
   1.1000758e+00   1.0709330e+00   2.9941594e+00
   1.2604037e+00   3.7874631e+00   2.3150813e+00
   1.2536022e+00   1.7430591e+00   2.8693916e+00
   7.9508707e-01   5.8744833e-01   1.8465837e+00
   1.2820639e+00   1.8645893e+00   2.8699723e+00
   4.7004020e-01   1.8514509e+00   2.1802573e+00
   7.1183583e-01   5.0729388e-01   1.5824355e+00
   9.0357169e-01   5.6163099e+00   1.6074384e+00
   5.7932984e-01   6.2535068e+00   1.3402064e+00
   1.1632686e+00   1.1440222e+00   2.8570929e+00
   9.5799267e-01   5.4830442e+00   1.8097312e+00
   6.2100376e-01   6.4542737e+00   1.3137145e+00
   6.1059430e-01   6.3933857e+00   1.3226009e+00
   1.2960451e+00   2.8938768e+00   2.5888563e+00
   1.0259868e+00   1.0850074e+00   2.9240206e+00
   1.2495655e+00   2.6744881e+00   2.5973683e+00
   5.0039336e-01   5.1225207e+00   1.4960822e+00
   6.2369080e-01   6.4788200e+00   1.3098118e+00
   1.1056008e+00   2.9969400e+00   2.3431270e+00
   6.2749175e-01   6.4746426e+00   1.3092216e+00
   1.2087166e+00   3.8612673e+00   2.0054189e+00
   5.9736439e-01   5.8160891e+00   1.4007431e+00
   4.0934838e-01   5.4094978e+00   1.4395698e+00
   6.2228889e-01   6.4726847e+00   1.3105812e+00
   1.1969179e+00   3.0865720e+00   1.7815859e+00
   1.0878448e+00   4.7268409e+00   1.8039380e+00
   1.0161998e+00   7.2831969e-01   2.8356671e+00
   1.2806110e+00   2.5737042e+00   2.6810996e+00
   6.5556134e-01   6.4056432e+00   1.3575125e+00
   1.1196155e+00   3.7387292e+00   1.4958400e+00
   1.2053590e+00   2.1036350e+00   2.0118097e+00
   7.2803460e-01   6.1890058e+00   1.4050615e+00
   1.1119813e+00   4.7637784e+00   2.1058783e+00
   4.6114422e-01   5.7095832e+00   1.4054445e+00
   8.9726593e-01   1.0205247e+00   1.5478775e+00
   9.5537783e-01   5.8891161e-01   3.0710273e+00
   1.2457217e+00   3.0459171e+00   2.0415166e+00
   7.3413193e-01   6.1955432e+00   1.4525306e+00
   1.0614690e+00   1.7144891e+00   2.7531699e+00
   1.0056702e+00   1.4478765e+00   1.5015779e+00
   1.2474145e+00   2.6493432e+00   2.6008142e+00
   9.5197271e-01   6.5506328e-01   2.5745053e+00
   1.0941977e+00   4.3071013e+00   1.5852732e+00
   6.9699960e-01   5.5980217e+00   1.4293394e+00
   6.2603016e-01   6.4792901e+00   1.3087148e+00
   6.2306802e-01   6.4755755e+00   1.3103037e+00
   1.0886170e+00   2.0592884e+00   1.4338979e+00
   1.3305307e+00   2.3493212e+00   2.6685092e+00
   6.2469634e-01   6.4823614e+00   1.3093377e+00
   8.2461134e-01   5.9283635e+00   1.5656729e+00
   1.0471295e+00   4.9853895e+00   1.7783876e+00
   9.3211511e-01   5.7689880e-01   3.0587465e+00
   9.8064193e-01   6.1079634e-01   2.9923650e+00
   8.8329781e-01   9.7389920e-01   1.5557843e+00
   6.2710367e-01   6.4737787e+00   1.3057050e+00
   9.2963276e-01   6.0255997e-01   3.0492569e+00
   6.2593261e-01   6.4806197e+00   1.3107123e+00
   9.1234331e-01   6.2808729e-01   3.0573027e+00
   4.2638576e-01   5.1174038e+00   1.4851742e+00
   6.4277774e-01   6.4245557e+00   1.3101871e+00
   7.3440793e-01   5.0683348e-01   1.6972668e+00
   7.7912169e-01   2.4670338e+00   2.1694811e+00
   6.1183597e-01   6.4240567e+00   1.3172407e+00
   7.1205280e-01   5.0731088e-01   1.5834631e+00
   1.1551570e+00   3.8342986e+00   1.7097951e+00
   3.2608435e-01   3.4213933e+00   1.7181107e+00
   1.2818895e+00   2.3845917e+00   2.7138666e+00
   6.4389348e-01   6.4231685e+00   1.3135275e+00
   9.7397905e-01   1.0951048e+00   1.8148841e+00
   5.7993421e-01   6.2989488e+00   1.3324826e+00
   7.2470182e-01   5.4057890e-01   1.5807200e+00
   6.1123410e-01   6.1651575e+00   1.3488802e+00
   1.1963623e+00   2.3174906e+00   2.6380852e+00
   7.1237571e-01   6.2472643e+00   1.4088618e+00
   1.1911452e+00   1.4361005e+00   2.9335493e+00
   4.9514920e-01   5.9052790e+00   1.3803301e+00
   1.0186475e+00   1.0070263e+00   2.2078119e+00
   1.2472712e+00   1.8479522e+00   2.3973142e+00
   5.9127050e-01   2.2672843e+00   2.1139234e+00
   6.2491305e-01   6.4832387e+00   1.3092248e+00
   1.2458272e+00   2.0591905e+00   2.2537944e+00
   1.1400867e+00   1.0775411e+00   2.8310718e+00
   1.3213397e+00   2.2089272e+00   2.7066673e+00
   4.5986923e-01   1.6922162e+00   2.2246636e+00
   5.2819551e-01   6.0694536e+00   1.3606835e+00
   5.4976653e-01   6.2065777e+00   1.3430894e+00
   6.1194927e-01   6.0909478e+00   1.3567813e+00
   1.3191271e+00   2.0654170e+00   2.7416843e+00
   6.1364051e-01   6.3243863e+00   1.3340081e+00
   5.9349853e-01   6.3613589e+00   1.3242809e+00
   1.2658341e+00   2.0617162e+00   2.7926575e+00
   6.2488129e-01   6.4822873e+00   1.3093637e+00
   1.2321251e+00   2.5745025e+00   2.6005775e+00
   9.8703050e-01   8.2033003e-01   3.0340388e+00
   9.8245996e-01   5.2712769e+00   1.8998182e+00
   1.1163887e+00   1.0434335e+00   2.9919629e+00
   1.1202410e+00   2.3390321e+00   2.5947264e+00
   1.0814572e+00   4.9158164e+00   2.0085736e+00
   1.0347556e+00   7.6126693e-01   2.9775054e+00
   8.3435903e-01   8.6963746e-01   2.8763063e+00
   7.1647529e-01   5.8360182e+00   1.4484979e+00
   1.2086905e+00   1.3799194e+00   2.8929593e+00
   6.1894934e-01   6.4593718e+00   1.3121827e+00
   1.1196145e+00   1.4502717e+00   2.8587206e+00
   9.7032426e-01   5.3783223e+00   1.8689182e+00
   1.1220341e+00   1.5888232e+00   1.9348574e+00
   6.1647673e-01   6.4737126e+00   1.3101007e+00
   9.6056519e-01   6.0945332e-01   3.0013008e+00
   1.1958358e+00   1.3287419e+00   2.7104122e+00
   9.7732995e-01   7.4328406e-01   3.0362959e+00
   5.0116592e-01   5.6894393e+00   1.4153819e+00
   6.6833288e-01   6.2950258e+00   1.2513705e+00
   3.1568885e-01   4.4621935e+00   1.5541514e+00
   6.0429959e-01   6.1624542e+00   1.3578568e+00
   7.4442515e-01   6.0380708e+00   1.2849659e+00
   9.4086980e-01   6.5555842e-01   3.0408974e+00
   6.1135465e-01   6.4492890e+00   1.3132095e+00
   5.2513308e-01   2.7911425e+00   1.9313743e+00
   9.5181566e-01   1.1633063e+00   2.8448258e+00
   1.0102447e+00   1.0588783e+00   2.0656077e+00
   1.0957132e+00   1.4937332e+00   2.8172469e+00
   5.2953581e-01   6.0901821e+00   1.3576370e+00
   8.9423167e-01   5.7099994e+00   1.7126116e+00
   1.1650823e+00   1.2269303e+00   2.6868083e+00
   1.1922690e+00   2.1204203e+00   2.6878847e+00
   1.1259625e+00   2.0579037e+00   1.6197293e+00
   1.1817558e+00   2.0405833e+00   1.9149521e+00
   7.4217049e-01   9.2644772e-01   2.7608855e+00
   1.1458355e+00   2.6824152e+00   1.5312107e+00
   1.2846034e+00   1.8837010e+00   2.7850998e+00
   2.9583546e-01   3.3098510e+00   1.7298346e+00
   5.8668650e-01   6.2201690e+00   1.3479855e+00
   1.0807997e+00   1.0419380e+00   2.9959758e+00
   7.9708115e-01   6.0251773e+00   1.5544169e+00
   7.9227165e-01   5.2794558e-01   1.9431929e+00
   6.3010584e-01   6.4590570e+00   1.2986880e+00
   1.1847026e+00   1.3012541e+00   2.9054446e+00
   9.1237785e-01   3.4310358e+00   2.0104251e+00
   5.3706045e-01   1.4025221e+00   2.4028836e+00
   1.2774313e+00   1.7282438e+00   2.7156491e+00
   4.5443317e-01   5.6798453e+00   1.4070991e+00
   7.2102897e-01   5.0423759e-01   1.7047915e+00
   7.4063955e-01   7.3264154e-01   1.5528996e+00
   7.7264908e-01   6.8844228e-01   1.5688895e+00
   7.0412294e-01   5.0442244e-01   1.5793592e+00
   7.1287445e-01   7.3264244e-01   1.5485437e+00
   9.7083859e-01   3.4450028e+00   1.2755445e+00
   9.2399539e-01   1.1753758e+00   1.5255590e+00
   7.3676825e-01   5.8224551e-01   1.5750731e+00
   1.0277927e+00   1.6866178e+00   1.4701728e+00
   7.8298239e-01   1.3163588e+00   1.4753937e+00
   7.5034520e-01   9.9906314e-01   1.5132844e+00
   7.0319560e-01   5.8806596e-01   1.5683571e+00
   8.2312695e-01   8.0939669e-01   1.5601480e+00
   5.9215501e-01   5.1934720e+00   1.2451309e+00
   7.9279750e-01   8.2843054e-01   1.5508243e+00
   8.6012697e-01   5.6683217e-01   2.7302093e+00
   7.9979569e-01   5.8136096e-01   2.5000818e+00
   9.9449228e-01   1.4302608e+00   1.5022492e+00
   4.7595269e-01   3.7023194e+00   1.3515225e+00
   7.7431547e-01   3.3824487e+00   1.3042330e+00
   9.2258013e-01   1.8463177e+00   1.4255115e+00
   8.1961276e-01   5.1969962e-01   2.2588931e+00
   7.6552072e-01   7.3320496e-01   2.8337716e+00
   8.3748311e-01   5.4070257e-01   2.4713275e+00
   1.0784311e+00   2.0803922e+00   1.4239614e+00
   9.2999196e-01   5.3510981e-01   2.8692150e+00
   6.7677768e-01   6.4186304e-01   1.9098440e+00
   7.4640292e-01   1.6951858e+00   1.4444188e+00
   8.8639825e-01   1.0146227e+00   1.5437979e+00
   8.7922153e-01   2.5630799e+00   1.3515362e+00
   1.0241455e+00   1.9939843e+00   1.4252129e+00
   9.1720232e-01   5.7512063e-01   3.0509275e+00
   4.1953634e-01   4.6559591e+00   1.3646900e+00
   8.4488453e-01   8.7225634e-01   1.5547431e+00
   7.8030305e-01   1.5751686e+00   1.4490368e+00
   6.4085329e-01   2.8909090e+00   1.3658111e+00
   7.9067658e-01   5.0368988e-01   2.0304175e+00
   7.0075469e-01   4.9922307e-01   1.5796897e+00
   8.5304485e-01   9.1792005e-01   1.5488240e+00
   1.0065023e+00   4.3102935e+00   1.2121928e+00
   9.1109910e-01   1.2025662e+00   1.5181018e+00
   7.5897746e-01   5.0650122e-01   1.8959006e+00
   5.7023951e-01   1.8554383e+00   1.4637586e+00
   7.0085955e-01   4.9948422e-01   1.5797121e+00
   7.0924623e-01   5.0140375e-01   1.6325929e+00
   7.2312901e-01   5.5785167e-01   1.5758217e+00
   8.1126621e-01   3.5208543e+00   1.2881006e+00
   1.0389466e+00   1.6858953e+00   1.4725365e+00
   7.3089887e-01   2.8210028e+00   1.3545541e+00
   1.0976324e+00   2.9776113e+00   1.3213994e+00
   7.2977746e-01   7.4143588e-01   1.5477982e+00
   7.1853780e-01   7.7586126e-01   1.5423551e+00
   7.0578566e-01   5.8033560e-01   1.5683494e+00
   1.0268662e+00   1.6866679e+00   1.4697756e+00
   3.4365717e-01   2.3360698e+00   1.9488842e+00
   5.8350143e-01   6.3095759e+00   1.3160240e+00
   7.0535001e-01   5.0755679e-01   1.5793162e+00
   7.0668782e-01   4.9942310e-01   1.6088474e+00
   7.0093250e-01   5.0671667e-01   1.5786959e+00
   7.0500682e-01   5.0955819e-01   1.5791031e+00
   9.3071524e-01   1.9910328e+00   1.4088950e+00
   7.0116545e-01   4.9930926e-01   1.5820693e+00
   8.2386137e-01   5.2931218e-01   2.3383523e+00
   7.9450249e-01   6.0750731e-01   2.5830490e+00
   7.0549988e-01   6.0201584e-01   1.5658164e+00
   9.9058839e-01   1.4048205e+00   1.5051407e+00
   7.9825606e-01   5.4094187e+00   1.1726600e+00
   8.0634950e-01   1.0214400e+00   1.5224560e+00
   9.0353797e-01   5.1836503e-01   2.6479966e+00
   9.1695024e-01   5.7459579e-01   3.0467564e+00
   8.5859256e-01   9.1629638e-01   1.5508688e+00
   7.3955284e-01   2.4438144e+00   1.3813579e+00
   1.0919370e+00   2.6408520e+00   1.3561189e+00
   1.0327913e+00   1.7888304e+00   1.4558073e+00
   7.1481682e-01   5.4174275e-01   1.8437150e+00
   7.1722312e-01   5.2957573e-01   1.5781413e+00
   7.5341961e-01   7.7733897e-01   2.8787080e+00
   8.6660988e-01   5.8803084e-01   2.8723444e+00
   8.4658527e-01   8.8694456e-01   1.5521322e+00
   7.0160619e-01   5.0604565e-01   1.5787368e+00
   7.0319230e-01   5.1761593e-01   1.5772787e+00
   9.0180122e-01   1.1292354e+00   1.5273835e+00
   7.7853724e-01   7.2389194e-01   1.5633597e+00
   6.9978436e-01   5.0458712e-01   1.5791246e+00
   6.6884110e-01   2.5930602e+00   1.3839488e+00
   7.0285457e-01   4.9966470e-01   1.5921438e+00
   7.2737838e-01   8.9197091e-01   1.5273620e+00
   6.9999167e-01   4.9924440e-01   1.5797127e+00
   8.2088384e-01   8.8277889e-01   1.5481670e+00
   7.0270985e-01   5.0368293e-01   1.5795413e+00
   7.0164665e-01   5.4874790e-01   1.5735486e+00
   7.0780527e-01   5.1571415e-01   1.5788667e+00
   8.3888027e-01   4.8845618e+00   1.1921306e+00
   9.5043076e-01   5.3799418e-01   2.9825882e+00
   9.3370631e-01   5.4021130e-01   2.9182107e+00
   7.1477936e-01   6.1385920e-01   1.5647306e+00
   9.1868403e-01   5.2888312e-01   2.7792531e+00
   8.5248435e-01   5.1086387e-01   2.3650742e+00
   8.1189620e-01   1.9404083e+00   1.4117922e+00
   7.0848579e-01   5.8781126e-01   1.5671535e+00
   5.0487432e-01   1.4140404e+00   2.3770863e+00
   7.0521352e-01   5.1027833e-01   1.5789374e+00
   7.8874573e-01   5.1269822e-01   2.0724015e+00
   8.5755887e-01   1.0912618e+00   1.5238461e+00
   7.4080602e-01   5.0233659e-01   1.7875492e+00
   7.0100155e-01   4.9999878e-01   1.5796607e+00
   7.5103095e-01   5.8525327e+00   1.1764485e+00
   7.0083461e-01   4.9938198e-01   1.5796739e+00
   1.0338214e+00   1.6417263e+00   1.4781285e+00
   6.3080079e-01   2.6898867e+00   1.3836501e+00
   9.2426281e-01   4.7210275e+00   1.1906899e+00
   7.6258364e-01   5.2082307e-01   1.9995628e+00
   8.7548854e-01   5.4839281e-01   2.6965784e+00
   7.2090016e-01   2.1065517e+00   1.4130536e+00
   7.0316026e-01   4.9966987e-01   1.5935581e+00
   1.0202680e+00   1.5522514e+00   1.4888323e+00
   7.2635448e-01   5.5302523e-01   1.9619641e+00
   1.0394129e+00   2.4403958e+00   1.3714700e+00
   5.9485406e-01   1.4328254e+00   1.4967574e+00
   6.6007688e-01   6.4639678e-01   1.6251653e+00
   8.4602342e-01   8.8352038e-01   1.5549230e+00
   1.0047210e+00   2.8996797e+00   1.3217119e+00
   7.2391405e-01   5.9266963e-01   1.5713464e+00
   7.0109177e-01   4.9997011e-01   1.5796515e+00
   8.4081426e-01   3.4243254e+00   1.2904579e+00
   7.7994699e-01   7.2196607e-01   2.8894513e+00
   1.0388739e+00   3.2155781e+00   1.2947297e+00
   7.7714937e-01   6.7520913e-01   1.5694429e+00
   6.7182678e-01   6.0243110e-01   1.6540835e+00
   7.0520459e-01   5.1113788e-01   1.5789725e+00
   8.8515818e-01   1.0117388e+00   1.5421956e+00
   7.0476348e-01   5.5809764e-01   1.5711427e+00
   8.5145570e-01   9.0320514e-01   1.5507338e+00
   4.4601555e-01   5.6436997e+00   1.3989731e+00
   7.1182939e-01   5.9119414e-01   1.5675571e+00
   7.4614989e-01   6.1202302e-01   1.5738410e+00
   7.1251830e-01   7.1705420e-01   1.5504624e+00
   7.0144298e-01   5.0056328e-01   1.5795804e+00
   7.1181725e-01   5.2542535e-01   1.5782470e+00
   1.0705022e+00   2.4944063e+00   1.3698851e+00
   7.0897604e-01   5.0259345e-01   1.6385435e+00
   7.1844920e-01   5.5666840e-01   1.5754237e+00
   9.5712412e-01   4.7252443e+00   1.1875467e+00
   6.3026643e-01   7.7437107e-01   1.6335835e+00
   5.2828371e-01   2.0956551e+00   1.4541671e+00
   7.0624683e-01   5.1830683e-01   1.5785076e+00
   1.0978035e+00   2.9033002e+00   1.3288581e+00
   1.0604010e+00   2.4268987e+00   1.3762573e+00
   7.9069178e-01   7.1642648e-01   1.5663522e+00
   7.4765885e-01   8.4018450e-01   1.5367461e+00
   7.4335135e-01   6.5649156e-01   1.5663762e+00
   9.0811885e-01   1.4195320e+00   1.4831366e+00
   8.3241997e-01   5.3840350e-01   2.4339620e+00
   8.9837062e-01   5.5126554e-01   2.8216273e+00
   1.0642847e+00   2.0617466e+00   1.4237834e+00
   7.2673365e-01   5.6903459e-01   1.5760520e+00
   1.0538934e+00   3.6510083e+00   1.2588599e+00
   7.0104047e-01   5.0548035e-01   1.6069670e+00
   1.0646330e+00   1.8837119e+00   1.4484072e+00
   7.0083759e-01   4.9951417e-01   1.5796597e+00
   1.0984275e+00   2.8440495e+00   1.3351569e+00
   7.7447955e-01   6.8368942e-01   1.5692548e+00
   9.5074407e-01   3.9869789e+00   1.2379631e+00
   7.0122935e-01   5.0026176e-01   1.5796413e+00
   9.6185757e-01   1.3323621e+00   1.5096855e+00
   7.4766301e-01   5.0117086e-01   1.8122032e+00
   8.1519322e-01   4.4254162e+00   1.2245738e+00
   7.3037063e-01   6.0039120e-01   1.5718050e+00
   8.3056897e-01   1.5762101e+00   1.4474118e+00
   7.0133448e-01   5.6247703e-01   1.5721001e+00
   7.3124735e-01   6.8023973e-01   1.5587301e+00
   7.0170520e-01   5.0373476e-01   1.5794670e+00
   9.4462550e-01   5.3257161e-01   2.9228585e+00
   7.0116643e-01   5.0593567e-01   1.5786751e+00
   6.8566270e-01   5.7615831e-01   1.5737238e+00
   7.2259731e-01   8.4245830e-01   1.5339128e+00
   1.0532002e+00   1.8779025e+00   1.4472398e+00
   7.0248792e-01   5.0060207e-01   1.5957340e+00
   7.8825831e-01   5.0366118e-01   2.0188306e+00
   9.6634200e-01   2.3790915e+00   1.3694815e+00
   3.9118483e-01   4.9794150e+00   1.4121915e+00
   6.6418416e-01   1.0011640e+00   1.5296270e+00
   7.7938492e-01   9.4060677e-01   1.5287840e+00
   8.6595764e-01   6.1423359e-01   2.9939718e+00
   8.0331618e-01   5.6032460e+00   1.1646369e+00
   7.0506165e-01   5.0580509e-01   1.6348376e+00
   7.7804048e-01   6.8399502e-01   1.5686359e+00
   1.0170128e+00   1.6438257e+00   1.4739715e+00
   1.0146429e+00   1.9985509e+00   1.4226527e+00
   5.5688122e-01   1.0660689e+00   1.9613906e+00
   9.7265545e-01   3.7719684e+00   1.2512801e+00
   7.1933416e-01   6.1460215e-01   1.5659164e+00
   7.0429543e-01   5.0736496e-01   1.5792357e+00
   7.3824266e-01   5.0374225e-01   1.7827208e+00
   7.0075100e-01   5.0012678e-01   1.5831944e+00
   6.7942089e-01   8.8595900e-01   2.6830721e+00
   1.0968662e+00   2.2065151e+00   1.4092082e+00
   4.5004746e-01   1.6651191e+00   1.6984481e+00
   6.4575022e-01   1.9482906e+00   1.4433051e+00
   9.2739145e-01   1.1974701e+00   1.5227565e+00
   7.9977294e-01   2.2729217e+00   1.3846325e+00
   7.0716041e-01   6.1028532e-01   1.5644316e+00
   7.8947359e-01   9.2773587e-01   1.5338335e+00
   7.2820491e-01   5.5995194e-01   1.5762596e+00
   8.0093025e-01   7.5934901e-01   1.5620454e+00
   7.1165701e-01   5.0026844e-01   1.6372972e+00
   5.2996518e-01   1.2089304e+00   1.7301621e+00
   7.1678894e-01   5.3673425e-01   1.5778412e+00
   7.3074549e-01   8.6918474e-01   1.5292906e+00
   7.3361847e-01   6.1099236e-01   1.5708653e+00
   7.2397182e-01   8.7191694e-01   1.5302626e+00
   7.0459602e-01   5.0623049e-01   1.5792566e+00
   9.0866072e-01   5.2007613e-01   2.6816210e+00
   8.8660352e-01   1.6917798e+00   1.4398438e+00
   7.1681006e-01   5.2328707e-01   1.7807703e+00
   7.7087696e-01   5.3590404e-01   2.1252888e+00
   7.4755879e-01   5.0688421e-01   1.8445868e+00
   1.0332890e+00   2.2395105e+00   1.3947344e+00
   8.2450262e-01   2.2874465e+00   1.3802794e+00
   7.1796569e-01   5.2437273e-01   1.5783594e+00
   8.1279053e-01   5.5588790e+00   1.1640382e+00
   7.6078638e-01   1.1802388e+00   1.4913609e+00
   8.2849815e-01   6.1572499e-01   2.8029442e+00
   1.0310258e+00   4.1021763e+00   1.2255182e+00
   7.8650749e-01   1.0121050e+00   1.5188281e+00
   9.0638768e-01   2.5119473e+00   1.3548416e+00
   6.6484009e-01   7.3532391e-01   2.1378031e+00
   7.0131735e-01   5.1549240e-01   1.5775252e+00
   9.3826803e-01   1.2037705e+00   1.5247486e+00
   6.9917609e-01   5.4342646e-01   1.5747714e+00
   8.3829739e-01   8.6518655e-01   1.5561065e+00
   6.7970485e-01   8.3464274e-01   1.5459647e+00
   6.5290184e-01   7.2773600e-01   2.0036033e+00
   7.3747816e-01   5.0166990e-01   1.7678090e+00
   8.2647869e-01   2.0593257e+00   1.3997076e+00
   3.0453057e-01   3.9310493e+00   1.5421449e+00
   7.0934931e-01   5.2612771e-01   1.5777481e+00
   9.9274978e-01   1.4334488e+00   1.5014392e+00
   8.6818501e-01   5.1815262e+00   1.1705324e+00
   1.0595332e+00   3.6127825e+00   1.2620143e+00
   1.0484161e+00   1.7841028e+00   1.4598737e+00
   6.3017893e-01   1.6065661e+00   1.4763252e+00
   7.2575129e-01   8.2279051e-01   1.5352168e+00
   7.2543573e-01   5.5675781e-01   1.5768618e+00
   8.9353661e-01   5.9700610e-01   3.0513080e+00
   7.5716250e-01   5.3781329e-01   2.0652978e+00
   6.8078546e-01   6.1176101e-01   1.5692365e+00
   7.1994839e-01   8.0825298e-01   1.5383003e+00
   7.1023719e-01   5.0012467e-01   1.6299028e+00
   8.7267354e-01   5.9602377e-01   2.9420837e+00
   8.4003074e-01   6.3765575e-01   2.9528181e+00
   9.4467335e-01   3.7075439e+00   1.2577320e+00
   1.0980425e+00   2.9350870e+00   1.3255569e+00
   1.0805327e+00   2.1048700e+00   1.4209791e+00
   7.6416562e-01   5.0211996e-01   1.8959265e+00
   7.4075579e-01   2.1630593e+00   1.4038871e+00
   9.3192950e-01   1.1777566e+00   1.5277938e+00
   8.5679413e-01   5.2137573e-01   2.4438534e+00
   9.7985018e-01   1.3809358e+00   1.5068050e+00
   9.5330586e-01   1.3827109e+00   1.4998193e+00
   7.1341726e-01   5.3746728e-01   1.5776234e+00
   7.3830383e-01   7.5121649e-01   1.5488738e+00
   9.3796388e-01   1.1888686e+00   1.5276618e+00
   7.0136314e-01   5.0052608e-01   1.5797102e+00
   9.9981681e-01   1.4526975e+00   1.4997796e+00
   6.4965397e-01   6.9960955e-01   1.8166694e+00
   7.6855683e-01   5.8576993e-01   2.3472668e+00
   7.0643532e-01   5.1282924e-01   1.5787769e+00
   8.5316855e-01   5.1107736e-01   2.3693644e+00
   7.2690548e-01   5.2900965e-01   1.8637272e+00
   3.9963134e-01   2.7038485e+00   1.4760644e+00
   8.4451735e-01   5.2363908e-01   2.3995172e+00
   9.3546210e-01   5.5184773e-01   2.9989071e+00
   7.1115339e-01   5.2893589e-01   1.5776161e+00
   6.9984012e-01   5.4735858e-01   1.5742139e+00
   7.4728672e-01   6.0134894e-01   1.5743899e+00
   5.1330361e-01   3.2625979e+00   1.3675477e+00
   8.5606216e-01   1.4205436e+00   1.4714282e+00
   8.2930829e-01   8.3489897e-01   1.5584567e+00
   9.4776983e-01   4.6942207e+00   1.1901508e+00
   7.1648877e-01   5.0782905e-01   1.7045784e+00
   7.1132752e-01   5.2430700e-01   1.5782747e+00
   7.3427483e-01   2.6345779e+00   1.3679854e+00
   7.7261386e-01   1.6083017e+00   1.4472685e+00
   8.7555603e-01   9.8376128e-01   1.5441057e+00
   7.4056911e-01   5.0084873e-01   1.7768448e+00
   7.1695212e-01   6.5016730e-01   1.5590790e+00
   4.6153733e-01   4.4438296e+00   1.3269253e+00
   7.7657647e-01   1.2575956e+00   1.4822024e+00
   7.2009100e-01   7.1819469e-01   2.4855746e+00
   9.4342204e-01   5.3405285e-01   2.9258894e+00
   6.8745804e-01   1.8296810e+00   1.4448459e+00
   6.9582720e-01   6.3005458e-01   1.5655548e+00
   7.2705556e-01   6.0229959e-01   1.5708100e+00
   1.0452855e+00   3.1539946e+00   1.3005520e+00
   7.3858735e-01   7.4372179e-01   1.5502722e+00
   7.0447160e-01   4.9956274e-01   1.5992814e+00
   9.2076838e-01   1.1270736e+00   1.5336747e+00
   7.0775465e-01   5.1274198e-01   1.5791974e+00
   1.0442018e+00   3.6609247e+00   1.2579203e+00
   8.7128598e-01   9.5213288e-01   1.5493167e+00
   4.7091378e-01   1.8834829e+00   1.5216282e+00
   7.0394306e-01   5.0212551e-01   1.6111164e+00
   7.2993540e-01   5.0967103e-01   1.7794218e+00
   9.9420019e-01   1.8698973e+00   1.4361828e+00
   6.0161327e-01   6.1074846e+00   1.2732986e+00
   7.2007405e-01   5.5269758e-01   1.5760576e+00
   8.2361660e-01   2.4545918e+00   1.3664976e+00
   7.1228475e-01   5.2689850e-01   1.5780599e+00
   8.2151889e-01   8.0469220e-01   1.5605663e+00
   9.3150826e-01   2.0301171e+00   1.4044190e+00
   6.9642260e-01   5.1392556e-01   1.5863858e+00
   9.6883652e-01   1.5422766e+00   1.4786384e+00
   8.3750293e-01   1.0737169e+00   1.5218721e+00
   3.6010983e-01   2.3461477e+00   1.6816266e+00
   1.0623626e+00   1.9107582e+00   1.4444163e+00
   1.1006856e+00   2.8706073e+00   1.3323745e+00
   9.5945899e-01   3.7966900e+00   1.2505609e+00
   7.5203304e-01   6.2522065e-01   1.5731404e+00
   4.1371196e-01   1.9181613e+00   1.6789307e+00
   8.7413267e-01   9.6889123e-01   1.5462889e+00
   8.3498965e-01   8.4724685e-01   1.5574699e+00
   6.8220090e-01   2.1570860e+00   1.4177390e+00
   7.4736402e-01   1.4050344e+00   1.4710060e+00
   7.8132774e-01   6.9922815e-01   1.5685237e+00
   7.2384875e-01   7.4395933e-01   1.5458024e+00
   8.4721569e-01   5.2716002e-01   2.4339543e+00
   7.9087826e-01   7.1269466e-01   1.5669383e+00
   7.1245569e-01   5.3589802e-01   1.5776275e+00
   9.5213385e-01   1.3009194e+00   1.5123539e+00
   1.0946012e+00   2.4047319e+00   1.3843688e+00
   3.2873284e-01   2.8774119e+00   1.6018119e+00
   7.0300501e-01   5.0756369e-01   1.5791247e+00
   9.3959951e-01   2.1336812e+00   1.3936684e+00
   6.8858604e-01   8.6245388e-01   2.6837454e+00
   8.0689278e-01   7.7361576e-01   1.5632362e+00
   9.8387828e-01   1.5163252e+00   1.4863220e+00
   7.6224701e-01   6.6400926e-01   1.5704712e+00
   7.9466115e-01   7.2022448e-01   1.5664132e+00
   9.2658380e-01   2.9957200e+00   1.3127741e+00
   6.7929877e-01   7.1267615e-01   2.1722582e+00
   7.6610472e-01   4.4040164e+00   1.2341884e+00
   6.6270734e-01   7.0311367e-01   2.0086882e+00
   7.1767256e-01   6.1913930e-01   1.5647440e+00
   7.1639101e-01   7.6309311e-01   1.5442458e+00
   4.9412721e-01   5.9322074e+00   1.3732239e+00
   1.0651839e+00   2.0680748e+00   1.4230817e+00
   7.8626103e-01   5.4499932e-01   2.2504145e+00
   7.0805641e-01   6.4440477e-01   1.5601132e+00
   7.0494786e-01   4.9974951e-01   1.6024777e+00
   7.0025630e-01   5.1263480e-01   1.5781728e+00
   7.5032179e-01   5.0130737e-01   1.8255846e+00
   7.1914926e-01   5.0206185e-01   1.6828430e+00
   6.9852128e-01   5.1702047e-01   1.6302829e+00
   7.5335202e-01   5.1376970e-01   1.9140442e+00
   3.2858191e-01   4.4819381e+00   1.4947306e+00
   9.2037190e-01   1.1334566e+00   1.5328436e+00
   7.5519482e-01   5.0667414e+00   1.1979814e+00
   8.2519002e-01   8.0560449e-01   1.5609925e+00
   8.8815007e-01   6.0396110e-01   3.0577857e+00
   7.0103368e-01   5.0435612e-01   1.5790498e+00
   6.5048368e-01   2.9865579e+00   1.3565856e+00
   7.9202418e-01   3.1988429e+00   1.3145871e+00
   7.0046120e-01   5.0141285e-01   1.5795531e+00
   7.3712795e-01   7.4561561e-01   1.5494253e+00
   9.8493537e-01   2.5019175e+00   1.3584277e+00
   9.0954610e-01   1.3912561e+00   1.4879967e+00
   7.0872002e-01   4.9952415e-01   1.6189917e+00
   7.9424957e-01   5.7996105e-01   2.4644501e+00
   9.5916093e-01   2.2305602e+00   1.3847096e+00
   1.0821337e+00   2.3249203e+00   1.3923066e+00
   6.2083998e-01   2.5494296e+00   1.3972302e+00
   6.8700526e-01   6.9221921e-01   2.1602520e+00
   7.8312020e-01   7.1481244e-01   1.5671974e+00
   3.8255622e-01   4.1831135e+00   1.4037221e+00
   1.0760261e+00   2.8644199e+00   1.3305461e+00
   5.2827817e-01   1.3302499e+00   2.4353460e+00
   7.3038867e-01   5.7311989e-01   1.5757537e+00
   7.6266703e-01   1.2256588e+00   1.4860511e+00
   9.3500499e-01   1.3607052e+00   1.4990252e+00
   7.0125133e-01   5.9887991e-01   1.5680043e+00
   7.2984320e-01   5.7088738e-01   1.5758376e+00
   7.0828497e-01   5.9697135e-01   1.5655292e+00
   9.4570377e-01   1.2248047e+00   1.5240189e+00
   5.4921089e-01   5.7956948e+00   1.2963967e+00
   8.2478243e-01   4.8538813e+00   1.1965011e+00
   9.8349095e-01   4.5183581e+00   1.1993499e+00
   7.3691876e-01   8.3895403e-01   1.5338945e+00
   9.2283589e-01   4.9409808e+00   1.1773159e+00
   7.7363852e-01   6.6705857e-01   1.5698441e+00
   8.1458630e-01   1.8438511e+00   1.4200625e+00
   7.1395515e-01   5.4613457e-01   1.5759489e+00
   7.7531044e-01   1.4809464e+00   1.4586131e+00
   7.1945484e-01   5.9632030e-01   1.5692802e+00
   7.6443286e-01   5.1710372e-01   1.9863697e+00
   6.9405869e-01   8.3954467e-01   1.5420696e+00
   6.4182216e-01   6.2422921e+00   1.2534482e+00
   8.0987588e-01   5.0733663e-01   2.1434901e+00
   8.9913150e-01   1.0738768e+00   1.5355864e+00
   3.8032115e-01   2.0735930e+00   1.8021588e+00
   8.9190487e-01   1.2149874e+00   1.5117703e+00
   7.6489358e-01   5.0747699e-01   1.9293923e+00
   7.0457962e-01   5.1570089e-01   1.5786639e+00
   7.8190449e-01   5.0315294e-01   1.9857941e+00
   6.8590810e-01   5.5513369e-01   1.6644272e+00
   8.9477080e-01   1.0407772e+00   1.5405452e+00
   1.1011597e+00   2.7230801e+00   1.3481685e+00
   8.4140137e-01   5.1023509e-01   2.3090096e+00
   6.9869546e-01   5.0629110e-01   1.5843169e+00
   4.3743884e-01   5.1187664e+00   1.3646808e+00
   8.3453480e-01   3.5113010e+00   1.2852376e+00
   7.8968843e-01   7.3002481e-01   1.5661553e+00
   7.6313864e-01   2.0555565e+00   1.4087771e+00
   7.1085999e-01   5.2358965e-01   1.5783396e+00
   1.0124519e+00   2.1897870e+00   1.3972057e+00
   6.1318863e-01   9.7140238e-01   1.5506492e+00
   7.0572944e-01   5.1668474e-01   1.5786173e+00
   9.0597414e-01   3.5419194e+00   1.2730577e+00
   9.8064659e-01   2.1201267e+00   1.4005642e+00
   9.2944398e-01   1.1722056e+00   1.5274267e+00
   7.5086594e-01   6.0936658e-01   1.5735949e+00
   8.8558158e-01   1.0002542e+00   1.5450553e+00
   6.9264212e-01   5.3084094e-01   1.6341845e+00
   7.0114772e-01   6.6955618e-01   1.5598637e+00
   8.4685657e-01   1.0590812e+00   1.5265904e+00
   8.8114062e-01   1.0830008e+00   1.5299739e+00
   8.0063539e-01   5.6225576e-01   2.4109873e+00
   9.2634643e-01   1.4409722e+00   1.4843370e+00
   9.3786147e-01   1.1800368e+00   1.5286975e+00
   7.1565677e-01   7.0898617e-01   2.4256963e+00
   8.5812795e-01   2.3633009e+00   1.3703028e+00
   1.0465629e+00   2.4478358e+00   1.3717082e+00
   7.1743076e-01   7.0087773e-01   1.5512994e+00
   8.2934574e-01   8.3852857e-01   1.5583629e+00
   7.0817485e-01   5.1831166e-01   1.7076327e+00
   7.0141841e-01   5.0297701e-01   1.5793374e+00
   6.3356713e-01   7.5065439e-01   1.7587320e+00
   9.2992821e-01   1.4250187e+00   1.4877347e+00
   7.2205934e-01   2.4093693e+00   1.3878979e+00
   8.0505119e-01   5.1307589e-01   2.1513076e+00
   4.8541139e-01   1.4860974e+00   2.3223363e+00
   7.0930520e-01   5.1339972e-01   1.6934808e+00
   5.6542181e-01   1.1221990e+00   2.3046392e+00
   4.5878502e-01   1.8246857e+00   1.5622309e+00
   7.0257257e-01   4.9957214e-01   1.5903019e+00
   9.5354432e-01   4.5463817e+00   1.1993198e+00
   3.6868518e-01   2.1286211e+00   1.9163677e+00
   9.1230475e-01   1.1962539e+00   1.5194876e+00
   7.7942752e-01   6.2242468e-01   2.5554403e+00
   6.0850938e-01   1.1857854e+00   1.5178884e+00
   1.0935678e+00   2.4401111e+00   1.3798611e+00
   9.6701354e-01   2.1622025e+00   1.3933787e+00
   7.0225282e-01   5.2761244e-01   1.5758190e+00
   9.1023895e-01   1.8574310e+00   1.4224129e+00
   7.0272958e-01   4.9972356e-01   1.5919135e+00
   9.0761432e-01   1.5894895e+00   1.4575775e+00
   9.3417796e-01   5.5091131e-01   2.9870155e+00
   8.8590577e-01   3.5464205e+00   1.2751591e+00
   7.1884007e-01   5.5054252e-01   1.5768528e+00
   4.5337812e-01   1.5814286e+00   1.8074394e+00
   7.0081590e-01   4.9926860e-01   1.5796451e+00
   9.6776783e-01   2.3318330e+00   1.3746082e+00
   7.1560524e-01   1.7570194e+00   1.4453488e+00
   9.6292350e-01   3.4345706e+00   1.2765373e+00
   7.0222165e-01   5.0565511e-01   1.5794593e+00
   6.4198350e-01   3.0242316e+00   1.3554580e+00
   7.8612128e-01   7.1334065e-01   1.5674907e+00
   7.6638310e-01   6.6518673e-01   1.5705623e+00
   1.0545121e+00   2.5970553e+00   1.3560459e+00
   7.0590221e-01   5.1311299e-01   1.5789436e+00
   8.4773451e-01   5.1162503e+00   1.1774470e+00
   7.7983991e-01   1.0920036e+00   1.5043527e+00
   8.1432966e-01   5.3306355e-01   2.3168422e+00
   7.9711251e-01   5.0572944e-01   2.0738128e+00
   7.0418898e-01   5.0740105e-01   1.5792487e+00
   1.0451304e+00   3.9114701e+00   1.2388654e+00
   7.0274787e-01   5.3085669e-01   1.5749431e+00
   7.0215849e-01   4.9925518e-01   1.5864809e+00
   7.3123066e-01   5.5865558e+00   1.1849537e+00
   8.0131793e-01   2.3130134e+00   1.3811788e+00
   9.1124548e-01   1.1021860e+00   1.5355614e+00
   8.8422258e-01   5.1409099e-01   2.5329492e+00
   1.1014064e+00   2.9894122e+00   1.3203365e+00
   7.8520791e-01   4.5339416e+00   1.2225042e+00
   9.0309652e-01   1.0928134e+00   1.5335189e+00
   1.0764735e+00   2.2532208e+00   1.4005755e+00
   7.0213062e-01   5.8227662e-01   1.5696075e+00
   7.4386496e-01   6.0322642e-01   1.5744485e+00
   5.7538576e-01   1.1041750e+00   1.5779111e+00
   7.0611467e-01   5.3193126e-01   1.5758899e+00
   7.0504311e-01   6.0237410e-01   1.5660098e+00
   8.0336269e-01   7.5697421e-01   1.5644521e+00
   7.1841569e-01   5.4014011e-01   1.8607008e+00
   8.3920410e-01   8.5755721e-01   1.5564700e+00
   7.0241394e-01   5.2941525e-01   1.5755855e+00
   7.7572538e-01   1.1984307e+00   1.4893272e+00
   7.8750440e-01   8.6410137e-01   1.5441280e+00
   8.2915540e-01   5.0800208e-01   2.2385824e+00
   7.0315428e-01   4.9931737e-01   1.5915242e+00
   5.0996810e-01   5.8391180e+00   1.3374415e+00
