# Supplementary material for: Rethinking Colour Constancy
Source: PLoS One. 2015 Sep 10;10(9):e0135029. doi: 10.1371/journal.pone.0135029 (PMC4565710; doi:10.1371/journal.pone.0135029)
Supplement: S1 Dataset — (ZIP) [file pone.0135029.s002.zip › 5-TransitionMetamerReflectanceData/NtoB_20munsells/targetXYZ_5.txt]

   1.0425665e+00   8.3890265e+00   2.1168171e+00
   1.8008409e+00   5.0602646e+00   3.5380917e+00
   1.8152561e+00   4.7882672e+00   3.5197666e+00
   1.3131750e+00   1.9659454e+00   4.0061431e+00
   9.5690433e-01   8.5899595e+00   1.9868261e+00
   1.6618085e+00   2.2755547e+00   3.6641213e+00
   9.2219847e-01   8.1160609e+00   2.0791722e+00
   1.5134513e+00   1.7708951e+00   4.2462983e+00
   7.2956225e-01   6.3933425e+00   2.3220869e+00
   1.7955294e+00   5.2560718e+00   3.3985624e+00
   1.4342092e+00   2.1900320e+00   2.5038328e+00
   9.3242825e-01   8.5188410e+00   1.9945678e+00
   1.7263007e+00   2.6108388e+00   3.7028423e+00
   8.4299422e-01   8.2225470e+00   2.0319322e+00
   1.4847239e+00   1.7581944e+00   4.2039199e+00
   9.7296457e-01   8.5672615e+00   2.0044673e+00
   7.6821950e-01   3.5874840e+00   2.9177604e+00
   1.4546719e+00   1.9740809e+00   2.8565846e+00
   9.5710711e-01   8.5878721e+00   1.9869370e+00
   1.5832705e+00   1.6692075e+00   4.0274474e+00
   1.6411110e+00   2.7862941e+00   3.9513636e+00
   9.0247929e-01   7.7841977e+00   2.1323261e+00
   1.8610266e+00   4.1655080e+00   3.6606924e+00
   7.7395368e-01   7.9261078e+00   2.0745420e+00
   1.3181643e+00   1.6754076e+00   2.4820268e+00
   1.5473531e+00   1.7118285e+00   3.6979320e+00
   1.0436261e+00   8.3831387e+00   2.0946239e+00
   1.0237798e+00   8.1919784e+00   2.1026886e+00
   1.5783207e+00   1.7167474e+00   4.2428221e+00
   9.1119766e-01   8.0838215e+00   2.0828450e+00
   8.6803470e-01   7.1506681e+00   2.2238690e+00
   9.1093551e-01   8.4481181e+00   2.0026353e+00
   1.3872006e+00   2.0403256e+00   2.4243186e+00
   9.6052503e-01   8.5973315e+00   1.9860901e+00
   9.9108164e-01   2.9515405e+00   3.2894248e+00
   6.4699034e-01   4.8851556e+00   2.5562312e+00
   1.5719442e+00   1.6969477e+00   4.2641060e+00
   7.0516790e-01   7.4257307e+00   2.1534861e+00
   1.6442272e+00   2.4622173e+00   4.1132699e+00
   8.6332278e-01   8.3086357e+00   2.0195919e+00
   1.3989302e+00   1.8799298e+00   4.0539019e+00
   1.8238366e+00   3.9778222e+00   3.4109371e+00
   7.1378439e-01   7.5955520e+00   2.1238387e+00
   9.5959047e-01   8.5839446e+00   1.9887977e+00
   9.5804799e-01   8.5592915e+00   1.9943972e+00
   1.4380764e+00   2.2967516e+00   3.9570057e+00
   1.5980105e+00   1.8396290e+00   4.2578015e+00
   9.3628782e-01   8.5260137e+00   1.9940131e+00
   1.0132876e+00   8.4225953e+00   1.9913066e+00
   1.4922194e+00   1.7489780e+00   4.2287634e+00
   7.5364184e-01   4.1136693e+00   2.7709168e+00
   1.5063731e+00   1.7422436e+00   4.2530661e+00
   1.3256481e+00   1.6488999e+00   2.5475612e+00
   1.3953259e+00   1.9613673e+00   4.0300830e+00
   9.5703925e-01   8.5876571e+00   1.9870958e+00
   9.5316567e-01   8.4660287e+00   2.0123550e+00
   1.4799540e+00   1.6293271e+00   3.4273786e+00
   1.7902884e+00   4.2834238e+00   3.1522125e+00
   1.8001069e+00   4.3956562e+00   3.6712742e+00
   1.2328082e+00   2.5576790e+00   3.5712668e+00
   1.7135453e+00   5.0594653e+00   2.7985984e+00
   1.7578412e+00   2.8259622e+00   4.0585750e+00
   1.6771393e+00   2.1776185e+00   4.0884264e+00
   9.0083856e-01   5.4169223e+00   2.5117678e+00
   1.5617765e+00   4.0955758e+00   3.4792042e+00
   9.3379361e-01   8.5002249e+00   1.9986087e+00
   1.5446906e+00   2.9427816e+00   3.8309664e+00
   1.5970387e+00   6.4028429e+00   2.8491149e+00
   9.5669319e-01   8.5512199e+00   1.9955250e+00
   1.3448369e+00   7.5014756e+00   2.5838007e+00
   1.5573760e+00   1.7879862e+00   4.2308270e+00
   1.5901364e+00   1.7068033e+00   4.1773116e+00
   7.5947221e-01   7.5130817e+00   2.1504976e+00
   1.4071551e+00   1.9481765e+00   2.6404619e+00
   1.5757941e+00   1.6802350e+00   4.1808665e+00
   9.4255523e-01   8.5443967e+00   1.9920026e+00
   1.6323328e+00   2.1480531e+00   3.6452066e+00
   1.3198012e+00   2.1787426e+00   3.9221467e+00
   9.4539963e-01   8.5023604e+00   2.0022549e+00
   1.5826654e+00   1.8126162e+00   3.7877884e+00
   1.2119053e+00   7.8872606e+00   2.4135290e+00
   1.7564387e+00   3.1235709e+00   3.9582855e+00
   1.5386644e+00   1.8731905e+00   3.4540569e+00
   8.2699388e-01   3.6337696e+00   2.9394240e+00
   9.6022786e-01   8.5964487e+00   1.9861345e+00
   1.5147816e+00   2.8196776e+00   2.3491005e+00
   1.1694862e+00   7.8798175e+00   2.0529789e+00
   9.7348258e-01   7.4237159e+00   2.1614423e+00
   9.5844745e-01   8.5914224e+00   1.9866106e+00
   9.1875094e-01   8.4548683e+00   2.0040880e+00
   9.4027502e-01   8.5317482e+00   1.9940774e+00
   9.6177447e-01   8.5940323e+00   1.9862583e+00
   8.9398631e-01   8.3925905e+00   2.0094759e+00
   1.8313177e+00   3.6802524e+00   3.5850274e+00
   1.1176075e+00   7.8822790e+00   1.8005959e+00
   9.6042563e-01   8.5969699e+00   1.9861435e+00
   1.0467226e+00   8.3640254e+00   2.0800609e+00
   1.2627042e+00   7.7590829e+00   2.4750946e+00
   1.4223163e+00   2.2582087e+00   2.3704556e+00
   1.1107494e+00   2.3170675e+00   3.5816022e+00
   9.4094960e-01   8.5061407e+00   1.9993880e+00
   1.3643590e+00   1.8086650e+00   2.5750946e+00
   1.8226008e+00   3.9727598e+00   3.7786940e+00
   9.2513070e-01   8.4927479e+00   1.9978784e+00
   9.1716767e-01   8.0017245e+00   2.0987638e+00
   8.2671360e-01   7.5766041e+00   2.1553524e+00
   1.4604200e+00   6.0278069e+00   1.8830128e+00
   9.2763724e-01   8.5032955e+00   1.9962224e+00
   1.2164047e+00   7.8729422e+00   2.4215045e+00
   1.6205044e+00   6.1377039e+00   3.1962056e+00
   1.6677474e+00   2.1617748e+00   4.0895173e+00
   1.4949593e+00   2.8392661e+00   2.2349247e+00
   8.9477970e-01   8.4004632e+00   2.0082472e+00
   1.4826808e+00   1.9204537e+00   3.0862484e+00
   1.7705708e+00   3.6396549e+00   3.8629290e+00
   9.8495918e-01   8.4879296e+00   2.0295695e+00
   9.3911860e-01   7.5214762e+00   2.1577108e+00
   6.8975270e-01   7.2849959e+00   2.1750599e+00
   1.0868101e+00   2.4982354e+00   3.5261821e+00
   9.4910236e-01   7.7781178e+00   2.1140422e+00
   9.4714438e-01   8.5495346e+00   1.9921175e+00
   9.9049160e-01   8.5217534e+00   2.0244891e+00
   1.6323398e+00   1.8994382e+00   4.1308297e+00
   9.7012137e-01   8.5706058e+00   2.0023945e+00
   1.6584464e+00   2.2797927e+00   4.1393797e+00
   9.6094917e-01   8.5955585e+00   1.9845354e+00
   1.8287896e+00   4.5571726e+00   3.4043177e+00
   8.2175049e-01   8.1366772e+00   2.0424978e+00
   1.4370093e+00   1.7781799e+00   4.1276659e+00
   1.3174377e+00   1.7854956e+00   2.3617482e+00
   9.5867952e-01   8.5920712e+00   1.9866604e+00
   8.9943369e-01   7.8147482e+00   2.1279155e+00
   9.6592404e-01   8.5711590e+00   1.9729804e+00
   1.1466167e+00   8.0385999e+00   2.1421804e+00
   1.0850214e+00   8.1415817e+00   1.9627464e+00
   9.6131316e-01   8.5927216e+00   1.9821400e+00
   1.6222235e+00   3.9642601e+00   2.3121668e+00
   1.3935813e+00   3.8352028e+00   3.3221273e+00
   6.5226871e-01   7.1298728e+00   2.1922990e+00
   7.1039867e-01   7.2177328e+00   2.1908781e+00
   9.1285595e-01   8.4545068e+00   2.0019318e+00
   1.7957354e+00   3.0551943e+00   3.9117617e+00
   6.8433366e-01   6.7610819e+00   2.2596864e+00
   1.7445741e+00   3.9298711e+00   2.9673907e+00
   1.3552474e+00   1.6469408e+00   2.7027763e+00
   8.8660228e-01   8.3750424e+00   2.0115002e+00
   1.3060697e+00   7.0931853e+00   2.6059308e+00
   1.5565905e+00   1.7568314e+00   3.6973307e+00
   1.2501667e+00   7.3403856e+00   1.8635660e+00
   1.6280519e+00   1.8696228e+00   4.1366492e+00
   1.0132967e+00   7.6542235e+00   2.1314290e+00
   1.7902623e+00   4.5034059e+00   3.1478590e+00
   1.6384620e+00   2.0505863e+00   4.1259945e+00
   6.1527641e-01   6.8858027e+00   2.2238483e+00
   1.3378237e+00   4.4811308e+00   3.1065115e+00
   9.6099074e-01   8.5929878e+00   1.9867208e+00
   1.6601623e+00   2.6060338e+00   4.0765795e+00
   1.4280748e+00   1.6261808e+00   3.1401065e+00
   8.2646373e-01   4.0023551e+00   2.8321776e+00
   9.3875113e-01   8.5346361e+00   1.9927178e+00
   1.6309092e+00   2.0607738e+00   4.2051150e+00
   1.3416488e+00   7.4918162e+00   2.5205113e+00
   1.4027052e+00   3.7767572e+00   3.3373014e+00
   1.4972943e+00   5.7157532e+00   1.9110201e+00
   1.4569805e+00   1.7711570e+00   4.1476298e+00
   1.4841067e+00   1.6814009e+00   3.3603034e+00
   1.6194556e+00   4.6324283e+00   3.4675933e+00
   1.4571283e+00   5.1687583e+00   3.0710704e+00
   8.0276749e-01   8.0580636e+00   2.0555647e+00
   7.9382828e-01   7.4423118e+00   2.1712777e+00
   1.2320413e+00   3.6411749e+00   3.2592499e+00
   8.0066968e-01   3.4175682e+00   2.9861821e+00
   9.1088039e-01   8.4589657e+00   2.0012701e+00
   1.7700624e+00   2.7003163e+00   3.9723039e+00
   1.0877513e+00   8.2251261e+00   2.0918137e+00
   1.5994917e+00   6.3905837e+00   2.8532787e+00
   1.0022924e+00   8.4268679e+00   1.9432582e+00
   7.8577639e-01   6.9845512e+00   2.2416937e+00
   1.5809058e+00   1.7018812e+00   4.1759086e+00
   1.6968407e+00   2.2045110e+00   4.0463578e+00
   1.5712527e+00   1.6694716e+00   3.9138726e+00
   1.2987715e+00   1.6183991e+00   2.4645412e+00
   1.3103489e+00   1.7467496e+00   2.3694457e+00
   1.8043027e+00   3.0870253e+00   3.8959759e+00
   9.5463020e-01   8.4761502e+00   2.0085040e+00
   9.5680597e-01   8.5858895e+00   1.9872478e+00
   1.2346102e+00   3.3720075e+00   3.3544103e+00
   9.6796792e-01   8.5795209e+00   1.9981206e+00
   8.9510942e-01   8.2966499e+00   2.0306930e+00
   1.7489360e+00   4.6722403e+00   3.5598242e+00
   1.5198289e+00   1.7586846e+00   4.2484985e+00
   1.6475219e+00   1.9637226e+00   4.0596448e+00
   1.0086660e+00   8.4636917e+00   2.0294933e+00
   1.6887544e+00   2.3529115e+00   3.7447165e+00
   1.0676902e+00   8.1451239e+00   2.1924216e+00
   1.6285621e+00   2.0031019e+00   4.1471039e+00
   1.3578202e+00   1.8839602e+00   4.0346036e+00
   9.1581924e-01   8.4414829e+00   2.0061611e+00
   9.7507504e-01   8.5361256e+00   1.9666082e+00
   6.3653645e-01   5.6784711e+00   2.4151587e+00
   9.5838016e-01   8.5542539e+00   1.9959187e+00
   9.8984009e-01   8.4546551e+00   1.9218684e+00
   1.3671770e+00   6.6600160e+00   1.8385041e+00
   7.6522994e-01   7.1804249e+00   2.2083314e+00
   1.6499515e+00   2.1047587e+00   3.8084021e+00
   9.5775554e-01   8.5891299e+00   1.9868570e+00
   1.1867790e+00   7.8238246e+00   2.0735015e+00
   7.6404339e-01   4.6732877e+00   2.6362173e+00
   1.6628108e+00   2.1443600e+00   4.0914002e+00
   1.8253144e+00   3.6405374e+00   3.8810291e+00
   6.7966385e-01   4.7589201e+00   2.5908337e+00
   9.2271602e-01   8.4865474e+00   1.9981100e+00
   8.7066884e-01   8.3189617e+00   2.0183718e+00
   1.6397690e+00   4.5008939e+00   2.3418102e+00
   9.8292922e-01   8.5130161e+00   1.9713171e+00
   1.5258377e+00   4.9643671e+00   3.1743142e+00
   1.6137017e+00   5.7609083e+00   3.2142140e+00
   1.2943754e+00   7.3226520e+00   2.0650777e+00
   1.3716988e+00   1.6379562e+00   2.8028318e+00
   1.5115275e+00   3.0318679e+00   3.8032328e+00
   1.8455505e+00   4.3955976e+00   3.6156853e+00
   1.7263224e+00   5.5297400e+00   3.0390160e+00
   1.7680930e+00   2.9707255e+00   4.0156951e+00
   1.6748057e+00   6.1260193e+00   3.1418888e+00
   1.3253578e+00   1.6551677e+00   2.5383209e+00
   1.0659341e+00   8.2676917e+00   2.1816648e+00
   1.7383006e+00   2.6631321e+00   3.9929547e+00
   1.3680555e+00   1.6298202e+00   2.8008290e+00
   9.7543494e-01   8.5505434e+00   1.9894410e+00
   1.0908268e+00   4.8958766e+00   2.7311028e+00
   1.3877166e+00   1.8370575e+00   4.0630900e+00
   1.7262027e+00   3.1709827e+00   3.9489444e+00
   1.6496500e+00   6.2293278e+00   3.1146717e+00
   1.5084216e+00   1.7273981e+00   4.2467269e+00
   7.8805898e-01   8.0119373e+00   2.0596158e+00
   1.3333138e+00   1.7927002e+00   2.4339206e+00
   1.1295503e+00   7.7176955e+00   2.3007253e+00
   1.3096335e+00   7.3490610e+00   2.1720536e+00
   1.6690719e+00   2.1874253e+00   4.0827807e+00
   1.6607546e+00   4.1970803e+00   2.4648208e+00
   9.5604463e-01   8.5839550e+00   1.9874495e+00
   1.5443193e+00   2.7175934e+00   2.5827498e+00
   1.8295676e+00   3.5555193e+00   3.8045130e+00
   9.7106664e-01   8.5650839e+00   1.9893767e+00
   9.8497976e-01   3.5469644e+00   3.0662923e+00
   1.5522195e+00   2.0508090e+00   4.1713760e+00
   1.6118195e+00   1.8056872e+00   4.1522633e+00
   1.3581572e+00   1.8883254e+00   4.0333792e+00
   9.5351924e-01   8.5758764e+00   1.9883542e+00
   1.5764686e+00   1.6700708e+00   4.1811154e+00
   1.3450079e+00   1.6204283e+00   2.6972492e+00
   1.6823649e+00   2.2782985e+00   3.7943949e+00
   1.0355787e+00   8.3156749e+00   1.9515524e+00
   1.0953955e+00   8.0340537e+00   1.8762145e+00
   1.1348471e+00   8.0160329e+00   2.0494994e+00
   1.5636942e+00   1.9335200e+00   3.5167274e+00
   9.5093488e-01   8.5275773e+00   1.9983388e+00
   1.6197488e+00   6.2200726e+00   3.1579007e+00
   1.5016102e+00   1.7458304e+00   4.2466291e+00
   9.5964303e-01   8.5940799e+00   1.9865317e+00
   9.1694579e-01   8.0806857e+00   2.0848538e+00
   9.3053139e-01   8.0075092e+00   2.0935990e+00
   1.3346720e+00   7.4067594e+00   2.6397997e+00
   9.5923855e-01   8.5934629e+00   1.9864186e+00
   1.2475730e+00   7.4214310e+00   1.9322791e+00
   6.4265796e-01   5.5741237e+00   2.4330984e+00
   1.1222510e+00   8.1482475e+00   2.1672528e+00
   1.5620867e+00   2.0972509e+00   4.1615083e+00
   1.5410750e+00   1.7262590e+00   4.2417013e+00
   1.3904506e+00   1.6540658e+00   2.8766337e+00
   1.1519511e+00   7.6079772e+00   2.3461169e+00
   9.5933125e-01   8.5937713e+00   1.9864124e+00
   1.7731290e+00   5.2830593e+00   3.2186488e+00
   9.5627307e-01   8.5404486e+00   1.9980998e+00
   1.6548354e+00   2.3518181e+00   4.1194085e+00
   7.2935788e-01   7.6097915e+00   2.1252162e+00
   7.2831684e-01   7.7371531e+00   2.0982877e+00
   1.0868438e+00   8.2618684e+00   2.1979539e+00
   1.3754565e+00   1.6733075e+00   2.7777676e+00
   9.6261776e-01   8.5829765e+00   1.9896375e+00
   1.3458435e+00   1.6694352e+00   2.6285866e+00
   9.7370029e-01   8.5299879e+00   1.9510735e+00
   1.0168240e+00   8.4543295e+00   2.0614331e+00
   1.4997911e+00   2.8352967e+00   2.2620258e+00
   5.7219911e-01   5.8947174e+00   2.3692901e+00
   1.6042738e+00   2.1308048e+00   3.4881632e+00
   9.6551679e-01   8.5760823e+00   1.9781192e+00
   6.9966910e-01   7.5266270e+00   2.1322961e+00
   1.0414464e+00   8.3449846e+00   2.0232641e+00
   1.0609271e+00   7.9384144e+00   2.1744842e+00
   9.3266699e-01   7.5365876e+00   2.1577452e+00
   1.6321436e+00   1.9107027e+00   4.1287678e+00
   9.6478204e-01   8.5868328e+00   1.9907393e+00
   1.1084834e+00   8.2071387e+00   2.1825833e+00
   1.0688426e+00   8.3180248e+00   2.1341649e+00
   1.0150536e+00   8.4479954e+00   2.0787334e+00
   1.0486705e+00   8.2454724e+00   1.9208061e+00
   9.5522422e-01   8.5845629e+00   1.9873916e+00
   9.6802716e-01   8.5695477e+00   1.9808246e+00
   1.2581851e+00   7.4955252e+00   2.0621513e+00
   9.6152221e-01   8.5950538e+00   1.9865822e+00
   9.6480232e-01   8.5793596e+00   1.9794739e+00
   7.6893095e-01   7.9121565e+00   2.0760765e+00
   7.6141635e-01   7.8673467e+00   2.0830350e+00
   1.5840257e+00   1.6552746e+00   4.1340373e+00
   1.5686731e+00   1.6901828e+00   4.2529112e+00
   9.6084134e-01   8.5959041e+00   1.9844912e+00
   9.5719481e-01   8.5332767e+00   1.9983064e+00
   1.8354296e+00   4.3200612e+00   3.4372347e+00
   1.8040272e+00   3.8504001e+00   3.3310366e+00
   1.5352909e+00   2.3419557e+00   2.8733827e+00
   1.4504001e+00   6.9991284e+00   2.8645617e+00
   8.8538898e-01   8.3739154e+00   2.0116653e+00
   1.3430051e+00   1.8494803e+00   2.4333056e+00
   6.6090996e-01   7.3043669e+00   2.1643176e+00
   1.7300791e+00   3.0084249e+00   3.9881835e+00
   1.8275032e+00   4.1631495e+00   3.7405846e+00
   1.7085711e+00   2.3979022e+00   4.0439271e+00
   1.7589240e+00   4.5518580e+00   2.9748235e+00
   7.5705626e-01   7.8524821e+00   2.0848230e+00
   9.0588887e-01   7.6395178e+00   2.1518311e+00
   9.6079506e-01   8.5861749e+00   1.9875859e+00
   1.6913350e+00   2.3309368e+00   4.0573054e+00
   8.0676672e-01   8.0664453e+00   2.0549351e+00
   1.7474383e+00   2.5999686e+00   3.8837468e+00
   1.4539268e+00   3.6663972e+00   3.4049869e+00
   9.8191402e-01   8.5223268e+00   1.9800765e+00
   9.4986992e-01   8.5682240e+00   1.9890984e+00
   1.5712249e+00   4.6888102e+00   2.0078882e+00
   1.4815491e+00   3.8712291e+00   3.3770890e+00
   8.9327363e-01   8.3855533e+00   2.0111537e+00
   1.6735914e+00   2.2626731e+00   4.1726882e+00
   8.7425054e-01   6.8221992e+00   2.2693970e+00
   1.4828233e+00   3.6646679e+00   3.4559512e+00
   7.1212368e-01   7.6214335e+00   2.1177229e+00
   1.0299921e+00   8.0251011e+00   2.1160254e+00
   1.2957421e+00   1.6139021e+00   2.4684021e+00
   1.2841528e+00   7.6335952e+00   2.3621505e+00
   9.5922104e-01   8.5511239e+00   1.9935818e+00
   1.7141092e+00   2.3027471e+00   4.0527480e+00
   8.4192983e-01   8.2365775e+00   2.0287212e+00
   1.5494167e+00   1.9203427e+00   4.2189431e+00
   1.5407116e+00   1.8689431e+00   4.2277086e+00
   9.4888105e-01   8.0221250e+00   2.0762110e+00
   1.6356785e+00   2.9804219e+00   2.8572768e+00
   9.1890760e-01   7.5966671e+00   2.1538242e+00
   1.0957189e+00   8.2218539e+00   2.2194070e+00
   1.5345021e+00   2.6326580e+00   2.6028208e+00
   1.4882327e+00   5.7674803e+00   1.8896737e+00
   1.5736419e+00   1.6574510e+00   3.9816534e+00
   1.0584034e+00   8.2348587e+00   2.1559691e+00
   9.3369282e-01   8.5270137e+00   1.9934483e+00
   1.6316013e+00   2.0092931e+00   4.2125110e+00
   9.6855344e-01   8.5778444e+00   1.9983617e+00
   7.9990928e-01   7.0741164e+00   2.2301102e+00
   1.7655805e+00   3.1316169e+00   3.9582183e+00
   1.3142203e+00   7.2024978e+00   2.0460599e+00
   7.4221944e-01   7.7388117e+00   2.1036510e+00
   7.0073550e-01   5.3180866e+00   2.4882095e+00
   5.7677032e-01   6.0262892e+00   2.3500600e+00
   1.1624289e+00   8.0674416e+00   2.2800618e+00
   9.8038885e-01   8.5347363e+00   1.9905920e+00
   1.6288834e+00   2.9231787e+00   2.8629151e+00
   9.0990263e-01   8.3748976e+00   2.0181843e+00
   1.2370171e+00   7.8187092e+00   2.4539730e+00
   1.0307205e+00   4.5570134e+00   2.7857834e+00
   1.6834519e+00   2.4001255e+00   4.1209513e+00
   1.2206007e+00   7.8446838e+00   2.2821067e+00
   1.1245768e+00   8.1498281e+00   2.2645679e+00
   1.6870932e+00   4.0263526e+00   2.6317375e+00
   9.4660994e-01   8.5559362e+00   1.9906547e+00
   1.4389912e+00   2.4536077e+00   2.2736329e+00
   1.5866615e+00   5.1961399e+00   3.3115789e+00
   1.3599934e+00   2.3359588e+00   3.9051376e+00
   9.6053925e-01   8.5961433e+00   1.9863433e+00
   1.4326765e+00   7.2085205e+00   2.7217059e+00
   1.6065483e+00   6.3509379e+00   2.8622274e+00
   8.9250490e-01   7.7461940e+00   2.1380574e+00
   1.6207284e+00   6.1670105e+00   2.7989687e+00
   7.6768984e-01   7.9087553e+00   2.0741777e+00
   1.6031033e+00   1.8488413e+00   4.2350481e+00
   6.0212276e-01   6.6929010e+00   2.2519511e+00
   1.6659834e+00   3.7164465e+00   3.6933649e+00
   7.4188664e-01   7.8178918e+00   2.0868673e+00
   9.5833662e-01   8.5909263e+00   1.9866941e+00
   1.6428740e+00   1.9280738e+00   4.1051472e+00
   1.8118185e+00   3.6007703e+00   3.8670692e+00
   1.6817433e+00   4.0612063e+00   2.5950963e+00
   9.5019131e-01   8.5108243e+00   2.0021737e+00
   9.9874529e-01   8.4997855e+00   2.0494036e+00
   7.0547506e-01   7.5998567e+00   2.1203402e+00
   7.2391496e-01   7.7330004e+00   2.0992460e+00
   1.6101032e+00   2.0604797e+00   4.1791659e+00
   1.5780673e+00   4.5172419e+00   2.0345426e+00
   7.7029640e-01   7.9311487e+00   2.0711737e+00
   8.7238405e-01   8.0784334e+00   2.0710339e+00
   9.6026296e-01   8.5813017e+00   1.9902242e+00
   1.7067611e+00   2.3633074e+00   4.0528007e+00
   1.7292840e+00   3.0492196e+00   3.3187301e+00
   1.3112390e+00   1.9675378e+00   4.0045592e+00
   7.8277744e-01   7.9985693e+00   2.0612231e+00
   1.6222650e+00   2.7281072e+00   2.9916268e+00
   1.7563785e+00   3.2554027e+00   3.3362172e+00
   1.7861688e+00   3.6792329e+00   3.2867323e+00
   1.8340792e+00   3.9347130e+00   3.4897177e+00
   1.5682518e+00   3.7032950e+00   2.1267245e+00
   6.0108443e-01   6.5446019e+00   2.2770774e+00
   1.6744456e+00   2.0907086e+00   4.0953500e+00
   1.6474498e+00   6.1890105e+00   2.9904472e+00
   1.7800426e+00   3.2444194e+00   3.4936693e+00
   1.4832774e+00   1.9788651e+00   3.0091086e+00
   6.6680903e-01   7.3760361e+00   2.1513170e+00
   1.0608626e+00   6.8391160e+00   2.2865858e+00
   9.1485268e-01   8.4685558e+00   2.0001950e+00
   9.3968308e-01   8.5351206e+00   1.9926462e+00
   9.6012334e-01   8.5960424e+00   1.9862472e+00
   1.6384946e+00   1.9043746e+00   4.1255446e+00
   9.6011929e-01   8.5961163e+00   1.9861408e+00
   1.0015398e+00   8.4881806e+00   2.0302191e+00
   9.9357732e-01   8.5115438e+00   2.0429937e+00
   7.7748516e-01   5.8788965e+00   2.4051393e+00
   1.5781377e+00   6.5529216e+00   3.0038776e+00
   1.1425450e+00   8.1240854e+00   2.2622649e+00
   9.5949806e-01   8.5936637e+00   1.9864573e+00
   9.4307535e-01   8.5494338e+00   1.9911994e+00
   1.6948807e+00   5.6250710e+00   2.8954137e+00
   1.5494035e+00   3.2142415e+00   3.7740216e+00
   1.0937155e+00   8.1778461e+00   2.0564356e+00
   5.8664942e-01   6.1903018e+00   2.3283815e+00
   8.1563248e-01   8.1216366e+00   2.0450690e+00
   1.5901362e+00   1.7253920e+00   3.9842081e+00
   7.9603674e-01   8.0317548e+00   2.0570893e+00
   5.7603894e-01   5.4800386e+00   2.4342072e+00
   7.6810523e-01   7.9226864e+00   2.0720650e+00
   8.4023043e-01   7.7208894e+00   2.1329300e+00
   1.5799540e+00   1.7992147e+00   3.7876805e+00
   9.4582310e-01   8.3802387e+00   2.0321866e+00
   1.4747023e+00   1.8470074e+00   4.1340243e+00
   1.4930535e+00   6.9560941e+00   2.8392549e+00
   1.6535003e+00   3.5459403e+00   2.6212092e+00
   1.7641203e+00   4.7867558e+00   3.5836113e+00
   9.3820077e-01   8.5362761e+00   1.9924715e+00
   1.6522411e+00   4.1311110e+00   2.4302868e+00
   1.5922058e+00   1.6928801e+00   4.0440605e+00
   1.4796654e+00   2.6127389e+00   2.3411567e+00
   1.0423766e+00   3.4482665e+00   3.1458855e+00
   6.0533890e-01   5.3475699e+00   2.4628536e+00
   8.8134552e-01   8.3509071e+00   2.0151420e+00
   1.2229014e+00   6.5654106e+00   2.5259722e+00
   1.3460059e+00   2.8620889e+00   3.5712013e+00
   1.0324206e+00   8.4169727e+00   2.0961899e+00
   6.8680632e-01   4.1152003e+00   2.7383897e+00
   5.9464919e-01   5.3979817e+00   2.4518198e+00
   1.3715420e+00   5.4206668e+00   2.9360367e+00
   1.5868920e+00   6.4572997e+00   2.8356792e+00
   8.9260930e-01   8.3965177e+00   2.0088014e+00
   1.3365577e+00   1.8505538e+00   2.4001296e+00
   9.6657156e-01   8.5816961e+00   1.9919808e+00
   1.1887069e+00   2.3568212e+00   3.6056277e+00
   9.2683370e-01   4.8833436e+00   2.6458381e+00
   8.8586530e-01   8.3752782e+00   2.0112350e+00
   1.5809612e+00   4.2561916e+00   2.0584036e+00
   1.5882711e+00   1.6587609e+00   4.1028667e+00
   9.3530370e-01   2.8594237e+00   3.2734598e+00
   1.2998667e+00   1.6214287e+00   2.4651782e+00
   9.7369038e-01   8.5572465e+00   1.9909001e+00
   9.5952979e-01   8.5908114e+00   1.9871720e+00
   9.9875745e-01   8.4958488e+00   2.0272044e+00
   6.6490617e-01   7.0167624e+00   2.2148006e+00
   9.8173590e-01   8.5111658e+00   1.9629885e+00
   1.6960635e+00   3.7738514e+00   2.7581831e+00
   1.6681517e+00   6.1170918e+00   3.1537762e+00
   1.8036553e+00   2.9753696e+00   3.9150915e+00
   1.6243217e+00   2.7372020e+00   2.9948169e+00
   1.1592339e+00   8.0447126e+00   2.2213218e+00
   1.5832021e+00   1.9390679e+00   3.6289293e+00
   1.0538625e+00   8.3568919e+00   2.1397786e+00
   9.8859537e-01   8.4933387e+00   1.9707527e+00
   1.4240875e+00   2.3756548e+00   3.9394282e+00
   1.7101129e+00   5.0156037e+00   2.7704570e+00
   1.6969321e+00   5.8644911e+00   3.0485902e+00
   9.6065879e-01   8.5970831e+00   1.9861794e+00
   1.7604642e+00   3.5244376e+00   3.8836727e+00
   1.4799885e+00   1.9072153e+00   4.1151166e+00
   1.2662680e+00   2.3107629e+00   3.7383227e+00
   8.5705249e-01   8.2713074e+00   2.0255765e+00
   1.7715873e+00   3.3371834e+00   3.3769636e+00
   8.4226954e-01   7.9661796e+00   2.0849750e+00
   9.6002522e-01   8.5960256e+00   1.9862722e+00
   9.5536882e-01   8.5828402e+00   1.9876230e+00
   1.0000880e+00   8.4566340e+00   1.9748324e+00
   1.4637816e+00   6.0236877e+00   1.8973304e+00
   1.6085702e+00   1.8236002e+00   4.1563285e+00
   8.4881762e-01   8.0217540e+00   2.0755602e+00
   1.5135167e+00   6.5472974e+00   2.4988093e+00
   9.6063559e-01   8.5973021e+00   1.9857397e+00
   6.5590622e-01   6.7480206e+00   2.2563775e+00
   1.3052972e+00   1.7296929e+00   2.3632064e+00
   1.5200702e+00   3.0722685e+00   2.1995031e+00
   9.5063846e-01   8.3815655e+00   2.0242190e+00
   1.3186640e+00   1.8146036e+00   2.3511858e+00
   1.5626671e+00   3.7499324e+00   2.1156329e+00
   1.4392025e+00   2.5091806e+00   2.2660988e+00
   9.1596357e-01   8.4785482e+00   1.9913552e+00
   1.1995761e+00   2.2414040e+00   2.3003798e+00
   1.2870709e+00   1.6131871e+00   2.4623190e+00
   1.5525350e+00   1.6556019e+00   3.9888681e+00
   1.3626190e+00   1.7778692e+00   3.7209725e+00
   1.4126491e+00   2.3207610e+00   2.2898144e+00
   7.0024831e-01   5.5588359e+00   2.0788357e+00
   1.3160424e+00   1.8305498e+00   2.3485442e+00
   1.2056045e+00   1.8239526e+00   2.7926253e+00
   1.3701181e+00   6.5014717e+00   1.8275518e+00
   7.7481458e-01   3.7288024e+00   2.3350880e+00
   1.3042271e+00   1.8433244e+00   2.3419089e+00
   1.5730075e+00   4.2440798e+00   2.0567450e+00
   1.3480375e+00   2.9136774e+00   2.1891463e+00
   1.1983666e+00   7.4157783e+00   1.7863092e+00
   9.3587887e-01   8.5267236e+00   1.9817191e+00
   1.5628202e+00   3.8492552e+00   2.1033237e+00
   1.2813765e+00   2.4102945e+00   2.2572734e+00
   1.4457890e+00   2.5477067e+00   2.2606891e+00
   1.4877119e+00   5.6744850e+00   1.8982508e+00
   1.4216300e+00   2.4005029e+00   2.2777923e+00
   1.2900272e+00   1.7087947e+00   2.3627501e+00
   1.2725718e+00   1.6610702e+00   2.3667482e+00
   1.2787911e+00   2.1512719e+00   2.2943004e+00
   1.2751349e+00   1.6301743e+00   2.3719451e+00
   1.2915200e+00   2.0985102e+00   2.2968962e+00
   1.3044334e+00   1.7761674e+00   2.3550473e+00
   1.3099835e+00   3.9594536e+00   2.0607578e+00
   1.2747353e+00   1.7085894e+00   2.3575502e+00
   1.4128113e+00   1.7974932e+00   4.0876097e+00
   1.3672704e+00   1.8323580e+00   3.9627903e+00
   1.3501642e+00   2.0872017e+00   2.3118988e+00
   1.5570366e+00   1.6815120e+00   4.1916346e+00
   1.2805329e+00   1.6572390e+00   2.3687772e+00
   1.3444864e+00   1.6373388e+00   2.8945366e+00
   1.2722138e+00   1.6108713e+00   2.3775248e+00
   1.5681271e+00   4.5228023e+00   2.0238339e+00
   1.2859157e+00   1.8225281e+00   3.4062289e+00
   1.4910270e+00   3.5893310e+00   2.1244398e+00
   1.2301610e+00   6.4572197e+00   1.8325379e+00
   1.2826329e+00   1.6123409e+00   2.4358949e+00
   1.2895358e+00   2.9100033e+00   2.1883357e+00
   1.2738078e+00   1.6214221e+00   2.3731292e+00
   1.4551154e+00   1.7375646e+00   4.0363378e+00
   1.2845362e+00   1.9376337e+00   2.3212518e+00
   7.0232996e-01   7.2436066e+00   2.0465599e+00
   1.2721614e+00   1.6146733e+00   2.3976777e+00
   1.1458980e+00   4.2357200e+00   2.0503984e+00
   1.3158469e+00   1.8597167e+00   3.7441919e+00
   1.2884130e+00   1.6125877e+00   2.4652103e+00
   1.2837134e+00   1.6794529e+00   2.3653895e+00
   1.3772023e+00   2.1136299e+00   2.3139385e+00
   1.5488552e+00   3.5762147e+00   2.1359347e+00
   1.3445165e+00   1.6253242e+00   2.8120783e+00
   1.2616030e+00   2.1239574e+00   2.3088394e+00
   1.2755105e+00   1.6128238e+00   2.4061499e+00
   1.3202461e+00   1.8894235e+00   2.3378269e+00
   1.2476833e+00   1.6921513e+00   2.3690757e+00
   1.2741877e+00   1.9080095e+00   2.3316707e+00
   1.3646219e+00   2.0434622e+00   2.3229923e+00
   1.4859261e+00   2.8463199e+00   2.2248329e+00
   1.3712959e+00   1.7712245e+00   3.7430775e+00
   1.4455463e+00   1.6417804e+00   3.3952426e+00
   1.0477829e+00   2.4986973e+00   2.2852302e+00
   1.3317809e+00   2.6917130e+00   2.2165748e+00
   1.3088100e+00   2.1162929e+00   2.2972930e+00
   1.3427152e+00   1.6154049e+00   2.7416080e+00
   1.2354125e+00   2.9286435e+00   2.2051735e+00
   1.0859394e+00   7.8902112e+00   1.8027424e+00
   1.1199083e+00   2.2611106e+00   3.5899127e+00
   1.2597344e+00   2.0555396e+00   2.3193359e+00
   1.4150768e+00   1.7149133e+00   3.7093185e+00
   1.2719071e+00   1.6440207e+00   2.3688906e+00
   1.2262957e+00   2.1214066e+00   2.3169519e+00
   1.4684379e+00   1.6337918e+00   3.4500827e+00
   1.1006691e+00   4.6108150e+00   2.0120662e+00
   1.3185299e+00   1.6152526e+00   2.6255521e+00
   1.3294828e+00   1.9168316e+00   4.0216832e+00
   8.5785973e-01   3.9413471e+00   2.1445838e+00
   1.3753546e+00   1.7273933e+00   3.5656495e+00
   7.8101555e-01   7.6781259e+00   1.9901802e+00
   8.1183004e-01   3.8560635e+00   2.2060273e+00
   1.2717421e+00   1.6124586e+00   2.3740799e+00
   1.3307672e+00   1.6265777e+00   2.7575873e+00
   1.2608728e+00   1.6710129e+00   2.5751128e+00
   1.2874490e+00   2.3319828e+00   2.2646453e+00
   1.3700487e+00   2.0718899e+00   2.3192085e+00
   1.4799502e+00   2.8045268e+00   2.2296480e+00
   1.3508253e+00   1.9942951e+00   2.3268082e+00
   1.2891843e+00   1.6637485e+00   2.3687306e+00
   1.4609127e+00   2.6805024e+00   2.2434100e+00
   1.2881764e+00   1.6152632e+00   2.4818330e+00
   1.3131907e+00   2.5614921e+00   2.2321481e+00
   1.3733332e+00   2.0952050e+00   2.3165774e+00
   1.1856395e+00   3.2975079e+00   2.1687608e+00
   1.3180265e+00   1.6139166e+00   2.6149211e+00
   1.3186789e+00   1.6192015e+00   2.6501990e+00
   1.3560230e+00   1.6770422e+00   3.1934220e+00
   7.2077264e-01   6.3771118e+00   2.0013714e+00
   7.3782977e-01   7.6803183e+00   2.0466306e+00
   1.2648074e+00   2.2733078e+00   2.2859430e+00
   1.3171959e+00   1.6417213e+00   2.7927208e+00
   7.2231846e-01   7.7275356e+00   2.0846712e+00
   1.3376042e+00   1.6203185e+00   2.7465631e+00
   1.0949027e+00   7.9164296e+00   1.8010900e+00
   1.2781890e+00   1.6117217e+00   2.4109999e+00
   1.1334968e+00   4.7170575e+00   1.9937472e+00
   1.2896933e+00   1.6568834e+00   2.7260996e+00
   1.3640045e+00   3.0823970e+00   2.1694089e+00
   1.2738542e+00   1.6157126e+00   2.3739327e+00
   1.2743647e+00   1.7576144e+00   2.3509343e+00
   1.2784066e+00   1.6491461e+00   2.3697408e+00
   1.2416620e+00   4.9205000e+00   1.9587408e+00
   1.3713392e+00   2.9558711e+00   2.1871553e+00
   1.2731694e+00   1.6166378e+00   2.3736778e+00
   1.4617097e+00   5.1209644e+00   1.9489314e+00
   1.3397228e+00   1.9547435e+00   2.3311840e+00
   1.2701981e+00   1.6611707e+00   2.3683843e+00
   1.2733404e+00   1.6164085e+00   2.3738496e+00
   1.2865280e+00   1.6653625e+00   2.3683306e+00
   1.2577048e+00   2.4722814e+00   2.2613360e+00
   1.1962584e+00   1.8148805e+00   2.4872937e+00
   1.1980741e+00   3.3101295e+00   2.1637166e+00
   1.2762100e+00   1.6109815e+00   2.3972179e+00
   1.4708260e+00   2.7233952e+00   2.2399835e+00
   1.1339475e+00   2.1278827e+00   3.3163704e+00
   1.3842251e+00   2.2926932e+00   2.2861966e+00
   1.2727702e+00   1.6124828e+00   2.3742161e+00
   1.1618236e+00   3.7800250e+00   2.1074368e+00
   1.3324889e+00   1.8593379e+00   2.3451656e+00
   1.2720005e+00   1.6269985e+00   2.3715086e+00
   1.2958166e+00   1.6122495e+00   2.4981024e+00
   1.3652691e+00   1.6369060e+00   2.9896656e+00
   1.2716167e+00   1.6133051e+00   2.3739628e+00
   1.5599540e+00   1.6767193e+00   4.1727292e+00
   1.2879438e+00   2.0635662e+00   2.3021056e+00
   1.5532385e+00   4.8684711e+00   1.9845480e+00
   1.3010424e+00   1.7545841e+00   2.3576603e+00
   1.2728132e+00   1.6114848e+00   2.3845395e+00
   1.2476891e+00   1.9607726e+00   3.6181712e+00
   1.2791316e+00   1.6119653e+00   2.4170562e+00
   1.3561414e+00   1.7212893e+00   3.4279474e+00
   1.4721753e+00   1.7400620e+00   4.1360889e+00
   1.4483399e+00   5.9083640e+00   1.8748592e+00
   1.0922445e+00   3.1435634e+00   2.1918140e+00
   1.5728081e+00   4.0435663e+00   2.0807284e+00
   1.5043318e+00   1.7017183e+00   4.0756080e+00
   8.1364870e-01   8.0422540e+00   2.0119423e+00
   1.2718879e+00   1.6372254e+00   2.3698238e+00
   1.3260309e+00   2.6277246e+00   2.2245325e+00
   1.2413246e+00   3.3031744e+00   2.1505974e+00
   1.2661065e+00   1.6807928e+00   2.6737813e+00
   1.4720186e+00   2.9593511e+00   2.2045018e+00
   1.3415944e+00   3.3907955e+00   2.1285497e+00
   1.3523477e+00   1.6200565e+00   2.8151768e+00
   1.3526181e+00   1.9982135e+00   2.3286821e+00
   1.3674213e+00   2.3206295e+00   2.2784386e+00
   1.0117008e+00   5.3858279e+00   1.9469299e+00
   1.3145023e+00   2.8473523e+00   2.1949575e+00
   6.8629784e-01   7.5447066e+00   2.1173588e+00
   1.1864151e+00   1.8778459e+00   2.8416962e+00
   1.3942781e+00   1.6347135e+00   3.1079150e+00
   1.2619856e+00   3.0228386e+00   2.1818410e+00
   1.3719212e+00   2.0726227e+00   2.3199896e+00
   1.2716025e+00   1.6127483e+00   2.3739990e+00
   6.3155651e-01   6.0192195e+00   2.1411379e+00
   1.3766486e+00   2.2919570e+00   2.2850432e+00
   1.2730455e+00   1.7408175e+00   2.3556386e+00
   1.3823708e+00   2.1645136e+00   2.3086401e+00
   9.4154418e-01   8.5455515e+00   1.9811132e+00
   1.2637714e+00   2.2645134e+00   2.2876648e+00
   1.2995358e+00   2.0055573e+00   2.3130522e+00
   1.2498122e+00   3.9982574e+00   2.0609106e+00
   1.3162698e+00   2.1128404e+00   2.2997930e+00
   1.3784899e+00   2.6701402e+00   2.2281036e+00
   1.2731385e+00   1.6903449e+00   2.3627814e+00
   1.2719392e+00   1.6110576e+00   2.3773857e+00
   1.2925841e+00   2.0346111e+00   2.3064747e+00
   1.5568212e+00   1.6857087e+00   4.2183911e+00
   1.4220002e+00   2.6360314e+00   2.2414984e+00
   1.3310303e+00   1.8833841e+00   2.3427249e+00
   1.2751706e+00   1.6181807e+00   2.3736901e+00
   1.4758590e+00   5.2283220e+00   1.9397527e+00
   1.3309555e+00   2.4911074e+00   2.2447067e+00
   1.3576897e+00   1.6169280e+00   2.8227778e+00
   1.5027236e+00   1.6317383e+00   3.6008118e+00
   1.4745550e+00   2.7355120e+00   2.2386446e+00
   1.5312800e+00   3.8713193e+00   2.0955835e+00
   1.2090333e+00   1.9559439e+00   3.3310706e+00
   1.2721229e+00   1.6124949e+00   2.3742251e+00
   1.2250166e+00   1.7357748e+00   2.4545621e+00
   1.2951750e+00   1.7292324e+00   2.3604401e+00
   1.2717065e+00   1.6141844e+00   2.3737631e+00
   1.2939914e+00   1.7019503e+00   2.9657705e+00
   1.3158932e+00   1.8423349e+00   2.3470564e+00
   1.5723252e+00   4.1376953e+00   2.0693500e+00
   1.5667901e+00   3.9017615e+00   2.0972660e+00
   1.2745713e+00   1.6109110e+00   2.3889049e+00
   9.7950745e-01   8.3358641e+00   1.9012466e+00
   1.4822835e+00   2.8796736e+00   2.2184414e+00
   1.1940828e+00   1.8502677e+00   2.3828903e+00
   6.9749432e-01   4.0675173e+00   2.4617644e+00
   1.4549818e+00   1.6260902e+00   3.3398509e+00
   1.2569999e+00   1.7102283e+00   2.7256002e+00
   1.3248324e+00   1.7188426e+00   3.2341432e+00
   1.2874805e+00   1.6250899e+00   2.5407221e+00
   1.3164513e+00   4.9635313e+00   1.9544959e+00
   1.4025782e+00   2.2658994e+00   2.2955262e+00
   8.0454317e-01   8.0897835e+00   2.0370761e+00
   1.2725179e+00   2.0028362e+00   2.3191003e+00
   1.2901546e+00   1.6181736e+00   2.5106026e+00
   1.4416759e+00   3.6297695e+00   2.1118556e+00
   1.2954287e+00   1.8608464e+00   3.6133491e+00
   1.1949322e+00   4.9606689e+00   1.9579165e+00
   1.2743179e+00   1.6299130e+00   2.3719630e+00
   1.2745841e+00   1.6156589e+00   2.3738419e+00
   1.2734973e+00   1.6175898e+00   2.3734858e+00
   8.6938716e-01   7.2167571e+00   1.8811186e+00
   1.4664228e+00   4.4896374e+00   2.0146114e+00
   1.4670163e+00   1.6259854e+00   3.3965176e+00
   1.2717064e+00   1.6117827e+00   2.3742442e+00
   1.4876928e+00   1.7118325e+00   4.0567201e+00
   1.3441251e+00   1.9644098e+00   2.3328042e+00
   1.2716746e+00   1.6108408e+00   2.3745867e+00
   1.2715643e+00   1.6111498e+00   2.3755416e+00
   1.2979158e+00   1.8733607e+00   2.3350858e+00
   7.6236681e-01   3.5608500e+00   2.7393679e+00
   1.2726844e+00   1.6143570e+00   2.3740551e+00
   1.1888502e+00   7.1431728e+00   1.7976931e+00
   1.0234546e+00   5.6841607e+00   1.9170203e+00
   1.3872176e+00   1.8269164e+00   4.0585137e+00
   1.2716251e+00   1.6124378e+00   2.3741198e+00
   1.2941387e+00   4.4060207e+00   2.0119784e+00
   1.2703435e+00   1.6186947e+00   2.3733273e+00
   1.2476718e+00   1.9825525e+00   3.6894845e+00
   1.1415057e+00   1.9888552e+00   2.4371815e+00
   1.2238488e+00   7.1879822e+00   1.7929136e+00
   1.2717575e+00   1.6132367e+00   2.3739532e+00
   1.3983996e+00   2.2438199e+00   2.2992039e+00
   1.4252463e+00   6.1382520e+00   1.8551037e+00
   1.2745758e+00   1.6111593e+00   2.3909567e+00
   1.3371089e+00   2.4550443e+00   2.2513800e+00
   1.4740742e+00   2.7519426e+00   2.2365488e+00
   1.2884323e+00   1.6116512e+00   2.4594406e+00
   1.2717709e+00   1.6114777e+00   2.3742935e+00
   1.5083396e+00   5.4907345e+00   1.9173167e+00
   8.8851778e-01   8.3593728e+00   1.9907270e+00
   1.5258714e+00   3.5089593e+00   2.1405153e+00
   1.5203630e+00   3.6189515e+00   2.1254640e+00
   1.5226449e+00   3.1836144e+00   2.1836208e+00
   1.2532618e+00   1.6614014e+00   2.3853187e+00
   1.2766085e+00   2.0523166e+00   2.3091337e+00
   1.0126142e+00   2.5194102e+00   3.2805860e+00
   1.2530674e+00   1.9057616e+00   2.3395997e+00
   1.0965870e+00   7.7041861e+00   1.7973649e+00
   1.1964414e+00   2.4073532e+00   2.2830163e+00
   1.4691914e+00   1.7516840e+00   4.1820580e+00
   1.2713221e+00   1.6171797e+00   2.3736603e+00
   1.2830517e+00   2.2618903e+00   2.2763443e+00
   8.6703787e-01   5.9980299e+00   1.9386901e+00
   1.2752845e+00   1.6145153e+00   2.4150465e+00
   1.3018722e+00   1.6422945e+00   2.7162696e+00
   8.7212941e-01   5.4549717e+00   1.9821362e+00
   1.4054919e+00   2.3495547e+00   2.2816475e+00
   1.4672939e+00   1.6261971e+00   3.3992699e+00
   9.8165389e-01   8.4759333e+00   1.9265523e+00
   1.3991302e+00   1.7810822e+00   3.9428597e+00
   1.4679802e+00   2.7253215e+00   2.2383014e+00
   1.5676203e+00   3.9584213e+00   2.0904679e+00
   1.4361985e+00   1.6225354e+00   3.2297914e+00
   1.2273993e+00   7.0287491e+00   1.8001045e+00
   1.4134049e+00   2.3420341e+00   2.2870440e+00
   1.3163276e+00   1.6696893e+00   2.9458383e+00
   5.7834525e-01   6.1027675e+00   2.2814179e+00
   1.5159434e+00   1.7152609e+00   4.2147723e+00
   1.4007449e+00   2.2645790e+00   2.2946023e+00
   1.2716077e+00   1.6115226e+00   2.3741426e+00
   9.5397511e-01   4.6635059e+00   2.0330103e+00
   8.3666940e-01   4.6671978e+00   2.0738228e+00
   1.2573821e+00   2.5145182e+00   2.2555430e+00
   1.2749037e+00   2.5587103e+00   2.2410999e+00
   1.4117150e+00   2.4566852e+00   2.2663535e+00
   1.3806892e+00   1.7468423e+00   3.6876866e+00
   1.3923837e+00   1.6486694e+00   3.1964820e+00
   1.5233196e+00   3.1999874e+00   2.1814629e+00
   1.4930193e+00   2.9012590e+00   2.2180149e+00
   8.5574728e-01   8.2088419e+00   1.9947771e+00
   1.4828371e+00   1.6859643e+00   3.8716590e+00
   1.1782689e+00   2.7428383e+00   2.2422137e+00
   1.0859432e+00   2.1605601e+00   2.6895766e+00
   1.2609309e+00   1.6836269e+00   2.6395241e+00
   1.2100490e+00   1.8677223e+00   3.0029874e+00
   1.2718433e+00   1.6189254e+00   2.3730658e+00
   1.2969918e+00   1.7726079e+00   2.3524203e+00
   1.4659569e+00   2.6946431e+00   2.2434349e+00
   1.2978631e+00   1.6123094e+00   2.5079496e+00
   1.3100569e+00   1.7888531e+00   2.3536054e+00
   1.3487659e+00   1.9896859e+00   2.3295002e+00
   1.1322632e+00   7.7115552e+00   1.7897978e+00
   1.4790590e+00   1.6923621e+00   3.8952030e+00
   1.2765864e+00   1.9882351e+00   2.3176600e+00
   1.2717116e+00   1.6120016e+00   2.3741533e+00
   1.2778364e+00   1.6304699e+00   2.3721589e+00
   1.3398527e+00   1.9453151e+00   2.3349466e+00
   1.2646018e+00   1.6299022e+00   2.4066532e+00
   1.3783994e+00   2.1453968e+00   2.3108989e+00
   1.2553418e+00   1.6860518e+00   2.5957432e+00
   1.3533693e+00   5.8830239e+00   1.8716654e+00
   7.6929745e-01   7.7737932e+00   2.0161201e+00
   1.2783705e+00   1.7720724e+00   2.3474372e+00
   1.3501158e+00   5.2455729e+00   1.9279877e+00
   1.3986570e+00   1.6504713e+00   3.2379143e+00
   1.2739561e+00   1.6423962e+00   2.5500176e+00
   1.2720461e+00   1.6154466e+00   2.4007946e+00
   1.2782133e+00   1.6142321e+00   2.3741772e+00
   1.2936640e+00   1.7068986e+00   2.3628665e+00
   1.3681550e+00   2.0593743e+00   2.3206901e+00
   1.2734269e+00   1.6173148e+00   2.3736231e+00
   1.2729158e+00   1.6166428e+00   2.3736694e+00
   1.4350372e+00   2.4711795e+00   2.2711393e+00
   1.4267259e+00   3.6998839e+00   2.1010205e+00
   1.4728941e+00   1.7510757e+00   4.1977396e+00
   1.3241105e+00   1.8343037e+00   2.3485257e+00
   1.3291424e+00   2.2628066e+00   2.2790572e+00
   1.2865260e+00   1.6123802e+00   2.4551458e+00
   1.4312371e+00   6.1490770e+00   1.8545879e+00
   1.2719965e+00   1.6118711e+00   2.3742056e+00
   1.0376577e+00   2.5005485e+00   3.4918193e+00
   1.3802586e+00   2.9897882e+00   2.1840790e+00
   1.2995672e+00   1.6261130e+00   2.6081257e+00
   1.3311891e+00   2.7652122e+00   2.2066021e+00
   1.1548422e+00   1.9795869e+00   2.3815162e+00
   1.2634934e+00   1.6343520e+00   2.3768551e+00
   1.3802866e+00   1.7475089e+00   3.6886414e+00
   1.2632814e+00   2.1508407e+00   2.3041079e+00
   1.4522557e+00   5.5392144e+00   1.9075412e+00
   1.4477477e+00   1.7310859e+00   3.9638194e+00
   1.2784236e+00   1.6267504e+00   2.3726742e+00
   1.3392224e+00   1.9109723e+00   2.3383174e+00
   1.2719629e+00   1.6168336e+00   2.3734077e+00
   1.4060586e+00   2.5609653e+00   2.2495201e+00
   1.3298867e+00   1.7486110e+00   3.3991566e+00
   1.3501421e+00   1.7874975e+00   3.6866876e+00
   1.3284469e+00   2.5140647e+00   2.2409238e+00
   1.2438246e+00   1.6960219e+00   2.3773701e+00
   1.4790376e+00   1.6368022e+00   3.5193321e+00
   8.8202121e-01   2.9548934e+00   2.9014355e+00
   8.4058392e-01   3.8194251e+00   2.1787619e+00
   1.4168210e+00   2.3494607e+00   2.2862006e+00
   7.1693738e-01   3.9517594e+00   2.4390881e+00
   1.2812107e+00   1.6142870e+00   2.4426939e+00
   1.2776445e+00   1.6212798e+00   2.4665426e+00
   1.2536696e+00   2.2056476e+00   2.3004177e+00
   1.2756526e+00   1.6113453e+00   2.3967833e+00
   9.9177343e-01   2.6008196e+00   2.3821847e+00
   1.0198164e+00   8.2574930e+00   1.8617439e+00
   1.2717212e+00   1.6197012e+00   2.3728698e+00
   1.5690587e+00   4.3119737e+00   2.0482724e+00
   1.3207335e+00   1.8141275e+00   2.3507589e+00
   1.2746152e+00   1.6559906e+00   2.3670354e+00
   1.2867916e+00   1.6749832e+00   2.3667953e+00
   1.3235422e+00   2.7862594e+00   2.2031661e+00
   1.2637873e+00   1.6414281e+00   2.4549938e+00
   1.4140561e+00   1.6556011e+00   3.3443616e+00
   9.5135596e-01   8.5849241e+00   1.9848103e+00
   7.9285379e-01   6.9903323e+00   1.9298480e+00
   1.2289934e+00   7.2811991e+00   1.7886087e+00
   1.2756074e+00   1.8240587e+00   3.3349937e+00
   1.3288271e+00   1.7294110e+00   3.3068632e+00
   1.2857887e+00   3.6877747e+00   2.0928320e+00
   1.3046197e+00   1.6283951e+00   2.6474618e+00
   1.3944834e+00   2.9976268e+00   2.1855100e+00
   1.2987798e+00   1.6167856e+00   2.5412055e+00
   1.2252211e+00   1.7406870e+00   2.5955806e+00
   1.2779727e+00   1.8915817e+00   2.3295007e+00
   1.3414354e+00   2.6627909e+00   2.2220698e+00
   1.2878283e+00   1.9659703e+00   2.3167077e+00
   1.2734847e+00   1.6319420e+00   2.3711058e+00
   1.2791793e+00   1.8913148e+00   2.3290857e+00
   1.5425873e+00   1.6435847e+00   3.8626322e+00
   1.2758444e+00   1.6623698e+00   2.3661246e+00
   1.3020750e+00   1.6120134e+00   2.5257353e+00
   1.4000470e+00   6.3479241e+00   1.8385600e+00
   1.4630733e+00   4.9113262e+00   1.9701458e+00
   8.8907680e-01   6.8552235e+00   1.8783756e+00
   1.2767674e+00   1.6113720e+00   2.4024630e+00
   1.5568196e+00   3.6509265e+00   2.1273364e+00
   1.3116362e+00   3.7370437e+00   2.0862080e+00
   1.2796047e+00   1.7261806e+00   2.3557076e+00
   8.0576706e-01   6.6314111e+00   1.9295067e+00
   7.0222215e-01   7.4739307e+00   2.0703253e+00
   6.4996994e-01   5.6817410e+00   2.1340322e+00
   1.3322249e+00   1.6187310e+00   2.7110341e+00
   1.1973789e+00   1.8356965e+00   2.3881128e+00
   1.4289366e+00   1.6763327e+00   3.5528373e+00
   1.2563137e+00   2.7770230e+00   2.2188112e+00
   1.2933708e+00   2.1780856e+00   2.2852485e+00
   1.3846321e+00   1.7855109e+00   3.8793067e+00
   1.2776659e+00   1.9141800e+00   2.3265802e+00
   1.3643488e+00   1.8603064e+00   4.0457629e+00
   1.2585660e+00   3.7235304e+00   2.0920348e+00
   7.4607455e-01   7.8372747e+00   2.0678479e+00
   1.5362773e+00   1.7008590e+00   4.2221906e+00
   1.2890223e+00   1.6806414e+00   2.3663040e+00
   9.5978215e-01   8.4430536e+00   1.9339905e+00
   6.6169749e-01   4.2442861e+00   2.6236016e+00
   1.3660493e+00   1.6156207e+00   2.8521222e+00
   1.2940338e+00   1.6122809e+00   2.4900394e+00
   1.3641096e+00   2.0714558e+00   2.3198999e+00
   6.2365831e-01   6.3820361e+00   2.1454451e+00
   1.5012379e+00   1.6300805e+00   3.5834026e+00
   1.3656463e+00   2.1080575e+00   2.3116601e+00
   1.4030537e+00   3.9772075e+00   2.0648554e+00
   1.2716393e+00   1.6183022e+00   2.4119792e+00
   1.3251939e+00   1.8646120e+00   2.3447425e+00
   1.2759148e+00   1.6309353e+00   2.3720064e+00
   1.3671858e+00   2.6578667e+00   2.2277214e+00
   1.0457980e+00   2.4277112e+00   3.3673072e+00
   1.3359823e+00   1.6211712e+00   2.7445344e+00
   1.2735149e+00   1.6405676e+00   2.3694668e+00
   1.5861224e+00   1.6589467e+00   4.1688998e+00
   1.3362626e+00   1.8938145e+00   2.3405706e+00
   1.3293953e+00   5.4133060e+00   1.9113762e+00
   1.4944414e+00   1.6646263e+00   3.7833748e+00
   1.3830164e+00   4.4493404e+00   2.0107009e+00
   1.4709254e+00   3.5094432e+00   2.1312516e+00
   1.2806304e+00   1.6123001e+00   2.4262395e+00
   1.4290548e+00   2.4405120e+00   2.2735646e+00
   1.2717554e+00   1.6162078e+00   2.3734395e+00
   1.4421867e+00   1.6423633e+00   3.3836752e+00
   1.2087498e+00   2.0288145e+00   2.3222158e+00
   9.5857158e-01   8.5942973e+00   1.9845550e+00
   1.2773542e+00   1.6130994e+00   2.4166218e+00
   1.2958719e+00   1.7432029e+00   2.3589054e+00
   1.2884063e+00   2.2178285e+00   2.2799265e+00
   1.3403238e+00   1.9357166e+00   2.3363984e+00
   1.2807938e+00   1.6536471e+00   2.3690903e+00
   1.3584848e+00   2.0326250e+00   2.3245286e+00
   1.3840455e+00   2.1728816e+00   2.3075674e+00
   1.2715656e+00   1.6460107e+00   2.5497497e+00
   1.3127096e+00   1.6711437e+00   2.9327888e+00
   1.0614214e+00   4.8115086e+00   1.9961166e+00
   1.4954957e+00   1.7389209e+00   4.2468241e+00
   1.1809916e+00   2.3106462e+00   2.2896614e+00
   9.7269111e-01   4.0599614e+00   2.0934257e+00
   1.4282058e+00   2.4229411e+00   2.2761243e+00
   1.2762211e+00   1.6123285e+00   2.4061536e+00
   1.4522110e+00   2.5885361e+00   2.2566903e+00
   1.2685533e+00   1.6802968e+00   2.3661266e+00
   1.2278714e+00   2.2747162e+00   2.2964148e+00
   1.2453773e+00   3.9978332e+00   2.0616769e+00
   1.2726056e+00   1.6122828e+00   2.3743350e+00
   1.2837147e+00   1.6174703e+00   2.4754679e+00
   8.1365724e-01   8.1443929e+00   2.0408182e+00
   1.2192977e+00   2.2310038e+00   2.3039699e+00
   1.2933401e+00   2.1151008e+00   2.2943495e+00
   1.4757625e+00   1.6749075e+00   3.7639333e+00
   1.4276025e+00   2.4411299e+00   2.2744791e+00
   1.2744608e+00   1.6109060e+00   2.3884299e+00
   1.3309095e+00   3.3692357e+00   2.1305164e+00
   1.2784464e+00   1.6534831e+00   2.3685686e+00
   1.2495232e+00   2.9847797e+00   2.1920379e+00
   1.5279525e+00   5.1958785e+00   1.9483944e+00
   1.2350155e+00   1.7056435e+00   2.5046724e+00
   8.0883705e-01   3.4231147e+00   2.4334229e+00
   1.4099343e+00   2.7876780e+00   2.2172463e+00
   8.8886785e-01   7.1557053e+00   1.8714106e+00
   1.3859091e+00   2.1837048e+00   2.3037697e+00
   1.4161771e+00   2.6896605e+00   2.2325305e+00
   1.4923474e+00   4.0281340e+00   2.0706908e+00
   1.3697518e+00   2.0863215e+00   2.3181231e+00
   1.2724046e+00   1.6109262e+00   2.3786630e+00
   1.2230050e+00   4.7851032e+00   1.9742193e+00
   1.2724217e+00   1.6142506e+00   2.3739268e+00
   7.3722522e-01   6.3949673e+00   1.9865908e+00
   1.3820330e+00   1.6290253e+00   3.0121003e+00
   1.2716629e+00   1.6131436e+00   2.3739824e+00
   1.3543515e+00   2.0073542e+00   2.3277272e+00
   1.2424506e+00   2.2328680e+00   2.2992936e+00
   1.2644692e+00   2.1445325e+00   2.3044830e+00
   1.2719796e+00   1.6108674e+00   2.3764480e+00
   1.4366309e+00   1.6663239e+00   3.5222010e+00
   1.2558587e+00   1.6821390e+00   2.5816328e+00
   1.2755980e+00   1.8414835e+00   2.3380963e+00
   1.3584601e+00   1.7443964e+00   3.5503756e+00
   1.3282315e+00   1.6239556e+00   2.7274240e+00
   1.1802925e+00   2.6578487e+00   2.2527691e+00
   1.1380155e+00   2.0003572e+00   2.4379439e+00
   1.4548152e+00   2.6196386e+00   2.2526358e+00
   1.4035342e+00   2.2829106e+00   2.2921842e+00
   1.2935354e+00   1.7172244e+00   2.3617752e+00
   1.3364296e+00   1.8900255e+00   2.3412916e+00
   1.2566122e+00   1.6489136e+00   2.4178469e+00
   1.2812571e+00   1.7706573e+00   2.3479560e+00
   1.5815138e+00   1.6587475e+00   4.1458520e+00
   1.1983834e+00   1.8058949e+00   2.5715026e+00
   1.4557350e+00   2.6135309e+00   2.2535295e+00
