# Supplementary material for: Rethinking Colour Constancy
Source: PLoS One. 2015 Sep 10;10(9):e0135029. doi: 10.1371/journal.pone.0135029 (PMC4565710; doi:10.1371/journal.pone.0135029)
Supplement: S1 Dataset — (ZIP) [file pone.0135029.s002.zip › 5-TransitionMetamerReflectanceData/NtoB_20munsells/targetXYZ_6.txt]

   1.7294288e+00   7.8066616e+00   6.9745663e+00
   2.2024840e+00   3.8070343e+00   8.7461692e+00
   2.8434298e+00   3.1774139e+00   8.9081652e+00
   2.7606996e+00   3.2878193e+00   9.4268113e+00
   1.3186872e+00   1.1524296e+01   5.8491341e+00
   1.2175112e+00   1.1130222e+01   5.9069462e+00
   2.4099129e+00   8.9978613e+00   7.6764213e+00
   1.3190063e+00   1.1525673e+01   5.8489387e+00
   1.5825459e+00   1.1007571e+01   6.0020218e+00
   2.3895738e+00   3.2638842e+00   6.2122892e+00
   1.3226446e+00   1.1517513e+01   5.8567887e+00
   2.3905288e+00   7.4089733e+00   5.7878703e+00
   2.8567083e+00   3.1833523e+00   9.0302055e+00
   2.9037372e+00   6.4508550e+00   8.5291096e+00
   2.3507501e+00   3.1277149e+00   6.1006322e+00
   1.3200278e+00   1.1494428e+01   5.8552502e+00
   1.3103314e+00   1.1517204e+01   5.8495525e+00
   1.3071804e+00   6.5317936e+00   6.9819858e+00
   1.0910821e+00   9.1380073e+00   6.3001669e+00
   1.3165701e+00   1.1519652e+01   5.8494208e+00
   2.8372325e+00   3.2323155e+00   9.3282752e+00
   1.0305371e+00   1.0082401e+01   6.0933909e+00
   1.9730842e+00   5.2829243e+00   7.9148491e+00
   9.7931139e-01   9.1785432e+00   6.2660402e+00
   1.2866548e+00   1.1439760e+01   5.8581243e+00
   2.9383368e+00   4.0896288e+00   9.0060345e+00
   1.1491311e+00   6.8330629e+00   6.8175114e+00
   1.3035180e+00   1.1482454e+01   5.8533671e+00
   2.2202089e+00   3.8402186e+00   8.7494592e+00
   2.5097850e+00   3.5163937e+00   6.6987591e+00
   9.8324011e-01   8.7320308e+00   6.3535765e+00
   1.5832940e+00   9.7643489e+00   6.4349076e+00
   2.4925064e+00   7.9317753e+00   6.6561128e+00
   1.3594361e+00   1.1337838e+01   5.5995270e+00
   2.5088047e+00   4.0116992e+00   6.4132546e+00
   1.9414672e+00   5.9999497e+00   7.6600448e+00
   2.8720695e+00   3.7728244e+00   8.6631192e+00
   1.4994310e+00   1.1058584e+01   5.6802591e+00
   2.7416569e+00   5.5048545e+00   7.2490588e+00
   2.8294847e+00   3.2707335e+00   9.3838112e+00
   1.3046327e+00   1.1487649e+01   5.8526733e+00
   2.6022056e+00   3.4231122e+00   9.2452424e+00
   1.7026909e+00   1.0034090e+01   6.6013411e+00
   1.3183346e+00   1.1523804e+01   5.8493594e+00
   2.8002050e+00   7.3857282e+00   8.2251586e+00
   1.2519616e+00   1.1330770e+01   5.8706939e+00
   1.0802657e+00   1.0647334e+01   5.9761477e+00
   1.5075244e+00   1.0693030e+01   6.2341694e+00
   2.4529224e+00   3.9850920e+00   6.1391795e+00
   1.7560194e+00   1.0504252e+01   6.6226350e+00
   2.1081975e+00   9.5012220e+00   6.2150116e+00
   1.3734582e+00   1.1432664e+01   5.9306940e+00
   2.9647202e+00   4.8960613e+00   8.8414446e+00
   1.3889793e+00   1.0969094e+01   5.9997790e+00
   2.8191977e+00   3.8276980e+00   9.3275870e+00
   2.3468331e+00   3.1152522e+00   6.0994879e+00
   2.1969473e+00   9.6088259e+00   7.3010699e+00
   2.8703411e+00   3.4676463e+00   8.8498912e+00
   1.9172701e+00   4.2676099e+00   8.1984631e+00
   2.6201371e+00   3.4479221e+00   9.2659748e+00
   1.2005721e+00   8.2402269e+00   6.4976139e+00
   1.0656290e+00   9.9006861e+00   6.1449771e+00
   1.2411146e+00   1.1303150e+01   5.8746988e+00
   1.3029363e+00   1.1478357e+01   5.8545981e+00
   1.2760439e+00   1.0898488e+01   5.9877417e+00
   2.4738276e+00   8.1824008e+00   7.9475303e+00
   2.9162386e+00   5.0418990e+00   9.0317386e+00
   1.3162015e+00   1.1452597e+01   5.8665508e+00
   1.2872987e+00   1.1436664e+01   5.8582636e+00
   1.3177911e+00   1.1521878e+01   5.8492730e+00
   1.3158442e+00   1.1517057e+01   5.8498240e+00
   1.2630506e+00   1.1344419e+01   5.8724881e+00
   1.3303820e+00   6.5944880e+00   6.9761837e+00
   2.4980053e+00   3.1574014e+00   6.8424138e+00
   2.9528473e+00   4.9267231e+00   8.6769098e+00
   2.6892227e+00   3.4450194e+00   9.3564284e+00
   1.3506929e+00   1.1089374e+01   5.9401532e+00
   1.1780061e+00   8.9484950e+00   6.3478566e+00
   2.4571326e+00   6.7597598e+00   5.8780705e+00
   1.1263818e+00   1.0340977e+01   6.0667868e+00
   2.4780422e+00   4.5681921e+00   8.7943808e+00
   2.6838176e+00   6.9720163e+00   7.1533778e+00
   2.6737148e+00   6.7988267e+00   8.4718259e+00
   1.1846469e+00   9.5025086e+00   6.2445899e+00
   2.8292092e+00   6.1719182e+00   7.7707491e+00
   1.2729963e+00   6.2218503e+00   7.0488139e+00
   1.2311414e+00   1.1002316e+01   5.9443024e+00
   1.3175655e+00   1.1521038e+01   5.8494726e+00
   2.1010275e+00   9.9377222e+00   6.8602486e+00
   1.2793955e+00   1.1417277e+01   5.8604587e+00
   2.8679217e+00   3.5978752e+00   9.2602066e+00
   1.3204905e+00   1.1522021e+01   5.8510543e+00
   1.3200682e+00   1.1436899e+01   5.8677775e+00
   2.8712891e+00   6.5422682e+00   8.6142106e+00
   2.1112759e+00   9.0894584e+00   5.7305423e+00
   2.8641076e+00   3.3668793e+00   9.2341640e+00
   1.3051843e+00   1.1487885e+01   5.8527324e+00
   2.5486361e+00   3.8647743e+00   9.0273111e+00
   1.1957554e+00   9.7168841e+00   6.2055652e+00
   1.3442793e+00   1.1483957e+01   5.8715192e+00
   1.3228585e+00   1.1511865e+01   5.8301266e+00
   2.1414312e+00   3.9764271e+00   8.5789288e+00
   1.2925540e+00   9.7876408e+00   6.1972702e+00
   1.5815546e+00   1.0890413e+01   6.3518219e+00
   1.5831973e+00   5.6001646e+00   7.4423704e+00
   2.3278665e+00   8.6694938e+00   7.6642967e+00
   2.1568313e+00   9.3051311e+00   7.3357248e+00
   1.3182983e+00   1.1389217e+01   5.8798931e+00
   2.3699232e+00   3.3098946e+00   6.0834752e+00
   1.3058299e+00   1.0029803e+01   6.1506569e+00
   2.3310988e+00   3.9276560e+00   8.8715582e+00
   1.4446873e+00   1.1320886e+01   6.0078140e+00
   1.9504269e+00   1.0322828e+01   6.7413061e+00
   1.3191584e+00   1.1526038e+01   5.8489280e+00
   2.8947572e+00   3.6208248e+00   9.1824792e+00
   2.6743337e+00   6.8404459e+00   8.4674149e+00
   1.4120725e+00   1.1368505e+01   5.9858864e+00
   1.3127748e+00   1.1509965e+01   5.8501955e+00
   1.9984227e+00   1.0195245e+01   6.7158550e+00
   2.4798219e+00   5.9622743e+00   8.4770618e+00
   1.3035682e+00   1.1310378e+01   5.8977729e+00
   1.3145954e+00   1.1337709e+01   5.8965178e+00
   1.2982647e+00   1.1471427e+01   5.8545740e+00
   1.3127580e+00   1.0888589e+01   5.9846680e+00
   2.9094403e+00   4.7871438e+00   9.1004034e+00
   2.6138910e+00   5.2848533e+00   8.7112444e+00
   9.9420443e-01   9.5412800e+00   6.1985302e+00
   2.6119981e+00   4.4341231e+00   8.9255439e+00
   2.3750209e+00   3.3827586e+00   6.0656361e+00
   2.7671593e+00   3.1663747e+00   8.3694504e+00
   2.8611762e+00   4.4207817e+00   8.1965423e+00
   2.7180481e+00   6.9749971e+00   7.3458831e+00
   1.3557855e+00   1.1455895e+01   5.9051053e+00
   1.3162347e+00   1.1518397e+01   5.8496315e+00
   1.4447381e+00   1.1012041e+01   6.1056048e+00
   1.2842655e+00   1.1427366e+01   5.8603347e+00
   1.3717466e+00   1.1332440e+01   5.6466182e+00
   1.0681538e+00   7.5752434e+00   6.6097929e+00
   2.7114249e+00   3.9120138e+00   7.5752791e+00
   2.9048070e+00   4.9626638e+00   8.3150771e+00
   1.0037134e+00   9.9890239e+00   6.1048356e+00
   2.9241294e+00   3.9798501e+00   9.1084217e+00
   1.1864918e+00   1.0481243e+01   6.0541151e+00
   1.7243963e+00   1.0805991e+01   6.4855695e+00
   1.2763255e+00   1.1409416e+01   5.8616508e+00
   2.5641103e+00   7.5916427e+00   6.8069680e+00
   2.9321316e+00   5.9676881e+00   8.6595031e+00
   1.4108527e+00   1.1105602e+01   5.3420121e+00
   1.2012223e+00   1.1077483e+01   5.9139853e+00
   2.1665384e+00   8.3472386e+00   5.2935807e+00
   1.1723929e+00   7.7722628e+00   6.5964406e+00
   1.0842907e+00   9.1861448e+00   6.2896859e+00
   2.5935892e+00   8.0024314e+00   8.1470326e+00
   2.3863837e+00   3.1413038e+00   6.2703530e+00
   1.4885728e+00   1.0951474e+01   5.4055996e+00
   1.4144564e+00   1.1365560e+01   5.9731902e+00
   2.3757499e+00   8.1481672e+00   6.2048829e+00
   2.6276651e+00   3.3084997e+00   7.4591537e+00
   1.2813970e+00   1.1426715e+01   5.8591442e+00
   2.8084864e+00   6.3723982e+00   7.6840094e+00
   2.8239140e+00   3.2695847e+00   9.3946960e+00
   2.9372133e+00   4.2438353e+00   8.8558690e+00
   2.4264727e+00   8.3598822e+00   6.6538442e+00
   1.1983523e+00   7.0947918e+00   6.7726099e+00
   2.4504912e+00   3.7821742e+00   8.9690181e+00
   1.3129244e+00   1.1510444e+01   5.8502639e+00
   1.1768480e+00   9.4406356e+00   6.2553558e+00
   2.4104781e+00   6.9076858e+00   5.6853922e+00
   1.7016506e+00   8.4037738e+00   6.8144242e+00
   1.3167591e+00   1.1399804e+01   5.8813664e+00
   1.3780579e+00   1.1374026e+01   5.7740586e+00
   1.3919278e+00   1.1404432e+01   5.9441419e+00
   2.5417894e+00   4.1796393e+00   6.5151946e+00
   1.3272069e+00   1.1504668e+01   5.8582600e+00
   1.3561351e+00   1.1457790e+01   5.8661879e+00
   1.3109137e+00   1.0644992e+01   6.0318329e+00
   1.6260263e+00   5.4329081e+00   7.5265291e+00
   2.9161380e+00   5.0492059e+00   9.0303334e+00
   2.8397654e+00   3.4386565e+00   9.3576673e+00
   1.4159448e+00   1.1101290e+01   5.3575997e+00
   2.3503913e+00   3.1294021e+00   6.0974386e+00
   1.1013748e+00   1.0712113e+01   5.9696775e+00
   1.1174443e+00   9.9754359e+00   6.1427064e+00
   1.6488851e+00   1.0922624e+01   6.1824992e+00
   2.4497932e+00   3.7761049e+00   6.2421979e+00
   1.3206259e+00   1.1524445e+01   5.8503499e+00
   2.7147259e+00   3.3218749e+00   9.4199536e+00
   1.3552538e+00   1.1463906e+01   5.9068238e+00
   1.6226562e+00   1.0914206e+01   6.3480594e+00
   1.3195901e+00   1.1478567e+01   5.8591602e+00
   1.5960897e+00   5.6122543e+00   7.4480709e+00
   1.4730460e+00   1.1270782e+01   6.0834071e+00
   1.3630025e+00   1.1391821e+01   5.7411419e+00
   1.0814320e+00   1.0663868e+01   5.9738836e+00
   1.5794051e+00   6.8907192e+00   7.0631409e+00
   1.0668625e+00   1.0356560e+01   6.0432674e+00
   1.3033652e+00   1.1485260e+01   5.8529121e+00
   1.3433521e+00   1.1467862e+01   5.8252419e+00
   1.4438414e+00   1.1313391e+01   6.0343549e+00
   1.1231594e+00   1.0878718e+01   5.9353819e+00
   1.5507295e+00   1.1002158e+01   5.8252124e+00
   2.8522730e+00   3.3708515e+00   9.2880478e+00
   1.3774095e+00   7.2026992e+00   6.8314670e+00
   2.3736572e+00   3.6113588e+00   8.9810424e+00
   2.8555832e+00   3.2034211e+00   9.2646594e+00
   2.7405128e+00   3.1597592e+00   8.2091713e+00
   2.5339035e+00   3.1990661e+00   7.0041200e+00
   9.8433627e-01   9.7088401e+00   6.1586504e+00
   1.0293407e+00   7.8895553e+00   6.5307600e+00
   1.9890891e+00   6.1862255e+00   7.6663555e+00
   1.6241916e+00   1.1001150e+01   6.2544836e+00
   2.9022764e+00   4.0401580e+00   9.1507191e+00
   2.8171896e+00   3.3367819e+00   9.4205406e+00
   2.4948538e+00   3.1407875e+00   6.8404529e+00
   1.0337284e+00   9.1571895e+00   6.2847052e+00
   1.2877006e+00   1.1439333e+01   5.8579781e+00
   2.8028020e+00   6.5247875e+00   7.6885450e+00
   1.3668427e+00   1.1445731e+01   5.8950391e+00
   2.6150087e+00   3.5974686e+00   7.2257390e+00
   2.5320059e+00   8.5992014e+00   7.5510451e+00
   1.2496689e+00   1.1338980e+01   5.8693838e+00
   1.0146553e+00   8.7880115e+00   6.3516878e+00
   2.1492182e+00   8.6339945e+00   5.4574279e+00
   1.2715624e+00   1.1391437e+01   5.8633345e+00
   1.3177172e+00   1.1285665e+01   5.9027348e+00
   1.3224254e+00   1.1518684e+01   5.8529655e+00
   1.3824259e+00   1.1333001e+01   5.7008475e+00
   1.3196548e+00   1.1521866e+01   5.8389805e+00
   1.3260616e+00   1.1477035e+01   5.8626488e+00
   2.0131759e+00   9.9543423e+00   6.3554342e+00
   1.0558648e+00   1.0471971e+01   6.0093469e+00
   1.8897634e+00   4.3074748e+00   8.1533899e+00
   1.2994570e+00   1.1470276e+01   5.8548012e+00
   2.4249691e+00   4.0370199e+00   5.9705761e+00
   1.1346073e+00   1.0924889e+01   5.9278638e+00
   1.5091711e+00   5.4193549e+00   7.4387619e+00
   1.6316046e+00   1.0792999e+01   5.8152828e+00
   1.5174655e+00   5.8631442e+00   7.3145582e+00
   1.1202184e+00   1.0086053e+01   6.1206696e+00
   1.5717574e+00   1.0707950e+01   5.3473657e+00
   1.1708753e+00   1.1072610e+01   5.9054411e+00
   2.3999296e+00   3.7112960e+00   6.0274575e+00
   2.7559446e+00   4.2259202e+00   7.6631969e+00
   1.4003886e+00   1.1299857e+01   5.7134596e+00
   1.4321756e+00   5.6539295e+00   7.3143518e+00
   2.3347759e+00   4.1435545e+00   8.8124312e+00
   1.2333818e+00   1.0827207e+01   5.9896537e+00
   1.4859831e+00   1.1231668e+01   6.1072526e+00
   1.2050401e+00   1.1156083e+01   5.8968430e+00
   1.5829155e+00   1.0862775e+01   5.7031349e+00
   1.9204863e+00   4.3283910e+00   8.1767883e+00
   1.4440868e+00   1.1312414e+01   6.0346148e+00
   1.6657765e+00   9.3701392e+00   6.6143259e+00
   2.9388028e+00   5.6765393e+00   8.4564672e+00
   1.3179540e+00   1.1519872e+01   5.8497658e+00
   1.2950159e+00   1.1421083e+01   5.8645418e+00
   1.3899124e+00   5.9545859e+00   7.1979563e+00
   2.3085333e+00   9.3425217e+00   7.4237723e+00
   2.7405964e+00   3.2884741e+00   9.4196434e+00
   1.3200113e+00   1.1525362e+01   5.8494979e+00
   2.7743988e+00   3.3606563e+00   8.2685128e+00
   1.0403647e+00   8.3331498e+00   6.4446542e+00
   2.3591674e+00   3.1278143e+00   6.1432890e+00
   2.5889012e+00   3.1521074e+00   7.3444523e+00
   1.2593655e+00   1.1359544e+01   5.8677282e+00
   2.7738499e+00   5.2020621e+00   8.9644890e+00
   9.8407827e-01   9.4609150e+00   6.2108284e+00
   1.1543948e+00   1.0994562e+01   5.9189232e+00
   1.0938639e+00   1.0568978e+01   6.0020069e+00
   1.0919161e+00   7.1980427e+00   6.7050238e+00
   1.5592055e+00   1.1060273e+01   5.9960462e+00
   2.2074954e+00   4.4717367e+00   8.5007542e+00
   2.7680800e+00   5.6086123e+00   8.8606174e+00
   1.3188744e+00   1.1525131e+01   5.8489535e+00
   1.2360463e+00   1.1215735e+01   5.8928222e+00
   1.2882330e+00   8.5473897e+00   6.4510271e+00
   2.4698327e+00   4.6743770e+00   5.9650008e+00
   2.3658261e+00   3.2854400e+00   6.0796577e+00
   1.8654358e+00   4.4527252e+00   8.0686409e+00
   1.4050117e+00   1.1349204e+01   5.8539368e+00
   1.2466720e+00   7.2982633e+00   6.7390825e+00
   2.3493713e+00   3.1231184e+00   6.0982591e+00
   1.3171405e+00   1.1522491e+01   5.8490796e+00
   2.4539328e+00   4.6431254e+00   5.8939446e+00
   2.5138673e+00   7.4825290e+00   6.4733226e+00
   1.1702385e+00   1.0726486e+01   5.9903100e+00
   9.9857280e-01   9.3420750e+00   6.2398396e+00
   1.8648671e+00   5.7392061e+00   7.6466325e+00
   1.1346911e+00   1.0938898e+01   5.9259899e+00
   1.5676807e+00   7.6324579e+00   6.8521639e+00
   2.5976302e+00   6.3347048e+00   6.5130602e+00
   1.1130118e+00   1.0422957e+01   6.0427964e+00
   2.5611569e+00   6.7322004e+00   6.4115736e+00
   1.3193756e+00   1.1526440e+01   5.8488893e+00
   2.9049572e+00   4.3414542e+00   9.1652086e+00
   1.0712522e+00   8.4571146e+00   6.4265318e+00
   9.7772233e-01   9.3310788e+00   6.2353472e+00
   2.4312503e+00   6.9568397e+00   5.8062247e+00
   1.3250229e+00   1.1511037e+01   5.8611782e+00
   1.3333186e+00   1.1485845e+01   5.8668606e+00
   1.1470078e+00   1.0773996e+01   5.9699192e+00
   1.9137149e+00   5.0183744e+00   7.9306737e+00
   1.3167210e+00   1.1519774e+01   5.8494232e+00
   2.0223150e+00   9.2866029e+00   5.5009803e+00
   2.7752940e+00   4.3906021e+00   7.6978093e+00
   2.8874453e+00   4.2825026e+00   8.4440381e+00
   1.0314934e+00   8.0483909e+00   6.4987491e+00
   2.6937091e+00   3.3400686e+00   9.3967663e+00
   1.3201435e+00   1.1483565e+01   5.8574259e+00
   2.8221571e+00   7.0552431e+00   8.0365443e+00
   2.1813688e+00   8.5978153e+00   5.5866027e+00
   1.3193331e+00   1.1526457e+01   5.8487803e+00
   2.1800430e+00   6.1696371e+00   7.9368402e+00
   1.3238693e+00   1.1514825e+01   5.8547641e+00
   2.4832170e+00   5.3737923e+00   5.8927508e+00
   1.1741966e+00   1.1072792e+01   5.9053480e+00
   2.4584057e+00   5.4956597e+00   5.7545168e+00
   1.3466502e+00   1.1354476e+01   5.5757090e+00
   1.0859834e+00   1.0299956e+01   6.0628442e+00
   2.4192305e+00   3.4835717e+00   6.2416419e+00
   2.8462192e+00   4.0904772e+00   9.2765287e+00
   1.4670827e+00   6.3961639e+00   7.1202015e+00
   2.8122532e+00   3.2432754e+00   9.3992722e+00
   1.2291989e+00   1.0221700e+01   6.1150912e+00
   2.6159438e+00   3.1346784e+00   7.5229990e+00
   2.8295126e+00   4.2380145e+00   8.0841652e+00
   2.9108523e+00   6.4689124e+00   8.4813394e+00
   1.3147941e+00   1.1515405e+01   5.8498786e+00
   2.0987255e+00   3.9549347e+00   8.5326852e+00
   1.3159103e+00   1.1516080e+01   5.8499367e+00
   1.3181541e+00   1.1359494e+01   5.8864287e+00
   2.9021192e+00   3.9046504e+00   9.1260506e+00
   1.0403214e+00   7.9529509e+00   6.5208919e+00
   1.0435724e+00   7.9010526e+00   6.5325252e+00
   1.3071418e+00   1.1493430e+01   5.8520395e+00
   2.8025415e+00   5.4901377e+00   8.9292763e+00
   1.3472290e+00   1.1442477e+01   5.7830133e+00
   1.3173811e+00   1.1189173e+01   5.9231695e+00
   1.7017179e+00   1.0850201e+01   6.4540421e+00
   1.3157145e+00   1.1517614e+01   5.8496538e+00
   1.2656247e+00   1.1369540e+01   5.8669000e+00
   2.6364334e+00   3.1401361e+00   7.6284745e+00
   1.1220529e+00   1.0873303e+01   5.9361577e+00
   2.8538620e+00   3.2192477e+00   9.2636655e+00
   1.2735770e+00   1.1143894e+01   5.9264575e+00
   2.3908641e+00   3.3331015e+00   6.1753252e+00
   2.8695126e+00   3.6459989e+00   9.2631089e+00
   1.6067886e+00   1.0767973e+01   5.6359765e+00
   1.9637917e+00   1.0264387e+01   6.6398292e+00
   1.2536986e+00   6.5540930e+00   6.9447516e+00
   1.4369121e+00   1.1330962e+01   5.9985325e+00
   2.6138064e+00   3.3054735e+00   7.3837837e+00
   1.0982306e+00   1.0762059e+01   5.9549778e+00
   1.2279083e+00   1.0932817e+01   5.9612856e+00
   1.0375494e+00   1.0412026e+01   6.0195949e+00
   1.4966308e+00   1.1065264e+01   5.6801483e+00
   2.8618076e+00   4.6414096e+00   9.1433151e+00
   2.5004273e+00   3.5648940e+00   9.0674001e+00
   1.7488282e+00   1.0053349e+01   5.1411894e+00
   1.3130991e+00   1.1510205e+01   5.8503668e+00
   2.8584913e+00   4.3907153e+00   9.2057571e+00
   2.1617854e+00   8.7759387e+00   7.5203806e+00
   2.7146417e+00   3.3695320e+00   9.4060503e+00
   1.7787895e+00   1.0530286e+01   6.0811869e+00
   1.4291820e+00   5.7180835e+00   7.2934496e+00
   2.4404410e+00   7.4099578e+00   6.0458343e+00
   1.4331449e+00   1.0314216e+01   6.1400394e+00
   1.8530945e+00   1.0074281e+01   5.6994820e+00
   1.2057771e+00   1.1141714e+01   5.9003724e+00
   1.1976750e+00   7.7173203e+00   6.6166980e+00
   1.1310069e+00   8.6071743e+00   6.4075036e+00
   1.3872745e+00   1.1350337e+01   5.7648410e+00
   1.0784348e+00   8.9602595e+00   6.3319766e+00
   1.3191659e+00   1.1515825e+01   5.8512897e+00
   1.3172757e+00   1.1522681e+01   5.8490915e+00
   1.3194749e+00   1.1525686e+01   5.8472462e+00
   2.4896769e+00   3.3080334e+00   6.7066881e+00
   1.6586495e+00   1.0854639e+01   6.0851106e+00
   1.4769629e+00   1.1257177e+01   6.0865869e+00
   2.4570960e+00   3.4172404e+00   6.4676043e+00
   1.3193669e+00   1.1520680e+01   5.8346823e+00
   2.7866285e+00   3.2742675e+00   9.4543286e+00
   2.4038866e+00   8.7477961e+00   7.7912619e+00
   2.8781388e+00   5.9755642e+00   8.8466935e+00
   1.4981328e+00   1.0983942e+01   5.5182910e+00
   1.2077729e+00   1.1201640e+01   5.8870264e+00
   1.2279546e+00   1.1268718e+01   5.8780403e+00
   2.6058954e+00   4.3983148e+00   8.9295832e+00
   1.1876045e+00   1.1148518e+01   5.8941729e+00
   1.2755076e+00   1.1348155e+01   5.8748930e+00
   1.7916143e+00   9.8658608e+00   5.0849383e+00
   2.9105838e+00   4.1790109e+00   9.1214063e+00
   1.9157075e+00   1.0368483e+01   6.5571431e+00
   1.4652378e+00   1.1275088e+01   6.0023482e+00
   1.3191058e+00   1.1495405e+01   5.8568831e+00
   2.8102269e+00   4.3370206e+00   9.2085658e+00
   2.8282899e+00   3.2472289e+00   9.3832035e+00
   1.2499525e+00   1.1304627e+01   5.8771486e+00
   1.4303101e+00   6.1725270e+00   7.1617209e+00
   1.0478487e+00   1.0401849e+01   6.0227130e+00
   1.4302114e+00   1.1343686e+01   6.0176380e+00
   1.8484343e+00   5.6053020e+00   7.6686960e+00
   2.8986670e+00   3.6741226e+00   8.9709899e+00
   1.3190362e+00   1.1524739e+01   5.8490946e+00
   2.4872508e+00   5.1772676e+00   5.9441958e+00
   1.7728041e+00   9.9984497e+00   5.1793586e+00
   1.3176056e+00   1.1492781e+01   5.8567018e+00
   1.1816204e+00   1.0379472e+01   6.0748499e+00
   1.0847917e+00   9.2864928e+00   6.2704198e+00
   1.3151525e+00   1.1514780e+01   5.8499103e+00
   1.3046469e+00   1.1489629e+01   5.8525497e+00
   1.3367863e+00   1.1421740e+01   5.6833278e+00
   2.8690483e+00   3.5111763e+00   9.2192448e+00
   1.8011049e+00   1.0576108e+01   6.6739451e+00
   1.3104163e+00   1.1504466e+01   5.8510400e+00
   2.6050653e+00   4.4048685e+00   8.9268130e+00
   2.4039132e+00   8.6702797e+00   6.8351819e+00
   2.3766318e+00   3.4083423e+00   6.0592888e+00
   1.3177003e+00   1.1522348e+01   5.8491512e+00
   1.1950497e+00   1.1146058e+01   5.8946836e+00
   1.3124882e+00   1.1504562e+01   5.8515761e+00
   2.8282746e+00   3.2423154e+00   9.3801738e+00
   2.7100613e+00   3.3424534e+00   9.4105582e+00
   1.3218113e+00   1.1491060e+01   5.8559574e+00
   1.1697243e+00   1.0051208e+01   6.1391834e+00
   1.3191610e+00   1.1509412e+01   5.8527536e+00
   1.2977552e+00   1.1471384e+01   5.8542892e+00
   2.7134395e+00   5.0038754e+00   7.1732292e+00
   1.3283878e+00   1.1506845e+01   5.8652765e+00
   2.1792139e+00   8.4765575e+00   5.4661593e+00
   2.8258041e+00   3.2659296e+00   8.6841515e+00
   1.3052882e+00   1.1491563e+01   5.8524563e+00
   1.3193702e+00   1.1526001e+01   5.8490189e+00
   2.9617585e+00   5.5623284e+00   8.7405092e+00
   1.3191486e+00   1.1519104e+01   5.8506649e+00
   1.2977484e+00   1.1443284e+01   5.8602785e+00
   2.8424163e+00   3.3509742e+00   9.3554199e+00
   2.7079171e+00   3.2132206e+00   7.9697614e+00
   1.2830400e+00   1.1430318e+01   5.8589918e+00
   1.3128106e+00   1.1510140e+01   5.8503749e+00
   1.3187343e+00   1.1524779e+01   5.8489336e+00
   1.3080686e+00   1.1264838e+01   5.9123181e+00
   1.0801380e+00   9.2550103e+00   6.2756395e+00
   1.6440837e+00   7.0235218e+00   7.0824689e+00
   1.3182117e+00   1.1524134e+01   5.8489984e+00
   1.3116031e+00   1.1156797e+01   5.9332077e+00
   1.4107526e+00   1.1303157e+01   6.0035606e+00
   1.2048289e+00   7.6364079e+00   6.6382346e+00
   1.4299846e+00   8.4351807e+00   6.5368163e+00
   1.4917134e+00   1.1166480e+01   6.1353623e+00
   2.5382841e+00   4.5783527e+00   6.3462103e+00
   1.0640739e+00   1.0061248e+01   6.1099667e+00
   1.2802081e+00   1.1417406e+01   5.8604034e+00
   1.3527906e+00   1.1328602e+01   5.5465021e+00
   1.2936970e+00   1.1257417e+01   5.9063102e+00
   1.5466330e+00   9.4035343e+00   6.4307015e+00
   1.3047410e+00   1.1489654e+01   5.8526247e+00
   1.2513663e+00   1.1261440e+01   5.8871003e+00
   1.7389064e+00   9.2780466e+00   6.7399774e+00
   1.3083451e+00   1.1499368e+01   5.8516146e+00
   2.3209225e+00   3.8778231e+00   8.8762806e+00
   1.4067203e+00   1.1379695e+01   5.9786445e+00
   2.6995559e+00   3.5590595e+00   9.3338259e+00
   1.2365641e+00   1.1295562e+01   5.8747325e+00
   1.6454023e+00   5.4185670e+00   7.5455124e+00
   9.8698633e-01   8.6280420e+00   6.3753161e+00
   1.4390569e+00   1.1089404e+01   5.4450237e+00
   1.5782098e+00   9.1768165e+00   6.5116678e+00
   1.1838308e+00   1.1109165e+01   5.9011528e+00
   2.8849704e+00   3.4202810e+00   9.0514724e+00
   1.4452395e+00   1.1063730e+01   5.4217355e+00
   2.9055731e+00   3.8833189e+00   9.1290509e+00
   1.3003154e+00   1.1477769e+01   5.8539142e+00
   2.4585595e+00   5.2703275e+00   8.6225821e+00
   1.5188607e+00   1.0299740e+01   6.2743536e+00
   1.3945099e+00   1.1268128e+01   5.6132037e+00
   2.3145519e+00   7.8105605e+00   5.6382991e+00
   2.9345068e+00   4.1050302e+00   8.9290525e+00
   2.6272962e+00   3.9619824e+00   7.0752825e+00
   1.3545714e+00   1.1435165e+01   5.8018311e+00
   2.5119195e+00   8.4676987e+00   7.9143077e+00
   2.6332926e+00   5.7155763e+00   6.6512292e+00
   1.6382002e+00   1.0564570e+01   5.4177018e+00
   2.3887432e+00   3.1245467e+00   6.2983463e+00
   1.3245169e+00   1.1476228e+01   5.7526984e+00
   1.2886159e+00   1.0911053e+01   5.9867329e+00
   1.4205384e+00   1.1073028e+01   5.3211483e+00
   1.3214945e+00   1.1513171e+01   5.8532204e+00
   2.8802336e+00   3.3168941e+00   9.2348184e+00
   1.2405562e+00   1.1297876e+01   5.8759399e+00
   1.2234706e+00   1.1243521e+01   5.8816510e+00
   2.4724766e+00   6.6930506e+00   5.9387015e+00
   1.5248350e+00   9.4314323e+00   6.3970625e+00
   1.3190480e+00   1.1525695e+01   5.8488002e+00
   1.2021876e+00   1.1196146e+01   5.8876997e+00
   1.6501079e+00   1.0661714e+01   5.6564397e+00
   1.8145694e+00   4.7268114e+00   7.9171800e+00
   1.5020121e+00   1.0798709e+01   5.1753739e+00
   1.3512555e+00   1.1460623e+01   5.8477932e+00
   1.9613802e+00   1.0217928e+01   6.5208788e+00
   2.3393165e+00   3.1438163e+00   6.0938691e+00
   2.4410333e+00   5.8498061e+00   5.6995555e+00
   9.8684418e-01   8.7864428e+00   5.9818377e+00
   2.3019196e+00   3.6788171e+00   8.9281536e+00
   2.4040486e+00   3.1141627e+00   6.4353961e+00
   1.3585722e+00   1.1296491e+01   5.5029865e+00
   2.4264733e+00   4.2317804e+00   5.9379052e+00
   2.1816517e+00   6.1962187e+00   5.5979173e+00
   2.3839662e+00   3.1438545e+00   6.5804329e+00
   1.4154864e+00   1.1028980e+01   5.3027797e+00
   2.2144134e+00   3.5185520e+00   5.9954719e+00
   2.4461557e+00   5.7092231e+00   5.7214437e+00
   2.2215574e+00   6.2135202e+00   5.6026463e+00
   2.3376152e+00   3.1138698e+00   6.1063302e+00
   1.5436785e+00   5.0047684e+00   6.3238628e+00
   2.4220992e+00   3.1144291e+00   6.5219346e+00
   2.4462389e+00   5.4382218e+00   5.7616503e+00
   2.0804037e+00   8.2484341e+00   5.2729835e+00
   2.3417471e+00   3.1293460e+00   6.0969225e+00
   2.4130056e+00   4.6996761e+00   5.8612793e+00
   2.3323202e+00   3.1281378e+00   6.1733093e+00
   2.4141814e+00   3.9710747e+00   5.9753721e+00
   2.2323294e+00   4.6411030e+00   5.8594924e+00
   1.0637753e+00   9.7076667e+00   5.5859822e+00
   2.4336387e+00   3.2777816e+00   7.7953654e+00
   2.3770524e+00   3.5496976e+00   6.0358567e+00
   2.0415305e+00   4.0158133e+00   8.4220055e+00
   2.3256995e+00   3.4341134e+00   6.0501711e+00
   2.4611817e+00   3.1296317e+00   6.8184288e+00
   2.3341719e+00   5.2342025e+00   5.7695290e+00
   1.0756179e+00   1.0570821e+01   5.8433094e+00
   1.7898561e+00   4.4896143e+00   7.9791112e+00
   2.7455267e+00   3.1834756e+00   8.5838616e+00
   1.2462946e+00   1.1347468e+01   5.8675782e+00
   2.3440383e+00   3.1610470e+00   6.0918738e+00
   2.3056689e+00   3.4052138e+00   6.0574210e+00
   2.1293891e+00   3.8820908e+00   8.5656669e+00
   1.0764593e+00   7.2487259e+00   6.3420006e+00
   2.4478489e+00   5.6726851e+00   5.7272078e+00
   2.2807062e+00   3.7682336e+00   6.0036142e+00
   1.3242857e+00   1.1357081e+01   5.6085833e+00
   1.1533945e+00   1.0048022e+01   5.4165379e+00
   1.3634555e+00   1.0742778e+01   5.2705085e+00
   2.3418589e+00   3.1329143e+00   6.0963231e+00
   2.1242483e+00   7.9589012e+00   5.3210961e+00
   2.2280873e+00   7.9282019e+00   5.3452386e+00
   2.3561704e+00   3.5501615e+00   6.0301740e+00
   2.2664577e+00   3.7498938e+00   6.0065570e+00
   2.2982093e+00   3.5173067e+00   6.0414230e+00
   2.3473880e+00   4.4490483e+00   5.8873408e+00
   2.3445702e+00   3.1210408e+00   6.2061617e+00
   2.3720613e+00   3.1322750e+00   6.4316978e+00
   2.1849922e+00   7.3712311e+00   5.4199096e+00
   2.3405819e+00   3.1200483e+00   6.0982271e+00
   2.1474959e+00   3.8665144e+00   8.6306302e+00
   2.7242596e+00   3.2102506e+00   8.7179970e+00
   2.3533724e+00   3.2256200e+00   6.0827253e+00
   2.2343802e+00   3.9145802e+00   5.9793808e+00
   2.3507528e+00   3.1119906e+00   6.1650501e+00
   2.3440481e+00   3.1402142e+00   6.0953266e+00
   1.8978708e+00   9.4171000e+00   5.1143470e+00
   2.7829745e+00   3.1565897e+00   8.5443857e+00
   2.3436103e+00   6.9838709e+00   5.5105239e+00
   2.3798761e+00   3.6002482e+00   6.0286851e+00
   2.4546896e+00   5.1847513e+00   5.7998962e+00
   2.3433632e+00   3.1105278e+00   6.1194404e+00
   2.3446452e+00   3.1104284e+00   6.1246767e+00
   2.2984363e+00   7.1462828e+00   5.4767334e+00
   1.9020445e+00   9.2702330e+00   5.1280307e+00
   2.4176289e+00   5.9617775e+00   5.6776600e+00
   2.3690036e+00   3.5657943e+00   6.0301560e+00
   2.2045659e+00   7.9243570e+00   5.3414323e+00
   2.1646584e+00   6.1386778e+00   5.6043268e+00
   1.9339669e+00   4.8898779e+00   5.7455836e+00
   2.3141782e+00   3.8442150e+00   5.9788313e+00
   2.2709255e+00   3.6481518e+00   8.6100671e+00
   2.2071151e+00   4.5710041e+00   5.8765793e+00
   2.7399292e+00   3.2287197e+00   8.9446585e+00
   2.3350261e+00   3.2771827e+00   6.0721431e+00
   2.4318744e+00   5.0494187e+00   5.8137719e+00
   1.9259274e+00   4.4549679e+00   5.7874019e+00
   2.2089574e+00   4.0962481e+00   5.9496647e+00
   2.1319211e+00   5.0593059e+00   5.7918719e+00
   1.2241845e+00   6.3711564e+00   6.9713081e+00
   2.2953875e+00   3.6990006e+00   6.0132229e+00
   2.3996146e+00   3.6862929e+00   6.0163280e+00
   2.3722955e+00   3.4752721e+00   6.0468069e+00
   2.3393653e+00   3.1105952e+00   6.0996439e+00
   2.3401431e+00   3.1103646e+00   6.1031427e+00
   1.8453512e+00   9.5249936e+00   5.1026461e+00
   2.4992964e+00   3.1351310e+00   7.0391188e+00
   2.3374856e+00   3.1862326e+00   6.0873491e+00
   2.3744086e+00   3.4308975e+00   6.0534360e+00
   2.3557228e+00   3.4788558e+00   6.0416163e+00
   1.3801423e+00   8.8927608e+00   5.2218052e+00
   2.0121288e+00   5.0633893e+00   5.7632859e+00
   2.3397650e+00   3.1103317e+00   6.1007684e+00
   2.3540394e+00   3.2318202e+00   6.0818371e+00
   1.1710564e+00   6.6896868e+00   6.1126487e+00
   1.6269747e+00   1.0306622e+01   5.0817002e+00
   1.8861877e+00   4.5249233e+00   5.7757352e+00
   2.1002200e+00   3.7968913e+00   8.0268950e+00
   2.2884021e+00   3.4964302e+00   6.0431072e+00
   2.3328901e+00   3.2817944e+00   6.0742832e+00
   2.7097514e+00   3.2812010e+00   9.2187174e+00
   2.3262642e+00   3.7796774e+00   5.9874634e+00
   2.1830831e+00   8.0231684e+00   5.3231042e+00
   1.7768602e+00   7.7348564e+00   5.3084926e+00
   2.3901513e+00   3.6041320e+00   6.0279673e+00
   2.2960941e+00   7.2534527e+00   5.4603081e+00
   2.1496685e+00   3.5003468e+00   6.9016085e+00
   2.3340679e+00   3.1338109e+00   6.0948917e+00
   1.4026987e+00   6.5837801e+00   5.5485081e+00
   2.3406112e+00   7.1966485e+00   5.4774445e+00
   2.3315815e+00   3.3692065e+00   6.0580035e+00
   1.3033277e+00   1.1465820e+01   5.7893860e+00
   2.3241069e+00   3.5559772e+00   6.0264325e+00
   2.3492948e+00   3.2314222e+00   6.0815635e+00
   1.2393828e+00   6.2147150e+00   6.4445448e+00
   2.0767996e+00   3.6556591e+00   7.1450822e+00
   2.1839423e+00   4.1595696e+00   5.9342818e+00
   2.3388065e+00   3.2013292e+00   6.0839459e+00
   2.6372092e+00   3.1525049e+00   7.8234948e+00
   2.2895907e+00   3.5366784e+00   6.0377880e+00
   1.3514238e+00   1.0950015e+01   5.3445802e+00
   1.3174555e+00   5.8446903e+00   6.4916386e+00
   2.6135626e+00   3.3450687e+00   9.1775618e+00
   1.7567287e+00   9.2768940e+00   5.1200125e+00
   1.9345692e+00   5.0152534e+00   5.7348746e+00
   9.8508051e-01   9.8933583e+00   6.1205897e+00
   2.1944689e+00   4.6196807e+00   5.8686724e+00
   1.3251697e+00   8.7789760e+00   5.2629214e+00
   1.1255425e+00   9.1629580e+00   5.4364280e+00
   2.3926700e+00   3.6348338e+00   6.0235632e+00
   2.3888826e+00   3.1337422e+00   6.5212062e+00
   2.3716835e+00   3.2428109e+00   7.2076439e+00
   2.1387724e+00   5.1055074e+00   5.7837025e+00
   2.3156078e+00   3.4912899e+00   6.0437069e+00
   2.3497357e+00   3.2387042e+00   6.0799763e+00
   2.3887120e+00   4.7557353e+00   5.8488500e+00
   2.3424838e+00   3.1390402e+00   6.0954738e+00
   2.4784600e+00   3.2760290e+00   8.0225602e+00
   2.3958792e+00   3.7775802e+00   6.0033580e+00
   2.3395186e+00   3.1148035e+00   6.0989569e+00
   2.4363736e+00   5.1588022e+00   5.7989635e+00
   2.3497842e+00   3.1108022e+00   6.1517997e+00
   2.4039642e+00   3.8146830e+00   5.9981205e+00
   2.3423072e+00   3.1321088e+00   6.0965265e+00
   1.8147169e+00   5.9481599e+00   5.5897742e+00
   1.2871141e+00   1.1440103e+01   5.8175779e+00
   2.3791144e+00   3.1172612e+00   6.3384448e+00
   2.4386933e+00   4.5259405e+00   5.8950638e+00
   2.3347245e+00   3.2620466e+00   6.0756217e+00
   2.3897139e+00   3.6609163e+00   6.0204360e+00
   2.7291644e+00   3.2709395e+00   9.2326943e+00
   2.3771213e+00   3.4396806e+00   6.0519079e+00
   1.1029368e+00   1.0704271e+01   5.8052701e+00
   1.9291871e+00   8.3890039e+00   5.2310517e+00
   2.3229371e+00   3.3575242e+00   7.5869553e+00
   2.5901447e+00   3.3768097e+00   9.2476823e+00
   2.4079860e+00   3.1162048e+00   6.4665383e+00
   2.1553452e+00   3.8601058e+00   8.6588871e+00
   2.7819620e+00   3.2676302e+00   9.4560495e+00
   2.5866817e+00   3.1390866e+00   7.4827633e+00
   1.6920376e+00   1.0168865e+01   5.0745810e+00
   2.3646566e+00   3.3769811e+00   6.0608203e+00
   2.2087224e+00   3.4825212e+00   7.3266579e+00
   2.6627342e+00   3.2700159e+00   8.9088081e+00
   2.4012341e+00   3.1154080e+00   6.4301034e+00
   1.0335816e+00   7.7161754e+00   6.1731551e+00
   1.7294734e+00   9.8503303e+00   5.0821561e+00
   2.4866442e+00   3.1774114e+00   7.3361062e+00
   2.1696196e+00   8.2354833e+00   5.2903903e+00
   1.4203024e+00   8.2432263e+00   5.2874961e+00
   1.1325321e+00   1.0708492e+01   5.6729583e+00
   2.6575288e+00   3.1415694e+00   7.8382033e+00
   2.4093070e+00   4.5809800e+00   5.8784365e+00
   2.4389761e+00   3.3108763e+00   8.0363737e+00
   2.3783715e+00   3.5729950e+00   8.9878533e+00
   1.0159640e+00   9.7014161e+00   5.7594086e+00
   1.3583500e+00   5.8044443e+00   6.0034736e+00
   1.4112326e+00   8.9691378e+00   5.2004847e+00
   9.7154830e-01   9.2180056e+00   6.0819407e+00
   9.8229725e-01   9.8346738e+00   6.1025963e+00
   2.3475685e+00   3.2036602e+00   6.0858672e+00
   2.2479543e+00   3.4243558e+00   7.3576842e+00
   2.3440218e+00   3.2174977e+00   6.0822991e+00
   1.3117655e+00   1.1347952e+01   5.6329127e+00
   2.3441002e+00   3.1108191e+00   6.1250346e+00
   2.1795159e+00   5.2691167e+00   5.7506770e+00
   2.3551523e+00   3.2528185e+00   6.0789432e+00
   1.2842503e+00   6.7684605e+00   5.6279536e+00
   1.4441104e+00   1.0582488e+01   5.1663266e+00
   2.0415778e+00   6.6411040e+00   5.5070770e+00
   2.3417759e+00   3.1209478e+00   6.0981626e+00
   2.1397305e+00   8.3969073e+00   5.2629042e+00
   1.9700805e+00   3.8181262e+00   6.8064114e+00
   1.0880196e+00   1.0449774e+01   5.6907910e+00
   1.7723517e+00   6.2919771e+00   5.5354890e+00
   2.3701616e+00   3.3779758e+00   6.0609878e+00
   2.3466827e+00   3.2972596e+00   6.0696082e+00
   1.8215022e+00   7.4119264e+00   5.3608052e+00
   2.3167765e+00   3.3349325e+00   6.0682277e+00
   1.7856862e+00   9.8084920e+00   5.0829773e+00
   2.3425621e+00   3.1275996e+00   6.0971220e+00
   2.3369192e+00   3.1315145e+00   6.0966252e+00
   1.3088637e+00   1.1507240e+01   5.8308536e+00
   9.7595245e-01   9.3016737e+00   6.0190107e+00
   2.7149037e+00   3.1728034e+00   8.3510730e+00
   2.5266900e+00   3.1274615e+00   7.1141790e+00
   2.3929914e+00   4.0573305e+00   5.9561881e+00
   2.3187302e+00   3.1710530e+00   6.3728170e+00
   2.4420007e+00   5.7959539e+00   5.7079920e+00
   2.3417811e+00   3.1178219e+00   6.0985609e+00
   2.3416157e+00   3.1308281e+00   6.0966742e+00
   2.3167306e+00   3.1872194e+00   6.4700811e+00
   2.7955463e+00   3.2203114e+00   9.1340140e+00
   2.4269142e+00   4.2142956e+00   5.9402242e+00
   1.0227278e+00   8.3066179e+00   5.8881402e+00
   2.3602437e+00   3.6535051e+00   6.0142396e+00
   2.7143190e+00   3.2917439e+00   9.3182105e+00
   2.3407456e+00   3.1187420e+00   6.0984255e+00
   2.3433744e+00   3.1330532e+00   6.0963996e+00
   2.7692180e+00   3.2239453e+00   9.0408287e+00
   2.2822893e+00   6.7290223e+00   5.5364451e+00
   2.4532436e+00   3.1218716e+00   6.7221240e+00
   2.6887501e+00   3.2594494e+00   8.9513905e+00
   2.3203783e+00   3.2410467e+00   6.0802407e+00
   1.3971773e+00   5.6327656e+00   7.3020275e+00
   2.4779239e+00   3.1728539e+00   7.2581635e+00
   2.1269604e+00   5.0447120e+00   5.7939889e+00
   2.3064885e+00   3.2816781e+00   6.0699567e+00
   2.4175492e+00   4.0336229e+00   5.9665219e+00
   1.5536472e+00   1.0596721e+01   5.1133307e+00
   1.3010348e+00   1.1496848e+01   5.8504086e+00
   2.4012682e+00   6.5558969e+00   5.5862009e+00
   1.0846432e+00   1.0725116e+01   5.9500582e+00
   2.3402911e+00   3.1171346e+00   6.0986364e+00
   2.3387147e+00   3.1485984e+00   6.0934703e+00
   2.4184241e+00   4.0485186e+00   5.9644127e+00
   2.3613363e+00   3.1149406e+00   6.2377290e+00
   2.4415261e+00   5.7741329e+00   5.7110233e+00
   2.7556806e+00   3.2102257e+00   8.8643398e+00
   2.3418468e+00   3.1215709e+00   6.0979430e+00
   1.0219483e+00   1.0304430e+01   6.0400070e+00
   2.4118039e+00   3.4424049e+00   8.6060562e+00
   2.3737278e+00   3.1436727e+00   6.5290694e+00
   1.0599309e+00   1.0265671e+01   5.7241815e+00
   2.3759901e+00   3.1536615e+00   6.6126708e+00
   2.3957500e+00   5.8318951e+00   5.6921228e+00
   1.0841473e+00   7.2269042e+00   6.6953038e+00
   2.3397792e+00   3.1108359e+00   6.0995280e+00
   2.7975232e+00   3.1636660e+00   8.6664707e+00
   2.2103213e+00   3.4403440e+00   7.0793828e+00
   1.5850465e+00   1.0143034e+01   5.0889156e+00
   2.4011871e+00   3.1178929e+00   6.4465397e+00
   1.4141201e+00   6.3497325e+00   5.5920082e+00
   2.4592342e+00   3.1198186e+00   6.7395184e+00
   1.6281622e+00   8.9529136e+00   5.1530511e+00
   2.3389970e+00   3.1225822e+00   6.0979941e+00
   2.4004934e+00   3.8189283e+00   5.9976198e+00
   2.1504232e+00   6.6464588e+00   5.5235219e+00
   2.3415866e+00   3.1244509e+00   6.0975115e+00
   2.8478321e+00   3.1830448e+00   9.0565202e+00
   2.1597340e+00   7.6158264e+00   5.3781648e+00
   2.4456813e+00   4.7002362e+00   5.8697575e+00
   1.2408297e+00   6.2941265e+00   7.0114987e+00
   2.4405890e+00   4.5948368e+00   5.8845870e+00
   2.3587815e+00   3.3375698e+00   6.0664167e+00
   2.3854855e+00   3.7721138e+00   5.9999547e+00
   2.3638146e+00   3.3842734e+00   6.0599795e+00
   2.2642004e+00   3.5590620e+00   8.1760999e+00
   2.3395130e+00   3.1126794e+00   6.0994439e+00
   2.3487291e+00   3.1114536e+00   6.1514074e+00
   1.6852461e+00   6.4788189e+00   5.4992749e+00
   1.0154408e+00   9.2537364e+00   5.7461838e+00
   2.3099498e+00   4.4829316e+00   5.8758592e+00
   2.3479581e+00   3.1584871e+00   6.0927632e+00
   2.1405688e+00   8.1029172e+00   5.3037766e+00
   1.2979076e+00   1.1457654e+01   5.7995782e+00
   1.0328817e+00   7.6683759e+00   6.5255184e+00
   1.5545439e+00   9.6138301e+00   5.1114773e+00
   2.2941442e+00   7.5169001e+00   5.4198090e+00
   1.0302215e+00   7.6852795e+00   6.4378017e+00
   2.3464892e+00   3.1108250e+00   6.1360157e+00
   2.2412171e+00   4.4238395e+00   5.8979349e+00
   2.5697256e+00   3.3800843e+00   9.1600316e+00
   2.3325904e+00   3.3031743e+00   6.0694526e+00
   2.7986701e+00   3.2217029e+00   9.1596903e+00
   2.2800736e+00   3.3732915e+00   7.3447296e+00
   9.9127799e-01   9.1133914e+00   5.8835448e+00
   1.0811792e+00   7.9105505e+00   5.7529590e+00
   2.5613601e+00   3.1321369e+00   7.3125814e+00
   2.3458762e+00   3.1188630e+00   6.1975086e+00
   1.9007852e+00   7.0495232e+00   5.4247228e+00
   2.3368026e+00   4.0600405e+00   5.9450017e+00
   1.7609412e+00   5.8132922e+00   5.5945905e+00
   1.8318529e+00   4.2223292e+00   7.4160658e+00
   2.3539589e+00   3.2070956e+00   6.0859987e+00
   2.3334284e+00   3.1290752e+00   6.1919132e+00
   1.7544476e+00   8.5212276e+00   5.1987510e+00
   2.3820040e+00   3.6133026e+00   6.0269152e+00
   1.3500438e+00   7.0661865e+00   5.4965790e+00
   9.7312543e-01   9.6584478e+00   6.1662017e+00
   2.3565988e+00   3.2783666e+00   6.0750359e+00
   2.6217566e+00   3.1894393e+00   8.0673542e+00
   2.3738452e+00   3.4510060e+00   6.0495689e+00
   1.4045434e+00   9.4124391e+00   5.1634689e+00
   2.4241100e+00   4.3111724e+00   5.9223292e+00
   2.3813610e+00   3.1174835e+00   6.3505173e+00
   2.3443297e+00   3.1690142e+00   6.0909165e+00
   2.2882416e+00   4.0050007e+00   5.9596214e+00
   2.3238302e+00   3.3091585e+00   6.0721608e+00
   2.2224934e+00   5.5590582e+00   5.7025268e+00
   1.9152443e+00   5.2176876e+00   5.7071266e+00
   2.3391266e+00   3.1175209e+00   6.0986885e+00
   2.4089619e+00   3.8416627e+00   5.9935289e+00
   1.9462702e+00   7.2076175e+00   5.4029002e+00
   2.5642962e+00   3.3002203e+00   8.6316445e+00
   2.3626849e+00   3.3411762e+00   6.0660867e+00
   2.3274943e+00   3.6660195e+00   6.0064884e+00
   2.2325616e+00   3.3100973e+00   6.1211127e+00
   2.2408861e+00   3.7547055e+00   8.8282982e+00
   1.2306287e+00   1.1268871e+01   5.8252433e+00
   2.1155435e+00   3.5351603e+00   6.2654777e+00
   2.3165287e+00   3.6920627e+00   6.0050227e+00
   2.3192847e+00   3.4042158e+00   6.0572109e+00
   2.0563921e+00   7.4205678e+00   5.3873905e+00
   1.2197664e+00   1.1263948e+01   5.8782865e+00
   2.4165906e+00   4.2188541e+00   5.9351094e+00
   2.3246217e+00   3.4448463e+00   6.0488279e+00
   1.2943660e+00   8.3855536e+00   5.3327306e+00
   2.3678763e+00   3.3814689e+00   6.0605772e+00
   2.0838657e+00   5.4700206e+00   5.7176317e+00
   2.2834973e+00   3.2246708e+00   6.3741057e+00
   2.3454177e+00   3.1729143e+00   6.0905961e+00
   2.3399508e+00   3.1131709e+00   6.0993396e+00
   1.1934882e+00   7.9076289e+00   5.4889784e+00
   1.9530881e+00   9.1836025e+00   5.1412574e+00
   1.6076073e+00   6.2490220e+00   5.5281492e+00
   9.9665572e-01   9.3182990e+00   5.8375677e+00
   2.0858948e+00   5.2229017e+00   5.7601693e+00
   2.3040572e+00   3.1745342e+00   6.1130223e+00
   2.1353922e+00   5.2782167e+00   5.7527641e+00
   2.0569125e+00   4.7609027e+00   5.8164276e+00
   2.3750716e+00   3.5163012e+00   6.0408247e+00
   2.3637079e+00   3.3901854e+00   6.0588298e+00
   1.4131020e+00   1.0135637e+01   5.1424228e+00
   1.2193276e+00   9.1267838e+00   5.3021921e+00
   1.4258683e+00   1.0919423e+01   5.2586601e+00
   1.8406148e+00   4.1317054e+00   7.0048404e+00
   1.9997084e+00   3.9121213e+00   5.9694713e+00
   2.3383092e+00   3.1129758e+00   6.1085831e+00
   2.3173298e+00   3.3258093e+00   6.0695596e+00
   2.4511792e+00   5.4771985e+00   5.7568095e+00
   2.2873262e+00   3.7800467e+00   6.0009689e+00
   2.7195702e+00   3.2390651e+00   8.9336172e+00
   2.3725197e+00   6.7745421e+00   5.5479233e+00
   1.2085227e+00   1.1147029e+01   5.7698990e+00
   1.6700796e+00   4.6532518e+00   6.2126094e+00
   2.4102343e+00   3.5203473e+00   8.9578960e+00
   2.3362463e+00   3.1154645e+00   6.1032950e+00
   1.3019462e+00   1.1488244e+01   5.8280983e+00
   1.6846244e+00   1.0143321e+01   5.0755573e+00
   2.3577223e+00   3.2845026e+00   6.0741776e+00
   2.4178447e+00   4.4984486e+00   5.8925820e+00
   2.3410757e+00   3.1292032e+00   6.2471561e+00
   9.9398381e-01   8.8616108e+00   5.9060935e+00
   2.0940707e+00   6.0867306e+00   5.6053816e+00
   1.1999899e+00   1.0901040e+01   5.5862987e+00
   1.4629559e+00   1.0855007e+01   5.2100911e+00
   1.3448060e+00   5.7198479e+00   6.6405287e+00
   2.3780911e+00   3.5214955e+00   6.0401133e+00
   2.5348533e+00   3.2099414e+00   7.8284114e+00
   2.3418166e+00   3.1104168e+00   6.1112210e+00
   2.3875716e+00   4.1000345e+00   5.9485230e+00
   2.3985175e+00   3.1176491e+00   6.4319266e+00
   2.2262563e+00   4.2980836e+00   5.9221823e+00
   2.4046094e+00   3.7824713e+00   6.0021699e+00
   2.7961013e+00   3.2494922e+00   9.3777072e+00
   1.3640778e+00   9.7130502e+00   5.1646715e+00
   9.7696964e-01   8.7084543e+00   6.1534232e+00
   2.3575293e+00   3.2303510e+00   6.0826933e+00
   2.8579719e+00   3.1871359e+00   9.1380542e+00
   2.4284087e+00   4.2676893e+00   5.9324573e+00
   2.3377930e+00   3.1197088e+00   6.0979710e+00
   2.4314110e+00   3.2313951e+00   7.4623213e+00
   2.1091664e+00   5.1716796e+00   5.7711939e+00
   2.3499210e+00   3.1250940e+00   6.2649586e+00
   2.8120077e+00   3.2425600e+00   9.3959532e+00
   2.5800297e+00   3.1602300e+00   7.6230788e+00
   1.0820514e+00   7.1960849e+00   6.4062867e+00
   2.4467672e+00   4.7119199e+00   5.8682838e+00
   9.8779657e-01   9.8957521e+00   6.0623522e+00
   2.3413790e+00   3.1103884e+00   6.1088294e+00
   2.3464597e+00   3.2079165e+00   6.0850372e+00
   1.5303945e+00   7.8396827e+00   5.3135172e+00
   2.3277707e+00   3.1493653e+00   6.2952726e+00
   1.6727284e+00   6.4376098e+00   5.5039584e+00
   2.3551816e+00   7.0696982e+00   5.4994721e+00
   2.2801864e+00   3.5647688e+00   6.0332345e+00
   1.4972988e+00   7.9406279e+00   5.3063500e+00
   1.3018883e+00   5.9379138e+00   6.3250171e+00
   2.2416209e+00   4.5759523e+00   5.8690490e+00
   2.3389290e+00   3.1481249e+00   6.0931416e+00
   2.3396711e+00   3.1399651e+00   6.0945219e+00
   2.4349067e+00   4.3829184e+00   5.9158634e+00
   2.3952550e+00   3.7500017e+00   6.0075509e+00
   2.3483659e+00   3.2403718e+00   6.0803966e+00
   1.0324353e+00   8.8987931e+00   5.7136566e+00
   2.3425563e+00   3.1422583e+00   6.0951883e+00
   2.7836441e+00   3.1577017e+00   8.5559747e+00
   2.8556410e+00   3.2028080e+00   9.2604896e+00
   2.4346755e+00   4.3999211e+00   5.9134835e+00
   9.7202211e-01   8.7091502e+00   6.2619657e+00
   2.1793637e+00   6.2638594e+00   5.5872213e+00
   2.2734680e+00   5.2827250e+00   5.7518733e+00
   2.3420173e+00   3.1358959e+00   6.0958628e+00
   2.4293140e+00   3.1252731e+00   6.6350399e+00
   2.1913544e+00   5.1047110e+00   5.7798916e+00
   2.0043524e+00   4.0315259e+00   5.8804859e+00
   2.4486342e+00   5.5091141e+00   5.7517270e+00
   2.3399299e+00   3.1202965e+00   6.0980865e+00
   2.3266679e+00   3.2206638e+00   6.0839749e+00
   2.3398504e+00   3.1131531e+00   6.1221758e+00
   2.4430154e+00   3.1274069e+00   6.7160263e+00
   2.5511476e+00   3.3926691e+00   9.1323949e+00
   2.1826618e+00   4.4644086e+00   5.8932170e+00
   2.4630590e+00   3.1169256e+00   6.7356829e+00
   2.2310611e+00   6.2775000e+00   5.5947447e+00
   2.4314210e+00   4.3340241e+00   5.9209667e+00
   1.2496762e+00   1.1074641e+01   5.5712987e+00
   2.3377796e+00   3.1435633e+00   6.0947071e+00
   2.4304186e+00   4.2458992e+00   5.9345195e+00
   2.3808260e+00   3.5997971e+00   6.0288319e+00
   2.3464304e+00   3.1470821e+00   6.0943735e+00
   2.0709535e+00   3.7289993e+00   7.4797759e+00
   1.9891215e+00   5.7492820e+00   5.6590877e+00
   2.3731739e+00   3.4268948e+00   6.0536379e+00
   2.7304279e+00   3.2951321e+00   9.4205605e+00
   2.3819766e+00   5.5026136e+00   5.7385892e+00
   2.4394669e+00   5.8889463e+00   5.6934865e+00
   2.2666826e+00   3.9903949e+00   5.9689807e+00
   2.4512878e+00   5.3883621e+00   5.7700227e+00
   1.7771747e+00   4.5385094e+00   5.8991983e+00
   1.2045364e+00   9.6539555e+00   5.3004028e+00
   9.6760108e-01   9.4531045e+00   6.1731541e+00
   2.4374313e+00   5.8008091e+00   5.7060088e+00
   2.4448629e+00   3.4818647e+00   8.9875331e+00
   1.9994978e+00   8.3017023e+00   5.2524832e+00
   2.0417224e+00   8.4117105e+00   5.2447655e+00
   2.3991744e+00   3.7112906e+00   6.0125105e+00
   1.0591865e+00   8.0139597e+00   5.8100543e+00
   1.0931567e+00   8.6662719e+00   5.5556662e+00
   2.3646136e+00   3.2842816e+00   6.0744267e+00
   2.3432938e+00   3.1211925e+00   6.2005744e+00
   2.3594670e+00   3.1110802e+00   6.1999190e+00
   2.0982682e+00   3.6070280e+00   6.0738263e+00
   2.4481812e+00   5.6179018e+00   5.7354048e+00
   2.0050785e+00   3.8735912e+00   7.5878273e+00
   2.2429829e+00   3.7230756e+00   8.7237611e+00
   2.5960193e+00   3.1671136e+00   7.7554107e+00
   1.0165018e+00   8.0226508e+00   6.0657792e+00
   2.3642361e+00   6.9849574e+00   5.5140421e+00
   2.0977076e+00   3.6579210e+00   6.0091093e+00
   2.3394165e+00   3.1136338e+00   6.0990752e+00
   1.7015771e+00   4.7062868e+00   5.9425436e+00
   2.7180445e+00   3.1503861e+00   8.1908675e+00
   2.4191201e+00   4.0184829e+00   5.9677727e+00
   9.6500788e-01   9.1150196e+00   6.2753745e+00
   2.4170814e+00   4.0434489e+00   5.9628646e+00
   1.0439490e+00   1.0474172e+01   6.0078063e+00
   2.3461072e+00   3.1815891e+00   6.0888817e+00
   2.4161487e+00   3.9568988e+00   5.9768817e+00
   1.8794233e+00   6.6540262e+00   5.4924621e+00
   1.0492881e+00   1.0360363e+01   5.8462127e+00
   2.3719615e+00   3.3801513e+00   6.0611739e+00
   2.0826620e+00   6.0318393e+00   5.6147140e+00
   2.3415651e+00   3.1579536e+00   6.0920256e+00
   2.2252608e+00   5.9748585e+00   5.6390783e+00
   2.3348854e+00   3.2015985e+00   6.0861956e+00
   1.4421957e+00   5.4621247e+00   7.3642960e+00
   1.0539178e+00   7.4480996e+00   6.5271461e+00
   1.9517471e+00   4.1308514e+00   8.1492924e+00
   1.0583293e+00   8.8563281e+00   5.6314442e+00
   2.3660445e+00   3.3475051e+00   6.0657959e+00
   2.3432347e+00   3.1150144e+00   6.0991554e+00
   2.3742416e+00   3.4290265e+00   6.0540778e+00
   2.3485055e+00   3.2378498e+00   6.0808633e+00
   2.3012168e+00   3.6126254e+00   6.0264214e+00
   1.3246498e+00   1.0761419e+01   5.3191073e+00
   1.4383259e+00   1.0271984e+01   5.1374253e+00
   2.4427688e+00   5.0565727e+00   5.8153052e+00
   2.3387971e+00   3.1819424e+00   6.0871417e+00
   2.3608117e+00   3.1188197e+00   6.2690687e+00
   2.3385978e+00   6.2436268e+00   5.6202288e+00
   2.3674325e+00   3.3335012e+00   6.0677710e+00
   2.3630957e+00   3.3084120e+00   6.0707950e+00
   1.9108333e+00   4.1652351e+00   7.9444593e+00
   2.4195657e+00   3.1159254e+00   6.5226224e+00
