# Supplementary material for: Rethinking Colour Constancy
Source: PLoS One. 2015 Sep 10;10(9):e0135029. doi: 10.1371/journal.pone.0135029 (PMC4565710; doi:10.1371/journal.pone.0135029)
Supplement: S1 Dataset — (ZIP) [file pone.0135029.s002.zip › 5-TransitionMetamerReflectanceData/NtoB_20munsells/targetXYZ_7.txt]

   7.9101991e-01   5.1479287e+00   3.3882378e+00
   5.8931651e-01   7.9529050e+00   2.8271694e+00
   4.2446909e-01   6.0825399e+00   3.1052751e+00
   1.6125120e+00   1.6388078e+00   4.4469529e+00
   1.6798470e+00   1.5680411e+00   5.0404200e+00
   1.9067776e+00   3.7012340e+00   4.4898634e+00
   8.9879156e-01   2.8749550e+00   4.1740811e+00
   1.5391141e+00   2.8204044e+00   4.8339310e+00
   9.4867066e-01   9.1090073e+00   2.7164112e+00
   9.0090879e-01   9.2141040e+00   2.6288595e+00
   9.2527035e-01   6.5099556e+00   3.1245548e+00
   1.6197477e+00   3.4465709e+00   2.9884009e+00
   1.8484695e+00   4.4969219e+00   4.0021299e+00
   1.7641907e+00   2.5318913e+00   5.1073327e+00
   1.3606629e+00   1.4399669e+00   3.3535059e+00
   1.6681589e+00   1.5258074e+00   5.0347537e+00
   8.3946084e-01   8.5404021e+00   2.7710829e+00
   1.7665822e+00   1.9592879e+00   5.1282256e+00
   7.2776139e-01   8.3557549e+00   2.7847789e+00
   8.9283502e-01   9.2481525e+00   2.6430871e+00
   1.8293867e+00   5.1606666e+00   4.4996516e+00
   1.6064593e+00   1.4559214e+00   4.7588801e+00
   1.6626279e+00   1.8830792e+00   5.2375069e+00
   9.7181171e-01   8.9969923e+00   2.6653695e+00
   1.8088903e+00   3.3841993e+00   4.9135887e+00
   1.6645378e+00   1.8331662e+00   5.2479846e+00
   8.9869173e-01   9.2142009e+00   2.6182966e+00
   8.9104928e-01   8.3225117e+00   2.7865238e+00
   1.8377459e+00   3.1946600e+00   4.2853208e+00
   4.5920451e-01   6.2121158e+00   3.0920643e+00
   1.8246217e+00   4.8157418e+00   3.8832737e+00
   1.7878577e+00   2.2350871e+00   4.7967103e+00
   8.9309695e-01   9.2488082e+00   2.6430662e+00
   4.3963772e-01   6.9427796e+00   2.9681778e+00
   1.6610352e+00   3.5633261e+00   3.1556909e+00
   6.4351632e-01   8.3546984e+00   2.7587122e+00
   9.3997942e-01   9.1347748e+00   2.7168089e+00
   1.7686647e+00   6.0198902e+00   4.0328707e+00
   9.0323567e-01   9.2215484e+00   2.6519956e+00
   1.6112651e+00   4.0661134e+00   2.7876510e+00
   1.6619781e+00   1.4972979e+00   5.0497500e+00
   9.0645526e-01   9.1938578e+00   2.6709656e+00
   9.3348660e-01   4.6872771e+00   3.5870908e+00
   1.5521345e+00   1.7374157e+00   5.1955575e+00
   6.4484016e-01   6.5892158e+00   3.0659952e+00
   8.2894424e-01   9.0441130e+00   2.6659893e+00
   1.4598441e+00   1.4450655e+00   3.8812423e+00
   1.7387633e+00   4.9129791e+00   4.4291427e+00
   1.0343519e+00   8.8618625e+00   2.7970639e+00
   5.0775486e-01   7.5283959e+00   2.8837732e+00
   1.5757817e+00   2.1944242e+00   3.5951519e+00
   1.5844414e+00   3.3371843e+00   2.8575495e+00
   7.0821845e-01   8.6456255e+00   2.7179566e+00
   8.9302222e-01   9.2485603e+00   2.6432108e+00
   8.9641093e-01   9.2156453e+00   2.6504734e+00
   8.9108681e-01   9.2448233e+00   2.6433590e+00
   8.6096343e-01   8.5247162e+00   2.7618212e+00
   8.8907193e-01   9.2162847e+00   2.6495165e+00
   8.9307671e-01   9.2478160e+00   2.6433106e+00
   9.4800901e-01   8.9569863e+00   2.4916074e+00
   1.3850158e+00   1.6466859e+00   3.2011929e+00
   8.4618699e-01   8.7677416e+00   2.7356489e+00
   1.7883970e+00   2.3651847e+00   4.6469683e+00
   8.4115634e-01   9.0718841e+00   2.6629244e+00
   1.4756376e+00   6.5032679e+00   2.7038748e+00
   1.6214841e+00   1.5387647e+00   5.3243775e+00
   9.6791582e-01   8.9402204e+00   2.5649576e+00
   1.9159737e+00   3.3836665e+00   4.7087059e+00
   6.6528858e-01   8.4458672e+00   2.7459362e+00
   7.0427908e-01   8.3438245e+00   2.7801607e+00
   1.7638351e+00   5.4868504e+00   4.3923989e+00
   9.0464478e-01   9.1785859e+00   2.5949086e+00
   1.5535234e+00   1.4965566e+00   4.3143246e+00
   1.6162656e+00   3.9134767e+00   2.8390962e+00
   8.6562980e-01   9.1668473e+00   2.6521767e+00
   1.8407807e+00   5.3799524e+00   4.4694219e+00
   8.4762285e-01   8.9726512e+00   2.6911926e+00
   1.7103120e+00   2.3688886e+00   5.1472393e+00
   8.8375331e-01   9.2115994e+00   2.6482393e+00
   1.5202658e+00   7.3477144e+00   3.6729406e+00
   9.6483491e-01   5.8344759e+00   3.2980471e+00
   1.1634928e+00   7.0400834e+00   3.2783150e+00
   1.1428643e+00   8.3949738e+00   2.7380337e+00
   1.3209572e+00   1.4823084e+00   3.0873030e+00
   1.5569046e+00   2.9871262e+00   2.9007578e+00
   9.1345104e-01   9.1997990e+00   2.6750935e+00
   6.2843395e-01   8.2841942e+00   2.7689070e+00
   1.6267271e+00   5.1641397e+00   4.3192895e+00
   1.3496789e+00   1.4704409e+00   3.2494681e+00
   9.8565756e-01   8.9473895e+00   2.6643562e+00
   4.3552061e-01   5.5099713e+00   3.2057258e+00
   1.6010826e+00   1.4571516e+00   4.6913354e+00
   8.4107392e-01   8.0015636e+00   2.8490385e+00
   1.3919685e+00   7.7708516e+00   3.3659588e+00
   1.6005776e+00   4.9897542e+00   2.7299998e+00
   8.7576384e-01   9.1915725e+00   2.6490971e+00
   1.7137038e+00   3.8028548e+00   3.3611004e+00
   8.8368174e-01   9.2230621e+00   2.6456269e+00
   1.0198539e+00   8.9018076e+00   2.7768599e+00
   8.9252018e-01   9.2471135e+00   2.6432419e+00
   8.8445370e-01   9.2236752e+00   2.6458883e+00
   1.1426353e+00   2.1344130e+00   4.5781729e+00
   1.5513083e+00   1.9083590e+00   3.7685974e+00
   9.0362187e-01   7.9106830e+00   2.8550377e+00
   8.0562330e-01   3.3422317e+00   3.9342372e+00
   1.6518692e+00   1.5290274e+00   4.8862789e+00
   8.3888188e-01   8.8140034e+00   2.7248593e+00
   5.8190314e-01   5.0234741e+00   3.3419372e+00
   1.7209907e+00   2.8815580e+00   3.8240128e+00
   7.7289920e-01   8.8491365e+00   2.6908606e+00
   8.9125771e-01   9.2451921e+00   2.6434740e+00
   1.5659535e+00   1.4530910e+00   4.4671356e+00
   1.7689970e+00   2.5428008e+00   4.3429809e+00
   8.9326728e-01   9.2482246e+00   2.6424758e+00
   1.6406871e+00   1.5152609e+00   5.2532675e+00
   9.1492509e-01   9.1511166e+00   2.6866357e+00
   7.3689143e-01   8.7183391e+00   2.7114251e+00
   1.4113309e+00   2.7739459e+00   4.6718173e+00
   1.5788990e+00   2.0742600e+00   3.7356939e+00
   7.3831706e-01   8.7286113e+00   2.7067209e+00
   8.9233522e-01   9.2372840e+00   2.6458698e+00
   6.9787821e-01   8.5791634e+00   2.7274401e+00
   8.9314238e-01   9.2488967e+00   2.6429929e+00
   1.6600420e+00   5.9976943e+00   3.3798861e+00
   1.8822887e+00   3.1074668e+00   4.6362028e+00
   1.6246791e+00   2.7553792e+00   3.3868982e+00
   8.9193960e-01   9.2279641e+00   2.6466932e+00
   1.3703468e+00   7.7112769e+00   3.5287318e+00
   1.6475213e+00   6.7165056e+00   3.9373560e+00
   8.0601057e-01   8.4015316e+00   2.7965090e+00
   1.2693354e+00   7.7794592e+00   3.4070051e+00
   1.7041332e+00   2.1692468e+00   5.1874814e+00
   1.6558281e+00   1.5538220e+00   5.2182744e+00
   1.6181334e+00   1.7111357e+00   5.2745715e+00
   9.1078395e-01   2.7641490e+00   4.2243701e+00
   1.9241068e+00   3.7752049e+00   4.7582475e+00
   1.0947417e+00   2.2966202e+00   4.4891383e+00
   8.9484688e-01   9.2435011e+00   2.6432131e+00
   9.0845006e-01   2.9726400e+00   4.1452667e+00
   1.6570302e+00   1.4830299e+00   5.0459383e+00
   9.0540759e-01   9.1840139e+00   2.6686594e+00
   1.4978691e+00   7.2337437e+00   3.3831274e+00
   1.0238268e+00   8.9195326e+00   2.8334649e+00
   4.1103236e-01   6.1652216e+00   3.0897913e+00
   1.6797398e+00   3.0582434e+00   3.4908094e+00
   1.7247153e+00   1.7170988e+00   5.1360405e+00
   8.7529017e-01   9.2173935e+00   2.6461307e+00
   1.3518916e+00   2.0780666e+00   4.9384499e+00
   8.5748416e-01   9.0540915e+00   2.6752653e+00
   9.1905265e-01   9.1861597e+00   2.6832484e+00
   1.5586117e+00   6.3445718e+00   3.0325404e+00
   1.3690998e+00   1.6248457e+00   3.1464998e+00
   1.8627421e+00   2.6736560e+00   4.9875420e+00
   8.9440319e-01   9.2442457e+00   2.6457486e+00
   1.9072619e+00   3.0867453e+00   4.8918458e+00
   8.3637891e-01   9.0686803e+00   2.6631258e+00
   8.8991352e-01   9.2378894e+00   2.6441698e+00
   1.8064863e+00   3.2902262e+00   4.0506956e+00
   1.6130291e+00   1.5926473e+00   5.2928034e+00
   1.7081206e+00   1.6910414e+00   5.1842928e+00
   1.6574926e+00   1.4877313e+00   5.2178157e+00
   8.8374619e-01   9.2410575e+00   2.6435893e+00
   8.9140024e-01   9.2277557e+00   2.6477544e+00
   8.0393103e-01   7.7416308e+00   2.8961392e+00
   1.6769468e+00   1.9547036e+00   4.4138889e+00
   8.9806035e-01   9.1715224e+00   2.6565041e+00
   1.8335520e+00   5.4155782e+00   4.4518173e+00
   8.5162210e-01   9.1156719e+00   2.6576594e+00
   1.9398163e+00   4.0424501e+00   4.6797710e+00
   7.6970108e-01   8.8519910e+00   2.6901273e+00
   8.5950838e-01   9.1709714e+00   2.6511078e+00
   9.2736957e-01   9.1151150e+00   2.6130852e+00
   1.6480616e+00   1.6655349e+00   5.2937217e+00
   7.7984374e-01   8.8804753e+00   2.6883346e+00
   9.8454016e-01   8.9851190e+00   2.8085793e+00
   9.6601485e-01   9.0311680e+00   2.7803963e+00
   1.4852004e+00   1.5855994e+00   3.8073783e+00
   8.0286814e-01   8.9579836e+00   2.6766464e+00
   1.6499857e+00   1.5117616e+00   4.9088848e+00
   1.6491442e+00   1.6348502e+00   5.3104224e+00
   1.5649442e+00   7.1009097e+00   3.6636650e+00
   1.6150841e+00   2.3301713e+00   5.0102376e+00
   1.4188427e+00   1.7707614e+00   3.2292823e+00
   7.9851959e-01   6.5881703e+00   3.0828853e+00
   1.7209764e+00   2.0477391e+00   5.2158266e+00
   8.8626274e-01   9.2158451e+00   2.6479844e+00
   1.6132769e+00   6.0130876e+00   4.1157233e+00
   1.8165063e+00   5.6555712e+00   4.2911848e+00
   1.6346181e+00   1.5484092e+00   5.3349565e+00
   1.6161857e+00   2.3764622e+00   4.9939393e+00
   1.2221164e+00   2.0223855e+00   4.7555293e+00
   8.9278290e-01   9.2485520e+00   2.6430248e+00
   1.7370249e+00   4.8976301e+00   3.4221993e+00
   1.7043598e+00   2.5392587e+00   5.0522963e+00
   1.4855216e+00   1.4441240e+00   4.0278524e+00
   1.2998794e+00   7.7679431e+00   3.4613046e+00
   1.7822372e+00   2.0484394e+00   5.0290646e+00
   1.7768947e+00   5.7628394e+00   4.3305582e+00
   8.8994422e-01   9.2405221e+00   2.6440338e+00
   1.8402802e+00   4.7390562e+00   3.9652598e+00
   6.6892633e-01   8.4648069e+00   2.7431910e+00
   7.5556052e-01   8.8008092e+00   2.6986929e+00
   8.6890219e-01   8.7936575e+00   2.7189785e+00
   1.9204685e+00   4.0124223e+00   4.5181729e+00
   8.8599051e-01   9.1642311e+00   2.6608528e+00
   1.6809876e+00   1.5525744e+00   5.2069607e+00
   8.9084716e-01   9.2435095e+00   2.6434824e+00
   7.6817869e-01   8.8328565e+00   2.6955906e+00
   1.9173662e+00   3.2202045e+00   4.8617722e+00
   1.4476242e+00   1.4939596e+00   3.7302460e+00
   8.9255750e-01   9.2479924e+00   2.6431278e+00
   8.9342909e-01   9.2473068e+00   2.6419151e+00
   9.9095738e-01   8.9991463e+00   2.7734306e+00
   8.9290206e-01   9.2484434e+00   2.6430187e+00
   1.8562435e+00   4.1388117e+00   4.0739147e+00
   1.2470030e+00   7.6383624e+00   2.4534788e+00
   1.3951518e+00   7.7149832e+00   3.3077245e+00
   1.6356033e+00   1.4741970e+00   4.8836618e+00
   1.5258661e+00   1.4619767e+00   4.2156045e+00
   1.8587609e+00   3.2977863e+00   4.9438270e+00
   6.1919484e-01   7.8880878e+00   2.8467136e+00
   1.8531940e+00   3.8532636e+00   4.8304103e+00
   7.9121338e-01   8.9314984e+00   2.6795476e+00
   8.9312720e-01   9.2487486e+00   2.6429688e+00
   8.2131395e-01   9.0052628e+00   2.6741558e+00
   1.7892927e+00   2.6052735e+00   4.4103699e+00
   1.7543509e+00   1.9914856e+00   4.8874077e+00
   1.0197706e+00   8.7222718e+00   2.5289124e+00
   1.2337474e+00   7.6363474e+00   2.3865729e+00
   9.4095072e-01   8.0616773e+00   2.8431713e+00
   1.5081097e+00   2.0673612e+00   3.3640349e+00
   8.9070740e-01   9.2310226e+00   2.6464247e+00
   1.0980680e+00   8.5113521e+00   2.6509678e+00
   1.3072877e+00   8.0824200e+00   3.3236170e+00
   1.7765063e+00   2.0431915e+00   5.1153566e+00
   8.9318468e-01   9.2486829e+00   2.6427825e+00
   4.9315662e-01   7.3887104e+00   2.9045381e+00
   5.4763661e-01   5.0401571e+00   3.3273207e+00
   8.9381240e-01   9.2444251e+00   2.6395045e+00
   5.6151281e-01   7.9150560e+00   2.8261823e+00
   8.0796583e-01   3.1776627e+00   3.9957899e+00
   1.8935096e+00   3.0586439e+00   4.9090827e+00
   1.4562544e+00   7.0211368e+00   3.7727585e+00
   1.5997137e+00   1.4949365e+00   4.5937492e+00
   8.4244370e-01   9.1000113e+00   2.6597820e+00
   8.2473427e-01   9.0274995e+00   2.6679535e+00
   8.8593221e-01   9.2202689e+00   2.6468719e+00
   4.2128285e-01   6.5541318e+00   3.0288586e+00
   9.0576202e-01   9.2157897e+00   2.6562912e+00
   6.6559052e-01   4.3025086e+00   3.5524897e+00
   1.0711437e+00   8.1437295e+00   3.0226735e+00
   1.8248679e+00   2.8655705e+00   4.4246585e+00
   1.6631757e+00   1.5666889e+00   4.9000042e+00
   8.9139709e-01   9.2432441e+00   2.6435388e+00
   8.9177636e-01   9.2304674e+00   2.6468226e+00
   1.6015909e+00   3.1665562e+00   4.7667747e+00
   1.5974570e+00   1.4807129e+00   4.6056064e+00
   8.9302270e-01   9.2486200e+00   2.6430515e+00
   1.7920654e+00   2.1599893e+00   5.0949109e+00
   4.9834076e-01   7.5565648e+00   2.8757030e+00
   4.6767332e-01   7.0654883e+00   2.9543353e+00
   1.6984246e+00   2.5863087e+00   5.0179437e+00
   1.7145192e+00   6.3663133e+00   4.1314573e+00
   8.8648511e-01   9.2340562e+00   2.6446211e+00
   1.7660903e+00   6.0870307e+00   4.1616801e+00
   1.3505228e+00   7.2376841e+00   2.6121383e+00
   8.9267525e-01   8.5582312e+00   2.7494617e+00
   8.1304151e-01   8.9389573e+00   2.6858619e+00
   1.2676198e+00   3.0430484e+00   4.3675224e+00
   8.9870216e-01   5.5091393e+00   3.3437285e+00
   1.4978809e+00   1.4460518e+00   4.0923883e+00
   9.0982634e-01   9.1975470e+00   2.6485240e+00
   1.6853856e+00   6.5448264e+00   4.0079266e+00
   5.0071016e-01   7.5555396e+00   2.8762737e+00
   1.5934101e+00   2.1092939e+00   5.0730574e+00
   8.9260678e-01   9.2379067e+00   2.6447474e+00
   1.1510272e+00   3.8166391e+00   4.0529301e+00
   7.4077642e-01   8.7498596e+00   2.7039548e+00
   1.7681467e+00   2.7507101e+00   5.0741917e+00
   1.5853742e+00   1.4903264e+00   4.5123692e+00
   1.5998420e+00   2.8555227e+00   4.8403127e+00
   8.9304892e-01   9.2485731e+00   2.6429538e+00
   8.6544222e-01   8.9214807e+00   2.7054720e+00
   8.3786085e-01   9.0712599e+00   2.6629354e+00
   7.4724477e-01   8.7743945e+00   2.7005535e+00
   1.7213957e+00   2.6426444e+00   5.0365346e+00
   9.1917472e-01   4.5281485e+00   3.6254617e+00
   1.6202896e+00   6.5335760e+00   4.0403796e+00
   8.8977493e-01   9.2408848e+00   2.6437008e+00
   7.9850762e-01   8.9548644e+00   2.6777377e+00
   1.9244670e+00   4.6474623e+00   4.5342248e+00
   9.1989390e-01   2.7511480e+00   4.2358798e+00
   1.6322855e+00   1.7243058e+00   4.4466611e+00
   9.7835227e-01   9.0316670e+00   2.7907579e+00
   1.5911229e+00   1.8062799e+00   5.2301741e+00
   8.8978868e-01   9.2426298e+00   2.6435655e+00
   8.9313550e-01   9.2488889e+00   2.6430323e+00
   1.0609265e+00   8.4789920e+00   2.4288734e+00
   9.0503437e-01   9.2185306e+00   2.6646731e+00
   8.8145034e-01   9.2150716e+00   2.6465473e+00
   1.6747829e+00   1.5354847e+00   5.2109259e+00
   1.6192013e+00   1.5389364e+00   5.3211747e+00
   1.5276995e+00   1.9081214e+00   3.6382111e+00
   4.1623923e-01   6.3205522e+00   3.0656254e+00
   8.8761356e-01   9.2336852e+00   2.6448566e+00
   1.1598943e+00   8.5326533e+00   3.0209921e+00
   1.4455055e+00   1.4740121e+00   3.7501683e+00
   1.1554453e+00   8.3491208e+00   3.1798845e+00
   1.9149315e+00   4.0915669e+00   4.7890345e+00
   1.6229402e+00   3.1299109e+00   4.7803400e+00
   7.7203240e-01   8.8575347e+00   2.6893135e+00
   8.5813945e-01   9.1490215e+00   2.6542764e+00
   9.7150787e-01   8.8610091e+00   2.4759955e+00
   1.6262118e+00   1.4803501e+00   4.8005065e+00
   1.7267390e+00   3.4192661e+00   3.5583190e+00
   1.6128044e+00   4.1874001e+00   2.7788874e+00
   7.3023184e-01   4.6037603e+00   3.5020456e+00
   4.2277399e-01   6.0427744e+00   3.1112708e+00
   1.5005483e+00   1.6242749e+00   5.1797806e+00
   1.6954543e+00   1.8348410e+00   4.6963120e+00
   1.0575208e+00   8.7123893e+00   2.7071183e+00
   1.1671548e+00   7.9564975e+00   2.3712009e+00
   4.4472475e-01   5.3186264e+00   3.2431766e+00
   4.4443762e-01   5.8604178e+00   3.1464545e+00
   1.3425092e+00   1.5702340e+00   3.0794651e+00
   8.6262768e-01   9.1550388e+00   2.6531429e+00
   8.9307229e-01   9.2488482e+00   2.6430649e+00
   8.9321428e-01   9.2482828e+00   2.6423506e+00
   9.5693410e-01   4.5298890e+00   3.6503821e+00
   8.8520119e-01   9.2276331e+00   2.6453615e+00
   8.9168227e-01   9.2447368e+00   2.6433657e+00
   1.6539709e+00   1.5040561e+00   5.2213310e+00
   1.4795401e+00   1.4386244e+00   4.0230740e+00
   7.9017843e-01   8.9172942e+00   2.6838958e+00
   8.3446604e-01   9.0595130e+00   2.6665478e+00
   1.6587207e+00   5.4202027e+00   4.2722826e+00
   1.9051466e+00   4.4961560e+00   4.3658643e+00
   7.2522563e-01   7.9012744e+00   2.8683226e+00
   1.3778521e+00   7.8141989e+00   3.3274127e+00
   9.3351909e-01   9.1293346e+00   2.6658350e+00
   9.1588773e-01   9.1490764e+00   2.6063515e+00
   1.6782361e+00   1.5568600e+00   5.0494772e+00
   1.6168937e+00   1.8041048e+00   4.2571997e+00
   6.8341469e-01   4.5906731e+00   3.4844069e+00
   1.4936449e+00   1.4636515e+00   4.0343391e+00
   1.6565307e+00   4.7174894e+00   2.9804886e+00
   1.4864799e+00   4.2550935e+00   4.2093502e+00
   1.7216650e+00   1.8396392e+00   5.1605628e+00
   1.9116507e+00   3.1820992e+00   4.8759341e+00
   1.0222490e+00   8.9156607e+00   2.8141962e+00
   1.7006763e+00   6.3355204e+00   3.8083298e+00
   9.1890583e-01   8.5932369e+00   2.7484987e+00
   8.9251577e-01   9.2365437e+00   2.6451578e+00
   1.8053215e+00   2.9473272e+00   4.2480036e+00
   1.3661785e+00   1.4376331e+00   3.3875233e+00
   1.6214935e+00   2.8303123e+00   4.8578324e+00
   1.5817557e+00   2.4915409e+00   3.3611650e+00
   1.6636369e+00   1.8575979e+00   5.2423849e+00
   8.8618562e-01   9.2253032e+00   2.6455199e+00
   8.7956815e-01   9.2126331e+00   2.6468576e+00
   8.1213013e-01   8.4147148e+00   2.7948207e+00
   8.9359446e-01   9.2463675e+00   2.6413046e+00
   1.4396080e+00   1.9394467e+00   3.1455694e+00
   8.0643057e-01   8.9719769e+00   2.6748383e+00
   1.5983628e+00   2.2636837e+00   3.6524463e+00
   1.8216275e+00   3.8648782e+00   4.7896454e+00
   8.6156087e-01   8.6523397e+00   2.7428587e+00
   1.9103411e+00   4.8644174e+00   4.4948930e+00
   8.9318920e-01   9.2486184e+00   2.6426898e+00
   1.0060916e+00   8.8992667e+00   2.7011339e+00
   9.0607411e-01   8.6927435e+00   2.7274561e+00
   1.9236311e+00   4.4244579e+00   4.6033219e+00
   1.1186940e+00   8.6467263e+00   2.9470122e+00
   1.6010038e+00   1.5704885e+00   5.2953881e+00
   1.3057616e+00   1.8492372e+00   4.9958376e+00
   1.4147490e+00   1.8046116e+00   3.1702672e+00
   1.6368273e+00   1.5621303e+00   4.7212276e+00
   8.9305718e-01   9.2480923e+00   2.6430711e+00
   1.8196808e+00   4.7172843e+00   4.6003919e+00
   1.4627391e+00   1.4873402e+00   3.8253623e+00
   6.0268779e-01   6.1461099e+00   3.1325199e+00
   8.8066381e-01   9.2084005e+00   2.6473089e+00
   1.6652247e+00   2.9046012e+00   4.8632459e+00
   8.9455236e-01   9.2373771e+00   2.6326166e+00
   9.5370954e-01   9.0972186e+00   2.7467664e+00
   6.5201665e-01   8.3888317e+00   2.7539049e+00
   1.5379664e+00   1.4974324e+00   4.2257561e+00
   8.8419516e-01   9.2284586e+00   2.6451684e+00
   1.3675160e+00   1.7682737e+00   5.0369347e+00
   1.5901380e+00   3.4439091e+00   2.8416202e+00
   8.8822634e-01   9.2447165e+00   2.6433550e+00
   1.7085205e+00   2.2439686e+00   5.1799713e+00
   8.5143659e-01   9.1104222e+00   2.6583752e+00
   1.0235613e+00   6.4734244e+00   3.1955816e+00
   1.8412772e+00   3.4231215e+00   4.9212639e+00
   1.5693797e+00   2.4657520e+00   4.9315845e+00
   1.5925415e+00   2.8256439e+00   3.1748732e+00
   1.3763808e+00   3.1082485e+00   4.4412546e+00
   1.6182429e+00   1.9246056e+00   4.1167753e+00
   1.4410477e+00   2.0081175e+00   3.0818085e+00
   8.9075906e-01   9.2415964e+00   2.6437614e+00
   1.7472009e+00   5.8717161e+00   3.7981094e+00
   8.3476779e-01   9.0483315e+00   2.6657872e+00
   1.8952051e+00   3.6207003e+00   4.4386581e+00
   1.6664657e+00   3.1207564e+00   3.3846221e+00
   1.6455534e+00   1.5067620e+00   5.2220845e+00
   1.3837817e+00   7.5339220e+00   3.0533015e+00
   8.8637308e-01   9.2106771e+00   2.6493589e+00
   1.5606322e+00   5.3466021e+00   2.6117683e+00
   1.5345131e+00   1.6569605e+00   3.9863745e+00
   9.4593533e-01   9.0955365e+00   2.7406119e+00
   9.0349160e-01   9.2162410e+00   2.6636048e+00
   8.7736811e-01   9.1987867e+00   2.6484784e+00
   1.5124088e+00   1.4495839e+00   4.1652781e+00
   5.1227422e-01   7.6804956e+00   2.8575037e+00
   1.7366723e+00   6.2271723e+00   4.2135129e+00
   1.6598167e+00   3.4576758e+00   4.7151293e+00
   8.8808644e-01   9.2460402e+00   2.6431168e+00
   8.9219843e-01   9.2367875e+00   2.6453527e+00
   8.9312102e-01   9.2488753e+00   2.6430605e+00
   9.7956271e-01   9.0124932e+00   2.7978024e+00
   1.0839693e+00   8.5937437e+00   2.6847299e+00
   1.7675811e+00   2.0056760e+00   4.9750871e+00
   9.7573376e-01   8.9241195e+00   2.5813750e+00
   1.6948729e+00   1.7467195e+00   5.2458425e+00
   4.7058007e-01   5.2654408e+00   3.2599362e+00
   1.6449586e+00   5.8699536e+00   3.2386181e+00
   1.6718355e+00   6.2980931e+00   4.1614765e+00
   1.3826556e+00   7.7724506e+00   3.5257656e+00
   1.3623358e+00   3.2677960e+00   4.3649720e+00
   1.6539629e+00   2.0505801e+00   5.2074634e+00
   8.5797957e-01   8.5858401e+00   2.7542409e+00
   1.3654201e+00   7.7455196e+00   3.5218787e+00
   8.8661700e-01   9.2051758e+00   2.6510325e+00
   1.5674005e+00   1.6538848e+00   5.2772784e+00
   1.5954446e+00   1.5541729e+00   5.2981578e+00
   4.9157627e-01   5.0189901e+00   3.3147283e+00
   1.6396840e+00   1.7876530e+00   5.2568565e+00
   8.7233597e-01   9.1882273e+00   2.6497054e+00
   7.6642497e-01   8.8555284e+00   2.6904856e+00
   8.8592423e-01   9.2327001e+00   2.6446844e+00
   8.8132891e-01   9.2114852e+00   2.6469904e+00
   6.6780398e-01   8.4578376e+00   2.7445016e+00
   1.1195273e+00   3.9241049e+00   3.9873332e+00
   1.6606482e+00   1.4804136e+00   5.0887918e+00
   1.3404168e+00   1.5542691e+00   3.0899835e+00
   8.7430489e-01   9.0561153e+00   2.6826286e+00
   1.1478645e+00   8.4383841e+00   2.8185583e+00
   1.6709237e+00   1.4866253e+00   5.1965833e+00
   8.6579437e-01   9.1741900e+00   2.6506305e+00
   1.5533232e+00   1.7830734e+00   3.9331130e+00
   1.8297516e+00   2.5987855e+00   5.1285587e+00
   1.6214089e+00   6.2701192e+00   4.0654616e+00
   1.3629075e+00   1.5050401e+00   3.2668927e+00
   1.0048832e+00   8.8666066e+00   2.6469850e+00
   1.7375195e+00   2.7647241e+00   3.9904173e+00
   1.6876607e+00   3.5184513e+00   3.3092626e+00
   9.0820703e-01   9.2125703e+00   2.6689956e+00
   1.6143164e+00   1.7194786e+00   4.3474383e+00
   9.0785826e-01   9.2107658e+00   2.6696897e+00
   7.5536058e-01   8.4668021e+00   2.7704644e+00
   1.2771660e+00   8.1265386e+00   3.1299187e+00
   1.5757636e+00   3.0958263e+00   2.9345684e+00
   9.9438430e-01   8.7344910e+00   2.4217221e+00
   1.5773482e+00   1.6763499e+00   4.1963340e+00
   1.1173629e+00   8.3989092e+00   2.6117039e+00
   8.9290597e-01   9.2481090e+00   2.6431492e+00
   8.2180024e-01   9.0126188e+00   2.6699511e+00
   8.5523847e-01   8.7641253e+00   2.7323034e+00
   9.2823556e-01   6.5666456e+00   3.1138424e+00
   7.6065264e-01   7.6782133e+00   2.9078699e+00
   1.3740608e+00   1.8364455e+00   5.0231064e+00
   7.2626054e-01   8.7149418e+00   2.7096175e+00
   1.6203851e+00   1.4665801e+00   4.7943249e+00
   1.6468776e+00   6.4702798e+00   3.5846519e+00
   8.8001833e-01   9.2120541e+00   2.6467319e+00
   1.9011878e+00   3.1323186e+00   4.8914722e+00
   9.0194166e-01   9.2118105e+00   2.6304787e+00
   4.1575055e-01   6.0389255e+00   3.1107218e+00
   1.6944611e+00   5.7144115e+00   4.2422296e+00
   9.0056882e-01   9.2123971e+00   2.6580056e+00
   1.6877329e+00   6.5970008e+00   3.9774506e+00
   1.2267291e+00   8.3217923e+00   3.1027325e+00
   1.3256865e+00   1.4414876e+00   3.1714702e+00
   1.6447476e+00   1.7385574e+00   4.5033431e+00
   6.8330665e-01   8.5216340e+00   2.7353505e+00
   1.5147960e+00   7.3566920e+00   3.6662556e+00
   1.4823081e+00   1.6390567e+00   3.7209066e+00
   8.9265716e-01   9.2468555e+00   2.6432920e+00
   1.5400438e+00   1.6022403e+00   5.2626524e+00
   1.5258677e+00   7.2669692e+00   3.7366502e+00
   8.0255912e-01   8.4717913e+00   2.7834964e+00
   1.6423402e+00   1.5199006e+00   5.2570457e+00
   1.7723639e+00   1.9641527e+00   5.1091609e+00
   1.6416425e+00   1.4970449e+00   5.2220043e+00
   8.1415400e-01   8.9989934e+00   2.6713862e+00
   9.8616699e-01   9.0048449e+00   2.7543440e+00
   1.3564093e+00   1.7933055e+00   5.0295404e+00
   1.4905421e+00   1.6752147e+00   3.7190532e+00
   1.4568432e+00   6.6123192e+00   2.6787400e+00
   1.2963415e+00   1.6165266e+00   3.0620918e+00
   1.4724019e+00   1.4379563e+00   4.0104355e+00
   1.2863929e+00   1.4969015e+00   3.0837647e+00
   1.3514838e+00   1.6511725e+00   3.0669541e+00
   9.8017236e-01   7.1825484e+00   2.4122245e+00
   1.2873151e+00   2.2106697e+00   2.9712250e+00
   1.3959963e+00   1.6960266e+00   5.0349619e+00
   1.5506848e+00   1.5733536e+00   5.3034579e+00
   1.2977553e+00   1.9563016e+00   3.0034636e+00
   4.4133342e-01   6.6675700e+00   2.8913154e+00
   1.3002045e+00   1.4509343e+00   3.0893652e+00
   1.6402371e+00   1.4810966e+00   5.0985116e+00
   1.4084902e+00   1.4304850e+00   3.6557867e+00
   1.3656041e+00   1.7243322e+00   3.0580025e+00
   6.4434623e-01   8.1646241e+00   2.6761115e+00
   1.2938413e+00   1.4995587e+00   3.0840562e+00
   1.1210829e+00   4.1442884e+00   2.7342232e+00
   1.1850847e+00   1.6964395e+00   3.3528498e+00
   1.5446095e+00   3.6177815e+00   2.8094190e+00
   1.3252339e+00   1.5635173e+00   3.0758874e+00
   1.4214084e+00   2.0086013e+00   3.0210948e+00
   1.5523230e+00   3.0348009e+00   2.8909895e+00
   1.4025903e+00   3.8520339e+00   2.7606933e+00
   1.4202211e+00   6.3948579e+00   2.4714570e+00
   5.3534599e-01   6.4256441e+00   2.6834167e+00
   1.3410345e+00   1.4281358e+00   3.3210444e+00
   1.3205304e+00   1.5182526e+00   3.0824088e+00
   1.5862025e+00   1.4510623e+00   4.6345212e+00
   1.5129736e+00   3.9761385e+00   2.7596633e+00
   1.2982934e+00   1.4254622e+00   3.0933374e+00
   1.3666099e+00   1.4433705e+00   3.5475805e+00
   1.2992339e+00   1.4248117e+00   3.0979281e+00
   1.1328301e+00   5.4080138e+00   2.5674732e+00
   1.5905561e+00   3.8225866e+00   2.7918141e+00
   5.9457605e-01   7.4923649e+00   2.6338430e+00
   1.4705036e+00   3.0690320e+00   2.8700266e+00
   1.2443679e+00   2.4246444e+00   2.9599305e+00
   1.4084439e+00   1.9524931e+00   3.0294268e+00
   1.4454393e+00   2.1489478e+00   3.0033074e+00
   1.3523637e+00   1.6474023e+00   3.0674637e+00
   1.3571267e+00   5.0431424e+00   2.6189345e+00
   1.2990887e+00   1.4844893e+00   3.0827501e+00
   5.7495516e-01   7.9203547e+00   2.7459159e+00
   1.2983343e+00   1.4290198e+00   3.0927391e+00
   1.3019785e+00   1.4249136e+00   3.1117008e+00
   1.4190091e+00   1.9864053e+00   3.0251924e+00
   1.5430202e+00   2.8893887e+00   2.9090871e+00
   1.2983124e+00   1.4268158e+00   3.0930179e+00
   4.9660694e-01   7.5811559e+00   2.8671611e+00
   1.4596562e+00   6.2325037e+00   2.4937259e+00
   1.2989519e+00   1.4250512e+00   3.0986185e+00
   1.5773058e+00   3.9926738e+00   2.7670801e+00
   1.3325855e+00   2.4685964e+00   2.9307490e+00
   1.2875091e+00   1.4558386e+00   3.0931007e+00
   1.4081338e+00   1.6211513e+00   4.7915630e+00
   1.2987709e+00   1.4247990e+00   3.0956458e+00
   1.5468232e+00   4.6400074e+00   2.6852728e+00
   1.5251451e+00   2.9911425e+00   2.8901547e+00
   1.4405180e+00   2.1377210e+00   3.0037825e+00
   1.2027416e+00   3.1647162e+00   2.8605912e+00
   1.2984732e+00   1.4248598e+00   3.0948800e+00
   1.4295635e+00   2.1028937e+00   3.0073077e+00
   1.3466310e+00   6.2076610e+00   2.4834560e+00
   1.4918912e+00   2.4991806e+00   2.9594683e+00
   1.3188654e+00   1.5180396e+00   3.0822110e+00
   1.3044742e+00   1.4471389e+00   3.0909486e+00
   1.3245871e+00   1.5615343e+00   3.9991427e+00
   1.5690775e+00   1.4673287e+00   4.6642621e+00
   8.5935469e-01   9.0057756e+00   2.5880072e+00
   1.2986452e+00   1.4257186e+00   3.0933543e+00
   1.3770564e+00   4.3140261e+00   2.7047101e+00
   1.2975597e+00   1.4354584e+00   3.0920911e+00
   4.7584419e-01   5.0625146e+00   3.0578610e+00
   6.5358031e-01   7.9186035e+00   2.6103302e+00
   1.5703778e+00   4.5792901e+00   2.6963205e+00
   8.0871293e-01   8.9743743e+00   2.6592360e+00
   1.3167827e+00   1.4891462e+00   3.0862171e+00
   1.2989349e+00   1.4248389e+00   3.0967471e+00
   1.5003729e+00   4.8867712e+00   2.6516531e+00
   1.4217033e+00   1.9821755e+00   3.0259495e+00
   5.9643431e-01   5.6384301e+00   2.6807889e+00
   1.3322913e+00   1.5704956e+00   3.0763588e+00
   1.5897848e+00   3.6285077e+00   2.8169996e+00
   1.4440570e+00   2.3060054e+00   2.9776496e+00
   1.3728039e+00   6.8365998e+00   2.4195226e+00
   1.3567979e+00   1.7609556e+00   5.0364650e+00
   1.3248381e+00   1.7466901e+00   3.0433940e+00
   1.3104073e+00   1.4770202e+00   3.0875586e+00
   1.3055615e+00   1.6864162e+00   3.0477322e+00
   1.4388174e+00   5.8921035e+00   2.5289779e+00
   9.4110817e-01   6.1058740e+00   2.4939866e+00
   1.1648518e+00   2.0348261e+00   4.6588178e+00
   1.3736091e+00   1.5806185e+00   4.3962806e+00
   1.2101670e+00   3.3046162e+00   2.8380312e+00
   1.3213169e+00   1.4279278e+00   3.2232539e+00
   5.3120055e-01   7.7561853e+00   2.8114317e+00
   1.6094600e+00   1.4568189e+00   4.7822013e+00
   1.6377962e+00   1.4971642e+00   5.2102325e+00
   7.4857020e-01   8.7703205e+00   2.6853548e+00
   1.2955509e+00   1.5585611e+00   3.0739188e+00
   8.9512463e-01   9.1068676e+00   2.5710097e+00
   1.3032081e+00   1.4426171e+00   3.0915521e+00
   1.3342971e+00   1.4272295e+00   3.2822067e+00
   7.5396162e-01   6.2403931e+00   2.5325758e+00
   1.2919790e+00   1.5396813e+00   3.0788602e+00
   1.4711928e+00   5.4712418e+00   2.5807212e+00
   1.5613547e+00   1.4607245e+00   4.5820904e+00
   9.7821988e-01   8.0304132e+00   2.3961615e+00
   1.3285553e+00   1.4322195e+00   3.2884469e+00
   1.2994712e+00   1.7024622e+00   3.0439346e+00
   1.3254455e+00   1.4300381e+00   3.2575680e+00
   5.0944593e-01   7.6746077e+00   2.8553930e+00
   1.0395809e+00   2.8547776e+00   2.8941019e+00
   1.3302377e+00   1.5609349e+00   3.0773487e+00
   1.2981911e+00   1.4265697e+00   3.0932694e+00
   1.4065130e+00   1.4444590e+00   3.7391799e+00
   1.2943353e+00   1.5986755e+00   3.0680924e+00
   8.2699998e-01   7.0011198e+00   2.4656440e+00
   1.3044951e+00   1.4259944e+00   3.1311615e+00
   1.4318600e+00   2.1984774e+00   2.9923802e+00
   1.5890402e+00   3.7935846e+00   2.7954036e+00
   1.3028472e+00   1.4249372e+00   3.1160207e+00
   1.2985057e+00   1.4266222e+00   3.1052183e+00
   1.2160385e+00   2.4269132e+00   2.9664289e+00
   1.4044872e+00   1.9816809e+00   3.0219039e+00
   1.2955662e+00   1.8322011e+00   3.0258785e+00
   1.5969928e+00   4.3018576e+00   2.7332820e+00
   8.4091032e-01   4.7419230e+00   2.6582960e+00
   1.3427703e+00   1.6096532e+00   3.0719574e+00
   8.7524391e-01   4.8560307e+00   2.6427226e+00
   7.4555989e-01   8.0391403e+00   2.5213653e+00
   1.2448959e+00   2.5294870e+00   2.9434689e+00
   1.1020362e+00   7.0407349e+00   2.3996958e+00
   4.6518916e-01   4.9355289e+00   3.3179963e+00
   1.5563105e+00   1.4490963e+00   4.4799659e+00
   1.3595700e+00   2.9327142e+00   2.8715218e+00
   1.1910941e+00   3.1330490e+00   2.8686316e+00
   1.3052220e+00   1.4276775e+00   3.1469442e+00
   7.8887056e-01   8.8207501e+00   2.6377570e+00
   1.3131371e+00   1.4261878e+00   3.1734000e+00
   1.3397118e+00   1.6049056e+00   3.0721331e+00
   1.3045677e+00   2.2575638e+00   2.9583640e+00
   1.2992484e+00   1.5407740e+00   3.0723250e+00
   1.3222632e+00   1.4445613e+00   3.3443781e+00
   1.2797504e+00   2.4853687e+00   2.9336223e+00
   1.2964668e+00   1.4987510e+00   3.0828875e+00
   1.1228993e+00   6.7681155e+00   2.4184338e+00
   1.4712577e+00   1.4454441e+00   4.0511065e+00
   1.3018545e+00   1.4251019e+00   3.1125590e+00
   1.5786286e+00   3.3918123e+00   2.8465798e+00
   1.1549079e+00   1.9447617e+00   3.0241796e+00
   8.1597385e-01   8.8145944e+00   2.5956741e+00
   1.4727723e+00   1.6162663e+00   5.1289732e+00
   1.2936671e+00   1.4498525e+00   3.1923688e+00
   8.3686675e-01   9.0802078e+00   2.6520386e+00
   1.2653272e+00   2.1599430e+00   2.9933565e+00
   1.2778322e+00   2.6818980e+00   2.9058214e+00
   1.4624779e+00   2.2908837e+00   2.9835380e+00
   1.3005707e+00   1.4249851e+00   3.1055728e+00
   1.3065357e+00   1.4781481e+00   3.0863015e+00
   1.3094968e+00   1.5194739e+00   3.0797747e+00
   1.3010396e+00   1.4250313e+00   3.1081009e+00
   1.2148254e+00   7.6047054e+00   2.3600734e+00
   1.3356156e+00   1.5885956e+00   3.0743413e+00
   1.3169769e+00   1.4292604e+00   3.2130091e+00
   1.5661576e+00   3.4902124e+00   2.8298074e+00
   1.2507424e+00   2.5122215e+00   2.9438516e+00
   1.0653516e+00   8.3556387e+00   2.3715528e+00
   1.3922922e+00   5.7497903e+00   2.5401796e+00
   1.4697356e+00   6.0456332e+00   2.5162948e+00
   1.2992947e+00   1.4284751e+00   3.0931765e+00
   1.5633259e+00   3.4252937e+00   2.8378162e+00
   1.5799195e+00   3.8064280e+00   2.7910928e+00
   1.5077955e+00   1.5222547e+00   4.7761438e+00
   1.4511065e+00   3.1233509e+00   2.8596628e+00
   1.3167656e+00   1.5128605e+00   3.0826282e+00
   1.5024219e+00   4.4852204e+00   2.6976998e+00
   1.5317667e+00   2.7872011e+00   2.9228705e+00
   1.2530278e+00   1.5628279e+00   3.4236102e+00
   1.5688308e+00   1.4855497e+00   4.8018180e+00
   1.5295532e+00   4.4936537e+00   2.6999411e+00
   1.3445563e+00   1.4390912e+00   3.4140559e+00
   1.0937077e+00   8.0554844e+00   2.3645515e+00
   1.5009661e+00   2.5370094e+00   2.9546451e+00
   1.1872768e+00   2.7970168e+00   2.9188380e+00
   4.7152181e-01   5.4790385e+00   2.9130121e+00
   1.5290074e+00   2.8808339e+00   2.9072449e+00
   1.5518179e+00   1.5603516e+00   5.2326511e+00
   1.2916751e+00   1.5940566e+00   3.0710720e+00
   1.4148209e+00   1.9631686e+00   3.0279153e+00
   1.5779480e+00   1.4608433e+00   4.6609113e+00
   6.5614857e-01   7.1408868e+00   2.5545515e+00
   1.3453583e+00   1.4293176e+00   3.3481997e+00
   1.3456840e+00   2.1981010e+00   2.9736584e+00
   8.4660475e-01   4.7632284e+00   2.6552953e+00
   1.4558062e+00   1.5643196e+00   4.7690326e+00
   1.2982862e+00   1.4289369e+00   3.0927096e+00
   1.3704294e+00   2.0177345e+00   3.0088786e+00
   1.6049096e+00   1.5312045e+00   5.3020342e+00
   1.2969234e+00   1.7221003e+00   3.0426044e+00
   1.6501520e+00   1.4870914e+00   5.1901619e+00
   1.2557704e+00   3.7612276e+00   2.7686539e+00
   1.5290130e+00   3.2609497e+00   2.8539738e+00
   1.2963692e+00   1.8610159e+00   4.9829114e+00
   1.5470682e+00   2.9712134e+00   2.8991513e+00
   1.4257515e+00   1.4357301e+00   3.7731090e+00
   1.5582239e+00   3.3307891e+00   2.8496306e+00
   1.5517966e+00   5.3194684e+00   2.6097669e+00
   5.0546015e-01   4.6283486e+00   3.2212962e+00
   1.4591509e+00   1.4409841e+00   3.9651218e+00
   1.5759841e+00   3.6505677e+00   2.8102719e+00
   1.3133368e+00   1.4867529e+00   3.0861643e+00
   8.4215868e-01   5.0579772e+00   2.6204802e+00
   1.4671876e+00   2.2894617e+00   2.9866680e+00
   1.3093547e+00   1.4259407e+00   3.1550875e+00
   1.0331203e+00   4.3438184e+00   2.7116941e+00
   1.4488911e+00   2.1509218e+00   3.0042904e+00
   1.2978583e+00   1.4842129e+00   3.0821464e+00
   1.2984950e+00   1.4395487e+00   3.0908034e+00
   8.9474856e-01   9.2275253e+00   2.6261165e+00
   1.2974492e+00   1.6248933e+00   3.0578143e+00
   1.3249815e+00   1.5386678e+00   3.0802875e+00
   5.4773610e-01   7.9169615e+00   2.8216366e+00
   6.9310736e-01   5.2759090e+00   2.6437122e+00
   1.6503365e+00   1.4882203e+00   5.1998170e+00
   1.2712676e+00   1.4988439e+00   3.2498543e+00
   1.4933773e+00   1.4532466e+00   4.2095865e+00
   1.5545529e+00   5.1591176e+00   2.6287908e+00
   1.3168359e+00   1.4270419e+00   3.1965985e+00
   1.4639193e+00   2.2628094e+00   2.9888627e+00
   1.2992542e+00   1.5165929e+00   3.0767855e+00
   1.3687458e+00   2.1561164e+00   2.9857730e+00
   1.4674469e+00   1.5171207e+00   4.5447843e+00
   1.3280134e+00   1.9409560e+00   3.0110673e+00
   1.4800570e+00   1.6016705e+00   5.0967094e+00
   1.3877004e+00   1.8633184e+00   3.0380685e+00
   1.5668880e+00   1.5409496e+00   5.1862103e+00
   1.2984916e+00   1.4255683e+00   3.0934210e+00
   1.5536838e+00   1.4603191e+00   4.5431582e+00
   1.3024554e+00   1.4395469e+00   3.0919380e+00
   1.2924049e+00   1.6773992e+00   3.0560875e+00
   1.4915392e+00   1.5714224e+00   4.9931170e+00
   9.4021512e-01   8.6257975e+00   2.4370776e+00
   1.2957317e+00   1.4346557e+00   3.0920319e+00
   1.1274774e+00   7.4983655e+00   2.3738824e+00
   1.1080140e+00   3.5080919e+00   2.8248248e+00
   1.4851770e+00   4.4543958e+00   2.6990552e+00
   1.3018982e+00   1.4413378e+00   3.0913828e+00
   1.4840385e+00   5.5341997e+00   2.5752275e+00
   1.5411408e+00   3.4236554e+00   2.8343158e+00
   1.5411526e+00   3.0834960e+00   2.8806655e+00
   1.2983074e+00   1.6008548e+00   3.0612911e+00
   1.2982517e+00   1.4249528e+00   3.0937558e+00
   5.5062467e-01   7.9335241e+00   2.8194595e+00
   1.2866560e+00   1.4626934e+00   3.0892977e+00
   9.1996507e-01   8.1473232e+00   2.4191232e+00
   1.4078938e+00   1.9376198e+00   3.0312582e+00
   1.5755461e+00   1.4869798e+00   4.8436994e+00
   1.5857683e+00   4.3065121e+00   2.7309558e+00
   1.3065259e+00   2.6741323e+00   2.9020510e+00
   5.0309638e-01   5.0404797e+00   2.9399859e+00
   1.2975055e+00   1.5492363e+00   3.0738029e+00
   1.4200637e+00   2.0187037e+00   3.0210906e+00
   7.5709094e-01   8.7140975e+00   2.6477948e+00
   8.4896708e-01   8.3269849e+00   2.4680059e+00
   1.4668819e+00   6.1549576e+00   2.5034548e+00
   1.2574000e+00   6.0342066e+00   2.4965026e+00
   6.3497323e-01   6.4372387e+00   2.5874103e+00
   1.4334735e+00   1.4326773e+00   3.7901654e+00
   1.2982561e+00   1.4278744e+00   3.0929489e+00
   1.2968342e+00   1.4971892e+00   3.0829415e+00
   1.4006499e+00   1.8871002e+00   3.0370981e+00
   1.3003483e+00   1.6771543e+00   3.0479264e+00
   1.3346952e+00   1.5714355e+00   3.0762679e+00
   1.6402131e+00   1.4879122e+00   5.1503149e+00
   1.5177859e+00   2.9580660e+00   2.8935321e+00
   1.6602366e+00   1.4774470e+00   5.1645191e+00
   1.5970450e+00   1.5320247e+00   5.2705271e+00
   1.5781570e+00   4.9521299e+00   2.6550071e+00
   1.3303004e+00   1.5619974e+00   3.0772559e+00
   1.3460609e+00   1.4358989e+00   3.3966101e+00
   1.3731309e+00   1.7490444e+00   3.0542643e+00
   4.4084735e-01   6.2857439e+00   2.8996589e+00
   1.1391219e+00   2.0569566e+00   4.5439162e+00
   1.3782601e+00   1.7975944e+00   3.0488299e+00
   1.1982028e+00   1.7805621e+00   3.9809894e+00
   7.3433539e-01   5.5731950e+00   2.5938983e+00
   1.3102850e+00   1.4712368e+00   3.0880111e+00
   1.1721704e+00   4.2704450e+00   2.7123881e+00
   1.5643354e+00   3.1544779e+00   2.8759111e+00
   4.9989280e-01   7.5839447e+00   2.8544724e+00
   1.3631304e+00   1.9733330e+00   3.0145328e+00
   1.4191006e+00   6.4201375e+00   2.4685332e+00
   1.2982448e+00   1.4497545e+00   3.0897113e+00
   1.4960139e+00   2.4687147e+00   2.9635672e+00
   1.3632346e+00   1.6878288e+00   3.0626652e+00
   8.0572564e-01   8.9803307e+00   2.6691291e+00
   1.4824964e+00   2.5492058e+00   2.9472759e+00
   1.5177162e+00   1.4535054e+00   4.3257415e+00
   1.5216299e+00   1.5359924e+00   4.9332413e+00
   1.5079728e+00   2.6162922e+00   2.9444804e+00
   6.2572749e-01   7.8689294e+00   2.6438341e+00
   1.2843750e+00   1.6122392e+00   3.0699310e+00
   1.5927052e+00   4.1247219e+00   2.7545958e+00
   1.4790183e+00   3.7768196e+00   2.7793071e+00
   1.5007447e+00   2.5581388e+00   2.9520133e+00
   1.5791807e+00   3.8524533e+00   2.7850007e+00
   1.4707519e+00   2.3480298e+00   2.9789554e+00
   6.7335202e-01   5.6472169e+00   2.6193499e+00
   1.1120876e+00   5.5917740e+00   2.5448330e+00
   6.2827918e-01   7.4914964e+00   2.5904557e+00
   1.2995794e+00   1.4450144e+00   3.0901897e+00
   1.5195185e+00   2.8975335e+00   2.9025713e+00
   1.4801393e+00   1.4376070e+00   4.0451904e+00
   1.3697938e+00   2.8045056e+00   2.8898016e+00
   1.3527346e+00   1.6480032e+00   4.5759317e+00
   1.5005591e+00   1.4524597e+00   4.2376482e+00
   1.5847784e+00   1.4758253e+00   4.8009087e+00
   1.0192586e+00   4.8301491e+00   2.6454110e+00
   1.3802816e+00   1.8026922e+00   3.0481813e+00
   1.2984526e+00   1.4253395e+00   3.0934078e+00
   1.3091404e+00   1.4251896e+00   3.1474332e+00
   1.5774084e+00   4.9578432e+00   2.6544072e+00
   1.4455477e+00   1.5056729e+00   4.3619059e+00
   6.2491147e-01   8.3007352e+00   2.7611830e+00
   1.2289036e+00   2.1842089e+00   2.9987859e+00
   1.4300338e+00   4.3367437e+00   2.7063938e+00
   1.1309543e+00   7.8001782e+00   2.3631314e+00
   1.5409180e+00   1.5533757e+00   5.1364465e+00
   1.5379610e+00   2.8449952e+00   2.9150315e+00
   1.4838873e+00   5.7255922e+00   2.5541401e+00
   1.4845359e+00   5.5538851e+00   2.5731877e+00
   1.5416916e+00   1.4579464e+00   4.4700180e+00
   1.3714276e+00   1.4293564e+00   3.4734200e+00
   1.4814384e+00   1.4540517e+00   4.1585388e+00
   1.5055870e+00   5.3040999e+00   2.6045833e+00
   1.2980565e+00   1.4380537e+00   3.0910513e+00
   1.3118380e+00   1.4252562e+00   3.1609150e+00
   1.2986109e+00   1.4484089e+00   3.0891963e+00
   1.3213212e+00   1.4311922e+00   3.2473679e+00
   1.5829483e+00   3.5676044e+00   2.8233481e+00
   1.3123904e+00   1.5588299e+00   3.0736335e+00
   1.4798051e+00   1.5198164e+00   4.6233990e+00
   1.5754258e+00   1.5510271e+00   5.2922034e+00
   1.4484724e+00   1.5240137e+00   4.4913779e+00
   1.3539702e+00   1.4287582e+00   3.3865335e+00
   1.2992571e+00   1.4305895e+00   3.0926592e+00
   1.3435549e+00   1.5716513e+00   4.1686790e+00
   6.6060987e-01   5.0519755e+00   2.6914956e+00
   1.2867098e+00   1.4543706e+00   3.0989582e+00
   1.2639571e+00   1.5242843e+00   3.0916716e+00
   9.8919692e-01   8.2469814e+00   2.3935849e+00
   1.5361731e+00   2.8933875e+00   2.9064502e+00
   7.0503632e-01   7.3711399e+00   2.5199469e+00
   1.3628728e+00   1.9066501e+00   3.0255813e+00
   1.4642947e+00   2.2683842e+00   2.9884615e+00
   1.3413198e+00   1.6125540e+00   3.0712720e+00
   1.2779898e+00   2.1939180e+00   2.9817386e+00
   1.4670084e+00   3.6844175e+00   2.7890535e+00
   1.6074511e+00   1.5293044e+00   5.3003582e+00
   1.2734286e+00   1.8859672e+00   3.0329639e+00
   1.5652787e+00   4.5365497e+00   2.7001107e+00
   1.3590909e+00   1.6905744e+00   3.0621485e+00
   1.1671932e+00   2.8219859e+00   2.9167518e+00
   1.3046710e+00   1.7108709e+00   3.0431507e+00
   1.3064335e+00   1.4337609e+00   3.1927184e+00
   1.3272593e+00   1.4275363e+00   3.2501806e+00
   1.2645318e+00   4.0074981e+00   2.7380608e+00
   1.4454536e+00   1.4853515e+00   4.2224649e+00
   1.3057508e+00   1.4257255e+00   3.1349495e+00
   1.2993702e+00   1.5951989e+00   3.0618722e+00
   1.3706546e+00   1.7594423e+00   3.0535025e+00
   1.3158590e+00   1.5889798e+00   3.0691084e+00
   1.3861855e+00   1.8193441e+00   3.0461605e+00
   1.2534830e+00   1.7732887e+00   4.3707351e+00
   1.3010502e+00   1.4352272e+00   3.0922923e+00
   1.6207880e+00   1.4707680e+00   4.9315633e+00
   1.3591814e+00   1.4299804e+00   3.4194615e+00
   1.3933706e+00   6.6498734e+00   2.4408758e+00
   1.5495795e+00   2.9535910e+00   2.9014153e+00
   1.4302474e+00   1.4324040e+00   3.7726989e+00
   1.3063479e+00   1.4256398e+00   3.1384994e+00
   7.5517781e-01   7.0232570e+00   2.4956598e+00
   1.3447430e+00   2.7345145e+00   2.8959982e+00
   1.3399652e+00   1.4288002e+00   3.3189038e+00
   1.2354305e+00   1.5808270e+00   3.1557237e+00
   1.4463136e+00   6.1922214e+00   2.4969252e+00
   1.2877849e+00   2.2890569e+00   2.9585687e+00
   1.1844558e+00   1.7035901e+00   3.3207815e+00
   1.5387327e+00   1.4719971e+00   4.5589729e+00
   1.3886673e+00   2.2111598e+00   2.9812517e+00
   1.5939974e+00   1.4611985e+00   4.7387743e+00
   5.0939249e-01   7.1333417e+00   2.7418250e+00
   1.5105786e+00   1.4651023e+00   4.3759038e+00
   1.1454110e+00   5.2832930e+00   2.5829416e+00
   1.5859529e+00   1.4531879e+00   4.6470365e+00
   1.3014482e+00   1.4260444e+00   3.1173577e+00
   1.5465549e+00   1.4442237e+00   4.4024369e+00
   6.1866226e-01   8.2669591e+00   2.7621851e+00
   1.3187323e+00   1.5104319e+00   3.0837166e+00
   7.5003855e-01   4.9691306e+00   2.6500224e+00
   1.3833624e+00   1.7967221e+00   3.0491176e+00
   4.9845713e-01   5.6985882e+00   2.8045893e+00
   1.2983526e+00   1.4249041e+00   3.0934259e+00
   5.2351574e-01   4.8405529e+00   2.9477980e+00
   1.5742997e+00   1.5020943e+00   4.9493510e+00
   1.2896825e+00   1.4598176e+00   3.2049639e+00
   1.0562446e+00   2.0803802e+00   3.7267923e+00
   8.1356323e-01   6.7252166e+00   2.4827046e+00
   1.6246279e+00   1.4749586e+00   4.9795033e+00
   1.2998181e+00   1.8557283e+00   4.9882323e+00
   1.5068303e+00   2.7379473e+00   2.9234457e+00
   1.2120422e+00   1.6676006e+00   3.6007102e+00
   1.2894870e+00   1.8885972e+00   3.0230656e+00
   1.2991329e+00   1.5751314e+00   3.0659138e+00
   1.3916583e+00   1.4318034e+00   3.5867740e+00
   1.3761690e+00   2.9332646e+00   2.8736982e+00
   1.0227453e+00   7.3893196e+00   2.3946415e+00
   1.5006068e+00   3.8833515e+00   2.7693625e+00
   6.4898811e-01   4.0155884e+00   2.9441771e+00
   1.2990223e+00   1.4263724e+00   3.1072321e+00
   1.2996473e+00   1.4294042e+00   3.0930319e+00
   1.4479459e+00   2.1419016e+00   3.0056057e+00
   1.3130216e+00   1.4303189e+00   3.2027949e+00
   1.5336108e+00   1.5329299e+00   4.9718550e+00
   1.5875068e+00   3.7665553e+00   2.7983302e+00
   1.2988550e+00   1.4262655e+00   3.0934000e+00
   1.4299453e+00   6.0376393e+00   2.5116189e+00
   1.2092289e+00   1.9610094e+00   3.0210296e+00
   1.4697206e+00   2.3884009e+00   2.9697340e+00
   1.2453768e+00   6.8042437e+00   2.4147256e+00
   1.2543505e+00   2.0863739e+00   3.0075350e+00
   5.7522239e-01   7.4272897e+00   2.6561580e+00
   1.4437456e+00   1.4338572e+00   3.8474808e+00
   1.4625694e+00   2.2548422e+00   2.9910219e+00
   1.4282415e+00   1.4324408e+00   3.7637069e+00
   1.2941284e+00   1.4375151e+00   3.0925850e+00
   1.2228295e+00   6.4330031e+00   2.4507089e+00
   1.2966979e+00   1.4295928e+00   3.0933771e+00
   1.2994837e+00   1.4293549e+00   3.0929717e+00
   1.6044998e+00   1.4609744e+00   4.7866597e+00
   7.7591398e-01   8.8726022e+00   2.6825445e+00
   1.5737788e+00   4.5141190e+00   2.7043207e+00
   5.6567444e-01   4.9938212e+00   2.8084979e+00
   1.2975799e+00   1.5035151e+00   3.0799996e+00
   1.3599011e+00   1.8084814e+00   3.0414545e+00
   4.0976805e-01   6.1027517e+00   3.0704347e+00
   1.4793764e+00   4.0211128e+00   2.7493757e+00
   1.4585468e+00   1.4479708e+00   4.0087165e+00
   1.4530955e+00   1.5050269e+00   4.3945959e+00
   1.4114476e+00   1.4347927e+00   3.6985535e+00
   1.5905279e+00   4.2623817e+00   2.7371170e+00
   1.4331751e+00   6.3694115e+00   2.4755585e+00
   6.8243001e-01   8.5470579e+00   2.7309220e+00
   9.9332874e-01   4.9593799e+00   2.6285413e+00
   1.3271950e+00   1.5086205e+00   3.0841599e+00
   6.2837932e-01   6.7976344e+00   2.5789251e+00
   1.3019784e+00   1.4251359e+00   3.1131525e+00
   1.4293637e+00   1.4635355e+00   3.9899653e+00
   1.4569926e+00   2.3063382e+00   2.9800723e+00
   1.5523064e+00   1.4568269e+00   4.5120611e+00
   1.2359119e+00   7.2475490e+00   2.3789694e+00
   1.3351889e+00   1.6072252e+00   3.0704468e+00
   1.5113163e+00   4.0253207e+00   2.7533584e+00
   1.0736167e+00   7.3585316e+00   2.3868656e+00
   1.2980645e+00   1.4371869e+00   3.0910665e+00
   1.4637955e+00   2.8599207e+00   2.8979383e+00
   1.3016457e+00   1.4404181e+00   3.0915917e+00
   1.2992928e+00   1.4249311e+00   3.0993216e+00
   1.3057810e+00   1.4569952e+00   3.0897413e+00
   1.2982988e+00   1.4267245e+00   3.0932020e+00
   1.3610462e+00   2.7161095e+00   2.9006294e+00
   9.4287482e-01   5.6806273e+00   2.5385377e+00
   9.3889927e-01   2.5800927e+00   4.3003331e+00
   6.6437206e-01   8.4196772e+00   2.7167129e+00
   1.0491931e+00   2.1968476e+00   4.2238727e+00
   1.4340525e+00   4.0069799e+00   2.7453322e+00
   1.4568806e+00   1.4426477e+00   3.9649734e+00
   1.5534489e+00   3.0192374e+00   2.8919231e+00
   1.3189126e+00   1.5958626e+00   4.1198434e+00
   1.5876341e+00   3.6808255e+00   2.8097267e+00
   1.5931767e+00   4.5849080e+00   2.6990143e+00
   1.1687960e+00   3.0727280e+00   2.8817784e+00
   1.2703949e+00   4.5652338e+00   2.6712545e+00
   1.2979851e+00   1.4272961e+00   3.0931320e+00
   1.4509154e+00   1.4486426e+00   3.9772443e+00
   1.6089538e+00   1.4569399e+00   4.7806704e+00
   9.5324729e-01   8.8859927e+00   2.4645101e+00
   5.8556037e-01   8.1100609e+00   2.7874873e+00
   1.3611744e+00   2.0617966e+00   2.9994121e+00
   8.6724196e-01   8.3129877e+00   2.4549781e+00
   1.5892615e+00   4.0980890e+00   2.7570473e+00
   1.2231303e+00   1.6257976e+00   3.4905392e+00
   1.3108517e+00   1.4769259e+00   3.0875017e+00
   1.3613319e+00   1.4311393e+00   3.4352106e+00
   1.6060717e+00   1.4888841e+00   4.9994356e+00
   1.3149619e+00   1.7495569e+00   4.7265651e+00
   1.1907607e+00   2.7469710e+00   2.9253309e+00
   1.3000432e+00   1.4389679e+00   3.0915006e+00
   1.3753291e+00   2.5540214e+00   2.9258393e+00
