# Supplementary material for: Rethinking Colour Constancy
Source: PLoS One. 2015 Sep 10;10(9):e0135029. doi: 10.1371/journal.pone.0135029 (PMC4565710; doi:10.1371/journal.pone.0135029)
Supplement: S1 Dataset — (ZIP) [file pone.0135029.s002.zip › 5-TransitionMetamerReflectanceData/NtoB_20munsells/targetXYZ_8.txt]

   7.7041451e-01   9.7941563e+00   5.5544289e+00
   7.2731745e-01   9.8574192e+00   5.4994008e+00
   7.3830377e-01   9.8341401e+00   5.5182141e+00
   5.3752700e-01   6.5945223e+00   6.1068307e+00
   2.3476086e+00   1.9634713e+00   8.9435564e+00
   7.9938583e-01   9.5325013e+00   5.0608211e+00
   9.9624773e-01   9.3044641e+00   5.5455406e+00
   7.2797547e-01   9.8585140e+00   5.4990501e+00
   1.8918403e+00   1.8535885e+00   5.7588567e+00
   2.3155260e+00   3.1857102e+00   8.6926961e+00
   2.3942818e+00   2.3406344e+00   8.8725002e+00
   1.2339011e+00   8.0303302e+00   6.4405501e+00
   1.9597053e+00   6.7172336e+00   7.6561491e+00
   2.0707096e+00   2.2669344e+00   8.6623540e+00
   7.2083453e-01   9.8036300e+00   5.5084563e+00
   9.6793548e-01   9.4487580e+00   5.7297420e+00
   7.2357998e-01   9.8391650e+00   5.5021886e+00
   2.4777440e+00   3.2330322e+00   8.3498275e+00
   6.5594986e-01   9.4530722e+00   5.5657278e+00
   2.3923494e+00   2.8089690e+00   7.8705109e+00
   1.9814432e+00   5.8191452e+00   6.1322310e+00
   6.3183752e-01   9.3053207e+00   5.5913615e+00
   5.6513065e-01   8.7181340e+00   5.6932837e+00
   2.2181089e+00   2.1284543e+00   8.9200552e+00
   7.2820723e-01   9.8598494e+00   5.4989343e+00
   8.3021521e-01   9.6816030e+00   5.6622645e+00
   8.2757321e-01   9.6528193e+00   5.4811148e+00
   7.2034684e-01   9.6534594e+00   5.5400251e+00
   7.3769060e-01   9.8387064e+00   5.4912037e+00
   7.2784066e-01   9.8407148e+00   5.5023399e+00
   2.1989653e+00   5.9866794e+00   7.8237716e+00
   7.6144283e-01   9.8077310e+00   5.5482342e+00
   7.2721489e-01   9.8570355e+00   5.4994260e+00
   9.4535845e-01   4.8006324e+00   6.7761035e+00
   1.1416269e+00   4.2360573e+00   7.0767668e+00
   9.0876502e-01   9.5497117e+00   5.6561350e+00
   7.3296000e-01   9.7992755e+00   5.5098584e+00
   1.2586330e+00   8.8801784e+00   6.0782745e+00
   6.6883683e-01   9.5368941e+00   5.5524150e+00
   7.3037114e-01   9.8403440e+00   5.4593733e+00
   1.9723963e+00   2.6439983e+00   5.6268981e+00
   1.9539538e+00   4.3514853e+00   5.3744655e+00
   2.3016184e+00   1.7316619e+00   8.2345055e+00
   4.8623889e-01   8.1330290e+00   5.7880934e+00
   1.3744018e+00   8.2646756e+00   6.6676158e+00
   2.3372344e+00   1.8036137e+00   8.8796186e+00
   1.3327549e+00   3.5087675e+00   7.4579143e+00
   1.7814709e+00   2.2264607e+00   8.5082109e+00
   2.4435682e+00   2.5168628e+00   8.6962473e+00
   1.9147308e+00   2.0393734e+00   8.6263686e+00
   2.3722659e+00   2.0748671e+00   8.9001495e+00
   2.2947295e+00   1.7731684e+00   8.1192753e+00
   2.3380319e+00   1.8200140e+00   8.3632738e+00
   6.5665687e-01   9.4192055e+00   5.5746912e+00
   1.5535481e+00   6.9907824e+00   4.9133934e+00
   7.5236920e-01   9.7111641e+00   5.2483582e+00
   2.3777301e+00   4.4662468e+00   7.7384106e+00
   1.8982255e+00   1.8108577e+00   5.8351963e+00
   2.1783782e+00   6.1971180e+00   7.7148802e+00
   2.3081976e+00   2.4728520e+00   7.5316398e+00
   2.1355118e+00   4.0770454e+00   6.2679353e+00
   2.4739045e+00   3.7734033e+00   8.4035996e+00
   6.3663041e-01   7.3900299e+00   5.9691224e+00
   2.0209264e+00   1.9678023e+00   8.7282996e+00
   9.1565525e-01   9.4374914e+00   5.4259349e+00
   9.1306188e-01   9.4839359e+00   5.5185462e+00
   8.5914500e-01   9.1078673e+00   5.7493162e+00
   2.4815928e+00   2.9479962e+00   8.5724770e+00
   1.3916917e+00   3.7658408e+00   7.4221761e+00
   1.9724346e+00   1.6860126e+00   6.3625088e+00
   2.1114250e+00   2.8290340e+00   8.5193574e+00
   9.0658724e-01   9.5564213e+00   5.6612223e+00
   7.1579208e-01   9.7366470e+00   5.5199816e+00
   1.0883536e+00   9.2464844e+00   6.0043406e+00
   7.2726999e-01   9.8551154e+00   5.4996884e+00
   1.7585158e+00   7.1391584e+00   7.2935057e+00
   2.4530387e+00   3.7498816e+00   8.1001777e+00
   7.3530461e-01   9.7701055e+00   5.5151878e+00
   2.2877558e+00   1.7992191e+00   8.0314060e+00
   9.0917295e-01   9.2044698e+00   4.8992829e+00
   1.9123069e+00   5.6930642e+00   5.6874827e+00
   7.5250861e-01   9.7918137e+00   5.5529607e+00
   7.2825000e-01   9.8459678e+00   5.5016065e+00
   6.9131032e-01   9.6631614e+00   5.5312584e+00
   1.4127813e+00   6.7432286e+00   6.8145831e+00
   6.8720650e-01   9.6244665e+00   5.5371582e+00
   1.6888704e+00   2.4236368e+00   8.2967289e+00
   1.8157287e+00   5.6223652e+00   5.1554808e+00
   6.8974581e-01   9.6509177e+00   5.5341533e+00
   2.0698336e+00   1.8081807e+00   6.7481809e+00
   7.2829452e-01   9.8544637e+00   5.4998646e+00
   2.3013024e+00   1.7915114e+00   9.0119790e+00
   7.2465532e-01   9.8428970e+00   5.5015537e+00
   2.4461070e+00   2.8810875e+00   8.6709672e+00
   7.8446121e-01   9.7707216e+00   5.5731639e+00
   6.3369598e-01   9.3191785e+00   5.5883932e+00
   2.3378795e+00   3.7471327e+00   8.5798169e+00
   1.0760682e+00   8.6750413e+00   4.7520136e+00
   7.2912311e-01   9.8467961e+00   5.4697302e+00
   2.1290731e+00   1.6829077e+00   7.2367562e+00
   7.3372224e-01   9.8429795e+00   5.5022200e+00
   8.7802363e-01   9.5093397e+00   5.3975052e+00
   2.0512974e+00   1.9246595e+00   6.5244645e+00
   7.2857305e-01   9.8545317e+00   5.4866488e+00
   7.2785825e-01   9.3101118e+00   5.5976393e+00
   6.6278120e-01   6.6879041e+00   6.1266174e+00
   7.2888190e-01   9.8219598e+00   5.5056963e+00
   9.3024422e-01   7.1618921e+00   6.1192720e+00
   2.1368977e+00   5.5079556e+00   8.0418630e+00
   2.3520422e+00   1.7489895e+00   8.8593479e+00
   1.5466833e+00   7.5156887e+00   5.4589950e+00
   7.4923134e-01   8.5400670e+00   5.7471052e+00
   2.1554489e+00   1.6991025e+00   7.3621910e+00
   5.7529893e-01   8.3723539e+00   5.7633142e+00
   2.2841010e+00   3.4992614e+00   7.0570930e+00
   7.3768914e-01   9.8434841e+00   5.5135397e+00
   2.1724664e+00   2.0466337e+00   8.9033614e+00
   2.1635321e+00   5.2928705e+00   6.8068175e+00
   7.1223736e-01   9.7663273e+00   5.5153922e+00
   6.8897257e-01   9.1610111e+00   5.6390918e+00
   7.0828053e-01   9.7595405e+00   5.5153941e+00
   6.5964062e-01   7.4782342e+00   5.9577707e+00
   6.8654603e-01   9.6111777e+00   5.5419709e+00
   7.2752312e-01   9.8482164e+00   5.5015378e+00
   6.7549518e-01   9.5626982e+00   5.5490328e+00
   1.8667478e+00   6.9357464e+00   7.4944685e+00
   6.6899541e-01   9.5123198e+00   5.5559566e+00
   7.5081240e-01   9.7933107e+00   5.4411067e+00
   1.9978598e+00   2.9955257e+00   5.6294500e+00
   2.4730147e+00   3.6249910e+00   8.4461338e+00
   1.8994762e+00   1.8466513e+00   5.8047275e+00
   1.2471795e+00   8.8159585e+00   5.8759711e+00
   7.2874222e-01   9.8563933e+00   5.4920001e+00
   7.2814351e-01   9.8597429e+00   5.4989554e+00
   2.3696128e+00   2.1878065e+00   8.1405252e+00
   7.1008009e-01   9.7285007e+00   5.5229029e+00
   7.2991265e-01   9.8432966e+00   5.5019390e+00
   7.2873273e-01   9.8363059e+00   5.5027659e+00
   5.2820994e-01   8.5323085e+00   5.7190087e+00
   2.3890154e+00   3.2163920e+00   8.7038767e+00
   2.4694871e+00   3.7099481e+00   8.2452384e+00
   1.1096003e+00   8.4980221e+00   6.2259454e+00
   1.9921669e+00   1.8783257e+00   6.2551331e+00
   2.2787599e+00   1.7024920e+00   8.1235665e+00
   2.2921527e+00   1.9872258e+00   7.8302330e+00
   9.0271339e-01   6.7121284e+00   6.2114336e+00
   7.2670790e-01   9.8573807e+00   5.4992388e+00
   7.1690517e-01   9.8354406e+00   5.5025158e+00
   1.7191531e+00   4.9257863e+00   7.5282069e+00
   6.8433499e-01   9.5880000e+00   5.5437711e+00
   7.1386392e-01   9.6067850e+00   5.5516187e+00
   1.7825293e+00   6.5677081e+00   5.6746813e+00
   7.5743261e-01   9.7987369e+00   5.4883351e+00
   2.2225041e+00   1.8189059e+00   9.0079431e+00
   2.1743746e+00   1.8536116e+00   7.2846708e+00
   7.1015626e-01   9.7395114e+00   5.5190105e+00
   1.9114754e+00   7.0260137e+00   6.8586631e+00
   6.9929321e-01   9.1736967e+00   5.6373246e+00
   2.1776242e+00   3.6674157e+00   8.3627543e+00
   2.1367183e+00   1.9581089e+00   8.8982509e+00
   7.1886458e-01   9.3763526e+00   5.5888747e+00
   1.3531983e+00   8.6357441e+00   6.5437163e+00
   7.2690266e-01   9.8535318e+00   5.4999219e+00
   9.1918517e-01   4.2535588e+00   6.9314795e+00
   7.6286094e-01   7.7372051e+00   5.9197809e+00
   2.2046313e+00   1.9901281e+00   8.9594618e+00
   2.0960304e+00   5.1168594e+00   8.0030696e+00
   7.3163085e-01   6.7584253e+00   6.1331815e+00
   2.2888184e+00   1.8317299e+00   9.0392550e+00
   2.3361095e+00   5.0971567e+00   8.1473860e+00
   1.6313674e+00   2.6361236e+00   8.1201157e+00
   7.2356758e-01   9.8410429e+00   5.5020089e+00
   7.2831709e-01   9.8598269e+00   5.4986928e+00
   1.9801161e+00   5.3581977e+00   5.8550125e+00
   2.2729699e+00   1.8631065e+00   9.0161896e+00
   7.2383397e-01   8.8286713e+00   5.6945853e+00
   2.4549755e+00   4.1510664e+00   8.3007365e+00
   1.1785657e+00   4.2085266e+00   7.1108312e+00
   2.2394985e+00   1.6958503e+00   7.8684027e+00
   7.2671092e-01   9.8525347e+00   5.5000180e+00
   6.0210316e-01   9.0887093e+00   5.6285451e+00
   8.4317105e-01   9.6809390e+00   5.6436931e+00
   1.7830246e+00   2.3594050e+00   8.4515620e+00
   2.1684574e+00   1.8694591e+00   8.9717687e+00
   2.0142016e+00   2.5670136e+00   5.8754331e+00
   2.2410810e+00   3.8083203e+00   8.4369493e+00
   7.2621882e-01   9.8500494e+00   5.5004866e+00
   7.2049531e-01   9.8049742e+00   5.5089847e+00
   7.2815208e-01   9.8573921e+00   5.4996003e+00
   2.3784346e+00   1.8778061e+00   8.6163286e+00
   6.1288363e-01   9.1810031e+00   5.6109282e+00
   1.6902972e+00   2.3724823e+00   8.3245335e+00
   5.7653649e-01   8.8577020e+00   5.6686046e+00
   7.0439730e-01   9.6854486e+00   5.5280549e+00
   2.3793102e+00   3.3323191e+00   8.6674608e+00
   1.9227999e+00   2.3891355e+00   8.5338929e+00
   6.1902807e-01   9.2225240e+00   5.6044541e+00
   7.1958070e-01   9.7057845e+00   5.5311946e+00
   7.2491698e-01   9.8405763e+00   5.5021380e+00
   2.0011162e+00   4.5428873e+00   8.0499175e+00
   7.6196457e-01   9.8017410e+00   5.5518165e+00
   7.2913393e-01   9.8541037e+00   5.5004549e+00
   2.0816970e+00   2.5495038e+00   8.5787801e+00
   5.2288755e-01   8.3841866e+00   5.7468681e+00
   7.2717198e-01   9.8582175e+00   5.4991759e+00
   2.3480792e+00   1.7419189e+00   8.5723120e+00
   2.2101367e+00   1.8342398e+00   9.0133483e+00
   7.0034062e-01   9.7125515e+00   5.5235766e+00
   5.0887498e-01   8.3168061e+00   5.7564961e+00
   2.3264100e+00   2.3066843e+00   7.7509893e+00
   8.4113212e-01   4.9208842e+00   6.6793808e+00
   6.6249772e-01   6.2200279e+00   6.2357264e+00
   2.1476282e+00   1.7683738e+00   7.2308696e+00
   2.1883451e+00   2.2186244e+00   7.0212611e+00
   7.6600769e-01   9.7881961e+00   5.5604801e+00
   6.7565295e-01   9.5405847e+00   5.5512501e+00
   7.2710542e-01   9.5541375e+00   5.5524426e+00
   2.2192719e+00   3.6135745e+00   8.4371865e+00
   7.1492081e-01   9.5208885e+00   5.5682627e+00
   2.3103124e+00   2.1591317e+00   7.7703514e+00
   1.1405670e+00   3.6243209e+00   7.2729031e+00
   2.1036972e+00   2.6063019e+00   6.3250874e+00
   1.6895165e+00   7.8697193e+00   7.0521066e+00
   2.3810520e+00   1.8447218e+00   8.7933434e+00
   7.4849056e-01   9.7386611e+00   5.2958194e+00
   7.8852927e-01   4.6970540e+00   6.7196204e+00
   2.3207196e+00   2.9354957e+00   8.7649898e+00
   2.1813129e+00   6.0542871e+00   7.8926162e+00
   6.6013303e-01   9.4370681e+00   5.5720070e+00
   1.4555509e+00   8.1970464e+00   6.7380331e+00
   2.3801100e+00   2.2945511e+00   8.9107287e+00
   9.0854536e-01   9.5322815e+00   5.6108264e+00
   1.8089859e+00   2.1815499e+00   8.5476258e+00
   7.2351084e-01   9.8373280e+00   5.5024970e+00
   1.2843186e+00   8.0061201e+00   4.7716999e+00
   2.3620507e+00   1.7873750e+00   8.8513640e+00
   7.2920151e-01   9.8576067e+00   5.4974161e+00
   1.9059611e+00   5.9883574e+00   7.6776727e+00
   1.9000090e+00   4.9260476e+00   5.2619600e+00
   6.8944267e-01   8.6251789e+00   5.7422543e+00
   1.8773118e+00   6.9329092e+00   6.5448514e+00
   6.6811913e-01   9.5303841e+00   5.5534146e+00
   2.3287553e+00   2.6212956e+00   7.5670514e+00
   1.9864885e+00   3.9783245e+00   5.4841217e+00
   7.5826266e-01   9.8077309e+00   5.5456628e+00
   1.3667689e+00   4.3791689e+00   7.2076962e+00
   6.4731946e-01   8.9725340e+00   5.6644122e+00
   2.2116573e+00   4.0895788e+00   6.6809421e+00
   2.1349666e+00   1.7250476e+00   7.2103635e+00
   1.6551271e+00   7.3709165e+00   5.8519093e+00
   2.4033228e+00   2.5160667e+00   8.8517636e+00
   2.1635820e+00   1.9280520e+00   7.1430766e+00
   7.2390367e-01   9.7775600e+00   5.5166013e+00
   1.8581032e+00   1.6859019e+00   5.7654592e+00
   1.0288158e+00   5.7611846e+00   6.5488187e+00
   1.4587825e+00   8.3266623e+00   6.1599872e+00
   1.3416383e+00   7.9108085e+00   4.9266521e+00
   9.0197301e-01   9.5835959e+00   5.7265227e+00
   4.8557436e-01   7.8561462e+00   5.8401490e+00
   6.6409075e-01   8.6243452e+00   5.7380910e+00
   6.7400656e-01   9.5473747e+00   5.5497420e+00
   7.2802298e-01   9.8585620e+00   5.4992215e+00
   7.3574061e-01   9.8483075e+00   5.5099802e+00
   1.1351298e+00   6.9641235e+00   6.3883175e+00
   5.7229970e-01   5.8860745e+00   6.2837105e+00
   7.2138682e-01   9.8283076e+00   5.5039851e+00
   6.1324649e-01   9.1458777e+00   5.6201683e+00
   8.7292093e-01   9.4746536e+00   5.2906141e+00
   5.8002104e-01   8.5922653e+00   5.7217715e+00
   5.2565577e-01   6.1088612e+00   6.2134956e+00
   2.1589121e+00   1.7017698e+00   7.3785454e+00
   7.2134456e-01   9.8260639e+00   5.5045073e+00
   7.8096770e-01   7.5334490e+00   5.9676213e+00
   1.1891177e+00   8.5860062e+00   5.1651249e+00
   7.4000831e-01   8.9392831e+00   5.6673506e+00
   2.3542355e+00   2.3950110e+00   7.8606748e+00
   2.3374197e+00   1.8128807e+00   8.8920828e+00
   2.1960560e+00   5.3878127e+00   7.0399602e+00
   2.1425268e+00   1.8609085e+00   7.0953268e+00
   1.9807264e+00   5.9869011e+00   7.7388652e+00
   7.1974229e-01   9.7946370e+00   5.5111832e+00
   2.1571746e+00   2.2326021e+00   8.7987387e+00
   2.1544732e+00   2.0140544e+00   8.8958214e+00
   7.1161493e-01   9.7682651e+00   5.5147769e+00
   8.5910779e-01   9.5464623e+00   5.3868471e+00
   7.1394106e-01   9.7917469e+00   5.5099168e+00
   1.9838935e+00   2.1096046e+00   8.6473442e+00
   1.9906486e+00   3.7640828e+00   5.4925716e+00
   1.1058067e+00   6.6692826e+00   6.4020759e+00
   7.9384841e-01   9.6454351e+00   5.2929442e+00
   9.4223751e-01   6.2124318e+00   6.3671237e+00
   5.0840695e-01   6.3841277e+00   6.1444929e+00
   2.2290729e+00   1.8552542e+00   9.0041476e+00
   2.2949261e+00   1.7392032e+00   8.1720506e+00
   1.2831110e+00   8.8739030e+00   6.2771714e+00
   6.2967574e-01   9.2729141e+00   5.5954869e+00
   2.2350144e+00   2.8067890e+00   6.9525744e+00
   8.7229739e-01   9.4627990e+00   5.2613925e+00
   1.9256831e+00   7.1606586e+00   7.2984487e+00
   2.3659654e+00   1.7642046e+00   8.7753530e+00
   5.3620098e-01   8.5391605e+00   5.7198975e+00
   1.5135164e+00   8.2467334e+00   6.3362653e+00
   7.2390484e-01   8.5517564e+00   5.7516758e+00
   1.3526181e+00   8.5664998e+00   6.5573747e+00
   5.2342262e-01   8.4654196e+00   5.7309537e+00
   1.0880385e+00   9.0904700e+00   6.1289689e+00
   2.1379626e+00   5.2457585e+00   6.6425923e+00
   2.4269504e+00   3.9912785e+00   8.4769183e+00
   7.4368932e-01   9.8099802e+00   5.4478243e+00
   7.3070515e-01   9.8526786e+00   5.4922370e+00
   2.1870742e+00   4.7433079e+00   8.1954480e+00
   1.8393898e+00   2.1690701e+00   8.5651011e+00
   1.5748654e+00   3.6687970e+00   7.6529240e+00
   2.3530138e+00   1.8708642e+00   8.8458120e+00
   2.0937269e+00   1.6774611e+00   7.0448264e+00
   6.8731996e-01   9.4908729e+00   5.5685684e+00
   1.4470091e+00   8.5190841e+00   6.4750274e+00
   2.3173022e+00   3.8367444e+00   8.5427800e+00
   7.2659890e-01   9.8228527e+00   5.5058574e+00
   2.3310962e+00   2.6767067e+00   8.8291898e+00
   6.4540797e-01   9.3310683e+00   5.5901953e+00
   2.3203182e+00   1.7454867e+00   8.3460111e+00
   1.1240111e+00   9.1621995e+00   5.9326983e+00
   2.1005539e+00   3.2101252e+00   6.1048745e+00
   7.1206278e-01   8.7391275e+00   5.7175975e+00
   7.0545565e-01   9.7358007e+00   5.5192135e+00
   1.5394790e+00   8.2913187e+00   6.6633998e+00
   2.3586347e+00   2.0020874e+00   8.2697065e+00
   2.2312803e+00   1.9672366e+00   8.9868770e+00
   6.8072006e-01   9.5897326e+00   5.5430763e+00
   7.2833885e-01   9.8598064e+00   5.4990424e+00
   2.4441547e+00   3.3825825e+00   8.0481316e+00
   4.8498258e-01   7.4010206e+00   5.9274194e+00
   7.2405279e-01   9.7700738e+00   5.5171991e+00
   1.1657266e+00   8.8611719e+00   6.2968431e+00
   7.3117741e-01   9.8250312e+00   5.5051555e+00
   1.8162341e+00   5.6159293e+00   5.1544441e+00
   7.1890220e-01   9.8137960e+00   5.5064712e+00
   2.3813884e+00   2.0503083e+00   8.8102104e+00
   2.3659125e+00   1.7773876e+00   8.7165351e+00
   7.1447405e-01   9.7722323e+00   5.5135182e+00
   2.1092970e+00   4.5268366e+00   8.1181957e+00
   1.8639037e+00   1.7125109e+00   5.7642932e+00
   1.0264654e+00   4.5122347e+00   6.9149742e+00
   2.0820512e+00   3.3876191e+00   5.9781533e+00
   5.3405549e-01   8.4750054e+00   5.7328307e+00
   7.3159508e-01   9.8553155e+00   5.4998806e+00
   1.9512870e+00   2.3357728e+00   5.6822327e+00
   2.4562806e+00   3.5186667e+00   8.1191618e+00
   2.2473854e+00   2.0614952e+00   8.9670791e+00
   6.9722876e-01   7.7121577e+00   5.9192478e+00
   2.0941572e+00   4.3303454e+00   8.1417828e+00
   9.0259276e-01   9.4572765e+00   5.4037422e+00
   6.8295855e-01   9.5902963e+00   5.5456074e+00
   7.2259427e-01   9.7339494e+00   5.5246732e+00
   2.2480393e+00   4.2133489e+00   8.3790831e+00
   7.1041916e-01   9.7679031e+00   5.5143179e+00
   2.0539901e+00   2.2571996e+00   8.6513751e+00
   2.2483064e+00   1.9041454e+00   8.9899535e+00
   7.1384469e-01   9.7821191e+00   5.5115796e+00
   1.7039134e+00   7.7515344e+00   6.6408771e+00
   1.9685705e+00   6.8985657e+00   7.0509545e+00
   7.2746708e-01   9.8357690e+00   5.5031708e+00
   6.6821903e-01   9.4817153e+00   5.5648130e+00
   1.3416970e+00   7.3856630e+00   6.6540885e+00
   7.2692005e-01   9.8505454e+00   5.5006671e+00
   7.0854971e-01   9.7581809e+00   5.5159194e+00
   7.2559362e-01   9.8473857e+00   5.5008632e+00
   4.8724596e-01   6.5780613e+00   6.0954891e+00
   2.3514837e+00   3.8540389e+00   8.5505053e+00
   1.0109060e+00   7.3952429e+00   6.1548454e+00
   1.3818063e+00   7.6895596e+00   4.8411984e+00
   2.3889221e+00   2.5453845e+00   7.9921160e+00
   7.4958355e-01   9.8270844e+00   5.5265548e+00
   7.7703654e-01   9.6189997e+00   5.1501702e+00
   8.2950151e-01   9.6950746e+00   5.6548043e+00
   2.4680457e+00   3.5755262e+00   8.2149410e+00
   8.5782551e-01   9.4178448e+00   5.0916425e+00
   2.3282705e+00   5.1148274e+00   8.1916823e+00
   7.4135722e-01   9.8019084e+00   5.4163150e+00
   1.8759628e+00   1.7048554e+00   5.8342996e+00
   2.2100737e+00   2.9059923e+00   6.7784718e+00
   2.0388279e+00   6.7044994e+00   7.5748396e+00
   7.2537231e-01   9.8454810e+00   5.5014260e+00
   2.0382032e+00   5.2851802e+00   6.1259887e+00
   1.0364420e+00   3.7180221e+00   7.1759664e+00
   1.0514758e+00   9.0651416e+00   5.3331641e+00
   7.0160621e-01   9.5615533e+00   5.5580175e+00
   9.6332477e-01   9.4457364e+00   5.6973381e+00
   6.8544297e-01   9.3361489e+00   5.6017382e+00
   7.0042305e-01   9.6894511e+00   5.5266438e+00
   7.2472990e-01   9.8051932e+00   5.5104832e+00
   6.9014217e-01   9.6393056e+00   5.5368391e+00
   1.4420676e+00   2.6962270e+00   7.8923676e+00
   8.3406266e-01   9.6706661e+00   5.5603096e+00
   7.1996021e-01   9.8225282e+00   5.5049907e+00
   1.8718732e+00   1.7568548e+00   5.7574851e+00
   2.2884383e+00   1.8489268e+00   9.0348357e+00
   7.7217595e-01   9.7456084e+00   5.5866336e+00
   2.2799658e+00   1.7322552e+00   8.0735104e+00
   5.1077553e-01   7.5295761e+00   5.9093180e+00
   8.2203061e-01   9.2943114e+00   5.6752185e+00
   1.0347766e+00   8.4936883e+00   6.1005396e+00
   2.3790979e+00   3.8618445e+00   7.6083806e+00
   2.1951402e+00   5.7219052e+00   8.0265200e+00
   7.2961503e-01   9.8521449e+00   5.4855775e+00
   2.4680094e+00   2.8159983e+00   8.4311760e+00
   6.3817497e-01   9.3506300e+00   5.5833407e+00
   7.6038935e-01   9.8028213e+00   5.5143041e+00
   1.3800406e+00   6.1579951e+00   6.8355659e+00
   2.3461364e+00   1.7449505e+00   8.5465163e+00
   5.6477582e-01   6.8576312e+00   6.0584927e+00
   1.4055977e+00   8.2353032e+00   5.7241190e+00
   7.3174506e-01   9.8539321e+00   5.5042329e+00
   2.1590073e+00   2.4163383e+00   8.7180857e+00
   7.2812747e-01   9.8531615e+00   5.5001783e+00
   7.4340520e-01   9.7763015e+00   5.3630667e+00
   1.3985566e+00   3.5310498e+00   7.5100901e+00
   2.1651128e+00   1.8644433e+00   8.9708176e+00
   6.8739587e-01   9.5237441e+00   5.5614122e+00
   7.8735431e-01   9.6803936e+00   5.3446116e+00
   2.4131389e+00   2.2245614e+00   8.7606680e+00
   1.8801692e+00   6.3271649e+00   5.9792596e+00
   1.2336157e+00   7.8055811e+00   6.4631130e+00
   7.2281123e-01   9.7902350e+00   5.5107576e+00
   7.2841564e-01   9.7790937e+00   5.5133830e+00
   2.0166144e+00   6.7338370e+00   7.6605893e+00
   2.0577088e+00   2.4081346e+00   8.6037141e+00
   2.0955197e+00   3.4303803e+00   8.3435864e+00
   1.7313534e+00   2.2943426e+00   8.4198248e+00
   2.3555899e+00   1.7443528e+00   8.8552350e+00
   1.8552091e+00   2.1343259e+00   8.5788562e+00
   2.3860088e+00   2.1062132e+00   8.8203133e+00
   7.7221469e-01   9.7917579e+00   5.5548805e+00
   7.4257200e-01   9.7646342e+00   5.5246149e+00
   1.8677250e+00   2.6611637e+00   8.4232616e+00
   8.7621536e-01   9.6093796e+00   5.6303732e+00
   2.2990635e+00   1.9076650e+00   9.0226563e+00
   6.3212371e-01   9.3039278e+00   5.5917862e+00
   2.0579634e+00   4.6779480e+00   8.0436533e+00
   7.3717724e-01   9.8383252e+00   5.4874578e+00
   7.1797141e-01   9.5888075e+00   5.5535040e+00
   2.4122612e+00   4.2171605e+00   8.4255805e+00
   2.1339900e+00   2.1737306e+00   6.7537096e+00
   8.6165315e-01   9.6385882e+00   5.6276552e+00
   5.9853365e-01   9.0807484e+00   5.6274411e+00
   2.2584109e+00   4.4965291e+00   8.3501539e+00
   2.0940694e+00   3.0055551e+00   6.1233562e+00
   1.8599970e+00   1.6960492e+00   5.7625625e+00
   1.9504127e+00   2.6353570e+00   8.4810356e+00
   7.2852817e-01   9.8567534e+00   5.4918940e+00
   1.9282168e+00   1.6694639e+00   6.1507815e+00
   2.4353650e+00   2.2280902e+00   8.6756377e+00
   2.0642853e+00   6.5723948e+00   7.7289073e+00
   1.9293746e+00   7.1652871e+00   7.2955677e+00
   8.0264834e-01   9.5197361e+00   5.0479865e+00
   2.3939021e+00   4.5926936e+00   8.2203912e+00
   1.1732487e+00   8.5018510e+00   4.9490709e+00
   1.9965106e+00   1.9924102e+00   8.6983771e+00
   1.9139169e+00   1.6875132e+00   6.0504744e+00
   7.0870514e-01   9.7551399e+00   5.5168130e+00
   2.0915504e+00   2.2069957e+00   6.4974999e+00
   1.9191476e+00   2.0572282e+00   5.7139845e+00
   9.1440795e-01   9.4236836e+00   5.3881784e+00
   6.4762024e-01   9.3931127e+00   5.5752544e+00
   2.4589752e+00   3.1456119e+00   8.5606084e+00
   2.3065731e+00   1.8001943e+00   9.0014316e+00
   2.3953948e+00   3.6795846e+00   8.6032637e+00
   7.6619109e-01   4.8058275e+00   6.6746073e+00
   2.2298179e+00   5.9372723e+00   7.7149397e+00
   8.6514747e-01   9.4975950e+00   5.7150865e+00
   6.9439529e-01   9.6349794e+00   5.5362710e+00
   2.4006155e+00   4.7308388e+00   8.0398866e+00
   1.0699134e+00   4.8031444e+00   6.8548352e+00
   8.0511328e-01   9.6688236e+00   5.4040544e+00
   7.2984511e-01   9.8562649e+00   5.4970757e+00
   2.3036700e+00   1.8859232e+00   9.0271639e+00
   1.9622238e+00   2.0062191e+00   5.9783625e+00
   2.3474156e+00   4.4625255e+00   7.5357393e+00
   6.7202595e-01   9.5225732e+00   5.5542838e+00
   1.4404156e+00   8.3064263e+00   6.0198289e+00
   2.2752711e+00   1.8325434e+00   9.0310037e+00
   7.0793389e-01   9.7434655e+00   5.5191529e+00
   5.7301525e-01   8.9052035e+00   5.6565148e+00
   7.4303126e-01   9.7689359e+00   5.5254668e+00
   8.4647118e-01   9.5684647e+00   5.3733870e+00
   2.1314522e+00   4.7651634e+00   6.4086950e+00
   5.9210338e-01   5.8476999e+00   6.3007043e+00
   5.4945747e-01   8.6690044e+00   5.6981510e+00
   6.7437402e-01   5.5190683e+00   6.4222991e+00
   6.3287574e-01   9.0379371e+00   5.6475417e+00
   2.3619747e+00   4.7854408e+00   8.2964052e+00
   7.2973535e-01   9.8594648e+00   5.4991423e+00
   2.4071164e+00   2.1541698e+00   8.7755277e+00
   7.5940513e-01   9.8020882e+00   5.5476789e+00
   8.3105188e-01   6.1171568e+00   6.3332239e+00
   7.2832887e-01   9.7867766e+00   5.5119186e+00
   7.3143769e-01   9.7932161e+00   5.5103773e+00
   7.2851476e-01   9.8583779e+00   5.4992192e+00
   2.1259799e+00   1.9212446e+00   8.9008848e+00
   1.8425434e+00   1.6796319e+00   5.7637731e+00
   1.8456350e+00   1.6509987e+00   5.7771753e+00
   1.9221137e+00   2.2504772e+00   5.6737527e+00
   1.0153921e+00   6.4716058e+00   4.9669731e+00
   1.5369574e+00   2.4867073e+00   5.5869323e+00
   1.9634351e+00   1.6569105e+00   6.3881100e+00
   1.7994714e+00   1.7722712e+00   5.7377285e+00
   1.4570740e+00   5.2089434e+00   5.1733827e+00
   1.7990572e+00   2.3177917e+00   5.6402292e+00
   1.9228011e+00   1.6542668e+00   6.1718462e+00
   7.6425578e-01   8.7649102e+00   4.9771532e+00
   1.9558772e+00   2.8602351e+00   5.5756029e+00
   1.2793393e+00   2.8145389e+00   6.6094684e+00
   1.8234666e+00   1.7753740e+00   6.5374934e+00
   1.1551774e+00   3.2682452e+00   7.2290624e+00
   7.5609586e-01   9.2108628e+00   5.0660695e+00
   1.9303910e+00   1.6547072e+00   6.2115064e+00
   7.2362832e-01   9.3091642e+00   5.1593069e+00
   1.8290039e+00   1.7792920e+00   6.6081099e+00
   4.6877243e-01   7.8692070e+00   5.8178405e+00
   2.2131369e+00   1.6980994e+00   7.9047866e+00
   1.8482841e+00   1.6738594e+00   5.7652793e+00
   1.0501344e+00   7.9577541e+00   4.8047387e+00
   1.9310798e+00   1.6582198e+00   6.2397041e+00
   1.8762134e+00   2.1733979e+00   5.6770824e+00
   6.7383967e-01   8.9151796e+00   5.1618388e+00
   1.8875030e+00   3.7010213e+00   5.4325889e+00
   2.0281314e+00   1.8316901e+00   8.1472032e+00
   1.8485395e+00   1.6511464e+00   5.7922212e+00
   1.8439184e+00   1.7084480e+00   5.7573382e+00
   1.8508855e+00   1.6899791e+00   5.7626541e+00
   1.3214473e+00   7.7851524e+00   4.7940886e+00
   1.8766811e+00   2.0009591e+00   5.7093356e+00
   1.9160572e+00   1.6767704e+00   6.3387384e+00
   1.8626788e+00   1.6523256e+00   5.8703339e+00
   1.8441031e+00   1.6513261e+00   5.7685411e+00
   1.8439667e+00   1.6512596e+00   5.7684252e+00
   1.8443985e+00   1.6551974e+00   5.7679308e+00
   8.6189591e-01   4.4302766e+00   5.5332269e+00
   1.8514643e+00   1.6969025e+00   5.7615371e+00
   1.8458808e+00   1.6583869e+00   5.7676363e+00
   1.9412174e+00   1.6587894e+00   6.2941644e+00
   1.8969731e+00   4.7845919e+00   5.2819434e+00
   1.8433271e+00   1.6531008e+00   5.7812323e+00
   1.8005102e+00   2.4181903e+00   5.6177913e+00
   1.8445729e+00   1.6592620e+00   5.7672453e+00
   1.8162668e+00   2.3947329e+00   5.6228627e+00
   7.4180668e-01   9.5668428e+00   5.1967864e+00
   7.2497530e-01   9.7278865e+00   5.3633415e+00
   5.9390336e-01   8.7743258e+00   5.3635910e+00
   1.6825465e+00   1.9253653e+00   5.9721592e+00
   1.8569102e+00   1.7413768e+00   5.7539361e+00
   1.1710191e+00   8.3395416e+00   4.7484449e+00
   1.8682147e+00   5.0651600e+00   5.2380903e+00
   1.9327539e+00   2.3119031e+00   5.6656819e+00
   7.0505479e-01   6.5523857e+00   5.0802376e+00
   1.8519332e+00   1.6920653e+00   5.7625551e+00
   1.9437496e+00   2.3821680e+00   5.6548747e+00
   6.7041051e-01   8.2031402e+00   5.0621804e+00
   6.9821644e-01   4.9040280e+00   6.3893089e+00
   1.2231839e+00   6.7725445e+00   4.9216497e+00
   1.3270270e+00   7.8228141e+00   4.7896980e+00
   1.8312012e+00   5.4872831e+00   5.1714588e+00
   6.8327643e-01   9.6149076e+00   5.5390679e+00
   9.7160789e-01   6.6630105e+00   4.9504798e+00
   1.8225374e+00   5.1141941e+00   5.2238345e+00
   1.8347903e+00   1.7926512e+00   5.7387741e+00
   1.6344076e+00   2.0215359e+00   6.3440753e+00
   4.6123634e-01   7.2641938e+00   5.7632510e+00
   1.3594915e+00   7.7143639e+00   4.8029889e+00
   1.8461511e+00   1.6544483e+00   5.8090741e+00
   1.8413265e+00   1.6558218e+00   5.7801678e+00
   1.6804473e+00   3.3821480e+00   5.4786450e+00
   1.5232707e+00   2.2321450e+00   6.3679867e+00
   6.7951533e-01   4.9768018e+00   6.1652716e+00
   1.9741423e+00   2.9257103e+00   5.5691918e+00
   1.8516163e+00   1.6512957e+00   5.8083377e+00
   1.8438326e+00   1.6528282e+00   5.7682455e+00
   1.9643171e+00   3.7695474e+00   5.4368420e+00
   2.1545897e+00   1.6907645e+00   7.5658527e+00
   1.9738452e+00   1.9152472e+00   8.3838682e+00
   2.0346621e+00   1.6628455e+00   6.7756051e+00
   2.2425246e+00   1.7060595e+00   8.1132038e+00
   1.9109227e+00   4.5924735e+00   5.3107141e+00
   1.0728536e+00   6.6172236e+00   4.9443012e+00
   1.0807923e+00   8.3845945e+00   4.7650443e+00
   1.5197441e+00   2.5555466e+00   8.0137222e+00
   1.8631916e+00   4.7533811e+00   5.2806487e+00
   1.9064699e+00   2.0620996e+00   5.7052519e+00
   1.8440727e+00   1.6510536e+00   5.7687312e+00
   1.9769724e+00   1.6579027e+00   6.4605334e+00
   2.3239366e+00   1.7070444e+00   8.5039211e+00
   1.8446153e+00   1.6509140e+00   5.7715677e+00
   7.2466707e-01   4.8342620e+00   6.6470603e+00
   2.0524871e+00   1.6695641e+00   6.9108470e+00
   1.9302821e+00   2.7379554e+00   5.5901965e+00
   1.8702975e+00   1.6528415e+00   5.9115963e+00
   7.2720104e-01   9.7358264e+00   5.3422206e+00
   1.8953633e+00   4.7801088e+00   5.2817117e+00
   1.8925675e+00   1.9991431e+00   8.3372989e+00
   1.7309052e+00   4.1119777e+00   5.3589271e+00
   1.8348238e+00   1.6659678e+00   5.7952987e+00
   1.8440373e+00   1.6509706e+00   5.7686691e+00
   1.2811159e+00   2.9645709e+00   7.4461345e+00
   1.8437476e+00   1.6566000e+00   5.7676949e+00
   1.8451040e+00   1.6510184e+00   5.7745333e+00
   1.9721090e+00   3.0444200e+00   5.5500202e+00
   1.8516422e+00   1.7222888e+00   5.7567202e+00
   1.8570210e+00   1.7513980e+00   5.7523416e+00
   6.9577588e-01   9.6776467e+00   5.5027844e+00
   1.8430543e+00   1.6523087e+00   5.7698556e+00
   2.2378777e+00   1.7190330e+00   8.2121435e+00
   1.8324224e+00   1.7986073e+00   5.7347127e+00
   1.9164368e+00   2.3840462e+00   5.6488658e+00
   1.8437652e+00   1.6745880e+00   5.7638973e+00
   1.8577223e+00   1.7438493e+00   5.7538156e+00
   9.7778792e-01   4.5047067e+00   5.2895522e+00
   2.1260280e+00   1.7002705e+00   7.5181847e+00
   6.8254791e-01   8.8268563e+00   5.1236178e+00
   1.8746218e+00   2.6599133e+00   5.5907757e+00
   1.7522318e+00   3.5050533e+00   5.4472595e+00
   1.8440428e+00   1.6509295e+00   5.7688656e+00
   8.2749452e-01   6.8807668e+00   4.9685576e+00
   2.3095609e+00   1.7592049e+00   8.9274415e+00
   1.8442850e+00   1.6522372e+00   5.7685555e+00
   1.9186115e+00   2.1220166e+00   5.6967445e+00
   1.8464331e+00   1.6636953e+00   5.7667329e+00
   1.9090522e+00   2.1914107e+00   5.6819545e+00
   1.9546702e+00   3.0102870e+00   5.5505385e+00
   1.9613315e+00   1.8661125e+00   8.0155607e+00
   1.7913955e+00   5.0780156e+00   5.2242064e+00
   1.9485353e+00   2.7060106e+00   5.5994276e+00
   1.5464541e+00   6.8565220e+00   4.9320189e+00
   1.6942640e+00   4.1577374e+00   5.3510684e+00
   1.7639940e+00   5.9240142e+00   5.0988479e+00
   1.5018228e+00   6.2628555e+00   5.0143259e+00
   1.8462809e+00   1.6732722e+00   5.7648802e+00
   1.9404053e+00   4.3768179e+00   5.3446482e+00
   1.8476506e+00   1.6707041e+00   5.7657649e+00
   1.9629956e+00   2.6813652e+00   5.6076651e+00
   1.0094739e+00   8.4710935e+00   4.7785854e+00
   1.9064020e+00   2.1495007e+00   5.6890092e+00
   1.8509163e+00   1.6514069e+00   5.8058144e+00
   9.1080218e-01   4.3712634e+00   5.4492874e+00
   8.3189940e-01   9.3950529e+00   4.9637705e+00
   6.2027590e-01   9.2061362e+00   5.5128948e+00
   1.8091658e+00   2.1724480e+00   5.6751158e+00
   1.3141535e+00   7.6293640e+00   4.8131657e+00
   1.8443037e+00   1.6522369e+00   5.7812819e+00
   1.7284076e+00   2.2740456e+00   8.4289718e+00
   1.8922998e+00   4.8426142e+00   5.2731504e+00
   7.6153490e-01   9.3954185e+00   5.0970637e+00
   8.1997013e-01   9.3836182e+00   4.9796201e+00
   8.7892128e-01   8.8504610e+00   4.8507526e+00
   1.8356587e+00   1.7745489e+00   5.7409758e+00
   1.5762927e+00   4.6163168e+00   5.2765730e+00
   1.7416934e+00   5.5708737e+00   5.1467141e+00
   1.8483812e+00   1.6602444e+00   5.8691117e+00
   1.6905889e+00   2.5893097e+00   5.6152199e+00
   1.1059873e+00   7.5952563e+00   4.8295829e+00
   2.3336318e+00   1.7269607e+00   8.7302174e+00
   1.8886056e+00   3.4377178e+00   5.4717048e+00
   2.2885262e+00   1.6961835e+00   8.2473025e+00
   1.8541766e+00   1.6520593e+00   5.8263922e+00
   1.9235829e+00   3.0961517e+00   5.5309282e+00
   1.8460581e+00   1.6615830e+00   5.7672009e+00
   1.9744253e+00   1.7269153e+00   7.0624114e+00
   1.9748788e+00   3.0786791e+00   5.5449999e+00
   2.0233195e+00   1.6610957e+00   6.7075603e+00
   1.8209724e+00   1.9868547e+00   5.6966488e+00
   1.8088258e+00   2.1776794e+00   5.6626158e+00
   1.8455717e+00   1.6511154e+00   5.7780708e+00
   1.8443300e+00   1.6525637e+00   5.7683761e+00
   7.1629640e-01   9.0491211e+00   5.1022690e+00
   1.6542997e+00   3.2382180e+00   5.5107643e+00
   1.8970240e+00   2.3474382e+00   5.6502803e+00
   1.8080809e+00   1.8461888e+00   6.8900908e+00
   5.5103708e-01   6.5402618e+00   5.3839694e+00
   1.8409816e+00   1.6802135e+00   5.7612794e+00
   2.1367632e+00   1.6712512e+00   7.3291181e+00
   1.9056938e+00   1.6793461e+00   6.3142245e+00
   1.8347956e+00   1.9285885e+00   5.7113130e+00
   2.2288239e+00   1.6837995e+00   7.8632472e+00
   1.7193603e+00   2.8750505e+00   5.5678611e+00
   1.8221903e+00   1.9156447e+00   7.4318076e+00
   1.8495896e+00   1.6813358e+00   5.7642102e+00
   2.0379086e+00   1.6628679e+00   6.7912614e+00
   2.1418588e+00   1.8270964e+00   8.6973108e+00
   2.1531406e+00   1.6749609e+00   7.4346588e+00
   1.8440379e+00   1.6509502e+00   5.7686071e+00
   2.0608278e+00   1.8526354e+00   8.4668507e+00
   1.8431612e+00   1.6588086e+00   5.7667062e+00
   1.6631131e+00   3.9152331e+00   5.3893019e+00
   1.8618426e+00   1.7579395e+00   5.7521570e+00
   1.9715391e+00   1.8814634e+00   8.1708510e+00
   9.4373718e-01   4.6996011e+00   5.2620631e+00
   1.8439511e+00   1.6520234e+00   5.7684826e+00
   1.5971858e+00   6.3134594e+00   5.0177679e+00
   1.1733381e+00   6.9554704e+00   4.8979857e+00
   1.9521890e+00   2.9732317e+00   5.5560020e+00
   1.8469927e+00   1.7923058e+00   5.7417857e+00
   7.2348994e-01   9.8280260e+00   5.4414657e+00
   1.8208095e+00   1.9993029e+00   5.7067214e+00
   1.9638749e+00   3.9385111e+00   5.4114340e+00
   2.0973444e+00   1.7152601e+00   7.5345212e+00
   1.2771613e+00   7.9375461e+00   4.7780572e+00
   1.0562642e+00   4.5449107e+00   5.2341169e+00
   1.6941752e+00   6.1605035e+00   5.0541827e+00
   1.8744600e+00   1.6533168e+00   5.9320079e+00
   2.1715048e+00   1.7081873e+00   7.8020976e+00
   1.6798871e+00   3.7781808e+00   5.4103102e+00
   1.9674171e+00   3.5942087e+00   5.4634633e+00
   2.2231792e+00   1.6830049e+00   7.8299642e+00
   1.7456252e+00   3.3784885e+00   5.4664400e+00
   1.6703155e+00   3.2953634e+00   5.4977081e+00
   2.1242257e+00   1.6856052e+00   7.3792149e+00
   2.2834593e+00   1.7752418e+00   8.9521494e+00
   5.0172031e-01   8.3269102e+00   5.7470437e+00
   2.1553277e+00   1.6908104e+00   7.5698706e+00
   1.8414371e+00   1.7052281e+00   5.7590061e+00
   1.8472645e+00   1.6685587e+00   5.7660312e+00
   1.8093968e+00   1.7285597e+00   6.0638154e+00
   1.9614158e+00   1.6568008e+00   6.3774596e+00
   1.6939165e+00   6.2039029e+00   5.0477624e+00
   1.4699120e+00   5.8567914e+00   5.0733863e+00
   1.8712591e+00   4.1959294e+00   5.3593005e+00
   1.8967460e+00   2.1137373e+00   5.6933009e+00
   1.8441969e+00   1.6514671e+00   5.7686261e+00
   1.7640159e+00   3.2718305e+00   5.4821388e+00
   4.8605747e-01   6.4362421e+00   6.0775055e+00
   1.9317569e+00   2.2694389e+00   5.6733855e+00
   1.8882615e+00   1.9872556e+00   5.7150736e+00
   7.3179190e-01   9.8223106e+00   5.4215445e+00
   1.8401617e+00   1.7488713e+00   6.4785100e+00
   1.8460977e+00   1.6511594e+00   5.7808466e+00
   1.8897209e+00   1.9107220e+00   5.7294389e+00
   2.2411398e+00   1.6866316e+00   7.9440487e+00
   1.8445292e+00   1.6535089e+00   5.7683501e+00
   1.2249007e+00   7.9896297e+00   4.7770249e+00
   1.8480869e+00   1.6511827e+00   5.7905093e+00
   1.8798984e+00   1.8465135e+00   5.7392801e+00
   1.8230514e+00   1.6899889e+00   5.7697351e+00
   1.8360760e+00   1.8043848e+00   5.7405625e+00
   1.7731922e+00   5.7003138e+00   5.1327342e+00
   1.2836042e+00   6.4744934e+00   4.9648399e+00
   8.5044180e-01   4.2975721e+00   6.8449408e+00
   2.0924399e+00   1.7895405e+00   8.1618206e+00
   1.8457045e+00   1.6516606e+00   5.7831726e+00
   1.8691618e+00   1.6667223e+00   6.0302826e+00
   8.8292970e-01   4.4206860e+00   5.4813227e+00
   1.8418954e+00   1.6901742e+00   5.7619186e+00
   1.4587203e+00   7.1356150e+00   4.8838994e+00
   1.9350563e+00   1.7146094e+00   6.7637650e+00
   7.1995529e-01   9.8387225e+00   5.4731765e+00
   1.8453335e+00   5.1687106e+00   5.2190296e+00
   7.0306575e-01   9.5389088e+00   5.3473534e+00
   1.2701060e+00   7.3867928e+00   4.8425773e+00
   1.8612492e+00   1.7090500e+00   5.7603102e+00
   1.8371085e+00   3.5842775e+00   5.4422865e+00
   1.6525546e+00   5.2923126e+00   5.1783597e+00
   4.6252500e-01   6.8776151e+00   5.9181163e+00
   1.8255991e+00   1.9188649e+00   5.7104717e+00
   5.2226375e-01   8.5414755e+00   5.7107140e+00
   1.8460645e+00   1.6618478e+00   5.7669873e+00
   1.0109145e+00   3.6234613e+00   6.1361810e+00
   1.9750063e+00   1.7875183e+00   7.5437405e+00
   7.2995460e-01   5.5986458e+00   5.2344484e+00
   1.8566862e+00   1.7180894e+00   5.7586535e+00
   1.8608359e+00   1.7551696e+00   5.7523968e+00
   1.3495648e+00   7.1444471e+00   4.8753465e+00
   1.6532706e+00   2.2620571e+00   7.8601986e+00
   2.3069838e+00   1.7381765e+00   8.7178573e+00
   1.9490700e+00   2.5236789e+00   5.6321953e+00
   1.8952529e+00   1.9515602e+00   5.7232503e+00
   1.7669971e+00   2.1858669e+00   8.3358233e+00
   1.8438105e+00   1.6527458e+00   5.7681446e+00
   1.7374888e+00   3.0339656e+00   5.5261605e+00
   8.2896368e-01   9.1344983e+00   4.9398312e+00
   1.2462562e+00   3.7096685e+00   5.3501547e+00
   1.0774929e+00   8.5993826e+00   4.7474366e+00
   7.1255030e-01   9.7884653e+00   5.4996339e+00
   1.8580150e+00   1.7462968e+00   5.7534919e+00
   1.0713246e+00   7.8930738e+00   4.8061584e+00
   1.9731607e+00   3.1205995e+00   5.5380995e+00
   1.8518305e+00   1.6628387e+00   5.7673258e+00
   1.2193784e+00   5.8082151e+00   5.0557807e+00
   1.7748780e+00   2.5243771e+00   5.6173104e+00
   1.7701991e+00   2.5980244e+00   5.6026226e+00
   1.9753765e+00   1.6939980e+00   6.7731601e+00
   2.2775321e+00   1.6973611e+00   8.2046788e+00
   1.8443735e+00   1.6528415e+00   5.7683051e+00
   1.9878395e+00   1.9519151e+00   8.6618930e+00
   1.7715633e+00   1.7948727e+00   5.7585227e+00
   1.9361759e+00   1.8046548e+00   7.4618192e+00
   7.2104673e-01   9.8557425e+00   5.4992280e+00
   1.7985500e+00   2.9802375e+00   5.5282030e+00
   1.9213409e+00   1.6569583e+00   6.1872407e+00
   8.1249376e-01   9.4273209e+00   4.9990798e+00
   1.8594410e+00   1.6520093e+00   5.8512977e+00
   1.9416102e+00   2.3765243e+00   5.6562242e+00
   6.7362761e-01   9.5408871e+00   5.5112027e+00
   1.2258451e+00   8.0131468e+00   4.7743688e+00
   1.8469321e+00   1.6556000e+00   5.7681127e+00
   1.3203833e+00   5.2012013e+00   5.1568233e+00
   1.8666763e+00   1.7731476e+00   5.7503142e+00
   1.8031556e+00   1.7813451e+00   5.7364497e+00
   1.9066802e+00   2.2887367e+00   5.6634968e+00
   1.8866172e+00   1.9389637e+00   5.7236281e+00
   1.8039031e+00   2.0682900e+00   5.7037379e+00
   2.2348635e+00   1.7281250e+00   8.2878455e+00
   1.6740269e+00   5.0929757e+00   5.2101801e+00
   1.8444182e+00   1.6529416e+00   5.7683374e+00
   1.8558543e+00   1.6526642e+00   5.8391995e+00
   1.9610580e+00   3.3332340e+00   5.5016563e+00
   2.0075211e+00   1.7687911e+00   7.5703927e+00
   1.8466670e+00   1.6652048e+00   5.7664309e+00
   1.9670164e+00   3.6809986e+00   5.4505562e+00
   1.8957589e+00   2.7078194e+00   5.5873641e+00
   1.8442734e+00   1.6509875e+00   5.7708472e+00
   1.8594822e+00   5.1107863e+00   5.2295491e+00
   1.3491573e+00   4.9528177e+00   5.1989284e+00
   1.7006356e+00   2.2750665e+00   5.6470111e+00
   1.8354257e+00   2.2204406e+00   5.6575623e+00
   1.8461744e+00   1.6618770e+00   5.7671105e+00
   1.9654006e+00   1.9760260e+00   8.6563239e+00
   2.3025062e+00   1.7002992e+00   8.3470366e+00
   1.4476659e+00   5.1395693e+00   5.1831620e+00
   2.0318439e+00   1.6613670e+00   6.7499290e+00
   1.7713542e+00   2.4445959e+00   5.6383372e+00
   1.6258549e+00   3.8643714e+00   5.3996988e+00
   8.8703462e-01   8.7867414e+00   4.8395416e+00
   1.9967700e+00   1.6625272e+00   6.5911412e+00
   1.8233942e+00   1.8348146e+00   6.9376656e+00
   1.8143860e+00   2.1118606e+00   5.6805335e+00
   1.7729171e+00   3.2641510e+00   5.4834985e+00
   1.9221671e+00   1.6548181e+00   6.1744190e+00
   2.1962953e+00   1.6787142e+00   7.6693399e+00
   6.8933288e-01   9.4486838e+00   5.3436519e+00
   2.2393678e+00   1.8061948e+00   9.0128577e+00
   2.1601961e+00   1.7320493e+00   7.9816344e+00
   1.5224833e+00   2.4944384e+00   7.8178452e+00
   2.3319443e+00   1.7390940e+00   8.8416946e+00
   1.8369803e+00   1.7731391e+00   5.7473375e+00
   1.1229904e+00   3.3084245e+00   5.9578972e+00
   1.5717531e+00   2.1697386e+00   5.9982365e+00
   1.8962123e+00   1.6550923e+00   6.0494551e+00
   1.8012746e+00   4.1524573e+00   5.3578197e+00
   1.8547140e+00   1.6544765e+00   5.8510529e+00
   1.0830712e+00   8.2409350e+00   4.7747499e+00
   1.8863304e+00   2.6736933e+00   5.5908591e+00
   1.8340250e+00   3.5184577e+00   5.4514922e+00
   1.8466701e+00   1.6511168e+00   5.7828549e+00
   2.0010587e+00   1.6678632e+00   6.6491775e+00
   1.8446761e+00   1.6540283e+00   5.7683468e+00
   7.2119399e-01   9.8304116e+00   5.4547970e+00
   1.8440878e+00   1.6537187e+00   5.7681953e+00
   1.8877994e+00   2.8542869e+00   5.5618372e+00
   7.5582799e-01   9.6019922e+00   5.1597653e+00
   1.8477733e+00   1.6510181e+00   5.7873945e+00
   1.8754935e+00   4.6348749e+00   5.2988795e+00
   1.9581213e+00   3.9010070e+00   5.4154456e+00
   8.3352342e-01   4.2779951e+00   6.3726683e+00
   1.8695598e+00   1.6641978e+00   6.0089073e+00
   1.8445903e+00   1.6571120e+00   5.7676967e+00
   4.6224173e-01   7.6014478e+00   5.7767028e+00
   1.8362983e+00   5.4063436e+00   5.1843535e+00
   1.8441812e+00   1.6519002e+00   5.7685098e+00
   1.0338074e+00   7.1165790e+00   4.8903642e+00
   1.7134157e+00   4.6407403e+00   5.2802161e+00
   1.8505667e+00   1.6828087e+00   5.7638956e+00
   1.6167797e+00   4.6259510e+00   5.2770357e+00
   4.7049632e-01   7.0248753e+00   5.6831251e+00
   1.8517637e+00   1.6545781e+00   5.8379081e+00
   1.8495590e+00   1.6804706e+00   5.7641288e+00
   1.8441400e+00   1.6519573e+00   5.7685564e+00
   1.8445782e+00   1.6509085e+00   5.7715893e+00
   7.0782342e-01   9.7729362e+00   5.5129871e+00
   1.8553305e+00   1.7124028e+00   5.7594476e+00
   1.8275569e+00   2.0701977e+00   8.2530747e+00
   1.8768640e+00   2.5120267e+00   5.6164521e+00
   2.2910608e+00   1.6966701e+00   8.2632828e+00
   1.9460670e+00   2.4134458e+00   5.6498846e+00
   6.4579059e-01   9.3570069e+00   5.4843494e+00
   1.9532184e+00   1.6613814e+00   6.3700168e+00
   6.1644939e-01   9.0171981e+00   5.3883238e+00
   9.4156894e-01   9.0429874e+00   4.7990353e+00
   1.8601206e+00   1.7457638e+00   5.7540467e+00
   1.8977676e+00   1.9868670e+00   5.7175220e+00
   1.9531700e+00   3.9617373e+00   5.4067058e+00
   1.9592085e+00   2.5974739e+00   5.6203735e+00
   1.9458343e+00   3.1083645e+00   5.5331074e+00
   1.8648490e+00   1.7699050e+00   5.7506246e+00
   1.8520361e+00   1.7730795e+00   6.7290253e+00
   1.9185463e+00   1.6645819e+00   6.2335921e+00
   1.5377860e+00   4.0434944e+00   5.3691398e+00
   1.8198064e+00   1.6992256e+00   5.9185271e+00
   2.1143213e+00   1.6689064e+00   7.2033662e+00
   7.4766379e-01   5.7711725e+00   5.1734934e+00
   1.8447370e+00   1.6555495e+00   5.7680281e+00
   1.8451531e+00   1.6570401e+00   5.7677900e+00
   1.7945604e+00   3.8194414e+00   5.4039735e+00
   1.5889943e+00   2.1075221e+00   6.4310650e+00
   5.4595008e-01   7.2437715e+00   5.2971300e+00
   1.0813090e+00   6.8819101e+00   4.9115588e+00
   4.5577137e-01   7.0965109e+00   5.9583209e+00
   2.0082327e+00   1.6978450e+00   6.9612279e+00
   2.3145668e+00   1.7074382e+00   8.4635513e+00
   9.5291433e-01   4.8214267e+00   5.2236858e+00
   1.8180568e+00   1.7903556e+00   6.5970574e+00
   1.6924307e+00   6.2259019e+00   5.0448478e+00
   1.1772369e+00   7.8190474e+00   4.7983331e+00
   1.9453196e+00   2.4994296e+00   5.6349392e+00
   1.8509711e+00   1.6824843e+00   5.7640198e+00
   2.0983840e+00   1.6963316e+00   7.3542552e+00
   1.8233620e+00   2.3532334e+00   5.6312062e+00
   2.0819379e+00   1.7989433e+00   8.1813455e+00
   6.0388644e-01   5.4066272e+00   6.1333722e+00
   1.7561231e+00   1.9740754e+00   7.2444620e+00
   5.2615988e-01   8.5782207e+00   5.7101564e+00
   7.2013079e-01   9.8519795e+00   5.4925480e+00
   2.3216546e+00   1.7386063e+00   8.7894573e+00
   1.8440265e+00   1.6517715e+00   5.7685672e+00
   1.8662354e+00   1.7796586e+00   5.7490099e+00
   1.8449282e+00   1.6569103e+00   5.7676656e+00
   1.9078074e+00   4.3267935e+00   5.3466644e+00
   1.8783472e+00   1.6573928e+00   5.9836437e+00
   1.9570298e+00   3.6078498e+00   5.4588209e+00
   1.8306282e+00   2.0298532e+00   5.6909427e+00
   1.9623311e+00   3.0774919e+00   5.5418873e+00
   2.1365079e+00   1.7473760e+00   8.0094552e+00
   4.8469213e-01   8.0821410e+00   5.7354672e+00
   1.8896418e+00   1.6543945e+00   6.0158990e+00
   1.9150904e+00   2.0247067e+00   8.5944882e+00
   1.8654156e+00   1.7764757e+00   5.7492291e+00
   1.8434127e+00   2.5583279e+00   5.6010817e+00
   1.8129653e+00   2.1123919e+00   5.6728975e+00
   1.7853114e+00   2.8231519e+00   5.5519708e+00
   1.8240738e+00   3.8194625e+00   5.4068668e+00
   1.6283467e+00   2.3790686e+00   8.1559837e+00
   1.8455836e+00   1.6587497e+00   5.7674858e+00
   2.0185339e+00   1.7692449e+00   7.6305082e+00
   2.2879773e+00   1.6960234e+00   8.2430515e+00
   1.9360033e+00   3.6482456e+00   5.4481272e+00
   1.6179197e+00   3.4822977e+00   5.4680535e+00
   1.8487924e+00   1.6606421e+00   5.8741574e+00
   1.8333736e+00   2.0884047e+00   5.6810382e+00
   5.7175545e-01   8.9029118e+00   5.5899757e+00
   1.7584892e+00   1.9130571e+00   6.8768886e+00
   1.9252329e+00   3.9343194e+00   5.4042750e+00
   1.7649404e+00   4.7466826e+00   5.2695928e+00
   1.8440417e+00   1.6511754e+00   5.7687178e+00
   1.9479559e+00   2.5295423e+00   5.6305093e+00
   1.8424078e+00   1.6852017e+00   5.7621837e+00
   1.5348764e+00   2.8822859e+00   5.5135999e+00
   2.3093328e+00   1.7591796e+00   8.9255468e+00
   1.4672267e+00   7.0103109e+00   4.9018009e+00
   1.8278440e+00   1.7472199e+00   5.7536010e+00
   1.4960213e+00   3.9444009e+00   5.3791230e+00
   1.6962111e+00   1.8979631e+00   6.1212164e+00
   1.0718329e+00   3.4260521e+00   6.7071062e+00
   1.2978065e+00   5.1106199e+00   5.1667336e+00
   1.9661960e+00   3.9069780e+00   5.4163577e+00
   1.4536529e+00   6.6316546e+00   4.9544175e+00
   1.8831158e+00   1.9120600e+00   5.7278958e+00
   1.8277860e+00   5.1206892e+00   5.2236554e+00
   1.3860515e+00   7.1956214e+00   4.8704756e+00
   1.3605253e+00   3.4994813e+00   5.3886987e+00
   2.0089054e+00   1.6595842e+00   6.6259103e+00
   6.2525319e-01   9.0500686e+00   5.3666924e+00
   1.5854052e+00   2.4342238e+00   5.5837255e+00
   1.9744171e+00   3.2342257e+00   5.5196612e+00
   1.9572928e+00   3.4621149e+00   5.4809476e+00
   1.8846393e+00   1.6525641e+00   5.9754842e+00
   9.3456789e-01   3.9233542e+00   6.7665248e+00
   2.2622219e+00   1.7476069e+00   8.5997887e+00
   4.9576786e-01   7.8447300e+00   5.5144187e+00
   1.8191166e+00   2.0304365e+00   5.6906287e+00
   1.9560601e+00   2.5403001e+00   5.6303394e+00
   1.8590674e+00   1.7387812e+00   5.7551354e+00
   1.8510620e+00   1.8334512e+00   5.7347387e+00
   1.9740603e+00   1.6578191e+00   6.4461774e+00
   6.3265326e-01   5.2374402e+00   6.2154110e+00
   1.8828580e+00   1.6898152e+00   6.2929894e+00
   2.0240627e+00   1.7485894e+00   7.4903668e+00
   1.8790741e+00   1.8728475e+00   5.7342649e+00
   1.0670403e+00   8.5339781e+00   4.7569274e+00
   1.9511493e+00   1.9378932e+00   8.3768614e+00
   1.9829682e+00   1.6631545e+00   6.5279239e+00
   1.9646737e+00   1.7487941e+00   7.1906187e+00
   1.7237589e+00   3.6647660e+00   5.4238686e+00
   1.7796566e+00   2.8016196e+00   5.5558927e+00
   1.9183007e+00   2.1213654e+00   5.6971548e+00
   8.5032245e-01   7.3104261e+00   4.9187092e+00
   1.7016827e+00   6.2489055e+00   5.0425511e+00
   1.9475837e+00   1.6592216e+00   6.3293223e+00
   1.8456850e+00   1.6510603e+00   5.7774421e+00
   1.9219926e+00   1.6545108e+00   6.1704752e+00
   7.0507815e-01   9.2041203e+00   5.1633150e+00
   1.3196453e+00   2.7353288e+00   6.1708872e+00
   1.8459950e+00   1.6561155e+00   5.7678988e+00
