# Supplementary material for: Rethinking Colour Constancy
Source: PLoS One. 2015 Sep 10;10(9):e0135029. doi: 10.1371/journal.pone.0135029 (PMC4565710; doi:10.1371/journal.pone.0135029)
Supplement: S1 Dataset — (ZIP) [file pone.0135029.s002.zip › 5-TransitionMetamerReflectanceData/NtoB_20munsells/targetXYZ_9.txt]

   1.1042145e+00   9.7860214e+00   1.1762261e+01
   1.7926446e+00   7.7490855e+00   1.2974045e+01
   3.1036448e+00   1.5990387e+00   1.2382089e+01
   3.3848886e+00   1.5905858e+00   1.4038569e+01
   1.1536755e+00   9.6939686e+00   1.1416783e+01
   1.9438285e+00   8.1082566e+00   1.0405466e+01
   3.5069303e+00   1.7698440e+00   1.6111650e+01
   1.1155446e+00   9.7963321e+00   1.1760896e+01
   1.6346682e+00   9.2661699e+00   1.2602237e+01
   1.1212923e+00   9.6474353e+00   1.1793055e+01
   2.3464696e+00   7.0544948e+00   1.0562158e+01
   3.5271597e+00   1.9204137e+00   1.6081476e+01
   1.1587119e+00   9.7087271e+00   1.1509083e+01
   3.5455380e+00   1.7399962e+00   1.4917388e+01
   3.3408694e+00   1.9013856e+00   1.6103419e+01
   3.2921933e+00   3.3703724e+00   1.5620548e+01
   3.0937781e+00   1.5900681e+00   1.2337767e+01
   1.2524558e+00   9.6321169e+00   1.1628565e+01
   1.2942966e+00   6.8425425e+00   1.2520336e+01
   1.1828024e+00   9.7313885e+00   1.1738862e+01
   1.1112471e+00   9.7861303e+00   1.1762774e+01
   3.0817488e+00   3.3817791e+00   1.1679612e+01
   1.2338019e+00   8.6104306e+00   1.2031700e+01
   1.7290757e+00   8.7278233e+00   1.0842320e+01
   1.1173956e+00   9.7673640e+00   1.1767000e+01
   3.1159020e+00   3.7181425e+00   1.1902063e+01
   2.8790772e+00   6.0938736e+00   1.2104539e+01
   1.1676321e+00   9.7596927e+00   1.1817158e+01
   1.0608342e+00   8.8471908e+00   1.1945163e+01
   2.8447756e+00   7.3085238e+00   1.3907032e+01
   3.4429371e+00   2.4604298e+00   1.6021143e+01
   2.8233203e+00   4.3921881e+00   1.4903057e+01
   1.0735651e+00   9.1399417e+00   1.1885888e+01
   3.2033528e+00   1.8492274e+00   1.2717685e+01
   3.0056037e+00   3.1129715e+00   1.5363646e+01
   1.1034291e+00   9.6074957e+00   1.1796784e+01
   1.1289079e+00   7.2405028e+00   1.2337533e+01
   3.6515083e+00   3.4133068e+00   1.5383194e+01
   3.0552125e+00   2.0656169e+00   1.5766012e+01
   1.1775786e+00   8.9484178e+00   1.1942265e+01
   1.7579553e+00   5.3629428e+00   1.3335875e+01
   3.0576456e+00   3.0379366e+00   1.1545798e+01
   1.1175592e+00   9.7997271e+00   1.1762181e+01
   1.5663662e+00   9.3719427e+00   1.2442942e+01
   1.1138028e+00   9.8009500e+00   1.1727392e+01
   1.1137304e+00   9.7934818e+00   1.1761444e+01
   2.8277665e+00   2.9414199e+00   1.5273059e+01
   1.2905749e+00   7.4372484e+00   1.2354808e+01
   3.5400464e+00   2.3834144e+00   1.4405838e+01
   1.8664929e+00   8.9701171e+00   1.2891117e+01
   3.1497786e+00   2.2269280e+00   1.2204228e+01
   1.2086665e+00   8.2774512e+00   1.2111796e+01
   1.1056867e+00   9.6673815e+00   1.1785426e+01
   1.0456914e+00   7.9651392e+00   1.2132236e+01
   3.2583872e+00   2.0715547e+00   1.2880708e+01
   1.1590533e+00   9.1179519e+00   1.1904904e+01
   1.1076134e+00   9.7923041e+00   1.1761280e+01
   1.1167554e+00   9.7949392e+00   1.1761401e+01
   1.1138880e+00   9.7706383e+00   1.1765880e+01
   1.1051385e+00   7.1696815e+00   1.2347407e+01
   1.0739583e+00   9.1604375e+00   1.1882788e+01
   3.3291120e+00   1.8625091e+00   1.6107109e+01
   2.3967645e+00   6.8898803e+00   1.0580012e+01
   1.1197126e+00   9.7432546e+00   1.1771695e+01
   1.0676139e+00   8.9553308e+00   1.1924972e+01
   3.5072594e+00   1.9792085e+00   1.6092205e+01
   1.1140109e+00   9.8048741e+00   1.1759177e+01
   1.1880225e+00   6.3595554e+00   1.2612309e+01
   1.1144074e+00   9.7890425e+00   1.1762379e+01
   1.1099800e+00   9.7029987e+00   1.1778981e+01
   3.6303046e+00   3.3157098e+00   1.5660771e+01
   1.1245586e+00   9.7484911e+00   1.1528592e+01
   2.9970115e+00   1.5715022e+00   1.1840648e+01
   2.8248634e+00   6.0360098e+00   1.1748955e+01
   1.1005996e+00   9.7607754e+00   1.1767014e+01
   1.7683609e+00   8.9993855e+00   1.2790952e+01
   3.5358436e+00   1.7451736e+00   1.4838223e+01
   3.6159443e+00   2.4431983e+00   1.5899054e+01
   1.1151919e+00   9.8038235e+00   1.1759340e+01
   1.1176695e+00   9.8028879e+00   1.1762815e+01
   1.1155376e+00   9.8039644e+00   1.1759455e+01
   3.0529326e+00   3.2793157e+00   1.1523451e+01
   1.1112242e+00   9.7485190e+00   1.1770070e+01
   2.9590810e+00   4.3636268e+00   1.5042598e+01
   3.2458512e+00   1.5862408e+00   1.3200544e+01
   3.5615509e+00   3.3270431e+00   1.4419571e+01
   3.3942989e+00   1.9159981e+00   1.6156804e+01
   1.3811585e+00   9.5585689e+00   1.1978142e+01
   3.1431935e+00   3.9261658e+00   1.2095000e+01
   1.1137864e+00   9.7941811e+00   1.1761391e+01
   1.4998619e+00   9.4305094e+00   1.2390888e+01
   2.4234138e+00   8.0134743e+00   1.2767923e+01
   3.6277619e+00   1.9051155e+00   1.5500402e+01
   3.5063108e+00   2.5431499e+00   1.6033133e+01
   1.5193304e+00   8.8523928e+00   1.0143115e+01
   1.0674267e+00   7.8568295e+00   1.2164807e+01
   3.6160951e+00   1.8230557e+00   1.5838105e+01
   2.5123823e+00   7.9586985e+00   1.3805320e+01
   3.2808593e+00   1.8474325e+00   1.3159984e+01
   1.2380148e+00   9.0099574e+00   1.1961524e+01
   1.0732244e+00   9.0722305e+00   1.1899774e+01
   1.2932694e+00   9.6097413e+00   1.1737388e+01
   2.7547416e+00   5.8479504e+00   1.1191685e+01
   3.5162308e+00   2.0612088e+00   1.6074361e+01
   1.1113836e+00   9.8004384e+00   1.1760013e+01
   1.1124302e+00   9.7833378e+00   1.1763330e+01
   1.0592331e+00   7.6325449e+00   1.2214595e+01
   3.0747629e+00   3.3776148e+00   1.1642892e+01
   3.5673115e+00   1.7629755e+00   1.6035044e+01
   3.0965588e+00   2.2930837e+00   1.1893665e+01
   3.5955575e+00   3.0623866e+00   1.5793017e+01
   1.0599215e+00   7.3933009e+00   1.2275077e+01
   1.0735833e+00   9.1243610e+00   1.1890940e+01
   1.1153007e+00   9.7941608e+00   1.1761547e+01
   1.1386642e+00   9.6576503e+00   1.1793943e+01
   1.1226474e+00   7.0240567e+00   1.2392679e+01
   1.1198116e+00   9.7966717e+00   1.1766337e+01
   3.3942227e+00   2.4763985e+00   1.5960840e+01
   1.2718348e+00   9.6373269e+00   1.2111825e+01
   1.1026832e+00   9.6389883e+00   1.1790470e+01
   1.1014170e+00   9.6331601e+00   1.1791677e+01
   1.9940329e+00   4.7848848e+00   1.3755772e+01
   1.0658514e+00   8.9524637e+00   1.1923203e+01
   3.3540361e+00   1.9066326e+00   1.6115525e+01
   1.4564006e+00   9.4993439e+00   1.2168394e+01
   3.5468400e+00   1.8614747e+00   1.6064261e+01
   1.0446527e+00   8.1338650e+00   1.2093552e+01
   1.1162255e+00   9.7893048e+00   1.1762880e+01
   1.1137930e+00   9.7974819e+00   1.1760378e+01
   1.1114667e+00   9.7848326e+00   1.1762967e+01
   3.0846140e+00   2.0333113e+00   1.5808274e+01
   1.4248566e+00   8.0430931e+00   1.2310163e+01
   3.3581909e+00   2.6101849e+00   1.5888060e+01
   1.1110492e+00   7.5101444e+00   1.2262923e+01
   1.3997919e+00   9.5293533e+00   1.1940312e+01
   1.3649274e+00   6.7813302e+00   1.2578171e+01
   1.2316947e+00   9.6798406e+00   1.1972391e+01
   3.3171461e+00   2.4307985e+00   1.3055509e+01
   1.1154773e+00   9.8034566e+00   1.1759706e+01
   1.5084086e+00   9.0969811e+00   1.0848523e+01
   3.3546541e+00   2.2134464e+00   1.6006630e+01
   1.2316897e+00   9.5640235e+00   1.1223170e+01
   2.6162581e+00   4.8648507e+00   1.4510980e+01
   1.0759723e+00   7.1820872e+00   1.2333590e+01
   3.3146375e+00   3.3868476e+00   1.5643837e+01
   1.1778841e+00   9.7529313e+00   1.1824420e+01
   3.4304504e+00   2.7702054e+00   1.3633748e+01
   1.4097743e+00   9.3916448e+00   1.1413331e+01
   1.1328248e+00   9.7874409e+00   1.1784894e+01
   1.3838180e+00   6.9775395e+00   1.2532328e+01
   3.0202033e+00   6.7246387e+00   1.4602222e+01
   3.3970734e+00   3.7967635e+00   1.5645974e+01
   3.5195510e+00   4.7858686e+00   1.4849415e+01
   3.3460267e+00   1.8597240e+00   1.6125810e+01
   3.4682861e+00   1.7734453e+00   1.6144629e+01
   2.4584214e+00   6.6383237e+00   1.0555628e+01
   3.3628921e+00   3.2264002e+00   1.3215500e+01
   3.5656191e+00   1.7592205e+00   1.6037466e+01
   3.3380276e+00   3.3095706e+00   1.3076768e+01
   3.0823461e+00   2.6929280e+00   1.5565709e+01
   1.1902175e+00   9.7328036e+00   1.1783131e+01
   3.2773294e+00   3.6466556e+00   1.2769905e+01
   1.2832195e+00   9.6532081e+00   1.2052225e+01
   2.0955575e+00   4.4793733e+00   1.3961959e+01
   1.0387348e+00   7.8922625e+00   1.2148839e+01
   2.9449738e+00   4.9132465e+00   1.1464677e+01
   1.1155916e+00   9.8040381e+00   1.1759567e+01
   1.2922114e+00   9.6525713e+00   1.1972132e+01
   2.0366499e+00   5.9077344e+00   1.3530651e+01
   3.0065501e+00   3.9463562e+00   1.1379578e+01
   1.1617514e+00   9.7542835e+00   1.1741717e+01
   1.1102378e+00   9.8024152e+00   1.1759354e+01
   2.3386292e+00   3.2967847e+00   1.4611091e+01
   1.9263256e+00   8.5471295e+00   1.1368481e+01
   3.6277655e+00   1.8889041e+00   1.5556343e+01
   3.5532977e+00   1.7322736e+00   1.6051614e+01
   3.6028349e+00   2.7870800e+00   1.5851620e+01
   3.0687685e+00   2.1535063e+00   1.5745488e+01
   1.1411070e+00   9.7474891e+00   1.1604283e+01
   1.0974701e+00   9.5894849e+00   1.1799945e+01
   1.1112901e+00   9.8035389e+00   1.1759251e+01
   3.4075164e+00   4.3680460e+00   1.5566831e+01
   1.3291703e+00   9.5995890e+00   1.1880488e+01
   1.1894099e+00   9.6459230e+00   1.1888698e+01
   3.3168283e+00   1.8741862e+00   1.6090425e+01
   1.0995870e+00   9.4951492e+00   1.1818570e+01
   1.1190037e+00   9.8020000e+00   1.1757857e+01
   3.5245633e+00   3.2514635e+00   1.5841487e+01
   1.2973601e+00   9.6402009e+00   1.2072927e+01
   1.4276240e+00   5.0951963e+00   1.3178939e+01
   3.1577308e+00   1.6169687e+00   1.2663105e+01
   1.4116786e+00   9.4616242e+00   1.2258966e+01
   1.1086713e+00   9.7557856e+00   1.1487302e+01
   1.7293289e+00   4.2148512e+00   1.3726424e+01
   1.1085562e+00   9.7159571e+00   1.1776146e+01
   2.6707483e+00   7.3369051e+00   1.2759337e+01
   2.9957541e+00   1.6299084e+00   1.1776906e+01
   3.4378013e+00   2.1226496e+00   1.3904211e+01
   3.1737077e+00   6.2141978e+00   1.4859946e+01
   2.4991219e+00   3.3680246e+00   1.4733507e+01
   2.9869971e+00   1.5710540e+00   1.1788652e+01
   1.1106692e+00   9.7221038e+00   1.1775000e+01
   3.5240357e+00   1.6270097e+00   1.4903375e+01
   1.1109011e+00   9.7852222e+00   1.1637525e+01
   2.9744542e+00   2.8600194e+00   1.5412494e+01
   1.2057578e+00   9.6089707e+00   1.1917950e+01
   2.9579224e+00   2.6158052e+00   1.5472985e+01
   1.1139083e+00   9.8022222e+00   1.1759717e+01
   1.1022921e+00   6.7958145e+00   1.2448719e+01
   1.6820238e+00   9.0092618e+00   1.1449980e+01
   3.6667508e+00   2.5505338e+00   1.5718847e+01
   3.1967764e+00   1.9872494e+00   1.2589409e+01
   3.4308043e+00   1.8123645e+00   1.6199818e+01
   1.2939268e+00   8.5141459e+00   1.2088897e+01
   1.1233074e+00   9.7603488e+00   1.1578590e+01
   3.2988926e+00   4.5303570e+00   1.3192291e+01
   1.0894568e+00   9.4604121e+00   1.1824543e+01
   2.6851822e+00   3.0200590e+00   1.5067467e+01
   2.6448330e+00   6.3741497e+00   1.1182822e+01
   1.1184666e+00   9.7829879e+00   1.1763883e+01
   2.0880108e+00   6.4528505e+00   1.3546983e+01
   3.6442813e+00   2.0933598e+00   1.5664893e+01
   3.4960155e+00   1.9611145e+00   1.4370677e+01
   3.0846555e+00   3.1643188e+00   1.5427953e+01
   3.0587922e+00   2.5144668e+00   1.5599128e+01
   3.5550699e+00   1.9148640e+00   1.6050825e+01
   2.8775446e+00   6.0511793e+00   1.2048751e+01
   1.0486443e+00   8.1566911e+00   1.2089331e+01
   1.1257952e+00   9.7944145e+00   1.1754952e+01
   2.8822020e+00   2.4974236e+00   1.5462532e+01
   1.0879699e+00   9.3692262e+00   1.1841684e+01
   1.1109423e+00   9.7222177e+00   1.1774965e+01
   1.1230505e+00   9.7992545e+00   1.1764979e+01
   3.0553233e+00   4.6394370e+00   1.5099140e+01
   2.8628980e+00   5.3457182e+00   1.4789723e+01
   2.6193248e+00   7.2886884e+00   1.4218401e+01
   3.4500066e+00   1.7668698e+00   1.6163211e+01
   1.1152621e+00   9.8005595e+00   1.1760107e+01
   1.2860281e+00   9.2583929e+00   1.0296854e+01
   1.0855649e+00   9.3621117e+00   1.1843318e+01
   3.6018467e+00   1.6916914e+00   1.5630211e+01
   3.1811509e+00   1.9378535e+00   1.5937359e+01
   1.1099994e+00   9.7655990e+00   1.1766612e+01
   1.3092553e+00   9.4767464e+00   1.1247981e+01
   1.2006835e+00   9.4789779e+00   1.0718038e+01
   3.5909872e+00   1.7001933e+00   1.5972637e+01
   2.1773260e+00   3.2102610e+00   1.4505619e+01
   1.1403814e+00   8.8881811e+00   1.1960114e+01
   3.4464183e+00   5.1383655e+00   1.5182383e+01
   3.0452237e+00   2.3656156e+00   1.5638339e+01
   3.4185702e+00   1.8151017e+00   1.6203560e+01
   1.8498613e+00   7.8115830e+00   1.3088471e+01
   3.6536851e+00   2.6916626e+00   1.5790004e+01
   1.2900598e+00   9.4332104e+00   1.0972924e+01
   1.1983764e+00   9.2822817e+00   1.1889905e+01
   1.1329538e+00   9.7543823e+00   1.1597068e+01
   1.1154163e+00   9.7993077e+00   1.1760524e+01
   2.7913760e+00   6.1238107e+00   1.4581206e+01
   3.3322609e+00   1.6159348e+00   1.3679539e+01
   3.0613376e+00   3.9869971e+00   1.1675149e+01
   3.2909831e+00   5.4193499e+00   1.3769213e+01
   1.1116156e+00   9.7433195e+00   1.1770883e+01
   1.1348905e+00   9.6607929e+00   1.1174910e+01
   2.9881834e+00   1.5701951e+00   1.1795796e+01
   1.8635480e+00   9.0186728e+00   1.2857817e+01
   3.5972759e+00   3.3478779e+00   1.5708597e+01
   1.6429229e+00   9.2365696e+00   1.2624726e+01
   1.2513807e+00   7.5098129e+00   1.2318665e+01
   1.1152224e+00   9.7999688e+00   1.1760217e+01
   1.0562679e+00   8.7539334e+00   1.1962859e+01
   1.1389158e+00   6.9088142e+00   1.2430312e+01
   1.1158233e+00   9.7032684e+00   1.1779112e+01
   3.3587617e+00   2.4017964e+00   1.3306832e+01
   1.2122010e+00   9.6668935e+00   1.1584826e+01
   1.0701328e+00   9.0894130e+00   1.1896667e+01
   1.1140295e+00   9.8022634e+00   1.1759679e+01
   1.3744794e+00   7.0803698e+00   1.2496729e+01
   1.1365992e+00   8.6372028e+00   1.2012054e+01
   1.2686783e+00   9.6732018e+00   1.1942451e+01
   1.0875618e+00   8.5280820e+00   1.2020514e+01
   3.2632613e+00   4.2088191e+00   1.5426588e+01
   3.5631554e+00   3.1437824e+00   1.5803508e+01
   2.6990183e+00   7.3496621e+00   1.4292018e+01
   1.5674914e+00   8.1369694e+00   1.2540977e+01
   3.6002843e+00   1.7263795e+00   1.5926719e+01
   1.0959599e+00   6.8922329e+00   1.2418841e+01
   1.4228682e+00   7.3201350e+00   1.2460054e+01
   3.5572779e+00   1.6464480e+00   1.5154344e+01
   1.1291692e+00   9.7864805e+00   1.1732604e+01
   3.0367783e+00   1.5859683e+00   1.2035018e+01
   1.8665815e+00   4.0479957e+00   1.3899096e+01
   1.1083631e+00   9.6871107e+00   1.1782295e+01
   1.6742070e+00   7.6762023e+00   1.2747764e+01
   1.7335488e+00   6.5398524e+00   1.2985134e+01
   1.0741258e+00   7.6066309e+00   1.2226476e+01
   1.4488611e+00   9.4667564e+00   1.1924667e+01
   3.4860195e+00   2.7968241e+00   1.5968582e+01
   1.1153993e+00   9.8012922e+00   1.1760004e+01
   1.2226359e+00   9.5701302e+00   1.1204361e+01
   3.1882409e+00   1.7668062e+00   1.2699216e+01
   1.0533423e+00   8.2095927e+00   1.2079662e+01
   1.1088241e+00   9.7555626e+00   1.1768254e+01
   1.0646673e+00   8.0624461e+00   1.2116465e+01
   1.9295459e+00   8.2095366e+00   1.0556296e+01
   1.1076322e+00   9.7468105e+00   1.1439830e+01
   3.2102292e+00   5.4833582e+00   1.3347432e+01
   2.7650869e+00   7.1280055e+00   1.4416318e+01
   3.4403406e+00   1.8463093e+00   1.6190641e+01
   1.4912185e+00   7.0162445e+00   1.2598314e+01
   1.2295133e+00   9.7081854e+00   1.1875326e+01
   1.1187248e+00   9.6000663e+00   1.1803849e+01
   3.5983258e+00   1.6771419e+00   1.5553322e+01
   1.4405192e+00   9.3881209e+00   1.2391703e+01
   2.9995365e+00   1.5768096e+00   1.1847435e+01
   3.4337570e+00   2.3817910e+00   1.6035363e+01
   1.1403684e+00   8.9904733e+00   1.1938240e+01
   1.0578474e+00   8.7300929e+00   1.1968787e+01
   3.4466210e+00   3.2277183e+00   1.3704090e+01
   1.1269786e+00   9.6795833e+00   1.1784423e+01
   3.3391295e+00   3.6362434e+00   1.3120689e+01
   1.1092871e+00   9.6748079e+00   1.1784174e+01
   1.1154186e+00   9.8046618e+00   1.1759435e+01
   1.1190937e+00   9.1822663e+00   1.1892136e+01
   1.1150627e+00   9.7924148e+00   1.1692117e+01
   1.0754091e+00   9.1403149e+00   1.1886109e+01
   1.2255295e+00   9.7115499e+00   1.1878084e+01
   1.0702867e+00   9.0785644e+00   1.1897810e+01
   3.0366719e+00   6.6671807e+00   1.3808830e+01
   3.4572496e+00   1.6686801e+00   1.4391177e+01
   1.1147738e+00   9.7806411e+00   1.1764163e+01
   1.0590823e+00   8.4591417e+00   1.2027236e+01
   1.3784350e+00   6.3213446e+00   1.2726784e+01
   2.0405629e+00   8.6645948e+00   1.2322088e+01
   2.3802007e+00   6.6917782e+00   1.3989030e+01
   1.1736475e+00   6.3877687e+00   1.2597275e+01
   3.0184318e+00   2.7222674e+00   1.5487319e+01
   3.6059823e+00   1.7257116e+00   1.5658154e+01
   3.5962637e+00   1.7637064e+00   1.5351426e+01
   1.1024650e+00   9.6194906e+00   1.1794817e+01
   3.5118021e+00   2.7714885e+00   1.4121150e+01
   1.1178228e+00   9.7835020e+00   1.1763681e+01
   1.1614155e+00   9.7647774e+00   1.1793499e+01
   2.9935773e+00   1.5828223e+00   1.1809809e+01
   1.1142381e+00   9.7892102e+00   1.1762340e+01
   3.6231421e+00   3.7726654e+00   1.5026583e+01
   3.4958397e+00   2.8155316e+00   1.5969051e+01
   1.2930505e+00   9.6054358e+00   1.2165106e+01
   3.1075514e+00   2.0253829e+00   1.5832907e+01
   2.8911470e+00   5.3504307e+00   1.1478552e+01
   1.1192088e+00   9.7422755e+00   1.1771963e+01
   3.5530361e+00   1.6371205e+00   1.5133054e+01
   3.3894817e+00   2.5222519e+00   1.3448694e+01
   3.6478718e+00   3.4841673e+00   1.5276306e+01
   1.1074286e+00   9.7844070e+00   1.1617394e+01
   1.1180126e+00   9.7740068e+00   1.1765437e+01
   1.0500879e+00   8.5145303e+00   1.2011883e+01
   1.1104811e+00   9.6539637e+00   1.1788431e+01
   1.0920097e+00   9.3992401e+00   1.1836419e+01
   1.1348554e+00   9.7795921e+00   1.1728141e+01
   3.6115839e+00   1.8083240e+00   1.5915226e+01
   3.5275174e+00   1.9280219e+00   1.6080563e+01
   1.5125855e+00   6.9554113e+00   1.2633792e+01
   3.0530721e+00   5.8886850e+00   1.4955085e+01
   1.1373286e+00   9.3336637e+00   1.1860308e+01
   3.4541821e+00   2.7734213e+00   1.3773514e+01
   3.2443917e+00   2.7390743e+00   1.5728403e+01
   2.6546189e+00   4.8575850e+00   1.4570714e+01
   3.3338685e+00   3.3264397e+00   1.3054037e+01
   3.6637647e+00   2.4325575e+00   1.5740494e+01
   1.1213025e+00   9.7661850e+00   1.1768055e+01
   1.1305973e+00   9.7017473e+00   1.1340027e+01
   1.0753473e+00   9.1542342e+00   1.1883199e+01
   2.0116538e+00   8.7553887e+00   1.3127029e+01
   1.1158556e+00   9.8053817e+00   1.1758411e+01
   1.4678772e+00   9.2448854e+00   1.1156817e+01
   3.6070419e+00   2.0987523e+00   1.5960399e+01
   1.5216475e+00   9.4348762e+00   1.2241907e+01
   2.7240758e+00   6.4538235e+00   1.4453984e+01
   1.1219427e+00   9.6663876e+00   1.1787911e+01
   1.2740189e+00   7.2942014e+00   1.2385400e+01
   1.1378020e+00   9.5806333e+00   1.0837610e+01
   3.6458477e+00   2.0907070e+00   1.5491341e+01
   1.2310625e+00   9.6981296e+00   1.1832586e+01
   3.0865788e+00   1.7991286e+00   1.2117373e+01
   3.2938165e+00   4.6000289e+00   1.3199430e+01
   3.2837581e+00   1.9795506e+00   1.6023102e+01
   2.8900660e+00   2.2871974e+00   1.5531435e+01
   1.3084657e+00   9.6334946e+00   1.2053889e+01
   1.9446070e+00   8.9133970e+00   1.2912033e+01
   3.5797290e+00   3.2363767e+00   1.4535350e+01
   1.1085001e+00   9.2117799e+00   1.1882440e+01
   2.5746243e+00   3.4980927e+00   1.4772435e+01
   3.3338335e+00   2.6142574e+00   1.5863385e+01
   1.3706600e+00   9.1078035e+00   1.2202954e+01
   3.0417206e+00   1.7646274e+00   1.1906508e+01
   1.2016659e+00   9.6858220e+00   1.1618782e+01
   2.8020192e+00   7.3072957e+00   1.3512080e+01
   3.6690978e+00   2.8439931e+00   1.5388921e+01
   3.2625173e+00   3.7763960e+00   1.5500902e+01
   1.3378432e+00   9.5053022e+00   1.2202196e+01
   1.8860939e+00   6.3270332e+00   1.3239384e+01
   3.2580025e+00   1.8940220e+00   1.6031718e+01
   1.1130619e+00   9.7739587e+00   1.1765067e+01
   3.5713524e+00   3.7285477e+00   1.4563459e+01
   1.1034687e+00   8.2210532e+00   1.2092145e+01
   2.5954278e+00   3.2715930e+00   1.4870028e+01
   1.1029976e+00   9.6387023e+00   1.1790368e+01
   3.3179634e+00   5.5650636e+00   1.5134249e+01
   1.8337736e+00   4.6544561e+00   1.3645838e+01
   3.4834495e+00   1.8705408e+00   1.6126789e+01
   3.5910565e+00   3.7547761e+00   1.4731718e+01
   3.1778416e+00   2.6464952e+00   1.5688437e+01
   3.2936492e+00   2.9939596e+00   1.2818213e+01
   3.6620645e+00   2.4557876e+00   1.5785435e+01
   3.1143568e+00   1.6870955e+00   1.2360021e+01
   3.4688465e+00   5.1333997e+00   1.4964846e+01
   2.2727963e+00   8.1071020e+00   1.2126795e+01
   3.5971537e+00   3.0238352e+00   1.5800742e+01
   3.2194538e+00   2.4293318e+00   1.5798360e+01
   1.2405204e+00   9.4439629e+00   1.0771156e+01
   2.6108890e+00   7.3147099e+00   1.4203629e+01
   1.0661313e+00   7.5569115e+00   1.2235735e+01
   3.2957718e+00   2.0564948e+00   1.6006914e+01
   3.2297172e+00   2.5689333e+00   1.2526304e+01
   3.0957667e+00   1.5498781e+00   1.2420581e+01
   3.4818180e+00   1.9929518e+00   1.4258078e+01
   3.5359730e+00   1.6666078e+00   1.4934932e+01
   3.3390663e+00   1.7930840e+00   1.3549327e+01
   1.1310274e+00   9.7059292e+00   1.1782533e+01
   1.1079609e+00   9.5701279e+00   1.1806813e+01
   1.1192025e+00   9.7840990e+00   1.1764293e+01
   1.1147325e+00   9.6988998e+00   1.1779821e+01
   1.2053620e+00   6.0588541e+00   1.2717571e+01
   1.1644971e+00   8.6817106e+00   1.2008718e+01
   3.3323292e+00   5.3279230e+00   1.5278130e+01
   3.0865730e+00   1.5857198e+00   1.2303231e+01
   3.6132633e+00   2.8560728e+00   1.4787768e+01
   1.4482406e+00   9.1965869e+00   1.0883457e+01
   1.2328758e+00   9.4976673e+00   1.0950868e+01
   3.4008920e+00   4.6086627e+00   1.3832267e+01
   1.1164138e+00   9.8005107e+00   1.1760255e+01
   1.1130512e+00   9.7680650e+00   1.1766187e+01
   2.3584530e+00   8.1715686e+00   1.3686135e+01
   1.1275558e+00   9.7871033e+00   1.1778201e+01
   3.2150734e+00   1.5782468e+00   1.3029439e+01
   1.0459918e+00   8.1438334e+00   1.2091575e+01
   3.1934706e+00   1.9681073e+00   1.2583111e+01
   3.1270321e+00   1.5679261e+00   1.2547991e+01
   2.1915039e+00   7.5280361e+00   1.3658218e+01
   3.1579962e+00   1.5945522e+00   1.2687620e+01
   1.1168999e+00   9.7912771e+00   1.1695224e+01
   3.6315217e+00   2.8819502e+00   1.4940715e+01
   1.9095165e+00   8.6095391e+00   1.1448614e+01
   2.5244999e+00   7.9951002e+00   1.3551970e+01
   1.1747913e+00   9.7341402e+00   1.1709756e+01
   1.1231152e+00   9.7969862e+00   1.1753756e+01
   1.1170972e+00   9.7992942e+00   1.1760540e+01
   1.1169570e+00   9.8036078e+00   1.1755385e+01
   1.1847423e+00   9.4641596e+00   1.0581625e+01
   3.5938485e+00   1.6567261e+00   1.5545509e+01
   1.0842051e+00   9.2840600e+00   1.1858444e+01
   2.3117592e+00   7.6327878e+00   1.3805289e+01
   1.1137230e+00   9.7687247e+00   1.1766100e+01
   3.3849614e+00   3.0616210e+00   1.5792314e+01
   2.4124219e+00   6.1737871e+00   1.4066871e+01
   3.5203008e+00   4.6465506e+00   1.4694944e+01
   2.6106970e+00   7.8338961e+00   1.3636816e+01
   1.1163487e+00   9.7362885e+00   1.1774215e+01
   1.1152822e+00   9.8040072e+00   1.1759623e+01
   1.1162676e+00   9.7652568e+00   1.1767083e+01
   2.7881721e+00   5.8405187e+00   1.1358837e+01
   3.4279024e+00   1.7110979e+00   1.4163366e+01
   2.8514428e+00   3.5125978e+00   1.5131753e+01
   1.2370494e+00   9.0638019e+00   1.1954594e+01
   3.2882416e+00   1.9669249e+00   1.6031665e+01
   1.0968062e+00   9.5562340e+00   1.1806469e+01
   1.1458238e+00   6.5938607e+00   1.2523178e+01
   1.1646389e+00   9.2330603e+00   1.1879026e+01
   1.5291423e+00   6.6746601e+00   1.2726029e+01
   2.0033417e+00   3.7981216e+00   1.4114636e+01
   2.0622349e+00   8.4162377e+00   1.1743935e+01
   3.3257500e+00   1.6395380e+00   1.3614773e+01
   3.0761012e+00   1.8167888e+00   1.2048230e+01
   3.2775975e+00   1.8836104e+00   1.6052788e+01
   1.7774752e+00   6.1141046e+00   1.3137502e+01
   1.1228740e+00   9.7940881e+00   1.1738270e+01
   2.7759402e+00   5.4762398e+00   1.0980645e+01
   3.3186427e+00   1.6356545e+00   1.3576230e+01
   3.5604439e+00   2.3353069e+00   1.5991743e+01
   1.2287272e+00   9.6828477e+00   1.1973567e+01
   3.5860196e+00   1.6646823e+00   1.5832302e+01
   3.0359128e+00   3.6270907e+00   1.1467322e+01
   1.3138005e+00   9.6324495e+00   1.2000374e+01
   3.1190636e+00   1.8244690e+00   1.2273250e+01
   3.1607146e+00   3.0111644e+00   1.2089923e+01
   1.1387978e+00   8.9930757e+00   1.1937426e+01
   1.1612254e+00   9.1983867e+00   1.1886305e+01
   3.2303711e+00   1.8863722e+00   1.6013641e+01
   3.6522181e+00   2.8936383e+00   1.5126549e+01
   2.9845348e+00   1.5614658e+00   1.1786804e+01
   2.1447859e+00   7.3763321e+00   1.0249796e+01
   2.9153335e+00   4.4468867e+00   1.1192648e+01
   2.7830108e+00   3.4796506e+00   1.1362557e+01
   1.1324599e+00   9.0021460e+00   1.0656665e+01
   3.0748560e+00   1.7366300e+00   1.4079079e+01
   2.9728440e+00   1.7247460e+00   1.1744688e+01
   2.9713764e+00   1.5862272e+00   1.1776859e+01
   1.5297699e+00   4.6020145e+00   1.1089230e+01
   2.6813623e+00   4.0799885e+00   1.1221281e+01
   1.1062544e+00   9.6603340e+00   1.1066674e+01
   3.0309800e+00   3.0323733e+00   1.1483200e+01
   3.0230525e+00   2.4764188e+00   1.1591704e+01
   1.6752720e+00   5.7766550e+00   1.0371688e+01
   2.1076462e+00   7.5023419e+00   1.0208257e+01
   1.3894482e+00   4.8883998e+00   1.2415071e+01
   2.9730759e+00   2.6436452e+00   1.1544003e+01
   2.6418648e+00   4.3244186e+00   1.1158887e+01
   1.6874274e+00   8.4063053e+00   9.9590471e+00
   2.8292453e+00   1.7901416e+00   1.1664390e+01
   3.0028071e+00   1.7927755e+00   1.1738914e+01
   3.1975033e+00   1.8093708e+00   1.5293054e+01
   2.9503444e+00   4.1140200e+00   1.1261669e+01
   1.0853763e+00   9.7033710e+00   1.1424027e+01
   1.0407852e+00   8.5622541e+00   1.1986500e+01
   2.8024169e+00   1.7561228e+00   1.1738919e+01
   2.6740306e+00   5.3757732e+00   1.0937022e+01
   3.2108750e+00   1.8967540e+00   1.5986807e+01
   2.2507568e+00   7.1879778e+00   1.0336815e+01
   2.9605275e+00   1.5752044e+00   1.1773024e+01
   2.9750444e+00   1.5414224e+00   1.1788872e+01
   2.0349607e+00   7.6479492e+00   1.0149903e+01
   1.0927448e+00   9.7481148e+00   1.1474880e+01
   3.0242112e+00   2.2475687e+00   1.1642118e+01
   1.7418746e+00   5.2479975e+00   1.0477569e+01
   1.1384616e+00   6.7960422e+00   1.0856300e+01
   2.8586306e+00   4.9012243e+00   1.1089204e+01
   2.5553228e+00   3.4963252e+00   1.1268749e+01
   1.0852371e+00   9.5801584e+00   1.1528078e+01
   3.2148062e+00   1.5648817e+00   1.3137849e+01
   2.3271117e+00   2.4531790e+00   1.2737036e+01
   3.0050925e+00   1.8261421e+00   1.1731265e+01
   2.0469874e+00   6.7962754e+00   1.0332252e+01
   2.9760864e+00   1.5491076e+00   1.1787383e+01
   1.1071090e+00   9.7986964e+00   1.1758679e+01
   2.9158645e+00   2.0538085e+00   1.1681583e+01
   2.8476303e+00   3.9316097e+00   1.1279872e+01
   2.6986491e+00   5.4889481e+00   1.0919968e+01
   1.1053055e+00   9.7953847e+00   1.1743536e+01
   1.0232589e+00   7.7707857e+00   1.1906365e+01
   3.4829971e+00   1.6130648e+00   1.4839060e+01
   2.9832364e+00   1.6021253e+00   1.1777150e+01
   3.2371244e+00   1.5846760e+00   1.3412426e+01
   1.4997698e+00   4.7773158e+00   1.3349716e+01
   2.8466409e+00   2.7060404e+00   1.1526408e+01
   2.9872631e+00   1.6292755e+00   1.1772003e+01
   2.5862812e+00   2.8247007e+00   1.1345714e+01
   2.9762799e+00   1.5410800e+00   1.1795702e+01
   2.9814408e+00   1.5882838e+00   1.1779847e+01
   2.6221977e+00   3.4222758e+00   1.1327284e+01
   1.0887742e+00   9.6929787e+00   1.1269265e+01
   2.7179191e+00   4.8520912e+00   1.1065779e+01
   2.3924527e+00   6.6844220e+00   1.0516706e+01
   1.3102082e+00   5.1550662e+00   1.1661812e+01
   2.9767752e+00   1.5411141e+00   1.1798676e+01
   1.1370937e+00   6.1123181e+00   1.1417841e+01
   2.8604157e+00   2.8530185e+00   1.1488466e+01
   2.9819271e+00   1.5414905e+00   1.1826285e+01
   2.9140088e+00   3.2740213e+00   1.1411993e+01
   1.0879303e+00   6.9002512e+00   1.2415214e+01
   2.9711865e+00   1.5497362e+00   1.1854425e+01
   2.9752229e+00   1.5428450e+00   1.1788568e+01
   2.9912041e+00   2.0573568e+00   1.1673876e+01
   2.9751547e+00   1.5418114e+00   1.1788790e+01
   2.5718876e+00   6.1642586e+00   1.0718987e+01
   1.0655273e+00   9.3162253e+00   1.1364045e+01
   3.0356520e+00   2.8542662e+00   1.1518489e+01
   2.9877908e+00   1.5429146e+00   1.1865615e+01
   3.0176127e+00   3.4552202e+00   1.1398618e+01
   2.9750348e+00   1.5410143e+00   1.1789258e+01
   3.5446546e+00   1.7059111e+00   1.6052979e+01
   2.9940541e+00   2.6604414e+00   1.1546439e+01
   1.3322307e+00   9.1385161e+00   1.0177281e+01
   3.3665480e+00   1.8061114e+00   1.6100867e+01
   2.9737917e+00   1.5488038e+00   1.1787328e+01
   2.7640182e+00   4.1872480e+00   1.1215527e+01
   1.0552714e+00   9.1655326e+00   1.1435316e+01
   1.1690722e+00   5.8790144e+00   1.1875948e+01
   1.4014803e+00   8.9981412e+00   1.0072399e+01
   3.2994216e+00   1.5768132e+00   1.3642648e+01
   2.8594432e+00   2.4846539e+00   1.1583784e+01
   1.0599485e+00   7.2384697e+00   1.2269682e+01
   3.0210205e+00   2.1059918e+00   1.1672672e+01
   3.0397196e+00   2.6624024e+00   1.1557900e+01
   2.8292277e+00   3.0343595e+00   1.1453658e+01
   2.9745757e+00   1.5542913e+00   1.1785665e+01
   2.9579500e+00   1.6797610e+00   1.1747120e+01
   3.0332664e+00   2.2402800e+00   1.1647359e+01
   3.0388321e+00   3.0138206e+00   1.1488143e+01
   2.6997173e+00   5.6498170e+00   1.0883102e+01
   3.0213657e+00   2.0024064e+00   1.1696588e+01
   2.7724098e+00   3.1167047e+00   1.1440557e+01
   2.9945375e+00   1.7016385e+00   1.1757582e+01
   3.1723861e+00   1.9170132e+00   1.5917613e+01
   3.0160355e+00   1.5787832e+00   1.2356883e+01
   2.9790163e+00   1.5710544e+00   1.1783139e+01
   2.5691969e+00   5.0618868e+00   1.0972374e+01
   2.8519544e+00   3.5152961e+00   1.1359373e+01
   3.3152644e+00   1.7147535e+00   1.5066431e+01
   2.9331657e+00   3.7424185e+00   1.1327377e+01
   2.4098198e+00   6.1914399e+00   1.0640893e+01
   3.0107119e+00   1.5430169e+00   1.1976669e+01
   2.9799638e+00   1.5744470e+00   1.1782626e+01
   1.8791033e+00   3.7386423e+00   1.4031436e+01
   2.5458959e+00   5.6320155e+00   1.0832170e+01
   1.0353418e+00   7.8722130e+00   1.2111746e+01
   3.4671400e+00   1.6004775e+00   1.4646862e+01
   3.0233735e+00   2.2152732e+00   1.1648690e+01
   2.9186546e+00   1.6607815e+00   1.1730586e+01
   2.1084081e+00   7.0926954e+00   1.0294509e+01
   2.8759272e+00   4.7165007e+00   1.1129501e+01
   3.0495220e+00   1.5485485e+00   1.2207905e+01
   2.9791214e+00   1.5903813e+00   1.1778585e+01
   2.9556609e+00   1.7397675e+00   1.1749142e+01
   2.7484199e+00   3.9462493e+00   1.1262498e+01
   3.1075381e+00   1.5838682e+00   1.2816066e+01
   2.9771843e+00   1.5561558e+00   1.1786060e+01
   2.3720904e+00   2.6329823e+00   1.4247676e+01
   2.9769104e+00   1.5543747e+00   1.1786390e+01
   2.7790840e+00   5.3910247e+00   1.0964752e+01
   2.9857543e+00   1.5420633e+00   1.1849458e+01
   2.9933812e+00   1.6893315e+00   1.1759964e+01
   2.7000514e+00   3.9374357e+00   1.1255448e+01
   2.9314717e+00   2.6101242e+00   1.1542091e+01
   2.6177869e+00   3.3314256e+00   1.1336820e+01
   3.3554508e+00   1.8010200e+00   1.6005301e+01
   3.3045589e+00   1.5987280e+00   1.3861959e+01
   1.1136034e+00   9.6191535e+00   1.0939347e+01
   3.0249097e+00   2.0312199e+00   1.1691192e+01
   2.9771744e+00   1.5623106e+00   1.1784581e+01
   1.0549548e+00   7.3949298e+00   1.2264452e+01
   3.0196992e+00   2.6174443e+00   1.1561207e+01
   2.6652607e+00   4.6816044e+00   1.1088010e+01
   2.9777629e+00   1.5984886e+00   1.1776198e+01
   2.7703835e+00   4.9361227e+00   1.1059709e+01
   1.0756523e+00   9.3350996e+00   1.1829341e+01
   2.8349521e+00   5.0336639e+00   1.1056496e+01
   2.9581503e+00   1.5588748e+00   1.1783506e+01
   1.1069090e+00   9.7985522e+00   1.1756078e+01
   2.3133089e+00   6.8351208e+00   1.0444711e+01
   2.3819354e+00   6.8169559e+00   1.0482689e+01
   2.9441099e+00   2.9085817e+00   1.1486691e+01
   2.8824342e+00   2.9223938e+00   1.1475430e+01
   3.2119650e+00   1.6767455e+00   1.4221214e+01
   2.8017817e+00   3.7772681e+00   1.1304374e+01
   2.2514922e+00   6.6529546e+00   1.0459262e+01
   3.4796379e+00   1.6653515e+00   1.5344752e+01
   2.9892376e+00   1.6395169e+00   1.1770067e+01
   2.9638305e+00   1.6845292e+00   1.1757641e+01
   3.0507224e+00   2.5642507e+00   1.1580611e+01
   2.9816559e+00   1.7656531e+00   1.1738039e+01
   3.0115744e+00   3.6112231e+00   1.1367429e+01
   1.5639736e+00   5.1038029e+00   1.0569751e+01
   2.8391671e+00   1.8745511e+00   1.3729212e+01
   2.9900879e+00   1.7564974e+00   1.1742614e+01
   3.0446118e+00   2.7294817e+00   1.1545918e+01
   3.0373602e+00   2.3318706e+00   1.1627122e+01
   3.5241655e+00   1.6074808e+00   1.4980914e+01
   2.9778706e+00   1.5659806e+00   1.1783935e+01
   2.0828310e+00   4.0660569e+00   1.0818865e+01
   2.9326206e+00   3.2841764e+00   1.1413289e+01
   3.0248628e+00   2.0615749e+00   1.1684682e+01
   2.9854969e+00   1.6224765e+00   1.1773087e+01
   3.0034514e+00   1.7717453e+00   1.1743442e+01
   2.8068526e+00   2.9215609e+00   1.1483339e+01
   3.0238074e+00   2.0284766e+00   1.5754853e+01
   2.9748923e+00   1.5412057e+00   1.1790863e+01
   2.9817545e+00   1.5859895e+00   1.1780313e+01
   2.9236042e+00   4.1152668e+00   1.1256532e+01
   1.1076498e+00   6.6848503e+00   1.2481800e+01
   3.0274459e+00   1.5525027e+00   1.2137901e+01
   3.0243309e+00   1.5911820e+00   1.2515649e+01
   1.1393852e+00   9.4271103e+00   1.0685649e+01
   3.1144881e+00   1.6316009e+00   1.3332082e+01
   2.2883250e+00   2.5557096e+00   1.3006505e+01
   1.1154586e+00   9.3835895e+00   1.0825810e+01
   2.9771358e+00   1.5556330e+00   1.1786060e+01
   2.9652362e+00   1.5788898e+00   1.1778050e+01
   3.4952392e+00   1.6246136e+00   1.5006747e+01
   3.0394227e+00   1.9262831e+00   1.5259746e+01
   2.7950303e+00   3.7481560e+00   1.1309511e+01
   3.5556056e+00   1.6303129e+00   1.5345893e+01
   3.4848250e+00   1.7418399e+00   1.6117809e+01
   3.1658168e+00   1.8082053e+00   1.5122214e+01
   1.7600763e+00   3.6712887e+00   1.2444910e+01
   2.8984280e+00   4.0907392e+00   1.1256845e+01
   1.2214857e+00   9.2385190e+00   1.0422036e+01
   2.7669042e+00   1.8815995e+00   1.1626306e+01
   3.4657391e+00   1.7346464e+00   1.5960088e+01
   2.9768277e+00   1.5549298e+00   1.1786151e+01
   3.4363149e+00   1.7053047e+00   1.5543705e+01
   3.0036197e+00   1.5478146e+00   1.1983959e+01
   3.1647094e+00   1.5577958e+00   1.2839282e+01
   3.0864583e+00   1.5519003e+00   1.2414405e+01
   2.9963066e+00   1.8650969e+00   1.1719404e+01
   2.9898747e+00   1.6617332e+00   1.1765150e+01
   2.6754179e+00   5.5735081e+00   1.0893239e+01
   3.2353937e+00   1.6147469e+00   1.3711216e+01
   3.5565688e+00   1.6230321e+00   1.5280966e+01
   3.0334610e+00   2.2047292e+00   1.1654030e+01
   2.9386801e+00   1.5841134e+00   1.1775328e+01
   2.9929915e+00   1.6654360e+00   1.1765036e+01
   3.1113979e+00   1.5551145e+00   1.2560150e+01
   1.0966282e+00   9.5894893e+00   1.1799428e+01
   2.9469916e+00   1.7860057e+00   1.1718659e+01
   2.9571136e+00   1.6964898e+00   1.1743368e+01
   3.2036200e+00   1.5595495e+00   1.3039699e+01
   2.2903906e+00   3.1369550e+00   1.1098896e+01
   2.7814912e+00   5.2934750e+00   1.0987889e+01
   2.4986606e+00   3.0039100e+00   1.1251539e+01
   3.0016595e+00   1.7544341e+00   1.1746993e+01
   2.8430464e+00   2.8366166e+00   1.1495310e+01
   3.0401848e+00   1.5511098e+00   1.2183782e+01
   1.0168980e+00   8.1297504e+00   1.1689609e+01
   2.9084932e+00   4.1624473e+00   1.1244728e+01
   2.9722488e+00   1.5856825e+00   1.1778279e+01
   2.9800891e+00   1.5858124e+00   1.1779963e+01
   2.5657741e+00   2.2795102e+00   1.1448949e+01
   3.3256840e+00   1.8332368e+00   1.6116994e+01
   2.3646550e+00   2.5235198e+00   1.1444778e+01
   2.1824523e+00   7.1646814e+00   1.0310088e+01
   2.9774785e+00   1.5412491e+00   1.1802997e+01
   3.3075034e+00   1.6666564e+00   1.4566541e+01
   3.2365909e+00   1.5859842e+00   1.3422106e+01
   2.9806544e+00   2.4384561e+00   1.1587355e+01
   2.9753199e+00   1.5436619e+00   1.1788341e+01
   1.2742354e+00   6.3424173e+00   1.0578462e+01
   2.9082318e+00   2.1268113e+00   1.1665096e+01
   2.9755749e+00   1.5410380e+00   1.1792056e+01
   2.6616549e+00   4.2819175e+00   1.1173384e+01
   1.1020657e+00   9.4188841e+00   1.0955363e+01
   1.3335641e+00   8.5073136e+00   1.0178207e+01
   2.9768873e+00   1.5508312e+00   1.1787027e+01
   2.9978388e+00   1.7317707e+00   1.1751411e+01
   2.9706895e+00   3.9903007e+00   1.1289291e+01
   3.0240180e+00   3.1220749e+00   1.1464326e+01
   2.9696639e+00   1.9729109e+00   1.5143808e+01
   3.0252465e+00   1.6630239e+00   1.3199782e+01
   1.0654768e+00   7.1987934e+00   1.2317955e+01
   2.1507168e+00   2.8554728e+00   1.3242319e+01
   2.9805666e+00   1.5808952e+00   1.1781274e+01
   2.8627126e+00   2.2258642e+00   1.1640589e+01
   2.9844044e+00   1.5620720e+00   1.1785482e+01
   2.9662021e+00   1.6034233e+00   1.1768840e+01
   1.0179010e+00   8.1902198e+00   1.1690020e+01
   2.9010868e+00   3.4588971e+00   1.1375447e+01
   2.9781520e+00   1.6588606e+00   1.2916308e+01
   2.5258278e+00   3.4338922e+00   1.1249209e+01
   3.3659276e+00   1.8140479e+00   1.6161649e+01
   1.3388222e+00   8.9396953e+00   1.0170669e+01
   2.7021095e+00   1.9892287e+00   1.3448618e+01
   2.8673613e+00   2.4301825e+00   1.1596407e+01
   3.0201503e+00   2.8859071e+00   1.1508281e+01
   1.3664968e+00   8.9147524e+00   1.0126094e+01
   2.9836351e+00   1.6612636e+00   1.1763119e+01
   2.9749107e+00   1.5417838e+00   1.1788585e+01
   3.5856672e+00   1.6655710e+00   1.5840491e+01
   2.9627435e+00   1.6435142e+00   1.1758647e+01
   3.1408562e+00   1.5533141e+00   1.2685382e+01
   3.0219491e+00   1.7095001e+00   1.3578229e+01
   1.3131347e+00   9.1834429e+00   1.0215388e+01
   2.9255563e+00   3.9604504e+00   1.1285407e+01
   2.9749627e+00   1.5410540e+00   1.1788855e+01
   2.9775842e+00   1.5561304e+00   1.1786052e+01
   3.0125593e+00   1.9476946e+00   1.1705976e+01
   2.7067703e+00   5.3239833e+00   1.0958505e+01
   1.6746535e+00   8.4168290e+00   9.9586131e+00
   2.9944494e+00   3.6782632e+00   1.1351356e+01
   2.8118599e+00   5.2109036e+00   1.1012584e+01
   2.9749786e+00   1.5420993e+00   1.1787818e+01
   2.9751072e+00   1.5422361e+00   1.1788575e+01
   2.9706631e+00   1.5470151e+00   1.1824571e+01
   3.0051461e+00   1.8135777e+00   1.1734885e+01
   2.8626650e+00   1.6927455e+00   1.1748689e+01
   2.6324472e+00   4.7587162e+00   1.1061364e+01
   3.0072200e+00   1.9610832e+00   1.5289448e+01
   2.9982077e+00   1.7350128e+00   1.1750823e+01
   2.7466664e+00   1.9460696e+00   1.3532214e+01
   2.8163410e+00   2.8118093e+00   1.1508966e+01
   3.0100041e+00   1.8763693e+00   1.1721474e+01
   2.9816337e+00   1.6828508e+00   1.3141738e+01
   1.3425392e+00   9.0305621e+00   1.0157847e+01
   2.7381899e+00   2.1281309e+00   1.4533700e+01
   2.9755245e+00   1.5435345e+00   1.1788389e+01
   3.0191096e+00   1.5488129e+00   1.2065238e+01
   2.9853083e+00   1.5417310e+00   1.1844862e+01
   1.6873213e+00   7.1227590e+00   1.0153461e+01
   2.9443672e+00   4.3228647e+00   1.1221702e+01
   3.1580580e+00   1.5566375e+00   1.2797501e+01
   1.1626899e+00   6.2482634e+00   1.2620116e+01
   3.0672135e+00   1.5512817e+00   1.2312816e+01
   2.9049233e+00   2.2577574e+00   1.1622577e+01
   2.8616603e+00   3.5984504e+00   1.1344653e+01
   2.7442061e+00   5.0836593e+00   1.1021636e+01
   3.0616877e+00   1.5529891e+00   1.2301233e+01
   2.9018242e+00   2.0078410e+00   1.1690603e+01
   2.9242316e+00   2.9274112e+00   1.1479320e+01
   2.9293706e+00   1.9476359e+00   1.1705177e+01
   1.1810962e+00   9.4329994e+00   1.0536226e+01
   2.2643178e+00   6.9072672e+00   1.0406148e+01
   2.9378810e+00   1.6040443e+00   1.2191597e+01
   3.0294326e+00   2.5746535e+00   1.1573414e+01
   2.9744681e+00   1.5393338e+00   1.1788079e+01
   2.9166566e+00   4.5303817e+00   1.1176095e+01
   2.7742266e+00   1.7690233e+00   1.1963640e+01
   2.5102459e+00   2.1563542e+00   1.2665890e+01
   2.5554564e+00   5.4067427e+00   1.0888391e+01
   2.4907611e+00   4.6424138e+00   1.1031701e+01
   1.4843299e+00   8.7711974e+00   9.9939309e+00
   2.9764043e+00   1.5709001e+00   1.2092155e+01
   3.1657720e+00   1.6035115e+00   1.3282385e+01
   2.9119833e+00   2.7703252e+00   1.1507679e+01
   3.0482276e+00   1.5532950e+00   1.2241442e+01
   3.4230995e+00   1.7163890e+00   1.5588151e+01
   3.0904368e+00   1.6367406e+00   1.3267892e+01
   3.0342943e+00   2.2221246e+00   1.1650352e+01
   2.9166314e+00   2.7655705e+00   1.1509285e+01
   2.4411111e+00   5.9719133e+00   1.0707667e+01
   3.0375113e+00   2.5157679e+00   1.1589112e+01
   2.9819837e+00   2.7534364e+00   1.1525193e+01
   2.9720339e+00   1.5441592e+00   1.1791939e+01
   3.0794476e+00   1.5771651e+00   1.2622114e+01
   2.9514780e+00   1.7887822e+00   1.1720511e+01
   2.9878055e+00   1.5428233e+00   1.1864155e+01
   2.9946443e+00   1.5424482e+00   1.1895458e+01
   2.9706798e+00   1.5793695e+00   1.1777244e+01
   2.9815041e+00   1.6345196e+00   1.1768982e+01
   2.9661696e+00   1.8228165e+00   1.4149713e+01
   2.8277346e+00   3.3267666e+00   1.1394216e+01
   2.9735270e+00   1.5504439e+00   1.1785703e+01
   2.9843191e+00   1.5434386e+00   1.1854681e+01
   2.9749998e+00   1.5409403e+00   1.1789412e+01
   2.3079714e+00   6.9675332e+00   1.0414264e+01
   3.1032654e+00   1.6930518e+00   1.3851608e+01
   3.3577535e+00   1.6512914e+00   1.4642235e+01
   2.9938448e+00   3.0475869e+00   1.1470314e+01
   2.7079268e+00   5.5978221e+00   1.0897436e+01
   3.4398568e+00   1.6644432e+00   1.5151707e+01
   1.0287149e+00   8.6684105e+00   1.1589680e+01
   1.6416093e+00   3.9864821e+00   1.1983433e+01
   2.2334137e+00   2.6184011e+00   1.1679147e+01
   1.3695050e+00   8.8106285e+00   1.0128741e+01
   1.0390855e+00   7.8580002e+00   1.2156788e+01
   3.4286111e+00   1.7026922e+00   1.5481958e+01
   1.0486032e+00   8.6856444e+00   1.1123348e+01
   1.1337683e+00   7.7492577e+00   1.0650875e+01
   1.6795224e+00   8.2766735e+00   9.9788005e+00
   2.9663266e+00   1.5572051e+00   1.1899202e+01
   3.0045171e+00   1.7987532e+00   1.1738067e+01
   3.0059510e+00   3.4719560e+00   1.1392505e+01
   2.8971822e+00   2.3376084e+00   1.1600005e+01
   3.0360582e+00   2.9470429e+00   1.1499681e+01
   3.2451654e+00   1.6132281e+00   1.3738983e+01
   3.0483255e+00   1.6630184e+00   1.3315676e+01
   1.9627840e+00   3.2547175e+00   1.1467638e+01
   2.1692008e+00   4.7482887e+00   1.0798584e+01
   2.9869777e+00   1.8307420e+00   1.1724506e+01
   2.0511351e+00   3.6466971e+00   1.0903276e+01
   3.0114830e+00   3.5749447e+00   1.1374617e+01
   2.9846824e+00   1.6820245e+00   1.1758552e+01
   3.1120919e+00   1.5734395e+00   1.2728273e+01
   2.9740387e+00   1.5430010e+00   1.1804274e+01
   1.6619673e+00   4.2725112e+00   1.3617323e+01
   2.8973546e+00   4.5768869e+00   1.1161876e+01
   1.0902403e+00   6.8634059e+00   1.2419600e+01
   3.3083312e+00   1.6451626e+00   1.4353751e+01
   1.1255957e+00   9.3694419e+00   1.0754811e+01
   3.4373428e+00   1.6363558e+00   1.4856481e+01
   2.9546448e+00   1.7861605e+00   1.1734961e+01
   2.9757671e+00   1.5411309e+00   1.1793513e+01
   3.0304024e+00   2.6692102e+00   1.1554271e+01
   1.9373023e+00   7.9135027e+00   1.0067546e+01
   2.7161111e+00   1.9354821e+00   1.3210047e+01
   1.1585504e+00   9.4227442e+00   1.0596336e+01
   2.6453493e+00   2.0473142e+00   1.1603929e+01
   2.9672584e+00   1.6112240e+00   1.1767562e+01
   2.9227783e+00   1.6161561e+00   1.1759963e+01
   3.4810500e+00   1.6066368e+00   1.4768857e+01
   2.9126097e+00   1.6139820e+00   1.1767280e+01
   1.2782136e+00   5.3475032e+00   1.2238779e+01
   1.0691365e+00   8.8576898e+00   1.0962165e+01
   3.1078721e+00   1.6856045e+00   1.3807583e+01
   2.9751419e+00   1.5420938e+00   1.1788766e+01
   2.9430343e+00   1.8637127e+00   1.1699834e+01
   3.3134173e+00   1.5740566e+00   1.3688169e+01
   2.9858673e+00   1.6335339e+00   1.1770526e+01
   2.1959846e+00   7.0461190e+00   1.0344163e+01
   3.2672695e+00   1.8553736e+00   1.5989850e+01
   2.9462269e+00   3.5486341e+00   1.1365881e+01
   2.9816294e+00   1.5416646e+00   1.1826223e+01
   3.0031990e+00   1.5506645e+00   1.2012479e+01
   2.9243335e+00   1.5907234e+00   1.1878548e+01
   1.0398670e+00   7.7243427e+00   1.2161027e+01
   3.5105405e+00   1.6415887e+00   1.5249646e+01
   2.8585676e+00   1.6713534e+00   1.2282935e+01
   2.9818303e+00   2.0307245e+00   1.1676807e+01
   2.9743329e+00   1.5533536e+00   1.1785607e+01
   2.9826213e+00   1.5945714e+00   1.1778609e+01
   2.2484683e+00   7.1997714e+00   1.0332560e+01
   2.9111492e+00   2.1038388e+00   1.1670190e+01
   3.4554557e+00   1.6205727e+00   1.4780297e+01
   2.6050499e+00   5.8103112e+00   1.0813113e+01
   2.7097439e+00   5.6172382e+00   1.0894878e+01
   2.5361370e+00   6.3493924e+00   1.0659714e+01
   3.0875178e+00   1.5922502e+00   1.2817350e+01
   2.9749445e+00   1.5410121e+00   1.1788801e+01
   2.9787665e+00   1.5682856e+00   1.1783791e+01
   2.2326133e+00   2.7164537e+00   1.1472137e+01
   3.0030949e+00   1.7804591e+00   1.1741602e+01
   3.0310382e+00   2.0986280e+00   1.1677447e+01
   3.1448546e+00   1.5541343e+00   1.2712127e+01
   1.0523179e+00   8.7843558e+00   1.1121634e+01
   2.8817700e+00   2.6158425e+00   1.1536353e+01
   2.9712639e+00   1.5856377e+00   1.1777089e+01
   2.9839081e+00   2.4235097e+00   1.1591524e+01
   1.1000146e+00   9.7604492e+00   1.1762952e+01
   2.9845244e+00   1.5434662e+00   1.1856023e+01
   3.1218851e+00   1.7509520e+00   1.4439454e+01
   3.2303315e+00   1.6161327e+00   1.3703373e+01
   2.9756551e+00   1.5410239e+00   1.1792368e+01
   3.4145458e+00   1.6328640e+00   1.4715340e+01
   2.9402454e+00   1.8180912e+00   1.1732700e+01
   2.6779443e+00   5.4809570e+00   1.0914299e+01
   3.0227552e+00   2.0214040e+00   1.1693177e+01
   2.9660819e+00   1.6109476e+00   1.1766904e+01
   1.0848952e+00   9.6772788e+00   1.1370539e+01
   3.1124398e+00   1.6379161e+00   1.3383701e+01
   2.9754083e+00   1.5441825e+00   1.1788350e+01
   2.4364267e+00   6.6636454e+00   1.0542883e+01
   2.9750159e+00   1.5409749e+00   1.1789152e+01
   2.5733672e+00   5.0988133e+00   1.0965710e+01
   1.3415808e+00   5.3266153e+00   1.2979699e+01
   1.0794182e+00   9.4759247e+00   1.1400765e+01
   2.4331811e+00   5.0175998e+00   1.0922146e+01
   2.9751407e+00   1.5418833e+00   1.1788905e+01
   2.9788018e+00   2.0129376e+00   1.1679860e+01
   3.2428032e+00   1.5701139e+00   1.3314966e+01
   2.7300658e+00   5.1158698e+00   1.1010701e+01
   1.1022791e+00   9.6866263e+00   1.1780789e+01
   2.9710703e+00   1.5951463e+00   1.1776806e+01
   3.2334282e+00   1.5607431e+00   1.3191735e+01
   3.0196267e+00   2.1125223e+00   1.1670353e+01
   3.0225396e+00   2.9432258e+00   1.1497636e+01
   1.0759973e+00   9.3108802e+00   1.1851256e+01
   2.9186977e+00   2.2455425e+00   1.1611906e+01
   1.0670854e+00   9.3284529e+00   1.1619867e+01
   3.0238764e+00   1.8305028e+00   1.4534518e+01
   3.0155363e+00   3.1410262e+00   1.1458045e+01
   3.0009665e+00   1.7851225e+00   1.1739927e+01
   3.0050301e+00   2.6793449e+00   1.1544928e+01
   2.9770322e+00   1.5561982e+00   1.1785940e+01
   2.8928485e+00   1.6231278e+00   1.1987710e+01
   3.0091216e+00   1.5729126e+00   1.2266864e+01
   2.8813345e+00   1.7126084e+00   1.1702781e+01
   3.0167141e+00   1.8094770e+00   1.4340481e+01
   3.2238883e+00   1.5646950e+00   1.3180453e+01
   3.0130647e+00   2.1089491e+00   1.1669160e+01
   3.5791017e+00   1.6748089e+00   1.5900993e+01
   2.8074200e+00   3.2782758e+00   1.1403934e+01
   2.9928399e+00   1.5444813e+00   1.1902980e+01
   1.1300196e+00   6.1228395e+00   1.1703385e+01
   3.0250098e+00   3.0965685e+00   1.1469531e+01
   2.0255925e+00   3.7119637e+00   1.0881613e+01
   1.7766822e+00   8.2668455e+00   9.9798734e+00
   1.0993171e+00   9.6847130e+00   1.1739952e+01
   2.9165230e+00   4.1286627e+00   1.1252684e+01
   1.9151516e+00   7.7558018e+00   1.0090006e+01
   2.9608700e+00   1.6812724e+00   1.1761180e+01
   3.0058541e+00   1.8156603e+00   1.1734704e+01
   3.0367873e+00   1.5448914e+00   1.2116846e+01
   2.9844168e+00   1.5971654e+00   1.2390036e+01
   2.9469104e+00   1.7891755e+00   1.1717936e+01
   2.9999086e+00   1.5435825e+00   1.1929170e+01
   2.8648214e+00   2.7164671e+00   1.1517420e+01
   2.9667155e+00   1.5608425e+00   1.1779853e+01
   1.0996139e+00   7.0348951e+00   1.0938497e+01
   2.9786300e+00   1.5684108e+00   1.1783796e+01
   2.9519874e+00   1.8283939e+00   1.1720875e+01
   2.2831215e+00   3.9842525e+00   1.0982731e+01
   1.0389258e+00   8.8763669e+00   1.1508575e+01
   2.7217391e+00   4.8762255e+00   1.1061499e+01
   3.0326892e+00   2.1336153e+00   1.1670237e+01
   2.9768943e+00   1.5760008e+00   1.1781303e+01
   2.7477758e+00   5.4773357e+00   1.0938045e+01
   2.9799280e+00   1.5779490e+00   1.1781908e+01
   1.1386446e+00   6.1088543e+00   1.2036553e+01
   1.9082233e+00   5.0938792e+00   1.0567930e+01
   3.0689104e+00   1.5495965e+00   1.2311462e+01
   2.9572219e+00   1.8573882e+00   1.1707836e+01
   3.3632515e+00   1.5912979e+00   1.4070235e+01
   2.8490880e+00   4.9349685e+00   1.1080348e+01
