# Supplementary material for: Rethinking Colour Constancy
Source: PLoS One. 2015 Sep 10;10(9):e0135029. doi: 10.1371/journal.pone.0135029 (PMC4565710; doi:10.1371/journal.pone.0135029)
Supplement: S1 Dataset — (ZIP) [file pone.0135029.s002.zip › 5-TransitionMetamerReflectanceData/NtoG_20munsells/fiveTr_1.txt]

   4.2207040e+02   4.2218135e+02   4.8674498e+02   5.0319459e+02   6.0943935e+02
   4.8583919e+02   5.0123461e+02   5.4089828e+02   5.4170930e+02   6.0981910e+02
   4.8608409e+02   5.0178882e+02   5.3830779e+02   5.3889464e+02   6.0968204e+02
   4.3795083e+02   4.3987259e+02   4.9229300e+02   5.0619228e+02   6.0976864e+02
   4.0430645e+02   4.2975536e+02   5.4995088e+02   5.5746252e+02   6.1585208e+02
   4.8537611e+02   5.0025058e+02   6.0167380e+02   6.3358482e+02   6.5227017e+02
   4.5146303e+02   4.5596392e+02   5.5311934e+02   5.6061850e+02   6.1612216e+02
   4.6752243e+02   4.7245529e+02   5.2498097e+02   5.3121777e+02   6.1158280e+02
   4.7474134e+02   4.7889609e+02   4.9869751e+02   5.0894854e+02   6.0977645e+02
   4.7716803e+02   4.8519972e+02   5.4739005e+02   5.5257002e+02   6.1300362e+02
   4.5271124e+02   4.5684717e+02   5.1687076e+02   5.2423967e+02   6.1126224e+02
   4.7843957e+02   4.8719865e+02   5.8627449e+02   6.0303990e+02   6.3489614e+02
   4.7732603e+02   4.8536190e+02   5.3822438e+02   5.4304663e+02   6.1197411e+02
   4.3234134e+02   4.3880327e+02   5.5611737e+02   5.6432652e+02   6.1730453e+02
   4.8398923e+02   4.9729638e+02   5.9541541e+02   6.1533170e+02   6.3524409e+02
   4.7157434e+02   4.7772094e+02   5.8658107e+02   6.1274309e+02   7.2352726e+02
   4.1117435e+02   4.3002871e+02   5.3627940e+02   5.4307753e+02   6.1356816e+02
   4.3145552e+02   4.3161299e+02   4.8694877e+02   5.0329919e+02   6.0945213e+02
   4.5137079e+02   4.5587817e+02   5.5706985e+02   5.6519027e+02   6.1719399e+02
   4.4791926e+02   4.5250844e+02   5.4798862e+02   5.5513938e+02   6.1511623e+02
   4.8654227e+02   5.0288155e+02   6.0821139e+02   6.3071932e+02   6.3244577e+02
   4.8631265e+02   5.0235144e+02   5.7303139e+02   5.7361049e+02   6.1004366e+02
   4.6168299e+02   4.6505745e+02   5.0428577e+02   5.1357012e+02   6.1025386e+02
   4.7270354e+02   4.7861736e+02   5.1636641e+02   5.2283570e+02   6.1068198e+02
   4.8003673e+02   4.8606713e+02   4.9990019e+02   5.0870956e+02   6.0967654e+02
   4.8496481e+02   4.9918942e+02   5.3147146e+02   5.3306291e+02   6.0996025e+02
   4.4263002e+02   4.4742506e+02   5.2658563e+02   5.3335616e+02   6.1230173e+02
   4.7204705e+02   4.7832843e+02   5.7906630e+02   5.9249870e+02   6.2842930e+02
   4.2920277e+02   4.3584067e+02   5.1449381e+02   5.2237964e+02   6.1127158e+02
   4.6487159e+02   4.6960558e+02   5.5055244e+02   5.5739602e+02   6.1497825e+02
   4.6517989e+02   4.6996617e+02   5.6068597e+02   5.6892197e+02   6.1760297e+02
   4.5473786e+02   4.5919592e+02   5.6100278e+02   5.6976815e+02   6.1837249e+02
   4.5687237e+02   4.6052845e+02   5.0848632e+02   5.1693755e+02   6.1057537e+02
   4.7663545e+02   4.8446763e+02   5.6826652e+02   5.7604304e+02   6.1801637e+02
   4.4436651e+02   4.4918715e+02   5.4354907e+02   5.5045182e+02   6.1440297e+02
   4.2813329e+02   4.2848601e+02   4.8718183e+02   5.0342029e+02   6.0946696e+02
   4.4259775e+02   4.4719565e+02   5.1717370e+02   5.2464862e+02   6.1141429e+02
   4.6449447e+02   4.6919576e+02   5.5464297e+02   5.6191083e+02   6.1589854e+02
   4.0961825e+02   4.3003172e+02   5.5666908e+02   5.6504517e+02   6.1757902e+02
   4.2898369e+02   4.2916793e+02   4.8694695e+02   5.0329857e+02   6.0945222e+02
   4.6539749e+02   4.7016047e+02   5.4107256e+02   5.4733186e+02   6.1340478e+02
   4.1890241e+02   4.3152216e+02   5.5990058e+02   5.6887805e+02   6.1864921e+02
   4.6636631e+02   4.7118828e+02   5.3126568e+02   5.3739599e+02   6.1222679e+02
   3.8624098e+02   4.2936472e+02   5.2900396e+02   5.3585407e+02   6.1271250e+02
   4.5944716e+02   4.6381247e+02   5.2993892e+02   5.3635542e+02   6.1233506e+02
   4.1602793e+02   4.3087677e+02   5.7423322e+02   5.8767394e+02   6.2790542e+02
   4.5050469e+02   4.5487212e+02   5.2787167e+02   5.3450606e+02   6.1232104e+02
   4.3704830e+02   4.4248078e+02   5.2888884e+02   5.3565669e+02   6.1259900e+02
   4.6383146e+02   4.6692847e+02   5.0129019e+02   5.1138494e+02   6.1006936e+02
   4.6339249e+02   4.6350139e+02   4.8699052e+02   5.0330123e+02   6.0944777e+02
   4.2439760e+02   4.3346139e+02   5.3194103e+02   5.3874002e+02   6.1301528e+02
   4.4387609e+02   4.4861085e+02   5.2857414e+02   5.3528457e+02   6.1249438e+02
   4.3667347e+02   4.4091819e+02   5.0415234e+02   5.1385344e+02   6.1047104e+02
   4.6727783e+02   4.7239583e+02   5.8368006e+02   6.0400581e+02   6.4361347e+02
   4.5031190e+02   4.5115112e+02   4.8946485e+02   5.0457312e+02   6.0958565e+02
   4.6553974e+02   4.7037695e+02   5.6823751e+02   5.7805688e+02   6.2076936e+02
   4.4267712e+02   4.4765385e+02   5.5968991e+02   5.6845059e+02   6.1829813e+02
   4.1480602e+02   4.3066362e+02   5.7175572e+02   5.8400188e+02   6.2539140e+02
   4.8351555e+02   4.9632559e+02   5.9587835e+02   6.2368110e+02   6.5111775e+02
   4.6585008e+02   4.6963704e+02   5.0639301e+02   5.1497586e+02   6.1029791e+02
   4.7708751e+02   4.8504103e+02   5.4147032e+02   5.4641850e+02   6.1232942e+02
   4.3848092e+02   4.4388379e+02   5.8157243e+02   6.0142053e+02   6.4322809e+02
   4.8613978e+02   5.0195608e+02   6.0577463e+02   6.4672039e+02   6.8177779e+02
   4.3022141e+02   4.3668447e+02   5.1632565e+02   5.2398863e+02   6.1142289e+02
   4.3151895e+02   4.3798949e+02   5.2909919e+02   5.3589866e+02   6.1266151e+02
   3.8834067e+02   4.2903486e+02   5.1910989e+02   5.2651832e+02   6.1171122e+02
   4.7498219e+02   4.7545764e+02   4.8767138e+02   5.0352170e+02   6.0946014e+02
   4.3730901e+02   4.4084060e+02   4.9962622e+02   5.1068619e+02   6.1019105e+02
   4.4035830e+02   4.4077034e+02   4.8774376e+02   5.0370462e+02   6.0949900e+02
   4.3154246e+02   4.3270168e+02   4.8902857e+02   5.0439170e+02   6.0958106e+02
   4.8610928e+02   5.0188634e+02   6.0527244e+02   6.3801571e+02   6.4739817e+02
   4.8661709e+02   5.0305558e+02   5.9413595e+02   5.9434070e+02   6.0970679e+02
   4.6185423e+02   4.6192289e+02   4.8686727e+02   5.0324582e+02   6.0944296e+02
   4.4089001e+02   4.4099564e+02   4.8693126e+02   5.0328768e+02   6.0945028e+02
   4.2817743e+02   4.3550629e+02   5.2479653e+02   5.3176259e+02   6.1222706e+02
   4.7309092e+02   4.7967628e+02   5.7660931e+02   5.8823393e+02   6.2495798e+02
   4.3186814e+02   4.3260622e+02   4.8813319e+02   5.0391593e+02   6.0952581e+02
   4.1048054e+02   4.2992465e+02   5.3378724e+02   5.4059378e+02   6.1326004e+02
   4.3486175e+02   4.4072217e+02   5.3390868e+02   5.4064744e+02   6.1318803e+02
   4.7614052e+02   4.8376355e+02   5.7673043e+02   5.8730497e+02   6.2325752e+02
   4.4093457e+02   4.4523834e+02   5.0951515e+02   5.1803352e+02   6.1081676e+02
   4.5822439e+02   4.6267206e+02   5.4644183e+02   5.5327145e+02   6.1453392e+02
   4.6340818e+02   4.6803509e+02   5.6705476e+02   5.7672976e+02   6.2039188e+02
   4.5804842e+02   4.5806124e+02   4.8669725e+02   5.0316805e+02   6.0943560e+02
   4.7058670e+02   4.7633826e+02   5.3429181e+02   5.4009264e+02   6.1228787e+02
   4.3064236e+02   4.3752807e+02   5.6356106e+02   5.7324333e+02   6.2003293e+02
   4.5739739e+02   4.6166353e+02   5.2514222e+02   5.3175831e+02   6.1190988e+02
   4.2314746e+02   4.3306737e+02   5.7838786e+02   5.9467277e+02   6.3434001e+02
   4.7035364e+02   4.7611144e+02   5.4217922e+02   5.4812106e+02   6.1320901e+02
   4.3268545e+02   4.3887883e+02   5.2813805e+02   5.3494578e+02   6.1255029e+02
   4.8661875e+02   5.0305988e+02   5.8875438e+02   5.8888296e+02   6.0960301e+02
   4.8656676e+02   5.0293822e+02   5.9559851e+02   5.9614090e+02   6.1014337e+02
   4.8417886e+02   4.9698103e+02   5.1681091e+02   5.1961252e+02   6.0978433e+02
   4.8609223e+02   5.0178727e+02   5.3377978e+02   5.3437380e+02   6.0963918e+02
   4.5739436e+02   4.6185378e+02   5.8451930e+02   6.0959422e+02   6.8324300e+02
   4.3778559e+02   4.4309280e+02   5.2747318e+02   5.3425900e+02   6.1244153e+02
   4.4995814e+02   4.5186659e+02   4.9404287e+02   5.0712966e+02   6.0982986e+02
   4.0945925e+02   4.3003264e+02   5.8352703e+02   6.0814634e+02   6.8861404e+02
   4.6235271e+02   4.6685867e+02   5.3697636e+02   5.4326618e+02   6.1302219e+02
   4.0805925e+02   4.2994897e+02   5.7713807e+02   5.9242744e+02   6.3204445e+02
   4.4027097e+02   4.4499786e+02   5.1567891e+02   5.2335005e+02   6.1130856e+02
   4.5189264e+02   4.5540947e+02   5.0612072e+02   5.1515925e+02   6.1048647e+02
   4.8473593e+02   4.9886616e+02   5.8332068e+02   5.8765683e+02   6.1511973e+02
   4.7879940e+02   4.8754821e+02   5.3142056e+02   5.3593810e+02   6.1121689e+02
   4.4160554e+02   4.4567329e+02   5.0729617e+02   5.1620896e+02   6.1065425e+02
   4.6773300e+02   4.7293385e+02   5.5782148e+02   5.6535803e+02   6.1644444e+02
   4.2820150e+02   4.3569176e+02   5.3516056e+02   5.4192283e+02   6.1338469e+02
   4.4142274e+02   4.4646987e+02   5.4572769e+02   5.5280272e+02   6.1481820e+02
   4.0847160e+02   4.1501133e+02   4.8795380e+02   5.0382964e+02   6.0951869e+02
   4.2571340e+02   4.2642588e+02   4.8751503e+02   5.0359531e+02   6.0948874e+02
   4.5518674e+02   4.5952188e+02   5.3144586e+02   5.3794842e+02   6.1260264e+02
   4.5178173e+02   4.5628166e+02   5.5464605e+02   5.6235126e+02   6.1649694e+02
   4.2222577e+02   4.3223434e+02   5.2113316e+02   5.2835284e+02   6.1188263e+02
   4.8452538e+02   4.9841837e+02   5.9860965e+02   6.2808665e+02   6.5166498e+02
   4.8665543e+02   5.0314535e+02   6.0942081e+02   6.6264583e+02   6.6281558e+02
   4.5562329e+02   4.6006544e+02   5.5771091e+02   5.6583967e+02   6.1722704e+02
   4.7904173e+02   4.8817622e+02   5.8354665e+02   5.9630781e+02   6.2785390e+02
   4.2870761e+02   4.3590867e+02   5.2688268e+02   5.3373828e+02   6.1243922e+02
   4.6156867e+02   4.6344524e+02   4.9386245e+02   5.0686591e+02   6.0975450e+02
   4.6835810e+02   4.7364160e+02   5.4181032e+02   5.4790751e+02   6.1331718e+02
   4.0684697e+02   4.2676628e+02   5.0191598e+02   5.1232253e+02   6.1037705e+02
   4.6132073e+02   4.6585840e+02   5.5439442e+02   5.6178150e+02   6.1603490e+02
   4.8450991e+02   4.9837526e+02   5.5763825e+02   5.5983990e+02   6.1120690e+02
   4.6582364e+02   4.7070076e+02   5.7672089e+02   5.8995325e+02   6.2776191e+02
   4.7433453e+02   4.8073355e+02   5.1680941e+02   5.2301030e+02   6.1062643e+02
   4.8649423e+02   5.0276806e+02   5.5993156e+02   5.6013829e+02   6.0959787e+02
   4.8649097e+02   5.0274291e+02   5.3400269e+02   5.3418449e+02   6.0949582e+02
   4.8122582e+02   4.9195521e+02   5.9192019e+02   6.1786974e+02   6.5135852e+02
   4.4318341e+02   4.4810895e+02   5.5063161e+02   5.5803194e+02   6.1575581e+02
   4.5813450e+02   4.6257307e+02   5.4432245e+02   5.5101522e+02   6.1418434e+02
   4.7553919e+02   4.8292728e+02   5.8734180e+02   6.1136582e+02   6.5159701e+02
   4.6063839e+02   4.6515159e+02   5.5153119e+02   5.5862868e+02   6.1541297e+02
   4.7041491e+02   4.7624714e+02   5.8563885e+02   6.0944283e+02   6.5343297e+02
   4.6376084e+02   4.6822290e+02   5.2616750e+02   5.3253147e+02   6.1183515e+02
   4.2479085e+02   4.3383216e+02   5.5933332e+02   5.6818169e+02   6.1841646e+02
   4.5058176e+02   4.5417010e+02   5.0692320e+02   5.1580224e+02   6.1055214e+02
   4.4903623e+02   4.5323905e+02   5.1721203e+02   5.2460187e+02   6.1134370e+02
   4.6844343e+02   4.7374773e+02   5.4220904e+02   5.4831609e+02   6.1336448e+02
   4.7685870e+02   4.8478998e+02   5.8865718e+02   6.1555486e+02   6.7777929e+02
   4.1717251e+02   4.3093859e+02   5.3448000e+02   5.4127362e+02   6.1333647e+02
   4.2725050e+02   4.3513594e+02   5.4104743e+02   5.4794469e+02   6.1419067e+02
   4.3400081e+02   4.4013820e+02   5.6397175e+02   5.7371026e+02   6.2017098e+02
   4.3511402e+02   4.4099082e+02   5.4139321e+02   5.4826398e+02   6.1418431e+02
   4.1523739e+02   4.3072551e+02   5.5787946e+02   5.6647708e+02   6.1795734e+02
   4.4496622e+02   4.4962873e+02   5.2865914e+02   5.3535636e+02   6.1248886e+02
   4.0107432e+02   4.2937246e+02   5.2649865e+02   5.3340377e+02   6.1244194e+02
   4.4591362e+02   4.5059910e+02   5.3864851e+02   5.4532198e+02   6.1365410e+02
   4.5368863e+02   4.5521907e+02   4.9229284e+02   5.0608844e+02   6.0972284e+02
   4.0472551e+02   4.2973278e+02   5.4402652e+02   5.5112203e+02   6.1471120e+02
   4.3428887e+02   4.4021080e+02   5.3053778e+02   5.3729967e+02   6.1280149e+02
   3.8172648e+02   3.9921979e+02   4.8674035e+02   5.0319251e+02   6.0943916e+02
   4.7123149e+02   4.7610473e+02   5.0799798e+02   5.1584173e+02   6.1024836e+02
   4.5120424e+02   4.5572022e+02   5.7174514e+02   5.8349212e+02   6.2445756e+02
   4.3629490e+02   4.4202278e+02   5.6870070e+02   5.7966636e+02   6.2278256e+02
   4.5174978e+02   4.5606297e+02   5.2495267e+02   5.3169181e+02   6.1200578e+02
   4.8506132e+02   4.9956240e+02   5.6427610e+02   5.6626328e+02   6.1122450e+02
   4.3268668e+02   4.3310418e+02   4.8750007e+02   5.0358387e+02   6.0948644e+02
   4.4643605e+02   4.5113047e+02   5.5099815e+02   5.5838063e+02   6.1576771e+02
   4.5481293e+02   4.5926871e+02   5.6001310e+02   5.6858230e+02   6.1801754e+02
   3.9107458e+02   4.1709102e+02   4.8931825e+02   5.0456353e+02   6.0960697e+02
   4.3877710e+02   4.4414088e+02   5.6254615e+02   5.7194466e+02   6.1946757e+02
   4.2539090e+02   4.3414668e+02   5.6683562e+02   5.7734401e+02   6.2176812e+02
   4.7333684e+02   4.7999531e+02   5.8326641e+02   6.0015059e+02   6.3547358e+02
   4.2783146e+02   4.2996327e+02   4.9034391e+02   5.0511629e+02   6.0966407e+02
   4.3455512e+02   4.4033416e+02   5.2455298e+02   5.3150101e+02   6.1216650e+02
   3.9064334e+02   4.0373889e+02   4.8684020e+02   5.0324466e+02   6.0944590e+02
   4.7403293e+02   4.8090510e+02   5.8735741e+02   6.1370314e+02   6.8329954e+02
   4.5135206e+02   4.5586583e+02   5.8042238e+02   5.9810664e+02   6.3745906e+02
   4.5773995e+02   4.6214983e+02   5.3972448e+02   5.4621345e+02   6.1352547e+02
   4.4008430e+02   4.4011637e+02   4.8673791e+02   5.0319020e+02   6.0943858e+02
   4.4545550e+02   4.4608612e+02   4.8855122e+02   5.0411311e+02   6.0954244e+02
   4.7817310e+02   4.8677844e+02   5.7190967e+02   5.7987068e+02   6.1882494e+02
   4.6321655e+02   4.6772077e+02   5.3242916e+02   5.3870745e+02   6.1247906e+02
   4.2039999e+02   4.2316289e+02   4.8891772e+02   5.0434270e+02   6.0957879e+02
   4.4667295e+02   4.5037652e+02   5.0647196e+02   5.1550531e+02   6.1055998e+02
   4.8585726e+02   5.0131834e+02   6.0416944e+02   6.4250068e+02   6.8260389e+02
   4.1776724e+02   4.3101588e+02   5.3103946e+02   5.3785433e+02   6.1292859e+02
   4.2502382e+02   4.3395095e+02   5.6000204e+02   5.6898091e+02   6.1865506e+02
   4.5407850e+02   4.5847209e+02   5.3557027e+02   5.4206653e+02   6.1309859e+02
   4.8660945e+02   5.0303769e+02   5.7238685e+02   5.7246777e+02   6.0951661e+02
   4.3085034e+02   4.3768306e+02   5.6841482e+02   5.7934953e+02   6.2269756e+02
   4.8653606e+02   5.0286666e+02   6.0794636e+02   6.2546502e+02   6.2727378e+02
   4.1956549e+02   4.3141302e+02   5.2663174e+02   5.3352155e+02   6.1244243e+02
   4.4372756e+02   4.4862062e+02   5.5370879e+02   5.6141572e+02   6.1646581e+02
   4.5623661e+02   4.6051174e+02   5.2670256e+02   5.3326141e+02   6.1208727e+02
   4.6141118e+02   4.6595966e+02   5.6230508e+02   5.7108159e+02   6.1848687e+02
   4.8663099e+02   5.0308800e+02   6.0922321e+02   6.5921888e+02   6.6119912e+02
   4.6225565e+02   4.6670326e+02   5.3061792e+02   5.3693880e+02   6.1232150e+02
   4.5485785e+02   4.5911996e+02   5.2482619e+02   5.3151588e+02   6.1193403e+02
   4.4224684e+02   4.4725177e+02   5.5578671e+02   5.6383989e+02   6.1705838e+02
   4.8614477e+02   4.9319223e+02   4.9419765e+02   5.0357053e+02   6.0944441e+02
   4.2150012e+02   4.3237434e+02   5.5519267e+02   5.6329579e+02   6.1711754e+02
   4.2744628e+02   4.3468874e+02   5.1528169e+02   5.2308005e+02   6.1134471e+02
   4.5908908e+02   4.6357708e+02   5.5972153e+02   5.6809801e+02   6.1770978e+02
   4.2296265e+02   4.3024747e+02   5.0065637e+02   5.1143747e+02   6.1028726e+02
   4.2212858e+02   4.2300332e+02   4.8739664e+02   5.0353441e+02   6.0948183e+02
   4.5889017e+02   4.6330721e+02   5.3726644e+02   5.4366833e+02   6.1317392e+02
   4.6309867e+02   4.6765881e+02   5.4108109e+02   5.4744827e+02   6.1351831e+02
   4.4971875e+02   4.5171220e+02   4.9444057e+02   5.0736474e+02   6.0985208e+02
   4.8444278e+02   4.9797875e+02   5.2756638e+02   5.2961919e+02   6.0999809e+02
   4.3839352e+02   4.4339211e+02   5.1705708e+02   5.2458336e+02   6.1143917e+02
   4.1401689e+02   4.3052366e+02   5.5528980e+02   5.6342129e+02   6.1716531e+02
   4.3951618e+02   4.4474635e+02   5.4316422e+02   5.5009647e+02   6.1441266e+02
   4.8594992e+02   5.0148812e+02   5.4095446e+02   5.4166326e+02   6.0976986e+02
   4.6955148e+02   4.7516273e+02   5.5992044e+02   5.6762067e+02   6.1683647e+02
   3.8373298e+02   4.2913301e+02   5.2142025e+02   5.2863331e+02   6.1192918e+02
   4.8640196e+02   5.0251905e+02   5.3123391e+02   5.3151393e+02   6.0951870e+02
   4.5040606e+02   4.5484758e+02   5.3502461e+02   5.4158757e+02   6.1311415e+02
   4.3137691e+02   4.3783500e+02   5.2628751e+02   5.3315460e+02   6.1236303e+02
   4.3080738e+02   4.3761016e+02   5.4565264e+02   5.5280514e+02   6.1492136e+02
   4.8650820e+02   5.0280096e+02   6.0496070e+02   6.0969083e+02   6.1447588e+02
   4.0762145e+02   4.2833654e+02   5.0890224e+02   5.1763994e+02   6.1085866e+02
   4.3406873e+02   4.4007611e+02   5.3438140e+02   5.4111951e+02   6.1325072e+02
   4.4843495e+02   4.5302245e+02   5.8396902e+02   6.0852705e+02   6.6636751e+02
   4.3193015e+02   4.3848782e+02   5.5772713e+02   5.6623393e+02   6.1780809e+02
   4.7541022e+02   4.8233839e+02   5.2150815e+02   5.2712354e+02   6.1086293e+02
   4.7815456e+02   4.8673276e+02   5.5583656e+02   5.6127835e+02   6.1404892e+02
   4.3263114e+02   4.3536277e+02   4.9361871e+02   5.0698673e+02   6.0985555e+02
   4.5150291e+02   4.5600986e+02   5.5803551e+02   5.6632987e+02   6.1748920e+02
   4.0868046e+02   4.2963986e+02   5.2666336e+02   5.3356067e+02   6.1245728e+02
   4.3587240e+02   4.3778297e+02   4.9181726e+02   5.0592757e+02   6.0974394e+02
   4.5892094e+02   4.6340954e+02   5.6973511e+02   5.8042350e+02   6.2239148e+02
   4.6552107e+02   4.7011739e+02   5.2387118e+02   5.3028626e+02   6.1156410e+02
   4.6382578e+02   4.6632925e+02   4.9714428e+02   5.0872293e+02   6.0988015e+02
   4.4278576e+02   4.4775356e+02   5.5891551e+02   5.6752992e+02   6.1802729e+02
   4.6530289e+02   4.7010383e+02   5.5951956e+02   5.6754497e+02   6.1720795e+02
   4.0516528e+02   4.1796287e+02   4.8944188e+02   5.0463050e+02   6.0961424e+02
   4.8605089e+02   5.0175373e+02   6.0364326e+02   6.2220662e+02   6.2956141e+02
   4.8617139e+02   5.0202713e+02   6.0487935e+02   6.2643929e+02   6.3262130e+02
   4.2253094e+02   4.2951889e+02   4.9866251e+02   5.1011218e+02   6.1016700e+02
   4.8517731e+02   4.9981677e+02   5.7995119e+02   5.8294052e+02   6.1307179e+02
   4.0028542e+02   4.2946527e+02   5.3082468e+02   5.3764875e+02   6.1291504e+02
   4.6202160e+02   4.6659023e+02   5.8466967e+02   6.0924853e+02   6.6133350e+02
   4.4501518e+02   4.4970907e+02   5.3173722e+02   5.3839860e+02   6.1282440e+02
   4.5111458e+02   4.5563106e+02   5.8392630e+02   6.0808073e+02   6.6027439e+02
   4.8655760e+02   5.0291505e+02   5.5534056e+02   5.5545774e+02   6.0951738e+02
   3.9965635e+02   4.2470053e+02   4.9714725e+02   5.0915936e+02   6.1008623e+02
   4.8600426e+02   5.0164718e+02   5.9775744e+02   6.0292249e+02   6.1614104e+02
   4.5238164e+02   4.5438070e+02   4.9459109e+02   5.0742488e+02   6.0984638e+02
   4.1525943e+02   4.2329949e+02   4.9197985e+02   5.0605757e+02   6.0977140e+02
   4.8262914e+02   4.9456958e+02   5.9404803e+02   6.2073270e+02   6.5062548e+02
   4.6099992e+02   4.6536687e+02   5.2693026e+02   5.3335787e+02   6.1199087e+02
   4.4819818e+02   4.4823513e+02   4.8676715e+02   5.0320359e+02   6.0943972e+02
   4.8530733e+02   5.0009816e+02   5.9487949e+02   6.0262300e+02   6.1973530e+02
   4.8556282e+02   4.9902084e+02   5.0730422e+02   5.0996286e+02   6.0951875e+02
   4.8385875e+02   4.9702646e+02   5.9315262e+02   6.0716351e+02   6.2825446e+02
   4.3222995e+02   4.3866596e+02   5.4175795e+02   5.4866578e+02   6.1426501e+02
   4.8497256e+02   4.9937173e+02   5.6521058e+02   5.6732498e+02   6.1139402e+02
   4.4424391e+02   4.4902636e+02   5.3577464e+02   5.4241895e+02   6.1331056e+02
   4.6258630e+02   4.6713948e+02   5.4432595e+02   5.5087393e+02   6.1401227e+02
   4.6371096e+02   4.6818165e+02   5.2704580e+02   5.3337317e+02   6.1191953e+02
   4.3475111e+02   4.4072999e+02   5.4991031e+02   5.5734142e+02   6.1572257e+02
   4.8568752e+02   5.0093356e+02   5.5950319e+02   5.6064420e+02   6.1035370e+02
   4.8293181e+02   4.9515508e+02   5.6182103e+02   5.6558348e+02   6.1279829e+02
   4.7307507e+02   4.7671625e+02   4.9786793e+02   5.0863327e+02   6.0978079e+02
   4.8599631e+02   5.0162997e+02   5.9152736e+02   5.9420583e+02   6.1311642e+02
   4.2393998e+02   4.3323118e+02   5.3127273e+02   5.3807463e+02   6.1293983e+02
   4.6305323e+02   4.6341872e+02   4.8781056e+02   5.0368380e+02   6.0948329e+02
   4.4031494e+02   4.4549952e+02   5.6378118e+02   5.7340717e+02   6.1996543e+02
   4.7861911e+02   4.8748631e+02   5.8988022e+02   6.1758525e+02   7.5329992e+02
   4.1687750e+02   4.3101877e+02   5.5213895e+02   5.5982259e+02   6.1633590e+02
   4.6402697e+02   4.6867516e+02   5.4909477e+02   5.5589113e+02   6.1475197e+02
   4.3348439e+02   4.3612675e+02   4.9358461e+02   5.0696343e+02   6.0985181e+02
   3.8225844e+02   4.2924160e+02   5.2452814e+02   5.3154344e+02   6.1223943e+02
   4.8583287e+02   5.0107289e+02   5.2372656e+02   5.2467928e+02   6.0961883e+02
   4.2852148e+02   4.3063988e+02   4.9054063e+02   5.0522490e+02   6.0967559e+02
   4.7878705e+02   4.8719528e+02   5.1986290e+02   5.2488048e+02   6.1049230e+02
   4.4394945e+02   4.4864111e+02   5.2575659e+02   5.3255387e+02   6.1220203e+02
   4.7985655e+02   4.8954688e+02   5.8291537e+02   5.9432448e+02   6.2557486e+02
   4.8399977e+02   4.9731932e+02   5.9015563e+02   5.9940809e+02   6.2228826e+02
   4.5314313e+02   4.5756064e+02   5.3626830e+02   5.4278500e+02   6.1320456e+02
   4.0830277e+02   4.2932191e+02   5.1854783e+02   5.2600852e+02   6.1165845e+02
   4.2891549e+02   4.3604948e+02   5.2672927e+02   5.3358939e+02   6.1242232e+02
   4.7044051e+02   4.7213354e+02   4.9161284e+02   5.0539919e+02   6.0960127e+02
   4.2942451e+02   4.3655491e+02   5.3737705e+02   5.4415697e+02   6.1366029e+02
   4.7401571e+02   4.8066452e+02   5.2901444e+02   5.3447151e+02   6.1153927e+02
   4.8665428e+02   5.0314165e+02   6.0940997e+02   6.6796514e+02   6.6868985e+02
   4.3990880e+02   4.4210014e+02   4.9374417e+02   5.0702893e+02   6.0984829e+02
   4.4704248e+02   4.5135553e+02   5.1754469e+02   5.2492533e+02   6.1139693e+02
   4.5038016e+02   4.5484227e+02   5.3783528e+02   5.4442677e+02   6.1346336e+02
   4.5582148e+02   4.6026809e+02   5.6981497e+02   5.8066782e+02   6.2268789e+02
   4.6320917e+02   4.6782553e+02   5.7127312e+02   5.8222625e+02   6.2302442e+02
   4.1730699e+02   4.3054486e+02   5.1856460e+02   5.2601762e+02   6.1165301e+02
   4.7593917e+02   4.8323095e+02   5.2856230e+02   5.3372846e+02   6.1133462e+02
   4.4743423e+02   4.5207458e+02   5.7192774e+02   5.8386705e+02   6.2482506e+02
   4.4092507e+02   4.4603666e+02   5.5312796e+02   5.6079312e+02   6.1637385e+02
   4.4584823e+02   4.4945680e+02   5.0497787e+02   5.1438139e+02   6.1047049e+02
   4.8648894e+02   5.0275739e+02   6.0788406e+02   6.3653682e+02   6.3929579e+02
   4.3268833e+02   4.3900591e+02   5.3901755e+02   5.4581769e+02   6.1385973e+02
   4.4192059e+02   4.4689000e+02   5.3847429e+02   5.4518969e+02   6.1369134e+02
   4.2883723e+02   4.3606443e+02   5.3078188e+02   5.3757051e+02   6.1286339e+02
   4.2878034e+02   4.3611682e+02   5.3851939e+02   5.4532767e+02   6.1381757e+02
   4.3847006e+02   4.4387438e+02   5.8170179e+02   6.0175403e+02   6.4381372e+02
   4.1346807e+02   4.3045477e+02   5.6148897e+02   5.7080979e+02   6.1926397e+02
   4.4791417e+02   4.5252392e+02   5.6084345e+02   5.6974353e+02   6.1857188e+02
   4.5287364e+02   4.5631750e+02   5.0534438e+02   5.1455473e+02   6.1042745e+02
   3.8012121e+02   4.1522231e+02   4.8860660e+02   5.0417781e+02   6.0956121e+02
   4.8005258e+02   4.8974148e+02   5.3740109e+02   5.4149334e+02   6.1143398e+02
   4.4074736e+02   4.4586087e+02   5.4719324e+02   5.5437928e+02   6.1509840e+02
   4.8110170e+02   4.9126511e+02   5.2292607e+02   5.2699577e+02   6.1039817e+02
   4.3479428e+02   4.4062595e+02   5.3049109e+02   5.3725025e+02   6.1279244e+02
   4.5293545e+02   4.5584768e+02   5.0046448e+02   5.1108127e+02   6.1014625e+02
   4.3418827e+02   4.4026650e+02   5.4905755e+02   5.5643351e+02   6.1554957e+02
   4.8588072e+02   5.0136898e+02   6.0283893e+02   6.2348168e+02   6.3236095e+02
   4.4379197e+02   4.4847689e+02   5.2461749e+02   5.3148459e+02   6.1209020e+02
   4.8619244e+02   5.0207556e+02   5.8033479e+02   5.8135462e+02   6.1063690e+02
   3.8696619e+02   4.2953931e+02   5.3914108e+02   5.4600161e+02   6.1395714e+02
   4.5997846e+02   4.6448893e+02   5.8300959e+02   6.0372473e+02   6.4513328e+02
   4.2078464e+02   4.3166888e+02   5.2110627e+02   5.2833116e+02   6.1188341e+02
   4.8661497e+02   5.0304008e+02   5.2473811e+02   5.2479063e+02   6.0944377e+02
   4.6057242e+02   4.6501454e+02   5.3548146e+02   5.4182200e+02   6.1290836e+02
   4.8654318e+02   5.0288281e+02   6.0704620e+02   6.1506875e+02   6.1764998e+02
   3.8069366e+02   4.2932961e+02   5.2771444e+02   5.3458491e+02   6.1257182e+02
   4.1316950e+02   4.2174279e+02   4.9099592e+02   5.0549521e+02   6.0971146e+02
   4.6455365e+02   4.6921047e+02   5.3966838e+02   5.4592534e+02   6.1326255e+02
   4.6082720e+02   4.6525966e+02   5.3342127e+02   5.3977590e+02   6.1266737e+02
   4.4449110e+02   4.4921657e+02   5.3137110e+02   5.3803968e+02   6.1279083e+02
   4.7600436e+02   4.8357242e+02   5.8363383e+02   5.9921095e+02   6.3285734e+02
   4.4442731e+02   4.4913107e+02   5.2907223e+02   5.3576952e+02   6.1254056e+02
   4.6958485e+02   4.7520815e+02   5.8513924e+02   6.0797697e+02   6.5017670e+02
   4.5668371e+02   4.6111324e+02   5.4905737e+02   5.5610674e+02   6.1507211e+02
   4.8665600e+02   5.0314672e+02   6.0942639e+02   6.8446683e+02   6.8596700e+02
   4.2719978e+02   4.3392239e+02   5.0827792e+02   5.1709537e+02   6.1078832e+02
   4.7226510e+02   4.7853191e+02   5.4017832e+02   5.4585247e+02   6.1278578e+02
   4.6464752e+02   4.6907691e+02   5.2040520e+02   5.2710008e+02   6.1129477e+02
   4.4089035e+02   4.4601859e+02   5.7540978e+02   5.8923742e+02   6.2881321e+02
   4.3601524e+02   4.4151612e+02   5.2307911e+02   5.3010460e+02   6.1200945e+02
   4.3978547e+02   4.4502146e+02   5.5651964e+02   5.6473055e+02   6.1731939e+02
   3.8534429e+02   3.8794261e+02   4.8666307e+02   5.0315152e+02   6.0943375e+02
   4.5841394e+02   4.6289208e+02   5.8307130e+02   6.0413845e+02   6.4622365e+02
   4.6486507e+02   4.6946151e+02   5.2921508e+02   5.3545007e+02   6.1208767e+02
   4.1702488e+02   4.3068255e+02   5.2394347e+02   5.3098689e+02   6.1217038e+02
   4.8301207e+02   4.9531762e+02   5.9532090e+02   6.2577627e+02   7.1585911e+02
   4.2577845e+02   4.3423915e+02   5.3687451e+02   5.4365899e+02   6.1361310e+02
   4.4632701e+02   4.4972972e+02   5.0327933e+02   5.1313131e+02   6.1036149e+02
   4.4681922e+02   4.5135174e+02   5.2885525e+02   5.3552695e+02   6.1248365e+02
   4.1043650e+02   4.3000521e+02   5.4008283e+02   5.4696994e+02   6.1408935e+02
   4.5050810e+02   4.5448712e+02   5.1263552e+02   5.2056243e+02   6.1095806e+02
   3.9021216e+02   4.2907597e+02   5.1990066e+02   5.2723844e+02   6.1178430e+02
   4.6040873e+02   4.6479825e+02   5.3014570e+02   5.3653206e+02   6.1232958e+02
   4.4670981e+02   4.5139949e+02   5.8029206e+02   5.9806736e+02   6.3772333e+02
   4.8364285e+02   4.9658609e+02   5.6840205e+02   5.7212497e+02   6.1322015e+02
   4.7665303e+02   4.8416530e+02   5.2553086e+02   5.3068898e+02   6.1104471e+02
   4.8049471e+02   4.9061164e+02   5.4912485e+02   5.5338001e+02   6.1237822e+02
   4.6909105e+02   4.7302534e+02   5.0356528e+02   5.1269464e+02   6.1008550e+02
   4.8603906e+02   5.0170852e+02   5.4653799e+02   5.4717631e+02   6.0979700e+02
   4.8453498e+02   4.9843809e+02   5.9705637e+02   6.1726338e+02   6.3472330e+02
   4.8655282e+02   5.0290514e+02   6.0423586e+02   6.0683382e+02   6.1227765e+02
   4.2731127e+02   4.3425458e+02   5.1072314e+02   5.1913605e+02   6.1097255e+02
   4.2907863e+02   4.3637098e+02   5.4574504e+02   5.5291296e+02   6.1495092e+02
   4.2861681e+02   4.3609726e+02   5.6584640e+02   5.7606955e+02   6.2117536e+02
   4.3688186e+02   4.4247869e+02   5.4601542e+02   5.5315205e+02   6.1492903e+02
   4.5211780e+02   4.5662363e+02   5.8319970e+02   6.0530214e+02   6.4990762e+02
   4.2524262e+02   4.3402361e+02   5.4601830e+02   5.5322050e+02   6.1502345e+02
   4.4386216e+02   4.4875732e+02   5.7827764e+02   5.9407931e+02   6.3320033e+02
   4.2440326e+02   4.3284114e+02   5.1351910e+02   5.2154358e+02   6.1120554e+02
   4.4037666e+02   4.4555349e+02   5.6181057e+02   5.7103960e+02   6.1913859e+02
   4.8006997e+02   4.8989985e+02   5.5721860e+02   5.6212548e+02   6.1362577e+02
   4.8601802e+02   5.0167964e+02   5.7180093e+02   5.7282014e+02   6.1048899e+02
   4.0708573e+02   4.2896518e+02   5.1430802e+02   5.2225351e+02   6.1129136e+02
   4.3485268e+02   4.4079862e+02   5.4576136e+02   5.5289575e+02   6.1490451e+02
   4.8588331e+02   5.0137521e+02   6.0219281e+02   6.1886361e+02   6.2782680e+02
   4.6052156e+02   4.6504631e+02   5.7236828e+02   5.8395368e+02   6.2421242e+02
   4.0494324e+02   4.1357020e+02   4.8782066e+02   5.0375952e+02   6.0951037e+02
   3.8798887e+02   4.2916869e+02   5.2221052e+02   5.2936691e+02   6.1200626e+02
   4.4278900e+02   4.4767839e+02   5.3643148e+02   5.4309760e+02   6.1341333e+02
   4.4957987e+02   4.5412923e+02   5.8418074e+02   6.0926075e+02   7.4700248e+02
   4.8224715e+02   4.9379732e+02   5.4858627e+02   5.5202398e+02   6.1170205e+02
   4.8387944e+02   4.9705340e+02   5.5511582e+02   5.5772025e+02   6.1143930e+02
   4.8640273e+02   5.0255638e+02   6.0154185e+02   6.0509449e+02   6.1369369e+02
   3.9070272e+02   4.2966352e+02   5.8326708e+02   6.0716334e+02   6.6078922e+02
   4.8501477e+02   4.9946190e+02   5.9507900e+02   6.0501001e+02   6.2246385e+02
   4.8256716e+02   4.9445065e+02   5.8937683e+02   6.0227344e+02   6.2778557e+02
   4.8487803e+02   4.9916926e+02   5.9908273e+02   6.2407780e+02   6.4107429e+02
   4.6863983e+02   4.7169951e+02   4.9827296e+02   5.0920253e+02   6.0986677e+02
   4.8643086e+02   5.0262250e+02   5.8633900e+02   5.8699591e+02   6.1028474e+02
   4.3869146e+02   4.4032758e+02   4.9137598e+02   5.0566697e+02   6.0971407e+02
   4.7053391e+02   4.7639810e+02   5.7353762e+02   5.8444390e+02   6.2323835e+02
   4.7596640e+02   4.8328503e+02   5.2942431e+02   5.3457228e+02   6.1139915e+02
   4.8223421e+02   4.9369150e+02   5.3870911e+02   5.4192506e+02   6.1100779e+02
   4.4053799e+02   4.4162954e+02   4.8979121e+02   5.0478468e+02   6.0961919e+02
   4.4672721e+02   4.5130701e+02   5.3270674e+02   5.3934513e+02   6.1290939e+02
   4.8413553e+02   4.9646281e+02   5.1265414e+02   5.1588351e+02   6.0970699e+02
   3.8221431e+02   4.0947068e+02   4.8729911e+02   5.0348469e+02   6.0947651e+02
   4.8662964e+02   5.0308524e+02   5.6130744e+02   5.6134357e+02   6.0946288e+02
   4.5329412e+02   4.5777415e+02   5.5290237e+02   5.6033593e+02   6.1601057e+02
   4.4315120e+02   4.4804079e+02   5.4043981e+02   5.4719876e+02   6.1394818e+02
   4.8459777e+02   4.9857010e+02   5.9391785e+02   6.0481167e+02   6.2402315e+02
   4.4015418e+02   4.4076719e+02   4.8829837e+02   5.0399198e+02   6.0953201e+02
   4.1778912e+02   4.2489068e+02   4.9288437e+02   5.0658316e+02   6.0982587e+02
   4.3493479e+02   4.3853270e+02   4.9852001e+02   5.0997553e+02   6.1013385e+02
   4.6261586e+02   4.6702858e+02   5.2663055e+02   5.3301636e+02   6.1191521e+02
   4.6475210e+02   4.6941159e+02   5.3698265e+02   5.4317198e+02   6.1292308e+02
   4.0721763e+02   4.2973794e+02   5.3523676e+02   5.4203100e+02   6.1343864e+02
   4.6611947e+02   4.7099147e+02   5.4229523e+02   5.4856479e+02   6.1353117e+02
   4.6141709e+02   4.6586811e+02   5.3364327e+02   5.3997696e+02   6.1267310e+02
   4.8635888e+02   5.0245750e+02   6.0721998e+02   6.5169540e+02   6.8531239e+02
   4.8626820e+02   5.0224896e+02   5.7068796e+02   5.7131018e+02   6.1004877e+02
   4.5899336e+02   4.6338959e+02   5.3416459e+02   5.4056228e+02   6.1280629e+02
   4.5585486e+02   4.6025099e+02   5.4076716e+02   5.4733547e+02   6.1372468e+02
   3.8604408e+02   4.2949100e+02   5.3560636e+02   5.4240205e+02   6.1348699e+02
   4.4036259e+02   4.4139609e+02   4.8958271e+02   5.0467249e+02   6.0960732e+02
   4.8517833e+02   4.9980313e+02   5.5370093e+02   5.5521492e+02   6.1051839e+02
   4.6277355e+02   4.6722243e+02   5.2905147e+02   5.3537728e+02   6.1214638e+02
   4.1823976e+02   4.3135113e+02   5.6303898e+02   5.7267103e+02   6.1989620e+02
   4.8283934e+02   4.9484040e+02   5.3746942e+02   5.4039062e+02   6.1077386e+02
   4.1665547e+02   4.3099823e+02   5.7291321e+02   5.8569076e+02   6.2647410e+02
   4.4341860e+02   4.4824281e+02   5.3397485e+02   5.4064101e+02   6.1310615e+02
   4.5825896e+02   4.6255464e+02   5.2612799e+02   5.3266647e+02   6.1198426e+02
   4.5188090e+02   4.5628182e+02   5.3255795e+02   5.3912078e+02   6.1279901e+02
   4.0360499e+02   4.2970974e+02   5.4526237e+02   5.5243734e+02   6.1492521e+02
   4.7966045e+02   4.8921073e+02   5.9069268e+02   6.1843031e+02   6.7206627e+02
   4.5883751e+02   4.6332381e+02   5.8221965e+02   6.0170473e+02   6.4187344e+02
   4.8574204e+02   5.0105995e+02   6.0330686e+02   6.3617186e+02   6.5108011e+02
   4.2662862e+02   4.3371230e+02   5.0958866e+02   5.1818502e+02   6.1088786e+02
   4.2546247e+02   4.3394665e+02   5.2850493e+02   5.3533857e+02   6.1262637e+02
   4.4166949e+02   4.4672924e+02   5.7625228e+02   5.9058657e+02   6.2992385e+02
   4.1970187e+02   4.2873280e+02   5.0044084e+02   5.1129741e+02   6.1027809e+02
   4.8329061e+02   4.9306082e+02   5.0472049e+02   5.1034315e+02   6.0963389e+02
   3.8782159e+02   4.2927385e+02   5.2541701e+02   5.3237825e+02   6.1233055e+02
   4.7002138e+02   4.7560526e+02   5.3217286e+02   5.3804058e+02   6.1211512e+02
   3.8158675e+02   4.2236271e+02   4.9353003e+02   5.0696917e+02   6.0986921e+02
   4.8619763e+02   5.0208396e+02   5.5844377e+02   5.5899183e+02   6.0986301e+02
   4.2424749e+02   4.3324539e+02   5.2460745e+02   5.3159750e+02   6.1222199e+02
   4.3178226e+02   4.3818620e+02   5.2882418e+02   5.3562657e+02   6.1263019e+02
   3.8525296e+02   4.1306381e+02   4.8796494e+02   5.0383559e+02   6.0951981e+02
   4.4326978e+02   4.4820656e+02   5.8001590e+02   5.9760943e+02   6.3732554e+02
   4.4016312e+02   4.4522850e+02   5.3134194e+02   5.3805455e+02   6.1284045e+02
   4.0024387e+02   4.2963333e+02   5.4263394e+02   5.4964669e+02   6.1448328e+02
   4.3257939e+02   4.3899091e+02   5.5707240e+02   5.6545165e+02   6.1759171e+02
   4.5199351e+02   4.5428552e+02   4.9626114e+02   5.0841892e+02   6.0993406e+02
   4.6183625e+02   4.6456962e+02   4.9894538e+02   5.0990035e+02   6.0998224e+02
   4.4103414e+02   4.4597317e+02   5.2806340e+02   5.3481099e+02   6.1247339e+02
   4.3950618e+02   4.4478239e+02   5.6650457e+02   5.7678839e+02   6.2134078e+02
   4.5512187e+02   4.5518034e+02   4.8683843e+02   5.0323631e+02   6.0944278e+02
   4.7875682e+02   4.8764190e+02   5.4438725e+02   5.4900582e+02   6.1232405e+02
   4.7931346e+02   4.8862780e+02   5.6859851e+02   5.7536308e+02   6.1679372e+02
   4.4691253e+02   4.5158742e+02   5.8037502e+02   5.9824210e+02   6.3793906e+02
   4.2188890e+02   4.2281292e+02   4.8742196e+02   5.0354714e+02   6.0948306e+02
   4.4855635e+02   4.5301673e+02   5.3123862e+02   5.3785546e+02   6.1271314e+02
   4.8653259e+02   5.0285691e+02   5.5439543e+02   5.5453970e+02   6.0953466e+02
   4.8450372e+02   4.9837324e+02   5.7921965e+02   5.8324115e+02   6.1435436e+02
   4.4756202e+02   4.5108609e+02   5.0500119e+02   5.1437729e+02   6.1045795e+02
   4.6988767e+02   4.7558585e+02   5.8477669e+02   6.0642438e+02   6.4661033e+02
   4.2261362e+02   4.2472109e+02   4.8873106e+02   5.0424085e+02   6.0956651e+02
   4.3190065e+02   4.3846062e+02   5.5494175e+02   5.6295521e+02   6.1697250e+02
   4.1319573e+02   4.1713994e+02   4.8789755e+02   5.0379955e+02   6.0951474e+02
   4.5742636e+02   4.6184703e+02   5.4310813e+02   5.4975086e+02   6.1401988e+02
   4.5148524e+02   4.5548093e+02   5.1312671e+02   5.2097154e+02   6.1098292e+02
   4.2736116e+02   4.3217562e+02   4.9776296e+02   5.0952199e+02   6.1010661e+02
   4.8629521e+02   5.0231104e+02   6.0678623e+02   6.5013514e+02   6.9024910e+02
   4.7768398e+02   4.8572597e+02   5.2770858e+02   5.3255684e+02   6.1109555e+02
   4.6156248e+02   4.6611739e+02   5.7800923e+02   5.9261701e+02   6.3055334e+02
   4.4855628e+02   4.5295509e+02   5.2605031e+02   5.3277421e+02   6.1216763e+02
   4.8291108e+02   4.9511802e+02   5.9290963e+02   6.1235989e+02   6.3611481e+02
   3.8009279e+02   3.8140853e+02   4.8665780e+02   5.0314943e+02   6.0943357e+02
   4.3192525e+02   4.3848344e+02   5.5736935e+02   5.6580918e+02   6.1769311e+02
   4.7302310e+02   4.7941470e+02   5.3139124e+02   5.3694853e+02   6.1182497e+02
   4.2380231e+02   4.3314802e+02   5.3017894e+02   5.3699092e+02   6.1281632e+02
   4.4312030e+02   4.4774969e+02   5.1950846e+02   5.2674254e+02   6.1161112e+02
   4.7384969e+02   4.8060761e+02   5.4351026e+02   5.4908785e+02   6.1301738e+02
   4.4896003e+02   4.5338423e+02   5.2927580e+02   5.3591147e+02   6.1249428e+02
   4.7876481e+02   4.8771069e+02   5.5757519e+02   5.6303094e+02   6.1417810e+02
   4.8619824e+02   5.0208691e+02   6.0171997e+02   6.0904856e+02   6.1778745e+02
   4.8641873e+02   5.0259464e+02   6.0752031e+02   6.4515772e+02   6.5103374e+02
   3.8251544e+02   4.2627937e+02   5.0135216e+02   5.1193131e+02   6.1034271e+02
   4.4896126e+02   4.5344782e+02   5.3590699e+02   5.4249082e+02   6.1324869e+02
   4.2808792e+02   4.3567444e+02   5.4142831e+02   5.4834031e+02   6.1424313e+02
   4.8662857e+02   5.0308035e+02   5.3786246e+02   5.3789335e+02   6.0944617e+02
   4.2705580e+02   4.2786119e+02   4.8778662e+02   5.0373691e+02   6.0950565e+02
   4.5522641e+02   4.5967741e+02   5.6438044e+02   5.7380444e+02   6.1970008e+02
   4.3481017e+02   4.4079950e+02   5.6330380e+02   5.7289731e+02   6.1985971e+02
   4.4280999e+02   4.4778052e+02   5.7861997e+02   5.9476162e+02   6.3397854e+02
   4.1259521e+02   4.2982386e+02   5.2086582e+02   5.2811906e+02   6.1187117e+02
   4.6382464e+02   4.6843082e+02   5.4175043e+02   5.4811414e+02   6.1357779e+02
   4.1539230e+02   4.3070216e+02   5.4500602e+02   5.5215825e+02   6.1487076e+02
   4.6781718e+02   4.7171242e+02   5.0489246e+02   5.1373984e+02   6.1017727e+02
   4.3620589e+02   4.3742814e+02   4.8975477e+02   5.0477613e+02   6.0962162e+02
   4.7511350e+02   4.8219251e+02   5.3384409e+02   5.3909700e+02   6.1185383e+02
   4.0905933e+02   4.2453964e+02   4.9587698e+02   5.0837557e+02   6.1000963e+02
   4.8591021e+02   5.0143646e+02   5.9052509e+02   5.9332530e+02   6.1326342e+02
   4.4402823e+02   4.4777473e+02   5.0525523e+02   5.1460914e+02   6.1050184e+02
   4.6231010e+02   4.6687592e+02   5.5260565e+02   5.5973216e+02   6.1556138e+02
   4.6186453e+02   4.6642890e+02   5.7151369e+02   5.8265868e+02   6.2337204e+02
   4.4579904e+02   4.5018467e+02   5.1718767e+02   5.2462415e+02   6.1138181e+02
   4.6653948e+02   4.7133231e+02   5.2693272e+02   5.3312521e+02   6.1180087e+02
   4.7607061e+02   4.8366516e+02   5.6736424e+02   5.7512396e+02   6.1787708e+02
   4.6861891e+02   4.7340335e+02   5.1361592e+02   5.2080405e+02   6.1066355e+02
   4.7047239e+02   4.7631852e+02   5.6310480e+02   5.7124476e+02   6.1774327e+02
   4.8520133e+02   4.9986804e+02   5.6765388e+02   5.6962612e+02   6.1134419e+02
   4.8590522e+02   5.0142541e+02   6.0442929e+02   6.4326317e+02   6.9603580e+02
   4.8517346e+02   4.9979716e+02   5.5621876e+02   5.5778419e+02   6.1063362e+02
   4.6541345e+02   4.7023042e+02   5.6141697e+02   5.6977350e+02   6.1783154e+02
   4.6110958e+02   4.6564603e+02   5.5837684e+02   5.6643482e+02   6.1715804e+02
   4.5539226e+02   4.5967269e+02   5.2680745e+02   5.3338007e+02   6.1211622e+02
   4.5078250e+02   4.5504913e+02   5.2156986e+02   5.2853570e+02   6.1169965e+02
   4.4355752e+02   4.4845280e+02   5.4914712e+02   5.5644057e+02   6.1543656e+02
   4.3399098e+02   4.4011822e+02   5.5410835e+02   5.6197567e+02   6.1672344e+02
   4.6355033e+02   4.6816913e+02   5.5084009e+02   5.5777006e+02   6.1511790e+02
   4.3395964e+02   4.4008298e+02   5.4996434e+02   5.5740507e+02   6.1574284e+02
   6.7522813e+02   6.1013251e+02   5.1251701e+02   5.0225280e+02   4.2656501e+02
   6.1036495e+02   5.8495471e+02   4.7147235e+02   4.6796596e+02   4.2088690e+02
   6.0846749e+02   5.8367610e+02   5.4251241e+02   5.4247573e+02   4.2965258e+02
   6.0851845e+02   5.8371590e+02   5.3043409e+02   5.3038191e+02   4.2965055e+02
   6.0839318e+02   5.8359648e+02   4.6361465e+02   4.6356457e+02   4.2955646e+02
   6.7875349e+02   6.0921498e+02   5.0311172e+02   4.8668893e+02   3.9753362e+02
   6.0868613e+02   5.8379822e+02   4.6493660e+02   4.6419641e+02   4.2815594e+02
   6.1076873e+02   5.8560295e+02   5.2049806e+02   5.1963178e+02   4.2956721e+02
   6.0847208e+02   5.8365178e+02   4.6745353e+02   4.6725360e+02   4.2927902e+02
   6.0864445e+02   5.8376670e+02   4.5567213e+02   4.5448893e+02   4.2712844e+02
   6.0839272e+02   5.8359624e+02   4.6478455e+02   4.6473865e+02   4.2956528e+02
   6.8289965e+02   6.1150653e+02   5.2651168e+02   5.1912963e+02   4.2903043e+02
   6.9199725e+02   6.1409182e+02   5.4810308e+02   5.4118443e+02   4.2955710e+02
   6.6285492e+02   6.1089249e+02   5.2538392e+02   5.1794520e+02   4.2897111e+02
   6.6678260e+02   6.1239136e+02   5.3738074e+02   5.3060568e+02   4.2939824e+02
   6.1122191e+02   5.8552377e+02   4.7252898e+02   4.6770515e+02   4.1158511e+02
   6.4172991e+02   6.0458107e+02   5.1277414e+02   5.0398470e+02   4.2724926e+02
   6.0846986e+02   5.8493115e+02   5.8393636e+02   5.8264377e+02   4.2965301e+02
   6.6148554e+02   6.1101274e+02   5.2781226e+02   5.2063120e+02   4.2910476e+02
   6.3004317e+02   6.1552632e+02   5.9270635e+02   5.7823521e+02   4.2965434e+02
   6.2130627e+02   5.9389280e+02   5.3284397e+02   5.2930776e+02   4.2948646e+02
   6.5562770e+02   6.1034580e+02   5.2918865e+02   5.2221890e+02   4.2917283e+02
   6.1343021e+02   5.8758545e+02   5.1566605e+02   5.1381602e+02   4.2936669e+02
   6.0897655e+02   5.9189510e+02   5.9082734e+02   5.8292153e+02   4.2965298e+02
   6.1194715e+02   5.9571599e+02   5.9066895e+02   5.8091248e+02   4.2965332e+02
   6.3802671e+02   6.0293372e+02   5.1306869e+02   5.0486106e+02   4.2751872e+02
   6.3469622e+02   6.0278676e+02   5.3663922e+02   5.3110690e+02   4.2944396e+02
   6.0839663e+02   5.8359842e+02   4.3175505e+02   4.2665142e+02   4.2312642e+02
   6.0868898e+02   5.8384144e+02   5.0387907e+02   5.0370744e+02   4.2959736e+02
   6.2244710e+02   5.9434101e+02   5.2464422e+02   5.2067084e+02   4.2931976e+02
   6.0853220e+02   5.8371596e+02   5.0967569e+02   5.0960357e+02   4.2963682e+02
   6.1059857e+02   5.8550178e+02   5.2493759e+02   5.2415890e+02   4.2959663e+02
   6.0862546e+02   5.8381108e+02   5.2807393e+02   5.2798334e+02   4.2964772e+02
   6.5232193e+02   6.1105914e+02   5.4271019e+02   5.3615973e+02   4.2949981e+02
   6.2487561e+02   5.9652193e+02   5.3590213e+02   5.3168882e+02   4.2949335e+02
   6.2341882e+02   6.0439400e+02   5.8571792e+02   5.7511764e+02   4.2965408e+02
   6.1347694e+02   5.8829021e+02   5.4715821e+02   5.4536989e+02   4.2963257e+02
   6.3564403e+02   6.3130163e+02   6.0453156e+02   5.8267391e+02   4.2965338e+02
   6.1426359e+02   5.8853907e+02   5.3289000e+02   5.3105640e+02   4.2957271e+02
   6.0879938e+02   5.8386955e+02   4.4511766e+02   4.3997716e+02   4.0441485e+02
   6.0865495e+02   5.8377338e+02   4.4491850e+02   4.4152307e+02   4.2137024e+02
   6.1582350e+02   5.8878983e+02   4.8905471e+02   4.8222094e+02   4.2135852e+02
   6.0837738e+02   5.8358578e+02   4.6228510e+02   4.6227601e+02   4.2963569e+02
   6.1412255e+02   5.8752324e+02   4.8171191e+02   4.7490389e+02   4.0922594e+02
   6.2584753e+02   5.9736399e+02   5.3870925e+02   5.3431029e+02   4.2952028e+02
   6.5756168e+02   6.1759844e+02   5.7002013e+02   5.6095540e+02   4.2964869e+02
   6.0841923e+02   5.8361418e+02   4.5967753e+02   4.5953010e+02   4.2936079e+02
   6.0936040e+02   5.8447683e+02   5.3041413e+02   5.3006502e+02   4.2963582e+02
   6.1914379e+02   5.9539802e+02   5.7051955e+02   5.6509448e+02   4.2965207e+02
   6.0895344e+02   5.8397710e+02   4.6113964e+02   4.5939665e+02   4.2561902e+02
   6.0998209e+02   5.8472321e+02   4.7562404e+02   4.7322140e+02   4.2558050e+02
   6.1503021e+02   5.8965377e+02   5.4848706e+02   5.4620602e+02   4.2962966e+02
   6.9805621e+02   6.1396270e+02   5.4703666e+02   5.4015877e+02   4.2954641e+02
   6.0848530e+02   5.8365663e+02   4.3469447e+02   4.2641813e+02   3.9476610e+02
   6.3518946e+02   6.0376819e+02   5.4483071e+02   5.3917809e+02   4.2955048e+02
   6.1246700e+02   5.8637251e+02   4.7675736e+02   4.7084273e+02   3.9783046e+02
   6.1270484e+02   5.8691391e+02   5.0419034e+02   5.0196736e+02   4.2888091e+02
   6.0982713e+02   5.8467706e+02   4.8678275e+02   4.8531954e+02   4.2839930e+02
   6.0889840e+02   5.8403534e+02   5.1828567e+02   5.1807963e+02   4.2962986e+02
   6.1162955e+02   5.8649167e+02   5.3628057e+02   5.3517952e+02   4.2961761e+02
   6.3734933e+02   6.0270818e+02   5.1474549e+02   5.0708261e+02   4.2794183e+02
   6.0890663e+02   5.8408847e+02   5.3724345e+02   5.3704761e+02   4.2964751e+02
   6.0863857e+02   5.8381324e+02   5.1929171e+02   5.1918964e+02   4.2964248e+02
   6.0849760e+02   5.8366721e+02   4.4645584e+02   4.4521027e+02   4.2725486e+02
   6.0865716e+02   5.8379517e+02   4.8199547e+02   4.8167201e+02   4.2930922e+02
   6.3802536e+02   6.2961633e+02   6.0116810e+02   5.8156560e+02   4.2965362e+02
   6.0876069e+02   5.8384342e+02   4.4410212e+02   4.3883230e+02   4.0478151e+02
   6.2544948e+02   5.9780900e+02   5.4911596e+02   5.4452034e+02   4.2960347e+02
   6.2441413e+02   5.9531889e+02   5.1637150e+02   5.1139565e+02   4.2880388e+02
   6.3565080e+02   6.0378707e+02   5.4216428e+02   5.3653175e+02   4.2952079e+02
   6.0870084e+02   5.8380463e+02   4.4823337e+02   4.4545664e+02   4.2300968e+02
   6.0852941e+02   5.8369133e+02   4.6697124e+02   4.6664395e+02   4.2903091e+02
   6.4586645e+02   6.0582364e+02   5.0741802e+02   4.9569533e+02   4.2420853e+02
   6.0936506e+02   5.8475379e+02   5.5993390e+02   5.5938392e+02   4.2965193e+02
   6.1211817e+02   5.8686862e+02   5.3476913e+02   5.3352541e+02   4.2960786e+02
   7.5665642e+02   6.0955417e+02   5.0412764e+02   4.8851225e+02   4.1493942e+02
   6.1454782e+02   5.8781084e+02   4.8245295e+02   4.7534781e+02   4.0632997e+02
   6.0935560e+02   5.8435498e+02   4.9490858e+02   4.9416433e+02   4.2926011e+02
   6.3516816e+02   6.0292365e+02   5.3493151e+02   5.2934551e+02   4.2941041e+02
   6.0908356e+02   5.8482686e+02   5.7290318e+02   5.7211850e+02   4.2965324e+02
   6.2956001e+02   5.9927764e+02   5.2945020e+02   5.2439231e+02   4.2933501e+02
   6.1767447e+02   5.9121685e+02   5.3413697e+02   5.3141977e+02   4.2954116e+02
   6.1030745e+02   5.8488825e+02   4.6671995e+02   4.6238079e+02   4.1026873e+02
   6.1244689e+02   5.8637648e+02   4.7778688e+02   4.7213300e+02   4.1329102e+02
   6.0889420e+02   5.8405244e+02   5.2801322e+02   5.2782725e+02   4.2964225e+02
   6.0873888e+02   5.8383039e+02   4.5527898e+02   4.5361667e+02   4.2592492e+02
   6.5381704e+02   6.0787130e+02   5.0554238e+02   4.9178733e+02   4.2104912e+02
   6.1328578e+02   5.8803937e+02   5.4429600e+02   5.4261255e+02   4.2962698e+02
   6.0844492e+02   5.8362990e+02   4.3310413e+02   4.2385770e+02   4.0891215e+02
   6.0876599e+02   5.9145118e+02   5.9072720e+02   5.8312382e+02   4.2965311e+02
   6.9070184e+02   6.1257717e+02   5.3614162e+02   5.2931424e+02   4.2936873e+02
   6.2124535e+02   5.9405036e+02   5.3741711e+02   5.3385877e+02   4.2953773e+02
   6.2583686e+02   6.0034697e+02   5.6710017e+02   5.6069662e+02   4.2964875e+02
   6.2624580e+02   5.9724756e+02   5.3175777e+02   5.2730050e+02   4.2941782e+02
   6.1386226e+02   5.8806924e+02   5.2535808e+02   5.2357737e+02   4.2952277e+02
   6.0943720e+02   5.8439657e+02   4.8886371e+02   4.8785846e+02   4.2891056e+02
   6.1927202e+02   5.9123629e+02   4.9440714e+02   4.8622903e+02   4.2223048e+02
   6.1612799e+02   5.9015884e+02   5.3838815e+02   5.3601407e+02   4.2958573e+02
   6.4462661e+02   6.1208614e+02   5.6466408e+02   5.5682965e+02   4.2964166e+02
   7.5666315e+02   6.3236996e+02   5.9274982e+02   5.7731735e+02   4.2965410e+02
   6.0860328e+02   5.8373877e+02   4.5112410e+02   4.4968556e+02   4.2657731e+02
   6.0863152e+02   5.8375731e+02   4.4247908e+02   4.3820442e+02   4.1886123e+02
   6.1488009e+02   5.8876409e+02   5.2155499e+02   5.1940947e+02   4.2944539e+02
   6.1331159e+02   5.8708460e+02   4.8634576e+02   4.8142782e+02   4.2370927e+02
   6.0848992e+02   5.8366149e+02   4.3890107e+02   4.3568297e+02   4.2364678e+02
   6.0856130e+02   5.8371042e+02   4.4552706e+02   4.4344701e+02   4.2532780e+02
   6.0846890e+02   5.8364753e+02   4.3875049e+02   4.3605599e+02   4.2487224e+02
   7.0987533e+02   6.2352765e+02   5.8089324e+02   5.6952103e+02   4.2965431e+02
   6.3924050e+02   6.0492437e+02   5.3276279e+02   5.2678642e+02   4.2934247e+02
   6.2183241e+02   5.9346210e+02   5.1097354e+02   5.0595231e+02   4.2835115e+02
   6.1811243e+02   5.9164912e+02   5.3674768e+02   5.3389371e+02   4.2955796e+02
   6.1633930e+02   5.9667940e+02   5.8398349e+02   5.7592322e+02   4.2965340e+02
   6.2946681e+02   6.0046993e+02   5.4758269e+02   5.4245736e+02   4.2958537e+02
   6.1457394e+02   5.8886520e+02   5.3618450e+02   5.3423120e+02   4.2958786e+02
   6.2252067e+02   5.9379452e+02   5.0744685e+02   5.0148417e+02   4.2763099e+02
   6.0884801e+02   5.8390283e+02   4.4725649e+02   4.4270058e+02   4.1305784e+02
   6.1170247e+02   5.8585561e+02   4.7461629e+02   4.6941290e+02   4.1112158e+02
   6.1789891e+02   6.0765545e+02   5.9764921e+02   5.8144643e+02   4.2965419e+02
   6.0855741e+02   5.8600882e+02   5.8494620e+02   5.8262687e+02   4.2965295e+02
   7.0447615e+02   6.1124845e+02   5.2287772e+02   5.1503175e+02   4.2876408e+02
   6.0977720e+02   5.8452557e+02   4.6131663e+02   4.5699591e+02   4.0722474e+02
   6.1922672e+02   5.9231573e+02   5.3167192e+02   5.2858232e+02   4.2949732e+02
   6.0887994e+02   5.8404839e+02   5.3165563e+02   5.3147538e+02   4.2964507e+02
   6.0948962e+02   5.8433708e+02   4.6209017e+02   4.5884793e+02   4.2005331e+02
   6.0994413e+02   5.8464577e+02   4.6561396e+02   4.6188159e+02   4.1731056e+02
   6.0849086e+02   5.8366019e+02   4.3490286e+02   4.2674419e+02   3.8079957e+02
   7.3710671e+02   6.1862946e+02   5.6878353e+02   5.5981179e+02   4.2964723e+02
   6.2186670e+02   5.9338913e+02   5.0787071e+02   5.0223882e+02   4.2781944e+02
   6.1322095e+02   5.8689090e+02   4.7899064e+02   4.7256274e+02   3.8486024e+02
   6.0896009e+02   5.8397829e+02   4.4954026e+02   4.4505475e+02   4.1184091e+02
   6.0845166e+02   5.8363501e+02   4.3461292e+02   4.2890309e+02   4.1960810e+02
   6.1319462e+02   5.8758436e+02   5.2689785e+02   5.2532366e+02   4.2955020e+02
   6.0850376e+02   5.8367142e+02   4.4632318e+02   4.4500739e+02   4.2710945e+02
   6.1166445e+02   5.8610139e+02   4.9783687e+02   4.9561878e+02   4.2859045e+02
   6.1047328e+02   5.8720305e+02   5.7536804e+02   5.7306746e+02   4.2965344e+02
   6.5428288e+02   6.2226582e+02   5.8258787e+02   5.7090793e+02   4.2965465e+02
   6.0907291e+02   5.8923812e+02   5.8744958e+02   5.8220649e+02   4.2965288e+02
   6.0897256e+02   5.8398580e+02   4.4892270e+02   4.4404392e+02   3.8785670e+02
   6.1042926e+02   5.8496808e+02   4.6690335e+02   4.6232954e+02   3.9044945e+02
   6.1736006e+02   5.8973121e+02   4.8738796e+02   4.7871458e+02   4.0577004e+02
   6.0852931e+02   5.8368779e+02   4.3906823e+02   4.3478053e+02   4.2067912e+02
   6.0837376e+02   5.8358320e+02   4.2967882e+02   3.9754481e+02   3.9128683e+02
   6.1697305e+02   5.9256798e+02   5.6480177e+02   5.6081896e+02   4.2964929e+02
   6.4855269e+02   6.0737971e+02   5.1560753e+02   5.0703546e+02   4.2778005e+02
   6.0859544e+02   5.8373280e+02   4.4157891e+02   4.3742285e+02   4.1986933e+02
   6.2332903e+02   5.9481512e+02   5.2176275e+02   5.1742237e+02   4.2919968e+02
   6.0837588e+02   5.8358444e+02   4.2975749e+02   4.0712688e+02   4.0458656e+02
   6.2055392e+02   5.9375036e+02   5.4175818e+02   5.3831847e+02   4.2957718e+02
   6.0954545e+02   5.8436884e+02   4.5811399e+02   4.5363000e+02   3.8535579e+02
   6.1148157e+02   5.8633414e+02   5.3396405e+02   5.3291997e+02   4.2961278e+02
   6.2614429e+02   5.9848646e+02   5.5110351e+02   5.4627251e+02   4.2961095e+02
   6.8128998e+02   6.1047477e+02   5.1566302e+02   5.0648874e+02   4.2759408e+02
   6.4107772e+02   6.0612577e+02   5.3611876e+02   5.3005733e+02   4.2940865e+02
   6.1878148e+02   5.9227232e+02   5.3930734e+02   5.3628155e+02   4.2957159e+02
   6.1864271e+02   5.9196998e+02   5.3437020e+02   5.3142002e+02   4.2953256e+02
   6.1132215e+02   5.8776621e+02   5.7174782e+02   5.6932780e+02   4.2965333e+02
   6.6710756e+02   6.1287469e+02   5.4135002e+02   5.3459888e+02   4.2947261e+02
   6.0907133e+02   5.8405206e+02   4.5087925e+02   4.4616763e+02   3.9727648e+02
   6.0837442e+02   5.8358353e+02   4.2989524e+02   4.2790608e+02   4.2762017e+02
   6.0843475e+02   5.8362534e+02   4.6524034e+02   4.6509964e+02   4.2938385e+02
   6.1583575e+02   6.1359448e+02   6.0598366e+02   5.8331417e+02   4.2965309e+02
   6.0886736e+02   5.8392809e+02   4.6936147e+02   4.6843412e+02   4.2790546e+02
   6.1030913e+02   5.8540454e+02   5.4032429e+02   5.3963170e+02   4.2963774e+02
   6.0858069e+02   5.8373136e+02   4.7333418e+02   4.7300296e+02   4.2914371e+02
   6.1017672e+02   5.8523566e+02   5.3543774e+02   5.3480230e+02   4.2963171e+02
   6.6156898e+02   6.6090356e+02   6.0828573e+02   5.8356093e+02   4.2965317e+02
   6.0855660e+02   5.8377588e+02   5.4960019e+02   5.4951940e+02   4.2965254e+02
   6.0956436e+02   5.8438189e+02   4.5858653e+02   4.5418229e+02   4.0419715e+02
   6.0839320e+02   5.8359597e+02   4.3093157e+02   4.2218994e+02   4.1884141e+02
   6.0844218e+02   5.8362955e+02   4.5073689e+02   4.5030574e+02   4.2881335e+02
   6.0880783e+02   5.8387631e+02   4.4778715e+02   4.4386065e+02   4.1818911e+02
   6.0844226e+02   5.8362945e+02   4.3784859e+02   4.3558436e+02   4.2593759e+02
   6.0894624e+02   5.8396932e+02   4.5051075e+02   4.4655778e+02   4.1672822e+02
   6.4945158e+02   6.2198214e+02   5.8469896e+02   5.7247925e+02   4.2965431e+02
   6.0842422e+02   5.8361879e+02   4.6975832e+02   4.6966426e+02   4.2949236e+02
   6.0890109e+02   5.8393905e+02   4.5034871e+02   4.4666656e+02   4.1866020e+02
   6.0863895e+02   5.8376185e+02   4.4171966e+02   4.3680501e+02   4.1568952e+02
   6.1554806e+02   5.8958980e+02   5.3468436e+02   5.3248602e+02   4.2956875e+02
   6.1159109e+02   5.8597245e+02   4.9033433e+02   4.8747940e+02   4.2747515e+02
   6.1159688e+02   5.8591085e+02   4.8459449e+02   4.8120286e+02   4.2569396e+02
   6.0969352e+02   6.0612211e+02   6.0476207e+02   5.8348226e+02   4.2965325e+02
   6.0876450e+02   5.8386707e+02   4.7666152e+02   4.7610309e+02   4.2890313e+02
   6.5429910e+02   6.1028895e+02   5.3125879e+02   5.2445019e+02   4.2924852e+02
   6.3275083e+02   6.0173299e+02   5.3768635e+02   5.3235233e+02   4.2947014e+02
   6.3179149e+02   6.0130626e+02   5.3971793e+02   5.3448923e+02   4.2950310e+02
   6.1044319e+02   5.8548525e+02   5.3688476e+02   5.3615857e+02   4.2963138e+02
   7.2992722e+02   6.1136115e+02   5.2314111e+02   5.1531820e+02   4.2878671e+02
   6.1131731e+02   5.8976073e+02   5.8103019e+02   5.7668901e+02   4.2965302e+02
   6.0917120e+02   5.8550711e+02   5.7802003e+02   5.7662371e+02   4.2965335e+02
   6.0861042e+02   5.8374698e+02   4.6645823e+02   4.6594295e+02   4.2865289e+02
   7.2957142e+02   6.1276314e+02   5.3647277e+02   5.2963510e+02   4.2937547e+02
   6.0955955e+02   5.8466114e+02   5.3176363e+02   5.3134838e+02   4.2963473e+02
   6.4891249e+02   6.1893571e+02   5.7927893e+02   5.6859241e+02   4.2965442e+02
   6.3438631e+02   6.0034070e+02   5.0008147e+02   4.8631514e+02   4.1355933e+02
   6.1396089e+02   5.8914501e+02   5.5675225e+02   5.5446332e+02   4.2964509e+02
   6.2704613e+02   5.9781286e+02   5.3217615e+02   5.2759643e+02   4.2941754e+02
   6.0876690e+02   5.8385279e+02   4.6411244e+02   4.6313089e+02   4.2760889e+02
   6.0842166e+02   5.8361555e+02   4.3848700e+02   4.3712554e+02   4.2746833e+02
   6.2151623e+02   6.0179726e+02   5.8403866e+02   5.7446762e+02   4.2965382e+02
   6.0863263e+02   5.9750157e+02   5.9719706e+02   5.8347824e+02   4.2965323e+02
   6.1155671e+02   5.8748181e+02   5.6633767e+02   5.6433937e+02   4.2965201e+02
   6.0837535e+02   5.8358414e+02   4.2972812e+02   4.0374319e+02   3.9870315e+02
   6.0858796e+02   5.8372806e+02   4.4243174e+02   4.3887750e+02   4.2168765e+02
   6.1351643e+02   5.8722417e+02   4.8655814e+02   4.8146725e+02   4.2348155e+02
   6.2780508e+02   5.9838491e+02   5.3335416e+02   5.2867126e+02   4.2943147e+02
   6.1366822e+02   5.8853442e+02   5.4942327e+02   5.4750329e+02   4.2963596e+02
   6.1957244e+02   5.9265598e+02   5.3375804e+02   5.3059952e+02   4.2951628e+02
   6.0963901e+02   5.8451205e+02   4.8107535e+02   4.7958539e+02   4.2783854e+02
   6.1758081e+02   6.0146098e+02   5.9034535e+02   5.7885361e+02   4.2965395e+02
   6.1266436e+02   5.8703367e+02   5.1707983e+02   5.1550953e+02   4.2944247e+02
   6.2261980e+02   5.9399223e+02   5.1163971e+02   5.0649325e+02   4.2837137e+02
   6.2046081e+02   5.9843482e+02   5.7774792e+02   5.7045183e+02   4.2965418e+02
   6.0874373e+02   5.8383202e+02   4.4370995e+02   4.3842220e+02   4.0627384e+02
   6.1122300e+02   5.8561727e+02   4.8093825e+02   4.7753159e+02   4.2464833e+02
   6.0896749e+02   5.8413614e+02   5.3429929e+02   5.3408369e+02   4.2964535e+02
   6.1179246e+02   6.0869813e+02   6.0519239e+02   5.8338195e+02   4.2965337e+02
   6.8296214e+02   6.1112214e+02   5.2256980e+02   5.1469612e+02   4.2873697e+02
   6.0844315e+02   5.8362923e+02   4.3347217e+02   4.2602109e+02   4.1605077e+02
   6.0878356e+02   5.8385977e+02   4.4616100e+02   4.4177811e+02   4.1555780e+02
   6.8198896e+02   6.1184005e+02   5.2979743e+02   5.2269669e+02   4.2918115e+02
   6.1733843e+02   5.9039471e+02   5.1405412e+02   5.1084649e+02   4.2904531e+02
   6.6133834e+02   6.1195388e+02   5.3679735e+02   5.3005372e+02   4.2938737e+02
   6.1404403e+02   5.8755620e+02   4.8571330e+02   4.7996581e+02   4.2152098e+02
   6.1099381e+02   5.8589057e+02   5.3093354e+02   5.3004753e+02   4.2960989e+02
   6.0838826e+02   5.8359294e+02   4.3884289e+02   4.3845772e+02   4.2905987e+02
   6.3647569e+02   6.0387721e+02   5.3787627e+02   5.3217036e+02   4.2945733e+02
   6.3710315e+02   6.0427860e+02   5.3853248e+02   5.3276829e+02   4.2946561e+02
   6.0837389e+02   5.8358322e+02   4.2973820e+02   4.2435934e+02   4.2421664e+02
   6.0846131e+02   5.8364260e+02   4.5494200e+02   4.5454238e+02   4.2886318e+02
   6.1004319e+02   5.8508935e+02   5.3202844e+02   5.3145154e+02   4.2962739e+02
   6.0839948e+02   5.8360036e+02   4.3178445e+02   4.2599314e+02   4.2210507e+02
   6.0842354e+02   5.8361697e+02   4.4978451e+02   4.4944265e+02   4.2900135e+02
   6.0975202e+02   5.8460676e+02   4.8377964e+02   4.8228033e+02   4.2809344e+02
   6.0845493e+02   5.8363744e+02   4.3491211e+02   4.2950137e+02   4.2013283e+02
   6.1775477e+02   5.9002230e+02   4.8848958e+02   4.7975365e+02   4.1187396e+02
   6.0837745e+02   5.8358573e+02   4.3007028e+02   4.2540453e+02   4.2475034e+02
   6.0892492e+02   5.8412782e+02   5.4335534e+02   5.4314043e+02   4.2964967e+02
   6.0839526e+02   5.8359771e+02   4.4786292e+02   4.4768408e+02   4.2932155e+02
   6.1080392e+02   5.8525887e+02   4.7323103e+02   4.6923453e+02   4.1965082e+02
   6.1002219e+02   5.8478331e+02   4.8064725e+02   4.7866763e+02   4.2709158e+02
   6.4098383e+02   6.0504277e+02   5.2384847e+02   5.1711849e+02   4.2898443e+02
   6.0861384e+02   6.0143195e+02   6.0118807e+02   5.8353508e+02   4.2965312e+02
   6.4361592e+02   6.0462403e+02   5.0319450e+02   4.8907127e+02   4.1812122e+02
   6.0885712e+02   5.8402828e+02   5.3203655e+02   5.3186452e+02   4.2964556e+02
   6.0845005e+02   5.8363501e+02   4.4058126e+02   4.3900845e+02   4.2695457e+02
   6.5024099e+02   6.0990041e+02   5.3762995e+02   5.3112640e+02   4.2941634e+02
   6.5469011e+02   6.1756550e+02   5.7163024e+02   5.6233192e+02   4.2965064e+02
   6.0882662e+02   5.8400512e+02   5.3393890e+02   5.3377439e+02   4.2964697e+02
   6.2851152e+02   5.9874999e+02   5.3172544e+02   5.2690850e+02   4.2939533e+02
   6.0848814e+02   5.8389072e+02   5.7734453e+02   5.7711458e+02   4.2965286e+02
   6.4023325e+02   6.3135510e+02   6.0124082e+02   5.8155265e+02   4.2965354e+02
   6.1282595e+02   5.8752786e+02   5.3907230e+02   5.3759964e+02   4.2961540e+02
   6.0837468e+02   5.8358366e+02   4.2967897e+02   3.9628278e+02   3.8631357e+02
   6.3267462e+02   5.9968729e+02   5.0334178e+02   4.9220636e+02   4.2301165e+02
   6.6618342e+02   6.1615511e+02   5.6142173e+02   5.5360347e+02   4.2963233e+02
   6.0858657e+02   5.8493052e+02   5.8257194e+02   5.8135159e+02   4.2965305e+02
   6.5200296e+02   6.0909962e+02   5.2450061e+02   5.1719752e+02   4.2894352e+02
   6.0846867e+02   5.8370231e+02   5.6135663e+02   5.6129695e+02   4.2965305e+02
   6.0929407e+02   5.8444286e+02   5.3590366e+02   5.3557107e+02   4.2964254e+02
   6.2570371e+02   5.9906326e+02   5.5942013e+02   5.5409986e+02   4.2963726e+02
   6.1049014e+02   5.8547259e+02   5.3165784e+02   5.3093513e+02   4.2961987e+02
   6.0848738e+02   5.8365945e+02   4.3729378e+02   4.3294736e+02   4.2146948e+02
   6.0837292e+02   5.8358250e+02   5.3919354e+02   5.3919353e+02   4.2965322e+02
   6.5479246e+02   6.1540078e+02   5.6417145e+02   5.5609353e+02   4.2963960e+02
   6.6000286e+02   6.1206235e+02   5.3902140e+02   5.3230457e+02   4.2943385e+02
   7.2499036e+02   6.1537824e+02   5.5515786e+02   5.4780304e+02   4.2960733e+02
   6.0841905e+02   5.8361244e+02   4.3172320e+02   4.1957506e+02   3.8001338e+02
   6.5277810e+02   6.0814895e+02   5.1114515e+02   5.0074795e+02   4.2618332e+02
   6.1885063e+02   5.9388239e+02   5.6197800e+02   5.5781260e+02   4.2964563e+02
   6.0837397e+02   5.8358339e+02   4.2972154e+02   4.2892570e+02   4.2885299e+02
   6.2389413e+02   5.9577576e+02   5.3470352e+02   5.3067383e+02   4.2948531e+02
   6.0840131e+02   5.8360154e+02   4.3143894e+02   4.2367653e+02   4.1951149e+02
   6.1021160e+02   5.8705240e+02   5.7669001e+02   5.7437652e+02   4.2965339e+02
   6.9066723e+02   6.1485711e+02   5.5304108e+02   5.4584234e+02   4.2959610e+02
   6.1961966e+02   5.9258558e+02   5.3097911e+02   5.2779296e+02   4.2948387e+02
   6.0839671e+02   5.8359876e+02   4.4605153e+02   4.4581946e+02   4.2924061e+02
   6.4725366e+02   6.1653162e+02   5.7515541e+02   5.6543373e+02   4.2965320e+02
   6.1861683e+02   5.9558811e+02   5.7373564e+02   5.6787681e+02   4.2965330e+02
   6.1025692e+02   5.8488241e+02   4.7137758e+02   4.6804942e+02   4.2158117e+02
   6.0837353e+02   5.8358292e+02   4.3058110e+02   4.3050262e+02   4.2956942e+02
   6.0856017e+02   5.8370933e+02   4.4234849e+02   4.3924996e+02   4.2310366e+02
   6.0896085e+02   5.8411268e+02   5.2836900e+02   5.2816027e+02   4.2964104e+02
   6.0908478e+02   5.8406117e+02   4.5110384e+02   4.4640636e+02   3.9599780e+02
   6.2245216e+02   6.0161381e+02   5.8165064e+02   5.7274649e+02   4.2965427e+02
   6.4407148e+02   6.0538908e+02   5.1040447e+02   5.0044414e+02   4.2623681e+02
   6.1725020e+02   5.9116457e+02   5.4159499e+02   5.3891869e+02   4.2959503e+02
   6.2029998e+02   5.9310450e+02   5.3134103e+02   5.2800484e+02   4.2947940e+02
   6.1433644e+02   5.8865860e+02   5.3548189e+02   5.3359718e+02   4.2958658e+02
   6.6168335e+02   6.0926034e+02   5.0841656e+02   4.9617911e+02   4.2416799e+02
   6.1714112e+02   5.9151280e+02   5.5057551e+02   5.4762557e+02   4.2962846e+02
   6.1622522e+02   5.9003250e+02   5.3187489e+02   5.2951682e+02   4.2953933e+02
   6.3527338e+02   6.0637887e+02   5.6295710e+02   5.5599087e+02   4.2964046e+02
   6.0842680e+02   5.8361915e+02   4.4570352e+02   4.4513367e+02   4.2862307e+02
   6.0868777e+02   5.8379471e+02   4.4298346e+02   4.3807808e+02   4.1419246e+02
   6.2369475e+02   5.9398223e+02   4.9406162e+02   4.8257885e+02   4.0641844e+02
   6.2491615e+02   5.9939442e+02   5.6581551e+02   5.5976906e+02   4.2964757e+02
   6.2765534e+02   5.9821665e+02   5.3214708e+02   5.2747101e+02   4.2941121e+02
   6.1127172e+02   5.9904195e+02   5.9567711e+02   5.8238449e+02   4.2965372e+02
   6.0838028e+02   5.8358711e+02   4.2993687e+02   4.0785746e+02   3.8214296e+02
   6.0888010e+02   5.8392676e+02   4.5940955e+02   4.5771200e+02   4.2573014e+02
   6.6988836e+02   6.6166645e+02   6.0778594e+02   5.8343334e+02   4.2965309e+02
   6.0921198e+02   5.9388125e+02   5.9265431e+02   5.8292502e+02   4.2965312e+02
   6.3935977e+02   6.1312358e+02   5.7674529e+02   5.6706528e+02   4.2965428e+02
   6.2016365e+02   5.9299077e+02   5.3099520e+02   5.2768587e+02   4.2947671e+02
   6.1218141e+02   5.8811846e+02   5.6615244e+02   5.6386397e+02   4.2965197e+02
   6.1577799e+02   5.9001887e+02   5.4230590e+02   5.3998661e+02   4.2960715e+02
   6.6263325e+02   6.1340617e+02   5.4744849e+02   5.4061334e+02   4.2955164e+02
   6.0949793e+02   5.8434378e+02   4.6285133e+02   4.5972499e+02   4.2070914e+02
   6.1003132e+02   5.8487861e+02   4.9598599e+02   4.9477470e+02   4.2903979e+02
   6.3886657e+02   6.1471321e+02   5.8092721e+02   5.7026596e+02   4.2965451e+02
   6.2044892e+02   5.9318102e+02   5.3050770e+02   5.2712914e+02   4.2946627e+02
   6.4754988e+02   6.0835949e+02   5.3072231e+02   5.2412085e+02   4.2924962e+02
   6.0876927e+02   5.8385972e+02   4.6904577e+02   4.6829551e+02   4.2824544e+02
   6.3565799e+02   6.0321597e+02   5.3521966e+02   5.2958821e+02   4.2941366e+02
   6.0988304e+02   5.8460213e+02   4.6448862e+02   4.6065106e+02   4.1621547e+02
   6.0896794e+02   5.8414496e+02   5.3690257e+02   5.3668487e+02   4.2964694e+02
   6.1194185e+02   5.8635439e+02   5.0349851e+02   5.0160257e+02   4.2897863e+02
   6.8387717e+02   6.5037748e+02   6.0472596e+02   5.8257778e+02   4.2965315e+02
   6.0865459e+02   5.8377134e+02   4.4100924e+02   4.3517791e+02   4.0464125e+02
   6.0892043e+02   5.8395206e+02   4.5101550e+02   4.4743222e+02   4.1903035e+02
   6.1894711e+02   5.9083002e+02   4.8934329e+02   4.7975963e+02   3.9518109e+02
   6.1582795e+02   5.8903751e+02   4.9950535e+02   4.9490889e+02   4.2738429e+02
   6.0861790e+02   5.8380808e+02   5.3135585e+02   5.3126839e+02   4.2964929e+02
   6.0896827e+02   5.8426751e+02   5.5757730e+02   5.5726866e+02   4.2965217e+02
   6.0851523e+02   5.8368353e+02   4.7156132e+02   4.7131800e+02   4.2925708e+02
   6.1120301e+02   5.8618839e+02   5.3995064e+02   5.3896758e+02   4.2963029e+02
   6.1101291e+02   5.8537091e+02   4.7061757e+02   4.6577298e+02   3.9794939e+02
   6.1595728e+02   5.9022603e+02   5.4395057e+02   5.4153636e+02   4.2961252e+02
   6.0858453e+02   5.8372532e+02   4.4090147e+02   4.3653757e+02   4.1938840e+02
   6.0877933e+02   5.8400166e+02   5.4807810e+02   5.4790786e+02   4.2965148e+02
   6.0908447e+02   5.8406098e+02   4.5109400e+02   4.4639347e+02   3.9513751e+02
   6.2923364e+02   5.9964744e+02   5.3876256e+02   5.3385508e+02   4.2950240e+02
   6.0838157e+02   5.8358838e+02   4.3023499e+02   4.2191138e+02   4.2055460e+02
   6.0842442e+02   5.8361598e+02   4.3199998e+02   4.2047060e+02   3.9261513e+02
   7.4372750e+02   7.2067471e+02   6.0833084e+02   5.8357209e+02   4.2965329e+02
   6.0839657e+02   5.8359876e+02   4.4812376e+02   4.4794175e+02   4.2931412e+02
   6.0884389e+02   5.8389942e+02   4.4606425e+02   4.4094545e+02   3.8784933e+02
   6.2469349e+02   6.0167940e+02   5.7641624e+02   5.6848662e+02   4.2965409e+02
   6.1015245e+02   5.8477996e+02   4.6501125e+02   4.6060075e+02   4.0646570e+02
   6.1304604e+02   5.8755503e+02   5.3164206e+02   5.3014662e+02   4.2958234e+02
   6.1346013e+02   5.8705785e+02   4.7972337e+02   4.7317719e+02   4.0118875e+02
   6.1455239e+02   5.9037699e+02   5.6517873e+02   5.6198006e+02   4.2965087e+02
   6.0894531e+02   5.8411352e+02   5.3356573e+02   5.3335938e+02   4.2964522e+02
   6.0858312e+02   5.8448758e+02   5.8083603e+02   5.8006921e+02   4.2965307e+02
   6.1966455e+02   5.9246226e+02   5.2666614e+02   5.2336805e+02   4.2941919e+02
   6.1623899e+02   5.9195474e+02   5.6518660e+02   5.6139294e+02   4.2964937e+02
   6.1372522e+02   6.1151742e+02   6.0608195e+02   5.8338265e+02   4.2965301e+02
   6.0977136e+02   5.8489347e+02   5.3796870e+02   5.3746505e+02   4.2963942e+02
   6.1935160e+02   5.9332378e+02   5.5068276e+02   5.4718106e+02   4.2962324e+02
   6.1205072e+02   5.8649720e+02   5.1020910e+02   5.0865086e+02   4.2928861e+02
   6.1236527e+02   5.8695329e+02   5.2773906e+02   5.2642625e+02   4.2957218e+02
   6.1830996e+02   5.9366838e+02   5.6416052e+02   5.5986080e+02   4.2964807e+02
   6.3075748e+02   5.9900695e+02   5.1045391e+02   5.0284783e+02   4.2734756e+02
   7.7996200e+02   6.8827022e+02   6.0813529e+02   5.8352080e+02   4.2965297e+02
   6.0997095e+02   5.8479157e+02   4.8831352e+02   4.8677769e+02   4.2844675e+02
   6.2014820e+02   5.9755519e+02   5.7576628e+02   5.6902022e+02   4.2965372e+02
   6.3411153e+02   6.3275316e+02   6.0716955e+02   5.8332791e+02   4.2965278e+02
   6.4007883e+02   6.0526739e+02   5.3193538e+02   5.2585664e+02   4.2931752e+02
   6.3642454e+02   6.0605280e+02   5.5707405e+02   5.5062368e+02   4.2962435e+02
   6.0860770e+02   5.8374167e+02   4.5135331e+02   4.4992183e+02   4.2657795e+02
   6.1509842e+02   5.8896486e+02   5.2338183e+02   5.2121926e+02   4.2946889e+02
   6.1617916e+02   5.9145050e+02   5.6089626e+02   5.5761205e+02   4.2964644e+02
   6.0893234e+02   5.8405767e+02   5.1492734e+02   5.1470200e+02   4.2961873e+02
   6.3266465e+02   6.1478547e+02   5.8872165e+02   5.7585183e+02   4.2965418e+02
   6.0900868e+02   5.8401751e+02   4.6433789e+02   4.6275776e+02   4.2613951e+02
   6.0956436e+02   5.8450632e+02   4.9232470e+02   4.9133996e+02   4.2904438e+02
   6.0855925e+02   5.8376185e+02   5.3874296e+02   5.3867359e+02   4.2965119e+02
   6.4990049e+02   6.1459795e+02   5.6634343e+02   5.5804747e+02   4.2964394e+02
   6.0864110e+02   5.8376255e+02   4.4084514e+02   4.3517106e+02   4.0966464e+02
   6.1094444e+02   5.8575016e+02   5.2117658e+02   5.2025943e+02   4.2956624e+02
   6.0873788e+02   5.8392746e+02   5.3630309e+02   5.3616926e+02   4.2964890e+02
   6.3814934e+02   6.0211328e+02   5.0034327e+02   4.8545134e+02   3.9592393e+02
   6.1912348e+02   5.9151111e+02   5.0743020e+02   5.0275789e+02   4.2815775e+02
   6.0839962e+02   5.8360072e+02   4.4517491e+02   4.4487873e+02   4.2912949e+02
   6.0864026e+02   5.8378208e+02   4.8160139e+02   4.8129407e+02   4.2931942e+02
   6.1075248e+02   5.8519094e+02   4.6907929e+02   4.6438911e+02   3.9343054e+02
   6.6759381e+02   6.1264885e+02   5.3932023e+02   5.3254865e+02   4.2943698e+02
   6.3095321e+02   6.1533743e+02   5.9145426e+02   5.7752279e+02   4.2965438e+02
   6.1236329e+02   5.8716738e+02   5.3999727e+02   5.3865800e+02   4.2962190e+02
   6.1821863e+02   5.9159623e+02   5.3302337e+02   5.3018240e+02   4.2952444e+02
   6.0845984e+02   5.8364180e+02   4.5596120e+02   4.5560151e+02   4.2893462e+02
   6.7861994e+02   6.1377029e+02   5.4642475e+02   5.3957664e+02   4.2953988e+02
   6.2163115e+02   5.9500779e+02   5.4928514e+02   5.4537205e+02   4.2961289e+02
   6.1085397e+02   5.8568897e+02   5.2247766e+02   5.2160256e+02   4.2957778e+02
   6.1397209e+02   6.0925806e+02   6.0350863e+02   5.8308107e+02   4.2965334e+02
   6.0962318e+02   5.8471218e+02   5.3091141e+02   5.3047353e+02   4.2963197e+02
   6.0852915e+02   5.9530610e+02   5.9510451e+02   5.8349384e+02   4.2965310e+02
   6.3825505e+02   6.0521437e+02   5.4178392e+02   5.3593399e+02   4.2950941e+02
   6.1361816e+02   5.8818081e+02   5.3940808e+02   5.3770463e+02   4.2961032e+02
   6.8006607e+02   6.1267807e+02   5.3758429e+02   5.3078367e+02   4.2940118e+02
   6.0887574e+02   5.8392230e+02   4.5244908e+02   4.4959779e+02   4.2209209e+02
   6.0838999e+02   5.8359427e+02   4.4008881e+02   4.3973976e+02   4.2910433e+02
   6.1639861e+02   5.9021556e+02   5.3355915e+02   5.3116187e+02   4.2955077e+02
   6.2181021e+02   5.9690566e+02   5.6578746e+02   5.6036985e+02   4.2964802e+02
   6.2558398e+02   6.0044545e+02   5.6861600e+02   5.6203289e+02   4.2965009e+02
   6.1331700e+02   6.0416772e+02   5.9910867e+02   5.8247968e+02   4.2965368e+02
   6.0840207e+02   5.8360247e+02   4.4159813e+02   4.4110712e+02   4.2883489e+02
   6.1144740e+02   5.8593509e+02   4.9679020e+02   4.9463381e+02   4.2856082e+02
   6.1294235e+02   5.8810355e+02   5.5432468e+02   5.5247874e+02   4.2964414e+02
   6.2410492e+02   5.9602261e+02   5.3664674e+02   5.3255855e+02   4.2950812e+02
   6.0851262e+02   5.8367740e+02   4.4872321e+02   4.4765105e+02   4.2750278e+02
   6.0838712e+02   5.8359233e+02   4.4356510e+02   4.4338578e+02   4.2934172e+02
   6.0867755e+02   5.8420226e+02   5.7463488e+02   5.7421515e+02   4.2965323e+02
   6.8648423e+02   6.8240583e+02   6.0834402e+02   5.8357553e+02   4.2965304e+02
   6.1106925e+02   5.8564145e+02   4.9453211e+02   4.9249350e+02   4.2847512e+02
   6.1308704e+02   5.8686229e+02   4.8198339e+02   4.7652896e+02   4.1971582e+02
   6.0861004e+02   5.8374092e+02   4.3948545e+02   4.3325541e+02   4.0132350e+02
   6.2171680e+02   5.9390451e+02   5.2613577e+02   5.2236000e+02   4.2937012e+02
   6.0891217e+02   5.8456728e+02   5.7336398e+02   5.7273131e+02   4.2965310e+02
   6.7185729e+02   6.1359813e+02   5.4586415e+02   5.3903998e+02   4.2953386e+02
   6.0995176e+02   5.8465673e+02   4.6714036e+02   4.6371876e+02   4.1963822e+02
   6.3222097e+02   6.0102204e+02   5.3184109e+02   5.2652834e+02   4.2936576e+02
   6.3147898e+02   6.0036157e+02   5.2826132e+02   5.2288416e+02   4.2928224e+02
   6.2869709e+02   5.9860219e+02   5.2705005e+02   5.2201206e+02   4.2928116e+02
   6.0838296e+02   5.8358953e+02   4.3886932e+02   4.3860681e+02   4.2925093e+02
   6.0857754e+02   5.8373331e+02   4.7882377e+02   4.7856253e+02   4.2933344e+02
   6.0838145e+02   5.8366976e+02   5.8249750e+02   5.8241535e+02   4.2965300e+02
   6.0860651e+02   5.8375507e+02   4.7946709e+02   4.7917676e+02   4.2930491e+02
   7.5547161e+02   6.2157393e+02   5.7679810e+02   5.6637594e+02   4.2965392e+02
   6.5628553e+02   6.1153341e+02   5.3924130e+02   5.3258157e+02   4.2944039e+02
   6.0837723e+02   5.8358542e+02   4.3020384e+02   4.2784380e+02   4.2717030e+02
   6.1508434e+02   5.8821130e+02   4.8488864e+02   4.7787358e+02   4.1561495e+02
   6.0860075e+02   5.8460606e+02   5.8114664e+02   5.8027059e+02   4.2965300e+02
   6.1664309e+02   5.9255018e+02   5.6695682e+02   5.6282536e+02   4.2965052e+02
   6.3115812e+02   6.0262763e+02   5.5713621e+02   5.5121637e+02   4.2962784e+02
   6.0840026e+02   5.8360103e+02   4.3753351e+02   4.3663034e+02   4.2829331e+02
   6.0986788e+02   5.8459513e+02   4.6551325e+02   4.6194695e+02   4.1849650e+02
   6.1911311e+02   5.9508735e+02   5.6894492e+02   5.6378663e+02   4.2965115e+02
   6.1415640e+02   5.8867667e+02   5.4150134e+02   5.3963227e+02   4.2961415e+02
   6.6098945e+02   6.1250549e+02   5.4179631e+02   5.3509050e+02   4.2948110e+02
   6.0932331e+02   5.8423285e+02   4.6596830e+02   4.6380082e+02   4.2450946e+02
   6.3881547e+02   6.0248394e+02   5.0124147e+02   4.8681899e+02   4.1327910e+02
   6.1224488e+02   5.8661381e+02   5.0751447e+02   5.0573303e+02   4.2915215e+02
   6.0938791e+02   5.8426590e+02   4.5892929e+02   4.5531132e+02   4.1760646e+02
   6.0837535e+02   5.8358422e+02   4.3237615e+02   4.3226340e+02   4.2951997e+02
   6.0924699e+02   5.8439857e+02   5.3568148e+02   5.3536559e+02   4.2964267e+02
   6.3360403e+02   6.1276675e+02   5.8434821e+02   5.7300060e+02   4.2965429e+02
   6.3474507e+02   6.0056018e+02   5.0066086e+02   4.8715647e+02   4.1604675e+02
   6.0934122e+02   5.8815268e+02   5.8493922e+02   5.8092726e+02   4.2965308e+02
   6.0934073e+02   5.8437114e+02   5.0493626e+02   5.0443049e+02   4.2949616e+02
   6.2217651e+02   5.9403320e+02   5.2124907e+02   5.1712586e+02   4.2921005e+02
   6.3157066e+02   6.0161044e+02   5.4524593e+02   5.3995380e+02   4.2956285e+02
   6.0839986e+02   5.8360020e+02   4.3095635e+02   4.1872746e+02   4.1157401e+02
   6.0851868e+02   5.8371384e+02   5.2677072e+02   5.2671780e+02   4.2964970e+02
   6.0857534e+02   5.8371785e+02   4.3859125e+02   4.3246944e+02   4.1066154e+02
   6.3036003e+02   5.9818264e+02   4.9930648e+02   4.8673811e+02   4.1700658e+02
   6.0911873e+02   5.8417203e+02   4.9543402e+02   4.9487634e+02   4.2937070e+02
   6.1882935e+02   5.9286347e+02   5.5009611e+02   5.4675456e+02   4.2962299e+02
   6.5054119e+02   6.1195039e+02   5.5273536e+02   5.4582213e+02   4.2959663e+02
   6.0888955e+02   5.8400966e+02   5.0751348e+02   5.0726526e+02   4.2958728e+02
   6.0855539e+02   5.8370668e+02   4.5703966e+02   4.5633475e+02   4.2819486e+02
   6.5569981e+02   6.1044533e+02   5.3004935e+02   5.2313457e+02   4.2920474e+02
   6.6956209e+02   6.2048516e+02   5.7525819e+02   5.6518749e+02   4.2965296e+02
   6.2809428e+02   6.1707954e+02   5.9662840e+02   5.8015952e+02   4.2965375e+02
   6.0962112e+02   5.8477124e+02   5.4000282e+02   5.3954756e+02   4.2964282e+02
   6.0838664e+02   5.8359153e+02   4.3060657e+02   4.2218783e+02   4.1987916e+02
   6.4691910e+02   6.1048485e+02   5.5133613e+02   5.4463854e+02   4.2958959e+02
   6.9021141e+02   6.1119084e+02   5.2290329e+02   5.1506981e+02   4.2876809e+02
   6.0872036e+02   5.8384398e+02   4.8352999e+02   4.8315030e+02   4.2928275e+02
   6.0874614e+02   5.8383453e+02   4.4529666e+02   4.4093901e+02   4.1631896e+02
   6.0846467e+02   5.8365906e+02   5.0806888e+02   5.0802538e+02   4.2964199e+02
   6.6826779e+02   6.1206286e+02   5.3389049e+02   5.2705095e+02   4.2931402e+02
   6.0869653e+02   5.8388911e+02   5.3654233e+02   5.3642328e+02   4.2964968e+02
   6.0843305e+02   5.8362304e+02   4.3555360e+02   4.3232661e+02   4.2461293e+02
   6.0853855e+02   5.8376071e+02   5.5163934e+02   5.5156335e+02   4.2965269e+02
   6.0846210e+02   5.8366335e+02   5.2856141e+02   5.2852980e+02   4.2965106e+02
   6.5024076e+02   6.1179347e+02   5.5234234e+02   5.4546450e+02   4.2959413e+02
   6.0841481e+02   5.8361132e+02   4.4098876e+02   4.4019190e+02   4.2833608e+02
   6.1685620e+02   5.9151692e+02   5.5438810e+02   5.5134021e+02   4.2963714e+02
   6.4101712e+02   6.0714789e+02   5.4623547e+02   5.4009142e+02   4.2955410e+02
   6.0902211e+02   5.8402058e+02   4.5505241e+02   4.5201301e+02   4.2119138e+02
   6.1025313e+02   5.8485686e+02   4.6751073e+02   4.6349958e+02   4.1530234e+02
   6.0865224e+02   5.8384017e+02   5.3172031e+02   5.3162054e+02   4.2964873e+02
   6.1840315e+02   5.9790086e+02   5.8190746e+02   5.7395579e+02   4.2965386e+02
   6.3357836e+02   6.0237320e+02   5.3967079e+02   5.3424216e+02   4.2949583e+02
   6.2768887e+02   6.0327934e+02   5.7344468e+02   5.6564627e+02   4.2965331e+02
   6.0837549e+02   5.8358442e+02   4.6286687e+02   4.6286157e+02   4.2964287e+02
   6.3002789e+02   6.0282152e+02   5.6349148e+02   5.5701308e+02   4.2964269e+02
   6.0839452e+02   5.8359725e+02   4.3556940e+02   4.3447966e+02   4.2814486e+02
   6.5103526e+02   6.0865125e+02   5.2229550e+02   5.1474901e+02   4.2877035e+02
   6.5397339e+02   6.1066147e+02   5.3556463e+02   5.2892738e+02   4.2936636e+02
   6.0837508e+02   5.8358399e+02   4.2970173e+02   4.0198910e+02   3.9756304e+02
   6.0848515e+02   5.8365675e+02   4.3475874e+02   4.2667208e+02   4.0411031e+02
   6.0925470e+02   5.8432262e+02   5.1295433e+02   5.1258896e+02   4.2958706e+02
   6.0866205e+02   5.8379352e+02   4.7719806e+02   4.7679579e+02   4.2912940e+02
   6.0851622e+02   5.8367977e+02   4.4755254e+02   4.4628960e+02   4.2714927e+02
   6.1984131e+02   5.9298109e+02   5.3676945e+02   5.3351439e+02   4.2954313e+02
   6.0880698e+02   5.8396923e+02   5.2551067e+02   5.2535222e+02   4.2964243e+02
   6.0990101e+02   5.8461246e+02   4.6397973e+02   4.5996994e+02   4.1429658e+02
   6.0838243e+02   5.8358929e+02   4.6927114e+02   4.6925486e+02   4.2962473e+02
   6.3805579e+02   6.0390367e+02   5.2746585e+02   5.2130428e+02   4.2919107e+02
   7.7704488e+02   6.2289967e+02   5.7952441e+02   5.6848624e+02   4.2965445e+02
   6.1820218e+02   5.9118678e+02   5.2042305e+02   5.1726723e+02   4.2930748e+02
   6.2871674e+02   5.9837553e+02   5.2245289e+02   5.1710733e+02   4.2909903e+02
   6.1403711e+02   6.0173261e+02   5.9549933e+02   5.8156662e+02   4.2965377e+02
   6.0846163e+02   5.8364396e+02   4.6539674e+02   4.6519741e+02   4.2927096e+02
   6.0965675e+02   5.8451739e+02   4.7951367e+02   4.7789498e+02   4.2752546e+02
   6.5779388e+02   6.1268492e+02   5.4639221e+02   5.3964730e+02   4.2954151e+02
   6.2279336e+02   5.9528619e+02   5.4008661e+02   5.3621841e+02   4.2955205e+02
   6.0901538e+02   5.8401823e+02   4.6030884e+02   4.5826683e+02   4.2470269e+02
