# Supplementary material for: Rethinking Colour Constancy
Source: PLoS One. 2015 Sep 10;10(9):e0135029. doi: 10.1371/journal.pone.0135029 (PMC4565710; doi:10.1371/journal.pone.0135029)
Supplement: S1 Dataset — (ZIP) [file pone.0135029.s002.zip › 5-TransitionMetamerReflectanceData/NtoG_20munsells/fiveTr_10.txt]

   4.7344007e+02   5.0953571e+02   5.2851136e+02   5.3985453e+02   6.3077101e+02
   4.4199479e+02   4.5594323e+02   5.3518177e+02   5.6010715e+02   6.7407750e+02
   4.7334776e+02   5.1084417e+02   5.6613166e+02   5.8164057e+02   6.7235736e+02
   4.4490552e+02   4.5839760e+02   5.3061596e+02   5.5500326e+02   6.5045386e+02
   4.5822529e+02   4.6327129e+02   4.8266693e+02   5.2497564e+02   6.2819017e+02
   4.7367671e+02   5.1342560e+02   5.6856763e+02   5.8169877e+02   6.5185971e+02
   4.2524142e+02   4.4463917e+02   5.2057729e+02   5.4568238e+02   6.4155057e+02
   4.0683244e+02   4.4185402e+02   5.2137272e+02   5.4645207e+02   6.4231130e+02
   4.3035192e+02   4.4755330e+02   5.3439495e+02   5.5951998e+02   6.7652236e+02
   4.7448468e+02   5.2354124e+02   6.2576754e+02   6.4155507e+02   6.4437458e+02
   4.4294923e+02   4.5673269e+02   5.3337488e+02   5.5805843e+02   6.5726090e+02
   4.0732469e+02   4.3230558e+02   4.8434123e+02   5.2587979e+02   6.2902485e+02
   4.7444916e+02   5.2290314e+02   5.6731009e+02   5.6814865e+02   6.2816157e+02
   4.6613474e+02   4.7097286e+02   4.8143572e+02   5.2442085e+02   6.2779472e+02
   4.4772696e+02   4.6083601e+02   5.2616519e+02   5.5033014e+02   6.4441799e+02
   4.7444525e+02   5.2283615e+02   6.1170735e+02   6.2639194e+02   6.5312879e+02
   4.7403374e+02   5.1378863e+02   5.2480570e+02   5.3329783e+02   6.2874431e+02
   4.7448696e+02   5.2358436e+02   6.1728472e+02   6.1738633e+02   6.2744729e+02
   4.7444930e+02   5.2268439e+02   5.3931345e+02   5.4012842e+02   6.2758347e+02
   4.7375464e+02   5.1094244e+02   5.2369023e+02   5.3436716e+02   6.2931948e+02
   4.7013009e+02   4.9494401e+02   5.3255246e+02   5.5122450e+02   6.3885642e+02
   4.1192511e+02   4.3466473e+02   4.8751117e+02   5.2678324e+02   6.2961367e+02
   4.7405350e+02   5.1718455e+02   5.6356040e+02   5.7095375e+02   6.3559240e+02
   4.7448053e+02   5.2346453e+02   5.9537078e+02   5.9578467e+02   6.2797789e+02
   4.7445920e+02   5.2308425e+02   6.1146605e+02   6.2018086e+02   6.3947323e+02
   4.2538216e+02   4.2688124e+02   4.7527255e+02   5.2373682e+02   6.2745130e+02
   4.2570522e+02   4.4526266e+02   5.3434795e+02   5.5953017e+02   6.8631582e+02
   4.7393649e+02   5.1450317e+02   5.3416099e+02   5.4180740e+02   6.2997696e+02
   4.6980573e+02   4.9440268e+02   5.4399582e+02   5.6430288e+02   6.5194711e+02
   4.7408921e+02   5.1763265e+02   5.7807406e+02   5.8812091e+02   6.4669769e+02
   4.3759968e+02   4.4986482e+02   5.0051765e+02   5.3157320e+02   6.3221939e+02
   4.4750164e+02   4.6084626e+02   5.3625247e+02   5.6109927e+02   7.1630690e+02
   4.4340587e+02   4.5716213e+02   5.3516274e+02   5.6003025e+02   6.6921037e+02
   4.7266606e+02   5.0589290e+02   5.3818136e+02   5.5190619e+02   6.3566825e+02
   4.7447131e+02   5.2329943e+02   6.1920078e+02   6.3291980e+02   6.4618480e+02
   4.3234494e+02   4.4852672e+02   5.2522183e+02   5.4988547e+02   6.4512236e+02
   4.3148879e+02   4.4656532e+02   5.0643747e+02   5.3494200e+02   6.3420546e+02
   4.7430301e+02   5.2051487e+02   5.6331506e+02   5.6686369e+02   6.3074033e+02
   4.7448182e+02   5.2349244e+02   6.2514709e+02   6.5331047e+02   6.7821454e+02
   4.6113357e+02   4.7458651e+02   5.1121328e+02   5.3665917e+02   6.3370841e+02
   4.3575870e+02   4.5028220e+02   5.1415251e+02   5.4025348e+02   6.3733740e+02
   4.2443138e+02   4.2877359e+02   4.7698071e+02   5.2407475e+02   6.2771868e+02
   4.3810309e+02   4.4722634e+02   4.8925757e+02   5.2716044e+02   6.2973820e+02
   4.2082326e+02   4.3822786e+02   4.9190396e+02   5.2818803e+02   6.3046541e+02
   4.7106850e+02   4.8149185e+02   4.8735442e+02   5.2465029e+02   6.2781695e+02
   4.6101116e+02   4.7489835e+02   5.1564650e+02   5.3998568e+02   6.3547832e+02
   4.5071900e+02   4.6391080e+02   5.3391531e+02   5.5827178e+02   6.5554295e+02
   4.7443206e+02   5.2261162e+02   6.0750748e+02   6.2010064e+02   6.4832694e+02
   4.3134570e+02   4.4814264e+02   5.3452315e+02   5.5964630e+02   6.8117963e+02
   4.5488203e+02   4.6810650e+02   5.3032579e+02   5.5411106e+02   6.4742795e+02
   4.7436854e+02   5.1917976e+02   5.2625716e+02   5.3030097e+02   6.2778323e+02
   4.7407878e+02   5.1725216e+02   5.5003580e+02   5.5591771e+02   6.3137679e+02
   4.7441355e+02   5.2228585e+02   5.9921880e+02   6.0607097e+02   6.3889684e+02
   4.5635682e+02   4.6984119e+02   5.3510158e+02   5.5912580e+02   6.5550877e+02
   4.4708975e+02   4.6045721e+02   5.3588088e+02   5.6068820e+02   6.7852341e+02
   4.7416732e+02   5.1790910e+02   5.4063864e+02   5.4560442e+02   6.2947236e+02
   4.5149407e+02   4.6392200e+02   5.1406222e+02   5.3963439e+02   6.3616008e+02
   4.3212101e+02   4.4440215e+02   4.9426798e+02   5.2897410e+02   6.3085671e+02
   4.2466791e+02   4.2493644e+02   4.7460758e+02   5.2361066e+02   6.2734897e+02
   4.5197151e+02   4.6199085e+02   4.9722619e+02   5.2965407e+02   6.3079670e+02
   4.5259588e+02   4.5891219e+02   4.8538264e+02   5.2576958e+02   6.2872505e+02
   4.3228162e+02   4.4791271e+02   5.1405795e+02   5.4024484e+02   6.3742832e+02
   4.1370231e+02   4.3904187e+02   4.9816861e+02   5.3068634e+02   6.3192726e+02
   4.5506191e+02   4.6725778e+02   5.1056277e+02   5.3683876e+02   6.3431486e+02
   4.7446900e+02   5.2325141e+02   5.9624434e+02   5.9747284e+02   6.2925902e+02
   4.0685841e+02   4.4227440e+02   5.3413755e+02   5.5937012e+02   6.8727948e+02
   4.3562276e+02   4.4033475e+02   4.7996352e+02   5.2469152e+02   6.2816185e+02
   4.7448596e+02   5.2356535e+02   6.2681752e+02   6.6415727e+02   6.8772195e+02
   4.1554713e+02   4.4283178e+02   5.3401759e+02   5.5922250e+02   6.7555901e+02
   4.4324158e+02   4.5498987e+02   5.0321560e+02   5.3282066e+02   6.3275211e+02
   4.6162969e+02   4.7680671e+02   5.3817812e+02   5.6186161e+02   6.6035530e+02
   4.7235907e+02   5.0348507e+02   5.2927657e+02   5.4417773e+02   6.3341137e+02
   4.6249321e+02   4.7792137e+02   5.3054631e+02   5.5327137e+02   6.4454249e+02
   4.3078964e+02   4.4757524e+02   5.2533038e+02   5.5001749e+02   6.4532412e+02
   4.0577980e+02   4.4223310e+02   5.3353842e+02   5.5870549e+02   6.6595238e+02
   4.3689081e+02   4.5161752e+02   5.2430455e+02   5.4890959e+02   6.4394068e+02
   4.1127228e+02   4.4245661e+02   5.3404897e+02   5.5926687e+02   6.7846334e+02
   4.7448259e+02   5.2350234e+02   6.2313948e+02   6.3161063e+02   6.3699872e+02
   4.6519006e+02   4.8127003e+02   5.1430264e+02   5.3804610e+02   6.3386677e+02
   4.7354664e+02   5.1223854e+02   5.5478372e+02   5.6577769e+02   6.3840477e+02
   4.2772133e+02   4.4613700e+02   5.3361248e+02   5.5868880e+02   6.6383223e+02
   4.3661588e+02   4.5114125e+02   5.1787215e+02   5.4319203e+02   6.3931381e+02
   4.2559112e+02   4.4483913e+02   5.2196545e+02   5.4692007e+02   6.4256567e+02
   4.2313912e+02   4.4426318e+02   5.3004453e+02   5.5488233e+02   6.5212499e+02
   4.3671884e+02   4.5135430e+02   5.2073315e+02   5.4564100e+02   6.4116961e+02
   4.7448004e+02   5.2342887e+02   5.4333651e+02   5.4348331e+02   6.2738641e+02
   4.4392740e+02   4.5762190e+02   5.3523483e+02   5.6009086e+02   6.6944889e+02
   4.2439596e+02   4.2541341e+02   4.7495218e+02   5.2367600e+02   6.2740244e+02
   4.0625906e+02   4.2020237e+02   4.7613992e+02   5.2391157e+02   6.2759512e+02
   4.7406090e+02   5.1534803e+02   5.3073493e+02   5.3778031e+02   6.2914648e+02
   4.3209105e+02   4.4793690e+02   5.1606013e+02   5.4181446e+02   6.3848689e+02
   4.2655824e+02   4.4562323e+02   5.3465053e+02   5.5986088e+02   7.2489452e+02
   4.7448560e+02   5.2355881e+02   5.7712786e+02   5.7717284e+02   6.2738646e+02
   4.1573830e+02   4.4284177e+02   5.3345613e+02   5.5860010e+02   6.6462271e+02
   4.7448535e+02   5.2355461e+02   5.9566061e+02   5.9577512e+02   6.2750800e+02
   4.6866423e+02   4.7490164e+02   4.8270908e+02   5.2441150e+02   6.2775860e+02
   4.7408944e+02   5.1734564e+02   5.4893153e+02   5.5468579e+02   6.3108842e+02
   4.2860295e+02   4.4183705e+02   4.9299317e+02   5.2853381e+02   6.3063245e+02
   4.7430765e+02   5.2059456e+02   5.9476529e+02   6.0755859e+02   6.6644530e+02
   4.2728647e+02   4.3034466e+02   4.7662367e+02   5.2399912e+02   6.2765854e+02
   4.1010283e+02   4.3239415e+02   4.8426238e+02   5.2585693e+02   6.2900885e+02
   4.7004686e+02   4.9518913e+02   5.4375655e+02   5.6367634e+02   6.5029158e+02
   4.7355919e+02   5.1244286e+02   5.6485169e+02   5.7801481e+02   6.4854616e+02
   4.6591474e+02   4.7586414e+02   4.9090057e+02   5.2635527e+02   6.2869776e+02
   4.2056281e+02   4.4058230e+02   4.9981943e+02   5.3142694e+02   6.3232754e+02
   4.6281639e+02   4.7563892e+02   5.0374315e+02   5.3180010e+02   6.3125251e+02
   4.7415531e+02   5.1847211e+02   5.7461096e+02   5.8224701e+02   6.3906743e+02
   4.4328771e+02   4.4358941e+02   4.7485791e+02   5.2365134e+02   6.2737994e+02
   4.7353371e+02   5.1224705e+02   5.6915030e+02   5.8412521e+02   7.0757270e+02
   4.6141159e+02   4.7583068e+02   5.2059262e+02   5.4396333e+02   6.3774907e+02
   4.7448686e+02   5.2358322e+02   6.2722250e+02   7.0672814e+02   7.5222031e+02
   4.6458582e+02   4.6524012e+02   4.7538607e+02   5.2368217e+02   6.2738978e+02
   4.5642173e+02   4.5773389e+02   4.7638909e+02   5.2386222e+02   6.2752122e+02
   4.7409724e+02   5.1704357e+02   5.4134339e+02   5.4703408e+02   6.2998139e+02
   4.7017373e+02   4.7162483e+02   4.7622463e+02   5.2369224e+02   6.2738930e+02
   4.2595613e+02   4.4523470e+02   5.2894856e+02   5.5371943e+02   6.5011145e+02
   4.7447899e+02   5.2343966e+02   6.2320367e+02   6.4079609e+02   6.4938566e+02
   3.8000550e+02   4.3688041e+02   4.9320690e+02   5.2868330e+02   6.3078307e+02
   4.2536943e+02   4.2746379e+02   4.7562819e+02   5.2380497e+02   6.2750598e+02
   4.7433149e+02   5.2095901e+02   5.9549877e+02   6.0704917e+02   6.5386087e+02
   4.6604769e+02   4.8383467e+02   5.2484083e+02   5.4655597e+02   6.3828517e+02
   4.7448664e+02   5.2357865e+02   6.2242240e+02   6.2312653e+02   6.2808415e+02
   4.1487982e+02   4.4267641e+02   5.3047878e+02   5.5537728e+02   6.5321207e+02
   4.4638614e+02   4.5673714e+02   4.9755845e+02   5.3000342e+02   6.3116011e+02
   4.6936265e+02   4.9227825e+02   5.2870911e+02   5.4818440e+02   6.3772485e+02
   4.1856224e+02   4.4323956e+02   5.3352331e+02   5.5866432e+02   6.6498857e+02
   4.7445589e+02   5.2302297e+02   5.7089465e+02   5.7164753e+02   6.2814064e+02
   4.3183509e+02   4.3637137e+02   4.7895907e+02   5.2448099e+02   6.2801738e+02
   4.7447901e+02   5.2343981e+02   5.9134639e+02   5.9173710e+02   6.2793922e+02
   4.4712050e+02   4.5977016e+02   5.1499257e+02   5.4056302e+02   6.3702140e+02
   4.0935519e+02   4.4210256e+02   5.2520398e+02   5.5002807e+02   6.4567864e+02
   4.3565835e+02   4.3759342e+02   4.7650128e+02   5.2396127e+02   6.2762392e+02
   3.8042050e+02   4.4210442e+02   5.3288575e+02   5.5799052e+02   6.6102327e+02
   4.6948546e+02   4.9341979e+02   5.4514214e+02   5.6614214e+02   6.5717173e+02
   4.7263682e+02   5.0622069e+02   5.4880278e+02   5.6361061e+02   6.4207878e+02
   4.6751420e+02   4.8783703e+02   5.4064585e+02   5.6245478e+02   6.5336899e+02
   4.2365567e+02   4.4389096e+02   5.1714381e+02   5.4278286e+02   6.3934156e+02
   4.6043301e+02   4.7507398e+02   5.3872020e+02   5.6276609e+02   6.7306085e+02
   4.7390972e+02   5.1561611e+02   5.7703777e+02   5.9025693e+02   6.9300951e+02
   3.8181892e+02   3.8825472e+02   4.7449155e+02   5.2358927e+02   6.2733125e+02
   4.6428921e+02   4.7449277e+02   4.9297186e+02   5.2717977e+02   6.2912454e+02
   4.7133253e+02   5.0014592e+02   5.5152161e+02   5.7107261e+02   6.6369241e+02
   4.6806410e+02   4.8873519e+02   5.2917275e+02   5.4966092e+02   6.3937669e+02
   4.2710201e+02   4.4545331e+02   5.2129984e+02   5.4630631e+02   6.4202149e+02
   4.7448124e+02   5.2348273e+02   5.8811794e+02   5.8835046e+02   6.2768715e+02
   4.2895342e+02   4.4634865e+02   5.2064459e+02   5.4570180e+02   6.4148748e+02
   4.2521954e+02   4.2882268e+02   4.7662552e+02   5.2400175e+02   6.2766174e+02
   4.4120066e+02   4.4121713e+02   4.7450597e+02   5.2359158e+02   6.2733319e+02
   4.4342011e+02   4.5695352e+02   5.2560001e+02   5.4995893e+02   6.4448108e+02
   3.8453362e+02   4.4199747e+02   5.2880860e+02   5.5365148e+02   6.5029637e+02
   4.5139007e+02   4.6336724e+02   5.0920308e+02   5.3613654e+02   6.3417116e+02
   4.4167129e+02   4.5251945e+02   4.9744576e+02   5.3008597e+02   6.3132557e+02
   4.7436614e+02   5.2110421e+02   5.4173700e+02   5.4397646e+02   6.2820967e+02
   4.6118381e+02   4.7610696e+02   5.3626905e+02   5.5972911e+02   6.5425032e+02
   4.0049446e+02   4.4209543e+02   5.3091339e+02   5.5585192e+02   6.5425338e+02
   4.5395422e+02   4.6701380e+02   5.2586737e+02   5.4966474e+02   6.4304662e+02
   4.6291184e+02   4.7842222e+02   5.2670870e+02   5.4928295e+02   6.4109645e+02
   3.9462053e+02   4.0338533e+02   4.7455190e+02   5.2360052e+02   6.2734090e+02
   4.7385995e+02   5.1511312e+02   5.6841406e+02   5.7924518e+02   6.4404266e+02
   4.6940215e+02   4.9319974e+02   5.4685188e+02   5.6842143e+02   6.9862493e+02
   4.7444404e+02   5.2281714e+02   5.8786716e+02   5.8958848e+02   6.3007072e+02
   4.7427996e+02   5.2016514e+02   5.6198766e+02   5.6585766e+02   6.3093770e+02
   4.4938001e+02   4.6264377e+02   5.3620194e+02   5.6093473e+02   6.7788568e+02
   4.6812524e+02   4.8950519e+02   5.4447817e+02   5.6673451e+02   6.7596405e+02
   4.7441017e+02   5.2223545e+02   6.0277557e+02   6.1401917e+02   6.4644942e+02
   4.3082812e+02   4.4651710e+02   5.0915184e+02   5.3671184e+02   6.3525087e+02
   4.6530664e+02   4.8039326e+02   5.0783769e+02   5.3358001e+02   6.3180540e+02
   3.9252458e+02   4.3573123e+02   4.9047115e+02   5.2772045e+02   6.3020350e+02
   4.0345027e+02   4.0781048e+02   4.7460840e+02   5.2361143e+02   6.2735033e+02
   4.5089694e+02   4.6340997e+02   5.1523316e+02   5.4057239e+02   6.3677570e+02
   4.0005160e+02   4.3952123e+02   5.0235115e+02   5.3272223e+02   6.3309315e+02
   4.7362046e+02   5.1264670e+02   5.4776929e+02   5.5745138e+02   6.3454070e+02
   4.3522561e+02   4.3926740e+02   4.7900245e+02   5.2447708e+02   6.2800899e+02
   3.9574907e+02   4.4118548e+02   5.1345872e+02   5.3993485e+02   6.3745455e+02
   4.2902269e+02   4.4680729e+02   5.3395367e+02   5.5904859e+02   6.6688334e+02
   4.7445158e+02   5.2294807e+02   6.0495652e+02   6.1069818e+02   6.3532331e+02
   4.3992207e+02   4.5246227e+02   5.0507926e+02   5.3396187e+02   6.3347040e+02
   4.7447022e+02   5.2321197e+02   5.4347494e+02   5.4382166e+02   6.2746482e+02
   4.1976414e+02   4.2911841e+02   4.7909409e+02   5.2453888e+02   6.2807369e+02
   4.2568013e+02   4.4332488e+02   5.0525694e+02   5.3429417e+02   6.3391353e+02
   4.7438708e+02   5.2184568e+02   6.0048320e+02   6.1230625e+02   6.4984764e+02
   4.6041573e+02   4.7162384e+02   4.9994149e+02   5.3026064e+02   6.3070950e+02
   4.1735276e+02   4.1782860e+02   4.7457279e+02   5.2360455e+02   6.2734403e+02
   4.0627972e+02   4.4224728e+02   5.3359900e+02   5.5877213e+02   6.6668979e+02
   4.1905577e+02   4.4334575e+02   5.3437812e+02   5.5961283e+02   7.0798503e+02
   4.4731959e+02   4.4947358e+02   4.7749970e+02   5.2410673e+02   6.2771490e+02
   4.5853425e+02   4.6338004e+02   4.8226914e+02   5.2488311e+02   6.2813386e+02
   4.7008631e+02   4.9542291e+02   5.4808099e+02   5.6905689e+02   6.7171722e+02
   4.4315242e+02   4.5681810e+02   5.2915608e+02   5.5355301e+02   6.4856836e+02
   4.7423666e+02   5.1821500e+02   5.3384041e+02   5.3855671e+02   6.2861981e+02
   4.7434274e+02   5.2113520e+02   5.9602289e+02   6.0713894e+02   6.5150643e+02
   4.2835884e+02   4.4447643e+02   5.0474831e+02   5.3397022e+02   6.3370086e+02
   4.3353302e+02   4.4810493e+02   5.0791896e+02   5.3585002e+02   6.3468888e+02
   4.7445471e+02   5.2300198e+02   5.9804384e+02   6.0051670e+02   6.3129570e+02
   4.5182370e+02   4.6476505e+02   5.2408080e+02   5.4810681e+02   6.4201860e+02
   4.7439232e+02   5.2193821e+02   6.0219848e+02   6.1585312e+02   6.5507323e+02
   4.7446154e+02   5.2312700e+02   6.1779562e+02   6.3706620e+02   6.8139172e+02
   4.7419209e+02   5.1895653e+02   5.6681461e+02   5.7252871e+02   6.3389771e+02
   4.7395733e+02   5.1562419e+02   5.4442201e+02   5.5141111e+02   6.3133348e+02
   4.7440411e+02   5.2213574e+02   6.0491774e+02   6.2074940e+02   6.8914206e+02
   4.4083984e+02   4.5484994e+02   5.2906738e+02   5.5354094e+02   6.4881122e+02
   4.3928573e+02   4.4435104e+02   4.8121980e+02   5.2496080e+02   6.2833796e+02
   4.3277179e+02   4.4893644e+02   5.2987461e+02   5.5457986e+02   6.5110771e+02
   4.3523413e+02   4.5069385e+02   5.3433719e+02   5.5935597e+02   6.6748216e+02
   4.4471593e+02   4.5741878e+02   5.1245585e+02   5.3872343e+02   6.3601629e+02
   4.7390777e+02   4.7796846e+02   4.7865391e+02   5.2363416e+02   6.2735320e+02
   4.7263102e+02   5.0610955e+02   5.4625210e+02   5.6065551e+02   6.4013034e+02
   4.6938224e+02   4.9313145e+02   5.4648387e+02   5.6797205e+02   6.7044189e+02
   4.6144801e+02   4.7547935e+02   5.1527522e+02   5.3962835e+02   6.3522507e+02
   4.5676927e+02   4.6986699e+02   5.2078963e+02   5.4474010e+02   6.3890476e+02
   4.7398921e+02   5.1646673e+02   5.7774867e+02   5.8975669e+02   6.5576697e+02
   4.0262702e+02   4.0653729e+02   4.7457654e+02   5.2360526e+02   6.2734505e+02
   4.6302314e+02   4.7899790e+02   5.3989701e+02   5.6359529e+02   6.7295848e+02
   3.9803570e+02   4.4207153e+02   5.3056643e+02   5.5548392e+02   6.5349113e+02
   4.7435583e+02   5.2111514e+02   5.4700735e+02   5.4929734e+02   6.2851153e+02
   4.5801191e+02   4.6950933e+02   5.0358319e+02   5.3228691e+02   6.3181284e+02
   4.7337252e+02   5.1102482e+02   5.6635772e+02   5.8173684e+02   6.6867285e+02
   4.6745348e+02   4.8775118e+02   5.4346896e+02   5.6600605e+02   6.7141218e+02
   4.7425378e+02   5.1981844e+02   5.7405610e+02   5.7952098e+02   6.3492219e+02
   4.2626811e+02   4.3590806e+02   4.8330993e+02   5.2557006e+02   6.2879427e+02
   4.5417667e+02   4.5434483e+02   4.7471652e+02   5.2362156e+02   6.2735513e+02
   4.4973605e+02   4.4991538e+02   4.7472577e+02   5.2362577e+02   6.2735919e+02
   4.6793703e+02   4.8214489e+02   4.9823362e+02   5.2816406e+02   6.2931289e+02
   4.4600448e+02   4.5911550e+02   5.2197572e+02   5.4646101e+02   6.4125212e+02
   4.7448636e+02   5.2357207e+02   6.2683485e+02   6.4660215e+02   6.4774879e+02
   4.2125760e+02   4.4383360e+02   5.3445354e+02   5.5968532e+02   7.1297316e+02
   4.6477138e+02   4.8186061e+02   5.3500384e+02   5.5736088e+02   6.4805841e+02
   4.7363545e+02   5.1186966e+02   5.3488078e+02   5.4450552e+02   6.3127237e+02
   4.3293559e+02   4.4867861e+02   5.1957707e+02   5.4470640e+02   6.4058513e+02
   4.4010361e+02   4.5437294e+02   5.3495891e+02   5.5991930e+02   6.7258374e+02
   4.7400799e+02   5.1661763e+02   5.5924896e+02   5.6666188e+02   6.3462603e+02
   4.4595484e+02   4.5579457e+02   4.9514779e+02   5.2904293e+02   6.3066360e+02
   4.6523444e+02   4.6593146e+02   4.7543646e+02   5.2368375e+02   6.2739028e+02
   4.7448683e+02   5.2358092e+02   6.2589917e+02   6.2802010e+02   6.2954219e+02
   4.7448578e+02   5.2356445e+02   6.2680540e+02   6.6489699e+02   7.0044577e+02
   4.7447106e+02   5.2329538e+02   5.9453602e+02   5.9546930e+02   6.2882032e+02
   4.3287907e+02   4.3593747e+02   4.7745639e+02   5.2415740e+02   6.2777565e+02
   4.7365212e+02   5.1155959e+02   5.3139293e+02   5.4126111e+02   6.3063372e+02
   4.3091323e+02   4.4785756e+02   5.3315940e+02   5.5814192e+02   6.6015881e+02
   4.7444331e+02   5.2280649e+02   6.1108293e+02   6.2540716e+02   6.5217355e+02
   4.7428685e+02   5.1986836e+02   5.4376034e+02   5.4711056e+02   6.2889101e+02
   4.5789337e+02   4.5797065e+02   4.7459472e+02   5.2360249e+02   6.2734062e+02
   4.5937251e+02   4.6020795e+02   4.7567942e+02   5.2374376e+02   6.2743620e+02
   4.7190339e+02   4.9683908e+02   5.0970828e+02   5.3060653e+02   6.2957011e+02
   4.6975264e+02   4.9187483e+02   5.1607231e+02   5.3703949e+02   6.3239310e+02
   4.3513361e+02   4.5041288e+02   5.2573971e+02   5.5033312e+02   6.4544315e+02
   4.7258194e+02   5.0547710e+02   5.3870612e+02   5.5271886e+02   6.3618500e+02
   4.3523475e+02   4.5047026e+02   5.2533316e+02   5.4993564e+02   6.4503135e+02
   4.3286294e+02   4.3881023e+02   4.8102313e+02   5.2495733e+02   6.2835583e+02
   4.7305847e+02   5.0820065e+02   5.3888924e+02   5.5117715e+02   6.3447848e+02
   4.7447485e+02   5.2336369e+02   5.7921992e+02   5.7958507e+02   6.2780725e+02
   4.4216507e+02   4.5574291e+02   5.2207430e+02   5.4669122e+02   6.4171218e+02
   4.6241373e+02   4.7641858e+02   5.1129098e+02   5.3650368e+02   6.3349525e+02
   4.4407206e+02   4.4472294e+02   4.7530209e+02   5.2372645e+02   6.2743805e+02
   4.7447714e+02   5.2308159e+02   5.2876684e+02   5.2924208e+02   6.2737549e+02
   4.4933026e+02   4.5949010e+02   4.9758506e+02   5.2991258e+02   6.3102056e+02
   4.7393472e+02   5.0411699e+02   5.0735275e+02   5.2559772e+02   6.2781577e+02
   4.7448594e+02   5.2354494e+02   5.3256357e+02   5.3260323e+02   6.2733693e+02
   4.7204040e+02   5.0294972e+02   5.4147923e+02   5.5721230e+02   6.3968054e+02
   4.7446964e+02   5.2326931e+02   6.1772931e+02   6.2943977e+02   6.4340271e+02
   4.7036516e+02   4.9555728e+02   5.3025255e+02   5.4862202e+02   6.3723663e+02
   4.3296405e+02   4.4913189e+02   5.3296891e+02   5.5789458e+02   6.5881420e+02
   3.9975957e+02   4.3967310e+02   5.0308245e+02   5.3311550e+02   6.3331655e+02
   4.7165914e+02   4.9870511e+02   5.1845611e+02   5.3657377e+02   6.3148784e+02
   4.7383099e+02   5.1005364e+02   5.1863235e+02   5.3049472e+02   6.2863652e+02
   4.0554622e+02   4.4039556e+02   5.0656420e+02   5.3514763e+02   6.3447947e+02
   4.7448599e+02   5.2356848e+02   6.2689997e+02   6.6742336e+02   7.0813723e+02
   4.4877078e+02   4.5449236e+02   4.8383789e+02   5.2547181e+02   6.2860038e+02
   4.7092490e+02   4.9850869e+02   5.5085884e+02   5.7115377e+02   7.1103797e+02
   4.7448172e+02   5.2348612e+02   5.9725067e+02   5.9764264e+02   6.2793076e+02
   4.1000837e+02   4.4204761e+02   5.2309068e+02   5.4801637e+02   6.4368119e+02
   3.9264934e+02   4.3064722e+02   4.8261233e+02   5.2541763e+02   6.2871059e+02
   4.3923984e+02   4.5356771e+02   5.2949337e+02   5.5402976e+02   6.4967844e+02
   4.3656559e+02   4.3743942e+02   4.7539020e+02   5.2375126e+02   6.2746003e+02
   4.7419952e+02   5.1529164e+02   5.2317104e+02   5.3060971e+02   6.2818636e+02
   4.6853869e+02   4.8945636e+02   5.2275220e+02   5.4335174e+02   6.3561414e+02
   4.7096004e+02   4.9864132e+02   5.5060786e+02   5.7074753e+02   6.7154382e+02
   4.1582487e+02   4.3927546e+02   4.9812915e+02   5.3066502e+02   6.3191099e+02
   4.2499306e+02   4.2794167e+02   4.7612276e+02   5.2390205e+02   6.2758361e+02
   4.7448088e+02   5.2347935e+02   6.2171587e+02   6.2921173e+02   6.3609074e+02
   4.7445504e+02   5.2301109e+02   6.1552397e+02   6.3307070e+02   6.6348689e+02
   4.1849701e+02   4.4324241e+02   5.3421002e+02   5.5942738e+02   6.8755495e+02
   4.7447503e+02   5.2336441e+02   6.1424294e+02   6.1900931e+02   6.3332564e+02
   4.4410596e+02   4.5775007e+02   5.3351694e+02   5.5816815e+02   6.5728466e+02
   4.6098770e+02   4.6887481e+02   4.8881553e+02   5.2630308e+02   6.2883279e+02
   4.7339665e+02   5.1120182e+02   5.6719652e+02   5.8270903e+02   7.7859404e+02
   4.3507146e+02   4.3508084e+02   4.7449579e+02   5.2358988e+02   6.2733189e+02
   4.7374365e+02   5.1299468e+02   5.3695388e+02   5.4575855e+02   6.3119497e+02
   4.0448128e+02   4.3929628e+02   5.0109773e+02   5.3207577e+02   6.3272459e+02
   4.5537657e+02   4.6193268e+02   4.8603287e+02   5.2584975e+02   6.2872220e+02
   4.2871778e+02   4.4014862e+02   4.8847535e+02   5.2702044e+02   6.2972240e+02
   4.5152316e+02   4.6466934e+02   5.3164252e+02   5.5575297e+02   6.5043338e+02
   4.7446717e+02   5.2243057e+02   5.2715950e+02   5.2825188e+02   6.2741449e+02
   4.5545966e+02   4.6885991e+02   5.3689365e+02   5.6127693e+02   6.6601763e+02
   4.3887752e+02   4.4972700e+02   4.9529608e+02   5.2926854e+02   6.3093385e+02
   4.4535622e+02   4.5889026e+02   5.3552504e+02   5.6036072e+02   6.7265020e+02
   4.4327094e+02   4.5704593e+02   5.3528131e+02   5.6017095e+02   6.7268513e+02
   4.7093505e+02   4.9854582e+02   5.5069839e+02   5.7092116e+02   6.8175117e+02
   4.3767695e+02   4.4047323e+02   4.7772148e+02   5.2419600e+02   6.2779889e+02
   4.5126515e+02   4.6436898e+02   5.2987094e+02   5.5390277e+02   6.4785197e+02
   4.7421269e+02   5.1923971e+02   5.8670190e+02   5.9717291e+02   6.5255847e+02
   4.7447144e+02   5.2330008e+02   6.0541139e+02   6.0789783e+02   6.3059651e+02
   4.1817926e+02   4.3039694e+02   4.8066354e+02   5.2491407e+02   6.2834858e+02
   4.7438558e+02   5.2125200e+02   5.3779812e+02   5.3988989e+02   6.2796560e+02
   4.7448182e+02   5.2349544e+02   6.1500787e+02   6.1705904e+02   6.2977139e+02
   4.7425016e+02   5.1976745e+02   5.7243783e+02   5.7774565e+02   6.3437026e+02
   4.6982476e+02   4.9419042e+02   5.3661237e+02   5.5580409e+02   6.4228016e+02
   4.4659109e+02   4.5419525e+02   4.8805813e+02   5.2664387e+02   6.2932415e+02
   4.7446756e+02   5.2323449e+02   6.1218020e+02   6.1847693e+02   6.3554397e+02
   4.7443919e+02   4.8777325e+02   4.8786811e+02   5.2360918e+02   6.2733894e+02
   4.2439578e+02   4.4356949e+02   5.1056496e+02   5.3775563e+02   6.3597893e+02
   4.7382511e+02   5.1438712e+02   5.4629914e+02   5.5442985e+02   6.3264534e+02
   4.7448430e+02   4.7726922e+02   4.7727261e+02   5.2358845e+02   6.2733075e+02
   4.1366892e+02   4.3683315e+02   4.9157315e+02   5.2808848e+02   6.3041995e+02
   4.3097800e+02   4.4771479e+02   5.2617069e+02   5.5083605e+02   6.4618534e+02
   4.2494355e+02   4.2542870e+02   4.7471368e+02   5.2363059e+02   6.2736512e+02
   4.1914513e+02   4.4330127e+02   5.3159791e+02   5.5655886e+02   6.5577815e+02
   3.9581415e+02   4.4214620e+02   5.3404192e+02   5.5926664e+02   6.7939224e+02
   4.7435752e+02   5.2115025e+02   5.4717622e+02   5.4943865e+02   6.2850362e+02
   4.1717406e+02   4.1979960e+02   4.7504305e+02   5.2369451e+02   6.2741856e+02
   4.6674974e+02   4.8548656e+02   5.2762011e+02   5.4887312e+02   6.3950880e+02
   4.0911284e+02   4.2968437e+02   4.8130176e+02   5.2507924e+02   6.2847170e+02
   4.6586079e+02   4.8408003e+02   5.3972565e+02   5.6230835e+02   6.5569591e+02
   4.7448632e+02   5.2357430e+02   6.2702769e+02   6.7206894e+02   7.1244935e+02
   4.2664167e+02   4.4565710e+02   5.3451805e+02   5.5971102e+02   7.0462181e+02
   4.5562856e+02   4.6903145e+02   5.3597316e+02   5.6018839e+02   6.5924669e+02
   4.7439486e+02   5.2198057e+02   6.0209619e+02   6.1510399e+02   6.5245096e+02
   4.7299882e+02   5.0851074e+02   5.6193641e+02   5.7849651e+02   6.6754370e+02
   4.3697423e+02   4.5194526e+02   5.3518146e+02   5.6026519e+02   7.2018242e+02
   4.2417819e+02   4.4457021e+02   5.2893370e+02   5.5372023e+02   6.5017204e+02
   4.5197464e+02   4.6383657e+02   5.0817590e+02   5.3542477e+02   6.3375503e+02
   4.2093987e+02   4.4374512e+02   5.3399711e+02   5.5917708e+02   6.7228178e+02
   4.7448540e+02   5.2355549e+02   6.2642236e+02   6.4888801e+02   6.5149971e+02
   4.7445742e+02   5.2305352e+02   5.7684623e+02   5.7765888e+02   6.2835615e+02
   4.4127639e+02   4.5534387e+02   5.3550073e+02   5.6049815e+02   7.1269002e+02
   4.4563242e+02   4.5903691e+02   5.3038655e+02   5.5473166e+02   6.4992361e+02
   4.7447588e+02   5.2338335e+02   5.7176939e+02   5.7204476e+02   6.2763151e+02
   4.4439105e+02   4.5048479e+02   4.8396495e+02   5.2557809e+02   6.2871035e+02
   4.2737136e+02   4.4496588e+02   5.1226051e+02   5.3895426e+02   6.3669439e+02
   4.7230866e+02   5.0407573e+02   5.3862075e+02   5.5344831e+02   6.3708550e+02
   4.7440170e+02   5.2209381e+02   6.0436203e+02   6.1982252e+02   6.6781649e+02
   4.3569021e+02   4.4947407e+02   5.0691093e+02   5.3516570e+02   6.3424898e+02
   4.7438218e+02   5.2176963e+02   5.6781267e+02   5.7009468e+02   6.2971221e+02
   4.7448504e+02   5.2353900e+02   5.4067727e+02   5.4072202e+02   6.2734543e+02
   4.7415413e+02   5.1845631e+02   5.8536654e+02   5.9713042e+02   6.6310501e+02
   4.5524767e+02   4.5772384e+02   4.7819662e+02   5.2416615e+02   6.2772678e+02
   4.0536152e+02   4.3747025e+02   4.9449823e+02   5.2917231e+02   6.3106793e+02
   4.7443547e+02   5.2266857e+02   6.1083407e+02   6.2790621e+02   7.2599644e+02
   4.4562148e+02   4.5074796e+02   4.8225528e+02   5.2513925e+02   6.2842037e+02
   4.6906868e+02   4.7359643e+02   4.8026421e+02   5.2408312e+02   6.2759554e+02
   4.7444966e+02   5.2291428e+02   5.8561087e+02   5.8698428e+02   6.2941480e+02
   4.1951024e+02   4.4304007e+02   5.2176636e+02   5.4678045e+02   6.4253263e+02
   4.7448238e+02   5.2350015e+02   5.9939681e+02   5.9978604e+02   6.2792429e+02
   4.7448080e+02   5.2347100e+02   5.8069960e+02   5.8090146e+02   6.2759667e+02
   4.1291014e+02   4.2855342e+02   4.7996381e+02   5.2474840e+02   6.2823171e+02
   4.3146335e+02   4.4689090e+02   5.0899249e+02   5.3659497e+02   6.3516941e+02
   4.6263468e+02   4.7835594e+02   5.3854921e+02   5.6205862e+02   6.5973817e+02
   4.7155037e+02   5.0073190e+02   5.4050828e+02   5.5730900e+02   6.4080378e+02
   4.3991543e+02   4.5319577e+02   5.1126272e+02   5.3800071e+02   6.3578539e+02
   4.2362425e+02   4.4450107e+02   5.3360108e+02   5.5871855e+02   6.6484189e+02
   4.7432566e+02   5.2087706e+02   5.8280377e+02   5.8800200e+02   6.3587937e+02
   4.7447556e+02   5.2337796e+02   6.2110591e+02   6.3543140e+02   6.4590127e+02
   4.4805972e+02   4.5295961e+02   4.8215458e+02   5.2508051e+02   6.2836371e+02
   4.7447371e+02   5.2334450e+02   6.1295484e+02   6.1748538e+02   6.3301506e+02
   4.6459159e+02   4.8167726e+02   5.4106868e+02   5.6452312e+02   6.8786381e+02
   4.6959361e+02   4.9378377e+02   5.4640918e+02   5.6760679e+02   6.6294434e+02
   4.4495452e+02   4.5827120e+02   5.2444881e+02   5.4879376e+02   6.4326673e+02
   4.5015068e+02   4.5150117e+02   4.7639061e+02   5.2389490e+02   6.2755714e+02
   4.2844557e+02   4.4455712e+02   5.0496251e+02   5.3409426e+02   6.3376983e+02
   4.2601762e+02   4.4065977e+02   4.9339764e+02   5.2870286e+02   6.3074751e+02
   4.5559278e+02   4.6847559e+02   5.1934907e+02   5.4359232e+02   6.3827603e+02
   4.1108826e+02   4.4235673e+02   5.3034190e+02   5.5524045e+02   6.5298435e+02
   4.3289738e+02   4.4435566e+02   4.9240430e+02   5.2827679e+02   6.3044680e+02
   4.6565945e+02   4.8366123e+02   5.3918827e+02   5.6175512e+02   6.5463622e+02
   4.1305117e+02   4.3316995e+02   4.8494857e+02   5.2604389e+02   6.2913191e+02
   4.7344304e+02   5.1149505e+02   5.5831098e+02   5.7081036e+02   6.4249890e+02
   4.3197406e+02   4.4808342e+02   5.2000569e+02   5.4509517e+02   6.4091939e+02
   4.3117754e+02   4.4804268e+02   5.3460122e+02   5.5973697e+02   6.9028028e+02
   4.7447532e+02   5.2337225e+02   6.2236638e+02   6.4466185e+02   6.6428305e+02
   4.5332072e+02   4.5860477e+02   4.8314312e+02   5.2521016e+02   6.2838842e+02
   4.2497301e+02   4.4494558e+02   5.3260091e+02   5.5760862e+02   6.5871739e+02
   4.0315445e+02   4.2114641e+02   4.7651664e+02   5.2398777e+02   6.2765581e+02
   4.7446928e+02   5.2325843e+02   6.0357210e+02   6.0590041e+02   6.3056348e+02
   4.3640734e+02   4.4854541e+02   4.9854094e+02   5.3067409e+02   6.3174805e+02
   4.7367650e+02   5.1342379e+02   5.7164990e+02   5.8598482e+02   6.9528911e+02
   4.7428869e+02   5.2031437e+02   5.9122328e+02   6.0142133e+02   6.5090927e+02
   4.4301900e+02   4.4303241e+02   4.7450334e+02   5.2359103e+02   6.2733299e+02
   4.5597164e+02   4.6925609e+02   5.2886404e+02   5.5250357e+02   6.4540378e+02
   4.5070186e+02   4.6385632e+02   5.3198465e+02   5.5617315e+02   6.5129991e+02
   4.7376032e+02   4.7458461e+02   4.7534163e+02   5.2359813e+02   6.2733600e+02
   4.7323509e+02   4.7763611e+02   4.7914471e+02   5.2369839e+02   6.2738549e+02
   4.4732203e+02   4.6067924e+02   5.3631331e+02   5.6117973e+02   7.7649683e+02
   4.7439610e+02   5.2196858e+02   5.5963164e+02   5.6137056e+02   6.2874433e+02
   4.7444523e+02   5.2283931e+02   6.0704464e+02   6.1571330e+02   6.3981347e+02
   4.7412894e+02   5.1813576e+02   5.7127747e+02   5.7867120e+02   6.3772222e+02
   4.3368406e+02   4.4957386e+02   5.3135028e+02   5.5612221e+02   6.5385342e+02
   4.4615256e+02   4.4707885e+02   4.7568990e+02   5.2378931e+02   6.2748437e+02
   4.1000603e+02   4.4142055e+02   5.1332594e+02   5.3982880e+02   6.3737577e+02
   4.3274579e+02   4.3601409e+02   4.7766958e+02   5.2420140e+02   6.2780879e+02
   4.6579948e+02   4.8052757e+02   5.0480114e+02   5.3172336e+02   6.3094678e+02
   4.2972477e+02   4.4710684e+02   5.3021836e+02   5.5499221e+02   6.5202035e+02
   4.7213461e+02   5.0373163e+02   5.5299300e+02   5.7060886e+02   6.5300705e+02
   4.4684928e+02   4.6023592e+02   5.3587511e+02   5.6069344e+02   6.8017383e+02
   4.6224228e+02   4.7552406e+02   5.0724298e+02   5.3386978e+02   6.3225437e+02
   4.7438608e+02   5.2182750e+02   5.9528151e+02   6.0200610e+02   6.3964759e+02
   4.2777190e+02   4.4612977e+02   5.3213244e+02   5.5706740e+02   6.5674295e+02
   3.8035572e+02   4.2439064e+02   4.7794255e+02   5.2428827e+02   6.2789031e+02
   4.7434049e+02   5.2110133e+02   5.9775642e+02   6.1166292e+02   6.8240446e+02
   4.4289345e+02   4.5497021e+02   5.0509154e+02   5.3388842e+02   6.3333915e+02
   4.5198463e+02   4.6371721e+02   5.0713397e+02   5.3475767e+02   6.3340346e+02
   4.3236311e+02   4.4878172e+02   5.3493908e+02   5.6009613e+02   7.3979705e+02
   4.5785934e+02   4.7097330e+02   5.1750096e+02   5.4185156e+02   6.3694128e+02
   4.5497408e+02   4.6821016e+02   5.3056636e+02   5.5435416e+02   6.4771169e+02
   4.4897561e+02   4.6220433e+02   5.3332493e+02   5.5772820e+02   6.5473050e+02
   4.7448670e+02   5.2357634e+02   5.4378637e+02   5.4379728e+02   6.2733488e+02
   4.1650971e+02   4.3672793e+02   4.9048114e+02   5.2771240e+02   6.3018785e+02
   4.5639433e+02   4.6970120e+02   5.2766507e+02   5.5123729e+02   6.4407734e+02
   4.3046677e+02   4.4627954e+02   5.0899995e+02   5.3661448e+02   6.3519954e+02
   4.6070724e+02   4.7520617e+02   5.2874309e+02   5.5177014e+02   6.4365610e+02
   4.7430239e+02   5.2051432e+02   5.9439248e+02   6.0712607e+02   6.6754755e+02
   4.3701005e+02   4.5197175e+02   5.3518988e+02   5.6027406e+02   7.2133937e+02
   4.5774417e+02   4.7154398e+02   5.3791083e+02   5.6222105e+02   6.7675887e+02
   4.7425551e+02   5.1984164e+02   5.7801777e+02   5.8420905e+02   6.3690266e+02
   4.7439069e+02   5.2097860e+02   5.3332559e+02   5.3568906e+02   6.2783845e+02
   4.7429111e+02   5.2035692e+02   5.7813797e+02   5.8346530e+02   6.3529548e+02
   4.4879018e+02   4.6045001e+02   5.0610801e+02   5.3427983e+02   6.3331378e+02
   4.7448369e+02   5.2352238e+02   6.2213116e+02   6.2689766e+02   6.3271822e+02
   4.6564774e+02   4.8321781e+02   5.2781593e+02   5.4954248e+02   6.4041871e+02
   4.3820262e+02   4.5285068e+02   5.3397625e+02   5.5887682e+02   6.6201325e+02
   4.7448646e+02   5.2357421e+02   5.8535874e+02   5.8538711e+02   6.2737127e+02
   4.3693076e+02   4.5190516e+02   5.3467997e+02   5.5969805e+02   6.7203430e+02
   4.7438242e+02   5.2091771e+02   5.3446288e+02   5.3687105e+02   6.2790566e+02
   4.5113523e+02   4.6299076e+02   5.0815138e+02   5.3545394e+02   6.3381800e+02
   4.6256372e+02   4.7824615e+02   5.3863152e+02   5.6217631e+02   6.6036272e+02
   4.7400460e+02   5.1663872e+02   5.7990204e+02   5.9268216e+02   6.9279089e+02
   4.6821541e+02   4.8932207e+02   5.3238880e+02   5.5284299e+02   6.4147807e+02
   4.4842636e+02   4.5089724e+02   4.7802143e+02   5.2419701e+02   6.2777560e+02
   4.7446941e+02   5.2326636e+02   5.9069721e+02   5.9152366e+02   6.2862492e+02
   4.7252468e+02   5.0577443e+02   5.5844179e+02   5.7631022e+02   7.0118955e+02
   4.7448363e+02   5.2352109e+02   5.9297311e+02   5.9316399e+02   6.2763155e+02
   4.1823987e+02   4.4320115e+02   5.3429677e+02   5.5952537e+02   6.9948891e+02
   4.3401723e+02   4.4979782e+02   5.3132709e+02   5.5609041e+02   6.5375606e+02
   4.4889241e+02   4.5831652e+02   4.9434751e+02   5.2864852e+02   6.3037616e+02
   4.2615158e+02   4.2860899e+02   4.7597587e+02   5.2387228e+02   6.2755940e+02
   4.4449295e+02   4.5812850e+02   5.3568960e+02   5.6058839e+02   6.9157920e+02
   4.2269108e+02   4.4422459e+02   5.3422564e+02   5.5942027e+02   6.8174825e+02
   4.3298337e+02   4.4915303e+02   5.3339667e+02   5.5836359e+02   6.6078529e+02
   4.4967332e+02   4.6245898e+02   5.1964529e+02   5.4423169e+02   6.3926911e+02
   4.5770336e+02   4.7093204e+02   5.2001155e+02   5.4396314e+02   6.3827475e+02
   3.8050157e+02   4.4199110e+02   5.2863367e+02   5.5347113e+02   6.5001955e+02
   4.3328875e+02   4.4877439e+02   5.1703906e+02   5.4257908e+02   6.3898898e+02
   4.3417416e+02   4.3478613e+02   4.7505227e+02   5.2369092e+02   6.2741298e+02
   4.0454011e+02   4.4137974e+02   5.1480433e+02   5.4097002e+02   6.3814618e+02
   4.4990671e+02   4.5220076e+02   4.7782783e+02   5.2414981e+02   6.2773744e+02
   4.7375333e+02   5.1410402e+02   5.7008225e+02   5.8281368e+02   6.5154128e+02
   4.3267195e+02   4.4894447e+02   5.3306968e+02   5.5801114e+02   6.5930892e+02
   4.5223566e+02   4.6548070e+02   5.3622612e+02   5.6077240e+02   6.6599067e+02
   4.2468660e+02   4.3481122e+02   4.8291169e+02   5.2547104e+02   6.2873020e+02
   4.6233126e+02   4.7593892e+02   5.0891155e+02   5.3491205e+02   6.3273629e+02
   4.4640862e+02   4.5983477e+02   5.3583428e+02   5.6066794e+02   6.8149570e+02
   4.5184208e+02   4.5632070e+02   4.8154153e+02   5.2487974e+02   6.2820374e+02
   4.3615421e+02   4.5129918e+02   5.3223254e+02   5.5702081e+02   6.5564484e+02
   4.3677961e+02   4.3684764e+02   4.7455533e+02   5.2360053e+02   6.2734047e+02
   4.3269881e+02   4.3904271e+02   4.8153876e+02   5.2508422e+02   6.2844442e+02
   4.4724820e+02   4.5991202e+02   5.1535156e+02   5.4083809e+02   6.3718745e+02
   4.7104086e+02   4.9870326e+02   5.4136784e+02   5.5926064e+02   6.4323595e+02
   4.1197039e+02   4.4219725e+02   5.2380872e+02   5.4868778e+02   6.4431143e+02
   4.4936580e+02   4.6259403e+02   5.3402093e+02   5.5846819e+02   6.5654234e+02
   4.7419997e+02   5.1484846e+02   5.2186878e+02   5.2976410e+02   6.2811379e+02
   3.8355600e+02   3.9710796e+02   4.7451113e+02   5.2359270e+02   6.2733435e+02
   4.7041072e+02   4.9639429e+02   5.4216327e+02   5.6122925e+02   6.4634100e+02
   4.0744871e+02   4.4167601e+02   5.1783277e+02   5.4339545e+02   6.3988915e+02
   4.6006617e+02   4.7456245e+02   5.3874954e+02   5.6287113e+02   6.8261663e+02
   4.2770547e+02   4.3634446e+02   4.8274638e+02   5.2541649e+02   6.2868636e+02
   4.7440653e+02   5.2217174e+02   6.0226868e+02   6.1348790e+02   6.4669059e+02
   4.1641507e+02   4.1779557e+02   4.7471922e+02   5.2363255e+02   6.2736727e+02
   4.0396440e+02   4.1568013e+02   4.7526811e+02   5.2373893e+02   6.2745573e+02
   4.4245743e+02   4.5631982e+02   5.3405472e+02   5.5882516e+02   6.6022350e+02
   4.7437784e+02   5.2170058e+02   5.6914644e+02   5.7159663e+02   6.2998195e+02
   4.1710976e+02   4.4293019e+02   5.3000016e+02   5.5486778e+02   6.5223453e+02
   4.2346370e+02   4.4439220e+02   5.3109513e+02   5.5599122e+02   6.5427044e+02
   4.6046044e+02   4.6070893e+02   4.7483257e+02   5.2363079e+02   6.2735935e+02
   4.6987578e+02   4.9227320e+02   5.1630591e+02   5.3710680e+02   6.3238091e+02
   4.3888318e+02   4.4715705e+02   4.8740781e+02   5.2659491e+02   6.2939013e+02
   4.3291383e+02   4.3508342e+02   4.7652399e+02   5.2397104e+02   6.2763330e+02
   4.7434877e+02   5.2122859e+02   5.9367883e+02   6.0200188e+02   6.4389027e+02
   4.2878335e+02   4.4602851e+02   5.1654150e+02   5.4224721e+02   6.3886982e+02
   4.5142030e+02   4.5217102e+02   4.7554332e+02   5.2375204e+02   6.2745185e+02
   4.2937212e+02   4.3322250e+02   4.7774697e+02   5.2422620e+02   6.2783108e+02
   4.6875072e+02   4.9104318e+02   5.3806304e+02   5.5846351e+02   6.4593264e+02
   4.5149263e+02   4.6460381e+02   5.3010738e+02   5.5413386e+02   6.4811045e+02
   4.0895515e+02   4.4166422e+02   5.1687574e+02   5.4261263e+02   6.3930357e+02
   4.7422647e+02   5.1653648e+02   5.2610214e+02   5.3234219e+02   6.2826257e+02
   4.7441477e+02   5.2196212e+02   5.4003093e+02   5.4148778e+02   6.2782629e+02
   4.7448650e+02   5.2357125e+02   5.4006488e+02   5.4008017e+02   6.2733540e+02
   4.5881811e+02   4.6368137e+02   4.8229170e+02   5.2487952e+02   6.2812824e+02
   4.7430401e+02   5.2055170e+02   5.8447624e+02   5.9071697e+02   6.3842429e+02
   3.8115149e+02   4.1269687e+02   4.7500403e+02   5.2368786e+02   6.2741390e+02
   4.1450103e+02   4.4243379e+02   5.2422766e+02   5.4908079e+02   6.4468531e+02
   4.2900891e+02   4.2916066e+02   4.7459081e+02   5.2360755e+02   6.2734633e+02
   5.6131572e+02   5.3654949e+02   4.6951782e+02   4.6209961e+02   4.3247810e+02
   6.0547754e+02   5.9371588e+02   5.2280270e+02   4.8412457e+02   4.3210656e+02
   5.7178959e+02   5.7129088e+02   5.5893386e+02   5.3410414e+02   4.4213139e+02
   6.2972203e+02   6.1591859e+02   5.3005687e+02   4.9798133e+02   4.3843647e+02
   7.0178702e+02   6.3541309e+02   5.3700157e+02   5.0940320e+02   4.4070467e+02
   5.6169573e+02   5.4171559e+02   5.3056538e+02   5.2468959e+02   4.4204154e+02
   5.9810954e+02   5.9624354e+02   5.5493568e+02   5.3060782e+02   4.4204909e+02
   6.0539800e+02   5.9348218e+02   5.2227838e+02   4.8247139e+02   4.3072198e+02
   6.3989288e+02   6.3980645e+02   5.5962562e+02   5.3436431e+02   4.4213626e+02
   5.5998215e+02   5.3478617e+02   4.4681349e+02   4.2906808e+02   4.0006197e+02
   6.7049411e+02   6.2697790e+02   5.2364801e+02   4.7489951e+02   4.1154729e+02
   5.9327703e+02   5.8541490e+02   5.3469379e+02   5.1091849e+02   4.4096064e+02
   6.5142530e+02   6.2605946e+02   5.2601329e+02   4.8524434e+02   4.3274920e+02
   5.5986482e+02   5.3463746e+02   4.4767071e+02   4.4116212e+02   4.3454181e+02
   5.7096126e+02   5.5239582e+02   5.0820122e+02   4.8841543e+02   4.3653878e+02
   5.5974318e+02   5.3447808e+02   4.4261495e+02   4.1338813e+02   3.9327036e+02
   5.6010136e+02   5.3494806e+02   4.6204619e+02   4.5942194e+02   4.3891180e+02
   5.5995640e+02   5.3480144e+02   4.7804946e+02   4.7724016e+02   4.4153033e+02
   5.6004097e+02   5.3486474e+02   4.5445118e+02   4.4987577e+02   4.3639793e+02
   6.2914467e+02   6.1466396e+02   5.2819206e+02   4.9356212e+02   4.3703928e+02
   5.5982539e+02   5.3458560e+02   4.5022812e+02   4.4757897e+02   4.3903087e+02
   5.6267605e+02   5.3841589e+02   4.7635494e+02   4.6538426e+02   4.2870442e+02
   7.1143858e+02   6.9566476e+02   5.5957561e+02   5.3431853e+02   4.4213533e+02
   5.6017943e+02   5.3504328e+02   4.5466413e+02   4.4797094e+02   4.3337899e+02
   5.5977108e+02   5.3451424e+02   4.4317884e+02   4.2103425e+02   4.1471568e+02
   6.6782760e+02   6.2681697e+02   5.2356566e+02   4.7449258e+02   3.9017368e+02
   6.0451515e+02   6.0138854e+02   5.5196706e+02   5.2781375e+02   4.4196743e+02
   6.1922098e+02   6.0985025e+02   5.3838650e+02   5.1238076e+02   4.4107171e+02
   5.9010563e+02   5.7717791e+02   5.1679177e+02   4.7830988e+02   4.2617281e+02
   5.6039732e+02   5.3531993e+02   4.5268781e+02   4.3802804e+02   4.0271558e+02
   5.6014124e+02   5.3580911e+02   5.2131354e+02   5.2018807e+02   4.4210122e+02
   6.8053194e+02   6.2751168e+02   5.2412540e+02   4.7723594e+02   4.2283268e+02
   5.7053881e+02   5.5576898e+02   5.2725031e+02   5.1288081e+02   4.4140526e+02
   6.2403810e+02   6.2219976e+02   5.5644471e+02   5.3155902e+02   4.4207271e+02
   6.0561329e+02   5.9797377e+02   5.3780521e+02   5.1274950e+02   4.4112286e+02
   6.0121612e+02   5.9610137e+02   5.4512622e+02   5.2141379e+02   4.4172154e+02
   5.6087583e+02   5.3595560e+02   4.6580912e+02   4.5924674e+02   4.3345642e+02
   6.9530925e+02   6.5314107e+02   5.5560922e+02   5.3068578e+02   4.4204981e+02
   5.7700966e+02   5.6173334e+02   5.1609289e+02   4.9296132e+02   4.3754630e+02
   5.5971541e+02   5.3444290e+02   4.4213996e+02   4.4025353e+02   4.4025125e+02
   6.0545193e+02   5.9379597e+02   5.2311295e+02   4.8510989e+02   4.3282667e+02
   6.7199335e+02   6.2698434e+02   5.2361444e+02   4.7471536e+02   4.0846566e+02
   6.5839843e+02   6.2904475e+02   5.2825683e+02   4.9216922e+02   4.3646926e+02
   5.6433282e+02   5.4057514e+02   4.7957898e+02   4.6337653e+02   3.8709236e+02
   6.1970484e+02   6.0782107e+02   5.3155574e+02   5.0197489e+02   4.3942780e+02
   6.0819389e+02   5.9840222e+02   5.3179295e+02   5.0395461e+02   4.3985947e+02
   5.6098597e+02   5.3642469e+02   4.8572611e+02   4.8208783e+02   4.4006280e+02
   5.5973032e+02   5.3446225e+02   4.4250690e+02   4.2721964e+02   4.2642670e+02
   5.5977530e+02   5.3452063e+02   4.4365085e+02   4.3036351e+02   4.2766857e+02
   5.5988300e+02   5.3465790e+02   4.4509962e+02   4.2527638e+02   3.8614384e+02
   5.7966232e+02   5.7647084e+02   5.5297008e+02   5.3019556e+02   4.4204232e+02
   6.2067550e+02   6.1560487e+02   5.4912924e+02   5.2463578e+02   4.4185453e+02
   5.6200291e+02   5.3739622e+02   4.6887175e+02   4.5721748e+02   4.2241328e+02
   5.8546790e+02   5.7915091e+02   5.4310257e+02   5.2148282e+02   4.4174357e+02
   5.6067829e+02   5.4130662e+02   5.3646312e+02   5.3035888e+02   4.4210437e+02
   5.6932508e+02   5.6885879e+02   5.5904652e+02   5.3419606e+02   4.4213328e+02
   5.7635020e+02   5.6208883e+02   5.2134919e+02   5.0173355e+02   4.3980398e+02
   5.7519503e+02   5.6763573e+02   5.4414125e+02   5.2476935e+02   4.4189418e+02
   5.7221281e+02   5.5238019e+02   5.0023062e+02   4.7162204e+02   4.1011380e+02
   5.6414312e+02   5.4030409e+02   4.7877124e+02   4.6287724e+02   3.8151048e+02
   5.6443358e+02   5.4072413e+02   4.8006264e+02   4.6373158e+02   4.0400892e+02
   6.6468300e+02   6.6386968e+02   5.5961612e+02   5.3435486e+02   4.4213608e+02
   5.9073345e+02   5.8161136e+02   5.3078931e+02   5.0660145e+02   4.4039969e+02
   6.5043039e+02   6.4785324e+02   5.5808923e+02   5.3298507e+02   4.4210667e+02
   5.8008590e+02   5.7728103e+02   5.5378441e+02   5.3070626e+02   4.4205502e+02
   6.1756291e+02   6.0403442e+02   5.2635663e+02   4.9059753e+02   4.3584270e+02
   5.6035944e+02   5.3527437e+02   4.5597714e+02   4.4763916e+02   4.3066256e+02
   5.6007235e+02   5.3490288e+02   4.4828308e+02   4.3177940e+02   4.0696934e+02
   5.6102863e+02   5.3612950e+02   4.6190563e+02   4.5154191e+02   4.2590653e+02
   5.6925314e+02   5.5258007e+02   5.2149410e+02   5.0827558e+02   4.4105011e+02
   5.5986372e+02   5.3463609e+02   4.4744806e+02   4.4061078e+02   4.3417450e+02
   5.7862214e+02   5.7550214e+02   5.5333549e+02   5.3054727e+02   4.4205170e+02
   6.1712262e+02   6.1709329e+02   5.5966084e+02   5.3439693e+02   4.4213686e+02
   6.0365112e+02   6.0135523e+02   5.5408530e+02   5.2972280e+02   4.4202459e+02
   5.6098124e+02   5.3611231e+02   4.6846088e+02   4.6238555e+02   4.3441393e+02
   5.6434759e+02   5.4068015e+02   4.8100498e+02   4.6551101e+02   4.2023946e+02
   5.6039148e+02   5.3696287e+02   5.2548960e+02   5.2339922e+02   4.4209384e+02
   5.6033093e+02   5.3523797e+02   4.5396195e+02   4.4349045e+02   4.2703779e+02
   5.7862676e+02   5.6582470e+02   5.2460521e+02   5.0429551e+02   4.4019708e+02
   5.6059993e+02   5.3557916e+02   4.5529522e+02   4.4163177e+02   4.1235181e+02
   6.1477017e+02   6.0013134e+02   5.2178697e+02   4.7589795e+02   4.1919329e+02
   5.8267724e+02   5.7662117e+02   5.4479333e+02   5.2350364e+02   4.4183125e+02
   5.6024625e+02   5.3512924e+02   4.5533209e+02   4.4815078e+02   4.3259323e+02
   5.7460678e+02   5.6403206e+02   5.3636698e+02   5.1871783e+02   4.4166955e+02
   5.6126360e+02   5.3642120e+02   4.6174800e+02   4.4887135e+02   4.1316754e+02
   5.5980542e+02   5.3472752e+02   5.1974997e+02   5.1951268e+02   4.4212907e+02
   5.8446858e+02   5.6954909e+02   5.1248088e+02   4.7388807e+02   4.1060204e+02
   5.6069165e+02   5.4036159e+02   5.3440223e+02   5.2924840e+02   4.4209937e+02
   5.7342660e+02   5.6680985e+02   5.4726031e+02   5.2748131e+02   4.4197769e+02
   5.6171061e+02   5.3966761e+02   5.2075998e+02   5.1654835e+02   4.4194697e+02
   5.6418658e+02   5.6312573e+02   5.5845839e+02   5.3418426e+02   4.4213327e+02
   6.3982003e+02   6.3881437e+02   5.5862742e+02   5.3347873e+02   4.4211761e+02
   5.5980165e+02   5.3455527e+02   4.4771127e+02   4.4425799e+02   4.3824518e+02
   5.6024033e+02   5.3519090e+02   4.7497674e+02   4.7306440e+02   4.4042910e+02
   5.8361062e+02   5.6838073e+02   5.1181923e+02   4.7349552e+02   3.9521154e+02
   6.0047869e+02   5.9381678e+02   5.3950364e+02   5.1535106e+02   4.4135967e+02
   6.0113661e+02   5.9820870e+02   5.5198781e+02   5.2795818e+02   4.4197254e+02
   5.6520783e+02   5.4200726e+02   4.8512579e+02   4.6843131e+02   4.2324806e+02
   6.1944132e+02   6.1483213e+02   5.5017245e+02   5.2570630e+02   4.4189460e+02
   6.0569047e+02   6.0351619e+02   5.5480324e+02   5.3030565e+02   4.4204046e+02
   5.9438819e+02   5.9403182e+02   5.5882070e+02   5.3377022e+02   4.4212412e+02
   6.2198885e+02   6.0585133e+02   5.2228298e+02   4.7471607e+02   4.1004384e+02
   6.1315557e+02   5.9924972e+02   5.2244575e+02   4.7938504e+02   4.2710409e+02
   5.7512848e+02   5.6197176e+02   5.2728895e+02   5.0972982e+02   4.4101668e+02
   5.6011204e+02   5.3495380e+02   4.4883682e+02   4.3251716e+02   4.0158196e+02
   5.8830891e+02   5.7483624e+02   5.1559844e+02   4.7713630e+02   4.2418443e+02
   5.6869319e+02   5.4776049e+02   4.9793725e+02   4.7680196e+02   4.2975656e+02
   5.6238897e+02   5.3787857e+02   4.6951794e+02   4.5603484e+02   3.8086267e+02
   6.7173698e+02   6.2752050e+02   5.2430333e+02   4.7809104e+02   4.2468870e+02
   5.5971606e+02   5.3445086e+02   5.3328110e+02   5.3327386e+02   4.4213793e+02
   5.6083891e+02   5.3704733e+02   5.1280987e+02   5.1057462e+02   4.4192224e+02
   5.7479747e+02   5.5684110e+02   5.0670358e+02   4.7840247e+02   4.2869914e+02
   5.7493804e+02   5.5917890e+02   5.1645826e+02   4.9604189e+02   4.3859386e+02
   6.4199887e+02   6.2037290e+02   5.2326485e+02   4.7448269e+02   3.9356388e+02
   6.0795677e+02   6.0557459e+02   5.5464630e+02   5.3012205e+02   4.4203529e+02
   5.6048492e+02   5.3636524e+02   5.1488209e+02   5.1327308e+02   4.4201770e+02
   5.5983928e+02   5.3460137e+02   4.4433675e+02   4.2325972e+02   4.0357567e+02
   5.8457217e+02   5.6990055e+02   5.1318365e+02   4.7580666e+02   4.2160322e+02
   6.1815125e+02   6.0589530e+02   5.3014838e+02   4.9946579e+02   4.3884512e+02
   5.6013869e+02   5.3499037e+02   4.4984438e+02   4.3583533e+02   4.2012284e+02
   6.0757177e+02   6.0749708e+02   5.5956608e+02   5.3432097e+02   4.4213540e+02
   6.2241923e+02   6.2241502e+02   5.5970838e+02   5.3443702e+02   4.4213778e+02
   5.8712510e+02   5.8004634e+02   5.3994966e+02   5.1809525e+02   4.4157088e+02
   5.6034450e+02   5.3525313e+02   4.5216722e+02   4.3762515e+02   4.1094304e+02
   5.6030250e+02   5.3519878e+02   4.5148530e+02   4.3637691e+02   3.9936384e+02
   6.1423528e+02   6.1363859e+02   5.5857242e+02   5.3347333e+02   4.4211767e+02
   5.7779854e+02   5.6626020e+02   5.3023862e+02   5.1133209e+02   4.4113090e+02
   5.9465658e+02   5.9278193e+02   5.5476835e+02   5.3058245e+02   4.4204877e+02
   6.5736410e+02   6.2642619e+02   5.2437691e+02   4.7864230e+02   4.2570774e+02
   6.8074116e+02   6.7896771e+02   5.5968630e+02   5.3441718e+02   4.4213735e+02
   5.5996498e+02   5.3483499e+02   4.8315727e+02   4.8241764e+02   4.4170070e+02
   5.6111282e+02   5.3626117e+02   4.6660946e+02   4.5895822e+02   4.3173173e+02
   6.1846856e+02   6.1841046e+02   5.5960568e+02   5.3435002e+02   4.4213598e+02
   5.5988701e+02   5.3466581e+02   4.5632266e+02   4.5444775e+02   4.3987083e+02
   5.5985863e+02   5.3462836e+02   4.4517112e+02   4.2986455e+02   4.2299906e+02
   6.0525832e+02   6.0522019e+02   5.5963568e+02   5.3437847e+02   4.4213652e+02
   6.3782305e+02   6.1949558e+02   5.2553782e+02   4.8453402e+02   4.3225098e+02
   6.0497748e+02   5.9935400e+02   5.4440591e+02   5.2039389e+02   4.4166939e+02
   6.3591713e+02   6.3443154e+02   5.5778329e+02   5.3272557e+02   4.4210077e+02
   5.5981694e+02   5.3458792e+02   4.7380310e+02   4.7342665e+02   4.4180373e+02
   5.5980189e+02   5.3455313e+02   4.4365649e+02   4.2055545e+02   3.9171987e+02
   5.6179312e+02   5.3967503e+02   5.1951218e+02   5.1527014e+02   4.4191455e+02
   6.0600091e+02   5.9640181e+02   5.3088402e+02   5.0279820e+02   4.3963607e+02
   5.6016314e+02   5.3502104e+02   4.4985113e+02   4.3479791e+02   4.1475456e+02
   5.6252377e+02   5.3821972e+02   4.7615966e+02   4.6574174e+02   4.2966256e+02
   5.5996510e+02   5.3476385e+02   4.4651220e+02   4.2843975e+02   3.9031100e+02
   5.7019679e+02   5.6809324e+02   5.5654845e+02   5.3313522e+02   4.4211274e+02
   5.9103951e+02   5.8362138e+02   5.3704489e+02   5.1414114e+02   4.4128477e+02
   5.7034354e+02   5.4970970e+02   4.9771439e+02   4.7208916e+02   4.1951240e+02
   5.5977086e+02   5.3451529e+02   4.4433497e+02   4.3716018e+02   4.3438239e+02
   5.7100236e+02   5.5286076e+02   5.1042383e+02   4.9193199e+02   4.3779063e+02
   5.6131236e+02   5.3648412e+02   4.6229594e+02   4.4958153e+02   4.1483643e+02
   6.5956943e+02   6.4884970e+02   5.5491328e+02   5.3003290e+02   4.4203208e+02
   5.7115957e+02   5.6802824e+02   5.5475684e+02   5.3221132e+02   4.4209372e+02
   5.9303186e+02   5.8770238e+02   5.4404696e+02   5.2117017e+02   4.4171759e+02
   6.3525612e+02   6.1749507e+02   5.2480642e+02   4.8216400e+02   4.3024055e+02
   5.8980754e+02   5.8815349e+02   5.5555604e+02   5.3138944e+02   4.4206993e+02
   6.2204734e+02   6.1029414e+02   5.3253821e+02   5.0349979e+02   4.3974248e+02
   6.2748441e+02   6.1067239e+02   5.2297505e+02   4.7605636e+02   4.1952271e+02
   5.5982020e+02   5.3457699e+02   4.4401103e+02   4.2232385e+02   4.0591352e+02
   5.6301936e+02   5.3909333e+02   4.8198769e+02   4.7155639e+02   4.3269151e+02
   5.5982823e+02   5.3459000e+02   4.4643012e+02   4.3965792e+02   4.3444696e+02
   5.9743641e+02   5.8849908e+02   5.3020540e+02   5.0365966e+02   4.3984591e+02
   6.1999802e+02   6.1302912e+02   5.4456147e+02   5.1980332e+02   4.4163274e+02
   6.0091264e+02   6.0059962e+02   5.5895962e+02   5.3384401e+02   4.4212565e+02
   5.6112317e+02   5.3624823e+02   4.6205789e+02   4.5094424e+02   4.2362265e+02
   5.6088721e+02   5.3594244e+02   4.5802504e+02   4.4439117e+02   3.9696628e+02
   5.6149854e+02   5.3681721e+02   4.7180506e+02   4.6432796e+02   4.3291919e+02
   5.6132434e+02   5.3650691e+02   4.6384798e+02   4.5266479e+02   4.2342159e+02
   5.6010568e+02   5.3494566e+02   4.4871980e+02   4.3226570e+02   3.8018694e+02
   6.2853908e+02   6.1159024e+02   5.2310313e+02   4.7635771e+02   4.2055617e+02
   5.5992720e+02   5.3471512e+02   4.4587987e+02   4.2720053e+02   3.9970987e+02
   6.4030930e+02   6.2032117e+02   5.2452946e+02   4.8047104e+02   4.2838541e+02
   5.5985186e+02   5.3462081e+02   4.4608439e+02   4.3644892e+02   4.3099480e+02
   6.1526338e+02   6.1399931e+02   5.5727466e+02   5.3234500e+02   4.4209199e+02
   5.5984829e+02   5.3461598e+02   4.4595910e+02   4.3625726e+02   4.3095387e+02
   5.6242569e+02   5.5758570e+02   5.5418767e+02   5.3359817e+02   4.4212390e+02
   5.9911244e+02   5.9601054e+02   5.5140942e+02   5.2753832e+02   4.4195958e+02
   6.4134626e+02   6.3972985e+02   5.5804173e+02   5.3295045e+02   4.4210600e+02
   5.6101448e+02   5.3610839e+02   4.6066555e+02   4.4912962e+02   4.2226198e+02
   6.4523372e+02   6.2512839e+02   5.2863492e+02   4.9357508e+02   4.3702680e+02
   5.9154299e+02   5.7901280e+02   5.1780638e+02   4.7960167e+02   4.2795894e+02
   5.6367505e+02   5.4040932e+02   4.8990695e+02   4.7926631e+02   4.3586828e+02
   5.6116438e+02   5.4166158e+02   5.3417925e+02   5.2807870e+02   4.4208036e+02
   6.2061616e+02   6.2021892e+02   5.5897393e+02   5.3380550e+02   4.4212475e+02
   5.8036430e+02   5.6404039e+02   5.0944403e+02   4.7316108e+02   3.9532953e+02
   6.1251253e+02   5.9884873e+02   5.2259882e+02   4.8023925e+02   4.2825935e+02
   5.6009323e+02   5.3493289e+02   4.5762320e+02   4.5384075e+02   4.3740964e+02
   5.6284738e+02   5.3849624e+02   4.7227123e+02   4.5832847e+02   3.8952349e+02
   5.6085992e+02   5.4438352e+02   5.4063658e+02   5.3165131e+02   4.4210810e+02
   6.2341070e+02   6.2334703e+02   5.5960552e+02   5.3434871e+02   4.4213597e+02
   5.9900857e+02   5.8858807e+02   5.2459944e+02   4.9226567e+02   4.3667857e+02
   5.6213299e+02   5.3755954e+02   4.6909164e+02   4.5681247e+02   4.1966254e+02
   6.0096785e+02   6.0072395e+02   5.5912811e+02   5.3397819e+02   4.4212841e+02
   6.6120393e+02   6.2863752e+02   5.2688225e+02   4.8795145e+02   4.3443169e+02
   5.8383720e+02   5.7934258e+02   5.4894571e+02   5.2675920e+02   4.4194156e+02
   6.2169815e+02   6.1883616e+02   5.5412087e+02   5.2944384e+02   4.4201572e+02
   6.3186327e+02   6.2020751e+02   5.3660884e+02   5.0935921e+02   4.4070566e+02
   5.9255126e+02   5.7995837e+02   5.1747035e+02   4.7736102e+02   4.2425310e+02
   6.0359907e+02   5.9136316e+02   5.2030975e+02   4.7655990e+02   4.2173062e+02
   6.1533104e+02   6.0224551e+02   5.2626001e+02   4.9088549e+02   4.3598320e+02
   6.3657458e+02   6.3646945e+02   5.5958742e+02   5.3433115e+02   4.4213554e+02
   5.5975646e+02   5.3449493e+02   4.4284875e+02   4.1561511e+02   3.8214751e+02
   5.8445560e+02   5.8436145e+02   5.5951174e+02   5.3431141e+02   4.4213531e+02
   6.1021621e+02   6.0972749e+02   5.5875183e+02   5.3363839e+02   4.4212124e+02
   5.6030036e+02   5.3519605e+02   4.5144212e+02   4.3627815e+02   3.8001116e+02
   6.4533226e+02   6.4313529e+02   5.5779943e+02   5.3272646e+02   4.4210074e+02
   5.6014873e+02   5.3500330e+02   4.4999701e+02   4.3602995e+02   4.2006571e+02
   6.3094478e+02   6.2954530e+02   5.5757229e+02   5.3254631e+02   4.4209661e+02
   5.5989470e+02   5.3467633e+02   4.4671493e+02   4.3581290e+02   4.2906456e+02
   5.5972428e+02   5.3493810e+02   5.3440736e+02   5.3391964e+02   4.4213751e+02
   5.6342664e+02   5.3943313e+02   4.7860319e+02   4.6551889e+02   4.2552531e+02
   7.7994778e+02   6.2733040e+02   5.2358859e+02   4.7448715e+02   3.8050748e+02
   6.5672382e+02   6.2640298e+02   5.2450804e+02   4.7923462e+02   4.2667118e+02
   6.2628972e+02   6.2148548e+02   5.5066583e+02   5.2608188e+02   4.4190750e+02
   6.4708985e+02   6.4554611e+02   5.5853196e+02   5.3338754e+02   4.4211577e+02
   5.5972274e+02   5.3445231e+02   4.4231276e+02   4.2694560e+02   4.2656802e+02
   6.0806392e+02   6.0296726e+02   5.4752261e+02   5.2343266e+02   4.4180837e+02
   5.6942160e+02   5.4817098e+02   4.9488815e+02   4.6992888e+02   3.8677654e+02
   5.6943859e+02   5.6869984e+02   5.5864921e+02   5.3404244e+02   4.4213032e+02
   5.6331131e+02   5.6063072e+02   5.5661690e+02   5.3388383e+02   4.4212848e+02
   5.6090861e+02   5.3597003e+02   4.5834386e+02   4.4491519e+02   4.0842829e+02
   5.6300552e+02   5.3993095e+02   4.9666593e+02   4.8880047e+02   4.3936814e+02
   5.6145131e+02   5.4829318e+02   5.4431224e+02   5.3197108e+02   4.4210507e+02
   5.6743355e+02   5.4618659e+02   4.9807580e+02   4.8012998e+02   4.3329260e+02
   5.8885052e+02   5.7550628e+02   5.1582489e+02   4.7704711e+02   4.2393553e+02
   5.6064141e+02   5.3563066e+02   4.5551396e+02   4.4149754e+02   3.9673461e+02
   6.0989366e+02   5.9929729e+02   5.3020178e+02   5.0089386e+02   4.3920939e+02
   6.1845004e+02   6.0848444e+02   5.3663913e+02   5.1009626e+02   4.4081058e+02
   5.5973978e+02   5.3476901e+02   5.3223095e+02   5.3192737e+02   4.4213684e+02
   6.2517942e+02   6.1176559e+02   5.2926046e+02   4.9662981e+02   4.3805954e+02
   5.6046058e+02   5.3540050e+02   4.5342503e+02   4.3890716e+02   3.8006461e+02
   5.6308029e+02   5.3882611e+02   4.7389516e+02   4.5987867e+02   4.1171423e+02
   6.4105925e+02   6.2921537e+02   5.4212160e+02   5.1644458e+02   4.4142025e+02
   5.5972077e+02   5.3444982e+02   4.4230604e+02   4.3291478e+02   4.3268164e+02
   5.6162394e+02   5.3688257e+02   4.6466707e+02   4.5182667e+02   4.1305978e+02
   5.5973834e+02   5.3447181e+02   4.4252042e+02   4.1208216e+02   3.8010822e+02
   6.4347992e+02   6.3123784e+02   5.4304235e+02   5.1754113e+02   4.4149499e+02
   5.6092252e+02   5.3606010e+02   4.7049618e+02   4.6529935e+02   4.3599632e+02
   5.5988700e+02   5.3466406e+02   4.4531869e+02   4.2700405e+02   4.1377433e+02
   5.9386527e+02   5.8116006e+02   5.1699996e+02   4.7403624e+02   3.8027120e+02
   5.9493382e+02   5.8239976e+02   5.1739112e+02   4.7407009e+02   3.8395800e+02
   6.0603513e+02   5.9957823e+02   5.4215111e+02   5.1785558e+02   4.4152671e+02
   6.2801154e+02   6.2739716e+02   5.5871042e+02   5.3356488e+02   4.4211954e+02
   5.9784617e+02   5.9067841e+02   5.3721262e+02   5.1305052e+02   4.4116681e+02
   6.8668598e+02   6.3621616e+02   5.3846525e+02   5.1148866e+02   4.4096241e+02
   5.9164416e+02   5.7917607e+02   5.1798759e+02   4.8001970e+02   4.2848048e+02
   5.9496049e+02   5.8518408e+02   5.2677244e+02   4.9862868e+02   4.3874292e+02
   5.6098546e+02   5.3606723e+02   4.5898053e+02   4.4549946e+02   4.0210106e+02
   6.6593512e+02   6.6109342e+02   5.5903278e+02   5.3383315e+02   4.4212518e+02
   5.5977614e+02   5.3452221e+02   4.5870020e+02   4.5819087e+02   4.4153354e+02
   5.5973824e+02   5.3447256e+02   4.4364989e+02   4.3958544e+02   4.3788409e+02
   5.8786530e+02   5.7761472e+02   5.2779062e+02   5.0348552e+02   4.3989398e+02
   5.5974818e+02   5.3448555e+02   4.4319529e+02   4.3353220e+02   4.3204727e+02
   6.1828894e+02   6.1028902e+02   5.4190199e+02   5.1679796e+02   4.4145104e+02
   7.0702836e+02   6.3231238e+02   5.3156582e+02   5.0006062e+02   4.3895638e+02
   6.2345875e+02   6.1189665e+02   5.3345146e+02   5.0493912e+02   4.4001511e+02
   5.6468203e+02   5.4112278e+02   4.8166065e+02   4.6524122e+02   4.1591860e+02
   5.9843433e+02   5.9752862e+02   5.5747693e+02   5.3267609e+02   4.4210003e+02
   5.5977106e+02   5.3451433e+02   4.4318027e+02   4.2088081e+02   4.1431584e+02
   5.5971712e+02   5.3444509e+02   4.4218135e+02   4.3121593e+02   4.3115069e+02
   5.8964105e+02   5.8779854e+02   5.5505233e+02   5.3101144e+02   4.4206041e+02
   5.6187188e+02   5.4034907e+02   5.2291989e+02   5.1823623e+02   4.4196491e+02
   5.8854069e+02   5.7503145e+02   5.1541927e+02   4.7622736e+02   4.2203335e+02
   5.9261696e+02   5.8316643e+02   5.2874146e+02   5.0293707e+02   4.3973900e+02
   6.0375795e+02   5.9185478e+02   5.2130947e+02   4.8013971e+02   4.2825642e+02
   6.1703379e+02   6.0765383e+02   5.3798067e+02   5.1199612e+02   4.4103278e+02
   5.6167621e+02   5.3706845e+02   4.7308214e+02   4.6522159e+02   4.3269246e+02
   5.8416016e+02   5.7380395e+02   5.2966921e+02   5.0770747e+02   4.4062414e+02
   6.4374928e+02   6.3446595e+02   5.4837368e+02   5.2355489e+02   4.4180923e+02
   6.2850274e+02   6.1183970e+02   5.2355631e+02   4.7839879e+02   4.2536339e+02
   5.6855452e+02   5.4790192e+02   5.0003041e+02   4.8031605e+02   4.3282135e+02
   5.6774008e+02   5.5516428e+02   5.3766084e+02   5.2340341e+02   4.4190043e+02
   6.8335712e+02   6.2796961e+02   5.2470717e+02   4.7982198e+02   4.2751612e+02
   5.9973185e+02   5.9887201e+02   5.5759120e+02   5.3275116e+02   4.4210172e+02
   5.5971924e+02   5.3444789e+02   4.4604294e+02   4.4582558e+02   4.4190831e+02
   6.2127654e+02   6.1579964e+02   5.4823119e+02   5.2370495e+02   4.4181709e+02
   5.7565330e+02   5.6504977e+02   5.3533700e+02   5.1732177e+02   4.4159180e+02
   6.1038615e+02   5.9940051e+02   5.2921880e+02   4.9890376e+02   4.3872437e+02
   6.1236919e+02   5.9885382e+02   5.2287831e+02   4.8130431e+02   4.2949114e+02
   5.6119517e+02   5.3633282e+02   4.6082676e+02   4.4749784e+02   3.9687232e+02
   6.1907832e+02   6.1524067e+02   5.5192336e+02   5.2741195e+02   4.4195330e+02
   6.3048282e+02   6.3025293e+02   5.5936901e+02   5.3414130e+02   4.4213170e+02
   6.3776105e+02   6.3705555e+02   5.5887131e+02   5.3369799e+02   4.4212236e+02
   5.9737738e+02   5.9405661e+02   5.5058716e+02   5.2690358e+02   4.4193931e+02
   5.6140719e+02   5.3660267e+02   4.6263140e+02   4.4939830e+02   4.0077487e+02
   5.6234227e+02   5.3785042e+02   4.7092414e+02   4.5875751e+02   4.2148395e+02
   5.5977743e+02   5.3452395e+02   4.4423031e+02   4.3541755e+02   4.3258962e+02
   5.6122019e+02   5.3671397e+02   4.8344346e+02   4.7901045e+02   4.3914654e+02
   5.5981378e+02   5.3456997e+02   4.4409183e+02   4.2576055e+02   4.1914555e+02
   6.3919581e+02   6.2075487e+02   5.2640909e+02   4.8738387e+02   4.3412335e+02
   5.5972969e+02   5.3446069e+02   4.4237336e+02   4.0988781e+02   3.9514480e+02
   5.9263567e+02   5.9195238e+02   5.5800843e+02   5.3317215e+02   4.4211146e+02
   5.6277398e+02   5.3873819e+02   4.8114452e+02   4.7130271e+02   4.3309155e+02
   5.6012507e+02   5.5914861e+02   5.5872378e+02   5.3442148e+02   4.4213750e+02
   6.0830814e+02   6.0732790e+02   5.5772503e+02   5.3278007e+02   4.4210214e+02
   7.3977953e+02   6.7411071e+02   5.5915521e+02   5.3394157e+02   4.4212754e+02
   6.6221462e+02   6.2685233e+02   5.2406856e+02   4.7709732e+02   4.2249625e+02
   5.5972831e+02   5.3445975e+02   4.4318514e+02   4.3977599e+02   4.3861352e+02
   5.8160035e+02   5.7347921e+02   5.3890823e+02   5.1847500e+02   4.4161198e+02
   5.5990687e+02   5.3580742e+02   5.3063431e+02   5.2941660e+02   4.4212850e+02
   5.5971946e+02   5.3496112e+02   5.3471775e+02   5.3420257e+02   4.4213761e+02
   5.8652251e+02   5.7491855e+02   5.2322458e+02   4.9682403e+02   4.3838347e+02
   5.6071832e+02   5.3573089e+02   4.5744182e+02   4.4540036e+02   4.2134226e+02
   5.9369863e+02   5.8482893e+02   5.3066061e+02   5.0545222e+02   4.4019294e+02
   5.6634995e+02   5.4373730e+02   4.8891176e+02   4.7006529e+02   4.2311288e+02
   5.8037546e+02   5.7071214e+02   5.3452009e+02   5.1458872e+02   4.4137853e+02
   6.1303798e+02   5.9910796e+02   5.2230336e+02   4.7889548e+02   4.2636277e+02
   5.6009022e+02   5.3770534e+02   5.3367562e+02   5.3072328e+02   4.4212222e+02
   6.0982996e+02   6.0973065e+02   5.5952024e+02   5.3428181e+02   4.4213472e+02
   6.5540933e+02   6.2544750e+02   5.2357193e+02   4.7485189e+02   4.1097855e+02
   6.5506998e+02   6.2533160e+02   5.2351730e+02   4.7458602e+02   4.0457047e+02
   5.7921180e+02   5.6254301e+02   5.0885507e+02   4.7402323e+02   4.1680695e+02
   6.0297149e+02   6.0290739e+02   5.5956991e+02   5.3432714e+02   4.4213546e+02
   5.6295907e+02   5.4940425e+02   5.4167232e+02   5.2946056e+02   4.4206301e+02
   5.6017028e+02   5.3521346e+02   4.8979683e+02   4.8854349e+02   4.4162890e+02
   5.7597346e+02   5.7271503e+02   5.5353913e+02   5.3096631e+02   4.4206314e+02
   5.8262729e+02   5.7679425e+02   5.4545545e+02   5.2407232e+02   4.4185230e+02
   6.9010494e+02   6.5779205e+02   5.5751324e+02   5.3245103e+02   4.4209442e+02
   5.6167074e+02   5.3757064e+02   4.8979558e+02   4.8446961e+02   4.3960906e+02
   5.5972134e+02   5.3445042e+02   4.4225073e+02   4.2392716e+02   4.2359632e+02
   5.6570617e+02   5.4257299e+02   4.8472102e+02   4.6614290e+02   3.8634739e+02
   5.9073855e+02   5.7781404e+02   5.1669774e+02   4.7719314e+02   4.2405456e+02
   5.6374081e+02   5.5138841e+02   5.4275913e+02   5.2929216e+02   4.4205419e+02
   6.2433130e+02   6.1478692e+02   5.3890163e+02   5.1278908e+02   4.4111032e+02
   6.5124140e+02   6.2435472e+02   5.2356253e+02   4.7506027e+02   4.1331616e+02
   5.5995758e+02   5.3475932e+02   4.6056471e+02   4.5876884e+02   4.3994550e+02
   6.1503305e+02   6.0631913e+02   5.3937069e+02   5.1389469e+02   4.4122230e+02
   5.9720975e+02   5.9556118e+02   5.5549817e+02   5.3109934e+02   4.4206180e+02
   5.8618190e+02   5.7176491e+02   5.1340805e+02   4.7370630e+02   3.9872475e+02
   5.6010533e+02   5.3495049e+02   4.6010143e+02   4.5702289e+02   4.3829427e+02
   5.7310934e+02   5.7186302e+02   5.5764050e+02   5.3345664e+02   4.4211871e+02
   6.4012237e+02   6.1937135e+02   5.2320942e+02   4.7447212e+02   3.8955074e+02
   5.9492012e+02   5.8931749e+02   5.4290763e+02   5.1979332e+02   4.4164744e+02
   5.5979792e+02   5.3454989e+02   4.4396740e+02   4.2822799e+02   4.2393873e+02
   5.8037197e+02   5.6458175e+02   5.1121287e+02   4.7777108e+02   4.2650843e+02
   5.6400473e+02   5.4013438e+02   4.7867300e+02   4.6329250e+02   4.1402013e+02
   5.6003457e+02   5.3485365e+02   4.4763831e+02   4.3051949e+02   3.9740155e+02
   5.8689572e+02   5.8603010e+02   5.5768919e+02   5.3304150e+02   4.4210872e+02
   6.1411422e+02   6.0904022e+02   5.4882395e+02   5.2450402e+02   4.4185030e+02
   5.6031029e+02   5.5981033e+02   5.5920513e+02   5.3442777e+02   4.4213753e+02
   5.9240126e+02   5.8695029e+02   5.4369854e+02   5.2091446e+02   4.4170647e+02
   5.6959746e+02   5.5172877e+02   5.1466287e+02   5.0003843e+02   4.3987870e+02
   6.2013567e+02   6.1244452e+02   5.4276732e+02   5.1774415e+02   4.4151254e+02
   6.0202416e+02   6.0181147e+02   5.5921499e+02   5.3404459e+02   4.4212966e+02
   6.7646518e+02   6.3553964e+02   5.3756688e+02   5.1022937e+02   4.4081202e+02
   6.2342906e+02   6.1110095e+02   5.3147172e+02   5.0143313e+02   4.3930171e+02
   5.7253905e+02   5.5724305e+02   5.2211779e+02   5.0598992e+02   4.4064066e+02
   5.7280690e+02   5.5928847e+02   5.2884088e+02   5.1281415e+02   4.4134690e+02
   6.1113266e+02   5.9985357e+02   5.2881535e+02   4.9792510e+02   4.3846325e+02
   6.0371572e+02   5.9418160e+02   5.2960983e+02   5.0104022e+02   4.3926497e+02
   5.5971623e+02   5.3444373e+02   4.4214201e+02   4.0229751e+02   4.0187345e+02
   5.7359737e+02   5.6629758e+02   5.4563633e+02   5.2632671e+02   4.4194534e+02
   5.7979575e+02   5.7196784e+02   5.4070919e+02   5.2064330e+02   4.4172331e+02
   5.6227342e+02   5.3773088e+02   4.6909411e+02   4.5595432e+02   4.1151373e+02
   5.5990868e+02   5.3469353e+02   4.5057728e+02   4.4596972e+02   4.3662821e+02
   5.8163042e+02   5.6580982e+02   5.1056606e+02   4.7367648e+02   4.1128528e+02
   5.7542762e+02   5.6861232e+02   5.4585844e+02   5.2597396e+02   4.4193040e+02
   5.9587328e+02   5.8851524e+02   5.3636040e+02   5.1237808e+02   4.4110637e+02
   6.1297235e+02   6.0327720e+02   5.3561816e+02   5.0914419e+02   4.4069306e+02
   5.6040203e+02   5.3533254e+02   4.6040775e+02   4.5483885e+02   4.3483007e+02
   5.9102749e+02   5.7874024e+02   5.1868345e+02   4.8264130e+02   4.3119726e+02
   5.6811346e+02   5.4758784e+02   5.0172668e+02   4.8380019e+02   4.3517703e+02
   5.6252269e+02   5.5051379e+02   5.4467949e+02   5.3107985e+02   4.4208758e+02
   5.6924422e+02   5.5701892e+02   5.3690082e+02   5.2192287e+02   4.4184274e+02
   6.0365459e+02   5.9810537e+02   5.4415034e+02   5.2021882e+02   4.4166135e+02
   6.0477162e+02   6.0340732e+02   5.5663989e+02   5.3189946e+02   4.4208146e+02
   5.8395395e+02   5.6934150e+02   5.1360935e+02   4.7804889e+02   4.2637490e+02
   6.0302564e+02   5.9088226e+02   5.2029701e+02   4.7695130e+02   4.2276293e+02
   6.2420601e+02   6.2089156e+02   5.5356380e+02   5.2889649e+02   4.4199974e+02
   5.5975937e+02   5.3450045e+02   4.4378137e+02   4.3581935e+02   4.3366398e+02
   6.7888315e+02   6.2749579e+02   5.2412580e+02   4.7724330e+02   4.2285024e+02
   5.5971776e+02   5.3444604e+02   4.4656481e+02   4.4645467e+02   4.4202037e+02
   6.2271871e+02   6.0697040e+02   5.2323638e+02   4.7870180e+02   4.2593561e+02
   6.0053210e+02   5.9799680e+02   5.5310256e+02   5.2895919e+02   4.4200292e+02
   6.1673808e+02   6.0513628e+02   5.3153542e+02   5.0229952e+02   4.3950380e+02
   5.6325622e+02   5.4465179e+02   5.2917172e+02   5.2137426e+02   4.4195024e+02
   6.5594718e+02   6.3848378e+02   5.4534321e+02   5.2015291e+02   4.4164769e+02
   5.9857584e+02   5.8640310e+02   5.1877297e+02   4.7510623e+02   4.1619778e+02
   6.6305496e+02   6.3756488e+02   5.4181037e+02   5.1589101e+02   4.4137777e+02
   5.7443213e+02   5.6312197e+02   5.3429671e+02   5.1696068e+02   4.4158573e+02
   5.5982072e+02   5.3457948e+02   4.4929499e+02   4.4631956e+02   4.3868699e+02
   5.5979396e+02   5.3454291e+02   4.4352601e+02   4.2025868e+02   4.0367216e+02
   6.5108146e+02   6.2530927e+02   5.2498431e+02   4.8143005e+02   4.2946712e+02
   5.7601043e+02   5.7600494e+02   5.5970612e+02   5.3443853e+02   4.4213776e+02
   6.3607069e+02   6.1762401e+02   5.2413098e+02   4.7938341e+02   4.2693453e+02
   5.5997596e+02   5.3477802e+02   4.4669194e+02   4.2880119e+02   3.9505234e+02
   5.6261662e+02   5.5554705e+02   5.5136382e+02   5.3295618e+02   4.4211356e+02
   5.6030771e+02   5.3525016e+02   4.7023898e+02   4.6773341e+02   4.3938508e+02
   5.6183242e+02   5.3715122e+02   4.6612703e+02   4.5315451e+02   4.1166566e+02
   5.6210130e+02   5.4577507e+02   5.3811269e+02   5.2870287e+02   4.4206500e+02
   6.2369514e+02   6.0725645e+02   5.2236192e+02   4.7442184e+02   3.8780244e+02
   6.0519728e+02   5.9748231e+02   5.3729591e+02   5.1216144e+02   4.4106350e+02
   6.9364668e+02   6.8401016e+02   5.5962490e+02   5.3436253e+02   4.4213619e+02
   5.5973713e+02   5.3447039e+02   4.4250719e+02   4.1189737e+02   3.8037993e+02
   5.7966599e+02   5.6938923e+02   5.3300072e+02   5.1333865e+02   4.4128713e+02
   6.4220250e+02   6.2096070e+02   5.2396710e+02   4.7786796e+02   4.2427691e+02
   6.7228369e+02   6.3463343e+02   5.3620780e+02   5.0823070e+02   4.4053990e+02
   6.2235130e+02   6.0671621e+02   5.2331872e+02   4.7915446e+02   4.2666489e+02
   5.8688905e+02   5.7882878e+02   5.3663857e+02   5.1471263e+02   4.4134752e+02
   6.3188907e+02   6.2959867e+02   5.5621002e+02   5.3131114e+02   4.4206620e+02
   5.8122782e+02   5.6569606e+02   5.1166303e+02   4.7739806e+02   4.2573796e+02
   5.5977611e+02   5.3452206e+02   4.4382317e+02   4.3230885e+02   4.2968825e+02
   5.5980270e+02   5.3455666e+02   4.4458359e+02   4.3365829e+02   4.3000599e+02
   5.5974830e+02   5.3448543e+02   4.4292393e+02   4.2774278e+02   4.2605803e+02
   6.1161089e+02   6.0655290e+02   5.4850362e+02   5.2426836e+02   4.4184147e+02
   5.5989344e+02   5.3467128e+02   4.4528572e+02   4.2581905e+02   3.9902679e+02
   5.9621290e+02   5.9545839e+02   5.5783057e+02   5.3298619e+02   4.4210704e+02
   5.5975925e+02   5.3730856e+02   5.3683578e+02   5.3400347e+02   4.4213637e+02
   5.5999204e+02   5.3486138e+02   4.7979712e+02   4.7892642e+02   4.4152106e+02
   5.6073332e+02   5.3574742e+02   4.5650093e+02   4.4268121e+02   4.0139281e+02
   6.4334089e+02   6.4176939e+02   5.5819342e+02   5.3308504e+02   4.4210889e+02
   5.6090431e+02   5.3596421e+02   4.5819770e+02   4.4459491e+02   3.9900264e+02
   5.6696596e+02   5.5136541e+02   5.3019697e+02   5.1833470e+02   4.4177060e+02
   6.4326963e+02   6.2727723e+02   5.3531272e+02   5.0709288e+02   4.4036892e+02
   5.5976207e+02   5.3450318e+02   4.4321078e+02   4.2751989e+02   4.2506422e+02
   6.0234866e+02   5.9152664e+02   5.2407873e+02   4.8936507e+02   4.3534753e+02
   5.7783687e+02   5.6808800e+02   5.3623178e+02   5.1722198e+02   4.4156770e+02
   6.6599840e+02   6.4972076e+02   5.5439105e+02   5.2952855e+02   4.4201783e+02
   5.6134098e+02   5.3656558e+02   4.6830962e+02   4.6019539e+02   4.3111269e+02
   5.6125803e+02   5.3669152e+02   4.8042431e+02   4.7549360e+02   4.3827429e+02
   5.5972114e+02   5.3445238e+02   4.8718080e+02   4.8716503e+02   4.4213087e+02
   6.5595335e+02   6.3645281e+02   5.4229696e+02   5.1652364e+02   4.4142470e+02
   5.5972101e+02   5.3445006e+02   4.4223443e+02   4.0628850e+02   3.9920286e+02
   5.6911814e+02   5.5564089e+02   5.3346085e+02   5.1935097e+02   4.4176149e+02
   5.5994061e+02   5.3473513e+02   4.5046962e+02   4.4483929e+02   4.3532917e+02
   5.5987457e+02   5.3465032e+02   4.5804567e+02   4.5659510e+02   4.4037991e+02
   6.3307864e+02   6.1536185e+02   5.2372533e+02   4.7814989e+02   4.2487317e+02
   6.8577877e+02   6.5860321e+02   5.5779386e+02   5.3270787e+02   4.4210030e+02
   5.5990853e+02   5.3469358e+02   4.5174252e+02   4.4797850e+02   4.3758986e+02
   6.8057484e+02   6.3449386e+02   5.3571480e+02   5.0746932e+02   4.4042457e+02
   5.5979659e+02   5.3455105e+02   4.6474041e+02   4.6429696e+02   4.4162606e+02
   6.1200812e+02   6.0098775e+02   5.3045283e+02   5.0100324e+02   4.3922837e+02
   5.5975473e+02   5.3449330e+02   4.4288316e+02   4.2067008e+02   4.1653096e+02
   5.6185464e+02   5.3741592e+02   4.7769105e+02   4.7021086e+02   4.3486880e+02
   6.2306193e+02   6.0679032e+02   5.2242701e+02   4.7497559e+02   4.1314027e+02
   5.8621324e+02   5.7303469e+02   5.1738889e+02   4.8467000e+02   4.3297518e+02
   6.0962082e+02   6.0871842e+02   5.5790312e+02   5.3292222e+02   4.4210537e+02
   5.6219084e+02   5.3765503e+02   4.7044929e+02   4.5880631e+02   4.2323734e+02
   5.6496390e+02   5.4586512e+02   5.2132603e+02   5.1261694e+02   4.4160454e+02
   5.7327032e+02   5.5403454e+02   5.0221939e+02   4.7275521e+02   4.1698709e+02
   5.5977169e+02   5.3451598e+02   4.4945020e+02   4.4795289e+02   4.4042064e+02
   6.4200549e+02   6.4133094e+02   5.5903949e+02   5.3384526e+02   4.4212549e+02
   5.7771942e+02   5.6836975e+02   5.3757029e+02   5.1850607e+02   4.4163538e+02
   5.7580274e+02   5.6186877e+02   5.2340519e+02   5.0483476e+02   4.4036098e+02
   5.6280968e+02   5.3880015e+02   4.8149260e+02   4.7162734e+02   4.3321079e+02
   5.6000071e+02   5.3481181e+02   4.4741725e+02   4.3146660e+02   4.1694831e+02
   6.0071073e+02   5.9068540e+02   5.2649296e+02   4.9577226e+02   4.3789494e+02
   6.5672901e+02   6.2565904e+02   5.2351368e+02   4.7448793e+02   3.8840014e+02
   5.5997384e+02   5.3477887e+02   4.4947603e+02   4.4137156e+02   4.3210384e+02
   5.8050203e+02   5.7082331e+02   5.3437622e+02   5.1439778e+02   4.4136317e+02
   6.0678495e+02   5.9715774e+02   5.3135277e+02   5.0345118e+02   4.3976541e+02
   5.9142832e+02   5.8235365e+02   5.3067604e+02   5.0621118e+02   4.4033325e+02
   6.3092239e+02   6.1403541e+02   5.2412044e+02   4.8020365e+02   4.2807902e+02
   5.5971941e+02   5.3444806e+02   4.4297891e+02   4.4183586e+02   4.4096137e+02
   5.6071777e+02   5.3639405e+02   5.0186241e+02   4.9964317e+02   4.4166617e+02
   6.3035934e+02   6.1332451e+02   5.2362939e+02   4.7828506e+02   4.2514360e+02
   6.0305345e+02   5.9090546e+02   5.2029658e+02   4.7692692e+02   4.2270203e+02
   6.0096667e+02   5.9015780e+02   5.2366928e+02   4.8894568e+02   4.3515135e+02
   5.6022240e+02   5.3509892e+02   4.5351109e+02   4.4470567e+02   4.3024430e+02
   6.0103809e+02   6.0077415e+02   5.5908013e+02   5.3393975e+02   4.4212753e+02
   5.6087495e+02   5.3592698e+02   4.5792041e+02   4.4428855e+02   4.0010414e+02
   5.5975945e+02   5.3450665e+02   4.7483320e+02   4.7467251e+02   4.4200312e+02
   5.5993933e+02   5.3473345e+02   4.4682936e+02   4.3277936e+02   4.2361399e+02
   6.5551176e+02   6.3023619e+02   5.3153672e+02   5.0011611e+02   4.3897160e+02
   5.8281823e+02   5.8261352e+02   5.5928983e+02   5.3417526e+02   4.4213255e+02
   5.5972752e+02   5.3445803e+02   4.4233902e+02   4.0880465e+02   3.8749215e+02
   6.0250582e+02   5.9027874e+02   5.1986187e+02   4.7565343e+02   4.1872592e+02
   5.9255886e+02   5.8251309e+02   5.2643113e+02   4.9909350e+02   4.3888488e+02
   5.5994385e+02   5.3481121e+02   4.8523793e+02   4.8457181e+02   4.4179272e+02
   5.9812571e+02   5.8901215e+02   5.2960323e+02   5.0249527e+02   4.3960951e+02
   6.0799671e+02   5.9632909e+02   5.2503764e+02   4.8973548e+02   4.3548440e+02
   7.2627690e+02   6.3406255e+02   5.3448141e+02   5.0546838e+02   4.4009266e+02
   6.1601748e+02   6.0136706e+02   5.2256423e+02   4.7857414e+02   4.2579294e+02
   5.6154195e+02   5.3679709e+02   4.6652860e+02   4.5602613e+02   4.2570362e+02
   5.5972293e+02   5.3445247e+02   4.4228125e+02   4.1464012e+02   4.1312413e+02
   5.6104780e+02   5.3616072e+02   4.6371710e+02   4.5471774e+02   4.2907427e+02
   5.6253143e+02   5.3999378e+02   5.0852658e+02   5.0321842e+02   4.4129456e+02
   5.5971664e+02   5.3444441e+02   4.4215197e+02   4.2626081e+02   4.2622871e+02
   5.6704234e+02   5.4688882e+02   5.0712919e+02   4.9369557e+02   4.3896919e+02
   6.2967534e+02   6.1340437e+02   5.2468504e+02   4.8259122e+02   4.3066041e+02
   6.7297183e+02   6.7074598e+02   5.5963801e+02   5.3437419e+02   4.4213634e+02
   6.1412825e+02   5.9960640e+02   5.2163697e+02   4.7557612e+02   4.1775841e+02
   5.6000452e+02   5.3481490e+02   4.4716632e+02   4.2969090e+02   3.9755230e+02
   6.4240919e+02   6.4202331e+02   5.5933753e+02   5.3410970e+02   4.4213103e+02
   5.5971918e+02   5.3444774e+02   4.6177006e+02   4.6174624e+02   4.4211041e+02
   5.5980464e+02   5.3458814e+02   4.8579243e+02   4.8553447e+02   4.4201098e+02
   5.9755748e+02   5.9746592e+02   5.5949365e+02   5.3427261e+02   4.4213446e+02
   5.5983483e+02   5.3459558e+02   4.4426154e+02   4.2299843e+02   4.0315730e+02
   5.7276013e+02   5.5931673e+02   5.2916783e+02   5.1315837e+02   4.4137375e+02
   5.9088098e+02   5.7916527e+02   5.2068397e+02   4.8804128e+02   4.3485303e+02
   6.1515506e+02   6.0272792e+02   5.2814559e+02   4.9562787e+02   4.3777989e+02
   6.4266424e+02   6.4247954e+02   5.5953789e+02   5.3428666e+02   4.4213473e+02
   5.6842732e+02   5.4731560e+02   4.9714957e+02   4.7627389e+02   4.2941267e+02
   5.8197947e+02   5.8196717e+02   5.5969069e+02   5.3442775e+02   4.4213755e+02
   6.6036492e+02   6.4368186e+02   5.5021110e+02   5.2540245e+02   4.4188202e+02
   6.2556899e+02   6.0950566e+02   5.2363492e+02   4.7948184e+02   4.2712808e+02
   5.8717800e+02   5.7608026e+02   5.2482041e+02   4.9919827e+02   4.3898455e+02
   5.6034335e+02   5.3525170e+02   4.5216514e+02   4.3764708e+02   4.1129268e+02
   5.8643731e+02   5.8534528e+02   5.5718134e+02   5.3269445e+02   4.4210101e+02
