# Supplementary material for: Rethinking Colour Constancy
Source: PLoS One. 2015 Sep 10;10(9):e0135029. doi: 10.1371/journal.pone.0135029 (PMC4565710; doi:10.1371/journal.pone.0135029)
Supplement: S1 Dataset — (ZIP) [file pone.0135029.s002.zip › 5-TransitionMetamerReflectanceData/NtoG_20munsells/fiveTr_11.txt]

   4.1710145e+02   4.1897715e+02   4.6528884e+02   5.3107460e+02   6.2133733e+02
   4.6490620e+02   5.2709143e+02   5.8816134e+02   6.0081588e+02   6.4397384e+02
   4.6501732e+02   5.2518221e+02   5.2524906e+02   5.3110623e+02   6.2130840e+02
   4.0597001e+02   4.5046923e+02   5.1246503e+02   5.4751820e+02   6.3369756e+02
   4.6499268e+02   5.3005191e+02   6.0819263e+02   6.3122519e+02   6.9823391e+02
   4.6497329e+02   5.2820390e+02   5.3845074e+02   5.4121153e+02   6.2181022e+02
   4.6501542e+02   5.1709145e+02   5.1715471e+02   5.3109519e+02   6.2131333e+02
   4.2278617e+02   4.5157968e+02   5.0660724e+02   5.4337776e+02   6.3053656e+02
   4.6488089e+02   5.2632809e+02   5.8545776e+02   5.9851544e+02   6.4496972e+02
   4.4504755e+02   4.6706998e+02   5.2902347e+02   5.6206457e+02   6.4797449e+02
   4.3539416e+02   4.3968086e+02   4.6836330e+02   5.3141374e+02   6.2169972e+02
   4.6285860e+02   5.0314440e+02   5.4780526e+02   5.7471034e+02   6.5629895e+02
   4.0472060e+02   4.5135155e+02   5.3095395e+02   5.6566007e+02   6.8603690e+02
   4.6492181e+02   5.2758308e+02   5.8785667e+02   5.9827787e+02   6.3848270e+02
   4.6483103e+02   5.2491927e+02   5.8220674e+02   5.9716834e+02   6.5081924e+02
   4.6494957e+02   5.2821822e+02   5.5098665e+02   5.5396764e+02   6.2267190e+02
   4.3306669e+02   4.3795975e+02   4.6856509e+02   5.3144871e+02   6.2173790e+02
   4.5300263e+02   4.7633594e+02   5.2913058e+02   5.6087560e+02   6.4378104e+02
   4.6498661e+02   5.1601955e+02   5.1665081e+02   5.3155810e+02   6.2141809e+02
   4.2977130e+02   4.5567497e+02   5.2499873e+02   5.5856415e+02   6.4456625e+02
   4.1234275e+02   4.3107106e+02   4.7029266e+02   5.3172689e+02   6.2204112e+02
   4.3450658e+02   4.3475759e+02   4.6518931e+02   5.3106096e+02   6.2132189e+02
   4.5535470e+02   4.8027788e+02   5.3688974e+02   5.6974160e+02   7.1153918e+02
   4.6491702e+02   5.2673639e+02   5.4537649e+02   5.4969309e+02   6.2285853e+02
   4.4535825e+02   4.6747370e+02   5.3359630e+02   5.6765870e+02   7.3416450e+02
   4.2280584e+02   4.5308715e+02   5.2867488e+02   5.6279504e+02   6.5306813e+02
   4.6465114e+02   5.1927833e+02   5.4004755e+02   5.5124703e+02   6.2558087e+02
   4.2776851e+02   4.5482484e+02   5.2873933e+02   5.6276538e+02   6.5259112e+02
   4.4282538e+02   4.6456792e+02   5.1773095e+02   5.5097344e+02   6.3536402e+02
   4.5626672e+02   4.8183534e+02   5.3470705e+02   5.6648698e+02   6.5173335e+02
   4.1956289e+02   4.3236069e+02   4.7024818e+02   5.3171262e+02   6.2202336e+02
   4.2250312e+02   4.5301100e+02   5.2881489e+02   5.6296551e+02   6.5354383e+02
   4.4465110e+02   4.6679439e+02   5.3280037e+02   5.6672845e+02   6.6444529e+02
   4.3641004e+02   4.4314309e+02   4.7084756e+02   5.3171600e+02   6.2200883e+02
   4.4089832e+02   4.6060354e+02   4.9926745e+02   5.3892922e+02   6.2707315e+02
   4.5478845e+02   4.7109716e+02   4.8843507e+02   5.3408423e+02   6.2348638e+02
   4.6397879e+02   5.1142035e+02   5.5614345e+02   5.7908435e+02   6.5347400e+02
   4.1924299e+02   4.2993787e+02   4.6875054e+02   5.3150861e+02   6.2180922e+02
   4.5187542e+02   4.7443642e+02   5.2275111e+02   5.5449181e+02   6.3713999e+02
   4.3788046e+02   4.5536164e+02   4.8869650e+02   5.3525689e+02   6.2483571e+02
   4.4526485e+02   4.4615155e+02   4.6584012e+02   5.3111375e+02   6.2137812e+02
   4.6498704e+02   5.2982838e+02   5.6693569e+02   5.6857161e+02   6.2265389e+02
   4.3378244e+02   4.5725323e+02   5.1192262e+02   5.4675587e+02   6.3267787e+02
   4.6501820e+02   5.3103697e+02   6.2120537e+02   6.7645652e+02   6.8922945e+02
   4.2324393e+02   4.5325587e+02   5.3049170e+02   5.6497447e+02   6.6217027e+02
   4.2439799e+02   4.2514038e+02   4.6526472e+02   5.3107095e+02   6.2133327e+02
   4.6497315e+02   5.2493508e+02   5.2856885e+02   5.3452189e+02   6.2164795e+02
   4.6442802e+02   5.1681383e+02   5.6429901e+02   5.8437054e+02   6.5376949e+02
   4.4941294e+02   4.6955571e+02   5.0482423e+02   5.4106272e+02   6.2786609e+02
   4.4233912e+02   4.6379467e+02   5.1296692e+02   5.4710278e+02   6.3242282e+02
   4.3119305e+02   4.5612748e+02   5.1785294e+02   5.5168657e+02   6.3681057e+02
   4.6498434e+02   5.2966123e+02   5.5783484e+02   5.5939679e+02   6.2223939e+02
   4.6501564e+02   5.3093620e+02   6.1640490e+02   6.2274061e+02   6.2817172e+02
   4.6369268e+02   5.0562507e+02   5.2281155e+02   5.4425055e+02   6.2622762e+02
   4.6499252e+02   5.3004393e+02   6.0815712e+02   6.3131788e+02   7.2448551e+02
   4.5572429e+02   4.8088456e+02   5.3569748e+02   5.6799914e+02   6.5714580e+02
   4.6501724e+02   5.3020405e+02   5.3081017e+02   5.3164373e+02   6.2131053e+02
   4.3518805e+02   4.5881706e+02   5.2198138e+02   5.5532951e+02   6.4017137e+02
   4.3729716e+02   4.6047894e+02   5.2702493e+02   5.6039487e+02   6.4659747e+02
   4.6497277e+02   5.2929807e+02   5.9920190e+02   6.1289592e+02   6.4167663e+02
   4.4155790e+02   4.6398353e+02   5.3139627e+02   5.6525932e+02   6.5737278e+02
   4.6406174e+02   5.1095390e+02   5.3585918e+02   5.5376819e+02   6.2903701e+02
   4.6453304e+02   5.1832047e+02   5.5438825e+02   5.6863441e+02   6.3278075e+02
   4.5956953e+02   4.8971343e+02   5.4047861e+02   5.7174611e+02   6.8164101e+02
   4.1475088e+02   4.3903925e+02   4.7723342e+02   5.3285146e+02   6.2313137e+02
   4.6500031e+02   5.2986870e+02   5.4027113e+02   5.4141708e+02   6.2152007e+02
   4.6009656e+02   4.6058054e+02   4.6551822e+02   5.3105898e+02   6.2131770e+02
   4.6174703e+02   4.9750243e+02   5.4367825e+02   5.7255211e+02   6.5723399e+02
   4.6177859e+02   4.9573912e+02   5.2216072e+02   5.4847001e+02   6.2966251e+02
   4.3976957e+02   4.4582351e+02   4.7064851e+02   5.3165988e+02   6.2194638e+02
   4.6494975e+02   5.2850452e+02   5.8149022e+02   5.8683040e+02   6.2823769e+02
   4.3654574e+02   4.5965247e+02   5.1980016e+02   5.5320672e+02   6.3788205e+02
   4.6318716e+02   5.0502908e+02   5.4523472e+02   5.6960557e+02   6.4349708e+02
   4.3951094e+02   4.6233110e+02   5.3234576e+02   5.6661245e+02   6.7532887e+02
   4.6499310e+02   5.3004545e+02   5.9906872e+02   6.0525604e+02   6.2986927e+02
   4.0117201e+02   4.1525695e+02   4.6557640e+02   5.3110930e+02   6.2137666e+02
   4.1206197e+02   4.5159890e+02   5.3075005e+02   5.6539306e+02   6.6948395e+02
   4.3458147e+02   4.5419661e+02   4.9231634e+02   5.3648813e+02   6.2572942e+02
   4.6499528e+02   5.3014534e+02   6.0803708e+02   6.2743968e+02   6.5017670e+02
   4.6493678e+02   5.2805099e+02   5.9321694e+02   6.0727729e+02   6.4612843e+02
   4.6320379e+02   4.8981602e+02   4.9606994e+02   5.3314515e+02   6.2238048e+02
   4.5778981e+02   4.6144411e+02   4.6888774e+02   5.3123456e+02   6.2148086e+02
   4.6497803e+02   5.2950112e+02   6.0342789e+02   6.2488841e+02   6.7950767e+02
   4.6500758e+02   5.3052186e+02   5.4829764e+02   5.4883311e+02   6.2148706e+02
   4.4745808e+02   4.6945458e+02   5.2956520e+02   5.6241342e+02   6.4794217e+02
   4.5022133e+02   4.7233432e+02   5.2297589e+02   5.5500476e+02   6.3793837e+02
   4.6501156e+02   5.3077713e+02   6.1715817e+02   6.4635667e+02   6.7402002e+02
   3.8358890e+02   4.1508918e+02   4.6559910e+02   5.3111205e+02   6.2138035e+02
   4.5011377e+02   4.7256855e+02   5.3289915e+02   5.6607218e+02   6.5555810e+02
   4.6352299e+02   5.0605073e+02   5.3122388e+02   5.5227815e+02   6.2970007e+02
   4.3041166e+02   4.5451319e+02   5.0580646e+02   5.4274240e+02   6.2994367e+02
   4.5895552e+02   4.8721201e+02   5.2575695e+02   5.5481723e+02   6.3525370e+02
   4.3663083e+02   4.5799281e+02   5.0286818e+02   5.4087897e+02   6.2848970e+02
   4.6501814e+02   5.3104074e+02   6.2057904e+02   6.2160233e+02   6.2235151e+02
   4.4644311e+02   4.6849683e+02   5.3262650e+02   5.6629868e+02   6.5930358e+02
   4.1538917e+02   4.1553020e+02   4.6503226e+02   5.3104502e+02   6.2130431e+02
   4.6501767e+02   5.3102100e+02   6.2064163e+02   6.3381106e+02   6.3471509e+02
   4.3265823e+02   4.3900776e+02   4.6975549e+02   5.3160092e+02   6.2189698e+02
   3.9593168e+02   4.3869855e+02   4.7762715e+02   5.3293635e+02   6.2321349e+02
   4.6480327e+02   5.2418968e+02   5.8199034e+02   5.9914797e+02   7.2885827e+02
   4.6494894e+02   5.2808685e+02   5.4855027e+02   5.5161710e+02   6.2253519e+02
   4.6451871e+02   5.1827996e+02   5.6754994e+02   5.8713188e+02   6.5783713e+02
   4.6501795e+02   5.3103225e+02   6.1652312e+02   6.1711571e+02   6.2192536e+02
   4.5666528e+02   4.8240697e+02   5.3012056e+02   5.6073439e+02   6.4207671e+02
   4.2929057e+02   4.5550542e+02   5.2733743e+02   5.6109731e+02   6.4876929e+02
   4.3240556e+02   4.3841411e+02   4.6940588e+02   5.3155769e+02   6.2185226e+02
   4.4273153e+02   4.6453129e+02   5.1855651e+02   5.5170267e+02   6.3598791e+02
   4.6297457e+02   5.0349735e+02   5.4056433e+02   5.6459422e+02   6.3888616e+02
   4.6496633e+02   5.2907093e+02   5.9818787e+02   6.1245109e+02   6.4339325e+02
   4.6494470e+02   5.2832470e+02   5.9596865e+02   6.1341995e+02   6.5488786e+02
   4.6483082e+02   5.2122097e+02   5.3134183e+02   5.4062844e+02   6.2286421e+02
   4.6486492e+02   5.2587201e+02   5.8054721e+02   5.9176972e+02   6.3862489e+02
   4.6501803e+02   5.3030509e+02   5.3043687e+02   5.3117368e+02   6.2130380e+02
   4.6412291e+02   5.1231888e+02   5.4326951e+02   5.6099991e+02   6.3211048e+02
   4.6498951e+02   5.2992458e+02   6.0584782e+02   6.2500214e+02   6.5076042e+02
   4.1511481e+02   4.4803430e+02   4.9535508e+02   5.3787783e+02   6.2686577e+02
   4.5844406e+02   4.8570613e+02   5.2289525e+02   5.5238727e+02   6.3365316e+02
   4.6501731e+02   5.3100336e+02   5.9244257e+02   5.9256989e+02   6.2147912e+02
   4.6435575e+02   4.9900137e+02   5.0253571e+02   5.3275131e+02   6.2201696e+02
   4.4789837e+02   4.5038390e+02   4.6749219e+02   5.3124906e+02   6.2151724e+02
   4.2886397e+02   4.5540228e+02   5.3135073e+02   5.6590366e+02   6.7648521e+02
   4.6495964e+02   5.2883567e+02   5.9838922e+02   6.1592864e+02   6.5223724e+02
   4.6399581e+02   5.1015892e+02   5.3445512e+02   5.5286881e+02   6.2887517e+02
   4.6161463e+02   4.9692170e+02   5.4331780e+02   5.7236969e+02   6.5734244e+02
   4.6501524e+02   5.3091637e+02   6.1047135e+02   6.1307721e+02   6.2414977e+02
   4.3143275e+02   4.5677151e+02   5.3163566e+02   5.6616620e+02   6.8967059e+02
   4.6477296e+02   5.2330334e+02   5.5791516e+02   5.6706786e+02   6.2821468e+02
   4.1310750e+02   4.5150178e+02   5.2503556e+02   5.5883727e+02   6.4551635e+02
   4.4869004e+02   4.7075350e+02   5.2787554e+02   5.6029680e+02   6.4429490e+02
   4.2229026e+02   4.3610852e+02   4.7250745e+02   5.3203692e+02   6.2235067e+02
   4.4767013e+02   4.4782518e+02   4.6516831e+02   5.3105512e+02   6.2131518e+02
   4.4532368e+02   4.5368546e+02   4.7416945e+02   5.3202428e+02   6.2226264e+02
   4.4577986e+02   4.6632801e+02   5.0760758e+02   5.4307228e+02   6.2940290e+02
   4.6025468e+02   4.9178897e+02   5.3972358e+02   5.6982408e+02   6.5408440e+02
   4.4277577e+02   4.6232101e+02   4.9984960e+02   5.3908546e+02   6.2708213e+02
   4.6492106e+02   5.2610447e+02   5.3916355e+02   5.4394574e+02   6.2243790e+02
   4.5113264e+02   4.5132861e+02   4.6521699e+02   5.3105693e+02   6.2131700e+02
   4.6499690e+02   5.3020461e+02   5.7168700e+02   5.7293512e+02   6.2248494e+02
   4.6042722e+02   4.9239975e+02   5.4100449e+02   5.7135894e+02   6.5962367e+02
   4.3244220e+02   4.4425598e+02   4.7552481e+02   5.3244486e+02   6.2272020e+02
   4.6501316e+02   5.3067201e+02   5.3966217e+02   5.4002570e+02   6.2136121e+02
   4.5977905e+02   4.8657579e+02   5.0888869e+02   5.4071606e+02   6.2640446e+02
   3.8515714e+02   4.5060344e+02   5.1530900e+02   5.4980058e+02   6.3556980e+02
   4.3925868e+02   4.6213371e+02   5.3247353e+02   5.6679192e+02   6.9820383e+02
   4.3129748e+02   4.5465629e+02   5.0351211e+02   5.4140936e+02   6.2901741e+02
   4.6438982e+02   5.1444380e+02   5.3547590e+02   5.5055845e+02   6.2677584e+02
   4.3472643e+02   4.3934990e+02   4.6856911e+02   5.3144166e+02   6.2172966e+02
   4.5712358e+02   4.8361948e+02   5.3811783e+02   5.7050924e+02   7.1942596e+02
   4.6493075e+02   5.2255154e+02   5.2746810e+02   5.3565742e+02   6.2193442e+02
   4.0714088e+02   4.1047175e+02   4.6513217e+02   5.3105647e+02   6.2131725e+02
   4.6501085e+02   5.3074393e+02   6.1245182e+02   6.2174987e+02   6.3196172e+02
   4.6501755e+02   5.3101663e+02   5.6647004e+02   5.6650526e+02   6.2132957e+02
   4.5740102e+02   4.8401687e+02   5.3284465e+02   5.6357588e+02   6.4531269e+02
   4.6450320e+02   5.1794112e+02   5.5879994e+02   5.7488325e+02   6.3749133e+02
   4.6372882e+02   5.0918799e+02   5.5500357e+02   5.7987495e+02   6.7255637e+02
   4.4549577e+02   4.6416171e+02   4.9704595e+02   5.3770945e+02   6.2611249e+02
   4.4172524e+02   4.6416118e+02   5.3297065e+02   5.6722930e+02   7.7918248e+02
   4.4100706e+02   4.4627523e+02   4.6995944e+02   5.3156490e+02   6.2184879e+02
   4.6500952e+02   5.3068898e+02   5.6832943e+02   5.6882003e+02   6.2170841e+02
   4.2790625e+02   4.5466426e+02   5.2231368e+02   5.5591277e+02   6.4129977e+02
   4.6501826e+02   5.3104078e+02   6.1356690e+02   6.1363928e+02   6.2137896e+02
   4.5109974e+02   4.5374284e+02   4.6775579e+02   5.3124640e+02   6.2150972e+02
   4.1769529e+02   4.2372768e+02   4.6633374e+02   5.3119919e+02   6.2147544e+02
   4.6373835e+02   5.0729438e+02   5.2941138e+02   5.4958097e+02   6.2816428e+02
   4.6218856e+02   4.9863702e+02   5.3080165e+02   5.5593296e+02   6.3368368e+02
   4.3256089e+02   4.5570938e+02   5.0541968e+02   5.4244855e+02   6.2967864e+02
   4.6501789e+02   5.3102781e+02   6.2103812e+02   6.5717578e+02   6.5883406e+02
   4.0624427e+02   4.0682395e+02   4.6503220e+02   5.3104479e+02   6.2130440e+02
   4.4553280e+02   4.5895670e+02   4.8225029e+02   5.3337733e+02   6.2333716e+02
   4.6455879e+02   5.1591349e+02   5.3139289e+02   5.4516928e+02   6.2479785e+02
   4.2202974e+02   4.5186031e+02   5.1049952e+02   5.4599582e+02   6.3243716e+02
   4.3080524e+02   4.3145314e+02   4.6539624e+02   5.3108420e+02   6.2134756e+02
   4.0887967e+02   4.5145277e+02   5.3094542e+02   5.6564394e+02   6.8283042e+02
   4.2494122e+02   4.4383250e+02   4.8055137e+02   5.3348073e+02   6.2365362e+02
   3.9852023e+02   4.0194190e+02   4.6503971e+02   5.3104569e+02   6.2130513e+02
   4.3568861e+02   4.4046188e+02   4.6882257e+02   5.3146783e+02   6.2175619e+02
   4.1967126e+02   4.5020557e+02   5.0244809e+02   5.4103767e+02   6.2895746e+02
   4.5339948e+02   4.7710122e+02   5.3423486e+02   5.6697136e+02   6.5598623e+02
   4.6450759e+02   4.8431031e+02   4.8543253e+02   5.3129026e+02   6.2144913e+02
   4.3668990e+02   4.6017335e+02   5.3228178e+02   5.6671856e+02   7.2386579e+02
   4.6491433e+02   5.2733778e+02   5.9201948e+02   6.0911628e+02   6.6059480e+02
   4.0908851e+02   4.4794498e+02   4.9658838e+02   5.3837971e+02   6.2721295e+02
   4.1032206e+02   4.4719310e+02   4.9362103e+02   5.3724052e+02   6.2644911e+02
   4.6473157e+02   5.2145007e+02   5.4376141e+02   5.5320101e+02   6.2533331e+02
   4.6500701e+02   5.3059825e+02   6.1034189e+02   6.2111648e+02   6.3404515e+02
   4.6500232e+02   5.3040810e+02   6.0445366e+02   6.1182704e+02   6.3015068e+02
   4.3979970e+02   4.5508433e+02   4.8434334e+02   5.3406275e+02   6.2395803e+02
   4.3248884e+02   4.5738693e+02   5.3132109e+02   5.6572761e+02   6.6605220e+02
   4.6501483e+02   5.3090900e+02   6.1919549e+02   6.5340554e+02   7.0527685e+02
   4.3952174e+02   4.6188851e+02   5.1931915e+02   5.5260370e+02   6.3708227e+02
   4.6496076e+02   5.2767706e+02   5.3884367e+02   5.4211255e+02   6.2196224e+02
   4.3809396e+02   4.6118798e+02   5.3094036e+02   5.6495026e+02   6.5752263e+02
   4.6488002e+02   5.2620727e+02   5.5956308e+02   5.6541767e+02   6.2551534e+02
   4.3714015e+02   4.5530471e+02   4.9013942e+02   5.3570655e+02   6.2515512e+02
   4.4011551e+02   4.6281038e+02   5.3213787e+02   5.6630522e+02   6.6571813e+02
   4.1798498e+02   4.5180083e+02   5.2030886e+02   5.5414262e+02   6.3958543e+02
   4.6497213e+02   5.2795815e+02   5.3728290e+02   5.4028891e+02   6.2179789e+02
   4.6500139e+02   5.3037588e+02   6.1091035e+02   6.3166216e+02   6.5166007e+02
   4.1022805e+02   4.3260060e+02   4.7151234e+02   5.3190502e+02   6.2222499e+02
   4.4965461e+02   4.5228274e+02   4.6770525e+02   5.3125452e+02   6.2152023e+02
   4.6248207e+02   5.0109301e+02   5.4738314e+02   5.7562877e+02   6.9035691e+02
   4.3777483e+02   4.4630128e+02   4.7309103e+02   5.3200671e+02   6.2228969e+02
   4.6116614e+02   4.9510956e+02   5.4331806e+02   5.7333424e+02   6.8226513e+02
   4.5364930e+02   4.7529737e+02   5.0765632e+02   5.4208395e+02   6.2806516e+02
   4.6480797e+02   5.2249366e+02   5.3844293e+02   5.4659996e+02   6.2366227e+02
   4.4029021e+02   4.5728062e+02   4.8881852e+02   5.3520140e+02   6.2473915e+02
   4.6472674e+02   5.1827865e+02   5.2964967e+02   5.4149895e+02   6.2347821e+02
   4.6484493e+02   5.2529272e+02   5.8397896e+02   5.9934726e+02   6.5371855e+02
   4.4045230e+02   4.6308658e+02   5.3230260e+02   5.6648756e+02   6.6819711e+02
   4.6493046e+02   5.1844928e+02   5.2106717e+02   5.3331964e+02   6.2174499e+02
   4.0108893e+02   4.5022860e+02   5.1073615e+02   5.4624135e+02   6.3271599e+02
   4.6258862e+02   5.0055087e+02   5.3067957e+02   5.5486181e+02   6.3251287e+02
   4.4058136e+02   4.4151963e+02   4.6581446e+02   5.3111887e+02   6.2138434e+02
   4.6500107e+02   5.3037206e+02   6.1156681e+02   6.3546457e+02   6.6538571e+02
   4.6494261e+02   5.2824868e+02   5.9137550e+02   6.0184208e+02   6.3851161e+02
   4.6469811e+02   5.2172254e+02   5.7556177e+02   5.9370125e+02   6.9144365e+02
   4.6318243e+02   4.6588064e+02   4.6777585e+02   5.3108537e+02   6.2133918e+02
   4.1918280e+02   4.5220194e+02   5.2571333e+02   5.5951200e+02   6.4648595e+02
   4.6006937e+02   4.9037661e+02   5.2643769e+02   5.5457055e+02   6.3447429e+02
   4.6494241e+02   5.2399806e+02   5.2943460e+02   5.3624453e+02   6.2190061e+02
   4.4062743e+02   4.6321070e+02   5.3147965e+02   5.6543901e+02   6.5864047e+02
   4.5598307e+02   4.8127316e+02   5.3343860e+02   5.6503141e+02   6.4880752e+02
   4.6492517e+02   5.2770084e+02   5.8592625e+02   5.9470714e+02   6.3496496e+02
   4.6500234e+02   5.3040582e+02   6.0256378e+02   6.0826874e+02   6.2840334e+02
   3.9312280e+02   4.3241132e+02   4.7164011e+02   5.3192694e+02   6.2224875e+02
   4.3895540e+02   4.4033257e+02   4.6614198e+02   5.3115452e+02   6.2142300e+02
   4.5528873e+02   4.7992784e+02   5.2981407e+02   5.6095729e+02   6.4298606e+02
   4.6235642e+02   4.9804071e+02   5.2128314e+02   5.4672924e+02   6.2840736e+02
   4.6324770e+02   5.0560101e+02   5.5079832e+02   5.7706255e+02   6.6228881e+02
   4.6162142e+02   4.9660024e+02   5.3615570e+02   5.6302223e+02   6.4027286e+02
   4.0288046e+02   4.1806379e+02   4.6589492e+02   5.3114753e+02   6.2141931e+02
   4.6317608e+02   4.7201289e+02   4.7436086e+02   5.3124235e+02   6.2145503e+02
   4.6223244e+02   4.9357641e+02   5.0818739e+02   5.3820604e+02   6.2467110e+02
   4.2544132e+02   4.4344036e+02   4.7967068e+02   5.3328754e+02   6.2349022e+02
   4.6498009e+02   5.2404076e+02   5.2658212e+02   5.3342767e+02   6.2157217e+02
   4.5024389e+02   4.7277291e+02   5.3480411e+02   5.6847066e+02   7.3935320e+02
   4.6501289e+02   5.3082900e+02   6.1790893e+02   6.4783505e+02   6.6695443e+02
   4.5105397e+02   4.7378473e+02   5.3442387e+02   5.6781362e+02   6.6457709e+02
   4.6119161e+02   4.9521119e+02   5.4341395e+02   5.7341831e+02   6.8951655e+02
   4.6490940e+02   5.2718425e+02   5.9186362e+02   6.0978806e+02   7.2384193e+02
   4.3789449e+02   4.5682334e+02   4.9324315e+02   5.3669319e+02   6.2577949e+02
   4.1759106e+02   4.5209822e+02   5.3023988e+02   5.6473594e+02   6.6116418e+02
   4.3508913e+02   4.5886077e+02   5.2483022e+02   5.5818190e+02   6.4358811e+02
   4.2680038e+02   4.5021891e+02   4.9340094e+02   5.3704725e+02   6.2623192e+02
   4.6474751e+02   5.2282995e+02   5.7828797e+02   5.9591690e+02   7.0815140e+02
   4.6198940e+02   4.9865044e+02   5.4573351e+02   5.7481783e+02   7.2489864e+02
   4.5315117e+02   4.6980438e+02   4.8991399e+02   5.3464891e+02   6.2390235e+02
   4.4571472e+02   4.6174621e+02   4.8824160e+02   5.3478185e+02   6.2429707e+02
   4.6455009e+02   5.1356105e+02   5.2408292e+02   5.3999983e+02   6.2372438e+02
   4.1706980e+02   4.3250043e+02   4.7078273e+02   5.3179260e+02   6.2210727e+02
   4.4796961e+02   4.5247732e+02   4.6968266e+02   5.3145558e+02   6.2172222e+02
   4.6330709e+02   5.0593667e+02   5.4858659e+02   5.7355408e+02   6.4903375e+02
   4.5596825e+02   4.8132214e+02   5.3579867e+02   5.6801958e+02   6.5683990e+02
   4.6501797e+02   5.3101839e+02   5.3997867e+02   5.4000303e+02   6.2130640e+02
   4.4587827e+02   4.6796437e+02   5.3341432e+02   5.6736645e+02   6.7577212e+02
   4.6327949e+02   5.0358821e+02   5.2560688e+02   5.4804181e+02   6.2819672e+02
   4.6487428e+02   5.2614245e+02   5.8186989e+02   5.9306310e+02   6.3904536e+02
   4.4686905e+02   4.6890307e+02   5.3176915e+02   5.6516539e+02   6.5447098e+02
   4.4623270e+02   4.4953101e+02   4.6826312e+02   5.3133406e+02   6.2160626e+02
   4.5723953e+02   4.6145197e+02   4.6951758e+02   5.3128350e+02   6.2152582e+02
   4.6237606e+02   5.0051944e+02   5.4621103e+02   5.7429711e+02   6.6023089e+02
   4.1140155e+02   4.2703673e+02   4.6813724e+02   5.3143182e+02   6.2172940e+02
   4.6501255e+02   5.3081641e+02   6.1234901e+02   6.1892339e+02   6.2861155e+02
   4.3128287e+02   4.5657653e+02   5.2746321e+02   5.6116975e+02   6.4870733e+02
   4.4746870e+02   4.6285635e+02   4.8690453e+02   5.3433628e+02   6.2394610e+02
   4.6462822e+02   5.1683366e+02   5.3074518e+02   5.4376647e+02   6.2425639e+02
   4.3050382e+02   4.3845464e+02   4.7071917e+02   5.3174083e+02   6.2204264e+02
   4.6501656e+02   5.3097418e+02   5.7218268e+02   5.7228608e+02   6.2139804e+02
   4.1447515e+02   4.1461381e+02   4.6503063e+02   5.3104464e+02   6.2130394e+02
   4.2823598e+02   4.5323688e+02   5.0468784e+02   5.4214300e+02   6.2959027e+02
   4.5783148e+02   4.8476291e+02   5.2913167e+02   5.5902831e+02   6.3959135e+02
   4.5718894e+02   4.7623206e+02   4.9300314e+02   5.3489520e+02   6.2379791e+02
   4.6423722e+02   5.1284557e+02   5.3671918e+02   5.5320033e+02   6.2820989e+02
   4.6495382e+02   5.2727664e+02   5.3832086e+02   5.4197413e+02   6.2202792e+02
   4.1595538e+02   4.4992529e+02   5.0388220e+02   5.4183271e+02   6.2952371e+02
   4.4440266e+02   4.5332255e+02   4.7480586e+02   5.3213200e+02   6.2236543e+02
   4.4051887e+02   4.4689297e+02   4.7109657e+02   5.3170740e+02   6.2199116e+02
   4.5152426e+02   4.7442352e+02   5.3505404e+02   5.6851930e+02   6.8982716e+02
   4.2949344e+02   4.4201119e+02   4.7507836e+02   5.3240264e+02   6.2269123e+02
   4.2074474e+02   4.5260979e+02   5.2937746e+02   5.6366089e+02   6.5582426e+02
   4.2565960e+02   4.4086058e+02   4.7608308e+02   5.3260186e+02   6.2288627e+02
   4.5318808e+02   4.7600893e+02   5.1852945e+02   5.5031713e+02   6.3349671e+02
   4.5298717e+02   4.7614323e+02   5.2532120e+02   5.5680025e+02   6.3908184e+02
   4.6481573e+02   5.2451176e+02   5.8294677e+02   6.0001137e+02   7.7135376e+02
   4.1562799e+02   4.5153875e+02   5.2060797e+02   5.5443714e+02   6.3993184e+02
   4.5984029e+02   4.9053747e+02   5.4104991e+02   5.7222432e+02   7.2619823e+02
   4.6500349e+02   5.2911024e+02   5.3334399e+02   5.3525537e+02   6.2143831e+02
   4.4038595e+02   4.6042078e+02   5.0043989e+02   5.3949312e+02   6.2744701e+02
   4.2543361e+02   4.5396731e+02   5.3146434e+02   5.6613783e+02   7.3598411e+02
   4.6256978e+02   4.6334137e+02   4.6580428e+02   5.3105708e+02   6.2131515e+02
   4.0254317e+02   4.1735070e+02   4.6580049e+02   5.3113642e+02   6.2140702e+02
   4.3110152e+02   4.4894292e+02   4.8424331e+02   5.3426004e+02   6.2422878e+02
   4.2233485e+02   4.5294602e+02   5.2806497e+02   5.6208733e+02   6.5135766e+02
   4.1106867e+02   4.5154885e+02   5.3108211e+02   5.6580788e+02   7.0622813e+02
   4.3474472e+02   4.3508672e+02   4.6525360e+02   5.3106740e+02   6.2132896e+02
   4.6448283e+02   5.1702398e+02   5.4592543e+02   5.5975952e+02   6.2927767e+02
   4.6407285e+02   5.1239606e+02   5.5912304e+02   5.8257851e+02   6.9465936e+02
   4.6498693e+02   5.2982566e+02   6.0357352e+02   6.1905482e+02   6.4294747e+02
   4.6500216e+02   5.2844185e+02   5.3171829e+02   5.3428005e+02   6.2144156e+02
   4.4507210e+02   4.4553025e+02   4.6543956e+02   5.3107924e+02   6.2134116e+02
   4.6501117e+02   5.3076116e+02   5.7940876e+02   5.7992646e+02   6.2188855e+02
   4.4295413e+02   4.6437101e+02   5.1336608e+02   5.4736644e+02   6.3256645e+02
   4.4444748e+02   4.5471338e+02   4.7674322e+02   5.3241444e+02   6.2260729e+02
   4.6501377e+02   5.3086034e+02   5.9395013e+02   5.9460084e+02   6.2222606e+02
   4.6501450e+02   5.3089207e+02   6.0797274e+02   6.1020754e+02   6.2384134e+02
   4.6501586e+02   5.3094726e+02   5.9192095e+02   5.9222200e+02   6.2172009e+02
   4.6501441e+02   5.3089131e+02   6.1890158e+02   6.5169933e+02   6.7726934e+02
   4.4909740e+02   4.4973989e+02   4.6565124e+02   5.3109067e+02   6.2135270e+02
   4.3678586e+02   4.5615444e+02   4.9378979e+02   5.3692852e+02   6.2596159e+02
   4.6498342e+02   5.2970171e+02   5.8422008e+02   5.8722956e+02   6.2527609e+02
   4.6501382e+02   5.3086686e+02   6.1857084e+02   6.5137073e+02   7.2917518e+02
   4.0614449e+02   4.1063707e+02   4.6516465e+02   5.3106033e+02   6.2132197e+02
   4.2021513e+02   4.5254368e+02   5.3106534e+02   5.6572761e+02   6.8188969e+02
   4.2839016e+02   4.5263201e+02   5.0076675e+02   5.4007252e+02   6.2819628e+02
   4.4023888e+02   4.6292303e+02   5.3274193e+02   5.6705940e+02   7.3482082e+02
   4.6462758e+02   5.2001551e+02   5.5377616e+02   5.6596985e+02   6.3020458e+02
   4.6450422e+02   5.1803475e+02   5.6719197e+02   5.8697252e+02   6.5856576e+02
   4.6492178e+02   5.2659447e+02   5.4234879e+02   5.4673165e+02   6.2259767e+02
   4.3179615e+02   4.5698154e+02   5.3162593e+02   5.6613901e+02   6.8321982e+02
   4.5663652e+02   4.8227649e+02   5.2861634e+02   5.5907421e+02   6.4023445e+02
   4.4706966e+02   4.6622131e+02   4.9975055e+02   5.3873740e+02   6.2663942e+02
   4.6501181e+02   5.3078123e+02   5.8041118e+02   5.8091362e+02   6.2187768e+02
   4.1295891e+02   4.1777629e+02   4.6550626e+02   5.3110053e+02   6.2136688e+02
   4.6498545e+02   5.2977125e+02   5.8344520e+02   5.8622427e+02   6.2488325e+02
   4.6501515e+02   5.3091908e+02   6.1927956e+02   6.5159258e+02   6.6366424e+02
   4.6496675e+02   5.2905659e+02   5.6257216e+02   5.6507923e+02   6.2311315e+02
   4.6496502e+02   5.2863291e+02   5.4721976e+02   5.4967506e+02   6.2219019e+02
   4.0573117e+02   4.5128681e+02   5.2782706e+02   5.6190678e+02   6.5127429e+02
   4.3213237e+02   4.5718077e+02   5.3166343e+02   5.6617172e+02   6.8488360e+02
   3.8003420e+02   4.3828727e+02   4.7715639e+02   5.3284775e+02   6.2313384e+02
   4.4297793e+02   4.6453994e+02   5.1522848e+02   5.4885241e+02   6.3367177e+02
   4.6501333e+02   5.3084331e+02   6.1810513e+02   6.4797343e+02   6.6417686e+02
   4.3673999e+02   4.6008498e+02   5.2744157e+02   5.6089156e+02   6.4751102e+02
   4.3552600e+02   4.5935361e+02   5.3186289e+02   5.6625682e+02   6.7441297e+02
   4.5712915e+02   4.8247698e+02   5.1846348e+02   5.4904701e+02   6.3178874e+02
   4.6499116e+02   5.2998875e+02   6.0600895e+02   6.2399765e+02   6.4746446e+02
   4.5607841e+02   4.8154967e+02   5.3676569e+02   5.6924142e+02   6.6422797e+02
   4.1485520e+02   4.5165831e+02   5.2539035e+02   5.5920027e+02   6.4606038e+02
   4.6480266e+02   5.2417774e+02   5.8034719e+02   5.9597817e+02   6.5278679e+02
   4.1584143e+02   4.5190715e+02   5.3064184e+02   5.6524123e+02   6.6619794e+02
   3.8030345e+02   4.5111546e+02   5.2553772e+02   5.5938463e+02   6.4643150e+02
   4.3425149e+02   4.5395960e+02   4.9226285e+02   5.3647969e+02   6.2573099e+02
   4.6499761e+02   5.3023310e+02   6.0529502e+02   6.1662327e+02   6.3535431e+02
   4.6496916e+02   5.2916962e+02   5.9127610e+02   5.9765046e+02   6.3088219e+02
   4.6321534e+02   4.8053872e+02   4.8393341e+02   5.3169656e+02   6.2171977e+02
   4.5273998e+02   4.7613708e+02   5.3487901e+02   5.6798116e+02   6.6228978e+02
   4.6295690e+02   5.0234450e+02   5.2946188e+02   5.5263115e+02   6.3076803e+02
   4.1589405e+02   4.5161046e+02   5.2158637e+02   5.5536810e+02   6.4097583e+02
   4.4734434e+02   4.6944380e+02   5.3384463e+02   5.6772286e+02   6.8902346e+02
   4.2653819e+02   4.5005138e+02   4.9319471e+02   5.3697790e+02   6.2618902e+02
   4.1475782e+02   4.2535869e+02   4.6720705e+02   5.3130918e+02   6.2159612e+02
   4.6501800e+02   5.3103123e+02   6.2110715e+02   6.6649510e+02   6.7293639e+02
   4.3426537e+02   4.4381216e+02   4.7340103e+02   5.3209277e+02   6.2238351e+02
   4.6501809e+02   5.3103249e+02   6.2011416e+02   6.2282548e+02   6.2409188e+02
   4.4689892e+02   4.5794712e+02   4.7834948e+02   5.3259303e+02   6.2271789e+02
   4.6499797e+02   5.1887445e+02   5.1945942e+02   5.3154640e+02   6.2139600e+02
   4.6266841e+02   5.0208566e+02   5.4771946e+02   5.7539782e+02   6.6347581e+02
   4.5141011e+02   4.7413852e+02   5.3040313e+02   5.6273447e+02   6.4714725e+02
   4.5648001e+02   4.8209573e+02   5.3105219e+02   5.6189989e+02   6.4359056e+02
   4.6491808e+02   5.2744976e+02   5.9281902e+02   6.1081979e+02   6.7928340e+02
   3.9999232e+02   4.1017211e+02   4.6521968e+02   5.3106680e+02   6.2132955e+02
   4.5654457e+02   4.5766650e+02   4.6618572e+02   5.3110160e+02   6.2136022e+02
   4.6479364e+02   5.2395218e+02   5.6901351e+02   5.7963124e+02   6.3331790e+02
   4.6481457e+02   5.2071519e+02   5.3108251e+02   5.4081830e+02   6.2297339e+02
   4.4698730e+02   4.5328121e+02   4.7172399e+02   5.3168751e+02   6.2194627e+02
   4.6501371e+02   5.3085869e+02   6.0092871e+02   6.0209288e+02   6.2287880e+02
   4.6496437e+02   5.2900509e+02   6.0031986e+02   6.2079724e+02   6.9946032e+02
   4.4435753e+02   4.6651461e+02   5.3249570e+02   5.6637433e+02   6.6160454e+02
   4.6281092e+02   5.0209142e+02   5.3425456e+02   5.5793402e+02   6.3411772e+02
   4.5394455e+02   4.7530783e+02   5.0557340e+02   5.4080359e+02   6.2729170e+02
   4.3324368e+02   4.5640252e+02   5.0737058e+02   5.4362179e+02   6.3045421e+02
   4.6077113e+02   4.9362255e+02   5.4233755e+02   5.7268024e+02   6.7105850e+02
   4.6378127e+02   5.0962800e+02   5.5528289e+02   5.7982065e+02   6.6463586e+02
   4.6325468e+02   5.0374196e+02   5.2736403e+02   5.4968045e+02   6.2894664e+02
   4.6477861e+02   5.2357001e+02   5.8026723e+02   5.9766305e+02   7.5381854e+02
   4.1503048e+02   4.5179529e+02   5.2935574e+02   5.6368324e+02   6.5616672e+02
   4.1496602e+02   4.4965613e+02   5.0290465e+02   5.4130485e+02   6.2916566e+02
   4.6495678e+02   5.2873832e+02   5.9834549e+02   6.1702399e+02   6.5765488e+02
   4.2160817e+02   4.2494882e+02   4.6598474e+02   5.3115555e+02   6.2142655e+02
   4.0889000e+02   4.4629881e+02   4.9104985e+02   5.3635501e+02   6.2584681e+02
   4.6501348e+02   5.3085004e+02   5.9055594e+02   5.9112229e+02   6.2207972e+02
   4.5024586e+02   4.7239247e+02   5.2356133e+02   5.5557693e+02   6.3848420e+02
   4.6501790e+02   5.3102591e+02   6.2068425e+02   6.3117987e+02   6.3195615e+02
   4.6495317e+02   5.2862621e+02   5.7210180e+02   5.7580493e+02   6.2507402e+02
   4.0152004e+02   4.4991174e+02   5.0804801e+02   5.4438811e+02   6.3134636e+02
   4.4592842e+02   4.4641915e+02   4.6547547e+02   5.3108104e+02   6.2134330e+02
   4.6484602e+02   5.2532669e+02   5.8436213e+02   6.0000425e+02   6.5556165e+02
   4.6490044e+02   5.2588581e+02   5.4263267e+02   5.4770435e+02   6.2290509e+02
   3.8571426e+02   4.4866964e+02   5.0072887e+02   5.4022170e+02   6.2845328e+02
   4.6500144e+02   5.3038253e+02   6.0711720e+02   6.1824793e+02   6.3482779e+02
   4.2147121e+02   4.3995970e+02   4.7681183e+02   5.3275403e+02   6.2303425e+02
   4.6500863e+02   5.3065341e+02   5.9670257e+02   5.9847217e+02   6.2377680e+02
   4.5767198e+02   4.8458176e+02   5.3241155e+02   5.6288867e+02   6.4414970e+02
   4.5521302e+02   4.6214487e+02   4.7279062e+02   5.3158991e+02   6.2179778e+02
   4.4925525e+02   4.7133319e+02   5.2606958e+02   5.5826856e+02   6.4161012e+02
   4.4020531e+02   4.6288734e+02   5.3234281e+02   5.6655724e+02   6.7032863e+02
   4.5108868e+02   4.7040194e+02   4.9973605e+02   5.3832718e+02   6.2613645e+02
   4.6492623e+02   5.2773078e+02   5.8004380e+02   5.8677686e+02   6.3009881e+02
   4.6473661e+02   5.1930946e+02   5.3222746e+02   5.4317597e+02   6.2367601e+02
   4.6484912e+02   5.2540984e+02   5.8570238e+02   6.0261080e+02   7.3897854e+02
   4.1209964e+02   4.5160727e+02   5.3099380e+02   5.6569493e+02   6.8790923e+02
   4.3968659e+02   4.4195576e+02   4.6694373e+02   5.3123584e+02   6.2150976e+02
   4.1683032e+02   4.2733780e+02   4.6778276e+02   5.3138249e+02   6.2167530e+02
   4.3704143e+02   4.6042830e+02   5.3230030e+02   5.6672060e+02   7.1749268e+02
   4.4421706e+02   4.6633706e+02   5.3052226e+02   5.6393500e+02   6.5215877e+02
   4.3992056e+02   4.6258417e+02   5.2931038e+02   5.6285383e+02   6.5080285e+02
   4.6493240e+02   5.2793420e+02   5.8265233e+02   5.8956040e+02   6.3096846e+02
   4.5142262e+02   4.7425706e+02   5.3385037e+02   5.6700187e+02   6.5823143e+02
   4.6228852e+02   4.9951337e+02   5.3524579e+02   5.6046324e+02   6.3687576e+02
   4.6494055e+02   5.1975203e+02   5.2249649e+02   5.3349613e+02   6.2173571e+02
   4.6501131e+02   5.3076528e+02   6.1694702e+02   6.4535728e+02   6.6649918e+02
   4.0589450e+02   4.4885937e+02   5.0116749e+02   5.4043168e+02   6.2859099e+02
   4.6500242e+02   5.3041239e+02   5.8270431e+02   5.8403362e+02   6.2293146e+02
   4.6501776e+02   5.3101997e+02   6.2084953e+02   6.4742841e+02   6.4864911e+02
   4.2760727e+02   4.4362248e+02   4.7855388e+02   5.3304059e+02   6.2327105e+02
   4.2842582e+02   4.5497563e+02   5.2410879e+02   5.5769142e+02   6.4344647e+02
   4.6489496e+02   5.2675565e+02   5.8366230e+02   5.9409150e+02   6.3790375e+02
   4.6499099e+02   5.2996870e+02   6.0093550e+02   6.0974812e+02   6.3297567e+02
   4.6037996e+02   4.9226411e+02   5.4164027e+02   5.7232164e+02   6.7311543e+02
   4.3141925e+02   4.5665888e+02   5.2761373e+02   5.6133558e+02   6.4901425e+02
   4.0798032e+02   4.5141962e+02   5.3068808e+02   5.6532718e+02   6.6841082e+02
   4.6496186e+02   5.2892518e+02   5.7884474e+02   5.8284348e+02   6.2607250e+02
   4.3982358e+02   4.6228953e+02   5.2280374e+02   5.5588056e+02   6.4034486e+02
   4.2683275e+02   4.5437370e+02   5.2698566e+02   5.6077142e+02   6.4834741e+02
   4.6488458e+02   5.2643681e+02   5.8001480e+02   5.8962427e+02   6.3511704e+02
   4.5757499e+02   4.8450789e+02   5.3585172e+02   5.6721796e+02   6.5206772e+02
   4.5177676e+02   4.7424175e+02   5.2166873e+02   5.5347632e+02   6.3626315e+02
   4.3019763e+02   4.5522789e+02   5.1295596e+02   5.4766120e+02   6.3351200e+02
   4.2098166e+02   4.2340249e+02   4.6564394e+02   5.3111605e+02   6.2138271e+02
   4.4880683e+02   4.6897880e+02   5.0525808e+02   5.4137270e+02   6.2810320e+02
   4.6493656e+02   5.2807148e+02   5.8352722e+02   5.9034408e+02   6.3098246e+02
   4.5474441e+02   4.7742387e+02   5.1070177e+02   5.4383925e+02   6.2896453e+02
   4.6443467e+02   5.1692080e+02   5.6582366e+02   5.8661646e+02   6.6754931e+02
   4.4745658e+02   4.6942837e+02   5.2875240e+02   5.6146617e+02   6.4634743e+02
   4.2556777e+02   4.4682715e+02   4.8549776e+02   5.3466022e+02   6.2457615e+02
   4.6501039e+02   5.3072219e+02   6.0378404e+02   6.0682379e+02   6.2498696e+02
   4.6501385e+02   5.3085515e+02   6.1619515e+02   6.2822148e+02   6.3481199e+02
   4.6500732e+02   5.3051286e+02   5.4887755e+02   5.4942673e+02   6.2149836e+02
   4.2461586e+02   4.2686236e+02   4.6584824e+02   5.3113830e+02   6.2140709e+02
   4.1988807e+02   4.5239460e+02   5.2783928e+02   5.6185794e+02   6.5094323e+02
   4.1858511e+02   4.5225790e+02   5.3103259e+02   5.6570407e+02   6.8200558e+02
   4.6501445e+02   5.3089043e+02   6.1469823e+02   6.2107475e+02   6.2833664e+02
   4.6074308e+02   4.9352581e+02   5.4241541e+02   5.7283696e+02   6.8228641e+02
   4.3300386e+02   4.5771241e+02   5.3174530e+02   5.6623549e+02   6.8641621e+02
   4.5335533e+02   4.6467171e+02   4.7907560e+02   5.3241157e+02   6.2245282e+02
   4.6492103e+02   5.2754602e+02   5.9325844e+02   6.1149673e+02   6.9774712e+02
   4.4483004e+02   4.6693992e+02   5.3185796e+02   5.6551983e+02   6.5677175e+02
   4.6501079e+02   5.3074662e+02   5.8269649e+02   5.8331749e+02   6.2204695e+02
   4.2006887e+02   4.5205160e+02   5.1848639e+02   5.5246702e+02   6.3786433e+02
   4.4523476e+02   4.6324770e+02   4.9431547e+02   5.3670054e+02   6.2551652e+02
   4.5728128e+02   4.8350412e+02   5.2770377e+02   5.5779156e+02   6.3861383e+02
   4.6490977e+02   5.2719339e+02   5.9125758e+02   6.0784128e+02   6.5794716e+02
   4.5200726e+02   4.5803863e+02   4.7162053e+02   5.3157221e+02   6.2180969e+02
   4.2009999e+02   4.2705694e+02   4.6713528e+02   5.3129700e+02   6.2158170e+02
   4.2387877e+02   4.3738744e+02   4.7313227e+02   5.3212731e+02   6.2243814e+02
   4.3402453e+02   4.3918958e+02   4.6893877e+02   5.3149074e+02   6.2178137e+02
   4.0744506e+02   4.2035011e+02   4.6621048e+02   5.3118609e+02   6.2146210e+02
   3.8825572e+02   4.4896868e+02   5.0228132e+02   5.4100014e+02   6.2898179e+02
   4.4651492e+02   4.6369255e+02   4.9181911e+02   5.3577625e+02   6.2489529e+02
   4.6501333e+02   5.3084449e+02   5.7527062e+02   5.7559388e+02   6.2162933e+02
   4.0780775e+02   4.3909303e+02   4.7790196e+02   5.3298653e+02   6.2325646e+02
   4.6421989e+02   5.0947235e+02   5.2212264e+02   5.4116893e+02   6.2458085e+02
   4.6165861e+02   4.9450504e+02   5.1789150e+02   5.4516966e+02   6.2803119e+02
   4.6262142e+02   5.0178158e+02   5.4602748e+02   5.7315495e+02   6.5322113e+02
   4.4402892e+02   4.6548169e+02   5.1510876e+02   5.4867192e+02   6.3344162e+02
   4.2911692e+02   4.5552715e+02   5.3137912e+02   5.6593129e+02   6.7748029e+02
   4.6487141e+02   5.2604191e+02   5.8766874e+02   6.0457908e+02   6.9233860e+02
   4.2432697e+02   4.5358865e+02   5.3096637e+02   5.6554047e+02   6.6897302e+02
   4.6422279e+02   5.1385064e+02   5.5118592e+02   5.6941956e+02   6.3671956e+02
   4.6496258e+02   5.2892880e+02   5.9659196e+02   6.0932968e+02   6.4120627e+02
   4.6483877e+02   5.2512950e+02   5.8224730e+02   5.9657924e+02   6.4824260e+02
   4.3955380e+02   4.6117471e+02   5.0985933e+02   5.4500778e+02   6.3111447e+02
   4.3912125e+02   4.6199803e+02   5.3128327e+02   5.6530526e+02   6.5871346e+02
   4.6501212e+02   5.3076807e+02   5.5423536e+02   5.5453179e+02   6.2144467e+02
   4.2643492e+02   4.2724402e+02   4.6535212e+02   5.3108062e+02   6.2134355e+02
   4.4145612e+02   4.6374303e+02   5.2592368e+02   5.5893665e+02   6.4383190e+02
   4.6314843e+02   5.0240647e+02   5.2335258e+02   5.4655447e+02   6.2769621e+02
   4.6470848e+02   5.2194665e+02   5.6945757e+02   5.8363618e+02   6.3997187e+02
   4.6387366e+02   5.0937535e+02   5.3662742e+02   5.5578818e+02   6.3050358e+02
   4.3537588e+02   4.4527704e+02   4.7414858e+02   5.3219241e+02   6.2247434e+02
   4.6501748e+02   5.3098664e+02   5.4028225e+02   5.4033761e+02   6.2131178e+02
   4.5138410e+02   4.7423184e+02   5.3492037e+02   5.6837883e+02   6.7793148e+02
   4.6500216e+02   5.3040711e+02   5.8392971e+02   5.8532424e+02   6.2306881e+02
   4.4379212e+02   4.6467155e+02   5.0895684e+02   5.4411662e+02   6.3023050e+02
   4.6362471e+02   5.0828965e+02   5.5139263e+02   5.7539584e+02   6.4986096e+02
   4.2804821e+02   4.4328886e+02   4.7777505e+02   5.3288653e+02   6.2313500e+02
   4.4114002e+02   4.4474259e+02   4.6830024e+02   5.3137575e+02   6.2165572e+02
   4.1969851e+02   4.3302393e+02   4.7070167e+02   5.3177688e+02   6.2208971e+02
   4.6466683e+02   5.2102461e+02   5.6249460e+02   5.7566783e+02   6.3461763e+02
   4.0739166e+02   4.1620270e+02   4.6557394e+02   5.3110885e+02   6.2137620e+02
   4.4395708e+02   4.6616026e+02   5.3324716e+02   5.6736808e+02   7.0793756e+02
   4.2987882e+02   4.4178476e+02   4.7453293e+02   5.3231133e+02   6.2260428e+02
   4.6146032e+02   4.9611144e+02   5.3925858e+02   5.6720374e+02   6.4566260e+02
   4.6499138e+02   5.2999458e+02   5.8648391e+02   5.8902208e+02   6.2480391e+02
   4.6500794e+02   5.3063075e+02   6.1164278e+02   6.2381652e+02   6.3576337e+02
   4.2552888e+02   4.5398851e+02   5.3094755e+02   5.6549263e+02   6.6737672e+02
   4.2966040e+02   4.3371966e+02   4.6748621e+02   5.3132679e+02   6.2161074e+02
   4.2293986e+02   4.2411227e+02   4.6536304e+02   5.3108255e+02   6.2134615e+02
   4.6491384e+02   5.2297961e+02   5.2953759e+02   5.3728245e+02   6.2212466e+02
   4.6500471e+02   5.3050925e+02   5.7299533e+02   5.7380942e+02   6.2209546e+02
   6.0018065e+02   5.8317311e+02   5.2464331e+02   4.6521320e+02   4.1288780e+02
   5.8277091e+02   5.8163078e+02   5.6410020e+02   5.3031745e+02   4.5125773e+02
   5.6678763e+02   5.3476238e+02   5.2089016e+02   5.1746235e+02   4.5116526e+02
   5.9449765e+02   5.7862994e+02   5.2682787e+02   4.8335869e+02   4.4290418e+02
   7.2234991e+02   6.2367317e+02   5.3350745e+02   4.8039901e+02   4.4081749e+02
   6.5009722e+02   6.1994492e+02   5.3276290e+02   4.7766160e+02   4.3871308e+02
   5.6799942e+02   5.3409955e+02   4.7027207e+02   4.4944410e+02   4.2028851e+02
   5.8245388e+02   5.5895023e+02   5.1253532e+02   4.6586735e+02   4.2232842e+02
   6.2315331e+02   6.1399339e+02   5.5172804e+02   5.1824437e+02   4.5079358e+02
   5.6618422e+02   5.3151962e+02   4.5433782e+02   4.2645388e+02   3.9291093e+02
   5.6601793e+02   5.3129100e+02   4.5238906e+02   4.1935722e+02   3.8433986e+02
   5.8315242e+02   5.6561447e+02   5.2848537e+02   5.0041430e+02   4.4883704e+02
   6.1624058e+02   6.1589102e+02   5.6543473e+02   5.3079841e+02   4.5126955e+02
   5.6594492e+02   5.3119179e+02   4.5177769e+02   4.4158650e+02   4.4099008e+02
   6.0399873e+02   5.9560888e+02   5.4815107e+02   5.1584155e+02   4.5064920e+02
   5.7629134e+02   5.7542628e+02   5.6472310e+02   5.3076968e+02   4.5126906e+02
   6.0442871e+02   6.0436546e+02   5.6582179e+02   5.3109257e+02   4.5127665e+02
   6.4366063e+02   6.2012319e+02   5.3655745e+02   4.9245564e+02   4.4658157e+02
   5.7831662e+02   5.5304204e+02   5.0947118e+02   4.7265636e+02   4.3559252e+02
   6.1304972e+02   6.0036867e+02   5.4181319e+02   5.0678011e+02   4.4971182e+02
   6.0238667e+02   5.8678406e+02   5.2794338e+02   4.7771593e+02   4.3891498e+02
   5.7218926e+02   5.4971934e+02   5.2969807e+02   5.1401573e+02   4.5073464e+02
   6.0035907e+02   5.8344086e+02   5.2483710e+02   4.6594662e+02   4.1926271e+02
   5.7867590e+02   5.5880475e+02   5.2648890e+02   5.0285622e+02   4.4937522e+02
   6.2954124e+02   6.2835735e+02   5.6452453e+02   5.3006739e+02   4.5125119e+02
   6.0751354e+02   5.9351655e+02   5.3461687e+02   4.9481737e+02   4.4733835e+02
   5.7972717e+02   5.6497075e+02   5.3879138e+02   5.1441922e+02   4.5061718e+02
   6.1335776e+02   6.0000057e+02   5.4026756e+02   5.0430999e+02   4.4933809e+02
   5.6592560e+02   5.3116501e+02   4.5129977e+02   4.0868042e+02   4.0794782e+02
   5.9571736e+02   5.7798391e+02   5.2270945e+02   4.6491669e+02   4.0865678e+02
   6.0455470e+02   5.8769801e+02   5.2628785e+02   4.6677752e+02   4.2269365e+02
   5.7153061e+02   5.3981849e+02   4.8786619e+02   4.5915836e+02   4.1059849e+02
   5.6768654e+02   5.3363208e+02   4.6791100e+02   4.4677926e+02   4.1785769e+02
   5.6627097e+02   5.3164486e+02   4.5963009e+02   4.5198931e+02   4.4305564e+02
   5.9912610e+02   5.8229446e+02   5.2480649e+02   4.6822946e+02   4.2702266e+02
   5.6948334e+02   5.4505727e+02   5.3110299e+02   5.1902350e+02   4.5101979e+02
   5.6596852e+02   5.3122330e+02   4.5180818e+02   4.1594364e+02   4.0687647e+02
   6.1128993e+02   5.9493687e+02   5.3127048e+02   4.8342207e+02   4.4279779e+02
   5.7404904e+02   5.7223987e+02   5.6352228e+02   5.3049562e+02   4.5126262e+02
   5.6633582e+02   5.3173260e+02   4.5710850e+02   4.3980752e+02   4.3144615e+02
   5.7745507e+02   5.5038513e+02   5.0446145e+02   4.6311406e+02   4.0189902e+02
   5.6654592e+02   5.3202417e+02   4.6010738e+02   4.4510763e+02   4.3391094e+02
   5.7164446e+02   5.4000772e+02   4.8825519e+02   4.5918001e+02   4.0693123e+02
   5.6601243e+02   5.3128511e+02   4.5249805e+02   4.2906276e+02   4.2628239e+02
   5.6609083e+02   5.3139343e+02   4.5579039e+02   4.4827395e+02   4.4335146e+02
   5.7662427e+02   5.5792828e+02   5.3244731e+02   5.1136347e+02   4.5043194e+02
   5.6774281e+02   5.6694488e+02   5.6506513e+02   5.3110164e+02   4.5127700e+02
   5.9043442e+02   5.7298912e+02   5.2393193e+02   4.8097102e+02   4.4154779e+02
   6.2019178e+02   6.2011463e+02   5.6581641e+02   5.3108176e+02   4.5127641e+02
   5.6891149e+02   5.3548074e+02   4.7540766e+02   4.5234806e+02   4.0685136e+02
   6.3457200e+02   6.1165774e+02   5.3163787e+02   4.7431601e+02   4.3563157e+02
   5.6601238e+02   5.3128413e+02   4.5236348e+02   4.2195538e+02   4.1515307e+02
   5.6618309e+02   5.3152081e+02   4.5463894e+02   4.3152905e+02   4.2393877e+02
   5.6611311e+02   5.3156374e+02   4.9144775e+02   4.9065506e+02   4.5102766e+02
   5.8243647e+02   5.6292336e+02   5.2337328e+02   4.9295268e+02   4.4712123e+02
   6.5862059e+02   6.4578597e+02   5.6081581e+02   5.2687440e+02   4.5115949e+02
   6.1886776e+02   5.9934175e+02   5.2964477e+02   4.7105541e+02   4.3167867e+02
   5.6741283e+02   5.3778576e+02   5.2538095e+02   5.1931645e+02   4.5113350e+02
   5.6687526e+02   5.3256326e+02   4.7064069e+02   4.6313040e+02   4.4371932e+02
   6.5311909e+02   6.1930699e+02   5.3117389e+02   4.6725142e+02   4.2381957e+02
   5.7220076e+02   5.4184110e+02   4.9580016e+02   4.7017615e+02   4.3608266e+02
   5.6813301e+02   5.3903594e+02   5.2246095e+02   5.1516147e+02   4.5099748e+02
   5.9297476e+02   5.7574616e+02   5.2386732e+02   4.7614262e+02   4.3774893e+02
   6.5180081e+02   6.5018536e+02   5.6525737e+02   5.3062951e+02   4.5126522e+02
   5.8036904e+02   5.6270020e+02   5.3079856e+02   5.0612552e+02   4.4979851e+02
   6.2931343e+02   6.0924948e+02   5.3337476e+02   4.8384021e+02   4.4297839e+02
   5.6686786e+02   5.3246463e+02   4.6114437e+02   4.3799651e+02   3.8851265e+02
   6.2485101e+02   6.0336394e+02   5.2966497e+02   4.6651846e+02   4.2127146e+02
   5.8392052e+02   5.6283034e+02   5.1794048e+02   4.7787064e+02   4.3958472e+02
   6.8807714e+02   6.8385519e+02   5.6589358e+02   5.3113826e+02   4.5127760e+02
   5.9929958e+02   5.8215474e+02   5.2425505e+02   4.6489689e+02   4.0535265e+02
   5.8363628e+02   5.7273175e+02   5.4510832e+02   5.1781940e+02   4.5080007e+02
   6.2372711e+02   6.0566837e+02   5.3474456e+02   4.8998597e+02   4.4573981e+02
   6.2567148e+02   6.0384804e+02   5.2957031e+02   4.6518705e+02   4.0956942e+02
   6.1423384e+02   5.9958519e+02   5.3748216e+02   4.9908896e+02   4.4835449e+02
   5.6685169e+02   5.3244730e+02   4.6179657e+02   4.4197836e+02   4.2507878e+02
   6.0792045e+02   5.9034791e+02   5.2679268e+02   4.6497457e+02   4.0463862e+02
   5.7637859e+02   5.5215884e+02   5.1516428e+02   4.9017993e+02   4.4664718e+02
   5.6665755e+02   5.3217965e+02   4.6124741e+02   4.4593866e+02   4.3329668e+02
   5.6708684e+02   5.3280774e+02   4.6743111e+02   4.5501633e+02   4.3729570e+02
   5.6596708e+02   5.3122250e+02   4.5216853e+02   4.3970358e+02   4.3857266e+02
   5.6624168e+02   5.3160213e+02   4.5679668e+02   4.4387666e+02   4.3715485e+02
   6.8633944e+02   6.2140890e+02   5.3130838e+02   4.6728114e+02   4.2390479e+02
   5.6600526e+02   5.3127559e+02   4.5254088e+02   4.3355895e+02   4.3150453e+02
   6.4168119e+02   6.1496542e+02   5.3088552e+02   4.6727305e+02   4.2391320e+02
   5.6944946e+02   5.3677275e+02   4.8422505e+02   4.6602552e+02   4.3623947e+02
   6.4621232e+02   6.1680390e+02   5.3075705e+02   4.6509175e+02   4.0479723e+02
   5.7048738e+02   5.3802847e+02   4.8327847e+02   4.5697384e+02   3.9635817e+02
   6.2405298e+02   6.2386991e+02   5.6568898e+02   5.3098329e+02   4.5127393e+02
   5.6721709e+02   5.3296476e+02   4.6533285e+02   4.4681851e+02   4.2727440e+02
   5.6915812e+02   5.5400021e+02   5.4769168e+02   5.2751912e+02   4.5119973e+02
   6.2775575e+02   6.0543944e+02   5.2975318e+02   4.6502771e+02   4.0164253e+02
   5.6671131e+02   5.3225072e+02   4.6026656e+02   4.3931841e+02   4.2294586e+02
   6.1913760e+02   6.1252502e+02   5.5576679e+02   5.2252126e+02   4.5100198e+02
   5.9566188e+02   5.7826782e+02   5.2336170e+02   4.6833428e+02   4.2739069e+02
   5.6678728e+02   5.3315467e+02   4.9861145e+02   4.9538526e+02   4.5055300e+02
   5.6638069e+02   5.4957730e+02   5.4859769e+02   5.3056370e+02   4.5126759e+02
   6.2867018e+02   6.0811588e+02   5.3237216e+02   4.7992502e+02   4.4050255e+02
   5.7437153e+02   5.5841727e+02   5.4131809e+02   5.2014469e+02   4.5095745e+02
   5.6606822e+02   5.3136184e+02   4.5312126e+02   4.2705302e+02   4.2107995e+02
   5.8674295e+02   5.7215057e+02   5.3389303e+02   5.0474692e+02   4.4951068e+02
   5.6609012e+02   5.5572962e+02   5.5548321e+02   5.3106400e+02   4.5127636e+02
   6.9386343e+02   6.2118504e+02   5.3107197e+02   4.6535025e+02   4.1198319e+02
   6.2413908e+02   6.0725470e+02   5.3717464e+02   4.9634235e+02   4.4770430e+02
   5.6636865e+02   5.3177840e+02   4.5752306e+02   4.4030957e+02   4.3141667e+02
   5.6611672e+02   5.3142806e+02   4.5365762e+02   4.2684416e+02   4.1753101e+02
   5.8310232e+02   5.6155191e+02   5.1718532e+02   4.7796350e+02   4.3971741e+02
   5.9175872e+02   5.7281198e+02   5.2042513e+02   4.6463893e+02   3.8838097e+02
   6.4086446e+02   6.1469776e+02   5.3102467e+02   4.6851830e+02   4.2721763e+02
   6.4535416e+02   6.2793727e+02   5.4798647e+02   5.1325630e+02   4.5043693e+02
   5.6626962e+02   5.3163728e+02   4.5529376e+02   4.2862563e+02   3.8252979e+02
   6.2347703e+02   6.0425575e+02   5.3251549e+02   4.8233830e+02   4.4212815e+02
   6.8363053e+02   6.2115012e+02   5.3108462e+02   4.6548689e+02   4.1383359e+02
   5.6769953e+02   5.3365647e+02   4.6831181e+02   4.4794537e+02   4.2171017e+02
   6.7211968e+02   6.7019585e+02   5.6586601e+02   5.3111638e+02   4.5127711e+02
   5.6647777e+02   5.3665863e+02   5.3181882e+02   5.2664359e+02   4.5124162e+02
   5.8613465e+02   5.6460460e+02   5.1606823e+02   4.6489740e+02   4.1450461e+02
   5.6776313e+02   5.3373706e+02   4.6807855e+02   4.4599724e+02   3.9155821e+02
   6.4198538e+02   6.1498490e+02   5.3075656e+02   4.6619445e+02   4.1960440e+02
   5.6596692e+02   5.3127384e+02   5.0136587e+02   5.0121125e+02   4.5125120e+02
   5.6645325e+02   5.3189463e+02   4.5800151e+02   4.3829592e+02   4.2731764e+02
   5.8174063e+02   5.5803368e+02   5.1221298e+02   4.6755452e+02   4.2732289e+02
   6.0803090e+02   6.0704202e+02   5.6441930e+02   5.3008189e+02   4.5125159e+02
   6.2630464e+02   6.0444955e+02   5.2977786e+02   4.6625330e+02   4.2004222e+02
   6.3290702e+02   6.3014313e+02   5.6283564e+02   5.2868907e+02   4.5121407e+02
   5.8645909e+02   5.8369323e+02   5.6096306e+02   5.2845110e+02   4.5120818e+02
   5.6931390e+02   5.3627276e+02   4.8011070e+02   4.5943753e+02   4.2909556e+02
   5.8766032e+02   5.6781471e+02   5.1934985e+02   4.7217492e+02   4.3380962e+02
   6.0222862e+02   5.8572682e+02   5.2605383e+02   4.6913711e+02   4.2878712e+02
   6.5159721e+02   6.2834619e+02   5.4475831e+02   5.0874062e+02   4.4995858e+02
   5.6948484e+02   5.5545410e+02   5.4896661e+02   5.2765172e+02   4.5120079e+02
   6.0099329e+02   5.9689858e+02   5.5782655e+02   5.2519819e+02   4.5110496e+02
   6.0637057e+02   5.9222675e+02   5.3343259e+02   4.9242538e+02   4.4663113e+02
   5.6601515e+02   5.3128912e+02   4.5463115e+02   4.4916548e+02   4.4559750e+02
   5.6596815e+02   5.3123663e+02   4.7614394e+02   4.7588548e+02   4.5110139e+02
   6.3103900e+02   6.0908683e+02   5.3138647e+02   4.7409992e+02   4.3540598e+02
   5.9739743e+02   5.8186252e+02   5.2741925e+02   4.8158379e+02   4.4180924e+02
   5.9539767e+02   5.7757489e+02   5.2251718e+02   4.6473412e+02   3.8129060e+02
   7.4379362e+02   6.2531521e+02   5.3560086e+02   4.8859380e+02   4.4517418e+02
   5.6613781e+02   5.3145723e+02   4.5387917e+02   4.2667132e+02   4.1486588e+02
   5.6654951e+02   5.3202943e+02   4.6053685e+02   4.4667932e+02   4.3539618e+02
   6.0786704e+02   5.9164443e+02   5.2932980e+02   4.7830526e+02   4.3934356e+02
   6.3905326e+02   6.1325598e+02   5.3049371e+02   4.6503439e+02   3.9977518e+02
   5.8736942e+02   5.6883116e+02   5.2259967e+02   4.8277726e+02   4.4274857e+02
   6.2305764e+02   6.0198418e+02   5.2940289e+02   4.6605621e+02   4.1903288e+02
   5.9398682e+02   5.7745239e+02   5.2528553e+02   4.7930730e+02   4.4028890e+02
   5.7045570e+02   5.4645808e+02   5.2962959e+02   5.1641488e+02   4.5090583e+02
   5.7383454e+02   5.4391676e+02   4.9578807e+02   4.6134697e+02   3.9512577e+02
   5.9159829e+02   5.7376196e+02   5.2275651e+02   4.7485603e+02   4.3659411e+02
   5.6942665e+02   5.3901618e+02   5.0543091e+02   4.9438610e+02   4.4907628e+02
   5.6597237e+02   5.3122870e+02   4.5185559e+02   4.1562448e+02   4.0187246e+02
   5.7776527e+02   5.5656277e+02   5.2352121e+02   5.0030580e+02   4.4898432e+02
   5.6592625e+02   5.3116581e+02   4.5130301e+02   3.9971377e+02   3.9004711e+02
   5.7315075e+02   5.4384268e+02   4.9974634e+02   4.7269351e+02   4.3773495e+02
   5.6608421e+02   5.3444392e+02   5.3218684e+02   5.2899917e+02   4.5126779e+02
   5.7154924e+02   5.4021008e+02   4.9069851e+02   4.6463685e+02   4.3007897e+02
   5.6609236e+02   5.3139579e+02   4.5451465e+02   4.4215250e+02   4.3816891e+02
   6.2300840e+02   6.0236543e+02   5.2999567e+02   4.7005100e+02   4.3013970e+02
   5.9587584e+02   5.8132889e+02   5.2999317e+02   4.9055395e+02   4.4606692e+02
   5.8280751e+02   5.6038007e+02   5.1507652e+02   4.7280853e+02   4.3498697e+02
   6.5693609e+02   6.2973441e+02   5.4468008e+02   5.0856243e+02   4.4993586e+02
   5.7146390e+02   5.3991056e+02   4.8926552e+02   4.6245234e+02   4.2643517e+02
   6.2140462e+02   6.1560611e+02   5.5718800e+02   5.2381106e+02   4.5105346e+02
   6.5057234e+02   6.3369089e+02   5.5264437e+02   5.1869760e+02   4.5081722e+02
   5.8590038e+02   5.6460997e+02   5.1665751e+02   4.6797610e+02   4.2741969e+02
   5.8519620e+02   5.8503947e+02   5.6566124e+02   5.3103296e+02   4.5127521e+02
   5.6624916e+02   5.3161841e+02   4.6140378e+02   4.5597826e+02   4.4550744e+02
   6.3572959e+02   6.3303484e+02   5.6319009e+02   5.2896934e+02   4.5122180e+02
   5.7642635e+02   5.5797072e+02   5.3331522e+02   5.1232030e+02   4.5051165e+02
   6.1548566e+02   5.9619023e+02   5.2825247e+02   4.6535580e+02   4.1315774e+02
   5.9432206e+02   5.9423228e+02   5.6575542e+02   5.3105996e+02   4.5127578e+02
   5.6685268e+02   5.3244366e+02   4.6100809e+02   4.3781400e+02   3.8125260e+02
   5.6595040e+02   5.3119950e+02   4.5167397e+02   4.3015154e+02   4.2939737e+02
   5.6597401e+02   5.3123188e+02   4.5236138e+02   4.4096239e+02   4.3961991e+02
   5.6729742e+02   5.3380606e+02   4.8986140e+02   4.8391115e+02   4.4884860e+02
   7.2874159e+02   7.2090934e+02   5.6589974e+02   5.3114324e+02   4.5127777e+02
   6.1506905e+02   5.9592293e+02   5.2826100e+02   4.6587852e+02   4.1811804e+02
   5.7137480e+02   5.5987321e+02   5.5129084e+02   5.2721661e+02   4.5118442e+02
   5.8862933e+02   5.8323828e+02   5.5544260e+02   5.2453938e+02   4.5108481e+02
   5.6655187e+02   5.3202773e+02   4.5828754e+02   4.3428250e+02   4.1059625e+02
   6.0991988e+02   5.9231884e+02   5.2784775e+02   4.6893689e+02   4.2828256e+02
   5.6677550e+02   5.3234155e+02   4.6131391e+02   4.4232472e+02   4.2715637e+02
   5.8689747e+02   5.6580022e+02   5.1680634e+02   4.6505507e+02   4.1562959e+02
   6.6442058e+02   6.5265084e+02   5.6339248e+02   5.2909037e+02   4.5122508e+02
   6.4077158e+02   6.1421602e+02   5.3058304e+02   4.6518074e+02   4.0862553e+02
   5.8842583e+02   5.6820104e+02   5.1831915e+02   4.6588402e+02   4.2054301e+02
   5.6898151e+02   5.3558718e+02   4.7574860e+02   4.5247268e+02   3.9452212e+02
   5.8149135e+02   5.6256845e+02   5.2604852e+02   4.9872808e+02   4.4855095e+02
   6.1516502e+02   5.9592547e+02   5.2816672e+02   4.6511684e+02   4.0872015e+02
   5.6642464e+02   5.3384372e+02   5.2377526e+02   5.2125429e+02   4.5122727e+02
   5.8531656e+02   5.8475683e+02   5.6497754e+02   5.3068997e+02   4.5126685e+02
   6.3669153e+02   6.1870304e+02   5.4075023e+02   5.0257298e+02   4.4902284e+02
   6.1723813e+02   6.0870845e+02   5.5229458e+02   5.1912788e+02   4.5084263e+02
   5.6861165e+02   5.3507865e+02   4.7522691e+02   4.5514922e+02   4.2640060e+02
   5.6639696e+02   5.3184933e+02   4.6716621e+02   4.6265995e+02   4.4668493e+02
   5.6669082e+02   5.6273420e+02   5.6184270e+02   5.3102248e+02   4.5127520e+02
   6.4990348e+02   6.1885557e+02   5.3158040e+02   4.7061504e+02   4.3094962e+02
   7.2481749e+02   6.8722674e+02   5.6570051e+02   5.3098268e+02   4.5127388e+02
   6.1307119e+02   6.1054557e+02   5.6218808e+02   5.2833340e+02   4.5120403e+02
   5.8185249e+02   5.6965071e+02   5.4314537e+02   5.1694784e+02   4.5075964e+02
   6.4635176e+02   6.1687875e+02   5.3077803e+02   4.6523348e+02   4.0992986e+02
   5.9576800e+02   5.8517299e+02   5.4107534e+02   5.0945677e+02   4.5008174e+02
   6.8637940e+02   6.2172057e+02   5.3160088e+02   4.6945577e+02   4.2904836e+02
   5.6609860e+02   5.3140420e+02   4.5485438e+02   4.4368939e+02   4.3946507e+02
   5.7029095e+02   5.4686691e+02   5.3148192e+02   5.1801250e+02   4.5096401e+02
   6.0718107e+02   6.0674644e+02   5.6526676e+02   5.3069764e+02   4.5126706e+02
   5.6899117e+02   5.3602779e+02   4.8263444e+02   4.6627319e+02   4.3762284e+02
   5.6596472e+02   5.3127381e+02   5.0379334e+02   5.0365077e+02   4.5125676e+02
   5.6637786e+02   5.3178715e+02   4.5649301e+02   4.3118384e+02   4.0760356e+02
   7.1972429e+02   7.1814518e+02   5.6591656e+02   5.3115674e+02   4.5127821e+02
   5.6847556e+02   5.3525244e+02   4.8175656e+02   4.6805134e+02   4.4037292e+02
   5.9375304e+02   5.7653952e+02   5.2378597e+02   4.7427815e+02   4.3593840e+02
   5.6639785e+02   5.3182905e+02   4.6313622e+02   4.5643995e+02   4.4411052e+02
   5.6633729e+02   5.3178038e+02   4.6951604e+02   4.6625168e+02   4.4813077e+02
   6.1835514e+02   5.9834365e+02   5.2863747e+02   4.6498345e+02   3.9970053e+02
   5.6630769e+02   5.3591044e+02   5.3208871e+02   5.2757191e+02   4.5125310e+02
   5.6646674e+02   5.3190911e+02   4.5737250e+02   4.3244334e+02   3.8222454e+02
   6.1734711e+02   6.1365752e+02   5.6044575e+02   5.2684155e+02   4.5115877e+02
   6.4084580e+02   6.1739414e+02   5.3442781e+02   4.8576919e+02   4.4394601e+02
   5.9090410e+02   5.7294150e+02   5.2259831e+02   4.7577316e+02   4.3748250e+02
   6.2378152e+02   6.1266904e+02   5.4828792e+02   5.1430375e+02   4.5052803e+02
   5.8401140e+02   5.8308298e+02   5.6439640e+02   5.3042553e+02   4.5126042e+02
   6.5977055e+02   6.5461097e+02   5.6470217e+02   5.3017605e+02   4.5125382e+02
   5.7354904e+02   5.4849811e+02   5.1795358e+02   5.0030218e+02   4.4924421e+02
   5.6630026e+02   5.3167965e+02   4.5564482e+02   4.2943307e+02   4.0234350e+02
   6.5568450e+02   6.2035993e+02   5.3169602e+02   4.7077917e+02   4.3118982e+02
   6.2809603e+02   6.2697882e+02   5.6454771e+02   5.3008903e+02   4.5125177e+02
   5.6781456e+02   5.3381287e+02   4.6845599e+02   4.4644196e+02   4.0355963e+02
   5.6692170e+02   5.3255405e+02   4.6440911e+02   4.4999143e+02   4.3435826e+02
   5.9510098e+02   5.7774018e+02   5.2340797e+02   4.6981104e+02   4.3015295e+02
   6.1436491e+02   6.0014992e+02   5.3869264e+02   5.0139642e+02   4.4882135e+02
   5.6600494e+02   5.3127524e+02   4.5266096e+02   4.3650402e+02   4.3449855e+02
   5.6641760e+02   5.3184624e+02   4.5933930e+02   4.4670095e+02   4.3712309e+02
   6.7799622e+02   6.2120480e+02   5.3117439e+02   4.6624964e+02   4.1983934e+02
   5.6593618e+02   5.3117941e+02   4.5142516e+02   4.0840407e+02   3.9721251e+02
   6.5313762e+02   6.1902767e+02   5.3089894e+02   4.6503326e+02   3.9718294e+02
   5.6598807e+02   5.3125154e+02   4.5508230e+02   4.5186459e+02   4.4796719e+02
   5.9397558e+02   5.8818377e+02   5.5377898e+02   5.2249176e+02   4.5100476e+02
   5.8894588e+02   5.6909133e+02   5.1898299e+02   4.6693581e+02   4.2432694e+02
   5.8646565e+02   5.6711552e+02   5.2101403e+02   4.8033068e+02   4.4125653e+02
   5.7218602e+02   5.4237931e+02   4.9899397e+02   4.7558766e+02   4.4066920e+02
   5.6654392e+02   5.3201908e+02   4.5855185e+02   4.3672301e+02   4.2198019e+02
   5.6699636e+02   5.3264600e+02   4.6247185e+02   4.4047116e+02   4.1577456e+02
   6.6340946e+02   6.3291159e+02   5.4769921e+02   5.1272445e+02   4.5038827e+02
   6.1179275e+02   6.0220216e+02   5.4874566e+02   5.1568489e+02   4.5063507e+02
   5.7523700e+02   5.4644321e+02   4.9963280e+02   4.6220591e+02   3.9465616e+02
   5.6711051e+02   5.3301365e+02   4.7586177e+02   4.6847604e+02   4.4500960e+02
   6.2014992e+02   5.9974742e+02   5.2892024e+02   4.6517911e+02   4.0981917e+02
   5.9234768e+02   5.7885100e+02   5.3398608e+02   5.0116494e+02   4.4885299e+02
   5.6728653e+02   5.3607876e+02   5.1935035e+02   5.1463451e+02   4.5106547e+02
   5.6709982e+02   5.3285433e+02   4.6940246e+02   4.5889442e+02   4.3998681e+02
   5.8251180e+02   5.8086949e+02   5.6328834e+02   5.2993838e+02   4.5124829e+02
   5.6760645e+02   5.3354510e+02   4.6919874e+02   4.5212047e+02   4.3030395e+02
   6.1007702e+02   5.9547368e+02   5.3475674e+02   4.9422417e+02   4.4716495e+02
   5.8309619e+02   5.6420975e+02   5.2461573e+02   4.9421556e+02   4.4745386e+02
   5.9715716e+02   5.8052540e+02   5.2500131e+02   4.7282492e+02   4.3422254e+02
   5.6681800e+02   5.3240582e+02   4.6316643e+02   4.4838130e+02   4.3387712e+02
   6.6144657e+02   6.2064126e+02   5.3119507e+02   4.6672560e+02   4.2195046e+02
   5.6600061e+02   5.3126892e+02   4.5291085e+02   4.4147986e+02   4.3946947e+02
   5.6593871e+02   5.3118270e+02   4.5144887e+02   4.0897063e+02   3.9507440e+02
   6.7990769e+02   6.6439211e+02   5.6537572e+02   5.3072133e+02   4.5126760e+02
   5.6790753e+02   5.3404999e+02   4.7306726e+02   4.5761968e+02   4.3407844e+02
   6.2961893e+02   6.1205909e+02   5.3783502e+02   4.9707684e+02   4.4787877e+02
   5.9247437e+02   5.7848206e+02   5.3250713e+02   4.9858593e+02   4.4833399e+02
   6.0932768e+02   5.9520010e+02   5.3552474e+02   4.9625325e+02   4.4770811e+02
   6.5013161e+02   6.4568860e+02   5.6361516e+02   5.2928800e+02   4.5123051e+02
   6.3570876e+02   6.3370919e+02   5.6393782e+02   5.2958055e+02   4.5123832e+02
   5.7177090e+02   5.4104453e+02   4.9438561e+02   4.6988413e+02   4.3623429e+02
   5.7550533e+02   5.4795708e+02   5.0428312e+02   4.7159005e+02   4.3536959e+02
   5.6667626e+02   5.3220238e+02   4.5985351e+02   4.3841891e+02   4.2183119e+02
   6.0364497e+02   6.0321656e+02   5.6519876e+02   5.3066391e+02   4.5126619e+02
   5.6593754e+02   5.3585199e+02   5.3572492e+02   5.3104506e+02   4.5127751e+02
   6.8159317e+02   6.2147537e+02   5.3139549e+02   4.6795932e+02   4.2585812e+02
   5.6595301e+02   5.3120294e+02   4.5211921e+02   4.4431791e+02   4.4337604e+02
   5.6947565e+02   5.4504829e+02   5.3111936e+02   5.1904681e+02   4.5102109e+02
   5.6595375e+02   5.3120423e+02   4.5226570e+02   4.4555476e+02   4.4445550e+02
   5.8509894e+02   5.6614349e+02   5.2283994e+02   4.8748981e+02   4.4510889e+02
   5.8109581e+02   5.6432741e+02   5.3248533e+02   5.0737213e+02   4.4994160e+02
   6.4444631e+02   6.2049703e+02   5.3658745e+02   4.9248821e+02   4.4659197e+02
   6.3352321e+02   6.2425185e+02   5.5405911e+02   5.2044897e+02   4.5090800e+02
   5.6593816e+02   5.3118221e+02   4.5148017e+02   4.2796409e+02   4.2750927e+02
   6.3504636e+02   6.3157886e+02   5.6223487e+02   5.2817973e+02   4.5119926e+02
   6.1248642e+02   5.9409331e+02   5.2801653e+02   4.6713028e+02   4.2371240e+02
   5.6679906e+02   5.3555970e+02   5.2477256e+02   5.2069325e+02   4.5119273e+02
   6.5559256e+02   6.2463625e+02   5.3726779e+02   4.9389575e+02   4.4702433e+02
   5.6597324e+02   5.3122999e+02   4.5187244e+02   4.1658155e+02   4.0706939e+02
   6.1412598e+02   6.1374299e+02   5.6537848e+02   5.3076040e+02   4.5126850e+02
   5.6656570e+02   5.3204584e+02   4.5835452e+02   4.3402253e+02   3.9331575e+02
   6.0790701e+02   5.9283783e+02   5.3203662e+02   4.8780646e+02   4.4492222e+02
   6.1896110e+02   5.9888581e+02   5.2883379e+02   4.6575743e+02   4.1709561e+02
   5.7003639e+02   5.5114521e+02   5.4102312e+02   5.2396672e+02   4.5111749e+02
   5.8599942e+02   5.7248042e+02   5.3732579e+02   5.0929479e+02   4.5010933e+02
   5.6805880e+02   5.3419054e+02   4.7074526e+02   4.5000757e+02   4.2096147e+02
   6.6410293e+02   6.2615435e+02   5.3783753e+02   4.9527439e+02   4.4741153e+02
   6.3815872e+02   6.3592564e+02   5.6388594e+02   5.2953236e+02   4.5123708e+02
   5.6868621e+02   5.3514650e+02   4.7448325e+02   4.5246194e+02   4.1799847e+02
   5.6725806e+02   5.3301135e+02   4.6438803e+02   4.4200062e+02   3.9405070e+02
   5.7790256e+02   5.5176325e+02   5.0712098e+02   4.6823366e+02   4.2990058e+02
   5.6884235e+02   5.4878049e+02   5.4094125e+02   5.2538648e+02   4.5116234e+02
   5.6638939e+02   5.3182239e+02   4.6432990e+02   4.5856980e+02   4.4519332e+02
   5.6593105e+02   5.3117266e+02   4.5137995e+02   4.2439502e+02   4.2406650e+02
   5.6683871e+02   5.3242860e+02   4.6151745e+02   4.4106209e+02   4.2348388e+02
   5.7742543e+02   5.7102968e+02   5.5625840e+02   5.2713967e+02   4.5117360e+02
   5.6677525e+02   5.3233625e+02   4.6032445e+02   4.3693184e+02   3.9889672e+02
   5.9283584e+02   5.8476099e+02   5.4833482e+02   5.1792631e+02   4.5078791e+02
   6.1777458e+02   6.1210630e+02   5.5731197e+02   5.2402530e+02   4.5106176e+02
   5.6607657e+02   5.3507184e+02   5.3328982e+02   5.2948095e+02   4.5126876e+02
   5.6766527e+02   5.3359521e+02   4.6741304e+02   4.4531660e+02   3.9777939e+02
   6.7293108e+02   6.4671338e+02   5.6005204e+02   5.2616833e+02   4.5113674e+02
   5.6698133e+02   5.3382280e+02   5.0394536e+02   5.0040370e+02   4.5068028e+02
   5.6940201e+02   5.3759855e+02   4.9362735e+02   4.7948981e+02   4.4503852e+02
   5.6846922e+02   5.4728068e+02   5.3981247e+02   5.2543620e+02   4.5116941e+02
   5.6748014e+02   5.3332773e+02   4.6608603e+02   4.4391872e+02   4.0124781e+02
   6.2942562e+02   6.0978268e+02   5.3409991e+02   4.8648207e+02   4.4428854e+02
   6.2053855e+02   6.0013273e+02   5.2910327e+02   4.6611628e+02   4.1942218e+02
   6.0016552e+02   5.8357100e+02   5.2540830e+02   4.6933991e+02   4.2920217e+02
   6.1004278e+02   5.9375060e+02   5.3055745e+02   4.8156076e+02   4.4168991e+02
   5.8959491e+02   5.7737024e+02   5.3870447e+02   5.0899025e+02   4.5005153e+02
   5.7334448e+02   5.6598283e+02   5.5614235e+02   5.2817098e+02   4.5120527e+02
   6.1892856e+02   6.0578982e+02   5.4337365e+02   5.0828879e+02   4.4990980e+02
   5.6611622e+02   5.3142849e+02   4.5379268e+02   4.2989582e+02   4.2369763e+02
   6.0261793e+02   5.9725994e+02   5.5520087e+02   5.2283825e+02   4.5101643e+02
   5.9881855e+02   5.8571672e+02   5.3378657e+02   4.9699251e+02   4.4792823e+02
   5.6954783e+02   5.3663727e+02   4.8094804e+02   4.5932714e+02   4.2783555e+02
   5.6805771e+02   5.3419213e+02   4.7087154e+02   4.5039567e+02   4.2211244e+02
   6.0873695e+02   5.9105216e+02   5.2704051e+02   4.6544712e+02   4.1469902e+02
   5.6695785e+02   5.3258996e+02   4.6193094e+02   4.3900319e+02   3.8856209e+02
   5.8929703e+02   5.8489551e+02   5.5734164e+02   5.2582215e+02   4.5112803e+02
   6.1433030e+02   5.9573259e+02   5.2875021e+02   4.6973672e+02   4.2968288e+02
   5.6592840e+02   5.3116913e+02   4.6200481e+02   4.6194055e+02   4.5121413e+02
   7.0356902e+02   6.2807768e+02   5.3985848e+02   4.9997839e+02   4.4851551e+02
   6.1129129e+02   5.9716472e+02   5.3685930e+02   4.9853963e+02   4.4824003e+02
   6.0574189e+02   5.8924748e+02   5.2758338e+02   4.7224124e+02   4.3336744e+02
   6.3568553e+02   6.3158704e+02   5.6159144e+02   5.2763199e+02   4.5118305e+02
   5.6623544e+02   5.3397187e+02   5.2852336e+02   5.2585011e+02   4.5125430e+02
   6.1871760e+02   6.1573061e+02   5.6154105e+02   5.2773433e+02   4.5118611e+02
   5.6592507e+02   5.3116445e+02   4.5129461e+02   3.9693533e+02   3.8522101e+02
   7.4736778e+02   6.3784823e+02   5.5235063e+02   5.1828400e+02   4.5079403e+02
   5.7066553e+02   5.3845563e+02   4.8536047e+02   4.6009737e+02   4.2398526e+02
   5.6592422e+02   5.3116346e+02   4.5128544e+02   4.2976580e+02   4.2975226e+02
   6.7329616e+02   6.4586162e+02   5.5951351e+02   5.2566487e+02   4.5111979e+02
   5.7248063e+02   5.4330998e+02   5.0174160e+02   4.7891227e+02   4.4261343e+02
   5.6985869e+02   5.5243260e+02   5.4363460e+02   5.2535289e+02   4.5114950e+02
   5.6730429e+02   5.3308929e+02   4.6599250e+02   4.4733235e+02   4.2688552e+02
   5.6593145e+02   5.3117324e+02   4.5146437e+02   4.4121566e+02   4.4099245e+02
   5.6599657e+02   5.3126287e+02   4.5219715e+02   4.2314914e+02   4.1901708e+02
   5.6796088e+02   5.3404221e+02   4.7002375e+02   4.4925742e+02   4.2045739e+02
   6.9563236e+02   6.2286844e+02   5.3272490e+02   4.7653725e+02   4.3775486e+02
   5.6623894e+02   5.3159942e+02   4.5836611e+02   4.4975102e+02   4.4199573e+02
   5.6934583e+02   5.3634935e+02   4.8060149e+02   4.6018572e+02   4.3001332e+02
   5.7716577e+02   5.6861889e+02   5.5286660e+02   5.2545632e+02   4.5112438e+02
   5.7407922e+02   5.4812146e+02   5.1286243e+02   4.9198067e+02   4.4746733e+02
   5.8270848e+02   5.6910938e+02   5.3934556e+02   5.1315738e+02   4.5049974e+02
   5.8966490e+02   5.7003114e+02   5.1928935e+02   4.6595300e+02   4.2060456e+02
   5.6631091e+02   5.3169737e+02   4.5614644e+02   4.3394040e+02   4.2389856e+02
   5.6670806e+02   5.3224399e+02   4.5979699e+02   4.3659990e+02   4.1182951e+02
   5.7621889e+02   5.4818518e+02   5.0192245e+02   4.6265640e+02   3.9780763e+02
   5.9162933e+02   5.7552642e+02   5.2697221e+02   4.8751995e+02   4.4495325e+02
   5.9763227e+02   5.9758273e+02   5.6583374e+02   5.3110503e+02   4.5127685e+02
   5.6718519e+02   5.3290840e+02   4.6381160e+02   4.4131533e+02   3.8418772e+02
   5.9973804e+02   5.8471152e+02   5.2872507e+02   4.8328629e+02   4.4279695e+02
   5.6858188e+02   5.6707506e+02   5.6425285e+02   5.3098906e+02   4.5127426e+02
   6.4974054e+02   6.4302455e+02   5.6199677e+02   5.2792620e+02   4.5119184e+02
   5.6795281e+02   5.3615669e+02   5.0602023e+02   4.9958433e+02   4.5021762e+02
   5.8364080e+02   5.6102750e+02   5.1434213e+02   4.6763281e+02   4.2705043e+02
   6.2581255e+02   6.1503862e+02   5.4930325e+02   5.1540196e+02   4.5061145e+02
   5.7310649e+02   5.5901766e+02   5.4597625e+02   5.2378236e+02   4.5108606e+02
   5.6669227e+02   5.3223738e+02   4.6403344e+02   4.5330639e+02   4.3936782e+02
   6.0119074e+02   5.8613905e+02   5.2888781e+02   4.8239676e+02   4.4226819e+02
   6.1274672e+02   6.1161790e+02   5.6430247e+02   5.2996202e+02   4.5124856e+02
   6.0154537e+02   6.0148631e+02   5.6581955e+02   5.3109309e+02   4.5127658e+02
   5.6673356e+02   5.3293838e+02   4.9558474e+02   4.9242657e+02   4.5042650e+02
   6.6473606e+02   6.2068367e+02   5.3100599e+02   4.6503993e+02   3.9823242e+02
   6.0686432e+02   5.9219730e+02   5.3237070e+02   4.8933868e+02   4.4554121e+02
   6.2675524e+02   6.1765800e+02   5.5245651e+02   5.1890701e+02   4.5082963e+02
   6.1750225e+02   5.9829946e+02   5.2947400e+02   4.7118247e+02   4.3186620e+02
   5.7800467e+02   5.5683184e+02   5.2327045e+02   4.9960388e+02   4.4884640e+02
   5.6605684e+02   5.3134700e+02   4.5354566e+02   4.3814487e+02   4.3501414e+02
   5.8003151e+02   5.5688911e+02   5.1457067e+02   4.7965228e+02   4.4124019e+02
   5.6592905e+02   5.3117004e+02   4.5137598e+02   4.3653554e+02   4.3640026e+02
   5.9026694e+02   5.7131339e+02   5.2056749e+02   4.6955896e+02   4.2997570e+02
   5.6805303e+02   5.3571402e+02   4.9813294e+02   4.9019816e+02   4.4911398e+02
   5.6592537e+02   5.3116493e+02   4.5130910e+02   4.3732315e+02   4.3728228e+02
   6.6725336e+02   6.4213942e+02   5.5706781e+02   5.2329027e+02   4.5103240e+02
   5.6592917e+02   5.3116950e+02   4.5129239e+02   4.2393095e+02   4.2388501e+02
   5.6858789e+02   5.3500426e+02   4.7416843e+02   4.5276122e+02   4.2097661e+02
   5.6635469e+02   5.3257373e+02   5.1272360e+02   5.1127095e+02   4.5116542e+02
   5.6828682e+02   5.3454598e+02   4.7252489e+02   4.5200250e+02   4.2302007e+02
   5.6596278e+02   5.4009825e+02   5.3991995e+02   5.3101079e+02   4.5127658e+02
   5.6604750e+02   5.3133142e+02   4.5273503e+02   4.2116120e+02   3.9601524e+02
   5.8946910e+02   5.7327622e+02   5.2761907e+02   4.9171064e+02   4.4655157e+02
   6.3360420e+02   6.1147985e+02   5.3221638e+02   4.7773267e+02   4.3878696e+02
   6.7527787e+02   6.2142634e+02   5.3141083e+02   4.6810546e+02   4.2622785e+02
   5.6607781e+02   5.3146016e+02   4.8613794e+02   4.8543608e+02   4.5098124e+02
   6.1988672e+02   5.9952531e+02   5.2885468e+02   4.6496361e+02   3.8826904e+02
   5.9064916e+02   5.7176752e+02   5.2065726e+02   4.6888796e+02   4.2877811e+02
   6.3895074e+02   6.2633588e+02   5.5122275e+02   5.1723773e+02   4.5073324e+02
   5.7453582e+02   5.5928604e+02   5.4255550e+02   5.2081448e+02   4.5098034e+02
   6.4916494e+02   6.4728953e+02   5.6498805e+02   5.3041323e+02   4.5125986e+02
   5.6615740e+02   5.3148582e+02   4.5538916e+02   4.4186394e+02   4.3668159e+02
   5.6615448e+02   5.3148014e+02   4.5411055e+02   4.2791566e+02   4.1759988e+02
   5.9884590e+02   5.9369896e+02   5.5533428e+02   5.2326505e+02   4.5103404e+02
   5.8569825e+02   5.6498212e+02   5.1804117e+02   4.7333312e+02   4.3530218e+02
   5.8490342e+02   5.6573238e+02   5.2238358e+02   4.8678822e+02   4.4482020e+02
   5.6710994e+02   5.3301810e+02   4.7605827e+02   4.6872473e+02   4.4511484e+02
   6.1896299e+02   6.1586302e+02   5.6136371e+02   5.2758479e+02   4.5118171e+02
   5.9670776e+02   5.8515631e+02   5.3829379e+02   5.0547595e+02   4.4955464e+02
   5.6628507e+02   5.3166218e+02   4.5596744e+02   4.3463289e+02   4.2583653e+02
   5.6637866e+02   5.3178976e+02   4.5668658e+02   4.3304351e+02   4.1909595e+02
   5.8644340e+02   5.6502321e+02   5.1622844e+02   4.6438789e+02   3.8009746e+02
   5.6626102e+02   5.3162892e+02   4.5722182e+02   4.4482768e+02   4.3771478e+02
   5.7108951e+02   5.4450274e+02   5.1918824e+02   5.0634480e+02   4.5022668e+02
   5.9702546e+02   5.9698799e+02   5.6585606e+02   5.3111982e+02   4.5127728e+02
   6.2819605e+02   6.0962237e+02   5.3544224e+02   4.9105919e+02   4.4612189e+02
   6.2200469e+02   6.0587179e+02   5.3793062e+02   4.9841974e+02   4.4819688e+02
   5.7498087e+02   5.6181521e+02   5.4608434e+02   5.2265544e+02   4.5104106e+02
   5.6601884e+02   5.3130081e+02   4.6483065e+02   4.6379428e+02   4.5023637e+02
   5.6593967e+02   5.4724392e+02   5.4720634e+02   5.3113765e+02   4.5127792e+02
   6.1376986e+02   5.9485417e+02   5.2790809e+02   4.6493431e+02   3.8634662e+02
   5.8768186e+02   5.7038252e+02   5.2564036e+02   4.8970482e+02   4.4589422e+02
   5.7051862e+02   5.3808624e+02   4.8347673e+02   4.5717638e+02   4.0685468e+02
   5.8233327e+02   5.6750673e+02   5.3653458e+02   5.1067852e+02   4.5028509e+02
   5.7711255e+02   5.7070124e+02   5.5633307e+02   5.2724986e+02   4.5117717e+02
   5.6611370e+02   5.3142260e+02   4.5351707e+02   4.2406041e+02   3.8154570e+02
   5.6982328e+02   5.3716409e+02   4.8306663e+02   4.6153465e+02   4.3006783e+02
   6.3709860e+02   6.3077563e+02   5.5920668e+02   5.2548825e+02   4.5111396e+02
   6.3983631e+02   6.3930012e+02   5.6550064e+02   5.3082890e+02   4.5127022e+02
   6.5601262e+02   6.4298387e+02   5.5952381e+02   5.2569162e+02   4.5112074e+02
   5.6597658e+02   5.3123570e+02   4.5225702e+02   4.3794035e+02   4.3663059e+02
   7.2465927e+02   6.4128677e+02   5.5562861e+02   5.2182208e+02   4.5097085e+02
   5.6636814e+02   5.3224830e+02   5.0027137e+02   4.9866006e+02   4.5096434e+02
   5.9845741e+02   5.8189407e+02   5.2524818e+02   4.7162410e+02   4.3268837e+02
   6.7429420e+02   6.5797352e+02   5.6451311e+02   5.3001828e+02   4.5124976e+02
   5.6766640e+02   5.5008867e+02   5.4615229e+02   5.2860915e+02   4.5122947e+02
   6.0544665e+02   5.9408603e+02   5.4074277e+02   5.0651990e+02   4.4968415e+02
   5.9438143e+02   5.8132721e+02   5.3451447e+02   5.0079353e+02   4.4876769e+02
   6.7667451e+02   6.6960685e+02   5.6574633e+02   5.3102020e+02   4.5127476e+02
   5.6741138e+02   5.3376956e+02   4.8429397e+02   4.7722718e+02   4.4715057e+02
   5.6593250e+02   5.3117462e+02   4.5146894e+02   4.3985708e+02   4.3961832e+02
   5.6598615e+02   5.3124788e+02   4.5203414e+02   4.1898639e+02   4.1146162e+02
   5.6887431e+02   5.3542041e+02   4.7514677e+02   4.5208880e+02   4.0221809e+02
   5.7451540e+02   5.4515108e+02   4.9774889e+02   4.6180458e+02   3.9486829e+02
   5.6594051e+02   5.3118523e+02   4.5147885e+02   4.1007719e+02   3.9882604e+02
   5.6631653e+02   5.3170594e+02   4.5663649e+02   4.3781071e+02   4.2946629e+02
   5.6628952e+02   5.3169111e+02   4.6614351e+02   4.6241235e+02   4.4747381e+02
   5.6827848e+02   5.3486604e+02   4.7997498e+02   4.6661035e+02   4.3992023e+02
   6.5406807e+02   6.1992401e+02   5.3158020e+02   4.7011926e+02   4.3017730e+02
   5.6928059e+02   5.3847114e+02   5.0314465e+02   4.9197922e+02   4.4872766e+02
   5.7553063e+02   5.5933738e+02   5.3965952e+02   5.1809555e+02   4.5086304e+02
   5.6906260e+02   5.3592513e+02   4.7984945e+02   4.6088245e+02   4.3202702e+02
   6.5008622e+02   6.2690645e+02   5.4330865e+02   5.0654867e+02   4.4966418e+02
   5.6985378e+02   5.3779894e+02   4.8928115e+02   4.7143160e+02   4.3999884e+02
   5.6701452e+02   5.3267929e+02   4.6405829e+02   4.4680751e+02   4.2988567e+02
   6.4353364e+02   6.2024648e+02   5.3686094e+02   4.9331267e+02   4.4685200e+02
   5.6677896e+02   5.3234608e+02   4.6116125e+02   4.4144863e+02   4.2560998e+02
   5.6598947e+02   5.3125192e+02   4.5204654e+02   4.1699747e+02   3.8676503e+02
   5.6805093e+02   5.3483770e+02   4.8526291e+02   4.7514747e+02   4.4513080e+02
   5.6592811e+02   5.3116858e+02   4.5161782e+02   4.4903512e+02   4.4868238e+02
   5.6649907e+02   5.3195877e+02   4.5939599e+02   4.4379321e+02   4.3319959e+02
   6.5265407e+02   6.4916536e+02   5.6446026e+02   5.2998176e+02   4.5124887e+02
   5.6612080e+02   5.3143317e+02   4.5365414e+02   4.2572268e+02   4.1324285e+02
   5.6926143e+02   5.3604008e+02   4.7750426e+02   4.5398844e+02   4.1239794e+02
   6.2107958e+02   6.2095727e+02   5.6575829e+02   5.3103737e+02   4.5127533e+02
   5.6624884e+02   5.3163338e+02   4.6613979e+02   4.6284895e+02   4.4793466e+02
   6.8217912e+02   6.2809338e+02   5.4005623e+02   5.0040561e+02   4.4860322e+02
   5.6701919e+02   5.3568726e+02   5.2174632e+02   5.1748429e+02   4.5114233e+02
   6.1805734e+02   5.9902637e+02   5.3005952e+02   4.7399192e+02   4.3533472e+02
   6.6148454e+02   6.2159144e+02   5.3213421e+02   4.7331106e+02   4.3448686e+02
   5.6974137e+02   5.3680585e+02   4.7987117e+02   4.5526524e+02   4.0794197e+02
   5.7196423e+02   5.4055792e+02   4.8944367e+02   4.5948781e+02   3.9494489e+02
   6.0333608e+02   5.9125170e+02   5.3766750e+02   5.0224031e+02   4.4899913e+02
   5.7144457e+02   5.4198093e+02   5.0288297e+02   4.8437176e+02   4.4572097e+02
   5.6608980e+02   5.3138984e+02   4.5324059e+02   4.2327072e+02   4.0192826e+02
   5.6681131e+02   5.3238623e+02   4.6064812e+02   4.3736313e+02   3.9755510e+02
   6.3321151e+02   6.1475646e+02   5.3785927e+02   4.9673379e+02   4.4779331e+02
   6.2038409e+02   6.0040501e+02   5.2967582e+02   4.7000627e+02   4.3008280e+02
   5.6743987e+02   5.3327921e+02   4.6650498e+02   4.4640115e+02   4.2278024e+02
   6.2264044e+02   6.0350019e+02   5.3225571e+02   4.8162532e+02   4.4168515e+02
   6.6642050e+02   6.2408044e+02   5.3465289e+02   4.8525791e+02   4.4369118e+02
   5.6917563e+02   5.3622281e+02   4.8192456e+02   4.6390684e+02   4.3489596e+02
   6.4315704e+02   6.1562778e+02   5.3084591e+02   4.6656360e+02   4.2133035e+02
   5.6607960e+02   5.3137605e+02   4.5312870e+02   4.2298045e+02   4.0456037e+02
   6.0426423e+02   5.9950586e+02   5.5681483e+02   5.2414360e+02   4.5106691e+02
   5.6761856e+02   5.3352782e+02   4.6711817e+02   4.4510780e+02   4.0645637e+02
   5.6731482e+02   5.3310411e+02   4.6601735e+02   4.4720133e+02   4.2651668e+02
   5.6592547e+02   5.3116498e+02   4.5129619e+02   4.0052695e+02   3.9656955e+02
   6.4444198e+02   6.1982584e+02   5.3550711e+02   4.8919011e+02   4.4541613e+02
   5.7307300e+02   5.5484284e+02   5.3813455e+02   5.1917323e+02   4.5093741e+02
   5.9150993e+02   5.8050754e+02   5.4125694e+02   5.1111765e+02   4.5027197e+02
   5.6718213e+02   5.5197841e+02   5.4951241e+02   5.2976844e+02   4.5125128e+02
   5.6595463e+02   5.3583229e+02   5.3554483e+02   5.3089663e+02   4.5127647e+02
   5.8603668e+02   5.6438990e+02   5.1584309e+02   4.6436067e+02   3.8000053e+02
   5.9440094e+02   5.8520583e+02   5.4511328e+02   5.1435630e+02   4.5055093e+02
   5.6606861e+02   5.3137135e+02   4.6425538e+02   4.6257268e+02   4.4956932e+02
   5.7454989e+02   5.5213410e+02   5.2498223e+02   5.0659634e+02   4.5003462e+02
   6.0568413e+02   6.0350891e+02   5.6227543e+02   5.2853091e+02   4.5120953e+02
   5.7456105e+02   5.4565733e+02   4.9975788e+02   4.6609563e+02   4.2826722e+02
   5.6728129e+02   5.3308411e+02   4.6819420e+02   4.5412838e+02   4.3504290e+02
   5.6805751e+02   5.3420634e+02   4.7143908e+02   4.5199462e+02   4.2579372e+02
   5.6801910e+02   5.3411492e+02   4.6982231e+02   4.4772753e+02   4.0027774e+02
