# Supplementary material for: Rethinking Colour Constancy
Source: PLoS One. 2015 Sep 10;10(9):e0135029. doi: 10.1371/journal.pone.0135029 (PMC4565710; doi:10.1371/journal.pone.0135029)
Supplement: S1 Dataset — (ZIP) [file pone.0135029.s002.zip › 5-TransitionMetamerReflectanceData/NtoG_20munsells/fiveTr_12.txt]

   4.6617502e+02   5.1208190e+02   5.1315785e+02   5.2293145e+02   6.2859640e+02
   4.6578111e+02   5.1455259e+02   5.6282381e+02   5.7111799e+02   6.3858584e+02
   4.2519392e+02   4.2776168e+02   4.6728504e+02   5.2217950e+02   6.2861072e+02
   4.3619332e+02   4.5818257e+02   5.2532677e+02   5.4921924e+02   6.4813880e+02
   4.2454166e+02   4.4139282e+02   4.7927061e+02   5.2423573e+02   6.3039464e+02
   4.3083250e+02   4.5447940e+02   5.1779864e+02   5.4267647e+02   6.4230708e+02
   4.6623721e+02   5.2196710e+02   5.8902030e+02   5.8918689e+02   6.2873955e+02
   4.3043407e+02   4.5469937e+02   5.3001110e+02   5.5413667e+02   6.5755605e+02
   4.4820699e+02   4.6845153e+02   5.2443732e+02   5.4758676e+02   6.4449344e+02
   4.6622075e+02   5.2161592e+02   6.1874312e+02   6.3634116e+02   6.6387213e+02
   4.6423555e+02   5.0246423e+02   5.4793683e+02   5.6354077e+02   6.4614082e+02
   4.5816178e+02   4.6978181e+02   4.8116476e+02   5.2350185e+02   6.2941406e+02
   4.4015746e+02   4.4125886e+02   4.6718000e+02   5.2214813e+02   6.2857733e+02
   4.6619283e+02   5.1911241e+02   5.2387260e+02   5.2663066e+02   6.2867658e+02
   4.0860016e+02   4.2213825e+02   4.6784891e+02   5.2226535e+02   6.2869844e+02
   4.6615253e+02   5.1246135e+02   5.1403069e+02   5.2335747e+02   6.2864972e+02
   4.2353106e+02   4.5167014e+02   5.2390038e+02   5.4820004e+02   6.4793315e+02
   4.6616395e+02   5.2046361e+02   5.9343449e+02   5.9838860e+02   6.3763428e+02
   4.6620237e+02   5.2123620e+02   6.0932508e+02   6.2053043e+02   6.4690147e+02
   3.8731134e+02   4.4792334e+02   5.0450202e+02   5.3348833e+02   6.3631260e+02
   4.2547833e+02   4.4792384e+02   4.9199060e+02   5.2777191e+02   6.3276216e+02
   4.6616494e+02   5.2042443e+02   5.5415469e+02   5.5571502e+02   6.2961142e+02
   4.1770585e+02   4.5059356e+02   5.2903489e+02   5.5332654e+02   6.5665434e+02
   4.1161506e+02   4.2763167e+02   4.6972386e+02   5.2254223e+02   6.2896525e+02
   4.2882343e+02   4.5390440e+02   5.3199309e+02   5.5627487e+02   6.7501707e+02
   4.0291388e+02   4.2229668e+02   4.6801622e+02   5.2229034e+02   6.2872328e+02
   4.0339943e+02   4.1173555e+02   4.6650156e+02   5.2207630e+02   6.2850968e+02
   4.1811277e+02   4.5028814e+02   5.1902232e+02   5.4388841e+02   6.4370288e+02
   4.4336335e+02   4.6217060e+02   5.0364513e+02   5.3229508e+02   6.3474934e+02
   4.6544221e+02   5.1066784e+02   5.4498444e+02   5.5453359e+02   6.3539121e+02
   4.6574453e+02   5.1414006e+02   5.7186788e+02   5.8257701e+02   6.4857487e+02
   4.0750676e+02   4.4916254e+02   5.1390661e+02   5.3982415e+02   6.4054662e+02
   4.5138884e+02   4.7235571e+02   5.3647849e+02   5.5965406e+02   6.8032179e+02
   4.2699587e+02   4.2882155e+02   4.6709522e+02   5.2215277e+02   6.2858421e+02
   4.3872940e+02   4.6000979e+02   5.2383730e+02   5.4769446e+02   6.4613124e+02
   4.4435316e+02   4.5384697e+02   4.7742496e+02   5.2355242e+02   6.2973502e+02
   4.3836698e+02   4.5994979e+02   5.3197959e+02   5.5590485e+02   6.6131300e+02
   4.6511021e+02   5.0805539e+02   5.4825825e+02   5.6006555e+02   6.3935954e+02
   4.4003909e+02   4.6087303e+02   5.1974968e+02   5.4395825e+02   6.4261098e+02
   3.8075264e+02   4.4956681e+02   5.2434064e+02   5.4870751e+02   6.4885571e+02
   4.6602414e+02   5.1797312e+02   5.6742577e+02   5.7236910e+02   6.3441985e+02
   4.6610769e+02   5.1940544e+02   5.9688616e+02   6.0973865e+02   7.3582445e+02
   4.6571923e+02   5.1384909e+02   5.7567473e+02   5.8823055e+02   6.7711558e+02
   4.2566556e+02   4.5232679e+02   5.2321081e+02   5.4752639e+02   6.4706765e+02
   4.6604177e+02   5.1691017e+02   5.3200378e+02   5.3641219e+02   6.2965017e+02
   4.6518327e+02   5.0776090e+02   5.3369168e+02   5.4479255e+02   6.3367584e+02
   4.6578493e+02   5.1461994e+02   5.7791298e+02   5.9013192e+02   6.8537543e+02
   4.2873537e+02   4.5376866e+02   5.2812134e+02   5.5223735e+02   6.5344424e+02
   4.3106668e+02   4.5021156e+02   4.9075052e+02   5.2725999e+02   6.3237244e+02
   4.4419154e+02   4.4794969e+02   4.6995170e+02   5.2246032e+02   6.2886311e+02
   4.6408022e+02   5.0172779e+02   5.5356061e+02   5.7103917e+02   6.6152203e+02
   4.3125949e+02   4.5520294e+02   5.3173760e+02   5.5593236e+02   6.6596818e+02
   4.5559342e+02   4.5742615e+02   4.6818593e+02   5.2217928e+02   6.2859318e+02
   4.5559420e+02   4.7643268e+02   5.0954910e+02   5.3451005e+02   6.3470040e+02
   4.1762223e+02   4.5060870e+02   5.3009050e+02   5.5441767e+02   6.6016170e+02
   4.3707022e+02   4.4270303e+02   4.7124781e+02   5.2269268e+02   6.2908453e+02
   4.6555809e+02   5.1188146e+02   5.4814349e+02   5.5698940e+02   6.3548007e+02
   4.3787859e+02   4.5960377e+02   5.3325968e+02   5.5731131e+02   6.9208766e+02
   4.6594006e+02   5.1609937e+02   5.4133086e+02   5.4639480e+02   6.3099284e+02
   4.6623672e+02   5.2195502e+02   6.1677130e+02   6.1888855e+02   6.3110203e+02
   4.6618849e+02   5.2095528e+02   5.8831890e+02   5.9077127e+02   6.3262866e+02
   4.1114954e+02   4.4855652e+02   5.0687556e+02   5.3489980e+02   6.3717309e+02
   4.4809952e+02   4.6858306e+02   5.3326474e+02   5.5656350e+02   6.5776016e+02
   4.4765095e+02   4.4811159e+02   4.6669589e+02   5.2208445e+02   6.2851472e+02
   4.6623791e+02   5.2198490e+02   6.2578918e+02   6.3567734e+02   6.3946829e+02
   4.6518657e+02   5.0886056e+02   5.6471680e+02   5.7968210e+02   6.8570496e+02
   4.6615247e+02   5.2023893e+02   5.6547873e+02   5.6757962e+02   6.3065336e+02
   4.0044760e+02   4.2461973e+02   4.6875702e+02   5.2239893e+02   6.2882947e+02
   4.5905098e+02   4.8468591e+02   5.4189177e+02   5.6368963e+02   7.2819235e+02
   4.6165755e+02   4.8913896e+02   5.1364650e+02   5.3484863e+02   6.3353743e+02
   4.5992179e+02   4.8634830e+02   5.3090250e+02   5.5101386e+02   6.4312049e+02
   4.6617962e+02   5.2003408e+02   5.3217633e+02   5.3396183e+02   6.2886105e+02
   4.6470227e+02   5.0540459e+02   5.5923246e+02   5.7574837e+02   7.0036628e+02
   4.0975505e+02   4.4792273e+02   5.0316802e+02   5.3273507e+02   6.3583793e+02
   4.6620854e+02   5.2135684e+02   5.9578726e+02   5.9818674e+02   6.3251122e+02
   4.6409626e+02   4.8307412e+02   4.8798828e+02   5.2324192e+02   6.2904216e+02
   4.3835300e+02   4.5971993e+02   5.2381931e+02   5.4769640e+02   6.4618099e+02
   4.6622399e+02   5.2168720e+02   6.2029570e+02   6.3940343e+02   6.7175914e+02
   4.4779462e+02   4.6805578e+02   5.2514744e+02   5.4829549e+02   6.4523831e+02
   4.0248319e+02   4.4982497e+02   5.3169701e+02   5.5615093e+02   7.0188926e+02
   4.2490426e+02   4.3076814e+02   4.6901234e+02   5.2242346e+02   6.2884732e+02
   4.3337223e+02   4.5646481e+02   5.3111878e+02   5.5520164e+02   6.6045131e+02
   4.6621928e+02   5.1692387e+02   5.1780187e+02   5.2283270e+02   6.2853185e+02
   4.6539642e+02   5.0977216e+02   5.3691934e+02   5.4669477e+02   6.3351003e+02
   4.2918616e+02   4.5301830e+02   5.1023242e+02   5.3695390e+02   6.3823632e+02
   4.6622359e+02   5.2167455e+02   5.9707816e+02   5.9845212e+02   6.3071286e+02
   4.3627280e+02   4.4564750e+02   4.7542861e+02   5.2336234e+02   6.2965573e+02
   4.6609627e+02   5.1921005e+02   5.8420699e+02   5.8974990e+02   6.3854941e+02
   4.6623925e+02   5.2201185e+02   6.2750560e+02   6.4594472e+02   6.4810601e+02
   4.6011333e+02   4.8724594e+02   5.4328199e+02   5.6467586e+02   7.4657653e+02
   4.1477901e+02   4.4887694e+02   5.0722030e+02   5.3510687e+02   6.3728779e+02
   4.6622588e+02   5.2172332e+02   5.9367750e+02   5.9460365e+02   6.3002427e+02
   4.4696357e+02   4.6743269e+02   5.3267275e+02   5.5604335e+02   6.5696483e+02
   4.2363768e+02   4.5191508e+02   5.3169277e+02   5.5605047e+02   6.7532465e+02
   4.4342770e+02   4.6417931e+02   5.3404213e+02   5.5782084e+02   6.7509973e+02
   4.1614140e+02   4.4899050e+02   5.0702875e+02   5.3498019e+02   6.3720055e+02
   4.3426936e+02   4.5669503e+02   5.2014883e+02   5.4455691e+02   6.4361801e+02
   4.3739597e+02   4.3775382e+02   4.6652222e+02   5.2207397e+02   6.2850592e+02
   3.9325059e+02   4.4973191e+02   5.2951601e+02   5.5386070e+02   6.5849650e+02
   4.4724491e+02   4.6709596e+02   5.1613641e+02   5.4051186e+02   6.3927001e+02
   4.4210927e+02   4.6298058e+02   5.3207524e+02   5.5578973e+02   6.5881621e+02
   4.4525289e+02   4.6572587e+02   5.2879473e+02   5.5213327e+02   6.5021487e+02
   4.2879150e+02   4.5387424e+02   5.3130806e+02   5.5554208e+02   6.6407995e+02
   4.6382254e+02   5.0039549e+02   5.5311401e+02   5.7133164e+02   6.9157154e+02
   4.4060438e+02   4.4745939e+02   4.7315913e+02   5.2293809e+02   6.2928671e+02
   3.8657920e+02   4.4906853e+02   5.1453894e+02   5.4031650e+02   6.4092939e+02
   4.4298808e+02   4.6071969e+02   4.9762848e+02   5.2941071e+02   6.3321754e+02
   4.5477484e+02   4.7698858e+02   5.3728889e+02   5.5988257e+02   6.6337467e+02
   4.1713434e+02   4.4942449e+02   5.0959866e+02   5.3666768e+02   6.3827462e+02
   4.5177476e+02   4.6986341e+02   5.0065277e+02   5.3008521e+02   6.3298218e+02
   4.5992675e+02   4.8586606e+02   5.2318695e+02   5.4364288e+02   6.3834221e+02
   4.5995149e+02   4.6790047e+02   4.7552488e+02   5.2265620e+02   6.2890028e+02
   4.3388060e+02   4.5551901e+02   5.0805069e+02   5.3535429e+02   6.3704729e+02
   4.4556222e+02   4.6613762e+02   5.3454399e+02   5.5819533e+02   6.7523308e+02
   4.6620423e+02   5.2127352e+02   6.1152831e+02   6.2501579e+02   6.5287454e+02
   4.6609270e+02   5.1643856e+02   5.2420479e+02   5.2922752e+02   6.2908143e+02
   4.2420805e+02   4.5201234e+02   5.2861203e+02   5.5282595e+02   6.5503843e+02
   4.6558449e+02   5.1183925e+02   5.4137493e+02   5.4981311e+02   6.3346088e+02
   4.2121479e+02   4.2960385e+02   4.6945200e+02   5.2249346e+02   6.2891545e+02
   4.3743871e+02   4.5904940e+02   5.2437186e+02   5.4825705e+02   6.4688761e+02
   4.6110982e+02   4.8009888e+02   4.9209968e+02   5.2512804e+02   6.2999063e+02
   4.6624054e+02   5.2204060e+02   6.2846157e+02   6.4270847e+02   6.4272834e+02
   4.6496789e+02   5.0673018e+02   5.4097503e+02   5.5301305e+02   6.3686535e+02
   4.3824301e+02   4.3879642e+02   4.6668907e+02   5.2209277e+02   6.2852396e+02
   4.6621861e+02   5.2157267e+02   6.0707098e+02   6.1180045e+02   6.3499967e+02
   4.6486222e+02   5.0409688e+02   5.2301107e+02   5.3671998e+02   6.3225038e+02
   4.3578269e+02   4.5789689e+02   5.2528597e+02   5.4919724e+02   6.4816419e+02
   4.6621337e+02   5.2145576e+02   5.7334347e+02   5.7413827e+02   6.2944613e+02
   4.6567623e+02   5.1157008e+02   5.2931857e+02   5.3790130e+02   6.3105817e+02
   3.9336666e+02   4.4884232e+02   5.1178588e+02   5.3824212e+02   6.3940062e+02
   4.4879862e+02   4.6908873e+02   5.2497333e+02   5.4802720e+02   6.4477238e+02
   4.3276140e+02   4.3662000e+02   4.6898833e+02   5.2240008e+02   6.2882002e+02
   4.5064022e+02   4.5801556e+02   4.7490921e+02   5.2298533e+02   6.2924683e+02
   4.5855495e+02   4.8359218e+02   5.4026298e+02   5.6197878e+02   6.6359161e+02
   4.6402615e+02   5.0136558e+02   5.4900074e+02   5.6552506e+02   6.4946781e+02
   4.6623944e+02   5.2201846e+02   6.2726079e+02   6.3655246e+02   6.3820771e+02
   4.6544852e+02   5.0878673e+02   5.2549209e+02   5.3616776e+02   6.3128039e+02
   4.0758196e+02   4.4903045e+02   5.1233089e+02   5.3863702e+02   6.3967279e+02
   4.6588934e+02   5.1596041e+02   5.6692386e+02   5.7420013e+02   6.3805353e+02
   4.5309572e+02   4.7324551e+02   5.1138395e+02   5.3623049e+02   6.3594663e+02
   4.6623229e+02   5.2186383e+02   6.1053314e+02   6.1288069e+02   6.3144505e+02
   4.4832767e+02   4.6857063e+02   5.2428687e+02   5.4743402e+02   6.4433108e+02
   4.3751223e+02   4.4506771e+02   4.7347068e+02   5.2302446e+02   6.2937114e+02
   4.5669728e+02   4.7936338e+02   5.2062688e+02   5.4269205e+02   6.3892036e+02
   4.6620043e+02   5.2119899e+02   6.1180904e+02   6.2743379e+02   6.6838769e+02
   4.2022832e+02   4.4814342e+02   4.9853362e+02   5.3040627e+02   6.3438456e+02
   4.6577775e+02   5.0635506e+02   5.1095767e+02   5.2534501e+02   6.2916675e+02
   4.0483671e+02   4.2752639e+02   4.6992714e+02   5.2257487e+02   6.2899739e+02
   4.6526739e+02   5.0943736e+02   5.5555319e+02   5.6750072e+02   6.4263612e+02
   4.5243955e+02   4.7194224e+02   5.0779485e+02   5.3391748e+02   6.3481975e+02
   4.5013120e+02   4.7085089e+02   5.3602507e+02   5.5933224e+02   6.8191772e+02
   4.6621804e+02   5.2155548e+02   5.6607505e+02   5.6664692e+02   6.2904472e+02
   4.5884341e+02   4.5986811e+02   4.6732421e+02   5.2209858e+02   6.2852159e+02
   4.4740669e+02   4.6740195e+02   5.1871826e+02   5.4257403e+02   6.4068704e+02
   4.4603097e+02   4.5479128e+02   4.7654643e+02   5.2335976e+02   6.2957469e+02
   4.6587229e+02   5.1573155e+02   5.7593754e+02   5.8554842e+02   6.4692064e+02
   4.5126078e+02   4.7114604e+02   5.1300340e+02   5.3767445e+02   6.3700318e+02
   4.4149144e+02   4.4253684e+02   4.6717590e+02   5.2214520e+02   6.2857445e+02
   4.6580220e+02   5.1384149e+02   5.3619179e+02   5.4297204e+02   6.3131076e+02
   4.3661623e+02   4.5645143e+02   5.0171595e+02   5.3159640e+02   6.3471391e+02
   4.6623924e+02   5.2201120e+02   5.6421945e+02   5.6425373e+02   6.2850493e+02
   4.2973516e+02   4.4786418e+02   4.8648885e+02   5.2599343e+02   6.3159562e+02
   4.4930544e+02   4.6987380e+02   5.3349196e+02   5.5666869e+02   6.5723983e+02
   4.6622132e+02   5.2162955e+02   6.1294548e+02   6.2038589e+02   6.3893591e+02
   4.4131080e+02   4.6220282e+02   5.2800811e+02   5.5160968e+02   6.5041795e+02
   4.4546754e+02   4.6484566e+02   5.0948515e+02   5.3573123e+02   6.3651925e+02
   4.4280292e+02   4.6189481e+02   5.0511163e+02   5.3315082e+02   6.3526266e+02
   4.4447655e+02   4.5925131e+02   4.8787943e+02   5.2594211e+02   6.3125165e+02
   4.4057966e+02   4.5441666e+02   4.8425829e+02   5.2513790e+02   6.3086979e+02
   4.6569483e+02   5.1357560e+02   5.6915296e+02   5.7985741e+02   6.4686735e+02
   4.6621415e+02   5.2147712e+02   6.0310008e+02   6.0692600e+02   6.3413728e+02
   4.4842363e+02   4.6054976e+02   4.8256392e+02   5.2442722e+02   6.3023438e+02
   4.1332359e+02   4.4691514e+02   4.9712230e+02   5.2982287e+02   6.3407291e+02
   3.9987327e+02   4.4964425e+02   5.2571747e+02   5.5002719e+02   6.5065547e+02
   4.6623829e+02   5.2199087e+02   6.2727865e+02   6.5982808e+02   7.4177613e+02
   4.2295498e+02   4.2805947e+02   4.6814854e+02   5.2230225e+02   6.2873108e+02
   4.6623582e+02   5.2193894e+02   6.2592913e+02   6.5166151e+02   6.6896431e+02
   4.3035114e+02   4.3233325e+02   4.6743716e+02   5.2219522e+02   6.2862476e+02
   4.6610102e+02   5.1928192e+02   5.9379299e+02   6.0357368e+02   6.5167143e+02
   4.3219271e+02   4.5022953e+02   4.8883528e+02   5.2662996e+02   6.3196635e+02
   4.6612818e+02   5.1977847e+02   5.9540729e+02   6.0427087e+02   6.4733940e+02
   4.6583783e+02   5.1528052e+02   5.8000815e+02   5.9201331e+02   7.0836726e+02
   3.9997467e+02   4.4980982e+02   5.3187709e+02   5.5634514e+02   7.2617083e+02
   4.6403982e+02   5.0152691e+02   5.5452431e+02   5.7244450e+02   7.2350919e+02
   4.3197060e+02   4.5562200e+02   5.3188805e+02   5.5607083e+02   6.6684969e+02
   4.5478297e+02   4.7700999e+02   5.3774497e+02   5.6040428e+02   6.6823734e+02
   4.6382341e+02   4.6571731e+02   4.6819533e+02   5.2208547e+02   6.2850680e+02
   4.4240595e+02   4.6320740e+02   5.3065423e+02   5.5426375e+02   6.5462797e+02
   4.6599400e+02   5.1749112e+02   5.8784600e+02   5.9924791e+02   7.1210280e+02
   3.8013548e+02   4.4964564e+02   5.2677230e+02   5.5106546e+02   6.5226167e+02
   4.6623592e+02   5.2193965e+02   6.1015708e+02   6.1140908e+02   6.3004719e+02
   4.6620855e+02   5.2135761e+02   5.9431343e+02   5.9645587e+02   6.3212573e+02
   3.9072672e+02   4.4975773e+02   5.3073352e+02   5.5512863e+02   6.6453599e+02
   4.6615216e+02   5.2023217e+02   5.9454272e+02   6.0082807e+02   6.4057868e+02
   4.6069974e+02   4.8879246e+02   5.4245615e+02   5.6316721e+02   6.5967177e+02
   4.6624007e+02   5.2202783e+02   6.2817312e+02   6.7575622e+02   7.2710700e+02
   4.3410434e+02   4.5580740e+02   5.0930021e+02   5.3617784e+02   6.3754444e+02
   4.5894394e+02   4.8155067e+02   5.0737185e+02   5.3218842e+02   6.3309207e+02
   4.2683233e+02   4.4222678e+02   4.7908782e+02   5.2417822e+02   6.3034180e+02
   4.6622185e+02   5.2163914e+02   5.9665981e+02   5.9812857e+02   6.3087791e+02
   4.4709973e+02   4.6648082e+02   5.1043951e+02   5.3625871e+02   6.3667234e+02
   3.8618307e+02   4.3007631e+02   4.7148545e+02   5.2281991e+02   6.2922659e+02
   4.3215313e+02   4.3525767e+02   4.6835154e+02   5.2231471e+02   6.2873977e+02
   4.6188824e+02   4.9245253e+02   5.4650304e+02   5.6687155e+02   7.2431091e+02
   4.6599824e+02   5.1755767e+02   5.8803692e+02   5.9938773e+02   6.9653255e+02
   4.2855621e+02   4.5248627e+02   5.0819832e+02   5.3559423e+02   6.3739163e+02
   4.4706148e+02   4.6632813e+02   5.0936867e+02   5.3553012e+02   6.3625895e+02
   3.8597020e+02   4.4955606e+02   5.2398764e+02   5.4837426e+02   6.4843541e+02
   4.6614885e+02   5.1987709e+02   5.4250608e+02   5.4443143e+02   6.2933069e+02
   4.1006719e+02   4.5000089e+02   5.3149664e+02   5.5592875e+02   6.7916379e+02
   4.3046797e+02   4.5298928e+02   5.0463380e+02   5.3335899e+02   6.3597000e+02
   4.6618935e+02   5.2091248e+02   5.5270835e+02   5.5378720e+02   6.2920165e+02
   4.2942787e+02   4.3823528e+02   4.7267970e+02   5.2296679e+02   6.2934126e+02
   4.3144881e+02   4.5456315e+02   5.1364815e+02   5.3939059e+02   6.3980720e+02
   4.6605132e+02   5.1842876e+02   5.7640200e+02   5.8185347e+02   6.3689692e+02
   4.3228636e+02   4.5223103e+02   4.9528056e+02   5.2886122e+02   6.3329655e+02
   4.6620349e+02   5.2106549e+02   5.4038435e+02   5.4124552e+02   6.2879718e+02
   4.2155677e+02   4.4772096e+02   4.9545418e+02   5.2910010e+02   6.3360029e+02
   4.2268941e+02   4.5158042e+02   5.2864770e+02   5.5288289e+02   6.5527889e+02
   4.6621768e+02   5.2155314e+02   6.1779094e+02   6.3547542e+02   6.7698932e+02
   4.5892083e+02   4.8435604e+02   5.3978921e+02   5.6121269e+02   6.5876372e+02
   4.4969434e+02   4.7035440e+02   5.3601967e+02   5.5938543e+02   6.9893250e+02
   4.2045958e+02   4.3213589e+02   4.7130917e+02   5.2277913e+02   6.2918262e+02
   4.3656010e+02   4.5668606e+02   5.0337362e+02   5.3246888e+02   6.3521772e+02
   4.4378804e+02   4.5455840e+02   4.7936356e+02   5.2393072e+02   6.3001001e+02
   4.6607340e+02   5.1880648e+02   5.8718991e+02   5.9455789e+02   6.4373706e+02
   4.2117663e+02   4.3110386e+02   4.7040256e+02   5.2263675e+02   6.2905048e+02
   4.6622776e+02   5.2150121e+02   5.3054700e+02   5.3103744e+02   6.2855155e+02
   4.2796582e+02   4.5347568e+02   5.3091491e+02   5.5514493e+02   6.6196550e+02
   4.6523932e+02   5.0539573e+02   5.1772094e+02   5.3135989e+02   6.3063660e+02
   4.6602224e+02   5.0834960e+02   5.1077415e+02   5.2384970e+02   6.2880855e+02
   4.6622500e+02   5.2170855e+02   5.7520588e+02   5.7568166e+02   6.2907016e+02
   4.6610325e+02   5.1932677e+02   5.6663493e+02   5.6987541e+02   6.3207528e+02
   4.6524495e+02   5.0910568e+02   5.4844119e+02   5.5947848e+02   6.3831993e+02
   4.4034670e+02   4.6153545e+02   5.3361674e+02   5.5756388e+02   6.8688437e+02
   4.5553973e+02   4.7818765e+02   5.3830758e+02   5.6084836e+02   6.7000324e+02
   4.6619907e+02   5.2116527e+02   5.8453559e+02   5.8622470e+02   6.3111361e+02
   4.6609908e+02   5.1924928e+02   5.9601432e+02   6.0863732e+02   7.3676268e+02
   4.6614876e+02   5.2017416e+02   5.8817764e+02   5.9247959e+02   6.3622503e+02
   3.8466987e+02   4.4974569e+02   5.3042324e+02   5.5480328e+02   6.6243009e+02
   4.3978647e+02   4.4710137e+02   4.7357829e+02   5.2301307e+02   6.2935268e+02
   4.5629210e+02   4.7912663e+02   5.2888369e+02   5.5051194e+02   6.4472883e+02
   4.6525541e+02   5.0941057e+02   5.6375976e+02   5.7784240e+02   6.5612598e+02
   4.6597913e+02   5.1715624e+02   5.5497839e+02   5.5964470e+02   6.3243829e+02
   4.6590405e+02   5.1616453e+02   5.7717129e+02   5.8645871e+02   6.4644231e+02
   4.5252626e+02   4.7143290e+02   5.0408177e+02   5.3173399e+02   6.3371506e+02
   4.5879879e+02   4.7763846e+02   4.9512711e+02   5.2668262e+02   6.3082124e+02
   4.6051424e+02   4.8707385e+02   5.2053952e+02   5.4099277e+02   6.3670022e+02
   4.3806503e+02   4.3873145e+02   4.6677942e+02   5.2210357e+02   6.2853449e+02
   4.4610839e+02   4.6664063e+02   5.3405740e+02   5.5761761e+02   6.6442171e+02
   4.4588563e+02   4.6299857e+02   4.9618784e+02   5.2865570e+02   6.3266538e+02
   4.3212887e+02   4.5471370e+02   5.1076765e+02   5.3725207e+02   6.3831540e+02
   3.8097469e+02   4.2220908e+02   4.6804953e+02   5.2229538e+02   6.2872852e+02
   4.5457664e+02   4.7669636e+02   5.3748565e+02   5.6015789e+02   6.6628949e+02
   4.4970640e+02   4.5705126e+02   4.7481324e+02   5.2299890e+02   6.2926717e+02
   4.4709993e+02   4.5056392e+02   4.6981138e+02   5.2241677e+02   6.2881747e+02
   4.6517961e+02   5.0878809e+02   5.6067339e+02   5.7452090e+02   6.5108457e+02
   4.3459455e+02   4.4351755e+02   4.7437270e+02   5.2320318e+02   6.2953157e+02
   4.5040632e+02   4.7117030e+02   5.3608385e+02   5.5935947e+02   6.7919542e+02
   4.6519996e+02   5.0896475e+02   5.6419772e+02   5.7888414e+02   6.6308562e+02
   4.2729533e+02   4.3661616e+02   4.7240345e+02   5.2293372e+02   6.2931481e+02
   4.6503009e+02   5.0601577e+02   5.2824641e+02   5.4050386e+02   6.3294606e+02
   4.2418146e+02   4.3836126e+02   4.7567732e+02   5.2351643e+02   6.2982244e+02
   4.6257040e+02   4.9487462e+02   5.4811077e+02   5.6786154e+02   6.9376332e+02
   4.2518051e+02   4.5240002e+02   5.3183174e+02   5.5617611e+02   6.7807369e+02
   4.6617427e+02   5.2067227e+02   5.8885304e+02   5.9207247e+02   6.3406169e+02
   4.0959471e+02   4.4974296e+02   5.2335559e+02   5.4777421e+02   6.4768430e+02
   4.3513886e+02   4.5764104e+02   5.3242048e+02   5.5652813e+02   6.6924694e+02
   4.6623165e+02   5.2184992e+02   6.2377885e+02   6.4565452e+02   6.6629274e+02
   4.6409807e+02   5.0157378e+02   5.4306783e+02   5.5838015e+02   6.4251323e+02
   4.6623774e+02   5.2198136e+02   6.2634048e+02   6.4126178e+02   6.4507973e+02
   4.1418100e+02   4.4967787e+02   5.1604498e+02   5.4147604e+02   6.4177750e+02
   4.4057564e+02   4.4656818e+02   4.7214068e+02   5.2278828e+02   6.2915971e+02
   4.3734761e+02   4.5844006e+02   5.1359894e+02   5.3914877e+02   6.3929243e+02
   3.9353754e+02   4.4978865e+02   5.3189759e+02   5.5636813e+02   7.3431047e+02
   4.6612256e+02   5.1968522e+02   5.8789485e+02   5.9332314e+02   6.3870457e+02
   4.6512009e+02   5.0833042e+02   5.6077813e+02   5.7509990e+02   6.5320928e+02
   4.3001797e+02   4.5452356e+02   5.3225960e+02   5.5653029e+02   6.8440456e+02
   4.2857423e+02   4.5364693e+02   5.2657843e+02   5.5068712e+02   6.5093566e+02
   4.3868057e+02   4.6021212e+02   5.3306648e+02   5.5706091e+02   6.7228765e+02
   4.6579177e+02   5.1470127e+02   5.7512778e+02   5.8611687e+02   6.5200229e+02
   4.3487902e+02   4.3505513e+02   4.6636424e+02   5.2205581e+02   6.2848796e+02
   4.3278497e+02   4.3687551e+02   4.6917899e+02   5.2242617e+02   6.2884483e+02
   4.0635131e+02   4.4957110e+02   5.2146996e+02   5.4606271e+02   6.4583426e+02
   3.9996929e+02   4.4980396e+02   5.3161754e+02   5.5606675e+02   6.9226538e+02
   4.3039984e+02   4.5473293e+02   5.3237140e+02   5.5664007e+02   6.9248914e+02
   4.2714807e+02   4.5299735e+02   5.2625665e+02   5.5040104e+02   6.5063074e+02
   4.6624054e+02   5.2203979e+02   5.4850339e+02   5.4850458e+02   6.2847390e+02
   4.3475528e+02   4.3522830e+02   4.6657303e+02   5.2208114e+02   6.2851289e+02
   4.1996820e+02   4.5098767e+02   5.3000520e+02   5.5431162e+02   6.5957923e+02
   4.2696271e+02   4.2724547e+02   4.6636251e+02   5.2205653e+02   6.2848894e+02
   4.3894873e+02   4.3903231e+02   4.6630874e+02   5.2204892e+02   6.2848112e+02
   4.6617519e+02   5.2068457e+02   6.0139977e+02   6.1037026e+02   6.4418107e+02
   4.6596312e+02   5.1702228e+02   5.8311524e+02   5.9293463e+02   6.5188942e+02
   4.4510431e+02   4.6240293e+02   4.9667905e+02   5.2889843e+02   6.3283498e+02
   3.9747617e+02   4.4977436e+02   5.3083579e+02   5.5523602e+02   6.6541508e+02
   4.6623770e+02   5.2195521e+02   5.3848769e+02   5.3856440e+02   6.2849755e+02
   4.5010890e+02   4.5932385e+02   4.7764411e+02   5.2340840e+02   6.2954822e+02
   4.2560090e+02   4.5240235e+02   5.2620750e+02   5.5038151e+02   6.5070759e+02
   4.1503121e+02   4.5024428e+02   5.2736829e+02   5.5163777e+02   6.5311636e+02
   4.6613263e+02   5.1979930e+02   5.5492506e+02   5.5710017e+02   6.3014553e+02
   4.2907374e+02   4.5395009e+02   5.2866026e+02   5.5278088e+02   6.5444836e+02
   4.3620989e+02   4.5807771e+02   5.2197417e+02   5.4610317e+02   6.4484558e+02
   3.9884926e+02   4.4979836e+02   5.3163391e+02   5.5608479e+02   6.9458676e+02
   4.5024321e+02   4.7096428e+02   5.3517677e+02   5.5837425e+02   6.6323333e+02
   4.6584573e+02   5.1538431e+02   5.8030920e+02   5.9225783e+02   7.0432649e+02
   3.8150072e+02   4.4954629e+02   5.2376363e+02   5.4816382e+02   6.4817708e+02
   4.6623992e+02   5.2203250e+02   6.2766483e+02   6.3261386e+02   6.3355041e+02
   3.9777442e+02   4.2172383e+02   4.6790022e+02   5.2227350e+02   6.2870651e+02
   4.6452513e+02   5.0346670e+02   5.3455635e+02   5.4820179e+02   6.3625793e+02
   4.1328424e+02   4.4788824e+02   5.0176266e+02   5.3198569e+02   6.3536983e+02
   4.1470485e+02   4.5009514e+02   5.2370615e+02   5.4808678e+02   6.4800953e+02
   4.6605231e+02   5.1771287e+02   5.3792116e+02   5.4162234e+02   6.2989715e+02
   4.3344508e+02   4.5647971e+02   5.2975027e+02   5.5376971e+02   6.5593526e+02
   4.6623685e+02   5.2195913e+02   5.6297416e+02   5.6306646e+02   6.2855609e+02
   4.6623817e+02   5.2198344e+02   5.4786937e+02   5.4792262e+02   6.2850158e+02
   4.6610368e+02   5.1815384e+02   5.3204332e+02   5.3543340e+02   6.2930869e+02
   4.0739834e+02   4.3256235e+02   4.7310603e+02   5.2308925e+02   6.2946883e+02
   4.6623564e+02   5.2193414e+02   6.2048019e+02   6.2520238e+02   6.3414962e+02
   4.4389405e+02   4.5988519e+02   4.9130418e+02   5.2700998e+02   6.3187453e+02
   4.4878119e+02   4.5999270e+02   4.8088090e+02   5.2405522e+02   6.2999489e+02
   4.4104446e+02   4.6064859e+02   5.0699519e+02   5.3438013e+02   6.3607922e+02
   4.6584312e+02   5.1535131e+02   5.7089027e+02   5.7963915e+02   6.4245827e+02
   4.2898615e+02   4.5356627e+02   5.1915108e+02   5.4385094e+02   6.4335202e+02
   4.3836303e+02   4.5665908e+02   4.9625540e+02   5.2905580e+02   6.3322545e+02
   4.6619615e+02   5.2110946e+02   6.1077847e+02   6.2657073e+02   6.9893209e+02
   4.3052598e+02   4.5479063e+02   5.3180923e+02   5.5603128e+02   6.6765359e+02
   4.6564988e+02   5.1149698e+02   5.3071886e+02   5.3931628e+02   6.3133833e+02
   4.6161245e+02   4.8908328e+02   5.1399533e+02   5.3513528e+02   6.3366564e+02
   4.6412308e+02   4.9858877e+02   5.1602317e+02   5.3342474e+02   6.3198125e+02
   4.3968600e+02   4.4351123e+02   4.6970907e+02   5.2246384e+02   6.2887378e+02
   4.5944137e+02   4.8557380e+02   5.4194835e+02   5.6351485e+02   6.7642097e+02
   4.4622642e+02   4.4750043e+02   4.6747470e+02   5.2216599e+02   6.2859183e+02
   4.6624008e+02   5.2203032e+02   6.2823855e+02   6.8372446e+02   7.4362930e+02
   4.3818742e+02   4.5982892e+02   5.3279341e+02   5.5679135e+02   6.6834592e+02
   4.1325192e+02   4.4973117e+02   5.1826282e+02   5.4327226e+02   6.4322433e+02
   4.2731713e+02   4.4204732e+02   4.7851121e+02   5.2405080e+02   6.3024168e+02
   4.4034130e+02   4.5036938e+02   4.7742005e+02   5.2364582e+02   6.2984814e+02
   4.1835761e+02   4.4599677e+02   4.9184317e+02   5.2778017e+02   6.3281940e+02
   4.4738983e+02   4.6767814e+02   5.2597374e+02   5.4912317e+02   6.4613523e+02
   4.6623427e+02   5.2190367e+02   6.2017693e+02   6.2605293e+02   6.3571070e+02
   4.6608637e+02   5.1790760e+02   5.3299090e+02   5.3658273e+02   6.2944333e+02
   4.2140742e+02   4.2187328e+02   4.6635585e+02   5.2205627e+02   6.2848854e+02
   4.6517311e+02   5.0754123e+02   5.3229824e+02   5.4353437e+02   6.3339223e+02
   4.3927436e+02   4.4903658e+02   4.7675106e+02   5.2354599e+02   6.2978139e+02
   4.6507604e+02   5.0801116e+02   5.6331045e+02   5.7871438e+02   7.0295456e+02
   4.6494209e+02   5.0703436e+02   5.6162777e+02   5.7746401e+02   6.9270882e+02
   4.5812105e+02   4.8249005e+02   5.3215507e+02   5.5323511e+02   6.4630394e+02
   4.6566539e+02   5.1325371e+02   5.6910473e+02   5.8021524e+02   6.4817137e+02
   4.6623535e+02   5.2192881e+02   5.7089697e+02   5.7104369e+02   6.2863615e+02
   4.6623530e+02   5.2192518e+02   5.7411940e+02   5.7427939e+02   6.2866827e+02
   4.6623951e+02   5.2201758e+02   6.2697503e+02   6.3437992e+02   6.3629302e+02
   4.4714076e+02   4.6731569e+02   5.2262677e+02   5.4602313e+02   6.4333248e+02
   4.6618429e+02   5.2077331e+02   5.4932027e+02   5.5050847e+02   6.2917000e+02
   4.1204907e+02   4.4996510e+02   5.2607957e+02   5.5036703e+02   6.5110667e+02
   3.9930898e+02   4.2944813e+02   4.7105897e+02   5.2275138e+02   6.2916307e+02
   4.1692045e+02   4.4938844e+02   5.0951448e+02   5.3661134e+02   6.3823950e+02
   4.5949441e+02   4.8543722e+02   5.3321969e+02   5.5367888e+02   6.4572169e+02
   4.0658866e+02   4.0669245e+02   4.6624318e+02   5.2204133e+02   6.2847398e+02
   4.6621030e+02   5.1718114e+02   5.1855214e+02   5.2328459e+02   6.2856065e+02
   4.6114891e+02   4.9007245e+02   5.4243230e+02   5.6270821e+02   6.5649678e+02
   4.2741911e+02   4.2873859e+02   4.6686741e+02   5.2212224e+02   6.2855412e+02
   4.6102070e+02   4.8974509e+02   5.4453198e+02   5.6541339e+02   6.9634777e+02
   4.6532532e+02   5.1000219e+02   5.6711592e+02   5.8164559e+02   7.3251235e+02
   4.6615043e+02   5.2019858e+02   5.9466996e+02   6.0115451e+02   6.4104699e+02
   4.5181541e+02   4.7063743e+02   5.0439372e+02   5.3199634e+02   6.3391711e+02
   4.5073653e+02   4.6467921e+02   4.8670699e+02   5.2527232e+02   6.3064339e+02
   4.6623487e+02   5.2191828e+02   6.2455933e+02   6.4012944e+02   6.4758727e+02
   4.4829806e+02   4.6788906e+02   5.1275974e+02   5.3782017e+02   6.3745457e+02
   4.6623727e+02   5.2197191e+02   6.2670875e+02   6.5379671e+02   6.6552291e+02
   4.6623530e+02   5.2192925e+02   5.8883194e+02   5.8908192e+02   6.2887395e+02
   4.6365476e+02   4.9954968e+02   5.5129877e+02   5.6948219e+02   6.6211617e+02
   4.6619873e+02   5.2116177e+02   6.1119452e+02   6.2658633e+02   6.6559339e+02
   4.4958839e+02   4.5420016e+02   4.7128117e+02   5.2255215e+02   6.2892291e+02
   4.5125113e+02   4.6888533e+02   4.9885009e+02   5.2932520e+02   6.3265651e+02
   4.6623866e+02   5.2199813e+02   6.2738361e+02   6.5724993e+02   6.6743133e+02
   4.2757661e+02   4.3810092e+02   4.7367644e+02   5.2314356e+02   6.2949926e+02
   4.6568084e+02   5.1244101e+02   5.3610712e+02   5.4395597e+02   6.3195150e+02
   4.6611498e+02   5.1599321e+02   5.2132848e+02   5.2689764e+02   6.2890421e+02
   4.6623718e+02   5.2196916e+02   6.2670688e+02   6.5545479e+02   6.8593149e+02
   4.4846850e+02   4.6901600e+02   5.3586354e+02   5.5936203e+02   7.5708850e+02
   4.3757404e+02   4.4320231e+02   4.7132300e+02   5.2269971e+02   6.2908970e+02
   4.6559584e+02   5.1252256e+02   5.7184156e+02   5.8487426e+02   6.6431723e+02
   4.4665622e+02   4.5137339e+02   4.7123723e+02   5.2259011e+02   6.2896802e+02
   4.4302080e+02   4.6353461e+02   5.2325008e+02   5.4690736e+02   6.4476888e+02
   4.4451904e+02   4.6441476e+02   5.1422099e+02   5.3923103e+02   6.3873176e+02
   4.1799416e+02   4.5070373e+02   5.3201442e+02   5.5645287e+02   7.2860773e+02
   4.6615508e+02   5.2029714e+02   6.0234826e+02   6.1643760e+02   6.6982210e+02
   4.6619903e+02   5.2116764e+02   6.0692281e+02   6.1660644e+02   6.4370918e+02
   3.8629623e+02   4.4619012e+02   4.9602964e+02   5.2938576e+02   6.3382848e+02
   4.5102992e+02   4.6972622e+02   5.0437681e+02   5.3208023e+02   6.3403576e+02
   4.3797011e+02   4.5961182e+02   5.3032039e+02   5.5417031e+02   6.5578720e+02
   4.2585826e+02   4.3216400e+02   4.6955326e+02   5.2250033e+02   6.2891937e+02
   4.3406436e+02   4.5165903e+02   4.8949149e+02   5.2678761e+02   6.3202903e+02
   4.4655524e+02   4.6514891e+02   5.0415706e+02   5.3236586e+02   6.3456331e+02
   4.6624065e+02   5.2204045e+02   5.9286342e+02   5.9286553e+02   6.2847697e+02
   4.6521414e+02   5.0862148e+02   5.4229535e+02   5.5315512e+02   6.3599342e+02
   4.6609637e+02   5.1905956e+02   5.5068353e+02   5.5347033e+02   6.3033086e+02
   4.5577184e+02   4.7580595e+02   5.0473320e+02   5.3155967e+02   6.3327389e+02
   4.6565223e+02   5.0761727e+02   5.1510608e+02   5.2782871e+02   6.2962797e+02
   4.6610551e+02   5.1937270e+02   5.8073361e+02   5.8539762e+02   6.3598109e+02
   4.6623978e+02   5.2202385e+02   6.2367651e+02   6.2502140e+02   6.2996615e+02
   4.4549961e+02   4.6608395e+02   5.3481157e+02   5.5849313e+02   6.9946297e+02
   4.5165126e+02   4.7231340e+02   5.2381550e+02   5.4659148e+02   6.4290514e+02
   4.1964320e+02   4.5083700e+02   5.2669257e+02   5.5093357e+02   6.5182850e+02
   4.6611698e+02   5.1956007e+02   5.6263955e+02   5.6541312e+02   6.3116746e+02
   4.6623362e+02   5.2184842e+02   5.4012043e+02   5.4029152e+02   6.2853379e+02
   4.5262934e+02   4.7312120e+02   5.1627384e+02   5.3999263e+02   6.3814978e+02
   4.6599316e+02   5.1748483e+02   5.8349117e+02   5.9246614e+02   6.4827241e+02
   4.4162228e+02   4.6240490e+02   5.2586793e+02   5.4946283e+02   6.4761573e+02
   3.8319069e+02   4.3853295e+02   4.7941846e+02   5.2431989e+02   6.3048767e+02
   4.6623956e+02   5.2201515e+02   5.4517540e+02   5.4519910e+02   6.2848428e+02
   4.5257459e+02   4.6972108e+02   4.9618070e+02   5.2809556e+02   6.3196115e+02
   4.1672754e+02   4.4119904e+02   4.8186922e+02   5.2488337e+02   6.3089867e+02
   4.1641555e+02   4.4687447e+02   4.9572670e+02   5.2923932e+02   6.3371434e+02
   4.5475731e+02   4.7619346e+02   5.1861644e+02   5.4147953e+02   6.3865219e+02
   4.3079634e+02   4.3976948e+02   4.7328373e+02   5.2305674e+02   6.2941728e+02
   4.5214668e+02   4.7315918e+02   5.3001563e+02   5.5258807e+02   6.4859024e+02
   4.6585048e+02   5.1281619e+02   5.2514930e+02   5.3298342e+02   6.3000532e+02
   4.2824281e+02   4.5281244e+02   5.1292004e+02   5.3891874e+02   6.3960400e+02
   4.3602012e+02   4.4364099e+02   4.7322497e+02   5.2300167e+02   6.2935678e+02
   3.8058414e+02   4.4974968e+02   5.3063256e+02   5.5502263e+02   6.6376528e+02
   4.2053117e+02   4.5114845e+02   5.3211230e+02   5.5653785e+02   7.4864502e+02
   4.5177838e+02   4.7202233e+02   5.1588828e+02   5.3981698e+02   6.3818324e+02
   4.6576001e+02   5.1385313e+02   5.4344435e+02   5.5040482e+02   6.3265778e+02
   4.6620361e+02   5.2126127e+02   5.8802088e+02   5.8973086e+02   6.3131605e+02
   4.1582012e+02   4.4669824e+02   4.9531612e+02   5.2907867e+02   6.3362060e+02
   4.1365876e+02   4.5021827e+02   5.3106413e+02   5.5545830e+02   6.6718890e+02
   4.5858053e+02   4.7357369e+02   4.8686602e+02   5.2449660e+02   6.2989206e+02
   4.6553491e+02   5.1066475e+02   5.3314910e+02   5.4229397e+02   6.3216994e+02
   4.6568722e+02   5.1297232e+02   5.4242713e+02   5.5004297e+02   6.3299709e+02
   4.3414006e+02   4.5697045e+02   5.3181531e+02   5.5591588e+02   6.6388121e+02
   4.2612913e+02   4.2825900e+02   4.6717154e+02   5.2216348e+02   6.2859475e+02
   4.3895857e+02   4.5845028e+02   5.0316319e+02   5.3225792e+02   6.3498259e+02
   4.4015286e+02   4.5752504e+02   4.9410165e+02   5.2815698e+02   6.3265818e+02
   4.5152659e+02   4.5469666e+02   4.6962956e+02   5.2234848e+02   6.2874601e+02
   4.1729937e+02   4.5060298e+02   5.3168049e+02   5.5609881e+02   6.8688011e+02
   4.6171247e+02   4.9116895e+02   5.2903169e+02   5.4776324e+02   6.3962831e+02
   4.6118709e+02   4.9013699e+02   5.4063457e+02   5.6052431e+02   6.5201231e+02
   4.2216006e+02   4.5030764e+02   5.0896639e+02   5.3620130e+02   6.3791406e+02
   4.6621778e+02   5.2155388e+02   6.1782994e+02   6.3560989e+02   6.8257362e+02
   4.4238627e+02   4.4734234e+02   4.7115926e+02   5.2263216e+02   6.2901860e+02
   4.2689072e+02   4.2708820e+02   4.6632471e+02   5.2205206e+02   6.2848465e+02
   4.6591322e+02   5.1629413e+02   5.8224635e+02   5.9324438e+02   6.5952214e+02
   4.6051759e+02   4.8792719e+02   5.3205737e+02   5.5180915e+02   6.4326946e+02
   4.6624056e+02   5.2204076e+02   6.2846680e+02   7.1827289e+02   7.2001930e+02
   4.6612274e+02   5.1968368e+02   5.9844794e+02   6.1165079e+02   7.0376677e+02
   3.8786340e+02   4.4977385e+02   5.3153504e+02   5.5598013e+02   6.8433871e+02
   3.9158792e+02   4.4801870e+02   5.0509285e+02   5.3383041e+02   6.3652365e+02
   4.4401515e+02   4.6456379e+02   5.2766208e+02   5.5107450e+02   6.4908873e+02
   4.2689317e+02   4.5303594e+02   5.3190681e+02   5.5622544e+02   6.7700472e+02
   4.6076506e+02   4.8882236e+02   5.3725515e+02   5.5710673e+02   6.4799882e+02
   4.6483264e+02   5.0627215e+02   5.6028818e+02   5.7639744e+02   6.7602845e+02
   4.0854692e+02   4.4992039e+02   5.3047672e+02   5.5485164e+02   6.6259028e+02
   4.5396310e+02   4.7488493e+02   5.1623570e+02   5.3973823e+02   6.3776604e+02
   4.6293211e+02   4.9475806e+02   5.2300063e+02   5.4087184e+02   6.3535108e+02
   4.5310627e+02   4.7459804e+02   5.3703260e+02   5.5996929e+02   6.7159775e+02
   4.6621694e+02   5.2153656e+02   6.1760068e+02   6.3546626e+02   7.1089845e+02
   4.4424179e+02   4.4624715e+02   4.6813869e+02   5.2224634e+02   6.2866858e+02
   4.2177421e+02   4.5139304e+02   5.3047851e+02   5.5478643e+02   6.6139683e+02
   4.2665081e+02   4.4755469e+02   4.8953276e+02   5.2694349e+02   6.3223677e+02
   4.5304415e+02   4.7218890e+02   5.0475218e+02   5.3203020e+02   6.3380737e+02
   4.2752401e+02   4.5319439e+02   5.2753857e+02   5.5167196e+02   6.5257820e+02
   4.6191418e+02   4.9245826e+02   5.4290720e+02   5.6240882e+02   6.5337962e+02
   4.4578151e+02   4.6081412e+02   4.8900634e+02   5.2620011e+02   6.3135098e+02
   4.1757351e+02   4.4960303e+02   5.1072836e+02   5.3744922e+02   6.3879299e+02
   4.6620010e+02   5.2059430e+02   5.3157405e+02   5.3286528e+02   6.2872698e+02
   4.6556440e+02   5.1144800e+02   5.3853211e+02   5.4714451e+02   6.3298968e+02
   4.3780225e+02   4.5946514e+02   5.2946534e+02   5.5329438e+02   6.5393769e+02
   4.4391642e+02   4.6460359e+02   5.3320585e+02   5.5687867e+02   6.6220503e+02
   4.6127789e+02   4.9047185e+02   5.4317655e+02   5.6347823e+02   6.5821478e+02
   4.5751835e+02   4.8097729e+02   5.2387252e+02   5.4532831e+02   6.4034277e+02
   4.1441409e+02   4.4745046e+02   4.9906876e+02   5.3067759e+02   6.3457790e+02
   4.0263921e+02   4.4747410e+02   5.0160660e+02   5.3191997e+02   6.3534746e+02
   4.5140974e+02   4.6666238e+02   4.9020327e+02   5.2618161e+02   6.3109027e+02
   4.6403355e+02   5.0145099e+02   5.5147524e+02   5.6852525e+02   6.5431849e+02
   4.6603228e+02   5.1671370e+02   5.3183904e+02   5.3640715e+02   6.2969307e+02
   4.6614146e+02   5.2003588e+02   6.0072900e+02   6.1467868e+02   7.1446238e+02
   4.6239780e+02   4.9423067e+02   5.4777531e+02   5.6772683e+02   7.1765275e+02
   4.6601354e+02   5.1780178e+02   5.8886498e+02   6.0011029e+02   6.7351112e+02
   4.6583999e+02   5.1530894e+02   5.7400063e+02   5.8366880e+02   6.4617213e+02
   4.6615305e+02   5.2025667e+02   5.8171004e+02   5.8490252e+02   6.3341232e+02
   3.9515525e+02   4.4976490e+02   5.3072255e+02   5.5511683e+02   6.6443745e+02
   4.6453711e+02   5.0271688e+02   5.2673113e+02   5.4088004e+02   6.3380472e+02
   4.6458041e+02   5.0444047e+02   5.4714128e+02   5.6131103e+02   6.4272462e+02
   4.1037626e+02   4.2673435e+02   4.6937169e+02   5.2248967e+02   6.2891551e+02
   4.6622703e+02   5.2175275e+02   6.0969536e+02   6.1331386e+02   6.3319628e+02
   4.4185749e+02   4.6241074e+02   5.2052722e+02   5.4453495e+02   6.4286769e+02
   4.6610293e+02   5.1932115e+02   5.9631972e+02   6.0891787e+02   7.0141639e+02
   4.5461729e+02   4.7104794e+02   4.9272048e+02   5.2663348e+02   6.3112385e+02
   4.5483224e+02   4.7704152e+02   5.3573842e+02   5.5813240e+02   6.5645071e+02
   4.2686035e+02   4.3666196e+02   4.7267178e+02   5.2297916e+02   6.2935620e+02
   4.4922467e+02   4.6921437e+02   5.1775772e+02   5.4161009e+02   6.3974031e+02
   4.6612755e+02   5.1840350e+02   5.2984478e+02   5.3303884e+02   6.2910832e+02
   4.6624063e+02   5.2204073e+02   6.2846338e+02   6.8074951e+02   6.8189012e+02
   4.6608133e+02   5.1864255e+02   5.4539855e+02   5.4841149e+02   6.3011580e+02
   4.1221101e+02   4.4734757e+02   4.9942260e+02   5.3084720e+02   6.3468623e+02
   3.8878333e+02   4.4949268e+02   5.2226923e+02   5.4678653e+02   6.4660458e+02
   4.6154279e+02   4.9112791e+02   5.3816858e+02   5.5739121e+02   6.4718549e+02
   4.5631013e+02   4.6173583e+02   4.7240025e+02   5.2252278e+02   6.2885524e+02
   5.5673328e+02   5.3236983e+02   4.5537473e+02   4.4622271e+02   4.3983676e+02
   5.5660022e+02   5.3219211e+02   4.5164982e+02   4.2268411e+02   3.9460614e+02
   5.7923227e+02   5.6728981e+02   5.2006477e+02   4.9473759e+02   4.4621188e+02
   6.9182534e+02   6.3418529e+02   5.3036401e+02   4.9834646e+02   4.4674838e+02
   5.7779251e+02   5.6874343e+02   5.3224679e+02   5.1208291e+02   4.4897237e+02
   5.5687809e+02   5.3257028e+02   4.6278620e+02   4.5857238e+02   4.4527079e+02
   5.6262219e+02   5.4103737e+02   4.8904645e+02   4.7079657e+02   4.3756425e+02
   6.3267073e+02   6.3258972e+02   5.5626921e+02   5.3180718e+02   4.4977644e+02
   5.8419293e+02   5.7740201e+02   5.3673265e+02   5.1486571e+02   4.4914210e+02
   6.4458432e+02   6.2271798e+02   5.2179451e+02   4.6623204e+02   3.8737715e+02
   5.5651615e+02   5.3208343e+02   4.5518552e+02   4.5216682e+02   4.4661709e+02
   5.5683389e+02   5.3249967e+02   4.5365924e+02   4.2836131e+02   4.0038282e+02
   6.4873594e+02   6.2458908e+02   5.2198003e+02   4.6700579e+02   4.1675677e+02
   5.5646611e+02   5.3201567e+02   4.5044420e+02   4.1586522e+02   3.8061138e+02
   5.6657759e+02   5.5584352e+02   5.3609696e+02   5.2048150e+02   4.4950646e+02
   5.6673609e+02   5.4809785e+02   5.0299113e+02   4.8160920e+02   4.4249781e+02
   6.1080039e+02   6.0331980e+02   5.3672328e+02   5.1110186e+02   4.4878096e+02
   5.5650638e+02   5.3207020e+02   4.5207867e+02   4.4403391e+02   4.4144028e+02
   6.3780527e+02   6.3693966e+02   5.5526736e+02   5.3087946e+02   4.4975545e+02
   5.6014436e+02   5.3848754e+02   4.9806954e+02   4.8908827e+02   4.4720119e+02
   5.8731517e+02   5.8376243e+02   5.4634667e+02   5.2374370e+02   4.4955539e+02
   6.5112231e+02   6.2740423e+02   5.2459026e+02   4.8105715e+02   4.3974880e+02
   5.8971916e+02   5.8891096e+02   5.5421645e+02   5.3022896e+02   4.4974080e+02
   5.7925642e+02   5.7235435e+02   5.3830471e+02   5.1763599e+02   4.4931909e+02
   5.6584597e+02   5.4510956e+02   4.9106908e+02   4.6314597e+02   4.2203713e+02
   5.8753729e+02   5.8305890e+02   5.4334786e+02   5.2095280e+02   4.4945018e+02
   6.2918662e+02   6.1674111e+02   5.2842841e+02   4.9491387e+02   4.4590467e+02
   5.5639792e+02   5.3192702e+02   4.4983064e+02   4.0948948e+02   4.0791960e+02
   5.7009188e+02   5.5545279e+02   5.1834785e+02   5.0062231e+02   4.4774868e+02
   5.5943085e+02   5.3596023e+02   4.6954726e+02   4.4941638e+02   4.1354467e+02
   6.4340903e+02   6.2850690e+02   5.3304487e+02   5.0398825e+02   4.4784115e+02
   5.6293092e+02   5.4079595e+02   4.8238400e+02   4.5795340e+02   3.9349611e+02
   5.8742829e+02   5.7860763e+02   5.2770627e+02   5.0265010e+02   4.4774142e+02
   5.6004132e+02   5.3680111e+02   4.7264050e+02   4.5266360e+02   4.1902574e+02
   5.6214492e+02   5.4620381e+02   5.2721932e+02   5.1680511e+02   4.4947051e+02
   5.7170863e+02   5.5499232e+02   5.0699544e+02   4.7891528e+02   4.3986279e+02
   5.5645263e+02   5.3200427e+02   4.6860749e+02   4.6830054e+02   4.4948514e+02
   5.5844050e+02   5.3463674e+02   4.6536170e+02   4.4712515e+02   4.2390587e+02
   5.5674327e+02   5.3238264e+02   4.5315486e+02   4.3051715e+02   4.2184476e+02
   5.9211838e+02   5.8597397e+02   5.3623903e+02   5.1270185e+02   4.4895613e+02
   5.5640054e+02   5.3367436e+02   5.3353380e+02   5.3178739e+02   4.4977851e+02
   5.6797019e+02   5.6658324e+02   5.5418668e+02   5.3093492e+02   4.4975902e+02
   5.5930648e+02   5.4208632e+02   5.3048129e+02   5.2247430e+02   4.4965802e+02
   5.5653871e+02   5.3211092e+02   4.5109914e+02   4.2029598e+02   3.8419183e+02
   5.5641521e+02   5.3309146e+02   5.3249023e+02   5.3133808e+02   4.4977798e+02
   6.1487674e+02   6.1337484e+02   5.5319990e+02   5.2901610e+02   4.4970965e+02
   5.5722331e+02   5.3301486e+02   4.5694692e+02   4.3524742e+02   4.1716343e+02
   5.7649311e+02   5.6208781e+02   5.1271854e+02   4.8295921e+02   4.4185995e+02
   6.3446834e+02   6.3139345e+02   5.5152616e+02   5.2730341e+02   4.4966172e+02
   6.4117485e+02   6.2137543e+02   5.2224415e+02   4.6983067e+02   4.2717360e+02
   6.0229028e+02   5.9088842e+02   5.1852831e+02   4.6800095e+02   4.2275758e+02
   5.5783308e+02   5.3857331e+02   5.3039342e+02   5.2482364e+02   4.4971906e+02
   6.5676048e+02   6.5627991e+02   5.5621996e+02   5.3175989e+02   4.4977538e+02
   6.0086678e+02   5.9977846e+02   5.5343757e+02   5.2938535e+02   4.4971956e+02
   7.3158531e+02   7.3153584e+02   5.5639268e+02   5.3192017e+02   4.4977890e+02
   6.1249248e+02   5.9953003e+02   5.2082423e+02   4.7216403e+02   4.3124038e+02
   5.5665767e+02   5.3229075e+02   4.6880515e+02   4.6743975e+02   4.4845455e+02
   5.8939503e+02   5.8552872e+02   5.4484049e+02   5.2214759e+02   4.4949604e+02
   5.6582274e+02   5.4853181e+02   5.1251325e+02   4.9775959e+02   4.4755056e+02
   6.5358393e+02   6.2616112e+02   5.2207608e+02   4.6722469e+02   4.1833581e+02
   5.9940222e+02   5.8814850e+02   5.1798988e+02   4.6851761e+02   4.2452578e+02
   5.5688502e+02   5.3256700e+02   4.5409374e+02   4.2929154e+02   4.0315519e+02
   6.8481756e+02   6.3371595e+02   5.2965271e+02   4.9669762e+02   4.4635757e+02
   6.1715270e+02   6.1687736e+02   5.5583140e+02   5.3141877e+02   4.4976788e+02
   5.5792360e+02   5.3394819e+02   4.6300620e+02   4.4655612e+02   4.2859990e+02
   5.5903259e+02   5.3580713e+02   4.8037730e+02   4.7105376e+02   4.4271001e+02
   5.5748684e+02   5.3336443e+02   4.5904893e+02   4.3897485e+02   4.2091689e+02
   5.5639253e+02   5.3191995e+02   4.4978120e+02   3.8710422e+02   3.8377420e+02
   5.5926203e+02   5.3576515e+02   4.7041741e+02   4.5323235e+02   4.2741939e+02
   6.5298637e+02   6.4864700e+02   5.5369960e+02   5.2936981e+02   4.4971851e+02
   5.5888275e+02   5.3522117e+02   4.6687313e+02   4.4671503e+02   4.1239043e+02
   5.5723646e+02   5.3304924e+02   4.6410103e+02   4.5731037e+02   4.4237183e+02
   6.0189438e+02   5.9553864e+02   5.3604266e+02   5.1104131e+02   4.4878535e+02
   6.2325575e+02   6.0793402e+02   5.2102689e+02   4.6729914e+02   4.1909870e+02
   5.7041801e+02   5.6010964e+02   5.3405653e+02   5.1691043e+02   4.4933857e+02
   5.8454666e+02   5.8226226e+02   5.5059060e+02   5.2756880e+02   4.4967359e+02
   6.1162209e+02   6.1142664e+02   5.5598892e+02   5.3156530e+02   4.4977101e+02
   5.9343996e+02   5.9252947e+02   5.5384782e+02   5.2985888e+02   4.4973161e+02
   5.5946085e+02   5.3617786e+02   4.7575931e+02   4.6260076e+02   4.3639181e+02
   5.9953026e+02   5.9088030e+02   5.2638041e+02   4.9566585e+02   4.4618797e+02
   5.5936613e+02   5.3586808e+02   4.6903757e+02   4.4852197e+02   4.0012534e+02
   5.8757279e+02   5.7462319e+02   5.1333346e+02   4.6567611e+02   3.8785362e+02
   6.5925741e+02   6.4029767e+02   5.4218470e+02   5.1693311e+02   4.4922745e+02
   6.1342731e+02   5.9972797e+02   5.1988857e+02   4.6622040e+02   4.0505889e+02
   6.7599307e+02   6.2825549e+02   5.2213184e+02   4.6700236e+02   4.1666851e+02
   5.7475289e+02   5.5918858e+02   5.0953492e+02   4.7862880e+02   4.3922904e+02
   5.6128541e+02   5.3849801e+02   4.7704294e+02   4.5487760e+02   4.0494004e+02
   6.6929896e+02   6.6793984e+02   5.5629722e+02   5.3183135e+02   4.4977686e+02
   5.5958688e+02   5.3623408e+02   4.7269099e+02   4.5610355e+02   4.2951917e+02
   6.1334506e+02   6.0523463e+02   5.3588220e+02   5.0977136e+02   4.4864115e+02
   6.1749186e+02   6.0740213e+02   5.3122754e+02   5.0204985e+02   4.4752515e+02
   6.6648487e+02   6.5220139e+02   5.5217077e+02   5.2787364e+02   4.4967794e+02
   6.0025670e+02   5.9095253e+02   5.2406055e+02   4.8985451e+02   4.4435627e+02
   6.0754975e+02   5.9515088e+02   5.1908967e+02   4.6611527e+02   3.9873548e+02
   6.1669241e+02   6.0588917e+02   5.2897397e+02   4.9763429e+02   4.4661579e+02
   6.2842157e+02   6.1225318e+02   5.2124910e+02   4.6651272e+02   4.1156514e+02
   6.9644631e+02   6.7706606e+02   5.5615367e+02   5.3169744e+02   4.4977393e+02
   5.5648974e+02   5.3206155e+02   4.7278066e+02   4.7236401e+02   4.4943590e+02
   6.6693081e+02   6.3492421e+02   5.3239429e+02   5.0254549e+02   4.4759227e+02
   6.6547484e+02   6.6115710e+02   5.5571720e+02   5.3129065e+02   4.4976490e+02
   7.0595001e+02   6.4614759e+02   5.4659156e+02   5.2205544e+02   4.4948004e+02
   5.9571035e+02   5.8591923e+02   5.2149902e+02   4.8509178e+02   4.4236979e+02
   6.1243276e+02   6.0527798e+02   5.3845498e+02   5.1321904e+02   4.4897232e+02
   6.0358045e+02   5.9952128e+02   5.4460025e+02   5.2083983e+02   4.4943440e+02
   6.3299075e+02   6.1893019e+02   5.2678347e+02   4.9008977e+02   4.4433930e+02
   5.5950182e+02   5.3630223e+02   4.7752170e+02   4.6516131e+02   4.3821414e+02
   5.5670236e+02   5.3240244e+02   4.7971392e+02   4.7866481e+02   4.4911845e+02
   5.5640600e+02   5.3193950e+02   4.7220509e+02   4.7214459e+02   4.4972853e+02
   5.5965237e+02   5.3635543e+02   4.7391628e+02   4.5822749e+02   4.3169554e+02
   5.5946873e+02   5.3605662e+02   4.7166808e+02   4.5462500e+02   4.2817507e+02
   6.2512433e+02   6.2334974e+02   5.5297546e+02   5.2874205e+02   4.4970224e+02
   5.8305522e+02   5.7184222e+02   5.2040380e+02   4.9219127e+02   4.4538555e+02
   5.6590336e+02   5.4506989e+02   4.9030527e+02   4.6135819e+02   4.0789399e+02
   6.0835525e+02   6.0588962e+02   5.5064536e+02   5.2671872e+02   4.4964543e+02
   6.4351431e+02   6.3936272e+02   5.5172352e+02   5.2746414e+02   4.4966621e+02
   5.5656050e+02   5.3221964e+02   4.9046777e+02   4.8999284e+02   4.4961861e+02
   5.5650061e+02   5.3206400e+02   4.5906174e+02   4.5773025e+02   4.4837661e+02
   5.7318256e+02   5.5765852e+02   5.1082611e+02   4.8409409e+02   4.4272189e+02
   6.0980873e+02   5.9851345e+02   5.2317309e+02   4.8327548e+02   4.4127322e+02
   5.5645518e+02   5.3200148e+02   4.5034736e+02   4.1491984e+02   3.8672199e+02
   5.5783882e+02   5.3384028e+02   4.6376141e+02   4.5008359e+02   4.3323596e+02
   6.2912407e+02   6.1471356e+02   5.2421456e+02   4.8173050e+02   4.4023564e+02
   6.3926872e+02   6.3809430e+02   5.5495695e+02   5.3058663e+02   4.4974857e+02
   5.6498799e+02   5.6275749e+02   5.5321092e+02   5.3074054e+02   4.4975585e+02
   6.8026612e+02   6.2823853e+02   5.2206338e+02   4.6649148e+02   4.1046646e+02
   7.0841060e+02   6.5148840e+02   5.5078083e+02   5.2648649e+02   4.4963705e+02
   6.0452813e+02   5.9417308e+02   5.2237833e+02   4.8276519e+02   4.4100164e+02
   5.5947161e+02   5.3601533e+02   4.6974349e+02   4.4960432e+02   4.1365449e+02
   5.6925354e+02   5.5942433e+02   5.3631447e+02   5.1933595e+02   4.4944605e+02
   6.4195981e+02   6.3292718e+02   5.4360372e+02   5.1875492e+02   4.4932924e+02
   6.7708276e+02   6.3731275e+02   5.3574786e+02   5.0818975e+02   4.4843938e+02
   5.5654296e+02   5.3214738e+02   4.7664499e+02   4.7607419e+02   4.4938284e+02
   6.0519318e+02   6.0254577e+02   5.4951608e+02   5.2571643e+02   4.4961486e+02
   6.2926630e+02   6.1291909e+02   5.2125934e+02   4.6626237e+02   4.0323625e+02
   7.2198771e+02   6.3237726e+02   5.2710324e+02   4.8972143e+02   4.4418613e+02
   6.2217729e+02   6.1496434e+02   5.3971503e+02   5.1433943e+02   4.4905654e+02
   5.9425931e+02   5.8349939e+02   5.1852723e+02   4.7661269e+02   4.3650793e+02
   5.6724847e+02   5.4836330e+02   5.0090659e+02   4.7693203e+02   4.3951215e+02
   5.5660727e+02   5.3220382e+02   4.5291613e+02   4.4102610e+02   4.3707295e+02
   6.4749483e+02   6.4607136e+02   5.5524622e+02   5.3085264e+02   4.4975477e+02
   5.5802690e+02   5.3407753e+02   4.6205193e+02   4.4099983e+02   3.9915537e+02
   5.8403575e+02   5.7635609e+02   5.3361403e+02   5.1154070e+02   4.4888546e+02
   6.5832210e+02   6.5707088e+02   5.5598851e+02   5.3154451e+02   4.4977062e+02
   5.5639834e+02   5.3192758e+02   4.4984219e+02   4.2764267e+02   4.2750246e+02
   6.3388568e+02   6.3013045e+02   5.5019890e+02   5.2598672e+02   4.4962191e+02
   5.9779318e+02   5.8665770e+02   5.1785533e+02   4.6978772e+02   4.2761438e+02
   6.2637734e+02   6.2156186e+02   5.4653737e+02   5.2223072e+02   4.4948853e+02
   6.0079165e+02   5.9326782e+02   5.3114583e+02   5.0422469e+02   4.4792680e+02
   5.8036955e+02   5.7737324e+02   5.4915921e+02   5.2678157e+02   4.4965338e+02
   6.4755642e+02   6.3087741e+02   5.3351242e+02   5.0472421e+02   4.4795725e+02
   5.9160524e+02   5.8718828e+02   5.4266636e+02   5.1980142e+02   4.4939631e+02
   6.7230364e+02   6.6795991e+02   5.5615354e+02   5.3169774e+02   4.4977408e+02
   7.4276285e+02   6.3668155e+02   5.3409962e+02   5.0554811e+02   4.4807988e+02
   7.2746699e+02   6.2846058e+02   5.2205313e+02   4.6633945e+02   4.0561774e+02
   6.6385049e+02   6.2770611e+02   5.2200849e+02   4.6623905e+02   3.8002717e+02
   6.0800368e+02   6.0671910e+02   5.5350984e+02   5.2936228e+02   4.4971871e+02
   5.5641032e+02   5.3194351e+02   4.5012907e+02   4.4066923e+02   4.4025147e+02
   5.6085499e+02   5.3793091e+02   4.7606611e+02   4.5530905e+02   4.1964810e+02
   6.7103000e+02   6.6573827e+02   5.5600442e+02   5.3155869e+02   4.4977101e+02
   5.5653621e+02   5.3210793e+02   4.5108294e+02   4.2032730e+02   3.9847137e+02
   5.5645234e+02   5.3202374e+02   4.8841305e+02   4.8823813e+02   4.4971383e+02
   5.7036994e+02   5.5155893e+02   4.9866136e+02   4.6364037e+02   4.0875518e+02
   6.0529606e+02   6.0524856e+02   5.5628491e+02   5.3182801e+02   4.4977680e+02
   5.5951444e+02   5.3611030e+02   4.7150702e+02   4.5389295e+02   4.2680200e+02
   5.9626498e+02   5.9611144e+02   5.5598262e+02   5.3158753e+02   4.4977166e+02
   5.5654368e+02   5.3214631e+02   4.7574306e+02   4.7515160e+02   4.4935188e+02
   5.8513500e+02   5.8367927e+02   5.5273331e+02   5.2919718e+02   4.4971616e+02
   5.5658197e+02   5.3216776e+02   4.5148750e+02   4.2206327e+02   3.9559913e+02
   6.1710480e+02   6.1085594e+02   5.4181810e+02   5.1711170e+02   4.4924326e+02
   5.9866074e+02   5.9782538e+02   5.5413248e+02   5.3002010e+02   4.4973529e+02
   6.1029680e+02   6.0454574e+02   5.4192188e+02   5.1753746e+02   4.4926991e+02
   6.0437070e+02   5.9778781e+02   5.3603886e+02   5.1076475e+02   4.4875446e+02
   6.2381801e+02   6.0829846e+02   5.2090656e+02   4.6623116e+02   4.0184127e+02
   6.3243760e+02   6.1536906e+02   5.2140888e+02   4.6623210e+02   3.9783844e+02
   5.8694451e+02   5.7389869e+02   5.1317688e+02   4.6630906e+02   4.1574775e+02
   5.5768495e+02   5.3362863e+02   4.6098174e+02   4.4328131e+02   4.2644027e+02
   5.5660152e+02   5.3219574e+02   4.5315724e+02   4.4297358e+02   4.3893479e+02
   6.1284319e+02   6.0043575e+02   5.2233771e+02   4.7899198e+02   4.3829850e+02
   5.7296189e+02   5.6297988e+02   5.3290648e+02   5.1470912e+02   4.4919927e+02
   5.6090241e+02   5.5248797e+02   5.4502738e+02   5.2862751e+02   4.4972125e+02
   5.5648693e+02   5.3204373e+02   4.5067968e+02   4.2132647e+02   4.1577754e+02
   5.5660780e+02   5.3220185e+02   4.5171205e+02   4.2287673e+02   3.8474057e+02
   5.9833974e+02   5.9646552e+02   5.5110206e+02   5.2738349e+02   4.4966570e+02
   6.9630818e+02   6.6905127e+02   5.5584903e+02   5.3141291e+02   4.4976766e+02
   5.7007816e+02   5.5311795e+02   5.0727343e+02   4.8252009e+02   4.4231138e+02
   6.3012180e+02   6.1500118e+02   5.2334941e+02   4.7790542e+02   4.3734416e+02
   6.0675640e+02   6.0439581e+02   5.5071047e+02   5.2681311e+02   4.4964820e+02
   6.2860192e+02   6.1961378e+02   5.3697046e+02   5.1050562e+02   4.4871000e+02
   6.1939013e+02   6.0555578e+02   5.2240354e+02   4.7657647e+02   4.3620273e+02
   5.7285685e+02   5.6611993e+02   5.4206877e+02   5.2258099e+02   4.4953847e+02
   6.5769121e+02   6.5718316e+02   5.5622485e+02   5.3176457e+02   4.4977555e+02
   6.2394065e+02   6.2303305e+02   5.5466971e+02   5.3034301e+02   4.4974280e+02
   6.4334588e+02   6.2281180e+02   5.2260521e+02   4.7175026e+02   4.3049399e+02
   6.0892345e+02   6.0787115e+02   5.5406136e+02   5.2985416e+02   4.4973112e+02
   5.8055025e+02   5.6567884e+02   5.0925671e+02   4.6530709e+02   4.0420859e+02
   5.6063488e+02   5.3762420e+02   4.7518296e+02   4.5469194e+02   4.1963318e+02
   7.6148869e+02   6.3231225e+02   5.2693405e+02   4.8918215e+02   4.4397973e+02
   5.5896881e+02   5.3547376e+02   4.7368730e+02   4.6176812e+02   4.3730686e+02
   5.5654503e+02   5.3219757e+02   4.9196286e+02   4.9154479e+02   4.4964891e+02
   6.0495905e+02   6.0312934e+02   5.5179497e+02   5.2784949e+02   4.4967824e+02
   6.9700429e+02   6.9132391e+02   5.5634635e+02   5.3187694e+02   4.4977787e+02
   6.6468329e+02   6.2776824e+02   5.2201085e+02   4.6623947e+02   3.8219085e+02
   5.5691314e+02   5.3409035e+02   5.2443439e+02   5.2259464e+02   4.4974816e+02
   6.2992973e+02   6.1344551e+02   5.2128797e+02   4.6622082e+02   3.9623191e+02
   5.5656123e+02   5.3214075e+02   4.5130827e+02   4.2128051e+02   3.9039187e+02
   5.6967217e+02   5.5761357e+02   5.2914837e+02   5.1287640e+02   4.4912521e+02
   6.2676323e+02   6.1430429e+02   5.2747454e+02   4.9267313e+02   4.4523680e+02
   6.0759523e+02   6.0700655e+02   5.5509480e+02   5.3078776e+02   4.4975351e+02
   6.2039713e+02   6.0932603e+02   5.2911359e+02   4.9744534e+02   4.4656457e+02
   7.2363036e+02   6.3610746e+02   5.3322942e+02   5.0404832e+02   4.4784751e+02
   6.0684012e+02   5.9606084e+02   5.2265529e+02   4.8267982e+02   4.4093378e+02
   5.7075292e+02   5.5400907e+02   5.0765317e+02   4.8201643e+02   4.4194380e+02
   5.5867199e+02   5.3531195e+02   4.8040182e+02   4.7242099e+02   4.4395372e+02
   6.0952595e+02   5.9671908e+02   5.1939065e+02   4.6621389e+02   4.0602021e+02
   5.9977248e+02   5.9135696e+02   5.2734788e+02   4.9763279e+02   4.4666780e+02
   5.5769815e+02   5.3364128e+02   4.5999505e+02   4.3838424e+02   3.8015032e+02
   5.5640547e+02   5.3193691e+02   4.5412928e+02   4.5375095e+02   4.4939016e+02
   5.9986481e+02   5.9962180e+02   5.5574865e+02   5.3138357e+02   4.4976709e+02
   6.1095437e+02   5.9929428e+02   5.2295810e+02   4.8208406e+02   4.4053450e+02
   6.7521839e+02   6.3062747e+02   5.2497883e+02   4.8222953e+02   4.4053323e+02
   5.6316051e+02   5.4111935e+02   4.8306663e+02   4.5830740e+02   3.9754001e+02
   5.9610992e+02   5.9602892e+02   5.5617638e+02   5.3174500e+02   4.4977504e+02
   5.5726850e+02   5.3310745e+02   4.6670280e+02   4.6110459e+02   4.4384333e+02
   6.0982344e+02   6.0814749e+02   5.5263846e+02   5.2854673e+02   4.4969729e+02
   6.1603397e+02   6.1525150e+02   5.5477740e+02   5.3046680e+02   4.4974591e+02
   6.0534599e+02   5.9352096e+02   5.1900336e+02   4.6757094e+02   4.2097547e+02
   6.5808020e+02   6.4702256e+02   5.5012706e+02   5.2583215e+02   4.4961659e+02
   5.6848617e+02   5.6668160e+02   5.5344922e+02   5.3054943e+02   4.4975085e+02
   6.6516879e+02   6.3188476e+02   5.2743526e+02   4.9079949e+02   4.4458182e+02
   5.6921385e+02   5.5099605e+02   5.0217892e+02   4.7450626e+02   4.3702074e+02
   5.5716604e+02   5.3294225e+02   4.5918611e+02   4.4750315e+02   4.3635694e+02
   6.1199292e+02   6.0928835e+02   5.5033473e+02   5.2635353e+02   4.4963411e+02
   5.7409173e+02   5.5684116e+02   5.0355681e+02   4.6474478e+02   4.1218436e+02
   5.7166382e+02   5.5699392e+02   5.1620837e+02   4.9590771e+02   4.4678134e+02
   5.5831912e+02   5.4023145e+02   5.3140871e+02   5.2456795e+02   4.4970358e+02
   5.5648601e+02   5.3701575e+02   5.3646640e+02   5.3145231e+02   4.4977616e+02
   6.9319193e+02   6.2854232e+02   5.2228756e+02   4.6805175e+02   4.2221867e+02
   5.5714590e+02   5.3363742e+02   5.0817761e+02   5.0656434e+02   4.4958626e+02
   5.5916096e+02   5.3689559e+02   4.9750002e+02   4.9073785e+02   4.4791678e+02
   5.5807580e+02   5.3415227e+02   4.6397128e+02   4.4750790e+02   4.2845067e+02
   6.7636010e+02   6.3793349e+02   5.3674189e+02   5.0967151e+02   4.4861454e+02
   5.5674541e+02   5.3238591e+02   4.5336624e+02   4.3303150e+02   4.2606449e+02
   5.5677755e+02   5.3242840e+02   4.5646964e+02   4.4830054e+02   4.4087906e+02
   5.6017576e+02   5.3703883e+02   4.7469949e+02   4.5658377e+02   4.2730955e+02
   6.3311427e+02   6.1603019e+02   5.2163769e+02   4.6759961e+02   4.2048269e+02
   5.5639538e+02   5.3192356e+02   4.5133187e+02   4.5108709e+02   4.4952681e+02
   5.5643047e+02   5.4395707e+02   5.4387039e+02   5.3186827e+02   4.4977820e+02
   5.5762736e+02   5.3355114e+02   4.6023495e+02   4.4129128e+02   4.2354241e+02
   6.6661924e+02   6.3599392e+02   5.3421169e+02   5.0575919e+02   4.4811112e+02
   6.3171217e+02   6.1482673e+02   5.2137953e+02   4.6625597e+02   4.0203657e+02
   6.0793137e+02   6.0752664e+02   5.5550677e+02   5.3114915e+02   4.4976185e+02
   5.5643533e+02   5.3197667e+02   4.5587722e+02   4.5501279e+02   4.4887867e+02
   5.5692233e+02   5.3261984e+02   4.5523903e+02   4.3728390e+02   4.2854437e+02
   5.7765145e+02   5.7699876e+02   5.5501805e+02   5.3105367e+02   4.4976048e+02
   5.8464676e+02   5.7831141e+02   5.3816867e+02   5.1625540e+02   4.4922724e+02
   5.5661605e+02   5.3221605e+02   4.5766003e+02   4.5412835e+02   4.4602573e+02
   5.6131800e+02   5.4048948e+02   5.0076737e+02   4.8978868e+02   4.4688501e+02
   5.5640081e+02   5.5119887e+02   5.5118777e+02   5.3191691e+02   4.4977876e+02
   5.6698879e+02   5.4752225e+02   4.9794892e+02   4.7230590e+02   4.3582480e+02
   5.5639543e+02   5.3192363e+02   4.4981307e+02   4.3305308e+02   4.3300081e+02
   5.9273993e+02   5.8080048e+02   5.1554271e+02   4.6609048e+02   4.1011386e+02
   5.9673204e+02   5.9122502e+02   5.3839437e+02   5.1450985e+02   4.4908782e+02
   5.5736400e+02   5.3319907e+02   4.5775302e+02   4.3533280e+02   4.0047401e+02
   5.7011205e+02   5.5130156e+02   4.9879453e+02   4.6478829e+02   4.2028620e+02
   5.5818031e+02   5.3434439e+02   4.6928128e+02   4.5900616e+02   4.3841734e+02
   5.6598076e+02   5.4635536e+02   4.9823477e+02   4.7551760e+02   4.3898033e+02
   5.6456477e+02   5.4320860e+02   4.8775884e+02   4.6164264e+02   4.2054612e+02
   5.5639450e+02   5.3192246e+02   4.4980355e+02   4.2923849e+02   4.2919118e+02
   5.7905081e+02   5.7281536e+02   5.4045555e+02   5.1970144e+02   4.4941343e+02
   6.2931082e+02   6.1681516e+02   5.2836555e+02   4.9474518e+02   4.4585746e+02
   5.5654313e+02   5.3213542e+02   4.7099180e+02   4.7028947e+02   4.4916327e+02
   5.5647902e+02   5.3203258e+02   4.5056489e+02   4.1693327e+02   3.8149908e+02
   6.2340289e+02   6.0967612e+02   5.2376431e+02   4.8114402e+02   4.3985057e+02
   5.8532801e+02   5.8402456e+02   5.5311454e+02   5.2948227e+02   4.4972318e+02
   5.5898643e+02   5.3536246e+02   4.6751116e+02   4.4763805e+02   4.1548512e+02
   6.1474027e+02   6.0074425e+02   5.2005422e+02   4.6629594e+02   4.0784637e+02
   5.8426208e+02   5.7048492e+02   5.1165405e+02   4.6575697e+02   4.1048822e+02
   6.6440800e+02   6.6409474e+02   5.5635146e+02   5.3188184e+02   4.4977809e+02
   6.1350732e+02   6.1349210e+02   5.5636068e+02   5.3189180e+02   4.4977836e+02
   5.5885920e+02   5.3518745e+02   4.6662209e+02   4.4613866e+02   4.0383821e+02
   5.7417342e+02   5.7412325e+02   5.5629772e+02   5.3186641e+02   4.4977785e+02
   6.3750731e+02   6.2643610e+02   5.3667176e+02   5.0985271e+02   4.4863790e+02
   5.7700384e+02   5.6081332e+02   5.0637609e+02   4.6486664e+02   3.9735803e+02
   6.9440639e+02   6.5502456e+02   5.5288810e+02   5.2857182e+02   4.4969736e+02
   5.6488617e+02   5.4366508e+02   4.8847878e+02   4.6175001e+02   4.1972788e+02
   5.5776513e+02   5.5490013e+02   5.5330460e+02   5.3167478e+02   4.4977472e+02
   5.5639247e+02   5.3192145e+02   5.2849972e+02   5.2849789e+02   4.4977886e+02
   5.5649104e+02   5.3205042e+02   4.5643183e+02   4.5459036e+02   4.4785475e+02
   5.5802039e+02   5.3407624e+02   4.6325370e+02   4.4587551e+02   4.2661566e+02
   5.8808448e+02   5.7633373e+02   5.1651945e+02   4.7703818e+02   4.3706633e+02
   5.5826731e+02   5.4465362e+02   5.3985295e+02   5.2874241e+02   4.4973762e+02
   6.1916495e+02   6.0882780e+02   5.3088023e+02   5.0122481e+02   4.4736952e+02
   6.8262851e+02   6.7594200e+02   5.5626128e+02   5.3179785e+02   4.4977632e+02
   6.4341018e+02   6.2469274e+02   5.2534815e+02   4.8445109e+02   4.4184762e+02
   5.5649645e+02   5.4499894e+02   5.4478176e+02   5.3179866e+02   4.4977737e+02
   5.7874287e+02   5.6813314e+02   5.2583372e+02   5.0407854e+02   4.4806443e+02
   5.5642794e+02   5.3196667e+02   4.5020004e+02   4.3064471e+02   4.2989203e+02
   5.7401635e+02   5.5718412e+02   5.0514482e+02   4.6927066e+02   4.2943982e+02
   5.6176050e+02   5.3939968e+02   4.8221380e+02   4.6306280e+02   4.3098397e+02
   6.2870071e+02   6.1263324e+02   5.2145832e+02   4.6780434e+02   4.2140874e+02
   6.9953775e+02   6.2961287e+02   5.2343309e+02   4.7506236e+02   4.3461136e+02
   5.7092225e+02   5.5947893e+02   5.3007413e+02   5.1304725e+02   4.4911805e+02
   5.5651827e+02   5.3209924e+02   4.7051063e+02   4.6991117e+02   4.4924545e+02
   6.4034003e+02   6.3584797e+02   5.5050793e+02   5.2626671e+02   4.4963037e+02
   6.0231424e+02   6.0086964e+02   5.5250803e+02   5.2853925e+02   4.4969736e+02
   5.5715552e+02   5.3339585e+02   4.9778494e+02   4.9586917e+02   4.4933893e+02
   5.7999972e+02   5.6494461e+02   5.0886220e+02   4.6526922e+02   4.0488528e+02
   6.0896065e+02   5.9728624e+02   5.2160785e+02   4.7778091e+02   4.3733713e+02
   5.6182086e+02   5.3924167e+02   4.7889160e+02   4.5598713e+02   3.9726165e+02
   5.5709711e+02   5.3285049e+02   4.5714603e+02   4.4127120e+02   4.3090575e+02
   5.8521368e+02   5.7182344e+02   5.1251119e+02   4.6714815e+02   4.2129937e+02
   6.7106710e+02   6.6437852e+02   5.5584382e+02   5.3140857e+02   4.4976763e+02
   6.6413022e+02   6.2775994e+02   5.2204129e+02   4.6647564e+02   4.1014937e+02
   5.5872643e+02   5.3692313e+02   5.0920543e+02   5.0458637e+02   4.4919620e+02
   5.5641461e+02   5.3194894e+02   4.5060591e+02   4.4650224e+02   4.4561911e+02
   5.7796510e+02   5.6625661e+02   5.2211000e+02   4.9922875e+02   4.4725473e+02
   6.3089726e+02   6.1572092e+02   5.2356275e+02   4.7872319e+02   4.3801514e+02
   5.9368785e+02   5.8290909e+02   5.1852740e+02   4.7723129e+02   4.3707032e+02
   7.2628029e+02   6.2898794e+02   5.2259491e+02   4.7006219e+02   4.2761069e+02
   5.6662456e+02   5.4758561e+02   5.0086920e+02   4.7836069e+02   4.4067023e+02
   5.6746318e+02   5.4859998e+02   5.0075938e+02   4.7613393e+02   4.3886779e+02
   5.5771282e+02   5.3374549e+02   4.7063826e+02   4.6401195e+02   4.4306251e+02
   5.6221925e+02   5.4030366e+02   4.8647127e+02   4.6828064e+02   4.3584212e+02
   5.6841651e+02   5.4883879e+02   4.9599407e+02   4.6410518e+02   4.2008594e+02
   5.5775904e+02   5.3373075e+02   4.6259946e+02   4.4777936e+02   4.3150304e+02
   6.3414766e+02   6.3352937e+02   5.5547896e+02   5.3107981e+02   4.4976019e+02
   5.6371825e+02   5.4199206e+02   4.8552822e+02   4.6082194e+02   4.2092255e+02
   6.0067108e+02   5.8918686e+02   5.1781351e+02   4.6606027e+02   4.0196722e+02
   6.9128862e+02   6.2829219e+02   5.2204589e+02   4.6634014e+02   4.0566763e+02
   5.6599643e+02   5.4701974e+02   5.0217932e+02   4.8186649e+02   4.4281886e+02
   6.2393398e+02   6.2368753e+02   5.5593117e+02   5.3150272e+02   4.4976966e+02
   6.1347067e+02   6.0092240e+02   5.2240203e+02   4.7899109e+02   4.3829423e+02
   6.0128017e+02   5.8977675e+02   5.1795797e+02   4.6609690e+02   4.0431398e+02
   5.5662973e+02   5.3223325e+02   4.5223359e+02   4.3098327e+02   4.2580333e+02
   5.6547061e+02   5.6047322e+02   5.4870167e+02   5.2869165e+02   4.4971359e+02
   6.1380341e+02   6.1328961e+02   5.5532351e+02   5.3096915e+02   4.4975759e+02
   5.5650963e+02   5.3207450e+02   4.5099595e+02   4.2752831e+02   4.2430994e+02
   7.4814008e+02   6.3299046e+02   5.2801492e+02   4.9242212e+02   4.4513423e+02
   5.8015286e+02   5.6682732e+02   5.1419760e+02   4.8113122e+02   4.4052471e+02
   6.3071666e+02   6.1950815e+02   5.3230491e+02   5.0307754e+02   4.4769401e+02
   5.6045791e+02   5.3776880e+02   4.8197291e+02   4.6792305e+02   4.3823340e+02
   5.6487008e+02   5.4362339e+02   4.8828378e+02   4.6142610e+02   4.1819358e+02
   6.0591204e+02   5.9562005e+02   5.2348393e+02   4.8579420e+02   4.4262447e+02
   5.6931907e+02   5.5250671e+02   5.0877782e+02   4.8660463e+02   4.4422761e+02
   5.6177676e+02   5.5576663e+02   5.4823062e+02   5.2948956e+02   4.4973414e+02
   5.5734770e+02   5.3721825e+02   5.3065748e+02   5.2609300e+02   4.4973983e+02
   5.5813178e+02   5.3447727e+02   4.7802352e+02   4.7149883e+02   4.4472843e+02
   5.5870090e+02   5.3503851e+02   4.7010588e+02   4.5689804e+02   4.3445075e+02
   5.5781578e+02   5.3379747e+02   4.6077866e+02   4.3951080e+02   4.0558022e+02
   5.5640336e+02   5.3193442e+02   4.4994207e+02   4.3568430e+02   4.3545619e+02
   5.7862935e+02   5.7736978e+02   5.5362344e+02   5.3010150e+02   4.4973891e+02
   5.5662474e+02   5.3223616e+02   4.6496454e+02   4.6337710e+02   4.4814592e+02
   5.5738682e+02   5.3359208e+02   4.8803726e+02   4.8511636e+02   4.4856538e+02
   6.3014239e+02   6.1863117e+02   5.3120967e+02   5.0103445e+02   4.4732208e+02
   6.5090693e+02   6.3403195e+02   5.3672590e+02   5.0973232e+02   4.4862224e+02
   5.5705733e+02   5.3279773e+02   4.5619759e+02   4.3728665e+02   4.2630460e+02
   5.6871602e+02   5.5790650e+02   5.3395223e+02   5.1766206e+02   4.4938745e+02
   5.7758445e+02   5.6228817e+02   5.0901206e+02   4.7147758e+02   4.3190101e+02
   6.4231817e+02   6.2721689e+02   5.3163399e+02   5.0138573e+02   4.4738300e+02
   5.7009991e+02   5.5118418e+02   4.9830500e+02   4.6367752e+02   4.1137757e+02
   5.5976337e+02   5.3643920e+02   4.7210765e+02   4.5343931e+02   4.2412230e+02
   5.6010102e+02   5.3722109e+02   4.8045840e+02   4.6705774e+02   4.3825788e+02
   5.9633865e+02   5.8647816e+02   5.2131534e+02   4.8411307e+02   4.4185463e+02
   5.5848105e+02   5.3469616e+02   4.6610332e+02   4.4898635e+02   4.2691491e+02
   5.5642507e+02   5.3196262e+02   4.5008781e+02   4.1767745e+02   4.1496993e+02
   5.7158976e+02   5.5758413e+02   5.1938259e+02   5.0058231e+02   4.4768313e+02
   5.5656382e+02   5.3214520e+02   4.5139297e+02   4.2402214e+02   4.1588521e+02
   5.8644614e+02   5.8500219e+02   5.5263903e+02   5.2907372e+02   4.4971287e+02
   5.5724653e+02   5.3304388e+02   4.5692022e+02   4.3413620e+02   4.0442993e+02
   5.5657360e+02   5.3215912e+02   4.5166981e+02   4.2970085e+02   4.2542976e+02
   5.5649997e+02   5.3206187e+02   4.5173381e+02   4.4238959e+02   4.4008795e+02
   6.4205178e+02   6.2391474e+02   5.2526491e+02   4.8424250e+02   4.4173632e+02
   6.4774663e+02   6.2411211e+02   5.2185763e+02   4.6624463e+02   3.9488651e+02
   6.1888195e+02   6.0429299e+02   5.2090080e+02   4.6882507e+02   4.2491986e+02
   6.5414095e+02   6.3198564e+02   5.3085333e+02   4.9953783e+02   4.4701007e+02
   5.9608861e+02   5.8854106e+02   5.3030887e+02   5.0391441e+02   4.4789507e+02
   6.3030427e+02   6.1468118e+02   5.2261756e+02   4.7419902e+02   4.3370204e+02
   5.6244454e+02   5.4011439e+02   4.8091468e+02   4.5718163e+02   3.9934032e+02
   5.8644368e+02   5.7562112e+02   5.2029713e+02   4.8911768e+02   4.4425359e+02
   5.5964418e+02   5.3638841e+02   4.7514471e+02   4.6057273e+02   4.3405995e+02
   5.5716791e+02   5.3294411e+02   4.5742403e+02   4.4026697e+02   4.2880628e+02
   5.5734602e+02   5.3317639e+02   4.5770603e+02   4.3562399e+02   4.1123873e+02
   5.6027131e+02   5.3713578e+02   4.7411881e+02   4.5464146e+02   4.2282099e+02
   5.7709135e+02   5.7047507e+02   5.4028280e+02   5.2001036e+02   4.4943219e+02
   6.4290348e+02   6.3386691e+02   5.4410470e+02   5.1933201e+02   4.4935823e+02
   5.8181370e+02   5.7835149e+02   5.4771363e+02   5.2548743e+02   4.4961503e+02
   5.9661094e+02   5.8971784e+02   5.3298519e+02   5.0776916e+02   4.4843492e+02
   5.5674848e+02   5.3238706e+02   4.5292757e+02   4.2659710e+02   3.8007613e+02
   6.1712317e+02   6.0465390e+02   5.2462878e+02   4.8588102e+02   4.4261675e+02
   5.5644690e+02   5.3199195e+02   4.5041101e+02   4.3020249e+02   4.2901770e+02
   5.7743597e+02   5.6638541e+02   5.2522340e+02   5.0402880e+02   4.4807789e+02
   6.1583473e+02   6.0378009e+02   5.2509132e+02   4.8771089e+02   4.4343852e+02
   6.2373379e+02   6.0832550e+02   5.2103945e+02   4.6715280e+02   4.1819114e+02
   5.8596163e+02   5.7832219e+02   5.3295827e+02   5.1023551e+02   4.4875285e+02
   5.5689505e+02   5.3259022e+02   4.6185721e+02   4.5703921e+02   4.4456998e+02
   5.9664899e+02   5.9163700e+02   5.4023547e+02   5.1661746e+02   4.4922645e+02
   5.8699536e+02   5.7732356e+02   5.2447732e+02   4.9745708e+02   4.4673075e+02
   6.2439838e+02   6.0978568e+02   5.2246111e+02   4.7506305e+02   4.3467330e+02
   5.5831201e+02   5.3445663e+02   4.6369432e+02   4.4287458e+02   3.8184811e+02
   6.0992671e+02   6.0976605e+02   5.5605046e+02   5.3162159e+02   4.4977233e+02
   5.6952578e+02   5.5735001e+02   5.2889123e+02   5.1272090e+02   4.4911722e+02
   6.4755673e+02   6.4441110e+02   5.5369167e+02   5.2936804e+02   4.4971843e+02
   5.5663901e+02   5.3224334e+02   4.5200724e+02   4.2429430e+02   4.0655803e+02
   5.8166759e+02   5.6716646e+02   5.1010329e+02   4.6571351e+02   4.1262611e+02
   5.5776688e+02   5.3485718e+02   5.0615725e+02   5.0323274e+02   4.4935307e+02
   5.6726271e+02   5.4907946e+02   5.0469319e+02   4.8334236e+02   4.4321138e+02
   5.5776909e+02   5.3373654e+02   4.6058337e+02   4.3960858e+02   4.1262714e+02
   5.7028533e+02   5.5170636e+02   4.9977374e+02   4.6652081e+02   4.2568662e+02
   6.0958281e+02   5.9986955e+02   5.2812183e+02   4.9694564e+02   4.4646881e+02
   5.7387753e+02   5.6378977e+02   5.3177028e+02   5.1321196e+02   4.4909351e+02
   6.4492538e+02   6.3109707e+02   5.3661523e+02   5.0964122e+02   4.4861292e+02
   6.5018694e+02   6.4158753e+02   5.4855778e+02   5.2421617e+02   4.4956240e+02
   5.5697124e+02   5.3268442e+02   4.5629809e+02   4.4147797e+02   4.3264564e+02
   6.1908133e+02   6.1767883e+02   5.5343086e+02   5.2920332e+02   4.4971438e+02
   6.2681302e+02   6.1245208e+02   5.2353674e+02   4.7942863e+02   4.3857986e+02
   6.2294565e+02   6.2279688e+02   5.5611340e+02   5.3166819e+02   4.4977340e+02
   6.8267893e+02   6.3745062e+02   5.3584013e+02   5.0832782e+02   4.4845652e+02
   6.9819500e+02   6.2971931e+02   5.2356784e+02   4.7578965e+02   4.3536200e+02
   6.7201822e+02   6.5717457e+02   5.5413889e+02   5.2978718e+02   4.4972898e+02
   6.2004571e+02   6.0504053e+02   5.2058925e+02   4.6618014e+02   3.9342390e+02
   5.5837388e+02   5.3453929e+02   4.6405736e+02   4.4333073e+02   4.0184857e+02
   5.6078786e+02   5.3784616e+02   4.7599895e+02   4.5557747e+02   4.2118768e+02
   6.2565252e+02   6.2477053e+02   5.5473297e+02   5.3039819e+02   4.4974412e+02
   5.5637694e+02   5.3190098e+02   5.1879005e+02   5.1878983e+02   4.4977886e+02
   5.9610657e+02   5.8623836e+02   5.2126657e+02   4.8412304e+02   4.4186292e+02
   5.5744382e+02   5.3330527e+02   4.5836210e+02   4.3643323e+02   4.0914411e+02
   5.5642767e+02   5.3196619e+02   4.5015455e+02   4.2525734e+02   4.2413258e+02
   5.8704650e+02   5.7977262e+02   5.3386528e+02   5.1101658e+02   4.4882311e+02
   5.5644324e+02   5.4390550e+02   5.4378819e+02   5.3184939e+02   4.4977817e+02
   6.1942637e+02   6.0450394e+02   5.2053327e+02   4.6620406e+02   4.0075605e+02
   5.8735455e+02   5.7547583e+02   5.1634992e+02   4.7747355e+02   4.3746414e+02
   5.8915300e+02   5.7923743e+02   5.2251764e+02   4.9216142e+02   4.4526585e+02
   6.2618597e+02   6.2412100e+02   5.5241751e+02   5.2820525e+02   4.4968762e+02
   5.5711119e+02   5.3286785e+02   4.5625862e+02   4.3519804e+02   4.2106872e+02
   5.5787573e+02   5.3389297e+02   4.6452893e+02   4.5165072e+02   4.3444141e+02
   5.7655851e+02   5.6027443e+02   5.0621076e+02   4.6557602e+02   4.1673330e+02
   5.5955191e+02   5.3616222e+02   4.7169003e+02   4.5404406e+02   4.2680010e+02
   5.5775849e+02   5.4743140e+02   5.4484580e+02   5.3058438e+02   4.4976002e+02
   5.5678337e+02   5.3243494e+02   4.5340057e+02   4.2961566e+02   4.1805814e+02
   5.9187769e+02   5.8878405e+02   5.4720075e+02   5.2414329e+02   4.4956674e+02
   5.6130761e+02   5.4640900e+02   5.3199131e+02   5.2125434e+02   4.4959492e+02
   5.5647321e+02   5.3203715e+02   4.7261939e+02   4.7227300e+02   4.4949258e+02
   6.0197402e+02   5.9432533e+02   5.3102843e+02   5.0381400e+02   4.4785805e+02
   6.0694543e+02   5.9502034e+02   5.1975906e+02   4.7032027e+02   4.2839939e+02
   5.5643208e+02   5.5431384e+02   5.5427005e+02   5.3191521e+02   4.4977876e+02
   5.8442074e+02   5.8364253e+02   5.5450730e+02   5.3055816e+02   4.4974880e+02
   6.0758335e+02   6.0174844e+02   5.4050184e+02   5.1601598e+02   4.4918027e+02
   6.2588263e+02   6.2244312e+02   5.4952718e+02   5.2536670e+02   4.4960209e+02
   5.6252182e+02   5.4028597e+02   4.8197157e+02   4.5907170e+02   4.2064757e+02
   5.6053249e+02   5.3926109e+02   5.0019251e+02   4.9077165e+02   4.4734888e+02
   5.5653484e+02   5.3252887e+02   5.2312295e+02   5.2259789e+02   4.4976970e+02
   5.6585725e+02   5.4553911e+02   4.9392880e+02   4.6848538e+02   4.3230623e+02
   5.6314767e+02   5.6083405e+02   5.5330919e+02   5.3096457e+02   4.4976074e+02
   5.5751857e+02   5.3340511e+02   4.5902692e+02   4.3798529e+02   4.1611956e+02
   6.4904401e+02   6.2637297e+02   5.2411471e+02   4.7913340e+02   4.3831736e+02
   5.5758118e+02   5.3348737e+02   4.5933775e+02   4.3792576e+02   4.1174730e+02
   5.6219639e+02   5.3979940e+02   4.8058135e+02   4.5772845e+02   4.1700753e+02
   6.3142733e+02   6.2973553e+02   5.5358733e+02   5.2930087e+02   4.4971673e+02
   5.9587785e+02   5.8463961e+02   5.1726877e+02   4.6945259e+02   4.2700028e+02
   6.8132788e+02   6.3086735e+02   5.2520212e+02   4.8309694e+02   4.4107180e+02
   5.7171671e+02   5.6489277e+02   5.4244552e+02   5.2318066e+02   4.4956068e+02
   6.3372495e+02   6.1913924e+02   5.2611049e+02   4.8791136e+02   4.4348493e+02
   5.5718702e+02   5.3779007e+02   5.3315057e+02   5.2793854e+02   4.4975084e+02
   5.8500013e+02   5.8457534e+02   5.5535773e+02   5.3117348e+02   4.4976262e+02
   5.6278493e+02   5.4832420e+02   5.3063738e+02   5.1894088e+02   4.4951518e+02
   5.5641248e+02   5.3194566e+02   4.4996007e+02   4.0993906e+02   4.0184487e+02
   6.1720648e+02   6.1274088e+02   5.4632879e+02   5.2217378e+02   4.4948714e+02
   5.5894915e+02   5.3547507e+02   4.7455796e+02   4.6328213e+02   4.3842535e+02
   6.1291222e+02   6.0803424e+02   5.4491727e+02   5.2078179e+02   4.4942948e+02
   5.5639999e+02   5.3192968e+02   4.4995430e+02   4.4218307e+02   4.4198614e+02
   5.7887802e+02   5.6888672e+02   5.2807832e+02   5.0688867e+02   4.4843834e+02
   5.5649288e+02   5.3205071e+02   4.5068653e+02   4.1787265e+02   3.8435451e+02
   5.9454503e+02   5.8722946e+02   5.3123410e+02   5.0570034e+02   4.4816865e+02
   5.9950949e+02   5.9900969e+02   5.5505420e+02   5.3079935e+02   4.4975386e+02
   5.6792791e+02   5.5357003e+02   5.2266783e+02   5.0764749e+02   4.4873512e+02
   5.8344927e+02   5.7700504e+02   5.3818454e+02   5.1652800e+02   4.4924641e+02
   6.0414018e+02   5.9511282e+02   5.2671073e+02   4.9499070e+02   4.4598504e+02
   6.0805051e+02   5.9829709e+02   5.2683155e+02   4.9430508e+02   4.4577813e+02
   5.5657919e+02   5.4861501e+02   5.4831793e+02   5.3180072e+02   4.4977727e+02
   5.9780037e+02   5.9670789e+02   5.5340118e+02   5.2940304e+02   4.4972007e+02
   6.2431438e+02   6.0875346e+02   5.2098672e+02   4.6652838e+02   4.1201864e+02
   5.5689526e+02   5.3258418e+02   4.5513674e+02   4.3800181e+02   4.2983606e+02
   6.7576984e+02   6.3254953e+02   5.2788771e+02   4.9209256e+02   4.4502626e+02
   5.5758412e+02   5.3349624e+02   4.6092673e+02   4.4509070e+02   4.3005895e+02
   6.6648613e+02   6.2903261e+02   5.2327049e+02   4.7426180e+02   4.3373180e+02
   6.4096277e+02   6.2081864e+02   5.2170693e+02   4.6624353e+02   3.9707410e+02
   5.8585188e+02   5.7751735e+02   5.3036706e+02   5.0702435e+02   4.4839181e+02
   5.9273302e+02   5.8077350e+02   5.1549514e+02   4.6587202e+02   3.9686518e+02
   5.6009272e+02   5.3767489e+02   4.8809751e+02   4.7735820e+02   4.4390761e+02
   5.8948931e+02   5.8037707e+02   5.2554845e+02   4.9811369e+02   4.4684954e+02
   5.5642285e+02   5.3196010e+02   4.5206758e+02   4.5023241e+02   4.4788451e+02
   6.1034644e+02   5.9872250e+02   5.2263523e+02   4.8115068e+02   4.3991327e+02
   5.5867431e+02   5.3609892e+02   4.9763245e+02   4.9204052e+02   4.4830996e+02
   5.5719317e+02   5.3297539e+02   4.5675946e+02   4.3517252e+02   4.1820471e+02
   5.9722597e+02   5.9279308e+02   5.4240375e+02   5.1896179e+02   4.4935147e+02
   5.5838329e+02   5.3456293e+02   4.6540275e+02   4.4800087e+02   4.2624271e+02
   5.5979403e+02   5.3644634e+02   4.7097597e+02   4.5024659e+02   3.9519354e+02
   6.8006672e+02   6.7256406e+02   5.5619542e+02   5.3173662e+02   4.4977484e+02
   5.5711962e+02   5.3287784e+02   4.5612057e+02   4.3377870e+02   4.1589384e+02
   5.5673765e+02   5.3237538e+02   4.5559479e+02   4.4681894e+02   4.4024497e+02
