# Supplementary material for: Rethinking Colour Constancy
Source: PLoS One. 2015 Sep 10;10(9):e0135029. doi: 10.1371/journal.pone.0135029 (PMC4565710; doi:10.1371/journal.pone.0135029)
Supplement: S1 Dataset — (ZIP) [file pone.0135029.s002.zip › 5-TransitionMetamerReflectanceData/NtoG_20munsells/fiveTr_13.txt]

   4.2771362e+02   4.5815330e+02   5.3021684e+02   5.5372944e+02   6.6284142e+02
   4.6126144e+02   5.1991710e+02   5.8025525e+02   5.8224646e+02   6.3220266e+02
   4.4309386e+02   4.5275522e+02   4.7092625e+02   5.2200476e+02   6.3008701e+02
   4.2126871e+02   4.5599068e+02   5.2608373e+02   5.4968380e+02   6.5278808e+02
   4.3251322e+02   4.5612960e+02   4.9136171e+02   5.2681121e+02   6.3353439e+02
   4.6131809e+02   5.2105524e+02   5.8150465e+02   5.8160966e+02   6.2938614e+02
   4.4820592e+02   4.6066784e+02   4.7516648e+02   5.2234415e+02   6.3027925e+02
   4.5323247e+02   4.8214977e+02   5.2775390e+02   5.4812279e+02   6.4357769e+02
   4.6132031e+02   5.2110318e+02   6.0764770e+02   6.0776870e+02   6.2939465e+02
   4.3550087e+02   4.6042782e+02   5.0158956e+02   5.3088544e+02   6.3573061e+02
   4.6054384e+02   5.0958891e+02   5.3453318e+02   5.4360648e+02   6.3347492e+02
   4.6131095e+02   5.2090829e+02   6.1202238e+02   6.1509688e+02   6.3325443e+02
   4.4781049e+02   4.7343222e+02   5.1847965e+02   5.4119050e+02   6.4053400e+02
   4.2687953e+02   4.5775282e+02   5.2808225e+02   5.5156295e+02   6.5578423e+02
   4.4604039e+02   4.7137003e+02   5.1823159e+02   5.4125148e+02   6.4093727e+02
   4.4450927e+02   4.7031220e+02   5.3396003e+02   5.5655682e+02   6.6394822e+02
   4.6074400e+02   5.1256942e+02   5.7434983e+02   5.8666695e+02   6.8449491e+02
   3.9354437e+02   4.3722812e+02   4.7116804e+02   5.2235801e+02   6.3049596e+02
   4.4371094e+02   4.6244973e+02   4.8549463e+02   5.2455875e+02   6.3180884e+02
   4.6114720e+02   5.1599619e+02   5.2709149e+02   5.3150170e+02   6.3006367e+02
   4.6045481e+02   5.0749771e+02   5.2432768e+02   5.3512093e+02   6.3209041e+02
   4.6076011e+02   5.1011536e+02   5.2364051e+02   5.3272883e+02   6.3116037e+02
   4.5334979e+02   4.8246483e+02   5.2980581e+02   5.5011625e+02   6.4511898e+02
   4.6122848e+02   5.1929127e+02   5.9104827e+02   5.9585453e+02   6.3851292e+02
   4.1362451e+02   4.1500447e+02   4.6143998e+02   5.2112874e+02   6.2924878e+02
   4.5917101e+02   4.9905285e+02   5.2119757e+02   5.3681841e+02   6.3403638e+02
   4.5137112e+02   4.7909344e+02   5.3209090e+02   5.5320345e+02   6.4962303e+02
   4.1961516e+02   4.2316264e+02   4.6214462e+02   5.2119999e+02   6.2932512e+02
   4.1048859e+02   4.3432914e+02   4.6857379e+02   5.2197897e+02   6.3012977e+02
   4.2196058e+02   4.5558030e+02   5.1392352e+02   5.3918694e+02   6.4168165e+02
   4.6129262e+02   5.2053335e+02   5.7379531e+02   5.7458633e+02   6.3024511e+02
   4.4177386e+02   4.5793262e+02   4.7988966e+02   5.2342071e+02   6.3116629e+02
   4.2889717e+02   4.4963584e+02   4.8082759e+02   5.2401770e+02   6.3180838e+02
   3.9842023e+02   4.5458723e+02   5.2847254e+02   5.5216619e+02   6.5880535e+02
   4.3474631e+02   4.5332000e+02   4.8118520e+02   5.2395459e+02   6.3168081e+02
   4.6053393e+02   5.0724640e+02   5.2003142e+02   5.3139170e+02   6.3130439e+02
   4.5955486e+02   5.0255139e+02   5.3345905e+02   5.4679280e+02   6.3682991e+02
   4.5526560e+02   4.8702667e+02   5.4284075e+02   5.6334877e+02   7.0973672e+02
   4.0780843e+02   4.5476675e+02   5.3068553e+02   5.5443797e+02   6.9494968e+02
   4.1243607e+02   4.5492773e+02   5.2874660e+02   5.5242639e+02   6.5948998e+02
   4.2621494e+02   4.4960229e+02   4.8295322e+02   5.2456678e+02   6.3222774e+02
   4.6114685e+02   5.1784713e+02   5.9331721e+02   6.0454074e+02   6.9864925e+02
   4.5428784e+02   4.8470746e+02   5.4062190e+02   5.6132959e+02   6.6502963e+02
   4.5885085e+02   4.6173256e+02   4.6424427e+02   5.2116331e+02   6.2927815e+02
   4.3926767e+02   4.6515384e+02   5.2064917e+02   5.4397304e+02   6.4411270e+02
   4.6093267e+02   5.1271187e+02   5.2709629e+02   5.3408383e+02   6.3092838e+02
   4.5140999e+02   4.5742309e+02   4.6746167e+02   5.2146665e+02   6.2956613e+02
   4.4977546e+02   4.7580251e+02   5.1572233e+02   5.3863614e+02   6.3850030e+02
   4.0836971e+02   4.2850090e+02   4.6513602e+02   5.2153664e+02   6.2968225e+02
   4.6081111e+02   5.0916529e+02   5.1807121e+02   5.2841750e+02   6.3049380e+02
   4.1474678e+02   4.4879538e+02   4.8664998e+02   5.2564455e+02   6.3303350e+02
   4.2663338e+02   4.2742439e+02   4.6164813e+02   5.2114807e+02   6.2926934e+02
   4.6110540e+02   5.1622244e+02   5.3454731e+02   5.3867048e+02   6.3064135e+02
   4.4644035e+02   4.6922644e+02   4.9922378e+02   5.2893009e+02   6.3388896e+02
   4.5158154e+02   4.7960462e+02   5.3873753e+02   5.6035282e+02   6.9614046e+02
   4.6130557e+02   5.2079100e+02   5.6020339e+02   5.6054424e+02   6.2953391e+02
   4.5676209e+02   4.9129248e+02   5.4553827e+02   5.6520103e+02   6.9768595e+02
   4.2060593e+02   4.5584754e+02   5.2610225e+02   5.4971085e+02   6.5287043e+02
   4.5488911e+02   4.7312231e+02   4.8349341e+02   5.2297992e+02   6.3040866e+02
   4.6022966e+02   5.0779338e+02   5.4953927e+02   5.6077447e+02   6.4043781e+02
   4.3291058e+02   4.6004333e+02   5.1153189e+02   5.3710076e+02   6.3967837e+02
   4.4336989e+02   4.6913085e+02   5.3275499e+02   5.5540756e+02   6.5980229e+02
   4.6131336e+02   5.2095720e+02   6.2516314e+02   6.4778389e+02   6.7349559e+02
   4.6090701e+02   5.1321029e+02   5.3296758e+02   5.3946422e+02   6.3158267e+02
   4.1879842e+02   4.5555195e+02   5.2731959e+02   5.5093451e+02   6.5521813e+02
   4.6132095e+02   5.2111430e+02   6.2467067e+02   6.2484364e+02   6.2942831e+02
   4.6082532e+02   5.1331670e+02   5.5249510e+02   5.5952598e+02   6.3558854e+02
   4.5983448e+02   5.0504552e+02   5.5075502e+02   5.6420502e+02   6.4504838e+02
   4.3895809e+02   4.6507120e+02   5.2507310e+02   5.4802309e+02   6.4811300e+02
   4.6097640e+02   5.1531422e+02   5.7887630e+02   5.8838154e+02   6.5027377e+02
   4.6131400e+02   5.2096923e+02   6.0793770e+02   6.0936280e+02   6.3114415e+02
   4.6131594e+02   5.2101125e+02   6.1016165e+02   6.1141990e+02   6.3085633e+02
   4.6016425e+02   5.0612732e+02   5.3022192e+02   5.4155791e+02   6.3400257e+02
   4.4004875e+02   4.6617528e+02   5.3379361e+02   5.5685226e+02   7.2290992e+02
   4.0847134e+02   4.5129026e+02   4.9548694e+02   5.2862945e+02   6.3492457e+02
   4.4267823e+02   4.6838423e+02   5.2931848e+02   5.5189366e+02   6.5219644e+02
   4.6131978e+02   5.2109101e+02   6.2289991e+02   6.2439256e+02   6.3094093e+02
   4.6131353e+02   5.2096117e+02   6.2509947e+02   6.4626498e+02   6.6165126e+02
   4.4306047e+02   4.6886062e+02   5.3432785e+02   5.5712995e+02   6.8312232e+02
   4.3455605e+02   4.5586199e+02   4.8683154e+02   5.2536278e+02   6.3260738e+02
   4.4262059e+02   4.5454004e+02   4.7366024e+02   5.2236700e+02   6.3038901e+02
   4.5806515e+02   4.9141867e+02   5.0861860e+02   5.2980910e+02   6.3240808e+02
   4.6109273e+02   4.9446226e+02   4.9539929e+02   5.2150237e+02   6.2936496e+02
   4.5377377e+02   4.8313674e+02   5.2674175e+02   5.4692347e+02   6.4242921e+02
   4.2990266e+02   4.5906235e+02   5.2511551e+02   5.4854730e+02   6.5030362e+02
   4.5780242e+02   4.9488995e+02   5.4533784e+02   5.6344613e+02   6.5475056e+02
   3.8619471e+02   4.5461181e+02   5.3031954e+02   5.5406659e+02   6.7359674e+02
   4.4723896e+02   4.6081154e+02   4.7672181e+02   5.2260806e+02   6.3048268e+02
   4.5804918e+02   4.9329596e+02   5.1560139e+02   5.3437032e+02   6.3396220e+02
   4.4683237e+02   4.6589390e+02   4.8690491e+02   5.2467826e+02   6.3172868e+02
   3.9222700e+02   4.5463235e+02   5.3095985e+02   5.5473308e+02   7.4899415e+02
   4.6014027e+02   5.0554857e+02   5.2699215e+02   5.3879630e+02   6.3339068e+02
   4.1626254e+02   4.4058655e+02   4.7361377e+02   5.2273332e+02   6.3083163e+02
   4.4917667e+02   4.7492390e+02   5.1505991e+02   5.3824126e+02   6.3839589e+02
   4.3452402e+02   4.4365962e+02   4.6868880e+02   5.2188378e+02   6.3001320e+02
   4.1407504e+02   4.3640126e+02   4.6990258e+02   5.2216244e+02   6.3030687e+02
   4.5053168e+02   4.7789650e+02   5.3652331e+02   5.5818991e+02   6.6106359e+02
   4.6130828e+02   5.2012207e+02   5.2379161e+02   5.2473834e+02   6.2929060e+02
   4.6117278e+02   5.1828890e+02   5.9551262e+02   6.0715977e+02   6.7775292e+02
   4.2928431e+02   4.5891773e+02   5.3169255e+02   5.5522328e+02   7.0492551e+02
   4.3242245e+02   4.5610997e+02   4.9147820e+02   5.2685343e+02   6.3356235e+02
   4.1739979e+02   4.3838102e+02   4.7125233e+02   5.2235472e+02   6.3048624e+02
   4.6087493e+02   5.1363067e+02   5.4393165e+02   5.5023578e+02   6.3320097e+02
   4.5386139e+02   4.8381741e+02   5.4095748e+02   5.6197296e+02   7.0327407e+02
   4.3858052e+02   4.6443134e+02   5.1707845e+02   5.4103827e+02   6.4192365e+02
   4.6131911e+02   5.2107512e+02   6.1060615e+02   6.1111087e+02   6.2987533e+02
   4.4845874e+02   4.7419292e+02   5.1766359e+02   5.4042145e+02   6.3988376e+02
   4.6124916e+02   5.1968244e+02   6.0444212e+02   6.1772725e+02   6.6010899e+02
   4.0736379e+02   4.5475819e+02   5.3082317e+02   5.5458242e+02   7.0960742e+02
   4.5814220e+02   4.9577956e+02   5.3398192e+02   5.5043652e+02   6.4095197e+02
   4.3102995e+02   4.5971423e+02   5.2659063e+02   5.4992534e+02   6.5213044e+02
   4.6130835e+02   5.2084542e+02   5.5850907e+02   5.5878212e+02   6.2946601e+02
   4.4814464e+02   4.7405095e+02   5.2203193e+02   5.4418537e+02   6.4251864e+02
   4.1221040e+02   4.2497959e+02   4.6352632e+02   5.2135033e+02   6.2948615e+02
   4.6130261e+02   5.2005212e+02   5.2540349e+02   5.2640316e+02   6.2932296e+02
   4.2710219e+02   4.5763790e+02   5.2170873e+02   5.4549837e+02   6.4692922e+02
   4.2330991e+02   4.5178284e+02   4.9066737e+02   5.2679689e+02   6.3371255e+02
   4.6129975e+02   5.2067636e+02   6.1860269e+02   6.3478193e+02   6.6088545e+02
   4.4103322e+02   4.6622809e+02   5.1397173e+02   5.3842684e+02   6.3979841e+02
   4.6111765e+02   5.1737411e+02   5.9104155e+02   6.0198733e+02   6.9933658e+02
   4.2651623e+02   4.3117296e+02   4.6359772e+02   5.2134510e+02   6.2947749e+02
   4.2358438e+02   4.4127723e+02   4.7253364e+02   5.2252567e+02   6.3063412e+02
   4.3141817e+02   4.5061172e+02   4.8012265e+02   5.2380846e+02   6.3162678e+02
   4.1701658e+02   4.5533196e+02   5.2824874e+02   5.5189144e+02   6.5763745e+02
   4.5116374e+02   4.7846831e+02   5.2478427e+02   5.4602268e+02   6.4292812e+02
   4.3609505e+02   4.5978873e+02   4.9633952e+02   5.2848929e+02   6.3435637e+02
   4.0194242e+02   4.5465390e+02   5.3028879e+02   5.5403210e+02   6.7237787e+02
   4.4419150e+02   4.6982085e+02   5.2757125e+02   5.4994614e+02   6.4899632e+02
   4.3647585e+02   4.6132943e+02   5.0288539e+02   5.3150596e+02   6.3602746e+02
   4.5644635e+02   4.8923923e+02   5.2335833e+02   5.4223926e+02   6.3816462e+02
   4.6131183e+02   5.2075625e+02   5.3050125e+02   5.3082528e+02   6.2929245e+02
   4.6130851e+02   5.1953167e+02   5.2152484e+02   5.2305946e+02   6.2928167e+02
   4.5823270e+02   4.9665849e+02   5.4654633e+02   5.6411019e+02   6.5387392e+02
   4.6127159e+02   5.2011314e+02   5.8311058e+02   5.8493323e+02   6.3208843e+02
   3.8012720e+02   4.5370470e+02   5.1147419e+02   5.3745586e+02   6.4059597e+02
   4.5145318e+02   4.7939077e+02   5.3856080e+02   5.6019376e+02   6.8717791e+02
   4.5955180e+02   5.0300049e+02   5.4093550e+02   5.5439015e+02   6.4007205e+02
   4.2079918e+02   4.2821883e+02   4.6375469e+02   5.2137021e+02   6.2950519e+02
   4.6066616e+02   5.0923256e+02   5.2381080e+02   5.3349286e+02   6.3144712e+02
   4.6100161e+02   5.1043986e+02   5.1612399e+02   5.2584124e+02   6.2995541e+02
   4.4236481e+02   4.6723431e+02   5.1198931e+02   5.3682776e+02   6.3861282e+02
   4.5915019e+02   4.9493610e+02   5.0763176e+02   5.2790749e+02   6.3145702e+02
   4.1946402e+02   4.5318288e+02   4.9978162e+02   5.3042869e+02   6.3595697e+02
   4.6122358e+02   5.1920268e+02   5.8701564e+02   5.9106908e+02   6.3667214e+02
   4.5034199e+02   4.7120072e+02   4.9116432e+02   5.2545896e+02   6.3189755e+02
   4.5154643e+02   4.6617136e+02   4.7849435e+02   5.2258517e+02   6.3034270e+02
   4.4974447e+02   4.7673357e+02   5.3677089e+02   5.5867461e+02   6.6664409e+02
   4.6007180e+02   5.0676923e+02   5.5846990e+02   5.7240658e+02   6.5209697e+02
   4.6103230e+02   5.1608618e+02   5.8559826e+02   5.9642003e+02   6.8852674e+02
   4.3503568e+02   4.6197662e+02   5.2003961e+02   5.4370662e+02   6.4445472e+02
   4.2750971e+02   4.5733892e+02   5.1328092e+02   5.3858707e+02   6.4104562e+02
   4.3570757e+02   4.6277536e+02   5.3042329e+02   5.5358695e+02   6.5862962e+02
   4.6072474e+02   5.1236510e+02   5.6651249e+02   5.7672238e+02   6.4570321e+02
   3.8922601e+02   4.5427573e+02   5.2002622e+02   5.4421194e+02   6.4616374e+02
   3.9767920e+02   4.5428685e+02   5.1991926e+02   5.4411791e+02   6.4606883e+02
   4.6105902e+02   5.1647253e+02   5.8723271e+02   5.9810715e+02   7.1125610e+02
   4.6130744e+02   5.2083310e+02   5.6623283e+02   5.6656273e+02   6.2957596e+02
   4.5159623e+02   4.7663653e+02   5.0400299e+02   5.3041835e+02   6.3399525e+02
   4.3260429e+02   4.4044487e+02   4.6707198e+02   5.2170569e+02   6.2984232e+02
   4.6000636e+02   5.0502084e+02   5.3010054e+02   5.4208306e+02   6.3445589e+02
   4.2347408e+02   4.3713791e+02   4.6872466e+02   5.2197256e+02   6.3011540e+02
   4.6131946e+02   5.2108528e+02   6.2615096e+02   6.3055634e+02   6.3408913e+02
   4.5995166e+02   5.0589471e+02   5.5504200e+02   5.6876985e+02   6.4855756e+02
   4.6129147e+02   5.2050963e+02   6.1604585e+02   6.3241768e+02   7.1618398e+02
   4.6025156e+02   5.0760853e+02   5.4031111e+02   5.5087289e+02   6.3630287e+02
   4.6124921e+02   5.1968377e+02   6.0511513e+02   6.1932656e+02   6.9271423e+02
   4.4412036e+02   4.6421654e+02   4.8910425e+02   5.2549102e+02   6.3230968e+02
   4.6093510e+02   5.1477949e+02   5.8069510e+02   5.9192096e+02   6.7235670e+02
   4.4365254e+02   4.6704802e+02   5.0180497e+02   5.3043940e+02   6.3490102e+02
   4.6131857e+02   5.2101753e+02   5.3025538e+02   5.3034489e+02   6.2925068e+02
   4.6131075e+02   5.2090240e+02   6.0806572e+02   6.1019624e+02   6.3211206e+02
   4.6131316e+02   5.2095476e+02   6.2249474e+02   6.3244649e+02   6.4198443e+02
   4.6131495e+02   5.2099055e+02   6.2285908e+02   6.3087740e+02   6.3914388e+02
   4.6131983e+02   5.2109307e+02   5.8733016e+02   5.8737794e+02   6.2931315e+02
   3.8399651e+02   4.5401707e+02   5.1536395e+02   5.4039730e+02   6.4278888e+02
   4.6069376e+02   5.0962415e+02   5.2448497e+02   5.3385214e+02   6.3144966e+02
   4.4588739e+02   4.7178846e+02   5.3395607e+02   5.5636058e+02   6.6083401e+02
   4.6122962e+02   5.1925660e+02   5.5491855e+02   5.5669622e+02   6.3064071e+02
   4.6111773e+02   5.1712959e+02   5.4702083e+02   5.5053232e+02   6.3143481e+02
   4.6115647e+02   5.1746646e+02   5.3902779e+02   5.4211093e+02   6.3054190e+02
   4.1462076e+02   4.5498530e+02   5.2483281e+02   5.4854435e+02   6.5127969e+02
   4.3061802e+02   4.3364044e+02   4.6315486e+02   5.2129182e+02   6.2942019e+02
   4.6128946e+02   5.2044770e+02   5.5675008e+02   5.5740574e+02   6.2976473e+02
   4.3025569e+02   4.5631081e+02   4.9699687e+02   5.2898854e+02   6.3487584e+02
   4.5611803e+02   4.8801124e+02   5.2019021e+02   5.3977362e+02   6.3713506e+02
   4.5600507e+02   4.8845128e+02   5.2931523e+02   5.4812598e+02   6.4183376e+02
   4.6129263e+02   5.2052953e+02   6.0173608e+02   6.0502339e+02   6.3449290e+02
   4.4449018e+02   4.6982630e+02   5.1997088e+02   5.4289535e+02   6.4238362e+02
   4.5340772e+02   4.5649261e+02   4.6442366e+02   5.2125126e+02   6.2936658e+02
   4.2490259e+02   4.5530565e+02   5.0403011e+02   5.3253510e+02   6.3714056e+02
   4.6131971e+02   5.2109161e+02   5.8191815e+02   5.8196137e+02   6.2929759e+02
   4.3243998e+02   4.6040545e+02   5.2256943e+02   5.4608364e+02   6.4702692e+02
   4.2674244e+02   4.5718473e+02   5.1552590e+02   5.4033831e+02   6.4237423e+02
   4.6049980e+02   5.0874439e+02   5.3025169e+02   5.3994912e+02   6.3289446e+02
   4.1860724e+02   4.5561062e+02   5.3086252e+02   5.5457070e+02   6.9479043e+02
   4.4381402e+02   4.6933447e+02   5.2443551e+02   5.4698555e+02   6.4593900e+02
   4.3581538e+02   4.4288522e+02   4.6702189e+02   5.2167254e+02   6.2980642e+02
   4.5528120e+02   4.8670132e+02   5.3172070e+02   5.5106178e+02   6.4449761e+02
   4.4626222e+02   4.7224435e+02   5.3587327e+02   5.5838014e+02   7.2333460e+02
   4.3659609e+02   4.4008054e+02   4.6402572e+02   5.2135782e+02   6.2948787e+02
   4.6031033e+02   5.0765725e+02   5.3459818e+02   5.4496084e+02   6.3446932e+02
   4.6075732e+02   5.1271145e+02   5.7219393e+02   5.8350176e+02   6.5402326e+02
   4.5913641e+02   5.0098337e+02   5.4989070e+02   5.6586321e+02   6.5141003e+02
   4.1574572e+02   4.5521154e+02   5.2898942e+02   5.5265805e+02   6.6017467e+02
   4.6131491e+02   5.2099026e+02   5.8650283e+02   5.8675395e+02   6.2963710e+02
   4.0680560e+02   4.3521397e+02   4.6936456e+02   5.2209192e+02   6.3024099e+02
   4.6131699e+02   5.2103314e+02   6.0210715e+02   6.0254497e+02   6.2991507e+02
   4.1732931e+02   4.5092561e+02   4.9180196e+02   5.2723694e+02   6.3403696e+02
   4.2455142e+02   4.2649527e+02   4.6200961e+02   5.2118435e+02   6.2930795e+02
   4.4997857e+02   4.6036569e+02   4.7249705e+02   5.2194813e+02   6.2996315e+02
   4.2500917e+02   4.5707290e+02   5.2803728e+02   5.5156312e+02   6.5605732e+02
   4.3848112e+02   4.6481458e+02   5.2939194e+02   5.5233935e+02   6.5445316e+02
   4.1372945e+02   4.1455229e+02   4.6139041e+02   5.2112366e+02   6.2924335e+02
   4.5862198e+02   4.9846846e+02   5.5103287e+02   5.6874029e+02   6.6682213e+02
   4.5959632e+02   5.0365122e+02   5.5714652e+02   5.7323445e+02   6.6814446e+02
   4.6129055e+02   5.1696075e+02   5.1855768e+02   5.2258092e+02   6.2932473e+02
   4.6109316e+02   4.8326508e+02   4.8373843e+02   5.2122916e+02   6.2929228e+02
   4.6111968e+02   5.1740260e+02   5.9097106e+02   6.0175981e+02   6.7232119e+02
   4.2944573e+02   4.4924429e+02   4.7970667e+02   5.2376015e+02   6.3161366e+02
   4.4495065e+02   4.7080484e+02   5.3540721e+02   5.5806206e+02   7.6820398e+02
   4.1610226e+02   4.5526916e+02   5.2983971e+02   5.5352978e+02   6.6465488e+02
   4.5098792e+02   4.7832425e+02   5.2769582e+02   5.4882872e+02   6.4527244e+02
   4.2553977e+02   4.5730468e+02   5.3016448e+02   5.5373324e+02   6.6373793e+02
   4.5998734e+02   5.0617346e+02   5.5816014e+02   5.7251924e+02   6.5360904e+02
   4.5722424e+02   4.9282321e+02   5.4636833e+02   5.6562314e+02   6.7278829e+02
   4.5819051e+02   4.9418763e+02   5.1754835e+02   5.3563571e+02   6.3433443e+02
   4.3074021e+02   4.3865239e+02   4.6673272e+02   5.2167882e+02   6.2981756e+02
   4.1875016e+02   4.1936806e+02   4.6142387e+02   5.2112695e+02   6.2924744e+02
   4.6131448e+02   5.2097960e+02   5.8109083e+02   5.8132181e+02   6.2956555e+02
   4.0397384e+02   4.3985875e+02   4.7365886e+02   5.2275576e+02   6.3085838e+02
   4.6033593e+02   4.6273737e+02   4.6373355e+02   5.2113264e+02   6.2924954e+02
   4.2435581e+02   4.5305201e+02   4.9393510e+02   5.2792725e+02   6.3438699e+02
   4.3885595e+02   4.6520242e+02   5.3356167e+02   5.5669983e+02   7.7340100e+02
   4.5648510e+02   4.8924175e+02   5.2222331e+02   5.4121819e+02   6.3763984e+02
   4.6123825e+02   5.1947459e+02   5.8592955e+02   5.8920858e+02   6.3501749e+02
   4.6039723e+02   5.0842703e+02   5.3552224e+02   5.4538443e+02   6.3431309e+02
   4.6079886e+02   5.1316468e+02   5.7619482e+02   5.8829667e+02   7.2914750e+02
   4.6046517e+02   5.0989340e+02   5.6671899e+02   5.7982084e+02   6.5908351e+02
   4.6130070e+02   5.2067466e+02   5.5378711e+02   5.5420808e+02   6.2953846e+02
   4.5801658e+02   4.9566017e+02   5.4261258e+02   5.5987529e+02   6.4867367e+02
   4.6067620e+02   5.1186322e+02   5.6507231e+02   5.7553697e+02   6.4561697e+02
   4.3839617e+02   4.5717061e+02   4.8352302e+02   5.2436282e+02   6.3187281e+02
   4.6127347e+02   5.1980325e+02   5.3587972e+02   5.3703157e+02   6.2958546e+02
   4.2002671e+02   4.5433265e+02   5.0610333e+02   5.3381076e+02   6.3802578e+02
   4.3337174e+02   4.6125540e+02   5.3228719e+02   5.5567942e+02   7.0692271e+02
   4.5737549e+02   4.9140415e+02   5.1780542e+02   5.3678653e+02   6.3520745e+02
   4.3892436e+02   4.5572184e+02   4.8002118e+02   5.2356352e+02   6.3132913e+02
   4.6115644e+02   4.7695144e+02   4.7720397e+02   5.2115495e+02   6.2925917e+02
   4.5935059e+02   4.7466926e+02   4.7760206e+02   5.2153972e+02   6.2950495e+02
   4.6128217e+02   5.2032361e+02   6.0925426e+02   6.1967081e+02   6.4654793e+02
   4.6110696e+02   4.7480533e+02   4.7510546e+02   5.2115460e+02   6.2926029e+02
   4.3301616e+02   4.5535089e+02   4.8811003e+02   5.2577819e+02   6.3290343e+02
   4.6117971e+02   5.1841869e+02   5.7473248e+02   5.7850383e+02   6.3468260e+02
   4.6100262e+02   5.1567122e+02   5.8409229e+02   5.9505107e+02   7.0113485e+02
   4.2423542e+02   4.4159322e+02   4.7262320e+02   5.2253521e+02   6.3064162e+02
   3.9898251e+02   4.5394161e+02   5.1396265e+02   5.3931057e+02   6.4195060e+02
   4.6055672e+02   5.1071839e+02   5.6953568e+02   5.8261427e+02   6.6864749e+02
   4.3573939e+02   4.6084447e+02   5.0309656e+02   5.3165683e+02   6.3615906e+02
   4.5054485e+02   4.7690392e+02   5.1567317e+02   5.3842712e+02   6.3821231e+02
   4.5795754e+02   4.9557050e+02   5.4899377e+02   5.6768302e+02   7.0998641e+02
   4.6131878e+02   5.2106981e+02   6.2803932e+02   6.5926891e+02   7.0650006e+02
   4.5476496e+02   4.8467534e+02   5.1961055e+02   5.4010213e+02   6.3787775e+02
   4.4393361e+02   4.4660891e+02   4.6375289e+02   5.2129549e+02   6.2942102e+02
   4.5488344e+02   4.7586152e+02   4.8829503e+02   5.2389355e+02   6.3082965e+02
   4.2285809e+02   4.5645949e+02   5.2891930e+02   5.5250667e+02   6.5891897e+02
   4.6121476e+02   4.8261723e+02   4.8282750e+02   5.2116469e+02   6.2926025e+02
   4.6044155e+02   5.0657467e+02   5.2030498e+02   5.3205030e+02   6.3154108e+02
   4.6047271e+02   5.0996004e+02   5.6835917e+02   5.8195763e+02   7.1165622e+02
   4.1221894e+02   4.2483843e+02   4.6347881e+02   5.2134496e+02   6.2948077e+02
   4.3610429e+02   4.6272933e+02   5.2028864e+02   5.4386488e+02   6.4446314e+02
   4.3979090e+02   4.4563656e+02   4.6645038e+02   5.2157252e+02   6.2970230e+02
   4.6030488e+02   5.0855643e+02   5.6499439e+02   5.7903892e+02   6.6763547e+02
   4.0548163e+02   4.2217057e+02   4.6295412e+02   5.2128868e+02   6.2942185e+02
   4.5430406e+02   4.8430666e+02   5.2840113e+02   5.4827573e+02   6.4308614e+02
   4.6122166e+02   5.1818598e+02   5.3118742e+02   5.3372063e+02   6.2982972e+02
   4.6130578e+02   5.2079875e+02   5.8818284e+02   5.8886006e+02   6.3036315e+02
   4.3908625e+02   4.6495526e+02   5.1947104e+02   5.4296495e+02   6.4331603e+02
   4.4173215e+02   4.4204226e+02   4.6158694e+02   5.2113661e+02   6.2925663e+02
   4.0508899e+02   4.5178086e+02   4.9800788e+02   5.2967694e+02   6.3556668e+02
   4.2645972e+02   4.5537799e+02   5.0113232e+02   5.3097639e+02   6.3615843e+02
   4.4152088e+02   4.6623332e+02   5.0951793e+02   5.3516805e+02   6.3771925e+02
   4.2506768e+02   4.5704428e+02   5.2630769e+02   5.4983418e+02   6.5274493e+02
   4.5443410e+02   4.8494022e+02   5.3721623e+02   5.5737805e+02   6.5253654e+02
   4.5721254e+02   4.9203828e+02   5.2879347e+02   5.4652620e+02   6.3984719e+02
   4.4383344e+02   4.6922624e+02   5.2128989e+02   5.4412605e+02   6.4344041e+02
   4.6128733e+02   5.1827108e+02   5.2125698e+02   5.2395904e+02   6.2935561e+02
   4.1145761e+02   4.5226524e+02   4.9936116e+02   5.3027577e+02   6.3591657e+02
   4.6116043e+02   5.1663600e+02   5.2946426e+02   5.3329323e+02   6.3009955e+02
   4.5981217e+02   4.8436042e+02   4.8809275e+02   5.2212483e+02   6.2971264e+02
   4.2141727e+02   4.3712682e+02   4.6930680e+02   5.2206064e+02   6.3020296e+02
   4.2690907e+02   4.5781601e+02   5.3016927e+02   5.5370341e+02   6.6302204e+02
   4.4841263e+02   4.7372215e+02   5.1293255e+02   5.3676388e+02   6.3770245e+02
   4.6115878e+02   5.1675979e+02   5.3064294e+02   5.3435555e+02   6.3015512e+02
   4.5569920e+02   4.6947076e+02   4.7684285e+02   5.2199596e+02   6.2986610e+02
   4.6090937e+02   5.1445688e+02   5.7143769e+02   5.8009326e+02   6.4392830e+02
   4.2974560e+02   4.4160393e+02   4.6989635e+02   5.2209034e+02   6.3021955e+02
   4.6129548e+02   5.2059074e+02   6.1746158e+02   6.3424952e+02   6.9939886e+02
   4.2373089e+02   4.5675027e+02   5.3098842e+02   5.5462922e+02   6.8288773e+02
   4.6125488e+02   5.1979300e+02   6.0572117e+02   6.1941759e+02   6.6257890e+02
   4.6108709e+02   5.1689460e+02   5.8835694e+02   5.9882399e+02   6.6392716e+02
   4.3356079e+02   4.6137413e+02   5.3217351e+02   5.5554833e+02   6.9081715e+02
   4.6131983e+02   5.2109327e+02   6.1837359e+02   6.1899833e+02   6.3001262e+02
   4.6118998e+02   5.1858959e+02   5.9732749e+02   6.0954173e+02   6.9610732e+02
   4.6131064e+02   5.2089458e+02   5.5677083e+02   5.5698904e+02   6.2940888e+02
   4.3315377e+02   4.6111616e+02   5.3224248e+02   5.5564282e+02   7.0603019e+02
   4.2915459e+02   4.2951292e+02   4.6150303e+02   5.2113362e+02   6.2925408e+02
   4.1582750e+02   4.4699089e+02   4.8263370e+02   5.2457959e+02   6.3229517e+02
   4.4916183e+02   4.5096783e+02   4.6308609e+02   5.2121763e+02   6.2933887e+02
   4.6115486e+02   5.1796669e+02   5.6206023e+02   5.6546800e+02   6.3269718e+02
   4.4087675e+02   4.4773878e+02   4.6756448e+02   5.2167488e+02   6.2979936e+02
   4.1289667e+02   4.2629332e+02   4.6395054e+02   5.2139768e+02   6.2953629e+02
   4.6116977e+02   5.1823524e+02   5.9535313e+02   6.0709377e+02   7.0511051e+02
   4.4360607e+02   4.6921401e+02   5.2700825e+02   5.4945613e+02   6.4859856e+02
   4.3852664e+02   4.6454767e+02   5.2027121e+02   5.4369491e+02   6.4398940e+02
   4.2055276e+02   4.2766991e+02   4.6355790e+02   5.2134912e+02   6.2948277e+02
   4.0638322e+02   4.3318865e+02   4.6791936e+02   5.2189090e+02   6.3004368e+02
   4.6120014e+02   5.1876954e+02   5.9751363e+02   6.0879309e+02   6.5856056e+02
   4.3215749e+02   4.6020344e+02   5.2173073e+02   5.4534079e+02   6.4629994e+02
   4.4186661e+02   4.6723213e+02   5.1829840e+02   5.4176534e+02   6.4201054e+02
   4.5147184e+02   4.7927075e+02   5.3253038e+02   5.5363324e+02   6.5011176e+02
   4.4796748e+02   4.5630308e+02   4.6987293e+02   5.2176078e+02   6.2984038e+02
   4.6130971e+02   5.2084318e+02   5.4384113e+02   5.4408575e+02   6.2934903e+02
   4.3327798e+02   4.4602391e+02   4.7212195e+02   5.2235932e+02   6.3045476e+02
   4.2928002e+02   4.4507710e+02   4.7397433e+02   5.2270268e+02   6.3077235e+02
   4.5183907e+02   4.7905050e+02   5.1717780e+02   5.3926542e+02   6.3836388e+02
   4.6023438e+02   5.0754034e+02   5.4147676e+02   5.5216948e+02   6.3678770e+02
   4.3092541e+02   4.4623605e+02   4.7419907e+02   5.2271556e+02   6.3077494e+02
   4.3647425e+02   4.6310487e+02   5.2305432e+02   5.4631660e+02   6.4671631e+02
   4.6067920e+02   5.1061580e+02   5.3214256e+02   5.4053422e+02   6.3250433e+02
   4.1071050e+02   4.3671840e+02   4.7043079e+02   5.2224289e+02   6.3038508e+02
   4.4188365e+02   4.6753365e+02   5.2518514e+02   5.4788558e+02   6.4731275e+02
   4.5605819e+02   4.8889193e+02   5.3502673e+02   5.5392852e+02   6.4618063e+02
   4.3122236e+02   4.5994040e+02   5.3133649e+02   5.5476990e+02   6.6926450e+02
   4.4897372e+02   4.5876157e+02   4.7168420e+02   5.2190552e+02   6.2994549e+02
   4.3211883e+02   4.4008184e+02   4.6707616e+02   5.2170996e+02   6.2984716e+02
   4.3764886e+02   4.6395232e+02   5.2237102e+02   5.4562277e+02   6.4584608e+02
   4.5947017e+02   5.0170275e+02   5.2947083e+02   5.4325411e+02   6.3575449e+02
   4.1737704e+02   4.5536907e+02   5.2798138e+02   5.5161633e+02   6.5688957e+02
   4.4209224e+02   4.6745898e+02   5.1877417e+02   5.4213584e+02   6.4224512e+02
   4.2079883e+02   4.3914632e+02   4.7128313e+02   5.2234777e+02   6.3047597e+02
   4.1218833e+02   4.5484552e+02   5.2637537e+02   5.5003971e+02   6.5370910e+02
   4.6117709e+02   5.1761125e+02   5.3538459e+02   5.3837694e+02   6.3023473e+02
   4.5485057e+02   4.8600208e+02   5.4194399e+02   5.6256163e+02   6.7791724e+02
   4.6113378e+02   4.6562811e+02   4.6582099e+02   5.2112305e+02   6.2924118e+02
   4.4099272e+02   4.5999530e+02   4.8524949e+02   5.2466005e+02   6.3197602e+02
   4.5341783e+02   4.8056696e+02   5.0878401e+02   5.3266407e+02   6.3469395e+02
   4.4734054e+02   4.7350864e+02   5.3599344e+02   5.5832990e+02   6.8120793e+02
   4.5944601e+02   5.0262750e+02   5.4779914e+02   5.6231719e+02   6.4566076e+02
   4.4536128e+02   4.7114898e+02   5.3111400e+02   5.5342046e+02   6.5351910e+02
   4.2473845e+02   4.5627448e+02   5.1282102e+02   5.3830493e+02   6.4095485e+02
   4.3513449e+02   4.3607735e+02   4.6197673e+02   5.2117371e+02   6.2929610e+02
   4.5657847e+02   4.8262870e+02   4.9643831e+02   5.2553161e+02   6.3128927e+02
   4.1053621e+02   4.5249850e+02   5.0084533e+02   5.3098772e+02   6.3635311e+02
   4.5999332e+02   5.0585464e+02   5.4251822e+02   5.5438894e+02   6.3854649e+02
   4.1809121e+02   4.4617700e+02   4.8073989e+02   5.2411682e+02   6.3194951e+02
   4.1316625e+02   4.5176383e+02   4.9647201e+02   5.2901158e+02   6.3514405e+02
   3.9196563e+02   4.0126131e+02   4.6135325e+02   5.2111964e+02   6.2923932e+02
   4.2410165e+02   4.5436275e+02   5.0005202e+02   5.3049600e+02   6.3592519e+02
   4.6055972e+02   5.0904221e+02   5.2854057e+02   5.3809462e+02   6.3241567e+02
   4.6046624e+02   5.0235522e+02   5.0929948e+02   5.2564976e+02   6.3035924e+02
   4.6097885e+02   5.1521877e+02   5.5320626e+02   5.5859896e+02   6.3388712e+02
   4.5707314e+02   4.9195872e+02   5.3505534e+02   5.5298227e+02   6.4408681e+02
   4.6131083e+02   5.1980930e+02   5.2181527e+02   5.2308220e+02   6.2927452e+02
   4.5714887e+02   4.9188985e+02   5.2963159e+02   5.4739979e+02   6.4040354e+02
   4.2442943e+02   4.3986063e+02   4.7081220e+02   5.2225980e+02   6.3038876e+02
   4.4774116e+02   4.7378570e+02   5.2782442e+02   5.4968072e+02   6.4744100e+02
   4.4882706e+02   4.7422167e+02   5.1267077e+02   5.3649721e+02   6.3748363e+02
   4.5367049e+02   4.5592737e+02   4.6358412e+02   5.2120964e+02   6.2932678e+02
   4.1901225e+02   4.4202431e+02   4.7474130e+02   5.2291562e+02   6.3098746e+02
   4.2800772e+02   4.5826900e+02   5.2961996e+02   5.5310474e+02   6.5992540e+02
   4.4429605e+02   4.6996267e+02   5.2872440e+02   5.5109961e+02   6.5043770e+02
   4.3436487e+02   4.5299480e+02   4.8105981e+02   5.2393786e+02   6.3167608e+02
   4.6100587e+02   5.1317735e+02   5.2444098e+02   5.3123031e+02   6.3046030e+02
   4.2774128e+02   4.4393468e+02   4.7358331e+02   5.2265786e+02   6.3073996e+02
   4.3862424e+02   4.6500966e+02   5.3312483e+02   5.5624927e+02   6.8610396e+02
   4.6099418e+02   5.1555446e+02   5.7869465e+02   5.8773044e+02   6.4818628e+02
   4.3151319e+02   4.3384456e+02   4.6277465e+02   5.2125274e+02   6.2937902e+02
   4.6131587e+02   5.2100885e+02   5.9098542e+02   5.9125067e+02   6.2967424e+02
   4.3819847e+02   4.6393808e+02   5.1409643e+02   5.3872935e+02   6.4032957e+02
   4.5975348e+02   5.0383563e+02   5.3477216e+02   5.4741695e+02   6.3662151e+02
   4.2922019e+02   4.5558359e+02   4.9615099e+02   5.2867564e+02   6.3472531e+02
   4.1575321e+02   4.3227713e+02   4.6677505e+02   5.2173339e+02   6.2988241e+02
   4.3731519e+02   4.6262998e+02   5.0764381e+02   5.3422736e+02   6.3754682e+02
   4.3423986e+02   4.6181723e+02   5.3217760e+02   5.5551702e+02   6.8106791e+02
   4.3388709e+02   4.3473547e+02   4.6188473e+02   5.2116651e+02   6.2928860e+02
   4.0263807e+02   4.2043781e+02   4.6259596e+02   5.2125008e+02   6.2938077e+02
   4.5907419e+02   4.6549512e+02   4.6785849e+02   5.2123054e+02   6.2932998e+02
   4.4951831e+02   4.7639302e+02   5.3601722e+02   5.5789901e+02   6.6187556e+02
   4.3623821e+02   4.4028992e+02   4.6445580e+02   5.2140111e+02   6.2953248e+02
   4.3136636e+02   4.3311506e+02   4.6238858e+02   5.2121568e+02   6.2934042e+02
   4.5523166e+02   4.8693765e+02   5.4263100e+02   5.6311978e+02   6.8979814e+02
   4.6120013e+02   5.1872459e+02   5.5690660e+02   5.5923612e+02   6.3124886e+02
   4.3387865e+02   4.4099294e+02   4.6669416e+02   5.2165208e+02   6.2978786e+02
   4.6115445e+02   5.1798326e+02   5.7611417e+02   5.8066810e+02   6.3624853e+02
   4.5951309e+02   5.0314946e+02   5.5602042e+02   5.7214735e+02   6.6270091e+02
   4.2466431e+02   4.3551647e+02   4.6710380e+02   5.2175485e+02   6.2989866e+02
   4.3202925e+02   4.6023938e+02   5.2490487e+02   5.4826219e+02   6.4963018e+02
   4.2678361e+02   4.5779771e+02   5.3160677e+02   5.5521146e+02   7.2845046e+02
   4.2391164e+02   4.5614367e+02   5.1442451e+02   5.3954073e+02   6.4188616e+02
   4.6132006e+02   5.2109561e+02   6.2866085e+02   6.5992933e+02   6.6576591e+02
   4.3125666e+02   4.5968194e+02   5.2179695e+02   5.4543809e+02   6.4649527e+02
   4.6131377e+02   5.2096721e+02   6.2538626e+02   6.4817571e+02   6.7019983e+02
   4.4029714e+02   4.6632538e+02   5.3106051e+02   5.5392047e+02   6.5731122e+02
   4.6104301e+02   5.1623998e+02   5.8598696e+02   5.9665587e+02   6.7038044e+02
   4.6011207e+02   5.0646797e+02   5.3843281e+02   5.4962510e+02   6.3638651e+02
   4.4453712e+02   4.7036545e+02   5.3520807e+02   5.5790044e+02   7.2713914e+02
   4.1058943e+02   4.5486374e+02   5.3053314e+02   5.5427324e+02   6.7970182e+02
   4.4853207e+02   4.7417779e+02   5.1620039e+02   5.3925109e+02   6.3912775e+02
   4.6129054e+02   5.2049194e+02   6.1531440e+02   6.3072887e+02   6.6438378e+02
   4.0542233e+02   4.4867383e+02   4.8749622e+02   5.2590590e+02   6.3322185e+02
   4.6132029e+02   5.2110063e+02   6.2299576e+02   6.2392816e+02   6.3029149e+02
   4.4765661e+02   4.7390074e+02   5.3608052e+02   5.5836729e+02   6.7753510e+02
   4.3435453e+02   4.5564151e+02   4.8660981e+02   5.2530936e+02   6.3257947e+02
   4.6131879e+02   5.2107056e+02   6.2805082e+02   6.5891488e+02   6.9369236e+02
   3.9945726e+02   4.0820035e+02   4.6145217e+02   5.2113014e+02   6.2925072e+02
   4.6121611e+02   5.1776196e+02   5.2880437e+02   5.3172690e+02   6.2979915e+02
   4.6129927e+02   5.2066952e+02   6.1891339e+02   6.3634639e+02   6.8824305e+02
   4.0407383e+02   4.3683001e+02   4.7074686e+02   5.2229301e+02   6.3043427e+02
   4.0629405e+02   4.5472053e+02   5.3031924e+02   5.5405958e+02   6.7287304e+02
   4.6128310e+02   5.2033509e+02   5.6481034e+02   5.6570286e+02   6.3013293e+02
   4.6131625e+02   5.2101632e+02   6.2614273e+02   6.4443539e+02   6.5194206e+02
   4.5046689e+02   4.7354321e+02   4.9796705e+02   5.2782658e+02   6.3296981e+02
   4.6117654e+02   5.1835386e+02   5.6638183e+02   5.6959260e+02   6.3291158e+02
   4.4350309e+02   4.6602120e+02   4.9741132e+02   5.2844479e+02   6.3388526e+02
   4.6129239e+02   5.2052598e+02   5.8655212e+02   5.8773571e+02   6.3119749e+02
   4.6124521e+02   5.1960293e+02   6.0226056e+02   6.1334492e+02   6.5126408e+02
   4.6121432e+02   5.1902894e+02   5.9962552e+02   6.1195154e+02   6.6304495e+02
   4.2515590e+02   4.3500077e+02   4.6656677e+02   5.2168622e+02   6.2982941e+02
   4.3897602e+02   4.6529158e+02   5.3319225e+02   5.5629423e+02   6.8447140e+02
   4.5883010e+02   4.9947415e+02   5.5228096e+02   5.6974810e+02   6.7059116e+02
   4.6131055e+02   5.2089896e+02   6.0629269e+02   6.0814566e+02   6.3176897e+02
   3.8789097e+02   4.3523547e+02   4.6951552e+02   5.2211524e+02   6.3026478e+02
   4.2842113e+02   4.2886893e+02   4.6153649e+02   5.2113713e+02   6.2925731e+02
   4.3597037e+02   4.6298036e+02   5.3135499e+02   5.5454436e+02   6.6228980e+02
   4.6131360e+02   5.2096326e+02   6.2535544e+02   6.4862521e+02   6.8632275e+02
   4.6128274e+02   5.2033566e+02   6.1312917e+02   6.2863514e+02   7.0605978e+02
   4.4028043e+02   4.5437764e+02   4.7618624e+02   5.2281784e+02   6.3076923e+02
   4.3429199e+02   4.6185241e+02   5.3221096e+02   5.5554956e+02   6.8274290e+02
   4.0091254e+02   4.5434913e+02   5.2095049e+02   5.4502263e+02   6.4698366e+02
   4.4637354e+02   4.7228608e+02   5.3200192e+02   5.5420544e+02   6.5439856e+02
   4.6131916e+02   5.2107481e+02   5.4857402e+02   5.4861237e+02   6.2925793e+02
   4.6131669e+02   5.2102719e+02   6.2431274e+02   6.3208023e+02   6.3845086e+02
   4.5139736e+02   4.7900528e+02   5.2847062e+02   5.4947927e+02   6.4565600e+02
   4.6062206e+02   5.1133696e+02   5.6900735e+02   5.8111775e+02   6.5520637e+02
   4.4353881e+02   4.5408409e+02   4.7205155e+02   5.2212837e+02   6.3018639e+02
   4.6131487e+02   5.2099143e+02   6.2606062e+02   6.5079281e+02   6.9692136e+02
   3.8551045e+02   4.4089759e+02   4.7488678e+02   5.2296851e+02   6.3104588e+02
   4.3746030e+02   4.5826602e+02   4.8782747e+02   5.2552135e+02   6.3261575e+02
   4.6131878e+02   5.2106702e+02   5.5578727e+02   5.5583566e+02   6.2927263e+02
   4.3931379e+02   4.6557201e+02   5.3364631e+02   5.5675480e+02   7.3366125e+02
   4.6128840e+02   5.2044538e+02   5.9281332e+02   5.9466530e+02   6.3249820e+02
   4.3786549e+02   4.4298292e+02   4.6555269e+02   5.2149951e+02   6.2963197e+02
   4.4375722e+02   4.6904297e+02   5.1906384e+02   5.4220927e+02   6.4202211e+02
   4.5643174e+02   4.5989867e+02   4.6486132e+02   5.2122206e+02   6.2933390e+02
   4.2800026e+02   4.5829767e+02   5.3102678e+02   5.5456377e+02   6.7074732e+02
   4.4997155e+02   4.7565877e+02   5.1186180e+02   5.3568626e+02   6.3684360e+02
   4.3615055e+02   4.6312551e+02   5.3219335e+02   5.5542324e+02   6.6973633e+02
   4.4384031e+02   4.6932860e+02   5.2358288e+02   5.4619643e+02   6.4519619e+02
   4.1344815e+02   4.5371337e+02   5.0759071e+02   5.3478510e+02   6.3871361e+02
   4.6131679e+02   5.2102824e+02   6.1760863e+02   6.1983723e+02   6.3208563e+02
   4.6115075e+02   5.1792101e+02   5.7959331e+02   5.8485891e+02   6.3806600e+02
   4.6114021e+02   5.1773586e+02   5.9256513e+02   6.0349289e+02   6.7152025e+02
   4.6113368e+02   5.1674572e+02   5.3483623e+02   5.3853540e+02   6.3048448e+02
   4.3349089e+02   4.6010586e+02   5.0858146e+02   5.3503826e+02   6.3830255e+02
   4.6131172e+02   5.2092167e+02   5.8653999e+02   5.8692813e+02   6.2985985e+02
   4.5928720e+02   5.0180229e+02   5.5060414e+02   5.6622162e+02   6.5087508e+02
   4.2533481e+02   4.5725970e+02   5.3131019e+02   5.5493381e+02   7.0461287e+02
   4.6131782e+02   5.2013049e+02   5.2093081e+02   5.2190434e+02   6.2924742e+02
   4.6081450e+02   5.1333804e+02   5.7650922e+02   5.8845615e+02   6.9305477e+02
   4.3774220e+02   4.6290746e+02   5.0726666e+02   5.3396131e+02   6.3735767e+02
   4.6126176e+02   5.1992634e+02   6.0769044e+02   6.2227996e+02   7.0260055e+02
   4.6100546e+02   5.0969372e+02   5.1458315e+02   5.2507953e+02   6.2987479e+02
   4.4336299e+02   4.6914996e+02   5.3401536e+02   5.5675850e+02   6.6882644e+02
   4.3473501e+02   4.4412526e+02   4.6899137e+02   5.2191904e+02   6.3004637e+02
   4.4699079e+02   4.7255350e+02   5.2022820e+02   5.4278603e+02   6.4180329e+02
   4.6131472e+02   5.2098607e+02   6.2329591e+02   6.3257775e+02   6.4077837e+02
   4.6128610e+02   5.2040279e+02   6.1406031e+02   6.2957947e+02   6.7645114e+02
   4.6122142e+02   5.0982209e+02   5.1115457e+02   5.2216267e+02   6.2939970e+02
   4.5931084e+02   5.0199612e+02   5.5514912e+02   5.7184518e+02   6.7079206e+02
   4.5417341e+02   4.8370511e+02   5.2297383e+02   5.4328208e+02   6.3990182e+02
   4.5672253e+02   4.5695848e+02   4.6156065e+02   5.2112274e+02   6.2924153e+02
   4.6099309e+02   5.1553837e+02   5.7904330e+02   5.8821586e+02   6.4892725e+02
   4.5887144e+02   4.9640768e+02   5.1505600e+02   5.3278202e+02   6.3300702e+02
   4.4063963e+02   4.6666955e+02   5.3386275e+02   5.5687043e+02   7.0916753e+02
   4.2482319e+02   4.5640181e+02   5.1410508e+02   5.3927797e+02   6.4166020e+02
   4.6126917e+02   5.1995383e+02   5.4623494e+02   5.4727059e+02   6.2980019e+02
   4.6131727e+02   5.2104056e+02   6.2711557e+02   6.5090525e+02   6.5969510e+02
   4.4740236e+02   4.7303942e+02   5.2022147e+02   5.4271605e+02   6.4166334e+02
   4.3794130e+02   4.6433679e+02   5.2727437e+02   5.5022594e+02   6.5116596e+02
   4.6119033e+02   5.1860301e+02   5.8982188e+02   5.9616396e+02   6.4232730e+02
   4.1909039e+02   4.5548845e+02   5.2374559e+02   5.4749218e+02   6.4970032e+02
   4.6131432e+02   5.2097643e+02   6.2542241e+02   6.4643343e+02   6.5958753e+02
   4.5165957e+02   4.6032133e+02   4.7043387e+02   5.2168466e+02   6.2974145e+02
   4.6120630e+02   5.1888003e+02   5.9738065e+02   6.0778451e+02   6.5367748e+02
   4.5000842e+02   4.6948145e+02   4.8779552e+02   5.2457921e+02   6.3149440e+02
   4.6131875e+02   5.1090977e+02   5.1094266e+02   5.2114306e+02   6.2923965e+02
   4.6130410e+02   5.2076413e+02   5.7005369e+02   5.7050266e+02   6.2974156e+02
   3.8629151e+02   4.3684498e+02   4.7083830e+02   5.2230811e+02   6.3044923e+02
   4.5971900e+02   5.0228640e+02   5.2305723e+02   5.3694428e+02   6.3351888e+02
   4.6129555e+02   5.2050090e+02   5.4319251e+02   5.4374048e+02   6.2948500e+02
   5.7709768e+02   5.6903621e+02   5.3277187e+02   5.1267686e+02   4.5390763e+02
   5.9577438e+02   5.9567134e+02   5.5444623e+02   5.3071964e+02   4.5461917e+02
   5.9464576e+02   5.9036350e+02   5.4047432e+02   5.1747726e+02   4.5416106e+02
   6.3153295e+02   6.3023280e+02   5.5249724e+02   5.2883334e+02   4.5457351e+02
   5.6018863e+02   5.3836275e+02   4.7846860e+02   4.5154206e+02   4.1601474e+02
   6.5879662e+02   6.2799771e+02   5.2120256e+02   4.6266069e+02   4.2051531e+02
   5.8641577e+02   5.7423196e+02   5.1322868e+02   4.6563202e+02   4.3019884e+02
   5.5482798e+02   5.3127700e+02   5.1895811e+02   5.1868907e+02   4.5461696e+02
   5.5530791e+02   5.3173291e+02   4.6342368e+02   4.5683267e+02   4.4788552e+02
   5.9983458e+02   5.9412612e+02   5.3543471e+02   5.1098484e+02   4.5368451e+02
   5.6914290e+02   5.5110971e+02   4.9824130e+02   4.6030315e+02   4.2234743e+02
   5.8960492e+02   5.8656737e+02   5.4530278e+02   5.2283907e+02   4.5439625e+02
   6.8277228e+02   6.8125890e+02   5.5471524e+02   5.3094221e+02   4.5462412e+02
   6.2840019e+02   6.2822449e+02   5.5441874e+02   5.3066552e+02   4.5461780e+02
   5.6235998e+02   5.5121912e+02   5.3526551e+02   5.2130099e+02   4.5442336e+02
   6.0817680e+02   5.9630962e+02   5.1871336e+02   4.6380154e+02   4.2518803e+02
   5.5475322e+02   5.3098411e+02   4.5480340e+02   4.4291442e+02   4.4271269e+02
   5.7629437e+02   5.6132103e+02   5.0746463e+02   4.6641251e+02   4.3262212e+02
   6.6156529e+02   6.2823555e+02   5.2108328e+02   4.6138766e+02   4.0411447e+02
   5.7432993e+02   5.6738984e+02   5.3792894e+02   5.1847153e+02   4.5425232e+02
   5.5564338e+02   5.3272371e+02   4.9817063e+02   4.9591969e+02   4.5413080e+02
   5.5669048e+02   5.3356090e+02   4.6623038e+02   4.4476897e+02   4.2864867e+02
   6.1323766e+02   6.0017326e+02   5.1919634e+02   4.6268690e+02   4.2110916e+02
   6.2197477e+02   6.1186501e+02   5.2934493e+02   4.9880355e+02   4.5187990e+02
   6.1530663e+02   6.0168775e+02   5.1926701e+02   4.6139494e+02   4.0852753e+02
   6.4661779e+02   6.2854574e+02   5.2716164e+02   4.9186594e+02   4.5012078e+02
   5.5914590e+02   5.3689829e+02   4.7475342e+02   4.4831526e+02   3.9105263e+02
   6.1799930e+02   6.0391615e+02   5.1965433e+02   4.6230990e+02   4.1905875e+02
   5.5923465e+02   5.3770587e+02   4.8587792e+02   4.7134635e+02   4.4530886e+02
   5.6336131e+02   5.4302786e+02   4.8896437e+02   4.6082796e+02   4.3038734e+02
   5.8602765e+02   5.7338666e+02   5.1209486e+02   4.6071128e+02   3.9531086e+02
   5.7640040e+02   5.6093547e+02   5.0587722e+02   4.6012628e+02   4.0913157e+02
   6.5934222e+02   6.4807152e+02   5.4863216e+02   5.2490338e+02   4.5445952e+02
   6.5976870e+02   6.3793055e+02   5.3618751e+02   5.0969964e+02   4.5352733e+02
   6.0491747e+02   5.9378729e+02   5.1841784e+02   4.6503416e+02   4.2828172e+02
   5.5807073e+02   5.3542012e+02   4.7087726e+02   4.4514801e+02   4.0656940e+02
   6.3068004e+02   6.3012915e+02   5.5378892e+02   5.3006927e+02   4.5460392e+02
   5.6105356e+02   5.4758504e+02   5.3100894e+02   5.1921140e+02   4.5439107e+02
   5.5506645e+02   5.3677421e+02   5.3508308e+02   5.2955179e+02   4.5461542e+02
   5.7213489e+02   5.6282153e+02   5.3216441e+02   5.1391918e+02   4.5403181e+02
   5.6677873e+02   5.4766047e+02   4.9409350e+02   4.5849872e+02   4.1825121e+02
   5.5637289e+02   5.3434447e+02   5.0457421e+02   5.0107079e+02   4.5406865e+02
   5.5474448e+02   5.3457967e+02   5.3452955e+02   5.3091969e+02   4.5462447e+02
   5.5656403e+02   5.3338094e+02   4.6462395e+02   4.3832064e+02   4.0786338e+02
   6.3124694e+02   6.2640987e+02   5.4533206e+02   5.2146097e+02   4.5433448e+02
   5.6273264e+02   5.4212314e+02   4.8744484e+02   4.6026615e+02   4.3037954e+02
   6.4884172e+02   6.3100940e+02   5.3003497e+02   4.9901509e+02   4.5190669e+02
   6.6568555e+02   6.4979464e+02   5.4869843e+02   5.2496825e+02   4.5446170e+02
   5.8190183e+02   5.6829443e+02   5.1005579e+02   4.6147894e+02   4.1868792e+02
   6.8447314e+02   6.3071896e+02   5.2287583e+02   4.7440812e+02   4.4047197e+02
   5.5657954e+02   5.3367399e+02   4.7794742e+02   4.7048982e+02   4.4904953e+02
   5.5500801e+02   5.3133018e+02   4.6186537e+02   4.5816483e+02   4.5088381e+02
   6.4225793e+02   6.2246825e+02   5.2111134e+02   4.6391045e+02   4.2514206e+02
   5.6041952e+02   5.3883794e+02   4.8132961e+02   4.5789954e+02   4.3116597e+02
   6.8204545e+02   6.7570354e+02   5.5460144e+02   5.3083353e+02   4.5462177e+02
   5.6030991e+02   5.3855835e+02   4.7924305e+02   4.5296623e+02   4.2174955e+02
   6.2497991e+02   6.0998342e+02   5.2021581e+02   4.6227059e+02   4.1863321e+02
   5.5865363e+02   5.3634414e+02   4.7619683e+02   4.5655754e+02   4.3409214e+02
   5.5548533e+02   5.3195586e+02   4.5950505e+02   4.3477345e+02   4.2543131e+02
   5.5892557e+02   5.3659405e+02   4.7398063e+02   4.4771894e+02   3.9122589e+02
   5.8114154e+02   5.8113026e+02   5.5471249e+02   5.3094641e+02   4.5462423e+02
   5.5482726e+02   5.3108298e+02   4.5557594e+02   4.4204822e+02   4.4092201e+02
   5.5706170e+02   5.3419707e+02   4.7377116e+02   4.6187282e+02   4.4325537e+02
   6.5920350e+02   6.3141521e+02   5.2535419e+02   4.8566978e+02   4.4781379e+02
   5.9024769e+02   5.8367964e+02   5.3219540e+02   5.0836709e+02   4.5343845e+02
   5.6156708e+02   5.4804351e+02   5.3006121e+02   5.1807495e+02   4.5435208e+02
   6.2013651e+02   6.0615109e+02   5.2040144e+02   4.6651586e+02   4.3087901e+02
   5.6998314e+02   5.6468522e+02   5.4414413e+02   5.2449586e+02   4.5447037e+02
   6.2429307e+02   6.2215495e+02   5.5031456e+02   5.2674693e+02   4.5451645e+02
   6.0755742e+02   5.9786766e+02   5.2395634e+02   4.8768612e+02   4.4872962e+02
   5.9151053e+02   5.8340017e+02   5.2557827e+02   4.9751177e+02   4.5171023e+02
   5.8722489e+02   5.8679206e+02   5.5355212e+02   5.3004015e+02   4.5460381e+02
   6.2160913e+02   6.0947508e+02   5.2418982e+02   4.8466240e+02   4.4738416e+02
   5.6931594e+02   5.5220298e+02   5.0222747e+02   4.7017344e+02   4.3876998e+02
   5.9639341e+02   5.8559340e+02   5.1636126e+02   4.6344106e+02   4.2453895e+02
   6.4500722e+02   6.3153284e+02   5.3485356e+02   5.0782943e+02   4.5331403e+02
   5.8105109e+02   5.6743991e+02   5.1015381e+02   4.6421760e+02   4.2802620e+02
   6.5021778e+02   6.2578587e+02   5.2105041e+02   4.6203240e+02   4.1651383e+02
   5.9042982e+02   5.7969806e+02   5.1659555e+02   4.7353035e+02   4.4006298e+02
   6.3167234e+02   6.2629909e+02   5.4426472e+02   5.2026740e+02   4.5428374e+02
   5.5540681e+02   5.3184917e+02   4.5871391e+02   4.2940408e+02   4.1104935e+02
   5.6891067e+02   5.5242588e+02   5.0527288e+02   4.7799418e+02   4.4507974e+02
   5.5886769e+02   5.3663315e+02   4.7661413e+02   4.5608631e+02   4.3291541e+02
   5.5537107e+02   5.3180592e+02   4.5974386e+02   4.4286356e+02   4.3641195e+02
   5.5476300e+02   5.3099921e+02   4.6641155e+02   4.6622744e+02   4.5444590e+02
   7.3337946e+02   6.2963228e+02   5.2150289e+02   4.6484622e+02   4.2751395e+02
   6.0045136e+02   5.8963350e+02   5.1735823e+02   4.6357295e+02   4.2474431e+02
   5.5486275e+02   5.3112867e+02   4.5541045e+02   4.1709885e+02   3.8397136e+02
   6.9819962e+02   6.6837218e+02   5.5409979e+02   5.3035205e+02   4.5461069e+02
   5.9960635e+02   5.9834532e+02   5.5105704e+02   5.2773387e+02   4.5454523e+02
   6.2509959e+02   6.2501188e+02   5.5456682e+02   5.3080480e+02   4.5462092e+02
   6.3035688e+02   6.1444808e+02   5.2045379e+02   4.6167523e+02   4.1289417e+02
   5.5536406e+02   5.3179279e+02   4.5848555e+02   4.2921362e+02   4.1315005e+02
   6.2871620e+02   6.1483168e+02   5.2282791e+02   4.7764261e+02   4.4309740e+02
   5.7032258e+02   5.5343848e+02   5.0269885e+02   4.6860908e+02   4.3682664e+02
   6.5462618e+02   6.5067426e+02   5.5247291e+02   5.2877878e+02   4.5457204e+02
   6.0332365e+02   6.0322333e+02   5.5447857e+02   5.3073690e+02   4.5461942e+02
   5.9550016e+02   5.9239430e+02   5.4472683e+02   5.2186322e+02   4.5435713e+02
   7.2493340e+02   6.3448227e+02   5.2795734e+02   4.9370828e+02   4.5065823e+02
   5.5763358e+02   5.3482302e+02   4.6915093e+02   4.4345404e+02   4.0554094e+02
   5.5605598e+02   5.3270660e+02   4.6219853e+02   4.3517699e+02   4.1080139e+02
   5.5519756e+02   5.3157557e+02   4.5790814e+02   4.3490822e+02   4.2940969e+02
   5.6270845e+02   5.4235905e+02   4.8969842e+02   4.6506090e+02   4.3658271e+02
   5.6101417e+02   5.3987318e+02   4.8514235e+02   4.6321139e+02   4.3648970e+02
   5.5804576e+02   5.3539550e+02   4.7111480e+02   4.4643469e+02   4.1918854e+02
   5.5592061e+02   5.3252868e+02   4.6158934e+02   4.3491926e+02   4.1627744e+02
   6.0926130e+02   6.0173905e+02   5.3301698e+02   5.0662737e+02   4.5318263e+02
   6.0656625e+02   5.9642875e+02   5.2191846e+02   4.8116216e+02   4.4553794e+02
   6.5587039e+02   6.2737726e+02   5.2111326e+02   4.6202529e+02   4.1642304e+02
   5.5733208e+02   5.3442931e+02   4.6880974e+02   4.4631572e+02   4.2623307e+02
   6.4032621e+02   6.2578588e+02   5.2844910e+02   4.9555479e+02   4.5114583e+02
   5.5570349e+02   5.3440960e+02   5.2293779e+02   5.2009414e+02   4.5456418e+02
   6.3422587e+02   6.1767363e+02   5.2101475e+02   4.6508998e+02   4.2810558e+02
   6.0924786e+02   6.0110979e+02   5.3077687e+02   5.0296343e+02   4.5265104e+02
   5.5485500e+02   5.3112008e+02   4.5553044e+02   4.3245846e+02   4.3092874e+02
   6.5640908e+02   6.2741383e+02   5.2104397e+02   4.6131757e+02   3.8089120e+02
   6.4795366e+02   6.4786119e+02   5.5466690e+02   5.3089658e+02   4.5462307e+02
   5.8791061e+02   5.7570639e+02   5.1298435e+02   4.6081571e+02   4.0039867e+02
   6.2316148e+02   6.0833697e+02   5.1997402e+02   4.6126427e+02   3.8000850e+02
   5.5538130e+02   5.3183629e+02   4.6476730e+02   4.5849237e+02   4.4825347e+02
   5.5655793e+02   5.3363262e+02   4.7757003e+02   4.7008401e+02   4.4893853e+02
   6.0177226e+02   5.9298355e+02   5.2360447e+02   4.8868288e+02   4.4913389e+02
   5.7375050e+02   5.5867479e+02   5.0810664e+02   4.7438719e+02   4.4184291e+02
   5.5476408e+02   5.3099827e+02   4.5478605e+02   4.0938188e+02   4.0090612e+02
   5.9182393e+02   5.8927336e+02   5.4686362e+02   5.2415557e+02   4.5444028e+02
   5.5769821e+02   5.3491351e+02   4.6949432e+02   4.4408730e+02   4.1241060e+02
   5.8969653e+02   5.8832037e+02   5.5069748e+02   5.2766981e+02   4.5454465e+02
   6.3837076e+02   6.2588047e+02   5.3144387e+02   5.0214926e+02   4.5248953e+02
   5.5475912e+02   5.3099192e+02   4.5477550e+02   4.2771333e+02   4.2736852e+02
   5.5477453e+02   5.3101208e+02   4.5485827e+02   4.1248720e+02   4.0699191e+02
   6.6059790e+02   6.3257627e+02   5.2687068e+02   4.9069880e+02   4.4974216e+02
   6.0273289e+02   5.9950478e+02   5.4495049e+02   5.2170972e+02   4.5434842e+02
   6.3153189e+02   6.1618421e+02   5.2156756e+02   4.6984161e+02   4.3568508e+02
   5.5627738e+02   5.3318528e+02   4.7532488e+02   4.6842530e+02   4.4895883e+02
   5.6500459e+02   5.5303715e+02   5.3013167e+02   5.1571121e+02   4.5421097e+02
   5.5487903e+02   5.3115204e+02   4.5672841e+02   4.4856535e+02   4.4631949e+02
   5.5543016e+02   5.3626772e+02   5.3197897e+02   5.2723867e+02   4.5460066e+02
   6.1165397e+02   6.0016727e+02   5.2160791e+02   4.7767951e+02   4.4318481e+02
   5.6981341e+02   5.5769595e+02   5.2430112e+02   5.0708372e+02   4.5349484e+02
   5.5536959e+02   5.3180753e+02   4.6166357e+02   4.5158025e+02   4.4405266e+02
   5.5473971e+02   5.3096607e+02   4.5463287e+02   4.0117300e+02   3.9989583e+02
   5.5549815e+02   5.3198141e+02   4.6297781e+02   4.5301122e+02   4.4419821e+02
   6.4275086e+02   6.3077418e+02   5.3604222e+02   5.0963496e+02   4.5352202e+02
   5.5475001e+02   5.3097946e+02   4.5469734e+02   4.0435006e+02   3.8026063e+02
   5.7968116e+02   5.6543398e+02   5.0860934e+02   4.6121832e+02   4.1810562e+02
   6.8312701e+02   6.4868198e+02   5.4701984e+02   5.2316909e+02   4.5439951e+02
   5.6236964e+02   5.4164475e+02   4.8691546e+02   4.6076363e+02   4.3162928e+02
   6.8375295e+02   6.5298237e+02   5.5004015e+02   5.2635720e+02   4.5450469e+02
   6.8048092e+02   6.5457366e+02   5.5098083e+02   5.2730541e+02   4.5453214e+02
   5.6091260e+02   5.4110146e+02   4.9800254e+02   4.8330138e+02   4.4973917e+02
   5.6151565e+02   5.5270707e+02   5.4093825e+02   5.2525431e+02   4.5451413e+02
   6.0138940e+02   6.0065474e+02   5.5267248e+02   5.2914778e+02   4.5458192e+02
   5.7196293e+02   5.5943559e+02   5.2041792e+02   5.0069071e+02   4.5259533e+02
   5.6946572e+02   5.5267831e+02   5.0353860e+02   4.7288696e+02   4.4127996e+02
   5.6054863e+02   5.5843975e+02   5.5195252e+02   5.3017939e+02   4.5460982e+02
   5.5478097e+02   5.3102298e+02   4.6340718e+02   4.6296315e+02   4.5417992e+02
   6.6746300e+02   6.2943127e+02   5.2182917e+02   4.6761284e+02   4.3254856e+02
   5.5631327e+02   5.3304659e+02   4.6340839e+02   4.3652155e+02   3.8027295e+02
   5.5719208e+02   5.3730438e+02   5.1862213e+02   5.1355360e+02   4.5438036e+02
   6.7368596e+02   6.3099430e+02   5.2336496e+02   4.7712148e+02   4.4268501e+02
   5.5474385e+02   5.3097190e+02   4.6113008e+02   4.6105338e+02   4.5454728e+02
   5.6470384e+02   5.4467473e+02   4.8980744e+02   4.5657541e+02   4.1158692e+02
   5.5774539e+02   5.3497852e+02   4.6971250e+02   4.4440528e+02   4.1367492e+02
   5.5473878e+02   5.3096482e+02   4.5462721e+02   3.8903995e+02   3.8531997e+02
   6.8425698e+02   6.8064842e+02   5.5468631e+02   5.3091470e+02   4.5462344e+02
   7.0517484e+02   6.3481325e+02   5.2867809e+02   4.9559871e+02   4.5115024e+02
   6.1248773e+02   6.0257095e+02   5.2687048e+02   4.9440682e+02   4.5089000e+02
   6.7858588e+02   6.5334139e+02   5.5034777e+02   5.2667027e+02   4.5451390e+02
   5.5659083e+02   5.3341602e+02   4.6470743e+02   4.3823439e+02   3.8194384e+02
   5.7911015e+02   5.7246643e+02   5.3631231e+02   5.1566280e+02   4.5409343e+02
   5.5573826e+02   5.3228707e+02   4.6056357e+02   4.3287893e+02   4.1286134e+02
   5.6596510e+02   5.4644185e+02   4.9221971e+02   4.5704767e+02   3.8829015e+02
   6.2840342e+02   6.2200415e+02   5.4095630e+02   5.1638413e+02   4.5408402e+02
   6.4658923e+02   6.2434539e+02   5.2093526e+02   4.6148643e+02   4.0872608e+02
   6.1145727e+02   6.1041725e+02   5.5239641e+02   5.2881673e+02   4.5457345e+02
   6.2692480e+02   6.2107495e+02   5.4195514e+02   5.1763801e+02   4.5415582e+02
   5.5883281e+02   5.3648478e+02   4.7413344e+02   4.4916028e+02   4.2020434e+02
   5.5482629e+02   5.3108083e+02   4.5519459e+02   4.1752516e+02   4.1102113e+02
   5.5479831e+02   5.3130203e+02   5.2493992e+02   5.2463910e+02   4.5462145e+02
   5.7021085e+02   5.6077169e+02   5.3323297e+02   5.1571548e+02   4.5415033e+02
   5.5496936e+02   5.3127932e+02   4.6264837e+02   4.5986277e+02   4.5183092e+02
   5.5625920e+02   5.4377511e+02   5.4019656e+02   5.2871668e+02   4.5459586e+02
   6.0222246e+02   6.0153839e+02   5.5285411e+02   5.2930189e+02   4.5458567e+02
   6.5561853e+02   6.4532649e+02   5.4748993e+02   5.2369319e+02   4.5441862e+02
   6.4018175e+02   6.2273190e+02   5.2289808e+02   4.7613853e+02   4.4194667e+02
   6.1913641e+02   6.0886481e+02   5.2834462e+02   4.9688967e+02   4.5147688e+02
   5.8178162e+02   5.7656933e+02   5.4005647e+02   5.1879696e+02   4.5424417e+02
   6.2374142e+02   6.2341678e+02   5.5409617e+02   5.3036570e+02   4.5461083e+02
   6.0428694e+02   5.9656797e+02   5.2892481e+02   5.0033712e+02   4.5220815e+02
   6.1538192e+02   6.1449169e+02   5.5277955e+02   5.2915181e+02   4.5458175e+02
   5.8298790e+02   5.6962390e+02   5.1057194e+02   4.6097322e+02   4.1354771e+02
   5.7668772e+02   5.7653633e+02   5.5441345e+02   5.3075384e+02   4.5462021e+02
   7.5402282e+02   6.4408119e+02   5.4196110e+02   5.1733585e+02   4.5413671e+02
   5.5474449e+02   5.3097243e+02   4.5466829e+02   4.2828134e+02   4.2818796e+02
   5.5539324e+02   5.3183452e+02   4.5910467e+02   4.3586743e+02   4.2827831e+02
   5.9334040e+02   5.8326516e+02   5.1814014e+02   4.7612484e+02   4.4221174e+02
   6.1308918e+02   6.0731318e+02   5.4015681e+02   5.1586192e+02   4.5405599e+02
   5.5718199e+02   5.3427469e+02   4.7085347e+02   4.5475358e+02   4.3732254e+02
   5.9441894e+02   5.8367511e+02   5.1631371e+02   4.6637876e+02   4.3106641e+02
   5.5999028e+02   5.5855727e+02   5.5290514e+02   5.3049861e+02   4.5461580e+02
   6.1930656e+02   6.1864362e+02   5.5328199e+02   5.2960889e+02   4.5459296e+02
   5.8753486e+02   5.8099039e+02   5.3342852e+02   5.1054573e+02   4.5367407e+02
   5.5847924e+02   5.3633375e+02   4.8018184e+02   4.6547322e+02   4.4248433e+02
   5.5738080e+02   5.3447891e+02   4.6811017e+02   4.4227231e+02   3.9302275e+02
   5.8371259e+02   5.8151220e+02   5.4891161e+02   5.2646498e+02   4.5451285e+02
   5.5520054e+02   5.3158220e+02   4.6050503e+02   4.5166152e+02   4.4543313e+02
   5.5598223e+02   5.3261691e+02   4.6333958e+02   4.4501993e+02   4.3397523e+02
   5.5479648e+02   5.3105428e+02   4.7653257e+02   4.7629302e+02   4.5446359e+02
   6.0221174e+02   5.9543951e+02   5.3177143e+02   5.0553209e+02   4.5304812e+02
   5.5780538e+02   5.3505922e+02   4.6990409e+02   4.4443138e+02   4.1161116e+02
   7.3617531e+02   6.2924992e+02   5.2113998e+02   4.6155427e+02   4.1025669e+02
   5.8918028e+02   5.7731344e+02   5.1369316e+02   4.6180540e+02   4.1843209e+02
   5.7850741e+02   5.6452004e+02   5.0970525e+02   4.6866930e+02   4.3546805e+02
   5.9140007e+02   5.7982828e+02   5.1439810e+02   4.6097210e+02   4.0408100e+02
   5.5484079e+02   5.3110126e+02   4.5550489e+02   4.3659258e+02   4.3534510e+02
   6.0482236e+02   5.9360553e+02   5.1817455e+02   4.6349783e+02   4.2435191e+02
   5.5484083e+02   5.3110108e+02   4.5540251e+02   4.3098211e+02   4.2955152e+02
   6.0751725e+02   6.0696503e+02   5.5345416e+02   5.2980893e+02   4.5459800e+02
   5.5476560e+02   5.3100100e+02   4.5576284e+02   4.5305729e+02   4.5192317e+02
   5.5600684e+02   5.3365416e+02   5.0522816e+02   5.0250306e+02   4.5422159e+02
   5.5493839e+02   5.3122887e+02   4.5588824e+02   4.2034097e+02   4.0090438e+02
   5.5476291e+02   5.4323960e+02   5.4318696e+02   5.3093426e+02   4.5462432e+02
   6.7541148e+02   6.3455986e+02   5.2867687e+02   4.9561004e+02   4.5115305e+02
   6.2865536e+02   6.1817790e+02   5.3046806e+02   5.0064378e+02   4.5222817e+02
   6.4920594e+02   6.2796841e+02   5.2426063e+02   4.8174274e+02   4.4578782e+02
   5.5654032e+02   5.3335133e+02   4.6465246e+02   4.3905246e+02   4.1631911e+02
   5.5537896e+02   5.3181138e+02   4.5851436e+02   4.2846827e+02   3.9547046e+02
   5.5798844e+02   5.3531375e+02   4.7077555e+02   4.4576281e+02   4.1687660e+02
   5.5776703e+02   5.3500486e+02   4.6967115e+02   4.4393280e+02   4.0344116e+02
   6.0659668e+02   5.9494381e+02   5.1825282e+02   4.6209260e+02   4.1815614e+02
   5.6629421e+02   5.4693525e+02   4.9300468e+02   4.5768055e+02   4.1324181e+02
   6.1601320e+02   6.0826955e+02   5.3500408e+02   5.0901194e+02   4.5346419e+02
   6.2662944e+02   6.2638236e+02   5.5426388e+02   5.3052092e+02   4.5461450e+02
   5.5563084e+02   5.3217092e+02   4.6562155e+02   4.5743243e+02   4.4621736e+02
   5.6746233e+02   5.4862503e+02   4.9519975e+02   4.5857249e+02   4.1654822e+02
   6.2729435e+02   6.1202613e+02   5.2040427e+02   4.6265674e+02   4.2068250e+02
   5.5544662e+02   5.3190496e+02   4.5937666e+02   4.3569086e+02   4.2738521e+02
   6.0889527e+02   6.0808548e+02   5.5285520e+02   5.2925522e+02   4.5458451e+02
   5.8098780e+02   5.8017312e+02   5.5278127e+02   5.2955897e+02   4.5459308e+02
   5.7729764e+02   5.6951861e+02   5.3359020e+02   5.1345139e+02   4.5396225e+02
   6.5635771e+02   6.2808199e+02   5.2173100e+02   4.6722997e+02   4.3195320e+02
   6.0329612e+02   5.9297848e+02   5.1953721e+02   4.7281444e+02   4.3913601e+02
   5.5491538e+02   5.3119833e+02   4.5574110e+02   4.1938177e+02   3.8836970e+02
   5.5508444e+02   5.3142212e+02   4.5678478e+02   4.2395368e+02   4.0143304e+02
   5.7938791e+02   5.7678192e+02   5.4823524e+02   5.2623275e+02   4.5450829e+02
   6.6042707e+02   6.2817556e+02   5.2115327e+02   4.6211271e+02   4.1715646e+02
   5.9493112e+02   5.8388925e+02   5.1562968e+02   4.6138699e+02   4.1292098e+02
   5.5933540e+02   5.3719127e+02   4.7606645e+02   4.5093630e+02   4.2179498e+02
   6.2786450e+02   6.2599082e+02   5.5105538e+02   5.2745445e+02   4.5453669e+02
   5.5905989e+02   5.3678246e+02   4.7452404e+02   4.4832917e+02   4.0906931e+02
   5.6658371e+02   5.6210705e+02   5.4701312e+02   5.2704994e+02   4.5453979e+02
   6.4895704e+02   6.2639245e+02   5.2220798e+02   4.7113802e+02   4.3718998e+02
   5.5478964e+02   5.3103218e+02   4.5495344e+02   4.1521454e+02   4.1071841e+02
   5.5564754e+02   5.3217210e+02   4.6134485e+02   4.4317323e+02   4.3447255e+02
   6.0858787e+02   6.0084561e+02   5.3176334e+02   5.0470699e+02   4.5291969e+02
   7.4890134e+02   6.5998231e+02   5.5251186e+02   5.2880891e+02   4.5457280e+02
   5.7061296e+02   5.7025603e+02   5.5410192e+02   5.3061826e+02   4.5461742e+02
   6.5318919e+02   6.5178192e+02   5.5392940e+02   5.3019084e+02   4.5460688e+02
   5.5974793e+02   5.3889999e+02   4.9200183e+02   4.7827042e+02   4.4836621e+02
   5.5546484e+02   5.3192995e+02   4.6034935e+02   4.4326192e+02   4.3604706e+02
   6.4114722e+02   6.2310636e+02   5.2265014e+02   4.7465858e+02   4.4071011e+02
   5.7517245e+02   5.5956430e+02   5.0573270e+02   4.6356569e+02   4.2787569e+02
   5.5502805e+02   5.3134734e+02   4.5643429e+02   4.2257762e+02   3.9229629e+02
   6.0866061e+02   5.9930906e+02   5.2591300e+02   4.9282759e+02   4.5046379e+02
   5.5673101e+02   5.3360548e+02   4.6547517e+02   4.3981747e+02   4.1425005e+02
   5.6570252e+02   5.4652272e+02   4.9452905e+02   4.6398787e+02   4.3281811e+02
   5.9138592e+02   5.8716872e+02   5.4097258e+02   5.1836943e+02   4.5420958e+02
   5.8188357e+02   5.6902528e+02   5.1213919e+02   4.7026759e+02   4.3709819e+02
   5.5875360e+02   5.3635676e+02   4.7336803e+02   4.4722874e+02   3.9309514e+02
   5.5490283e+02   5.3118153e+02   4.5565964e+02   4.1894584e+02   3.9447685e+02
   6.5857554e+02   6.5633897e+02   5.5395828e+02   5.3021757e+02   4.5460741e+02
   5.5926161e+02   5.3705909e+02   4.7517084e+02   4.4867210e+02   4.0250446e+02
   5.6008264e+02   5.4203769e+02   5.1518406e+02   5.0630476e+02   4.5381245e+02
   5.5541155e+02   5.3187728e+02   4.6494967e+02   4.5848767e+02   4.4806102e+02
   5.5630227e+02   5.3308520e+02   4.6867115e+02   4.5741540e+02   4.4297030e+02
   6.3947027e+02   6.3168699e+02   5.4235116e+02   5.1795026e+02   4.5417116e+02
   5.9071140e+02   5.7914443e+02   5.1440507e+02   4.6252638e+02   4.2179498e+02
   5.9641173e+02   5.8985135e+02   5.3146462e+02   5.0604789e+02   4.5313292e+02
   5.8864719e+02   5.7884653e+02   5.1999796e+02   4.8635092e+02   4.4835822e+02
   6.2595396e+02   6.1414030e+02   5.2615214e+02   4.9037383e+02   4.4965415e+02
   7.3556056e+02   6.3558328e+02   5.2972246e+02   4.9810284e+02   4.5171640e+02
   6.4296480e+02   6.2331657e+02   5.2165112e+02   4.6803711e+02   4.3320454e+02
   6.2092767e+02   6.0666409e+02   5.2017280e+02   4.6433260e+02   4.2643086e+02
   5.5773934e+02   5.3567548e+02   4.8637971e+02   4.7713500e+02   4.4965544e+02
   5.5558446e+02   5.3464721e+02   5.2598568e+02   5.2286771e+02   4.5458255e+02
   7.6312102e+02   6.2991841e+02   5.2176645e+02   4.6697455e+02   4.3153580e+02
   5.5487088e+02   5.3114093e+02   4.5559962e+02   4.2997083e+02   4.2799918e+02
   5.8188173e+02   5.7610491e+02   5.3816640e+02   5.1689949e+02   4.5415234e+02
   6.8996170e+02   6.8646498e+02   5.5470016e+02   5.3092820e+02   4.5462370e+02
   7.6736681e+02   6.3011915e+02   5.2196677e+02   4.6846189e+02   4.3380131e+02
   5.5970107e+02   5.3767218e+02   4.7672086e+02   4.4993238e+02   4.0953759e+02
   6.2793349e+02   6.2620408e+02   5.5136220e+02   5.2775185e+02   4.5454480e+02
   6.4410067e+02   6.4203978e+02   5.5251479e+02   5.2882886e+02   4.5457338e+02
   6.1633494e+02   6.1434062e+02   5.5023297e+02   5.2673005e+02   4.5451630e+02
   6.2310581e+02   6.0839568e+02   5.2011404e+02   4.6250833e+02   4.2002594e+02
   5.9795563e+02   5.9248086e+02   5.3602000e+02   5.1194507e+02   4.5377479e+02
   5.5473797e+02   5.3096382e+02   4.5462522e+02   3.8386407e+02   3.8115528e+02
   5.5755511e+02   5.4330974e+02   5.3525077e+02   5.2522113e+02   4.5454710e+02
   6.2405380e+02   6.0934356e+02   5.2036771e+02   4.6405280e+02   4.2565556e+02
   5.5717162e+02   5.3419573e+02   4.6724892e+02   4.4130756e+02   3.8473910e+02
   5.5486735e+02   5.3307507e+02   5.3118990e+02   5.2917005e+02   4.5461994e+02
   5.6275883e+02   5.6146213e+02   5.5292661e+02   5.3032656e+02   4.5461205e+02
   5.5485238e+02   5.3111665e+02   4.5550734e+02   4.3208217e+02   4.3056032e+02
   5.5708912e+02   5.3417982e+02   4.7191405e+02   4.5803133e+02   4.4042264e+02
   6.2076924e+02   6.0702789e+02   5.2092414e+02   4.6964612e+02   4.3548031e+02
   5.5707168e+02   5.3431769e+02   4.7698755e+02   4.6696925e+02   4.4631049e+02
   5.9440545e+02   5.9317618e+02   5.5102126e+02   5.2781158e+02   4.5454783e+02
   5.9588211e+02   5.8536275e+02   5.1696592e+02   4.6767576e+02   4.3306682e+02
   6.2479473e+02   6.2471687e+02   5.5458571e+02   5.3082256e+02   4.5462139e+02
   6.1020327e+02   6.0273673e+02   5.3379691e+02   5.0770628e+02   4.5331714e+02
   6.0284124e+02   6.0027842e+02   5.4716569e+02   5.2395614e+02   4.5443055e+02
   5.6281045e+02   5.4199095e+02   4.8535959e+02   4.5466843e+02   4.0571544e+02
   5.5744897e+02   5.3458566e+02   4.6909855e+02   4.4588504e+02   4.2433309e+02
   6.3168201e+02   6.2347880e+02   5.3766735e+02   5.1210483e+02   4.5376604e+02
   5.7111360e+02   5.5371251e+02   5.0028414e+02   4.5901257e+02   3.9854044e+02
   6.5334384e+02   6.2905322e+02   5.2382115e+02   4.7966688e+02   4.4447498e+02
   6.3141656e+02   6.2074934e+02   5.3145344e+02   5.0241648e+02   4.5253783e+02
   5.5882485e+02   5.3646388e+02   4.7384355e+02   4.4822330e+02   4.1530475e+02
   5.6171711e+02   5.4067275e+02   4.8480270e+02   4.5916075e+02   4.3034168e+02
   5.5922287e+02   5.3700467e+02   4.7501839e+02   4.4851274e+02   3.9026683e+02
   7.1149429e+02   6.4145987e+02   5.3883279e+02   5.1333573e+02   4.5386676e+02
   5.5714266e+02   5.3415675e+02   4.6712881e+02   4.4117995e+02   3.9307095e+02
   5.5505648e+02   5.3138565e+02   4.5662822e+02   4.2384999e+02   4.0851134e+02
   5.5698122e+02   5.3394305e+02   4.6667872e+02   4.4167849e+02   4.1769393e+02
   5.6116360e+02   5.3981310e+02   4.8242976e+02   4.5635430e+02   4.2677436e+02
   5.9785024e+02   5.9783949e+02   5.5470821e+02   5.3093866e+02   4.5462401e+02
   5.5634360e+02   5.5494065e+02   5.5321381e+02   5.3082795e+02   4.5462217e+02
   7.0641401e+02   6.2918864e+02   5.2117702e+02   4.6195113e+02   4.1569346e+02
   6.1340416e+02   6.0020314e+02   5.1903487e+02   4.6124696e+02   4.0026325e+02
   5.6709783e+02   5.6004869e+02   5.4148699e+02   5.2342011e+02   4.5444864e+02
   5.5482377e+02   5.3107807e+02   4.5524973e+02   4.2837514e+02   4.2696000e+02
   5.8931154e+02   5.8788431e+02   5.5054127e+02   5.2755156e+02   4.5454153e+02
   5.6718037e+02   5.5926185e+02   5.3941362e+02   5.2192864e+02   4.5440641e+02
   5.8448009e+02   5.7151611e+02   5.1140575e+02   4.6115014e+02   4.1460804e+02
   6.1295908e+02   6.0491926e+02   5.3330969e+02   5.0674003e+02   4.5319281e+02
   6.0548290e+02   5.9765466e+02   5.2921386e+02   5.0067795e+02   4.5226753e+02
   5.5976053e+02   5.4820175e+02   5.3725287e+02   5.2426625e+02   4.5450823e+02
   6.1507179e+02   6.0150558e+02   5.1924327e+02   4.6140618e+02   4.0892218e+02
   5.5557594e+02   5.3212905e+02   4.6909469e+02   4.6380909e+02   4.4951362e+02
   5.9169252e+02   5.8072607e+02   5.1587517e+02   4.6849535e+02   4.3437278e+02
   5.5589344e+02   5.3251828e+02   4.6597376e+02   4.5532014e+02   4.4346840e+02
   5.6722051e+02   5.4914685e+02   4.9932150e+02   4.6946494e+02   4.3869049e+02
   5.5715727e+02   5.3418421e+02   4.6763722e+02   4.4353789e+02   4.2156585e+02
   6.8716265e+02   6.2905469e+02   5.2114746e+02   4.6171001e+02   4.1290622e+02
   5.5572249e+02   5.3228386e+02   4.6463378e+02   4.5411030e+02   4.4358504e+02
   6.2382376e+02   6.1621963e+02   5.3658196e+02   5.1084793e+02   4.5365111e+02
   6.3599065e+02   6.1857479e+02   5.2072352e+02   4.6205529e+02   4.1685226e+02
   6.1361590e+02   6.0227167e+02   5.2327613e+02   4.8351044e+02   4.4683476e+02
   5.5637773e+02   5.3313238e+02   4.6373412e+02   4.3706252e+02   4.0435241e+02
   5.5475739e+02   5.3098959e+02   4.5475476e+02   4.2255297e+02   4.2204810e+02
   7.6592772e+02   7.1818489e+02   5.5464056e+02   5.3087087e+02   4.5462246e+02
   5.8373556e+02   5.7631583e+02   5.3162066e+02   5.0933056e+02   4.5357257e+02
   5.5476172e+02   5.3261888e+02   5.3220960e+02   5.3057206e+02   4.5462374e+02
   5.6386017e+02   5.4357010e+02   4.8870525e+02   4.5787890e+02   4.2327909e+02
   5.8477600e+02   5.8082004e+02   5.4346530e+02   5.2159769e+02   4.5435445e+02
   5.5700987e+02   5.4956720e+02   5.4602470e+02   5.2955449e+02   4.5460209e+02
   6.3277417e+02   6.1736522e+02   5.2195447e+02   4.7200235e+02   4.3814660e+02
   5.5535472e+02   5.3185499e+02   4.7224806e+02   4.6914172e+02   4.5199060e+02
   6.7119618e+02   6.2881797e+02   5.2110321e+02   4.6136299e+02   4.0170263e+02
   5.6207658e+02   5.5025944e+02   5.3392613e+02   5.2056187e+02   4.5440876e+02
   5.5737833e+02   5.3448394e+02   4.6850200e+02   4.4419934e+02   4.2059032e+02
   5.5709479e+02   5.3410120e+02   4.6748167e+02   4.4381101e+02   4.2309110e+02
   6.2683526e+02   6.1769226e+02   5.3326940e+02   5.0579486e+02   4.5305548e+02
   5.5511836e+02   5.3147069e+02   4.5774285e+02   4.3951133e+02   4.3531074e+02
   5.7567263e+02   5.5999108e+02   5.0535838e+02   4.6053338e+02   4.1618136e+02
   5.6165007e+02   5.4043739e+02   4.8306417e+02   4.5515580e+02   4.2193778e+02
   6.0991997e+02   5.9773309e+02   5.1902034e+02   4.6433417e+02   4.2659021e+02
   5.5604813e+02   5.3269868e+02   4.6239976e+02   4.3707583e+02   4.2084939e+02
   5.5501860e+02   5.3133786e+02   4.5753510e+02   4.4477446e+02   4.4144610e+02
   5.7218942e+02   5.6654236e+02   5.4247122e+02   5.2278829e+02   4.5441578e+02
   5.5489353e+02   5.3117136e+02   4.5607459e+02   4.3998570e+02   4.3814240e+02
   5.5561460e+02   5.3212736e+02   4.6046584e+02   4.3790193e+02   4.2852803e+02
   5.5478863e+02   5.3103106e+02   4.5496004e+02   4.1999347e+02   4.1797467e+02
   5.7232911e+02   5.5922132e+02   5.1742666e+02   4.9587328e+02   4.5169828e+02
   5.6192134e+02   5.6039216e+02   5.5265149e+02   5.3028393e+02   4.5461138e+02
   5.5902375e+02   5.3680531e+02   4.7611036e+02   4.5359405e+02   4.2912525e+02
   6.2071067e+02   6.1133239e+02   5.3108382e+02   5.0234703e+02   4.5253405e+02
   5.8172875e+02   5.7139034e+02   5.2090477e+02   4.9385207e+02   4.5097406e+02
   5.7143948e+02   5.5443729e+02   5.0180598e+02   4.6270577e+02   4.2741191e+02
   5.6524005e+02   5.5603380e+02   5.3749940e+02   5.2134546e+02   4.5440078e+02
   6.3847347e+02   6.3076025e+02   5.4199017e+02   5.1751951e+02   4.5414814e+02
   5.5474743e+02   5.3097648e+02   4.5699657e+02   4.5659851e+02   4.5421795e+02
   5.5962786e+02   5.3764703e+02   4.7792692e+02   4.5410284e+02   4.2766155e+02
   5.5857583e+02   5.3659569e+02   4.8237428e+02   4.6858210e+02   4.4445747e+02
   6.6222887e+02   6.3096669e+02   5.2410045e+02   4.8066427e+02   4.4512097e+02
   5.7172714e+02   5.5459344e+02   5.0118365e+02   4.5963931e+02   4.1416562e+02
   5.7373196e+02   5.6875026e+02   5.4356436e+02   5.2331155e+02   4.5442866e+02
   5.6781532e+02   5.5263638e+02   5.1283914e+02   4.9364641e+02   4.5144646e+02
   5.7333345e+02   5.5686829e+02   5.0322693e+02   4.6075903e+02   4.2010797e+02
   6.9193598e+02   6.3021304e+02   5.2226499e+02   4.7060027e+02   4.3656690e+02
   5.8682045e+02   5.8110562e+02   5.3684002e+02   5.1457025e+02   4.5400050e+02
   6.3832447e+02   6.2591394e+02   5.3159287e+02   5.0243227e+02   4.5253729e+02
   5.5529291e+02   5.3170213e+02   4.5890232e+02   4.3989087e+02   4.3400983e+02
   5.5518062e+02   5.3155619e+02   4.6049403e+02   4.5207014e+02   4.4589866e+02
   5.5475388e+02   5.3098489e+02   4.5501366e+02   4.5013360e+02   4.4973387e+02
   5.6538095e+02   5.4578971e+02   4.9223123e+02   4.5973529e+02   4.2555690e+02
   5.5478200e+02   5.3103042e+02   4.7444629e+02   4.7425311e+02   4.5448170e+02
   6.0747105e+02   6.0567556e+02   5.5035291e+02   5.2695391e+02   4.5452304e+02
   5.9399747e+02   5.9368383e+02   5.5382650e+02   5.3020600e+02   4.5460751e+02
   6.2279222e+02   6.0893706e+02   5.2128114e+02   4.7097618e+02   4.3706382e+02
   6.5925623e+02   6.4668737e+02   5.4742040e+02   5.2361277e+02   4.5441560e+02
   6.1391367e+02   6.1343950e+02   5.5369865e+02   5.3001117e+02   4.5460277e+02
   6.0772390e+02   6.0349703e+02   5.4344074e+02   5.1990612e+02   4.5427116e+02
   5.5512391e+02   5.4041785e+02   5.3927243e+02   5.3014882e+02   4.5461651e+02
   6.4559275e+02   6.2399585e+02   5.2101433e+02   4.6240532e+02   4.1921556e+02
   5.5475806e+02   5.3099024e+02   4.5474816e+02   4.0681614e+02   3.8033008e+02
   5.6642620e+02   5.6040078e+02   5.4401767e+02   5.2527886e+02   4.5449814e+02
   5.6015308e+02   5.3851291e+02   4.8130826e+02   4.5933433e+02   4.3356799e+02
   6.8397808e+02   6.2906839e+02   5.2117745e+02   4.6200699e+02   4.1622679e+02
   5.5607424e+02   5.3867749e+02   5.3277187e+02   5.2614530e+02   4.5458097e+02
   5.5605122e+02   5.3271221e+02   4.6441585e+02   4.4840435e+02   4.3696469e+02
   5.5578394e+02   5.3234610e+02   4.6073510e+02   4.3257680e+02   3.9879891e+02
   5.5754129e+02   5.3475410e+02   4.7140012e+02   4.5290211e+02   4.3403550e+02
   6.0903040e+02   6.0896814e+02   5.5459698e+02   5.3083779e+02   4.5462177e+02
   5.5635570e+02   5.3311398e+02   4.6498048e+02   4.4508899e+02   4.3146369e+02
   5.6929675e+02   5.5882836e+02   5.3070209e+02   5.1382708e+02   4.5405552e+02
   6.1285461e+02   6.1202718e+02   5.5291820e+02   5.2929245e+02   4.5458538e+02
   7.3680681e+02   6.3216276e+02   5.2439226e+02   4.8177060e+02   4.4579894e+02
   5.5967641e+02   5.4638785e+02   5.3360182e+02   5.2215655e+02   4.5447373e+02
   6.7523975e+02   6.3006006e+02   5.2225943e+02   4.7059869e+02   4.3656554e+02
   6.1796295e+02   6.0595563e+02   5.2359800e+02   4.8340238e+02   4.4676304e+02
   5.5886584e+02   5.3651216e+02   4.7377987e+02   4.4758980e+02   4.0063628e+02
   6.0094934e+02   5.8996634e+02   5.1712933e+02   4.6127060e+02   4.0854666e+02
   5.5491149e+02   5.3119834e+02   4.6021037e+02   4.5709280e+02   4.5146029e+02
   5.9371552e+02   5.9323427e+02   5.5333276e+02   5.2979396e+02   4.5459797e+02
   5.5703608e+02   5.3412868e+02   4.7258436e+02   4.5979756e+02   4.4192450e+02
   5.9786413e+02   5.9673588e+02   5.5145431e+02   5.2811850e+02   4.5455569e+02
   5.5569781e+02   5.3229044e+02   4.6887875e+02   4.6261526e+02   4.4848391e+02
   5.5545460e+02   5.3200305e+02   4.7303542e+02   4.6956512e+02   4.5174429e+02
   5.5672661e+02   5.3359741e+02   4.6532165e+02   4.3900955e+02   3.8933421e+02
   6.1375209e+02   6.0275982e+02   5.2433795e+02   4.8709216e+02   4.4847185e+02
   5.5474141e+02   5.3096827e+02   4.5464489e+02   4.0937670e+02   4.0879166e+02
   5.5478269e+02   5.3102405e+02   4.5760467e+02   4.5608821e+02   4.5307843e+02
   6.3488685e+02   6.1958355e+02   5.2315354e+02   4.7813556e+02   4.4343922e+02
   6.2170646e+02   6.1677488e+02   5.4311364e+02   5.1911166e+02   4.5423118e+02
   6.1045805e+02   6.0043876e+02   5.2499010e+02   4.8992753e+02   4.4953831e+02
   5.5488158e+02   5.3115369e+02   4.5553426e+02   4.1821127e+02   3.9871927e+02
   6.1043246e+02   5.9792090e+02   5.1866800e+02   4.6119477e+02   3.8263401e+02
   5.9726900e+02   5.9713691e+02   5.5436869e+02   5.3065113e+02   4.5461766e+02
   5.5562754e+02   5.3222772e+02   4.7161887e+02   4.6691913e+02   4.5041467e+02
   5.5480547e+02   5.3270336e+02   5.3154449e+02   5.2985137e+02   4.5462221e+02
   6.1101950e+02   6.0614073e+02   5.4230654e+02   5.1850379e+02   4.5420410e+02
   6.5058216e+02   6.3711160e+02   5.3977264e+02   5.1462540e+02   4.5396555e+02
   5.6610774e+02   5.4673980e+02   4.9308410e+02   4.5874252e+02   4.2113404e+02
   5.7613353e+02   5.6640323e+02   5.2748807e+02   5.0717361e+02   4.5340332e+02
   5.5717025e+02   5.3426644e+02   4.7115846e+02   4.5563714e+02   4.3814628e+02
   5.5934871e+02   5.3721090e+02   4.7613276e+02   4.5102670e+02   4.2197532e+02
   5.5786801e+02   5.3514187e+02   4.7004911e+02   4.4423353e+02   3.8052308e+02
   5.5574390e+02   5.3230011e+02   4.6190958e+02   4.4354977e+02   4.3412921e+02
   7.1808718e+02   6.2917996e+02   5.2111417e+02   4.6132111e+02   3.8009938e+02
   6.5749058e+02   6.2768525e+02   5.2111139e+02   4.6188358e+02   4.1502872e+02
   5.5573242e+02   5.3227824e+02   4.6046505e+02   4.3213239e+02   3.9877950e+02
   5.5600133e+02   5.3264368e+02   4.6379253e+02   4.4676566e+02   4.3566338e+02
   5.5487482e+02   5.3114671e+02   4.5574584e+02   4.3511572e+02   4.3342166e+02
   6.2108288e+02   6.0686949e+02   5.2028347e+02   4.6508249e+02   4.2816856e+02
   5.5498757e+02   5.3130118e+02   4.6105262e+02   4.5714453e+02   4.5065748e+02
   5.8555743e+02   5.7796823e+02   5.3022687e+02   5.0702449e+02   4.5330439e+02
   7.1004375e+02   6.5371543e+02   5.5017756e+02   5.2649555e+02   4.5450865e+02
   6.1531220e+02   6.1416216e+02   5.5218420e+02   5.2859547e+02   4.5456756e+02
   5.5474204e+02   5.3113342e+02   5.3058588e+02   5.3041933e+02   4.5462448e+02
   6.1628945e+02   6.1553152e+02   5.5309133e+02   5.2943946e+02   4.5458896e+02
   5.5475850e+02   5.3099122e+02   4.5481846e+02   4.3776205e+02   4.3750902e+02
   5.9499756e+02   5.9489428e+02   5.5444251e+02   5.3071806e+02   4.5461914e+02
   5.5646866e+02   5.3326168e+02   4.6502961e+02   4.4299736e+02   4.2774699e+02
   5.5540010e+02   5.3718830e+02   5.3381395e+02   5.2814795e+02   4.5460430e+02
   5.6922412e+02   5.5112768e+02   4.9790332e+02   4.5898174e+02   4.1422908e+02
   5.5506993e+02   5.3140617e+02   4.5808947e+02   4.4574823e+02   4.4181930e+02
   5.5497303e+02   5.3127638e+02   4.5618736e+02   4.2575669e+02   4.2003070e+02
   6.1311725e+02   6.0003478e+02   5.1909682e+02   4.6201367e+02   4.1720652e+02
   5.5560780e+02   5.3659731e+02   5.3138546e+02   5.2644194e+02   4.5459380e+02
   5.7062536e+02   5.6151201e+02   5.3392146e+02   5.1615828e+02   4.5416902e+02
   5.5474277e+02   5.3097006e+02   4.5465046e+02   4.0506191e+02   4.0336036e+02
   5.5715618e+02   5.3465364e+02   4.8244464e+02   4.7412403e+02   4.4936095e+02
   5.8747194e+02   5.8253457e+02   5.3933450e+02   5.1712911e+02   4.5415221e+02
   5.7514975e+02   5.6014188e+02   5.0774645e+02   4.7018429e+02   4.3767439e+02
   6.3314777e+02   6.3186370e+02   5.5262624e+02   5.2895364e+02   4.5457661e+02
   5.6621173e+02   5.5206420e+02   5.2046175e+02   5.0551739e+02   4.5342285e+02
   5.5493408e+02   5.3764154e+02   5.3680231e+02   5.3029379e+02   4.5461971e+02
   6.0299707e+02   5.9255993e+02   5.1910561e+02   4.7086566e+02   4.3708658e+02
   5.5882278e+02   5.3647605e+02   4.7423145e+02   4.4958554e+02   4.2173414e+02
   5.6461470e+02   5.4453055e+02   4.8948834e+02   4.5616917e+02   3.8073390e+02
   5.5817040e+02   5.3831142e+02   5.1195500e+02   5.0564628e+02   4.5395973e+02
   5.7101036e+02   5.5365487e+02   5.0050558e+02   4.6011897e+02   4.1931026e+02
   6.3376450e+02   6.1704966e+02   5.2063582e+02   4.6199438e+02   4.1635431e+02
   5.7646840e+02   5.6259873e+02   5.1098522e+02   4.7686595e+02   4.4344139e+02
   5.9160505e+02   5.8748276e+02   5.4130749e+02   5.1870260e+02   4.5422529e+02
   6.2576500e+02   6.2112357e+02   5.4470535e+02   5.2083330e+02   4.5430880e+02
   6.4243016e+02   6.2685699e+02   5.2809944e+02   4.9457556e+02   4.5089755e+02
   6.2326725e+02   6.0856452e+02   5.2016783e+02   4.6286526e+02   4.2165748e+02
   5.6146592e+02   5.4013049e+02   4.8197606e+02   4.5321348e+02   4.1138657e+02
   5.5490790e+02   5.3118825e+02   4.5569332e+02   4.1914043e+02   3.9356127e+02
   5.5754872e+02   5.3471828e+02   4.6931828e+02   4.4543058e+02   4.2217309e+02
   6.0816370e+02   6.0772341e+02   5.5372193e+02   5.3004945e+02   4.5460373e+02
   6.6212038e+02   6.2833997e+02   5.2112632e+02   4.6178196e+02   4.1385570e+02
   5.5581157e+02   5.5484527e+02   5.5371847e+02   5.3090368e+02   4.5462347e+02
   5.9214056e+02   5.8094451e+02   5.1528653e+02   4.6469356e+02   4.2800069e+02
   5.5486083e+02   5.3112717e+02   4.5543960e+02   4.2204745e+02   4.1780000e+02
   6.0059266e+02   5.8961408e+02   5.1703521e+02   4.6115466e+02   4.0336945e+02
   5.5629698e+02   5.3536724e+02   5.1899879e+02   5.1539248e+02   4.5448043e+02
   6.0699850e+02   6.0592420e+02   5.5217243e+02   5.2864475e+02   4.5456898e+02
