# Supplementary material for: Rethinking Colour Constancy
Source: PLoS One. 2015 Sep 10;10(9):e0135029. doi: 10.1371/journal.pone.0135029 (PMC4565710; doi:10.1371/journal.pone.0135029)
Supplement: S1 Dataset — (ZIP) [file pone.0135029.s002.zip › 5-TransitionMetamerReflectanceData/NtoG_20munsells/fiveTr_14.txt]

   4.5586838e+02   5.2023623e+02   5.7705141e+02   5.7813228e+02   6.3036796e+02
   4.4941402e+02   4.8624281e+02   5.4275727e+02   5.6350540e+02   7.6349062e+02
   4.5588977e+02   5.2043091e+02   5.3066138e+02   5.3114397e+02   6.2896997e+02
   4.5572440e+02   4.8373653e+02   4.8412327e+02   5.2107017e+02   6.2893217e+02
   4.3769265e+02   4.7010227e+02   5.3489437e+02   5.5776962e+02   7.2894259e+02
   4.5499780e+02   5.0940654e+02   5.6299741e+02   5.7546318e+02   6.4975012e+02
   4.5513381e+02   5.0731456e+02   5.1987937e+02   5.3110603e+02   6.3088340e+02
   4.5589496e+02   5.2077712e+02   5.9990698e+02   6.0075965e+02   6.3026124e+02
   4.4765946e+02   4.6688096e+02   4.7688660e+02   5.2227612e+02   6.2991927e+02
   4.3997858e+02   4.5606132e+02   4.7146533e+02   5.2213432e+02   6.3000697e+02
   4.1878635e+02   4.5229678e+02   4.8130461e+02   5.2430662e+02   6.3189971e+02
   4.5583381e+02   5.1956754e+02   6.0478633e+02   6.1832065e+02   6.5935823e+02
   4.5559413e+02   5.0359450e+02   5.0600330e+02   5.2251605e+02   6.2923659e+02
   4.5509369e+02   5.1024213e+02   5.6651595e+02   5.7899766e+02   6.5326260e+02
   4.0703758e+02   4.4711928e+02   4.7477096e+02   5.2308878e+02   6.3098406e+02
   4.0107873e+02   4.1580570e+02   4.5649961e+02   5.2101585e+02   6.2893178e+02
   4.5413252e+02   4.9405635e+02   5.0283458e+02   5.2520331e+02   6.3030549e+02
   4.4337112e+02   4.5498107e+02   4.6703442e+02   5.2159695e+02   6.2951307e+02
   4.2766253e+02   4.5333473e+02   4.7874115e+02   5.2363109e+02   6.3133421e+02
   4.5590423e+02   5.2097064e+02   6.2887346e+02   6.6626187e+02   6.6640977e+02
   4.3488458e+02   4.3495539e+02   4.5595169e+02   5.2097375e+02   6.2888463e+02
   4.3117836e+02   4.5441464e+02   4.7759985e+02   5.2332492e+02   6.3105949e+02
   4.5589604e+02   5.2077102e+02   5.4345183e+02   5.4363031e+02   6.2896202e+02
   4.4341916e+02   4.7614660e+02   5.3531501e+02   5.5728548e+02   6.5924311e+02
   4.5070496e+02   4.8952873e+02   5.4325950e+02   5.6303689e+02   6.6064873e+02
   3.8889040e+02   4.3476252e+02   4.6345259e+02   5.2161880e+02   6.2958271e+02
   4.5324235e+02   4.9481053e+02   5.1207352e+02   5.3102344e+02   6.3224951e+02
   4.1342355e+02   4.6040703e+02   5.2857441e+02   5.5214517e+02   6.5674421e+02
   4.1772778e+02   4.6016395e+02   5.1347586e+02   5.3879883e+02   6.4099897e+02
   4.3520131e+02   4.6799014e+02   5.2895644e+02   5.5175965e+02   6.5229843e+02
   4.4925761e+02   4.8588280e+02   5.4253824e+02   5.6334687e+02   7.5409793e+02
   4.5045125e+02   4.8425808e+02   5.0415602e+02   5.2898084e+02   6.3242480e+02
   4.5587258e+02   5.2032197e+02   6.1427227e+02   6.2873855e+02   6.5682338e+02
   4.5581967e+02   5.1926962e+02   5.5902201e+02   5.6075453e+02   6.3041623e+02
   4.5542488e+02   5.1270958e+02   5.3674380e+02   5.4346054e+02   6.3196718e+02
   4.5588226e+02   5.2051816e+02   6.1148627e+02   6.1841437e+02   6.3866919e+02
   4.3422690e+02   4.6741454e+02   5.3393174e+02   5.5707428e+02   7.6343543e+02
   4.4240539e+02   4.7487216e+02   5.3512944e+02   5.5730262e+02   6.6091059e+02
   4.4918239e+02   4.8570390e+02   5.4201539e+02   5.6276122e+02   6.7846904e+02
   4.3104147e+02   4.5545663e+02   4.7939373e+02   5.2366410e+02   6.3130654e+02
   4.4558376e+02   4.7920990e+02   5.3847090e+02   5.6021439e+02   6.8108566e+02
   4.1060815e+02   4.2370281e+02   4.5776660e+02   5.2111319e+02   6.2903834e+02
   4.3664983e+02   4.6334348e+02   4.8843649e+02   5.2553808e+02   6.3229519e+02
   4.5589556e+02   5.2079221e+02   5.8880560e+02   5.8919870e+02   6.2952483e+02
   4.5311237e+02   4.9821447e+02   5.5192476e+02   5.6995768e+02   7.1369454e+02
   4.5543682e+02   5.1207251e+02   5.2960964e+02   5.3689221e+02   6.3110016e+02
   4.5589699e+02   5.2081812e+02   5.7420053e+02   5.7440949e+02   6.2914285e+02
   3.9061048e+02   4.5962454e+02   5.1834753e+02   5.4270553e+02   6.4418137e+02
   4.5574949e+02   5.1722371e+02   5.3473435e+02   5.3792419e+02   6.2991444e+02
   4.2696273e+02   4.3885660e+02   4.6318227e+02   5.2154163e+02   6.2949262e+02
   4.5502979e+02   4.5593667e+02   4.5680409e+02   5.2097463e+02   6.2888511e+02
   4.5589797e+02   5.2078770e+02   5.3658428e+02   5.3674648e+02   6.2892967e+02
   4.4865920e+02   4.8421856e+02   5.3041585e+02   5.5036265e+02   6.4443591e+02
   4.2787867e+02   4.6372090e+02   5.3233170e+02   5.5576130e+02   6.8770224e+02
   4.2001272e+02   4.3919611e+02   4.6551164e+02   5.2180883e+02   6.2977580e+02
   4.3021869e+02   4.3268100e+02   4.5732065e+02   5.2106445e+02   6.2898280e+02
   4.5585264e+02   5.1993143e+02   6.0671302e+02   6.1805582e+02   6.4878202e+02
   4.5579373e+02   5.1809377e+02   5.3431526e+02   5.3679567e+02   6.2962211e+02
   4.5585629e+02   5.1999704e+02   6.0427146e+02   6.1236533e+02   6.4180818e+02
   4.5589210e+02   5.2060544e+02   5.3542399e+02   5.3574821e+02   6.2897078e+02
   4.1255491e+02   4.6009245e+02   5.2087815e+02   5.4484872e+02   6.4608496e+02
   4.5590317e+02   5.2094223e+02   5.4178657e+02   5.4181197e+02   6.2889197e+02
   4.3059647e+02   4.6502179e+02   5.2902533e+02   5.5216781e+02   6.5437592e+02
   4.5590425e+02   5.2096760e+02   5.5179497e+02   5.5179831e+02   6.2888360e+02
   4.3197978e+02   4.5825670e+02   4.8358736e+02   5.2454134e+02   6.3187294e+02
   4.5576745e+02   5.1835004e+02   5.9706642e+02   6.0959681e+02   7.2775953e+02
   4.5546462e+02   5.1401413e+02   5.7563411e+02   5.8597547e+02   6.5094371e+02
   4.5535440e+02   5.1277213e+02   5.7536373e+02   5.8755026e+02   6.6974933e+02
   4.2585866e+02   4.6288729e+02   5.3175494e+02   5.5522663e+02   6.7158636e+02
   4.5076184e+02   4.5108188e+02   4.5621720e+02   5.2097723e+02   6.2888849e+02
   4.5557546e+02   5.1517422e+02   5.4822949e+02   5.5333800e+02   6.3245677e+02
   4.3759650e+02   4.3794641e+02   4.5616919e+02   5.2098524e+02   6.2889704e+02
   4.4320682e+02   4.5185969e+02   4.6398908e+02   5.2139045e+02   6.2931896e+02
   4.4868043e+02   4.8460521e+02   5.4107504e+02   5.6193754e+02   6.6891888e+02
   4.1708202e+02   4.5693047e+02   4.9375479e+02   5.2791166e+02   6.3418727e+02
   4.4815939e+02   4.8346131e+02   5.3691987e+02   5.5746254e+02   6.5316229e+02
   4.5590131e+02   5.2090670e+02   5.5491217e+02   5.5497402e+02   6.2892665e+02
   4.5589043e+02   5.2068275e+02   6.1466920e+02   6.2047366e+02   6.3679023e+02
   4.1264900e+02   4.6039405e+02   5.3036010e+02   5.5398645e+02   6.6378624e+02
   4.5543613e+02   5.1347949e+02   5.4979675e+02   5.5640808e+02   6.3414251e+02
   4.2592484e+02   4.6292517e+02   5.3241121e+02   5.5592487e+02   7.2882822e+02
   3.8682937e+02   4.5224796e+02   4.8315226e+02   5.2479614e+02   6.3228040e+02
   4.5533546e+02   5.1251451e+02   5.5802639e+02   5.6640676e+02   6.3817525e+02
   4.2492203e+02   4.6176179e+02   5.1295810e+02   5.3827127e+02   6.4038670e+02
   4.5588260e+02   5.2051956e+02   5.9593684e+02   5.9747918e+02   6.3146681e+02
   4.3784184e+02   4.5070614e+02   4.6734010e+02   5.2177914e+02   6.2971438e+02
   4.4294418e+02   4.7557044e+02   5.3680586e+02   5.5903238e+02   6.8469143e+02
   4.5572892e+02   5.1769965e+02   5.9039126e+02   5.9930817e+02   6.5017948e+02
   4.5215392e+02   4.9405693e+02   5.4054304e+02   5.5813731e+02   6.4718375e+02
   4.3837883e+02   4.7062617e+02   5.3082588e+02   5.5335118e+02   6.5370836e+02
   4.5589447e+02   5.2076437e+02   6.1710645e+02   6.2249357e+02   6.3599167e+02
   4.5584293e+02   5.1973674e+02   5.9015393e+02   5.9318493e+02   6.3425874e+02
   4.3991969e+02   4.4001693e+02   4.5598153e+02   5.2097444e+02   6.2888526e+02
   4.5577894e+02   5.1724123e+02   5.2928605e+02   5.3249941e+02   6.2955708e+02
   4.5526102e+02   4.7276922e+02   4.7360328e+02   5.2108121e+02   6.2896113e+02
   4.4537596e+02   4.7889691e+02   5.3795486e+02   5.5968940e+02   6.6879978e+02
   4.5579972e+02   5.1892678e+02   5.9945835e+02   6.1125847e+02   6.5673137e+02
   4.5583258e+02   5.1954589e+02   6.0514238e+02   6.1944240e+02   6.7068918e+02
   4.5519473e+02   5.1116897e+02   5.7074844e+02   5.8348125e+02   6.6194127e+02
   4.5589174e+02   5.2070779e+02   5.6319961e+02   5.6349246e+02   6.2915452e+02
   4.4675098e+02   4.5294241e+02   4.6186489e+02   5.2120225e+02   6.2912314e+02
   4.5581549e+02   5.1922227e+02   6.0268401e+02   6.1686095e+02   7.3188718e+02
   4.5590367e+02   5.2095875e+02   6.2735834e+02   6.3089345e+02   6.3258761e+02
   4.2998731e+02   4.6322411e+02   5.0623227e+02   5.3350653e+02   6.3707166e+02
   4.2711250e+02   4.4048347e+02   4.6442576e+02   5.2165787e+02   6.2961416e+02
   4.3687848e+02   4.6828386e+02   5.1090325e+02   5.3609989e+02   6.3799852e+02
   4.5226048e+02   4.9149592e+02   5.1260570e+02   5.3258654e+02   6.3319101e+02
   3.9996653e+02   4.5736353e+02   4.9883156e+02   5.3001236e+02   6.3547922e+02
   4.5348243e+02   4.9996838e+02   5.5351833e+02   5.7097465e+02   6.8096262e+02
   4.5400194e+02   4.6594469e+02   4.6792909e+02   5.2112205e+02   6.2901305e+02
   4.5258472e+02   4.5763325e+02   4.6090352e+02   5.2105142e+02   6.2896286e+02
   4.5467437e+02   5.0671837e+02   5.4732960e+02   5.5896333e+02   6.3971513e+02
   4.1465673e+02   4.6045782e+02   5.2671053e+02   5.5025635e+02   6.5289338e+02
   4.4628518e+02   4.8006035e+02   5.3103193e+02   5.5196684e+02   6.4749389e+02
   4.5437199e+02   5.0283072e+02   5.2358637e+02   5.3705547e+02   6.3309621e+02
   4.5588478e+02   5.2056886e+02   6.1977647e+02   6.3846096e+02   7.2898057e+02
   4.4305743e+02   4.7348396e+02   5.0582837e+02   5.3205215e+02   6.3502117e+02
   4.5557191e+02   5.1536512e+02   5.7910350e+02   5.8835240e+02   6.4845468e+02
   4.5287180e+02   4.9714321e+02   5.5094429e+02   5.6929185e+02   7.2817720e+02
   4.1899441e+02   4.2514367e+02   4.5742175e+02   5.2108352e+02   6.2900440e+02
   4.5576079e+02   5.1824171e+02   5.8213336e+02   5.8700192e+02   6.3725265e+02
   3.9883046e+02   4.6006464e+02   5.3084138e+02   5.5451727e+02   6.6993523e+02
   4.1816088e+02   4.3353984e+02   4.6171651e+02   5.2144131e+02   6.2939026e+02
   4.3022519e+02   4.6489783e+02   5.3264521e+02   5.5597589e+02   6.8185803e+02
   4.4878307e+02   4.5299558e+02   4.5999947e+02   5.2109528e+02   6.2901194e+02
   4.4298454e+02   4.7561988e+02   5.3674763e+02   5.5895858e+02   6.7884094e+02
   4.5358542e+02   4.9823783e+02   5.2042337e+02   5.3641982e+02   6.3369392e+02
   3.8912666e+02   4.5749180e+02   4.9961782e+02   5.3037368e+02   6.3569504e+02
   4.3783888e+02   4.6844691e+02   5.0598805e+02   5.3280944e+02   6.3604267e+02
   4.5556664e+02   5.1529763e+02   5.8249769e+02   5.9320127e+02   6.6002509e+02
   4.3978606e+02   4.7204514e+02   5.3477010e+02   5.5735971e+02   6.6712249e+02
   4.3030213e+02   4.5669603e+02   4.8234414e+02   5.2431718e+02   6.3176819e+02
   4.2712042e+02   4.6315576e+02   5.2359927e+02   5.4704608e+02   6.4769335e+02
   4.2735643e+02   4.2862722e+02   4.5647440e+02   5.2100963e+02   6.2892319e+02
   4.5465311e+02   5.0678943e+02   5.6289405e+02   5.7795607e+02   7.0211650e+02
   4.4979694e+02   4.8674984e+02   5.3102278e+02   5.5032977e+02   6.4354854e+02
   4.5589589e+02   5.2079487e+02   6.0000971e+02   6.0079004e+02   6.3014128e+02
   4.2651018e+02   4.3036297e+02   4.5769502e+02   5.2109666e+02   6.2901749e+02
   4.5044969e+02   4.8839152e+02   5.3112493e+02   5.4997328e+02   6.4274957e+02
   4.2005337e+02   4.4581851e+02   4.7177783e+02   5.2258819e+02   6.3052955e+02
   4.3651067e+02   4.6189368e+02   4.8506316e+02   5.2466726e+02   6.3180223e+02
   4.5588302e+02   5.2053004e+02   6.0331530e+02   6.0621504e+02   6.3317910e+02
   4.5587905e+02   5.2045324e+02   6.1636343e+02   6.3078192e+02   6.5449070e+02
   4.5585558e+02   5.1998759e+02   6.0802236e+02   6.2008889e+02   6.5080174e+02
   4.4279384e+02   4.7538566e+02   5.3697997e+02   5.5926003e+02   7.1399709e+02
   4.2064425e+02   4.4432385e+02   4.7003190e+02   5.2234625e+02   6.3030540e+02
   4.3778517e+02   4.4911219e+02   4.6577845e+02   5.2164007e+02   6.2958083e+02
   4.5586869e+02   5.2024036e+02   5.9992429e+02   6.0339075e+02   6.3470567e+02
   4.4567913e+02   4.5668717e+02   4.6666550e+02   5.2149137e+02   6.2940121e+02
   4.4181173e+02   4.5668479e+02   4.7041312e+02   5.2195097e+02   6.2983310e+02
   4.2429185e+02   4.6130550e+02   5.1019606e+02   5.3629770e+02   6.3907041e+02
   4.4627354e+02   4.8020964e+02   5.3676072e+02   5.5806212e+02   6.5726991e+02
   4.4619456e+02   4.6024484e+02   4.7007038e+02   5.2171674e+02   6.2958127e+02
   4.2216122e+02   4.5214027e+02   4.7981749e+02   5.2394527e+02   6.3161711e+02
   4.5099377e+02   4.9039960e+02   5.4536305e+02   5.6530779e+02   7.1324595e+02
   4.3492108e+02   4.3710655e+02   4.5742940e+02   5.2106263e+02   6.2897997e+02
   4.5554481e+02   5.1501042e+02   5.8243664e+02   5.9371839e+02   6.8434478e+02
   4.5590376e+02   5.2095759e+02   6.2857046e+02   6.7255433e+02   7.1312916e+02
   4.1841985e+02   4.6071235e+02   5.2159986e+02   5.4544111e+02   6.4654891e+02
   4.5590320e+02   5.2094717e+02   6.2818831e+02   6.5199655e+02   6.5432206e+02
   4.5585341e+02   5.1913535e+02   5.2905868e+02   5.3069073e+02   6.2916412e+02
   4.5135040e+02   4.6423463e+02   4.6898531e+02   5.2134360e+02   6.2921420e+02
   4.4255624e+02   4.7422091e+02   5.1625300e+02   5.3939904e+02   6.3910755e+02
   4.3054036e+02   4.6117032e+02   4.9406293e+02   5.2770564e+02   6.3376956e+02
   4.4438669e+02   4.7749764e+02   5.3780688e+02   5.5980748e+02   6.9995239e+02
   4.4875542e+02   4.8464731e+02   5.3655492e+02   5.5675796e+02   6.5124369e+02
   4.5180279e+02   4.9128532e+02   5.1937176e+02   5.3809867e+02   6.3549587e+02
   4.5124171e+02   4.8729277e+02   5.0802877e+02   5.3059726e+02   6.3282541e+02
   4.4304427e+02   4.5953537e+02   4.7262041e+02   5.2212168e+02   6.2994659e+02
   4.3379591e+02   4.6708925e+02   5.3235228e+02   5.5541558e+02   6.6276866e+02
   4.1677328e+02   4.2766930e+02   4.5869110e+02   5.2118445e+02   6.2911414e+02
   4.1586269e+02   4.6069005e+02   5.3145190e+02   5.5510634e+02   6.9002494e+02
   4.5590220e+02   5.2092734e+02   6.2356956e+02   6.2669434e+02   6.3247219e+02
   4.3107240e+02   4.4802255e+02   4.6942047e+02   5.2214690e+02   6.3008839e+02
   4.2388039e+02   4.5832214e+02   4.9377905e+02   5.2782011e+02   6.3403736e+02
   3.8868024e+02   4.4487568e+02   4.7225650e+02   5.2270055e+02   6.3064683e+02
   4.0428983e+02   4.6006027e+02   5.2872353e+02   5.5232826e+02   6.5743201e+02
   4.5587187e+02   5.2028273e+02   5.5515626e+02   5.5581995e+02   6.2938456e+02
   4.4977860e+02   4.5004465e+02   4.5615947e+02   5.2097721e+02   6.2888828e+02
   4.5590411e+02   5.2096674e+02   6.1893407e+02   6.1905103e+02   6.2902400e+02
   4.1059949e+02   4.3761000e+02   4.6525879e+02   5.2180148e+02   6.2977219e+02
   4.2662750e+02   4.2980621e+02   4.5735514e+02   5.2107192e+02   6.2899050e+02
   4.5339736e+02   4.9953339e+02   5.5176636e+02   5.6897233e+02   6.5983091e+02
   4.5556426e+02   5.1488086e+02   5.4416814e+02   5.4933550e+02   6.3198889e+02
   4.5176897e+02   4.9268681e+02   5.3967893e+02   5.5769864e+02   6.4755551e+02
   4.2529404e+02   4.6222186e+02   5.1800754e+02   5.4220708e+02   6.4329446e+02
   4.3998516e+02   4.5757044e+02   4.7337213e+02   5.2235795e+02   6.3018313e+02
   4.1086634e+02   4.2912324e+02   4.5984088e+02   5.2128344e+02   6.2922269e+02
   4.5590324e+02   5.2094796e+02   5.6683202e+02   5.6685884e+02   6.2890916e+02
   4.5590394e+02   5.2096334e+02   5.7801430e+02   5.7802589e+02   6.2889733e+02
   4.2695512e+02   4.6202731e+02   5.0812139e+02   5.3482246e+02   6.3802122e+02
   4.5583883e+02   5.1869113e+02   5.2890307e+02   5.3091792e+02   6.2923953e+02
   4.2614790e+02   4.5702356e+02   4.8737478e+02   5.2571291e+02   6.3274550e+02
   4.5590380e+02   5.2079995e+02   5.2155391e+02   5.2172278e+02   6.2888326e+02
   4.3804452e+02   4.6869865e+02   5.0654761e+02   5.3312269e+02   6.3619225e+02
   4.4223087e+02   4.7217656e+02   5.0370471e+02   5.3100516e+02   6.3460934e+02
   4.5588028e+02   5.2047563e+02   6.1340493e+02   6.2277103e+02   6.4295049e+02
   4.3940740e+02   4.7088013e+02   5.1532998e+02   5.3913371e+02   6.3951866e+02
   4.1502418e+02   4.5960489e+02   5.1048474e+02   5.3664078e+02   6.3952341e+02
   4.5588297e+02   5.1927649e+02   5.2267853e+02   5.2428741e+02   6.2896536e+02
   4.2818808e+02   4.5040137e+02   4.7405366e+02   5.2282441e+02   6.3070027e+02
   3.8070088e+02   4.5101403e+02   4.8083050e+02   5.2425376e+02   6.3189627e+02
   4.3008030e+02   4.4749072e+02   4.6946967e+02   5.2217027e+02   6.3011436e+02
   4.5132499e+02   4.9096691e+02   5.3282244e+02   5.5094653e+02   6.4255639e+02
   4.2812164e+02   4.6383045e+02   5.3228683e+02   5.5570213e+02   6.8085991e+02
   4.3515585e+02   4.4565094e+02   4.6440009e+02   5.2156688e+02   6.2951265e+02
   4.4572098e+02   4.7876246e+02   5.2142843e+02   5.4297141e+02   6.4056241e+02
   4.5588732e+02   5.2060164e+02   5.5215142e+02   5.5250055e+02   6.2911369e+02
   4.5565198e+02   5.1499986e+02   5.3008958e+02   5.3510624e+02   6.3020922e+02
   4.0092374e+02   4.5977103e+02   5.2087742e+02   5.4487465e+02   6.4618022e+02
   4.1369218e+02   4.3591275e+02   4.6379940e+02   5.2164596e+02   6.2960874e+02
   4.2519675e+02   4.2908478e+02   4.5750952e+02   5.2108442e+02   6.2900459e+02
   4.5590029e+02   5.2088749e+02   6.1835019e+02   6.2071935e+02   6.3186985e+02
   4.5544563e+02   5.1379156e+02   5.6756643e+02   5.7613622e+02   6.4159913e+02
   4.5549426e+02   5.1378895e+02   5.4041420e+02   5.4635521e+02   6.3202248e+02
   4.4385373e+02   4.5586795e+02   4.6751572e+02   5.2161726e+02   6.2952743e+02
   4.4321490e+02   4.4335214e+02   4.5602521e+02   5.2097601e+02   6.2888692e+02
   4.5590166e+02   5.2091816e+02   5.8015954e+02   5.8024504e+02   6.2900111e+02
   4.2360275e+02   4.6107465e+02   5.0995720e+02   5.3615049e+02   6.3899992e+02
   4.2923503e+02   4.6375317e+02   5.1560312e+02   5.4014189e+02   6.4144559e+02
   4.3778190e+02   4.7011224e+02   5.3169500e+02   5.5433339e+02   6.5606726e+02
   4.2956444e+02   4.3422057e+02   4.5863677e+02   5.2115826e+02   6.2908362e+02
   4.5572366e+02   5.1760797e+02   5.9276156e+02   6.0384670e+02   6.6732805e+02
   4.4064186e+02   4.6689812e+02   4.8951645e+02   5.2552578e+02   6.3206834e+02
   4.5349051e+02   5.0000843e+02   5.5360671e+02   5.7106509e+02   6.8577110e+02
   4.0870549e+02   4.0975894e+02   4.5594139e+02   5.2097406e+02   6.2888455e+02
   4.3773866e+02   4.6959631e+02   5.1875616e+02   5.4205173e+02   6.4179677e+02
   4.5589628e+02   5.2080651e+02   6.2223543e+02   6.3237158e+02   6.4177837e+02
   4.2944414e+02   4.5038181e+02   4.7322456e+02   5.2267618e+02   6.3056650e+02
   4.5574074e+02   5.1732092e+02   5.3839303e+02   5.4147208e+02   6.3013718e+02
   4.4195263e+02   4.7436114e+02   5.3621176e+02   5.5857590e+02   6.7941444e+02
   4.2256865e+02   4.6186757e+02   5.3186577e+02   5.5544066e+02   6.9866766e+02
   4.0232483e+02   4.0681943e+02   4.5597849e+02   5.2097647e+02   6.2888798e+02
   4.4724591e+02   4.7957193e+02   5.0847528e+02   5.3269984e+02   6.3463661e+02
   4.3372677e+02   4.6700929e+02   5.3083330e+02   5.5381647e+02   6.5695152e+02
   4.4403532e+02   4.5154610e+02   4.6292873e+02   5.2130894e+02   6.2923592e+02
   3.9196149e+02   4.1294790e+02   4.5628455e+02   5.2099962e+02   6.2891396e+02
   4.5565462e+02   5.1651117e+02   5.6210549e+02   5.6690171e+02   6.3398743e+02
   4.5589360e+02   5.2074690e+02   5.9970758e+02   6.0068071e+02   6.3046317e+02
   4.5052021e+02   4.8884414e+02   5.3704180e+02   5.5610210e+02   6.4797056e+02
   4.5557843e+02   4.5854433e+02   4.5886791e+02   5.2097558e+02   6.2888632e+02
   4.1874070e+02   4.1885777e+02   4.5592285e+02   5.2097237e+02   6.2888294e+02
   4.2814842e+02   4.6370902e+02   5.2681080e+02   5.5005679e+02   6.5141491e+02
   3.9410716e+02   4.5991891e+02   5.2576720e+02   5.4938060e+02   6.5170223e+02
   4.5588486e+02   5.2049611e+02   5.4266994e+02   5.4309048e+02   6.2906673e+02
   4.5449776e+02   5.0551001e+02   5.4696775e+02   5.5938082e+02   6.4080138e+02
   4.5049702e+02   4.5721847e+02   4.6256979e+02   5.2114364e+02   6.2905615e+02
   4.5587414e+02   5.2035165e+02   5.8190004e+02   5.8298337e+02   6.3047353e+02
   4.4528103e+02   4.7230703e+02   4.9179996e+02   5.2562400e+02   6.3176574e+02
   4.5587324e+02   5.2033484e+02   6.1535148e+02   6.3161000e+02   6.7696671e+02
   4.1425705e+02   4.6043566e+02   5.2715079e+02   5.5069658e+02   6.5365319e+02
   4.3871907e+02   4.7071734e+02   5.2398172e+02   5.4655836e+02   6.4519215e+02
   4.1866789e+02   4.4470992e+02   4.7086450e+02   5.2246893e+02   6.3042317e+02
   4.1518367e+02   4.5481363e+02   4.8774588e+02   5.2597309e+02   6.3302769e+02
   4.3758448e+02   4.6954187e+02   5.2025978e+02   5.4334340e+02   6.4276634e+02
   4.5209021e+02   4.9400791e+02   5.4783775e+02   5.6691707e+02   6.7958793e+02
   4.5430055e+02   4.7098924e+02   4.7296603e+02   5.2121159e+02   6.2906306e+02
   4.5504955e+02   5.0813231e+02   5.2799321e+02   5.3805957e+02   6.3224223e+02
   4.5522593e+02   5.1146299e+02   5.6594706e+02   5.7689988e+02   6.4687098e+02
   4.1796026e+02   4.3091206e+02   4.6015623e+02   5.2130483e+02   6.2924437e+02
   4.2927896e+02   4.6437391e+02   5.3147105e+02   5.5477648e+02   6.6306028e+02
   4.5579721e+02   5.1888170e+02   5.9183348e+02   5.9772615e+02   6.4057860e+02
   4.5329373e+02   4.9643534e+02   5.1763188e+02   5.3479507e+02   6.3339490e+02
   4.2695417e+02   4.4892344e+02   4.7289103e+02   5.2267415e+02   6.3058118e+02
   4.5590428e+02   5.2096925e+02   6.0783721e+02   6.0785189e+02   6.2890046e+02
   4.5397228e+02   5.0249961e+02   5.5325360e+02   5.6893230e+02   6.5310990e+02
   4.3190108e+02   4.6525773e+02   5.1589797e+02   5.4022901e+02   6.4126125e+02
   3.9388384e+02   4.5644707e+02   4.9482183e+02   5.2836256e+02   6.3450852e+02
   4.5589883e+02   5.2085589e+02   6.0099122e+02   6.0153982e+02   6.2974928e+02
   4.4583250e+02   4.6959644e+02   4.8433391e+02   5.2368257e+02   6.3078387e+02
   4.5552166e+02   5.1471203e+02   5.7906403e+02   5.8945292e+02   6.5389519e+02
   4.5587924e+02   5.2045422e+02   6.0423029e+02   6.0808238e+02   6.3446931e+02
   3.8506962e+02   4.4165056e+02   4.6891328e+02   5.2224070e+02   6.3021629e+02
   4.1292085e+02   4.5133028e+02   4.8069834e+02   5.2420429e+02   6.3184716e+02
   4.2819351e+02   4.6148003e+02   5.0088785e+02   5.3068180e+02   6.3553254e+02
   4.5556694e+02   5.1529994e+02   5.7538609e+02   5.8364978e+02   6.4364833e+02
   4.2241741e+02   4.6183320e+02   5.3211362e+02   5.5570867e+02   7.4168267e+02
   4.3845947e+02   4.6226988e+02   4.8274676e+02   5.2401246e+02   6.3133215e+02
   4.4142373e+02   4.5773630e+02   4.7209286e+02   5.2214298e+02   6.2999233e+02
   4.5572158e+02   5.1758450e+02   5.7214232e+02   5.7657239e+02   6.3500441e+02
   4.5559434e+02   5.1567208e+02   5.8191746e+02   5.9160458e+02   6.5202584e+02
   4.5562144e+02   5.0053009e+02   5.0226673e+02   5.2194339e+02   6.2913833e+02
   4.5584897e+02   5.1985818e+02   6.0761724e+02   6.2110271e+02   6.5698026e+02
   4.2139675e+02   4.5757852e+02   4.9342648e+02   5.2773975e+02   6.3403540e+02
   4.5511435e+02   5.0842533e+02   5.2632507e+02   5.3627503e+02   6.3179229e+02
   4.3704746e+02   4.6910852e+02   5.2059917e+02   5.4369518e+02   6.4313031e+02
   4.4527032e+02   4.7875700e+02   5.3859048e+02   5.6045133e+02   7.2306336e+02
   4.4691604e+02   4.8123973e+02   5.3695643e+02   5.5804281e+02   6.5618218e+02
   4.2638522e+02   4.5468335e+02   4.8197037e+02   5.2434420e+02   6.3185573e+02
   4.5590068e+02   5.2089497e+02   5.6757549e+02   5.6766579e+02   6.2897731e+02
   4.1948324e+02   4.5938713e+02   5.0417997e+02   5.3261790e+02   6.3692620e+02
   4.0040444e+02   4.6006887e+02   5.3064538e+02   5.5431209e+02   6.6719086e+02
   4.5548787e+02   5.1429074e+02   5.6676803e+02   5.7459339e+02   6.3979367e+02
   4.5558668e+02   5.1556755e+02   5.8088637e+02   5.9038689e+02   6.5052059e+02
   4.3400748e+02   4.3510177e+02   4.5662675e+02   5.2101445e+02   6.2892804e+02
   4.5590058e+02   5.2089414e+02   6.2631002e+02   6.4252899e+02   6.4766271e+02
   4.3148754e+02   4.6482106e+02   5.1328987e+02   5.3824101e+02   6.3991093e+02
   4.4449578e+02   4.7658579e+02   5.1534678e+02   5.3830654e+02   6.3804785e+02
   4.0642985e+02   4.6016063e+02   5.3124168e+02   5.5493011e+02   6.8450024e+02
   4.5552938e+02   5.1480992e+02   5.7683400e+02   5.8628903e+02   6.4801760e+02
   4.2146428e+02   4.6079615e+02   5.1296377e+02   5.3835703e+02   6.4058552e+02
   4.3000943e+02   4.5189996e+02   4.7484536e+02   5.2290524e+02   6.3075059e+02
   3.8502941e+02   4.5840684e+02   5.0511120e+02   5.3323446e+02   6.3741501e+02
   4.2983669e+02   4.6434998e+02   5.2114181e+02   5.4470246e+02   6.4503441e+02
   4.3731429e+02   4.5632894e+02   4.7447043e+02   5.2261643e+02   6.3042699e+02
   4.5567306e+02   5.1681237e+02   5.7738146e+02   5.8375894e+02   6.3961161e+02
   4.4314176e+02   4.7539917e+02   5.2388223e+02   5.4578970e+02   6.4333226e+02
   4.2793832e+02   4.6173518e+02   5.0303533e+02   5.3178723e+02   6.3617924e+02
   4.4456124e+02   4.7032362e+02   4.8874662e+02   5.2486620e+02   6.3146615e+02
   4.5491067e+02   5.0870914e+02   5.6639259e+02   5.8057063e+02   7.0028456e+02
   4.5582132e+02   5.1932810e+02   5.7929879e+02   5.8193931e+02   6.3281695e+02
   4.3497157e+02   4.6758709e+02   5.2176000e+02   5.4491256e+02   6.4448592e+02
   4.3632714e+02   4.6882612e+02   5.2870207e+02   5.5139409e+02   6.5137899e+02
   4.5584609e+02   5.1980873e+02   6.0748827e+02   6.2154536e+02   6.6119233e+02
   4.2705212e+02   4.4535215e+02   4.6888500e+02   5.2214422e+02   6.3009965e+02
   4.5528537e+02   4.9486634e+02   4.9763896e+02   5.2219298e+02   6.2928645e+02
   4.5590307e+02   5.2094467e+02   6.2823299e+02   6.6277375e+02   6.8643562e+02
   4.5538129e+02   4.8733853e+02   4.8878497e+02   5.2141335e+02   6.2907834e+02
   4.5481319e+02   4.7588979e+02   4.7754485e+02   5.2124978e+02   6.2906272e+02
   4.4077358e+02   4.7305740e+02   5.3568359e+02   5.5820239e+02   6.8086347e+02
   4.5268942e+02   4.9585343e+02   5.3489588e+02   5.5131175e+02   6.4101270e+02
   4.5590336e+02   5.2095007e+02   6.2825916e+02   6.5184471e+02   6.5387801e+02
   4.4207131e+02   4.7284854e+02   5.0876548e+02   5.3402131e+02   6.3617358e+02
   4.2882338e+02   4.6280333e+02   5.0758260e+02   5.3439964e+02   6.3766727e+02
   4.2723277e+02   4.6142689e+02   5.0303395e+02   5.3181280e+02   6.3622582e+02
   4.5466411e+02   5.0633618e+02   5.3983189e+02   5.5109445e+02   6.3651452e+02
   4.5294216e+02   4.8707644e+02   4.9708408e+02   5.2463079e+02   6.3042817e+02
   4.5590375e+02   5.2095022e+02   5.3214938e+02   5.3216773e+02   6.2888498e+02
   4.4492241e+02   4.5110901e+02   4.6168895e+02   5.2122620e+02   6.2915066e+02
   4.5587381e+02   5.2033624e+02   5.6013669e+02   5.6080009e+02   6.2946277e+02
   4.2280004e+02   4.5763620e+02   4.9239895e+02   5.2735160e+02   6.3378436e+02
   4.4887801e+02   4.8487155e+02   5.3548966e+02   5.5554359e+02   6.4943005e+02
   4.4223683e+02   4.6173163e+02   4.7663637e+02   5.2266794e+02   6.3035162e+02
   4.5473509e+02   5.0737435e+02   5.6332977e+02   5.7795014e+02   6.6607369e+02
   4.4246429e+02   4.6934475e+02   4.9183340e+02   5.2603195e+02   6.3219464e+02
   4.5548613e+02   5.1427353e+02   5.7846406e+02   5.8939073e+02   6.5710489e+02
   4.0364893e+02   4.5996504e+02   5.2561890e+02   5.4923339e+02   6.5146556e+02
   4.2057667e+02   4.6136797e+02   5.3054388e+02   5.5409141e+02   6.6310987e+02
   4.1202396e+02   4.6019923e+02   5.2473057e+02   5.4836568e+02   6.5015372e+02
   4.5590234e+02   5.2093140e+02   6.2790756e+02   6.6055762e+02   7.0114683e+02
   4.5546890e+02   5.1313935e+02   5.3575250e+02   5.4214189e+02   6.3160916e+02
   4.3596719e+02   4.6865941e+02   5.3334647e+02   5.5628869e+02   6.6599669e+02
   4.3932957e+02   4.6159557e+02   4.8026057e+02   5.2345053e+02   6.3095201e+02
   4.5493595e+02   4.9991849e+02   5.0644343e+02   5.2483929e+02   6.2993707e+02
   4.5574573e+02   5.1798261e+02   5.7729050e+02   5.8180235e+02   6.3587859e+02
   4.3005587e+02   4.6265469e+02   5.0225909e+02   5.3128909e+02   6.3578675e+02
   3.8537227e+02   4.5537743e+02   4.9106223e+02   5.2702858e+02   6.3371048e+02
   4.5574718e+02   5.1800921e+02   5.8238977e+02   5.8771832e+02   6.3831456e+02
   4.4740131e+02   4.5195305e+02   4.6026778e+02   5.2112436e+02   6.2904318e+02
   4.5575937e+02   5.1821589e+02   5.6928388e+02   5.7270193e+02   6.3306848e+02
   4.5584631e+02   5.1980958e+02   6.0776050e+02   6.2220735e+02   6.6557002e+02
   3.8525642e+02   4.6004179e+02   5.3085219e+02   5.5453084e+02   6.7025740e+02
   3.8988143e+02   4.6002347e+02   5.2990290e+02   5.5354500e+02   6.6178362e+02
   4.4783781e+02   4.8273332e+02   5.3300999e+02   5.5344442e+02   6.4796230e+02
   4.1808317e+02   4.6095913e+02   5.3164367e+02   5.5528616e+02   7.0316099e+02
   4.3159154e+02   4.5965252e+02   4.8742668e+02   5.2553613e+02   6.3249620e+02
   4.5579149e+02   5.1873367e+02   5.5725620e+02   5.5944653e+02   6.3077167e+02
   4.2861831e+02   4.6337656e+02   5.1453487e+02   5.3933943e+02   6.4091900e+02
   4.5487405e+02   5.0824170e+02   5.4953132e+02   5.6031233e+02   6.3926934e+02
   4.3506710e+02   4.4375773e+02   4.6274701e+02   5.2143299e+02   6.2937443e+02
   4.5577285e+02   5.1421707e+02   5.1839676e+02   5.2468188e+02   6.2924504e+02
   4.5493314e+02   5.0692100e+02   5.2597443e+02   5.3691292e+02   6.3224777e+02
   3.8110075e+02   4.5095374e+02   4.8072535e+02   5.2423029e+02   6.3187890e+02
   4.5530622e+02   5.1219554e+02   5.5673036e+02   5.6520324e+02   6.3799578e+02
   4.5586625e+02   5.2019015e+02   5.6376287e+02   5.6464009e+02   6.2972936e+02
   4.5345247e+02   4.9980786e+02   5.5238830e+02   5.6960060e+02   6.6166069e+02
   4.5588808e+02   5.2063610e+02   6.1228529e+02   6.1764911e+02   6.3613886e+02
   4.4024484e+02   4.7250882e+02   5.3526145e+02   5.5782481e+02   6.7266554e+02
   4.5406908e+02   4.5966969e+02   4.6148890e+02   5.2102364e+02   6.2893343e+02
   4.5079930e+02   4.8982611e+02   5.4479308e+02   5.6481217e+02   6.9078079e+02
   4.4011254e+02   4.5195337e+02   4.6677255e+02   5.2167134e+02   6.2960149e+02
   4.5420247e+02   4.9950848e+02   5.1339119e+02   5.3006654e+02   6.3147801e+02
   4.3014355e+02   4.4658509e+02   4.6849812e+02   5.2205500e+02   6.3000577e+02
   4.3833414e+02   4.7062927e+02   5.3262201e+02   5.5525061e+02   6.5813768e+02
   4.5474305e+02   5.0743086e+02   5.6268116e+02   5.7705704e+02   6.5982562e+02
   4.5572666e+02   4.5595404e+02   4.5613131e+02   5.2097098e+02   6.2888162e+02
   4.5385630e+02   4.6582859e+02   4.6796309e+02   5.2113343e+02   6.2902320e+02
   4.2584379e+02   4.4740992e+02   4.7162797e+02   5.2251141e+02   6.3044344e+02
   4.2234293e+02   4.5722102e+02   4.9140050e+02   5.2702152e+02   6.3359821e+02
   4.2807235e+02   4.5556540e+02   4.8229571e+02   5.2437588e+02   6.3185081e+02
   4.3345944e+02   4.5524022e+02   4.7672694e+02   5.2310100e+02   6.3085686e+02
   4.5586984e+02   5.2026840e+02   6.1321396e+02   6.2724785e+02   6.5573158e+02
   4.5585483e+02   5.1997507e+02   6.1004272e+02   6.2526096e+02   6.8654069e+02
   3.8030850e+02   4.1048666e+02   4.5614529e+02   5.2098897e+02   6.2890213e+02
   4.5559129e+02   5.1032350e+02   5.1582263e+02   5.2553990e+02   6.2957318e+02
   4.5590340e+02   5.2095318e+02   6.2323199e+02   6.2437756e+02   6.3016755e+02
   4.2017999e+02   4.6118672e+02   5.2664599e+02   5.5012850e+02   6.5242269e+02
   4.3862183e+02   4.5201017e+02   4.6807410e+02   5.2182929e+02   6.2975665e+02
   4.5384964e+02   4.6561076e+02   4.6774572e+02   5.2112921e+02   6.2902025e+02
   4.5466016e+02   5.0482424e+02   5.2490841e+02   5.3717250e+02   6.3273985e+02
   4.5394148e+02   5.0234975e+02   5.5478638e+02   5.7102266e+02   6.5843130e+02
   4.5588058e+02   5.2048471e+02   6.1809109e+02   6.3551460e+02   6.8671204e+02
   4.5589418e+02   5.2076260e+02   6.0872931e+02   6.1096289e+02   6.3183809e+02
   4.2628317e+02   4.6305704e+02   5.3228476e+02   5.5577640e+02   7.0528049e+02
   4.5558677e+02   5.1548181e+02   5.5586051e+02   5.6107497e+02   6.3369485e+02
   4.3605598e+02   4.6874593e+02   5.3431300e+02   5.5731873e+02   7.1541932e+02
   4.3641367e+02   4.5045710e+02   4.6820613e+02   5.2189888e+02   6.2983329e+02
   4.5291569e+02   4.9726167e+02   5.4701473e+02   5.6432918e+02   6.5255795e+02
   4.5578932e+02   5.1874059e+02   5.9923148e+02   6.1217750e+02   6.7855943e+02
   4.5542381e+02   5.1289096e+02   5.3940147e+02   5.4601656e+02   6.3233510e+02
   4.5574452e+02   5.1590569e+02   5.2563515e+02   5.3005631e+02   6.2958500e+02
   4.5319259e+02   4.9851503e+02   5.4819592e+02   5.6512978e+02   6.5238130e+02
   4.0091212e+02   4.5462331e+02   4.8870978e+02   5.2628907e+02   6.3325483e+02
   4.5587142e+02   5.2029797e+02   5.9103032e+02   5.9272668e+02   6.3178880e+02
   4.2103709e+02   4.6137461e+02   5.2693904e+02   5.5040240e+02   6.5279595e+02
   4.4715019e+02   4.7619969e+02   4.9621461e+02   5.2673737e+02   6.3206268e+02
   4.2982904e+02   4.6443572e+02   5.2347416e+02   5.4680784e+02   6.4709750e+02
   4.5590321e+02   5.2094893e+02   5.9960365e+02   5.9969633e+02   6.2902931e+02
   4.4251733e+02   4.7192843e+02   5.0102150e+02   5.2960060e+02   6.3389490e+02
   4.5575118e+02   5.1789389e+02   5.4836424e+02   5.5113117e+02   6.3063530e+02
   3.8395381e+02   4.3584294e+02   4.6420124e+02   5.2169453e+02   6.2966267e+02
   4.5505780e+02   5.0852702e+02   5.3053488e+02   5.4026218e+02   6.3263513e+02
   4.5452750e+02   5.0227404e+02   5.1654818e+02   5.3123201e+02   6.3152680e+02
   4.5590060e+02   5.2089368e+02   5.6587130e+02   5.6596080e+02   6.2897092e+02
   4.5582601e+02   5.1902599e+02   5.3799754e+02   5.3967782e+02   6.2949318e+02
   4.5458006e+02   5.0562566e+02   5.3755207e+02   5.4913152e+02   6.3612321e+02
   4.1859979e+02   4.6094550e+02   5.2789679e+02   5.5140515e+02   6.5477711e+02
   4.2569549e+02   4.4994651e+02   4.7484310e+02   5.2299016e+02   6.3085460e+02
   4.5577398e+02   5.1846595e+02   5.9774372e+02   6.1046448e+02   7.3196229e+02
   4.5158359e+02   4.5826106e+02   4.6255035e+02   5.2111288e+02   6.2902358e+02
   4.0670353e+02   4.4350221e+02   4.7062483e+02   5.2246405e+02   6.3042782e+02
   4.5516831e+02   5.1058853e+02   5.4534801e+02   5.5399923e+02   6.3528448e+02
   4.5357978e+02   4.6464672e+02   4.6703557e+02   5.2113121e+02   6.2902581e+02
   4.4083507e+02   4.7311892e+02   5.3554613e+02   5.5804202e+02   6.7366795e+02
   4.3092776e+02   4.6195698e+02   4.9635913e+02   5.2856032e+02   6.3422604e+02
   4.5589043e+02   5.2068485e+02   6.2081747e+02   6.3568561e+02   6.5102791e+02
   4.4724332e+02   4.8177784e+02   5.3640611e+02   5.5731046e+02   6.5411533e+02
   4.5588983e+02   5.2066997e+02   5.9136078e+02   5.9212211e+02   6.3015250e+02
   4.5521984e+02   5.1073281e+02   5.3882019e+02   5.4702515e+02   6.3341503e+02
   4.5547322e+02   5.1411690e+02   5.7708193e+02   5.8774708e+02   6.5380595e+02
   4.1855098e+02   4.6101740e+02   5.3116428e+02   5.5477309e+02   6.7078914e+02
   4.4941391e+02   4.8564027e+02   5.2697015e+02   5.4657236e+02   6.4126006e+02
   4.3911237e+02   4.7138832e+02   5.3427540e+02   5.5692077e+02   6.6479527e+02
   4.5564621e+02   5.1640901e+02   5.8649464e+02   5.9667782e+02   6.5791215e+02
   4.2096184e+02   4.6125550e+02   5.2368144e+02   5.4729179e+02   6.4847601e+02
   4.5588430e+02   5.2051271e+02   5.4710405e+02   5.4751655e+02   6.2910725e+02
   4.1116668e+02   4.6026952e+02   5.2895215e+02   5.5254490e+02   6.5790966e+02
   4.5586316e+02   5.2013270e+02   5.6784318e+02   5.6884814e+02   6.2998142e+02
   4.5587744e+02   5.2041943e+02   6.1664454e+02   6.3293742e+02   6.6547307e+02
   4.5568286e+02   5.1696670e+02   5.7062423e+02   5.7569140e+02   6.3579731e+02
   4.4215220e+02   4.4283837e+02   4.5649649e+02   5.2099797e+02   6.2891045e+02
   4.5588013e+02   5.1865327e+02   5.2127948e+02   5.2349471e+02   6.2896805e+02
   4.5585784e+02   5.1901519e+02   5.2684092e+02   5.2860225e+02   6.2911383e+02
   4.5490382e+02   5.0861380e+02   5.5828559e+02   5.7039018e+02   6.4544193e+02
   4.3565432e+02   4.6844146e+02   5.3426465e+02   5.5730536e+02   7.2725134e+02
   4.5018551e+02   4.6095082e+02   4.6672727e+02   5.2130832e+02   6.2920337e+02
   4.0945084e+02   4.6023114e+02   5.3058785e+02   5.5423779e+02   6.6605124e+02
   4.5575014e+02   5.1724175e+02   5.3477660e+02   5.3795131e+02   6.2991130e+02
   4.2771978e+02   4.4078637e+02   4.6441240e+02   5.2165160e+02   6.2960709e+02
   4.2247909e+02   4.4364200e+02   4.6885470e+02   5.2218323e+02   6.3014685e+02
   4.5588388e+02   5.2054909e+02   5.9398971e+02   5.9523177e+02   6.3100510e+02
   4.5528633e+02   4.6125944e+02   4.6188257e+02   5.2099095e+02   6.2890050e+02
   4.3800924e+02   4.7034675e+02   5.3311290e+02   5.5581529e+02   6.6038494e+02
   4.5587791e+02   5.2042996e+02   6.0771625e+02   6.1350285e+02   6.3710028e+02
   4.3371791e+02   4.3704610e+02   4.5817176e+02   5.2111344e+02   6.2903454e+02
   4.2485948e+02   4.6036745e+02   5.0195980e+02   5.3132512e+02   6.3602788e+02
   4.0928825e+02   4.6008799e+02   5.2541326e+02   5.4902531e+02   6.5111888e+02
   4.4491770e+02   4.7823924e+02   5.3782668e+02   5.5968152e+02   6.7353914e+02
   4.2081111e+02   4.4474337e+02   4.7042939e+02   5.2239724e+02   6.3035316e+02
   4.1999197e+02   4.6126898e+02   5.3136248e+02   5.5495995e+02   6.7431689e+02
   4.2014000e+02   4.4879354e+02   4.7542169e+02   5.2314892e+02   6.3101307e+02
   4.5390783e+02   5.0193079e+02   5.4372742e+02   5.5796816e+02   6.4227619e+02
   4.5194290e+02   4.9319013e+02   5.3736492e+02   5.5497355e+02   6.4469755e+02
   4.2447872e+02   4.2899545e+02   4.5769831e+02   5.2109934e+02   6.2902091e+02
   4.4930303e+02   4.8581069e+02   5.3588775e+02   5.5572327e+02   6.4914842e+02
   4.2867560e+02   4.6400755e+02   5.2862483e+02   5.5186138e+02   6.5427183e+02
   4.5570756e+02   5.1734745e+02   5.9081228e+02   6.0118434e+02   6.5892921e+02
   4.0318052e+02   4.2428436e+02   4.5812990e+02   5.2114327e+02   6.2907168e+02
   4.5589105e+02   5.2069357e+02   5.6695363e+02   5.6727926e+02   6.2922302e+02
   4.4713418e+02   4.7988122e+02   5.1131781e+02   5.3461960e+02   6.3555638e+02
   4.0340305e+02   4.5950972e+02   5.1539930e+02   5.4034497e+02   6.4225788e+02
   4.5587195e+02   5.2012151e+02   5.3840063e+02   5.3914375e+02   6.2914240e+02
   4.5543966e+02   5.1074382e+02   5.2213454e+02   5.3079023e+02   6.3037263e+02
   4.2624192e+02   4.6303619e+02   5.3203684e+02   5.5551282e+02   6.8063428e+02
   4.4093525e+02   4.7304683e+02   5.2864731e+02   5.5075814e+02   6.4884438e+02
   4.5543565e+02   5.1308558e+02   5.4034268e+02   5.4682866e+02   6.3239802e+02
   4.5404622e+02   5.0292450e+02   5.5428380e+02   5.6995149e+02   6.5423634e+02
   4.3943264e+02   4.6460007e+02   4.8613308e+02   5.2472802e+02   6.3170651e+02
   4.5051546e+02   4.8878155e+02   5.3571217e+02   5.5468556e+02   6.4651233e+02
   4.5569296e+02   5.1428151e+02   5.2272866e+02   5.2862944e+02   6.2964683e+02
   4.0631919e+02   4.5932633e+02   5.1228824e+02   5.3797029e+02   6.4051149e+02
   4.3311280e+02   4.6649152e+02   5.2667152e+02   5.4962752e+02   6.4982645e+02
   4.4847770e+02   4.8418677e+02   5.4095886e+02   5.6191505e+02   6.7168505e+02
   4.1086901e+02   4.5987162e+02   5.1823774e+02   5.4259482e+02   6.4403913e+02
   3.9965517e+02   4.5994272e+02   5.2596669e+02   5.4957163e+02   6.5198610e+02
   4.0158969e+02   4.6006082e+02   5.2993939e+02   5.5357942e+02   6.6190949e+02
   4.4341630e+02   4.7555385e+02   5.2031372e+02   5.4254425e+02   6.4095219e+02
   4.5441818e+02   5.0520071e+02   5.5983300e+02   5.7539688e+02   6.6709097e+02
   4.3585826e+02   4.6781511e+02   5.1434932e+02   5.3873815e+02   6.3977235e+02
   4.2110210e+02   4.6150324e+02   5.3152745e+02   5.5511369e+02   6.7794238e+02
   4.1835947e+02   4.6079670e+02   5.2414032e+02   5.4775906e+02   6.4918047e+02
   4.4322078e+02   4.4754319e+02   4.5977929e+02   5.2115203e+02   6.2907523e+02
   4.5585825e+02   5.2003493e+02   5.7913331e+02   5.8061088e+02   6.3100889e+02
   4.4469238e+02   4.7704013e+02   5.1748998e+02   5.3994400e+02   6.3895047e+02
   4.5589355e+02   5.2074862e+02   5.8633708e+02   5.8677885e+02   6.2958324e+02
   4.5488639e+02   4.9845590e+02   5.0462534e+02   5.2439231e+02   6.2986815e+02
   4.4851778e+02   4.8424088e+02   5.3970771e+02   5.6040882e+02   6.5965578e+02
   4.5580612e+02   5.1904776e+02   5.8166255e+02   5.8503275e+02   6.3423640e+02
   4.5324449e+02   4.6723253e+02   4.7013578e+02   5.2124151e+02   6.2910786e+02
   4.2405989e+02   4.2420286e+02   4.5594760e+02   5.2097387e+02   6.2888450e+02
   6.7883458e+02   6.2919099e+02   5.2151421e+02   4.6250358e+02   4.3331980e+02
   6.8923090e+02   6.3062098e+02   5.2291455e+02   4.7370739e+02   4.4612810e+02
   5.9686600e+02   5.8595408e+02   5.1639837e+02   4.6034423e+02   4.3013718e+02
   6.1748682e+02   6.0369887e+02   5.2013660e+02   4.6429270e+02   4.3607878e+02
   6.9428642e+02   6.2880146e+02   5.2105543e+02   4.5711649e+02   4.1997346e+02
   6.5218733e+02   6.3372270e+02   5.3323404e+02   5.0521640e+02   4.5842176e+02
   5.5540728e+02   5.3171168e+02   4.6060808e+02   4.4531138e+02   4.4469333e+02
   5.6451028e+02   5.4481303e+02   4.9307576e+02   4.6435507e+02   4.4133333e+02
   6.0555361e+02   5.9922879e+02   5.3561360e+02   5.1079156e+02   4.5910114e+02
   5.6112519e+02   5.3955847e+02   4.8139276e+02   4.5067286e+02   4.2764013e+02
   5.5541316e+02   5.3173708e+02   4.7670986e+02   4.7633634e+02   4.5981164e+02
   5.5552870e+02   5.3187236e+02   4.6103481e+02   4.2865397e+02   4.2638377e+02
   5.5558153e+02   5.3194023e+02   4.6118884e+02   4.1949238e+02   3.8016865e+02
   5.6841484e+02   5.5341166e+02   5.1393105e+02   4.9525013e+02   4.5725192e+02
   5.5570491e+02   5.3210803e+02   4.6248856e+02   4.4454444e+02   4.4178985e+02
   6.1407706e+02   6.0476810e+02   5.3028649e+02   5.0164662e+02   4.5788494e+02
   6.2297149e+02   6.1751044e+02   5.4263193e+02   5.1863985e+02   4.5963638e+02
   6.6371795e+02   6.3172027e+02   5.2523906e+02   4.8501357e+02   4.5311456e+02
   5.5534541e+02   5.3162889e+02   4.6010860e+02   4.1966776e+02   4.1937631e+02
   5.7268837e+02   5.5588687e+02   5.0257088e+02   4.5862422e+02   4.2997671e+02
   5.5563738e+02   5.3201425e+02   4.6144637e+02   4.2088434e+02   3.9742839e+02
   5.7865225e+02   5.7034097e+02   5.3165213e+02   5.1127841e+02   4.5923018e+02
   6.7710335e+02   6.2931770e+02   5.2165632e+02   4.6395069e+02   4.3548491e+02
   5.8634612e+02   5.7414901e+02   5.1343836e+02   4.6528336e+02   4.3801236e+02
   5.6611393e+02   5.5073180e+02   5.1611233e+02   5.0109639e+02   4.5836401e+02
   5.9137764e+02   5.7991186e+02   5.1487424e+02   4.6166486e+02   4.3262339e+02
   5.5683372e+02   5.3869157e+02   5.3104422e+02   5.2512761e+02   4.6000294e+02
   5.9624010e+02   5.8597938e+02   5.1788833e+02   4.7082422e+02   4.4382003e+02
   5.5863825e+02   5.4108662e+02   5.2587531e+02   5.1863329e+02   4.5988470e+02
   6.4095183e+02   6.2140330e+02   5.2089364e+02   4.5905012e+02   4.2680290e+02
   5.8006986e+02   5.7215929e+02   5.3218369e+02   5.1139505e+02   4.5923005e+02
   5.9478212e+02   5.9471266e+02   5.5513731e+02   5.3145338e+02   4.6005349e+02
   6.3921371e+02   6.2238163e+02   5.2343712e+02   4.7842851e+02   4.4955538e+02
   5.5769149e+02   5.3477380e+02   4.6981062e+02   4.3832647e+02   4.1674384e+02
   5.6213056e+02   5.4228959e+02   4.9582451e+02   4.7780617e+02   4.5259578e+02
   5.5584340e+02   5.3229084e+02   4.6265813e+02   4.3403368e+02   4.2965212e+02
   5.5535404e+02   5.3164033e+02   4.6015635e+02   4.2929884e+02   4.2909883e+02
   5.5569008e+02   5.3208459e+02   4.6170994e+02   4.2343053e+02   4.1304544e+02
   6.1507251e+02   6.0130452e+02   5.1907969e+02   4.5642421e+02   4.1565987e+02
   5.5628825e+02   5.4423446e+02   5.4206800e+02   5.3031110e+02   4.6004165e+02
   5.5714745e+02   5.3403503e+02   4.6786967e+02   4.3658474e+02   4.1979726e+02
   5.9689174e+02   5.9558485e+02   5.5150705e+02   5.2833856e+02   4.5998147e+02
   5.6144205e+02   5.3995273e+02   4.8166114e+02   4.4877206e+02   4.2155609e+02
   6.0115887e+02   5.9076508e+02   5.1876690e+02   4.6968413e+02   4.4265142e+02
   5.6069910e+02   5.3898757e+02   4.8054648e+02   4.5127475e+02   4.2985782e+02
   6.0624816e+02   6.0148827e+02   5.4168099e+02   5.1814723e+02   4.5961692e+02
   5.5927268e+02   5.4219184e+02   5.2544159e+02   5.1746879e+02   4.5984162e+02
   5.5673042e+02   5.3346931e+02   4.6613149e+02   4.3279416e+02   4.1170231e+02
   6.1054525e+02   6.0877196e+02   5.5118975e+02   5.2782383e+02   4.5996756e+02
   6.1140843e+02   5.9861960e+02   5.1887723e+02   4.5883229e+02   4.2650760e+02
   5.6362261e+02   5.4291938e+02   4.8650715e+02   4.4952758e+02   3.8464666e+02
   6.9089234e+02   6.3166871e+02   5.2423395e+02   4.8077318e+02   4.5098138e+02
   5.6029377e+02   5.3834311e+02   4.7817754e+02   4.4509088e+02   4.0951224e+02
   5.6493600e+02   5.4852605e+02   5.1294530e+02   4.9829415e+02   4.5803768e+02
   5.6059590e+02   5.3875642e+02   4.7898687e+02   4.4546762e+02   4.0086093e+02
   5.6167408e+02   5.4036559e+02   4.8335008e+02   4.5329340e+02   4.3081993e+02
   5.6580075e+02   5.6069072e+02   5.4685038e+02   5.2757899e+02   4.5997626e+02
   5.6692094e+02   5.4795639e+02   4.9550429e+02   4.6002399e+02   4.3477042e+02
   5.5552505e+02   5.3190479e+02   4.7494133e+02   4.7393641e+02   4.5933205e+02
   5.5637721e+02   5.3299775e+02   4.6476311e+02   4.3157326e+02   4.1799828e+02
   6.7730831e+02   6.4106260e+02   5.3937959e+02   5.1415475e+02   4.5936558e+02
   6.0690344e+02   5.9866153e+02   5.2919571e+02   5.0057544e+02   4.5770952e+02
   5.9559769e+02   5.8609579e+02   5.2008540e+02   4.8094874e+02   4.5126886e+02
   6.3628940e+02   6.2407028e+02   5.3107271e+02   5.0159889e+02   4.5785677e+02
   5.5543042e+02   5.3174260e+02   4.6087828e+02   4.4816194e+02   4.4728949e+02
   6.0428779e+02   5.9286727e+02   5.1765886e+02   4.5705263e+02   4.2056489e+02
   5.5585880e+02   5.3231076e+02   4.6267434e+02   4.3261050e+02   4.2773324e+02
   6.1679600e+02   6.1668466e+02   5.5509861e+02   5.3140117e+02   4.6005239e+02
   6.0567665e+02   6.0146432e+02   5.4326629e+02   5.1994675e+02   4.5970063e+02
   5.7841718e+02   5.7367084e+02   5.4327506e+02   5.2256525e+02   4.5982274e+02
   5.5638991e+02   5.3302011e+02   4.6525677e+02   4.3836619e+02   4.3063142e+02
   5.9769026e+02   5.8963767e+02   5.2597395e+02   4.9619119e+02   4.5685523e+02
   6.0492948e+02   5.9928031e+02   5.3779307e+02   5.1361026e+02   4.5933990e+02
   5.5787683e+02   5.3505648e+02   4.7166886e+02   4.4691662e+02   4.3316145e+02
   5.7017915e+02   5.6260872e+02   5.3942458e+02   5.2135159e+02   4.5980553e+02
   5.7987886e+02   5.6535484e+02   5.0807307e+02   4.5482902e+02   3.8255988e+02
   5.6642522e+02   5.4691779e+02   4.9269878e+02   4.5316680e+02   4.2108123e+02
   6.1722997e+02   6.0580575e+02   5.2514235e+02   4.8878489e+02   4.5465410e+02
   5.7379971e+02   5.5763537e+02   5.0454499e+02   4.6214775e+02   4.3522806e+02
   6.5452999e+02   6.4697995e+02   5.5026005e+02   5.2668371e+02   4.5993512e+02
   5.9554013e+02   5.8449688e+02   5.1589362e+02   4.5922057e+02   4.2789754e+02
   5.5580634e+02   5.3223798e+02   4.6222211e+02   4.2417869e+02   4.0635049e+02
   6.4667894e+02   6.2936518e+02   5.2916946e+02   4.9716950e+02   4.5698824e+02
   5.6070687e+02   5.5596256e+02   5.4890664e+02   5.2974084e+02   4.6002419e+02
   5.6080903e+02   5.4743983e+02   5.3312279e+02   5.2164684e+02   4.5988682e+02
   5.6351742e+02   5.4558615e+02   5.0658792e+02   4.9126031e+02   4.5689957e+02
   6.4879091e+02   6.2517812e+02   5.2110167e+02   4.5957978e+02   4.2803647e+02
   5.8813668e+02   5.7581866e+02   5.1291144e+02   4.5672670e+02   4.2071112e+02
   5.5672718e+02   5.3346799e+02   4.6626324e+02   4.3471731e+02   4.2095479e+02
   5.5937696e+02   5.3707733e+02   4.7534543e+02   4.4276454e+02   3.8913425e+02
   6.1123558e+02   5.9908586e+02   5.2002754e+02   4.6840631e+02   4.4121811e+02
   5.9676823e+02   5.8586942e+02   5.1640938e+02   4.6063204e+02   4.3066869e+02
   5.8954123e+02   5.7767519e+02   5.1390859e+02   4.5972059e+02   4.2928897e+02
   5.5588105e+02   5.3233700e+02   4.6255877e+02   4.2550728e+02   4.0981987e+02
   5.7408088e+02   5.6616738e+02   5.3598547e+02   5.1714376e+02   4.5962811e+02
   5.5960517e+02   5.3754158e+02   4.7885603e+02   4.5502711e+02   4.3728243e+02
   5.9258625e+02   5.8881452e+02   5.4322729e+02   5.2077481e+02   4.5974224e+02
   6.0833921e+02   5.9605471e+02   5.1816703e+02   4.5576876e+02   3.9475091e+02
   6.0735633e+02   5.9626373e+02   5.2012387e+02   4.7194456e+02   4.4472224e+02
   6.0138426e+02   6.0110115e+02   5.5456182e+02   5.3095084e+02   4.6004276e+02
   6.2003623e+02   6.0687519e+02   5.2193075e+02   4.7492895e+02   4.4715886e+02
   5.6972952e+02   5.5663346e+02   5.2141232e+02   5.0428101e+02   4.5864094e+02
   6.1595130e+02   6.1570096e+02   5.5480207e+02   5.3113306e+02   4.6004663e+02
   6.2092909e+02   6.0615811e+02   5.1964222e+02   4.5611872e+02   4.1128683e+02
   5.8950210e+02   5.7817474e+02   5.1526250e+02   4.6803240e+02   4.4115279e+02
   5.7631552e+02   5.7321410e+02   5.4824203e+02   5.2681451e+02   4.5994781e+02
   5.5950478e+02   5.3740393e+02   4.7863561e+02   4.5517725e+02   4.3766170e+02
   5.8679535e+02   5.8677600e+02   5.5528344e+02   5.3157610e+02   4.6005610e+02
   5.7384304e+02   5.6383912e+02   5.2930595e+02   5.1069633e+02   4.5922622e+02
   6.1014478e+02   6.0754977e+02   5.4906740e+02   5.2579420e+02   4.5991059e+02
   5.9928798e+02   5.8844771e+02   5.1718584e+02   4.6184294e+02   4.3264593e+02
   6.4384935e+02   6.4334650e+02   5.5482454e+02   5.3113675e+02   4.6004673e+02
   5.6129461e+02   5.3979937e+02   4.8191027e+02   4.5117867e+02   4.2812631e+02
   5.6269839e+02   5.4216941e+02   4.8921905e+02   4.6338574e+02   4.4164972e+02
   6.8231220e+02   6.3401497e+02   5.2803015e+02   4.9395211e+02   4.5621251e+02
   5.5688498e+02   5.3376053e+02   4.7140643e+02   4.5882664e+02   4.4795972e+02
   6.4227787e+02   6.2201562e+02   5.2079096e+02   4.5739585e+02   4.2137500e+02
   5.8156607e+02   5.7425429e+02   5.3367690e+02   5.1259740e+02   4.5931670e+02
   5.5584873e+02   5.3229818e+02   4.6274558e+02   4.3568228e+02   4.3150662e+02
   5.5660413e+02   5.3330622e+02   4.6603949e+02   4.3768923e+02   4.2810945e+02
   7.4848062e+02   6.3011949e+02   5.2214579e+02   4.6816653e+02   4.4082502e+02
   5.7869464e+02   5.7121919e+02   5.3452607e+02   5.1429640e+02   4.5944931e+02
   5.5741599e+02   5.3439437e+02   4.6867307e+02   4.3596289e+02   3.8733318e+02
   5.9362271e+02   5.8273597e+02   5.1618844e+02   4.6538094e+02   4.3785401e+02
   5.6060239e+02   5.3883677e+02   4.8005574e+02   4.5024441e+02   4.2839998e+02
   5.9295379e+02   5.8914475e+02   5.4306117e+02   5.2057464e+02   4.5973375e+02
   6.1646412e+02   6.1633039e+02   5.5505137e+02   5.3135885e+02   4.6005159e+02
   5.5534752e+02   5.3163160e+02   4.6012307e+02   4.2881657e+02   4.2867856e+02
   6.1210284e+02   6.0874396e+02   5.4729350e+02   5.2396616e+02   4.5985278e+02
   6.8388183e+02   6.2878103e+02   5.2108981e+02   4.5758972e+02   4.2213031e+02
   6.5042960e+02   6.2546136e+02   5.2083159e+02   4.5592714e+02   3.9982399e+02
   5.6046666e+02   5.3857787e+02   4.7861667e+02   4.4517334e+02   3.8319706e+02
   5.7777864e+02   5.7759451e+02   5.5493121e+02   5.3135262e+02   4.6005160e+02
   6.2576371e+02   6.1705925e+02   5.3471667e+02   5.0821536e+02   4.5881462e+02
   5.5609635e+02   5.3262400e+02   4.6358430e+02   4.2992146e+02   4.1952544e+02
   5.5578366e+02   5.3221249e+02   4.6270188e+02   4.4120186e+02   4.3788439e+02
   5.5727966e+02   5.3420969e+02   4.6818750e+02   4.3542976e+02   4.0490317e+02
   5.5953918e+02   5.4257487e+02   5.2502095e+02   5.1680035e+02   4.5981752e+02
   5.5541462e+02   5.3172109e+02   4.6058211e+02   4.4149149e+02   4.4085549e+02
   5.6574550e+02   5.4638237e+02   4.9407984e+02   4.6145774e+02   4.3733768e+02
   6.2825428e+02   6.1288535e+02   5.2069887e+02   4.6214024e+02   4.3280817e+02
   5.7313795e+02   5.5667604e+02   5.0368035e+02   4.6127842e+02   4.3414280e+02
   6.5909247e+02   6.5843515e+02   5.5513810e+02   5.3143018e+02   4.6005301e+02
   7.0476405e+02   7.0006727e+02   5.5528665e+02   5.3156958e+02   4.6005599e+02
   5.5597542e+02   5.3246431e+02   4.6308179e+02   4.2966490e+02   4.2130481e+02
   6.3889840e+02   6.3657417e+02   5.5216616e+02   5.2859324e+02   4.5998699e+02
   6.3173014e+02   6.2054005e+02   5.3082260e+02   5.0129491e+02   4.5780596e+02
   6.3661146e+02   6.2048429e+02   5.2300350e+02   4.7650787e+02   4.4827033e+02
   5.5537002e+02   5.3166191e+02   4.6024941e+02   4.3143051e+02   4.3109343e+02
   5.5732307e+02   5.3448582e+02   4.7633558e+02   4.6553762e+02   4.5105387e+02
   5.5681472e+02   5.3405059e+02   4.8641705e+02   4.8155029e+02   4.5780034e+02
   5.7184040e+02   5.5487643e+02   5.0223597e+02   4.6095023e+02   4.3402346e+02
   6.7157300e+02   6.6272720e+02   5.5448020e+02   5.3080519e+02   4.6003944e+02
   5.7574988e+02   5.7186355e+02   5.4639088e+02   5.2548300e+02   4.5991339e+02
   5.5740397e+02   5.3439353e+02   4.6934540e+02   4.4217713e+02   4.2918338e+02
   5.7755416e+02   5.7041549e+02   5.3635215e+02   5.1643026e+02   4.5957665e+02
   5.9839085e+02   5.8759378e+02   5.1703402e+02   4.6230495e+02   4.3339282e+02
   5.7615941e+02   5.6045976e+02   5.0551505e+02   4.5680616e+02   4.2443789e+02
   6.1553311e+02   6.0811223e+02   5.3647197e+02   5.1120882e+02   4.5913183e+02
   5.9444162e+02   5.8730758e+02   5.2964608e+02   5.0390961e+02   4.5829801e+02
   5.9951572e+02   5.9271722e+02   5.3154734e+02   5.0580292e+02   4.5854606e+02
   5.5570678e+02   5.3210583e+02   4.6175965e+02   4.2213024e+02   3.8089289e+02
   5.7945785e+02   5.6623616e+02   5.1197556e+02   4.7390095e+02   4.4706715e+02
   6.8628984e+02   6.2865539e+02   5.2096261e+02   4.5592691e+02   3.9849696e+02
   6.1873031e+02   6.0427319e+02   5.1950337e+02   4.5687510e+02   4.1904301e+02
   5.6282700e+02   5.4238796e+02   4.8977160e+02   4.6405189e+02   4.4220001e+02
   6.1984227e+02   6.1015509e+02   5.3064260e+02   5.0171940e+02   4.5788960e+02
   5.5979346e+02   5.3765552e+02   4.7672915e+02   4.4421435e+02   4.1237005e+02
   5.5715946e+02   5.3406362e+02   4.6867060e+02   4.4342752e+02   4.3225041e+02
   5.9562367e+02   5.9164780e+02   5.4224830e+02   5.1950063e+02   4.5968632e+02
   6.2804391e+02   6.1350894e+02   5.2176645e+02   4.7090909e+02   4.4367333e+02
   5.5651207e+02   5.3318925e+02   4.6644576e+02   4.4511791e+02   4.3757749e+02
   5.5946845e+02   5.3834743e+02   4.9230397e+02   4.8038115e+02   4.5513256e+02
   5.6655252e+02   5.4708429e+02   4.9284945e+02   4.5292422e+02   4.1967007e+02
   6.2202414e+02   6.2145597e+02   5.5418145e+02   5.3055155e+02   4.6003391e+02
   5.8457635e+02   5.7138647e+02   5.1106454e+02   4.5590321e+02   4.1659964e+02
   6.7538533e+02   6.7506803e+02   5.5532491e+02   5.3160543e+02   4.6005674e+02
   5.6799537e+02   5.4907990e+02   4.9504021e+02   4.5236258e+02   3.8373689e+02
   6.1078114e+02   5.9797969e+02   5.1850500e+02   4.5579120e+02   3.9612273e+02
   5.9377834e+02   5.8329896e+02   5.1720633e+02   4.7074975e+02   4.4379660e+02
   5.9021684e+02   5.7835330e+02   5.1390744e+02   4.5774368e+02   4.2432235e+02
   6.3802271e+02   6.1951655e+02   5.2057882e+02   4.5621047e+02   4.1204002e+02
   5.6156870e+02   5.4019663e+02   4.8282382e+02   4.5226196e+02   4.2938207e+02
   5.5927421e+02   5.3698210e+02   4.7604164e+02   4.4780538e+02   4.2882026e+02
   5.5586781e+02   5.4393146e+02   5.4273463e+02   5.3090646e+02   4.6004870e+02
   5.7738773e+02   5.6965802e+02   5.3452873e+02   5.1469408e+02   4.5948090e+02
   5.5848496e+02   5.3681760e+02   4.9099557e+02   4.8162935e+02   4.5622864e+02
   5.5726522e+02   5.3419157e+02   4.6818502e+02   4.3588193e+02   4.1303291e+02
   5.8164583e+02   5.6857128e+02   5.1183023e+02   4.6863205e+02   4.4216974e+02
   5.5640460e+02   5.3303204e+02   4.6477660e+02   4.3000788e+02   3.9401711e+02
   5.9420769e+02   5.8738103e+02   5.3097429e+02   5.0599237e+02   4.5858780e+02
   6.0821833e+02   5.9604126e+02   5.1831057e+02   4.5742959e+02   4.2206515e+02
   5.5563448e+02   5.3201360e+02   4.6171717e+02   4.3645508e+02   4.3402388e+02
   6.8547657e+02   6.4649982e+02   5.4566669e+02   5.2176783e+02   4.5977066e+02
   5.7190375e+02   5.6982691e+02   5.5135822e+02   5.2931088e+02   4.6000939e+02
   5.8744999e+02   5.8643494e+02   5.5251871e+02   5.2941482e+02   4.6000882e+02
   5.9790972e+02   5.8700010e+02   5.1664212e+02   4.6015634e+02   4.2974631e+02
   5.6099820e+02   5.3962143e+02   4.8395402e+02   4.5975924e+02   4.3983762e+02
   5.6038639e+02   5.3855989e+02   4.7981825e+02   4.5138777e+02   4.3084850e+02
   6.2258374e+02   6.0765925e+02   5.1986605e+02   4.5716177e+02   4.2050328e+02
   5.5852658e+02   5.3598191e+02   4.7460773e+02   4.5102170e+02   4.3566398e+02
   5.5935083e+02   5.3706196e+02   4.7569805e+02   4.4502377e+02   4.2240265e+02
   5.5640571e+02   5.3305562e+02   4.6693514e+02   4.5079961e+02   4.4352803e+02
   6.1412356e+02   6.0292141e+02   5.2429049e+02   4.8679729e+02   4.5391650e+02
   5.6252506e+02   5.4145834e+02   4.8451193e+02   4.5069564e+02   4.2323720e+02
   6.0775076e+02   5.9582092e+02   5.1854535e+02   4.6030958e+02   4.2981807e+02
   5.7387825e+02   5.5729648e+02   5.0302630e+02   4.5500717e+02   4.1830425e+02
   5.5579819e+02   5.3237926e+02   4.8379243e+02   4.8218134e+02   4.5926566e+02
   5.5642203e+02   5.3305502e+02   4.6484566e+02   4.3013886e+02   3.9522399e+02
   5.5673861e+02   5.3462990e+02   5.0680012e+02   5.0385102e+02   4.5966772e+02
   5.7513138e+02   5.7002189e+02   5.4344655e+02   5.2328595e+02   4.5985110e+02
   5.9331202e+02   5.8860518e+02   5.3967937e+02   5.1693451e+02   4.5956478e+02
   5.5556428e+02   5.3191731e+02   4.6111093e+02   4.1906963e+02   3.9016260e+02
   5.6633348e+02   5.4674502e+02   4.9226083e+02   4.5208695e+02   4.1435784e+02
   5.5736920e+02   5.3433073e+02   4.6850524e+02   4.3578915e+02   4.0074781e+02
   5.5768927e+02   5.3477713e+02   4.7006870e+02   4.4048681e+02   4.2402405e+02
   5.5580438e+02   5.3224606e+02   4.6405695e+02   4.5216528e+02   4.4808120e+02
   5.7965339e+02   5.7179881e+02   5.3261910e+02   5.1200807e+02   4.5928205e+02
   5.9469515e+02   5.8348961e+02   5.1545574e+02   4.5767587e+02   4.2368380e+02
   6.1221993e+02   5.9948691e+02   5.1944360e+02   4.6315560e+02   4.3447518e+02
   5.7050508e+02   5.5559282e+02   5.1176377e+02   4.8862937e+02   4.5541449e+02
   6.8299108e+02   6.2898087e+02   5.2128095e+02   4.5990863e+02   4.2873061e+02
   6.0201082e+02   5.9092658e+02   5.1744384e+02   4.5905624e+02   4.2727526e+02
   5.5562340e+02   5.3199550e+02   4.6138046e+02   4.2048534e+02   3.8028178e+02
   5.5743628e+02   5.3744545e+02   5.2077809e+02   5.1612259e+02   4.5989316e+02
   5.5697850e+02   5.3380204e+02   4.6705754e+02   4.3379238e+02   4.0311023e+02
   5.6310569e+02   5.4339516e+02   4.9482700e+02   4.7309844e+02   4.4948956e+02
   5.5624218e+02   5.3282337e+02   4.6474124e+02   4.3964404e+02   4.3316292e+02
   6.5686284e+02   6.5673973e+02   5.5528925e+02   5.3157197e+02   4.6005609e+02
   5.5545163e+02   5.3178320e+02   4.6820659e+02   4.6709789e+02   4.5902299e+02
   5.5623080e+02   5.3280057e+02   4.6405613e+02   4.2865788e+02   4.0098412e+02
   6.3155263e+02   6.1559943e+02   5.2096771e+02   4.6322721e+02   4.3446635e+02
   5.6314482e+02   5.4229962e+02   4.8581464e+02   4.5065564e+02   4.2075539e+02
   6.0765714e+02   5.9859807e+02   5.2667319e+02   4.9502194e+02   4.5654023e+02
   5.5809950e+02   5.5086104e+02   5.4657058e+02   5.2994965e+02   4.6003104e+02
   5.6088495e+02   5.3999346e+02   4.8934459e+02   4.7115413e+02   4.4957656e+02
   6.4050075e+02   6.2175392e+02   5.2156673e+02   4.6598410e+02   4.3822368e+02
   5.9653528e+02   5.9324097e+02   5.4479451e+02   5.2203639e+02   4.5978826e+02
   5.9097697e+02   5.7992858e+02   5.1591918e+02   4.6871159e+02   4.4184671e+02
   6.1239021e+02   6.0773750e+02   5.4384566e+02   5.2030784e+02   4.5971454e+02
   6.6377378e+02   6.4941914e+02   5.4932111e+02   5.2571174e+02   4.5990668e+02
   6.4391057e+02   6.2276153e+02   5.2071201e+02   4.5589173e+02   3.8062387e+02
   5.9988892e+02   5.8900738e+02   5.1726176e+02   4.6135682e+02   4.3183742e+02
   6.2077737e+02   6.0604766e+02   5.1966146e+02   4.5649453e+02   4.1604969e+02
   6.7132680e+02   6.2895218e+02   5.2140482e+02   4.6137816e+02   4.3149240e+02
   6.3654928e+02   6.2203952e+02   5.2600727e+02   4.8886309e+02   4.5465222e+02
   7.3841980e+02   6.3501516e+02   5.2924048e+02   4.9703990e+02   4.5695648e+02
   5.5548264e+02   5.3180965e+02   4.6073635e+02   4.1631408e+02   3.9280163e+02
   5.5655433e+02   5.5321847e+02   5.5174860e+02   5.3134833e+02   4.6005265e+02
   5.5585756e+02   5.3236431e+02   4.7053944e+02   4.6653596e+02   4.5644472e+02
   5.5537089e+02   5.3166250e+02   4.6022339e+02   4.0946086e+02   4.0015686e+02
   5.5780164e+02   5.5279012e+02   5.4947303e+02   5.3071324e+02   4.6004253e+02
   6.8126488e+02   6.4237971e+02   5.4105220e+02   5.1629892e+02   4.5950777e+02
   6.4499264e+02   6.2398634e+02   5.2147333e+02   4.6420715e+02   4.3586500e+02
   5.6371627e+02   5.4461457e+02   4.9807592e+02   4.7709113e+02   4.5162020e+02
   6.0599334e+02   5.9444693e+02   5.1832439e+02   4.6064343e+02   4.3047060e+02
   5.5557747e+02   5.3345152e+02   5.2900555e+02   5.2734813e+02   4.6004725e+02
   5.6261651e+02   5.4214640e+02   4.8981385e+02   4.6508065e+02   4.4334135e+02
   6.4286108e+02   6.3234386e+02   5.3965792e+02   5.1464226e+02   4.5940190e+02
   5.5558171e+02   5.3194054e+02   4.6119045e+02   4.1961777e+02   3.9792617e+02
   6.2124217e+02   6.0663969e+02   5.1995462e+02   4.5931997e+02   4.2757079e+02
   6.1485165e+02   6.0162335e+02   5.1993006e+02   4.6477230e+02   4.3675569e+02
   6.3840753e+02   6.3002471e+02   5.4123237e+02   5.1668574e+02   4.5953185e+02
   5.5827093e+02   5.3572729e+02   4.7629560e+02   4.5875120e+02   4.4386001e+02
   5.6870818e+02   5.5713517e+02   5.2855814e+02   5.1261102e+02   4.5943320e+02
   5.5563137e+02   5.3200866e+02   4.6153204e+02   4.2893219e+02   4.2539778e+02
   5.5582511e+02   5.3227839e+02   4.6488152e+02   4.5515963e+02   4.5033378e+02
   6.0075996e+02   5.9445294e+02   5.3386562e+02   5.0896829e+02   4.5892420e+02
   6.2922462e+02   6.1354580e+02   5.2057828e+02   4.6036860e+02   4.2972670e+02
   6.1112301e+02   6.1108667e+02   5.5525604e+02   5.3154474e+02   4.6005540e+02
   6.3644297e+02   6.2748891e+02   5.3893871e+02   5.1379862e+02   4.5934135e+02
   5.9390506e+02   5.9235391e+02   5.5064705e+02   5.2766894e+02   4.5996460e+02
   5.5534424e+02   5.3162800e+02   4.6067132e+02   4.5929966e+02   4.5868829e+02
   5.5552852e+02   5.3187733e+02   4.6267432e+02   4.5566607e+02   4.5303775e+02
   6.7152427e+02   6.4710199e+02   5.4660451e+02   5.2280892e+02   4.5981005e+02
   5.5621625e+02   5.3290866e+02   4.7428840e+02   4.6921502e+02   4.5597366e+02
   5.5538012e+02   5.3167501e+02   4.6028034e+02   4.2352162e+02   4.2270780e+02
   6.5070489e+02   6.2608561e+02   5.2137966e+02   4.6234617e+02   4.3308301e+02
   6.7421359e+02   6.6681927e+02   5.5492206e+02   5.3122537e+02   4.6004863e+02
   6.5577476e+02   6.5452580e+02   5.5478686e+02   5.3109858e+02   4.6004590e+02
   5.7093583e+02   5.6445574e+02   5.4177057e+02   5.2293679e+02   4.5985053e+02
   6.1747047e+02   6.0317655e+02   5.1930543e+02   4.5607329e+02   4.1075399e+02
   6.0697987e+02   5.9498216e+02   5.1796572e+02   4.5576165e+02   3.9663155e+02
   5.9719206e+02   5.8705119e+02   5.1838763e+02   4.7221194e+02   4.4507003e+02
   6.0941076e+02   5.9690321e+02   5.1831845e+02   4.5576675e+02   3.8516653e+02
   6.0579345e+02   5.9404333e+02   5.1778133e+02   4.5575928e+02   3.9895249e+02
   5.6039962e+02   5.3849403e+02   4.7855361e+02   4.4566440e+02   4.1411571e+02
   5.9855875e+02   5.9270751e+02   5.3527036e+02   5.1111068e+02   4.5914055e+02
   5.5735241e+02   5.3474506e+02   4.8237170e+02   4.7457370e+02   4.5526809e+02
   6.5217176e+02   6.4700600e+02   5.5164636e+02   5.2806415e+02   4.5997303e+02
   6.5014233e+02   6.4902417e+02   5.5456729e+02   5.3089147e+02   4.6004138e+02
   5.9514656e+02   5.9104799e+02   5.4180405e+02   5.1906940e+02   4.5966742e+02
   5.6077232e+02   5.4412946e+02   5.2257090e+02   5.1332677e+02   4.5965999e+02
   5.5858131e+02   5.4195730e+02   5.2913336e+02   5.2117272e+02   4.5992352e+02
   6.0865084e+02   6.0307415e+02   5.4011226e+02   5.1616769e+02   4.5950879e+02
   5.5536391e+02   5.3165367e+02   4.6021101e+02   4.2837767e+02   4.2804116e+02
   5.5648465e+02   5.3315278e+02   4.6638726e+02   4.4554380e+02   4.3815164e+02
   5.5642854e+02   5.3307444e+02   4.6582286e+02   4.4283921e+02   4.3559768e+02
   7.5532462e+02   6.4026077e+02   5.3759916e+02   5.1176982e+02   4.5917199e+02
   6.8104462e+02   6.3562032e+02   5.3080919e+02   5.0055130e+02   4.5766348e+02
   5.9169057e+02   5.8003914e+02   5.1443173e+02   4.5753892e+02   4.2347977e+02
   6.5953753e+02   6.5503718e+02   5.5373216e+02   5.3008768e+02   4.6002324e+02
   6.2489909e+02   6.0961162e+02   5.1999916e+02   4.5675268e+02   4.1806133e+02
   5.7895721e+02   5.6435173e+02   5.0805721e+02   4.5856739e+02   4.2816329e+02
   5.5707763e+02   5.3393590e+02   4.6743216e+02   4.3435261e+02   4.0396133e+02
   5.5534658e+02   5.3163082e+02   4.6031308e+02   4.5597702e+02   4.5572013e+02
   6.5738769e+02   6.3252399e+02   5.2817541e+02   4.9444005e+02   4.5634108e+02
   6.1172329e+02   6.0494152e+02   5.3745485e+02   5.1272222e+02   4.5926564e+02
   5.6428336e+02   5.6415107e+02   5.5514646e+02   5.3154519e+02   4.6005558e+02
   6.0772114e+02   6.0034512e+02   5.3311188e+02   5.0708177e+02   4.5869422e+02
   6.1311559e+02   6.1238281e+02   5.5373922e+02   5.3016647e+02   4.6002526e+02
   5.8520413e+02   5.7249457e+02   5.1223646e+02   4.6147262e+02   4.3268813e+02
   6.2805283e+02   6.1262930e+02   5.2057808e+02   4.6102161e+02   4.3093906e+02
   5.5733380e+02   5.3430140e+02   4.6929548e+02   4.4353956e+02   4.3147016e+02
   6.4293781e+02   6.2646981e+02   5.2710022e+02   4.9184585e+02   4.5562287e+02
   5.9716243e+02   5.9504872e+02   5.4892184e+02   5.2600515e+02   4.5991805e+02
   5.5807013e+02   5.3528779e+02   4.7106474e+02   4.3902497e+02   4.0994246e+02
   5.7534392e+02   5.6730364e+02   5.3478031e+02   5.1559293e+02   4.5954409e+02
   6.1242158e+02   5.9929578e+02   5.1882110e+02   4.5698332e+02   4.1987133e+02
   5.7163187e+02   5.5436584e+02   5.0111031e+02   4.5739265e+02   4.2798447e+02
   6.2812647e+02   6.1232934e+02   5.2013911e+02   4.5598443e+02   4.0681089e+02
   6.6227563e+02   6.2881851e+02   5.2175529e+02   4.6511564e+02   4.3709500e+02
   5.5710394e+02   5.3397704e+02   4.6776539e+02   4.3703874e+02   4.2179771e+02
   5.6112948e+02   5.3948895e+02   4.8041688e+02   4.4637003e+02   3.8095855e+02
   5.9644730e+02   5.9549359e+02   5.5257516e+02   5.2927401e+02   4.6000467e+02
   5.6801825e+02   5.4935833e+02   4.9637198e+02   4.5730143e+02   4.2986015e+02
   6.2031888e+02   6.0591201e+02   5.2000774e+02   4.6066836e+02   4.3034937e+02
   5.6843363e+02   5.5654827e+02   5.2774068e+02   5.1198798e+02   4.5939681e+02
   5.5629671e+02   5.3291585e+02   4.6712033e+02   4.5370869e+02   4.4655176e+02
   5.6309003e+02   5.4235344e+02   4.8690506e+02   4.5493991e+02   4.3092700e+02
   6.1592364e+02   6.0331500e+02   5.2168689e+02   4.7548197e+02   4.4758912e+02
   6.5090604e+02   6.2677100e+02   5.2205225e+02   4.6839802e+02   4.4109250e+02
   5.5674459e+02   5.3349715e+02   4.6678919e+02   4.4012149e+02   4.3045984e+02
   6.5422534e+02   6.2803641e+02   5.2239169e+02   4.7068435e+02   4.4342821e+02
   6.5557718e+02   6.4918067e+02   5.5158422e+02   5.2799941e+02   4.5997134e+02
   5.5589876e+02   5.3236216e+02   4.6270208e+02   4.2786013e+02   4.1873159e+02
   5.6209123e+02   5.4136213e+02   4.8840530e+02   4.6440679e+02   4.4315234e+02
   5.9296330e+02   5.8605650e+02   5.3081736e+02   5.0605408e+02   4.5860067e+02
   5.5539210e+02   5.3285941e+02   5.3146001e+02   5.3025632e+02   4.6005490e+02
   5.5544147e+02   5.3220871e+02   5.2573964e+02   5.2520942e+02   4.6005169e+02
   5.5705178e+02   5.3390783e+02   4.6763203e+02   4.3747869e+02   4.2351405e+02
   5.6232926e+02   5.4113467e+02   4.8346418e+02   4.4814759e+02   4.0073409e+02
   5.8728133e+02   5.8314135e+02   5.4283402e+02   5.2093373e+02   4.5975309e+02
   5.8159246e+02   5.7715235e+02   5.4327867e+02   5.2208440e+02   4.5980171e+02
   5.5883618e+02   5.4117078e+02   5.2468945e+02   5.1740641e+02   4.5985532e+02
   5.8928078e+02   5.7738428e+02   5.1384441e+02   4.6000519e+02   4.2986015e+02
   6.2075477e+02   6.0892484e+02   5.2497619e+02   4.8748084e+02   4.5416484e+02
   5.8831670e+02   5.7661656e+02   5.1441983e+02   4.6601430e+02   4.3882231e+02
   6.5666524e+02   6.5415237e+02   5.5425566e+02   5.3059254e+02   4.6003480e+02
   5.5646090e+02   5.3311610e+02   4.6570751e+02   4.4034037e+02   4.3254678e+02
   5.8159613e+02   5.6816654e+02   5.1085007e+02   4.6431376e+02   4.3708393e+02
   5.5575440e+02   5.3218091e+02   4.6411994e+02   4.5403634e+02   4.4995845e+02
   5.5637611e+02   5.3318414e+02   4.7723273e+02   4.7218804e+02   4.5645494e+02
   5.5579325e+02   5.3223286e+02   4.6428999e+02   4.5362732e+02   4.4936399e+02
   6.3886988e+02   6.3798897e+02   5.5419580e+02   5.3054449e+02   4.6003367e+02
   6.3648426e+02   6.2620888e+02   5.3588846e+02   5.0962716e+02   4.5896750e+02
   5.5687618e+02   5.3366387e+02   4.6665465e+02   4.3311229e+02   3.9041634e+02
   5.8152701e+02   5.6769533e+02   5.0975333e+02   4.5860368e+02   4.2777978e+02
   6.5612692e+02   6.5441320e+02   5.5459187e+02   5.3091354e+02   4.6004175e+02
   5.5703639e+02   5.3395108e+02   4.7108820e+02   4.5633882e+02   4.4552468e+02
   5.5675121e+02   5.3350947e+02   4.6711684e+02   4.4287204e+02   4.3378550e+02
   6.8878154e+02   6.3637444e+02   5.3196889e+02   5.0283888e+02   4.5805941e+02
   5.7599670e+02   5.6329137e+02   5.1620349e+02   4.9020679e+02   4.5560194e+02
   5.5633334e+02   5.3611141e+02   5.2784601e+02   5.2405653e+02   4.6001343e+02
   5.6594789e+02   5.5941021e+02   5.4400905e+02   5.2588808e+02   4.5993923e+02
   5.6034912e+02   5.3850157e+02   4.7962155e+02   4.5097938e+02   4.3032815e+02
   6.1474669e+02   6.1232972e+02   5.4981375e+02   5.2645421e+02   4.5992942e+02
   6.4588892e+02   6.3912296e+02   5.4759570e+02   5.2392685e+02   4.5984968e+02
   6.4283466e+02   6.4193628e+02   5.5434244e+02   5.3068070e+02   4.6003678e+02
   5.5545921e+02   5.3177980e+02   4.6066684e+02   4.2438980e+02   4.2221499e+02
   5.9303348e+02   5.8313315e+02   5.1897328e+02   4.7926391e+02   4.5031243e+02
   6.0964199e+02   5.9708585e+02   5.1835013e+02   4.5576756e+02   3.8037071e+02
   5.5545126e+02   5.3186686e+02   5.0334104e+02   5.0307288e+02   4.6001645e+02
   5.6145822e+02   5.3994491e+02   4.8133007e+02   4.4715671e+02   4.0972794e+02
   7.5730470e+02   6.3701447e+02   5.3257836e+02   5.0395298e+02   4.5823510e+02
   6.3561143e+02   6.1849953e+02   5.2110080e+02   4.6300235e+02   4.3411748e+02
   6.5633432e+02   6.5623481e+02   5.5529674e+02   5.3157928e+02   4.6005614e+02
   5.9403211e+02   5.8817756e+02   5.3504868e+02   5.1148782e+02   4.5918351e+02
   5.6830819e+02   5.6765403e+02   5.5424399e+02   5.3109086e+02   4.6004684e+02
   5.5534299e+02   5.3162640e+02   4.6124564e+02   4.6066530e+02   4.5948243e+02
   6.0987353e+02   5.9872917e+02   5.2152568e+02   4.7767320e+02   4.4913907e+02
   6.2593996e+02   6.2546466e+02   5.5441215e+02   5.3076152e+02   4.6003846e+02
   5.7369363e+02   5.5781538e+02   5.0558813e+02   4.6638787e+02   4.4055360e+02
   6.0550802e+02   5.9705637e+02   5.2737963e+02   4.9710055e+02   4.5702423e+02
   5.5678122e+02   5.3357750e+02   4.6910197e+02   4.5316156e+02   4.4390413e+02
   5.9199123e+02   5.8119476e+02   5.1651258e+02   4.7002322e+02   4.4314648e+02
   6.0315486e+02   5.9366435e+02   5.2212661e+02   4.8332481e+02   4.5243890e+02
   6.5877264e+02   6.2921794e+02   5.2267255e+02   4.7240223e+02   4.4500386e+02
   5.8085699e+02   5.7353642e+02   5.3394667e+02   5.1308173e+02   4.5935608e+02
   6.2737401e+02   6.1168529e+02   5.2008782e+02   4.5589563e+02   4.0068489e+02
   5.5727318e+02   5.3421952e+02   4.6912652e+02   4.4382807e+02   4.3215759e+02
   5.6296417e+02   5.4271744e+02   4.9107881e+02   4.6630073e+02   4.4420368e+02
   5.6065941e+02   5.3884752e+02   4.7921203e+02   4.4582151e+02   4.0993108e+02
   5.5641327e+02   5.3304346e+02   4.6481203e+02   4.3009213e+02   3.9788127e+02
   5.5847274e+02   5.3585279e+02   4.7284555e+02   4.4302597e+02   4.2357742e+02
   5.6001343e+02   5.5713742e+02   5.5166470e+02   5.3072408e+02   4.6004137e+02
   5.5553713e+02   5.3188378e+02   4.6111692e+02   4.3173545e+02   4.2983126e+02
   5.6279989e+02   5.4821210e+02   5.2609532e+02   5.1447884e+02   4.5964730e+02
   6.6608032e+02   6.2825665e+02   5.2094466e+02   4.5590297e+02   3.8011520e+02
   6.2987401e+02   6.1448883e+02   5.2114546e+02   4.6552987e+02   4.3767285e+02
   5.5533618e+02   5.3161688e+02   4.6007559e+02   4.5357370e+02   4.5355474e+02
   5.6669038e+02   5.5338487e+02   5.2458393e+02   5.1007425e+02   4.5929475e+02
   6.6286202e+02   6.2801987e+02   5.2093571e+02   4.5591154e+02   3.9303897e+02
   6.2262845e+02   6.2014840e+02   5.4999190e+02   5.2654620e+02   4.5993165e+02
   6.4372156e+02   6.3019796e+02   5.3419626e+02   5.0692649e+02   4.5865192e+02
   5.5534354e+02   5.3162660e+02   4.6009688e+02   4.0950038e+02   4.0827629e+02
   5.9471314e+02   5.8873581e+02   5.3450351e+02   5.1069781e+02   4.5911063e+02
   5.8245797e+02   5.7638426e+02   5.3773340e+02   5.1661897e+02   4.5956877e+02
   7.2193724e+02   6.2889560e+02   5.2101867e+02   4.5655753e+02   4.1600712e+02
   5.5705752e+02   5.3399860e+02   4.7187993e+02   4.5828145e+02   4.4696209e+02
   5.5771484e+02   5.3486650e+02   4.7236767e+02   4.5240240e+02   4.3976396e+02
   5.5548548e+02   5.3181376e+02   4.6075454e+02   4.1743986e+02   4.0684495e+02
   5.6805686e+02   5.5651285e+02   5.2933241e+02   5.1370997e+02   4.5950898e+02
   5.5674181e+02   5.3350406e+02   4.6772757e+02   4.4750411e+02   4.3882567e+02
   5.9249628e+02   5.8086308e+02   5.1447505e+02   4.5550677e+02   3.8926832e+02
   5.8746626e+02   5.7873866e+02   5.2535952e+02   4.9916897e+02   4.5754510e+02
   5.9803664e+02   5.9633978e+02   5.5032607e+02   5.2726452e+02   4.5995327e+02
   5.5650393e+02   5.3316755e+02   4.6530568e+02   4.3266449e+02   4.1884956e+02
   5.5591938e+02   5.3238760e+02   4.6271652e+02   4.2543463e+02   4.0021349e+02
   5.8608315e+02   5.7785405e+02   5.2813321e+02   5.0420339e+02   4.5838803e+02
   5.5809592e+02   5.3533678e+02   4.7161357e+02   4.4238118e+02   4.2495239e+02
   6.2439145e+02   6.1110529e+02   5.2290081e+02   4.7850684e+02   4.4962970e+02
   5.5587395e+02   5.3232770e+02   4.6252513e+02   4.2513427e+02   4.0666114e+02
   6.0810106e+02   6.0798024e+02   5.5506069e+02   5.3137324e+02   4.6005176e+02
   6.4567406e+02   6.2362731e+02   5.2077400e+02   4.5621789e+02   4.1200615e+02
   5.6356593e+02   5.4427908e+02   4.9705569e+02   4.7569908e+02   4.5090493e+02
   5.7463344e+02   5.5839863e+02   5.0407597e+02   4.5653615e+02   4.2428632e+02
   6.2177174e+02   6.1139167e+02   5.2907452e+02   4.9834574e+02   4.5725383e+02
   5.9073614e+02   5.8444025e+02   5.3382242e+02   5.1057387e+02   4.5910999e+02
   5.5536717e+02   5.3165860e+02   4.6055153e+02   4.5427799e+02   4.5377421e+02
   5.5616645e+02   5.3271810e+02   4.6392116e+02   4.3109271e+02   4.2106745e+02
   5.5823580e+02   5.3554321e+02   4.7259290e+02   4.4576875e+02   4.3010140e+02
   6.3909474e+02   6.2884346e+02   5.3768072e+02   5.1209423e+02   4.5920293e+02
   5.5604290e+02   5.3255858e+02   4.6416947e+02   4.4350840e+02   4.3858562e+02
   6.2393260e+02   6.2021520e+02   5.4726620e+02   5.2373750e+02   4.5984391e+02
   6.7448672e+02   6.6994881e+02   5.5515132e+02   5.3144216e+02   4.6005335e+02
   5.5572691e+02   5.3213253e+02   4.6185295e+02   4.2259151e+02   3.9908600e+02
   5.8893421e+02   5.8892471e+02   5.5530854e+02   5.3159456e+02   4.6005660e+02
   5.7086197e+02   5.5575420e+02   5.1049835e+02   4.8552512e+02   4.5430361e+02
   5.5562153e+02   5.4576630e+02   5.4523366e+02   5.3134826e+02   4.6005357e+02
   6.7282732e+02   6.3150114e+02   5.2427492e+02   4.8098441e+02   4.5110206e+02
   5.5702575e+02   5.3390635e+02   4.6966289e+02   4.5157280e+02   4.4151391e+02
   6.3454825e+02   6.3311903e+02   5.5309784e+02   5.2950044e+02   4.6000951e+02
   5.9284416e+02   5.8463561e+02   5.2536303e+02   4.9676091e+02   4.5701190e+02
   6.1469304e+02   6.0366405e+02   5.2513202e+02   4.8933839e+02   4.5485436e+02
   5.5603969e+02   5.3254915e+02   4.6333953e+02   4.2947235e+02   4.1957427e+02
   6.1224732e+02   5.9964002e+02   5.1970130e+02   4.6522813e+02   4.3737750e+02
   5.5699655e+02   5.3399708e+02   4.7478433e+02   4.6495994e+02   4.5156886e+02
   6.2708491e+02   6.1339087e+02   5.2285269e+02   4.7757459e+02   4.4901187e+02
   6.0452212e+02   5.9439414e+02   5.2089975e+02   4.7778509e+02   4.4924485e+02
   5.9102824e+02   5.9071602e+02   5.5446587e+02   5.3092271e+02   4.6004232e+02
   6.2552909e+02   6.2443272e+02   5.5316279e+02   5.2958379e+02   4.6001148e+02
   5.5661774e+02   5.3338101e+02   4.7003597e+02   4.5822219e+02   4.4852816e+02
   6.4133346e+02   6.3394826e+02   5.4467809e+02   5.2074616e+02   4.5972988e+02
   5.5695583e+02   5.3386013e+02   4.7167873e+02   4.5879309e+02   4.4768836e+02
   5.7462829e+02   5.5829720e+02   5.0373914e+02   4.5485270e+02   4.1608454e+02
   6.0186243e+02   6.0020566e+02   5.5055852e+02   5.2738238e+02   4.5995594e+02
   5.7479275e+02   5.6069166e+02   5.1157045e+02   4.8135098e+02   4.5211948e+02
   5.5639487e+02   5.3304235e+02   4.6701198e+02   4.5136868e+02   4.4407648e+02
   6.2630139e+02   6.1339608e+02   5.2414611e+02   4.8341035e+02   4.5239833e+02
   6.2458848e+02   6.1319151e+02   5.2717460e+02   4.9342490e+02   4.5609099e+02
   6.3449100e+02   6.2107701e+02   5.2704853e+02   4.9218403e+02   4.5572880e+02
   5.9363095e+02   5.8726635e+02   5.3296447e+02   5.0890149e+02   4.5893423e+02
   5.5534714e+02   5.3163110e+02   4.6011569e+02   4.0667129e+02   4.0345199e+02
   5.7647526e+02   5.6360370e+02   5.1510420e+02   4.8724732e+02   4.5459837e+02
   5.5534707e+02   5.3163480e+02   4.7908689e+02   4.7903430e+02   4.6002516e+02
   6.0918311e+02   6.0865187e+02   5.5412465e+02   5.3053404e+02   4.6003352e+02
   5.5556190e+02   5.3191485e+02   4.6111139e+02   4.2047199e+02   4.1094182e+02
   6.0357214e+02   5.9454199e+02   5.2395719e+02   4.8907359e+02   4.5480313e+02
   5.5916403e+02   5.3679417e+02   4.7486475e+02   4.4330607e+02   4.1742427e+02
   6.2298517e+02   6.0838858e+02   5.2042371e+02   4.6268921e+02   4.3368979e+02
   5.5554042e+02   5.3189178e+02   4.6231752e+02   4.5329786e+02   4.5103738e+02
   6.6649762e+02   6.6580857e+02   5.5526416e+02   5.3154857e+02   4.6005548e+02
   5.8741016e+02   5.7720585e+02   5.1936583e+02   4.8584121e+02   4.5374109e+02
   5.5659589e+02   5.3328752e+02   4.6555172e+02   4.3135061e+02   3.8201409e+02
   5.5555809e+02   5.3193506e+02   4.6878874e+02   4.6679755e+02   4.5820969e+02
   6.4827318e+02   6.2692761e+02   5.2345054e+02   4.7763906e+02   4.4902960e+02
   6.4349335e+02   6.4216546e+02   5.5390192e+02   5.3026006e+02   4.6002723e+02
   5.7177555e+02   5.5438086e+02   5.0054033e+02   4.5412576e+02   4.1462348e+02
   6.7947024e+02   6.4663214e+02   5.4589441e+02   5.2202211e+02   4.5978060e+02
   5.5828848e+02   5.3616098e+02   4.8419640e+02   4.7327204e+02   4.5338187e+02
   5.5639011e+02   5.3333646e+02   4.8448299e+02   4.8085679e+02   4.5823941e+02
   6.8383281e+02   6.2912554e+02   5.2141133e+02   4.6137400e+02   4.3148483e+02
   5.5584100e+02   5.3228687e+02   4.6255896e+02   4.3149915e+02   4.2639391e+02
   5.5542549e+02   5.3173423e+02   4.6047150e+02   4.1330728e+02   3.8057103e+02
   5.6749079e+02   5.5229190e+02   5.1444747e+02   4.9720114e+02   4.5767757e+02
   5.5559495e+02   5.3195957e+02   4.6130765e+02   4.2495744e+02   4.2019076e+02
   5.5602205e+02   5.4583222e+02   5.4451494e+02   5.3093296e+02   4.6004835e+02
   6.0937913e+02   5.9710088e+02   5.1874421e+02   4.6006361e+02   4.2931259e+02
   5.8511630e+02   5.7203000e+02   5.1127692e+02   4.5539478e+02   4.0917460e+02
   6.1126524e+02   6.0892998e+02   5.4983502e+02   5.2652552e+02   4.5993166e+02
   5.5599612e+02   5.3249240e+02   4.6322461e+02   4.3117433e+02   4.2389719e+02
   5.5661211e+02   5.3333614e+02   4.6781993e+02   4.5075804e+02   4.4252931e+02
   5.7015945e+02   5.5255496e+02   5.0020493e+02   4.6058906e+02   4.3405440e+02
   5.8001943e+02   5.7772942e+02   5.4967400e+02   5.2755599e+02   4.5996473e+02
   5.9757986e+02   5.8751191e+02   5.1868149e+02   4.7322807e+02   4.4594841e+02
   5.9691357e+02   5.8760218e+02   5.2090654e+02   4.8282129e+02   4.5224178e+02
   6.4039163e+02   6.3811498e+02   5.5247358e+02   5.2888727e+02   4.5999445e+02
   5.7305661e+02   5.7096579e+02   5.5112972e+02   5.2908122e+02   4.6000378e+02
   5.8675273e+02   5.7419303e+02   5.1247218e+02   4.5816131e+02   4.2596013e+02
