# Supplementary material for: Rethinking Colour Constancy
Source: PLoS One. 2015 Sep 10;10(9):e0135029. doi: 10.1371/journal.pone.0135029 (PMC4565710; doi:10.1371/journal.pone.0135029)
Supplement: S1 Dataset — (ZIP) [file pone.0135029.s002.zip › 5-TransitionMetamerReflectanceData/NtoG_20munsells/fiveTr_15.txt]

   4.4808230e+02   4.7948561e+02   5.1191438e+02   5.3177773e+02   6.3236159e+02
   4.5680102e+02   4.7196330e+02   4.7212303e+02   5.1705956e+02   6.2688205e+02
   4.5655315e+02   5.1221517e+02   5.5346091e+02   5.5761196e+02   6.3033025e+02
   4.1248112e+02   4.3305717e+02   4.6302970e+02   5.1762636e+02   6.2738577e+02
   4.5262333e+02   4.6639530e+02   4.7115770e+02   5.1752189e+02   6.2719345e+02
   4.4130232e+02   4.7212263e+02   5.4112099e+02   5.6083575e+02   6.5582884e+02
   4.5494028e+02   5.0052411e+02   5.3776062e+02   5.4874868e+02   6.3399114e+02
   4.5690679e+02   5.1670834e+02   6.2016816e+02   6.3947043e+02   6.5642804e+02
   4.5692079e+02   5.1692376e+02   6.2446781e+02   6.4962423e+02   6.5954231e+02
   4.4696776e+02   4.4786617e+02   4.5776446e+02   5.1707402e+02   6.2690059e+02
   4.5683826e+02   5.1563291e+02   5.4774463e+02   5.4891924e+02   6.2758081e+02
   4.4490484e+02   4.7419003e+02   5.0622237e+02   5.2877900e+02   6.3179227e+02
   4.5690531e+02   5.1668506e+02   5.9412672e+02   5.9510990e+02   6.2845878e+02
   4.5526508e+02   5.0275192e+02   5.6730085e+02   5.8231133e+02   7.4406536e+02
   4.4802346e+02   4.8081321e+02   5.3434038e+02   5.5178850e+02   6.4163533e+02
   4.5677998e+02   5.1486826e+02   5.5319921e+02   5.5508728e+02   6.2829801e+02
   4.0226059e+02   4.5791729e+02   5.1047283e+02   5.3337761e+02   6.3554503e+02
   4.5625800e+02   5.0947355e+02   5.5747630e+02   5.6432084e+02   6.3382971e+02
   4.4069748e+02   4.7148715e+02   5.3894384e+02   5.5841980e+02   6.5173970e+02
   4.4382262e+02   4.7501610e+02   5.4477914e+02   5.6477601e+02   6.7462822e+02
   4.5685102e+02   5.1588596e+02   6.0290349e+02   6.1100549e+02   6.3922551e+02
   4.4641934e+02   4.7852993e+02   5.4686933e+02   5.6666808e+02   7.7154970e+02
   4.5692193e+02   5.1694273e+02   6.2493266e+02   6.5287393e+02   6.6541423e+02
   4.4917881e+02   4.8278325e+02   5.3219186e+02   5.4909603e+02   6.3942089e+02
   4.5691630e+02   5.1685243e+02   5.9950268e+02   6.0025597e+02   6.2802838e+02
   3.9873344e+02   4.3436989e+02   4.6422569e+02   5.1776521e+02   6.2750566e+02
   4.4297981e+02   4.4561050e+02   4.5925609e+02   5.1716831e+02   6.2698278e+02
   4.5588893e+02   4.9225021e+02   4.9652268e+02   5.1892523e+02   6.2736604e+02
   4.5229516e+02   4.9060975e+02   5.5029709e+02   5.6724360e+02   6.5193211e+02
   4.5692769e+02   4.6735109e+02   4.6735154e+02   5.1703892e+02   6.2687009e+02
   4.1583943e+02   4.5947771e+02   5.3250175e+02   5.5279283e+02   6.4882644e+02
   4.0964783e+02   4.5872971e+02   5.2089321e+02   5.4161739e+02   6.3996213e+02
   4.3171094e+02   4.5456668e+02   4.7907715e+02   5.1985778e+02   6.2892519e+02
   4.1094160e+02   4.5902453e+02   5.2859865e+02   5.4879851e+02   6.4500677e+02
   4.1803988e+02   4.4101965e+02   4.6850400e+02   5.1828798e+02   6.2793079e+02
   4.5019948e+02   4.8427081e+02   5.2194409e+02   5.3895851e+02   6.3439753e+02
   4.3060063e+02   4.6107706e+02   4.9843379e+02   5.2602898e+02   6.3182946e+02
   4.3896364e+02   4.6931732e+02   5.1922651e+02   5.3917625e+02   6.3698756e+02
   4.5690662e+02   5.1670468e+02   6.0942129e+02   6.1337401e+02   6.3184455e+02
   4.5656771e+02   5.1220580e+02   5.4414918e+02   5.4800455e+02   6.2916439e+02
   4.3860053e+02   4.6954075e+02   5.3918213e+02   5.5896122e+02   6.5370328e+02
   4.5649628e+02   5.1029454e+02   5.2615952e+02   5.3149294e+02   6.2814338e+02
   4.5662739e+02   5.1056761e+02   5.1903407e+02   5.2460364e+02   6.2747717e+02
   4.1684339e+02   4.5931899e+02   5.2230705e+02   5.4282754e+02   6.4064096e+02
   4.0364987e+02   4.1779635e+02   4.5773003e+02   5.1710944e+02   6.2693414e+02
   4.3266505e+02   4.6516881e+02   5.3931953e+02   5.5966188e+02   6.5849059e+02
   4.5375290e+02   4.7253721e+02   4.7696181e+02   5.1775163e+02   6.2726427e+02
   4.5244030e+02   4.9108708e+02   5.5416004e+02   5.7200682e+02   6.7042260e+02
   4.5687113e+02   5.1617560e+02   5.7176716e+02   5.7280407e+02   6.2809843e+02
   4.1560914e+02   4.5769064e+02   5.0396414e+02   5.2920129e+02   6.3354353e+02
   4.2991238e+02   4.6318214e+02   5.2182250e+02   5.4207013e+02   6.3955899e+02
   4.2864262e+02   4.6121660e+02   5.0518926e+02   5.2964719e+02   6.3345093e+02
   4.5570089e+02   5.0512516e+02   5.4424841e+02   5.5305658e+02   6.3338354e+02
   4.5610498e+02   5.0547483e+02   5.1823820e+02   5.2741548e+02   6.2831316e+02
   4.3082150e+02   4.4606088e+02   4.6872177e+02   5.1819901e+02   6.2783999e+02
   4.4319930e+02   4.7411340e+02   5.3464182e+02   5.5335271e+02   6.4487639e+02
   4.5503395e+02   5.0051694e+02   5.3013207e+02   5.4109650e+02   6.3188296e+02
   4.4062433e+02   4.7146272e+02   5.4309534e+02   5.6332430e+02   6.6911746e+02
   4.5691142e+02   5.1677722e+02   5.6628459e+02   5.6656639e+02   6.2715505e+02
   3.8489282e+02   4.5840892e+02   5.1817019e+02   5.3933296e+02   6.3863214e+02
   4.5590371e+02   5.0511386e+02   5.2464680e+02   5.3342075e+02   6.2932273e+02
   4.5686978e+02   5.1610243e+02   5.4790717e+02   5.4869141e+02   6.2733993e+02
   4.5649436e+02   5.1169642e+02   5.8032298e+02   5.8891306e+02   6.4315862e+02
   4.0769707e+02   4.5900344e+02   5.3331872e+02   5.5369459e+02   6.5009434e+02
   4.4863332e+02   4.6291911e+02   4.7177667e+02   5.1788430e+02   6.2747036e+02
   4.5195757e+02   4.8855599e+02   5.2286422e+02   5.3868547e+02   6.3355910e+02
   4.5662567e+02   5.1307553e+02   5.8215978e+02   5.8887081e+02   6.3881283e+02
   4.5546799e+02   5.0378911e+02   5.4921381e+02   5.5924034e+02   6.3615919e+02
   4.5685079e+02   5.1547638e+02   5.3093873e+02   5.3220855e+02   6.2719227e+02
   4.5691777e+02   5.1687498e+02   5.7307030e+02   5.7327148e+02   6.2711006e+02
   3.8998582e+02   4.5889952e+02   5.3540250e+02   5.5592020e+02   6.5346632e+02
   4.5689702e+02   5.1655191e+02   5.5840756e+02   5.5885884e+02   6.2725059e+02
   4.5688464e+02   5.1632420e+02   5.4671878e+02   5.4730911e+02   6.2720741e+02
   4.5482933e+02   4.9999064e+02   5.3825637e+02   5.4952803e+02   6.3442347e+02
   3.8929264e+02   4.5099395e+02   4.8284176e+02   5.2104758e+02   6.2976768e+02
   4.2700376e+02   4.3800961e+02   4.6355619e+02   5.1763953e+02   6.2739109e+02
   4.5683963e+02   5.1572923e+02   6.0711173e+02   6.2255239e+02   6.5856693e+02
   4.5375075e+02   4.9564268e+02   5.5799214e+02   5.7483808e+02   6.6733814e+02
   4.1926689e+02   4.3897004e+02   4.6655904e+02   5.1802482e+02   6.2771798e+02
   4.5275279e+02   4.6596241e+02   4.7050476e+02   5.1747473e+02   6.2716627e+02
   4.2670928e+02   4.6204839e+02   5.3710972e+02   5.5750331e+02   6.5503625e+02
   4.4408096e+02   4.7512080e+02   5.3183413e+02   5.5024008e+02   6.4222567e+02
   3.8542193e+02   4.3760259e+02   4.6659794e+02   5.1805442e+02   6.2774787e+02
   4.1886729e+02   4.5991421e+02   5.3584199e+02   5.5630960e+02   6.5372544e+02
   4.2664823e+02   4.6071795e+02   5.0812445e+02   5.3154761e+02   6.3437732e+02
   4.3770986e+02   4.6767026e+02   5.1083061e+02   5.3274473e+02   6.3418118e+02
   4.5672485e+02   5.1422492e+02   5.9328329e+02   6.0199358e+02   6.4466216e+02
   4.3710283e+02   4.6683192e+02   5.0757552e+02   5.3060836e+02   6.3333035e+02
   4.4221875e+02   4.7303050e+02   5.3647409e+02   5.5547523e+02   6.4727122e+02
   4.4133226e+02   4.4363479e+02   4.5890734e+02   5.1715611e+02   6.2697228e+02
   4.5688056e+02   5.1631541e+02   6.1345445e+02   6.2894757e+02   6.5347511e+02
   4.3213583e+02   4.5869523e+02   4.8694207e+02   5.2177214e+02   6.2991449e+02
   4.4765815e+02   4.7992861e+02   5.2608688e+02   5.4369230e+02   6.3731424e+02
   4.5114763e+02   4.8725019e+02   5.3950613e+02   5.5569623e+02   6.4204352e+02
   4.5622036e+02   5.0920392e+02   5.7770008e+02   5.8927058e+02   6.5374573e+02
   4.5678394e+02   5.1497622e+02   5.8804749e+02   5.9239634e+02   6.3443954e+02
   4.4039138e+02   4.7073694e+02   5.2168085e+02   5.4112594e+02   6.3775288e+02
   4.5289864e+02   4.9195130e+02   5.3132922e+02   5.4569507e+02   6.3543963e+02
   4.4763920e+02   4.7965943e+02   5.2143055e+02   5.3950466e+02   6.3543512e+02
   3.9017918e+02   4.5884439e+02   5.3214220e+02   5.5246554e+02   6.4862672e+02
   4.4239508e+02   4.7125414e+02   5.0553553e+02   5.2877703e+02   6.3209303e+02
   4.5230951e+02   4.9067267e+02   5.5233135e+02   5.6978173e+02   6.5743221e+02
   4.5100425e+02   4.8400018e+02   5.0793081e+02   5.2795579e+02   6.3050438e+02
   4.5685971e+02   5.1601098e+02   5.8067006e+02   5.8228035e+02   6.2914285e+02
   4.3627518e+02   4.6758584e+02   5.3469278e+02   5.5430401e+02   6.4799235e+02
   4.5217252e+02   4.8941713e+02   5.2623025e+02   5.4152240e+02   6.3443216e+02
   4.5559473e+02   5.0381269e+02   5.3185497e+02   5.4109581e+02   6.3103821e+02
   4.5556924e+02   5.0455109e+02   5.7024966e+02   5.8465273e+02   7.4328586e+02
   4.1976746e+02   4.4437690e+02   4.7156192e+02   5.1872549e+02   6.2826303e+02
   4.1413392e+02   4.5804955e+02   5.0767374e+02   5.3145920e+02   6.3458508e+02
   4.5547505e+02   5.0397382e+02   5.6901237e+02   5.8352990e+02   6.8402105e+02
   4.5691549e+02   5.1684166e+02   5.9191539e+02   5.9239375e+02   6.2762984e+02
   4.5623259e+02   4.6906659e+02   4.6986438e+02   5.1711889e+02   6.2692109e+02
   3.9315733e+02   4.3494187e+02   4.6462949e+02   5.1781253e+02   6.2754621e+02
   4.2906186e+02   4.6314681e+02   5.4061921e+02   5.6140886e+02   6.9201011e+02
   4.0931651e+02   4.5896824e+02   5.2918183e+02   5.4939086e+02   6.4553222e+02
   4.5678611e+02   5.1490493e+02   5.4819711e+02   5.4998932e+02   6.2799660e+02
   4.2842076e+02   4.6052663e+02   5.0143435e+02   5.2757974e+02   6.3256898e+02
   4.3886168e+02   4.5763707e+02   4.7618668e+02   5.1902999e+02   6.2832243e+02
   3.9641864e+02   4.5880798e+02   5.2985537e+02   5.5008853e+02   6.4619725e+02
   4.5066184e+02   4.8624876e+02   5.5125539e+02   5.7005727e+02   7.3044147e+02
   4.5660572e+02   4.6432460e+02   4.6465585e+02   5.1705622e+02   6.2688270e+02
   4.3441306e+02   4.3485782e+02   4.5722252e+02   5.1705971e+02   6.2688809e+02
   4.3876306e+02   4.5411234e+02   4.7155677e+02   5.1836100e+02   6.2791095e+02
   4.5492412e+02   4.9921917e+02   5.2286155e+02   5.3483700e+02   6.3062564e+02
   4.5607211e+02   5.0801665e+02   5.6470634e+02   5.7398800e+02   6.3950319e+02
   4.3697255e+02   4.6821810e+02   5.4256402e+02   5.6315379e+02   7.4399633e+02
   4.2199705e+02   4.6052356e+02   5.3435578e+02   5.5466222e+02   6.5090732e+02
   4.5275127e+02   4.7628970e+02   4.8350363e+02   5.1868305e+02   6.2765051e+02
   4.5691043e+02   5.1676550e+02   6.2172297e+02   6.4560449e+02   7.5943556e+02
   4.3694467e+02   4.5887108e+02   4.8055814e+02   5.1995163e+02   6.2886990e+02
   4.4620271e+02   4.7728338e+02   5.1763769e+02   5.3670629e+02   6.3461655e+02
   3.8695411e+02   4.4184763e+02   4.7031144e+02   5.1857329e+02   6.2816007e+02
   4.1471838e+02   4.5561028e+02   4.9393158e+02   5.2448008e+02   6.3145734e+02
   4.1379607e+02   4.5935239e+02   5.3604946e+02   5.5658310e+02   6.5448648e+02
   4.5151776e+02   4.8833522e+02   5.4563146e+02   5.6234289e+02   6.4718147e+02
   4.4539576e+02   4.5414187e+02   4.6537339e+02   5.1752027e+02   6.2726751e+02
   4.5339071e+02   4.9422558e+02   5.5088073e+02   5.6640769e+02   6.4739175e+02
   4.5692014e+02   5.1691269e+02   6.0226433e+02   6.0291448e+02   6.2781327e+02
   4.5146857e+02   4.6578646e+02   4.7185384e+02   5.1767053e+02   6.2729539e+02
   4.4110344e+02   4.7080607e+02   5.1222710e+02   5.3338920e+02   6.3408133e+02
   4.4292390e+02   4.5806927e+02   4.7221844e+02   5.1826743e+02   6.2779781e+02
   4.3468588e+02   4.5324731e+02   4.7426584e+02   5.1889162e+02   6.2830137e+02
   4.5661672e+02   5.1297822e+02   5.8524461e+02   5.9308028e+02   6.4238495e+02
   4.4633690e+02   4.7745777e+02   5.1745666e+02   5.3652804e+02   6.3451536e+02
   4.5311136e+02   4.9245692e+02   5.2826207e+02   5.4250209e+02   6.3414659e+02
   4.5689417e+02   5.1635678e+02   5.3344695e+02   5.3400506e+02   6.2702962e+02
   4.3135173e+02   4.6433290e+02   5.3628455e+02   5.5637546e+02   6.5197724e+02
   4.1257589e+02   4.5927215e+02   5.3673705e+02   5.5734122e+02   6.5618095e+02
   4.5652525e+02   5.1113690e+02   5.3162959e+02   5.3623489e+02   6.2841016e+02
   4.4737429e+02   4.7997782e+02   5.4743075e+02   5.6702705e+02   7.0346963e+02
   4.3034321e+02   4.4915480e+02   4.7246884e+02   5.1873053e+02   6.2823035e+02
   4.5403661e+02   4.9649656e+02   5.4024964e+02   5.5324852e+02   6.3712529e+02
   4.5685075e+02   5.1588299e+02   6.0384855e+02   6.1298576e+02   6.4079013e+02
   4.5671537e+02   5.1411316e+02   5.8830717e+02   5.9473939e+02   6.3903307e+02
   4.4210645e+02   4.5487764e+02   4.6924632e+02   5.1797075e+02   6.2761455e+02
   4.5454437e+02   4.9705550e+02   5.1994361e+02   5.3315335e+02   6.3054748e+02
   4.5363495e+02   4.9519172e+02   5.5761337e+02   5.7457733e+02   6.6832902e+02
   4.1347392e+02   4.5896025e+02   5.2116339e+02   5.4183701e+02   6.4006550e+02
   4.3573394e+02   4.5743141e+02   4.7954502e+02   5.1979626e+02   6.2881555e+02
   4.5420447e+02   4.9718306e+02   5.3970330e+02   5.5236579e+02   6.3648903e+02
   4.4924571e+02   4.8122812e+02   5.1074573e+02   5.3056037e+02   6.3170305e+02
   4.3450753e+02   4.6481040e+02   5.0638333e+02   5.3005335e+02   6.3329495e+02
   4.4579406e+02   4.7762966e+02   5.4582988e+02   5.6556038e+02   6.7009022e+02
   4.5369518e+02   4.9537543e+02   5.5172446e+02   5.6689252e+02   6.4695182e+02
   3.8334219e+02   4.5872663e+02   5.2712474e+02   5.4736746e+02   6.4389513e+02
   4.5543980e+02   4.6384792e+02   4.6537535e+02   5.1712383e+02   6.2693249e+02
   4.2261668e+02   4.2699350e+02   4.5835939e+02   5.1715970e+02   6.2697685e+02
   4.2283690e+02   4.5813685e+02   4.9923286e+02   5.2665088e+02   6.3232348e+02
   4.4052211e+02   4.7083625e+02   5.2109333e+02   5.4059650e+02   6.3746179e+02
   4.2333240e+02   4.3073686e+02   4.5996925e+02   5.1730348e+02   6.2710248e+02
   4.5691425e+02   5.1682020e+02   6.1811658e+02   6.2545525e+02   6.3596490e+02
   4.4094668e+02   4.6456993e+02   4.8576776e+02   5.2091297e+02   6.2919061e+02
   4.5690772e+02   5.1672201e+02   5.7397493e+02   5.7437369e+02   6.2735637e+02
   4.5666791e+02   5.1354745e+02   5.9221613e+02   6.0261294e+02   6.5101705e+02
   4.5488994e+02   5.0034843e+02   5.3955084e+02   5.5072196e+02   6.3468526e+02
   4.1772664e+02   4.5968249e+02   5.3187348e+02   5.5211287e+02   6.4799891e+02
   4.5644685e+02   5.1122947e+02   5.8589596e+02   5.9810683e+02   7.1748672e+02
   4.4885465e+02   4.8248937e+02   5.4740054e+02   5.6632036e+02   6.6006021e+02
   4.3065176e+02   4.6399031e+02   5.4108985e+02   5.6188336e+02   7.1937554e+02
   4.4069726e+02   4.4095355e+02   4.5713626e+02   5.1705108e+02   6.2688090e+02
   4.2212118e+02   4.3709165e+02   4.6445010e+02   5.1776224e+02   6.2749734e+02
   4.1306725e+02   4.5932832e+02   5.3846681e+02   5.5926142e+02   6.6285744e+02
   4.4580166e+02   4.7763454e+02   5.4522126e+02   5.6479790e+02   6.6264240e+02
   4.5692496e+02   5.1699023e+02   5.6839691e+02   5.6845128e+02   6.2692787e+02
   4.4403934e+02   4.4989473e+02   4.6233938e+02   5.1734562e+02   6.2713213e+02
   4.5692519e+02   5.1699276e+02   6.2596317e+02   6.5917336e+02   6.7407360e+02
   4.1923734e+02   4.3025324e+02   4.6063245e+02   5.1737355e+02   6.2716504e+02
   4.5689415e+02   5.1651624e+02   5.9190902e+02   5.9318977e+02   6.2895385e+02
   4.3554019e+02   4.5596552e+02   4.7736972e+02   5.1938250e+02   6.2858765e+02
   3.8925286e+02   4.0947191e+02   4.5712221e+02   5.1705594e+02   6.2688584e+02
   3.8053265e+02   4.1735278e+02   4.5773410e+02   5.1710993e+02   6.2693453e+02
   4.2424600e+02   4.5620318e+02   4.9000869e+02   5.2295940e+02   6.3065733e+02
   4.5406656e+02   4.9685366e+02   5.5021118e+02   5.6433440e+02   6.4344851e+02
   4.3798465e+02   4.6893674e+02   5.3430708e+02   5.5372984e+02   6.4691819e+02
   4.3615592e+02   4.6736804e+02   5.2848446e+02   5.4789712e+02   6.4251730e+02
   4.2952132e+02   4.5456191e+02   4.8115443e+02   5.2038682e+02   6.2925841e+02
   4.3648708e+02   4.6773131e+02   5.3387177e+02   5.5342011e+02   6.4700342e+02
   4.2794311e+02   4.6177244e+02   5.1350300e+02   5.3533067e+02   6.3610107e+02
   4.2988270e+02   4.4094009e+02   4.6453845e+02   5.1772017e+02   6.2745708e+02
   4.3834889e+02   4.6920044e+02   5.3189916e+02   5.5116012e+02   6.4450724e+02
   4.3219863e+02   4.6489806e+02   5.4123087e+02   5.6195164e+02   7.0135803e+02
   4.2168494e+02   4.5876902e+02   5.0476078e+02   5.2958804e+02   6.3363501e+02
   4.5692411e+02   5.1696900e+02   5.4768497e+02   5.4774326e+02   6.2690365e+02
   4.5071643e+02   4.8435545e+02   5.1275764e+02   5.3134005e+02   6.3161165e+02
   4.1138608e+02   4.2011772e+02   4.5788232e+02   5.1712266e+02   6.2694524e+02
   4.5542345e+02   5.0352881e+02   5.4947202e+02   5.5968861e+02   6.3649928e+02
   4.5689811e+02   5.1657245e+02   6.0214807e+02   6.0469622e+02   6.3060988e+02
   4.5361183e+02   4.6584621e+02   4.6938510e+02   5.1735158e+02   6.2708482e+02
   3.8023561e+02   4.5628584e+02   4.9930074e+02   5.2681999e+02   6.3253213e+02
   3.8475957e+02   4.5820446e+02   5.1458161e+02   5.3646051e+02   6.3709017e+02
   4.3593956e+02   4.6584042e+02   5.0661486e+02   5.3009437e+02   6.3320920e+02
   4.5004641e+02   4.8485164e+02   5.4870673e+02   5.6726634e+02   6.5943504e+02
   4.5605970e+02   5.0728719e+02   5.3593185e+02   5.4308749e+02   6.3039097e+02
   4.3262923e+02   4.4812345e+02   4.6967966e+02   5.1828900e+02   6.2790147e+02
   4.3669053e+02   4.6798395e+02   5.4102254e+02   5.6131765e+02   6.6171365e+02
   4.2573569e+02   4.2988629e+02   4.5875466e+02   5.1719048e+02   6.2700377e+02
   4.5683512e+02   5.1563336e+02   5.5532095e+02   5.5657349e+02   6.2786033e+02
   4.5567877e+02   5.0474546e+02   5.3824199e+02   5.4696834e+02   6.3202440e+02
   4.2693387e+02   4.6216261e+02   5.3900161e+02   5.5961095e+02   6.6124253e+02
   4.4595668e+02   4.6398551e+02   4.7661473e+02   5.1864715e+02   6.2793935e+02
   4.3603217e+02   4.6732517e+02   5.3052705e+02   5.4996190e+02   6.4404902e+02
   4.5690705e+02   5.1671266e+02   6.1970534e+02   6.3640353e+02   6.5056931e+02
   4.5410026e+02   4.9548630e+02   5.2213913e+02   5.3573455e+02   6.3146623e+02
   4.5691216e+02   5.1678761e+02   5.6369324e+02   5.6395376e+02   6.2711411e+02
   4.5300939e+02   4.5791025e+02   4.6179766e+02   5.1714399e+02   6.2695540e+02
   4.4865782e+02   4.7552563e+02   4.9313154e+02   5.2196538e+02   6.2906725e+02
   4.2702813e+02   4.3087503e+02   4.5879534e+02   5.1719216e+02   6.2700471e+02
   4.5458287e+02   4.9462863e+02   5.0950854e+02   5.2575321e+02   6.2895007e+02
   4.4811235e+02   4.7992631e+02   5.1520099e+02   5.3423435e+02   6.3324147e+02
   4.2482219e+02   4.3740635e+02   4.6390197e+02   5.1768892e+02   6.2743410e+02
   4.4859537e+02   4.8191595e+02   5.3972640e+02   5.5733465e+02   6.4550776e+02
   4.5628747e+02   5.0977380e+02   5.8118236e+02   5.9351617e+02   6.7004250e+02
   4.0811817e+02   4.2946925e+02   4.6115496e+02   5.1743360e+02   6.2721945e+02
   4.5629029e+02   5.0956331e+02   5.4557558e+02   5.5146096e+02   6.3088513e+02
   4.5659585e+02   5.1274551e+02   5.9068279e+02   6.0258702e+02   6.6317208e+02
   4.5685962e+02   5.1601019e+02   6.1054385e+02   6.2740528e+02   6.6707055e+02
   4.5410813e+02   4.9670949e+02   5.3804202e+02   5.5079382e+02   6.3602542e+02
   4.5683079e+02   5.1559886e+02   5.9875461e+02   6.0518442e+02   6.3778720e+02
   4.4267611e+02   4.7358296e+02   5.3906543e+02   5.5823429e+02   6.5039345e+02
   4.4546380e+02   4.7716217e+02   5.4469151e+02   5.6424154e+02   6.6077549e+02
   4.2595836e+02   4.3428777e+02   4.6129537e+02   5.1742081e+02   6.2720377e+02
   3.8366942e+02   4.3246145e+02   4.6301635e+02   5.1762973e+02   6.2739010e+02
   4.3450799e+02   4.5304548e+02   4.7415425e+02   5.1888013e+02   6.2829611e+02
   4.0973834e+02   4.5860594e+02   5.1797832e+02   5.3916081e+02   6.3850790e+02
   4.2544110e+02   4.5947549e+02   5.0233665e+02   5.2814902e+02   6.3291232e+02
   4.4368743e+02   4.7425335e+02   5.2140133e+02   5.4039524e+02   6.3678043e+02
   4.0677204e+02   4.4453580e+02   4.7307445e+02   5.1900720e+02   6.2847975e+02
   4.3306815e+02   4.4396526e+02   4.6532296e+02   5.1776627e+02   6.2749222e+02
   4.5690890e+02   5.1658603e+02   5.2931492e+02   5.2969177e+02   6.2694687e+02
   4.5689074e+02   5.1644845e+02   5.5383744e+02   5.5435572e+02   6.2725019e+02
   4.5591787e+02   5.0419383e+02   5.1852535e+02   5.2842479e+02   6.2861840e+02
   4.5643933e+02   5.1094073e+02   5.4593402e+02   5.5081516e+02   6.3010255e+02
   3.9520997e+02   4.0458484e+02   4.5699057e+02   5.1704412e+02   6.2687514e+02
   4.2271592e+02   4.6035624e+02   5.2096666e+02   5.4155434e+02   6.3968113e+02
   4.5692610e+02   5.1700629e+02   6.2454358e+02   6.2959283e+02   6.3227393e+02
   4.3361630e+02   4.6580131e+02   5.4089813e+02   5.6144546e+02   6.6723051e+02
   4.5689329e+02   5.1650330e+02   6.1542972e+02   6.2945621e+02   6.4809862e+02
   4.2837391e+02   4.6246179e+02   5.2324914e+02   5.4342446e+02   6.4051750e+02
   4.5536604e+02   5.0317994e+02   5.4870589e+02   5.5905976e+02   6.3645052e+02
   4.5683849e+02   5.1571126e+02   5.8910341e+02   5.9200229e+02   6.3170991e+02
   4.1292969e+02   4.5862435e+02   5.1514531e+02   5.3687437e+02   6.3725919e+02
   4.2334636e+02   4.5962854e+02   5.0816151e+02   5.3165968e+02   6.3453481e+02
   4.5684023e+02   5.1573314e+02   5.6803226e+02   5.6949640e+02   6.2846737e+02
   4.5027967e+02   4.8514087e+02   5.3664240e+02   5.5318361e+02   6.4114170e+02
   4.0458599e+02   4.5828521e+02   5.1468450e+02   5.3653530e+02   6.3712023e+02
   4.2914049e+02   4.6318325e+02   5.4033849e+02   5.6107017e+02   6.7274441e+02
   4.5660626e+02   5.1285854e+02   5.9046064e+02   6.0176948e+02   6.5693480e+02
   4.4888084e+02   4.8123015e+02   5.1547301e+02   5.3418004e+02   6.3304059e+02
   3.9547115e+02   4.5004700e+02   4.8106975e+02   5.2060886e+02   6.2951462e+02
   3.8368737e+02   4.5894988e+02   5.3968548e+02   5.6070193e+02   7.2654934e+02
   4.0241843e+02   4.5899765e+02   5.3974181e+02   5.6076410e+02   7.7643035e+02
   4.5570117e+02   4.8407282e+02   4.8704061e+02   5.1792075e+02   6.2720041e+02
   4.4136376e+02   4.5720625e+02   4.7281298e+02   5.1841797e+02   6.2791497e+02
   4.2864919e+02   4.6275589e+02   5.2898118e+02   5.4886453e+02   6.4426305e+02
   3.8183054e+02   4.5883524e+02   5.3190777e+02   5.5221885e+02   6.4834735e+02
   4.5531010e+02   5.0300487e+02   5.6544293e+02   5.7952889e+02   6.5546966e+02
   4.5390003e+02   4.6826557e+02   4.7176880e+02   5.1742756e+02   6.2711848e+02
   4.3072562e+02   4.4839131e+02   4.7130529e+02   5.1855032e+02   6.2810084e+02
   4.4595291e+02   4.6934447e+02   4.8608107e+02   5.2046933e+02   6.2874028e+02
   4.1881703e+02   4.4325007e+02   4.7055028e+02   5.1857735e+02   6.2815406e+02
   4.5428095e+02   4.9184283e+02   5.0527740e+02   5.2390246e+02   6.2867417e+02
   4.5279188e+02   4.9221186e+02   5.5543655e+02   5.7318380e+02   7.0539318e+02
   4.5611045e+02   5.0762660e+02   5.3507148e+02   5.4201428e+02   6.3010813e+02
   4.1450895e+02   4.2861622e+02   4.6037428e+02   5.1735352e+02   6.2714846e+02
   4.5521767e+02   4.9991582e+02   5.1788512e+02   5.3013776e+02   6.2946002e+02
   4.0890734e+02   4.4804989e+02   4.7759221e+02   5.1983052e+02   6.2903493e+02
   4.3774107e+02   4.4836078e+02   4.6615288e+02   5.1777394e+02   6.2749060e+02
   4.4908891e+02   4.8220856e+02   5.2327795e+02   5.4062409e+02   6.3545731e+02
   4.5616542e+02   5.0875473e+02   5.6988384e+02   5.7947480e+02   6.4217830e+02
   4.5692799e+02   5.1703718e+02   6.2681471e+02   6.4091583e+02   6.4100722e+02
   4.5408571e+02   4.9700078e+02   5.5681570e+02   5.7251958e+02   6.5321358e+02
   3.9387675e+02   3.9924554e+02   4.5694445e+02   5.1704044e+02   6.2687154e+02
   4.5688824e+02   5.1618569e+02   5.3098340e+02   5.3168102e+02   6.2703986e+02
   4.5646256e+02   5.1138221e+02   5.7977551e+02   5.8871078e+02   6.4398269e+02
   4.2701499e+02   4.6123224e+02   5.1178103e+02   5.3406666e+02   6.3553800e+02
   4.0851354e+02   4.5906332e+02   5.3563778e+02   5.5616093e+02   6.5382254e+02
   4.0740618e+02   4.1756281e+02   4.5762493e+02   5.1710005e+02   6.2692568e+02
   4.4085049e+02   4.7163926e+02   5.3899390e+02   5.5845360e+02   6.5171277e+02
   4.5666553e+02   5.1351869e+02   5.9354458e+02   6.0550202e+02   6.5848236e+02
   4.1929193e+02   4.3369310e+02   4.6268953e+02   5.1757987e+02   6.2734373e+02
   4.3537903e+02   4.6217961e+02   4.9098208e+02   5.2283834e+02   6.3028171e+02
   4.4533800e+02   4.7700097e+02   5.4580213e+02   5.6565955e+02   6.8232215e+02
   4.4601730e+02   4.4901443e+02   4.5971320e+02   5.1717074e+02   6.2698411e+02
   4.5689637e+02   5.1651032e+02   5.4655715e+02   5.4699316e+02   6.2711624e+02
   4.5611285e+02   4.5924532e+02   4.6005980e+02   5.1705389e+02   6.2688206e+02
   4.1843565e+02   4.2780865e+02   4.5956143e+02   5.1727262e+02   6.2707689e+02
   4.5689850e+02   5.1658131e+02   5.9460640e+02   5.9593471e+02   6.2901639e+02
   4.5690757e+02   5.1637724e+02   5.2355890e+02   5.2414117e+02   6.2693019e+02
   3.8605530e+02   4.5724304e+02   5.0508562e+02   5.2989664e+02   6.3390912e+02
   4.5685867e+02   5.1599869e+02   6.0923347e+02   6.2386327e+02   6.5294429e+02
   4.5682588e+02   5.1553717e+02   5.7640515e+02   5.7843607e+02   6.2961948e+02
   4.1297110e+02   4.2270101e+02   4.5837320e+02   5.1716639e+02   6.2698433e+02
   4.5691206e+02   5.1679050e+02   6.2212475e+02   6.4620452e+02   6.9928745e+02
   4.4970318e+02   4.8195095e+02   5.1024772e+02   5.3004277e+02   6.3143586e+02
   4.0349091e+02   4.3911607e+02   4.6777000e+02   5.1820867e+02   6.2787307e+02
   4.4254105e+02   4.4286452e+02   4.5720843e+02   5.1705346e+02   6.2688319e+02
   3.9824934e+02   4.5870856e+02   5.2568380e+02   5.4599900e+02   6.4286705e+02
   4.5692482e+02   5.1698722e+02   6.2495305e+02   6.3598921e+02   6.3874541e+02
   4.3177001e+02   4.6463924e+02   5.4135588e+02   5.6213251e+02   7.4381799e+02
   4.5513609e+02   5.0203747e+02   5.6577507e+02   5.8082917e+02   6.7051837e+02
   4.1931748e+02   4.5981643e+02   5.2724443e+02   5.4739688e+02   6.4370793e+02
   4.3216433e+02   4.6468114e+02   5.2897519e+02   5.4867358e+02   6.4368435e+02
   4.3353831e+02   4.5969546e+02   4.8730078e+02   5.2180735e+02   6.2988840e+02
   4.4210232e+02   4.7299472e+02   5.4344767e+02   5.6350136e+02   6.6530102e+02
   4.3027963e+02   4.6377321e+02   5.3987935e+02   5.6046523e+02   6.6359321e+02
   4.4192467e+02   4.6201786e+02   4.7920609e+02   5.1937812e+02   6.2843208e+02
   4.4396765e+02   4.6644061e+02   4.8395412e+02   5.2019750e+02   6.2873199e+02
   4.5577162e+02   5.0586459e+02   5.7094886e+02   5.8417304e+02   6.5721456e+02
   4.1283444e+02   4.5740701e+02   5.0362901e+02   5.2902898e+02   6.3348576e+02
   4.5686807e+02   5.1613331e+02   6.1212209e+02   6.2949230e+02   6.7141809e+02
   4.5635656e+02   5.0893376e+02   5.2633603e+02   5.3259683e+02   6.2850946e+02
   4.5588207e+02   5.0628062e+02   5.4204825e+02   5.5000042e+02   6.3211016e+02
   4.2845795e+02   4.2896263e+02   4.5716910e+02   5.1705795e+02   6.2688683e+02
   4.0636929e+02   4.5212734e+02   4.8502653e+02   5.2161718e+02   6.3007769e+02
   4.5691332e+02   5.1680781e+02   5.7048468e+02   5.7075896e+02   6.2717220e+02
   4.3642788e+02   4.6762278e+02   5.3066587e+02   5.5006954e+02   6.4405674e+02
   3.9491049e+02   4.5835256e+02   5.1684428e+02   5.3825814e+02   6.3803715e+02
   4.5649923e+02   5.0929739e+02   5.1982084e+02   5.2627137e+02   6.2775543e+02
   4.2938346e+02   4.6330526e+02   5.4026927e+02   5.6097518e+02   6.6993501e+02
   3.8427117e+02   4.5638715e+02   4.9983080e+02   5.2707415e+02   6.3264456e+02
   4.4517433e+02   4.7529444e+02   5.1139724e+02   5.3213263e+02   6.3300389e+02
   4.0801100e+02   4.5715358e+02   5.0345129e+02   5.2894609e+02   6.3346720e+02
   4.2125278e+02   4.5924905e+02   5.0952497e+02   5.3261232e+02   6.3503313e+02
   3.8144706e+02   4.5276916e+02   4.8685536e+02   5.2213721e+02   6.3035696e+02
   3.8403019e+02   4.5864785e+02   5.2435368e+02   5.4476191e+02   6.4201471e+02
   4.3686239e+02   4.6810877e+02   5.4023637e+02   5.6036892e+02   6.5802546e+02
   4.5367738e+02   4.9104482e+02   5.0828589e+02   5.2619328e+02   6.2934612e+02
   4.3314889e+02   4.6549442e+02   5.4085063e+02   5.6142485e+02   6.6801366e+02
   4.2267865e+02   4.6028033e+02   5.1937334e+02   5.4018907e+02   6.3887379e+02
   4.3065373e+02   4.6229376e+02   5.0541733e+02   5.2969245e+02   6.3337459e+02
   4.2655587e+02   4.5402315e+02   4.8269448e+02   5.2083604e+02   6.2954857e+02
   4.2024893e+02   4.3350377e+02   4.6238614e+02   5.1754594e+02   6.2731389e+02
   4.2563255e+02   4.5413976e+02   4.8363272e+02   5.2109334e+02   6.2969974e+02
   4.4882699e+02   4.6898209e+02   4.7997247e+02   5.1886568e+02   6.2793250e+02
   3.9167482e+02   4.3520845e+02   4.6481633e+02   5.1783470e+02   6.2756480e+02
   4.5202440e+02   4.8960370e+02   5.3914117e+02   5.5459131e+02   6.4044823e+02
   4.4018512e+02   4.7103787e+02   5.4315588e+02   5.6346524e+02   6.7597351e+02
   4.5674094e+02   5.1442757e+02   5.8820656e+02   5.9385521e+02   6.3721050e+02
   4.2840257e+02   4.6256986e+02   5.2633288e+02   5.4629140e+02   6.4238328e+02
   4.5665090e+02   5.1336066e+02   5.8576886e+02   5.9298133e+02   6.4080071e+02
   3.9148680e+02   4.3205470e+02   4.6276069e+02   5.1760213e+02   6.2736710e+02
   4.2488222e+02   4.6011693e+02   5.0839387e+02   5.3177563e+02   6.3454337e+02
   4.4389747e+02   4.4390789e+02   4.5693736e+02   5.1703939e+02   6.2687085e+02
   4.0498700e+02   4.4806910e+02   4.7777415e+02   5.1987167e+02   6.2906340e+02
   4.1837630e+02   4.5114089e+02   4.8130585e+02   5.2061653e+02   6.2949147e+02
   4.5056454e+02   4.8584396e+02   5.3920035e+02   5.5575291e+02   6.4261241e+02
   4.5692639e+02   5.1701345e+02   6.2636588e+02   6.6229270e+02   6.7254598e+02
   4.5539732e+02   5.0300729e+02   5.3785653e+02   5.4755455e+02   6.3278658e+02
   4.5690283e+02   5.1623987e+02   5.2351587e+02   5.2421865e+02   6.2694372e+02
   4.4656367e+02   4.5914914e+02   4.6961362e+02   5.1781369e+02   6.2746201e+02
   4.4660265e+02   4.7879683e+02   5.4668405e+02   5.6637250e+02   6.8424230e+02
   4.0632803e+02   4.2148368e+02   4.5835046e+02   5.1716509e+02   6.2698394e+02
   4.2293770e+02   4.6066828e+02   5.2936949e+02   5.4943995e+02   6.4520064e+02
   4.5465477e+02   4.9683803e+02   5.1602283e+02   5.2995695e+02   6.2977789e+02
   4.5135702e+02   4.8796768e+02   5.5045829e+02   5.6843288e+02   6.5802326e+02
   4.5593664e+02   5.0606445e+02   5.3155110e+02   5.3951052e+02   6.3013914e+02
   4.5679726e+02   5.1515131e+02   5.8384682e+02   5.8714833e+02   6.3214215e+02
   4.4207730e+02   4.5044324e+02   4.6462590e+02   5.1754721e+02   6.2729934e+02
   4.2228391e+02   4.6038974e+02   5.2523377e+02   5.4544404e+02   6.4218612e+02
   4.5427605e+02   4.9566044e+02   5.1828368e+02   5.3229158e+02   6.3051558e+02
   4.5215541e+02   4.6826820e+02   4.7400280e+02   5.1776069e+02   6.2732256e+02
   4.4923228e+02   4.5156733e+02   4.5918351e+02   5.1711912e+02   6.2693880e+02
   3.9649596e+02   4.5891385e+02   5.3561206e+02   5.5614554e+02   6.5385937e+02
   4.5685984e+02   5.1596474e+02   5.4969436e+02   5.5061443e+02   6.2745656e+02
   4.4008576e+02   4.7094209e+02   5.4304827e+02   5.6334855e+02   6.7325092e+02
   4.1274355e+02   4.5847078e+02   5.1314266e+02   5.3531936e+02   6.3646787e+02
   4.5688218e+02   5.1633821e+02   5.9210119e+02   5.9384673e+02   6.2975317e+02
   4.5674642e+02   5.1264933e+02   5.2088656e+02   5.2469778e+02   6.2729409e+02
   4.4877877e+02   4.6596522e+02   4.7556254e+02   5.1826451e+02   6.2766436e+02
   4.5667962e+02   5.1360883e+02   5.5225280e+02   5.5519928e+02   6.2911792e+02
   4.5641870e+02   5.0933574e+02   5.2480858e+02   5.3088905e+02   6.2824364e+02
   4.3005193e+02   4.6357271e+02   5.3410188e+02   5.5411433e+02   6.4915408e+02
   4.2877900e+02   4.2879924e+02   4.5693775e+02   5.1703965e+02   6.2687047e+02
   4.2690128e+02   4.3370740e+02   4.6055092e+02   5.1734775e+02   6.2714033e+02
   4.2888779e+02   4.6305582e+02   5.4013094e+02   5.6083712e+02   6.6883077e+02
   4.2043182e+02   4.5992516e+02   5.2381943e+02   5.4416450e+02   6.4140957e+02
   4.5612123e+02   5.0707844e+02   5.2761460e+02   5.3504236e+02   6.2919697e+02
   4.2493768e+02   4.5914568e+02   5.0137322e+02   5.2765836e+02   6.3271255e+02
   3.9120229e+02   4.5877608e+02   5.2887896e+02   5.4910053e+02   6.4531990e+02
   4.3320203e+02   4.6512602e+02   5.2199540e+02   5.4203997e+02   6.3921979e+02
   4.4921203e+02   4.7924658e+02   5.0189930e+02   5.2533976e+02   6.3004597e+02
   4.5598427e+02   5.0736321e+02   5.7440074e+02   5.8720460e+02   6.5907102e+02
   4.3880641e+02   4.6820701e+02   5.0758741e+02   5.3045925e+02   6.3311665e+02
   4.3000079e+02   4.6329291e+02   5.2364695e+02   5.4371613e+02   6.4056002e+02
   4.5687287e+02   5.1589679e+02   5.3133027e+02   5.3225909e+02   6.2710678e+02
   4.0946886e+02   4.5457807e+02   4.9148681e+02   5.2359884e+02   6.3106808e+02
   4.4157636e+02   4.7130101e+02   5.1245514e+02   5.3349643e+02   6.3406580e+02
   4.4581526e+02   4.7677745e+02   5.1803399e+02   5.3711836e+02   6.3486851e+02
   4.5481675e+02   4.9917588e+02   5.2723951e+02   5.3893005e+02   6.3163828e+02
   4.5598923e+02   5.0705867e+02   5.4224075e+02   5.4969958e+02   6.3171178e+02
   4.4604083e+02   4.7796000e+02   5.4412719e+02   5.6337941e+02   6.5684312e+02
   4.5066091e+02   4.5319224e+02   4.5942401e+02   5.1711492e+02   6.2693459e+02
   4.5687317e+02   5.1620317e+02   6.0258732e+02   6.0785926e+02   6.3458023e+02
   4.5684911e+02   5.1586240e+02   6.0917936e+02   6.2619770e+02   7.0598357e+02
   4.4798520e+02   4.8060732e+02   5.2982451e+02   5.4718292e+02   6.3893788e+02
   4.1946306e+02   4.3494065e+02   4.6349250e+02   5.1766517e+02   6.2741645e+02
   3.8135155e+02   4.4728989e+02   4.7675915e+02   5.1967415e+02   6.2893804e+02
   4.5690546e+02   5.1668088e+02   5.5783383e+02   5.5816196e+02   6.2714171e+02
   4.5686239e+02   5.1605064e+02   6.0910757e+02   6.2259641e+02   6.4936549e+02
   4.5678511e+02   5.1499165e+02   6.0166967e+02   6.1650573e+02   6.6300574e+02
   3.8147462e+02   4.4549714e+02   4.7438157e+02   5.1923660e+02   6.2864359e+02
   4.4096697e+02   4.7068104e+02   5.1231528e+02   5.3347154e+02   6.3413260e+02
   4.2547081e+02   4.6139483e+02   5.2729737e+02   5.4731752e+02   6.4334285e+02
   4.5596680e+02   5.0722109e+02   5.6228210e+02   5.7188791e+02   6.3924284e+02
   4.5497491e+02   4.9937309e+02   5.2212074e+02   5.3409010e+02   6.3042586e+02
   3.9635116e+02   4.3301437e+02   4.6334822e+02   5.1766606e+02   6.2742121e+02
   4.4859671e+02   4.4899547e+02   4.5730661e+02   5.1705266e+02   6.2688195e+02
   4.5684527e+02   5.1575424e+02   5.5036337e+02   5.5146913e+02   6.2759678e+02
   4.3357501e+02   4.4675767e+02   4.6761606e+02   5.1801336e+02   6.2768909e+02
   4.2825964e+02   4.6275152e+02   5.3976701e+02   5.6043988e+02   6.6533885e+02
   4.5191429e+02   4.8457702e+02   5.0307400e+02   5.2475925e+02   6.2942422e+02
   4.2506073e+02   4.5071368e+02   4.7789240e+02   5.1977907e+02   6.2895262e+02
   4.5603122e+02   5.0747265e+02   5.4547668e+02   5.5283278e+02   6.3219648e+02
   4.4895205e+02   4.8265114e+02   5.4571260e+02   5.6416309e+02   6.5393616e+02
   4.5385809e+02   4.9607480e+02   5.5889424e+02   5.7581365e+02   7.0363198e+02
   4.5692438e+02   5.1697991e+02   5.7647578e+02   5.7655530e+02   6.2697095e+02
   4.3177342e+02   4.6319460e+02   5.0737799e+02   5.3084382e+02   6.3381016e+02
   4.0372500e+02   4.5892185e+02   5.3324364e+02   5.5362212e+02   6.5002529e+02
   4.5632059e+02   5.0996370e+02   5.5248459e+02   5.5839975e+02   6.3199316e+02
   4.4347636e+02   4.4717077e+02   4.6023566e+02   5.1722303e+02   6.2702946e+02
   4.1031087e+02   4.3499977e+02   4.6443999e+02   5.1778655e+02   6.2752276e+02
   3.8914869e+02   4.5587843e+02   4.9728086e+02   5.2589588e+02   6.3212414e+02
   4.0945900e+02   4.1854362e+02   4.5770035e+02   5.1710644e+02   6.2693129e+02
   4.0248283e+02   4.5899150e+02   5.3911789e+02   5.6003699e+02   6.7192376e+02
   4.5680993e+02   5.1531600e+02   5.9497115e+02   6.0061041e+02   6.3690150e+02
   4.5240255e+02   4.9096888e+02   5.5394575e+02   5.7177553e+02   6.6776945e+02
   4.2015474e+02   4.6003886e+02   5.3016087e+02   5.5029986e+02   6.4610618e+02
   4.5464570e+02   4.7614687e+02   4.7979806e+02   5.1777059e+02   6.2722947e+02
   4.5464036e+02   4.9940795e+02   5.5001064e+02   5.6274774e+02   6.4066347e+02
   4.1856216e+02   4.4976564e+02   4.7894491e+02   5.2007501e+02   6.2916926e+02
   4.5657730e+02   5.1249005e+02   5.5530824e+02   5.5931454e+02   6.3038391e+02
   4.1417172e+02   4.5864512e+02   5.1402729e+02   5.3599176e+02   6.3679496e+02
   4.2079404e+02   4.6008029e+02   5.2654173e+02   5.4670027e+02   6.4313171e+02
   4.4035095e+02   4.7118826e+02   5.4223105e+02   5.6231481e+02   6.6164290e+02
   4.5692763e+02   5.1703140e+02   6.2671847e+02   6.6507557e+02   6.6804845e+02
   4.4476205e+02   4.7121034e+02   4.9425572e+02   5.2308275e+02   6.2979981e+02
   4.1466266e+02   4.5125601e+02   4.8231870e+02   5.2088715e+02   6.2965938e+02
   4.3957513e+02   4.6984358e+02   5.1884919e+02   5.3879512e+02   6.3671573e+02
   4.5687290e+02   5.1620248e+02   6.0789534e+02   6.1750800e+02   6.4080134e+02
   4.0358884e+02   4.5793291e+02   5.1049146e+02   5.3338947e+02   6.3554893e+02
   4.0041687e+02   4.3714619e+02   4.6620709e+02   5.1800363e+02   6.2770578e+02
   4.1145195e+02   4.3371044e+02   4.6351659e+02   5.1768069e+02   6.2743247e+02
   4.1695171e+02   4.4476900e+02   4.7252097e+02   5.1889230e+02   6.2838896e+02
   3.9333930e+02   4.1378771e+02   4.5736950e+02   5.1707762e+02   6.2690562e+02
   4.0840232e+02   4.3193074e+02   4.6252577e+02   5.1757512e+02   6.2734214e+02
   4.5371079e+02   4.9451929e+02   5.2769538e+02   5.4123321e+02   6.3327592e+02
   4.3520967e+02   4.6690428e+02   5.4204445e+02   5.6269540e+02   7.2085824e+02
   4.5692017e+02   5.1691143e+02   6.1912228e+02   6.2391577e+02   6.3252143e+02
   4.1277553e+02   4.5893621e+02   5.2188640e+02   5.4247978e+02   6.4047701e+02
   4.3931032e+02   4.6991763e+02   5.2676218e+02   5.4591708e+02   6.4065743e+02
   4.3149777e+02   4.5116814e+02   4.7417074e+02   5.1897114e+02   6.2838479e+02
   4.4165956e+02   4.7211971e+02   5.2464169e+02   5.4363387e+02   6.3884522e+02
   4.3343781e+02   4.6568577e+02   5.4113408e+02   5.6174307e+02   6.7285258e+02
   3.9473296e+02   4.5732156e+02   5.0558898e+02   5.3019560e+02   6.3404404e+02
   4.5692562e+02   5.1699883e+02   6.2593351e+02   6.4936351e+02   6.5220026e+02
   4.5492270e+02   4.9719735e+02   5.1282672e+02   5.2722616e+02   6.2908953e+02
   4.5692054e+02   5.1691858e+02   6.1596497e+02   6.1872582e+02   6.3017064e+02
   4.5368009e+02   4.9536838e+02   5.5808296e+02   5.7511344e+02   6.8262427e+02
   4.2180440e+02   4.4094860e+02   4.6767057e+02   5.1815593e+02   6.2782224e+02
   4.5046760e+02   4.8579625e+02   5.5078814e+02   5.6960310e+02   6.9859799e+02
   4.5690174e+02   5.1662989e+02   6.1641327e+02   6.2804517e+02   6.4294733e+02
   4.1910346e+02   4.5983185e+02   5.2933859e+02   5.4947877e+02   6.4541859e+02
   4.5689241e+02   5.1649118e+02   6.1702067e+02   6.3595126e+02   6.6608945e+02
   4.4259284e+02   4.7350152e+02   5.4001667e+02   5.5932513e+02   6.5206538e+02
   4.5690675e+02   5.1670491e+02   6.1416184e+02   6.2081212e+02   6.3547254e+02
   4.3645493e+02   4.4651767e+02   4.6534774e+02   5.1771824e+02   6.2744879e+02
   4.3433941e+02   4.6629382e+02   5.4148019e+02   5.6208730e+02   6.7892307e+02
   4.2205230e+02   4.6061326e+02   5.4017826e+02   5.6113250e+02   7.4815721e+02
   4.4913098e+02   4.8301666e+02   5.4877148e+02   5.6789508e+02   6.7176352e+02
   4.4601423e+02   4.7701512e+02   5.1755145e+02   5.3668160e+02   6.3464547e+02
   4.5645615e+02   5.1132073e+02   5.8398763e+02   5.9475603e+02   6.5341172e+02
   4.5688923e+02   5.1644249e+02   6.1637855e+02   6.3526955e+02   6.7200634e+02
   4.4788459e+02   4.8059603e+02   5.3478607e+02   5.5230487e+02   6.4204193e+02
   4.2950804e+02   4.5092895e+02   4.7536540e+02   5.1922078e+02   6.2856481e+02
   4.4549371e+02   4.4596593e+02   4.5735051e+02   5.1705838e+02   6.2688694e+02
   4.1264263e+02   4.5920246e+02   5.3213972e+02   5.5243341e+02   6.4848735e+02
   4.1628318e+02   4.5904877e+02   5.1741447e+02   5.3866679e+02   6.3817418e+02
   4.3560116e+02   4.6676555e+02   5.2205367e+02   5.4192310e+02   6.3887258e+02
   4.5503088e+02   4.9907993e+02   5.1847885e+02   5.3102797e+02   6.2976207e+02
   5.6083825e+02   5.3983019e+02   4.5955881e+02   4.4470846e+02   4.4401896e+02
   5.8327396e+02   5.7689456e+02   5.4231411e+02   5.2573188e+02   4.5871572e+02
   6.3497009e+02   6.2776685e+02   5.4710216e+02   5.2701637e+02   4.5872411e+02
   5.6768801e+02   5.6534006e+02   5.5742793e+02   5.3862617e+02   4.5893941e+02
   5.6075407e+02   5.4169320e+02   5.4168776e+02   5.3972428e+02   4.5894961e+02
   5.7693955e+02   5.6036220e+02   4.9779548e+02   4.5642341e+02   4.2381624e+02
   5.6535467e+02   5.4711738e+02   5.0717214e+02   5.0050682e+02   4.5790419e+02
   5.9535281e+02   5.8343557e+02   5.1158126e+02   4.6519181e+02   4.3644572e+02
   6.9205535e+02   6.3220496e+02   5.2655763e+02   4.9875724e+02   4.5617969e+02
   6.0030761e+02   5.9742839e+02   5.5214371e+02   5.3260840e+02   4.5885051e+02
   5.6174225e+02   5.4089972e+02   4.6382705e+02   4.4022328e+02   4.3352685e+02
   5.6650952e+02   5.4695251e+02   4.8257263e+02   4.6127600e+02   4.4110281e+02
   5.6080323e+02   5.3978848e+02   4.5921784e+02   4.3406324e+02   4.3364514e+02
   6.3137553e+02   6.2585403e+02   5.4970614e+02   5.2964874e+02   4.5878853e+02
   5.6740429e+02   5.4793083e+02   4.8213225e+02   4.5458522e+02   4.3204517e+02
   6.1897340e+02   6.0489508e+02   5.1918495e+02   4.8126427e+02   4.5022244e+02
   5.6823151e+02   5.5105745e+02   5.0534090e+02   4.9390772e+02   4.5665563e+02
   6.2598085e+02   6.1412788e+02   5.2899600e+02   5.0461517e+02   4.5719201e+02
   5.6097346e+02   5.4001922e+02   4.7393249e+02   4.7293694e+02   4.5819407e+02
   5.6143052e+02   5.4053103e+02   4.6223970e+02   4.3592271e+02   4.3070050e+02
   5.6077834e+02   5.4499926e+02   5.4488564e+02   5.3963876e+02   4.5894944e+02
   6.2925751e+02   6.1189562e+02   5.1649667e+02   4.6111995e+02   4.2921202e+02
   5.6076924e+02   5.3974797e+02   4.5903734e+02   4.3510948e+02   4.3497819e+02
   5.6178849e+02   5.4103572e+02   4.7232952e+02   4.6670791e+02   4.5399915e+02
   5.6213402e+02   5.4135887e+02   4.6502563e+02   4.3727207e+02   4.2703542e+02
   5.6075402e+02   5.3972992e+02   4.5901813e+02   4.5883962e+02   4.5877114e+02
   5.6739890e+02   5.4781177e+02   4.8052941e+02   4.4843369e+02   4.1623977e+02
   6.1095061e+02   5.9813897e+02   5.1705888e+02   4.7624754e+02   4.4708316e+02
   5.6187875e+02   5.4105385e+02   4.6363781e+02   4.3001323e+02   3.8894516e+02
   5.6745412e+02   5.4936948e+02   4.9824069e+02   4.8510126e+02   4.5485681e+02
   6.1903059e+02   6.1584552e+02   5.5349876e+02   5.3335616e+02   4.5886252e+02
   6.3352747e+02   6.1855980e+02   5.2395970e+02   4.9370341e+02   4.5503365e+02
   5.6705407e+02   5.5172459e+02   5.2524969e+02   5.1757643e+02   4.5866898e+02
   6.3435757e+02   6.1620540e+02   5.1746894e+02   4.6690610e+02   4.3803585e+02
   5.6144496e+02   5.4163560e+02   5.2728233e+02   5.2585479e+02   4.5892326e+02
   5.9970830e+02   5.9503168e+02   5.4539414e+02   5.2647604e+02   4.5871673e+02
   6.0557148e+02   6.0542509e+02   5.6041371e+02   5.3946317e+02   4.5894681e+02
   5.7578223e+02   5.7154630e+02   5.5191939e+02   5.3455886e+02   4.5888955e+02
   5.6535316e+02   5.4525883e+02   4.7560934e+02   4.4709046e+02   4.2503090e+02
   5.6114181e+02   5.4040278e+02   5.0465816e+02   5.0402470e+02   4.5885504e+02
   5.6075690e+02   5.3973344e+02   4.5897186e+02   4.4431853e+02   4.4429332e+02
   5.6157233e+02   5.4069550e+02   4.6252302e+02   4.2986807e+02   4.1889810e+02
   5.6509123e+02   5.4491646e+02   4.7436079e+02   4.4404582e+02   4.1619686e+02
   5.8138215e+02   5.6768980e+02   5.0834003e+02   4.7861410e+02   4.4957089e+02
   5.6075768e+02   5.3973423e+02   4.5897669e+02   4.3943171e+02   4.3939705e+02
   5.9753379e+02   5.9082935e+02   5.3611242e+02   5.1701526e+02   4.5838235e+02
   6.4064080e+02   6.3781225e+02   5.5718530e+02   5.3659964e+02   4.5891189e+02
   6.4474204e+02   6.2137690e+02   5.1679553e+02   4.5748978e+02   4.1527492e+02
   6.4382548e+02   6.3782266e+02   5.5331334e+02   5.3299533e+02   4.5885552e+02
   5.9760483e+02   5.8545663e+02   5.1133258e+02   4.5868032e+02   4.2412425e+02
   5.7641460e+02   5.7052644e+02   5.4738776e+02   5.3130567e+02   4.5884030e+02
   6.0012966e+02   5.8785902e+02   5.1181021e+02   4.5650587e+02   3.8001396e+02
   6.0885610e+02   5.9542125e+02   5.1396613e+02   4.5908329e+02   4.2463562e+02
   6.4816544e+02   6.2278323e+02   5.1682698e+02   4.5695090e+02   4.0093385e+02
   6.2284081e+02   6.1204485e+02   5.3134513e+02   5.0850049e+02   4.5768304e+02
   6.4867384e+02   6.2391417e+02   5.1801237e+02   4.6771004e+02   4.3898215e+02
   5.6712993e+02   5.4745949e+02   4.7975767e+02   4.4749981e+02   4.1065046e+02
   6.2661143e+02   6.2026402e+02   5.4625602e+02   5.2625845e+02   4.5870447e+02
   5.6078766e+02   5.3976993e+02   4.5911452e+02   4.2656122e+02   4.2612523e+02
   6.1330182e+02   6.0042447e+02   5.1892830e+02   4.8247896e+02   4.5090978e+02
   5.6326971e+02   5.4271205e+02   4.6929283e+02   4.4295987e+02   4.2831436e+02
   6.2879172e+02   6.1132686e+02   5.1619071e+02   4.5843517e+02   4.2165372e+02
   5.6923397e+02   5.5689626e+02   5.3404972e+02   5.2374699e+02   4.5874736e+02
   5.9357844e+02   5.8133329e+02   5.1062899e+02   4.6346628e+02   4.3409379e+02
   6.7908693e+02   6.3750501e+02   5.3797903e+02   5.1650405e+02   4.5832192e+02
   5.6125667e+02   5.4039167e+02   4.7501505e+02   4.7284446e+02   4.5733859e+02
   5.7400797e+02   5.5646272e+02   4.9348913e+02   4.5422788e+02   4.1900494e+02
   6.0286853e+02   5.9863939e+02   5.4752605e+02   5.2831821e+02   4.5876122e+02
   5.6323290e+02   5.4268455e+02   4.7018278e+02   4.4861388e+02   4.3572316e+02
   5.6252945e+02   5.4182272e+02   4.6619429e+02   4.3558178e+02   4.1827898e+02
   5.6321389e+02   5.4267327e+02   4.7074811e+02   4.5127838e+02   4.3856423e+02
   5.7256125e+02   5.5684857e+02   5.0712468e+02   4.9012907e+02   4.5524845e+02
   6.0862568e+02   5.9513218e+02   5.1367285e+02   4.5678389e+02   4.0615182e+02
   5.6097729e+02   5.3999555e+02   4.6058779e+02   4.4666349e+02   4.4483367e+02
   5.9448541e+02   5.9425330e+02   5.6011242e+02   5.3926251e+02   4.5894459e+02
   5.7952843e+02   5.6613819e+02   5.1139332e+02   4.8849706e+02   4.5415263e+02
   5.7025946e+02   5.5965789e+02   5.3877951e+02   5.2696512e+02   4.5879030e+02
   5.6442011e+02   5.4411652e+02   4.7318022e+02   4.4683278e+02   4.2882836e+02
   6.8126728e+02   6.7326456e+02   5.6055101e+02   5.3955710e+02   4.5894776e+02
   7.3415963e+02   6.3665078e+02   5.3563869e+02   5.1352388e+02   4.5812885e+02
   5.8333407e+02   5.7059049e+02   5.1155274e+02   4.8401819e+02   4.5225038e+02
   6.5424930e+02   6.4510005e+02   5.5400484e+02   5.3362036e+02   4.5886638e+02
   5.9069051e+02   5.8213021e+02   5.2845359e+02   5.0932783e+02   4.5785964e+02
   6.2376388e+02   6.0707264e+02   5.1568533e+02   4.5733313e+02   4.1437534e+02
   5.7723345e+02   5.6092246e+02   4.9897433e+02   4.5981390e+02   4.3118286e+02
   5.9912585e+02   5.8922857e+02   5.2013877e+02   4.9207694e+02   4.5472126e+02
   6.1903044e+02   6.0312819e+02   5.1517845e+02   4.5716008e+02   4.1260412e+02
   6.5389804e+02   6.3476672e+02   5.3803352e+02   5.1662481e+02   4.5832919e+02
   6.7229476e+02   6.2763436e+02   5.1837098e+02   4.6905087e+02   4.4052212e+02
   5.6106606e+02   5.4010744e+02   4.6346600e+02   4.5779137e+02   4.5327579e+02
   5.6189562e+02   5.4107837e+02   4.6405944e+02   4.3575914e+02   4.2669649e+02
   7.0379448e+02   6.4268577e+02   5.4605250e+02   5.2574194e+02   4.5868840e+02
   5.7776007e+02   5.6137691e+02   4.9838800e+02   4.5493599e+02   4.1472107e+02
   5.6669793e+02   5.4690670e+02   4.7860390e+02   4.4646987e+02   3.8002521e+02
   6.0212518e+02   5.8977057e+02   5.1239005e+02   4.5695161e+02   4.1300587e+02
   5.6092448e+02   5.3993207e+02   4.5977227e+02   4.2844665e+02   4.2651127e+02
   5.6744809e+02   5.4790890e+02   4.8113776e+02   4.5057711e+02   4.2460293e+02
   5.9094415e+02   5.9092006e+02   5.6069019e+02   5.3968554e+02   4.5894911e+02
   6.0537005e+02   6.0368941e+02   5.5654167e+02   5.3627347e+02   4.5890782e+02
   5.6075735e+02   5.3975002e+02   5.3406610e+02   5.3404833e+02   4.5894956e+02
   5.6080773e+02   5.3994488e+02   5.3128481e+02   5.3111078e+02   4.5894803e+02
   5.6109816e+02   5.4013632e+02   4.6047522e+02   4.2387032e+02   4.1577286e+02
   6.1421821e+02   6.0997683e+02   5.5059527e+02   5.3077728e+02   4.5881389e+02
   5.6116361e+02   5.4213327e+02   5.3704356e+02   5.3495529e+02   4.5894076e+02
   5.6077446e+02   5.3988432e+02   5.3590073e+02   5.3576138e+02   4.5894910e+02
   5.6116531e+02   5.4021616e+02   4.6079594e+02   4.2634478e+02   4.1956257e+02
   5.8332728e+02   5.6856871e+02   5.0355917e+02   4.5542647e+02   3.9795882e+02
   5.6206973e+02   5.4128368e+02   4.6477682e+02   4.3694693e+02   4.2704299e+02
   5.6084624e+02   5.3983914e+02   4.5938090e+02   4.2383359e+02   4.2224309e+02
   5.7604529e+02   5.5953237e+02   4.9850532e+02   4.6289864e+02   4.3614816e+02
   5.6075635e+02   5.3973267e+02   4.5896084e+02   4.0726551e+02   4.0680429e+02
   5.6385189e+02   5.4342245e+02   4.7150377e+02   4.4613092e+02   4.3019985e+02
   5.9261085e+02   5.8444836e+02   5.2949356e+02   5.1012604e+02   4.5792300e+02
   5.6459705e+02   5.4431169e+02   4.7297167e+02   4.4319276e+02   4.1854256e+02
   6.3323661e+02   6.1632684e+02   5.1899148e+02   4.7637633e+02   4.4705422e+02
   5.9367970e+02   5.8148325e+02   5.1076657e+02   4.6403443e+02   4.3492163e+02
   6.4909119e+02   6.3272769e+02   5.3769377e+02   5.1624077e+02   4.5830796e+02
   5.6081026e+02   5.3979628e+02   4.5919779e+02   4.1265242e+02   4.0663277e+02
   5.9895117e+02   5.8681975e+02   5.1176895e+02   4.5889243e+02   4.2466892e+02
   5.7495761e+02   5.6707929e+02   5.4249697e+02   5.2797851e+02   4.5878553e+02
   6.4185455e+02   6.4174052e+02   5.6062564e+02   5.3962175e+02   4.5894845e+02
   6.2567369e+02   6.0921600e+02   5.1668876e+02   4.6493558e+02   4.3547661e+02
   6.5082233e+02   6.2742192e+02   5.2311936e+02   4.9038990e+02   4.5403441e+02
   5.9462409e+02   5.9040352e+02   5.4691539e+02   5.2831938e+02   4.5876460e+02
   5.9175169e+02   5.8738209e+02   5.4669546e+02   5.2839529e+02   4.5876812e+02
   5.7221102e+02   5.5619222e+02   5.0545059e+02   4.8780257e+02   4.5464894e+02
   5.8173434e+02   5.7316547e+02   5.3441253e+02   5.1867965e+02   4.5851046e+02
   6.5446788e+02   6.2538146e+02   5.1769761e+02   4.6455415e+02   4.3482773e+02
   5.6158300e+02   5.4071312e+02   4.6367167e+02   4.4518551e+02   4.3968309e+02
   5.6149982e+02   5.4061268e+02   4.6253474e+02   4.3602293e+02   4.3029510e+02
   5.6148564e+02   5.4065351e+02   4.7108948e+02   4.6677723e+02   4.5509084e+02
   5.6301682e+02   5.4244226e+02   4.7050519e+02   4.5269192e+02   4.4060635e+02
   7.1410217e+02   6.2682450e+02   5.1706083e+02   4.5722033e+02   4.1148112e+02
   5.6383599e+02   5.4338320e+02   4.7055711e+02   4.4060673e+02   4.1683207e+02
   5.6078885e+02   5.3977204e+02   4.5989871e+02   4.5685055e+02   4.5589872e+02
   6.9217043e+02   6.2785259e+02   5.1840828e+02   4.6924673e+02   4.4073644e+02
   6.2967090e+02   6.2243471e+02   5.4475286e+02   5.2462148e+02   4.5865726e+02
   6.0339985e+02   5.9091441e+02   5.1264965e+02   4.5659167e+02   3.9003971e+02
   5.7901030e+02   5.6443963e+02   5.0582119e+02   4.7623091e+02   4.4831513e+02
   5.6093607e+02   5.3994724e+02   4.6061837e+02   4.5020743e+02   4.4845312e+02
   6.2324132e+02   6.0687892e+02   5.1602549e+02   4.6107292e+02   4.2918291e+02
   6.1890227e+02   6.1774823e+02   5.5824773e+02   5.3761688e+02   4.5892528e+02
   6.9844585e+02   6.6189021e+02   5.5928576e+02   5.3845916e+02   4.5893544e+02
   5.6973615e+02   5.5099686e+02   4.8726697e+02   4.5654167e+02   4.3138566e+02
   6.4939681e+02   6.4938136e+02   5.6074286e+02   5.3972045e+02   4.5894950e+02
   5.8173705e+02   5.8138523e+02   5.5998360e+02   5.3926484e+02   4.5894488e+02
   5.9351885e+02   5.8437824e+02   5.2401011e+02   5.0206183e+02   4.5692082e+02
   5.6384110e+02   5.4339931e+02   4.7101258e+02   4.4346737e+02   4.2580940e+02
   6.1458979e+02   6.0015042e+02   5.1558221e+02   4.6530127e+02   4.3610285e+02
   5.7369213e+02   5.7341967e+02   5.6027357e+02   5.3950741e+02   4.5894738e+02
   5.6904601e+02   5.5749719e+02   5.3717847e+02   5.2637447e+02   4.5879033e+02
   5.6632841e+02   5.4797064e+02   4.9954407e+02   4.8921921e+02   4.5620685e+02
   5.8428007e+02   5.6977162e+02   5.0427487e+02   4.5552934e+02   3.9015355e+02
   5.6099024e+02   5.4016779e+02   5.0953572e+02   5.0917498e+02   4.5891167e+02
   6.5465350e+02   6.3268367e+02   5.3290156e+02   5.0986289e+02   4.5781229e+02
   5.8967816e+02   5.8518925e+02   5.4662586e+02   5.2855540e+02   4.5877310e+02
   6.0984799e+02   5.9666683e+02   5.1524120e+02   4.6740609e+02   4.3884924e+02
   5.6120336e+02   5.4028765e+02   4.6772553e+02   4.6396247e+02   4.5533711e+02
   5.6077079e+02   5.3974972e+02   4.5902220e+02   4.0556153e+02   3.9778393e+02
   5.6758897e+02   5.6444710e+02   5.5628324e+02   5.3821424e+02   4.5893554e+02
   5.9383811e+02   5.8943508e+02   5.4630580e+02   5.2783274e+02   4.5875373e+02
   5.7338052e+02   5.5559503e+02   4.9225854e+02   4.5293295e+02   4.0701823e+02
   6.0170889e+02   5.8936668e+02   5.1224708e+02   4.5662285e+02   4.0455002e+02
   6.2645927e+02   6.1140789e+02   5.1969757e+02   4.8105007e+02   4.5006972e+02
   6.0521892e+02   6.0518668e+02   5.6067786e+02   5.3967032e+02   4.5894905e+02
   5.8612042e+02   5.7209035e+02   5.0557319e+02   4.5580885e+02   4.0490907e+02
   5.6493868e+02   5.4474402e+02   4.7435408e+02   4.4600693e+02   4.2473714e+02
   6.4727661e+02   6.2586418e+02   5.2253691e+02   4.8874670e+02   4.5347865e+02
   6.4116388e+02   6.2043579e+02   5.1785347e+02   4.6786808e+02   4.3918486e+02
   5.6077665e+02   5.3975642e+02   4.5904901e+02   4.0587423e+02   3.8003481e+02
   5.8106228e+02   5.7435182e+02   5.4216578e+02   5.2607051e+02   4.5872854e+02
   5.6368637e+02   5.4336440e+02   4.7591459e+02   4.6178157e+02   4.4625213e+02
   5.7114786e+02   5.6476459e+02   5.4909108e+02   5.3378384e+02   4.5888435e+02
   5.6174068e+02   5.4089155e+02   4.6309935e+02   4.2900097e+02   3.9761856e+02
   6.4663366e+02   6.2488744e+02   5.2098702e+02   4.8335012e+02   4.5125183e+02
   5.6475589e+02   5.4449889e+02   4.7322881e+02   4.4238939e+02   4.0437293e+02
   6.0090750e+02   6.0012805e+02   5.5862690e+02   5.3806599e+02   4.5893082e+02
   6.1964158e+02   6.0360949e+02   5.1521525e+02   4.5680437e+02   3.8660846e+02
   6.5874145e+02   6.3526177e+02   5.3637860e+02   5.1451676e+02   4.5819977e+02
   6.1764498e+02   6.0699172e+02   5.3043082e+02   5.0755120e+02   4.5758187e+02
   6.7802721e+02   6.4347564e+02   5.4751258e+02   5.2727947e+02   4.5873021e+02
   5.6709417e+02   5.4742979e+02   4.7991393e+02   4.4852790e+02   4.1949769e+02
   5.7096515e+02   5.5262095e+02   4.8971901e+02   4.5755165e+02   4.3159408e+02
   5.7113635e+02   5.5654794e+02   5.1905234e+02   5.0810011e+02   4.5807472e+02
   6.2634344e+02   6.0959295e+02   5.1644403e+02   4.6249665e+02   4.3172861e+02
   5.6075404e+02   5.3972994e+02   4.5895157e+02   3.9091995e+02   3.8855342e+02
   6.4116750e+02   6.1965420e+02   5.1676081e+02   4.5826355e+02   4.2071027e+02
   5.9974895e+02   5.9109819e+02   5.2677115e+02   5.0455947e+02   4.5724933e+02
   6.0362452e+02   5.9461959e+02   5.2667934e+02   5.0356165e+02   4.5708898e+02
   5.7866371e+02   5.7781470e+02   5.5897978e+02   5.3871853e+02   4.5893912e+02
   5.6596588e+02   5.4600083e+02   4.7687445e+02   4.4609596e+02   4.1700901e+02
   6.5774855e+02   6.2700853e+02   5.1902119e+02   4.7353000e+02   4.4479464e+02
   5.6254273e+02   5.4879398e+02   5.4303342e+02   5.3553886e+02   4.5892563e+02
   6.4971434e+02   6.2333919e+02   5.1685336e+02   4.5691673e+02   3.8318946e+02
   5.6292344e+02   5.4231758e+02   4.6954722e+02   4.5014371e+02   4.3846443e+02
   5.6160883e+02   5.4073924e+02   4.6273266e+02   4.3140931e+02   4.2203889e+02
   5.7199440e+02   5.5535945e+02   5.0121638e+02   4.8059214e+02   4.5193600e+02
   5.6672830e+02   5.4694515e+02   4.7868348e+02   4.4653210e+02   3.9201297e+02
   6.4058700e+02   6.3789056e+02   5.5736148e+02   5.3675931e+02   4.5891418e+02
   5.6258232e+02   5.4189137e+02   4.6690100e+02   4.4081711e+02   4.2915230e+02
   5.7012862e+02   5.6064773e+02   5.4224845e+02   5.2961338e+02   4.5883088e+02
   6.2525408e+02   6.2441157e+02   5.5910300e+02   5.3833672e+02   4.5893398e+02
   6.1207622e+02   5.9777299e+02   5.1421221e+02   4.5672894e+02   3.9052069e+02
   6.4229831e+02   6.4150211e+02   5.5985649e+02   5.3896620e+02   4.5894118e+02
   7.0964930e+02   7.0918023e+02   5.6074880e+02   5.3972533e+02   4.5894960e+02
   5.6636476e+02   5.4649712e+02   4.7790260e+02   4.4663169e+02   4.1534553e+02
   5.9170073e+02   5.7879649e+02   5.0870335e+02   4.5616398e+02   3.9036565e+02
   6.2604726e+02   6.0896067e+02   5.1583494e+02   4.5684759e+02   3.8237369e+02
   6.3021665e+02   6.1480622e+02   5.2053547e+02   4.8349460e+02   4.5134610e+02
   7.2109992e+02   6.2754831e+02   5.1786255e+02   4.6506865e+02   4.3555877e+02
   5.6566036e+02   5.4582899e+02   4.8011967e+02   4.5983155e+02   4.4098898e+02
   5.7609532e+02   5.5938584e+02   4.9746493e+02   4.5903829e+02   4.3036886e+02
   5.6096357e+02   5.3997878e+02   4.6009614e+02   4.3687951e+02   4.3523326e+02
   5.6278370e+02   5.4273567e+02   4.9269985e+02   4.8818475e+02   4.5748201e+02
   5.6483603e+02   5.4459679e+02   4.7345746e+02   4.4256209e+02   4.0209689e+02
   6.0322295e+02   5.9418366e+02   5.2622506e+02   5.0290122e+02   4.5699072e+02
   5.6261105e+02   5.4193846e+02   4.6821214e+02   4.4874857e+02   4.3829803e+02
   6.2650189e+02   6.1008124e+02   5.1702221e+02   4.6695113e+02   4.3812901e+02
   5.9601210e+02   5.9558147e+02   5.5957192e+02   5.3884998e+02   4.5894004e+02
   6.2537060e+02   6.0843664e+02   5.1584340e+02   4.5752434e+02   4.1626565e+02
   5.6390782e+02   5.4347629e+02   4.7104008e+02   4.4248495e+02   4.2298519e+02
   6.0508055e+02   5.9254909e+02   5.1349452e+02   4.6072321e+02   4.2887617e+02
   5.6447707e+02   5.4415942e+02   4.7244351e+02   4.4189233e+02   4.1091968e+02
   5.7124665e+02   5.5831232e+02   5.2825158e+02   5.1735717e+02   4.5857242e+02
   5.8561741e+02   5.7566419e+02   5.2488024e+02   5.0652873e+02   4.5760919e+02
   6.0281853e+02   5.9472735e+02   5.3076102e+02   5.0972816e+02   4.5784520e+02
   6.1730837e+02   6.0841070e+02   5.3651866e+02   5.1566267e+02   4.5828478e+02
   6.0636710e+02   6.0172726e+02   5.4744006e+02   5.2806527e+02   4.5875411e+02
   5.6494644e+02   5.4573988e+02   4.9351839e+02   4.8422389e+02   4.5561905e+02
   5.6084457e+02   5.3983772e+02   4.5959492e+02   4.4436065e+02   4.4362886e+02
   5.6099931e+02   5.4002735e+02   4.6313038e+02   4.5835060e+02   4.5418318e+02
   5.6082045e+02   5.3980881e+02   4.5941506e+02   4.4379528e+02   4.4326497e+02
   5.7588120e+02   5.7578772e+02   5.6057859e+02   5.3964134e+02   4.5894881e+02
   5.9279763e+02   5.8007513e+02   5.0926203e+02   4.5663950e+02   4.1331573e+02
   5.8537901e+02   5.7591929e+02   5.2763348e+02   5.1007560e+02   4.5797034e+02
   7.1477013e+02   6.2887728e+02   5.1968585e+02   4.7683619e+02   4.4734358e+02
   6.1084965e+02   6.0693055e+02   5.5106317e+02   5.3129416e+02   4.5882459e+02
   5.6138510e+02   5.4048155e+02   4.6343386e+02   4.4998896e+02   4.4519887e+02
   6.2517585e+02   6.1026750e+02   5.1956316e+02   4.8084067e+02   4.4995361e+02
   5.6122057e+02   5.4028112e+02   4.6102107e+02   4.2625162e+02   4.1790909e+02
   6.2137170e+02   6.0748840e+02   5.2060865e+02   4.8563100e+02   4.5232995e+02
   5.8203053e+02   5.6845424e+02   5.0852722e+02   4.7802757e+02   4.4915938e+02
   6.9221612e+02   6.5339119e+02   5.5625332e+02   5.3571236e+02   4.5889937e+02
   5.7946789e+02   5.7450182e+02   5.4859200e+02   5.3160744e+02   4.5884156e+02
   5.6280492e+02   5.4258329e+02   4.8600195e+02   4.8049684e+02   4.5625144e+02
   5.6378099e+02   5.4362105e+02   4.7967571e+02   4.6830666e+02   4.5041491e+02
   6.0992599e+02   6.0870106e+02   5.5797686e+02   5.3744099e+02   4.5892337e+02
   5.6429262e+02   5.4542547e+02   5.0498113e+02   4.9949367e+02   4.5801029e+02
   6.0347194e+02   5.9843610e+02   5.4457585e+02   5.2540373e+02   4.5868621e+02
   6.1495714e+02   6.0115480e+02   5.1741309e+02   4.7557792e+02   4.4656045e+02
   5.8918726e+02   5.7689918e+02   5.1080615e+02   4.7298702e+02   4.4504821e+02
   5.7635956e+02   5.6625234e+02   5.3312710e+02   5.1936684e+02   4.5857225e+02
   6.0968173e+02   5.9722874e+02   5.1713583e+02   4.7734665e+02   4.4785522e+02
   5.6113008e+02   5.4098456e+02   5.3007624e+02   5.2909866e+02   4.5893711e+02
   5.7388977e+02   5.5626344e+02   4.9303299e+02   4.5305978e+02   3.9838136e+02
   5.6105385e+02   5.4008383e+02   4.6027428e+02   4.2267527e+02   4.1434997e+02
   6.3875352e+02   6.3035077e+02   5.4632343e+02   5.2616520e+02   4.5870105e+02
   5.6970337e+02   5.5085935e+02   4.8627014e+02   4.5335487e+02   4.2542774e+02
   5.6128987e+02   5.4036377e+02   4.6139844e+02   4.2976345e+02   4.2359297e+02
   6.0564941e+02   5.9727405e+02   5.3125775e+02   5.1000890e+02   4.5786496e+02
   5.8589578e+02   5.7185011e+02   5.0555286e+02   4.5655966e+02   4.1759395e+02
   6.1954262e+02   6.0354909e+02   5.1524098e+02   4.5717984e+02   4.1282072e+02
   5.9268330e+02   5.8491083e+02   5.3140074e+02   5.1245362e+02   4.5811575e+02
   5.6281561e+02   5.4356843e+02   5.1455626e+02   5.1170848e+02   4.5873007e+02
   5.6303912e+02   5.4243276e+02   4.6832961e+02   4.4092601e+02   4.2628401e+02
   5.6339945e+02   5.4308750e+02   4.7763221e+02   4.6660742e+02   4.5006337e+02
   5.6090627e+02   5.4004848e+02   5.1623905e+02   5.1599723e+02   4.5893655e+02
   5.7108132e+02   5.7081480e+02   5.6033436e+02   5.3956130e+02   4.5894805e+02
   5.6785946e+02   5.5368287e+02   5.2898821e+02   5.2034404e+02   4.5870842e+02
   6.0673590e+02   5.9442938e+02   5.1526246e+02   4.7039264e+02   4.4217825e+02
   6.0672230e+02   6.0069126e+02   5.4231609e+02   5.2289623e+02   4.5860860e+02
   7.0936486e+02   6.8628665e+02   5.6052290e+02   5.3953240e+02   4.5894751e+02
   5.6450719e+02   5.4430600e+02   4.7582811e+02   4.5592426e+02   4.3947719e+02
   5.6399556e+02   5.4357149e+02   4.7090033e+02   4.4003732e+02   3.8266504e+02
   6.0462590e+02   5.9930804e+02   5.4391521e+02   5.2466705e+02   4.5866474e+02
   6.0698085e+02   5.9385856e+02   5.1337623e+02   4.5669623e+02   4.0186995e+02
   7.1534064e+02   6.3806754e+02   5.3848165e+02   5.1712283e+02   4.5835539e+02
   5.7456687e+02   5.6826931e+02   5.4732748e+02   5.3169572e+02   4.5884960e+02
   6.5024053e+02   6.2406310e+02   5.1752326e+02   4.6357082e+02   4.3335360e+02
   6.0561874e+02   5.9748732e+02   5.3235963e+02   5.1147639e+02   4.5799769e+02
   5.6076603e+02   5.3974432e+02   4.5902402e+02   4.3713726e+02   4.3703558e+02
   5.6821340e+02   5.4898489e+02   4.8392986e+02   4.5510265e+02   4.3138029e+02
   6.0219886e+02   6.0201646e+02   5.6027787e+02   5.3936301e+02   4.5894575e+02
   5.6332168e+02   5.4301824e+02   4.7833680e+02   4.6813351e+02   4.5108947e+02
   6.0561307e+02   6.0070378e+02   5.4603509e+02   5.2673319e+02   4.5872096e+02
   6.3968955e+02   6.3853823e+02   5.5932454e+02   5.3850743e+02   4.5893598e+02
   5.7605222e+02   5.7060518e+02   5.4876242e+02   5.3236940e+02   4.5885788e+02
   6.3713881e+02   6.3684186e+02   5.6034844e+02   5.3938836e+02   4.5894598e+02
   5.8686498e+02   5.7707606e+02   5.2471523e+02   5.0577074e+02   4.5750558e+02
   6.0731250e+02   5.9864655e+02   5.3133580e+02   5.0991413e+02   4.5785254e+02
   5.6179168e+02   5.4106391e+02   4.7433557e+02   4.6948913e+02   4.5505025e+02
   5.6155586e+02   5.4067430e+02   4.6235952e+02   4.2745826e+02   4.0155740e+02
   5.6075760e+02   5.3973415e+02   4.5921982e+02   4.5816019e+02   4.5788952e+02
   7.0836545e+02   6.4543360e+02   5.4947088e+02   5.2924746e+02   4.5877855e+02
   5.6092734e+02   5.3993581e+02   4.5984388e+02   4.3327847e+02   4.3180582e+02
   6.1507497e+02   6.1059521e+02   5.4999120e+02   5.3019124e+02   4.5880153e+02
   5.6342255e+02   5.4318234e+02   4.7955111e+02   4.6963839e+02   4.5171110e+02
   5.6325114e+02   5.4268004e+02   4.6866331e+02   4.3861999e+02   4.1758290e+02
   7.4055056e+02   6.4043175e+02   5.4233764e+02   5.2169462e+02   4.5855679e+02
   5.6718499e+02   5.4752469e+02   4.7982108e+02   4.4728100e+02   3.9162722e+02
   5.6904793e+02   5.4993066e+02   4.8408610e+02   4.4968443e+02   3.9436622e+02
   5.6157432e+02   5.4071345e+02   4.6545797e+02   4.5441751e+02   4.4780369e+02
   5.6080220e+02   5.3979482e+02   4.7571349e+02   4.7551669e+02   4.5881482e+02
   5.6547977e+02   5.4596158e+02   4.8559680e+02   4.7154740e+02   4.5018619e+02
   6.2428953e+02   6.2253113e+02   5.5723088e+02   5.3669644e+02   4.5891340e+02
   5.6130305e+02   5.4038567e+02   4.6336157e+02   4.5190789e+02   4.4734558e+02
   6.1238334e+02   5.9806816e+02   5.1439135e+02   4.5800520e+02   4.2028564e+02
   5.6081045e+02   5.3991856e+02   5.2881846e+02   5.2867114e+02   4.5894761e+02
   5.6215529e+02   5.5915455e+02   5.5752685e+02   5.3944868e+02   4.5894735e+02
   6.6240446e+02   6.6144169e+02   5.6056143e+02   5.3956606e+02   4.5894784e+02
   5.6874798e+02   5.5081569e+02   4.9600559e+02   4.7883643e+02   4.5200045e+02
   5.6400858e+02   5.4358844e+02   4.7097015e+02   4.4025571e+02   4.0659958e+02
   6.4397817e+02   6.2105474e+02   5.1681698e+02   4.5794888e+02   4.1899561e+02
   6.2082936e+02   6.2075765e+02   5.6060517e+02   5.3960759e+02   4.5894838e+02
   5.6518826e+02   5.4535303e+02   4.8116112e+02   4.6471199e+02   4.4584662e+02
   5.6282250e+02   5.4232012e+02   4.7484876e+02   4.6482378e+02   4.5022286e+02
   6.0031299e+02   5.8839085e+02   5.1281417e+02   4.6368837e+02   4.3409262e+02
   5.7645352e+02   5.5962434e+02   4.9668821e+02   4.5416430e+02   4.0810137e+02
   5.6272721e+02   5.4212932e+02   4.7147785e+02   4.5843428e+02   4.4624360e+02
   5.6077899e+02   5.3975940e+02   4.5906089e+02   4.1032685e+02   4.0682382e+02
   5.6131054e+02   5.4038943e+02   4.6171811e+02   4.3596230e+02   4.3165460e+02
   7.1002553e+02   6.2996276e+02   5.2157738e+02   4.8487178e+02   4.5194817e+02
   6.1234826e+02   5.9835529e+02   5.1507280e+02   4.6378098e+02   4.3393976e+02
   5.8984578e+02   5.7667205e+02   5.0786854e+02   4.5660487e+02   4.1500288e+02
   6.1468769e+02   6.1466089e+02   5.6069702e+02   5.3968378e+02   4.5894917e+02
   5.6414000e+02   5.4376265e+02   4.7193310e+02   4.4409169e+02   4.2522872e+02
   6.5185015e+02   6.5176904e+02   5.6070493e+02   5.3968817e+02   4.5894924e+02
   5.8251482e+02   5.8247745e+02   5.6067108e+02   5.3967943e+02   4.5894904e+02
   5.6205052e+02   5.4964442e+02   5.4617873e+02   5.3743923e+02   4.5893647e+02
   5.7869680e+02   5.6261574e+02   4.9937210e+02   4.5481336e+02   4.0951481e+02
   5.6080844e+02   5.3979467e+02   4.5924981e+02   4.3460694e+02   4.3414761e+02
   5.6132881e+02   5.4040888e+02   4.6150336e+02   4.2794043e+02   4.1932074e+02
   6.2070495e+02   6.0639590e+02   5.1922132e+02   4.8080211e+02   4.4994977e+02
   5.7055766e+02   5.5472159e+02   5.1082277e+02   4.9849508e+02   4.5707227e+02
   5.6733527e+02   5.6417689e+02   5.5631770e+02   5.3826614e+02   4.5893605e+02
   5.6114101e+02   5.4018583e+02   4.6062310e+02   4.2210397e+02   3.8750448e+02
   5.9989756e+02   5.8763585e+02   5.1174787e+02   4.5653548e+02   4.0082521e+02
   5.6715118e+02   5.4765851e+02   4.8231251e+02   4.5686367e+02   4.3544155e+02
   5.7164549e+02   5.6900069e+02   5.5635179e+02   5.3771930e+02   4.5892936e+02
   5.6421136e+02   5.4403573e+02   4.7751232e+02   4.6207884e+02   4.4540507e+02
   5.6081445e+02   5.3980141e+02   4.5922853e+02   4.2058679e+02   4.1908197e+02
   6.0718181e+02   5.9403260e+02   5.1345587e+02   4.5709867e+02   4.1366654e+02
   6.1528291e+02   6.1243914e+02   5.5429160e+02   5.3413462e+02   4.5887572e+02
   5.7154782e+02   5.5335200e+02   4.9047450e+02   4.5689177e+02   4.2993626e+02
   5.6233396e+02   5.4167659e+02   4.7172143e+02   4.6206699e+02   4.4989596e+02
   5.7781355e+02   5.6148691e+02   4.9863172e+02   4.5576323e+02   4.2041098e+02
   5.6085626e+02   5.3985152e+02   4.5947845e+02   4.3186208e+02   4.3093794e+02
   6.1601675e+02   6.1261965e+02   5.5292095e+02   5.3287273e+02   4.5885418e+02
   6.0897145e+02   5.9632798e+02   5.1602184e+02   4.7258266e+02   4.4417204e+02
   5.6135925e+02   5.4046025e+02   4.6514051e+02   4.5699058e+02   4.5080622e+02
   6.1149215e+02   6.0341088e+02   5.3727411e+02   5.1695090e+02   4.5836079e+02
   5.8930451e+02   5.8337398e+02   5.4111062e+02   5.2349920e+02   4.5864492e+02
   5.6118385e+02   5.4023796e+02   4.6087567e+02   4.2658682e+02   4.1964009e+02
   5.7334906e+02   5.5686797e+02   5.0049803e+02   4.7609258e+02   4.4917555e+02
   6.6751116e+02   6.6484861e+02   5.6047922e+02   5.3949589e+02   4.5894720e+02
   5.7861088e+02   5.7817898e+02   5.5985991e+02   5.3923004e+02   4.5894445e+02
   5.7971462e+02   5.7582690e+02   5.5156985e+02   5.3374504e+02   4.5887543e+02
   6.0102753e+02   5.9133279e+02   5.2169097e+02   4.9483387e+02   4.5543883e+02
   6.5482437e+02   6.3224677e+02   5.3178333e+02   5.0820252e+02   4.5763499e+02
   6.2487403e+02   6.2191832e+02   5.5464285e+02   5.3434989e+02   4.5887890e+02
   6.0507444e+02   6.0373327e+02   5.5741195e+02   5.3701413e+02   4.5891770e+02
   5.6521924e+02   5.5051742e+02   5.3361361e+02   5.2640223e+02   4.5883566e+02
   6.2557847e+02   6.1143504e+02   5.2166514e+02   4.8818925e+02   4.5331017e+02
   5.6245425e+02   5.4173120e+02   4.6578585e+02   4.3363944e+02   4.0105862e+02
   5.6278926e+02   5.4212708e+02   4.6696104e+02   4.3533484e+02   4.0010292e+02
   5.6253429e+02   5.4206574e+02   4.7886252e+02   4.7227537e+02   4.5435536e+02
   6.3251990e+02   6.1472615e+02   5.1715222e+02   4.6515787e+02   4.3574867e+02
   6.1161388e+02   5.9824306e+02   5.1602846e+02   4.7059902e+02   4.4231764e+02
   5.8514845e+02   5.7331769e+02   5.1486555e+02   4.8987067e+02   4.5432903e+02
   5.7251138e+02   5.6181487e+02   5.3565186e+02   5.2331825e+02   4.5870727e+02
   6.4531295e+02   6.2799319e+02   5.3042660e+02   5.0621255e+02   4.5739574e+02
   6.6201343e+02   6.2661569e+02   5.1774214e+02   4.6441386e+02   4.3461635e+02
   7.4828344e+02   6.2703174e+02   5.1722253e+02   4.5896909e+02   4.2346059e+02
   5.6531290e+02   5.5194000e+02   5.3786556e+02   5.2948382e+02   4.5886219e+02
   6.7865014e+02   6.2700659e+02   5.1749092e+02   4.6184439e+02   4.3046870e+02
   5.6076141e+02   5.3973962e+02   4.7091254e+02   4.7086804e+02   4.5891276e+02
   6.3043724e+02   6.2306063e+02   5.4464118e+02   5.2449021e+02   4.5865330e+02
   5.6089394e+02   5.3997262e+02   5.0373665e+02   5.0350309e+02   4.5891319e+02
   5.6138288e+02   5.4047090e+02   4.6164278e+02   4.2555508e+02   3.9417439e+02
   6.1570034e+02   6.0646181e+02   5.3487393e+02   5.1374530e+02   4.5816132e+02
   5.6305955e+02   5.4245692e+02   4.6836459e+02   4.4074499e+02   4.2579559e+02
   6.8313833e+02   6.2681781e+02   5.1722918e+02   4.5917146e+02   4.2415487e+02
   6.3378697e+02   6.1618373e+02   5.1804714e+02   4.7096766e+02   4.4252708e+02
   5.6088293e+02   5.3990030e+02   4.7377598e+02   4.7318575e+02   4.5850262e+02
   5.9629610e+02   5.8918431e+02   5.3407856e+02   5.1488771e+02   4.5826814e+02
   6.7314330e+02   6.2718557e+02   5.1779620e+02   4.6464577e+02   4.3495342e+02
   6.4885583e+02   6.2661689e+02   5.2285478e+02   4.8966758e+02   4.5379589e+02
   5.6075587e+02   5.3973224e+02   4.5905319e+02   4.5730934e+02   4.5720558e+02
   5.9872485e+02   5.9598664e+02   5.5259286e+02   5.3306264e+02   4.5885876e+02
   5.6690719e+02   5.4720858e+02   4.7973077e+02   4.4946534e+02   4.2375958e+02
   6.1694916e+02   6.0701759e+02   5.3279144e+02   5.1096514e+02   4.5793582e+02
   5.6110621e+02   5.4076566e+02   5.2764703e+02   5.2686109e+02   4.5893637e+02
   5.9046671e+02   5.9008101e+02   5.5973027e+02   5.3901164e+02   4.5894204e+02
   5.6105674e+02   5.4010745e+02   4.6742275e+02   4.6484432e+02   4.5648749e+02
   5.6323809e+02   5.4270302e+02   4.7083295e+02   4.5131134e+02   4.3851448e+02
   5.7082981e+02   5.5255958e+02   4.9041724e+02   4.6032830e+02   4.3561037e+02
   5.6363205e+02   5.4327880e+02   4.7525969e+02   4.6069165e+02   4.4555225e+02
   5.8995153e+02   5.7866248e+02   5.1463902e+02   4.8444075e+02   4.5216858e+02
   5.6154223e+02   5.4066169e+02   4.6255882e+02   4.3315912e+02   4.2608276e+02
   6.3116412e+02   6.2142849e+02   5.3839989e+02   5.1740777e+02   4.5837432e+02
   6.3966689e+02   6.1875786e+02   5.1658573e+02   4.5689931e+02   3.8329492e+02
   5.6174104e+02   5.4089468e+02   4.6325510e+02   4.3193047e+02   4.2114302e+02
   5.9885380e+02   5.8722689e+02   5.1314526e+02   4.6801121e+02   4.3979891e+02
   6.9842896e+02   6.9604873e+02   5.6073308e+02   5.3971192e+02   4.5894935e+02
   6.1527126e+02   6.0020457e+02   5.1468996e+02   4.5700582e+02   4.1058371e+02
   6.4082268e+02   6.2708186e+02   5.3474242e+02   5.1259014e+02   4.5806014e+02
   6.3012355e+02   6.1949847e+02   5.3502918e+02   5.1323057e+02   4.5811351e+02
   5.6086912e+02   5.3986557e+02   4.5945551e+02   4.1643909e+02   4.0927086e+02
   6.4369115e+02   6.2778440e+02   5.3210067e+02   5.0883873e+02   4.5770807e+02
   5.7329892e+02   5.5972385e+02   5.2095875e+02   5.0857297e+02   4.5804218e+02
   6.5371440e+02   6.2455215e+02   5.1691876e+02   4.5693740e+02   3.9683255e+02
   5.9422807e+02   5.8189755e+02   5.1037615e+02   4.6026768e+02   4.2856925e+02
   5.6387536e+02   5.4866853e+02   5.3580992e+02   5.2940517e+02   4.5887926e+02
   5.7031903e+02   5.5159720e+02   4.8689615e+02   4.5157600e+02   4.1584179e+02
   5.6698071e+02   5.4773198e+02   4.8571686e+02   4.6605104e+02   4.4480624e+02
   5.8806280e+02   5.7797654e+02   5.2212000e+02   5.0139156e+02   4.5687461e+02
   5.7626694e+02   5.7518007e+02   5.5865851e+02   5.3861431e+02   4.5893814e+02
   6.2329260e+02   6.0710681e+02   5.1633034e+02   4.6366112e+02   4.3361515e+02
   5.6329600e+02   5.4279007e+02   4.7176246e+02   4.5399172e+02   4.4090386e+02
   5.6353033e+02   5.4301375e+02   4.6953556e+02   4.3932281e+02   4.1550431e+02
   5.6161261e+02   5.4604251e+02   5.4228103e+02   5.3672430e+02   4.5893716e+02
   5.6107034e+02   5.4010310e+02   4.6033065e+02   4.2145291e+02   4.0753203e+02
   5.6088433e+02   5.3988347e+02   4.5951919e+02   4.1519211e+02   3.8316884e+02
   5.6261825e+02   5.4194251e+02   4.6785897e+02   4.4673797e+02   4.3619063e+02
   5.9145748e+02   5.7866546e+02   5.0903122e+02   4.5915982e+02   4.2631634e+02
   5.6189380e+02   5.4157304e+02   4.9992337e+02   4.9784223e+02   4.5852796e+02
   5.8557221e+02   5.7672161e+02   5.3047016e+02   5.1330435e+02   4.5821598e+02
   6.0144562e+02   5.9772515e+02   5.4920492e+02   5.2995346e+02   4.5879817e+02
   6.5624617e+02   6.5105317e+02   5.5804637e+02   5.3735771e+02   4.5892198e+02
   6.4771433e+02   6.2299741e+02   5.1728798e+02   4.6183780e+02   4.3048010e+02
   5.6289965e+02   5.4234619e+02   4.7226633e+02   4.5895897e+02   4.4612079e+02
   6.6546455e+02   6.2675964e+02   5.1759899e+02   4.6303109e+02   4.3248758e+02
   5.6075257e+02   5.3972846e+02   4.5896616e+02   4.5195616e+02   4.5193914e+02
   6.6261964e+02   6.5553578e+02   5.5866667e+02   5.3791195e+02   4.5892889e+02
   6.1607034e+02   6.0079718e+02   5.1477441e+02   4.5680081e+02   4.0029733e+02
   5.6198924e+02   5.4120765e+02   4.6697608e+02   4.5318402e+02   4.4487386e+02
   6.4119480e+02   6.4024621e+02   5.5965416e+02   5.3879253e+02   4.5893936e+02
   6.2989039e+02   6.1932483e+02   5.3506508e+02   5.1328402e+02   4.5811753e+02
   6.4569968e+02   6.2184495e+02   5.1686562e+02   4.5799421e+02   4.1925075e+02
   5.8869708e+02   5.8664771e+02   5.5504509e+02   5.3556490e+02   4.5889914e+02
   5.7485276e+02   5.5752813e+02   4.9447135e+02   4.5348275e+02   4.0130263e+02
   6.6818638e+02   6.6629111e+02   5.6058789e+02   5.3958866e+02   4.5894805e+02
   7.5233875e+02   7.3763876e+02   5.6073817e+02   5.3971622e+02   4.5894956e+02
   5.8037568e+02   5.7360924e+02   5.4232711e+02   5.2636827e+02   4.5873702e+02
   5.6373770e+02   5.5026655e+02   5.4098416e+02   5.3301121e+02   4.5890330e+02
   6.4330804e+02   6.2707962e+02   5.3076559e+02   5.0680022e+02   4.5747089e+02
   6.2604797e+02   6.1385090e+02   5.2790025e+02   5.0270635e+02   4.5690441e+02
   5.6185461e+02   5.4102539e+02   4.6354688e+02   4.2989796e+02   4.0037136e+02
   6.9090691e+02   6.8332018e+02   5.6066851e+02   5.3965693e+02   4.5894880e+02
   5.7759882e+02   5.7082020e+02   5.4402966e+02   5.2844464e+02   4.5878696e+02
   7.2262202e+02   6.6342038e+02   5.5933704e+02   5.3850364e+02   4.5893595e+02
   5.6273461e+02   5.4207476e+02   4.6768225e+02   4.4311873e+02   4.3141313e+02
   6.0475107e+02   6.0458800e+02   5.6036305e+02   5.3942457e+02   4.5894632e+02
   5.8602757e+02   5.7793247e+02   5.3370761e+02   5.1670930e+02   4.5840484e+02
   5.6521626e+02   5.4511771e+02   4.7595620e+02   4.5007882e+02   4.3085682e+02
   5.6908931e+02   5.5008212e+02   4.8524778e+02   4.5378149e+02   4.2762907e+02
   5.6191045e+02   5.4110816e+02   4.6611227e+02   4.5107196e+02   4.4344197e+02
   7.0832617e+02   6.2678216e+02   5.1704602e+02   4.5707280e+02   4.0775467e+02
   6.0185974e+02   5.9008121e+02   5.1379192e+02   4.6739825e+02   4.3898928e+02
   6.3598963e+02   6.1698407e+02   5.1706644e+02   4.6310087e+02   4.3265467e+02
   6.2512881e+02   6.0819149e+02   5.1576070e+02   4.5687322e+02   4.0012823e+02
   5.6464444e+02   5.4436285e+02   4.7290730e+02   4.4214299e+02   4.0632148e+02
   5.6075348e+02   5.3972946e+02   4.5895328e+02   4.5231544e+02   4.5231179e+02
   5.9747664e+02   5.9412899e+02   5.5030676e+02   5.3115364e+02   4.5882364e+02
   6.8828574e+02   6.8581426e+02   5.6072721e+02   5.3970694e+02   4.5894938e+02
   6.2011737e+02   6.1507492e+02   5.4856663e+02   5.2870828e+02   4.5876742e+02
   5.6094149e+02   5.3996100e+02   4.6496747e+02   4.6261584e+02   4.5664872e+02
   6.1602971e+02   6.0643729e+02   5.3370977e+02   5.1224843e+02   4.5804689e+02
   6.3242005e+02   6.3172760e+02   5.5962577e+02   5.3877577e+02   4.5893904e+02
   5.6091932e+02   5.3992553e+02   4.5970716e+02   4.2380509e+02   4.2079739e+02
   6.0197174e+02   5.8960904e+02   5.1230532e+02   4.5655458e+02   3.8173432e+02
   5.6461263e+02   5.4437888e+02   4.7453473e+02   4.5059567e+02   4.3336529e+02
   5.8618519e+02   5.7221830e+02   5.0577569e+02   4.5676885e+02   4.1882663e+02
   5.9934308e+02   5.8816822e+02   5.1473740e+02   4.7512776e+02   4.4641914e+02
   5.9549949e+02   5.8331368e+02   5.1083996e+02   4.6019530e+02   4.2830533e+02
   6.5829316e+02   6.2938980e+02   5.2324429e+02   4.9056816e+02   4.5408939e+02
   5.6928506e+02   5.5610701e+02   5.3052531e+02   5.2069887e+02   4.5869028e+02
   5.7593109e+02   5.6462121e+02   5.2841229e+02   5.1489590e+02   4.5840222e+02
   6.9350768e+02   6.6811211e+02   5.6013628e+02   5.3920091e+02   4.5894397e+02
   5.6078579e+02   5.3976763e+02   4.5910083e+02   4.2182575e+02   4.2117161e+02
   6.3275872e+02   6.1436903e+02   5.1640260e+02   4.5817772e+02   4.2040754e+02
   6.2331029e+02   6.0669867e+02   5.1565364e+02   4.5743105e+02   4.1547885e+02
   5.6088244e+02   5.3988356e+02   4.6030036e+02   4.5145415e+02   4.5006200e+02
   6.2519931e+02   6.2491165e+02   5.6019523e+02   5.3926538e+02   4.5894471e+02
   6.0221555e+02   5.9556803e+02   5.3737041e+02   5.1786256e+02   4.5841531e+02
   6.2755409e+02   6.1298492e+02   5.2129710e+02   4.8664064e+02   4.5272023e+02
   6.2896841e+02   6.1363246e+02   5.2006587e+02   4.8194136e+02   4.5055709e+02
   5.9311720e+02   5.8184332e+02   5.1384026e+02   4.7859727e+02   4.4894998e+02
   6.6423278e+02   6.3103850e+02   5.2526282e+02   4.9585557e+02   4.5555646e+02
   5.7589852e+02   5.6198151e+02   5.1366107e+02   4.9678171e+02   4.5642298e+02
   6.0819507e+02   6.0224369e+02   5.4356544e+02   5.2410333e+02   4.5864646e+02
   6.3383751e+02   6.2230420e+02   5.3475326e+02   5.1276319e+02   4.5807596e+02
   6.0758343e+02   6.0367134e+02   5.5047506e+02   5.3085791e+02   4.5881603e+02
   6.1098007e+02   5.9694375e+02   5.1404867e+02   4.5673558e+02   3.9902988e+02
   6.0874808e+02   5.9746782e+02   5.2062785e+02   4.8952644e+02   4.5384807e+02
   6.7958064e+02   6.2669657e+02   5.1712421e+02   4.5805289e+02   4.1949464e+02
   5.6224724e+02   5.4149754e+02   4.6609748e+02   4.4352640e+02   4.3442226e+02
   6.1522998e+02   6.0019552e+02   5.1472951e+02   4.5744317e+02   4.1628016e+02
   6.0591733e+02   5.9820035e+02   5.3448542e+02   5.1409569e+02   4.5819702e+02
   5.6124525e+02   5.4033329e+02   4.6675498e+02   4.6194534e+02   4.5425357e+02
