# Supplementary material for: Rethinking Colour Constancy
Source: PLoS One. 2015 Sep 10;10(9):e0135029. doi: 10.1371/journal.pone.0135029 (PMC4565710; doi:10.1371/journal.pone.0135029)
Supplement: S1 Dataset — (ZIP) [file pone.0135029.s002.zip › 5-TransitionMetamerReflectanceData/NtoG_20munsells/fiveTr_16.txt]

   4.4149784e+02   4.6151269e+02   5.1822851e+02   5.3054122e+02   6.3354720e+02
   4.3601821e+02   4.5572051e+02   5.0090830e+02   5.1809557e+02   6.3098684e+02
   4.4615450e+02   4.6616327e+02   5.5675962e+02   5.7025846e+02   6.5443954e+02
   4.4508192e+02   4.6433979e+02   5.1169351e+02   5.2495843e+02   6.3199003e+02
   4.1711508e+02   4.4980121e+02   5.2462182e+02   5.3686575e+02   6.3620719e+02
   4.5268029e+02   4.7304854e+02   5.2853309e+02   5.3888564e+02   6.3429734e+02
   4.5543742e+02   4.6642712e+02   4.7968336e+02   5.0823624e+02   6.2804472e+02
   4.3521007e+02   4.3903322e+02   4.6852927e+02   5.0668616e+02   6.2764129e+02
   3.9899231e+02   4.4931472e+02   5.5127266e+02   5.6480794e+02   6.5233962e+02
   4.6247718e+02   4.9229794e+02   5.7338237e+02   5.8389606e+02   6.4991615e+02
   4.3624663e+02   4.4403242e+02   4.7274496e+02   5.0752980e+02   6.2802473e+02
   4.4197898e+02   4.6127055e+02   5.0819156e+02   5.2254372e+02   6.3167760e+02
   4.6264334e+02   4.9187872e+02   5.1954136e+02   5.2654638e+02   6.2946512e+02
   4.2079407e+02   4.5051567e+02   5.2883250e+02   5.4080631e+02   6.3740192e+02
   4.2626082e+02   4.2692056e+02   4.6577156e+02   5.0619299e+02   6.2739816e+02
   4.3726660e+02   4.3729814e+02   4.6552265e+02   5.0614688e+02   6.2737458e+02
   4.3161772e+02   4.5300734e+02   5.0190693e+02   5.1885060e+02   6.3128458e+02
   4.1334657e+02   4.2650246e+02   4.6835008e+02   5.0671281e+02   6.2766401e+02
   4.3045804e+02   4.5424796e+02   5.4396988e+02   5.5623273e+02   6.4372164e+02
   4.6045949e+02   4.8658693e+02   5.5967987e+02   5.6957537e+02   6.4195687e+02
   4.6549236e+02   5.0610629e+02   6.2672215e+02   6.5041435e+02   6.5244421e+02
   4.6093142e+02   4.8766118e+02   5.4144634e+02   5.4909226e+02   6.3385593e+02
   4.0643838e+02   4.4941564e+02   5.5511736e+02   5.6949504e+02   6.6469933e+02
   4.3793127e+02   4.4066941e+02   4.6780089e+02   5.0653495e+02   6.2756676e+02
   4.2537092e+02   4.3799112e+02   4.7401340e+02   5.0794607e+02   6.2823037e+02
   4.5955018e+02   4.8436712e+02   5.4148463e+02   5.4995251e+02   6.3491769e+02
   4.1524755e+02   4.4984736e+02   5.4195144e+02   5.5426458e+02   6.4315106e+02
   4.6538459e+02   5.0537648e+02   5.4165062e+02   5.4209929e+02   6.2764570e+02
   4.4647776e+02   4.5528501e+02   4.7590017e+02   5.0795572e+02   6.2812626e+02
   4.1249119e+02   4.4967168e+02   5.5607050e+02   5.7069730e+02   7.0567066e+02
   4.6509804e+02   5.0366181e+02   5.9492149e+02   6.0058875e+02   6.3795302e+02
   4.6209906e+02   4.8986149e+02   5.1616799e+02   5.2420893e+02   6.2941596e+02
   4.2954214e+02   4.5379973e+02   5.5621859e+02   5.7064050e+02   6.6802734e+02
   4.2928209e+02   4.5359424e+02   5.3976519e+02   5.5173578e+02   6.4141024e+02
   4.6546542e+02   5.0590470e+02   5.3073900e+02   5.3088298e+02   6.2742636e+02
   4.6438526e+02   4.9989443e+02   5.9012452e+02   6.0096504e+02   6.5870543e+02
   4.6432183e+02   4.7329376e+02   4.7488097e+02   5.0637322e+02   6.2743553e+02
   4.1440813e+02   4.4030499e+02   4.8034350e+02   5.0973407e+02   6.2896072e+02
   4.6136580e+02   4.8801081e+02   5.1872291e+02   5.2698812e+02   6.2998886e+02
   4.4549264e+02   4.5992735e+02   4.8667401e+02   5.1108761e+02   6.2905822e+02
   4.4160959e+02   4.6184527e+02   5.2714910e+02   5.3859219e+02   6.3565893e+02
   4.6538933e+02   5.0543562e+02   6.1691692e+02   6.3286324e+02   6.5373483e+02
   4.3721842e+02   4.5862886e+02   5.5520489e+02   5.6901057e+02   6.5629900e+02
   4.4923600e+02   4.6910195e+02   5.3398785e+02   5.4468412e+02   6.3649088e+02
   4.5673047e+02   4.7920647e+02   5.5934958e+02   5.7131465e+02   6.4786527e+02
   4.5505901e+02   4.5509100e+02   4.6553111e+02   5.0614627e+02   6.2737421e+02
   4.6531554e+02   5.0496791e+02   5.8178644e+02   5.8315638e+02   6.2945878e+02
   3.8658036e+02   4.1707021e+02   4.6631978e+02   5.0630199e+02   6.2745669e+02
   4.2978328e+02   4.5198956e+02   5.0191350e+02   5.1890702e+02   6.3134197e+02
   4.5723133e+02   4.8004572e+02   5.6016426e+02   5.7210978e+02   6.4817649e+02
   4.6490786e+02   4.7026192e+02   4.7095107e+02   5.0620005e+02   6.2738990e+02
   4.1979137e+02   4.4450171e+02   4.8676243e+02   5.1188932e+02   6.2967494e+02
   4.2217405e+02   4.4615237e+02   4.8959358e+02   5.1294348e+02   6.2997576e+02
   4.6543122e+02   5.0570535e+02   6.2064990e+02   6.3951655e+02   6.5655141e+02
   4.4391736e+02   4.6410160e+02   5.5158736e+02   5.6416800e+02   6.4750939e+02
   4.6549285e+02   5.0610692e+02   5.3737121e+02   5.3739286e+02   6.2738339e+02
   4.0378281e+02   4.3419054e+02   4.7388368e+02   5.0796828e+02   6.2825622e+02
   4.6549159e+02   5.0610232e+02   6.2678769e+02   6.6474626e+02   7.1047136e+02
   4.0951073e+02   4.4949979e+02   5.5211770e+02   5.6581046e+02   6.5375564e+02
   4.6542284e+02   5.0565055e+02   5.8612607e+02   5.8678400e+02   6.2843519e+02
   4.6547715e+02   5.0600544e+02   6.1161213e+02   6.1298547e+02   6.2903083e+02
   4.5980872e+02   4.8452691e+02   5.2466510e+02   5.3324678e+02   6.3143987e+02
   4.6280000e+02   4.9255648e+02   5.2170735e+02   5.2830143e+02   6.2958211e+02
   4.3580048e+02   4.5392811e+02   4.9288703e+02   5.1401781e+02   6.3006807e+02
   4.3093655e+02   4.4101697e+02   4.7380774e+02   5.0784335e+02   6.2817411e+02
   4.5726330e+02   4.8010224e+02   5.6163005e+02   5.7388801e+02   6.5039721e+02
   4.1221311e+02   4.4962493e+02   5.4699654e+02   5.5980416e+02   6.4698375e+02
   4.2358807e+02   4.5144509e+02   5.5656053e+02   5.7122367e+02   7.6840620e+02
   4.3091145e+02   4.5405084e+02   5.1815001e+02   5.3090606e+02   6.3421540e+02
   4.1931183e+02   4.4859851e+02   5.0304803e+02   5.1976964e+02   6.3168853e+02
   4.6491221e+02   5.0235274e+02   5.3110386e+02   5.3322162e+02   6.2827684e+02
   4.4574699e+02   4.6382901e+02   5.0168339e+02   5.1798430e+02   6.3051227e+02
   4.4486641e+02   4.6453924e+02   5.1947355e+02   5.3138383e+02   6.3347605e+02
   4.4963520e+02   4.6944697e+02   5.2881315e+02   5.3955535e+02   6.3497431e+02
   4.4524895e+02   4.6491543e+02   5.2032465e+02   5.3209541e+02   6.3361422e+02
   4.6523329e+02   5.0446474e+02   6.0834271e+02   6.2369558e+02   6.6083003e+02
   4.6542943e+02   5.0565440e+02   5.3337807e+02   5.3366972e+02   6.2749736e+02
   4.3719962e+02   4.5752358e+02   5.0847718e+02   5.2299898e+02   6.3202684e+02
   4.6542181e+02   5.0564383e+02   5.9075954e+02   5.9159321e+02   6.2875893e+02
   4.4349556e+02   4.6349623e+02   5.2714342e+02   5.3847035e+02   6.3543841e+02
   4.4369765e+02   4.6391284e+02   5.5528289e+02   5.6864443e+02   6.5294414e+02
   4.6529565e+02   5.0481465e+02   5.4557623e+02   5.4635906e+02   6.2792285e+02
   4.6164069e+02   4.8921335e+02   5.2674602e+02   5.3403271e+02   6.3084400e+02
   4.3127675e+02   4.5461941e+02   5.3387054e+02   5.4559970e+02   6.3869598e+02
   4.3116715e+02   4.5404954e+02   5.1492037e+02   5.2822774e+02   6.3351444e+02
   4.4152943e+02   4.6190024e+02   5.3512400e+02   5.4642572e+02   6.3812981e+02
   4.6174693e+02   4.8964875e+02   5.3028723e+02   5.3735378e+02   6.3126220e+02
   4.6510987e+02   5.0373092e+02   5.9401830e+02   5.9914855e+02   6.3688991e+02
   4.4101540e+02   4.6124380e+02   5.2254044e+02   5.3435057e+02   6.3455162e+02
   4.1031434e+02   4.2779355e+02   4.6916509e+02   5.0688694e+02   6.2775062e+02
   4.6468855e+02   5.0142009e+02   5.7375050e+02   5.7785682e+02   6.3354240e+02
   4.4188084e+02   4.6208830e+02   5.2774278e+02   5.3914261e+02   6.3579160e+02
   4.2791852e+02   4.4900208e+02   4.9205524e+02   5.1388112e+02   6.3017995e+02
   4.6311643e+02   4.9450646e+02   5.6963572e+02   5.7787624e+02   6.4117221e+02
   4.4251209e+02   4.6212077e+02   5.1292557e+02   5.2611878e+02   6.3243068e+02
   4.2720368e+02   4.4970994e+02   4.9618845e+02   5.1581109e+02   6.3067420e+02
   4.5329587e+02   4.7360171e+02   5.2009713e+02   5.3100676e+02   6.3241777e+02
   4.6542757e+02   5.0564694e+02   5.3498963e+02   5.3528511e+02   6.2750801e+02
   4.0551443e+02   4.3297850e+02   4.7279604e+02   5.0770420e+02   6.2813765e+02
   3.8060386e+02   4.4929307e+02   5.5302538e+02   5.6691650e+02   6.5583012e+02
   4.6549509e+02   5.0612419e+02   6.2694646e+02   6.4288460e+02   6.4366062e+02
   4.4148964e+02   4.6175819e+02   5.2789887e+02   5.3931450e+02   6.3587831e+02
   4.6403120e+02   4.9818596e+02   5.4982033e+02   5.5413526e+02   6.3128552e+02
   4.6001163e+02   4.6193372e+02   4.6751711e+02   5.0626932e+02   6.2742225e+02
   4.2700420e+02   4.3256623e+02   4.6861042e+02   5.0674236e+02   6.2767343e+02
   4.3250137e+02   4.4598673e+02   4.7913563e+02   5.0919013e+02   6.2869810e+02
   4.6134556e+02   4.8890970e+02   5.6441910e+02   5.7435642e+02   6.4372107e+02
   4.5423259e+02   4.7485563e+02   5.2015192e+02   5.3088956e+02   6.3224952e+02
   4.0118424e+02   4.4854908e+02   5.1297779e+02   5.2690005e+02   6.3347870e+02
   4.6549483e+02   5.0612242e+02   6.0946309e+02   6.0961944e+02   6.2756613e+02
   4.3374169e+02   4.5626219e+02   5.5748034e+02   5.7208803e+02   7.3597521e+02
   4.5717398e+02   4.7924982e+02   5.1829378e+02   5.2858561e+02   6.3128696e+02
   4.6540439e+02   5.0553156e+02   6.1903281e+02   6.3895927e+02   6.8539087e+02
   4.6549564e+02   5.0612749e+02   5.6338804e+02   5.6339977e+02   6.2738481e+02
   4.6546472e+02   5.0592355e+02   6.2315478e+02   6.3907539e+02   6.4700311e+02
   4.6544432e+02   5.0578845e+02   6.1745505e+02   6.2500810e+02   6.3709114e+02
   4.4956082e+02   4.6395161e+02   4.8715607e+02   5.1094976e+02   6.2888325e+02
   4.5722271e+02   4.6071136e+02   4.6927970e+02   5.0648487e+02   6.2751008e+02
   4.5893039e+02   4.8306266e+02   5.4066587e+02   5.4938162e+02   6.3509708e+02
   4.6437212e+02   4.7612148e+02   4.7787105e+02   5.0648888e+02   6.2745611e+02
   4.3807011e+02   4.5925823e+02   5.5203168e+02   5.6510405e+02   6.4998402e+02
   4.6545112e+02   5.0582141e+02   5.4087894e+02   5.4106823e+02   6.2748358e+02
   4.3909920e+02   4.5935856e+02   5.1349329e+02   5.2676838e+02   6.3279299e+02
   4.5453132e+02   4.7581196e+02   5.5721396e+02   5.6937089e+02   6.4780286e+02
   4.3927144e+02   4.5164264e+02   4.8022461e+02   5.0932631e+02   6.2868149e+02
   4.2838392e+02   4.3586649e+02   4.7043005e+02   5.0711280e+02   6.2784966e+02
   4.5620700e+02   4.5783534e+02   4.6722799e+02   5.0629949e+02   6.2744024e+02
   4.3480158e+02   4.5686807e+02   5.3836106e+02   5.5006802e+02   6.4024491e+02
   4.6544819e+02   5.0581522e+02   5.7897044e+02   5.7931339e+02   6.2786908e+02
   4.3432345e+02   4.5599134e+02   5.1455685e+02   5.2783175e+02   6.3329024e+02
   4.3911307e+02   4.6000043e+02   5.4004177e+02   5.5166350e+02   6.4050725e+02
   4.3237107e+02   4.5540495e+02   5.5697134e+02   5.7149813e+02   6.8427995e+02
   4.4465986e+02   4.6473054e+02   5.4213149e+02   5.5355718e+02   6.4057672e+02
   4.1961809e+02   4.4941878e+02   5.0935224e+02   5.2405265e+02   6.3271372e+02
   4.6546338e+02   5.0591465e+02   6.1239815e+02   6.1489644e+02   6.3045454e+02
   4.3404656e+02   4.5575343e+02   5.1357390e+02   5.2704547e+02   6.3310783e+02
   4.5083078e+02   4.7096109e+02   5.4159096e+02   5.5235556e+02   6.3879794e+02
   3.9716731e+02   4.3189024e+02   4.7203110e+02   5.0752500e+02   6.2805615e+02
   4.2373821e+02   4.3825197e+02   4.7504077e+02   5.0820967e+02   6.2834629e+02
   4.6544115e+02   5.0576954e+02   6.2107667e+02   6.3805991e+02   6.5109637e+02
   4.3925348e+02   4.6001226e+02   5.3133809e+02   5.4275948e+02   6.3713470e+02
   4.3368252e+02   4.4036984e+02   4.7096492e+02   5.0718235e+02   6.2787549e+02
   4.6539201e+02   5.0545280e+02   6.1811983e+02   6.3740799e+02   6.8386310e+02
   4.4754320e+02   4.6750606e+02   5.6049659e+02   5.7484767e+02   7.1364231e+02
   4.2610861e+02   4.5226237e+02   5.5220631e+02   5.6576849e+02   6.5290806e+02
   4.4719041e+02   4.6712379e+02   5.4627220e+02   5.5781286e+02   6.4223446e+02
   3.8749589e+02   4.4918256e+02   5.3539859e+02   5.4737587e+02   6.3994549e+02
   4.5875312e+02   4.6225880e+02   4.6926740e+02   5.0643802e+02   6.2748704e+02
   4.6163694e+02   4.8947690e+02   5.3542992e+02   5.4246772e+02   6.3212260e+02
   4.6092428e+02   4.8776952e+02   5.6035419e+02   5.6997758e+02   6.4150847e+02
   4.5788003e+02   4.5803979e+02   4.6566579e+02   5.0615540e+02   6.2737791e+02
   4.0820315e+02   4.4946471e+02   5.5621538e+02   5.7089420e+02   7.6842807e+02
   4.6398906e+02   4.9785216e+02   5.3832938e+02   5.4248437e+02   6.3004183e+02
   4.3450212e+02   4.5673475e+02   5.4899410e+02   5.6171177e+02   6.4726312e+02
   4.6525802e+02   5.0460275e+02   5.5490010e+02   5.5587801e+02   6.2827105e+02
   4.2113668e+02   4.5080513e+02   5.5396261e+02   5.6797931e+02   6.5769530e+02
   4.4426329e+02   4.6346430e+02   5.0999484e+02   5.2371675e+02   6.3178244e+02
   4.4206517e+02   4.6247773e+02   5.5855758e+02   5.7294428e+02   6.7584129e+02
   4.6526560e+02   5.0466187e+02   6.0740197e+02   6.1927270e+02   6.4698204e+02
   4.6548944e+02   5.0608253e+02   5.3537865e+02   5.3541512e+02   6.2738939e+02
   4.6483763e+02   5.0220830e+02   5.9786388e+02   6.1126122e+02   6.7877937e+02
   4.6062935e+02   4.8641401e+02   5.2396851e+02   5.3215873e+02   6.3098204e+02
   4.6549575e+02   5.0612834e+02   6.0482845e+02   6.0490074e+02   6.2747014e+02
   4.5283507e+02   4.7314725e+02   5.2442514e+02   5.3498945e+02   6.3335963e+02
   4.3625231e+02   4.5787509e+02   5.4076512e+02   5.5257574e+02   6.4124748e+02
   4.4065321e+02   4.5802658e+02   4.9448495e+02   5.1452261e+02   6.3003995e+02
   4.3386717e+02   4.5633891e+02   5.5519000e+02   5.6916183e+02   6.5797786e+02
   4.0695666e+02   4.1375304e+02   4.6584233e+02   5.0620919e+02   6.2740765e+02
   4.6413534e+02   4.9871770e+02   5.8218678e+02   5.9046685e+02   6.4490734e+02
   4.3927536e+02   4.5996823e+02   5.2771346e+02   5.3925237e+02   6.3605448e+02
   4.2713565e+02   4.5266471e+02   5.5176526e+02   5.6521657e+02   6.5202343e+02
   4.6536173e+02   5.0524693e+02   5.5093639e+02   5.5149720e+02   6.2782283e+02
   4.4306724e+02   4.6335591e+02   5.5870567e+02   5.7304611e+02   6.7188904e+02
   4.5198528e+02   4.6469161e+02   4.8309624e+02   5.0944895e+02   6.2844205e+02
   4.6548493e+02   5.0605759e+02   6.2011833e+02   6.2265635e+02   6.3029979e+02
   4.3036316e+02   4.5423891e+02   5.5671545e+02   5.7124850e+02   6.8232128e+02
   4.6547845e+02   5.0600661e+02   5.3847176e+02   5.3855291e+02   6.2741558e+02
   4.1307532e+02   4.4957522e+02   5.3388596e+02   5.4584244e+02   6.3927833e+02
   4.4404480e+02   4.4909089e+02   4.7065351e+02   5.0698155e+02   6.2776325e+02
   4.2543795e+02   4.4061898e+02   4.7707511e+02   5.0871940e+02   6.2855166e+02
   4.6547307e+02   5.0597868e+02   6.2244103e+02   6.3122092e+02   6.3763402e+02
   4.5281329e+02   4.7318701e+02   5.2710689e+02   5.3749717e+02   6.3394070e+02
   4.6337906e+02   4.9538936e+02   5.4437518e+02   5.4963182e+02   6.3167081e+02
   4.2118309e+02   4.5075318e+02   5.4050949e+02   5.5267070e+02   6.4219769e+02
   4.5309227e+02   4.7383378e+02   5.5368423e+02   5.6544419e+02   6.4516736e+02
   4.1390275e+02   4.4969207e+02   5.3820196e+02   5.5025384e+02   6.4115804e+02
   4.2349764e+02   4.5137231e+02   5.4333203e+02   5.5568579e+02   6.4379086e+02
   4.6541807e+02   5.0550203e+02   5.2244474e+02   5.2286190e+02   6.2746280e+02
   4.0521335e+02   4.3211114e+02   4.7211226e+02   5.0754319e+02   6.2806376e+02
   4.6542155e+02   5.0537827e+02   5.1563542e+02   5.1619728e+02   6.2743313e+02
   4.6536223e+02   5.0526088e+02   5.9779376e+02   6.0014206e+02   6.3128254e+02
   4.2852282e+02   4.3812407e+02   4.7242510e+02   5.0754888e+02   6.2804968e+02
   4.6472443e+02   5.0160766e+02   5.7924233e+02   5.8395780e+02   6.3519918e+02
   3.9681783e+02   4.4931587e+02   5.5516682e+02   5.6956290e+02   6.6532904e+02
   4.6495019e+02   5.0282285e+02   5.9757161e+02   6.0791843e+02   6.4895771e+02
   4.1970932e+02   4.5015593e+02   5.2273740e+02   5.3511665e+02   6.3565833e+02
   4.3966465e+02   4.6033436e+02   5.3139124e+02   5.4279189e+02   6.3710821e+02
   4.6433712e+02   4.9966415e+02   5.8144052e+02   5.8853325e+02   6.4116790e+02
   4.5691224e+02   4.7931642e+02   5.3415185e+02   5.4348408e+02   6.3441067e+02
   4.6514618e+02   5.0394476e+02   5.7008053e+02   5.7191188e+02   6.2971248e+02
   4.6490954e+02   4.7785850e+02   4.7881908e+02   5.0635978e+02   6.2742174e+02
   4.6546236e+02   5.0590822e+02   6.2117814e+02   6.3086839e+02   6.3917589e+02
   4.6339195e+02   4.9555457e+02   5.8200064e+02   5.9342121e+02   6.6893883e+02
   4.6516838e+02   5.0372272e+02   5.2314180e+02   5.2464204e+02   6.2774546e+02
   4.6105658e+02   4.8758960e+02   5.2604303e+02   5.3380012e+02   6.3106789e+02
   4.1049827e+02   4.1927109e+02   4.6640176e+02   5.0631728e+02   6.2746411e+02
   4.3135572e+02   4.5473560e+02   5.4075854e+02   5.5274556e+02   6.4175629e+02
   4.4430413e+02   4.6441791e+02   5.4368924e+02   5.5525384e+02   6.4146317e+02
   4.1521050e+02   4.1850887e+02   4.6591373e+02   5.0622227e+02   6.2741391e+02
   4.6390650e+02   4.9755262e+02   5.4231231e+02   5.4666022e+02   6.3057452e+02
   4.6511185e+02   5.0374249e+02   5.9360691e+02   5.9855289e+02   6.3654271e+02
   4.5744715e+02   4.8042121e+02   5.6547948e+02   5.7862140e+02   6.6093911e+02
   4.6545378e+02   5.0585262e+02   6.2202268e+02   6.3790717e+02   6.4797197e+02
   4.3856205e+02   4.5176604e+02   4.8149519e+02   5.0973307e+02   6.2882327e+02
   4.6199359e+02   4.9078342e+02   5.7108273e+02   5.8172415e+02   6.4933680e+02
   4.3599870e+02   4.5775953e+02   5.5574235e+02   5.6975501e+02   6.5875158e+02
   4.2491787e+02   4.5185239e+02   5.5493472e+02   5.6912699e+02   6.6069297e+02
   4.2422904e+02   4.5162001e+02   5.4980131e+02   5.6295014e+02   6.4956260e+02
   4.2792286e+02   4.5301367e+02   5.5564181e+02   5.6995263e+02   6.6354473e+02
   4.6212669e+02   4.9118887e+02   5.7632553e+02   5.8860376e+02   7.4514129e+02
   4.1152344e+02   4.4902234e+02   5.1648852e+02   5.2974348e+02   6.3421038e+02
   4.0349121e+02   4.3655168e+02   4.7625765e+02   5.0857067e+02   6.2851374e+02
   4.1083496e+02   4.4929615e+02   5.2630514e+02   5.3845066e+02   6.3673499e+02
   4.2936940e+02   4.5356216e+02   5.3282910e+02   5.4460734e+02   6.3843737e+02
   4.6515716e+02   5.0401026e+02   6.0581799e+02   6.2149329e+02   6.9123897e+02
   4.6542526e+02   5.0564519e+02   5.4043069e+02   5.4072218e+02   6.2754174e+02
   4.6546681e+02   5.0593612e+02   6.1792918e+02   6.2235570e+02   6.3282719e+02
   4.3224358e+02   4.5532751e+02   5.5691928e+02   5.7143677e+02   6.8107680e+02
   4.6545610e+02   5.0586727e+02   5.9274359e+02   5.9324996e+02   6.2822013e+02
   4.3166990e+02   4.3426539e+02   4.6722627e+02   5.0645530e+02   6.2752973e+02
   4.0055667e+02   4.1555962e+02   4.6611042e+02   5.0626085e+02   6.2743522e+02
   4.1327359e+02   4.1361826e+02   4.6552599e+02   5.0614871e+02   6.2737559e+02
   4.2559587e+02   4.3506240e+02   4.7115643e+02   5.0728460e+02   6.2793298e+02
   3.9796158e+02   4.0727768e+02   4.6561668e+02   5.0616575e+02   6.2738480e+02
   4.6151398e+02   4.7459256e+02   4.8101552e+02   5.0756600e+02   6.2772752e+02
   4.6540033e+02   5.0550467e+02   6.0587910e+02   6.0971067e+02   6.3258996e+02
   4.6548019e+02   5.0600089e+02   5.2375965e+02   5.2385182e+02   6.2739403e+02
   4.4856584e+02   4.6842777e+02   5.3627137e+02   5.4704354e+02   6.3735523e+02
   4.5894245e+02   4.8317697e+02   5.5199264e+02   5.6154418e+02   6.3929440e+02
   4.4167760e+02   4.6214531e+02   5.5869471e+02   5.7315083e+02   6.9778017e+02
   4.3199136e+02   4.5456839e+02   5.1551743e+02   5.2869170e+02   6.3360182e+02
   4.6396207e+02   4.9742402e+02   5.2779351e+02   5.3224098e+02   6.2921562e+02
   4.4726658e+02   4.6287217e+02   4.9064467e+02   5.1242968e+02   6.2930983e+02
   3.9895366e+02   4.4932531e+02   5.5567614e+02   5.7021164e+02   6.7497724e+02
   4.6537433e+02   5.0533923e+02   6.1259773e+02   6.2277625e+02   6.4220960e+02
   4.4464327e+02   4.6446121e+02   5.2391862e+02   5.3538678e+02   6.3449406e+02
   4.0761999e+02   4.4944444e+02   5.5441188e+02   5.6860712e+02   6.6032252e+02
   4.5268732e+02   4.7298790e+02   5.2554247e+02   5.3604950e+02   6.3362548e+02
   4.6038720e+02   4.8640472e+02   5.5770121e+02   5.6727891e+02   6.4071131e+02
   3.9529557e+02   4.4870327e+02   5.1602070e+02   5.2936933e+02   6.3412788e+02
   4.6540340e+02   5.0552611e+02   6.1897286e+02   6.3885887e+02   6.8598113e+02
   4.1975086e+02   4.4555177e+02   4.8955878e+02   5.1295130e+02   6.2999107e+02
   4.1918014e+02   4.5021624e+02   5.2985636e+02   5.4180681e+02   6.3776046e+02
   4.3520006e+02   4.5637512e+02   5.1148862e+02   5.2534125e+02   6.3265398e+02
   4.6471284e+02   5.0154664e+02   5.8868782e+02   5.9576473e+02   6.4210408e+02
   4.1658714e+02   4.4946032e+02   5.1640799e+02   5.2965888e+02   6.3416239e+02
   4.0048586e+02   4.4923708e+02   5.3737460e+02   5.4940483e+02   6.4082214e+02
   4.3195481e+02   4.5515388e+02   5.5695399e+02   5.7149314e+02   6.8817576e+02
   4.3185315e+02   4.3402288e+02   4.6693928e+02   5.0640127e+02   6.2750286e+02
   3.8049419e+02   4.3910433e+02   4.7954868e+02   5.0950412e+02   6.2888295e+02
   4.5030269e+02   4.7041965e+02   5.5843261e+02   5.7182440e+02   6.5449894e+02
   4.5226848e+02   4.7278588e+02   5.6207907e+02   5.7605117e+02   6.6954111e+02
   4.4249386e+02   4.4428512e+02   4.6717905e+02   5.0640383e+02   6.2750102e+02
   4.6424049e+02   4.9920597e+02   5.8327722e+02   5.9138712e+02   6.4463755e+02
   4.1242287e+02   4.4106340e+02   4.8180153e+02   5.1020675e+02   6.2913300e+02
   4.1713428e+02   4.4963049e+02   5.1886385e+02   5.3170546e+02   6.3471485e+02
   4.5680724e+02   4.7918330e+02   5.3663836e+02   5.4600600e+02   6.3507756e+02
   4.0591091e+02   4.3181774e+02   4.7187046e+02   5.0748640e+02   6.2803734e+02
   4.4114994e+02   4.4328862e+02   4.6745418e+02   5.0645697e+02   6.2752741e+02
   4.4470822e+02   4.6343965e+02   5.0579069e+02   5.2068831e+02   6.3111649e+02
   4.3997123e+02   4.6004073e+02   5.1349919e+02   5.2672855e+02   6.3273280e+02
   4.6548648e+02   5.0606720e+02   6.2556501e+02   6.3916943e+02   6.4216137e+02
   4.6539369e+02   5.0546210e+02   6.1479293e+02   6.2584488e+02   6.4332845e+02
   4.6545291e+02   5.0584602e+02   5.8541559e+02   5.8580465e+02   6.2798523e+02
   4.3918321e+02   4.6002785e+02   5.3701877e+02   5.4847608e+02   6.3915420e+02
   4.1837036e+02   4.5019523e+02   5.3809330e+02   5.5011745e+02   6.4104339e+02
   4.3930159e+02   4.5039268e+02   4.7806090e+02   5.0872261e+02   6.2847473e+02
   4.5210822e+02   4.7222456e+02   5.2423631e+02   5.3492616e+02   6.3346190e+02
   4.4815457e+02   4.5747459e+02   4.7687368e+02   5.0809755e+02   6.2815196e+02
   4.2198796e+02   4.5075564e+02   5.2672401e+02   5.3878393e+02   6.3673137e+02
   4.6549413e+02   5.0611745e+02   6.2371141e+02   6.2544098e+02   6.2924121e+02
   4.2506248e+02   4.2763424e+02   4.6654504e+02   5.0633793e+02   6.2747258e+02
   4.3323436e+02   4.5580779e+02   5.3396598e+02   5.4563489e+02   6.3858442e+02
   4.4780648e+02   4.6776791e+02   5.6013330e+02   5.7434945e+02   6.7155881e+02
   4.6523078e+02   5.0444893e+02   5.7073362e+02   5.7216630e+02   6.2921104e+02
   4.6536432e+02   5.0527631e+02   6.0902096e+02   6.1654329e+02   6.3785573e+02
   4.2858554e+02   4.5296174e+02   5.2217997e+02   5.3448425e+02   6.3527930e+02
   4.6316001e+02   4.9453913e+02   5.4320694e+02   5.4874677e+02   6.3181015e+02
   4.6548847e+02   5.0608012e+02   6.1679146e+02   6.1788937e+02   6.2867058e+02
   4.4170458e+02   4.6199406e+02   5.3105247e+02   5.4234762e+02   6.3677052e+02
   4.2626450e+02   4.5133932e+02   5.0988059e+02   5.2436239e+02   6.3269705e+02
   4.4063590e+02   4.4985267e+02   4.7554999e+02   5.0806850e+02   6.2822300e+02
   4.3881293e+02   4.5900230e+02   5.1149674e+02   5.2518990e+02   6.3244474e+02
   4.6378591e+02   4.9627963e+02   5.2096375e+02   5.2622572e+02   6.2887138e+02
   4.3493769e+02   4.3559505e+02   4.6597062e+02   5.0622323e+02   6.2741322e+02
   4.1565857e+02   4.4835509e+02   5.0488865e+02   5.2096740e+02   6.3199381e+02
   4.6501801e+02   5.0320394e+02   5.9999346e+02   6.1182379e+02   6.5175285e+02
   4.5504887e+02   4.7590588e+02   5.1788590e+02   5.2877914e+02   6.3169760e+02
   4.6471239e+02   5.0154372e+02   5.7916717e+02   5.8393340e+02   6.3529310e+02
   3.9472623e+02   4.1937452e+02   4.6666806e+02   5.0637096e+02   6.2749225e+02
   4.3218169e+02   4.5528993e+02   5.5681917e+02   5.7131124e+02   6.7595204e+02
   4.3935514e+02   4.4040180e+02   4.6637897e+02   5.0628466e+02   6.2744332e+02
   4.6476870e+02   4.9127609e+02   4.9450146e+02   5.0785372e+02   6.2755304e+02
   4.6542073e+02   5.0560545e+02   5.3680382e+02   5.3712146e+02   6.2753089e+02
   4.6517911e+02   5.0413928e+02   6.0660984e+02   6.2241718e+02   6.8766479e+02
   4.2369663e+02   4.5147651e+02   5.5648076e+02   5.7111969e+02   7.1717990e+02
   4.0832992e+02   4.1960449e+02   4.6655107e+02   5.0634702e+02   6.2747931e+02
   4.4026719e+02   4.6097049e+02   5.5327352e+02   5.6646048e+02   6.5106507e+02
   4.6445714e+02   4.7444022e+02   4.7592597e+02   5.0638610e+02   6.2743577e+02
   4.4837290e+02   4.6797786e+02   5.2234932e+02   5.3363752e+02   6.3366250e+02
   4.3902260e+02   4.5657699e+02   4.9380652e+02   5.1429289e+02   6.3004215e+02
   4.6546457e+02   5.0592165e+02   5.7800826e+02   5.7823270e+02   6.2769251e+02
   4.6545961e+02   5.0588963e+02   6.1498987e+02   6.1872571e+02   6.3202045e+02
   4.6530743e+02   5.0491895e+02   6.1244252e+02   6.2916877e+02   6.6908210e+02
   4.6544195e+02   5.0555460e+02   5.1502484e+02   5.1546288e+02   6.2741592e+02
   4.3584973e+02   4.5729955e+02   5.2192760e+02   5.3403493e+02   6.3482077e+02
   4.6531034e+02   5.0335862e+02   5.0895396e+02   5.1123516e+02   6.2747650e+02
   4.4288190e+02   4.6319178e+02   5.5862253e+02   5.7295644e+02   6.7082033e+02
   4.6537335e+02   5.0533324e+02   5.8956499e+02   5.9083799e+02   6.2950752e+02
   4.2517473e+02   4.5193530e+02   5.5365938e+02   5.6754537e+02   6.5616665e+02
   4.3603507e+02   4.5768075e+02   5.3605885e+02   5.4763574e+02   6.3913096e+02
   4.2081274e+02   4.5039066e+02   5.2302967e+02   5.3537433e+02   6.3571817e+02
   4.6090440e+02   4.8772519e+02   5.6592186e+02   5.7665225e+02   6.4684804e+02
   4.2695266e+02   4.5259015e+02   5.5198471e+02   5.6548389e+02   6.5240985e+02
   4.4887002e+02   4.6869323e+02   5.3236554e+02   5.4309950e+02   6.3607949e+02
   4.6549050e+02   5.0608901e+02   5.3225790e+02   5.3229024e+02   6.2738546e+02
   3.9809109e+02   4.4899042e+02   5.2386354e+02   5.3619809e+02   6.3606123e+02
   4.6542092e+02   5.0559706e+02   5.3385879e+02   5.3418458e+02   6.2751496e+02
   4.3325184e+02   4.5578768e+02   5.3171090e+02   5.4337383e+02   6.3779208e+02
   4.2218992e+02   4.5099186e+02   5.3982825e+02   5.5192793e+02   6.4180353e+02
   4.6376627e+02   4.9667793e+02   5.3087504e+02   5.3556606e+02   6.2965744e+02
   4.6339678e+02   4.9557330e+02   5.7488742e+02   5.8368767e+02   6.4423068e+02
   4.5498412e+02   4.7645789e+02   5.5242363e+02   5.6350716e+02   6.4285951e+02
   4.6173007e+02   4.8999063e+02   5.5954078e+02   5.6819848e+02   6.3920393e+02
   4.6549732e+02   5.0613843e+02   6.2693680e+02   6.3004581e+02   6.3052465e+02
   4.6542093e+02   5.0563863e+02   6.1908726e+02   6.3463634e+02   6.5030897e+02
   4.6487318e+02   5.0235477e+02   5.4887322e+02   5.5109088e+02   6.2916592e+02
   4.6544457e+02   5.0579083e+02   5.9384579e+02   5.9453696e+02   6.2853355e+02
   4.5674723e+02   4.7866634e+02   5.2073805e+02   5.3083197e+02   6.3178810e+02
   4.6357563e+02   4.9617009e+02   5.4386666e+02   5.4880225e+02   6.3129422e+02
   4.3782615e+02   4.3943547e+02   4.6682517e+02   5.0636396e+02   6.2748316e+02
   4.6549602e+02   4.8849801e+02   4.8850390e+02   5.0614574e+02   6.2737310e+02
   4.6537875e+02   5.0536809e+02   6.1727264e+02   6.3634807e+02   7.2906410e+02
   4.5378183e+02   4.7464259e+02   5.3713356e+02   5.4720149e+02   6.3630502e+02
   4.2267711e+02   4.5067042e+02   5.1761395e+02   5.3061137e+02   6.3435009e+02
   4.6548642e+02   5.0606685e+02   6.1435024e+02   6.1533951e+02   6.2855233e+02
   4.4383250e+02   4.6401012e+02   5.4713192e+02   5.5905192e+02   6.4367337e+02
   4.2248581e+02   4.5100462e+02   5.3385014e+02   5.4574682e+02   6.3910805e+02
   4.5064263e+02   4.6255666e+02   4.8153150e+02   5.0911706e+02   6.2839768e+02
   4.4192809e+02   4.6234786e+02   5.5230431e+02   5.6517900e+02   6.4907753e+02
   4.5414202e+02   4.7494521e+02   5.2689154e+02   5.3706497e+02   6.3359701e+02
   4.6549622e+02   5.0613146e+02   6.2598015e+02   6.2816143e+02   6.2964703e+02
   4.6282312e+02   4.9340732e+02   5.5085777e+02   5.5717498e+02   6.3382386e+02
   4.3181947e+02   4.3907069e+02   4.7112056e+02   5.0723265e+02   6.2790106e+02
   3.9388701e+02   4.4865917e+02   5.1523230e+02   5.2872230e+02   6.3395577e+02
   4.3810460e+02   4.5087109e+02   4.8049376e+02   5.0944477e+02   6.2873557e+02
   4.1857268e+02   4.4754208e+02   4.9772012e+02   5.1669791e+02   6.3096951e+02
   3.8039298e+02   4.4919659e+02   5.3688606e+02   5.4889850e+02   6.4060097e+02
   4.2622721e+02   4.3189691e+02   4.6849996e+02   5.0672247e+02   6.2766429e+02
   4.4495274e+02   4.5379962e+02   4.7576645e+02   5.0798302e+02   6.2815243e+02
   4.6531066e+02   5.0486494e+02   5.3606948e+02   5.3681479e+02   6.2774067e+02
   4.6525297e+02   5.0458421e+02   6.0499661e+02   6.1477454e+02   6.4274925e+02
   3.8007619e+02   4.4819022e+02   5.0913653e+02   5.2394407e+02   6.3274506e+02
   4.6454306e+02   5.0053115e+02   5.4034466e+02   5.4333396e+02   6.2931999e+02
   4.6527902e+02   5.0460835e+02   5.3079587e+02   5.3169508e+02   6.2772513e+02
   4.6549020e+02   5.0609100e+02   5.4529582e+02   5.4532750e+02   6.2739418e+02
   4.6064210e+02   4.8689343e+02   5.3967970e+02   5.4745286e+02   6.3368796e+02
   4.1637836e+02   4.1707794e+02   4.6558285e+02   5.0615933e+02   6.2738113e+02
   4.5412743e+02   4.7491508e+02   5.2649554e+02   5.3669420e+02   6.3351587e+02
   4.0760711e+02   4.3266787e+02   4.7247880e+02   5.0762786e+02   6.2810253e+02
   4.3959484e+02   4.6014826e+02   5.2434274e+02   5.3608191e+02   6.3512611e+02
   4.6548015e+02   5.0602524e+02   6.2544849e+02   6.4976329e+02   6.5683755e+02
   4.2976959e+02   4.3408726e+02   4.6824813e+02   5.0665929e+02   6.2763132e+02
   4.4737969e+02   4.6642267e+02   5.1075851e+02   5.2404554e+02   6.3161807e+02
   4.4706901e+02   4.6682106e+02   5.2858999e+02   5.3958966e+02   6.3534013e+02
   4.3024867e+02   4.5417445e+02   5.5567075e+02   5.6991577e+02   6.6218927e+02
   4.5151044e+02   4.7166492e+02   5.3250162e+02   5.4292117e+02   6.3557145e+02
   4.1314453e+02   4.4931367e+02   5.2118355e+02   5.3374346e+02   6.3531474e+02
   4.5696543e+02   4.7797097e+02   5.0846786e+02   5.2079893e+02   6.3001576e+02
   4.2381788e+02   4.5140117e+02   5.3583770e+02   5.4772671e+02   6.3987157e+02
   4.6496641e+02   5.0291490e+02   6.0054451e+02   6.1489784e+02   6.8841846e+02
   4.4201265e+02   4.6075491e+02   5.0353117e+02   5.1939839e+02   6.3100720e+02
   4.4948664e+02   4.6950966e+02   5.5582446e+02   5.6866145e+02   6.5022688e+02
   4.5940591e+02   4.8417331e+02   5.6689527e+02   5.7920974e+02   6.5505173e+02
   4.5750404e+02   4.7279985e+02   4.8727633e+02   5.0994597e+02   6.2832709e+02
   4.4975974e+02   4.6969367e+02   5.3606401e+02   5.4670583e+02   6.3703208e+02
   4.6549430e+02   5.0611908e+02   6.1969193e+02   6.2030539e+02   6.2808835e+02
   4.4721091e+02   4.6679967e+02   5.2156104e+02   5.3303418e+02   6.3364771e+02
   4.3663747e+02   4.5804967e+02   5.3168748e+02   5.4322586e+02   6.3750660e+02
   4.6530885e+02   5.0492833e+02   6.1279225e+02   6.3006690e+02   7.2308325e+02
   4.4736666e+02   4.4756067e+02   4.6568916e+02   5.0616826e+02   6.2738509e+02
   4.4810951e+02   4.6807359e+02   5.6062221e+02   5.7493144e+02   7.0361039e+02
   4.2314393e+02   4.5130771e+02   5.5150676e+02   5.6498336e+02   6.5207090e+02
   4.5394435e+02   4.7489317e+02   5.3960590e+02   5.4972683e+02   6.3705251e+02
   4.4402732e+02   4.6421488e+02   5.5922634e+02   5.7361950e+02   6.8862573e+02
   4.6469940e+02   5.0133220e+02   5.3951171e+02   5.4210686e+02   6.2898906e+02
   4.4530216e+02   4.5607296e+02   4.7889342e+02   5.0871732e+02   6.2839572e+02
   4.5639921e+02   4.7652426e+02   5.0499894e+02   5.1856078e+02   6.2974103e+02
   4.4551007e+02   4.6556714e+02   5.5990973e+02   5.7433986e+02   7.2881773e+02
   4.6510997e+02   5.0373162e+02   5.9246240e+02   5.9702559e+02   6.3584918e+02
   4.6157333e+02   4.7785640e+02   4.8557585e+02   5.0839992e+02   6.2786324e+02
   4.3965951e+02   4.6024800e+02   5.2664392e+02   5.3821784e+02   6.3572134e+02
   4.5941279e+02   4.8404730e+02   5.3966836e+02   5.4811845e+02   6.3453289e+02
   4.4125751e+02   4.6128662e+02   5.1759544e+02   5.3002362e+02   6.3343817e+02
   4.4296313e+02   4.6325210e+02   5.5238739e+02   5.6519768e+02   6.4879638e+02
   4.1555513e+02   4.4957659e+02   5.2278526e+02   5.3518451e+02   6.3571754e+02
   4.2568430e+02   4.5127443e+02   5.1173489e+02   5.2579312e+02   6.3305558e+02
   4.3994779e+02   4.6071245e+02   5.5187196e+02   5.6479965e+02   6.4919056e+02
   4.1570417e+02   4.1793225e+02   4.6577423e+02   5.0619522e+02   6.2740007e+02
   4.1496664e+02   4.3144309e+02   4.7102463e+02   5.0728703e+02   6.2794176e+02
   4.6545066e+02   5.0581028e+02   5.3635278e+02   5.3655050e+02   6.2746880e+02
   4.2121709e+02   4.5082057e+02   5.5272573e+02   5.6647443e+02   6.5446262e+02
   4.3770265e+02   4.5853099e+02   5.1861279e+02   5.3105668e+02   6.3392737e+02
   4.5737168e+02   4.7908195e+02   5.1202053e+02   5.2335248e+02   6.3036174e+02
   4.6336530e+02   4.9544626e+02   5.6406986e+02   5.7093181e+02   6.3680428e+02
   4.2670237e+02   4.4922861e+02   4.9500142e+02   5.1524613e+02   6.3054258e+02
   4.6546480e+02   5.0592416e+02   6.2422785e+02   6.5089484e+02   7.7800252e+02
   4.3633247e+02   4.4658874e+02   4.7589979e+02   5.0825387e+02   6.2832206e+02
   4.6412354e+02   4.9811146e+02   5.2651507e+02   5.3072403e+02   6.2896876e+02
   4.4206092e+02   4.6235301e+02   5.3496618e+02   5.4623613e+02   6.3800164e+02
   4.3947233e+02   4.6012860e+02   5.2807428e+02   5.3958846e+02   6.3613813e+02
   4.3225529e+02   4.5533448e+02   5.5680173e+02   5.7128584e+02   6.7486803e+02
   4.1153492e+02   4.2150424e+02   4.6682833e+02   5.0640169e+02   6.2750721e+02
   4.5129984e+02   4.7158943e+02   5.6156846e+02   5.7560814e+02   6.6988717e+02
   4.5691766e+02   4.7809793e+02   5.0996269e+02   5.2191204e+02   6.3019890e+02
   4.6365694e+02   4.9661068e+02   5.5892832e+02   5.6460612e+02   6.3404102e+02
   4.2466049e+02   4.2518656e+02   4.6568092e+02   5.0617654e+02   6.2738969e+02
   4.4893305e+02   4.5523262e+02   4.7258315e+02   5.0721043e+02   6.2783146e+02
   4.2929971e+02   4.4689591e+02   4.8431535e+02   5.1090432e+02   6.2930511e+02
   4.6537340e+02   5.0532672e+02   5.5537450e+02   5.5590163e+02   6.2785468e+02
   4.3462106e+02   4.5476349e+02   5.0091619e+02   5.1815495e+02   6.3104430e+02
   4.6018054e+02   4.8507074e+02   5.1890397e+02   5.2789400e+02   6.3047388e+02
   4.0550862e+02   4.4622670e+02   4.9608675e+02   5.1590695e+02   6.3080825e+02
   4.0827649e+02   4.4378015e+02   4.8784391e+02   5.1232954e+02   6.2983257e+02
   4.3064492e+02   4.4441186e+02   4.7857909e+02   5.0906552e+02   6.2866409e+02
   4.6411889e+02   4.9622293e+02   5.1041583e+02   5.1674980e+02   6.2811726e+02
   4.2110059e+02   4.5038705e+02   5.2068403e+02   5.3325397e+02   6.3510595e+02
   4.2146018e+02   4.4705895e+02   4.9314732e+02   5.1445783e+02   6.3039259e+02
   4.5737976e+02   4.7980391e+02   5.2292493e+02   5.3260430e+02   6.3199058e+02
   4.5643774e+02   4.7846906e+02   5.3056103e+02   5.4008444e+02   6.3375902e+02
   4.4017524e+02   4.4171135e+02   4.6683773e+02   5.0635766e+02   6.2747964e+02
   4.5418320e+02   4.7497420e+02   5.2581774e+02   5.3605015e+02   6.3336206e+02
   4.2255849e+02   4.4548946e+02   4.8749010e+02   5.1213226e+02   6.2973589e+02
   4.4691787e+02   4.6611290e+02   5.1259049e+02   5.2552243e+02   6.3196550e+02
   4.5732146e+02   4.7967446e+02   5.2212351e+02   5.3189969e+02   6.3186949e+02
   4.5443191e+02   4.7350937e+02   5.0363755e+02   5.1812013e+02   6.2987813e+02
   4.5646149e+02   4.6933628e+02   4.8287098e+02   5.0888997e+02   6.2816380e+02
   4.0739354e+02   4.1223475e+02   4.6571362e+02   5.0618414e+02   6.2739448e+02
   4.3126118e+02   4.5386869e+02   5.1133475e+02   5.2535439e+02   6.3280594e+02
   4.4233102e+02   4.6206565e+02   5.1464137e+02   5.2752400e+02   6.3276473e+02
   4.4785209e+02   4.6556753e+02   5.0013162e+02   5.1689034e+02   6.3017469e+02
   4.3545528e+02   4.5665419e+02   5.1302440e+02   5.2655101e+02   6.3292828e+02
   4.2358532e+02   4.5144362e+02   5.5615168e+02   5.7070052e+02   6.7987879e+02
   4.2403883e+02   4.5157745e+02   5.5600503e+02   5.7050454e+02   6.7248668e+02
   4.3840872e+02   4.5952437e+02   5.5593167e+02   5.6985495e+02   6.5783459e+02
   4.5416976e+02   4.7477616e+02   5.2031306e+02   5.3104261e+02   6.3229127e+02
   4.0755646e+02   4.3392855e+02   4.7354331e+02   5.0788362e+02   6.2821779e+02
   4.5788318e+02   4.8119050e+02   5.6621571e+02   5.7933446e+02   6.6228016e+02
   4.3778723e+02   4.5891135e+02   5.3290784e+02   5.4439992e+02   6.3780097e+02
   4.6215476e+02   4.7594929e+02   4.8157597e+02   5.0748704e+02   6.2769177e+02
   4.6129035e+02   4.6395933e+02   4.6829068e+02   5.0628962e+02   6.2742738e+02
   4.1640123e+02   4.4968052e+02   5.2324275e+02   5.3559911e+02   6.3583300e+02
   4.6537088e+02   5.0531497e+02   5.6113544e+02   5.6172689e+02   6.2797886e+02
   4.3178113e+02   4.5461444e+02   5.1971403e+02   5.3221147e+02   6.3453029e+02
   4.5905821e+02   4.6058625e+02   4.6711583e+02   5.0625469e+02   6.2741839e+02
   4.6151960e+02   4.8939840e+02   5.7431573e+02   5.8687549e+02   7.4094322e+02
   4.5729931e+02   4.7048626e+02   4.8316544e+02   5.0884140e+02   6.2812351e+02
   4.6130524e+02   4.8880103e+02   5.7332992e+02   5.8582648e+02   6.7439838e+02
   4.2927352e+02   4.3774354e+02   4.7158556e+02   5.0735488e+02   6.2796067e+02
   4.6532756e+02   5.0504453e+02   6.1104782e+02   6.2344840e+02   6.4723691e+02
   4.6548139e+02   4.8183720e+02   4.8186966e+02   5.0615294e+02   6.2737434e+02
   4.6530595e+02   5.0490685e+02   5.9966544e+02   6.0360318e+02   6.3392043e+02
   4.6531325e+02   5.0495480e+02   5.8744353e+02   5.8910584e+02   6.3020462e+02
   4.4145835e+02   4.6005456e+02   5.0189638e+02   5.1841399e+02   6.3083140e+02
   4.5949335e+02   4.8361721e+02   5.1978139e+02   5.2899799e+02   6.3083294e+02
   4.3448842e+02   4.5636534e+02   5.2122849e+02   5.3345652e+02   6.3473904e+02
   4.3339177e+02   4.4239161e+02   4.7337444e+02   5.0771141e+02   6.2811093e+02
   4.5987015e+02   4.8518707e+02   5.5813332e+02   5.6816504e+02   6.4186387e+02
   4.3794090e+02   4.5917187e+02   5.5795858e+02   5.7247467e+02   7.0198031e+02
   4.6459575e+02   5.0094090e+02   5.9116432e+02   6.0073021e+02   6.5038744e+02
   4.4491534e+02   4.4654595e+02   4.6705777e+02   5.0637162e+02   6.2748401e+02
   4.4807061e+02   4.6460966e+02   4.9427784e+02   5.1391215e+02   6.2958430e+02
   4.1020806e+02   4.4952330e+02   5.5008010e+02   5.6338525e+02   6.5050410e+02
   4.2850827e+02   4.5323157e+02   5.4208478e+02   5.5424980e+02   6.4272181e+02
   4.6146802e+02   4.8925250e+02   5.6630685e+02   5.7649232e+02   6.4524144e+02
   4.6306253e+02   4.9393357e+02   5.3186728e+02   5.3756213e+02   6.3044143e+02
   4.6544629e+02   5.0580256e+02   6.1643151e+02   6.2260449e+02   6.3528383e+02
   4.5912982e+02   4.8359018e+02   5.6409172e+02   5.7588592e+02   6.4995733e+02
   4.6545385e+02   5.0585223e+02   6.0973015e+02   6.1218032e+02   6.3045334e+02
   4.0580122e+02   4.4799932e+02   5.0643035e+02   5.2201828e+02   6.3227072e+02
   4.6524243e+02   5.0452072e+02   6.0603964e+02   6.1754123e+02   6.4635131e+02
   4.4145695e+02   4.4862058e+02   4.7294134e+02   5.0747749e+02   6.2798345e+02
   4.5320742e+02   4.7270203e+02   5.0899330e+02   5.2200515e+02   6.3067000e+02
   4.6303478e+02   4.9351941e+02   5.2416909e+02   5.3026702e+02   6.2966886e+02
   4.3602873e+02   4.4464452e+02   4.7368164e+02   5.0774131e+02   6.2811586e+02
   4.1364769e+02   4.2582320e+02   4.6804292e+02   5.0664845e+02   6.2763175e+02
   4.3812521e+02   4.5924142e+02   5.4002318e+02   5.5169341e+02   6.4063608e+02
   4.2649398e+02   4.3435898e+02   4.7017528e+02   5.0706907e+02   6.2783105e+02
   4.6547540e+02   5.0599418e+02   6.2505840e+02   6.5066613e+02   6.6165842e+02
   4.4463532e+02   4.6463140e+02   5.3396328e+02   5.4506303e+02   6.3728662e+02
   5.7802424e+02   5.6413228e+02   4.7730531e+02   4.5839288e+02   4.2603709e+02
   5.7087260e+02   5.5619279e+02   4.4933016e+02   3.9968022e+02   3.8009240e+02
   5.8041457e+02   5.7082152e+02   5.3844261e+02   5.3269452e+02   4.4920746e+02
   5.7651718e+02   5.6436959e+02   5.2509416e+02   5.2157118e+02   4.4915783e+02
   5.7200804e+02   5.5738931e+02   4.5577738e+02   4.3318669e+02   4.0728595e+02
   5.7132893e+02   5.5668550e+02   4.6711658e+02   4.6550254e+02   4.4766814e+02
   5.7089923e+02   5.5622064e+02   4.4948971e+02   4.1029764e+02   4.0269522e+02
   5.9524123e+02   5.9220006e+02   5.6130016e+02   5.4941541e+02   4.4928274e+02
   5.7122017e+02   5.5655857e+02   4.5180111e+02   4.3191987e+02   4.2712044e+02
   6.0438385e+02   5.9620329e+02   5.3235288e+02   5.2174810e+02   4.4894948e+02
   5.7930313e+02   5.6557260e+02   4.7847544e+02   4.5641808e+02   4.0764032e+02
   5.7351053e+02   5.5943469e+02   4.9303017e+02   4.8968282e+02   4.4818468e+02
   6.0639520e+02   5.9822082e+02   5.3486407e+02   5.2420254e+02   4.4900489e+02
   5.7646906e+02   5.6227031e+02   4.7180040e+02   4.5147441e+02   3.8384213e+02
   6.3457645e+02   6.1608559e+02   5.0527889e+02   4.6546807e+02   4.0589187e+02
   6.4087786e+02   6.2795215e+02   5.4050207e+02   5.2862967e+02   4.4907573e+02
   6.0357054e+02   6.0101915e+02   5.6342512e+02   5.5067296e+02   4.4928656e+02
   6.4706422e+02   6.4601231e+02   5.6991652e+02   5.5545082e+02   4.4929853e+02
   5.7095956e+02   5.5628360e+02   4.4986208e+02   4.1584649e+02   4.0585394e+02
   5.8526501e+02   5.7667958e+02   5.3750132e+02   5.3031767e+02   4.4916255e+02
   5.7102224e+02   5.5849391e+02   5.5738845e+02   5.5522498e+02   4.4929954e+02
   5.7090062e+02   5.5622209e+02   4.4951014e+02   4.1251837e+02   4.0817791e+02
   5.8033941e+02   5.6679375e+02   4.8065612e+02   4.5823035e+02   4.1599797e+02
   5.7086921e+02   5.5618948e+02   4.4931399e+02   3.9554844e+02   3.8002553e+02
   5.7141512e+02   5.5676462e+02   4.5323927e+02   4.3560644e+02   4.2917446e+02
   6.1579028e+02   6.0112462e+02   5.0316993e+02   4.6564253e+02   4.1560443e+02
   6.1358586e+02   5.9974645e+02   5.0390868e+02   4.7014482e+02   4.3001819e+02
   6.0477179e+02   5.9739392e+02   5.3906026e+02   5.2863924e+02   4.4909324e+02
   5.7102704e+02   5.5635389e+02   4.5027420e+02   4.1853645e+02   4.0070935e+02
   5.8067607e+02   5.6716113e+02   4.8090532e+02   4.5773125e+02   3.9241537e+02
   5.7121022e+02   5.5655196e+02   4.6241422e+02   4.6059915e+02   4.4739945e+02
   6.3000297e+02   6.1325309e+02   5.0634960e+02   4.7163005e+02   4.3158168e+02
   6.6417026e+02   6.3739873e+02   5.4347499e+02   5.3152363e+02   4.4912495e+02
   5.7163512e+02   5.5699601e+02   4.5406827e+02   4.3256926e+02   4.2107812e+02
   6.5509991e+02   6.4057631e+02   5.5578183e+02   5.4336012e+02   4.4925233e+02
   6.2590662e+02   6.1515768e+02   5.3348603e+02   5.2148973e+02   4.4891277e+02
   5.7086825e+02   5.5618932e+02   5.4822245e+02   5.4822142e+02   4.4929989e+02
   5.7091293e+02   5.5625813e+02   5.2611490e+02   5.2608015e+02   4.4929877e+02
   5.9658171e+02   5.8907405e+02   5.3483864e+02   5.2535576e+02   4.4904991e+02
   5.7186511e+02   5.5723970e+02   4.5548815e+02   4.3554866e+02   4.2321041e+02
   6.1183671e+02   6.0251006e+02   5.3387050e+02   5.2270893e+02   4.4896120e+02
   5.7088681e+02   5.5620798e+02   4.5297717e+02   4.5254470e+02   4.4884893e+02
   6.9558059e+02   6.2733317e+02   5.0637558e+02   4.6675173e+02   4.1975255e+02
   5.7617272e+02   5.6306111e+02   5.0527742e+02   5.0083451e+02   4.4849762e+02
   5.7186377e+02   5.5723756e+02   4.5522141e+02   4.3353840e+02   4.1812789e+02
   5.7114118e+02   5.5647550e+02   4.5198891e+02   4.4011507e+02   4.3669442e+02
   6.4838518e+02   6.2338779e+02   5.0591018e+02   4.6569887e+02   4.1022225e+02
   5.9444024e+02   5.8438668e+02   5.0843487e+02   4.9258225e+02   4.4588146e+02
   5.7347057e+02   5.5895936e+02   4.6359994e+02   4.4689605e+02   4.2684078e+02
   6.5681120e+02   6.2597001e+02   5.0651473e+02   4.6790200e+02   4.2414848e+02
   6.0650624e+02   5.9682455e+02   5.2225813e+02   5.0983047e+02   4.4834954e+02
   5.7302774e+02   5.5949926e+02   5.2747513e+02   5.2592321e+02   4.4925193e+02
   6.6049642e+02   6.3939259e+02   5.5012669e+02   5.3808132e+02   4.4920910e+02
   6.5436668e+02   6.3480891e+02   5.4167364e+02   5.2972076e+02   4.4909447e+02
   5.9404125e+02   5.9006105e+02   5.5772252e+02   5.4666536e+02   4.4927263e+02
   5.7800044e+02   5.6658980e+02   5.2805548e+02   5.2376363e+02   4.4915473e+02
   5.7172432e+02   5.5709130e+02   4.5564260e+02   4.4064961e+02   4.3181994e+02
   5.7129070e+02   5.5663176e+02   4.5192482e+02   4.2701865e+02   4.1644176e+02
   6.6434369e+02   6.6425418e+02   5.7085495e+02   5.5617787e+02   4.4929986e+02
   6.0094483e+02   5.9348510e+02   5.3589155e+02   5.2583296e+02   4.4904827e+02
   5.7091535e+02   5.5623799e+02   4.5326651e+02   4.5225341e+02   4.4824240e+02
   5.7612325e+02   5.6187858e+02   4.7088382e+02   4.5074408e+02   4.0140108e+02
   5.7087028e+02   5.5619047e+02   4.4931350e+02   3.9661530e+02   3.8815127e+02
   5.7670530e+02   5.6280033e+02   4.8015993e+02   4.6781349e+02   4.3870752e+02
   5.9279275e+02   5.8390920e+02   5.2344560e+02   5.1390432e+02   4.4872459e+02
   5.7089405e+02   5.5626649e+02   5.4814363e+02   5.4808895e+02   4.4929984e+02
   5.8077374e+02   5.6727311e+02   4.8106621e+02   4.5781755e+02   3.8884324e+02
   5.7574921e+02   5.6148370e+02   4.7122458e+02   4.5365490e+02   4.2537357e+02
   5.8814788e+02   5.8325059e+02   5.5595241e+02   5.4593134e+02   4.4927104e+02
   6.7659624e+02   6.4835150e+02   5.6209047e+02   5.4896903e+02   4.4928039e+02
   5.8609693e+02   5.8034479e+02   5.5388977e+02   5.4461964e+02   4.4926627e+02
   5.7114673e+02   5.5647934e+02   4.5098900e+02   4.2189747e+02   3.8623567e+02
   5.7290847e+02   5.5858901e+02   4.8486867e+02   4.8161474e+02   4.4759689e+02
   6.0464100e+02   5.9272562e+02   5.0113767e+02   4.6719577e+02   4.2487404e+02
   6.5304115e+02   6.3961984e+02   5.5561978e+02   5.4321716e+02   4.4925131e+02
   6.1317444e+02   6.0582333e+02   5.4706796e+02   5.3593729e+02   4.4919068e+02
   5.7334021e+02   5.6053885e+02   5.3820869e+02   5.3606060e+02   4.4927259e+02
   5.7352096e+02   5.5903727e+02   4.6747061e+02   4.5652221e+02   4.3663856e+02
   5.7148929e+02   5.5684256e+02   4.5460976e+02   4.4187245e+02   4.3503610e+02
   5.7436529e+02   5.5993565e+02   4.6675216e+02   4.4954732e+02   4.2531800e+02
   6.3806417e+02   6.1939020e+02   5.0835891e+02   4.7751300e+02   4.3763366e+02
   5.7195453e+02   5.5733224e+02   4.5547440e+02   4.3250177e+02   3.9418051e+02
   6.8822371e+02   6.3820515e+02   5.4368887e+02   5.3172630e+02   4.4912813e+02
   6.1843312e+02   6.0549325e+02   5.1520513e+02   4.9759418e+02   4.4657179e+02
   5.7238663e+02   5.5779528e+02   4.5976545e+02   4.4591918e+02   4.3254265e+02
   6.4698881e+02   6.2797272e+02   5.2578563e+02   5.1175019e+02   4.4842384e+02
   5.8375430e+02   5.7738014e+02   5.5294139e+02   5.4434348e+02   4.4926669e+02
   5.7127712e+02   5.5661885e+02   4.5227307e+02   4.3384123e+02   4.2873683e+02
   6.2789341e+02   6.2055667e+02   5.5101986e+02   5.3920324e+02   4.4922103e+02
   6.3149468e+02   6.1594525e+02   5.1202017e+02   4.8891919e+02   4.4408192e+02
   6.3654666e+02   6.1897144e+02   5.1010136e+02   4.8314935e+02   4.4150024e+02
   6.3902807e+02   6.1888344e+02   5.0551252e+02   4.6541649e+02   3.9599027e+02
   6.4273123e+02   6.2107477e+02   5.0617614e+02   4.6787230e+02   4.2421737e+02
   6.2032968e+02   6.1137591e+02   5.4065147e+02   5.2928295e+02   4.4909327e+02
   6.0748079e+02   6.0710099e+02   5.7000458e+02   5.5557259e+02   4.4929864e+02
   6.4539365e+02   6.4375544e+02   5.6918827e+02   5.5488187e+02   4.4929740e+02
   5.7485895e+02   5.6282759e+02   5.3673772e+02   5.3368502e+02   4.4925213e+02
   5.7849549e+02   5.6543131e+02   4.9290995e+02   4.8283951e+02   4.4509773e+02
   6.2123033e+02   6.0612793e+02   5.0612098e+02   4.7398465e+02   4.3459906e+02
   5.7870136e+02   5.6491872e+02   4.7840946e+02   4.5846371e+02   4.2413989e+02
   5.7960114e+02   5.6606942e+02   4.8172776e+02   4.6298113e+02   4.3027352e+02
   6.1485198e+02   6.0232334e+02   5.1350106e+02   4.9502456e+02   4.4603916e+02
   5.7493112e+02   5.6055101e+02   4.6768403e+02   4.4844918e+02   4.1633351e+02
   6.1880888e+02   6.0923061e+02   5.3697973e+02   5.2555597e+02   4.4902104e+02
   6.5879340e+02   6.3277677e+02   5.3031104e+02   5.1720246e+02   4.4874625e+02
   6.0883861e+02   6.0431467e+02   5.5793248e+02   5.4596753e+02   4.4926796e+02
   5.7088725e+02   5.5620827e+02   4.5083193e+02   4.4963635e+02   4.4808662e+02
   5.7647816e+02   5.6228340e+02   4.7193077e+02   4.5178073e+02   4.0948390e+02
   5.7554899e+02   5.6123399e+02   4.6928523e+02   4.4940230e+02   4.0695179e+02
   5.8212775e+02   5.7243104e+02   5.3347299e+02   5.2744159e+02   4.4914912e+02
   6.5059043e+02   6.2413138e+02   5.0591954e+02   4.6547372e+02   3.9325661e+02
   6.0409839e+02   5.9257823e+02   5.0262044e+02   4.7263547e+02   4.3387226e+02
   5.8634625e+02   5.7767084e+02   5.3493790e+02   5.2758212e+02   4.4912467e+02
   6.5536053e+02   6.4095994e+02   5.5631206e+02   5.4384854e+02   4.4925533e+02
   5.9015778e+02   5.7859161e+02   4.9672135e+02   4.7295785e+02   4.3606115e+02
   5.9676259e+02   5.8750249e+02   5.1713634e+02   5.0520974e+02   4.4797727e+02
   6.0024374e+02   5.9377244e+02   5.4338901e+02   5.3331272e+02   4.4916616e+02
   5.7746366e+02   5.6509305e+02   5.1492951e+02   5.1068233e+02   4.4889515e+02
   5.8247217e+02   5.6946020e+02   4.8687016e+02   4.6626247e+02   4.3170363e+02
   5.9936468e+02   5.9149866e+02   5.3189820e+02   5.2189446e+02   4.4896719e+02
   5.7640810e+02   5.7267760e+02   5.6495917e+02   5.5406737e+02   4.4929641e+02
   6.0868747e+02   5.9815745e+02   5.1847850e+02   5.0443261e+02   4.4776190e+02
   6.6787433e+02   6.3661114e+02   5.4020747e+02   5.2816083e+02   4.4906482e+02
   5.7091249e+02   5.5623465e+02   4.4960950e+02   4.2331853e+02   4.2220374e+02
   6.3158320e+02   6.1392388e+02   5.0505471e+02   4.6537379e+02   4.0183137e+02
   5.9926808e+02   5.9320514e+02   5.4605626e+02   5.3594517e+02   4.4919649e+02
   5.8624750e+02   5.7454267e+02   4.9851736e+02   4.8162295e+02   4.4277764e+02
   5.7724734e+02   5.6655662e+02   5.3893801e+02   5.3447179e+02   4.4923733e+02
   6.1015888e+02   5.9710082e+02   5.0293670e+02   4.6895930e+02   4.2824116e+02
   6.4546211e+02   6.2874616e+02   5.3257532e+02   5.1999719e+02   4.4885659e+02
   6.6311700e+02   6.2787389e+02   5.0898953e+02   4.7795664e+02   4.3790475e+02
   6.4814820e+02   6.3119921e+02   5.3739876e+02   5.2526742e+02   4.4900384e+02
   5.7220177e+02   5.5759944e+02   4.6044293e+02   4.5006156e+02   4.3730955e+02
   5.9713434e+02   5.8713863e+02   5.0890075e+02   4.9198711e+02   4.4561495e+02
   5.7941708e+02   5.6972894e+02   5.4034262e+02   5.3483084e+02   4.4922707e+02
   6.1161586e+02   6.0001959e+02   5.1482518e+02   4.9817366e+02   4.4674501e+02
   5.7156500e+02   5.5692274e+02   4.5501521e+02   4.4170732e+02   4.3422142e+02
   6.3174020e+02   6.1774618e+02   5.2080422e+02   5.0539934e+02   4.4779348e+02
   6.3944999e+02   6.1913666e+02   5.0557401e+02   4.6562578e+02   4.0973081e+02
   6.0514659e+02   5.9613432e+02   5.2614457e+02   5.1467493e+02   4.4868631e+02
   5.7172941e+02   5.5738928e+02   5.1537256e+02   5.1475372e+02   4.4925230e+02
   6.0940750e+02   5.9880636e+02   5.1922685e+02   5.0537599e+02   4.4787482e+02
   5.7104654e+02   5.5639966e+02   4.8533919e+02   4.8506302e+02   4.4917243e+02
   6.4375371e+02   6.4368690e+02   5.7079808e+02   5.5613433e+02   4.4929976e+02
   6.5036380e+02   6.3072609e+02   5.3174972e+02   5.1898119e+02   4.4881929e+02
   6.6116650e+02   6.5937472e+02   5.7040176e+02   5.5582547e+02   4.4929922e+02
   5.7725908e+02   5.6317951e+02   4.7388721e+02   4.5323920e+02   4.0663083e+02
   5.7872788e+02   5.6921479e+02   5.4344525e+02   5.3791883e+02   4.4924684e+02
   6.0513649e+02   6.0189557e+02   5.6136806e+02   5.4897836e+02   4.4928086e+02
   5.7098690e+02   5.5631300e+02   4.5071425e+02   4.4089879e+02   4.3918907e+02
   6.0456207e+02   5.9930451e+02   5.5227684e+02   5.4118643e+02   4.4923981e+02
   5.9307323e+02   5.8632976e+02   5.4227971e+02   5.3318276e+02   4.4917385e+02
   6.4224283e+02   6.2641553e+02   5.2984478e+02   5.1682773e+02   4.4873368e+02
   5.7108435e+02   5.5916257e+02   5.5795882e+02   5.5518842e+02   4.4929953e+02
   5.8495124e+02   5.7606467e+02   5.3546324e+02   5.2846767e+02   4.4914293e+02
   5.7901802e+02   5.6871577e+02   5.3637144e+02   5.3131653e+02   4.4920601e+02
   5.8061052e+02   5.7308936e+02   5.5092177e+02   5.4355969e+02   4.4926687e+02
   5.7089098e+02   5.5624822e+02   5.4604449e+02   5.4600547e+02   4.4929970e+02
   5.7288462e+02   5.5833078e+02   4.6265437e+02   4.4944351e+02   4.3321638e+02
   5.7833297e+02   5.6480140e+02   4.8404820e+02   4.7032480e+02   4.3895198e+02
   5.8421269e+02   5.7124559e+02   4.8618262e+02   4.6034111e+02   4.0278017e+02
   5.7094739e+02   5.5627170e+02   4.5003238e+02   4.3527514e+02   4.3422110e+02
   5.7112428e+02   5.5645754e+02   4.5105102e+02   4.2836153e+02   4.2383570e+02
   6.2458551e+02   6.2364819e+02   5.6892916e+02   5.5471321e+02   4.4929704e+02
   5.9963806e+02   5.8808270e+02   4.9862452e+02   4.6444336e+02   4.1199308e+02
   5.9651349e+02   5.8886267e+02   5.3356746e+02   5.2406922e+02   4.4902513e+02
   6.7639047e+02   6.3552600e+02   5.3576039e+02   5.2339542e+02   4.4895588e+02
   6.7505217e+02   6.7204964e+02   5.7076051e+02   5.5610414e+02   4.4929975e+02
   5.7341654e+02   5.5890038e+02   4.6332078e+02   4.4648472e+02   4.2658518e+02
   5.7517367e+02   5.6194338e+02   5.1095678e+02   5.0785390e+02   4.4891920e+02
   6.3606063e+02   6.1732335e+02   5.0596445e+02   4.6829745e+02   4.2552871e+02
   5.8079934e+02   5.6734453e+02   4.8177738e+02   4.5949239e+02   4.2040298e+02
   6.0817211e+02   5.9595173e+02   5.0445563e+02   4.7546172e+02   4.3652727e+02
   5.7119622e+02   5.5653321e+02   4.5573271e+02   4.5132587e+02   4.4456579e+02
   5.9414688e+02   5.8280107e+02   4.9759230e+02   4.6921187e+02   4.3078931e+02
   5.9170523e+02   5.8305227e+02   5.2710174e+02   5.1820002e+02   4.4890553e+02
   5.7103598e+02   5.5637291e+02   4.7101628e+02   4.7056093e+02   4.4889907e+02
   5.7103869e+02   5.6605711e+02   5.6579162e+02   5.5609376e+02   4.4929982e+02
   5.7092843e+02   5.5625172e+02   4.5550489e+02   4.5470863e+02   4.4847143e+02
   5.7329664e+02   5.5889916e+02   4.7550538e+02   4.6973817e+02   4.4436603e+02
   6.0031431e+02   5.9062335e+02   5.1386268e+02   4.9936683e+02   4.4710730e+02
   5.9965549e+02   5.9254627e+02   5.3838632e+02   5.2849594e+02   4.4909788e+02
   5.7920153e+02   5.6558596e+02   4.8082835e+02   4.6224380e+02   4.2984257e+02
   5.7146086e+02   5.5681126e+02   4.5295236e+02   4.2961984e+02   4.1789758e+02
   5.7101215e+02   5.5633964e+02   4.5144611e+02   4.4432333e+02   4.4194543e+02
   5.8586236e+02   5.7357187e+02   4.9256073e+02   4.7098822e+02   4.3535394e+02
   6.0190246e+02   5.9465924e+02   5.3811546e+02   5.2797232e+02   4.4908547e+02
   5.8479730e+02   5.7473771e+02   5.2389603e+02   5.1683739e+02   4.4893527e+02
   5.7096163e+02   5.5628623e+02   4.4990778e+02   4.2098670e+02   4.1761285e+02
   5.7086794e+02   5.5618797e+02   4.4933110e+02   4.4871156e+02   4.4868030e+02
   6.1600454e+02   6.1271117e+02   5.6269746e+02   5.4978414e+02   4.4928366e+02
   5.7573246e+02   5.6176648e+02   4.8157399e+02   4.7221796e+02   4.4242619e+02
   6.0673524e+02   6.0018737e+02   5.4666354e+02   5.3591330e+02   4.4919213e+02
   5.7800819e+02   5.6446392e+02   4.8462473e+02   4.7193389e+02   4.4030999e+02
   6.0644254e+02   5.9544006e+02   5.0978363e+02   4.8971090e+02   4.4466351e+02
   5.9623882e+02   5.8911070e+02   5.3809240e+02   5.2865407e+02   4.4910691e+02
   5.8272721e+02   5.6951797e+02   4.8414961e+02   4.5949321e+02   4.0585895e+02
   5.8236933e+02   5.8124166e+02   5.6870017e+02   5.5515070e+02   4.4929804e+02
   5.7526037e+02   5.6472281e+02   5.4698302e+02   5.4265880e+02   4.4927643e+02
   5.9777188e+02   5.9222285e+02   5.4918856e+02   5.3898404e+02   4.4922501e+02
   5.7472528e+02   5.6301677e+02   5.4081693e+02   5.3756426e+02   4.4926552e+02
   5.7220443e+02   5.5759958e+02   4.5709882e+02   4.3691348e+02   4.2050858e+02
   5.7506985e+02   5.6541366e+02   5.5174363e+02   5.4660183e+02   4.4928515e+02
   5.7417190e+02   5.6042383e+02   5.0180486e+02   4.9865442e+02   4.4864523e+02
   7.0703580e+02   6.2791238e+02   5.0744448e+02   4.7171176e+02   4.3143274e+02
   6.8517451e+02   6.2715900e+02   5.0614302e+02   4.6558100e+02   4.0489971e+02
   5.7090712e+02   5.5623141e+02   4.7114299e+02   4.7103636e+02   4.4920695e+02
   5.7087321e+02   5.5619340e+02   4.4933464e+02   4.0314735e+02   3.9832560e+02
   5.8192674e+02   5.7339884e+02   5.4338048e+02   5.3672609e+02   4.4922937e+02
   5.7430819e+02   5.6003606e+02   4.7650277e+02   4.6842357e+02   4.4224796e+02
   6.4123798e+02   6.2185200e+02   5.1069640e+02   4.8436400e+02   4.4211553e+02
   5.8830916e+02   5.7624840e+02   4.9318372e+02   4.6786577e+02   4.3059242e+02
   5.7110235e+02   5.5644434e+02   4.6963605e+02   4.6895062e+02   4.4866059e+02
   6.3213933e+02   6.1550527e+02   5.0842581e+02   4.7872916e+02   4.3862905e+02
   5.8745746e+02   5.7622200e+02   5.0221939e+02   4.8675927e+02   4.4468503e+02
   7.1095490e+02   6.3230140e+02   5.2253935e+02   5.0718375e+02   4.4798341e+02
   5.8046261e+02   5.6718354e+02   4.8480620e+02   4.6685738e+02   4.3404166e+02
   5.7094571e+02   5.5626913e+02   4.4977869e+02   4.1552264e+02   4.0783362e+02
   5.7129186e+02   5.7030959e+02   5.6984822e+02   5.5615429e+02   4.4929984e+02
   5.7166855e+02   5.5703205e+02   4.5578733e+02   4.4272858e+02   4.3438418e+02
   5.7128893e+02   5.5689534e+02   5.3210161e+02   5.3175048e+02   4.4929269e+02
   5.7098984e+02   5.5631942e+02   4.6634750e+02   4.6590573e+02   4.4885449e+02
   6.3811235e+02   6.1928167e+02   5.0793541e+02   4.7597620e+02   4.3631477e+02
   5.7989950e+02   5.6646853e+02   4.8303076e+02   4.6482660e+02   4.3226782e+02
   6.3176287e+02   6.2969056e+02   5.6704002e+02   5.5318874e+02   4.4929356e+02
   5.7251526e+02   5.5912027e+02   5.3757825e+02   5.3608937e+02   4.4928061e+02
   5.7382870e+02   5.5936052e+02   4.6673321e+02   4.5306867e+02   4.3252951e+02
   6.3239424e+02   6.2339764e+02   5.4697612e+02   5.3526291e+02   4.4917931e+02
   5.9812641e+02   5.9078396e+02   5.3627014e+02   5.2658259e+02   4.4906826e+02
   6.0926612e+02   5.9674865e+02   5.0438965e+02   4.7456548e+02   4.3562978e+02
   5.8331277e+02   5.7019970e+02   4.8498325e+02   4.5987338e+02   4.0586352e+02
   6.5487256e+02   6.3240342e+02   5.3236629e+02   5.1966139e+02   4.4884300e+02
   6.3897760e+02   6.2559276e+02   5.3527797e+02   5.2309962e+02   4.4895184e+02
   5.7115726e+02   5.5649238e+02   4.5124047e+02   4.2804093e+02   4.2263657e+02
   6.2952574e+02   6.1613637e+02   5.2152891e+02   5.0657853e+02   4.4794113e+02
   6.5767774e+02   6.3397036e+02   5.3569295e+02   5.2335361e+02   4.4895529e+02
   6.1679170e+02   6.0185200e+02   5.0323483e+02   4.6516952e+02   4.0766691e+02
   6.4930285e+02   6.3990834e+02   5.5973022e+02   5.4695662e+02   4.4927199e+02
   6.5160565e+02   6.2984932e+02   5.2609165e+02   5.1207301e+02   4.4844669e+02
   5.7122166e+02   5.5655816e+02   4.5142574e+02   4.2354475e+02   3.9161107e+02
   6.7560429e+02   6.3253770e+02   5.2461468e+02   5.1005450e+02   4.4827685e+02
   6.1462026e+02   6.0107227e+02   5.0666122e+02   4.7873991e+02   4.3894334e+02
   5.7237492e+02   5.5789934e+02   4.7802669e+02   4.7490879e+02   4.4708725e+02
   6.2769556e+02   6.1913411e+02   5.4561620e+02   5.3400949e+02   4.4916411e+02
   5.7155682e+02   5.5691898e+02   4.6183748e+02   4.5781738e+02   4.4494220e+02
   6.2070403e+02   6.1544274e+02   5.5652794e+02   5.4437934e+02   4.4925904e+02
   5.7669850e+02   5.6263982e+02   4.7610639e+02   4.6062398e+02   4.3223125e+02
   5.7668121e+02   5.6299380e+02   4.8567566e+02   4.7607084e+02   4.4341723e+02
   5.7200841e+02   5.5855477e+02   5.4328332e+02   5.4194373e+02   4.4929124e+02
   6.3888010e+02   6.1879949e+02   5.0550533e+02   4.6541446e+02   3.9566315e+02
   6.0939178e+02   6.0690219e+02   5.6466649e+02   5.5150017e+02   4.4928908e+02
   6.4992127e+02   6.3100547e+02   5.3360099e+02   5.2110503e+02   4.4889155e+02
   6.9552955e+02   6.3435154e+02   5.3096976e+02   5.1795522e+02   4.4877721e+02
   6.2155493e+02   6.0673255e+02   5.0737080e+02   4.7811062e+02   4.3830674e+02
   5.7851924e+02   5.6810803e+02   5.3701405e+02   5.3211944e+02   4.4921507e+02
   5.9907271e+02   5.9838898e+02   5.6902932e+02   5.5494511e+02   4.4929748e+02
   5.7168500e+02   5.5704939e+02   4.5458374e+02   4.3499288e+02   4.2493457e+02
   5.7521238e+02   5.6105905e+02   4.7752396e+02   4.6751898e+02   4.4042246e+02
   5.7345913e+02   5.5963735e+02   5.0921752e+02   5.0723980e+02   4.4903720e+02
   5.7782413e+02   5.6388699e+02   4.7662103e+02   4.5758729e+02   4.2500186e+02
   5.7137185e+02   5.5671888e+02   4.5356319e+02   4.4000209e+02   4.3428008e+02
   6.3118088e+02   6.3088480e+02   5.7035297e+02   5.5579589e+02   4.4929911e+02
   5.7362949e+02   5.5913639e+02   4.6514707e+02   4.5029867e+02   4.3043911e+02
   5.7167840e+02   5.5703990e+02   4.5400807e+02   4.2995623e+02   3.9415032e+02
   5.9938183e+02   5.9580618e+02   5.5923581e+02   5.4750985e+02   4.4927537e+02
   5.7092772e+02   5.5625096e+02   4.4977081e+02   4.2991764e+02   4.2903039e+02
   5.7127528e+02   5.5661456e+02   4.5174276e+02   4.2462174e+02   3.9670094e+02
   6.0931321e+02   5.9891842e+02   5.2091464e+02   5.0770064e+02   4.4813479e+02
   6.3123576e+02   6.1375186e+02   5.0524646e+02   4.6642198e+02   4.1889304e+02
   6.8422786e+02   6.3327542e+02   5.2716964e+02   5.1332211e+02   4.4853247e+02
   5.7110101e+02   5.5643321e+02   4.5116893e+02   4.3414656e+02   4.3120133e+02
   5.7097042e+02   5.5634708e+02   5.2583485e+02   5.2575629e+02   4.4929739e+02
   5.7632996e+02   5.6727214e+02   5.5141321e+02   5.4565210e+02   4.4928064e+02
   6.8355070e+02   6.3849362e+02   5.4460601e+02   5.3263976e+02   4.4914220e+02
   6.2945781e+02   6.1705901e+02   5.2715857e+02   5.1393126e+02   4.4858849e+02
   5.7965752e+02   5.6959027e+02   5.3649900e+02   5.3118038e+02   4.4920052e+02
   5.8363758e+02   5.7345954e+02   5.2507834e+02   5.1850693e+02   4.4899532e+02
   5.7330215e+02   5.5996290e+02   5.2879845e+02   5.2705424e+02   4.4925009e+02
   6.1465108e+02   6.0503578e+02   5.3485687e+02   5.2355540e+02   4.4897888e+02
   6.4120098e+02   6.3958518e+02   5.6883825e+02   5.5460986e+02   4.4929680e+02
   6.1246184e+02   6.0778109e+02   5.5806499e+02   5.4595909e+02   4.4926791e+02
   6.2049368e+02   6.0570205e+02   5.0681948e+02   4.7671459e+02   4.3721107e+02
   6.2648365e+02   6.1339927e+02   5.2039904e+02   5.0512356e+02   4.4776968e+02
   5.7107649e+02   5.5640740e+02   4.5091624e+02   4.3266084e+02   4.2993264e+02
   5.7502049e+02   5.6066960e+02   4.6941955e+02   4.5290714e+02   4.2746592e+02
   7.0086259e+02   6.9995304e+02   5.7085795e+02   5.5618029e+02   4.4929994e+02
   5.8028835e+02   5.7394384e+02   5.5597460e+02   5.4756000e+02   4.4928073e+02
   5.7382125e+02   5.6187549e+02   5.4375042e+02   5.4081491e+02   4.4927870e+02
   6.5594917e+02   6.3228211e+02   5.3078340e+02   5.1778576e+02   4.4877156e+02
   6.3361188e+02   6.2095066e+02   5.3106439e+02   5.1847937e+02   4.4880698e+02
   6.4801545e+02   6.2343933e+02   5.0630361e+02   4.6768361e+02   4.2355363e+02
   6.1372783e+02   6.1323590e+02   5.6978351e+02   5.5539166e+02   4.4929841e+02
   6.9199592e+02   6.3823336e+02   5.4367845e+02   5.3171561e+02   4.4912791e+02
   5.8238874e+02   5.8163638e+02   5.6943914e+02   5.5551564e+02   4.4929877e+02
   5.9025882e+02   5.8347577e+02   5.4419659e+02   5.3545443e+02   4.4920149e+02
   5.7157175e+02   5.5802413e+02   5.4802432e+02   5.4683248e+02   4.4929619e+02
   6.1994112e+02   6.0509771e+02   5.0626948e+02   4.7508227e+02   4.3575330e+02
   6.3069817e+02   6.2015286e+02   5.3853622e+02   5.2676695e+02   4.4904074e+02
   5.7100826e+02   5.5636602e+02   4.9801272e+02   4.9786177e+02   4.4926488e+02
   6.6205565e+02   6.3745898e+02   5.4442050e+02   5.3246943e+02   4.4913981e+02
   5.7623633e+02   5.6202615e+02   4.7206504e+02   4.5337318e+02   4.2206789e+02
   5.9749116e+02   5.9207991e+02   5.5001039e+02   5.3974265e+02   4.4923124e+02
   5.7662776e+02   5.6589821e+02   5.4087815e+02   5.3656436e+02   4.4925056e+02
   5.9026303e+02   5.8224953e+02   5.3474702e+02   5.2643837e+02   4.4909035e+02
   6.1424573e+02   6.0457389e+02   5.3417461e+02   5.2285865e+02   4.4896197e+02
   6.1939615e+02   6.0391539e+02   5.0364807e+02   4.6509925e+02   3.8876289e+02
   6.6152529e+02   6.5164978e+02   5.6656156e+02   5.5273863e+02   4.4929239e+02
   6.9871240e+02   6.3672758e+02   5.3903290e+02   5.2691784e+02   4.4903903e+02
   5.8092517e+02   5.7596903e+02   5.5986894e+02   5.5016900e+02   4.4928730e+02
   5.7218953e+02   5.5790723e+02   5.0410334e+02   5.0294041e+02   4.4909564e+02
   6.5062405e+02   6.3071494e+02   5.3129401e+02   5.1843999e+02   4.4879885e+02
   5.7112406e+02   5.5649717e+02   4.8884170e+02   4.8848003e+02   4.4916257e+02
   5.8822801e+02   5.7618332e+02   4.9336772e+02   4.6844629e+02   4.3145851e+02
   5.9729631e+02   5.9693485e+02   5.6992190e+02   5.5556614e+02   4.4929879e+02
   6.2087915e+02   6.1155120e+02   5.3879082e+02   5.2735086e+02   4.4905667e+02
   5.7087202e+02   5.5619230e+02   4.4932824e+02   4.0027946e+02   3.9064473e+02
   5.7087605e+02   5.5619662e+02   4.4935012e+02   4.0361435e+02   3.9541557e+02
   5.7602359e+02   5.6264640e+02   4.9793439e+02   4.9229256e+02   4.4776158e+02
   5.9770582e+02   5.8628227e+02   4.9809729e+02   4.6549145e+02   4.2117116e+02
   5.7092474e+02   5.5624787e+02   4.4982115e+02   4.3439943e+02   4.3363150e+02
   5.7859017e+02   5.6506989e+02   4.8367858e+02   4.6914104e+02   4.3783930e+02
   6.6536941e+02   6.3430651e+02   5.3295093e+02   5.2029070e+02   4.4886378e+02
   6.4780926e+02   6.4573534e+02   5.6899429e+02   5.5472671e+02   4.4929702e+02
   6.1887617e+02   6.0909982e+02   5.3586162e+02   5.2436723e+02   4.4899425e+02
   5.7089880e+02   5.5621998e+02   4.4948647e+02   4.0889065e+02   3.8007448e+02
   5.9676011e+02   5.9662826e+02   5.7052774e+02   5.5596662e+02   4.4929946e+02
   6.5474548e+02   6.3249589e+02   5.3286683e+02   5.2023677e+02   4.4886281e+02
   6.3236787e+02   6.3139381e+02   5.6917526e+02   5.5488807e+02   4.4929739e+02
   6.6620690e+02   6.2776788e+02   5.0819595e+02   4.7493555e+02   4.3521294e+02
   6.5945483e+02   6.3310318e+02   5.3111973e+02   5.1816875e+02   4.4878661e+02
   6.3428679e+02   6.1593292e+02   5.0537482e+02   4.6602817e+02   4.1574498e+02
   5.8637080e+02   5.7372995e+02   4.8884442e+02   4.6138179e+02   4.0355717e+02
   6.2002222e+02   6.0982935e+02   5.3376282e+02   5.2205886e+02   4.4893407e+02
   6.0550151e+02   5.9703000e+02   5.3129037e+02   5.2047785e+02   4.4891195e+02
   5.7132547e+02   5.5666756e+02   4.5203585e+02   4.2559016e+02   4.0241193e+02
   5.8153188e+02   5.7138247e+02   5.3034115e+02   5.2456991e+02   4.4912155e+02
   5.8842584e+02   5.7748248e+02   5.0423883e+02   4.8940083e+02   4.4540696e+02
   5.7330662e+02   5.5878295e+02   4.6329026e+02   4.4745339e+02   4.2871285e+02
   5.7803183e+02   5.6407725e+02   4.7567035e+02   4.5442644e+02   3.8223544e+02
   6.5400731e+02   6.2640799e+02   5.0899769e+02   4.7826811e+02   4.3816202e+02
   5.7693029e+02   5.6464342e+02   5.2006211e+02   5.1624206e+02   4.4907252e+02
   5.7418466e+02   5.5973174e+02   4.6538587e+02   4.4655696e+02   4.1946093e+02
   5.7090414e+02   5.5622565e+02   4.4951838e+02   4.0993356e+02   3.9227233e+02
   5.7196544e+02   5.5799378e+02   5.3178060e+02   5.3090223e+02   4.4928102e+02
   5.7437685e+02   5.5995508e+02   4.6748079e+02   4.5156567e+02   4.2846466e+02
   5.7127316e+02   5.5707709e+02   5.4332931e+02   5.4280221e+02   4.4929676e+02
   6.1101644e+02   6.0400402e+02   5.4764625e+02   5.3659889e+02   4.4919820e+02
   5.7100200e+02   5.5633280e+02   4.6701042e+02   4.6655051e+02   4.4883920e+02
   6.1042849e+02   5.9824635e+02   5.0806414e+02   4.8419890e+02   4.4239073e+02
   5.7141978e+02   5.5676703e+02   4.5257866e+02   4.2708482e+02   4.0460670e+02
   5.7103492e+02   5.5637172e+02   4.7097687e+02   4.7052360e+02   4.4890043e+02
   5.7138383e+02   5.5678180e+02   4.7984582e+02   4.7890908e+02   4.4870429e+02
   6.0763929e+02   5.9533477e+02   5.0325457e+02   4.7197264e+02   4.3285755e+02
   5.8009024e+02   5.7187379e+02   5.4819465e+02   5.4149694e+02   4.4925945e+02
   6.7159361e+02   6.2698644e+02   5.0611712e+02   4.6550418e+02   3.9361285e+02
   6.4830426e+02   6.3085084e+02   5.3573490e+02   5.2346659e+02   4.4895938e+02
   5.7300599e+02   5.5860539e+02   4.7761956e+02   4.7303072e+02   4.4582966e+02
   5.7387381e+02   5.5938980e+02   4.6380524e+02   4.4364696e+02   4.0406799e+02
   6.1856825e+02   6.0324275e+02   5.0352871e+02   4.6515943e+02   4.0501183e+02
   6.7597574e+02   6.2777961e+02   5.0759310e+02   4.7240395e+02   4.3234600e+02
   5.8075290e+02   5.6725970e+02   4.8119492e+02   4.5820933e+02   4.1203871e+02
   6.0480970e+02   5.9273457e+02   5.0053565e+02   4.6480181e+02   4.1127084e+02
   6.5353377e+02   6.3202343e+02   5.3245632e+02   5.1977503e+02   4.4884720e+02
   6.2482893e+02   6.2461166e+02   5.7043084e+02   5.5585862e+02   4.4929921e+02
   5.7117430e+02   5.5651050e+02   4.5207085e+02   4.3874841e+02   4.3503171e+02
   6.0258048e+02   5.9260922e+02   5.1283313e+02   4.9689572e+02   4.4661290e+02
   5.7297460e+02   5.6165361e+02   5.5156416e+02   5.4807494e+02   4.4929209e+02
   7.0048268e+02   6.3572848e+02   5.3572491e+02   5.2335212e+02   4.4895454e+02
   6.2111694e+02   6.1822764e+02   5.6384270e+02   5.5065357e+02   4.4928644e+02
   5.7285580e+02   5.5919693e+02   5.2608993e+02   5.2466666e+02   4.4925182e+02
   6.2247445e+02   6.1288857e+02   5.3795953e+02   5.2642010e+02   4.4903696e+02
   6.4625140e+02   6.2574679e+02   5.1647953e+02   4.9760510e+02   4.4647471e+02
   5.7087082e+02   5.5619153e+02   4.8292674e+02   4.8292104e+02   4.4929696e+02
   5.7288643e+02   5.6085062e+02   5.4842444e+02   5.4565795e+02   4.4928997e+02
   6.0049080e+02   5.9367944e+02   5.4093135e+02   5.3091507e+02   4.4913387e+02
   5.9205161e+02   5.8961502e+02   5.6396833e+02   5.5161752e+02   4.4928965e+02
   7.1468422e+02   6.8054424e+02   5.7048723e+02   5.5589067e+02   4.4929936e+02
   5.7240657e+02   5.5781379e+02   4.5783767e+02   4.3677563e+02   4.1409963e+02
   5.9397332e+02   5.8779946e+02   5.4587739e+02   5.3641005e+02   4.4920571e+02
   5.7421058e+02   5.6132024e+02   5.2885983e+02   5.2654746e+02   4.4923254e+02
   5.7766366e+02   5.6364866e+02   4.7483967e+02   4.5389701e+02   4.0391968e+02
   5.7619699e+02   5.6604047e+02   5.4628151e+02   5.4154026e+02   4.4927018e+02
   7.5448776e+02   6.3021567e+02   5.1364237e+02   4.9113132e+02   4.4475913e+02
   5.7938266e+02   5.6943611e+02   5.3837373e+02   5.3302001e+02   4.4921565e+02
   6.3130914e+02   6.3085290e+02   5.7007043e+02   5.5557979e+02   4.4929875e+02
   5.8069418e+02   5.6990846e+02   5.2562993e+02   5.2018920e+02   4.4906948e+02
   5.9719837e+02   5.9130620e+02   5.4703467e+02   5.3707861e+02   4.4920898e+02
   6.2159826e+02   6.1274275e+02   5.4140512e+02   5.3000234e+02   4.4910517e+02
   5.7220429e+02   5.5759751e+02   4.5671947e+02   4.3444787e+02   3.8106239e+02
   6.1270644e+02   6.0485982e+02   5.4422464e+02   5.3320023e+02   4.4915748e+02
   6.0262105e+02   5.9121952e+02   5.0177552e+02   4.7129723e+02   4.3238591e+02
   5.9280044e+02   5.9104108e+02   5.6601959e+02   5.5301614e+02   4.4929327e+02
   5.7787162e+02   5.6402796e+02   4.7877303e+02   4.6205014e+02   4.3170958e+02
   6.2995190e+02   6.1866258e+02   5.3378562e+02   5.2168122e+02   4.4891583e+02
   5.7243466e+02   5.5784539e+02   4.5853228e+02   4.4000559e+02   4.2417198e+02
   5.7199758e+02   5.5737990e+02   4.5608354e+02   4.3571400e+02   4.2129935e+02
   5.9645082e+02   5.8850790e+02   5.3091310e+02   5.2130655e+02   4.4896354e+02
   5.8546074e+02   5.7606695e+02   5.2976383e+02   5.2269875e+02   4.4905897e+02
   6.0929841e+02   6.0072026e+02   5.3583670e+02   5.2497369e+02   4.4901770e+02
   6.0889935e+02   6.0370502e+02   5.5525795e+02   5.4361623e+02   4.4925523e+02
   5.8611860e+02   5.7344530e+02   4.8861011e+02   4.6142425e+02   4.0916935e+02
   5.7864422e+02   5.6557518e+02   4.9229186e+02   4.8179608e+02   4.4469031e+02
   5.7135783e+02   5.5670143e+02   4.5221263e+02   4.2596094e+02   3.8996907e+02
   6.4965305e+02   6.2451691e+02   5.0743781e+02   4.7258355e+02   4.3261545e+02
   6.1964483e+02   6.0449758e+02   5.0495281e+02   4.7040708e+02   4.3012472e+02
   5.7854831e+02   5.6795641e+02   5.3517512e+02   5.3039650e+02   4.4920296e+02
   5.7087186e+02   5.5619229e+02   4.4934522e+02   4.3723896e+02   4.3718062e+02
   5.7103097e+02   5.5640224e+02   5.0519376e+02   5.0505333e+02   4.4927739e+02
   5.7087919e+02   5.5619995e+02   4.4983860e+02   4.4777172e+02   4.4722136e+02
   5.9925208e+02   5.9555321e+02   5.5872145e+02   5.4709490e+02   4.4927370e+02
   6.3379067e+02   6.2596420e+02   5.5241648e+02   5.4040400e+02   4.4923106e+02
   6.0040909e+02   5.9362468e+02   5.4111263e+02   5.3110127e+02   4.4913657e+02
   5.7086842e+02   5.5618863e+02   4.4930335e+02   3.9109412e+02   3.8705328e+02
   5.7088227e+02   5.5620677e+02   5.0297707e+02   5.0296389e+02   4.4929761e+02
   5.7633512e+02   5.6448310e+02   5.3045723e+02   5.2693300e+02   4.4920280e+02
   5.7333984e+02   5.5882356e+02   4.6454188e+02   4.5084161e+02   4.3238423e+02
   6.6689338e+02   6.4178293e+02   5.5337630e+02   5.4111235e+02   4.4923614e+02
   6.2407073e+02   6.2400835e+02   5.7074348e+02   5.5609450e+02   4.4929973e+02
   5.9742575e+02   5.8894232e+02   5.2577835e+02   5.1548361e+02   4.4876464e+02
   5.9252948e+02   5.8376469e+02   5.2499157e+02   5.1568628e+02   4.4880930e+02
   5.7246949e+02   5.5805003e+02   4.8234612e+02   4.7962512e+02   4.4768552e+02
   6.1413056e+02   6.0298328e+02   5.2344905e+02   5.1041445e+02   4.4836687e+02
   6.5409997e+02   6.2641097e+02   5.0894183e+02   4.7806986e+02   4.3800694e+02
   5.7184077e+02   5.5721477e+02   4.5586292e+02   4.3874341e+02   4.2858367e+02
   6.3543785e+02   6.2247912e+02   5.3199403e+02   5.1951591e+02   4.4884387e+02
   5.7818945e+02   5.6426200e+02   4.7603179e+02   4.5467826e+02   3.8319617e+02
   5.7091395e+02   5.5623635e+02   4.4964304e+02   4.2790146e+02   4.2713762e+02
   5.8737920e+02   5.7974382e+02   5.4179554e+02   5.3381910e+02   4.4919158e+02
   5.7859883e+02   5.6493506e+02   4.8097368e+02   4.6428190e+02   4.3318386e+02
   5.7507797e+02   5.6089445e+02   4.7692062e+02   4.6698572e+02   4.4028047e+02
   6.1417346e+02   6.0042845e+02   5.0508748e+02   4.7396826e+02   4.3481437e+02
   5.7575578e+02   5.6207453e+02   4.9035260e+02   4.8345002e+02   4.4633045e+02
   6.7141333e+02   6.2932467e+02   5.1201355e+02   4.8703189e+02   4.4327792e+02
   5.7151894e+02   5.5696640e+02   4.8729682e+02   4.8633119e+02   4.4889451e+02
   5.7715926e+02   5.6400516e+02   4.9695123e+02   4.8981761e+02   4.4714670e+02
   5.7127606e+02   5.5671746e+02   5.0294683e+02   5.0257567e+02   4.4923220e+02
   6.7162658e+02   6.4906033e+02   5.6302047e+02   5.4976442e+02   4.4928333e+02
   5.7548922e+02   5.6116790e+02   4.6913733e+02   4.4932930e+02   4.0915901e+02
   5.7090266e+02   5.5622446e+02   4.5380586e+02   4.5314607e+02   4.4861708e+02
   6.3257387e+02   6.1496336e+02   5.0590533e+02   4.6897571e+02   4.2718136e+02
   5.7134872e+02   5.5712297e+02   5.3953413e+02   5.3902421e+02   4.4929495e+02
   6.2494879e+02   6.1615299e+02   5.4309785e+02   5.3159623e+02   4.4912993e+02
   5.7119224e+02   5.5652960e+02   4.5227140e+02   4.3929836e+02   4.3537030e+02
   5.7263409e+02   5.5805773e+02   4.5929746e+02   4.4026863e+02   4.2213660e+02
   6.1279520e+02   6.0232387e+02   5.2673225e+02   5.1453243e+02   4.4865459e+02
   6.2446821e+02   6.1286041e+02   5.2780288e+02   5.1494509e+02   4.4865382e+02
   5.7242487e+02   5.5943323e+02   5.4428872e+02   5.4245353e+02   4.4928901e+02
   5.7531679e+02   5.6124543e+02   4.7987763e+02   4.7070007e+02   4.4210026e+02
   5.8639171e+02   5.7974808e+02   5.4924483e+02   5.4071322e+02   4.4924583e+02
   5.7160995e+02   5.5696982e+02   4.5411023e+02   4.3409434e+02   4.2453624e+02
   6.1179114e+02   6.1163798e+02   5.7053786e+02   5.5594836e+02   4.4929953e+02
   5.9350965e+02   5.8203849e+02   4.9680616e+02   4.6806644e+02   4.2914043e+02
   6.2610306e+02   6.1986322e+02   5.5444647e+02   5.4238263e+02   4.4924637e+02
   5.7130200e+02   5.5664271e+02   4.5189195e+02   4.2507338e+02   3.9613631e+02
   5.7391208e+02   5.5943177e+02   4.6401351e+02   4.4406032e+02   4.1020547e+02
   5.7092384e+02   5.5624695e+02   4.5400247e+02   4.5300029e+02   4.4826159e+02
   6.5620123e+02   6.2911263e+02   5.1691194e+02   4.9817916e+02   4.4658400e+02
   5.8378395e+02   5.7517816e+02   5.3982219e+02   5.3289909e+02   4.4919406e+02
   6.1186895e+02   6.0352052e+02   5.4055556e+02   5.2962612e+02   4.4910402e+02
   5.7858645e+02   5.6543085e+02   4.9077487e+02   4.7982232e+02   4.4396355e+02
   6.0992546e+02   6.0155807e+02   5.3819894e+02   5.2737130e+02   4.4906519e+02
   5.7220205e+02   5.5792018e+02   5.0368742e+02   5.0249890e+02   4.4908647e+02
   6.4773077e+02   6.3307161e+02   5.4496620e+02   5.3307772e+02   4.4914929e+02
   6.6668656e+02   6.2798930e+02   5.0867608e+02   4.7677526e+02   4.3692948e+02
   5.7087188e+02   5.5619226e+02   4.4933259e+02   4.2776690e+02   4.2769547e+02
   5.8211241e+02   5.6880832e+02   4.8324684e+02   4.5907198e+02   4.0640587e+02
   5.7093530e+02   5.5625955e+02   4.5952624e+02   4.5904973e+02   4.4879613e+02
   5.8311370e+02   5.7454112e+02   5.4117047e+02   5.3435068e+02   4.4920854e+02
   5.8109468e+02   5.7033010e+02   5.2455904e+02   5.1893931e+02   4.4904063e+02
   6.2867936e+02   6.2833921e+02   5.7023137e+02   5.5570470e+02   4.4929917e+02
   5.8911538e+02   5.8049453e+02   5.3092808e+02   5.2285498e+02   4.4903500e+02
   6.2003254e+02   6.1052051e+02   5.3762860e+02   5.2617841e+02   4.4903341e+02
   6.9596021e+02   6.2844915e+02   5.0882183e+02   4.7722604e+02   4.3730680e+02
   5.7621475e+02   5.6198147e+02   4.7111245e+02   4.5089909e+02   3.8269582e+02
   5.7874503e+02   5.6493867e+02   4.7780484e+02   4.5685799e+02   4.1879125e+02
   5.7276237e+02   5.5862910e+02   5.0241186e+02   5.0065045e+02   4.4895713e+02
   6.8421472e+02   6.3579158e+02   5.3631186e+02   5.2399281e+02   4.4897139e+02
   6.0023875e+02   5.9882973e+02   5.6691742e+02   5.5341574e+02   4.4929408e+02
   6.7617168e+02   6.3787578e+02   5.4317028e+02   5.3120921e+02   4.4911964e+02
   5.8411450e+02   5.7122082e+02   4.8707895e+02   4.6278464e+02   4.2370963e+02
   5.7179505e+02   5.5716342e+02   4.5465077e+02   4.3118521e+02   4.0269223e+02
   5.7122938e+02   5.5656846e+02   4.5189369e+02   4.3250755e+02   4.2773463e+02
   5.9753886e+02   5.9739876e+02   5.7050665e+02   5.5595106e+02   4.4929949e+02
   5.7312374e+02   5.5961181e+02   5.2663170e+02   5.2502401e+02   4.4924728e+02
   5.8509337e+02   5.8323172e+02   5.6674587e+02   5.5391261e+02   4.4929539e+02
   6.0461040e+02   5.9271505e+02   5.0120294e+02   4.6745627e+02   4.2556976e+02
   6.4240744e+02   6.2068717e+02   5.0566379e+02   4.6543654e+02   3.9444470e+02
   5.7108471e+02   5.5641483e+02   4.5064598e+02   4.2159562e+02   4.1097513e+02
   5.7160650e+02   5.5795292e+02   5.4628175e+02   5.4518951e+02   4.4929549e+02
   6.3641618e+02   6.1729709e+02   5.0536967e+02   4.6537992e+02   3.8459485e+02
   6.4327510e+02   6.4130365e+02   5.6851871e+02   5.5435315e+02   4.4929626e+02
   5.7109435e+02   5.5642620e+02   4.5180398e+02   4.4159710e+02   4.3855054e+02
   6.2340260e+02   6.1046339e+02   5.1902858e+02   5.0331490e+02   4.4753191e+02
   5.7888091e+02   5.7197354e+02   5.5542209e+02   5.4758731e+02   4.4928195e+02
   6.4301187e+02   6.2099460e+02   5.0568572e+02   4.6542834e+02   3.8078756e+02
   5.7577804e+02   5.6152867e+02   4.7192066e+02   4.5526280e+02   4.2794950e+02
   6.4722397e+02   6.2898497e+02   5.2990847e+02   5.1682282e+02   4.4873151e+02
   6.4001810e+02   6.1943480e+02   5.0557635e+02   4.6550996e+02   4.0568174e+02
   5.9923592e+02   5.8768238e+02   4.9834385e+02   4.6406133e+02   3.9234000e+02
   6.0355400e+02   5.9217963e+02   5.0284734e+02   4.7377902e+02   4.3515410e+02
