# Supplementary material for: Rethinking Colour Constancy
Source: PLoS One. 2015 Sep 10;10(9):e0135029. doi: 10.1371/journal.pone.0135029 (PMC4565710; doi:10.1371/journal.pone.0135029)
Supplement: S1 Dataset — (ZIP) [file pone.0135029.s002.zip › 5-TransitionMetamerReflectanceData/NtoG_20munsells/fiveTr_17.txt]

   4.6838519e+02   5.0192927e+02   5.7013933e+02   5.7230767e+02   6.2619796e+02
   4.4222926e+02   4.4252405e+02   4.6919630e+02   5.0475555e+02   6.2362886e+02
   4.4584587e+02   4.5902054e+02   4.9359540e+02   5.1249856e+02   6.2552702e+02
   4.1344580e+02   4.3658607e+02   4.8119102e+02   5.0821221e+02   6.2483354e+02
   4.3474485e+02   4.5298315e+02   5.1800635e+02   5.2960183e+02   6.2893155e+02
   4.6186448e+02   4.8211962e+02   5.4321321e+02   5.5128992e+02   6.3037647e+02
   4.6886700e+02   5.0448734e+02   5.5878478e+02   5.5891947e+02   6.2373164e+02
   4.5260500e+02   4.6881966e+02   5.2608897e+02   5.3593462e+02   6.2908341e+02
   4.6818164e+02   5.0086592e+02   5.4536688e+02   5.4738865e+02   6.2501016e+02
   4.3100307e+02   4.5089982e+02   5.2780281e+02   5.3860669e+02   6.3098345e+02
   4.1874652e+02   4.4669025e+02   5.4929105e+02   5.6118375e+02   6.3889017e+02
   4.6884054e+02   5.0434010e+02   5.7628804e+02   5.7662073e+02   6.2403974e+02
   3.9119240e+02   4.4468780e+02   5.1141292e+02   5.2444491e+02   6.2821452e+02
   4.2166451e+02   4.4694046e+02   5.2133862e+02   5.3272719e+02   6.2985169e+02
   4.1293269e+02   4.1466586e+02   4.6906439e+02   5.0473532e+02   6.2362177e+02
   4.6067729e+02   4.8006769e+02   5.5175627e+02   5.6088972e+02   6.3353776e+02
   4.6885323e+02   5.0441189e+02   6.2008760e+02   6.4143343e+02   6.4932290e+02
   4.3338659e+02   4.5226459e+02   5.2390738e+02   5.3489044e+02   6.3007787e+02
   4.6782645e+02   4.9911599e+02   5.3807032e+02   5.4083801e+02   6.2516453e+02
   4.6612322e+02   4.9273663e+02   5.6348562e+02   5.7041068e+02   6.3202559e+02
   4.6885615e+02   5.0442738e+02   5.6709198e+02   5.6729461e+02   6.2382861e+02
   4.4666124e+02   4.6278935e+02   5.2219871e+02   5.3278509e+02   6.2898095e+02
   4.2764825e+02   4.4932745e+02   5.4188502e+02   5.5295537e+02   6.3510816e+02
   4.6862794e+02   5.0318164e+02   5.8207894e+02   5.8378783e+02   6.2604305e+02
   4.5404571e+02   4.7066124e+02   5.4214144e+02   5.5187688e+02   6.3250510e+02
   4.6703568e+02   4.7621133e+02   4.7905492e+02   5.0524663e+02   6.2370856e+02
   4.1709689e+02   4.4580789e+02   5.1515955e+02   5.2747651e+02   6.2878387e+02
   3.8141935e+02   4.4504427e+02   5.1722935e+02   5.2922368e+02   6.2917502e+02
   4.2221783e+02   4.4625262e+02   5.0785937e+02   5.2169837e+02   6.2763111e+02
   4.6232739e+02   4.8309111e+02   5.7491989e+02   5.8919651e+02   6.6557536e+02
   4.6888265e+02   5.0457762e+02   6.2184489e+02   6.4025507e+02   6.4341825e+02
   4.6320419e+02   4.8491310e+02   5.7644061e+02   5.9064930e+02   6.6988799e+02
   4.1042573e+02   4.4586175e+02   5.5400966e+02   5.6678844e+02   6.4244041e+02
   4.6404505e+02   4.8687130e+02   5.7580701e+02   5.8868396e+02   6.5201090e+02
   4.2041510e+02   4.4045093e+02   4.8587648e+02   5.0989214e+02   6.2528595e+02
   4.0436473e+02   4.4536086e+02   5.2437164e+02   5.3555805e+02   6.3054330e+02
   4.5091292e+02   4.6727269e+02   5.5928742e+02   5.7191645e+02   6.4281343e+02
   4.5488314e+02   4.7172096e+02   5.6948295e+02   5.8469330e+02   6.8966632e+02
   4.2241742e+02   4.2494217e+02   4.6976562e+02   5.0490184e+02   6.2368922e+02
   3.9258720e+02   4.4469127e+02   5.1142314e+02   5.2445261e+02   6.2821614e+02
   4.2787339e+02   4.3076810e+02   4.7063800e+02   5.0510485e+02   6.2376837e+02
   4.6863749e+02   5.0323316e+02   6.1081139e+02   6.3163962e+02   6.9471299e+02
   4.6147756e+02   4.7286945e+02   4.8541847e+02   5.0773645e+02   6.2421134e+02
   4.4320524e+02   4.5985244e+02   5.3115717e+02   5.4145208e+02   6.3105109e+02
   4.3847630e+02   4.5603641e+02   5.3410441e+02   5.4458773e+02   6.3211619e+02
   4.6852959e+02   5.0266677e+02   6.0739137e+02   6.2715550e+02   7.0030712e+02
   4.0240740e+02   4.4528444e+02   5.2249012e+02   5.3382018e+02   6.3015888e+02
   4.5101671e+02   4.5321924e+02   4.7153405e+02   5.0516332e+02   6.2376970e+02
   4.5971070e+02   4.7816257e+02   5.2664113e+02   5.3534936e+02   6.2801713e+02
   4.3834041e+02   4.5601855e+02   5.4496013e+02   5.5596846e+02   6.3568182e+02
   4.1723450e+02   4.1972351e+02   4.6934099e+02   5.0480149e+02   6.2364916e+02
   4.6888916e+02   5.0461005e+02   5.3688740e+02   5.3693595e+02   6.2362902e+02
   3.9556814e+02   4.4525227e+02   5.2272492e+02   5.3403638e+02   6.3020756e+02
   4.4906002e+02   4.6541850e+02   5.6656528e+02   5.8154260e+02   6.6044832e+02
   4.3965750e+02   4.4084708e+02   4.7002276e+02   5.0493372e+02   6.2369811e+02
   3.9599954e+02   4.4562486e+02   5.6225145e+02   5.7727793e+02   6.5675972e+02
   4.1172930e+02   4.4586961e+02   5.4000558e+02   5.5105166e+02   6.3467418e+02
   4.4828694e+02   4.6466374e+02   5.6478991e+02   5.7921775e+02   6.5352325e+02
   4.2729756e+02   4.4923332e+02   5.6442530e+02   5.7997082e+02   6.8204515e+02
   4.2652331e+02   4.4890035e+02   5.5798693e+02   5.7163247e+02   6.4635523e+02
   4.6144001e+02   4.8112679e+02   5.2925141e+02   5.3736592e+02   6.2797188e+02
   4.6879796e+02   5.0410207e+02   6.0130890e+02   6.0344865e+02   6.2664966e+02
   3.8160586e+02   4.0285004e+02   4.6896391e+02   5.0471117e+02   6.2361193e+02
   4.5775826e+02   4.7540382e+02   5.3885947e+02   5.4783618e+02   6.3077723e+02
   4.4498141e+02   4.5216574e+02   4.7827071e+02   5.0687319e+02   6.2432133e+02
   4.4515348e+02   4.6154182e+02   5.2846727e+02   5.3874571e+02   6.3030333e+02
   4.6847846e+02   5.0235028e+02   5.4353554e+02   5.4481198e+02   6.2441738e+02
   4.0954256e+02   4.4583344e+02   5.6407298e+02   5.7967100e+02   6.9088570e+02
   4.2981520e+02   4.3672664e+02   4.7444861e+02   5.0607070e+02   6.2412352e+02
   3.8391448e+02   4.2644353e+02   4.7266525e+02   5.0564671e+02   6.2398339e+02
   4.6813744e+02   5.0071412e+02   5.9974234e+02   6.1729001e+02   7.1794369e+02
   4.0581187e+02   4.0643966e+02   4.6891976e+02   5.0470017e+02   6.2360731e+02
   4.6889744e+02   5.0465908e+02   5.3627761e+02   5.3629879e+02   6.2361526e+02
   4.6832763e+02   4.9865640e+02   5.0582280e+02   5.1044208e+02   6.2381169e+02
   4.0529375e+02   4.2358020e+02   4.7131794e+02   5.0529332e+02   6.2384735e+02
   4.3031753e+02   4.5057713e+02   5.3175046e+02   5.4245536e+02   6.3193321e+02
   4.6226464e+02   4.8287564e+02   5.4254880e+02   5.5042788e+02   6.3003392e+02
   4.4158921e+02   4.4187642e+02   4.6918280e+02   5.0475359e+02   6.2362816e+02
   4.6786849e+02   4.9946255e+02   5.7740045e+02   5.8217216e+02   6.3058513e+02
   4.3055214e+02   4.5087258e+02   5.6460940e+02   5.8012525e+02   6.7867447e+02
   3.9608204e+02   4.4328682e+02   5.0047055e+02   5.1685254e+02   6.2678368e+02
   4.0638043e+02   4.4527498e+02   5.1993414e+02   5.3153383e+02   6.2965800e+02
   4.2907531e+02   4.5008099e+02   5.6453462e+02   5.8007049e+02   6.8170873e+02
   4.5624774e+02   4.7308013e+02   5.2391506e+02   5.3346545e+02   6.2822546e+02
   4.2989258e+02   4.3100412e+02   4.6960928e+02   5.0485878e+02   6.2367083e+02
   4.4031147e+02   4.5366805e+02   4.9149362e+02   5.1180003e+02   6.2553588e+02
   4.6719066e+02   4.9657821e+02   5.8347561e+02   5.9248034e+02   6.4053561e+02
   3.8040372e+02   4.3726616e+02   4.8308896e+02   5.0889459e+02   6.2503510e+02
   4.2855182e+02   4.3498110e+02   4.7362425e+02   5.0585883e+02   6.2405009e+02
   4.4552824e+02   4.6198782e+02   5.3672999e+02   5.4690816e+02   6.3220570e+02
   4.6766519e+02   4.9855777e+02   5.8985878e+02   5.9987805e+02   6.4343471e+02
   4.3647388e+02   4.4449183e+02   4.7784340e+02   5.0694012e+02   6.2439301e+02
   4.2189875e+02   4.4439772e+02   4.9684590e+02   5.1477563e+02   6.2635017e+02
   4.6832945e+02   5.0164942e+02   6.0014991e+02   6.1307339e+02   6.4507635e+02
   4.5335589e+02   4.6966488e+02   5.2652154e+02   5.3626437e+02   6.2906578e+02
   4.6765518e+02   4.9851297e+02   5.9213546e+02   6.0436691e+02   6.5013349e+02
   4.3735711e+02   4.5528070e+02   5.4696082e+02   5.5819569e+02   6.3668099e+02
   4.5379793e+02   4.7037995e+02   5.4311478e+02   5.5294521e+02   6.3285560e+02
   4.3146764e+02   4.5125563e+02   5.3340518e+02   5.4408780e+02   6.3230916e+02
   4.0061533e+02   4.4435475e+02   5.0766534e+02   5.2161644e+02   6.2767036e+02
   4.6889583e+02   5.0465231e+02   6.1817454e+02   6.1950120e+02   6.2507879e+02
   4.2516457e+02   4.4821496e+02   5.3139345e+02   5.4218318e+02   6.3199230e+02
   4.2586483e+02   4.4534835e+02   4.9519751e+02   5.1389942e+02   6.2615256e+02
   4.6782790e+02   4.9927808e+02   5.9583952e+02   6.1184206e+02   6.8712029e+02
   4.4075938e+02   4.5792032e+02   5.4630017e+02   5.5732943e+02   6.3602892e+02
   3.8036330e+02   4.2641973e+02   4.7265393e+02   5.0564316e+02   6.2398198e+02
   4.6840796e+02   5.0204198e+02   5.9281686e+02   5.9789333e+02   6.3204806e+02
   4.6613747e+02   4.9274338e+02   5.5123430e+02   5.5685102e+02   6.2874145e+02
   4.6887257e+02   5.0452020e+02   6.2174569e+02   6.5511387e+02   7.1805759e+02
   4.2923319e+02   4.5015881e+02   5.5956984e+02   5.7358878e+02   6.4852957e+02
   4.6785349e+02   4.9939231e+02   5.9508026e+02   6.0920595e+02   6.5454361e+02
   4.4148491e+02   4.4355387e+02   4.7104658e+02   5.0514781e+02   6.2377808e+02
   4.5707552e+02   4.5748133e+02   4.6937037e+02   5.0475912e+02   6.2362647e+02
   4.5844735e+02   4.7651226e+02   5.5450593e+02   5.6474790e+02   6.3596909e+02
   3.8543224e+02   4.4549347e+02   5.3644918e+02   5.4734470e+02   6.3353985e+02
   4.2758889e+02   4.4936284e+02   5.6349711e+02   5.7872406e+02   6.6073773e+02
   4.1965934e+02   4.2327207e+02   4.6988678e+02   5.0493232e+02   6.2370181e+02
   4.6859835e+02   5.0302434e+02   5.8174445e+02   5.8360790e+02   6.2625600e+02
   4.5852836e+02   4.7663906e+02   5.5628138e+02   5.6683369e+02   6.3692694e+02
   4.4591324e+02   4.4618151e+02   4.6918206e+02   5.0474967e+02   6.2362615e+02
   4.5012996e+02   4.6648102e+02   5.6796774e+02   5.8340143e+02   7.2330320e+02
   4.0933235e+02   4.4582444e+02   5.6314957e+02   5.7844443e+02   6.6141650e+02
   4.6780877e+02   4.9919156e+02   5.9570751e+02   6.1178408e+02   7.1528545e+02
   4.3230863e+02   4.5189621e+02   5.6422536e+02   5.7954433e+02   6.6389780e+02
   4.6844698e+02   5.0222745e+02   5.5512929e+02   5.5658918e+02   6.2489901e+02
   4.0664379e+02   4.4572949e+02   5.5503250e+02   5.6803827e+02   6.4341396e+02
   4.3255882e+02   4.5198152e+02   5.4080665e+02   5.5169095e+02   6.3447953e+02
   4.6083889e+02   4.8036344e+02   5.5945216e+02   5.6987326e+02   6.3731150e+02
   4.6245499e+02   4.7578000e+02   4.8862516e+02   5.0849164e+02   6.2427898e+02
   4.2263144e+02   4.4734052e+02   5.2708519e+02   5.3804036e+02   6.3102706e+02
   4.6877928e+02   5.0399803e+02   6.0034306e+02   6.0263200e+02   6.2695042e+02
   4.6132231e+02   4.8111457e+02   5.4114485e+02   5.4930101e+02   6.3014338e+02
   4.6833118e+02   5.0165717e+02   5.6583321e+02   5.6798156e+02   6.2598989e+02
   4.6864782e+02   5.0328693e+02   5.8016208e+02   5.8164435e+02   6.2566631e+02
   4.2428049e+02   4.2438761e+02   4.6894168e+02   5.0470532e+02   6.2360941e+02
   4.6690917e+02   4.9548281e+02   5.8633264e+02   5.9823957e+02   6.5099028e+02
   4.6839978e+02   5.0200263e+02   5.8757873e+02   5.9129806e+02   6.2962918e+02
   4.3476174e+02   4.5315446e+02   5.2348705e+02   5.3446403e+02   6.2993931e+02
   3.8048552e+02   4.0578140e+02   4.6901675e+02   5.0472405e+02   6.2361727e+02
   4.1225732e+02   4.1618251e+02   4.6928976e+02   5.0478969e+02   6.2364445e+02
   4.6886497e+02   5.0122143e+02   5.0188427e+02   5.0526806e+02   6.2361718e+02
   4.6886343e+02   5.0446877e+02   6.0780974e+02   6.0946199e+02   6.2557216e+02
   4.6861480e+02   5.0311181e+02   5.7029942e+02   5.7157160e+02   6.2510058e+02
   4.6202692e+02   4.8250919e+02   5.7488178e+02   5.8939345e+02   6.8623260e+02
   4.5197093e+02   4.5208149e+02   4.6902933e+02   5.0471721e+02   6.2361323e+02
   4.1913307e+02   4.2035256e+02   4.6916356e+02   5.0475912e+02   6.2363134e+02
   4.6598438e+02   4.9229307e+02   5.6492546e+02   5.7225588e+02   6.3292013e+02
   4.6881483e+02   5.0419548e+02   5.9823377e+02   5.9958752e+02   6.2563393e+02
   4.2009959e+02   4.3401648e+02   4.7670358e+02   5.0675467e+02   6.2437053e+02
   4.6803942e+02   5.0025197e+02   5.7109611e+02   5.7452263e+02   6.2795616e+02
   4.6874627e+02   5.0381872e+02   6.1137267e+02   6.2302989e+02   6.3870392e+02
   4.3174885e+02   4.5155760e+02   5.5946552e+02   5.7338210e+02   6.4798349e+02
   4.5419666e+02   4.7008013e+02   5.1252073e+02   5.2388724e+02   6.2685855e+02
   4.6520305e+02   4.8974505e+02   5.3695007e+02   5.4300621e+02   6.2741208e+02
   4.4461266e+02   4.6126132e+02   5.6114276e+02   5.7484722e+02   6.4754138e+02
   4.4809220e+02   4.6409957e+02   5.2060414e+02   5.3126841e+02   6.2858819e+02
   4.4996618e+02   4.6594867e+02   5.2111731e+02   5.3159195e+02   6.2850822e+02
   4.4639773e+02   4.6274829e+02   5.3366523e+02   5.4377652e+02   6.3134482e+02
   4.5845477e+02   4.7653977e+02   5.6831469e+02   5.8197282e+02   6.5103646e+02
   4.2077119e+02   4.3686327e+02   4.7978201e+02   5.0771162e+02   6.2467463e+02
   4.6838343e+02   4.9459044e+02   4.9780293e+02   5.0675347e+02   6.2372678e+02
   4.2867775e+02   4.4946095e+02   5.2011634e+02   5.3156017e+02   6.2949598e+02
   4.3224462e+02   4.5178641e+02   5.4030750e+02   5.5116250e+02   6.3432073e+02
   4.6886738e+02   5.0449009e+02   6.1846036e+02   6.2617270e+02   6.3223062e+02
   4.3046465e+02   4.5025167e+02   5.1593574e+02   5.2797298e+02   6.2872128e+02
   4.6388409e+02   4.8606061e+02   5.2742784e+02   5.3455950e+02   6.2691072e+02
   4.6864287e+02   5.0326136e+02   5.7464594e+02   5.7591329e+02   6.2523424e+02
   4.6806485e+02   5.0027813e+02   5.4224857e+02   5.4453271e+02   6.2505045e+02
   4.4138336e+02   4.4964095e+02   4.7945220e+02   5.0732118e+02   6.2447644e+02
   4.6890295e+02   5.0469295e+02   6.2326523e+02   6.2544630e+02   6.2579190e+02
   4.5467824e+02   4.7146321e+02   5.5560512e+02   5.6683305e+02   6.3826380e+02
   4.3540258e+02   4.5256208e+02   5.0588224e+02   5.2005226e+02   6.2712109e+02
   4.6243101e+02   4.8275013e+02   5.2222376e+02   5.3040736e+02   6.2675272e+02
   4.5012571e+02   4.6634648e+02   5.3407939e+02   5.4393500e+02   6.3101955e+02
   4.6887437e+02   5.0452988e+02   5.6113137e+02   5.6124508e+02   6.2371544e+02
   4.5908126e+02   4.7732757e+02   5.3434332e+02   5.4300150e+02   6.2948022e+02
   4.6889974e+02   5.0467475e+02   6.2338097e+02   6.7254927e+02   7.0257254e+02
   4.6382346e+02   4.6636361e+02   4.7184541e+02   5.0494615e+02   6.2367224e+02
   4.4815674e+02   4.6441688e+02   5.3465664e+02   5.4465754e+02   6.3139167e+02
   4.3101000e+02   4.5074332e+02   5.2080930e+02   5.3212674e+02   6.2956053e+02
   4.6525483e+02   4.7892590e+02   4.8625792e+02   5.0693612e+02   6.2397065e+02
   4.6054707e+02   4.7970262e+02   5.3499672e+02   5.4327479e+02   6.2918603e+02
   4.3610153e+02   4.4631891e+02   4.8124335e+02   5.0802003e+02   6.2470942e+02
   4.5855275e+02   4.7660657e+02   5.4191037e+02   5.5088439e+02   6.3131626e+02
   4.4289994e+02   4.5974140e+02   5.5504376e+02   5.6731107e+02   6.4099985e+02
   4.6874929e+02   5.0383466e+02   5.6787649e+02   5.6853182e+02   6.2434177e+02
   4.6748009e+02   4.9776524e+02   5.6743349e+02   5.7219762e+02   6.2941177e+02
   4.6033058e+02   4.7944234e+02   5.4380017e+02   5.5243059e+02   6.3118766e+02
   4.6889522e+02   5.0464916e+02   6.1651868e+02   6.1755995e+02   6.2474994e+02
   4.4397746e+02   4.6041293e+02   5.2433969e+02   5.3490427e+02   6.2957969e+02
   4.2671730e+02   4.4897978e+02   5.5784428e+02   5.7144616e+02   6.4614209e+02
   4.4844392e+02   4.5081488e+02   4.7165107e+02   5.0521633e+02   6.2379326e+02
   4.6857946e+02   5.0292349e+02   5.9839647e+02   6.0363126e+02   6.3173275e+02
   4.6882737e+02   5.0357255e+02   5.0840963e+02   5.0934090e+02   6.2363820e+02
   4.6703572e+02   4.7869010e+02   4.8190228e+02   5.0552258e+02   6.2374487e+02
   4.6624382e+02   4.7180774e+02   4.7515763e+02   5.0506852e+02   6.2368876e+02
   4.1090962e+02   4.4589667e+02   5.5885483e+02   5.7287428e+02   6.4830785e+02
   4.6879745e+02   5.0409896e+02   6.0265488e+02   6.0519196e+02   6.2702920e+02
   4.6812042e+02   5.0063474e+02   5.7406644e+02   5.7746957e+02   6.2814921e+02
   3.9868682e+02   4.0097096e+02   4.6891843e+02   5.0470023e+02   6.2360717e+02
   4.3031510e+02   4.5068653e+02   5.4293666e+02   5.5403220e+02   6.3540408e+02
   4.0637406e+02   4.4538319e+02   5.2353265e+02   5.3477844e+02   6.3036710e+02
   4.6876431e+02   5.0391609e+02   5.6374461e+02   5.6430060e+02   6.2417285e+02
   4.6832873e+02   4.7490746e+02   4.7567871e+02   5.0479911e+02   6.2362640e+02
   4.4162616e+02   4.5848879e+02   5.3025875e+02   5.4064899e+02   6.3097198e+02
   4.6371246e+02   4.8449937e+02   5.1098927e+02   5.2024460e+02   6.2532878e+02
   4.6875614e+02   5.0387168e+02   5.8466279e+02   5.8567760e+02   6.2510510e+02
   4.6874097e+02   5.0378816e+02   5.9475836e+02   5.9667449e+02   6.2657858e+02
   4.0995206e+02   4.4581089e+02   5.4613591e+02   5.5767147e+02   6.3725533e+02
   4.4178282e+02   4.5237346e+02   4.8416463e+02   5.0886760e+02   6.2487469e+02
   4.2419301e+02   4.3329047e+02   4.7443550e+02   5.0609813e+02   6.2414018e+02
   4.6870618e+02   5.0360113e+02   6.1347836e+02   6.3539409e+02   6.8624822e+02
   4.2754064e+02   4.4915281e+02   5.3046784e+02   5.4124421e+02   6.3170853e+02
   4.6878194e+02   5.0401310e+02   5.6597181e+02   5.6647544e+02   6.2414738e+02
   4.6663873e+02   4.9391431e+02   5.2470856e+02   5.2972777e+02   6.2534603e+02
   4.4078154e+02   4.5797078e+02   5.6028162e+02   5.7401681e+02   6.4738327e+02
   4.6121879e+02   4.7538117e+02   4.9199861e+02   5.1003313e+02   6.2453062e+02
   4.5261383e+02   4.6903033e+02   5.4170290e+02   5.5157119e+02   6.3264823e+02
   4.6859314e+02   5.0253529e+02   5.1750169e+02   5.1890579e+02   6.2381506e+02
   4.6650808e+02   4.9403158e+02   5.8022672e+02   5.9029294e+02   6.4270257e+02
   4.1279714e+02   4.4594144e+02   5.3938191e+02   5.5038308e+02   6.3445029e+02
   4.1030140e+02   4.1867988e+02   4.6979713e+02   5.0491316e+02   6.2369542e+02
   4.2625990e+02   4.4878171e+02   5.5164927e+02   5.6384202e+02   6.4020499e+02
   4.6890142e+02   5.0468419e+02   5.8586661e+02   5.8588265e+02   6.2362953e+02
   4.6638661e+02   4.7722990e+02   4.8137871e+02   5.0567532e+02   6.2377970e+02
   4.6889404e+02   5.0464225e+02   6.1810115e+02   6.1970005e+02   6.2538205e+02
   4.6890344e+02   5.0469500e+02   6.1818801e+02   6.1823013e+02   6.2365219e+02
   4.3266381e+02   4.5163149e+02   5.1773337e+02   5.2942522e+02   6.2895822e+02
   4.2229494e+02   4.2928708e+02   4.7204541e+02   5.0546731e+02   6.2390999e+02
   4.6818396e+02   5.0080325e+02   5.3743264e+02   5.3944596e+02   6.2467575e+02
   4.6887108e+02   5.0451226e+02   6.2052227e+02   6.3476763e+02   6.3939403e+02
   4.6859973e+02   5.0303187e+02   5.9265514e+02   5.9571562e+02   6.2853597e+02
   4.0248374e+02   4.1439777e+02   4.6943228e+02   5.0482448e+02   6.2365926e+02
   4.4593290e+02   4.4682346e+02   4.6984874e+02   5.0487794e+02   6.2367442e+02
   4.6646427e+02   4.9387943e+02   5.7818312e+02   5.8760810e+02   6.4032990e+02
   4.6890321e+02   5.0469372e+02   6.2358118e+02   6.6004353e+02   6.6023678e+02
   4.2002870e+02   4.4693659e+02   5.5037673e+02   5.6242706e+02   6.3954876e+02
   4.3604608e+02   4.3740286e+02   4.7005914e+02   5.0495119e+02   6.2370598e+02
   4.3135625e+02   4.5123432e+02   5.3737923e+02   5.4810133e+02   6.3342070e+02
   4.4669124e+02   4.6222250e+02   5.0985077e+02   5.2243545e+02   6.2711009e+02
   4.6706782e+02   4.9558353e+02   5.2622203e+02   5.3056261e+02   6.2517837e+02
   4.2646510e+02   4.4888215e+02   5.6451224e+02   5.8010748e+02   7.0354883e+02
   4.6469790e+02   4.8815337e+02   5.2883107e+02   5.3541661e+02   6.2672874e+02
   4.0566768e+02   4.3834699e+02   4.8475657e+02   5.0950444e+02   6.2520090e+02
   4.5904644e+02   4.7715304e+02   5.2813836e+02   5.3693980e+02   6.2839898e+02
   4.6882057e+02   5.0422787e+02   6.0004795e+02   6.0150904e+02   6.2575801e+02
   4.5160196e+02   4.6765090e+02   5.2211460e+02   5.3235115e+02   6.2851185e+02
   4.5966878e+02   4.7843252e+02   5.7092454e+02   5.8509719e+02   6.5647571e+02
   4.6879569e+02   5.0405204e+02   5.3463930e+02   5.3500024e+02   6.2376438e+02
   4.5834161e+02   4.7636390e+02   5.5974776e+02   5.7111798e+02   6.3946424e+02
   4.6755314e+02   4.9807287e+02   5.9190496e+02   6.0490902e+02   6.5375371e+02
   4.6796888e+02   4.9991968e+02   5.9586737e+02   6.0940063e+02   6.5097188e+02
   4.6588522e+02   4.9198266e+02   5.7861811e+02   5.8959686e+02   6.4513496e+02
   4.4443488e+02   4.6062641e+02   5.1748863e+02   5.2878706e+02   6.2835227e+02
   4.5811777e+02   4.7592864e+02   5.3899789e+02   5.4790857e+02   6.3071569e+02
   4.3812290e+02   4.5583999e+02   5.4278626e+02   5.5364465e+02   6.3482993e+02
   4.5967374e+02   4.7842715e+02   5.5603073e+02   5.6619502e+02   6.3610257e+02
   4.6795451e+02   4.9983980e+02   5.5681037e+02   5.5960977e+02   6.2627354e+02
   4.6736521e+02   4.8115302e+02   4.8422032e+02   5.0564048e+02   6.2374895e+02
   4.4928859e+02   4.6528037e+02   5.2122318e+02   5.3173661e+02   6.2858791e+02
   4.6438870e+02   4.7316558e+02   4.7980033e+02   5.0590051e+02   6.2385338e+02
   4.4348928e+02   4.4460457e+02   4.7006666e+02   5.0493023e+02   6.2369548e+02
   4.6845337e+02   5.0227386e+02   6.0507493e+02   6.2361334e+02   6.6282943e+02
   4.6790790e+02   4.9947635e+02   5.3709456e+02   5.3971363e+02   6.2501513e+02
   4.2610574e+02   4.4873899e+02   5.6314389e+02   5.7829297e+02   6.5909323e+02
   4.5930280e+02   4.6837148e+02   4.8185516e+02   5.0706880e+02   6.2415746e+02
   4.6885677e+02   5.0443143e+02   5.8723936e+02   5.8759475e+02   6.2415333e+02
   4.6887181e+02   5.0451628e+02   6.2163609e+02   6.5273331e+02   6.6665992e+02
   3.8200720e+02   4.4547605e+02   5.3510019e+02   5.4598206e+02   6.3314665e+02
   4.4856221e+02   4.6442295e+02   5.1676309e+02   5.2793263e+02   6.2794308e+02
   4.6602886e+02   4.9231548e+02   5.4236644e+02   5.4775160e+02   6.2747218e+02
   4.6890346e+02   5.0469556e+02   6.2211331e+02   6.2220735e+02   6.2370152e+02
   4.2441795e+02   4.4402130e+02   4.9227389e+02   5.1252167e+02   6.2588004e+02
   4.2247060e+02   4.4754830e+02   5.6082474e+02   5.7532985e+02   6.5179265e+02
   4.5387808e+02   4.6442937e+02   4.8573528e+02   5.0876491e+02   6.2460944e+02
   4.3817806e+02   4.5581792e+02   5.3505392e+02   5.4554970e+02   6.3238356e+02
   4.3034752e+02   4.5075908e+02   5.6478718e+02   5.8037384e+02   7.0760880e+02
   4.6887263e+02   5.0452014e+02   6.1801947e+02   6.2374346e+02   6.2996301e+02
   4.3128240e+02   4.3136822e+02   4.6896016e+02   5.0470881e+02   6.2361080e+02
   4.4324915e+02   4.5222175e+02   4.8114469e+02   5.0779872e+02   6.2458772e+02
   4.6879552e+02   5.0408965e+02   6.0783330e+02   6.1264404e+02   6.2938163e+02
   4.5584846e+02   4.6035598e+02   4.7465176e+02   5.0565053e+02   6.2389492e+02
   3.8031418e+02   4.4553556e+02   5.4099711e+02   5.5212894e+02   6.3506386e+02
   4.5231054e+02   4.6873672e+02   5.4984181e+02   5.6042514e+02   6.3577279e+02
   3.8619071e+02   4.4534416e+02   5.2706501e+02   5.3808191e+02   6.3112739e+02
   4.2772589e+02   4.4942370e+02   5.6107010e+02   5.7555554e+02   6.5177479e+02
   4.5812490e+02   4.7602532e+02   5.5254530e+02   5.6253477e+02   6.3514632e+02
   4.6784224e+02   4.9934428e+02   5.8352931e+02   5.8959580e+02   6.3375583e+02
   4.6883653e+02   5.0431062e+02   5.4807573e+02   5.4829840e+02   6.2376341e+02
   4.3167149e+02   4.3239990e+02   4.6940851e+02   5.0481113e+02   6.2365169e+02
   4.3904978e+02   4.3966943e+02   4.6946761e+02   5.0481561e+02   6.2365254e+02
   4.3521990e+02   4.3864117e+02   4.7194974e+02   5.0539354e+02   6.2387395e+02
   4.6125707e+02   4.8101053e+02   5.4230123e+02   5.5054640e+02   6.3043483e+02
   4.6857902e+02   4.9113226e+02   4.9242256e+02   5.0537987e+02   6.2366166e+02
   4.6626061e+02   4.8271065e+02   4.8945943e+02   5.0721015e+02   6.2394915e+02
   4.1628110e+02   4.2157262e+02   4.6993230e+02   5.0494503e+02   6.2370769e+02
   4.4734098e+02   4.5893241e+02   4.8837229e+02   5.1017175e+02   6.2505449e+02
   4.5431269e+02   4.5655429e+02   4.7158053e+02   5.0512571e+02   6.2374950e+02
   3.9579427e+02   4.4555759e+02   5.4180624e+02   5.5299948e+02   6.3537428e+02
   4.0766652e+02   4.4576866e+02   5.6404278e+02   5.7963374e+02   6.8764807e+02
   4.6889695e+02   5.0465814e+02   5.4963736e+02   5.4966015e+02   6.2362241e+02
   4.6890110e+02   5.0468257e+02   6.2346517e+02   6.7888471e+02   7.0399844e+02
   4.0485536e+02   4.4217675e+02   4.9493904e+02   5.1386677e+02   6.2620542e+02
   4.4775995e+02   4.6403569e+02   5.3460010e+02   5.4462774e+02   6.3142333e+02
   4.3982126e+02   4.4024854e+02   4.6929629e+02   5.0477840e+02   6.2363786e+02
   4.5051501e+02   4.6687008e+02   5.6792308e+02   5.8328217e+02   6.9160293e+02
   4.3934107e+02   4.5637094e+02   5.1796821e+02   5.2941958e+02   6.2872514e+02
   4.6816180e+02   5.0083119e+02   5.9998757e+02   6.1742215e+02   6.7784681e+02
   4.4466651e+02   4.6131181e+02   5.6619019e+02   5.8148429e+02   6.6776123e+02
   4.4617464e+02   4.6227221e+02   5.1972973e+02   5.3061497e+02   6.2859342e+02
   4.1549836e+02   4.3412197e+02   4.7786419e+02   5.0711558e+02   6.2449324e+02
   4.4074844e+02   4.5792711e+02   5.5075091e+02   5.6232831e+02   6.3831188e+02
   4.2168932e+02   4.4692089e+02   5.2049631e+02   5.3197879e+02   6.2969053e+02
   4.5520762e+02   4.7211634e+02   5.6689475e+02   5.8095625e+02   6.5248566e+02
   4.1030200e+02   4.4580658e+02   5.4258175e+02   5.5382450e+02   6.3566641e+02
   4.4513813e+02   4.6173022e+02   5.5801379e+02   5.7085159e+02   6.4325875e+02
   4.2650127e+02   4.4789085e+02   5.0975774e+02   5.2306154e+02   6.2784389e+02
   4.3550967e+02   4.5149265e+02   4.9805423e+02   5.1516747e+02   6.2626454e+02
   4.2849631e+02   4.4753505e+02   5.0001141e+02   5.1643896e+02   6.2660667e+02
   4.5393883e+02   4.7060166e+02   5.6624406e+02   5.8033446e+02   6.5227355e+02
   4.3741803e+02   4.4200964e+02   4.7348091e+02   5.0575396e+02   6.2400155e+02
   4.5598787e+02   4.7309689e+02   5.6476924e+02   5.7796903e+02   6.4699166e+02
   4.6889021e+02   5.0462027e+02   5.9515758e+02   5.9531812e+02   6.2385375e+02
   4.4264664e+02   4.5951418e+02   5.5130516e+02   5.6286913e+02   6.3837299e+02
   4.5066616e+02   4.6699494e+02   5.4818679e+02   5.5875895e+02   6.3538719e+02
   4.6886277e+02   5.0446460e+02   6.1950412e+02   6.3188111e+02   6.3757838e+02
   4.6473639e+02   4.8836827e+02   5.3282544e+02   5.3929560e+02   6.2717527e+02
   4.3505277e+02   4.5132650e+02   4.9888129e+02   5.1563584e+02   6.2635706e+02
   4.5991619e+02   4.7883229e+02   5.7252046e+02   5.8727054e+02   6.7451932e+02
   4.1719678e+02   4.3965682e+02   4.8557437e+02   5.0979250e+02   6.2526738e+02
   4.6889384e+02   5.0464044e+02   6.0212347e+02   6.0233047e+02   6.2389869e+02
   4.2723327e+02   4.4899683e+02   5.2930136e+02   5.4012020e+02   6.3144083e+02
   4.5292577e+02   4.6936170e+02   5.3959945e+02   5.4929503e+02   6.3198367e+02
   3.8242011e+02   4.4424844e+02   5.0707845e+02   5.2119623e+02   6.2759147e+02
   3.9846432e+02   4.1196870e+02   4.6925083e+02   5.0478045e+02   6.2364130e+02
   4.5615443e+02   4.7331268e+02   5.6510004e+02   5.7835367e+02   6.4739142e+02
   4.3162647e+02   4.4426714e+02   4.8344043e+02   5.0886601e+02   6.2496829e+02
   4.6548305e+02   4.9074156e+02   5.5697123e+02   5.6383714e+02   6.3100770e+02
   4.6815157e+02   5.0050500e+02   5.2955472e+02   5.3174889e+02   6.2444443e+02
   4.6882557e+02   5.0425482e+02   6.1641354e+02   6.2821840e+02   6.3788185e+02
   4.2738868e+02   4.3057846e+02   4.7076940e+02   5.0513728e+02   6.2378115e+02
   4.2468045e+02   4.4778010e+02   5.1959727e+02   5.3116280e+02   6.2948088e+02
   3.8045149e+02   4.4544790e+02   5.3302087e+02   5.4389724e+02   6.3257748e+02
   4.6706983e+02   4.9610050e+02   5.8443483e+02   5.9437673e+02   6.4341551e+02
   4.3138373e+02   4.5087695e+02   5.1823370e+02   5.2987880e+02   6.2908438e+02
   4.3085435e+02   4.5035910e+02   5.1379274e+02   5.2618723e+02   6.2836203e+02
   4.3085481e+02   4.4405915e+02   4.8402533e+02   5.0908951e+02   6.2503244e+02
   4.6818558e+02   5.0092383e+02   5.5382699e+02   5.5597066e+02   6.2547659e+02
   4.2971701e+02   4.5039808e+02   5.5146055e+02   5.6355097e+02   6.3986816e+02
   3.8473977e+02   4.1939687e+02   4.7022039e+02   5.0501857e+02   6.2373867e+02
   4.6788102e+02   4.9952010e+02   5.7146615e+02   5.7544260e+02   6.2877183e+02
   4.3784662e+02   4.5566308e+02   5.5068205e+02   5.6238048e+02   6.3862354e+02
   4.6010456e+02   4.7911029e+02   5.5087048e+02   5.6009711e+02   6.3351071e+02
   4.4504176e+02   4.4897774e+02   4.7344502e+02   5.0565117e+02   6.2394897e+02
   4.6464028e+02   4.8818859e+02   5.3631739e+02   5.4278769e+02   6.2767600e+02
   4.6864347e+02   5.0295135e+02   5.1978708e+02   5.2087154e+02   6.2380316e+02
   4.1437525e+02   4.4615127e+02   5.5365909e+02   5.6635266e+02   6.4209938e+02
   4.6614528e+02   4.7200331e+02   4.7552809e+02   5.0510936e+02   6.2369677e+02
   4.6329223e+02   4.8504263e+02   5.4652550e+02   5.5414790e+02   6.3036946e+02
   4.5216381e+02   4.6840467e+02   5.2971310e+02   5.3945577e+02   6.2982272e+02
   4.3187754e+02   4.5090448e+02   5.1284305e+02   5.2538295e+02   6.2818488e+02
   4.6432722e+02   4.8725301e+02   5.3094048e+02   5.3770773e+02   6.2714690e+02
   4.2283007e+02   4.4764898e+02   5.6084792e+02   5.7535526e+02   6.5181713e+02
   4.2247438e+02   4.4278655e+02   4.9033378e+02   5.1167790e+02   6.2570563e+02
   4.3125073e+02   4.5124104e+02   5.4810906e+02   5.5966155e+02   6.3773678e+02
   4.6811761e+02   5.0004524e+02   5.2101368e+02   5.2363962e+02   6.2420585e+02
   4.5663226e+02   4.7394152e+02   5.6182912e+02   5.7411330e+02   6.4258479e+02
   4.4018622e+02   4.4102845e+02   4.6969830e+02   5.0486287e+02   6.2367081e+02
   4.5312599e+02   4.6958561e+02   5.3947693e+02   5.4914459e+02   6.3191495e+02
   4.6888546e+02   5.0459339e+02   6.0634496e+02   6.0697684e+02   6.2437036e+02
   4.6832338e+02   5.0160159e+02   5.5435973e+02   5.5615252e+02   6.2517669e+02
   4.3112258e+02   4.5119605e+02   5.6460624e+02   5.8010136e+02   6.7549174e+02
   4.6797366e+02   4.9966716e+02   5.3094074e+02   5.3349855e+02   6.2467355e+02
   3.9062475e+02   4.4016971e+02   4.8898671e+02   5.1116583e+02   6.2561876e+02
   4.6649980e+02   4.8547101e+02   4.9321501e+02   5.0811395e+02   6.2400015e+02
   4.5619924e+02   4.7336779e+02   5.6073723e+02   5.7286816e+02   6.4176114e+02
   4.4280912e+02   4.5949287e+02   5.3011205e+02   5.4045391e+02   6.3084938e+02
   4.2512958e+02   4.4837346e+02   5.5842019e+02   5.7221024e+02   6.4708799e+02
   4.6887717e+02   5.0454666e+02   5.8764302e+02   5.8784732e+02   6.2392184e+02
   4.3178158e+02   4.5126100e+02   5.2326819e+02   5.3433688e+02   6.3000934e+02
   4.6890185e+02   5.0468640e+02   6.2128668e+02   6.2207731e+02   6.2442459e+02
   4.5318851e+02   4.6948997e+02   5.2721001e+02   5.3693605e+02   6.2921207e+02
   3.9162207e+02   4.4558070e+02   5.4709788e+02   5.5874434e+02   6.3776550e+02
   4.1198326e+02   4.4592519e+02   5.4559827e+02   5.5707765e+02   6.3698473e+02
   4.2006718e+02   4.3791964e+02   4.8153855e+02   5.0831277e+02   6.2485496e+02
   4.4857542e+02   4.6470497e+02   5.2668758e+02   5.3683049e+02   6.2963562e+02
   4.3454158e+02   4.5315107e+02   5.3125168e+02   5.4186258e+02   6.3163129e+02
   4.5656474e+02   4.7327147e+02   5.1753423e+02   5.2775549e+02   6.2724064e+02
   4.6796049e+02   4.9946708e+02   5.2596782e+02   5.2871543e+02   6.2449277e+02
   3.8215496e+02   3.9322780e+02   4.6891390e+02   5.0469856e+02   6.2360659e+02
   4.6877699e+02   5.0398691e+02   6.1460722e+02   6.2962739e+02   6.4342590e+02
   4.3222351e+02   4.3267160e+02   4.6921931e+02   5.0476771e+02   6.2363449e+02
   4.5401178e+02   4.6857981e+02   5.0134243e+02   5.1593772e+02   6.2571434e+02
   4.1138899e+02   4.4589945e+02   5.4849607e+02   5.6030547e+02   6.3850148e+02
   4.5341028e+02   4.6951982e+02   5.1884205e+02   5.2927281e+02   6.2779984e+02
   4.3214646e+02   4.5177058e+02   5.4835916e+02   5.5991985e+02   6.3781041e+02
   4.0505061e+02   4.1343404e+02   4.6929939e+02   5.0479224e+02   6.2364604e+02
   4.3909496e+02   4.5647854e+02   5.3129068e+02   5.4175583e+02   6.3138304e+02
   4.4945500e+02   4.6578513e+02   5.4989408e+02   5.6077011e+02   6.3642944e+02
   4.6889897e+02   5.0467010e+02   6.2334276e+02   6.7853034e+02   7.6816546e+02
   4.6492718e+02   4.8885687e+02   5.3172557e+02   5.3807732e+02   6.2694346e+02
   4.6874726e+02   5.0382393e+02   5.8622234e+02   5.8734924e+02   6.2532846e+02
   4.6886286e+02   5.0441918e+02   5.2228185e+02   5.2245347e+02   6.2364146e+02
   4.5682775e+02   4.7409207e+02   5.3755462e+02   5.4666945e+02   6.3069767e+02
   4.4397976e+02   4.6033914e+02   5.2116773e+02   5.3200508e+02   6.2899799e+02
   4.1945881e+02   4.4641007e+02   5.2031149e+02   5.3183134e+02   6.2967816e+02
   4.3751826e+02   4.3817146e+02   4.6947984e+02   5.0482049e+02   6.2365464e+02
   4.6883686e+02   5.0431839e+02   6.1760840e+02   6.3045684e+02   6.3894145e+02
   4.6883254e+02   5.0429555e+02   6.1933836e+02   6.4491655e+02   6.6121276e+02
   4.4783767e+02   4.6421677e+02   5.5270285e+02   5.6415301e+02   6.3830461e+02
   4.5892398e+02   4.7708692e+02   5.3453908e+02   5.4323178e+02   6.2955830e+02
   4.0726452e+02   4.4568152e+02   5.4075789e+02   5.5186672e+02   6.3496310e+02
   4.4647341e+02   4.6178987e+02   5.0736126e+02   5.2060199e+02   6.2681748e+02
   4.4099959e+02   4.5725605e+02   5.1023027e+02   5.2302250e+02   6.2747104e+02
   4.3256613e+02   4.5127502e+02   5.1208054e+02   5.2474925e+02   6.2804930e+02
   4.6886722e+02   5.0449046e+02   5.7560166e+02   5.7579105e+02   6.2384904e+02
   3.9733909e+02   4.4077275e+02   4.9055435e+02   5.1183042e+02   6.2577167e+02
   4.3300748e+02   4.3305494e+02   4.6893754e+02   5.0470385e+02   6.2360856e+02
   4.5540714e+02   4.5591322e+02   4.6948390e+02   5.0478075e+02   6.2363449e+02
   4.6819932e+02   5.0101236e+02   5.6716295e+02   5.6981999e+02   6.2665164e+02
   4.6862343e+02   5.0312496e+02   5.4493625e+02   5.4580518e+02   6.2417855e+02
   4.1327583e+02   4.4591379e+02   5.3351828e+02   5.4438313e+02   6.3268289e+02
   4.0400842e+02   4.4532469e+02   5.2321003e+02   5.3448123e+02   6.3030331e+02
   4.3799684e+02   4.5578929e+02   5.5602286e+02   5.6876732e+02   6.4269231e+02
   4.5007260e+02   4.6641887e+02   5.5910937e+02   5.7178960e+02   6.4293580e+02
   4.6727988e+02   4.9651332e+02   5.2827736e+02   5.3219605e+02   6.2515203e+02
   4.5809639e+02   4.7599394e+02   5.5665138e+02   5.6738852e+02   6.3739200e+02
   4.5036037e+02   4.6632654e+02   5.2048762e+02   5.3100095e+02   6.2836729e+02
   4.4936030e+02   4.5507934e+02   4.7632895e+02   5.0623418e+02   6.2410584e+02
   4.6881518e+02   5.0418451e+02   5.4368906e+02   5.4397767e+02   6.2378394e+02
   4.3022114e+02   4.5068852e+02   5.6264516e+02   5.7753583e+02   6.5572398e+02
   4.2805114e+02   4.4957356e+02   5.5953667e+02   5.7357593e+02   6.4862176e+02
   4.2258011e+02   4.4746656e+02   5.3625232e+02   5.4708310e+02   6.3335378e+02
   4.3856996e+02   4.5602007e+02   5.2799734e+02   5.3858305e+02   6.3067497e+02
   4.6773689e+02   4.9887111e+02   5.9455852e+02   6.0956724e+02   6.6257656e+02
   4.6209887e+02   4.8264700e+02   5.7500770e+02   5.8952424e+02   6.9243999e+02
   4.6435563e+02   4.8736407e+02   5.3241353e+02   5.3913936e+02   6.2731741e+02
   4.6122279e+02   4.8103771e+02   5.7187204e+02   5.8557401e+02   6.5385768e+02
   4.6882664e+02   5.0422855e+02   5.3243187e+02   5.3269341e+02   6.2371051e+02
   3.9172586e+02   4.0369717e+02   4.6896726e+02   5.0471168e+02   6.2361239e+02
   4.6731689e+02   4.9708665e+02   5.8947330e+02   6.0174171e+02   6.5188486e+02
   4.1785963e+02   4.1950709e+02   4.6920078e+02   5.0476793e+02   6.2363521e+02
   4.6674848e+02   4.9464553e+02   5.3535706e+02   5.3988532e+02   6.2608873e+02
   4.6637451e+02   4.9357374e+02   5.8260539e+02   5.9419062e+02   6.4895807e+02
   4.2328758e+02   4.4769530e+02   5.3880633e+02   5.4971593e+02   6.3413348e+02
   4.3644409e+02   4.3800696e+02   4.7027162e+02   5.0499730e+02   6.2372387e+02
   4.6688882e+02   4.9514848e+02   5.3457440e+02   5.3893589e+02   6.2590431e+02
   4.1184965e+02   4.1716747e+02   4.6945195e+02   5.0482915e+02   6.2366070e+02
   4.2805949e+02   4.4943775e+02   5.3357675e+02   5.4432657e+02   6.3247862e+02
   4.5664831e+02   4.7396543e+02   5.6566586e+02   5.7896063e+02   6.4788047e+02
   4.5016192e+02   4.6578862e+02   5.1278822e+02   5.2450004e+02   6.2724967e+02
   4.2198088e+02   4.4720969e+02   5.2955576e+02   5.4042398e+02   6.3160377e+02
   4.6855788e+02   5.0118497e+02   5.0885980e+02   5.1151178e+02   6.2375357e+02
   4.6785746e+02   4.9908524e+02   5.2956524e+02   5.3240112e+02   6.2472946e+02
   4.6872043e+02   5.0367804e+02   6.0763552e+02   6.1620780e+02   6.3445606e+02
   4.5529340e+02   4.5969140e+02   4.7449193e+02   5.0563869e+02   6.2389552e+02
   4.5862718e+02   4.6699762e+02   4.8069396e+02   5.0683263e+02   6.2412661e+02
   4.6872542e+02   5.0370531e+02   6.1427764e+02   6.3658221e+02   6.7949917e+02
   4.6890235e+02   5.0468940e+02   6.2353226e+02   7.0560336e+02   7.2190375e+02
   4.5615011e+02   4.7326263e+02   5.4611155e+02   5.5581845e+02   6.3327989e+02
   4.6809388e+02   5.0050700e+02   5.8934140e+02   5.9579141e+02   6.3488742e+02
   4.3120325e+02   4.3365038e+02   4.7067963e+02   5.0510663e+02   6.2376766e+02
   4.6889463e+02   5.0464478e+02   5.5324723e+02   5.5327837e+02   6.2363089e+02
   4.6690128e+02   4.9545303e+02   5.8750757e+02   6.0047752e+02   6.5722596e+02
   4.1469551e+02   4.3356376e+02   4.7738954e+02   5.0697245e+02   6.2444672e+02
   4.6664618e+02   4.9451770e+02   5.8553050e+02   5.9803248e+02   6.5427765e+02
   4.6868285e+02   5.0347332e+02   5.6418591e+02   5.6505796e+02   6.2450924e+02
   4.6785915e+02   4.9261847e+02   4.9834934e+02   5.0815568e+02   6.2384896e+02
   4.6885212e+02   5.0440431e+02   5.9913114e+02   5.9996705e+02   6.2485151e+02
   4.0759446e+02   4.3028512e+02   4.7495913e+02   5.0627333e+02   6.2421110e+02
   4.6262914e+02   4.8350042e+02   5.3521866e+02   5.4277139e+02   6.2848939e+02
   4.3954338e+02   4.5699195e+02   5.6577245e+02   5.8129537e+02   7.0759071e+02
   4.2384507e+02   4.4763751e+02   5.2418201e+02   5.3531186e+02   6.3039077e+02
   4.2551809e+02   4.3569891e+02   4.7617830e+02   5.0657796e+02   6.2430431e+02
   4.3500844e+02   4.3562488e+02   4.6938928e+02   5.0480356e+02   6.2364831e+02
   4.4331946e+02   4.5995893e+02   5.3163721e+02   5.4191924e+02   6.3115159e+02
   4.4824797e+02   4.6387300e+02   5.1216751e+02   5.2414090e+02   6.2730902e+02
   4.6866667e+02   5.0338810e+02   6.1009899e+02   6.2624624e+02   6.4765880e+02
   4.5637218e+02   4.7359499e+02   5.6118129e+02   5.7337568e+02   6.4209222e+02
   4.6486493e+02   4.8900280e+02   5.7947317e+02   5.9302690e+02   6.6063260e+02
   4.6890014e+02   5.0467643e+02   6.0918957e+02   6.0935149e+02   6.2379624e+02
   4.6495001e+02   4.7676767e+02   4.8370524e+02   5.0649278e+02   6.2392600e+02
   4.3467347e+02   4.5330864e+02   5.3700796e+02   5.4763618e+02   6.3314193e+02
   4.6863540e+02   5.0322052e+02   5.7992432e+02   5.8146053e+02   6.2574021e+02
   4.6853234e+02   5.0186035e+02   5.1395286e+02   5.1586213e+02   6.2381272e+02
   4.6889689e+02   5.0465835e+02   6.2231752e+02   6.2892866e+02   6.3039350e+02
   4.6889581e+02   5.0465210e+02   6.2313239e+02   6.6387941e+02   6.8237546e+02
   4.4540457e+02   4.6192720e+02   5.4358176e+02   5.5414717e+02   6.3436626e+02
   3.9947760e+02   4.4541334e+02   5.2908541e+02   5.4002404e+02   6.3159111e+02
   4.5139418e+02   4.6462244e+02   4.9483302e+02   5.1270748e+02   6.2536529e+02
   4.6430398e+02   4.6540549e+02   4.7014234e+02   5.0478743e+02   6.2363058e+02
   4.1172760e+02   4.4533146e+02   5.1603593e+02   5.2821883e+02   6.2895398e+02
   4.6889409e+02   5.0464296e+02   6.2303702e+02   6.6298871e+02   6.8653841e+02
   4.4945046e+02   4.6531834e+02   5.1745584e+02   5.2844910e+02   6.2797408e+02
   4.3269801e+02   4.5204641e+02   5.3819787e+02   5.4891650e+02   6.3360574e+02
   4.0910602e+02   4.2285838e+02   4.7094261e+02   5.0519729e+02   6.2380937e+02
   4.4493298e+02   4.6136178e+02   5.2960206e+02   5.3985450e+02   6.3056202e+02
   4.3456853e+02   4.5333731e+02   5.6267294e+02   5.7741257e+02   6.5443184e+02
   4.6873029e+02   5.0373268e+02   6.1241589e+02   6.2774530e+02   6.4492028e+02
   4.5021393e+02   4.6642269e+02   5.3306540e+02   5.4291491e+02   6.3077780e+02
   6.0124376e+02   5.9067016e+02   5.3423653e+02   5.2638271e+02   4.4538542e+02
   5.8172809e+02   5.6618978e+02   4.6429759e+02   4.5574536e+02   4.3497388e+02
   6.3494350e+02   6.1406794e+02   5.0722460e+02   4.8094085e+02   4.3597295e+02
   5.9852437e+02   5.9080781e+02   5.5661199e+02   5.4773712e+02   4.4558004e+02
   5.9807965e+02   5.8769983e+02   5.3616551e+02   5.2891366e+02   4.4543507e+02
   5.8412249e+02   5.6873590e+02   4.6921575e+02   4.5315641e+02   4.1353448e+02
   5.8634219e+02   5.7352908e+02   5.3341035e+02   5.2985860e+02   4.4551888e+02
   6.0133060e+02   5.8985675e+02   5.2402534e+02   5.1547073e+02   4.4509988e+02
   5.8088464e+02   5.6543023e+02   4.9019322e+02   4.8890477e+02   4.4510808e+02
   6.5789707e+02   6.2471495e+02   5.1343673e+02   4.9422336e+02   4.4190262e+02
   6.7749891e+02   6.2464445e+02   5.0847547e+02   4.8197516e+02   4.3654545e+02
   5.8026101e+02   5.6461260e+02   4.4905193e+02   4.3222635e+02   4.2559164e+02
   5.8010016e+02   5.6449324e+02   5.1699041e+02   5.1688003e+02   4.4560150e+02
   5.8004242e+02   5.6437670e+02   4.4770146e+02   4.4000420e+02   4.3753007e+02
   5.8523209e+02   5.7001935e+02   4.7429626e+02   4.5930216e+02   4.2473116e+02
   5.8065161e+02   5.6537824e+02   5.3073363e+02   5.3024988e+02   4.4559652e+02
   5.9446983e+02   5.8044550e+02   4.8969680e+02   4.6634124e+02   4.1982242e+02
   5.8789624e+02   5.7303583e+02   4.7932441e+02   4.6041505e+02   4.0949906e+02
   5.8147988e+02   5.6610667e+02   4.8592326e+02   4.8354695e+02   4.4439796e+02
   6.1692538e+02   6.0413665e+02   5.3847278e+02   5.2881748e+02   4.4539517e+02
   6.4450240e+02   6.1837255e+02   5.0434533e+02   4.6954468e+02   4.1576199e+02
   5.8086178e+02   5.6533255e+02   4.7778511e+02   4.7587873e+02   4.4419617e+02
   6.1251618e+02   6.0046554e+02   5.3763033e+02   5.2835959e+02   4.4539297e+02
   6.2190882e+02   6.0959604e+02   5.4419884e+02   5.3419014e+02   4.4547103e+02
   6.6702656e+02   6.3914960e+02   5.6303626e+02   5.5086851e+02   4.4558793e+02
   5.8202760e+02   5.6652982e+02   4.6825603e+02   4.6093230e+02   4.3699819e+02
   5.9724217e+02   5.8360788e+02   4.9415479e+02   4.7146233e+02   4.2954157e+02
   5.8108246e+02   5.6549322e+02   4.5548357e+02   4.3998369e+02   4.2279805e+02
   7.0742660e+02   6.3189317e+02   5.4172308e+02   5.3084156e+02   4.4541348e+02
   5.8226055e+02   5.6674699e+02   4.6388937e+02   4.5159504e+02   4.2860634e+02
   6.2335646e+02   6.0516244e+02   5.0594441e+02   4.8062829e+02   4.3597789e+02
   6.4914408e+02   6.2253867e+02   5.1380576e+02   4.9523834e+02   4.4218010e+02
   5.8023588e+02   5.6460366e+02   4.7347944e+02   4.7276121e+02   4.4498436e+02
   6.4081422e+02   6.2814122e+02   5.5885583e+02   5.4736676e+02   4.4557482e+02
   5.8014044e+02   5.7406345e+02   5.7373096e+02   5.6412739e+02   4.4560968e+02
   7.1129538e+02   6.5841878e+02   5.7790160e+02   5.6272871e+02   4.4560890e+02
   5.8232942e+02   5.6681307e+02   4.6227144e+02   4.4694537e+02   4.1936538e+02
   6.2080377e+02   6.0243472e+02   5.0187002e+02   4.6952842e+02   4.1900584e+02
   5.8321092e+02   5.6785124e+02   4.7372907e+02   4.6512624e+02   4.3637246e+02
   5.8026169e+02   5.6461319e+02   4.5452676e+02   4.5066334e+02   4.4123873e+02
   5.8256246e+02   5.6815931e+02   5.3021544e+02   5.2858982e+02   4.4556136e+02
   5.8485164e+02   5.6961974e+02   4.7461809e+02   4.6127036e+02   4.2903848e+02
   5.8617133e+02   5.7112665e+02   4.7745771e+02   4.6215384e+02   4.2663036e+02
   5.8028803e+02   5.6464136e+02   4.4901606e+02   4.2964657e+02   4.2044231e+02
   5.9416364e+02   5.8846363e+02   5.6648192e+02   5.5618571e+02   4.4560158e+02
   6.4719612e+02   6.2723701e+02   5.4280624e+02   5.3207234e+02   4.4543484e+02
   5.8630521e+02   5.7353626e+02   5.3431892e+02   5.3075511e+02   4.4552474e+02
   5.9794982e+02   5.9090008e+02   5.6000704e+02   5.5069090e+02   4.4558928e+02
   5.9893152e+02   5.8794666e+02   5.2928480e+02   5.2172433e+02   4.4531069e+02
   5.8134599e+02   5.6668300e+02   5.4102239e+02   5.3993068e+02   4.4559698e+02
   5.9051685e+02   5.7898571e+02   5.3481005e+02   5.2959918e+02   4.4548158e+02
   5.7994777e+02   5.6427383e+02   4.4647801e+02   4.4503354e+02   4.4415336e+02
   5.8047665e+02   5.6484560e+02   4.5216168e+02   4.4073758e+02   4.3195772e+02
   5.9322207e+02   5.8152243e+02   5.2581994e+02   5.1963252e+02   4.4531586e+02
   5.7995224e+02   5.6427855e+02   4.4572615e+02   4.0610877e+02   3.8278678e+02
   5.9116661e+02   5.8517410e+02   5.6687526e+02   5.5701635e+02   4.4560302e+02
   6.6294614e+02   6.5047063e+02   5.7578735e+02   5.6111543e+02   4.4560769e+02
   5.8735901e+02   5.7570518e+02   5.4369956e+02   5.3925146e+02   4.4556129e+02
   5.8346844e+02   5.7109077e+02   5.5277656e+02   5.4936303e+02   4.4559786e+02
   6.4596433e+02   6.2768203e+02   5.4716079e+02   5.3641241e+02   4.4549248e+02
   5.8416325e+02   5.6878378e+02   4.6955014e+02   4.5373789e+02   4.1652117e+02
   5.9044771e+02   5.8189280e+02   5.5791984e+02   5.5057702e+02   4.4559169e+02
   6.4101946e+02   6.2243873e+02   5.3454428e+02   5.2356726e+02   4.4526555e+02
   6.6346148e+02   6.2930391e+02   5.3374159e+02   5.2243291e+02   4.4522950e+02
   5.8001327e+02   5.6437243e+02   5.2029631e+02   5.2024667e+02   4.4560685e+02
   5.8027068e+02   5.6462299e+02   4.4906402e+02   4.3157893e+02   4.2439649e+02
   6.2253656e+02   6.1035695e+02   5.4529460e+02   5.3523161e+02   4.4548339e+02
   5.8016937e+02   5.6465373e+02   5.3653008e+02   5.3635319e+02   4.4560660e+02
   5.8088116e+02   5.6538986e+02   4.8402482e+02   4.8250354e+02   4.4476334e+02
   6.7590894e+02   6.3786583e+02   5.5989524e+02   5.4813173e+02   4.4557795e+02
   6.3532143e+02   6.1677057e+02   5.2120900e+02   5.0785024e+02   4.4436490e+02
   5.8301848e+02   5.6755255e+02   4.6653165e+02   4.5286802e+02   4.2541131e+02
   5.8027346e+02   5.6476979e+02   5.2595301e+02   5.2572858e+02   4.4560131e+02
   5.8775549e+02   5.7459175e+02   5.1913248e+02   5.1473583e+02   4.4528965e+02
   5.8300867e+02   5.6757350e+02   4.6955894e+02   4.5909831e+02   4.3246650e+02
   5.8012365e+02   5.6446433e+02   4.5602964e+02   4.5429577e+02   4.4367697e+02
   6.4712435e+02   6.2354902e+02   5.2388965e+02   5.1095113e+02   4.4465084e+02
   5.7996596e+02   5.6430207e+02   5.1158228e+02   5.1156221e+02   4.4560747e+02
   6.8471048e+02   6.2339195e+02   5.0467526e+02   4.6889978e+02   3.8009983e+02
   6.3148183e+02   6.2964880e+02   5.7742036e+02   5.6242376e+02   4.4560874e+02
   5.8507877e+02   5.6980065e+02   4.7210901e+02   4.5529766e+02   4.0567580e+02
   6.4620865e+02   6.3311348e+02   5.6322742e+02   5.5111493e+02   4.4558879e+02
   5.8007689e+02   5.6441427e+02   4.5845840e+02   4.5750247e+02   4.4453147e+02
   5.8165301e+02   5.6700974e+02   5.3606490e+02   5.3486911e+02   4.4558795e+02
   6.7579412e+02   6.3307623e+02   5.4706073e+02   5.3617944e+02   4.4548884e+02
   7.1117434e+02   6.2923609e+02   5.2995048e+02   5.1809582e+02   4.4508127e+02
   6.3041896e+02   6.1700748e+02   5.4405837e+02   5.3368071e+02   4.4546131e+02
   6.1244145e+02   5.9760759e+02   5.0997660e+02   4.9342569e+02   4.4205043e+02
   6.0118089e+02   5.9019761e+02   5.2978501e+02   5.2177499e+02   4.4529794e+02
   5.7995779e+02   5.6428477e+02   4.4642560e+02   4.4293203e+02   4.4208088e+02
   6.7808734e+02   6.2377746e+02   5.0579035e+02   4.7329055e+02   4.2758839e+02
   6.1602948e+02   6.0041489e+02   5.1162456e+02   4.9541928e+02   4.4247029e+02
   5.8251661e+02   5.6700793e+02   4.6250656e+02   4.4598868e+02   3.8094290e+02
   6.0527102e+02   5.9495202e+02   5.4047277e+02   5.3197198e+02   4.4545703e+02
   6.1552492e+02   6.0401335e+02   5.4569615e+02   5.3607333e+02   4.4549606e+02
   6.8465667e+02   6.2805213e+02   5.2480316e+02   5.1187760e+02   4.4471893e+02
   6.0118773e+02   5.8760182e+02   4.9770144e+02   4.7433166e+02   4.3201314e+02
   5.8007889e+02   5.6441620e+02   4.4739881e+02   4.3289486e+02   4.3006550e+02
   5.9285080e+02   5.8217221e+02   5.3895975e+02   5.3288123e+02   4.4549959e+02
   6.0588028e+02   6.0560250e+02   5.7947182e+02   5.6397232e+02   4.4560960e+02
   5.8068575e+02   5.6536787e+02   5.2440262e+02   5.2391704e+02   4.4558931e+02
   6.2094690e+02   6.0660976e+02   5.3062023e+02   5.2019113e+02   4.4518989e+02
   6.0556232e+02   5.9206821e+02   5.0546070e+02   4.8746362e+02   4.4036740e+02
   5.8201274e+02   5.6740646e+02   5.3125143e+02   5.2992563e+02   4.4557348e+02
   6.9177537e+02   6.2832862e+02   5.2600536e+02   5.1335736e+02   4.4482794e+02
   6.2538085e+02   6.1483734e+02   5.5412827e+02   5.4341300e+02   4.4555441e+02
   5.8010521e+02   5.6444483e+02   4.4786710e+02   4.3490970e+02   4.3161464e+02
   5.7994028e+02   5.6426579e+02   4.4562140e+02   3.9951058e+02   3.9695057e+02
   5.8257706e+02   5.6707853e+02   4.6415395e+02   4.5001939e+02   4.2385157e+02
   5.8004925e+02   5.6438378e+02   4.4683945e+02   4.2756910e+02   4.2456240e+02
   6.7318856e+02   6.4758005e+02   5.7296481e+02   5.5892109e+02   4.4560529e+02
   6.1153304e+02   6.0274953e+02   5.5724498e+02   5.4694389e+02   4.4557458e+02
   5.8680491e+02   5.7425866e+02   5.3518325e+02   5.3136852e+02   4.4552405e+02
   6.8016375e+02   6.2364886e+02   5.0539334e+02   4.7179123e+02   4.2453124e+02
   5.8908945e+02   5.7711408e+02   5.3327386e+02   5.2860685e+02   4.4548345e+02
   6.5764259e+02   6.2794252e+02   5.3095255e+02   5.1932593e+02   4.4513018e+02
   5.7993936e+02   5.6426484e+02   4.4668025e+02   4.4659078e+02   4.4551832e+02
   5.8013870e+02   5.6457490e+02   5.2884597e+02   5.2871038e+02   4.4560545e+02
   6.5229266e+02   6.2569442e+02   5.2584982e+02   5.1329544e+02   4.4482764e+02
   6.0309650e+02   5.9038259e+02   5.0945146e+02   4.9586125e+02   4.4287173e+02
   5.9167927e+02   5.8102039e+02   5.4168296e+02   5.3584600e+02   4.4552719e+02
   5.8850794e+02   5.7570616e+02   5.2252339e+02   5.1795719e+02   4.4535277e+02
   5.7993977e+02   5.6426521e+02   4.4639922e+02   4.4614432e+02   4.4535128e+02
   6.3665697e+02   6.3620641e+02   5.7944094e+02   5.6390398e+02   4.4560939e+02
   5.8090917e+02   5.6581982e+02   5.3401029e+02   5.3332884e+02   4.4559526e+02
   7.5562471e+02   7.1709185e+02   5.7985414e+02   5.6420111e+02   4.4560958e+02
   5.8105067e+02   5.6545963e+02   4.5627691e+02   4.4339552e+02   4.2855712e+02
   5.8023200e+02   5.6481751e+02   5.4367419e+02   5.4340207e+02   4.4560742e+02
   5.9784515e+02   5.8647502e+02   5.2437061e+02   5.1670889e+02   4.4518219e+02
   5.8300973e+02   5.6829484e+02   5.1094628e+02   5.0883982e+02   4.4533988e+02
   5.9939056e+02   5.9915396e+02   5.7949647e+02   5.6401425e+02   4.4560944e+02
   5.8212487e+02   5.6661869e+02   4.6647499e+02   4.5753952e+02   4.3450486e+02
   5.9157782e+02   5.8294513e+02   5.5616269e+02   5.4878937e+02   4.4558677e+02
   6.2140062e+02   6.0669149e+02   5.2835855e+02   5.1758324e+02   4.4509630e+02
   6.5903569e+02   6.2706483e+02   5.2524511e+02   5.1248180e+02   4.4476717e+02
   5.8257015e+02   5.6710319e+02   4.6855521e+02   4.5917837e+02   4.3402698e+02
   5.8036037e+02   5.6473983e+02   4.7136524e+02   4.7023062e+02   4.4454112e+02
   6.3891437e+02   6.1869277e+02   5.1917919e+02   5.0479582e+02   4.4398315e+02
   5.8092106e+02   5.6543128e+02   4.8302296e+02   4.8139554e+02   4.4464676e+02
   6.0318857e+02   5.9219081e+02   5.3099047e+02   5.2267469e+02   4.4530784e+02
   5.8233887e+02   5.6887752e+02   5.5007991e+02   5.4776601e+02   4.4559923e+02
   5.8245533e+02   5.6817254e+02   5.3513344e+02   5.3346936e+02   4.4557600e+02
   6.3525073e+02   6.2131551e+02   5.4755759e+02   5.3699123e+02   4.4549995e+02
   5.9970804e+02   5.9173132e+02   5.5499291e+02   5.4616622e+02   4.4557357e+02
   7.4625612e+02   6.3688584e+02   5.5680471e+02   5.4533792e+02   4.4556455e+02
   6.2083579e+02   6.1195937e+02   5.5916405e+02   5.4811324e+02   4.4557858e+02
   6.1158229e+02   6.0062730e+02   5.4463788e+02   5.3537490e+02   4.4549059e+02
   6.4535889e+02   6.4289136e+02   5.7795535e+02   5.6278947e+02   4.4560885e+02
   5.8043428e+02   5.6479813e+02   4.5011503e+02   4.3026681e+02   4.1527210e+02
   5.9212853e+02   5.8025164e+02   5.2602793e+02   5.2021511e+02   4.4534149e+02
   6.0957217e+02   5.9874501e+02   5.4254709e+02   5.3353286e+02   4.4547139e+02
   5.8235511e+02   5.6684015e+02   4.6233812e+02   4.4690329e+02   4.1873012e+02
   6.0794368e+02   5.9546545e+02   5.2411941e+02   5.1434802e+02   4.4499797e+02
   6.0760945e+02   5.9656274e+02   5.3770367e+02   5.2894953e+02   4.4541016e+02
   6.5456963e+02   6.2615811e+02   5.2501079e+02   5.1223548e+02   4.4474996e+02
   5.8174860e+02   5.6619989e+02   4.5964083e+02   4.4486447e+02   4.2275977e+02
   5.8270463e+02   5.6735271e+02   4.7614755e+02   4.6977358e+02   4.3982973e+02
   6.0299749e+02   5.9156989e+02   5.2595569e+02   5.1726377e+02   4.4515824e+02
   6.2510488e+02   6.1536388e+02   5.5712455e+02   5.4614958e+02   4.4556962e+02
   5.7993947e+02   5.6426499e+02   4.4562109e+02   4.0157069e+02   4.0001777e+02
   6.3697293e+02   6.1484995e+02   5.0542639e+02   4.7504334e+02   4.3036882e+02
   6.6092134e+02   6.4567620e+02   5.7263620e+02   5.5867148e+02   4.4560494e+02
   5.7999717e+02   5.6432757e+02   4.4719225e+02   4.4163049e+02   4.3985936e+02
   5.8205711e+02   5.6676478e+02   4.8497069e+02   4.8162136e+02   4.4374406e+02
   5.8894713e+02   5.7429168e+02   4.8220987e+02   4.6342373e+02   4.2150039e+02
   5.7997634e+02   5.6430488e+02   4.4608936e+02   4.2968189e+02   4.2881749e+02
   7.3431319e+02   6.2397618e+02   5.0566233e+02   4.7272879e+02   4.2656603e+02
   6.0859087e+02   5.9483691e+02   5.1086278e+02   4.9623581e+02   4.4279445e+02
   5.9248358e+02   5.8114888e+02   5.3233155e+02   5.2653798e+02   4.4543479e+02
   5.9614986e+02   5.9612235e+02   5.7988842e+02   5.6423764e+02   4.4560960e+02
   5.7994592e+02   5.6442521e+02   5.6355274e+02   5.6339873e+02   4.4560960e+02
   5.9352735e+02   5.8211138e+02   5.2889975e+02   5.2272465e+02   4.4537171e+02
   5.8179460e+02   5.6624638e+02   4.5903639e+02   4.4235827e+02   4.1069307e+02
   6.0980010e+02   5.9582776e+02   5.1179008e+02   4.9744291e+02   4.4300954e+02
   5.8742464e+02   5.7324671e+02   4.9469431e+02   4.8564650e+02   4.4211613e+02
   6.3428968e+02   6.1400558e+02   5.0881944e+02   4.8528379e+02   4.3863582e+02
   6.0013031e+02   5.8658970e+02   4.9701280e+02   4.7399314e+02   4.3185522e+02
   6.4017290e+02   6.1976722e+02   5.2165088e+02   5.0822278e+02   4.4439675e+02
   5.7995176e+02   5.6427835e+02   4.4579066e+02   4.3044882e+02   4.3014693e+02
   6.5684600e+02   6.3414124e+02   5.5545917e+02   5.4413749e+02   4.4555767e+02
   6.2790087e+02   6.1004409e+02   5.1316838e+02   4.9582762e+02   4.4241815e+02
   5.8026529e+02   5.6461712e+02   4.5440961e+02   4.5042617e+02   4.4109958e+02
   5.8091222e+02   5.6531126e+02   4.5399910e+02   4.3726104e+02   4.2003789e+02
   5.9744798e+02   5.8701819e+02   5.3573567e+02   5.2862337e+02   4.4543370e+02
   5.8090179e+02   5.6542383e+02   4.8570834e+02   4.8421556e+02   4.4486012e+02
   5.8835892e+02   5.8599574e+02   5.7606254e+02   5.6268452e+02   4.4560885e+02
   5.8011913e+02   5.6445962e+02   4.5594293e+02   4.5422082e+02   4.4369186e+02
   6.1806381e+02   6.0974632e+02   5.6100945e+02   5.4983065e+02   4.4558516e+02
   6.0651248e+02   5.9911358e+02   5.6000303e+02   5.4971095e+02   4.4558525e+02
   6.9360202e+02   6.4493462e+02   5.7015317e+02   5.5672143e+02   4.4560198e+02
   6.0224903e+02   5.9802224e+02   5.7027025e+02   5.5794638e+02   4.4560386e+02
   6.7806405e+02   6.3498604e+02   5.5295041e+02   5.4176823e+02   4.4554163e+02
   6.4672015e+02   6.2408545e+02   5.2784424e+02   5.1579349e+02   4.4498076e+02
   5.8020930e+02   5.6459099e+02   4.8432532e+02   4.8389170e+02   4.4538082e+02
   5.9951331e+02   5.8936949e+02   5.3853787e+02   5.3096151e+02   4.4545648e+02
   6.1555766e+02   6.1037280e+02   5.6992103e+02   5.5706156e+02   4.4560275e+02
   5.8903504e+02   5.7757291e+02   5.3989949e+02   5.3500526e+02   4.4553232e+02
   5.8012203e+02   5.6446284e+02   4.4800941e+02   4.3458006e+02   4.3099648e+02
   5.8006516e+02   5.6440093e+02   4.4702513e+02   4.2837374e+02   4.2514450e+02
   5.8016935e+02   5.6451419e+02   4.4872914e+02   4.3655781e+02   4.3215631e+02
   5.8807800e+02   5.7487673e+02   5.1649360e+02   5.1183341e+02   4.4517756e+02
   6.3111551e+02   6.1563942e+02   5.3324866e+02   5.2248031e+02   4.4524272e+02
   7.4445071e+02   6.2379083e+02   5.0516113e+02   4.7079415e+02   4.2165227e+02
   5.9888846e+02   5.8879931e+02   5.3912662e+02   5.3165194e+02   4.4546648e+02
   6.5922019e+02   6.3306606e+02   5.5083516e+02   5.3982678e+02   4.4552592e+02
   5.8102840e+02   5.6543411e+02   4.5448209e+02   4.3677426e+02   4.1304692e+02
   5.8447866e+02   5.6916334e+02   4.7214730e+02   4.5793145e+02   4.2557266e+02
   7.5424833e+02   6.4363149e+02   5.6829001e+02   5.5523358e+02   4.4559920e+02
   5.8422169e+02   5.6892543e+02   4.7378175e+02   4.6195393e+02   4.3146162e+02
   6.3565376e+02   6.1356626e+02   5.0388939e+02   4.6987255e+02   4.1867109e+02
   5.9251241e+02   5.8229145e+02   5.4401194e+02   5.3779714e+02   4.4553777e+02
   6.0824117e+02   5.9306115e+02   4.9795158e+02   4.6752521e+02   3.8357302e+02
   6.3311926e+02   6.1173680e+02   5.0335540e+02   4.6866089e+02   3.8274124e+02
   5.8412197e+02   5.6915096e+02   4.8662043e+02   4.8019673e+02   4.4200951e+02
   5.9487600e+02   5.8627109e+02   5.5282185e+02   5.4513605e+02   4.4557230e+02
   5.8722374e+02   5.7259944e+02   4.8517179e+02   4.7261531e+02   4.3618144e+02
   6.3233694e+02   6.3105681e+02   5.7825503e+02   5.6304001e+02   4.4560901e+02
   6.0890805e+02   5.9993682e+02   5.5410595e+02   5.4436548e+02   4.4556247e+02
   5.8008935e+02   5.6442754e+02   4.5686553e+02   4.5560658e+02   4.4419287e+02
   5.7994695e+02   5.6427363e+02   4.7299663e+02   4.7297432e+02   4.4559014e+02
   5.8121655e+02   5.6565029e+02   4.6496615e+02   4.5947931e+02   4.3921099e+02
   5.8154583e+02   5.6669171e+02   5.2956591e+02   5.2853429e+02   4.4557829e+02
   5.9550776e+02   5.8476095e+02   5.3354679e+02   5.2691103e+02   4.4541994e+02
   5.7995970e+02   5.6428693e+02   4.4708057e+02   4.4512814e+02   4.4362450e+02
   5.8009193e+02   5.6442988e+02   4.5099955e+02   4.4761004e+02   4.4192586e+02
   6.3229161e+02   6.2258644e+02   5.6074084e+02   5.4916418e+02   4.4558237e+02
   5.8065770e+02   5.6503707e+02   4.5169500e+02   4.3197474e+02   3.8277046e+02
   5.8213765e+02   5.6732368e+02   5.1985225e+02   5.1846908e+02   4.4552667e+02
   5.8008198e+02   5.6441874e+02   4.4705728e+02   4.2499230e+02   4.1987646e+02
   5.8091814e+02   5.6531858e+02   4.5809416e+02   4.4983504e+02   4.3549768e+02
   6.5377308e+02   6.2595370e+02   5.2499373e+02   5.1222474e+02   4.4474966e+02
   5.8043909e+02   5.6482531e+02   4.7038270e+02   4.6896809e+02   4.4422015e+02
   5.8273340e+02   5.6723715e+02   4.6349955e+02   4.4707549e+02   3.9403210e+02
   5.8081893e+02   5.6520974e+02   4.5286363e+02   4.3387505e+02   3.9675048e+02
   5.8028559e+02   5.6463892e+02   4.5423918e+02   4.4987104e+02   4.4064937e+02
   5.8176816e+02   5.6622318e+02   4.6128178e+02   4.4921488e+02   4.2916129e+02
   5.8838862e+02   5.7359577e+02   4.8019436e+02   4.6075413e+02   3.9722621e+02
   5.8022303e+02   5.6457192e+02   4.5670703e+02   4.5421364e+02   4.4281100e+02
   5.9597782e+02   5.8589789e+02   5.4019129e+02   5.3327919e+02   4.4549234e+02
   6.2099938e+02   6.0824358e+02   5.4107051e+02   5.3114791e+02   4.4542923e+02
   6.7711806e+02   6.4985023e+02   5.7446664e+02   5.6009240e+02   4.4560664e+02
   5.8200483e+02   5.6646880e+02   4.6021190e+02   4.4385306e+02   4.1279249e+02
   5.7998819e+02   5.6433852e+02   5.2405590e+02   5.2402258e+02   4.4560818e+02
   6.6154103e+02   6.2837082e+02   5.3021972e+02   5.1845090e+02   4.4509669e+02
   6.0186336e+02   5.9770885e+02   5.7047359e+02   5.5811306e+02   4.4560407e+02
   6.2232610e+02   6.0740948e+02   5.2778112e+02   5.1682990e+02   4.4506233e+02
   6.5667281e+02   6.2858292e+02   5.3497411e+02   5.2380322e+02   4.4526717e+02
   5.9003635e+02   5.7619024e+02   4.9450386e+02   4.8203104e+02   4.4006757e+02
   6.6793020e+02   6.2313949e+02   5.0468567e+02   4.6904531e+02   4.0715628e+02
   5.9089807e+02   5.7658752e+02   4.8650390e+02   4.6722514e+02   4.2695294e+02
   6.2097197e+02   6.0882358e+02   5.4462734e+02   5.3466333e+02   4.4547736e+02
   5.8188766e+02   5.6634536e+02   4.5973814e+02   4.4360942e+02   4.1584902e+02
   5.9144085e+02   5.7729541e+02   4.8862090e+02   4.7009372e+02   4.3069056e+02
   5.8842941e+02   5.7549436e+02   5.2033143e+02   5.1567499e+02   4.4529943e+02
   6.0526784e+02   5.9429690e+02   5.3427555e+02   5.2578122e+02   4.4536189e+02
   6.1625673e+02   6.1611323e+02   5.7970880e+02   5.6410881e+02   4.4560963e+02
   5.8063914e+02   5.6502002e+02   4.5297526e+02   4.3962746e+02   4.2881548e+02
   5.9849532e+02   5.9821045e+02   5.7941090e+02   5.6397072e+02   4.4560946e+02
   6.2925466e+02   6.2894031e+02   5.7950178e+02   5.6395289e+02   4.4560964e+02
   5.7998961e+02   5.6431997e+02   4.6317585e+02   4.6294465e+02   4.4535410e+02
   6.1180205e+02   5.9584696e+02   5.0011116e+02   4.7069096e+02   4.2459238e+02
   5.8438403e+02   5.6906135e+02   4.7208067e+02   4.5818366e+02   4.2641228e+02
   5.8273339e+02   5.6833890e+02   5.2829887e+02   5.2659916e+02   4.4555185e+02
   6.4946694e+02   6.2614976e+02   5.3313381e+02   5.2187597e+02   4.4521573e+02
   5.8002960e+02   5.6436394e+02   4.6341089e+02   4.6300638e+02   4.4516217e+02
   6.4478602e+02   6.2440600e+02   5.3425482e+02   5.2317544e+02   4.4525364e+02
   5.8002591e+02   5.6435790e+02   4.4644351e+02   4.1939483e+02   4.1250725e+02
   6.0615306e+02   5.9151624e+02   4.9742996e+02   4.6817598e+02   4.1670631e+02
   5.8492176e+02   5.7054496e+02   5.0338590e+02   4.9912306e+02   4.4470189e+02
   6.2887157e+02   6.2870926e+02   5.7971193e+02   5.6410332e+02   4.4560949e+02
   5.9327791e+02   5.8222632e+02   5.3388584e+02   5.2784642e+02   4.4544516e+02
   5.8040798e+02   5.7548227e+02   5.7479317e+02   5.6403658e+02   4.4560942e+02
   6.3794085e+02   6.1504659e+02   5.0423498e+02   4.7055283e+02   4.2140978e+02
   6.5435185e+02   6.2614787e+02   5.2525044e+02   5.1253487e+02   4.4477254e+02
   5.8753457e+02   5.7434850e+02   5.1988625e+02   5.1562613e+02   4.4532069e+02
   5.8420440e+02   5.6884540e+02   4.7068757e+02   4.5608880e+02   4.2351788e+02
   6.3060997e+02   6.1615263e+02   5.3858528e+02   5.2814547e+02   4.4537160e+02
   5.8115068e+02   5.6583798e+02   5.0256458e+02   5.0148253e+02   4.4538855e+02
   5.8014109e+02   5.6448662e+02   4.6463869e+02   4.6382615e+02   4.4471291e+02
   5.8879671e+02   5.7770026e+02   5.4438770e+02   5.3932333e+02   4.4555658e+02
   5.8006717e+02   5.6447776e+02   5.3485566e+02   5.3475888e+02   4.4560773e+02
   5.7994496e+02   5.6427092e+02   4.4569234e+02   4.3002480e+02   4.2988352e+02
   5.7999329e+02   5.6432322e+02   4.4745549e+02   4.4321075e+02   4.4124169e+02
   5.8034988e+02   5.6470780e+02   4.4949623e+02   4.2991868e+02   4.1866800e+02
   6.2478815e+02   6.0613873e+02   5.0530465e+02   4.7837357e+02   4.3409654e+02
   6.2151263e+02   6.1221334e+02   5.5774708e+02   5.4683488e+02   4.4557323e+02
   5.7997311e+02   5.6430158e+02   4.4601127e+02   4.2625428e+02   4.2524366e+02
   5.9476748e+02   5.8477278e+02   5.4229919e+02   5.3559911e+02   4.4551624e+02
   5.8042450e+02   5.6503029e+02   5.3108908e+02   5.3075531e+02   4.4560080e+02
   5.8319836e+02   5.6906695e+02   5.3052837e+02   5.2855151e+02   4.4555132e+02
   5.8479890e+02   5.6948387e+02   4.7119944e+02   4.5447972e+02   4.0018483e+02
   5.8773672e+02   5.7539858e+02   5.3374958e+02   5.2959579e+02   4.4550354e+02
   5.9927050e+02   5.8656452e+02   5.0528310e+02   4.9085429e+02   4.4186381e+02
   5.8005008e+02   5.6438461e+02   4.5220605e+02   4.5038004e+02   4.4358744e+02
   5.8131275e+02   5.6684289e+02   5.4627071e+02   5.4501481e+02   4.4560146e+02
   6.1259213e+02   6.0734027e+02   5.6954108e+02   5.5688618e+02   4.4560250e+02
   5.8006868e+02   5.6440507e+02   4.4799950e+02   4.3949725e+02   4.3660248e+02
   6.4285582e+02   6.1788497e+02   5.0505760e+02   4.7256527e+02   4.2646956e+02
   6.2064861e+02   6.0574940e+02   5.2627078e+02   5.1521830e+02   4.4498916e+02
   5.8127234e+02   5.6569902e+02   4.6125989e+02   4.5307888e+02   4.3551643e+02
   6.3332648e+02   6.1202547e+02   5.0379830e+02   4.7027642e+02   4.2066768e+02
   5.8081234e+02   5.6646043e+02   5.5492368e+02   5.5360923e+02   4.4560690e+02
   5.9463861e+02   5.8416251e+02   5.3773533e+02   5.3122864e+02   4.4547611e+02
   6.2341185e+02   6.0526651e+02   5.0625929e+02   4.8142143e+02   4.3654645e+02
   5.8069541e+02   5.6554915e+02   5.3829586e+02   5.3771414e+02   4.4560124e+02
   5.8037479e+02   5.6475707e+02   4.7182235e+02   4.7067913e+02   4.4454758e+02
   6.1699601e+02   6.0504606e+02   5.4414880e+02   5.3446078e+02   4.4547704e+02
   5.9259573e+02   5.8179928e+02   5.3827683e+02   5.3229864e+02   4.4549538e+02
   6.0322377e+02   5.9019936e+02   5.0588658e+02   4.8954701e+02   4.4122854e+02
   5.9800210e+02   5.8415579e+02   4.9269318e+02   4.6690639e+02   4.1700809e+02
   5.8307789e+02   5.6760253e+02   4.6497641e+02   4.4861932e+02   3.9398906e+02
   5.8703187e+02   5.7205163e+02   4.7768441e+02   4.5977793e+02   4.1531375e+02
   6.0746000e+02   5.9357104e+02   5.0626626e+02   4.8814457e+02   4.4054113e+02
   5.7999026e+02   5.6442540e+02   5.5628872e+02   5.5618121e+02   4.4560954e+02
   5.9461909e+02   5.8592118e+02   5.5245192e+02   5.4486975e+02   4.4557134e+02
   7.3363115e+02   6.2426135e+02   5.0645213e+02   4.7558696e+02   4.3079022e+02
   7.2211056e+02   6.3102714e+02   5.3783710e+02   5.2680864e+02   4.4533653e+02
   5.8083099e+02   5.6522519e+02   4.5471642e+02   4.4197966e+02   4.2922780e+02
   5.8755471e+02   5.7566236e+02   5.4035043e+02   5.3601097e+02   4.4554546e+02
   5.8001471e+02   5.6434613e+02   4.4638713e+02   4.2303952e+02   4.2002906e+02
   6.2770138e+02   6.0787383e+02   5.0327238e+02   4.7059571e+02   4.2222976e+02
   5.8007998e+02   5.6441702e+02   4.5302842e+02   4.5101144e+02   4.4335703e+02
   5.8105259e+02   5.6612633e+02   5.3809507e+02   5.3726231e+02   4.4559725e+02
   6.0510109e+02   5.9124876e+02   5.0124069e+02   4.7885021e+02   4.3558656e+02
   5.7998576e+02   5.6431519e+02   4.4642396e+02   4.3610333e+02   4.3503144e+02
   5.8027933e+02   5.6470863e+02   5.0068253e+02   5.0035416e+02   4.4553768e+02
   6.4171750e+02   6.1818653e+02   5.0809657e+02   4.8232264e+02   4.3686850e+02
   6.2790170e+02   6.0806394e+02   5.0341439e+02   4.7101392e+02   4.2345257e+02
   6.0763090e+02   5.9260160e+02   4.9771970e+02   4.6746976e+02   3.8025906e+02
   5.8000534e+02   5.6433605e+02   4.4632010e+02   4.2426885e+02   4.2193671e+02
   6.0666029e+02   6.0274505e+02   5.7203783e+02   5.5893407e+02   4.4560522e+02
   7.4245136e+02   6.2420028e+02   5.0625765e+02   4.7489775e+02   4.2994185e+02
   6.0772987e+02   5.9716638e+02   5.4200905e+02   5.3319782e+02   4.4546927e+02
   6.1935935e+02   6.1916841e+02   5.7962366e+02   5.6404729e+02   4.4560954e+02
   6.7453984e+02   6.4842047e+02   5.7355916e+02   5.5938580e+02   4.4560598e+02
   6.6547353e+02   6.2897487e+02   5.3147636e+02   5.1989141e+02   4.4514947e+02
   5.8062214e+02   5.6499955e+02   4.5152221e+02   4.3218676e+02   4.1158572e+02
   5.8077185e+02   5.6563987e+02   5.3629145e+02   5.3567885e+02   4.4559907e+02
   5.7994958e+02   5.6427585e+02   4.4571656e+02   4.1336589e+02   4.1197972e+02
   5.8110874e+02   5.6551903e+02   4.5486095e+02   4.3678378e+02   3.9945969e+02
   6.1085104e+02   5.9594488e+02   5.0537390e+02   4.8463996e+02   4.3887661e+02
   6.4966437e+02   6.2683778e+02   5.3627152e+02   5.2526707e+02   4.4530414e+02
   6.7212751e+02   6.4426825e+02   5.6987098e+02   5.5650320e+02   4.4560159e+02
   6.2781081e+02   6.1727563e+02   5.5514292e+02   5.4426695e+02   4.4555946e+02
   5.8354748e+02   5.7097491e+02   5.5093056e+02   5.4769573e+02   4.4559548e+02
   5.8071636e+02   5.6510197e+02   4.5262340e+02   4.3566217e+02   4.2109909e+02
   6.0484227e+02   5.9787425e+02   5.6098154e+02   5.5067251e+02   4.4558823e+02
   5.8837898e+02   5.7827169e+02   5.5300067e+02   5.4713037e+02   4.4558516e+02
   5.8009711e+02   5.6542213e+02   5.6274171e+02   5.6174214e+02   4.4560939e+02
   6.8322829e+02   6.2443829e+02   5.0761395e+02   4.7944719e+02   4.3460169e+02
   6.0699366e+02   5.9213970e+02   4.9760851e+02   4.6780549e+02   4.1229093e+02
   5.8056215e+02   5.6493621e+02   4.5135351e+02   4.3346982e+02   4.2020838e+02
   5.8364578e+02   5.7401470e+02   5.6411905e+02   5.5800487e+02   4.4560533e+02
   7.4625213e+02   6.8835002e+02   5.7963017e+02   5.6403469e+02   4.4560943e+02
   6.0070044e+02   5.9310470e+02   5.5703892e+02   5.4778913e+02   4.4557944e+02
   5.8453894e+02   5.6926143e+02   4.7367256e+02   4.6064025e+02   4.2918872e+02
   5.8006782e+02   5.6442421e+02   4.8914009e+02   4.8895808e+02   4.4553709e+02
   5.9955738e+02   5.9084086e+02   5.5038704e+02   5.4212112e+02   4.4555390e+02
   5.8013720e+02   5.6447726e+02   4.4743519e+02   4.2214349e+02   3.9893800e+02
   6.3732492e+02   6.1501748e+02   5.0528068e+02   4.7446712e+02   4.2962122e+02
   5.8453345e+02   5.7062212e+02   5.2312904e+02   5.2048010e+02   4.4547708e+02
   6.5894734e+02   6.2425214e+02   5.1057427e+02   4.8773560e+02   4.3965934e+02
   5.8220665e+02   5.6669057e+02   4.6387633e+02   4.5192300e+02   4.2930156e+02
   6.1313052e+02   6.1262925e+02   5.7912963e+02   5.6372284e+02   4.4560941e+02
   6.0886152e+02   6.0027243e+02   5.5608609e+02   5.4612977e+02   4.4557107e+02
   6.3729692e+02   6.1993664e+02   5.3301002e+02   5.2199953e+02   4.4522477e+02
   6.1326442e+02   6.0062357e+02   5.3399102e+02   5.2454307e+02   4.4531889e+02
   5.8237155e+02   5.6821364e+02   5.3920582e+02   5.3748888e+02   4.4558538e+02
   6.6470182e+02   6.3149916e+02   5.4279525e+02   5.3194417e+02   4.4543164e+02
   6.2682430e+02   6.1348713e+02   5.4132938e+02   5.3110371e+02   4.4542505e+02
   5.8024520e+02   5.6459629e+02   4.4948361e+02   4.3673166e+02   4.3113699e+02
   6.2561683e+02   6.0644101e+02   5.0386042e+02   4.7357808e+02   4.2873941e+02
   5.8179669e+02   5.6625174e+02   4.6044587e+02   4.4676517e+02   4.2569779e+02
   5.8056394e+02   5.6495186e+02   4.6637866e+02   4.6409840e+02   4.4311227e+02
   6.0355017e+02   5.9996310e+02   5.7217310e+02   5.5917944e+02   4.4560548e+02
   5.8569969e+02   5.7864600e+02   5.6813612e+02   5.5934838e+02   4.4560584e+02
   5.7999159e+02   5.6432136e+02   4.5212911e+02   4.5127217e+02   4.4465572e+02
   6.1654358e+02   6.0280267e+02   5.3053253e+02   5.2050214e+02   4.4520960e+02
   7.1706643e+02   6.2855287e+02   5.2647126e+02   5.1391617e+02   4.4486475e+02
   5.8230056e+02   5.6735414e+02   5.0838744e+02   5.0664890e+02   4.4534822e+02
   5.8941506e+02   5.7589146e+02   5.0230681e+02   4.9380372e+02   4.4346723e+02
   5.8006112e+02   5.6439675e+02   4.4869982e+02   4.4311554e+02   4.3967704e+02
   6.7914792e+02   6.3375432e+02   5.4916407e+02   5.3822191e+02   4.4551077e+02
   5.8164790e+02   5.7012160e+02   5.6331979e+02   5.5915275e+02   4.4560719e+02
   5.8720105e+02   5.7230656e+02   4.7944562e+02   4.6282777e+02   4.2502115e+02
   6.1721753e+02   6.1121655e+02   5.6792105e+02   5.5547987e+02   4.4559988e+02
   6.0847933e+02   6.0096301e+02   5.6079858e+02   5.5022490e+02   4.4558673e+02
   5.8002600e+02   5.6438167e+02   5.0701872e+02   5.0694921e+02   4.4559890e+02
   6.1254802e+02   6.0081467e+02   5.4028039e+02   5.3101646e+02   4.4543487e+02
   5.8107460e+02   5.6556918e+02   4.7705267e+02   4.7461983e+02   4.4372984e+02
   5.7998289e+02   5.6431202e+02   4.5446092e+02   4.5394561e+02   4.4504219e+02
   5.8264904e+02   5.6877909e+02   5.4197933e+02   5.4000061e+02   4.4558771e+02
   6.2967698e+02   6.2589131e+02   5.7396202e+02   5.5984375e+02   4.4560642e+02
   6.6464197e+02   6.2682643e+02   5.2075390e+02   5.0649752e+02   4.4418008e+02
   5.9730667e+02   5.8353947e+02   4.9296335e+02   4.6866257e+02   4.2443932e+02
   6.3165602e+02   6.1075064e+02   5.0341398e+02   4.6943638e+02   4.1633209e+02
   5.8181023e+02   5.6626272e+02   4.5906265e+02   4.4227246e+02   4.0796388e+02
   5.8032229e+02   5.6467817e+02   4.4931596e+02   4.3008668e+02   4.2016013e+02
   6.5370894e+02   6.2578018e+02   5.2412698e+02   5.1113413e+02   4.4466218e+02
   5.8635167e+02   5.7356397e+02   5.3377251e+02   5.3020646e+02   4.4552087e+02
   5.8141000e+02   5.7224029e+02   5.6857270e+02   5.6204874e+02   4.4560848e+02
   5.8026146e+02   5.6461235e+02   4.4873028e+02   4.2861524e+02   4.1916175e+02
   6.6345076e+02   6.3788748e+02   5.6129555e+02   5.4937074e+02   4.4558279e+02
   5.8392690e+02   5.6854047e+02   4.6988402e+02   4.5565815e+02   4.2437848e+02
   6.2053294e+02   6.0837831e+02   5.4440232e+02   5.3446925e+02   4.4547530e+02
   6.4289423e+02   6.4263866e+02   5.7971868e+02   5.6410391e+02   4.4560964e+02
   5.8833714e+02   5.7435064e+02   4.9587973e+02   4.8611358e+02   4.4199285e+02
   6.9366886e+02   6.2481344e+02   5.0869087e+02   4.8255764e+02   4.3693241e+02
   6.7094193e+02   6.2709942e+02   5.2072765e+02   5.0644144e+02   4.4417226e+02
   5.8268620e+02   5.6719677e+02   4.6507036e+02   4.5151467e+02   4.2559541e+02
   5.8059695e+02   5.6497336e+02   4.5151340e+02   4.3311324e+02   4.1788568e+02
   6.5781778e+02   6.2222333e+02   5.0461192e+02   4.6908024e+02   4.0872438e+02
   5.8109130e+02   5.6550247e+02   4.5544704e+02   4.3966676e+02   4.2195947e+02
   5.8021706e+02   5.6456558e+02   4.4874868e+02   4.3292721e+02   4.2744351e+02
   6.4675792e+02   6.2443172e+02   5.2963620e+02   5.1793011e+02   4.4507978e+02
   6.8442575e+02   6.2339255e+02   5.0468073e+02   4.6892332e+02   3.9780133e+02
   5.8420528e+02   5.6906947e+02   4.7999191e+02   4.7138855e+02   4.3845742e+02
   6.0233239e+02   5.9119780e+02   5.2870744e+02   5.2040939e+02   4.4525852e+02
   5.9131167e+02   5.7720153e+02   4.8916200e+02   4.7133143e+02   4.3216370e+02
   5.8569456e+02   5.7250663e+02   5.3059322e+02   5.2738309e+02   4.4551041e+02
   6.3373660e+02   6.1254062e+02   5.0454981e+02   4.7287234e+02   4.2727263e+02
   5.7999381e+02   5.6433358e+02   4.9176319e+02   4.9169173e+02   4.4558478e+02
   6.2731257e+02   6.0747646e+02   5.0290796e+02   4.6945553e+02   4.1723844e+02
   5.8015307e+02   5.6464566e+02   5.4011263e+02   5.3993500e+02   4.4560746e+02
   5.8002430e+02   5.6435624e+02   4.4646209e+02   4.2171075e+02   4.1743844e+02
   5.8120775e+02   5.6562921e+02   4.6035959e+02   4.5184415e+02   4.3502935e+02
   6.2719881e+02   6.1214980e+02   5.3141773e+02   5.2065120e+02   4.4519380e+02
   5.8026918e+02   5.6527469e+02   5.5675887e+02   5.5609242e+02   4.4560871e+02
   5.9043124e+02   5.7835465e+02   5.2757522e+02   5.2239405e+02   4.4539951e+02
   5.8331765e+02   5.6792098e+02   4.7123468e+02   4.6078744e+02   4.3290602e+02
   5.9704173e+02   5.8616571e+02   5.3081332e+02   5.2374106e+02   4.4536199e+02
   6.3325360e+02   6.2784323e+02   5.7169869e+02   5.5807628e+02   4.4560418e+02
   5.8379492e+02   5.6896987e+02   4.9497938e+02   4.9049823e+02   4.4412050e+02
   5.8002562e+02   5.6435823e+02   4.4663580e+02   4.2908238e+02   4.2702637e+02
   6.0662550e+02   5.9619690e+02   5.4151247e+02   5.3283278e+02   4.4546597e+02
   6.7364033e+02   6.7291478e+02   5.7991816e+02   5.6424885e+02   4.4560956e+02
   5.8073242e+02   5.6521954e+02   4.8516690e+02   4.8392113e+02   4.4496820e+02
   6.0068215e+02   5.8910527e+02   5.2236027e+02   5.1375839e+02   4.4502341e+02
   5.8393715e+02   5.6854185e+02   4.6923924e+02   4.5416539e+02   4.2090992e+02
   5.7999598e+02   5.6432579e+02   4.4618230e+02   4.2011502e+02   4.1667645e+02
   5.8053028e+02   5.6498373e+02   4.8667486e+02   4.8577787e+02   4.4519277e+02
   5.9122066e+02   5.7732926e+02   4.9234799e+02   4.7704928e+02   4.3698178e+02
   5.8033698e+02   5.7902769e+02   5.7859772e+02   5.6422608e+02   4.4560953e+02
   5.8005552e+02   5.6439075e+02   4.5552850e+02   4.5436985e+02   4.4432370e+02
   6.8746143e+02   6.2342514e+02   5.0471967e+02   4.6907872e+02   4.0809512e+02
   5.8068552e+02   5.6506685e+02   4.5190319e+02   4.3232873e+02   3.9065734e+02
   5.8944088e+02   5.8551093e+02   5.7278987e+02   5.6090759e+02   4.4560743e+02
   5.8361028e+02   5.6817836e+02   4.6751270e+02   4.5179981e+02   4.1600242e+02
   6.3614011e+02   6.2157289e+02   5.4586615e+02   5.3531012e+02   4.4548079e+02
   5.8177323e+02   5.6668434e+02   5.0848248e+02   5.0712651e+02   4.4540933e+02
   5.8169487e+02   5.6614049e+02   4.5836104e+02   4.4126315e+02   3.9063276e+02
   5.8362091e+02   5.6827456e+02   4.7316234e+02   4.6294755e+02   4.3383665e+02
   5.8545575e+02   5.7032514e+02   4.7652348e+02   4.6270968e+02   4.2923751e+02
   6.3338976e+02   6.1654346e+02   5.2834099e+02   5.1680124e+02   4.4504146e+02
   5.9448472e+02   5.9167612e+02   5.7428635e+02   5.6116768e+02   4.4560771e+02
   5.8700093e+02   5.7200896e+02   4.7743971e+02   4.5937262e+02   4.1216155e+02
   5.8119542e+02   5.6561134e+02   4.5541467e+02   4.3750127e+02   3.9205754e+02
   6.0132432e+02   5.9046610e+02   5.3122099e+02   5.2325054e+02   4.4532854e+02
   6.1220978e+02   5.9621036e+02   5.0061996e+02   4.7187637e+02   4.2703627e+02
   5.8304699e+02   5.6773173e+02   4.7671505e+02   4.6965746e+02   4.3921651e+02
   5.7994063e+02   5.6426610e+02   4.4564812e+02   4.3538644e+02   4.3533566e+02
   6.2535721e+02   6.0659540e+02   5.0534699e+02   4.7827706e+02   4.3399316e+02
   5.9143733e+02   5.7860135e+02   5.1117903e+02   5.0402449e+02   4.4453530e+02
   5.8080824e+02   5.6556825e+02   5.2664170e+02   5.2607208e+02   4.4558907e+02
   6.4975810e+02   6.3780357e+02   5.6846053e+02   5.5542469e+02   4.4559973e+02
   5.8041216e+02   5.6477579e+02   4.5231066e+02   4.4302255e+02   4.3478147e+02
   5.9292277e+02   5.8161448e+02   5.3162200e+02   5.2568261e+02   4.4542057e+02
   6.3395498e+02   6.1813847e+02   5.3548039e+02   5.2476698e+02   4.4529884e+02
   6.1804010e+02   6.0425923e+02   5.3229363e+02   5.2227993e+02   4.4525564e+02
   5.8731970e+02   5.8149679e+02   5.6973798e+02   5.5970449e+02   4.4560620e+02
   6.5437593e+02   6.2172052e+02   5.0497922e+02   4.7080363e+02   4.2180408e+02
   6.3530781e+02   6.1416312e+02   5.0667044e+02   4.7930939e+02   4.3467189e+02
   5.8279993e+02   5.6731270e+02   4.6463860e+02   4.4967324e+02   4.2063836e+02
   5.8064197e+02   5.6502033e+02   4.5159758e+02   4.3188457e+02   4.0189263e+02
   6.5966167e+02   6.2247734e+02   5.0459028e+02   4.6889208e+02   3.9149653e+02
   5.8586787e+02   5.7183715e+02   5.0797898e+02   5.0368157e+02   4.4489385e+02
   5.8058556e+02   5.6520290e+02   5.2168092e+02   5.2126051e+02   4.4558824e+02
   6.6613147e+02   6.3072007e+02   5.3919773e+02   5.2824897e+02   4.4536641e+02
   6.4212521e+02   6.1718613e+02   5.0405372e+02   4.6885552e+02   4.0354902e+02
   6.0989525e+02   5.9782441e+02   5.3233810e+02   5.2317136e+02   4.4529629e+02
   6.3395103e+02   6.1908879e+02   5.4091965e+02   5.3043148e+02   4.4541125e+02
   6.2604025e+02   6.1184634e+02   5.3580230e+02   5.2544800e+02   4.4531988e+02
   6.0227029e+02   5.9701487e+02   5.6705490e+02   5.5563303e+02   4.4560001e+02
   6.0796233e+02   6.0272564e+02   5.6874163e+02   5.5650852e+02   4.4560160e+02
   5.7997652e+02   5.6430449e+02   4.4596091e+02   4.1313508e+02   4.0517271e+02
   5.8698095e+02   5.7208307e+02   4.7968290e+02   4.6393334e+02   4.2753100e+02
   6.2401110e+02   6.1230660e+02   5.4839474e+02   5.3816555e+02   4.4551382e+02
   6.5852616e+02   6.3209734e+02   5.4800027e+02   5.3712891e+02   4.4549972e+02
   5.8022959e+02   5.6470193e+02   5.2539654e+02   5.2520166e+02   4.4560219e+02
   5.8192356e+02   5.6646376e+02   4.7264051e+02   4.6739639e+02   4.4033544e+02
   5.8027674e+02   5.6462891e+02   4.4886916e+02   4.2896616e+02   4.1937525e+02
   5.8002510e+02   5.6435656e+02   4.4641304e+02   4.1666384e+02   3.8182068e+02
   6.9259366e+02   6.3135549e+02   5.3989839e+02   5.2896069e+02   4.4537990e+02
   5.9580479e+02   5.8386161e+02   5.1732876e+02   5.0946588e+02   4.4482794e+02
   5.7994511e+02   5.6427097e+02   4.4741616e+02   4.4696569e+02   4.4514135e+02
   6.6406543e+02   6.5074873e+02   5.7578969e+02   5.6111669e+02   4.4560780e+02
   6.2733424e+02   6.1313065e+02   5.3670039e+02   5.2632969e+02   4.4533754e+02
   6.0795242e+02   5.9623869e+02   5.3206564e+02   5.2312238e+02   4.4530075e+02
   5.8065420e+02   5.6503558e+02   4.5588250e+02   4.4809095e+02   4.3630590e+02
   5.8677485e+02   5.7177823e+02   4.7766005e+02   4.6058489e+02   4.2093957e+02
