# Supplementary material for: Rethinking Colour Constancy
Source: PLoS One. 2015 Sep 10;10(9):e0135029. doi: 10.1371/journal.pone.0135029 (PMC4565710; doi:10.1371/journal.pone.0135029)
Supplement: S1 Dataset — (ZIP) [file pone.0135029.s002.zip › 5-TransitionMetamerReflectanceData/NtoG_20munsells/fiveTr_18.txt]

   4.6442292e+02   4.7924368e+02   5.0303342e+02   5.1368340e+02   6.2176999e+02
   4.1860252e+02   4.4345469e+02   5.4384852e+02   5.5351816e+02   6.3018309e+02
   4.7094456e+02   4.9833950e+02   5.1852523e+02   5.2070265e+02   6.2101564e+02
   4.6162657e+02   4.7680024e+02   5.2914481e+02   5.3654887e+02   6.2456581e+02
   4.4872032e+02   4.5121023e+02   4.7511587e+02   5.0326572e+02   6.2083249e+02
   4.4650987e+02   4.6008059e+02   5.4609815e+02   5.5530642e+02   6.2966778e+02
   4.2429758e+02   4.4497188e+02   5.5629259e+02   5.6752989e+02   6.3530108e+02
   4.5228623e+02   4.6335866e+02   4.9758987e+02   5.1221177e+02   6.2223260e+02
   4.0316051e+02   4.0666779e+02   4.7186894e+02   5.0244849e+02   6.2062307e+02
   4.3795839e+02   4.5288444e+02   5.7236555e+02   5.8842104e+02   6.7335844e+02
   4.1838138e+02   4.4338443e+02   5.3922662e+02   5.4859742e+02   6.2894934e+02
   4.0973974e+02   4.4227622e+02   5.2270292e+02   5.3243322e+02   6.2589068e+02
   4.6190030e+02   4.7742036e+02   5.4889954e+02   5.5670499e+02   6.2791878e+02
   4.7173731e+02   5.0218824e+02   5.3777108e+02   5.3788998e+02   6.2067252e+02
   4.7177099e+02   5.0234609e+02   5.3909329e+02   5.3913258e+02   6.2063509e+02
   4.5177856e+02   4.6511851e+02   5.3790807e+02   5.4636368e+02   6.2720514e+02
   4.5654278e+02   4.7014457e+02   5.3261060e+02   5.4067299e+02   6.2578194e+02
   4.0071475e+02   4.4186695e+02   5.1671797e+02   5.2716554e+02   6.2503829e+02
   4.4284972e+02   4.5682629e+02   5.4273996e+02   5.5188682e+02   6.2903853e+02
   4.0425427e+02   4.2081647e+02   4.7357139e+02   5.0296847e+02   6.2077883e+02
   4.6689112e+02   4.7640561e+02   4.8466361e+02   5.0458814e+02   6.2089837e+02
   4.5563525e+02   4.6924637e+02   5.6513993e+02   5.7682933e+02   6.3784488e+02
   4.6967256e+02   4.9411052e+02   5.3345787e+02   5.3692650e+02   6.2229169e+02
   4.2049589e+02   4.4334447e+02   5.1663229e+02   5.2705732e+02   6.2498364e+02
   4.4796988e+02   4.5856213e+02   4.9456798e+02   5.1086350e+02   6.2218645e+02
   4.2545583e+02   4.4531964e+02   5.3899134e+02   5.4830378e+02   6.2880704e+02
   4.4991134e+02   4.6177914e+02   5.0285938e+02   5.1556208e+02   6.2273716e+02
   4.2915914e+02   4.4648178e+02   5.1424264e+02   5.2493550e+02   6.2457702e+02
   4.6819128e+02   4.8798110e+02   5.0841607e+02   5.1554724e+02   6.2148442e+02
   4.6546910e+02   4.7026732e+02   4.7822198e+02   5.0338852e+02   6.2077617e+02
   4.5005264e+02   4.6341977e+02   5.4064916e+02   5.4930850e+02   6.2794301e+02
   3.9600811e+02   4.4224895e+02   5.3309959e+02   5.4241708e+02   6.2767852e+02
   4.5637561e+02   4.6632459e+02   4.9189619e+02   5.0897582e+02   6.2169614e+02
   4.6833171e+02   4.8985602e+02   5.2407036e+02   5.2907446e+02   6.2233608e+02
   4.7177251e+02   5.0235662e+02   5.9040388e+02   5.9050430e+02   6.2076037e+02
   4.1748444e+02   4.2712161e+02   4.7527775e+02   5.0349958e+02   6.2092824e+02
   4.3828314e+02   4.5291572e+02   5.2680198e+02   5.3596871e+02   6.2612552e+02
   4.3787355e+02   4.5219820e+02   5.1349533e+02   5.2412337e+02   6.2428839e+02
   4.3640787e+02   4.5140174e+02   5.2121976e+02   5.3084016e+02   6.2534973e+02
   4.6988823e+02   4.9503642e+02   5.8966496e+02   6.0041068e+02   6.4005353e+02
   3.9659975e+02   4.4225185e+02   5.3317585e+02   5.4249291e+02   6.2769321e+02
   4.6977379e+02   4.7299181e+02   4.7531952e+02   5.0261422e+02   6.2064457e+02
   4.5935147e+02   4.7378897e+02   5.6170686e+02   5.7198780e+02   6.3383107e+02
   4.6841668e+02   4.9027584e+02   5.3026115e+02   5.3493167e+02   6.2275660e+02
   4.7157510e+02   5.0145805e+02   5.4297959e+02   5.4346232e+02   6.2089846e+02
   4.5327483e+02   4.6653734e+02   5.2732439e+02   5.3578819e+02   6.2531868e+02
   4.1865010e+02   4.4242238e+02   5.0888894e+02   5.2071390e+02   6.2402464e+02
   4.7129944e+02   5.0030177e+02   6.0121890e+02   6.1007733e+02   6.3254760e+02
   3.9241328e+02   4.4239005e+02   5.5982500e+02   5.7200158e+02   6.3806502e+02
   4.4123584e+02   4.5537827e+02   5.3323456e+02   5.4216035e+02   6.2708712e+02
   4.2539890e+02   4.2710355e+02   4.7264142e+02   5.0267470e+02   6.2068966e+02
   4.4127601e+02   4.5553875e+02   5.6723520e+02   5.8085557e+02   6.4452934e+02
   4.5638675e+02   4.5723648e+02   4.7290561e+02   5.0265174e+02   6.2067041e+02
   4.7130702e+02   5.0033672e+02   6.0765513e+02   6.3035101e+02   6.6546301e+02
   4.2728659e+02   4.3750318e+02   4.8161268e+02   5.0570270e+02   6.2147346e+02
   4.6409537e+02   4.8101706e+02   5.7960829e+02   5.9465338e+02   6.5804324e+02
   4.7167274e+02   5.0190814e+02   5.6309753e+02   5.6342754e+02   6.2092911e+02
   4.5612500e+02   4.6980340e+02   5.6710407e+02   5.7925524e+02   6.3963220e+02
   4.1362701e+02   4.2265353e+02   4.7366948e+02   5.0299722e+02   6.2078619e+02
   4.3960449e+02   4.4056276e+02   4.7279885e+02   5.0269884e+02   6.2069346e+02
   4.6993318e+02   4.9509532e+02   5.4229637e+02   5.4543986e+02   6.2265226e+02
   4.7015930e+02   4.9588338e+02   5.4334056e+02   5.4620735e+02   6.2251122e+02
   3.8911251e+02   4.4230630e+02   5.3953347e+02   5.4894515e+02   6.2907286e+02
   4.5782601e+02   4.5860935e+02   4.7281454e+02   5.0262314e+02   6.2066197e+02
   4.3240992e+02   4.3245294e+02   4.7182146e+02   5.0243371e+02   6.2061811e+02
   4.5089257e+02   4.6400642e+02   5.2215337e+02   5.3111734e+02   6.2478456e+02
   4.6856984e+02   4.8307805e+02   4.9146310e+02   5.0588205e+02   6.2094093e+02
   4.0980490e+02   4.4189561e+02   5.1350479e+02   5.2442931e+02   6.2460876e+02
   4.0552020e+02   4.2934733e+02   4.7815162e+02   5.0446793e+02   6.2119084e+02
   4.6215307e+02   4.6235684e+02   4.7204390e+02   5.0246364e+02   6.2062387e+02
   4.2573479e+02   4.2605295e+02   4.7193867e+02   5.0246786e+02   6.2062847e+02
   4.4730594e+02   4.4932828e+02   4.7440290e+02   5.0309144e+02   6.2079208e+02
   4.6662115e+02   4.8592502e+02   5.4182799e+02   5.4760701e+02   6.2479280e+02
   4.2268286e+02   4.2798936e+02   4.7432569e+02   5.0319186e+02   6.2083971e+02
   4.3146345e+02   4.3723905e+02   4.7739388e+02   5.0413580e+02   6.2108630e+02
   4.4890879e+02   4.6233641e+02   5.4514916e+02   5.5416012e+02   6.2916538e+02
   4.7044061e+02   4.9424039e+02   5.0545959e+02   5.1074684e+02   6.2093169e+02
   4.0635024e+02   4.4100041e+02   5.0561102e+02   5.1830275e+02   6.2368753e+02
   4.1944521e+02   4.4340685e+02   5.2657187e+02   5.3602278e+02   6.2646763e+02
   4.3084507e+02   4.3123650e+02   4.7207721e+02   5.0250709e+02   6.2063991e+02
   4.7172296e+02   5.0213302e+02   6.1818704e+02   6.4508966e+02   6.5228798e+02
   4.7173442e+02   5.0218509e+02   6.1718277e+02   6.2865312e+02   6.3307906e+02
   4.3379275e+02   4.4962212e+02   5.2279640e+02   5.3232859e+02   6.2565409e+02
   4.3715700e+02   4.5228033e+02   5.7246814e+02   5.8862090e+02   7.0117060e+02
   4.4874451e+02   4.6221065e+02   5.5850411e+02   5.6936178e+02   6.3459181e+02
   4.4725916e+02   4.6076797e+02   5.4591403e+02   5.5507026e+02   6.2954448e+02
   4.2217043e+02   4.4418253e+02   5.3413947e+02   5.4340844e+02   6.2780659e+02
   4.3736506e+02   4.5217164e+02   5.2431950e+02   5.3365535e+02   6.2577645e+02
   4.1989105e+02   4.3197727e+02   4.7874314e+02   5.0466194e+02   6.2123420e+02
   4.4514288e+02   4.5887009e+02   5.4898515e+02   5.5850369e+02   6.3071291e+02
   4.7091025e+02   4.9599996e+02   5.0473746e+02   5.0924907e+02   6.2081901e+02
   4.4919349e+02   4.5587380e+02   4.8248739e+02   5.0558930e+02   6.2132131e+02
   4.3806424e+02   4.5286290e+02   5.3571515e+02   5.4473706e+02   6.2770855e+02
   4.3308928e+02   4.4931221e+02   5.3185169e+02   5.4099884e+02   6.2715534e+02
   4.6778642e+02   4.8858213e+02   5.3053209e+02   5.3565116e+02   6.2305722e+02
   4.3934261e+02   4.4155259e+02   4.7422391e+02   5.0310186e+02   6.2080502e+02
   4.5290291e+02   4.6635864e+02   5.6451751e+02   5.7639636e+02   6.3818576e+02
   4.3352524e+02   4.4958523e+02   5.3071154e+02   5.3987074e+02   6.2693778e+02
   4.4774059e+02   4.6111030e+02   5.3156706e+02   5.4025154e+02   6.2640423e+02
   4.2993432e+02   4.4746703e+02   5.3948291e+02   5.4875922e+02   6.2882334e+02
   3.9869319e+02   4.1075408e+02   4.7209031e+02   5.0251512e+02   6.2064333e+02
   4.4639654e+02   4.5989014e+02   5.3345985e+02   5.4218391e+02   6.2682222e+02
   4.7137493e+02   5.0061969e+02   6.0484466e+02   6.1712069e+02   6.3633426e+02
   4.7176088e+02   5.0230476e+02   6.0371216e+02   6.0424065e+02   6.2127762e+02
   4.2422970e+02   4.4495772e+02   5.7142868e+02   5.8748135e+02   6.6862068e+02
   4.1370694e+02   4.1544462e+02   4.7198829e+02   5.0248428e+02   6.2063375e+02
   4.7073229e+02   4.9805009e+02   5.9996260e+02   6.1925055e+02   6.5888768e+02
   4.5752653e+02   4.7136715e+02   5.3668181e+02   5.4461991e+02   6.2631217e+02
   4.5963845e+02   4.7417730e+02   5.6392490e+02   5.7458442e+02   6.3514604e+02
   4.7009494e+02   4.9527156e+02   5.2337659e+02   5.2665129e+02   6.2155329e+02
   4.4231183e+02   4.5624419e+02   5.2983511e+02   5.3878202e+02   6.2644094e+02
   4.2486420e+02   4.3200311e+02   4.7659974e+02   5.0390953e+02   6.2103547e+02
   4.5321463e+02   4.6245937e+02   4.8960335e+02   5.0818739e+02   6.2167678e+02
   4.3442596e+02   4.5035759e+02   5.6361899e+02   5.7643029e+02   6.4078773e+02
   4.3726244e+02   4.4273885e+02   4.7839999e+02   5.0441573e+02   6.2114424e+02
   4.7178013e+02   5.0239116e+02   5.6024992e+02   5.6027001e+02   6.2063344e+02
   4.7156541e+02   5.0142298e+02   5.4728549e+02   5.4779421e+02   6.2095750e+02
   4.7079372e+02   4.9828279e+02   5.9853424e+02   6.1304998e+02   6.4374900e+02
   4.0020310e+02   4.4232228e+02   5.3772753e+02   5.4707706e+02   6.2864511e+02
   4.1221419e+02   4.3024233e+02   4.7853545e+02   5.0460100e+02   6.2122330e+02
   4.5873332e+02   4.7298211e+02   5.6960011e+02   5.8206108e+02   6.4118019e+02
   3.9079845e+02   4.4199881e+02   5.2126318e+02   5.3113376e+02   6.2568077e+02
   4.3290068e+02   4.3493569e+02   4.7356514e+02   5.0293679e+02   6.2076314e+02
   4.7066107e+02   4.9769157e+02   5.4075199e+02   5.4288216e+02   6.2187907e+02
   4.2014300e+02   4.4367937e+02   5.3468753e+02   5.4397002e+02   6.2793643e+02
   4.4380141e+02   4.5761974e+02   5.3701513e+02   5.4586360e+02   6.2766212e+02
   4.5799828e+02   4.6709337e+02   4.8862164e+02   5.0739748e+02   6.2144832e+02
   4.3263275e+02   4.4915920e+02   5.5632058e+02   5.6741634e+02   6.3495846e+02
   4.3261802e+02   4.3373109e+02   4.7271678e+02   5.0268961e+02   6.2069250e+02
   4.6327808e+02   4.7960341e+02   5.5010070e+02   5.5761821e+02   6.2773904e+02
   4.6441823e+02   4.8158940e+02   5.8083633e+02   5.9655117e+02   6.9138839e+02
   3.9252241e+02   4.4225172e+02   5.3388489e+02   5.4319965e+02   6.2783261e+02
   4.2812223e+02   4.4657456e+02   5.5604630e+02   5.6718159e+02   6.3502288e+02
   4.4310863e+02   4.5705339e+02   5.4311875e+02   5.5227978e+02   6.2911864e+02
   4.4264778e+02   4.5657748e+02   5.3340508e+02   5.4228066e+02   6.2704241e+02
   4.7166214e+02   5.0183175e+02   5.3379101e+02   5.3408947e+02   6.2073812e+02
   4.2533223e+02   4.4522211e+02   5.3407352e+02   5.4331682e+02   6.2775224e+02
   4.5005081e+02   4.6323274e+02   5.2477907e+02   5.3358759e+02   6.2520608e+02
   4.6227395e+02   4.7803026e+02   5.7349205e+02   5.8628630e+02   6.4337843e+02
   4.5768859e+02   4.7136386e+02   5.2367660e+02   5.3195197e+02   6.2440543e+02
   4.7065145e+02   4.9774544e+02   5.9964261e+02   6.1978397e+02   6.9263708e+02
   4.2909704e+02   4.3122677e+02   4.7331375e+02   5.0287159e+02   6.2074600e+02
   4.6397986e+02   4.8081617e+02   5.7965470e+02   5.9483259e+02   6.5955846e+02
   4.4747098e+02   4.6043789e+02   5.1429967e+02   5.2443803e+02   6.2400486e+02
   4.5825346e+02   4.7237112e+02   5.6581370e+02   5.7722209e+02   6.3732538e+02
   4.2921180e+02   4.4699800e+02   5.3243440e+02   5.4164049e+02   6.2736425e+02
   4.5153339e+02   4.6494687e+02   5.6031348e+02   5.7137407e+02   6.3523718e+02
   4.7177501e+02   5.0236861e+02   6.0491230e+02   6.0520055e+02   6.2095809e+02
   4.6075926e+02   4.7571457e+02   5.4740137e+02   5.5534679e+02   6.2787385e+02
   4.5994025e+02   4.7427823e+02   5.2449332e+02   5.3240560e+02   6.2423871e+02
   4.6937863e+02   4.9339036e+02   5.5962770e+02   5.6417677e+02   6.2522366e+02
   3.8079649e+02   4.4219169e+02   5.3040280e+02   5.3975941e+02   6.2717304e+02
   4.7150022e+02   5.0114355e+02   5.5186769e+02   5.5254552e+02   6.2113053e+02
   4.4595243e+02   4.5902375e+02   5.1374693e+02   5.2404389e+02   6.2401331e+02
   4.7078058e+02   4.9823392e+02   5.9994626e+02   6.1810306e+02   6.5286465e+02
   4.6213968e+02   4.6222042e+02   4.7188883e+02   5.0243969e+02   6.2061873e+02
   4.2173012e+02   4.4398552e+02   5.2893160e+02   5.3828625e+02   6.2684673e+02
   3.8959816e+02   4.1873043e+02   4.7312506e+02   5.0283043e+02   6.2073878e+02
   4.5735945e+02   4.7059681e+02   5.1375855e+02   5.2324344e+02   6.2329681e+02
   4.4025223e+02   4.5405407e+02   5.1315378e+02   5.2376771e+02   6.2417231e+02
   4.3175434e+02   4.4861435e+02   5.7217605e+02   5.8840980e+02   7.5804824e+02
   4.2302524e+02   4.4454529e+02   5.5049400e+02   5.6073215e+02   6.3243562e+02
   4.4552362e+02   4.5895127e+02   5.2307309e+02   5.3222845e+02   6.2523869e+02
   4.6520649e+02   4.8269449e+02   5.2557082e+02   5.3214273e+02   6.2341696e+02
   4.7154104e+02   5.0133082e+02   6.0595984e+02   6.1365925e+02   6.2976123e+02
   4.6429891e+02   4.8134365e+02   5.5000640e+02   5.5718778e+02   6.2729782e+02
   4.5148670e+02   4.6490297e+02   5.7010688e+02   5.8400903e+02   6.4628184e+02
   4.0507572e+02   4.4248144e+02   5.6483152e+02   5.7830973e+02   6.4339462e+02
   4.6371975e+02   4.6537990e+02   4.7393511e+02   5.0274456e+02   6.2067867e+02
   4.6148930e+02   4.7674167e+02   5.3998223e+02   5.4737057e+02   6.2617752e+02
   4.7162954e+02   5.0171769e+02   6.1482731e+02   6.3727396e+02   6.4976237e+02
   4.5267324e+02   4.5276782e+02   4.7190869e+02   5.0245046e+02   6.2062241e+02
   4.7168407e+02   5.0195958e+02   5.9462479e+02   5.9552179e+02   6.2194625e+02
   4.7142763e+02   5.0084334e+02   5.8021742e+02   5.8173080e+02   6.2264801e+02
   4.3530941e+02   4.3705570e+02   4.7344392e+02   5.0289424e+02   6.2074998e+02
   3.9429511e+02   4.4203753e+02   5.2240736e+02   5.3216903e+02   6.2585282e+02
   4.5079720e+02   4.6413172e+02   5.3803098e+02   5.4655139e+02   6.2732372e+02
   4.2195733e+02   4.3098176e+02   4.7698551e+02   5.0404663e+02   6.2107391e+02
   4.4245186e+02   4.5649984e+02   5.4644875e+02   5.5586529e+02   6.3011494e+02
   4.3301459e+02   4.3470686e+02   4.7325347e+02   5.0284495e+02   6.2073703e+02
   4.5224364e+02   4.6530890e+02   5.1955029e+02   5.2868173e+02   6.2435012e+02
   4.6150037e+02   4.7684750e+02   5.7484577e+02   5.8858933e+02   6.4752675e+02
   4.2686035e+02   4.3532825e+02   4.7899859e+02   5.0472381e+02   6.2124126e+02
   4.2085064e+02   4.2120382e+02   4.7188920e+02   5.0245438e+02   6.2062456e+02
   4.6355057e+02   4.8008554e+02   5.7277221e+02   5.8462492e+02   6.4038773e+02
   4.7161024e+02   5.0163268e+02   6.0622116e+02   6.1166845e+02   6.2699023e+02
   4.3179681e+02   4.3196691e+02   4.7191896e+02   5.0246158e+02   6.2062643e+02
   4.6669782e+02   4.8619773e+02   5.6830231e+02   5.7677741e+02   6.3195913e+02
   4.7036456e+02   4.9669171e+02   5.8775596e+02   5.9497185e+02   6.3257749e+02
   4.4358544e+02   4.4455212e+02   4.7292537e+02   5.0272128e+02   6.2069836e+02
   4.2827262e+02   4.4644563e+02   5.2838208e+02   5.3769089e+02   6.2666362e+02
   4.4139910e+02   4.5287883e+02   4.9564071e+02   5.1170038e+02   6.2245385e+02
   4.4681593e+02   4.6026210e+02   5.3262989e+02   5.4134418e+02   6.2664875e+02
   4.6432039e+02   4.8102796e+02   5.2403663e+02   5.3101747e+02   6.2345971e+02
   4.7107694e+02   4.9937974e+02   5.5446180e+02   5.5603851e+02   6.2195242e+02
   4.4291799e+02   4.5671918e+02   5.2666932e+02   5.3569616e+02   6.2590398e+02
   4.4245313e+02   4.5649407e+02   5.4477990e+02   5.5406994e+02   6.2961889e+02
   4.5546649e+02   4.6905903e+02   5.7291486e+02   5.8745564e+02   6.5051004e+02
   4.1663302e+02   4.4312084e+02   5.3833792e+02   5.4768317e+02   6.2875080e+02
   4.5502950e+02   4.6849055e+02   5.3719849e+02   5.4539712e+02   6.2672385e+02
   4.7033936e+02   4.9660182e+02   5.6997573e+02   5.7380470e+02   6.2525020e+02
   4.4202328e+02   4.5583711e+02   5.2110757e+02   5.3057534e+02   6.2513009e+02
   4.2605179e+02   4.4564214e+02   5.7082248e+02   5.8655456e+02   6.5934468e+02
   4.7157363e+02   5.0147253e+02   6.0910438e+02   6.1927316e+02   6.3263995e+02
   4.7165421e+02   5.0182697e+02   6.1303825e+02   6.2439582e+02   6.3369518e+02
   4.4425131e+02   4.5810533e+02   5.7319148e+02   5.8926719e+02   6.8254663e+02
   4.5757023e+02   4.7140513e+02   5.3520762e+02   5.4312872e+02   6.2606109e+02
   4.6784282e+02   4.8884899e+02   5.3659312e+02   5.4158344e+02   6.2358452e+02
   4.3817732e+02   4.4926090e+02   4.9138507e+02   5.0965137e+02   6.2218514e+02
   4.6804179e+02   4.8952163e+02   5.5296955e+02   5.5830257e+02   6.2557094e+02
   4.2374550e+02   4.4465028e+02   5.3325941e+02   5.4251912e+02   6.2761572e+02
   4.7147740e+02   5.0071539e+02   5.1645972e+02   5.1748285e+02   6.2075418e+02
   4.0770984e+02   4.1351922e+02   4.7216518e+02   5.0253749e+02   6.2065025e+02
   3.8544571e+02   4.4154197e+02   5.1205024e+02   5.2323498e+02   6.2443231e+02
   4.7160914e+02   5.0162514e+02   5.5874677e+02   5.5920729e+02   6.2102815e+02
   4.1533185e+02   4.4304446e+02   5.5350077e+02   5.6425057e+02   6.3388764e+02
   4.6959458e+02   4.9362070e+02   5.2431483e+02   5.2814209e+02   6.2183040e+02
   4.5829360e+02   4.6574635e+02   4.8419146e+02   5.0570316e+02   6.2120655e+02
   4.7177834e+02   5.0238282e+02   6.2025451e+02   6.4981683e+02   6.5101462e+02
   4.4650914e+02   4.4662816e+02   4.7192847e+02   5.0245908e+02   6.2062487e+02
   4.7146294e+02   5.0099434e+02   5.7440818e+02   5.7554349e+02   6.2200944e+02
   4.7097538e+02   4.9899121e+02   5.8860053e+02   5.9317677e+02   6.2777845e+02
   4.2790335e+02   4.3247954e+02   4.7520816e+02   5.0345442e+02   6.2091025e+02
   4.4848471e+02   4.6057335e+02   5.0423563e+02   5.1657993e+02   6.2291856e+02
   4.0655593e+02   4.4199108e+02   5.1739307e+02   5.2773676e+02   6.2512678e+02
   4.7171507e+02   5.0209826e+02   5.9844103e+02   5.9929007e+02   6.2182286e+02
   4.7169625e+02   5.0083755e+02   5.0390349e+02   5.0529293e+02   6.2063683e+02
   4.3657764e+02   4.5175252e+02   5.3548158e+02   5.4454046e+02   6.2772522e+02
   4.5536937e+02   4.5571764e+02   4.7223655e+02   5.0251653e+02   6.2063856e+02
   4.3020424e+02   4.4736086e+02   5.2207712e+02   5.3173859e+02   6.2563036e+02
   4.2487358e+02   4.4506874e+02   5.3566396e+02   5.4491981e+02   6.2808045e+02
   4.0511695e+02   4.4246752e+02   5.5333364e+02   5.6406940e+02   6.3384310e+02
   3.8624945e+02   4.4076014e+02   5.0482942e+02   5.1774936e+02   6.2360912e+02
   4.1097871e+02   4.2112180e+02   4.7339039e+02   5.0291125e+02   6.2076161e+02
   4.7161707e+02   5.0166314e+02   6.1514947e+02   6.4347342e+02   7.0649463e+02
   4.4481607e+02   4.5857439e+02   5.4704276e+02   5.5640986e+02   6.3010674e+02
   4.1054961e+02   4.4264742e+02   5.5180609e+02   5.6228014e+02   6.3311303e+02
   4.5076760e+02   4.6416313e+02   5.5063631e+02   5.5998738e+02   6.3065396e+02
   4.2342733e+02   4.4469173e+02   5.6329577e+02   5.7625924e+02   6.4120847e+02
   4.2374929e+02   4.4478402e+02   5.5435229e+02   5.6521108e+02   6.3420538e+02
   4.4194434e+02   4.5609968e+02   5.7192087e+02   5.8750555e+02   6.5833937e+02
   4.2707690e+02   4.2776882e+02   4.7217478e+02   5.0253640e+02   6.2064882e+02
   4.4750621e+02   4.6100874e+02   5.4858824e+02   5.5795422e+02   6.3034705e+02
   3.9841233e+02   4.4238480e+02   5.4946778e+02   5.5964685e+02   6.3215698e+02
   4.5764920e+02   4.7143350e+02   5.2999083e+02   5.3797806e+02   6.2525844e+02
   4.7157595e+02   5.0148306e+02   6.1394090e+02   6.4075719e+02   6.7804707e+02
   4.6786309e+02   4.8882472e+02   5.3239032e+02   5.3743460e+02   6.2318613e+02
   4.6615366e+02   4.8459759e+02   5.2555173e+02   5.3174270e+02   6.2316681e+02
   4.3277191e+02   4.3767704e+02   4.7663596e+02   5.0387907e+02   6.2101829e+02
   4.2565072e+02   4.4526734e+02   5.2868492e+02   5.3801506e+02   6.2675817e+02
   4.3308206e+02   4.4873431e+02   5.1233976e+02   5.2328071e+02   6.2426655e+02
   4.3796424e+02   4.3901912e+02   4.7286968e+02   5.0272281e+02   6.2070091e+02
   4.7165073e+02   5.0174508e+02   5.2573696e+02   5.2609837e+02   6.2071246e+02
   4.5052088e+02   4.6343897e+02   5.1564895e+02   5.2542213e+02   6.2399386e+02
   4.3714866e+02   4.5219456e+02   5.3835172e+02   5.4743678e+02   6.2830386e+02
   4.7020258e+02   4.9611391e+02   5.9633763e+02   6.1535983e+02   7.1937102e+02
   4.6632233e+02   4.8535457e+02   5.8266098e+02   5.9752695e+02   6.5763825e+02
   3.8855847e+02   4.0130547e+02   4.7183415e+02   5.0243852e+02   6.2061971e+02
   4.3614383e+02   4.5152817e+02   5.5064200e+02   5.6066462e+02   6.3200416e+02
   4.2472536e+02   4.4495075e+02   5.3070906e+02   5.3999308e+02   6.2712607e+02
   4.5479797e+02   4.6814741e+02   5.2894302e+02   5.3723906e+02   6.2541654e+02
   4.5947243e+02   4.6692594e+02   4.8402408e+02   5.0554598e+02   6.2116222e+02
   4.1462150e+02   4.1527812e+02   4.7186616e+02   5.0244734e+02   6.2062260e+02
   4.6715260e+02   4.8727295e+02   5.8309343e+02   5.9687022e+02   6.5072063e+02
   4.2716081e+02   4.2994667e+02   4.7356418e+02   5.0295024e+02   6.2076901e+02
   4.3825580e+02   4.4483598e+02   4.8040041e+02   5.0510819e+02   6.2130198e+02
   4.4599058e+02   4.5959364e+02   5.4195819e+02   5.5091718e+02   6.2860484e+02
   4.5500757e+02   4.6855560e+02   5.6246914e+02   5.7361567e+02   6.3587738e+02
   4.4023291e+02   4.5446274e+02   5.2670530e+02   5.3582042e+02   6.2603256e+02
   4.3205489e+02   4.4879370e+02   5.5711495e+02   5.6839110e+02   6.3548631e+02
   4.2345783e+02   4.4466007e+02   5.4534974e+02   5.5509040e+02   6.3057860e+02
   4.4240937e+02   4.5627972e+02   5.2667472e+02   5.3571958e+02   6.2592966e+02
   4.3830706e+02   4.5299940e+02   5.3116209e+02   5.4020029e+02   6.2684896e+02
   4.7146811e+02   5.0096100e+02   5.3656998e+02   5.3728588e+02   6.2095381e+02
   4.6131356e+02   4.6944249e+02   4.8514667e+02   5.0573940e+02   6.2115320e+02
   4.7170285e+02   5.0204328e+02   5.8728893e+02   5.8776241e+02   6.2130721e+02
   4.4033124e+02   4.5466850e+02   5.3654448e+02   5.4550922e+02   6.2776711e+02
   4.1569818e+02   4.4289685e+02   5.2957046e+02   5.3893372e+02   6.2699808e+02
   4.4679189e+02   4.5216987e+02   4.7973328e+02   5.0469359e+02   6.2116431e+02
   4.4783533e+02   4.6122247e+02   5.3348352e+02   5.4213989e+02   6.2672608e+02
   4.4888983e+02   4.6223467e+02   5.3359429e+02   5.4219578e+02   6.2666633e+02
   4.7038251e+02   4.9675655e+02   5.7568429e+02   5.8000649e+02   6.2646291e+02
   4.7174948e+02   5.0225279e+02   5.8123520e+02   5.8140915e+02   6.2084147e+02
   4.4146424e+02   4.4513632e+02   4.7640370e+02   5.0372553e+02   6.2096410e+02
   4.6398135e+02   4.8081865e+02   5.7306572e+02   5.8478627e+02   6.4010489e+02
   4.7110154e+02   4.9949344e+02   6.0410973e+02   6.2507539e+02   6.5976097e+02
   4.3466548e+02   4.5049901e+02   5.4957054e+02   5.5951279e+02   6.3167434e+02
   4.5500949e+02   4.6839800e+02   5.3070276e+02   5.3893747e+02   6.2565680e+02
   4.3118657e+02   4.4803231e+02   5.2653642e+02   5.3587151e+02   6.2629707e+02
   4.4967376e+02   4.6311367e+02   5.7267666e+02   5.8794580e+02   6.5544462e+02
   4.7173199e+02   5.0217369e+02   6.1765896e+02   6.3278644e+02   6.3716001e+02
   4.3012247e+02   4.4763548e+02   5.5349324e+02   5.6409684e+02   6.3355924e+02
   4.7178660e+02   5.0242104e+02   5.3581535e+02   5.3581688e+02   6.2061623e+02
   4.3517379e+02   4.5058452e+02   5.2353350e+02   5.3297718e+02   6.2572655e+02
   4.5669666e+02   4.7047216e+02   5.7562175e+02   5.9139443e+02   6.6554517e+02
   4.5163622e+02   4.5168612e+02   4.7185124e+02   5.0243818e+02   6.2061901e+02
   4.7028672e+02   4.9616861e+02   5.3115564e+02   5.3389239e+02   6.2177517e+02
   4.7177757e+02   5.0237984e+02   6.2027728e+02   6.6394023e+02   6.7362956e+02
   4.4394258e+02   4.5767783e+02   5.3075531e+02   5.3961888e+02   6.2650607e+02
   4.1214174e+02   4.1267469e+02   4.7183380e+02   5.0243778e+02   6.2061974e+02
   4.7177598e+02   5.0237298e+02   6.2022337e+02   6.6279953e+02   6.7176596e+02
   4.1419876e+02   4.4293706e+02   5.5833333e+02   5.7011111e+02   6.3684936e+02
   4.2737289e+02   4.4606443e+02   5.3211259e+02   5.4134579e+02   6.2734151e+02
   4.7123091e+02   5.0002021e+02   6.0498499e+02   6.2320680e+02   6.4789065e+02
   4.7173343e+02   5.0218044e+02   6.1876567e+02   6.5311491e+02   6.7061795e+02
   4.7178434e+02   5.0241030e+02   5.4961104e+02   5.4961869e+02   6.2062088e+02
   4.5746766e+02   4.7131590e+02   5.3896867e+02   5.4694757e+02   6.2672655e+02
   4.7172878e+02   5.0215961e+02   6.1825333e+02   6.4204379e+02   6.4747414e+02
   4.4879448e+02   4.6209544e+02   5.2975444e+02   5.3842533e+02   6.2603587e+02
   4.4856771e+02   4.6196376e+02   5.3787059e+02   5.4651498e+02   6.2748772e+02
   4.4514567e+02   4.5885728e+02   5.4481066e+02   5.5398978e+02   6.2941713e+02
   4.7168684e+02   5.0194567e+02   5.3339618e+02   5.3363769e+02   6.2071314e+02
   4.6117909e+02   4.7614265e+02   5.2955763e+02   5.3703699e+02   6.2469544e+02
   4.5700996e+02   4.7083484e+02   5.5535769e+02   5.6478795e+02   6.3135306e+02
   3.8371947e+02   4.4223205e+02   5.3305797e+02   5.4237606e+02   6.2767117e+02
   4.5331078e+02   4.6645944e+02   5.2143165e+02   5.3029718e+02   6.2451154e+02
   4.4631069e+02   4.5993379e+02   5.6533726e+02   5.7802443e+02   6.4080715e+02
   4.5873148e+02   4.6879937e+02   4.9161989e+02   5.0860724e+02   6.2157665e+02
   4.3408631e+02   4.4937715e+02   5.1188228e+02   5.2288645e+02   6.2418981e+02
   4.1195608e+02   4.4270714e+02   5.4451469e+02   5.5424594e+02   6.3042053e+02
   4.2709524e+02   4.4577851e+02   5.2344832e+02   5.3303487e+02   6.2589247e+02
   4.1876484e+02   4.3021724e+02   4.7735985e+02   5.0418119e+02   6.2111149e+02
   4.1009558e+02   4.4255428e+02   5.3884640e+02   5.4822166e+02   6.2889486e+02
   4.2866545e+02   4.2966618e+02   4.7244403e+02   5.0261445e+02   6.2067154e+02
   4.7175656e+02   5.0228290e+02   5.5132141e+02   5.5139798e+02   6.2067116e+02
   4.4018798e+02   4.4087684e+02   4.7251976e+02   5.0262116e+02   6.2067153e+02
   4.4515276e+02   4.4905794e+02   4.7704618e+02   5.0386767e+02   6.2098786e+02
   4.4560171e+02   4.5929563e+02   5.5870965e+02   5.6982348e+02   6.3520630e+02
   4.7135320e+02   5.0045716e+02   5.3653873e+02   5.3748923e+02   6.2106970e+02
   4.2609804e+02   4.4566107e+02   5.6780609e+02   5.8221383e+02   6.4806725e+02
   4.7145782e+02   5.0097272e+02   5.8785954e+02   5.8971227e+02   6.2342430e+02
   4.4204943e+02   4.5566059e+02   5.1518166e+02   5.2542043e+02   6.2435493e+02
   4.1574939e+02   4.4302750e+02   5.3995357e+02   5.4937039e+02   6.2914368e+02
   4.5928238e+02   4.7360440e+02   5.3820452e+02   5.4593329e+02   6.2630094e+02
   3.8950502e+02   4.4230803e+02   5.3970857e+02   5.4912906e+02   6.2911550e+02
   4.1306140e+02   4.4284109e+02   5.6846020e+02   5.8327275e+02   6.5039795e+02
   4.7177783e+02   5.0123243e+02   5.0160471e+02   5.0277535e+02   6.2061740e+02
   4.6853803e+02   4.9063081e+02   5.3086221e+02   5.3542621e+02   6.2274510e+02
   4.6937233e+02   4.9337872e+02   5.9078007e+02   6.0576231e+02   6.5325251e+02
   4.2632608e+02   4.4496090e+02   5.1210435e+02   5.2319447e+02   6.2434766e+02
   4.4203907e+02   4.5444767e+02   5.0174156e+02   5.1520883e+02   6.2293480e+02
   4.1636330e+02   4.4313815e+02   5.4589340e+02   5.5571798e+02   6.3083348e+02
   4.2657335e+02   4.4557356e+02   5.2469840e+02   5.3420527e+02   6.2609391e+02
   4.7176613e+02   5.0232765e+02   6.1206479e+02   6.1334788e+02   6.2198288e+02
   4.7162424e+02   5.0169547e+02   6.1368854e+02   6.3071692e+02   6.4145079e+02
   4.5724995e+02   4.7112783e+02   5.5775423e+02   5.6758900e+02   6.3238654e+02
   4.1621338e+02   4.3557374e+02   4.8457795e+02   5.0694394e+02   6.2177142e+02
   4.2589682e+02   4.4522849e+02   5.2215410e+02   5.3186348e+02   6.2571305e+02
   4.4664588e+02   4.5836862e+02   5.0049925e+02   5.1423518e+02   6.2267742e+02
   4.7178670e+02   5.0242121e+02   5.3434631e+02   5.3434759e+02   6.2061580e+02
   4.7175614e+02   5.0228350e+02   5.6331797e+02   5.6340882e+02   6.2070134e+02
   4.2235307e+02   4.4408950e+02   5.2528137e+02   5.3478894e+02   6.2623589e+02
   4.1236385e+02   4.4278493e+02   5.6627911e+02   5.8020824e+02   6.4559727e+02
   4.2489227e+02   4.4517581e+02   5.5274301e+02   5.6329401e+02   6.3337612e+02
   4.2523036e+02   4.4518605e+02   5.3430694e+02   5.4355153e+02   6.2779994e+02
   4.7088075e+02   4.9840825e+02   5.2982424e+02   5.3169585e+02   6.2132251e+02
   4.5335884e+02   4.6683097e+02   5.7443346e+02   5.9015600e+02   6.6259915e+02
   4.1920691e+02   4.1963338e+02   4.7188514e+02   5.0245301e+02   6.2062430e+02
   4.3407019e+02   4.5000435e+02   5.3504792e+02   5.4416072e+02   6.2773088e+02
   4.4255499e+02   4.5632577e+02   5.2250339e+02   5.3182324e+02   6.2530429e+02
   4.5959585e+02   4.6684459e+02   4.8355085e+02   5.0537570e+02   6.2113560e+02
   4.4667989e+02   4.6026518e+02   5.6000276e+02   5.7136462e+02   6.3592605e+02
   4.7117434e+02   4.9978809e+02   6.0502663e+02   6.2584961e+02   6.5702413e+02
   4.7178563e+02   5.0241653e+02   6.2053221e+02   6.3993383e+02   6.4008481e+02
   4.3060723e+02   4.3733070e+02   4.7833907e+02   5.0446352e+02   6.2117023e+02
   4.5861236e+02   4.7188008e+02   5.1041478e+02   5.2034638e+02   6.2286361e+02
   4.7152707e+02   5.0127013e+02   6.1157814e+02   6.3181592e+02   6.4837973e+02
   4.2687193e+02   4.3209494e+02   4.7552517e+02   5.0355750e+02   6.2093917e+02
   4.6920369e+02   4.9248128e+02   5.2697951e+02   5.3106726e+02   6.2216147e+02
   4.3869691e+02   4.4059625e+02   4.7381855e+02   5.0298863e+02   6.2077464e+02
   4.1765955e+02   4.4333252e+02   5.5075329e+02   5.6105873e+02   6.3261653e+02
   4.3300749e+02   4.3387028e+02   4.7251266e+02   5.0263031e+02   6.2067555e+02
   4.7007655e+02   4.9567730e+02   5.8591367e+02   5.9351054e+02   6.3325913e+02
   4.7174663e+02   5.0212320e+02   5.1146292e+02   5.1167204e+02   6.2062955e+02
   4.3748291e+02   4.4269662e+02   4.7805090e+02   5.0429608e+02   6.2111447e+02
   4.6594715e+02   4.8445448e+02   5.4146209e+02   5.4755302e+02   6.2504446e+02
   4.3858812e+02   4.4345716e+02   4.7774488e+02   5.0418156e+02   6.2108399e+02
   4.2737343e+02   4.4607177e+02   5.3264903e+02   5.4187753e+02   6.2744274e+02
   4.2978172e+02   4.4745064e+02   5.5675145e+02   5.6800030e+02   6.3538061e+02
   4.7026001e+02   4.9631540e+02   5.9218115e+02   6.0299066e+02   6.3965883e+02
   4.7094942e+02   4.9888827e+02   6.0164636e+02   6.2019285e+02   6.5217086e+02
   4.5336399e+02   4.5618353e+02   4.7569533e+02   5.0334175e+02   6.2083523e+02
   4.2422049e+02   4.4484297e+02   5.3616024e+02   5.4542672e+02   6.2819413e+02
   4.5107952e+02   4.5673094e+02   4.8052916e+02   5.0483301e+02   6.2115714e+02
   4.6906699e+02   4.9198004e+02   5.2425986e+02   5.2862649e+02   6.2205772e+02
   3.9816414e+02   4.1410251e+02   4.7239068e+02   5.0260588e+02   6.2067119e+02
   4.7125203e+02   5.0010736e+02   6.0679615e+02   6.2961520e+02   6.8541587e+02
   4.3643673e+02   4.5157022e+02   5.2888726e+02   5.3803142e+02   6.2653186e+02
   4.5284620e+02   4.6628460e+02   5.5203790e+02   5.6139069e+02   6.3085212e+02
   4.7172894e+02   5.0215987e+02   6.0228376e+02   6.0328114e+02   6.2193943e+02
   4.1792553e+02   4.1805124e+02   4.7181018e+02   5.0243072e+02   6.2061734e+02
   4.7068374e+02   4.9786675e+02   5.9994657e+02   6.2025732e+02   7.0616781e+02
   4.1272122e+02   4.4279895e+02   5.5379084e+02   5.6460232e+02   6.3405203e+02
   4.3302338e+02   4.4848735e+02   5.0956787e+02   5.2107377e+02   6.2394275e+02
   4.5115697e+02   4.6410253e+02   5.1645094e+02   5.2607313e+02   6.2404904e+02
   4.4682751e+02   4.6012172e+02   5.2296259e+02   5.3207012e+02   6.2515126e+02
   4.4538700e+02   4.5534148e+02   4.9101115e+02   5.0923169e+02   6.2200458e+02
   4.4863908e+02   4.5344996e+02   4.7888733e+02   5.0436642e+02   6.2108249e+02
   3.8362177e+02   4.4238539e+02   5.6572398e+02   5.7947999e+02   6.4473824e+02
   4.2473642e+02   4.4509539e+02   5.4581526e+02   5.5558131e+02   6.3070385e+02
   4.2490402e+02   4.4514160e+02   5.4311904e+02   5.5269891e+02   6.2988913e+02
   4.4416102e+02   4.5802548e+02   5.7006939e+02   5.8465332e+02   6.4958223e+02
   4.1349163e+02   4.4249670e+02   5.2145025e+02   5.3129140e+02   6.2569327e+02
   4.7162603e+02   5.0170261e+02   6.1307895e+02   6.2767318e+02   6.3807785e+02
   4.6383712e+02   4.8027026e+02   5.2705664e+02   5.3399094e+02   6.2388926e+02
   4.7161558e+02   5.0165580e+02   5.9678599e+02   5.9857356e+02   6.2322384e+02
   3.9696338e+02   4.0041396e+02   4.7180790e+02   5.0243000e+02   6.2061691e+02
   4.5986859e+02   4.7429972e+02   5.3066059e+02   5.3833614e+02   6.2505105e+02
   4.7067963e+02   4.9762602e+02   5.3043488e+02   5.3261512e+02   6.2148206e+02
   4.5171255e+02   4.6513264e+02   5.6903794e+02   5.8249096e+02   6.4421068e+02
   4.7178719e+02   5.0242351e+02   6.2061005e+02   6.3047343e+02   6.3047997e+02
   4.4944936e+02   4.6274469e+02   5.3099542e+02   5.3960221e+02   6.2618690e+02
   4.2978541e+02   4.4738905e+02   5.4016905e+02   5.4948457e+02   6.2899441e+02
   4.7050899e+02   4.9721709e+02   5.8583980e+02   5.9173913e+02   6.3001239e+02
   4.5753707e+02   4.7129353e+02   5.2977852e+02   5.3778395e+02   6.2524179e+02
   4.7178373e+02   5.0240801e+02   6.2047807e+02   6.5364942e+02   6.5423457e+02
   4.7176274e+02   5.0231216e+02   6.1460022e+02   6.1696757e+02   6.2314405e+02
   4.4946639e+02   4.6289421e+02   5.5082168e+02   5.6028011e+02   6.3088619e+02
   4.4143873e+02   4.5550350e+02   5.2975392e+02   5.3873288e+02   6.2647065e+02
   4.5842577e+02   4.7256006e+02   5.4872130e+02   5.5715280e+02   6.2877277e+02
   4.5637183e+02   4.7005556e+02   5.4686796e+02   5.5541851e+02   6.2866076e+02
   4.7074924e+02   4.9803860e+02   5.4201146e+02   5.4402183e+02   6.2184249e+02
   4.3919694e+02   4.5382635e+02   5.4821047e+02   5.5789539e+02   6.3091978e+02
   4.2315090e+02   4.4460664e+02   5.7102502e+02   5.8690146e+02   6.6202465e+02
   4.6109374e+02   4.7622856e+02   5.5515957e+02   5.6381433e+02   6.3005916e+02
   4.4518120e+02   4.5888100e+02   5.4319043e+02   5.5226835e+02   6.2898006e+02
   4.7126021e+02   4.9997496e+02   5.2841614e+02   5.2961523e+02   6.2101936e+02
   4.5374229e+02   4.6689210e+02   5.2090074e+02   5.2978246e+02   6.2440981e+02
   4.6361202e+02   4.8018873e+02   5.7385511e+02   5.8611443e+02   6.4185911e+02
   4.6836440e+02   4.9005847e+02   5.2756899e+02   5.3235158e+02   6.2257639e+02
   4.1975217e+02   4.2795183e+02   4.7528834e+02   5.0349971e+02   6.2092725e+02
   4.6885309e+02   4.9113424e+02   5.1960274e+02   5.2448274e+02   6.2186628e+02
   4.6907539e+02   4.9243216e+02   5.4933528e+02   5.5360818e+02   6.2409823e+02
   4.7142682e+02   5.0083903e+02   5.9235665e+02   5.9499285e+02   6.2468866e+02
   4.2133530e+02   4.4406139e+02   5.4802607e+02   5.5801867e+02   6.3151903e+02
   4.4616878e+02   4.5968344e+02   5.3331424e+02   5.4205003e+02   6.2681159e+02
   4.5045303e+02   4.6368529e+02   5.2837354e+02   5.3698979e+02   6.2570215e+02
   4.5645759e+02   4.7017076e+02   5.5138027e+02   5.6028950e+02   6.2998662e+02
   4.1074594e+02   4.4249464e+02   5.3095087e+02   5.4028762e+02   6.2726108e+02
   4.7177422e+02   5.0236409e+02   5.5418269e+02   5.5421564e+02   6.2064125e+02
   4.3665113e+02   4.5168560e+02   5.2646037e+02   5.3568652e+02   6.2612994e+02
   4.3670691e+02   4.5176295e+02   5.2873427e+02   5.3787590e+02   6.2649701e+02
   4.4536389e+02   4.5894079e+02   5.3116338e+02   5.3996138e+02   6.2649104e+02
   4.3919514e+02   4.5378338e+02   5.3992734e+02   5.4901552e+02   6.2856360e+02
   4.7073489e+02   4.9806106e+02   5.8586663e+02   5.9083829e+02   6.2838729e+02
   4.0631758e+02   4.4217166e+02   5.2311680e+02   5.3281497e+02   6.2595796e+02
   4.4041175e+02   4.5454790e+02   5.2350615e+02   5.3281354e+02   6.2554173e+02
   4.7146031e+02   5.0098255e+02   5.9259413e+02   5.9502637e+02   6.2436565e+02
   3.9949552e+02   4.4241663e+02   5.6449050e+02   5.7787231e+02   6.4294407e+02
   4.7150143e+02   5.0115870e+02   5.6529802e+02   5.6612478e+02   6.2145597e+02
   4.3908105e+02   4.4051474e+02   4.7330706e+02   5.0284204e+02   6.2073388e+02
   4.7173590e+02   5.0216178e+02   5.2436403e+02   5.2450668e+02   6.2065002e+02
   4.4830061e+02   4.6156706e+02   5.2628836e+02   5.3510212e+02   6.2553957e+02
   4.6996678e+02   4.9441597e+02   5.1631135e+02   5.2031512e+02   6.2133711e+02
   4.0477153e+02   4.4247573e+02   5.6885857e+02   5.8386021e+02   6.5167343e+02
   4.1335963e+02   4.4266687e+02   5.2985942e+02   5.3921996e+02   6.2705782e+02
   4.1992886e+02   4.4376187e+02   5.7156910e+02   5.8774740e+02   6.9005169e+02
   4.4179022e+02   4.5596930e+02   5.7288847e+02   5.8898685e+02   6.8629706e+02
   4.3578293e+02   4.5105938e+02   5.2604386e+02   5.3531296e+02   6.2609295e+02
   4.5603703e+02   4.5623540e+02   4.7204372e+02   5.0247605e+02   6.2062800e+02
   4.3534530e+02   4.5064897e+02   5.2118181e+02   5.3083066e+02   6.2537547e+02
   4.3806279e+02   4.5262677e+02   5.2100197e+02   5.3060075e+02   6.2526534e+02
   4.4808658e+02   4.6158401e+02   5.6920948e+02   5.8311281e+02   6.4603229e+02
   4.3645318e+02   4.3811374e+02   4.7344360e+02   5.0289031e+02   6.2074835e+02
   4.6949397e+02   4.9369564e+02   5.4610619e+02   5.4981194e+02   6.2335959e+02
   4.4295857e+02   4.5695681e+02   5.5316530e+02   5.6330852e+02   6.3253685e+02
   4.3967976e+02   4.3994944e+02   4.7206615e+02   5.0249873e+02   6.2063662e+02
   4.5116347e+02   4.5125056e+02   4.7189839e+02   5.0244948e+02   6.2062206e+02
   3.9786728e+02   4.0876480e+02   4.7198941e+02   5.0248454e+02   6.2063413e+02
   4.7173917e+02   5.0220639e+02   6.1121300e+02   6.1386802e+02   6.2350865e+02
   4.3324083e+02   4.4955930e+02   5.5922747e+02   5.7099301e+02   6.3688131e+02
   4.6909238e+02   4.9222999e+02   5.3018901e+02   5.3428193e+02   6.2241994e+02
   4.6901930e+02   4.9224785e+02   5.4650151e+02   5.5071823e+02   6.2382409e+02
   4.3658219e+02   4.5186098e+02   5.7199652e+02   5.8793454e+02   6.6524936e+02
   4.3930744e+02   4.4813271e+02   4.8523540e+02   5.0695161e+02   6.2168473e+02
   4.5652426e+02   4.6995111e+02   5.2272834e+02   5.3120568e+02   6.2440330e+02
   4.1655728e+02   4.3088902e+02   4.7849560e+02   5.0458109e+02   6.2121600e+02
   4.7162448e+02   5.0169616e+02   5.6963508e+02   5.7016566e+02   6.2119006e+02
   4.7172116e+02   5.0212544e+02   5.9733046e+02   5.9804578e+02   6.2163422e+02
   4.3301599e+02   4.4941620e+02   5.6992003e+02   5.8504534e+02   6.5290141e+02
   4.4404032e+02   4.5769583e+02   5.2618826e+02   5.3519692e+02   6.2577316e+02
   4.1195107e+02   4.4239132e+02   5.2213546e+02   5.3191392e+02   6.2580010e+02
   3.9679238e+02   4.4213007e+02   5.2601953e+02   5.3552981e+02   6.2642112e+02
   4.3489364e+02   4.5060893e+02   5.3998843e+02   5.4919370e+02   6.2877565e+02
   4.7114613e+02   4.7571396e+02   4.7651691e+02   5.0251879e+02   6.2062856e+02
   4.2354563e+02   4.4468248e+02   5.4426716e+02   5.5393143e+02   6.3024543e+02
   4.7167046e+02   5.0189625e+02   5.5601694e+02   5.5631101e+02   6.2086187e+02
   4.6538320e+02   4.8340428e+02   5.6688970e+02   5.7600291e+02   6.3282028e+02
   4.7175863e+02   5.0229127e+02   5.4520976e+02   5.4527791e+02   6.2065766e+02
   4.6638419e+02   4.8546902e+02   5.5403192e+02   5.6057510e+02   6.2708003e+02
   4.3574714e+02   4.5126822e+02   5.6409464e+02   5.7699008e+02   6.4117646e+02
   4.4373971e+02   4.5740035e+02   5.2449581e+02   5.3361779e+02   6.2553701e+02
   4.7090017e+02   4.9855816e+02   5.3478102e+02   5.3657076e+02   6.2144696e+02
   4.5293513e+02   4.6564080e+02   5.1129629e+02   5.2161835e+02   6.2336089e+02
   4.6022319e+02   4.7490138e+02   5.3981346e+02   5.4742915e+02   6.2641223e+02
   4.4857518e+02   4.6186534e+02   5.2845527e+02   5.3717201e+02   6.2584851e+02
   4.4314984e+02   4.5710748e+02   5.4728031e+02   5.5674030e+02   6.3032243e+02
   4.4446405e+02   4.5804668e+02   5.2483915e+02   5.3391034e+02   6.2555002e+02
   4.6550379e+02   4.8360455e+02   5.4911735e+02   5.5577642e+02   6.2654211e+02
   4.2738189e+02   4.4619536e+02   5.4786683e+02   5.5778571e+02   6.3133919e+02
   5.9142760e+02   5.7949194e+02   5.6653405e+02   5.6198375e+02   4.4238306e+02
   6.4675242e+02   6.1644423e+02   5.0185091e+02   4.7166421e+02   3.8887223e+02
   5.8829422e+02   5.7205366e+02   4.4747254e+02   4.3032701e+02   4.1117171e+02
   6.4475096e+02   6.2534038e+02   5.5760437e+02   5.4779299e+02   4.4235251e+02
   5.8808502e+02   5.7183280e+02   4.5242540e+02   4.4993724e+02   4.3939875e+02
   5.8823058e+02   5.7213937e+02   5.3393322e+02   5.3372248e+02   4.4238050e+02
   5.8798923e+02   5.7173097e+02   4.4630801e+02   4.4168409e+02   4.3727136e+02
   5.9129164e+02   5.7543399e+02   4.8276430e+02   4.7714360e+02   4.3828583e+02
   6.0684947e+02   5.9650911e+02   5.6327355e+02   5.5494928e+02   4.4237371e+02
   5.8977338e+02   5.7360936e+02   4.6475715e+02   4.5666888e+02   4.3116077e+02
   6.0376621e+02   5.9328959e+02   5.6083231e+02   5.5340897e+02   4.4237118e+02
   5.8845110e+02   5.7222148e+02   4.5743890e+02   4.5328207e+02   4.3719228e+02
   5.8830601e+02   5.7226993e+02   5.3738197e+02   5.3711609e+02   4.4238071e+02
   5.9640616e+02   5.8068141e+02   4.8307784e+02   4.6792800e+02   4.2524696e+02
   5.9149194e+02   5.7559192e+02   4.7998900e+02   4.7317866e+02   4.3656552e+02
   6.4108560e+02   6.1990513e+02   5.4095809e+02   5.3194807e+02   4.4221934e+02
   5.8809337e+02   5.7184013e+02   4.4500572e+02   4.2440517e+02   3.9445691e+02
   6.7089498e+02   6.2765601e+02   5.4440482e+02   5.3510303e+02   4.4225731e+02
   5.8806116e+02   5.7180817e+02   4.4584656e+02   4.3565041e+02   4.3075305e+02
   6.4102665e+02   6.1551877e+02   5.0967532e+02   4.9207831e+02   4.3803409e+02
   6.0667546e+02   5.9152963e+02   5.1360694e+02   5.0533992e+02   4.4122119e+02
   5.9646841e+02   5.8269540e+02   5.3105731e+02   5.2726436e+02   4.4226323e+02
   5.9417595e+02   5.7841844e+02   4.8146074e+02   4.6978991e+02   4.3088489e+02
   5.8807757e+02   5.7182501e+02   4.5146981e+02   4.4869360e+02   4.3909606e+02
   6.0250041e+02   5.8762609e+02   5.0486638e+02   4.9501382e+02   4.3994727e+02
   6.0265778e+02   5.8812958e+02   5.1270891e+02   5.0549144e+02   4.4134680e+02
   6.0149742e+02   5.8578418e+02   4.8945487e+02   4.7069999e+02   4.2462644e+02
   5.8824740e+02   5.7210410e+02   5.1438237e+02   5.1415631e+02   4.4236380e+02
   7.0369522e+02   6.2205239e+02   5.0882922e+02   4.8899654e+02   4.3679935e+02
   5.8790921e+02   5.7166413e+02   5.4753745e+02   5.4751620e+02   4.4238507e+02
   6.0360345e+02   5.8957106e+02   5.2416304e+02   5.1813785e+02   4.4205059e+02
   6.7388182e+02   6.2628221e+02   5.3670518e+02   5.2727193e+02   4.4213595e+02
   5.9138256e+02   5.7535502e+02   4.7389898e+02   4.6517103e+02   4.3185631e+02
   5.8788382e+02   5.7200467e+02   5.7197372e+02   5.7158705e+02   4.4238510e+02
   6.1253031e+02   5.9741686e+02   5.3414108e+02   5.2706597e+02   4.4217857e+02
   7.0358631e+02   6.2966462e+02   5.5192913e+02   5.4233605e+02   4.4232303e+02
   5.9839026e+02   5.8511753e+02   5.3602616e+02   5.3160401e+02   4.4228507e+02
   5.8858308e+02   5.7236412e+02   4.6164953e+02   4.5817165e+02   4.3805222e+02
   5.9040741e+02   5.7536883e+02   5.3944070e+02   5.3797882e+02   4.4236354e+02
   5.8801843e+02   5.7177693e+02   4.8341833e+02   4.8320511e+02   4.4226254e+02
   6.6792447e+02   6.2550306e+02   5.3303395e+02   5.2337617e+02   4.4205041e+02
   6.1074200e+02   5.9676724e+02   5.4222537e+02   5.3534260e+02   4.4228220e+02
   6.1653142e+02   6.0127254e+02   5.4190801e+02   5.3434978e+02   4.4226556e+02
   5.9222017e+02   5.7615963e+02   4.7123733e+02   4.5797730e+02   4.1594137e+02
   5.8802434e+02   5.7176815e+02   4.5180703e+02   4.4993352e+02   4.4017426e+02
   5.8793801e+02   5.7168177e+02   4.8148940e+02   4.8139806e+02   4.4232675e+02
   6.2894413e+02   6.0812483e+02   5.1278282e+02   4.9921313e+02   4.3994249e+02
   6.2130671e+02   6.0397703e+02   5.3096682e+02   5.2268737e+02   4.4207147e+02
   6.4113277e+02   6.1531175e+02   5.0805260e+02   4.8868068e+02   4.3677892e+02
   5.8853200e+02   5.7230480e+02   4.4989361e+02   4.3390477e+02   4.0625609e+02
   5.8791249e+02   5.7164905e+02   4.4658703e+02   4.4547858e+02   4.4120094e+02
   6.2526493e+02   6.0972177e+02   5.4878660e+02   5.4028209e+02   4.4231242e+02
   5.8789076e+02   5.7162568e+02   4.5974301e+02   4.5970275e+02   4.4233810e+02
   6.1682664e+02   6.1380544e+02   5.8366425e+02   5.6905513e+02   4.4238523e+02
   6.0214971e+02   5.8896768e+02   5.3594072e+02   5.3057854e+02   4.4225763e+02
   5.8859822e+02   5.7237443e+02   4.5049949e+02   4.3468681e+02   4.0088301e+02
   5.8965452e+02   5.7347176e+02   4.5865641e+02   4.4487482e+02   3.8194467e+02
   5.8806787e+02   5.7181319e+02   4.4474010e+02   4.2430146e+02   4.0992189e+02
   6.3315765e+02   6.1463771e+02   5.3926625e+02   5.3050149e+02   4.4220134e+02
   5.8796285e+02   5.7170289e+02   4.4392918e+02   4.3242658e+02   4.3004875e+02
   5.9014594e+02   5.7402013e+02   4.6906341e+02   4.6192273e+02   4.3313750e+02
   5.8864463e+02   5.7242319e+02   4.5095882e+02   4.3541796e+02   4.0485536e+02
   5.8889397e+02   5.7268545e+02   4.5347888e+02   4.3951688e+02   4.1567343e+02
   5.9177565e+02   5.7739339e+02   5.4278410e+02   5.4057878e+02   4.4236048e+02
   6.3703213e+02   6.1556108e+02   5.2723435e+02   5.1741433e+02   4.4187532e+02
   5.8855979e+02   5.7233621e+02   4.5154290e+02   4.3975683e+02   4.2564187e+02
   5.9681512e+02   5.9049124e+02   5.7705228e+02   5.6668628e+02   4.4238486e+02
   6.7725164e+02   6.2664572e+02   5.3847935e+02   5.2909967e+02   4.4216976e+02
   6.3429937e+02   6.1651840e+02   5.4581007e+02   5.3698278e+02   4.4228145e+02
   6.6239049e+02   6.1985962e+02   5.0233460e+02   4.7180951e+02   4.0055808e+02
   5.8793091e+02   5.7167042e+02   4.6907117e+02   4.6893389e+02   4.4224123e+02
   5.8971902e+02   5.7354613e+02   4.6258768e+02   4.5310851e+02   4.2848091e+02
   5.8789912e+02   5.7164398e+02   5.4190752e+02   5.4189613e+02   4.4238506e+02
   6.0415118e+02   5.9117903e+02   5.4031244e+02   5.3446419e+02   4.4228659e+02
   5.8788397e+02   5.7161841e+02   4.4279724e+02   4.4215260e+02   4.4173214e+02
   6.2309264e+02   6.0621649e+02   5.3762445e+02   5.2944677e+02   4.4219454e+02
   6.7583325e+02   6.2943717e+02   5.5183431e+02   5.4225452e+02   4.4232242e+02
   5.8788437e+02   5.7161883e+02   4.4240341e+02   4.2578558e+02   4.2574150e+02
   6.0264928e+02   5.8739842e+02   4.9839630e+02   4.8491163e+02   4.3697797e+02
   5.8788646e+02   5.7162106e+02   4.4399039e+02   4.4360553e+02   4.4198719e+02
   6.5398643e+02   6.2517460e+02   5.4133911e+02   5.3210593e+02   4.4221903e+02
   7.0112101e+02   6.2425330e+02   5.2294224e+02   5.1169894e+02   4.4151317e+02
   5.9159040e+02   5.7864993e+02   5.6077430e+02   5.5729678e+02   4.4238079e+02
   6.4462273e+02   6.1996380e+02   5.2965025e+02   5.1991121e+02   4.4195839e+02
   5.9955198e+02   5.8822309e+02   5.5621609e+02   5.5027187e+02   4.4236691e+02
   5.8797342e+02   5.7506252e+02   5.7461611e+02   5.7125764e+02   4.4238516e+02
   5.8793805e+02   5.7167640e+02   4.4662590e+02   4.4454064e+02   4.4012460e+02
   5.9084569e+02   5.7575090e+02   5.3159116e+02   5.3002303e+02   4.4234058e+02
   6.0759374e+02   5.9352465e+02   5.3354314e+02   5.2718144e+02   4.4219595e+02
   6.5622156e+02   6.4160245e+02   5.7962164e+02   5.6586002e+02   4.4238471e+02
   5.9174049e+02   5.7564950e+02   4.6959578e+02   4.5671361e+02   4.1708174e+02
   6.2240338e+02   6.0224574e+02   5.0432917e+02   4.8498074e+02   4.3542786e+02
   6.1586606e+02   6.0056545e+02   5.4014012e+02   5.3266134e+02   4.4224774e+02
   6.1634253e+02   6.0009581e+02   5.3137153e+02   5.2368592e+02   4.4210784e+02
   6.0538935e+02   5.8901745e+02   4.9123605e+02   4.6905301e+02   4.1262794e+02
   5.8798611e+02   5.7180397e+02   5.4920878e+02   5.4912167e+02   4.4238472e+02
   6.2252195e+02   6.1215875e+02   5.6870065e+02   5.5793041e+02   4.4237849e+02
   6.2050083e+02   6.0005175e+02   4.9789581e+02   4.7069694e+02   3.8988614e+02
   5.8838084e+02   5.7254590e+02   5.5194995e+02   5.5149940e+02   4.4238364e+02
   6.0471858e+02   5.9125316e+02   5.3472520e+02   5.2885135e+02   4.4222825e+02
   5.8890314e+02   5.7276876e+02   4.7743637e+02   4.7536001e+02   4.4071784e+02
   6.1747671e+02   6.0282671e+02   5.4840575e+02   5.4052676e+02   4.4231755e+02
   6.0465815e+02   5.8976915e+02   5.1089057e+02   5.0245518e+02   4.4095858e+02
   6.7769701e+02   6.7517744e+02   5.8783698e+02   5.7158644e+02   4.4238512e+02
   5.9479834e+02   5.7958245e+02   4.9614746e+02   4.8894527e+02   4.3976352e+02
   5.8803028e+02   5.7217477e+02   5.6611678e+02   5.6570148e+02   4.4238509e+02
   6.1431314e+02   6.0211924e+02   5.5998121e+02   5.5135170e+02   4.4236583e+02
   5.8809032e+02   5.7220712e+02   5.6290580e+02   5.6251460e+02   4.4238494e+02
   6.3478124e+02   6.1547026e+02   5.3707855e+02   5.2820129e+02   4.4216244e+02
   5.9239571e+02   5.7686430e+02   4.9300756e+02   4.8771040e+02   4.4024510e+02
   5.9173837e+02   5.7565159e+02   4.6989708e+02   4.5729713e+02   4.1933043e+02
   5.8793369e+02   5.7178773e+02   5.6452687e+02   5.6440541e+02   4.4238505e+02
   6.9649108e+02   6.2519604e+02   5.2912925e+02   5.1902231e+02   4.4191944e+02
   5.9817275e+02   5.9421476e+02   5.8163096e+02   5.6891289e+02   4.4238492e+02
   5.9136106e+02   5.7535269e+02   4.7496681e+02   4.6675456e+02   4.3307885e+02
   6.1578577e+02   5.9909231e+02   5.2448525e+02   5.1625977e+02   4.4189710e+02
   5.9255187e+02   5.7653138e+02   4.7311765e+02   4.6028707e+02   4.2115885e+02
   6.3261522e+02   6.0875205e+02   5.0056238e+02   4.7146441e+02   4.0515904e+02
   5.8808253e+02   5.7185409e+02   4.8487329e+02   4.8456851e+02   4.4222391e+02
   5.9393300e+02   5.7988236e+02   5.3598997e+02   5.3302249e+02   4.4232217e+02
   5.8982892e+02   5.7365348e+02   4.6042727e+02   4.4780793e+02   4.1798689e+02
   6.4471564e+02   6.1579340e+02   5.0238576e+02   4.7371030e+02   4.2144189e+02
   5.8796683e+02   5.7170566e+02   4.4343690e+02   4.1826564e+02   3.9429002e+02
   5.8838750e+02   5.7215386e+02   4.4913075e+02   4.3532650e+02   4.2248829e+02
   5.9698235e+02   5.8411048e+02   5.4427435e+02   5.4002041e+02   4.4233929e+02
   5.8824564e+02   5.7200201e+02   4.4685476e+02   4.2884184e+02   4.0536083e+02
   5.9645734e+02   5.8278576e+02   5.3300464e+02   5.2921259e+02   4.4227910e+02
   6.7644881e+02   6.2387279e+02   5.2145989e+02   5.0984122e+02   4.4135069e+02
   6.0075662e+02   5.8693477e+02   5.2485176e+02   5.1961947e+02   4.4211658e+02
   5.9666596e+02   5.8142820e+02   4.9335786e+02   4.8317097e+02   4.3755878e+02
   5.8802004e+02   5.7176361e+02   4.4450974e+02   4.2932636e+02   4.2476713e+02
   6.5391166e+02   6.3345425e+02   5.6945154e+02   5.5785463e+02   4.4237833e+02
   5.8945202e+02   5.7326295e+02   4.5734447e+02   4.4340652e+02   3.9676762e+02
   5.9052960e+02   5.7438443e+02   4.6558099e+02   4.5431973e+02   4.2382542e+02
   6.1147427e+02   5.9610534e+02   5.2798625e+02   5.2075870e+02   4.4206265e+02
   6.1940505e+02   6.0299521e+02   5.3639537e+02   5.2853975e+02   4.4218601e+02
   5.8806970e+02   5.7191459e+02   5.3984748e+02   5.3972482e+02   4.4238357e+02
   7.6382786e+02   6.2067839e+02   5.0263177e+02   4.7247579e+02   4.1459117e+02
   7.7172939e+02   6.2768560e+02   5.4245123e+02   5.3313351e+02   4.4223225e+02
   5.9228037e+02   5.7658510e+02   4.8655986e+02   4.8016034e+02   4.3846684e+02
   6.0056028e+02   5.8649684e+02   5.2005030e+02   5.1451092e+02   4.4197261e+02
   6.0422705e+02   5.9731657e+02   5.7467439e+02   5.6391670e+02   4.4238342e+02
   6.7654295e+02   6.2593988e+02   5.3444999e+02   5.2488483e+02   4.4208614e+02
   5.9099130e+02   5.7809224e+02   5.6322952e+02   5.5969865e+02   4.4238215e+02
   7.5627833e+02   6.3119589e+02   5.5677779e+02   5.4684826e+02   4.4234794e+02
   6.1033794e+02   6.0358852e+02   5.7664011e+02   5.6470445e+02   4.4238424e+02
   6.3504193e+02   6.1487178e+02   5.3164275e+02   5.2244742e+02   4.4204069e+02
   6.5306426e+02   6.4156301e+02   5.8086261e+02   5.6678222e+02   4.4238485e+02
   6.2699846e+02   6.1716719e+02   5.7100222e+02   5.5954247e+02   4.4238057e+02
   6.4292385e+02   6.1624960e+02   5.0827281e+02   4.8895816e+02   4.3687748e+02
   5.9989985e+02   5.8411412e+02   4.8595463e+02   4.6662580e+02   4.0035851e+02
   5.8917780e+02   5.7486798e+02   5.6385657e+02   5.6182841e+02   4.4238385e+02
   6.1187973e+02   6.1173608e+02   5.8770268e+02   5.7151815e+02   4.4238524e+02
   5.8800050e+02   5.7174248e+02   4.4401577e+02   4.2500192e+02   4.1924735e+02
   6.4994433e+02   6.1755452e+02   5.0205542e+02   4.7186349e+02   4.0712155e+02
   6.3072256e+02   6.1201945e+02   5.3376973e+02   5.2494975e+02   4.4210377e+02
   6.3411504e+02   6.0979573e+02   5.0091555e+02   4.7196099e+02   4.1342318e+02
   5.9261855e+02   5.8044175e+02   5.6220991e+02   5.5788697e+02   4.4238069e+02
   6.6255507e+02   6.2881993e+02   5.5170898e+02   5.4215673e+02   4.4232182e+02
   5.9063058e+02   5.8091312e+02   5.7424822e+02   5.6757400e+02   4.4238500e+02
   6.3588822e+02   6.2034107e+02   5.5885325e+02   5.4912251e+02   4.4235774e+02
   6.9415845e+02   6.2677794e+02   5.3855007e+02   5.2916704e+02   4.4217080e+02
   5.9355470e+02   5.8340059e+02   5.6891924e+02   5.6253486e+02   4.4238323e+02
   5.8811815e+02   5.7186818e+02   4.4596747e+02   4.3176865e+02   4.2486179e+02
   5.8803057e+02   5.7177800e+02   4.6581270e+02   4.6529641e+02   4.4179954e+02
   6.0077359e+02   5.8791410e+02   5.4027967e+02   5.3515182e+02   4.4230135e+02
   6.3578521e+02   6.3475011e+02   5.8690682e+02   5.7098679e+02   4.4238553e+02
   5.8921150e+02   5.7303312e+02   4.6578061e+02   4.6074437e+02   4.3604071e+02
   6.3280322e+02   6.1339257e+02   5.3233008e+02   5.2330107e+02   4.4206448e+02
   5.9014008e+02   5.7776385e+02   5.6837982e+02   5.6438617e+02   4.4238411e+02
   6.0434917e+02   5.8995509e+02   5.1942077e+02   5.1275826e+02   4.4183191e+02
   5.8802022e+02   5.7206187e+02   5.6441686e+02   5.6410362e+02   4.4238508e+02
   5.8822331e+02   5.7198095e+02   4.5907109e+02   4.5703669e+02   4.3990345e+02
   5.8800577e+02   5.7193542e+02   5.6099296e+02   5.6079511e+02   4.4238512e+02
   6.2437706e+02   6.0844656e+02   5.4571113e+02   5.3738751e+02   4.4228931e+02
   5.8789827e+02   5.7163386e+02   4.4280320e+02   4.3511648e+02   4.3457338e+02
   5.8952421e+02   5.7405347e+02   5.3679106e+02   5.3582703e+02   4.4236760e+02
   5.8788711e+02   5.7162163e+02   4.4244100e+02   4.0304871e+02   3.9138886e+02
   6.1053673e+02   5.9786670e+02   5.5298468e+02   5.4548110e+02   4.4234703e+02
   6.1719894e+02   5.9857850e+02   5.0466499e+02   4.8783335e+02   4.3701766e+02
   5.9335558e+02   5.8031512e+02   5.5343300e+02   5.4984067e+02   4.4237192e+02
   6.4204788e+02   6.3863722e+02   5.8514741e+02   5.6979607e+02   4.4238516e+02
   5.8788917e+02   5.7162389e+02   4.4246793e+02   4.1165149e+02   4.1027331e+02
   6.5989154e+02   6.3809667e+02   5.7447662e+02   5.6184569e+02   4.4238267e+02
   5.9071403e+02   5.7523767e+02   5.1401485e+02   5.1235506e+02   4.4221148e+02
   6.6076932e+02   6.2750999e+02   5.4688996e+02   5.3758358e+02   4.4228414e+02
   5.8821933e+02   5.7246344e+02   5.6112187e+02   5.6060256e+02   4.4238464e+02
   5.9173594e+02   5.7581105e+02   4.7828401e+02   4.7037065e+02   4.3475691e+02
   5.9003804e+02   5.7476398e+02   5.3615634e+02   5.3492681e+02   4.4236129e+02
   5.8790453e+02   5.7164044e+02   4.4645403e+02   4.4566098e+02   4.4154304e+02
   5.9325506e+02   5.8245158e+02   5.6708451e+02   5.6133010e+02   4.4238259e+02
   6.0680546e+02   5.9010155e+02   4.9200576e+02   4.6905831e+02   4.0707991e+02
   6.4756416e+02   6.2347505e+02   5.4356556e+02   5.3442686e+02   4.4225074e+02
   6.6123739e+02   6.2557243e+02   5.3627265e+02   5.2684854e+02   4.4212814e+02
   6.1441785e+02   6.0534088e+02   5.7162762e+02   5.6068490e+02   4.4238170e+02
   6.8400300e+02   6.4781611e+02   5.8211460e+02   5.6764093e+02   4.4238499e+02
   6.3383191e+02   6.0964067e+02   5.0101138e+02   4.7235370e+02   4.1662954e+02
   5.8823135e+02   5.7206695e+02   5.0622371e+02   5.0596171e+02   4.4234080e+02
   6.5391524e+02   6.2307837e+02   5.2888995e+02   5.1886247e+02   4.4191686e+02
   5.8888030e+02   5.7267185e+02   4.5460144e+02   4.4313954e+02   4.2503179e+02
   5.8875036e+02   5.8349449e+02   5.8219026e+02   5.7120038e+02   4.4238530e+02
   5.8929007e+02   5.7360123e+02   5.2865158e+02   5.2787129e+02   4.4235862e+02
   6.5501147e+02   6.2402292e+02   5.3312023e+02   5.2354191e+02   4.4205607e+02
   5.9789064e+02   5.8640409e+02   5.5632696e+02   5.5082269e+02   4.4236912e+02
   5.9005635e+02   5.7598130e+02   5.5946887e+02   5.5722307e+02   4.4238206e+02
   5.9301427e+02   5.7727337e+02   4.8290124e+02   4.7419660e+02   4.3537134e+02
   6.0043263e+02   5.8827145e+02   5.4859396e+02   5.4314946e+02   4.4234515e+02
   5.8929422e+02   5.7310166e+02   4.5704452e+02   4.4438064e+02   4.1980473e+02
   6.0143119e+02   5.8822935e+02   5.3538135e+02   5.3019063e+02   4.4225721e+02
   5.8816033e+02   5.7195112e+02   4.8826708e+02   4.8788145e+02   4.4221711e+02
   6.4540747e+02   6.2534944e+02   5.5646854e+02   5.4674384e+02   4.4234796e+02
   5.9122085e+02   5.7511778e+02   4.6919149e+02   4.5806648e+02   4.2493693e+02
   5.9851271e+02   5.8361623e+02   5.0047061e+02   4.9139608e+02   4.3961026e+02
   5.9058466e+02   5.7456507e+02   4.7624989e+02   4.7032168e+02   4.3661799e+02
   5.8830113e+02   5.7247505e+02   5.5579449e+02   5.5534840e+02   4.4238434e+02
   7.3652806e+02   6.2061823e+02   5.0246389e+02   4.7192401e+02   4.0607245e+02
   6.0153328e+02   5.8619843e+02   4.9490813e+02   4.8033773e+02   4.3477760e+02
   5.8852304e+02   5.7229749e+02   4.5210100e+02   4.4225627e+02   4.2917151e+02
   5.8839095e+02   5.7215826e+02   4.5834660e+02   4.5501287e+02   4.3824191e+02
   7.0305494e+02   6.9138795e+02   5.8781237e+02   5.7157023e+02   4.4238506e+02
   6.1008961e+02   6.0397511e+02   5.7800203e+02   5.6566811e+02   4.4238462e+02
   5.8907019e+02   5.7286806e+02   4.5466640e+02   4.4045458e+02   4.0938157e+02
   5.9670796e+02   5.8391312e+02   5.4580573e+02   5.4154400e+02   4.4234599e+02
   5.9884804e+02   5.8321821e+02   4.8700235e+02   4.7036491e+02   4.2642886e+02
   6.0825384e+02   5.9455083e+02   5.3981594e+02   5.3330318e+02   4.4226702e+02
   5.8942314e+02   5.7596555e+02   5.6694614e+02   5.6406166e+02   4.4238432e+02
   7.3498781e+02   7.1060490e+02   5.8778774e+02   5.7155353e+02   4.4238530e+02
   7.2802906e+02   6.2074591e+02   5.0292508e+02   4.7343807e+02   4.2000378e+02
   5.9128792e+02   5.7517473e+02   4.6822645e+02   4.5595207e+02   4.2014475e+02
   5.8834150e+02   5.7210524e+02   4.5490534e+02   4.5054820e+02   4.3696153e+02
   5.8979467e+02   5.7362038e+02   4.6125644e+02   4.4995138e+02   4.2367306e+02
   5.8918118e+02   5.7298331e+02   4.5553600e+02   4.4152903e+02   4.0986556e+02
   5.9138063e+02   5.7708222e+02   5.4735147e+02   5.4515256e+02   4.4236988e+02
   5.8896336e+02   5.7275866e+02   4.5619076e+02   4.4608216e+02   4.2774242e+02
   5.9436481e+02   5.7843644e+02   4.7687267e+02   4.6152033e+02   3.8778920e+02
   5.9861834e+02   5.8300775e+02   4.8707979e+02   4.7088013e+02   4.2742955e+02
   5.8879153e+02   5.7257843e+02   4.5269518e+02   4.3877993e+02   4.1746448e+02
   6.1264571e+02   6.1145662e+02   5.8634683e+02   5.7074783e+02   4.4238518e+02
   5.8962135e+02   5.7343770e+02   4.5845103e+02   4.4465698e+02   3.9526265e+02
   5.8789863e+02   5.7163415e+02   4.4508072e+02   4.4410433e+02   4.4135912e+02
   6.4116683e+02   6.2539751e+02   5.6433669e+02   5.5378367e+02   4.4237084e+02
   6.0400502e+02   5.8905343e+02   5.0748760e+02   4.9804505e+02   4.4037853e+02
   5.8791586e+02   5.7165258e+02   4.4866378e+02   4.4794949e+02   4.4158831e+02
   6.7357156e+02   6.3423689e+02   5.6596112e+02   5.5492883e+02   4.4237307e+02
   5.8969706e+02   5.7352016e+02   4.6108941e+02   4.5031218e+02   4.2530861e+02
   5.9061305e+02   5.7576573e+02   5.4256843e+02   5.4093688e+02   4.4236690e+02
   5.9063108e+02   5.7468617e+02   4.8076248e+02   4.7584965e+02   4.3856926e+02
   6.2931199e+02   6.1393465e+02   5.5256140e+02   5.4357443e+02   4.4233299e+02
   6.7994956e+02   6.2955925e+02   5.5209251e+02   5.4249396e+02   4.4232404e+02
   6.2319609e+02   6.0950047e+02   5.5704041e+02   5.4800696e+02   4.4235469e+02
   5.9166094e+02   5.7555905e+02   4.6886170e+02   4.5558861e+02   4.1161229e+02
   6.2496990e+02   6.0795513e+02   5.3869672e+02   5.3038822e+02   4.4220636e+02
   6.0623250e+02   5.9202775e+02   5.2775410e+02   5.2139718e+02   4.4210607e+02
   5.8790843e+02   5.7164436e+02   4.4272337e+02   4.1856966e+02   4.1627210e+02
   5.9099593e+02   5.7533478e+02   4.9632494e+02   4.9308542e+02   4.4137065e+02
   7.1117160e+02   6.5613413e+02   5.8563354e+02   5.7008675e+02   4.4238523e+02
   5.9118637e+02   5.7505623e+02   4.6668540e+02   4.5322141e+02   3.8809217e+02
   5.9088317e+02   5.7474322e+02   4.6575133e+02   4.5279787e+02   4.1415470e+02
   5.9209586e+02   5.7679874e+02   5.0752491e+02   5.0465618e+02   4.4189385e+02
   5.8795419e+02   5.7170750e+02   4.9982089e+02   4.9975451e+02   4.4236946e+02
   6.1905349e+02   6.0075831e+02   5.1456899e+02   5.0366336e+02   4.4079598e+02
   5.8945592e+02   5.7420426e+02   5.4698500e+02   5.4588183e+02   4.4237766e+02
   6.2247082e+02   6.0567665e+02   5.3749119e+02   5.2936243e+02   4.4219401e+02
   6.6957169e+02   6.2771533e+02   5.4490040e+02   5.3559622e+02   4.4226296e+02
   6.3235929e+02   6.1226629e+02   5.2637093e+02   5.1666985e+02   4.4185190e+02
   6.4623812e+02   6.4389838e+02   5.8643150e+02   5.7065395e+02   4.4238525e+02
   6.4829625e+02   6.1845012e+02   5.0838508e+02   4.8873021e+02   4.3674421e+02
   5.8843723e+02   5.7220671e+02   4.4972566e+02   4.3626128e+02   4.2278582e+02
   6.4902166e+02   6.2424856e+02   5.4470706e+02   5.3553715e+02   4.4226339e+02
   6.1274967e+02   5.9857499e+02   5.4441121e+02   5.3721501e+02   4.4229605e+02
   6.2026124e+02   5.9992251e+02   4.9810336e+02   4.7143377e+02   4.1518585e+02
   6.1714292e+02   5.9985416e+02   5.2135259e+02   5.1248763e+02   4.4168815e+02
   6.3685593e+02   6.1596258e+02   5.3094219e+02   5.2160297e+02   4.4201613e+02
   5.8795291e+02   5.7178660e+02   5.5934727e+02   5.5924810e+02   4.4238502e+02
   6.5364628e+02   6.2235074e+02   5.2458998e+02   5.1383431e+02   4.4167234e+02
   5.8952895e+02   5.7594372e+02   5.6583981e+02   5.6306862e+02   4.4238401e+02
   6.2729592e+02   6.2204293e+02   5.8050786e+02   5.6676846e+02   4.4238502e+02
   6.8245541e+02   6.2267913e+02   5.1308320e+02   4.9746093e+02   4.3942082e+02
   5.8800927e+02   5.7175142e+02   4.4405961e+02   4.2351432e+02   4.1535121e+02
   5.8870564e+02   5.7249037e+02   4.5910920e+02   4.5386400e+02   4.3563548e+02
   6.1423383e+02   5.9975392e+02   5.4449772e+02   5.3712783e+02   4.4229388e+02
   5.8819257e+02   5.7207756e+02   5.3236754e+02   5.3218425e+02   4.4238045e+02
   6.3784045e+02   6.1452314e+02   5.1524946e+02   5.0211930e+02   4.4039588e+02
   6.0732707e+02   5.9168753e+02   5.0744222e+02   4.9657593e+02   4.3996273e+02
   5.9060538e+02   5.7472583e+02   4.8532906e+02   4.8124156e+02   4.3992560e+02
   5.8872661e+02   5.7293099e+02   5.3979866e+02   5.3926452e+02   4.4237783e+02
   6.2398081e+02   6.1262446e+02   5.6604573e+02   5.5571793e+02   4.4237495e+02
   6.7124211e+02   6.2026808e+02   5.0237702e+02   4.7178146e+02   3.8864620e+02
   6.0906219e+02   5.9180135e+02   4.9322904e+02   4.6933236e+02   3.9221652e+02
   5.8844091e+02   5.7223079e+02   4.7023681e+02   4.6870931e+02   4.4077501e+02
   5.8802724e+02   5.7177144e+02   4.5580480e+02   4.5463787e+02   4.4100845e+02
   6.3876663e+02   6.1759972e+02   5.3411812e+02   5.2496004e+02   4.4209642e+02
   6.1036216e+02   5.9294783e+02   4.9562662e+02   4.7349702e+02   4.2582701e+02
   6.0297215e+02   5.8704561e+02   4.8976876e+02   4.6918105e+02   4.1852184e+02
   6.0131240e+02   5.9195094e+02   5.6634580e+02   5.5826141e+02   4.4237871e+02
   6.0101351e+02   5.8783087e+02   5.3561906e+02   5.3052442e+02   4.4226235e+02
   6.1749099e+02   6.0025939e+02   5.2314900e+02   5.1449930e+02   4.4180426e+02
   5.9375244e+02   5.9318155e+02   5.8714966e+02   5.7142111e+02   4.4238518e+02
   6.0228717e+02   5.8893278e+02   5.3345090e+02   5.2808400e+02   4.4223054e+02
   5.9949911e+02   5.8598542e+02   5.3077415e+02   5.2607100e+02   4.4222594e+02
   5.8922399e+02   5.7302795e+02   4.5598284e+02   4.4227909e+02   4.1316480e+02
   5.8907517e+02   5.7287829e+02   4.6074220e+02   4.5395069e+02   4.3327186e+02
   5.8797948e+02   5.7172066e+02   4.4413669e+02   4.3176840e+02   4.2891101e+02
   5.9113051e+02   5.7614681e+02   5.3227644e+02   5.3057432e+02   4.4233872e+02
   5.9293812e+02   5.8020011e+02   5.5752453e+02   5.5375014e+02   4.4237698e+02
   6.4291257e+02   6.2134427e+02   5.4373536e+02   5.3468716e+02   4.4225475e+02
   5.8923396e+02   5.7416178e+02   5.5473339e+02   5.5349349e+02   4.4238182e+02
   5.9108084e+02   5.7494628e+02   4.6625941e+02   4.5284854e+02   4.0168803e+02
   5.9286981e+02   5.8520362e+02   5.7607944e+02   5.6732758e+02   4.4238520e+02
   6.1114908e+02   5.9754267e+02   5.4649136e+02   5.3940016e+02   4.4231387e+02
   5.8859413e+02   5.8179634e+02   5.8055536e+02   5.7110001e+02   4.4238517e+02
   6.3873715e+02   6.1469173e+02   5.1250632e+02   4.9757361e+02   4.3952175e+02
   5.9546691e+02   5.7963090e+02   4.8002153e+02   4.6448760e+02   4.1848834e+02
   6.0413498e+02   5.9003133e+02   5.2398779e+02   5.1782050e+02   4.4203649e+02
   6.5697996e+02   6.2517537e+02   5.3763380e+02   5.2828788e+02   4.4215621e+02
   5.8789208e+02   5.7162720e+02   4.4317133e+02   4.4093709e+02   4.4008755e+02
   5.8992831e+02   5.7415515e+02   5.0323374e+02   5.0158426e+02   4.4203931e+02
   6.0002458e+02   5.9633738e+02   5.8198972e+02   5.6889226e+02   4.4238500e+02
   5.9008052e+02   5.7422463e+02   4.9214156e+02   4.8948460e+02   4.4135903e+02
   6.2784429e+02   6.1194260e+02   5.4858518e+02   5.3994616e+02   4.4230910e+02
   6.1460198e+02   6.0044106e+02   5.4784986e+02   5.4029304e+02   4.4231748e+02
   5.9805883e+02   5.8230224e+02   4.8408081e+02   4.6650396e+02   4.1691986e+02
   6.1336091e+02   6.0057127e+02   5.5578010e+02   5.4769225e+02   4.4235493e+02
   5.9116737e+02   5.7589739e+02   5.1964207e+02   5.1783846e+02   4.4226807e+02
   6.4014663e+02   6.3048190e+02   5.7688940e+02   5.6388389e+02   4.4238393e+02
   5.8799317e+02   5.7173506e+02   4.5608828e+02   4.5522880e+02   4.4137251e+02
   6.1030424e+02   5.9412149e+02   5.1120535e+02   5.0107707e+02   4.4060324e+02
   5.9340831e+02   5.8172303e+02   5.6285160e+02   5.5799961e+02   4.4238040e+02
   5.8973475e+02   5.7355444e+02   4.5916273e+02   4.4545055e+02   3.8864441e+02
   5.8821360e+02   5.7210693e+02   5.3199916e+02   5.3180453e+02   4.4238002e+02
   5.8822381e+02   5.7198106e+02   4.4954986e+02   4.4201723e+02   4.3321056e+02
   6.0542681e+02   5.9293148e+02   5.4719882e+02   5.4086455e+02   4.4232812e+02
   6.5718139e+02   6.5527908e+02   5.8739134e+02   5.7129027e+02   4.4238522e+02
   6.8424285e+02   6.8356914e+02   5.8787722e+02   5.7161354e+02   4.4238516e+02
   5.8805786e+02   5.7181234e+02   4.7175562e+02   4.7131731e+02   4.4196435e+02
   6.1422552e+02   6.0534334e+02   5.7212428e+02   5.6107864e+02   4.4238206e+02
   5.8793224e+02   5.7167097e+02   4.6449080e+02   4.6430510e+02   4.4217254e+02
   6.1806507e+02   6.0144305e+02   5.3163252e+02   5.2375546e+02   4.4210402e+02
   5.8861910e+02   5.7239847e+02   4.5232484e+02   4.4104594e+02   4.2634453e+02
   5.8843250e+02   5.7297425e+02   5.6137240e+02   5.6054567e+02   4.4238442e+02
   6.4485213e+02   6.1567603e+02   5.0175995e+02   4.7170904e+02   4.0330387e+02
   6.4003345e+02   6.2136925e+02   5.5211392e+02   5.4280391e+02   4.4232721e+02
   6.2631173e+02   6.0935931e+02   5.4058457e+02   5.3219406e+02   4.4223049e+02
   7.0736226e+02   6.2101945e+02   5.0416159e+02   4.7729570e+02   4.2811164e+02
   6.5890231e+02   6.2643605e+02   5.4281758e+02   5.3355441e+02   4.4223859e+02
   6.0243083e+02   5.8828270e+02   5.2007616e+02   5.1398635e+02   4.4192003e+02
   6.0327046e+02   5.8978132e+02   5.3229823e+02   5.2670516e+02   4.4220872e+02
   6.2736953e+02   6.0943106e+02   5.3452831e+02   5.2595711e+02   4.4212850e+02
   5.8842112e+02   5.7219009e+02   4.5104767e+02   4.4136966e+02   4.2975296e+02
   6.0593207e+02   5.9217847e+02   5.3335927e+02   5.2727289e+02   4.4220361e+02
   6.4657842e+02   6.2081432e+02   5.2981385e+02   5.2004444e+02   4.4196164e+02
   5.8846576e+02   5.7231484e+02   4.8823040e+02   4.8741769e+02   4.4202495e+02
   5.9182204e+02   5.7858422e+02   5.5764222e+02   5.5444161e+02   4.4237863e+02
   5.9775583e+02   5.8207233e+02   4.8500477e+02   4.6873712e+02   4.2474597e+02
   7.0693425e+02   6.2483526e+02   5.2652952e+02   5.1597729e+02   4.4178977e+02
   5.8798017e+02   5.7276634e+02   5.7124154e+02   5.7017000e+02   4.4238517e+02
   5.8904723e+02   5.7284626e+02   4.5741033e+02   4.4795085e+02   4.2882776e+02
   5.8790402e+02   5.7163959e+02   4.4266165e+02   4.1337216e+02   4.0893472e+02
   5.8919567e+02   5.7302397e+02   4.6740530e+02   4.6300173e+02   4.3699359e+02
   5.9205737e+02   5.7616111e+02   4.7886917e+02   4.7047140e+02   4.3433390e+02
   6.1387724e+02   5.9755033e+02   5.2315953e+02   5.1506168e+02   4.4185577e+02
   7.3299880e+02   6.3447764e+02   5.6554858e+02   5.5457363e+02   4.4237242e+02
   6.4389059e+02   6.1802357e+02   5.1760464e+02   5.0515990e+02   4.4083186e+02
   6.3427825e+02   6.1464555e+02   5.3376009e+02   5.2475874e+02   4.4209600e+02
   6.8212704e+02   6.7984430e+02   5.8785725e+02   5.7160019e+02   4.4238511e+02
   5.8807192e+02   5.7182571e+02   4.6885333e+02   4.6830648e+02   4.4179765e+02
   6.3813285e+02   6.1658300e+02   5.2966632e+02   5.2014473e+02   4.4197190e+02
   6.0016411e+02   5.8637810e+02   5.2555654e+02   5.2051995e+02   4.4214089e+02
   6.9508723e+02   6.5895120e+02   5.8643091e+02   5.7063523e+02   4.4238514e+02
   6.7465255e+02   6.2724582e+02   5.4193681e+02   5.3263040e+02   4.4222554e+02
   5.8795204e+02   5.7169109e+02   4.4348789e+02   4.2721700e+02   4.2456751e+02
   6.1551278e+02   6.0118960e+02   5.4804093e+02   5.4037770e+02   4.4231760e+02
   5.9007123e+02   5.7391191e+02   4.6430099e+02   4.5429928e+02   4.2731482e+02
   5.8811552e+02   5.7186459e+02   4.4553262e+02   4.2818913e+02   4.1860410e+02
   5.9708476e+02   5.8131762e+02   4.8287486e+02   4.6620385e+02   4.1909420e+02
   5.8800357e+02   5.7177121e+02   5.0157213e+02   5.0146652e+02   4.4236208e+02
   5.8789501e+02   5.7163029e+02   4.4539098e+02   4.4472966e+02   4.4169309e+02
   5.8799026e+02   5.7178986e+02   5.4045323e+02   5.4038165e+02   4.4238435e+02
   5.8974181e+02   5.7374897e+02   4.8366909e+02   4.8074664e+02   4.4053440e+02
   6.1098650e+02   5.9613839e+02   5.3303613e+02   5.2614452e+02   4.4216886e+02
   6.3602423e+02   6.1266659e+02   5.0966982e+02   4.9264944e+02   4.3826039e+02
   6.2799717e+02   6.0543754e+02   4.9977480e+02   4.7124739e+02   4.0379318e+02
   5.8792736e+02   5.7169201e+02   5.4408919e+02   5.4405666e+02   4.4238498e+02
   5.8871126e+02   5.7298446e+02   5.4516440e+02   5.4457657e+02   4.4238048e+02
   6.0718031e+02   5.9281432e+02   5.2823917e+02   5.2173759e+02   4.4210735e+02
   6.9054961e+02   6.3002395e+02   5.5353667e+02   5.4384673e+02   4.4233255e+02
   6.0582743e+02   5.8966247e+02   4.9481773e+02   4.7598363e+02   4.3028162e+02
   6.1740403e+02   5.9876239e+02   5.0505773e+02   4.8850514e+02   4.3727366e+02
   5.8887914e+02   5.7267072e+02   4.5464785e+02   4.4327425e+02   4.2524821e+02
   6.0415908e+02   5.9173984e+02   5.4647524e+02   5.4039770e+02   4.4232699e+02
   6.1203127e+02   5.9603161e+02   5.2128494e+02   5.1325455e+02   4.4177541e+02
   7.1941615e+02   6.9759224e+02   5.8774115e+02   5.7152207e+02   4.4238525e+02
   6.2324510e+02   6.1586561e+02   5.7598047e+02   5.6354266e+02   4.4238379e+02
   5.9469497e+02   5.7883292e+02   4.7887043e+02   4.6428553e+02   4.2116411e+02
   5.9188406e+02   5.7740977e+02   5.3988140e+02   5.3770261e+02   4.4235299e+02
   5.9591611e+02   5.8039449e+02   4.8714250e+02   4.7530237e+02   4.3370292e+02
   6.3934316e+02   6.3651834e+02   5.8537666e+02   5.6996073e+02   4.4238521e+02
   6.2361821e+02   6.0301693e+02   5.0377081e+02   4.8331259e+02   4.3438998e+02
   6.7357715e+02   6.2210545e+02   5.1024360e+02   4.9204497e+02   4.3793558e+02
   5.9158725e+02   5.7566749e+02   4.7884120e+02   4.7145361e+02   4.3558499e+02
   5.9082316e+02   5.7467847e+02   4.6514539e+02   4.5183524e+02   4.0632340e+02
   5.8906178e+02   5.7336242e+02   5.3496023e+02   5.3426359e+02   4.4237056e+02
   6.1109484e+02   5.9658585e+02   5.3732604e+02   5.3044730e+02   4.4222925e+02
   5.8806652e+02   5.7196829e+02   5.5227449e+02   5.5210185e+02   4.4238461e+02
   5.8808983e+02   5.7183812e+02   4.4560858e+02   4.3153555e+02   4.2541759e+02
   5.9770723e+02   5.8525530e+02   5.4797277e+02   5.4328622e+02   4.4235016e+02
   5.9995299e+02   5.8732555e+02   5.4361361e+02   5.3858609e+02   4.4232461e+02
   6.3926336e+02   6.1759507e+02   5.3210497e+02   5.2278232e+02   4.4204507e+02
   5.8888537e+02   5.7295568e+02   5.1712723e+02   5.1652482e+02   4.4233963e+02
   5.9844746e+02   5.8522246e+02   5.3671235e+02   5.3225677e+02   4.4228976e+02
   5.8814340e+02   5.7317104e+02   5.6983359e+02   5.6851553e+02   4.4238496e+02
   6.1864326e+02   6.1026176e+02   5.7364218e+02   5.6196090e+02   4.4238298e+02
   5.9089066e+02   5.7474859e+02   4.6547730e+02   4.5217737e+02   4.0709150e+02
   6.6408350e+02   6.2471039e+02   5.2947377e+02   5.1944505e+02   4.4193514e+02
   6.9284206e+02   6.2907561e+02   5.4977550e+02   5.4032609e+02   4.4230806e+02
   5.9226032e+02   5.7620519e+02   4.7151402e+02   4.5835003e+02   4.1724640e+02
   6.1438821e+02   5.9620152e+02   5.0073979e+02   4.8141448e+02   4.3370416e+02
   6.5204262e+02   6.2332723e+02   5.3367241e+02   5.2417314e+02   4.4207219e+02
   5.8794713e+02   5.7175136e+02   5.5540151e+02   5.5533121e+02   4.4238507e+02
   6.0569768e+02   5.9192124e+02   5.3246860e+02   5.2640488e+02   4.4219304e+02
   5.9109259e+02   5.7497221e+02   4.6776175e+02   4.5590698e+02   4.2191929e+02
   5.8833022e+02   5.7215164e+02   4.8729360e+02   4.8665168e+02   4.4208733e+02
   5.8936361e+02   5.7317874e+02   4.6172879e+02   4.5377054e+02   4.3135301e+02
   5.9268778e+02   5.7664927e+02   4.7225696e+02   4.5820932e+02   4.0234075e+02
   6.7138609e+02   6.2778027e+02   5.4495662e+02   5.3564986e+02   4.4226364e+02
   6.5638824e+02   6.2160931e+02   5.1530581e+02   5.0136420e+02   4.4021524e+02
   5.8968825e+02   5.7374245e+02   4.8912569e+02   4.8668189e+02   4.4129079e+02
   5.8960782e+02   5.7362299e+02   4.8627672e+02   4.8374486e+02   4.4103957e+02
   6.3421484e+02   6.2637824e+02   5.7754953e+02   5.6447437e+02   4.4238430e+02
   6.1549225e+02   6.0068372e+02   5.4395426e+02   5.3646479e+02   4.4228713e+02
   6.6122862e+02   6.2631119e+02   5.4048888e+02   5.3119128e+02   4.4220461e+02
   5.9389278e+02   5.7971175e+02   5.3331451e+02   5.3042851e+02   4.4230902e+02
   5.8792930e+02   5.7166821e+02   4.6745725e+02   4.6731483e+02   4.4222788e+02
   6.4173020e+02   6.1453114e+02   5.0276875e+02   4.7545178e+02   4.2561502e+02
   6.1430597e+02   5.9826494e+02   5.2809121e+02   5.2045797e+02   4.4204202e+02
   6.0064290e+02   6.0013880e+02   5.8716523e+02   5.7131124e+02   4.4238516e+02
   5.8818035e+02   5.7206022e+02   5.3254911e+02   5.3237246e+02   4.4238083e+02
   5.9174223e+02   5.7886231e+02   5.6063155e+02   5.5708585e+02   4.4238040e+02
   5.8838737e+02   5.7898773e+02   5.7780153e+02   5.7091519e+02   4.4238511e+02
   5.8810277e+02   5.7194565e+02   5.3267331e+02   5.3254215e+02   4.4238190e+02
   5.8790997e+02   5.7164918e+02   4.8337239e+02   4.8332996e+02   4.4236083e+02
   5.8806595e+02   5.7190433e+02   5.3849979e+02   5.3838209e+02   4.4238332e+02
   6.2147054e+02   6.1035459e+02   5.6630468e+02   5.5605857e+02   4.4237554e+02
   5.9470175e+02   5.8264001e+02   5.5739341e+02   5.5285056e+02   4.4237462e+02
   6.2243948e+02   6.1049022e+02   5.6372356e+02   5.5389264e+02   4.4237150e+02
   5.9633515e+02   5.8083351e+02   4.8762570e+02   4.7537618e+02   4.3348982e+02
   5.9048386e+02   5.7672516e+02   5.5961586e+02   5.5703525e+02   4.4238133e+02
   5.8788254e+02   5.7161718e+02   4.4238517e+02   3.8198499e+02   3.8195088e+02
   5.8810530e+02   5.7185468e+02   4.5649763e+02   4.5480115e+02   4.4034943e+02
   5.9887751e+02   5.8355754e+02   4.9222024e+02   4.7899247e+02   4.3470843e+02
   5.8795063e+02   5.7177624e+02   5.5877001e+02   5.5867901e+02   4.4238488e+02
   5.8793932e+02   5.7171786e+02   5.4794702e+02   5.4790103e+02   4.4238494e+02
   5.9076322e+02   5.7461577e+02   4.6483496e+02   4.5149850e+02   4.0476992e+02
   5.8949290e+02   5.7330862e+02   4.5964450e+02   4.4878916e+02   4.2528205e+02
   5.9378817e+02   5.7783326e+02   4.7571406e+02   4.6108080e+02   4.1237684e+02
   5.8791075e+02   5.7164647e+02   4.4272952e+02   4.1158727e+02   3.8237729e+02
   5.8789068e+02   5.7162565e+02   4.4264774e+02   4.3640764e+02   4.3608586e+02
   5.9583670e+02   5.8248560e+02   5.4041945e+02   5.3667490e+02   4.4232857e+02
   5.9479601e+02   5.7895601e+02   4.7947277e+02   4.6511057e+02   4.2294727e+02
   5.8797501e+02   5.7632313e+02   5.7599515e+02   5.7137975e+02   4.4238514e+02
   5.9190993e+02   5.7604189e+02   4.8032342e+02   4.7278814e+02   4.3585223e+02
   5.8849259e+02   5.7226529e+02   4.5172147e+02   4.4178525e+02   4.2912467e+02
   5.8791361e+02   5.7165029e+02   4.4376330e+02   4.3947455e+02   4.3791627e+02
   5.9073888e+02   5.7463635e+02   4.6994786e+02   4.6116670e+02   4.3053930e+02
   6.4433932e+02   6.1555441e+02   5.0208699e+02   4.7284778e+02   4.1813882e+02
   6.3246682e+02   6.1719870e+02   5.5601223e+02   5.4664003e+02   4.4234826e+02
   5.9878394e+02   5.8413045e+02   5.0641157e+02   4.9927225e+02   4.4089113e+02
   6.1710706e+02   6.0156852e+02   5.4046151e+02   5.3284826e+02   4.4224825e+02
   6.0451589e+02   6.0417062e+02   5.8741871e+02   5.7139360e+02   4.4238507e+02
   5.9113108e+02   5.7631914e+02   5.3789708e+02   5.3610393e+02   4.4235435e+02
   6.4829917e+02   6.2385255e+02   5.4403980e+02   5.3488704e+02   4.4225599e+02
   5.9161810e+02   5.7693327e+02   5.3673451e+02   5.3473253e+02   4.4234680e+02
   6.2661516e+02   6.0456553e+02   5.0025474e+02   4.7334064e+02   4.2195173e+02
   5.9473861e+02   5.8227939e+02   5.5420556e+02   5.4996321e+02   4.4237038e+02
   5.8821818e+02   5.7197508e+02   4.4803631e+02   4.3719906e+02   4.2899633e+02
   6.0847787e+02   5.9512240e+02   5.4404946e+02   5.3741733e+02   4.4230222e+02
   5.9163547e+02   5.7680414e+02   5.3211127e+02   5.3017959e+02   4.4233131e+02
   5.8807316e+02   5.7182090e+02   4.4642325e+02   4.3756012e+02   4.3222472e+02
   5.8810040e+02   5.7184990e+02   4.4711344e+02   4.3878818e+02   4.3272825e+02
   5.8796016e+02   5.7172721e+02   5.2485324e+02   5.2480762e+02   4.4238328e+02
   5.9070228e+02   5.7456579e+02   4.6648465e+02   4.5523124e+02   4.2392675e+02
   6.9771978e+02   6.4674563e+02   5.8128166e+02   5.6704993e+02   4.4238487e+02
   6.1718018e+02   6.0326303e+02   5.5302023e+02   5.4481327e+02   4.4234218e+02
   6.2547075e+02   6.0357357e+02   4.9923127e+02   4.7110685e+02   4.0344579e+02
   5.8799825e+02   5.7599852e+02   5.7555530e+02   5.7128722e+02   4.4238522e+02
   5.9673327e+02   5.8091357e+02   4.8155944e+02   4.6447208e+02   4.0420225e+02
   6.7419798e+02   6.7323828e+02   5.8786137e+02   5.7160305e+02   4.4238519e+02
   6.4934817e+02   6.2104616e+02   5.2438343e+02   5.1367218e+02   4.4166498e+02
   6.1489080e+02   6.1066168e+02   5.8175447e+02   5.6790603e+02   4.4238512e+02
   6.1293053e+02   5.9694838e+02   5.2465756e+02   5.1689327e+02   4.4193892e+02
   5.8824257e+02   5.7214322e+02   5.3034791e+02   5.3013734e+02   4.4237904e+02
   5.8876062e+02   5.7254633e+02   4.5261504e+02   4.3912867e+02   4.1974880e+02
   6.6876126e+02   6.2019992e+02   5.0236836e+02   4.7178027e+02   3.8939885e+02
   5.8799030e+02   5.7173186e+02   4.5036370e+02   4.4857632e+02   4.4032708e+02
   5.8797534e+02   5.7171645e+02   4.4514041e+02   4.3887961e+02   4.3557949e+02
   5.8792657e+02   5.7167799e+02   5.2043528e+02   5.2040905e+02   4.4238369e+02
   5.8822610e+02   5.7210590e+02   5.2624472e+02   5.2604437e+02   4.4237748e+02
   6.5138685e+02   6.1891511e+02   5.0596169e+02   4.8280197e+02   4.3346108e+02
   6.8970694e+02   6.2480729e+02   5.2688957e+02   5.1640442e+02   4.4181103e+02
   5.9831496e+02   5.9520627e+02   5.8315951e+02   5.6962818e+02   4.4238501e+02
