# Supplementary material for: Rethinking Colour Constancy
Source: PLoS One. 2015 Sep 10;10(9):e0135029. doi: 10.1371/journal.pone.0135029 (PMC4565710; doi:10.1371/journal.pone.0135029)
Supplement: S1 Dataset — (ZIP) [file pone.0135029.s002.zip › 5-TransitionMetamerReflectanceData/NtoG_20munsells/fiveTr_19.txt]

   4.6961643e+02   4.9662373e+02   5.4738246e+02   5.5363278e+02   6.0759773e+02
   4.3170553e+02   4.3237189e+02   4.7250159e+02   5.0778015e+02   6.0379958e+02
   4.7036304e+02   4.9951521e+02   5.4425018e+02   5.4895752e+02   6.0627523e+02
   4.6268400e+02   4.7951078e+02   5.3315667e+02   5.4358282e+02   6.0880139e+02
   4.5109993e+02   4.6518083e+02   5.6995947e+02   5.9453314e+02   6.4028541e+02
   4.7192809e+02   5.0730145e+02   6.0265500e+02   6.5122137e+02   6.5746560e+02
   4.2948270e+02   4.4760425e+02   5.2285088e+02   5.3603598e+02   6.0926276e+02
   4.4682536e+02   4.6045222e+02   5.1581675e+02   5.2930172e+02   6.0755839e+02
   4.5083057e+02   4.5898895e+02   4.8599245e+02   5.1144665e+02   6.0459496e+02
   4.6229865e+02   4.7911610e+02   5.7056915e+02   5.9158326e+02   6.3178571e+02
   4.4832370e+02   4.6227393e+02   5.3039066e+02   5.4262374e+02   6.0998254e+02
   4.7189140e+02   5.0694461e+02   5.2336050e+02   5.2384914e+02   6.0383397e+02
   4.3663893e+02   4.5243509e+02   5.3590815e+02   5.4877869e+02   6.1190899e+02
   4.6869036e+02   4.8928378e+02   5.0410868e+02   5.1572774e+02   6.0444740e+02
   4.3470210e+02   4.3809416e+02   4.7531623e+02   5.0849903e+02   6.0400605e+02
   4.5506662e+02   4.6934559e+02   5.6954973e+02   5.9274820e+02   6.3635074e+02
   4.6165285e+02   4.7736183e+02   5.1799086e+02   5.2954079e+02   6.0669901e+02
   4.3567055e+02   4.5156220e+02   5.2487370e+02   5.3779674e+02   6.0949067e+02
   4.4412037e+02   4.5863829e+02   5.7167481e+02   6.0008618e+02   6.5910427e+02
   4.5473727e+02   4.6853622e+02   5.2063250e+02   5.3287817e+02   6.0777901e+02
   4.4599375e+02   4.5929784e+02   5.0979554e+02   5.2450287e+02   6.0678237e+02
   4.2802443e+02   4.4718976e+02   5.4416479e+02   5.5807472e+02   6.1482963e+02
   4.6311881e+02   4.8046821e+02   5.6118527e+02   5.7614675e+02   6.1903535e+02
   4.4541299e+02   4.5968774e+02   5.3841056e+02   5.5110714e+02   6.1211657e+02
   4.6767651e+02   4.9045445e+02   5.6148512e+02   5.7282628e+02   6.1449580e+02
   4.1212774e+02   4.1920208e+02   4.7296267e+02   5.0790961e+02   6.0384050e+02
   4.4388477e+02   4.5834962e+02   5.3978687e+02   5.5269122e+02   6.1262711e+02
   4.2669574e+02   4.4643102e+02   5.3125007e+02   5.4419188e+02   6.1102646e+02
   4.4761742e+02   4.6178464e+02   5.5429196e+02   5.6977738e+02   6.1855787e+02
   4.6138509e+02   4.7760238e+02   5.4422071e+02   5.5568709e+02   6.1167399e+02
   4.5581147e+02   4.6961978e+02   5.1778751e+02   5.3029323e+02   6.0727813e+02
   4.7197799e+02   5.0760013e+02   6.0359740e+02   6.6682620e+02   6.7491501e+02
   4.5226741e+02   4.6609647e+02   5.2608097e+02   5.3815908e+02   6.0887139e+02
   4.7112953e+02   4.9919125e+02   5.0689521e+02   5.1342167e+02   6.0400393e+02
   4.3040714e+02   4.4850124e+02   5.6946936e+02   5.9573327e+02   6.4616640e+02
   4.0310083e+02   4.3508582e+02   4.8504523e+02   5.1175651e+02   6.0485380e+02
   4.2992362e+02   4.3690953e+02   4.7849256e+02   5.0943239e+02   6.0426257e+02
   4.6497570e+02   4.8388670e+02   5.4981829e+02   5.6067986e+02   6.1204710e+02
   4.7142129e+02   5.0449582e+02   5.9517828e+02   6.2351911e+02   6.3834054e+02
   4.3356147e+02   4.5041826e+02   5.4722098e+02   5.6154301e+02   6.1590634e+02
   4.4875673e+02   4.4907559e+02   4.7237718e+02   5.0773304e+02   6.0378364e+02
   4.4339582e+02   4.5776302e+02   5.2805837e+02   5.4057565e+02   6.0980073e+02
   4.7090859e+02   5.0202102e+02   5.7958380e+02   5.8791501e+02   6.1386867e+02
   4.0556255e+02   4.4308210e+02   5.3450732e+02   5.4762717e+02   6.1195972e+02
   4.4619421e+02   4.4728755e+02   4.7330123e+02   5.0794204e+02   6.0384288e+02
   4.2712793e+02   4.4668920e+02   5.3561489e+02   5.4867631e+02   6.1210883e+02
   4.2088854e+02   4.4419011e+02   5.1950724e+02   5.3308954e+02   6.0877494e+02
   4.6978902e+02   4.9690501e+02   5.3130577e+02   5.3696187e+02   6.0570165e+02
   4.6808078e+02   4.9163541e+02   5.6900186e+02   5.8233699e+02   6.1873241e+02
   4.1836648e+02   4.4413823e+02   5.4313826e+02   5.5701430e+02   6.1459204e+02
   4.2946091e+02   4.4671183e+02   5.0817760e+02   5.2382017e+02   6.0700626e+02
   4.6011826e+02   4.7575167e+02   5.5454142e+02   5.6831242e+02   6.1620029e+02
   4.5555282e+02   4.6989654e+02   5.6808256e+02   5.8973005e+02   6.3233847e+02
   4.3221439e+02   4.4954057e+02   5.4556692e+02   5.5960073e+02   6.1525238e+02
   4.3510894e+02   4.3556087e+02   4.7238320e+02   5.0774811e+02   6.0378970e+02
   4.5847766e+02   4.7304658e+02   5.2248706e+02   5.3412003e+02   6.0770956e+02
   4.5379662e+02   4.6759523e+02   5.2238485e+02   5.3456388e+02   6.0812812e+02
   4.4909635e+02   4.6268298e+02   5.1743176e+02   5.3053145e+02   6.0767612e+02
   4.3255760e+02   4.4912248e+02   5.1514751e+02   5.2924379e+02   6.0792825e+02
   4.1611606e+02   4.4384149e+02   5.4585083e+02   5.6013692e+02   6.1567546e+02
   4.3076084e+02   4.4687235e+02   5.0359534e+02   5.2066851e+02   6.0645023e+02
   4.5410341e+02   4.6829949e+02   5.7328124e+02   6.0250252e+02   6.9989654e+02
   4.6626766e+02   4.8678531e+02   5.7654068e+02   6.0022468e+02   6.3916624e+02
   4.3889668e+02   4.5185761e+02   4.9919881e+02   5.1781395e+02   6.0586952e+02
   3.9255685e+02   4.4290563e+02   5.2995893e+02   5.4298649e+02   6.1085892e+02
   4.6231481e+02   4.6609908e+02   4.7722802e+02   5.0846777e+02   6.0392975e+02
   4.5701734e+02   4.7143936e+02   5.3182297e+02   5.4331960e+02   6.0948587e+02
   4.3952023e+02   4.3974989e+02   4.7221932e+02   5.0770597e+02   6.0377680e+02
   4.2484150e+02   4.4507226e+02   5.1359456e+02   5.2808743e+02   6.0780722e+02
   4.1343120e+02   4.4186961e+02   5.0522056e+02   5.2188025e+02   6.0674731e+02
   4.7174259e+02   5.0621800e+02   5.5678458e+02   5.5786689e+02   6.0448487e+02
   4.6189620e+02   4.7845725e+02   5.5501910e+02   5.6838196e+02   6.1576674e+02
   4.3631599e+02   4.5210523e+02   5.2923733e+02   5.4197893e+02   6.1033951e+02
   4.1075009e+02   4.1451377e+02   4.7232133e+02   5.0773930e+02   6.0378810e+02
   4.5330865e+02   4.6732222e+02   5.3436350e+02   5.4630789e+02   6.1042813e+02
   4.6845663e+02   4.9277136e+02   5.6125920e+02   5.7141978e+02   6.1308103e+02
   4.3492596e+02   4.5114458e+02   5.2934097e+02   5.4211770e+02   6.1040622e+02
   4.3759826e+02   4.5293721e+02   5.2409561e+02   5.3701086e+02   6.0928604e+02
   4.6982015e+02   4.9718423e+02   5.3616512e+02   5.4169610e+02   6.0608267e+02
   4.7159806e+02   5.0539343e+02   5.4937208e+02   5.5091667e+02   6.0460371e+02
   4.4774296e+02   4.6191572e+02   5.6574668e+02   5.8687400e+02   6.3059971e+02
   4.7140374e+02   4.8589972e+02   4.8720746e+02   5.0808101e+02   6.0380724e+02
   4.7116699e+02   5.0322975e+02   5.9144263e+02   6.1133345e+02   6.2885357e+02
   4.3673642e+02   4.5239428e+02   5.2856058e+02   5.4130151e+02   6.1018336e+02
   4.6913744e+02   4.9499437e+02   5.6063737e+02   5.6946160e+02   6.1152004e+02
   4.5816871e+02   4.7285225e+02   5.3043362e+02   5.4176728e+02   6.0907483e+02
   4.1682397e+02   4.4378606e+02   5.3243798e+02   5.4548505e+02   6.1140953e+02
   4.2605097e+02   4.3626835e+02   4.8075898e+02   5.1018922e+02   6.0446069e+02
   4.7178373e+02   5.0642463e+02   5.4512023e+02   5.4593210e+02   6.0414364e+02
   4.7198149e+02   5.0273435e+02   5.0279521e+02   5.0770139e+02   6.0376191e+02
   4.2323858e+02   4.4513823e+02   5.3028316e+02   5.4324986e+02   6.1085210e+02
   4.6937422e+02   4.9583121e+02   5.6302748e+02   5.7189677e+02   6.1193436e+02
   4.4906559e+02   4.5392297e+02   4.7905329e+02   5.0932660e+02   6.0418198e+02
   4.6873943e+02   4.9367220e+02   5.6278411e+02   5.7283012e+02   6.1323905e+02
   4.5877677e+02   4.7388985e+02   5.7375991e+02   6.0165572e+02   6.5380189e+02
   4.6512109e+02   4.8421091e+02   5.5480171e+02   5.6660835e+02   6.1387888e+02
   4.7167044e+02   5.0582235e+02   5.9470108e+02   6.0513252e+02   6.1668570e+02
   4.7171413e+02   5.0606650e+02   5.9854039e+02   6.2450211e+02   6.3273065e+02
   4.7136690e+02   5.0422231e+02   5.7636342e+02   5.8074239e+02   6.0851119e+02
   4.3276121e+02   4.4969898e+02   5.2902367e+02   5.4185602e+02   6.1040083e+02
   4.3636902e+02   4.5231531e+02   5.4462711e+02   5.5839833e+02   6.1470593e+02
   4.7186004e+02   4.7622602e+02   4.7638144e+02   5.0766632e+02   6.0376312e+02
   4.7189895e+02   5.0712924e+02   5.7242742e+02   5.7301931e+02   6.0430080e+02
   4.0137252e+02   4.4306806e+02   5.3811618e+02   5.5146826e+02   6.1296811e+02
   4.6552544e+02   4.8509441e+02   5.7200524e+02   5.9122236e+02   6.2880955e+02
   4.6427555e+02   4.8247281e+02   5.4495814e+02   5.5553613e+02   6.1090404e+02
   4.3140911e+02   4.4884441e+02   5.2858458e+02   5.4145245e+02   6.1034242e+02
   4.7128195e+02   5.0379267e+02   5.9412579e+02   6.2465875e+02   6.4307527e+02
   4.6104552e+02   4.7664343e+02   5.2249048e+02   5.3366370e+02   6.0738803e+02
   4.6732354e+02   4.8827799e+02   5.1705154e+02   5.2643721e+02   6.0553973e+02
   4.3901222e+02   4.5399458e+02   5.2245593e+02   5.3543753e+02   6.0894158e+02
   4.4323061e+02   4.5779115e+02   5.4180766e+02   5.5496202e+02   6.1331443e+02
   4.2524328e+02   4.4111812e+02   4.9086910e+02   5.1398662e+02   6.0530795e+02
   4.5500007e+02   4.6926712e+02   5.5966084e+02   5.7637696e+02   6.2121377e+02
   4.7181596e+02   5.0664623e+02   5.6872662e+02   5.6975829e+02   6.0463058e+02
   4.3134049e+02   4.4903662e+02   5.5496098e+02   5.7151656e+02   6.2029885e+02
   4.1732601e+02   4.2440812e+02   4.7402602e+02   5.0819451e+02   6.0392542e+02
   4.3394689e+02   4.5048408e+02   5.2931343e+02   5.4211465e+02   6.1042957e+02
   4.2613743e+02   4.4591418e+02   5.2027220e+02   5.3372270e+02   6.0885607e+02
   4.4209632e+02   4.5529908e+02   5.0453422e+02   5.2096020e+02   6.0631551e+02
   4.7187694e+02   5.0699905e+02   5.9544099e+02   5.9919486e+02   6.0830889e+02
   4.6575995e+02   4.8561227e+02   5.7305300e+02   5.9295842e+02   6.3038745e+02
   4.1692631e+02   4.4206808e+02   5.0395743e+02   5.2103834e+02   6.0659369e+02
   4.6741104e+02   4.8781690e+02   5.1186838e+02   5.2213123e+02   6.0511186e+02
   4.5254352e+02   4.6661499e+02   5.4396807e+02   5.5676265e+02   6.1319360e+02
   4.4923403e+02   4.6309692e+02   5.2737536e+02   5.3961075e+02   6.0932665e+02
   4.5727723e+02   4.7196306e+02   5.6652170e+02   5.8649279e+02   6.2843079e+02
   4.3613369e+02   4.5217014e+02   5.4921365e+02   5.6391488e+02   6.1671615e+02
   4.6796644e+02   4.9106459e+02   5.3795139e+02   5.4573519e+02   6.0762270e+02
   4.4698324e+02   4.6119121e+02   5.5535615e+02   5.7127365e+02   6.1932364e+02
   4.3068817e+02   4.3083010e+02   4.7208767e+02   5.0767669e+02   6.0376832e+02
   4.3866903e+02   4.3880137e+02   4.7211859e+02   5.0768287e+02   6.0377000e+02
   4.7156241e+02   5.0523990e+02   5.8792241e+02   5.9398059e+02   6.1152922e+02
   3.9676933e+02   4.1808673e+02   4.7315474e+02   5.0796217e+02   6.0385726e+02
   4.5796927e+02   4.7024742e+02   5.0038019e+02   5.1727154e+02   6.0527483e+02
   4.0833453e+02   4.4315485e+02   5.3420370e+02   5.4731218e+02   6.1187773e+02
   4.6719408e+02   4.8816378e+02   5.1971454e+02   5.2880664e+02   6.0581628e+02
   4.7176765e+02   5.0637054e+02   5.7183073e+02   5.7324535e+02   6.0506812e+02
   4.5765525e+02   4.6988603e+02   5.0042324e+02   5.1733541e+02   6.0529550e+02
   4.7182546e+02   5.0669161e+02   5.5568688e+02   5.5640677e+02   6.0422188e+02
   4.3859089e+02   4.3865890e+02   4.7205426e+02   5.0766692e+02   6.0376551e+02
   4.6267160e+02   4.7900953e+02   5.1878874e+02   5.2996973e+02   6.0665325e+02
   4.7056204e+02   5.0048356e+02   5.8989731e+02   6.2431731e+02   7.1743283e+02
   4.7094122e+02   5.0217077e+02   5.8213657e+02   5.9145708e+02   6.1562544e+02
   4.4639528e+02   4.6045122e+02   5.2956025e+02   5.4190691e+02   6.0993678e+02
   4.7190934e+02   5.0718985e+02   6.0192251e+02   6.2666996e+02   6.2940254e+02
   4.6989412e+02   4.9723967e+02   5.2958073e+02   5.3511222e+02   6.0550144e+02
   4.2138428e+02   4.4483911e+02   5.7061400e+02   5.9895672e+02   6.5913688e+02
   4.4541542e+02   4.5945234e+02   5.2370070e+02   5.3633783e+02   6.0888536e+02
   4.5558429e+02   4.5606505e+02   4.7260421e+02   5.0776224e+02   6.0378944e+02
   4.5065282e+02   4.6471555e+02   5.5213316e+02   5.6671538e+02   6.1691881e+02
   4.7126242e+02   5.0369644e+02   5.9457973e+02   6.3177627e+02   6.6793906e+02
   4.7097978e+02   5.0157949e+02   5.2255116e+02   5.2629780e+02   6.0443570e+02
   4.7196803e+02   5.0754064e+02   5.8396588e+02   5.8417853e+02   6.0398892e+02
   4.5165937e+02   4.6567277e+02   5.4030654e+02   5.5277595e+02   6.1212876e+02
   4.7181043e+02   5.0640152e+02   5.2464936e+02   5.2549544e+02   6.0390402e+02
   4.6934349e+02   4.9572444e+02   5.8290369e+02   6.0622877e+02   6.3774932e+02
   4.6046934e+02   4.7585604e+02   5.2447699e+02   5.3563689e+02   6.0776414e+02
   4.3055583e+02   4.3263247e+02   4.7358725e+02   5.0805937e+02   6.0388259e+02
   4.7198249e+02   5.0762787e+02   6.0367269e+02   6.3934273e+02   6.3953579e+02
   3.8743700e+02   3.9808819e+02   4.7201043e+02   5.0765782e+02   6.0376284e+02
   4.7032338e+02   4.9948217e+02   5.7938297e+02   5.9115731e+02   6.1869833e+02
   4.2216613e+02   4.4504929e+02   5.7079072e+02   5.9941473e+02   6.6346888e+02
   4.3670941e+02   4.4277420e+02   4.7920921e+02   5.0958883e+02   6.0429039e+02
   4.2723500e+02   4.4661394e+02   5.2831047e+02   5.4125309e+02   6.1036873e+02
   4.7141996e+02   5.0448845e+02   5.9218063e+02   6.0581208e+02   6.2105604e+02
   4.3026625e+02   4.4829852e+02   5.3639395e+02   5.4944910e+02   6.1224968e+02
   3.8002063e+02   4.4218238e+02   5.1237517e+02   5.2718035e+02   6.0769903e+02
   4.5777550e+02   4.6737639e+02   4.8978439e+02   5.1235259e+02   6.0462029e+02
   4.4456774e+02   4.5886164e+02   5.3190795e+02   5.4436020e+02   6.1054463e+02
   4.7177848e+02   5.0642988e+02   5.6451045e+02   5.6562924e+02   6.0462827e+02
   4.7167958e+02   5.0587409e+02   5.9301727e+02   6.0067957e+02   6.1352997e+02
   4.7104509e+02   5.0243697e+02   5.3732998e+02   5.4041066e+02   6.0496658e+02
   4.5281287e+02   4.6692944e+02   5.5175820e+02   5.6602389e+02   6.1640257e+02
   4.4988351e+02   4.6356913e+02   5.2095230e+02   5.3354896e+02   6.0817052e+02
   4.1624287e+02   4.4390252e+02   5.6322558e+02   5.8408626e+02   6.2953284e+02
   4.3000173e+02   4.3434368e+02   4.7558526e+02   5.0859387e+02   6.0403617e+02
   4.4425004e+02   4.5871699e+02   5.4689059e+02   5.6071051e+02   6.1511516e+02
   4.5271843e+02   4.6664495e+02   5.3018661e+02   5.4211471e+02   6.0960213e+02
   4.5927758e+02   4.7422926e+02   5.2659619e+02   5.3785470e+02   6.0826006e+02
   4.7164736e+02   5.0568110e+02   5.5461500e+02   5.5604398e+02   6.0467231e+02
   4.3611500e+02   4.3703864e+02   4.7285034e+02   5.0786205e+02   6.0382323e+02
   4.2494994e+02   4.4037157e+02   4.8919617e+02   5.1329169e+02   6.0516829e+02
   4.3508499e+02   4.5147349e+02   5.7131727e+02   6.0017249e+02   6.7035951e+02
   4.6751915e+02   4.9001943e+02   5.6843086e+02   5.8248399e+02   6.1956371e+02
   4.5508813e+02   4.6012938e+02   4.7954297e+02   5.0927903e+02   6.0413338e+02
   4.6423373e+02   4.8247215e+02   5.7665214e+02   6.0516753e+02   6.5648917e+02
   4.4288144e+02   4.5748548e+02   5.4159759e+02   5.5474449e+02   6.1326862e+02
   4.3584383e+02   4.5169942e+02   5.2560546e+02   5.3848233e+02   6.0962385e+02
   4.3827809e+02   4.3942546e+02   4.7315586e+02   5.0793307e+02   6.0384358e+02
   4.4618428e+02   4.6041744e+02   5.4369223e+02   5.5691468e+02   6.1373460e+02
   4.6919798e+02   4.7171160e+02   4.7480381e+02   5.0781450e+02   6.0379043e+02
   4.0950383e+02   4.4299810e+02   5.2461803e+02   5.3782164e+02   6.0974295e+02
   4.2457167e+02   4.2611180e+02   4.7267410e+02   5.0782973e+02   6.0381486e+02
   4.3116216e+02   4.4879958e+02   5.3486601e+02   5.4782532e+02   6.1181817e+02
   3.8127850e+02   4.4260379e+02   5.1962092e+02   5.3323255e+02   6.0884060e+02
   4.1857266e+02   4.4346576e+02   5.1461630e+02   5.2897030e+02   6.0800599e+02
   4.6235473e+02   4.7913848e+02   5.4517652e+02   5.5647389e+02   6.1167238e+02
   4.4750624e+02   4.6169149e+02   5.7239288e+02   6.0157953e+02   7.2630064e+02
   4.4589717e+02   4.5990872e+02   5.2485352e+02   5.3739711e+02   6.0906582e+02
   4.3504416e+02   4.5144582e+02   5.6720776e+02   5.9064681e+02   6.3655372e+02
   4.1670153e+02   4.4374103e+02   5.3081205e+02   5.4382309e+02   6.1102294e+02
   4.7185812e+02   5.0688791e+02   5.9768955e+02   6.0441868e+02   6.1177120e+02
   4.1962421e+02   4.4400012e+02   5.2210821e+02   5.3545212e+02   6.0923966e+02
   4.7099594e+02   5.0216533e+02   5.3567187e+02   5.3890049e+02   6.0494447e+02
   4.2876988e+02   4.3418342e+02   4.7638259e+02   5.0882042e+02   6.0409989e+02
   4.2203014e+02   4.4498729e+02   5.5072438e+02   5.6610948e+02   6.1795947e+02
   4.7126087e+02   5.0321658e+02   5.2668282e+02   5.2940104e+02   6.0437490e+02
   4.7197722e+02   5.0759578e+02   6.0357289e+02   6.5021038e+02   6.5099060e+02
   4.5733718e+02   4.7203773e+02   5.6824108e+02   5.8951954e+02   6.3159071e+02
   4.6775428e+02   4.7926829e+02   4.8719259e+02   5.0977931e+02   6.0405409e+02
   4.3911451e+02   4.5395177e+02   5.1861924e+02   5.3199151e+02   6.0829450e+02
   4.3013869e+02   4.4834726e+02   5.6155764e+02   5.8114026e+02   6.2671236e+02
   4.1309287e+02   4.4291059e+02   5.1635426e+02   5.3043773e+02   6.0829476e+02
   4.2194687e+02   4.4498865e+02   5.6904717e+02   5.9505354e+02   6.4509764e+02
   4.7196518e+02   5.0750768e+02   5.3250473e+02   5.3259878e+02   6.0378629e+02
   4.6901865e+02   4.9460074e+02   5.6849555e+02   5.7963120e+02   6.1574224e+02
   4.4901773e+02   4.6284581e+02   5.2536978e+02   5.3771092e+02   6.0897440e+02
   4.3902285e+02   4.5381864e+02   5.1712025e+02   5.3072443e+02   6.0806392e+02
   3.9577021e+02   4.1290619e+02   4.7246791e+02   5.0777849e+02   6.0380062e+02
   4.3824731e+02   4.5338644e+02   5.2222301e+02   5.3524697e+02   6.0892720e+02
   4.3406842e+02   4.5054334e+02   5.2817615e+02   5.4099384e+02   6.1018611e+02
   4.7197828e+02   5.0692091e+02   5.0760123e+02   5.0831197e+02   6.0376330e+02
   4.7198348e+02   5.0763353e+02   5.9754764e+02   5.9768782e+02   6.0391777e+02
   4.5518098e+02   4.6905406e+02   5.2170917e+02   5.3381095e+02   6.0790918e+02
   4.7112936e+02   5.0305148e+02   5.8786983e+02   6.0008964e+02   6.1996284e+02
   4.2169236e+02   4.4484288e+02   5.4157910e+02   5.5523990e+02   6.1400467e+02
   4.6330773e+02   4.8062413e+02   5.3681933e+02   5.4712666e+02   6.0933342e+02
   4.3303627e+02   4.4995277e+02   5.3352255e+02   5.4640509e+02   6.1142529e+02
   4.4263747e+02   4.5733964e+02   5.6238880e+02   5.8180376e+02   6.2651429e+02
   4.7035921e+02   4.9962743e+02   5.8598076e+02   6.0583052e+02   6.3108247e+02
   4.0748784e+02   4.4327191e+02   5.5184337e+02   5.6758966e+02   6.1868317e+02
   4.7194379e+02   5.0728138e+02   5.1873333e+02   5.1901234e+02   6.0378626e+02
   4.7106765e+02   5.0275590e+02   5.9275977e+02   6.2599790e+02   6.5162158e+02
   3.8725133e+02   4.0815782e+02   4.7218455e+02   5.0770359e+02   6.0377734e+02
   4.5794193e+02   4.7279925e+02   5.7123629e+02   5.9537632e+02   6.3933289e+02
   4.6728587e+02   4.8903518e+02   5.3313578e+02   5.4144297e+02   6.0731800e+02
   4.6958963e+02   4.8867331e+02   4.9708826e+02   5.1159135e+02   6.0410880e+02
   4.4600518e+02   4.4832091e+02   4.7490239e+02   5.0831512e+02   6.0394433e+02
   4.7189081e+02   5.0708078e+02   6.0145070e+02   6.2433540e+02   6.2762644e+02
   4.0006937e+02   4.4293210e+02   5.2997356e+02   5.4300053e+02   6.1086109e+02
   4.4190162e+02   4.5670419e+02   5.5560339e+02   5.7195421e+02   6.2003927e+02
   4.7123249e+02   5.0330965e+02   5.3492231e+02   5.3753870e+02   6.0466097e+02
   4.7058586e+02   5.0057723e+02   5.6088338e+02   5.6635602e+02   6.0821557e+02
   4.4757338e+02   4.4854300e+02   4.7318473e+02   5.0791032e+02   6.0383318e+02
   4.6654243e+02   4.8742388e+02   5.5404885e+02   5.6466572e+02   6.1246033e+02
   4.2198230e+02   4.4294140e+02   5.0292500e+02   5.2035116e+02   6.0645788e+02
   4.7102176e+02   5.0254151e+02   5.9268914e+02   6.2824761e+02   6.6551190e+02
   4.0599476e+02   4.4240476e+02   5.1371182e+02   5.2825521e+02   6.0789440e+02
   4.1972726e+02   4.4435221e+02   5.3888832e+02   5.5227374e+02   6.1314793e+02
   4.6368853e+02   4.8139546e+02   5.4533093e+02   5.5618725e+02   6.1124568e+02
   4.7197835e+02   5.0701654e+02   5.0780319e+02   5.0841872e+02   6.0376327e+02
   4.6968275e+02   4.9628920e+02   5.2654098e+02   5.3251006e+02   6.0540967e+02
   4.3304872e+02   4.5011428e+02   5.5879006e+02   5.7687350e+02   6.2346236e+02
   4.3680758e+02   4.5264246e+02   5.4684592e+02   5.6098702e+02   6.1558873e+02
   3.9577048e+02   4.4312289e+02   5.4968394e+02   5.6486835e+02   6.1751616e+02
   4.3906114e+02   4.5315027e+02   5.0749887e+02   5.2309535e+02   6.0673332e+02
   4.2726470e+02   4.4100335e+02   4.8812752e+02   5.1284437e+02   6.0506737e+02
   4.7191526e+02   5.0722543e+02   6.0244553e+02   6.5292154e+02   6.6420082e+02
   4.2060568e+02   4.4414148e+02   5.1999499e+02   5.3352347e+02   6.0885979e+02
   4.7140021e+02   5.0379139e+02   5.2250661e+02   5.2500634e+02   6.0416912e+02
   4.7173052e+02   5.0616130e+02   5.7247468e+02   5.7414710e+02   6.0534219e+02
   4.3337178e+02   4.4603388e+02   4.9180929e+02   5.1428109e+02   6.0532104e+02
   4.4265837e+02   4.4281787e+02   4.7216478e+02   5.0769207e+02   6.0377261e+02
   4.5037350e+02   4.5408861e+02   4.7723137e+02   5.0881782e+02   6.0405922e+02
   4.7197452e+02   5.0757961e+02   6.0352851e+02   6.6005814e+02   6.6301550e+02
   4.3526640e+02   4.5152567e+02   5.4123152e+02   5.5461581e+02   6.1354733e+02
   4.7198387e+02   5.0763521e+02   6.0367425e+02   6.2165914e+02   6.2177145e+02
   4.3807822e+02   4.5320216e+02   5.2046353e+02   5.3364444e+02   6.0862965e+02
   4.6715210e+02   4.8901797e+02   5.7961475e+02   6.0809061e+02   6.5309586e+02
   4.7175612e+02   5.0630336e+02   5.9996209e+02   6.4293529e+02   6.6055735e+02
   4.7182204e+02   5.0667836e+02   5.9702325e+02   6.0473272e+02   6.1302857e+02
   4.7158684e+02   5.0536863e+02   5.9785253e+02   6.3884109e+02   6.7796793e+02
   3.8269292e+02   3.8276212e+02   4.7198636e+02   5.0765178e+02   6.0376082e+02
   4.6796423e+02   4.9129056e+02   5.7619344e+02   5.9481129e+02   6.2886904e+02
   4.6147998e+02   4.7140314e+02   4.8918516e+02   5.1171636e+02   6.0444329e+02
   4.0805443e+02   4.1410659e+02   4.7240724e+02   5.0776212e+02   6.0379543e+02
   4.3876979e+02   4.4538599e+02   4.8056657e+02   5.0998856e+02   6.0438184e+02
   4.3740078e+02   4.5298244e+02   5.3475882e+02   5.4755714e+02   6.1158034e+02
   4.6402103e+02   4.8207391e+02   5.6586560e+02   5.8235491e+02   6.2243588e+02
   4.2715395e+02   4.4634469e+02   5.1995860e+02   5.3342948e+02   6.0878915e+02
   4.6101602e+02   4.7675583e+02   5.2739247e+02   5.3829205e+02   6.0813745e+02
   4.2510679e+02   4.3253467e+02   4.7708957e+02   5.0903780e+02   6.0416232e+02
   4.3298672e+02   4.4988168e+02   5.3105540e+02   5.4388095e+02   6.1083985e+02
   4.7186750e+02   5.0694147e+02   5.6129424e+02   5.6190190e+02   6.0419407e+02
   4.7117225e+02   5.0325594e+02   5.9385709e+02   6.3065554e+02   6.7608470e+02
   4.4203909e+02   4.5658517e+02   5.2775926e+02   5.4034068e+02   6.0980730e+02
   4.3291910e+02   4.4958470e+02   5.2047456e+02   5.3378991e+02   6.0877152e+02
   4.6966460e+02   4.9689438e+02   5.6355488e+02   5.7188227e+02   6.1141762e+02
   4.2636558e+02   4.4645220e+02   5.4625690e+02   5.6053332e+02   6.1571598e+02
   4.2214010e+02   4.3178063e+02   4.7775538e+02   5.0924518e+02   6.0422074e+02
   4.6770740e+02   4.8989731e+02   5.2554528e+02   5.3373339e+02   6.0623802e+02
   4.4729546e+02   4.5080616e+02   4.7672865e+02   5.0874577e+02   6.0405195e+02
   4.3310318e+02   4.3416110e+02   4.7287085e+02   5.0787156e+02   6.0382660e+02
   4.5558359e+02   4.6935796e+02   5.1771747e+02   5.3025777e+02   6.0728661e+02
   4.3783895e+02   4.5342663e+02   5.4956234e+02   5.6428512e+02   6.1679163e+02
   4.6734615e+02   4.8807195e+02   5.1468888e+02   5.2443982e+02   6.0533844e+02
   4.1065054e+02   4.1924417e+02   4.7308360e+02   5.0794214e+02   6.0385060e+02
   4.0546671e+02   4.4260044e+02   5.1717283e+02   5.3113417e+02   6.0843469e+02
   4.6051779e+02   4.7495986e+02   5.0962341e+02   5.2298730e+02   6.0588020e+02
   4.3500948e+02   4.5117167e+02   5.2780018e+02   5.4060437e+02   6.1008113e+02
   4.4202398e+02   4.5236637e+02   4.9041961e+02   5.1346669e+02   6.0508502e+02
   4.4153888e+02   4.5638865e+02   5.5089417e+02   5.6578385e+02   6.1721580e+02
   4.6894104e+02   4.9381949e+02   5.2949679e+02   5.3632743e+02   6.0606702e+02
   4.2702772e+02   4.4670263e+02   5.4106189e+02   5.5460316e+02   6.1374379e+02
   3.8376754e+02   4.4172324e+02   5.0785903e+02   5.2372673e+02   6.0708191e+02
   4.6722949e+02   4.8922562e+02   5.7793356e+02   6.0147412e+02   6.3894338e+02
   4.0883468e+02   4.4332108e+02   5.5377921e+02   5.7014087e+02   6.1987517e+02
   3.8598272e+02   4.4311698e+02   5.5192738e+02   5.6770261e+02   6.1874112e+02
   4.7172071e+02   5.0610470e+02   5.9950222e+02   6.4243444e+02   6.6522638e+02
   4.2589968e+02   4.2739392e+02   4.7275245e+02   5.0784855e+02   6.0382058e+02
   4.4363429e+02   4.5811492e+02   5.3821483e+02   5.5098389e+02   6.1218177e+02
   4.7183663e+02   5.0676257e+02   5.9712849e+02   6.0421169e+02   6.1228038e+02
   4.6484117e+02   4.8362338e+02   5.5147392e+02   5.6269742e+02   6.1270628e+02
   4.4205498e+02   4.5627943e+02   5.1670983e+02   5.3027094e+02   6.0789625e+02
   4.4712107e+02   4.6132936e+02   5.7205158e+02   6.0063952e+02   6.6104200e+02
   4.5081231e+02   4.6469842e+02   5.3067396e+02   5.4274607e+02   6.0985816e+02
   4.4119241e+02   4.5600196e+02   5.3589512e+02   5.4860821e+02   6.1169516e+02
   4.3526379e+02   4.5130629e+02   5.2594760e+02   5.3882107e+02   6.0970629e+02
   4.5743391e+02   4.7210429e+02   5.4513175e+02   5.5749222e+02   6.1286241e+02
   4.4731779e+02   4.6094016e+02   5.1648682e+02   5.2983769e+02   6.0763205e+02
   4.4841812e+02   4.5919857e+02   4.9433478e+02   5.1492681e+02   6.0522742e+02
   4.4092563e+02   4.5563638e+02   5.2672600e+02   5.3938661e+02   6.0965449e+02
   4.3871131e+02   4.5397251e+02   5.3304220e+02   5.4575700e+02   6.1110365e+02
   4.5691799e+02   4.7131481e+02   5.3163259e+02   5.4313881e+02   6.0946048e+02
   4.6873262e+02   4.9365337e+02   5.8274729e+02   6.1178171e+02   6.5218055e+02
   4.7163720e+02   5.0561094e+02   5.4995097e+02   5.5136220e+02   6.0453981e+02
   4.6670856e+02   4.8786659e+02   5.6364659e+02   5.7680157e+02   6.1725229e+02
   4.4277145e+02   4.5738479e+02   5.4091136e+02   5.5398703e+02   6.1305351e+02
   4.6026232e+02   4.6126445e+02   4.7328358e+02   5.0784988e+02   6.0380749e+02
   4.0528938e+02   4.3529811e+02   4.8531788e+02   5.1185602e+02   6.0487631e+02
   4.1060201e+02   4.3961001e+02   4.9535093e+02   5.1613023e+02   6.0574412e+02
   4.3996687e+02   4.5511967e+02   5.5494180e+02   5.7115458e+02   6.1974606e+02
   4.3055891e+02   4.4662609e+02   5.0278279e+02   5.2015655e+02   6.0636518e+02
   4.7178224e+02   5.0645039e+02   5.9917102e+02   6.1990640e+02   6.2635294e+02
   4.1876302e+02   4.2166489e+02   4.7273242e+02   5.0784684e+02   6.0382091e+02
   3.8526164e+02   4.4297102e+02   5.3410717e+02   5.4721831e+02   6.1186068e+02
   4.7196763e+02   5.0753741e+02   6.0197341e+02   6.0588920e+02   6.0793932e+02
   4.6046726e+02   4.7626959e+02   5.5589627e+02   5.6999268e+02   6.1684401e+02
   4.1922672e+02   4.4428303e+02   5.4208761e+02   5.5582771e+02   6.1420700e+02
   4.1619005e+02   4.4334337e+02   5.1888720e+02   5.3257139e+02   6.0869457e+02
   4.7073959e+02   5.0125783e+02   5.8986269e+02   6.1738067e+02   6.4124709e+02
   4.2628675e+02   4.4646309e+02   5.6890522e+02   5.9461866e+02   6.4394950e+02
   4.2464918e+02   4.4371747e+02   5.0247392e+02   5.2004548e+02   6.0639171e+02
   4.1397654e+02   4.4366445e+02   5.7096118e+02   6.0001078e+02   7.3451310e+02
   4.6122861e+02   4.7741009e+02   5.5260067e+02   5.6554685e+02   6.1482762e+02
   4.7015762e+02   4.9880576e+02   5.8792879e+02   6.2110500e+02   6.8270256e+02
   4.0157401e+02   4.2126537e+02   4.7391643e+02   5.0816878e+02   6.0391953e+02
   4.1954578e+02   4.4422221e+02   5.3208752e+02   5.4511320e+02   6.1130777e+02
   4.6964899e+02   4.9634095e+02   5.3040439e+02   5.3628837e+02   6.0572390e+02
   4.7192138e+02   5.0726054e+02   5.6754547e+02   5.6793095e+02   6.0407590e+02
   4.7094189e+02   5.0217065e+02   5.8945447e+02   6.0878657e+02   6.2899391e+02
   4.4471405e+02   4.5916246e+02   5.7146723e+02   5.9940920e+02   6.5483648e+02
   4.6674510e+02   4.8791333e+02   5.5105420e+02   5.6094005e+02   6.1126157e+02
   3.8825447e+02   4.4313691e+02   5.6122293e+02   5.8088397e+02   6.2681689e+02
   4.3143407e+02   4.4906009e+02   5.4578464e+02   5.5987547e+02   6.1537057e+02
   4.3828797e+02   4.5349590e+02   5.2526663e+02   5.3809162e+02   6.0947949e+02
   4.2023704e+02   4.4435949e+02   5.3159053e+02   5.4459963e+02   6.1118300e+02
   4.7195811e+02   5.0336603e+02   5.0376218e+02   5.0798405e+02   6.0376783e+02
   4.3949600e+02   4.5468754e+02   5.4176663e+02   5.5507405e+02   6.1352705e+02
   4.6631909e+02   4.6972673e+02   4.7632975e+02   5.0812264e+02   6.0385047e+02
   4.3361560e+02   4.4924838e+02   5.0802270e+02   5.2362397e+02   6.0691902e+02
   4.4279303e+02   4.5547410e+02   5.0151099e+02   5.1902432e+02   6.0599006e+02
   4.2278508e+02   4.2373503e+02   4.7232891e+02   5.0773966e+02   6.0378773e+02
   4.6695975e+02   4.7185358e+02   4.7817408e+02   5.0831470e+02   6.0387889e+02
   4.6473805e+02   4.8330035e+02   5.3928717e+02   5.4916788e+02   6.0937828e+02
   4.3281050e+02   4.4995701e+02   5.5655334e+02   5.7366296e+02   6.2143765e+02
   4.1883469e+02   4.4406225e+02   5.3070129e+02   5.4370205e+02   6.1098606e+02
   4.5532915e+02   4.6964119e+02   5.6934917e+02   5.9226941e+02   6.3559548e+02
   4.2134911e+02   4.4449809e+02   5.2563955e+02   5.3874445e+02   6.0989358e+02
   4.6240641e+02   4.7888257e+02   5.2619657e+02   5.3681415e+02   6.0771587e+02
   4.7193794e+02   5.0735953e+02   5.6136756e+02   5.6161929e+02   6.0393901e+02
   3.8359094e+02   4.4149001e+02   5.0608318e+02   5.2247683e+02   6.0686134e+02
   4.3279045e+02   4.4995188e+02   5.6650433e+02   5.8941276e+02   6.3503454e+02
   4.3905523e+02   4.5440471e+02   5.7161265e+02   6.0060710e+02   6.8646023e+02
   4.4327938e+02   4.4341253e+02   4.7213702e+02   5.0768539e+02   6.0377064e+02
   3.8799418e+02   4.4288165e+02   5.2908124e+02   5.4211577e+02   6.1066526e+02
   4.2580822e+02   4.4366990e+02   4.9974350e+02   5.1839919e+02   6.0610326e+02
   4.4649637e+02   4.6055339e+02   5.3016533e+02   5.4250120e+02   6.1005492e+02
   3.9010497e+02   4.1327548e+02   4.7251555e+02   5.0779129e+02   6.0380473e+02
   4.2399614e+02   4.2459300e+02   4.7222382e+02   5.0771253e+02   6.0377944e+02
   4.6320633e+02   4.7557855e+02   4.9447544e+02   5.1345795e+02   6.0460359e+02
   4.1342758e+02   4.2546666e+02   4.7507532e+02   5.0848592e+02   6.0401178e+02
   4.3805707e+02   4.5322063e+02   5.2158788e+02   5.3466817e+02   6.0882232e+02
   4.6416122e+02   4.7599767e+02   4.9180853e+02   5.1217695e+02   6.0442348e+02
   4.5706151e+02   4.7168049e+02   5.5362503e+02   5.6779934e+02   6.1657747e+02
   4.6492179e+02   4.8382343e+02   5.6686383e+02   5.8319474e+02   6.2244726e+02
   4.7120820e+02   5.0299648e+02   5.2818053e+02   5.3099622e+02   6.0446239e+02
   4.7171022e+02   5.0604645e+02   5.9129488e+02   5.9682089e+02   6.1079649e+02
   4.4524718e+02   4.5963342e+02   5.6491496e+02   5.8572075e+02   6.2972480e+02
   4.2173798e+02   4.4485934e+02   5.4209290e+02   5.5581591e+02   6.1418270e+02
   4.7126638e+02   5.0326429e+02   5.2720466e+02   5.2988541e+02   6.0438556e+02
   4.5849703e+02   4.7340287e+02   5.3850138e+02   5.5001629e+02   6.1073472e+02
   4.7166470e+02   5.0485210e+02   5.1521851e+02   5.1731453e+02   6.0391433e+02
   4.5608633e+02   4.6401010e+02   4.8538722e+02   5.1095574e+02   6.0443093e+02
   4.7188209e+02   5.0695211e+02   5.3109431e+02   5.3154768e+02   6.0387719e+02
   4.4401792e+02   4.5854799e+02   5.7204709e+02   6.0118393e+02   7.2042572e+02
   4.7191432e+02   5.0721928e+02   6.0192966e+02   6.2394649e+02   6.2650313e+02
   4.7190976e+02   5.0719206e+02   6.0204767e+02   6.3073933e+02   6.3361248e+02
   4.1730717e+02   4.4403741e+02   5.5925664e+02   5.7785924e+02   6.2449410e+02
   4.0064383e+02   4.4303428e+02   5.3585352e+02   5.4903522e+02   6.1232149e+02
   4.3528323e+02   4.5160837e+02   5.7140288e+02   6.0039732e+02   6.9250406e+02
   4.7185384e+02   5.0686460e+02   6.0025467e+02   6.1775158e+02   6.2235071e+02
   4.4087274e+02   4.5583942e+02   5.5077250e+02   5.6566407e+02   6.1720282e+02
   4.6774709e+02   4.9063178e+02   5.5479606e+02   5.6440317e+02   6.1152002e+02
   3.9944804e+02   4.4289861e+02   5.2858158e+02   5.4162206e+02   6.1055508e+02
   4.6852517e+02   4.9299250e+02   5.8270976e+02   6.1377191e+02   6.7080061e+02
   4.0654029e+02   4.4306926e+02   5.3218078e+02   5.4524064e+02   6.1137347e+02
   4.3624184e+02   4.5227318e+02   5.6634397e+02   5.8892505e+02   6.3416915e+02
   4.6850727e+02   4.7856567e+02   4.8432038e+02   5.0898512e+02   6.0395123e+02
   4.5831952e+02   4.7328511e+02   5.6367070e+02   5.8155457e+02   6.2407299e+02
   4.7050431e+02   5.0023750e+02   5.8852839e+02   6.1577067e+02   6.4180132e+02
   4.4422825e+02   4.5873367e+02   5.6785507e+02   5.9116996e+02   6.3630404e+02
   4.0545039e+02   4.4323912e+02   5.6860761e+02   5.9419976e+02   6.4347262e+02
   4.2542609e+02   4.4575847e+02   5.2434040e+02   5.3748427e+02   6.0960219e+02
   4.2263126e+02   4.4439493e+02   5.1429378e+02   5.2867868e+02   6.0793147e+02
   3.9335925e+02   4.1897737e+02   4.7334727e+02   5.0801437e+02   6.0387279e+02
   4.6973008e+02   4.9714496e+02   5.7948858e+02   5.9458361e+02   6.2370384e+02
   4.6314803e+02   4.8021634e+02   5.3028187e+02   5.4056975e+02   6.0820594e+02
   4.2974281e+02   4.4803798e+02   5.3925810e+02   5.5256278e+02   6.1309795e+02
   4.6080409e+02   4.7678758e+02   5.7244139e+02   5.9665390e+02   6.3980968e+02
   4.1465140e+02   4.4371343e+02   5.5340431e+02   5.6961762e+02   6.1960553e+02
   4.4836254e+02   4.6250855e+02   5.6496492e+02   5.8546775e+02   6.2909864e+02
   4.7093708e+02   5.0151890e+02   5.2516176e+02   5.2884118e+02   6.0455886e+02
   4.5991316e+02   4.7473743e+02   5.1687701e+02   5.2895303e+02   6.0676946e+02
   4.2611471e+02   4.4629104e+02   5.3881971e+02   5.5213999e+02   6.1304416e+02
   4.6720511e+02   4.8915925e+02   5.7914960e+02   6.0579191e+02   6.4680036e+02
   4.6989634e+02   4.9752024e+02   5.3782052e+02   5.4322879e+02   6.0616581e+02
   4.2742707e+02   4.4686264e+02   5.3881477e+02   5.5211615e+02   6.1301719e+02
   4.3497707e+02   4.5093088e+02   5.1951994e+02   5.3289133e+02   6.0856121e+02
   4.6968842e+02   4.9621191e+02   5.2472304e+02   5.3081532e+02   6.0527714e+02
   4.6872965e+02   4.9362839e+02   5.5850776e+02   5.6757999e+02   6.1147855e+02
   4.5561480e+02   4.6944016e+02   5.1884957e+02   5.3122328e+02   6.0744400e+02
   4.4410970e+02   4.5860803e+02   5.5083846e+02   5.6557128e+02   6.1696739e+02
   4.3695250e+02   4.5248291e+02   5.2525043e+02   5.3811671e+02   6.0952206e+02
   4.6613595e+02   4.8082717e+02   4.9618376e+02   5.1331757e+02   6.0445708e+02
   4.2558191e+02   4.3441539e+02   4.7880924e+02   5.0955667e+02   6.0430035e+02
   4.4791632e+02   4.5992900e+02   5.0056158e+02   5.1821176e+02   6.0574011e+02
   4.6046974e+02   4.7580905e+02   5.2305253e+02   5.3430283e+02   6.0754980e+02
   4.7139177e+02   5.0374515e+02   5.2253022e+02   5.2505668e+02   6.0417506e+02
   4.5510664e+02   4.6912710e+02   5.2787431e+02   5.3963222e+02   6.0894865e+02
   3.8633815e+02   4.4220281e+02   5.1259554e+02   5.2735693e+02   6.0773130e+02
   4.2790310e+02   4.3735501e+02   4.8082258e+02   5.1019753e+02   6.0445991e+02
   4.1923544e+02   4.4322394e+02   5.1010644e+02   5.2536785e+02   6.0734848e+02
   4.5095037e+02   4.5592165e+02   4.7932647e+02   5.0935372e+02   6.0417739e+02
   4.5081376e+02   4.6489316e+02   5.6674951e+02   5.8821812e+02   6.3160480e+02
   4.4067887e+02   4.5538521e+02   5.2449645e+02   5.3728558e+02   6.0924697e+02
   4.2504266e+02   4.4553836e+02   5.2180910e+02   5.3513416e+02   6.0913925e+02
   4.6487933e+02   4.8346813e+02   5.3339274e+02   5.4304814e+02   6.0826084e+02
   4.7152497e+02   5.0479919e+02   5.3175478e+02   5.3351814e+02   6.0426466e+02
   4.4713329e+02   4.6134100e+02   5.6963266e+02   5.9450663e+02   6.4117003e+02
   4.5964606e+02   4.6056125e+02   4.7317624e+02   5.0783803e+02   6.0380550e+02
   4.7114986e+02   5.0315211e+02   5.7418630e+02   5.7941002e+02   6.0931686e+02
   4.2516136e+02   4.4599867e+02   5.5148174e+02   5.6702919e+02   6.1831793e+02
   4.4040882e+02   4.5470609e+02   5.1299068e+02   5.2725810e+02   6.0740885e+02
   4.3189470e+02   4.4893588e+02   5.2056258e+02   5.3389103e+02   6.0880920e+02
   4.7093032e+02   5.0210761e+02   5.6034186e+02   5.6467947e+02   6.0715381e+02
   3.8658908e+02   3.8702933e+02   4.7198702e+02   5.0765171e+02   6.0376083e+02
   4.1824182e+02   4.4402475e+02   5.3448934e+02   5.4758204e+02   6.1191773e+02
   4.7066996e+02   5.0095104e+02   5.8997050e+02   6.2069710e+02   6.4859217e+02
   4.6912827e+02   4.9497202e+02   5.8166260e+02   6.0358229e+02   6.3542677e+02
   4.4618683e+02   4.6031028e+02   5.3254107e+02   5.4492966e+02   6.1058885e+02
   4.3747892e+02   4.4227366e+02   4.7752272e+02   5.0908133e+02   6.0416004e+02
   4.0529473e+02   4.4246910e+02   5.1490706e+02   5.2923808e+02   6.0807792e+02
   4.3769974e+02   4.3990107e+02   4.7428048e+02   5.0821564e+02   6.0392469e+02
   4.5288755e+02   4.5382679e+02   4.7319500e+02   5.0788707e+02   6.0382341e+02
   4.2713674e+02   4.4618928e+02   5.1653224e+02   5.3049696e+02   6.0823273e+02
   4.5621717e+02   4.7065404e+02   5.5210302e+02   5.6601430e+02   6.1596608e+02
   4.6207346e+02   4.7793303e+02   5.1665753e+02   5.2831784e+02   6.0648102e+02
   4.7063140e+02   5.0078736e+02   5.7179833e+02   5.7891247e+02   6.1130346e+02
   4.5653721e+02   4.7102172e+02   5.4808292e+02   5.6104869e+02   6.1411556e+02
   4.7051818e+02   5.0029693e+02   5.8529969e+02   6.0159620e+02   6.2597425e+02
   4.0470485e+02   4.2991031e+02   4.7872443e+02   5.0956638e+02   6.0431262e+02
   4.4498298e+02   4.5935868e+02   5.4570934e+02   5.5927442e+02   6.1457678e+02
   4.6668635e+02   4.8781173e+02   5.7731451e+02   6.0133934e+02   6.4009678e+02
   4.7045438e+02   4.9987450e+02   5.4260123e+02   5.4708220e+02   6.0600988e+02
   4.4468468e+02   4.5910947e+02   5.4901954e+02   5.6327774e+02   6.1602200e+02
   4.1917673e+02   4.2964044e+02   4.7684293e+02   5.0898149e+02   6.0415043e+02
   4.7193118e+02   5.0731952e+02   5.6987809e+02   5.7023524e+02   6.0406076e+02
   4.7187513e+02   5.0698821e+02   6.0177590e+02   6.5056106e+02   6.6898053e+02
   4.6922315e+02   4.9530156e+02   5.8040536e+02   5.9942752e+02   6.3015400e+02
   4.5926262e+02   4.5960537e+02   4.7242723e+02   5.0772021e+02   6.0377743e+02
   4.3706456e+02   4.5286752e+02   5.7143774e+02   6.0032646e+02   6.7215266e+02
   4.5149983e+02   4.6529029e+02   5.2538956e+02   5.3756350e+02   6.0880826e+02
   4.6328401e+02   4.8075594e+02   5.7265955e+02   5.9510399e+02   6.3552967e+02
   4.6636949e+02   4.8697275e+02   5.4929305e+02   5.5922446e+02   6.1101420e+02
   4.7057228e+02   5.0052829e+02   5.8992438e+02   6.2415858e+02   6.7949830e+02
   4.3884603e+02   4.5417207e+02   5.4180070e+02   5.5513630e+02   6.1357298e+02
   4.7091352e+02   5.0204368e+02   5.8474209e+02   5.9612384e+02   6.1885779e+02
   4.7185010e+02   5.0638809e+02   5.1612845e+02   5.1710106e+02   6.0383008e+02
   4.2611138e+02   4.4607383e+02   5.2600099e+02   5.3904269e+02   6.0991376e+02
   4.5444307e+02   4.6861536e+02   5.4529296e+02   5.5806284e+02   6.1340476e+02
   4.5468258e+02   4.6892178e+02   5.7092244e+02   5.9582755e+02   6.4149001e+02
   4.6993951e+02   4.9790020e+02   5.5313715e+02   5.5918075e+02   6.0808259e+02
   4.5336419e+02   4.6750475e+02   5.5210660e+02   5.6639904e+02   6.1649389e+02
   4.4521624e+02   4.4802177e+02   4.7553095e+02   5.0847443e+02   6.0398761e+02
   4.3335488e+02   4.5031494e+02   5.5975715e+02   5.7828727e+02   6.2443720e+02
   4.3129562e+02   4.4618652e+02   4.9789445e+02   5.1728506e+02   6.0587341e+02
   4.4738944e+02   4.6158132e+02   5.7017216e+02   5.9568337e+02   6.4333007e+02
   4.6333119e+02   4.8054754e+02   5.3105079e+02   5.4127044e+02   6.0828990e+02
   6.0260973e+02   5.7633227e+02   5.5735352e+02   5.5400044e+02   4.4312811e+02
   6.0353185e+02   5.7412195e+02   4.7251513e+02   4.5772154e+02   3.8734642e+02
   6.0320698e+02   5.7599371e+02   5.4415864e+02   5.4139819e+02   4.4310795e+02
   6.3431240e+02   6.0041646e+02   5.3921691e+02   5.2768972e+02   4.4286672e+02
   6.0009204e+02   5.7102968e+02   4.4489791e+02   4.2331098e+02   4.1362135e+02
   6.0218336e+02   5.7292602e+02   4.6689967e+02   4.5424274e+02   4.2115223e+02
   6.0114745e+02   5.7241984e+02   5.1362458e+02   5.1259894e+02   4.4302957e+02
   6.0006429e+02   5.7100441e+02   4.4456258e+02   4.2636897e+02   4.2231612e+02
   6.0221841e+02   5.8264870e+02   5.7752120e+02   5.6757707e+02   4.4313524e+02
   6.0284823e+02   5.7358906e+02   4.7386909e+02   4.6331685e+02   4.2978845e+02
   6.0018881e+02   5.7113301e+02   4.7103307e+02   4.7028246e+02   4.4240797e+02
   6.4525840e+02   6.0064750e+02   5.0887233e+02   4.8009512e+02   4.3143162e+02
   7.1144867e+02   6.3149406e+02   5.8607536e+02   5.6438445e+02   4.4313461e+02
   6.0110362e+02   5.7254137e+02   5.2863498e+02   5.2773273e+02   4.4310494e+02
   6.0471353e+02   5.7689127e+02   5.2641041e+02   5.2308189e+02   4.4299506e+02
   6.0006278e+02   5.7100369e+02   4.4568399e+02   4.3829438e+02   4.3515873e+02
   6.0008568e+02   5.7102556e+02   4.6030552e+02   4.5958079e+02   4.4229661e+02
   6.0306440e+02   5.7534025e+02   5.3523386e+02   5.3284724e+02   4.4308351e+02
   5.9999340e+02   5.7093869e+02   4.4960055e+02   4.4954609e+02   4.4307592e+02
   6.8519490e+02   6.0491372e+02   5.1272948e+02   4.8772093e+02   4.3646641e+02
   6.0364846e+02   5.7541503e+02   5.1755014e+02   5.1466583e+02   4.4290520e+02
   6.1622804e+02   5.8792836e+02   5.3661142e+02   5.2870609e+02   4.4294159e+02
   6.0332230e+02   5.7396200e+02   4.7292685e+02   4.5953772e+02   4.2136944e+02
   6.3549420e+02   6.0142581e+02   5.4164328e+02   5.2999681e+02   4.4291094e+02
   6.1778884e+02   5.8951707e+02   5.4019073e+02   5.3176593e+02   4.4297737e+02
   6.0013921e+02   5.7107323e+02   4.4568636e+02   4.2536450e+02   4.1268986e+02
   6.4313891e+02   6.2271288e+02   5.8405639e+02   5.6348398e+02   4.4313445e+02
   6.0036807e+02   5.7128688e+02   4.5144285e+02   4.4163128e+02   4.3065477e+02
   6.7658216e+02   6.0356529e+02   5.0764312e+02   4.7220420e+02   4.0885669e+02
   6.3095911e+02   5.9943408e+02   5.4533751e+02   5.3412567e+02   4.4298268e+02
   6.0083543e+02   5.7199086e+02   5.0772352e+02   5.0685789e+02   4.4300034e+02
   6.0877161e+02   5.8115543e+02   5.3122892e+02   5.2597619e+02   4.4296307e+02
   6.0931106e+02   5.9624988e+02   5.8576848e+02   5.6738729e+02   4.4313496e+02
   6.0013239e+02   5.7198054e+02   5.6831662e+02   5.6739357e+02   4.4313518e+02
   6.7163819e+02   6.1337821e+02   5.5410467e+02   5.4054753e+02   4.4304807e+02
   6.4061663e+02   6.0263077e+02   5.3362041e+02   5.2115536e+02   4.4268265e+02
   6.0081296e+02   5.7169411e+02   4.5861091e+02   4.4997264e+02   4.3141272e+02
   6.0978392e+02   6.0205327e+02   5.9241652e+02   5.6933952e+02   4.4313561e+02
   6.0032807e+02   5.7124966e+02   4.5207692e+02   4.4453208e+02   4.3382081e+02
   6.0565865e+02   5.7629384e+02   4.8597764e+02   4.7356747e+02   4.3347738e+02
   6.4893811e+02   6.0505837e+02   5.2977732e+02   5.1612148e+02   4.4245395e+02
   5.9999418e+02   5.7093947e+02   4.4318471e+02   4.2152066e+02   4.2133279e+02
   6.0011272e+02   5.7105799e+02   4.7136431e+02   4.7091376e+02   4.4270655e+02
   6.2905618e+02   6.0443830e+02   5.6982114e+02   5.5500815e+02   4.4312361e+02
   6.1702227e+02   5.8512982e+02   4.9763214e+02   4.7404486e+02   4.2734107e+02
   6.5111889e+02   6.0834377e+02   5.4372606e+02   5.3101897e+02   4.4291976e+02
   6.0757616e+02   5.7963659e+02   5.2503231e+02   5.2020668e+02   4.4289922e+02
   6.1607520e+02   5.8878903e+02   5.4531284e+02   5.3712640e+02   4.4303941e+02
   6.0169357e+02   5.7257708e+02   4.7373213e+02   4.6771471e+02   4.3676536e+02
   6.3750541e+02   6.0141757e+02   5.3496119e+02   5.2290055e+02   4.4274291e+02
   6.0812028e+02   5.7823858e+02   4.8806450e+02   4.7145284e+02   4.2906216e+02
   6.0070781e+02   5.7161096e+02   4.6539487e+02   4.6140195e+02   4.3832218e+02
   6.8409141e+02   6.1453911e+02   5.5735938e+02   5.4343544e+02   4.4307194e+02
   6.0061253e+02   5.7199223e+02   5.4122662e+02   5.4063493e+02   4.4312836e+02
   6.0201424e+02   5.7276834e+02   4.6506072e+02   4.5156856e+02   4.1526595e+02
   6.6521520e+02   6.1439407e+02   5.5804777e+02   5.4407863e+02   4.4307669e+02
   6.0913253e+02   5.8358453e+02   5.5186369e+02   5.4534621e+02   4.4310063e+02
   6.4124470e+02   6.0331393e+02   5.3623597e+02   5.2389430e+02   4.4276479e+02
   6.0000016e+02   5.7094468e+02   4.4327379e+02   4.1042599e+02   4.0660509e+02
   6.1152174e+02   5.8416308e+02   5.3740008e+02   5.3099016e+02   4.4299674e+02
   6.0326274e+02   5.7481165e+02   5.1035795e+02   5.0738716e+02   4.4271508e+02
   6.0002688e+02   5.7096932e+02   4.4374424e+02   4.1793270e+02   4.1234024e+02
   6.0207289e+02   5.7406778e+02   5.3656849e+02   5.3484600e+02   4.4310283e+02
   6.0033196e+02   5.7125364e+02   4.5046208e+02   4.3976610e+02   4.2961351e+02
   6.0136671e+02   5.7307461e+02   5.3699183e+02   5.3580525e+02   4.4311426e+02
   6.1964431e+02   6.0713262e+02   5.8763150e+02   5.6662773e+02   4.4313550e+02
   6.0460825e+02   5.7725122e+02   5.3599771e+02   5.3265659e+02   4.4306436e+02
   5.9999242e+02   5.7093780e+02   4.4315915e+02   4.3312869e+02   4.3309555e+02
   6.0007092e+02   5.7103951e+02   5.0929307e+02   5.0921383e+02   4.4312461e+02
   6.0004839e+02   5.7099157e+02   4.6490266e+02   4.6459745e+02   4.4279353e+02
   6.0172602e+02   5.7251287e+02   4.6350703e+02   4.5059826e+02   4.1965586e+02
   6.0007328e+02   5.7126426e+02   5.6342918e+02   5.6316730e+02   4.4313538e+02
   6.0080421e+02   5.7230577e+02   5.4128125e+02   5.4051537e+02   4.4312624e+02
   6.1044563e+02   5.8559955e+02   5.5623401e+02   5.4860228e+02   4.4310971e+02
   6.1104778e+02   5.8332142e+02   5.3244974e+02   5.2629454e+02   4.4294342e+02
   7.1504864e+02   6.0570213e+02   5.1614875e+02   4.9539504e+02   4.3930898e+02
   6.4142369e+02   6.0251686e+02   5.3061451e+02   5.1768359e+02   4.4254610e+02
   6.0343371e+02   5.7403435e+02   4.7210589e+02   4.5739925e+02   3.9182813e+02
   6.4619184e+02   6.0940292e+02   5.5468449e+02   5.4148641e+02   4.4305762e+02
   6.0058524e+02   5.7148584e+02   4.5576003e+02   4.4739424e+02   4.3212189e+02
   6.1068849e+02   5.8026920e+02   4.9115552e+02   4.7165164e+02   4.2704346e+02
   6.5188078e+02   6.0681533e+02   5.3511039e+02   5.2205596e+02   4.4269845e+02
   6.8174916e+02   6.0358917e+02   5.0760471e+02   4.7201299e+02   3.9946740e+02
   6.2135404e+02   5.9108506e+02   5.2980421e+02   5.2025775e+02   4.4273265e+02
   6.0802628e+02   5.8068394e+02   5.3453400e+02   5.2957835e+02   4.4300858e+02
   6.1268642e+02   5.8373671e+02   5.1993059e+02   5.1238247e+02   4.4252237e+02
   6.0031866e+02   5.7123844e+02   4.4838336e+02   4.3021763e+02   3.9359905e+02
   6.0181147e+02   5.7354994e+02   5.3088577e+02   5.2943541e+02   4.4309295e+02
   6.0042019e+02   5.7160670e+02   5.3379894e+02   5.3342352e+02   4.4312708e+02
   6.0622085e+02   5.7690812e+02   4.8968180e+02   4.7790954e+02   4.3588672e+02
   6.0142569e+02   5.7226924e+02   4.6716709e+02   4.5966516e+02   4.3339412e+02
   6.0126293e+02   5.7295545e+02   5.3842597e+02   5.3730292e+02   4.4311775e+02
   6.0265874e+02   5.7436229e+02   5.2048324e+02   5.1837395e+02   4.4300720e+02
   6.0010976e+02   5.7145385e+02   5.6450154e+02   5.6407868e+02   4.4313530e+02
   6.0035386e+02   5.7144305e+02   5.2183895e+02   5.2153364e+02   4.4311960e+02
   6.3235207e+02   6.2101481e+02   5.9016406e+02   5.6709800e+02   4.4313568e+02
   6.3258889e+02   5.9864237e+02   5.3340807e+02   5.2186949e+02   4.4272500e+02
   6.0951051e+02   5.8193451e+02   5.3240293e+02   5.2685329e+02   4.4296534e+02
   6.0471216e+02   5.7642636e+02   5.1396377e+02   5.1018799e+02   4.4271125e+02
   6.3453392e+02   6.1664502e+02   5.8317694e+02   5.6327371e+02   4.4313428e+02
   6.1659543e+02   5.9294866e+02   5.6486092e+02   5.5359443e+02   4.4312023e+02
   6.3290931e+02   6.0249968e+02   5.5504855e+02   5.4276529e+02   4.4307027e+02
   6.8301902e+02   6.1917451e+02   5.6910536e+02   5.5302178e+02   4.4311849e+02
   6.1396304e+02   5.8526760e+02   5.2683646e+02   5.1941762e+02   4.4278231e+02
   6.5587733e+02   6.1718836e+02   5.6801608e+02   5.5230291e+02   4.4311644e+02
   6.1678297e+02   5.8691903e+02   5.2057569e+02   5.1143585e+02   4.4237621e+02
   6.0006309e+02   5.7100310e+02   4.4444776e+02   4.2377581e+02   4.1855126e+02
   6.0120075e+02   5.7519322e+02   5.6644799e+02   5.6310564e+02   4.4313401e+02
   6.1139102e+02   5.9427900e+02   5.7957614e+02   5.6426022e+02   4.4313419e+02
   6.0753608e+02   5.7862912e+02   5.0379606e+02   4.9575237e+02   4.4120266e+02
   6.5672432e+02   6.1087466e+02   5.4920855e+02   5.3617428e+02   4.4299972e+02
   6.4451197e+02   6.0658055e+02   5.4603981e+02   5.3356260e+02   4.4296547e+02
   6.0199651e+02   5.7362568e+02   5.2364976e+02   5.2207012e+02   4.4305980e+02
   6.4998859e+02   6.0462559e+02   5.2540994e+02   5.1072143e+02   4.4205376e+02
   6.0013014e+02   5.7106618e+02   4.4617880e+02   4.3255916e+02   4.2737698e+02
   6.0011049e+02   5.7104815e+02   4.4784742e+02   4.4198453e+02   4.3656136e+02
   6.5123448e+02   6.0318816e+02   5.1426513e+02   4.9252427e+02   4.3846957e+02
   6.2430192e+02   6.0076533e+02   5.6978505e+02   5.5560655e+02   4.4312482e+02
   6.0182651e+02   5.7347406e+02   5.2673675e+02   5.2527807e+02   4.4307926e+02
   6.0004928e+02   5.7099910e+02   4.8112509e+02   4.8098572e+02   4.4304587e+02
   6.1110487e+02   5.8327576e+02   5.3129625e+02   5.2509448e+02   4.4292605e+02
   6.0369018e+02   5.7592887e+02   5.3084431e+02   5.2814172e+02   4.4305216e+02
   6.1423960e+02   5.8634027e+02   5.3637893e+02   5.2908440e+02   4.4295777e+02
   6.0071333e+02   5.7161021e+02   4.6318465e+02   4.5839924e+02   4.3720830e+02
   6.1753229e+02   6.0983302e+02   5.9277694e+02   5.6882478e+02   4.4313601e+02
   6.0014670e+02   5.7116916e+02   5.2861911e+02   5.2848796e+02   4.4313105e+02
   6.0412779e+02   5.7520614e+02   4.9142122e+02   4.8395869e+02   4.3965876e+02
   6.1725917e+02   5.9271108e+02   5.6180122e+02   5.5110340e+02   4.4311376e+02
   6.0477772e+02   5.7728700e+02   5.3311988e+02   5.2976719e+02   4.4304535e+02
   6.0085991e+02   5.7175443e+02   4.6641329e+02   4.6186102e+02   4.3762976e+02
   6.6313273e+02   6.0319607e+02   5.0746954e+02   4.7195734e+02   3.8458456e+02
   6.0021572e+02   5.8480989e+02   5.8442380e+02   5.7073856e+02   4.4313543e+02
   6.0055610e+02   5.7145898e+02   4.5247085e+02   4.3895470e+02   4.2269421e+02
   6.5329179e+02   6.0208623e+02   5.0725746e+02   4.7256800e+02   4.1461216e+02
   6.0043635e+02   5.7135016e+02   4.5876708e+02   4.5453711e+02   4.3792797e+02
   6.0088897e+02   5.7176184e+02   4.5687435e+02   4.4480686e+02   4.2460587e+02
   7.3838953e+02   6.1014494e+02   5.3975886e+02   5.2666095e+02   4.4282260e+02
   6.0010405e+02   5.7104116e+02   4.4520947e+02   4.2627271e+02   4.1947225e+02
   6.0014127e+02   5.7115001e+02   5.2311036e+02   5.2298371e+02   4.4312936e+02
   6.0000037e+02   5.7094479e+02   4.4327832e+02   4.0706379e+02   3.8595220e+02
   6.0243343e+02   5.7518134e+02   5.4864043e+02   5.4621647e+02   4.4312075e+02
   6.0197484e+02   5.7274313e+02   4.6632546e+02   4.5455872e+02   4.2439041e+02
   6.0025750e+02   5.7119688e+02   4.6887054e+02   4.6775276e+02   4.4193901e+02
   6.0007476e+02   5.7101458e+02   4.5603889e+02   4.5506360e+02   4.4201237e+02
   6.1964252e+02   5.9607611e+02   5.6688739e+02   5.5436851e+02   4.4312196e+02
   7.0256553e+02   6.1171273e+02   5.4709724e+02   5.3400220e+02   4.4296813e+02
   6.0649305e+02   5.7833842e+02   5.1918657e+02   5.1460563e+02   4.4279178e+02
   6.3478748e+02   5.9862442e+02   5.2414252e+02   5.1080599e+02   4.4211864e+02
   6.0335653e+02   5.7398894e+02   4.7288563e+02   4.5929267e+02   4.2037241e+02
   6.2176941e+02   5.9335916e+02   5.4629065e+02   5.3661891e+02   4.4302376e+02
   6.0117102e+02   5.7202472e+02   4.6354129e+02   4.5547538e+02   4.3227875e+02
   6.4447957e+02   5.9980212e+02   5.0621415e+02   4.7174524e+02   3.8926377e+02
   6.2976945e+02   5.9390851e+02   5.0708671e+02   4.8283943e+02   4.3425354e+02
   6.0040980e+02   5.7132402e+02   4.5001333e+02   4.3420854e+02   4.1764201e+02
   6.2036376e+02   5.8755063e+02   5.0008676e+02   4.7488392e+02   4.2755308e+02
   5.9999982e+02   5.7096462e+02   5.6084403e+02   5.6082317e+02   4.4313537e+02
   6.6293480e+02   6.0356718e+02   5.0880793e+02   4.7678074e+02   4.2730902e+02
   6.0228296e+02   5.7564539e+02   5.5631307e+02   5.5338959e+02   4.4312833e+02
   6.0933858e+02   5.8363081e+02   5.5073607e+02   5.4427009e+02   4.4309641e+02
   6.1456742e+02   5.9563461e+02   5.7680201e+02   5.6195880e+02   4.4313301e+02
   5.9999204e+02   5.7093737e+02   4.4313804e+02   3.9553422e+02   3.9437695e+02
   6.0047311e+02   5.7142639e+02   4.7519407e+02   4.7365776e+02   4.4183049e+02
   6.0266171e+02   5.7338140e+02   4.7112130e+02   4.5951515e+02   4.2622644e+02
   6.0776384e+02   5.9265047e+02   5.8257439e+02   5.6661189e+02   4.4313470e+02
   6.1960909e+02   5.9035962e+02   5.3507921e+02   5.2622939e+02   4.4288257e+02
   6.7142100e+02   6.0725629e+02   5.2646891e+02   5.1154251e+02   4.4211284e+02
   6.0110339e+02   5.7269190e+02   5.3733274e+02   5.3635551e+02   4.4311888e+02
   6.0212507e+02   5.7508396e+02   5.5354272e+02   5.5101633e+02   4.4312688e+02
   6.0007473e+02   5.7101320e+02   4.4454174e+02   4.2068566e+02   4.0638957e+02
   6.1404577e+02   5.8564526e+02   5.3052006e+02   5.2324507e+02   4.4286668e+02
   6.8217906e+02   6.8206404e+02   5.9999072e+02   5.7093659e+02   4.4313538e+02
   6.0038679e+02   5.7130507e+02   4.5942344e+02   4.5594857e+02   4.3888866e+02
   6.2037263e+02   5.9902113e+02   5.7324173e+02   5.5856208e+02   4.4312974e+02
   6.1102963e+02   5.8400054e+02   5.4020974e+02   5.3387475e+02   4.4302762e+02
   6.3877109e+02   6.0455400e+02   5.4925647e+02   5.3702204e+02   4.4301433e+02
   7.0573957e+02   7.0020947e+02   5.9996419e+02   5.7092713e+02   4.4313541e+02
   7.1610091e+02   6.0806308e+02   5.2940725e+02   5.1511624e+02   4.4238054e+02
   6.1606131e+02   6.1073124e+02   5.9505709e+02   5.6964245e+02   4.4313584e+02
   6.0002756e+02   5.7098327e+02   5.0922115e+02   5.0918532e+02   4.4313045e+02
   6.0126734e+02   5.9884270e+02   5.9752572e+02   5.7085633e+02   4.4313545e+02
   6.0000400e+02   5.7094823e+02   4.4334915e+02   4.1400051e+02   4.1126431e+02
   6.4047284e+02   6.3061134e+02   5.9337996e+02   5.6839619e+02   4.4313575e+02
   6.2675524e+02   5.9442357e+02   5.2761827e+02   5.1648257e+02   4.4255287e+02
   6.0940694e+02   5.9279788e+02   5.8018010e+02   5.6510536e+02   4.4313435e+02
   6.0025088e+02   5.7118122e+02   4.6230332e+02   4.6055803e+02   4.4110371e+02
   6.0001661e+02   5.7096035e+02   4.4599636e+02   4.4395275e+02   4.4099396e+02
   6.0280357e+02   5.7354470e+02   4.7354301e+02   4.6297773e+02   4.2961813e+02
   6.0276282e+02   5.7348432e+02   4.7218578e+02   4.6087650e+02   4.2746218e+02
   6.1558660e+02   5.8542612e+02   5.1208447e+02   5.0127814e+02   4.4133926e+02
   6.0033935e+02   5.7145712e+02   5.2931044e+02   5.2901694e+02   4.4312613e+02
   6.5802256e+02   6.0315358e+02   5.0878507e+02   4.7713974e+02   4.2786245e+02
   6.0193362e+02   5.7397002e+02   5.3943411e+02   5.3776436e+02   4.4311069e+02
   6.3553140e+02   6.3197545e+02   5.9747943e+02   5.7009008e+02   4.4313564e+02
   6.0823609e+02   5.8290666e+02   5.5351192e+02   5.4716104e+02   4.4310785e+02
   6.0001355e+02   5.7095868e+02   4.6872179e+02   4.6863101e+02   4.4304085e+02
   6.0140864e+02   5.7322439e+02   5.4029287e+02   5.3902561e+02   4.4311844e+02
   6.0192702e+02   5.7269006e+02   4.6442052e+02   4.5086406e+02   4.1452565e+02
   6.7384524e+02   6.0395157e+02   5.0908209e+02   4.7738055e+02   4.2812986e+02
   6.0558197e+02   5.7943494e+02   5.4948912e+02   5.4490898e+02   4.4310676e+02
   6.0038925e+02   5.7130612e+02   4.5208541e+02   4.4285542e+02   4.3138458e+02
   6.8163157e+02   6.0700533e+02   5.2439966e+02   5.0882088e+02   4.4183777e+02
   6.0165499e+02   5.7248650e+02   4.6889978e+02   4.6110624e+02   4.3312289e+02
   6.4083120e+02   6.4024767e+02   5.9968107e+02   5.7083391e+02   4.4313541e+02
   6.5862768e+02   6.0797106e+02   5.3445431e+02   5.2114684e+02   4.4266404e+02
   6.4069733e+02   6.0218809e+02   5.3045413e+02   5.1756892e+02   4.4254269e+02
   6.0308790e+02   5.7379792e+02   4.7424123e+02   4.6291041e+02   4.2841030e+02
   6.0228826e+02   5.7305714e+02   4.7062355e+02   4.6057273e+02   4.2956006e+02
   6.7213042e+02   6.5990551e+02   5.9929459e+02   5.7068497e+02   4.4313543e+02
   6.8103440e+02   6.0443472e+02   5.1072708e+02   4.8231275e+02   4.3312997e+02
   6.0386109e+02   6.0112832e+02   5.9723431e+02   5.7069009e+02   4.4313543e+02
   6.1036472e+02   5.8137928e+02   5.1205047e+02   5.0433238e+02   4.4198263e+02
   7.1148982e+02   6.0371075e+02   5.0766213e+02   4.7209583e+02   4.0525329e+02
   6.0049406e+02   5.7140232e+02   4.5403645e+02   4.4524660e+02   4.3170430e+02
   6.0901597e+02   5.7887481e+02   4.8811391e+02   4.6951826e+02   4.2499918e+02
   6.0585070e+02   5.7661348e+02   4.8967006e+02   4.7858533e+02   4.3649830e+02
   6.0206514e+02   5.7644749e+02   5.6373120e+02   5.5980455e+02   4.4313214e+02
   6.0031800e+02   5.7123838e+02   4.4845647e+02   4.3074697e+02   4.1021634e+02
   6.0230977e+02   5.7302921e+02   4.6651116e+02   4.5247291e+02   4.0483740e+02
   6.0042146e+02   5.7153835e+02   5.2229754e+02   5.2193682e+02   4.4311728e+02
   5.9999238e+02   5.7093778e+02   4.4314760e+02   3.9408325e+02   3.8089414e+02
   6.0156849e+02   5.7248116e+02   4.7517311e+02   4.6996362e+02   4.3808303e+02
   6.1093865e+02   5.8026540e+02   4.8917888e+02   4.6723336e+02   3.9774095e+02
   6.2176838e+02   5.9156089e+02   5.3156070e+02   5.2202372e+02   4.4277833e+02
   6.0000147e+02   5.7095579e+02   5.4497686e+02   5.4496576e+02   4.4313542e+02
   6.0021695e+02   5.7114442e+02   4.4685793e+02   4.2721445e+02   3.9163536e+02
   6.0161137e+02   5.7240645e+02   4.6173429e+02   4.4755601e+02   3.8910940e+02
   6.5694461e+02   6.1083474e+02   5.4890404e+02   5.3588352e+02   4.4299592e+02
   6.3118011e+02   6.0335583e+02   5.6245121e+02   5.4918975e+02   4.4310575e+02
   6.4386579e+02   6.0667540e+02   5.4769958e+02   5.3520568e+02   4.4298948e+02
   6.6405103e+02   6.1974625e+02   5.7120227e+02   5.5459762e+02   4.4312255e+02
   6.7885449e+02   6.0359254e+02   5.0767141e+02   4.7228826e+02   4.1048354e+02
   6.2510750e+02   6.0227317e+02   5.7203566e+02   5.5702672e+02   4.4312738e+02
   6.5623139e+02   6.2523265e+02   5.8119095e+02   5.6150837e+02   4.4313319e+02
   6.0086495e+02   5.7174077e+02   4.5789555e+02   4.4774640e+02   4.2876924e+02
   6.0003103e+02   5.7097355e+02   4.4397092e+02   4.2703493e+02   4.2503222e+02
   6.0003226e+02   5.7097502e+02   4.5367583e+02   4.5305281e+02   4.4242889e+02
   6.0165971e+02   5.7294838e+02   5.0570708e+02   5.0390015e+02   4.4280966e+02
   6.0970076e+02   5.8295936e+02   5.4207034e+02   5.3617257e+02   4.4305184e+02
   6.0025210e+02   5.7117822e+02   4.4767719e+02   4.3062082e+02   4.1803192e+02
   6.3926822e+02   6.0427675e+02   5.4671470e+02   5.3457578e+02   4.4298277e+02
   6.8530936e+02   6.0915173e+02   5.3576879e+02   5.2244006e+02   4.4270496e+02
   6.0050034e+02   5.7140832e+02   4.5256296e+02   4.4101844e+02   4.2732592e+02
   6.0012359e+02   5.7112302e+02   5.2191734e+02   5.2180505e+02   4.4312965e+02
   6.2133446e+02   5.9279617e+02   5.4452167e+02   5.3504185e+02   4.4300748e+02
   6.8021404e+02   6.4220988e+02   5.9378910e+02   5.6842282e+02   4.4313571e+02
   6.0912415e+02   5.8148047e+02   5.3115724e+02   5.2575171e+02   4.4295632e+02
   6.2116152e+02   6.0487815e+02   5.8287948e+02   5.6415014e+02   4.4313471e+02
   6.0319505e+02   5.7513490e+02   5.2537779e+02   5.2297539e+02   4.4303012e+02
   6.1613089e+02   5.8799695e+02   5.3801698e+02   5.3011311e+02   4.4296179e+02
   6.0566508e+02   5.7605972e+02   4.8094259e+02   4.6527286e+02   4.2275425e+02
   6.5108289e+02   6.2093359e+02   5.7718093e+02   5.5895064e+02   4.4313066e+02
   6.1598458e+02   5.8437106e+02   4.9682923e+02   4.7388696e+02   4.2749833e+02
   6.0472938e+02   5.7640084e+02   5.1262186e+02   5.0871056e+02   4.4264717e+02
   7.2354568e+02   6.0844547e+02   5.3132324e+02   5.1739928e+02   4.4250638e+02
   6.0499539e+02   5.7545584e+02   4.7869630e+02   4.6331238e+02   4.2021172e+02
   6.2957271e+02   5.9774622e+02   5.3988968e+02   5.2900855e+02   4.4290161e+02
   6.6690958e+02   6.0339562e+02   5.0761036e+02   4.7228651e+02   4.1063007e+02
   6.0279197e+02   5.7506919e+02   5.3722102e+02   5.3497539e+02   4.4309412e+02
   6.0309336e+02   5.7469036e+02   5.1320614e+02   5.1056720e+02   4.4283525e+02
   5.9999888e+02   5.7094382e+02   4.5877432e+02   4.5870544e+02   4.4305633e+02
   6.4140594e+02   6.0510485e+02   5.4571993e+02   5.3345208e+02   4.4296512e+02
   6.0165843e+02   5.7385919e+02   5.4679820e+02   5.4512456e+02   4.4312348e+02
   6.0218604e+02   5.7390747e+02   5.2560210e+02   5.2388565e+02   4.4306327e+02
   5.9999625e+02   5.7094109e+02   4.4320051e+02   4.1115089e+02   4.0995180e+02
   6.0008958e+02   5.7104998e+02   4.9048052e+02   4.9029939e+02   4.4306638e+02
   6.0165080e+02   5.7247192e+02   4.6765490e+02   4.5912439e+02   4.3174575e+02
   6.2907519e+02   5.9807630e+02   5.4422076e+02   5.3332148e+02   4.4297352e+02
   6.1815355e+02   6.1024252e+02   5.9256250e+02   5.6871205e+02   4.4313594e+02
   7.4781438e+02   6.0717624e+02   5.2427732e+02   5.0861247e+02   4.4181245e+02
   6.0473031e+02   6.0330144e+02   5.9860867e+02   5.7079640e+02   4.4313542e+02
   6.0007889e+02   5.7101649e+02   4.4459341e+02   4.2036877e+02   3.8043687e+02
   6.2636248e+02   6.2011243e+02   5.9438961e+02   5.6907291e+02   4.4313581e+02
   6.0129446e+02   5.7216167e+02   4.6848785e+02   4.6239486e+02   4.3563817e+02
   6.3623149e+02   5.9967054e+02   5.2679225e+02   5.1379205e+02   4.4234603e+02
   6.1359913e+02   5.8586516e+02   5.3688951e+02   5.2979169e+02   4.4297060e+02
   5.9999978e+02   5.7094459e+02   4.4381406e+02   4.4083926e+02   4.4009489e+02
   6.0050607e+02   5.7143529e+02   4.6896598e+02   4.6678099e+02   4.4072334e+02
   6.0417551e+02   5.7656418e+02   5.3230115e+02   5.2929778e+02   4.4305084e+02
   6.0165534e+02   5.7246222e+02   4.6570387e+02   4.5567878e+02   4.2875718e+02
   6.6910120e+02   6.6900654e+02   5.9998831e+02   5.7093567e+02   4.4313553e+02
   6.1380881e+02   6.0969250e+02   5.9620617e+02   5.7005460e+02   4.4313583e+02
   6.1533628e+02   5.8370738e+02   4.9469335e+02   4.7025402e+02   4.1909817e+02
   6.1819400e+02   5.9573657e+02   5.6955659e+02   5.5656386e+02   4.4312628e+02
   6.4645714e+02   6.0163697e+02   5.1221858e+02   4.8860409e+02   4.3698995e+02
   6.1221181e+02   5.8357016e+02   5.2299780e+02   5.1595007e+02   4.4270016e+02
   6.0293973e+02   5.7370711e+02   4.7572335e+02   4.6581481e+02   4.3179320e+02
   6.0031979e+02   5.7123961e+02   4.4841485e+02   4.3030350e+02   3.9912851e+02
   6.4881872e+02   6.0689488e+02   5.3996971e+02   5.2732326e+02   4.4284410e+02
   6.0506148e+02   5.7547266e+02   4.7788891e+02   4.6154316e+02   3.9763644e+02
   6.1267296e+02   5.8636712e+02   5.4827952e+02   5.4088533e+02   4.4307375e+02
   6.1032652e+02   5.8352744e+02   5.4186164e+02   5.3573230e+02   4.4304572e+02
   6.0008844e+02   5.7108708e+02   5.3169687e+02   5.3161312e+02   4.4313311e+02
   6.0023615e+02   5.7116488e+02   4.4967539e+02   4.4118354e+02   4.3294447e+02
   6.0031001e+02   5.7123250e+02   4.5460184e+02   4.4985535e+02   4.3734666e+02
   6.3613344e+02   6.3579231e+02   5.9977222e+02   5.7086657e+02   4.4313549e+02
   6.1560078e+02   5.9112539e+02   5.6093153e+02   5.5085007e+02   4.4311348e+02
   7.1088611e+02   6.0927910e+02   5.3584735e+02   5.2250879e+02   4.4270690e+02
   6.0000549e+02   5.7097741e+02   5.5864932e+02   5.5862093e+02   4.4313550e+02
   6.0012311e+02   5.7113238e+02   5.2761761e+02   5.2750612e+02   4.4313147e+02
   6.1032231e+02   6.0515586e+02   5.9513545e+02   5.6996179e+02   4.4313563e+02
   6.1982075e+02   5.9001339e+02   5.3024505e+02   5.2115187e+02   4.4276957e+02
   6.0023274e+02   5.7118857e+02   4.7742641e+02   4.7672810e+02   4.4261148e+02
   6.0048588e+02   5.7139494e+02   4.5258166e+02   4.4151499e+02   4.2821919e+02
   6.1632460e+02   5.8639329e+02   5.1806389e+02   5.0866937e+02   4.4216690e+02
   6.0155992e+02   5.7237172e+02   4.6434814e+02   4.5380810e+02   4.2760377e+02
   6.0150489e+02   5.7232028e+02   4.6352989e+02   4.5263417e+02   4.2675017e+02
   6.0024737e+02   5.7117305e+02   4.4739469e+02   4.2877535e+02   4.0976626e+02
   6.0002994e+02   5.7097479e+02   4.6925337e+02   4.6909802e+02   4.4297710e+02
   6.0062662e+02   5.7152244e+02   4.5266150e+02   4.3745841e+02   4.1434460e+02
   6.0263741e+02   5.7408499e+02   5.0819895e+02   5.0560144e+02   4.4271964e+02
   6.2384951e+02   5.9414704e+02   5.4143995e+02   5.3156105e+02   4.4295681e+02
   6.0187585e+02   5.7264818e+02   4.6476801e+02   4.5206529e+02   4.2070396e+02
   6.2842564e+02   5.9582308e+02   5.3067805e+02   5.1959398e+02   4.4266783e+02
   6.0000279e+02   5.7094747e+02   4.6098254e+02   4.6090014e+02   4.4304165e+02
   6.0107134e+02   5.7240284e+02   5.2129301e+02   5.2040260e+02   4.4308657e+02
   6.0011452e+02   5.7105172e+02   4.5608733e+02   4.5463617e+02   4.4145368e+02
   6.0492049e+02   5.8029602e+02   5.6053518e+02   5.5486105e+02   4.4312604e+02
   6.0059749e+02   5.7152015e+02   4.6849804e+02   4.6583318e+02   4.4012141e+02
   6.0396752e+02   5.7634033e+02   5.3270125e+02   5.2981659e+02   4.4305692e+02
   6.0506089e+02   5.7559409e+02   4.8076559e+02   4.6678886e+02   4.2739035e+02
   6.3890450e+02   6.0794241e+02   5.6130718e+02   5.4759687e+02   4.4309842e+02
   6.0416045e+02   5.7468208e+02   4.7495577e+02   4.5956145e+02   3.9303162e+02
   6.4296118e+02   5.9950935e+02   5.0693201e+02   4.7491792e+02   4.2446948e+02
   6.1316809e+02   5.8220051e+02   4.9394657e+02   4.7255780e+02   4.2678591e+02
   6.0114597e+02   5.7258030e+02   5.2734993e+02   5.2641071e+02   4.4310107e+02
   6.1801933e+02   5.8889352e+02   5.3263072e+02   5.2417554e+02   4.4285275e+02
   6.0017332e+02   5.7110461e+02   4.4622888e+02   4.2634643e+02   4.1036395e+02
   6.1387553e+02   5.8668422e+02   5.4255872e+02   5.3518895e+02   4.4302821e+02
   6.4653252e+02   6.0925894e+02   5.5370045e+02   5.4059225e+02   4.4304963e+02
   6.2301737e+02   6.2053624e+02   5.9777471e+02   5.7029692e+02   4.4313533e+02
   6.3733776e+02   6.0454117e+02   5.5266129e+02   5.4022918e+02   4.4304836e+02
   6.4665002e+02   6.0120250e+02   5.0964101e+02   4.8185864e+02   4.3293863e+02
   6.0074468e+02   5.7163016e+02   4.5425544e+02   4.3993709e+02   4.1761196e+02
   6.0076154e+02   5.7164502e+02   4.5422519e+02   4.3941228e+02   4.1384670e+02
   6.0008704e+02   5.7106614e+02   5.1647319e+02   5.1638798e+02   4.4312891e+02
   6.0049716e+02   5.7140396e+02   4.5106265e+02   4.3526169e+02   4.1466386e+02
   6.1280821e+02   5.8368778e+02   5.1776177e+02   5.0988769e+02   4.4235801e+02
   6.0061976e+02   5.7151648e+02   4.5275632e+02   4.3801879e+02   4.1750943e+02
   6.2699115e+02   5.9177056e+02   5.0293487e+02   4.7438951e+02   4.2521635e+02
   6.0680995e+02   5.8177399e+02   5.5611971e+02   5.5009391e+02   4.4311696e+02
   6.0000646e+02   5.7095107e+02   4.4353644e+02   4.3174616e+02   4.3113382e+02
   6.3815847e+02   6.3815621e+02   5.9999010e+02   5.7093637e+02   4.4313550e+02
   6.3083880e+02   6.0023407e+02   5.5033100e+02   5.3881928e+02   4.4303724e+02
   6.6725938e+02   6.0964702e+02   5.3950434e+02   5.2645264e+02   4.4281820e+02
   6.0345983e+02   5.7621449e+02   5.4227641e+02   5.3944869e+02   4.4310121e+02
   6.0307234e+02   5.7379162e+02   4.7453814e+02   4.6346014e+02   4.2908881e+02
   6.0025033e+02   5.7127011e+02   5.0978335e+02   5.0952827e+02   4.4310158e+02
   6.2252169e+02   5.9008699e+02   5.1068150e+02   4.9493214e+02   4.3977147e+02
   6.0038243e+02   5.7136379e+02   4.8415530e+02   4.8327849e+02   4.4264999e+02
   6.0463304e+02   5.7533556e+02   4.8267309e+02   4.7106116e+02   4.3273625e+02
   6.0353514e+02   5.7572095e+02   5.3029673e+02   5.2769531e+02   4.4305224e+02
   6.2631559e+02   5.9189218e+02   5.0623146e+02   4.8333365e+02   4.3481210e+02
   6.1534186e+02   5.8964060e+02   5.5486688e+02   5.4586370e+02   4.4309588e+02
   6.0495396e+02   5.7739659e+02   5.3153134e+02   5.2809900e+02   4.4303179e+02
   5.9999605e+02   5.7094351e+02   5.2192862e+02   5.2192450e+02   4.4313521e+02
   6.1091566e+02   6.0978246e+02   5.9896242e+02   5.7074386e+02   4.4313560e+02
   6.0004418e+02   5.7099904e+02   4.9388590e+02   4.9379913e+02   4.4310786e+02
   6.0073219e+02   5.8975676e+02   5.8879810e+02   5.7060054e+02   4.4313539e+02
   6.0111098e+02   5.7195944e+02   4.5753380e+02   4.4286511e+02   3.8957456e+02
   7.1539771e+02   6.0881259e+02   5.3335792e+02   5.1977080e+02   4.4260970e+02
   6.0001920e+02   5.7857435e+02   5.7849055e+02   5.7087433e+02   4.4313544e+02
   6.0002068e+02   5.7096423e+02   4.4413979e+02   4.3575370e+02   4.3443500e+02
   6.0051223e+02   5.7173805e+02   5.3275750e+02   5.3231235e+02   4.4312452e+02
   6.0344642e+02   5.7791043e+02   5.5894529e+02   5.5463810e+02   4.4312745e+02
   6.3805762e+02   6.0156651e+02   5.3416800e+02   5.2199665e+02   4.4271475e+02
   6.1654444e+02   5.8899071e+02   5.4395745e+02   5.3572456e+02   4.4302544e+02
   6.5639015e+02   6.0255582e+02   5.0730782e+02   4.7213659e+02   4.0856413e+02
   6.0209164e+02   5.7433476e+02   5.4277779e+02   5.4090006e+02   4.4311486e+02
   6.1206803e+02   5.8612735e+02   5.5035183e+02   5.4292772e+02   4.4308601e+02
   6.0278795e+02   5.7447438e+02   5.1883558e+02   5.1657950e+02   4.4297930e+02
   6.1634099e+02   5.8911026e+02   5.4615846e+02   5.3784317e+02   4.4304497e+02
   6.0094212e+02   5.7181093e+02   4.5910508e+02   4.4936776e+02   4.2942383e+02
   6.0716416e+02   5.7728161e+02   4.8354267e+02   4.6575583e+02   4.1837874e+02
   6.0011694e+02   5.7105383e+02   4.5602618e+02   4.5453305e+02   4.4140534e+02
   6.0048421e+02   5.8775755e+02   5.8706402e+02   5.7064432e+02   4.4313525e+02
   6.8356460e+02   6.0552378e+02   5.1585735e+02   4.9485843e+02   4.3915789e+02
   6.0013704e+02   5.7148110e+02   5.6297955e+02   5.6255143e+02   4.4313522e+02
   6.1627920e+02   5.8765957e+02   5.3346157e+02   5.2555023e+02   4.4289057e+02
   6.3044920e+02   5.9477370e+02   5.1080129e+02   4.9089025e+02   4.3823125e+02
   6.0393824e+02   5.7450832e+02   4.7498943e+02   4.6058142e+02   4.1880277e+02
   6.0033127e+02   5.7125332e+02   4.5857728e+02   4.5537052e+02   4.3924195e+02
   6.2568087e+02   5.9181136e+02   5.0853276e+02   4.8888175e+02   4.3767576e+02
   6.0495830e+02   5.7943751e+02   5.5538643e+02   5.5049386e+02   4.4311998e+02
   6.2545068e+02   6.0525076e+02   5.7746957e+02   5.6051336e+02   4.4313247e+02
   6.0413610e+02   5.7496800e+02   4.8390291e+02   4.7414137e+02   4.3554473e+02
   6.4455807e+02   6.0478045e+02   5.3674430e+02   5.2417980e+02   4.4276842e+02
   6.0474366e+02   5.7981655e+02   5.5929359e+02   5.5397445e+02   4.4312528e+02
   6.0089077e+02   5.7176172e+02   4.5547896e+02   4.4063074e+02   4.0908926e+02
   5.9999787e+02   5.7094275e+02   4.5489841e+02   4.5481621e+02   4.4304286e+02
   6.0039313e+02   5.7132447e+02   4.6793307e+02   4.6613091e+02   4.4112512e+02
   6.1103319e+02   5.8130936e+02   5.0152868e+02   4.8882736e+02   4.3907266e+02
   6.2165946e+02   5.8861910e+02   5.0225684e+02   4.7849711e+02   4.3148245e+02
   6.0008074e+02   5.7108078e+02   5.3518544e+02   5.3510427e+02   4.4313392e+02
   6.0956146e+02   5.7969689e+02   4.9413792e+02   4.7900145e+02   4.3486342e+02
   6.0480794e+02   5.7778573e+02   5.4089147e+02   5.3729933e+02   4.4308449e+02
   5.9999153e+02   5.7093748e+02   5.5562138e+02   5.5562068e+02   4.4313553e+02
   6.5714089e+02   6.0656519e+02   5.2802152e+02   5.1366088e+02   4.4228890e+02
   6.0040899e+02   5.7173566e+02   5.4742308e+02   5.4695150e+02   4.4313251e+02
   6.0034778e+02   5.7126810e+02   4.5072495e+02   4.4003845e+02   4.2953566e+02
   6.0000434e+02   5.7094874e+02   4.4335544e+02   4.1474866e+02   4.1224159e+02
   6.2916416e+02   5.9700576e+02   5.3637315e+02   5.2550975e+02   4.4283029e+02
   7.3720358e+02   6.0629671e+02   5.1929736e+02   5.0112986e+02   4.4065934e+02
   6.0019037e+02   5.7112265e+02   4.4858533e+02   4.3982836e+02   4.3285973e+02
   6.0030472e+02   5.7124991e+02   4.7224253e+02   4.7111632e+02   4.4207186e+02
   6.0001142e+02   5.7096259e+02   5.0734587e+02   5.0732459e+02   4.4313206e+02
   6.0019179e+02   5.7112366e+02   4.4914224e+02   4.4158315e+02   4.3426161e+02
   6.0046141e+02   5.7136995e+02   4.5034854e+02   4.3340093e+02   3.8122350e+02
   6.0046139e+02   5.7251363e+02   5.6285406e+02   5.6164305e+02   4.4313456e+02
   6.3342927e+02   5.9880974e+02   5.3118011e+02   5.1930138e+02   4.4263613e+02
   6.1945952e+02   5.9407609e+02   5.5995595e+02   5.4909262e+02   4.4310671e+02
   6.2198987e+02   5.9008283e+02   5.1441826e+02   5.0131786e+02   4.4109593e+02
   7.2082947e+02   6.2005319e+02   5.7056360e+02   5.5408601e+02   4.4312143e+02
   5.9999814e+02   5.7094791e+02   5.3662627e+02   5.3661997e+02   4.4313539e+02
   6.3297571e+02   5.9490878e+02   5.0389518e+02   4.7144687e+02   4.0672595e+02
   6.0311985e+02   5.7626024e+02   5.4938288e+02   5.4636986e+02   4.4311801e+02
   6.6503892e+02   6.0532573e+02   5.1652284e+02   4.9632581e+02   4.3957004e+02
   6.0042105e+02   5.7440154e+02   5.7117155e+02   5.6800738e+02   4.4313515e+02
   7.3167204e+02   6.0799660e+02   5.2886691e+02   5.1445770e+02   4.4233784e+02
   6.0020590e+02   5.7113858e+02   4.6129401e+02   4.5974505e+02   4.4132432e+02
   7.2837833e+02   6.6222746e+02   5.9921931e+02   5.7065463e+02   4.4313536e+02
   6.0151159e+02   5.7957917e+02   5.7488719e+02   5.6741066e+02   4.4313500e+02
   6.1621365e+02   5.8752515e+02   5.3257294e+02   5.2465840e+02   4.4287512e+02
   6.0089348e+02   5.7176582e+02   4.5674532e+02   4.4436589e+02   4.2374116e+02
   6.0000065e+02   5.7094632e+02   4.7354119e+02   4.7351155e+02   4.4310958e+02
   6.5152641e+02   6.0919835e+02   5.4705253e+02   5.3424342e+02   4.4297369e+02
   6.0350641e+02   5.7409929e+02   4.7240873e+02   4.5763530e+02   3.8484156e+02
   6.0049123e+02   5.7174908e+02   5.3745331e+02   5.3699814e+02   4.4312785e+02
   6.2976193e+02   5.9748930e+02   5.3720816e+02   5.2627474e+02   4.4284588e+02
   6.0174454e+02   5.7348854e+02   5.3207249e+02   5.3066762e+02   4.4309751e+02
   6.0411011e+02   5.7494481e+02   4.8386813e+02   4.7415691e+02   4.3558596e+02
   6.5152244e+02   6.0599445e+02   5.3113933e+02   5.1759848e+02   4.4252551e+02
   6.0007915e+02   5.7101719e+02   4.4460699e+02   4.2048664e+02   3.9484861e+02
   6.0005464e+02   5.7099815e+02   4.6689776e+02   4.6660356e+02   4.4281380e+02
   6.0195756e+02   5.7382752e+02   5.3390969e+02   5.3232164e+02   4.4309817e+02
   6.7598078e+02   6.0356018e+02   5.0764435e+02   4.7221584e+02   4.0913546e+02
   7.3088059e+02   6.0538334e+02   5.1428781e+02   4.9140810e+02   4.3801850e+02
   6.3108047e+02   5.9899004e+02   5.4203942e+02   5.3092976e+02   4.4293335e+02
   6.0407935e+02   5.7461111e+02   4.7469600e+02   4.5941810e+02   4.0274463e+02
   6.0012986e+02   5.7106752e+02   4.6175843e+02   4.6079948e+02   4.4203499e+02
   6.0558077e+02   5.7823026e+02   5.3450790e+02   5.3070030e+02   4.4304191e+02
   6.0894089e+02   5.8151635e+02   5.3391548e+02   5.2858514e+02   4.4299017e+02
   6.2077468e+02   5.8761002e+02   4.9874922e+02   4.7091855e+02   4.1603905e+02
   6.0249184e+02   5.7476108e+02   5.3951546e+02   5.3743001e+02   4.4310415e+02
   6.7633153e+02   6.0355660e+02   5.0762230e+02   4.7213060e+02   4.0678056e+02
   6.1592975e+02   5.8782082e+02   5.3781697e+02   5.2997618e+02   4.4296083e+02
   6.2883153e+02   5.9442696e+02   5.1567081e+02   5.0047634e+02   4.4077957e+02
   7.3540456e+02   6.2123527e+02   5.7273136e+02   5.5566410e+02   4.4312499e+02
   6.3653576e+02   6.0100630e+02   5.3540824e+02   5.2348006e+02   4.4276136e+02
   6.0267855e+02   5.7476991e+02   5.3337163e+02   5.3129339e+02   4.4308319e+02
   6.0140802e+02   5.7222893e+02   4.6140633e+02   4.4901836e+02   4.2223644e+02
   6.0236945e+02   5.7481697e+02   5.4429637e+02   5.4213345e+02   4.4311485e+02
   6.0227451e+02   5.7300495e+02   4.6709592e+02   4.5400730e+02   4.1898034e+02
   6.4129960e+02   5.9982963e+02   5.1159973e+02   4.8843897e+02   4.3699108e+02
   6.0313959e+02   5.7377864e+02   4.7119493e+02   4.5712920e+02   4.1415970e+02
   6.1060452e+02   6.0864295e+02   5.9818912e+02   5.7059852e+02   4.4313561e+02
   6.0040627e+02   5.7160857e+02   5.3678088e+02   5.3640430e+02   4.4312888e+02
   6.0201807e+02   5.7288626e+02   4.7486499e+02   4.6798721e+02   4.3594792e+02
   6.3113609e+02   5.9878704e+02   5.4046374e+02   5.2935469e+02   4.4290526e+02
   6.0217761e+02   5.7408149e+02   5.3244811e+02   5.3072869e+02   4.4308967e+02
   6.0007718e+02   5.7101724e+02   4.4585646e+02   4.3732321e+02   4.3380855e+02
   6.4845255e+02   6.0298275e+02   5.1723610e+02   4.9869569e+02   4.4019326e+02
   6.1629438e+02   5.9467782e+02   5.7108165e+02   5.5800128e+02   4.4312854e+02
   6.0110665e+02   5.7199639e+02   4.6918093e+02   4.6428644e+02   4.3737137e+02
   6.0001397e+02   5.7095728e+02   4.4351099e+02   4.1233546e+02   3.9592143e+02
   6.0066985e+02   5.7156322e+02   4.5628133e+02   4.4710904e+02   4.3075535e+02
   6.0050675e+02   5.7392413e+02   5.6916238e+02   5.6657855e+02   4.4313508e+02
   6.0052179e+02   5.7180462e+02   5.3807260e+02   5.3758586e+02   4.4312769e+02
   6.1735065e+02   5.8756278e+02   5.2342936e+02   5.1446938e+02   4.4255080e+02
   6.0191098e+02   5.7525051e+02   5.5846815e+02   5.5568077e+02   4.4313059e+02
   6.0091538e+02   5.7217451e+02   5.1883115e+02   5.1803859e+02   4.4308377e+02
   6.0313068e+02   5.7548518e+02   5.3659173e+02   5.3413023e+02   4.4308740e+02
   6.4337156e+02   5.9942761e+02   5.0605589e+02   4.7171211e+02   3.8017876e+02
   6.0003948e+02   5.7098199e+02   4.4496851e+02   4.3791431e+02   4.3567081e+02
   7.0655144e+02   6.1009036e+02   5.3990329e+02   5.2682322e+02   4.4282644e+02
   6.0708152e+02   5.8245548e+02   5.5814984e+02   5.5169314e+02   4.4311980e+02
   6.4169129e+02   6.1070154e+02   5.6477377e+02   5.5020541e+02   4.4310932e+02
   6.8127743e+02   6.3252842e+02   5.8718403e+02   5.6503341e+02   4.4313505e+02
   6.0162486e+02   5.7305413e+02   5.1740125e+02   5.1601680e+02   4.4303116e+02
   6.3916360e+02   6.0196953e+02   5.3343977e+02   5.2109690e+02   4.4268362e+02
   6.0049963e+02   5.7156439e+02   5.0390718e+02   5.0331735e+02   4.4302182e+02
   6.0078701e+02   5.7166831e+02   4.5455115e+02   4.3989546e+02   4.1455848e+02
   6.0093194e+02   5.7179977e+02   4.5645324e+02   4.4283619e+02   4.1914612e+02
   6.0059300e+02   5.7170384e+02   5.0993538e+02   5.0934924e+02   4.4305725e+02
   6.0542337e+02   5.7611352e+02   4.8610207e+02   4.7428763e+02   4.3423410e+02
   6.0002527e+02   5.7098959e+02   5.3206175e+02   5.3203253e+02   4.4313467e+02
   6.0001264e+02   5.7097443e+02   5.4243967e+02   5.4241833e+02   4.4313522e+02
   6.3000691e+02   5.9790288e+02   5.3909706e+02   5.2814946e+02   4.4288408e+02
   6.7253920e+02   6.0588470e+02   5.1850846e+02   4.9988159e+02   4.4040813e+02
   6.0353868e+02   5.7582982e+02   5.3278477e+02   5.3015958e+02   4.4306508e+02
   5.9999825e+02   5.7094333e+02   4.4327503e+02   4.2433148e+02   4.2392568e+02
   7.1714268e+02   6.3285800e+02   5.8726322e+02   5.6507035e+02   4.4313492e+02
   5.9999195e+02   5.7093730e+02   4.4314164e+02   4.0089457e+02   4.0003818e+02
   6.1833920e+02   5.9241296e+02   5.5646078e+02   5.4644096e+02   4.4309649e+02
   6.0237340e+02   5.9605871e+02   5.9350298e+02   5.7049108e+02   4.4313551e+02
   6.0034512e+02   5.9534471e+02   5.9496676e+02   5.7088364e+02   4.4313540e+02
   6.0555167e+02   5.7977173e+02   5.5258652e+02   5.4767038e+02   4.4311358e+02
   6.0132030e+02   5.7214695e+02   4.5938787e+02   4.4496931e+02   3.8009122e+02
   6.0000479e+02   5.7096960e+02   5.5504693e+02   5.5502531e+02   4.4313543e+02
   6.1972452e+02   5.9366313e+02   5.5710565e+02   5.4665841e+02   4.4309680e+02
   6.0018735e+02   5.7111898e+02   4.4694945e+02   4.3157228e+02   4.2370267e+02
