# Supplementary material for: Rethinking Colour Constancy
Source: PLoS One. 2015 Sep 10;10(9):e0135029. doi: 10.1371/journal.pone.0135029 (PMC4565710; doi:10.1371/journal.pone.0135029)
Supplement: S1 Dataset — (ZIP) [file pone.0135029.s002.zip › 5-TransitionMetamerReflectanceData/NtoG_20munsells/fiveTr_2.txt]

   4.9001396e+02   5.0081516e+02   5.7361574e+02   5.8291828e+02   6.0877855e+02
   4.7220339e+02   4.7592347e+02   5.4772129e+02   5.5700266e+02   6.0483574e+02
   4.6180678e+02   4.6411455e+02   5.1496089e+02   5.2471916e+02   6.0080326e+02
   4.7488178e+02   4.7912842e+02   5.7104649e+02   5.8795813e+02   6.1842196e+02
   4.3872765e+02   4.4163604e+02   5.1636290e+02   5.2617326e+02   6.0106529e+02
   4.5590618e+02   4.5869091e+02   5.6666984e+02   5.8227788e+02   6.1553986e+02
   4.8223896e+02   4.8861404e+02   5.7461244e+02   5.9196201e+02   6.1992864e+02
   4.4995352e+02   4.5256411e+02   5.2561752e+02   5.3456904e+02   6.0191067e+02
   4.2805846e+02   4.3196046e+02   5.1108346e+02   5.2168032e+02   6.0064605e+02
   4.7036144e+02   4.7373270e+02   5.3802927e+02   5.4657713e+02   6.0311078e+02
   4.2517741e+02   4.3130353e+02   5.6089506e+02   5.7431741e+02   6.1138137e+02
   4.5401609e+02   4.5683086e+02   5.7332087e+02   5.9444444e+02   6.2576110e+02
   4.5945789e+02   4.6221011e+02   5.4219454e+02   5.5140223e+02   6.0411134e+02
   4.4118644e+02   4.4406383e+02   5.2155429e+02   5.3080738e+02   6.0154100e+02
   4.7788644e+02   4.8270470e+02   5.7971690e+02   6.1201527e+02   6.4697522e+02
   4.4255285e+02   4.4417382e+02   5.0416460e+02   5.1626184e+02   6.0012543e+02
   4.9423285e+02   5.0611728e+02   5.0906924e+02   5.1271696e+02   5.9962319e+02
   4.3881741e+02   4.4225490e+02   5.5303207e+02   5.6399309e+02   6.0732646e+02
   4.4484865e+02   4.4770787e+02   5.2775578e+02   5.3668950e+02   6.0218536e+02
   4.1416449e+02   4.1633223e+02   4.9590446e+02   5.1102440e+02   5.9965095e+02
   4.3886002e+02   4.3902110e+02   4.9547549e+02   5.1077458e+02   5.9962486e+02
   4.5241390e+02   4.5524006e+02   5.5662119e+02   5.6835961e+02   6.0861729e+02
   3.9793416e+02   4.0476321e+02   4.9512668e+02   5.1058121e+02   5.9960651e+02
   3.9722718e+02   4.2588246e+02   5.7735611e+02   6.0850180e+02   6.4617807e+02
   4.9453439e+02   5.0962001e+02   5.3195676e+02   5.3241915e+02   5.9968196e+02
   4.9477535e+02   5.1026839e+02   5.5573413e+02   5.5583593e+02   5.9964358e+02
   4.8041317e+02   4.8602409e+02   5.7225677e+02   5.8846103e+02   6.1771665e+02
   4.1889505e+02   4.2830440e+02   5.5438943e+02   5.6576831e+02   6.0796981e+02
   4.8345127e+02   4.9012263e+02   5.3552319e+02   5.4247226e+02   6.0192868e+02
   4.4052863e+02   4.4378965e+02   5.4981449e+02   5.6013428e+02   6.0623375e+02
   4.4333778e+02   4.4647450e+02   5.7497904e+02   5.9903540e+02   6.3117216e+02
   4.8753727e+02   4.9622660e+02   5.3232122e+02   5.3805553e+02   6.0114208e+02
   4.7515890e+02   4.7941820e+02   5.4986565e+02   5.5914408e+02   6.0513538e+02
   4.7161953e+02   4.7505718e+02   5.3015563e+02   5.3852054e+02   6.0206882e+02
   4.0793470e+02   4.2526199e+02   5.2022190e+02   5.2965164e+02   6.0146617e+02
   4.1532382e+02   4.2720070e+02   5.4185240e+02   5.5132448e+02   6.0437493e+02
   4.9477638e+02   5.1027125e+02   5.9929270e+02   6.6370843e+02   6.7694980e+02
   4.4545734e+02   4.4842072e+02   5.3995190e+02   5.4913074e+02   6.0388890e+02
   4.5559096e+02   4.5835689e+02   5.4999694e+02   5.6017123e+02   6.0606302e+02
   4.1873919e+02   4.2815476e+02   5.4200281e+02   5.5148727e+02   6.0440135e+02
   3.8004329e+02   4.0031575e+02   4.9500111e+02   5.1050961e+02   5.9959936e+02
   4.9250984e+02   5.0542390e+02   5.9187361e+02   6.3454340e+02   6.9209928e+02
   4.2989275e+02   4.3425001e+02   5.2698677e+02   5.3600811e+02   6.0216037e+02
   4.4548501e+02   4.4791746e+02   5.1408699e+02   5.2414425e+02   6.0084402e+02
   3.9567631e+02   4.2561767e+02   5.3703580e+02   5.4616944e+02   6.0352737e+02
   4.6362680e+02   4.6632575e+02   5.2971017e+02   5.3838086e+02   6.0220906e+02
   4.4366141e+02   4.4389590e+02   4.9590867e+02   5.1101766e+02   5.9964718e+02
   4.9479491e+02   5.1031684e+02   5.8542701e+02   5.8564403e+02   5.9980220e+02
   4.9461330e+02   5.0988840e+02   5.9772263e+02   6.1261805e+02   6.1508545e+02
   4.9396626e+02   5.0843608e+02   5.9592557e+02   6.4353851e+02   6.6399918e+02
   4.0074745e+02   4.2563900e+02   5.3547163e+02   5.4455159e+02   6.0328796e+02
   4.4578352e+02   4.4867992e+02   5.3449571e+02   5.4343542e+02   6.0303185e+02
   4.3197191e+02   4.3619641e+02   5.4163452e+02   5.5105020e+02   6.0429110e+02
   4.2076628e+02   4.2905855e+02   5.6700746e+02   5.8325746e+02   6.1661415e+02
   4.6131662e+02   4.6406983e+02   5.3827572e+02   5.4714031e+02   6.0339410e+02
   4.2626165e+02   4.2903294e+02   5.0234847e+02   5.1502989e+02   6.0003015e+02
   4.2729210e+02   4.2748192e+02   4.9524424e+02   5.1064698e+02   5.9961297e+02
   4.6511508e+02   4.6804130e+02   5.7895013e+02   6.1486930e+02   7.2148649e+02
   4.6730241e+02   4.6964482e+02   5.1239128e+02   5.2239530e+02   6.0054627e+02
   4.9457633e+02   5.0980387e+02   5.7391088e+02   5.7459871e+02   6.0014999e+02
   4.5860645e+02   4.6138766e+02   5.5560015e+02   5.6693946e+02   6.0799427e+02
   4.8171523e+02   4.8785863e+02   5.8145674e+02   6.1777937e+02   6.6553753e+02
   4.6259488e+02   4.6524103e+02   5.2777801e+02   5.3649033e+02   6.0200674e+02
   4.4750176e+02   4.5028274e+02   5.3102652e+02   5.3991567e+02   6.0255844e+02
   4.3472443e+02   4.3820211e+02   5.2154497e+02   5.3082933e+02   6.0156345e+02
   4.0540300e+02   4.2608047e+02   5.6916397e+02   5.8688940e+02   6.1928399e+02
   4.5972860e+02   4.6218551e+02   5.1993637e+02   5.2913650e+02   6.0124953e+02
   4.6686057e+02   4.6986188e+02   5.4479701e+02   5.5404487e+02   6.0444042e+02
   4.9408483e+02   5.0869896e+02   5.8786318e+02   5.9254275e+02   6.0466849e+02
   4.6422102e+02   4.6711418e+02   5.7395275e+02   5.9533321e+02   6.2624945e+02
   4.5566183e+02   4.5837910e+02   5.3958710e+02   5.4862392e+02   6.0370316e+02
   4.3237197e+02   4.3656273e+02   5.4554975e+02   5.5535119e+02   6.0513601e+02
   4.9483113e+02   5.1040249e+02   5.9953982e+02   6.1716929e+02   6.1723628e+02
   4.2937653e+02   4.3361198e+02   5.1980818e+02   5.2925099e+02   6.0140583e+02
   3.8644426e+02   4.2566662e+02   5.4090998e+02   5.5029273e+02   6.0419739e+02
   4.4001213e+02   4.4294940e+02   5.2017521e+02   5.2954335e+02   6.0141007e+02
   4.5349662e+02   4.5620416e+02   5.3393189e+02   5.4278416e+02   6.0287850e+02
   4.3265489e+02   4.3685247e+02   5.7763280e+02   6.0972384e+02   6.4876186e+02
   4.4108661e+02   4.4415095e+02   5.3085772e+02   5.3979345e+02   6.0258078e+02
   4.5912609e+02   4.6191862e+02   5.5711270e+02   5.6885995e+02   6.0866349e+02
   4.4552176e+02   4.4733377e+02   5.0626085e+02   5.1779264e+02   6.0025478e+02
   4.0768755e+02   4.0944313e+02   4.9511009e+02   5.1057181e+02   5.9960572e+02
   4.3332850e+02   4.3636610e+02   5.1077745e+02   5.2141492e+02   6.0061324e+02
   4.6263140e+02   4.6547157e+02   5.5666875e+02   5.6818784e+02   6.0832892e+02
   4.2374060e+02   4.2979503e+02   5.1920003e+02   5.2871500e+02   6.0135696e+02
   4.2321311e+02   4.2809038e+02   5.0726842e+02   5.1863757e+02   6.0036270e+02
   4.4154441e+02   4.4473105e+02   5.5075410e+02   5.6122400e+02   6.0651502e+02
   4.1410946e+02   4.2704034e+02   5.5312310e+02   5.6418997e+02   6.0747531e+02
   4.3987867e+02   4.4296826e+02   5.2604288e+02   5.3505214e+02   6.0201953e+02
   4.3807873e+02   4.4130182e+02   5.2480302e+02   5.3387228e+02   6.0189238e+02
   4.2459135e+02   4.3096536e+02   5.6049009e+02   5.7377152e+02   6.1111855e+02
   4.6016396e+02   4.6298304e+02   5.7660628e+02   6.0336217e+02   6.3632683e+02
   3.9238673e+02   4.2551916e+02   5.3400332e+02   5.4304615e+02   6.0307707e+02
   3.8497894e+02   3.9239871e+02   4.9487233e+02   5.1043703e+02   5.9959195e+02
   4.3578471e+02   4.3938911e+02   5.3462402e+02   5.4362851e+02   6.0311079e+02
   4.3394240e+02   4.3480300e+02   4.9795576e+02   5.1221662e+02   5.9976368e+02
   4.1404826e+02   4.2675070e+02   5.3342808e+02   5.4245800e+02   6.0299295e+02
   4.3621803e+02   4.3991425e+02   5.6314689e+02   5.7737338e+02   6.1291173e+02
   4.6071828e+02   4.6354557e+02   5.7553154e+02   5.9981094e+02   6.3152687e+02
   4.9483710e+02   5.1041580e+02   5.9759191e+02   5.9761977e+02   5.9961776e+02
   4.9038691e+02   5.0147135e+02   5.8284230e+02   5.9849426e+02   6.1892898e+02
   4.3253821e+02   4.3264076e+02   4.9515395e+02   5.1059533e+02   5.9960760e+02
   3.8074290e+02   4.0165585e+02   4.9504831e+02   5.1053690e+02   5.9960219e+02
   4.7306504e+02   4.7668094e+02   5.2700366e+02   5.3532547e+02   6.0168956e+02
   4.4512966e+02   4.4785954e+02   5.2190157e+02   5.3110376e+02   6.0155608e+02
   4.3032598e+02   4.3420919e+02   5.1641595e+02   5.2625204e+02   6.0109202e+02
   4.6640594e+02   4.6882138e+02   5.1470628e+02   5.2439389e+02   6.0073256e+02
   4.7709092e+02   4.8173231e+02   5.7445797e+02   5.9404161e+02   6.2335927e+02
   4.3508320e+02   4.3813521e+02   5.1339957e+02   5.2360692e+02   6.0082119e+02
   4.4881954e+02   4.5168108e+02   5.4761023e+02   5.5754784e+02   6.0551088e+02
   4.5239558e+02   4.5492098e+02   5.2188756e+02   5.3102722e+02   6.0150458e+02
   4.3020841e+02   4.3210922e+02   5.0139134e+02   5.1438095e+02   5.9996754e+02
   4.6197554e+02   4.6481381e+02   5.6681214e+02   5.8229342e+02   6.1535815e+02
   4.4396142e+02   4.4707521e+02   5.7838913e+02   6.1388825e+02   6.9384765e+02
   4.9459047e+02   5.0763122e+02   5.0937357e+02   5.1189923e+02   5.9960402e+02
   4.7905689e+02   4.8419664e+02   5.7999291e+02   6.1233197e+02   6.4685332e+02
   4.6171580e+02   4.6448922e+02   5.4075222e+02   5.4977642e+02   6.0379990e+02
   3.9664426e+02   4.2459062e+02   5.1733318e+02   5.2708358e+02   6.0119535e+02
   4.5892962e+02   4.6168643e+02   5.4517161e+02   5.5467110e+02   6.0473753e+02
   4.5170734e+02   4.5452541e+02   5.5496857e+02   5.6627399e+02   6.0790192e+02
   4.7532523e+02   4.7964108e+02   5.5988021e+02   5.7148215e+02   6.0882662e+02
   4.3324838e+02   4.3325976e+02   4.9487396e+02   5.1043771e+02   5.9959190e+02
   4.6495397e+02   4.6776618e+02   5.3549945e+02   5.4417858e+02   6.0291169e+02
   4.4899810e+02   4.5007667e+02   5.0102186e+02   5.1408717e+02   5.9992155e+02
   4.3876231e+02   4.4150152e+02   5.1334610e+02   5.2354551e+02   6.0080711e+02
   4.6192584e+02   4.6345758e+02   5.0485706e+02   5.1661214e+02   6.0009756e+02
   4.6922192e+02   4.7219068e+02   5.2209818e+02   5.3087875e+02   6.0131283e+02
   4.2112086e+02   4.2882289e+02   5.2829627e+02   5.3731534e+02   6.0232995e+02
   4.6669283e+02   4.6948731e+02   5.2689066e+02   5.3551301e+02   6.0183988e+02
   4.5249522e+02   4.5525679e+02   5.3931973e+02   5.4838043e+02   6.0370215e+02
   4.6877636e+02   4.6878416e+02   4.9487203e+02   5.1043516e+02   5.9959121e+02
   4.8660310e+02   4.8928707e+02   5.0024254e+02   5.1256130e+02   5.9969760e+02
   4.6211502e+02   4.6490812e+02   5.4354842e+02   5.5282816e+02   6.0432204e+02
   4.2990480e+02   4.3419709e+02   5.2461137e+02   5.3372101e+02   6.0189785e+02
   4.4766316e+02   4.5039179e+02   5.2773602e+02   5.3664762e+02   6.0216327e+02
   4.2474560e+02   4.3068668e+02   5.2730094e+02   5.3632789e+02   6.0220784e+02
   4.4417002e+02   4.4694752e+02   5.2204713e+02   5.3124573e+02   6.0157598e+02
   4.2902244e+02   4.3380751e+02   5.4143598e+02   5.5084255e+02   6.0426483e+02
   4.2862390e+02   4.3356789e+02   5.5061401e+02   5.6113152e+02   6.0656500e+02
   4.1766396e+02   4.1813832e+02   4.9516422e+02   5.1060239e+02   5.9960851e+02
   4.8262284e+02   4.8912528e+02   5.5132182e+02   5.5953198e+02   6.0444625e+02
   4.4977282e+02   4.5262281e+02   5.6328798e+02   5.7740510e+02   6.1275535e+02
   4.2097305e+02   4.2914226e+02   5.5998062e+02   5.7309496e+02   6.1080891e+02
   4.2226013e+02   4.2249876e+02   4.9514512e+02   5.1059111e+02   5.9960725e+02
   4.5278206e+02   4.5561457e+02   5.6329582e+02   5.7735929e+02   6.1267054e+02
   4.3769130e+02   4.4120684e+02   5.4652023e+02   5.5641149e+02   6.0534330e+02
   4.9355056e+02   5.0754969e+02   5.7681234e+02   5.8037438e+02   6.0282464e+02
   4.9479472e+02   5.1031547e+02   5.7452781e+02   5.7464609e+02   5.9968647e+02
   4.4182609e+02   4.4471344e+02   5.2355911e+02   5.3267158e+02   6.0174376e+02
   4.9329186e+02   5.0701039e+02   5.8693085e+02   5.9552083e+02   6.0964070e+02
   4.3413235e+02   4.3810551e+02   5.7496594e+02   5.9919295e+02   6.3151757e+02
   4.8180891e+02   4.8799461e+02   5.6971690e+02   5.8370325e+02   6.1391870e+02
   4.6511858e+02   4.6648206e+02   5.0313204e+02   5.1535773e+02   5.9998372e+02
   4.9460358e+02   5.0986718e+02   5.9846202e+02   6.4868224e+02   6.5403176e+02
   4.3187976e+02   4.3615996e+02   5.4786275e+02   5.5795518e+02   6.0573499e+02
   4.4354921e+02   4.4667890e+02   5.7462230e+02   5.9803392e+02   6.2996017e+02
   4.0599617e+02   4.2428614e+02   5.1324831e+02   5.2351832e+02   6.0083695e+02
   4.5356562e+02   4.5638945e+02   5.6545636e+02   5.8045682e+02   6.1445535e+02
   4.4260849e+02   4.4560357e+02   5.3141423e+02   5.4034102e+02   6.0264260e+02
   4.3718801e+02   4.4078091e+02   5.5760316e+02   5.6982603e+02   6.0934763e+02
   4.4892622e+02   4.5167822e+02   5.3260073e+02   5.4148576e+02   6.0274847e+02
   4.5292364e+02   4.5554539e+02   5.2691380e+02   5.3579035e+02   6.0202601e+02
   3.9380776e+02   4.2421810e+02   5.1464347e+02   5.2472360e+02   6.0095698e+02
   4.5117752e+02   4.5386150e+02   5.3214250e+02   5.4100146e+02   6.0266742e+02
   3.8763187e+02   3.9663182e+02   4.9490442e+02   5.1045483e+02   5.9959359e+02
   4.3990426e+02   4.4324928e+02   5.7831583e+02   6.1363830e+02   6.7405317e+02
   4.5793451e+02   4.5818776e+02   4.9615261e+02   5.1113747e+02   5.9965287e+02
   4.4868859e+02   4.5158419e+02   5.7812980e+02   6.1187344e+02   6.5438766e+02
   4.5186782e+02   4.5469707e+02   5.7829535e+02   6.1265045e+02   6.5741979e+02
   4.3368924e+02   4.3748424e+02   5.2878592e+02   5.3777035e+02   6.0235965e+02
   4.3195950e+02   4.3626620e+02   5.7673280e+02   6.0527404e+02   6.4021041e+02
   4.1300330e+02   4.1917649e+02   4.9867312e+02   5.1266345e+02   5.9981144e+02
   4.9478388e+02   5.1028907e+02   5.6987573e+02   5.7000428e+02   5.9968309e+02
   4.3786823e+02   4.4041902e+02   5.1022831e+02   5.2095158e+02   6.0056098e+02
   4.6947680e+02   4.7284151e+02   5.7888530e+02   6.1284168e+02   6.5365023e+02
   4.2233257e+02   4.2941535e+02   5.2855017e+02   5.3756573e+02   6.0235887e+02
   4.2520791e+02   4.2655571e+02   4.9749676e+02   5.1194982e+02   5.9974064e+02
   4.5523750e+02   4.5802721e+02   5.6296294e+02   5.7684070e+02   6.1233271e+02
   4.9177058e+02   5.0400085e+02   5.7033974e+02   5.7610523e+02   6.0443708e+02
   4.5690539e+02   4.5931816e+02   5.1918892e+02   5.2850500e+02   6.0120887e+02
   4.1224579e+02   4.2588272e+02   5.2135472e+02   5.3069379e+02   6.0157791e+02
   4.3025145e+02   4.3363364e+02   5.1034506e+02   5.2107159e+02   6.0058491e+02
   4.0637226e+02   4.2613733e+02   5.7181246e+02   5.9177128e+02   6.2356291e+02
   4.1260659e+02   4.2662363e+02   5.4019349e+02   5.4950755e+02   6.0405984e+02
   4.8570408e+02   4.9374985e+02   5.8298311e+02   6.1650019e+02   6.4770599e+02
   4.4493963e+02   4.4789481e+02   5.3547461e+02   5.4444754e+02   6.0317788e+02
   4.2821870e+02   4.3299841e+02   5.2838554e+02   5.3739085e+02   6.0232828e+02
   4.7099666e+02   4.7450847e+02   5.4515602e+02   5.5423123e+02   6.0433197e+02
   4.4934442e+02   4.5137318e+02   5.0983133e+02   5.2056567e+02   6.0049245e+02
   4.2666696e+02   4.3223115e+02   5.7029681e+02   5.8881750e+02   6.2081873e+02
   4.2890956e+02   4.3083299e+02   5.0085071e+02   5.1402832e+02   5.9993598e+02
   4.2196550e+02   4.2922182e+02   5.2818310e+02   5.3720198e+02   6.0231548e+02
   4.6160669e+02   4.6434485e+02   5.3622119e+02   5.4500512e+02   6.0308052e+02
   4.5208702e+02   4.5491856e+02   5.7463417e+02   5.9777913e+02   6.2944179e+02
   4.7955014e+02   4.8484849e+02   5.6422464e+02   5.7644670e+02   6.1041761e+02
   4.3137448e+02   4.3550547e+02   5.2860393e+02   5.3759796e+02   6.0234562e+02
   4.2624365e+02   4.3191691e+02   5.4896874e+02   5.5923128e+02   6.0607349e+02
   4.4314452e+02   4.4348409e+02   4.9640530e+02   5.1130039e+02   5.9967400e+02
   4.9428717e+02   5.0914485e+02   5.9715944e+02   6.4927700e+02   7.1562876e+02
   4.1910255e+02   4.2832932e+02   5.4643544e+02   5.5637747e+02   6.0539927e+02
   4.3776074e+02   4.4123153e+02   5.4036255e+02   5.4962901e+02   6.0402039e+02
   4.5032963e+02   4.5291727e+02   5.2498319e+02   5.3395752e+02   6.0183972e+02
   4.3488767e+02   4.3864550e+02   5.3794479e+02   5.4706619e+02   6.0361903e+02
   4.4688946e+02   4.4984990e+02   5.7845773e+02   6.1413185e+02   7.4441156e+02
   4.2198978e+02   4.2961560e+02   5.7823351e+02   6.1363093e+02   6.9217738e+02
   4.5745818e+02   4.6023953e+02   5.7463580e+02   5.9752232e+02   6.2895205e+02
   4.7005412e+02   4.7304881e+02   5.1997418e+02   5.2889073e+02   6.0110408e+02
   4.1744206e+02   4.2757934e+02   5.3321079e+02   5.4223560e+02   6.0296054e+02
   4.3220417e+02   4.3628053e+02   5.3241634e+02   5.4140152e+02   6.0282240e+02
   4.5783361e+02   4.6061619e+02   5.7501062e+02   5.9852087e+02   6.3009329e+02
   4.2686305e+02   4.3214580e+02   5.3309827e+02   5.4210722e+02   6.0293023e+02
   4.3907669e+02   4.4250534e+02   5.7322335e+02   5.9461652e+02   6.2626279e+02
   4.3342565e+02   4.3710314e+02   5.2231356e+02   5.3154708e+02   6.0164578e+02
   4.8591995e+02   4.9402749e+02   5.5125173e+02   5.5838427e+02   6.0363219e+02
   4.8938769e+02   4.9972685e+02   5.8143872e+02   5.9787897e+02   6.1985981e+02
   4.9455810e+02   5.0972036e+02   5.3913035e+02   5.3953308e+02   5.9970697e+02
   4.3304884e+02   4.3718631e+02   5.6673900e+02   5.8276012e+02   6.1621601e+02
   4.9177195e+02   5.0399892e+02   5.8941987e+02   6.2008312e+02   6.3720305e+02
   4.7176030e+02   4.7544389e+02   5.7183754e+02   5.8995706e+02   6.2043404e+02
   4.4704250e+02   4.4999693e+02   5.7842347e+02   6.1390041e+02   6.8388469e+02
   4.5586402e+02   4.5864716e+02   5.6184244e+02   5.7527427e+02   6.1150240e+02
   4.0462639e+02   4.1362239e+02   4.9676715e+02   5.1152419e+02   5.9970125e+02
   4.1958954e+02   4.2552958e+02   5.0532017e+02   5.1715799e+02   6.0022878e+02
   4.6447231e+02   4.6736589e+02   5.5628533e+02   5.6763383e+02   6.0807530e+02
   4.4374869e+02   4.4668318e+02   5.2953927e+02   5.3846556e+02   6.0240302e+02
   4.6216633e+02   4.6442541e+02   5.1392887e+02   5.2382100e+02   6.0071786e+02
   4.1420099e+02   4.2632778e+02   5.2219665e+02   5.3147309e+02   6.0166308e+02
   4.3989387e+02   4.4275171e+02   5.1751584e+02   5.2717840e+02   6.0116347e+02
   4.2295563e+02   4.3002325e+02   5.4551911e+02   5.5534491e+02   6.0516383e+02
   4.1769815e+02   4.2753221e+02   5.2903022e+02   5.3804789e+02   6.0242195e+02
   4.5024760e+02   4.5297917e+02   5.3550626e+02   5.4443197e+02   6.0313405e+02
   4.5759621e+02   4.6028255e+02   5.3625036e+02   5.4510633e+02   6.0314940e+02
   4.1992620e+02   4.2870376e+02   5.5984644e+02   5.7291744e+02   6.1072931e+02
   4.6418559e+02   4.6707376e+02   5.5983560e+02   5.7232663e+02   6.0988332e+02
   4.9440552e+02   5.0941180e+02   5.9739418e+02   6.3335325e+02   6.3777413e+02
   4.5247940e+02   4.5504825e+02   5.2393358e+02   5.3293788e+02   6.0171177e+02
   4.2158473e+02   4.2893986e+02   5.2527343e+02   5.3437147e+02   6.0198494e+02
   4.4897852e+02   4.5155581e+02   5.2194116e+02   5.3110966e+02   6.0153570e+02
   4.1447586e+02   4.1836051e+02   4.9718408e+02   5.1176771e+02   5.9972442e+02
   4.4804965e+02   4.5090264e+02   5.4018159e+02   5.4935578e+02   6.0390435e+02
   4.3190196e+02   4.3248992e+02   4.9671311e+02   5.1148576e+02   5.9969443e+02
   4.5833515e+02   4.6112021e+02   5.6219862e+02   5.7570156e+02   6.1165599e+02
   4.9357444e+02   5.0758316e+02   5.5796636e+02   5.5988524e+02   6.0070951e+02
   4.9371368e+02   5.0789165e+02   5.9466145e+02   6.2947913e+02   6.3908304e+02
   4.2389486e+02   4.2872213e+02   5.0837382e+02   5.1950552e+02   6.0044318e+02
   4.2806023e+02   4.3196040e+02   5.1107137e+02   5.2167049e+02   6.0064533e+02
   4.1923194e+02   4.2778098e+02   5.2217016e+02   5.3144500e+02   6.0165695e+02
   4.7854468e+02   4.8353530e+02   5.6713488e+02   5.8081759e+02   6.1295802e+02
   4.2581786e+02   4.3164215e+02   5.4751434e+02   5.5758182e+02   6.0566648e+02
   4.2399946e+02   4.2762534e+02   5.0321655e+02   5.1563361e+02   6.0008677e+02
   4.4742705e+02   4.5034206e+02   5.4859375e+02   5.5867512e+02   6.0579919e+02
   4.9309284e+02   5.0659968e+02   5.7041437e+02   5.7402319e+02   6.0246742e+02
   4.1613350e+02   4.2691663e+02   5.2460588e+02   5.3373848e+02   6.0191743e+02
   4.5365722e+02   4.5646121e+02   5.5105091e+02   5.6143431e+02   6.0642666e+02
   4.5550868e+02   4.5829589e+02   5.7782887e+02   6.0947679e+02   6.4698857e+02
   4.2231952e+02   4.2955529e+02   5.3454527e+02   5.4358801e+02   6.0314018e+02
   4.5938300e+02   4.6218711e+02   5.7528239e+02   5.9918646e+02   6.3082233e+02
   4.7866401e+02   4.7871645e+02   4.9499270e+02   5.1048829e+02   5.9959461e+02
   4.9435296e+02   5.0924377e+02   5.4217432e+02   5.4285366e+02   5.9981740e+02
   4.6566380e+02   4.6861646e+02   5.7766287e+02   6.0711846e+02   6.4152416e+02
   4.0662977e+02   4.2564767e+02   5.2889254e+02   5.3791589e+02   6.0241058e+02
   4.5684987e+02   4.5917086e+02   5.1637700e+02   5.2603468e+02   6.0096448e+02
   4.6242071e+02   4.6473822e+02   5.1509512e+02   5.2482493e+02   6.0080836e+02
   4.5861207e+02   4.6137205e+02   5.4719551e+02   5.5693838e+02   6.0522835e+02
   4.2241836e+02   4.2982442e+02   5.7434168e+02   5.9758217e+02   6.2967110e+02
   4.4243319e+02   4.4546257e+02   5.3361471e+02   5.4256360e+02   6.0293492e+02
   4.4666956e+02   4.4824374e+02   5.0454422e+02   5.1651543e+02   6.0013953e+02
   4.2281885e+02   4.2978282e+02   5.3332717e+02   5.4234702e+02   6.0296950e+02
   4.8336896e+02   4.9026099e+02   5.7601826e+02   5.9404969e+02   6.2128319e+02
   4.2329513e+02   4.2947861e+02   5.1803113e+02   5.2768277e+02   6.0124881e+02
   4.1539626e+02   4.2692289e+02   5.2934533e+02   5.3836246e+02   6.0246216e+02
   4.9155395e+02   5.0359069e+02   5.8672741e+02   6.0505104e+02   6.2231547e+02
   4.8782805e+02   4.9711458e+02   5.8423528e+02   6.1526078e+02   6.4120231e+02
   4.3012979e+02   4.3472097e+02   5.4834666e+02   5.5851090e+02   6.0587927e+02
   4.9194542e+02   5.0432919e+02   5.8680260e+02   6.0281490e+02   6.1942293e+02
   4.2939733e+02   4.3398894e+02   5.3321294e+02   5.4221671e+02   6.0293885e+02
   4.5644203e+02   4.5880980e+02   5.1767841e+02   5.2718032e+02   6.0107923e+02
   4.5123006e+02   4.5133765e+02   4.9537347e+02   5.1071319e+02   5.9961725e+02
   4.2930895e+02   4.3398904e+02   5.3793233e+02   5.4707468e+02   6.0363976e+02
   4.8112835e+02   4.8664029e+02   5.2938521e+02   5.3682894e+02   6.0154277e+02
   4.9071134e+02   5.0205180e+02   5.8243586e+02   5.9653578e+02   6.1678576e+02
   4.3504917e+02   4.3871101e+02   5.3209114e+02   5.4106177e+02   6.0276836e+02
   4.4393176e+02   4.4693633e+02   5.3563355e+02   5.4461929e+02   6.0320904e+02
   4.5355582e+02   4.5637964e+02   5.7855714e+02   6.1418859e+02   7.0168357e+02
   4.7163031e+02   4.7529132e+02   5.7710346e+02   6.0309422e+02   6.3469425e+02
   4.5028586e+02   4.5291867e+02   5.2761297e+02   5.3650249e+02   6.0212823e+02
   4.7034308e+02   4.7381569e+02   5.6462136e+02   5.7845540e+02   6.1259010e+02
   4.3420985e+02   4.3755649e+02   5.1644762e+02   5.2626717e+02   6.0108572e+02
   4.6169976e+02   4.6451745e+02   5.5119875e+02   5.6144746e+02   6.0627495e+02
   4.7358174e+02   4.7733642e+02   5.2919542e+02   5.3744814e+02   6.0189902e+02
   3.9091739e+02   4.2227453e+02   5.0701351e+02   5.1844930e+02   6.0035134e+02
   4.8832877e+02   4.9786840e+02   5.4969308e+02   5.5561227e+02   6.0265038e+02
   4.3690886e+02   4.3844774e+02   5.0199161e+02   5.1476879e+02   5.9999833e+02
   4.5185260e+02   4.5468234e+02   5.6920723e+02   5.8658240e+02   6.1869449e+02
   4.5747323e+02   4.6010928e+02   5.3144340e+02   5.4022018e+02   6.0250672e+02
   4.9483602e+02   5.1041394e+02   5.9958228e+02   6.5819435e+02   6.5826262e+02
   4.5542969e+02   4.5812678e+02   5.3672614e+02   5.4563037e+02   6.0325087e+02
   4.3703547e+02   4.4020463e+02   5.1986217e+02   5.2927238e+02   6.0139028e+02
   4.5587123e+02   4.5842213e+02   5.2537982e+02   5.3427439e+02   6.0183105e+02
   4.7436032e+02   4.7815528e+02   5.2521868e+02   5.3352144e+02   6.0147420e+02
   4.2362864e+02   4.3044338e+02   5.6603408e+02   5.8169010e+02   6.1556665e+02
   4.3900556e+02   4.4244049e+02   5.7833619e+02   6.1381205e+02   6.9656994e+02
   4.5325954e+02   4.5595598e+02   5.3258004e+02   5.4141993e+02   6.0270249e+02
   4.9384557e+02   5.0762970e+02   5.2186649e+02   5.2357094e+02   5.9974834e+02
   4.4179793e+02   4.4477346e+02   5.2804156e+02   5.3699219e+02   6.0223667e+02
   4.2063728e+02   4.2892184e+02   5.4496746e+02   5.5473695e+02   6.0503806e+02
   4.6643483e+02   4.6932738e+02   5.3544816e+02   5.4407948e+02   6.0286930e+02
   4.7084748e+02   4.7382697e+02   5.1731798e+02   5.2650604e+02   6.0086811e+02
   4.3132916e+02   4.3537111e+02   5.2463043e+02   5.3373465e+02   6.0189591e+02
   4.6928747e+02   4.7244689e+02   5.3123127e+02   5.3970558e+02   6.0225966e+02
   4.5070424e+02   4.5328054e+02   5.2477725e+02   5.3375734e+02   6.0181492e+02
   4.7105439e+02   4.7458764e+02   5.4764732e+02   5.5699784e+02   6.0488831e+02
   4.1627247e+02   4.2755837e+02   5.7610494e+02   6.0296521e+02   6.3679064e+02
   4.5737192e+02   4.6003634e+02   5.3396222e+02   5.4276250e+02   6.0283367e+02
   4.9444015e+02   5.0942803e+02   5.3809674e+02   5.3866604e+02   5.9974787e+02
   4.3026679e+02   4.3451354e+02   5.2549072e+02   5.3456134e+02   6.0199218e+02
   4.4368407e+02   4.4675733e+02   5.4330650e+02   5.5281866e+02   6.0455410e+02
   4.7980960e+02   4.8519656e+02   5.6374990e+02   5.7573738e+02   6.1003650e+02
   4.7595540e+02   4.8024607e+02   5.3747135e+02   5.4560257e+02   6.0276830e+02
   4.4481807e+02   4.4689444e+02   5.0867027e+02   5.1967081e+02   6.0042524e+02
   4.4320727e+02   4.4621413e+02   5.3369855e+02   5.4264364e+02   6.0294134e+02
   4.6956023e+02   4.7284797e+02   5.3947340e+02   5.4813186e+02   6.0336160e+02
   4.4068481e+02   4.4357990e+02   5.2078284e+02   5.3009756e+02   6.0146668e+02
   4.3760986e+02   4.4076974e+02   5.2095347e+02   5.3027026e+02   6.0149512e+02
   4.7608102e+02   4.8053177e+02   5.7517819e+02   5.9603933e+02   6.2557205e+02
   4.2869162e+02   4.3364945e+02   5.6911158e+02   5.8674647e+02   6.1912069e+02
   4.3038374e+02   4.3491578e+02   5.4662320e+02   5.5656263e+02   6.0541313e+02
   4.4857728e+02   4.4918609e+02   4.9803021e+02   5.1223639e+02   5.9975719e+02
   4.6114249e+02   4.6397358e+02   5.7799410e+02   6.0968990e+02   6.4690616e+02
   4.3748951e+02   4.4092779e+02   5.3479310e+02   5.4379370e+02   6.0312689e+02
   4.0775659e+02   4.2093675e+02   5.0284619e+02   5.1538331e+02   6.0006814e+02
   4.7076401e+02   4.7427515e+02   5.5292020e+02   5.6310010e+02   6.0639333e+02
   4.2892005e+02   4.3382056e+02   5.6958352e+02   5.8755306e+02   6.1975633e+02
   4.1883551e+02   4.2783570e+02   5.2690976e+02   5.3595362e+02   6.0217077e+02
   4.3216332e+02   4.3643571e+02   5.6178656e+02   5.7550620e+02   6.1194365e+02
   4.2954002e+02   4.3406295e+02   5.3118126e+02   5.4016730e+02   6.0266906e+02
   4.1349057e+02   4.1612399e+02   4.9607774e+02   5.1112411e+02   5.9966095e+02
   4.9429252e+02   5.0915607e+02   5.9709236e+02   6.4285884e+02   6.5185151e+02
   4.8450270e+02   4.9023055e+02   5.1288651e+02   5.2124346e+02   6.0018954e+02
   4.9323070e+02   5.0687882e+02   5.9225571e+02   6.1627079e+02   6.2685900e+02
   4.8101372e+02   4.8620259e+02   5.2201584e+02   5.2982738e+02   6.0092632e+02
   4.9466829e+02   5.0055515e+02   5.0084987e+02   5.1053164e+02   5.9959290e+02
   4.8875548e+02   4.9847387e+02   5.4162415e+02   5.4687287e+02   6.0164397e+02
   4.7417110e+02   4.7816985e+02   5.3797513e+02   5.4627612e+02   6.0293501e+02
   4.2961578e+02   4.3355975e+02   5.1529785e+02   5.2527113e+02   6.0099490e+02
   4.4842638e+02   4.5133062e+02   5.6137913e+02   5.7478123e+02   6.1140316e+02
   4.3423786e+02   4.3815735e+02   5.4746996e+02   5.5750056e+02   6.0561439e+02
   4.5545720e+02   4.5781167e+02   5.1714361e+02   5.2672461e+02   6.0104128e+02
   4.8836255e+02   4.9799655e+02   5.8512744e+02   6.1880666e+02   6.4631518e+02
   4.3757910e+02   4.4114024e+02   5.5978986e+02   5.7276071e+02   6.1057094e+02
   4.7892621e+02   4.8402160e+02   5.6078181e+02   5.7205099e+02   6.0861191e+02
   4.2464646e+02   4.2510749e+02   4.9560754e+02   5.1085349e+02   5.9963356e+02
   4.7002869e+02   4.7326929e+02   5.3094839e+02   5.3938968e+02   6.0220623e+02
   4.5191590e+02   4.5456857e+02   5.2930359e+02   5.3816028e+02   6.0231012e+02
   4.1303789e+02   4.2642605e+02   5.2956529e+02   5.3858232e+02   6.0249047e+02
   4.9362996e+02   5.0771792e+02   5.8338384e+02   5.8837508e+02   6.0479423e+02
   4.4900085e+02   4.4907641e+02   4.9519936e+02   5.1061760e+02   5.9960858e+02
   4.2619861e+02   4.3141039e+02   5.2212424e+02   5.3139167e+02   6.0164309e+02
   4.2284916e+02   4.2385246e+02   4.9631668e+02   5.1126032e+02   5.9967393e+02
   4.9280372e+02   4.9350304e+02   4.9567378e+02   5.1052175e+02   5.9959411e+02
   4.0416631e+02   4.2595680e+02   5.4912729e+02   5.5943484e+02   6.0615138e+02
   4.5246739e+02   4.5530049e+02   5.7751453e+02   6.0807774e+02   6.4431815e+02
   4.8960236e+02   5.0009179e+02   5.6358101e+02   5.7054069e+02   6.0476443e+02
   4.3313913e+02   4.3725934e+02   5.6070461e+02   5.7402190e+02   6.1119650e+02
   4.6645688e+02   4.6938448e+02   5.3909954e+02   5.4786791e+02   6.0340560e+02
   4.4472868e+02   4.4747040e+02   5.2154100e+02   5.3077252e+02   6.0152220e+02
   4.4480606e+02   4.4561889e+02   4.9894414e+02   5.1279632e+02   5.9981139e+02
   4.3959060e+02   4.4175522e+02   5.0739100e+02   5.1869010e+02   6.0034754e+02
   3.9352839e+02   4.2585981e+02   5.6586516e+02   5.8145278e+02   6.1544374e+02
   4.9479424e+02   5.1029599e+02   5.2927484e+02   5.2934819e+02   5.9960149e+02
   4.3915842e+02   4.4097018e+02   5.0432239e+02   5.1638771e+02   6.0014176e+02
   4.3155810e+02   4.3536610e+02   5.1881033e+02   5.2834984e+02   6.0130620e+02
   4.0904049e+02   4.1686033e+02   4.9795440e+02   5.1222753e+02   5.9976971e+02
   4.9479097e+02   5.1030587e+02   5.9235626e+02   5.9287428e+02   6.0013199e+02
   4.2850733e+02   4.3303682e+02   5.2226749e+02   5.3151968e+02   6.0165361e+02
   4.6030121e+02   4.6312271e+02   5.7874565e+02   6.1453078e+02   7.1211918e+02
   4.2891699e+02   4.3360757e+02   5.3253416e+02   5.4153126e+02   6.0284858e+02
   4.6256353e+02   4.6538360e+02   5.4851525e+02   5.5833664e+02   6.0547251e+02
   4.7897510e+02   4.8402313e+02   5.4608442e+02   5.5447615e+02   6.0390987e+02
   4.8259420e+02   4.8912935e+02   5.7083136e+02   5.8508832e+02   6.1455992e+02
   4.5331793e+02   4.5613227e+02   5.5291779e+02   5.6369012e+02   6.0706767e+02
   4.4304903e+02   4.4511061e+02   5.0816679e+02   5.1928238e+02   6.0039435e+02
   4.9464802e+02   5.0997151e+02   5.9866687e+02   6.4872026e+02   6.5295011e+02
   4.1066452e+02   4.2509510e+02   5.1554773e+02   5.2551382e+02   6.0103429e+02
   4.4445864e+02   4.4729895e+02   5.2557424e+02   5.3457276e+02   6.0194427e+02
   4.3174875e+02   4.3609012e+02   5.6774728e+02   5.8442183e+02   6.1737491e+02
   4.0986649e+02   4.1948856e+02   5.0020699e+02   5.1362440e+02   5.9990330e+02
   4.7543441e+02   4.7977369e+02   5.7997729e+02   6.1634082e+02   7.7046627e+02
   4.4393470e+02   4.4700919e+02   5.4540555e+02   5.5512116e+02   6.0501720e+02
   4.4731256e+02   4.4993259e+02   5.2159331e+02   5.3080184e+02   6.0151224e+02
   4.9380690e+02   5.0807297e+02   5.5526689e+02   5.5678912e+02   6.0040892e+02
   4.5301167e+02   4.5584376e+02   5.7514055e+02   5.9914545e+02   6.3103927e+02
   4.7506677e+02   4.7931192e+02   5.5019459e+02   5.5952587e+02   6.0522979e+02
   4.0882160e+02   4.2625369e+02   5.5008005e+02   5.6053525e+02   6.0643789e+02
   4.5339513e+02   4.5576040e+02   5.1644759e+02   5.2613768e+02   6.0099717e+02
   4.3885024e+02   4.4192326e+02   5.2125139e+02   5.3053955e+02   6.0152035e+02
   4.8510191e+02   4.9283803e+02   5.6639890e+02   5.7724689e+02   6.0926853e+02
   4.4848864e+02   4.5117887e+02   5.2693941e+02   5.3585927e+02   6.0206666e+02
   4.6408140e+02   4.6696986e+02   5.7149221e+02   5.9014146e+02   6.2119931e+02
   4.3100698e+02   4.3544327e+02   5.5031587e+02   5.6077266e+02   6.0645907e+02
   4.7065068e+02   4.7196024e+02   5.0127032e+02   5.1403259e+02   5.9985985e+02
   4.9350697e+02   5.0734762e+02   5.4167038e+02   5.4336632e+02   6.0016866e+02
   4.5362918e+02   4.5446566e+02   4.9956291e+02   5.1314548e+02   5.9983155e+02
   4.2384187e+02   4.2984030e+02   5.1898869e+02   5.2852628e+02   6.0133697e+02
   4.6611422e+02   4.6909427e+02   5.6210533e+02   5.7527561e+02   6.1116803e+02
   4.1954348e+02   4.2856361e+02   5.7205061e+02   5.9224109e+02   6.2400095e+02
   4.9287349e+02   5.0615414e+02   5.7834361e+02   5.8406434e+02   6.0514072e+02
   4.4490585e+02   4.4791944e+02   5.4276574e+02   5.5221679e+02   6.0443101e+02
   3.8644530e+02   4.2553920e+02   5.3526899e+02   5.4434296e+02   6.0325848e+02
   4.3845625e+02   4.4190511e+02   5.4663306e+02   5.5653412e+02   6.0536665e+02
   4.6205786e+02   4.6481168e+02   5.3763436e+02   5.4645738e+02   6.0328100e+02
   4.7144872e+02   4.7500051e+02   5.4120851e+02   5.4989689e+02   6.0356877e+02
   4.5874079e+02   4.6153269e+02   5.7870486e+02   6.1450532e+02   7.2418689e+02
   4.2537378e+02   4.3097503e+02   5.2449059e+02   5.3361674e+02   6.0189402e+02
   4.8982410e+02   5.0047350e+02   5.6223127e+02   5.6874341e+02   6.0422893e+02
   4.1155432e+02   4.2600077e+02   5.2557654e+02   5.3466998e+02   6.0202602e+02
   4.7584988e+02   4.8026041e+02   5.6665479e+02   5.8067456e+02   6.1330026e+02
   4.8659380e+02   4.9434323e+02   5.2354647e+02   5.2995729e+02   6.0066375e+02
   4.1993676e+02   4.2375745e+02   5.0027012e+02   5.1366145e+02   5.9990525e+02
   4.4183071e+02   4.4502055e+02   5.6141913e+02   5.7492177e+02   6.1156421e+02
   4.8968546e+02   5.0024026e+02   5.6587275e+02   5.7320823e+02   6.0542033e+02
   4.1396365e+02   4.2631942e+02   5.2296627e+02   5.3219012e+02   6.0174356e+02
   4.7908078e+02   4.8422846e+02   5.7649443e+02   5.9810518e+02   6.2696244e+02
   4.3020629e+02   4.3471442e+02   5.3943984e+02   5.4866505e+02   6.0389103e+02
   4.2560866e+02   4.3156467e+02   5.7438151e+02   5.9766934e+02   6.2975651e+02
   4.9480999e+02   5.1035164e+02   5.6515421e+02   5.6521096e+02   5.9962695e+02
   4.3825265e+02   4.4175844e+02   5.6979639e+02   5.8783409e+02   6.1990526e+02
   4.8817315e+02   4.9544162e+02   5.1222231e+02   5.1965244e+02   6.0000266e+02
   4.3008580e+02   4.3472488e+02   5.7733370e+02   6.0818608e+02   6.4534892e+02
   4.6051601e+02   4.6333989e+02   5.6323134e+02   5.7707022e+02   6.1231289e+02
   4.9451276e+02   5.0965620e+02   5.9674815e+02   6.0972818e+02   6.1344741e+02
   4.9454121e+02   5.0972266e+02   5.9595465e+02   6.0400061e+02   6.0838673e+02
   4.5935720e+02   4.6215949e+02   5.6239776e+02   5.7594731e+02   6.1175351e+02
   4.7102115e+02   4.7458680e+02   5.6393331e+02   5.7742645e+02   6.1196839e+02
   4.3872466e+02   4.4146880e+02   5.1338074e+02   5.2357562e+02   6.0081009e+02
   4.1554690e+02   4.2678652e+02   5.2501131e+02   5.3412617e+02   6.0196183e+02
   4.6504896e+02   4.6797252e+02   5.7648588e+02   6.0236474e+02   6.3456207e+02
   4.3894562e+02   4.4226443e+02   5.3535797e+02   5.4436697e+02   6.0320054e+02
   4.5130246e+02   4.5385997e+02   5.2392078e+02   5.3293794e+02   6.0172024e+02
   4.3645930e+02   4.3990402e+02   5.2905474e+02   5.3802554e+02   6.0238154e+02
   4.0659541e+02   4.2526732e+02   5.2167538e+02   5.3099237e+02   6.0161212e+02
   4.2153039e+02   4.2719787e+02   5.0772346e+02   5.1899526e+02   6.0039696e+02
   4.6384416e+02   4.6613831e+02   5.1405716e+02   5.2389825e+02   6.0071135e+02
   4.9472651e+02   5.1014662e+02   5.4815757e+02   5.4832560e+02   5.9965901e+02
   3.8202073e+02   4.2468579e+02   5.1878133e+02   5.2835496e+02   6.0132882e+02
   4.7383922e+02   4.7537453e+02   5.0145629e+02   5.1406293e+02   5.9984903e+02
   4.7583724e+02   4.7996276e+02   5.2911600e+02   5.3719498e+02   6.0180297e+02
   4.4234450e+02   4.4551252e+02   5.6225557e+02   5.7606955e+02   6.1214638e+02
   4.3177482e+02   4.3228780e+02   4.9644672e+02   5.1133247e+02   5.9967971e+02
   3.9802027e+02   4.2520744e+02   5.2538567e+02   5.3448907e+02   6.0200717e+02
   4.6789037e+02   4.7105756e+02   5.7080471e+02   5.8855690e+02   6.1962637e+02
   4.8930161e+02   4.9957903e+02   5.8217227e+02   5.9999342e+02   6.2186323e+02
   4.9097556e+02   5.0252925e+02   5.8218256e+02   5.9521544e+02   6.1527226e+02
   4.6589641e+02   4.6834429e+02   5.1593074e+02   5.2547497e+02   6.0083618e+02
   4.7101331e+02   4.7125471e+02   4.9584476e+02   5.1093422e+02   5.9962903e+02
   4.8560959e+02   4.9284617e+02   5.2332886e+02   5.3005821e+02   6.0073045e+02
   4.9237484e+02   5.0515799e+02   5.9158300e+02   6.3414535e+02   7.2376430e+02
   4.2192762e+02   4.2945647e+02   5.4020016e+02   5.4950545e+02   6.0404971e+02
   4.7969131e+02   4.8499527e+02   5.5003959e+02   5.5873446e+02   6.0466109e+02
   4.2892630e+02   4.2940165e+02   4.9606305e+02   5.1111287e+02   5.9965872e+02
   4.5560761e+02   4.5832172e+02   5.3907786e+02   5.4808207e+02   6.0361847e+02
   4.3057075e+02   4.3511250e+02   5.6111954e+02   5.7460018e+02   6.1149584e+02
   4.3385820e+02   4.3396210e+02   4.9517596e+02   5.1060743e+02   5.9960856e+02
   4.9217308e+02   5.0476262e+02   5.6383487e+02   5.6806376e+02   6.0253415e+02
   4.2985821e+02   4.3012476e+02   4.9555517e+02   5.1082266e+02   5.9963000e+02
   4.9164741e+02   5.0293655e+02   5.2295393e+02   5.2685138e+02   6.0008735e+02
   4.4571576e+02   4.4872689e+02   5.5643294e+02   5.6821014e+02   6.0866037e+02
   4.3978007e+02   4.4303888e+02   5.3740011e+02   5.4647435e+02   6.0350554e+02
   4.8262488e+02   4.8917211e+02   5.8176772e+02   6.1783776e+02   6.6089999e+02
   4.4160576e+02   4.4466082e+02   5.3266196e+02   5.4160475e+02   6.0281204e+02
   4.4683366e+02   4.4957759e+02   5.2703536e+02   5.3596695e+02   6.0208985e+02
   4.3813702e+02   4.4122845e+02   5.1999259e+02   5.2938569e+02   6.0139896e+02
   4.3268987e+02   4.3670367e+02   5.3300423e+02   5.4199415e+02   6.0289936e+02
   4.7279316e+02   4.7664348e+02   5.5384856e+02   5.6407230e+02   6.0654636e+02
   4.5334867e+02   4.5607132e+02   5.3521346e+02   5.4409544e+02   6.0305716e+02
   4.4783218e+02   4.4947604e+02   5.0539537e+02   5.1713132e+02   6.0019061e+02
   4.2554497e+02   4.3129748e+02   5.3284474e+02   5.4185342e+02   6.0289851e+02
   4.3963194e+02   4.4261538e+02   5.2055032e+02   5.2988893e+02   6.0144811e+02
   4.5485626e+02   4.5744580e+02   5.2704439e+02   5.3589463e+02   6.0202127e+02
   4.8997381e+02   5.0074428e+02   5.7582895e+02   5.8627590e+02   6.1056579e+02
   4.3358089e+02   4.3659773e+02   5.1084508e+02   5.2146933e+02   6.0061790e+02
   4.4735198e+02   4.4938685e+02   5.0935717e+02   5.2020073e+02   6.0046577e+02
   4.5821348e+02   4.5831471e+02   4.9534846e+02   5.1069474e+02   5.9961417e+02
   4.5712525e+02   4.5956930e+02   5.2038189e+02   5.2958099e+02   6.0131723e+02
   4.6249427e+02   4.6521763e+02   5.3379939e+02   5.4250584e+02   6.0273288e+02
   4.5507839e+02   4.5571705e+02   4.9835855e+02   5.1241111e+02   5.9976567e+02
   4.3660009e+02   4.3974798e+02   5.1825947e+02   5.2784510e+02   6.0124148e+02
   4.5497316e+02   4.5733544e+02   5.1719354e+02   5.2677422e+02   6.0104940e+02
   4.7721585e+02   4.8187410e+02   5.5851303e+02   5.6940066e+02   6.0785796e+02
   4.7402786e+02   4.7812332e+02   5.7946470e+02   6.1398651e+02   6.5536140e+02
   4.3425843e+02   4.3821304e+02   5.6628895e+02   5.8203053e+02   6.1572519e+02
   4.9404162e+02   5.0860057e+02   5.9592881e+02   6.3329985e+02   6.4124757e+02
   4.5935180e+02   4.6172054e+02   5.1727821e+02   5.2678918e+02   6.0101858e+02
   4.6300971e+02   4.6558106e+02   5.2314895e+02   5.3204517e+02   6.0151914e+02
   4.4971472e+02   4.5256759e+02   5.7584262e+02   6.0140723e+02   6.3407461e+02
   4.0945159e+02   4.2154031e+02   5.0353343e+02   5.1586479e+02   6.0011266e+02
   4.5337989e+02   4.5620744e+02   5.7356961e+02   5.9504352e+02   6.2640467e+02
   4.7848177e+02   4.8325579e+02   5.3507794e+02   5.4287793e+02   6.0231375e+02
   4.3685995e+02   4.4049062e+02   5.6489856e+02   5.7987908e+02   6.1436020e+02
   4.7028485e+02   4.7375087e+02   5.7337611e+02   5.9330212e+02   6.2368066e+02
   6.2442378e+02   5.8637080e+02   5.1105666e+02   5.0527066e+02   4.2349421e+02
   6.2396341e+02   5.8750362e+02   5.4129277e+02   5.3699563e+02   4.2568417e+02
   6.3893168e+02   5.9434723e+02   5.1555742e+02   5.0597586e+02   4.2240130e+02
   6.2883755e+02   5.9355799e+02   5.6239685e+02   5.5488342e+02   4.2580741e+02
   6.1510008e+02   5.7910686e+02   4.7357288e+02   4.7082599e+02   4.1540008e+02
   6.3206440e+02   5.9748138e+02   5.6964774e+02   5.5983050e+02   4.2582266e+02
   6.5116866e+02   6.0217012e+02   5.5240333e+02   5.4329843e+02   4.2570312e+02
   7.0174859e+02   6.0162016e+02   5.3190687e+02   5.2268412e+02   4.2498826e+02
   6.4899814e+02   6.0320897e+02   5.6051314e+02   5.5063145e+02   4.2578003e+02
   6.4398242e+02   5.9888145e+02   5.4425291e+02   5.3618404e+02   4.2557691e+02
   6.4090517e+02   5.9466270e+02   5.0948316e+02   4.9681324e+02   4.1544444e+02
   6.1573396e+02   5.7991990e+02   5.1792783e+02   5.1687949e+02   4.2565027e+02
   6.1380973e+02   5.7826250e+02   5.1347183e+02   5.1345999e+02   4.2582933e+02
   6.1439070e+02   5.7862949e+02   4.6803634e+02   4.6649800e+02   4.2060717e+02
   6.1451845e+02   5.7870533e+02   4.6609354e+02   4.6400152e+02   4.1697012e+02
   6.1379411e+02   5.7824777e+02   4.2684136e+02   4.2036779e+02   4.1811524e+02
   6.1430191e+02   5.7857371e+02   4.6824365e+02   4.6695038e+02   4.2168224e+02
   6.1393306e+02   5.7833193e+02   4.3948324e+02   4.3580469e+02   4.0279944e+02
   6.3306621e+02   5.9226196e+02   5.2510333e+02   5.1823448e+02   4.2491285e+02
   6.1379664e+02   5.7825254e+02   5.3343489e+02   5.3343066e+02   4.2583204e+02
   6.1382132e+02   5.7826534e+02   4.6501768e+02   4.6492156e+02   4.2556774e+02
   6.1379107e+02   5.7824617e+02   4.2609873e+02   4.0993023e+02   4.0672020e+02
   6.1432082e+02   5.8685251e+02   5.8576994e+02   5.7747504e+02   4.2583220e+02
   6.2419589e+02   5.8816058e+02   5.4779747e+02   5.4313390e+02   4.2574784e+02
   6.1597983e+02   5.8024367e+02   5.2721521e+02   5.2613181e+02   4.2573466e+02
   6.1751433e+02   6.0796917e+02   6.0414985e+02   5.7779437e+02   4.2583260e+02
   6.1383486e+02   5.7831661e+02   5.6097842e+02   5.6093075e+02   4.2583228e+02
   6.1383327e+02   5.7827520e+02   4.7638697e+02   4.7630399e+02   4.2567583e+02
   6.1386949e+02   5.7896303e+02   5.7697348e+02   5.7629522e+02   4.2583257e+02
   6.1850993e+02   5.8243576e+02   5.2617210e+02   5.2393911e+02   4.2560672e+02
   6.4574103e+02   5.9746897e+02   5.2437813e+02   5.1538703e+02   4.2441207e+02
   6.1531716e+02   5.7985852e+02   5.4302194e+02   5.4217520e+02   4.2581166e+02
   6.1435692e+02   5.7859629e+02   4.5965041e+02   4.5730326e+02   4.1360592e+02
   6.1831576e+02   5.9603060e+02   5.9071160e+02   5.7575703e+02   4.2583301e+02
   6.3498371e+02   5.9477642e+02   5.4363752e+02   5.3671803e+02   4.2561345e+02
   6.1809397e+02   5.8130080e+02   4.8738099e+02   4.8161903e+02   4.0721187e+02
   6.8547469e+02   6.5877677e+02   6.1263561e+02   5.7806754e+02   4.2583199e+02
   6.1407846e+02   5.7842454e+02   4.5910504e+02   4.5788478e+02   4.2164738e+02
   6.2928097e+02   5.9057207e+02   5.3232674e+02   5.2667844e+02   4.2539866e+02
   7.2892040e+02   6.1016039e+02   5.7165135e+02   5.5889674e+02   4.2582120e+02
   6.1412181e+02   5.7845259e+02   4.6173308e+02   4.6052790e+02   4.2176988e+02
   6.7778893e+02   6.0198102e+02   5.3599628e+02   5.2699476e+02   4.2522677e+02
   6.1386481e+02   5.7828985e+02   4.3413761e+02   4.2946317e+02   4.0381839e+02
   6.1859883e+02   5.8272571e+02   5.3322414e+02   5.3099271e+02   4.2569335e+02
   6.1396203e+02   5.7835143e+02   4.4703009e+02   4.4512406e+02   4.1920639e+02
   6.4283539e+02   6.0208822e+02   5.6508347e+02   5.5483883e+02   4.2580512e+02
   6.2210807e+02   5.9117255e+02   5.7497542e+02   5.6663628e+02   4.2583171e+02
   6.1413829e+02   5.8452193e+02   5.8353864e+02   5.7748136e+02   4.2583241e+02
   6.1578870e+02   5.8019155e+02   5.3530388e+02   5.3428851e+02   4.2578218e+02
   6.4925931e+02   5.9925275e+02   5.3293212e+02   5.2443111e+02   4.2513125e+02
   6.1553797e+02   5.8026041e+02   5.5020982e+02   5.4909922e+02   4.2581990e+02
   6.1538292e+02   5.7948791e+02   4.9848393e+02   4.9702080e+02   4.2487079e+02
   6.1407111e+02   5.7841869e+02   4.5101333e+02   4.4885667e+02   4.1665803e+02
   6.1379268e+02   5.7824707e+02   4.2998169e+02   4.2946715e+02   4.2506328e+02
   6.1889239e+02   5.8305208e+02   5.3508747e+02   5.3269774e+02   4.2570413e+02
   6.1381375e+02   5.7825892e+02   4.2875250e+02   4.2028774e+02   4.0259384e+02
   6.1427886e+02   5.7871599e+02   5.3118421e+02   5.3093284e+02   4.2581586e+02
   6.1421151e+02   5.7850858e+02   4.6205413e+02   4.6054555e+02   4.2041418e+02
   6.3041100e+02   5.9013782e+02   5.1382806e+02   5.0617637e+02   4.2303052e+02
   7.0671888e+02   6.1260421e+02   5.7682619e+02   5.6270493e+02   4.2582971e+02
   6.1381608e+02   5.7827386e+02   5.4086190e+02   5.4084630e+02   4.2583188e+02
   6.1378907e+02   5.7824481e+02   4.2585387e+02   4.2520397e+02   4.2518069e+02
   6.2256002e+02   5.8493025e+02   5.0500430e+02   4.9891059e+02   4.2209647e+02
   6.1815954e+02   5.8342311e+02   5.5567660e+02   5.5288422e+02   4.2581529e+02
   6.5549122e+02   6.0088061e+02   5.3640266e+02   5.2768400e+02   4.2527151e+02
   6.1415637e+02   5.7888937e+02   5.6457937e+02   5.6412439e+02   4.2583172e+02
   6.1382598e+02   5.7826793e+02   4.5755403e+02   4.5739041e+02   4.2536350e+02
   6.1633149e+02   5.8447656e+02   5.7555939e+02   5.7080110e+02   4.2583271e+02
   6.1405817e+02   5.7841559e+02   4.6562540e+02   4.6484869e+02   4.2346791e+02
   6.1383726e+02   5.7827330e+02   4.3154395e+02   4.2594365e+02   4.0723234e+02
   6.4401845e+02   6.0782931e+02   5.7843606e+02   5.6460840e+02   4.2583251e+02
   6.1422978e+02   5.7881401e+02   5.5460047e+02   5.5426684e+02   4.2583041e+02
   6.1422842e+02   5.7864582e+02   5.2424305e+02   5.2401544e+02   4.2580797e+02
   6.9278580e+02   6.8041810e+02   6.1370742e+02   5.7823218e+02   4.2583211e+02
   6.1896731e+02   5.8302334e+02   5.3230955e+02   5.2992757e+02   4.2567268e+02
   6.4664025e+02   5.9966020e+02   5.4332017e+02   5.3505914e+02   4.2554452e+02
   7.3104401e+02   5.9960524e+02   5.1068264e+02   4.9531320e+02   4.0560372e+02
   6.1448027e+02   5.7867271e+02   4.6053879e+02   4.5782035e+02   4.0382260e+02
   6.2426218e+02   5.8735178e+02   5.3514689e+02   5.3086593e+02   4.2558226e+02
   6.7066291e+02   6.0293184e+02   5.4418431e+02   5.3517835e+02   4.2553153e+02
   6.1430624e+02   5.7856385e+02   4.5748061e+02   4.5501493e+02   4.1210003e+02
   6.1468034e+02   5.7921063e+02   5.4421238e+02   5.4369420e+02   4.2582121e+02
   6.1389530e+02   5.7842400e+02   5.6310374e+02   5.6297942e+02   4.2583209e+02
   6.1405716e+02   5.8217981e+02   5.8096037e+02   5.7720867e+02   4.2583253e+02
   6.2240449e+02   5.8781771e+02   5.5834929e+02   5.5341960e+02   4.2580780e+02
   6.1382190e+02   5.7826538e+02   4.5686484e+02   4.5670918e+02   4.2538695e+02
   6.1443755e+02   5.7909747e+02   5.5578456e+02   5.5528040e+02   4.2582968e+02
   6.5910294e+02   6.0220576e+02   5.4346282e+02   5.3460914e+02   4.2551885e+02
   6.5444316e+02   6.2518923e+02   5.9562134e+02   5.7369436e+02   4.2583402e+02
   6.2087909e+02   5.9289183e+02   5.8183984e+02   5.7130096e+02   4.2583283e+02
   7.1053804e+02   6.0440482e+02   5.5184408e+02   5.4233369e+02   4.2568498e+02
   6.2360963e+02   5.8852426e+02   5.5601315e+02   5.5088063e+02   4.2579657e+02
   6.2129292e+02   5.8517441e+02   5.3643803e+02   5.3309394e+02   4.2566456e+02
   6.1481960e+02   5.7919193e+02   5.2620829e+02   5.2568077e+02   4.2578262e+02
   6.7970218e+02   6.0314727e+02   5.4494064e+02   5.3588879e+02   4.2555028e+02
   6.7828031e+02   6.0848807e+02   5.6795862e+02   5.5614867e+02   4.2581090e+02
   6.8733643e+02   6.0253611e+02   5.4012344e+02   5.3114432e+02   4.2540114e+02
   6.1780617e+02   5.8347334e+02   5.6037430e+02   5.5737791e+02   4.2582340e+02
   6.2471647e+02   5.8835649e+02   5.4537478e+02   5.4068271e+02   4.2572160e+02
   6.1762397e+02   5.8157310e+02   5.2175357e+02   5.1986726e+02   4.2557606e+02
   6.2039596e+02   5.8505692e+02   5.4792555e+02   5.4458357e+02   4.2577709e+02
   6.1379454e+02   5.7824785e+02   4.2652347e+02   4.1310709e+02   4.0758759e+02
   6.1417510e+02   5.7848210e+02   4.5192338e+02   4.4918012e+02   4.0721443e+02
   6.3870854e+02   6.2992829e+02   6.0682176e+02   5.7723872e+02   4.2583188e+02
   6.6345740e+02   6.5561807e+02   6.1260036e+02   5.7806582e+02   4.2583200e+02
   6.1379674e+02   5.7825149e+02   5.1562276e+02   5.1561865e+02   4.2583163e+02
   6.2130805e+02   5.8589268e+02   5.4832063e+02   5.4460491e+02   4.2577203e+02
   6.1943380e+02   5.8383062e+02   5.4197592e+02   5.3926365e+02   4.2575116e+02
   6.8231916e+02   6.1401604e+02   5.7951018e+02   5.6460541e+02   4.2583214e+02
   6.1419109e+02   5.7849700e+02   4.6336996e+02   4.6203942e+02   4.2127683e+02
   6.1588364e+02   5.8019610e+02   5.2987778e+02   5.2884709e+02   4.2575449e+02
   7.3543361e+02   6.4436468e+02   6.0761673e+02   5.7718370e+02   4.2583177e+02
   6.1452294e+02   5.7897747e+02   5.3600161e+02   5.3561357e+02   4.2581460e+02
   6.1705700e+02   5.8297867e+02   5.6383120e+02   5.6086419e+02   4.2582758e+02
   6.7926909e+02   5.9973703e+02   5.1364769e+02   5.0033653e+02   4.1830700e+02
   6.1381811e+02   5.7826295e+02   4.4653291e+02   4.4620046e+02   4.2495423e+02
   6.1468691e+02   5.7893076e+02   4.9354720e+02   4.9257973e+02   4.2501525e+02
   6.1381398e+02   5.7826026e+02   4.3990840e+02   4.3931421e+02   4.2443622e+02
   6.1590184e+02   5.8063163e+02   5.4936571e+02   5.4807617e+02   4.2581615e+02
   6.5625203e+02   6.0567815e+02   5.6336898e+02   5.5269875e+02   4.2579307e+02
   6.1410885e+02   5.7844090e+02   4.4882439e+02   4.4585038e+02   4.0071454e+02
   6.1379916e+02   5.7825121e+02   4.5741010e+02   4.5736552e+02   4.2570659e+02
   6.2097958e+02   5.8465610e+02   5.3041810e+02   5.2724435e+02   4.2558031e+02
   6.1428388e+02   5.7878506e+02   5.4422184e+02   5.4392987e+02   4.2582612e+02
   6.1585551e+02   5.8023452e+02   5.3406405e+02   5.3302813e+02   4.2577551e+02
   6.1388881e+02   5.7835045e+02   5.4081733e+02   5.4076153e+02   4.2583074e+02
   6.5962018e+02   6.2103958e+02   5.9037875e+02   5.7120833e+02   4.2583405e+02
   6.1413082e+02   5.7848076e+02   4.7818007e+02   4.7758176e+02   4.2470814e+02
   6.8474682e+02   6.0178528e+02   5.3391175e+02   5.2482192e+02   4.2511589e+02
   6.1441170e+02   5.7885749e+02   5.3416693e+02   5.3384056e+02   4.2581486e+02
   6.1902004e+02   5.8296248e+02   5.2904154e+02   5.2663486e+02   4.2562879e+02
   6.1415386e+02   5.7852258e+02   4.9201045e+02   4.9159629e+02   4.2546733e+02
   6.1379448e+02   5.7824831e+02   4.4068352e+02   4.4056646e+02   4.2556545e+02
   6.1379096e+02   5.7824595e+02   4.2612885e+02   4.1925002e+02   4.1857598e+02
   6.8557846e+02   5.9975909e+02   5.1355717e+02   5.0017854e+02   4.1814317e+02
   6.1451150e+02   6.1156332e+02   6.1082170e+02   5.7822189e+02   4.2583206e+02
   6.3317760e+02   5.9722418e+02   5.6594439e+02   5.5679100e+02   4.2581378e+02
   6.1775929e+02   5.8208383e+02   5.3716936e+02   5.3524011e+02   4.2574701e+02
   6.2024687e+02   5.8367247e+02   5.1897532e+02   5.1577054e+02   4.2525893e+02
   6.3462014e+02   5.9488572e+02   5.4651915e+02   5.3952652e+02   4.2566552e+02
   6.1488451e+02   5.8012993e+02   5.6543334e+02   5.6412303e+02   4.2583134e+02
   7.1111853e+02   5.9958846e+02   5.1092488e+02   4.9576647e+02   4.0901968e+02
   6.1379589e+02   5.7824910e+02   4.5394832e+02   4.5390333e+02   4.2570848e+02
   6.1524535e+02   5.7925866e+02   4.8109399e+02   4.7880292e+02   4.2108245e+02
   6.1914836e+02   5.8427984e+02   5.5358798e+02   5.5042393e+02   4.2580644e+02
   6.2088596e+02   5.8861539e+02   5.7054032e+02   5.6402159e+02   4.2582966e+02
   6.3833613e+02   5.9352208e+02   5.0711795e+02   4.9378687e+02   4.0696279e+02
   6.1985971e+02   5.8393624e+02   5.3575452e+02   5.3296053e+02   4.2568816e+02
   6.7492291e+02   6.0024617e+02   5.1958778e+02   5.0854549e+02   4.2279695e+02
   6.1407150e+02   5.7849242e+02   5.1751422e+02   5.1735608e+02   4.2580547e+02
   6.1396968e+02   5.7836044e+02   4.6694697e+02   4.6646648e+02   4.2446267e+02
   6.1435898e+02   5.9248678e+02   5.9175585e+02   5.7787272e+02   4.2583238e+02
   6.1385248e+02   5.7828394e+02   4.4322765e+02   4.4223224e+02   4.2307350e+02
   6.1881973e+02   5.8206791e+02   4.9780416e+02   4.9306237e+02   4.2172647e+02
   6.8860442e+02   6.0734343e+02   5.6432820e+02   5.5325881e+02   4.2579605e+02
   6.1854371e+02   5.8368327e+02   5.5387308e+02   5.5098920e+02   4.2580994e+02
   6.1482517e+02   6.1478003e+02   6.1374339e+02   5.7824427e+02   4.2583217e+02
   6.1380492e+02   5.7825773e+02   5.0420709e+02   5.0419530e+02   4.2582687e+02
   6.2691951e+02   5.8860310e+02   5.2467923e+02   5.1938826e+02   4.2515307e+02
   6.1382254e+02   5.7826684e+02   4.7030968e+02   4.7023151e+02   4.2564457e+02
   6.1575595e+02   5.7955765e+02   4.7678615e+02   4.7305558e+02   4.0686894e+02
   6.8940893e+02   6.7289982e+02   6.1361621e+02   5.7821795e+02   4.2583231e+02
   6.3277805e+02   5.9561763e+02   5.5939075e+02   5.5151525e+02   4.2578994e+02
   6.1418645e+02   5.7848905e+02   4.5279165e+02   4.5016632e+02   4.0979291e+02
   6.8542938e+02   6.1230314e+02   5.7646613e+02   5.6246096e+02   4.2582939e+02
   6.1379574e+02   5.7824861e+02   4.2656157e+02   4.1171532e+02   4.0040036e+02
   6.1409703e+02   5.7843542e+02   4.5726227e+02   4.5579109e+02   4.2052036e+02
   6.1387753e+02   5.7832830e+02   5.2826523e+02   5.2821996e+02   4.2582847e+02
   6.4050075e+02   6.1394324e+02   5.8993245e+02   5.7160773e+02   4.2583415e+02
   6.4459271e+02   5.9993038e+02   5.5051907e+02   5.4202110e+02   4.2568856e+02
   6.1406659e+02   5.7841485e+02   4.4687668e+02   4.4375675e+02   3.8595650e+02
   6.4728697e+02   6.1758642e+02   5.9014565e+02   5.7137393e+02   4.2583451e+02
   6.8104311e+02   6.0404506e+02   5.5054960e+02   5.4118068e+02   4.2566538e+02
   6.1382173e+02   5.7826431e+02   4.3119091e+02   4.2714139e+02   4.1729634e+02
   6.2978047e+02   6.1152739e+02   5.9589069e+02   5.7488733e+02   4.2583383e+02
   6.8887538e+02   6.5950310e+02   6.1273028e+02   5.7808228e+02   4.2583200e+02
   6.1380218e+02   5.7825254e+02   4.2856293e+02   4.2397950e+02   4.1909787e+02
   6.1848018e+02   5.9485259e+02   5.8898504e+02   5.7523548e+02   4.2583263e+02
   6.1388226e+02   5.7830221e+02   4.4099978e+02   4.3903939e+02   4.2010832e+02
   6.1379444e+02   5.7824825e+02   4.2812827e+02   4.2616388e+02   4.2326639e+02
   6.2084564e+02   5.8488969e+02   5.3817320e+02   5.3496821e+02   4.2569455e+02
   6.4088383e+02   6.0163946e+02   5.6673579e+02   5.5633467e+02   4.2581169e+02
   6.5790446e+02   6.0474463e+02   5.5874510e+02   5.4873084e+02   4.2576379e+02
   6.1570575e+02   5.7951891e+02   4.7618065e+02   4.7247660e+02   4.0432128e+02
   6.1413618e+02   5.7867546e+02   5.5244865e+02   5.5219954e+02   4.2583016e+02
   6.1421628e+02   5.7866014e+02   5.3236566e+02   5.3214549e+02   4.2581854e+02
   6.2610743e+02   5.8993456e+02   5.5117757e+02   5.4569574e+02   4.2576076e+02
   7.1490674e+02   6.8283274e+02   6.1360967e+02   5.7821667e+02   4.2583199e+02
   6.5725056e+02   6.4314924e+02   6.0860615e+02   5.7740593e+02   4.2583188e+02
   6.6222571e+02   6.0185982e+02   5.3854206e+02   5.2966498e+02   4.2534812e+02
   6.5608664e+02   6.0366125e+02   5.5503855e+02   5.4549245e+02   4.2573032e+02
   6.1396037e+02   5.9339097e+02   5.9318494e+02   5.7814745e+02   4.2583207e+02
   6.1384501e+02   5.7827750e+02   4.3205083e+02   4.2641805e+02   3.9407483e+02
   6.2908805e+02   5.9111703e+02   5.4134793e+02   5.3565363e+02   4.2562318e+02
   6.1381548e+02   5.7827224e+02   5.3927670e+02   5.3926242e+02   4.2583186e+02
   6.1653454e+02   5.8072912e+02   5.2687933e+02   5.2553356e+02   4.2570705e+02
   6.1404425e+02   5.7855927e+02   5.5188733e+02   5.5170554e+02   4.2583074e+02
   6.1626182e+02   5.8052607e+02   5.2915707e+02   5.2795587e+02   4.2573590e+02
   6.1389946e+02   5.7831278e+02   4.4329549e+02   4.4156501e+02   4.2045686e+02
   6.7421776e+02   6.2537524e+02   5.9394051e+02   5.7285758e+02   4.2583386e+02
   6.3227452e+02   5.9347282e+02   5.4566631e+02   5.3913487e+02   4.2566668e+02
   6.2269237e+02   5.8640730e+02   5.3900902e+02   5.3515160e+02   4.2567360e+02
   6.1474707e+02   5.7914043e+02   5.2835022e+02   5.2786718e+02   4.2579251e+02
   6.6802266e+02   6.0472995e+02   5.5516979e+02   5.4542134e+02   4.2572845e+02
   6.1386929e+02   5.7832279e+02   5.3149057e+02   5.3144888e+02   4.2582980e+02
   6.1460073e+02   5.7903524e+02   5.3324989e+02   5.3283168e+02   4.2580847e+02
   6.1386420e+02   5.7829146e+02   4.4787924e+02   4.4714023e+02   4.2369027e+02
   6.1563691e+02   5.7947396e+02   4.7612044e+02   4.7254284e+02   4.0845337e+02
   6.1851959e+02   5.8162027e+02   4.8834754e+02   4.8216308e+02   4.0329504e+02
   6.6717106e+02   6.5911864e+02   6.1302869e+02   5.7812972e+02   4.2583212e+02
   6.7181432e+02   6.0733139e+02   5.6480554e+02   5.5366675e+02   4.2579856e+02
   6.1397884e+02   5.7838092e+02   4.8302932e+02   4.8274916e+02   4.2542849e+02
   6.1412664e+02   5.7865600e+02   5.5139927e+02   5.5116270e+02   4.2583028e+02
   6.2060884e+02   5.8895725e+02   5.7281622e+02   5.6584003e+02   4.2583109e+02
   6.1818184e+02   5.8252829e+02   5.3867696e+02   5.3654483e+02   4.2574876e+02
   6.4433226e+02   5.9859942e+02   5.4072050e+02   5.3269173e+02   4.2548301e+02
   6.1398238e+02   5.7836408e+02   4.4976659e+02   4.4814191e+02   4.2016932e+02
   6.1391564e+02   5.7832716e+02   4.6961037e+02   4.6930858e+02   4.2506124e+02
   6.1508573e+02   5.7908753e+02   4.7196968e+02   4.6907514e+02   4.1224544e+02
   6.3856304e+02   5.9527526e+02   5.3005223e+02   5.2252467e+02   4.2510220e+02
   6.9314218e+02   6.0345614e+02   5.4658043e+02   5.3745870e+02   4.2558949e+02
   6.6640823e+02   6.0024653e+02   5.2131130e+02   5.1074446e+02   4.2342374e+02
   6.1438641e+02   5.7861309e+02   4.5817122e+02   4.5544124e+02   4.0340005e+02
   6.1415526e+02   5.7862920e+02   5.4050942e+02   5.4030674e+02   4.2582604e+02
   7.4961425e+02   6.0175067e+02   5.3224563e+02   5.2302284e+02   4.2500816e+02
   6.1407250e+02   5.7841984e+02   4.5527284e+02   4.5370293e+02   4.2017022e+02
   6.1403465e+02   5.7847514e+02   5.2750962e+02   5.2738298e+02   4.2582130e+02
   6.7386603e+02   6.0110649e+02   5.2845613e+02   5.1896232e+02   4.2470700e+02
   6.2071808e+02   5.8622432e+02   5.5765448e+02   5.5347098e+02   4.2581052e+02
   6.1485981e+02   5.8059052e+02   5.7022451e+02   5.6844126e+02   4.2583203e+02
   6.1763422e+02   5.8133788e+02   5.0799722e+02   5.0553596e+02   4.2481729e+02
   6.2252548e+02   5.8544164e+02   5.2084230e+02   5.1680208e+02   4.2518386e+02
   6.3819538e+02   5.9439692e+02   5.2067692e+02   5.1225437e+02   4.2405669e+02
   6.1452569e+02   5.7870151e+02   4.6143312e+02   4.5868138e+02   4.0125671e+02
   6.1380008e+02   5.7825176e+02   4.3736283e+02   4.3699545e+02   4.2504691e+02
   6.5582195e+02   5.9914517e+02   5.1837538e+02   5.0741080e+02   4.2248267e+02
   6.1382186e+02   5.7829483e+02   5.6044234e+02   5.6040993e+02   4.2583204e+02
   6.1412739e+02   5.7845280e+02   4.5016127e+02   4.4736878e+02   4.0776258e+02
   6.5258792e+02   6.0190117e+02   5.4863611e+02   5.3978920e+02   4.2564456e+02
   6.5626759e+02   5.9977235e+02   5.2455965e+02   5.1482728e+02   4.2425144e+02
   6.1394448e+02   5.7834005e+02   4.4203855e+02   4.3915526e+02   4.1391790e+02
   6.1394580e+02   5.7857860e+02   5.6774524e+02   5.6749525e+02   4.2583224e+02
   6.1379233e+02   5.7824665e+02   4.2643467e+02   4.1837407e+02   4.1663182e+02
   6.5295981e+02   6.0314298e+02   5.5545732e+02   5.4598311e+02   4.2573664e+02
   6.1935398e+02   5.8342139e+02   5.3393042e+02   5.3137823e+02   4.2567959e+02
   6.7638918e+02   6.0317083e+02   5.4531135e+02   5.3625342e+02   4.2556008e+02
   6.1382351e+02   5.7827120e+02   4.9135329e+02   4.9131283e+02   4.2579661e+02
   6.6661877e+02   6.0263305e+02   5.4283724e+02   5.3388658e+02   4.2549496e+02
   6.1383992e+02   5.7827664e+02   4.5825776e+02   4.5803418e+02   4.2518602e+02
   6.3438271e+02   5.9345740e+02   5.3208623e+02   5.2534406e+02   4.2528288e+02
   6.1430743e+02   5.7856383e+02   4.5589142e+02   4.5310913e+02   4.0244322e+02
   6.1461162e+02   5.7883898e+02   4.8518326e+02   4.8402579e+02   4.2423272e+02
   6.2852017e+02   6.2825175e+02   6.1354105e+02   5.7822216e+02   4.2583226e+02
   6.3762743e+02   5.9492116e+02   5.3082803e+02   5.2348068e+02   4.2516279e+02
   6.1480307e+02   5.7924852e+02   5.3553373e+02   5.3500331e+02   4.2580696e+02
   6.1750779e+02   6.0962222e+02   6.0580018e+02   5.7789900e+02   4.2583228e+02
   6.2672612e+02   5.8736434e+02   5.0052417e+02   4.8985403e+02   3.8566614e+02
   6.7566817e+02   6.6891675e+02   6.1363018e+02   5.7822074e+02   4.2583233e+02
   6.1464115e+02   5.7900892e+02   5.2234336e+02   5.2190150e+02   4.2577824e+02
   6.1391256e+02   5.7837968e+02   5.4375390e+02   5.4368100e+02   4.2583063e+02
   6.1812703e+02   5.8155095e+02   4.9785721e+02   4.9378022e+02   4.2250374e+02
   6.9599516e+02   6.0111064e+02   5.2733401e+02   5.1765240e+02   4.2457571e+02
   6.5536521e+02   6.0670980e+02   5.6720080e+02   5.5577932e+02   4.2580939e+02
   6.2699673e+02   5.9259016e+02   5.6445572e+02   5.5702273e+02   4.2581490e+02
   6.1795460e+02   5.8222965e+02   5.3604900e+02   5.3404364e+02   4.2573483e+02
   6.1397612e+02   5.7837111e+02   4.7484986e+02   4.7447878e+02   4.2505372e+02
   6.1516903e+02   5.8108162e+02   5.6976813e+02   5.6767669e+02   4.2583193e+02
   6.1414100e+02   5.7860564e+02   5.3811911e+02   5.3792758e+02   4.2582487e+02
   6.4196992e+02   5.9775661e+02   5.4121945e+02   5.3342214e+02   4.2551161e+02
   6.5022028e+02   6.1758043e+02   5.8886310e+02   5.7060139e+02   4.2583403e+02
   6.7543613e+02   6.0622723e+02   5.6077524e+02   5.5032933e+02   4.2577653e+02
   6.1431933e+02   5.7882160e+02   5.4395352e+02   5.4364237e+02   4.2582549e+02
   6.3824315e+02   5.9763361e+02   5.5322189e+02   5.4515875e+02   4.2573488e+02
   6.1379025e+02   5.7824567e+02   4.3445930e+02   4.3442262e+02   4.2576457e+02
   6.1459053e+02   5.7874388e+02   4.6307544e+02   4.6032985e+02   4.0460184e+02
   6.2690932e+02   5.8797237e+02   5.1148724e+02   5.0464792e+02   4.2298327e+02
   6.6361185e+02   6.0130509e+02   5.3291196e+02   5.2386397e+02   4.2506702e+02
   6.6282317e+02   6.0127305e+02   5.3304631e+02   5.2401800e+02   4.2507711e+02
   6.1382197e+02   6.0633175e+02   6.0629831e+02   5.7824196e+02   4.2583228e+02
   6.3232179e+02   5.9168720e+02   5.2240449e+02   5.1543687e+02   4.2467630e+02
   6.1391077e+02   5.7831802e+02   4.3769126e+02   4.3365010e+02   3.8757337e+02
   6.1421777e+02   5.7851025e+02   4.5852935e+02   4.5663747e+02   4.1803421e+02
   6.4578341e+02   5.9792323e+02   5.2927585e+02   5.2082494e+02   4.2493128e+02
   6.1723355e+02   5.8098172e+02   5.0514090e+02   5.0271174e+02   4.2464270e+02
   6.2774153e+02   5.8834045e+02   5.0845613e+02   5.0040317e+02   4.2133537e+02
   6.1441888e+02   5.7863348e+02   4.5885036e+02   4.5609676e+02   3.9986996e+02
   6.1384180e+02   5.7827629e+02   4.3276609e+02   4.2844602e+02   4.1363676e+02
   6.1802242e+02   5.8182097e+02   5.1751499e+02   5.1531760e+02   4.2540908e+02
   6.1426721e+02   5.7853994e+02   4.5711509e+02   4.5477724e+02   4.1393174e+02
   6.1419507e+02   5.7865060e+02   5.3550749e+02   5.3529121e+02   4.2582203e+02
   6.5462647e+02   6.3298133e+02   6.0227610e+02   5.7598616e+02   4.2583275e+02
   6.4097488e+02   6.0996554e+02   5.8457846e+02   5.6866046e+02   4.2583410e+02
   6.1439694e+02   5.7897983e+02   5.5141674e+02   5.5099601e+02   4.2582871e+02
   6.1588535e+02   5.8103094e+02   5.5850090e+02   5.5686974e+02   4.2582624e+02
   6.1588172e+02   5.7994914e+02   5.0807660e+02   5.0672604e+02   4.2530836e+02
   6.6822840e+02   6.0400450e+02   5.5140058e+02   5.4198938e+02   4.2567984e+02
   6.3804578e+02   5.9492274e+02   5.2853664e+02   5.2099630e+02   4.2501901e+02
   6.1379374e+02   5.7824782e+02   4.3771985e+02   4.3758216e+02   4.2553932e+02
   6.3096847e+02   5.9416633e+02   5.5754171e+02   5.5024195e+02   4.2578403e+02
   6.1445183e+02   5.8584315e+02   5.8428114e+02   5.7708500e+02   4.2583261e+02
   6.1379117e+02   5.7824610e+02   4.2646917e+02   4.2288401e+02   4.2195859e+02
   6.4188322e+02   6.0054091e+02   5.6016005e+02   5.5089629e+02   4.2578281e+02
   6.5096675e+02   6.0243920e+02   5.5421550e+02   5.4496004e+02   4.2572513e+02
   6.1493412e+02   5.7905236e+02   4.8230899e+02   4.8058216e+02   4.2275210e+02
   6.1421688e+02   5.7866016e+02   5.3221234e+02   5.3199204e+02   4.2581843e+02
   6.2932929e+02   5.9387498e+02   5.6224377e+02   5.5464057e+02   4.2580636e+02
   6.4644476e+02   6.0129909e+02   5.5505917e+02   5.4599568e+02   4.2573887e+02
   6.1845469e+02   5.8410100e+02   5.5944953e+02   5.5618956e+02   4.2582064e+02
   6.1482685e+02   5.7954557e+02   5.5406286e+02   5.5331526e+02   4.2582739e+02
   6.1379379e+02   5.7824783e+02   4.5147314e+02   4.5143736e+02   4.2573331e+02
   6.1379179e+02   5.7824653e+02   4.2730535e+02   4.2560986e+02   4.2382405e+02
   6.1562156e+02   5.7961238e+02   4.9154270e+02   4.8941135e+02   4.2363057e+02
   6.1499840e+02   5.8576533e+02   5.8275300e+02   5.7596789e+02   4.2583256e+02
   6.4016853e+02   5.9781404e+02   5.4812923e+02   5.4027289e+02   4.2566643e+02
   6.1383879e+02   5.7827553e+02   4.3959191e+02   4.3837116e+02   4.2275677e+02
   6.9600739e+02   5.9951964e+02   5.1073430e+02   4.9546705e+02   4.0707677e+02
   6.1727373e+02   5.8141535e+02   5.2856893e+02   5.2691188e+02   4.2569148e+02
   6.1379701e+02   5.7824931e+02   4.2681653e+02   4.1388478e+02   4.0516048e+02
   6.1829333e+02   5.8148828e+02   4.8942139e+02   4.8371279e+02   4.1384481e+02
   6.1604624e+02   5.8057603e+02   5.4209751e+02   5.4090088e+02   4.2579981e+02
   6.8498599e+02   6.1780495e+02   5.8521319e+02   5.6819849e+02   4.2583359e+02
   6.1415948e+02   5.7847224e+02   4.5069420e+02   4.4776520e+02   3.8354515e+02
   6.1529272e+02   5.7922144e+02   4.7237263e+02   4.6905963e+02   3.8343761e+02
   6.2398283e+02   5.8885882e+02   5.5628112e+02   5.5099871e+02   4.2579691e+02
   6.1956936e+02   5.8640894e+02   5.6684312e+02   5.6182140e+02   4.2582754e+02
   6.1486792e+02   5.7929874e+02   5.3409209e+02   5.3353449e+02   4.2580253e+02
   6.1857396e+02   5.8556960e+02   5.6832685e+02   5.6363533e+02   4.2582958e+02
   6.1379159e+02   5.7824631e+02   4.3000651e+02   4.2958390e+02   4.2520180e+02
   6.1454727e+02   5.7898592e+02   5.3358619e+02   5.3319295e+02   4.2581064e+02
   6.1420493e+02   5.7850187e+02   4.5739731e+02   4.5541829e+02   4.1741449e+02
   6.1387080e+02   5.7832583e+02   5.3369599e+02   5.3365265e+02   4.2582973e+02
   6.3721853e+02   5.9439995e+02   5.2661558e+02   5.1906051e+02   4.2489789e+02
   6.1423064e+02   5.7921019e+02   5.6880381e+02   5.6807172e+02   4.2583228e+02
   6.2613246e+02   5.8928604e+02   5.4391225e+02   5.3888854e+02   4.2569226e+02
   6.4192359e+02   5.9538868e+02   5.1431701e+02   5.0370900e+02   4.2132453e+02
   6.2243296e+02   5.8600941e+02   5.3527050e+02   5.3156375e+02   4.2562411e+02
   6.1732800e+02   5.8169449e+02   5.3763466e+02   5.3589179e+02   4.2575931e+02
   6.1430439e+02   5.7898036e+02   5.5886257e+02   5.5840749e+02   4.2583081e+02
   6.1387655e+02   5.7829826e+02   4.3864692e+02   4.3618216e+02   4.1852347e+02
   6.1378968e+02   5.7824521e+02   4.2841190e+02   4.2824296e+02   4.2561237e+02
   6.1685157e+02   5.8070551e+02   5.0694858e+02   5.0490513e+02   4.2495487e+02
   6.1405601e+02   5.7840912e+02   4.4914152e+02   4.4674594e+02   4.1489156e+02
   6.1738807e+02   5.8323134e+02   5.6258845e+02   5.5956580e+02   4.2582618e+02
   6.8502472e+02   6.0411402e+02   5.5081645e+02   5.4141924e+02   4.2567001e+02
   6.3834678e+02   5.9431841e+02   5.1864852e+02   5.0986214e+02   4.2355655e+02
   6.1390094e+02   5.7837464e+02   5.4785655e+02   5.4778458e+02   4.2583147e+02
   6.1444107e+02   5.7876583e+02   5.0132182e+02   5.0078648e+02   4.2554271e+02
   6.1649863e+02   5.8162053e+02   5.5625740e+02   5.5435799e+02   4.2582233e+02
   6.1487895e+02   5.8025181e+02   5.6697600e+02   5.6555163e+02   4.2583110e+02
   6.1379546e+02   5.7824891e+02   4.3397680e+02   4.3361327e+02   4.2515886e+02
   6.1592958e+02   5.8025825e+02   5.3121208e+02   5.3015830e+02   4.2575977e+02
   6.1380312e+02   5.7825332e+02   4.2983917e+02   4.2725267e+02   4.2169467e+02
   6.2730893e+02   5.8882354e+02   5.2410216e+02   5.1865561e+02   4.2509808e+02
   6.1891726e+02   5.8269145e+02   5.2276250e+02   5.2031237e+02   4.2551460e+02
   6.1400562e+02   5.7837848e+02   4.5076842e+02   4.4908925e+02   4.1982081e+02
   6.3666507e+02   5.9427126e+02   5.2825736e+02   5.2092439e+02   4.2503294e+02
   6.1568115e+02   5.8045210e+02   5.5122799e+02   5.5000291e+02   4.2582051e+02
   6.1659081e+02   5.9703508e+02   5.9396164e+02   5.7702620e+02   4.2583286e+02
   6.1904492e+02   5.8395499e+02   5.5063589e+02   5.4770414e+02   4.2579815e+02
   6.1381267e+02   5.7825950e+02   4.3978174e+02   4.3920811e+02   4.2449141e+02
   6.1419889e+02   5.7849694e+02   4.5308349e+02   4.5043930e+02   4.0909322e+02
   6.3642769e+02   5.9964309e+02   5.6776116e+02   5.5767684e+02   4.2581676e+02
   6.1384431e+02   5.7827863e+02   4.3858508e+02   4.3702534e+02   4.2185313e+02
   6.1663058e+02   6.1655988e+02   6.1371802e+02   5.7824345e+02   4.2583225e+02
   6.2320014e+02   5.8638558e+02   5.3137420e+02   5.2744414e+02   4.2553141e+02
   6.1379440e+02   5.7824774e+02   4.2651603e+02   4.1121233e+02   3.9827364e+02
   6.1663137e+02   5.8131542e+02   5.4698450e+02   5.4539060e+02   4.2580585e+02
   6.1382457e+02   5.7826642e+02   4.3513602e+02   4.3337994e+02   4.2197923e+02
   6.7204978e+02   6.0005303e+02   5.1785186e+02   5.0633908e+02   4.2200875e+02
   6.7837695e+02   6.1601465e+02   5.8274257e+02   5.6670805e+02   4.2583303e+02
   6.1806460e+02   5.8388472e+02   5.6141574e+02   5.5813861e+02   4.2582399e+02
   6.5020397e+02   6.4748193e+02   6.1272153e+02   5.7809402e+02   4.2583244e+02
   6.6607049e+02   6.0216560e+02   5.3937177e+02   5.3045274e+02   4.2537758e+02
   6.4610018e+02   5.9992607e+02   5.4679508e+02   5.3844444e+02   4.2562328e+02
   6.4049015e+02   5.9957697e+02   5.5841830e+02   5.4952632e+02   4.2577357e+02
   6.1509060e+02   6.0981026e+02   6.0848696e+02   5.7816559e+02   4.2583226e+02
   6.8388053e+02   6.7064111e+02   6.1360013e+02   5.7821581e+02   4.2583234e+02
   6.3932677e+02   5.9664027e+02   5.4119206e+02   5.3370207e+02   4.2552820e+02
   6.5871786e+02   6.4759326e+02   6.1053020e+02   5.7774126e+02   4.2583205e+02
   6.1820109e+02   5.8238169e+02   5.3368832e+02   5.3161774e+02   4.2570909e+02
   6.1389116e+02   5.7836962e+02   5.5110107e+02   5.5102907e+02   4.2583177e+02
   6.1379381e+02   5.7825174e+02   5.5727176e+02   5.5726747e+02   4.2583210e+02
   6.4864657e+02   5.9964181e+02   5.3815137e+02   5.2979926e+02   4.2537300e+02
   6.3386269e+02   5.9384343e+02   5.4011550e+02   5.3345956e+02   4.2554674e+02
   6.9869670e+02   6.0708840e+02   5.6333388e+02   5.5244469e+02   4.2579093e+02
   6.1379002e+02   5.7824532e+02   4.2592287e+02   4.0094500e+02   3.8886969e+02
   7.3273494e+02   6.6553620e+02   6.1314947e+02   5.7814504e+02   4.2583244e+02
   6.1394052e+02   5.7833933e+02   4.6014543e+02   4.5955194e+02   4.2401071e+02
   7.0700782e+02   6.2227777e+02   5.9052844e+02   5.7119687e+02   4.2583415e+02
   6.8141421e+02   6.0457589e+02   5.5340603e+02   5.4378189e+02   4.2570667e+02
   6.1514041e+02   5.8588649e+02   5.8254488e+02   5.7572247e+02   4.2583246e+02
   6.4474542e+02   5.9732895e+02   5.2638236e+02   5.1774379e+02   4.2468831e+02
   6.1380574e+02   5.7825514e+02   4.4935791e+02   4.4921927e+02   4.2545737e+02
   6.3032993e+02   5.9067147e+02   5.2408393e+02   5.1778448e+02   4.2494770e+02
   6.1419770e+02   5.7862247e+02   5.2587206e+02   5.2565950e+02   4.2581191e+02
   6.1490296e+02   5.8085596e+02   5.7139474e+02   5.6936633e+02   4.2583228e+02
   6.2362124e+02   5.8700197e+02   5.3722508e+02   5.3309726e+02   4.2563167e+02
   6.1412640e+02   5.7866790e+02   5.5297476e+02   5.5272925e+02   4.2583029e+02
   6.1935426e+02   6.1816149e+02   6.1253625e+02   5.7818641e+02   4.2583218e+02
   6.1393180e+02   5.7837978e+02   5.2816600e+02   5.2809245e+02   4.2582616e+02
   6.6467527e+02   6.5520813e+02   6.1240637e+02   5.7803488e+02   4.2583245e+02
   6.2300296e+02   5.8703902e+02   5.4516850e+02   5.4101776e+02   4.2573556e+02
   6.1452625e+02   5.7889306e+02   5.1903150e+02   5.1863162e+02   4.2577040e+02
   6.1824565e+02   5.8140445e+02   4.8731201e+02   4.8133243e+02   3.8138435e+02
   6.3692608e+02   5.9420924e+02   5.2584509e+02   5.1827167e+02   4.2484043e+02
   7.2570007e+02   5.9998535e+02   5.1468555e+02   5.0183336e+02   4.1955028e+02
   6.2163005e+02   5.9067161e+02   5.7487813e+02   5.6678230e+02   4.2583180e+02
   6.1498068e+02   5.8186891e+02   5.7503761e+02   5.7210831e+02   4.2583253e+02
   6.2917659e+02   5.9566975e+02   5.7043309e+02   5.6104218e+02   4.2582510e+02
   6.1390312e+02   5.7831350e+02   4.3746318e+02   4.3355578e+02   4.0650606e+02
   6.2568097e+02   5.9429064e+02   5.7478399e+02   5.6518273e+02   4.2583044e+02
   6.7686297e+02   6.2767827e+02   5.9607867e+02   5.7376404e+02   4.2583376e+02
   6.1392225e+02   5.7832577e+02   4.3919338e+02   4.3566724e+02   4.0907483e+02
   6.5836301e+02   5.9893959e+02   5.1265394e+02   4.9917088e+02   4.1719299e+02
   6.1509626e+02   5.9572851e+02   5.9426669e+02   5.7764292e+02   4.2583272e+02
   6.4903523e+02   6.2829767e+02   6.0013775e+02   5.7540965e+02   4.2583305e+02
   6.1434013e+02   5.7859488e+02   4.6669633e+02   4.6517725e+02   4.2058389e+02
   6.1973593e+02   5.8338321e+02   5.2309031e+02   5.2029235e+02   4.2547230e+02
   6.4726640e+02   6.0077892e+02   5.5027002e+02   5.4158896e+02   4.2567942e+02
   6.1404379e+02   5.8489012e+02   5.8422259e+02   5.7773549e+02   4.2583225e+02
   6.2073635e+02   5.8544671e+02   5.4907880e+02   5.4553695e+02   4.2578017e+02
   6.9264563e+02   6.0261538e+02   5.4057021e+02   5.3158478e+02   4.2541691e+02
   6.2262091e+02   5.8645619e+02   5.4077290e+02   5.3691165e+02   4.2569606e+02
   6.1384241e+02   5.7827799e+02   4.5580020e+02   4.5552806e+02   4.2504568e+02
   6.5786445e+02   5.9863240e+02   5.0997536e+02   4.9470642e+02   3.9610498e+02
   6.1393279e+02   5.7837660e+02   5.2417876e+02   5.2410366e+02   4.2582414e+02
   6.2919683e+02   5.9271576e+02   5.5565547e+02   5.4894449e+02   4.2577760e+02
   6.1455265e+02   5.7889064e+02   5.1253406e+02   5.1208751e+02   4.2571215e+02
   6.5288937e+02   6.1165221e+02   5.7935919e+02   5.6477686e+02   4.2583220e+02
   6.1502270e+02   5.8007445e+02   5.6140243e+02   5.6023078e+02   4.2582998e+02
   6.2103195e+02   5.8554678e+02   5.4681834e+02   5.4327386e+02   4.2576547e+02
   6.1453654e+02   5.7871469e+02   4.6531363e+02   4.6307671e+02   4.1547543e+02
   6.1719380e+02   5.8063404e+02   4.8506441e+02   4.8025305e+02   4.1196739e+02
   6.1416130e+02   5.7847817e+02   4.6322535e+02   4.6198361e+02   4.2165625e+02
   6.1860115e+02   5.8666897e+02   5.7273327e+02   5.6697428e+02   4.2583177e+02
   6.1387308e+02   5.7829676e+02   4.4726727e+02   4.4638486e+02   4.2326972e+02
   6.1405639e+02   5.7840866e+02   4.4647184e+02   4.4336057e+02   3.9827429e+02
   6.1382178e+02   5.7826509e+02   4.4231293e+02   4.4175161e+02   4.2440248e+02
   6.3352142e+02   5.9304393e+02   5.3258026e+02   5.2602077e+02   4.2531934e+02
   6.3580608e+02   5.9411567e+02   5.3144451e+02   5.2442137e+02   4.2522736e+02
   6.1437460e+02   5.7861922e+02   4.6785527e+02   4.6634471e+02   4.2071578e+02
   7.0252629e+02   6.1237960e+02   5.7645284e+02   5.6244106e+02   4.2582952e+02
   6.1416274e+02   5.7851078e+02   4.8224848e+02   4.8168584e+02   4.2495641e+02
   6.3561940e+02   5.9608573e+02   5.5191826e+02   5.4434893e+02   4.2572915e+02
   6.1385307e+02   5.7828493e+02   4.5895212e+02   4.5868313e+02   4.2504809e+02
   6.1455639e+02   5.7936087e+02   5.5996904e+02   5.5926675e+02   4.2583028e+02
   6.1387721e+02   5.7834697e+02   5.4792556e+02   5.4786902e+02   4.2583171e+02
   6.2417643e+02   5.9262973e+02   5.7369890e+02   5.6493903e+02   4.2583039e+02
   6.7288129e+02   6.0105012e+02   5.2803016e+02   5.1848477e+02   4.2466275e+02
   6.1575850e+02   5.7955592e+02   4.7648214e+02   4.7270936e+02   4.0289585e+02
   6.1553680e+02   5.7990071e+02   5.3147597e+02   5.3060727e+02   4.2577396e+02
   6.1401612e+02   5.7838971e+02   4.6648450e+02   4.6585784e+02   4.2399436e+02
   6.1379086e+02   5.7824597e+02   4.2641179e+02   4.2150597e+02   4.2052435e+02
   6.1431711e+02   5.7857004e+02   4.5656543e+02   4.5386338e+02   4.0659533e+02
   6.1380960e+02   5.7825866e+02   4.7395101e+02   4.7390993e+02   4.2574599e+02
   6.1420496e+02   6.0865923e+02   6.0823574e+02   5.7821715e+02   4.2583247e+02
   6.1530323e+02   5.7980559e+02   5.4069341e+02   5.3988456e+02   4.2580727e+02
   6.1380073e+02   5.7825208e+02   4.4976113e+02   4.4966371e+02   4.2556929e+02
   6.1397293e+02   5.9620345e+02   5.9600318e+02   5.7817122e+02   4.2583236e+02
   7.4811785e+02   6.0354410e+02   5.4629822e+02   5.3716064e+02   4.2558176e+02
   6.1486844e+02   5.8964728e+02   5.8794460e+02   5.7717566e+02   4.2583214e+02
   6.1386891e+02   6.1064122e+02   6.1055967e+02   5.7824197e+02   4.2583234e+02
   6.1379066e+02   5.7824605e+02   4.6063616e+02   4.6063177e+02   4.2581970e+02
   6.2902166e+02   5.9021154e+02   5.2934148e+02   5.2366198e+02   4.2529716e+02
   6.1381310e+02   5.7825972e+02   4.3901208e+02   4.3838980e+02   4.2438843e+02
   7.5178605e+02   6.7077178e+02   6.1336405e+02   5.7817789e+02   4.2583232e+02
   6.1636171e+02   5.8153755e+02   5.5743549e+02   5.5555397e+02   4.2582416e+02
   6.1382121e+02   5.7827467e+02   5.2532068e+02   5.2530392e+02   4.2583060e+02
   6.1442184e+02   5.7864594e+02   4.6656932e+02   4.6480750e+02   4.1932070e+02
   6.1536714e+02   5.7950244e+02   5.0264738e+02   5.0141995e+02   4.2518663e+02
   6.1496014e+02   5.7899009e+02   4.6871001e+02   4.6575606e+02   3.8884741e+02
   6.2395278e+02   6.2293731e+02   6.1279182e+02   5.7817255e+02   4.2583221e+02
   6.1379168e+02   5.7824629e+02   4.2620456e+02   4.1102385e+02   4.0719980e+02
   6.1731554e+02   5.8110864e+02   5.0960107e+02   5.0745535e+02   4.2504691e+02
   6.1383459e+02   5.7827266e+02   4.3655179e+02   4.3476844e+02   4.2165191e+02
   6.7118549e+02   6.0183983e+02   5.3544765e+02   5.2644878e+02   4.2520148e+02
   6.1392571e+02   5.7832933e+02   4.4824647e+02   4.4693911e+02   4.2166209e+02
   6.1818291e+02   5.9576885e+02   5.9056331e+02   5.7577637e+02   4.2583300e+02
   6.1424369e+02   5.7854048e+02   4.7028619e+02   4.6921917e+02   4.2282998e+02
   6.1393394e+02   5.7833415e+02   4.4424972e+02   4.4219217e+02   4.1871037e+02
   6.1380458e+02   5.7825458e+02   4.5076103e+02   4.5064935e+02   4.2552511e+02
   6.5950831e+02   6.1363109e+02   5.8040923e+02   5.6531901e+02   4.2583261e+02
   6.1379377e+02   5.7824784e+02   4.4177972e+02   4.4168936e+02   4.2561841e+02
   6.1720215e+02   5.8189833e+02   5.4696348e+02   5.4508733e+02   4.2580038e+02
   6.1403423e+02   5.7839613e+02   4.5386216e+02   4.5237690e+02   4.2055386e+02
   6.1517881e+02   5.7956147e+02   5.3085503e+02   5.3015676e+02   4.2578352e+02
   6.1380405e+02   5.7825372e+02   4.2858965e+02   4.2335603e+02   4.1780675e+02
   6.1789503e+02   5.8685922e+02   5.7604977e+02   5.6975747e+02   4.2583276e+02
   6.1412645e+02   5.7858251e+02   5.3559349e+02   5.3541366e+02   4.2582392e+02
   6.1493231e+02   5.7996447e+02   5.6171828e+02   5.6060490e+02   4.2582995e+02
   6.5497465e+02   6.0040355e+02   5.3272655e+02   5.2389692e+02   4.2508261e+02
   6.1417591e+02   5.7852273e+02   4.8357532e+02   4.8301073e+02   4.2502102e+02
   6.1555519e+02   5.8066489e+02   5.5930134e+02   5.5785179e+02   4.2582752e+02
   6.1959476e+02   5.8256134e+02   4.9478403e+02   4.8866462e+02   4.1795792e+02
   6.1466657e+02   5.7893849e+02   4.9960430e+02   4.9883346e+02   4.2537266e+02
   6.1440459e+02   5.7869216e+02   4.8565997e+02   4.8480357e+02   4.2472062e+02
   6.3488761e+02   5.9638569e+02   5.5656596e+02   5.4863904e+02   4.2576995e+02
   6.3890432e+02   6.3661353e+02   6.1217352e+02   5.7804461e+02   4.2583226e+02
   7.5596134e+02   6.0106675e+02   5.2583285e+02   5.1590891e+02   4.2436628e+02
   6.1422623e+02   5.7851992e+02   4.6450271e+02   4.6315039e+02   4.2118710e+02
