# Supplementary material for: Rethinking Colour Constancy
Source: PLoS One. 2015 Sep 10;10(9):e0135029. doi: 10.1371/journal.pone.0135029 (PMC4565710; doi:10.1371/journal.pone.0135029)
Supplement: S1 Dataset — (ZIP) [file pone.0135029.s002.zip › 5-TransitionMetamerReflectanceData/NtoG_20munsells/fiveTr_20.txt]

   4.2206080e+02   4.4016460e+02   5.5900848e+02   5.7331475e+02   6.1472336e+02
   4.4486510e+02   4.5305116e+02   4.9963598e+02   5.1444995e+02   6.0197973e+02
   4.7666444e+02   5.0300256e+02   5.6843790e+02   5.6953937e+02   6.0153575e+02
   4.0667217e+02   4.1273596e+02   4.7740809e+02   5.0439250e+02   6.0071452e+02
   4.4631283e+02   4.4738614e+02   4.7866408e+02   5.0479627e+02   6.0077811e+02
   4.1400243e+02   4.2626772e+02   4.8153496e+02   5.0600746e+02   6.0099608e+02
   4.5263219e+02   4.6171708e+02   5.1110013e+02   5.2233527e+02   6.0263470e+02
   4.5530511e+02   4.6491477e+02   5.2451109e+02   5.3400281e+02   6.0387905e+02
   4.1792021e+02   4.3906399e+02   5.3896754e+02   5.4938393e+02   6.0707345e+02
   4.3683895e+02   4.4842276e+02   5.5762213e+02   5.7118033e+02   6.1343569e+02
   4.1266670e+02   4.3447200e+02   4.9528319e+02   5.1236789e+02   6.0188880e+02
   4.3088416e+02   4.4364497e+02   5.1599259e+02   5.2706737e+02   6.0352534e+02
   4.3818482e+02   4.4945663e+02   5.4821260e+02   5.5941329e+02   6.0921069e+02
   4.7656394e+02   5.0249927e+02   5.3096800e+02   5.3190581e+02   6.0092648e+02
   4.7436388e+02   4.8073103e+02   4.8448989e+02   5.0504153e+02   6.0074957e+02
   4.2399277e+02   4.3980118e+02   5.1091127e+02   5.2285198e+02   6.0306094e+02
   4.7467617e+02   4.9630054e+02   5.5729149e+02   5.6193605e+02   6.0386418e+02
   4.7606588e+02   5.0060170e+02   5.3103118e+02   5.3290475e+02   6.0119228e+02
   4.7638922e+02   5.0197452e+02   5.9595152e+02   6.2807456e+02   6.3679649e+02
   4.1563313e+02   4.3879815e+02   5.5005060e+02   5.6184229e+02   6.1022020e+02
   3.9718994e+02   4.0240610e+02   4.7702947e+02   5.0425500e+02   6.0068882e+02
   4.4718857e+02   4.5687290e+02   5.1979901e+02   5.3001502e+02   6.0363974e+02
   4.1092859e+02   4.2382120e+02   4.8033354e+02   5.0552038e+02   6.0091459e+02
   4.6325114e+02   4.7422601e+02   5.4230570e+02   5.5132548e+02   6.0590044e+02
   4.2928965e+02   4.4294469e+02   5.2357824e+02   5.3387697e+02   6.0443353e+02
   4.6095117e+02   4.6361368e+02   4.8169044e+02   5.0561640e+02   6.0086264e+02
   4.2462596e+02   4.4106175e+02   5.6855939e+02   5.8779190e+02   6.2432005e+02
   4.6706836e+02   4.7918752e+02   5.1595668e+02   5.2485405e+02   6.0229634e+02
   4.5503527e+02   4.5726392e+02   4.8093203e+02   5.0549549e+02   6.0086754e+02
   4.0713415e+02   4.3728368e+02   5.1286220e+02   5.2449883e+02   6.0328482e+02
   4.7664390e+02   5.0291953e+02   5.5886101e+02   5.5976525e+02   6.0126677e+02
   4.2527300e+02   4.4105322e+02   5.2757959e+02   5.3774828e+02   6.0501912e+02
   4.4754175e+02   4.5735618e+02   5.2694062e+02   5.3668708e+02   6.0449744e+02
   4.4758832e+02   4.5726344e+02   5.2049528e+02   5.3063155e+02   6.0370600e+02
   4.5089858e+02   4.6036939e+02   5.1902426e+02   5.2917682e+02   6.0343935e+02
   4.6930583e+02   4.8050303e+02   5.0050412e+02   5.1264868e+02   6.0130039e+02
   4.7212905e+02   4.8912811e+02   5.2518136e+02   5.3127665e+02   6.0224088e+02
   3.8715403e+02   4.3784908e+02   5.3311458e+02   5.4332577e+02   6.0596610e+02
   4.5224708e+02   4.5696089e+02   4.8667137e+02   5.0773685e+02   6.0117063e+02
   4.1503039e+02   4.3870764e+02   5.4658139e+02   5.5780682e+02   6.0905307e+02
   4.6664212e+02   4.7925999e+02   5.7866201e+02   6.0494213e+02   6.3857616e+02
   4.4351303e+02   4.5393518e+02   5.6349251e+02   5.7903523e+02   6.1730475e+02
   4.0641075e+02   4.3458998e+02   4.9700962e+02   5.1331346e+02   6.0200381e+02
   4.7064770e+02   4.8639573e+02   5.7566304e+02   5.9176420e+02   6.2049281e+02
   4.3410934e+02   4.4642531e+02   5.7459532e+02   6.0095758e+02   6.4013381e+02
   4.2610034e+02   4.4141616e+02   5.2797902e+02   5.3813460e+02   6.0507120e+02
   4.7504029e+02   4.9743128e+02   5.6469332e+02   5.6961801e+02   6.0459766e+02
   4.5927033e+02   4.6930359e+02   5.3620424e+02   5.4532158e+02   6.0523481e+02
   4.7539975e+02   4.9857305e+02   5.8959057e+02   6.1004369e+02   6.2581438e+02
   3.8021748e+02   4.3799367e+02   5.4878393e+02   5.6036009e+02   6.0979330e+02
   4.2941566e+02   4.4262805e+02   5.1375159e+02   5.2515732e+02   6.0330493e+02
   4.2407891e+02   4.4084625e+02   5.5696049e+02   5.7052174e+02   6.1340106e+02
   4.6043658e+02   4.7021364e+02   5.1622717e+02   5.2613594e+02   6.0277424e+02
   4.3118151e+02   4.3727945e+02   4.8491600e+02   5.0735943e+02   6.0119764e+02
   4.5548173e+02   4.6536367e+02   5.7775382e+02   6.0995531e+02   6.5979341e+02
   3.8409468e+02   4.3222980e+02   4.9086454e+02   5.1011064e+02   6.0160892e+02
   4.5023519e+02   4.5967078e+02   5.1729387e+02   5.2770070e+02   6.0328413e+02
   4.6127676e+02   4.7171261e+02   5.4060352e+02   5.4973703e+02   6.0581496e+02
   4.2738653e+02   4.4221061e+02   5.4326109e+02   5.5403466e+02   6.0802105e+02
   3.8006700e+02   4.2369048e+02   4.8076792e+02   5.0569785e+02   6.0094566e+02
   4.7029756e+02   4.8567789e+02   5.5875414e+02   5.6793158e+02   6.0811260e+02
   4.7238816e+02   4.9000957e+02   5.3474485e+02   5.4048307e+02   6.0287545e+02
   4.1796305e+02   4.3917374e+02   5.7605215e+02   6.0712202e+02   6.5686464e+02
   4.7660140e+02   5.0276440e+02   5.7284977e+02   5.7434236e+02   6.0196952e+02
   4.4248273e+02   4.5283827e+02   5.2961782e+02   5.3947935e+02   6.0503244e+02
   4.2960638e+02   4.4251009e+02   5.1067352e+02   5.2261114e+02   6.0300436e+02
   4.7696368e+02   5.0417313e+02   6.0055360e+02   6.7221952e+02   6.9434980e+02
   4.3524114e+02   4.3590773e+02   4.7775044e+02   5.0450594e+02   6.0073297e+02
   4.7697194e+02   5.0420322e+02   5.3135966e+02   5.3137863e+02   6.0068973e+02
   4.5829645e+02   4.6833105e+02   5.6628404e+02   5.8191243e+02   6.1782994e+02
   4.5624517e+02   4.6605177e+02   5.3621207e+02   5.4556212e+02   6.0545919e+02
   4.4754772e+02   4.5758402e+02   5.7449235e+02   5.9934649e+02   6.3627273e+02
   4.3948973e+02   4.4985158e+02   5.1313975e+02   5.2446983e+02   6.0312357e+02
   4.3953693e+02   4.5056188e+02   5.5254156e+02   5.6454676e+02   6.1073940e+02
   4.5971548e+02   4.6987999e+02   5.4481205e+02   5.5450099e+02   6.0688883e+02
   4.3657056e+02   4.3680928e+02   4.7726728e+02   5.0433570e+02   6.0070277e+02
   4.7562282e+02   4.9916717e+02   5.3853571e+02   5.4106797e+02   6.0165100e+02
   4.3094511e+02   4.4421498e+02   5.4292136e+02   5.5361796e+02   6.0787666e+02
   4.4279705e+02   4.4517422e+02   4.8072885e+02   5.0557224e+02   6.0090508e+02
   4.1023534e+02   4.1885755e+02   4.7833344e+02   5.0473782e+02   6.0077745e+02
   3.8878415e+02   4.2391548e+02   4.8088992e+02   5.0574795e+02   6.0095411e+02
   4.5076340e+02   4.6063046e+02   5.5784847e+02   5.7086275e+02   6.1262131e+02
   4.7538961e+02   4.9691695e+02   5.1179382e+02   5.1613139e+02   6.0100299e+02
   4.4205020e+02   4.5233563e+02   5.2261771e+02   5.3274728e+02   6.0410407e+02
   4.5166101e+02   4.6131113e+02   5.2752559e+02   5.3708858e+02   6.0441599e+02
   4.6246975e+02   4.7327341e+02   5.7865244e+02   6.1012724e+02   6.5301661e+02
   4.3525227e+02   4.4725040e+02   5.6603182e+02   5.8326818e+02   6.2038173e+02
   4.3417225e+02   4.4633988e+02   5.3475419e+02   5.4483880e+02   6.0606481e+02
   4.6406730e+02   4.7541746e+02   5.7925797e+02   6.1166850e+02   6.5667283e+02
   4.1566846e+02   4.3837861e+02   5.2133266e+02   5.3187131e+02   6.0422036e+02
   4.3849270e+02   4.4973333e+02   5.7535030e+02   6.0306911e+02   6.4366981e+02
   4.7661332e+02   5.0280688e+02   5.9633049e+02   6.1290787e+02   6.1878390e+02
   4.7682707e+02   5.0363136e+02   5.9943834e+02   6.5126193e+02   6.5975197e+02
   4.4030052e+02   4.5078483e+02   5.1920407e+02   5.2968261e+02   6.0373989e+02
   4.1513391e+02   4.3862161e+02   5.3559889e+02   5.4585896e+02   6.0640057e+02
   4.7692184e+02   5.0400608e+02   6.0020771e+02   6.6072178e+02   6.7570903e+02
   4.2993473e+02   4.4339952e+02   5.2711131e+02   5.3724572e+02   6.0490667e+02
   4.7069542e+02   4.8423004e+02   5.0659457e+02   5.1608327e+02   6.0143097e+02
   4.5382572e+02   4.5547697e+02   4.7980245e+02   5.0512629e+02   6.0081885e+02
   4.7679863e+02   5.0351935e+02   5.6474366e+02   5.6532622e+02   6.0109781e+02
   4.2489709e+02   4.3369370e+02   4.8587888e+02   5.0780651e+02   6.0127341e+02
   4.2519047e+02   4.2993949e+02   4.8063906e+02   5.0562593e+02   6.0092825e+02
   4.6022447e+02   4.7052379e+02   5.7801186e+02   6.0865039e+02   6.5051367e+02
   3.9307196e+02   3.9648357e+02   4.7699102e+02   5.0424132e+02   6.0068609e+02
   4.3920162e+02   4.4863955e+02   5.0306884e+02   5.1679732e+02   6.0228562e+02
   4.7694870e+02   5.0411275e+02   5.8700145e+02   5.8727653e+02   6.0097267e+02
   4.3764099e+02   4.4905306e+02   5.7137392e+02   5.9268623e+02   6.2870575e+02
   4.7543081e+02   4.9867397e+02   5.8992633e+02   6.1135276e+02   6.2681756e+02
   4.4959735e+02   4.5943199e+02   5.3797559e+02   5.4774203e+02   6.0615930e+02
   4.2778778e+02   4.4234269e+02   5.3558616e+02   5.4577833e+02   6.0631681e+02
   4.2222839e+02   4.3983503e+02   5.2307931e+02   5.3346314e+02   6.0442081e+02
   4.1461082e+02   4.3858531e+02   5.3762684e+02   5.4796598e+02   6.0680151e+02
   4.5754376e+02   4.5756056e+02   4.7700709e+02   5.0424477e+02   6.0068661e+02
   4.2744652e+02   4.4212282e+02   5.3206266e+02   5.4217866e+02   6.0569871e+02
   4.2530035e+02   4.2641482e+02   4.7766033e+02   5.0448220e+02   6.0073008e+02
   4.2427117e+02   4.3578548e+02   4.9092907e+02   5.1010061e+02   6.0159309e+02
   4.7696352e+02   5.0417329e+02   6.0055568e+02   6.8167360e+02   7.1972658e+02
   4.3439914e+02   4.4545072e+02   5.0786302e+02   5.2035225e+02   6.0271148e+02
   4.5459209e+02   4.5516903e+02   4.7793170e+02   5.0451908e+02   6.0072864e+02
   4.5398192e+02   4.6372477e+02   5.3357432e+02   5.4299775e+02   6.0516958e+02
   4.7690939e+02   5.0395032e+02   5.4654233e+02   5.4670909e+02   6.0076160e+02
   4.4718131e+02   4.5645606e+02   5.1100717e+02   5.2249130e+02   6.0277436e+02
   4.7550421e+02   4.9891616e+02   5.6847765e+02   5.7291707e+02   6.0442034e+02
   4.7697882e+02   5.0423460e+02   6.0068014e+02   6.9023259e+02   6.9159684e+02
   4.7651364e+02   5.0243358e+02   5.9673562e+02   6.2813659e+02   6.3520352e+02
   4.5940329e+02   4.6363470e+02   4.8529083e+02   5.0693817e+02   6.0102444e+02
   4.7690961e+02   5.0394582e+02   5.4002756e+02   5.4018983e+02   6.0074490e+02
   4.6508036e+02   4.7682309e+02   5.4439904e+02   5.5327020e+02   6.0602463e+02
   4.3115585e+02   4.4440770e+02   5.7389428e+02   5.9907591e+02   6.3721281e+02
   4.5757131e+02   4.6755230e+02   5.7359877e+02   5.9526838e+02   6.2954733e+02
   4.5223512e+02   4.5265296e+02   4.7767340e+02   5.0444816e+02   6.0071900e+02
   4.3307361e+02   4.4530895e+02   5.2150004e+02   5.3189644e+02   6.0412607e+02
   4.5155227e+02   4.5959680e+02   5.0119608e+02   5.1516619e+02   6.0195245e+02
   4.2262789e+02   4.4028141e+02   5.4253426e+02   5.5327462e+02   6.0788491e+02
   4.2085893e+02   4.3976580e+02   5.4482355e+02   5.5580763e+02   6.0850701e+02
   4.2132764e+02   4.3984801e+02   5.3882056e+02   5.4921144e+02   6.0702333e+02
   4.3880011e+02   4.4233928e+02   4.8230160e+02   5.0622048e+02   6.0101184e+02
   4.1979014e+02   4.3582571e+02   4.9577818e+02   5.1261709e+02   6.0191207e+02
   3.8233644e+02   4.2461385e+02   4.8132433e+02   5.0592571e+02   6.0098381e+02
   4.7641024e+02   5.0190878e+02   5.3203237e+02   5.3327052e+02   6.0102525e+02
   4.4765922e+02   4.5613609e+02   5.0320814e+02   5.1664743e+02   6.0216268e+02
   4.7110016e+02   4.8734107e+02   5.8366588e+02   6.1905833e+02   7.1248517e+02
   4.0970381e+02   4.1594970e+02   4.7772635e+02   5.0451004e+02   6.0073607e+02
   4.5985921e+02   4.7009353e+02   5.7857555e+02   6.1201926e+02   7.1374468e+02
   4.5767107e+02   4.6764879e+02   5.5560567e+02   5.6737081e+02   6.1066349e+02
   4.1782429e+02   4.1853013e+02   4.7714823e+02   5.0429761e+02   6.0069675e+02
   4.1242290e+02   4.1743850e+02   4.7777106e+02   5.0452679e+02   6.0073910e+02
   4.0582844e+02   4.3800773e+02   5.3529418e+02   5.4555604e+02   6.0635636e+02
   4.6453049e+02   4.7607994e+02   5.7332094e+02   5.9232165e+02   6.2468690e+02
   4.5543600e+02   4.6519449e+02   5.3420429e+02   5.4355526e+02   6.0518502e+02
   4.7684807e+02   5.0371357e+02   5.9961475e+02   6.5473631e+02   6.6924161e+02
   4.1431770e+02   4.3087832e+02   4.8669998e+02   5.0819096e+02   6.0133854e+02
   4.1844635e+02   4.2075917e+02   4.7768462e+02   5.0449322e+02   6.0073247e+02
   4.3918747e+02   4.4699636e+02   4.9403789e+02   5.1148960e+02   6.0170943e+02
   4.4315535e+02   4.4499872e+02   4.7983775e+02   5.0523478e+02   6.0085144e+02
   4.6526004e+02   4.7712391e+02   5.5111214e+02   5.6069889e+02   6.0764398e+02
   4.2836372e+02   4.4271962e+02   5.4435202e+02   5.5522438e+02   6.0829619e+02
   4.5562821e+02   4.6412222e+02   5.0465010e+02   5.1727194e+02   6.0206705e+02
   4.5756265e+02   4.6754311e+02   5.6907829e+02   5.8657457e+02   6.2120100e+02
   3.8677798e+02   4.3782919e+02   5.3194638e+02   5.4213586e+02   6.0576566e+02
   4.3069087e+02   4.3342331e+02   4.7983901e+02   5.0529360e+02   6.0086985e+02
   4.4082601e+02   4.5156279e+02   5.4145517e+02   5.5180638e+02   6.0726505e+02
   4.7541874e+02   4.9863670e+02   5.6759052e+02   5.7211493e+02   6.0443236e+02
   4.7683640e+02   5.0301904e+02   5.0918680e+02   5.1013877e+02   6.0071199e+02
   4.6775945e+02   4.8089751e+02   5.3517260e+02   5.4288114e+02   6.0404196e+02
   4.5747576e+02   4.6710510e+02   5.2129313e+02   5.3086688e+02   6.0341375e+02
   4.3210344e+02   4.3231274e+02   4.7718971e+02   5.0431028e+02   6.0069859e+02
   4.3545133e+02   4.4684022e+02   5.1616540e+02   5.2714699e+02   6.0349042e+02
   4.5821758e+02   4.6824555e+02   5.7442318e+02   5.9711256e+02   6.3157538e+02
   4.1800429e+02   4.3897977e+02   5.3166753e+02   5.4183458e+02   6.0569535e+02
   4.2700334e+02   4.4205170e+02   5.4837669e+02   5.5979951e+02   6.0953373e+02
   4.6570123e+02   4.7224593e+02   4.9006143e+02   5.0830693e+02   6.0109298e+02
   4.1132832e+02   4.3835769e+02   5.4746645e+02   5.5882447e+02   6.0934252e+02
   4.2760375e+02   4.3330953e+02   4.8277533e+02   5.0648816e+02   6.0106723e+02
   4.4440393e+02   4.5469917e+02   5.4544760e+02   5.5609391e+02   6.0813390e+02
   4.2965935e+02   4.4344614e+02   5.4480312e+02   5.5570850e+02   6.0839862e+02
   4.7626761e+02   5.0153364e+02   5.9567119e+02   6.3700910e+02   6.5286430e+02
   4.7692655e+02   5.0402391e+02   5.5939009e+02   5.5954056e+02   6.0078146e+02
   3.8836567e+02   4.3791546e+02   5.3788503e+02   5.4825002e+02   6.0687052e+02
   4.7697177e+02   5.0420557e+02   6.0062142e+02   7.0787432e+02   7.4712724e+02
   4.7673505e+02   5.0327216e+02   5.9708657e+02   6.0993496e+02   6.1469299e+02
   4.7671411e+02   5.0317897e+02   5.4957284e+02   5.5021062e+02   6.0100397e+02
   4.7566690e+02   4.9920517e+02   5.3181018e+02   5.3432363e+02   6.0141004e+02
   4.5639927e+02   4.6631494e+02   5.6349305e+02   5.7806437e+02   6.1572673e+02
   4.4017146e+02   4.5109158e+02   5.6907686e+02   5.8819132e+02   6.2417444e+02
   4.7685445e+02   5.0373874e+02   5.9947556e+02   6.3162816e+02   6.3384172e+02
   4.7147665e+02   4.8815911e+02   5.7995408e+02   5.9995814e+02   6.2718551e+02
   4.7402353e+02   4.9427596e+02   5.3957958e+02   5.4404624e+02   6.0259361e+02
   4.6380440e+02   4.7504977e+02   5.7907271e+02   6.1094379e+02   6.5411913e+02
   4.5286819e+02   4.6273108e+02   5.5546014e+02   5.6758835e+02   6.1114941e+02
   4.4095488e+02   4.5164254e+02   5.3797925e+02   5.4803711e+02   6.0650838e+02
   4.7668973e+02   5.0310019e+02   5.8288754e+02   5.8480801e+02   6.0260449e+02
   4.7688747e+02   5.0385899e+02   5.4389994e+02   5.4411743e+02   6.0077593e+02
   4.1738993e+02   4.2619023e+02   4.8078937e+02   5.0569993e+02   6.0094377e+02
   4.4298130e+02   4.5346116e+02   5.6526489e+02   5.8171375e+02   6.1900962e+02
   4.2435141e+02   4.3779570e+02   4.9737124e+02   5.1347056e+02   6.0200304e+02
   4.6646668e+02   4.7898708e+02   5.7437811e+02   5.9334576e+02   6.2484256e+02
   4.7411402e+02   4.7437031e+02   4.7727540e+02   5.0426060e+02   6.0068763e+02
   4.0778189e+02   4.3820429e+02   5.5467687e+02   5.6758630e+02   6.1225283e+02
   4.7523085e+02   4.9522907e+02   5.0696217e+02   5.1273270e+02   6.0094655e+02
   4.5522688e+02   4.6510298e+02   5.7729180e+02   6.0770669e+02   6.5068733e+02
   4.3698412e+02   4.4817977e+02   5.2146681e+02   5.3180059e+02   6.0406439e+02
   4.5232884e+02   4.5553217e+02   4.8288430e+02   5.0625488e+02   6.0097995e+02
   4.6195019e+02   4.7259213e+02   5.4995548e+02   5.5999008e+02   6.0796258e+02
   4.6945929e+02   4.8401604e+02   5.4698666e+02   5.5478267e+02   6.0540823e+02
   4.6515801e+02   4.7674194e+02   5.2915832e+02   5.3748102e+02   6.0371471e+02
   4.7638326e+02   5.0194384e+02   5.5702690e+02   5.5850801e+02   6.0161921e+02
   4.1492318e+02   4.3869220e+02   5.4607217e+02   5.5723035e+02   6.0889885e+02
   4.7697042e+02   5.0420044e+02   6.0061092e+02   6.8952501e+02   7.1166563e+02
   4.7401594e+02   4.9438930e+02   5.5602588e+02   5.6141026e+02   6.0437065e+02
   4.6219753e+02   4.7292877e+02   5.7374183e+02   5.9421174e+02   6.2731996e+02
   4.7582350e+02   4.9998210e+02   5.7511222e+02   5.7966969e+02   6.0508970e+02
   3.9865738e+02   4.3803270e+02   5.5072644e+02   5.6267057e+02   6.1049971e+02
   4.3544767e+02   4.3575111e+02   4.7732782e+02   5.0435730e+02   6.0070674e+02
   4.5906608e+02   4.6918161e+02   5.7746324e+02   6.0671401e+02   6.4644091e+02
   3.8004694e+02   4.3620884e+02   5.0532877e+02   5.1864739e+02   6.0260541e+02
   4.7633732e+02   5.0178680e+02   5.8998465e+02   5.9777020e+02   6.1004566e+02
   3.9334432e+02   4.3784798e+02   5.3250248e+02   5.4270062e+02   6.0585987e+02
   4.2620335e+02   4.2669639e+02   4.7729777e+02   5.0435019e+02   6.0070602e+02
   3.8675983e+02   3.9532029e+02   4.7699720e+02   5.0424317e+02   6.0068654e+02
   4.7621711e+02   5.0134928e+02   5.6279803e+02   5.6495655e+02   6.0220456e+02
   4.4076916e+02   4.4328600e+02   4.8080047e+02   5.0561531e+02   6.0091440e+02
   4.7693304e+02   5.0405066e+02   6.0029915e+02   6.6211690e+02   6.7670342e+02
   4.7640448e+02   5.0202973e+02   5.9277415e+02   6.0343370e+02   6.1351061e+02
   4.2896895e+02   4.4304849e+02   5.4410895e+02   5.5494848e+02   6.0822073e+02
   4.7423918e+02   4.9503805e+02   5.8859327e+02   6.2653066e+02   7.1485603e+02
   4.5427164e+02   4.6414199e+02   5.6754387e+02   5.8446940e+02   6.2001728e+02
   4.7188402e+02   4.8907452e+02   5.6739697e+02   5.7754711e+02   6.1057143e+02
   4.5364508e+02   4.6349668e+02   5.5029395e+02   5.6118876e+02   6.0902133e+02
   4.4591086e+02   4.5364688e+02   4.9753946e+02   5.1320084e+02   6.0183773e+02
   4.2545730e+02   4.4110255e+02   5.2630147e+02   5.3650645e+02   6.0483539e+02
   4.6303869e+02   4.7401290e+02   5.6591571e+02   5.8038741e+02   6.1605508e+02
   4.4009303e+02   4.5102805e+02   5.7147307e+02   5.9274642e+02   6.2863306e+02
   4.5334593e+02   4.6296393e+02   5.2511006e+02   5.3468017e+02   6.0403823e+02
   4.6910968e+02   4.8289392e+02   5.2189772e+02   5.2955377e+02   6.0251945e+02
   4.2069014e+02   4.3936247e+02   5.2238574e+02   5.3282386e+02   6.0433860e+02
   4.5240903e+02   4.6177593e+02   5.1621884e+02   5.2667411e+02   6.0310631e+02
   4.7499613e+02   4.9728985e+02   5.6216123e+02   5.6687787e+02   6.0420409e+02
   4.7342746e+02   4.9281938e+02   5.5849419e+02   5.6496605e+02   6.0544677e+02
   4.2066141e+02   4.3929513e+02   5.2055152e+02   5.3114510e+02   6.0410956e+02
   4.7666747e+02   5.0301268e+02   5.9677554e+02   6.1262299e+02   6.1788694e+02
   4.7425873e+02   4.9476569e+02   5.3119382e+02   5.3544739e+02   6.0198705e+02
   4.2184811e+02   4.3992224e+02   5.3261561e+02   5.4278045e+02   6.0583747e+02
   4.3715363e+02   4.4019240e+02   4.8121694e+02   5.0580332e+02   6.0094860e+02
   4.7573746e+02   4.9963710e+02   5.4763862e+02   5.5014252e+02   6.0194533e+02
   4.6429691e+02   4.7572238e+02   5.5232140e+02   5.6233507e+02   6.0824030e+02
   4.4714006e+02   4.5720646e+02   5.7328972e+02   5.9621668e+02   6.3212859e+02
   4.6764280e+02   4.8087319e+02   5.8096054e+02   6.1501345e+02   6.6854401e+02
   4.6004807e+02   4.7014379e+02   5.3153011e+02   5.4050686e+02   6.0448221e+02
   4.5061987e+02   4.6049679e+02   5.6931043e+02   5.8783326e+02   6.2308731e+02
   4.6996765e+02   4.8456651e+02   5.2443253e+02   5.3160987e+02   6.0259482e+02
   4.6739655e+02   4.7144567e+02   4.8361999e+02   5.0588373e+02   6.0085998e+02
   4.5655398e+02   4.6637899e+02   5.3666150e+02   5.4600459e+02   6.0551435e+02
   4.2659329e+02   4.4088071e+02   5.1059237e+02   5.2257677e+02   6.0301757e+02
   4.4010388e+02   4.4168065e+02   4.7920905e+02   5.0501964e+02   6.0081897e+02
   4.3727243e+02   4.4875998e+02   5.5998886e+02   5.7437550e+02   6.1495633e+02
   4.7643555e+02   5.0214448e+02   5.9677597e+02   6.4373446e+02   6.9517028e+02
   4.6998566e+02   4.7004655e+02   4.7706274e+02   5.0425010e+02   6.0068677e+02
   4.6420696e+02   4.7561629e+02   5.7291571e+02   5.9166428e+02   6.2418310e+02
   4.0857593e+02   4.3822614e+02   5.5207357e+02   5.6431130e+02   6.1103771e+02
   3.8835195e+02   4.3794741e+02   5.4102838e+02   5.5165740e+02   6.0757107e+02
   4.5900655e+02   4.6504059e+02   4.9078009e+02   5.0919517e+02   6.0126443e+02
   4.4317253e+02   4.5359414e+02   5.4600513e+02   5.5676120e+02   6.0834638e+02
   4.7673569e+02   5.0327577e+02   5.9858383e+02   6.3648007e+02   6.4140735e+02
   4.7350157e+02   4.9286203e+02   5.3907922e+02   5.4401240e+02   6.0280109e+02
   4.2652318e+02   4.4157826e+02   5.2655675e+02   5.3674325e+02   6.0486232e+02
   4.1711781e+02   4.3888117e+02   5.3478510e+02   5.4501854e+02   6.0624302e+02
   4.6918250e+02   4.7197079e+02   4.8105181e+02   5.0506505e+02   6.0077259e+02
   4.7668427e+02   5.0302780e+02   5.3789661e+02   5.3855966e+02   6.0091285e+02
   4.7693499e+02   5.0405836e+02   5.6521569e+02   5.6536324e+02   6.0078984e+02
   4.7697148e+02   5.0420457e+02   6.0059009e+02   6.2439409e+02   6.2453428e+02
   4.7539430e+02   4.9855589e+02   5.9192952e+02   6.3189867e+02   6.6780031e+02
   4.0012248e+02   4.0944793e+02   4.7725830e+02   5.0433793e+02   6.0070443e+02
   4.1672290e+02   4.3863485e+02   5.2514040e+02   5.3543945e+02   6.0471656e+02
   4.7482604e+02   4.9677258e+02   5.8345510e+02   5.9606561e+02   6.1661967e+02
   4.3111386e+02   4.4156306e+02   4.9750090e+02   5.1348162e+02   6.0198088e+02
   4.0936990e+02   4.3827893e+02   5.6126628e+02   5.7649365e+02   6.1646539e+02
   4.5893165e+02   4.6877250e+02   5.2575797e+02   5.3493804e+02   6.0383358e+02
   4.6953207e+02   4.8243180e+02   5.0820626e+02   5.1774714e+02   6.0160179e+02
   4.2626219e+02   4.3940031e+02   5.0098282e+02   5.1561377e+02   6.0223909e+02
   4.1951513e+02   4.1960081e+02   4.7700499e+02   5.0424608e+02   6.0068712e+02
   4.7686915e+02   5.0379632e+02   5.9891558e+02   6.1171729e+02   6.1406438e+02
   4.0249914e+02   4.1422671e+02   4.7772238e+02   5.0450871e+02   6.0073598e+02
   4.3737285e+02   4.4884146e+02   5.7546324e+02   6.0358161e+02   6.4484016e+02
   4.6689325e+02   4.7962226e+02   5.4964651e+02   5.5860975e+02   6.0681477e+02
   4.7690336e+02   5.0383859e+02   5.1771735e+02   5.1797888e+02   6.0070874e+02
   4.4029615e+02   4.5118344e+02   5.5574111e+02   5.6856582e+02   6.1221235e+02
   4.3575002e+02   4.4739841e+02   5.2850792e+02   5.3853245e+02   6.0502321e+02
   4.1802481e+02   4.3910777e+02   5.4170320e+02   5.5238122e+02   6.0770634e+02
   4.7066950e+02   4.8598104e+02   5.2556202e+02   5.3237955e+02   6.0256228e+02
   4.4621763e+02   4.5629790e+02   5.4020370e+02   5.5026150e+02   6.0677188e+02
   4.6267729e+02   4.7322826e+02   5.2501368e+02   5.3384114e+02   6.0349333e+02
   4.2832082e+02   4.4251476e+02   5.2854508e+02   5.3867287e+02   6.0513481e+02
   4.7697927e+02   5.0423085e+02   5.0510630e+02   5.0511179e+02   6.0068531e+02
   4.2192173e+02   4.2742079e+02   4.8014325e+02   5.0543364e+02   6.0089722e+02
   4.3456967e+02   4.4668934e+02   5.4148072e+02   5.5197369e+02   6.0744589e+02
   4.4330858e+02   4.5375231e+02   5.7640442e+02   6.0666182e+02   6.5158719e+02
   4.7684656e+02   5.0365978e+02   5.3024693e+02   5.3056923e+02   6.0076210e+02
   4.1661073e+02   4.1789163e+02   4.7724521e+02   5.0433282e+02   6.0070309e+02
   4.7632248e+02   5.0173133e+02   5.9607346e+02   6.4062548e+02   6.6252095e+02
   4.3873269e+02   4.4988756e+02   5.4566329e+02   5.5650178e+02   6.0841687e+02
   4.7697473e+02   5.0421771e+02   6.0064482e+02   6.6396571e+02   6.6484081e+02
   4.6838625e+02   4.8199321e+02   5.3737080e+02   5.4494046e+02   6.0419289e+02
   4.7165683e+02   4.8855901e+02   5.8306003e+02   6.1153477e+02   6.4081972e+02
   4.4331261e+02   4.5371763e+02   5.4563130e+02   5.5633607e+02   6.0823375e+02
   3.8000006e+02   4.3117067e+02   4.8872179e+02   5.0910095e+02   6.0147240e+02
   4.5227255e+02   4.5252460e+02   4.7739592e+02   5.0436236e+02   6.0070537e+02
   3.8581959e+02   4.3759968e+02   5.2230371e+02   5.3277688e+02   6.0435671e+02
   4.7689419e+02   5.0389586e+02   5.6580161e+02   5.6608661e+02   6.0089125e+02
   4.6992064e+02   4.8491765e+02   5.5212526e+02   5.6022224e+02   6.0632889e+02
   4.7657849e+02   5.0267929e+02   5.8566623e+02   5.8879183e+02   6.0408810e+02
   4.6240850e+02   4.7318730e+02   5.5707975e+02   5.6859253e+02   6.1051927e+02
   4.7446214e+02   4.8070670e+02   4.8428694e+02   5.0498820e+02   6.0074539e+02
   4.1224048e+02   4.3386041e+02   4.9357804e+02   5.1146962e+02   6.0177934e+02
   4.7312521e+02   4.9205619e+02   5.8303024e+02   6.0338021e+02   6.2770068e+02
   4.4924495e+02   4.5912139e+02   5.4114245e+02   5.5117040e+02   6.0683116e+02
   4.7694679e+02   5.0410552e+02   6.0041764e+02   6.7017942e+02   7.3706224e+02
   4.5546907e+02   4.6518090e+02   5.3041309e+02   5.3973879e+02   6.0462314e+02
   4.1009371e+02   4.3215847e+02   4.8991181e+02   5.0965003e+02   6.0154586e+02
   4.3521289e+02   4.4721758e+02   5.5934160e+02   5.7355064e+02   6.1460329e+02
   4.2433184e+02   4.4051855e+02   5.2132717e+02   5.3183073e+02   6.0418673e+02
   4.1450991e+02   4.3860985e+02   5.4119292e+02   5.5182723e+02   6.0759429e+02
   3.9429343e+02   4.3589920e+02   5.0342881e+02   5.1730350e+02   6.0245609e+02
   4.2106113e+02   4.3973831e+02   5.3584954e+02   5.4609747e+02   6.0642397e+02
   4.4387252e+02   4.5393645e+02   5.2233495e+02   5.3243476e+02   6.0402408e+02
   4.5546849e+02   4.5567329e+02   4.7731621e+02   5.0433349e+02   6.0070021e+02
   4.4528896e+02   4.5540868e+02   5.3403745e+02   5.4383987e+02   6.0563912e+02
   4.6576057e+02   4.7775704e+02   5.3605347e+02   5.4427167e+02   6.0449152e+02
   4.3550319e+02   4.4740442e+02   5.4850244e+02   5.5981030e+02   6.0938975e+02
   4.1652243e+02   4.1857290e+02   4.7742795e+02   5.0439982e+02   6.0071551e+02
   4.2311958e+02   4.2327263e+02   4.7705025e+02   5.0426235e+02   6.0069005e+02
   4.7197532e+02   4.8928270e+02   5.8459972e+02   6.1986113e+02   6.6524007e+02
   4.6953395e+02   4.8415631e+02   5.4715244e+02   5.5493252e+02   6.0541400e+02
   4.0059863e+02   4.3782013e+02   5.2925451e+02   5.3945596e+02   6.0533167e+02
   4.7617522e+02   5.0087615e+02   5.2481457e+02   5.2664907e+02   6.0102612e+02
   4.3327573e+02   4.4534749e+02   5.1830374e+02   5.2902334e+02   6.0374891e+02
   4.7258244e+02   4.9028674e+02   5.2774243e+02   5.3342704e+02   6.0230359e+02
   4.2133429e+02   4.3990756e+02   5.4628645e+02   5.5744894e+02   6.0892991e+02
   4.3759176e+02   4.4864555e+02   5.2112738e+02   5.3147886e+02   6.0401319e+02
   4.7686932e+02   5.0379692e+02   5.9976199e+02   6.5075373e+02   6.5590679e+02
   4.3620556e+02   4.4795129e+02   5.7373280e+02   5.9834322e+02   6.3585244e+02
   4.1209226e+02   4.2745944e+02   4.8285319e+02   5.0655494e+02   6.0108600e+02
   4.5934964e+02   4.6947699e+02   5.4906413e+02   5.5929658e+02   6.0806387e+02
   4.5696502e+02   4.5899418e+02   4.8055739e+02   5.0533394e+02   6.0084016e+02
   4.3270871e+02   4.4543898e+02   5.7636189e+02   6.0784904e+02   6.5912831e+02
   4.7651261e+02   5.0242917e+02   5.9501574e+02   6.0953994e+02   6.1714935e+02
   4.6105141e+02   4.7135839e+02   5.3289295e+02   5.4177447e+02   6.0458943e+02
   4.5731008e+02   4.6713829e+02   5.3314738e+02   5.4235826e+02   6.0490606e+02
   4.3078831e+02   4.4252709e+02   5.0430345e+02   5.1780117e+02   6.0245671e+02
   4.7688026e+02   5.0384127e+02   5.9310747e+02   5.9490429e+02   6.0264578e+02
   4.6182427e+02   4.7246227e+02   5.6806604e+02   5.8404631e+02   6.1863717e+02
   4.6529063e+02   4.7686165e+02   5.2578351e+02   5.3416639e+02   6.0333684e+02
   4.4663020e+02   4.4697813e+02   4.7751322e+02   5.0440864e+02   6.0071419e+02
   4.5957524e+02   4.6976389e+02   5.7378632e+02   5.9518086e+02   6.2903377e+02
   4.4044091e+02   4.5123838e+02   5.4006534e+02   5.5028877e+02   6.0696118e+02
   4.2753939e+02   4.4221397e+02   5.3534268e+02   5.4553057e+02   6.0627405e+02
   4.6873317e+02   4.8274947e+02   5.8169183e+02   6.1634969e+02   7.1066838e+02
   4.4675877e+02   4.5539441e+02   5.0399111e+02   5.1722039e+02   6.0223390e+02
   4.6956600e+02   4.8395832e+02   5.2943825e+02   5.3658571e+02   6.0309554e+02
   4.7695991e+02   5.0415820e+02   6.0052282e+02   6.6908523e+02   6.8713213e+02
   4.6204902e+02   4.7262539e+02   5.3659830e+02   5.4543460e+02   6.0504009e+02
   4.7385878e+02   4.9396514e+02   5.5827671e+02   5.6418915e+02   6.0494409e+02
   4.3458176e+02   4.4661830e+02   5.3337101e+02   5.4341721e+02   6.0581592e+02
   4.4415130e+02   4.5446720e+02   5.4457157e+02   5.5512887e+02   6.0790892e+02
   4.4333597e+02   4.5377696e+02   5.7702153e+02   6.0966823e+02   7.0764970e+02
   4.3783887e+02   4.4920913e+02   5.7490238e+02   6.0163667e+02   6.4106161e+02
   4.7689990e+02   5.0391781e+02   5.9847855e+02   6.0477458e+02   6.0743919e+02
   4.2005857e+02   4.3913678e+02   5.2046380e+02   5.3106796e+02   6.0410107e+02
   4.1060516e+02   4.1515857e+02   4.7752603e+02   5.0443623e+02   6.0072255e+02
   3.9185060e+02   4.3788473e+02   5.3511131e+02   5.4537033e+02   6.0632497e+02
   4.4556791e+02   4.5541300e+02   5.2022838e+02   5.3045700e+02   6.0373262e+02
   4.7687617e+02   5.0382385e+02   5.9896615e+02   6.1117676e+02   6.1345360e+02
   4.4007708e+02   4.5091578e+02   5.3687116e+02   5.4690110e+02   6.0631779e+02
   4.5214329e+02   4.6199817e+02   5.5450155e+02   5.6642813e+02   6.1077426e+02
   4.1743928e+02   4.2663918e+02   4.8111735e+02   5.0583320e+02   6.0096612e+02
   4.6710200e+02   4.7004669e+02   4.8172333e+02   5.0536703e+02   6.0081043e+02
   4.4278766e+02   4.5306541e+02   5.2715752e+02   5.3704758e+02   6.0467280e+02
   3.8335504e+02   4.1582157e+02   4.7806121e+02   5.0463520e+02   6.0075917e+02
   4.7616107e+02   5.0115311e+02   5.9525063e+02   6.3980912e+02   7.2538283e+02
   4.6710374e+02   4.7993338e+02   5.4522103e+02   5.5367192e+02   6.0575528e+02
   4.5502488e+02   4.6483978e+02   5.4179108e+02   5.5157751e+02   6.0661535e+02
   4.7330739e+02   4.9215286e+02   5.2979075e+02   5.3491149e+02   6.0223111e+02
   4.6282972e+02   4.7333182e+02   5.2150249e+02   5.3054616e+02   6.0311915e+02
   4.5384941e+02   4.6372088e+02   5.6489667e+02   5.8035182e+02   6.1736160e+02
   4.4049814e+02   4.5117621e+02   5.2999417e+02   5.3990129e+02   6.0514169e+02
   4.0130182e+02   4.3699140e+02   5.1098207e+02   5.2295632e+02   6.0310232e+02
   3.9750406e+02   4.2970766e+02   4.8626722e+02   5.0801014e+02   6.0131428e+02
   4.3096119e+02   4.4428478e+02   5.7102783e+02   5.9227098e+02   6.2853538e+02
   4.5807097e+02   4.6808650e+02   5.6458052e+02   5.7939637e+02   6.1630877e+02
   4.7565141e+02   4.9940118e+02   5.8785499e+02   6.0033249e+02   6.1642751e+02
   4.4331514e+02   4.5345574e+02   5.2319921e+02   5.3325536e+02   6.0414448e+02
   4.3009309e+02   4.4354163e+02   5.2967915e+02   5.3977274e+02   6.0528611e+02
   4.7302661e+02   4.9152545e+02   5.3297316e+02   5.3828732e+02   6.0253194e+02
   4.7640340e+02   4.8600064e+02   4.8706970e+02   5.0457187e+02   6.0070635e+02
   4.4557128e+02   4.5570428e+02   5.3848672e+02   5.4843458e+02   6.0644176e+02
   4.2440569e+02   4.4076055e+02   5.3027822e+02   5.4041655e+02   6.0543537e+02
   4.4750144e+02   4.5754140e+02   5.6887572e+02   5.8736350e+02   6.2294797e+02
   4.7225858e+02   4.8957046e+02   5.2943439e+02   5.3529871e+02   6.0250504e+02
   4.2515627e+02   4.2774109e+02   4.7869531e+02   5.0486585e+02   6.0079826e+02
   4.6919676e+02   4.8224284e+02   5.1097332e+02   5.2004234e+02   6.0177524e+02
   4.4487968e+02   4.4596016e+02   4.7862925e+02   5.0479065e+02   6.0077815e+02
   4.5329664e+02   4.6306612e+02   5.3595617e+02   5.4547187e+02   6.0559524e+02
   4.1827999e+02   4.2738647e+02   4.8150249e+02   5.0598959e+02   6.0099175e+02
   4.2459976e+02   4.4105092e+02   5.7599958e+02   6.0668391e+02   6.5451714e+02
   4.7672433e+02   5.0322988e+02   5.9652552e+02   6.0739473e+02   6.1276154e+02
   4.7695862e+02   5.0414915e+02   5.3881319e+02   5.3886248e+02   6.0070235e+02
   4.4248800e+02   4.4267807e+02   4.7725397e+02   5.0432762e+02   6.0070100e+02
   4.2194002e+02   4.2874688e+02   4.8130626e+02   5.0590301e+02   6.0097602e+02
   4.7230591e+02   4.8929232e+02   5.1995045e+02   5.2630776e+02   6.0187927e+02
   4.3171791e+02   4.4476201e+02   5.5588841e+02   5.6898146e+02   6.1262947e+02
   4.4234387e+02   4.4327499e+02   4.7835953e+02   5.0470564e+02   6.0076546e+02
   3.8000010e+02   4.3749034e+02   5.1933431e+02   5.3007809e+02   6.0399081e+02
   4.4715697e+02   4.5673499e+02   5.1653997e+02   5.2717045e+02   6.0329837e+02
   4.4541557e+02   4.5564676e+02   5.7711420e+02   6.0971889e+02   6.8478158e+02
   4.7684190e+02   5.0368934e+02   5.9953488e+02   6.4824457e+02   6.5359828e+02
   3.9137144e+02   4.1037366e+02   4.7736559e+02   5.0437715e+02   6.0071180e+02
   4.6238478e+02   4.7316526e+02   5.6501535e+02   5.7924411e+02   6.1551972e+02
   4.6810630e+02   4.8163758e+02   5.5491487e+02   5.6432847e+02   6.0790951e+02
   4.7526221e+02   4.9813356e+02   5.6784252e+02   5.7276202e+02   6.0483425e+02
   4.7326037e+02   4.9240114e+02   5.6565460e+02   5.7365730e+02   6.0781251e+02
   4.7675630e+02   5.0329044e+02   5.3235303e+02   5.3287193e+02   6.0082522e+02
   4.6939968e+02   4.6959748e+02   4.7725819e+02   5.0428471e+02   6.0069080e+02
   4.5382638e+02   4.6332181e+02   5.1982844e+02   5.2975360e+02   6.0341664e+02
   4.7622744e+02   5.0139115e+02   5.8199260e+02   5.8649185e+02   6.0544406e+02
   4.7648539e+02   5.0213749e+02   5.2713706e+02   5.2828466e+02   6.0092547e+02
   4.5474875e+02   4.6461802e+02   5.6204824e+02   5.7622676e+02   6.1487945e+02
   4.7674815e+02   5.0332426e+02   5.8363829e+02   5.8525212e+02   6.0230908e+02
   4.7683972e+02   5.0367720e+02   5.5563580e+02   5.5600114e+02   6.0090102e+02
   4.5001536e+02   4.5980615e+02   5.3536740e+02   5.4502455e+02   6.0566630e+02
   4.2586914e+02   4.2622097e+02   4.7719658e+02   5.0431393e+02   6.0069939e+02
   4.4315605e+02   4.5318047e+02   5.1827725e+02   5.2879368e+02   6.0357785e+02
   4.6144290e+02   4.7199168e+02   5.7763736e+02   6.0599098e+02   6.4380775e+02
   4.7696664e+02   5.0418452e+02   6.0049300e+02   6.1654731e+02   6.1680559e+02
   4.4183145e+02   4.5203623e+02   5.1848136e+02   5.2900741e+02   6.0362913e+02
   4.6516073e+02   4.7660763e+02   5.2344888e+02   5.3198910e+02   6.0311623e+02
   4.7676056e+02   5.0336946e+02   5.6086000e+02   5.6149671e+02   6.0110369e+02
   3.8086589e+02   4.3313600e+02   4.9305739e+02   5.1120740e+02   6.0174973e+02
   4.2694519e+02   4.4176045e+02   5.2579390e+02   5.3600801e+02   6.0475284e+02
   4.6347468e+02   4.7427278e+02   5.2503014e+02   5.3374859e+02   6.0343005e+02
   3.9602958e+02   4.3768421e+02   5.2459474e+02   5.3493540e+02   6.0465865e+02
   4.6603891e+02   4.7832552e+02   5.7820286e+02   6.0395563e+02   6.3763846e+02
   4.4681732e+02   4.5688201e+02   5.4800429e+02   5.5889456e+02   6.0876178e+02
   4.7697044e+02   5.0419955e+02   5.6826209e+02   5.6829579e+02   6.0071092e+02
   4.7685022e+02   5.0372137e+02   5.9881108e+02   6.1351947e+02   6.1602133e+02
   4.7683050e+02   5.0364468e+02   5.7062406e+02   5.7119722e+02   6.0114031e+02
   4.4342092e+02   4.5365177e+02   5.2859073e+02   5.3843881e+02   6.0485595e+02
   4.5423132e+02   4.6401417e+02   5.3775394e+02   5.4728040e+02   6.0585859e+02
   4.7695267e+02   5.0412940e+02   6.0046395e+02   6.6844395e+02   7.0046693e+02
   4.7661522e+02   5.0281617e+02   5.8061942e+02   5.8272219e+02   6.0271905e+02
   3.8026051e+02   3.8781331e+02   4.7698477e+02   5.0423891e+02   6.0068568e+02
   4.4627685e+02   4.5611061e+02   5.2257201e+02   5.3257985e+02   6.0398673e+02
   4.6065065e+02   4.7103223e+02   5.7699165e+02   6.0385854e+02   6.4051128e+02
   4.1035718e+02   4.1542357e+02   4.7758883e+02   5.0445933e+02   6.0072673e+02
   4.7674138e+02   5.0329754e+02   5.9532843e+02   6.0229684e+02   6.0862576e+02
   4.0219984e+02   4.3706888e+02   5.1168727e+02   5.2352789e+02   6.0317021e+02
   4.3032246e+02   4.4166950e+02   5.0074210e+02   5.1542077e+02   6.0220066e+02
   4.6729990e+02   4.8031097e+02   5.7304651e+02   5.9013894e+02   6.2148897e+02
   4.5239657e+02   4.6185779e+02   5.1885949e+02   5.2896192e+02   6.0336933e+02
   3.9818117e+02   4.3802257e+02   5.4888400e+02   5.6047695e+02   6.0982722e+02
   4.7560821e+02   4.9925835e+02   5.8640143e+02   5.9730565e+02   6.1435868e+02
   4.6997385e+02   4.7339148e+02   4.8186535e+02   5.0519559e+02   6.0078192e+02
   4.3937849e+02   4.4234900e+02   4.8138027e+02   5.0585161e+02   6.0095358e+02
   4.4668781e+02   4.4698388e+02   4.7743320e+02   5.0438286e+02   6.0071024e+02
   4.5123346e+02   4.6082541e+02   5.2419881e+02   5.3391578e+02   6.0401534e+02
   4.4084334e+02   4.5146022e+02   5.3006666e+02   5.3996428e+02   6.0514361e+02
   4.6277121e+02   4.6306104e+02   4.7744738e+02   5.0435155e+02   6.0070062e+02
   4.7689303e+02   5.0389154e+02   5.9964798e+02   6.2078396e+02   6.2225746e+02
   4.3164248e+02   4.4449904e+02   5.2876376e+02   5.3884933e+02   6.0512645e+02
   4.5936163e+02   4.6935545e+02   5.3185526e+02   5.4089535e+02   6.0457890e+02
   4.2070840e+02   4.3963754e+02   5.3552714e+02   5.4576754e+02   6.0636522e+02
   4.2848712e+02   4.4283188e+02   5.5849203e+02   5.7253972e+02   6.1426301e+02
   4.5642561e+02   4.6631553e+02   5.4827941e+02   5.5866966e+02   6.0814674e+02
   4.4408009e+02   4.4907343e+02   4.8645628e+02   5.0784513e+02   6.0123186e+02
   4.1891034e+02   4.3319182e+02   4.8932556e+02   5.0936104e+02   6.0150181e+02
   4.3957684e+02   4.5060940e+02   5.7680270e+02   6.0919500e+02   6.7643284e+02
   4.3678277e+02   4.4837770e+02   5.5628565e+02   5.6938651e+02   6.1266791e+02
   4.4381307e+02   4.4383835e+02   4.7701650e+02   5.0424907e+02   6.0068749e+02
   3.9622907e+02   4.2149351e+02   4.7964967e+02   5.0524887e+02   6.0086850e+02
   4.5831149e+02   4.6834767e+02   5.6962563e+02   5.8736596e+02   6.2173720e+02
   4.7641559e+02   5.0207104e+02   5.9579636e+02   6.2277732e+02   6.3045035e+02
   4.7687923e+02   5.0383229e+02   5.5213614e+02   5.5238983e+02   6.0082057e+02
   4.4680182e+02   4.4691392e+02   4.7715040e+02   5.0429126e+02   6.0069460e+02
   4.6223580e+02   4.7207412e+02   5.1148503e+02   5.2192025e+02   6.0229411e+02
   4.2981834e+02   4.3951817e+02   4.9291838e+02   5.1104819e+02   6.0169929e+02
   4.7598850e+02   5.0054909e+02   5.7791514e+02   5.8248959e+02   6.0527136e+02
   4.7692472e+02   5.0401583e+02   6.0014652e+02   6.3459628e+02   6.3567320e+02
   4.7689964e+02   5.0391704e+02   6.0002141e+02   6.5697583e+02   6.6581739e+02
   4.7328086e+02   4.9245325e+02   5.8368949e+02   6.0489693e+02   6.2883772e+02
   4.2550207e+02   4.4132863e+02   5.4022757e+02   5.5071279e+02   6.0730149e+02
   4.6423286e+02   4.7559886e+02   5.4518385e+02   5.5428904e+02   6.0634762e+02
   4.1959373e+02   4.2029407e+02   4.7720213e+02   5.0431716e+02   6.0070018e+02
   4.4301900e+02   4.5349313e+02   5.6207240e+02   5.7704934e+02   6.1615745e+02
   4.7323481e+02   4.9190366e+02   5.2776412e+02   5.3298018e+02   6.0212904e+02
   4.6405437e+02   4.7539936e+02   5.7726521e+02   6.0257905e+02   6.3691334e+02
   4.7687373e+02   5.0381535e+02   5.9573979e+02   5.9903495e+02   6.0422406e+02
   4.2672748e+02   4.3004987e+02   4.7968448e+02   5.0524368e+02   6.0086317e+02
   4.1907950e+02   4.3290836e+02   4.8864788e+02   5.0904870e+02   6.0145865e+02
   4.3097607e+02   4.3119221e+02   4.7718383e+02   5.0430856e+02   6.0069831e+02
   4.4190754e+02   4.5252396e+02   5.6013557e+02   5.7440998e+02   6.1479307e+02
   4.7696546e+02   5.0418028e+02   5.8621456e+02   5.8633261e+02   6.0080606e+02
   6.1987708e+02   6.1966744e+02   6.0856371e+02   5.7635247e+02   4.3802733e+02
   6.3352731e+02   5.9805745e+02   5.5443835e+02   5.4545863e+02   4.3798074e+02
   6.1398696e+02   5.7992069e+02   4.7699309e+02   4.6515450e+02   3.8118150e+02
   6.6189246e+02   6.0009080e+02   5.0394560e+02   4.7690778e+02   3.8357864e+02
   6.1115830e+02   5.7797087e+02   4.6731180e+02   4.5886322e+02   4.2146125e+02
   6.0990782e+02   5.7713276e+02   4.5883520e+02   4.5176072e+02   4.2581917e+02
   6.1305816e+02   5.8413334e+02   5.7000179e+02   5.6472087e+02   4.3802672e+02
   6.6180440e+02   6.0469532e+02   5.4005732e+02   5.2999172e+02   4.3779130e+02
   6.1000638e+02   5.7719685e+02   4.5820107e+02   4.4994345e+02   4.2200305e+02
   6.4247320e+02   5.9783659e+02   5.1612298e+02   5.0373378e+02   4.3606864e+02
   6.6113145e+02   6.0378238e+02   5.3404634e+02   5.2381059e+02   4.3764631e+02
   6.0935298e+02   5.7697804e+02   5.3111968e+02   5.3079813e+02   4.3801730e+02
   6.4471893e+02   6.3061180e+02   5.9939922e+02   5.7403489e+02   4.3802791e+02
   6.0879424e+02   5.7638249e+02   4.3829457e+02   4.1963228e+02   4.1838167e+02
   6.0878367e+02   5.7637538e+02   4.3804501e+02   4.3326300e+02   4.3324174e+02
   6.1379989e+02   5.7978803e+02   4.7650224e+02   4.6488371e+02   4.0359990e+02
   6.8728079e+02   6.1064390e+02   5.6369461e+02   5.5159177e+02   4.3800471e+02
   6.0905338e+02   5.7863070e+02   5.7635747e+02   5.7425266e+02   4.3802780e+02
   6.0883970e+02   5.7643974e+02   5.3791291e+02   5.3787827e+02   4.3802678e+02
   6.1391921e+02   5.7988497e+02   4.7722216e+02   4.6567947e+02   4.1255343e+02
   6.1195261e+02   5.8126020e+02   5.6260727e+02   5.5952767e+02   4.3802455e+02
   6.0986811e+02   5.7710458e+02   4.5602900e+02   4.4707046e+02   4.1945217e+02
   6.1867918e+02   5.8340157e+02   4.8765716e+02   4.7244841e+02   4.1859431e+02
   6.1332742e+02   5.7979706e+02   4.8830056e+02   4.8184235e+02   4.3389154e+02
   6.4082450e+02   6.1211331e+02   5.8167261e+02   5.6552235e+02   4.3802791e+02
   6.0895260e+02   5.7649094e+02   4.4627267e+02   4.4209169e+02   4.3261796e+02
   6.0888381e+02   5.7648415e+02   5.3256575e+02   5.3250776e+02   4.3802595e+02
   6.1930917e+02   5.8528054e+02   5.1858927e+02   5.1337893e+02   4.3753866e+02
   7.2791704e+02   6.0506962e+02   5.3786914e+02   5.2764874e+02   4.3773993e+02
   6.8138352e+02   6.0649891e+02   5.4741041e+02   5.3711717e+02   4.3790187e+02
   6.0961661e+02   5.7723401e+02   5.2871099e+02   5.2824851e+02   4.3800998e+02
   6.2861647e+02   5.9536428e+02   5.5694152e+02   5.4850090e+02   4.3799660e+02
   6.2096019e+02   5.8759512e+02   5.3703969e+02   5.3182740e+02   4.3790083e+02
   6.1247813e+02   5.7887000e+02   4.7276688e+02   4.6285924e+02   4.1713933e+02
   6.6932651e+02   6.1397279e+02   5.7251779e+02   5.5842666e+02   4.3802164e+02
   6.0883744e+02   5.7641109e+02   4.3920506e+02   4.1923859e+02   4.0866083e+02
   6.1177216e+02   5.7903388e+02   5.1364423e+02   5.1186392e+02   4.3780981e+02
   6.3262756e+02   5.9199957e+02   4.9857689e+02   4.7540085e+02   3.8097293e+02
   6.0883782e+02   5.7641195e+02   4.3951543e+02   4.2625132e+02   4.2256977e+02
   6.2309488e+02   5.8859430e+02   5.2908480e+02   5.2318926e+02   4.3776529e+02
   6.2093937e+02   5.9325026e+02   5.7295680e+02   5.6299621e+02   4.3802562e+02
   6.0892707e+02   5.7778131e+02   5.7585145e+02   5.7452652e+02   4.3802734e+02
   6.1047506e+02   5.7850700e+02   5.4987319e+02   5.4868277e+02   4.3802074e+02
   6.0989144e+02   5.7716020e+02   4.7095906e+02   4.6795481e+02   4.3425868e+02
   6.0908097e+02   5.7657779e+02   4.5139537e+02   4.4785427e+02   4.3309458e+02
   6.0897146e+02   5.7654172e+02   5.0167558e+02   5.0150882e+02   4.3798663e+02
   6.0980666e+02   5.7706395e+02   4.5552632e+02   4.4669068e+02   4.2026926e+02
   6.1205001e+02   5.8006888e+02   5.4542615e+02   5.4348797e+02   4.3800939e+02
   6.1311282e+02   5.7932270e+02   4.7531291e+02   4.6491338e+02   4.1809422e+02
   6.2469001e+02   5.9031139e+02   5.3730913e+02   5.3105739e+02   4.3787207e+02
   6.6316323e+02   6.0451222e+02   5.3815233e+02   5.2804545e+02   4.3775071e+02
   6.0914697e+02   5.7662275e+02   4.4804199e+02   4.4078678e+02   4.2741833e+02
   6.1463105e+02   5.8076228e+02   4.8966001e+02   4.8165118e+02   4.3296146e+02
   6.5925087e+02   6.0506127e+02   5.4394674e+02   5.3388714e+02   4.3785924e+02
   6.8962571e+02   6.0899892e+02   5.5817424e+02   5.4691461e+02   4.3798439e+02
   6.0913962e+02   5.7661575e+02   4.4525082e+02   4.3296215e+02   4.1202208e+02
   6.1876743e+02   5.8558458e+02   5.3294126e+02   5.2852418e+02   4.3788443e+02
   6.1302589e+02   5.8212655e+02   5.5895007e+02   5.5566362e+02   4.3802143e+02
   6.1087867e+02   5.7777282e+02   4.6384691e+02   4.5437987e+02   4.1308619e+02
   6.0880498e+02   5.7638947e+02   4.3849859e+02   4.1416169e+02   4.0674693e+02
   6.4506575e+02   5.9722007e+02   5.0310064e+02   4.7842968e+02   4.1946758e+02
   6.1742232e+02   5.8438632e+02   5.3142829e+02   5.2749771e+02   4.3788802e+02
   6.3383992e+02   5.9760588e+02   5.5047552e+02   5.4183723e+02   4.3795808e+02
   6.6569350e+02   6.0089617e+02   5.0776183e+02   4.8604162e+02   4.2955053e+02
   6.0885063e+02   5.7642227e+02   4.6529585e+02   4.6505764e+02   4.3772219e+02
   6.0901126e+02   5.7653039e+02   4.5594750e+02   4.5427976e+02   4.3575441e+02
   6.1056559e+02   5.7767417e+02   4.7689589e+02   4.7306872e+02   4.3413363e+02
   6.1859641e+02   5.8353058e+02   4.9083921e+02   4.7765243e+02   4.2777010e+02
   6.0892409e+02   6.0799020e+02   6.0784883e+02   5.7637353e+02   4.3802744e+02
   6.1822168e+02   5.8520086e+02   5.3414535e+02   5.2991184e+02   4.3790308e+02
   6.1181207e+02   5.7840941e+02   4.6991317e+02   4.6056545e+02   4.1780581e+02
   6.1768579e+02   5.8509286e+02   5.3986157e+02   5.3570730e+02   4.3795215e+02
   6.0882720e+02   5.7769608e+02   5.7709820e+02   5.7579930e+02   4.3802738e+02
   6.2558521e+02   5.9080533e+02   5.3567553e+02   5.2921578e+02   4.3784293e+02
   6.1854644e+02   5.8582576e+02   5.3980032e+02   5.3533689e+02   4.3794478e+02
   6.1020203e+02   5.7733157e+02   4.6240910e+02   4.5561844e+02   4.2648782e+02
   6.1679380e+02   5.8429054e+02   5.3941056e+02   5.3559599e+02   4.3795664e+02
   6.1181975e+02   5.7966072e+02   5.4078071e+02   5.3909240e+02   4.3800209e+02
   6.0886394e+02   5.7642906e+02   4.3987933e+02   4.2323910e+02   4.1482807e+02
   6.2096650e+02   5.8918735e+02   5.5398592e+02   5.4779457e+02   4.3799935e+02
   6.5991854e+02   6.0121527e+02   5.1295373e+02   4.9678205e+02   4.3438881e+02
   6.0886002e+02   5.7675531e+02   5.7259486e+02   5.7226232e+02   4.3802748e+02
   6.7846524e+02   6.0426958e+02   5.3365690e+02   5.2328888e+02   4.3762869e+02
   6.2981005e+02   6.0079307e+02   5.7422428e+02   5.6176662e+02   4.3802543e+02
   6.1060564e+02   5.7758995e+02   4.6136861e+02   4.5153048e+02   3.9881831e+02
   6.6861810e+02   6.1311525e+02   5.7070644e+02   5.5709302e+02   4.3801911e+02
   6.4475937e+02   6.0067779e+02   5.3597605e+02   5.2657601e+02   4.3773225e+02
   6.0928968e+02   5.7677601e+02   4.8425682e+02   4.8345223e+02   4.3751775e+02
   6.4342935e+02   5.9717507e+02   5.0634279e+02   4.8631953e+02   4.3014961e+02
   6.7890019e+02   6.0604347e+02   5.4505507e+02   5.3483959e+02   4.3787203e+02
   6.4283394e+02   5.9692964e+02   5.0595162e+02   4.8568888e+02   4.2975231e+02
   6.0975016e+02   5.7706848e+02   4.7216194e+02   4.6968070e+02   4.3513000e+02
   6.1663243e+02   5.8365789e+02   5.3006953e+02   5.2642815e+02   4.3788733e+02
   6.0878479e+02   5.7637620e+02   4.5439456e+02   4.5438010e+02   4.3800869e+02
   6.2327756e+02   5.9253420e+02   5.6289662e+02   5.5479873e+02   4.3801501e+02
   6.3234467e+02   6.0436981e+02   5.7816172e+02   5.6405838e+02   4.3802719e+02
   7.2719453e+02   6.0073634e+02   5.0459249e+02   4.7796617e+02   4.1527056e+02
   6.5603878e+02   6.0520301e+02   5.4740382e+02   5.3731224e+02   4.3790577e+02
   6.5908376e+02   6.0492508e+02   5.4323531e+02   5.3319543e+02   4.3784885e+02
   6.1054707e+02   5.7805598e+02   5.2088463e+02   5.1989619e+02   4.3796282e+02
   6.2758442e+02   6.0149303e+02   5.7954422e+02   5.6568048e+02   4.3802771e+02
   6.4937973e+02   5.9905636e+02   5.0839017e+02   4.8913607e+02   4.3158361e+02
   6.0969135e+02   5.7721060e+02   5.1186507e+02   5.1127880e+02   4.3794911e+02
   6.1026188e+02   6.0928335e+02   6.0780166e+02   5.7635595e+02   4.3802749e+02
   6.1761894e+02   5.8542114e+02   5.4529407e+02   5.4095796e+02   4.3798015e+02
   6.0915738e+02   5.7674032e+02   5.1979868e+02   5.1957878e+02   4.3801248e+02
   6.0892878e+02   5.7659402e+02   5.5528254e+02   5.5515049e+02   4.3802702e+02
   6.1833639e+02   5.8485896e+02   5.2599454e+02   5.2160825e+02   4.3780074e+02
   6.1003424e+02   5.7767200e+02   5.3073919e+02   5.3004760e+02   4.3800460e+02
   6.1238819e+02   5.7878949e+02   4.7137775e+02   4.6093764e+02   3.8017366e+02
   6.1835635e+02   5.8491410e+02   5.2678679e+02   5.2241007e+02   4.3781320e+02
   6.1676869e+02   5.8411490e+02   5.3675298e+02   5.3299458e+02   4.3794027e+02
   6.1857274e+02   5.8681203e+02   5.5128240e+02   5.4618087e+02   4.3799758e+02
   6.3758347e+02   5.9524857e+02   5.0860325e+02   4.9282651e+02   4.3350133e+02
   6.0938092e+02   5.7702141e+02   5.3372686e+02   5.3338272e+02   4.3801852e+02
   6.7342040e+02   6.0046915e+02   5.0419284e+02   4.7713908e+02   4.0640982e+02
   6.1063599e+02   5.7796496e+02   5.0209979e+02   5.0050375e+02   4.3762834e+02
   6.0899084e+02   5.7651697e+02   4.4691367e+02   4.4224909e+02   4.3186919e+02
   6.0919497e+02   5.7684137e+02   5.3802611e+02   5.3777829e+02   4.3802310e+02
   7.1611258e+02   6.0712366e+02   5.4977130e+02   5.3931456e+02   4.3792618e+02
   6.1119742e+02   5.7975297e+02   5.5714937e+02   5.5516720e+02   4.3802310e+02
   6.4348925e+02   6.1505488e+02   5.8382635e+02   5.6667531e+02   4.3802803e+02
   6.3729934e+02   5.9712044e+02   5.3116163e+02   5.2234671e+02   4.3764776e+02
   6.0893350e+02   5.7648149e+02   4.6758288e+02   4.6712204e+02   4.3744872e+02
   6.0955421e+02   5.7689444e+02   4.5116915e+02   4.4029384e+02   3.9784702e+02
   6.0921319e+02   5.7666586e+02   4.4655864e+02   4.3485014e+02   4.1265799e+02
   6.3441131e+02   5.9337169e+02   5.0348274e+02   4.8444079e+02   4.2942939e+02
   6.1012653e+02   5.7792871e+02   5.4254514e+02   5.4172293e+02   4.3801753e+02
   6.0953136e+02   5.7688099e+02   4.5566438e+02   4.4960114e+02   4.2844130e+02
   6.1002725e+02   5.7731009e+02   4.7915676e+02   4.7676352e+02   4.3594290e+02
   6.1763700e+02   5.8277633e+02   4.8869715e+02   4.7585593e+02   4.2668254e+02
   6.2854227e+02   6.2848507e+02   6.0873024e+02   5.7636734e+02   4.3802752e+02
   6.0916056e+02   5.7677368e+02   5.3031707e+02   5.3010262e+02   4.3802037e+02
   6.1506099e+02   5.8077006e+02   4.8155481e+02   4.6971751e+02   4.2139088e+02
   6.1292487e+02   6.0184478e+02   5.9791589e+02   5.7554951e+02   4.3802786e+02
   6.0968827e+02   5.7699227e+02   4.6284096e+02   4.5881582e+02   4.3209264e+02
   6.3643799e+02   5.9685761e+02   5.3264917e+02   5.2404480e+02   4.3769528e+02
   6.4897914e+02   6.0567751e+02   5.5770650e+02   5.4694845e+02   4.3798547e+02
   6.1787643e+02   5.8295932e+02   4.8915853e+02   4.7617599e+02   4.2681497e+02
   6.3225852e+02   5.9448648e+02   5.3055935e+02   5.2252827e+02   4.3767747e+02
   6.3239297e+02   5.9205078e+02   4.9992843e+02   4.7856076e+02   4.2256453e+02
   6.1582670e+02   5.8306223e+02   5.3199282e+02   5.2867172e+02   4.3791696e+02
   6.1984931e+02   5.8494144e+02   5.0120167e+02   4.9142643e+02   4.3463417e+02
   6.0887165e+02   5.7643382e+02   4.3990079e+02   4.2129745e+02   4.0027737e+02
   6.0881554e+02   5.7639724e+02   4.4998873e+02   4.4956530e+02   4.3749089e+02
   6.2223207e+02   5.8924824e+02   5.4554970e+02   5.3969345e+02   4.3795961e+02
   6.1658745e+02   5.8206776e+02   4.8852627e+02   4.7728210e+02   4.2897774e+02
   6.1607116e+02   5.8144682e+02   4.8225652e+02   4.6870570e+02   4.1027020e+02
   6.1080415e+02   5.8600590e+02   5.8174600e+02   5.7340672e+02   4.3802770e+02
   6.4285166e+02   6.0019445e+02   5.3770410e+02   5.2849497e+02   4.3777607e+02
   6.0884012e+02   5.9147670e+02   5.9140523e+02   5.7634180e+02   4.3802748e+02
   6.2020328e+02   5.8460916e+02   4.9122644e+02   4.7584495e+02   4.2416771e+02
   6.1999791e+02   5.8878331e+02   5.5703104e+02   5.5084681e+02   4.3800844e+02
   6.1515118e+02   5.8257369e+02   5.3432730e+02   5.3125576e+02   4.3794265e+02
   6.2239336e+02   5.8883697e+02   5.3942982e+02   5.3374222e+02   4.3791248e+02
   6.3087688e+02   5.9109029e+02   4.9787029e+02   4.7546822e+02   4.0958645e+02
   6.2714470e+02   5.9422916e+02   5.5627388e+02   5.4821833e+02   4.3799618e+02
   6.1082753e+02   5.7835493e+02   5.2429303e+02   5.2318232e+02   4.3796990e+02
   6.0881648e+02   5.7639838e+02   4.6618948e+02   4.6607746e+02   4.3788605e+02
   6.1222848e+02   5.7979111e+02   5.3159522e+02   5.2981903e+02   4.3796991e+02
   6.1075176e+02   5.9579450e+02   5.9370571e+02   5.7563472e+02   4.3802753e+02
   6.0985070e+02   5.7709296e+02   4.5586274e+02   4.4691110e+02   4.1956060e+02
   6.3192241e+02   5.9357100e+02   5.2158859e+02   5.1269985e+02   4.3725133e+02
   6.1150144e+02   5.8228574e+02   5.7120684e+02   5.6686785e+02   4.3802723e+02
   6.6710353e+02   6.0777071e+02   5.5456233e+02   5.4373234e+02   4.3796483e+02
   6.2182736e+02   5.8829372e+02   5.3773175e+02   5.3224291e+02   4.3790036e+02
   6.1005622e+02   5.7768716e+02   5.3008736e+02   5.2938495e+02   4.3800322e+02
   6.5966719e+02   6.0267063e+02   5.2632787e+02   5.1521885e+02   4.3728917e+02
   6.0986855e+02   5.7710996e+02   4.6140836e+02   4.5596062e+02   4.2946423e+02
   6.7871301e+02   6.0113805e+02   5.0796881e+02   4.8632529e+02   4.2972733e+02
   6.6403799e+02   6.0398723e+02   5.3404474e+02   5.2376724e+02   4.3764417e+02
   6.0878443e+02   5.7637569e+02   4.6597692e+02   4.6597286e+02   4.3802256e+02
   6.1911772e+02   5.9147360e+02   5.7271558e+02   5.6348711e+02   4.3802595e+02
   6.0886863e+02   5.7643256e+02   4.4011079e+02   4.2550276e+02   4.1910316e+02
   6.0887301e+02   5.7646085e+02   5.1529134e+02   5.1523556e+02   4.3802205e+02
   7.1194167e+02   6.0524707e+02   5.3932200e+02   5.2912972e+02   4.3777220e+02
   6.0940178e+02   5.7679272e+02   4.4921474e+02   4.3800195e+02   4.0670558e+02
   6.0915811e+02   5.7662944e+02   4.4628760e+02   4.3581089e+02   4.2023900e+02
   6.1224878e+02   5.7963430e+02   5.2429551e+02   5.2248482e+02   4.3793155e+02
   6.4244953e+02   5.9916646e+02   5.2989564e+02   5.2035524e+02   4.3756678e+02
   6.0889583e+02   5.7645014e+02   4.4042558e+02   4.2298627e+02   4.0064121e+02
   6.2820381e+02   5.9334225e+02   5.4399921e+02   5.3676835e+02   4.3792272e+02
   6.4894539e+02   6.1134752e+02   5.7378184e+02   5.5970050e+02   4.3802337e+02
   6.1372799e+02   5.8144452e+02   5.3863979e+02   5.3609139e+02   4.3797975e+02
   6.1279846e+02   5.8073883e+02   5.4330088e+02   5.4107318e+02   4.3800074e+02
   6.5414456e+02   6.4795312e+02   6.0669147e+02   5.7595245e+02   4.3802747e+02
   6.0911583e+02   5.7660307e+02   4.6097097e+02   4.5936098e+02   4.3580845e+02
   6.1069456e+02   5.7766003e+02   4.6497434e+02   4.5715464e+02   4.2351427e+02
   6.0930567e+02   5.7695685e+02   5.3662688e+02   5.3631781e+02   4.3802129e+02
   6.0974614e+02   5.7703982e+02   4.6625645e+02   4.6286620e+02   4.3323085e+02
   6.1773038e+02   5.8499383e+02   5.3768914e+02   5.3355636e+02   4.3793680e+02
   6.0891298e+02   5.7648377e+02   4.9135445e+02   4.9118933e+02   4.3795833e+02
   6.1816381e+02   5.8527588e+02   5.3627036e+02   5.3201455e+02   4.3792208e+02
   6.1403735e+02   5.8402507e+02   5.6398383e+02   5.5933430e+02   4.3802363e+02
   6.1225030e+02   5.7881869e+02   4.7762648e+02   4.7022597e+02   4.2932731e+02
   6.2561901e+02   5.9632934e+02   5.7058907e+02   5.6002317e+02   4.3802311e+02
   6.1548369e+02   5.8122172e+02   4.8598309e+02   4.7546355e+02   4.2850811e+02
   6.7030565e+02   6.1201453e+02   5.6795652e+02   5.5500757e+02   4.3801469e+02
   6.8747651e+02   6.0306327e+02   5.2385474e+02   5.1212570e+02   4.3704737e+02
   6.2076507e+02   5.8565092e+02   5.0272712e+02   4.9284313e+02   4.3486464e+02
   6.4434628e+02   6.0529813e+02   5.6271299e+02   5.5148039e+02   4.3800496e+02
   6.8632582e+02   6.0056511e+02   5.0427205e+02   4.7724724e+02   4.0861407e+02
   6.4198264e+02   6.0075634e+02   5.4484596e+02   5.3562815e+02   4.3789143e+02
   6.4621217e+02   6.0136580e+02   5.3772949e+02   5.2824849e+02   4.3776612e+02
   6.3542126e+02   5.9336638e+02   4.9975255e+02   4.7578438e+02   3.9750704e+02
   6.5151540e+02   6.0196325e+02   5.3108442e+02   5.2094682e+02   4.3756591e+02
   6.0983676e+02   5.7709988e+02   4.6602245e+02   4.6222928e+02   4.3258049e+02
   6.0880863e+02   5.7639237e+02   4.5262071e+02   4.5237535e+02   4.3770548e+02
   6.2647390e+02   5.9257418e+02   5.4762685e+02   5.4057176e+02   4.3795694e+02
   6.2287668e+02   5.8978745e+02   5.4611916e+02   5.4005354e+02   4.3796047e+02
   6.0989375e+02   5.7712185e+02   4.5659068e+02   4.4791832e+02   4.2064412e+02
   6.1021702e+02   5.7733714e+02   4.6030360e+02   4.5211504e+02   4.2205350e+02
   6.0985053e+02   5.9755174e+02   5.9646299e+02   5.7607771e+02   4.3802752e+02
   6.3857814e+02   6.3847931e+02   6.0871667e+02   5.7636348e+02   4.3802744e+02
   6.0878700e+02   5.8252063e+02   5.8250818e+02   5.7636518e+02   4.3802740e+02
   6.1162322e+02   5.7912610e+02   5.2686479e+02   5.2536031e+02   4.3796140e+02
   6.1401070e+02   5.8201925e+02   5.4463894e+02   5.4179100e+02   4.3799697e+02
   6.9488388e+02   6.0090977e+02   5.0609988e+02   4.8185746e+02   4.2541715e+02
   6.0891448e+02   5.7646452e+02   4.5136262e+02   4.4986554e+02   4.3603874e+02
   6.0924517e+02   5.7670066e+02   4.6790663e+02   4.6649123e+02   4.3619810e+02
   6.0986776e+02   5.7710622e+02   4.5901599e+02   4.5232775e+02   4.2682820e+02
   6.0943560e+02   5.7710592e+02   5.3765022e+02   5.3726271e+02   4.3802015e+02
   6.0878560e+02   5.7637658e+02   4.3808284e+02   4.1154100e+02   4.1075201e+02
   6.2397324e+02   5.9094559e+02   5.4924816e+02   5.4266961e+02   4.3797390e+02
   6.1816292e+02   5.8749088e+02   5.5946933e+02   5.5367444e+02   4.3801515e+02
   6.4592989e+02   6.0085530e+02   5.3421616e+02   5.2465394e+02   4.3768471e+02
   6.1140876e+02   5.9210353e+02   5.8875745e+02   5.7470838e+02   4.3802744e+02
   6.0878746e+02   5.7637911e+02   5.1725183e+02   5.1724927e+02   4.3802724e+02
   6.1168727e+02   5.8025820e+02   5.5590679e+02   5.5368585e+02   4.3802153e+02
   6.1748477e+02   5.8250150e+02   4.8533470e+02   4.7087282e+02   4.1587147e+02
   6.0880710e+02   5.7642277e+02   5.6285088e+02   5.6281691e+02   4.3802748e+02
   6.1141295e+02   5.7814511e+02   4.6874701e+02   4.6016139e+02   4.2132193e+02
   6.5516809e+02   6.1173271e+02   5.7082460e+02   5.5733502e+02   4.3801963e+02
   6.3017054e+02   6.1449057e+02   5.9384320e+02   5.7253732e+02   4.3802849e+02
   6.0951560e+02   5.7696815e+02   4.8816357e+02   4.8711364e+02   4.3749479e+02
   6.6691616e+02   6.6645397e+02   6.0875966e+02   5.7637041e+02   4.3802748e+02
   6.9198967e+02   6.0056897e+02   5.0419000e+02   4.7699534e+02   3.9715575e+02
   6.1020633e+02   5.7785504e+02   5.3165824e+02   5.3087682e+02   4.3800323e+02
   6.7301153e+02   6.0598402e+02   5.4513108e+02   5.3492538e+02   4.3787330e+02
   6.0886031e+02   5.7642594e+02   4.3966920e+02   4.2029922e+02   3.8675554e+02
   7.1506180e+02   6.0532430e+02   5.3973562e+02   5.2954647e+02   4.3778069e+02
   6.0896477e+02   5.7650015e+02   4.6149612e+02   4.6065634e+02   4.3690835e+02
   6.1886813e+02   5.8596739e+02   5.3785872e+02   5.3331565e+02   4.3792784e+02
   6.1099915e+02   5.7809728e+02   4.8691495e+02   4.8363201e+02   4.3605221e+02
   6.0881061e+02   5.7639387e+02   4.4759447e+02   4.4708062e+02   4.3739283e+02
   6.3631115e+02   5.9383881e+02   5.0059904e+02   4.7711825e+02   4.1683214e+02
   6.0891987e+02   5.7646683e+02   4.4106416e+02   4.2583371e+02   4.1320083e+02
   6.0888027e+02   5.7644139e+02   4.4966003e+02   4.4829872e+02   4.3626530e+02
   6.1119004e+02   5.7814093e+02   4.7961488e+02   4.7498059e+02   4.3369170e+02
   6.0884193e+02   5.7641549e+02   4.4064514e+02   4.3422469e+02   4.3085296e+02
   6.0908959e+02   5.7658116e+02   4.4418655e+02   4.3088448e+02   4.0187224e+02
   6.1101515e+02   5.7876301e+02   5.3743813e+02   5.3619093e+02   4.3800287e+02
   6.8013114e+02   6.0052097e+02   5.0417571e+02   4.7701859e+02   4.0079026e+02
   6.0882663e+02   5.7640369e+02   4.3894802e+02   4.1678485e+02   3.9950046e+02
   6.0881705e+02   5.7639830e+02   4.4101526e+02   4.3810533e+02   4.3480818e+02
   6.5066609e+02   6.0121958e+02   5.2625980e+02   5.1553507e+02   4.3732363e+02
   6.9792288e+02   6.2198801e+02   5.8512652e+02   5.6695300e+02   4.3802799e+02
   6.8582801e+02   6.1362779e+02   5.7131014e+02   5.5751249e+02   4.3801993e+02
   6.1082284e+02   5.7773533e+02   4.6336260e+02   4.5381805e+02   4.1199562e+02
   6.1107180e+02   5.7815407e+02   4.8718965e+02   4.8382575e+02   4.3603060e+02
   6.0956457e+02   5.7825577e+02   5.6830964e+02   5.6688536e+02   4.3802710e+02
   6.1984654e+02   5.9055500e+02   5.6711251e+02   5.5912946e+02   4.3802220e+02
   6.7143486e+02   6.0804447e+02   5.5514949e+02   5.4424643e+02   4.3796832e+02
   6.5265497e+02   6.0312158e+02   5.3825276e+02   5.2841640e+02   4.3776330e+02
   6.0940415e+02   5.7699278e+02   5.2339629e+02   5.2304466e+02   4.3800866e+02
   6.5374716e+02   6.0732069e+02   5.5893618e+02   5.4783271e+02   4.3798965e+02
   6.2105534e+02   5.8780180e+02   5.3891072e+02   5.3362392e+02   4.3791783e+02
   6.2517182e+02   5.8776231e+02   4.9444324e+02   4.7487149e+02   4.1565920e+02
   6.7703207e+02   6.0254162e+02   5.1986507e+02   5.0706390e+02   4.3647226e+02
   6.3926222e+02   6.0764401e+02   5.7553555e+02   5.6153405e+02   4.3802555e+02
   6.3298003e+02   5.9585954e+02   5.4056032e+02   5.3254546e+02   4.3786354e+02
   6.1996615e+02   6.1903354e+02   6.0780396e+02   5.7627148e+02   4.3802757e+02
   6.0928164e+02   5.7713539e+02   5.5659493e+02   5.5613199e+02   4.3802635e+02
   6.1953521e+02   6.0692684e+02   5.9644676e+02   5.7433274e+02   4.3802839e+02
   6.4585223e+02   5.9992607e+02   5.2604733e+02   5.1566526e+02   4.3734621e+02
   6.0906730e+02   5.7656877e+02   4.4887834e+02   4.4408811e+02   4.3146188e+02
   6.2263863e+02   5.9028293e+02   5.5214627e+02   5.4565661e+02   4.3798968e+02
   6.0878884e+02   5.7637896e+02   4.5261658e+02   4.5256081e+02   4.3795469e+02
   7.4439992e+02   6.0259688e+02   5.1860567e+02   5.0527234e+02   4.3619966e+02
   6.0881008e+02   5.7639252e+02   4.3858358e+02   4.1349706e+02   3.8339644e+02
   6.0878864e+02   5.7637883e+02   4.4280851e+02   4.4256736e+02   4.3775158e+02
   6.1028234e+02   5.7737655e+02   4.5870613e+02   4.4874174e+02   3.8349274e+02
   6.2707456e+02   5.9059027e+02   5.1919367e+02   5.1124877e+02   4.3721890e+02
   6.3650448e+02   6.0069683e+02   5.5944085e+02   5.4945734e+02   4.3799830e+02
   6.1058107e+02   5.7760860e+02   4.6867161e+02   4.6302399e+02   4.2952562e+02
   6.6424597e+02   6.0740028e+02   5.5360253e+02   5.4287876e+02   4.3795854e+02
   6.6160740e+02   6.0395919e+02   5.3505926e+02   5.2486665e+02   4.3767511e+02
   6.1169429e+02   5.7878334e+02   4.9910954e+02   4.9629395e+02   4.3718232e+02
   6.4346287e+02   6.4271541e+02   6.0836546e+02   5.7629905e+02   4.3802751e+02
   6.1078915e+02   5.7825515e+02   5.1909981e+02   5.1794637e+02   4.3794175e+02
   6.0878397e+02   5.7637549e+02   4.3805324e+02   3.9977022e+02   3.9352526e+02
   6.4354636e+02   6.0879810e+02   5.7316545e+02   5.5952691e+02   4.3802330e+02
   6.0950025e+02   5.7685865e+02   4.5052242e+02   4.3954820e+02   4.0368934e+02
   6.3762058e+02   5.9888028e+02   5.4526836e+02   5.3648460e+02   4.3790558e+02
   6.0955626e+02   5.7908066e+02   5.7297176e+02   5.7070855e+02   4.3802746e+02
   6.2308388e+02   5.9402437e+02   5.6966696e+02   5.6000866e+02   4.3802301e+02
   6.9012265e+02   6.0539898e+02   5.4084920e+02   5.3069064e+02   4.3780342e+02
   6.1236665e+02   6.0914509e+02   6.0556170e+02   5.7622364e+02   4.3802763e+02
   6.1197879e+02   5.8507121e+02   5.7687118e+02   5.7011410e+02   4.3802783e+02
   6.0883660e+02   5.7641792e+02   4.8491939e+02   4.8483658e+02   4.3797865e+02
   6.5555366e+02   5.9944421e+02   5.0362080e+02   4.7682688e+02   3.8573568e+02
   6.1623742e+02   5.8660255e+02   5.6504419e+02   5.5903522e+02   4.3802287e+02
   6.1305285e+02   5.8037408e+02   5.2550608e+02   5.2332314e+02   4.3791983e+02
   6.4818170e+02   6.1164409e+02   5.7490491e+02   5.6054149e+02   4.3802455e+02
   6.3646099e+02   6.0381117e+02   5.7068451e+02   5.5832259e+02   4.3802133e+02
   6.2351091e+02   5.8879594e+02   5.2781926e+02   5.2174773e+02   4.3773180e+02
   6.4588792e+02   5.9736270e+02   5.0257486e+02   4.7677846e+02   4.0797360e+02
   6.1066538e+02   5.9069668e+02   5.8813764e+02   5.7500374e+02   4.3802752e+02
   6.1107543e+02   5.7793748e+02   4.6953951e+02   4.6255035e+02   4.2678556e+02
   6.1433635e+02   5.8037893e+02   4.8401660e+02   4.7474503e+02   4.2927107e+02
   6.6664343e+02   6.0349014e+02   5.2939252e+02   5.1865588e+02   4.3746484e+02
   6.3023467e+02   5.9441592e+02   5.4208364e+02   5.3451913e+02   4.3789466e+02
   6.0919941e+02   5.7665807e+02   4.5129888e+02   4.4610513e+02   4.3050830e+02
   6.1220886e+02   5.7995562e+02   5.3800500e+02   5.3616324e+02   4.3799204e+02
   6.0883271e+02   5.7640893e+02   4.5812578e+02   4.5783534e+02   4.3764206e+02
   6.0908662e+02   5.7658816e+02   4.6679451e+02   4.6580238e+02   4.3674815e+02
   6.9342567e+02   6.0077029e+02   5.0528838e+02   4.7987127e+02   4.2196093e+02
   6.0908480e+02   5.7657954e+02   4.4483244e+02   4.3379752e+02   4.2004299e+02
   6.1016654e+02   5.7732311e+02   4.6670796e+02   4.6185725e+02   4.3082712e+02
   6.6142114e+02   6.5820400e+02   6.0832551e+02   5.7628358e+02   4.3802746e+02
   6.6978781e+02   6.6712676e+02   6.0867366e+02   5.7635289e+02   4.3802765e+02
   6.0894888e+02   5.7648860e+02   4.5881532e+02   4.5788809e+02   4.3677464e+02
   6.1362176e+02   5.7971507e+02   4.7791432e+02   4.6744876e+02   4.2180124e+02
   6.1080173e+02   5.7771940e+02   4.6278766e+02   4.5291973e+02   3.8919489e+02
   6.0918540e+02   5.7683098e+02   5.3808301e+02   5.3784069e+02   4.3802306e+02
   6.3866422e+02   5.9868668e+02   5.3972838e+02   5.3095076e+02   4.3782785e+02
   6.1017119e+02   5.7915405e+02   5.6641004e+02   5.6441405e+02   4.3802679e+02
   6.6289432e+02   6.1166379e+02   5.6801117e+02   5.5509159e+02   4.3801476e+02
   6.0922689e+02   5.7702070e+02   5.5456563e+02   5.5418240e+02   4.3802640e+02
   6.3358719e+02   5.9281875e+02   5.0183348e+02   4.8161233e+02   4.2694742e+02
   6.1031997e+02   5.7740183e+02   4.5916215e+02   4.4933794e+02   4.0631275e+02
   6.1912326e+02   5.8428460e+02   4.9822327e+02   4.8783537e+02   4.3365752e+02
   6.0880141e+02   5.7638898e+02   4.7800584e+02   4.7796954e+02   4.3799728e+02
   6.1805852e+02   5.8506805e+02   5.3421241e+02   5.3003733e+02   4.3790584e+02
   6.4418253e+02   5.9976087e+02   5.2958024e+02   5.1983356e+02   4.3754274e+02
   6.3649389e+02   6.0751765e+02   5.7855263e+02   5.6385174e+02   4.3802728e+02
   6.1708135e+02   5.8231458e+02   4.8679376e+02   4.7388765e+02   4.2475532e+02
   6.2251487e+02   5.8855545e+02   5.3444910e+02   5.2881989e+02   4.3785655e+02
   6.2126732e+02   5.9021424e+02   5.5917696e+02   5.5231230e+02   4.3801081e+02
   6.1983535e+02   5.8506687e+02   5.0416313e+02   4.9560760e+02   4.3561789e+02
   6.0933779e+02   5.8073723e+02   5.7829570e+02   5.7426965e+02   4.3802760e+02
   6.5842125e+02   6.2619204e+02   5.9116087e+02   5.7040341e+02   4.3802846e+02
   6.0905473e+02   5.7824321e+02   5.7541666e+02   5.7370784e+02   4.3802756e+02
   6.5294038e+02   6.4684122e+02   6.0655358e+02   5.7592538e+02   4.3802758e+02
   6.1414349e+02   5.8396841e+02   5.6293228e+02   5.5841939e+02   4.3802285e+02
   6.1025915e+02   5.7783225e+02   5.2511174e+02   5.2429581e+02   4.3798801e+02
   6.2955654e+02   5.9381975e+02   5.4029872e+02   5.3289108e+02   4.3787671e+02
   6.0985278e+02   5.7749627e+02   5.3150815e+02   5.3091396e+02   4.3800900e+02
   6.3245429e+02   5.9873185e+02   5.6121073e+02   5.5151006e+02   4.3800582e+02
   6.1266037e+02   6.0011621e+02   5.9632411e+02   5.7541668e+02   4.3802799e+02
   6.1573454e+02   5.8119029e+02   4.8131414e+02   4.6790614e+02   3.8093863e+02
   6.0999627e+02   5.7720895e+02   4.6654662e+02   4.6229045e+02   4.3184331e+02
   6.1920806e+02   5.8742844e+02   5.5181137e+02   5.4642944e+02   4.3799725e+02
   6.4643007e+02   5.9825791e+02   5.0786289e+02   4.8867787e+02   4.3141749e+02
   6.2111422e+02   5.8970419e+02   5.5678988e+02   5.5025828e+02   4.3800615e+02
   6.2194582e+02   5.8753203e+02   5.2467049e+02   5.1893089e+02   4.3768442e+02
   6.0968021e+02   5.7698021e+02   4.5521608e+02   4.4739268e+02   4.2410018e+02
   6.1838674e+02   5.8312680e+02   4.8619495e+02   4.7057770e+02   3.9858090e+02
   6.6616910e+02   6.0304404e+02   5.2594236e+02   5.1466340e+02   4.3724865e+02
   6.1311711e+02   5.7931639e+02   4.7492775e+02   4.6432309e+02   4.1546037e+02
   6.1186914e+02   5.8002134e+02   5.4858535e+02   5.4663865e+02   4.3801444e+02
   6.1014577e+02   5.7729008e+02   4.5992039e+02   4.5193357e+02   4.2284820e+02
   6.3779901e+02   6.2528842e+02   5.9864477e+02   5.7392637e+02   4.3802821e+02
   6.0897182e+02   5.7650180e+02   4.4208762e+02   4.2765698e+02   4.1110364e+02
   6.8365085e+02   6.1106984e+02   5.6499747e+02   5.5264829e+02   4.3800809e+02
   6.5177150e+02   6.0341326e+02   5.4173288e+02   5.3194921e+02   4.3783087e+02
   6.0879433e+02   5.7773850e+02   5.7758952e+02   5.7623161e+02   4.3802735e+02
   6.1128024e+02   5.7819172e+02   4.7884413e+02   4.7385506e+02   4.3313217e+02
   6.4226375e+02   6.0170838e+02   5.5038719e+02   5.4081770e+02   4.3794521e+02
   6.0885080e+02   5.7742238e+02   5.7623621e+02   5.7522542e+02   4.3802743e+02
   7.1916655e+02   6.0371336e+02   5.2821841e+02   5.1721121e+02   4.3739464e+02
   6.1373204e+02   5.8350413e+02   5.6299122e+02   5.5870281e+02   4.3802330e+02
   6.1576875e+02   5.8124065e+02   4.8195102e+02   4.6884995e+02   4.1465998e+02
   6.1101171e+02   5.7788291e+02   4.6800850e+02   4.6051276e+02   4.2505315e+02
   6.1056796e+02   5.7766979e+02   4.7633441e+02   4.7242264e+02   4.3392399e+02
   6.3341473e+02   5.9739172e+02   5.5069606e+02   5.4209835e+02   4.3796019e+02
   6.0961913e+02   5.7730739e+02   5.3768586e+02   5.3719221e+02   4.3801827e+02
   6.1759095e+02   5.8528681e+02   5.4385462e+02   5.3961044e+02   4.3797408e+02
   6.8136290e+02   6.0497010e+02   5.3837596e+02   5.2819546e+02   4.3775265e+02
   6.1103046e+02   5.7829665e+02   5.0303790e+02   5.0117888e+02   4.3757993e+02
   6.1806632e+02   5.8780332e+02   5.6193480e+02   5.5577004e+02   4.3801843e+02
   6.0996679e+02   5.7717064e+02   4.5787157e+02   4.4965821e+02   4.2223673e+02
   6.1031690e+02   5.9600236e+02   5.9438713e+02   5.7583106e+02   4.3802758e+02
   6.1956008e+02   5.8802128e+02   5.5423620e+02   5.4849007e+02   4.3800315e+02
   6.1592179e+02   5.8255058e+02   5.1692047e+02   5.1313584e+02   4.3764349e+02
   6.0893651e+02   5.7651787e+02   5.1110321e+02   5.1100094e+02   4.3801321e+02
   6.2857709e+02   5.8988208e+02   4.9740091e+02   4.7679212e+02   4.1993846e+02
   6.7595289e+02   6.2399490e+02   5.8765558e+02   5.6843792e+02   4.3802844e+02
   6.0925197e+02   5.7712274e+02   5.5814869e+02   5.5768399e+02   4.3802667e+02
   6.6670067e+02   6.0926620e+02   5.6025588e+02   5.4875963e+02   4.3799363e+02
   6.0887487e+02   5.7647023e+02   5.2707754e+02   5.2702502e+02   4.3802535e+02
   6.1026650e+02   5.8607618e+02   5.8307904e+02   5.7431937e+02   4.3802766e+02
   6.0959477e+02   5.7734276e+02   5.4365434e+02   5.4313246e+02   4.3802205e+02
   6.3204392e+02   5.9603448e+02   5.4670993e+02   5.3864053e+02   4.3793384e+02
   6.0950013e+02   5.7685827e+02   4.5046662e+02   4.3940169e+02   3.8496781e+02
   6.0966065e+02   5.7696576e+02   4.5260557e+02   4.4220613e+02   4.0882984e+02
   6.7393959e+02   6.0294023e+02   5.2360927e+02   5.1185414e+02   4.3702404e+02
   6.0910491e+02   5.7659424e+02   4.4643395e+02   4.3799455e+02   4.2561422e+02
   6.1107109e+02   5.7792649e+02   4.6865355e+02   4.6126411e+02   4.2550338e+02
   6.2024286e+02   5.8703829e+02   5.3706021e+02   5.3207360e+02   4.3790815e+02
   6.0921268e+02   5.7736401e+02   5.6665128e+02   5.6591200e+02   4.3802715e+02
   6.2982559e+02   6.1020124e+02   5.8955622e+02   5.7073656e+02   4.3802868e+02
   6.1271364e+02   5.8001126e+02   5.2289356e+02   5.2084442e+02   4.3790683e+02
   7.0985653e+02   6.0745264e+02   5.5147229e+02   5.4087169e+02   4.3794147e+02
   6.1069452e+02   5.7764858e+02   4.6204698e+02   4.5221325e+02   4.0025967e+02
   6.1459954e+02   5.8223840e+02   5.3798569e+02   5.3507070e+02   4.3796863e+02
   6.0890532e+02   5.7645642e+02   4.4059945e+02   4.2342345e+02   3.9636968e+02
   6.0879823e+02   5.7644785e+02   5.7222955e+02   5.7216602e+02   4.3802749e+02
   6.2389840e+02   6.0195813e+02   5.8573468e+02   5.6973404e+02   4.3802827e+02
   6.4592197e+02   5.9924361e+02   5.1900728e+02   5.0712342e+02   4.3654749e+02
   6.0882265e+02   5.7644981e+02   5.6194635e+02   5.6189447e+02   4.3802747e+02
   6.2006496e+02   5.8722611e+02   5.4164388e+02   5.3662190e+02   4.3794645e+02
   6.2613262e+02   5.9513513e+02   5.6473096e+02   5.5552220e+02   4.3801620e+02
   6.4405371e+02   6.0059906e+02   5.3737254e+02   5.2805590e+02   4.3776528e+02
   7.0126779e+02   6.3069197e+02   5.9404113e+02   5.7172984e+02   4.3802841e+02
   6.1122751e+02   5.7886048e+02   5.3207081e+02   5.3077195e+02   4.3798747e+02
   6.0962100e+02   5.8272908e+02   5.8014524e+02   5.7434537e+02   4.3802769e+02
   6.0958250e+02   5.7694111e+02   4.6983166e+02   4.6757907e+02   4.3517139e+02
   6.0980284e+02   5.7713645e+02   4.7764406e+02   4.7554150e+02   4.3611577e+02
   6.0885822e+02   5.7644017e+02   4.9723165e+02   4.9715268e+02   4.3800361e+02
   6.0941731e+02   5.7680282e+02   4.4933899e+02   4.3801118e+02   3.9191899e+02
   6.5665594e+02   6.0476061e+02   5.4427475e+02   5.3426705e+02   4.3786561e+02
   6.3064215e+02   6.2969384e+02   6.0794932e+02   5.7624816e+02   4.3802743e+02
   6.0961764e+02   5.7736273e+02   5.4310897e+02   5.4257963e+02   4.3802157e+02
   6.0899563e+02   5.7651960e+02   4.5557561e+02   4.5396219e+02   4.3584036e+02
   6.0878803e+02   5.7637831e+02   4.5884835e+02   4.5882151e+02   4.3799195e+02
   6.1252137e+02   5.8084627e+02   5.5074219e+02   5.4832287e+02   4.3801476e+02
   6.1076108e+02   5.7769448e+02   4.6301124e+02   4.5353873e+02   4.1306106e+02
   6.1174101e+02   5.7940703e+02   5.3455873e+02   5.3298028e+02   4.3798728e+02
   6.0884867e+02   5.7641943e+02   4.3977044e+02   4.2660405e+02   4.2231505e+02
   6.5889360e+02   6.0544726e+02   5.4643571e+02   5.3631419e+02   4.3789283e+02
   6.1029446e+02   5.7815978e+02   5.4474529e+02   5.4378538e+02   4.3801830e+02
   6.1250746e+02   5.8099969e+02   5.5321287e+02   5.5066000e+02   4.3801754e+02
   6.4206585e+02   5.9924484e+02   5.3200322e+02   5.2266887e+02   4.3764038e+02
   6.2691686e+02   5.9139649e+02   5.3180989e+02   5.2497713e+02   4.3776549e+02
   6.1525843e+02   5.8289393e+02   5.3892206e+02   5.3571729e+02   4.3796690e+02
   6.1148671e+02   5.7819152e+02   4.6873928e+02   4.5987895e+02   4.1999904e+02
   6.0935191e+02   5.7680993e+02   4.7939673e+02   4.7833412e+02   4.3715323e+02
   6.1783304e+02   5.8356036e+02   5.0305667e+02   4.9569966e+02   4.3592178e+02
   6.1955430e+02   5.8640693e+02   5.3587601e+02   5.3114522e+02   4.3790394e+02
   6.0900913e+02   5.7663757e+02   5.3985416e+02   5.3971481e+02   4.3802529e+02
   6.1488730e+02   5.8112265e+02   4.9508224e+02   4.8823884e+02   4.3502743e+02
   6.1269230e+02   5.8012297e+02   5.2813871e+02   5.2614712e+02   4.3794523e+02
   6.0961169e+02   5.7731976e+02   5.3981392e+02   5.3931564e+02   4.3801971e+02
   6.0962183e+02   5.7728554e+02   5.3484821e+02   5.3436316e+02   4.3801598e+02
   6.2754126e+02   5.9115260e+02   5.2317740e+02   5.1558546e+02   4.3748055e+02
   6.0938144e+02   5.7699054e+02   5.2772523e+02   5.2739048e+02   4.3801423e+02
   6.0937423e+02   5.7683387e+02   4.8158078e+02   4.8057058e+02   4.3727303e+02
   6.1315297e+02   5.7932413e+02   4.7430159e+02   4.6325742e+02   3.8563720e+02
   6.0918756e+02   5.7664974e+02   4.4702314e+02   4.3709704e+02   4.2138104e+02
   6.1042771e+02   5.7806504e+02   5.3089167e+02   5.2999368e+02   4.3799778e+02
   6.0896381e+02   5.7652068e+02   4.8590493e+02   4.8562934e+02   4.3787287e+02
   6.6577613e+02   6.0312779e+02   5.2676379e+02   5.1561916e+02   4.3731010e+02
   6.3553322e+02   5.9783385e+02   5.4538666e+02   5.3686066e+02   4.3791194e+02
   6.2145223e+02   5.8582339e+02   4.9770759e+02   4.8460435e+02   4.3164953e+02
   6.0984398e+02   5.7708841e+02   4.5540744e+02   4.4605805e+02   4.1742228e+02
   6.0899625e+02   5.7651792e+02   4.4243234e+02   4.2775934e+02   3.9786197e+02
   7.2579911e+02   6.0423271e+02   5.3203613e+02   5.2150296e+02   4.3757113e+02
   6.0982609e+02   5.7707799e+02   4.5797205e+02   4.5094071e+02   4.2598088e+02
   7.2497688e+02   6.0207257e+02   5.1406842e+02   4.9834263e+02   4.3477685e+02
   6.0878960e+02   5.7637955e+02   4.4552783e+02   4.4535589e+02   4.3782547e+02
   6.1279649e+02   5.8031685e+02   5.3162224e+02   5.2958608e+02   4.3796105e+02
   6.2101282e+02   5.8619051e+02   5.1085000e+02   5.0369249e+02   4.3671089e+02
   7.3707615e+02   6.0686816e+02   5.4828456e+02   5.3791915e+02   4.3791102e+02
   6.0956098e+02   5.7709500e+02   5.1252952e+02   5.1203475e+02   4.3796479e+02
   6.0879921e+02   5.7638604e+02   4.3862840e+02   4.2955436e+02   4.2861592e+02
   6.1707814e+02   5.8396211e+02   5.2866710e+02   5.2482464e+02   4.3786451e+02
   6.5943973e+02   6.0143896e+02   5.1538231e+02   5.0088851e+02   4.3540140e+02
   6.1257923e+02   5.8006913e+02   5.2992940e+02   5.2799811e+02   4.3795680e+02
   6.0890239e+02   5.7645454e+02   4.4061713e+02   4.2387948e+02   4.0729126e+02
   6.9146879e+02   6.0454544e+02   5.3513437e+02   5.2483139e+02   4.3767159e+02
   6.2044790e+02   5.8595191e+02   5.1449264e+02   5.0836223e+02   4.3718547e+02
   6.2214332e+02   5.9159476e+02   5.6274148e+02   5.5499375e+02   4.3801557e+02
   6.1098666e+02   5.7939615e+02   5.5575059e+02   5.5399698e+02   4.3802280e+02
   6.5689689e+02   6.0504479e+02   5.4574097e+02   5.3568708e+02   4.3788526e+02
   6.0990474e+02   5.7817937e+02   5.5992036e+02   5.5877615e+02   4.3802591e+02
   6.0987059e+02   5.7749756e+02   5.2968525e+02   5.2908275e+02   4.3800596e+02
   6.0890739e+02   5.7645994e+02   4.4738509e+02   4.4490686e+02   4.3487986e+02
   6.1476647e+02   5.8248776e+02   5.3986584e+02   5.3684816e+02   4.3797548e+02
   6.3689894e+02   5.9673942e+02   5.2923548e+02   5.2034008e+02   4.3758917e+02
   6.0980748e+02   5.7766516e+02   5.4819941e+02   5.4748745e+02   4.3802275e+02
   6.1693150e+02   5.8805737e+02   5.6840022e+02   5.6130991e+02   4.3802469e+02
   6.2379890e+02   5.8902254e+02   5.2828200e+02   5.2214899e+02   4.3773712e+02
   6.0914451e+02   5.7663205e+02   4.6895879e+02   4.6791767e+02   4.3673847e+02
   6.0906447e+02   5.7667720e+02   5.3191446e+02   5.3175396e+02   4.3802252e+02
   7.0957403e+02   6.0548986e+02   5.4091517e+02   5.3074283e+02   4.3780420e+02
   6.1221566e+02   5.8008283e+02   5.4153239e+02   5.3963820e+02   4.3800071e+02
   7.2978474e+02   6.4102670e+02   6.0109587e+02   5.7443116e+02   4.3802755e+02
   6.7323745e+02   6.0045462e+02   5.0412682e+02   4.7696030e+02   3.9070163e+02
   6.1446232e+02   5.8249638e+02   5.4517263e+02   5.4209915e+02   4.3799597e+02
   6.7642861e+02   6.0102462e+02   5.0733700e+02   4.8487830e+02   4.2863958e+02
   6.1593777e+02   5.8147119e+02   4.8472681e+02   4.7281673e+02   4.2493742e+02
   6.0902509e+02   5.7654017e+02   4.4527975e+02   4.3767128e+02   4.2763763e+02
   6.6812232e+02   6.0832592e+02   5.5663569e+02   5.4559164e+02   4.3797694e+02
   6.0907023e+02   5.7657082e+02   4.4742158e+02   4.4129081e+02   4.2954754e+02
   6.6922374e+02   6.1062012e+02   5.6428912e+02   5.5210234e+02   4.3800628e+02
   6.1050831e+02   5.7836419e+02   5.4332123e+02   5.4226596e+02   4.3801561e+02
   6.2209952e+02   5.8622143e+02   4.9762100e+02   4.8380441e+02   4.3102846e+02
   6.5593170e+02   6.0311872e+02   5.3365800e+02   5.2353006e+02   4.3764160e+02
   6.5243215e+02   6.0180376e+02   5.2806853e+02   5.1751716e+02   4.3742590e+02
