# Supplementary material for: Rethinking Colour Constancy
Source: PLoS One. 2015 Sep 10;10(9):e0135029. doi: 10.1371/journal.pone.0135029 (PMC4565710; doi:10.1371/journal.pone.0135029)
Supplement: S1 Dataset — (ZIP) [file pone.0135029.s002.zip › 5-TransitionMetamerReflectanceData/NtoG_20munsells/fiveTr_3.txt]

   4.5216360e+02   4.5646085e+02   5.1202513e+02   5.3332009e+02   5.8129631e+02
   3.8119612e+02   4.3095143e+02   5.3857970e+02   5.6422565e+02   5.9165551e+02
   4.2218806e+02   4.2594208e+02   4.9286564e+02   5.2112045e+02   5.7851150e+02
   4.2495334e+02   4.3509669e+02   5.4799564e+02   5.8304410e+02   6.0328198e+02
   4.5049668e+02   4.5560919e+02   5.3133364e+02   5.5353276e+02   5.8715471e+02
   4.3341435e+02   4.4035688e+02   5.2993429e+02   5.5211642e+02   5.8685129e+02
   4.5299336e+02   4.5722950e+02   5.1138658e+02   5.3275843e+02   5.8114831e+02
   4.3021571e+02   4.3824372e+02   5.4747600e+02   5.8161146e+02   6.0209034e+02
   4.1942360e+02   4.3151112e+02   5.1359603e+02   5.3507636e+02   5.8191213e+02
   4.1531135e+02   4.3212947e+02   5.5403426e+02   6.0722112e+02   6.3193379e+02
   4.5638096e+02   4.5972483e+02   5.0394941e+02   5.2709306e+02   5.7978033e+02
   4.8537723e+02   5.0460429e+02   5.4895411e+02   5.6552790e+02   5.8760798e+02
   4.8066886e+02   4.9359830e+02   5.5597097e+02   5.9441317e+02   6.1145922e+02
   3.8932930e+02   4.0771693e+02   4.8952085e+02   5.1958244e+02   5.7812734e+02
   4.8753116e+02   5.1163958e+02   5.6963657e+02   6.3726343e+02   6.8425266e+02
   4.5956887e+02   4.6483443e+02   5.4397409e+02   5.7266682e+02   5.9546855e+02
   4.1883675e+02   4.3259172e+02   5.3485064e+02   5.5863528e+02   5.8927432e+02
   4.5219005e+02   4.5679902e+02   5.1676764e+02   5.3760248e+02   5.8238527e+02
   4.5172525e+02   4.5682951e+02   5.3214934e+02   5.5453836e+02   5.8748377e+02
   4.8811789e+02   5.1290014e+02   5.3216015e+02   5.3788922e+02   5.7936772e+02
   4.5472704e+02   4.5946915e+02   5.2077827e+02   5.4140203e+02   5.8337532e+02
   4.2926678e+02   4.3756695e+02   5.4385334e+02   5.7355466e+02   5.9647988e+02
   4.2520619e+02   4.3232070e+02   5.0417404e+02   5.2761105e+02   5.8004100e+02
   4.8528316e+02   5.0416548e+02   5.4321335e+02   5.5754126e+02   5.8496490e+02
   4.1601367e+02   4.3225022e+02   5.5514190e+02   6.1995266e+02   6.6948831e+02
   4.8908290e+02   5.1929518e+02   5.4224170e+02   5.4234268e+02   5.7811079e+02
   4.8735025e+02   5.0984040e+02   5.3283252e+02   5.4103682e+02   5.8024559e+02
   4.8885597e+02   5.1787052e+02   5.7617875e+02   6.4678885e+02   6.5358994e+02
   4.4277275e+02   4.4303234e+02   4.8978798e+02   5.1968932e+02   5.7815143e+02
   4.4865986e+02   4.5337743e+02   5.1743680e+02   5.3831730e+02   5.8261721e+02
   4.2830377e+02   4.3699939e+02   5.5217012e+02   5.9630441e+02   6.1794376e+02
   4.8314976e+02   4.8760962e+02   4.9586466e+02   5.2093779e+02   5.7832706e+02
   4.8906970e+02   5.1099436e+02   5.1114286e+02   5.1951684e+02   5.7808667e+02
   4.8866319e+02   5.1675843e+02   5.7382329e+02   6.0137256e+02   6.0513325e+02
   4.4028071e+02   4.4400361e+02   5.0268164e+02   5.2651306e+02   5.7974591e+02
   4.3848840e+02   4.4477145e+02   5.4948310e+02   5.8689117e+02   6.0681817e+02
   4.5688963e+02   4.6214948e+02   5.5561752e+02   6.2088515e+02   6.9055468e+02
   4.8856928e+02   5.1508068e+02   5.3028941e+02   5.3410194e+02   5.7875296e+02
   4.6604721e+02   4.7192853e+02   5.5584632e+02   6.1838191e+02   6.5007577e+02
   4.8405741e+02   5.0053744e+02   5.3411398e+02   5.4853140e+02   5.8316523e+02
   4.4839124e+02   4.4847313e+02   4.8933035e+02   5.1949292e+02   5.7810257e+02
   4.8309290e+02   4.9895199e+02   5.5759391e+02   5.9317478e+02   6.0847037e+02
   3.9296748e+02   4.3086713e+02   5.3465687e+02   5.5838988e+02   5.8918860e+02
   4.8657019e+02   5.0639040e+02   5.2537200e+02   5.3571773e+02   5.7997870e+02
   4.8163780e+02   4.9456345e+02   5.2748847e+02   5.4363841e+02   5.8261396e+02
   4.2907466e+02   4.3658166e+02   5.1720661e+02   5.3836852e+02   5.8276274e+02
   4.5179917e+02   4.5670556e+02   5.2416129e+02   5.4506014e+02   5.8446128e+02
   3.9643377e+02   4.3063695e+02   5.2813348e+02   5.5002201e+02   5.8623104e+02
   4.8900853e+02   5.1882510e+02   5.7734393e+02   6.4424414e+02   6.4617314e+02
   4.6413968e+02   4.6715397e+02   5.0105783e+02   5.2503077e+02   5.7926716e+02
   4.8029199e+02   4.9284134e+02   5.5593027e+02   5.9517901e+02   6.1257089e+02
   4.1762609e+02   4.3223868e+02   5.3256627e+02   5.5557903e+02   5.8811176e+02
   4.7742038e+02   4.8759647e+02   5.5796787e+02   6.2345725e+02   6.7571801e+02
   4.2839804e+02   4.3649885e+02   5.2383183e+02   5.4508615e+02   5.8466858e+02
   4.6801133e+02   4.6801551e+02   4.8910713e+02   5.1939949e+02   5.7807964e+02
   4.8756499e+02   5.1177080e+02   5.6717648e+02   5.9661710e+02   6.0527821e+02
   4.4834222e+02   4.5355561e+02   5.3305639e+02   5.5582863e+02   5.8799925e+02
   4.8014639e+02   4.9201970e+02   5.3379593e+02   5.5186290e+02   5.8504549e+02
   4.3489679e+02   4.4159558e+02   5.3224107e+02   5.5502919e+02   5.8784878e+02
   4.7345599e+02   4.8152277e+02   5.4909163e+02   5.8091981e+02   6.0010307e+02
   4.4145883e+02   4.4732909e+02   5.4167143e+02   5.6917607e+02   5.9391720e+02
   4.2332846e+02   4.2391582e+02   4.8961073e+02   5.1962073e+02   5.7813657e+02
   3.8121723e+02   4.0347642e+02   4.8927477e+02   5.1947405e+02   5.7809928e+02
   4.4220324e+02   4.4696419e+02   5.1174064e+02   5.3326981e+02   5.8137158e+02
   4.2472678e+02   4.3396599e+02   5.1685159e+02   5.3805938e+02   5.8269181e+02
   4.4818080e+02   4.5354267e+02   5.4447950e+02   5.7432626e+02   5.9675329e+02
   4.5084902e+02   4.5596013e+02   5.3171549e+02   5.5400928e+02   5.8731387e+02
   4.1470758e+02   4.3204007e+02   5.5493777e+02   6.1716771e+02   6.5014277e+02
   4.5061925e+02   4.5586342e+02   5.4020567e+02   5.6631987e+02   5.9235227e+02
   4.4624975e+02   4.4870384e+02   4.9775432e+02   5.2350666e+02   5.7904150e+02
   4.1464395e+02   4.3201018e+02   5.5032728e+02   5.8979625e+02   6.1016324e+02
   4.3801556e+02   4.4420438e+02   5.3463622e+02   5.5816815e+02   5.8900048e+02
   4.4324907e+02   4.4902769e+02   5.5534183e+02   6.2058433e+02   7.1803976e+02
   4.6743254e+02   4.7355830e+02   5.4551939e+02   5.7475048e+02   5.9639372e+02
   4.6075854e+02   4.6591533e+02   5.3250881e+02   5.5459939e+02   5.8731279e+02
   4.6064083e+02   4.6555333e+02   5.2326254e+02   5.4375041e+02   5.8392339e+02
   4.8263696e+02   4.9790159e+02   5.6094016e+02   6.2646423e+02   6.7419906e+02
   4.5414941e+02   4.5941690e+02   5.5554590e+02   6.2083976e+02   7.0482714e+02
   4.4238471e+02   4.4247801e+02   4.8933860e+02   5.1949849e+02   5.7810465e+02
   4.8900399e+02   5.1879540e+02   5.7732242e+02   6.5858606e+02   6.7151510e+02
   4.1721643e+02   4.3206418e+02   5.3002266e+02   5.5232873e+02   5.8697606e+02
   4.5350305e+02   4.5877966e+02   5.5268790e+02   5.9713775e+02   6.1847885e+02
   4.2303844e+02   4.3422944e+02   5.4752816e+02   5.8183597e+02   6.0230344e+02
   4.8856918e+02   5.1624461e+02   5.7417584e+02   6.3134965e+02   6.3742100e+02
   4.8909035e+02   5.1936131e+02   5.7605651e+02   5.7655734e+02   5.7855467e+02
   4.7291057e+02   4.8080398e+02   5.5685089e+02   6.2192489e+02   6.6477335e+02
   4.8294123e+02   4.9841129e+02   5.4573641e+02   5.6552241e+02   5.8902928e+02
   4.8655031e+02   5.0821302e+02   5.5918633e+02   5.8026285e+02   5.9379831e+02
   4.6601908e+02   4.7188670e+02   5.5263090e+02   5.9469680e+02   6.1486644e+02
   4.2865281e+02   4.3705665e+02   5.3655732e+02   5.6101420e+02   5.9021587e+02
   4.7029082e+02   4.7630085e+02   5.1720660e+02   5.3695964e+02   5.8184592e+02
   4.8906024e+02   5.1621297e+02   5.1691616e+02   5.2005491e+02   5.7809672e+02
   4.5603127e+02   4.6107942e+02   5.3234555e+02   5.5462730e+02   5.8743320e+02
   4.8907687e+02   5.1927228e+02   5.7792258e+02   6.7160479e+02   6.9114195e+02
   4.5811853e+02   4.5818263e+02   4.8928944e+02   5.1947186e+02   5.7809660e+02
   4.7900035e+02   4.8975277e+02   5.3115171e+02   5.4933355e+02   5.8450086e+02
   4.5769631e+02   4.6285738e+02   5.3774852e+02   5.6202058e+02   5.9026151e+02
   4.3834303e+02   4.4443574e+02   5.3211277e+02   5.5481305e+02   5.8774666e+02
   4.8903420e+02   5.1899184e+02   5.7754858e+02   6.3839427e+02   6.3942022e+02
   4.5995710e+02   4.6490708e+02   5.2514764e+02   5.4582710e+02   5.8453755e+02
   4.3952535e+02   4.4560011e+02   5.4007490e+02   5.6643677e+02   5.9256493e+02
   4.3441006e+02   4.4113606e+02   5.2944772e+02   5.5150307e+02   5.8664294e+02
   4.8872184e+02   5.1708418e+02   5.7483758e+02   6.1339075e+02   6.1690440e+02
   4.3839965e+02   4.4446558e+02   5.3126582e+02   5.5372233e+02   5.8736290e+02
   4.7349570e+02   4.8155532e+02   5.4660176e+02   5.7521341e+02   5.9616347e+02
   4.3646414e+02   4.4261051e+02   5.2378653e+02   5.4495882e+02   5.8459061e+02
   4.8902064e+02   5.1890351e+02   5.7745416e+02   6.5495563e+02   6.5913946e+02
   4.8834400e+02   5.1507803e+02   5.6235645e+02   5.7150680e+02   5.8476687e+02
   4.2394731e+02   4.3374419e+02   5.1888460e+02   5.3999618e+02   5.8322338e+02
   4.4580234e+02   4.5134473e+02   5.4648073e+02   5.7875844e+02   5.9978062e+02
   4.3675026e+02   4.3738959e+02   4.9055991e+02   5.2003287e+02   5.7823801e+02
   4.3017213e+02   4.3764649e+02   5.2250325e+02   5.4363997e+02   5.8423814e+02
   4.5297089e+02   4.5803410e+02   5.3075073e+02   5.5271358e+02   5.8683440e+02
   4.3319323e+02   4.4018263e+02   5.2994982e+02   5.5213859e+02   5.8686005e+02
   4.8335255e+02   4.9952202e+02   5.5281225e+02   5.7806898e+02   5.9537545e+02
   4.3057700e+02   4.3850749e+02   5.4909791e+02   5.8599081e+02   6.0597092e+02
   4.6737805e+02   4.7351645e+02   5.4916386e+02   5.8335112e+02   6.0256373e+02
   4.8908274e+02   5.1930989e+02   5.7797052e+02   6.9462352e+02   7.2438165e+02
   4.7154683e+02   4.7889542e+02   5.4546696e+02   5.7359351e+02   5.9537236e+02
   4.5419658e+02   4.5943367e+02   5.4684756e+02   5.7917275e+02   5.9990516e+02
   4.5851746e+02   4.6380181e+02   5.5306631e+02   5.9822461e+02   6.1958500e+02
   4.5306585e+02   4.5833285e+02   5.4790120e+02   5.8184476e+02   6.0194037e+02
   4.3109175e+02   4.3125085e+02   4.8936862e+02   5.1951353e+02   5.7810884e+02
   4.1102772e+02   4.3141697e+02   5.3834118e+02   5.6383709e+02   5.9147695e+02
   4.8678175e+02   5.0898773e+02   5.6539270e+02   6.0140378e+02   6.1283553e+02
   4.8905660e+02   5.1910107e+02   5.4631860e+02   5.4663551e+02   5.7820209e+02
   4.5623099e+02   4.5657008e+02   4.9014204e+02   5.1981818e+02   5.7817716e+02
   4.8901910e+02   5.1852328e+02   5.2954548e+02   5.3034012e+02   5.7818194e+02
   4.8855213e+02   5.1582044e+02   5.4379012e+02   5.4743285e+02   5.7946804e+02
   4.2051874e+02   4.3159556e+02   5.1155050e+02   5.3327493e+02   5.8144883e+02
   4.8706748e+02   5.0995166e+02   5.6660933e+02   6.0447107e+02   6.1551282e+02
   4.8542819e+02   5.0490832e+02   5.6053210e+02   5.9220740e+02   6.0497880e+02
   4.8185699e+02   4.9186468e+02   5.0917494e+02   5.2752692e+02   5.7938183e+02
   4.6047782e+02   4.6581455e+02   5.5118023e+02   5.9059968e+02   6.1030555e+02
   3.9469308e+02   4.3062478e+02   5.2802821e+02   5.4989565e+02   5.8619098e+02
   4.8904915e+02   5.1909060e+02   5.7249630e+02   5.7411669e+02   5.7951844e+02
   4.4055960e+02   4.4659529e+02   5.5194991e+02   5.9499030e+02   6.1618877e+02
   4.8336054e+02   4.9952152e+02   5.5150409e+02   5.7521048e+02   5.9363526e+02
   4.7433168e+02   4.8279275e+02   5.5337008e+02   5.9327793e+02   6.1207586e+02
   4.6422736e+02   4.6894714e+02   5.1532419e+02   5.3579010e+02   5.8172352e+02
   4.2997980e+02   4.3787357e+02   5.3317039e+02   5.5630789e+02   5.8834291e+02
   4.1529315e+02   4.2567293e+02   4.9715409e+02   5.2331335e+02   5.7904053e+02
   4.5562959e+02   4.5937991e+02   5.0704822e+02   5.2927448e+02   5.8028572e+02
   4.1924694e+02   4.3287023e+02   5.4370676e+02   5.7334799e+02   5.9638978e+02
   4.8668704e+02   5.0395328e+02   5.1362737e+02   5.2629808e+02   5.7886033e+02
   4.4797330e+02   4.4854798e+02   4.9080247e+02   5.2011954e+02   5.7825386e+02
   4.2588224e+02   4.3464751e+02   5.1791060e+02   5.3905338e+02   5.8295886e+02
   4.8052946e+02   4.9082311e+02   5.1447199e+02   5.3206999e+02   5.8027745e+02
   4.3020353e+02   4.3798647e+02   5.3148268e+02   5.5410174e+02   5.8754705e+02
   4.8652535e+02   4.9921558e+02   5.0549303e+02   5.2257894e+02   5.7848094e+02
   4.6228377e+02   4.6770425e+02   5.5583287e+02   6.2131611e+02   7.2305822e+02
   4.3869576e+02   4.4496970e+02   5.5526990e+02   6.2027660e+02   6.7741184e+02
   4.8867925e+02   5.1684466e+02   5.7470405e+02   6.2044076e+02   6.2437639e+02
   4.8438827e+02   4.9640551e+02   5.0850114e+02   5.2565467e+02   5.7896830e+02
   4.6054246e+02   4.6569137e+02   5.3251462e+02   5.5461996e+02   5.8732579e+02
   4.5059489e+02   4.5557490e+02   5.2594831e+02   5.4705574e+02   5.8507742e+02
   4.1420992e+02   4.3192314e+02   5.4717017e+02   5.8097196e+02   6.0164932e+02
   4.3034378e+02   4.3836577e+02   5.5506081e+02   6.1824155e+02   6.5362527e+02
   4.6716047e+02   4.6957087e+02   4.9734199e+02   5.2290172e+02   5.7880512e+02
   3.9745014e+02   4.3110019e+02   5.4552986e+02   5.7716817e+02   5.9888574e+02
   4.4914946e+02   4.5428406e+02   5.3045690e+02   5.5246859e+02   5.8681498e+02
   4.7750171e+02   4.8766254e+02   5.4809358e+02   5.7613406e+02   5.9614929e+02
   4.8102998e+02   4.9040292e+02   5.0914021e+02   5.2786248e+02   5.7947736e+02
   4.4509812e+02   4.4661446e+02   4.9371390e+02   5.2146627e+02   5.7857588e+02
   4.8909140e+02   5.1936843e+02   5.5558646e+02   5.5562389e+02   5.7809943e+02
   4.4200108e+02   4.4259694e+02   4.9069679e+02   5.2008565e+02   5.7824920e+02
   4.4326746e+02   4.4903085e+02   5.5030335e+02   5.8914749e+02   6.0920054e+02
   4.4973102e+02   4.5500733e+02   5.4058991e+02   5.6700831e+02   5.9270273e+02
   4.8215134e+02   4.9441132e+02   5.1731893e+02   5.3355551e+02   5.8042859e+02
   4.8407432e+02   5.0135761e+02   5.6241186e+02   6.2609624e+02   6.5425693e+02
   4.3221564e+02   4.3971510e+02   5.4918229e+02   5.8619557e+02   6.0616453e+02
   4.6181888e+02   4.6629165e+02   5.1356950e+02   5.3434070e+02   5.8141290e+02
   4.3841112e+02   4.4292688e+02   5.0638861e+02   5.2908410e+02   5.8036032e+02
   4.5499054e+02   4.5960664e+02   5.1791202e+02   5.3859374e+02   5.8260746e+02
   4.7184591e+02   4.7935927e+02   5.5635480e+02   6.1694924e+02   6.4459292e+02
   4.1413781e+02   4.3138835e+02   5.2655166e+02   5.4815142e+02   5.8563556e+02
   4.3488682e+02   4.3574440e+02   4.9092770e+02   5.2019935e+02   5.7827976e+02
   4.3109809e+02   4.3674541e+02   5.0606458e+02   5.2890808e+02   5.8034132e+02
   3.9194268e+02   4.3113309e+02   5.5242526e+02   5.9761366e+02   6.1958101e+02
   4.3195073e+02   4.3200642e+02   4.8919492e+02   5.1943827e+02   5.7808971e+02
   4.2193864e+02   4.2457743e+02   4.9144550e+02   5.2044945e+02   5.7834582e+02
   4.5356401e+02   4.5633367e+02   5.0012273e+02   5.2474197e+02   5.7928367e+02
   4.7044158e+02   4.7748408e+02   5.5243932e+02   5.9228217e+02   6.1148362e+02
   3.9733577e+02   4.3113759e+02   5.4966387e+02   5.8779318e+02   6.0795002e+02
   4.8901915e+02   5.1869049e+02   5.3492023e+02   5.3557949e+02   5.7821363e+02
   4.4918188e+02   4.5322668e+02   5.0880054e+02   5.3075936e+02   5.8069756e+02
   4.6064106e+02   4.6599364e+02   5.5496043e+02   6.1080288e+02   6.3579856e+02
   4.3528866e+02   4.3905377e+02   5.0027363e+02   5.2503482e+02   5.7942055e+02
   4.5754519e+02   4.6250494e+02   5.2739179e+02   5.4845238e+02   5.8538289e+02
   4.5901961e+02   4.6291812e+02   5.0804618e+02   5.2992250e+02   5.8039810e+02
   4.4122315e+02   4.4719079e+02   5.5480260e+02   6.1371614e+02   6.4161305e+02
   4.8905060e+02   5.1909948e+02   5.7759827e+02   6.0823736e+02   6.0874099e+02
   4.4174079e+02   4.4764686e+02   5.5219273e+02   5.9591241e+02   6.1730186e+02
   4.8716773e+02   5.1030407e+02   5.6789883e+02   6.1851412e+02   6.3001078e+02
   4.8631168e+02   5.0561452e+02   5.2536691e+02   5.3619617e+02   5.8012639e+02
   4.4150460e+02   4.4158747e+02   4.8930490e+02   5.1948388e+02   5.7810084e+02
   4.1462357e+02   4.3139847e+02   5.2527689e+02   5.4672074e+02   5.8519173e+02
   4.2920079e+02   4.2949015e+02   4.8953844e+02   5.1958750e+02   5.7812746e+02
   4.5409757e+02   4.5936629e+02   5.5551456e+02   6.2040451e+02   6.6631825e+02
   4.3079305e+02   4.3442472e+02   4.9742259e+02   5.2342634e+02   5.7905539e+02
   4.8736449e+02   5.1101601e+02   5.6907792e+02   6.3655455e+02   7.0407466e+02
   4.8067367e+02   4.8936179e+02   5.0774181e+02   5.2707721e+02   5.7935608e+02
   4.8849280e+02   5.1584643e+02   5.7388890e+02   6.4591797e+02   7.2780579e+02
   4.8900021e+02   5.1708260e+02   5.2036421e+02   5.2253520e+02   5.7814415e+02
   4.0373340e+02   4.3091356e+02   5.3305304e+02   5.5623617e+02   5.8836143e+02
   4.5182513e+02   4.5711164e+02   5.4930299e+02   5.8573518e+02   6.0536879e+02
   4.5528050e+02   4.5567048e+02   4.9029404e+02   5.1988361e+02   5.7819293e+02
   4.7804373e+02   4.8798672e+02   5.2936637e+02   5.4770320e+02   5.8416548e+02
   4.4184200e+02   4.4317473e+02   4.9291095e+02   5.2109795e+02   5.7849337e+02
   4.2658745e+02   4.3587290e+02   5.4065269e+02   5.6761763e+02   5.9323447e+02
   4.2722326e+02   4.3627324e+02   5.4316997e+02   5.7225047e+02   5.9570476e+02
   4.4530810e+02   4.5092689e+02   5.5536552e+02   6.2053418e+02   6.9799451e+02
   4.2556127e+02   4.3487729e+02   5.2503021e+02   5.4641402e+02   5.8507809e+02
   4.6253569e+02   4.6794368e+02   5.4807534e+02   5.8140639e+02   6.0129562e+02
   3.8669859e+02   4.3113269e+02   5.5435181e+02   6.1025718e+02   6.3626483e+02
   4.1740346e+02   4.1925450e+02   4.8993017e+02   5.1976309e+02   5.7817327e+02
   4.8819629e+02   5.1318909e+02   5.3136014e+02   5.3681590e+02   5.7922758e+02
   4.4764616e+02   4.5307299e+02   5.5348212e+02   6.0171097e+02   6.2441479e+02
   4.1908634e+02   4.3254687e+02   5.3116896e+02   5.5376554e+02   5.8746411e+02
   4.6634911e+02   4.7174922e+02   5.2288274e+02   5.4296093e+02   5.8355265e+02
   4.5471986e+02   4.5791402e+02   5.0283145e+02   5.2639479e+02   5.7963865e+02
   4.4645030e+02   4.5158743e+02   5.2496887e+02   5.4607914e+02   5.8483619e+02
   4.3963959e+02   4.4568351e+02   5.3877957e+02   5.6429019e+02   5.9156143e+02
   4.8622850e+02   5.0609814e+02   5.3168969e+02   5.4247832e+02   5.8107674e+02
   4.3379931e+02   4.3383837e+02   4.8917137e+02   5.1942806e+02   5.7808697e+02
   4.0203576e+02   4.1280934e+02   4.9012227e+02   5.1984997e+02   5.7819583e+02
   4.8894231e+02   5.1840315e+02   5.7672357e+02   6.2379121e+02   6.2544678e+02
   4.2696832e+02   4.3533179e+02   5.1882983e+02   5.3992847e+02   5.8319713e+02
   4.8908041e+02   5.1929353e+02   5.7794783e+02   6.5802131e+02   6.5905728e+02
   4.2173024e+02   4.2500130e+02   4.9209361e+02   5.2075240e+02   5.7842103e+02
   4.3933389e+02   4.4528251e+02   5.3135525e+02   5.5382116e+02   5.8738945e+02
   4.8754001e+02   5.1037647e+02   5.3114010e+02   5.3884811e+02   5.7987991e+02
   4.8845378e+02   5.1556398e+02   5.5665040e+02   5.6240438e+02   5.8164491e+02
   4.2908581e+02   4.3720725e+02   5.3093169e+02   5.5341005e+02   5.8731193e+02
   4.0972701e+02   4.3133307e+02   5.3929390e+02   5.6538571e+02   5.9218592e+02
   4.7085541e+02   4.7803924e+02   5.5540631e+02   6.0760282e+02   6.3023217e+02
   4.1681631e+02   4.3081322e+02   5.1325881e+02   5.3477889e+02   5.8183811e+02
   4.8610555e+02   5.0686842e+02   5.6157563e+02   5.9089751e+02   6.0273704e+02
   4.5732024e+02   4.5978086e+02   4.9867075e+02   5.2385148e+02   5.7906721e+02
   4.8772834e+02   5.1079883e+02   5.2844727e+02   5.3574016e+02   5.7947273e+02
   4.2868705e+02   4.2960244e+02   4.9050705e+02   5.2001658e+02   5.7823596e+02
   4.8345812e+02   4.9618940e+02   5.1322048e+02   5.2940190e+02   5.7958948e+02
   4.0447789e+02   4.3119931e+02   5.4583299e+02   5.7783727e+02   5.9935095e+02
   3.8078104e+02   4.2734321e+02   5.0419834e+02   5.2765670e+02   5.8006511e+02
   4.2783733e+02   4.3669753e+02   5.4967240e+02   5.8769169e+02   6.0778204e+02
   4.3127532e+02   4.3899415e+02   5.4652485e+02   5.7926377e+02   6.0031005e+02
   4.6745663e+02   4.7359295e+02   5.4608163e+02   5.7593736e+02   5.9715047e+02
   4.8907793e+02   5.1927809e+02   5.7792807e+02   6.5789333e+02   6.5907720e+02
   4.7093164e+02   4.7266154e+02   4.9382547e+02   5.2116976e+02   5.7843722e+02
   4.1799914e+02   4.2545307e+02   4.9540022e+02   5.2238866e+02   5.7881970e+02
   4.3678735e+02   4.4334510e+02   5.5380129e+02   6.0461988e+02   6.2837779e+02
   3.9668732e+02   4.3086284e+02   5.3405126e+02   5.5756884e+02   5.8886684e+02
   4.8880978e+02   5.1756955e+02   5.6194190e+02   5.6553659e+02   5.8053573e+02
   4.6307407e+02   4.6854200e+02   5.5587536e+02   6.2140226e+02   7.6756279e+02
   4.3978725e+02   4.4048613e+02   4.9084506e+02   5.2015472e+02   5.7826697e+02
   4.6968568e+02   4.7478828e+02   5.0978949e+02   5.3064709e+02   5.8038803e+02
   4.6652513e+02   4.7249806e+02   5.5556997e+02   6.1415980e+02   6.4051598e+02
   4.1792610e+02   4.3154307e+02   5.1786590e+02   5.3903836e+02   5.8296938e+02
   4.3068588e+02   4.3859908e+02   5.5228418e+02   5.9673418e+02   6.1844163e+02
   4.8892144e+02   5.1748554e+02   5.2842856e+02   5.3014465e+02   5.7829442e+02
   4.3709292e+02   4.4359894e+02   5.5429253e+02   6.0869071e+02   6.3373775e+02
   4.8907378e+02   5.1914937e+02   5.3098255e+02   5.3120792e+02   5.7811117e+02
   4.6145675e+02   4.6684275e+02   5.5578050e+02   6.2106568e+02   6.8202592e+02
   4.4921247e+02   4.5458261e+02   5.5405918e+02   6.0531638e+02   6.2896569e+02
   4.2765900e+02   4.3660310e+02   5.5296028e+02   5.9999581e+02   6.2250004e+02
   4.8528048e+02   5.0451051e+02   5.6428200e+02   6.3036550e+02   7.2255581e+02
   4.0153919e+02   4.3120150e+02   5.5457594e+02   6.1270177e+02   6.4020552e+02
   4.8872658e+02   5.1711300e+02   5.7460128e+02   6.0596929e+02   6.0947524e+02
   4.8862067e+02   5.1652208e+02   5.7463839e+02   6.4802654e+02   7.3772892e+02
   4.6892313e+02   4.7537140e+02   5.3906320e+02   5.6290634e+02   5.9020418e+02
   4.8123332e+02   4.9478201e+02   5.5932663e+02   6.1681733e+02   6.3878531e+02
   4.8848523e+02   5.1549611e+02   5.4493062e+02   5.4899067e+02   5.7972245e+02
   4.3329380e+02   4.3495925e+02   4.9267065e+02   5.2100945e+02   5.7847913e+02
   4.8908247e+02   5.1929214e+02   5.4299920e+02   5.4310514e+02   5.7811364e+02
   4.8890925e+02   5.1819883e+02   5.7508396e+02   5.8976198e+02   5.9217460e+02
   4.5323083e+02   4.5829125e+02   5.3081115e+02   5.5277977e+02   5.8685169e+02
   4.7497111e+02   4.8351097e+02   5.3786208e+02   5.5957816e+02   5.8837672e+02
   4.8806819e+02   5.1383109e+02   5.7130583e+02   6.1990038e+02   6.2771658e+02
   4.8908857e+02   5.1865329e+02   5.1933862e+02   5.2006851e+02   5.7808321e+02
   4.5123816e+02   4.5654769e+02   5.5412747e+02   6.0554389e+02   6.2918244e+02
   4.7722909e+02   4.8718623e+02   5.4658288e+02   5.7319297e+02   5.9442423e+02
   4.8908547e+02   5.1932737e+02   5.7799211e+02   6.7346358e+02   6.8219836e+02
   4.1151228e+02   4.1267059e+02   4.8931752e+02   5.1949297e+02   5.7810415e+02
   4.4507573e+02   4.5042805e+02   5.2863758e+02   5.5033066e+02   5.8617142e+02
   4.5166507e+02   4.5669599e+02   5.2870169e+02   5.5023223e+02   5.8604854e+02
   4.8905969e+02   5.1855807e+02   5.2242226e+02   5.2320974e+02   5.7810894e+02
   3.8788367e+02   4.3089661e+02   5.3607519e+02   5.6038720e+02   5.8999747e+02
   4.3963229e+02   4.4547973e+02   5.2874523e+02   5.5056741e+02   5.8630182e+02
   4.4650311e+02   4.5173736e+02   5.2876261e+02   5.5044926e+02   5.8619186e+02
   4.0090854e+02   4.3090484e+02   5.3426408e+02   5.5785507e+02   5.8897762e+02
   4.3249318e+02   4.3994958e+02   5.5520781e+02   6.2009665e+02   6.7122110e+02
   4.6054337e+02   4.6419142e+02   5.0573042e+02   5.2818527e+02   5.7998411e+02
   4.6284803e+02   4.6673501e+02   5.0719438e+02   5.2914183e+02   5.8017191e+02
   4.8043626e+02   4.9314049e+02   5.5861639e+02   6.1365068e+02   6.3474567e+02
   4.5906001e+02   4.6435974e+02   5.5479495e+02   6.0967593e+02   6.3427824e+02
   4.8689658e+02   5.0937138e+02   5.6756705e+02   6.2987192e+02   6.4874413e+02
   4.4184715e+02   4.4563908e+02   5.0380088e+02   5.2724168e+02   5.7990893e+02
   4.8178338e+02   4.9577158e+02   5.4459317e+02   5.6532344e+02   5.8939202e+02
   4.5334581e+02   4.5863140e+02   5.5550890e+02   6.2056960e+02   6.7220451e+02
   4.8908937e+02   5.1935528e+02   5.7214517e+02   5.7234317e+02   5.7825143e+02
   4.8893973e+02   5.0259513e+02   5.0296917e+02   5.1958998e+02   5.7809971e+02
   4.7609148e+02   4.8544188e+02   5.5747452e+02   6.2138815e+02   6.5528745e+02
   4.4935538e+02   4.5424598e+02   5.2204159e+02   5.4285643e+02   5.8386203e+02
   4.5395998e+02   4.5419607e+02   4.8980288e+02   5.1968286e+02   5.7814669e+02
   4.8812518e+02   5.1336307e+02   5.3744801e+02   5.4299224e+02   5.7976048e+02
   4.8135366e+02   4.9503744e+02   5.5922826e+02   6.1422594e+02   6.3479357e+02
   4.5176119e+02   4.5622932e+02   5.1431214e+02   5.3535389e+02   5.8180951e+02
   4.3042816e+02   4.3818659e+02   5.3314255e+02   5.5626627e+02   5.8832522e+02
   4.8897639e+02   5.1861781e+02   5.7666883e+02   6.0085035e+02   6.0206362e+02
   3.9122682e+02   4.2918833e+02   5.1173419e+02   5.3345076e+02   5.8150363e+02
   4.8907280e+02   5.1924428e+02   5.7775737e+02   5.9685809e+02   5.9712884e+02
   4.8907372e+02   5.1925006e+02   5.7058270e+02   5.7116479e+02   5.7856057e+02
   4.3307998e+02   4.4039809e+02   5.5297555e+02   5.9990468e+02   6.2232761e+02
   4.3626158e+02   4.3785166e+02   4.9297013e+02   5.2114432e+02   5.7850933e+02
   4.8905790e+02   5.1914693e+02   5.7775536e+02   6.4441470e+02   6.4525050e+02
   4.6171607e+02   4.6710753e+02   5.5360185e+02   6.0028371e+02   6.2198098e+02
   4.8900519e+02   5.1878580e+02   5.5950166e+02   5.6051805e+02   5.7871834e+02
   4.8683183e+02   5.0915643e+02   5.6752970e+02   6.3432869e+02   7.0532328e+02
   4.8900263e+02   5.1878691e+02   5.7731380e+02   6.6001729e+02   6.9530249e+02
   4.8869531e+02   5.1693445e+02   5.7131731e+02   5.8397446e+02   5.8940856e+02
   4.6490969e+02   4.7059295e+02   5.5399494e+02   6.0149520e+02   6.2333148e+02
   4.4062969e+02   4.4666545e+02   5.5523959e+02   6.1958074e+02   6.6048272e+02
   4.8908409e+02   5.1931599e+02   5.7796224e+02   6.1829177e+02   6.1842189e+02
   4.1069981e+02   4.3154809e+02   5.5051753e+02   5.9042177e+02   6.1088240e+02
   4.2071095e+02   4.2562376e+02   4.9372209e+02   5.2154046e+02   5.7861435e+02
   4.1910833e+02   4.3150646e+02   5.1433561e+02   5.3574792e+02   5.8208759e+02
   4.6561484e+02   4.7141544e+02   5.5448163e+02   6.0426734e+02   6.2677439e+02
   4.3152065e+02   4.3915970e+02   5.4467721e+02   5.7518915e+02   5.9749943e+02
   4.6262802e+02   4.6802477e+02   5.4540217e+02   5.7524940e+02   5.9695305e+02
   4.1506472e+02   4.2615953e+02   4.9812432e+02   5.2384701e+02   5.7916655e+02
   4.8887597e+02   5.1799364e+02   5.7633771e+02   6.5103923e+02   6.6124317e+02
   4.4815986e+02   4.5356637e+02   5.5479617e+02   6.1249329e+02   6.3916392e+02
   4.2700472e+02   4.2783718e+02   4.9018904e+02   5.1987563e+02   5.7820090e+02
   4.2647460e+02   4.3576077e+02   5.3776731e+02   5.6287357e+02   5.9102043e+02
   4.1421664e+02   4.1476246e+02   4.8923837e+02   5.1945809e+02   5.7809499e+02
   4.5214120e+02   4.5743015e+02   5.5072037e+02   5.8994028e+02   6.0987237e+02
   4.0974236e+02   4.3147916e+02   5.5123556e+02   5.9287117e+02   6.1379443e+02
   4.2718995e+02   4.3605112e+02   5.3244597e+02   5.5537647e+02   5.8801420e+02
   4.8884671e+02   5.1778683e+02   5.6094471e+02   5.6391740e+02   5.8004478e+02
   4.8870708e+02   5.0326484e+02   5.0427521e+02   5.1995636e+02   5.7813755e+02
   4.8629891e+02   5.0745602e+02   5.6235272e+02   5.9217971e+02   6.0364846e+02
   4.8908385e+02   5.1931644e+02   5.7635342e+02   5.7771556e+02   5.7938975e+02
   4.3593386e+02   4.4260740e+02   5.4466777e+02   5.7508800e+02   5.9739980e+02
   4.8780965e+02   5.1273709e+02   5.7066567e+02   6.3831218e+02   6.6537333e+02
   4.7171227e+02   4.7898635e+02   5.3723108e+02   5.5959656e+02   5.8866966e+02
   4.1342678e+02   4.1587527e+02   4.8975961e+02   5.1968757e+02   5.7815393e+02
   4.1626953e+02   4.3185348e+02   5.2929826e+02   5.5143347e+02   5.8668036e+02
   4.1416143e+02   4.3196151e+02   5.5515513e+02   6.2016164e+02   6.8612325e+02
   4.4877907e+02   4.5301273e+02   5.1056043e+02   5.3217193e+02   5.8104629e+02
   4.3078661e+02   4.3867463e+02   5.5343273e+02   6.0249997e+02   6.2573715e+02
   4.3791251e+02   4.4429231e+02   5.5479753e+02   6.1406419e+02   6.4236289e+02
   4.8867952e+02   5.1628263e+02   5.3706972e+02   5.3996131e+02   5.7884666e+02
   4.8886399e+02   5.1791897e+02   5.7622778e+02   6.4436039e+02   6.4975022e+02
   4.3546241e+02   4.3553121e+02   4.8923679e+02   5.1945584e+02   5.7809404e+02
   4.4393742e+02   4.4416772e+02   4.8971866e+02   5.1965871e+02   5.7814381e+02
   4.1017988e+02   4.3152205e+02   5.5381154e+02   6.0542354e+02   6.2959433e+02
   4.6572334e+02   4.7073278e+02   5.1699020e+02   5.3721541e+02   5.8204588e+02
   4.5045713e+02   4.5578189e+02   5.5210632e+02   5.9498272e+02   6.1595208e+02
   3.9696727e+02   4.3052574e+02   5.2578363e+02   5.4729230e+02   5.8537344e+02
   4.8907523e+02   5.1926028e+02   5.7788605e+02   6.2162136e+02   6.2185164e+02
   4.3907145e+02   4.4161727e+02   4.9660846e+02   5.2295257e+02   5.7893236e+02
   4.0746851e+02   4.3131059e+02   5.4573470e+02   5.7761633e+02   5.9919487e+02
   4.3254277e+02   4.3944846e+02   5.2342736e+02   5.4461180e+02   5.8451023e+02
   4.6219835e+02   4.6715789e+02   5.2303941e+02   5.4342899e+02   5.8379778e+02
   4.5641802e+02   4.6165689e+02   5.5051251e+02   5.8891705e+02   6.0859275e+02
   4.2924834e+02   4.3759684e+02   5.4919866e+02   5.8630161e+02   6.0629858e+02
   4.8905347e+02   5.1897066e+02   5.3316604e+02   5.3355981e+02   5.7814839e+02
   4.2049118e+02   4.3305991e+02   5.3420404e+02   5.5774943e+02   5.8892239e+02
   4.7761723e+02   4.8739281e+02   5.3166243e+02   5.5058189e+02   5.8503774e+02
   3.8151806e+02   4.3026775e+02   5.2194756e+02   5.4312477e+02   5.8412968e+02
   4.5331044e+02   4.5835660e+02   5.3021249e+02   5.5202968e+02   5.8660059e+02
   4.8443851e+02   5.0085996e+02   5.2719467e+02   5.4069340e+02   5.8139370e+02
   4.7277553e+02   4.8061725e+02   5.5633183e+02   6.1464396e+02   6.3993351e+02
   4.3962998e+02   4.4539878e+02   5.2602699e+02   5.4737784e+02   5.8530005e+02
   4.4370351e+02   4.4943920e+02   5.5171297e+02   5.9392451e+02   6.1481451e+02
   4.6806956e+02   4.7439240e+02   5.5050338e+02   5.8693014e+02   6.0580194e+02
   4.2642702e+02   4.3584069e+02   5.4529912e+02   5.7658002e+02   5.9844678e+02
   3.9978203e+02   4.3052740e+02   5.2539650e+02   5.4686135e+02   5.8524000e+02
   4.5472027e+02   4.5996472e+02   5.5129788e+02   5.9165148e+02   6.1176435e+02
   4.8142842e+02   4.8383905e+02   4.9310285e+02   5.2037213e+02   5.7824758e+02
   4.6346068e+02   4.6871552e+02   5.3104545e+02   5.5255254e+02   5.8653825e+02
   4.8482518e+02   5.0307788e+02   5.4708644e+02   5.6401158e+02   5.8743237e+02
   4.3649940e+02   4.4303943e+02   5.4199856e+02   5.6989123e+02   5.9433860e+02
   4.3272224e+02   4.4011331e+02   5.5105130e+02   5.9197751e+02   6.1261730e+02
   4.7175478e+02   4.7923819e+02   5.5667733e+02   6.2201555e+02   6.7264967e+02
   4.8547452e+02   5.0181962e+02   5.1697115e+02   5.3029623e+02   5.7950697e+02
   4.2693800e+02   4.3584947e+02   5.3062829e+02   5.5304389e+02   5.8719500e+02
   4.5750664e+02   4.6277767e+02   5.5543108e+02   6.1796572e+02   6.5040440e+02
   4.4215809e+02   4.4799018e+02   5.4535887e+02   5.7639286e+02   5.9818880e+02
   4.4790690e+02   4.5014926e+02   4.9701952e+02   5.2309904e+02   5.7894367e+02
   4.8492839e+02   5.0355802e+02   5.6327280e+02   6.2004959e+02   6.3831909e+02
   4.8898786e+02   5.1869282e+02   5.7709925e+02   6.2192658e+02   6.2310956e+02
   4.5986282e+02   4.6512848e+02   5.4285720e+02   5.7051260e+02   5.9425360e+02
   4.3377717e+02   4.4018869e+02   5.1849210e+02   5.3954939e+02   5.8306541e+02
   3.8011848e+02   3.9314638e+02   4.8912325e+02   5.1940790e+02   5.7808212e+02
   4.8901292e+02   5.1885266e+02   5.7732994e+02   6.2483342e+02   6.2575874e+02
   4.8883295e+02   5.1664206e+02   5.2767175e+02   5.3012436e+02   5.7838322e+02
   4.6672889e+02   4.6711646e+02   4.9022763e+02   5.1981430e+02   5.7816884e+02
   4.8105362e+02   4.9439981e+02   5.5829348e+02   6.0610009e+02   6.2509165e+02
   4.3913399e+02   4.4535107e+02   5.5492278e+02   6.1548203e+02   6.4524613e+02
   4.2829908e+02   4.3695184e+02   5.4514263e+02   5.7622069e+02   5.9819644e+02
   4.8521628e+02   5.0433337e+02   5.6375085e+02   6.2058419e+02   6.3848724e+02
   4.4995946e+02   4.5530426e+02   5.5372339e+02   6.0290206e+02   6.2587516e+02
   4.8873781e+02   5.1713196e+02   5.5960454e+02   5.6350799e+02   5.8060799e+02
   4.5375886e+02   4.5880341e+02   5.3056779e+02   5.5245601e+02   5.8673368e+02
   4.8893540e+02   5.1835090e+02   5.6442628e+02   5.6680343e+02   5.7979736e+02
   4.5540133e+02   4.6063021e+02   5.4942318e+02   5.8580600e+02   6.0533155e+02
   4.1892930e+02   4.3026072e+02   5.0705651e+02   5.2968692e+02   5.8055135e+02
   3.8014588e+02   4.2627107e+02   5.0143076e+02   5.2582554e+02   5.7963195e+02
   4.5689844e+02   4.6204199e+02   5.3756586e+02   5.6178493e+02   5.9018095e+02
   4.0751111e+02   4.2766723e+02   5.0420022e+02   5.2765626e+02   5.8006405e+02
   4.1781697e+02   4.3241133e+02   5.3752058e+02   5.6253632e+02   5.9089676e+02
   4.3838960e+02   4.4444691e+02   5.3084386e+02   5.5318785e+02   5.8717910e+02
   4.5224697e+02   4.5754408e+02   5.5429406e+02   6.0673574e+02   6.3066563e+02
   4.3938173e+02   4.4554700e+02   5.4878523e+02   5.8488705e+02   6.0480079e+02
   4.8783135e+02   5.1202110e+02   5.3661705e+02   5.4328481e+02   5.8010189e+02
   3.9847877e+02   4.2503922e+02   4.9886521e+02   5.2427304e+02   5.7926909e+02
   4.5936411e+02   4.6447349e+02   5.3241038e+02   5.5455138e+02   5.8733145e+02
   4.8860171e+02   5.1561322e+02   5.3407699e+02   5.3751441e+02   5.7885449e+02
   4.8595541e+02   5.0636628e+02   5.5534980e+02   5.7483633e+02   5.9136061e+02
   4.8903489e+02   5.1899434e+02   5.7706378e+02   5.9179310e+02   5.9262088e+02
   4.8903768e+02   5.1901305e+02   5.7759718e+02   6.6561578e+02   7.4294560e+02
   4.5021177e+02   4.5553757e+02   5.5008701e+02   5.8811546e+02   6.0790687e+02
   4.8893828e+02   5.1767916e+02   5.2887519e+02   5.3042185e+02   5.7827939e+02
   4.0193321e+02   4.0403886e+02   4.8916431e+02   5.1942577e+02   5.7808673e+02
   4.5232026e+02   4.5739442e+02   5.3094049e+02   5.5297479e+02   5.8693380e+02
   4.2080440e+02   4.3245064e+02   5.1870861e+02   5.3983762e+02   5.8318573e+02
   4.4288355e+02   4.4868789e+02   5.5375988e+02   6.0386854e+02   6.2729962e+02
   4.8908949e+02   5.1935574e+02   5.6303935e+02   5.6312130e+02   5.7813464e+02
   4.8335505e+02   4.9908957e+02   5.3807180e+02   5.5414933e+02   5.8489088e+02
   3.9469841e+02   4.3082730e+02   5.3320262e+02   5.5643586e+02   5.8843673e+02
   4.8838667e+02   5.1531081e+02   5.6799811e+02   5.8229810e+02   5.9019100e+02
   4.8895468e+02   5.1847949e+02   5.7693467e+02   6.5698177e+02   6.9169331e+02
   3.9858249e+02   4.3104300e+02   5.4107818e+02   5.6843327e+02   5.9368159e+02
   4.8902322e+02   5.1889975e+02   5.5628497e+02   5.5699397e+02   5.7848565e+02
   4.3397610e+02   4.4086212e+02   5.3221764e+02   5.5501066e+02   5.8784804e+02
   4.8603102e+02   5.0665041e+02   5.6277860e+02   5.9685000e+02   6.0916047e+02
   4.8904636e+02   5.1907114e+02   5.7696886e+02   5.8701120e+02   5.8793899e+02
   4.3962938e+02   4.4123398e+02   4.9343514e+02   5.2135667e+02   5.7855720e+02
   4.6495875e+02   4.7065391e+02   5.5578535e+02   6.1855556e+02   6.5092905e+02
   4.8909366e+02   5.1938335e+02   5.7736009e+02   5.7784311e+02   5.7855389e+02
   4.8892321e+02   5.1828351e+02   5.7645043e+02   6.1365148e+02   6.1543623e+02
   4.4202864e+02   4.4675920e+02   5.1127641e+02   5.3287968e+02   5.8127493e+02
   4.6508502e+02   4.7079971e+02   5.5553747e+02   6.1503463e+02   6.4234035e+02
   4.5424565e+02   4.5913837e+02   5.2496481e+02   5.4585782e+02   5.8465704e+02
   4.0856219e+02   4.2961584e+02   5.1239938e+02   5.3402488e+02   5.8164873e+02
   4.1132957e+02   4.1603497e+02   4.9025005e+02   5.1990641e+02   5.7820989e+02
   4.7336948e+02   4.8098617e+02   5.2949756e+02   5.4927831e+02   5.8503351e+02
   4.6279341e+02   4.6823978e+02   5.5486634e+02   6.0890167e+02   6.3293193e+02
   4.5789152e+02   4.6304290e+02   5.3677445e+02   5.6055164e+02   5.8964473e+02
   4.5614978e+02   4.6075054e+02   5.1775392e+02   5.3840575e+02   5.8253964e+02
   4.3066198e+02   4.3836929e+02   5.3384823e+02   5.5720320e+02   5.8867632e+02
   4.8898672e+02   5.1868495e+02   5.7601907e+02   5.8829048e+02   5.8997476e+02
   4.5476613e+02   4.5962497e+02   5.2422721e+02   5.4503592e+02   5.8440580e+02
   4.4237253e+02   4.4737019e+02   5.1491463e+02   5.3609372e+02   5.8209034e+02
   4.4854499e+02   4.5382418e+02   5.3768792e+02   5.6232889e+02   5.9058102e+02
   4.8904247e+02   5.1904627e+02   5.7758138e+02   6.2075530e+02   6.2133388e+02
   4.4773961e+02   4.5315975e+02   5.5270267e+02   5.9774972e+02   6.1938151e+02
   4.0975609e+02   4.2724796e+02   5.0253491e+02   5.2653664e+02   5.7979737e+02
   4.8498082e+02   5.0270749e+02   5.3220846e+02   5.4515707e+02   5.8208610e+02
   4.5905412e+02   4.6420766e+02   5.3539410e+02   5.5852878e+02   5.8880721e+02
   4.2204033e+02   4.3383753e+02   5.4841165e+02   5.8419294e+02   6.0429620e+02
   4.7656092e+02   4.8565625e+02   5.3079857e+02   5.4993487e+02   5.8496158e+02
   4.8311061e+02   4.9755627e+02   5.2547030e+02   5.4038362e+02   5.8162850e+02
   4.6069828e+02   4.6582278e+02   5.3104851e+02   5.5274006e+02   5.8667816e+02
   4.3901857e+02   4.4524207e+02   5.5182522e+02   5.9457328e+02   6.1569763e+02
   4.4875841e+02   4.5414528e+02   5.5521857e+02   6.1772775e+02   6.5064332e+02
   4.6012339e+02   4.6540210e+02   5.4331206e+02   5.7135174e+02   5.9470011e+02
   4.5677595e+02   4.6201537e+02   5.4917715e+02   5.8499312e+02   6.0450827e+02
   4.6394819e+02   4.6751252e+02   5.0447167e+02   5.2719953e+02   5.7972784e+02
   4.2437465e+02   4.3485419e+02   5.5491425e+02   6.1660463e+02   6.4839432e+02
   4.8909496e+02   5.1938848e+02   5.7804472e+02   5.8590348e+02   5.8593378e+02
   4.7147730e+02   4.7864838e+02   5.3603712e+02   5.5798991e+02   5.8807283e+02
   4.3258109e+02   4.3629756e+02   4.9856619e+02   5.2405276e+02   5.7919886e+02
   4.7660925e+02   4.8623495e+02   5.5206075e+02   5.8694666e+02   6.0461921e+02
   4.4727329e+02   4.5231606e+02   5.2392384e+02   5.4492065e+02   5.8448204e+02
   4.3751553e+02   4.4169031e+02   5.0357897e+02   5.2713391e+02   5.7989953e+02
   3.9244860e+02   4.3109341e+02   5.4671747e+02   5.7987934e+02   6.0083144e+02
   4.2840657e+02   4.3700086e+02   5.4326928e+02   5.7242851e+02   5.9580375e+02
   4.4945297e+02   4.5455788e+02   5.2955229e+02   5.5133853e+02   5.8643815e+02
   4.6935945e+02   4.7607201e+02   5.5409991e+02   5.9996196e+02   6.2091420e+02
   4.0196921e+02   4.3086956e+02   5.3271464e+02   5.5578959e+02   5.8819746e+02
   3.9636422e+02   4.3081506e+02   5.3262437e+02   5.5567136e+02   5.8815458e+02
   4.0446738e+02   4.2809171e+02   5.0609499e+02   5.2898945e+02   5.8038748e+02
   3.8867915e+02   4.3094426e+02   5.3797782e+02   5.6326818e+02   5.9122732e+02
   4.8727087e+02   5.1015426e+02   5.4130410e+02   5.5014264e+02   5.8160108e+02
   4.0794126e+02   4.3126036e+02   5.4077194e+02   5.6789161e+02   5.9340489e+02
   4.2440547e+02   4.3486814e+02   5.5480235e+02   6.1514449e+02   6.4484206e+02
   4.2807088e+02   4.3675662e+02   5.4074359e+02   5.6776011e+02   5.9329916e+02
   4.8782918e+02   5.1281757e+02   5.7072969e+02   6.3764175e+02   6.5977991e+02
   4.4202721e+02   4.4682350e+02   5.1199465e+02   5.3349044e+02   5.8142838e+02
   4.6060204e+02   4.6591950e+02   5.4616603e+02   5.7711728e+02   5.9826389e+02
   4.8810025e+02   5.1397404e+02   5.7191290e+02   6.4130704e+02   6.9710512e+02
   4.6702900e+02   4.7274242e+02   5.2809837e+02   5.4863949e+02   5.8517575e+02
   4.2616268e+02   4.2710552e+02   4.9023979e+02   5.1989828e+02   5.7820657e+02
   4.8872359e+02   5.1709423e+02   5.7472008e+02   6.0937495e+02   6.1292819e+02
   4.3739977e+02   4.4374204e+02   5.3847301e+02   5.6384379e+02   5.9138179e+02
   4.8854230e+02   5.1610288e+02   5.7397311e+02   6.2842171e+02   6.3418095e+02
   4.5639184e+02   4.5873753e+02   4.9807738e+02   5.2354684e+02   5.7900626e+02
   4.5026742e+02   4.5548561e+02   5.3719037e+02   5.6151150e+02   5.9020435e+02
   6.5858945e+02   5.7916059e+02   5.2775117e+02   5.0530794e+02   4.2774394e+02
   6.2088240e+02   5.5550853e+02   4.5895274e+02   4.5419057e+02   4.1447541e+02
   6.5657626e+02   5.9416098e+02   5.7160253e+02   5.4320443e+02   4.3103568e+02
   6.2327627e+02   5.6112262e+02   5.3916142e+02   5.3396574e+02   4.3100276e+02
   7.5208696e+02   5.8016292e+02   5.2806949e+02   5.0479809e+02   4.2753963e+02
   6.2040513e+02   5.5520288e+02   4.7059159e+02   4.7034886e+02   4.3076365e+02
   6.2105431e+02   5.5562621e+02   4.6339559e+02   4.5860492e+02   4.1432061e+02
   6.2084964e+02   5.5548678e+02   4.5799785e+02   4.5321518e+02   4.1448023e+02
   7.0716101e+02   5.9019949e+02   5.6105447e+02   5.3656231e+02   4.3090341e+02
   6.9094185e+02   6.1431105e+02   5.9343517e+02   5.5140777e+02   4.3111538e+02
   6.2072419e+02   5.5642083e+02   5.4397323e+02   5.4283015e+02   4.3111918e+02
   6.2118000e+02   5.5748788e+02   5.4207668e+02   5.4001124e+02   4.3110071e+02
   6.2050374e+02   5.5551074e+02   5.3468106e+02   5.3436580e+02   4.3112243e+02
   6.3347457e+02   5.8549901e+02   5.7148954e+02   5.4673242e+02   4.3107869e+02
   6.9029918e+02   5.9385679e+02   5.6903572e+02   5.4146335e+02   4.3100773e+02
   6.3157421e+02   5.8255731e+02   5.6891951e+02   5.4635662e+02   4.3107494e+02
   6.2981817e+02   5.7023782e+02   5.4293633e+02   5.3081509e+02   4.3081508e+02
   6.6731124e+02   5.8753449e+02   5.5499113e+02   5.3228616e+02   4.3077593e+02
   6.3567681e+02   6.2026421e+02   6.0728668e+02   5.5442835e+02   4.3112870e+02
   6.2241744e+02   5.5690650e+02   4.8551790e+02   4.7917969e+02   4.2314467e+02
   6.3830849e+02   5.7594815e+02   5.4028913e+02   5.2401722e+02   4.3047714e+02
   6.2498308e+02   5.6546826e+02   5.4672481e+02   5.3808558e+02   4.3100867e+02
   6.5166319e+02   6.2233133e+02   6.0207986e+02   5.5345291e+02   4.3112501e+02
   6.2051548e+02   5.6205233e+02   5.6125259e+02   5.5445598e+02   4.3112975e+02
   6.3991897e+02   5.8030488e+02   5.5199617e+02   5.3320559e+02   4.3082443e+02
   6.4113958e+02   5.7907213e+02   5.4619601e+02   5.2824355e+02   4.3064772e+02
   6.2044752e+02   5.5523091e+02   4.6719420e+02   4.6669885e+02   4.3027533e+02
   6.2225251e+02   5.5721292e+02   5.0096466e+02   4.9700408e+02   4.2957907e+02
   6.5947284e+02   5.8742827e+02   5.5602662e+02   5.3330452e+02   4.3081131e+02
   6.2035503e+02   5.5516549e+02   4.3125879e+02   4.0455660e+02   3.8648685e+02
   6.2099432e+02   5.5643878e+02   5.3154179e+02   5.3038427e+02   4.3108590e+02
   6.2047213e+02   5.7767013e+02   5.7750867e+02   5.5506263e+02   4.3113104e+02
   6.2036252e+02   5.5517045e+02   4.3284997e+02   4.2772469e+02   4.2505985e+02
   6.2063247e+02   5.5538696e+02   4.7647454e+02   4.7537254e+02   4.2974144e+02
   6.2053374e+02   5.5528054e+02   4.4428057e+02   4.3795924e+02   4.0228587e+02
   6.2062429e+02   5.5533940e+02   4.4864600e+02   4.4283419e+02   3.8162803e+02
   6.2191087e+02   5.7318882e+02   5.7041848e+02   5.5316218e+02   4.3112341e+02
   6.3378917e+02   5.7364709e+02   5.4289191e+02   5.2838484e+02   4.3069863e+02
   6.2761999e+02   5.6865663e+02   5.4580066e+02   5.3479151e+02   4.3092793e+02
   6.7628655e+02   5.8783953e+02   5.5539456e+02   5.3251740e+02   4.3078338e+02
   6.4902753e+02   6.3513553e+02   6.1306951e+02   5.5467787e+02   4.3112961e+02
   6.2051478e+02   5.5527799e+02   4.6741303e+02   4.6656784e+02   4.2964084e+02
   6.2243994e+02   5.6162009e+02   5.4875036e+02   5.4304399e+02   4.3108239e+02
   6.2035499e+02   5.5516546e+02   4.3127239e+02   4.0489946e+02   3.8269205e+02
   6.5877403e+02   5.7748687e+02   5.2039153e+02   4.9287533e+02   4.1976693e+02
   6.2044192e+02   5.5537304e+02   5.3515114e+02   5.3496151e+02   4.3112627e+02
   6.2040003e+02   5.5519449e+02   4.3721479e+02   4.3190778e+02   4.2239929e+02
   6.2036366e+02   5.5517048e+02   4.3202641e+02   4.1600730e+02   4.0730852e+02
   6.3075015e+02   5.6602747e+02   5.1565484e+02   5.0227664e+02   4.2788736e+02
   6.2242793e+02   5.6116952e+02   5.4715201e+02   5.4186150e+02   4.3107739e+02
   6.2676876e+02   5.6429581e+02   5.2962624e+02   5.2141655e+02   4.3062611e+02
   6.2476765e+02   5.5908701e+02   4.9390565e+02   4.8248047e+02   4.1812574e+02
   6.3738700e+02   5.7302879e+02   5.3009066e+02   5.1433589e+02   4.2979386e+02
   6.3506654e+02   5.7752590e+02   5.5246582e+02   5.3530317e+02   4.3089209e+02
   6.4219853e+02   5.8715944e+02   5.6572231e+02   5.4167985e+02   4.3101253e+02
   6.7396891e+02   5.8026050e+02   5.2944150e+02   5.0693656e+02   4.2816693e+02
   6.2108303e+02   5.6066221e+02   5.5592054e+02   5.5070065e+02   4.3112067e+02
   6.2138482e+02   5.5601029e+02   4.8062508e+02   4.7705550e+02   4.2655203e+02
   6.3264814e+02   5.6614252e+02   5.0731170e+02   4.8624943e+02   3.8008397e+02
   6.2038977e+02   5.5518904e+02   4.6104024e+02   4.6076886e+02   4.3064637e+02
   6.2049985e+02   5.7074961e+02   5.7044597e+02   5.5494001e+02   4.3113063e+02
   7.0712730e+02   5.9354733e+02   5.6831564e+02   5.4103901e+02   4.3100026e+02
   6.2350184e+02   5.7338389e+02   5.6766660e+02   5.5093971e+02   4.3111200e+02
   6.2102410e+02   5.5620180e+02   5.2100851e+02   5.1995320e+02   4.3104240e+02
   6.3321597e+02   5.7169372e+02   5.3677537e+02   5.2325518e+02   4.3050562e+02
   6.2363269e+02   5.6127404e+02   5.3653525e+02   5.3119824e+02   4.3096153e+02
   6.4054060e+02   6.1378553e+02   5.9896531e+02   5.5324606e+02   4.3112436e+02
   6.2038516e+02   5.5518567e+02   4.5754195e+02   4.5724865e+02   4.3060215e+02
   6.2823632e+02   5.6661541e+02   5.3388564e+02   5.2409833e+02   4.3065603e+02
   6.3010660e+02   5.6475310e+02   5.0955182e+02   4.9417479e+02   4.2465844e+02
   6.3722514e+02   5.7529808e+02   5.4028807e+02   5.2446564e+02   4.3050878e+02
   7.0194123e+02   5.9134134e+02   5.6374221e+02   5.3831720e+02   4.3094537e+02
   6.3583998e+02   5.7569431e+02   5.4501884e+02   5.2918182e+02   4.3070990e+02
   6.5295375e+02   6.4759869e+02   6.1865470e+02   5.5505493e+02   4.3113101e+02
   6.3342340e+02   5.7261617e+02   5.3997159e+02   5.2603737e+02   4.3061717e+02
   6.2920309e+02   5.6333908e+02   5.0362753e+02   4.8616853e+02   4.1466776e+02
   6.2035787e+02   5.5516770e+02   4.5356445e+02   4.5349903e+02   4.3101724e+02
   6.3344234e+02   5.6962017e+02   5.2589434e+02   5.1215624e+02   4.2965891e+02
   6.7054510e+02   6.4307603e+02   6.1463733e+02   5.5474485e+02   4.3112972e+02
   6.2037839e+02   5.5518040e+02   4.3507384e+02   4.3004780e+02   4.2406529e+02
   6.3364670e+02   5.6940059e+02   5.2383155e+02   5.0970830e+02   4.2929302e+02
   6.2892431e+02   5.7974414e+02   5.6801268e+02   5.4719412e+02   4.3108331e+02
   6.3107587e+02   5.8351060e+02   5.7111782e+02   5.4744253e+02   4.3108528e+02
   6.2036853e+02   5.5517341e+02   4.3246342e+02   4.1799287e+02   4.0621460e+02
   6.2035882e+02   5.5516784e+02   4.3154957e+02   4.1407720e+02   4.1035851e+02
   6.2036998e+02   5.5517628e+02   4.6673541e+02   4.6664458e+02   4.3097750e+02
   6.2670128e+02   5.7044528e+02   5.5437346e+02   5.4166976e+02   4.3103264e+02
   6.4237005e+02   5.7687080e+02   5.3573949e+02   5.1817266e+02   4.3007345e+02
   6.2130142e+02   5.7999833e+02   5.7883081e+02   5.5447189e+02   4.3112873e+02
   6.2370933e+02   5.5795104e+02   4.8781729e+02   4.7789233e+02   4.0999252e+02
   6.2038039e+02   5.5518243e+02   4.5540129e+02   4.5510745e+02   4.3060801e+02
   6.3449279e+02   5.8253713e+02   5.6499877e+02   5.4336818e+02   4.3103945e+02
   6.7906718e+02   5.9074645e+02   5.6261003e+02   5.3763647e+02   4.3092983e+02
   6.4816428e+02   5.8156409e+02   5.4511896e+02   5.2561924e+02   4.3050712e+02
   6.2471707e+02   5.5988124e+02   5.0710133e+02   4.9963608e+02   4.2870556e+02
   6.5925073e+02   5.8647363e+02   5.5343237e+02   5.3133063e+02   4.3074279e+02
   6.2095155e+02   5.8945579e+02   5.8892146e+02   5.5494841e+02   4.3113076e+02
   6.3256367e+02   5.7661449e+02   5.5510249e+02   5.3831574e+02   4.3096189e+02
   6.2669912e+02   5.7444495e+02   5.6278213e+02   5.4633918e+02   4.3107727e+02
   6.2056784e+02   5.5530673e+02   4.6040101e+02   4.5872423e+02   4.2779455e+02
   6.4841625e+02   5.8693258e+02   5.6012298e+02   5.3724594e+02   4.3092323e+02
   6.2036138e+02   5.5517000e+02   4.4521528e+02   4.4498123e+02   4.3075889e+02
   6.2442336e+02   5.5862024e+02   4.9062013e+02   4.7925122e+02   4.0457649e+02
   6.2081567e+02   5.5546431e+02   4.5669413e+02   4.5180350e+02   4.1333812e+02
   6.4164373e+02   5.8531107e+02   5.6228023e+02   5.3982985e+02   4.3098001e+02
   6.3302170e+02   5.7320018e+02   5.4344453e+02   5.2925752e+02   4.3073489e+02
   6.2074543e+02   5.5606809e+02   5.3547941e+02   5.3466030e+02   4.3110930e+02
   6.4653489e+02   5.9887558e+02   5.8205692e+02   5.4846796e+02   4.3109483e+02
   6.2052734e+02   5.5528171e+02   4.6308168e+02   4.6192083e+02   4.2896020e+02
   6.2896459e+02   5.6705746e+02   5.3235158e+02   5.2206553e+02   4.3056053e+02
   6.8130745e+02   6.2676760e+02   6.0342435e+02   5.5353752e+02   4.3112525e+02
   6.3038353e+02   5.7591262e+02   5.5795018e+02   5.4130240e+02   4.3101550e+02
   6.2918544e+02   5.6935592e+02   5.4199535e+02   5.3048710e+02   4.3081551e+02
   6.2037504e+02   5.5518098e+02   4.7185356e+02   4.7175730e+02   4.3099232e+02
   6.2375652e+02   5.7635535e+02   5.7122484e+02   5.5162109e+02   4.3111536e+02
   6.2173780e+02   5.5792161e+02   5.3396962e+02   5.3149886e+02   4.3104668e+02
   6.2038602e+02   5.5518600e+02   4.3944403e+02   4.3721785e+02   4.2775135e+02
   6.2382387e+02   5.5829875e+02   4.9302505e+02   4.8388990e+02   4.2280621e+02
   6.3801543e+02   5.7981845e+02   5.5360258e+02   5.3500580e+02   4.3087750e+02
   6.2138203e+02   5.5597647e+02   4.7842291e+02   4.7456059e+02   4.2548793e+02
   6.6021724e+02   5.8627579e+02   5.5257854e+02   5.3061046e+02   4.3071551e+02
   6.2037871e+02   5.6831798e+02   5.6825551e+02   5.5511512e+02   4.3113142e+02
   6.7648909e+02   6.5904860e+02   6.1945463e+02   5.5510116e+02   4.3113118e+02
   6.5138020e+02   5.7986750e+02   5.3574479e+02   5.1592072e+02   4.2979813e+02
   6.2330031e+02   5.6002592e+02   5.3043034e+02   5.2601454e+02   4.3091269e+02
   6.2734463e+02   5.7168336e+02   5.5544409e+02   5.4180524e+02   4.3103101e+02
   6.3183631e+02   5.7553534e+02   5.5388513e+02   5.3786201e+02   4.3095591e+02
   6.2075109e+02   5.5544740e+02   4.6938568e+02   4.6745425e+02   4.2758823e+02
   6.7253930e+02   5.8398246e+02   5.4353430e+02   5.2249053e+02   4.3030526e+02
   6.2037430e+02   5.5517802e+02   4.3573754e+02   4.3236747e+02   4.2659445e+02
   6.2074238e+02   5.5546953e+02   4.7584143e+02   4.7427937e+02   4.2903234e+02
   6.2587127e+02   5.6229563e+02   5.2198168e+02   5.1471526e+02   4.3037215e+02
   6.2059125e+02   5.5531983e+02   4.5257220e+02   4.4918644e+02   4.2317678e+02
   6.6899738e+02   5.9871396e+02   5.7740787e+02   5.4573204e+02   4.3106863e+02
   7.2126489e+02   6.3191771e+02   6.0723374e+02   5.5403091e+02   4.3112706e+02
   6.2085876e+02   5.6708892e+02   5.6569026e+02   5.5402543e+02   4.3112755e+02
   6.2048857e+02   6.0776225e+02   6.0763258e+02   5.5515462e+02   4.3113119e+02
   6.2516878e+02   5.6031228e+02   5.0707034e+02   4.9881232e+02   4.2834878e+02
   6.4325883e+02   5.7798518e+02   5.3864739e+02   5.2076882e+02   4.3025256e+02
   6.2059134e+02   5.5552469e+02   5.1862460e+02   5.1823829e+02   4.3109373e+02
   6.2208669e+02   5.5664030e+02   4.8509972e+02   4.7973785e+02   4.2488479e+02
   6.4790251e+02   5.8419167e+02   5.5344761e+02   5.3249250e+02   4.3079035e+02
   6.2062335e+02   5.5536415e+02   4.7161722e+02   4.7039237e+02   4.2921218e+02
   6.2041700e+02   5.5520680e+02   4.5900794e+02   4.5847408e+02   4.3015307e+02
   6.2118256e+02   5.5699243e+02   5.3561572e+02   5.3396544e+02   4.3108520e+02
   6.6765403e+02   5.8025589e+02   5.2992226e+02   5.0768227e+02   4.2836092e+02
   6.3099308e+02   5.9539990e+02   5.8712765e+02   5.5206546e+02   4.3111829e+02
   6.2044086e+02   5.5522645e+02   4.6755812e+02   4.6710494e+02   4.3035395e+02
   6.2118876e+02   5.5573046e+02   4.6747838e+02   4.6292246e+02   4.1764661e+02
   6.2037435e+02   5.9580188e+02   5.9578426e+02   5.5515962e+02   4.3113120e+02
   6.2439626e+02   5.7102440e+02   5.6201776e+02   5.4802889e+02   4.3109431e+02
   6.2035675e+02   5.5730003e+02   5.5724732e+02   5.5511311e+02   4.3113136e+02
   6.3502133e+02   5.7434009e+02   5.4213075e+02   5.2711902e+02   4.3064081e+02
   6.5165786e+02   6.0769316e+02   5.8993158e+02   5.5070853e+02   4.3111160e+02
   6.3332633e+02   6.3016407e+02   6.1789362e+02   5.5506877e+02   4.3113100e+02
   6.2115358e+02   5.5590349e+02   4.8730434e+02   4.8490020e+02   4.2924423e+02
   7.3290868e+02   5.7944842e+02   5.2508460e+02   5.0025143e+02   4.2571745e+02
   6.4491082e+02   5.7717413e+02   5.3259598e+02   5.1404284e+02   4.2963233e+02
   7.0971092e+02   6.5275876e+02   6.1801423e+02   5.5499561e+02   4.3113072e+02
   6.2035823e+02   5.5516742e+02   4.3161399e+02   4.1864667e+02   4.1652343e+02
   6.2057630e+02   5.5530932e+02   4.4771532e+02   4.4246974e+02   4.1511004e+02
   6.3064564e+02   5.7035951e+02   5.4031516e+02   5.2803016e+02   4.3072515e+02
   6.2143183e+02   5.5590182e+02   4.6938057e+02   4.6397190e+02   4.0718359e+02
   6.2339906e+02   5.6076364e+02   5.3542295e+02   5.3050031e+02   4.3096230e+02
   6.6663073e+02   6.0729515e+02   5.8764629e+02   5.4968699e+02   4.3110463e+02
   6.2303562e+02   5.6079933e+02   5.3961622e+02   5.3469597e+02   4.3101664e+02
   6.2609413e+02   5.6618437e+02   5.4355544e+02   5.3440904e+02   4.3094309e+02
   6.2766579e+02   5.7383858e+02   5.5941492e+02   5.4391066e+02   4.3105281e+02
   6.7309382e+02   5.9036101e+02   5.6186196e+02   5.3717632e+02   4.3091870e+02
   6.2070205e+02   5.5590287e+02   5.3277989e+02   5.3211316e+02   4.3110818e+02
   6.2189568e+02   6.0395857e+02   6.0265390e+02   5.5498587e+02   4.3113086e+02
   6.2042931e+02   5.5521302e+02   4.3882883e+02   4.3263789e+02   4.1852296e+02
   6.2040134e+02   5.5519547e+02   4.3798028e+02   4.3343869e+02   4.2373491e+02
   6.2062628e+02   5.5534125e+02   4.4927180e+02   4.4377320e+02   4.1025354e+02
   6.2304581e+02   5.6170210e+02   5.4433891e+02   5.3868309e+02   4.3104686e+02
   6.3016188e+02   5.7064503e+02   5.4320693e+02   5.3080176e+02   4.3081084e+02
   6.2153459e+02   5.5649793e+02   5.0209985e+02   4.9972387e+02   4.3030452e+02
   6.2339716e+02   5.5775661e+02   4.8860132e+02   4.7977284e+02   4.1928675e+02
   6.2060626e+02   6.2027678e+02   6.2002603e+02   5.5516414e+02   4.3113125e+02
   6.2316164e+02   5.5744523e+02   4.8520279e+02   4.7642047e+02   4.1205331e+02
   6.3881757e+02   5.7722084e+02   5.4392163e+02   5.2707088e+02   4.3061049e+02
   6.2749297e+02   6.2703525e+02   6.1994643e+02   5.5515501e+02   4.3113153e+02
   6.3227038e+02   5.6653198e+02   5.1138346e+02   4.9399134e+02   4.2383524e+02
   6.3210351e+02   5.6609588e+02   5.0918373e+02   4.9052315e+02   4.2061447e+02
   6.4685209e+02   5.7552884e+02   5.2213985e+02   4.9978802e+02   4.2578459e+02
   6.2382183e+02   5.6052788e+02   5.2846477e+02   5.2349653e+02   4.3084268e+02
   6.8757010e+02   5.9573511e+02   5.7248699e+02   5.4329793e+02   4.3103716e+02
   6.6051817e+02   5.8024556e+02   5.3147904e+02   5.0998689e+02   4.2888147e+02
   6.3805869e+02   5.7046301e+02   5.1458167e+02   4.9273707e+02   4.2133651e+02
   6.2422108e+02   5.6462383e+02   5.4788853e+02   5.3985910e+02   4.3103654e+02
   6.2110313e+02   5.5594151e+02   4.9443032e+02   4.9255472e+02   4.3016360e+02
   6.2686764e+02   5.6100889e+02   4.9803146e+02   4.8269961e+02   3.8805199e+02
   6.4828637e+02   5.8196805e+02   5.4632659e+02   5.2666628e+02   4.3055758e+02
   6.2036035e+02   5.5516936e+02   4.3793876e+02   4.3733517e+02   4.3030877e+02
   6.2261877e+02   5.5698837e+02   4.8324698e+02   4.7583662e+02   4.1767430e+02
   6.2739409e+02   5.6504619e+02   5.3002799e+02   5.2120677e+02   4.3058966e+02
   6.4881926e+02   5.7796643e+02   5.3056754e+02   5.1067403e+02   4.2908299e+02
   6.2048981e+02   5.5580032e+02   5.4718867e+02   5.4660212e+02   4.3112781e+02
   6.4554077e+02   5.7828677e+02   5.3628056e+02   5.1775917e+02   4.3001076e+02
   6.2045781e+02   5.7576721e+02   5.7560917e+02   5.5506000e+02   4.3113118e+02
   6.2042910e+02   5.5521612e+02   4.6417672e+02   4.6370961e+02   4.3029666e+02
   6.4446178e+02   5.8042257e+02   5.4570361e+02   5.2691763e+02   4.3057919e+02
   6.2892394e+02   5.8213527e+02   5.7175898e+02   5.4859987e+02   4.3109546e+02
   7.7327524e+02   6.0368343e+02   5.8347204e+02   5.4812453e+02   4.3109251e+02
   6.3196571e+02   5.8777571e+02   5.7653590e+02   5.4907819e+02   4.3109943e+02
   6.3790251e+02   5.7892935e+02   5.5124782e+02   5.3329708e+02   4.3083178e+02
   6.2060134e+02   5.5533215e+02   4.6392839e+02   4.6234417e+02   4.2807030e+02
   6.3011834e+02   5.6811908e+02   5.3226694e+02   5.2108594e+02   4.3048194e+02
   6.2049407e+02   5.5525443e+02   4.4194367e+02   4.3508977e+02   4.0084372e+02
   6.5614393e+02   5.7665452e+02   5.1824766e+02   4.8891737e+02   3.8000127e+02
   6.2080558e+02   5.6708512e+02   5.6583587e+02   5.5414730e+02   4.3112803e+02
   6.3266994e+02   5.7618007e+02   5.5374806e+02   5.3733223e+02   4.3094312e+02
   6.2048795e+02   5.5554707e+02   5.3971964e+02   5.3937615e+02   4.3112555e+02
   6.2044997e+02   5.5522797e+02   4.4896395e+02   4.4707918e+02   4.2758731e+02
   6.2061294e+02   5.5561128e+02   5.2484204e+02   5.2440898e+02   4.3110440e+02
   6.2052770e+02   5.5529339e+02   4.7120036e+02   4.7040096e+02   4.2989990e+02
   6.5002898e+02   5.7526567e+02   5.1712511e+02   4.8886146e+02   4.0238469e+02
   6.9488087e+02   5.9072816e+02   5.6240271e+02   5.3747255e+02   4.3092582e+02
   6.2766720e+02   5.6537529e+02   5.3025946e+02   5.2117793e+02   4.3057636e+02
   6.4835909e+02   5.8630903e+02   5.5863521e+02   5.3623758e+02   4.3089876e+02
   6.2067025e+02   5.5573145e+02   5.2661511e+02   5.2607455e+02   4.3110168e+02
   6.2036028e+02   5.5536144e+02   5.5408417e+02   5.5389003e+02   4.3113144e+02
   6.3481343e+02   5.8007053e+02   5.5934763e+02   5.4007139e+02   4.3098915e+02
   6.2035723e+02   5.5516713e+02   4.3316952e+02   4.3159528e+02   4.2934961e+02
   6.2066517e+02   5.5578638e+02   5.3063882e+02   5.3006827e+02   4.3110792e+02
   6.2037823e+02   5.5517995e+02   4.3401905e+02   4.2620700e+02   4.1976452e+02
   6.2039972e+02   5.5519508e+02   4.4398762e+02   4.4241115e+02   4.2846516e+02
   6.2057967e+02   5.5531560e+02   4.6173673e+02   4.6009647e+02   4.2791170e+02
   6.2249775e+02   5.7219878e+02   5.6805005e+02   5.5207763e+02   4.3111817e+02
   6.2524171e+02   5.6466374e+02   5.4203471e+02   5.3405139e+02   4.3095386e+02
   6.2394547e+02   5.5831501e+02   4.9154982e+02   4.8174559e+02   4.1998859e+02
   6.2098546e+02   5.6261885e+02   5.5965577e+02   5.5252674e+02   4.3112444e+02
   6.2038241e+02   5.5518237e+02   4.3403663e+02   4.2476679e+02   4.1609774e+02
   6.4576858e+02   5.7613966e+02   5.2667780e+02   5.0674954e+02   4.2828947e+02
   6.2084559e+02   5.5655646e+02   5.4097372e+02   5.3973277e+02   4.3111158e+02
   6.2036846e+02   5.5517316e+02   4.3237853e+02   4.1679826e+02   3.9253363e+02
   6.2043300e+02   5.5526003e+02   5.0286878e+02   5.0271115e+02   4.3108265e+02
   6.2601102e+02   5.6487457e+02   5.3814740e+02   5.2994216e+02   4.3086715e+02
   6.2108407e+02   5.6151243e+02   5.5744209e+02   5.5140995e+02   4.3112178e+02
   6.2229653e+02   5.5729307e+02   5.0225863e+02   4.9837919e+02   4.2971290e+02
   6.2037380e+02   5.6045869e+02   5.6032754e+02   5.5504427e+02   4.3113131e+02
   6.6935086e+02   5.9208358e+02   5.6583866e+02   5.3968809e+02   4.3097452e+02
   6.2358098e+02   5.6219505e+02   5.4229803e+02   5.3626616e+02   4.3101569e+02
   6.2046847e+02   5.6486874e+02   5.6447411e+02   5.5483385e+02   4.3113023e+02
   6.2035394e+02   5.5516496e+02   4.3128634e+02   4.2645549e+02   4.2622379e+02
   7.0002924e+02   5.8227688e+02   5.3682952e+02   5.1556863e+02   4.2971635e+02
   6.5976015e+02   5.8140858e+02   5.3635429e+02   5.1557599e+02   4.2973143e+02
   6.2991920e+02   5.6390312e+02   5.0413830e+02   4.8559503e+02   4.0944045e+02
   6.2138434e+02   5.5588768e+02   4.7102942e+02   4.6620066e+02   4.1797395e+02
   6.7418394e+02   6.2240475e+02   6.0012823e+02   5.5296754e+02   4.3112275e+02
   6.2036544e+02   5.5517231e+02   4.3592114e+02   4.3400805e+02   4.2867746e+02
   6.2038137e+02   5.5518504e+02   4.6945964e+02   4.6932329e+02   4.3091676e+02
   6.7266106e+02   5.8407374e+02   5.4384371e+02   5.2277892e+02   4.3032371e+02
   6.7999590e+02   6.1577386e+02   5.9467925e+02   5.5174625e+02   4.3111727e+02
   6.4250486e+02   5.8041611e+02   5.4843500e+02   5.2970683e+02   4.3070036e+02
   6.2037998e+02   5.5518737e+02   4.7957530e+02   4.7948184e+02   4.3103153e+02
   6.4347098e+02   5.8690343e+02   5.6402105e+02   5.4047076e+02   4.3099152e+02
   6.2083312e+02   5.5549397e+02   4.6695278e+02   4.6431783e+02   4.2561127e+02
   6.2062248e+02   5.5569903e+02   5.3035713e+02   5.2986589e+02   4.3111096e+02
   6.2472886e+02   5.6073055e+02   5.1893610e+02   5.1292378e+02   4.3036672e+02
   6.2935618e+02   5.6984716e+02   5.4321650e+02   5.3137166e+02   4.3083495e+02
   6.4162318e+02   5.8600895e+02   5.6383644e+02   5.4074400e+02   4.3099680e+02
   6.2219204e+02   5.5968378e+02   5.4213126e+02   5.3816830e+02   4.3106420e+02
   6.4425565e+02   5.7886588e+02   5.4045116e+02   5.2221259e+02   4.3033660e+02
   7.0305537e+02   5.8280182e+02   5.3873718e+02   5.1759599e+02   4.2992594e+02
   6.2043146e+02   5.5521715e+02   4.6255767e+02   4.6202558e+02   4.3017592e+02
   6.2035779e+02   5.5516752e+02   4.3863244e+02   4.3826670e+02   4.3062568e+02
   7.0450371e+02   5.8403374e+02   5.4309593e+02   5.2197207e+02   4.3026977e+02
   6.7648432e+02   5.8690466e+02   5.5272447e+02   5.3043572e+02   4.3070695e+02
   6.3775439e+02   5.9333193e+02   5.7953342e+02   5.4871952e+02   4.3109671e+02
   6.2078810e+02   5.5605187e+02   5.3182076e+02   5.3101689e+02   4.3110098e+02
   6.2055765e+02   5.5529634e+02   4.4555517e+02   4.3940286e+02   3.9963182e+02
   6.3782108e+02   5.7901452e+02   5.5164531e+02   5.3362376e+02   4.3084134e+02
   6.2708788e+02   5.6440265e+02   5.2802584e+02   5.1955029e+02   4.3054022e+02
   6.3884176e+02   5.7541992e+02   5.3700011e+02   5.2072453e+02   4.3029105e+02
   6.2395929e+02   6.1085682e+02   6.0752877e+02   5.5492882e+02   4.3113042e+02
   6.2141601e+02   5.5693723e+02   5.2587673e+02   5.2417364e+02   4.3102802e+02
   6.4312614e+02   5.7965141e+02   5.4498932e+02   5.2663821e+02   4.3057140e+02
   6.7856426e+02   5.7953207e+02   5.2619549e+02   5.0222726e+02   4.2662146e+02
   6.3701249e+02   5.7367334e+02   5.3407593e+02   5.1867682e+02   4.3018302e+02
   6.6683100e+02   5.8298203e+02   5.4049960e+02   5.1961975e+02   4.3010283e+02
   6.2162380e+02   5.5611778e+02   4.7625850e+02   4.7118082e+02   4.2105901e+02
   6.2051249e+02   5.5801629e+02   5.5608144e+02   5.5328877e+02   4.3112904e+02
   6.2214726e+02   5.5701455e+02   4.9738709e+02   4.9322161e+02   4.2912381e+02
   6.3898699e+02   5.7257809e+02   5.2343610e+02   5.0570777e+02   4.2821526e+02
   6.4957804e+02   5.8029424e+02   5.3916247e+02   5.1977890e+02   4.3014758e+02
   6.2702371e+02   5.6555850e+02   5.3530292e+02   5.2646527e+02   4.3076113e+02
   6.6102930e+02   5.9287361e+02   5.6824264e+02   5.4123490e+02   4.3100391e+02
   6.3350399e+02   5.8135661e+02   5.6408806e+02   5.4326863e+02   4.3103847e+02
   6.2551544e+02   5.6354066e+02   5.3428003e+02   5.2703920e+02   4.3082585e+02
   6.3491669e+02   5.7688080e+02   5.5088926e+02   5.3420831e+02   4.3086578e+02
   6.2081062e+02   5.5575704e+02   5.0994433e+02   5.0917709e+02   4.3097345e+02
   6.3937316e+02   5.7103091e+02   5.1423677e+02   4.9077522e+02   4.1816764e+02
   6.3626036e+02   5.7064564e+02   5.2120947e+02   5.0457450e+02   4.2804298e+02
   6.5979443e+02   6.0376297e+02   5.8461498e+02   5.4872295e+02   4.3109732e+02
   7.0059589e+02   6.2008193e+02   5.9813872e+02   5.5254936e+02   4.3112118e+02
   6.2049935e+02   5.5528311e+02   4.7710279e+02   4.7653906e+02   4.3046076e+02
   6.4954956e+02   5.8123492e+02   5.4259367e+02   5.2308694e+02   4.3036663e+02
   6.3225607e+02   6.1032132e+02   6.0065595e+02   5.5394304e+02   4.3112720e+02
   7.3145226e+02   5.9914281e+02   5.7755725e+02   5.4570955e+02   4.3106856e+02
   6.3248914e+02   5.6807683e+02   5.2089131e+02   5.0716545e+02   4.2889518e+02
   7.2704685e+02   5.8878225e+02   5.5739643e+02   5.3393113e+02   4.3082940e+02
   6.2106558e+02   5.5661551e+02   5.3263166e+02   5.3132475e+02   4.3108367e+02
   6.8320530e+02   5.8474434e+02   5.4578578e+02   5.2451246e+02   4.3042623e+02
   6.3117405e+02   5.7417657e+02   5.5174330e+02   5.3673432e+02   4.3093717e+02
   6.2398218e+02   5.7342079e+02   5.6677661e+02   5.5021107e+02   4.3110777e+02
   6.2269974e+02   5.6827320e+02   5.6205209e+02   5.5005925e+02   4.3110960e+02
   6.7224313e+02   5.8378611e+02   5.4286647e+02   5.2186162e+02   4.3026446e+02
   6.4498723e+02   5.8344547e+02   5.5420370e+02   5.3359223e+02   4.3082809e+02
   6.3615201e+02   5.9349688e+02   5.8092220e+02   5.4947222e+02   4.3110228e+02
   6.2589407e+02   5.6523925e+02   5.4063005e+02   5.3218546e+02   4.3091107e+02
   6.4533820e+02   5.8100892e+02   5.4651030e+02   5.2741121e+02   4.3059870e+02
   6.2126633e+02   5.5592240e+02   4.8097629e+02   4.7786809e+02   4.2735376e+02
   6.2048459e+02   5.5525150e+02   4.5919708e+02   4.5809416e+02   4.2903366e+02
   6.2059286e+02   5.5531907e+02   4.4724807e+02   4.4129174e+02   3.8994542e+02
   6.2272731e+02   5.5917225e+02   5.3008906e+02   5.2642965e+02   4.3095155e+02
   6.2042539e+02   5.5521139e+02   4.4058148e+02   4.3639339e+02   4.2353583e+02
   6.3314668e+02   5.7275833e+02   5.4138420e+02   5.2744015e+02   4.3067220e+02
   6.2551842e+02   5.6298270e+02   5.3067791e+02   5.2368402e+02   4.3075232e+02
   6.2940034e+02   5.7050877e+02   5.4545998e+02   5.3313663e+02   4.3087537e+02
   6.2217081e+02   5.5728345e+02   5.0671754e+02   5.0353134e+02   4.3024264e+02
   6.8596344e+02   5.9725248e+02   5.7494752e+02   5.4453622e+02   4.3105419e+02
   6.2826555e+02   5.6835007e+02   5.4185519e+02   5.3107923e+02   4.3084401e+02
   6.8217734e+02   5.8433840e+02   5.4444209e+02   5.2328239e+02   4.3035415e+02
   6.8678695e+02   6.2093650e+02   5.9888652e+02   5.5271074e+02   4.3112162e+02
   6.3158141e+02   5.7964801e+02   5.6368107e+02   5.4388752e+02   4.3104726e+02
   6.2043135e+02   5.5521504e+02   4.4020655e+02   4.3528255e+02   4.2174767e+02
   6.2038749e+02   5.5518807e+02   4.6428994e+02   4.6407927e+02   4.3076097e+02
   6.2290598e+02   5.6158714e+02   5.4497432e+02   5.3939791e+02   4.3105452e+02
   6.2049326e+02   5.5527942e+02   4.7777582e+02   4.7725056e+02   4.3052216e+02
   6.3109457e+02   5.7214077e+02   5.4548987e+02   5.3204183e+02   4.3083279e+02
   6.3218750e+02   5.7192393e+02   5.4114722e+02   5.2778378e+02   4.3069553e+02
   6.2037657e+02   5.5521428e+02   5.3215342e+02   5.3210831e+02   4.3113003e+02
   6.2149809e+02   5.5788195e+02   5.3889598e+02   5.3647238e+02   4.3107921e+02
   6.2093631e+02   5.5555290e+02   4.6416448e+02   4.6038253e+02   4.2145116e+02
   6.2063002e+02   5.5534549e+02   4.5594404e+02   4.5290879e+02   4.2423353e+02
   6.6383206e+02   5.7749707e+02   5.1893311e+02   4.8902600e+02   3.8175087e+02
   6.3938658e+02   6.0406351e+02   5.9117934e+02   5.5178965e+02   4.3111770e+02
   6.2074615e+02   5.5541851e+02   4.5353866e+02   4.4824256e+02   4.0620696e+02
   6.2287404e+02   5.5750756e+02   4.9258918e+02   4.8590740e+02   4.2610321e+02
   6.2314183e+02   5.5973115e+02   5.2972860e+02   5.2554681e+02   4.3091581e+02
   6.2035307e+02   5.5516452e+02   4.3158270e+02   4.3146882e+02   4.3101451e+02
   6.2316622e+02   5.6056118e+02   5.3657663e+02   5.3183123e+02   4.3098572e+02
   6.3592510e+02   5.6889541e+02   5.1228045e+02   4.9084223e+02   4.1941380e+02
   7.2572974e+02   5.7866318e+02   5.2180450e+02   4.9426829e+02   4.2135350e+02
   6.4911802e+02   5.8577943e+02   5.5674867e+02   5.3478077e+02   4.3085950e+02
   6.4420064e+02   5.7759003e+02   5.3549319e+02   5.1732435e+02   4.2998443e+02
   6.3558081e+02   5.7185057e+02   5.2975156e+02   5.1494456e+02   4.2990359e+02
   6.3126098e+02   5.6534799e+02   5.0791548e+02   4.8966356e+02   4.1995495e+02
   6.2051593e+02   5.5554683e+02   5.3525623e+02   5.3490865e+02   4.3112198e+02
   6.2063260e+02   5.5534474e+02   4.4905121e+02   4.4330356e+02   3.9902293e+02
   6.5712851e+02   5.8329574e+02   5.4427887e+02   5.2370508e+02   4.3038784e+02
   6.2036356e+02   5.5517091e+02   4.3268149e+02   4.2619546e+02   4.2336979e+02
   6.2044810e+02   5.5522866e+02   4.6296187e+02   4.6232850e+02   4.2998745e+02
   6.6150263e+02   5.8846479e+02   5.5827408e+02   5.3488524e+02   4.3085882e+02
   6.2066695e+02   5.5608314e+02   5.4104694e+02   5.4022602e+02   4.3111882e+02
   6.2036175e+02   5.5517021e+02   4.4435205e+02   4.4408559e+02   4.3070794e+02
   6.6040303e+02   6.0171926e+02   5.8210259e+02   5.4779164e+02   4.3108936e+02
   6.3806649e+02   5.7237723e+02   5.2493005e+02   5.0812546e+02   4.2881179e+02
   6.2121964e+02   5.5573830e+02   4.6538692e+02   4.6005869e+02   3.8902817e+02
   6.5967765e+02   5.7770919e+02   5.2095766e+02   4.9386087e+02   4.2102766e+02
   6.2062784e+02   5.5535316e+02   4.6607114e+02   4.6451437e+02   4.2818417e+02
   6.6903637e+02   5.7955432e+02   5.2683288e+02   5.0332989e+02   4.2705528e+02
   7.0939430e+02   5.9070748e+02   5.6222942e+02   5.3733677e+02   4.3092267e+02
   6.3708748e+02   5.9755085e+02   5.8544398e+02   5.5061910e+02   4.3111009e+02
   7.1609244e+02   5.8295836e+02   5.3912682e+02   5.1797342e+02   4.2995947e+02
   6.2049352e+02   5.5525649e+02   4.5601503e+02   4.5452953e+02   4.2826583e+02
   7.0395401e+02   6.3500632e+02   6.0952881e+02   5.5428288e+02   4.3112783e+02
   6.2048473e+02   5.5525018e+02   4.4461019e+02   4.4027612e+02   4.2160891e+02
   6.2080590e+02   5.5546816e+02   4.6436311e+02   4.6149487e+02   4.2477260e+02
   6.4172823e+02   5.8370025e+02   5.5845603e+02   5.3737082e+02   4.3092947e+02
   6.2268729e+02   5.5697801e+02   4.8145362e+02   4.7337925e+02   3.8026627e+02
   6.3354907e+02   5.8729685e+02   5.7424731e+02   5.4779662e+02   4.3108887e+02
   6.2051607e+02   5.5548763e+02   5.3005312e+02   5.2975543e+02   4.3111885e+02
   6.2038855e+02   5.5518789e+02   4.5832459e+02   4.5801317e+02   4.3056875e+02
   6.3302238e+02   5.7209567e+02   5.3912045e+02   5.2549989e+02   4.3060224e+02
   6.6891267e+02   5.7970290e+02   5.2747629e+02   5.0427689e+02   4.2738647e+02
   6.4745931e+02   5.9709464e+02   5.7927884e+02   5.4735360e+02   4.3108525e+02
   6.2122947e+02   5.5575945e+02   4.6786030e+02   4.6316896e+02   4.1668878e+02
   6.2036620e+02   5.5517271e+02   4.3284127e+02   4.2505685e+02   4.2141404e+02
   6.2190902e+02   5.5629074e+02   4.7505745e+02   4.6860361e+02   3.9944992e+02
   6.2673968e+02   5.7492451e+02   5.6357063e+02   5.4666428e+02   4.3108005e+02
   6.2357531e+02   5.6103714e+02   5.3548303e+02   5.3033160e+02   4.3095341e+02
   6.4604065e+02   5.7463965e+02   5.1916683e+02   4.9501453e+02   4.2269071e+02
   6.3402241e+02   5.7898721e+02   5.5815389e+02   5.3964377e+02   4.3098261e+02
   6.2275319e+02   5.6232059e+02   5.4895614e+02   5.4267541e+02   4.3107614e+02
   6.3220413e+02   5.7032931e+02   5.3427430e+02   5.2154785e+02   4.3044737e+02
   6.5053614e+02   5.8469532e+02   5.5277173e+02   5.3159489e+02   4.3075724e+02
   6.4325168e+02   5.8415992e+02   5.5787317e+02   5.3661536e+02   4.3091080e+02
   6.2093360e+02   5.5841356e+02   5.5173492e+02   5.4866081e+02   4.3111993e+02
   6.2158276e+02   5.5605927e+02   4.7422786e+02   4.6902080e+02   4.1879000e+02
   6.2040252e+02   5.5519678e+02   4.5104786e+02   4.5028296e+02   4.2975916e+02
   6.2043475e+02   5.5522137e+02   4.6631676e+02   4.6586591e+02   4.3034705e+02
   6.2054540e+02   5.5528829e+02   4.4497094e+02   4.3877800e+02   4.0373339e+02
   6.2039259e+02   5.5518922e+02   4.3542259e+02   4.2805250e+02   4.1876065e+02
   6.2050952e+02   5.5543291e+02   5.2446631e+02   5.2420539e+02   4.3111484e+02
   6.3185841e+02   5.7212015e+02   5.4297156e+02   5.2952789e+02   4.3075531e+02
   6.2333179e+02   5.6010588e+02   5.3076650e+02   5.2629461e+02   4.3091483e+02
   6.3859155e+02   5.7694634e+02   5.4338891e+02   5.2669381e+02   4.3059608e+02
   6.2492455e+02   5.6668759e+02   5.5092945e+02   5.4117657e+02   4.3104019e+02
   7.3693086e+02   5.8096630e+02   5.3136443e+02   5.0920632e+02   4.2869684e+02
   6.2041663e+02   5.5520344e+02   4.3649694e+02   4.2757578e+02   4.0204643e+02
   6.2753242e+02   5.7231230e+02   5.5640507e+02   5.4224936e+02   4.3103538e+02
   6.2039445e+02   5.5519486e+02   4.7057150e+02   4.7037925e+02   4.3084087e+02
   6.2526560e+02   5.6344974e+02   5.3568578e+02   5.2855655e+02   4.3086431e+02
   6.9648872e+02   5.8425711e+02   5.4396955e+02   5.2281104e+02   4.3032433e+02
   6.2122535e+02   5.5581445e+02   4.7442187e+02   4.7077415e+02   4.2461128e+02
   6.2363830e+02   5.5881834e+02   5.0709667e+02   5.0147589e+02   4.2943928e+02
   6.2036329e+02   5.5517095e+02   4.3475809e+02   4.3266986e+02   4.2855861e+02
   6.3102091e+02   5.6540392e+02   5.0947542e+02   4.9266508e+02   4.2323909e+02
   6.2858754e+02   5.6386881e+02   5.1228287e+02   5.0038638e+02   4.2771853e+02
   6.2198565e+02   5.9648811e+02   5.9516935e+02   5.5481210e+02   4.3113039e+02
   6.2038633e+02   5.5518636e+02   4.4138888e+02   4.3974943e+02   4.2858859e+02
   6.3484553e+02   5.6879566e+02   5.1534963e+02   4.9738037e+02   4.2540421e+02
   6.2048456e+02   5.5676567e+02   5.5382337e+02   5.5226585e+02   4.3112927e+02
   6.4989688e+02   5.8723860e+02   5.5988649e+02   5.3689601e+02   4.3091424e+02
   6.4824799e+02   6.2560458e+02   6.0574853e+02   5.5400747e+02   4.3112698e+02
   6.2172094e+02   5.5757667e+02   5.2918668e+02   5.2696572e+02   4.3102152e+02
   6.2065248e+02   5.5535958e+02   4.5528506e+02   4.5183283e+02   4.2278112e+02
   6.5517072e+02   5.9111572e+02   5.6613838e+02   5.4030171e+02   4.3098695e+02
   6.2035739e+02   5.5516729e+02   4.3754904e+02   4.3713886e+02   4.3058369e+02
   6.5762288e+02   5.8267007e+02   5.4187995e+02   5.2141465e+02   4.3024256e+02
   6.2091195e+02   5.5668394e+02   5.4034090e+02   5.3898546e+02   4.3110821e+02
   6.3100262e+02   5.7854241e+02   5.6242450e+02   5.4351475e+02   4.3104311e+02
   6.2776014e+02   5.6608345e+02   5.3372068e+02   5.2435670e+02   4.3067952e+02
   6.3229282e+02   5.6597222e+02   5.0760950e+02   4.8739703e+02   4.1339793e+02
   6.4748192e+02   5.7969646e+02   5.3923133e+02   5.2026131e+02   4.3019232e+02
   6.6011546e+02   5.8627545e+02   5.5260564e+02   5.3063671e+02   4.3071647e+02
   6.2039833e+02   5.5519390e+02   4.4053104e+02   4.3795236e+02   4.2701626e+02
   6.6819545e+02   5.9121780e+02   5.6403569e+02   5.3860439e+02   4.3095174e+02
   6.2037068e+02   5.5517594e+02   4.4458388e+02   4.4404089e+02   4.3025606e+02
   6.3518551e+02   5.8611384e+02   5.7065143e+02   5.4585363e+02   4.3106943e+02
   6.7703777e+02   5.8576694e+02   5.4922350e+02   5.2757687e+02   4.3058361e+02
   6.2043837e+02   5.5522028e+02   4.4695642e+02   4.4487028e+02   4.2734475e+02
   6.2044789e+02   5.5522651e+02   4.4972547e+02   4.4802377e+02   4.2794644e+02
   6.4401304e+02   5.7839813e+02   5.3903724e+02   5.2092670e+02   4.3025779e+02
   6.3350366e+02   5.7225002e+02   5.3821228e+02   5.2440239e+02   4.3055071e+02
   6.2035466e+02   5.5516548e+02   4.5073182e+02   4.5070883e+02   4.3109168e+02
   6.2098121e+02   5.5565422e+02   4.7638985e+02   4.7390097e+02   4.2761799e+02
   6.2468784e+02   5.6358096e+02   5.4069821e+02   5.3354266e+02   4.3095951e+02
   6.2354784e+02   5.5931366e+02   5.1793962e+02   5.1338874e+02   4.3054615e+02
   6.7646905e+02   6.7595937e+02   6.2034640e+02   5.5516413e+02   4.3113157e+02
   6.2364999e+02   6.0890632e+02   6.0589130e+02   5.5490498e+02   4.3113039e+02
   6.2413287e+02   6.2030464e+02   6.1674312e+02   5.5511251e+02   4.3113109e+02
   6.2076183e+02   5.5542975e+02   4.5570236e+02   4.5107305e+02   4.1633265e+02
   6.2058210e+02   5.5531273e+02   4.4743714e+02   4.4186809e+02   4.1180135e+02
   6.4973968e+02   6.2265695e+02   6.0284077e+02   5.5360230e+02   4.3112535e+02
   6.2162490e+02   5.5666931e+02   5.0608355e+02   5.0379922e+02   4.3049323e+02
   6.2865599e+02   5.6319512e+02   5.0573646e+02   4.9063588e+02   4.2273663e+02
   6.3224625e+02   5.9018988e+02   5.7961729e+02   5.4995989e+02   4.3110585e+02
   6.2108163e+02   5.5587912e+02   4.9079887e+02   4.8878289e+02   4.2985967e+02
   6.2038831e+02   5.5524350e+02   5.3363303e+02   5.3356111e+02   4.3112932e+02
   6.2046579e+02   5.5540114e+02   5.3184091e+02   5.3162647e+02   4.3112359e+02
   6.2520369e+02   5.5976988e+02   4.9873049e+02   4.8771573e+02   4.2357639e+02
   6.2329226e+02   5.5856354e+02   5.0926624e+02   5.0451144e+02   4.2992096e+02
   6.2036890e+02   5.5517530e+02   4.6356915e+02   4.6346944e+02   4.3095658e+02
   6.2465751e+02   5.6082271e+02   5.2091507e+02   5.1502432e+02   4.3050522e+02
   6.3322304e+02   5.7464805e+02   5.4791208e+02   5.3275476e+02   4.3083618e+02
   6.5289968e+02   5.8268053e+02   5.4471891e+02   5.2453684e+02   4.3044109e+02
   6.2199188e+02   5.6220396e+02   5.5350118e+02   5.4708204e+02   4.3110363e+02
   6.4419571e+02   5.8069983e+02   5.4697087e+02   5.2806457e+02   4.3063000e+02
   6.2158385e+02   5.5615421e+02   4.8014498e+02   4.7578375e+02   4.2494764e+02
   6.8000867e+02   5.8413984e+02   5.4380802e+02   5.2270131e+02   4.3031820e+02
   6.2490974e+02   5.9616457e+02   5.9258696e+02   5.5407773e+02   4.3112755e+02
   6.2259581e+02   5.6003557e+02   5.3955003e+02   5.3527009e+02   4.3103466e+02
   6.5236990e+02   5.7715247e+02   5.2313961e+02   4.9949139e+02   4.2549165e+02
   6.4702129e+02   6.3876358e+02   6.1619502e+02   5.5490877e+02   4.3113056e+02
   6.2068611e+02   5.5542317e+02   4.7514717e+02   4.7379190e+02   4.2927458e+02
   6.2047332e+02   5.5524332e+02   4.5075544e+02   4.4878717e+02   4.2732593e+02
   6.2311936e+02   5.6739624e+02   5.5927939e+02   5.4831650e+02   4.3110028e+02
   6.3467000e+02   5.6766967e+02   5.0932734e+02   4.8688374e+02   3.8176619e+02
   6.2199228e+02   5.5636416e+02   4.7600848e+02   4.6937839e+02   4.0385452e+02
   6.5583333e+02   5.7782152e+02   5.2339536e+02   4.9907596e+02   4.2520767e+02
   6.2078990e+02   5.5544754e+02   4.5615411e+02   4.5136368e+02   4.1463410e+02
   6.2127309e+02   5.7928690e+02   5.7812459e+02   5.5445633e+02   4.3112887e+02
   6.2181346e+02   5.5623313e+02   4.7537771e+02   4.6937661e+02   4.1436011e+02
   6.2164652e+02   5.5607030e+02   4.7200608e+02   4.6612275e+02   3.9373110e+02
   6.2171543e+02   5.5612635e+02   4.7281555e+02   4.6678690e+02   3.8005779e+02
   6.3397173e+02   5.6901595e+02   5.2023880e+02   5.0509375e+02   4.2832513e+02
   6.2210999e+02   5.5651200e+02   4.7908391e+02   4.7257838e+02   4.1695158e+02
   6.8926501e+02   5.8196450e+02   5.3578631e+02   5.1446214e+02   4.2958268e+02
   7.2936964e+02   5.8515049e+02   5.4661815e+02   5.2518435e+02   4.3046214e+02
   6.2071948e+02   5.5540129e+02   4.5242793e+02   4.4699585e+02   4.0132378e+02
   6.2724934e+02   5.6506969e+02   5.3112407e+02   5.2238648e+02   4.3063663e+02
   6.2553457e+02   5.6332646e+02   5.3279373e+02   5.2565503e+02   4.3079654e+02
   6.7991201e+02   5.8631577e+02   5.5086188e+02   5.2891879e+02   4.3064396e+02
   6.7739907e+02   5.8490446e+02   5.4644470e+02   5.2513468e+02   4.3046078e+02
   6.2654976e+02   5.6124519e+02   5.0314190e+02   4.9087125e+02   4.2445405e+02
   6.3450846e+02   5.6810457e+02   5.1238216e+02   4.9276505e+02   4.2217767e+02
   6.2665188e+02   5.6340136e+02   5.2415846e+02   5.1610084e+02   4.3039696e+02
   6.2270936e+02   5.8182680e+02   5.7910315e+02   5.5362061e+02   4.3112539e+02
   6.2048198e+02   5.5525182e+02   4.6376313e+02   4.6294486e+02   4.2963491e+02
   6.2035330e+02   5.5516460e+02   4.3230187e+02   4.3211122e+02   4.3092792e+02
   6.2051494e+02   5.5549384e+02   5.3089697e+02   5.3059541e+02   4.3111918e+02
   6.2198403e+02   5.6033710e+02   5.4767413e+02   5.4306081e+02   4.3109021e+02
   6.2252083e+02   5.5842997e+02   5.2408191e+02   5.2089037e+02   4.3089604e+02
   6.3620724e+02   5.8482534e+02   5.6722214e+02   5.4394507e+02   4.3104673e+02
   6.5204831e+02   5.8357293e+02   5.4824586e+02   5.2775718e+02   4.3060149e+02
   6.4606136e+02   6.2934415e+02   6.0974791e+02   5.5443658e+02   4.3112877e+02
   7.1605897e+02   5.8129094e+02   5.3278415e+02   5.1098107e+02   4.2904618e+02
