# Supplementary material for: Rethinking Colour Constancy
Source: PLoS One. 2015 Sep 10;10(9):e0135029. doi: 10.1371/journal.pone.0135029 (PMC4565710; doi:10.1371/journal.pone.0135029)
Supplement: S1 Dataset — (ZIP) [file pone.0135029.s002.zip › 5-TransitionMetamerReflectanceData/NtoG_20munsells/fiveTr_4.txt]

   3.8549245e+02   4.1884962e+02   5.1347117e+02   5.3896264e+02   5.8831553e+02
   4.3327153e+02   4.3412421e+02   5.0849332e+02   5.3487048e+02   5.8717421e+02
   5.0408958e+02   5.2909507e+02   5.3623375e+02   5.3897027e+02   5.8659473e+02
   4.7332424e+02   4.7497530e+02   5.1654125e+02   5.4132272e+02   5.8885486e+02
   4.3267105e+02   4.3570331e+02   5.5371648e+02   6.1224921e+02   6.8357166e+02
   4.5738852e+02   4.5824398e+02   5.1158503e+02   5.3725862e+02   5.8779635e+02
   5.0194076e+02   5.1994920e+02   5.5408448e+02   5.6983255e+02   5.9428841e+02
   4.2855916e+02   4.3007857e+02   5.1053682e+02   5.3648072e+02   5.8761683e+02
   4.4910645e+02   4.5115490e+02   5.5361625e+02   6.1077675e+02   6.5547173e+02
   5.0428159e+02   5.3187565e+02   5.4173219e+02   5.4174377e+02   5.8636416e+02
   5.0427440e+02   5.3183024e+02   5.8625175e+02   6.3831635e+02   6.3853963e+02
   3.9715529e+02   4.2109760e+02   5.2070123e+02   5.4572020e+02   5.9033226e+02
   4.2973978e+02   4.3313043e+02   5.4646643e+02   5.8372813e+02   6.1113815e+02
   4.4729828e+02   4.4938375e+02   5.5279066e+02   6.0471552e+02   6.3939172e+02
   3.8014496e+02   4.2220150e+02   5.2924710e+02   5.5529716e+02   5.9359885e+02
   4.8005074e+02   4.8192166e+02   5.1391232e+02   5.3877812e+02   5.8810425e+02
   4.2651014e+02   4.2822287e+02   5.1015272e+02   5.3617469e+02   5.8753369e+02
   5.0427996e+02   5.2567754e+02   5.2571122e+02   5.3191820e+02   5.8636471e+02
   4.4358613e+02   4.4576310e+02   5.4463446e+02   5.7950051e+02   6.0711455e+02
   4.5690054e+02   4.5840653e+02   5.2292123e+02   5.4786359e+02   5.9093540e+02
   4.2510937e+02   4.2891223e+02   5.2401081e+02   5.4919686e+02   5.9145132e+02
   3.9222121e+02   4.2289914e+02   5.3865667e+02   5.6856877e+02   5.9960506e+02
   4.8771504e+02   4.9363233e+02   5.4709067e+02   5.8030262e+02   6.0633154e+02
   5.0427466e+02   5.3181705e+02   5.5077762e+02   5.5085738e+02   5.8638462e+02
   4.4602537e+02   4.4809721e+02   5.4195173e+02   5.7421205e+02   6.0293309e+02
   5.0111855e+02   5.1740199e+02   5.6157311e+02   5.8958998e+02   6.0839433e+02
   4.8788626e+02   4.9396606e+02   5.5575088e+02   6.1164475e+02   6.5089036e+02
   3.9883614e+02   4.1790371e+02   5.1152388e+02   5.3729963e+02   5.8784891e+02
   4.1001193e+02   4.1242581e+02   5.0519944e+02   5.3249867e+02   5.8653111e+02
   4.1788740e+02   4.2539548e+02   5.3203236e+02   5.5882126e+02   5.9498388e+02
   4.8262068e+02   4.8658510e+02   5.3462651e+02   5.6068592e+02   5.9519198e+02
   4.0075440e+02   4.2297016e+02   5.3800007e+02   5.6751071e+02   5.9903452e+02
   4.5541194e+02   4.5712577e+02   5.2975510e+02   5.5574108e+02   5.9366788e+02
   4.3490998e+02   4.3769879e+02   5.5372736e+02   6.1229737e+02   6.9061970e+02
   4.2506751e+02   4.2961233e+02   5.4195927e+02   5.7435338e+02   6.0309750e+02
   4.5882995e+02   4.6068192e+02   5.3742439e+02   5.6631317e+02   5.9825683e+02
   4.2168571e+02   4.2767033e+02   5.4638909e+02   5.8357221e+02   6.1099618e+02
   3.8729707e+02   4.0173615e+02   5.0455349e+02   5.3206611e+02   5.8641213e+02
   4.4372753e+02   4.4592129e+02   5.4747773e+02   5.8609097e+02   6.1357869e+02
   4.8975363e+02   4.9606417e+02   5.3665734e+02   5.6161236e+02   5.9512754e+02
   4.3593903e+02   4.3860465e+02   5.5089117e+02   5.9620151e+02   6.2599577e+02
   4.5571943e+02   4.5768817e+02   5.5385974e+02   6.1254708e+02   7.0654986e+02
   4.3592464e+02   4.3659562e+02   5.0786058e+02   5.3438839e+02   5.8704254e+02
   4.3292089e+02   4.3324795e+02   5.0573421e+02   5.3286034e+02   5.8662886e+02
   4.3413384e+02   4.3667079e+02   5.3027686e+02   5.5653443e+02   5.9404775e+02
   4.2878847e+02   4.3084938e+02   5.1420671e+02   5.3959618e+02   5.8848913e+02
   4.3594716e+02   4.3849735e+02   5.3878410e+02   5.6871643e+02   5.9965161e+02
   4.6795114e+02   4.6883114e+02   5.1104759e+02   5.3673813e+02   5.8762778e+02
   4.4767026e+02   4.4947597e+02   5.2960730e+02   5.5563019e+02   5.9366380e+02
   4.0021822e+02   4.2254747e+02   5.3167225e+02   5.5835461e+02   5.9479582e+02
   4.4543355e+02   4.4758440e+02   5.4924690e+02   5.9078245e+02   6.1896959e+02
   4.5597163e+02   4.5730692e+02   5.1879045e+02   5.4368560e+02   5.8963700e+02
   5.0299840e+02   5.2455316e+02   5.7507024e+02   6.3200003e+02   6.6790902e+02
   4.6994346e+02   4.7204969e+02   5.3154235e+02   5.5768265e+02   5.9428889e+02
   4.7443549e+02   4.7696485e+02   5.3110749e+02   5.5691140e+02   5.9391659e+02
   5.0388341e+02   5.2925620e+02   5.8111033e+02   6.1625000e+02   6.2233780e+02
   4.6022575e+02   4.6208400e+02   5.3649995e+02   5.6486621e+02   5.9752671e+02
   5.0407281e+02   5.3045174e+02   5.8379126e+02   6.4943275e+02   6.7444958e+02
   4.5000989e+02   4.5198057e+02   5.4375158e+02   5.7762977e+02   6.0545753e+02
   4.3687307e+02   4.3911546e+02   5.2912093e+02   5.5509449e+02   5.9349535e+02
   3.8328526e+02   4.2180728e+02   5.2574629e+02   5.5115311e+02   5.9211547e+02
   4.4441609e+02   4.4443222e+02   5.0438003e+02   5.3195061e+02   5.8637999e+02
   3.9849617e+02   4.2326882e+02   5.4961336e+02   5.9209221e+02   6.2063637e+02
   4.4870033e+02   4.5075956e+02   5.5339525e+02   6.0896264e+02   6.4882693e+02
   4.6481660e+02   4.6683946e+02   5.4709954e+02   5.8466871e+02   6.1180813e+02
   4.7879147e+02   4.8217783e+02   5.4762090e+02   5.8450366e+02   6.1112505e+02
   4.6808799e+02   4.7027063e+02   5.4676972e+02   5.8369332e+02   6.1073069e+02
   4.1310312e+02   4.2435914e+02   5.4130091e+02   5.7316396e+02   6.0230873e+02
   4.6291330e+02   4.6307035e+02   5.0536709e+02   5.3259022e+02   5.8654774e+02
   4.4240352e+02   4.4435767e+02   5.2974429e+02   5.5583448e+02   5.9375995e+02
   4.6686658e+02   4.6896062e+02   5.4786317e+02   5.8645887e+02   6.1369183e+02
   4.9777861e+02   5.0897589e+02   5.4228327e+02   5.6354658e+02   5.9455964e+02
   5.0346561e+02   5.2689007e+02   5.7761339e+02   6.2027977e+02   6.3128510e+02
   4.2689826e+02   4.3077944e+02   5.3781690e+02   5.6719773e+02   5.9885497e+02
   5.0343102e+02   5.2517498e+02   5.4048440e+02   5.4709191e+02   5.8763353e+02
   4.2713954e+02   4.2982354e+02   5.1713695e+02   5.4224403e+02   5.8926455e+02
   4.3459695e+02   4.3645739e+02   5.1746257e+02   5.4253144e+02   5.8934285e+02
   4.9561306e+02   5.0467014e+02   5.3474538e+02   5.5600694e+02   5.9239853e+02
   4.5147418e+02   4.5273889e+02   5.1716929e+02   5.4219315e+02   5.8920991e+02
   4.2443746e+02   4.2841901e+02   5.2348419e+02   5.4862212e+02   5.9126232e+02
   5.0045950e+02   5.1550286e+02   5.6135773e+02   5.9365974e+02   6.1391382e+02
   4.9149347e+02   4.9853174e+02   5.3616764e+02   5.6019084e+02   5.9439796e+02
   4.3748826e+02   4.3993192e+02   5.3952801e+02   5.6996228e+02   6.0033536e+02
   4.4692035e+02   4.4764684e+02   5.0968139e+02   5.3576971e+02   5.8740909e+02
   5.0258392e+02   5.2267514e+02   5.6197921e+02   5.7850882e+02   5.9700948e+02
   5.0243171e+02   5.2145735e+02   5.4832065e+02   5.5989914e+02   5.9066832e+02
   4.6430631e+02   4.6610795e+02   5.3124410e+02   5.5747121e+02   5.9427053e+02
   4.6043677e+02   4.6236301e+02   5.4167872e+02   5.7348335e+02   6.0232933e+02
   5.0427692e+02   5.3182598e+02   5.4274604e+02   5.4280747e+02   5.8637141e+02
   4.2688061e+02   4.3076381e+02   5.3770315e+02   5.6701903e+02   5.9876137e+02
   4.7927721e+02   4.8237041e+02   5.3144955e+02   5.5696951e+02   5.9383092e+02
   5.0383878e+02   5.2899204e+02   5.6942016e+02   5.7617277e+02   5.9103128e+02
   4.3311780e+02   4.3347419e+02   5.0588588e+02   5.3296532e+02   5.8665752e+02
   4.5066437e+02   4.5244628e+02   5.3169691e+02   5.5824423e+02   5.9467242e+02
   4.1705274e+02   4.2414021e+02   5.2179103e+02   5.4683394e+02   5.9068467e+02
   4.3535577e+02   4.3809360e+02   5.5362687e+02   6.1137819e+02   6.5970392e+02
   4.9010322e+02   4.9563865e+02   5.2608024e+02   5.4884632e+02   5.9069706e+02
   4.3834310e+02   4.3981917e+02   5.1537376e+02   5.4061621e+02   5.8877447e+02
   5.0424556e+02   5.3162683e+02   5.7454427e+02   5.7533456e+02   5.8695841e+02
   4.2198692e+02   4.2701814e+02   5.2551641e+02   5.5088301e+02   5.9201774e+02
   4.6620785e+02   4.6809809e+02   5.3330122e+02   5.6012928e+02   5.9533545e+02
   4.4348198e+02   4.4549885e+02   5.3319907e+02   5.6030477e+02   5.9556140e+02
   4.0408245e+02   4.2346954e+02   5.5364156e+02   6.1178191e+02   6.6454352e+02
   4.0670547e+02   4.2135565e+02   5.1972470e+02   5.4473708e+02   5.9002475e+02
   4.7392063e+02   4.7639320e+02   5.3121612e+02   5.5707852e+02   5.9399033e+02
   4.3447501e+02   4.3692279e+02   5.2861392e+02   5.5448595e+02   5.9327446e+02
   4.2997649e+02   4.3271823e+02   5.2452596e+02   5.4975762e+02   5.9163240e+02
   4.3297211e+02   4.3591600e+02   5.4465346e+02   5.7962182e+02   6.0726818e+02
   4.4933696e+02   4.5127879e+02   5.3864677e+02   5.6838504e+02   5.9941659e+02
   4.1220657e+02   4.2388122e+02   5.3508997e+02   5.6306670e+02   5.9683400e+02
   4.7191473e+02   4.7445500e+02   5.5016139e+02   5.9236697e+02   6.2040829e+02
   4.6128300e+02   4.6328077e+02   5.5292340e+02   6.0481419e+02   6.3927348e+02
   4.4302955e+02   4.4525938e+02   5.5370649e+02   6.1185933e+02   6.6424426e+02
   4.5849028e+02   4.6028647e+02   5.3401312e+02   5.6127050e+02   5.9589424e+02
   4.4623289e+02   4.4835898e+02   5.5347105e+02   6.0968365e+02   6.5120744e+02
   5.0419320e+02   5.2882906e+02   5.3141580e+02   5.3442722e+02   5.8644821e+02
   5.0404713e+02   5.3028547e+02   5.8348839e+02   6.4606706e+02   6.5871329e+02
   5.0417393e+02   5.3112698e+02   5.8478349e+02   6.2229625e+02   6.2434402e+02
   4.5342163e+02   4.5475337e+02   5.1816280e+02   5.4310629e+02   5.8947374e+02
   4.3948974e+02   4.4192185e+02   5.5364195e+02   6.1139854e+02   6.5969851e+02
   4.2297745e+02   4.2334617e+02   5.0498665e+02   5.3235475e+02   5.8649131e+02
   4.2830191e+02   4.3193074e+02   5.4259852e+02   5.7555196e+02   6.0394187e+02
   4.5775358e+02   4.5885065e+02   5.1465608e+02   5.3988805e+02   5.8852389e+02
   5.0252241e+02   5.1549948e+02   5.2274937e+02   5.3750487e+02   5.8722213e+02
   5.0418241e+02   5.1598600e+02   5.1628388e+02   5.3208391e+02   5.8639097e+02
   4.6676872e+02   4.6882097e+02   5.4285966e+02   5.7548571e+02   6.0361804e+02
   4.9956358e+02   5.1328014e+02   5.6248855e+02   6.0618923e+02   6.3023316e+02
   4.4445355e+02   4.4665202e+02   5.5207793e+02   6.0098872e+02   6.3296089e+02
   4.5472961e+02   4.5613999e+02   5.2013531e+02   5.4501800e+02   5.9004498e+02
   4.4985848e+02   4.5180124e+02   5.4025219e+02   5.7111419e+02   6.0093941e+02
   4.5743189e+02   4.5938623e+02   5.5019918e+02   5.9341333e+02   6.2207501e+02
   5.0008528e+02   5.1421436e+02   5.4919560e+02   5.6934541e+02   5.9588959e+02
   4.1750355e+02   4.1763890e+02   5.0440189e+02   5.3196586e+02   5.8638449e+02
   4.8525511e+02   4.9044300e+02   5.5543424e+02   6.1375289e+02   6.6945525e+02
   4.8807794e+02   4.9421886e+02   5.5433487e+02   6.0153716e+02   6.3118489e+02
   5.0416932e+02   5.3110272e+02   5.8294841e+02   5.9313864e+02   5.9614898e+02
   4.8702174e+02   4.9105633e+02   5.2084048e+02   5.4425873e+02   5.8948459e+02
   4.5297720e+02   4.5498274e+02   5.5367548e+02   6.1107187e+02   6.5681494e+02
   4.3665580e+02   4.3925779e+02   5.5135632e+02   5.9799122e+02   6.2845689e+02
   4.5382355e+02   4.5532361e+02   5.2198443e+02   5.4690818e+02   5.9064207e+02
   4.5773709e+02   4.5882898e+02   5.1457922e+02   5.3982048e+02   5.8850492e+02
   4.8468846e+02   4.8968729e+02   5.5426488e+02   6.0497033e+02   6.3744483e+02
   5.0427367e+02   5.3182265e+02   5.8624444e+02   6.7401920e+02   6.9220500e+02
   4.9999705e+02   5.1416648e+02   5.5331798e+02   5.7652240e+02   5.9962504e+02
   4.1468663e+02   4.2362782e+02   5.2431916e+02   5.4954703e+02   5.9157325e+02
   4.6307023e+02   4.6476765e+02   5.2797867e+02   5.5348116e+02   5.9278833e+02
   4.6373521e+02   4.6575611e+02   5.5384405e+02   6.1158000e+02   6.5892881e+02
   4.6248703e+02   4.6444788e+02   5.4429792e+02   5.7847144e+02   6.0603256e+02
   4.3850051e+02   4.4040892e+02   5.2250819e+02   5.4754310e+02   5.9089178e+02
   4.6407140e+02   4.6571135e+02   5.2550472e+02   5.5059954e+02   5.9178906e+02
   4.1080507e+02   4.2410086e+02   5.5204254e+02   6.0112626e+02   6.3331927e+02
   4.4543415e+02   4.4739096e+02   5.3262033e+02   5.5950696e+02   5.9521658e+02
   4.2749123e+02   4.3116140e+02   5.3565008e+02   5.6387122e+02   5.9719672e+02
   4.3505416e+02   4.3679629e+02   5.1636905e+02   5.4152424e+02   5.8904389e+02
   4.9053756e+02   4.9727479e+02   5.3827754e+02   5.6357445e+02   5.9586773e+02
   4.5870872e+02   4.6018990e+02   5.2229051e+02   5.4718048e+02   5.9070657e+02
   4.5838652e+02   4.6000322e+02   5.2638953e+02   5.5168822e+02   5.9219327e+02
   4.1294776e+02   4.1724555e+02   5.0729987e+02   5.3398125e+02   5.8693682e+02
   4.3507702e+02   4.3760334e+02   5.3320778e+02   5.6036130e+02   5.9560886e+02
   4.3975751e+02   4.4199366e+02   5.3510385e+02   5.6301464e+02   5.9677058e+02
   4.4391257e+02   4.4597265e+02   5.3572545e+02   5.6390286e+02   5.9716929e+02
   4.9832498e+02   5.1060855e+02   5.6027721e+02   6.0308994e+02   6.2793915e+02
   4.2256881e+02   4.2817443e+02   5.4730157e+02   5.8579297e+02   6.1333193e+02
   5.0423215e+02   5.3152782e+02   5.8569635e+02   6.5312509e+02   6.5695651e+02
   4.3657469e+02   4.3821899e+02   5.1655912e+02   5.4169360e+02   5.8909205e+02
   4.6594175e+02   4.6796918e+02   5.4372405e+02   5.7720257e+02   6.0492695e+02
   4.6306126e+02   4.6454618e+02   5.2159566e+02   5.4640843e+02   5.9043745e+02
   4.9768406e+02   5.0562754e+02   5.2111604e+02   5.4115273e+02   5.8829957e+02
   4.5994810e+02   4.6186185e+02   5.4125294e+02   5.7272488e+02   6.0184363e+02
   4.4533572e+02   4.4740489e+02   5.3893872e+02   5.6890573e+02   5.9972109e+02
   3.8011838e+02   4.2320954e+02   5.5158644e+02   5.9909585e+02   6.3014139e+02
   4.2071380e+02   4.2720965e+02   5.5131274e+02   5.9793774e+02   6.2843485e+02
   4.7585114e+02   4.7835437e+02   5.2673334e+02   5.5157477e+02   5.9198004e+02
   5.0328882e+02   5.2596653e+02   5.7536457e+02   6.0748725e+02   6.1928111e+02
   4.6717319e+02   4.6921533e+02   5.3982176e+02   5.6998512e+02   6.0012764e+02
   4.5162129e+02   4.5309108e+02   5.2154636e+02   5.4647273e+02   5.9051195e+02
   4.2671882e+02   4.3068003e+02   5.3911567e+02   5.6930666e+02   5.9999489e+02
   4.4927166e+02   4.5130540e+02   5.5035185e+02   5.9411869e+02   6.2311115e+02
   4.9740251e+02   5.0882578e+02   5.5918019e+02   6.0243384e+02   6.2797170e+02
   4.5419932e+02   4.5619164e+02   5.5378247e+02   6.1195373e+02   6.6402047e+02
   5.0367922e+02   5.2806339e+02   5.7990827e+02   6.4008693e+02   6.9376360e+02
   4.4167060e+02   4.4184159e+02   5.0529117e+02   5.3255589e+02   5.8654473e+02
   4.7649673e+02   4.7947129e+02   5.3969277e+02   5.6912738e+02   5.9944800e+02
   4.6646024e+02   4.6800787e+02   5.2169111e+02   5.4644857e+02   5.9042789e+02
   4.6357565e+02   4.6531228e+02   5.2919569e+02   5.5493733e+02   5.9331240e+02
   4.5094135e+02   4.5238160e+02   5.2070702e+02   5.4562110e+02   5.9024586e+02
   4.3622715e+02   4.3688688e+02   5.0784998e+02   5.3437974e+02   5.8704000e+02
   4.7859075e+02   4.7888192e+02   5.0554486e+02   5.3265269e+02   5.8655363e+02
   5.0421980e+02   5.3105706e+02   5.3977524e+02   5.4059640e+02   5.8645369e+02
   4.6819416e+02   4.7040491e+02   5.5014302e+02   5.9268584e+02   6.2092579e+02
   4.4140805e+02   4.4329678e+02   5.2621410e+02   5.5162351e+02   5.9224134e+02
   4.4448667e+02   4.4666646e+02   5.4781297e+02   5.8692771e+02   6.1449828e+02
   4.4906702e+02   4.4950478e+02   5.0739224e+02   5.3402337e+02   5.8693693e+02
   4.4616617e+02   4.4799958e+02   5.2886489e+02   5.5473295e+02   5.9333500e+02
   4.4386574e+02   4.4589637e+02   5.3410359e+02   5.6155626e+02   5.9610180e+02
   3.8127423e+02   4.2010109e+02   5.1681468e+02   5.4195930e+02   5.8918732e+02
   4.8943057e+02   4.9609335e+02   5.5182286e+02   5.9087552e+02   6.1696361e+02
   4.9591914e+02   5.0371042e+02   5.2454226e+02   5.4508340e+02   5.8931903e+02
   4.2974235e+02   4.3317328e+02   5.5298370e+02   6.0639923e+02   6.4285433e+02
   3.8119508e+02   4.2308100e+02   5.4436802e+02   5.7908600e+02   6.0682793e+02
   3.9304653e+02   3.9454362e+02   5.0429855e+02   5.3189786e+02   5.8636581e+02
   4.7205362e+02   4.7452818e+02   5.4116622e+02   5.7207667e+02   6.0124960e+02
   5.0421291e+02   5.3139958e+02   5.8541097e+02   6.3414779e+02   6.3580944e+02
   4.5507686e+02   4.5682948e+02   5.3125533e+02   5.5762858e+02   5.9440071e+02
   3.8000004e+02   4.2019626e+02   5.1714831e+02   5.4226707e+02   5.8927892e+02
   4.3139804e+02   4.3352496e+02   5.1781770e+02   5.4287076e+02   5.8944760e+02
   4.6232294e+02   4.6364158e+02   5.1798662e+02   5.4286064e+02   5.8936544e+02
   4.3022262e+02   4.3275515e+02   5.2155508e+02   5.4657317e+02   5.9059132e+02
   4.5855036e+02   4.6040899e+02   5.3802089e+02   5.6725287e+02   5.9874585e+02
   4.2482576e+02   4.2917970e+02   5.3238938e+02   5.5928551e+02   5.9517108e+02
   4.8986409e+02   4.9675869e+02   5.5618020e+02   6.1065392e+02   6.4676117e+02
   4.7182488e+02   4.7257807e+02   5.0900089e+02   5.3510786e+02   5.8718857e+02
   5.0412990e+02   5.3083249e+02   5.8340465e+02   6.0235183e+02   6.0529993e+02
   4.4347019e+02   4.4547825e+02   5.3278853e+02   5.5974731e+02   5.9532514e+02
   5.0422113e+02   5.3140845e+02   5.5533032e+02   5.5592136e+02   5.8658086e+02
   5.0427934e+02   5.3186690e+02   5.8629186e+02   6.0024118e+02   6.0030811e+02
   4.2732294e+02   4.3061572e+02   5.2556488e+02   5.5092973e+02   5.9202878e+02
   4.2048854e+02   4.2619002e+02   5.2597074e+02   5.5140143e+02   5.9219519e+02
   4.4535219e+02   4.4717870e+02   5.2742000e+02   5.5300537e+02   5.9271183e+02
   4.2872107e+02   4.3229015e+02   5.4490701e+02   5.8018033e+02   6.0778176e+02
   5.0383222e+02   5.2894371e+02   5.8126468e+02   6.4198295e+02   6.6457865e+02
   4.7105930e+02   4.7210285e+02   5.1151740e+02   5.3707132e+02   5.8770514e+02
   4.4449464e+02   4.4470720e+02   5.0561896e+02   5.3277622e+02   5.8660382e+02
   4.2687654e+02   4.2945610e+02   5.1574621e+02   5.4097409e+02   5.8888953e+02
   4.1256421e+02   4.1808249e+02   5.0845686e+02   5.3485245e+02   5.8717393e+02
   4.9699521e+02   5.0772560e+02   5.4484303e+02   5.6834429e+02   5.9683041e+02
   4.0746470e+02   4.2370831e+02   5.5304815e+02   6.0698052e+02   6.4415141e+02
   4.3496987e+02   4.3544716e+02   5.0663153e+02   5.3348837e+02   5.8679910e+02
   5.0225425e+02   5.2138215e+02   5.6540019e+02   5.8932027e+02   6.0540223e+02
   5.0366841e+02   5.2801300e+02   5.7681020e+02   5.9714719e+02   6.0564211e+02
   4.5709538e+02   4.5725708e+02   5.0542234e+02   5.3263352e+02   5.8656148e+02
   4.9658314e+02   5.0711757e+02   5.4720340e+02   5.7282261e+02   5.9924470e+02
   4.0833573e+02   4.1365106e+02   5.0629636e+02   5.3325698e+02   5.8673923e+02
   4.5394692e+02   4.5579367e+02   5.3509176e+02   5.6287041e+02   5.9663779e+02
   5.0379141e+02   5.2871115e+02   5.7328243e+02   5.8339573e+02   5.9436620e+02
   5.0427587e+02   5.3183975e+02   5.8627199e+02   6.4484420e+02   6.4509666e+02
   4.4803276e+02   4.4954116e+02   5.2089018e+02   5.4582538e+02   5.9031930e+02
   4.3477335e+02   4.3494921e+02   5.0509814e+02   5.3242791e+02   5.8651060e+02
   4.2079612e+02   4.2537877e+02   5.1721976e+02   5.4232712e+02   5.8929295e+02
   4.1454377e+02   4.2484001e+02   5.4587178e+02   5.8236712e+02   6.0982162e+02
   4.6182327e+02   4.6382138e+02   5.5243940e+02   6.0206392e+02   6.3443682e+02
   4.8816533e+02   4.9424012e+02   5.4684729e+02   5.7955048e+02   6.0562381e+02
   4.8660723e+02   4.8791567e+02   5.0811914e+02   5.3412357e+02   5.8689490e+02
   5.0395565e+02   5.1928870e+02   5.2088468e+02   5.3316805e+02   5.8651933e+02
   4.1540406e+02   4.1589165e+02   5.0461369e+02   5.3210583e+02   5.8642298e+02
   4.5724589e+02   4.5918638e+02   5.4704919e+02   5.8479190e+02   6.1205499e+02
   4.4730842e+02   4.4937735e+02   5.4834392e+02   5.8825644e+02   6.1600186e+02
   5.0384948e+02   5.2904823e+02   5.8124205e+02   6.3132474e+02   6.4009685e+02
   4.1790858e+02   4.2598206e+02   5.5281992e+02   6.0538026e+02   6.4088879e+02
   5.0400055e+02   5.2255091e+02   5.2473646e+02   5.3382934e+02   5.8654835e+02
   3.8844304e+02   4.2319256e+02   5.4919511e+02   5.9084499e+02   6.1914808e+02
   4.5050743e+02   4.5241747e+02   5.3924008e+02   5.6935558e+02   5.9993963e+02
   4.6767651e+02   4.6982719e+02   5.4750321e+02   5.8550710e+02   6.1263583e+02
   4.2684691e+02   4.3044275e+02   5.2918404e+02   5.5520183e+02   5.9355187e+02
   4.4617430e+02   4.4795306e+02   5.2698399e+02   5.5248788e+02   5.9252687e+02
   5.0049499e+02   5.1560757e+02   5.6301037e+02   5.9953320e+02   6.2056227e+02
   4.1654267e+02   4.2493696e+02   5.3258455e+02   5.5955768e+02   5.9529170e+02
   4.3091026e+02   4.3309874e+02   5.1795744e+02   5.4300348e+02   5.8948785e+02
   4.1973744e+02   4.2537305e+02   5.2171734e+02   5.4675562e+02   5.9065831e+02
   4.3571277e+02   4.3694981e+02   5.1177553e+02   5.3748869e+02   5.8789080e+02
   4.9554764e+02   5.0558999e+02   5.5947290e+02   6.1713210e+02   6.7537128e+02
   3.8778225e+02   3.9010150e+02   5.0429320e+02   5.3189431e+02   5.8636480e+02
   4.0646136e+02   4.0901580e+02   5.0475866e+02   5.3220235e+02   5.8644950e+02
   4.0599101e+02   4.2357266e+02   5.5157310e+02   5.9903759e+02   6.3005264e+02
   4.4375578e+02   4.4415037e+02   5.0684867e+02   5.3363631e+02   5.8683616e+02
   4.3472083e+02   4.3547933e+02   5.0817587e+02   5.3462712e+02   5.8710752e+02
   4.2950371e+02   4.2988149e+02   5.0566045e+02   5.3281115e+02   5.8661597e+02
   4.9753938e+02   5.0909376e+02   5.6117463e+02   6.1796789e+02   6.6186234e+02
   4.4010906e+02   4.4040877e+02   5.0599322e+02   5.3303612e+02   5.8667535e+02
   4.4180494e+02   4.4398370e+02   5.4013699e+02   5.7099259e+02   6.0090939e+02
   4.1367371e+02   4.2329510e+02   5.2404260e+02   5.4924242e+02   5.9147261e+02
   4.2942592e+02   4.3291469e+02   5.5305625e+02   6.0692059e+02   6.4395752e+02
   4.4841914e+02   4.4955834e+02   5.1440370e+02   5.3971810e+02   5.8849970e+02
   4.9145742e+02   4.9905909e+02   5.5128124e+02   5.8750605e+02   6.1264098e+02
   4.4914573e+02   4.5117407e+02   5.4811774e+02   5.8763872e+02   6.1526929e+02
   4.6015520e+02   4.6210707e+02   5.4540083e+02   5.8086267e+02   6.0818784e+02
   5.0377490e+02   5.0608956e+02   5.0668539e+02   5.3197521e+02   5.8637980e+02
   5.0421003e+02   5.3123418e+02   5.4731522e+02   5.4800957e+02   5.8651963e+02
   4.5863092e+02   4.6058089e+02   5.4894320e+02   5.8962909e+02   6.1748690e+02
   4.4601705e+02   4.4791992e+02   5.3137805e+02   5.5786986e+02   5.9454198e+02
   4.3130549e+02   4.3446438e+02   5.4741183e+02   5.8603337e+02   6.1357296e+02
   4.9698683e+02   5.0562274e+02   5.2604116e+02   5.4585630e+02   5.8941962e+02
   4.4488086e+02   4.4565025e+02   5.0978620e+02   5.3585692e+02   5.8743478e+02
   4.5173865e+02   4.5343276e+02   5.2836665e+02   5.5408619e+02   5.9307464e+02
   5.0334279e+02   5.2622850e+02   5.6462368e+02   5.7543561e+02   5.9323603e+02
   4.4972146e+02   4.5173520e+02   5.4935721e+02   5.9103100e+02   6.1922494e+02
   4.9976423e+02   5.1369173e+02   5.5671967e+02   5.8454532e+02   6.0547025e+02
   4.1305094e+02   4.2362532e+02   5.2879719e+02   5.5474441e+02   5.9339039e+02
   4.4492128e+02   4.4706874e+02   5.4490597e+02   5.8005908e+02   6.0760605e+02
   4.0299691e+02   4.1170563e+02   5.0608579e+02   5.3310918e+02   5.8669901e+02
   5.0398995e+02   5.2991495e+02   5.8271556e+02   6.3298729e+02   6.3944546e+02
   5.0416284e+02   5.3106280e+02   5.8486619e+02   6.5388166e+02   6.7480741e+02
   4.6553713e+02   4.6735685e+02   5.3085671e+02   5.5695047e+02   5.9405482e+02
   4.1842381e+02   4.1885299e+02   5.0473565e+02   5.3218710e+02   5.8644528e+02
   3.8010580e+02   3.8020554e+02   5.0428228e+02   5.3188697e+02   5.8636263e+02
   5.0412726e+02   5.3081412e+02   5.8115912e+02   5.8998107e+02   5.9451925e+02
   4.6265970e+02   4.6445786e+02   5.3226808e+02   5.5883209e+02   5.9483252e+02
   5.0428135e+02   5.3185871e+02   5.3584227e+02   5.3587052e+02   5.8636407e+02
   4.6502000e+02   4.6649503e+02   5.2061627e+02   5.4538406e+02   5.9010678e+02
   4.8333321e+02   4.8790655e+02   5.5434234e+02   6.0691792e+02   6.4123864e+02
   5.0131757e+02   5.1805676e+02   5.6774017e+02   6.2148269e+02   6.5118259e+02
   4.0852509e+02   4.0874320e+02   5.0432829e+02   5.3191744e+02   5.8637119e+02
   4.6041505e+02   4.6239930e+02   5.5134668e+02   5.9733503e+02   6.2727968e+02
   3.8069635e+02   3.8796802e+02   5.0430356e+02   5.3190061e+02   5.8636634e+02
   4.5870677e+02   4.6060776e+02   5.4162994e+02   5.7343173e+02   6.0231310e+02
   4.4746418e+02   4.4806083e+02   5.0861895e+02   5.3494602e+02   5.8718600e+02
   4.7345539e+02   4.7605515e+02   5.3852707e+02   5.6749519e+02   5.9865866e+02
   5.0420555e+02   5.3134762e+02   5.8509524e+02   6.1263311e+02   6.1413565e+02
   4.4979337e+02   4.4979836e+02   5.0431542e+02   5.3190845e+02   5.8636836e+02
   4.2332401e+02   4.2785449e+02   5.2567976e+02   5.5106701e+02   5.9207931e+02
   5.0420474e+02   5.3133331e+02   5.8246492e+02   5.8825508e+02   5.9177871e+02
   4.2906893e+02   4.3254618e+02   5.4312189e+02   5.7656175e+02   6.0469842e+02
   5.0401415e+02   5.2985133e+02   5.5260944e+02   5.5499735e+02   5.8717107e+02
   4.4537433e+02   4.4751661e+02   5.4704805e+02   5.8500328e+02   6.1239498e+02
   4.2842380e+02   4.3190743e+02   5.3664314e+02   5.6536889e+02   5.9791881e+02
   4.4017451e+02   4.4191416e+02   5.2074134e+02   5.4571162e+02   5.9030292e+02
   5.0418212e+02   5.3118796e+02   5.8354937e+02   5.9487073e+02   5.9740210e+02
   4.3624441e+02   4.3748333e+02   5.1205332e+02   5.3772088e+02   5.8795477e+02
   4.8218030e+02   4.8625023e+02   5.4163194e+02   5.7163734e+02   6.0061241e+02
   4.0649345e+02   4.2363173e+02   5.5368669e+02   6.1218632e+02   6.8065108e+02
   5.0350335e+02   5.2709517e+02   5.7833231e+02   6.3160609e+02   6.4720090e+02
   4.2549562e+02   4.3000598e+02   5.5295284e+02   6.0623230e+02   6.4253891e+02
   4.5178167e+02   4.5377430e+02   5.5369043e+02   6.1128374e+02   6.5817192e+02
   3.8894600e+02   4.0818947e+02   5.0535527e+02   5.3260466e+02   5.8656055e+02
   4.2307668e+02   4.2847103e+02   5.4761975e+02   5.8659038e+02   6.1420443e+02
   4.5419720e+02   4.5616877e+02   5.4775620e+02   5.8662158e+02   6.1407039e+02
   4.5602491e+02   4.5799097e+02   5.5347967e+02   6.0921815e+02   6.4935282e+02
   4.4196443e+02   4.4269967e+02   5.0926648e+02   5.3545636e+02   5.8732853e+02
   4.9311683e+02   5.0166530e+02   5.5758793e+02   6.1196988e+02   6.4734794e+02
   4.2568446e+02   4.3013023e+02   5.5275423e+02   6.0491503e+02   6.3996323e+02
   4.4478403e+02   4.4525736e+02   5.0742830e+02   5.3405659e+02   5.8694889e+02
   4.1428301e+02   4.2456784e+02   5.3883371e+02   5.6885596e+02   5.9975898e+02
   4.6328328e+02   4.6509065e+02   5.3244054e+02   5.5904771e+02   5.9491545e+02
   4.1611231e+02   4.2538268e+02   5.5369173e+02   6.1221286e+02   6.8367961e+02
   5.0420936e+02   5.3137548e+02   5.8542805e+02   6.5755859e+02   6.7922194e+02
   4.3571163e+02   4.3841107e+02   5.5374998e+02   6.1247819e+02   7.7783946e+02
   4.9797680e+02   5.0992680e+02   5.6122568e+02   6.1351829e+02   6.4411411e+02
   4.7666642e+02   4.7967626e+02   5.4062948e+02   5.7071897e+02   6.0032165e+02
   4.3614708e+02   4.3835516e+02   5.2652051e+02   5.5199865e+02   5.9238198e+02
   3.8904852e+02   4.2257165e+02   5.3336538e+02   5.6062511e+02   5.9574963e+02
   4.3197352e+02   4.3507441e+02   5.5143607e+02   5.9837126e+02   6.2902584e+02
   4.2071919e+02   4.2195038e+02   5.0630622e+02   5.3326266e+02   5.8674012e+02
   4.5800794e+02   4.5932242e+02   5.1841280e+02   5.4330630e+02   5.8951581e+02
   5.0410375e+02   5.3065508e+02   5.8413672e+02   6.4923034e+02   6.6253036e+02
   4.2323273e+02   4.2854502e+02   5.4612651e+02   5.8294675e+02   6.1037219e+02
   4.2720985e+02   4.3119371e+02   5.5222019e+02   6.0193002e+02   6.3461791e+02
   4.6302070e+02   4.6498175e+02   5.4378240e+02   5.7742452e+02   6.0515180e+02
   4.9808245e+02   5.1013392e+02   5.6138266e+02   6.1394384e+02   6.4481010e+02
   4.7099472e+02   4.7173404e+02   5.0904467e+02   5.3515080e+02   5.8720184e+02
   4.8478586e+02   4.8967270e+02   5.4348447e+02   5.7429364e+02   6.0208624e+02
   4.3092222e+02   4.3367723e+02   5.2749641e+02   5.5315769e+02   5.9279843e+02
   4.5343461e+02   4.5532868e+02   5.3778772e+02   5.6696506e+02   5.9863482e+02
   4.2399567e+02   4.2877688e+02   5.3579684e+02   5.6409805e+02   5.9730878e+02
   4.5541172e+02   4.5731966e+02   5.4173178e+02   5.7367977e+02   6.0250783e+02
   4.7024399e+02   4.7229260e+02   5.2885995e+02   5.5434692e+02   5.9302752e+02
   5.0427960e+02   5.3186666e+02   5.8625968e+02   5.9493553e+02   5.9503040e+02
   4.0644328e+02   4.2155073e+02   5.2090698e+02   5.4592874e+02   5.9039757e+02
   4.4813729e+02   4.5016609e+02   5.4437166e+02   5.7890391e+02   6.0655767e+02
   4.8161174e+02   4.8439797e+02   5.2005122e+02   5.4413628e+02   5.8956133e+02
   4.1432715e+02   4.2437153e+02   5.3445867e+02   5.6215458e+02   5.9641889e+02
   5.0423016e+02   5.3151692e+02   5.8568643e+02   6.6132645e+02   7.1453792e+02
   5.0420599e+02   5.3135010e+02   5.8499525e+02   6.0826413e+02   6.0981410e+02
   4.5228195e+02   4.5427489e+02   5.5143169e+02   5.9798120e+02   6.2830617e+02
   4.3955617e+02   4.4143653e+02   5.2297930e+02   5.4803928e+02   5.9105123e+02
   4.8036497e+02   4.8345529e+02   5.2739778e+02   5.5199241e+02   5.9202873e+02
   4.2992510e+02   4.3240544e+02   5.2020232e+02   5.4519650e+02   5.9015640e+02
   5.0426798e+02   5.3174259e+02   5.4499105e+02   5.4514037e+02   5.8638944e+02
   4.6898249e+02   4.7122493e+02   5.4393240e+02   5.7745996e+02   6.0507032e+02
   4.9893872e+02   5.1189083e+02   5.6214946e+02   6.1103259e+02   6.3796991e+02
   4.6768334e+02   4.6981110e+02   5.4421508e+02   5.7809642e+02   6.0562295e+02
   3.9967547e+02   4.2301475e+02   5.3947637e+02   5.6994544e+02   6.0036432e+02
   4.5437353e+02   4.5615024e+02   5.3177950e+02   5.5831317e+02   5.9467969e+02
   5.0403775e+02   5.3023296e+02   5.8035992e+02   5.9291989e+02   5.9809951e+02
   5.0392455e+02   5.0555550e+02   5.0595652e+02   5.3192911e+02   5.8637098e+02
   4.4844757e+02   4.4902689e+02   5.0853057e+02   5.3487654e+02   5.8716641e+02
   4.2903148e+02   4.3189905e+02   5.2410238e+02   5.4929062e+02   5.9147830e+02
   5.0350490e+02   5.2710210e+02   5.7846980e+02   6.3638368e+02   6.6159719e+02
   4.4333860e+02   4.4354667e+02   5.0557650e+02   5.3274821e+02   5.8659652e+02
   4.5325679e+02   4.5511442e+02   5.3530959e+02   5.6319686e+02   5.9679184e+02
   5.0302790e+02   5.2469422e+02   5.7520659e+02   6.3108338e+02   6.5795888e+02
   4.6237522e+02   4.6437851e+02   5.5395098e+02   6.1273255e+02   7.2661454e+02
   4.9666265e+02   5.0597181e+02   5.3146599e+02   5.5154878e+02   5.9091567e+02
   4.4421745e+02   4.4430268e+02   5.0480422e+02   5.3222977e+02   5.8645582e+02
   4.5200816e+02   4.5346556e+02   5.2117796e+02   5.4609265e+02   5.9039030e+02
   4.5689642e+02   4.5711053e+02   5.0581087e+02   5.3289548e+02   5.8663129e+02
   4.4377846e+02   4.4591288e+02   5.4062303e+02   5.7183326e+02   6.0140368e+02
   5.0426076e+02   5.2907403e+02   5.2971202e+02   5.3250772e+02   5.8638164e+02
   3.9146282e+02   3.9175169e+02   5.0428634e+02   5.3188958e+02   5.8636327e+02
   4.1803605e+02   4.1817861e+02   5.0441911e+02   5.3197693e+02   5.8638730e+02
   4.3547734e+02   4.3820215e+02   5.5374572e+02   6.1244477e+02   7.2334216e+02
   4.3704768e+02   4.3962783e+02   5.5342869e+02   6.0963973e+02   6.5125871e+02
   3.9192517e+02   3.9966094e+02   5.0442958e+02   5.3198398e+02   5.8638951e+02
   4.4615700e+02   4.4799772e+02   5.2912774e+02   5.5505285e+02   5.9345336e+02
   3.9805031e+02   4.2330224e+02   5.5328409e+02   6.0876409e+02   6.4864970e+02
   5.0213214e+02   5.2091225e+02   5.6809309e+02   6.0049446e+02   6.1769428e+02
   4.8257661e+02   4.8664114e+02   5.3761309e+02   5.6499825e+02   5.9709426e+02
   4.4247562e+02   4.4425288e+02   5.2430452e+02   5.4946827e+02   5.9151383e+02
   4.7842790e+02   4.7943184e+02   5.0910172e+02   5.3506769e+02   5.8715815e+02
   4.4766670e+02   4.4974683e+02   5.5378432e+02   6.1235916e+02   6.8657748e+02
   4.6456918e+02   4.6657896e+02   5.4593191e+02   5.8191221e+02   6.0908751e+02
   4.0418581e+02   4.2237152e+02   5.2824237e+02   5.5407492e+02   5.9314549e+02
   4.1166397e+02   4.2425877e+02   5.5248421e+02   6.0337828e+02   6.3716244e+02
   4.2577447e+02   4.2929037e+02   5.2278790e+02   5.4787200e+02   5.9101593e+02
   5.0313930e+02   5.2524675e+02   5.7102128e+02   5.9166641e+02   6.0403988e+02
   4.4829104e+02   4.5017544e+02   5.3351979e+02   5.6070735e+02   5.9571354e+02
   4.3288511e+02   4.3575675e+02   5.3886597e+02   5.6886686e+02   5.9974157e+02
   3.9941076e+02   3.9962548e+02   5.0429049e+02   5.3189257e+02   5.8636428e+02
   4.5795927e+02   4.5963963e+02   5.2869525e+02   5.5441588e+02   5.9316039e+02
   5.0423461e+02   5.3154999e+02   5.8574255e+02   6.5797999e+02   6.6572770e+02
   4.5434494e+02   4.5626619e+02   5.4126092e+02   5.7284383e+02   6.0197073e+02
   4.2178621e+02   4.2420839e+02   5.0951048e+02   5.3566851e+02   5.8739571e+02
   5.0428128e+02   5.3187471e+02   5.7502941e+02   5.7506982e+02   5.8639371e+02
   4.6801640e+02   4.6855126e+02   5.0803505e+02   5.3442891e+02   5.8702122e+02
   4.6337568e+02   4.6538898e+02   5.5373037e+02   6.1062028e+02   6.5386794e+02
   5.0347067e+02   5.2597063e+02   5.4470416e+02   5.5084617e+02   5.8789388e+02
   4.3786455e+02   4.4039635e+02   5.5339641e+02   6.0935513e+02   6.5028810e+02
   4.1359311e+02   4.2467411e+02   5.5151245e+02   5.9877544e+02   6.2965881e+02
   4.5540746e+02   4.5704169e+02   5.2673755e+02   5.5212436e+02   5.9236021e+02
   5.0377372e+02   5.2577223e+02   5.3389419e+02   5.3978548e+02   5.8690615e+02
   5.0320855e+02   5.2559021e+02   5.7197114e+02   5.9313702e+02   6.0501119e+02
   5.0423037e+02   5.3151505e+02   5.8561737e+02   6.3043851e+02   6.3158321e+02
   4.3347330e+02   4.3642073e+02   5.5372605e+02   6.1231666e+02   6.9646038e+02
   4.5988120e+02   4.6186331e+02   5.5388862e+02   6.1244574e+02   6.7770129e+02
   5.0426376e+02   5.3175989e+02   5.8333848e+02   5.8491040e+02   5.8781466e+02
   4.4578845e+02   4.4681615e+02   5.1241837e+02   5.3800627e+02   5.8802366e+02
   5.0422668e+02   5.3148958e+02   5.8551120e+02   6.2098623e+02   6.2206365e+02
   4.1524826e+02   4.1985841e+02   5.0909883e+02   5.3534829e+02   5.8730922e+02
   4.5645354e+02   4.5736182e+02   5.1219293e+02   5.3776957e+02   5.8793777e+02
   3.8558677e+02   4.2299032e+02   5.4135382e+02   5.7326336e+02   6.0237671e+02
   4.4260773e+02   4.4367085e+02   5.1242248e+02   5.3801909e+02   5.8803136e+02
   4.3686764e+02   4.3945185e+02   5.5093945e+02   5.9637031e+02   6.2621854e+02
   4.2030349e+02   4.2527030e+02   5.1846463e+02   5.4349997e+02   5.8964436e+02
   5.0419736e+02   5.3123604e+02   5.5654459e+02   5.5737223e+02   5.8669048e+02
   4.4282165e+02   4.4490486e+02   5.3605897e+02   5.6441023e+02   5.9741478e+02
   4.4709510e+02   4.4710865e+02   5.0436804e+02   5.3194294e+02   5.8637782e+02
   4.2949123e+02   4.3235768e+02   5.2549048e+02   5.5084074e+02   5.9199600e+02
   4.6498695e+02   4.6698185e+02   5.4268377e+02   5.7522302e+02   6.0346043e+02
   4.6813827e+02   4.7008763e+02   5.3099185e+02   5.5704689e+02   5.9406363e+02
   5.0424694e+02   5.3162504e+02   5.6080837e+02   5.6119364e+02   5.8654173e+02
   4.6213083e+02   4.6402158e+02   5.3776584e+02   5.6678048e+02   5.9846597e+02
   4.9609065e+02   5.0634781e+02   5.4930230e+02   5.7737002e+02   6.0217827e+02
   4.6837855e+02   4.7044872e+02   5.3545598e+02   5.6308507e+02   5.9659761e+02
   4.3187095e+02   4.3358520e+02   5.1399017e+02   5.3940044e+02   5.8843068e+02
   3.8584550e+02   4.2307923e+02   5.4410161e+02   5.7854208e+02   6.0635181e+02
   4.4942326e+02   4.5098635e+02   5.2276781e+02   5.4776225e+02   5.9093400e+02
   4.4885300e+02   4.5040518e+02   5.2217215e+02   5.4713950e+02   5.9073498e+02
   4.1583342e+02   4.2445942e+02   5.2915870e+02   5.5518487e+02   5.9355379e+02
   4.3699748e+02   4.3754936e+02   5.0732548e+02   5.3398948e+02   5.8693425e+02
   4.2316308e+02   4.2813047e+02   5.3228961e+02   5.5915518e+02   5.9511819e+02
   3.9775082e+02   4.1211442e+02   5.0653959e+02   5.3342963e+02   5.8678660e+02
   4.4817447e+02   4.4981046e+02   5.2418827e+02   5.4930699e+02   5.9144329e+02
   4.6847474e+02   4.7048816e+02   5.3241236e+02   5.5886764e+02   5.9478468e+02
   3.8079313e+02   3.9577361e+02   5.0437748e+02   5.3194963e+02   5.8638005e+02
   4.0062379e+02   4.2269949e+02   5.3352160e+02   5.6084080e+02   5.9584250e+02
   4.2284012e+02   4.2710404e+02   5.2048919e+02   5.4549631e+02   5.9025596e+02
   4.2426407e+02   4.2872264e+02   5.3030503e+02   5.5659546e+02   5.9408566e+02
   5.0426532e+02   5.3176227e+02   5.8613098e+02   6.5828019e+02   6.6043752e+02
   5.0420345e+02   5.3129332e+02   5.5833091e+02   5.5912562e+02   5.8670365e+02
   4.6430648e+02   4.6592126e+02   5.2459164e+02   5.4957814e+02   5.9145006e+02
   4.7613777e+02   4.7868528e+02   5.2713138e+02   5.5201565e+02   5.9212366e+02
   4.3311975e+02   4.3353675e+02   5.0617827e+02   5.3316848e+02   5.8671261e+02
   4.9942293e+02   5.1296659e+02   5.6372558e+02   6.2064108e+02   6.8761281e+02
   4.5675410e+02   4.5871969e+02   5.5386634e+02   6.1252272e+02   6.9887713e+02
   4.4790022e+02   4.4993998e+02   5.4531666e+02   5.8091339e+02   6.0835971e+02
   4.6190220e+02   4.6389445e+02   5.5039209e+02   5.9386677e+02   6.2260176e+02
   5.0344880e+02   5.2681078e+02   5.7021443e+02   5.8387571e+02   5.9681688e+02
   5.0398621e+02   5.2416880e+02   5.2722709e+02   5.3470387e+02   5.8659084e+02
   4.3209374e+02   4.3488208e+02   5.3207443e+02   5.5884832e+02   5.9497872e+02
   5.0398452e+02   5.2988311e+02   5.7497812e+02   5.8199278e+02   5.9199803e+02
   3.8240912e+02   4.2323085e+02   5.5369824e+02   6.1229363e+02   7.0163490e+02
   4.9560261e+02   5.0517003e+02   5.4119917e+02   5.6441733e+02   5.9544865e+02
   4.3130652e+02   4.3429628e+02   5.3612328e+02   5.6456776e+02   5.9752198e+02
   5.0353703e+02   5.2380078e+02   5.3253629e+02   5.4021555e+02   5.8710172e+02
   4.5745221e+02   4.5892197e+02   5.2196204e+02   5.4685232e+02   5.9060804e+02
   5.0419475e+02   5.3127057e+02   5.6921790e+02   5.7055819e+02   5.8721085e+02
   4.5888403e+02   4.6084474e+02   5.5139877e+02   5.9761001e+02   6.2768665e+02
   3.8284197e+02   4.2321844e+02   5.5236039e+02   6.0271687e+02   6.3600335e+02
   5.0427037e+02   5.3179908e+02   5.8475518e+02   5.8683969e+02   5.8836390e+02
   4.5929964e+02   4.6121800e+02   5.4285546e+02   5.7571207e+02   6.0388372e+02
   5.0264944e+02   5.2021007e+02   5.3447673e+02   5.4532693e+02   5.8808861e+02
   4.2194897e+02   4.2709985e+02   5.2695407e+02   5.5253650e+02   5.9258819e+02
   4.3290755e+02   4.3588786e+02   5.4818163e+02   5.8798319e+02   6.1576314e+02
   4.5540462e+02   4.5737593e+02   5.5384481e+02   6.1243583e+02   6.8460743e+02
   4.1387544e+02   4.1563476e+02   5.0538840e+02   5.3262682e+02   5.8656642e+02
   4.4966972e+02   4.5129118e+02   5.2461789e+02   5.4977159e+02   5.9159112e+02
   4.7277726e+02   4.7500186e+02   5.2789197e+02   5.5308738e+02   5.9254511e+02
   5.0397959e+02   5.2985060e+02   5.8260070e+02   6.3264164e+02   6.3921784e+02
   5.0299643e+02   5.2454589e+02   5.7507852e+02   6.3241971e+02   6.9744970e+02
   4.3605053e+02   4.3843428e+02   5.3158726e+02   5.5819617e+02   5.9470357e+02
   4.2781864e+02   4.3164062e+02   5.5094068e+02   5.9645681e+02   6.2637142e+02
   5.0352417e+02   5.2720280e+02   5.7699422e+02   6.0602520e+02   6.1607702e+02
   4.3400721e+02   4.3486409e+02   5.0864478e+02   5.3498617e+02   5.8720538e+02
   4.9663026e+02   4.9899819e+02   5.0815404e+02   5.3339059e+02   5.8668736e+02
   5.0306075e+02   5.2484880e+02   5.7432328e+02   6.1200284e+02   6.2536088e+02
   4.3182675e+02   4.3485233e+02   5.4127182e+02   5.7306999e+02   6.0222409e+02
   4.6754835e+02   4.6759278e+02   5.0456798e+02   5.3206736e+02   5.8640952e+02
   4.3043594e+02   4.3327588e+02   5.2796077e+02   5.5371199e+02   5.9299862e+02
   3.8557857e+02   4.2309773e+02   5.4482732e+02   5.8004753e+02   6.0768586e+02
   3.8523505e+02   4.2238402e+02   5.3115070e+02   5.5768046e+02   5.9452286e+02
   4.0962499e+02   4.2380821e+02   5.4465558e+02   5.7968190e+02   6.0735573e+02
   6.1255625e+02   5.5380503e+02   4.4955785e+02   4.4747432e+02   3.8362812e+02
   6.3690710e+02   5.8906574e+02   5.6197119e+02   5.3700560e+02   4.2279186e+02
   6.1870814e+02   5.6184563e+02   5.1603990e+02   5.0654861e+02   4.1869822e+02
   6.2212158e+02   5.6817593e+02   5.3225076e+02   5.1981256e+02   4.2158874e+02
   6.1501102e+02   5.6134676e+02   5.4640568e+02   5.3975757e+02   4.2306493e+02
   6.1956820e+02   5.7346138e+02   5.5854277e+02   5.4226786e+02   4.2303408e+02
   6.2273348e+02   5.7649220e+02   5.5733628e+02   5.3936391e+02   4.2292625e+02
   6.1355050e+02   5.5827891e+02   5.4797669e+02   5.4383472e+02   4.2316584e+02
   6.1247337e+02   5.5374686e+02   4.3780213e+02   4.3509597e+02   4.0225027e+02
   6.1243215e+02   5.5372158e+02   4.7775394e+02   4.7771508e+02   4.2313969e+02
   6.5371061e+02   5.8484700e+02   5.3187433e+02   5.0557855e+02   4.0959953e+02
   6.1265670e+02   5.5398970e+02   4.9746604e+02   4.9689355e+02   4.2274397e+02
   7.0750171e+02   6.4203664e+02   6.0605163e+02   5.5291790e+02   4.2322191e+02
   7.4849538e+02   5.8989788e+02   5.4433009e+02   5.1931421e+02   4.2072974e+02
   6.7083659e+02   6.0445144e+02   5.7663449e+02   5.4319919e+02   4.2304686e+02
   6.1242430e+02   5.5371440e+02   4.3206226e+02   4.3173797e+02   4.2251455e+02
   6.4134299e+02   5.8653204e+02   5.4983165e+02   5.2698371e+02   4.2199370e+02
   6.1242442e+02   5.5371444e+02   4.3038352e+02   4.2991203e+02   4.2228293e+02
   6.1269636e+02   5.5390585e+02   4.6086141e+02   4.5889400e+02   3.8052600e+02
   6.1616750e+02   5.6956345e+02   5.6039850e+02   5.4645301e+02   4.2313941e+02
   6.5296075e+02   6.0956994e+02   5.8442200e+02   5.4699527e+02   4.2314098e+02
   6.1673063e+02   5.6241837e+02   5.3790277e+02   5.3043800e+02   4.2274949e+02
   6.1520162e+02   5.5822011e+02   5.2389193e+02   5.1949177e+02   4.2251110e+02
   6.1242785e+02   5.5371689e+02   4.4436537e+02   4.4421098e+02   4.2272283e+02
   6.1269046e+02   5.5390337e+02   4.6229075e+02   4.6050227e+02   4.0955345e+02
   6.1522309e+02   5.6438328e+02   5.5368465e+02   5.4426026e+02   4.2312138e+02
   6.1316178e+02   5.5554911e+02   5.3581385e+02   5.3415591e+02   4.2313878e+02
   6.6031888e+02   5.8824269e+02   5.4114557e+02   5.1633026e+02   4.1997361e+02
   6.1243130e+02   5.5448439e+02   5.5404312e+02   5.5327443e+02   4.2322906e+02
   6.1950459e+02   5.6712247e+02   5.4105032e+02   5.3004013e+02   4.2257346e+02
   6.5997470e+02   5.8971244e+02   5.4613983e+02   5.2147819e+02   4.2117032e+02
   6.1819841e+02   5.6135143e+02   5.1686748e+02   5.0819534e+02   4.1969428e+02
   6.8485976e+02   5.8645361e+02   5.3272366e+02   5.0564793e+02   4.0938126e+02
   6.1248209e+02   5.5375393e+02   4.4207824e+02   4.4017300e+02   4.1322458e+02
   6.1422228e+02   5.5959269e+02   5.4632803e+02   5.4110572e+02   4.2311546e+02
   6.1415693e+02   5.5546803e+02   4.9045662e+02   4.8530175e+02   3.9650834e+02
   6.1809497e+02   5.9390719e+02   5.8906311e+02   5.5216131e+02   4.2321501e+02
   6.1260638e+02   5.5384228e+02   4.5898122e+02   4.5751329e+02   4.1438387e+02
   6.1310659e+02   5.6392808e+02   5.6152282e+02   5.5168601e+02   4.2321462e+02
   6.1246405e+02   5.5380368e+02   5.2957144e+02   5.2948768e+02   4.2322237e+02
   6.5757291e+02   5.9052993e+02   5.4943884e+02   5.2466807e+02   4.2167157e+02
   6.1344102e+02   5.5663237e+02   5.4047211e+02   5.3787512e+02   4.2313639e+02
   6.1242825e+02   5.5371688e+02   4.3982839e+02   4.3958640e+02   4.2251818e+02
   6.2805566e+02   5.7552015e+02   5.3983514e+02   5.2277640e+02   4.2165281e+02
   6.4463530e+02   5.9309296e+02   5.6357970e+02   5.3675640e+02   4.2277481e+02
   6.1249603e+02   5.5414698e+02   5.4717850e+02   5.4677327e+02   4.2322535e+02
   6.2034187e+02   5.7412935e+02   5.5793594e+02   5.4131810e+02   4.2300311e+02
   6.2779358e+02   5.7208566e+02   5.2617916e+02   5.0875206e+02   4.1729127e+02
   6.2095325e+02   5.7699972e+02   5.6231652e+02   5.4325642e+02   4.2305294e+02
   6.1242383e+02   5.5371430e+02   4.7292866e+02   4.7292010e+02   4.2320541e+02
   6.6406033e+02   5.9531907e+02   5.6076923e+02   5.3363457e+02   4.2257688e+02
   6.1896763e+02   5.6496271e+02   5.3460820e+02   5.2500452e+02   4.2231701e+02
   6.1279427e+02   5.5398445e+02   4.6635297e+02   4.6433199e+02   3.9602859e+02
   6.6676184e+02   5.8970388e+02   5.4487756e+02   5.2004935e+02   4.2089229e+02
   6.2604359e+02   5.7500567e+02   5.4418814e+02   5.2777440e+02   4.2221816e+02
   6.1325228e+02   5.5493607e+02   5.1427035e+02   5.1287716e+02   4.2279348e+02
   6.1302983e+02   5.5502908e+02   5.3118833e+02   5.2998986e+02   4.2313221e+02
   6.1244349e+02   5.5372625e+02   4.3113542e+02   4.2760989e+02   4.0969260e+02
   6.1251366e+02   5.5377529e+02   4.4448921e+02   4.4225411e+02   3.9565366e+02
   7.1557074e+02   6.0106885e+02   5.7124638e+02   5.4023336e+02   4.2294024e+02
   6.3118005e+02   5.8348440e+02   5.5680831e+02   5.3508940e+02   4.2269591e+02
   6.1601019e+02   5.6016199e+02   5.3091156e+02   5.2510313e+02   4.2262403e+02
   6.1575579e+02   5.6576663e+02   5.5446750e+02   5.4393748e+02   4.2310670e+02
   6.1244109e+02   5.5372638e+02   4.6263017e+02   4.6250750e+02   4.2278354e+02
   6.1259373e+02   5.5384146e+02   4.6781626e+02   4.6695973e+02   4.1971594e+02
   6.1242215e+02   5.5371287e+02   4.3397900e+02   4.3397660e+02   4.2322422e+02
   6.3420298e+02   5.9040623e+02   5.6789155e+02   5.4108067e+02   4.2297297e+02
   6.1254784e+02   5.5379952e+02   4.4945078e+02   4.4748238e+02   4.0635413e+02
   6.5420505e+02   5.9325780e+02   5.5825663e+02   5.3213897e+02   4.2246521e+02
   6.1705047e+02   5.5911919e+02   5.0574139e+02   4.9655195e+02   4.1008822e+02
   6.3090954e+02   6.0416333e+02   5.8963713e+02   5.5016656e+02   4.2319355e+02
   6.1576551e+02   5.6103675e+02   5.3887652e+02   5.3252174e+02   4.2288115e+02
   6.1272285e+02   5.5430488e+02   5.2704945e+02   5.2649127e+02   4.2316971e+02
   6.2099743e+02   6.0447715e+02   5.9728643e+02   5.5262068e+02   4.2322090e+02
   6.2471507e+02   5.7054759e+02   5.3141069e+02   5.1684593e+02   4.2091392e+02
   6.1300385e+02   5.5501670e+02   5.3226318e+02   5.3108716e+02   4.2314216e+02
   6.2530376e+02   5.7518008e+02   5.4701502e+02   5.3051553e+02   4.2244436e+02
   6.1831096e+02   5.6085981e+02   5.1068628e+02   5.0061167e+02   4.1397052e+02
   6.1244005e+02   5.5372553e+02   4.5663951e+02   4.5647459e+02   4.2261428e+02
   7.1444129e+02   5.8835774e+02   5.3926185e+02   5.1383915e+02   4.1901535e+02
   6.1317898e+02   5.5438363e+02   4.8035349e+02   4.7767008e+02   4.1211478e+02
   6.3362646e+02   5.8065866e+02   5.4395928e+02   5.2398536e+02   4.2169469e+02
   6.1244555e+02   5.5372752e+02   4.3106290e+02   4.2711582e+02   4.0128277e+02
   6.5312976e+02   5.8484915e+02   5.3226566e+02   5.0622709e+02   4.1143796e+02
   6.5966865e+02   5.8557658e+02   5.3175271e+02   5.0473953e+02   4.0466213e+02
   6.8124303e+02   5.8788043e+02   5.3797548e+02   5.1242837e+02   4.1829660e+02
   6.1467369e+02   5.6527277e+02   5.5771459e+02   5.4725560e+02   4.2316404e+02
   6.1257402e+02   5.5382045e+02   4.6066845e+02   4.5957746e+02   4.1792778e+02
   6.1249108e+02   5.5376092e+02   4.5100370e+02   4.5005668e+02   4.1909951e+02
   6.2353362e+02   5.7511546e+02   5.5192659e+02   5.3526254e+02   4.2274760e+02
   6.2347998e+02   5.6673596e+02   5.1692423e+02   5.0123788e+02   4.0304262e+02
   6.2734257e+02   5.7174850e+02   5.2628466e+02   5.0923308e+02   4.1772431e+02
   6.1773659e+02   5.5989979e+02   5.0667706e+02   4.9637690e+02   4.0214580e+02
   6.5091508e+02   5.8463219e+02   5.3310971e+02   5.0774411e+02   4.1417790e+02
   6.2753916e+02   6.2192834e+02   6.0737073e+02   5.5334487e+02   4.2322661e+02
   6.2088736e+02   5.7238331e+02   5.5223246e+02   5.3729763e+02   4.2286526e+02
   6.7563031e+02   6.0162028e+02   5.7244754e+02   5.4095292e+02   4.2296912e+02
   6.1747590e+02   5.6543800e+02   5.4554776e+02   5.3577489e+02   4.2288736e+02
   6.1252472e+02   5.5408154e+02   5.4165642e+02   5.4132329e+02   4.2322098e+02
   6.1912392e+02   5.6519251e+02   5.3472735e+02   5.2494604e+02   4.2230018e+02
   6.1872104e+02   5.9000733e+02   5.8413737e+02   5.5128916e+02   4.2320541e+02
   6.5045188e+02   5.8824641e+02   5.4614116e+02   5.2221123e+02   4.2131669e+02
   6.1257312e+02   5.5385270e+02   4.8168376e+02   4.8117519e+02   4.2216636e+02
   6.1242234e+02   5.5371293e+02   4.3877105e+02   4.3876545e+02   4.2321419e+02
   6.1934137e+02   5.7845397e+02   5.6803770e+02   5.4681222e+02   4.2313495e+02
   7.0387095e+02   6.2682773e+02   5.9686738e+02   5.5104029e+02   4.2320389e+02
   6.2352940e+02   5.7370655e+02   5.4780721e+02   5.3223513e+02   4.2258556e+02
   6.2652937e+02   5.7601383e+02   5.4608103e+02   5.2905239e+02   4.2231455e+02
   6.1242586e+02   5.5371483e+02   4.2461982e+02   4.1344355e+02   3.9465970e+02
   6.1262816e+02   5.5385651e+02   4.5748453e+02   4.5567801e+02   4.0841617e+02
   6.1955401e+02   5.6780064e+02   5.4339171e+02   5.3190170e+02   4.2266502e+02
   6.6232061e+02   5.8710478e+02   5.3660427e+02   5.1105554e+02   4.1742514e+02
   6.2492863e+02   5.8964736e+02   5.7710260e+02   5.4759050e+02   4.2315012e+02
   6.1255577e+02   5.5380469e+02   4.4950624e+02   4.4742090e+02   3.8000595e+02
   6.1308703e+02   5.5572738e+02   5.4055519e+02   5.3875592e+02   4.2316869e+02
   6.1645020e+02   5.5880020e+02   5.1047660e+02   5.0354279e+02   4.1887642e+02
   6.1489417e+02   5.5641059e+02   4.9656936e+02   4.9022204e+02   4.0853832e+02
   6.1242636e+02   5.5371551e+02   4.2598595e+02   4.2194134e+02   4.1700199e+02
   6.1265771e+02   5.5415315e+02   5.2486873e+02   5.2444405e+02   4.2317658e+02
   6.1248433e+02   5.5375664e+02   4.5825015e+02   4.5773773e+02   4.2117325e+02
   6.1256646e+02   5.5381335e+02   4.5555543e+02   4.5410958e+02   4.1492677e+02
   6.1304556e+02   5.5462806e+02   5.1363640e+02   5.1258165e+02   4.2288816e+02
   6.1603194e+02   5.5777484e+02   5.0104185e+02   4.9276537e+02   3.9618851e+02
   6.3062967e+02   5.8191754e+02   5.5383569e+02   5.3313848e+02   4.2257751e+02
   6.1940383e+02   5.7165186e+02   5.5504998e+02   5.4035426e+02   4.2298377e+02
   6.6379271e+02   6.1037974e+02   5.8360991e+02   5.4647525e+02   4.2313031e+02
   6.6623400e+02   5.9410778e+02   5.5761831e+02   5.3124447e+02   4.2238778e+02
   6.5259220e+02   5.9072752e+02   5.5233333e+02   5.2752214e+02   4.2202760e+02
   6.1300079e+02   5.5417392e+02   4.7353080e+02   4.7106642e+02   3.8989435e+02
   6.4433918e+02   5.8345784e+02   5.3556599e+02   5.1213157e+02   4.1835018e+02
   6.4034307e+02   5.9056476e+02   5.6167242e+02   5.3614952e+02   4.2274323e+02
   6.8503097e+02   5.9663644e+02   5.6296848e+02   5.3506912e+02   4.2267188e+02
   6.1244353e+02   5.5372734e+02   4.3750939e+02   4.3635771e+02   4.1955909e+02
   6.1522833e+02   5.5847259e+02   5.2632816e+02   5.2181237e+02   4.2261236e+02
   6.2091091e+02   5.7360909e+02   5.5524351e+02   5.3926257e+02   4.2293493e+02
   6.4496986e+02   5.8689461e+02   5.4665763e+02   5.2347226e+02   4.2153314e+02
   6.1271127e+02   5.5394275e+02   4.7246544e+02   4.7120492e+02   4.1841993e+02
   6.1242196e+02   5.5371262e+02   4.2324054e+02   4.1152692e+02   4.1147399e+02
   6.5347848e+02   6.1242887e+02   5.8697186e+02   5.4797301e+02   4.2315867e+02
   6.1366662e+02   5.5495897e+02   4.8886923e+02   4.8507027e+02   4.1392744e+02
   6.6129332e+02   5.9290837e+02   5.5519024e+02   5.2941251e+02   4.2222040e+02
   6.1245165e+02   5.5373343e+02   4.5242803e+02   4.5206805e+02   4.2184643e+02
   6.1248724e+02   5.5375676e+02   4.4061325e+02   4.3817835e+02   4.0396860e+02
   6.2640335e+02   5.7012642e+02   5.2203848e+02   5.0480890e+02   4.1316416e+02
   6.1869552e+02   5.6931001e+02   5.5174067e+02   5.3889344e+02   4.2295071e+02
   6.1334000e+02   5.6325076e+02   5.5972375e+02   5.5066170e+02   4.2320632e+02
   6.3189550e+02   5.7970959e+02   5.4458472e+02   5.2522154e+02   4.2186692e+02
   6.3751476e+02   5.7836009e+02   5.2701293e+02   5.0350946e+02   3.8845268e+02
   6.1691115e+02   5.6057228e+02   5.2412517e+02   5.1741422e+02   4.2201443e+02
   6.1247858e+02   5.5397729e+02   5.4489736e+02   5.4465207e+02   4.2322613e+02
   6.1258107e+02   5.9243056e+02   5.9229677e+02   5.5367432e+02   4.2322966e+02
   6.2157812e+02   5.8185210e+02   5.6965954e+02   5.4616667e+02   4.2312112e+02
   6.1253046e+02   5.5379217e+02   4.6550537e+02   4.6490094e+02   4.2084150e+02
   6.1477466e+02   5.6049928e+02   5.4505514e+02   5.3912300e+02   4.2306646e+02
   6.1727628e+02   5.8840026e+02   5.8374501e+02   5.5171573e+02   4.2321066e+02
   6.1444404e+02   5.5754295e+02   5.2960061e+02   5.2609678e+02   4.2286893e+02
   6.2488939e+02   5.7850798e+02   5.5717849e+02   5.3805193e+02   4.2286462e+02
   6.1355387e+02   5.6096621e+02   5.5503727e+02   5.4823654e+02   4.2318999e+02
   6.1248065e+02   5.5541942e+02   5.5417198e+02   5.5248486e+02   4.2322756e+02
   6.1257490e+02   5.5403443e+02   5.2903264e+02   5.2873615e+02   4.2320220e+02
   6.7695595e+02   5.8999541e+02   5.4526475e+02   5.2034767e+02   4.2094989e+02
   6.1500136e+02   5.7018038e+02   5.6445176e+02   5.4932489e+02   4.2318246e+02
   6.1302123e+02   5.5444090e+02   5.0037712e+02   4.9902923e+02   4.2219060e+02
   6.2743243e+02   5.7184925e+02   5.2642233e+02   5.0932283e+02   4.1777008e+02
   6.1304679e+02   5.5496004e+02   5.2835177e+02   5.2719820e+02   4.2311301e+02
   6.5327502e+02   5.8870201e+02   5.4574152e+02   5.2153443e+02   4.2119292e+02
   6.3094974e+02   5.8340408e+02   5.5700766e+02   5.3531001e+02   4.2270915e+02
   6.1275035e+02   5.5462500e+02   5.3747865e+02   5.3665487e+02   4.2319344e+02
   6.4806421e+02   5.8888443e+02   5.4999823e+02   5.2600573e+02   4.2185910e+02
   6.8291663e+02   6.0284945e+02   5.7423282e+02   5.4192016e+02   4.2300497e+02
   6.2079607e+02   5.9652200e+02   5.8948989e+02   5.5162855e+02   4.2320950e+02
   6.3233829e+02   5.8308522e+02   5.5376500e+02   5.3247882e+02   4.2252508e+02
   6.1252104e+02   5.5392517e+02   5.2948718e+02   5.2929148e+02   4.2321278e+02
   6.1248659e+02   5.5375748e+02   4.4638972e+02   4.4504396e+02   4.1704926e+02
   6.1510489e+02   5.5881344e+02   5.3137196e+02   5.2678445e+02   4.2279311e+02
   6.1835053e+02   6.1517269e+02   6.0928343e+02   5.5360455e+02   4.2322888e+02
   6.1243032e+02   5.5371832e+02   4.4070152e+02   4.4039189e+02   4.2228816e+02
   6.1395878e+02   5.5573438e+02   5.0817435e+02   5.0535644e+02   4.2170514e+02
   6.1266870e+02   5.5402220e+02   5.0194806e+02   5.0142191e+02   4.2287322e+02
   6.7244983e+02   5.8670851e+02   5.3399419e+02   5.0749786e+02   4.1355312e+02
   6.1256040e+02   5.5410674e+02   5.3739650e+02   5.3703983e+02   4.2321429e+02
   6.1270465e+02   5.5391340e+02   4.6232017e+02   4.6043618e+02   4.0615949e+02
   6.1255958e+02   5.7128204e+02   5.7102336e+02   5.5353058e+02   4.2322850e+02
   6.1370439e+02   5.5493621e+02   4.8603218e+02   4.8194539e+02   4.0043501e+02
   6.3345876e+02   5.7960930e+02   5.4070098e+02   5.2102865e+02   4.2127334e+02
   6.1242453e+02   5.5371413e+02   4.2419000e+02   4.1168499e+02   3.9900297e+02
   6.1280362e+02   5.5399430e+02   4.6735330e+02   4.6537789e+02   4.0500520e+02
   6.1269790e+02   5.9007140e+02   5.8982808e+02   5.5363099e+02   4.2322941e+02
   6.7342001e+02   6.0699410e+02   5.7961573e+02   5.4466838e+02   4.2308782e+02
   6.1273894e+02   5.7724483e+02   5.7681690e+02   5.5345543e+02   4.2322749e+02
   6.2916122e+02   5.7446702e+02   5.3218146e+02   5.1455193e+02   4.2001394e+02
   6.1246365e+02   5.5374011e+02   4.3587915e+02   4.3300847e+02   4.0527404e+02
   6.1512468e+02   5.6282775e+02   5.5031529e+02   5.4231921e+02   4.2309750e+02
   6.1284693e+02   5.5470050e+02   5.3295951e+02   5.3206865e+02   4.2316821e+02
   6.1674208e+02   5.5890508e+02   5.0730524e+02   4.9917555e+02   4.1533808e+02
   6.5669102e+02   6.1918972e+02   5.9217185e+02   5.4974543e+02   4.2318711e+02
   6.1242432e+02   5.5371395e+02   4.2419089e+02   4.1510662e+02   4.1136215e+02
   6.1262239e+02   5.5784234e+02   5.5610802e+02   5.5205271e+02   4.2322379e+02
   6.5951785e+02   5.8797188e+02   5.4044805e+02   5.1560352e+02   4.1973902e+02
   6.8831261e+02   5.8876765e+02   5.4097841e+02   5.1581378e+02   4.1979110e+02
   6.2321008e+02   5.7445070e+02   5.5098383e+02   5.3479578e+02   4.2272847e+02
   6.3731060e+02   6.2215314e+02   6.0091300e+02   5.5231903e+02   4.2321749e+02
   6.2134659e+02   5.7201504e+02   5.4970241e+02   5.3517502e+02   4.2277227e+02
   6.6949602e+02   6.0069954e+02   5.7108604e+02   5.4020891e+02   4.2293921e+02
   6.1261304e+02   5.5386755e+02   4.7345077e+02   4.7264503e+02   4.2065259e+02
   6.1314941e+02   5.5432386e+02   4.7722208e+02   4.7436581e+02   3.9281887e+02
   6.3548753e+02   5.8553950e+02   5.5512010e+02   5.3254068e+02   4.2251835e+02
   6.1255727e+02   5.5380622e+02   4.5145055e+02   4.4965205e+02   4.1024071e+02
   6.1476453e+02   6.0759692e+02   6.0536429e+02   5.5359277e+02   4.2322894e+02
   6.1501490e+02   5.5777968e+02   5.2161702e+02   5.1747941e+02   4.2243700e+02
   6.1778498e+02   5.6846106e+02   5.5298051e+02   5.4061738e+02   4.2301146e+02
   6.1242959e+02   5.5371782e+02   4.3107544e+02   4.2983541e+02   4.2043306e+02
   7.1631191e+02   6.1280557e+02   5.8534269e+02   5.4711776e+02   4.2314312e+02
   6.1255892e+02   5.5397309e+02   5.2531690e+02   5.2506645e+02   4.2319979e+02
   6.1571903e+02   5.6318159e+02   5.4789097e+02   5.3976147e+02   4.2304016e+02
   6.1269757e+02   5.5394618e+02   4.7647490e+02   4.7538153e+02   4.2005774e+02
   6.1248010e+02   5.5408300e+02   5.4773428e+02   5.4738640e+02   4.2322675e+02
   6.2309251e+02   5.7097312e+02   5.3986272e+02   5.2601336e+02   4.2215511e+02
   6.5052685e+02   5.8459977e+02   5.3330544e+02   5.0806926e+02   4.1463185e+02
   6.1246157e+02   5.5374089e+02   4.5994874e+02   4.5965773e+02   4.2211578e+02
   6.1242181e+02   5.5371270e+02   4.2334388e+02   4.1544491e+02   4.1511066e+02
   6.1243490e+02   5.5372185e+02   4.4250372e+02   4.4213482e+02   4.2201707e+02
   6.2468734e+02   5.7045175e+02   5.3109716e+02   5.1654500e+02   4.2085685e+02
   6.1283051e+02   5.9275782e+02   5.9241570e+02   5.5361589e+02   4.2322931e+02
   6.1288807e+02   5.5411208e+02   4.7770682e+02   4.7591359e+02   4.1723805e+02
   6.1285808e+02   5.5404563e+02   4.7014053e+02   4.6810331e+02   4.0802739e+02
   6.1260171e+02   5.5396122e+02   5.0888470e+02   5.0855957e+02   4.2308461e+02
   7.0306350e+02   5.8641221e+02   5.3236063e+02   5.0506455e+02   4.0649301e+02
   6.1448700e+02   5.5641392e+02   5.0881491e+02   5.0508729e+02   4.2117927e+02
   6.1377254e+02   5.6507827e+02   5.6067974e+02   5.5003012e+02   4.2319786e+02
   6.3050301e+02   5.8177305e+02   5.5369948e+02   5.3308618e+02   4.2257447e+02
   6.2203144e+02   5.6513410e+02   5.1488876e+02   5.0034821e+02   3.9908335e+02
   6.1274386e+02   5.5394795e+02   4.6618595e+02   4.6442746e+02   4.1105050e+02
   6.1280229e+02   5.5400095e+02   4.6945743e+02   4.6765295e+02   4.1201249e+02
   6.6715528e+02   5.9849928e+02   5.6721701e+02   5.3791951e+02   4.2283473e+02
   6.8554907e+02   5.9224109e+02   5.5194001e+02   5.2649429e+02   4.2189868e+02
   6.1255063e+02   5.5380725e+02   4.6571297e+02   4.6500032e+02   4.2034158e+02
   6.1260511e+02   5.5398302e+02   5.1302111e+02   5.1270723e+02   4.2312743e+02
   6.5346706e+02   5.9271029e+02   5.5721254e+02   5.3139042e+02   4.2240386e+02
   6.1290952e+02   5.5558761e+02   5.4434043e+02   5.4262883e+02   4.2319446e+02
   6.8338058e+02   5.8682676e+02   5.3411123e+02   5.0758806e+02   4.1368116e+02
   6.1258730e+02   5.5382690e+02   4.5259024e+02   4.5059197e+02   3.8455985e+02
   6.2282787e+02   5.7334486e+02   5.4888517e+02   5.3351245e+02   4.2266815e+02
   6.1628421e+02   5.6245258e+02   5.4144359e+02   5.3398369e+02   4.2288772e+02
   6.1248701e+02   5.5375944e+02   4.6244113e+02   4.6201710e+02   4.2159465e+02
   6.1316130e+02   5.5551422e+02   5.3527939e+02   5.3365105e+02   4.2313571e+02
   6.2578348e+02   5.7832256e+02   5.5471886e+02   5.3593488e+02   4.2276339e+02
   6.1870731e+02   5.7730398e+02   5.6739145e+02   5.4699662e+02   4.2313941e+02
   6.1448745e+02   5.5722494e+02   5.2473541e+02   5.2135132e+02   4.2273698e+02
   6.1393309e+02   5.7262861e+02   5.6989293e+02   5.5179446e+02   4.2321073e+02
   6.1283001e+02   5.5410114e+02   4.8401288e+02   4.8268519e+02   4.2052228e+02
   6.6852806e+02   6.4485278e+02   6.0771685e+02   5.5315461e+02   4.2322427e+02
   6.9386917e+02   6.0172980e+02   5.7245779e+02   5.4093493e+02   4.2296896e+02
   6.3404575e+02   5.8322064e+02   5.5106934e+02   5.2985722e+02   4.2231003e+02
   6.2640461e+02   6.0352002e+02   5.9227401e+02   5.5127161e+02   4.2320736e+02
   6.1277265e+02   5.5397353e+02   4.6777318e+02   4.6599703e+02   4.1133170e+02
   6.1270102e+02   5.5404580e+02   4.9840355e+02   4.9774132e+02   4.2269003e+02
   6.5489109e+02   5.9965405e+02   5.7127826e+02   5.4060202e+02   4.2295489e+02
   6.1242654e+02   5.5371586e+02   4.4651668e+02   4.4642196e+02   4.2291391e+02
   6.5531605e+02   5.8489011e+02   5.3109123e+02   5.0419595e+02   3.8970210e+02
   6.1277393e+02   5.5450809e+02   5.3188846e+02   5.3116872e+02   4.2317555e+02
   6.1247646e+02   5.5375058e+02   4.4763157e+02   4.4663684e+02   4.1908187e+02
   6.4790213e+02   6.4095941e+02   6.0921124e+02   5.5337616e+02   4.2322601e+02
   6.1244616e+02   5.5373532e+02   4.8151747e+02   4.8143485e+02   4.2306516e+02
   6.3197352e+02   5.7739239e+02   5.3597154e+02   5.1697317e+02   4.2052823e+02
   6.2665904e+02   5.7582501e+02   5.4508515e+02   5.2816248e+02   4.2223862e+02
   6.1243228e+02   5.5372040e+02   4.6681641e+02   4.6676344e+02   4.2304550e+02
   6.6259402e+02   5.9386148e+02   5.5743702e+02   5.3116721e+02   4.2238206e+02
   6.2752062e+02   6.0979887e+02   5.9694004e+02   5.5202553e+02   4.2321552e+02
   6.3128944e+02   5.7525208e+02   5.2907354e+02   5.0977605e+02   4.1756313e+02
   6.5150735e+02   6.0029950e+02   5.7344995e+02   5.4195524e+02   4.2300599e+02
   6.2544800e+02   5.7060542e+02   5.2856493e+02   5.1330110e+02   4.1993978e+02
   6.1332834e+02   5.5541637e+02   5.2667556e+02   5.2505763e+02   4.2304294e+02
   6.8555695e+02   5.9048658e+02   5.4665797e+02   5.2168639e+02   4.2119911e+02
   6.2086265e+02   5.7671922e+02   5.6196615e+02   5.4313916e+02   4.2304994e+02
   6.1397321e+02   5.5761488e+02   5.3863056e+02   5.3516341e+02   4.2306751e+02
   6.1842162e+02   5.6619093e+02   5.4319389e+02   5.3288597e+02   4.2275116e+02
   6.1254466e+02   5.5379767e+02   4.5168390e+02   4.5008925e+02   4.1335792e+02
   6.1297470e+02   5.5415017e+02   4.7299455e+02   4.7060477e+02   4.0019348e+02
   6.2789061e+02   5.7485036e+02   5.3780767e+02   5.2098060e+02   4.2141808e+02
   6.1253964e+02   5.5388002e+02   5.1049054e+02   5.1028120e+02   4.2314743e+02
   6.1587032e+02   5.7264462e+02   5.6599688e+02   5.4884875e+02   4.2317325e+02
   6.3658088e+02   5.8963727e+02   5.6364320e+02   5.3812204e+02   4.2284749e+02
   6.2146704e+02   5.7235844e+02   5.5030106e+02   5.3551314e+02   4.2278493e+02
   6.1246868e+02   5.5386402e+02   5.3966614e+02   5.3952964e+02   4.2322534e+02
   6.1243269e+02   5.5372347e+02   4.8601538e+02   4.8598137e+02   4.2317783e+02
   6.5239708e+02   5.9085925e+02   5.5281949e+02   5.2794391e+02   4.2207421e+02
   6.4368873e+02   5.8150165e+02   5.2912930e+02   5.0394371e+02   3.9552267e+02
   6.2350887e+02   5.8573241e+02   5.7296705e+02   5.4659806e+02   4.2313047e+02
   6.3110952e+02   5.8656909e+02   5.6396088e+02   5.3968789e+02   4.2292057e+02
   6.2431213e+02   5.7989145e+02   5.6142083e+02   5.4090440e+02   4.2297485e+02
   6.2038149e+02   5.6636854e+02   5.3277581e+02   5.2189212e+02   4.2195872e+02
   6.1242707e+02   5.6045601e+02   5.6042998e+02   5.5368953e+02   4.2322950e+02
   6.5252807e+02   5.9746706e+02   5.6815601e+02   5.3892691e+02   4.2288291e+02
   6.3951130e+02   6.2298938e+02   6.0044266e+02   5.5218121e+02   4.2321597e+02
   6.4128142e+02   6.1012409e+02   5.8908642e+02   5.4919691e+02   4.2317995e+02
   6.1243371e+02   5.5372103e+02   4.4679339e+02   4.4656454e+02   4.2244582e+02
   6.1262442e+02   5.5410938e+02   5.2665890e+02   5.2628266e+02   4.2318853e+02
   7.7241287e+02   6.3722066e+02   6.0340892e+02   5.5248837e+02   4.2321803e+02
   6.1277111e+02   5.5981394e+02   5.5778047e+02   5.5182706e+02   4.2321962e+02
   7.2032076e+02   5.9926119e+02   5.6799078e+02   5.3830875e+02   4.2285354e+02
   6.1514489e+02   5.6763997e+02   5.6015298e+02   5.4761767e+02   4.2316225e+02
   6.1296646e+02   5.5418408e+02   4.7847141e+02   4.7642487e+02   4.1601313e+02
   6.1353231e+02   5.5606813e+02   5.3176472e+02   5.2963586e+02   4.2305633e+02
   6.1243643e+02   5.5372232e+02   4.3232890e+02   4.3049049e+02   4.1820193e+02
   6.3324596e+02   5.8395950e+02   5.5450366e+02   5.3273260e+02   4.2253942e+02
   6.1261166e+02   5.5384404e+02   4.5503012e+02   4.5305682e+02   4.0028828e+02
   6.1245516e+02   5.5373529e+02   4.3919118e+02   4.3773364e+02   4.1772532e+02
   6.1345212e+02   5.5576549e+02   5.2926211e+02   5.2738039e+02   4.2304454e+02
   6.1795265e+02   5.7674764e+02   5.6793990e+02   5.4773113e+02   4.2315305e+02
   6.1242545e+02   5.5371453e+02   4.2452815e+02   4.1304411e+02   3.9405315e+02
   6.1285770e+02   5.5404006e+02   4.6900998e+02   4.6691040e+02   3.9718577e+02
   6.2352345e+02   5.7556588e+02   5.5315799e+02   5.3613155e+02   4.2278923e+02
   6.1251431e+02   5.5829097e+02   5.5758872e+02   5.5304774e+02   4.2322705e+02
   6.2943577e+02   5.8371154e+02   5.6027869e+02   5.3803082e+02   4.2285106e+02
   6.1247288e+02   5.5374825e+02   4.5273923e+02   4.5213860e+02   4.2079345e+02
   6.4926419e+02   5.8587180e+02   5.3898724e+02   5.1501405e+02   4.1958971e+02
   6.1784874e+02   5.6291559e+02   5.3171978e+02   5.2360016e+02   4.2233654e+02
   6.6960728e+02   6.5834791e+02   6.1154349e+02   5.5361755e+02   4.2322893e+02
   6.1970056e+02   5.8763043e+02   5.8014066e+02   5.5018253e+02   4.2319213e+02
   6.1576975e+02   5.6217522e+02   5.4402093e+02   5.3677033e+02   4.2297998e+02
   6.4272174e+02   6.0828457e+02   5.8674998e+02   5.4831254e+02   4.2316528e+02
   6.1470358e+02   5.6917968e+02   5.6378983e+02   5.4950324e+02   4.2318578e+02
   6.2175569e+02   5.7223547e+02   5.4898860e+02   5.3434556e+02   4.2272683e+02
   6.3086770e+02   5.9079147e+02   5.7228900e+02   5.4404728e+02   4.2306915e+02
   6.1242192e+02   5.5371277e+02   4.4109298e+02   4.4109239e+02   4.2322784e+02
   6.3769684e+02   5.8306751e+02   5.4420290e+02   5.2286467e+02   4.2149472e+02
   6.2033234e+02   5.8204485e+02   5.7186091e+02   5.4758215e+02   4.2314951e+02
   6.8940933e+02   5.8742704e+02   5.3622357e+02   5.1029235e+02   4.1678804e+02
   6.1298568e+02   5.5415879e+02   4.7306502e+02   4.7063327e+02   3.8445827e+02
   6.1340334e+02   5.5569479e+02   5.2965454e+02   5.2784095e+02   4.2305763e+02
   6.3703340e+02   5.8553268e+02   5.5281537e+02   5.3037758e+02   4.2234249e+02
   6.1242231e+02   5.5371285e+02   4.2337173e+02   4.0138225e+02   3.8093965e+02
   6.1249449e+02   5.5377501e+02   4.7682511e+02   4.7654241e+02   4.2253041e+02
   6.2756275e+02   5.7084883e+02   5.2092672e+02   5.0213633e+02   3.8019837e+02
   6.2415308e+02   5.9888361e+02   5.8924942e+02   5.5098787e+02   4.2320253e+02
   6.1326887e+02   5.5497565e+02   5.1501253e+02   5.1359485e+02   4.2281311e+02
   6.8579732e+02   5.9207713e+02   5.5146096e+02   5.2607756e+02   4.2184772e+02
   6.1264765e+02   5.5389086e+02   4.7184133e+02   4.7084013e+02   4.1963065e+02
   6.1262467e+02   5.5590345e+02   5.5242769e+02   5.5029383e+02   4.2322120e+02
   6.1270834e+02   5.5431052e+02   5.2908115e+02   5.2853065e+02   4.2317861e+02
   6.2040623e+02   6.1765242e+02   6.0966580e+02   5.5359354e+02   4.2322859e+02
   6.1242838e+02   5.5371713e+02   4.4614897e+02   4.4601282e+02   4.2277696e+02
   6.1244045e+02   5.5372598e+02   4.6235899e+02   4.6223866e+02   4.2279263e+02
   6.6361647e+02   6.0113166e+02   5.7217761e+02   5.4087621e+02   4.2296584e+02
   6.2938157e+02   5.7251395e+02   5.2250000e+02   5.0265933e+02   3.9841389e+02
   6.4724064e+02   6.4621856e+02   6.1200475e+02   5.5367217e+02   4.2322938e+02
   6.1257395e+02   5.5429863e+02   5.4291021e+02   5.4237556e+02   4.2321775e+02
   6.1699905e+02   5.9297192e+02   5.8902576e+02   5.5242293e+02   4.2321802e+02
   6.1337802e+02   5.8587789e+02   5.8492870e+02   5.5330364e+02   4.2322636e+02
   6.1249249e+02   5.5378124e+02   4.8446521e+02   4.8423803e+02   4.2284238e+02
   6.2134649e+02   6.0582216e+02   5.9821247e+02   5.5268677e+02   4.2322204e+02
   6.1248040e+02   5.5375338e+02   4.5097978e+02   4.5018223e+02   4.1991442e+02
   6.4454172e+02   6.0265997e+02   5.7976021e+02   5.4547944e+02   4.2310738e+02
   6.1438849e+02   5.5575351e+02   4.9241303e+02   4.8682231e+02   4.0066126e+02
   6.1349703e+02   5.5684389e+02   5.4106164e+02   5.3828232e+02   4.2313409e+02
   6.1868036e+02   5.7276514e+02   5.5947106e+02   5.4352007e+02   4.2306907e+02
   6.1242429e+02   5.5371413e+02   4.2491862e+02   4.2123296e+02   4.1852143e+02
   6.2703786e+02   5.7334946e+02   5.3459362e+02   5.1839670e+02   4.2104441e+02
   7.4177583e+02   6.6414071e+02   6.1176132e+02   5.5363925e+02   4.2322908e+02
   6.3883632e+02   5.9171225e+02   5.6567392e+02   5.3891245e+02   4.2288292e+02
   6.2408110e+02   5.6733854e+02   5.1744208e+02   5.0119397e+02   3.9549402e+02
   6.3184837e+02   5.7503220e+02   5.2649901e+02   5.0620661e+02   4.1370256e+02
   6.1242902e+02   5.5371834e+02   4.7074596e+02   4.7071307e+02   4.2312980e+02
   6.1245033e+02   5.5373263e+02   4.5356325e+02   4.5324141e+02   4.2201530e+02
   6.4679688e+02   5.8508410e+02   5.3856264e+02   5.1496516e+02   4.1959843e+02
   6.3334809e+02   5.8516202e+02   5.5740087e+02   5.3481164e+02   4.2267457e+02
   6.4010941e+02   6.1005887e+02   5.8958455e+02   5.4942170e+02   4.2318327e+02
   6.2869282e+02   6.0383949e+02   5.9088907e+02   5.5071366e+02   4.2320053e+02
   6.3917845e+02   5.9401296e+02   5.6988912e+02   5.4124280e+02   4.2297881e+02
   6.4213641e+02   5.8158616e+02   5.3172021e+02   5.0806747e+02   4.1500907e+02
   6.2984418e+02   5.7708985e+02   5.4047995e+02   5.2243555e+02   4.2156054e+02
   6.3868896e+02   6.1489397e+02   5.9431401e+02   5.5084611e+02   4.2320236e+02
   6.1242204e+02   5.5371290e+02   4.4934764e+02   4.4934566e+02   4.2322321e+02
   6.6065686e+02   6.3312999e+02   6.0181317e+02   5.5221455e+02   4.2321590e+02
   6.1305480e+02   5.5489871e+02   5.2593841e+02   5.2480345e+02   4.2309485e+02
   6.1448998e+02   5.5803000e+02   5.3367340e+02   5.2982919e+02   4.2293672e+02
   6.7007700e+02   5.9203695e+02   5.5174528e+02   5.2638331e+02   4.2188609e+02
   6.1251392e+02   5.5377608e+02   4.4692341e+02   4.4510745e+02   4.1222290e+02
   6.4292742e+02   5.9375056e+02   5.6632298e+02   5.3868506e+02   4.2287206e+02
   6.2672349e+02   5.7497885e+02   5.4196339e+02   5.2546383e+02   4.2198973e+02
   6.1796156e+02   5.7939144e+02   5.7177709e+02   5.4891624e+02   4.2317273e+02
   6.1261417e+02   5.5466439e+02   5.4625329e+02   5.4537394e+02   4.2321788e+02
   6.3821973e+02   6.0496117e+02   5.8583408e+02   5.4830897e+02   4.2316505e+02
   6.4908106e+02   6.0656187e+02   5.8245758e+02   5.4634671e+02   4.2312764e+02
   6.1243142e+02   5.5372195e+02   4.8384220e+02   4.8381127e+02   4.2317624e+02
   6.8052100e+02   5.9694988e+02   5.6369429e+02   5.3556968e+02   4.2270355e+02
   6.1242669e+02   5.5371557e+02   4.2626790e+02   4.2226922e+02   4.1680228e+02
   6.1244490e+02   5.5372875e+02   4.4153599e+02   4.4074640e+02   4.2054278e+02
   6.5738729e+02   6.4265040e+02   6.0764366e+02   5.5315847e+02   4.2322425e+02
   6.2532745e+02   5.8468957e+02   5.6874216e+02   5.4415001e+02   4.2307207e+02
   6.1289739e+02   5.9408714e+02   5.9369682e+02   5.5361233e+02   4.2322887e+02
   6.1249951e+02   5.5403195e+02   5.4348954e+02   5.4319583e+02   4.2322367e+02
   6.1323678e+02   5.5451571e+02   4.8705021e+02   4.8449793e+02   4.1797749e+02
   7.1897140e+02   6.1861679e+02   5.9042727e+02   5.4905445e+02   4.2317725e+02
   6.6479980e+02   6.6132431e+02   6.1213524e+02   5.5368216e+02   4.2322925e+02
   6.1272567e+02   5.7835895e+02   5.7797160e+02   5.5348733e+02   4.2322798e+02
   6.1746380e+02   5.7259060e+02   5.6224824e+02   5.4594428e+02   4.2312359e+02
   6.2774616e+02   5.7329191e+02   5.3185390e+02   5.1510670e+02   4.2027397e+02
   6.1243405e+02   5.5448172e+02   5.5390808e+02   5.5314285e+02   4.2322911e+02
   6.2384259e+02   5.8114624e+02   5.6477825e+02   5.4289162e+02   4.2303753e+02
   6.1402706e+02   5.5732048e+02   5.3514765e+02   5.3192759e+02   4.2302191e+02
   6.2392453e+02   5.7999439e+02   5.6237972e+02   5.4161857e+02   4.2299853e+02
   6.1245969e+02   5.5373898e+02   4.5176792e+02   4.5128887e+02   4.2135275e+02
   6.3501516e+02   5.8347997e+02   5.5010840e+02   5.2879153e+02   4.2220884e+02
   6.4034974e+02   5.8873725e+02   5.5723700e+02   5.3301721e+02   4.2254334e+02
   6.4132533e+02   5.9501173e+02   5.7003359e+02   5.4102232e+02   4.2297087e+02
   6.1242747e+02   5.5407663e+02   5.5353524e+02   5.5317284e+02   4.2322974e+02
   6.1256699e+02   5.5381277e+02   4.5109884e+02   4.4910987e+02   4.0344572e+02
   6.1380557e+02   5.5541579e+02   5.0287362e+02   4.9996051e+02   4.2103632e+02
   6.8470743e+02   5.8758889e+02   5.3687106e+02   5.1110134e+02   4.1743114e+02
   6.1242468e+02   5.5371405e+02   4.2405836e+02   4.1050873e+02   3.8704505e+02
   6.7498527e+02   6.6706261e+02   6.1221852e+02   5.5369059e+02   4.2322929e+02
   6.7823330e+02   5.9047570e+02   5.4674694e+02   5.2179112e+02   4.2121801e+02
   6.2986629e+02   5.7350280e+02   5.2560945e+02   5.0646742e+02   4.1451460e+02
   6.1407070e+02   5.5693093e+02   5.2993562e+02   5.2700191e+02   4.2294208e+02
   6.1269894e+02   5.5391320e+02   4.6490434e+02   4.6329978e+02   4.1308983e+02
   6.1243749e+02   5.5372351e+02   4.5674548e+02   4.5660855e+02   4.2272076e+02
   6.6146952e+02   5.8810528e+02   5.4036727e+02   5.1542136e+02   4.1967034e+02
   6.1242800e+02   5.5371695e+02   4.5017658e+02   4.5008338e+02   4.2290098e+02
   6.5588760e+02   5.9152458e+02   5.5298709e+02   5.2783152e+02   4.2205896e+02
   6.2024397e+02   5.6493330e+02   5.2580151e+02   5.1514601e+02   4.2109896e+02
   6.1494135e+02   5.5835077e+02   5.2954735e+02   5.2529917e+02   4.2277536e+02
   6.1282430e+02   5.5707900e+02   5.5255832e+02   5.4931693e+02   4.2321303e+02
   6.5783378e+02   5.9113808e+02   5.5115939e+02   5.2617295e+02   4.2186456e+02
   6.1244071e+02   5.5372586e+02   4.5734601e+02   4.5718153e+02   4.2261558e+02
   6.1256658e+02   5.5381235e+02   4.5062494e+02   4.4856468e+02   3.8771284e+02
   6.8990324e+02   6.2093327e+02   5.9247923e+02   5.4975242e+02   4.2318784e+02
   6.1243637e+02   5.5372369e+02   4.6792019e+02   4.6784942e+02   4.2298787e+02
   6.1255728e+02   5.5380695e+02   4.5539998e+02   4.5403332e+02   4.1575974e+02
   6.2630408e+02   5.7343277e+02   5.3753476e+02   5.2169900e+02   4.2157838e+02
   6.2617831e+02   5.7924621e+02   5.5614733e+02   5.3670920e+02   4.2279892e+02
   6.3613562e+02   5.8747608e+02   5.5913247e+02   5.3528676e+02   4.2269756e+02
   6.6864546e+02   5.9561862e+02   5.6107574e+02   5.3379895e+02   4.2258755e+02
   6.1286544e+02   5.5405914e+02   4.7176927e+02   4.6978137e+02   4.1170120e+02
   6.1750244e+02   5.6395983e+02   5.3961754e+02   5.3097170e+02   4.2271976e+02
   6.4060959e+02   5.8224773e+02   5.3658361e+02   5.1428958e+02   4.1945304e+02
   6.1329550e+02   5.6941921e+02   5.6751865e+02   5.5228042e+02   4.2321684e+02
   6.1242578e+02   5.5371535e+02   4.5423418e+02   4.5419036e+02   4.2307299e+02
   6.1246285e+02   5.5374052e+02   4.3911645e+02   4.3732359e+02   4.1552849e+02
   6.1259528e+02   5.5384436e+02   4.6870695e+02   4.6786887e+02   4.1990639e+02
   6.3847065e+02   5.8743939e+02   5.5604503e+02   5.3250784e+02   4.2250957e+02
   6.1938419e+02   5.6993039e+02   5.5081477e+02   5.3761320e+02   4.2289907e+02
   6.1719853e+02   5.6401541e+02   5.4182538e+02   5.3315548e+02   4.2281508e+02
   6.1986247e+02   5.6255181e+02   5.1126356e+02   4.9866359e+02   3.9072860e+02
   6.1762827e+02   5.7249789e+02   5.6167513e+02   5.4554154e+02   4.2311514e+02
   6.1243003e+02   5.5371822e+02   4.3993050e+02   4.3959627e+02   4.2223213e+02
   6.1370836e+02   5.5711796e+02   5.3928399e+02   5.3625469e+02   4.2310084e+02
   6.1250765e+02   5.5382450e+02   5.0459320e+02   5.0442266e+02   4.2313189e+02
   6.1243182e+02   5.5371838e+02   4.2683389e+02   4.2009372e+02   4.0059735e+02
   6.1282510e+02   5.5401102e+02   4.6767668e+02   4.6562194e+02   3.9526978e+02
   6.2227792e+02   5.6630785e+02   5.2118092e+02   5.0799646e+02   4.1806334e+02
   6.1248673e+02   5.5375814e+02   4.5624849e+02   4.5563821e+02   4.2073428e+02
   6.2128834e+02   5.6514451e+02   5.1994531e+02   5.0766388e+02   4.1817911e+02
   6.2083624e+02   5.7038561e+02   5.4660011e+02   5.3325804e+02   4.2269307e+02
   6.1279521e+02   5.5512017e+02   5.4355313e+02   5.4227136e+02   4.2320195e+02
   6.1247046e+02   5.5390232e+02   5.4261870e+02   5.4244558e+02   4.2322565e+02
   6.1273757e+02   5.5395136e+02   4.6900164e+02   4.6748553e+02   4.1518870e+02
   6.1243254e+02   5.5372008e+02   4.5173955e+02   4.5160587e+02   4.2273992e+02
   6.3542827e+02   6.0204418e+02   5.8435727e+02   5.4807677e+02   4.2316045e+02
   6.1440429e+02   5.7006067e+02   5.6573373e+02   5.5042385e+02   4.2319618e+02
   7.1653727e+02   5.9201085e+02   5.5095838e+02   5.2559154e+02   4.2178619e+02
   6.1243726e+02   5.5372172e+02   4.2835704e+02   4.2281036e+02   3.8698462e+02
   6.3598664e+02   5.7782427e+02   5.2801440e+02   5.0573974e+02   4.1207089e+02
   6.1415367e+02   5.7743175e+02   5.7501855e+02   5.5222647e+02   4.2321540e+02
   6.5345798e+02   5.8689788e+02   5.3947175e+02   5.1500230e+02   4.1955150e+02
   6.4906255e+02   5.8627070e+02   5.4055606e+02   5.1675557e+02   4.2015354e+02
   6.1246165e+02   5.5379578e+02   5.2837842e+02   5.2830165e+02   4.2322260e+02
   6.1264762e+02   5.5386977e+02   4.5768427e+02   4.5573283e+02   3.9690796e+02
   6.1245057e+02   5.5373250e+02   4.4640011e+02   4.4581005e+02   4.2109507e+02
   6.1989155e+02   5.6794188e+02   5.4227652e+02   5.3068432e+02   4.2259073e+02
   6.1244634e+02   5.5373313e+02   4.7505443e+02   4.7495410e+02   4.2296866e+02
   6.1247311e+02   5.5374668e+02   4.3766862e+02   4.3493647e+02   4.0149313e+02
   6.1258120e+02   5.8537235e+02   5.8521377e+02   5.5364429e+02   4.2322922e+02
   6.4142173e+02   6.0180909e+02   5.8033294e+02   5.4598144e+02   4.2311933e+02
   6.4067472e+02   5.8006049e+02   5.2816035e+02   5.0369763e+02   3.8148226e+02
   6.3043516e+02   5.8345087e+02   5.5799693e+02   5.3617557e+02   4.2275795e+02
   6.2234508e+02   5.7123675e+02   5.4369178e+02   5.2979824e+02   4.2245827e+02
   6.1795177e+02   5.6015969e+02   5.0712760e+02   4.9654969e+02   3.9881801e+02
   6.1242960e+02   5.5372002e+02   4.8207795e+02   4.8205223e+02   4.2318016e+02
   6.5297923e+02   5.9045532e+02   5.5132568e+02   5.2663765e+02   4.2192569e+02
   6.1467601e+02   5.5628788e+02   4.9921656e+02   4.9382767e+02   4.1630171e+02
   6.2290490e+02   5.7039362e+02   5.3836359e+02   5.2482098e+02   4.2206045e+02
   6.2075210e+02   5.6776939e+02   5.3728324e+02   5.2563305e+02   4.2223530e+02
   6.4917369e+02   5.8579649e+02   5.3879923e+02   5.1482076e+02   4.1951944e+02
   6.1242453e+02   5.5371439e+02   4.2790506e+02   4.2668121e+02   4.2118216e+02
   6.5539763e+02   6.0793133e+02   5.8216551e+02   5.4600209e+02   4.2311983e+02
   6.3429871e+02   5.8475501e+02   5.5487556e+02   5.3268988e+02   4.2253309e+02
   6.1243292e+02   5.5372006e+02   4.3490953e+02   4.3403418e+02   4.2089461e+02
   6.6971444e+02   6.0133099e+02   5.7212691e+02   5.4079415e+02   4.2296287e+02
   6.2337981e+02   5.6659029e+02   5.1655019e+02   5.0084875e+02   3.8963756e+02
   6.2296876e+02   5.7171096e+02   5.4304692e+02   5.2882110e+02   4.2237450e+02
   6.5578237e+02   5.8622207e+02   5.3572066e+02   5.1041561e+02   4.1697406e+02
   6.1721274e+02   5.8915842e+02   5.8468475e+02   5.5186250e+02   4.2321152e+02
   6.2177799e+02   5.7920947e+02   5.6486750e+02   5.4399714e+02   4.2307022e+02
   6.5824501e+02   6.1323333e+02   5.8685134e+02   5.4783603e+02   4.2315708e+02
   6.1250403e+02   5.6682593e+02   5.6661688e+02   5.5354796e+02   4.2322822e+02
   7.2958656e+02   5.9163037e+02   5.4975337e+02   5.2450803e+02   4.2163989e+02
   6.6942970e+02   6.6661904e+02   6.1231272e+02   5.5370092e+02   4.2322929e+02
   6.1283752e+02   5.5408027e+02   4.7943850e+02   4.7794027e+02   4.1903101e+02
