# Supplementary material for: Rethinking Colour Constancy
Source: PLoS One. 2015 Sep 10;10(9):e0135029. doi: 10.1371/journal.pone.0135029 (PMC4565710; doi:10.1371/journal.pone.0135029)
Supplement: S1 Dataset — (ZIP) [file pone.0135029.s002.zip › 5-TransitionMetamerReflectanceData/NtoG_20munsells/fiveTr_5.txt]

   4.9911338e+02   5.2792555e+02   5.5559432e+02   5.8598608e+02   5.9962858e+02
   5.0033431e+02   5.4209598e+02   5.8003100e+02   5.8413994e+02   5.8417877e+02
   5.0033492e+02   5.4208884e+02   5.8005262e+02   6.8274738e+02   6.8651333e+02
   4.2042038e+02   4.2799894e+02   5.2351227e+02   5.6711714e+02   5.9315087e+02
   4.4310472e+02   4.4618091e+02   5.3802003e+02   6.1374555e+02   6.5476643e+02
   3.8634250e+02   4.2532243e+02   5.3139783e+02   5.8359925e+02   6.0599076e+02
   5.0032822e+02   5.4194982e+02   5.7980250e+02   6.2725216e+02   6.2755252e+02
   4.2171242e+02   4.2351618e+02   5.0294413e+02   5.4392325e+02   5.8093715e+02
   4.8061498e+02   4.8596115e+02   5.3312358e+02   5.8433735e+02   6.0586943e+02
   4.9867356e+02   5.2027551e+02   5.3211926e+02   5.5519394e+02   5.8439152e+02
   4.9028671e+02   4.9890252e+02   5.2212829e+02   5.5883579e+02   5.8761902e+02
   4.7537118e+02   4.7936109e+02   5.3043399e+02   5.7891758e+02   6.0111259e+02
   4.7291120e+02   4.7667584e+02   5.3650525e+02   5.9847093e+02   6.2412194e+02
   4.5576494e+02   4.5849052e+02   5.3810115e+02   6.1349030e+02   6.5309178e+02
   4.7546214e+02   4.7972337e+02   5.3893289e+02   6.1572827e+02   6.6469905e+02
   4.3810767e+02   4.4136160e+02   5.2979659e+02   5.7938720e+02   6.0197074e+02
   4.3212236e+02   4.3630090e+02   5.3721023e+02   6.0643238e+02   6.3697732e+02
   4.8404580e+02   4.9114864e+02   5.4012887e+02   6.1582770e+02   6.5815304e+02
   5.0016221e+02   5.3893314e+02   5.7509317e+02   6.4540018e+02   6.7431657e+02
   5.0030278e+02   5.4041077e+02   5.4552477e+02   5.4734376e+02   5.8026446e+02
   4.4760989e+02   4.4872094e+02   5.0675467e+02   5.4687818e+02   5.8234236e+02
   4.3493420e+02   4.3725248e+02   5.1168994e+02   5.5161324e+02   5.8468290e+02
   4.2950693e+02   4.2998703e+02   5.0166825e+02   5.4300172e+02   5.8049926e+02
   4.3712993e+02   4.3995789e+02   5.1923775e+02   5.6052066e+02   5.8932088e+02
   5.0033302e+02   5.4205104e+02   5.7973285e+02   5.8488184e+02   5.8518108e+02
   4.3760890e+02   4.3932839e+02   5.0888638e+02   5.4882147e+02   5.8330789e+02
   4.3779263e+02   4.4120515e+02   5.3481140e+02   5.9397772e+02   6.1865283e+02
   4.5457054e+02   4.5532940e+02   5.0467044e+02   5.4516543e+02   5.8150435e+02
   4.3637839e+02   4.3820490e+02   5.0912816e+02   5.4905326e+02   5.8342277e+02
   4.0589948e+02   4.2588937e+02   5.3672528e+02   6.0319861e+02   6.3185546e+02
   4.9709544e+02   5.1736489e+02   5.5058313e+02   6.1076221e+02   6.3310098e+02
   4.9498072e+02   5.0514066e+02   5.1694337e+02   5.5007344e+02   5.8329430e+02
   4.7403784e+02   4.7671408e+02   5.1454990e+02   5.5395864e+02   5.8565585e+02
   5.0033025e+02   5.4200314e+02   5.7886744e+02   5.8146538e+02   5.8261165e+02
   4.4804570e+02   4.4805148e+02   5.0036354e+02   5.4211993e+02   5.8008271e+02
   5.0017497e+02   5.3123228e+02   5.3367718e+02   5.4472343e+02   5.8052895e+02
   4.9936221e+02   5.3002523e+02   5.6038392e+02   5.9558241e+02   6.0798926e+02
   4.6216665e+02   4.6357748e+02   5.0947189e+02   5.4917090e+02   5.8340850e+02
   4.9484172e+02   5.1056386e+02   5.4615938e+02   6.1157180e+02   6.3773064e+02
   4.6746159e+02   4.7050242e+02   5.3800462e+02   6.1011745e+02   6.4308903e+02
   4.7096602e+02   4.7434973e+02   5.3387865e+02   5.8903986e+02   6.1180393e+02
   4.7303973e+02   4.7659375e+02   5.2916004e+02   5.7644255e+02   5.9919595e+02
   4.2441223e+02   4.3030712e+02   5.2682459e+02   5.7309858e+02   5.9708131e+02
   4.5093705e+02   4.5370227e+02   5.3821377e+02   6.1532644e+02   6.7038489e+02
   5.0032887e+02   5.4196741e+02   5.7983647e+02   6.2995924e+02   6.3024337e+02
   4.4697491e+02   4.4818913e+02   5.0739706e+02   5.4743193e+02   5.8261338e+02
   4.0650618e+02   4.2305155e+02   5.1376430e+02   5.5391340e+02   5.8586290e+02
   4.9244572e+02   5.0314536e+02   5.2547659e+02   5.6132704e+02   5.8865760e+02
   4.3726622e+02   4.3879450e+02   5.0760198e+02   5.4765250e+02   5.8273591e+02
   4.9946477e+02   5.3091829e+02   5.6244657e+02   6.0126486e+02   6.1394314e+02
   4.1340669e+02   4.2622709e+02   5.2784458e+02   5.7518561e+02   5.9864130e+02
   4.6251707e+02   4.6526475e+02   5.3575031e+02   5.9676985e+02   6.2208822e+02
   4.7218301e+02   4.7577835e+02   5.3483401e+02   5.9196202e+02   6.1546862e+02
   4.4278658e+02   4.4564209e+02   5.2811503e+02   5.7557806e+02   5.9887842e+02
   4.4757492e+02   4.5022708e+02   5.2789401e+02   5.7503421e+02   5.9844099e+02
   4.9792749e+02   5.2079871e+02   5.4992023e+02   5.9054755e+02   6.0684552e+02
   4.7481956e+02   4.7507872e+02   5.0131797e+02   5.4268773e+02   5.8033490e+02
   4.5549256e+02   4.5792919e+02   5.2548036e+02   5.7018479e+02   5.9495662e+02
   4.6757200e+02   4.7051037e+02   5.3234742e+02   5.8498601e+02   6.0709901e+02
   4.4491525e+02   4.4791861e+02   5.3817044e+02   6.1533837e+02   6.7438231e+02
   4.9986210e+02   5.3468551e+02   5.5988948e+02   5.7561848e+02   5.8937099e+02
   5.0032721e+02   5.4193304e+02   5.7979351e+02   6.5910648e+02   6.6142183e+02
   4.4050522e+02   4.4265149e+02   5.1355999e+02   5.5360479e+02   5.8567437e+02
   4.9544754e+02   5.1216296e+02   5.4777407e+02   6.2107043e+02   7.2811311e+02
   4.5465832e+02   4.5738652e+02   5.3722936e+02   6.0547827e+02   6.3513679e+02
   4.6875896e+02   4.7165171e+02   5.2669501e+02   5.7187325e+02   5.9592981e+02
   5.0033231e+02   5.3784882e+02   5.3796687e+02   5.4222294e+02   5.8008291e+02
   4.9207328e+02   4.9479205e+02   5.0477148e+02   5.4388388e+02   5.8080939e+02
   4.7487754e+02   4.7666415e+02   5.0810807e+02   5.4760383e+02   5.8258860e+02
   4.6392444e+02   4.6674857e+02   5.3843609e+02   6.1590554e+02   7.4064768e+02
   4.3091134e+02   4.3399603e+02   5.1447151e+02   5.5467996e+02   5.8624218e+02
   4.9992060e+02   5.3557448e+02   5.7003436e+02   6.2459418e+02   6.3528104e+02
   4.7096105e+02   4.7442681e+02   5.3761046e+02   6.0547835e+02   6.3461025e+02
   4.0978060e+02   4.1035021e+02   5.0046206e+02   5.4218492e+02   5.8011342e+02
   4.3075682e+02   4.3463771e+02   5.2363832e+02   5.6728904e+02   5.9324264e+02
   4.7357273e+02   4.7744956e+02   5.3619007e+02   5.9684022e+02   6.2183099e+02
   4.6738362e+02   4.7018673e+02   5.2850067e+02   5.7560844e+02   5.9867646e+02
   4.1791137e+02   4.2779649e+02   5.3578027e+02   5.9819258e+02   6.2443437e+02
   4.9856532e+02   5.2322549e+02   5.4420067e+02   5.6991706e+02   5.9042959e+02
   4.9232048e+02   5.0431671e+02   5.3449472e+02   5.7674851e+02   5.9794692e+02
   4.2317638e+02   4.2855060e+02   5.1574807e+02   5.5619177e+02   5.8703249e+02
   4.5322284e+02   4.5594302e+02   5.3488355e+02   5.9383477e+02   6.1833573e+02
   4.4165658e+02   4.4165973e+02   5.0034918e+02   5.4211066e+02   5.8007818e+02
   4.8483870e+02   4.9219910e+02   5.3714940e+02   5.9436943e+02   6.1770692e+02
   4.5606852e+02   4.5874383e+02   5.3490497e+02   5.9379342e+02   6.1824461e+02
   5.0026251e+02   5.4065513e+02   5.7737513e+02   6.1269307e+02   6.1523670e+02
   4.4992401e+02   4.5270314e+02   5.3770364e+02   6.0992612e+02   6.4331582e+02
   4.0377618e+02   4.2558219e+02   5.3267607e+02   5.8719463e+02   6.1003996e+02
   4.2563774e+02   4.3130963e+02   5.3245053e+02   5.8649787e+02   6.0919591e+02
   4.1602116e+02   4.2707267e+02   5.3152335e+02   5.8392905e+02   6.0633539e+02
   5.0032404e+02   5.4186085e+02   5.7967055e+02   6.5115706e+02   6.5254239e+02
   3.9377277e+02   4.1380647e+02   5.0277257e+02   5.4379984e+02   5.8088021e+02
   5.0025753e+02   5.3136645e+02   5.3251220e+02   5.4331990e+02   5.8027877e+02
   4.9992798e+02   5.2480527e+02   5.2808243e+02   5.4549577e+02   5.8092479e+02
   5.0032605e+02   5.3114021e+02   5.3127233e+02   5.4224055e+02   5.8009753e+02
   4.3335106e+02   4.3701915e+02   5.2667659e+02   5.7276194e+02   5.9682073e+02
   4.9787351e+02   5.1897821e+02   5.3909561e+02   5.6739951e+02   5.8997741e+02
   4.2585177e+02   4.2939804e+02   5.1078291e+02   5.5070498e+02   5.8424413e+02
   4.1183589e+02   4.2651033e+02   5.3808323e+02   6.1529862e+02   6.8125099e+02
   4.4399884e+02   4.4690097e+02   5.3084848e+02   5.8189719e+02   6.0419997e+02
   3.8981851e+02   4.1048074e+02   5.0159875e+02   5.4295743e+02   5.8048027e+02
   4.9226348e+02   5.0483729e+02   5.4193821e+02   6.0015054e+02   6.2353311e+02
   3.9805778e+02   4.2558195e+02   5.3483048e+02   5.9424737e+02   6.1907194e+02
   4.2899562e+02   4.3277448e+02   5.1789872e+02   5.5880373e+02   5.8840636e+02
   5.0020989e+02   5.3973368e+02   5.6952278e+02   5.7784298e+02   5.8637032e+02
   4.9745688e+02   5.1565203e+02   5.3209307e+02   5.6027647e+02   5.8705983e+02
   4.2744119e+02   4.3265308e+02   5.3811884e+02   6.1552476e+02   7.2786492e+02
   4.5215357e+02   4.5486827e+02   5.3452831e+02   5.9260004e+02   6.1672167e+02
   4.6846363e+02   4.6988102e+02   5.0840774e+02   5.4807576e+02   5.8285151e+02
   5.0033429e+02   5.4208170e+02   5.8003318e+02   6.0986026e+02   6.0989859e+02
   4.7946297e+02   4.8452690e+02   5.3578409e+02   5.9308681e+02   6.1655757e+02
   4.7226040e+02   4.7301185e+02   5.0368256e+02   5.4427712e+02   5.8105324e+02
   4.3746322e+02   4.3751530e+02   5.0053870e+02   5.4223450e+02   5.8013667e+02
   5.0018807e+02   5.3742495e+02   5.4561244e+02   5.5089570e+02   5.8095429e+02
   4.1474349e+02   4.2685633e+02   5.3313975e+02   5.8855759e+02   6.1172355e+02
   4.9991886e+02   5.3556087e+02   5.7030390e+02   6.3581866e+02   6.5581116e+02
   4.4865267e+02   4.5149050e+02   5.3820328e+02   6.1541385e+02   6.7724898e+02
   4.2983123e+02   4.3356720e+02   5.1927486e+02   5.6061215e+02   5.8938529e+02
   4.9963772e+02   5.3251311e+02   5.6562506e+02   6.1380875e+02   6.2599989e+02
   5.0032327e+02   5.4186054e+02   5.7950764e+02   6.0151108e+02   6.0195480e+02
   3.8633016e+02   4.2566873e+02   5.3807735e+02   6.1525045e+02   6.7673939e+02
   4.4182634e+02   4.4419230e+02   5.1725055e+02   5.5792079e+02   5.8790873e+02
   4.4476071e+02   4.4589120e+02   5.0645212e+02   5.4663792e+02   5.8223034e+02
   5.0014213e+02   5.1669179e+02   5.1736957e+02   5.4265684e+02   5.8024882e+02
   4.5869012e+02   4.6093091e+02   5.2074081e+02   5.6235995e+02   5.9023485e+02
   4.0616352e+02   4.0886152e+02   5.0070696e+02   5.4234802e+02   5.8019095e+02
   3.8161183e+02   4.2416351e+02   5.2065363e+02   5.6262480e+02   5.9052146e+02
   4.2280923e+02   4.2989876e+02   5.3788527e+02   6.1297786e+02   6.5201752e+02
   4.2960709e+02   4.3425590e+02   5.3811295e+02   6.1540596e+02   6.9624168e+02
   4.5557269e+02   4.5828190e+02   5.3682756e+02   6.0270615e+02   6.3079029e+02
   4.5435527e+02   4.5657564e+02   5.1987648e+02   5.6120542e+02   5.8962495e+02
   4.9996946e+02   5.3232744e+02   5.4010607e+02   5.5070811e+02   5.8161796e+02
   5.0005542e+02   5.3425880e+02   5.4239570e+02   5.5106896e+02   5.8144460e+02
   5.0032973e+02   5.4198787e+02   5.7988476e+02   6.6332146e+02   6.6635274e+02
   4.7195684e+02   4.7558848e+02   5.3822111e+02   6.1036497e+02   6.4328605e+02
   5.0028324e+02   5.4106358e+02   5.7765130e+02   5.9910495e+02   6.0092936e+02
   4.4690036e+02   4.4937444e+02   5.2257769e+02   5.6540402e+02   5.9205644e+02
   4.6977284e+02   4.7301678e+02   5.3417063e+02   5.9014174e+02   6.1323502e+02
   4.9696437e+02   5.1691409e+02   5.5107633e+02   6.2279125e+02   6.9345117e+02
   4.0159306e+02   4.2528642e+02   5.2936602e+02   5.7852877e+02   6.0129027e+02
   4.3358772e+02   4.3556228e+02   5.0873205e+02   5.4869102e+02   5.8324873e+02
   4.3646789e+02   4.3939153e+02   5.1988672e+02   5.6142902e+02   5.8982204e+02
   4.5722455e+02   4.5992607e+02   5.3671887e+02   6.0194764e+02   6.2960071e+02
   4.9975239e+02   5.3343454e+02   5.5859279e+02   5.7640418e+02   5.9047515e+02
   4.0965179e+02   4.2424908e+02   5.1733239e+02   5.5812706e+02   5.8805753e+02
   4.9937140e+02   5.3004652e+02   5.5912885e+02   5.9002284e+02   6.0216988e+02
   4.4345428e+02   4.4629595e+02   5.2822684e+02   5.7580809e+02   5.9905104e+02
   4.0994339e+02   4.1210420e+02   5.0093225e+02   5.4249950e+02   5.8026277e+02
   4.9939441e+02   5.2150089e+02   5.2775955e+02   5.4856015e+02   5.8197884e+02
   4.3574354e+02   4.3769527e+02   5.0961598e+02   5.4952199e+02   5.8365278e+02
   4.9990170e+02   5.3534732e+02   5.6909862e+02   6.1075591e+02   6.2006786e+02
   4.3303718e+02   4.3680395e+02   5.2797382e+02   5.7538203e+02   5.9876341e+02
   4.3631112e+02   4.3758319e+02   5.0587221e+02   5.4618629e+02   5.8201958e+02
   4.5142374e+02   4.5223352e+02   5.0503090e+02   5.4546100e+02   5.8165073e+02
   5.0012078e+02   5.3830691e+02   5.7183411e+02   5.9461453e+02   6.0030985e+02
   5.0009911e+02   5.3796197e+02   5.7250990e+02   6.0497345e+02   6.1135672e+02
   4.9321276e+02   5.0689451e+02   5.4487767e+02   6.1920245e+02   6.7056751e+02
   3.8067725e+02   4.0026650e+02   5.0050292e+02   5.4221244e+02   5.8012681e+02
   4.2532034e+02   4.3031026e+02   5.1964200e+02   5.6113816e+02   5.8968073e+02
   4.6455653e+02   4.6735743e+02   5.3554249e+02   5.9570154e+02   6.2060044e+02
   5.0027495e+02   5.4089143e+02   5.7808484e+02   6.4475170e+02   6.4970142e+02
   5.0024479e+02   5.4033219e+02   5.7720554e+02   6.4487298e+02   6.5266322e+02
   4.9903980e+02   5.2746916e+02   5.5635948e+02   5.9043372e+02   6.0385369e+02
   4.4015772e+02   4.4291271e+02   5.2185133e+02   5.6433279e+02   5.9145700e+02
   4.9985579e+02   5.3481430e+02   5.6902457e+02   6.2467501e+02   6.3651635e+02
   5.0032372e+02   5.4185973e+02   5.7967166e+02   6.5813714e+02   6.6120046e+02
   4.1416415e+02   4.1430841e+02   5.0039842e+02   5.4214305e+02   5.8009357e+02
   4.9811083e+02   5.2193807e+02   5.5432151e+02   6.1070139e+02   6.3038713e+02
   4.9863514e+02   5.1173654e+02   5.1621772e+02   5.4546995e+02   5.8127289e+02
   4.9944952e+02   5.3071535e+02   5.5972521e+02   5.8927689e+02   6.0114389e+02
   4.5167286e+02   4.5409302e+02   5.2417681e+02   5.6796362e+02   5.9358151e+02
   4.8288596e+02   4.8929624e+02   5.3604630e+02   5.9201050e+02   6.1485109e+02
   4.9852105e+02   5.2420617e+02   5.5634198e+02   6.1012517e+02   6.2826797e+02
   4.5429037e+02   4.5675914e+02   5.2582272e+02   5.7084639e+02   5.9539756e+02
   4.4401100e+02   4.4694258e+02   5.3202632e+02   5.8507961e+02   6.0750540e+02
   4.9841881e+02   5.1524392e+02   5.2336236e+02   5.4968021e+02   5.8271999e+02
   5.0032365e+02   5.4186309e+02   5.7776073e+02   5.8110294e+02   5.8326103e+02
   4.3352353e+02   4.3750690e+02   5.3804443e+02   6.1449177e+02   6.5956318e+02
   5.0033207e+02   5.4204482e+02   5.7982711e+02   5.8849630e+02   5.8869343e+02
   4.9957346e+02   5.3189194e+02   5.6374254e+02   6.0192815e+02   6.1397100e+02
   5.0033267e+02   5.4204217e+02   5.7995573e+02   6.1287737e+02   6.1299181e+02
   4.4565329e+02   4.4842836e+02   5.2925387e+02   5.7803211e+02   6.0079690e+02
   5.0020625e+02   5.3965584e+02   5.7599855e+02   6.2800873e+02   6.3272977e+02
   5.0029714e+02   5.4010995e+02   5.4521346e+02   5.4735480e+02   5.8029654e+02
   4.3445586e+02   4.3786195e+02   5.2426570e+02   5.6832734e+02   5.9387968e+02
   4.4382544e+02   4.4601221e+02   5.1552453e+02   5.5582842e+02   5.8680798e+02
   4.5786433e+02   4.6006352e+02   5.1996647e+02   5.6126198e+02   5.8963246e+02
   4.4992822e+02   4.5241646e+02   5.2542078e+02   5.7019556e+02   5.9500230e+02
   4.6440124e+02   4.6588435e+02   5.0992149e+02   5.4955781e+02   5.8358419e+02
   5.0032949e+02   5.4197562e+02   5.7986539e+02   6.7121499e+02   6.9426772e+02
   4.7623120e+02   4.8061775e+02   5.3874920e+02   6.1286797e+02   6.4890889e+02
   5.0027501e+02   5.4087755e+02   5.7800283e+02   6.3258935e+02   6.3533063e+02
   4.4177333e+02   4.4474491e+02   5.3064961e+02   5.8142360e+02   6.0376854e+02
   4.3589758e+02   4.3947888e+02   5.3430600e+02   5.9220317e+02   6.1632619e+02
   5.0031903e+02   5.4174841e+02   5.7935674e+02   6.0948694e+02   6.1015437e+02
   4.7233234e+02   4.7603758e+02   5.3865688e+02   6.1491610e+02   6.5824140e+02
   5.0032819e+02   5.4195559e+02   5.7983220e+02   6.6963655e+02   6.9204654e+02
   4.9924147e+02   5.2904639e+02   5.5937724e+02   5.9614051e+02   6.0923356e+02
   5.0012517e+02   5.3831844e+02   5.6552518e+02   5.7554489e+02   5.8679688e+02
   4.5484311e+02   4.5757825e+02   5.3799217e+02   6.1240643e+02   6.4939587e+02
   4.3839920e+02   4.4179749e+02   5.3675216e+02   6.0303386e+02   6.3150622e+02
   4.2689049e+02   4.3066087e+02   5.1366387e+02   5.5377949e+02   5.8578496e+02
   5.0028617e+02   5.4110704e+02   5.7828688e+02   6.2013022e+02   6.2189458e+02
   4.3619175e+02   4.3686379e+02   5.0299679e+02   5.4395054e+02   5.8094590e+02
   4.5745088e+02   4.5991988e+02   5.2665074e+02   5.7232487e+02   5.9638085e+02
   4.5283699e+02   4.5550096e+02   5.3192828e+02   5.8459285e+02   6.0689207e+02
   4.7437599e+02   4.7825967e+02   5.3177705e+02   5.8245773e+02   6.0427777e+02
   4.4409360e+02   4.4691956e+02   5.2835421e+02   5.7607220e+02   5.9925029e+02
   4.8251913e+02   4.8883993e+02   5.3778555e+02   5.9950306e+02   6.2484731e+02
   3.9068820e+02   4.0425121e+02   5.0067318e+02   5.4232543e+02   5.8018023e+02
   4.5857319e+02   4.6130116e+02   5.3804603e+02   6.1249004e+02   6.4947689e+02
   4.9526842e+02   5.0573437e+02   5.1718893e+02   5.5000615e+02   5.8324748e+02
   4.3912053e+02   4.4068815e+02   5.0821862e+02   5.4819913e+02   5.8300125e+02
   4.4623041e+02   4.4865670e+02   5.2094621e+02   5.6288427e+02   5.9060457e+02
   5.0000409e+02   5.3661147e+02   5.6679792e+02   5.8552882e+02   5.9425563e+02
   4.4360464e+02   4.4642462e+02   5.2769557e+02   5.7468627e+02   5.9820118e+02
   4.4550451e+02   4.4824814e+02   5.2794410e+02   5.7517456e+02   5.9855871e+02
   4.1120716e+02   4.2588533e+02   5.2845211e+02   5.7648946e+02   5.9964224e+02
   4.4400355e+02   4.4547403e+02   5.0876134e+02   5.4867642e+02   5.8322683e+02
   4.5163196e+02   4.5233838e+02   5.0436492e+02   5.4494428e+02   5.8140402e+02
   4.6831354e+02   4.7145216e+02   5.3761342e+02   6.0637932e+02   6.3618561e+02
   4.4885111e+02   4.5070380e+02   5.1333582e+02   5.5329141e+02   5.8549107e+02
   5.0006949e+02   5.3753599e+02   5.7238154e+02   6.1338211e+02   6.2021253e+02
   4.8268980e+02   4.8906992e+02   5.3737839e+02   5.9740216e+02   6.2192066e+02
   4.9956310e+02   5.3106647e+02   5.5190795e+02   5.6903611e+02   5.8778854e+02
   4.5106426e+02   4.5382389e+02   5.3783977e+02   6.1118059e+02   6.4617436e+02
   4.4762686e+02   4.5004483e+02   5.2179524e+02   5.6415929e+02   5.9132668e+02
   3.8998498e+02   4.2544862e+02   5.3326055e+02   5.8893609e+02   6.1220898e+02
   4.1144261e+02   4.1219351e+02   5.0057287e+02   5.4225822e+02   5.8014823e+02
   4.2533444e+02   4.2668463e+02   5.0308717e+02   5.4402764e+02   5.8098599e+02
   5.0033013e+02   5.4199627e+02   5.7988498e+02   6.2657974e+02   6.2678466e+02
   4.9665168e+02   4.9789139e+02   5.0183875e+02   5.4239530e+02   5.8019154e+02
   4.6903274e+02   4.7216213e+02   5.3299306e+02   5.8666705e+02   6.0896737e+02
   4.4661324e+02   4.4662096e+02   5.0037174e+02   5.4212526e+02   5.8008511e+02
   4.9745995e+02   5.1835307e+02   5.4540353e+02   5.8255410e+02   5.9999960e+02
   4.9437829e+02   5.0932542e+02   5.4349614e+02   5.9733530e+02   6.1882057e+02
   5.0027325e+02   5.4086427e+02   5.7746535e+02   6.0351556e+02   6.0570744e+02
   4.9944062e+02   5.3073895e+02   5.6428638e+02   6.3214439e+02   7.2824707e+02
   4.6734085e+02   4.6841531e+02   5.0642443e+02   5.4642638e+02   5.8207019e+02
   5.0033048e+02   5.4183860e+02   5.4659253e+02   5.4687372e+02   5.8010171e+02
   4.2991901e+02   4.3450114e+02   5.3808784e+02   6.1511143e+02   6.6824267e+02
   4.2180793e+02   4.2854776e+02   5.2218940e+02   5.6496481e+02   5.9186033e+02
   4.6706572e+02   4.7006196e+02   5.3799885e+02   6.1018944e+02   6.4326427e+02
   4.8959150e+02   4.9999582e+02   5.4196862e+02   6.1462338e+02   6.4882228e+02
   4.4709698e+02   4.4998493e+02   5.3795799e+02   6.1277384e+02   6.5087110e+02
   4.4943342e+02   4.5183597e+02   5.2269367e+02   5.6555268e+02   5.9213125e+02
   5.0002680e+02   5.3694753e+02   5.7090833e+02   6.0444470e+02   6.1201006e+02
   4.3041514e+02   4.3387052e+02   5.1723404e+02   5.5796789e+02   5.8795780e+02
   4.9595166e+02   5.1142032e+02   5.3159627e+02   5.6411572e+02   5.8937023e+02
   3.8120097e+02   3.8555273e+02   5.0034164e+02   5.4210555e+02   5.8007584e+02
   4.9967677e+02   5.1218337e+02   5.1373704e+02   5.4317847e+02   5.8044634e+02
   4.9576462e+02   5.0806017e+02   5.2099876e+02   5.5264226e+02   5.8428087e+02
   4.6049888e+02   4.6231567e+02   5.1363559e+02   5.5346298e+02   5.8552253e+02
   4.9947812e+02   5.3104133e+02   5.6350833e+02   6.0938833e+02   6.2258910e+02
   4.4134408e+02   4.4447263e+02   5.3657867e+02   6.0192411e+02   6.2977383e+02
   4.3536793e+02   4.3868331e+02   5.2481990e+02   5.6929157e+02   5.9448494e+02
   4.9948169e+02   5.3110033e+02   5.6470400e+02   6.3213495e+02   6.7406271e+02
   4.6213868e+02   4.6222218e+02   5.0076800e+02   5.4237471e+02   5.8019908e+02
   5.0033176e+02   5.4203005e+02   5.7991025e+02   6.0340971e+02   6.0354488e+02
   4.4196147e+02   4.4497193e+02   5.3249996e+02   5.8646349e+02   6.0909236e+02
   4.9182281e+02   5.0408527e+02   5.4367129e+02   6.1878191e+02   6.9137410e+02
   4.9599195e+02   5.1367705e+02   5.4845544e+02   6.1699264e+02   6.4616660e+02
   4.4137017e+02   4.4435837e+02   5.3040174e+02   5.8080530e+02   6.0320473e+02
   4.2152989e+02   4.2927845e+02   5.3805442e+02   6.1489561e+02   6.6424149e+02
   4.3889119e+02   4.4226711e+02   5.3809592e+02   6.1484692e+02   6.6272472e+02
   4.6882520e+02   4.7201062e+02   5.3668641e+02   6.0035513e+02   6.2694964e+02
   4.4301204e+02   4.4311634e+02   5.0081536e+02   5.4241592e+02   5.8022163e+02
   4.1286671e+02   4.2569867e+02   5.2344769e+02   5.6702051e+02   5.9309591e+02
   4.3454963e+02   4.3753395e+02   5.1772717e+02   5.5856154e+02   5.8826702e+02
   4.3274824e+02   4.3684247e+02   5.3776010e+02   6.1140944e+02   6.4709722e+02
   4.7365752e+02   4.7694595e+02   5.2219843e+02   5.6377040e+02   5.9085034e+02
   4.2137832e+02   4.2918607e+02   5.3727284e+02   6.0712308e+02   6.3819593e+02
   4.6119578e+02   4.6337907e+02   5.1890216e+02   5.5972941e+02   5.8877535e+02
   4.5218236e+02   4.5462802e+02   5.2468597e+02   5.6883226e+02   5.9412130e+02
   4.4204803e+02   4.4513574e+02   5.3646497e+02   6.0126929e+02   6.2877549e+02
   4.1738373e+02   4.2768697e+02   5.3716820e+02   6.0629741e+02   6.3680666e+02
   4.0546811e+02   4.2584472e+02   5.3625485e+02   6.0053523e+02   6.2779100e+02
   4.4060935e+02   4.4202128e+02   5.0765700e+02   5.4768959e+02   5.8274987e+02
   4.4471740e+02   4.4517079e+02   5.0254933e+02   5.4361254e+02   5.8078244e+02
   3.8154247e+02   3.9578525e+02   5.0040610e+02   5.4214823e+02   5.8009618e+02
   4.4393122e+02   4.4415432e+02   5.0138981e+02   5.4280095e+02   5.8040188e+02
   4.8408520e+02   4.9034635e+02   5.2655526e+02   5.6861417e+02   5.9337522e+02
   4.1391228e+02   4.2679533e+02   5.3567340e+02   5.9771306e+02   6.2376736e+02
   4.2983292e+02   4.3429424e+02   5.3270301e+02   5.8719940e+02   6.1001575e+02
   4.6586447e+02   4.6675290e+02   5.0534521e+02   5.4559841e+02   5.8168328e+02
   4.3595383e+02   4.3951516e+02   5.3374524e+02   5.9031915e+02   6.1390383e+02
   4.3889665e+02   4.4193381e+02   5.2559268e+02   5.7066659e+02   5.9536055e+02
   4.4021414e+02   4.4346180e+02   5.3816751e+02   6.1559334e+02   7.3462824e+02
   4.4666614e+02   4.4955265e+02   5.3672592e+02   6.0258638e+02   6.3073604e+02
   4.9924951e+02   5.2201958e+02   5.2994685e+02   5.5055561e+02   5.8258103e+02
   4.8203632e+02   4.8807574e+02   5.3597423e+02   5.9233809e+02   6.1535846e+02
   4.6656273e+02   4.6951066e+02   5.3801105e+02   6.1046367e+02   6.4388434e+02
   4.2401151e+02   4.3028741e+02   5.3075103e+02   5.8185160e+02   6.0422634e+02
   4.4322283e+02   4.4615418e+02   5.3105184e+02   5.8244239e+02   6.0473050e+02
   4.5341003e+02   4.5608337e+02   5.3260686e+02   5.8649849e+02   6.0903552e+02
   4.3818418e+02   4.4162409e+02   5.3810982e+02   6.1504098e+02   6.6572333e+02
   3.8018699e+02   4.2557968e+02   5.3607161e+02   5.9961026e+02   6.2644594e+02
   4.1875211e+02   4.2801317e+02   5.3425012e+02   5.9214844e+02   6.1630252e+02
   5.0000174e+02   5.3662869e+02   5.6897110e+02   5.9417326e+02   6.0153243e+02
   5.0002881e+02   5.3611166e+02   5.5282999e+02   5.6122926e+02   5.8321014e+02
   5.0030625e+02   5.3540480e+02   5.3621815e+02   5.4295145e+02   5.8016989e+02
   4.3572882e+02   4.3926767e+02   5.3192978e+02   5.8493307e+02   6.0738642e+02
   4.5095675e+02   4.5370635e+02   5.3712833e+02   6.0500196e+02   6.3444476e+02
   5.0033160e+02   5.4202402e+02   5.7994591e+02   6.9820839e+02   7.3121266e+02
   4.8281414e+02   4.8907576e+02   5.3369806e+02   5.8484620e+02   6.0624326e+02
   4.9447335e+02   4.9474722e+02   5.0071098e+02   5.4220305e+02   5.8011535e+02
   4.9978206e+02   5.3398722e+02   5.6796938e+02   6.2480825e+02   6.3791752e+02
   4.9668017e+02   5.1515834e+02   5.4172071e+02   5.7919122e+02   5.9812175e+02
   4.2389629e+02   4.3015862e+02   5.2940973e+02   5.7859758e+02   6.0133579e+02
   4.0090278e+02   4.1972886e+02   5.0735427e+02   5.4747254e+02   5.8266282e+02
   4.1129632e+02   4.1531227e+02   5.0196870e+02   5.4321760e+02   5.8060334e+02
   4.4059720e+02   4.4328754e+02   5.2132232e+02   5.6351362e+02   5.9098406e+02
   4.7286307e+02   4.7665007e+02   5.3796154e+02   6.0750237e+02   6.3778226e+02
   4.1448060e+02   4.2610210e+02   5.2392702e+02   5.6782222e+02   5.9359008e+02
   4.6528840e+02   4.6722687e+02   5.1434490e+02   5.5413972e+02   5.8583313e+02
   4.0679029e+02   4.0858294e+02   5.0058408e+02   5.4226625e+02   5.8015233e+02
   4.9706637e+02   5.1323194e+02   5.2787514e+02   5.5690318e+02   5.8580203e+02
   4.1452873e+02   4.1461803e+02   5.0037580e+02   5.4212837e+02   5.8008687e+02
   4.2183539e+02   4.2855405e+02   5.2210597e+02   5.6483247e+02   5.9178273e+02
   4.7896813e+02   4.8334183e+02   5.2535891e+02   5.6809146e+02   5.9327113e+02
   4.5677322e+02   4.5923742e+02   5.2646751e+02   5.7199538e+02   5.9615666e+02
   4.2873917e+02   4.3292753e+02   5.2227440e+02   5.6507586e+02   5.9191648e+02
   4.9822372e+02   5.2257953e+02   5.5580339e+02   6.2570654e+02   6.9815256e+02
   4.9507278e+02   5.1109718e+02   5.4564683e+02   6.0393357e+02   6.2691009e+02
   4.2868196e+02   4.3350021e+02   5.3604200e+02   5.9936138e+02   6.2605728e+02
   4.5424713e+02   4.5699587e+02   5.3807186e+02   6.1334910e+02   6.5262881e+02
   4.9993479e+02   5.3575415e+02   5.7022652e+02   6.2293283e+02   6.3294466e+02
   5.0011987e+02   5.3801845e+02   5.6011303e+02   5.6777144e+02   5.8406918e+02
   4.5542815e+02   4.5808676e+02   5.3374298e+02   5.8984104e+02   6.1313795e+02
   3.8958100e+02   3.9758097e+02   5.0041380e+02   5.4215343e+02   5.8009881e+02
   4.5766102e+02   4.5911206e+02   5.1007218e+02   5.4980532e+02   5.8373466e+02
   4.5278301e+02   4.5285130e+02   5.0069077e+02   5.4233042e+02   5.8018036e+02
   4.2458153e+02   4.3083757e+02   5.3734156e+02   6.0766537e+02   6.3915153e+02
   4.4092040e+02   4.4394338e+02   5.3048940e+02   5.8103068e+02   6.0341156e+02
   5.0032910e+02   5.4196917e+02   5.7985565e+02   6.8329895e+02   7.7993482e+02
   4.3265205e+02   4.3626501e+02   5.2370041e+02   5.6738157e+02   5.9329574e+02
   4.2361857e+02   4.2493460e+02   5.0254970e+02   5.4363300e+02   5.8079917e+02
   4.3727772e+02   4.4077051e+02   5.3667435e+02   6.0259191e+02   6.3082890e+02
   5.0033174e+02   5.4202068e+02   5.7993948e+02   6.6971486e+02   6.7709046e+02
   4.9287363e+02   5.0618420e+02   5.4456193e+02   6.1920407e+02   6.8482015e+02
   4.7836240e+02   4.8302273e+02   5.3326824e+02   5.8557392e+02   6.0735706e+02
   3.8503731e+02   3.9861360e+02   5.0045196e+02   5.4217857e+02   5.8011055e+02
   4.2992614e+02   4.3450750e+02   5.3811106e+02   6.1537699e+02   6.8939309e+02
   4.3446019e+02   4.3694148e+02   5.1260182e+02   5.5258583e+02   5.8516948e+02
   4.4194845e+02   4.4427386e+02   5.1675406e+02   5.5731350e+02   5.8758758e+02
   4.2263546e+02   4.2542424e+02   5.0525722e+02   5.4570973e+02   5.8179538e+02
   4.9514034e+02   5.1134848e+02   5.4712750e+02   6.1857103e+02   6.5333704e+02
   5.0016513e+02   5.3900985e+02   5.7303585e+02   5.9428808e+02   5.9922385e+02
   4.9985108e+02   5.3187723e+02   5.4246311e+02   5.5413937e+02   5.8247583e+02
   4.9968826e+02   5.3231109e+02   5.5293195e+02   5.6826233e+02   5.8700764e+02
   5.0031710e+02   5.4113405e+02   5.4626490e+02   5.4730725e+02   5.8018460e+02
   4.2950364e+02   4.3134905e+02   5.0637751e+02   5.4661808e+02   5.8223571e+02
   4.4529860e+02   4.4681857e+02   5.0929794e+02   5.4917282e+02   5.8346624e+02
   4.9036889e+02   5.0036102e+02   5.3031084e+02   5.7114054e+02   5.9441088e+02
   5.0026154e+02   5.4062517e+02   5.7732894e+02   6.1298934e+02   6.1557686e+02
   4.6751923e+02   4.6760266e+02   5.0074807e+02   5.4235684e+02   5.8018968e+02
   3.9596845e+02   4.1598323e+02   5.0394451e+02   5.4468383e+02   5.8130256e+02
   5.0003128e+02   5.2574487e+02   5.2834623e+02   5.4480862e+02   5.8071895e+02
   4.9846030e+02   5.2032743e+02   5.3483757e+02   5.5878281e+02   5.8582156e+02
   4.6943066e+02   4.7270450e+02   5.3758567e+02   6.0581037e+02   6.3521367e+02
   3.8879288e+02   4.2436150e+02   5.2189042e+02   5.6451175e+02   5.9160336e+02
   4.6190843e+02   4.6326328e+02   5.0899652e+02   5.4873257e+02   5.8319850e+02
   3.9904830e+02   4.2563678e+02   5.3572084e+02   5.9794047e+02   6.2409004e+02
   4.9243162e+02   4.9345948e+02   5.0193833e+02   5.4266533e+02   5.8030643e+02
   4.6406259e+02   4.6668885e+02   5.2876065e+02   5.7638525e+02   5.9932141e+02
   4.2881541e+02   4.3030833e+02   5.0474628e+02   5.4529740e+02   5.8159319e+02
   4.3523093e+02   4.3897164e+02   5.3812419e+02   6.1534079e+02   6.7978363e+02
   5.0033026e+02   5.4190091e+02   5.5005885e+02   5.5029273e+02   5.8011461e+02
   4.1587233e+02   4.2674991e+02   5.2731082e+02   5.7408325e+02   5.9781312e+02
   4.4767244e+02   4.5054472e+02   5.3820372e+02   6.1550416e+02   6.9238386e+02
   4.6229468e+02   4.6502589e+02   5.3497570e+02   5.9370242e+02   6.1802691e+02
   4.3132679e+02   4.3563703e+02   5.3746554e+02   6.0862098e+02   6.4093489e+02
   4.3610715e+02   4.3923797e+02   5.2282466e+02   5.6591502e+02   5.9239804e+02
   4.3085837e+02   4.3474785e+02   5.2407032e+02   5.6801713e+02   5.9369385e+02
   4.4651813e+02   4.4921476e+02   5.2814034e+02   5.7557358e+02   5.9885588e+02
   4.5682107e+02   4.5874449e+02   5.1531033e+02   5.5542155e+02   5.8654190e+02
   4.5271540e+02   4.5548769e+02   5.3804027e+02   6.1316971e+02   6.5203897e+02
   4.0409214e+02   4.2584387e+02   5.3786382e+02   6.1284759e+02   6.5160656e+02
   4.6708256e+02   4.7001315e+02   5.3430679e+02   5.9093665e+02   6.1431548e+02
   4.4807698e+02   4.5055147e+02   5.2333435e+02   5.6661645e+02   5.9277464e+02
   5.0008764e+02   5.3781371e+02   5.7150920e+02   5.9801745e+02   6.0408086e+02
   4.4251230e+02   4.4524831e+02   5.2467651e+02   5.6896788e+02   5.9425762e+02
   4.7952011e+02   4.8467707e+02   5.3812972e+02   6.0424622e+02   6.3208506e+02
   4.0524572e+02   4.2508121e+02   5.2565712e+02   5.7091081e+02   5.9556522e+02
   4.5399288e+02   4.5572141e+02   5.1255815e+02   5.5239012e+02   5.8501775e+02
   5.0023751e+02   5.4019436e+02   5.7699144e+02   6.4485210e+02   6.5337983e+02
   4.5608261e+02   4.5631809e+02   5.0160016e+02   5.4292958e+02   5.8045704e+02
   4.2975732e+02   4.3392779e+02   5.2554744e+02   5.7065496e+02   5.9537656e+02
   4.0826528e+02   4.2603955e+02   5.3646612e+02   6.0166833e+02   6.2949136e+02
   4.3520256e+02   4.3847754e+02   5.2358042e+02   5.6716357e+02   5.9315573e+02
   4.2246056e+02   4.2284856e+02   5.0087090e+02   5.4245736e+02   5.8024255e+02
   4.4331186e+02   4.4638270e+02   5.3807791e+02   6.1438736e+02   6.5838026e+02
   4.8421108e+02   4.9083859e+02   5.3008573e+02   5.7530765e+02   5.9786285e+02
   4.9927238e+02   5.2931844e+02   5.6116597e+02   6.0578456e+02   6.2008501e+02
   4.3106980e+02   4.3541538e+02   5.3709431e+02   6.0555022e+02   6.3552867e+02
   5.0033069e+02   5.4045168e+02   5.4103628e+02   5.4269975e+02   5.8009275e+02
   5.0032914e+02   5.4197101e+02   5.7985158e+02   6.4313563e+02   6.4357622e+02
   4.9980273e+02   5.3421470e+02   5.6677017e+02   6.0209233e+02   6.1219295e+02
   3.9924321e+02   4.2541803e+02   5.3175630e+02   5.8457931e+02   6.0704549e+02
   3.9982500e+02   4.2518788e+02   5.2858839e+02   5.7679193e+02   5.9988086e+02
   4.3018711e+02   4.3078218e+02   5.0209059e+02   5.4329884e+02   5.8063949e+02
   5.0033183e+02   5.4202743e+02   5.7991175e+02   6.0576941e+02   6.0591523e+02
   5.0016947e+02   5.3905757e+02   5.7394751e+02   6.0107220e+02   6.0578865e+02
   4.7974204e+02   4.8441510e+02   5.2665387e+02   5.7020162e+02   5.9455387e+02
   4.0590706e+02   4.2594359e+02   5.3809439e+02   6.1543319e+02   7.0881230e+02
   4.1393442e+02   4.2265823e+02   5.0919218e+02   5.4915491e+02   5.8348822e+02
   4.5245579e+02   4.5514535e+02   5.3312383e+02   5.8804045e+02   6.1090097e+02
   4.9798896e+02   5.2096655e+02   5.4865911e+02   5.8576723e+02   6.0195525e+02
   4.9984773e+02   5.3455181e+02   5.6046085e+02   5.7721775e+02   5.9033098e+02
   4.4837075e+02   4.4845747e+02   5.0076729e+02   5.4238207e+02   5.8020498e+02
   4.8995315e+02   5.0061089e+02   5.4174377e+02   6.0994461e+02   6.3864163e+02
   5.0030864e+02   5.4155581e+02   5.7917304e+02   6.5564475e+02   6.6167233e+02
   4.5091283e+02   4.5366166e+02   5.3705801e+02   6.0450408e+02   6.3366082e+02
   4.9935996e+02   5.2817565e+02   5.4433254e+02   5.6184403e+02   5.8566201e+02
   4.6914196e+02   4.7239848e+02   5.3858265e+02   6.1579189e+02   6.7684643e+02
   4.7590553e+02   4.8013658e+02   5.3481715e+02   5.9100823e+02   6.1408484e+02
   4.0056969e+02   4.0578653e+02   5.0066897e+02   5.4232281e+02   5.8017917e+02
   4.3438529e+02   4.3822559e+02   5.3716323e+02   6.0599987e+02   6.3624481e+02
   3.8000053e+02   4.2566343e+02   5.3808070e+02   6.1528701e+02   6.8021831e+02
   4.3236684e+02   4.3429769e+02   5.0803677e+02   5.4805553e+02   5.8293851e+02
   4.9834805e+02   5.2325940e+02   5.5642630e+02   6.2602594e+02   6.8216008e+02
   4.7312588e+02   4.7357178e+02   5.0219631e+02   5.4325667e+02   5.8059111e+02
   4.6862060e+02   4.6901239e+02   5.0226851e+02   5.4333899e+02   5.8063409e+02
   5.0028804e+02   5.3209377e+02   5.3284711e+02   5.4289884e+02   5.8019981e+02
   4.1523842e+02   4.2710533e+02   5.3626303e+02   6.0056318e+02   6.2782711e+02
   4.8217427e+02   4.8841232e+02   5.3976794e+02   6.1613173e+02   6.6280661e+02
   4.5094282e+02   4.5369066e+02   5.3700155e+02   6.0411542e+02   6.3305298e+02
   4.7454691e+02   4.7823831e+02   5.2674783e+02   5.7135187e+02   5.9545702e+02
   4.2803908e+02   4.3277801e+02   5.2890405e+02   5.7744002e+02   6.0037826e+02
   4.6689890e+02   4.6988340e+02   5.3833957e+02   6.1388243e+02   6.5379541e+02
   4.3749127e+02   4.4079651e+02   5.2988163e+02   5.7959466e+02   6.0215194e+02
   4.3550772e+02   4.3918344e+02   5.3652380e+02   6.0176217e+02   6.2956681e+02
   4.4660126e+02   4.4941732e+02   5.3279187e+02   5.8721811e+02   6.0995183e+02
   5.0031211e+02   5.4162219e+02   5.7922872e+02   6.2765450e+02   6.2860491e+02
   4.7149198e+02   4.7247558e+02   5.0496759e+02   5.4522288e+02   5.8148967e+02
   4.2856129e+02   4.3220636e+02   5.1573992e+02   5.5616829e+02   5.8701495e+02
   5.0024487e+02   5.4033060e+02   5.7723196e+02   6.5133454e+02   7.0826687e+02
   4.5832527e+02   4.6103279e+02   5.3681330e+02   6.0241039e+02   6.3028422e+02
   4.3094700e+02   4.3531866e+02   5.3732539e+02   6.0741298e+02   6.3866359e+02
   4.2682634e+02   4.3187005e+02   5.2778869e+02   5.7503288e+02   5.9851292e+02
   4.5312716e+02   4.5392288e+02   5.0489360e+02   5.4534578e+02   5.8159260e+02
   4.9933794e+02   5.2768827e+02   5.4293747e+02   5.6051866e+02   5.8527269e+02
   4.9950737e+02   5.3123297e+02   5.6036168e+02   5.8929556e+02   6.0088009e+02
   4.4827493e+02   4.5070413e+02   5.2239117e+02   5.6508687e+02   5.9186334e+02
   4.4327383e+02   4.4632311e+02   5.3663883e+02   6.0220734e+02   6.3018959e+02
   4.3847599e+02   4.4183522e+02   5.3504570e+02   5.9485169e+02   6.1979346e+02
   4.9815415e+02   5.2220803e+02   5.5545896e+02   6.2536072e+02   6.7791316e+02
   4.1916518e+02   4.2799673e+02   5.3079998e+02   5.8199485e+02   6.0436936e+02
   3.9156194e+02   4.2538973e+02   5.3221243e+02   5.8586121e+02   6.0848001e+02
   5.0033065e+02   5.4201636e+02   5.7692442e+02   5.7774874e+02   5.8083435e+02
   5.0016988e+02   5.3894147e+02   5.6329318e+02   5.7019347e+02   5.8414193e+02
   4.9903472e+02   5.2488322e+02   5.3990930e+02   5.6007926e+02   5.8563522e+02
   4.5555808e+02   4.5828339e+02   5.3796342e+02   6.1200482e+02   6.4818376e+02
   5.0018286e+02   5.3925854e+02   5.7558557e+02   6.4704667e+02   7.1562683e+02
   4.6326782e+02   4.6577646e+02   5.2584178e+02   5.7060069e+02   5.9515418e+02
   4.6975910e+02   4.7307730e+02   5.3789941e+02   6.0832607e+02   6.3944363e+02
   3.9016499e+02   4.2566356e+02   5.3773973e+02   6.1152095e+02   6.4751394e+02
   3.8069586e+02   4.1831142e+02   5.0592374e+02   5.4625790e+02   5.8206647e+02
   4.0438308e+02   4.2501282e+02   5.2543917e+02   5.7050705e+02   5.9529846e+02
   4.4941810e+02   4.5222118e+02   5.3800100e+02   6.1305489e+02   6.5176488e+02
   4.7945392e+02   4.8461135e+02   5.3890016e+02   6.1092117e+02   6.4356020e+02
   4.5983692e+02   4.6259251e+02   5.3833837e+02   6.1560787e+02   6.8130107e+02
   4.5505214e+02   4.5777306e+02   5.3721419e+02   6.0533232e+02   6.3489535e+02
   4.4901412e+02   4.5096050e+02   5.1450151e+02   5.5459395e+02   5.8615411e+02
   5.0027563e+02   5.4090539e+02   5.7813351e+02   6.5412445e+02   6.8720924e+02
   4.4189403e+02   4.4500851e+02   5.3767306e+02   6.1015561e+02   6.4396836e+02
   5.0029816e+02   5.4134642e+02   5.7883786e+02   6.5726773e+02   6.7972074e+02
   4.9945141e+02   5.3080638e+02   5.6284013e+02   6.0529357e+02   6.1852311e+02
   4.1488196e+02   4.2692807e+02   5.3397029e+02   5.9120492e+02   6.1508067e+02
   4.0762715e+02   4.2584959e+02   5.3349162e+02   5.8965240e+02   6.1311590e+02
   4.9325857e+02   5.0692122e+02   5.4361456e+02   6.0505313e+02   6.2966105e+02
   4.3832376e+02   4.4058778e+02   5.1334731e+02   5.5338199e+02   5.8556559e+02
   5.0013794e+02   5.3854511e+02   5.7450626e+02   6.4291359e+02   6.6068183e+02
   4.7320943e+02   4.7707703e+02   5.3880727e+02   6.1609493e+02   7.0064211e+02
   4.5064750e+02   4.5114209e+02   5.0301545e+02   5.4393726e+02   5.8093056e+02
   4.6926084e+02   4.7222692e+02   5.2716052e+02   5.7272633e+02   5.9651749e+02
   5.0024013e+02   5.3666265e+02   5.4044083e+02   5.4610671e+02   5.8047827e+02
   4.1768514e+02   4.2776516e+02   5.3685912e+02   6.0403398e+02   6.3315443e+02
   4.2771213e+02   4.2843605e+02   5.0211036e+02   5.4331448e+02   5.8064749e+02
   4.9952592e+02   5.3098103e+02   5.5405082e+02   5.7325806e+02   5.8986026e+02
   4.0269602e+02   4.0434433e+02   5.0044142e+02   5.4217206e+02   5.8010770e+02
   4.9802765e+02   5.2142300e+02   5.5221533e+02   5.9807382e+02   6.1556519e+02
   4.9936422e+02   5.2471772e+02   5.3400871e+02   5.5246045e+02   5.8294099e+02
   4.9976401e+02   5.3379339e+02   5.6741149e+02   6.1710347e+02   6.2834661e+02
   5.0032919e+02   5.4197723e+02   5.7986065e+02   6.3935923e+02   6.3972212e+02
   4.8511562e+02   4.9201120e+02   5.2857820e+02   5.7184458e+02   5.9534722e+02
   4.7506353e+02   4.7920984e+02   5.3672453e+02   5.9881073e+02   6.2448632e+02
   5.0031966e+02   5.4178006e+02   5.7953511e+02   6.4857466e+02   6.5015379e+02
   4.1866415e+02   4.2490395e+02   5.1037534e+02   5.5030609e+02   5.8405199e+02
   4.7332018e+02   4.7679179e+02   5.2633500e+02   5.7074181e+02   5.9508387e+02
   5.0009701e+02   5.3646221e+02   5.4854484e+02   5.5548042e+02   5.8184962e+02
   4.4908711e+02   4.5190725e+02   5.3820832e+02   6.1543755e+02   6.7900873e+02
   4.3864377e+02   4.4044484e+02   5.0968754e+02   5.4957981e+02   5.8367738e+02
   4.1285099e+02   4.1489903e+02   5.0121374e+02   5.4269086e+02   5.8035346e+02
   4.7094036e+02   4.7422815e+02   5.3076739e+02   5.8040716e+02   6.0250900e+02
   4.3628275e+02   4.3980969e+02   5.3381517e+02   5.9054349e+02   6.1418620e+02
   4.2532355e+02   4.2768479e+02   5.0577485e+02   5.4612582e+02   5.8199709e+02
   4.3450407e+02   4.3834530e+02   5.3814078e+02   6.1555555e+02   7.2981423e+02
   4.2411195e+02   4.3047785e+02   5.3409928e+02   5.9160849e+02   6.1558923e+02
   4.8249038e+02   4.8842620e+02   5.3062429e+02   5.7728959e+02   5.9948139e+02
   6.1566778e+02   5.3822352e+02   4.6150305e+02   4.6013844e+02   4.2079226e+02
   6.1586418e+02   5.4490401e+02   5.4224956e+02   5.3548360e+02   4.2561191e+02
   6.1788695e+02   5.5880870e+02   5.5332013e+02   5.3320102e+02   4.2545809e+02
   6.2161818e+02   5.5676695e+02   5.3887830e+02   5.2035231e+02   4.2443911e+02
   6.1571565e+02   5.3825791e+02   4.5562797e+02   4.5299811e+02   4.0771058e+02
   6.1596777e+02   5.3878037e+02   4.9271915e+02   4.9079940e+02   4.2383412e+02
   6.2570868e+02   6.2311910e+02   6.1316370e+02   5.3801000e+02   4.2566019e+02
   6.1593767e+02   5.4074776e+02   5.3164575e+02   5.2895244e+02   4.2555928e+02
   6.1600345e+02   5.3915350e+02   5.0833923e+02   5.0674167e+02   4.2507555e+02
   6.1557554e+02   5.3814720e+02   4.5863655e+02   4.5803881e+02   4.2379564e+02
   6.2311170e+02   5.5950465e+02   5.4048548e+02   5.1946067e+02   4.2424129e+02
   6.2265047e+02   5.5376016e+02   5.2751454e+02   5.0960459e+02   4.2223081e+02
   6.1575230e+02   5.4215526e+02   5.3908556e+02   5.3501367e+02   4.2562273e+02
   6.2001348e+02   5.4582225e+02   5.0901911e+02   4.9455279e+02   4.0589152e+02
   6.3010129e+02   5.6939473e+02   5.4569653e+02   5.1643817e+02   4.2349550e+02
   6.1557973e+02   5.3814724e+02   4.3933374e+02   4.3565219e+02   3.8999327e+02
   6.1555770e+02   5.3813145e+02   4.4025875e+02   4.3817901e+02   4.1942390e+02
   6.1621243e+02   5.3892374e+02   4.8349281e+02   4.8018800e+02   4.1853394e+02
   6.4141575e+02   5.9436940e+02   5.7629313e+02   5.2990623e+02   4.2520596e+02
   6.1587035e+02   5.4082758e+02   5.3352770e+02   5.3078155e+02   4.2558318e+02
   6.2321669e+02   5.5156066e+02   5.1765042e+02   4.9734880e+02   4.0197056e+02
   6.1554151e+02   5.3811920e+02   4.5744603e+02   4.5719939e+02   4.2493580e+02
   6.1934746e+02   5.5832375e+02   5.4868119e+02   5.2925912e+02   4.2522793e+02
   6.1596742e+02   5.3865579e+02   4.8450982e+02   4.8239029e+02   4.2220013e+02
   6.1556482e+02   5.3813489e+02   4.3659427e+02   4.3246656e+02   3.9471413e+02
   6.1586593e+02   5.3839031e+02   4.6471213e+02   4.6197622e+02   4.0189196e+02
   6.1573128e+02   5.6542379e+02   5.6507945e+02   5.3784667e+02   4.2565433e+02
   6.2614194e+02   5.6299498e+02   5.4030952e+02   5.1579177e+02   4.2349359e+02
   6.1835479e+02   5.6183657e+02   5.5614541e+02   5.3325573e+02   4.2545188e+02
   6.2340952e+02   6.1997603e+02   6.1227154e+02   5.3799599e+02   4.2566116e+02
   6.1557151e+02   5.3814066e+02   4.3828221e+02   4.3457760e+02   4.0575347e+02
   6.3805701e+02   5.7151006e+02   5.3865357e+02   5.0429695e+02   4.1691100e+02
   6.2489601e+02   5.6487956e+02   5.4680047e+02   5.2165670e+02   4.2443849e+02
   6.9110982e+02   6.0979166e+02   5.8712081e+02   5.3267050e+02   4.2539961e+02
   6.1648236e+02   5.4550552e+02   5.3845070e+02   5.3106058e+02   4.2548548e+02
   6.1554152e+02   5.3811770e+02   4.3369852e+02   4.3033975e+02   4.1685541e+02
   6.1588657e+02   5.3840996e+02   4.6549632e+02   4.6270541e+02   3.8011815e+02
   6.1706765e+02   5.4034681e+02   4.9435432e+02   4.8781306e+02   4.1598772e+02
   6.1598342e+02   5.3878976e+02   4.9195815e+02   4.8994502e+02   4.2364499e+02
   6.2547753e+02   5.5965281e+02   5.3439314e+02   5.1171749e+02   4.2251078e+02
   6.1608440e+02   5.3876766e+02   4.8280351e+02   4.8009106e+02   4.2018237e+02
   6.3234065e+02   5.6449733e+02   5.3094249e+02   4.9951735e+02   3.9439038e+02
   6.1565399e+02   5.3821258e+02   4.6180219e+02   4.6058533e+02   4.2147456e+02
   6.1777476e+02   5.4142794e+02   4.9702980e+02   4.8783291e+02   3.8102917e+02
   6.2172295e+02   5.5857632e+02   5.4237371e+02   5.2249059e+02   4.2464258e+02
   6.1552022e+02   5.3810186e+02   4.2570974e+02   4.1388494e+02   4.1368163e+02
   6.6679564e+02   5.8045221e+02   5.4369117e+02   5.0303514e+02   4.1425613e+02
   6.1555958e+02   5.3813113e+02   4.3599849e+02   4.3196324e+02   4.0719228e+02
   6.1557370e+02   5.3814473e+02   4.4738834e+02   4.4599411e+02   4.2117663e+02
   6.4237800e+02   5.7341880e+02   5.3832676e+02   5.0122138e+02   4.0988663e+02
   6.6188277e+02   5.8847703e+02   5.6001004e+02   5.1912559e+02   4.2390653e+02
   6.1638555e+02   5.4269924e+02   5.3192682e+02   5.2723671e+02   4.2544804e+02
   6.1553800e+02   5.3811608e+02   4.5293740e+02   4.5265655e+02   4.2484062e+02
   6.1589426e+02   5.3841811e+02   4.6597014e+02   4.6318386e+02   3.9613885e+02
   6.3606612e+02   6.0259860e+02   5.8854971e+02   5.3437717e+02   4.2549707e+02
   6.3281740e+02   5.7999793e+02   5.6116038e+02   5.2499595e+02   4.2475199e+02
   6.1715676e+02   5.4823540e+02   5.3954326e+02   5.2947586e+02   4.2537334e+02
   6.1833903e+02   5.4440579e+02   5.1651007e+02   5.0819988e+02   4.2331468e+02
   6.8026385e+02   5.9987009e+02   5.7700099e+02   5.2873087e+02   4.2511147e+02
   6.1643000e+02   5.3912745e+02   4.8200322e+02   4.7753952e+02   4.0579707e+02
   6.1593526e+02   5.3847259e+02   4.6960382e+02   4.6694276e+02   4.1139631e+02
   6.1552422e+02   5.3810506e+02   4.5806402e+02   4.5801814e+02   4.2553245e+02
   6.1664742e+02   5.3944774e+02   4.8517072e+02   4.7987622e+02   3.9278353e+02
   6.5302476e+02   5.8455922e+02   5.5472869e+02   5.1558361e+02   4.2315536e+02
   6.2822496e+02   5.7528149e+02   5.5899587e+02   5.2603461e+02   4.2486989e+02
   6.1557805e+02   5.3814605e+02   4.3942427e+02   4.3587530e+02   4.0528033e+02
   6.5875668e+02   5.8943617e+02   5.6223655e+02   5.2081919e+02   4.2419049e+02
   6.1552618e+02   5.3810583e+02   4.2775975e+02   4.1958043e+02   4.1181952e+02
   6.4712294e+02   5.7572405e+02   5.3960173e+02   5.0071600e+02   4.0594108e+02
   6.1562771e+02   5.3821167e+02   4.7497475e+02   4.7436285e+02   4.2432493e+02
   6.1577200e+02   5.3830528e+02   4.5953350e+02   4.5692166e+02   4.0646653e+02
   6.3107831e+02   5.6685695e+02   5.3867615e+02   5.0966927e+02   4.2134124e+02
   6.1552340e+02   5.3810445e+02   4.2933269e+02   4.2742954e+02   4.2278268e+02
   6.5211891e+02   5.7790020e+02   5.4154871e+02   5.0188631e+02   4.1164705e+02
   6.1855973e+02   5.4672827e+02   5.2588633e+02   5.1624180e+02   4.2449462e+02
   6.1558771e+02   5.3815529e+02   4.4334884e+02   4.4073746e+02   4.1461308e+02
   6.1580043e+02   5.3832922e+02   4.6070085e+02   4.5798111e+02   3.9143303e+02
   6.2891051e+02   5.9183541e+02   5.8123196e+02   5.3369164e+02   4.2545825e+02
   6.1610818e+02   5.4261016e+02   5.3534578e+02   5.3080326e+02   4.2553844e+02
   6.1735080e+02   5.6847645e+02   5.6578937e+02   5.3616084e+02   4.2558464e+02
   6.2551170e+02   5.6125811e+02   5.3806293e+02   5.1472221e+02   4.2330113e+02
   6.2292148e+02   5.5822705e+02   5.3821521e+02   5.1807297e+02   4.2407139e+02
   6.2906555e+02   5.6970691e+02   5.4802007e+02   5.1893514e+02   4.2397213e+02
   6.1627427e+02   5.3893170e+02   4.8046580e+02   4.7664121e+02   4.1263008e+02
   6.3952609e+02   5.9120764e+02   5.7297891e+02   5.2882241e+02   4.2511777e+02
   6.1915428e+02   5.4570137e+02   5.1586993e+02   5.0538424e+02   4.2200826e+02
   6.2823256e+02   5.5983769e+02   5.2772130e+02   5.0085671e+02   4.1261502e+02
   6.2458996e+02   5.8344820e+02   5.7473053e+02   5.3339795e+02   4.2544139e+02
   6.2553021e+02   5.5634680e+02   5.2527708e+02   5.0232802e+02   4.1657604e+02
   6.1602037e+02   5.3857435e+02   4.7289216e+02   4.6991883e+02   4.1148780e+02
   6.6597429e+02   6.3893565e+02   6.0803686e+02   5.3738461e+02   4.2563551e+02
   6.1580766e+02   5.4011690e+02   5.3187076e+02   5.2982885e+02   4.2559308e+02
   6.1555412e+02   5.3812914e+02   4.5351222e+02   4.5299428e+02   4.2409654e+02
   6.1611446e+02   5.4005253e+02   5.2126147e+02   5.1904410e+02   4.2541133e+02
   6.2752762e+02   6.1039575e+02   6.0028231e+02   5.3707104e+02   4.2562352e+02
   6.3698038e+02   6.2877375e+02   6.0950500e+02   5.3768498e+02   4.2564761e+02
   6.3642050e+02   5.9313055e+02   5.7754758e+02   5.3112878e+02   4.2529578e+02
   6.5148418e+02   5.8551459e+02   5.5711898e+02   5.1772346e+02   4.2364412e+02
   6.1552257e+02   5.3810369e+02   4.2862128e+02   4.2654440e+02   4.2273519e+02
   6.1865740e+02   5.9714334e+02   5.9471408e+02   5.3756522e+02   4.2564339e+02
   6.1563562e+02   5.3819838e+02   4.6311364e+02   4.6213519e+02   4.2247176e+02
   6.1569121e+02   5.3832736e+02   4.8617126e+02   4.8536425e+02   4.2464554e+02
   6.1717843e+02   5.9514069e+02   5.9387765e+02   5.3779250e+02   4.2565207e+02
   6.2855061e+02   5.6710891e+02   5.4382126e+02   5.1622134e+02   4.2348864e+02
   6.1556657e+02   5.3813900e+02   4.4674506e+02   4.4545375e+02   4.2165694e+02
   6.1556679e+02   5.5326921e+02   5.5312322e+02   5.3796794e+02   4.2566000e+02
   6.1569325e+02   5.7461976e+02   5.7442131e+02   5.3798199e+02   4.2565947e+02
   6.4064330e+02   6.1740868e+02   5.9851190e+02   5.3623228e+02   4.2558742e+02
   6.1609639e+02   5.4106262e+02   5.2973300e+02   5.2667881e+02   4.2550722e+02
   6.1796581e+02   5.4200813e+02   5.0088798e+02   4.9160547e+02   4.1426163e+02
   6.3809423e+02   5.8737918e+02   5.6818479e+02   5.2695486e+02   4.2494854e+02
   6.1847357e+02   5.7062261e+02   5.6651282e+02   5.3523090e+02   4.2554042e+02
   6.4878783e+02   5.9279614e+02   5.7064392e+02   5.2649585e+02   4.2490247e+02
   6.1674489e+02   5.4123550e+02   5.1665209e+02   5.1272531e+02   4.2485365e+02
   6.2835168e+02   5.7840475e+02   5.6374319e+02   5.2815984e+02   4.2506337e+02
   6.1562522e+02   5.3852447e+02   5.2320891e+02   5.2275010e+02   4.2562579e+02
   6.1860763e+02   5.4855158e+02   5.3163332e+02   5.2075178e+02   4.2482415e+02
   6.4282871e+02   5.8285443e+02   5.5704607e+02   5.1926918e+02   4.2394485e+02
   6.1719851e+02   5.4037548e+02   4.9200045e+02   4.8461544e+02   3.8007225e+02
   6.1552898e+02   5.3815318e+02   5.2767602e+02   5.2762279e+02   4.2566114e+02
   6.3683609e+02   5.8598404e+02   5.6697244e+02   5.2666722e+02   4.2492046e+02
   6.2041451e+02   5.6626740e+02   5.5780422e+02   5.3131896e+02   4.2532542e+02
   6.1578355e+02   5.4362804e+02   5.4111020e+02   5.3559429e+02   4.2562120e+02
   6.2334048e+02   5.5894074e+02   5.3863370e+02   5.1782983e+02   4.2400831e+02
   6.1560655e+02   5.3816925e+02   4.4361479e+02   4.4038719e+02   3.8791500e+02
   6.2532140e+02   5.5496921e+02   5.2166090e+02   4.9807815e+02   3.9161380e+02
   6.1901293e+02   5.5672841e+02   5.4705872e+02   5.2909154e+02   4.2523154e+02
   6.1556305e+02   5.3813647e+02   4.4618385e+02   4.4492218e+02   4.2181006e+02
   6.2087254e+02   5.4740627e+02   5.1168749e+02   4.9545294e+02   4.0223430e+02
   6.1784273e+02   5.5691408e+02   5.5083256e+02   5.3255627e+02   4.2543272e+02
   6.3316205e+02   5.6556178e+02   5.3205110e+02   5.0009317e+02   4.0600886e+02
   6.2194619e+02   5.7665074e+02   5.6913451e+02   5.3329845e+02   4.2543535e+02
   6.1660612e+02   5.6935326e+02   5.6782753e+02   5.3704016e+02   4.2562200e+02
   6.2619102e+02   5.6019044e+02   5.3380228e+02   5.1027844e+02   4.2195014e+02
   6.1585928e+02   5.3839380e+02   4.6703448e+02   4.6463342e+02   4.1345233e+02
   6.1564274e+02   5.3819930e+02   4.4914055e+02   4.4642934e+02   4.0947437e+02
   6.1556318e+02   5.3813627e+02   4.4634758e+02   4.4511028e+02   4.2189011e+02
   6.3130576e+02   5.7801153e+02   5.5956994e+02   5.2478250e+02   4.2473213e+02
   6.3163354e+02   5.8709694e+02   5.7295958e+02   5.3055075e+02   4.2525407e+02
   6.1723164e+02   5.4694129e+02   5.3622553e+02   5.2735594e+02   4.2530683e+02
   6.3789485e+02   5.7626417e+02   5.4886451e+02   5.1454051e+02   4.2292905e+02
   6.1553187e+02   5.3811114e+02   4.4342065e+02   4.4297974e+02   4.2450116e+02
   6.3234424e+02   6.2139711e+02   6.0627809e+02   5.3748664e+02   4.2563964e+02
   6.5174557e+02   6.3538490e+02   6.0789382e+02   5.3741074e+02   4.2563651e+02
   6.1868537e+02   5.4669432e+02   5.2476062e+02   5.1498366e+02   4.2432663e+02
   6.1566009e+02   5.5430020e+02   5.5389477e+02   5.3773300e+02   4.2565229e+02
   6.1559385e+02   5.5642069e+02   5.5623534e+02   5.3793745e+02   4.2565840e+02
   6.2395289e+02   5.6238847e+02   5.4419637e+02   5.2096856e+02   4.2438608e+02
   6.1573023e+02   5.3827091e+02   4.5803620e+02   4.5564741e+02   4.1229140e+02
   6.1809491e+02   5.6088600e+02   5.5551626e+02   5.3346034e+02   4.2546493e+02
   6.7819967e+02   5.7981487e+02   5.4194876e+02   5.0033698e+02   3.8598850e+02
   6.4011720e+02   5.8808717e+02   5.6789188e+02   5.2638392e+02   4.2489203e+02
   6.2041427e+02   5.7843897e+02   5.7313130e+02   5.3495965e+02   4.2552560e+02
   6.7317190e+02   6.0514852e+02   5.8306336e+02   5.3124795e+02   4.2530574e+02
   6.2079172e+02   5.5381192e+02   5.3487046e+02   5.1882013e+02   4.2435491e+02
   6.1995665e+02   5.5388047e+02   5.3833506e+02   5.2264904e+02   4.2477754e+02
   6.6562849e+02   5.8809685e+02   5.5894565e+02   5.1821200e+02   4.2373551e+02
   6.2104946e+02   5.5598807e+02   5.3901952e+02   5.2129470e+02   4.2457445e+02
   6.1857121e+02   5.4448384e+02   5.1436619e+02   5.0535639e+02   4.2241503e+02
   6.5216969e+02   6.1382621e+02   5.9217026e+02   5.3446603e+02   4.2550235e+02
   6.1576101e+02   5.3829884e+02   4.6132884e+02   4.5907368e+02   4.1414474e+02
   6.1660254e+02   5.4099747e+02   5.1758140e+02   5.1401320e+02   4.2501426e+02
   6.1567157e+02   5.3823733e+02   4.6843674e+02   4.6744027e+02   4.2260200e+02
   6.1601189e+02   5.3854755e+02   4.7079318e+02   4.6772571e+02   3.9454515e+02
   6.4078820e+02   5.9208371e+02   5.7347626e+02   5.2883384e+02   4.2511873e+02
   6.1552140e+02   5.3814332e+02   5.3559454e+02   5.3555257e+02   4.2566351e+02
   6.1559994e+02   5.3837328e+02   5.1983468e+02   5.1952408e+02   4.2562836e+02
   6.3934090e+02   6.2763497e+02   6.0721718e+02   5.3745340e+02   4.2563844e+02
   6.1760658e+02   5.4657655e+02   5.3257289e+02   5.2387947e+02   4.2514293e+02
   6.4705336e+02   6.0546161e+02   5.8661832e+02   5.3301168e+02   4.2542058e+02
   6.1552905e+02   5.3810913e+02   4.5558883e+02   4.5547051e+02   4.2532475e+02
   6.4940347e+02   5.7736950e+02   5.4176143e+02   5.0292772e+02   4.1422939e+02
   6.4421714e+02   6.0248913e+02   5.8471317e+02   5.3259299e+02   4.2539471e+02
   6.2909596e+02   5.6692936e+02   5.4242647e+02   5.1466160e+02   4.2311677e+02
   6.1786163e+02   5.6057299e+02   5.5564536e+02   5.3383485e+02   4.2548487e+02
   6.1979767e+02   6.1449625e+02   6.1025554e+02   5.3799155e+02   4.2565980e+02
   6.2568946e+02   6.1084493e+02   6.0194650e+02   5.3733930e+02   4.2563445e+02
   6.1741005e+02   5.4075545e+02   4.9401454e+02   4.8594453e+02   3.8222718e+02
   6.1738422e+02   5.6207809e+02   5.5845289e+02   5.3510610e+02   4.2554247e+02
   6.1553057e+02   5.3810876e+02   4.2859812e+02   4.2001921e+02   3.9425782e+02
   6.1575546e+02   5.3837111e+02   4.8032053e+02   4.7914764e+02   4.2345708e+02
   6.3672835e+02   5.6993476e+02   5.3685530e+02   5.0304641e+02   4.1513533e+02
   6.1582092e+02   5.3848653e+02   4.8536980e+02   4.8394917e+02   4.2364836e+02
   6.6189576e+02   5.8383368e+02   5.5111268e+02   5.1161535e+02   4.2185770e+02
   6.2358819e+02   5.5616715e+02   5.3104878e+02   5.1137223e+02   4.2263008e+02
   6.1585112e+02   5.3838184e+02   4.6571772e+02   4.6322943e+02   4.1166534e+02
   6.2032921e+02   5.6461307e+02   5.5570316e+02   5.3068723e+02   4.2528894e+02
   6.3879245e+02   5.7318397e+02   5.4145909e+02   5.0709408e+02   4.1957426e+02
   6.1561868e+02   5.3817913e+02   4.4523776e+02   4.4212673e+02   3.8422147e+02
   6.3339840e+02   6.0373119e+02   5.9108377e+02   5.3520376e+02   4.2553958e+02
   6.1552012e+02   5.3810169e+02   4.3937013e+02   4.3935404e+02   4.2562817e+02
   6.6755331e+02   5.9687289e+02   5.7327965e+02   5.2701533e+02   4.2495410e+02
   6.2215361e+02   5.7544562e+02   5.6734795e+02   5.3273135e+02   4.2540185e+02
   6.1575087e+02   5.3842885e+02   4.8929303e+02   4.8824249e+02   4.2453787e+02
   6.1567876e+02   5.3822814e+02   4.5284298e+02   4.5028801e+02   4.0998870e+02
   6.1569252e+02   5.3825891e+02   4.6962047e+02   4.6851883e+02   4.2238325e+02
   6.1961083e+02   6.1373197e+02   6.0969337e+02   5.3798208e+02   4.2565913e+02
   6.1554140e+02   5.3811889e+02   4.4370533e+02   4.4291412e+02   4.2346618e+02
   6.1557006e+02   5.3814034e+02   4.3918856e+02   4.3602527e+02   4.1279565e+02
   6.1554305e+02   5.3812021e+02   4.4880519e+02   4.4828936e+02   4.2416704e+02
   6.1577850e+02   5.5686973e+02   5.5623797e+02   5.3754389e+02   4.2564509e+02
   6.1590931e+02   5.3859861e+02   4.8559222e+02   4.8375750e+02   4.2297955e+02
   6.1570364e+02   5.3825574e+02   4.6395284e+02   4.6246007e+02   4.2024760e+02
   6.2461604e+02   5.7835490e+02   5.6818303e+02   5.3162210e+02   4.2532997e+02
   6.1558594e+02   5.3815248e+02   4.4047528e+02   4.3692980e+02   3.8882696e+02
   6.1552912e+02   5.3810808e+02   4.2898729e+02   4.2321342e+02   4.1520478e+02
   6.1577328e+02   5.3830661e+02   4.5976023e+02   4.5717133e+02   4.0740390e+02
   6.2799979e+02   5.5897154e+02   5.2592512e+02   4.9884373e+02   3.9446744e+02
   6.3507542e+02   5.7771004e+02   5.5474679e+02   5.2019049e+02   4.2411850e+02
   6.1560252e+02   5.5607893e+02   5.5586775e+02   5.3791407e+02   4.2565787e+02
   6.1921150e+02   5.4470639e+02   5.0895787e+02   4.9713065e+02   4.1680114e+02
   6.3695223e+02   5.6905704e+02   5.3459081e+02   4.9984947e+02   3.8735782e+02
   6.1674039e+02   5.4300863e+02   5.2851917e+02   5.2333765e+02   4.2530598e+02
   6.2494804e+02   5.7790020e+02   5.6716800e+02   5.3113365e+02   4.2529611e+02
   6.1552001e+02   5.3810172e+02   4.2577469e+02   4.2284419e+02   4.2269603e+02
   6.1553955e+02   5.3811529e+02   4.3087888e+02   4.2470171e+02   3.9916330e+02
   6.1560247e+02   5.3816622e+02   4.4310828e+02   4.3984266e+02   3.9648239e+02
   6.1649837e+02   5.3922260e+02   4.8292288e+02   4.7820076e+02   4.0176561e+02
   6.4881860e+02   5.7648888e+02   5.4019989e+02   5.0094637e+02   4.0752399e+02
   6.1583082e+02   5.4204336e+02   5.3776243e+02   5.3379142e+02   4.2560487e+02
   6.1649700e+02   5.6389119e+02   5.6215867e+02   5.3676209e+02   4.2561242e+02
   6.1661756e+02   5.4252278e+02   5.2801059e+02   5.2332150e+02   4.2533575e+02
   6.2394971e+02   5.5459298e+02   5.2523629e+02   5.0508140e+02   4.1976409e+02
   6.4070551e+02   6.2276747e+02   6.0264176e+02   5.3689770e+02   4.2561584e+02
   6.1553378e+02   5.3811112e+02   4.2953813e+02   4.2229850e+02   4.0324679e+02
   6.2496668e+02   5.5459016e+02   5.2162566e+02   4.9877704e+02   4.0829382e+02
   6.3453348e+02   5.9278383e+02   5.7832919e+02   5.3172590e+02   4.2533729e+02
   6.1552000e+02   5.3810177e+02   4.7798135e+02   4.7798095e+02   4.2566313e+02
   6.1554637e+02   5.3812258e+02   4.3933332e+02   4.3768751e+02   4.2121264e+02
   6.5548277e+02   5.8929472e+02   5.6270471e+02   5.2132833e+02   4.2426829e+02
   6.1704996e+02   5.4482706e+02   5.3181091e+02   5.2490250e+02   4.2527486e+02
   6.1560181e+02   5.3840431e+02   5.2152319e+02   5.2118738e+02   4.2563100e+02
   6.4723202e+02   6.2125273e+02   5.9909587e+02   5.3617225e+02   4.2558422e+02
   6.3898217e+02   6.2127080e+02   6.0228267e+02   5.3688527e+02   4.2561542e+02
   6.1656671e+02   5.9143286e+02   5.9060825e+02   5.3785006e+02   4.2565432e+02
   6.1826504e+02   5.5419548e+02   5.4531795e+02   5.2967607e+02   4.2529539e+02
   6.1974007e+02   5.4575885e+02   5.1089665e+02   4.9789881e+02   4.1644276e+02
   6.2757848e+02   5.7351451e+02   5.5705252e+02   5.2540892e+02   4.2481102e+02
   6.3788331e+02   5.7031988e+02   5.3623373e+02   5.0134478e+02   4.1104072e+02
   6.1581746e+02   5.3834818e+02   4.6356674e+02   4.6107081e+02   4.1114602e+02
   6.3070211e+02   5.8320270e+02   5.6827779e+02   5.2907402e+02   4.2513920e+02
   6.7026767e+02   5.9377040e+02   5.6854041e+02   5.2445190e+02   4.2468153e+02
   6.3335696e+02   5.6580470e+02   5.3229836e+02   5.0021628e+02   4.0684241e+02
   6.1556006e+02   5.3813428e+02   4.5726202e+02   4.5679140e+02   4.2422374e+02
   6.1552086e+02   5.3810699e+02   5.2563251e+02   5.2562659e+02   4.2566335e+02
   6.1668317e+02   5.4315641e+02   5.2984264e+02   5.2457470e+02   4.2534397e+02
   6.1552515e+02   5.3810583e+02   4.4227544e+02   4.4203689e+02   4.2506873e+02
   6.2014829e+02   5.7459238e+02   5.6886967e+02   5.3436086e+02   4.2549490e+02
   6.2170099e+02   5.5015812e+02   5.1933277e+02   5.0292997e+02   4.1914583e+02
   6.1578585e+02   5.3839838e+02   4.7940878e+02   4.7805027e+02   4.2294758e+02
   6.1639142e+02   5.4071309e+02   5.2008372e+02   5.1700337e+02   4.2524813e+02
   6.1883545e+02   5.6442447e+02   5.5840183e+02   5.3322971e+02   4.2544433e+02
   6.1562033e+02   5.3818512e+02   4.6186428e+02   4.6095697e+02   4.2272317e+02
   6.1568454e+02   5.4527925e+02   5.4409841e+02   5.3694425e+02   4.2564134e+02
   6.5397065e+02   6.0091737e+02   5.7998888e+02   5.3036436e+02   4.2524142e+02
   6.1552197e+02   5.3810309e+02   4.2664566e+02   4.1956713e+02   4.1708146e+02
   6.1552023e+02   5.3810179e+02   4.3786998e+02   4.3786373e+02   4.2565032e+02
   6.1559500e+02   5.3816689e+02   4.6629448e+02   4.6575513e+02   4.2407389e+02
   6.2730987e+02   5.9324242e+02   5.8414466e+02   5.3467904e+02   4.2551125e+02
   6.1579602e+02   5.3833007e+02   4.6309509e+02   4.6072508e+02   4.1305455e+02
   6.2566828e+02   6.1418805e+02   6.0479967e+02   5.3756397e+02   4.2564305e+02
   7.2098294e+02   6.2202778e+02   5.9648965e+02   5.3539499e+02   4.2554875e+02
   6.1553678e+02   5.3812186e+02   4.8170131e+02   4.8161879e+02   4.2553686e+02
   6.4007384e+02   5.8099634e+02   5.5589114e+02   5.1919755e+02   4.2393771e+02
   6.1852084e+02   5.6144092e+02   5.5527607e+02   5.3279174e+02   4.2542791e+02
   6.4691636e+02   6.0474436e+02   5.8600358e+02   5.3282622e+02   4.2540881e+02
   6.7676081e+02   5.9947995e+02   5.7653991e+02   5.2852942e+02   4.2509353e+02
   6.2191935e+02   5.5532532e+02   5.3446995e+02   5.1668159e+02   4.2396400e+02
   6.1652872e+02   5.3940819e+02   4.8821406e+02   4.8357419e+02   4.1714423e+02
   6.1567976e+02   5.3822846e+02   4.5173054e+02   4.4890245e+02   3.8000002e+02
   6.7548884e+02   5.9096001e+02   5.6375811e+02   5.2150152e+02   4.2429305e+02
   6.2860117e+02   5.6737395e+02   5.4426949e+02   5.1652175e+02   4.2354907e+02
   6.3499362e+02   5.7336156e+02   5.4643761e+02   5.1392049e+02   4.2278526e+02
   6.1812739e+02   5.7772890e+02   5.7492641e+02   5.3648601e+02   4.2559798e+02
   6.1552602e+02   5.3810671e+02   4.4762992e+02   4.4747202e+02   4.2523632e+02
   6.3251770e+02   5.7089162e+02   5.4485899e+02   5.1408952e+02   4.2287588e+02
   6.1671647e+02   5.4932405e+02   5.4379867e+02   5.3271855e+02   4.2549366e+02
   6.1559720e+02   5.3863394e+02   5.3007116e+02   5.2952851e+02   4.2564322e+02
   6.1564613e+02   5.3820236e+02   4.5160963e+02   4.4935816e+02   4.1499227e+02
   6.1712004e+02   5.4024166e+02   4.9127291e+02   4.8416555e+02   3.9713604e+02
   6.1552904e+02   5.3811932e+02   5.0056445e+02   5.0052916e+02   4.2564475e+02
   6.5986848e+02   5.8623113e+02   5.5610134e+02   5.1612948e+02   4.2328669e+02
   6.2347493e+02   5.5996329e+02   5.4049090e+02   5.1901358e+02   4.2416350e+02
   6.1671540e+02   5.3996166e+02   4.9622514e+02   4.9134739e+02   4.2088184e+02
   7.0617909e+02   5.8048371e+02   5.4312391e+02   5.0192245e+02   4.1151800e+02
   6.1792875e+02   5.4729819e+02   5.3238807e+02   5.2291898e+02   4.2505071e+02
   6.1554930e+02   5.3812509e+02   4.4148960e+02   4.4006679e+02   4.2169534e+02
   6.1553599e+02   5.3811393e+02   4.3393337e+02   4.3153981e+02   4.2024658e+02
   6.1552648e+02   5.3810569e+02   4.2736061e+02   4.1605698e+02   3.8572699e+02
   6.3319591e+02   5.8145788e+02   5.6313117e+02   5.2587136e+02   4.2484305e+02
   6.1750804e+02   5.4093377e+02   4.9487206e+02   4.8649451e+02   3.8000878e+02
   6.2307258e+02   5.8508239e+02   5.7812145e+02   5.3468738e+02   4.2551219e+02
   6.1568677e+02   5.5238522e+02   5.5182376e+02   5.3758542e+02   4.2564855e+02
   6.1914199e+02   5.6555097e+02   5.5923221e+02   5.3309513e+02   4.2543467e+02
   6.1552059e+02   5.3810201e+02   4.4895932e+02   4.4894347e+02   4.2562052e+02
   6.1669447e+02   6.1668396e+02   6.1550955e+02   5.3810158e+02   4.2566366e+02
   6.1968697e+02   5.5046603e+02   5.3102662e+02   5.1795940e+02   4.2442247e+02
   6.1559835e+02   5.3838398e+02   5.2103235e+02   5.2071676e+02   4.2563156e+02
   6.2872351e+02   5.6058307e+02   5.2852219e+02   5.0114883e+02   4.1308288e+02
   6.4544888e+02   5.9211744e+02   5.7105056e+02   5.2706909e+02   4.2495872e+02
   6.3354603e+02   6.3199286e+02   6.1436056e+02   5.3803694e+02   4.2566131e+02
   6.1557970e+02   5.3814713e+02   4.3934589e+02   4.3566590e+02   3.8982309e+02
   6.1572753e+02   5.3826725e+02   4.5608087e+02   4.5337661e+02   4.0393653e+02
   6.1553492e+02   5.3812221e+02   4.8694227e+02   4.8687090e+02   4.2558395e+02
   6.1555641e+02   5.3813269e+02   4.6460283e+02   4.6431996e+02   4.2484477e+02
   6.1629853e+02   5.4465714e+02   5.3820381e+02   5.3164784e+02   4.2551831e+02
   6.2218898e+02   5.5305953e+02   5.2720256e+02   5.1009792e+02   4.2248492e+02
   6.7407268e+02   5.8274755e+02   5.4811658e+02   5.0826796e+02   4.2015946e+02
   6.1563877e+02   5.7930866e+02   5.7919030e+02   5.3803986e+02   4.2566193e+02
   6.1566512e+02   5.3868147e+02   5.2333592e+02   5.2270689e+02   4.2561155e+02
   6.1771401e+02   5.9630567e+02   5.9461936e+02   5.3771887e+02   4.2564936e+02
   6.2914430e+02   5.6076849e+02   5.2804731e+02   4.9989436e+02   4.0844249e+02
   6.1565350e+02   5.3858985e+02   5.2158026e+02   5.2103815e+02   4.2561024e+02
   6.1717691e+02   5.4034019e+02   4.9183165e+02   4.8452697e+02   3.9438357e+02
   6.1984507e+02   5.7427548e+02   5.6888969e+02   5.3457340e+02   4.2550580e+02
   6.1556947e+02   5.7670083e+02   5.7664760e+02   5.3807143e+02   4.2566223e+02
   6.1553288e+02   5.3811219e+02   4.5183838e+02   4.5161811e+02   4.2502425e+02
   6.1589677e+02   5.3842101e+02   4.6620544e+02   4.6343131e+02   4.0041383e+02
   6.1668385e+02   5.5130148e+02   5.4682611e+02   5.3384460e+02   4.2552293e+02
   6.2087572e+02   5.6732348e+02   5.5841379e+02   5.3107028e+02   4.2530628e+02
   6.1558699e+02   5.3815413e+02   4.4147963e+02   4.3825298e+02   4.0877495e+02
   6.1558091e+02   5.3815040e+02   4.4528508e+02   4.4336623e+02   4.1896147e+02
   6.2130171e+02   5.8531971e+02   5.8000431e+02   5.3562728e+02   4.2555822e+02
   6.1560467e+02   5.3817003e+02   4.5489818e+02   4.5371214e+02   4.2165460e+02
   6.2219061e+02   5.5573971e+02   5.3457441e+02   5.1635017e+02   4.2388504e+02
   6.2774150e+02   5.7772463e+02   5.6344731e+02   5.2833101e+02   4.2507920e+02
   6.2354230e+02   5.5607670e+02   5.3095452e+02   5.1135595e+02   4.2263199e+02
   6.1777762e+02   5.4626190e+02   5.3031232e+02   5.2176768e+02   4.2503042e+02
   6.1576505e+02   5.5106628e+02   5.5013753e+02   5.3723848e+02   4.2563908e+02
   6.1758037e+02   5.4838679e+02   5.3739364e+02   5.2711670e+02   4.2525488e+02
   6.1557033e+02   5.3813952e+02   4.3815847e+02   4.3449593e+02   4.0749264e+02
   6.1615577e+02   5.8233225e+02   5.8173104e+02   5.3782422e+02   4.2565322e+02
   6.1558589e+02   5.8908633e+02   5.8903350e+02   5.3808341e+02   4.2566349e+02
   6.1555683e+02   5.3813124e+02   4.5003553e+02   4.4928972e+02   4.2340342e+02
   6.1555066e+02   5.3812597e+02   4.3919109e+02   4.3724191e+02   4.2015555e+02
   6.1590565e+02   5.3863713e+02   4.8899554e+02   4.8722995e+02   4.2361373e+02
   6.1653601e+02   5.4368297e+02   5.3336734e+02   5.2771878e+02   4.2542583e+02
   6.5616049e+02   6.0257080e+02   5.8148358e+02   5.3086305e+02   4.2527823e+02
   6.3514258e+02   5.6893704e+02   5.3680383e+02   5.0423934e+02   4.1704897e+02
   6.1562395e+02   5.5808378e+02   5.5784875e+02   5.3789773e+02   4.2565688e+02
   6.3348832e+02   5.7008050e+02   5.4171668e+02   5.1067365e+02   4.2168265e+02
   6.4671772e+02   5.8258494e+02   5.5398829e+02   5.1600222e+02   4.2326987e+02
   6.2477706e+02   5.5534860e+02   5.2469370e+02   5.0299192e+02   4.1770445e+02
   6.1650076e+02   5.3922005e+02   4.8272998e+02   4.7797974e+02   3.8413956e+02
   7.4912399e+02   6.5930361e+02   6.1441216e+02   5.3800388e+02   4.2566009e+02
   6.1566836e+02   5.3821974e+02   4.5237201e+02   4.4989041e+02   4.1169094e+02
   6.2329444e+02   5.7005676e+02   5.5826445e+02   5.2896148e+02   4.2514558e+02
   6.1595231e+02   5.3848450e+02   4.6927713e+02   4.6647775e+02   4.0725257e+02
   6.1578402e+02   5.3831612e+02   4.6064854e+02   4.5808549e+02   4.0842012e+02
   6.1590784e+02   5.3856875e+02   4.8310373e+02   4.8124576e+02   4.2242483e+02
   6.1605107e+02   5.3996300e+02   5.2250409e+02   5.2043615e+02   4.2545701e+02
   6.2569448e+02   5.9822447e+02   5.9062260e+02   5.3608016e+02   4.2558035e+02
   6.1598276e+02   5.4601857e+02   5.4297329e+02   5.3510816e+02   4.2559589e+02
   6.3089250e+02   5.6952358e+02   5.4464987e+02   5.1503854e+02   4.2316081e+02
   6.1562615e+02   5.3822066e+02   4.7897123e+02   4.7842443e+02   4.2465593e+02
   6.2387895e+02   5.5319327e+02   5.2088160e+02   5.0009677e+02   4.1396044e+02
   6.2165191e+02   5.5109615e+02   5.2309801e+02   5.0711316e+02   4.2153311e+02
   6.1552134e+02   5.3915055e+02   5.3906141e+02   5.3801216e+02   4.2566389e+02
   6.1560402e+02   5.3816778e+02   4.4427636e+02   4.4135399e+02   4.0966039e+02
   6.3122144e+02   5.7196702e+02   5.4891680e+02   5.1810761e+02   4.2379962e+02
   6.1593902e+02   5.3846514e+02   4.6796268e+02   4.6510749e+02   3.9428937e+02
   6.3317015e+02   5.9738142e+02   5.8476430e+02   5.3378369e+02   4.2546380e+02
   6.1557479e+02   5.3814616e+02   4.5665258e+02   4.5598686e+02   4.2356443e+02
   6.1969485e+02   5.5996762e+02   5.5035780e+02   5.2944319e+02   4.2522817e+02
   6.7966425e+02   5.8623440e+02   5.5497173e+02   5.1480451e+02   4.2293734e+02
   6.1552759e+02   5.3814928e+02   5.2809958e+02   5.2805052e+02   4.2566151e+02
   6.1606879e+02   5.4091860e+02   5.2955365e+02   5.2664560e+02   4.2551345e+02
   6.2587531e+02   5.6411377e+02   5.4320688e+02   5.1826579e+02   4.2394598e+02
   6.1555775e+02   5.3813231e+02   4.5619772e+02   4.5572271e+02   4.2421624e+02
   6.1553818e+02   5.3811424e+02   4.3051477e+02   4.2396701e+02   3.8169450e+02
   6.5457325e+02   5.7988176e+02   5.4479050e+02   5.0556196e+02   4.1799736e+02
   6.6270215e+02   5.7943823e+02   5.4194047e+02   5.0078809e+02   4.0542757e+02
   6.5367606e+02   5.9571004e+02   5.7339575e+02   5.2747783e+02   4.2499785e+02
   6.1748335e+02   5.4193602e+02   5.0858945e+02   5.0227802e+02   4.2264572e+02
   6.4149742e+02   6.1703213e+02   5.9785930e+02   5.3608566e+02   4.2558066e+02
   6.1581937e+02   5.3837900e+02   4.7102210e+02   4.6916067e+02   4.1956883e+02
   6.1584164e+02   5.8738197e+02   5.8711882e+02   5.3800131e+02   4.2565996e+02
   6.4458514e+02   6.1182092e+02   5.9268147e+02   5.3483933e+02   4.2552158e+02
   6.1625337e+02   5.3930788e+02   4.9714850e+02   4.9419307e+02   4.2335938e+02
   6.2011834e+02   5.4968688e+02   5.2627245e+02   5.1313780e+02   4.2368193e+02
   6.2917426e+02   5.6071680e+02   5.2784589e+02   4.9957449e+02   4.0610496e+02
   6.1647035e+02   5.5173408e+02   5.4823468e+02   5.3481570e+02   4.2555726e+02
   6.5431418e+02   5.8853506e+02   5.6166479e+02   5.2073456e+02   4.2417794e+02
   6.1552579e+02   5.3812889e+02   5.2488150e+02   5.2485222e+02   4.2566226e+02
   6.2064346e+02   5.7972068e+02   5.7436373e+02   5.3504390e+02   4.2552970e+02
   6.3492969e+02   5.6858609e+02   5.3631908e+02   5.0383683e+02   4.1653862e+02
   6.2121378e+02   5.6502766e+02   5.5453790e+02   5.2929022e+02   4.2518915e+02
   6.2200895e+02   5.8343445e+02   5.7721824e+02   5.3491831e+02   4.2552388e+02
   6.1562755e+02   5.3877724e+02   5.2934632e+02   5.2865591e+02   4.2563446e+02
   6.1573012e+02   5.3827293e+02   4.6017298e+02   4.5808399e+02   4.1586008e+02
   6.1848107e+02   5.4701191e+02   5.2754813e+02   5.1782861e+02   4.2465142e+02
   6.1606063e+02   5.3862847e+02   4.7450170e+02   4.7140700e+02   4.1209408e+02
   6.1973702e+02   5.5989474e+02   5.5013392e+02   5.2929133e+02   4.2521796e+02
   6.3669163e+02   5.9537460e+02   5.8022125e+02   5.3198416e+02   4.2535486e+02
   6.4058072e+02   5.9649532e+02   5.7944052e+02   5.3120209e+02   4.2530193e+02
   6.5182518e+02   5.7864861e+02   5.4329685e+02   5.0427752e+02   4.1645709e+02
   6.6440256e+02   5.8974568e+02   5.6205752e+02   5.2049468e+02   4.2413837e+02
   6.1610122e+02   5.3907016e+02   4.9717883e+02   4.9483359e+02   4.2392040e+02
   6.1787774e+02   5.6833851e+02   5.6481096e+02   5.3552628e+02   4.2555552e+02
   6.3165186e+02   5.8459965e+02   5.6938822e+02   5.2920289e+02   4.2514964e+02
   6.8935608e+02   5.8767619e+02   5.5764746e+02   5.1701809e+02   4.2348829e+02
   6.1557431e+02   5.3814875e+02   4.6568759e+02   4.6528371e+02   4.2448973e+02
   6.5345596e+02   5.8368973e+02   5.5289914e+02   5.1396589e+02   4.2270030e+02
   6.1954776e+02   5.5487032e+02   5.4192324e+02   5.2556244e+02   4.2500390e+02
   6.1552528e+02   5.3810492e+02   4.2707477e+02   4.1484703e+02   3.8784613e+02
   6.3281975e+02   5.6587286e+02   5.3335700e+02   5.0219928e+02   4.1411133e+02
   6.3375887e+02   5.6603281e+02   5.3218024e+02   4.9960101e+02   3.8075829e+02
   6.2944597e+02   5.6296371e+02   5.3285437e+02   5.0535987e+02   4.1883162e+02
   7.0426816e+02   5.8464014e+02   5.5165551e+02   5.1174514e+02   4.2190500e+02
   6.2149894e+02   5.5073679e+02   5.2256350e+02   5.0687188e+02   4.2147963e+02
   6.2754940e+02   5.5834587e+02   5.2530992e+02   4.9878546e+02   3.9754917e+02
   6.1627427e+02   5.3894950e+02   4.8135209e+02   4.7761592e+02   4.1437370e+02
   6.5053802e+02   6.1289081e+02   5.9180500e+02   5.3440780e+02   4.2549929e+02
   6.1571930e+02   5.3826058e+02   4.5539197e+02   4.5267383e+02   4.0326367e+02
   6.6033615e+02   5.9438318e+02   5.7020138e+02   5.2554189e+02   4.2480382e+02
   6.6310206e+02   6.0975489e+02   5.8752624e+02   5.3287269e+02   4.2541218e+02
   6.1588045e+02   5.3933239e+02   5.2116950e+02   5.1978240e+02   4.2551325e+02
   6.2477123e+02   5.6117160e+02   5.3973391e+02   5.1688799e+02   4.2377131e+02
   6.1642122e+02   5.4214611e+02   5.2918573e+02   5.2495828e+02   4.2541039e+02
   6.2187681e+02   5.5119829e+02   5.2238429e+02   5.0592116e+02   4.2091178e+02
   6.1805727e+02   5.9528596e+02   5.9334967e+02   5.3761559e+02   4.2564531e+02
   6.2277245e+02   5.5845364e+02   5.3915167e+02   5.1895262e+02   4.2419764e+02
   6.1561008e+02   5.3886977e+02   5.3203894e+02   5.3126783e+02   4.2564196e+02
   6.1558661e+02   5.3815699e+02   4.6162183e+02   4.6101538e+02   4.2379372e+02
   6.4702554e+02   5.8287833e+02   5.5435776e+02   5.1624034e+02   4.2332600e+02
   6.7502396e+02   5.9002885e+02   5.6212679e+02   5.2042048e+02   4.2412632e+02
   6.1592345e+02   5.3844870e+02   4.6736249e+02   4.6454054e+02   3.9826264e+02
   6.1691018e+02   5.4011796e+02   4.9388376e+02   4.8797114e+02   4.1759912e+02
   6.4449986e+02   5.8785785e+02   5.6474175e+02   5.2386373e+02   4.2461325e+02
   6.3422634e+02   5.8846127e+02   5.7277335e+02   5.2981345e+02   4.2519847e+02
   6.2042057e+02   5.6611985e+02   5.5759388e+02   5.3124316e+02   4.2532101e+02
   6.3892930e+02   5.7267277e+02   5.4019634e+02   5.0558377e+02   4.1831043e+02
   6.1659821e+02   5.4642208e+02   5.3945629e+02   5.3117220e+02   4.2547317e+02
   6.1788689e+02   5.4798856e+02   5.3455793e+02   5.2452572e+02   4.2512227e+02
   6.2884068e+02   5.6843858e+02   5.4597153e+02   5.1761354e+02   4.2375090e+02
   6.5662102e+02   6.0379999e+02   5.8274830e+02   5.3131783e+02   4.2531049e+02
   6.2094847e+02   5.5482692e+02   5.3673546e+02   5.1989859e+02   4.2444900e+02
   6.1635112e+02   5.5647495e+02   5.5435434e+02   5.3620179e+02   4.2559678e+02
   6.1939412e+02   5.4709770e+02   5.2096661e+02   5.0988564e+02   4.2321314e+02
   6.2379630e+02   5.5315193e+02   5.2105674e+02   5.0049376e+02   4.1478357e+02
   6.1552496e+02   5.3810451e+02   4.2702559e+02   4.1458638e+02   3.8091868e+02
   6.2705954e+02   5.7193519e+02   5.5522628e+02   5.2476930e+02   4.2474993e+02
   6.1553606e+02   5.3811507e+02   4.5100309e+02   4.5070918e+02   4.2481576e+02
   6.1568335e+02   5.3823249e+02   4.5493570e+02   4.5263804e+02   4.1406667e+02
   6.2539133e+02   5.7042379e+02   5.5544185e+02   5.2607952e+02   4.2489060e+02
   6.1572982e+02   5.3827129e+02   4.5900394e+02   4.5676249e+02   4.1421906e+02
   6.1657038e+02   6.0331440e+02   6.0244849e+02   5.3800926e+02   4.2566030e+02
   6.8365192e+02   6.2281415e+02   5.9718818e+02   5.3556649e+02   4.2555690e+02
   6.1551991e+02   5.3810160e+02   4.2574930e+02   4.0637252e+02   4.0490387e+02
   6.1558145e+02   5.3815264e+02   4.6145434e+02   4.6088924e+02   4.2392976e+02
   6.3063951e+02   5.9459088e+02   5.8327209e+02   5.3383186e+02   4.2546644e+02
   6.1625235e+02   5.5636373e+02   5.5448678e+02   5.3642067e+02   4.2560504e+02
   6.3908759e+02   5.7715092e+02   5.4940074e+02   5.1449238e+02   4.2290698e+02
   6.6572608e+02   6.0215122e+02   5.8004371e+02   5.3011179e+02   4.2522276e+02
   6.5375611e+02   5.9873024e+02   5.7737245e+02   5.2928302e+02   4.2515698e+02
   6.3347313e+02   6.1156771e+02   5.9750283e+02   5.3636196e+02   4.2559371e+02
   6.2886533e+02   5.6912600e+02   5.4725812e+02   5.1854090e+02   4.2391136e+02
   6.2410745e+02   5.6029215e+02   5.3953957e+02   5.1753847e+02   4.2391591e+02
   6.1559159e+02   5.3857472e+02   5.2963744e+02   5.2915453e+02   4.2564462e+02
   7.4527018e+02   5.8011353e+02   5.4219187e+02   5.0047636e+02   3.9936442e+02
   6.1553736e+02   5.3811582e+02   4.5136543e+02   4.5105519e+02   4.2475800e+02
   6.1554957e+02   5.3812452e+02   4.3773940e+02   4.3544071e+02   4.1928722e+02
   6.4920307e+02   5.8351101e+02   5.5438695e+02   5.1586063e+02   4.2323048e+02
   6.1582904e+02   5.3835530e+02   4.6266457e+02   4.5995199e+02   4.0202954e+02
   6.1894334e+02   5.6700074e+02   5.6141114e+02   5.3383368e+02   4.2547255e+02
   6.1965134e+02   5.5393151e+02   5.3963594e+02   5.2401405e+02   4.2489862e+02
   6.2115687e+02   5.5155927e+02   5.2703022e+02   5.1178479e+02   4.2316209e+02
   6.1737411e+02   5.4959368e+02   5.4098076e+02   5.2963468e+02   4.2535693e+02
   6.2041357e+02   5.4702098e+02   5.1278696e+02   4.9829327e+02   4.1553618e+02
   6.1561318e+02   5.3817698e+02   4.5633505e+02   4.5516232e+02   4.2163877e+02
   6.3865725e+02   5.8715801e+02   5.6742440e+02   5.2645496e+02   4.2489910e+02
   6.1789873e+02   5.4208138e+02   5.0273911e+02   4.9406334e+02   4.1786501e+02
   6.1552303e+02   5.3810423e+02   4.4429738e+02   4.4418644e+02   4.2538093e+02
   6.1552192e+02   5.3810287e+02   4.2619197e+02   4.0930727e+02   3.8188375e+02
   6.1567969e+02   5.3822843e+02   4.5173515e+02   4.4890784e+02   3.8308910e+02
   6.1573945e+02   5.3827697e+02   4.5670683e+02   4.5397243e+02   3.9858634e+02
   6.1816228e+02   5.4766179e+02   5.3187836e+02   5.2197563e+02   4.2496766e+02
   6.2154900e+02   5.5173511e+02   5.2576570e+02   5.0990510e+02   4.2256734e+02
   6.3714558e+02   5.8273772e+02   5.6142453e+02   5.2364841e+02   4.2459166e+02
   6.8665089e+02   5.9104076e+02   5.6378059e+02   5.2148485e+02   4.2429015e+02
   6.4422209e+02   6.1190024e+02   5.9286727e+02   5.3490045e+02   4.2552474e+02
   6.1747999e+02   5.4340921e+02   5.2089592e+02   5.1458683e+02   4.2467465e+02
   6.2544259e+02   5.8042473e+02   5.7002008e+02   5.3177691e+02   4.2533989e+02
   6.2575150e+02   5.5829441e+02   5.3015178e+02   5.0734804e+02   4.2070520e+02
   6.1805929e+02   5.5552803e+02   5.4813513e+02   5.3123994e+02   4.2537125e+02
   6.1631810e+02   5.6309409e+02   5.6163346e+02   5.3695728e+02   4.2562062e+02
   6.2571215e+02   5.7633391e+02   5.6397791e+02   5.2960979e+02   4.2518474e+02
   6.1583075e+02   5.4010641e+02   5.3110878e+02   5.2906532e+02   4.2558452e+02
   6.3937255e+02   5.9475753e+02   5.7789881e+02   5.3079787e+02   4.2527265e+02
   6.2547810e+02   5.5693549e+02   5.2718548e+02   5.0460474e+02   4.1898181e+02
   6.1561405e+02   5.3841480e+02   5.1943590e+02   5.1907386e+02   4.2562033e+02
   6.2401060e+02   5.5323223e+02   5.2051127e+02   4.9933431e+02   4.1205839e+02
   6.1572732e+02   5.3912043e+02   5.2696568e+02   5.2589267e+02   4.2560121e+02
   6.1761773e+02   5.4624400e+02   5.3149300e+02   5.2306664e+02   4.2511200e+02
   6.1560617e+02   5.3816905e+02   4.4356252e+02   4.4033457e+02   3.9202484e+02
   6.3308484e+02   6.1416806e+02   5.9977088e+02   5.3672020e+02   4.2560889e+02
   6.1574826e+02   5.3828843e+02   4.6126808e+02   4.5912868e+02   4.1543264e+02
   6.5949707e+02   5.8312547e+02   5.5009114e+02   5.1077909e+02   4.2150482e+02
   6.1634697e+02   5.4286378e+02   5.3300083e+02   5.2817378e+02   4.2546755e+02
   6.1959964e+02   5.5136885e+02   5.3389159e+02   5.2030244e+02   4.2464029e+02
