# Supplementary material for: Rethinking Colour Constancy
Source: PLoS One. 2015 Sep 10;10(9):e0135029. doi: 10.1371/journal.pone.0135029 (PMC4565710; doi:10.1371/journal.pone.0135029)
Supplement: S1 Dataset — (ZIP) [file pone.0135029.s002.zip › 5-TransitionMetamerReflectanceData/NtoG_20munsells/fiveTr_6.txt]

   4.8782745e+02   5.4806166e+02   5.8066034e+02   6.2803910e+02   6.2824953e+02
   4.6370475e+02   4.6806340e+02   5.0446555e+02   5.5830386e+02   5.8696428e+02
   4.8249181e+02   4.8325607e+02   4.8888250e+02   5.4835489e+02   5.8096184e+02
   4.8779882e+02   5.4607584e+02   5.7742964e+02   6.4630274e+02   6.5699752e+02
   4.5447689e+02   4.6020024e+02   5.1984355e+02   5.8129621e+02   6.0399235e+02
   4.8781089e+02   5.4684312e+02   5.7843239e+02   6.1829473e+02   6.2047455e+02
   4.5693538e+02   4.5711627e+02   4.8831695e+02   5.4837583e+02   5.8098550e+02
   4.4329663e+02   4.4955260e+02   5.1969240e+02   5.8156266e+02   6.0443137e+02
   4.8560276e+02   5.1379168e+02   5.3782276e+02   5.9114647e+02   6.1078226e+02
   4.2870797e+02   4.3280055e+02   4.9496773e+02   5.5201597e+02   5.8328461e+02
   3.9081394e+02   4.3149007e+02   5.1548932e+02   5.7386741e+02   5.9778296e+02
   4.7459357e+02   4.7671582e+02   4.9216125e+02   5.4969968e+02   5.8174870e+02
   4.7366867e+02   4.8347462e+02   5.2959011e+02   6.1327193e+02   6.5497945e+02
   4.8770593e+02   5.2864050e+02   5.3082356e+02   5.5084758e+02   5.8172417e+02
   4.5765326e+02   4.5787270e+02   4.8842243e+02   5.4841990e+02   5.8101272e+02
   4.4864196e+02   4.5475536e+02   5.2559076e+02   5.9857387e+02   6.2642469e+02
   4.1659317e+02   4.3092329e+02   5.0599140e+02   5.6082679e+02   5.8877683e+02
   4.2066579e+02   4.3451643e+02   5.2632171e+02   6.0348629e+02   6.3470303e+02
   4.2777645e+02   4.3634082e+02   5.1061721e+02   5.6630618e+02   5.9229577e+02
   4.6413735e+02   4.6519164e+02   4.9077444e+02   5.4941325e+02   5.8161208e+02
   4.8741117e+02   5.3252010e+02   5.5072392e+02   5.7699801e+02   5.9317886e+02
   4.4751893e+02   4.5292522e+02   5.1272285e+02   5.6885734e+02   5.9392429e+02
   4.6277257e+02   4.6909208e+02   5.2833716e+02   6.1397491e+02   6.7373764e+02
   4.3748325e+02   4.4475014e+02   5.2615568e+02   6.0201187e+02   6.3205404e+02
   4.4127589e+02   4.4806680e+02   5.2763170e+02   6.1251348e+02   6.5840155e+02
   4.8761621e+02   5.3071007e+02   5.3570359e+02   5.5446573e+02   5.8286358e+02
   4.7483145e+02   4.8512541e+02   5.2657255e+02   5.9397913e+02   6.1860505e+02
   3.9663436e+02   4.1771969e+02   4.9018312e+02   5.4932793e+02   5.8160362e+02
   4.8778666e+02   5.4532093e+02   5.7625053e+02   6.4445277e+02   6.5818762e+02
   4.3214527e+02   4.3215770e+02   4.8784825e+02   5.4817918e+02   5.8086305e+02
   4.8578450e+02   5.1433778e+02   5.3569991e+02   5.8296216e+02   6.0179398e+02
   4.8773929e+02   5.4293052e+02   5.7271556e+02   6.4040836e+02   6.6577316e+02
   4.8780125e+02   5.4619174e+02   5.7752122e+02   6.3329948e+02   6.3766042e+02
   4.6339839e+02   4.6971622e+02   5.2621910e+02   5.9908110e+02   6.2668287e+02
   4.8782852e+02   5.4725597e+02   5.4761390e+02   5.4853641e+02   5.8086565e+02
   4.8769412e+02   5.4105452e+02   5.6964135e+02   6.2240890e+02   6.3295175e+02
   4.1827916e+02   4.1871049e+02   4.8800131e+02   5.4825087e+02   5.8090964e+02
   4.2140159e+02   4.2369977e+02   4.8947889e+02   5.4896566e+02   5.8137003e+02
   4.7900644e+02   4.9282147e+02   5.2730591e+02   5.9077579e+02   6.1369453e+02
   4.2450831e+02   4.3605386e+02   5.2757875e+02   6.1326463e+02   6.7289777e+02
   4.6300058e+02   4.6933387e+02   5.2801834e+02   6.1068837e+02   6.4843568e+02
   4.7278861e+02   4.8186392e+02   5.2487436e+02   5.9014167e+02   6.1369359e+02
   4.1728633e+02   4.2085750e+02   4.8947252e+02   5.4896452e+02   5.8136984e+02
   4.6695090e+02   4.7325577e+02   5.1534098e+02   5.7145459e+02   5.9542419e+02
   4.8777115e+02   5.4452939e+02   5.7271347e+02   5.9425092e+02   5.9968950e+02
   4.5781872e+02   4.6219009e+02   5.0557906e+02   5.5967648e+02   5.8787077e+02
   4.8773718e+02   5.3302049e+02   5.3555712e+02   5.5125385e+02   5.8170536e+02
   4.8775789e+02   5.4381356e+02   5.7400228e+02   6.4291554e+02   6.8330512e+02
   4.3437691e+02   4.3804608e+02   4.9631945e+02   5.5283194e+02   5.8378335e+02
   4.3626753e+02   4.4354800e+02   5.2148988e+02   5.8612770e+02   6.0963239e+02
   4.5502841e+02   4.6040043e+02   5.1450535e+02   5.7130251e+02   5.9555189e+02
   4.3862917e+02   4.4534665e+02   5.1838919e+02   5.7894546e+02   6.0197720e+02
   4.6262213e+02   4.6483903e+02   4.9468717e+02   5.5143318e+02   5.8282840e+02
   4.5327216e+02   4.5906981e+02   5.2079667e+02   5.8361437e+02   6.0645447e+02
   4.8767946e+02   5.4055158e+02   5.6930515e+02   6.3531636e+02   6.5826798e+02
   4.5159408e+02   4.5768028e+02   5.2786874e+02   6.1311316e+02   6.6184669e+02
   4.8782378e+02   5.4777788e+02   5.8019750e+02   6.6245820e+02   6.8932937e+02
   4.8782773e+02   5.4805383e+02   5.6312301e+02   5.6331941e+02   5.8094009e+02
   4.8152108e+02   4.9551801e+02   5.1344292e+02   5.6172235e+02   5.8843731e+02
   4.8610237e+02   5.1463841e+02   5.3040630e+02   5.7000198e+02   5.9214041e+02
   4.8772370e+02   5.4226109e+02   5.7176939e+02   6.3982935e+02   6.9149036e+02
   4.3776396e+02   4.4464453e+02   5.1905291e+02   5.8033952e+02   6.0328388e+02
   4.7099556e+02   4.7955640e+02   5.2918197e+02   6.1435970e+02   6.6797774e+02
   4.5393266e+02   4.5393839e+02   4.8784381e+02   5.4817658e+02   5.8086143e+02
   4.8782651e+02   5.4799950e+02   5.8056778e+02   6.6022102e+02   6.6287495e+02
   4.8766757e+02   5.4011194e+02   5.6494586e+02   5.9106604e+02   6.0047832e+02
   4.8774211e+02   5.3564584e+02   5.3899203e+02   5.5222487e+02   5.8185296e+02
   3.8819410e+02   4.2142456e+02   4.9231746e+02   5.5048166e+02   5.8233486e+02
   4.8782748e+02   5.4805963e+02   5.6548402e+02   5.6569588e+02   5.8096254e+02
   4.6951163e+02   4.7751382e+02   5.2898441e+02   6.1452800e+02   6.9433242e+02
   4.8756339e+02   5.3661380e+02   5.5748983e+02   5.8195868e+02   5.9504528e+02
   4.8782620e+02   5.3671922e+02   5.3683367e+02   5.4830280e+02   5.8088566e+02
   4.6071090e+02   4.6689681e+02   5.2822547e+02   6.1386627e+02   6.7209085e+02
   4.5946165e+02   4.6540541e+02   5.2306948e+02   5.8891213e+02   6.1278747e+02
   4.6500953e+02   4.7135358e+02   5.2123376e+02   5.8331709e+02   6.0580451e+02
   4.6707124e+02   4.7398113e+02   5.2330624e+02   5.8814580e+02   6.1147391e+02
   4.8626316e+02   5.1838178e+02   5.4152447e+02   5.9156358e+02   6.1008695e+02
   4.3584232e+02   4.4265507e+02   5.1376264e+02   5.7079320e+02   5.9536702e+02
   4.8760470e+02   5.3701266e+02   5.5262673e+02   5.7001477e+02   5.8793641e+02
   4.8473321e+02   5.0970352e+02   5.3609090e+02   5.9553887e+02   6.1743817e+02
   4.8776317e+02   5.4406280e+02   5.7424426e+02   6.3378705e+02   6.4309349e+02
   4.4656016e+02   4.5282213e+02   5.2686136e+02   6.0545399e+02   6.3782487e+02
   4.8718717e+02   5.2932190e+02   5.5413270e+02   6.0323442e+02   6.2029187e+02
   4.8773884e+02   5.4281136e+02   5.6430858e+02   5.7726781e+02   5.8884463e+02
   4.8764564e+02   5.2820234e+02   5.3143138e+02   5.5218554e+02   5.8220008e+02
   4.8782356e+02   5.4775358e+02   5.8006288e+02   6.1726423e+02   6.1799141e+02
   4.8751232e+02   5.3551560e+02   5.5879736e+02   5.9099134e+02   6.0299910e+02
   4.6120369e+02   4.6741505e+02   5.2828292e+02   6.1421434e+02   7.5425007e+02
   4.8670872e+02   5.2212931e+02   5.4221035e+02   5.8279733e+02   6.0009828e+02
   4.8688852e+02   5.2529986e+02   5.5154860e+02   6.2127091e+02   6.5019118e+02
   4.8782809e+02   5.4811665e+02   5.8075960e+02   6.2681746e+02   6.2691823e+02
   4.8773761e+02   5.4285162e+02   5.6849925e+02   5.8835202e+02   5.9615212e+02
   4.5174608e+02   4.5783243e+02   5.2793752e+02   6.1376092e+02   6.9092472e+02
   4.8605070e+02   5.1689258e+02   5.4134042e+02   5.9578354e+02   6.1587301e+02
   4.8500418e+02   5.0446610e+02   5.1442697e+02   5.5714795e+02   5.8553736e+02
   4.2207502e+02   4.3419326e+02   5.1551332e+02   5.7386345e+02   5.9776518e+02
   4.4144348e+02   4.4301738e+02   4.9176841e+02   5.5010638e+02   5.8208074e+02
   4.8781908e+02   5.4743984e+02   5.7870161e+02   5.9294932e+02   5.9450755e+02
   4.8782707e+02   5.4804369e+02   5.8056368e+02   6.0313774e+02   6.0336853e+02
   4.8782703e+02   5.4803020e+02   5.8062214e+02   6.8276473e+02   7.6254548e+02
   4.7247746e+02   4.7311603e+02   4.8920768e+02   5.4864461e+02   5.8113858e+02
   4.4790594e+02   4.5354964e+02   5.1580533e+02   5.7382601e+02   5.9758367e+02
   4.3287831e+02   4.4117690e+02   5.2688447e+02   6.0681677e+02   6.4073940e+02
   4.3607055e+02   4.4364195e+02   5.2735046e+02   6.1039303e+02   6.4940579e+02
   4.8225691e+02   5.0149110e+02   5.3437943e+02   6.1376006e+02   6.4918941e+02
   3.9649700e+02   4.3234470e+02   5.2511758e+02   5.9780997e+02   6.2563589e+02
   4.8069771e+02   4.9697012e+02   5.3022740e+02   5.9686008e+02   6.2134552e+02
   4.8271249e+02   4.9990210e+02   5.1850784e+02   5.6605646e+02   5.9087399e+02
   4.1626022e+02   4.2697058e+02   4.9615661e+02   5.5279270e+02   5.8377702e+02
   4.2599792e+02   4.3676629e+02   5.2761568e+02   6.1356207e+02   7.2505955e+02
   4.8642745e+02   5.2034618e+02   5.4648743e+02   6.1277799e+02   6.3687902e+02
   4.8782788e+02   5.4807991e+02   5.8070276e+02   6.5295008e+02   6.5350182e+02
   4.2562633e+02   4.3657157e+02   5.2740582e+02   6.1154366e+02   6.5389032e+02
   4.8777158e+02   5.4450198e+02   5.6805817e+02   5.7899880e+02   5.8843154e+02
   4.8782755e+02   5.4805290e+02   5.8065480e+02   6.4503297e+02   6.4545766e+02
   4.4516930e+02   4.5136369e+02   5.2163366e+02   5.8616770e+02   6.0957843e+02
   4.4790543e+02   4.5265808e+02   5.0721990e+02   5.6175639e+02   5.8924781e+02
   4.8780126e+02   5.4620270e+02   5.7762543e+02   6.4590461e+02   6.5522131e+02
   4.8126954e+02   4.8277828e+02   4.9008012e+02   5.4865358e+02   5.8113155e+02
   4.3863304e+02   4.4317952e+02   5.0172369e+02   5.5671024e+02   5.8617760e+02
   4.1011537e+02   4.3259296e+02   5.2360709e+02   5.9239179e+02   6.1796867e+02
   4.8782862e+02   5.4815145e+02   5.8082130e+02   6.1755532e+02   6.1758850e+02
   4.5249591e+02   4.5720661e+02   5.0774033e+02   5.6218700e+02   5.8947477e+02
   4.5229489e+02   4.5830472e+02   5.2569905e+02   5.9868132e+02   6.2649067e+02
   4.8775168e+02   5.4350261e+02   5.7299013e+02   6.1660072e+02   6.2338579e+02
   4.3311564e+02   4.4137752e+02   5.2746140e+02   6.1165185e+02   6.5414741e+02
   4.8745486e+02   5.2732728e+02   5.3414431e+02   5.5699587e+02   5.8409913e+02
   4.3082436e+02   4.3127230e+02   4.8850989e+02   5.4848860e+02   5.8106268e+02
   4.0544256e+02   4.3257881e+02   5.2715431e+02   6.0955537e+02   6.4722479e+02
   4.4686096e+02   4.5311034e+02   5.2719020e+02   6.0785987e+02   6.4251574e+02
   4.0766195e+02   4.3268203e+02   5.2752308e+02   6.1296489e+02   6.6484591e+02
   4.2775702e+02   4.3743887e+02   5.2186375e+02   5.8727171e+02   6.1112358e+02
   4.7898710e+02   4.9318774e+02   5.3174040e+02   6.1569446e+02   6.7462550e+02
   4.7082339e+02   4.7931861e+02   5.2918388e+02   6.1465907e+02   6.9992244e+02
   4.3210964e+02   4.3383090e+02   4.9089348e+02   5.4967542e+02   5.8181782e+02
   4.4170909e+02   4.4720272e+02   5.0928321e+02   5.6436101e+02   5.9095322e+02
   4.4258911e+02   4.4923782e+02   5.2761263e+02   6.1215719e+02   6.5609937e+02
   4.4329009e+02   4.4988289e+02   5.2775249e+02   6.1343948e+02   6.7300653e+02
   4.5807738e+02   4.6091638e+02   4.9743269e+02   5.5319431e+02   5.8391518e+02
   4.8658556e+02   5.2193272e+02   5.4842316e+02   6.2120009e+02   6.5543884e+02
   4.4713444e+02   4.5331465e+02   5.2563528e+02   5.9889403e+02   6.2693266e+02
   4.8748931e+02   5.3405114e+02   5.5095844e+02   5.7359616e+02   5.9067510e+02
   4.5918124e+02   4.6518008e+02   5.2470347e+02   5.9400165e+02   6.1959962e+02
   4.8378573e+02   5.0626540e+02   5.3571301e+02   6.0448980e+02   6.3046291e+02
   4.8632625e+02   4.8657611e+02   4.8810110e+02   5.4818532e+02   5.8086583e+02
   4.8688791e+02   5.2531094e+02   5.5171726e+02   6.2432854e+02   6.7321365e+02
   4.6636917e+02   4.7330466e+02   5.2780810e+02   6.0687065e+02   6.3934637e+02
   4.8779623e+02   5.2284256e+02   5.2318641e+02   5.4856682e+02   5.8100608e+02
   4.8722402e+02   5.2940602e+02   5.4999029e+02   5.8447323e+02   5.9956103e+02
   4.8631964e+02   5.1947009e+02   5.4635740e+02   6.2196629e+02   7.0948472e+02
   4.8782653e+02   5.4797503e+02   5.8049696e+02   6.2355321e+02   6.2391204e+02
   4.8777227e+02   5.4454602e+02   5.7443704e+02   6.1269046e+02   6.1820592e+02
   4.4807408e+02   4.4997301e+02   4.9332042e+02   5.5091114e+02   5.8256773e+02
   4.6990506e+02   4.7804254e+02   5.2879865e+02   6.1207002e+02   6.5158832e+02
   4.7501501e+02   4.8523037e+02   5.2415752e+02   5.8658059e+02   6.0892761e+02
   4.2224480e+02   4.3488274e+02   5.2302738e+02   5.9055347e+02   6.1547173e+02
   4.5412736e+02   4.5857384e+02   5.0603210e+02   5.6028364e+02   5.8828120e+02
   4.8770403e+02   5.4145573e+02   5.6971189e+02   6.1154259e+02   6.2051031e+02
   4.8768774e+02   5.4085470e+02   5.6976020e+02   6.3717176e+02   6.7155304e+02
   4.2609117e+02   4.3465045e+02   5.0680534e+02   5.6165930e+02   5.8928553e+02
   4.2235099e+02   4.3516205e+02   5.2754702e+02   6.1301906e+02   6.6540023e+02
   4.4767299e+02   4.5007800e+02   4.9508781e+02   5.5194407e+02   5.8320332e+02
   4.4035365e+02   4.4501857e+02   5.0329294e+02   5.5803120e+02   5.8699003e+02
   4.3220930e+02   4.3595362e+02   4.9565079e+02   5.5242277e+02   5.8353297e+02
   4.2578789e+02   4.2613869e+02   4.8817105e+02   5.4832987e+02   5.8096069e+02
   4.8653513e+02   5.2144211e+02   5.4808475e+02   6.2287680e+02   7.5672038e+02
   4.5965784e+02   4.6115637e+02   4.9226867e+02   5.5020135e+02   5.8210014e+02
   4.8780414e+02   5.4639184e+02   5.7736893e+02   6.0787789e+02   6.1088720e+02
   4.8602726e+02   5.1522585e+02   5.3386204e+02   5.7639903e+02   5.9636309e+02
   3.9059493e+02   4.3245957e+02   5.2755765e+02   6.1331788e+02   6.7974376e+02
   4.0420104e+02   4.3239144e+02   5.2443694e+02   5.9517875e+02   6.2181495e+02
   4.7725104e+02   4.8962253e+02   5.3036326e+02   6.1008613e+02   6.4370149e+02
   4.5013816e+02   4.5592889e+02   5.1948131e+02   5.8077029e+02   6.0355615e+02
   4.5291146e+02   4.5896561e+02   5.2729442e+02   6.0767267e+02   6.4186420e+02
   4.5532368e+02   4.6128815e+02   5.2574773e+02   5.9852865e+02   6.2617781e+02
   4.8569575e+02   5.1493221e+02   5.4262487e+02   6.1891157e+02   6.5663646e+02
   4.4463806e+02   4.5102211e+02   5.2500141e+02   5.9646383e+02   6.2344337e+02
   4.8332861e+02   5.0423264e+02   5.3122087e+02   5.8923489e+02   6.1032293e+02
   4.5267492e+02   4.5869156e+02   5.2602236e+02   6.0008520e+02   6.2860745e+02
   4.4908585e+02   4.5015633e+02   4.9074908e+02   5.4953585e+02   5.8171528e+02
   4.8441802e+02   5.0819497e+02   5.3376288e+02   5.9031704e+02   6.1098095e+02
   4.6779170e+02   4.7510895e+02   5.2724242e+02   6.0227704e+02   6.3137416e+02
   4.8572883e+02   4.9669365e+02   5.0065577e+02   5.4993129e+02   5.8178160e+02
   4.2230240e+02   4.3509682e+02   5.2655560e+02   6.0489559e+02   6.3720001e+02
   4.4786849e+02   4.5354543e+02   5.1624951e+02   5.7460325e+02   5.9820681e+02
   4.4281781e+02   4.4938545e+02   5.2581795e+02   6.0003793e+02   6.2876820e+02
   4.1709166e+02   4.3322594e+02   5.2011077e+02   5.8301813e+02   6.0611276e+02
   4.2691295e+02   4.3489438e+02   5.0572551e+02   5.6050588e+02   5.8856381e+02
   4.8758608e+02   5.3750826e+02   5.6138684e+02   5.9129451e+02   6.0224601e+02
   4.8766455e+02   5.4002483e+02   5.6856530e+02   6.3404329e+02   6.5594924e+02
   4.4252768e+02   4.4746714e+02   5.0589175e+02   5.6047245e+02   5.8848787e+02
   4.8782569e+02   5.4790954e+02   5.8041936e+02   6.6960679e+02   7.5821057e+02
   4.7760888e+02   4.9035252e+02   5.3105305e+02   6.1568140e+02   7.6479042e+02
   4.4949125e+02   4.4967842e+02   4.8830916e+02   5.4838200e+02   5.8099152e+02
   4.4006400e+02   4.4160293e+02   4.9146840e+02   5.4995305e+02   5.8198669e+02
   4.8774372e+02   5.4312793e+02   5.7283798e+02   6.3095931e+02   6.4107781e+02
   4.6468763e+02   4.6902446e+02   5.0393657e+02   5.5776395e+02   5.8662289e+02
   4.5207327e+02   4.5815644e+02   5.2794273e+02   6.1373745e+02   6.8468097e+02
   4.1814358e+02   4.3384313e+02   5.2635934e+02   6.0373860e+02   6.3515379e+02
   4.8776119e+02   5.3154165e+02   5.3307328e+02   5.5003743e+02   5.8139480e+02
   4.8782716e+02   5.4803115e+02   5.8062353e+02   6.8302331e+02   7.7106963e+02
   4.7735886e+02   4.8983818e+02   5.3053516e+02   6.1130227e+02   6.4654345e+02
   4.2216825e+02   4.3500728e+02   5.2575580e+02   6.0052900e+02   6.2975512e+02
   3.9462563e+02   4.2664243e+02   4.9851421e+02   5.5439205e+02   5.8477777e+02
   4.8758985e+02   5.3766660e+02   5.6369284e+02   6.0252561e+02   6.1449857e+02
   4.7854395e+02   4.9216840e+02   5.3056533e+02   6.0669519e+02   6.3678130e+02
   4.0915419e+02   4.1041402e+02   4.8796306e+02   5.4823291e+02   5.8089821e+02
   4.3282720e+02   4.3991264e+02   5.1070034e+02   5.6635711e+02   5.9231336e+02
   4.7078445e+02   4.7922109e+02   5.2824567e+02   6.0617049e+02   6.3755363e+02
   4.8779760e+02   5.2493180e+02   5.2532563e+02   5.4862858e+02   5.8101999e+02
   3.8048239e+02   4.2504394e+02   4.9604166e+02   5.5272672e+02   5.8373877e+02
   4.5378083e+02   4.5974320e+02   5.2503397e+02   5.9582945e+02   6.2231595e+02
   4.8626366e+02   5.1585161e+02   5.3140320e+02   5.7001788e+02   5.9200158e+02
   4.8782348e+02   5.4773277e+02   5.8008847e+02   6.3421863e+02   6.3521819e+02
   4.7334448e+02   4.8231636e+02   5.2037377e+02   5.7862644e+02   6.0089868e+02
   4.3480199e+02   4.4086048e+02   5.0660825e+02   5.6135581e+02   5.8907110e+02
   4.8782624e+02   5.4796678e+02   5.8051269e+02   6.5945809e+02   6.6235824e+02
   4.8760306e+02   5.3805382e+02   5.6354632e+02   5.9827872e+02   6.0930322e+02
   4.7985240e+02   4.9483927e+02   5.2901627e+02   5.9470876e+02   6.1872766e+02
   4.7746338e+02   4.9006607e+02   5.3094210e+02   6.1514530e+02   6.6653750e+02
   4.8085161e+02   4.9758337e+02   5.3249909e+02   6.0968395e+02   6.4107548e+02
   4.4337302e+02   4.4995004e+02   5.2747697e+02   6.1076389e+02   6.5032780e+02
   4.3040971e+02   4.3686453e+02   5.0386986e+02   5.5867198e+02   5.8741897e+02
   4.2359545e+02   4.3101194e+02   4.9865808e+02   5.5446810e+02   5.8481646e+02
   4.0974218e+02   4.3272844e+02   5.2634645e+02   6.0371083e+02   6.3511993e+02
   4.8682128e+02   5.1990162e+02   5.3208051e+02   5.6484755e+02   5.8854019e+02
   4.8774465e+02   5.4317252e+02   5.7290787e+02   6.3125579e+02   6.4141019e+02
   4.3262079e+02   4.4101270e+02   5.2764141e+02   6.1344147e+02   6.8588110e+02
   4.8782787e+02   5.4806584e+02   5.8068076e+02   6.7977767e+02   7.1121685e+02
   4.4853576e+02   4.4893802e+02   4.8887119e+02   5.4863745e+02   5.8115313e+02
   4.8356553e+02   5.0561991e+02   5.3642669e+02   6.1478495e+02   6.4994427e+02
   4.1893402e+02   4.3408725e+02   5.2756834e+02   6.1331407e+02   6.7778341e+02
   4.8766776e+02   5.1864072e+02   5.1989466e+02   5.4954928e+02   5.8142648e+02
   4.8709219e+02   5.2158897e+02   5.3085557e+02   5.6027122e+02   5.8609555e+02
   4.8778994e+02   5.4550493e+02   5.7640324e+02   6.3108896e+02   6.3650421e+02
   4.2316890e+02   4.3141513e+02   5.0036114e+02   5.5573913e+02   5.8560790e+02
   4.8522781e+02   5.0094825e+02   5.0757971e+02   5.5268168e+02   5.8319859e+02
   4.2565196e+02   4.3301083e+02   5.0131599e+02   5.5648821e+02   5.8607050e+02
   4.5816041e+02   4.6290076e+02   5.0815192e+02   5.6239847e+02   5.8954139e+02
   4.4988856e+02   4.5576081e+02   5.2090275e+02   5.8409348e+02   6.0706218e+02
   4.6514536e+02   4.7151472e+02   5.2124327e+02   5.8331264e+02   6.0579447e+02
   4.8782857e+02   5.4813481e+02   5.8073451e+02   5.9203197e+02   5.9212445e+02
   4.3116126e+02   4.3328508e+02   4.9153603e+02   5.5001978e+02   5.8203549e+02
   4.3948414e+02   4.4650988e+02   5.2736243e+02   6.1018565e+02   6.4863942e+02
   4.8778354e+02   5.3061364e+02   5.3153744e+02   5.4928706e+02   5.8118775e+02
   4.8521817e+02   5.1233349e+02   5.4080959e+02   6.1940445e+02   6.7904892e+02
   4.8678242e+02   5.2379094e+02   5.4800398e+02   5.9936297e+02   6.1803767e+02
   4.8762668e+02   5.3880437e+02   5.6694705e+02   6.3292047e+02   6.5734070e+02
   4.5706827e+02   4.5866965e+02   4.9263445e+02   5.5042974e+02   5.8224692e+02
   4.1859340e+02   4.3177820e+02   5.0763089e+02   5.6262879e+02   5.8990976e+02
   4.6583606e+02   4.7266466e+02   5.2822361e+02   6.1077365e+02   6.4827814e+02
   4.0360621e+02   4.3058085e+02   5.0951621e+02   5.6494555e+02   5.9141650e+02
   4.5412059e+02   4.5785545e+02   5.0169578e+02   5.5637084e+02   5.8588111e+02
   4.8647716e+02   5.1760658e+02   5.3262856e+02   5.6955529e+02   5.9149904e+02
   4.4006848e+02   4.4619481e+02   5.1329971e+02   5.6996683e+02   5.9475525e+02
   4.4842075e+02   4.5245935e+02   5.0279529e+02   5.5743871e+02   5.8657959e+02
   4.6260708e+02   4.6872838e+02   5.2348038e+02   5.8963151e+02   6.1362669e+02
   4.4407767e+02   4.4729082e+02   4.9762205e+02   5.5359110e+02   5.8422931e+02
   4.6637326e+02   4.7312623e+02   5.2367127e+02   5.8936078e+02   6.1310735e+02
   4.2891432e+02   4.3840433e+02   5.2715740e+02   6.0919123e+02   6.4610660e+02
   4.3528413e+02   4.4207444e+02   5.1245973e+02   5.6878545e+02   5.9396086e+02
   4.8766944e+02   5.4020671e+02   5.6623539e+02   5.9660699e+02   6.0582908e+02
   4.8780945e+02   5.4676638e+02   5.7851977e+02   6.4597244e+02   6.5213819e+02
   4.0614513e+02   4.3250632e+02   5.2535829e+02   5.9882470e+02   6.2713085e+02
   4.7807868e+02   4.9090694e+02   5.2685107e+02   5.9092584e+02   6.1406243e+02
   4.8352234e+02   5.0507538e+02   5.3295351e+02   5.9382594e+02   6.1610775e+02
   4.5628725e+02   4.5776891e+02   4.9223044e+02   5.5022763e+02   5.8212616e+02
   4.6901632e+02   4.7247564e+02   4.9771853e+02   5.5287875e+02   5.8363979e+02
   4.1754021e+02   4.3293102e+02   5.1605779e+02   5.7483933e+02   5.9855856e+02
   4.1472906e+02   4.3282288e+02   5.1996165e+02   5.8267670e+02   6.0574342e+02
   4.8782445e+02   5.4783182e+02   5.8026889e+02   6.3932869e+02   6.4028270e+02
   4.0658364e+02   4.1645651e+02   4.8944618e+02   5.4895327e+02   5.8136349e+02
   4.8782405e+02   5.4779583e+02   5.8022227e+02   6.5375107e+02   6.5650960e+02
   3.8669525e+02   4.2026117e+02   4.9150892e+02   5.5003235e+02   5.8205140e+02
   4.8760090e+02   5.1180882e+02   5.1275249e+02   5.4905962e+02   5.8126501e+02
   4.8001895e+02   4.9554657e+02   5.3238688e+02   6.1548532e+02   6.6218041e+02
   4.8779928e+02   5.4610315e+02   5.7665540e+02   6.0412458e+02   6.0756535e+02
   4.3440471e+02   4.4217737e+02   5.2313733e+02   5.9066044e+02   6.1554621e+02
   4.5964941e+02   4.6572752e+02   5.2640891e+02   6.0085363e+02   6.2957140e+02
   3.8015118e+02   4.3214548e+02   5.2247064e+02   5.8901982e+02   6.1346996e+02
   4.8781993e+02   5.4748452e+02   5.7962177e+02   6.2520862e+02   6.2644812e+02
   4.8782633e+02   5.4797840e+02   5.8053521e+02   6.7373256e+02   7.2821034e+02
   4.3897863e+02   4.4013172e+02   4.9039118e+02   5.4939805e+02   5.8163879e+02
   4.8682269e+02   5.2386802e+02   5.4560929e+02   5.8851734e+02   6.0496688e+02
   4.8780757e+02   5.4665117e+02   5.7251821e+02   5.7863674e+02   5.8565371e+02
   4.0089987e+02   4.3230225e+02   5.2388529e+02   5.9329454e+02   6.1919272e+02
   4.8712398e+02   5.2667410e+02   5.4294892e+02   5.7351616e+02   5.9242566e+02
   4.5348845e+02   4.5805918e+02   5.0680981e+02   5.6111922e+02   5.8880100e+02
   4.2963652e+02   4.3734560e+02   5.0923139e+02   5.6449166e+02   5.9109130e+02
   4.8782326e+02   5.4774138e+02   5.7918491e+02   5.8879511e+02   5.9008644e+02
   4.7988460e+02   4.9239353e+02   5.1430865e+02   5.6442448e+02   5.9016702e+02
   4.1818913e+02   4.3296986e+02   5.1518273e+02   5.7331931e+02   5.9733846e+02
   4.8757134e+02   5.3716125e+02   5.6367529e+02   6.0843309e+02   6.2110502e+02
   4.8366567e+02   5.0417262e+02   5.2528428e+02   5.7413633e+02   5.9600166e+02
   4.4129374e+02   4.4559288e+02   5.0186432e+02   5.5678988e+02   5.8621686e+02
   4.4547515e+02   4.5186815e+02   5.2776747e+02   6.1325859e+02   6.6579421e+02
   4.7841344e+02   4.8236232e+02   4.9506794e+02   5.5054116e+02   5.8220496e+02
   4.4760665e+02   4.4939806e+02   4.9293951e+02   5.5070285e+02   5.8244058e+02
   4.5354418e+02   4.5955428e+02   5.2628347e+02   6.0122795e+02   6.3039588e+02
   4.8782313e+02   5.4596272e+02   5.4802070e+02   5.5034803e+02   5.8097760e+02
   4.8762637e+02   5.3876557e+02   5.6383810e+02   5.9467903e+02   6.0484222e+02
   4.8779157e+02   5.4564723e+02   5.6852401e+02   5.7569643e+02   5.8569964e+02
   4.6251993e+02   4.6856052e+02   5.2188483e+02   5.8536995e+02   6.0823055e+02
   4.8371905e+02   5.0535741e+02   5.3066321e+02   5.8571219e+02   6.0597337e+02
   4.5721596e+02   4.6304737e+02   5.2174531e+02   5.8564446e+02   6.0870805e+02
   4.3940137e+02   4.4607626e+02   5.1934665e+02   5.8092875e+02   6.0384097e+02
   4.8782886e+02   5.4815163e+02   5.8082614e+02   6.7197216e+02   6.7369727e+02
   4.1821731e+02   4.3390185e+02   5.2721808e+02   6.1002476e+02   6.4855768e+02
   4.8090636e+02   4.9748774e+02   5.3023463e+02   5.9613227e+02   6.2030172e+02
   4.8755428e+02   5.3669653e+02   5.6309875e+02   6.0858688e+02   6.2161917e+02
   4.8778825e+02   5.1321680e+02   5.1340063e+02   5.4834750e+02   5.8093661e+02
   4.3513180e+02   4.3953429e+02   4.9924153e+02   5.5482023e+02   5.8501619e+02
   4.5375554e+02   4.5510455e+02   4.9170613e+02   5.4998520e+02   5.8198440e+02
   4.8780454e+02   5.4642902e+02   5.7769865e+02   6.1725999e+02   6.2007730e+02
   4.5067380e+02   4.5677687e+02   5.2775110e+02   6.1214661e+02   6.5522766e+02
   4.7021448e+02   4.7799346e+02   5.2078497e+02   5.8083315e+02   6.0306562e+02
   4.8763726e+02   5.3094731e+02   5.3547735e+02   5.5385272e+02   5.8263438e+02
   4.8777190e+02   5.4452932e+02   5.7495641e+02   6.3511625e+02   6.4387187e+02
   4.8751623e+02   5.3559153e+02   5.5866786e+02   5.9009095e+02   6.0211867e+02
   4.2611400e+02   4.2655116e+02   4.8827378e+02   5.4837825e+02   5.8099190e+02
   4.8762104e+02   5.3121024e+02   5.3637350e+02   5.5467649e+02   5.8290072e+02
   4.3228795e+02   4.4076506e+02   5.2765062e+02   6.1355170e+02   7.1041809e+02
   4.5940089e+02   4.6046723e+02   4.9089576e+02   5.4952605e+02   5.8169062e+02
   4.8715377e+02   5.2885405e+02   5.5428872e+02   6.0932378e+02   6.2752800e+02
   4.8782665e+02   5.4800630e+02   5.8057957e+02   6.6122267e+02   6.6421718e+02
   4.8097963e+02   4.9516166e+02   5.1615419e+02   5.6563291e+02   5.9082000e+02
   3.9110368e+02   4.3245453e+02   5.2743982e+02   6.1216603e+02   6.5729686e+02
   4.8606169e+02   5.1739693e+02   5.4464653e+02   6.2108251e+02   6.8757881e+02
   4.3181720e+02   4.3318410e+02   4.9017003e+02   5.4930272e+02   5.8158220e+02
   4.8744583e+02   5.3078157e+02   5.4176962e+02   5.6322693e+02   5.8629939e+02
   4.8698501e+02   5.2367800e+02   5.3813727e+02   5.6951722e+02   5.9058997e+02
   4.8670432e+02   5.1034606e+02   5.1528593e+02   5.5306194e+02   5.8320354e+02
   4.5641140e+02   4.6149002e+02   5.1130004e+02   5.6644285e+02   5.9217695e+02
   4.3805498e+02   4.4529023e+02   5.2768955e+02   6.1344618e+02   6.7890436e+02
   4.4033366e+02   4.4277753e+02   4.9416327e+02   5.5146485e+02   5.8292637e+02
   4.8728687e+02   5.3099407e+02   5.5606268e+02   6.0441418e+02   6.2077083e+02
   4.8619037e+02   5.1793259e+02   5.4194573e+02   5.9479072e+02   6.1429826e+02
   4.7886237e+02   4.9291763e+02   5.3166531e+02   6.1564521e+02   6.7349774e+02
   4.6769572e+02   4.7498654e+02   5.2734854e+02   6.0293068e+02   6.3244514e+02
   4.1228866e+02   4.3185420e+02   5.1392517e+02   5.7125850e+02   5.9576316e+02
   4.6254097e+02   4.6883868e+02   5.2833711e+02   6.1409931e+02   6.8990866e+02
   4.8527140e+02   5.1260217e+02   5.4100828e+02   6.1961777e+02   7.0495634e+02
   4.1128914e+02   4.3202562e+02   5.1601825e+02   5.7478376e+02   5.9851836e+02
   4.8753891e+02   5.3562081e+02   5.5403225e+02   5.7628319e+02   5.9175040e+02
   4.8626394e+02   5.1899885e+02   5.4596358e+02   6.2182339e+02   7.1842137e+02
   4.2791882e+02   4.3756423e+02   5.2237151e+02   5.8861738e+02   6.1289260e+02
   4.2430608e+02   4.3553650e+02   5.2011792e+02   5.8298500e+02   6.0605966e+02
   4.2465167e+02   4.3602447e+02   5.2555513e+02   5.9956799e+02   6.2822681e+02
   4.8781399e+02   5.4323560e+02   5.4519756e+02   5.5032811e+02   5.8110176e+02
   4.5570699e+02   4.6174740e+02   5.2804536e+02   6.1382471e+02   6.8276219e+02
   4.0090138e+02   4.2430074e+02   4.9495138e+02   5.5204132e+02   5.8331122e+02
   4.8396428e+02   5.0701192e+02   5.3701174e+02   6.1280678e+02   6.4402101e+02
   3.9259748e+02   4.2420775e+02   4.9494989e+02   5.5204069e+02   5.8331094e+02
   4.8720358e+02   5.2706522e+02   5.4093793e+02   5.6853542e+02   5.8947644e+02
   4.8682549e+02   5.2427817e+02   5.4831085e+02   5.9851755e+02   6.1680057e+02
   4.3162916e+02   4.3687232e+02   5.0013374e+02   5.5551681e+02   5.8545629e+02
   4.8502556e+02   5.0228748e+02   5.1038656e+02   5.5440514e+02   5.8410207e+02
   4.4362397e+02   4.5017144e+02   5.2720547e+02   6.0840230e+02   6.4382053e+02
   4.8782774e+02   5.4806128e+02   5.8050921e+02   5.9343408e+02   5.9369022e+02
   4.8781749e+02   5.4271752e+02   5.4406036e+02   5.4965268e+02   5.8103745e+02
   4.4989903e+02   4.5593382e+02   5.2478639e+02   5.9527524e+02   6.2161817e+02
   4.4093447e+02   4.4545713e+02   5.0283856e+02   5.5762222e+02   5.8673408e+02
   4.5844338e+02   4.5852630e+02   4.8805125e+02   5.4826238e+02   5.8091475e+02
   4.8456510e+02   5.0931226e+02   5.3822526e+02   6.1118992e+02   6.3985090e+02
   4.0971070e+02   4.2677636e+02   4.9786104e+02   5.5393127e+02   5.8448921e+02
   4.8770088e+02   5.4082576e+02   5.5847656e+02   5.7186005e+02   5.8734084e+02
   4.8782166e+02   5.4763861e+02   5.7445840e+02   5.7699252e+02   5.8293221e+02
   4.3255607e+02   4.3797709e+02   5.0153944e+02   5.5662319e+02   5.8614095e+02
   4.8721768e+02   5.2974580e+02   5.5372360e+02   5.9788854e+02   6.1367762e+02
   4.8761061e+02   5.3700750e+02   5.5185638e+02   5.6863955e+02   5.8732163e+02
   3.9653765e+02   4.3218201e+02   5.2260390e+02   5.8939152e+02   6.1395934e+02
   4.6844238e+02   4.7588736e+02   5.2530875e+02   5.9378103e+02   6.1888784e+02
   4.3106276e+02   4.3827695e+02   5.0871080e+02   5.6383063e+02   5.9065727e+02
   3.8999630e+02   4.3199778e+02   5.2045703e+02   5.8386764e+02   6.0707353e+02
   4.3975289e+02   4.4051475e+02   4.8950684e+02   5.4895702e+02   5.8135944e+02
   4.8772146e+02   5.4216275e+02   5.7136356e+02   6.2698140e+02   6.3725541e+02
   4.2971218e+02   4.2973765e+02   4.8786371e+02   5.4818623e+02   5.8086781e+02
   4.6389395e+02   4.6914265e+02   5.1042598e+02   5.6474150e+02   5.9094319e+02
   4.8729797e+02   5.3086111e+02   5.5254134e+02   5.8763091e+02   6.0180945e+02
   4.6159857e+02   4.6169928e+02   4.8809474e+02   5.4827765e+02   5.8092363e+02
   4.6197171e+02   4.6709098e+02   5.1035398e+02   5.6482526e+02   5.9103105e+02
   4.8776475e+02   5.4413752e+02   5.6752221e+02   5.7926867e+02   5.8890675e+02
   4.8776068e+02   5.3753564e+02   5.4089830e+02   5.5220472e+02   5.8173890e+02
   4.2760355e+02   4.3663367e+02   5.1351965e+02   5.7052886e+02   5.9521023e+02
   4.8571165e+02   5.1434712e+02   5.3779657e+02   5.8954029e+02   6.0871412e+02
   4.8610850e+02   5.1202813e+02   5.2312022e+02   5.6116166e+02   5.8732829e+02
   4.1577798e+02   4.3206954e+02   5.1216269e+02   5.6852194e+02   5.9382664e+02
   4.0363031e+02   4.3244108e+02   5.2549290e+02   5.9941792e+02   6.2803350e+02
   4.6773825e+02   4.7504902e+02   5.2749471e+02   6.0376912e+02   6.3381803e+02
   4.4500258e+02   4.5122334e+02   5.2185147e+02   5.8673547e+02   6.1028115e+02
   4.8710524e+02   5.2820838e+02   5.5452069e+02   6.2356258e+02   6.5270555e+02
   4.8758530e+02   5.3207668e+02   5.3912030e+02   5.5718522e+02   5.8371568e+02
   4.8295547e+02   5.0359966e+02   5.3525898e+02   6.1288507e+02   6.4580456e+02
   4.7913175e+02   4.9347969e+02   5.3152551e+02   6.1240611e+02   6.4849164e+02
   4.1110181e+02   4.3276526e+02   5.2515838e+02   5.9796694e+02   6.2586009e+02
   4.4192787e+02   4.4447453e+02   4.9485622e+02   5.5186620e+02   5.8317132e+02
   4.8706397e+02   5.2650684e+02   5.4536000e+02   5.7973013e+02   5.9667164e+02
   4.4365067e+02   4.4516398e+02   4.9175874e+02   5.5008984e+02   5.8206798e+02
   4.8780118e+02   5.0441309e+02   5.0447991e+02   5.4821264e+02   5.8087822e+02
   4.2345543e+02   4.2453802e+02   4.8870544e+02   5.4858519e+02   5.8112526e+02
   4.8657553e+02   5.2152073e+02   5.4571225e+02   5.9815771e+02   6.1738056e+02
   4.8782857e+02   5.4816055e+02   5.8084155e+02   7.2320664e+02   7.3060557e+02
   4.4502713e+02   4.5124165e+02   5.2177123e+02   5.8652610e+02   6.1001982e+02
   4.2300440e+02   4.2894831e+02   4.9476015e+02   5.5190556e+02   5.8322053e+02
   4.5424700e+02   4.5966056e+02   5.1483870e+02   5.7189240e+02   5.9599986e+02
   4.8654746e+02   5.2064181e+02   5.4182084e+02   5.8580169e+02   6.0308373e+02
   4.8773608e+02   5.3869268e+02   5.4464322e+02   5.5534459e+02   5.8241004e+02
   4.4644845e+02   4.5274994e+02   5.2781663e+02   6.1358994e+02   6.8093125e+02
   4.8781251e+02   5.3356691e+02   5.3401464e+02   5.4869922e+02   5.8099386e+02
   4.8538502e+02   5.1130746e+02   5.3048587e+02   5.7552377e+02   5.9626769e+02
   4.7424719e+02   4.8439177e+02   5.2974044e+02   6.1339732e+02   6.5525092e+02
   4.8697410e+02   5.2640990e+02   5.5280960e+02   6.2507347e+02   6.9485516e+02
   4.5465220e+02   4.5619416e+02   4.9237774e+02   5.5032457e+02   5.8218995e+02
   4.8712570e+02   5.2851934e+02   5.5496588e+02   6.2631555e+02   7.1005824e+02
   4.5741640e+02   4.6052381e+02   4.9867074e+02   5.5403057e+02   5.8442749e+02
   4.2986372e+02   4.3904027e+02   5.2761905e+02   6.1340701e+02   6.8335329e+02
   4.8647608e+02   5.2083753e+02   5.4722814e+02   6.1735142e+02   6.4483751e+02
   3.9299452e+02   4.3195164e+02   5.1983060e+02   5.8238979e+02   6.0544242e+02
   4.8771338e+02   5.4180752e+02   5.7014255e+02   6.1018625e+02   6.1884374e+02
   4.8724577e+02   5.3021787e+02   5.5426796e+02   5.9811611e+02   6.1372458e+02
   4.3783990e+02   4.4007887e+02   4.9308303e+02   5.5085299e+02   5.8255056e+02
   4.8768521e+02   5.4075903e+02   5.6953196e+02   6.3280481e+02   6.4986928e+02
   4.2891274e+02   4.3842246e+02   5.2762269e+02   6.1349402e+02   7.0364422e+02
   4.4502867e+02   4.4654493e+02   4.9181608e+02   5.5011179e+02   5.8207979e+02
   4.8782868e+02   5.4816456e+02   5.8081536e+02   5.8480680e+02   5.8484364e+02
   4.8782887e+02   5.4816330e+02   5.8084555e+02   6.4266611e+02   6.4268710e+02
   4.0923043e+02   4.1882884e+02   4.9014673e+02   5.4930870e+02   5.8159095e+02
   4.4849353e+02   4.5468598e+02   5.2785058e+02   6.1356828e+02   6.7511934e+02
   4.5333980e+02   4.5660906e+02   4.9922237e+02   5.5452340e+02   5.8475615e+02
   4.5610362e+02   4.6214660e+02   5.2796997e+02   6.1295412e+02   6.5928609e+02
   4.8496139e+02   5.1110962e+02   5.3998959e+02   6.1929488e+02   7.3809827e+02
   4.8711325e+02   5.2825915e+02   5.5382159e+02   6.1111338e+02   6.3001992e+02
   4.6413281e+02   4.6739086e+02   4.9877584e+02   5.5385233e+02   5.8426660e+02
   3.9301168e+02   4.0025473e+02   4.8789043e+02   5.4819840e+02   5.8087567e+02
   4.1899176e+02   4.3362987e+02   5.1992330e+02   5.8257057e+02   6.0562322e+02
   4.5224918e+02   4.5792701e+02   5.1826716e+02   5.7814230e+02   6.0110174e+02
   4.8758181e+02   5.3689991e+02   5.5583944e+02   5.7686020e+02   5.9162913e+02
   4.2156364e+02   4.3463450e+02   5.2303552e+02   5.9058267e+02   6.1551254e+02
   4.3283237e+02   4.4085553e+02   5.2088302e+02   5.8469186e+02   6.0795230e+02
   4.0459298e+02   4.3134574e+02   5.1358639e+02   5.7072130e+02   5.9537390e+02
   4.8782780e+02   5.4807681e+02   5.8067239e+02   6.1431580e+02   6.1448489e+02
   4.2276630e+02   4.3523023e+02   5.2564028e+02   5.9998326e+02   6.2888394e+02
   4.8631459e+02   5.1346142e+02   5.2433209e+02   5.6122651e+02   5.8725974e+02
   4.8781651e+02   5.4721475e+02   5.7899163e+02   6.1168012e+02   6.1337620e+02
   4.8470642e+02   5.0997772e+02   5.3924895e+02   6.1900284e+02   7.7008499e+02
   4.8708070e+02   5.2786529e+02   5.5427220e+02   6.2564390e+02   6.7172522e+02
   4.1576769e+02   4.2801008e+02   4.9832059e+02   5.5424627e+02   5.8468369e+02
   4.8779877e+02   5.4603149e+02   5.6751958e+02   5.7292881e+02   5.8426030e+02
   4.8696631e+02   5.2520163e+02   5.4454255e+02   5.8103548e+02   5.9798164e+02
   4.8660422e+02   5.2102745e+02   5.4137054e+02   5.8329100e+02   6.0075422e+02
   4.8782707e+02   5.4803110e+02   5.8062401e+02   6.7998568e+02   7.2693558e+02
   4.4532141e+02   4.5166456e+02   5.2573795e+02   5.9949144e+02   6.2787255e+02
   4.3799853e+02   4.4521283e+02   5.2686160e+02   6.0630202e+02   6.3962838e+02
   4.3789616e+02   4.4515048e+02   5.2757313e+02   6.1231878e+02   6.5741205e+02
   3.9224473e+02   4.3246067e+02   5.2750470e+02   6.1279726e+02   6.6250266e+02
   4.5941806e+02   4.6552067e+02   5.2745328e+02   6.0733537e+02   6.4081985e+02
   4.2165776e+02   4.3449304e+02   5.2047709e+02   5.8386302e+02   6.0704903e+02
   3.8739180e+02   4.3245020e+02   5.2745468e+02   6.1231218e+02   6.5823815e+02
   4.5000289e+02   4.5594958e+02   5.2265984e+02   5.8860539e+02   6.1262095e+02
   4.2338296e+02   4.3557075e+02   5.2758738e+02   6.1338348e+02   6.8515260e+02
   4.7315358e+02   4.8253725e+02   5.2694938e+02   5.9697975e+02   6.2292227e+02
   4.8779352e+02   5.4575967e+02   5.7095845e+02   5.7973684e+02   5.8748359e+02
   4.5140451e+02   4.5739729e+02   5.2492028e+02   5.9563949e+02   6.2210498e+02
   4.8780923e+02   5.4672326e+02   5.7839872e+02   6.3542326e+02   6.3887686e+02
   4.8455743e+02   5.0670127e+02   5.2428865e+02   5.6934832e+02   5.9252854e+02
   4.8749867e+02   5.3535484e+02   5.6242789e+02   6.2579976e+02   6.4614104e+02
   4.5589354e+02   4.5771164e+02   4.9337923e+02   5.5084668e+02   5.8250421e+02
   4.2955031e+02   4.3834618e+02   5.1861830e+02   5.7960155e+02   6.0263513e+02
   4.8647272e+02   5.2084339e+02   5.4751865e+02   6.2205276e+02   6.6632246e+02
   3.8001885e+02   3.8089593e+02   4.8782938e+02   5.4816999e+02   5.8085722e+02
   4.3158012e+02   4.3308708e+02   4.9040347e+02   5.4942205e+02   5.8165774e+02
   4.8782870e+02   5.4802166e+02   5.4815434e+02   5.4830316e+02   5.8085772e+02
   4.8742493e+02   5.3040673e+02   5.4167078e+02   5.6371310e+02   5.8657127e+02
   4.0427916e+02   4.3029456e+02   5.0818181e+02   5.6329651e+02   5.9034368e+02
   4.8782849e+02   5.4812970e+02   5.7354812e+02   5.7370255e+02   5.8097632e+02
   4.3929706e+02   4.4382772e+02   5.0202484e+02   5.5695189e+02   5.8632500e+02
   4.8493673e+02   4.9728541e+02   5.0332884e+02   5.5132515e+02   5.8251806e+02
   4.8238235e+02   5.0182006e+02   5.3413953e+02   6.0967848e+02   6.3986322e+02
   4.1805564e+02   4.3388136e+02   5.2752265e+02   6.1287550e+02   6.6331579e+02
   4.3929703e+02   4.4489666e+02   5.0817411e+02   5.6305964e+02   5.9012778e+02
   4.5837901e+02   4.6415156e+02   5.2009378e+02   5.8153887e+02   6.0414967e+02
   4.8462753e+02   5.0962299e+02   5.3884282e+02   6.1645040e+02   6.5243017e+02
   4.8782721e+02   5.4803877e+02   5.8053119e+02   6.0033015e+02   6.0057190e+02
   4.8781353e+02   5.3339626e+02   5.3380375e+02   5.4865241e+02   5.8098271e+02
   4.8782406e+02   5.4778541e+02   5.8014903e+02   6.2303398e+02   6.2373725e+02
   4.2230341e+02   4.2375866e+02   4.8890843e+02   5.4868408e+02   5.8118913e+02
   4.3548294e+02   4.4301502e+02   5.2322981e+02   5.9090661e+02   6.1586612e+02
   4.8773355e+02   5.4266786e+02   5.7200064e+02   6.2373471e+02   6.3236785e+02
   4.5518766e+02   4.6065713e+02   5.1581011e+02   5.7346233e+02   5.9719496e+02
   4.3010772e+02   4.3890010e+02   5.2132341e+02   5.8584595e+02   6.0933424e+02
   4.5373137e+02   4.5804327e+02   5.0506916e+02   5.5934744e+02   5.8771135e+02
   4.8741996e+02   5.3360888e+02   5.6052141e+02   6.2904391e+02   6.6395644e+02
   4.8708490e+02   5.2300385e+02   5.3388921e+02   5.6301006e+02   5.8725597e+02
   4.5073061e+02   4.5683643e+02   5.2790219e+02   6.1363617e+02   6.7647843e+02
   4.7068077e+02   4.7898149e+02   5.2631973e+02   5.9631563e+02   6.2221489e+02
   4.7424488e+02   4.8235541e+02   5.1134405e+02   5.6385224e+02   5.9010405e+02
   4.8758678e+02   5.3745372e+02   5.6038960e+02   5.8777734e+02   5.9916448e+02
   4.8782881e+02   5.4815497e+02   5.7855451e+02   5.7873581e+02   5.8102846e+02
   4.8782817e+02   5.4386357e+02   5.4395793e+02   5.4827115e+02   5.8086680e+02
   4.8768320e+02   5.4067072e+02   5.6563643e+02   5.9050068e+02   5.9961102e+02
   6.1381569e+02   5.2786945e+02   4.6661656e+02   4.6414838e+02   4.2796511e+02
   6.1358397e+02   5.2761346e+02   4.3622766e+02   4.2488609e+02   3.8016457e+02
   6.6828832e+02   5.8872668e+02   5.6122168e+02   5.0657841e+02   4.2975032e+02
   6.1383189e+02   5.2786154e+02   4.5461705e+02   4.4881209e+02   4.1272837e+02
   6.2112033e+02   5.8191795e+02   5.7494106e+02   5.2358547e+02   4.3222153e+02
   6.1378906e+02   5.2781863e+02   4.5230344e+02   4.4630252e+02   4.1181796e+02
   6.4760206e+02   6.2041591e+02   5.9711236e+02   5.2517243e+02   4.3232161e+02
   6.1706752e+02   5.7634292e+02   5.7277448e+02   5.2533126e+02   4.3232997e+02
   6.1750327e+02   5.4132727e+02   5.2319678e+02   5.0584569e+02   4.3033388e+02
   6.1366587e+02   5.2783455e+02   4.9134706e+02   4.9062952e+02   4.3207876e+02
   6.1554043e+02   5.3140826e+02   4.9532624e+02   4.8382882e+02   4.2358684e+02
   6.1447442e+02   5.2866844e+02   4.7405753e+02   4.6711498e+02   4.0853600e+02
   6.5569011e+02   5.8213119e+02   5.5209101e+02   4.9669584e+02   4.2551282e+02
   6.1431341e+02   5.5710510e+02   5.5573219e+02   5.2632358e+02   4.3238977e+02
   6.4343845e+02   6.1137659e+02   5.9168154e+02   5.2389978e+02   4.3224315e+02
   6.5114491e+02   5.7775291e+02   5.4634302e+02   4.8806306e+02   4.0579568e+02
   6.2192615e+02   5.6618242e+02   5.5424845e+02   5.1662996e+02   4.3163817e+02
   6.1409774e+02   5.8418107e+02   5.8371204e+02   5.2737864e+02   4.3244172e+02
   6.6564604e+02   5.8570880e+02   5.5650593e+02   5.0167535e+02   4.2810846e+02
   6.1370222e+02   5.2773237e+02   4.4665154e+02   4.3968490e+02   4.0142455e+02
   6.2170240e+02   5.4693589e+02   5.2162387e+02   4.9071107e+02   4.2139780e+02
   6.1449479e+02   5.3417412e+02   5.2476984e+02   5.1748121e+02   4.3214267e+02
   6.1360973e+02   5.2764335e+02   4.5065909e+02   4.4899445e+02   4.2961181e+02
   6.3393901e+02   5.7350924e+02   5.5034061e+02   5.0413750e+02   4.2905381e+02
   6.1393402e+02   5.2797713e+02   4.6345113e+02   4.5915779e+02   4.2250855e+02
   6.1358480e+02   5.2761799e+02   4.4068083e+02   4.3702343e+02   4.2692056e+02
   7.1205478e+02   6.2942042e+02   6.0035562e+02   5.2570139e+02   4.3235167e+02
   6.1506552e+02   5.3070929e+02   4.9577835e+02   4.8699230e+02   4.2720221e+02
   6.1356318e+02   5.2759491e+02   4.3412978e+02   4.2043794e+02   4.1061879e+02
   6.3877402e+02   5.8388331e+02   5.6243489e+02   5.1154767e+02   4.3087577e+02
   6.6091473e+02   6.0629978e+02   5.8391868e+02   5.2061972e+02   4.3200331e+02
   6.2591960e+02   5.5610123e+02   5.3139897e+02   4.9271528e+02   4.2273685e+02
   6.1404489e+02   5.4130225e+02   5.3915469e+02   5.2531915e+02   4.3236881e+02
   6.2820038e+02   5.5800951e+02   5.3136333e+02   4.8730223e+02   3.8011641e+02
   6.1357653e+02   5.2760776e+02   4.3578078e+02   4.2522640e+02   4.1344942e+02
   6.1428015e+02   5.7919866e+02   5.7851974e+02   5.2721602e+02   4.3243341e+02
   6.1358084e+02   5.2761750e+02   4.6636307e+02   4.6606879e+02   4.3198335e+02
   6.1365385e+02   5.2768689e+02   4.5231964e+02   4.4985606e+02   4.2790694e+02
   6.1359354e+02   5.2762345e+02   4.3741499e+02   4.2750838e+02   4.0688222e+02
   6.1355277e+02   5.2758641e+02   4.4549664e+02   4.4528769e+02   4.3214294e+02
   6.1937787e+02   5.4453272e+02   5.2321489e+02   5.0012307e+02   4.2840371e+02
   6.8666529e+02   6.1407761e+02   5.8962232e+02   5.2270511e+02   4.3216212e+02
   6.1354955e+02   5.2758289e+02   4.3255875e+02   4.0786415e+02   4.0502605e+02
   6.2030503e+02   5.5872143e+02   5.4642459e+02   5.1486523e+02   4.3146245e+02
   6.2021573e+02   5.4946089e+02   5.3112140e+02   5.0523144e+02   4.2978631e+02
   6.1601405e+02   6.0550976e+02   6.0336926e+02   5.2741020e+02   4.3244365e+02
   6.1504879e+02   5.5964835e+02   5.5718485e+02   5.2537035e+02   4.3233726e+02
   6.1360113e+02   5.2763461e+02   4.5164497e+02   4.5037286e+02   4.3027927e+02
   6.2770063e+02   5.7045535e+02   5.5256050e+02   5.1063377e+02   4.3072874e+02
   6.1406670e+02   5.2812025e+02   4.6567270e+02   4.6047873e+02   4.1834031e+02
   6.3482112e+02   5.9466649e+02   5.7963094e+02   5.2098151e+02   4.3203199e+02
   6.2049674e+02   5.4385597e+02   5.1764739e+02   4.8941748e+02   4.2022773e+02
   6.1360829e+02   5.2782724e+02   5.0928090e+02   5.0893830e+02   4.3239560e+02
   6.1360265e+02   5.2763272e+02   4.3840749e+02   4.2922748e+02   4.0852545e+02
   6.2238932e+02   5.5836464e+02   5.4192258e+02   5.0935108e+02   4.3056091e+02
   6.8675975e+02   6.4069729e+02   6.0689133e+02   5.2682376e+02   4.3241247e+02
   6.1774738e+02   5.3844076e+02   5.1320284e+02   4.9457950e+02   4.2670658e+02
   6.2616365e+02   5.5465113e+02   5.2831830e+02   4.8746028e+02   4.0741101e+02
   6.1376389e+02   5.2779558e+02   4.5317464e+02   4.4827511e+02   4.2031097e+02
   6.1383958e+02   5.2787886e+02   4.6228044e+02   4.5887185e+02   4.2540547e+02
   6.1483241e+02   5.3854787e+02   5.3121653e+02   5.1968580e+02   4.3214351e+02
   6.1354888e+02   5.2762597e+02   5.2687960e+02   5.2683527e+02   4.3245192e+02
   6.3101992e+02   5.8665215e+02   5.7213938e+02   5.1906371e+02   4.3186662e+02
   6.2797629e+02   5.5972420e+02   5.3470313e+02   4.9294394e+02   4.2275116e+02
   6.1735738e+02   5.4838680e+02   5.3759485e+02   5.1566977e+02   4.3166541e+02
   6.1500395e+02   5.2961586e+02   4.8256303e+02   4.7311712e+02   4.0086289e+02
   6.1370381e+02   6.0101929e+02   6.0089732e+02   5.2756682e+02   4.3245109e+02
   6.1366433e+02   5.2769500e+02   4.4421823e+02   4.3714836e+02   4.1113865e+02
   6.1357975e+02   5.3865688e+02   5.3848580e+02   5.2740558e+02   4.3244681e+02
   6.1655576e+02   5.3320574e+02   4.9807945e+02   4.8140005e+02   4.0981277e+02
   6.2781904e+02   5.9149472e+02   5.8055887e+02   5.2272209e+02   4.3216248e+02
   6.1396556e+02   5.2799516e+02   4.5935693e+02   4.5329220e+02   3.8929725e+02
   6.2168488e+02   5.5276052e+02   5.3359626e+02   5.0418812e+02   4.2937880e+02
   6.1971804e+02   6.1451613e+02   6.0848377e+02   5.2741395e+02   4.3244332e+02
   6.1359406e+02   5.2762760e+02   4.4671360e+02   4.4479941e+02   4.2936838e+02
   6.8431751e+02   5.9950732e+02   5.7616963e+02   5.1682733e+02   4.3164065e+02
   6.2491376e+02   5.5367277e+02   5.2861754e+02   4.9126053e+02   4.2117602e+02
   6.1854195e+02   5.6183537e+02   5.5391924e+02   5.2023126e+02   4.3198820e+02
   6.1446473e+02   5.6799367e+02   5.6684317e+02   5.2673305e+02   4.3240822e+02
   6.1452249e+02   5.3023714e+02   5.0259701e+02   4.9730188e+02   4.3073238e+02
   6.2130978e+02   5.4803426e+02   5.2511730e+02   4.9643840e+02   4.2637048e+02
   6.1846740e+02   5.3829227e+02   5.0909330e+02   4.8594276e+02   4.1582155e+02
   6.1475722e+02   5.4249606e+02   5.3765188e+02   5.2241987e+02   4.3223234e+02
   6.5435129e+02   5.7863960e+02   5.4682451e+02   4.8781074e+02   3.8028713e+02
   6.3521994e+02   5.6963352e+02   5.4277401e+02   4.9386738e+02   4.2335161e+02
   6.2065992e+02   5.4339776e+02   5.1599485e+02   4.8639086e+02   4.1002295e+02
   6.1355251e+02   5.2758576e+02   4.3301921e+02   4.2075790e+02   4.1887761e+02
   6.8445061e+02   6.0700816e+02   5.8397157e+02   5.2053132e+02   4.3199600e+02
   6.1414778e+02   5.4876738e+02   5.4717145e+02   5.2598382e+02   4.3238023e+02
   6.1498582e+02   5.4158841e+02   5.3535997e+02   5.2089486e+02   4.3216167e+02
   6.1363794e+02   5.2767817e+02   4.6537226e+02   4.6451293e+02   4.3102468e+02
   6.1359778e+02   5.2763115e+02   4.4290507e+02   4.3942446e+02   4.2681743e+02
   6.1369808e+02   5.3230457e+02   5.3028291e+02   5.2547547e+02   4.3241761e+02
   6.1413514e+02   5.5543949e+02   5.5431298e+02   5.2653199e+02   4.3240099e+02
   6.1469409e+02   5.3069375e+02   5.0324582e+02   4.9709633e+02   4.3045923e+02
   6.4331278e+02   5.9083125e+02   5.7006194e+02   5.1511585e+02   4.3143163e+02
   6.2129354e+02   5.4900520e+02   5.2724860e+02   4.9891068e+02   4.2758111e+02
   6.1358391e+02   5.2866660e+02   5.2652537e+02   5.2540557e+02   4.3244262e+02
   6.1360454e+02   5.4709962e+02   5.4693794e+02   5.2742025e+02   4.3244520e+02
   6.2025046e+02   5.9650744e+02   5.9150284e+02   5.2624436e+02   4.3238203e+02
   6.1358293e+02   5.2761638e+02   4.4733369e+02   4.4600424e+02   4.3033519e+02
   6.1406465e+02   5.8226981e+02   5.8180901e+02   5.2736748e+02   4.3244112e+02
   6.2478399e+02   6.0084765e+02   5.9258424e+02   5.2568532e+02   4.3235115e+02
   6.1404023e+02   5.2808326e+02   4.6379407e+02   4.5834835e+02   4.1581100e+02
   6.1630397e+02   5.4186331e+02   5.2996073e+02   5.1417930e+02   4.3164801e+02
   6.1593477e+02   5.6682502e+02   5.6364612e+02   5.2511222e+02   4.3231873e+02
   7.4955631e+02   5.8925298e+02   5.6158304e+02   5.0668654e+02   4.2977966e+02
   6.1926032e+02   5.4846062e+02   5.3198963e+02   5.0810262e+02   4.3050428e+02
   6.1379560e+02   5.2782542e+02   4.5285356e+02   4.4700282e+02   4.1319414e+02
   6.3189345e+02   5.6836691e+02   5.4418611e+02   4.9945797e+02   4.2721952e+02
   6.2546612e+02   5.6017188e+02   5.3951947e+02   5.0292127e+02   4.2878247e+02
   6.1424125e+02   5.2857164e+02   4.8029950e+02   4.7567988e+02   4.2672616e+02
   6.4122892e+02   5.7365250e+02   5.4455289e+02   4.9093089e+02   4.1941211e+02
   6.1354873e+02   5.2759089e+02   5.2536571e+02   5.2535655e+02   4.3245187e+02
   6.1553936e+02   5.3076464e+02   4.8922930e+02   4.7721215e+02   4.0686126e+02
   6.2765515e+02   5.7663809e+02   5.6156398e+02   5.1581247e+02   4.3152455e+02
   6.2027044e+02   5.4466987e+02   5.2041365e+02   4.9391252e+02   4.2504198e+02
   6.3589333e+02   5.6950330e+02   5.4195177e+02   4.9182505e+02   4.2096884e+02
   6.1355671e+02   5.3541786e+02   5.3535432e+02   5.2751699e+02   4.3245050e+02
   6.9340614e+02   6.9277026e+02   6.1354585e+02   5.2758156e+02   4.3245206e+02
   6.1531753e+02   5.4727022e+02   5.4204831e+02   5.2212453e+02   4.3218149e+02
   6.8948759e+02   6.7623598e+02   6.1345265e+02   5.2757205e+02   4.3245149e+02
   6.2260857e+02   5.9227487e+02   5.8539260e+02   5.2497723e+02   4.3230905e+02
   6.1360945e+02   5.2765281e+02   4.6943558e+02   4.6893963e+02   4.3171310e+02
   6.1397332e+02   5.2801009e+02   4.6182241e+02   4.5658648e+02   4.1735429e+02
   6.1523910e+02   5.3039270e+02   4.8943820e+02   4.7923128e+02   4.2048092e+02
   6.1356218e+02   5.2759378e+02   4.3391991e+02   4.1881086e+02   4.0538763e+02
   6.3048417e+02   6.1007608e+02   5.9678124e+02   5.2579212e+02   4.3235725e+02
   6.1556315e+02   5.7248418e+02   5.7022116e+02   5.2605967e+02   4.3237157e+02
   6.1435983e+02   5.2848177e+02   4.7108985e+02   4.6452645e+02   3.9534255e+02
   6.1459124e+02   5.8799893e+02   5.8718475e+02   5.2727525e+02   4.3243618e+02
   6.2753203e+02   5.8437469e+02   5.7208149e+02   5.2022745e+02   4.3196955e+02
   6.3039539e+02   5.6244967e+02   5.3614280e+02   4.9053622e+02   4.1919220e+02
   7.0316487e+02   6.8457915e+02   6.1346465e+02   5.2757328e+02   4.3245169e+02
   6.1360437e+02   5.2763623e+02   4.4017801e+02   4.3371296e+02   4.2070308e+02
   6.1371603e+02   5.2976364e+02   5.2460681e+02   5.2230429e+02   4.3240196e+02
   6.3184738e+02   5.9836287e+02   5.8559197e+02   5.2325928e+02   4.3220005e+02
   6.4178991e+02   5.7299992e+02   5.4314153e+02   4.8782811e+02   4.0022077e+02
   6.6343036e+02   6.5664979e+02   6.1273818e+02   5.2750171e+02   4.3244789e+02
   6.1795259e+02   5.3842953e+02   5.1205447e+02   4.9226529e+02   4.2519077e+02
   6.1424495e+02   5.2841987e+02   4.7402690e+02   4.6881476e+02   4.2245710e+02
   6.1540485e+02   5.3643609e+02   5.2273228e+02   5.1232648e+02   4.3166380e+02
   6.2633165e+02   5.7712994e+02   5.6369695e+02   5.1754735e+02   4.3171961e+02
   6.1355318e+02   5.2758743e+02   4.6795299e+02   4.6791320e+02   4.3239086e+02
   6.1364357e+02   5.2767708e+02   4.5127619e+02   4.4880114e+02   4.2797287e+02
   6.1363140e+02   5.2785132e+02   5.0358482e+02   5.0312267e+02   4.3233533e+02
   6.3451963e+02   5.7424891e+02   5.5097803e+02   5.0433139e+02   4.2911348e+02
   6.2876423e+02   5.5889691e+02   5.3216115e+02   4.8734620e+02   3.8042614e+02
   6.2875527e+02   5.5958090e+02   5.3335438e+02   4.8933716e+02   4.1655324e+02
   6.8846936e+02   6.3289426e+02   6.0255639e+02   5.2614587e+02   4.3237643e+02
   6.1445087e+02   6.0599807e+02   6.0517416e+02   5.2753133e+02   4.3244945e+02
   6.2770996e+02   5.5737444e+02   5.3091876e+02   4.8773423e+02   4.0884643e+02
   6.1355180e+02   5.2758497e+02   4.3341969e+02   4.2900631e+02   4.2770880e+02
   6.1561449e+02   5.4048041e+02   5.3053054e+02   5.1658276e+02   4.3190416e+02
   6.1355090e+02   5.2758449e+02   4.3869890e+02   4.3835445e+02   4.3200960e+02
   6.3426644e+02   6.0416161e+02   5.8987844e+02   5.2405900e+02   4.3225337e+02
   6.3657305e+02   5.7804512e+02   5.5520256e+02   5.0694148e+02   4.2986366e+02
   6.1746399e+02   5.9173455e+02   5.8875037e+02   5.2659594e+02   4.3240053e+02
   6.1430775e+02   5.2846841e+02   4.7308449e+02   4.6728752e+02   4.1915429e+02
   6.1360934e+02   5.2764239e+02   4.4228575e+02   4.3746143e+02   4.2400337e+02
   6.1848242e+02   5.9841976e+02   5.9468011e+02   5.2679274e+02   4.3241152e+02
   6.7797275e+02   5.8065882e+02   5.4813044e+02   4.8809573e+02   4.0591452e+02
   6.1360594e+02   5.2765625e+02   4.7387117e+02   4.7344731e+02   4.3191908e+02
   6.3842015e+02   5.7039209e+02   5.4129736e+02   4.8771901e+02   3.9205799e+02
   6.1697818e+02   5.3416948e+02   5.0033429e+02   4.8184655e+02   3.8448741e+02
   6.1391364e+02   5.2794189e+02   4.5734708e+02   4.5125336e+02   3.8086136e+02
   6.1473560e+02   5.5413274e+02   5.5168071e+02   5.2523123e+02   4.3233517e+02
   6.4392671e+02   5.7439092e+02   5.4410244e+02   4.8786175e+02   4.0102756e+02
   6.1354998e+02   5.2758355e+02   4.3465164e+02   4.3386156e+02   4.3158335e+02
   6.1365363e+02   5.2770877e+02   4.7127124e+02   4.7044710e+02   4.3128795e+02
   6.2785741e+02   5.5812876e+02   5.3204483e+02   4.8921998e+02   4.1641692e+02
   6.2200860e+02   5.8621237e+02   5.7902014e+02   5.2404727e+02   4.3225183e+02
   6.3463502e+02   5.6670069e+02   5.3858207e+02   4.8764762e+02   3.9413467e+02
   6.1390262e+02   5.2798010e+02   4.6938499e+02   4.6645822e+02   4.2720781e+02
   6.5972080e+02   6.3542683e+02   6.0477855e+02   5.2654606e+02   4.3239801e+02
   6.2337156e+02   5.5037057e+02   5.2514392e+02   4.9054294e+02   4.2056192e+02
   6.1909071e+02   5.6537489e+02   5.5742215e+02   5.2069708e+02   4.3201877e+02
   6.1472985e+02   5.5693380e+02   5.5478394e+02   5.2558494e+02   4.3235121e+02
   6.1355074e+02   5.2758432e+02   4.3431055e+02   4.3289239e+02   4.3090066e+02
   6.2635129e+02   5.9832412e+02   5.8903564e+02   5.2487906e+02   4.3230365e+02
   6.6989692e+02   6.3904749e+02   6.0622752e+02   5.2673831e+02   4.3240829e+02
   6.1923346e+02   5.4014845e+02   5.1183801e+02   4.8632793e+02   4.1455477e+02
   6.2939139e+02   5.5990691e+02   5.3309292e+02   4.8754180e+02   4.0326799e+02
   6.1438579e+02   5.2852099e+02   4.7171815e+02   4.6506436e+02   3.9834256e+02
   6.1355241e+02   5.2758525e+02   4.3287392e+02   4.1097937e+02   3.9117307e+02
   6.1360773e+02   5.2763695e+02   4.3867379e+02   4.2930966e+02   3.8619903e+02
   6.1920815e+02   6.0062897e+02   5.9628935e+02   5.2679732e+02   4.3241189e+02
   6.1618600e+02   5.7065161e+02   5.6751100e+02   5.2533835e+02   4.3233088e+02
   6.1732615e+02   5.9229184e+02   5.8942264e+02   5.2667234e+02   4.3240482e+02
   6.1355054e+02   5.2758335e+02   4.3262804e+02   4.0669302e+02   3.9429337e+02
   6.2624411e+02   5.5468236e+02   5.2824933e+02   4.8712892e+02   3.9281291e+02
   6.2724802e+02   5.5858327e+02   5.3376353e+02   4.9310202e+02   4.2298427e+02
   6.2461003e+02   5.5222587e+02   5.2639721e+02   4.8879541e+02   4.1634276e+02
   6.1382081e+02   5.3372215e+02   5.3091287e+02   5.2463242e+02   4.3239020e+02
   6.1400419e+02   5.2805591e+02   4.6537275e+02   4.6076622e+02   4.2141320e+02
   6.1843460e+02   5.8423715e+02   5.7997096e+02   5.2550854e+02   4.3234056e+02
   6.8735631e+02   6.0144016e+02   5.7840673e+02   5.1799765e+02   4.3176463e+02
   6.3574851e+02   5.8852498e+02   5.7123843e+02   5.1732400e+02   4.3169432e+02
   6.1355748e+02   5.2759052e+02   4.3521486e+02   4.3152411e+02   4.2809591e+02
   6.1443152e+02   5.8081562e+02   5.8001147e+02   5.2717775e+02   4.3243143e+02
   6.1786891e+02   5.5665363e+02   5.4833592e+02   5.1930219e+02   4.3192935e+02
   6.1359934e+02   5.3213815e+02   5.3142775e+02   5.2684690e+02   4.3244077e+02
   6.4051221e+02   6.2733341e+02   6.0469255e+02   5.2669465e+02   4.3240610e+02
   6.1498023e+02   5.2973952e+02   4.8505795e+02   4.7608225e+02   4.1871805e+02
   6.6256671e+02   6.5992197e+02   6.1328342e+02   5.2755588e+02   4.3245063e+02
   6.1922675e+02   5.5686083e+02   5.4583586e+02   5.1616795e+02   4.3162939e+02
   6.1610718e+02   5.8442071e+02   5.8222332e+02   5.2658785e+02   4.3240045e+02
   6.1930747e+02   5.4549371e+02   5.2571642e+02   5.0279377e+02   4.2926402e+02
   6.1374575e+02   5.2777904e+02   4.5721765e+02   4.5401434e+02   4.2600555e+02
   6.1751902e+02   5.4239344e+02   5.2571749e+02   5.0785188e+02   4.3069473e+02
   6.1654995e+02   5.3310734e+02   4.9753939e+02   4.8081791e+02   3.8850062e+02
   6.2881995e+02   6.0826144e+02   5.9635122e+02   5.2583999e+02   4.3236003e+02
   6.2548391e+02   5.6835482e+02   5.5236830e+02   5.1240449e+02   4.3105362e+02
   6.1681416e+02   5.3849931e+02   5.1904762e+02   5.0438988e+02   4.3022062e+02
   6.4591641e+02   5.7578943e+02   5.4530258e+02   4.8879060e+02   4.1273840e+02
   6.3854553e+02   5.7909155e+02   5.5530978e+02   5.0608761e+02   4.2962774e+02
   6.1538100e+02   5.3039684e+02   4.8727072e+02   4.7601154e+02   4.0166115e+02
   6.2541275e+02   5.5321922e+02   5.2688202e+02   4.8723845e+02   4.0541623e+02
   6.1722732e+02   5.4713934e+02   5.3594900e+02   5.1512726e+02   4.3162816e+02
   6.1858321e+02   5.3949886e+02   5.1251055e+02   4.9015155e+02   4.2282745e+02
   6.3969437e+02   6.0107408e+02   5.8427302e+02   5.2188469e+02   4.3210221e+02
   6.8281371e+02   5.9131544e+02   5.6501475e+02   5.0965804e+02   4.3049929e+02
   6.2282515e+02   5.8197331e+02   5.7342966e+02   5.2251563e+02   4.3214783e+02
   6.1360492e+02   5.6362226e+02   5.6354048e+02   5.2751828e+02   4.3244887e+02
   6.1384713e+02   5.2790503e+02   4.6710205e+02   4.6439869e+02   4.2747148e+02
   6.1402084e+02   5.2908375e+02   5.0503640e+02   5.0248251e+02   4.3181158e+02
   6.4089007e+02   5.8732193e+02   5.6628074e+02   5.1341322e+02   4.3118808e+02
   6.2919071e+02   5.7948444e+02   5.6404583e+02   5.1620497e+02   4.3156986e+02
   6.1362261e+02   5.2765628e+02   4.4576727e+02   4.4219163e+02   4.2608535e+02
   6.1656844e+02   5.3476393e+02   5.0621568e+02   4.9118653e+02   4.2608542e+02
   6.1361644e+02   5.2764578e+02   4.3959681e+02   4.3073796e+02   4.0071714e+02
   6.1398371e+02   5.2801785e+02   4.6113567e+02   4.5552951e+02   4.1350725e+02
   6.1358556e+02   5.2761598e+02   4.3658009e+02   4.2604723e+02   4.0801523e+02
   6.1413988e+02   5.2821289e+02   4.6787625e+02   4.6253955e+02   4.1795124e+02
   6.1363516e+02   5.2769826e+02   4.7544838e+02   4.7482157e+02   4.3171369e+02
   6.2606753e+02   5.5547231e+02   5.2998846e+02   4.9032481e+02   4.1947744e+02
   6.1409688e+02   5.3216088e+02   5.2420821e+02   5.1922750e+02   4.3227613e+02
   6.1743718e+02   5.3878690e+02   5.1614815e+02   4.9927341e+02   4.2871149e+02
   6.2417927e+02   5.6489366e+02   5.4906588e+02   5.1171950e+02   4.3095357e+02
   6.1748529e+02   5.4912133e+02   5.3838846e+02   5.1578539e+02   4.3166704e+02
   6.1451801e+02   5.2970567e+02   4.9552469e+02   4.8986731e+02   4.2956671e+02
   6.1355054e+02   5.2758343e+02   4.3264503e+02   4.0668514e+02   3.8177272e+02
   6.2150993e+02   5.9467231e+02   5.8871440e+02   5.2569333e+02   4.3235062e+02
   6.1354888e+02   5.2758242e+02   4.4100491e+02   4.4097905e+02   4.3241716e+02
   6.1363186e+02   5.3176776e+02   5.3049425e+02   5.2626448e+02   4.3243296e+02
   6.1502805e+02   5.4964889e+02   5.4583809e+02   5.2370902e+02   4.3226173e+02
   6.4168181e+02   5.7289943e+02   5.4304938e+02   4.8775028e+02   3.8773989e+02
   6.2248218e+02   5.5033833e+02   5.2704798e+02   4.9552584e+02   4.2560717e+02
   6.1458158e+02   5.2883022e+02   4.7572136e+02   4.6820079e+02   3.8565871e+02
   6.1367111e+02   5.2770605e+02   4.5901741e+02   4.5731446e+02   4.2938866e+02
   6.2855328e+02   5.6624277e+02   5.4484414e+02   5.0381472e+02   4.2900214e+02
   6.4080957e+02   5.7540034e+02   5.4767255e+02   4.9621065e+02   4.2522388e+02
   6.6403199e+02   5.8015136e+02   5.4776518e+02   4.8787766e+02   3.9782365e+02
   6.1438419e+02   5.2982573e+02   5.0149187e+02   4.9686520e+02   4.3089459e+02
   6.1662869e+02   5.4814066e+02   5.3937121e+02   5.1811332e+02   4.3189448e+02
   6.1417659e+02   5.2829156e+02   4.7101170e+02   4.6597176e+02   4.2124631e+02
   7.1267568e+02   6.2503591e+02   5.9744824e+02   5.2503331e+02   4.3231317e+02
   6.1361754e+02   5.2765017e+02   4.4240862e+02   4.3699944e+02   4.2238647e+02
   6.2779915e+02   5.6402540e+02   5.4226994e+02   5.0227180e+02   4.2848356e+02
   6.2976252e+02   5.7323458e+02   5.5432280e+02   5.1028016e+02   4.3065020e+02
   6.1355170e+02   5.2758495e+02   4.3604548e+02   4.3513525e+02   4.3139832e+02
   6.1437093e+02   5.2849719e+02   4.7130736e+02   4.6469751e+02   3.8451627e+02
   6.1647051e+02   5.4168039e+02   5.2884546e+02   5.1302219e+02   4.3152386e+02
   6.1456762e+02   5.6202157e+02   5.6045818e+02   5.2628155e+02   4.3238566e+02
   6.1752007e+02   5.7295795e+02   5.6848353e+02   5.2447760e+02   4.3227901e+02
   6.1477457e+02   5.2918157e+02   4.7932957e+02   4.7092960e+02   4.0500028e+02
   6.4345749e+02   5.8117282e+02   5.5535739e+02   5.0412943e+02   4.2902339e+02
   6.1355872e+02   5.2763043e+02   5.1158967e+02   5.1152656e+02   4.3244381e+02
   6.1372898e+02   5.2775925e+02   4.4853856e+02   4.4194502e+02   4.0666379e+02
   6.1387285e+02   5.2790197e+02   4.5608794e+02   4.5015265e+02   4.0930810e+02
   6.1361320e+02   5.6039798e+02   5.6029546e+02   5.2749597e+02   4.3244772e+02
   6.1766275e+02   5.6588733e+02   5.6014102e+02   5.2285506e+02   4.3217675e+02
   6.2187003e+02   5.5491875e+02   5.3710733e+02   5.0669726e+02   4.3001193e+02
   6.1361920e+02   5.2765035e+02   4.4094952e+02   4.3379291e+02   4.1721532e+02
   6.1356723e+02   5.2760000e+02   4.3681506e+02   4.3227796e+02   4.2649425e+02
   6.1356662e+02   5.2905400e+02   5.2824908e+02   5.2676409e+02   4.3244764e+02
   6.1812654e+02   5.3706459e+02   5.0635005e+02   4.8379502e+02   3.9553427e+02
   6.5210742e+02   5.9264543e+02   5.6935313e+02   5.1356336e+02   4.3121065e+02
   6.1355656e+02   5.2760486e+02   4.9900969e+02   4.9896245e+02   4.3243681e+02
   6.1360211e+02   5.2763517e+02   4.4146588e+02   4.3662604e+02   4.2427321e+02
   6.3120943e+02   5.6572852e+02   5.4060331e+02   4.9576424e+02   4.2505601e+02
   6.2135305e+02   5.5893094e+02   5.4475819e+02   5.1254253e+02   4.3113174e+02
   6.1367090e+02   5.2778205e+02   4.8252464e+02   4.8174467e+02   4.3177035e+02
   6.1382375e+02   5.2788873e+02   4.6856536e+02   4.6624198e+02   4.2840740e+02
   6.1360874e+02   5.5795767e+02   5.5785411e+02   5.2748993e+02   4.3244759e+02
   6.3136636e+02   5.6279508e+02   5.3558339e+02   4.8782712e+02   4.0684732e+02
   6.2064175e+02   5.4890107e+02   5.2881568e+02   5.0217443e+02   4.2887925e+02
   6.7719285e+02   5.8514763e+02   5.5527967e+02   4.9992813e+02   4.2733803e+02
   6.5827203e+02   6.0809670e+02   5.8573261e+02   5.2138561e+02   4.3206457e+02
   6.1381017e+02   5.2784004e+02   4.5344897e+02   4.4755536e+02   4.1211668e+02
   6.1357543e+02   5.2761970e+02   4.7691673e+02   4.7672860e+02   4.3224846e+02
   6.3887877e+02   5.7299199e+02   5.4512344e+02   4.9383480e+02   4.2325560e+02
   6.1791182e+02   5.9141524e+02   5.8808555e+02   5.2643943e+02   4.3239237e+02
   6.2432654e+02   5.5663242e+02   5.3528032e+02   5.0072341e+02   4.2803117e+02
   6.1704109e+02   5.4504201e+02   5.3293025e+02   5.1394314e+02   4.3153837e+02
   6.1408479e+02   5.2813914e+02   4.6579807e+02   4.6044272e+02   4.1716722e+02
   6.2408809e+02   5.5055997e+02   5.2410437e+02   4.8680760e+02   3.9269233e+02
   6.9899275e+02   5.8071483e+02   5.4809312e+02   4.8785453e+02   3.9366719e+02
   6.1387305e+02   5.2790129e+02   4.5575797e+02   4.4965974e+02   4.0254315e+02
   6.4717567e+02   5.9226128e+02   5.7040729e+02   5.1473002e+02   4.3137964e+02
   6.1425427e+02   5.2838992e+02   4.7197093e+02   4.6643590e+02   4.1956273e+02
   7.0427375e+02   6.0465794e+02   5.8172805e+02   5.1956013e+02   4.3191249e+02
   6.2276607e+02   5.4786265e+02   5.2120416e+02   4.8654099e+02   3.9508562e+02
   6.1374377e+02   5.2777601e+02   4.5471797e+02   4.5086844e+02   4.2415567e+02
   6.4084511e+02   5.8420288e+02   5.6158158e+02   5.1033905e+02   4.3064440e+02
   6.4148645e+02   5.8729926e+02   5.6590210e+02   5.1304207e+02   4.3112999e+02
   6.1414530e+02   5.2886967e+02   4.9350385e+02   4.8994491e+02   4.3059660e+02
   6.1354976e+02   5.2758309e+02   4.3258651e+02   4.0517977e+02   3.8846657e+02
   6.2334272e+02   5.8265887e+02   5.7375900e+02   5.2238300e+02   4.3213828e+02
   6.1360245e+02   5.3093619e+02   5.2989380e+02   5.2651328e+02   4.3243929e+02
   6.1388362e+02   5.2791414e+02   4.5760271e+02   4.5213769e+02   4.1568351e+02
   6.2924804e+02   5.7996721e+02   5.6467102e+02   5.1647451e+02   4.3160124e+02
   6.7692336e+02   6.5450683e+02   6.1190458e+02   5.2741496e+02   4.3244361e+02
   6.1402726e+02   5.2807348e+02   4.6434384e+02   4.5921361e+02   4.1849332e+02
   6.4166079e+02   6.0772982e+02   5.8947840e+02   5.2336603e+02   4.3220795e+02
   6.1365049e+02   5.2768334e+02   4.4534277e+02   4.4002640e+02   4.2129347e+02
   6.3988618e+02   5.7328416e+02   5.4486666e+02   4.9257966e+02   4.2186627e+02
   6.4330061e+02   5.7410245e+02   5.4399078e+02   4.8814740e+02   4.0777575e+02
   6.1356725e+02   5.2760018e+02   4.3774147e+02   4.3432951e+02   4.2795297e+02
   6.1354944e+02   5.2758256e+02   4.3252571e+02   4.0421046e+02   3.9877374e+02
   6.3993873e+02   6.0197797e+02   5.8509961e+02   5.2213182e+02   4.3212079e+02
   6.2389188e+02   5.5434726e+02   5.3186866e+02   4.9790814e+02   4.2679543e+02
   6.1950912e+02   5.8522939e+02   5.8008593e+02   5.2511212e+02   4.3231753e+02
   6.1354883e+02   5.2758230e+02   4.3249875e+02   4.0172540e+02   3.9576203e+02
   6.1490842e+02   5.2942502e+02   4.8115333e+02   4.7213266e+02   3.9367854e+02
   6.3074860e+02   5.7623923e+02   5.5776833e+02   5.1194385e+02   4.3095440e+02
   6.1357741e+02   5.2761116e+02   4.4529324e+02   4.4386977e+02   4.3024306e+02
   6.1594928e+02   5.3170194e+02   4.9309480e+02   4.7911767e+02   4.0617173e+02
   6.1813474e+02   5.5380218e+02   5.4375050e+02   5.1703104e+02   4.3174237e+02
   6.3178184e+02   5.9388053e+02   5.8060901e+02   5.2187127e+02   4.3210068e+02
   6.5148088e+02   5.7787143e+02   5.4642307e+02   4.8808096e+02   4.0608386e+02
   6.1372367e+02   5.2776056e+02   4.6101133e+02   4.5885234e+02   4.2845496e+02
   6.2180893e+02   5.5144464e+02   5.3082477e+02   5.0137101e+02   4.2847588e+02
   7.1881335e+02   6.2607731e+02   5.9814527e+02   5.2520001e+02   4.3232299e+02
   6.1409551e+02   5.2814732e+02   4.6548758e+02   4.5993404e+02   4.1519291e+02
   6.2136537e+02   5.5087551e+02   5.3080578e+02   5.0234409e+02   4.2885030e+02
   7.0809836e+02   5.8912065e+02   5.6146864e+02   5.0662671e+02   4.2976341e+02
   6.2407836e+02   5.7240245e+02   5.5980253e+02   5.1731516e+02   4.3169969e+02
   6.1354959e+02   5.2758285e+02   4.3867499e+02   4.3854397e+02   4.3228462e+02
   6.1364231e+02   5.2767188e+02   4.4192831e+02   4.3383366e+02   3.8164052e+02
   6.1354890e+02   5.2758219e+02   4.3249684e+02   3.9940986e+02   3.8114297e+02
   6.2477685e+02   5.5223631e+02   5.2611307e+02   4.8787224e+02   4.1251246e+02
   6.1853020e+02   5.3903471e+02   5.1126340e+02   4.8867541e+02   4.2120474e+02
   6.1850131e+02   5.5083544e+02   5.3830671e+02   5.1367602e+02   4.3139306e+02
   6.1547598e+02   5.3059426e+02   4.8821930e+02   4.7647822e+02   3.8004048e+02
   6.1382780e+02   5.2785854e+02   4.5597154e+02   4.5086952e+02   4.1875736e+02
   6.2369565e+02   5.5736323e+02   5.3779209e+02   5.0418133e+02   4.2925627e+02
   6.3181177e+02   6.2856289e+02   6.1097683e+02   5.2740937e+02   4.3244304e+02
   6.1355787e+02   5.2759106e+02   4.3518303e+02   4.3118315e+02   4.2770456e+02
   6.1413117e+02   5.3024664e+02   5.1456387e+02   5.1119559e+02   4.3206098e+02
   6.4557556e+02   5.7997769e+02   5.5229880e+02   4.9990197e+02   4.2734227e+02
   6.4048761e+02   5.8442432e+02   5.6214283e+02   5.1083998e+02   4.3074289e+02
   6.1378986e+02   5.2782081e+02   4.5391102e+02   4.4872250e+02   4.1860515e+02
   6.1369051e+02   5.2803302e+02   5.0327989e+02   5.0249032e+02   4.3224579e+02
   6.2049117e+02   6.2014719e+02   6.1321204e+02   5.2757124e+02   4.3245137e+02
   6.1406244e+02   5.3244916e+02   5.2552696e+02   5.2030736e+02   4.3229992e+02
   6.1356610e+02   5.2759961e+02   4.5032405e+02   4.4983715e+02   4.3166691e+02
   6.3527948e+02   5.6741360e+02   5.3914845e+02   4.8774060e+02   4.0131662e+02
   6.2330149e+02   5.5009217e+02   5.2472369e+02   4.9014846e+02   4.1996781e+02
   6.1395591e+02   5.2852867e+02   4.9499137e+02   4.9258193e+02   4.3136010e+02
   7.3557007e+02   6.2364324e+02   5.9644428e+02   5.2477639e+02   4.3229785e+02
   6.1430849e+02   5.2840891e+02   4.6990169e+02   4.6352440e+02   4.0006824e+02
   6.1435505e+02   5.2867658e+02   4.7901335e+02   4.7347318e+02   4.2435070e+02
   6.1387122e+02   5.2790412e+02   4.5894631e+02   4.5419863e+02   4.2045239e+02
   6.1355627e+02   5.2758980e+02   4.5517526e+02   4.5503596e+02   4.3222421e+02
   6.1723618e+02   5.4480248e+02   5.3179017e+02   5.1278658e+02   4.3140134e+02
   6.1413051e+02   5.2818687e+02   4.6615192e+02   4.6041905e+02   4.1339234e+02
   7.0472525e+02   6.1120293e+02   5.8737938e+02   5.2187094e+02   4.3210164e+02
   6.1754839e+02   5.3835794e+02   5.1405018e+02   4.9643381e+02   4.2765729e+02
   6.2305526e+02   5.4878035e+02   5.2253506e+02   4.8764174e+02   4.1301869e+02
   6.2603404e+02   5.5454071e+02   5.2832208e+02   4.8782065e+02   4.1114657e+02
   6.2708647e+02   5.6116408e+02   5.3857195e+02   4.9940864e+02   4.2732316e+02
   6.1411015e+02   5.2815342e+02   4.6432391e+02   4.5824587e+02   3.9349605e+02
   6.1367980e+02   5.2770994e+02   4.4497798e+02   4.3770521e+02   3.9553006e+02
   6.1471907e+02   5.4126508e+02   5.3608407e+02   5.2205174e+02   4.3222528e+02
   6.1457164e+02   5.3998783e+02   5.3493080e+02   5.2220004e+02   4.3224557e+02
   6.9987903e+02   6.5335020e+02   6.1150498e+02   5.2737184e+02   4.3244105e+02
   6.1355424e+02   5.2759093e+02   4.8110265e+02   4.8106621e+02   4.3241870e+02
   6.3222015e+02   5.6563717e+02   5.3929592e+02   4.9244555e+02   4.2191258e+02
   6.1828569e+02   5.4864097e+02   5.3524988e+02   5.1240153e+02   4.3125622e+02
   6.1876469e+02   5.3866582e+02   5.0906943e+02   4.8452236e+02   3.9635021e+02
   6.1360844e+02   5.8301639e+02   5.8296396e+02   5.2755842e+02   4.3245076e+02
   6.2062477e+02   5.4453234e+02   5.1894822e+02   4.9073179e+02   4.2192987e+02
   6.1374178e+02   5.2837998e+02   5.1019768e+02   5.0909531e+02   4.3227876e+02
   6.1545240e+02   5.7917805e+02   5.7740059e+02   5.2659337e+02   4.3240051e+02
   6.1495446e+02   5.2954133e+02   4.8227523e+02   4.7311221e+02   4.0896092e+02
   6.2397811e+02   5.8448564e+02   5.7534711e+02   5.2253919e+02   4.3214949e+02
   6.2234967e+02   5.8228786e+02   5.7422836e+02   5.2290781e+02   4.3217547e+02
   6.3481935e+02   6.0155792e+02   5.8716584e+02   5.2329127e+02   4.3220263e+02
   6.1377671e+02   5.2783544e+02   4.6814303e+02   4.6619217e+02   4.2911835e+02
   6.2158683e+02   5.4535876e+02   5.1827860e+02   4.8622347e+02   3.9766182e+02
   6.1809330e+02   5.3697502e+02   5.0617643e+02   4.8372316e+02   3.8714532e+02
   6.1514174e+02   5.3717215e+02   5.2653117e+02   5.1587291e+02   4.3194554e+02
   6.3241394e+02   5.6419844e+02   5.3673609e+02   4.8794920e+02   4.0796261e+02
   6.1719409e+02   5.4750120e+02   5.3665480e+02   5.1556364e+02   4.3166820e+02
   6.1355053e+02   5.2820981e+02   5.2798060e+02   5.2735100e+02   4.3245150e+02
   6.1355508e+02   5.2758914e+02   4.6514392e+02   4.6508138e+02   4.3235201e+02
   6.1359905e+02   5.2763273e+02   4.5692559e+02   4.5612907e+02   4.3109110e+02
   6.3381322e+02   5.9261992e+02   5.7777673e+02   5.2050888e+02   4.3199334e+02
   6.1363935e+02   5.2766857e+02   4.4165797e+02   4.3348271e+02   3.8855961e+02
   6.1443840e+02   5.2860169e+02   4.7290950e+02   4.6606002e+02   4.0054340e+02
   6.1357830e+02   5.4059625e+02   5.4046033e+02   5.2744114e+02   4.3244717e+02
   6.1865656e+02   5.3887369e+02   5.1018937e+02   4.8659939e+02   4.1718711e+02
   6.1387425e+02   5.3266892e+02   5.2855948e+02   5.2327524e+02   4.3237056e+02
   6.1836721e+02   5.5042620e+02   5.3800799e+02   5.1378134e+02   4.3141316e+02
   6.7200779e+02   5.8167222e+02   5.4980841e+02   4.9149811e+02   4.2023530e+02
   6.2388139e+02   5.8960623e+02   5.8143132e+02   5.2395185e+02   4.3224551e+02
   6.1934362e+02   6.1087769e+02   6.0542595e+02   5.2730106e+02   4.3243790e+02
   6.1367798e+02   5.2771113e+02   4.5508079e+02   4.5263814e+02   4.2792221e+02
   6.3046262e+02   5.7433873e+02   5.5523816e+02   5.1044332e+02   4.3067954e+02
   6.5358880e+02   5.8290670e+02   5.5386257e+02   4.9958660e+02   4.2717844e+02
   6.1401311e+02   5.2805080e+02   4.6248166e+02   4.5694537e+02   4.1458188e+02
   6.1361016e+02   5.2770838e+02   4.8963036e+02   4.8924736e+02   4.3223690e+02
   6.1420571e+02   5.2826958e+02   4.6713737e+02   4.6094214e+02   3.8736187e+02
   6.1386176e+02   5.2792261e+02   4.6745312e+02   4.6465777e+02   4.2728570e+02
   6.1428276e+02   5.3318938e+02   5.2456846e+02   5.1842154e+02   4.3221582e+02
   7.1938544e+02   6.2412927e+02   5.9680235e+02   5.2487027e+02   4.3230367e+02
   6.7568512e+02   5.9655802e+02   5.7257197e+02   5.1480314e+02   4.3139007e+02
   6.2753101e+02   6.0560105e+02   5.9501809e+02   5.2574012e+02   4.3235470e+02
   6.9132171e+02   6.5186611e+02   6.1115534e+02   5.2733534e+02   4.3243930e+02
   6.1474657e+02   5.2921068e+02   4.8061637e+02   4.7259939e+02   4.1628504e+02
   6.8311788e+02   6.0070188e+02   5.7758694e+02   5.1758015e+02   4.3172206e+02
   6.2910326e+02   5.8804290e+02   5.7542378e+02   5.2084874e+02   4.3202129e+02
   6.1354953e+02   5.2758293e+02   4.5468285e+02   4.5466353e+02   4.3242067e+02
   7.2404534e+02   6.2173143e+02   5.9514132e+02   5.2442776e+02   4.3227658e+02
   6.1402436e+02   5.2806512e+02   4.6325896e+02   4.5783198e+02   4.1589758e+02
   6.1354872e+02   5.2758203e+02   4.3520460e+02   4.3509543e+02   4.3233084e+02
   6.1859751e+02   5.4090099e+02   5.1675565e+02   4.9553836e+02   4.2671442e+02
   6.1382771e+02   5.2835323e+02   4.9981449e+02   4.9821662e+02   4.3192700e+02
   6.1836680e+02   5.4552636e+02   5.2913163e+02   5.0815669e+02   4.3061835e+02
   6.2867937e+02   5.5948991e+02   5.3329806e+02   4.8940867e+02   4.1678445e+02
   7.0697200e+02   5.9455358e+02   5.6965748e+02   5.1294020e+02   4.3111230e+02
   6.1354935e+02   5.2758277e+02   4.3258434e+02   4.2239527e+02   4.2207448e+02
   6.1797936e+02   5.5949577e+02   5.5192522e+02   5.2032807e+02   4.3200184e+02
   6.2033703e+02   5.4370579e+02   5.1777219e+02   4.9019794e+02   4.2143948e+02
   6.4520261e+02   6.4509732e+02   6.1350418e+02   5.2757830e+02   4.3245168e+02
   6.2700619e+02   5.5660632e+02   5.3057143e+02   4.8889116e+02   4.1560213e+02
   6.1376280e+02   5.2841390e+02   5.0898732e+02   5.0779616e+02   4.3224171e+02
   6.4934240e+02   6.0766916e+02   5.8698907e+02   5.2213553e+02   4.3212135e+02
   6.9505387e+02   6.1192844e+02   5.8796586e+02   5.2209890e+02   4.3211844e+02
   6.1446963e+02   5.3974259e+02   5.3509653e+02   5.2264918e+02   4.3226826e+02
   6.2504048e+02   5.5243744e+02   5.2603318e+02   4.8697020e+02   3.9370202e+02
   6.3151614e+02   6.2429698e+02   6.0760462e+02   5.2714265e+02   4.3242946e+02
   6.5635481e+02   5.7917241e+02   5.4722379e+02   4.8805489e+02   4.0540356e+02
   6.1415017e+02   5.3084908e+02   5.1798658e+02   5.1407558e+02   4.3214438e+02
   6.1742008e+02   5.5462133e+02   5.4652230e+02   5.1937444e+02   4.3194561e+02
   6.1359532e+02   5.2762902e+02   4.5102898e+02   4.4981733e+02   4.3041628e+02
   6.1357073e+02   5.2760298e+02   4.3603252e+02   4.2872425e+02   4.2206641e+02
   6.3347527e+02   5.6538293e+02   5.3756709e+02   4.8763146e+02   3.9713045e+02
   6.1990224e+02   5.5726859e+02   5.4504900e+02   5.1476528e+02   4.3146067e+02
   6.1356443e+02   5.2759768e+02   4.3737186e+02   4.3414316e+02   4.2829526e+02
   6.1355261e+02   5.2758607e+02   4.3869386e+02   4.3811255e+02   4.3170164e+02
   6.1927814e+02   5.5741836e+02   5.4654115e+02   5.1641183e+02   4.3165210e+02
   6.1474185e+02   5.4172379e+02   5.3663949e+02   5.2215595e+02   4.3222615e+02
   6.6726562e+02   5.9439168e+02   5.6980626e+02   5.1316081e+02   4.3114783e+02
   6.2554912e+02   5.5807028e+02   5.3566734e+02   4.9885021e+02   4.2713594e+02
   6.1988281e+02   5.5408859e+02   5.4012095e+02   5.1214474e+02   4.3112364e+02
   6.1396630e+02   5.2800869e+02   4.6337269e+02   4.5867991e+02   4.2080328e+02
   6.3181193e+02   5.6489959e+02   5.3853937e+02   4.9190150e+02   4.2124406e+02
   6.1362990e+02   5.2765994e+02   4.4114556e+02   4.3315659e+02   4.1011095e+02
   6.1358745e+02   5.4159079e+02   5.4142859e+02   5.2741450e+02   4.3244611e+02
   6.2071270e+02   5.5801767e+02   5.4456759e+02   5.1333107e+02   4.3125937e+02
   6.3431800e+02   6.2312440e+02   6.0473928e+02   5.2680655e+02   4.3241190e+02
   6.2952539e+02   5.6018541e+02   5.3339901e+02   4.8777158e+02   4.0752901e+02
   6.4218627e+02   6.3583229e+02   6.0990474e+02   5.2725990e+02   4.3243550e+02
   6.5875179e+02   5.8620883e+02   5.5800760e+02   5.0379357e+02   4.2890090e+02
   6.1380999e+02   5.2783868e+02   4.5271774e+02   4.4642029e+02   3.9185413e+02
   6.2383767e+02   5.5141704e+02   5.2629527e+02   4.9084543e+02   4.2086275e+02
   6.1354965e+02   5.2758310e+02   4.3272080e+02   4.2727003e+02   4.2686897e+02
   6.1396242e+02   5.2799232e+02   4.5929896e+02   4.5325460e+02   3.9904699e+02
   6.1357141e+02   5.2760234e+02   4.3510841e+02   4.2345469e+02   4.1217331e+02
   6.1355400e+02   5.2758751e+02   4.5995161e+02   4.5988410e+02   4.3234028e+02
   6.1358325e+02   5.2761399e+02   4.3650723e+02   4.2644179e+02   4.1244734e+02
   6.9857567e+02   6.9767644e+02   6.1354489e+02   5.2758152e+02   4.3245194e+02
   6.1357521e+02   5.2760899e+02   4.4472202e+02   4.4331957e+02   4.3028584e+02
   6.1666304e+02   5.4257072e+02   5.2978996e+02   5.1306962e+02   4.3150136e+02
   6.1495423e+02   5.4870374e+02   5.4490661e+02   5.2368786e+02   4.3226380e+02
   6.2056157e+02   5.6359355e+02   5.5283840e+02   5.1744429e+02   4.3173194e+02
   6.1392350e+02   5.2795191e+02   4.5775147e+02   4.5166734e+02   3.8854034e+02
   6.1367493e+02   5.2774018e+02   4.7288991e+02   4.7193959e+02   4.3117008e+02
   6.1811631e+02   5.5295755e+02   5.4254486e+02   5.1652386e+02   4.3169923e+02
   6.1615449e+02   5.7629499e+02   5.7366117e+02   5.2595579e+02   4.3236557e+02
   6.1354966e+02   5.2758818e+02   5.1424949e+02   5.1424208e+02   4.3245140e+02
   6.1642887e+02   5.3868170e+02   5.2195271e+02   5.0820451e+02   4.3097115e+02
   6.1691285e+02   5.4998217e+02   5.4126035e+02   5.1829699e+02   4.3189053e+02
   6.1487187e+02   5.8591659e+02   5.8482630e+02   5.2713141e+02   4.3242903e+02
   6.1731963e+02   5.4668437e+02   5.3487676e+02   5.1435050e+02   4.3155004e+02
   6.2148457e+02   5.5719816e+02   5.4173990e+02   5.1055167e+02   4.3081022e+02
   6.1376854e+02   5.7048302e+02   5.7022304e+02   5.2740782e+02   4.3244324e+02
   6.1355331e+02   5.3123401e+02   5.3114786e+02   5.2749376e+02   4.3245105e+02
   6.3012023e+02   5.6093907e+02   5.3394642e+02   4.8745998e+02   3.9319716e+02
   6.1355716e+02   5.2758921e+02   4.3333759e+02   4.1550060e+02   4.0290792e+02
   6.1355135e+02   5.2758475e+02   4.4886234e+02   4.4877265e+02   4.3231110e+02
   6.2108315e+02   5.9231584e+02   5.8657417e+02   5.2550472e+02   4.3234014e+02
   6.2011226e+02   5.4489755e+02   5.2149470e+02   4.9579801e+02   4.2629944e+02
   6.1464443e+02   5.6535597e+02   5.6383880e+02   5.2640638e+02   4.3239146e+02
   6.1378971e+02   5.2784055e+02   4.6624647e+02   4.6398629e+02   4.2839042e+02
   6.2978436e+02   5.8364064e+02   5.6914156e+02   5.1826126e+02   4.3179020e+02
   6.1384193e+02   5.2787073e+02   4.5438346e+02   4.4824069e+02   4.0340517e+02
   6.3006610e+02   6.0187773e+02   5.9015597e+02   5.2457990e+02   4.3228601e+02
