# Supplementary material for: Rethinking Colour Constancy
Source: PLoS One. 2015 Sep 10;10(9):e0135029. doi: 10.1371/journal.pone.0135029 (PMC4565710; doi:10.1371/journal.pone.0135029)
Supplement: S1 Dataset — (ZIP) [file pone.0135029.s002.zip › 5-TransitionMetamerReflectanceData/NtoG_20munsells/fiveTr_7.txt]

   4.5391597e+02   4.5728742e+02   5.3478773e+02   5.7861076e+02   6.3497282e+02
   4.9655083e+02   5.3193117e+02   5.6869730e+02   5.8805511e+02   6.2487820e+02
   4.5223170e+02   4.5446570e+02   5.1081074e+02   5.5063653e+02   6.1092781e+02
   4.6815803e+02   4.7213256e+02   5.3989462e+02   5.8770055e+02   6.5953132e+02
   4.6913707e+02   4.7287930e+02   5.2588796e+02   5.6516595e+02   6.2061570e+02
   4.9719781e+02   5.2904038e+02   5.2930020e+02   5.4264891e+02   6.0618612e+02
   4.9699113e+02   5.3767980e+02   5.8851066e+02   6.2135464e+02   6.6879220e+02
   4.5244164e+02   4.5504473e+02   5.1482749e+02   5.5402905e+02   6.1307815e+02
   4.6750429e+02   4.7085278e+02   5.2225514e+02   5.6097712e+02   6.1762403e+02
   4.3149190e+02   4.3198605e+02   4.9853923e+02   5.4301446e+02   6.0649361e+02
   3.8326614e+02   4.0389537e+02   4.9750480e+02   5.4252930e+02   6.0621217e+02
   3.8236137e+02   4.2450819e+02   5.1227725e+02   5.5198120e+02   6.1187888e+02
   4.3450882e+02   4.3909202e+02   5.3262617e+02   5.7536287e+02   6.3092172e+02
   4.9608851e+02   5.2769247e+02   5.6751285e+02   5.9705149e+02   6.4267049e+02
   4.5354760e+02   4.5355265e+02   4.9724116e+02   5.4240846e+02   6.0614135e+02
   4.1950528e+02   4.2981234e+02   5.3945930e+02   5.8790892e+02   6.8800928e+02
   4.9700522e+02   5.3794694e+02   5.7775934e+02   5.8799499e+02   6.1677758e+02
   4.5602324e+02   4.5935926e+02   5.3467959e+02   5.7838093e+02   6.3458484e+02
   4.3574714e+02   4.3693143e+02   5.0130508e+02   5.4442839e+02   6.0730921e+02
   4.9594892e+02   5.2654086e+02   5.6136141e+02   5.8655933e+02   6.2856521e+02
   4.3203364e+02   4.3705363e+02   5.3291078e+02   5.7583073e+02   6.3150808e+02
   4.5053811e+02   4.5399327e+02   5.3860653e+02   5.8581813e+02   6.5089430e+02
   4.2415697e+02   4.2472233e+02   4.9801246e+02   5.4276509e+02   6.0634954e+02
   4.2559374e+02   4.2800404e+02   5.0197775e+02   5.4481163e+02   6.0753861e+02
   4.8823391e+02   4.9030919e+02   5.0070919e+02   5.4341655e+02   6.0663503e+02
   4.9721855e+02   5.4238072e+02   6.0602330e+02   6.8996888e+02   7.1596371e+02
   4.9721700e+02   5.4186483e+02   5.4294370e+02   5.4348315e+02   6.0614610e+02
   4.4996650e+02   4.5344652e+02   5.3969502e+02   5.8810118e+02   6.9391234e+02
   4.1680487e+02   4.2632524e+02   5.1112614e+02   5.5102739e+02   6.1127079e+02
   4.5241876e+02   4.5535642e+02   5.2030281e+02   5.5923798e+02   6.1662109e+02
   4.9721250e+02   5.4221492e+02   6.0499919e+02   6.5722604e+02   6.8580487e+02
   4.4792761e+02   4.5119508e+02   5.2605366e+02   5.6595891e+02   6.2162040e+02
   4.3456157e+02   4.3852674e+02   5.1910221e+02   5.5816041e+02   6.1597572e+02
   4.1585481e+02   4.2282832e+02   5.0353159e+02   5.4571895e+02   6.0807397e+02
   4.4794357e+02   4.5149481e+02   5.3873017e+02   5.8612417e+02   6.5227436e+02
   4.9460095e+02   5.1851477e+02   5.5797319e+02   5.9644963e+02   7.7862291e+02
   4.9708407e+02   5.3940048e+02   5.6982885e+02   5.7472780e+02   6.0967656e+02
   4.0234059e+02   4.1346791e+02   4.9895980e+02   5.4322356e+02   6.0661857e+02
   4.6166675e+02   4.6497488e+02   5.3035700e+02   5.7151656e+02   6.2636832e+02
   4.2983547e+02   4.3546124e+02   5.3943985e+02   5.8782473e+02   6.7333459e+02
   4.9289784e+02   5.1205690e+02   5.5216879e+02   5.9366664e+02   7.1213505e+02
   4.1805265e+02   4.2828403e+02   5.2035246e+02   5.5948309e+02   6.1695408e+02
   4.6322307e+02   4.6425658e+02   5.0230133e+02   5.4487782e+02   6.0751078e+02
   4.1943212e+02   4.2742650e+02   5.1180955e+02   5.5158446e+02   6.1161980e+02
   4.9526855e+02   5.1811992e+02   5.3269051e+02   5.5625680e+02   6.1141223e+02
   4.4694032e+02   4.4989730e+02   5.1829869e+02   5.5729269e+02   6.1530297e+02
   4.8363702e+02   4.9248491e+02   5.3583986e+02   5.7633085e+02   6.2994242e+02
   4.6678780e+02   4.7056687e+02   5.4007670e+02   5.8821824e+02   6.6959731e+02
   4.8117587e+02   4.8869973e+02   5.3804965e+02   5.8121613e+02   6.3710553e+02
   4.7006355e+02   4.7435118e+02   5.4043156e+02   5.8864312e+02   7.2746025e+02
   4.4115477e+02   4.4451991e+02   5.2057748e+02   5.5963732e+02   6.1699514e+02
   4.8456364e+02   4.9405233e+02   5.3671189e+02   5.7721044e+02   6.3078262e+02
   4.2936806e+02   4.3510378e+02   5.3921356e+02   5.8735081e+02   6.6120088e+02
   4.9702531e+02   5.3826125e+02   5.9005338e+02   6.2353893e+02   6.7410888e+02
   4.4965653e+02   4.5232814e+02   5.1544418e+02   5.5461011e+02   6.1348067e+02
   4.4594235e+02   4.4921921e+02   5.2385831e+02   5.6329522e+02   6.1958442e+02
   4.7594736e+02   4.8012181e+02   5.1591284e+02   5.5418482e+02   6.1282412e+02
   4.8875904e+02   5.0210898e+02   5.4595656e+02   5.9075534e+02   6.6759378e+02
   4.4790517e+02   4.5081778e+02   5.1810982e+02   5.5710220e+02   6.1516416e+02
   4.9540818e+02   5.2146114e+02   5.4308281e+02   5.6556714e+02   6.1529992e+02
   4.0380019e+02   4.2588789e+02   5.1757499e+02   5.5672938e+02   6.1502000e+02
   3.9774600e+02   4.2728643e+02   5.3408107e+02   5.7778175e+02   6.3413984e+02
   4.2580194e+02   4.2592187e+02   4.9741141e+02   5.4248610e+02   6.0618675e+02
   4.9712248e+02   5.4016581e+02   5.8783077e+02   5.9648103e+02   6.1674422e+02
   3.9079888e+02   4.2744644e+02   5.3950807e+02   5.8802695e+02   7.2493749e+02
   4.5154711e+02   4.5195185e+02   4.9907557e+02   5.4325717e+02   6.0662378e+02
   4.4505744e+02   4.4877377e+02   5.3933439e+02   5.8743211e+02   6.6105097e+02
   4.9530434e+02   5.2204550e+02   5.5427786e+02   5.8161915e+02   6.2666802e+02
   4.5744759e+02   4.6066235e+02   5.2927570e+02   5.7008340e+02   6.2510949e+02
   4.9701421e+02   5.2764199e+02   5.2995590e+02   5.4463843e+02   6.0663631e+02
   4.9705963e+02   5.3890610e+02   5.6577974e+02   5.7094034e+02   6.0931612e+02
   4.2299226e+02   4.2374777e+02   4.9817857e+02   5.4284409e+02   6.0639584e+02
   4.4662900e+02   4.4676068e+02   4.9775850e+02   5.4264212e+02   6.0627539e+02
   4.2742523e+02   4.3240346e+02   5.1513700e+02   5.5445482e+02   6.1347291e+02
   4.6541286e+02   4.6880179e+02   5.2845781e+02   5.6869078e+02   6.2368704e+02
   4.9721289e+02   5.4223551e+02   5.8531190e+02   5.8577903e+02   6.0662572e+02
   4.3662432e+02   4.3696336e+02   4.9833205e+02   5.4291350e+02   6.0643399e+02
   4.4970370e+02   4.5209472e+02   5.1211187e+02   5.5171528e+02   6.1161229e+02
   4.4744237e+02   4.5099192e+02   5.3691672e+02   5.8254623e+02   6.4196156e+02
   4.2807539e+02   4.3389908e+02   5.2975287e+02   5.7110046e+02   6.2634201e+02
   4.5343254e+02   4.5599327e+02   5.1434065e+02   5.5358687e+02   6.1278152e+02
   4.7052823e+02   4.7392016e+02   5.1697577e+02   5.5552826e+02   6.1381799e+02
   4.9399381e+02   5.1581041e+02   5.5401433e+02   5.9166314e+02   6.4736360e+02
   3.8426869e+02   4.2717253e+02   5.3267673e+02   5.7551640e+02   6.3118443e+02
   4.9719731e+02   5.4183001e+02   6.0285691e+02   6.4704806e+02   6.6662383e+02
   4.9549882e+02   5.2283890e+02   5.4935015e+02   5.7264205e+02   6.1904312e+02
   4.9699708e+02   5.0949459e+02   5.0995579e+02   5.4263591e+02   6.0623058e+02
   4.9656942e+02   5.1388834e+02   5.1601619e+02   5.4388951e+02   6.0668856e+02
   4.3760426e+02   4.4097246e+02   5.1577010e+02   5.5499164e+02   6.1379939e+02
   4.9719025e+02   5.4166904e+02   6.0209290e+02   6.4601530e+02   7.5303435e+02
   4.1565412e+02   4.1845921e+02   4.9877656e+02   5.4313282e+02   6.0656482e+02
   4.2213272e+02   4.2630472e+02   5.0386566e+02   5.4591674e+02   6.0818796e+02
   4.3976689e+02   4.4383514e+02   5.3935535e+02   5.8755313e+02   6.6321986e+02
   4.9687438e+02   5.3587626e+02   5.8427206e+02   6.1654615e+02   6.9001656e+02
   4.9690754e+02   5.2859543e+02   5.3269311e+02   5.4643979e+02   6.0701035e+02
   3.8301315e+02   4.2176652e+02   5.0591256e+02   5.4720861e+02   6.0895911e+02
   4.5738889e+02   4.5774029e+02   4.9883967e+02   5.4313475e+02   6.0654930e+02
   4.1922228e+02   4.2745991e+02   5.1233740e+02   5.5202521e+02   6.1190043e+02
   4.4743296e+02   4.5077989e+02   5.2787403e+02   5.6831854e+02   6.2366487e+02
   4.9681853e+02   5.3512335e+02   5.7569009e+02   5.9243275e+02   6.2456456e+02
   4.3788343e+02   4.4216395e+02   5.3945483e+02   5.8778511e+02   6.6909087e+02
   4.2712251e+02   4.3045091e+02   5.0589724e+02   5.4718614e+02   6.0893526e+02
   4.3780408e+02   4.4201064e+02   5.3466724e+02   5.7864709e+02   6.3528389e+02
   4.9708425e+02   5.3941705e+02   5.7380624e+02   5.7932746e+02   6.1082190e+02
   4.3953850e+02   4.3968036e+02   4.9771806e+02   5.4262535e+02   6.0626683e+02
   4.9718686e+02   5.4156712e+02   6.0029351e+02   6.2118063e+02   6.2876504e+02
   4.8899198e+02   4.9593273e+02   5.0959749e+02   5.4709709e+02   6.0843271e+02
   4.2381411e+02   4.3070192e+02   5.1998233e+02   5.5908845e+02   6.1666417e+02
   4.9667105e+02   5.3324554e+02   5.7555207e+02   5.9857044e+02   6.3447119e+02
   4.5980649e+02   4.6324269e+02   5.3856577e+02   5.8546427e+02   6.4905618e+02
   4.9719229e+02   5.4168101e+02   5.9891272e+02   6.0935804e+02   6.1791908e+02
   4.8664788e+02   4.8807990e+02   4.9982420e+02   5.4320643e+02   6.0653686e+02
   4.9521996e+02   5.2177536e+02   5.6148419e+02   5.9813475e+02   6.8552596e+02
   4.2699943e+02   4.2794720e+02   4.9908771e+02   5.4328359e+02   6.0665057e+02
   4.9700819e+02   5.3797471e+02   5.8550308e+02   6.0288836e+02   6.2819871e+02
   4.6489978e+02   4.6740052e+02   5.1282937e+02   5.5209881e+02   6.1171708e+02
   4.7205599e+02   4.7589209e+02   5.1961981e+02   5.5794226e+02   6.1538843e+02
   4.4005961e+02   4.4007045e+02   4.9725724e+02   5.4241587e+02   6.0614566e+02
   4.4841696e+02   4.5173385e+02   5.2828975e+02   5.6886854e+02   6.2414566e+02
   4.5223887e+02   4.5253408e+02   4.9855960e+02   5.4300974e+02   6.0648263e+02
   4.3274963e+02   4.3775582e+02   5.3824932e+02   5.8534044e+02   6.4964384e+02
   4.3533903e+02   4.3685792e+02   5.0255809e+02   5.4512982e+02   6.0771640e+02
   4.1822234e+02   4.2881204e+02   5.2587179e+02   5.6589937e+02   6.2171535e+02
   4.9714982e+02   5.3980071e+02   5.4868422e+02   5.5147036e+02   6.0661626e+02
   4.4992111e+02   4.5339990e+02   5.3949241e+02   5.8767229e+02   6.6364441e+02
   4.5074549e+02   4.5376569e+02   5.2220602e+02   5.6132295e+02   6.1812042e+02
   4.9498902e+02   5.2043823e+02   5.5775000e+02   5.9158081e+02   6.4178019e+02
   4.3402064e+02   4.3868096e+02   5.3261718e+02   5.7535202e+02   6.3091167e+02
   4.9396095e+02   5.1553317e+02   5.5032560e+02   5.8426685e+02   6.3331437e+02
   4.5764372e+02   4.6098488e+02   5.3485618e+02   5.7863237e+02   6.3491105e+02
   3.8077889e+02   4.2743289e+02   5.3948606e+02   5.8798027e+02   7.0932065e+02
   4.0311980e+02   4.2604851e+02   5.1875133e+02   5.5786266e+02   6.1580878e+02
   4.9593472e+02   5.2649166e+02   5.6712341e+02   6.0002266e+02   6.5462694e+02
   4.9695091e+02   5.3702786e+02   5.8610460e+02   6.1403527e+02   6.4556181e+02
   4.0129936e+02   4.0389789e+02   4.9733256e+02   5.4245040e+02   6.0616597e+02
   4.0403240e+02   4.1586424e+02   4.9991262e+02   5.4370368e+02   6.0689804e+02
   4.9719382e+02   5.4174684e+02   6.0246901e+02   6.4700169e+02   7.1429850e+02
   4.7380439e+02   4.7826088e+02   5.2374610e+02   5.6222502e+02   6.1831792e+02
   4.3599300e+02   4.3996079e+02   5.2227284e+02   5.6152822e+02   6.1837005e+02
   4.0786653e+02   4.2607632e+02   5.1731665e+02   5.5648461e+02   6.1485133e+02
   4.4013879e+02   4.4411093e+02   5.3579591e+02   5.8057363e+02   6.3835239e+02
   4.9683418e+02   5.3091204e+02   5.3830659e+02   5.4990170e+02   6.0759638e+02
   4.9721905e+02   5.4238885e+02   6.0299619e+02   6.0328932e+02   6.0646121e+02
   4.1006552e+02   4.2554280e+02   5.1363356e+02   5.5314095e+02   6.1262615e+02
   4.9656766e+02   5.3206572e+02   5.6395363e+02   5.8005271e+02   6.1869896e+02
   4.4996311e+02   4.5020431e+02   4.9826973e+02   5.4287605e+02   6.0640804e+02
   4.3781897e+02   4.3812535e+02   4.9827573e+02   5.4288611e+02   6.0641764e+02
   4.4323619e+02   4.4693494e+02   5.3239337e+02   5.7491773e+02   6.3031739e+02
   4.1076872e+02   4.2656089e+02   5.1865873e+02   5.5777027e+02   6.1574188e+02
   4.2995668e+02   4.3524983e+02   5.2874120e+02   5.6965198e+02   6.2498712e+02
   4.1148454e+02   4.2598830e+02   5.1473150e+02   5.5410968e+02   6.1326166e+02
   4.9702378e+02   5.3823447e+02   5.8983036e+02   6.2217747e+02   6.5809686e+02
   4.9319714e+02   5.1299859e+02   5.5283408e+02   5.9376176e+02   6.7117320e+02
   4.2824720e+02   4.2842523e+02   4.9758626e+02   5.4256632e+02   6.0623323e+02
   4.1620892e+02   4.1661274e+02   4.9741552e+02   5.4248808e+02   6.0618794e+02
   4.9451518e+02   5.1481550e+02   5.3162558e+02   5.5782656e+02   6.1267855e+02
   4.9721926e+02   5.4239573e+02   5.6054018e+02   5.6054378e+02   6.0613710e+02
   4.1600069e+02   4.2829508e+02   5.2667040e+02   5.6691325e+02   6.2257601e+02
   4.9704031e+02   5.3852732e+02   5.8765432e+02   6.0598780e+02   6.2937026e+02
   4.6706136e+02   4.6727664e+02   4.9814262e+02   5.4279621e+02   6.0635316e+02
   4.3609195e+02   4.4058117e+02   5.3893304e+02   5.8671136e+02   6.5570484e+02
   4.5725578e+02   4.5977607e+02   5.1438807e+02   5.5358028e+02   6.1274256e+02
   4.5088066e+02   4.5167279e+02   5.0099507e+02   5.4423136e+02   6.0717789e+02
   4.0442559e+02   4.1451680e+02   4.9925479e+02   5.4336978e+02   6.0670372e+02
   4.0410951e+02   4.1643577e+02   5.0021219e+02   5.4385935e+02   6.0698859e+02
   4.5313859e+02   4.5657850e+02   5.3823525e+02   5.8500423e+02   6.4791522e+02
   4.9714603e+02   5.4063109e+02   5.9726399e+02   6.3028167e+02   6.4874387e+02
   4.2686297e+02   4.2928353e+02   5.0272135e+02   5.4523525e+02   6.0778496e+02
   4.9716821e+02   5.2498794e+02   5.2541526e+02   5.4278598e+02   6.0623364e+02
   4.1693507e+02   4.2907697e+02   5.3943449e+02   5.8786185e+02   6.7953690e+02
   4.9586625e+02   5.2504039e+02   5.4798898e+02   5.6788073e+02   6.1540492e+02
   4.5184565e+02   4.5444043e+02   5.1479568e+02   5.5400693e+02   6.1306862e+02
   4.9674203e+02   5.3275415e+02   5.4825482e+02   5.5881668e+02   6.0937431e+02
   4.3717004e+02   4.4152032e+02   5.3866253e+02   5.8614156e+02   6.5273899e+02
   4.9198245e+02   5.0944872e+02   5.5024349e+02   5.9285144e+02   7.1674522e+02
   4.6104611e+02   4.6440435e+02   5.3280855e+02   5.7521541e+02   6.3034863e+02
   4.9681730e+02   5.3506563e+02   5.8182440e+02   6.1081945e+02   6.4972212e+02
   4.8630436e+02   4.9254786e+02   5.1062929e+02   5.4842757e+02   6.0918801e+02
   4.5142893e+02   4.5357039e+02   5.1004421e+02   5.5004479e+02   6.1057330e+02
   4.6758934e+02   4.7091861e+02   5.2167397e+02   5.6033356e+02   6.1716806e+02
   4.9719744e+02   5.4186329e+02   5.7471433e+02   5.7567991e+02   6.0689116e+02
   4.9721881e+02   5.4237060e+02   5.5208153e+02   5.5211204e+02   6.0614167e+02
   4.9674753e+02   5.3156720e+02   5.4280478e+02   5.5409315e+02   6.0845472e+02
   4.1702058e+02   4.2908465e+02   5.3893670e+02   5.8681773e+02   6.5677114e+02
   4.9688166e+02   5.3597425e+02   5.8207442e+02   6.0468906e+02   6.3594186e+02
   4.2020416e+02   4.2951420e+02   5.2624260e+02   5.6636326e+02   6.2210019e+02
   4.9495809e+02   5.2031436e+02   5.5945012e+02   5.9622075e+02   6.5773045e+02
   4.7186215e+02   4.7191927e+02   4.9742506e+02   5.4248253e+02   6.0618059e+02
   4.9571987e+02   5.2493096e+02   5.6548396e+02   6.0034154e+02   6.8268813e+02
   4.4963683e+02   4.5309260e+02   5.3712715e+02   5.8290810e+02   6.4265879e+02
   4.9705872e+02   5.3780232e+02   5.4972750e+02   5.5473895e+02   6.0732362e+02
   4.1060330e+02   4.2782256e+02   5.3433408e+02   5.7819575e+02   6.3473028e+02
   4.9590681e+02   5.2628325e+02   5.6711375e+02   6.0074617e+02   6.6055841e+02
   4.1916255e+02   4.2904174e+02   5.2488511e+02   5.6467530e+02   6.2073409e+02
   4.9713589e+02   5.4045611e+02   5.6930022e+02   5.7238835e+02   6.0820195e+02
   4.9721686e+02   5.4232908e+02   5.7870769e+02   5.7885076e+02   6.0626190e+02
   4.8998008e+02   5.0396874e+02   5.3600845e+02   5.7135619e+02   6.2335466e+02
   4.7979592e+02   4.8623118e+02   5.2987607e+02   5.6895473e+02   6.2320202e+02
   4.2770258e+02   4.3359255e+02   5.2861167e+02   5.6948012e+02   6.2483975e+02
   4.4163595e+02   4.4295945e+02   5.0297148e+02   5.4535568e+02   6.0783994e+02
   4.9674621e+02   5.3414094e+02   5.8052422e+02   6.1235281e+02   6.7279339e+02
   4.3727223e+02   4.3769379e+02   4.9866013e+02   5.4307005e+02   6.0652419e+02
   4.9706352e+02   5.3899700e+02   5.8506488e+02   5.9659981e+02   6.2012578e+02
   4.1739006e+02   4.1884778e+02   4.9815034e+02   5.4283087e+02   6.0638836e+02
   4.3880507e+02   4.4267804e+02   5.2680692e+02   5.6700430e+02   6.2258001e+02
   4.8328902e+02   4.9176161e+02   5.3308073e+02   5.7232745e+02   6.2582492e+02
   4.9672790e+02   5.3392921e+02   5.7667716e+02   5.9877316e+02   6.3335382e+02
   4.9719257e+02   5.4171745e+02   6.0207807e+02   6.3795314e+02   6.4719748e+02
   4.2667805e+02   4.3325610e+02   5.3952993e+02   5.8803306e+02   7.1689331e+02
   4.9721885e+02   5.4238360e+02   6.0586802e+02   6.1387637e+02   6.1416168e+02
   4.3600996e+02   4.4034516e+02   5.3138175e+02   5.7343562e+02   6.2869845e+02
   4.9721986e+02   5.4239692e+02   6.0612240e+02   7.3176228e+02   7.5548817e+02
   4.9717029e+02   5.3101826e+02   5.3177397e+02   5.4314464e+02   6.0626661e+02
   4.2865617e+02   4.3297494e+02   5.1267209e+02   5.5229300e+02   6.1205934e+02
   4.9670478e+02   5.3363354e+02   5.7953050e+02   6.1137532e+02   6.7639057e+02
   4.9655965e+02   5.3112850e+02   5.5075731e+02   5.6374270e+02   6.1138338e+02
   4.2426267e+02   4.2440489e+02   4.9741365e+02   5.4248721e+02   6.0618727e+02
   4.6003468e+02   4.6349133e+02   5.3989022e+02   5.8821722e+02   6.8486463e+02
   4.1991702e+02   4.2908295e+02   5.2201186e+02   5.6128705e+02   6.1824106e+02
   4.2599653e+02   4.3226667e+02   5.2433595e+02   5.6399279e+02   6.2020014e+02
   4.2616519e+02   4.3293616e+02   5.3921332e+02   5.8736827e+02   6.6153302e+02
   3.8026143e+02   3.8091920e+02   4.9721966e+02   5.4239894e+02   6.0613591e+02
   4.4540205e+02   4.4576766e+02   4.9871609e+02   5.4309127e+02   6.0653337e+02
   4.9688464e+02   5.3602113e+02   5.8416899e+02   6.1420853e+02   6.5266342e+02
   4.9675164e+02   5.3421199e+02   5.7843978e+02   6.0260089e+02   6.3797562e+02
   4.4476395e+02   4.4532815e+02   4.9956729e+02   5.4350877e+02   6.0677309e+02
   4.9703852e+02   5.3849773e+02   5.9059512e+02   6.2346361e+02   6.5981271e+02
   4.4677529e+02   4.5039230e+02   5.3947419e+02   5.8769709e+02   6.6473914e+02
   4.9612259e+02   5.2030549e+02   5.2820951e+02   5.4962370e+02   6.0850981e+02
   4.8948408e+02   5.0114823e+02   5.2343968e+02   5.5718709e+02   6.1381986e+02
   4.9721503e+02   5.4228983e+02   5.8997369e+02   5.9039966e+02   6.0662268e+02
   4.9609452e+02   5.2773916e+02   5.6890473e+02   6.0099805e+02   6.5388896e+02
   4.9702097e+02   5.2869169e+02   5.3119069e+02   5.4484110e+02   6.0664915e+02
   4.9699250e+02   5.3770601e+02   5.8746405e+02   6.1377786e+02   6.4161887e+02
   4.2229895e+02   4.2594896e+02   5.0282689e+02   5.4530000e+02   6.0782555e+02
   4.9601725e+02   5.2697254e+02   5.5823604e+02   5.8021621e+02   6.2244122e+02
   4.2160439e+02   4.2182591e+02   4.9745379e+02   5.4250560e+02   6.0619814e+02
   4.3511360e+02   4.3973253e+02   5.3851274e+02   5.8585503e+02   6.5156789e+02
   4.4877548e+02   4.4877836e+02   4.9723191e+02   5.4240443e+02   6.0613897e+02
   4.4572948e+02   4.4931968e+02   5.3407652e+02   5.7758195e+02   6.3365605e+02
   4.0000497e+02   4.1035355e+02   4.9813951e+02   5.4282617e+02   6.0638624e+02
   4.8502133e+02   4.9511823e+02   5.4351611e+02   5.8993108e+02   6.8687477e+02
   4.3940908e+02   4.4345811e+02   5.3567744e+02   5.8037010e+02   6.3801428e+02
   4.9721720e+02   5.4234115e+02   5.7399036e+02   5.7408983e+02   6.0621018e+02
   4.2663358e+02   4.3048912e+02   5.0747230e+02   5.4825240e+02   6.0957063e+02
   4.9687994e+02   5.2583149e+02   5.2918041e+02   5.4558715e+02   6.0693108e+02
   4.9713522e+02   5.4007581e+02   5.5555510e+02   5.5822151e+02   6.0701283e+02
   4.3438124e+02   4.3909140e+02   5.3736801e+02   5.8357987e+02   6.4448415e+02
   4.9704053e+02   5.3853291e+02   5.8911782e+02   6.1269501e+02   6.3631420e+02
   4.8916125e+02   5.0222974e+02   5.3500493e+02   5.7091417e+02   6.2326773e+02
   4.4937958e+02   4.5283548e+02   5.3650607e+02   5.8173617e+02   6.4031175e+02
   4.7424501e+02   4.7925762e+02   5.3396643e+02   5.7603767e+02   6.3073300e+02
   4.7429225e+02   4.7854990e+02   5.1964030e+02   5.5778477e+02   6.1521605e+02
   4.2292856e+02   4.3119411e+02   5.3828231e+02   5.8546105e+02   6.5020387e+02
   4.6667295e+02   4.7043163e+02   5.3966328e+02   5.8734729e+02   6.5706893e+02
   4.7294959e+02   4.7783298e+02   5.4062400e+02   5.8864007e+02   6.8729536e+02
   4.1649852e+02   4.2629365e+02   5.1134913e+02   5.5120835e+02   6.1138445e+02
   4.0268794e+02   4.0728654e+02   4.9758499e+02   5.4256631e+02   6.0623410e+02
   4.9606483e+02   5.2750051e+02   5.6876901e+02   6.0150398e+02   6.5784670e+02
   4.9713320e+02   5.3046006e+02   5.3172336e+02   5.4364392e+02   6.0636468e+02
   4.7863288e+02   4.8104443e+02   5.0479159e+02   5.4589221e+02   6.0797704e+02
   4.0893481e+02   4.1111533e+02   4.9763317e+02   5.4258858e+02   6.0624705e+02
   4.9581730e+02   5.2562531e+02   5.6641378e+02   6.0086920e+02   6.7890996e+02
   4.4509577e+02   4.4878093e+02   5.3726855e+02   5.8326101e+02   6.4354674e+02
   4.9670849e+02   5.3124541e+02   5.4321124e+02   5.5488467e+02   6.0870822e+02
   4.9717273e+02   5.4116576e+02   5.6131138e+02   5.6290576e+02   6.0683192e+02
   4.4713436e+02   4.5073548e+02   5.3963652e+02   5.8803427e+02   6.8507250e+02
   4.1219069e+02   4.2297144e+02   5.0572007e+02   5.4708175e+02   6.0888175e+02
   4.6613190e+02   4.6914805e+02   5.1885895e+02   5.5749924e+02   6.1521933e+02
   4.9643669e+02   5.2330100e+02   5.3027702e+02   5.4900952e+02   6.0806417e+02
   4.9716768e+02   5.0959380e+02   5.0969996e+02   5.4245280e+02   6.0615742e+02
   4.9688027e+02   5.2613469e+02   5.2958145e+02   5.4569757e+02   6.0694754e+02
   4.9694118e+02   5.3688142e+02   5.8631771e+02   6.1729548e+02   6.5520684e+02
   4.9718329e+02   5.4151594e+02   5.7767633e+02   5.7945692e+02   6.0771462e+02
   4.9619162e+02   5.2854011e+02   5.6738629e+02   5.9414902e+02   6.3615960e+02
   3.9531998e+02   4.2281960e+02   5.0776987e+02   5.4847606e+02   6.0971596e+02
   4.9721882e+02   5.4237994e+02   6.0458481e+02   6.0590831e+02   6.0750834e+02
   4.5492250e+02   4.5822023e+02   5.3213776e+02   5.7433540e+02   6.2947033e+02
   4.3566003e+02   4.3914755e+02   5.1500744e+02   5.5431026e+02   6.1335546e+02
   3.8220804e+02   4.2161540e+02   5.0566639e+02   5.4704795e+02   6.0886347e+02
   4.3672774e+02   4.4104729e+02   5.3421470e+02   5.7790641e+02   6.3421159e+02
   4.4145502e+02   4.4200745e+02   4.9938306e+02   5.4342090e+02   6.0672468e+02
   4.8022496e+02   4.8662755e+02   5.2673531e+02   5.6479661e+02   6.1982126e+02
   4.9700745e+02   5.3795378e+02   5.8923022e+02   6.2240611e+02   6.7273945e+02
   4.6769213e+02   4.7151084e+02   5.3501383e+02   5.7844052e+02   6.3426863e+02
   4.9694865e+02   5.3699503e+02   5.8673398e+02   6.1860426e+02   6.6040540e+02
   4.0875775e+02   4.2754307e+02   5.3192860e+02   5.7434564e+02   6.2979815e+02
   4.9710318e+02   5.3973870e+02   5.8908491e+02   6.0140135e+02   6.2144988e+02
   4.4347544e+02   4.4728906e+02   5.3959690e+02   5.8801266e+02   6.8812606e+02
   4.4545017e+02   4.4905648e+02   5.3402418e+02   5.7750055e+02   6.3354897e+02
   4.8348468e+02   4.8832291e+02   5.0940070e+02   5.4818566e+02   6.0913225e+02
   3.8478069e+02   4.2723619e+02   5.3398592e+02   5.7762638e+02   6.3392235e+02
   4.9721891e+02   5.3228446e+02   5.3229042e+02   5.4240486e+02   6.0613678e+02
   4.9655586e+02   5.3198868e+02   5.7124802e+02   5.9273901e+02   6.2947749e+02
   4.4686879e+02   4.5037763e+02   5.3314462e+02   5.7605950e+02   6.3165070e+02
   4.1646636e+02   4.2865189e+02   5.3081219e+02   5.7266394e+02   6.2794011e+02
   4.9717023e+02   5.4118979e+02   5.9989421e+02   6.3983603e+02   6.7319448e+02
   4.6160387e+02   4.6300062e+02   5.0445360e+02   5.4612996e+02   6.0822461e+02
   4.9614819e+02   5.2121263e+02   5.2964168e+02   5.5027456e+02   6.0865740e+02
   4.9705104e+02   5.3876599e+02   5.7665839e+02   5.8440297e+02   6.1359759e+02
   4.9721366e+02   5.4226398e+02   6.0517667e+02   6.3906208e+02   6.4092219e+02
   4.6403192e+02   4.6758398e+02   5.3993875e+02   5.8812315e+02   6.6890830e+02
   4.9660677e+02   5.3251291e+02   5.7535963e+02   6.0112760e+02   6.3995985e+02
   4.7771672e+02   4.8321292e+02   5.2691505e+02   5.6552130e+02   6.2052610e+02
   4.9677801e+02   5.3458790e+02   5.7115979e+02   5.8599320e+02   6.2013105e+02
   4.8735269e+02   4.9842248e+02   5.3088940e+02   5.6699318e+02   6.2058854e+02
   4.2268984e+02   4.3101732e+02   5.3581624e+02   5.8072559e+02   6.3875492e+02
   4.8941152e+02   5.0342716e+02   5.4598890e+02   5.8963213e+02   6.5383857e+02
   4.9711786e+02   5.4001496e+02   5.9531844e+02   6.3087176e+02   6.6414500e+02
   4.9659179e+02   5.3234718e+02   5.7533481e+02   6.0181301e+02   6.4160101e+02
   4.8885526e+02   5.0230690e+02   5.4613407e+02   5.9100300e+02   6.8214412e+02
   4.1420985e+02   4.1870398e+02   4.9959873e+02   5.4354256e+02   6.0680359e+02
   4.8353739e+02   4.9245046e+02   5.3845849e+02   5.8078109e+02   6.3587048e+02
   4.9389920e+02   5.1385799e+02   5.3664555e+02   5.6471343e+02   6.1667551e+02
   4.7732264e+02   4.8288655e+02   5.3005226e+02   5.6972087e+02   6.2406960e+02
   4.9528079e+02   5.2203308e+02   5.5746695e+02   5.8776368e+02   6.3377008e+02
   4.2300979e+02   4.2968170e+02   5.1481384e+02   5.5417320e+02   6.1329412e+02
   4.2333726e+02   4.3138982e+02   5.3825233e+02   5.8539858e+02   6.4996943e+02
   4.4344782e+02   4.4721118e+02   5.3610064e+02   5.8108440e+02   6.3920834e+02
   4.4123857e+02   4.4477128e+02   5.2420367e+02   5.6375280e+02   6.1995674e+02
   4.9721993e+02   5.4239842e+02   6.0612468e+02   6.1459000e+02   6.1460188e+02
   4.3789393e+02   4.3809168e+02   4.9789529e+02   5.4270772e+02   6.0631474e+02
   4.1737727e+02   4.2347163e+02   5.0356352e+02   5.4573751e+02   6.0808448e+02
   4.9716244e+02   5.4100563e+02   5.9912298e+02   6.3824382e+02   6.7605039e+02
   4.9718660e+02   5.4155945e+02   5.6530144e+02   5.6647506e+02   6.0675827e+02
   4.8933758e+02   5.0320331e+02   5.4415796e+02   5.8589717e+02   6.4223209e+02
   4.9095042e+02   5.0665674e+02   5.4359345e+02   5.8178623e+02   6.3390559e+02
   4.2199422e+02   4.2734158e+02   5.0687601e+02   5.4784471e+02   6.0933142e+02
   4.9700898e+02   5.3798669e+02   5.8933094e+02   6.2264099e+02   6.7981763e+02
   4.1485209e+02   4.2822560e+02   5.2933217e+02   5.7052603e+02   6.2582558e+02
   4.5487716e+02   4.5762240e+02   5.1744319e+02   5.5639070e+02   6.1461696e+02
   4.2782316e+02   4.3322749e+02   5.2088749e+02   5.6003370e+02   6.1733060e+02
   4.1259005e+02   4.1416446e+02   4.9775488e+02   5.4264503e+02   6.0627989e+02
   4.7108752e+02   4.7513726e+02   5.2612405e+02   5.6531925e+02   6.2067048e+02
   4.9721722e+02   5.4234885e+02   5.8087845e+02   5.8099340e+02   6.0624147e+02
   4.9715031e+02   5.4077175e+02   5.8755130e+02   5.9339754e+02   6.1312452e+02
   4.8677843e+02   4.9556718e+02   5.1889229e+02   5.5453322e+02   6.1253869e+02
   4.1346747e+02   4.2838719e+02   5.3942228e+02   5.8784024e+02   6.7734773e+02
   4.9687794e+02   5.3436354e+02   5.4748782e+02   5.5615477e+02   6.0835004e+02
   3.9403555e+02   4.0105712e+02   4.9733794e+02   5.4245296e+02   6.0616766e+02
   4.9719587e+02   5.4180349e+02   6.0273614e+02   6.4730913e+02   6.7715740e+02
   4.3330895e+02   4.3787868e+02   5.2662733e+02   5.6680924e+02   6.2244122e+02
   4.1711222e+02   4.2882188e+02   5.3110771e+02   5.7309965e+02   6.2840325e+02
   4.3524499e+02   4.3638856e+02   5.0104863e+02   5.4429010e+02   6.0722967e+02
   4.7316307e+02   4.7787447e+02   5.3190652e+02   5.7301635e+02   6.2744614e+02
   4.2579858e+02   4.3182039e+02   5.1987560e+02   5.5897416e+02   6.1657905e+02
   4.2020999e+02   4.2941227e+02   5.2471359e+02   5.6446428e+02   6.2056998e+02
   4.2592016e+02   4.3279690e+02   5.3953625e+02   5.8805004e+02   7.2495531e+02
   4.3334477e+02   4.3665195e+02   5.1096051e+02   5.5086443e+02   6.1114595e+02
   4.4732692e+02   4.5085238e+02   5.3512149e+02   5.7929838e+02   6.3615840e+02
   4.9703698e+02   5.3847594e+02   5.9068470e+02   6.2466275e+02   7.1409535e+02
   4.3621749e+02   4.4069798e+02   5.3944461e+02   5.8778102e+02   6.6928990e+02
   4.5048329e+02   4.5390547e+02   5.3626868e+02   5.8127529e+02   6.3941372e+02
   4.9710552e+02   5.3981505e+02   5.8574175e+02   5.9439732e+02   6.1653690e+02
   4.2064209e+02   4.2969319e+02   5.2632596e+02   5.6646827e+02   6.2218832e+02
   4.5797218e+02   4.6138429e+02   5.3940148e+02   5.8725796e+02   6.5785908e+02
   4.9719960e+02   5.3455672e+02   5.3505549e+02   5.4289326e+02   6.0619813e+02
   4.9260879e+02   5.1062108e+02   5.4140734e+02   5.7444771e+02   6.2460367e+02
   4.3651468e+02   4.4095483e+02   5.3929883e+02   5.8747056e+02   6.6230228e+02
   3.8554324e+02   4.2728466e+02   5.3507234e+02   5.7943965e+02   6.3664065e+02
   4.2944373e+02   4.2965541e+02   4.9770142e+02   5.4261919e+02   6.0626402e+02
   4.4813306e+02   4.5164729e+02   5.3672306e+02   5.8216655e+02   6.4118424e+02
   4.4254674e+02   4.4463718e+02   5.0769353e+02   5.4836282e+02   6.0960584e+02
   4.9574813e+02   5.2513174e+02   5.6538113e+02   5.9934480e+02   6.5704619e+02
   4.5838851e+02   4.5885362e+02   4.9939530e+02   5.4339854e+02   6.0669602e+02
   4.2755778e+02   4.3366041e+02   5.3292079e+02   5.7587003e+02   6.3157969e+02
   4.9431040e+02   5.1678257e+02   5.4807587e+02   5.7849792e+02   6.2623845e+02
   4.2063993e+02   4.2979801e+02   5.2807829e+02   5.6876277e+02   6.2420985e+02
   4.9715748e+02   5.4087601e+02   5.6530755e+02   5.6745518e+02   6.0731940e+02
   4.9721663e+02   5.4232088e+02   6.0188077e+02   6.0356980e+02   6.0805166e+02
   4.9556137e+02   5.2367109e+02   5.5576635e+02   5.8157600e+02   6.2567423e+02
   4.2731826e+02   4.3173144e+02   5.1109826e+02   5.5099121e+02   6.1123720e+02
   4.2904403e+02   4.3474925e+02   5.3422485e+02   5.7797475e+02   6.3436295e+02
   4.9709784e+02   5.3961482e+02   5.9290910e+02   6.1902702e+02   6.3883613e+02
   4.2904112e+02   4.2954175e+02   4.9835546e+02   5.4292703e+02   6.0644334e+02
   4.4263121e+02   4.4307854e+02   4.9901755e+02   5.4323955e+02   6.0661997e+02
   4.3815418e+02   4.3868328e+02   4.9910213e+02   5.4328448e+02   6.0664763e+02
   4.9711876e+02   5.4002993e+02   5.9371048e+02   6.1623628e+02   6.3311269e+02
   4.9627945e+02   5.1619672e+02   5.2044291e+02   5.4572822e+02   6.0732469e+02
   4.9356185e+02   5.1229765e+02   5.3386568e+02   5.6251400e+02   6.1566439e+02
   4.3153250e+02   4.3620890e+02   5.2265258e+02   5.6198374e+02   6.1871381e+02
   4.4634436e+02   4.4774300e+02   5.0391234e+02   5.4589688e+02   6.0814503e+02
   4.5334362e+02   4.5642805e+02   5.2384469e+02   5.6318444e+02   6.1942866e+02
   4.4339849e+02   4.4713988e+02   5.3475941e+02   5.7874189e+02   6.3536299e+02
   4.5055346e+02   4.5398377e+02   5.3686493e+02   5.8238876e+02   6.4156612e+02
   4.3174556e+02   4.3563244e+02   5.1374541e+02   5.5320832e+02   6.1264439e+02
   4.0650166e+02   4.1373509e+02   4.9874290e+02   5.4311678e+02   6.0655607e+02
   4.2844461e+02   4.2850299e+02   4.9734049e+02   5.4245392e+02   6.0616789e+02
   4.6155362e+02   4.6503392e+02   5.3994932e+02   5.8827741e+02   6.9203199e+02
   4.9693721e+02   5.3658225e+02   5.5900636e+02   5.6654690e+02   6.0983563e+02
   4.2622829e+02   4.2972487e+02   5.0567214e+02   5.4704109e+02   6.0884989e+02
   4.9716850e+02   5.4110886e+02   5.9543225e+02   6.0675620e+02   6.1956508e+02
   4.3339315e+02   4.3828659e+02   5.3843355e+02   5.8570860e+02   6.5101438e+02
   4.5626996e+02   4.5933193e+02   5.2447084e+02   5.6388389e+02   6.1990474e+02
   4.3818514e+02   4.3819675e+02   4.9725872e+02   5.4241627e+02   6.0614570e+02
   4.9721285e+02   5.4222171e+02   6.0500125e+02   6.5069325e+02   6.5554295e+02
   4.6526128e+02   4.6876291e+02   5.3297566e+02   5.7530217e+02   6.3032455e+02
   4.9369919e+02   5.1470211e+02   5.5347049e+02   5.9233849e+02   6.5126725e+02
   4.3572961e+02   4.3897251e+02   5.1277643e+02   5.5235839e+02   6.1208363e+02
   4.2916058e+02   4.3495431e+02   5.3947842e+02   5.8791077e+02   6.8322332e+02
   4.9721756e+02   5.4233911e+02   6.0576044e+02   6.6531436e+02   6.9029467e+02
   4.9634296e+02   5.2987368e+02   5.7119794e+02   5.9965059e+02   6.4346519e+02
   4.7979575e+02   4.8634952e+02   5.3189504e+02   5.7181785e+02   6.2577145e+02
   4.9719904e+02   5.4186954e+02   6.0128686e+02   6.1562376e+02   6.2127200e+02
   4.9715542e+02   5.4083818e+02   5.9843646e+02   6.3684559e+02   6.7484879e+02
   4.3118601e+02   4.3649021e+02   5.3796246e+02   5.8477608e+02   6.4778914e+02
   4.9720936e+02   5.4208445e+02   5.5706117e+02   5.5742195e+02   6.0625131e+02
   4.6571730e+02   4.6694740e+02   5.0322699e+02   5.4537013e+02   6.0777622e+02
   4.8016770e+02   4.8301681e+02   5.0559636e+02   5.4624645e+02   6.0815085e+02
   4.5141995e+02   4.5488474e+02   5.3968145e+02   5.8803929e+02   6.7804156e+02
   4.4701469e+02   4.5050074e+02   5.3242324e+02   5.7491657e+02   6.3026948e+02
   4.1974386e+02   4.2697037e+02   5.0949442e+02   5.4974407e+02   6.1047695e+02
   4.5122970e+02   4.5366626e+02   5.1296897e+02   5.5242249e+02   6.1204955e+02
   3.8743770e+02   4.1656834e+02   5.0062368e+02   5.4407600e+02   6.0711508e+02
   4.1581651e+02   4.2048820e+02   5.0047227e+02   5.4399488e+02   6.0706652e+02
   4.9712526e+02   5.4019132e+02   5.9599932e+02   6.3264373e+02   6.9539707e+02
   4.9720035e+02   5.4189228e+02   6.0108216e+02   6.1343114e+02   6.1930627e+02
   4.5807463e+02   4.6140444e+02   5.3395912e+02   5.7714577e+02   6.3282643e+02
   4.1326525e+02   4.2541851e+02   5.1114776e+02   5.5104663e+02   6.1128473e+02
   4.5572657e+02   4.5597982e+02   4.9836781e+02   5.4291638e+02   6.0642773e+02
   4.6960895e+02   4.7350854e+02   5.2809461e+02   5.6795601e+02   6.2290441e+02
   4.5931527e+02   4.6267183e+02   5.3416099e+02   5.7743773e+02   6.3318376e+02
   4.9721353e+02   5.4223185e+02   6.0409497e+02   6.1572253e+02   6.1798972e+02
   4.0930819e+02   4.1404498e+02   4.9849119e+02   5.4299452e+02   6.0648443e+02
   4.7338850e+02   4.7473597e+02   5.0220802e+02   5.4468747e+02   6.0736310e+02
   4.4648900e+02   4.5012401e+02   5.3969581e+02   5.8817226e+02   7.2749179e+02
   4.4782690e+02   4.5138421e+02   5.3877152e+02   5.8621162e+02   6.5266063e+02
   4.8965260e+02   5.0345232e+02   5.3772227e+02   5.7423333e+02   6.2606946e+02
   4.4606614e+02   4.4970473e+02   5.3815648e+02   5.8499331e+02   6.4815479e+02
   4.7982103e+02   4.8625154e+02   5.2962465e+02   5.6860859e+02   6.2290023e+02
   4.5461170e+02   4.5542631e+02   5.0112776e+02   5.4428953e+02   6.0720365e+02
   4.9698924e+02   5.3554828e+02   5.4514342e+02   5.5233140e+02   6.0743031e+02
   4.9578806e+02   5.2179604e+02   5.3580456e+02   5.5633268e+02   6.1085908e+02
   4.9721871e+02   5.4237105e+02   6.0567905e+02   6.1437776e+02   6.1486739e+02
   4.9720043e+02   5.4191039e+02   6.0306864e+02   6.3861809e+02   6.4527515e+02
   4.2407629e+02   4.3158153e+02   5.3225937e+02   5.7483799e+02   6.3034779e+02
   4.9711362e+02   5.3983260e+02   5.6114105e+02   5.6451277e+02   6.0770311e+02
   4.9721575e+02   5.4231146e+02   6.0531081e+02   6.2443279e+02   6.2540807e+02
   4.3526957e+02   4.3984298e+02   5.3719799e+02   5.8324232e+02   6.4367183e+02
   4.0799900e+02   4.1184734e+02   4.9794945e+02   5.4273644e+02   6.0633347e+02
   4.9400984e+02   5.1591522e+02   5.5548942e+02   5.9523102e+02   7.6810880e+02
   3.9766255e+02   4.2611447e+02   5.1989324e+02   5.5901114e+02   6.1662411e+02
   4.3381286e+02   4.3863956e+02   5.3875074e+02   5.8635494e+02   6.5381492e+02
   4.5466326e+02   4.5808416e+02   5.3924765e+02   5.8704000e+02   6.5666765e+02
   4.9721923e+02   5.4238417e+02   6.0598989e+02   6.2453663e+02   6.2470716e+02
   4.4165523e+02   4.4549990e+02   5.3569171e+02   5.8037072e+02   6.3798669e+02
   4.4033115e+02   4.4429646e+02   5.3649787e+02   5.8185799e+02   6.4072471e+02
   4.1869937e+02   4.1987589e+02   4.9812751e+02   5.4282001e+02   6.0638193e+02
   4.6599438e+02   4.6944108e+02   5.2884652e+02   5.6919532e+02   6.2412015e+02
   4.9658479e+02   5.3164352e+02   5.5303436e+02   5.6589440e+02   6.1196114e+02
   4.6321789e+02   4.6644960e+02   5.2663595e+02   5.6638935e+02   6.2174590e+02
   4.8295066e+02   4.8839766e+02   5.1220750e+02   5.5022287e+02   6.1025078e+02
   4.9704563e+02   5.3862299e+02   5.6522581e+02   5.7074959e+02   6.0949810e+02
   4.7329313e+02   4.7741619e+02   5.2031765e+02   5.5854839e+02   6.1576894e+02
   4.5647634e+02   4.5985947e+02   5.3779713e+02   5.8404153e+02   6.4506578e+02
   4.9716398e+02   5.4107364e+02   5.7647550e+02   5.7906291e+02   6.0838159e+02
   4.9721898e+02   5.4238786e+02   6.0604982e+02   6.3580365e+02   6.3594157e+02
   4.5353740e+02   4.5376864e+02   4.9824909e+02   5.4286379e+02   6.0639931e+02
   4.9671262e+02   5.3374806e+02   5.7522332e+02   5.9587011e+02   6.3026026e+02
   4.2958760e+02   4.3527382e+02   5.3948762e+02   5.8792727e+02   6.8659614e+02
   4.9590475e+02   5.2621088e+02   5.6151504e+02   5.8751705e+02   6.2993089e+02
   4.9721883e+02   5.3673508e+02   5.3674203e+02   5.4240546e+02   6.0613617e+02
   4.9721666e+02   5.4232231e+02   6.0388095e+02   6.0773659e+02   6.1013214e+02
   4.3561554e+02   4.3610684e+02   4.9877896e+02   5.4312848e+02   6.0655855e+02
   4.9666987e+02   5.3321266e+02   5.7863062e+02   6.1007543e+02   6.6365817e+02
   4.9706401e+02   5.3900712e+02   5.8479441e+02   5.9603928e+02   6.1971553e+02
   4.3317253e+02   4.3328261e+02   4.9752720e+02   5.4253877e+02   6.0621724e+02
   4.9621245e+02   5.2871855e+02   5.6709865e+02   5.9299902e+02   6.3421542e+02
   4.3929143e+02   4.3968690e+02   4.9863666e+02   5.4305740e+02   6.0651640e+02
   4.9718392e+02   5.4152957e+02   5.7527696e+02   5.7689179e+02   6.0744495e+02
   4.9449729e+02   5.1802287e+02   5.5742761e+02   5.9603897e+02   6.8747375e+02
   4.9672136e+02   5.3060321e+02   5.4070727e+02   5.5282470e+02   6.0830406e+02
   4.3583700e+02   4.4015586e+02   5.3012355e+02   5.7159113e+02   6.2678158e+02
   4.9592684e+02   5.2613460e+02   5.5505590e+02   5.7650848e+02   6.2014220e+02
   4.4554125e+02   4.4923074e+02   5.3963236e+02   5.8805403e+02   6.9385066e+02
   4.6961547e+02   4.7138241e+02   5.0523111e+02   5.4647603e+02   6.0837315e+02
   4.4997064e+02   4.5278120e+02   5.1775127e+02   5.5674004e+02   6.1489937e+02
   4.1988455e+02   4.2140918e+02   4.9867537e+02   5.4308318e+02   6.0653545e+02
   4.5699700e+02   4.6009396e+02   5.2548271e+02   5.6510498e+02   6.2082179e+02
   4.4714937e+02   4.4764880e+02   4.9938646e+02   5.4341569e+02   6.0671784e+02
   4.3636757e+02   4.4079635e+02   5.3743684e+02   5.8369567e+02   6.4474306e+02
   4.3701174e+02   4.3961510e+02   5.0888915e+02   5.4925182e+02   6.1015221e+02
   4.6450217e+02   4.6747998e+02   5.1964957e+02   5.5833508e+02   6.1582585e+02
   4.2170657e+02   4.2900772e+02   5.1472783e+02   5.5409840e+02   6.1324634e+02
   4.9711134e+02   5.3988046e+02   5.9280655e+02   6.1347864e+02   6.3102388e+02
   4.9299894e+02   5.1236624e+02   5.5226240e+02   5.9338865e+02   6.6615931e+02
   4.5698602e+02   4.6019322e+02   5.2905362e+02   5.6978011e+02   6.2484228e+02
   4.3833090e+02   4.4256103e+02   5.3943392e+02   5.8773605e+02   6.6736420e+02
   4.2164441e+02   4.2923025e+02   5.1648190e+02   5.5569506e+02   6.1430734e+02
   4.4880032e+02   4.5232314e+02   5.3962090e+02   5.8796849e+02   6.7437429e+02
   4.9721906e+02   5.4238371e+02   6.0603823e+02   6.6707124e+02   6.7002668e+02
   4.6677655e+02   4.6893021e+02   5.0906915e+02   5.4909977e+02   6.0989617e+02
   4.9721938e+02   5.4239166e+02   6.0609046e+02   6.7304185e+02   6.7623857e+02
   3.9154897e+02   4.1381718e+02   4.9929164e+02   5.4338849e+02   6.0671477e+02
   4.1637968e+02   4.2870814e+02   5.3237140e+02   5.7502795e+02   6.3058797e+02
   4.9481585e+02   5.1955363e+02   5.5779405e+02   5.9358923e+02   6.4796916e+02
   4.9705612e+02   5.3885581e+02   5.7971942e+02   5.8843050e+02   6.1538545e+02
   4.9717595e+02   5.2128984e+02   5.2154871e+02   5.4261920e+02   6.0620101e+02
   3.9384766e+02   4.0034609e+02   4.9731876e+02   5.4244384e+02   6.0616215e+02
   4.9719552e+02   5.4175925e+02   6.0152912e+02   6.2386523e+02   6.2992204e+02
   5.9588194e+02   5.6891350e+02   5.5031335e+02   5.2625928e+02   4.2680051e+02
   5.9098445e+02   5.4573169e+02   5.0122052e+02   4.8831078e+02   3.8091138e+02
   6.7058211e+02   6.2668795e+02   5.7184136e+02   5.3026145e+02   4.2703296e+02
   5.8811978e+02   5.3961198e+02   4.4879947e+02   4.4680195e+02   4.2156452e+02
   6.2170179e+02   5.9973951e+02   5.6316874e+02   5.2588513e+02   4.2671262e+02
   5.8863369e+02   5.4056586e+02   4.8411338e+02   4.8079003e+02   4.2220959e+02
   5.8805838e+02   5.3953282e+02   4.7513436e+02   4.7507393e+02   4.2733270e+02
   5.8823100e+02   5.3978041e+02   4.6913001e+02   4.6770656e+02   4.2372773e+02
   5.8847538e+02   5.5377496e+02   5.5202324e+02   5.3807207e+02   4.2740111e+02
   5.8807530e+02   5.3955248e+02   4.3905104e+02   4.3685622e+02   4.2242671e+02
   5.9104655e+02   5.4630086e+02   5.0510010e+02   4.9312432e+02   4.1818462e+02
   6.2336248e+02   5.8967773e+02   5.3810715e+02   4.9702536e+02   3.8627191e+02
   5.9049294e+02   5.5551320e+02   5.4533841e+02   5.3079089e+02   4.2716015e+02
   5.8821065e+02   5.3973292e+02   4.5639369e+02   4.5384807e+02   4.1809116e+02
   6.5349886e+02   6.5262811e+02   5.8786737e+02   5.3943521e+02   4.2743136e+02
   5.9218735e+02   5.5012022e+02   5.1595410e+02   5.0298993e+02   4.2314154e+02
   6.0417325e+02   5.7386397e+02   5.3629141e+02   5.0704255e+02   4.2282675e+02
   5.8948654e+02   5.4598033e+02   5.2876587e+02   5.2252718e+02   4.2704649e+02
   5.8813186e+02   5.3964090e+02   4.7052642e+02   4.6989841e+02   4.2608271e+02
   5.9841548e+02   5.6466961e+02   5.3096155e+02   5.0740114e+02   4.2338895e+02
   6.0339434e+02   5.7936178e+02   5.5171050e+02   5.2207975e+02   4.2637600e+02
   5.9997150e+02   5.7079499e+02   5.4138704e+02   5.1590764e+02   4.2560703e+02
   5.8805171e+02   5.3952150e+02   4.2936813e+02   4.2693574e+02   4.2440173e+02
   5.9910435e+02   5.6581446e+02   5.3141767e+02   5.0696905e+02   4.2313709e+02
   5.8822663e+02   5.3975234e+02   4.5341913e+02   4.4997262e+02   4.0050306e+02
   5.8892668e+02   5.4220940e+02   5.1316416e+02   5.0996383e+02   4.2670743e+02
   5.9130454e+02   5.4851833e+02   5.1731042e+02   5.0694656e+02   4.2488469e+02
   5.8805045e+02   5.3951968e+02   4.2773679e+02   4.1989564e+02   4.1915904e+02
   6.1433359e+02   5.8672005e+02   5.4663741e+02   5.1303193e+02   4.2479879e+02
   7.5679666e+02   6.7343619e+02   5.8779152e+02   5.3939642e+02   4.2743006e+02
   5.8807281e+02   5.3954818e+02   4.3388790e+02   4.2864158e+02   4.1378171e+02
   6.4720816e+02   6.2908913e+02   5.7799890e+02   5.3433509e+02   4.2725002e+02
   5.8805525e+02   5.3952600e+02   4.3431104e+02   4.3320677e+02   4.2560233e+02
   5.8894492e+02   5.4100313e+02   4.8111205e+02   4.7567285e+02   4.0046242e+02
   5.8810588e+02   5.3959093e+02   4.3936774e+02   4.3470200e+02   3.9888933e+02
   5.8807815e+02   5.3955923e+02   4.6663959e+02   4.6639592e+02   4.2687024e+02
   5.9319307e+02   5.5790195e+02   5.3684495e+02   5.2043770e+02   4.2646943e+02
   5.8950039e+02   5.7546911e+02   5.7337263e+02   5.3876179e+02   4.2741194e+02
   5.9185209e+02   5.5856803e+02   5.4492129e+02   5.2805962e+02   4.2699843e+02
   5.9022253e+02   5.4393248e+02   4.9652738e+02   4.8602829e+02   4.0540448e+02
   6.0916938e+02   5.8044720e+02   5.4133890e+02   5.0953339e+02   4.2374482e+02
   5.9301861e+02   5.5282778e+02   5.2110813e+02   5.0656589e+02   4.2410501e+02
   6.0595853e+02   5.8865629e+02   5.6514238e+02   5.3003424e+02   4.2701872e+02
   6.0894943e+02   5.7815503e+02   5.3581718e+02   5.0257691e+02   4.1974149e+02
   5.8913789e+02   5.7036034e+02   5.6845193e+02   5.3861806e+02   4.2740803e+02
   5.8850227e+02   5.4079986e+02   5.0770764e+02   5.0595467e+02   4.2687369e+02
   5.8869468e+02   5.8857986e+02   5.8793425e+02   5.3951727e+02   4.2743372e+02
   6.2726206e+02   5.9720451e+02   5.5037430e+02   5.1342584e+02   4.2485443e+02
   5.8816764e+02   5.3975835e+02   4.8888826e+02   4.8824567e+02   4.2687247e+02
   5.8867913e+02   5.4051203e+02   4.7725224e+02   4.7308127e+02   4.1409626e+02
   5.9038792e+02   5.4514545e+02   5.0629537e+02   4.9724715e+02   4.2255753e+02
   5.8811491e+02   5.3960551e+02   4.5030062e+02   4.4867682e+02   4.2285362e+02
   5.8808036e+02   5.3955910e+02   4.3907685e+02   4.3642306e+02   4.2103666e+02
   5.8806393e+02   5.3954278e+02   4.7775988e+02   4.7766758e+02   4.2729428e+02
   5.9169311e+02   5.5322453e+02   5.3283253e+02   5.2017421e+02   4.2659732e+02
   5.9399087e+02   5.5341573e+02   5.1567494e+02   4.9737852e+02   4.1774865e+02
   6.0097732e+02   5.6634628e+02   5.2566416e+02   4.9611192e+02   4.0432922e+02
   5.9611552e+02   5.5977772e+02   5.2677988e+02   5.0635573e+02   4.2327712e+02
   5.8806334e+02   5.3953515e+02   4.3082074e+02   4.2244865e+02   4.0585322e+02
   5.9251872e+02   5.5021804e+02   5.1294325e+02   4.9822262e+02   4.2021633e+02
   5.8811414e+02   5.8658186e+02   5.8651497e+02   5.3951646e+02   4.2743368e+02
   5.8817009e+02   5.3982371e+02   5.0032714e+02   4.9979322e+02   4.2718670e+02
   5.8813723e+02   5.3963833e+02   4.6240339e+02   4.6146107e+02   4.2495225e+02
   5.8818684e+02   5.4001239e+02   5.1583333e+02   5.1528560e+02   4.2735247e+02
   6.1523147e+02   5.8298577e+02   5.3538188e+02   4.9706839e+02   4.0295005e+02
   5.8810006e+02   5.3958575e+02   4.4484409e+02   4.4271400e+02   4.2154060e+02
   5.9180160e+02   5.4958572e+02   5.1735077e+02   5.0562317e+02   4.2428614e+02
   5.9870938e+02   5.6592838e+02   5.3330488e+02   5.0953686e+02   4.2414039e+02
   5.8805005e+02   5.3951947e+02   4.2946041e+02   4.2895557e+02   4.2682534e+02
   6.1656463e+02   5.8531323e+02   5.3883085e+02   5.0213296e+02   4.1903258e+02
   5.8811230e+02   5.3961305e+02   4.7159948e+02   4.7113883e+02   4.2649888e+02
   6.0610039e+02   5.8607495e+02   5.5996724e+02   5.2689734e+02   4.2680122e+02
   5.8825250e+02   5.3978673e+02   4.5544154e+02   4.5199927e+02   3.9878897e+02
   5.8805024e+02   5.3951947e+02   4.2764793e+02   4.1428839e+02   4.1312562e+02
   7.2288193e+02   6.0712908e+02   5.4414836e+02   5.0076758e+02   4.1678482e+02
   5.8832087e+02   5.3988228e+02   4.6096978e+02   4.5775370e+02   4.0947268e+02
   5.9246898e+02   5.5775881e+02   5.4024314e+02   5.2408922e+02   4.2676546e+02
   5.8880340e+02   5.7966082e+02   5.7872004e+02   5.3929764e+02   4.2742760e+02
   5.9902044e+02   5.7083295e+02   5.4456341e+02   5.1945367e+02   4.2613175e+02
   5.8813117e+02   5.4132481e+02   5.3831809e+02   5.3653120e+02   4.2742004e+02
   5.8872672e+02   5.4124547e+02   5.0322268e+02   5.0041039e+02   4.2617804e+02
   6.0911109e+02   5.8049940e+02   5.4159816e+02   5.0986171e+02   4.2386540e+02
   7.0042990e+02   6.2212336e+02   5.6653794e+02   5.2638050e+02   4.2675208e+02
   6.3620401e+02   6.3608123e+02   5.8798366e+02   5.3949006e+02   4.2743312e+02
   6.3455460e+02   5.9809409e+02   5.4295579e+02   5.0190096e+02   4.1848754e+02
   6.0205997e+02   5.7157057e+02   5.3653285e+02   5.0924156e+02   4.2383272e+02
   6.0168511e+02   5.7683222e+02   5.5035044e+02   5.2200212e+02   4.2637914e+02
   5.8825420e+02   5.3979299e+02   4.6003617e+02   4.5749499e+02   4.1785874e+02
   6.4977783e+02   6.0324301e+02   5.4190862e+02   4.9722478e+02   3.9098646e+02
   5.8861519e+02   5.4638500e+02   5.4090257e+02   5.3430072e+02   4.2735176e+02
   5.8805729e+02   5.3952792e+02   4.2941417e+02   4.1938697e+02   4.0907751e+02
   5.8805628e+02   5.3952685e+02   4.2920997e+02   4.1903033e+02   4.1016850e+02
   5.9969480e+02   5.7016315e+02   5.4077739e+02   5.1561413e+02   4.2556493e+02
   5.8821201e+02   5.3973452e+02   4.5608609e+02   4.5345515e+02   4.1750703e+02
   6.6029983e+02   6.0921764e+02   5.4914705e+02   5.0885988e+02   4.2327514e+02
   5.8809716e+02   5.3958003e+02   4.3880975e+02   4.3451735e+02   4.1222366e+02
   6.0151819e+02   6.0119205e+02   5.8771677e+02   5.3943768e+02   4.2743140e+02
   5.9202633e+02   5.5488635e+02   5.3542606e+02   5.2147507e+02   4.2664246e+02
   5.8816781e+02   5.3967430e+02   4.4800663e+02   4.4428768e+02   4.0228895e+02
   5.8809177e+02   5.3957416e+02   4.4069647e+02   4.3776415e+02   4.1953802e+02
   5.9220142e+02   5.4866294e+02   5.0717117e+02   4.9132894e+02   4.0491935e+02
   6.0937989e+02   5.7912495e+02   5.3743547e+02   5.0453122e+02   4.2123729e+02
   6.0923280e+02   5.9495423e+02   5.7131688e+02   5.3269406e+02   4.2716973e+02
   5.8818740e+02   5.3970005e+02   4.4985480e+02   4.4622172e+02   3.9653130e+02
   6.0128745e+02   5.7024585e+02   5.3558018e+02   5.0898086e+02   4.2377689e+02
   5.8844527e+02   5.8528339e+02   5.8485312e+02   5.3948495e+02   4.2743280e+02
   6.6860987e+02   6.3459478e+02   5.7852034e+02   5.3454164e+02   4.2725883e+02
   6.3733645e+02   5.9850619e+02   5.4095174e+02   4.9740584e+02   4.0323273e+02
   5.8807569e+02   5.3956273e+02   4.7811142e+02   4.7794543e+02   4.2718410e+02
   5.8809012e+02   5.3957133e+02   4.3857575e+02   4.3477689e+02   4.1636226e+02
   5.8807005e+02   5.3954355e+02   4.3220719e+02   4.2487593e+02   3.8203619e+02
   5.8820458e+02   5.3972486e+02   4.5657347e+02   4.5415530e+02   4.1889971e+02
   5.8923837e+02   5.4184609e+02   4.9121121e+02   4.8493438e+02   4.1921623e+02
   6.1132403e+02   5.8823184e+02   5.5559714e+02   5.2219917e+02   4.2636504e+02
   5.8810135e+02   5.3958754e+02   4.4604520e+02   4.4410113e+02   4.2214922e+02
   6.9698016e+02   6.2098727e+02   5.6517277e+02   5.2529240e+02   4.2665919e+02
   5.8859491e+02   5.4360922e+02   5.3396193e+02   5.3004993e+02   4.2732065e+02
   5.8929596e+02   5.4328198e+02   5.1394150e+02   5.0950354e+02   4.2641990e+02
   6.3110603e+02   6.2553514e+02   5.8400660e+02   5.3771179e+02   4.2737921e+02
   5.8804942e+02   5.3951869e+02   4.3099784e+02   4.3099108e+02   4.2742489e+02
   5.8897324e+02   5.6082767e+02   5.5837620e+02   5.3780058e+02   4.2738767e+02
   5.8807595e+02   5.3955483e+02   4.6249695e+02   4.6221804e+02   4.2676538e+02
   6.5604868e+02   6.0526119e+02   5.4328216e+02   4.9955203e+02   4.1439817e+02
   5.8875245e+02   5.4588594e+02   5.3826889e+02   5.3218398e+02   4.2731637e+02
   5.8812122e+02   5.4010351e+02   5.3107572e+02   5.3050810e+02   4.2741663e+02
   6.6902242e+02   6.3435326e+02   5.7834002e+02   5.3443286e+02   4.2725389e+02
   5.8805189e+02   5.3952157e+02   4.2848690e+02   4.2291078e+02   4.2097919e+02
   6.4006427e+02   6.3558756e+02   5.8573794e+02   5.3846191e+02   4.2740276e+02
   5.8818031e+02   5.3969082e+02   4.4919378e+02   4.4552539e+02   3.9817684e+02
   6.0852336e+02   5.7718536e+02   5.3418477e+02   5.0047204e+02   4.1733603e+02
   5.8808610e+02   5.8600100e+02   5.8596263e+02   5.3951693e+02   4.2743365e+02
   5.8818903e+02   5.3970303e+02   4.5101539e+02   4.4769559e+02   4.1070620e+02
   6.1101838e+02   5.9241770e+02   5.6451537e+02   5.2857932e+02   4.2692153e+02
   5.9383102e+02   5.9378647e+02   5.8800242e+02   5.3951291e+02   4.2743374e+02
   5.8805077e+02   5.3952028e+02   4.5316319e+02   4.5314057e+02   4.2738090e+02
   5.8807914e+02   5.3994804e+02   5.3514355e+02   5.3471999e+02   4.2742790e+02
   5.9844623e+02   5.6264553e+02   5.2470930e+02   4.9947174e+02   4.1776161e+02
   6.1469343e+02   6.0640536e+02   5.8043309e+02   5.3651537e+02   4.2733783e+02
   6.0069856e+02   5.6783484e+02   5.3104888e+02   5.0437780e+02   4.2165302e+02
   5.8839400e+02   5.3998630e+02   4.6425599e+02   4.6080612e+02   3.9764489e+02
   5.8811409e+02   5.3960231e+02   4.4086968e+02   4.3648435e+02   4.0275192e+02
   5.8804982e+02   5.3951904e+02   4.2744819e+02   4.0440290e+02   4.0399120e+02
   5.9784150e+02   5.9240256e+02   5.8187299e+02   5.3820278e+02   4.2739423e+02
   6.2411370e+02   6.0626902e+02   5.7052207e+02   5.3056119e+02   4.2705158e+02
   6.0056113e+02   5.6840706e+02   5.3315471e+02   5.0710321e+02   4.2306675e+02
   5.8807905e+02   5.4593226e+02   5.4565534e+02   5.3925968e+02   4.2743039e+02
   6.1221859e+02   5.8415914e+02   5.4431279e+02   5.1137827e+02   4.2433820e+02
   5.8838595e+02   5.3998847e+02   4.6727072e+02   4.6437598e+02   4.1584175e+02
   6.1920114e+02   5.8816541e+02   5.4132175e+02   5.0455958e+02   4.2104810e+02
   5.8816390e+02   5.4050069e+02   5.3198088e+02   5.3103168e+02   4.2740776e+02
   5.8805087e+02   5.3952047e+02   4.3860384e+02   4.3850579e+02   4.2725379e+02
   5.9178109e+02   5.7827634e+02   5.7308279e+02   5.3770890e+02   4.2737890e+02
   5.8834213e+02   5.4020127e+02   4.9675086e+02   4.9534922e+02   4.2661164e+02
   6.0180249e+02   5.7813975e+02   5.5287456e+02   5.2375969e+02   4.2654980e+02
   6.6628644e+02   6.0972132e+02   5.4927989e+02   5.0895929e+02   4.2331693e+02
   5.8811407e+02   5.3960203e+02   4.4072319e+02   4.3624399e+02   3.8120930e+02
   6.6289709e+02   6.0732470e+02   5.4554664e+02   5.0340706e+02   4.1995577e+02
   5.8807154e+02   5.4333540e+02   5.4297430e+02   5.3917202e+02   4.2743109e+02
   5.9041572e+02   5.5972257e+02   5.5254853e+02   5.3396401e+02   4.2726313e+02
   5.9127230e+02   5.5204609e+02   5.3232577e+02   5.2068138e+02   4.2668122e+02
   6.4536671e+02   6.3577364e+02   5.8350327e+02   5.3735097e+02   4.2736697e+02
   5.8807773e+02   5.3955617e+02   4.5235182e+02   4.5178633e+02   4.2601106e+02
   5.8849264e+02   5.4014195e+02   4.6866378e+02   4.6505448e+02   3.8288809e+02
   5.9204942e+02   5.4826410e+02   5.0632047e+02   4.9072887e+02   3.9013746e+02
   5.8816196e+02   5.3966771e+02   4.5135635e+02   4.4878405e+02   4.1838378e+02
   5.9204837e+02   5.5993988e+02   5.4674509e+02   5.2875825e+02   4.2702375e+02
   5.8805016e+02   5.3951952e+02   4.2764160e+02   4.1983858e+02   4.1933992e+02
   5.8808473e+02   5.3956253e+02   4.3538948e+02   4.2974105e+02   3.8533184e+02
   5.8820421e+02   5.3972440e+02   4.5666934e+02   4.5427530e+02   4.1903155e+02
   7.3039450e+02   7.0930563e+02   5.8799464e+02   5.3949284e+02   4.2743312e+02
   5.8825201e+02   5.3979116e+02   4.6103456e+02   4.5866891e+02   4.1907124e+02
   5.9481721e+02   5.5518683e+02   5.1740311e+02   4.9741928e+02   4.1692799e+02
   5.9209012e+02   5.6417055e+02   5.5377578e+02   5.3206141e+02   4.2716815e+02
   5.8833133e+02   5.3989728e+02   4.6173201e+02   4.5852516e+02   4.0996827e+02
   5.8812695e+02   5.3999695e+02   5.2756638e+02   5.2709811e+02   4.2741252e+02
   6.0746312e+02   5.7514029e+02   5.3121595e+02   4.9648525e+02   3.8204185e+02
   5.8804992e+02   5.3951911e+02   4.2750252e+02   4.0317165e+02   3.9923722e+02
   5.9006787e+02   5.6022267e+02   5.5440039e+02   5.3513843e+02   4.2730461e+02
   5.9812193e+02   5.7013783e+02   5.4586631e+02   5.2123750e+02   4.2634600e+02
   5.9519237e+02   5.7593249e+02   5.6383301e+02   5.3346606e+02   4.2721182e+02
   5.9622455e+02   5.7940118e+02   5.6699680e+02   5.3412691e+02   4.2724016e+02
   6.2877608e+02   5.9360251e+02   5.3968230e+02   4.9760578e+02   4.0658010e+02
   5.8805550e+02   5.3953801e+02   5.1196164e+02   5.1193882e+02   4.2742894e+02
   5.8809669e+02   5.3968725e+02   5.1520466e+02   5.1501675e+02   4.2740457e+02
   5.8836070e+02   5.4299458e+02   5.3682110e+02   5.3343693e+02   4.2737789e+02
   6.2403080e+02   5.9150681e+02   5.4160316e+02   5.0295891e+02   4.1970487e+02
   6.5141345e+02   6.3364262e+02   5.8009578e+02   5.3551559e+02   4.2729936e+02
   6.5187793e+02   6.4999209e+02   5.8759232e+02   5.3930775e+02   4.2742768e+02
   5.8805239e+02   5.3952262e+02   4.5041298e+02   4.5035073e+02   4.2729113e+02
   5.9894967e+02   5.9678754e+02   5.8575211e+02   5.3902202e+02   4.2741910e+02
   6.2542858e+02   5.9149907e+02   5.3940272e+02   4.9852733e+02   4.1199363e+02
   6.2765184e+02   6.0720085e+02   5.6785298e+02   5.2853782e+02   4.2691883e+02
   5.9762382e+02   5.6169120e+02   5.2546339e+02   5.0205422e+02   4.2057935e+02
   5.8820384e+02   5.3972963e+02   4.6343331e+02   4.6185216e+02   4.2282742e+02
   5.8887459e+02   5.4197782e+02   5.1170492e+02   5.0866856e+02   4.2666193e+02
   5.9987779e+02   5.8886635e+02   5.7464953e+02   5.3576120e+02   4.2730830e+02
   6.0470140e+02   5.7184781e+02   5.2925360e+02   4.9632999e+02   3.9543390e+02
   5.9009508e+02   5.4690798e+02   5.2453167e+02   5.1708706e+02   4.2669653e+02
   5.9524716e+02   5.5775511e+02   5.2467447e+02   5.0563414e+02   4.2314740e+02
   6.4301456e+02   6.0283956e+02   5.4529675e+02   5.0425671e+02   4.2067201e+02
   5.8807483e+02   5.3955131e+02   4.3630018e+02   4.3288856e+02   4.1973172e+02
   6.3073178e+02   6.0221982e+02   5.5633724e+02   5.1896753e+02   4.2593652e+02
   5.8806919e+02   5.3954284e+02   4.3224254e+02   4.2527974e+02   4.0648259e+02
   5.9100748e+02   5.5812308e+02   5.4771376e+02   5.3097036e+02   4.2714758e+02
   5.8827485e+02   5.6201398e+02   5.6146290e+02   5.3916545e+02   4.2742461e+02
   7.3861088e+02   6.0654504e+02   5.4311026e+02   4.9873130e+02   4.1210882e+02
   5.8820008e+02   5.3971756e+02   4.5245395e+02   4.4929839e+02   4.1234331e+02
   5.8866130e+02   5.4043914e+02   4.7433706e+02   4.7005176e+02   3.8190198e+02
   5.8815089e+02   5.6591486e+02   5.6571025e+02   5.3940629e+02   4.2743079e+02
   5.8883026e+02   5.4244088e+02   5.2014466e+02   5.1703301e+02   4.2708448e+02
   5.8809944e+02   5.3982655e+02   5.2736888e+02   5.2706700e+02   4.2742002e+02
   5.8822430e+02   5.3974904e+02   4.5305133e+02   4.4956072e+02   3.8676197e+02
   5.9689949e+02   5.5885584e+02   5.1938621e+02   4.9479846e+02   3.9075159e+02
   6.2005193e+02   5.8713363e+02   5.3709802e+02   4.9697093e+02   3.8873818e+02
   5.8806394e+02   5.3953602e+02   4.3101500e+02   4.2301736e+02   4.0760254e+02
   6.7706584e+02   6.6170472e+02   5.8757638e+02   5.3929565e+02   4.2742736e+02
   6.1997038e+02   6.0472882e+02   5.7307243e+02   5.3241730e+02   4.2715727e+02
   5.9122926e+02   5.4679177e+02   5.0633297e+02   4.9400003e+02   4.1863643e+02
   5.8809340e+02   5.3957419e+02   4.3722247e+02   4.3213938e+02   4.0203112e+02
   6.6004719e+02   6.2870600e+02   5.7446420e+02   5.3204526e+02   4.2713720e+02
   5.9202284e+02   5.4918052e+02   5.1241917e+02   4.9914918e+02   4.2136321e+02
   5.9077722e+02   5.4648952e+02   5.1115109e+02   5.0168351e+02   4.2373164e+02
   6.1933802e+02   5.9380282e+02   5.5476490e+02   5.1948019e+02   4.2601875e+02
   5.8826486e+02   5.3980314e+02   4.5623593e+02   4.5277243e+02   3.8202743e+02
   5.9098826e+02   5.5167143e+02   5.3336620e+02   5.2211918e+02   4.2679109e+02
   5.9742216e+02   5.6214528e+02   5.2784923e+02   5.0534358e+02   4.2260386e+02
   6.8571840e+02   6.0600712e+02   5.4246486e+02   4.9742826e+02   4.0231696e+02
   5.8828413e+02   5.3985280e+02   4.6834614e+02   4.6644600e+02   4.2190970e+02
   5.8805272e+02   5.4332182e+02   5.4327388e+02   5.3947317e+02   4.2743341e+02
   5.8805259e+02   5.3952284e+02   4.3740657e+02   4.3707595e+02   4.2684109e+02
   5.9092151e+02   5.6166948e+02   5.5369503e+02   5.3358260e+02   4.2724261e+02
   5.8863240e+02   5.4039381e+02   4.7403610e+02   4.6992480e+02   4.0647328e+02
   5.9157240e+02   5.5350701e+02   5.3450041e+02   5.2169685e+02   4.2670166e+02
   6.0876944e+02   5.8262328e+02   5.4751600e+02   5.1608423e+02   4.2551319e+02
   6.0023707e+02   5.7724729e+02   5.5484491e+02   5.2597890e+02   4.2674458e+02
   5.8817049e+02   5.3968100e+02   4.5906698e+02   4.5749263e+02   4.2274095e+02
   5.8805501e+02   5.3952610e+02   4.4562258e+02   4.4541528e+02   4.2698813e+02
   5.8810183e+02   5.3959069e+02   4.6351992e+02   4.6299719e+02   4.2613897e+02
   6.3697530e+02   5.9827691e+02   5.4080663e+02   4.9719419e+02   3.9331876e+02
   5.8811891e+02   5.3960964e+02   4.4268838e+02   4.3890563e+02   4.1220699e+02
   5.8814506e+02   5.3964533e+02   4.4931570e+02   4.4669843e+02   4.1851009e+02
   5.8833368e+02   5.3993111e+02   4.7010784e+02   4.6791756e+02   4.2116864e+02
   5.8907109e+02   5.4127733e+02   4.8368300e+02   4.7780223e+02   4.0614629e+02
   5.8817615e+02   5.3969679e+02   4.6666549e+02   4.6556747e+02   4.2456766e+02
   6.4130896e+02   6.0162209e+02   5.4415168e+02   5.0263148e+02   4.1925715e+02
   5.8899340e+02   5.4413784e+02   5.2835372e+02   5.2386188e+02   4.2717779e+02
   6.0118712e+02   5.9392103e+02   5.7965700e+02   5.3723537e+02   4.2736228e+02
   6.3394703e+02   6.0171210e+02   5.5160599e+02   5.1366523e+02   4.2490658e+02
   6.0403251e+02   5.7765924e+02   5.4625567e+02   5.1726154e+02   4.2575422e+02
   5.8805329e+02   5.3952373e+02   4.5395429e+02   4.5388339e+02   4.2726882e+02
   5.9412210e+02   5.6410850e+02   5.4674430e+02   5.2591878e+02   4.2681087e+02
   5.8810851e+02   5.3959521e+02   4.4039606e+02   4.3613008e+02   4.0906227e+02
   5.8882045e+02   5.8324746e+02   5.8235139e+02   5.3939446e+02   4.2743022e+02
   5.8833009e+02   5.3989415e+02   4.6106796e+02   4.5776170e+02   4.0627284e+02
   7.1554359e+02   6.0977914e+02   5.4866685e+02   5.0804599e+02   4.2290414e+02
   5.9927190e+02   5.6592201e+02   5.3105549e+02   5.0632130e+02   4.2283055e+02
   5.9583947e+02   5.8166247e+02   5.7084821e+02   5.3558654e+02   4.2730162e+02
   5.9487615e+02   5.5737842e+02   5.2557610e+02   5.0735260e+02   4.2389455e+02
   5.8835804e+02   5.3993330e+02   4.6230979e+02   4.5889926e+02   3.9866266e+02
   6.5287855e+02   6.2647847e+02   5.7379944e+02   5.3166532e+02   4.2711628e+02
   6.0127377e+02   5.7146955e+02   5.3881735e+02   5.1233182e+02   4.2481006e+02
   5.8814808e+02   5.3964952e+02   4.5171505e+02   4.4954484e+02   4.2049154e+02
   6.7628517e+02   6.0780345e+02   5.4566775e+02   5.0350501e+02   4.2003892e+02
   5.8814894e+02   5.3965449e+02   4.6288510e+02   4.6184111e+02   4.2464554e+02
   5.9089918e+02   5.5083612e+02   5.3150563e+02   5.2088819e+02   4.2674346e+02
   5.9715537e+02   5.5934631e+02   5.1983743e+02   4.9486814e+02   3.8315425e+02
   5.8880695e+02   5.4499159e+02   5.3503568e+02   5.2983127e+02   4.2728475e+02
   6.2321748e+02   5.9066245e+02   5.4079449e+02   5.0197993e+02   4.1871510e+02
   6.2710007e+02   6.0984580e+02   5.7183200e+02   5.3115562e+02   4.2708735e+02
   5.8812028e+02   5.3961141e+02   4.4281336e+02   4.3902152e+02   4.1191251e+02
   6.0645576e+02   5.7770996e+02   5.4049048e+02   5.1017106e+02   4.2402221e+02
   6.3846367e+02   6.1687268e+02   5.7028660e+02   5.2960983e+02   4.2699149e+02
   5.8821659e+02   5.3974361e+02   4.6057823e+02   4.5858151e+02   4.2098656e+02
   5.8807350e+02   5.3955076e+02   4.5713929e+02   4.5679773e+02   4.2659168e+02
   5.9399038e+02   5.5405522e+02   5.1859209e+02   5.0123193e+02   4.2124571e+02
   5.8805594e+02   5.3952655e+02   4.2957600e+02   4.2282149e+02   4.1777805e+02
   6.3350099e+02   5.9668077e+02   5.4096784e+02   4.9851532e+02   4.1166699e+02
   5.8817826e+02   5.3968858e+02   4.4979829e+02   4.4638838e+02   4.1005333e+02
   5.8895202e+02   5.5526376e+02   5.5184336e+02   5.3672701e+02   4.2736503e+02
   5.8806169e+02   5.3953409e+02   4.3314575e+02   4.2997275e+02   4.2172647e+02
   5.8804981e+02   5.3951917e+02   4.5205379e+02   4.5204054e+02   4.2740289e+02
   6.9710923e+02   6.1599374e+02   5.5832336e+02   5.1923020e+02   4.2596758e+02
   5.8808391e+02   5.3971315e+02   5.2598489e+02   5.2579123e+02   4.2742379e+02
   5.8960961e+02   5.5090420e+02   5.4155560e+02   5.3098174e+02   4.2721596e+02
   5.9705647e+02   5.7259229e+02   5.5394191e+02   5.2746992e+02   4.2687042e+02
   6.2217010e+02   5.9901791e+02   5.6119024e+02   5.2433597e+02   4.2657358e+02
   5.9322250e+02   5.6858215e+02   5.5733047e+02   5.3233693e+02   4.2716871e+02
   5.8852613e+02   5.5486147e+02   5.5306189e+02   5.3805813e+02   4.2739981e+02
   6.4573145e+02   6.3106604e+02   5.8012691e+02   5.3557860e+02   4.2730198e+02
   5.8971926e+02   5.4295179e+02   4.9542416e+02   4.8722338e+02   4.1760665e+02
   5.8865944e+02   5.4045756e+02   4.7570914e+02   4.7155550e+02   4.1136940e+02
   5.9591236e+02   5.7381856e+02   5.5890635e+02   5.3092445e+02   4.2708444e+02
   5.8813667e+02   5.3989479e+02   5.2074892e+02   5.2036026e+02   4.2739882e+02
   5.8835409e+02   5.4115273e+02   5.2670321e+02   5.2508033e+02   4.2734594e+02
   5.9232042e+02   5.4972360e+02   5.1226118e+02   4.9796163e+02   4.2023923e+02
   6.2971320e+02   6.0536865e+02   5.6293831e+02   5.2476839e+02   4.2661342e+02
   5.9856489e+02   5.6204001e+02   5.2225472e+02   4.9543419e+02   4.0050078e+02
   5.8805580e+02   5.3952584e+02   4.2881965e+02   4.1589373e+02   3.9497567e+02
   5.8804988e+02   5.3951916e+02   4.2805946e+02   4.2680930e+02   4.2609558e+02
   5.8838524e+02   5.3997308e+02   4.6373022e+02   4.6027728e+02   3.9281971e+02
   6.3404541e+02   5.9724625e+02   5.4161944e+02   4.9962403e+02   4.1473306e+02
   6.1081080e+02   5.7875232e+02   5.3328125e+02   4.9686453e+02   4.0199758e+02
   5.8807822e+02   5.7032970e+02   5.7028109e+02   5.3949753e+02   4.2743324e+02
   6.0928637e+02   5.9404003e+02   5.6975076e+02   5.3188789e+02   4.2712701e+02
   5.8805351e+02   5.3952379e+02   4.3504259e+02   4.3442917e+02   4.2642488e+02
   6.6561192e+02   6.6474438e+02   5.8800977e+02   5.3950036e+02   4.2743329e+02
   5.8816099e+02   5.3966544e+02   4.4753441e+02   4.4386826e+02   4.0672738e+02
   7.4150634e+02   6.0618537e+02   5.4249301e+02   4.9742758e+02   4.0227638e+02
   6.1859691e+02   5.9092537e+02   5.4933289e+02   5.1443560e+02   4.2512492e+02
   5.8807474e+02   5.3962704e+02   5.2051594e+02   5.2040423e+02   4.2742366e+02
   5.8808713e+02   5.3956733e+02   4.3823288e+02   4.3453312e+02   4.1725050e+02
   6.1157680e+02   5.8424900e+02   5.4579009e+02   5.1320885e+02   4.2486325e+02
   6.7018646e+02   6.1026810e+02   5.4996899e+02   5.0984139e+02   4.2367656e+02
   5.9209485e+02   5.5097611e+02   5.2121720e+02   5.0889563e+02   4.2505196e+02
   6.1282353e+02   5.9982739e+02   5.7433386e+02   5.3378077e+02   4.2722412e+02
   5.8809318e+02   5.3958959e+02   4.7613443e+02   4.7584237e+02   4.2695604e+02
   5.8812027e+02   5.3961226e+02   4.4541141e+02   4.4257702e+02   4.1821168e+02
   6.7190054e+02   6.1388113e+02   5.5553266e+02   5.1633463e+02   4.2548922e+02
   5.8924633e+02   5.6230254e+02   5.5930110e+02   5.3750776e+02   4.2737793e+02
   5.8806648e+02   5.3954125e+02   4.5046207e+02   4.5005958e+02   4.2647570e+02
   5.8883992e+02   5.4594903e+02   5.3734855e+02   5.3123018e+02   4.2729551e+02
   6.8659890e+02   6.0650411e+02   5.4331191e+02   4.9919483e+02   4.1348308e+02
   5.9829077e+02   5.6440098e+02   5.3071173e+02   5.0729845e+02   4.2336055e+02
   6.2588283e+02   5.9776917e+02   5.5359326e+02   5.1701794e+02   4.2562927e+02
   5.8806783e+02   5.6258281e+02   5.6254009e+02   5.3949233e+02   4.2743287e+02
   5.8815941e+02   5.3966341e+02   4.4744676e+02   4.4380034e+02   4.0760257e+02
   6.0982527e+02   5.7771092e+02   5.3264017e+02   4.9662019e+02   3.8145885e+02
   6.0610895e+02   5.8049668e+02   5.4815549e+02   5.1787288e+02   4.2582964e+02
   5.8805074e+02   5.3952044e+02   4.4900851e+02   4.4897379e+02   4.2735565e+02
   5.9081290e+02   5.5630988e+02   5.4528400e+02   5.3011915e+02   4.2712396e+02
   6.0230892e+02   5.7450459e+02   5.4327581e+02   5.1570636e+02   4.2551675e+02
   5.8813401e+02   5.3963089e+02   4.4925063e+02   4.4693481e+02   4.2013083e+02
   6.2229285e+02   6.1988068e+02   5.8611279e+02   5.3873020e+02   4.2741079e+02
   6.5341254e+02   6.4784411e+02   5.8665047e+02   5.3886324e+02   4.2741480e+02
   5.9626086e+02   5.6137337e+02   5.3099256e+02   5.1054685e+02   4.2466927e+02
   7.0189381e+02   6.1303230e+02   5.5393647e+02   5.1455086e+02   4.2511085e+02
   5.8807704e+02   5.3955519e+02   4.5118004e+02   4.5056975e+02   4.2591930e+02
   5.8805678e+02   5.3952752e+02   4.3038037e+02   4.2542841e+02   4.2005380e+02
   6.8893225e+02   6.0870002e+02   5.4704423e+02   5.0569700e+02   4.2163309e+02
   5.8866413e+02   5.4187765e+02   5.2016108e+02   5.1765678e+02   4.2716392e+02
   5.8814551e+02   5.4016448e+02   5.2892791e+02   5.2830056e+02   4.2740879e+02
   5.9464458e+02   5.6167515e+02   5.3931272e+02   5.2009282e+02   4.2634679e+02
   6.9144330e+02   6.1162751e+02   5.5183644e+02   5.1212868e+02   4.2446266e+02
   5.9397304e+02   5.9396730e+02   5.8804346e+02   5.3951791e+02   4.2743383e+02
   6.2345659e+02   6.2344338e+02   5.8803990e+02   5.3951511e+02   4.2743348e+02
   6.1876238e+02   5.8632580e+02   5.3735063e+02   4.9829312e+02   4.1159737e+02
   5.9754390e+02   5.6759165e+02   5.4198445e+02   5.1876588e+02   4.2608765e+02
   5.8805199e+02   5.3952134e+02   4.2797169e+02   4.1085816e+02   3.9868508e+02
   5.8842525e+02   5.4003436e+02   4.6587620e+02   4.6240664e+02   3.9946072e+02
   7.1332750e+02   6.4971958e+02   5.8536927e+02   5.3822595e+02   4.2739541e+02
   7.1352848e+02   6.1622317e+02   5.5853752e+02   5.1943536e+02   4.2599704e+02
   6.0424624e+02   5.7227989e+02   5.3172843e+02   5.0092209e+02   4.1836392e+02
   5.8804996e+02   5.3951924e+02   4.2744071e+02   3.9869312e+02   3.9796500e+02
   5.9028169e+02   5.8020582e+02   5.7738447e+02   5.3878756e+02   4.2741255e+02
   6.0034842e+02   5.6765615e+02   5.3183789e+02   5.0581529e+02   4.2247923e+02
   5.8821762e+02   5.6361234e+02   5.6323180e+02   5.3928980e+02   4.2742780e+02
   5.9478161e+02   5.5864903e+02   5.3034019e+02   5.1227742e+02   4.2525287e+02
   5.8806014e+02   5.3953105e+02   4.2988777e+02   4.1977410e+02   3.9372179e+02
   7.4160746e+02   6.3332958e+02   5.7720032e+02   5.3372488e+02   4.2722199e+02
   5.8823661e+02   5.3977909e+02   4.6598078e+02   4.6429613e+02   4.2253011e+02
   5.8944285e+02   5.6384449e+02   5.6056048e+02   5.3743017e+02   4.2737425e+02
   6.5643367e+02   6.0815216e+02   5.4821142e+02   5.0767942e+02   4.2273038e+02
   5.9221291e+02   5.4865158e+02   5.0697804e+02   4.9100830e+02   3.8990007e+02
   5.8816334e+02   5.3967024e+02   4.5546446e+02   4.5355560e+02   4.2153848e+02
   5.8848887e+02   5.4014007e+02   4.6907802e+02   4.6555813e+02   4.0651744e+02
   5.8832029e+02   5.3988997e+02   4.6485290e+02   4.6224573e+02   4.1777267e+02
   5.8804975e+02   5.3951891e+02   4.2743768e+02   3.8913851e+02   3.8674803e+02
   6.0683648e+02   5.8349077e+02   5.5337359e+02   5.2188591e+02   4.2634096e+02
   6.2280155e+02   6.1596346e+02   5.8217363e+02   5.3699668e+02   4.2735482e+02
   5.9967831e+02   5.6736352e+02   5.3353489e+02   5.0858606e+02   4.2373540e+02
   5.9002068e+02   5.5947748e+02   5.5354581e+02   5.3496453e+02   4.2730004e+02
   5.8808674e+02   5.3956900e+02   4.6068961e+02   4.6025913e+02   4.2636442e+02
   6.0334923e+02   5.8406135e+02   5.6107118e+02   5.2845861e+02   4.2691773e+02
   5.8805864e+02   5.3953082e+02   4.3887128e+02   4.3807320e+02   4.2586626e+02
   5.9133456e+02   5.5177093e+02   5.3097824e+02   5.1946669e+02   4.2660048e+02
   6.0480054e+02   5.7558897e+02   5.3913681e+02   5.0978639e+02   4.2392790e+02
   5.8806143e+02   5.3953274e+02   4.3067697e+02   4.2299606e+02   4.1199975e+02
   5.8819791e+02   5.5671743e+02   5.5623867e+02   5.3915160e+02   4.2742543e+02
   5.9451383e+02   5.5851167e+02   5.3138724e+02   5.1368205e+02   4.2555152e+02
   5.8805548e+02   5.3953030e+02   4.8717130e+02   4.8713999e+02   4.2740502e+02
   6.1791089e+02   5.8637660e+02   5.3906258e+02   5.0175300e+02   4.1857241e+02
   5.8809844e+02   5.3958270e+02   4.4087864e+02   4.3754697e+02   4.1747703e+02
   5.9938226e+02   5.8272061e+02   5.6627482e+02   5.3256492e+02   4.2716530e+02
   5.8805022e+02   5.3951957e+02   4.3227348e+02   4.3208956e+02   4.2717074e+02
   5.8895998e+02   5.4218421e+02   5.1124818e+02   5.0790644e+02   4.2653533e+02
   5.9742093e+02   5.7770898e+02   5.6198812e+02   5.3149092e+02   4.2711062e+02
   5.8851352e+02   5.5980783e+02   5.5853976e+02   5.3861686e+02   4.2741063e+02
   6.4360627e+02   6.1304815e+02   5.6179120e+02   5.2292204e+02   4.2642828e+02
   5.8809250e+02   5.3957593e+02   4.4598847e+02   4.4436394e+02   4.2322986e+02
   6.1630377e+02   5.8391724e+02   5.3573185e+02   4.9693001e+02   3.9628413e+02
   5.8805067e+02   5.3952022e+02   4.5686814e+02   4.5685263e+02   4.2739686e+02
   6.0349474e+02   5.7277052e+02   5.3529958e+02   5.0647027e+02   4.2258294e+02
   6.0262572e+02   5.9412722e+02   5.7815184e+02   5.3655723e+02   4.2733804e+02
   6.3084164e+02   5.9747523e+02   5.4609100e+02   5.0750574e+02   4.2268388e+02
   6.0851209e+02   5.9077037e+02   5.6514493e+02   5.2946434e+02   4.2698183e+02
   5.8913984e+02   5.4141066e+02   4.8441468e+02   4.7820741e+02   3.9705793e+02
   6.0865136e+02   6.0860672e+02   5.8801148e+02   5.3950699e+02   4.2743352e+02
   5.8810250e+02   5.3958906e+02   4.4714316e+02   4.4535803e+02   4.2260428e+02
   6.0327328e+02   5.7218744e+02   5.3437313e+02   5.0555384e+02   4.2211916e+02
   6.2500430e+02   6.0278448e+02   5.6436294e+02   5.2633813e+02   4.2675016e+02
   5.9110151e+02   5.5436365e+02   5.3968899e+02   5.2628604e+02   4.2696140e+02
   5.9866927e+02   5.8946596e+02   5.7713920e+02   5.3680594e+02   4.2734760e+02
   5.8807395e+02   5.3955138e+02   4.4378643e+02   4.4265250e+02   4.2475215e+02
   5.8940355e+02   5.7017405e+02   5.6777223e+02   5.3835203e+02   4.2739992e+02
   5.8896252e+02   5.4322310e+02   5.2323138e+02   5.1947804e+02   4.2710401e+02
   6.0318699e+02   6.0243845e+02   5.8730928e+02   5.3932231e+02   4.2742797e+02
   5.8823691e+02   5.3976595e+02   4.5446569e+02   4.5107851e+02   4.0471709e+02
   5.8804992e+02   5.3951909e+02   4.2886231e+02   4.2851164e+02   4.2703251e+02
   6.4434642e+02   6.2349636e+02   5.7408521e+02   5.3197080e+02   4.2713319e+02
   6.0387910e+02   5.8189700e+02   5.5591549e+02   5.2491129e+02   4.2664415e+02
   5.8880495e+02   5.5840187e+02   5.5613357e+02   5.3780779e+02   4.2739006e+02
   6.0120249e+02   5.6703816e+02   5.2688036e+02   4.9769691e+02   4.1315467e+02
   5.8824831e+02   5.3978100e+02   4.5505400e+02   4.5159380e+02   3.9112633e+02
   5.9711767e+02   5.9434110e+02   5.8503199e+02   5.3894320e+02   4.2741667e+02
   6.2307590e+02   5.9266457e+02   5.4601708e+02   5.0940435e+02   4.2356325e+02
   6.1081671e+02   5.7871821e+02   5.3317902e+02   4.9666851e+02   3.8290256e+02
   6.1362485e+02   5.8216559e+02   5.3643637e+02   5.0012109e+02   4.1640882e+02
   5.8805172e+02   5.3952164e+02   4.4864218e+02   4.4857998e+02   4.2729376e+02
   6.1903605e+02   6.1416734e+02   5.8388054e+02   5.3783736e+02   4.2738315e+02
   5.8806209e+02   5.3953545e+02   4.4143997e+02   4.4066183e+02   4.2580182e+02
   5.8883410e+02   5.4428151e+02   5.3201951e+02   5.2748251e+02   4.2725538e+02
   5.8805801e+02   5.3952837e+02   4.2938966e+02   4.1848550e+02   4.0269434e+02
   5.9342190e+02   5.5251229e+02   5.1614235e+02   4.9968576e+02   4.2052053e+02
   6.1286369e+02   5.8223111e+02   5.3814344e+02   5.0327216e+02   4.2020124e+02
   6.0059649e+02   5.6827077e+02   5.3264736e+02   5.0646968e+02   4.2277510e+02
   6.7497695e+02   6.1227814e+02   5.5303460e+02   5.1354809e+02   4.2486335e+02
   6.8525647e+02   6.0907753e+02   5.4770804e+02   5.0670283e+02   4.2221899e+02
   6.4506989e+02   6.2848947e+02   5.7836673e+02   5.3457843e+02   4.2726066e+02
   6.5843815e+02   6.3254750e+02   5.7784104e+02   5.3415541e+02   4.2724191e+02
   6.1355396e+02   5.8321384e+02   5.3927479e+02   5.0448681e+02   4.2109753e+02
   6.8399177e+02   6.0730566e+02   5.4471296e+02   5.0184273e+02   4.1832675e+02
   6.4269958e+02   6.0222593e+02   5.4427842e+02   5.0263800e+02   4.1925870e+02
   5.8920494e+02   5.7446391e+02   5.7275462e+02   5.3886968e+02   4.2741503e+02
   5.8817008e+02   5.3967843e+02   4.5128185e+02   4.4849675e+02   4.1685734e+02
   5.9215551e+02   5.4942415e+02   5.1234585e+02   4.9861859e+02   4.2089044e+02
   5.8817420e+02   5.3992898e+02   5.1269601e+02   5.1221714e+02   4.2733743e+02
   5.8944030e+02   5.4854025e+02   5.3765082e+02   5.2919728e+02   4.2719376e+02
   6.4698086e+02   6.0420277e+02   5.4527858e+02   5.0378946e+02   4.2029644e+02
   5.8888608e+02   5.4087868e+02   4.7982651e+02   4.7458101e+02   3.8748155e+02
   6.0345991e+02   5.7016575e+02   5.2824609e+02   4.9633251e+02   4.0174792e+02
   5.8812886e+02   5.4380791e+02   5.4263176e+02   5.3839053e+02   4.2742333e+02
   6.0876110e+02   5.9190501e+02   5.6681133e+02   5.3037538e+02   4.2703904e+02
   5.8846321e+02   5.4142813e+02   5.2414935e+02   5.2223362e+02   4.2729718e+02
   6.5007528e+02   6.4631148e+02   5.8694156e+02   5.3900442e+02   4.2741892e+02
   6.4042212e+02   6.4039891e+02   5.8803919e+02   5.3951422e+02   4.2743354e+02
   5.8840767e+02   5.4000673e+02   4.6492081e+02   4.6145331e+02   3.9471027e+02
   6.0023967e+02   5.7377828e+02   5.4755200e+02   5.2084002e+02   4.2627007e+02
   5.8806984e+02   5.3954501e+02   4.3567472e+02   4.3259492e+02   4.2099870e+02
   6.2214133e+02   5.8877487e+02   5.3777317e+02   4.9703514e+02   3.9299910e+02
   5.8805343e+02   5.3952393e+02   4.4118614e+02   4.4093894e+02   4.2694450e+02
   6.0612780e+02   5.7585224e+02   5.3641416e+02   5.0558095e+02   4.2199492e+02
   5.8915456e+02   5.4378278e+02   5.2256762e+02   5.1819773e+02   4.2700920e+02
   5.9481459e+02   5.5460568e+02   5.1494558e+02   4.9377661e+02   3.9059283e+02
   5.8933628e+02   5.5648139e+02   5.5191237e+02   5.3583720e+02   4.2733652e+02
   5.8806943e+02   5.3954536e+02   4.4282272e+02   4.4178373e+02   4.2506815e+02
   5.8805602e+02   5.3952690e+02   4.3188672e+02   4.2955308e+02   4.2380030e+02
   5.8814710e+02   5.3964828e+02   4.5173816e+02   4.4958788e+02   4.2057991e+02
   6.8621770e+02   6.2143890e+02   5.6579778e+02   5.2579811e+02   4.2670337e+02
   5.8822821e+02   5.3981006e+02   4.7707056e+02   4.7589238e+02   4.2538530e+02
   5.8815407e+02   5.3965702e+02   4.4922392e+02   4.4632577e+02   4.1656208e+02
   5.9000868e+02   5.4875749e+02   5.3286644e+02   5.2419470e+02   4.2700125e+02
   6.8805246e+02   6.3257769e+02   5.7681311e+02   5.3349258e+02   4.2721099e+02
   6.0226776e+02   5.7084565e+02   5.3390139e+02   5.0603078e+02   4.2243473e+02
   5.9160973e+02   5.5294990e+02   5.3259384e+02   5.2016159e+02   4.2660691e+02
   6.0371230e+02   6.0360888e+02   5.8795068e+02   5.3949221e+02   4.2743317e+02
   6.0220359e+02   5.8140529e+02   5.5842538e+02   5.2729423e+02   4.2683701e+02
   5.8806903e+02   5.3954446e+02   4.3968619e+02   4.3816626e+02   4.2415543e+02
   5.8883320e+02   5.4386293e+02   5.3020216e+02   5.2602516e+02   4.2724010e+02
   5.8811977e+02   5.3961190e+02   4.4627050e+02   4.4367481e+02   4.1941269e+02
   5.8812423e+02   5.3961848e+02   4.5589041e+02   4.5469203e+02   4.2412962e+02
   5.8813446e+02   5.3964487e+02   4.7067465e+02   4.7003066e+02   4.2605331e+02
   5.8805781e+02   5.3952971e+02   4.4607253e+02   4.4577488e+02   4.2678352e+02
   5.9211711e+02   5.5558987e+02   5.3677204e+02   5.2228758e+02   4.2668412e+02
   5.8817108e+02   5.3970693e+02   4.7367240e+02   4.7282297e+02   4.2575729e+02
   5.8816660e+02   5.3967252e+02   4.4766194e+02   4.4386962e+02   3.8432124e+02
   5.8849685e+02   5.4201210e+02   5.2828891e+02   5.2585212e+02   4.2731363e+02
   5.8851243e+02   5.8622983e+02   5.8573919e+02   5.3949051e+02   4.2743294e+02
   5.9578028e+02   5.6220822e+02   5.3556004e+02   5.1543634e+02   4.2572229e+02
   5.8805670e+02   5.3952782e+02   4.3046345e+02   4.2574249e+02   4.2038460e+02
   5.8807220e+02   5.3954899e+02   4.4328859e+02   4.4219884e+02   4.2490139e+02
   5.9256771e+02   5.5114663e+02   5.1737806e+02   5.0356881e+02   4.2317362e+02
   5.8805228e+02   5.3952236e+02   4.4068716e+02   4.4052047e+02   4.2711233e+02
   6.0577605e+02   5.7607156e+02   5.3788431e+02   5.0765485e+02   4.2304890e+02
   5.8807450e+02   5.3954954e+02   4.3331348e+02   4.2692320e+02   4.0366515e+02
   5.9084271e+02   5.4539880e+02   5.0045466e+02   4.8795928e+02   3.9619112e+02
   5.9231450e+02   5.8846111e+02   5.8391239e+02   5.3908938e+02   4.2742178e+02
   5.8850200e+02   5.7444294e+02   5.7378442e+02   5.3928086e+02   4.2742691e+02
   5.9092169e+02   5.4882179e+02   5.2352169e+02   5.1398148e+02   4.2622969e+02
   6.3095001e+02   5.9798087e+02   5.4709138e+02   5.0881111e+02   4.2328760e+02
   5.8805045e+02   5.3951983e+02   4.3334349e+02   4.3322341e+02   4.2725394e+02
   5.8865873e+02   5.4067479e+02   4.8736127e+02   4.8398573e+02   4.2326655e+02
   5.8815753e+02   5.3971153e+02   4.8194635e+02   4.8132041e+02   4.2660207e+02
   5.9056547e+02   5.5003125e+02   5.3178564e+02   5.2191302e+02   4.2683865e+02
   5.9372258e+02   5.8977930e+02   5.8374204e+02   5.3894263e+02   4.2741721e+02
   6.9589449e+02   6.3113998e+02   5.7563495e+02   5.3275726e+02   4.2717475e+02
   5.9680065e+02   5.6925892e+02   5.4815169e+02   5.2403210e+02   4.2662188e+02
   5.9197818e+02   5.4836727e+02   5.0780288e+02   4.9308184e+02   4.1470490e+02
   5.9149642e+02   5.4908184e+02   5.1815722e+02   5.0729923e+02   4.2488490e+02
   5.9595093e+02   5.5756168e+02   5.1976736e+02   4.9779281e+02   4.1653137e+02
   6.2102961e+02   6.0544494e+02   5.7280543e+02   5.3217482e+02   4.2714425e+02
