# Supplementary material for: Rethinking Colour Constancy
Source: PLoS One. 2015 Sep 10;10(9):e0135029. doi: 10.1371/journal.pone.0135029 (PMC4565710; doi:10.1371/journal.pone.0135029)
Supplement: S1 Dataset — (ZIP) [file pone.0135029.s002.zip › 5-TransitionMetamerReflectanceData/NtoG_20munsells/fiveTr_8.txt]

   4.8851012e+02   5.3261330e+02   6.1329230e+02   6.1508118e+02   6.2379077e+02
   4.8099611e+02   4.9624382e+02   5.3430245e+02   5.6092916e+02   6.3756419e+02
   4.3018553e+02   4.3325378e+02   4.9427224e+02   5.3465593e+02   6.2307479e+02
   3.9310738e+02   4.1944737e+02   4.9186442e+02   5.3377943e+02   6.2254944e+02
   3.9675887e+02   4.3174996e+02   5.2735785e+02   5.5842410e+02   6.3979653e+02
   4.2158515e+02   4.3453469e+02   5.3657498e+02   5.6963671e+02   6.8050840e+02
   3.9129251e+02   4.3200113e+02   5.3391946e+02   5.6619892e+02   6.5160411e+02
   4.8359467e+02   5.0049231e+02   5.1957272e+02   5.4458510e+02   6.2677944e+02
   4.4522235e+02   4.5087811e+02   5.1933831e+02   5.5032546e+02   6.3250674e+02
   4.3323360e+02   4.4097329e+02   5.2820847e+02   5.5927308e+02   6.4058789e+02
   4.3183414e+02   4.3518927e+02   4.9559998e+02   5.3517371e+02   6.2338028e+02
   4.8824769e+02   5.2871157e+02   5.8407629e+02   5.9368013e+02   6.3682904e+02
   4.4140996e+02   4.4685081e+02   5.1210158e+02   5.4443433e+02   6.2869311e+02
   4.3036913e+02   4.3881150e+02   5.2706205e+02   5.5805160e+02   6.3928547e+02
   4.8732078e+02   5.1784422e+02   5.3805337e+02   5.5179441e+02   6.2672934e+02
   4.4419415e+02   4.4471077e+02   4.8983367e+02   5.3307779e+02   6.2209118e+02
   4.5791772e+02   4.6323794e+02   5.1957384e+02   5.5027123e+02   6.3214910e+02
   4.4674988e+02   4.5064178e+02   5.0335338e+02   5.3873002e+02   6.2533649e+02
   4.8850688e+02   5.3250794e+02   5.4663937e+02   5.4680933e+02   6.2188400e+02
   4.8832874e+02   5.2973782e+02   5.6117011e+02   5.6478490e+02   6.2432088e+02
   4.8806999e+02   5.2631270e+02   5.5573417e+02   5.6286135e+02   6.2634516e+02
   4.2915509e+02   4.3796298e+02   5.2626676e+02   5.5722496e+02   6.3845257e+02
   4.3165140e+02   4.3648854e+02   5.0025111e+02   5.3722187e+02   6.2456729e+02
   4.8812751e+02   5.2720573e+02   5.8485779e+02   5.9996506e+02   6.5400004e+02
   4.8850137e+02   5.3246440e+02   6.0662252e+02   6.0928271e+02   6.2490906e+02
   4.8845133e+02   5.3162916e+02   5.9971765e+02   6.0677437e+02   6.3150013e+02
   4.4016209e+02   4.4529164e+02   5.0840118e+02   5.4182530e+02   6.2715516e+02
   4.8471644e+02   5.0364919e+02   5.2042689e+02   5.4394821e+02   6.2622956e+02
   4.6725026e+02   4.6732116e+02   4.8870141e+02   5.3272512e+02   6.2186483e+02
   4.4676313e+02   4.5151437e+02   5.0950464e+02   5.4250126e+02   6.2748142e+02
   4.3096275e+02   4.3106010e+02   4.8866649e+02   5.3272334e+02   6.2186755e+02
   4.8763797e+02   5.2221598e+02   5.7308153e+02   5.9172343e+02   6.9321061e+02
   4.8273908e+02   4.8572792e+02   4.9280390e+02   5.3332236e+02   6.2214139e+02
   3.8044654e+02   4.3127552e+02   5.2044673e+02   5.5153996e+02   6.3364429e+02
   4.8848881e+02   5.3225013e+02   5.8457404e+02   5.8551752e+02   6.2303566e+02
   4.8837298e+02   5.3043464e+02   5.9910655e+02   6.1855617e+02   6.7062291e+02
   4.8847017e+02   5.3194866e+02   6.1111258e+02   6.3414267e+02   6.6594476e+02
   4.8781608e+02   5.2385527e+02   5.6867757e+02   5.8195161e+02   6.3806827e+02
   4.4526341e+02   4.4861263e+02   4.9998531e+02   5.3702019e+02   6.2439379e+02
   4.5304655e+02   4.5887613e+02   5.3651869e+02   5.6912607e+02   6.5994834e+02
   4.5200426e+02   4.5681578e+02   5.1184381e+02   5.4409585e+02   6.2833713e+02
   4.3281586e+02   4.4056098e+02   5.2577040e+02   5.5668852e+02   6.3789138e+02
   4.8462814e+02   5.0681699e+02   5.4731518e+02   5.7200791e+02   6.4583663e+02
   4.8838311e+02   5.3058448e+02   5.9960910e+02   6.1839435e+02   6.5874127e+02
   4.8807697e+02   5.2661943e+02   5.8151679e+02   5.9560317e+02   6.4779297e+02
   4.8204087e+02   4.9935364e+02   5.4488379e+02   5.7340132e+02   6.5612140e+02
   4.8810085e+02   5.2690049e+02   5.8129850e+02   5.9443617e+02   6.4452962e+02
   4.8849961e+02   5.3243633e+02   5.7740573e+02   5.7781430e+02   6.2227830e+02
   4.3551189e+02   4.3879002e+02   4.9677100e+02   5.3564124e+02   6.2364678e+02
   4.4195424e+02   4.4691015e+02   5.0831881e+02   5.4175535e+02   6.2709949e+02
   4.5339269e+02   4.5867445e+02   5.1871333e+02   5.4962138e+02   6.3183695e+02
   4.4110429e+02   4.4612665e+02   5.0829233e+02   5.4174529e+02   6.2710092e+02
   4.2818679e+02   4.3096947e+02   4.9292153e+02   5.3415080e+02   6.2277071e+02
   4.5550841e+02   4.6124107e+02   5.3327008e+02   5.6487761e+02   6.4733386e+02
   4.3267124e+02   4.4064834e+02   5.3158460e+02   5.6320037e+02   6.4561045e+02
   4.8829746e+02   5.2936475e+02   5.8953342e+02   6.0057709e+02   6.4061766e+02
   4.3492468e+02   4.4248592e+02   5.3630158e+02   5.6917679e+02   6.6393721e+02
   4.8845421e+02   5.3164782e+02   5.6044927e+02   5.6167961e+02   6.2260404e+02
   4.8839330e+02   5.2117561e+02   5.2283967e+02   5.3415571e+02   6.2209890e+02
   4.8735266e+02   5.1986580e+02   5.6302376e+02   5.8020479e+02   6.4273762e+02
   4.8023481e+02   4.9497258e+02   5.4408124e+02   5.7429137e+02   7.2064244e+02
   4.5274080e+02   4.5810990e+02   5.2027921e+02   5.5105157e+02   6.3284950e+02
   4.4918850e+02   4.5482603e+02   5.2486328e+02   5.5556140e+02   6.3653280e+02
   4.8727290e+02   5.1928262e+02   5.6467097e+02   5.8352429e+02   6.4917989e+02
   4.2527224e+02   4.2950297e+02   4.9426679e+02   5.3466121e+02   6.2308330e+02
   4.8786308e+02   5.1645599e+02   5.2269415e+02   5.3789588e+02   6.2311126e+02
   4.3494261e+02   4.4242526e+02   5.3273075e+02   5.6459809e+02   6.4787632e+02
   4.8801903e+02   5.2595804e+02   5.8217706e+02   5.9892570e+02   6.7828204e+02
   4.8843544e+02   5.3139676e+02   6.0563085e+02   6.2737981e+02   7.1031551e+02
   4.8851371e+02   5.3267559e+02   6.2181304e+02   6.6983445e+02   6.7068210e+02
   4.6895435e+02   4.7639473e+02   5.3907398e+02   5.7156168e+02   7.6008870e+02
   4.3622938e+02   4.4347232e+02   5.3440459e+02   5.6669498e+02   6.5240942e+02
   4.8601783e+02   5.1222733e+02   5.5713708e+02   5.8135092e+02   6.7912912e+02
   4.2709428e+02   4.3608169e+02   5.1642154e+02   5.4796520e+02   6.3107488e+02
   4.8754427e+02   5.2060351e+02   5.4601358e+02   5.5797501e+02   6.2783414e+02
   4.8851376e+02   5.3266760e+02   6.2167136e+02   6.6286198e+02   6.6516480e+02
   4.3270658e+02   4.4022553e+02   5.2058998e+02   5.5160686e+02   6.3359900e+02
   4.5249340e+02   4.5814402e+02   5.2789332e+02   5.5864268e+02   6.3937230e+02
   3.8925197e+02   4.0182963e+02   4.8862280e+02   5.3271045e+02   6.2185950e+02
   4.8851370e+02   5.3267494e+02   6.0709813e+02   6.0712035e+02   6.2186231e+02
   4.7163724e+02   4.7993539e+02   5.3501217e+02   5.6569486e+02   6.4644450e+02
   4.3829918e+02   4.4497293e+02   5.2635780e+02   5.5724590e+02   6.3835084e+02
   4.8374847e+02   5.0389113e+02   5.4243972e+02   5.6741092e+02   6.4155023e+02
   4.2468937e+02   4.3483567e+02   5.1680085e+02   5.4829052e+02   6.3130601e+02
   4.8849860e+02   5.3238853e+02   5.5500493e+02   5.5531712e+02   6.2198574e+02
   4.1261889e+02   4.2552282e+02   4.9641941e+02   5.3553024e+02   6.2361100e+02
   4.0544071e+02   4.1507647e+02   4.8987023e+02   5.3310395e+02   6.2211796e+02
   4.8835321e+02   5.3013928e+02   5.9678925e+02   6.1387603e+02   6.5399559e+02
   4.3923764e+02   4.4572297e+02   5.2461388e+02   5.5545632e+02   6.3666754e+02
   4.7570957e+02   4.8590117e+02   5.3206787e+02   5.6109785e+02   6.3962305e+02
   4.5430842e+02   4.5977111e+02   5.2323693e+02   5.5383367e+02   6.3490321e+02
   4.4946707e+02   4.5417030e+02   5.1026372e+02   5.4299199e+02   6.2773039e+02
   3.8321897e+02   4.2698156e+02   5.0078237e+02   5.3751778e+02   6.2476881e+02
   4.8845351e+02   5.2774031e+02   5.3013989e+02   5.3501768e+02   6.2202406e+02
   4.3540502e+02   4.4284123e+02   5.3534664e+02   5.6791089e+02   6.5628503e+02
   4.8698318e+02   5.1730283e+02   5.6388711e+02   5.8533610e+02   6.6717515e+02
   4.3411212e+02   4.3760045e+02   4.9686799e+02   5.3568643e+02   6.2367657e+02
   4.5883137e+02   4.5952242e+02   4.9054833e+02   5.3326980e+02   6.2218909e+02
   4.4441094e+02   4.4516587e+02   4.9047646e+02   5.3328140e+02   6.2221759e+02
   4.8090366e+02   4.9623560e+02   5.3753521e+02   5.6487604e+02   6.4153254e+02
   4.6410818e+02   4.7031517e+02   5.3689915e+02   5.6911017e+02   6.5695554e+02
   4.4081680e+02   4.4661392e+02   5.1546441e+02   5.4708130e+02   6.3037417e+02
   4.4275215e+02   4.4880622e+02   5.2385754e+02   5.5465857e+02   6.3590364e+02
   4.4047255e+02   4.4711888e+02   5.3660240e+02   5.6951425e+02   6.6733148e+02
   4.3703711e+02   4.4352750e+02   5.1832128e+02   5.4951689e+02   6.3205968e+02
   4.4894050e+02   4.5483907e+02   5.3451437e+02   5.6662691e+02   6.5148913e+02
   4.7945961e+02   4.9325953e+02   5.4304887e+02   5.7347767e+02   6.7048208e+02
   4.7272968e+02   4.8144245e+02   5.3413778e+02   5.6437704e+02   6.4418850e+02
   4.2420514e+02   4.3554626e+02   5.3503812e+02   5.6759382e+02   6.5550950e+02
   4.8562556e+02   5.0518929e+02   5.1710551e+02   5.4048408e+02   6.2471024e+02
   4.6867456e+02   4.7598667e+02   5.3744053e+02   5.6934154e+02   6.5611619e+02
   4.8849071e+02   5.3224330e+02   5.5508385e+02   5.5555400e+02   6.2206302e+02
   4.5944671e+02   4.6466921e+02   5.1718384e+02   5.4815016e+02   6.3068479e+02
   4.5222010e+02   4.5736515e+02   5.1609610e+02   5.4743201e+02   6.3040893e+02
   4.8848269e+02   5.3214572e+02   6.0096460e+02   6.0456249e+02   6.2662952e+02
   4.8850381e+02   5.3250110e+02   6.1889789e+02   6.4868062e+02   6.6345194e+02
   4.8351775e+02   5.0111969e+02   5.2344200e+02   5.4776475e+02   6.2822088e+02
   4.2939896e+02   4.2941095e+02   4.8853086e+02   5.3268211e+02   6.2184076e+02
   4.8850211e+02   5.3247069e+02   5.9463405e+02   5.9539837e+02   6.2292461e+02
   4.4529971e+02   4.4930632e+02   5.0350486e+02   5.3882724e+02   6.2540254e+02
   4.8851122e+02   5.3262762e+02   6.1254393e+02   6.1378272e+02   6.2318493e+02
   4.5108492e+02   4.5656016e+02   5.2223191e+02   5.5293327e+02   6.3429087e+02
   4.6423316e+02   4.6619894e+02   4.9471613e+02   5.3461809e+02   6.2292277e+02
   4.6052239e+02   4.6286365e+02   4.9638660e+02   5.3530013e+02   6.2332165e+02
   4.4074092e+02   4.4473238e+02   5.0190418e+02   5.3800712e+02   6.2497447e+02
   4.3433027e+02   4.3822889e+02   4.9839594e+02   5.3634743e+02   6.2405889e+02
   4.5700367e+02   4.5791732e+02   4.9124560e+02   5.3349550e+02   6.2232546e+02
   4.8850221e+02   5.3247423e+02   6.1856266e+02   6.4922206e+02   6.9079906e+02
   4.8849753e+02   5.3238840e+02   5.6250249e+02   5.6286032e+02   6.2206987e+02
   4.4579577e+02   4.5192343e+02   5.3694605e+02   5.6988930e+02   6.7490577e+02
   4.2935164e+02   4.3839074e+02   5.3607562e+02   5.6892368e+02   6.6220592e+02
   4.4154627e+02   4.4446011e+02   4.9734681e+02   5.3585810e+02   6.2375351e+02
   4.6549712e+02   4.7131357e+02   5.1928072e+02   5.4967055e+02   6.3144931e+02
   4.6340296e+02   4.6953319e+02   5.3825681e+02   5.7103311e+02   7.3460646e+02
   4.8785871e+02   5.2409660e+02   5.5695632e+02   5.6688188e+02   6.2902827e+02
   4.8839911e+02   5.3081504e+02   5.9638074e+02   6.0648380e+02   6.3719638e+02
   4.6285837e+02   4.6892648e+02   5.3803107e+02   5.7075926e+02   6.8682535e+02
   4.8833508e+02   5.2988149e+02   5.9120908e+02   6.0138161e+02   6.3858956e+02
   4.3195814e+02   4.4023452e+02   5.3687268e+02   5.6998235e+02   7.2216952e+02
   4.3517661e+02   4.4268453e+02   5.3647790e+02   5.6941262e+02   6.6710796e+02
   4.8642504e+02   5.1407933e+02   5.5567517e+02   5.7696237e+02   6.4631777e+02
   4.2168452e+02   4.2830107e+02   4.9602190e+02   5.3536115e+02   6.2350482e+02
   4.8847543e+02   5.3202541e+02   6.0415512e+02   6.1125957e+02   6.3047225e+02
   4.2439235e+02   4.2498000e+02   4.8904304e+02   5.3283971e+02   6.2194422e+02
   4.8608082e+02   5.1130982e+02   5.3702238e+02   5.5586134e+02   6.3021814e+02
   4.8848979e+02   5.3227212e+02   6.1558107e+02   6.4246267e+02   7.4035962e+02
   4.3328930e+02   4.3996373e+02   5.1196750e+02   5.4439760e+02   6.2873768e+02
   4.2853767e+02   4.3785997e+02   5.3548512e+02   5.6815010e+02   6.5764773e+02
   4.5384810e+02   4.5885070e+02   5.1441933e+02   5.4604557e+02   6.2948700e+02
   4.4786158e+02   4.5381081e+02   5.3520913e+02   5.6753878e+02   6.5404433e+02
   4.4987059e+02   4.5577431e+02   5.3703063e+02   5.6991224e+02   6.7065332e+02
   4.6838627e+02   4.6964023e+02   4.9192162e+02   5.3362050e+02   6.2235903e+02
   4.6860027e+02   4.7591491e+02   5.3884387e+02   5.7129356e+02   6.9005649e+02
   4.8831482e+02   5.2397902e+02   5.2836540e+02   5.3679286e+02   6.2240987e+02
   4.5340091e+02   4.5870783e+02   5.1920844e+02   5.5006043e+02   6.3213740e+02
   4.8784610e+02   5.1685954e+02   5.2369329e+02   5.3847859e+02   6.2323096e+02
   4.6690041e+02   4.7228577e+02   5.1143656e+02   5.4330131e+02   6.2751441e+02
   4.1424422e+02   4.1838523e+02   4.8982960e+02   5.3309097e+02   6.2210975e+02
   4.4627825e+02   4.4764809e+02   4.9238117e+02   5.3391748e+02   6.2260220e+02
   4.8063769e+02   4.9587726e+02   5.4349777e+02   5.7307921e+02   6.5909768e+02
   4.8851254e+02   5.3265466e+02   6.2147770e+02   6.6983533e+02   7.1763688e+02
   4.8760544e+02   5.1147387e+02   5.1621816e+02   5.3613753e+02   6.2286834e+02
   4.8849084e+02   5.3228779e+02   6.1489611e+02   6.3550579e+02   6.4918406e+02
   4.8675392e+02   4.9645200e+02   4.9957240e+02   5.3355160e+02   6.2219362e+02
   4.1699362e+02   4.3260920e+02   5.2104741e+02   5.5209639e+02   6.3405116e+02
   4.8851375e+02   5.3267321e+02   6.2177585e+02   7.1472170e+02   7.5649664e+02
   3.8777958e+02   4.0004062e+02   4.8859096e+02   5.3270087e+02   6.2185356e+02
   4.1918424e+02   4.2691973e+02   4.9564708e+02   5.3521156e+02   6.2341803e+02
   4.8850366e+02   5.3250168e+02   6.0083112e+02   6.0190093e+02   6.2329857e+02
   4.1775392e+02   4.3267212e+02   5.1982953e+02   5.5095829e+02   6.3319914e+02
   4.1780404e+02   4.3163268e+02   5.1100146e+02   5.4373377e+02   6.2839081e+02
   4.2811817e+02   4.3751939e+02   5.3218146e+02   5.6396855e+02   6.4691804e+02
   4.7654986e+02   4.8726717e+02   5.3142108e+02   5.6007701e+02   6.3839755e+02
   4.8837898e+02   5.3053079e+02   5.7723388e+02   5.8100601e+02   6.2615747e+02
   4.8847366e+02   5.3199104e+02   5.9991714e+02   6.0418223e+02   6.2766334e+02
   4.4896781e+02   4.5488972e+02   5.3592274e+02   5.6844217e+02   6.5722895e+02
   4.8781883e+02   5.2356596e+02   5.5358517e+02   5.6350319e+02   6.2819679e+02
   4.8612116e+02   5.0609365e+02   5.1574234e+02   5.3897528e+02   6.2408083e+02
   4.1546281e+02   4.3304572e+02   5.3654465e+02   5.6960921e+02   6.7990052e+02
   4.2904360e+02   4.3142447e+02   4.9241380e+02   5.3396532e+02   6.2265586e+02
   4.8829324e+02   5.2929728e+02   5.9379994e+02   6.1190075e+02   7.1195082e+02
   4.8769209e+02   5.2269723e+02   5.7355545e+02   5.9150877e+02   6.6085075e+02
   4.6664261e+02   4.7336999e+02   5.3851236e+02   5.7108649e+02   6.8998748e+02
   4.8796868e+02   5.2540683e+02   5.7988937e+02   5.9615955e+02   6.5784356e+02
   4.5512385e+02   4.6015557e+02   5.1519105e+02   5.4663407e+02   6.2982838e+02
   4.0440950e+02   4.3198811e+02   5.3050496e+02   5.6197956e+02   6.4403664e+02
   4.4835156e+02   4.5408934e+02   5.2708581e+02   5.5786513e+02   6.3872087e+02
   4.4616334e+02   4.4637416e+02   4.8905206e+02   5.3283653e+02   6.2193840e+02
   3.9611918e+02   4.2863931e+02   5.0504972e+02   5.3983764e+02   6.2609720e+02
   4.8845574e+02   5.3171349e+02   6.0729000e+02   6.2563648e+02   6.4913509e+02
   4.8796941e+02   5.2541732e+02   5.8015161e+02   5.9662940e+02   6.6030133e+02
   4.8327266e+02   5.0276354e+02   5.4850589e+02   5.7668443e+02   7.4939155e+02
   4.8850435e+02   5.3251191e+02   6.0154927e+02   6.0263616e+02   6.2329758e+02
   4.8812958e+02   5.1038541e+02   5.1194153e+02   5.3370368e+02   6.2214875e+02
   3.9238482e+02   4.2824443e+02   5.0389558e+02   5.3917499e+02   6.2571617e+02
   4.8844075e+02   5.3145633e+02   5.9872215e+02   6.0629216e+02   6.3250800e+02
   4.3357010e+02   4.3417560e+02   4.8963152e+02   5.3302189e+02   6.2206043e+02
   4.4062462e+02   4.4724722e+02   5.3637740e+02   5.6920709e+02   6.6327379e+02
   4.1442557e+02   4.3234813e+02   5.2346862e+02   5.5443677e+02   6.3596241e+02
   4.8787951e+02   5.2267850e+02   5.3954732e+02   5.4907215e+02   6.2475191e+02
   3.9068103e+02   4.3206603e+02   5.3620798e+02   5.6916175e+02   6.6565034e+02
   4.3557309e+02   4.3562771e+02   4.8861814e+02   5.3270818e+02   6.2185752e+02
   4.8846843e+02   5.3190903e+02   5.9283643e+02   5.9545746e+02   6.2562348e+02
   4.8533298e+02   5.0944145e+02   5.5426951e+02   5.7985139e+02   7.6009968e+02
   4.2801243e+02   4.3735712e+02   5.2913658e+02   5.6034860e+02   6.4188986e+02
   4.7521757e+02   4.8348925e+02   5.1402713e+02   5.4424426e+02   6.2762758e+02
   4.5263419e+02   4.5837641e+02   5.3154201e+02   5.6282709e+02   6.4433834e+02
   4.8851343e+02   5.3266745e+02   6.1263442e+02   6.1286907e+02   6.2208895e+02
   4.8801037e+02   5.2586439e+02   5.8101431e+02   5.9694083e+02   6.5647907e+02
   4.3608161e+02   4.4327320e+02   5.3096626e+02   5.6241947e+02   6.4439712e+02
   4.8709021e+02   5.1736808e+02   5.4645906e+02   5.6154962e+02   6.3070658e+02
   4.8848227e+02   5.3214825e+02   6.1385157e+02   6.3917115e+02   7.1721864e+02
   4.8778156e+02   5.2346099e+02   5.6127867e+02   5.7297241e+02   6.3230614e+02
   4.5813560e+02   4.5827443e+02   4.8890524e+02   5.3278675e+02   6.2190371e+02
   4.2818066e+02   4.3453088e+02   5.0288084e+02   5.3858664e+02   6.2535299e+02
   4.5175797e+02   4.5759534e+02   5.3610542e+02   5.6861251e+02   6.5755657e+02
   4.0350607e+02   4.3216296e+02   5.3643867e+02   5.6947277e+02   6.7282002e+02
   4.2127330e+02   4.3428052e+02   5.3151248e+02   5.6317392e+02   6.4571905e+02
   4.5749446e+02   4.6323098e+02   5.3203788e+02   5.6327973e+02   6.4466762e+02
   4.6407963e+02   4.7029497e+02   5.3765885e+02   5.7015021e+02   6.6323641e+02
   4.7795964e+02   4.9024818e+02   5.4215537e+02   5.7320624e+02   7.0207845e+02
   4.3956419e+02   4.4556137e+02   5.1619986e+02   5.4769721e+02   6.3079589e+02
   4.8822193e+02   5.2835747e+02   5.9007229e+02   6.0716096e+02   7.0582937e+02
   4.6265324e+02   4.6789664e+02   5.1566123e+02   5.4678093e+02   6.2971000e+02
   4.4698481e+02   4.4780603e+02   4.9076690e+02   5.3337098e+02   6.2227001e+02
   4.5626691e+02   4.6184509e+02   5.2688557e+02   5.5746580e+02   6.3802365e+02
   4.3280513e+02   4.3403076e+02   4.9080222e+02   5.3340275e+02   6.2230280e+02
   4.1894477e+02   4.3368116e+02   5.3463346e+02   5.6709193e+02   6.5393519e+02
   4.0974958e+02   4.3218214e+02   5.2967771e+02   5.6101067e+02   6.4277497e+02
   4.4296989e+02   4.4923509e+02   5.3126100e+02   5.6268642e+02   6.4458038e+02
   4.8821513e+02   5.2432597e+02   5.3191731e+02   5.3992614e+02   6.2283247e+02
   4.0330820e+02   4.1041724e+02   4.8902087e+02   5.3283366e+02   6.2194124e+02
   4.1226210e+02   4.3241959e+02   5.3015667e+02   5.6156593e+02   6.4347510e+02
   4.8795349e+02   5.2179656e+02   5.3318053e+02   5.4341895e+02   6.2377911e+02
   4.8851349e+02   5.3266684e+02   6.0924402e+02   6.0940402e+02   6.2201688e+02
   4.8569542e+02   5.0989456e+02   5.3785900e+02   5.5779110e+02   6.3166548e+02
   4.4990674e+02   4.5579794e+02   5.3630935e+02   5.6893262e+02   6.5949138e+02
   4.2561247e+02   4.3603869e+02   5.2945729e+02   5.6072650e+02   6.4236193e+02
   4.8835201e+02   5.2330071e+02   5.2641541e+02   5.3555155e+02   6.2226306e+02
   4.8847703e+02   5.3205388e+02   5.7785552e+02   5.7893500e+02   6.2303787e+02
   4.7666486e+02   4.8631847e+02   5.1840527e+02   5.4734831e+02   6.2922134e+02
   4.0366796e+02   4.3216962e+02   5.3656587e+02   5.6964540e+02   6.8518536e+02
   4.6967435e+02   4.7735940e+02   5.3878179e+02   5.7103802e+02   6.6764021e+02
   4.0254639e+02   4.2976047e+02   5.0899826e+02   5.4232979e+02   6.2755756e+02
   4.8702033e+02   5.1753624e+02   5.6295277e+02   5.8351279e+02   6.5400250e+02
   4.4607206e+02   4.4624235e+02   4.8894629e+02   5.3280495e+02   6.2191838e+02
   4.5122903e+02   4.5685644e+02   5.2660467e+02   5.5730126e+02   6.3806730e+02
   4.8784036e+02   5.2409293e+02   5.7579394e+02   5.9220861e+02   6.5315946e+02
   4.8850653e+02   5.3255029e+02   6.0642047e+02   6.0792617e+02   6.2357709e+02
   4.3500485e+02   4.3787871e+02   4.9527154e+02   5.3503456e+02   6.2329186e+02
   4.5339815e+02   4.5922498e+02   5.3677039e+02   5.6945610e+02   6.6214915e+02
   4.2509173e+02   4.2644600e+02   4.8990938e+02   5.3311415e+02   6.2212198e+02
   4.5920898e+02   4.6494680e+02   5.3048133e+02   5.6134680e+02   6.4205490e+02
   4.1760897e+02   4.3164437e+02   5.1133010e+02   5.4397527e+02   6.2853762e+02
   4.8049347e+02   4.9523800e+02   5.3660280e+02   5.6407722e+02   6.4092059e+02
   4.5012161e+02   4.5599993e+02   5.3603114e+02   5.6855734e+02   6.5756918e+02
   4.2447106e+02   4.3570352e+02   5.3662947e+02   5.6969951e+02   6.8603023e+02
   4.8294641e+02   4.9911486e+02   5.2056054e+02   5.4595914e+02   6.2754051e+02
   4.4910993e+02   4.5270857e+02   5.0231734e+02   5.3814968e+02   6.2499225e+02
   4.8479268e+02   5.0677283e+02   5.3790535e+02   5.5993070e+02   6.3396416e+02
   4.6711575e+02   4.7251287e+02   5.1119309e+02   5.4311238e+02   6.2740180e+02
   4.3529846e+02   4.4278163e+02   5.3661769e+02   5.6960112e+02   6.7152136e+02
   4.8850731e+02   5.3254646e+02   5.5947288e+02   5.5962354e+02   6.2192467e+02
   4.8850183e+02   5.3246966e+02   5.7525951e+02   5.7559411e+02   6.2217379e+02
   4.8849953e+02   5.3242834e+02   5.9784266e+02   5.9903402e+02   6.2349879e+02
   4.8851032e+02   5.3261163e+02   6.0201931e+02   6.0246148e+02   6.2242481e+02
   4.8846443e+02   5.3186072e+02   6.0939337e+02   6.2946466e+02   6.5281758e+02
   4.7069669e+02   4.7874470e+02   5.3892611e+02   5.7105701e+02   6.6567700e+02
   4.3373395e+02   4.4139946e+02   5.2943555e+02   5.6064910e+02   6.4216710e+02
   4.3823024e+02   4.4408673e+02   5.1258668e+02   5.4483178e+02   6.2896748e+02
   4.8846306e+02   5.2887358e+02   5.3160635e+02   5.3536826e+02   6.2200396e+02
   4.1334577e+02   4.1771712e+02   4.8976694e+02   5.3307021e+02   6.2209580e+02
   4.8842360e+02   5.2645708e+02   5.2926216e+02   5.3538150e+02   6.2210796e+02
   4.8847915e+02   5.3209784e+02   6.1313055e+02   6.3771959e+02   6.8603386e+02
   4.3805210e+02   4.4501039e+02   5.3582777e+02   5.6850933e+02   6.5879528e+02
   4.6610451e+02   4.7211566e+02   5.2072715e+02   5.5094336e+02   6.3227242e+02
   4.5756955e+02   4.6340974e+02   5.3779616e+02   5.7071608e+02   7.6646029e+02
   4.1705048e+02   4.3297281e+02   5.2694437e+02   5.5797409e+02   6.3929250e+02
   3.9853939e+02   4.3192328e+02   5.3095040e+02   5.6251134e+02   6.4478484e+02
   4.4414481e+02   4.4710373e+02   4.9791691e+02   5.3608852e+02   6.2387374e+02
   4.8741313e+02   5.2035866e+02   5.6921303e+02   5.8889159e+02   6.7228187e+02
   4.8703850e+02   5.1690772e+02   5.4490427e+02   5.6014447e+02   6.3025928e+02
   4.8840593e+02   5.3093620e+02   6.0218150e+02   6.2287781e+02   7.0615688e+02
   4.8850194e+02   5.3247197e+02   5.9017713e+02   5.9075781e+02   6.2263596e+02
   4.8806292e+02   5.2632161e+02   5.5862841e+02   5.6618403e+02   6.2718462e+02
   4.6019882e+02   4.6609248e+02   5.3619580e+02   5.6842031e+02   6.5525215e+02
   4.1771094e+02   4.3338804e+02   5.3427792e+02   5.6664183e+02   6.5268058e+02
   4.8503820e+02   4.8733631e+02   4.9133362e+02   5.3294548e+02   6.2196065e+02
   4.8845537e+02   5.3159129e+02   5.5303647e+02   5.5419269e+02   6.2235123e+02
   4.8757308e+02   5.1815600e+02   5.3183099e+02   5.4515876e+02   6.2477567e+02
   4.8774518e+02   5.2318298e+02   5.7478680e+02   5.9257027e+02   6.6297337e+02
   4.8767116e+02   5.2251098e+02   5.7363205e+02   5.9204900e+02   6.7682921e+02
   4.5903771e+02   4.5922244e+02   4.8903772e+02   5.3282332e+02   6.2192483e+02
   4.5994254e+02   4.6223897e+02   4.9623971e+02   5.3525086e+02   6.2329949e+02
   4.8833250e+02   5.2984047e+02   5.9527887e+02   6.1188243e+02   6.5389311e+02
   4.1783175e+02   4.3346700e+02   5.3628547e+02   5.6925392e+02   6.6676084e+02
   4.3765106e+02   4.4467858e+02   5.3636893e+02   5.6923655e+02   6.6414183e+02
   4.8759726e+02   5.1877391e+02   5.3333014e+02   5.4615495e+02   6.2492452e+02
   4.8663867e+02   5.1523625e+02   5.5887597e+02   5.8034858e+02   6.5127315e+02
   4.8817431e+02   5.2436697e+02   5.3343114e+02   5.4137325e+02   6.2304304e+02
   4.8829349e+02   5.2929559e+02   5.9379168e+02   6.1188862e+02   7.1172033e+02
   4.8851423e+02   5.3267507e+02   6.2089989e+02   6.2152087e+02   6.2247661e+02
   4.4781337e+02   4.5374944e+02   5.3435827e+02   5.6645368e+02   6.5115729e+02
   4.2446956e+02   4.3563544e+02   5.3390199e+02   5.6614524e+02   6.5135017e+02
   4.1508445e+02   4.3280101e+02   5.3060318e+02   5.6208994e+02   6.4417194e+02
   4.8407807e+02   5.0435286e+02   5.3556257e+02   5.5868859e+02   6.3383311e+02
   4.5891469e+02   4.6416013e+02   5.1780407e+02   5.4868938e+02   6.3105436e+02
   4.8841900e+02   5.3113909e+02   6.0357185e+02   6.2471904e+02   7.0447473e+02
   4.2020633e+02   4.2021560e+02   4.8851921e+02   5.3267859e+02   6.2183842e+02
   4.4080524e+02   4.4741043e+02   5.3675340e+02   5.6971484e+02   6.7233263e+02
   4.8851081e+02   5.3261693e+02   6.1980587e+02   6.3066519e+02   6.3325434e+02
   4.4811043e+02   4.5401736e+02   5.3345111e+02   5.6530254e+02   6.4864730e+02
   4.3690137e+02   4.4406102e+02   5.3681353e+02   5.6985017e+02   6.8852751e+02
   4.4222535e+02   4.4840480e+02   5.2598214e+02   5.5681173e+02   6.3785531e+02
   4.8848940e+02   5.3225831e+02   6.0357243e+02   6.0746556e+02   6.2657363e+02
   4.5845268e+02   4.6428318e+02   5.3602654e+02   5.6827856e+02   6.5507989e+02
   4.8851363e+02   5.3267574e+02   6.2181402e+02   6.7750713e+02   6.7964124e+02
   4.7886320e+02   4.8821721e+02   5.0985894e+02   5.4054938e+02   6.2553311e+02
   4.8850382e+02   5.3250166e+02   5.6547623e+02   5.6570458e+02   6.2200314e+02
   4.8833532e+02   5.2266089e+02   5.2581461e+02   5.3556708e+02   6.2229208e+02
   4.4101789e+02   4.4755583e+02   5.3447273e+02   5.6672110e+02   6.5225512e+02
   4.5553282e+02   4.6131373e+02   5.3595385e+02   5.6829533e+02   6.5563104e+02
   4.2639953e+02   4.3053936e+02   4.9480516e+02   5.3486913e+02   6.2320706e+02
   4.6015582e+02   4.6607318e+02   5.3786083e+02   5.7068569e+02   7.0175160e+02
   4.3547162e+02   4.4291943e+02   5.3677916e+02   5.6981950e+02   6.8716970e+02
   4.0360114e+02   4.3036349e+02   5.1193916e+02   5.4443687e+02   6.2883079e+02
   4.8672035e+02   5.1569884e+02   5.5994331e+02   5.8139878e+02   6.5295658e+02
   4.3225593e+02   4.3704971e+02   5.0049995e+02   5.3734135e+02   6.2463343e+02
   4.0622438e+02   4.2486595e+02   4.9657189e+02   5.3559542e+02   6.2365124e+02
   4.8815957e+02   5.2758764e+02   5.8742675e+02   6.0415728e+02   7.5844447e+02
   4.8239579e+02   4.9847280e+02   5.2436236e+02   5.4966669e+02   6.2949647e+02
   4.1346799e+02   4.1596713e+02   4.8914485e+02   5.3287234e+02   6.2196625e+02
   4.8847968e+02   5.3210628e+02   6.1194324e+02   6.3067669e+02   6.4753565e+02
   4.2564405e+02   4.2846220e+02   4.9201680e+02   5.3382695e+02   6.2257297e+02
   4.1238993e+02   4.3264150e+02   5.3653726e+02   5.6960263e+02   6.7981392e+02
   4.8850360e+02   5.3250181e+02   6.1220422e+02   6.1673342e+02   6.2681521e+02
   4.4020018e+02   4.4671265e+02   5.2906182e+02   5.6015711e+02   6.4146550e+02
   4.5610437e+02   4.6188130e+02   5.3539355e+02   5.6754655e+02   6.5316213e+02
   4.8850721e+02   5.3256038e+02   6.1966214e+02   6.4552568e+02   6.5161974e+02
   4.3479967e+02   4.3829874e+02   4.9721521e+02   5.3583039e+02   6.2375838e+02
   4.8802499e+02   5.2603583e+02   5.6908120e+02   5.7894224e+02   6.3257564e+02
   4.3870988e+02   4.4544325e+02   5.2997522e+02   5.6122076e+02   6.4276075e+02
   4.3078880e+02   4.3938084e+02   5.3667015e+02   5.6971611e+02   6.8148722e+02
   4.3815985e+02   4.4512025e+02   5.3683007e+02   5.6985700e+02   6.8646164e+02
   4.5493938e+02   4.5561251e+02   4.9046353e+02   5.3325558e+02   6.2218790e+02
   4.8181629e+02   4.9704331e+02   5.2402863e+02   5.4984729e+02   6.2975469e+02
   4.2320858e+02   4.3321384e+02   5.0960823e+02   5.4273209e+02   6.2777676e+02
   4.8848656e+02   5.3221309e+02   5.6537500e+02   5.6597947e+02   6.2228102e+02
   4.8851281e+02   5.3265812e+02   6.2144071e+02   6.4616411e+02   6.4711151e+02
   4.4327709e+02   4.4779429e+02   5.0587401e+02   5.4020611e+02   6.2619677e+02
   4.0968420e+02   4.3194540e+02   5.2503080e+02   5.5600435e+02   6.3736869e+02
   4.4016153e+02   4.4685684e+02   5.3706457e+02   5.7015062e+02   7.5822317e+02
   3.9312775e+02   4.3003293e+02   5.1066914e+02   5.4350061e+02   6.2826005e+02
   4.8729178e+02   5.1932734e+02   5.5781019e+02   5.7376683e+02   6.3686949e+02
   4.8684042e+02   5.1419789e+02   5.3361308e+02   5.5007521e+02   6.2704655e+02
   4.5571786e+02   4.6133155e+02   5.2828368e+02   5.5898234e+02   6.3958884e+02
   4.8840773e+02   5.3096489e+02   6.0197684e+02   6.2154635e+02   6.5945237e+02
   4.8849673e+02   5.3238903e+02   6.0825838e+02   6.1283093e+02   6.2700271e+02
   4.8701445e+02   5.1697865e+02   5.4762805e+02   5.6333618e+02   6.3177904e+02
   4.8712194e+02   5.1821888e+02   5.6425650e+02   5.8452602e+02   6.5502970e+02
   4.5434044e+02   4.5439250e+02   4.8865632e+02   5.3271759e+02   6.2186246e+02
   4.8851255e+02   5.3265014e+02   6.1430177e+02   6.1516301e+02   6.2276961e+02
   4.3474369e+02   4.4235751e+02   5.3695121e+02   5.7006265e+02   7.6110809e+02
   4.4249027e+02   4.4697141e+02   5.0530916e+02   5.3987894e+02   6.2601770e+02
   4.8286806e+02   4.8447498e+02   4.9078079e+02   5.3298485e+02   6.2198506e+02
   4.6054102e+02   4.6288288e+02   4.9638755e+02   5.3530055e+02   6.2332183e+02
   4.8792915e+02   5.2499535e+02   5.7878886e+02   5.9524555e+02   6.5783100e+02
   4.8825201e+02   5.2557629e+02   5.3378888e+02   5.4063007e+02   6.2278267e+02
   4.3922750e+02   4.4603878e+02   5.3652599e+02   5.6942815e+02   6.6627845e+02
   4.5083173e+02   4.5669956e+02   5.3693924e+02   5.6976170e+02   6.6671513e+02
   4.1424666e+02   4.1699760e+02   4.8929217e+02   5.3291869e+02   6.2199671e+02
   4.7846135e+02   4.8889394e+02   5.1555825e+02   5.4458915e+02   6.2754633e+02
   4.8506984e+02   4.8612061e+02   4.8979821e+02   5.3278993e+02   6.2189003e+02
   4.0972496e+02   4.2604309e+02   4.9794687e+02   5.3618501e+02   6.2399681e+02
   4.8851348e+02   5.3266950e+02   6.2171484e+02   6.7380649e+02   6.8603179e+02
   4.1696210e+02   4.3143826e+02   5.1093392e+02   5.4368551e+02   6.2836277e+02
   4.8781079e+02   4.8799381e+02   4.8870376e+02   5.3268076e+02   6.2183896e+02
   4.3251664e+02   4.4057417e+02   5.3321490e+02   5.6522778e+02   6.4915275e+02
   4.8039922e+02   4.8761297e+02   5.0176751e+02   5.3613922e+02   6.2343870e+02
   4.5715307e+02   4.6214019e+02   5.1441600e+02   5.4596603e+02   6.2935975e+02
   4.3446755e+02   4.4039971e+02   5.0813943e+02   5.4169251e+02   6.2711604e+02
   4.8851203e+02   5.3264776e+02   6.2135894e+02   6.6571274e+02   7.0705836e+02
   4.7898267e+02   4.9130800e+02   5.2643486e+02   5.5386087e+02   6.3285482e+02
   4.2538293e+02   4.2667763e+02   4.8988414e+02   5.3310598e+02   6.2211672e+02
   4.2887940e+02   4.3302699e+02   4.9637587e+02   5.3549563e+02   6.2357557e+02
   4.8849642e+02   5.3214540e+02   5.4101887e+02   5.4154084e+02   6.2192226e+02
   4.4095987e+02   4.4563795e+02   5.0585790e+02   5.4021650e+02   6.2622123e+02
   4.4758561e+02   4.5240726e+02   5.1067187e+02   5.4330865e+02   6.2794336e+02
   4.8850623e+02   5.3253984e+02   5.6459712e+02   5.6477375e+02   6.2196103e+02
   3.8146505e+02   4.3206558e+02   5.3653271e+02   5.6960158e+02   6.8042483e+02
   4.6939091e+02   4.6948851e+02   4.8875430e+02   5.3273668e+02   6.2187092e+02
   4.7721788e+02   4.8883698e+02   5.4076285e+02   5.7162753e+02   6.5909330e+02
   4.8034089e+02   4.9459307e+02   5.3210353e+02   5.5896882e+02   6.3621984e+02
   4.4616230e+02   4.5216518e+02   5.3203280e+02   5.6357397e+02   6.4576629e+02
   4.6016145e+02   4.6602863e+02   5.3475691e+02   5.6656591e+02   6.5021334e+02
   4.2885924e+02   4.3757862e+02   5.2223134e+02   5.5319102e+02   6.3485826e+02
   4.2629051e+02   4.3094024e+02   4.9586552e+02   5.3529191e+02   6.2345917e+02
   4.5051421e+02   4.5376741e+02   5.0065468e+02   5.3729421e+02   6.2450676e+02
   4.8814647e+02   5.2742687e+02   5.8688668e+02   6.0356532e+02   7.3489740e+02
   4.8840841e+02   5.2330898e+02   5.2526110e+02   5.3446944e+02   6.2210102e+02
   4.8851325e+02   5.3266404e+02   5.9097539e+02   5.9101354e+02   6.2188964e+02
   4.8829143e+02   5.2735610e+02   5.3778568e+02   5.4293013e+02   6.2279030e+02
   4.8850911e+02   5.3245945e+02   5.3812933e+02   5.3834461e+02   6.2185894e+02
   4.8844158e+02   5.3149097e+02   6.0604911e+02   6.2673595e+02   6.5931941e+02
   4.4671919e+02   4.5276455e+02   5.3702964e+02   5.6998478e+02   6.7917075e+02
   4.8780198e+02   5.2324518e+02   5.5072237e+02   5.6056917e+02   6.2745150e+02
   4.4181694e+02   4.4830321e+02   5.3688623e+02   5.6988061e+02   6.8078744e+02
   4.0450139e+02   4.3218924e+02   5.3655761e+02   5.6963421e+02   6.8365028e+02
   4.4453890e+02   4.4853585e+02   5.0316380e+02   5.3864757e+02   6.2530823e+02
   4.2901138e+02   4.3613072e+02   5.0758524e+02   5.4135909e+02   6.2694684e+02
   4.8836675e+02   5.3035511e+02   5.8428504e+02   5.8960321e+02   6.2920182e+02
   4.8851362e+02   5.3243982e+02   5.3252505e+02   5.3276217e+02   6.2183769e+02
   4.6703321e+02   4.6720722e+02   4.8897847e+02   5.3279775e+02   6.2190613e+02
   4.4437706e+02   4.5064144e+02   5.3706307e+02   5.7007726e+02   7.0104675e+02
   4.8841390e+02   5.3105597e+02   6.0144001e+02   6.1812949e+02   6.4803382e+02
   4.3875291e+02   4.3875923e+02   4.8852745e+02   5.3268090e+02   6.2183978e+02
   4.8843501e+02   5.3137993e+02   6.0275190e+02   6.1737938e+02   6.4249884e+02
   4.6488602e+02   4.6654913e+02   4.9357519e+02   5.3420661e+02   6.2269494e+02
   4.3311145e+02   4.3318578e+02   4.8864421e+02   5.3271632e+02   6.2186295e+02
   4.8851421e+02   5.3267378e+02   6.1339359e+02   6.1348314e+02   6.2193324e+02
   4.5820435e+02   4.6174737e+02   5.0250735e+02   5.3811884e+02   6.2487158e+02
   4.6555681e+02   4.7203520e+02   5.3775643e+02   5.7015144e+02   6.6218535e+02
   4.8806960e+02   5.2138811e+02   5.2910792e+02   5.3980165e+02   6.2312863e+02
   4.8017238e+02   4.9477693e+02   5.4228665e+02   5.7181760e+02   6.5478417e+02
   4.3493242e+02   4.3588798e+02   4.9040946e+02   5.3327117e+02   6.2221855e+02
   4.2135530e+02   4.2764959e+02   4.9514118e+02   5.3500752e+02   6.2329496e+02
   4.8787967e+02   5.2448859e+02   5.6892461e+02   5.8123102e+02   6.3642888e+02
   4.4937671e+02   4.5529779e+02   5.3686481e+02   5.6969764e+02   6.6647753e+02
   4.8200824e+02   4.9877620e+02   5.3548880e+02   5.6132949e+02   6.3731979e+02
   4.5596779e+02   4.6177484e+02   5.3742984e+02   5.7027291e+02   6.7608775e+02
   4.5610617e+02   4.6173608e+02   5.2873098e+02   5.5946463e+02   6.4009392e+02
   4.1914512e+02   4.2555570e+02   4.9368896e+02   5.3444548e+02   6.2295754e+02
   4.5251153e+02   4.5828863e+02   5.3312414e+02   5.6478509e+02   6.4739572e+02
   4.2120179e+02   4.3427260e+02   5.3199765e+02   5.6377008e+02   6.4666602e+02
   4.6647078e+02   4.7226609e+02   5.1640159e+02   5.4716864e+02   6.2980251e+02
   4.1377671e+02   4.2448589e+02   4.9467182e+02   5.3482656e+02   6.2319054e+02
   4.5028082e+02   4.5554771e+02   5.1748289e+02   5.4862374e+02   6.3123871e+02
   4.6050381e+02   4.6291649e+02   4.9669207e+02   5.3542122e+02   6.2338776e+02
   4.8164312e+02   4.9837558e+02   5.4577724e+02   5.7521102e+02   7.3560297e+02
   4.8825906e+02   5.2885801e+02   5.7496192e+02   5.8140543e+02   6.2926779e+02
   4.1395944e+02   4.2120786e+02   4.9152638e+02   5.3365991e+02   6.2247285e+02
   4.8722266e+02   5.1892392e+02   5.6452829e+02   5.8386252e+02   6.5089874e+02
   4.8812843e+02   5.2722429e+02   5.7392686e+02   5.8311826e+02   6.3303012e+02
   4.8073269e+02   4.9592412e+02   5.3918941e+02   5.6711922e+02   6.4444938e+02
   4.8656224e+02   5.1433211e+02   5.4581458e+02   5.6359847e+02   6.3324958e+02
   4.5101767e+02   4.5688272e+02   5.3709151e+02   5.6996564e+02   6.7109371e+02
   4.6365490e+02   4.6784793e+02   5.0568297e+02   5.3973088e+02   6.2564978e+02
   4.8373125e+02   5.0288775e+02   5.3120770e+02   5.5470912e+02   6.3165193e+02
   4.6400583e+02   4.7020687e+02   5.3747358e+02   5.6990103e+02   6.6124473e+02
   4.7440199e+02   4.8362551e+02   5.2794454e+02   5.5690911e+02   6.3600269e+02
   4.8844124e+02   5.3149002e+02   6.0640625e+02   6.2820564e+02   6.8246814e+02
   4.1151816e+02   4.1156363e+02   4.8852137e+02   5.3267930e+02   6.2183862e+02
   4.8847404e+02   5.3183778e+02   5.4810627e+02   5.4896605e+02   6.2211171e+02
   4.4080123e+02   4.4741051e+02   5.3697028e+02   5.7001167e+02   7.0361003e+02
   4.6297349e+02   4.6687538e+02   5.0402965e+02   5.3882172e+02   6.2517642e+02
   4.5396021e+02   4.5875163e+02   5.1193988e+02   5.4412992e+02   6.2831976e+02
   4.8850508e+02   5.3253439e+02   6.1885666e+02   6.3896074e+02   6.4461505e+02
   4.8745800e+02   5.2066776e+02   5.6167657e+02   5.7723835e+02   6.3839690e+02
   4.3197458e+02   4.3862778e+02   5.0961700e+02   5.4270526e+02   6.2772655e+02
   4.3078618e+02   4.3453378e+02   4.9627704e+02   5.3545099e+02   6.2354591e+02
   4.5764394e+02   4.6336807e+02   5.3137740e+02   5.6247046e+02   6.4354539e+02
   4.6397496e+02   4.6397857e+02   4.8852402e+02   5.3267968e+02   6.2183871e+02
   4.8851078e+02   5.3262119e+02   6.2085914e+02   6.5539714e+02   6.6196931e+02
   4.0400518e+02   4.1693132e+02   4.9052874e+02   5.3332038e+02   6.2225797e+02
   4.6433368e+02   4.6863752e+02   5.0612863e+02   5.3996576e+02   6.2576183e+02
   3.9927958e+02   4.2948677e+02   5.0802131e+02   5.4167653e+02   6.2717043e+02
   4.8837048e+02   5.3040588e+02   5.8045329e+02   5.8499999e+02   6.2744164e+02
   4.3659935e+02   4.4274486e+02   5.1296261e+02   5.4513385e+02   6.2916896e+02
   4.8762128e+02   5.2173404e+02   5.5283483e+02   5.6466541e+02   6.2974091e+02
   4.4858077e+02   4.5443132e+02   5.3158431e+02   5.6297614e+02   6.4476331e+02
   4.2155893e+02   4.2952620e+02   4.9884016e+02   5.3657938e+02   6.2421798e+02
   4.8846809e+02   5.3190912e+02   5.9358561e+02   5.9636069e+02   6.2583120e+02
   4.8811316e+02   5.2704332e+02   5.8129737e+02   5.9404445e+02   6.4338682e+02
   4.8844241e+02   5.3150172e+02   5.8401382e+02   5.8660655e+02   6.2519217e+02
   4.2812307e+02   4.3746265e+02   5.3025574e+02   5.6163980e+02   6.4347710e+02
   4.8601636e+02   5.1221667e+02   5.5688619e+02   5.8095912e+02   6.6595241e+02
   4.8846419e+02   5.3182522e+02   5.6282628e+02   5.6389413e+02   6.2255816e+02
   4.3231282e+02   4.3420460e+02   4.9213986e+02   5.3386317e+02   6.2258990e+02
   4.1263970e+02   4.3209749e+02   5.2314693e+02   5.5412151e+02   6.3569457e+02
   4.8778529e+02   5.2017269e+02   5.3293361e+02   5.4458581e+02   6.2429490e+02
   4.8816655e+02   5.2767692e+02   5.8570223e+02   5.9989030e+02   6.4989705e+02
   4.2472816e+02   4.2988498e+02   4.9575369e+02   5.3524892e+02   6.2343536e+02
   4.8848290e+02   5.3215086e+02   5.9193126e+02   5.9359616e+02   6.2421865e+02
   4.3071889e+02   4.3711375e+02   5.0620151e+02   5.4048560e+02   6.2643184e+02
   4.6386809e+02   4.7005720e+02   5.3800889e+02   5.7065278e+02   6.7298242e+02
   4.8842966e+02   5.3130206e+02   6.0319631e+02   6.2012671e+02   6.4757839e+02
   4.8809967e+02   5.1907953e+02   5.2413559e+02   5.3711280e+02   6.2276564e+02
   4.4884881e+02   4.5277375e+02   5.0421945e+02   5.3918798e+02   6.2557052e+02
   4.8820943e+02   5.2821744e+02   5.7726692e+02   5.8554961e+02   6.3245924e+02
   4.8844940e+02   5.3120463e+02   5.4474449e+02   5.4621585e+02   6.2221778e+02
   4.1603063e+02   4.3311467e+02   5.3567581e+02   5.6844499e+02   6.5946504e+02
   4.2448026e+02   4.3544637e+02   5.2824795e+02   5.5936790e+02   6.4079227e+02
   4.8845545e+02   5.3170473e+02   6.0512244e+02   6.1880778e+02   6.3997613e+02
   4.8850306e+02   5.3248817e+02   6.1865646e+02   6.4725313e+02   6.6052334e+02
   4.8749518e+02   5.2100557e+02   5.6765982e+02   5.8530114e+02   6.4831723e+02
   4.3794412e+02   4.4477553e+02   5.2970782e+02   5.6092046e+02   6.4241285e+02
   4.4826384e+02   4.5334949e+02   5.1391615e+02   5.4574838e+02   6.2941041e+02
   4.6550307e+02   4.7156128e+02   5.2389072e+02   5.5401361e+02   6.3454802e+02
   4.5592661e+02   4.6138378e+02   5.2346959e+02   5.5401921e+02   6.3499752e+02
   4.4861338e+02   4.5428696e+02   5.2536803e+02   5.5608261e+02   6.3701647e+02
   6.0604262e+02   5.9863772e+02   5.5580501e+02   5.2643333e+02   4.3167692e+02
   5.8670123e+02   5.7429075e+02   5.4525277e+02   5.2150714e+02   4.3141575e+02
   5.7066710e+02   5.4080776e+02   5.3148007e+02   5.2785991e+02   4.3199583e+02
   5.7291596e+02   5.4150229e+02   4.8851186e+02   4.7759184e+02   4.1267509e+02
   6.3019654e+02   6.1668336e+02   5.4964245e+02   5.1895953e+02   4.3115107e+02
   5.7273747e+02   5.5752847e+02   5.5187798e+02   5.3348993e+02   4.3199613e+02
   6.2988412e+02   6.1101966e+02   5.3877931e+02   5.0462067e+02   4.2849205e+02
   5.6991487e+02   5.3676460e+02   4.3479704e+02   4.3400169e+02   4.3117354e+02
   5.6995333e+02   5.3681329e+02   4.3832918e+02   4.3419515e+02   4.2607620e+02
   5.6991470e+02   5.3676402e+02   4.3321787e+02   4.3139148e+02   4.3012020e+02
   5.7018689e+02   5.3711279e+02   4.5672607e+02   4.5378361e+02   4.2610663e+02
   6.3081242e+02   6.1168787e+02   5.3868841e+02   5.0438033e+02   4.2841228e+02
   6.6753628e+02   6.5831072e+02   5.6885163e+02   5.3597867e+02   4.3205083e+02
   6.1818853e+02   6.1812156e+02   5.6982129e+02   5.3669966e+02   4.3206951e+02
   5.7386622e+02   5.4324074e+02   4.9311903e+02   4.7959340e+02   4.0688863e+02
   5.6993096e+02   5.3678519e+02   4.4420190e+02   4.4354916e+02   4.3107594e+02
   5.6992513e+02   5.3677708e+02   4.3385319e+02   4.2730225e+02   4.2421413e+02
   6.3593860e+02   6.1186831e+02   5.3210460e+02   4.8884175e+02   4.0723739e+02
   5.8672839e+02   5.6567949e+02   5.1862704e+02   4.8821579e+02   4.1307166e+02
   5.7275350e+02   5.4114566e+02   4.8651476e+02   4.7588184e+02   3.8679512e+02
   6.5115196e+02   6.2007465e+02   5.3437802e+02   4.9393440e+02   4.2219984e+02
   5.7107516e+02   5.4328069e+02   5.3462321e+02   5.2881141e+02   4.3197192e+02
   5.9789186e+02   5.9772473e+02   5.6962361e+02   5.3659813e+02   4.3206693e+02
   5.8482709e+02   5.7520123e+02   5.5283376e+02   5.2780010e+02   4.3176217e+02
   5.8665221e+02   5.7244829e+02   5.4048993e+02   5.1737246e+02   4.3110069e+02
   5.7198706e+02   5.3979023e+02   4.8062504e+02   4.7205146e+02   3.8606047e+02
   5.7757825e+02   5.5654425e+02   5.3261454e+02   5.1729654e+02   4.3129471e+02
   6.3014302e+02   6.0781301e+02   5.3181772e+02   4.8907507e+02   4.1006276e+02
   5.7361869e+02   5.4417880e+02   5.0614695e+02   4.9648973e+02   4.2882900e+02
   6.1314684e+02   5.9910262e+02   5.4222350e+02   5.1170610e+02   4.3023954e+02
   6.7692189e+02   6.2158657e+02   5.3270459e+02   4.8865964e+02   4.0286118e+02
   5.8191338e+02   5.7031757e+02   5.5024586e+02   5.2719014e+02   4.3174447e+02
   6.5315922e+02   6.3834661e+02   5.6072301e+02   5.2946485e+02   4.3182175e+02
   5.8059818e+02   5.8050747e+02   5.6978519e+02   5.3672082e+02   4.3207021e+02
   5.7660216e+02   5.5418520e+02   5.3040604e+02   5.1653149e+02   4.3129035e+02
   5.7067905e+02   5.3774726e+02   4.6294728e+02   4.5724586e+02   4.0719944e+02
   5.6996774e+02   5.3685026e+02   4.8228687e+02   4.8207514e+02   4.3188492e+02
   6.1697572e+02   6.1644782e+02   5.6920189e+02   5.3628065e+02   4.3205888e+02
   6.4242563e+02   6.1555456e+02   5.3227037e+02   4.8848988e+02   3.8011994e+02
   5.7069489e+02   5.3821174e+02   4.9373293e+02   4.9115342e+02   4.3075789e+02
   5.7039281e+02   5.3737263e+02   4.5551818e+02   4.4966340e+02   4.0368322e+02
   6.5863584e+02   6.2884076e+02   5.4672410e+02   5.1492606e+02   4.3070696e+02
   5.6991245e+02   5.3676134e+02   4.3223913e+02   4.3066677e+02   4.3048317e+02
   5.7982791e+02   5.7062790e+02   5.5589786e+02   5.3121680e+02   4.3190723e+02
   5.6996981e+02   5.3734908e+02   5.3274553e+02   5.3219567e+02   4.3206570e+02
   6.0661428e+02   5.9867966e+02   5.5477736e+02   5.2548763e+02   4.3162534e+02
   5.8314818e+02   5.7037643e+02   5.4685143e+02   5.2431353e+02   4.3160151e+02
   5.9752528e+02   5.8039767e+02   5.2542343e+02   4.8842114e+02   4.0856861e+02
   6.9645563e+02   6.2994907e+02   5.4647556e+02   5.1456589e+02   4.3065810e+02
   6.6426080e+02   6.2119064e+02   5.3266573e+02   4.8860809e+02   4.0062812e+02
   5.8204461e+02   5.5795656e+02   5.1275565e+02   4.8614357e+02   3.8853670e+02
   5.8115123e+02   5.5714719e+02   5.1419471e+02   4.9071791e+02   4.2163121e+02
   5.7056024e+02   5.3759044e+02   4.6052899e+02   4.5498855e+02   4.1101011e+02
   5.7861382e+02   5.6001166e+02   5.3769178e+02   5.2037760e+02   4.3144712e+02
   6.0442891e+02   5.9534498e+02   5.5099495e+02   5.2228966e+02   4.3142707e+02
   6.0046030e+02   5.8434891e+02   5.2833442e+02   4.9274314e+02   4.2136843e+02
   6.1386893e+02   5.9539756e+02   5.3006223e+02   4.8957063e+02   4.1362836e+02
   6.2676764e+02   6.1247648e+02   5.4698744e+02   5.1609233e+02   4.3085900e+02
   5.6993875e+02   5.3679304e+02   4.3408241e+02   4.2090255e+02   4.0778728e+02
   6.2602675e+02   6.2567350e+02   5.6948036e+02   5.3646002e+02   4.3206373e+02
   5.7028730e+02   5.3729137e+02   4.7344962e+02   4.7171266e+02   4.2960531e+02
   5.7105567e+02   5.3832408e+02   4.7271277e+02   4.6717133e+02   4.1883100e+02
   5.7068020e+02   5.3774728e+02   4.6261480e+02   4.5679006e+02   3.8324494e+02
   5.9117468e+02   5.7715403e+02   5.3772952e+02   5.1236959e+02   4.3045597e+02
   5.7025342e+02   5.3729639e+02   4.8140891e+02   4.8010051e+02   4.3078682e+02
   6.2408477e+02   6.2170500e+02   5.6688359e+02   5.3458023e+02   4.3201099e+02
   5.7003318e+02   5.3691405e+02   4.4156037e+02   4.3465800e+02   4.1567713e+02
   5.7508968e+02   5.5616090e+02   5.4244132e+02   5.2696947e+02   4.3179782e+02
   5.7322164e+02   5.5534322e+02   5.4729064e+02   5.3140317e+02   4.3194509e+02
   6.1530292e+02   6.1096225e+02   5.6364120e+02   5.3228105e+02   4.3193541e+02
   6.7607907e+02   6.3505500e+02   5.5383344e+02   5.2285786e+02   4.3145580e+02
   6.3220199e+02   6.1871364e+02   5.5056947e+02   5.1988849e+02   4.3123185e+02
   5.6992818e+02   5.3678059e+02   4.3357293e+02   4.2282120e+02   4.1832613e+02
   5.9501790e+02   5.7807140e+02   5.2639486e+02   4.9315233e+02   4.2212374e+02
   5.6991197e+02   5.3676082e+02   4.4375322e+02   4.4374617e+02   4.3206080e+02
   5.9313367e+02   5.7958643e+02   5.3816045e+02   5.1194209e+02   4.3036823e+02
   5.9849672e+02   5.8651974e+02   5.4142854e+02   5.1367718e+02   4.3059376e+02
   6.4531669e+02   6.4522870e+02   5.6986118e+02   5.3672425e+02   4.3207030e+02
   5.9268763e+02   5.8708475e+02   5.5891720e+02   5.3024928e+02   4.3185954e+02
   6.2920498e+02   6.1758176e+02   5.5285242e+02   5.2234511e+02   4.3142257e+02
   5.7049794e+02   5.3750746e+02   4.5827281e+02   4.5242096e+02   3.8099183e+02
   5.6991774e+02   5.3676775e+02   4.3259654e+02   4.1931643e+02   4.1711668e+02
   5.9387519e+02   5.7590836e+02   5.2365295e+02   4.8835644e+02   4.0978775e+02
   6.1886720e+02   5.9912921e+02   5.3055082e+02   4.8881989e+02   4.0831108e+02
   5.7002909e+02   5.5084769e+02   5.5053759e+02   5.3655053e+02   4.3206760e+02
   6.2424244e+02   6.0842959e+02   5.4308482e+02   5.1149095e+02   4.3018521e+02
   5.7000885e+02   5.3688487e+02   4.4397165e+02   4.4027623e+02   4.2548802e+02
   5.7245932e+02   5.4151643e+02   4.9878524e+02   4.9097834e+02   4.2829736e+02
   5.8877027e+02   5.7590292e+02   5.4256543e+02   5.1828269e+02   4.3116077e+02
   5.7021735e+02   5.3715119e+02   4.5590392e+02   4.5239336e+02   4.2449009e+02
   5.9399659e+02   5.7719255e+02   5.2724298e+02   4.9582806e+02   4.2458217e+02
   6.0438311e+02   6.0115603e+02   5.6432721e+02   5.3308869e+02   4.3196348e+02
   6.2077048e+02   6.2060204e+02   5.6968928e+02   5.3660864e+02   4.3206740e+02
   6.5155669e+02   6.2059126e+02   5.3510692e+02   4.9575639e+02   4.2390645e+02
   5.9407062e+02   5.7608302e+02   5.2351940e+02   4.8778129e+02   3.8145407e+02
   6.1000020e+02   6.0725919e+02   5.6587910e+02   5.3402030e+02   4.3199404e+02
   6.3128301e+02   6.1448750e+02   5.4366128e+02   5.1173376e+02   4.3022282e+02
   5.7246157e+02   5.4266581e+02   5.1278800e+02   5.0676987e+02   4.3098307e+02
   5.9849615e+02   5.8300952e+02   5.3031202e+02   4.9818001e+02   4.2594294e+02
   5.8188713e+02   5.8112276e+02   5.6881668e+02   5.3637998e+02   4.3206147e+02
   6.5900624e+02   6.2695244e+02   5.4349546e+02   5.1073241e+02   4.3002865e+02
   5.7227421e+02   5.4554845e+02   5.3100838e+02   5.2350413e+02   4.3182580e+02
   5.8492617e+02   5.7108457e+02   5.4286874e+02   5.2036518e+02   4.3135177e+02
   5.9909883e+02   5.8229933e+02   5.2629452e+02   4.8902701e+02   4.1253140e+02
   6.0384041e+02   5.8809173e+02   5.3038137e+02   4.9512299e+02   4.2369889e+02
   6.0553832e+02   5.9256443e+02   5.4014809e+02   5.1040028e+02   4.3001900e+02
   5.8038178e+02   5.5702641e+02   5.1829308e+02   4.9853313e+02   4.2732300e+02
   5.7197534e+02   5.5426523e+02   5.4934772e+02   5.3355463e+02   4.3200364e+02
   6.5180090e+02   6.5031142e+02   5.6932096e+02   5.3633071e+02   4.3206029e+02
   5.9498886e+02   5.7728268e+02   5.2406127e+02   4.8793487e+02   4.0099619e+02
   5.6991233e+02   5.3676131e+02   4.5356854e+02   4.5356083e+02   4.3205852e+02
   6.0819161e+02   5.9536370e+02   5.4239140e+02   5.1267644e+02   4.3041119e+02
   5.7020006e+02   5.6718968e+02   5.6687378e+02   5.3672331e+02   4.3207053e+02
   6.4640898e+02   6.2440531e+02   5.4532298e+02   5.1332736e+02   4.3048015e+02
   6.6167068e+02   6.2340376e+02   5.3669946e+02   4.9918015e+02   4.2618050e+02
   5.7211449e+02   5.4257594e+02   5.1841683e+02   5.1301965e+02   4.3152022e+02
   5.6991519e+02   5.3676503e+02   4.4417022e+02   4.4405673e+02   4.3190177e+02
   7.0593693e+02   6.8235037e+02   5.6975939e+02   5.3664901e+02   4.3206865e+02
   5.6992123e+02   5.3677153e+02   4.3276430e+02   4.1386607e+02   4.0095132e+02
   6.0857287e+02   5.9726200e+02   5.4697093e+02   5.1778215e+02   4.3105326e+02
   6.1632419e+02   5.9735367e+02   5.3064756e+02   4.9013499e+02   4.1565235e+02
   5.6992793e+02   5.3678094e+02   4.3996490e+02   4.3889680e+02   4.3060971e+02
   5.7208304e+02   5.4009865e+02   4.8463072e+02   4.7638000e+02   4.1959352e+02
   5.8725655e+02   5.8070661e+02   5.5822803e+02   5.3064977e+02   4.3187772e+02
   5.7051367e+02   5.3754277e+02   4.6445331e+02   4.6041657e+02   4.2269338e+02
   5.8114830e+02   5.8114252e+02   5.6990400e+02   5.3675817e+02   4.3207124e+02
   5.7009131e+02   5.3698916e+02   4.4521490e+02   4.3919079e+02   4.1659394e+02
   5.6999735e+02   5.3686886e+02   4.4022547e+02   4.3421107e+02   4.2096113e+02
   5.7686580e+02   5.4940498e+02   5.0644475e+02   4.8832642e+02   4.2169505e+02
   6.0628330e+02   5.8928887e+02   5.2818339e+02   4.8837455e+02   4.0365569e+02
   5.7016169e+02   5.3708012e+02   4.5463721e+02   4.5150854e+02   4.2562381e+02
   5.9616306e+02   5.8078771e+02   5.3110689e+02   5.0104037e+02   4.2738919e+02
   5.7030497e+02   5.3727826e+02   4.6584822e+02   4.6345889e+02   4.2757143e+02
   5.7012694e+02   5.3703321e+02   4.4566725e+02   4.3878915e+02   3.8069212e+02
   5.7008462e+02   5.3699516e+02   4.6888670e+02   4.6799176e+02   4.3063931e+02
   6.0334934e+02   5.8750775e+02   5.2985523e+02   4.9424582e+02   4.2291431e+02
   5.6999540e+02   5.3686510e+02   4.3861635e+02   4.3043879e+02   4.1320908e+02
   5.7631497e+02   5.5196649e+02   5.2419467e+02   5.1132988e+02   4.3084387e+02
   5.7051965e+02   5.3755817e+02   4.6625938e+02   4.6256801e+02   4.2405172e+02
   5.9596209e+02   5.9480548e+02   5.6784782e+02   5.3559745e+02   4.3204043e+02
   5.7040065e+02   5.3738388e+02   4.5679244e+02   4.5140656e+02   4.1412346e+02
   5.7011800e+02   5.3755205e+02   5.2290721e+02   5.2219353e+02   4.3203939e+02
   5.7072411e+02   5.3846158e+02   5.0167357e+02   4.9934472e+02   4.3132777e+02
   5.6998222e+02   5.3684742e+02   4.3718116e+02   4.2735073e+02   3.8057394e+02
   5.7024898e+02   5.3718907e+02   4.5072023e+02   4.4446537e+02   3.8869358e+02
   5.7080700e+02   5.3795969e+02   4.6987239e+02   4.6518032e+02   4.2110675e+02
   5.7155838e+02   5.4997375e+02   5.4459365e+02   5.3262702e+02   4.3199435e+02
   5.7077892e+02   5.3951416e+02   5.2078680e+02   5.1827576e+02   4.3191001e+02
   5.8690674e+02   5.6579638e+02   5.1826318e+02   4.8713309e+02   3.8669473e+02
   5.7039451e+02   5.3737447e+02   4.5545538e+02   4.4954827e+02   3.9597784e+02
   5.7022463e+02   5.3715922e+02   4.5124586e+02   4.4578242e+02   4.1610282e+02
   5.9730067e+02   5.8436427e+02   5.3855636e+02   5.1075492e+02   4.3012912e+02
   5.6991385e+02   5.3676304e+02   4.3222104e+02   4.1291589e+02   4.1152927e+02
   5.9807038e+02   5.9217399e+02   5.5800128e+02   5.2895055e+02   4.3180214e+02
   5.9593496e+02   5.8264195e+02   5.3774590e+02   5.1029730e+02   4.3005509e+02
   5.7050268e+02   5.3752474e+02   4.6329103e+02   4.5905771e+02   4.2181641e+02
   5.7010226e+02   5.3700263e+02   4.4504090e+02   4.3847042e+02   4.1181745e+02
   6.3872210e+02   6.3682364e+02   5.6830228e+02   5.3558769e+02   4.3204027e+02
   6.3106329e+02   6.1411984e+02   5.4325172e+02   5.1120655e+02   4.3012750e+02
   6.1259664e+02   6.0687598e+02   5.6112623e+02   5.3044388e+02   4.3186443e+02
   5.7210563e+02   5.7200370e+02   5.6980005e+02   5.3675164e+02   4.3207093e+02
   5.7265641e+02   5.6353043e+02   5.5952935e+02   5.3534424e+02   4.3203770e+02
   5.9151032e+02   5.7505278e+02   5.2980037e+02   5.0228186e+02   4.2799513e+02
   5.7159547e+02   5.4625457e+02   5.3782551e+02   5.2943989e+02   4.3195085e+02
   6.4371282e+02   6.2334394e+02   5.4568662e+02   5.1384803e+02   4.3055881e+02
   6.8384014e+02   6.2182150e+02   5.3297094e+02   4.8949757e+02   4.1234188e+02
   5.7004160e+02   5.3692333e+02   4.4104600e+02   4.3303478e+02   3.8128607e+02
   5.8253944e+02   5.7079514e+02   5.4952368e+02   5.2645600e+02   4.3170903e+02
   6.4038490e+02   6.3419191e+02   5.6439068e+02   5.3255768e+02   4.3194495e+02
   5.6999370e+02   5.3686529e+02   4.4166313e+02   4.3720900e+02   4.2437153e+02
   6.0911981e+02   6.0833507e+02   5.6878761e+02   5.3603153e+02   4.3205228e+02
   5.8505226e+02   5.6581686e+02   5.2682529e+02   5.0395931e+02   4.2880545e+02
   5.9779782e+02   5.8143399e+02   5.2767738e+02   4.9337413e+02   4.2221624e+02
   6.2075182e+02   6.1331169e+02   5.5866380e+02   5.2811411e+02   4.3176027e+02
   5.6991492e+02   5.3676400e+02   4.3227265e+02   4.0679199e+02   3.8007146e+02
   5.6996468e+02   5.3682706e+02   4.3753967e+02   4.3099639e+02   4.2149691e+02
   5.6999879e+02   5.3760930e+02   5.3279096e+02   5.3200010e+02   4.3206304e+02
   6.3922618e+02   6.2460439e+02   5.5234183e+02   5.2156384e+02   4.3136444e+02
   6.9471564e+02   6.3027054e+02   5.4697908e+02   5.1519025e+02   4.3074079e+02
   5.6991443e+02   5.3676356e+02   4.3223131e+02   4.0788977e+02   4.0287087e+02
   6.1730832e+02   6.0985581e+02   5.5854274e+02   5.2813541e+02   4.3176153e+02
   6.0271293e+02   5.9018459e+02   5.4027583e+02   5.1120868e+02   4.3018059e+02
   6.6375869e+02   6.3222157e+02   5.5080821e+02   5.1968184e+02   4.3121143e+02
   5.7098922e+02   5.3820835e+02   4.7080007e+02   4.6527540e+02   4.1690004e+02
   5.6997995e+02   5.3761124e+02   5.3396356e+02   5.3315400e+02   4.3206534e+02
   6.3003901e+02   6.0762851e+02   5.3161565e+02   4.8847331e+02   3.9290282e+02
   5.7458449e+02   5.4890430e+02   5.2466989e+02   5.1428887e+02   4.3127835e+02
   5.7997018e+02   5.5863363e+02   5.2708439e+02   5.0958659e+02   4.3033403e+02
   5.7081667e+02   5.3794622e+02   4.6717167e+02   4.6179265e+02   4.1528385e+02
   5.8442056e+02   5.7777604e+02   5.5883523e+02   5.3156699e+02   4.3191373e+02
   6.0018732e+02   5.8517732e+02   5.3176588e+02   4.9984069e+02   4.2677447e+02
   5.9213797e+02   5.8749643e+02   5.6105432e+02   5.3172316e+02   4.3191673e+02
   5.7005729e+02   5.3694725e+02   4.5649235e+02   4.5495288e+02   4.2928158e+02
   5.9912687e+02   5.8219097e+02   5.2590521e+02   4.8801499e+02   3.8188781e+02
   5.7045775e+02   5.3745809e+02   4.5885093e+02   4.5365188e+02   4.1585007e+02
   6.2985086e+02   6.1769150e+02   5.5208233e+02   5.2154171e+02   4.3136381e+02
   6.5297086e+02   6.1948328e+02   5.3253520e+02   4.8851914e+02   3.9021936e+02
   5.7102005e+02   5.3827021e+02   4.7227621e+02   4.6684918e+02   4.1907842e+02
   6.3055425e+02   6.0976054e+02   5.3509356e+02   4.9748717e+02   4.2521071e+02
   5.7022255e+02   5.3715523e+02   4.4974374e+02   4.4340406e+02   3.9031939e+02
   5.9998549e+02   5.8442969e+02   5.3002977e+02   4.9668036e+02   4.2497374e+02
   5.6991443e+02   5.3676470e+02   4.7890858e+02   4.7889753e+02   4.3205991e+02
   6.6030724e+02   6.2832987e+02   5.4549822e+02   5.1337495e+02   4.3048590e+02
   6.1742126e+02   6.1120708e+02   5.6066641e+02   5.2990925e+02   4.3184183e+02
   5.6991292e+02   5.3676196e+02   4.3973444e+02   4.3965002e+02   4.3195957e+02
   5.7007755e+02   5.3755598e+02   5.2656446e+02   5.2584126e+02   4.3205031e+02
   5.7025968e+02   5.3833597e+02   5.2661090e+02   5.2518639e+02   4.3202740e+02
   6.1903613e+02   6.1477676e+02   5.6382234e+02   5.3233936e+02   4.3193718e+02
   6.3718437e+02   6.1337187e+02   5.3339588e+02   4.9243314e+02   4.2036272e+02
   6.5530941e+02   6.2013124e+02   5.3274718e+02   4.8909341e+02   4.0972059e+02
   5.7003441e+02   5.3691417e+02   4.4066728e+02   4.3259261e+02   4.0072369e+02
   5.7092429e+02   5.3808576e+02   4.6745435e+02   4.6147448e+02   3.8026064e+02
   5.7011831e+02   5.3702214e+02   4.4523057e+02   4.3828983e+02   3.8945162e+02
   6.0209342e+02   5.8822802e+02   5.3582077e+02   5.0549047e+02   4.2886415e+02
   5.9484934e+02   5.9130785e+02   5.6316409e+02   5.3280522e+02   4.3195451e+02
   5.7979392e+02   5.7482209e+02   5.6271781e+02   5.3428432e+02   4.3200408e+02
   6.3295038e+02   6.1261856e+02   5.3736413e+02   5.0183516e+02   4.2746465e+02
   5.6998665e+02   5.3685337e+02   4.3769319e+02   4.2851719e+02   4.0749592e+02
   5.6991715e+02   5.3676717e+02   4.3272578e+02   4.2481082e+02   4.2350313e+02
   5.7029794e+02   5.3725270e+02   4.5403476e+02   4.4879896e+02   4.1645669e+02
   6.1439758e+02   6.0803429e+02   5.6017239e+02   5.2961299e+02   4.3182940e+02
   5.7051012e+02   5.3776100e+02   4.8671302e+02   4.8452580e+02   4.3044252e+02
   5.7341129e+02   5.4235720e+02   4.9052599e+02   4.7810680e+02   3.8672235e+02
   5.7948577e+02   5.6310175e+02   5.4192645e+02   5.2285699e+02   4.3156150e+02
   5.7042394e+02   5.3741221e+02   4.5627147e+02   4.5038240e+02   3.8211413e+02
   5.7044251e+02   5.5824508e+02   5.5737556e+02   5.3635466e+02   4.3206279e+02
   5.9784458e+02   5.8678204e+02   5.4421762e+02   5.1682482e+02   4.3097872e+02
   5.9210270e+02   5.7369167e+02   5.2309437e+02   4.8940561e+02   4.1558320e+02
   5.7590122e+02   5.4748294e+02   5.0341073e+02   4.8654293e+02   4.2068488e+02
   5.7583813e+02   5.5456346e+02   5.3549498e+02   5.2150529e+02   4.3158448e+02
   5.8262173e+02   5.7533275e+02   5.5817901e+02   5.3160493e+02   4.3191664e+02
   5.6991212e+02   5.3676083e+02   4.3208746e+02   3.9347506e+02   3.8005320e+02
   5.7017114e+02   5.3709179e+02   4.5192519e+02   4.4777656e+02   4.2264703e+02
   5.7620768e+02   5.5875739e+02   5.4387562e+02   5.2676037e+02   4.3177262e+02
   6.0690470e+02   6.0562683e+02   5.6803047e+02   5.3554759e+02   4.3203894e+02
   6.3100087e+02   6.1858761e+02   5.5206560e+02   5.2148815e+02   4.3135979e+02
   6.0950809e+02   5.9605465e+02   5.4141261e+02   5.1125367e+02   4.3016671e+02
   6.3355986e+02   6.3353718e+02   5.6988949e+02   5.3674468e+02   4.3207090e+02
   5.7015516e+02   5.3706959e+02   4.4699091e+02   4.4031633e+02   3.8138022e+02
   5.7444824e+02   5.5785729e+02   5.4776940e+02   5.3039449e+02   4.3190658e+02
   5.6993119e+02   5.3678543e+02   4.6126787e+02   4.6112570e+02   4.3183365e+02
   5.7019173e+02   5.6894255e+02   5.6865302e+02   5.3674635e+02   4.3207071e+02
   6.0012014e+02   5.8515969e+02   5.3192204e+02   5.0015388e+02   4.2692318e+02
   6.5727073e+02   6.2112450e+02   5.3381226e+02   4.9219425e+02   4.1995009e+02
   5.7150045e+02   5.3897650e+02   4.7581611e+02   4.6858360e+02   4.0300267e+02
   6.5632524e+02   6.3513495e+02   5.5617346e+02   5.2523724e+02   4.3160636e+02
   6.6563842e+02   6.2339834e+02   5.3616147e+02   4.9796291e+02   4.2547188e+02
   6.6662280e+02   6.2131409e+02   5.3265846e+02   4.8855916e+02   3.9678246e+02
   6.1020056e+02   5.9245558e+02   5.2897588e+02   4.8831728e+02   3.9704716e+02
   5.6991696e+02   5.3676690e+02   4.3396243e+02   4.3198164e+02   4.2987233e+02
   5.6992228e+02   5.3677307e+02   4.3288694e+02   4.1726747e+02   4.1159791e+02
   5.7019678e+02   5.3712501e+02   4.5627235e+02   4.5310450e+02   4.2551147e+02
   5.7589698e+02   5.5087665e+02   5.2272041e+02   5.1050964e+02   4.3078681e+02
   6.0145677e+02   5.8669326e+02   5.3270009e+02   5.0084469e+02   4.2721303e+02
   5.7763474e+02   5.5039438e+02   5.0572634e+02   4.8507128e+02   4.1272819e+02
   5.7041092e+02   5.3740098e+02   4.6007702e+02   4.5576585e+02   4.2130165e+02
   5.8578934e+02   5.6479035e+02   5.1975941e+02   4.9203453e+02   4.2188611e+02
   6.0050094e+02   5.8951648e+02   5.4460955e+02   5.1660045e+02   4.3094681e+02
   5.7333061e+02   5.4253048e+02   4.9399568e+02   4.8248307e+02   4.2131714e+02
   6.4746601e+02   6.1912133e+02   5.3477186e+02   4.9511895e+02   4.2336659e+02
   5.7002446e+02   5.6803062e+02   5.6791233e+02   5.3675184e+02   4.3207105e+02
   5.7276666e+02   5.6012522e+02   5.5523881e+02   5.3436585e+02   4.3201546e+02
   5.7012499e+02   5.3703339e+02   4.5242326e+02   4.4922329e+02   4.2554234e+02
   6.5360002e+02   6.5327049e+02   5.6980160e+02   5.3668080e+02   4.3206929e+02
   5.9620964e+02   5.9563322e+02   5.6889878e+02   5.3619840e+02   4.3205660e+02
   5.6999474e+02   5.3686331e+02   4.3811224e+02   4.2897723e+02   4.0147233e+02
   5.7014315e+02   5.3705631e+02   4.5534210e+02   4.5261238e+02   4.2669843e+02
   5.8540546e+02   5.6496195e+02   5.2214815e+02   4.9677445e+02   4.2581926e+02
   5.8397527e+02   5.6672297e+02   5.3440815e+02   5.1329928e+02   4.3070988e+02
   5.7064383e+02   5.4073408e+02   5.3154726e+02   5.2798903e+02   4.3199811e+02
   5.7002253e+02   5.3690145e+02   4.4208701e+02   4.3637151e+02   4.2064055e+02
   6.1781121e+02   6.1770403e+02   5.6976729e+02   5.3666315e+02   4.3206871e+02
   5.7016869e+02   5.3708950e+02   4.5567027e+02   4.5268415e+02   4.2602833e+02
   5.7046039e+02   5.3749424e+02   4.6851612e+02   4.6555678e+02   4.2642058e+02
   5.8893783e+02   5.8072228e+02   5.5414790e+02   5.2757516e+02   4.3174505e+02
   6.0002719e+02   5.9908224e+02   5.6826038e+02   5.3577709e+02   4.3204552e+02
   6.5638522e+02   6.4268823e+02   5.6340047e+02   5.3170286e+02   4.3191344e+02
   5.7058177e+02   5.3765843e+02   4.6921746e+02   4.6567540e+02   4.2495949e+02
   5.7067927e+02   5.3774867e+02   4.6325757e+02   4.5765736e+02   4.1042874e+02
   5.7028676e+02   5.3955685e+02   5.3316872e+02   5.3060800e+02   4.3203650e+02
   6.5234358e+02   6.1931657e+02   5.3252057e+02   4.8850552e+02   3.8190677e+02
   6.8212447e+02   6.3973488e+02   5.5872178e+02   5.2763887e+02   4.3173530e+02
   5.7131257e+02   5.3873279e+02   4.7608112e+02   4.6976450e+02   4.1824468e+02
   5.7159827e+02   5.4177212e+02   5.2151981e+02   5.1698374e+02   4.3175925e+02
   5.7005953e+02   5.3694957e+02   4.5168643e+02   4.4935560e+02   4.2773074e+02
   5.6998625e+02   5.3720232e+02   5.2872156e+02   5.2832137e+02   4.3206280e+02
   5.7132558e+02   5.4618200e+02   5.3930864e+02   5.3084366e+02   4.3197846e+02
   5.9763208e+02   5.8349212e+02   5.3470941e+02   5.0569850e+02   4.2896809e+02
   6.3628296e+02   6.1657258e+02   5.4076942e+02   5.0735680e+02   4.2927573e+02
   6.3318613e+02   6.2485675e+02   5.5958312e+02   5.2864459e+02   4.3178473e+02
   6.6600162e+02   6.5548482e+02   5.6827910e+02   5.3554575e+02   4.3203902e+02
   5.7342146e+02   5.4314406e+02   4.9917482e+02   4.8841659e+02   4.2599080e+02
   6.0988670e+02   5.9437724e+02   5.3541920e+02   5.0252549e+02   4.2782158e+02
   5.7000554e+02   5.4665898e+02   5.4629935e+02   5.3647123e+02   4.3206741e+02
   5.7006121e+02   5.3999065e+02   5.3802369e+02   5.3488064e+02   4.3206072e+02
   5.7007201e+02   5.3696281e+02   4.4282043e+02   4.3535525e+02   3.9353882e+02
   5.7020887e+02   5.3713887e+02   4.5006288e+02   4.4419919e+02   4.1315729e+02
   5.6991214e+02   5.3676094e+02   4.3207288e+02   3.8499551e+02   3.8094639e+02
   5.7759446e+02   5.5136859e+02   5.1113879e+02   4.9357787e+02   4.2559361e+02
   5.7922252e+02   5.5435700e+02   5.1382793e+02   4.9409958e+02   4.2529892e+02
   5.6995285e+02   5.3681332e+02   4.4914954e+02   4.4834475e+02   4.3074078e+02
   5.7143439e+02   5.4648959e+02   5.3927750e+02   5.3057954e+02   4.3197134e+02
   5.6992937e+02   5.3678305e+02   4.4387083e+02   4.4324688e+02   4.3112441e+02
   5.7088628e+02   5.3803488e+02   4.6718268e+02   4.6136063e+02   4.0772779e+02
   5.7016717e+02   5.3709121e+02   4.6153373e+02   4.5958880e+02   4.2844056e+02
   5.6997007e+02   5.3683491e+02   4.4083666e+02   4.3728126e+02   4.2650104e+02
   5.7942286e+02   5.5779014e+02   5.2703869e+02   5.1015717e+02   4.3045624e+02
   5.7499690e+02   5.4877026e+02   5.2052526e+02   5.0975495e+02   4.3079905e+02
   6.4081970e+02   6.2455875e+02   5.5063162e+02   5.1972743e+02   4.3121695e+02
   5.7052100e+02   5.4111784e+02   5.3454017e+02   5.3055351e+02   4.3201910e+02
   5.6991350e+02   5.3676273e+02   4.3263737e+02   4.2986982e+02   4.2919751e+02
   6.1738877e+02   6.0494072e+02   5.4864756e+02   5.1865868e+02   4.3112923e+02
   5.7069955e+02   5.6223455e+02   5.6113377e+02   5.3640486e+02   4.3206329e+02
   6.0546318e+02   5.8900939e+02   5.2918028e+02   4.9147016e+02   4.1929933e+02
   5.9529776e+02   5.8442529e+02   5.4509904e+02   5.1839137e+02   4.3113728e+02
   5.6992329e+02   5.3677433e+02   4.3292855e+02   4.1642197e+02   4.0880498e+02
   5.7081703e+02   5.3804570e+02   4.7541459e+02   4.7133883e+02   4.2558146e+02
   5.7009941e+02   5.3699906e+02   4.4478568e+02   4.3811115e+02   4.1095051e+02
   5.7037716e+02   5.3735730e+02   4.5959994e+02   4.5546216e+02   4.2204701e+02
   6.2562354e+02   6.1671456e+02   5.5681936e+02   5.2630486e+02   4.3166725e+02
   5.8764212e+02   5.7464376e+02   5.4302398e+02   5.1920277e+02   4.3124365e+02
   6.0845427e+02   5.9118465e+02   5.2895962e+02   4.8923287e+02   4.1239915e+02
   5.9615134e+02   5.8796257e+02   5.5237000e+02   5.2472009e+02   4.3158891e+02
   5.7014793e+02   5.3818066e+02   5.2985379e+02   5.2856523e+02   4.3204566e+02
   6.1229528e+02   5.9611846e+02   5.3537291e+02   5.0182124e+02   4.2753013e+02
   6.3323054e+02   6.1351604e+02   5.3878165e+02   5.0433108e+02   4.2839237e+02
   5.7981045e+02   5.5420858e+02   5.0941969e+02   4.8539945e+02   4.0015109e+02
   6.5719521e+02   6.5288821e+02   5.6868044e+02   5.3585276e+02   4.3204728e+02
   5.9868644e+02   5.9450324e+02   5.6190790e+02   5.3172040e+02   4.3191498e+02
   5.9054467e+02   5.8582833e+02   5.6106160e+02   5.3190458e+02   4.3192364e+02
   5.7001355e+02   5.3688812e+02   4.3965742e+02   4.3155840e+02   4.1009413e+02
   6.3878379e+02   6.3246565e+02   5.6383634e+02   5.3212875e+02   4.3192950e+02
   7.0694503e+02   6.2176958e+02   5.3272247e+02   4.8868210e+02   4.0355417e+02
   5.7052673e+02   5.3756678e+02   4.6613459e+02   4.6237369e+02   4.2380941e+02
   5.7009886e+02   5.6820863e+02   5.6801190e+02   5.3674569e+02   4.3207099e+02
   5.9873440e+02   5.8525478e+02   5.3671482e+02   5.0794957e+02   4.2953488e+02
   5.7368142e+02   5.4719883e+02   5.2509975e+02   5.1612705e+02   4.3147839e+02
   5.7033086e+02   5.3729629e+02   4.5745263e+02   4.5309839e+02   4.2132152e+02
   5.7183751e+02   5.4471274e+02   5.3201686e+02   5.2515728e+02   4.3188251e+02
   5.6991849e+02   5.3676903e+02   4.5102385e+02   4.5091862e+02   4.3189762e+02
   5.6993235e+02   5.3678615e+02   4.3510758e+02   4.2990378e+02   4.2545708e+02
   5.7006980e+02   5.3696294e+02   4.5014989e+02   4.4721703e+02   4.2646823e+02
   5.7100093e+02   5.3991996e+02   5.1862178e+02   5.1567051e+02   4.3182476e+02
   5.7003286e+02   5.6154330e+02   5.6137504e+02   5.3670658e+02   4.3207002e+02
   6.1684815e+02   6.0470592e+02   5.4917892e+02   5.1927136e+02   4.3118435e+02
   6.0507347e+02   5.8839562e+02   5.2827341e+02   4.8938486e+02   4.1342508e+02
   5.6991924e+02   5.3677009e+02   4.5245919e+02   4.5235434e+02   4.3189567e+02
   5.9189876e+02   5.8199720e+02   5.4895140e+02   5.2281866e+02   4.3148086e+02
   5.6992177e+02   5.3677230e+02   4.3275538e+02   4.1332356e+02   3.8005526e+02
   5.7047279e+02   5.3747490e+02   4.5765304e+02   4.5181934e+02   3.9863033e+02
   6.0449702e+02   5.8851827e+02   5.3001902e+02   4.9397008e+02   4.2261305e+02
   6.3352892e+02   6.1911448e+02   5.4946790e+02   5.1864492e+02   4.3112150e+02
   5.7185180e+02   5.3968588e+02   4.8264321e+02   4.7501250e+02   4.1967953e+02
   5.7058881e+02   5.4977653e+02   5.4772709e+02   5.3525472e+02   4.3204591e+02
   5.7617737e+02   5.4777655e+02   5.0272839e+02   4.8473610e+02   4.1642804e+02
   5.6991380e+02   5.3676310e+02   4.3382228e+02   4.3308989e+02   4.3127454e+02
   5.9028136e+02   5.7135497e+02   5.2248633e+02   4.9056341e+02   4.1893007e+02
   5.7112050e+02   5.4309896e+02   5.3368336e+02   5.2807170e+02   4.3196297e+02
   5.7194749e+02   5.4330994e+02   5.2540279e+02   5.1968549e+02   4.3178130e+02
   5.6992162e+02   5.3677325e+02   4.4245460e+02   4.4201937e+02   4.3143540e+02
   5.6993835e+02   5.3679245e+02   4.3400909e+02   4.2011918e+02   4.0036777e+02
   6.0896718e+02   6.0467001e+02   5.6321548e+02   5.3214597e+02   4.3193022e+02
   5.7112946e+02   5.3838907e+02   4.7077971e+02   4.6448917e+02   3.8682983e+02
   5.9135580e+02   5.7627635e+02   5.3432353e+02   5.0842264e+02   4.2973289e+02
   6.0634627e+02   5.9720007e+02   5.5164494e+02   5.2267734e+02   4.3145252e+02
   5.7009069e+02   5.3699327e+02   4.6261535e+02   4.6133863e+02   4.2982083e+02
   5.9969525e+02   5.8406062e+02   5.2978033e+02   4.9636768e+02   4.2476491e+02
   5.7005793e+02   5.3694599e+02   4.4289226e+02   4.3615937e+02   4.1440187e+02
   5.7035872e+02   5.3738586e+02   4.7274322e+02   4.7062620e+02   4.2890104e+02
   5.6993774e+02   5.3679285e+02   4.3518103e+02   4.2854517e+02   4.2310014e+02
   5.8903032e+02   5.8646206e+02   5.6539982e+02   5.3450789e+02   4.3200955e+02
   6.5396239e+02   6.2297029e+02   5.3821898e+02   5.0234657e+02   4.2765378e+02
   5.7108421e+02   5.3841110e+02   4.7544568e+02   4.7012238e+02   4.2205474e+02
   5.6991218e+02   5.3676478e+02   5.3272841e+02   5.3272441e+02   4.3207109e+02
   5.7200207e+02   5.5187870e+02   5.4584519e+02   5.3237382e+02   4.3198203e+02
   7.1596649e+02   7.1302716e+02   5.6989498e+02   5.3674813e+02   4.3207097e+02
   6.3389303e+02   6.2213547e+02   5.5445893e+02   5.2382107e+02   4.3152124e+02
   5.6996585e+02   5.3682995e+02   4.4951601e+02   4.4848855e+02   4.3035100e+02
   5.7001580e+02   5.3689373e+02   4.4548589e+02   4.4225461e+02   4.2628942e+02
   6.0867730e+02   5.9635188e+02   5.4417809e+02   5.1467139e+02   4.3069986e+02
   5.6996558e+02   5.3682844e+02   4.3792452e+02   4.3185843e+02   4.2234303e+02
   5.7005174e+02   5.3693751e+02   4.4224616e+02   4.3510290e+02   4.1219404e+02
   6.8576721e+02   6.3448066e+02   5.5298085e+02   5.2197397e+02   4.3139344e+02
   5.7243380e+02   5.4159027e+02   5.0044454e+02   4.9296857e+02   4.2887544e+02
   5.7381020e+02   5.4359613e+02   4.9754110e+02   4.8513824e+02   4.2292734e+02
   5.6996124e+02   5.3682410e+02   4.4381364e+02   4.4197135e+02   4.2914047e+02
   5.6991806e+02   5.3676807e+02   4.3255562e+02   4.1574887e+02   4.1217406e+02
   5.6998696e+02   5.3685462e+02   4.3818128e+02   4.3006398e+02   4.1484171e+02
   5.7104567e+02   5.3830350e+02   4.7226505e+02   4.6670582e+02   4.1825252e+02
   6.3214323e+02   6.2186998e+02   5.5628299e+02   5.2563381e+02   4.3163005e+02
   5.7375565e+02   5.4311195e+02   4.9345102e+02   4.8037749e+02   4.1427461e+02
   5.9949801e+02   5.8373213e+02   5.2937341e+02   4.9567226e+02   4.2425674e+02
   6.0837605e+02   6.0807386e+02   5.6948005e+02   5.3648539e+02   4.3206422e+02
   5.7010930e+02   5.3701166e+02   4.4557977e+02   4.3921990e+02   4.1330640e+02
   5.6995028e+02   5.3680983e+02   4.4790809e+02   4.4705373e+02   4.3068102e+02
   6.2365602e+02   6.2205479e+02   5.6789391e+02   5.3533030e+02   4.3203283e+02
   6.8697433e+02   6.3188273e+02   5.4943327e+02   5.1812157e+02   4.3106868e+02
   6.2082066e+02   6.2077728e+02   5.6985498e+02   5.3672181e+02   4.3207034e+02
   5.9677843e+02   5.8002603e+02   5.2662549e+02   4.9196941e+02   4.2053499e+02
   5.7024387e+02   5.3841920e+02   5.2802843e+02   5.2653759e+02   4.3203227e+02
   5.8558123e+02   5.6387241e+02   5.1754498e+02   4.8816629e+02   4.1365674e+02
   5.7332764e+02   5.5531974e+02   5.4692499e+02   5.3113410e+02   4.3193766e+02
   5.9934115e+02   5.9568119e+02   5.6305906e+02   5.3245559e+02   4.3194177e+02
   5.8804504e+02   5.8376361e+02   5.6235310e+02   5.3294488e+02   4.3196019e+02
   6.1558273e+02   6.0935131e+02   5.6051183e+02   5.2984462e+02   4.3183940e+02
   5.7019711e+02   5.4301088e+02   5.4113184e+02   5.3507030e+02   4.3205441e+02
   6.0555421e+02   5.9924303e+02   5.5813416e+02   5.2841535e+02   4.3177583e+02
   5.7005879e+02   5.3808459e+02   5.3285097e+02   5.3162391e+02   4.3205765e+02
   5.7042066e+02   5.3745327e+02   4.7033174e+02   4.6775791e+02   4.2763782e+02
   5.6994190e+02   5.3679930e+02   4.4182589e+02   4.4033263e+02   4.2988148e+02
   6.0735840e+02   6.0559018e+02   5.6729915e+02   5.3504994e+02   4.3202478e+02
   5.7008976e+02   5.3698555e+02   4.4379920e+02   4.3658641e+02   3.9196156e+02
   6.3676173e+02   6.1235485e+02   5.3206672e+02   4.8859097e+02   4.0163179e+02
   5.6993652e+02   5.3679233e+02   4.5016171e+02   4.4972249e+02   4.3135139e+02
   5.6993586e+02   5.3698756e+02   5.3195893e+02   5.3174789e+02   4.3206918e+02
   5.7672469e+02   5.5973283e+02   5.4414507e+02   5.2648200e+02   4.3175567e+02
   5.6995023e+02   5.3680699e+02   4.3485189e+02   4.2246437e+02   3.9317682e+02
   5.8412354e+02   5.6734153e+02   5.3564801e+02   5.1437163e+02   4.3083577e+02
   5.6996355e+02   5.3682632e+02   4.3871579e+02   4.3392831e+02   4.2470398e+02
   5.7017399e+02   5.3710101e+02   4.6246634e+02   4.6056215e+02   4.2856094e+02
   5.6994934e+02   5.3680794e+02   4.3713253e+02   4.3208097e+02   4.2486006e+02
   6.0188330e+02   5.9205934e+02   5.4814913e+02   5.1995972e+02   4.3125519e+02
   5.8148212e+02   5.5821586e+02   5.1678818e+02   4.9436683e+02   4.2486989e+02
   5.9099906e+02   5.7434470e+02   5.2949290e+02   5.0222655e+02   4.2799127e+02
   5.6992532e+02   5.3677786e+02   4.4399492e+02   4.4351544e+02   4.3134620e+02
   5.7326265e+02   5.4210483e+02   4.9001099e+02   4.7804379e+02   4.0729661e+02
   5.8897422e+02   5.7221847e+02   5.3069355e+02   5.0545610e+02   4.2906821e+02
   5.7074983e+02   5.3796612e+02   4.7633341e+02   4.7263068e+02   4.2669871e+02
   6.0369152e+02   5.9049026e+02   5.3849906e+02   5.0870028e+02   4.2967343e+02
   6.2350550e+02   6.1447713e+02   5.5628623e+02   5.2587480e+02   4.3164406e+02
   5.7003665e+02   5.3691873e+02   4.4193600e+02   4.3527518e+02   4.1659392e+02
   5.7102814e+02   5.3827793e+02   4.7208894e+02   4.6658872e+02   4.1845461e+02
   5.7848926e+02   5.6956540e+02   5.5702434e+02   5.3221646e+02   4.3194289e+02
   5.6991385e+02   5.3676289e+02   4.3217785e+02   4.0514068e+02   3.9799703e+02
   5.7604309e+02   5.7592596e+02   5.6976671e+02   5.3673147e+02   4.3207055e+02
   5.7028551e+02   5.3723558e+02   4.5197080e+02   4.4584355e+02   3.8029378e+02
   6.5004157e+02   6.3975374e+02   5.6341222e+02   5.3173045e+02   4.3191435e+02
   5.8643930e+02   5.7196791e+02   5.3992629e+02   5.1695897e+02   4.3106548e+02
   5.7066018e+02   5.3772846e+02   4.6413609e+02   4.5895657e+02   4.1623772e+02
   5.6991954e+02   5.4932499e+02   5.4930184e+02   5.3674379e+02   4.3207105e+02
   6.2609981e+02   6.0666859e+02   5.3579995e+02   4.9966385e+02   4.2648268e+02
   5.7021342e+02   5.3714373e+02   4.4942151e+02   4.4306470e+02   3.9596406e+02
   6.2558308e+02   6.0552926e+02   5.3418429e+02   4.9628887e+02   4.2439230e+02
   6.4587150e+02   6.2024740e+02   5.3810385e+02   5.0238232e+02   4.2767210e+02
   6.1767843e+02   5.9822006e+02   5.3041106e+02   4.8890613e+02   4.0937823e+02
   6.2174969e+02   6.1145162e+02   5.5373139e+02   5.2350914e+02   4.3150284e+02
   6.1767264e+02   6.0479861e+02   5.4776048e+02   5.1765989e+02   4.3103374e+02
   6.1008661e+02   5.9864186e+02   5.4744645e+02   5.1810771e+02   4.3108308e+02
   6.1562539e+02   5.9745875e+02   5.3224361e+02   4.9446378e+02   4.2292036e+02
   6.0852947e+02   5.9971333e+02   5.5348789e+02   5.2416345e+02   4.3154744e+02
   5.9811072e+02   5.8138917e+02   5.2657376e+02   4.9062303e+02   4.1803903e+02
   5.7168344e+02   5.4352941e+02   5.2942448e+02   5.2354628e+02   4.3187290e+02
   5.9512246e+02   5.9268043e+02   5.6538250e+02   5.3415552e+02   4.3199831e+02
   5.7254690e+02   5.5631472e+02   5.5066141e+02   5.3331090e+02   4.3199366e+02
   5.8801379e+02   5.7096037e+02   5.3065770e+02   5.0616295e+02   4.2928185e+02
   5.8613648e+02   5.7347064e+02   5.4498727e+02   5.2153275e+02   4.3142095e+02
   5.7730644e+02   5.5625418e+02   5.3309983e+02   5.1800390e+02   4.3135108e+02
   5.6996049e+02   5.3682294e+02   4.4348890e+02   4.4159716e+02   4.2908227e+02
   5.6991286e+02   5.3676170e+02   4.5801270e+02   4.5800668e+02   4.3206103e+02
   6.8165036e+02   6.2181648e+02   5.3298563e+02   4.8954704e+02   4.1259433e+02
   5.6994300e+02   5.3680037e+02   4.3793107e+02   4.3459144e+02   4.2749437e+02
   5.7341556e+02   5.6004385e+02   5.5376532e+02   5.3350229e+02   4.3199302e+02
   6.0959589e+02   5.9208914e+02   5.2915665e+02   4.8914968e+02   4.1185171e+02
   5.7353466e+02   5.4726976e+02   5.2669113e+02   5.1775145e+02   4.3156692e+02
   5.9483137e+02   5.7710566e+02   5.2404485e+02   4.8808863e+02   4.0566674e+02
   6.1829647e+02   6.0713506e+02   5.5160535e+02   5.2162499e+02   4.3137321e+02
   6.6792325e+02   6.3216243e+02   5.5032518e+02   5.1914159e+02   4.3116403e+02
   5.7856479e+02   5.5767513e+02   5.3116380e+02   5.1497378e+02   4.3107132e+02
   6.1864921e+02   5.9986153e+02   5.3283054e+02   4.9488319e+02   4.2328096e+02
   6.1893209e+02   6.0963112e+02   5.5532438e+02   5.2516528e+02   4.3160492e+02
   5.6995680e+02   5.3681843e+02   4.4203040e+02   4.3981501e+02   4.2871321e+02
   6.2168738e+02   6.0985686e+02   5.5075233e+02   5.2054963e+02   4.3128911e+02
   6.2043481e+02   6.1370290e+02   5.5983596e+02   5.2912744e+02   4.3180737e+02
   5.7019902e+02   5.3714171e+02   4.6656230e+02   4.6489336e+02   4.2913420e+02
   6.1157433e+02   6.1134895e+02   5.6960515e+02   5.3656062e+02   4.3206612e+02
   5.6994774e+02   5.3680668e+02   4.4796550e+02   4.4716249e+02   4.3076559e+02
   5.8067105e+02   5.5604872e+02   5.1231810e+02   4.8846315e+02   4.1840728e+02
   6.3253296e+02   6.2527527e+02   5.6099555e+02   5.2986860e+02   4.3183956e+02
   5.6992772e+02   5.3678091e+02   4.5516325e+02   4.5498415e+02   4.3177186e+02
   5.7003424e+02   5.3691739e+02   4.4645771e+02   4.4301962e+02   4.2571182e+02
   5.6999013e+02   5.3686111e+02   4.4728158e+02   4.4532828e+02   4.2879495e+02
   5.9129701e+02   5.7310180e+02   5.2420255e+02   4.9277445e+02   4.2199040e+02
   5.9018245e+02   5.7080969e+02   5.2117486e+02   4.8784538e+02   4.0702276e+02
   5.7611724e+02   5.5719177e+02   5.4079787e+02   5.2489941e+02   4.3170851e+02
   5.8650485e+02   5.6586876e+02   5.2023198e+02   4.9176007e+02   4.2142591e+02
   5.9969654e+02   5.8284373e+02   5.2614035e+02   4.8806675e+02   3.9474864e+02
   5.8725423e+02   5.6634045e+02   5.1859121e+02   4.8717583e+02   3.8388880e+02
   5.7875255e+02   5.6237466e+02   5.4285128e+02   5.2404361e+02   4.3162858e+02
   6.3796826e+02   6.3651479e+02   5.6865503e+02   5.3585108e+02   4.3204734e+02
   6.3898793e+02   6.1411819e+02   5.3285402e+02   4.9068504e+02   4.1688898e+02
   6.3056389e+02   6.2055385e+02   5.5621059e+02   5.2560013e+02   4.3162818e+02
   5.6991773e+02   5.3676787e+02   4.3302781e+02   4.2797088e+02   4.2657485e+02
   6.2098515e+02   6.1176414e+02   5.5560203e+02   5.2532901e+02   4.3161390e+02
   5.9077783e+02   5.8280466e+02   5.5404070e+02   5.2709038e+02   4.3171985e+02
   5.7001096e+02   5.4626723e+02   5.4586878e+02   5.3643611e+02   4.3206711e+02
   5.7144360e+02   5.4866397e+02   5.4303330e+02   5.3225478e+02   4.3199187e+02
   5.8161704e+02   5.5725499e+02   5.1216490e+02   4.8600296e+02   3.8059357e+02
   6.1870478e+02   6.1784209e+02   5.6873290e+02   5.3595123e+02   4.3205013e+02
   6.7528406e+02   6.2215254e+02   5.3362061e+02   4.9146297e+02   4.1864569e+02
   6.0784352e+02   5.9432211e+02   5.4005302e+02   5.0981012e+02   4.2989417e+02
