# Supplementary material for: Rethinking Colour Constancy
Source: PLoS One. 2015 Sep 10;10(9):e0135029. doi: 10.1371/journal.pone.0135029 (PMC4565710; doi:10.1371/journal.pone.0135029)
Supplement: S1 Dataset — (ZIP) [file pone.0135029.s002.zip › 5-TransitionMetamerReflectanceData/NtoG_20munsells/fiveTr_9.txt]

   4.7814760e+02   5.1817984e+02   5.7317331e+02   5.8131920e+02   6.3781256e+02
   4.5412896e+02   4.6398458e+02   5.1684847e+02   5.4145430e+02   6.3499361e+02
   4.3110090e+02   4.4261965e+02   5.0266427e+02   5.3232245e+02   6.3080060e+02
   4.7856620e+02   5.2363212e+02   5.8654857e+02   5.8698821e+02   6.2670330e+02
   4.7856922e+02   5.2368035e+02   6.2249081e+02   6.4596340e+02   6.5783056e+02
   4.3759168e+02   4.4965658e+02   5.3814936e+02   5.6337027e+02   7.2772301e+02
   4.2789472e+02   4.4310119e+02   5.3148577e+02   5.5592958e+02   6.4823507e+02
   4.3384047e+02   4.4677632e+02   5.3117078e+02   5.5551607e+02   6.4744857e+02
   4.4253768e+02   4.5369315e+02   5.3821051e+02   5.6331642e+02   6.8549056e+02
   4.4117203e+02   4.5240402e+02   5.3107108e+02   5.5526400e+02   6.4670661e+02
   4.7187759e+02   4.9047838e+02   5.3036025e+02   5.5034286e+02   6.3728574e+02
   4.3445468e+02   4.4733531e+02   5.3796833e+02   5.6321187e+02   7.2012850e+02
   4.7575123e+02   5.0362157e+02   5.5699887e+02   5.7628739e+02   6.9226522e+02
   4.7603501e+02   5.0369609e+02   5.3190467e+02   5.4678146e+02   6.3270709e+02
   4.2306807e+02   4.4121386e+02   5.3606677e+02   5.6106530e+02   6.5971579e+02
   4.7643531e+02   5.0661415e+02   5.5631992e+02   5.7295593e+02   6.4889533e+02
   4.1954416e+02   4.2436872e+02   4.8056374e+02   5.2431676e+02   6.2639461e+02
   4.3050894e+02   4.4352415e+02   5.1143364e+02   5.3787878e+02   6.3374447e+02
   4.2161569e+02   4.4077781e+02   5.3688389e+02   5.6204365e+02   6.6632654e+02
   4.7834448e+02   5.2049710e+02   5.7576214e+02   5.8086791e+02   6.3301192e+02
   4.7853358e+02   5.2313029e+02   6.1313470e+02   6.3118842e+02   6.6192185e+02
   3.9174129e+02   4.3858818e+02   5.2825195e+02   5.5262130e+02   6.4455194e+02
   4.6187197e+02   4.6434276e+02   4.8291837e+02   5.2466613e+02   6.2651851e+02
   4.5192768e+02   4.5490662e+02   4.8397886e+02   5.2504968e+02   6.2679073e+02
   4.7010901e+02   4.8663928e+02   5.3414167e+02   5.5528386e+02   6.4154449e+02
   4.7857564e+02   5.2377941e+02   5.6562239e+02   5.6569652e+02   6.2613126e+02
   4.6881398e+02   4.7101188e+02   4.8187561e+02   5.2431431e+02   6.2630429e+02
   4.6696692e+02   4.7921393e+02   5.1208084e+02   5.3649506e+02   6.3148736e+02
   4.1311193e+02   4.3932120e+02   5.3729215e+02   5.6256237e+02   6.8414179e+02
   4.7856381e+02   5.2359346e+02   5.9774244e+02   5.9875572e+02   6.2757963e+02
   4.2867345e+02   4.2889543e+02   4.7875357e+02   5.2388085e+02   6.2609373e+02
   3.9169736e+02   4.3878609e+02   5.3560016e+02   5.6056495e+02   6.5816039e+02
   4.7857741e+02   5.2380854e+02   6.2539723e+02   6.6251699e+02   6.9418962e+02
   4.3890031e+02   4.5069744e+02   5.3817818e+02   5.6337439e+02   7.1588993e+02
   4.4614151e+02   4.5666177e+02   5.2613316e+02   5.5005695e+02   6.4131368e+02
   4.2413789e+02   4.4148204e+02   5.3141895e+02   5.5588769e+02   6.4827363e+02
   4.6781732e+02   4.8076377e+02   5.1340278e+02   5.3725875e+02   6.3173157e+02
   4.5101669e+02   4.6151442e+02   5.3919941e+02   5.6420427e+02   7.1264326e+02
   4.5699513e+02   4.6224519e+02   4.8985082e+02   5.2655312e+02   6.2752087e+02
   4.3620901e+02   4.3944017e+02   4.8291831e+02   5.2488805e+02   6.2675117e+02
   4.5744163e+02   4.6797816e+02   5.3288307e+02   5.5651344e+02   6.4636862e+02
   3.9898437e+02   4.3030631e+02   4.8852430e+02   5.2655819e+02   6.2779384e+02
   4.3534464e+02   4.4797029e+02   5.3806797e+02   5.6331711e+02   7.7999979e+02
   4.5338646e+02   4.6367610e+02   5.2771644e+02   5.5134605e+02   6.4179217e+02
   4.1218503e+02   4.3417915e+02   4.9524535e+02   5.2895513e+02   6.2911912e+02
   4.3792290e+02   4.4965357e+02   5.2598119e+02   5.5011580e+02   6.4178299e+02
   4.7856585e+02   5.2362415e+02   5.6397351e+02   5.6422728e+02   6.2627880e+02
   4.6948490e+02   4.8562632e+02   5.4480216e+02   5.6819097e+02   7.0463293e+02
   4.7856265e+02   5.2288291e+02   5.2691737e+02   5.2783000e+02   6.2612351e+02
   4.7596317e+02   5.0252881e+02   5.2496946e+02   5.4068116e+02   6.3083395e+02
   4.2872181e+02   4.3781696e+02   4.9118897e+02   5.2739553e+02   6.2823412e+02
   4.7836297e+02   5.2073436e+02   5.7731047e+02   5.8229647e+02   6.3301367e+02
   4.7857570e+02   5.2378175e+02   6.1961078e+02   6.2253318e+02   6.2934455e+02
   4.2736074e+02   4.4240860e+02   5.1981319e+02   5.4456072e+02   6.3785817e+02
   4.7857129e+02   5.2371092e+02   6.0482415e+02   6.0586626e+02   6.2739022e+02
   4.1909615e+02   4.2455246e+02   4.8080194e+02   5.2437664e+02   6.2643501e+02
   4.7782786e+02   5.1512402e+02   5.7600262e+02   5.9013753e+02   6.7291553e+02
   4.6994492e+02   4.8651083e+02   5.4102996e+02   5.6318804e+02   6.5056352e+02
   4.4053446e+02   4.5114701e+02   5.1361707e+02   5.3935758e+02   6.3437628e+02
   4.7849167e+02   5.2248294e+02   5.6167549e+02   5.6320344e+02   6.2731074e+02
   4.4328714e+02   4.5183610e+02   5.0070153e+02   5.3114105e+02   6.3003129e+02
   4.2687741e+02   4.4272734e+02   5.3754040e+02   5.6279675e+02   6.9499845e+02
   3.8571797e+02   4.0437754e+02   4.7869380e+02   5.2386788e+02   6.2608545e+02
   4.4702403e+02   4.5143145e+02   4.8695908e+02   5.2590057e+02   6.2730049e+02
   4.0115098e+02   4.3421390e+02   4.9660483e+02   5.2951670e+02   6.2942163e+02
   4.5961659e+02   4.6934542e+02   5.1145053e+02   5.3699784e+02   6.3230910e+02
   4.3781736e+02   4.4784555e+02   5.0433379e+02   5.3316418e+02   6.3115008e+02
   4.7732249e+02   5.0975452e+02   5.3037247e+02   5.4167004e+02   6.2973561e+02
   4.3247886e+02   4.4503477e+02   5.1384172e+02   5.3965919e+02   6.3472355e+02
   4.6027341e+02   4.7130973e+02   5.3767837e+02   5.6164735e+02   6.5382309e+02
   4.3238045e+02   4.3366331e+02   4.7991140e+02   5.2414796e+02   6.2627568e+02
   4.4294181e+02   4.5349868e+02   5.1853582e+02   5.4322037e+02   6.3660581e+02
   4.5459399e+02   4.6379279e+02   5.0900663e+02   5.3560314e+02   6.3188270e+02
   4.7822694e+02   5.1713485e+02   5.3091521e+02   5.3674901e+02   6.2736322e+02
   4.4707604e+02   4.4971081e+02   4.8303976e+02   5.2486033e+02   6.2670466e+02
   4.7512436e+02   4.9883105e+02   5.2108949e+02   5.3883652e+02   6.3071994e+02
   4.2499224e+02   4.3476049e+02   4.8915214e+02   5.2673304e+02   6.2787449e+02
   4.4088229e+02   4.4863406e+02   4.9567225e+02   5.2895087e+02   6.2897143e+02
   3.9854085e+02   4.3789835e+02   5.1523382e+02   5.4085652e+02   6.3560452e+02
   4.4828604e+02   4.5889150e+02   5.3855382e+02   5.6353121e+02   6.7392806e+02
   4.7111611e+02   4.8895819e+02   5.3614551e+02   5.5688688e+02   6.4228944e+02
   4.4977464e+02   4.5176175e+02   4.8195229e+02   5.2457881e+02   6.2652669e+02
   4.5113767e+02   4.5952279e+02   5.0297452e+02   5.3210531e+02   6.3031252e+02
   4.6800592e+02   4.8273134e+02   5.4270287e+02   5.6619308e+02   6.6178911e+02
   4.4838930e+02   4.5876338e+02   5.2703440e+02   5.5087382e+02   6.4182303e+02
   4.0540597e+02   4.2923396e+02   4.8685869e+02   5.2604680e+02   6.2749309e+02
   4.5104683e+02   4.6144184e+02   5.3260151e+02   5.5657894e+02   6.4738723e+02
   4.7596333e+02   5.0237210e+02   5.2396246e+02   5.3984048e+02   6.3058174e+02
   4.6778549e+02   4.7384075e+02   4.8936693e+02   5.2588064e+02   6.2702197e+02
   4.4195043e+02   4.4341476e+02   4.8072844e+02   5.2432500e+02   6.2638518e+02
   4.3690886e+02   4.3793931e+02   4.7985706e+02   5.2413019e+02   6.2626175e+02
   4.6510805e+02   4.7790797e+02   5.4001091e+02   5.6368975e+02   6.5612040e+02
   4.7738713e+02   5.1188725e+02   5.6888164e+02   5.8464679e+02   6.7198672e+02
   4.5698871e+02   4.6754275e+02   5.3553603e+02   5.5946355e+02   6.5065858e+02
   4.2888319e+02   4.4371192e+02   5.3577784e+02   5.6067739e+02   6.5783674e+02
   4.7838355e+02   5.2073844e+02   5.4743957e+02   5.5032731e+02   6.2754837e+02
   4.5473692e+02   4.6396319e+02   5.0925410e+02   5.3576318e+02   6.3195532e+02
   4.3625438e+02   4.4833156e+02   5.2487597e+02   5.4907600e+02   6.4100314e+02
   4.7848992e+02   5.2175761e+02   5.3454773e+02   5.3643897e+02   6.2647700e+02
   4.3414782e+02   4.4637871e+02   5.1605461e+02   5.4136868e+02   6.3571285e+02
   4.1490287e+02   4.3951391e+02   5.3758014e+02   5.6290750e+02   7.3010823e+02
   4.6000997e+02   4.6699455e+02   4.9541042e+02   5.2832299e+02   6.2828461e+02
   4.5294025e+02   4.6332327e+02   5.3157435e+02   5.5537837e+02   6.4570190e+02
   4.5841762e+02   4.6890993e+02   5.2755036e+02   5.5085879e+02   6.4087171e+02
   4.7850556e+02   5.1928258e+02   5.2238666e+02   5.2676736e+02   6.2625436e+02
   4.6922113e+02   4.8462450e+02   5.2964251e+02   5.5097734e+02   6.3874715e+02
   4.5844515e+02   4.6370936e+02   4.8980931e+02   5.2649693e+02   6.2747002e+02
   4.7847303e+02   5.2222902e+02   5.9346034e+02   5.9881651e+02   6.3515338e+02
   4.1683350e+02   4.3974965e+02   5.3670340e+02   5.6184691e+02   6.6474053e+02
   4.7770924e+02   5.1416349e+02   5.6602309e+02   5.7777926e+02   6.4260625e+02
   4.4907062e+02   4.5958650e+02   5.3528577e+02   5.5962017e+02   6.5251733e+02
   4.3214511e+02   4.4278061e+02   5.0002463e+02   5.3097171e+02   6.3009437e+02
   4.7413999e+02   4.9587470e+02   5.2247367e+02   5.4114883e+02   6.3197016e+02
   4.7648228e+02   4.8851750e+02   4.9273342e+02   5.2489303e+02   6.2644317e+02
   4.7852665e+02   5.2302458e+02   5.8872939e+02   5.9067131e+02   6.2905322e+02
   4.7657039e+02   5.0682068e+02   5.4147077e+02   5.5502272e+02   6.3494697e+02
   4.2106406e+02   4.2817688e+02   4.8269242e+02   5.2486348e+02   6.2675380e+02
   4.3438147e+02   4.4531228e+02   5.0501873e+02   5.3360886e+02   6.3142758e+02
   4.7856831e+02   5.2366584e+02   6.0374372e+02   6.0498862e+02   6.2771803e+02
   4.7590058e+02   5.0416212e+02   5.5141566e+02   5.6843376e+02   6.4581759e+02
   4.7624340e+02   5.0575656e+02   5.5949853e+02   5.7804059e+02   6.9841738e+02
   4.4517027e+02   4.5602600e+02   5.3696311e+02   5.6172099e+02   6.5892325e+02
   4.3933816e+02   4.4891223e+02   5.0328417e+02   5.3255280e+02   6.3081365e+02
   4.7818793e+02   5.1862323e+02   5.8638502e+02   5.9937406e+02   6.8886312e+02
   4.7080693e+02   4.7893695e+02   4.9167743e+02   5.2610938e+02   6.2704235e+02
   4.5931989e+02   4.6979769e+02   5.2358779e+02   5.4696939e+02   6.3795260e+02
   4.7372953e+02   4.9633618e+02   5.4991260e+02   5.7111659e+02   6.6375763e+02
   4.3669683e+02   4.4831284e+02   5.1706513e+02   5.4214004e+02   6.3613056e+02
   4.7857425e+02   5.2375795e+02   6.2305793e+02   6.3497944e+02   6.3932902e+02
   3.9611818e+02   4.3755312e+02   5.1199030e+02   5.3837646e+02   6.3414271e+02
   4.1017609e+02   4.1721134e+02   4.7950839e+02   5.2405991e+02   6.2622040e+02
   4.2810899e+02   4.3038383e+02   4.8048772e+02   5.2429147e+02   6.2637401e+02
   4.3766382e+02   4.4932833e+02   5.2258387e+02   5.4690097e+02   6.3926678e+02
   4.7851317e+02   5.2282183e+02   6.0889082e+02   6.2556692e+02   6.5873078e+02
   4.5095593e+02   4.6023096e+02   5.0965010e+02   5.3618814e+02   6.3232975e+02
   4.7856605e+02   5.2362978e+02   6.0505030e+02   6.0683026e+02   6.2831712e+02
   4.2414628e+02   4.4133298e+02   5.2642116e+02   5.5072180e+02   6.4264908e+02
   4.6100313e+02   4.7161307e+02   5.1957695e+02   5.4323040e+02   6.3549676e+02
   4.4979199e+02   4.5604354e+02   4.9280820e+02   5.2770781e+02   6.2821223e+02
   4.4220636e+02   4.4514001e+02   4.8322600e+02   5.2493908e+02   6.2676903e+02
   4.7304459e+02   4.9262730e+02   5.2136703e+02   5.4120062e+02   6.3239874e+02
   4.1811159e+02   4.3156738e+02   4.8803497e+02   5.2639668e+02   6.2769235e+02
   4.4278007e+02   4.5238133e+02   5.0709851e+02   5.3473543e+02   6.3185103e+02
   4.4913791e+02   4.5925563e+02   5.2076542e+02   5.4496339e+02   6.3741426e+02
   4.7819788e+02   5.1873844e+02   5.7492894e+02   5.8267399e+02   6.3746097e+02
   4.2378123e+02   4.3957221e+02   5.0681519e+02   5.3479461e+02   6.3214381e+02
   3.8091603e+02   4.3881210e+02   5.3743649e+02   5.6274616e+02   7.0806164e+02
   4.5449046e+02   4.6500252e+02   5.3941427e+02   5.6427198e+02   6.7971089e+02
   4.7606469e+02   5.0175924e+02   5.1881638e+02   5.3560811e+02   6.2932387e+02
   4.6325165e+02   4.7493718e+02   5.2974005e+02   5.5256948e+02   6.4149830e+02
   4.1488749e+02   4.3894742e+02   5.2059840e+02   5.4530664e+02   6.3846289e+02
   4.7844951e+02   5.2189041e+02   5.9494366e+02   6.0247062e+02   6.3950187e+02
   4.7857708e+02   5.2380247e+02   5.5806975e+02   5.5811006e+02   6.2609510e+02
   4.7838513e+02   5.2101378e+02   5.9287468e+02   6.0278106e+02   6.4610209e+02
   4.4623195e+02   4.4713768e+02   4.7995955e+02   5.2413770e+02   6.2625980e+02
   4.7856206e+02   5.2356557e+02   6.2010295e+02   6.4063057e+02   6.5619339e+02
   4.2947371e+02   4.4362851e+02   5.2175923e+02   5.4626828e+02   6.3901226e+02
   4.7791780e+02   5.1590450e+02   5.7808324e+02   5.9192419e+02   6.8025112e+02
   4.6404105e+02   4.7632896e+02   5.4138360e+02   5.6565995e+02   6.7089133e+02
   3.9825356e+02   4.3663145e+02   5.0589521e+02   5.3426107e+02   6.3190698e+02
   4.7691842e+02   5.0709731e+02   5.2727333e+02   5.4036184e+02   6.2994370e+02
   4.3058655e+02   4.4472177e+02   5.3690892e+02   5.6199200e+02   6.6417497e+02
   4.2625190e+02   4.4131654e+02   5.1224035e+02   5.3850831e+02   6.3414330e+02
   4.4989323e+02   4.5078973e+02   4.8002340e+02   5.2414249e+02   6.2625833e+02
   4.5303642e+02   4.6354448e+02   5.3927120e+02   5.6418262e+02   6.8555166e+02
   4.7814052e+02   5.1810346e+02   5.8338217e+02   5.9556142e+02   6.5671898e+02
   4.6150139e+02   4.6210101e+02   4.7955691e+02   5.2401121e+02   6.2616377e+02
   4.1152530e+02   4.3911172e+02   5.3355667e+02   5.5825840e+02   6.5229712e+02
   4.5858521e+02   4.6818175e+02   5.1125193e+02   5.3693049e+02   6.3233699e+02
   4.7839205e+02   5.2109359e+02   5.6303214e+02   5.6620023e+02   6.2890988e+02
   4.1529561e+02   4.3934941e+02   5.2889257e+02   5.5327005e+02   6.4520018e+02
   4.7809795e+02   5.1125510e+02   5.1650891e+02   5.2807625e+02   6.2676704e+02
   4.0619027e+02   4.1919323e+02   4.8019890e+02   5.2422884e+02   6.2633725e+02
   4.2974291e+02   4.4232739e+02   5.0586602e+02   5.3416566e+02   6.3176887e+02
   4.7857327e+02   5.2374320e+02   6.2057601e+02   6.2694269e+02   6.3326914e+02
   4.1823147e+02   4.1990628e+02   4.7903320e+02   5.2394679e+02   6.2614050e+02
   4.7857098e+02   5.2369639e+02   5.5354026e+02   5.5368300e+02   6.2615130e+02
   4.1780210e+02   4.3978824e+02   5.3160242e+02   5.5611478e+02   6.4869411e+02
   4.3732399e+02   4.4943322e+02   5.3715516e+02   5.6216906e+02   6.6366068e+02
   4.6742427e+02   4.8042965e+02   5.1600912e+02   5.3933907e+02   6.3273810e+02
   4.7826927e+02   5.1956797e+02   5.8499476e+02   5.9441553e+02   6.4474928e+02
   4.5677998e+02   4.6728277e+02   5.3339067e+02   5.5711327e+02   6.4722212e+02
   4.3472163e+02   4.4387515e+02   4.9677995e+02   5.2948199e+02   6.2930770e+02
   4.7852447e+02   5.2299289e+02   6.0799214e+02   6.1978343e+02   6.4354052e+02
   4.4045436e+02   4.5186409e+02   5.3334680e+02   5.5774622e+02   6.5026827e+02
   4.4663604e+02   4.5715361e+02   5.2772773e+02   5.5163677e+02   6.4259048e+02
   4.0613402e+02   4.3882701e+02   5.3192301e+02   5.5647784e+02   6.4928981e+02
   4.7782988e+02   5.1514017e+02   5.7618645e+02   5.9039062e+02   6.8893704e+02
   4.7814202e+02   5.1804944e+02   5.5877174e+02   5.6490980e+02   6.3148489e+02
   4.2623813e+02   4.4244082e+02   5.3755908e+02   5.6282509e+02   7.0036134e+02
   4.4478647e+02   4.5439504e+02   5.0890194e+02   5.3586849e+02   6.3237844e+02
   4.6520304e+02   4.6629935e+02   4.8034940e+02   5.2412626e+02   6.2622052e+02
   4.7857930e+02   5.2383872e+02   6.2600558e+02   6.7326040e+02   6.7709958e+02
   4.7819912e+02   5.1747466e+02   5.3531678e+02   5.4081815e+02   6.2774665e+02
   4.2110605e+02   4.3375094e+02   4.9035845e+02   5.2714047e+02   6.2811299e+02
   4.7092892e+02   4.8879404e+02   5.4620096e+02   5.6913286e+02   7.0617682e+02
   4.7857835e+02   5.2382271e+02   6.2568696e+02   6.6615472e+02   6.8835075e+02
   4.7837273e+02   5.2085096e+02   5.9309540e+02   6.0397863e+02   6.4926968e+02
   3.9210510e+02   4.1868351e+02   4.8022831e+02   5.2423623e+02   6.2634296e+02
   4.3803205e+02   4.3899068e+02   4.7980817e+02   5.2411729e+02   6.2625268e+02
   4.3411834e+02   4.3664821e+02   4.8155349e+02   5.2454615e+02   6.2653694e+02
   4.7857544e+02   5.2377910e+02   5.7499211e+02   5.7508264e+02   6.2616898e+02
   4.2711614e+02   4.4269980e+02   5.3071889e+02   5.5511785e+02   6.4718610e+02
   4.6870299e+02   4.6871145e+02   4.7859197e+02   5.2384296e+02   6.2606694e+02
   4.2091478e+02   4.4058272e+02   5.3690888e+02   5.6207757e+02   6.6683315e+02
   4.7849882e+02   5.2260629e+02   5.6941802e+02   5.7103497e+02   6.2770624e+02
   4.3359372e+02   4.3395734e+02   4.7896210e+02   5.2392723e+02   6.2612516e+02
   4.3276435e+02   4.4615069e+02   5.3747251e+02   5.6263817e+02   6.7291440e+02
   4.0964259e+02   4.3862869e+02   5.2292469e+02   5.4741422e+02   6.4003865e+02
   4.7644260e+02   5.0668339e+02   5.6013799e+02   5.7809837e+02   6.6449249e+02
   4.4783532e+02   4.5056896e+02   4.8327812e+02   5.2491371e+02   6.2673339e+02
   4.3901998e+02   4.4974865e+02   5.1173242e+02   5.3797527e+02   6.3364713e+02
   4.6404790e+02   4.6475577e+02   4.7972892e+02   5.2402972e+02   6.2617073e+02
   4.7789754e+02   5.1572430e+02   5.7526132e+02   5.8800926e+02   6.5240640e+02
   4.3600565e+02   4.4844543e+02   5.3773710e+02   5.6290063e+02   6.7880083e+02
   4.3727521e+02   4.4940909e+02   5.3813307e+02   5.6335714e+02   7.2793030e+02
   4.7840689e+02   5.2130815e+02   5.9799376e+02   6.1321719e+02   7.0930629e+02
   4.7857577e+02   5.2378364e+02   6.2336106e+02   6.3214668e+02   6.3559285e+02
   4.4490481e+02   4.5580071e+02   5.3778420e+02   5.6271877e+02   6.6461393e+02
   4.1732609e+02   4.3388331e+02   4.9275613e+02   5.2799187e+02   6.2859215e+02
   4.2188373e+02   4.4086171e+02   5.3718008e+02   5.6239832e+02   6.7266019e+02
   4.7838035e+02   5.2095129e+02   5.9598037e+02   6.1040180e+02   6.7642197e+02
   4.2747309e+02   4.3924798e+02   4.9761992e+02   5.2990378e+02   6.2957770e+02
   4.2956297e+02   4.4330773e+02   5.1532526e+02   5.4084623e+02   6.3547363e+02
   4.0234357e+02   4.3873236e+02   5.3119128e+02   5.5568979e+02   6.4815823e+02
   4.4498068e+02   4.5587109e+02   5.3799121e+02   5.6296814e+02   6.6727321e+02
   4.7015769e+02   4.8670982e+02   5.3336554e+02   5.5444069e+02   6.4085740e+02
   4.4861158e+02   4.5915262e+02   5.3528634e+02   5.5963996e+02   6.5263542e+02
   4.2366663e+02   4.4144296e+02   5.3761677e+02   5.6291535e+02   7.1543864e+02
   3.9095092e+02   4.3676743e+02   5.0675611e+02   5.3479412e+02   6.3218838e+02
   4.6596028e+02   4.7861451e+02   5.2257891e+02   5.4516372e+02   6.3598005e+02
   4.7856040e+02   5.2353723e+02   5.9653856e+02   5.9768776e+02   6.2779576e+02
   4.3654919e+02   4.3744365e+02   4.7966343e+02   5.2408566e+02   6.2623187e+02
   4.7852842e+02   5.2297164e+02   5.4953844e+02   5.5037317e+02   6.2649380e+02
   4.2111351e+02   4.4059931e+02   5.3493891e+02   5.5977437e+02   6.5551067e+02
   3.9796952e+02   4.2299991e+02   4.8187138e+02   5.2465416e+02   6.2662323e+02
   4.2728224e+02   4.4291213e+02   5.3716260e+02   5.6233607e+02   6.6918804e+02
   4.7857548e+02   5.2377731e+02   6.1950368e+02   6.2256516e+02   6.2951220e+02
   4.1327747e+02   4.2157571e+02   4.8050502e+02   5.2430422e+02   6.2638758e+02
   4.4238723e+02   4.5333816e+02   5.2714933e+02   5.5117547e+02   6.4245994e+02
   4.7798635e+02   5.1653822e+02   5.7912868e+02   5.9231929e+02   6.6093483e+02
   4.2102490e+02   4.2785657e+02   4.8242588e+02   5.2479323e+02   6.2670870e+02
   4.1592437e+02   4.3963482e+02   5.3731555e+02   5.6258484e+02   6.8511660e+02
   4.7857908e+02   5.2383562e+02   5.8700978e+02   5.8702252e+02   6.2608470e+02
   4.1071235e+02   4.3688444e+02   5.0555833e+02   5.3405307e+02   6.3179230e+02
   4.7212505e+02   4.9081349e+02   5.2663565e+02   5.4654929e+02   6.3514272e+02
   4.7857943e+02   5.2384096e+02   6.2606004e+02   6.8868865e+02   6.8970990e+02
   4.5271755e+02   4.6267278e+02   5.1871905e+02   5.4304634e+02   6.3601363e+02
   4.7695092e+02   5.0921579e+02   5.5639246e+02   5.7078283e+02   6.4304232e+02
   4.7546571e+02   5.0232757e+02   5.4757657e+02   5.6485529e+02   6.4357505e+02
   4.3697143e+02   4.4529204e+02   4.9548129e+02   5.2892619e+02   6.2900086e+02
   4.6701167e+02   4.7754747e+02   5.0316563e+02   5.3104440e+02   6.2915581e+02
   4.6399964e+02   4.6730504e+02   4.8451241e+02   5.2495895e+02   6.2665241e+02
   4.7779612e+02   5.0941112e+02   5.1705041e+02   5.2980622e+02   6.2719418e+02
   4.6606216e+02   4.7761005e+02   5.1060318e+02   5.3564033e+02   6.3119424e+02
   4.3916643e+02   4.4051603e+02   4.8037237e+02   5.2424741e+02   6.2633783e+02
   4.7576934e+02   5.0350159e+02   5.4650194e+02   5.6280780e+02   6.4114887e+02
   4.7831345e+02   5.0403224e+02   5.0524948e+02   5.2454659e+02   6.2622850e+02
   4.4539924e+02   4.5623192e+02   5.3710755e+02   5.6188550e+02   6.5951996e+02
   4.7842935e+02   5.2161768e+02   5.9964432e+02   6.1518468e+02   6.7598601e+02
   4.1775301e+02   4.3256055e+02   4.8987698e+02   5.2698614e+02   6.2803115e+02
   4.3023529e+02   4.4452251e+02   5.3784706e+02   5.6313077e+02   7.3645969e+02
   4.0540449e+02   4.2111844e+02   4.8088996e+02   5.2440162e+02   6.2645451e+02
   4.7815870e+02   5.1830217e+02   5.7348833e+02   5.8153271e+02   6.3769597e+02
   4.7819869e+02   5.1874752e+02   5.8084624e+02   5.9038178e+02   6.4363413e+02
   4.7857939e+02   5.2383982e+02   6.2001562e+02   6.2008951e+02   6.2614829e+02
   4.7784302e+02   5.1525373e+02   5.7010398e+02   5.8161882e+02   6.4421160e+02
   4.7856446e+02   5.2360302e+02   6.1780738e+02   6.2745223e+02   6.3809446e+02
   4.2531461e+02   4.4061687e+02   5.0977307e+02   5.3674612e+02   6.3317654e+02
   4.7205237e+02   4.9154350e+02   5.4692198e+02   5.6915809e+02   6.6428015e+02
   4.7857762e+02   5.2381089e+02   6.2089024e+02   6.2282969e+02   6.2815191e+02
   4.7201028e+02   4.8077685e+02   4.9199441e+02   5.2598279e+02   6.2695994e+02
   4.7794759e+02   5.1617608e+02   5.7762306e+02   5.9068317e+02   6.5720647e+02
   4.7751995e+02   5.1132314e+02   5.3278701e+02   5.4298691e+02   6.2966877e+02
   4.1876346e+02   4.3922415e+02   5.1589539e+02   5.4136176e+02   6.3588635e+02
   4.4215455e+02   4.4269971e+02   4.7935348e+02   5.2400979e+02   6.2617903e+02
   4.7835377e+02   5.2061814e+02   5.7354339e+02   5.7816016e+02   6.3193503e+02
   4.6621320e+02   4.7937911e+02   5.3044919e+02   5.5273675e+02   6.4095709e+02
   4.3268088e+02   4.4497832e+02   5.1175405e+02   5.3808746e+02   6.3382912e+02
   4.4769291e+02   4.5787834e+02   5.2041246e+02   5.4470116e+02   6.3732500e+02
   4.5103431e+02   4.6143088e+02   5.3267094e+02   5.5665500e+02   6.4748815e+02
   4.5236772e+02   4.6286670e+02   5.3887254e+02   5.6372564e+02   6.6910596e+02
   4.4868431e+02   4.5727351e+02   5.0359600e+02   5.3251707e+02   6.3058601e+02
   4.7857174e+02   5.2371908e+02   5.8037831e+02   5.8058749e+02   6.2633169e+02
   4.7845358e+02   5.2195439e+02   5.6851974e+02   5.7094307e+02   6.2853556e+02
   4.2319396e+02   4.4092172e+02   5.2441286e+02   5.4877711e+02   6.4104838e+02
   4.1828137e+02   4.3998285e+02   5.3650155e+02   5.6160222e+02   6.6279767e+02
   4.7854767e+02   5.2334099e+02   6.1488931e+02   6.2970156e+02   6.4805116e+02
   4.7857938e+02   5.2379842e+02   5.2476752e+02   5.2481030e+02   6.2606681e+02
   4.7697746e+02   5.0642813e+02   5.2212149e+02   5.3602438e+02   6.2890239e+02
   4.5921909e+02   4.6977015e+02   5.2600868e+02   5.4926529e+02   6.3955988e+02
   4.1910402e+02   4.2544046e+02   4.8132947e+02   5.2451033e+02   6.2652401e+02
   4.4072514e+02   4.4079606e+02   4.7867321e+02   5.2386145e+02   6.2607984e+02
   4.6314379e+02   4.7502969e+02   5.4018240e+02   5.6430850e+02   6.6026937e+02
   4.5964599e+02   4.7031350e+02   5.2734449e+02   5.5054508e+02   6.4047182e+02
   4.1295059e+02   4.3900847e+02   5.2632463e+02   5.5066408e+02   6.4268292e+02
   4.7853433e+02   5.2314149e+02   6.0720264e+02   6.1574019e+02   6.3765743e+02
   4.7436686e+02   4.8998088e+02   5.0169906e+02   5.2808896e+02   6.2753051e+02
   4.6371828e+02   4.6809759e+02   4.8695113e+02   5.2553111e+02   6.2693168e+02
   4.5984364e+02   4.7083154e+02   5.4055446e+02   5.6524774e+02   7.0620425e+02
   4.3064080e+02   4.4066474e+02   4.9571829e+02   5.2908200e+02   6.2913072e+02
   4.3641531e+02   4.4731484e+02   5.0834540e+02   5.3566290e+02   6.3246248e+02
   4.5447141e+02   4.5589633e+02   4.8098069e+02   5.2433026e+02   6.2636356e+02
   4.4579825e+02   4.5628860e+02   5.2405964e+02   5.4807654e+02   6.3978196e+02
   4.5776396e+02   4.6002711e+02   4.8260268e+02   5.2465640e+02   6.2653670e+02
   4.7644095e+02   4.7647695e+02   4.7861813e+02   5.2384297e+02   6.2606671e+02
   4.3356516e+02   4.3379385e+02   4.7881887e+02   5.2389473e+02   6.2610289e+02
   4.3022507e+02   4.3888409e+02   4.9137737e+02   5.2745179e+02   6.2825867e+02
   4.7808172e+02   5.1571732e+02   5.3208227e+02   5.3902544e+02   6.2792200e+02
   4.2100587e+02   4.4061546e+02   5.3738259e+02   5.6264765e+02   6.8769996e+02
   4.6440474e+02   4.7309351e+02   4.9968849e+02   5.2974073e+02   6.2875171e+02
   4.6979930e+02   4.8625821e+02   5.4361588e+02   5.6651103e+02   6.5880467e+02
   4.5525914e+02   4.6579040e+02   5.3983736e+02   5.6475103e+02   7.3153332e+02
   4.2464245e+02   4.4179466e+02   5.3755547e+02   5.6283435e+02   7.0454629e+02
   4.4382863e+02   4.5483368e+02   5.3744845e+02   5.6234816e+02   6.6242570e+02
   4.3848749e+02   4.5034390e+02   5.3649981e+02   5.6136099e+02   6.5908011e+02
   4.4381115e+02   4.5469980e+02   5.3084760e+02   5.5495585e+02   6.4614115e+02
   4.4071877e+02   4.5184867e+02   5.2438940e+02   5.4852270e+02   6.4038859e+02
   4.1565476e+02   4.2094905e+02   4.7990287e+02   5.2415496e+02   6.2628550e+02
   4.7365464e+02   4.7744476e+02   4.8330269e+02   5.2429168e+02   6.2627107e+02
   4.4540676e+02   4.5588334e+02   5.2250520e+02   5.4664751e+02   6.3875159e+02
   4.0395855e+02   4.3832576e+02   5.2054854e+02   5.4527154e+02   6.3845591e+02
   4.5611463e+02   4.6667489e+02   5.3944428e+02   5.6419608e+02   6.6990104e+02
   4.3395899e+02   4.4622840e+02   5.1583804e+02   5.4119936e+02   6.3561389e+02
   4.5742194e+02   4.6800292e+02   5.3535869e+02   5.5923016e+02   6.5016932e+02
   4.7842342e+02   5.2152876e+02   5.9603133e+02   6.0654346e+02   6.4620929e+02
   4.7857926e+02   5.2384057e+02   6.2605049e+02   7.1149824e+02   7.1460819e+02
   4.5678820e+02   4.6739153e+02   5.3998612e+02   5.6482345e+02   7.0957058e+02
   4.3855659e+02   4.4708001e+02   4.9732420e+02   5.2966704e+02   6.2936368e+02
   4.3116569e+02   4.4509474e+02   5.3758465e+02   5.6279874e+02   6.8341012e+02
   4.6697337e+02   4.8088796e+02   5.4067090e+02   5.6399546e+02   6.5518579e+02
   4.5706384e+02   4.6740171e+02   5.2614932e+02   5.4956760e+02   6.4002691e+02
   4.6247799e+02   4.7368406e+02   5.2409383e+02   5.4711422e+02   6.3768090e+02
   4.2904879e+02   4.3826809e+02   4.9179734e+02   5.2760624e+02   6.2834879e+02
   4.7844624e+02   5.2185025e+02   5.9133527e+02   5.9715049e+02   6.3619348e+02
   4.7843401e+02   5.2021166e+02   5.3089088e+02   5.3415515e+02   6.2663625e+02
   3.8124990e+02   4.3864592e+02   5.3031871e+02   5.5476554e+02   6.4695997e+02
   4.3951078e+02   4.4110694e+02   4.8074446e+02   5.2433501e+02   6.2639404e+02
   4.6364015e+02   4.7571892e+02   5.3950662e+02   5.6337495e+02   6.5639763e+02
   4.7517646e+02   5.0128176e+02   5.4989223e+02   5.6838188e+02   6.4848693e+02
   4.3791241e+02   4.4853503e+02   5.0875118e+02   5.3590972e+02   6.3256512e+02
   4.6833171e+02   4.8335097e+02   5.4377343e+02   5.6741946e+02   6.8255201e+02
   4.7857329e+02   5.2374380e+02   6.2348248e+02   6.4219451e+02   6.4754136e+02
   4.2662209e+02   4.4241605e+02   5.2875355e+02   5.5307436e+02   6.4485418e+02
   4.2442663e+02   4.3565809e+02   4.9158485e+02   5.2755231e+02   6.2833497e+02
   4.7411223e+02   4.9478671e+02   5.1656663e+02   5.3652311e+02   6.3030248e+02
   4.2212558e+02   4.2871039e+02   4.8269258e+02   5.2486227e+02   6.2675213e+02
   4.2202146e+02   4.4086917e+02   5.3534098e+02   5.6022840e+02   6.5678208e+02
   4.7849280e+02   5.2252014e+02   5.7198898e+02   5.7378091e+02   6.2806544e+02
   4.3240292e+02   4.3729715e+02   4.8472050e+02   5.2538664e+02   6.2706608e+02
   4.2735206e+02   4.4242006e+02   5.2011170e+02   5.4482205e+02   6.3803337e+02
   3.9236124e+02   4.0563534e+02   4.7872094e+02   5.2387412e+02   6.2608958e+02
   4.4353399e+02   4.4465940e+02   4.8025176e+02   5.2421011e+02   6.2630939e+02
   4.2788239e+02   4.2901679e+02   4.7945451e+02   5.2404309e+02   6.2620576e+02
   4.4973157e+02   4.6025332e+02   5.3804510e+02   5.6284332e+02   6.6263375e+02
   4.4336819e+02   4.4947821e+02   4.9091602e+02   5.2716761e+02   6.2801631e+02
   4.5412439e+02   4.6419907e+02   5.2135828e+02   5.4527868e+02   6.3729698e+02
   3.9561208e+02   4.2779669e+02   4.8539147e+02   5.2561825e+02   6.2723480e+02
   4.4833203e+02   4.5767582e+02   5.0916590e+02   5.3594749e+02   6.3230570e+02
   4.7653006e+02   5.0641631e+02   5.3809457e+02   5.5163507e+02   6.3371241e+02
   4.7845086e+02   5.2191689e+02   6.0166038e+02   6.1808038e+02   7.3653124e+02
   4.5176387e+02   4.6225787e+02   5.3890578e+02   5.6380011e+02   6.7219191e+02
   4.2446877e+02   4.2592270e+02   4.7938759e+02   5.2402874e+02   6.2619668e+02
   4.7758359e+02   5.1282455e+02   5.4553794e+02   5.5509732e+02   6.3221196e+02
   4.5066756e+02   4.6112912e+02   5.3609644e+02   5.6047957e+02   6.5398321e+02
   4.7829470e+02   5.1834233e+02   5.3283124e+02   5.3767029e+02   6.2722783e+02
   4.3867200e+02   4.4936359e+02   5.1069863e+02   5.3723777e+02   6.3325565e+02
   4.3699593e+02   4.4918502e+02   5.3753321e+02   5.6263255e+02   6.6901341e+02
   4.2216784e+02   4.2875081e+02   4.8271013e+02   5.2486717e+02   6.2675535e+02
   3.9739120e+02   4.3097628e+02   4.8960643e+02   5.2690597e+02   6.2799407e+02
   4.7854105e+02   5.2319570e+02   5.5174553e+02   5.5237498e+02   6.2641924e+02
   3.8724445e+02   4.2774270e+02   4.8536159e+02   5.2560966e+02   6.2722978e+02
   4.7572816e+02   5.0289784e+02   5.3720447e+02   5.5269808e+02   6.3536522e+02
   4.2129551e+02   4.4051230e+02   5.2949723e+02   5.5387719e+02   6.4581823e+02
   4.1668129e+02   4.3797024e+02   5.0815637e+02   5.3568634e+02   6.3264650e+02
   4.7802327e+02   5.1645620e+02   5.4572327e+02   5.5230162e+02   6.2977847e+02
   4.3658509e+02   4.4636245e+02   5.0149862e+02   5.3165045e+02   6.3039448e+02
   4.7662323e+02   5.0433708e+02   5.2012640e+02   5.3542678e+02   6.2899180e+02
   4.4996952e+02   4.5825171e+02   5.0210457e+02   5.3168455e+02   6.3014241e+02
   4.1266802e+02   4.3896552e+02   5.2586910e+02   5.5021624e+02   6.4230041e+02
   4.7641947e+02   4.9990383e+02   5.0997025e+02   5.2963564e+02   6.2766941e+02
   4.3500254e+02   4.3810739e+02   4.8250985e+02   5.2478678e+02   6.2668924e+02
   4.3298263e+02   4.4629915e+02   5.3739880e+02   5.6254514e+02   6.7017665e+02
   4.4577000e+02   4.4639438e+02   4.7950937e+02   5.2403967e+02   6.2619664e+02
   4.4791951e+02   4.5843381e+02   5.3162930e+02   5.5565584e+02   6.4659661e+02
   4.7298708e+02   4.8466379e+02   4.9658814e+02   5.2697930e+02   6.2726923e+02
   4.6009344e+02   4.6030549e+02   4.7892674e+02   5.2390227e+02   6.2610194e+02
   4.3041482e+02   4.4173797e+02   5.0052691e+02   5.3123182e+02   6.3024297e+02
   4.4876424e+02   4.5934533e+02   5.3877664e+02   5.6378562e+02   6.8706602e+02
   4.3091385e+02   4.4493994e+02   5.3787509e+02   5.6315538e+02   7.4053396e+02
   4.6508937e+02   4.7760842e+02   5.2959153e+02   5.5209783e+02   6.4073794e+02
   4.2483335e+02   4.2772374e+02   4.8041979e+02   5.2427782e+02   6.2636615e+02
   4.3667746e+02   4.3948087e+02   4.8232268e+02   5.2473298e+02   6.2665286e+02
   4.7364905e+02   4.9595833e+02   5.4414034e+02   5.6385335e+02   6.4647419e+02
   4.7854126e+02   5.2324362e+02   5.9084568e+02   5.9242486e+02   6.2850393e+02
   4.2504973e+02   4.4193461e+02   5.3657437e+02   5.6165152e+02   6.6260018e+02
   4.4783416e+02   4.4965488e+02   4.8156335e+02   5.2449872e+02   6.2648377e+02
   4.7250419e+02   4.9274263e+02   5.4765956e+02   5.6968425e+02   6.6490638e+02
   3.9760865e+02   4.3883944e+02   5.3756827e+02   5.6290532e+02   7.4701731e+02
   4.7839923e+02   5.2095583e+02   5.4729527e+02   5.4997715e+02   6.2742238e+02
   4.2668018e+02   4.4264050e+02   5.3776156e+02   5.6306713e+02   7.7917374e+02
   4.7710286e+02   5.0957520e+02   5.4149634e+02   5.5320179e+02   6.3307606e+02
   4.6203408e+02   4.7354299e+02   5.4007656e+02   5.6435583e+02   6.6180948e+02
   4.7666203e+02   5.0774203e+02   5.5910217e+02   5.7569538e+02   6.5174108e+02
   4.6819313e+02   4.7552348e+02   4.9197640e+02   5.2654029e+02   6.2728582e+02
   4.6124832e+02   4.6127703e+02   4.7862575e+02   5.2384949e+02   6.2607070e+02
   4.7856515e+02   5.2185976e+02   5.2331420e+02   5.2526416e+02   6.2610647e+02
   4.3986261e+02   4.4007924e+02   4.7885977e+02   5.2390210e+02   6.2610766e+02
   4.7806054e+02   5.1517930e+02   5.3018691e+02   5.3758143e+02   6.2782857e+02
   4.7361569e+02   4.9586699e+02   5.4455552e+02   5.6440619e+02   6.4720290e+02
   4.7806092e+02   5.1542549e+02   5.3156918e+02   5.3874640e+02   6.2794450e+02
   4.1413291e+02   4.3940973e+02   5.3653774e+02   5.6165557e+02   6.6331561e+02
   4.7854022e+02   5.2322908e+02   6.1490299e+02   6.3437828e+02   6.7934492e+02
   4.7812800e+02   4.7817713e+02   4.7862928e+02   5.2384204e+02   6.2606635e+02
   4.4053334e+02   4.5194457e+02   5.3426714e+02   5.5875661e+02   6.5203241e+02
   4.7856837e+02   5.2196114e+02   5.2311651e+02   5.2497171e+02   6.2609660e+02
   4.2187723e+02   4.4086523e+02   5.3750423e+02   5.6279008e+02   7.0378960e+02
   4.7857830e+02   5.2382474e+02   6.2572705e+02   6.6706967e+02   6.8920102e+02
   4.7009975e+02   4.8689129e+02   5.4332773e+02   5.6597814e+02   6.5633449e+02
   4.1632982e+02   4.3786549e+02   5.0781710e+02   5.3546384e+02   6.3252822e+02
   4.4581733e+02   4.5637448e+02   5.2624531e+02   5.5017726e+02   6.4143090e+02
   4.7793319e+02   4.9105480e+02   4.9240397e+02   5.2420134e+02   6.2618792e+02
   4.1575986e+02   4.2733455e+02   4.8358989e+02   5.2510973e+02   6.2691434e+02
   4.2273268e+02   4.3995109e+02   5.1231342e+02   5.3858275e+02   6.3421264e+02
   4.4392844e+02   4.4520085e+02   4.8048401e+02   5.2426259e+02   6.2634288e+02
   4.5089803e+02   4.6121835e+02   5.2917654e+02   5.5296341e+02   6.4343432e+02
   4.4217215e+02   4.5328507e+02   5.3270038e+02   5.5699747e+02   6.4894303e+02
   4.6336222e+02   4.7515232e+02   5.3172229e+02   5.5462244e+02   6.4323490e+02
   4.3737524e+02   4.4508854e+02   4.9361025e+02   5.2819792e+02   6.2861692e+02
   4.6823188e+02   4.8196509e+02   5.1773325e+02   5.4047571e+02   6.3316041e+02
   4.4377574e+02   4.5373498e+02   5.1133147e+02   5.3758260e+02   6.3330815e+02
   4.7687482e+02   5.0827555e+02   5.4043815e+02   5.5295228e+02   6.3351427e+02
   4.6747711e+02   4.8170203e+02   5.3831098e+02   5.6095578e+02   6.4907357e+02
   4.5280865e+02   4.5333075e+02   4.7943112e+02   5.2401074e+02   6.2617294e+02
   4.4114281e+02   4.5101488e+02   5.0737592e+02   5.3494728e+02   6.3199791e+02
   4.4144727e+02   4.5230122e+02   5.2049509e+02   5.4494697e+02   6.3776607e+02
   4.4054793e+02   4.5191952e+02   5.3230866e+02   5.5661204e+02   6.4852090e+02
   4.5250560e+02   4.6298772e+02   5.3747007e+02   5.6200719e+02   6.5763375e+02
   4.4733632e+02   4.5799329e+02   5.3778638e+02   5.6263182e+02   6.6259917e+02
   4.7817632e+02   5.1849274e+02   5.7736621e+02   5.8619993e+02   6.4052178e+02
   4.7850542e+02   5.2270614e+02   6.0722948e+02   6.2296370e+02   6.5521124e+02
   4.4491959e+02   4.5582144e+02   5.3836669e+02   5.6343030e+02   6.8150758e+02
   4.1369349e+02   4.1707339e+02   4.7911879e+02   5.2396730e+02   6.2615515e+02
   4.7857678e+02   5.2379739e+02   6.1164629e+02   6.1234848e+02   6.2686379e+02
   4.7662776e+02   5.0676538e+02   5.3658927e+02   5.4982853e+02   6.3293525e+02
   4.7073165e+02   4.8672631e+02   5.1780333e+02   5.3965329e+02   6.3233488e+02
   4.7857922e+02   5.2383929e+02   5.5874684e+02   5.5874900e+02   6.2606767e+02
   4.7853627e+02   5.2316951e+02   5.8578804e+02   5.8717538e+02   6.2810040e+02
   4.7790015e+02   5.1574649e+02   5.7274667e+02   5.8445439e+02   6.4624417e+02
   4.3669677e+02   4.3742669e+02   4.7946356e+02   5.2403966e+02   6.2620100e+02
   4.4717949e+02   4.4870855e+02   4.8103332e+02   5.2437865e+02   6.2641083e+02
   4.2918992e+02   4.4391465e+02   5.3781436e+02   5.6310417e+02   7.3627278e+02
   4.7227370e+02   4.9211070e+02   5.4651712e+02   5.6841173e+02   6.5878081e+02
   4.7815395e+02   5.1048545e+02   5.1443898e+02   5.2693787e+02   6.2659775e+02
   4.1942143e+02   4.4020859e+02   5.3635107e+02   5.6141937e+02   6.6164313e+02
   4.7856077e+02   5.2354489e+02   5.9977160e+02   6.0118328e+02   6.2817239e+02
   4.7702899e+02   5.0955865e+02   5.5153154e+02   5.6447626e+02   6.3814945e+02
   4.1472881e+02   4.3926513e+02   5.2836721e+02   5.5272918e+02   6.4463222e+02
   4.4413998e+02   4.4435357e+02   4.7888944e+02   5.2390720e+02   6.2611025e+02
   4.7854121e+02   5.2299966e+02   5.3785736e+02   5.3862214e+02   6.2626660e+02
   4.6332303e+02   4.7516378e+02   5.3420479e+02   5.5729894e+02   6.4602303e+02
   4.2379019e+02   4.4117861e+02   5.2570575e+02   5.5002016e+02   6.4205702e+02
   4.2663024e+02   4.3049013e+02   4.8172494e+02   5.2460405e+02   6.2658174e+02
   4.7296821e+02   4.9215850e+02   5.1938062e+02   5.3962889e+02   6.3178535e+02
   4.1911382e+02   4.4004586e+02   5.3198004e+02   5.5651904e+02   6.4927512e+02
   4.4240246e+02   4.5319278e+02   5.2235443e+02   5.4659085e+02   6.3885639e+02
   4.1495438e+02   4.3429333e+02   4.9468040e+02   5.2872818e+02   6.2899470e+02
   4.5959536e+02   4.7053244e+02   5.4036295e+02   5.6503324e+02   6.8513826e+02
   4.7527321e+02   5.0162186e+02   5.4882966e+02   5.6684403e+02   6.4617671e+02
   4.7801180e+02   5.1678340e+02   5.7895973e+02   5.9156452e+02   6.5528687e+02
   4.4033997e+02   4.5153113e+02   5.2408592e+02   5.4824360e+02   6.4018672e+02
   4.6492585e+02   4.6715717e+02   4.8234192e+02   5.2449197e+02   6.2641177e+02
   4.4510376e+02   4.5598149e+02   5.3806406e+02   5.6305289e+02   6.6837267e+02
   4.6492425e+02   4.7688289e+02   5.2000762e+02   5.4308568e+02   6.3497531e+02
   3.9954202e+02   4.2986977e+02   4.8787730e+02   5.2635641e+02   6.2767669e+02
   4.7310679e+02   4.9430183e+02   5.4272070e+02   5.6278904e+02   6.4612214e+02
   4.7852766e+02   5.2303382e+02   5.9249163e+02   5.9484336e+02   6.2982800e+02
   4.6984043e+02   4.8636802e+02   5.4495287e+02   5.6819218e+02   6.8058638e+02
   4.4921823e+02   4.5864893e+02   5.1045471e+02   5.3680498e+02   6.3271367e+02
   4.7857843e+02   5.2382594e+02   6.2574681e+02   6.6526576e+02   6.7553974e+02
   4.5552092e+02   4.5765419e+02   4.8233663e+02   5.2462147e+02   6.2652848e+02
   4.1467088e+02   4.1585765e+02   4.7876311e+02   5.2388393e+02   6.2609637e+02
   4.7747985e+02   5.1174845e+02   5.3959177e+02   5.4958760e+02   6.3113407e+02
   4.7857846e+02   5.2382604e+02   6.1197969e+02   6.1222672e+02   6.2634494e+02
   4.7812589e+02   5.1794416e+02   5.7836819e+02   5.8849765e+02   6.4437198e+02
   4.0934578e+02   4.3900988e+02   5.3481348e+02   5.5966028e+02   6.5538082e+02
   4.7821676e+02   5.1895226e+02   5.8473324e+02   5.9558405e+02   6.4993205e+02
   4.4213026e+02   4.5321357e+02   5.3103575e+02   5.5520202e+02   6.4656284e+02
   4.5614443e+02   4.6670911e+02   5.3969217e+02   5.6450447e+02   6.8217796e+02
   4.6691702e+02   4.8044614e+02   5.2874267e+02   5.5080876e+02   6.3932867e+02
   4.7843188e+02   5.2151612e+02   5.5131815e+02   5.5355934e+02   6.2738882e+02
   4.1209085e+02   4.3613935e+02   5.0167074e+02   5.3187893e+02   6.3065163e+02
   4.4723333e+02   4.5790804e+02   5.3858345e+02   5.6361158e+02   6.8230027e+02
   4.7826569e+02   5.1902038e+02   5.4359707e+02   5.4790443e+02   6.2805264e+02
   4.4303041e+02   4.5384463e+02   5.2513515e+02   5.4917866e+02   6.4079358e+02
   4.5065294e+02   4.6048108e+02   5.1631577e+02   5.4117908e+02   6.3502867e+02
   4.7856393e+02   5.2359384e+02   5.6680430e+02   5.6710519e+02   6.2634379e+02
   4.7857656e+02   5.2379681e+02   6.2229680e+02   6.2663662e+02   6.3075170e+02
   4.6061029e+02   4.6974290e+02   5.0576186e+02   5.3319998e+02   6.3045915e+02
   4.1258303e+02   4.1962231e+02   4.7988931e+02   5.2415202e+02   6.2628371e+02
   5.7545081e+02   5.7293218e+02   5.5867707e+02   5.3566316e+02   4.3878117e+02
   6.5172934e+02   6.5143031e+02   5.6275774e+02   5.3744714e+02   4.3881213e+02
   6.2934250e+02   6.1321339e+02   5.2771780e+02   4.9388386e+02   4.3314439e+02
   5.6360651e+02   5.3842467e+02   4.5779096e+02   4.5137960e+02   4.2887849e+02
   6.5305617e+02   6.2360999e+02   5.2376330e+02   4.7876171e+02   4.0661308e+02
   5.6760419e+02   5.4387477e+02   4.8388806e+02   4.6965967e+02   4.1831579e+02
   6.3102347e+02   6.1273144e+02   5.2394985e+02   4.8209176e+02   4.2344657e+02
   6.4419038e+02   6.2032607e+02   5.2355700e+02   4.7859069e+02   3.9723086e+02
   6.3323569e+02   6.3316378e+02   5.6281544e+02   5.3749572e+02   4.3881307e+02
   5.7375952e+02   5.6398032e+02   5.4494241e+02   5.2809038e+02   4.3861712e+02
   5.6303572e+02   5.3772594e+02   4.4327998e+02   4.3378429e+02   4.2689354e+02
   5.6329215e+02   5.3804044e+02   4.5156568e+02   4.4501074e+02   4.2930085e+02
   5.6456765e+02   5.3960878e+02   4.6582305e+02   4.5668675e+02   4.2086704e+02
   5.6329293e+02   5.4032597e+02   5.3543849e+02   5.3295527e+02   4.3879855e+02
   6.0482777e+02   5.9809497e+02   5.4468843e+02   5.2154521e+02   4.3830679e+02
   5.6323693e+02   5.4095806e+02   5.3778357e+02   5.3462917e+02   4.3880281e+02
   5.6340672e+02   5.5684197e+02   5.5616445e+02   5.3735549e+02   4.3881156e+02
   6.6769379e+02   6.6605128e+02   5.6278243e+02   5.3746677e+02   4.3881252e+02
   6.2956225e+02   6.2772834e+02   5.6005314e+02   5.3521788e+02   4.3876944e+02
   5.9262206e+02   5.9071858e+02   5.5827586e+02   5.3433009e+02   4.3875161e+02
   5.6291135e+02   5.3757295e+02   4.3881712e+02   3.9099531e+02   3.8840356e+02
   5.9151220e+02   5.8150430e+02   5.3169942e+02   5.0923325e+02   4.3728809e+02
   6.4409468e+02   6.2762083e+02   5.3894998e+02   5.1296782e+02   4.3764726e+02
   5.6310349e+02   5.3780960e+02   4.4613323e+02   4.3863048e+02   4.2889409e+02
   5.6291142e+02   5.3757295e+02   4.3881435e+02   3.8993951e+02   3.8985103e+02
   5.8751931e+02   5.8729817e+02   5.6241976e+02   5.3727426e+02   4.3880927e+02
   5.6292233e+02   5.3758575e+02   4.3909676e+02   4.1303435e+02   4.0876094e+02
   5.6321504e+02   5.3794298e+02   4.4596807e+02   4.3252950e+02   3.9931564e+02
   5.7804438e+02   5.6519323e+02   5.3141570e+02   5.1474605e+02   4.3801986e+02
   5.6315935e+02   5.3901333e+02   5.3258482e+02   5.3133250e+02   4.3880214e+02
   5.6311256e+02   5.3798225e+02   5.0759040e+02   5.0720230e+02   4.3875362e+02
   6.2018534e+02   6.0345480e+02   5.2239566e+02   4.7939422e+02   4.1506560e+02
   6.5217812e+02   6.5121854e+02   5.6242052e+02   5.3717018e+02   4.3880728e+02
   5.6582599e+02   5.4125705e+02   4.7430845e+02   4.6313722e+02   4.1469095e+02
   5.6597638e+02   5.4236614e+02   4.9468872e+02   4.8731474e+02   4.3563338e+02
   5.9793282e+02   5.8475637e+02   5.1810073e+02   4.7815472e+02   3.9301798e+02
   6.5109160e+02   6.2364617e+02   5.2468293e+02   4.8252265e+02   4.2412497e+02
   5.9184971e+02   5.8036129e+02   5.2548395e+02   5.0012440e+02   4.3549564e+02
   7.7686858e+02   6.2610316e+02   5.2389300e+02   4.7880144e+02   4.0741059e+02
   6.0604107e+02   5.9252604e+02   5.2055778e+02   4.7980181e+02   4.1799340e+02
   5.6291207e+02   5.3757364e+02   4.3884007e+02   4.1467078e+02   4.1444199e+02
   5.6467725e+02   5.4020181e+02   4.8775864e+02   4.8299266e+02   4.3604218e+02
   6.0053316e+02   5.8744834e+02   5.1898433e+02   4.7858750e+02   4.1026676e+02
   7.1941227e+02   6.2622127e+02   5.2412484e+02   4.7978437e+02   4.1667466e+02
   5.7644214e+02   5.5703558e+02   5.0350229e+02   4.7576246e+02   3.9949451e+02
   6.5171241e+02   6.4884705e+02   5.6129127e+02   5.3622925e+02   4.3878987e+02
   6.0436943e+02   5.9852103e+02   5.4743000e+02   5.2433661e+02   4.3843616e+02
   5.8851541e+02   5.7930847e+02   5.3638226e+02   5.1552549e+02   4.3797225e+02
   5.6875981e+02   5.5235515e+02   5.3349857e+02   5.2306282e+02   4.3855450e+02
   6.3812159e+02   6.1842636e+02   5.2575293e+02   4.8728956e+02   4.2941411e+02
   6.0068048e+02   5.9423991e+02   5.4454781e+02   5.2179291e+02   4.3832258e+02
   5.7815252e+02   5.7148048e+02   5.4945813e+02   5.2974628e+02   4.3864737e+02
   6.6639698e+02   6.5511640e+02   5.6052566e+02   5.3556946e+02   4.3877669e+02
   5.7331283e+02   5.5258703e+02   4.9962667e+02   4.7627711e+02   4.1931833e+02
   5.6305468e+02   5.3774646e+02   4.4239305e+02   4.2638917e+02   4.0592732e+02
   5.9172687e+02   5.9152592e+02   5.6244675e+02   5.3727009e+02   4.3880906e+02
   6.4928600e+02   6.2853820e+02   5.3584274e+02   5.0853873e+02   4.3706247e+02
   5.6291266e+02   5.3757434e+02   4.3888343e+02   4.3056662e+02   4.3046804e+02
   6.4458983e+02   6.2158138e+02   5.2538219e+02   4.8545912e+02   4.2785098e+02
   5.6297327e+02   5.3764892e+02   4.5418694e+02   4.5347509e+02   4.3790508e+02
   6.0503711e+02   5.9159358e+02   5.2005682e+02   4.7870885e+02   4.1066639e+02
   5.7024353e+02   5.5044119e+02   5.1312062e+02   5.0193471e+02   4.3695130e+02
   6.1741216e+02   6.0668909e+02   5.3829900e+02   5.1320564e+02   4.3768692e+02
   5.8314123e+02   5.6810564e+02   5.1653784e+02   4.9087788e+02   4.3249599e+02
   6.2022690e+02   6.0604365e+02   5.2901657e+02   4.9821817e+02   4.3473665e+02
   6.2002424e+02   6.1323138e+02   5.4885843e+02   5.2498570e+02   4.3845880e+02
   5.6616283e+02   5.5074827e+02   5.4146453e+02   5.3098096e+02   4.3872768e+02
   6.3191362e+02   6.1567973e+02   5.2890700e+02   4.9650806e+02   4.3414603e+02
   5.7331053e+02   5.6457224e+02   5.4762345e+02   5.3002112e+02   4.3866606e+02
   5.8309602e+02   5.8111101e+02   5.5889536e+02   5.3522603e+02   4.3877098e+02
   5.6294461e+02   5.3761394e+02   4.4447802e+02   4.4288110e+02   4.3695273e+02
   5.8496484e+02   5.7057650e+02   5.1774167e+02   4.9118209e+02   4.3253238e+02
   5.6308469e+02   5.3778670e+02   4.4719516e+02   4.4180281e+02   4.3181632e+02
   6.5908084e+02   6.4783964e+02   5.5773642e+02   5.3308621e+02   4.3872157e+02
   5.6614803e+02   5.4190468e+02   4.8108560e+02   4.7088779e+02   4.2743213e+02
   5.6299589e+02   5.3778695e+02   5.1729548e+02   5.1711585e+02   4.3880363e+02
   5.9382784e+02   5.8592752e+02   5.3894292e+02   5.1694000e+02   4.3805314e+02
   6.0523605e+02   5.9969359e+02   5.4876761e+02   5.2557924e+02   4.3848628e+02
   6.0276109e+02   6.0209025e+02   5.6140521e+02   5.3646245e+02   4.3879422e+02
   6.6326245e+02   6.4539512e+02   5.5490001e+02   5.3045629e+02   4.3864970e+02
   6.1835742e+02   6.0268033e+02   5.2394816e+02   4.8547142e+02   4.2798181e+02
   5.6311596e+02   5.3783948e+02   4.7039008e+02   4.6957871e+02   4.3790767e+02
   5.6292346e+02   5.3758780e+02   4.4154607e+02   4.4018395e+02   4.3735803e+02
   5.6445621e+02   5.3996071e+02   4.9036686e+02   4.8634010e+02   4.3687971e+02
   5.6304152e+02   5.3773295e+02   4.4342370e+02   4.3384707e+02   4.2667752e+02
   5.7020838e+02   5.5831055e+02   5.4338695e+02   5.2887825e+02   4.3865597e+02
   6.2504228e+02   6.0757911e+02   5.2303977e+02   4.8016802e+02   4.1871452e+02
   6.1906756e+02   6.0487747e+02   5.2857547e+02   4.9747331e+02   4.3450350e+02
   5.7175149e+02   5.5748454e+02   5.3514739e+02   5.2197889e+02   4.3846858e+02
   7.4316348e+02   7.3424041e+02   5.6289848e+02   5.3756208e+02   4.3881417e+02
   5.6744435e+02   5.4938122e+02   5.3132278e+02   5.2269551e+02   4.3858290e+02
   5.9023447e+02   5.7583533e+02   5.1492561e+02   4.7780646e+02   3.8581825e+02
   5.6530361e+02   5.4053828e+02   4.7015600e+02   4.5940964e+02   4.0739329e+02
   5.9047736e+02   5.8245533e+02   5.3969243e+02   5.1847657e+02   4.3816270e+02
   5.6292462e+02   5.3758956e+02   4.6462121e+02   4.6455163e+02   4.3872666e+02
   6.4945839e+02   6.3542232e+02   5.4847358e+02   5.2411993e+02   4.3841911e+02
   6.3555796e+02   6.3106900e+02   5.5666176e+02   5.3218075e+02   4.3869836e+02
   5.6784740e+02   5.4536577e+02   4.9875342e+02   4.8774900e+02   4.3447991e+02
   5.6386451e+02   5.3878000e+02   4.6890130e+02   4.6478402e+02   4.3327139e+02
   5.7463780e+02   5.7316685e+02   5.6052922e+02   5.3658542e+02   4.3879770e+02
   5.8267265e+02   5.7376266e+02   5.4083964e+02   5.2167593e+02   4.3835834e+02
   6.1209901e+02   5.9710500e+02   5.2119636e+02   4.7864788e+02   4.0815254e+02
   5.7695831e+02   5.5780549e+02   5.0429233e+02   4.7615184e+02   4.0843403e+02
   6.1745321e+02   6.0760266e+02   5.4076395e+02   5.1622938e+02   4.3796361e+02
   5.6295367e+02   5.3762452e+02   4.4040780e+02   4.2945562e+02   4.2667513e+02
   6.6266955e+02   6.2568023e+02   5.2444260e+02   4.8120541e+02   4.2149814e+02
   5.6571394e+02   5.4201964e+02   4.9537310e+02   4.8873635e+02   4.3614282e+02
   5.6453015e+02   5.3955881e+02   4.6512645e+02   4.5579208e+02   4.1974936e+02
   6.2494380e+02   6.1156624e+02   5.3298612e+02   5.0505087e+02   4.3645698e+02
   6.4091295e+02   6.3623247e+02   5.5764325e+02   5.3304340e+02   4.3872030e+02
   6.6122069e+02   6.3939771e+02   5.4861807e+02   5.2422420e+02   4.3842358e+02
   5.6304096e+02   5.3773240e+02   4.4861074e+02   4.4556152e+02   4.3493295e+02
   5.9154356e+02   5.8178581e+02   5.3266429e+02   5.1042375e+02   4.3744360e+02
   6.3486823e+02   6.2279621e+02   5.4122829e+02   5.1606597e+02   4.3794235e+02
   6.0868416e+02   6.0863771e+02   5.6282289e+02   5.3750609e+02   4.3881320e+02
   5.8318897e+02   5.8312494e+02   5.6278602e+02   5.3750408e+02   4.3881314e+02
   5.6296852e+02   5.3764351e+02   4.4183493e+02   4.3524241e+02   4.3138249e+02
   5.7264923e+02   5.5158371e+02   4.9846897e+02   4.7605981e+02   4.1984580e+02
   5.6299163e+02   5.3767026e+02   4.4098573e+02   4.2441877e+02   4.1551959e+02
   5.8065158e+02   5.6309337e+02   5.0826004e+02   4.7675994e+02   3.8051844e+02
   5.7996434e+02   5.6315336e+02   5.1178579e+02   4.8557915e+02   4.2967768e+02
   6.0015190e+02   5.8742030e+02   5.1997483e+02   4.8204475e+02   4.2397137e+02
   5.6369765e+02   5.3853323e+02   4.5488841e+02   4.4476587e+02   4.1724549e+02
   5.9058319e+02   5.8584528e+02   5.5048216e+02   5.2839315e+02   4.3859352e+02
   6.0190824e+02   5.8875819e+02   5.1929960e+02   4.7845910e+02   4.0730762e+02
   6.2602741e+02   6.1816917e+02   5.4735971e+02   5.2327449e+02   4.3838297e+02
   5.9233444e+02   5.8126021e+02   5.2698009e+02   5.0229675e+02   4.3602302e+02
   5.6348513e+02   5.4017253e+02   5.3150788e+02   5.2931340e+02   4.3878492e+02
   5.8908703e+02   5.7731676e+02   5.2570903e+02   5.0199113e+02   4.3600325e+02
   5.6856122e+02   5.4543720e+02   4.8888894e+02   4.7330288e+02   4.2285281e+02
   6.0509281e+02   5.9159968e+02   5.1995339e+02   4.7830305e+02   3.8432230e+02
   5.6291461e+02   5.3757677e+02   4.5936759e+02   4.5934323e+02   4.3878283e+02
   6.4128724e+02   6.3422252e+02   5.5444261e+02   5.3009123e+02   4.3863899e+02
   6.7130382e+02   6.2683008e+02   5.2558632e+02   4.8534468e+02   4.2772152e+02
   5.6982331e+02   5.5472948e+02   5.3558030e+02   5.2373506e+02   4.3854806e+02
   5.8958307e+02   5.7566082e+02   5.1673151e+02   4.8352600e+02   4.2671979e+02
   5.6418184e+02   5.3915865e+02   4.6763546e+02   4.6159743e+02   4.2987649e+02
   6.0404827e+02   5.9748303e+02   5.4494376e+02   5.2187186e+02   4.3832368e+02
   5.9591860e+02   5.9260079e+02   5.5427482e+02   5.3103028e+02   4.3866956e+02
   6.0304443e+02   5.9068673e+02   5.2230694e+02   4.8697902e+02   4.2943453e+02
   5.6399960e+02   5.3889844e+02   4.5796259e+02   4.4731773e+02   3.9942090e+02
   5.6291116e+02   5.3757276e+02   4.4924295e+02   4.4924148e+02   4.3881258e+02
   5.6465243e+02   5.3970158e+02   4.6479224e+02   4.5438099e+02   4.0593793e+02
   6.1869601e+02   6.0790626e+02   5.3838195e+02   5.1321255e+02   4.3768634e+02
   6.0970006e+02   6.0589269e+02   5.5504299e+02   5.3109768e+02   4.3866972e+02
   5.8245297e+02   5.7602184e+02   5.4828510e+02   5.2794098e+02   4.3858784e+02
   5.6309370e+02   5.3779654e+02   4.4423512e+02   4.3299696e+02   4.2279924e+02
   5.7616645e+02   5.5690832e+02   5.0444709e+02   4.7824859e+02   4.2136741e+02
   6.6161962e+02   6.2764138e+02   5.2800415e+02   4.9286582e+02   4.3266062e+02
   6.2156377e+02   6.0829296e+02   5.3204275e+02   5.0377709e+02   4.3619573e+02
   5.6323394e+02   5.3796935e+02   4.5214847e+02   4.4717069e+02   4.3181716e+02
   5.6373489e+02   5.3857818e+02   4.5545260e+02   4.4542929e+02   4.1750358e+02
   5.6306877e+02   5.3776536e+02   4.4322989e+02   4.3028694e+02   4.1974740e+02
   5.8476864e+02   5.7973209e+02   5.5140513e+02   5.2988860e+02   4.3864268e+02
   6.0128976e+02   5.8832877e+02   5.1962971e+02   4.8006049e+02   4.1929719e+02
   5.6384317e+02   5.3871033e+02   4.5712955e+02   4.4748164e+02   4.1884121e+02
   6.0240779e+02   5.9284164e+02   5.3298968e+02   5.0806470e+02   4.3705019e+02
   6.4155281e+02   6.2298393e+02   5.3158655e+02   5.0158387e+02   4.3565161e+02
   6.2808756e+02   6.2651500e+02   5.6037006e+02   5.3549206e+02   4.3877525e+02
   5.7943313e+02   5.6647713e+02   5.2935221e+02   5.1187844e+02   4.3775284e+02
   5.8365190e+02   5.7585834e+02   5.4384282e+02   5.2403378e+02   4.3845122e+02
   5.8062059e+02   5.6840174e+02   5.3093691e+02   5.1290055e+02   4.3782873e+02
   5.6847331e+02   5.4853402e+02   5.1879510e+02   5.1030770e+02   4.3804358e+02
   6.4212471e+02   6.2017601e+02   5.2498277e+02   4.8427983e+02   4.2660952e+02
   5.6294542e+02   5.3761475e+02   4.4025401e+02   4.3062527e+02   4.2839920e+02
   5.6292003e+02   5.3758349e+02   4.3911476e+02   4.2443066e+02   4.2365083e+02
   5.9845402e+02   5.9228729e+02   5.4521176e+02   5.2269557e+02   4.3836810e+02
   5.8513087e+02   5.6918928e+02   5.1186019e+02   4.7738920e+02   3.8920739e+02
   5.6467109e+02   5.3975446e+02   4.6809389e+02   4.5962392e+02   4.2397299e+02
   5.7016759e+02   5.6650447e+02   5.5782025e+02   5.3594555e+02   4.3878780e+02
   6.4435694e+02   6.4419466e+02   5.6277740e+02   5.3746371e+02   4.3881231e+02
   5.6291308e+02   5.3757490e+02   4.6764311e+02   4.6763555e+02   4.3880498e+02
   6.1180553e+02   6.0222208e+02   5.3931364e+02   5.1491793e+02   4.3785871e+02
   5.7327500e+02   5.5438854e+02   5.1079658e+02   4.9437906e+02   4.3488390e+02
   6.1880239e+02   6.1126576e+02   5.4704942e+02   5.2317575e+02   4.3838022e+02
   5.8983592e+02   5.7546468e+02   5.1511925e+02   4.7892936e+02   4.1637050e+02
   5.6666803e+02   5.4241943e+02   4.7843293e+02   4.6547221e+02   4.0212194e+02
   5.6319409e+02   5.3980845e+02   5.3539905e+02   5.3336261e+02   4.3880262e+02
   5.7908680e+02   5.6862692e+02   5.3849324e+02   5.2084275e+02   4.3834342e+02
   6.1924847e+02   6.0486712e+02   5.2809112e+02   4.9635885e+02   4.3412719e+02
   6.4662237e+02   6.3437729e+02   5.4915554e+02   5.2485116e+02   4.3845088e+02
   6.4605141e+02   6.4434196e+02   5.6155958e+02   5.3645852e+02   4.3879411e+02
   5.6655460e+02   5.4225636e+02   4.7784240e+02   4.6508506e+02   4.0162750e+02
   5.6376699e+02   5.3861778e+02   4.5622086e+02   4.4660197e+02   4.1943499e+02
   5.6291429e+02   5.3757628e+02   4.3889586e+02   4.1017980e+02   4.0841942e+02
   6.6419029e+02   6.3580412e+02   5.4271894e+02   5.1757796e+02   4.3805327e+02
   5.6303292e+02   5.3772183e+02   4.4261581e+02   4.3071595e+02   4.2309802e+02
   6.3470797e+02   6.1660162e+02   5.2645005e+02   4.8981285e+02   4.3109549e+02
   6.4341302e+02   6.2046710e+02   5.2437506e+02   4.8193356e+02   4.2308379e+02
   5.7610950e+02   5.5745565e+02   5.0751332e+02   4.8402177e+02   4.2926395e+02
   6.2474831e+02   6.0869070e+02   5.2596339e+02   4.8991823e+02   4.3118776e+02
   6.0808375e+02   6.0002023e+02   5.4202016e+02   5.1841850e+02   4.3812614e+02
   5.8545182e+02   5.7440257e+02   5.3139322e+02   5.1119268e+02   4.3759196e+02
   5.6546093e+02   5.4074247e+02   4.7110020e+02   4.6006570e+02   3.8434335e+02
   6.0477690e+02   5.9773442e+02   5.4359992e+02   5.2042148e+02   4.3824743e+02
   5.6541750e+02   5.4071440e+02   4.7216197e+02   4.6186697e+02   4.1824762e+02
   5.7341681e+02   5.6674251e+02   5.5177625e+02   5.3240999e+02   4.3871876e+02
   6.1943633e+02   6.1139279e+02   5.4581478e+02   5.2184535e+02   4.3831536e+02
   6.0995491e+02   6.0213531e+02   5.4398505e+02   5.2042175e+02   4.3824395e+02
   5.6322555e+02   5.4173519e+02   5.3932927e+02   5.3539354e+02   4.3880421e+02
   5.7254921e+02   5.5840237e+02   5.3435681e+02   5.2079340e+02   4.3841723e+02
   6.1827215e+02   6.0181265e+02   5.2195912e+02   4.7853688e+02   4.0281015e+02
   6.3106076e+02   6.2547217e+02   5.5361224e+02   5.2938901e+02   4.3861758e+02
   5.6295407e+02   5.3933609e+02   5.3858439e+02   5.3685148e+02   4.3881280e+02
   6.2976412e+02   6.2551578e+02   5.5586847e+02   5.3150248e+02   4.3868027e+02
   5.6936992e+02   5.4720131e+02   4.9654817e+02   4.8135314e+02   4.3044068e+02
   6.8228586e+02   6.2627390e+02   5.2447566e+02   4.8122540e+02   4.2154045e+02
   6.3338762e+02   6.1906284e+02   5.3469833e+02   5.0726029e+02   4.3685859e+02
   6.4102074e+02   6.2570490e+02   5.3855338e+02   5.1250516e+02   4.3759664e+02
   6.5060480e+02   6.2388268e+02   5.2532665e+02   4.8488004e+02   4.2726010e+02
   6.0141039e+02   5.8936122e+02   5.2273279e+02   4.8907609e+02   4.3088249e+02
   5.7495489e+02   5.5596256e+02   5.0718581e+02   4.8560483e+02   4.3070606e+02
   6.2142347e+02   6.1743625e+02   5.5523994e+02   5.3102582e+02   4.3866699e+02
   5.8735737e+02   5.8402142e+02   5.5509842e+02   5.3231136e+02   4.3870547e+02
   5.6350878e+02   5.4318339e+02   5.3970007e+02   5.3453823e+02   4.3879564e+02
   6.7950807e+02   6.3577399e+02   5.4170203e+02   5.1630784e+02   4.3795796e+02
   5.6304150e+02   5.3773093e+02   4.4219575e+02   4.2659794e+02   4.1242404e+02
   5.6316888e+02   5.3788991e+02   4.4921750e+02   4.4326511e+02   4.3068123e+02
   5.6491596e+02   5.4003911e+02   4.6745815e+02   4.5721865e+02   4.1271133e+02
   6.1821566e+02   6.0526579e+02   5.3195694e+02   5.0403055e+02   4.3625803e+02
   5.6329478e+02   5.3804083e+02   4.4755859e+02   4.3476886e+02   3.8175055e+02
   5.9845744e+02   5.8845908e+02   5.3034588e+02   5.0519738e+02   4.3657342e+02
   6.3129052e+02   6.1301306e+02   5.2410527e+02   4.8260712e+02   4.2433943e+02
   5.6843248e+02   5.5062838e+02   5.2943147e+02   5.2010951e+02   4.3849551e+02
   5.6419018e+02   5.5841455e+02   5.5674940e+02   5.3709750e+02   4.3880777e+02
   5.9025015e+02   5.7958899e+02   5.2970799e+02   5.0713512e+02   4.3698635e+02
   5.8091957e+02   5.7366087e+02   5.4663218e+02   5.2700402e+02   4.3856180e+02
   5.6388810e+02   5.4261613e+02   5.3547975e+02   5.3115359e+02   4.3877445e+02
   5.8237525e+02   5.6971258e+02   5.2752953e+02   5.0818709e+02   4.3726235e+02
   5.9792080e+02   5.9537128e+02   5.5658075e+02   5.3279268e+02   4.3871546e+02
   5.6298785e+02   5.3766489e+02   4.4073909e+02   4.2178952e+02   4.0506434e+02
   6.7259435e+02   6.5276491e+02   5.5911756e+02   5.3433012e+02   4.3875024e+02
   5.6292752e+02   5.3812984e+02   5.3717539e+02   5.3663031e+02   4.3881359e+02
   5.6317167e+02   5.3788982e+02   4.4501730e+02   4.3105198e+02   3.9293822e+02
   5.8607377e+02   5.8606216e+02   5.6288658e+02   5.3755824e+02   4.3881400e+02
   5.6299324e+02   5.3767296e+02   4.4132536e+02   4.2778958e+02   4.2168243e+02
   6.1600942e+02   6.0138946e+02   5.2531974e+02   4.9029060e+02   4.3144658e+02
   6.3569779e+02   6.1877287e+02   5.2995819e+02   4.9857052e+02   4.3481411e+02
   5.6675686e+02   5.4966670e+02   5.3624325e+02   5.2710685e+02   4.3866866e+02
   6.6376298e+02   6.2853362e+02   5.2931586e+02   4.9619122e+02   4.3401121e+02
   5.6898031e+02   5.4605126e+02   4.8999149e+02   4.7354422e+02   4.2208959e+02
   5.9909176e+02   5.8936218e+02   5.3156456e+02   5.0680986e+02   4.3686072e+02
   5.6369336e+02   5.3852667e+02   4.5407279e+02   4.4301983e+02   4.0263571e+02
   6.3050606e+02   6.1219175e+02   5.2367240e+02   4.8116497e+02   4.2152872e+02
   6.2838571e+02   6.1152558e+02   5.2562318e+02   4.8822141e+02   4.3010856e+02
   5.6310185e+02   5.3780685e+02   4.5351108e+02   4.5112961e+02   4.3560859e+02
   6.4075700e+02   6.3652111e+02   5.5817590e+02   5.3352482e+02   4.3873202e+02
   5.6349165e+02   5.3828165e+02   4.5107699e+02   4.3946787e+02   4.0447046e+02
   5.9355067e+02   5.8293488e+02   5.2827427e+02   5.0375874e+02   4.3632862e+02
   5.8526225e+02   5.7576635e+02   5.3732239e+02   5.1752420e+02   4.3812942e+02
   5.7942193e+02   5.6238663e+02   5.1137709e+02   4.8562148e+02   4.2979262e+02
   5.6350127e+02   5.4148316e+02   5.3617767e+02   5.3268875e+02   4.3879107e+02
   5.6295037e+02   5.3762092e+02   4.4770388e+02   4.4671008e+02   4.3761053e+02
   5.6403414e+02   5.3894387e+02   4.5982853e+02   4.5057537e+02   4.2016916e+02
   5.6710174e+02   5.4684529e+02   5.2278230e+02   5.1575258e+02   4.3842739e+02
   5.6450858e+02   5.3952170e+02   4.6332119e+02   4.5281186e+02   3.8378100e+02
   5.7053238e+02   5.4815844e+02   4.9230662e+02   4.7234196e+02   3.8825393e+02
   6.4673168e+02   6.4548009e+02   5.6197526e+02   5.3680395e+02   4.3880043e+02
   6.3132296e+02   6.3026428e+02   5.6137962e+02   5.3632716e+02   4.3879159e+02
   5.7363822e+02   5.5793827e+02   5.2685967e+02   5.1321758e+02   4.3800956e+02
   6.0404163e+02   5.9168514e+02   5.2284576e+02   4.8796030e+02   4.3012275e+02
   6.7241971e+02   6.2774782e+02   5.2713322e+02   4.9033767e+02   4.3136928e+02
   6.6975844e+02   6.6494614e+02   5.6254653e+02   5.3727223e+02   4.3880901e+02
   5.7299158e+02   5.7229927e+02   5.6185972e+02   5.3719054e+02   4.3880814e+02
   6.3497638e+02   6.1510525e+02   5.2327310e+02   4.7871279e+02   4.0615085e+02
   5.6734906e+02   5.4345664e+02   4.8225985e+02   4.6831335e+02   4.1480293e+02
   5.6303454e+02   5.3772417e+02   4.5160177e+02   4.4972278e+02   4.3637218e+02
   6.2027161e+02   6.1966330e+02   5.6180348e+02   5.3669443e+02   4.3879853e+02
   5.6503109e+02   5.4018127e+02   4.6795085e+02   4.5736644e+02   4.0322565e+02
   6.2104676e+02   6.1337248e+02   5.4680596e+02   5.2283669e+02   4.3836350e+02
   5.6374605e+02   5.3859168e+02   4.5532179e+02   4.4498399e+02   4.1503701e+02
   5.9978533e+02   5.9648854e+02   5.5457961e+02   5.3107036e+02   4.3866984e+02
   5.6464810e+02   5.3971994e+02   4.6745763e+02   4.5878239e+02   4.2309747e+02
   6.1101707e+02   6.0717001e+02   5.5507578e+02   5.3109049e+02   4.3866945e+02
   6.6392088e+02   6.6094208e+02   5.6243970e+02   5.3718430e+02   4.3880747e+02
   5.6362826e+02   5.3905751e+02   5.1021015e+02   5.0887562e+02   4.3863652e+02
   5.6292366e+02   5.3758796e+02   4.3938799e+02   4.3063636e+02   4.2979949e+02
   5.9080092e+02   5.7659584e+02   5.1540997e+02   4.7843392e+02   4.1258763e+02
   6.1505230e+02   6.0026094e+02   5.2403082e+02   4.8687448e+02   4.2921125e+02
   6.5436195e+02   6.2827989e+02   5.3184110e+02   5.0173149e+02   4.3568305e+02
   5.6370974e+02   5.3854917e+02   4.5702792e+02   4.4890647e+02   4.2485444e+02
   5.6423539e+02   5.3919007e+02   4.6174840e+02   4.5220546e+02   4.1838738e+02
   5.8825680e+02   5.7751262e+02   5.3053066e+02   5.0899132e+02   4.3728612e+02
   5.6447771e+02   5.3948860e+02   4.6387785e+02   4.5402547e+02   4.1595998e+02
   6.1866076e+02   6.0578510e+02   5.3232806e+02   5.0459549e+02   4.3637593e+02
   6.3310304e+02   6.2040617e+02   5.3867642e+02   5.1287654e+02   4.3764072e+02
   6.7749055e+02   6.5568760e+02   5.6025437e+02   5.3533293e+02   4.3877187e+02
   6.1926573e+02   6.0795173e+02   5.3700329e+02   5.1138908e+02   4.3747803e+02
   5.6507560e+02   5.4027621e+02   4.7067821e+02   4.6134580e+02   4.2188921e+02
   5.9616300e+02   5.9171265e+02   5.5082976e+02   5.2812022e+02   4.3858129e+02
   7.0925405e+02   6.9044512e+02   5.6275565e+02   5.3744441e+02   4.3881208e+02
   7.0003421e+02   6.9704854e+02   5.6288853e+02   5.3755413e+02   4.3881400e+02
   6.3938514e+02   6.3106211e+02   5.5156513e+02   5.2734076e+02   4.3854782e+02
   5.6337769e+02   5.3814254e+02   4.4911206e+02   4.3692958e+02   3.9974409e+02
   5.6308755e+02   5.3778701e+02   4.4324445e+02   4.2844835e+02   4.1034696e+02
   6.1854489e+02   6.1083225e+02   5.4660565e+02   5.2272177e+02   4.3835858e+02
   5.7575446e+02   5.6102194e+02   5.2742968e+02   5.1221877e+02   4.3786778e+02
   6.2295904e+02   6.0560900e+02   5.2243387e+02   4.7848967e+02   3.8609854e+02
   5.7152108e+02   5.5014288e+02   4.9825802e+02   4.7859064e+02   4.2604283e+02
   5.6291101e+02   5.3757244e+02   4.3881914e+02   4.3521463e+02   4.3520905e+02
   5.6573589e+02   5.4162576e+02   4.8680505e+02   4.7908333e+02   4.3331743e+02
   5.6374366e+02   5.3859174e+02   4.5879977e+02   4.5163121e+02   4.2718167e+02
   6.1618271e+02   6.0364738e+02   5.3224908e+02   5.0478134e+02   4.3641971e+02
   5.6718586e+02   5.4906981e+02   5.3191033e+02   5.2344778e+02   4.3860383e+02
   5.6321267e+02   5.3794268e+02   4.4710139e+02   4.3659013e+02   4.2209654e+02
   6.1549769e+02   6.1477548e+02   5.6159027e+02   5.3653749e+02   4.3879563e+02
   5.7718939e+02   5.5849013e+02   5.0621083e+02   4.7947557e+02   4.2330009e+02
   5.6293045e+02   5.3759634e+02   4.4660488e+02   4.4603105e+02   4.3814026e+02
   6.0952771e+02   5.9794091e+02   5.3025208e+02   5.0247904e+02   4.3593485e+02
   6.5259087e+02   6.2382955e+02   5.2427995e+02   4.8089744e+02   4.2074461e+02
   6.1873414e+02   6.0628846e+02   5.3361340e+02   5.0663955e+02   4.3676747e+02
   5.6291673e+02   5.3757955e+02   4.3904406e+02   4.2830730e+02   4.2791340e+02
   5.6339114e+02   5.3816147e+02   4.5253056e+02   4.4502293e+02   4.2723880e+02
   5.6294380e+02   5.3761211e+02   4.3976422e+02   4.2263092e+02   4.1918969e+02
   5.6306003e+02   5.3775561e+02   4.5493122e+02   4.5331655e+02   4.3670794e+02
   5.6320740e+02   5.3793640e+02   4.5439199e+02   4.5090417e+02   4.3397827e+02
   6.5578943e+02   6.3201959e+02   5.3858952e+02   5.1234531e+02   4.3757572e+02
   6.0236731e+02   5.9389195e+02   5.3735074e+02   5.1363070e+02   4.3775313e+02
   5.8536602e+02   5.8096830e+02   5.5292250e+02   5.3093081e+02   4.3867083e+02
   5.6472672e+02   5.3982332e+02   4.6827178e+02   4.5958773e+02   4.2327390e+02
   6.5089706e+02   6.2469041e+02   5.2660885e+02   4.8910099e+02   4.3063948e+02
   5.6305899e+02   5.3775164e+02   4.4245890e+02   4.2628644e+02   3.9050197e+02
   5.8110513e+02   5.7529841e+02   5.5040120e+02   5.2976782e+02   4.3864321e+02
   6.7170018e+02   6.7022722e+02   5.6285116e+02   5.3752332e+02   4.3881355e+02
   5.6312752e+02   5.3783612e+02   4.4414302e+02   4.2995853e+02   4.0925762e+02
   5.8511643e+02   5.7504701e+02   5.3534384e+02   5.1556163e+02   4.3799800e+02
   5.6543464e+02   5.4584622e+02   5.3293970e+02   5.2650472e+02   4.3869656e+02
   5.6660526e+02   5.4393329e+02   5.0404599e+02   4.9685121e+02   4.3702081e+02
   6.0638808e+02   5.9288894e+02   5.2086987e+02   4.8065118e+02   4.2076642e+02
   5.6355094e+02   5.4093168e+02   5.3381692e+02   5.3092830e+02   4.3878531e+02
   5.6489587e+02   5.4005575e+02   4.7037670e+02   4.6180107e+02   4.2443942e+02
   5.6313996e+02   5.3785201e+02   4.4459364e+02   4.3116323e+02   4.1375777e+02
   5.6501361e+02   5.4024991e+02   4.7314610e+02   4.6504134e+02   4.2706079e+02
   5.8249394e+02   5.6593311e+02   5.1091312e+02   4.7956895e+02   4.2118757e+02
   5.6302765e+02   5.3771584e+02   4.4294594e+02   4.3304418e+02   4.2644432e+02
   6.5139538e+02   6.4820027e+02   5.6104159e+02   5.3601844e+02   4.3878559e+02
   5.6291213e+02   5.3757358e+02   4.3883007e+02   4.0852419e+02   4.0809994e+02
   5.6304777e+02   5.3774078e+02   4.4805204e+02   4.4450409e+02   4.3431010e+02
   5.6308679e+02   5.3792208e+02   5.0623840e+02   5.0589389e+02   4.3875551e+02
   5.9006090e+02   5.8150649e+02   5.3797150e+02   5.1677496e+02   4.3805555e+02
   6.1308214e+02   6.0969432e+02   5.5631100e+02   5.3212359e+02   4.3869752e+02
   5.6476071e+02   5.4606304e+02   5.3797360e+02   5.3091371e+02   4.3875043e+02
   5.6358288e+02   5.3842251e+02   4.6780793e+02   4.6479602e+02   4.3483820e+02
   6.1010751e+02   6.0998861e+02   5.6268878e+02   5.3740377e+02   4.3881145e+02
   5.6308708e+02   5.3778971e+02   4.4704963e+02   4.4143386e+02   4.3151703e+02
   5.6353134e+02   5.5000766e+02   5.4855830e+02   5.3668100e+02   4.3880502e+02
   5.6293577e+02   5.3768823e+02   5.2919488e+02   5.2909642e+02   4.3881283e+02
   5.9108128e+02   5.8857168e+02   5.5679258e+02   5.3329505e+02   4.3872868e+02
   5.7174548e+02   5.5158185e+02   5.0608837e+02   4.8990785e+02   4.3369766e+02
   5.9710065e+02   5.8995172e+02   5.4156391e+02   5.1918293e+02   4.3818729e+02
   6.2239667e+02   6.0637804e+02   5.2505290e+02   4.8775015e+02   4.2980905e+02
   5.7299960e+02   5.5915707e+02   5.3470315e+02   5.2077664e+02   4.3840894e+02
   6.3187611e+02   6.1285838e+02   5.2307857e+02   4.7853110e+02   3.8341221e+02
   6.3321831e+02   6.1542072e+02   5.2614696e+02   4.8908913e+02   4.3065979e+02
   5.6293270e+02   5.3759898e+02   4.3952718e+02   4.2497865e+02   4.2312840e+02
   5.7560282e+02   5.5709484e+02   5.0887814e+02   4.8741808e+02   4.3162633e+02
   5.7727691e+02   5.5867712e+02   5.0659467e+02   4.8004138e+02   4.2426940e+02
   5.9404229e+02   5.9245195e+02   5.5899225e+02   5.3481332e+02   4.3876182e+02
   6.0177906e+02   5.9080817e+02   5.2705567e+02   4.9858227e+02   4.3494262e+02
   6.4030732e+02   6.2305395e+02   5.3338916e+02   5.0487726e+02   4.3640748e+02
   5.6292245e+02   5.3758660e+02   4.3954640e+02   4.3367827e+02   4.3277044e+02
   5.6305418e+02   5.3774768e+02   4.4304246e+02   4.3069957e+02   4.2160228e+02
   5.6763452e+02   5.4914419e+02   5.2914599e+02   5.2072458e+02   4.3853783e+02
   6.5017852e+02   6.4980480e+02   5.6269958e+02   5.3739953e+02   4.3881137e+02
   5.7496975e+02   5.5550940e+02   5.0466315e+02   4.8117259e+02   4.2692674e+02
   6.1162708e+02   6.0542879e+02   5.4941581e+02   5.2586348e+02   4.3849557e+02
   6.7165129e+02   6.6592699e+02   5.6255986e+02   5.3728341e+02   4.3880929e+02
   5.6339888e+02   5.3816995e+02   4.5026541e+02   4.3957050e+02   4.1835835e+02
   6.8623727e+02   6.4377218e+02   5.5225954e+02   5.2790289e+02   4.3856733e+02
   5.6394887e+02   5.5029260e+02   5.4783551e+02   5.3603939e+02   4.3879751e+02
   5.6314601e+02   5.3786122e+02   4.5306561e+02   4.4994187e+02   4.3454977e+02
   6.0191910e+02   5.8876750e+02   5.1929957e+02   4.7844769e+02   4.0700644e+02
   6.2845352e+02   6.1105404e+02   5.2452557e+02   4.8464713e+02   4.2707547e+02
   6.1540594e+02   5.9961304e+02   5.2160149e+02   4.7849915e+02   4.0198346e+02
   6.4232033e+02   6.3915536e+02   5.5971265e+02   5.3488660e+02   4.3876247e+02
   5.6590306e+02   5.4607508e+02   5.3014662e+02   5.2367254e+02   4.3865072e+02
   5.7674566e+02   5.6146343e+02   5.2355128e+02   5.0734499e+02   4.3729567e+02
   5.6421614e+02   5.3928507e+02   4.7442742e+02   4.6972378e+02   4.3347979e+02
   6.3372652e+02   6.1493051e+02   5.2444615e+02   4.8341018e+02   4.2553367e+02
   6.6945642e+02   6.3322903e+02   5.3771260e+02   5.1109738e+02   4.3742353e+02
   6.1753468e+02   6.1684522e+02   5.6165681e+02   5.3658401e+02   4.3879646e+02
   5.6491879e+02   5.4004211e+02   4.6743123e+02   4.5715928e+02   4.1220307e+02
   6.1008914e+02   5.9777865e+02   5.2804637e+02   4.9822345e+02   4.3477990e+02
   5.6291737e+02   5.3758003e+02   4.3900316e+02   4.2176564e+02   4.2112986e+02
   5.6390339e+02   5.3997885e+02   5.1856428e+02   5.1658272e+02   4.3869676e+02
   5.6434489e+02   5.3931992e+02   4.6169902e+02   4.5120214e+02   3.8460325e+02
   6.3764050e+02   6.3512610e+02   5.5985824e+02   5.3502475e+02   4.3876554e+02
   5.6296489e+02   5.3763687e+02   4.4013677e+02   4.1897798e+02   3.8378720e+02
   5.6291118e+02   5.3757271e+02   4.3881537e+02   3.8480431e+02   3.8173202e+02
   6.5025335e+02   6.2455672e+02   5.2674511e+02   4.8954561e+02   4.3091422e+02
   6.5892262e+02   6.2492495e+02   5.2395911e+02   4.7934344e+02   4.1397600e+02
   6.1300835e+02   6.1300712e+02   5.6290885e+02   5.3757070e+02   4.3881430e+02
   6.3679153e+02   6.3519913e+02   5.6097303e+02   5.3597855e+02   4.3878485e+02
   5.6347011e+02   5.3825770e+02   4.5554113e+02   4.4926772e+02   4.2930864e+02
   7.7631154e+02   7.0636716e+02   5.6273129e+02   5.3742443e+02   4.3881164e+02
   5.6332769e+02   5.3808474e+02   4.5819490e+02   4.5468809e+02   4.3388914e+02
   5.8595531e+02   5.7279697e+02   5.2218569e+02   4.9841895e+02   4.3516053e+02
   7.5947954e+02   6.4257436e+02   5.5051841e+02   5.2616906e+02   4.3850339e+02
   6.6414405e+02   6.3837037e+02   5.4665025e+02   5.2210269e+02   4.3832356e+02
   5.8395573e+02   5.7309111e+02   5.3316706e+02   5.1374993e+02   4.3786231e+02
   6.5455055e+02   6.5323270e+02   5.6234290e+02   5.3710567e+02   4.3880606e+02
   5.6330121e+02   5.3805140e+02   4.4931136e+02   4.3976487e+02   4.2334269e+02
   5.6432784e+02   5.3929902e+02   4.6154787e+02   4.5106591e+02   3.9658528e+02
   6.1679832e+02   6.1261251e+02   5.5474847e+02   5.3066205e+02   4.3865701e+02
   6.1910590e+02   6.0580277e+02   5.3120871e+02   5.0261845e+02   4.3593747e+02
   6.1931372e+02   6.1251217e+02   5.4882674e+02   5.2497722e+02   4.3845867e+02
   5.7849993e+02   5.6739375e+02   5.3694823e+02   5.1973013e+02   4.3829855e+02
   5.6291125e+02   5.3757252e+02   4.3881822e+02   4.3599303e+02   4.3598866e+02
   5.6376848e+02   5.3916622e+02   5.0333581e+02   5.0161018e+02   4.3844187e+02
   6.5530242e+02   6.4509219e+02   5.5680641e+02   5.3224079e+02   4.3869965e+02
   6.1254014e+02   6.0802182e+02   5.5372885e+02   5.2984180e+02   4.3863294e+02
   6.0760115e+02   6.0480294e+02   5.5712864e+02   5.3294290e+02   4.3871842e+02
   5.6396902e+02   5.3886325e+02   4.5852226e+02   4.4876956e+02   4.1757962e+02
   6.1254421e+02   6.0615025e+02   5.4910841e+02   5.2552217e+02   4.3848203e+02
   6.8181888e+02   6.4920984e+02   5.5685747e+02   5.3227351e+02   4.3870066e+02
   5.9058382e+02   5.8618801e+02   5.5151562e+02   5.2923103e+02   4.3861968e+02
   5.6685724e+02   5.4490999e+02   5.1096848e+02   5.0433800e+02   4.3775670e+02
   5.6292869e+02   5.3759417e+02   4.3974853e+02   4.3238391e+02   4.3113886e+02
   5.8387974e+02   5.7561247e+02   5.4224481e+02   5.2258677e+02   4.3839228e+02
   5.6293126e+02   5.3759720e+02   4.3967811e+02   4.2985484e+02   4.2849319e+02
   5.6298816e+02   5.3766773e+02   4.4558125e+02   4.4256078e+02   4.3515020e+02
   5.6299251e+02   5.3767262e+02   4.5563849e+02   4.5483052e+02   4.3777147e+02
   5.6296403e+02   5.3763782e+02   4.5752904e+02   4.5709317e+02   4.3824805e+02
   5.7142046e+02   5.5352629e+02   5.2127627e+02   5.0962225e+02   4.3779664e+02
   6.3054894e+02   6.2013452e+02   5.4286713e+02   5.1817336e+02   4.3809805e+02
   5.9948525e+02   5.9100256e+02   5.3664609e+02   5.1326759e+02   4.3772485e+02
   5.8486722e+02   5.7222612e+02   5.2532678e+02   5.0392555e+02   4.3650105e+02
   5.6311182e+02   5.3794293e+02   5.0088089e+02   5.0045264e+02   4.3871305e+02
   5.6773029e+02   5.4837904e+02   5.2501726e+02   5.1702847e+02   4.3843655e+02
   5.7400950e+02   5.5463666e+02   5.0648348e+02   4.8620254e+02   4.3132659e+02
   6.1646627e+02   6.1225367e+02   5.5468370e+02   5.3061033e+02   4.3865545e+02
   5.6376978e+02   5.3880894e+02   4.8232556e+02   4.7985681e+02   4.3700804e+02
   5.6308325e+02   5.3778405e+02   4.5424458e+02   4.5224773e+02   4.3616725e+02
   6.4960392e+02   6.3190815e+02   5.4229367e+02   5.1713750e+02   4.3802244e+02
   5.7264777e+02   5.6412568e+02   5.4854248e+02   5.3083223e+02   4.3868650e+02
   5.8073092e+02   5.7784636e+02   5.5720590e+02   5.3434500e+02   4.3875372e+02
   5.6297341e+02   5.3764731e+02   4.4034285e+02   4.1996812e+02   3.9400429e+02
   5.7620519e+02   5.7069150e+02   5.5289445e+02   5.3237671e+02   4.3871419e+02
   7.4916337e+02   6.2648386e+02   5.2444926e+02   4.8107704e+02   4.2118099e+02
   5.6876047e+02   5.4693179e+02   5.0165360e+02   4.8950873e+02   4.3458738e+02
   5.6328133e+02   5.3802727e+02   4.5685157e+02   4.5335111e+02   4.3394243e+02
   6.1954396e+02   6.1666951e+02   5.5745169e+02   5.3301993e+02   4.3872002e+02
   5.7208872e+02   5.5830945e+02   5.3619100e+02   5.2257153e+02   4.3848080e+02
   5.6304605e+02   5.3773886e+02   4.4363541e+02   4.3424861e+02   4.2686394e+02
   5.6292544e+02   5.3759250e+02   4.7695930e+02   4.7691191e+02   4.3877460e+02
   5.6292690e+02   5.3759212e+02   4.3995696e+02   4.3475900e+02   4.3338120e+02
   6.0337176e+02   5.9475064e+02   5.3720703e+02   5.1331427e+02   4.3771900e+02
   5.8075651e+02   5.6729140e+02   5.2582171e+02   5.0711651e+02   4.3714313e+02
   5.9238249e+02   5.8048359e+02   5.2352364e+02   4.9627365e+02   4.3433621e+02
   5.9397280e+02   5.8288780e+02   5.2616417e+02   5.0018341e+02   4.3547901e+02
   5.6389396e+02   5.3878619e+02   4.6385543e+02   4.5807133e+02   4.3009159e+02
   5.6568488e+02   5.4141041e+02   4.8326160e+02   4.7509758e+02   4.3161414e+02
   6.4295913e+02   6.1985775e+02   5.2371099e+02   4.7937256e+02   4.1430410e+02
   5.8046546e+02   5.6354147e+02   5.1087354e+02   4.8286281e+02   4.2714061e+02
   5.6321128e+02   5.3795249e+02   4.6656218e+02   4.6515989e+02   4.3703775e+02
   6.4369499e+02   6.4301107e+02   5.6230871e+02   5.3708032e+02   4.3880554e+02
   6.1143435e+02   6.0788843e+02   5.5579355e+02   5.3170892e+02   4.3868650e+02
   6.5550886e+02   6.2505614e+02   5.2509351e+02   4.8383353e+02   4.2604184e+02
   5.7901004e+02   5.6689748e+02   5.3295576e+02   5.1574372e+02   4.3807382e+02
   6.0503838e+02   5.9547877e+02   5.3449351e+02   5.0964329e+02   4.3727548e+02
   5.6994196e+02   5.4731878e+02   4.9108621e+02   4.7226695e+02   4.1195966e+02
   5.6309789e+02   5.3780350e+02   4.5977694e+02   4.5844881e+02   4.3705574e+02
   6.1420941e+02   6.0548639e+02   5.4314606e+02   5.1922247e+02   4.3817185e+02
   6.1764434e+02   6.1441346e+02   5.5676662e+02   5.3244316e+02   4.3870570e+02
   6.1252172e+02   5.9894385e+02   5.2574680e+02   4.9240578e+02   4.3255438e+02
   5.6390216e+02   5.3884536e+02   4.7092675e+02   4.6698211e+02   4.3384198e+02
   5.6362620e+02   5.3845113e+02   4.6027414e+02   4.5497509e+02   4.3090596e+02
   5.7171686e+02   5.5743392e+02   5.3514671e+02   5.2200239e+02   4.3846981e+02
   6.1816230e+02   6.0293049e+02   5.2504747e+02   4.8889952e+02   4.3060541e+02
   6.5319550e+02   6.5277649e+02   5.6271555e+02   5.3741237e+02   4.3881152e+02
   5.6802854e+02   5.4704807e+02   5.1312745e+02   5.0498267e+02   4.3762850e+02
   5.8401617e+02   5.7413662e+02   5.3675507e+02   5.1737877e+02   4.3812868e+02
   5.6305261e+02   5.3774686e+02   4.5724267e+02   4.5601513e+02   4.3719627e+02
   5.8638167e+02   5.7715743e+02   5.3759999e+02   5.1744684e+02   4.3811789e+02
   5.8585278e+02   5.8389472e+02   5.5863949e+02   5.3490622e+02   4.3876441e+02
   6.0144307e+02   5.8983953e+02   5.2441951e+02   4.9318728e+02   4.3300547e+02
   5.7644612e+02   5.6420652e+02   5.3544459e+02   5.1939270e+02   4.3830559e+02
   5.6701898e+02   5.4292632e+02   4.8006976e+02   4.6645691e+02   3.8510503e+02
   6.0331872e+02   5.9006579e+02   5.1962915e+02   4.7845855e+02   4.0656184e+02
   6.2066540e+02   6.0843024e+02   5.3469225e+02   5.0805720e+02   4.3700521e+02
   5.6524285e+02   5.4346916e+02   5.2408364e+02   5.1951959e+02   4.3862954e+02
   6.4032028e+02   6.2539068e+02   5.3878190e+02   5.1282219e+02   4.3763226e+02
   5.8131875e+02   5.7585828e+02   5.5120588e+02   5.3029899e+02   4.3865708e+02
   5.6303212e+02   5.3771879e+02   4.4181462e+02   4.2470612e+02   3.9090686e+02
   5.6291119e+02   5.3757274e+02   4.3881639e+02   4.3601951e+02   4.3601727e+02
   5.7126551e+02   5.5388404e+02   5.2418378e+02   5.1266985e+02   4.3805663e+02
   5.6368406e+02   5.3851737e+02   4.5564755e+02   4.4657759e+02   4.2204001e+02
   5.6646709e+02   5.4240706e+02   4.8315858e+02   4.7247423e+02   4.2789689e+02
   6.1936991e+02   6.1738374e+02   5.5918138e+02   5.3452703e+02   4.3875503e+02
   6.0368084e+02   5.9888532e+02   5.5055534e+02   5.2734267e+02   4.3855192e+02
   6.3467205e+02   6.3466827e+02   5.6290629e+02   5.3756863e+02   4.3881409e+02
   6.0076520e+02   5.9260078e+02   5.3809839e+02   5.1474923e+02   4.3786158e+02
   5.7802220e+02   5.6010484e+02   5.0897883e+02   4.8327092e+02   4.2810967e+02
   6.1939909e+02   6.0286241e+02   5.2242280e+02   4.7981781e+02   4.1741982e+02
   5.6329114e+02   5.3803691e+02   4.4763259e+02   4.3515528e+02   4.0923071e+02
   6.1574549e+02   6.1574480e+02   5.6291036e+02   5.3757215e+02   4.3881437e+02
   5.6714275e+02   5.4315542e+02   4.8145519e+02   4.6793192e+02   4.1560580e+02
   5.6617037e+02   5.4267390e+02   4.9512319e+02   4.8734074e+02   4.3548603e+02
   5.9593790e+02   5.8869677e+02   5.4119941e+02   5.1897948e+02   4.3817776e+02
   5.6316858e+02   5.3788884e+02   4.5528721e+02   4.5252118e+02   4.3506656e+02
