# Supplementary material for: Rethinking Colour Constancy
Source: PLoS One. 2015 Sep 10;10(9):e0135029. doi: 10.1371/journal.pone.0135029 (PMC4565710; doi:10.1371/journal.pone.0135029)
Supplement: S1 Dataset — (ZIP) [file pone.0135029.s002.zip › 5-TransitionMetamerReflectanceData/NtoG_20munsells/targetXYZ_1.txt]

   2.3582590e-01   1.6698341e+00   1.9308920e+00
   4.6659952e-01   2.0473505e+00   1.7887297e+00
   3.8915756e-01   1.9483570e+00   1.8329821e+00
   2.0177594e-01   2.1109409e+00   1.7403366e+00
   2.4783314e+00   4.8543684e+00   1.4052556e-01
   3.2054080e-01   1.2347397e+00   1.6979731e+00
   2.3636591e+00   4.1901290e+00   1.6532329e-01
   1.0730791e+00   5.2514820e+00   6.0358513e-01
   2.1631962e-01   2.3909752e+00   1.6096301e+00
   1.8609211e+00   4.0066765e+00   7.5929062e-01
   6.2687307e-01   4.8609291e+00   6.4188809e-01
   8.0050567e-01   6.8256819e-01   8.2533439e-01
   1.5463964e+00   4.4757035e+00   8.1533182e-01
   2.3656944e+00   3.8110638e+00   1.2740057e-01
   4.4095806e-01   9.6273872e-01   1.4682044e+00
   8.2971763e-01   5.6407716e-01   4.5895924e-01
   1.9596882e+00   6.0949873e+00   2.4162354e-01
   2.3429312e-01   1.6842577e+00   1.9241125e+00
   2.2874426e+00   3.5772726e+00   1.5739590e-01
   2.4109784e+00   5.0304507e+00   1.7465875e-01
   2.4382085e-01   1.6175425e+00   1.9116340e+00
   3.2297240e-01   1.6182531e+00   1.8683663e+00
   2.3372141e-01   3.2337361e+00   1.2426152e+00
   5.5863839e-01   4.1664747e+00   9.2330346e-01
   2.2874519e-01   2.2350974e+00   1.6700657e+00
   5.4575641e-01   2.4559470e+00   1.6639402e+00
   1.2680825e+00   5.8629151e+00   3.9544455e-01
   1.1359426e+00   9.3673776e-01   4.7811620e-01
   5.2470682e-01   4.7589528e+00   7.0223849e-01
   2.2919077e+00   4.3970164e+00   2.9378807e-01
   2.0609205e+00   2.8771760e+00   2.8079460e-01
   2.1152930e+00   2.9276935e+00   1.6071526e-01
   3.0575449e-01   3.8038058e+00   1.0090450e+00
   1.4558704e+00   1.6951812e+00   6.9862846e-01
   2.3005295e+00   5.5577603e+00   1.8594014e-01
   2.3277394e-01   1.7010994e+00   1.9174418e+00
   6.5147202e-01   4.9970053e+00   6.1030095e-01
   2.2440457e+00   3.7839555e+00   2.7674150e-01
   2.3670871e+00   3.7455322e+00   1.2309104e-01
   2.3437285e-01   1.6841923e+00   1.9245316e+00
   2.0508459e+00   5.3641604e+00   3.5254939e-01
   2.2418009e+00   3.2068367e+00   1.1687317e-01
   1.4861999e+00   5.5463070e+00   4.7825034e-01
   1.4708857e+00   6.0945852e+00   3.5178436e-01
   1.4524355e+00   5.7537131e+00   4.1061617e-01
   1.4532277e+00   1.3391227e+00   1.1109511e-01
   1.3437824e+00   5.8423123e+00   3.9701434e-01
   1.4433234e+00   6.0165376e+00   3.5072292e-01
   2.0858925e-01   2.8703968e+00   1.3907979e+00
   2.3444607e-01   1.6834536e+00   1.9232761e+00
   1.6717941e+00   6.1380074e+00   2.9718714e-01
   1.4089042e+00   5.9501880e+00   3.6459647e-01
   2.2680164e-01   3.3903596e+00   1.2095849e+00
   9.7280600e-01   6.8866879e-01   3.2003157e-01
   2.1817574e-01   1.8614213e+00   1.8393862e+00
   1.6666828e+00   1.8455543e+00   2.8331059e-01
   2.2193027e+00   3.1996459e+00   1.2428244e-01
   1.5769793e+00   1.5665277e+00   1.1223762e-01
   4.5166291e-01   8.7327883e-01   1.3958808e+00
   2.6701072e-01   3.3992569e+00   1.1734544e+00
   1.6974476e+00   4.4098385e+00   7.7990770e-01
   1.0925353e+00   8.1217488e-01   1.0846809e-01
   2.6409849e-01   1.4656812e+00   1.8358180e+00
   6.1436142e-01   4.9692765e+00   6.3599501e-01
   1.4663643e+00   6.0543008e+00   3.4885066e-01
   7.7773139e-01   5.3153485e+00   5.5862883e-01
   2.3272135e-01   1.7083130e+00   1.9102355e+00
   1.9207514e-01   2.8469111e+00   1.4309109e+00
   2.2867721e-01   1.7403223e+00   1.8975632e+00
   2.1973170e-01   1.8389924e+00   1.8537112e+00
   2.7191134e-01   1.4577361e+00   1.8301076e+00
   2.4277684e-01   1.6504337e+00   1.9259187e+00
   2.3517676e-01   1.6762497e+00   1.9271259e+00
   2.3447270e-01   1.6825123e+00   1.9246557e+00
   1.1601408e+00   5.8475038e+00   4.2429854e-01
   1.2141620e+00   1.0806859e+00   5.2058517e-01
   2.2584816e-01   1.7706450e+00   1.8846821e+00
   1.8012585e+00   6.1474458e+00   2.7425100e-01
   1.7909587e+00   6.0871003e+00   2.7333534e-01
   1.1534157e+00   1.0718418e+00   6.6756583e-01
   3.3441406e-01   4.0769163e+00   9.2947152e-01
   2.3216613e+00   5.0886516e+00   2.3116254e-01
   1.7422711e+00   1.9986802e+00   2.4665375e-01
   2.3619334e-01   1.6660637e+00   1.9322938e+00
   1.6007125e+00   5.2926701e+00   5.5404966e-01
   2.0348763e+00   2.5999739e+00   1.1357515e-01
   1.1346805e+00   5.5851258e+00   4.7442619e-01
   1.2507870e+00   1.0184446e+00   1.0737432e-01
   2.0019186e+00   5.0338411e+00   4.7668473e-01
   1.3964974e+00   6.0112961e+00   3.6861848e-01
   2.4292176e-01   1.6518931e+00   1.9262917e+00
   2.4958638e-01   1.6331515e+00   1.9162851e+00
   3.6386102e-01   2.4506261e+00   1.6287166e+00
   3.6362621e-01   1.9532281e+00   1.8380360e+00
   9.3138207e-01   6.3928320e-01   1.7786062e-01
   1.3396971e+00   5.9479011e+00   3.7494791e-01
   1.9638102e-01   2.2510262e+00   1.6757554e+00
   9.9304734e-01   6.9824736e-01   1.0997425e-01
   1.8692118e+00   5.6460488e+00   3.4320853e-01
   1.3098799e+00   1.1062561e+00   1.1100138e-01
   5.7587476e-01   4.8466703e+00   6.5678237e-01
   2.5699093e-01   3.5550584e+00   1.1195211e+00
   5.3340872e-01   1.2631194e+00   1.5891394e+00
   1.1597592e+00   4.2905739e+00   9.7830127e-01
   2.7823365e-01   3.7717998e+00   1.0418863e+00
   2.1325384e+00   3.2543851e+00   3.4236016e-01
   1.8773900e+00   6.0898030e+00   2.4956513e-01
   2.3819369e+00   5.3550620e+00   1.6071020e-01
   2.2699140e-01   1.7589668e+00   1.8911512e+00
   2.3042451e-01   1.7256520e+00   1.9069088e+00
   1.5703271e+00   5.8688923e+00   3.4701368e-01
   2.3382032e+00   3.9487495e+00   1.6216674e-01
   9.0606398e-01   5.5269602e+00   5.0500738e-01
   3.8036074e-01   1.0391038e+00   1.5539715e+00
   2.3655707e-01   1.6628925e+00   1.9332929e+00
   2.2479040e+00   3.4463062e+00   1.7058764e-01
   8.7401519e-01   8.0241531e-01   8.7778024e-01
   1.3071888e+00   5.9634765e+00   3.8301982e-01
   2.0123490e-01   2.1913782e+00   1.6934323e+00
   2.0327753e+00   5.1785024e+00   4.1684087e-01
   2.0509078e-01   3.1447008e+00   1.3271875e+00
   2.2817994e+00   3.8795029e+00   2.3428033e-01
   8.6147963e-01   2.0414951e+00   1.5547746e+00
   1.2689974e+00   1.0910218e+00   2.8714461e-01
   5.6441937e-01   4.0680046e+00   9.6294598e-01
   2.9325254e-01   1.6879622e+00   1.9026005e+00
   2.7539917e-01   1.7506421e+00   1.9051089e+00
   5.8957049e-01   6.7326622e-01   1.0992809e+00
   2.4275826e+00   4.6585612e+00   1.4524304e-01
   2.2575144e+00   5.3060213e+00   2.4182778e-01
   7.8713345e-01   5.7470470e-01   6.3319536e-01
   2.3270894e+00   4.3319837e+00   2.3469317e-01
   8.7478813e-01   6.0016639e-01   4.1629287e-01
   1.1751622e+00   5.4741487e+00   5.1625890e-01
   2.2647208e+00   3.2986582e+00   1.1504888e-01
   2.7206495e-01   3.6658480e+00   1.0781374e+00
   6.4959463e-01   4.9414438e+00   6.2804240e-01
   2.0477770e+00   5.1472624e+00   4.1655538e-01
   7.3317857e-01   5.5475700e-01   7.0988558e-01
   1.8432087e+00   6.1281502e+00   2.6366966e-01
   2.2240713e+00   5.8504345e+00   1.8813200e-01
   2.0063740e+00   2.5309196e+00   1.1850148e-01
   2.2292033e+00   5.7941879e+00   1.9123412e-01
   2.3300790e+00   3.5490690e+00   1.2133228e-01
   1.4132680e+00   5.9430881e+00   3.6809268e-01
   1.2878623e+00   5.9737068e+00   3.9691284e-01
   2.0579711e+00   5.8803446e+00   2.3356187e-01
   2.0361996e-01   2.0842425e+00   1.7397100e+00
   2.3681755e+00   5.6261561e+00   1.7057335e-01
   1.5633983e+00   6.0747767e+00   3.2599887e-01
   2.3595159e-01   1.6695694e+00   1.9315036e+00
   3.0095700e-01   3.3969302e+00   1.1888616e+00
   1.5419365e+00   1.5352305e+00   1.4699694e-01
   1.7261433e+00   1.8854111e+00   1.1355682e-01
   1.1378149e+00   5.6693899e+00   4.5245884e-01
   6.8806671e-01   1.7461083e+00   1.6450079e+00
   2.3041515e-01   1.7238052e+00   1.9064313e+00
   2.4134831e+00   4.5752441e+00   1.5864442e-01
   2.1617681e+00   3.0854575e+00   1.6213215e-01
   2.1800180e-01   1.8653533e+00   1.8462597e+00
   2.0825430e+00   2.7476687e+00   1.1401534e-01
   1.8415963e+00   2.1274985e+00   1.0920524e-01
   9.6717683e-01   7.2807400e-01   5.3007184e-01
   2.1202138e-01   1.9471159e+00   1.8116250e+00
   1.1385598e+00   5.8025451e+00   4.3606152e-01
   2.3524460e-01   1.6768119e+00   1.9285180e+00
   7.9272646e-01   5.5411937e-01   5.5996315e-01
   1.1419018e+00   8.7664486e-01   1.4563350e-01
   2.0577106e+00   5.6536908e+00   2.7170941e-01
   2.3587228e-01   1.6691849e+00   1.9310112e+00
   2.2337560e-01   1.7970807e+00   1.8697778e+00
   1.2494205e+00   1.3739273e+00   8.0547340e-01
   1.5912809e+00   5.6891454e+00   4.0977782e-01
   2.2080362e-01   1.8326737e+00   1.8603437e+00
   2.6341125e-01   3.6366905e+00   1.0971023e+00
   2.8193538e-01   1.3717078e+00   1.7839164e+00
   1.6120853e+00   6.1352218e+00   3.1525889e-01
   2.2327462e+00   3.1851863e+00   1.1421124e-01
   1.8347425e+00   5.8536129e+00   2.8494159e-01
   2.4918088e-01   1.6576308e+00   1.9244716e+00
   1.7478582e+00   1.9248978e+00   1.1187399e-01
   2.4491861e-01   1.6154217e+00   1.9103920e+00
   1.2951078e+00   5.9721199e+00   3.9257754e-01
   2.3852617e+00   4.1516457e+00   1.3900023e-01
   1.2423008e+00   5.6882038e+00   4.3398700e-01
   2.0171785e+00   2.6779829e+00   2.2476595e-01
   2.3715136e-01   1.6524993e+00   1.9285725e+00
   1.4802123e+00   5.6925571e+00   4.2478211e-01
   1.1198392e+00   5.6123355e+00   4.6013205e-01
   2.3497937e+00   3.8292885e+00   1.2836040e-01
   2.3583551e-01   1.6924449e+00   1.9233117e+00
   2.3981681e+00   3.9783567e+00   1.2304771e-01
   5.6271935e-01   4.8574005e+00   6.7260280e-01
   2.1549182e+00   3.1000107e+00   2.0474452e-01
   1.9738923e-01   2.9877072e+00   1.3899334e+00
   2.3121322e-01   1.7171759e+00   1.9106330e+00
   1.9137182e+00   5.7287458e+00   3.0753681e-01
   2.0796616e+00   5.4437945e+00   3.1505638e-01
   1.9512739e-01   2.2887795e+00   1.6604648e+00
   5.4618627e-01   2.6291611e+00   1.6019021e+00
   6.4811113e-01   5.0125649e+00   6.1081617e-01
   2.3997357e+00   3.9670619e+00   1.2616501e-01
   2.2988667e+00   5.6300752e+00   1.7360668e-01
   4.3762380e-01   1.9974213e+00   1.8078060e+00
   2.0303378e+00   2.9068640e+00   3.9466211e-01
   9.2856103e-01   5.5703258e+00   5.0273674e-01
   2.8800190e-01   1.7930238e+00   1.8909968e+00
   1.8190331e+00   5.9204834e+00   2.8641476e-01
   1.2632002e+00   5.9206010e+00   3.9980976e-01
   2.4053759e+00   5.4174471e+00   1.5900363e-01
   2.4589525e-01   1.6048067e+00   1.9049601e+00
   3.2225983e-01   4.0584313e+00   9.7067374e-01
   1.8219624e+00   6.0812434e+00   2.6805581e-01
   9.6360112e-01   6.7042441e-01   1.3835503e-01
   2.3220525e+00   3.5555147e+00   1.2386446e-01
   7.6948104e-01   4.3551524e+00   9.0850250e-01
   1.7640821e+00   2.9727644e+00   8.1220422e-01
   1.9630512e-01   2.2406843e+00   1.6941032e+00
   2.2591320e+00   3.4274907e+00   1.5614193e-01
   1.2995863e+00   5.9815380e+00   3.9421112e-01
   2.0430739e-01   2.0702391e+00   1.7594868e+00
   1.6225992e+00   1.7168431e+00   1.9704318e-01
   1.0163100e+00   5.2700385e+00   5.8446424e-01
   1.9720497e-01   2.4646229e+00   1.5688346e+00
   2.2541001e+00   3.3288604e+00   1.2565487e-01
   2.1119910e+00   3.0565930e+00   2.8430267e-01
   2.1714704e-01   1.8752197e+00   1.8417007e+00
   2.8006438e-01   1.4414137e+00   1.8192894e+00
   2.6882457e-01   1.4805446e+00   1.8415870e+00
   1.9075318e-01   2.7619656e+00   1.4852218e+00
   5.0542610e-01   1.3820876e+00   1.6639193e+00
   1.5989641e+00   6.1379039e+00   3.1977675e-01
   9.2447430e-01   6.3242578e-01   2.2520913e-01
   1.6258941e+00   6.0135922e+00   3.1745465e-01
   9.6538344e-01   6.7255602e-01   1.4491040e-01
   2.7248015e-01   1.6892394e+00   1.9146741e+00
   1.8853949e-01   2.6048389e+00   1.5502455e+00
   3.0470834e-01   1.4440510e+00   1.8106014e+00
   1.9532841e-01   2.2947803e+00   1.6554946e+00
   2.0312791e-01   2.0943171e+00   1.7556990e+00
   5.0903344e-01   7.7296624e-01   1.2711018e+00
   1.2403733e+00   5.5942262e+00   4.7361804e-01
   2.3569950e-01   1.6709361e+00   1.9301027e+00
   3.7772291e-01   1.2610041e+00   1.6858363e+00
   2.4979034e-01   1.8838342e+00   1.8425609e+00
   4.8208150e-01   9.7102613e-01   1.4479357e+00
   2.2534117e+00   5.7827004e+00   1.8974759e-01
   6.9445186e-01   1.7126746e+00   1.6299084e+00
   1.8854986e+00   5.9760305e+00   2.5760203e-01
   2.2182389e+00   5.2072249e+00   2.8624645e-01
   1.2330305e+00   5.5177441e+00   5.0022928e-01
   2.4563128e+00   4.8205116e+00   1.4276644e-01
   5.4959232e-01   1.8117531e+00   1.7545585e+00
   1.1436361e+00   2.0200021e+00   1.3156071e+00
   2.1165973e-01   2.3758066e+00   1.6160110e+00
   3.3314886e-01   1.4674514e+00   1.8092730e+00
   1.6249911e+00   6.1290261e+00   3.0807482e-01
   2.2955355e-01   1.7340297e+00   1.8972107e+00
   2.0060779e+00   2.5485003e+00   1.1397095e-01
   6.7885422e-01   5.7125925e-01   8.4018519e-01
   2.4508678e+00   4.4797848e+00   1.3246871e-01
   2.3069816e+00   4.6363016e+00   2.8437858e-01
   1.9655961e-01   2.2365236e+00   1.6956801e+00
   1.1485474e+00   5.8578073e+00   4.3725813e-01
   3.3161305e-01   2.0173819e+00   1.8100785e+00
   2.1046124e-01   1.9635125e+00   1.8027268e+00
   6.2181673e-01   3.7540774e+00   1.1089923e+00
   1.2086370e+00   5.8069374e+00   4.1667713e-01
   8.6655383e-01   8.5381579e-01   9.5481411e-01
   5.2370352e-01   1.0426696e+00   1.4701291e+00
   1.8826383e+00   5.8555655e+00   2.7444976e-01
   7.4331541e-01   5.2502690e+00   5.7371515e-01
   1.2959351e+00   5.9544143e+00   3.8591635e-01
   2.1547984e-01   1.9562103e+00   1.7930662e+00
   2.0186564e+00   6.0397657e+00   2.2354936e-01
   1.2178441e+00   4.9262901e+00   7.4426638e-01
   2.3664154e-01   1.6622210e+00   1.9329436e+00
   1.9523960e-01   2.2437219e+00   1.6831149e+00
   6.6940442e-01   4.9979713e+00   6.1424244e-01
   1.9938616e+00   5.8608626e+00   2.5428827e-01
   1.6266822e+00   1.7188377e+00   1.6362005e-01
   1.5263438e+00   1.5424073e+00   2.4246011e-01
   7.4351906e-01   5.2474565e+00   5.7250601e-01
   1.1362422e+00   4.6763493e+00   8.3287099e-01
   1.5412010e+00   1.5252351e+00   1.3744848e-01
   2.4013833e+00   4.2593721e+00   1.3034914e-01
   2.3857919e-01   3.4549074e+00   1.1722078e+00
   2.4638684e-01   1.5961652e+00   1.9014270e+00
   2.1114864e+00   5.9565311e+00   2.1492274e-01
   2.0589767e+00   5.9258569e+00   2.1831605e-01
   1.5859322e+00   6.1053186e+00   3.1416034e-01
   2.0881743e+00   5.9988506e+00   2.1098303e-01
   1.0860138e+00   8.0442410e-01   1.0846455e-01
   2.1650791e+00   2.9465172e+00   1.1758343e-01
   2.1510585e+00   2.9897711e+00   1.4439198e-01
   2.4404917e-01   3.4519120e+00   1.1578492e+00
   2.2261808e-01   1.8089026e+00   1.8698409e+00
   1.3150494e+00   3.9884446e+00   1.0399754e+00
   2.4211132e+00   5.1887740e+00   1.5155695e-01
   6.6705761e-01   3.5150589e+00   1.2583104e+00
   1.5591884e+00   6.0709480e+00   3.2589467e-01
   1.9778566e-01   2.8775516e+00   1.3961753e+00
   2.4598118e+00   4.9598466e+00   1.4700882e-01
   2.9240174e-01   1.3861967e+00   1.7879465e+00
   1.1301966e+00   5.7403897e+00   4.3851022e-01
   3.3174175e-01   1.5616262e+00   1.8457205e+00
   2.1352775e+00   5.9956344e+00   2.1111142e-01
   1.0113785e+00   7.2225648e-01   2.0489577e-01
   9.0484888e-01   5.5266608e+00   5.0647024e-01
   2.4203098e-01   1.6828508e+00   1.9271104e+00
   1.7941543e+00   5.7237374e+00   3.4243910e-01
   2.4200898e-01   1.6173461e+00   1.9117012e+00
   1.3770421e+00   6.0396034e+00   3.7506945e-01
   2.0816319e-01   2.0062853e+00   1.7898809e+00
   1.9952810e+00   5.4776871e+00   3.4907734e-01
   1.6711372e+00   5.7574174e+00   3.7104329e-01
   1.6016211e+00   6.0132926e+00   3.2075000e-01
   9.2595278e-01   7.3460898e-01   6.5901280e-01
   1.4432407e+00   5.9631810e+00   3.5848861e-01
   9.0045668e-01   6.2105160e-01   3.8796311e-01
   2.3714924e+00   4.7801656e+00   2.0233705e-01
   2.3647566e-01   1.6631155e+00   1.9334063e+00
   3.0329736e-01   3.9545896e+00   9.9380110e-01
   1.8616135e+00   5.0055547e+00   5.5972034e-01
   8.0208541e-01   4.9836676e+00   6.3852232e-01
   1.3764715e+00   1.2281825e+00   1.1119306e-01
   1.0321500e+00   5.6728645e+00   4.6396570e-01
   2.3383844e+00   3.7237458e+00   1.2134109e-01
   2.3644318e-01   1.6638435e+00   1.9334430e+00
   1.0091476e+00   7.1920051e-01   1.8946329e-01
   1.3702998e+00   5.5704445e+00   4.8231822e-01
   1.1054084e+00   5.8074446e+00   4.4802093e-01
   4.6939768e-01   8.0105671e-01   1.3232271e+00
   1.9908732e+00   6.0641370e+00   2.2979327e-01
   2.1771041e-01   3.2422238e+00   1.2583707e+00
   1.4233366e+00   5.9305857e+00   3.7127768e-01
   2.1843930e+00   5.9361652e+00   2.0145073e-01
   4.3899126e-01   4.4065521e+00   8.0333975e-01
   8.2770472e-01   5.4050385e+00   5.3836457e-01
   1.4609667e+00   5.7346995e+00   4.1543433e-01
   1.1524219e+00   8.8751566e-01   1.3375531e-01
   8.9257296e-01   1.5931179e+00   1.4168170e+00
   9.5380468e-01   4.4670668e+00   9.0789702e-01
   1.5819987e+00   3.3697719e+00   1.0381933e+00
   2.3346893e-01   3.0057905e+00   1.3418132e+00
   4.3707226e-01   1.9195845e+00   1.8206792e+00
   3.9893548e-01   1.0565420e+00   1.5554995e+00
   2.4491375e-01   1.6232478e+00   1.9135353e+00
   3.7544257e-01   4.2923713e+00   8.7246557e-01
   2.4101596e+00   5.4129540e+00   1.5461294e-01
   1.8973343e+00   2.2600940e+00   1.0873477e-01
   2.4031805e+00   5.3499741e+00   1.5833162e-01
   1.0032769e+00   7.1292274e-01   1.4610803e-01
   2.4229559e+00   5.3917562e+00   1.5397560e-01
   1.2432707e+00   1.0173273e+00   1.2160986e-01
   4.8289469e-01   4.6527149e+00   7.4499067e-01
   2.1199828e+00   2.8618219e+00   1.1559585e-01
   1.5800070e+00   2.6563376e+00   9.8311062e-01
   3.9787463e-01   1.5961639e+00   1.8136333e+00
   5.2036944e-01   4.7619857e+00   7.1828084e-01
   2.4011685e+00   5.3885876e+00   1.6170172e-01
   2.9445869e-01   1.3891935e+00   1.7884744e+00
   1.4871506e+00   1.4526373e+00   2.1174198e-01
   2.2786946e-01   1.7490344e+00   1.8953402e+00
   9.8324257e-01   5.6521424e+00   4.8531274e-01
   1.9309192e+00   5.9779934e+00   2.4334339e-01
   9.4954676e-01   6.5769451e-01   1.4171257e-01
   1.3306447e+00   3.0463745e+00   1.2380812e+00
   1.0173672e+00   2.2751736e+00   1.4565581e+00
   2.6003279e-01   1.5695731e+00   1.8848808e+00
   1.0085024e+00   7.1369662e-01   1.1057889e-01
   3.9270490e-01   1.1849666e+00   1.6354304e+00
   6.1292662e-01   8.6066721e-01   1.2631459e+00
   3.6516610e-01   1.1198115e+00   1.6124441e+00
   2.0407657e-01   2.5022289e+00   1.5525139e+00
   2.7711274e-01   1.6002968e+00   1.8903884e+00
   2.0614966e-01   2.0288068e+00   1.7720585e+00
   1.3700171e+00   1.3075450e+00   4.2217401e-01
   1.1831004e+00   4.7026587e+00   8.2374542e-01
   1.1155321e+00   3.3946666e+00   1.2648220e+00
   2.1514744e-01   1.8951610e+00   1.8266623e+00
   1.6876131e+00   6.0030262e+00   3.0917433e-01
   3.0892772e-01   2.3135608e+00   1.6646699e+00
   2.3191827e-01   1.7102956e+00   1.9139503e+00
   2.4599597e-01   1.6668987e+00   1.9284181e+00
   2.3562410e+00   4.2069729e+00   1.6847072e-01
   2.1598673e+00   5.8027687e+00   2.0415326e-01
   4.3236644e-01   1.1032881e+00   1.5657533e+00
   2.2483474e-01   1.7806854e+00   1.8784597e+00
   1.9919086e-01   2.1783980e+00   1.7240018e+00
   1.9001039e-01   2.7306194e+00   1.4863059e+00
   1.2118926e+00   5.5335945e+00   4.9379081e-01
   1.8448510e+00   5.5633796e+00   3.7766918e-01
   1.8926160e+00   6.1160367e+00   2.5459696e-01
   2.0941297e+00   5.2541912e+00   3.5789133e-01
   1.6803438e+00   5.7387164e+00   3.7334197e-01
   2.5190561e-01   1.5453499e+00   1.8768514e+00
   3.4247357e-01   1.6307201e+00   1.8600241e+00
   1.7270684e+00   5.7898313e+00   3.4485590e-01
   2.1199116e+00   5.6248494e+00   2.4299130e-01
   1.9167814e+00   6.1097298e+00   2.5039811e-01
   2.1642570e-01   1.8786886e+00   1.8338875e+00
   7.0947349e-01   2.0668109e+00   1.6673101e+00
   1.3748176e+00   5.6402846e+00   4.5521092e-01
   2.0754246e+00   2.6929764e+00   1.1426672e-01
   1.0001580e+00   3.2332627e+00   1.3442549e+00
   1.5198534e+00   1.4571974e+00   1.1103841e-01
   1.7763586e+00   6.0231638e+00   2.7718010e-01
   1.1977132e+00   5.6192352e+00   4.6464971e-01
   1.6597546e+00   5.9360282e+00   3.2209235e-01
   2.4093506e+00   5.4932423e+00   1.6273888e-01
   6.4540808e-01   5.9792476e-01   9.3503562e-01
   1.0503872e+00   7.6655056e-01   1.9395038e-01
   2.9366573e-01   1.3379739e+00   1.7629680e+00
   3.3966758e-01   4.1390727e+00   9.2848621e-01
   1.4284405e+00   6.0549687e+00   3.5458368e-01
   1.3351754e+00   1.1616007e+00   1.1307046e-01
   1.9654834e-01   2.9650018e+00   1.4017550e+00
   2.5213592e-01   2.1767763e+00   1.7161477e+00
   1.2113051e+00   5.9143323e+00   4.1908779e-01
   1.4906103e+00   5.3428632e+00   5.6181199e-01
   1.9604597e-01   2.2418864e+00   1.6980528e+00
   3.9232320e-01   1.7438624e+00   1.8472538e+00
   1.1493588e+00   5.8455758e+00   4.2976430e-01
   1.4466858e+00   6.0438861e+00   3.5449510e-01
   2.2701483e-01   1.7598160e+00   1.8912584e+00
   1.1666420e+00   9.0649697e-01   1.1851482e-01
   1.6078187e+00   6.0514130e+00   3.0730587e-01
   2.3120390e+00   5.7568993e+00   1.8027578e-01
   2.3406652e+00   3.6584636e+00   1.2619260e-01
   1.9193554e-01   2.4529197e+00   1.5871647e+00
   1.9778165e-01   2.6532263e+00   1.4867353e+00
   1.3768294e+00   5.9536137e+00   3.6435266e-01
   1.8448703e+00   2.1554012e+00   1.1152928e-01
   2.3522900e-01   1.6752182e+00   1.9276732e+00
   1.6618919e+00   3.9768724e+00   8.8868630e-01
   1.3139413e+00   1.6207072e+00   9.0472920e-01
   1.1482850e+00   8.8223964e-01   1.3439244e-01
   2.3101882e-01   1.7189246e+00   1.9096621e+00
   1.5819642e+00   5.9650423e+00   3.3604158e-01
   2.8156212e-01   1.6985926e+00   1.9100520e+00
   6.0420885e-01   1.2993142e+00   1.5510734e+00
   2.3928142e-01   3.4475992e+00   1.1736072e+00
   9.1813308e-01   6.4012681e-01   3.9813826e-01
   2.2234350e-01   1.8177742e+00   1.8679572e+00
   2.3924057e+00   4.0010373e+00   1.2861199e-01
   2.2768388e-01   1.7546784e+00   1.8944121e+00
   2.2173082e+00   5.4295249e+00   2.4176598e-01
   4.5745706e-01   4.4547358e+00   7.8248194e-01
   1.8790137e-01   2.6607730e+00   1.5168329e+00
   2.5524503e-01   1.5215054e+00   1.8648450e+00
   1.0294442e+00   4.3898929e+00   9.3867120e-01
   1.2297343e+00   1.0149931e+00   2.2108601e-01
   1.2206612e+00   5.7724194e+00   4.2591281e-01
   5.2270353e-01   8.2944376e-01   1.3092032e+00
   2.3645566e-01   1.6635936e+00   1.9335667e+00
   2.3331161e+00   3.6128877e+00   1.2438063e-01
   1.3791598e+00   5.0797507e+00   6.7555493e-01
   1.5480334e+00   6.1076456e+00   3.2620685e-01
   7.8590081e-01   5.2506117e+00   5.4632094e-01
   1.9315775e+00   4.6563632e+00   6.0222767e-01
   1.4468737e+00   5.9183036e+00   3.6924248e-01
   1.6976563e+00   2.7461152e+00   8.6080939e-01
   2.7093775e-01   1.4944765e+00   1.8464245e+00
   2.4988247e-01   1.5685680e+00   1.8880587e+00
   2.0107437e-01   3.0769477e+00   1.3549973e+00
   1.8791629e+00   5.9215225e+00   2.7203707e-01
   2.2420958e+00   5.8217909e+00   1.8437290e-01
   2.4426858e-01   1.6782769e+00   1.9285657e+00
   2.2864702e-01   1.7455366e+00   1.8985393e+00
   1.9296609e+00   2.4060081e+00   1.6114374e-01
   2.0456631e+00   2.6345150e+00   1.1770998e-01
   1.2287336e+00   9.9556316e-01   1.1670409e-01
   8.9066147e-01   5.5084428e+00   5.1546819e-01
   2.1021355e+00   5.3774484e+00   3.2065603e-01
   2.3995179e+00   5.5177387e+00   1.6435544e-01
   2.4664038e-01   3.1830577e+00   1.2651675e+00
   2.1574758e-01   1.8948325e+00   1.8310278e+00
   1.4473608e+00   4.8587499e+00   7.3310135e-01
   1.8979707e-01   2.4745150e+00   1.6057805e+00
   3.4706193e-01   1.4480264e+00   1.7935725e+00
   2.4170962e-01   3.4991647e+00   1.1522578e+00
   2.2975197e+00   4.1336597e+00   2.4907512e-01
   1.5212855e+00   1.5256424e+00   2.2552681e-01
   6.5113031e-01   4.9712887e+00   6.2197519e-01
   1.2043844e+00   5.3950819e+00   5.4864806e-01
   1.5116827e+00   1.7899764e+00   6.6540528e-01
   4.6380249e-01   4.1406160e+00   9.0619810e-01
   1.8689202e+00   2.4305501e+00   4.2357323e-01
   6.1303437e-01   1.6295066e+00   1.6686165e+00
   2.7894397e-01   1.3869690e+00   1.7925786e+00
   7.0042621e-01   1.9785690e+00   1.6655718e+00
   2.0246807e+00   2.7634387e+00   2.8457966e-01
   2.1945773e+00   3.2911201e+00   2.2571456e-01
   1.2519685e+00   5.7089652e+00   4.2567219e-01
   9.0918959e-01   5.3908972e+00   5.2016137e-01
   2.4345076e+00   4.8971627e+00   1.5250181e-01
   2.4042188e+00   4.1293243e+00   1.3151523e-01
   2.3059067e+00   4.3852229e+00   2.7082719e-01
   2.4579298e+00   4.8146538e+00   1.4379611e-01
   2.0641136e-01   3.1674087e+00   1.3062630e+00
   9.0898323e-01   6.2111427e-01   2.4882335e-01
   9.9168728e-01   7.1982744e-01   1.1119815e-01
   9.8691173e-01   7.3030235e-01   1.1276291e-01
   9.8727900e-01   6.9347196e-01   1.1193307e-01
   2.3554287e-01   1.6549247e+00   1.9262821e+00
   9.7491561e-01   6.8145664e-01   1.2910065e-01
   8.9424262e-01   1.1195290e+00   1.7011851e-01
   9.8404042e-01   6.9027629e-01   1.1784447e-01
   9.7572000e-01   6.8282501e-01   1.1899576e-01
   9.8729390e-01   6.9349190e-01   1.1193513e-01
   7.7507430e-01   5.2977930e+00   5.5698459e-01
   2.2356648e+00   5.8522344e+00   1.9236682e-01
   7.0043098e-01   5.1186351e+00   5.8683632e-01
   1.5714495e+00   6.0883698e+00   3.2297280e-01
   8.7931552e-01   5.9445750e-01   3.1146598e-01
   2.5060539e-01   2.9541979e+00   1.1215852e+00
   9.9025000e-01   6.9823827e-01   1.1067859e-01
   8.6460261e-01   5.4089586e+00   5.1635449e-01
   1.2183112e+00   9.9510932e-01   1.1133352e-01
   1.0651262e+00   3.3269137e+00   2.4702735e-01
   9.6165876e-01   5.4989958e+00   4.7717980e-01
   7.6675752e-01   1.3862154e+00   2.8138502e-01
   9.9671097e-01   7.0848554e-01   1.1070436e-01
   1.0410215e+00   7.7667086e-01   1.1086634e-01
   2.7349582e-01   2.8979419e+00   1.0449225e+00
   1.3821166e+00   5.0315362e+00   2.8524762e-01
   9.8557386e-01   6.9323999e-01   1.0413976e-01
   9.6902421e-01   7.1374446e-01   1.3164708e-01
   7.4484927e-01   3.0314727e+00   3.5105839e-01
   9.7856725e-01   7.1084335e-01   1.1883743e-01
   9.2956841e-01   1.1603305e+00   1.5383530e-01
   9.8378688e-01   7.5411671e-01   1.1487864e-01
   1.8903743e+00   5.8894699e+00   2.4012476e-01
   1.2300026e+00   3.9419244e+00   2.4418513e-01
   1.2863467e+00   1.1414815e+00   1.1170047e-01
   1.2372730e+00   1.8812070e+00   1.2776853e-01
   1.0334734e+00   7.4491641e-01   1.1077681e-01
   1.0164242e+00   2.0399777e+00   1.7711613e-01
   9.6613001e-01   6.7606230e-01   1.0872355e-01
   9.7296915e-01   6.8212125e-01   1.0701256e-01
   7.1369673e-01   6.1977575e-01   7.2310560e-01
   9.8791152e-01   6.9411149e-01   1.1089114e-01
   7.8253297e-01   5.5352204e-01   5.7328338e-01
   1.3687204e+00   4.1081344e+00   2.2220846e-01
   2.1675169e+00   3.0023481e+00   1.1813406e-01
   9.8616224e-01   6.9236376e-01   1.1313459e-01
   9.8063720e-01   9.3608564e-01   1.2483497e-01
   1.4755757e+00   1.6786349e+00   1.1349208e-01
   9.6319361e-01   6.7043684e-01   1.3795349e-01
   9.2271627e-01   6.3849797e-01   2.4313244e-01
   1.3300942e+00   2.1797015e+00   1.2998651e-01
   2.1834411e+00   5.9214088e+00   2.0134656e-01
   9.8155363e-01   6.8951944e-01   1.0598211e-01
   1.8352883e+00   5.0326776e+00   1.9783813e-01
   8.3855443e-01   5.6808449e-01   4.2991002e-01
   7.6565890e-01   9.4537647e-01   3.8229004e-01
   9.2001726e-01   6.6837765e-01   2.4497915e-01
   9.6332746e-01   7.8524435e-01   1.2635690e-01
   1.0367921e+00   1.5010376e+00   1.4020479e-01
   3.0526449e-01   3.1134416e+00   9.3828571e-01
   9.9771735e-01   8.3563027e-01   1.1532799e-01
   9.7603603e-01   7.4163005e-01   1.1799702e-01
   9.8187928e-01   6.8892051e-01   1.1157964e-01
   9.7500374e-01   6.8596875e-01   1.3630102e-01
   1.0870325e+00   8.0859344e-01   1.1091331e-01
   9.6801154e-01   6.7769801e-01   1.0835596e-01
   1.7549068e+00   3.8436093e+00   1.5261948e-01
   4.8846568e-01   2.5721430e+00   5.8985738e-01
   1.7011960e+00   5.1128510e+00   2.2250341e-01
   9.7226539e-01   6.8030610e-01   1.1552047e-01
   9.8169939e-01   6.8795371e-01   1.2176015e-01
   2.1380786e-01   2.2095474e+00   1.5129880e+00
   1.0534841e+00   8.7614327e-01   1.1156099e-01
   1.0271548e+00   1.6103256e+00   1.4883828e-01
   2.2309082e-01   1.8016338e+00   1.8729986e+00
   7.6942240e-01   5.5090336e-01   6.0632900e-01
   9.3490739e-01   7.0409744e-01   1.9314445e-01
   1.2853504e+00   5.0224592e+00   3.1121671e-01
   1.0183283e+00   7.5763547e-01   1.1082269e-01
   9.3996015e-01   4.2279404e+00   3.6076085e-01
   1.0806279e+00   2.7361535e+00   2.0365367e-01
   9.1090211e-01   6.2032417e-01   2.2155437e-01
   8.3777130e-01   5.7200777e-01   4.3504140e-01
   9.7917320e-01   8.1701228e-01   1.1936876e-01
   9.7161166e-01   6.7891058e-01   1.2267144e-01
   2.1260768e-01   1.9783376e+00   1.7121153e+00
   1.1977182e+00   1.8908196e+00   1.3273595e-01
   9.8365455e-01   6.9122947e-01   1.0635040e-01
   9.9380237e-01   7.0369520e-01   1.1069377e-01
   1.4877206e+00   6.0879672e+00   3.4586507e-01
   1.2381274e+00   3.4210678e+00   2.0751357e-01
   1.8074102e+00   2.4511332e+00   1.1689286e-01
   1.0445616e+00   3.9714885e+00   3.0059224e-01
   8.7472817e-01   1.7819204e+00   2.0978855e-01
   9.3583285e-01   6.8158686e-01   2.0957808e-01
   5.9613595e-01   7.5195850e-01   9.3929956e-01
   1.1685286e+00   2.4844284e+00   1.6713630e-01
   2.2533217e+00   3.5395768e+00   1.2301358e-01
   1.3017583e+00   1.0934435e+00   1.1153753e-01
   9.7761236e-01   6.8451567e-01   1.1762003e-01
   9.7419564e-01   6.8312972e-01   1.0708092e-01
   7.9174436e-01   1.8037314e+00   2.5480468e-01
   7.9208496e-01   6.0770166e-01   5.2445078e-01
   9.8209203e-01   6.8926877e-01   1.1048293e-01
   9.7812812e-01   6.8613199e-01   1.0909546e-01
   9.8326975e-01   6.9016343e-01   1.1108608e-01
   1.6932659e+00   1.8026220e+00   1.1324483e-01
   1.1730690e+00   5.1985461e+00   3.6180215e-01
   4.7732025e-01   1.8899209e+00   6.9357460e-01
   1.1633877e+00   2.8588920e+00   1.9028460e-01
   1.1711241e+00   9.9158900e-01   1.1138139e-01
   1.8299675e+00   4.3997750e+00   1.6814643e-01
   1.0886077e+00   2.1538796e+00   1.6556523e-01
   4.5127941e-01   1.6273259e+00   8.3399344e-01
   9.6439656e-01   6.7406854e-01   1.1270966e-01
   8.6338380e-01   5.8366344e-01   3.6058385e-01
   1.0762690e+00   7.9953071e-01   1.1089478e-01
   9.9190286e-01   7.0124261e-01   1.1068641e-01
   5.5212212e-01   4.8399338e+00   6.8924554e-01
   9.2890595e-01   6.3821358e-01   1.7078786e-01
   1.0118286e+00   2.9459739e+00   2.3731490e-01
   9.8636411e-01   8.2130936e-01   1.1737697e-01
   9.4119957e-01   6.4943890e-01   1.6411761e-01
   9.2418361e-01   6.3303627e-01   1.9736985e-01
   9.8123705e-01   6.8929196e-01   1.0575149e-01
   2.2483036e+00   3.2245572e+00   1.1942990e-01
   4.6646365e-01   1.6316070e+00   7.9247026e-01
   8.1356468e-01   5.5786892e-01   4.9763880e-01
   9.6103108e-01   6.6958348e-01   1.2441069e-01
   9.8235776e-01   6.9087873e-01   1.0196480e-01
   9.1013855e-01   1.7114306e+00   1.9173645e-01
   9.8149843e-01   6.8864458e-01   1.1124973e-01
   8.2081734e-01   7.7261811e-01   3.6680912e-01
   1.0666338e+00   8.4989181e-01   1.1103911e-01
   1.6028724e+00   1.6365974e+00   1.1283425e-01
   1.0063590e+00   7.2054074e-01   1.1073465e-01
   9.5999722e-01   6.6905613e-01   1.2184511e-01
   9.0646200e-01   6.1614104e-01   2.2869761e-01
   6.8447102e-01   5.7200743e-01   8.2445614e-01
   9.8023841e-01   6.8759923e-01   1.1113855e-01
   9.8803684e-01   6.9427015e-01   1.1052761e-01
   1.4810535e+00   1.8251496e+00   1.1499249e-01
   2.7903660e-01   3.5390642e+00   1.0214713e+00
   9.7623170e-01   6.8469811e-01   1.0804987e-01
   6.4138592e-01   2.9357749e+00   4.1751914e-01
   9.8800393e-01   6.9419172e-01   1.1080553e-01
   1.3715878e+00   3.3035560e+00   1.7430138e-01
   9.3660798e-01   6.4656617e-01   1.4884988e-01
   1.0101156e+00   1.4582302e+00   1.4458157e-01
   1.8348621e+00   3.8381594e+00   1.4621192e-01
   2.6386919e-01   3.7121861e+00   1.0919298e+00
   1.4037476e+00   5.4547174e+00   3.1384245e-01
   1.2527231e+00   2.9984339e+00   1.7918430e-01
   1.0976971e+00   2.9202728e+00   2.1076380e-01
   1.1297474e+00   9.7999898e-01   1.1140187e-01
   1.8394212e+00   6.0894235e+00   2.6276422e-01
   9.5691654e-01   6.6516349e-01   1.3151759e-01
   9.8790968e-01   6.9424559e-01   1.1001485e-01
   9.8555386e-01   6.9175670e-01   1.1470495e-01
   1.0028993e+00   7.0918114e-01   1.1069743e-01
   9.6754788e-01   6.7471483e-01   1.4531759e-01
   1.0439008e+00   1.1943198e+00   1.2345705e-01
   9.7947370e-01   6.8644008e-01   1.2850339e-01
   1.0092977e+00   1.1560447e+00   1.2861245e-01
   9.8946134e-01   6.9561533e-01   1.1067239e-01
   9.9919810e-01   7.4128529e-01   1.1119029e-01
   9.3591997e-01   6.4585436e-01   1.5041352e-01
   9.8673910e-01   6.9343418e-01   1.0889673e-01
   9.8513093e-01   6.9135862e-01   1.1363933e-01
   9.6675703e-01   6.7577054e-01   1.1470172e-01
   9.8459310e-01   6.9131393e-01   1.1084765e-01
   9.6212562e-01   6.7021551e-01   1.2678801e-01
   1.5148845e+00   1.4750478e+00   1.1244460e-01
   9.8598218e-01   6.9225015e-01   1.1457475e-01
   9.6411077e-01   6.7207558e-01   1.2539496e-01
   9.7423392e-01   6.8286406e-01   1.0897541e-01
   1.0720550e+00   2.3423570e+00   1.8135824e-01
   8.4121996e-01   6.7069393e-01   3.9233468e-01
   8.5254706e-01   6.2237730e-01   3.8565803e-01
   9.9170106e-01   6.9872947e-01   1.1067917e-01
   9.7143127e-01   6.8054312e-01   1.4574307e-01
   1.1133518e+00   5.6719611e+00   4.3081950e-01
   1.4214045e+00   4.8826002e+00   2.6426005e-01
   1.5166348e+00   4.7993752e+00   2.3704465e-01
   1.0226142e+00   1.2225827e+00   1.2888189e-01
   5.6743369e-01   4.8818569e+00   6.7909320e-01
   1.0695009e+00   8.3926860e-01   1.1102724e-01
   1.0120673e+00   7.4273667e-01   1.1078684e-01
   9.7833388e-01   6.8466423e-01   1.2675783e-01
   1.5141938e+00   6.1103403e+00   3.4065613e-01
   9.8503974e-01   9.8826622e-01   1.2613756e-01
   1.7123332e+00   1.8752553e+00   1.1346769e-01
   3.3448743e-01   1.1946680e+00   1.5907189e+00
   1.3352194e+00   1.7391590e+00   1.1747256e-01
   1.0696079e+00   4.0888453e+00   3.0155658e-01
   9.7146433e-01   6.7815615e-01   1.3280268e-01
   9.8579779e-01   6.9220909e-01   1.1157671e-01
   1.2793485e+00   1.1511514e+00   1.1173112e-01
   9.9037902e-01   6.9761739e-01   1.1067748e-01
   1.1766164e+00   1.1188857e+00   1.1206785e-01
   9.8792354e-01   6.9420780e-01   1.1031908e-01
   9.7613132e-01   6.8497621e-01   1.0578507e-01
   7.8527213e-01   6.0713625e-01   5.4099968e-01
   1.1357063e+00   4.2328402e+00   2.9219036e-01
   1.2785354e+00   1.8972883e+00   1.2492645e-01
   1.0852955e+00   3.0674933e+00   2.2358102e-01
   9.3248721e-01   6.5662742e-01   2.2087665e-01
   1.1298858e+00   8.9794419e-01   1.1113650e-01
   8.0440554e-01   1.3370548e+00   2.4362993e-01
   4.6384145e-01   1.9986805e+00   6.9991637e-01
   1.3684778e+00   1.3642729e+00   1.1225914e-01
   9.6890837e-01   6.7841877e-01   1.0858283e-01
   8.7198551e-01   6.1387313e-01   3.5082264e-01
   9.9258765e-01   8.4997976e-01   1.1725348e-01
   9.9722736e-01   7.0428056e-01   1.1069065e-01
   5.3559639e-01   4.7913286e+00   7.0147721e-01
   9.8313274e-01   6.9125461e-01   1.0359051e-01
   9.6692992e-01   6.7670401e-01   1.0919488e-01
   1.0128442e+00   5.6799098e+00   4.7409056e-01
   6.2824957e-01   1.7475690e+00   4.4098157e-01
   1.5257533e+00   6.0436080e+00   3.3127478e-01
   7.7218434e-01   5.8953896e-01   5.7607860e-01
   9.7615791e-01   1.3169518e+00   1.4606457e-01
   9.8747975e-01   6.9365294e-01   1.1140254e-01
   1.4725258e+00   5.1960060e+00   2.7508999e-01
   1.5184499e+00   5.2512915e+00   2.6848689e-01
   9.8802138e-01   6.9426932e-01   1.1045228e-01
   9.8426106e-01   6.9055695e-01   1.1436874e-01
   9.8587640e-01   1.1050419e+00   1.3188928e-01
   9.8545066e-01   6.9311601e-01   1.0426187e-01
   9.8595997e-01   6.9214658e-01   1.1298273e-01
   9.2573993e-01   6.5958614e-01   2.3354562e-01
   9.8225916e-01   6.9072450e-01   1.0238493e-01
   6.6978471e-01   5.8952954e-01   8.5642642e-01
   9.8767367e-01   6.9409878e-01   1.0968345e-01
   1.0110039e+00   8.4313504e-01   1.1353480e-01
   9.8718489e-01   6.9335777e-01   1.1176363e-01
   8.9350371e-01   6.0869606e-01   2.9031340e-01
   9.1725491e-01   6.4505948e-01   2.5291899e-01
   6.1868122e-01   4.4535458e+00   5.6709374e-01
   9.8929372e-01   6.9601757e-01   1.1067287e-01
   2.5421135e-01   1.6001708e+00   1.7038940e+00
   9.8712089e-01   8.1613395e-01   1.1690336e-01
   9.8375525e-01   6.9092816e-01   1.0873613e-01
   1.5551405e+00   5.8659631e+00   3.0835952e-01
   2.0888566e+00   2.7714334e+00   1.1687971e-01
   9.9084931e-01   8.1288788e-01   1.1583307e-01
   1.0559564e+00   4.2400243e+00   3.1865409e-01
   9.9170653e-01   7.0167552e-01   1.1068349e-01
   1.0896922e+00   8.1049963e-01   1.1091548e-01
   1.1003114e+00   1.7861048e+00   1.4238462e-01
   9.8798609e-01   6.9423946e-01   1.1043638e-01
   3.1267001e-01   1.5109503e+00   1.3996737e+00
   2.4182790e+00   4.2204808e+00   1.2994804e-01
   9.9379523e-01   7.0446080e-01   1.1069487e-01
   6.4690168e-01   4.8770979e+00   5.9758415e-01
   9.9465276e-01   7.1149555e-01   1.1074442e-01
   1.0000819e+00   9.3430443e-01   1.1957435e-01
   1.8742867e+00   3.0906621e+00   1.2464300e-01
   9.8294558e-01   1.2069484e+00   1.3806246e-01
   9.8215659e-01   6.8939090e-01   1.1004420e-01
   9.8812190e-01   6.9432238e-01   1.1067054e-01
   2.3415657e+00   3.7727364e+00   1.2460401e-01
   1.6793913e+00   6.0699732e+00   2.9496860e-01
   2.4694470e+00   5.1832164e+00   1.5020665e-01
   9.8528991e-01   6.9236156e-01   1.0788983e-01
   2.0431101e-01   2.8617690e+00   1.3443371e+00
   1.5800839e+00   2.1795641e+00   1.1759875e-01
   9.8803416e-01   6.9425633e-01   1.1057470e-01
   1.1658850e+00   3.7725186e+00   2.4957376e-01
   9.8594502e-01   6.9305817e-01   1.0707860e-01
   1.0533883e+00   8.2066172e-01   1.1096743e-01
   2.4206356e+00   5.4171574e+00   1.6008545e-01
   9.8913990e-01   2.9896179e+00   2.4748965e-01
   9.8703841e-01   6.9328116e-01   1.1140733e-01
   1.8780097e+00   2.2646045e+00   1.1474690e-01
   1.3915006e+00   1.4608688e+00   1.1262012e-01
   9.1287810e-01   6.2470986e-01   2.4119759e-01
   9.8807201e-01   6.9428935e-01   1.1058237e-01
   9.7753055e-01   6.8616490e-01   1.0571934e-01
   9.7878785e-01   8.3310730e-01   1.2023896e-01
   9.5640369e-01   6.6462112e-01   1.3238911e-01
   1.3363748e+00   1.2633592e+00   1.1199430e-01
   2.2048780e-01   2.6358869e+00   1.3000244e+00
   1.2752013e+00   2.6990865e+00   1.5904771e-01
   1.0036133e+00   3.1153070e+00   2.5142713e-01
   1.0715439e+00   2.1017005e+00   1.6670667e-01
   1.9093101e-01   2.4600759e+00   1.5759945e+00
   1.4680681e+00   2.5383146e+00   1.3109560e-01
   1.0067132e+00   2.4098634e+00   2.0379135e-01
   2.1292953e+00   3.4115630e+00   1.2356661e-01
   9.8552260e-01   6.9197791e-01   1.1155379e-01
   9.7142765e-01   6.8076736e-01   1.0727887e-01
   5.1336216e-01   7.3739762e-01   1.2195892e+00
   1.8022109e+00   2.4999318e+00   1.1752921e-01
   1.0721357e+00   4.1604088e+00   3.0653271e-01
   1.0189665e+00   7.3729891e-01   1.1076666e-01
   9.8765650e-01   6.9401494e-01   1.1010883e-01
   9.6565788e-01   6.7321430e-01   1.3022297e-01
   9.9656101e-01   7.0301251e-01   1.1068641e-01
   9.9815787e-01   7.1073051e-01   1.1070815e-01
   1.7492618e+00   1.9990064e+00   1.1389139e-01
   9.9075513e-01   3.0805283e+00   2.5319188e-01
   1.2146360e+00   1.2026879e+00   1.1237576e-01
   1.2470300e+00   2.4076675e+00   1.4909121e-01
   2.1906468e+00   5.8458573e+00   1.9675883e-01
   9.4137668e-01   6.4930982e-01   1.6849103e-01
   8.9956634e-01   7.1955258e-01   2.4713516e-01
   1.5870112e+00   1.6475641e+00   1.1288159e-01
   9.7359888e-01   3.1085492e+00   2.6085510e-01
   1.0608609e+00   5.4563447e+00   4.2848731e-01
   9.7163652e-01   6.7850188e-01   1.3863085e-01
   1.3063031e+00   5.0707594e+00   3.0905521e-01
   9.2658873e-01   6.3508314e-01   1.9197219e-01
   9.9802531e-01   8.5128727e-01   1.1600459e-01
   7.9934013e-01   8.8968094e-01   3.4245752e-01
   1.0444903e+00   7.5366606e-01   1.1078930e-01
   9.7418711e-01   6.8228957e-01   1.1222363e-01
   9.6338883e-01   6.7130569e-01   1.2676465e-01
   6.3748740e-01   5.9713560e-01   9.4125288e-01
   6.6382435e-01   9.1521653e-01   6.4320483e-01
   9.8693040e-01   7.5557009e-01   1.1398143e-01
   1.0268886e+00   8.1258110e-01   1.1135747e-01
   9.8225062e-01   6.8877269e-01   1.2238980e-01
   1.0662030e+00   1.4112684e+00   1.2975223e-01
   8.8642195e-01   5.9886072e-01   2.8418718e-01
   1.2944908e+00   2.4507646e+00   1.4480449e-01
   9.7705918e-01   6.8518817e-01   1.0937221e-01
   1.0103429e+00   7.9846406e-01   1.1199274e-01
   9.5641074e-01   6.6463215e-01   1.3235254e-01
   1.4297295e+00   4.5312179e+00   2.3745401e-01
   9.8756117e-01   6.9393186e-01   1.1010899e-01
   9.8499345e-01   6.9213337e-01   1.0774485e-01
   9.8965735e-01   6.9526397e-01   1.1067243e-01
   9.8711758e-01   6.9328967e-01   1.1183190e-01
   9.6417940e-01   6.7421753e-01   1.1018486e-01
   1.5126263e+00   1.6238853e+00   1.1292958e-01
   9.1663003e-01   6.2538190e-01   2.0784095e-01
   9.8657894e-01   1.7666994e+00   1.6891556e-01
   8.0558808e-01   5.5586931e-01   5.1920969e-01
   1.3545651e+00   1.5281988e+00   1.1371546e-01
   9.9076046e-01   8.4294443e-01   1.1735553e-01
   9.9345277e-01   7.0482423e-01   1.1069551e-01
   8.4269011e-01   2.8084400e+00   2.8977451e-01
   1.4414687e+00   1.7238314e+00   1.1448187e-01
   9.9890302e-01   7.0521274e-01   1.1068842e-01
   1.0174256e+00   1.0604996e+00   1.2209380e-01
   1.5686567e+00   2.9127656e+00   1.3548825e-01
   7.9684937e-01   1.0628497e+00   2.8811249e-01
   9.3044647e-01   1.5624502e+00   1.7499957e-01
   1.5493158e+00   2.0067047e+00   1.1595262e-01
   3.1630167e-01   2.2905251e+00   1.0135205e+00
   9.9365320e-01   6.9865344e-01   1.1067489e-01
   9.1207622e-01   6.7290475e-01   2.5847904e-01
   1.4028176e+00   1.4497288e+00   1.1250996e-01
   1.0012887e+00   7.0849752e-01   1.1069460e-01
   1.1231951e+00   5.2045798e+00   3.8000132e-01
   2.2043134e+00   4.1857598e+00   1.3607689e-01
   9.7742319e-01   6.8433789e-01   1.1777828e-01
   8.1792622e-01   1.9068102e+00   2.4330446e-01
   1.4495111e+00   1.8962512e+00   1.1657436e-01
   9.5810641e-01   7.7517222e-01   1.3137642e-01
   1.3186856e+00   1.1556526e+00   1.1170907e-01
   9.6129713e-01   6.6848533e-01   1.4553241e-01
   9.2650525e-01   6.9311031e-01   2.1459375e-01
   9.9250447e-01   7.4422954e-01   1.1210799e-01
   2.2635406e+00   3.4276742e+00   1.2143756e-01
   9.7479988e-01   6.8284522e-01   1.1199808e-01
   8.9234578e-01   1.1584347e+00   1.7143493e-01
   9.9332182e-01   7.9051740e-01   1.1410223e-01
   3.0902534e-01   1.2411390e+00   1.7026322e+00
   5.4040090e-01   1.4540481e+00   6.7707404e-01
   9.8685348e-01   6.9315300e-01   1.1122729e-01
   9.7584568e-01   6.8629341e-01   1.3469063e-01
   8.9530190e-01   6.0623589e-01   2.5899408e-01
   1.7081493e+00   6.1192485e+00   2.9238309e-01
   1.2464268e+00   1.0398355e+00   1.1143877e-01
   1.0995137e+00   1.6796385e+00   1.3701548e-01
   1.0502882e+00   2.8044753e+00   2.1635254e-01
   9.8422948e-01   6.9059787e-01   1.1389367e-01
   2.1501258e+00   5.9496221e+00   2.0669077e-01
   1.6259024e+00   3.3104363e+00   1.4419401e-01
   9.0402062e-01   1.1635604e+00   1.6491347e-01
   1.0126858e+00   7.2038188e-01   1.1072067e-01
   9.8106954e-01   1.0002986e+00   1.2792802e-01
   9.8967997e-01   6.9674648e-01   1.1067438e-01
   1.7159371e+00   5.3054673e+00   2.3213977e-01
   1.1271277e+00   1.9628142e+00   1.4665999e-01
   1.5895330e+00   6.1156675e+00   3.2067593e-01
   9.6527205e-01   6.7317634e-01   1.2528792e-01
   9.8727182e-01   6.9355879e-01   1.1086806e-01
   1.0516267e+00   2.4800028e+00   1.9522853e-01
   1.6869744e+00   2.2507386e+00   1.1648053e-01
   1.7564290e+00   2.2866932e+00   1.1585598e-01
   1.0273358e+00   7.4278471e-01   1.1077317e-01
   9.8665177e-01   6.9303314e-01   1.1086978e-01
   8.3232658e-01   7.5074685e-01   3.5483589e-01
   1.2729086e+00   1.6384772e+00   1.1804015e-01
   1.2527474e+00   3.8477278e+00   2.3207193e-01
   9.8178167e-01   6.8833682e-01   1.1506808e-01
   9.8743232e-01   6.9368614e-01   1.1094112e-01
   9.9999059e-01   7.1864533e-01   1.1072662e-01
   9.8854018e-01   6.9473053e-01   1.1066916e-01
   8.5318957e-01   7.1411736e-01   3.3175022e-01
   8.1021334e-01   5.7606331e-01   4.9552724e-01
   9.7704051e-01   6.8424755e-01   1.1503589e-01
   8.0657813e-01   3.0602047e+00   3.2309920e-01
   1.0102541e+00   7.4071111e-01   1.1077902e-01
   2.1185369e+00   5.9737831e+00   2.1184470e-01
   9.2404124e-01   6.3320598e-01   2.0329522e-01
   1.0817354e+00   4.6210753e+00   3.4197015e-01
   8.7556666e-01   4.3129870e+00   3.9520332e-01
   8.1313590e-01   3.9450412e+00   3.9064017e-01
   9.8769524e-01   6.9386953e-01   1.1120732e-01
   9.7908754e-01   6.8748140e-01   1.2921245e-01
   9.8826161e-01   6.9461212e-01   1.1066866e-01
   9.7772333e-01   6.8668409e-01   1.3176689e-01
   1.8744605e+00   2.1942303e+00   1.1441004e-01
   1.6865005e+00   6.0224732e+00   2.8965452e-01
   9.8757167e-01   6.9411403e-01   1.0905171e-01
   7.4757566e-01   5.6480998e-01   6.5055602e-01
   9.9389907e-01   7.0552829e-01   1.1069664e-01
   1.4380462e+00   1.6723528e+00   1.1394925e-01
   2.0711636e+00   3.8189859e+00   1.3286994e-01
   9.8693234e-01   6.9313912e-01   1.1173502e-01
   9.2707476e-01   6.3581140e-01   1.9300560e-01
   1.5061997e+00   1.7751581e+00   1.1400288e-01
   1.1774857e+00   2.0710612e+00   1.4338489e-01
   1.8602290e+00   6.0428140e+00   2.5559008e-01
   9.4845545e-01   6.5639125e-01   1.6463892e-01
   2.9460452e-01   1.3400135e+00   1.6842015e+00
   7.8485680e-01   1.0089882e+00   3.2528184e-01
   9.4307473e-01   6.5274229e-01   1.4374804e-01
   9.8799087e-01   6.9420366e-01   1.1065366e-01
   9.9881731e-01   9.2225499e-01   1.1928020e-01
   1.4406702e+00   1.3731893e+00   1.1221842e-01
   3.2496607e-01   1.2532425e+00   1.5816244e+00
   1.0135489e+00   7.3491400e-01   1.1077534e-01
   9.3085246e-01   7.6026372e-01   1.7232390e-01
   6.4333254e-01   2.7759435e+00   4.0857779e-01
   1.7858430e+00   4.7050139e+00   1.8740223e-01
   9.8649160e-01   6.9316043e-01   1.0923406e-01
   9.8491679e-01   7.2805222e-01   1.1330531e-01
   9.7844279e-01   6.8569489e-01   1.1339749e-01
   3.7505854e-01   1.0977205e+00   1.4582751e+00
   9.4706952e-01   7.0397858e-01   1.7327980e-01
   1.5327465e+00   2.8403029e+00   1.3579175e-01
   2.3436828e+00   5.2381162e+00   1.5891267e-01
   9.5712442e-01   7.3959823e-01   1.4033150e-01
   9.7984776e-01   6.8656329e-01   1.1682672e-01
   1.0251331e+00   5.5888492e+00   4.5841678e-01
   1.9385937e+00   2.3557189e+00   1.1499424e-01
   1.1419016e+00   8.8256836e-01   1.1107449e-01
   1.0229926e+00   1.0221359e+00   1.1923576e-01
   9.8719756e-01   6.9372692e-01   1.0949806e-01
   2.2693279e+00   5.2681382e+00   1.6496241e-01
   5.5355147e-01   4.8389617e+00   6.8732211e-01
   9.7183012e-01   6.8515594e-01   1.4251739e-01
   9.6852826e-01   6.7826413e-01   1.0769962e-01
   9.8253669e-01   7.0277912e-01   1.1580362e-01
   1.3185335e+00   5.9630471e+00   3.8589882e-01
   9.9304729e-01   7.7992166e-01   1.1366324e-01
   9.8473571e-01   6.9170558e-01   1.0915962e-01
   9.9872475e-01   7.3489984e-01   1.1104739e-01
   9.8669526e-01   7.1533583e-01   1.1209133e-01
   2.3299975e+00   5.2687115e+00   1.6082255e-01
   9.8584333e-01   6.9245735e-01   1.1019635e-01
   1.4920332e+00   2.3326582e+00   1.2385765e-01
   1.9913938e+00   5.3585903e+00   1.9508006e-01
   9.5918674e-01   6.6729172e-01   1.3218454e-01
   9.1276328e-01   6.2254488e-01   2.2121375e-01
   9.8717472e-01   7.6459529e-01   1.1435601e-01
   1.2421201e+00   1.1166905e+00   1.1166491e-01
   1.5402883e+00   4.9682379e+00   2.4364051e-01
   1.6706473e+00   1.9676335e+00   1.1405577e-01
   9.8799755e-01   6.9419721e-01   1.1080022e-01
   1.9916695e+00   3.0618060e+00   1.2132221e-01
   9.8716779e-01   6.9337621e-01   1.1148648e-01
   5.2674896e-01   4.5812580e+00   6.7986472e-01
   1.4258193e+00   5.9059542e+00   3.4735475e-01
   9.8786379e-01   6.9421508e-01   1.0997785e-01
   9.8158968e-01   6.8951171e-01   1.0619649e-01
   9.3901083e-01   8.0778056e-01   1.4788265e-01
   9.7569778e-01   6.8426613e-01   1.3691572e-01
   9.8131900e-01   6.8815956e-01   1.1359803e-01
   1.1924490e+00   3.1772951e+00   2.0294240e-01
   9.7678434e-01   7.9127641e-01   1.1909735e-01
   9.2577691e-01   6.3432861e-01   1.9107616e-01
   9.8771058e-01   6.9392158e-01   1.1132694e-01
   8.2773782e-01   4.7092955e+00   4.5569340e-01
   1.7529279e+00   1.9242898e+00   1.1357706e-01
   6.9914608e-01   2.2368057e+00   3.4274026e-01
   6.0700291e-01   3.5240120e+00   4.8551185e-01
   1.0508922e+00   7.7750030e-01   1.1085066e-01
   9.8443571e-01   6.9064861e-01   1.1644299e-01
   9.3304268e-01   6.5391989e-01   2.2298323e-01
   2.1253343e+00   5.8626467e+00   2.0500256e-01
   1.3677677e+00   3.6723654e+00   1.9572243e-01
   9.6006221e-01   6.6782151e-01   1.3731238e-01
