# Supplementary material for: Rethinking Colour Constancy
Source: PLoS One. 2015 Sep 10;10(9):e0135029. doi: 10.1371/journal.pone.0135029 (PMC4565710; doi:10.1371/journal.pone.0135029)
Supplement: S1 Dataset — (ZIP) [file pone.0135029.s002.zip › 5-TransitionMetamerReflectanceData/NtoG_20munsells/targetXYZ_10.txt]

   2.6673008e+00   1.3622958e+01   4.2370020e+00
   7.3951624e+00   1.8707216e+01   6.5155793e-01
   2.6194285e+00   6.8192830e+00   4.0387262e+00
   6.8110985e+00   2.0050059e+01   8.1858106e-01
   8.8710712e-01   1.2175421e+01   4.6190107e+00
   2.1525690e+00   7.2411371e+00   4.2889868e+00
   4.9969273e+00   2.1064701e+01   1.2030537e+00
   5.1844720e+00   2.1165936e+01   1.1577808e+00
   7.3950261e+00   1.9132264e+01   6.1478704e-01
   7.9925318e-01   1.1203938e+01   5.0109968e+00
   7.2041229e+00   1.9325398e+01   7.0925553e-01
   9.5969215e-01   1.2831925e+01   4.4319269e+00
   9.1062461e-01   1.0970677e+01   4.9759168e+00
   8.5174318e-01   1.1788425e+01   4.7743105e+00
   5.9860094e+00   2.0645291e+01   1.0306278e+00
   7.7708129e-01   1.0716957e+01   4.9715888e+00
   1.6256992e+00   1.2485227e+01   4.6746826e+00
   8.0159252e-01   1.1234628e+01   5.0133751e+00
   9.4289115e-01   1.1316134e+01   4.9778725e+00
   1.9209218e+00   1.3043870e+01   4.4923183e+00
   5.4173910e+00   1.6553818e+01   2.6227681e+00
   1.0457567e+00   1.3455628e+01   4.1895928e+00
   1.9493172e+00   9.2117211e+00   4.6064623e+00
   8.0295726e-01   1.1155821e+01   5.0067728e+00
   7.8968468e-01   1.0889620e+01   4.9856012e+00
   8.0977021e-01   1.1339794e+01   4.9779636e+00
   7.4072620e+00   1.9178480e+01   6.1142383e-01
   2.2490815e+00   1.2512622e+01   4.5478218e+00
   6.2947697e+00   1.3246079e+01   2.3537405e+00
   1.2961067e+00   8.1424647e+00   4.6362051e+00
   1.7332405e+00   1.6425369e+01   2.9963607e+00
   7.4275168e+00   1.8197244e+01   6.7984499e-01
   7.3796336e+00   1.8689488e+01   6.6252175e-01
   4.3777030e+00   1.3746059e+01   3.6568768e+00
   7.9067368e-01   1.1034764e+01   4.9976162e+00
   5.9359711e+00   2.1050785e+01   9.7320539e-01
   2.4058896e+00   1.8173999e+01   2.3733065e+00
   1.3863870e+00   1.0304644e+01   4.8358012e+00
   7.9443096e-01   1.1168388e+01   5.0083198e+00
   2.8397741e+00   1.8157442e+01   2.3502927e+00
   3.6560780e+00   2.0028800e+01   1.6643235e+00
   8.2902818e-01   1.1573311e+01   4.8950026e+00
   1.0827829e+00   1.3692146e+01   4.0442446e+00
   1.2084769e+00   1.4400561e+01   3.8196288e+00
   8.8111812e-01   1.1896333e+01   4.7416373e+00
   3.6117552e+00   1.9088800e+01   2.0061830e+00
   7.1674273e+00   1.8958742e+01   7.9117541e-01
   7.7661365e-01   1.0568417e+01   4.9588139e+00
   7.4033517e+00   1.9077591e+01   6.1618267e-01
   6.6075297e+00   1.9763821e+01   1.0010641e+00
   1.0820994e+00   1.1648723e+01   4.9220357e+00
   2.2662940e+00   1.1021502e+01   4.6317824e+00
   7.8930109e-01   1.0368944e+01   4.9400229e+00
   7.1747641e+00   1.8336403e+01   9.0437125e-01
   7.4026742e+00   1.8348640e+01   6.8354850e-01
   1.9016958e+00   1.1794696e+01   4.7210056e+00
   3.5109224e+00   1.9531321e+01   1.8034152e+00
   1.3128570e+00   1.4897414e+01   3.6018061e+00
   8.0297788e-01   1.1252806e+01   5.0082899e+00
   1.4252445e+00   1.5205418e+01   3.4104132e+00
   9.4821313e-01   1.2722730e+01   4.3971713e+00
   3.6538868e+00   2.0065819e+01   1.6616739e+00
   1.5783362e+00   1.5975160e+01   3.2268722e+00
   2.8556155e+00   1.8541485e+01   2.1706464e+00
   8.0342221e-01   1.1014434e+01   4.9949425e+00
   7.4076168e+00   1.9289676e+01   6.1655510e-01
   8.6595016e-01   1.1999217e+01   4.7231333e+00
   7.9996093e-01   1.1220863e+01   5.0123268e+00
   7.3921559e+00   1.9326156e+01   6.2165508e-01
   1.9740538e+00   1.7046580e+01   2.7501874e+00
   7.2234091e+00   1.6853469e+01   1.1240876e+00
   3.7838758e+00   1.5082005e+01   3.6022717e+00
   6.3529920e+00   1.9089232e+01   1.3898074e+00
   5.9650650e+00   2.1063787e+01   9.6041304e-01
   7.3454001e+00   1.9500974e+01   6.3407720e-01
   5.7213837e+00   2.1018021e+01   1.0331167e+00
   7.3974878e+00   1.9319320e+01   6.1952986e-01
   7.9773465e-01   1.1176544e+01   5.0088496e+00
   3.1706811e+00   1.8099853e+01   2.4237437e+00
   3.2778786e+00   9.6824212e+00   4.1918447e+00
   7.3249359e+00   1.9427331e+01   6.3251829e-01
   4.3822068e+00   2.0628406e+01   1.3950544e+00
   5.2881377e+00   2.1140537e+01   1.1254211e+00
   6.8570987e+00   2.0463446e+01   7.5489238e-01
   4.9783768e+00   2.0931039e+01   1.2205162e+00
   8.3125800e-01   1.1248006e+01   5.0066761e+00
   7.3810047e+00   1.8653336e+01   6.6533612e-01
   8.0651875e-01   1.1297853e+01   4.9928977e+00
   8.1899090e-01   1.1460674e+01   4.9333191e+00
   1.8510674e+00   1.2387318e+01   4.6618990e+00
   4.0425585e+00   2.0436671e+01   1.5063566e+00
   7.4330231e+00   1.9063303e+01   6.0294313e-01
   8.0457286e-01   1.1221606e+01   5.0119781e+00
   7.3325933e+00   1.9522102e+01   6.3830093e-01
   8.0209097e-01   1.1215158e+01   5.0117409e+00
   8.5500747e-01   1.1774043e+01   4.7897288e+00
   2.2434026e+00   1.1164218e+01   4.6421082e+00
   1.2518940e+00   1.4619963e+01   3.7152372e+00
   8.0899841e-01   9.3206578e+00   4.8377515e+00
   8.2390642e-01   1.1520849e+01   4.9101700e+00
   9.5764026e-01   1.2815906e+01   4.4374899e+00
   6.2182319e+00   1.3290966e+01   2.4337187e+00
   2.5484587e+00   7.5258857e+00   4.1980400e+00
   1.0295853e+00   1.3010927e+01   4.2795625e+00
   1.7058192e+00   1.6400437e+01   3.0586559e+00
   1.8374319e+00   1.6082593e+01   3.1038231e+00
   1.3361382e+00   8.7326875e+00   4.6973439e+00
   8.0478905e-01   1.1280629e+01   4.9962226e+00
   2.2333028e+00   6.7580175e+00   4.1769908e+00
   4.5448015e+00   1.9670758e+01   1.7348845e+00
   7.9983060e-01   1.1233185e+01   5.0133145e+00
   8.0625388e-01   1.1300314e+01   4.9844554e+00
   8.1469936e-01   1.1423213e+01   4.9297479e+00
   2.1164672e+00   1.1837113e+01   4.6581324e+00
   8.0722897e-01   1.1305807e+01   4.9820576e+00
   6.6674142e+00   2.0669927e+01   7.9601692e-01
   7.9250301e-01   1.1131303e+01   5.0053988e+00
   1.2736853e+00   1.4730200e+01   3.6996427e+00
   8.1355237e-01   1.1386818e+01   4.9614940e+00
   8.0318248e-01   9.5404285e+00   4.8605250e+00
   5.0387635e+00   1.8935598e+01   1.9768012e+00
   8.0098675e-01   1.1230448e+01   5.0130618e+00
   6.9370376e+00   2.0386595e+01   7.3830639e-01
   1.4743391e+00   1.5463272e+01   3.3372199e+00
   5.1020611e+00   1.7437312e+01   2.4967576e+00
   7.3370371e+00   1.9494204e+01   6.3628994e-01
   8.7971378e-01   1.0984856e+01   4.9824632e+00
   8.5244007e-01   1.1853998e+01   4.7817074e+00
   8.0591824e-01   1.1142395e+01   5.0054244e+00
   3.7342836e+00   1.9894075e+01   1.6719570e+00
   5.9820368e+00   2.1168035e+01   9.6047775e-01
   8.2157204e-01   1.1494182e+01   4.9175455e+00
   7.2723343e+00   1.9720833e+01   6.5460884e-01
   6.3652944e+00   1.2812951e+01   2.2471993e+00
   4.6400852e+00   1.0990161e+01   3.5830000e+00
   6.7834106e+00   1.5110188e+01   1.8071662e+00
   4.2859452e+00   2.0687644e+01   1.4211136e+00
   7.3064888e+00   1.6716301e+01   1.0315057e+00
   1.4711119e+00   7.2565650e+00   4.4785840e+00
   8.0186383e-01   1.1238083e+01   5.0135213e+00
   1.1185493e+00   1.3542442e+01   4.0662047e+00
   5.3202500e+00   9.8765553e+00   2.8956314e+00
   5.4862639e+00   1.7987179e+01   2.1730304e+00
   5.1434493e+00   2.1097524e+01   1.1614141e+00
   8.0546511e-01   1.1171105e+01   5.0078031e+00
   4.9982838e+00   2.1037183e+01   1.1981436e+00
   8.2471733e-01   1.1522775e+01   4.9129556e+00
   8.0194097e-01   1.1239664e+01   5.0127191e+00
   5.9262610e+00   2.0815439e+01   1.0119045e+00
   6.6676199e+00   2.0743746e+01   8.0134845e-01
   2.6882980e+00   1.8398264e+01   2.2271680e+00
   1.4831728e+00   1.5545024e+01   3.3209458e+00
   1.2663100e+00   1.1450689e+01   4.8997047e+00
   7.1100233e+00   1.7616103e+01   1.1317415e+00
   7.0065181e+00   2.0288007e+01   7.2034688e-01
   5.8242838e+00   2.0401246e+01   1.1553676e+00
   5.6551542e+00   1.9509731e+01   1.5656907e+00
   8.0250867e-01   1.1245834e+01   5.0110533e+00
   1.9704547e+00   7.8651322e+00   4.4384861e+00
   6.3061590e+00   1.2043036e+01   2.2110034e+00
   8.3054519e-01   1.0758170e+01   4.9706209e+00
   1.4824281e+00   1.0295192e+01   4.8142835e+00
   7.3997640e+00   1.8173077e+01   7.0928732e-01
   6.6804500e+00   1.3325920e+01   1.8981501e+00
   7.7208239e-01   1.0322152e+01   4.9370892e+00
   2.8021191e+00   1.8919690e+01   2.0980487e+00
   2.2081429e+00   1.6652534e+01   2.9308650e+00
   1.1501958e+00   1.4092204e+01   3.9417564e+00
   8.0291268e-01   1.1253352e+01   5.0076602e+00
   3.7384272e+00   1.9784299e+01   1.7040785e+00
   1.9473164e+00   1.7123786e+01   2.7962381e+00
   3.3355778e+00   1.1278842e+01   4.2567983e+00
   8.5220205e-01   1.1850634e+01   4.7812405e+00
   3.5797546e+00   2.0071534e+01   1.7028312e+00
   7.3557760e+00   1.9299704e+01   6.2316073e-01
   7.8422508e-01   1.0797672e+01   4.9779371e+00
   2.2015167e+00   1.7649602e+01   2.5381061e+00
   8.7237698e-01   1.1262639e+01   4.9970578e+00
   8.5788872e-01   1.1895606e+01   4.7782091e+00
   2.2668194e+00   1.7900742e+01   2.4927322e+00
   7.7251643e-01   1.0072933e+01   4.9141770e+00
   1.5492327e+00   1.5399332e+01   3.3400934e+00
   8.0263183e-01   1.1248608e+01   5.0096862e+00
   7.3518443e+00   1.9479898e+01   6.3231354e-01
   7.4241907e+00   1.9190238e+01   6.1140136e-01
   8.2906433e-01   1.1592390e+01   4.8704603e+00
   8.8036989e-01   1.2112522e+01   4.6445679e+00
   6.0476214e+00   1.1407156e+01   2.4182233e+00
   6.5942744e+00   2.0392159e+01   8.5722090e-01
   1.5496598e+00   1.1918134e+01   4.7953316e+00
   7.9915608e-01   9.6465216e+00   4.8713845e+00
   2.1981143e+00   1.7733431e+01   2.5424125e+00
   2.6073810e+00   1.8552426e+01   2.2293222e+00
   8.0049720e-01   1.0846390e+01   4.9809956e+00
   5.5097912e+00   2.0579031e+01   1.1924668e+00
   7.6608347e-01   1.0126691e+01   4.9196635e+00
   7.7669597e-01   1.0911745e+01   4.9879970e+00
   1.5382323e+00   9.4855034e+00   4.7325419e+00
   2.5603650e+00   1.1694592e+01   4.5330570e+00
   7.6210626e-01   1.0250192e+01   4.9312656e+00
   6.6016348e+00   2.0458343e+01   8.4465106e-01
   8.8278558e-01   1.2184499e+01   4.6395479e+00
   6.7931608e+00   2.0424990e+01   7.7591696e-01
   7.3648643e+00   1.9106811e+01   6.3634602e-01
   3.2852081e+00   1.9446128e+01   1.8574270e+00
   8.0458855e-01   1.1266745e+01   5.0011770e+00
   4.6817354e+00   1.1768613e+01   3.5875542e+00
   6.3326602e+00   1.2217028e+01   2.2075787e+00
   3.5281681e+00   1.8966336e+01   2.0574445e+00
   4.7381993e+00   2.0168372e+01   1.4921222e+00
   1.3840984e+00   7.6007715e+00   4.5471478e+00
   8.0257639e-01   1.1249093e+01   5.0090701e+00
   7.2226155e+00   1.6015297e+01   1.2080165e+00
   6.9545050e+00   2.0373814e+01   7.3343477e-01
   1.3340998e+00   1.1291915e+01   4.8873924e+00
   1.9021171e+00   1.6516241e+01   2.9170578e+00
   2.5801642e+00   6.8288011e+00   4.0569375e+00
   6.8179249e+00   1.3895823e+01   1.7612440e+00
   1.2158151e+00   9.3975613e+00   4.7889956e+00
   9.3256722e-01   1.2613768e+01   4.5046444e+00
   8.0336042e-01   1.1260048e+01   5.0040131e+00
   8.0361475e-01   1.1263010e+01   5.0033099e+00
   1.2767766e+00   1.3948612e+01   3.9306310e+00
   5.1578224e+00   2.0771450e+01   1.2166648e+00
   8.0124876e-01   1.1225995e+01   5.0126938e+00
   7.4280361e+00   1.9157042e+01   6.0972584e-01
   6.7539616e+00   1.7628786e+01   1.4845907e+00
   2.8506944e+00   1.2998705e+01   4.3167925e+00
   4.7565900e+00   2.0892092e+01   1.2761804e+00
   7.3906190e+00   1.8818681e+01   6.4399559e-01
   2.2404720e+00   9.6557314e+00   4.5665397e+00
   1.3287411e+00   1.4886240e+01   3.5657445e+00
   8.0641887e-01   1.1301298e+01   4.9843273e+00
   8.0071934e-01   1.1231887e+01   5.0131813e+00
   7.9992874e-01   1.1220226e+01   5.0122869e+00
   8.0578319e-01   1.1045831e+01   4.9974209e+00
   8.3289565e-01   1.1629829e+01   4.8674491e+00
   2.5956907e+00   1.3164061e+01   4.3537854e+00
   7.2621450e+00   1.9556316e+01   6.5391366e-01
   7.7786479e-01   1.0697616e+01   4.9699239e+00
   1.5629289e+00   1.1478325e+01   4.8254220e+00
   8.0242178e-01   1.1247021e+01   5.0092435e+00
   8.0917112e-01   1.1342502e+01   4.9664771e+00
   1.7067080e+00   1.4166529e+01   3.9522459e+00
   2.9317270e+00   1.6649387e+01   3.0642396e+00
   6.0229262e+00   2.0976611e+01   9.5804784e-01
   4.5018727e+00   1.3720337e+01   3.6033386e+00
   5.9413034e+00   2.1002443e+01   9.7741874e-01
   8.8544418e-01   1.2184853e+01   4.6605079e+00
   3.9653985e+00   1.3268494e+01   3.8939221e+00
   8.2009389e-01   1.1112085e+01   5.0012575e+00
   5.2174727e+00   2.0886770e+01   1.1787532e+00
   2.8115109e+00   1.8000720e+01   2.4193645e+00
   8.0838964e-01   1.1332081e+01   4.9749801e+00
   8.3023641e-01   1.1273552e+01   5.0053847e+00
   1.4619772e+00   1.5383946e+01   3.3499778e+00
   1.0035535e+00   1.1924755e+01   4.7638781e+00
   8.0562882e-01   1.1241060e+01   5.0125270e+00
   5.1362325e+00   1.3413864e+01   3.2866788e+00
   7.9006692e-01   1.1014115e+01   4.9959393e+00
   5.0057085e+00   1.6706165e+01   2.7520479e+00
   7.2309694e+00   1.9599155e+01   6.6976957e-01
   2.0248842e+00   1.7331669e+01   2.7202596e+00
   2.7481262e+00   1.5500385e+01   3.5448446e+00
   1.5060865e+00   1.2647762e+01   4.5837575e+00
   2.4511905e+00   1.8321741e+01   2.3594449e+00
   8.0017077e-01   1.1223107e+01   5.0125095e+00
   9.2418690e-01   1.2528294e+01   4.4976810e+00
   5.5441811e+00   1.0135978e+01   2.7220532e+00
   8.0188589e-01   1.1169238e+01   5.0079616e+00
   5.5444546e+00   2.1216561e+01   1.0657331e+00
   9.2167561e-01   1.2509684e+01   4.5555445e+00
   6.6866794e+00   2.0408584e+01   8.1638466e-01
   8.1022654e-01   1.1349479e+01   4.9720839e+00
   1.3078619e+00   1.2064175e+01   4.8009751e+00
   4.2814764e+00   1.7973693e+01   2.4999954e+00
   5.5547231e+00   1.0246805e+01   2.7375162e+00
   1.5747427e+00   1.5961520e+01   3.2307570e+00
   8.1904042e-01   1.1453883e+01   4.9379336e+00
   7.9747726e-01   1.1160715e+01   5.0076144e+00
   7.7801580e-01   1.0834122e+01   4.9814858e+00
   7.4084329e+00   1.9252452e+01   6.1610445e-01
   7.9588503e-01   1.1082021e+01   5.0012201e+00
   7.2082225e+00   1.9255535e+01   7.1501150e-01
   1.0086004e+00   1.3037521e+01   4.2586280e+00
   2.4883331e+00   6.7316687e+00   4.0743592e+00
   8.0186436e-01   1.1238498e+01   5.0132083e+00
   2.7734204e+00   1.2678389e+01   4.3858281e+00
   1.8239925e+00   1.6772432e+01   2.9264716e+00
   9.5677860e-01   1.2768744e+01   4.3716745e+00
   1.0692596e+00   1.3610751e+01   4.1088266e+00
   6.8718080e+00   1.9606497e+01   8.7597322e-01
   8.5501267e-01   1.1313684e+01   4.9977937e+00
   7.3467126e+00   1.7715253e+01   8.2969248e-01
   1.3558066e+00   1.5061916e+01   3.5136028e+00
   7.3922429e+00   1.8518330e+01   6.7261272e-01
   7.3918990e+00   1.8648233e+01   6.5829592e-01
   5.5555496e+00   1.0206597e+01   2.7268364e+00
   8.3426399e-01   1.1655777e+01   4.8510635e+00
   6.6060204e+00   2.0015164e+01   9.3370143e-01
   9.7833597e-01   8.6682527e+00   4.7494097e+00
   7.9344441e-01   1.1038416e+01   4.9976528e+00
   8.8340894e-01   1.2157263e+01   4.6822289e+00
   1.1620767e+00   1.1480009e+01   4.9199769e+00
   7.9953449e-01   1.1172985e+01   5.0084995e+00
   1.2617241e+00   9.4521803e+00   4.7858346e+00
   5.9781183e+00   1.5824762e+01   2.4497293e+00
   1.0318616e+00   1.3326192e+01   4.1794604e+00
   7.9440495e-01   1.0993283e+01   4.9940118e+00
   8.0332297e-01   1.1249377e+01   5.0082931e+00
   3.0479818e+00   1.9344423e+01   1.9620819e+00
   2.9088778e+00   1.1514023e+01   4.4208719e+00
   8.0178939e-01   1.1237507e+01   5.0135379e+00
   1.1957467e+00   1.4337134e+01   3.8474702e+00
   6.1310509e+00   2.0998203e+01   9.2224474e-01
   8.0403593e-01   1.1266537e+01   5.0035108e+00
   7.0973738e+00   2.0091864e+01   6.9852879e-01
   7.3988786e+00   1.9325448e+01   6.1935295e-01
   1.3285932e+00   1.1286866e+01   4.8890488e+00
   8.0736081e-01   1.1310655e+01   4.9877864e+00
   5.4445589e+00   1.8584006e+01   1.9756723e+00
   8.9572772e-01   1.2273042e+01   4.6424176e+00
   6.9762846e+00   1.5758794e+01   1.5336347e+00
   8.0020858e-01   1.1227144e+01   5.0128278e+00
   7.4208747e+00   1.9111879e+01   6.0660960e-01
   7.2707407e+00   1.8056685e+01   8.5658839e-01
   7.6737971e-01   1.0154927e+01   4.9221644e+00
   3.2919274e+00   7.1846850e+00   3.7972213e+00
   7.4326869e+00   1.8777318e+01   6.2028423e-01
   6.6701777e+00   2.0682861e+01   7.9738484e-01
   2.5312530e+00   1.8102411e+01   2.3341473e+00
   7.3837844e+00   1.9322737e+01   6.2267498e-01
   7.9910951e-01   1.1213722e+01   5.0117856e+00
   8.5275615e-01   1.0953136e+01   4.9840642e+00
   7.4291459e+00   1.8599355e+01   6.3843102e-01
   6.7673259e+00   2.0083520e+01   8.3456930e-01
   8.2848759e-01   1.1142480e+01   5.0023920e+00
   9.3203610e-01   1.2606893e+01   4.4738356e+00
   3.3364560e+00   1.9732401e+01   1.8045555e+00
   4.7555523e+00   1.3948838e+01   3.4516143e+00
   7.6256537e-01   1.0223518e+01   4.9288044e+00
   2.4564537e+00   1.8242318e+01   2.3361852e+00
   1.0867777e+00   1.0518033e+01   4.9109010e+00
   8.0971362e-01   1.1241107e+01   5.0116316e+00
   1.0351055e+00   8.2713837e+00   4.6951819e+00
   8.3073454e-01   1.1629801e+01   4.8381245e+00
   1.3422113e+00   1.5045871e+01   3.5807332e+00
   7.6920692e-01   1.0601809e+01   4.9620584e+00
   8.9759434e-01   1.2303699e+01   4.5920154e+00
   8.3120657e-01   1.1561276e+01   4.8728865e+00
   8.3656221e-01   1.0829759e+01   4.9761353e+00
   5.2594973e+00   2.1164451e+01   1.1376519e+00
   8.0093321e-01   1.1177817e+01   5.0087410e+00
   8.1070770e-01   1.1170557e+01   5.0071591e+00
   8.7210025e-01   1.2041870e+01   4.7263068e+00
   2.7755726e+00   1.8869452e+01   2.1160659e+00
   7.1885504e+00   1.6616981e+01   1.1971542e+00
   5.4364811e+00   1.3928325e+01   3.0566074e+00
   3.1086331e+00   1.9294782e+01   1.9308494e+00
   7.3363136e+00   1.9451959e+01   6.3420804e-01
   9.7571024e-01   9.6819929e+00   4.8558558e+00
   7.9214443e-01   1.1088960e+01   5.0019847e+00
   8.9345748e-01   1.2261019e+01   4.6051394e+00
   7.9636415e-01   1.1068826e+01   5.0001313e+00
   7.1386745e+00   1.5346460e+01   1.3502378e+00
   6.2843688e+00   1.2225304e+01   2.2704368e+00
   5.6788113e+00   2.0825449e+01   1.0805461e+00
   8.1722390e-01   1.1446794e+01   4.9273600e+00
   2.2240254e+00   1.7793605e+01   2.5201634e+00
   1.2757213e+00   1.4733586e+01   3.6819723e+00
   4.4680579e+00   2.0106651e+01   1.5331494e+00
   6.9179570e+00   2.0423196e+01   7.4202260e-01
   1.2183481e+00   1.4444205e+01   3.7726876e+00
   6.9735722e+00   1.6003367e+01   1.5137574e+00
   9.7431589e-01   1.2945665e+01   4.3881247e+00
   3.2082783e+00   8.7144723e+00   4.1119897e+00
   4.8513322e+00   2.0947173e+01   1.2465719e+00
   7.4114879e+00   1.9050405e+01   6.1313753e-01
   7.8671180e-01   1.1082766e+01   5.0016613e+00
   9.0188736e-01   1.2342524e+01   4.5501326e+00
   7.2178587e+00   1.9775645e+01   6.6442196e-01
   8.2318835e-01   1.1513397e+01   4.9137395e+00
   7.9302982e-01   1.1010572e+01   4.9953266e+00
   1.5761196e+00   1.5919747e+01   3.1926331e+00
   1.9463807e+00   6.8488142e+00   4.2878219e+00
   8.7275746e-01   9.2046568e+00   4.8200462e+00
   8.0191052e-01   1.1239280e+01   5.0128426e+00
   6.3373318e+00   1.9965634e+01   1.0906196e+00
   6.9334003e+00   1.9545953e+01   8.5017921e-01
   8.0232987e-01   1.1243800e+01   5.0107433e+00
   8.0857941e-01   1.1308051e+01   4.9841311e+00
   7.4328479e+00   1.8176893e+01   6.7605141e-01
   1.1397351e+00   1.0872822e+01   4.9242253e+00
   7.8259110e-01   1.0723241e+01   4.9717887e+00
   1.4828290e+00   8.7955944e+00   4.6739074e+00
   7.0134104e+00   2.0064071e+01   7.2562298e-01
   8.1173695e-01   1.1375048e+01   4.9581558e+00
   3.5534054e+00   2.0038496e+01   1.7139713e+00
   8.3545808e-01   1.1660251e+01   4.8557560e+00
   1.8491492e+00   1.5829133e+01   3.2287016e+00
   6.8618281e+00   2.0381290e+01   7.4886265e-01
   4.7708251e+00   9.4238557e+00   3.2865719e+00
   7.4049866e+00   1.8355898e+01   6.8074690e-01
   2.2430071e+00   1.7039883e+01   2.7564241e+00
   8.1377818e-01   1.0095158e+01   4.9131573e+00
   7.1484078e+00   1.9901360e+01   6.7919533e-01
   8.4128902e-01   1.1721720e+01   4.8393008e+00
   7.7625261e-01   9.6077156e+00   4.8692761e+00
   2.1896546e+00   1.7582216e+01   2.5564750e+00
   2.3863396e+00   1.7823221e+01   2.4360519e+00
   7.4365644e+00   1.8915001e+01   6.0998494e-01
   4.0519912e+00   1.9703429e+01   1.7270382e+00
   6.6431570e+00   1.9708811e+01   9.9530045e-01
   7.1278670e+00   1.9203165e+01   7.8000600e-01
   8.0397842e-01   1.1238036e+01   5.0130627e+00
   1.1493873e+00   1.4085142e+01   3.9425611e+00
   6.1093593e+00   2.0096581e+01   1.1534286e+00
   2.7794731e+00   1.8884206e+01   2.1116577e+00
   6.1516023e+00   1.9596964e+01   1.3255329e+00
   8.1441976e-01   9.2759789e+00   4.8326805e+00
   7.4332072e+00   1.8773823e+01   6.2021624e-01
   7.3555121e+00   1.7205982e+01   8.9902655e-01
   1.1304742e+00   9.2541359e+00   4.7901626e+00
   1.1098321e+00   1.1539111e+01   4.9293377e+00
   1.0842736e+00   9.5157034e+00   4.8234323e+00
   2.2782167e+00   1.7677820e+01   2.4952942e+00
   7.9597219e-01   1.1189659e+01   5.0099545e+00
   5.6186601e+00   1.8872619e+01   1.8088316e+00
   7.3081725e+00   1.9197666e+01   6.5902375e-01
   8.0257066e-01   1.1228895e+01   5.0128158e+00
   7.3875955e+00   1.8963371e+01   6.3354489e-01
   1.1432602e+00   1.1538559e+01   4.9204733e+00
   2.5359868e+00   1.8135117e+01   2.3241013e+00
   7.1967860e+00   1.6589684e+01   1.1896066e+00
   1.2915814e+00   7.5615578e+00   4.5603669e+00
   5.9441653e+00   1.7458898e+01   2.1164497e+00
   8.3414485e-01   1.1653908e+01   4.8439135e+00
   8.1147178e-01   1.1032737e+01   4.9958176e+00
   3.9798355e+00   7.7161119e+00   3.5002224e+00
   8.0327621e-01   1.1193894e+01   5.0098902e+00
   7.4173411e+00   1.9221556e+01   6.1360443e-01
   7.0081268e+00   2.0066263e+01   7.2742180e-01
   1.2740720e+00   1.4621509e+01   3.6501138e+00
   8.1737548e-01   1.1433286e+01   4.9452617e+00
   7.4150079e+00   1.8472970e+01   6.5930714e-01
   7.4031497e+00   1.9235298e+01   6.1634590e-01
   7.2792601e+00   1.9457891e+01   6.5668109e-01
   4.6270837e+00   2.0456940e+01   1.3924956e+00
   4.5541614e+00   2.0016542e+01   1.5710619e+00
   6.6370327e+00   2.0774549e+01   8.0843326e-01
   4.2321408e+00   2.0570538e+01   1.4412961e+00
   8.0712304e-01   1.1308004e+01   4.9879535e+00
   3.8363480e+00   2.0340751e+01   1.5926912e+00
   8.3124464e-01   1.1621097e+01   4.8552322e+00
   1.9814394e+00   7.2888710e+00   4.3501240e+00
   7.2442547e+00   1.9569584e+01   6.6544652e-01
   7.3578523e+00   1.8084505e+01   7.5950427e-01
   9.2468727e-01   1.2545185e+01   4.5321747e+00
   2.4632241e+00   1.7449686e+01   2.6143170e+00
   7.4066929e+00   1.8380657e+01   6.7657297e-01
   8.7788362e-01   1.2119344e+01   4.6480607e+00
   7.1195602e+00   1.9789097e+01   7.0400660e-01
   8.0240805e-01   1.1245821e+01   5.0105338e+00
   8.9475654e-01   1.2273209e+01   4.6278190e+00
   3.8016190e+00   1.9954740e+01   1.6461214e+00
   5.7587004e+00   1.3872197e+01   2.8263031e+00
   5.6939601e+00   2.1213878e+01   1.0296711e+00
   7.1988235e+00   1.8962034e+01   7.6590424e-01
   1.2590268e+00   1.2022971e+01   4.8053105e+00
   8.0206286e-01   1.1240436e+01   5.0127539e+00
   6.0678373e+00   1.3810327e+01   2.5744429e+00
   4.4406281e+00   2.0824165e+01   1.3731429e+00
   7.3220788e+00   1.6727099e+01   1.0079647e+00
   9.1968701e-01   1.2506341e+01   4.5417834e+00
   7.7231405e-01   1.0281300e+01   4.9333654e+00
   8.0412146e-01   1.1267921e+01   5.0030387e+00
   8.0945936e-01   1.1341336e+01   4.9756614e+00
   7.2817768e+00   1.9104043e+01   6.8565878e-01
   1.0841613e+00   1.0452206e+01   4.9066812e+00
   6.8599853e+00   2.0492426e+01   7.5598294e-01
   7.0168578e+00   2.0210531e+01   7.1632592e-01
   8.0380371e-01   1.1266114e+01   5.0009190e+00
   2.9423850e+00   1.6608577e+01   3.0831478e+00
   1.0230936e+00   1.3309133e+01   4.1963070e+00
   8.2226780e-01   1.1501131e+01   4.9162928e+00
   8.3189760e-01   9.7321516e+00   4.8771441e+00
   4.1498276e+00   2.0555061e+01   1.4604270e+00
   8.0984244e-01   1.1349111e+01   4.9674793e+00
   8.3562712e-01   1.1677729e+01   4.8438216e+00
   6.3990035e+00   1.5762392e+01   2.1279570e+00
   6.6401836e+00   1.9958994e+01   9.2910356e-01
   4.2455703e+00   2.0688813e+01   1.4387039e+00
   1.3609509e+00   1.2025629e+01   4.8101743e+00
   1.0719842e+00   1.1376406e+01   4.9452021e+00
   8.0438846e-01   1.1238580e+01   5.0129228e+00
   8.8029275e-01   1.2109615e+01   4.6458528e+00
   9.6629993e-01   9.4622853e+00   4.8354089e+00
   8.0691130e-01   1.1306092e+01   4.9890165e+00
   5.7796027e+00   2.1202566e+01   1.0095991e+00
   8.0277063e-01   1.1250666e+01   5.0088438e+00
   7.4265810e+00   1.8033894e+01   7.6867682e-01
   9.1174442e-01   1.0696580e+01   4.2785100e+00
   7.3737407e+00   1.9208057e+01   6.1718131e-01
   1.4964586e+00   1.5466262e+01   3.2216784e+00
   2.8687499e+00   1.9090401e+01   2.0738644e+00
   6.9474824e+00   1.8388153e+01   7.2828318e-01
   6.8261737e+00   2.0040967e+01   7.3024385e-01
   8.9208700e-01   1.0371718e+01   4.3869663e+00
   7.4287596e+00   1.9207729e+01   6.1034531e-01
   7.4358221e+00   1.8998230e+01   6.0035528e-01
   8.0235624e-01   1.1277205e+01   4.9933654e+00
   2.7693489e+00   1.6807869e+01   1.8432766e+00
   9.6969249e-01   1.2914278e+01   4.3593289e+00
   7.4364032e+00   1.9076346e+01   6.0589977e-01
   4.9066184e+00   1.0786383e+01   2.6204924e+00
   7.4372202e+00   1.9161434e+01   6.0862449e-01
   7.4409486e+00   1.8910829e+01   6.4296146e-01
   7.4320995e+00   1.8980541e+01   6.5193495e-01
   7.4402849e+00   1.8956174e+01   6.2842719e-01
   1.2295909e+00   1.4307796e+01   3.6389767e+00
   7.4391133e+00   1.9104381e+01   6.1911124e-01
   7.3536620e+00   1.6955153e+01   1.0048803e+00
   7.4248769e+00   1.9225100e+01   6.1164397e-01
   7.4404283e+00   1.8860960e+01   6.3315347e-01
   7.4368692e+00   1.9142284e+01   6.0657248e-01
   7.9814045e-01   1.1220384e+01   5.0120883e+00
   6.3178116e+00   2.0479160e+01   8.3944202e-01
   3.2288401e+00   1.9191763e+01   1.7808925e+00
   1.4480030e+00   7.8221098e+00   4.3083102e+00
   7.4372935e+00   1.8713393e+01   6.2167112e-01
   7.3225243e+00   1.8893460e+01   6.4460241e-01
   8.2928424e-01   1.1607637e+01   4.8760587e+00
   4.6182821e+00   1.4891234e+01   1.3653790e+00
   7.0704150e+00   2.0062312e+01   6.9815506e-01
   3.1580240e+00   1.8561912e+01   1.7301034e+00
   4.8879050e+00   2.0125575e+01   1.1418178e+00
   7.4373012e+00   1.8366155e+01   7.0571864e-01
   6.9704156e+00   2.0343479e+01   7.2933490e-01
   3.1332097e+00   9.8226000e+00   2.9464258e+00
   7.4368556e+00   1.9179757e+01   6.0813572e-01
   9.2663888e-01   1.0889669e+01   4.2102203e+00
   8.0061245e-01   1.1254092e+01   5.0023692e+00
   1.2137308e+00   1.4440611e+01   3.7908347e+00
   7.2163626e+00   1.5684601e+01   1.2300020e+00
   1.7810111e+00   1.6190400e+01   2.8008883e+00
   1.9005998e+00   1.6055223e+01   2.5677410e+00
   7.3662455e+00   1.8071132e+01   8.6525915e-01
   7.4366633e+00   1.9169515e+01   6.0696717e-01
   7.4366623e+00   1.9138573e+01   6.0646989e-01
   7.4364898e+00   1.9066479e+01   6.0285937e-01
   6.5996470e+00   1.9490629e+01   7.3982046e-01
   5.7675656e+00   2.0939341e+01   9.8569568e-01
   7.4103934e+00   1.7566846e+01   8.0199285e-01
   4.7226075e+00   1.8800522e+01   1.1130439e+00
   7.2305644e+00   1.8908682e+01   6.5342408e-01
   7.3903835e+00   1.9193630e+01   6.1461779e-01
   3.1823008e+00   1.1742761e+01   2.3216066e+00
   5.4622748e+00   1.8378155e+01   9.3422912e-01
   5.2336558e+00   9.5264802e+00   2.8885042e+00
   7.2407843e+00   1.5848044e+01   1.1884051e+00
   7.2018498e+00   1.5594280e+01   1.2550419e+00
   7.4281492e+00   1.9211690e+01   6.1061477e-01
   2.2231276e+00   1.4977895e+01   2.2084178e+00
   7.2796169e+00   1.9682743e+01   6.5145842e-01
   6.7127371e+00   1.9516032e+01   7.2257245e-01
   1.0542633e+00   1.3021767e+01   3.8618880e+00
   7.4408748e+00   1.8737464e+01   6.4302898e-01
   7.4369162e+00   1.8936032e+01   6.0765605e-01
   7.4355117e+00   1.8275691e+01   6.8160790e-01
   4.8469791e+00   1.4053280e+01   1.5605819e+00
   7.4360808e+00   1.9077024e+01   6.0429836e-01
   6.6705493e+00   1.9452204e+01   7.2722493e-01
   7.4316735e+00   1.9195234e+01   6.0942108e-01
   6.6921343e+00   2.0263107e+01   7.6340644e-01
   7.4334618e+00   1.8275842e+01   7.3331163e-01
   7.1943063e+00   1.5614156e+01   1.2788646e+00
   7.2581042e+00   1.8810251e+01   6.5765591e-01
   7.4396395e+00   1.8756622e+01   6.3452941e-01
   2.8275313e+00   1.2483981e+01   2.1992539e+00
   7.4372081e+00   1.8574167e+01   6.3542140e-01
   7.7322765e-01   1.0030020e+01   4.8212398e+00
   5.1443956e+00   1.8937060e+01   1.0115817e+00
   7.4403952e+00   1.8815052e+01   6.3563445e-01
   4.5132283e+00   1.6676241e+01   1.1779900e+00
   7.4315953e+00   1.8117526e+01   6.8602993e-01
   7.4130069e+00   1.9116155e+01   6.1652272e-01
   2.1848953e+00   6.7843616e+00   4.1819204e+00
   7.2140123e+00   1.8859268e+01   6.5910116e-01
   6.0175208e+00   1.8740399e+01   8.2686170e-01
   6.9106926e+00   1.7920750e+01   7.9765043e-01
   7.3960452e+00   1.9188463e+01   6.1466340e-01
   7.3334392e+00   1.9514671e+01   6.3623207e-01
   7.4376944e+00   1.9120152e+01   6.1217372e-01
   7.4314536e+00   1.8767422e+01   6.9299713e-01
   2.3322813e+00   6.7319194e+00   4.1347071e+00
   3.6052284e+00   1.8881073e+01   1.5169506e+00
   6.3219435e+00   2.0385991e+01   8.3276159e-01
   7.0395771e+00   1.4819472e+01   1.5005394e+00
   5.9860662e+00   2.0890657e+01   9.3476476e-01
   6.8087098e+00   2.0201853e+01   7.4191568e-01
   7.3413962e+00   1.9359291e+01   6.2725326e-01
   7.6369183e-01   1.0345530e+01   4.9228943e+00
   8.0702938e-01   1.0452359e+01   4.6322673e+00
   3.6199249e+00   1.3966278e+01   1.6947759e+00
   7.4374479e+00   1.8908989e+01   6.1096997e-01
   1.6293548e+00   7.4481330e+00   4.2845050e+00
   6.0411900e+00   1.1783585e+01   2.3562121e+00
   7.3950537e+00   1.7293781e+01   8.2876102e-01
   8.3981171e-01   1.1730652e+01   4.8302986e+00
   7.4367945e+00   1.9179402e+01   6.0813729e-01
   7.1754123e+00   1.8287234e+01   7.7692595e-01
   4.2010606e+00   8.5375899e+00   3.2682443e+00
   3.5525308e+00   1.0626413e+01   2.6420170e+00
   7.8000266e-01   1.1006761e+01   4.9951859e+00
   6.7875626e+00   2.0261583e+01   7.4885856e-01
   7.2490670e+00   1.8588994e+01   7.0984752e-01
   7.4371509e+00   1.9096502e+01   6.0616395e-01
   2.1250828e+00   7.0083470e+00   4.1412262e+00
   1.5499341e+00   1.5374985e+01   3.0493781e+00
   7.4368431e+00   1.8888749e+01   6.1136732e-01
   7.4219860e+00   1.9218613e+01   6.1155206e-01
   7.4361768e+00   1.9181713e+01   6.0830002e-01
   4.0378492e+00   1.8169570e+01   1.2989402e+00
   7.4371438e+00   1.8748876e+01   6.1916803e-01
   7.4373612e+00   1.8778118e+01   6.1759698e-01
   7.3214410e+00   1.9493337e+01   6.3629332e-01
   3.3662002e+00   1.4672266e+01   1.6461198e+00
   6.8026694e+00   1.9979777e+01   7.3069781e-01
   8.4369199e-01   1.1779515e+01   4.7969452e+00
   7.4342904e+00   1.9189061e+01   6.0885756e-01
   7.4266351e+00   1.8960811e+01   6.5716330e-01
   7.4343028e+00   1.8198888e+01   7.2822280e-01
   7.4264190e+00   1.9211159e+01   6.1074232e-01
   7.4386663e+00   1.9061759e+01   6.1796276e-01
   7.4354095e+00   1.9081453e+01   5.9967799e-01
   7.4288864e+00   1.9200019e+01   6.0993402e-01
   9.3086830e-01   1.2565174e+01   4.3974796e+00
   4.7011395e+00   2.0168550e+01   1.2005271e+00
   7.2403710e+00   1.9754445e+01   6.5962261e-01
   7.4363225e+00   1.9100138e+01   6.2429481e-01
   7.4372177e+00   1.9122036e+01   6.0691378e-01
   6.8950208e+00   1.7826351e+01   8.2281217e-01
   1.7728514e+00   1.5522897e+01   2.6745428e+00
   7.4369189e+00   1.8872632e+01   6.1156010e-01
   7.3622102e+00   1.7068511e+01   9.8643684e-01
   7.4358107e+00   1.9010210e+01   5.9979197e-01
   7.1919318e+00   1.9233371e+01   6.4364879e-01
   3.3028532e+00   1.7548047e+01   1.5752931e+00
   5.7583307e+00   1.0694455e+01   2.5785995e+00
   7.4360314e+00   1.9141233e+01   6.0381544e-01
   4.7566560e+00   1.1078069e+01   2.5163262e+00
   7.4308202e+00   1.8082762e+01   6.9226374e-01
   6.8665433e+00   2.0491138e+01   7.5347454e-01
   7.0081933e+00   1.9230329e+01   6.7051009e-01
   4.7302911e+00   1.9507685e+01   1.1449683e+00
   8.7739016e-01   1.2057418e+01   4.5594124e+00
   6.9216387e+00   1.9769746e+01   7.0197265e-01
   1.9562638e+00   1.6755618e+01   2.6500367e+00
   7.8176224e-01   1.0805329e+01   4.8842129e+00
   7.4371992e+00   1.9109327e+01   6.0684266e-01
   7.2755096e+00   1.6535735e+01   1.1559003e+00
   7.4356403e+00   1.9101489e+01   6.0191791e-01
   1.8606618e+00   1.4922868e+01   2.5422831e+00
   4.7229962e+00   2.0638822e+01   1.2428870e+00
   7.3576787e+00   1.9355948e+01   6.2518676e-01
   7.4338898e+00   1.8211175e+01   6.8445224e-01
   7.4357244e+00   1.8378662e+01   6.5203710e-01
   7.4170713e+00   1.7878574e+01   8.1026323e-01
   7.4306639e+00   1.8068698e+01   7.0637564e-01
   7.4371341e+00   1.8913297e+01   6.0934340e-01
   7.8683121e-01   1.0892036e+01   4.8730560e+00
   7.4361854e+00   1.9036047e+01   6.0156003e-01
   8.5486100e-01   1.1873206e+01   4.6754510e+00
   7.4363664e+00   1.9085092e+01   6.0561955e-01
   7.1726730e+00   1.9826293e+01   6.7170134e-01
   7.4364412e+00   1.9087726e+01   6.0575755e-01
   7.3056394e+00   1.9143903e+01   6.2828558e-01
   6.2157271e+00   2.0346685e+01   8.4971176e-01
   7.2713050e+00   1.9688586e+01   6.5252582e-01
   7.4347353e+00   1.8287638e+01   6.6992838e-01
   1.2668131e+00   1.4664511e+01   3.6577876e+00
   1.3348209e+00   8.2170590e+00   4.2995500e+00
   7.0868495e+00   1.5790390e+01   1.3953214e+00
   7.1048344e+00   1.8703264e+01   6.8362499e-01
   7.3650064e+00   1.9394370e+01   6.2643426e-01
   2.9668519e+00   6.8846999e+00   3.8943500e+00
   8.1823099e-01   1.0550949e+01   4.5804946e+00
   7.4393425e+00   1.8919665e+01   6.2625805e-01
   7.3674816e+00   1.6931093e+01   9.1569615e-01
   7.2187283e+00   1.8927371e+01   6.4906914e-01
   7.4265828e+00   1.9212220e+01   6.1078223e-01
   1.1716849e+00   1.1802200e+01   3.5951716e+00
   7.4054850e+00   1.7474604e+01   8.1111693e-01
   7.3758257e+00   1.9317392e+01   6.2129739e-01
   1.0536494e+00   1.3518618e+01   4.1511930e+00
   5.8725048e+00   1.9520449e+01   8.7311821e-01
   6.7212808e+00   2.0507096e+01   7.7538978e-01
   2.7890468e+00   1.8761054e+01   2.0691644e+00
   1.2834338e+00   7.9867602e+00   4.4254814e+00
   8.7852984e-01   9.1957906e+00   4.6836056e+00
   1.0549489e+00   1.2938671e+01   3.8274648e+00
   7.4251631e+00   1.9219295e+01   6.1128077e-01
   7.4372126e+00   1.9152643e+01   6.0804437e-01
   7.4157591e+00   1.9207437e+01   6.1175219e-01
   7.3385645e+00   1.9435329e+01   6.3132263e-01
   7.4372514e+00   1.8779564e+01   6.1699469e-01
   7.2460366e+00   1.9762517e+01   6.5963010e-01
   7.4368640e+00   1.8881859e+01   6.1178003e-01
   7.2153665e+00   1.9803460e+01   6.6534619e-01
   7.4370398e+00   1.9055621e+01   6.0905962e-01
   7.4351653e+00   1.9177314e+01   6.0857567e-01
   7.2913406e+00   1.6355351e+01   1.1269289e+00
   8.0180904e-01   1.1237620e+01   5.0136108e+00
   8.5248171e-01   1.1870458e+01   4.7628972e+00
   6.0887922e+00   2.0946875e+01   9.1813791e-01
   7.3237486e+00   1.9547903e+01   6.3901585e-01
   7.4367915e+00   1.9174816e+01   6.0758782e-01
   5.4042199e+00   2.0610147e+01   1.0417080e+00
   6.0838242e+00   1.1378107e+01   2.3643299e+00
   7.3617934e+00   1.9201684e+01   6.1870249e-01
   7.3556554e+00   1.9191253e+01   6.2205059e-01
   7.4356946e+00   1.8363608e+01   6.5491974e-01
   7.0134007e+00   1.6213124e+01   1.3228489e+00
   7.1695921e+00   1.8931437e+01   6.5426177e-01
   6.2575584e+00   1.2682741e+01   2.1502019e+00
   1.5749232e+00   7.4910315e+00   4.3097409e+00
   7.4371662e+00   1.8546853e+01   6.3675486e-01
   1.6128630e+00   1.5241962e+01   2.8795657e+00
   2.8270074e+00   1.8543620e+01   1.9866429e+00
   7.4305507e+00   1.9167944e+01   6.0945971e-01
   1.3881702e+00   1.4944961e+01   3.3451825e+00
   7.4370875e+00   1.8670317e+01   6.2405365e-01
   7.3482148e+00   1.6733477e+01   9.7220386e-01
   4.1161522e+00   2.0497023e+01   1.4674112e+00
   7.4368731e+00   1.9176108e+01   6.0808385e-01
   7.4240689e+00   1.7861661e+01   7.2444513e-01
   7.4370563e+00   1.9164753e+01   6.0790034e-01
   4.3449017e+00   2.0686328e+01   1.3914197e+00
   7.4309029e+00   1.8299190e+01   7.4597844e-01
   7.4358034e+00   1.9062851e+01   6.0055619e-01
   1.2248589e+00   7.6754576e+00   4.5881802e+00
   1.1638116e+00   7.8172073e+00   4.6176694e+00
   4.1641486e+00   1.9784504e+01   1.3538656e+00
   7.3401413e+00   1.9479394e+01   6.3360805e-01
   3.1510033e+00   1.8005983e+01   1.6859151e+00
   3.2174046e+00   1.9615986e+01   1.8766557e+00
   1.3260880e+00   8.3023204e+00   4.2835514e+00
   1.5090279e+00   1.3024434e+01   2.9959409e+00
   7.4351638e+00   1.8310929e+01   6.6097354e-01
   7.3749520e+00   1.9397973e+01   6.2567353e-01
   7.4375885e+00   1.9137767e+01   6.1233787e-01
   7.4365050e+00   1.9164029e+01   6.0609352e-01
   2.0226359e+00   1.3475264e+01   2.4580793e+00
   7.4368729e+00   1.9157132e+01   6.0788269e-01
   4.0784468e+00   2.0130154e+01   1.4346283e+00
   1.7288595e+00   1.6485873e+01   3.0336088e+00
   2.1310360e+00   1.7243758e+01   2.5053499e+00
   7.1562432e+00   1.5351040e+01   1.3298799e+00
   7.1840150e+00   1.9651667e+01   6.6060914e-01
   7.4368333e+00   1.9142193e+01   6.0652846e-01
   7.4368896e+00   1.9178611e+01   6.0823048e-01
   6.8467993e+00   1.9809763e+01   7.1483112e-01
   6.8615906e+00   1.7896607e+01   7.8625129e-01
   1.6172774e+00   7.3447563e+00   4.3252004e+00
   1.8447764e+00   1.4029545e+01   2.5682576e+00
   8.9418097e-01   9.7925312e+00   4.5075498e+00
   3.1382617e+00   1.8996823e+01   1.8121175e+00
   7.4084789e+00   1.7733897e+01   8.4623784e-01
   2.5452310e+00   1.4311719e+01   2.0313280e+00
   5.6127377e+00   2.1156743e+01   1.0414592e+00
   8.0990016e-01   1.1196570e+01   4.7668831e+00
   5.9458879e+00   1.1874076e+01   2.3549510e+00
   5.7945730e+00   1.7499861e+01   9.1668599e-01
   8.6696109e-01   1.2012078e+01   4.7323093e+00
   7.1986368e+00   1.9642585e+01   6.5829057e-01
   7.4369104e+00   1.9177114e+01   6.0838430e-01
   5.5722750e+00   2.0945835e+01   1.0316604e+00
   4.2410017e+00   1.6377874e+01   1.2571833e+00
   1.4582927e+00   1.4694238e+01   3.0771620e+00
   8.3184727e-01   1.0730515e+01   4.5170834e+00
   7.4327215e+00   1.8166253e+01   6.7780928e-01
   6.3301369e+00   2.0762034e+01   8.5841951e-01
   7.4046643e+00   1.9285088e+01   6.1668997e-01
   7.3574165e+00   1.9439634e+01   6.2965344e-01
   6.0627322e+00   2.0299976e+01   8.7609416e-01
   7.4295771e+00   1.8017873e+01   7.0022290e-01
   7.3938006e+00   1.7303920e+01   8.5772529e-01
   7.4361370e+00   1.9136598e+01   6.0443139e-01
   7.3671174e+00   1.7903773e+01   8.9026467e-01
   7.4361889e+00   1.9112570e+01   6.0332898e-01
   1.0094352e+00   1.3164514e+01   4.1819144e+00
   7.4369657e+00   1.9170599e+01   6.0770176e-01
   7.2480601e+00   1.9495678e+01   6.4501164e-01
   7.3016139e+00   1.6745352e+01   1.1091737e+00
   7.4342817e+00   1.9180723e+01   6.0865042e-01
   7.2204691e+00   1.9679601e+01   6.5760608e-01
   7.3886730e+00   1.9361290e+01   6.2249762e-01
   8.2549662e-01   1.1567190e+01   4.8817822e+00
   7.4367291e+00   1.9170798e+01   6.0742938e-01
   4.1351495e+00   1.7508115e+01   1.2506148e+00
   7.3885919e+00   1.9096079e+01   6.2000056e-01
   7.4361080e+00   1.9179044e+01   6.0836239e-01
   1.7855838e+00   1.1249442e+01   3.0156155e+00
   7.4374318e+00   1.8492306e+01   6.4824128e-01
   2.0626373e+00   1.5023291e+01   2.3423205e+00
   6.8050816e+00   1.3807480e+01   1.7715851e+00
   3.5509172e+00   1.6124461e+01   1.4671384e+00
   8.0212048e-01   1.0361399e+01   4.6578839e+00
   7.3489282e+00   1.9045707e+01   6.2860389e-01
   7.4176086e+00   1.9231889e+01   6.1266256e-01
   7.9686856e-01   1.1222615e+01   4.9919235e+00
   7.9400831e-01   1.1184935e+01   5.0043880e+00
   3.2073532e+00   7.1244957e+00   3.7803389e+00
   7.4220688e+00   1.9215120e+01   6.1137001e-01
   6.8600116e+00   1.8589627e+01   7.1066688e-01
   7.4021260e+00   1.8757474e+01   7.1127191e-01
   6.7470349e+00   1.9345631e+01   7.1179524e-01
   5.2686291e+00   1.9044171e+01   9.8617691e-01
   7.2174586e+00   1.9856994e+01   6.6855008e-01
   7.2815490e+00   1.7440158e+01   1.0332278e+00
   7.4368222e+00   1.9175842e+01   6.0767154e-01
   6.9968174e+00   1.4483891e+01   1.5365165e+00
   1.4089435e+00   7.7286338e+00   4.3739991e+00
   6.7595541e+00   1.8535902e+01   7.2314287e-01
   3.3403763e+00   1.9465423e+01   1.7498373e+00
   7.9434948e-01   1.1214223e+01   4.9782233e+00
   7.4396114e+00   1.9011757e+01   6.2752712e-01
   3.4698256e+00   1.9390154e+01   1.6495975e+00
   6.9116586e+00   1.9949758e+01   7.1282696e-01
   1.9388103e+00   6.8291980e+00   4.2849434e+00
   7.4400334e+00   1.8909960e+01   6.3368501e-01
   7.2518326e+00   1.9261564e+01   6.3518315e-01
   7.7852301e-01   1.0968459e+01   4.9923962e+00
   4.4533933e+00   1.9397163e+01   1.2223953e+00
   7.4357697e+00   1.9123043e+01   6.0188434e-01
   2.8190889e+00   7.3171093e+00   3.8160717e+00
   7.2514572e+00   1.5947362e+01   1.1736066e+00
   7.4362532e+00   1.8962398e+01   6.0307227e-01
   7.2108184e+00   1.9472926e+01   6.4868930e-01
   5.6953309e+00   2.0813936e+01   9.9082301e-01
   7.4350050e+00   1.9180378e+01   6.0849893e-01
   4.6629094e+00   1.9398065e+01   1.1572502e+00
   4.8965984e+00   1.2582938e+01   2.0362134e+00
   4.2867138e+00   2.0346434e+01   1.3715878e+00
   7.3853042e+00   1.9299475e+01   6.1939144e-01
   3.0013909e+00   1.9299818e+01   1.9941955e+00
   1.7550501e+00   1.6205704e+01   2.8638384e+00
   4.0293718e+00   1.3013952e+01   1.8585930e+00
   4.1930143e+00   1.4830081e+01   1.4386001e+00
   1.3937132e+00   1.4472489e+01   3.1750789e+00
   1.6123112e+00   1.4778452e+01   2.8372193e+00
   7.4369177e+00   1.9179404e+01   6.0817055e-01
   5.7963000e+00   1.8546672e+01   8.6906896e-01
   4.5634133e+00   1.7867119e+01   1.1317535e+00
   7.4002375e+00   1.7378390e+01   8.1593830e-01
   7.4392906e+00   1.9047098e+01   6.2037354e-01
   2.6828541e+00   6.8089812e+00   3.9906598e+00
   5.6937900e+00   1.8657789e+01   8.8857226e-01
   3.0190168e+00   1.7594272e+01   1.7335763e+00
   2.6197669e+00   1.7983717e+01   2.0678383e+00
   7.4390719e+00   1.8705565e+01   6.4315906e-01
   1.3541768e+00   8.6950010e+00   4.1309122e+00
   5.9344171e+00   1.2216286e+01   2.2884753e+00
   7.0131268e+00   1.8800696e+01   6.7835596e-01
   5.4596332e+00   1.7182210e+01   9.8342486e-01
   4.6484644e+00   2.0074102e+01   1.2093045e+00
   7.0778505e+00   1.9878988e+01   6.8609396e-01
   2.1700869e+00   7.2710120e+00   4.0418560e+00
   8.9100705e-01   9.1966103e+00   4.6578767e+00
   6.6300443e+00   2.0615037e+01   7.9706182e-01
   7.4361743e+00   1.9149084e+01   6.0470324e-01
   8.2929870e-01   1.1607870e+01   4.8756042e+00
   7.4368865e+00   1.9178075e+01   6.0834066e-01
   8.0409675e-01   1.0974870e+01   4.7273399e+00
   6.5228873e+00   2.0292320e+01   7.9235923e-01
   1.7908520e+00   1.6121120e+01   2.7604514e+00
   6.5286273e+00   1.7646995e+01   8.2909747e-01
   4.9153851e+00   2.1057073e+01   1.2275917e+00
   1.0019369e+00   8.4146706e+00   4.6635018e+00
   4.0433135e+00   2.0520658e+01   1.5098559e+00
   4.3193690e+00   1.6152900e+01   1.2576188e+00
   7.4389228e+00   1.9107619e+01   6.1795330e-01
   7.4373306e+00   1.9127444e+01   6.0756422e-01
   8.8548279e-01   1.2198719e+01   4.6277383e+00
   7.4359375e+00   1.9180065e+01   6.0825053e-01
   8.3033592e-01   1.1593961e+01   4.7312482e+00
   7.4357581e+00   1.9002616e+01   5.9979930e-01
   7.2003569e+00   1.9050707e+01   6.4260698e-01
   7.4365923e+00   1.8740848e+01   6.8240131e-01
   7.4179841e+00   1.7710605e+01   7.4910993e-01
   6.9431694e+00   1.8577783e+01   7.0618782e-01
   7.6311301e-01   1.0397469e+01   4.9442860e+00
   3.0487806e+00   1.8367366e+01   1.7790145e+00
   7.4289827e+00   1.9208992e+01   6.1039744e-01
   7.4370070e+00   1.9165452e+01   6.0783770e-01
   3.4255658e+00   1.5594135e+01   1.5394883e+00
   8.1707336e-01   1.1487146e+01   4.8260462e+00
   2.6850899e+00   1.8771351e+01   2.1897815e+00
   8.0908652e-01   1.1029080e+01   4.7005889e+00
   3.4185318e+00   1.7152377e+01   1.5120867e+00
   7.0427961e+00   2.0146036e+01   7.0684346e-01
   2.6539914e+00   7.2128938e+00   3.8879120e+00
   7.4375542e+00   1.9137724e+01   6.1120152e-01
   7.4373837e+00   1.9119332e+01   6.1028666e-01
   7.4364517e+00   1.9157282e+01   6.0555077e-01
   5.6212475e+00   2.0748618e+01   1.0016403e+00
   7.4364933e+00   1.9059416e+01   6.0274056e-01
   7.2269433e+00   1.9563110e+01   6.5083870e-01
   7.4282678e+00   1.9170074e+01   6.1026763e-01
   7.4294248e+00   1.8946441e+01   6.5883741e-01
   7.4367928e+00   1.8483962e+01   6.4243173e-01
   7.2883653e+00   1.9646566e+01   6.4831986e-01
   7.4356408e+00   1.8366843e+01   6.5362129e-01
   5.6024034e+00   1.6470751e+01   1.0325307e+00
   2.4885348e+00   1.8320393e+01   2.3009411e+00
   7.4363636e+00   1.9147907e+01   6.0485517e-01
   1.0460449e+00   1.1490303e+01   3.8634948e+00
   4.0708821e+00   1.6615848e+01   1.2875380e+00
   6.7860383e+00   2.0601209e+01   7.7278923e-01
   7.4292032e+00   1.8028674e+01   7.6240180e-01
   7.3855089e+00   1.7920886e+01   8.8145286e-01
   7.4365245e+00   1.9174531e+01   6.0936404e-01
   4.1635824e+00   2.0606636e+01   1.4634305e+00
   7.4368731e+00   1.9176009e+01   6.0802034e-01
   5.2461116e+00   1.6532759e+01   1.0612896e+00
   7.4388877e+00   1.9024845e+01   6.1887699e-01
   7.4384378e+00   1.9069802e+01   6.1764968e-01
   8.1203308e-01   1.1315257e+01   4.7934892e+00
   7.2492084e+00   1.9776530e+01   6.6025981e-01
   7.4395933e+00   1.9047039e+01   6.2237292e-01
   2.5745870e+00   1.8566629e+01   2.2669564e+00
   7.4376596e+00   1.9121962e+01   6.1613990e-01
   1.6340977e+00   1.5426768e+01   2.8764595e+00
   7.4369056e+00   1.9153285e+01   6.0720049e-01
   7.3798840e+00   1.7519623e+01   9.3837959e-01
   7.6694470e-01   1.0440206e+01   4.9155851e+00
   1.7597570e+00   8.4857377e+00   3.8590428e+00
   7.2427148e+00   1.9645176e+01   6.5316251e-01
   7.4008853e+00   1.7416004e+01   8.4077665e-01
   6.0310836e+00   1.6105041e+01   1.1150118e+00
   4.8720765e+00   8.9652836e+00   3.0657460e+00
   7.4381912e+00   1.9141189e+01   6.1454271e-01
   7.3738757e+00   1.9390259e+01   6.2530399e-01
   4.2700754e+00   1.6981201e+01   1.2205001e+00
   3.3246383e+00   1.2550420e+01   2.0687186e+00
   7.2952267e+00   1.6708053e+01   1.1194371e+00
   7.4361449e+00   1.8984044e+01   6.0401691e-01
   1.2902306e+00   1.2941414e+01   3.3129710e+00
   7.9370172e-01   1.1182793e+01   5.0093332e+00
   7.4371963e+00   1.9001146e+01   6.1125766e-01
   3.5173890e+00   1.6077803e+01   1.4806446e+00
   1.8413548e+00   1.5790201e+01   2.6127705e+00
   2.1702338e+00   1.4949197e+01   2.2510397e+00
   8.3891306e-01   1.1581961e+01   4.6720604e+00
   7.4369115e+00   1.9177045e+01   6.0830843e-01
   7.2764727e+00   1.8250607e+01   8.2455257e-01
   8.1087126e-01   1.1247839e+01   4.7788495e+00
   8.9038455e-01   9.1959542e+00   4.6593959e+00
   1.0551895e+00   1.1243309e+01   3.8816732e+00
   7.4405011e+00   1.8830973e+01   6.3464973e-01
   7.3707137e+00   1.9328635e+01   6.2240635e-01
   7.4358955e+00   1.8387004e+01   6.5166484e-01
   7.4364899e+00   1.9144631e+01   6.1544527e-01
   7.4364377e+00   1.9025427e+01   6.0575934e-01
   1.7236002e+00   1.6452212e+01   3.0258409e+00
   7.3930588e+00   1.9232628e+01   6.1551499e-01
   7.4369135e+00   1.9171957e+01   6.0764055e-01
   8.9881492e-01   8.9493809e+00   4.7090353e+00
   1.5888145e+00   1.2813191e+01   2.9237233e+00
   7.4253105e+00   1.8974854e+01   6.5635227e-01
   1.7514208e+00   1.4629397e+01   2.6595478e+00
   1.0121065e+00   1.2101121e+01   3.8796445e+00
   2.3061955e+00   1.8014776e+01   2.4732616e+00
   7.9540764e-01   1.0527717e+01   4.6960437e+00
   7.4257732e+00   1.7905414e+01   7.4595505e-01
   7.4369248e+00   1.9174766e+01   6.0815712e-01
   7.4359688e+00   1.8257391e+01   6.9826867e-01
   6.8464232e+00   1.6823125e+01   1.1192581e+00
   7.4368689e+00   1.9178990e+01   6.0807522e-01
   5.8785870e+00   1.3281239e+01   1.9844861e+00
   8.7877447e-01   1.1965449e+01   4.5176161e+00
   7.4300210e+00   1.9204719e+01   6.1006645e-01
   7.7230926e-01   9.9359630e+00   4.8312409e+00
   7.4358782e+00   1.8983001e+01   6.0077157e-01
   7.4023489e+00   1.9298162e+01   6.1760693e-01
   7.4369395e+00   1.9177236e+01   6.0850436e-01
   7.4322087e+00   1.9099260e+01   6.2730713e-01
   7.4139382e+00   1.9228686e+01   6.1289341e-01
   7.4372232e+00   1.9099591e+01   6.0651198e-01
   4.2225011e+00   1.4929357e+01   1.4181990e+00
   1.3684425e+00   9.7448734e+00   3.7865929e+00
   1.2729269e+00   1.4133454e+01   3.4091920e+00
   7.4208774e+00   1.9235608e+01   6.1254629e-01
   6.1317407e+00   1.1981359e+01   2.3010485e+00
   7.4343701e+00   1.9182706e+01   6.0854778e-01
   6.0160680e+00   2.1147482e+01   9.5113534e-01
   8.1877618e-01   1.1245275e+01   4.6959306e+00
   1.8173133e+00   1.2009975e+01   2.8270199e+00
   7.4371151e+00   1.8749627e+01   6.1902749e-01
   7.1497454e+00   1.9527875e+01   6.5931415e-01
