# Supplementary material for: Rethinking Colour Constancy
Source: PLoS One. 2015 Sep 10;10(9):e0135029. doi: 10.1371/journal.pone.0135029 (PMC4565710; doi:10.1371/journal.pone.0135029)
Supplement: S1 Dataset — (ZIP) [file pone.0135029.s002.zip › 5-TransitionMetamerReflectanceData/NtoG_20munsells/targetXYZ_11.txt]

   1.9128791e+00   1.7377086e+01   5.9652242e+00
   1.7586515e+00   1.4333393e+01   5.8011672e+00
   1.9123699e+00   1.7353799e+01   5.9703148e+00
   5.9020501e+00   2.6978975e+01   2.1290970e+00
   1.7963589e+00   1.6521625e+01   5.9324638e+00
   2.1940733e+00   1.7383107e+01   5.9046027e+00
   1.9153608e+00   1.7360252e+01   5.9684258e+00
   4.6693070e+00   2.5633496e+01   2.7566396e+00
   1.7957303e+00   1.3835359e+01   5.7637352e+00
   9.1679774e+00   2.5003427e+01   1.2992269e+00
   1.9596277e+00   1.7664826e+01   5.8819490e+00
   7.1702125e+00   1.3865145e+01   3.7716646e+00
   9.6812706e+00   2.4629373e+01   9.6798733e-01
   1.7890956e+00   1.4717290e+01   5.8246107e+00
   1.8685922e+00   1.2945397e+01   5.6908551e+00
   2.3976264e+00   1.6943573e+01   5.8674993e+00
   1.9650599e+00   1.7694679e+01   5.8764176e+00
   8.8880010e+00   2.4457472e+01   1.6923227e+00
   1.9813350e+00   1.7460249e+01   5.9385532e+00
   8.7021139e+00   2.6657570e+01   1.2704020e+00
   2.0057965e+00   1.7931718e+01   5.8146992e+00
   1.9109365e+00   1.7365459e+01   5.9678256e+00
   9.3838685e+00   2.0575934e+01   1.6881677e+00
   2.6092704e+00   1.7114645e+01   5.8197779e+00
   9.6395681e+00   2.2903079e+01   1.1438041e+00
   9.3714358e+00   2.5569196e+01   1.0763571e+00
   4.0202945e+00   1.7530374e+01   5.4657148e+00
   9.3557816e+00   2.5504555e+01   1.0849860e+00
   6.8965468e+00   2.6918967e+01   1.8635244e+00
   9.2479331e+00   2.1694532e+01   1.8564667e+00
   2.0030130e+00   1.7919401e+01   5.8142306e+00
   9.3930100e+00   2.5517014e+01   1.0697048e+00
   9.6056302e+00   2.3348732e+01   1.1472251e+00
   2.0004804e+00   1.7920448e+01   5.7925272e+00
   3.4488371e+00   2.3203568e+01   3.6636791e+00
   2.3927611e+00   1.9761084e+01   4.9849926e+00
   5.1093995e+00   1.1192353e+01   4.6771317e+00
   1.9748971e+00   1.7746194e+01   5.8705187e+00
   7.7626922e+00   2.6082624e+01   1.9055267e+00
   2.6002415e+00   2.0770090e+01   4.6709268e+00
   1.9176917e+00   1.7410104e+01   5.9525485e+00
   2.0287879e+00   1.6740628e+01   5.9243589e+00
   5.6784124e+00   2.6610071e+01   2.2372929e+00
   1.9073612e+00   1.7344968e+01   5.9712133e+00
   9.6075838e+00   2.4807097e+01   1.0026546e+00
   1.9124646e+00   1.7373975e+01   5.9664224e+00
   2.1340781e+00   1.7511264e+01   5.9104964e+00
   3.4916457e+00   1.0505985e+01   5.1660592e+00
   4.0511476e+00   2.4098604e+01   3.2642803e+00
   5.7888972e+00   2.6440645e+01   2.2430763e+00
   7.0996232e+00   2.7338724e+01   1.7160874e+00
   2.1183048e+00   1.6936542e+01   5.9196711e+00
   1.8985757e+00   1.7261529e+01   5.9673636e+00
   4.6759423e+00   2.0776121e+01   4.7140194e+00
   1.7944998e+00   1.6514627e+01   5.9321373e+00
   9.3349391e+00   2.1219594e+01   1.7605570e+00
   1.9134794e+00   1.7351866e+01   5.9699919e+00
   8.0162678e+00   2.7080331e+01   1.4738622e+00
   8.9844175e+00   2.5934105e+01   1.2284122e+00
   1.7502841e+00   1.5925701e+01   5.9011544e+00
   9.5361516e+00   2.4125807e+01   1.1184180e+00
   5.6475189e+00   1.8752032e+01   4.8327158e+00
   4.2569010e+00   1.3901631e+01   5.2985855e+00
   8.8724085e+00   1.8063696e+01   2.3999446e+00
   2.1730689e+00   1.8878410e+01   5.4821725e+00
   2.0262301e+00   1.7347343e+01   5.9444034e+00
   1.9104621e+00   1.7363586e+01   5.9666662e+00
   8.1145731e+00   1.6011492e+01   3.1591360e+00
   6.0234537e+00   2.3025233e+01   3.6528341e+00
   1.9908576e+00   1.7872267e+01   5.7974155e+00
   1.9169110e+00   1.5545441e+01   5.8671055e+00
   7.4948239e+00   2.7187080e+01   1.6204086e+00
   7.1408906e+00   1.5366375e+01   4.0164800e+00
   9.6525897e+00   2.3709323e+01   1.0457382e+00
   1.8223788e+00   1.6538638e+01   5.9322226e+00
   1.9174120e+00   1.7406617e+01   5.9564073e+00
   9.6572745e+00   2.4720739e+01   9.7849295e-01
   2.8593235e+00   2.1681096e+01   4.3268975e+00
   1.8105796e+00   1.6601330e+01   5.9362413e+00
   1.7143135e+00   1.4980587e+01   5.8461370e+00
   2.2793585e+00   1.8774747e+01   5.4199463e+00
   1.9326352e+00   1.7510380e+01   5.9082773e+00
   1.7451591e+00   1.6072262e+01   5.9097174e+00
   1.9875282e+00   1.7308044e+01   5.9552264e+00
   9.1837585e+00   2.4691109e+01   1.3575558e+00
   7.8907933e+00   2.6224737e+01   1.7925447e+00
   1.8717642e+00   1.7123841e+01   5.9612295e+00
   1.9179958e+00   1.7408968e+01   5.9567703e+00
   9.4723308e+00   2.3084918e+01   1.3599693e+00
   6.1067960e+00   2.0294545e+01   4.4198667e+00
   4.4858199e+00   2.5300485e+01   2.8659663e+00
   7.6566950e+00   2.4263527e+01   2.6404315e+00
   3.9623191e+00   2.4336719e+01   3.2278747e+00
   1.9080316e+00   1.7348239e+01   5.9713650e+00
   9.5557278e+00   2.3380002e+01   1.2102035e+00
   1.9086969e+00   1.7351910e+01   5.9711708e+00
   1.9064705e+00   1.7331898e+01   5.9706109e+00
   1.9864887e+00   1.7823777e+01   5.8372533e+00
   2.1865176e+00   1.8949637e+01   5.4572361e+00
   1.8608900e+00   1.2442665e+01   5.6510659e+00
   2.4121696e+00   1.7073068e+01   5.8667409e+00
   3.0282172e+00   1.0492783e+01   5.2772614e+00
   1.9071939e+00   1.7341188e+01   5.9710404e+00
   8.7336324e+00   2.3631986e+01   2.0538150e+00
   9.1237666e+00   2.5985359e+01   1.1527511e+00
   1.9803807e+00   1.7787166e+01   5.8486727e+00
   7.0941027e+00   2.6945513e+01   1.8034601e+00
   7.4599241e+00   1.7621379e+01   3.8972616e+00
   1.7361955e+00   1.5746547e+01   5.8914368e+00
   1.6893154e+00   1.5160024e+01   5.8585281e+00
   2.8653921e+00   1.7931863e+01   5.7209849e+00
   1.9332958e+00   1.3694376e+01   5.7410282e+00
   1.9093588e+00   1.7350473e+01   5.9711665e+00
   5.8160227e+00   1.6617205e+01   4.8495013e+00
   1.7894451e+00   1.6420315e+01   5.9272704e+00
   3.1757620e+00   2.2691964e+01   3.9851358e+00
   7.1624551e+00   2.4789957e+01   2.6577029e+00
   1.9064734e+00   1.7319355e+01   5.9699387e+00
   2.2239105e+00   1.8286882e+01   5.6228998e+00
   1.9360798e+00   1.7524340e+01   5.9167358e+00
   9.6693093e+00   2.4362600e+01   9.8393771e-01
   1.7120301e+00   1.5553074e+01   5.8812045e+00
   5.6689803e+00   1.9118037e+01   4.7827232e+00
   8.1917857e+00   1.6223468e+01   3.0989771e+00
   1.8952197e+00   1.7244840e+01   5.9665971e+00
   9.6774157e+00   2.4195091e+01   9.8867878e-01
   3.1989519e+00   1.4739614e+01   5.6122115e+00
   8.7721310e+00   2.6762550e+01   1.2379068e+00
   8.8826997e+00   2.5215782e+01   1.4778801e+00
   2.0495649e+00   1.8193749e+01   5.7232854e+00
   1.9100534e+00   1.7360458e+01   5.9686062e+00
   2.0427035e+00   1.8175244e+01   5.6793919e+00
   4.6090776e+00   2.5096204e+01   2.8587178e+00
   8.7526274e+00   1.8431670e+01   2.6155454e+00
   3.4939011e+00   2.3263263e+01   3.6324469e+00
   2.5294562e+00   1.7410542e+01   5.8281143e+00
   1.9102715e+00   1.7361969e+01   5.9679558e+00
   1.9623326e+00   1.6859158e+01   5.9390948e+00
   8.6764071e+00   1.7667754e+01   2.6548065e+00
   2.1062292e+00   1.8534183e+01   5.5755352e+00
   1.9411865e+00   1.7351225e+01   5.9639227e+00
   4.0565553e+00   2.2862798e+01   3.8240138e+00
   6.5741418e+00   2.7373630e+01   1.8728481e+00
   9.6651869e+00   2.3648420e+01   1.0369779e+00
   4.1056043e+00   2.4670629e+01   3.1281847e+00
   4.7680248e+00   1.8451661e+01   5.1750612e+00
   1.9637301e+00   1.7688563e+01   5.8760268e+00
   9.2433875e+00   1.9709892e+01   1.9085968e+00
   2.3213067e+00   1.7693507e+01   5.8581014e+00
   1.9103001e+00   1.7361650e+01   5.9687948e+00
   1.8793279e+00   1.7101714e+01   5.9599393e+00
   1.9112636e+00   1.7337713e+01   5.9704717e+00
   8.9790401e+00   2.2429492e+01   2.0812184e+00
   3.9615102e+00   1.2466984e+01   5.2604734e+00
   5.5267504e+00   1.1112046e+01   4.4389292e+00
   3.1558898e+00   2.2388070e+01   3.9763678e+00
   9.6641205e+00   2.3334589e+01   1.0677295e+00
   1.9777920e+00   1.7791861e+01   5.8244243e+00
   1.9402340e+00   1.7165763e+01   5.9580779e+00
   8.1637023e+00   2.7190244e+01   1.4110745e+00
   1.9081435e+00   1.7348327e+01   5.9713603e+00
   1.9353529e+00   1.7521707e+01   5.9143940e+00
   1.9305192e+00   1.7483100e+01   5.9393215e+00
   5.5552937e+00   2.0287105e+01   4.6228420e+00
   7.3175508e+00   2.1555115e+01   3.5811177e+00
   4.4028244e+00   2.5144093e+01   2.9226932e+00
   1.9065596e+00   1.7337335e+01   5.9708686e+00
   1.9086382e+00   1.7351705e+01   5.9710806e+00
   2.2527436e+00   1.9281696e+01   5.2278648e+00
   3.9406973e+00   1.8634590e+01   5.3924206e+00
   5.4493749e+00   2.6560159e+01   2.3369239e+00
   1.9138450e+00   1.7385204e+01   5.9612618e+00
   9.6793149e+00   2.4631702e+01   9.6931608e-01
   2.2728467e+00   1.9396773e+01   5.2678830e+00
   1.9089097e+00   1.7352481e+01   5.9715754e+00
   1.9668436e+00   1.7710635e+01   5.8662724e+00
   3.9973935e+00   2.4552879e+01   3.2182406e+00
   9.4195702e+00   2.2194766e+01   1.5543646e+00
   1.9455528e+00   1.7537259e+01   5.8952364e+00
   9.6807184e+00   2.3793998e+01   1.0081363e+00
   1.6794537e+00   1.4435110e+01   5.8128264e+00
   3.2975208e+00   2.3023202e+01   3.8538531e+00
   3.0253530e+00   2.2261416e+01   4.1566652e+00
   3.7077171e+00   1.7009491e+01   5.5622499e+00
   1.8635335e+00   1.6980386e+01   5.9542607e+00
   1.8412080e+00   1.6823418e+01   5.9467587e+00
   2.3725434e+00   1.9845512e+01   5.0373172e+00
   9.6389491e+00   2.4334507e+01   1.0079891e+00
   1.8895010e+00   1.7235827e+01   5.9663227e+00
   7.3350045e+00   2.7090923e+01   1.6900733e+00
   2.2744837e+00   1.7384252e+01   5.8862311e+00
   9.5373146e+00   2.4416840e+01   1.0734148e+00
   2.6715543e+00   1.5622952e+01   5.7646679e+00
   2.6921679e+00   2.1105920e+01   4.5396097e+00
   9.6275123e+00   2.3801831e+01   1.0639827e+00
   7.7493637e+00   2.7458444e+01   1.5133619e+00
   2.1958427e+00   1.7409621e+01   5.9036001e+00
   1.8351199e+00   1.6792239e+01   5.9454708e+00
   2.0306751e+00   1.8082712e+01   5.7632575e+00
   1.9365146e+00   1.7528724e+01   5.9130132e+00
   7.4284212e+00   1.3958112e+01   3.5335137e+00
   2.0396999e+00   1.8164636e+01   5.6941604e+00
   8.3364584e+00   1.6223481e+01   2.9019985e+00
   4.3677686e+00   2.4263367e+01   3.1947592e+00
   3.1750655e+00   1.7559889e+01   5.6721069e+00
   2.5892296e+00   2.0716614e+01   4.6727930e+00
   3.2354526e+00   1.8311772e+01   5.6001916e+00
   1.8092485e+00   1.3131385e+01   5.7105467e+00
   9.6365169e+00   2.3711517e+01   1.0647391e+00
   2.1976701e+00   1.7714205e+01   5.8722443e+00
   5.5213785e+00   2.6668550e+01   2.2997643e+00
   7.0125096e+00   2.1297339e+01   3.8030156e+00
   1.9184066e+00   1.7414531e+01   5.9517413e+00
   1.8307033e+00   1.6787107e+01   5.9453285e+00
   1.7638048e+00   1.5168999e+01   5.8552075e+00
   2.2124108e+00   1.1296737e+01   5.5076995e+00
   1.9134724e+00   1.7385318e+01   5.9555600e+00
   8.8887744e+00   2.6564812e+01   1.2083383e+00
   7.5174921e+00   2.3706245e+01   2.9005727e+00
   2.2935057e+00   1.7612985e+01   5.8688456e+00
   9.5594264e+00   2.4110176e+01   1.0969970e+00
   9.1867443e+00   2.2357225e+01   1.8533634e+00
   1.8280648e+00   1.4849068e+01   5.8302232e+00
   1.8443626e+00   1.6824385e+01   5.9466728e+00
   2.0339845e+00   1.8101349e+01   5.7580858e+00
   1.9233219e+00   1.7444810e+01   5.9434844e+00
   8.8263575e+00   2.3952028e+01   1.8881600e+00
   5.5439729e+00   2.2498323e+01   3.9474364e+00
   6.5287411e+00   1.2509840e+01   4.0419342e+00
   8.1935145e+00   1.9947345e+01   3.1939083e+00
   1.9229096e+00   1.7439159e+01   5.9489054e+00
   1.9340814e+00   1.7512746e+01   5.8998842e+00
   3.4296327e+00   2.1202393e+01   4.5197560e+00
   2.2404202e+00   1.9237502e+01   5.3262501e+00
   2.0854994e+00   1.7494431e+01   5.9212974e+00
   9.5704807e+00   2.2058201e+01   1.3110433e+00
   1.8777807e+00   1.7167491e+01   5.9632365e+00
   9.5309979e+00   2.2233246e+01   1.3706548e+00
   8.3209658e+00   1.6164282e+01   2.9116112e+00
   1.6688497e+00   1.4316418e+01   5.8054792e+00
   2.9054933e+00   2.1804024e+01   4.2513433e+00
   9.5932593e+00   2.4943055e+01   1.0026923e+00
   8.6155875e+00   2.6595571e+01   1.3156179e+00
   2.9818030e+00   2.2105640e+01   4.1911677e+00
   2.0356189e+00   1.1763902e+01   5.5739248e+00
   7.8273977e+00   1.4806969e+01   3.2661428e+00
   2.4984173e+00   2.0195623e+01   4.8139104e+00
   2.5110255e+00   2.0370020e+01   4.7852392e+00
   3.3934171e+00   1.8974184e+01   5.4460733e+00
   2.0145782e+00   1.7987336e+01   5.7938899e+00
   1.9639581e+00   1.7698316e+01   5.8571011e+00
   6.7557513e+00   1.3714760e+01   4.0949465e+00
   9.3190041e+00   2.1141757e+01   1.7893166e+00
   1.9106097e+00   1.7350384e+01   5.9709552e+00
   9.6211626e+00   2.2987236e+01   1.1661622e+00
   5.5769131e+00   2.1303893e+01   4.3555244e+00
   1.8951012e+00   1.3830655e+01   5.7546719e+00
   9.4663764e+00   2.3779304e+01   1.2539654e+00
   1.9475159e+00   1.7596242e+01   5.8934112e+00
   1.9388877e+00   1.7551272e+01   5.8918983e+00
   7.6091356e+00   1.4600890e+01   3.4767356e+00
   1.9637345e+00   1.7680988e+01   5.8880133e+00
   1.8871000e+00   1.7162366e+01   5.9627542e+00
   9.1280763e+00   2.5914319e+01   1.1590822e+00
   2.4272595e+00   2.0022562e+01   4.9204061e+00
   3.6583838e+00   1.8511672e+01   5.4765880e+00
   2.0057177e+00   1.7942492e+01   5.7975557e+00
   1.9127091e+00   1.7309828e+01   5.9688583e+00
   1.9086336e+00   1.7351581e+01   5.9711851e+00
   4.3110936e+00   2.5052591e+01   2.9807766e+00
   8.4363954e+00   2.3734435e+01   2.2787559e+00
   2.5719867e+00   2.0275152e+01   4.7965653e+00
   5.2903970e+00   1.8409082e+01   5.0033815e+00
   2.3150579e+00   1.7402738e+01   5.8761277e+00
   4.2201366e+00   2.4960522e+01   3.0541093e+00
   2.0579712e+00   1.8265580e+01   5.6448526e+00
   1.9973899e+00   1.7912128e+01   5.7823579e+00
   9.5364567e+00   2.1858142e+01   1.3846590e+00
   2.1003709e+00   1.8500044e+01   5.5944599e+00
   9.4775019e+00   2.5301316e+01   1.0422119e+00
   2.1322216e+00   1.8668075e+01   5.5443717e+00
   6.7105271e+00   2.6028774e+01   2.2494572e+00
   8.2331360e+00   2.5545087e+01   1.8578577e+00
   1.8247402e+00   1.2618416e+01   5.6686986e+00
   7.8232085e+00   2.7449130e+01   1.4925433e+00
   8.7962131e+00   1.7691713e+01   2.4695992e+00
   1.9957535e+00   1.7396920e+01   5.9504665e+00
   3.5942653e+00   2.3535857e+01   3.5305161e+00
   9.6978716e+00   2.4334363e+01   9.7046158e-01
   1.9103084e+00   1.7361975e+01   5.9676857e+00
   1.9213321e+00   1.7429706e+01   5.9512312e+00
   2.4086889e+00   2.0021449e+01   5.0096966e+00
   9.2801719e+00   2.5798278e+01   1.1022529e+00
   9.6919314e+00   2.4564718e+01   9.6502997e-01
   1.9118277e+00   1.7370924e+01   5.9663905e+00
   4.7789559e+00   1.6152279e+01   5.2432736e+00
   4.5926929e+00   1.0352892e+01   4.7711233e+00
   1.7855389e+00   1.6343495e+01   5.9232165e+00
   1.9989346e+00   1.7404337e+01   5.9489300e+00
   1.9131468e+00   1.7380891e+01   5.9618313e+00
   1.9118259e+00   1.7156821e+01   5.9607058e+00
   5.8671800e+00   2.6468760e+01   2.2192268e+00
   2.0993791e+00   1.8499534e+01   5.5504159e+00
   1.8982790e+00   1.7206687e+01   5.9644628e+00
   1.8904593e+00   1.7223736e+01   5.9656702e+00
   1.9039771e+00   1.7275976e+01   5.9678012e+00
   1.8870801e+00   1.7220773e+01   5.9656414e+00
   1.9148325e+00   1.7390513e+01   5.9594326e+00
   2.9585207e+00   2.1974345e+01   4.1935935e+00
   1.8943884e+00   1.6370994e+01   5.9183612e+00
   1.8824443e+00   1.7199486e+01   5.9646981e+00
   1.9108223e+00   1.7364938e+01   5.9679215e+00
   9.6783921e+00   2.4554529e+01   9.7456134e-01
   3.7362779e+00   2.3993821e+01   3.4191575e+00
   9.6704961e+00   2.3488088e+01   1.0458824e+00
   3.9837008e+00   1.4582653e+01   5.4192271e+00
   3.0810398e+00   1.0439897e+01   5.2591237e+00
   2.5625942e+00   1.7293654e+01   5.8279046e+00
   9.6736986e+00   2.4195462e+01   9.9173624e-01
   8.5101080e+00   2.4136637e+01   2.1054849e+00
   3.4173659e+00   2.2973435e+01   3.7311399e+00
   1.9106690e+00   1.7168525e+01   5.9614660e+00
   1.9165732e+00   1.7399159e+01   5.9601168e+00
   1.9011915e+00   1.6430589e+01   5.9212432e+00
   1.8913823e+00   1.7244605e+01   5.9667070e+00
   2.1830089e+00   1.6551706e+01   5.8934307e+00
   2.2930881e+00   1.7172925e+01   5.8907300e+00
   9.2647418e+00   2.5920895e+01   1.0982409e+00
   9.6743669e+00   2.4172725e+01   9.9289930e-01
   2.1725738e+00   1.8875810e+01   5.4849755e+00
   6.2991940e+00   2.6716751e+01   2.0591486e+00
   1.8798767e+00   1.7179706e+01   5.9637850e+00
   9.0630532e+00   2.5814566e+01   1.2028630e+00
   9.6599268e+00   2.4025340e+01   1.0111163e+00
   6.3537466e+00   2.5212015e+01   2.6727033e+00
   1.7992622e+00   1.6474752e+01   5.9298944e+00
   9.3304576e+00   2.0589257e+01   1.7817283e+00
   8.8368371e+00   2.6666571e+01   1.2208787e+00
   1.9370765e+00   1.2528415e+01   5.6506105e+00
   9.6417152e+00   2.4765012e+01   9.8561120e-01
   8.8716508e+00   2.6640554e+01   1.2082998e+00
   2.8573866e+00   2.1676804e+01   4.3306435e+00
   1.8260672e+00   1.6679040e+01   5.9397805e+00
   1.8200505e+00   1.5894234e+01   5.8958031e+00
   2.0055522e+00   1.7860002e+01   5.7692183e+00
   9.4804437e+00   2.1888524e+01   1.4805826e+00
   6.5143005e+00   2.1223563e+01   4.0543315e+00
   8.0476820e+00   2.7366973e+01   1.4325493e+00
   9.6114134e+00   2.2705283e+01   1.2037427e+00
   2.9660073e+00   2.2058126e+01   4.2109574e+00
   1.9463571e+00   1.7576676e+01   5.9163469e+00
   1.9070270e+00   1.7340241e+01   5.9709977e+00
   2.0541857e+00   1.8238296e+01   5.6820413e+00
   1.9081024e+00   1.7341748e+01   5.9710429e+00
   2.1251937e+00   1.8642335e+01   5.4753347e+00
   1.9695812e+00   1.7431168e+01   5.9489316e+00
   7.2920886e+00   1.3832802e+01   3.6474444e+00
   9.1528879e+00   2.4121824e+01   1.5250581e+00
   8.8800266e+00   2.3316943e+01   1.9951692e+00
   1.6686628e+00   1.4507003e+01   5.8181119e+00
   1.9117038e+00   1.7370444e+01   5.9664672e+00
   1.9154841e+00   1.7399380e+01   5.9512975e+00
   2.4843436e+00   1.3317913e+01   5.6402914e+00
   2.9315221e+00   1.7992671e+01   5.7015136e+00
   1.9957841e+00   1.7893223e+01   5.7872320e+00
   1.8921099e+00   1.7199840e+01   5.9643907e+00
   1.7110673e+00   1.5677765e+01   5.8885641e+00
   9.5877668e+00   2.3513134e+01   1.1485860e+00
   7.2438649e+00   2.0125659e+01   3.8685473e+00
   4.0109141e+00   2.3718275e+01   3.4227685e+00
   4.7464004e+00   2.5626977e+01   2.7094936e+00
   8.5181961e+00   1.6838557e+01   2.7594394e+00
   5.4370105e+00   1.1091847e+01   4.4868834e+00
   5.8813639e+00   2.1175887e+01   4.2977080e+00
   1.9332595e+00   1.2118306e+01   5.6164475e+00
   9.4855550e+00   2.5327543e+01   1.0366349e+00
   4.0712549e+00   2.4699487e+01   3.1635720e+00
   1.7036771e+00   1.5474200e+01   5.8769318e+00
   1.9246388e+00   1.7445965e+01   5.9499744e+00
   2.8275426e+00   2.1633371e+01   4.4050403e+00
   1.9004826e+00   1.7201884e+01   5.9640730e+00
   8.0161584e+00   2.6144829e+01   1.7627873e+00
   1.9066394e+00   1.7335889e+01   5.9707932e+00
   2.0560386e+00   1.5894240e+01   5.8731118e+00
   4.9674329e+00   2.6069540e+01   2.5840231e+00
   1.9134270e+00   1.7382395e+01   5.9615112e+00
   1.7958839e+00   1.3139597e+01   5.7123110e+00
   2.6996041e+00   1.7254026e+01   5.7964557e+00
   3.7733757e+00   2.4130335e+01   3.4033011e+00
   1.8404880e+00   1.6801625e+01   5.9457475e+00
   2.1570791e+00   1.8796227e+01   5.5064554e+00
   1.8808965e+00   1.7038304e+01   5.9564380e+00
   8.8975770e+00   2.2568726e+01   2.1413187e+00
   1.9788279e+00   1.7806173e+01   5.7862703e+00
   8.5493680e+00   2.5706125e+01   1.5863441e+00
   9.6432317e+00   2.3696427e+01   1.0586528e+00
   3.3298373e+00   2.2620806e+01   3.8554700e+00
   1.9436129e+00   1.5031360e+01   5.8319945e+00
   3.3166970e+00   1.8153229e+01   5.6003191e+00
   1.7463283e+00   1.3144438e+01   5.7165688e+00
   9.6824923e+00   2.4605917e+01   9.6927935e-01
   1.9338787e+00   1.7513690e+01   5.9203074e+00
   1.9568991e+00   1.7639004e+01   5.9002261e+00
   9.6784571e+00   2.3778605e+01   1.0114414e+00
   9.3872572e+00   2.4435380e+01   1.2149954e+00
   9.3059866e+00   2.5063839e+01   1.1673194e+00
   1.8899307e+00   1.5100217e+01   5.8412217e+00
   9.4895085e+00   2.2524180e+01   1.4113735e+00
   7.7388778e+00   2.0048521e+01   3.5437452e+00
   2.1954778e+00   1.7697479e+01   5.8822704e+00
   1.8708905e+00   1.7114088e+01   5.9607678e+00
   3.8300570e+00   2.4244906e+01   3.3544921e+00
   1.9066060e+00   1.6899031e+01   5.9470793e+00
   1.9052328e+00   1.7330569e+01   5.9705662e+00
   2.1991830e+00   1.9032278e+01   5.3959302e+00
   8.5392956e+00   2.6881026e+01   1.3120516e+00
   1.8563083e+00   1.4210741e+01   5.7850875e+00
   1.8047940e+00   1.6467776e+01   5.9290879e+00
   8.6554951e+00   1.7289468e+01   2.6311257e+00
   9.1516299e+00   2.5861603e+01   1.1531419e+00
   9.6526127e+00   2.4752867e+01   9.7892868e-01
   1.9464488e+00   1.5898347e+01   5.8857119e+00
   8.1290813e+00   2.6835642e+01   1.4834659e+00
   9.0819344e+00   2.6128938e+01   1.1620220e+00
   1.9465027e+00   1.4114129e+01   5.7696206e+00
   9.1662858e+00   2.0941317e+01   2.0333905e+00
   7.5245844e+00   2.6185179e+01   1.9581443e+00
   5.9451301e+00   2.6876858e+01   2.1164768e+00
   1.9188053e+00   1.7412364e+01   5.9570879e+00
   4.1348408e+00   2.4264950e+01   3.1976824e+00
   1.8760508e+00   1.5179242e+01   5.8474652e+00
   4.8822565e+00   2.4756632e+01   2.9931583e+00
   3.3090669e+00   1.0194928e+01   5.1734894e+00
   9.0637143e+00   2.4991123e+01   1.3907276e+00
   2.4836835e+00   2.0345130e+01   4.9010298e+00
   1.8757578e+00   1.7084936e+01   5.9590981e+00
   1.8874395e+00   1.7192520e+01   5.9642325e+00
   1.9908572e+00   1.7303807e+01   5.9547012e+00
   1.9221228e+00   1.7431276e+01   5.9531991e+00
   9.2519076e+00   2.5891329e+01   1.1075382e+00
   9.6785481e+00   2.4575421e+01   9.7331610e-01
   1.8941356e+00   1.7223583e+01   5.9656071e+00
   8.5194153e+00   1.6792170e+01   2.7483540e+00
   9.6740799e+00   2.4120671e+01   9.9631261e-01
   2.0972135e+00   1.8479441e+01   5.5073617e+00
   1.6670846e+00   1.4575188e+01   5.8226534e+00
   9.5221409e+00   2.3811339e+01   1.1844721e+00
   1.9076453e+00   1.7138586e+01   5.9601266e+00
   7.3159259e+00   2.7496440e+01   1.6383839e+00
   2.9179219e+00   2.1737669e+01   4.2400265e+00
   8.2822438e+00   2.4275305e+01   2.2392466e+00
   1.6884387e+00   1.4338645e+01   5.8059396e+00
   1.9772119e+00   1.7794000e+01   5.8022294e+00
   1.9447383e+00   1.7566280e+01   5.9194566e+00
   2.0624092e+00   1.8269831e+01   5.6947176e+00
   1.9708086e+00   1.7730246e+01   5.8646922e+00
   1.9284166e+00   1.7471972e+01   5.9410299e+00
   3.9857581e+00   2.4550555e+01   3.2293519e+00
   2.7164728e+00   2.1085485e+01   4.4928336e+00
   1.9165582e+00   1.7224461e+01   5.9639221e+00
   2.1943923e+00   1.8991260e+01   5.4408010e+00
   3.8387910e+00   1.9744026e+01   5.1551712e+00
   5.2343458e+00   2.2992761e+01   3.7820604e+00
   7.4962071e+00   1.4767472e+01   3.6261281e+00
   6.2483303e+00   2.6641916e+01   2.0935230e+00
   9.6703151e+00   2.4346432e+01   9.8387031e-01
   1.7108436e+00   1.3546018e+01   5.7491145e+00
   9.6551726e+00   2.4581630e+01   9.8646784e-01
   5.2862281e+00   1.3841199e+01   4.9372587e+00
   1.7379573e+00   1.5643751e+01   5.8852901e+00
   1.8718959e+00   1.3092960e+01   5.7020780e+00
   5.1640468e+00   2.5989073e+01   2.4959477e+00
   9.5604151e+00   2.4236639e+01   1.0764870e+00
   1.9524211e+00   1.7295625e+01   5.9619572e+00
   1.9138479e+00   1.7382200e+01   5.9645292e+00
   8.7239023e+00   2.6132978e+01   1.3502576e+00
   5.3352650e+00   2.1587016e+01   4.3268921e+00
   2.6086853e+00   1.2129375e+01   5.5231442e+00
   6.0845690e+00   1.8719158e+01   4.6484142e+00
   2.0675698e+00   1.8321451e+01   5.6444639e+00
   1.9135240e+00   1.7350175e+01   5.9702839e+00
   9.5374311e+00   2.1940448e+01   1.3786931e+00
   1.9027706e+00   1.6889033e+01   5.9468612e+00
   4.9097248e+00   2.5557579e+01   2.6685585e+00
   6.1281528e+00   1.2630245e+01   4.3517800e+00
   2.1745584e+00   1.8904293e+01   5.4434433e+00
   1.9522304e+00   1.7632005e+01   5.8792011e+00
   2.0121156e+00   1.7973909e+01   5.7967785e+00
   3.2326305e+00   1.2857865e+01   5.4696947e+00
   1.9175045e+00   1.7406236e+01   5.9572435e+00
   9.6467602e+00   2.3131793e+01   1.1126159e+00
   2.0868785e+00   1.8423349e+01   5.6228304e+00
   8.3838199e+00   1.8510707e+01   3.0736768e+00
   1.8802436e+00   1.6564314e+01   5.9302936e+00
   1.8681554e+00   1.7007600e+01   5.9555281e+00
   9.6479365e+00   2.4582799e+01   9.8989209e-01
   1.9466652e+00   1.7591305e+01   5.9006801e+00
   1.9141721e+00   1.7383852e+01   5.9644134e+00
   2.4332611e+00   1.7713735e+01   5.8316131e+00
   1.9370658e+00   1.7026820e+01   5.9510324e+00
   1.8203668e+00   1.2701748e+01   5.6644390e+00
   9.5288467e+00   2.4746163e+01   9.9186793e-01
   9.3454654e+00   2.3700310e+01   1.0858256e+00
   2.2436534e+00   1.4571741e+01   4.7736192e+00
   2.2786178e+00   1.9422037e+01   5.2798351e+00
   2.1566837e+00   1.8797535e+01   5.4492400e+00
   9.6138975e+00   2.2553110e+01   1.2172095e+00
   4.6234908e+00   1.0483300e+01   4.7362854e+00
   7.1170854e+00   2.7148492e+01   1.6428500e+00
   9.6977098e+00   2.4300137e+01   9.7138918e-01
   9.7005174e+00   2.4447877e+01   9.6473644e-01
   3.8588035e+00   1.6825979e+01   3.0859003e+00
   9.6571410e+00   2.4692044e+01   9.7382310e-01
   9.7013592e+00   2.4511396e+01   9.6266481e-01
   6.2062089e+00   2.5954362e+01   1.8143711e+00
   9.6111730e+00   2.4601783e+01   9.7453222e-01
   9.6916874e+00   2.4559529e+01   9.6272305e-01
   2.8732753e+00   2.1733801e+01   4.2633671e+00
   5.9274213e+00   1.2253495e+01   4.1512572e+00
   4.3279698e+00   2.4291267e+01   2.6994612e+00
   1.9091770e+00   1.5047316e+01   5.2506301e+00
   7.2049391e+00   2.0799412e+01   1.6215607e+00
   1.8183015e+00   1.2829369e+01   5.6537868e+00
   4.8939570e+00   1.7105440e+01   2.7038669e+00
   9.5701155e+00   2.5018062e+01   1.0023294e+00
   2.6926360e+00   1.9998113e+01   3.9561488e+00
   5.7200547e+00   2.1543372e+01   1.8214040e+00
   3.9079056e+00   2.3557650e+01   2.9708668e+00
   9.7012815e+00   2.4528575e+01   9.6018094e-01
   2.0522521e+00   1.1708927e+01   5.5625250e+00
   1.7281119e+00   1.3734093e+01   5.7038093e+00
   9.0023215e+00   1.8528286e+01   2.2353736e+00
   9.6386577e+00   2.2879392e+01   1.1539366e+00
   9.6969576e+00   2.4218195e+01   9.8912307e-01
   1.8791402e+00   1.2872076e+01   5.5779019e+00
   8.2708690e+00   2.2385560e+01   1.2992281e+00
   9.7011755e+00   2.4491355e+01   9.6305602e-01
   2.0679667e+00   1.7535712e+01   4.9623996e+00
   9.5345534e+00   2.4610139e+01   9.8455383e-01
   9.6945382e+00   2.4160634e+01   9.8354450e-01
   6.7056542e+00   1.2581614e+01   3.9098132e+00
   9.6911213e+00   2.3969133e+01   1.0104515e+00
   8.9730402e+00   1.8397971e+01   2.2696740e+00
   9.6997793e+00   2.4451307e+01   9.6208479e-01
   9.7008447e+00   2.4381739e+01   9.7817682e-01
   5.8187999e+00   1.9869556e+01   1.9642639e+00
   9.6819315e+00   2.4528079e+01   9.6225443e-01
   2.5154886e+00   1.3055726e+01   4.8097910e+00
   9.6919424e+00   2.4566976e+01   9.6313499e-01
   9.5208015e+00   2.1581574e+01   1.4236180e+00
   2.0013513e+00   1.7849577e+01   5.6096248e+00
   9.7003521e+00   2.4452136e+01   9.6400712e-01
   9.6978093e+00   2.4298848e+01   9.7437588e-01
   9.6749324e+00   2.4280987e+01   1.0254183e+00
   3.8624422e+00   1.4495666e+01   3.6713395e+00
   9.1008855e+00   2.6235339e+01   1.1423653e+00
   1.7947691e+00   1.6210194e+01   5.6968270e+00
   9.0740999e+00   2.3291481e+01   1.1342017e+00
   9.6753708e+00   2.3602388e+01   1.1254677e+00
   1.9246842e+00   1.7460117e+01   5.9071374e+00
   8.5530034e+00   1.7339326e+01   2.7329394e+00
   8.7794641e+00   2.2553703e+01   1.2744972e+00
   2.2672736e+00   1.2710673e+01   5.1391534e+00
   9.6446738e+00   2.4779942e+01   9.8032210e-01
   4.6640966e+00   1.8420024e+01   2.4962524e+00
   2.2791752e+00   1.9265598e+01   5.0019146e+00
   9.6782157e+00   2.3676310e+01   1.0178147e+00
   1.7636382e+00   1.6207967e+01   5.8700029e+00
   3.7765630e+00   1.1582352e+01   4.6435161e+00
   9.6989895e+00   2.4541912e+01   9.6102185e-01
   1.8543462e+00   1.2479329e+01   5.6527326e+00
   6.2900150e+00   2.3612761e+01   1.6262166e+00
   2.5459092e+00   2.0289358e+01   4.4686259e+00
   1.7486793e+00   1.6127317e+01   5.9072508e+00
   3.2016904e+00   2.2000758e+01   3.5419705e+00
   9.6803922e+00   2.3687486e+01   1.0311836e+00
   1.6789894e+00   1.4045682e+01   5.7849641e+00
   5.9225625e+00   1.4690623e+01   3.3908065e+00
   9.6884159e+00   2.3866190e+01   1.0242822e+00
   9.6721415e+00   2.3442564e+01   1.1108903e+00
   9.7011003e+00   2.4491658e+01   9.6380958e-01
   9.6983283e+00   2.4246167e+01   9.8724046e-01
   1.9438889e+00   1.7575242e+01   5.9113393e+00
   9.7008732e+00   2.4457423e+01   9.6703971e-01
   1.8891076e+00   1.7216315e+01   5.8952854e+00
   9.3598159e+00   2.0673138e+01   1.8148367e+00
   1.8670120e+00   1.7106015e+01   5.9587796e+00
   9.2582686e+00   1.9777232e+01   1.8837604e+00
   9.6807545e+00   2.4612359e+01   9.6682972e-01
   9.6672652e+00   2.3337843e+01   1.0952182e+00
   8.9290071e+00   2.4020744e+01   1.0821335e+00
   1.7648970e+00   1.6275708e+01   5.9199921e+00
   9.6834247e+00   2.3818729e+01   1.0060265e+00
   8.1242024e+00   2.6971413e+01   1.3703657e+00
   2.0580642e+00   1.2130757e+01   5.4930578e+00
   9.5190545e+00   2.3379655e+01   1.2585846e+00
   9.5941438e+00   2.4451188e+01   9.7693801e-01
   2.1170810e+00   1.8449428e+01   5.2765049e+00
   7.2328672e+00   2.2605292e+01   1.4177926e+00
   9.6989268e+00   2.4401861e+01   9.6416342e-01
   3.8394219e+00   1.9297216e+01   2.7658297e+00
   9.6803105e+00   2.4523252e+01   9.6326499e-01
   1.9105247e+00   1.7374116e+01   5.9630738e+00
   3.0616097e+00   2.2000972e+01   3.8536897e+00
   9.6938496e+00   2.4130568e+01   9.8644151e-01
   9.6984085e+00   2.4359192e+01   9.6709849e-01
   4.0070059e+00   1.1606040e+01   4.5791907e+00
   2.4422294e+00   1.0825847e+01   5.4255238e+00
   1.9097711e+00   1.7334268e+01   5.8584235e+00
   6.0388639e+00   2.6992592e+01   2.0528417e+00
   9.6954100e+00   2.4223529e+01   9.7267754e-01
   2.1545120e+00   1.8552407e+01   5.0963573e+00
   1.9121333e+00   1.7384854e+01   5.9589174e+00
   9.6374253e+00   2.2862055e+01   1.1622968e+00
   9.6965868e+00   2.4552286e+01   9.6184037e-01
   9.4810192e+00   2.4191833e+01   1.0119894e+00
   3.5237247e+00   1.0104580e+01   5.0899480e+00
   9.6336429e+00   2.2807083e+01   1.1600157e+00
   1.8711059e+00   1.7107180e+01   5.9251394e+00
   9.6910782e+00   2.4472510e+01   9.7453092e-01
   9.6916761e+00   2.4054270e+01   9.9044379e-01
   4.8100253e+00   1.0740984e+01   4.6531239e+00
   9.5486919e+00   2.4972384e+01   1.0016317e+00
   1.7713678e+00   1.6298449e+01   5.8833847e+00
   9.3758401e+00   2.5571578e+01   1.0596176e+00
   9.1336248e+00   2.5177039e+01   1.0680271e+00
   9.4421418e+00   2.1019749e+01   1.6502687e+00
   3.0173005e+00   1.1067003e+01   5.0703876e+00
   1.7932160e+00   1.3631316e+01   5.6119353e+00
   5.0769147e+00   2.6158211e+01   2.5085069e+00
   8.9249032e+00   2.4081752e+01   1.0806778e+00
   8.5523830e+00   2.6181225e+01   1.2231420e+00
   2.4996951e+00   1.9149171e+01   4.1767892e+00
   9.7008692e+00   2.4448885e+01   9.6884911e-01
   9.6995938e+00   2.4481499e+01   9.7189278e-01
   1.9706752e+00   1.7637815e+01   5.6120037e+00
   2.0959840e+00   1.4834304e+01   4.9448087e+00
   2.0754569e+00   1.1616500e+01   5.5555283e+00
   2.6691648e+00   2.1076919e+01   4.6311577e+00
   9.6979989e+00   2.4340264e+01   9.6793455e-01
   9.6918998e+00   2.3965816e+01   1.0161924e+00
   1.8957620e+00   1.6029654e+01   5.2729920e+00
   1.8397986e+00   1.6886659e+01   5.9499210e+00
   2.9337129e+00   1.2814662e+01   4.5911204e+00
   1.7423260e+00   1.5996656e+01   5.8736448e+00
   2.2107361e+00   1.3547106e+01   5.0072720e+00
   7.8702552e+00   2.1689820e+01   1.4291561e+00
   8.2324812e+00   1.5855285e+01   2.9673371e+00
   2.3981285e+00   1.2185020e+01   5.1492624e+00
   8.6963698e+00   2.0171065e+01   2.0349026e+00
   9.7012456e+00   2.4487870e+01   9.6385864e-01
   5.1313441e+00   1.6352884e+01   2.8559428e+00
   9.7011921e+00   2.4528084e+01   9.5972318e-01
   8.1106298e+00   1.6232147e+01   3.0517261e+00
   9.6367322e+00   2.4427923e+01   9.7485873e-01
   8.9024209e+00   1.8302519e+01   2.3999300e+00
   9.7007628e+00   2.4380054e+01   9.7760406e-01
   1.8131073e+00   1.6486511e+01   5.7581582e+00
   2.4229904e+00   1.6729210e+01   4.2441921e+00
   4.2678986e+00   1.1011208e+01   4.7019987e+00
   5.0520482e+00   2.6150318e+01   2.5281941e+00
   8.9672164e+00   1.8486069e+01   2.3106130e+00
   8.4307079e+00   2.6838401e+01   1.2984855e+00
   7.3566341e+00   2.7486635e+01   1.6134520e+00
   3.5116007e+00   1.0399034e+01   5.0456019e+00
   9.6774822e+00   2.4570139e+01   9.6490197e-01
   9.6966783e+00   2.4235044e+01   9.8928648e-01
   9.4199933e+00   2.5470052e+01   1.0476002e+00
   5.9427505e+00   2.0193905e+01   1.8930459e+00
   1.6779295e+00   1.5098443e+01   5.8429841e+00
   9.6853432e+00   2.4568893e+01   9.6392374e-01
   9.6787026e+00   2.3690322e+01   1.0160209e+00
   9.7011957e+00   2.4506399e+01   9.6241390e-01
   9.7014270e+00   2.4485704e+01   9.6606057e-01
   9.5234729e+00   2.2799823e+01   1.4123218e+00
   9.6997561e+00   2.4539598e+01   9.6083732e-01
   1.6832031e+00   1.5108653e+01   5.8282738e+00
   8.7719969e+00   2.4226820e+01   1.1062758e+00
   8.2003345e+00   2.5618336e+01   1.2529541e+00
   9.6887389e+00   2.3966928e+01   9.9229637e-01
   1.7203924e+00   1.4835459e+01   5.7076863e+00
   9.6835044e+00   2.3758233e+01   1.0260047e+00
   3.3245037e+00   1.0152077e+01   5.1469031e+00
   9.4522699e+00   2.5443962e+01   1.0425272e+00
   1.8497628e+00   1.6961282e+01   5.9491603e+00
   2.9701293e+00   1.0400497e+01   5.2411516e+00
   9.5123926e+00   2.1506553e+01   1.4399941e+00
   4.1202897e+00   1.6028397e+01   3.1708303e+00
   1.6732384e+00   1.5032005e+01   5.8468334e+00
   9.4903580e+00   2.4072370e+01   1.0195906e+00
   9.6120191e+00   2.4670320e+01   9.7773399e-01
   3.9294448e+00   2.4281313e+01   3.1898071e+00
   7.2704398e+00   2.7012684e+01   1.5804521e+00
   9.5484336e+00   2.1862665e+01   1.4003698e+00
   9.6931172e+00   2.4081257e+01   1.0321717e+00
   9.6652274e+00   2.4527823e+01   9.6493254e-01
   1.9818428e+00   1.7804239e+01   5.7950896e+00
   9.6841262e+00   2.4616782e+01   9.6686207e-01
   9.2765079e+00   2.5620452e+01   1.0748808e+00
   6.1018207e+00   2.2940212e+01   1.6721693e+00
   1.8696967e+00   1.7123740e+01   5.9554637e+00
   4.5381499e+00   2.3144210e+01   2.3754744e+00
   1.9863677e+00   1.7823956e+01   5.8462903e+00
   9.7012716e+00   2.4374728e+01   9.8096295e-01
   7.9723318e+00   2.2029438e+01   1.3711116e+00
   9.6381523e+00   2.4725731e+01   9.7764046e-01
   9.4353424e+00   2.1192345e+01   1.6948402e+00
   9.6905338e+00   2.4476094e+01   9.7314725e-01
   9.6932400e+00   2.4125385e+01   9.8039284e-01
   9.7008089e+00   2.4532985e+01   9.6033726e-01
   9.4971149e+00   2.1734143e+01   1.5871284e+00
   2.2008642e+00   1.2578044e+01   5.2412298e+00
   9.6950608e+00   2.4097069e+01   1.0152411e+00
   9.6927054e+00   2.4124947e+01   1.0348360e+00
   1.6896671e+00   1.5390234e+01   5.8722482e+00
   9.5479812e+00   2.4291397e+01   9.9549718e-01
   9.6912669e+00   2.4045389e+01   9.8642444e-01
   9.0216688e+00   2.6105360e+01   1.1433902e+00
   2.4447286e+00   2.0135501e+01   4.8656839e+00
   2.4705239e+00   1.2184778e+01   5.0872138e+00
   6.1501137e+00   2.6748767e+01   1.9540716e+00
   9.5554199e+00   2.4731660e+01   9.8776495e-01
   9.5919979e+00   2.4984936e+01   9.9804847e-01
   6.7493412e+00   1.7499245e+01   2.5238462e+00
   9.6948359e+00   2.4195851e+01   9.7478843e-01
   1.9989953e+00   1.7903551e+01   5.7916727e+00
   9.5725150e+00   2.5007713e+01   1.0014645e+00
   9.6300536e+00   2.2754319e+01   1.1708860e+00
   9.6800315e+00   2.3615718e+01   1.0656083e+00
   2.0975859e+00   1.2208453e+01   5.4395962e+00
   3.4933674e+00   2.2727773e+01   3.2929555e+00
   9.7003222e+00   2.4457616e+01   9.6446030e-01
   9.6953187e+00   2.4086551e+01   1.0050063e+00
   1.9248896e+00   1.7461244e+01   5.9396824e+00
   9.7011840e+00   2.4519379e+01   9.6055110e-01
   1.8861929e+00   1.7226540e+01   5.9656795e+00
   9.7006975e+00   2.4473068e+01   9.6463067e-01
   7.7643601e+00   2.5969701e+01   1.3654049e+00
   2.8545197e+00   1.0595701e+01   5.2576168e+00
   3.1205449e+00   1.2184790e+01   4.6826154e+00
   8.3696878e+00   1.7194234e+01   2.8222033e+00
   9.6884437e+00   2.3972258e+01   9.9180414e-01
   9.6737904e+00   2.3554210e+01   1.0377618e+00
   5.9533669e+00   2.7006402e+01   2.1038537e+00
   6.3070186e+00   2.6431102e+01   1.8324225e+00
   7.6659434e+00   1.4425679e+01   3.3719586e+00
   9.6485888e+00   2.3289918e+01   1.2278502e+00
   1.7050246e+00   1.5610984e+01   5.8792529e+00
   3.2580630e+00   1.9339214e+01   3.2007946e+00
   9.1500334e+00   2.3188711e+01   1.1864936e+00
   9.6704918e+00   2.3408603e+01   1.1455179e+00
   9.4443496e+00   2.4822331e+01   1.0065839e+00
   9.6430570e+00   2.2937590e+01   1.1771380e+00
   2.6699521e+00   2.0131322e+01   4.0250865e+00
   3.7170817e+00   1.4898772e+01   3.6049971e+00
   1.9921131e+00   1.3124366e+01   5.3852525e+00
   9.6840078e+00   2.3715397e+01   1.0498316e+00
   1.9275644e+00   1.7478597e+01   5.9248708e+00
   9.7014184e+00   2.4461853e+01   9.6931990e-01
   9.7011748e+00   2.4517310e+01   9.6056855e-01
   9.6559383e+00   2.4739123e+01   9.7680058e-01
   9.6140000e+00   2.2582710e+01   1.2859173e+00
   3.1977443e+00   2.2502769e+01   3.7850616e+00
   3.0092453e+00   1.8443729e+01   3.4591195e+00
   2.8372833e+00   2.0641804e+01   3.8216159e+00
   9.4761811e+00   2.5358889e+01   1.0341992e+00
   9.5071253e+00   2.5226876e+01   1.0220395e+00
   8.7036262e+00   1.7834067e+01   2.5996504e+00
   7.1904716e+00   1.4081600e+01   3.6149877e+00
   9.6842663e+00   2.3850768e+01   1.0015484e+00
   9.6301995e+00   2.4733717e+01   9.7891252e-01
   9.6962800e+00   2.4523536e+01   9.6124084e-01
   1.9564869e+00   1.7649313e+01   5.8921253e+00
   9.7015412e+00   2.4504282e+01   9.6448845e-01
   8.2739616e+00   2.2391276e+01   1.2982798e+00
   9.7015416e+00   2.4503409e+01   9.6486032e-01
   3.3095017e+00   1.3465981e+01   4.1887726e+00
   4.6456806e+00   1.9016030e+01   2.4082097e+00
   2.8794138e+00   2.1758121e+01   4.2606853e+00
   7.7182267e+00   2.7317214e+01   1.4962553e+00
   9.7010620e+00   2.4517567e+01   9.6020400e-01
   9.2974118e+00   2.5760760e+01   1.0819921e+00
   1.6932153e+00   1.4937667e+01   5.7770271e+00
   9.3313674e+00   2.3765152e+01   1.0618840e+00
   3.0288126e+00   2.2264789e+01   4.1269034e+00
   9.7010694e+00   2.4487013e+01   9.6320042e-01
   9.6511991e+00   2.4706885e+01   9.7526272e-01
   9.6884662e+00   2.3955137e+01   9.9290154e-01
   2.2380604e+00   1.8126037e+01   4.5949888e+00
   1.7048744e+00   1.5546623e+01   5.8577862e+00
   8.3964147e+00   2.3310816e+01   1.2004290e+00
   4.5014410e+00   2.0947357e+01   2.3206310e+00
   9.6085724e+00   2.2489262e+01   1.2312934e+00
   3.1635426e+00   2.2662215e+01   3.9891039e+00
   9.5029738e+00   2.5249527e+01   1.0240302e+00
   9.5454508e+00   2.1816792e+01   1.3772510e+00
   9.6627957e+00   2.3306847e+01   1.0721571e+00
   6.3028184e+00   1.2335332e+01   4.0764280e+00
   8.7614573e+00   2.3618494e+01   1.1353736e+00
   9.6952560e+00   2.4100959e+01   1.0213912e+00
   9.7011423e+00   2.4523637e+01   9.6014657e-01
   9.6800194e+00   2.3699971e+01   1.0245232e+00
   8.6967002e+00   2.4778892e+01   1.1214406e+00
   9.6815101e+00   2.3762111e+01   1.0088883e+00
   6.4887034e+00   2.5199700e+01   1.6460608e+00
   8.4551675e+00   2.6751236e+01   1.2866020e+00
   9.6404057e+00   2.4435870e+01   9.7353155e-01
   9.6401501e+00   2.2905387e+01   1.1420289e+00
   8.9816202e+00   2.6457472e+01   1.1766783e+00
   9.4169387e+00   2.3146155e+01   1.2955205e+00
   9.1259582e+00   2.0256815e+01   2.0389860e+00
   8.8499600e+00   2.3651370e+01   1.1242352e+00
   9.6514065e+00   2.3090101e+01   1.1086673e+00
   2.4068950e+00   1.9839105e+01   4.7900638e+00
   1.7223863e+00   1.5759257e+01   5.8587771e+00
   1.8497966e+00   1.3245991e+01   5.5703476e+00
   1.9941628e+00   1.6978293e+01   5.0843045e+00
   4.3871696e+00   2.1709593e+01   2.3849100e+00
   8.9498412e+00   2.4554716e+01   1.0739807e+00
   4.7301624e+00   2.5162313e+01   2.5436659e+00
   9.6981324e+00   2.4358690e+01   9.6676183e-01
   8.0063725e+00   2.6467287e+01   1.3495680e+00
   2.8158312e+00   1.9303915e+01   3.6862992e+00
   9.4065925e+00   2.0762827e+01   1.7045485e+00
   9.6083713e+00   2.2487955e+01   1.2342486e+00
   1.6786780e+00   1.4222191e+01   5.7824988e+00
   9.6750142e+00   2.3592197e+01   1.0287948e+00
   8.5368239e+00   2.5613999e+01   1.1892085e+00
   1.7400235e+00   1.5508718e+01   5.7179810e+00
   9.7012868e+00   2.4525918e+01   9.6084322e-01
   3.6747039e+00   2.3922327e+01   3.4863732e+00
   3.0935942e+00   2.1543460e+01   3.5918466e+00
   1.7866908e+00   1.4698503e+01   5.5457840e+00
   9.2067839e+00   2.5950166e+01   1.1067651e+00
   9.5743330e+00   2.4313780e+01   9.9282288e-01
   9.1900804e+00   2.5849630e+01   1.1018343e+00
   9.7012033e+00   2.4528895e+01   9.5990600e-01
   7.2861640e+00   2.7537307e+01   1.6429384e+00
   9.1912552e+00   1.9481631e+01   2.0127025e+00
   9.7012397e+00   2.4529487e+01   9.6014947e-01
   8.8904791e+00   2.6601774e+01   1.2018399e+00
   8.1225098e+00   1.6832595e+01   2.9237036e+00
   8.5695847e+00   2.3608135e+01   1.1562773e+00
   9.6626635e+00   2.3252816e+01   1.1078245e+00
   9.7013123e+00   2.4523273e+01   9.6107151e-01
   9.7004695e+00   2.4465710e+01   9.6334038e-01
   9.6171236e+00   2.2593205e+01   1.2096998e+00
   2.1512279e+00   1.8772124e+01   5.5195603e+00
   9.6980937e+00   2.4247904e+01   9.8772804e-01
   9.4322350e+00   2.0965613e+01   1.6723148e+00
   8.2552265e+00   2.4549292e+01   1.1960603e+00
   6.8383199e+00   1.6094822e+01   3.0113012e+00
   5.3058063e+00   2.1712040e+01   1.9519730e+00
   2.7393947e+00   1.0595416e+01   5.3096665e+00
   9.6952780e+00   2.4183740e+01   9.8165570e-01
   9.6836020e+00   2.3823453e+01   1.0030894e+00
   7.2515257e+00   1.3556377e+01   3.6244734e+00
   2.4941882e+00   1.4882046e+01   4.4078260e+00
   9.6927566e+00   2.4552864e+01   9.6225102e-01
   9.6661485e+00   2.3376955e+01   1.0613760e+00
   2.0823295e+00   1.5709013e+01   4.8686874e+00
   9.6495330e+00   2.4529182e+01   9.6622864e-01
   9.2713723e+00   2.5874613e+01   1.0934532e+00
   9.1050322e+00   2.1948356e+01   1.5770672e+00
   4.1765775e+00   1.0443817e+01   4.8564393e+00
   6.4369461e+00   2.6967186e+01   1.8612428e+00
   7.9920121e+00   2.3578434e+01   1.2504214e+00
   9.6885063e+00   2.3827404e+01   1.0486666e+00
   2.0352420e+00   1.5792640e+01   4.9483218e+00
   9.5397233e+00   2.5033670e+01   1.0064547e+00
   9.6914527e+00   2.4558596e+01   9.6269888e-01
   9.5552126e+00   2.3451111e+01   1.2368653e+00
   1.9010372e+00   1.7317784e+01   5.9697013e+00
   2.3118229e+00   1.8373905e+01   4.4566287e+00
   7.3044865e+00   2.7242062e+01   1.5972188e+00
   1.7863050e+00   1.6076733e+01   5.6834038e+00
   5.0580591e+00   1.6154332e+01   2.9243046e+00
   9.6997127e+00   2.4411357e+01   9.6773782e-01
   4.9392002e+00   1.2193797e+01   4.2415907e+00
   9.7012077e+00   2.4525293e+01   9.6038145e-01
   2.6010308e+00   1.1140336e+01   5.2744105e+00
   9.2531526e+00   2.1735322e+01   1.6723955e+00
   9.7012447e+00   2.4528575e+01   9.6018002e-01
   8.4245164e+00   2.7143797e+01   1.3283032e+00
   9.7012653e+00   2.4525764e+01   9.5991673e-01
   9.5553342e+00   2.1916669e+01   1.3607889e+00
   9.5494721e+00   2.4032391e+01   1.0606055e+00
   9.5865278e+00   2.2239198e+01   1.2923167e+00
   9.6886822e+00   2.4516176e+01   9.6267639e-01
   9.7002839e+00   2.4421901e+01   9.6662318e-01
   2.7683316e+00   1.5493672e+01   4.0211564e+00
   2.0867703e+00   1.8329908e+01   5.4253485e+00
   1.9583501e+00   1.7662197e+01   5.8876056e+00
   9.6866254e+00   2.4338330e+01   1.0108066e+00
   1.6997525e+00   1.5558635e+01   5.8820500e+00
   2.5533269e+00   1.1123976e+01   5.3068905e+00
   6.9715285e+00   2.7364423e+01   1.7184753e+00
   7.3241270e+00   2.2852135e+01   1.3903460e+00
   9.6197551e+00   2.4877646e+01   9.8871239e-01
   9.6993387e+00   2.4321675e+01   9.7952047e-01
   9.6975574e+00   2.4325433e+01   9.6796417e-01
   8.0583588e+00   2.6277856e+01   1.3248317e+00
   3.4303477e+00   1.1019378e+01   4.9169673e+00
   3.3544349e+00   1.3286187e+01   4.2280708e+00
   9.6477551e+00   2.3286679e+01   1.2304483e+00
   9.1638630e+00   2.5897886e+01   1.1086799e+00
   3.8341238e+00   2.1878717e+01   2.7912662e+00
   9.6961109e+00   2.4206669e+01   9.8206552e-01
   9.6934733e+00   2.4123420e+01   9.8318393e-01
   3.4545260e+00   1.0066901e+01   5.1175716e+00
   9.6983840e+00   2.4228752e+01   9.9086295e-01
   7.6477105e+00   1.9737689e+01   1.9233100e+00
   9.6948594e+00   2.4546844e+01   9.6170329e-01
   2.6687938e+00   2.0843368e+01   4.3794951e+00
   3.2508524e+00   2.2449467e+01   3.6310287e+00
   7.6366800e+00   2.3523138e+01   1.3135119e+00
   9.7001435e+00   2.4440517e+01   9.7378910e-01
   9.6974690e+00   2.4527070e+01   9.6075866e-01
   1.6657632e+00   1.4837607e+01   5.8394914e+00
   2.9088013e+00   1.4501679e+01   4.1271045e+00
   9.2505116e+00   1.9736491e+01   1.8970721e+00
   4.9112529e+00   2.0619301e+01   2.1492738e+00
   8.7237263e+00   2.4762068e+01   1.1163690e+00
   9.6991298e+00   2.4363000e+01   9.6902100e-01
   9.3418466e+00   2.0392512e+01   1.8204543e+00
   8.8232465e+00   2.6592166e+01   1.2105737e+00
   9.6652821e+00   2.4686174e+01   9.7268342e-01
   8.8899966e+00   2.6585656e+01   1.2004547e+00
   9.7006678e+00   2.4483129e+01   9.6270460e-01
   8.1088744e+00   2.7360218e+01   1.4129151e+00
   9.6007609e+00   2.3937943e+01   1.1111233e+00
   1.9278313e+00   1.3219954e+01   5.4579388e+00
   9.5750120e+00   2.5055984e+01   1.0043349e+00
   9.2442333e+00   2.4178197e+01   1.0362506e+00
   4.1491975e+00   2.3506369e+01   2.7130742e+00
   3.2000676e+00   1.9687318e+01   3.2612737e+00
   9.6871989e+00   2.4598448e+01   9.6544698e-01
   9.5655220e+00   2.2775320e+01   1.3818253e+00
   9.7012973e+00   2.4522404e+01   9.6103036e-01
   9.7008160e+00   2.4475490e+01   9.6338032e-01
   9.5258243e+00   2.1624304e+01   1.4125696e+00
   7.9609521e+00   1.5130074e+01   3.1699703e+00
   9.7011738e+00   2.4515673e+01   9.6080674e-01
   9.6956258e+00   2.4178057e+01   9.8532194e-01
   9.6957880e+00   2.4185831e+01   1.0133591e+00
   9.5370085e+00   2.2004035e+01   1.5127070e+00
   1.9830777e+00   1.7805225e+01   5.8177162e+00
   8.8196233e+00   2.0278127e+01   2.0253156e+00
   6.7804861e+00   2.2116416e+01   1.5345092e+00
   9.4687464e+00   2.1263822e+01   1.6108490e+00
   4.6476967e+00   2.5589915e+01   2.7488558e+00
   9.1931648e+00   2.0000518e+01   2.0623715e+00
   9.6771919e+00   2.3531581e+01   1.0731728e+00
   2.9408825e+00   2.1947065e+01   4.1797887e+00
   9.6826167e+00   2.3755114e+01   1.0217768e+00
   9.7008582e+00   2.4473000e+01   9.6345174e-01
   9.4885032e+00   2.2037095e+01   1.5583788e+00
   9.7012326e+00   2.4526267e+01   9.6030210e-01
   9.6916351e+00   2.4012246e+01   1.0018503e+00
   9.5686501e+00   2.5069058e+01   1.0057916e+00
   9.6984981e+00   2.4355984e+01   9.6757858e-01
   9.4727530e+00   2.1186136e+01   1.5248764e+00
   9.6869478e+00   2.4587359e+01   9.6479846e-01
   9.6964377e+00   2.4223587e+01   1.0075495e+00
   3.7273828e+00   2.4033640e+01   3.4390241e+00
   9.2458005e+00   2.3501058e+01   1.1131002e+00
   1.8479657e+00   1.6551561e+01   5.5654231e+00
   2.0616710e+00   1.8274666e+01   5.6815402e+00
   9.3991120e+00   2.0644285e+01   1.6611464e+00
   8.8831252e+00   1.8023283e+01   2.3730066e+00
   3.4442208e+00   2.1811047e+01   3.1684947e+00
   8.2995515e+00   1.7899821e+01   2.6563579e+00
   9.6997773e+00   2.4384157e+01   9.6929946e-01
   9.6802330e+00   2.3728736e+01   1.0121807e+00
   3.1928074e+00   2.2554945e+01   3.8249874e+00
   1.7887766e+00   1.6230053e+01   5.7467200e+00
   9.6542395e+00   2.3122781e+01   1.1179449e+00
   2.1170783e+00   1.8339607e+01   5.1434266e+00
   2.4816495e+00   2.0343895e+01   4.9184679e+00
   9.4280047e+00   2.1054476e+01   1.6944219e+00
   1.8817250e+00   1.7182221e+01   5.9166849e+00
   9.6998400e+00   2.4393009e+01   9.6860657e-01
   8.3465278e+00   2.6425735e+01   1.2786571e+00
   9.6432108e+00   2.2952024e+01   1.1343514e+00
   9.6619755e+00   2.3242648e+01   1.1083254e+00
   9.7011339e+00   2.4528551e+01   9.5958866e-01
   2.6509877e+00   2.0971352e+01   4.5697244e+00
   7.3070608e+00   2.2150475e+01   1.4343324e+00
   4.8140612e+00   2.2931207e+01   2.1955748e+00
   9.4225542e+00   2.4344464e+01   1.0025792e+00
   9.6899593e+00   2.4514968e+01   9.6264471e-01
   3.5630424e+00   1.0055213e+01   5.0856840e+00
   5.6202728e+00   2.4539012e+01   1.9200754e+00
   9.6997856e+00   2.4394922e+01   9.8094105e-01
   6.2264875e+00   1.8431418e+01   2.1943936e+00
   9.2784577e+00   2.5495805e+01   1.0660218e+00
   7.8019206e+00   1.4971993e+01   3.2992240e+00
   9.6619148e+00   2.3254320e+01   1.1343731e+00
   9.6075999e+00   2.2477159e+01   1.2510501e+00
   9.6138450e+00   2.2543406e+01   1.2095573e+00
