# Supplementary material for: Rethinking Colour Constancy
Source: PLoS One. 2015 Sep 10;10(9):e0135029. doi: 10.1371/journal.pone.0135029 (PMC4565710; doi:10.1371/journal.pone.0135029)
Supplement: S1 Dataset — (ZIP) [file pone.0135029.s002.zip › 5-TransitionMetamerReflectanceData/NtoG_20munsells/targetXYZ_12.txt]

   8.0391712e-01   1.0327050e+01   5.3921647e+00
   2.1596410e+00   8.1716034e+00   4.8940548e+00
   7.5472037e-01   1.0270681e+01   5.4226174e+00
   5.7523348e+00   2.0478177e+01   1.2054266e+00
   8.5278602e-01   1.1664402e+01   4.9147268e+00
   4.2670106e+00   2.0225632e+01   1.5876808e+00
   7.5220930e-01   1.0134533e+01   5.4417637e+00
   6.6670089e+00   2.0033279e+01   9.7420909e-01
   5.3590907e+00   1.9917054e+01   1.4753423e+00
   7.3329863e-01   9.8959570e+00   5.4201786e+00
   4.9658520e+00   1.0808478e+01   3.6127867e+00
   8.1114323e-01   1.1119909e+01   5.0275300e+00
   7.5226137e-01   1.0249469e+01   5.4217713e+00
   8.6833962e-01   1.0401761e+01   5.3999369e+00
   7.5768303e-01   1.0328173e+01   5.4041446e+00
   8.2968314e-01   1.0387762e+01   5.3719728e+00
   5.5647922e+00   2.0773179e+01   1.2201915e+00
   7.9749720e-01   9.2291503e+00   5.3467948e+00
   7.4085052e-01   9.6582555e+00   5.3964467e+00
   2.1304313e+00   1.7360087e+01   2.7354220e+00
   1.1774941e+00   1.4049763e+01   3.9658682e+00
   1.1226524e+00   1.0048208e+01   5.3494097e+00
   6.5628676e+00   2.0343300e+01   9.8253738e-01
   7.7029236e-01   1.0514189e+01   5.3542824e+00
   6.9733460e+00   1.9586822e+01   8.9579332e-01
   7.5864742e-01   1.0344929e+01   5.3991254e+00
   7.5006609e-01   1.0201834e+01   5.4392664e+00
   4.5680413e+00   2.0540859e+01   1.4810107e+00
   1.9138156e+00   1.6497079e+01   2.9446440e+00
   3.3693859e+00   1.1068826e+01   4.5657620e+00
   1.7264714e+00   6.9433905e+00   4.8526046e+00
   3.5718011e+00   1.9762911e+01   1.8399155e+00
   7.0579185e+00   1.7373536e+01   1.1912350e+00
   7.5359409e-01   1.0252822e+01   5.4273434e+00
   5.4212120e+00   2.0431577e+01   1.2990597e+00
   8.1012674e-01   1.1186307e+01   5.0486445e+00
   6.8730234e+00   1.9391742e+01   9.5981261e-01
   3.9633437e+00   1.0503885e+01   4.2603109e+00
   4.5659753e+00   2.0157369e+01   1.5335559e+00
   5.6813733e+00   2.0835295e+01   1.1843756e+00
   1.4158473e+00   8.7309979e+00   5.1738674e+00
   7.6266432e-01   8.5634436e+00   5.2751855e+00
   1.5691296e+00   6.5114363e+00   4.8246891e+00
   5.4140959e+00   2.0749375e+01   1.2581496e+00
   1.4109753e+00   1.0920190e+01   5.2221982e+00
   3.2382611e+00   1.2854834e+01   4.4033234e+00
   1.4086383e+00   6.6719219e+00   4.8954673e+00
   6.3551534e+00   2.0387056e+01   1.0393341e+00
   1.1172689e+00   1.3700560e+01   4.0834204e+00
   7.6319296e-01   1.0457052e+01   5.3466460e+00
   4.7328945e+00   8.7811541e+00   3.4986066e+00
   6.9196864e+00   1.9616962e+01   9.1872605e-01
   7.5210638e-01   1.0269079e+01   5.4050234e+00
   2.4185805e+00   1.6881814e+01   2.8238506e+00
   6.7372924e+00   2.0138596e+01   9.4199501e-01
   7.7300892e-01   1.0613701e+01   5.2979758e+00
   3.1445960e+00   1.0442109e+01   4.6709805e+00
   7.0421713e+00   1.9037620e+01   9.1446996e-01
   1.9639912e+00   1.0854736e+01   5.0865474e+00
   7.4744453e-01   1.0121812e+01   5.4410148e+00
   8.0378233e-01   9.5470951e+00   5.3787171e+00
   2.4277526e+00   1.8013989e+01   2.4944750e+00
   6.8519901e+00   1.8641830e+01   1.1341815e+00
   7.5031363e-01   1.0207079e+01   5.4366834e+00
   7.4790415e-01   1.0141270e+01   5.4428440e+00
   2.8064923e+00   6.4125789e+00   4.3101675e+00
   1.0808343e+00   9.6082994e+00   5.3334033e+00
   7.6351557e-01   1.0417794e+01   5.3797526e+00
   6.7732989e+00   1.4398830e+01   1.8657364e+00
   2.5306467e+00   1.5784977e+01   3.3561567e+00
   5.6750286e+00   1.7412029e+01   2.2559712e+00
   9.7540378e-01   1.0440472e+01   5.3770425e+00
   3.7498452e+00   7.1812036e+00   3.9169926e+00
   1.9796162e+00   1.6976356e+01   2.8728463e+00
   7.6382538e-01   9.7560790e+00   5.4040693e+00
   8.1627449e-01   1.0883504e+01   5.1342593e+00
   5.4229389e+00   2.0446023e+01   1.2959486e+00
   7.3524737e-01   9.9426773e+00   5.4245942e+00
   5.5083472e+00   1.9928365e+01   1.4295480e+00
   6.9869098e+00   1.9774873e+01   8.7812114e-01
   7.6444587e-01   1.0434052e+01   5.3736808e+00
   6.8107231e+00   1.9730475e+01   9.5257160e-01
   7.7783242e-01   1.0232864e+01   5.4251215e+00
   3.1123088e+00   1.2199231e+01   4.5595291e+00
   2.8885461e+00   1.8753354e+01   2.1853723e+00
   7.5547880e-01   9.9498204e+00   5.4238303e+00
   8.0103521e-01   1.1064687e+01   5.1178461e+00
   9.3808518e-01   8.6301963e+00   5.2618819e+00
   7.4879291e-01   1.0159219e+01   5.4444787e+00
   6.6191245e+00   1.3616049e+01   2.0648923e+00
   2.4731121e+00   1.8099520e+01   2.4620896e+00
   7.5963813e-01   9.9849537e+00   5.4268451e+00
   6.8083580e+00   1.8871172e+01   1.1161882e+00
   6.9600410e+00   1.9722360e+01   8.9371862e-01
   7.0435008e+00   1.8614667e+01   9.8459608e-01
   2.4456555e+00   1.8042117e+01   2.4819200e+00
   4.7176659e+00   2.0408280e+01   1.4617625e+00
   7.5007817e-01   1.0200228e+01   5.4399760e+00
   6.6554953e+00   2.0279027e+01   9.5727008e-01
   3.7422652e+00   1.9267059e+01   1.9137776e+00
   6.8298443e+00   1.9244987e+01   1.0174627e+00
   6.2520467e+00   1.9766355e+01   1.2035558e+00
   6.8770142e+00   1.9765517e+01   9.1883026e-01
   4.9228862e+00   8.9128919e+00   3.3448613e+00
   7.8102106e-01   1.0777201e+01   5.2217262e+00
   3.6924676e+00   1.9894451e+01   1.7886701e+00
   1.4140283e+00   1.4951725e+01   3.5277328e+00
   6.9558955e+00   1.6789334e+01   1.4083427e+00
   2.8215427e+00   1.8724970e+01   2.2287234e+00
   1.5491902e+00   1.5136779e+01   3.4266380e+00
   4.3678757e+00   1.7797529e+01   2.5253631e+00
   7.6984592e-01   1.0575841e+01   5.2678108e+00
   2.5331428e+00   1.8071927e+01   2.4210085e+00
   7.0522407e+00   1.8363188e+01   1.0223202e+00
   7.3679611e-01   9.6795193e+00   5.3987962e+00
   1.0933757e+00   1.0762133e+01   5.2972368e+00
   6.4690930e+00   2.0370915e+01   1.0085732e+00
   2.9487829e+00   1.1435347e+01   4.7143587e+00
   7.6833766e-01   1.0481222e+01   5.3643904e+00
   5.5467663e+00   2.0471920e+01   1.2606496e+00
   9.5908452e-01   1.2036663e+01   4.6588929e+00
   7.4879371e-01   1.0178038e+01   5.4462273e+00
   4.0552224e+00   1.2256489e+01   4.1727084e+00
   7.5072019e-01   1.0212713e+01   5.4358561e+00
   7.4196465e-01   9.8740118e+00   5.4175093e+00
   2.5635231e+00   1.3603482e+01   4.3152931e+00
   5.7493436e+00   2.0492901e+01   1.2043803e+00
   8.2432784e-01   9.9143275e+00   5.4104664e+00
   2.1234741e+00   1.1998027e+01   4.8698847e+00
   3.1891350e+00   1.9294632e+01   2.0209142e+00
   5.4461229e+00   1.9857138e+01   1.4702298e+00
   7.6303408e-01   1.0418037e+01   5.3751324e+00
   7.8145581e-01   1.0802192e+01   5.1842893e+00
   6.7931535e+00   1.5146773e+01   1.8039342e+00
   5.0949798e+00   1.0479485e+01   3.4774991e+00
   7.4895201e-01   1.0163633e+01   5.4448869e+00
   2.1997833e+00   1.2546945e+01   4.7089288e+00
   3.2837629e+00   1.9417568e+01   1.9733212e+00
   1.7313180e+00   8.0749316e+00   5.0145215e+00
   2.7713508e+00   1.7703095e+01   2.5073714e+00
   7.4713086e-01   1.0062964e+01   5.4354554e+00
   5.3263261e+00   1.9909889e+01   1.4862858e+00
   7.8547695e-01   1.0836361e+01   5.2059508e+00
   4.2294038e+00   1.8595544e+01   2.1849849e+00
   7.3187606e-01   9.6298926e+00   5.3940982e+00
   1.5583964e+00   1.5687306e+01   3.3494069e+00
   1.0315779e+00   1.1076293e+01   5.1180285e+00
   7.7159502e-01   1.0536210e+01   5.3471737e+00
   3.4592619e+00   8.6750025e+00   4.3867463e+00
   2.2729086e+00   1.6900080e+01   2.7864501e+00
   7.0654666e+00   1.7618187e+01   1.1387259e+00
   8.3751343e-01   1.0020659e+01   5.4168666e+00
   7.5023455e-01   1.0215968e+01   5.4292530e+00
   4.2297961e+00   1.9610915e+01   1.7512847e+00
   8.0079670e-01   1.1055791e+01   5.1005458e+00
   1.4010353e+00   7.2701434e+00   4.9933010e+00
   3.0870764e+00   1.8291582e+01   2.2833255e+00
   7.5217010e-01   1.0247491e+01   5.4223407e+00
   2.1965572e+00   1.1427315e+01   4.9526550e+00
   1.7721529e+00   1.6248889e+01   3.0717799e+00
   7.5472484e-01   1.0169930e+01   5.4444734e+00
   9.8559495e-01   1.2860677e+01   4.4234818e+00
   6.8426650e+00   1.8501908e+01   1.1704943e+00
   7.4543611e-01   9.9108446e+00   5.4210316e+00
   6.1878409e+00   2.0058226e+01   1.1510557e+00
   2.6334135e+00   1.7942965e+01   2.4155729e+00
   2.0803836e+00   1.6924890e+01   2.7894859e+00
   9.8391999e-01   1.2777374e+01   4.3824339e+00
   9.1345322e-01   1.2259942e+01   4.6235609e+00
   1.9362212e+00   7.0288342e+00   4.8002783e+00
   7.4389871e-01   9.8155707e+00   5.4115687e+00
   8.6175022e-01   1.1761413e+01   4.7845604e+00
   1.4643467e+00   1.5351800e+01   3.4857808e+00
   5.9556613e+00   2.0769086e+01   1.1183769e+00
   7.4463793e-01   1.0143926e+01   5.4432020e+00
   7.6019470e-01   1.0352839e+01   5.4015872e+00
   7.4427023e-01   1.0109766e+01   5.4400411e+00
   7.5390951e-01   1.0281060e+01   5.4123335e+00
   8.1026801e-01   8.5281210e+00   5.2666176e+00
   1.0489735e+00   1.3280980e+01   4.2476026e+00
   7.8710785e-01   8.8031806e+00   5.3009052e+00
   1.2855998e+00   6.8447407e+00   4.9538982e+00
   7.0111538e+00   1.9726200e+01   8.7211422e-01
   4.6628649e+00   8.4150878e+00   3.4718979e+00
   6.9343530e+00   1.9564337e+01   9.1844467e-01
   6.9866758e+00   1.6620011e+01   1.3999251e+00
   7.4979309e-01   1.0207059e+01   5.4317910e+00
   6.6152283e+00   1.9566807e+01   1.0713566e+00
   9.5179910e-01   7.6389646e+00   5.1349908e+00
   6.1602219e+00   2.0678990e+01   1.0710376e+00
   7.4722441e-01   1.0112003e+01   5.4400825e+00
   7.6889110e-01   9.7612287e+00   5.4041271e+00
   6.8478018e+00   2.0017894e+01   9.1213019e-01
   7.9076403e-01   9.0815441e+00   5.3314742e+00
   6.5098526e+00   1.3848472e+01   2.2154005e+00
   7.4705019e-01   1.0169029e+01   5.4454454e+00
   2.7157566e+00   1.8395350e+01   2.3000868e+00
   1.9892273e+00   1.5583431e+01   3.3280390e+00
   8.4825650e-01   1.1624090e+01   4.9231508e+00
   7.5679971e-01   9.9284614e+00   5.4216474e+00
   2.7547317e+00   1.8070836e+01   2.3657165e+00
   7.8241301e-01   1.0701633e+01   5.2945207e+00
   7.5942633e-01   1.0360895e+01   5.3920417e+00
   6.1556122e+00   1.1868244e+01   2.5218427e+00
   9.4607873e-01   7.6698346e+00   5.1401174e+00
   2.5817489e+00   1.8237610e+01   2.3789490e+00
   2.5937488e+00   1.7807104e+01   2.4619149e+00
   5.6096031e+00   2.0842265e+01   1.2017527e+00
   1.1820266e+00   1.0405856e+01   5.3326732e+00
   6.9567506e+00   1.9823503e+01   8.8661765e-01
   2.1080027e+00   1.7216536e+01   2.7465836e+00
   1.0110362e+00   1.0124521e+01   5.3803713e+00
   7.8591246e-01   1.0799601e+01   5.2414755e+00
   3.4665975e+00   1.9501222e+01   1.8976670e+00
   1.1311364e+00   8.4477924e+00   5.2063417e+00
   1.3243832e+00   1.4718374e+01   3.6869432e+00
   9.1919657e-01   1.0281319e+01   5.4002142e+00
   1.3560242e+00   1.4902769e+01   3.6498473e+00
   6.4816290e+00   2.0378509e+01   1.0050382e+00
   7.3184623e-01   9.8549952e+00   5.4162882e+00
   6.7264724e+00   1.5264784e+01   1.8719251e+00
   7.0791291e+00   1.7646458e+01   1.1200588e+00
   7.7952719e-01   1.0673748e+01   5.2975832e+00
   1.9361110e+00   1.6702373e+01   2.9029086e+00
   8.3062698e-01   1.1440529e+01   4.9428290e+00
   9.1844262e-01   8.3590286e+00   5.2330838e+00
   7.7387328e-01   1.0577698e+01   5.3315365e+00
   7.9534843e-01   1.0237303e+01   5.4319957e+00
   6.8244454e+00   1.9872015e+01   9.2988590e-01
   1.7565466e+00   1.2544834e+01   4.6558798e+00
   8.8623928e-01   1.0609444e+01   5.2858372e+00
   7.8855314e-01   1.0020940e+01   5.4260459e+00
   1.2166167e+00   9.2496323e+00   5.2715765e+00
   3.7467216e+00   1.0431551e+01   4.3765402e+00
   7.0480456e+00   1.8855616e+01   9.3702622e-01
   6.9733473e+00   1.6325891e+01   1.4602935e+00
   8.1158818e-01   9.6912025e+00   5.3921143e+00
   7.7327746e-01   8.4797998e+00   5.2642839e+00
   8.4516205e-01   9.1041292e+00   5.3277209e+00
   6.8002570e+00   2.0089211e+01   9.2346666e-01
   7.8406808e-01   1.0827819e+01   5.2019550e+00
   5.7953263e+00   1.8633993e+01   1.7917016e+00
   2.8333992e+00   6.7357753e+00   4.3720569e+00
   1.8563800e+00   9.6314640e+00   5.1202189e+00
   1.3210504e+00   7.3878549e+00   5.0295419e+00
   1.8432214e+00   1.5931381e+01   3.1353190e+00
   1.1118607e+00   1.3008315e+01   4.2749595e+00
   3.8013429e+00   1.7334110e+01   2.7545678e+00
   7.5114016e-01   1.0219896e+01   5.4337687e+00
   6.9906379e+00   1.8499720e+01   1.0507026e+00
   1.3099241e+00   1.4469992e+01   3.7084730e+00
   2.9597496e+00   1.8818892e+01   2.1534926e+00
   7.5902039e-01   1.0348316e+01   5.3989463e+00
   6.9814400e+00   1.6737391e+01   1.3872019e+00
   7.8266390e-01   1.0812148e+01   5.1858347e+00
   7.6230984e-01   1.0427657e+01   5.3595584e+00
   3.1900993e+00   7.3101809e+00   4.3058391e+00
   7.9500331e-01   1.0957927e+01   5.1694506e+00
   7.0611682e+00   1.7580149e+01   1.1499685e+00
   2.8442097e+00   6.5443612e+00   4.3222047e+00
   7.8493299e-01   1.0777594e+01   5.2528831e+00
   2.9440234e+00   1.3371726e+01   4.3479480e+00
   8.1333316e-01   1.1173424e+01   5.1110597e+00
   5.8640561e+00   1.1050359e+01   2.7568957e+00
   6.9721500e+00   1.9671966e+01   8.9147062e-01
   8.1658700e-01   9.3823566e+00   5.3604820e+00
   5.4773498e+00   2.0838297e+01   1.2344142e+00
   6.9731695e+00   1.9353825e+01   9.1834844e-01
   7.3808924e-01   1.0049251e+01   5.4345998e+00
   5.0836434e+00   1.2407912e+01   3.5515003e+00
   7.4786294e-01   1.0138916e+01   5.4426283e+00
   3.9775491e+00   2.0147330e+01   1.6784537e+00
   7.7500563e-01   1.0676854e+01   5.2619288e+00
   3.4084790e+00   1.9311025e+01   1.9325940e+00
   7.0139206e+00   1.9720952e+01   8.7169920e-01
   8.7030434e-01   8.8325178e+00   5.2947024e+00
   3.2413882e+00   7.2037521e+00   4.2540814e+00
   7.0000106e+00   1.9495231e+01   8.9313792e-01
   6.0674966e+00   2.0567505e+01   1.1048969e+00
   7.0089630e+00   1.9075630e+01   9.2892464e-01
   1.5248058e+00   6.8961729e+00   4.9032387e+00
   7.4938146e-01   1.0188158e+01   5.4434862e+00
   7.6410590e-01   1.0435518e+01   5.3696973e+00
   5.0883810e+00   2.0785959e+01   1.3329883e+00
   6.9761761e+00   1.9796619e+01   8.8087003e-01
   7.0117266e+00   1.9457514e+01   8.9196469e-01
   6.0150597e+00   2.0617953e+01   1.1154665e+00
   7.4909286e-01   1.0178395e+01   5.4461855e+00
   7.5037005e-01   1.0205009e+01   5.4387172e+00
   6.7188647e+00   2.0145980e+01   9.4779953e-01
   7.4947385e-01   1.0188647e+01   5.4437061e+00
   7.4909249e-01   1.0183573e+01   5.4446727e+00
   7.4205973e-01   9.3186249e+00   5.3611423e+00
   1.0875413e+00   7.5362379e+00   5.0985766e+00
   1.3428777e+00   1.4623934e+01   3.6503236e+00
   6.8630579e+00   1.9993492e+01   9.0842542e-01
   7.6213908e-01   1.0188201e+01   5.4426383e+00
   8.0044646e-01   1.1082140e+01   5.0602141e+00
   6.0142117e+00   2.0642521e+01   1.1139870e+00
   6.2656970e+00   2.0595755e+01   1.0496713e+00
   1.2626199e+00   9.9517059e+00   5.3086590e+00
   6.4491625e+00   2.0301515e+01   1.0187685e+00
   5.0744055e+00   2.0481834e+01   1.3721208e+00
   6.9786806e+00   1.9792565e+01   8.8057709e-01
   6.9865283e+00   1.7904103e+01   1.1643343e+00
   1.2685647e+00   6.8765642e+00   4.9629045e+00
   5.5637949e+00   2.0844599e+01   1.2129052e+00
   7.4910518e-01   1.0172876e+01   5.4457488e+00
   7.5805354e-01   1.0333652e+01   5.4027884e+00
   4.1140697e+00   1.3736661e+01   3.9064259e+00
   1.8363050e+00   1.6579123e+01   3.0192505e+00
   5.5454073e+00   2.0827215e+01   1.2201825e+00
   1.4978448e+00   1.0734945e+01   5.2211835e+00
   6.5966286e+00   2.0024637e+01   1.0025949e+00
   7.6565376e-01   1.0157412e+01   5.4413795e+00
   7.6134373e-01   1.0180346e+01   5.4431780e+00
   1.2269616e+00   1.0721659e+01   5.2911943e+00
   7.9319812e-01   1.0883938e+01   5.2241780e+00
   7.4585198e-01   1.0107447e+01   5.4397473e+00
   1.0945318e+00   1.3472848e+01   4.1021774e+00
   8.3702642e-01   1.1513406e+01   4.8838068e+00
   2.3301387e+00   1.7523246e+01   2.5756531e+00
   1.6355401e+00   7.4821033e+00   4.9614906e+00
   4.5531054e+00   2.0431774e+01   1.4915892e+00
   1.3550495e+00   1.4793959e+01   3.6176546e+00
   7.3032934e-01   9.5728321e+00   5.3884177e+00
   6.9355142e+00   1.9610536e+01   9.1128656e-01
   2.2562984e+00   1.2032937e+01   4.8349234e+00
   2.5869921e+00   1.5873551e+01   3.3260180e+00
   2.2086928e+00   1.4066718e+01   4.0708064e+00
   7.6326161e-01   1.0460022e+01   5.3475943e+00
   6.7214786e+00   1.4309308e+01   1.9380337e+00
   7.5299342e-01   1.0261142e+01   5.4175447e+00
   7.4675264e-01   1.0170550e+01   5.4456018e+00
   6.9823448e+00   1.9170761e+01   9.3187446e-01
   4.4185376e+00   2.0467610e+01   1.5260050e+00
   8.4045002e-01   1.1536769e+01   4.9559822e+00
   8.1421523e-01   1.1253085e+01   5.0278088e+00
   1.1788108e+00   1.4064919e+01   3.9763563e+00
   5.6779637e+00   1.9915922e+01   1.3801312e+00
   7.4559432e-01   1.0087488e+01   5.4378844e+00
   1.2969732e+00   1.0763293e+01   5.2699490e+00
   7.4940630e-01   1.0188479e+01   5.4435078e+00
   3.1357951e+00   1.2959076e+01   4.4090796e+00
   8.0898220e-01   1.1186723e+01   5.0573119e+00
   3.0370798e+00   6.5392526e+00   4.2151069e+00
   3.3182613e+00   6.7672611e+00   4.1041854e+00
   6.1266175e+00   1.7731562e+01   1.9105634e+00
   1.9767490e+00   6.9269751e+00   4.7693853e+00
   7.6570446e-01   1.0132341e+01   5.4394888e+00
   7.6324083e-01   1.0124792e+01   5.4392454e+00
   7.5080500e-01   1.0163801e+01   5.4448272e+00
   5.0282120e+00   1.9978922e+01   1.5304430e+00
   1.0408069e+00   1.0202947e+01   5.3743757e+00
   6.0225629e+00   2.0732159e+01   1.1045851e+00
   7.7950971e-01   1.0655327e+01   5.3104946e+00
   2.8086632e+00   1.8704262e+01   2.2366650e+00
   6.0770630e+00   1.7142138e+01   2.1082312e+00
   7.4881268e-01   1.0178524e+01   5.4461780e+00
   7.9293832e-01   1.0257907e+01   5.4158781e+00
   6.4088666e+00   1.3750363e+01   2.3347112e+00
   7.5227742e-01   1.0232446e+01   5.4325682e+00
   6.4296158e+00   1.2896918e+01   2.2790936e+00
   2.4726887e+00   6.2420089e+00   4.4347314e+00
   7.9030889e-01   9.0605222e+00   5.3292349e+00
   1.8880832e+00   1.6089432e+01   3.0764163e+00
   9.2944355e-01   1.2303287e+01   4.5474105e+00
   7.4534115e-01   1.0096665e+01   5.4387788e+00
   3.1122395e+00   1.8519700e+01   2.1988027e+00
   7.4640153e-01   1.0132153e+01   5.4420552e+00
   7.5401722e-01   1.0112227e+01   5.4394691e+00
   5.1700633e+00   9.6136048e+00   3.2549855e+00
   7.3180240e-01   9.6064464e+00   5.3917359e+00
   7.6677174e-01   1.0516781e+01   5.3202177e+00
   1.4253850e+00   1.4744567e+01   3.5765497e+00
   7.4663439e-01   1.0149409e+01   5.4436421e+00
   7.9427444e-01   1.0919480e+01   5.2001416e+00
   2.4874313e+00   1.1712692e+01   4.8312327e+00
   9.8430959e-01   1.0619828e+01   5.3232624e+00
   7.4572996e-01   1.0130101e+01   5.4418857e+00
   7.1004908e+00   1.7769178e+01   1.0774724e+00
   7.7295589e-01   1.0618314e+01   5.2942851e+00
   1.8916810e+00   6.3689412e+00   4.6966334e+00
   7.6870990e-01   1.0542961e+01   5.3155217e+00
   5.2367778e+00   2.0240731e+01   1.3998974e+00
   3.4352992e+00   1.9096708e+01   1.9892117e+00
   7.0187160e+00   1.9666073e+01   8.7466036e-01
   7.3358849e-01   9.0739617e+00   5.3357199e+00
   7.4038350e-01   9.6156572e+00   5.3921136e+00
   1.3974117e+00   1.5090891e+01   3.5898734e+00
   1.8997375e+00   1.6163916e+01   3.0490175e+00
   6.6325941e+00   1.9791990e+01   1.0130608e+00
   7.6687214e-01   1.0485634e+01   5.3539494e+00
   1.0659095e+00   1.3379605e+01   4.1996242e+00
   1.9367657e+00   1.6453697e+01   2.9527390e+00
   7.4884525e-01   1.0177988e+01   5.4462119e+00
   3.7290504e+00   1.1767089e+01   4.3701632e+00
   1.4507382e+00   1.0145335e+01   5.2644012e+00
   1.8362337e+00   1.5657482e+01   3.2577523e+00
   1.2774890e+00   1.1561143e+01   4.9821273e+00
   9.8055941e-01   8.7900718e+00   5.2734290e+00
   7.4687909e-01   1.0166293e+01   5.4452091e+00
   7.0789986e+00   1.8274605e+01   1.0135080e+00
   5.1258351e+00   1.9603514e+01   1.6468569e+00
   6.1295102e+00   2.0650239e+01   1.0828923e+00
   1.2568881e+00   9.5446828e+00   5.2887098e+00
   7.8116746e-01   1.0198417e+01   5.4375805e+00
   3.6259882e+00   1.8756574e+01   2.1157058e+00
   1.0538116e+00   7.7553349e+00   5.1347645e+00
   5.7794172e+00   2.0243760e+01   1.2488394e+00
   8.6012223e-01   1.1724901e+01   4.9085122e+00
   7.5414144e-01   1.0180260e+01   5.4449363e+00
   1.2520664e+00   1.4017788e+01   3.8563166e+00
   8.9800189e-01   1.2111846e+01   4.7562921e+00
   1.3760114e+00   1.4995453e+01   3.6211373e+00
   3.9665223e+00   1.8760338e+01   2.1117040e+00
   7.8993488e-01   1.0860119e+01   5.2183045e+00
   6.2396701e+00   1.9062823e+01   1.4205381e+00
   1.5834948e+00   1.1529529e+01   5.0608323e+00
   3.3516623e+00   1.9412305e+01   1.9418508e+00
   7.8558718e-01   1.0821559e+01   5.2188273e+00
   6.8325232e+00   2.0041515e+01   9.1584376e-01
   7.0254410e+00   1.9627178e+01   8.7458325e-01
   3.5838453e+00   1.8799692e+01   2.0957761e+00
   2.5666439e+00   1.0965052e+01   4.8866818e+00
   7.8853789e-01   9.7240886e+00   5.3981244e+00
   1.3526177e+00   1.4896658e+01   3.6599374e+00
   6.8917713e+00   1.9927123e+01   9.0438557e-01
   8.8449855e-01   1.1736243e+01   4.7725843e+00
   2.6180729e+00   1.2193005e+01   4.7107944e+00
   2.7357464e+00   1.1175190e+01   4.8137329e+00
   6.9027059e+00   1.9540294e+01   9.3256129e-01
   7.5407929e-01   1.0259979e+01   5.4256158e+00
   1.8975640e+00   1.6559757e+01   2.9372625e+00
   1.2314469e+00   1.4228775e+01   3.8263035e+00
   7.5916471e-01   1.0381477e+01   5.3705929e+00
   6.9752750e+00   1.9760021e+01   8.8524589e-01
   4.9728339e+00   1.6788722e+01   2.7534471e+00
   6.3462267e+00   1.4416953e+01   2.3663587e+00
   2.7163817e+00   1.8527001e+01   2.2950478e+00
   7.3157026e-01   9.8553609e+00   5.4163308e+00
   7.6922266e-01   1.0572024e+01   5.3025277e+00
   7.4928738e-01   1.0185677e+01   5.4445087e+00
   1.1528731e+00   7.2143854e+00   5.0397246e+00
   5.7277024e+00   1.7010033e+01   2.3569657e+00
   7.4870420e-01   1.0178112e+01   5.4462362e+00
   7.4976646e-01   8.7178371e+00   5.2943880e+00
   6.9651996e+00   1.9819332e+01   8.8405813e-01
   2.2008450e+00   1.7526569e+01   2.6748815e+00
   6.0740079e+00   1.9973527e+01   1.2194747e+00
   6.9736446e+00   1.9634263e+01   8.9312851e-01
   6.2507759e+00   1.5687550e+01   2.3054331e+00
   3.5432952e+00   7.0017266e+00   4.0170491e+00
   6.8062764e+00   2.0072603e+01   9.2231287e-01
   3.5692256e+00   1.8562160e+01   2.1996496e+00
   3.6265676e+00   1.5977089e+01   3.3397574e+00
   7.0269018e+00   1.7039346e+01   1.2850294e+00
   7.3094947e-01   9.8439894e+00   5.4152545e+00
   7.5530180e-01   1.0314563e+01   5.3967751e+00
   6.7874287e+00   2.0031969e+01   9.3332977e-01
   1.0812315e+00   1.3502103e+01   4.1761970e+00
   1.9021846e+00   1.6043772e+01   3.0968557e+00
   6.2561174e+00   2.0481291e+01   1.0602019e+00
   6.2049680e+00   1.3352924e+01   2.5595778e+00
   1.0103116e+00   1.2937190e+01   4.3093849e+00
   3.0022987e+00   1.9007700e+01   2.1227165e+00
   8.9722119e-01   1.0353421e+01   5.4005714e+00
   2.8650074e+00   1.1752270e+01   4.7063196e+00
   6.4961003e+00   1.9962897e+01   1.0432548e+00
   6.9407710e+00   1.8858510e+01   1.0196371e+00
   6.3843929e+00   1.3417794e+01   2.3630589e+00
   4.7852194e+00   1.8614405e+01   2.1292782e+00
   1.6032972e+00   1.5851852e+01   3.2932245e+00
   1.8234469e+00   1.6548434e+01   3.0321029e+00
   1.0168290e+00   1.2876335e+01   4.3051168e+00
   4.9338628e+00   9.5523064e+00   3.4744940e+00
   1.4340379e+00   1.0952543e+01   5.2122058e+00
   7.3709494e-01   8.9189562e+00   5.3182826e+00
   5.9404770e+00   1.1223236e+01   2.6922168e+00
   9.2284592e-01   7.7820875e+00   5.1587628e+00
   1.5130304e+00   7.2218913e+00   4.9572266e+00
   8.9715950e-01   9.2291698e+00   5.3334032e+00
   6.8460456e+00   2.0020315e+01   9.1245705e-01
   3.2511869e+00   1.4199983e+01   4.0382407e+00
   4.6486214e+00   1.0958395e+01   3.8494598e+00
   7.6776010e-01   1.0478804e+01   5.3636242e+00
   7.4524051e-01   9.9906117e+00   5.4286424e+00
   4.7006800e+00   2.0152182e+01   1.5203733e+00
   7.7085227e-01   8.5195803e+00   5.2693215e+00
   1.0765094e+00   1.3106240e+01   4.2064078e+00
   6.8273793e+00   1.7320335e+01   1.4470530e+00
   7.8703839e-01   1.0808336e+01   5.2423528e+00
   4.0013666e+00   1.9340795e+01   1.8668591e+00
   1.1154976e+00   1.0643743e+01   5.3217099e+00
   7.4879992e-01   1.0178127e+01   5.4462304e+00
   1.4874973e+00   1.0395311e+01   5.2478826e+00
   1.6319275e+00   1.5950605e+01   3.2564414e+00
   5.2557524e+00   2.0824879e+01   1.2896088e+00
   6.1197649e+00   1.5132707e+01   2.5030334e+00
   7.6329694e-01   1.0493786e+01   5.3072116e+00
   7.0394527e+00   1.9509232e+01   8.9714872e-01
   7.0292181e+00   1.9591552e+01   8.7586787e-01
   2.2732174e+00   1.0345697e+01   3.2241204e+00
   1.5485524e+00   1.5673151e+01   3.3625590e+00
   3.2402392e+00   1.5431609e+01   1.8233322e+00
   7.0454229e+00   1.9413302e+01   9.0814723e-01
   6.7351768e+00   1.4865498e+01   1.9605451e+00
   7.0003849e+00   1.9744457e+01   8.7490677e-01
   3.4348315e+00   1.7161371e+01   1.6831963e+00
   7.3357077e-01   1.0011504e+01   5.4311911e+00
   7.0241005e+00   1.9640545e+01   8.7595976e-01
   7.0412669e+00   1.9449495e+01   8.7813473e-01
   7.4073258e-01   1.0134773e+01   5.4165899e+00
   7.0212559e+00   1.9671920e+01   8.7308888e-01
   5.2164983e+00   1.7372445e+01   1.2429801e+00
   5.5378446e+00   1.1717905e+01   2.7870850e+00
   2.8805253e+00   1.8244513e+01   2.0586363e+00
   7.0246807e+00   1.9646717e+01   8.8080920e-01
   6.8628397e+00   1.9973454e+01   9.0694900e-01
   6.6743199e+00   1.6445968e+01   1.6555645e+00
   5.2518484e+00   1.9636249e+01   1.1985262e+00
   8.7473811e-01   1.1903922e+01   4.8025332e+00
   6.6918308e+00   1.9925917e+01   9.2920371e-01
   3.9857629e+00   1.7438674e+01   1.4860968e+00
   6.3498311e+00   1.2614233e+01   2.3597594e+00
   4.6264873e+00   1.9129353e+01   1.3348339e+00
   1.2774082e+00   1.4394133e+01   3.6726136e+00
   7.0167104e+00   1.9711541e+01   8.7119612e-01
   3.9648993e+00   1.2215093e+01   2.4345073e+00
   7.0991841e+00   1.7717313e+01   1.0891660e+00
   2.0391566e+00   1.7079191e+01   2.7830432e+00
   6.8782619e+00   1.5026878e+01   1.7041789e+00
   1.8992742e+00   1.3436651e+01   2.7307665e+00
   7.0868712e+00   1.7265953e+01   1.1874777e+00
   5.7505447e+00   1.7099258e+01   1.2379407e+00
   4.3146720e+00   9.1377434e+00   3.4397438e+00
   7.0198510e+00   1.9675034e+01   8.7789639e-01
   7.0964816e+00   1.8401435e+01   9.9235273e-01
   7.0361403e+00   1.9502936e+01   8.7641868e-01
   3.0363156e+00   1.7376423e+01   1.8788986e+00
   7.0145330e+00   1.9710502e+01   8.7148423e-01
   6.8040988e+00   1.9651344e+01   9.0190414e-01
   6.4097093e+00   1.8532950e+01   1.0295428e+00
   7.0256056e+00   1.9628738e+01   8.7423814e-01
   7.0115399e+00   1.9704151e+01   8.7223437e-01
   6.5290674e+00   2.0278597e+01   9.7633207e-01
   7.0593147e+00   1.9205423e+01   8.9129770e-01
   2.9996705e+00   8.3638089e+00   3.7589488e+00
   6.2365936e+00   2.0570615e+01   1.0474481e+00
   7.5344791e-01   1.0309876e+01   5.3309426e+00
   8.7354327e-01   8.1451593e+00   5.1460070e+00
   6.7198375e+00   1.9118337e+01   9.5103545e-01
   6.9941035e+00   1.9758055e+01   8.7650281e-01
   6.5604655e+00   2.0129506e+01   9.6132646e-01
   7.0163833e+00   1.9714610e+01   8.7112797e-01
   7.6388955e-01   9.4136322e+00   5.1336680e+00
   7.0310735e+00   1.9539243e+01   9.0065117e-01
   4.9053182e+00   1.9509243e+01   1.2774975e+00
   5.1468522e+00   1.3190178e+01   2.2885694e+00
   7.4757745e-01   1.0200222e+01   5.4151146e+00
   9.4338186e-01   7.9061381e+00   5.0875327e+00
   7.0438387e+00   1.9418071e+01   8.7939804e-01
   1.4356705e+00   1.5250696e+01   3.5250319e+00
   6.9402169e+00   1.9835124e+01   8.8805536e-01
   7.0874221e+00   1.8748313e+01   9.5983408e-01
   7.0391745e+00   1.7718078e+01   1.2995625e+00
   7.0688468e+00   1.9036252e+01   9.0048613e-01
   7.0163599e+00   1.9714717e+01   8.7106813e-01
   7.0979842e+00   1.7812117e+01   1.1056573e+00
   6.6258265e+00   2.0299621e+01   9.6305838e-01
   7.1007294e+00   1.8103510e+01   1.0242920e+00
   7.0632745e+00   1.9185041e+01   9.3713894e-01
   2.8092271e+00   1.7720220e+01   2.0478789e+00
   7.3319205e-01   9.5225667e+00   5.3457178e+00
   4.4462889e+00   1.6472171e+01   1.4411213e+00
   6.0925503e+00   1.9857691e+01   1.0297408e+00
   6.9613925e+00   1.9797651e+01   8.8303272e-01
   6.6313969e+00   2.0003587e+01   9.4299781e-01
   7.0762911e+00   1.7563423e+01   1.2491403e+00
   1.2728449e+00   1.2840037e+01   3.4899809e+00
   7.1006655e+00   1.7767096e+01   1.0785801e+00
   1.6634849e+00   6.3967136e+00   4.7757431e+00
   4.1471174e+00   2.0283628e+01   1.6111754e+00
   7.4025062e-01   8.8334457e+00   5.3061404e+00
   7.5008785e-01   1.0238012e+01   5.4261265e+00
   3.5524008e+00   8.2098373e+00   3.7476132e+00
   7.0309647e+00   1.6331719e+01   1.3864388e+00
   7.0042095e+00   1.9738987e+01   8.7409805e-01
   7.0917745e+00   1.7558378e+01   1.1783876e+00
   2.6875600e+00   1.7989481e+01   2.1833804e+00
   1.7477932e+00   1.5888177e+01   2.9530453e+00
   6.3631957e+00   2.0544560e+01   1.0235167e+00
   1.0614780e+00   1.1452120e+01   3.9847118e+00
   7.8512176e-01   8.3959330e+00   5.2526050e+00
   1.3905473e+00   1.4604656e+01   3.3873065e+00
   7.3073961e-01   9.6610764e+00   5.3872829e+00
   6.9859279e+00   1.9775363e+01   8.7861223e-01
   7.0213201e+00   1.9646640e+01   8.8562355e-01
   1.9104605e+00   1.6795217e+01   2.9357186e+00
   6.9275961e+00   1.9880356e+01   8.9255073e-01
   5.2089404e+00   2.0815210e+01   1.3010579e+00
   1.0697767e+00   9.9766720e+00   4.2858913e+00
   3.2703666e+00   1.8885091e+01   1.8788586e+00
   4.7454646e+00   2.0032339e+01   1.3575755e+00
   1.0724381e+00   1.3352929e+01   4.1061329e+00
   7.0636175e+00   1.7484128e+01   1.2979095e+00
   7.0248890e+00   1.9474806e+01   9.2581357e-01
   7.0171015e+00   1.9705376e+01   8.7318816e-01
   7.0862034e+00   1.7487011e+01   1.2150763e+00
   7.0948966e+00   1.7656016e+01   1.1435414e+00
   6.4933922e+00   2.0359128e+01   9.8748387e-01
   1.8297690e+00   1.0015856e+01   3.5201370e+00
   6.3762101e+00   1.2628215e+01   2.3234406e+00
   6.0493008e+00   2.0432050e+01   1.0713119e+00
   6.2759559e+00   2.0575060e+01   1.0407220e+00
   7.0127853e+00   1.9567686e+01   9.0808579e-01
   7.0228354e+00   1.9649016e+01   8.7516320e-01
   3.7260459e+00   9.1027767e+00   3.4705805e+00
   8.6322738e-01   1.0899353e+01   4.5442257e+00
   7.0205997e+00   1.9678264e+01   8.7312292e-01
   7.0841137e+00   1.8800853e+01   9.5748028e-01
   8.6103963e-01   1.1624164e+01   4.7292772e+00
   6.8182169e+00   2.0040874e+01   9.1744193e-01
   6.7828760e+00   1.9611397e+01   9.0701356e-01
   7.4778248e-01   1.0192453e+01   5.4398793e+00
   6.1033258e+00   2.0705511e+01   1.0837607e+00
   8.9093635e-01   1.0411121e+01   4.5385687e+00
   7.0987736e+00   1.7688248e+01   1.0944810e+00
   4.8214349e+00   1.7118499e+01   1.3206936e+00
   4.4901350e+00   2.0457408e+01   1.4901224e+00
   2.6114611e+00   1.8374826e+01   2.3610287e+00
   7.0223998e+00   1.9603371e+01   8.9652569e-01
   5.8203446e+00   2.0408324e+01   1.1155290e+00
   7.3018394e-01   9.6672466e+00   5.3967370e+00
   1.0989145e+00   1.3621706e+01   4.1591261e+00
   3.5547466e+00   1.9467705e+01   1.7961504e+00
   1.1029970e+00   8.3565983e+00   4.7228456e+00
   5.5957403e+00   1.1346110e+01   2.8658042e+00
   7.0300975e+00   1.9585364e+01   8.8134745e-01
   6.8603444e+00   1.9983872e+01   9.0792578e-01
   7.0862873e+00   1.8685499e+01   9.3539413e-01
   2.9148463e+00   1.6016150e+01   1.9248660e+00
   6.9637497e+00   1.9815021e+01   8.8381139e-01
   7.0167091e+00   1.9711282e+01   8.7107281e-01
   5.9780975e+00   2.0682770e+01   1.1058428e+00
   9.8903818e-01   7.8750828e+00   5.0304869e+00
   5.1826182e+00   2.0652811e+01   1.2897550e+00
   1.8903279e+00   1.5487906e+01   2.6861659e+00
   5.8787426e+00   1.9603027e+01   1.0592083e+00
   2.1311548e+00   1.7328831e+01   2.7093801e+00
   4.4027298e+00   1.9186529e+01   1.4026992e+00
   6.9855403e+00   1.9774917e+01   8.7860493e-01
   2.2566063e+00   1.7654541e+01   2.6284407e+00
   7.4834708e-01   1.0186011e+01   5.4443337e+00
   7.4521761e-01   1.0155684e+01   5.4442765e+00
   6.5755692e+00   2.0188486e+01   9.6260664e-01
   7.0176857e+00   1.9704055e+01   8.7263842e-01
   7.0520396e+00   1.6643837e+01   1.3314131e+00
   6.9661082e+00   1.9811768e+01   8.8333156e-01
   7.0254777e+00   1.9629981e+01   8.7454825e-01
   7.0159472e+00   1.9663759e+01   8.8430880e-01
   5.2447121e+00   9.5141599e+00   3.1484954e+00
   7.0016353e+00   1.9735232e+01   8.7418496e-01
   7.0948505e+00   1.7629464e+01   1.1394079e+00
   6.9588809e+00   1.9776938e+01   8.8219108e-01
   7.0228174e+00   1.9604292e+01   8.9585132e-01
   6.4609749e+00   1.9911585e+01   9.6652588e-01
   7.0282460e+00   1.9602834e+01   8.7557636e-01
   4.0673713e+00   1.9879351e+01   1.5910921e+00
   6.6760031e+00   2.0031652e+01   9.3740495e-01
   4.0939620e+00   1.9737866e+01   1.5588068e+00
   2.7793644e+00   1.7801981e+01   2.0777523e+00
   7.2881517e-01   9.4452241e+00   5.3749677e+00
   7.2983201e-01   9.7620298e+00   5.4068818e+00
   1.7227476e+00   6.4082792e+00   4.7399143e+00
   7.0779804e+00   1.8906787e+01   9.2658396e-01
   7.0308109e+00   1.9589374e+01   8.8610592e-01
   8.0534740e-01   1.0366077e+01   4.8223914e+00
   3.9434353e+00   1.5902974e+01   1.5914294e+00
   6.4986414e+00   1.9142354e+01   9.5830594e-01
   7.0222539e+00   1.9658919e+01   8.7282076e-01
   7.0296225e+00   1.9587182e+01   8.7568064e-01
   6.1388536e+00   2.0238474e+01   1.0413172e+00
   6.9459418e+00   1.9850092e+01   8.8832900e-01
   4.5913466e+00   9.9990125e+00   3.2067458e+00
   8.0987030e-01   1.1043969e+01   4.9568964e+00
   6.0609982e+00   2.0404456e+01   1.0669888e+00
   2.8979813e+00   1.8669253e+01   2.1295797e+00
   7.8471003e-01   1.0410740e+01   4.9859013e+00
   5.0576856e+00   1.8241977e+01   1.2175578e+00
   6.9947525e+00   1.9756731e+01   8.7634657e-01
   6.7709904e+00   2.0076230e+01   9.2620079e-01
   7.6646432e-01   1.0550855e+01   5.2681462e+00
   6.6676153e+00   2.0120064e+01   9.4400118e-01
   2.6739522e+00   6.3129607e+00   4.3522763e+00
   7.0635068e+00   1.6814340e+01   1.2904570e+00
   1.0817158e+00   1.3509303e+01   4.2047075e+00
   7.0870761e+00   1.7940019e+01   1.1684081e+00
   7.0117927e+00   1.9579808e+01   9.0470797e-01
   6.2670164e+00   2.0318650e+01   1.0227831e+00
   7.0105312e+00   1.9726602e+01   8.7257084e-01
   7.4529779e-01   1.0157260e+01   5.4444081e+00
   6.9026837e+00   1.9409314e+01   9.0610110e-01
   7.2991316e-01   9.6852941e+00   5.3994445e+00
   7.0269517e+00   1.9615055e+01   8.7499836e-01
   4.2146912e+00   1.5257238e+01   1.6308589e+00
   1.1610494e+00   1.3774704e+01   3.8712976e+00
   6.8299153e+00   1.9951979e+01   9.0996569e-01
   1.3980050e+00   1.4735804e+01   3.4154320e+00
   2.0766391e+00   1.7230353e+01   2.7819250e+00
   8.7040237e-01   1.0575332e+01   4.5623254e+00
   4.4353301e+00   9.6958493e+00   3.2888384e+00
   7.0401791e+00   1.7975835e+01   1.2485207e+00
   7.6426424e-01   8.5561004e+00   5.2712433e+00
   1.3721144e+00   1.3404656e+01   3.3124667e+00
   7.0760569e+00   1.8901754e+01   9.0835035e-01
   7.0172353e+00   1.9707126e+01   8.7166021e-01
   6.9252823e+00   1.9820375e+01   8.8912965e-01
   8.4360455e-01   1.0762450e+01   4.6284134e+00
   9.0282945e-01   1.2177071e+01   4.7321428e+00
   6.8500333e+00   1.4842641e+01   1.7501207e+00
   6.9863361e+00   1.9748049e+01   8.7692491e-01
   7.0632661e+00   1.9152426e+01   9.5334255e-01
   6.4248977e+00   2.0304244e+01   9.9473326e-01
   6.7861206e+00   2.0036701e+01   9.2160479e-01
   8.1606743e-01   8.3700275e+00   5.1964756e+00
   5.9722636e+00   2.0751526e+01   1.1134280e+00
   6.7193514e+00   1.9619429e+01   9.1438556e-01
   1.1355065e+00   1.3838942e+01   4.0657860e+00
   5.1611814e+00   1.0145955e+01   3.1477270e+00
   7.0599657e+00   1.9239764e+01   9.1075406e-01
   5.9918249e+00   2.0498084e+01   1.0878527e+00
   4.2059607e+00   7.7358576e+00   3.6951951e+00
   3.7049128e+00   1.1053543e+01   2.8114331e+00
   6.6249905e+00   1.8965297e+01   9.7312869e-01
   7.0001447e+00   1.9687360e+01   8.7509576e-01
   7.5666453e-01   1.0342278e+01   5.3983872e+00
   6.9058124e+00   1.9083111e+01   1.0055388e+00
   6.7847637e+00   1.7262601e+01   1.4599124e+00
   7.0910658e+00   1.8645921e+01   9.7276803e-01
   2.8358569e+00   1.8764417e+01   2.2166578e+00
   7.0377921e+00   1.9501337e+01   8.8450925e-01
   7.0411551e+00   1.9482003e+01   8.9551076e-01
   7.0767238e+00   1.7126256e+01   1.2627751e+00
   7.3651176e-01   9.9108191e+00   5.3743319e+00
   7.0165804e+00   1.9713159e+01   8.7119401e-01
   7.0113535e+00   1.9707575e+01   8.7202950e-01
   7.0746268e+00   1.8945001e+01   9.1369030e-01
   2.2778218e+00   1.7700112e+01   2.6064405e+00
   7.3002672e-01   9.7433866e+00   5.4048898e+00
   6.8914021e+00   1.9882062e+01   8.9729289e-01
   7.0187439e+00   1.9688980e+01   8.7106096e-01
   7.0471536e+00   1.9392051e+01   8.9165016e-01
   6.8343507e+00   1.9753251e+01   8.9950465e-01
   3.6791451e+00   1.7648317e+01   1.5945215e+00
   7.0290815e+00   1.9579563e+01   8.7541975e-01
   6.4589824e+00   1.5525308e+01   1.8699354e+00
   7.0158971e+00   1.9714242e+01   8.7120655e-01
   5.8337988e+00   1.1548112e+01   2.7780119e+00
   7.0165907e+00   1.9713118e+01   8.7121777e-01
   1.2420267e+00   6.9258322e+00   4.9697213e+00
   3.3930077e+00   1.8337828e+01   1.7535368e+00
   7.0651431e+00   1.9117424e+01   8.9570138e-01
   5.2765772e+00   9.6513450e+00   3.1358691e+00
   7.0900518e+00   1.8535700e+01   1.0430240e+00
   5.9605077e+00   1.2189734e+01   2.6490886e+00
   6.6137305e+00   1.3657651e+01   2.0846651e+00
   7.0165230e+00   1.9713626e+01   8.7121047e-01
   4.3638517e+00   1.8009050e+01   1.3756036e+00
   1.2687108e+00   1.4355609e+01   3.6884123e+00
   7.0243576e+00   1.9611804e+01   8.9073396e-01
   7.0220180e+00   1.9664282e+01   8.7317795e-01
   8.4474689e-01   1.1312718e+01   4.7491558e+00
   6.5234176e+00   1.9909435e+01   9.5593380e-01
   7.1009297e+00   1.8029803e+01   1.0381302e+00
   7.3587974e-01   8.9296054e+00   5.3149616e+00
   2.0627261e+00   6.2404953e+00   4.6015982e+00
   7.0111703e+00   1.9725165e+01   8.7240942e-01
   7.0121486e+00   1.9721624e+01   8.7207355e-01
   7.1008557e+00   1.8121501e+01   1.0198073e+00
   7.0051871e+00   1.9716581e+01   8.7283603e-01
   2.8216980e+00   1.8638770e+01   2.1945947e+00
   3.4753246e+00   6.8740210e+00   4.0282489e+00
   6.4904972e+00   2.0444037e+01   9.9473249e-01
   6.5574979e+00   1.3402598e+01   2.1470648e+00
   6.9679633e+00   1.9668681e+01   8.7757737e-01
   7.0163463e+00   1.9714893e+01   8.7116297e-01
   7.0218431e+00   1.9655430e+01   8.7138760e-01
   7.0890490e+00   1.8684478e+01   9.6126912e-01
   1.4715174e+00   7.7107320e+00   4.5383397e+00
   6.7184497e+00   1.9280273e+01   9.3203925e-01
   1.6820856e+00   1.5726939e+01   3.0395847e+00
   6.9999424e+00   1.9748247e+01   8.7522908e-01
   9.2977939e-01   1.2414673e+01   4.5668252e+00
   7.0038557e+00   1.9698114e+01   8.7339576e-01
   2.5178255e+00   1.2827941e+01   2.4668514e+00
   7.0188983e+00   1.9693606e+01   8.7345260e-01
   4.0751420e+00   7.8827980e+00   3.7419489e+00
   6.9439584e+00   1.5789616e+01   1.6239069e+00
   7.3712170e-01   9.7963797e+00   5.3554483e+00
   8.0769869e-01   1.1116980e+01   5.1374288e+00
   4.0509832e+00   1.5313900e+01   1.6494457e+00
   7.0231416e+00   1.9629307e+01   8.8691522e-01
   6.0423315e+00   2.0684663e+01   1.0933190e+00
   6.3988051e+00   2.0232098e+01   9.9447625e-01
   6.9599106e+00   1.9027495e+01   1.0411706e+00
   2.7842136e+00   6.3667677e+00   4.3084190e+00
   8.0935137e-01   9.9133900e+00   4.8592207e+00
   6.9909538e+00   1.5911774e+01   1.4878270e+00
   7.0551122e+00   1.9283220e+01   8.9640529e-01
   1.9109281e+00   6.3842528e+00   4.6450704e+00
   6.9447810e+00   1.9850743e+01   8.8847863e-01
   7.4659065e-01   1.0177519e+01   5.4390510e+00
   6.6373954e+00   1.7806667e+01   1.2738388e+00
   7.0180895e+00   1.9701718e+01   8.7327983e-01
   2.4723655e+00   1.1375902e+01   2.8411711e+00
   8.1938112e-01   1.1187318e+01   4.9139924e+00
   1.1262674e+00   8.3794127e+00   4.6837949e+00
   7.7149726e-01   1.0549319e+01   5.3434458e+00
   5.6992083e+00   1.1749949e+01   2.7712634e+00
   5.5704273e+00   1.1207708e+01   2.8962025e+00
   7.0737176e+00   1.8827632e+01   1.0166338e+00
   6.8302068e+00   1.5266777e+01   1.8222420e+00
   5.7393273e+00   1.0733147e+01   2.8406445e+00
   7.0822416e+00   1.8855900e+01   9.4851161e-01
   6.8924183e+00   1.9924639e+01   8.9986981e-01
   6.7525325e+00   1.4341960e+01   1.9088836e+00
   9.1353475e-01   7.7805981e+00   5.1591356e+00
   7.4711457e-01   1.0180810e+01   5.4438585e+00
   5.7140775e+00   1.2181618e+01   2.6762952e+00
   6.9544264e+00   1.9818845e+01   8.8520137e-01
   8.0446114e-01   1.0406952e+01   4.8263803e+00
   8.9826186e-01   7.8467497e+00   5.1688320e+00
   7.0305134e+00   1.9571783e+01   8.7692520e-01
   6.3861665e+00   1.9275116e+01   9.7108582e-01
   6.8667436e+00   1.9930103e+01   9.0364216e-01
   7.0229766e+00   1.9644548e+01   8.7100757e-01
   1.2079324e+00   1.4223146e+01   3.9236522e+00
   2.3396029e+00   7.8535223e+00   4.0459906e+00
   1.9086251e+00   1.6619084e+01   2.8679355e+00
   6.9957622e+00   1.6670884e+01   1.5002529e+00
   6.5659200e+00   1.3425554e+01   2.1354464e+00
   9.2252713e-01   1.1095463e+01   4.3433264e+00
   4.6194601e+00   1.0595116e+01   3.0310592e+00
   6.5708780e+00   1.9296303e+01   9.3936029e-01
   6.8214898e+00   1.9319211e+01   9.2349884e-01
   7.0556179e+00   1.8422063e+01   1.1471593e+00
   7.0954008e+00   1.8182613e+01   1.0768392e+00
   7.0798381e+00   1.8824633e+01   9.1693340e-01
   7.0170278e+00   1.9708103e+01   8.7142454e-01
   6.6290992e+00   1.9772614e+01   9.3231154e-01
   7.0301249e+00   1.9567757e+01   8.9013937e-01
   7.0023304e+00   1.8869413e+01   1.0822578e+00
   1.7090571e+00   1.6029234e+01   3.0753110e+00
   2.8295999e+00   1.8727741e+01   2.2094288e+00
   7.0527338e+00   1.9308199e+01   8.9138725e-01
   4.7041697e+00   1.6631248e+01   1.3814688e+00
   3.1339188e+00   7.1080394e+00   4.0965581e+00
   1.7718446e+00   1.6335714e+01   3.0488581e+00
   5.3146871e+00   9.6710561e+00   3.1069018e+00
   7.0914435e+00   1.7456657e+01   1.1628248e+00
   7.0254509e+00   1.6976241e+01   1.4263457e+00
   1.0444087e+00   9.8589069e+00   4.3594408e+00
   7.0972831e+00   1.8369884e+01   1.0052371e+00
   7.0183520e+00   1.9695523e+01   8.7132943e-01
   3.6367822e+00   1.1976421e+01   2.5097323e+00
   7.0265597e+00   1.9612587e+01   8.7336795e-01
   6.4404759e+00   1.9942075e+01   9.7144850e-01
   7.0608128e+00   1.9192136e+01   8.9295718e-01
   7.0267145e+00   1.9605804e+01   8.7260483e-01
   7.0240500e+00   1.9650413e+01   8.7940879e-01
   9.2278843e-01   1.2355755e+01   4.5803926e+00
   7.3527092e-01   1.0053215e+01   5.4349054e+00
   7.3910959e-01   9.4471151e+00   5.2832879e+00
   1.6307390e+00   1.5939122e+01   3.2409607e+00
   1.8671369e+00   1.4931206e+01   2.6908965e+00
   7.7653217e-01   1.0556831e+01   5.1369661e+00
   6.9323122e+00   1.5415230e+01   1.6097652e+00
   1.5392436e+00   9.6911770e+00   3.8268342e+00
   7.0796234e+00   1.7460183e+01   1.2477506e+00
   7.0581498e+00   1.9238534e+01   8.9836385e-01
   7.0641661e+00   1.9127962e+01   8.9476833e-01
   7.0768783e+00   1.7080209e+01   1.2409925e+00
   4.4632746e+00   1.7900655e+01   1.3516468e+00
   4.6119075e+00   2.0532899e+01   1.4547191e+00
   5.5980121e+00   1.9529795e+01   1.1147157e+00
   2.3049065e+00   1.6238533e+01   2.3270184e+00
   7.0369409e+00   1.9501848e+01   8.7662419e-01
   9.1493457e-01   1.1863121e+01   4.4004042e+00
   7.0199609e+00   1.9682032e+01   8.7359829e-01
   2.6603606e+00   1.2702699e+01   2.4414617e+00
   9.5368489e-01   1.2156782e+01   4.2535979e+00
   7.3267099e-01   9.5301734e+00   5.3516305e+00
   2.7010257e+00   1.5818146e+01   2.0446204e+00
   7.0459969e+00   1.9404628e+01   9.0367382e-01
   3.8007731e+00   1.8871478e+01   1.6048986e+00
   1.6464570e+00   1.1793715e+01   3.1846693e+00
   7.7933253e-01   1.0451920e+01   5.0794724e+00
   7.0931038e+00   1.8494995e+01   9.6152010e-01
   6.9695440e+00   1.9783490e+01   8.8112195e-01
   4.2277425e+00   1.5214573e+01   1.6358895e+00
   6.6213429e+00   2.0295184e+01   9.6310069e-01
   7.0311990e+00   1.9567977e+01   8.7579035e-01
   2.4623998e+00   6.2652935e+00   4.4341616e+00
   6.8268353e+00   1.8528081e+01   1.1318070e+00
   5.3243058e+00   1.1450046e+01   2.8484435e+00
   7.0781926e+00   1.8854411e+01   9.1394732e-01
   5.1741332e+00   9.5386346e+00   3.2025202e+00
   1.3140735e+00   1.3997128e+01   3.4286688e+00
   3.6931624e+00   1.5466875e+01   1.6939338e+00
   2.8050813e+00   1.8661791e+01   2.2169103e+00
   5.6419763e+00   2.0812259e+01   1.1902337e+00
   7.0489653e+00   1.9361750e+01   8.9099017e-01
   6.5697077e+00   2.0268876e+01   9.6913820e-01
   8.2354411e-01   1.1165280e+01   4.8630475e+00
   6.9793326e+00   1.9778188e+01   8.7957992e-01
   2.6320875e+00   1.8413142e+01   2.3473845e+00
   8.1458718e-01   1.1208865e+01   5.1030647e+00
   6.6966557e+00   2.0222893e+01   9.4709055e-01
   7.2731784e-01   9.2485909e+00   5.3548572e+00
   7.0945014e+00   1.8453070e+01   9.6863362e-01
   7.0543842e+00   1.6689466e+01   1.3266434e+00
   6.7804706e+00   2.0067079e+01   9.2420074e-01
   7.0152378e+00   1.9722791e+01   8.7181015e-01
   1.0508028e+00   9.8351766e+00   4.3554582e+00
   7.0678058e+00   1.9065752e+01   8.9818336e-01
   7.0183867e+00   1.9693853e+01   8.7092706e-01
   2.7962876e+00   1.6234466e+01   1.9886195e+00
   7.0095374e+00   1.9705103e+01   8.7236340e-01
   7.2775328e-01   9.2144706e+00   5.3509810e+00
   1.5316540e+00   7.7000204e+00   4.4963425e+00
   1.4030073e+00   1.0703931e+01   3.6569004e+00
   6.3949665e+00   2.0436401e+01   1.0092789e+00
   7.0546546e+00   1.9275218e+01   8.8945369e-01
   7.0850900e+00   1.8773772e+01   9.6531916e-01
   3.5623120e+00   7.0106134e+00   3.9882653e+00
   7.0942197e+00   1.7601736e+01   1.1455078e+00
   6.8587519e+00   1.9521872e+01   8.9995460e-01
   7.0380899e+00   1.9478879e+01   8.7599285e-01
   5.3789633e+00   1.9925717e+01   1.1834591e+00
   6.0120908e+00   1.7937660e+01   1.1136811e+00
   7.0205531e+00   1.9658507e+01   8.8305059e-01
   1.8486542e+00   1.5459083e+01   2.7313760e+00
   7.9984560e-01   8.7979372e+00   5.1494695e+00
   7.0154464e+00   1.9713733e+01   8.7125471e-01
   6.7454240e+00   1.9843635e+01   9.1707279e-01
   3.7667785e+00   1.9338323e+01   1.6602175e+00
   5.8352536e+00   2.0672702e+01   1.1340916e+00
   6.9099829e+00   1.5310028e+01   1.6637534e+00
   6.5727359e+00   1.6136374e+01   1.7241477e+00
   6.9859840e+00   1.9627870e+01   8.8112109e-01
   6.2133517e+00   1.2434271e+01   2.5012672e+00
   6.8340200e+00   1.9620626e+01   8.9945749e-01
   7.0700036e+00   1.9016870e+01   9.0046037e-01
   8.4337638e-01   1.1576553e+01   4.9170873e+00
   7.0722612e+00   1.8976913e+01   9.0328983e-01
   6.9502750e+00   1.5590249e+01   1.5827674e+00
   6.6005844e+00   2.0285758e+01   9.6556429e-01
   1.0620502e+00   7.6288534e+00   4.9969333e+00
   9.2022810e-01   1.2331153e+01   4.6736932e+00
   5.2110988e+00   1.8325123e+01   1.1880957e+00
   1.0040202e+00   1.2909157e+01   4.2881182e+00
   6.8612300e+00   1.9419091e+01   9.0996535e-01
   6.8712795e+00   1.9798791e+01   8.9591979e-01
   5.6801736e+00   1.7318065e+01   1.2060556e+00
   7.0178353e+00   1.9703348e+01   8.7203926e-01
   5.1374869e+00   2.0531540e+01   1.2912605e+00
   7.0826150e+00   1.7932916e+01   1.1840625e+00
   4.8063611e+00   2.0310979e+01   1.3650260e+00
   7.0169610e+00   1.9710381e+01   8.7181200e-01
   2.6724489e+00   1.3763125e+01   2.2384872e+00
   7.0228518e+00   1.9656097e+01   8.7332077e-01
   2.0547411e+00   1.5341646e+01   2.5113990e+00
   6.8216266e+00   1.9921632e+01   9.0937857e-01
   4.3977233e+00   1.4070914e+01   1.8830130e+00
   3.7336128e+00   1.7590084e+01   1.5721590e+00
   1.2125623e+00   1.3084245e+01   3.5820057e+00
   1.1742113e+00   1.3198277e+01   3.6635730e+00
   7.0002342e+00   1.9695929e+01   8.7376435e-01
   6.5543935e+00   2.0096820e+01   9.6042255e-01
   7.2986867e-01   9.4958662e+00   5.3694812e+00
   7.0457227e+00   1.9408766e+01   8.9054213e-01
   1.1900039e+00   1.4137723e+01   3.9525912e+00
   7.0761134e+00   1.8971569e+01   9.3046025e-01
   7.9895920e-01   1.1005593e+01   5.1724524e+00
   7.3253031e-01   9.9543843e+00   5.4254750e+00
   2.3226603e+00   1.4686484e+01   2.3193949e+00
   1.2440149e+00   6.9040185e+00   4.9721562e+00
   6.9045345e+00   1.6700821e+01   1.5687927e+00
   1.5680233e+00   1.2318348e+01   3.1657346e+00
   7.0182068e+00   1.9696533e+01   8.7178879e-01
   8.3358478e-01   1.0556710e+01   4.6820495e+00
   6.8277210e+00   1.7676488e+01   1.3607662e+00
   7.0580968e+00   1.9224194e+01   8.9083902e-01
   4.2807448e+00   1.9397366e+01   1.4584214e+00
   7.0959907e+00   1.8438357e+01   9.9325761e-01
   7.0948417e+00   1.7460589e+01   1.1337820e+00
   6.9916887e+00   1.9764827e+01   8.7728836e-01
   7.0553090e+00   1.9270886e+01   8.8986140e-01
   7.0396313e+00   1.9506760e+01   8.9686796e-01
