# Supplementary material for: Rethinking Colour Constancy
Source: PLoS One. 2015 Sep 10;10(9):e0135029. doi: 10.1371/journal.pone.0135029 (PMC4565710; doi:10.1371/journal.pone.0135029)
Supplement: S1 Dataset — (ZIP) [file pone.0135029.s002.zip › 5-TransitionMetamerReflectanceData/NtoG_20munsells/targetXYZ_13.txt]

   6.5288396e+00   1.9598919e+01   1.1101851e+00
   8.3679183e-01   8.9606880e+00   5.5441910e+00
   7.4714480e-01   1.0138718e+01   5.4223201e+00
   5.8309897e+00   2.0230050e+01   1.2627764e+00
   1.0827054e+00   1.3304831e+01   4.1618913e+00
   7.2632929e-01   9.5309752e+00   5.6192735e+00
   7.5568356e-01   1.0352004e+01   5.2983093e+00
   5.2452911e+00   1.7835463e+01   2.1951836e+00
   7.2047180e-01   9.5541360e+00   5.6223376e+00
   1.6731257e+00   1.5652984e+01   3.2261596e+00
   2.7445161e+00   1.1705081e+01   4.7948382e+00
   7.2065134e-01   9.4318777e+00   5.6097832e+00
   3.8994228e+00   1.8569162e+01   2.1220975e+00
   6.1721055e+00   1.9958246e+01   1.1897119e+00
   3.9151569e+00   1.8758655e+01   2.0437753e+00
   6.7364368e+00   1.8023566e+01   1.3036466e+00
   1.6710087e+00   6.0583488e+00   4.9284367e+00
   7.6706715e-01   1.0378347e+01   5.3942878e+00
   8.7964505e-01   1.1792938e+01   4.7063673e+00
   1.1739770e+00   1.0242404e+01   5.4338202e+00
   2.1163968e+00   1.2100927e+01   4.8211112e+00
   1.6913979e+00   1.1345184e+01   5.0824224e+00
   5.5740921e+00   1.7617966e+01   2.1417452e+00
   8.0721090e-01   8.5276996e+00   5.5005749e+00
   7.2105409e-01   9.5704961e+00   5.6214537e+00
   2.7537971e+00   1.4064811e+01   4.0506046e+00
   6.1309178e+00   1.7716021e+01   1.8292340e+00
   7.2354180e-01   9.6166942e+00   5.6107405e+00
   7.5208557e-01   1.0127189e+01   5.4742626e+00
   3.4303589e+00   1.9189287e+01   1.9907550e+00
   7.9823633e-01   9.3082655e+00   5.5855087e+00
   8.0430755e-01   1.1062133e+01   5.0205763e+00
   8.4122472e-01   1.1480192e+01   4.9168316e+00
   6.3047539e+00   2.0045209e+01   1.1471945e+00
   8.3739705e-01   1.1429439e+01   4.9167969e+00
   1.6897876e+00   1.1679991e+01   4.9324170e+00
   3.9362414e+00   1.3431924e+01   4.0356856e+00
   6.4584155e+00   1.3518738e+01   2.2183673e+00
   6.6672796e+00   1.9638691e+01   1.0643113e+00
   6.3471010e+00   1.9991409e+01   1.1399746e+00
   8.7874526e-01   1.1851319e+01   4.7826575e+00
   8.1113023e-01   7.6970347e+00   5.3943643e+00
   6.5593516e+00   1.4586931e+01   2.0474652e+00
   7.2135892e-01   9.5922941e+00   5.6097165e+00
   4.5521980e+00   1.9600430e+01   1.6851744e+00
   1.6136152e+00   1.0931546e+01   5.2169408e+00
   7.2862729e-01   9.7872088e+00   5.5352518e+00
   3.3254489e+00   1.7858090e+01   2.4213649e+00
   7.3696264e-01   9.8363848e+00   5.5636680e+00
   1.3060346e+00   1.0938725e+01   5.1712448e+00
   9.6561743e-01   1.2580517e+01   4.5133946e+00
   7.2186496e-01   9.5830151e+00   5.6192120e+00
   1.4669310e+00   1.0309804e+01   5.3670689e+00
   1.3891385e+00   1.4361747e+01   3.6673730e+00
   6.7646360e+00   1.5739282e+01   1.6978727e+00
   7.9234516e-01   9.5019984e+00   5.6027354e+00
   6.1110686e+00   1.2071161e+01   2.5993563e+00
   5.8372480e+00   2.0235339e+01   1.2606744e+00
   7.9268875e-01   1.0717724e+01   5.1118621e+00
   3.7833698e+00   9.7763760e+00   4.4445034e+00
   2.9440514e+00   1.8383573e+01   2.2409242e+00
   6.6274491e+00   1.8432701e+01   1.2927058e+00
   7.1326335e-01   9.4587499e+00   5.6129408e+00
   1.9345756e+00   1.0933563e+01   5.1589368e+00
   6.0744891e+00   2.0143773e+01   1.2044737e+00
   7.2037231e-01   9.5610616e+00   5.6230452e+00
   2.5437919e+00   9.2139670e+00   5.0220933e+00
   4.2634835e+00   9.4966903e+00   4.1164640e+00
   5.4386740e+00   1.9767195e+01   1.4584280e+00
   1.2571641e+00   6.8473168e+00   5.1872855e+00
   7.1928788e-01   9.4696385e+00   5.6137187e+00
   7.2039379e-01   9.4963793e+00   5.6164306e+00
   2.9662512e+00   1.2662173e+01   4.5156653e+00
   6.8373234e+00   1.8322133e+01   1.1586225e+00
   1.3082198e+00   1.4503364e+01   3.7584458e+00
   6.1275258e+00   1.9166321e+01   1.3836569e+00
   7.1986565e-01   9.5461088e+00   5.6215551e+00
   7.1379150e-01   9.4614720e+00   5.6131984e+00
   6.8207527e+00   1.8004168e+01   1.2363978e+00
   9.4071250e-01   1.2359234e+01   4.5345084e+00
   7.5919476e-01   1.0374516e+01   5.3236047e+00
   1.6572619e+00   1.3456558e+01   4.1245711e+00
   7.4352424e-01   9.7408641e+00   5.5481839e+00
   5.0083545e+00   1.7737545e+01   2.3095022e+00
   5.5817564e+00   2.0130116e+01   1.3353030e+00
   5.7722508e+00   1.1870697e+01   2.9766084e+00
   6.6138617e+00   1.9722394e+01   1.0764488e+00
   7.6614210e-01   1.0523085e+01   5.2269152e+00
   2.4359058e+00   1.4628263e+01   3.7649053e+00
   8.9319806e-01   1.1845422e+01   4.6649114e+00
   6.7094987e+00   1.9581870e+01   1.0534584e+00
   2.6941408e+00   1.2769802e+01   4.5408906e+00
   7.8137687e-01   1.0627390e+01   5.2972062e+00
   3.2359118e+00   1.7838306e+01   2.4236013e+00
   7.4518058e-01   1.0062572e+01   5.4708036e+00
   7.5945927e-01   1.0248484e+01   5.4374282e+00
   6.6938843e+00   1.6659538e+01   1.6319053e+00
   7.5152380e-01   9.6220213e+00   5.6103902e+00
   7.7235795e-01   7.9137245e+00   5.4277023e+00
   6.7355734e+00   1.9241768e+01   1.0669684e+00
   1.0873723e+00   1.3332266e+01   4.1515761e+00
   7.6681275e-01   1.0375794e+01   5.3932940e+00
   2.3990111e+00   1.0327530e+01   5.0876495e+00
   6.6280009e+00   1.4537408e+01   1.9696199e+00
   3.8677310e+00   1.9211648e+01   1.8865766e+00
   7.2044414e-01   9.5364771e+00   5.6205316e+00
   3.7251951e+00   1.8372267e+01   2.2096590e+00
   7.1521563e-01   8.6792095e+00   5.5277698e+00
   6.6882258e+00   1.9608670e+01   1.0593010e+00
   4.9720609e+00   1.4815735e+01   3.2595646e+00
   5.8521481e+00   2.0007947e+01   1.2795655e+00
   7.8076045e-01   9.5196460e+00   5.6062707e+00
   4.5700838e+00   1.8891964e+01   1.9549424e+00
   7.2930104e-01   9.7145362e+00   5.5895585e+00
   7.7140048e-01   9.6574343e+00   5.6045521e+00
   4.9273513e+00   2.0166653e+01   1.4905163e+00
   1.0795530e+00   1.3328417e+01   4.1955160e+00
   7.1014715e-01   9.2812667e+00   5.5946655e+00
   3.2581718e+00   1.8500328e+01   2.1614983e+00
   8.6196122e-01   7.4796717e+00   5.3577796e+00
   7.2834575e-01   9.7109817e+00   5.5862148e+00
   7.7182573e-01   1.0488410e+01   5.3413630e+00
   8.2885316e-01   1.1337320e+01   4.9672627e+00
   6.2510318e+00   2.0044986e+01   1.1637269e+00
   4.9193789e+00   1.8470472e+01   2.0707263e+00
   1.2957993e+00   1.4310665e+01   3.7383918e+00
   6.6080644e+00   1.9727106e+01   1.0770622e+00
   5.7706156e+00   1.9248457e+01   1.5072143e+00
   1.7855393e+00   1.5955636e+01   3.1079251e+00
   3.9897676e+00   1.6585881e+01   2.9764950e+00
   7.5331532e-01   9.6060908e+00   5.6125985e+00
   7.4460240e-01   9.6068018e+00   5.6102331e+00
   5.5652131e+00   1.1291320e+01   3.1605746e+00
   8.0470243e-01   9.0360253e+00   5.5573995e+00
   3.0216647e+00   1.8719693e+01   2.1852384e+00
   6.7651974e+00   1.5822320e+01   1.6867857e+00
   4.5316955e+00   1.2294834e+01   3.9556684e+00
   7.3060195e-01   9.7274787e+00   5.5890928e+00
   1.8244153e+00   1.1587648e+01   5.0001184e+00
   1.0461726e+00   1.0390236e+01   5.3427119e+00
   2.8979277e+00   1.7962895e+01   2.3573701e+00
   1.3883881e+00   1.2411167e+01   4.5215395e+00
   1.5862347e+00   1.5539023e+01   3.3489403e+00
   8.3726865e-01   8.5133156e+00   5.4943718e+00
   9.7242964e-01   1.2274545e+01   4.4647195e+00
   7.6535843e-01   1.0495941e+01   5.2120033e+00
   6.7658680e+00   1.6670656e+01   1.5551892e+00
   3.5140930e+00   7.3762141e+00   4.2979020e+00
   1.0218353e+00   6.9499277e+00   5.2531955e+00
   4.4983460e+00   1.9759651e+01   1.6518291e+00
   3.2865228e+00   1.8953973e+01   2.0534131e+00
   6.4622708e+00   1.9335473e+01   1.1857926e+00
   2.1260003e+00   6.8413066e+00   4.9099885e+00
   4.6379317e+00   2.0192033e+01   1.5580271e+00
   4.6154528e+00   2.0179978e+01   1.5642347e+00
   9.6554607e-01   7.0945313e+00   5.2853331e+00
   7.7368739e-01   9.4749997e+00   5.6051528e+00
   1.6669086e+00   1.4837862e+01   3.5029203e+00
   7.4076322e-01   9.9462668e+00   5.5184263e+00
   3.1356014e+00   1.2946728e+01   4.3971537e+00
   7.5151067e-01   1.0122508e+01   5.4724154e+00
   7.2130288e-01   9.5430703e+00   5.6211897e+00
   3.8945124e+00   8.2415551e+00   4.2018862e+00
   7.0765317e-01   9.1766976e+00   5.5836907e+00
   3.5948917e+00   1.1638851e+01   4.4979366e+00
   7.1203238e-01   8.6780273e+00   5.5278596e+00
   9.5849716e-01   1.2380572e+01   4.4539294e+00
   1.2375802e+00   6.5312170e+00   5.1393653e+00
   1.6181750e+00   1.5240251e+01   3.3427407e+00
   7.2918560e-01   9.5742088e+00   5.6204249e+00
   7.1855115e-01   9.4275200e+00   5.6093990e+00
   7.1810146e-01   9.4591881e+00   5.6127878e+00
   7.1820847e-01   9.4818475e+00   5.6150949e+00
   7.2204908e-01   9.5494152e+00   5.6216924e+00
   3.7214737e+00   1.9552838e+01   1.8650926e+00
   1.8360111e+00   1.1543821e+01   5.0175783e+00
   6.6871293e+00   1.7923790e+01   1.3686908e+00
   1.1531679e+00   9.4043262e+00   5.5033864e+00
   1.6359004e+00   9.7925458e+00   5.3638641e+00
   1.3814002e+00   1.0038486e+01   5.4188238e+00
   5.6056736e+00   2.0340561e+01   1.3129167e+00
   7.2558946e-01   9.6762064e+00   5.5902416e+00
   8.7215482e-01   9.4800864e+00   5.5812736e+00
   1.3626063e+00   1.4659689e+01   3.6413351e+00
   3.5233201e+00   1.6516314e+01   3.0161373e+00
   5.0589970e+00   1.6706963e+01   2.6639708e+00
   7.2340806e-01   9.2008697e+00   5.5850218e+00
   4.2936797e+00   1.9123215e+01   1.8775342e+00
   7.2309820e-01   9.6488241e+00   5.5874094e+00
   1.9686076e+00   1.6620140e+01   2.9283457e+00
   7.2288818e-01   9.5496379e+00   5.6216039e+00
   5.0494212e+00   2.0055740e+01   1.4857953e+00
   3.7043323e+00   1.9419208e+01   1.8759934e+00
   2.5223695e+00   1.1995689e+01   4.7923041e+00
   6.6790789e+00   1.9567906e+01   1.0661578e+00
   5.1970857e+00   1.9446127e+01   1.6282257e+00
   7.3801646e-01   9.9241166e+00   5.5156982e+00
   5.5726809e+00   1.6744679e+01   2.4244238e+00
   6.8613483e+00   1.7291981e+01   1.3398502e+00
   7.2836799e-01   9.7189830e+00   5.5808593e+00
   3.1333933e+00   1.2161396e+01   4.5888123e+00
   1.7634444e+00   6.2971041e+00   4.9431658e+00
   4.9202980e+00   9.8643208e+00   3.6379329e+00
   6.3839518e+00   1.9942156e+01   1.1331228e+00
   7.2916579e-01   9.4927284e+00   5.6150982e+00
   7.5656015e-01   1.0201912e+01   5.4519219e+00
   7.2148182e-01   9.5111153e+00   5.6178422e+00
   1.1291766e+00   1.3621715e+01   4.0930283e+00
   7.2320823e-01   9.6065361e+00   5.6141078e+00
   7.4186352e-01   1.0096133e+01   5.4043455e+00
   6.1779085e+00   1.9995217e+01   1.1857343e+00
   6.2414213e+00   1.9398346e+01   1.2687059e+00
   7.2086697e-01   9.5671973e+00   5.6221525e+00
   5.1468111e+00   9.4828049e+00   3.3379931e+00
   4.0256911e+00   7.4521907e+00   3.9300361e+00
   7.6292215e-01   9.6395277e+00   5.5909405e+00
   7.2509167e-01   9.6271620e+00   5.5954143e+00
   8.6327550e-01   7.4963383e+00   5.3600057e+00
   8.2569288e-01   1.1307329e+01   4.9832215e+00
   6.8654352e+00   1.7538335e+01   1.2856689e+00
   6.5252896e+00   1.9791911e+01   1.1008071e+00
   5.4504085e+00   1.8369045e+01   1.9366133e+00
   6.5378972e+00   1.9645696e+01   1.1045509e+00
   3.6200550e+00   7.3909132e+00   4.2280891e+00
   5.9585098e+00   1.1625217e+01   2.7487730e+00
   2.6549059e+00   1.4762129e+01   3.7342218e+00
   7.3979825e-01   9.9288601e+00   5.5244428e+00
   7.2098465e-01   9.5693339e+00   5.6216892e+00
   7.3358452e-01   9.4924121e+00   5.6144228e+00
   7.8270104e-01   1.0642815e+01   5.2947309e+00
   7.2107759e-01   9.5728442e+00   5.6197210e+00
   1.2148612e+00   1.4046925e+01   3.9127477e+00
   6.8347536e+00   1.8442596e+01   1.1375406e+00
   3.7918819e+00   1.6493380e+01   3.0284375e+00
   8.2799714e-01   8.6696665e+00   5.5135302e+00
   3.0614687e+00   1.1929678e+01   4.6563676e+00
   1.5280675e+00   6.1307684e+00   4.9874115e+00
   2.4143497e+00   6.1566158e+00   4.6476181e+00
   8.2435650e-01   9.5387688e+00   5.5961772e+00
   5.6624944e+00   1.2767850e+01   3.0898669e+00
   2.2869763e+00   6.9190072e+00   4.8592222e+00
   8.6248196e-01   1.1689895e+01   4.7817412e+00
   9.1178714e-01   9.7418677e+00   5.5650633e+00
   2.2226617e+00   1.7254951e+01   2.7117538e+00
   6.7701643e+00   1.8989749e+01   1.0915104e+00
   2.8998944e+00   1.5456141e+01   3.4549736e+00
   8.1279931e-01   1.1162387e+01   4.9976969e+00
   7.2171793e-01   9.5857374e+00   5.6126405e+00
   7.3257288e-01   9.8213181e+00   5.5040677e+00
   7.1890578e-01   9.0682416e+00   5.5713340e+00
   7.2162313e-01   9.5858207e+00   5.6126649e+00
   9.7781464e-01   1.2636001e+01   4.4306424e+00
   1.0497260e+00   8.3657928e+00   5.4381932e+00
   1.0826999e+00   6.8005915e+00   5.2179046e+00
   7.7183186e-01   1.0494592e+01   5.3367598e+00
   3.4600743e+00   1.9279989e+01   1.9733953e+00
   2.1284168e+00   5.9726067e+00   4.7363207e+00
   1.8118848e+00   1.6045429e+01   3.0788038e+00
   3.2806689e+00   1.7706466e+01   2.4850609e+00
   5.5817241e+00   1.0391224e+01   3.0223003e+00
   7.1792662e-01   9.5319012e+00   5.6201934e+00
   3.6213592e+00   1.7069787e+01   2.7643063e+00
   7.2490836e-01   9.6780974e+00   5.5835869e+00
   8.5727251e-01   1.1253582e+01   4.8816027e+00
   6.3484522e+00   1.9901019e+01   1.1462322e+00
   7.2247651e-01   9.5904250e+00   5.6113886e+00
   1.7946481e+00   1.1892701e+01   4.8590313e+00
   2.2874287e+00   5.9252956e+00   4.6542304e+00
   7.2907270e-01   9.7110317e+00   5.5902263e+00
   4.5337219e+00   1.9737008e+01   1.6528488e+00
   7.3290864e-01   9.8582718e+00   5.5255376e+00
   2.7080317e+00   6.1587149e+00   4.4985450e+00
   7.2645926e-01   9.6743637e+00   5.5961467e+00
   5.2169816e+00   1.7461707e+01   2.3354963e+00
   1.0525992e+00   9.9703426e+00   5.5079890e+00
   7.3867922e-01   9.3830840e+00   5.6027037e+00
   4.3182621e+00   1.9483616e+01   1.7475696e+00
   7.2110664e-01   9.5755393e+00   5.6189955e+00
   1.4634173e+00   1.5126798e+01   3.5161265e+00
   1.6814227e+00   1.5805603e+01   3.2243615e+00
   2.5325560e+00   1.7431691e+01   2.5515384e+00
   5.8530881e+00   2.0164359e+01   1.2599587e+00
   6.3417447e+00   1.5740078e+01   2.1294050e+00
   4.6561067e+00   1.6062782e+01   3.0274763e+00
   4.5763066e+00   1.9319683e+01   1.7823033e+00
   7.8250861e-01   9.6741967e+00   5.5877948e+00
   1.5598451e+00   1.5466075e+01   3.3844399e+00
   1.1967504e+00   1.0194880e+01   5.4418257e+00
   7.6804041e-01   1.0128259e+01   5.3696313e+00
   7.5512808e-01   1.0180806e+01   5.4559452e+00
   6.5282440e+00   1.9622861e+01   1.1089659e+00
   2.9063718e+00   1.7523481e+01   2.5304112e+00
   1.2276212e+00   1.0199339e+01   5.4371369e+00
   7.4376965e-01   1.0113674e+01   5.3685480e+00
   1.6046706e+00   6.9725922e+00   5.1112415e+00
   7.5333578e-01   1.0199348e+01   5.4319788e+00
   7.0785458e-01   9.2270016e+00   5.5890427e+00
   6.6764076e+00   1.9495327e+01   1.0710179e+00
   7.1286693e-01   8.7437609e+00   5.5353911e+00
   9.2827127e-01   7.2826482e+00   5.3197149e+00
   6.7522699e+00   1.9013632e+01   1.0974854e+00
   7.2025327e-01   9.5477262e+00   5.6217024e+00
   7.4841238e-01   8.0665293e+00   5.4499323e+00
   7.7094730e-01   9.5355932e+00   5.6094696e+00
   6.7671687e+00   1.9007713e+01   1.0902604e+00
   7.2115449e-01   9.5736410e+00   5.6203583e+00
   8.8096510e-01   1.1866550e+01   4.7980013e+00
   7.2328403e-01   9.6276344e+00   5.6016671e+00
   1.3788247e+00   8.8401925e+00   5.4070165e+00
   7.3602940e-01   9.9247028e+00   5.5017547e+00
   7.3133743e-01   9.7454529e+00   5.5836591e+00
   7.7458168e-01   7.8851788e+00   5.4236890e+00
   5.6858057e+00   1.9343143e+01   1.5075445e+00
   4.4893026e+00   1.9605889e+01   1.6917923e+00
   7.2967768e-01   9.7137213e+00   5.5916510e+00
   7.4870474e-01   1.0069100e+01   5.4916616e+00
   7.4863599e-01   8.1696811e+00   5.4630779e+00
   4.8826199e+00   2.0024051e+01   1.5261065e+00
   4.0363524e+00   1.9155569e+01   1.8856946e+00
   6.1832668e+00   1.7608183e+01   1.8273707e+00
   7.3863087e-01   9.9779748e+00   5.4731299e+00
   7.7658046e-01   9.5909428e+00   5.6086096e+00
   7.6161092e-01   1.0375510e+01   5.3557272e+00
   7.7505382e-01   1.0604032e+01   5.2720917e+00
   3.4658893e+00   1.7665469e+01   2.5126738e+00
   3.6839369e+00   1.1492372e+01   4.4769748e+00
   7.7525447e-01   1.0611790e+01   5.2648746e+00
   5.0895312e+00   1.9905682e+01   1.5132668e+00
   2.3542882e+00   1.1529218e+01   4.9387907e+00
   7.6242374e-01   1.0301860e+01   5.4193351e+00
   5.3941560e+00   1.9580136e+01   1.5284372e+00
   5.8239523e+00   1.5811535e+01   2.5350900e+00
   6.6636404e+00   1.9281023e+01   1.0972097e+00
   7.4139450e-01   1.0070053e+01   5.4234891e+00
   7.4098924e-01   9.9491165e+00   5.5181690e+00
   4.9322248e+00   1.9822461e+01   1.5657725e+00
   3.5794024e+00   1.3816788e+01   4.0436892e+00
   6.2014220e+00   2.0077444e+01   1.1750385e+00
   4.1221475e+00   1.9195976e+01   1.8636521e+00
   7.6623267e-01   1.0370905e+01   5.3925442e+00
   5.9081645e+00   2.0259986e+01   1.2396760e+00
   1.2554691e+00   1.0069303e+01   5.4488957e+00
   6.5152664e+00   1.3964712e+01   2.1385188e+00
   7.2080784e-01   9.5667133e+00   5.6217640e+00
   8.8441432e-01   1.1873156e+01   4.6854833e+00
   2.0968193e+00   1.5547739e+01   3.2713478e+00
   6.8280263e+00   1.7166957e+01   1.3988716e+00
   4.7376680e+00   1.0482901e+01   3.8457176e+00
   6.3262019e+00   1.8651296e+01   1.4285390e+00
   3.2205134e+00   1.8908265e+01   2.0857083e+00
   7.2247793e-01   9.5995720e+00   5.6137491e+00
   1.0329957e+00   1.2050184e+01   4.5748178e+00
   1.6806097e+00   1.5860741e+01   3.2354483e+00
   4.0825149e+00   1.1557924e+01   4.2714772e+00
   8.4993425e-01   1.1553896e+01   4.9175340e+00
   1.3633250e+00   1.4731216e+01   3.6678747e+00
   7.2088613e-01   9.5645987e+00   5.6234731e+00
   1.5985942e+00   1.5558237e+01   3.3291257e+00
   2.3085483e+00   1.1892987e+01   4.8613519e+00
   1.1103185e+00   1.1022355e+01   5.0700778e+00
   2.0949697e+00   9.2126996e+00   5.1942342e+00
   5.5357687e+00   1.5328508e+01   2.8346746e+00
   7.4092011e-01   9.6005153e+00   5.6126709e+00
   4.7985788e+00   1.6039406e+01   2.9838544e+00
   7.6198680e-01   1.0312213e+01   5.4075249e+00
   5.6751344e+00   1.8863830e+01   1.6763369e+00
   2.8502212e+00   1.7405054e+01   2.5755687e+00
   7.2218623e-01   9.6221444e+00   5.5978275e+00
   7.8833384e-01   1.0748574e+01   5.2453106e+00
   6.4299159e+00   1.9705191e+01   1.1334863e+00
   5.9742415e+00   1.9120838e+01   1.4663433e+00
   8.3646145e-01   1.1419010e+01   4.9230431e+00
   1.3664196e+00   1.0690383e+01   5.3030858e+00
   7.7439181e-01   1.0574943e+01   5.2912068e+00
   6.7898445e+00   1.8580085e+01   1.1457001e+00
   1.2455285e+00   6.9609643e+00   5.2082961e+00
   7.2466764e-01   9.6508205e+00   5.5986357e+00
   7.2617861e-01   9.5005699e+00   5.6162848e+00
   3.3249555e+00   1.8706827e+01   2.0944549e+00
   3.8546480e+00   1.3015209e+01   4.1544610e+00
   1.3169484e+00   1.4482197e+01   3.7177283e+00
   7.4318926e-01   9.9653459e+00   5.5233317e+00
   2.3229105e+00   1.7197521e+01   2.6512038e+00
   6.7431591e+00   1.8992225e+01   1.1059739e+00
   7.2233865e-01   9.5949190e+00   5.6154539e+00
   7.2503503e-01   9.6492472e+00   5.6018440e+00
   7.2300678e-01   9.6346350e+00   5.5922272e+00
   6.7171410e+00   1.6946637e+01   1.5526426e+00
   7.2984976e-01   9.7471662e+00   5.5733276e+00
   7.2333302e-01   9.6267685e+00   5.6043144e+00
   6.4627985e+00   1.3611511e+01   2.2129449e+00
   1.2592436e+00   9.2455650e+00   5.4650257e+00
   7.3858159e-01   9.9110514e+00   5.5270917e+00
   1.0730157e+00   8.1282449e+00   5.4055327e+00
   4.1909625e+00   7.7762797e+00   3.8727240e+00
   7.4318643e-01   9.9791457e+00   5.5144015e+00
   5.5171699e+00   2.0073270e+01   1.3669847e+00
   6.7453458e+00   1.9308703e+01   1.0581209e+00
   3.5144439e+00   1.9263769e+01   1.9539104e+00
   7.1938636e-01   9.5488185e+00   5.6218467e+00
   4.9063406e+00   2.0058955e+01   1.5128441e+00
   7.1385987e-01   9.4653181e+00   5.6135903e+00
   6.4688775e+00   1.9003093e+01   1.2502344e+00
   1.0054812e+00   7.0134321e+00   5.2660849e+00
   3.6914980e+00   1.2077427e+01   4.3929695e+00
   6.8615862e+00   1.7631149e+01   1.2721088e+00
   6.6421148e+00   1.9667937e+01   1.0706875e+00
   3.4612954e+00   1.8142753e+01   2.3059054e+00
   7.1009786e-01   9.1668551e+00   5.5825234e+00
   9.8901714e-01   1.2755948e+01   4.4442530e+00
   7.2020986e-01   9.5523436e+00   5.6221698e+00
   6.8211981e+00   1.7110696e+01   1.4165732e+00
   9.3628793e-01   1.2325152e+01   4.5509324e+00
   7.1796970e-01   9.5323878e+00   5.6202426e+00
   7.2106660e-01   9.5714006e+00   5.6210765e+00
   1.0353078e+00   9.9979147e+00   5.5053630e+00
   7.0724287e-01   9.2758024e+00   5.5942231e+00
   7.6439078e-01   1.0335173e+01   5.4083979e+00
   6.6117604e+00   1.9718287e+01   1.0770500e+00
   8.7577777e-01   9.3452523e+00   5.5728853e+00
   7.1797808e-01   9.4980193e+00   5.6167519e+00
   1.2544931e+00   1.3620157e+01   3.9468902e+00
   1.2097704e+00   8.6785917e+00   5.4344393e+00
   1.3058159e+00   1.4169657e+01   3.7509616e+00
   7.5921628e-01   9.2362769e+00   5.5848587e+00
   7.1899999e-01   8.6357585e+00   5.5222614e+00
   7.2968975e-01   8.3058501e+00   5.4817831e+00
   7.4059743e-01   9.9340767e+00   5.5269894e+00
   6.7908547e+00   1.8546065e+01   1.1509026e+00
   4.9403381e+00   8.9937288e+00   3.4491578e+00
   7.1963520e-01   9.4261191e+00   5.6091797e+00
   7.5756769e-01   1.0217385e+01   5.4476427e+00
   7.2138000e-01   9.5759237e+00   5.6203479e+00
   6.5990365e+00   1.9130368e+01   1.1575112e+00
   7.1336079e-01   9.4626331e+00   5.6133346e+00
   7.0950482e-01   9.0704056e+00   5.5721360e+00
   7.7681057e-01   1.0671228e+01   5.2034875e+00
   6.7468661e+00   1.8981941e+01   1.1055842e+00
   4.8291075e+00   2.0276383e+01   1.5053247e+00
   6.4172549e+00   1.8379157e+01   1.4512910e+00
   7.3005907e-01   9.5643121e+00   5.6208015e+00
   7.1989107e-01   9.5056780e+00   5.6174559e+00
   5.5527327e+00   1.8223571e+01   1.9500233e+00
   2.0953550e+00   6.2171271e+00   4.8024420e+00
   7.5117320e-01   1.0218703e+01   5.3884298e+00
   7.1578374e-01   9.4814020e+00   5.6151564e+00
   7.9166167e-01   1.0784875e+01   5.2390486e+00
   9.5392824e-01   1.2448416e+01   4.4685442e+00
   7.3207143e-01   9.5578584e+00   5.6201599e+00
   6.8358302e+00   1.8398467e+01   1.1450490e+00
   7.5014405e-01   9.1727705e+00   5.5794952e+00
   7.3187956e-01   9.8110502e+00   5.5481076e+00
   4.1372474e+00   1.9089024e+01   1.9012407e+00
   7.2180007e-01   9.6297244e+00   5.5902663e+00
   6.6511848e+00   1.9422995e+01   1.0825418e+00
   2.6822838e+00   1.7039444e+01   2.7147120e+00
   6.7156721e+00   1.8925063e+01   1.1327646e+00
   5.0315021e+00   1.9442372e+01   1.6691359e+00
   2.4263811e+00   1.7702985e+01   2.5570009e+00
   7.1949561e-01   9.5063807e+00   5.6175221e+00
   1.0265842e+00   8.0033653e+00   5.4005897e+00
   8.2744300e-01   7.6485792e+00   5.3858443e+00
   1.3860749e+00   1.0214890e+01   5.3989852e+00
   2.4884795e+00   1.7622702e+01   2.5175574e+00
   7.3370553e-01   9.4547497e+00   5.6106735e+00
   4.7723022e+00   9.5957530e+00   3.7314367e+00
   6.7138530e+00   1.9401125e+01   1.0633762e+00
   7.2655387e-01   9.5736357e+00   5.6198051e+00
   1.5006313e+00   6.1749644e+00   5.0043258e+00
   2.2684781e+00   1.7072970e+01   2.6936336e+00
   7.1098712e-01   8.8224354e+00   5.5445203e+00
   9.9653717e-01   1.0317244e+01   5.3561981e+00
   6.7786477e+00   1.8081617e+01   1.2560581e+00
   7.4612074e-01   1.0085636e+01   5.4613981e+00
   4.2624177e+00   1.8876892e+01   1.9790051e+00
   7.1815112e-01   9.4789694e+00   5.6148059e+00
   7.1016018e-01   9.1119153e+00   5.5766083e+00
   7.8450769e-01   9.7668315e+00   5.5443043e+00
   4.4074266e+00   8.0085937e+00   3.7373102e+00
   4.2904660e+00   1.7586413e+01   2.5192357e+00
   7.2059958e-01   9.5665220e+00   5.6208180e+00
   1.2355274e+00   6.9375146e+00   5.2068562e+00
   2.1341051e+00   1.3753690e+01   4.0982341e+00
   6.8311392e+00   1.8271786e+01   1.1724092e+00
   3.4513373e+00   1.9184331e+01   1.9803901e+00
   9.7281241e-01   9.6375984e+00   5.5558507e+00
   7.1890025e-01   9.5137169e+00   5.6183181e+00
   4.2452085e+00   1.8823251e+01   2.0020914e+00
   5.8740872e+00   1.9681297e+01   1.3430274e+00
   8.4642534e-01   8.1616304e+00   5.4510832e+00
   5.3798406e+00   2.0335198e+01   1.3696798e+00
   7.1523886e-01   9.4716802e+00   5.6141809e+00
   7.3382722e-01   9.9263842e+00   5.4731684e+00
   7.4995190e-01   8.2349114e+00   5.4710893e+00
   8.9165461e-01   1.1748703e+01   4.6837510e+00
   7.2208761e-01   9.5673479e+00   5.6213740e+00
   7.7807030e-01   9.4303384e+00   5.6006188e+00
   7.6513733e-01   1.0345224e+01   5.4058235e+00
   2.6472876e+00   1.3410289e+01   4.3218343e+00
   8.4501364e-01   9.6302596e+00   5.5903158e+00
   3.2206848e+00   1.5483839e+01   1.9296866e+00
   6.6650809e+00   1.9615567e+01   1.0619306e+00
   3.8597733e+00   1.8608176e+01   1.6899642e+00
   6.3533238e+00   1.9964869e+01   1.1326924e+00
   6.8051205e+00   1.5984740e+01   1.6239647e+00
   7.2035256e-01   9.6171265e+00   5.5980535e+00
   1.6632118e+00   6.3490917e+00   4.8829004e+00
   6.6950410e+00   1.9525909e+01   1.0614162e+00
   6.7560153e+00   1.9257651e+01   1.0899290e+00
   2.7091645e+00   1.7212101e+01   2.1864466e+00
   5.1922125e+00   9.4962025e+00   3.2839647e+00
   4.9557932e+00   1.9360979e+01   1.3916263e+00
   6.7067955e+00   1.9586179e+01   1.0541970e+00
   6.6628822e+00   1.9643376e+01   1.0639591e+00
   5.4582171e+00   1.7608219e+01   1.3328952e+00
   7.6391112e-01   8.1495812e+00   5.4008296e+00
   6.7114565e+00   1.9573077e+01   1.0541876e+00
   3.2662185e+00   6.8663295e+00   4.2250432e+00
   7.1725263e-01   9.5401647e+00   5.6202046e+00
   4.1685266e+00   1.7112411e+01   1.5657556e+00
   6.6668403e+00   1.8818085e+01   1.2489273e+00
   6.8375888e+00   1.8439754e+01   1.1702095e+00
   7.2660155e-01   8.4019354e+00   5.4602922e+00
   1.4450188e+00   1.4762090e+01   3.4088389e+00
   7.1701457e-01   8.4360341e+00   5.4954880e+00
   1.1169604e+00   1.3555979e+01   4.0764436e+00
   6.8535404e+00   1.6770915e+01   1.4419774e+00
   7.1389621e-01   8.6624993e+00   5.5017791e+00
   6.7044780e+00   1.6236362e+01   1.8094254e+00
   6.4091390e+00   1.3430447e+01   2.3381190e+00
   1.7609842e+00   5.9771077e+00   4.8802579e+00
   3.4008460e+00   6.6151164e+00   4.1860437e+00
   5.6234277e+00   2.0353023e+01   1.3038870e+00
   2.7302307e+00   1.8260415e+01   2.3477451e+00
   8.0630882e-01   8.0134488e+00   5.3506613e+00
   6.8654978e+00   1.7531551e+01   1.2886891e+00
   6.5659752e+00   1.9760386e+01   1.0855534e+00
   5.5424788e+00   1.7341555e+01   1.3555859e+00
   6.6606455e+00   1.9487673e+01   1.0670459e+00
   3.7492316e+00   1.5537627e+01   1.7895829e+00
   5.8084232e+00   1.1039792e+01   2.8598920e+00
   6.5511816e+00   1.8236485e+01   1.3642130e+00
   6.7090267e+00   1.9578911e+01   1.0536868e+00
   6.8292284e+00   1.8527251e+01   1.1286524e+00
   4.8908344e+00   2.0194645e+01   1.4764442e+00
   6.5075064e+00   1.3917535e+01   2.2119774e+00
   1.5165854e+00   1.5304713e+01   3.4129843e+00
   5.6377047e+00   2.0354150e+01   1.3008577e+00
   2.2908965e+00   5.9700891e+00   4.6443618e+00
   7.8540978e-01   1.0721880e+01   5.2608991e+00
   6.7969176e+00   1.8314471e+01   1.3373073e+00
   6.7327683e+00   1.9428387e+01   1.0715865e+00
   7.1616919e-01   9.5569418e+00   5.5645615e+00
   6.7606035e+00   1.5701258e+01   1.7696503e+00
   6.6907361e+00   1.9610769e+01   1.0580270e+00
   6.7924944e+00   1.5873809e+01   1.6629215e+00
   7.1100373e-01   8.9983940e+00   5.5415769e+00
   6.8464211e+00   1.7031637e+01   1.4768606e+00
   6.7674346e+00   1.9165463e+01   1.0711001e+00
   6.8588237e+00   1.6930013e+01   1.4087787e+00
   6.7062935e+00   1.9581840e+01   1.0540260e+00
   6.7179293e+00   1.9532602e+01   1.0571424e+00
   6.8350452e+00   1.8097092e+01   1.3199373e+00
   9.3720497e-01   1.2384091e+01   4.5819155e+00
   2.3247209e+00   1.5503111e+01   2.3777775e+00
   5.4239617e+00   1.7064888e+01   1.3987933e+00
   7.2516508e-01   9.1194116e+00   5.4464134e+00
   5.3659647e+00   1.8524236e+01   1.2864515e+00
   5.9500544e+00   2.0162995e+01   1.2192111e+00
   9.2420260e-01   1.1344948e+01   4.3201774e+00
   1.4221635e+00   1.2235742e+01   3.3793773e+00
   6.5244451e+00   1.9655904e+01   1.0858271e+00
   8.7600296e-01   1.1552786e+01   4.6056036e+00
   4.8445889e+00   9.3650956e+00   3.4803303e+00
   1.0203356e+00   7.0926071e+00   5.2231486e+00
   2.4370359e+00   1.7690082e+01   2.5259145e+00
   2.3746116e+00   6.1556459e+00   4.5968449e+00
   7.1519117e-01   9.5185235e+00   5.6025850e+00
   1.2568521e+00   7.4826276e+00   4.8675971e+00
   4.6414487e+00   2.0083681e+01   1.5423628e+00
   6.7606734e+00   1.9212350e+01   1.0590786e+00
   4.6461738e+00   9.7128552e+00   3.4190261e+00
   6.8427860e+00   1.6883639e+01   1.4994133e+00
   6.7604905e+00   1.9229664e+01   1.0754149e+00
   6.7121803e+00   1.9566197e+01   1.0563627e+00
   7.3475216e-01   9.8140038e+00   5.5682720e+00
   8.9687267e-01   7.5033228e+00   5.3018810e+00
   6.7206675e+00   1.9514437e+01   1.0551379e+00
   6.6166008e+00   1.9714532e+01   1.0752745e+00
   6.0814522e+00   1.9905939e+01   1.1756833e+00
   6.6846699e+00   1.9614253e+01   1.0590194e+00
   7.0809382e-01   9.1426863e+00   5.5709786e+00
   6.7574101e+00   1.9236392e+01   1.0568811e+00
   7.8789816e-01   1.0673722e+01   5.0599337e+00
   4.6453946e+00   8.8716439e+00   3.5916110e+00
   6.3539345e+00   1.9994471e+01   1.1350018e+00
   6.6702038e+00   1.9619267e+01   1.0613642e+00
   4.7923088e+00   1.9497577e+01   1.4444919e+00
   1.2163965e+00   1.4087154e+01   3.9204949e+00
   6.8612290e+00   1.7830615e+01   1.2343336e+00
   6.8039306e+00   1.8836399e+01   1.0964023e+00
   6.7472413e+00   1.9327355e+01   1.0656520e+00
   6.4328370e+00   1.3787654e+01   2.3220066e+00
   6.6625897e+00   1.5116728e+01   1.9714064e+00
   6.8647095e+00   1.7541465e+01   1.2961822e+00
   6.7955972e+00   1.8915547e+01   1.0879629e+00
   2.1295317e+00   1.6444521e+01   2.6108631e+00
   8.3262674e-01   1.0083950e+01   4.7523462e+00
   7.1814878e-01   9.5595674e+00   5.6068294e+00
   6.8565216e+00   1.8020621e+01   1.2297744e+00
   1.2849907e+00   1.4347788e+01   3.7418212e+00
   6.5303185e+00   1.9020615e+01   1.1184888e+00
   7.2021547e-01   9.4970609e+00   5.5310326e+00
   1.7242280e+00   1.5343847e+01   2.9700651e+00
   6.7203551e+00   1.9517254e+01   1.0581888e+00
   7.1570703e-01   9.5147052e+00   5.6185339e+00
   6.6997992e+00   1.9596187e+01   1.0557981e+00
   1.5659228e+00   6.0994566e+00   4.9698331e+00
   7.0910464e-01   8.8504320e+00   5.5477673e+00
   6.7616452e+00   1.9211541e+01   1.1024118e+00
   6.7982780e+00   1.8336838e+01   1.3296665e+00
   9.8404309e-01   1.1119672e+01   4.2047834e+00
   3.5977981e+00   7.8638092e+00   3.9633056e+00
   6.7124244e+00   1.9567420e+01   1.0542498e+00
   5.2683391e+00   1.9627297e+01   1.3308163e+00
   6.8618978e+00   1.7784892e+01   1.2439849e+00
   6.0244933e+00   1.9744067e+01   1.1767303e+00
   1.7631012e+00   1.6035378e+01   3.0940428e+00
   6.7117736e+00   1.9569894e+01   1.0532826e+00
   6.7133801e+00   1.9561840e+01   1.0546945e+00
   1.0845138e+00   1.3384662e+01   4.1812875e+00
   4.8089674e+00   1.9741421e+01   1.4565642e+00
   7.3935101e-01   9.8540397e+00   5.4007393e+00
   6.7974966e+00   1.8563382e+01   1.2676702e+00
   4.7760438e+00   1.6132415e+01   1.5681279e+00
   6.7214675e+00   1.9504162e+01   1.0548422e+00
   6.5922278e+00   1.9325390e+01   1.0858850e+00
   7.8057323e-01   9.8814157e+00   4.9823042e+00
   3.6719514e+00   1.3474224e+01   2.1808988e+00
   6.7606659e+00   1.9228154e+01   1.0833245e+00
   6.7101562e+00   1.9580420e+01   1.0531330e+00
   6.7700822e+00   1.9152388e+01   1.0955156e+00
   2.6966461e+00   1.8153683e+01   2.3512076e+00
   6.7110211e+00   1.9575120e+01   1.0529750e+00
   2.6712203e+00   6.0957903e+00   4.4862823e+00
   5.2796071e+00   2.0377775e+01   1.3888096e+00
   6.5467544e+00   1.4173862e+01   2.1568600e+00
   5.9080639e+00   2.0273869e+01   1.2371038e+00
   6.0877288e+00   2.0186814e+01   1.1957185e+00
   6.2452874e+00   1.4639513e+01   2.2593590e+00
   5.8494736e+00   1.8459525e+01   1.2187495e+00
   6.3736978e+00   1.9824276e+01   1.1197118e+00
   3.2519260e+00   1.1760215e+01   2.7096778e+00
   4.7057867e+00   9.3256803e+00   3.5099355e+00
   6.5544930e+00   1.9450921e+01   1.0768426e+00
   6.7138737e+00   1.9556611e+01   1.0576529e+00
   7.4380881e-01   1.0027258e+01   5.4992772e+00
   6.8178298e+00   1.8682363e+01   1.1120198e+00
   6.2702215e+00   1.8056151e+01   1.2973965e+00
   8.0667031e-01   1.1048615e+01   5.1260077e+00
   6.7105942e+00   1.9577942e+01   1.0539891e+00
   6.2496235e+00   1.2545898e+01   2.4579139e+00
   6.8624326e+00   1.7752317e+01   1.2502467e+00
   6.7101134e+00   1.9580935e+01   1.0532868e+00
   6.7026091e+00   1.9592336e+01   1.0551607e+00
   1.3130045e+00   1.4533262e+01   3.7472588e+00
   1.1470661e+00   1.3186493e+01   3.7929532e+00
   5.9676842e+00   2.0247537e+01   1.2232406e+00
   6.8303396e+00   1.8511067e+01   1.1296207e+00
   3.5566734e+00   1.6701087e+01   1.7521856e+00
   6.7842017e+00   1.9022570e+01   1.0775607e+00
   6.0067511e+00   1.1634095e+01   2.6858252e+00
   3.8507491e+00   1.9511602e+01   1.7869387e+00
   7.0930641e-01   9.4433386e+00   5.6081158e+00
   6.3294190e+00   1.9913871e+01   1.1329597e+00
   4.0890415e+00   1.9690582e+01   1.7016990e+00
   6.8579734e+00   1.6982487e+01   1.4106621e+00
   6.7176535e+00   1.9533787e+01   1.0551135e+00
   6.6996232e+00   1.9551709e+01   1.0571378e+00
   4.1217455e+00   1.6038040e+01   1.6644507e+00
   6.7301312e+00   1.9449421e+01   1.0737621e+00
   6.5156374e+00   1.9276282e+01   1.0967482e+00
   6.4052609e+00   1.9813157e+01   1.1138652e+00
   5.3797468e+00   2.0370050e+01   1.3624743e+00
   7.8175094e-01   1.0727174e+01   5.1603544e+00
   1.3085358e+00   1.4150592e+01   3.5865178e+00
   4.0694566e+00   1.7886833e+01   1.5829918e+00
   6.6131736e+00   1.9700516e+01   1.0747031e+00
   1.4876804e+00   1.4261079e+01   3.2091194e+00
   6.3980551e+00   1.9886416e+01   1.1200165e+00
   2.1396667e+00   5.9233551e+00   4.7112560e+00
   6.6648835e+00   1.9583461e+01   1.0605035e+00
   4.0978033e+00   1.9865475e+01   1.7255771e+00
   6.7106086e+00   1.9577842e+01   1.0534042e+00
   6.7614651e+00   1.9217429e+01   1.0709499e+00
   1.0936380e+00   8.1238032e+00   4.8410383e+00
   3.6735507e+00   1.9097220e+01   1.8172110e+00
   6.8484271e+00   1.8082799e+01   1.2632773e+00
   1.0925660e+00   7.1444886e+00   5.1414830e+00
   6.6168154e+00   1.9504645e+01   1.0672458e+00
   6.4825032e+00   1.9827631e+01   1.1026342e+00
   2.6439826e+00   1.5936354e+01   2.1744931e+00
   6.8068338e+00   1.6988914e+01   1.5885790e+00
   6.8564529e+00   1.8000731e+01   1.2050058e+00
   5.7273641e+00   1.9517948e+01   1.2243200e+00
   6.7469307e+00   1.9324012e+01   1.0686711e+00
   6.8023996e+00   1.8874585e+01   1.1184161e+00
   6.7138251e+00   1.9540451e+01   1.0636885e+00
   1.9720803e+00   1.5687096e+01   2.6983089e+00
   6.8633208e+00   1.7712338e+01   1.2567681e+00
   7.2085735e-01   9.5775378e+00   5.6200385e+00
   1.4424031e+00   6.2652808e+00   5.0178198e+00
   2.7319580e+00   6.6349052e+00   4.4056492e+00
   1.2903084e+00   6.4080441e+00   5.1038155e+00
   6.7185062e+00   1.9524919e+01   1.0547499e+00
   8.0651642e-01   7.8770391e+00   5.3668917e+00
   6.7191255e+00   1.9525110e+01   1.0575126e+00
   6.5071956e+00   1.9770218e+01   1.0949661e+00
   6.7120226e+00   1.9565987e+01   1.0523315e+00
   6.5852828e+00   1.8545941e+01   1.2908701e+00
   6.7269358e+00   1.9473283e+01   1.0566170e+00
   6.7074032e+00   1.9576880e+01   1.0539605e+00
   1.3121735e+00   1.4530981e+01   3.7459398e+00
   1.6049893e+00   1.5449068e+01   3.2372925e+00
   8.5515998e-01   1.1643878e+01   4.8466557e+00
   6.8279180e+00   1.8540395e+01   1.1281813e+00
   6.7588646e+00   1.9228926e+01   1.0581508e+00
   6.8645968e+00   1.7583489e+01   1.2847262e+00
   6.8630300e+00   1.7740043e+01   1.2498785e+00
   7.8033609e-01   7.9004915e+00   5.4043545e+00
   5.9281549e+00   1.1390615e+01   2.7575405e+00
   2.5080236e+00   1.7463878e+01   2.3932831e+00
   6.6392315e+00   1.9671852e+01   1.0691228e+00
   6.7788033e+00   1.9065672e+01   1.1188232e+00
   5.6498060e+00   1.0577239e+01   2.9743648e+00
   7.1081532e-01   9.1137109e+00   5.5453337e+00
   6.7650184e+00   1.9187282e+01   1.0714980e+00
   6.4068387e+00   1.9849652e+01   1.1158809e+00
   6.4114213e+00   1.9615783e+01   1.1026947e+00
   3.3079347e+00   1.5772326e+01   1.8793970e+00
   7.3990822e-01   9.9622384e+00   5.5071892e+00
   8.3569661e-01   8.6792300e+00   5.1307299e+00
   6.7249397e+00   1.9485881e+01   1.0556132e+00
   6.7381098e+00   1.9393191e+01   1.0570175e+00
   5.6494070e+00   1.9315945e+01   1.2313064e+00
   7.1916230e-01   9.5853698e+00   5.6075371e+00
   1.0905621e+00   6.7890257e+00   5.2056064e+00
   6.8429094e+00   1.6609825e+01   1.4955571e+00
   6.0934837e+00   2.0118515e+01   1.1889613e+00
   6.8553983e+00   1.6830953e+01   1.4316469e+00
   5.9213225e+00   1.8964966e+01   1.1841895e+00
   7.5669857e-01   1.0275249e+01   5.3866318e+00
   6.7146998e+00   1.9553644e+01   1.0551260e+00
   6.7800357e+00   1.9071551e+01   1.0898790e+00
   1.9012943e+00   1.5831276e+01   2.7972019e+00
   6.3638263e+00   1.9996010e+01   1.1338460e+00
   6.6350366e+00   1.9564253e+01   1.0648093e+00
   6.5900229e+00   1.9745451e+01   1.0811437e+00
   6.5366393e+00   1.5625266e+01   2.0013938e+00
   6.7674742e+00   1.9176592e+01   1.0807104e+00
   7.7121279e-01   1.0563613e+01   5.2330616e+00
   3.6022043e+00   7.0216656e+00   4.1002879e+00
   6.7338437e+00   1.9424375e+01   1.0566051e+00
   1.0740236e+00   1.2561777e+01   3.9131381e+00
   6.8358403e+00   1.8421213e+01   1.1422512e+00
   5.9162616e+00   1.1642056e+01   2.8095668e+00
   4.0065193e+00   1.8574933e+01   1.6301089e+00
   2.1317614e+00   6.5867962e+00   4.6065674e+00
   6.8619845e+00   1.7053260e+01   1.3834620e+00
   6.7239861e+00   1.9492861e+01   1.0556155e+00
   6.5939728e+00   1.9740541e+01   1.0801659e+00
   6.8502022e+00   1.6686113e+01   1.4611194e+00
   5.7640544e+00   1.6029005e+01   1.7338713e+00
   6.7637968e+00   1.9193695e+01   1.1048428e+00
   6.8176294e+00   1.8648870e+01   1.1894325e+00
   4.1836947e+00   1.9852620e+01   1.6835100e+00
   1.3244019e+00   6.4549256e+00   5.0691321e+00
   2.0303143e+00   1.5377203e+01   2.6251648e+00
   1.3067736e+00   9.3071711e+00   4.1982276e+00
   1.0290138e+00   1.2840844e+01   4.1776152e+00
   1.4698864e+00   1.5153946e+01   3.5068362e+00
   7.3378879e-01   9.9074113e+00   5.4726559e+00
   7.1784392e-01   8.9760119e+00   5.4924468e+00
   6.7250958e+00   1.7274539e+01   1.5971414e+00
   6.5544058e+00   1.9161955e+01   1.1038733e+00
   7.4462144e-01   9.9871643e+00   5.5188788e+00
   6.7210268e+00   1.9508769e+01   1.0550946e+00
   3.7199640e+00   1.7368970e+01   1.6914426e+00
   6.7045852e+00   1.9589114e+01   1.0546840e+00
   7.5165035e-01   1.0119168e+01   5.4772528e+00
   6.8329234e+00   1.6359354e+01   1.5339440e+00
   6.1507055e+00   2.0089716e+01   1.1764860e+00
   6.3592108e+00   1.9980268e+01   1.1329752e+00
   5.9324223e+00   2.0120362e+01   1.2195551e+00
   7.1255667e-01   8.9373268e+00   5.5290897e+00
   2.8581389e+00   1.7365263e+01   2.1002192e+00
   6.7100689e+00   1.9581307e+01   1.0534628e+00
   6.2631911e+00   1.8794393e+01   1.1649361e+00
   7.1796315e-01   9.0946762e+00   5.5121035e+00
   6.8511117e+00   1.8139014e+01   1.1824107e+00
   6.6889589e+00   1.9536197e+01   1.0599704e+00
   6.5845471e+00   1.9503693e+01   1.0731975e+00
   6.7201934e+00   1.9518640e+01   1.0584572e+00
   6.8438101e+00   1.8120469e+01   1.2874783e+00
   7.3624539e-01   9.4468278e+00   5.3668597e+00
   6.8167553e+00   1.8011179e+01   1.3759670e+00
   6.0797922e+00   1.9832290e+01   1.1718463e+00
   1.0248165e+00   7.4181148e+00   5.1491363e+00
   6.6874601e+00   1.9610486e+01   1.0583945e+00
   2.2766249e+00   1.6819537e+01   2.5083893e+00
   5.2962610e+00   1.9946016e+01   1.3446799e+00
   6.5581038e+00   1.4001451e+01   2.0817937e+00
   6.8584750e+00   1.7944358e+01   1.2361400e+00
   3.0709061e+00   1.8649106e+01   2.1238730e+00
   4.7285968e+00   8.4673602e+00   3.5386886e+00
   8.2886675e-01   1.1350916e+01   4.9770027e+00
   1.7719985e+00   1.5997334e+01   3.0621188e+00
   6.8593920e+00   1.6995596e+01   1.4004665e+00
   6.6393318e+00   1.4702810e+01   2.0082469e+00
   6.8513416e+00   1.6714967e+01   1.4536957e+00
   3.3440678e+00   1.9145770e+01   2.0246545e+00
   6.8503092e+00   1.8157878e+01   1.1796661e+00
   6.7357768e+00   1.9408147e+01   1.0562419e+00
   6.8454001e+00   1.8259841e+01   1.1696497e+00
   6.7137563e+00   1.5179931e+01   1.8544324e+00
   6.7055105e+00   1.9585125e+01   1.0543089e+00
   6.6840060e+00   1.9554456e+01   1.0571888e+00
   7.2064671e-01   9.6010848e+00   5.6125237e+00
   7.2369985e-01   8.3053739e+00   5.4822778e+00
   5.3103102e+00   1.8137214e+01   1.3142941e+00
   6.7168838e+00   1.9534646e+01   1.0529088e+00
   5.9958696e+00   1.9733648e+01   1.1814432e+00
   5.0979130e+00   1.7744041e+01   1.3683697e+00
   1.9348539e+00   5.9440484e+00   4.7977062e+00
   2.1685757e+00   1.6661167e+01   2.6071450e+00
   1.5141472e+00   1.4440278e+01   3.1810264e+00
   5.9474136e+00   1.8395024e+01   1.2226313e+00
   7.1774461e-01   8.4226632e+00   5.4935531e+00
   6.7722312e+00   1.9073429e+01   1.1395932e+00
   1.2207220e+00   7.0651994e+00   5.0289807e+00
   6.7958090e+00   1.8912752e+01   1.1339698e+00
   5.4074400e+00   1.0550083e+01   3.1735016e+00
   6.8511136e+00   1.8142369e+01   1.1942591e+00
   7.1951124e-01   9.5818607e+00   5.6160944e+00
   6.7853407e+00   1.9019027e+01   1.1150004e+00
   2.8345863e+00   1.8195455e+01   2.2312967e+00
   7.0724139e-01   9.3096523e+00   5.5805876e+00
   8.3971928e-01   1.0935208e+01   4.6495104e+00
   6.8210769e+00   1.8642863e+01   1.1168663e+00
   6.7117034e+00   1.9570859e+01   1.0535999e+00
   6.6975111e+00   1.9602831e+01   1.0567046e+00
   2.5480947e+00   1.5065550e+01   2.2472412e+00
   6.7064150e+00   1.9573178e+01   1.0545168e+00
   6.3734590e+00   1.3138599e+01   2.3463443e+00
   4.6547820e+00   1.8829286e+01   1.4459163e+00
   6.5195460e+00   1.9343475e+01   1.0883454e+00
   7.5090665e-01   1.0105034e+01   5.3312233e+00
   6.7536090e+00   1.9185577e+01   1.1359234e+00
   7.1776615e-01   9.5529923e+00   5.6223717e+00
   5.4496979e+00   1.7471351e+01   1.3466283e+00
   6.8564906e+00   1.7995877e+01   1.2171531e+00
   6.8495662e+00   1.8182235e+01   1.1912837e+00
   2.1229043e+00   1.6858108e+01   2.7188859e+00
   6.7401481e+00   1.9371432e+01   1.0589086e+00
   3.5600197e+00   6.8058381e+00   4.1160596e+00
   6.6781809e+00   1.4845515e+01   1.9023449e+00
   7.4878904e-01   8.3153596e+00   5.4112559e+00
   6.8032220e+00   1.8839095e+01   1.0978497e+00
   6.7340354e+00   1.9427270e+01   1.0649403e+00
   4.9849987e+00   1.8196326e+01   1.3615690e+00
   6.7230621e+00   1.9496169e+01   1.0568930e+00
   6.7768240e+00   1.9091086e+01   1.0802240e+00
   6.7143552e+00   1.9553990e+01   1.0540788e+00
   3.2370431e+00   1.0716629e+01   3.0525538e+00
   6.5772396e+00   1.9490499e+01   1.0742708e+00
   6.8464698e+00   1.6803235e+01   1.4910767e+00
   1.7311452e+00   1.5700122e+01   3.0564614e+00
   1.8344333e+00   1.0213829e+01   3.5146208e+00
   4.5492171e+00   8.3227079e+00   3.6529814e+00
   5.1663961e+00   1.7530406e+01   1.3703695e+00
   4.0966150e+00   1.9785776e+01   1.7115198e+00
   6.7107564e+00   1.9576134e+01   1.0531003e+00
   6.8238134e+00   1.6357839e+01   1.5837312e+00
   6.7755298e+00   1.6832210e+01   1.6478086e+00
   8.4670598e-01   1.1542036e+01   4.9195109e+00
   4.5559150e+00   8.1807817e+00   3.6338906e+00
   5.0551453e+00   1.8444304e+01   1.3449458e+00
   4.3046021e+00   1.1348011e+01   2.9014584e+00
   4.1176361e+00   7.5305489e+00   3.8580450e+00
   7.6120219e-01   1.0315699e+01   5.4133440e+00
   3.2863706e+00   1.7175884e+01   1.8623811e+00
   1.7901020e+00   1.6113310e+01   3.0654182e+00
   6.7532518e+00   1.9273774e+01   1.0640225e+00
   6.7451580e+00   1.9334783e+01   1.0670861e+00
   6.7114001e+00   1.9572803e+01   1.0535869e+00
   6.0730002e+00   1.1975801e+01   2.6591903e+00
   6.7131470e+00   1.9551561e+01   1.0605727e+00
   5.9477869e+00   2.0030313e+01   1.2092019e+00
   6.5672522e+00   1.9675204e+01   1.0801312e+00
   7.4460765e-01   9.6731902e+00   5.3353810e+00
   5.3653691e+00   2.0374051e+01   1.3665033e+00
   6.5493385e+00   1.9753528e+01   1.0875851e+00
   4.4486513e+00   1.9629385e+01   1.5565394e+00
   6.6610307e+00   1.9501542e+01   1.0655832e+00
   7.1208969e-01   9.4943381e+00   5.5918006e+00
   6.7117258e+00   1.9570698e+01   1.0532555e+00
   5.6292249e+00   1.8582967e+01   1.2455775e+00
   6.7684560e+00   1.5869486e+01   1.7531003e+00
   7.2046805e-01   9.6012788e+00   5.6113810e+00
   6.4864251e+00   1.9125910e+01   1.1142014e+00
   6.8072506e+00   1.8830821e+01   1.1333016e+00
   6.7874155e+00   1.8997135e+01   1.0798211e+00
   6.8557319e+00   1.7849833e+01   1.2877256e+00
   6.6886742e+00   1.9604407e+01   1.0578409e+00
   6.8225114e+00   1.8648278e+01   1.1441337e+00
   4.0595787e+00   1.5445027e+01   1.7485882e+00
   6.4202580e+00   1.9859275e+01   1.1145559e+00
   8.6774518e-01   1.1741525e+01   4.8518881e+00
   5.8556123e+00   1.8043864e+01   1.2607360e+00
   7.6042587e-01   1.0311730e+01   5.4130711e+00
   8.4596592e-01   1.1156009e+01   4.6770961e+00
   6.8600841e+00   1.6972491e+01   1.4010176e+00
   8.8729564e-01   7.3704945e+00   5.3352740e+00
   6.7241586e+00   1.9484020e+01   1.0598220e+00
   6.4866239e+00   1.9715340e+01   1.0951005e+00
   6.8396894e+00   1.8139466e+01   1.2979398e+00
   6.1561435e+00   1.9868192e+01   1.1598755e+00
   6.7805729e+00   1.9003005e+01   1.1478252e+00
   6.7591985e+00   1.9117173e+01   1.1530230e+00
   6.8358236e+00   1.8425741e+01   1.1397477e+00
   9.0576978e-01   1.1610860e+01   4.3973400e+00
   6.7103705e+00   1.9579557e+01   1.0534429e+00
   6.7132543e+00   1.9556463e+01   1.0519050e+00
   7.9644404e-01   1.0892837e+01   5.0460486e+00
   4.3678016e+00   1.9826806e+01   1.6080591e+00
   9.7526484e-01   1.2002301e+01   4.1606195e+00
   6.7222502e+00   1.9504154e+01   1.0556201e+00
   7.4000394e-01   8.1059161e+00   5.4556557e+00
   6.6529778e+00   1.9626807e+01   1.0643493e+00
   6.7721006e+00   1.9020616e+01   1.1619097e+00
   6.6995027e+00   1.9559232e+01   1.0568020e+00
   4.1792561e+00   1.9504799e+01   1.6410218e+00
   3.5667499e+00   1.9369178e+01   1.9203060e+00
   5.9469022e+00   1.1494130e+01   2.7541935e+00
   2.7899105e+00   1.3533901e+01   2.3255439e+00
   6.8477478e+00   1.8084757e+01   1.2712479e+00
   6.8422622e+00   1.6599186e+01   1.4985570e+00
   6.8640343e+00   1.7671769e+01   1.2608125e+00
   6.7866465e+00   1.9015360e+01   1.0971210e+00
   7.1901396e-01   9.5604966e+00   5.6230297e+00
   7.1737432e-01   9.5581290e+00   5.6096635e+00
   6.7839409e+00   1.9026876e+01   1.0766623e+00
   6.8043689e+00   1.8862307e+01   1.1264863e+00
   6.7210888e+00   1.9506162e+01   1.0544247e+00
   7.2077927e-01   9.0447115e+00   5.4825782e+00
   6.7305856e+00   1.9440974e+01   1.0656219e+00
   2.2496684e+00   1.4495035e+01   2.4611467e+00
   5.9351880e+00   2.0263905e+01   1.2309603e+00
   6.2946294e+00   1.9955884e+01   1.1418183e+00
   6.7096994e+00   1.9579980e+01   1.0535638e+00
   6.4510413e+00   1.9847996e+01   1.1090128e+00
   6.7117800e+00   1.9570133e+01   1.0537104e+00
   6.6645319e+00   1.9614889e+01   1.0619796e+00
   6.8272176e+00   1.8580589e+01   1.1443161e+00
   6.6034412e+00   1.9366347e+01   1.0821755e+00
   5.2037904e+00   9.4637644e+00   3.2647524e+00
   6.7383103e+00   1.9398804e+01   1.0677977e+00
   6.7286482e+00   1.9452938e+01   1.0534003e+00
   7.2595771e-01   8.3433369e+00   5.4686932e+00
   6.5611459e+00   1.9257749e+01   1.0956258e+00
   4.1275700e+00   1.6190590e+01   1.6476767e+00
   6.7105227e+00   1.9578839e+01   1.0536062e+00
   6.7724638e+00   1.7803107e+01   1.4623047e+00
   3.7528557e+00   1.7975084e+01   1.6966153e+00
   3.4137805e+00   7.2968394e+00   4.1261173e+00
   6.3763529e+00   1.9950002e+01   1.1279811e+00
   4.3902516e+00   1.3685285e+01   2.1515627e+00
   6.6821596e+00   1.9530256e+01   1.0606951e+00
   8.3944770e-01   8.4329394e+00   5.1918382e+00
   6.8574372e+00   1.6985850e+01   1.4135244e+00
   6.2710717e+00   1.2622301e+01   2.4312022e+00
   6.1811437e+00   1.7074770e+01   1.5633581e+00
   4.7266895e+00   8.5155906e+00   3.5473274e+00
   7.0782487e-01   9.2552386e+00   5.5760609e+00
   2.9135100e+00   7.5218898e+00   4.1362515e+00
   4.0755403e+00   1.8662417e+01   1.6109236e+00
   4.7420806e+00   2.0089214e+01   1.5099290e+00
   1.2363136e+00   1.4139637e+01   3.8335181e+00
   7.1361733e-01   8.9706203e+00   5.5242762e+00
   6.7078715e+00   1.5020164e+01   1.8384984e+00
   6.7243981e+00   1.9490105e+01   1.0556786e+00
   6.8598633e+00   1.7879638e+01   1.2405029e+00
   6.5510335e+00   1.9736052e+01   1.0861051e+00
   7.1839064e-01   9.5680011e+00   5.6128616e+00
   6.6985609e+00   1.9569128e+01   1.0550846e+00
   1.2214440e+00   6.7642410e+00   5.1025226e+00
   6.7202938e+00   1.9514589e+01   1.0549712e+00
   8.9652271e-01   7.3281748e+00   5.3304409e+00
   6.4343672e+00   1.8618149e+01   1.2011904e+00
   6.2871757e+00   1.9908782e+01   1.1395500e+00
